# Supplementary material for: Low dimensional representations along intrinsic reaction coordinates and molecular dynamics trajectories using interatomic distance matrices
Source: Chem Sci. 2019 Sep 18;10(43):9954–68. doi: 10.1039/c9sc02742d (PMC6991188; doi:10.1039/c9sc02742d)
Supplement: Supplementary file 1 [file SC-010-C9SC02742D-s001.zip › C9SC02742D-SI/ESI_xyz_files/bifur_IRC_Distances_noMW_output/new_data/bifur_traj_B_Distances_noMW_all_PCs.xyz]

13
bifur_IRC_Distances_noMW_output/new_data/bifur_traj3_Distances point 1
C 1.01691 -0.39908 -0.05834
 C -0.40441 -1.01082 -0.07281
 C 0.53060 -1.15267 -1.22445
 C 1.14797 1.08976 0.05134
 C -1.57990 -0.08514 -0.04872
 F 2.00796 -1.02147 0.62980
 F -0.66874 -2.17936 0.63160
 H 0.51251 1.61424 -0.64915
 H -1.40297 0.77736 -0.70600
 H 0.92099 1.41420 1.06900
 H -1.79133 0.24630 0.96619
 H 2.17306 1.34498 -0.19156
 H -2.46264 -0.63829 -0.39690
13
bifur_IRC_Distances_noMW_output/new_data/bifur_traj3_Distances point 2
C 1.01752 -0.40049 -0.05277
 C -0.40425 -1.01143 -0.07887
 C 0.53438 -1.15584 -1.22514
 C 1.14585 1.08898 0.05159
 C -1.57777 -0.08372 -0.04893
 F 2.00848 -1.02143 0.64580
 F -0.67318 -2.17910 0.61608
 H 0.49790 1.60848 -0.64627
 H -1.41107 0.77673 -0.70786
 H 0.92786 1.41690 1.06864
 H -1.77612 0.25072 0.96588
 H 2.17218 1.34627 -0.19690
 H -2.46178 -0.63607 -0.39127
13
bifur_IRC_Distances_noMW_output/new_data/bifur_traj3_Distances point 3
C 1.02209 -0.40044 -0.04808
 C -0.40815 -1.01341 -0.08411
 C 0.53716 -1.15818 -1.21942
 C 1.14706 1.08921 0.05206
 C -1.57851 -0.08432 -0.04916
 F 2.01379 -1.01830 0.65545
 F -0.68324 -2.17864 0.59934
 H 0.49063 1.60392 -0.64385
 H -1.42203 0.77268 -0.70990
 H 0.93439 1.41992 1.06746
 H -1.76335 0.25410 0.96445
 H 2.17310 1.34887 -0.19939
 H -2.46295 -0.63540 -0.38486
13
bifur_IRC_Distances_noMW_output/new_data/bifur_traj3_Distances point 4
C 1.02935 -0.39908 -0.04551
 C -0.41492 -1.01631 -0.08722
 C 0.53832 -1.15935 -1.20895
 C 1.15093 1.09030 0.05258
 C -1.58161 -0.08660 -0.04930
 F 2.02265 -1.01292 0.65649
 F -0.69634 -2.17825 0.58562
 H 0.49208 1.60157 -0.64254
 H -1.43239 0.76654 -0.71147
 H 0.93838 1.42230 1.06572
 H -1.75597 0.25573 0.96233
 H 2.17530 1.35222 -0.19849
 H -2.46579 -0.63615 -0.37926
13
bifur_IRC_Distances_noMW_output/new_data/bifur_traj3_Distances point 5
C 1.03680 -0.39713 -0.04605
 C -0.42204 -1.01931 -0.08711
 C 0.53765 -1.15943 -1.19743
 C 1.15548 1.09170 0.05297
 C -1.58544 -0.08943 -0.04930
 F 2.03243 -1.00710 0.64841
 F -0.70825 -2.17839 0.57990
 H 0.50075 1.60190 -0.64281
 H -1.43754 0.76089 -0.71193
 H 0.93754 1.42287 1.06396
 H -1.75570 0.25541 0.96022
 H 2.17756 1.35546 -0.19437
 H -2.46925 -0.63743 -0.37647
13
bifur_IRC_Distances_noMW_output/new_data/bifur_traj3_Distances point 6
C 1.04253 -0.39531 -0.04954
 C -0.42753 -1.02181 -0.08390
 C 0.53558 -1.15885 -1.18783
 C 1.15904 1.09291 0.05318
 C -1.58857 -0.09178 -0.04919
 F 2.04096 -1.00228 0.63337
 F -0.71626 -2.17930 0.58354
 H 0.51325 1.60440 -0.64452
 H -1.43570 0.75751 -0.71123
 H 0.93164 1.42128 1.06266
 H -1.76151 0.25361 0.95863
 H 2.17893 1.35798 -0.18803
 H -2.47236 -0.63837 -0.37714
13
bifur_IRC_Distances_noMW_output/new_data/bifur_traj3_Distances point 7
C 1.04599 -0.39399 -0.05508
 C -0.43074 -1.02362 -0.07852
 C 0.53275 -1.15811 -1.18115
 C 1.16086 1.09368 0.05319
 C -1.59032 -0.09318 -0.04902
 F 2.04742 -0.99894 0.61446
 F -0.71995 -2.18097 0.59463
 H 0.52655 1.60816 -0.64729
 H -1.42764 0.75683 -0.70970
 H 0.92175 1.41789 1.06195
 H -1.77105 0.25105 0.95775
 H 2.17906 1.35970 -0.18060
 H -2.47469 -0.63850 -0.38063
13
bifur_IRC_Distances_noMW_output/new_data/bifur_traj3_Distances point 8
C 1.04710 -0.39339 -0.06176
 C -0.43150 -1.02478 -0.07191
 C 0.52972 -1.15762 -1.17762
 C 1.16061 1.09388 0.05301
 C -1.59036 -0.09339 -0.04875
 F 2.05158 -0.99718 0.59433
 F -0.71964 -2.18337 0.61068
 H 0.53852 1.61238 -0.65080
 H -1.41450 0.75882 -0.70765
 H 0.90895 1.41313 1.06187
 H -1.78227 0.24835 0.95768
 H 2.17785 1.36068 -0.17306
 H -2.47607 -0.63752 -0.38603
13
bifur_IRC_Distances_noMW_output/new_data/bifur_traj3_Distances point 9
C 1.04574 -0.39372 -0.06890
 C -0.42962 -1.02527 -0.06483
 C 0.52690 -1.15772 -1.17757
 C 1.15794 1.09341 0.05259
 C -1.58836 -0.09217 -0.04834
 F 2.05327 -0.99716 0.57527
 F -0.71550 -2.18646 0.62976
 H 0.54745 1.61642 -0.65483
 H -1.39693 0.76356 -0.70523
 H 0.89387 1.40728 1.06239
 H -1.79363 0.24602 0.95856
 H 2.17514 1.36098 -0.16626
 H -2.47630 -0.63516 -0.39261
13
bifur_IRC_Distances_noMW_output/new_data/bifur_traj3_Distances point 10
C 1.04148 -0.39529 -0.07581
 C -0.42456 -1.02500 -0.05802
 C 0.52474 -1.15885 -1.18195
 C 1.15219 1.09204 0.05184
 C -1.58371 -0.08914 -0.04768
 F 2.05202 -0.99925 0.55989
 F -0.70724 -2.19028 0.65023
 H 0.55122 1.61958 -0.65915
 H -1.37499 0.77143 -0.70247
 H 0.87691 1.40052 1.06352
 H -1.80357 0.24461 0.96061
 H 2.17056 1.36059 -0.16126
 H -2.47506 -0.63098 -0.39975
13
bifur_IRC_Distances_noMW_output/new_data/bifur_traj3_Distances point 11
C 1.03412 -0.39838 -0.08130
 C -0.41607 -1.02384 -0.05275
 C 0.52387 -1.16135 -1.19159
 C 1.14297 1.08965 0.05071
 C -1.57605 -0.08404 -0.04677
 F 2.04743 -1.00376 0.55210
 F -0.69516 -2.19455 0.66906
 H 0.54711 1.62088 -0.66313
 H -1.35028 0.78235 -0.69954
 H 0.85968 1.39350 1.06520
 H -1.80960 0.24484 0.96390
 H 2.16400 1.35952 -0.15952
 H -2.47203 -0.62481 -0.40637
13
bifur_IRC_Distances_noMW_output/new_data/bifur_traj3_Distances point 12
C 1.03412 -0.39838 -0.08131
 C -0.41607 -1.02384 -0.05275
 C 0.52387 -1.16135 -1.19158
 C 1.14298 1.08965 0.05071
 C -1.57606 -0.08404 -0.04677
 F 2.04743 -1.00375 0.55209
 F -0.69516 -2.19455 0.66907
 H 0.54712 1.62088 -0.66313
 H -1.35029 0.78235 -0.69954
 H 0.85968 1.39350 1.06520
 H -1.80960 0.24484 0.96389
 H 2.16400 1.35952 -0.15951
 H -2.47203 -0.62481 -0.40637
13
bifur_IRC_Distances_noMW_output/new_data/bifur_traj3_Distances point 13
C 1.01668 -0.40624 -0.08490
 C -0.39636 -1.02005 -0.04974
 C 0.52596 -1.16801 -1.21753
 C 1.12226 1.08394 0.04845
 C -1.55844 -0.07226 -0.04506
 F 2.03308 -1.01584 0.56090
 F -0.66995 -2.20101 0.68988
 H 0.52148 1.61772 -0.66702
 H -1.31134 0.80412 -0.69537
 H 0.83698 1.38381 1.06871
 H -1.80733 0.24930 0.97093
 H 2.15055 1.35641 -0.16539
 H -2.46357 -0.61187 -0.41385
13
bifur_IRC_Distances_noMW_output/new_data/bifur_traj3_Distances point 14
C 1.00872 -0.40976 -0.08386
 C -0.38766 -1.01785 -0.05095
 C 0.52796 -1.17079 -1.23009
 C 1.11373 1.08147 0.04766
 C -1.55107 -0.06730 -0.04457
 F 2.02515 -1.02180 0.57221
 F -0.65924 -2.20258 0.69300
 H 0.50592 1.61480 -0.66700
 H -1.30030 0.81242 -0.69447
 H 0.83288 1.38171 1.07026
 H -1.80213 0.25212 0.97371
 H 2.14548 1.35458 -0.17073
 H -2.45944 -0.60702 -0.41516
13
bifur_IRC_Distances_noMW_output/new_data/bifur_traj3_Distances point 15
C 1.00194 -0.41251 -0.08137
 C -0.38059 -1.01554 -0.05344
 C 0.53013 -1.17256 -1.24115
 C 1.10758 1.07960 0.04723
 C -1.54570 -0.06361 -0.04443
 F 2.01713 -1.02720 0.58596
 F -0.65029 -2.20279 0.69213
 H 0.49116 1.61175 -0.66580
 H -1.29600 0.81811 -0.69446
 H 0.83412 1.38162 1.07163
 H -1.79590 0.25466 0.97571
 H 2.14224 1.35253 -0.17680
 H -2.45582 -0.60405 -0.41520
13
bifur_IRC_Distances_noMW_output/new_data/bifur_traj3_Distances point 16
C 0.99698 -0.41401 -0.07759
 C -0.37599 -1.01317 -0.05695
 C 0.53214 -1.17276 -1.24970
 C 1.10498 1.07866 0.04720
 C -1.54337 -0.06186 -0.04469
 F 2.00932 -1.03158 0.60093
 F -0.64365 -2.20135 0.68735
 H 0.47943 1.60919 -0.66346
 H -1.29990 0.82026 -0.69541
 H 0.84153 1.38385 1.07272
 H -1.78992 0.25635 0.97672
 H 2.14155 1.35020 -0.18306
 H -2.45311 -0.60380 -0.41405
13
bifur_IRC_Distances_noMW_output/new_data/bifur_traj3_Distances point 17
C 0.99447 -0.41373 -0.07274
 C -0.37471 -1.01078 -0.06116
 C 0.53353 -1.17070 -1.25470
 C 1.10718 1.07900 0.04763
 C -1.54515 -0.06272 -0.04537
 F 2.00204 -1.03448 0.61574
 F -0.63980 -2.19791 0.67889
 H 0.47335 1.60788 -0.66014
 H -1.31330 0.81792 -0.69729
 H 0.85578 1.38870 1.07341
 H -1.78587 0.25650 0.97656
 H 2.14417 1.34749 -0.18899
 H -2.45170 -0.60716 -0.41184
13
bifur_IRC_Distances_noMW_output/new_data/bifur_traj3_Distances point 18
C 0.99469 -0.41134 -0.06725
 C -0.37720 -1.00834 -0.06556
 C 0.53381 -1.16584 -1.25559
 C 1.11490 1.08084 0.04845
 C -1.55172 -0.06666 -0.04640
 F 1.99542 -1.03567 0.62890
 F -0.63864 -2.19233 0.66761
 H 0.47525 1.60858 -0.65620
 H -1.33622 0.81071 -0.69989
 H 0.87665 1.39611 1.07363
 H -1.78564 0.25449 0.97525
 H 2.15054 1.34422 -0.19405
 H -2.45184 -0.61478 -0.40890
13
bifur_IRC_Distances_noMW_output/new_data/bifur_traj3_Distances point 19
C 0.99704 -0.40705 -0.06195
 C -0.38275 -1.00581 -0.06939
 C 0.53268 -1.15836 -1.25298
 C 1.12724 1.08397 0.04947
 C -1.56233 -0.07321 -0.04759
 F 1.98941 -1.03542 0.63887
 F -0.63919 -2.18508 0.65570
 H 0.48549 1.61163 -0.65232
 H -1.36538 0.79972 -0.70269
 H 0.90160 1.40515 1.07345
 H -1.79046 0.25020 0.97319
 H 2.16001 1.34034 -0.19780
 H -2.45336 -0.62609 -0.40597
13
bifur_IRC_Distances_noMW_output/new_data/bifur_traj3_Distances point 20
C 1.00002 -0.40198 -0.05761
 C -0.38929 -1.00323 -0.07207
 C 0.53048 -1.14968 -1.24893
 C 1.14116 1.08756 0.05042
 C -1.57435 -0.08072 -0.04868
 F 1.98384 -1.03460 0.64526
 F -0.63980 -2.17746 0.64575
 H 0.50056 1.61626 -0.64916
 H -1.39454 0.78783 -0.70511
 H 0.92605 1.41406 1.07312
 H -1.79917 0.24460 0.97109
 H 2.17047 1.33614 -0.20027
 H -2.45545 -0.63878 -0.40381
13
bifur_IRC_Distances_noMW_output/new_data/bifur_traj3_Distances point 21
C 1.00256 -0.39703 -0.05415
 C -0.39532 -1.00060 -0.07388
 C 0.52788 -1.14100 -1.24520
 C 1.15445 1.09099 0.05120
 C -1.58584 -0.08795 -0.04961
 F 1.97829 -1.03394 0.64970
 F -0.63954 -2.17024 0.63810
 H 0.51647 1.62138 -0.64669
 H -1.42076 0.77685 -0.70706
 H 0.94816 1.42210 1.07285
 H -1.80939 0.23876 0.96931
 H 2.18049 1.33184 -0.20212
 H -2.45744 -0.65116 -0.40246
13
bifur_IRC_Distances_noMW_output/new_data/bifur_traj3_Distances point 22
C 1.00429 -0.39248 -0.05097
 C -0.40040 -0.99787 -0.07546
 C 0.52536 -1.13275 -1.24251
 C 1.16653 1.09408 0.05185
 C -1.59630 -0.09452 -0.05042
 F 1.97234 -1.03375 0.65421
 F -0.63826 -2.16347 0.63155
 H 0.53102 1.62628 -0.64457
 H -1.44450 0.76712 -0.70871
 H 0.96858 1.42946 1.07270
 H -1.81939 0.23324 0.96793
 H 2.18976 1.32745 -0.20409
 H -2.45902 -0.66279 -0.40151
13
bifur_IRC_Distances_noMW_output/new_data/bifur_traj3_Distances point 23
C 1.00429 -0.39248 -0.05097
 C -0.40040 -0.99787 -0.07546
 C 0.52536 -1.13275 -1.24251
 C 1.16653 1.09408 0.05185
 C -1.59630 -0.09452 -0.05042
 F 1.97234 -1.03375 0.65421
 F -0.63826 -2.16347 0.63155
 H 0.53102 1.62628 -0.64457
 H -1.44450 0.76712 -0.70871
 H 0.96858 1.42946 1.07270
 H -1.81939 0.23324 0.96792
 H 2.18976 1.32745 -0.20409
 H -2.45902 -0.66279 -0.40151
13
bifur_IRC_Distances_noMW_output/new_data/bifur_traj3_Distances point 24
C 1.00503 -0.38508 -0.04260
 C -0.40733 -0.99186 -0.08079
 C 0.52218 -1.11837 -1.24141
 C 1.18676 1.09905 0.05283
 C -1.61371 -0.10530 -0.05182
 F 1.95788 -1.03528 0.67195
 F -0.63321 -2.15059 0.61462
 H 0.54986 1.63330 -0.63994
 H -1.48992 0.75082 -0.71207
 H 1.00947 1.44392 1.07279
 H -1.83276 0.22468 0.96628
 H 2.20616 1.31831 -0.21136
 H -2.46041 -0.68358 -0.39847
13
bifur_IRC_Distances_noMW_output/new_data/bifur_traj3_Distances point 25
C 1.00402 -0.38255 -0.03555
 C -0.40902 -0.98863 -0.08649
 C 0.52265 -1.11308 -1.24322
 C 1.19453 1.10075 0.05319
 C -1.62028 -0.10920 -0.05244
 F 1.94889 -1.03709 0.69056
 F -0.63024 -2.14421 0.59906
 H 0.54994 1.63389 -0.63680
 H -1.51477 0.74397 -0.71441
 H 1.03281 1.45205 1.07300
 H -1.83188 0.22275 0.96609
 H 2.21326 1.31369 -0.21840
 H -2.45994 -0.69232 -0.39460
13
bifur_IRC_Distances_noMW_output/new_data/bifur_traj3_Distances point 26
C 1.00267 -0.38108 -0.02619
 C -0.40980 -0.98577 -0.09475
 C 0.52502 -1.10997 -1.24542
 C 1.20023 1.10179 0.05350
 C -1.62493 -0.11181 -0.05298
 F 1.93988 -1.03904 0.71625
 F -0.62846 -2.13828 0.57671
 H 0.54214 1.63171 -0.63323
 H -1.54102 0.73801 -0.71754
 H 1.05763 1.46070 1.07327
 H -1.82372 0.22312 0.96634
 H 2.21920 1.30968 -0.22769
 H -2.45885 -0.69906 -0.38826
13
bifur_IRC_Distances_noMW_output/new_data/bifur_traj3_Distances point 27
C 1.00184 -0.38027 -0.01570
 C -0.41051 -0.98365 -0.10443
 C 0.52861 -1.10868 -1.24626
 C 1.20447 1.10242 0.05378
 C -1.62825 -0.11356 -0.05341
 F 1.93225 -1.04040 0.74474
 F -0.62873 -2.13309 0.54972
 H 0.52970 1.62761 -0.62985
 H -1.56725 0.73249 -0.72138
 H 1.08199 1.46932 1.07357
 H -1.81056 0.22514 0.96684
 H 2.22417 1.30665 -0.23761
 H -2.45774 -0.70399 -0.38003
13
bifur_IRC_Distances_noMW_output/new_data/bifur_traj3_Distances point 28
C 1.00210 -0.37964 -0.00477
 C -0.41190 -0.98232 -0.11474
 C 0.53269 -1.10845 -1.24460
 C 1.20832 1.10295 0.05406
 C -1.63117 -0.11511 -0.05373
 F 1.92654 -1.04073 0.77328
 F -0.63135 -2.12844 0.51959
 H 0.51593 1.62257 -0.62699
 H -1.59344 0.72671 -0.72584
 H 1.10548 1.47784 1.07385
 H -1.79489 0.22801 0.96747
 H 2.22879 1.30453 -0.24721
 H -2.45708 -0.70793 -0.37038
13
bifur_IRC_Distances_noMW_output/new_data/bifur_traj3_Distances point 29
C 1.00391 -0.37882 0.00624
 C -0.41459 -0.98181 -0.12527
 C 0.53682 -1.10871 -1.23965
 C 1.21258 1.10363 0.05433
 C -1.63443 -0.11695 -0.05390
 F 1.92317 -1.03970 0.80037
 F -0.63666 -2.12415 0.48687
 H 0.50304 1.61719 -0.62481
 H -1.61983 0.72003 -0.73082
 H 1.12796 1.48632 1.07398
 H -1.77832 0.23120 0.96810
 H 2.23356 1.30329 -0.25598
 H -2.45721 -0.71153 -0.35948
13
bifur_IRC_Distances_noMW_output/new_data/bifur_traj3_Distances point 30
C 1.00771 -0.37752 0.01698
 C -0.41910 -0.98220 -0.13565
 C 0.54059 -1.10907 -1.23075
 C 1.21784 1.10464 0.05455
 C -1.63853 -0.11947 -0.05386
 F 1.92268 -1.03702 0.82469
 F -0.64504 -2.12010 0.45206
 H 0.49298 1.61195 -0.62345
 H -1.64625 0.71200 -0.73608
 H 1.14900 1.49471 1.07379
 H -1.76224 0.23430 0.96863
 H 2.23880 1.30299 -0.26350
 H -2.45843 -0.71522 -0.34742
13
bifur_IRC_Distances_noMW_output/new_data/bifur_traj3_Distances point 31
C 1.01375 -0.37558 0.02697
 C -0.42571 -0.98354 -0.14544
 C 0.54363 -1.10925 -1.21766
 C 1.22441 1.10609 0.05467
 C -1.64376 -0.12288 -0.05353
 F 1.92550 -1.03250 0.84488
 F -0.65664 -2.11629 0.41619
 H 0.48740 1.60730 -0.62299
 H -1.67197 0.70245 -0.74123
 H 1.16774 1.50279 1.07306
 H -1.74803 0.23693 0.96893
 H 2.24464 1.30373 -0.26936
 H -2.46096 -0.71924 -0.33449
13
bifur_IRC_Distances_noMW_output/new_data/bifur_traj3_Distances point 32
C 1.02198 -0.37304 0.03551
 C -0.43431 -0.98585 -0.15398
 C 0.54565 -1.10917 -1.20081
 C 1.23210 1.10797 0.05462
 C -1.65000 -0.12714 -0.05285
 F 1.93194 -1.02623 0.85935
 F -0.67120 -2.11289 0.38132
 H 0.48738 1.60365 -0.62341
 H -1.69528 0.69169 -0.74574
 H 1.18272 1.51003 1.07159
 H -1.73698 0.23886 0.96887
 H 2.25083 1.30559 -0.27310
 H -2.46482 -0.72347 -0.32137
13
bifur_IRC_Distances_noMW_output/new_data/bifur_traj3_Distances point 33
C 1.03160 -0.37027 0.04123
 C -0.44396 -0.98901 -0.15997
 C 0.54638 -1.10900 -1.18242
 C 1.23978 1.11003 0.05442
 C -1.65632 -0.13167 -0.05192
 F 1.94182 -1.01886 0.86551
 F -0.68741 -2.11046 0.35265
 H 0.49313 1.60142 -0.62445
 H -1.71246 0.68115 -0.74870
 H 1.19120 1.51525 1.06934
 H -1.73053 0.23987 0.96819
 H 2.25636 1.30867 -0.27398
 H -2.46959 -0.72712 -0.30990
13
bifur_IRC_Distances_noMW_output/new_data/bifur_traj3_Distances point 34
C 1.03160 -0.37027 0.04123
 C -0.44396 -0.98901 -0.15997
 C 0.54638 -1.10900 -1.18242
 C 1.23978 1.11003 0.05442
 C -1.65632 -0.13167 -0.05192
 F 1.94182 -1.01886 0.86551
 F -0.68741 -2.11046 0.35264
 H 0.49313 1.60142 -0.62445
 H -1.71246 0.68115 -0.74870
 H 1.19121 1.51526 1.06934
 H -1.73053 0.23986 0.96819
 H 2.25636 1.30866 -0.27398
 H -2.46959 -0.72712 -0.30990
13
bifur_IRC_Distances_noMW_output/new_data/bifur_traj3_Distances point 35
C 1.04696 -0.36702 0.03913
 C -0.45795 -0.99549 -0.15932
 C 0.54431 -1.10968 -1.15881
 C 1.24727 1.11261 0.05421
 C -1.66259 -0.13693 -0.05060
 F 1.96434 -1.00722 0.84801
 F -0.71238 -2.11112 0.34053
 H 0.51328 1.60205 -0.62594
 H -1.71376 0.67047 -0.74748
 H 1.18140 1.51484 1.06448
 H -1.73321 0.23923 0.96470
 H 2.25959 1.31654 -0.26626
 H -2.47724 -0.72829 -0.30264
13
bifur_IRC_Distances_noMW_output/new_data/bifur_traj3_Distances point 36
C 1.05115 -0.36694 0.03265
 C -0.46092 -0.99815 -0.15382
 C 0.54233 -1.11078 -1.15563
 C 1.24635 1.11281 0.05436
 C -1.66189 -0.13704 -0.05052
 F 1.97423 -1.00409 0.82883
 F -0.71901 -2.11399 0.35533
 H 0.52316 1.60402 -0.62611
 H -1.70044 0.67111 -0.74434
 H 1.16646 1.51001 1.06272
 H -1.73939 0.23823 0.96238
 H 2.25715 1.32043 -0.25919
 H -2.47919 -0.72563 -0.30667
13
bifur_IRC_Distances_noMW_output/new_data/bifur_traj3_Distances point 37
C 1.05325 -0.36778 0.02386
 C -0.46148 -1.00046 -0.14607
 C 0.54010 -1.11250 -1.15668
 C 1.24277 1.11234 0.05462
 C -1.65899 -0.13564 -0.05072
 F 1.98289 -1.00246 0.80549
 F -0.72222 -2.11824 0.37946
 H 0.53165 1.60647 -0.62625
 H -1.68044 0.67503 -0.74037
 H 1.14699 1.50299 1.06158
 H -1.74703 0.23719 0.96008
 H 2.25258 1.32414 -0.25082
 H -2.48006 -0.72109 -0.31419
13
bifur_IRC_Distances_noMW_output/new_data/bifur_traj3_Distances point 38
C 1.05334 -0.36952 0.01347
 C -0.45973 -1.00245 -0.13676
 C 0.53782 -1.11496 -1.16102
 C 1.23666 1.11119 0.05492
 C -1.65398 -0.13276 -0.05109
 F 1.99016 -1.00217 0.77960
 F -0.72220 -2.12376 0.41017
 H 0.53806 1.60903 -0.62669
 H -1.65484 0.68194 -0.73595
 H 1.12385 1.49418 1.06110
 H -1.75530 0.23639 0.95810
 H 2.24611 1.32762 -0.24168
 H -2.47995 -0.71472 -0.32418
13
bifur_IRC_Distances_noMW_output/new_data/bifur_traj3_Distances point 39
C 1.05135 -0.37218 0.00224
 C -0.45559 -1.00412 -0.12662
 C 0.53576 -1.11834 -1.16806
 C 1.22803 1.10934 0.05512
 C -1.64686 -0.12838 -0.05147
 F 1.99570 -1.00321 0.75310
 F -0.71895 -2.13042 0.44479
 H 0.54148 1.61134 -0.62770
 H -1.62454 0.69167 -0.73138
 H 1.09788 1.48398 1.06130
 H -1.76331 0.23610 0.95681
 H 2.23791 1.33077 -0.23246
 H -2.47886 -0.70656 -0.33567
13
bifur_IRC_Distances_noMW_output/new_data/bifur_traj3_Distances point 40
C 1.04721 -0.37577 -0.00861
 C -0.44907 -1.00532 -0.11683
 C 0.53431 -1.12267 -1.17740
 C 1.21712 1.10681 0.05512
 C -1.63780 -0.12257 -0.05171
 F 1.99893 -1.00561 0.72929
 F -0.71258 -2.13777 0.47943
 H 0.54057 1.61283 -0.62934
 H -1.59157 0.70374 -0.72703
 H 1.07093 1.47317 1.06217
 H -1.76968 0.23668 0.95655
 H 2.22839 1.33337 -0.22436
 H -2.47676 -0.69689 -0.34728
13
bifur_IRC_Distances_noMW_output/new_data/bifur_traj3_Distances point 41
C 1.04182 -0.37967 -0.01691
 C -0.44145 -1.00588 -0.10943
 C 0.53387 -1.12730 -1.18743
 C 1.20586 1.10403 0.05488
 C -1.62839 -0.11639 -0.05173
 F 1.99948 -1.00890 0.71319
 F -0.70466 -2.14441 0.50715
 H 0.53510 1.61303 -0.63111
 H -1.56211 0.71584 -0.72362
 H 1.04801 1.46383 1.06341
 H -1.77275 0.23818 0.95734
 H 2.21924 1.33507 -0.21913
 H -2.47402 -0.68743 -0.35661
13
bifur_IRC_Distances_noMW_output/new_data/bifur_traj3_Distances point 42
C 1.03677 -0.38300 -0.02196
 C -0.43471 -1.00595 -0.10500
 C 0.53417 -1.13118 -1.19605
 C 1.19662 1.10167 0.05457
 C -1.62061 -0.11123 -0.05163
 F 1.99835 -1.01210 0.70516
 F -0.69752 -2.14925 0.52513
 H 0.52782 1.61234 -0.63245
 H -1.54073 0.72552 -0.72141
 H 1.03219 1.45726 1.06459
 H -1.77306 0.23997 0.95852
 H 2.21214 1.33594 -0.21677
 H -2.47143 -0.67999 -0.36270
13
bifur_IRC_Distances_noMW_output/new_data/bifur_traj3_Distances point 43
C 1.03282 -0.38543 -0.02471
 C -0.42963 -1.00576 -0.10265
 C 0.53471 -1.13394 -1.20254
 C 1.19004 1.09994 0.05430
 C -1.61506 -0.10751 -0.05152
 F 1.99669 -1.01468 0.70200
 F -0.69203 -2.15235 0.53578
 H 0.52126 1.61145 -0.63328
 H -1.52692 0.73228 -0.72011
 H 1.02247 1.45316 1.06552
 H -1.77225 0.24148 0.95960
 H 2.20729 1.33625 -0.21606
 H -2.46938 -0.67489 -0.36634
13
bifur_IRC_Distances_noMW_output/new_data/bifur_traj3_Distances point 44
C 1.03035 -0.38677 -0.02580
 C -0.42665 -1.00544 -0.10171
 C 0.53511 -1.13532 -1.20649
 C 1.18653 1.09899 0.05414
 C -1.61209 -0.10549 -0.05147
 F 1.99508 -1.01636 0.70161
 F -0.68856 -2.15380 0.54077
 H 0.51709 1.61087 -0.63362
 H -1.52024 0.73591 -0.71952
 H 1.01817 1.45125 1.06610
 H -1.77151 0.24234 0.96030
 H 2.20481 1.33615 -0.21619
 H -2.46811 -0.67234 -0.36811
13
bifur_IRC_Distances_noMW_output/new_data/bifur_traj3_Distances point 45
C 1.03035 -0.38677 -0.02580
 C -0.42665 -1.00544 -0.10171
 C 0.53511 -1.13532 -1.20649
 C 1.18653 1.09899 0.05414
 C -1.61209 -0.10549 -0.05147
 F 1.99508 -1.01636 0.70160
 F -0.68856 -2.15380 0.54077
 H 0.51709 1.61087 -0.63362
 H -1.52023 0.73591 -0.71952
 H 1.01817 1.45125 1.06610
 H -1.77151 0.24234 0.96030
 H 2.20481 1.33615 -0.21619
 H -2.46811 -0.67234 -0.36812
13
bifur_IRC_Distances_noMW_output/new_data/bifur_traj3_Distances point 46
C 1.03136 -0.38500 -0.02381
 C -0.42892 -1.00450 -0.10311
 C 0.53442 -1.13234 -1.20463
 C 1.19134 1.10021 0.05430
 C -1.61620 -0.10812 -0.05164
 F 1.99311 -1.01600 0.70521
 F -0.68893 -2.15095 0.53531
 H 0.52187 1.61230 -0.63292
 H -1.53054 0.73171 -0.72033
 H 1.02686 1.45452 1.06590
 H -1.77412 0.24051 0.95993
 H 2.20862 1.33456 -0.21753
 H -2.46886 -0.67691 -0.36667
13
bifur_IRC_Distances_noMW_output/new_data/bifur_traj3_Distances point 47
C 1.03514 -0.38137 -0.02074
 C -0.43481 -1.00366 -0.10530
 C 0.53284 -1.12708 -1.19816
 C 1.20091 1.10270 0.05461
 C -1.62438 -0.11350 -0.05186
 F 1.99249 -1.01378 0.70870
 F -0.69278 -2.14603 0.52469
 H 0.53313 1.61506 -0.63199
 H -1.54911 0.72295 -0.72169
 H 1.04108 1.46018 1.06504
 H -1.77919 0.23709 0.95877
 H 2.21585 1.33268 -0.21857
 H -2.47117 -0.68525 -0.36350
13
bifur_IRC_Distances_noMW_output/new_data/bifur_traj3_Distances point 48
C 1.03984 -0.37646 -0.01661
 C -0.44246 -1.00231 -0.10816
 C 0.53057 -1.11976 -1.18980
 C 1.21377 1.10603 0.05494
 C -1.63536 -0.12074 -0.05209
 F 1.99113 -1.01104 0.71360
 F -0.69726 -2.13925 0.51060
 H 0.54844 1.61898 -0.63094
 H -1.57379 0.71135 -0.72341
 H 1.06021 1.46778 1.06394
 H -1.78661 0.23232 0.95742
 H 2.22568 1.32984 -0.22012
 H -2.47416 -0.69673 -0.35938
13
bifur_IRC_Distances_noMW_output/new_data/bifur_traj3_Distances point 49
C 1.04305 -0.37221 -0.01278
 C -0.44845 -1.00062 -0.11075
 C 0.52852 -1.11299 -1.18364
 C 1.22489 1.10886 0.05514
 C -1.64487 -0.12697 -0.05224
 F 1.98847 -1.00933 0.71919
 F -0.69960 -2.13303 0.49842
 H 0.56135 1.62258 -0.63011
 H -1.59546 0.70160 -0.72486
 H 1.07768 1.47459 1.06318
 H -1.79361 0.22797 0.95658
 H 2.23441 1.32670 -0.22211
 H -2.47640 -0.70716 -0.35601
13
bifur_IRC_Distances_noMW_output/new_data/bifur_traj3_Distances point 50
C 1.04456 -0.36893 -0.00932
 C -0.45236 -0.99871 -0.11307
 C 0.52695 -1.10731 -1.18021
 C 1.23352 1.11101 0.05523
 C -1.65225 -0.13175 -0.05235
 F 1.98462 -1.00877 0.72557
 F -0.69968 -2.12777 0.48861
 H 0.57062 1.62548 -0.62945
 H -1.61311 0.69433 -0.72602
 H 1.09270 1.48026 1.06282
 H -1.79932 0.22444 0.95627
 H 2.24145 1.32348 -0.22456
 H -2.47771 -0.71578 -0.35350
13
bifur_IRC_Distances_noMW_output/new_data/bifur_traj3_Distances point 51
C 1.04474 -0.36637 -0.00575
 C -0.45469 -0.99659 -0.11558
 C 0.52590 -1.10247 -1.17888
 C 1.24037 1.11263 0.05523
 C -1.65810 -0.13545 -0.05244
 F 1.97959 -1.00912 0.73367
 F -0.69806 -2.12310 0.47952
 H 0.57656 1.62767 -0.62881
 H -1.62862 0.68877 -0.72712
 H 1.10669 1.48537 1.06279
 H -1.80347 0.22166 0.95642
 H 2.24733 1.32012 -0.22775
 H -2.47825 -0.72313 -0.35129
13
bifur_IRC_Distances_noMW_output/new_data/bifur_traj3_Distances point 52
C 1.04381 -0.36443 -0.00153
 C -0.45574 -0.99425 -0.11877
 C 0.52553 -1.09840 -1.17916
 C 1.24584 1.11383 0.05515
 C -1.66275 -0.13827 -0.05249
 F 1.97332 -1.01024 0.74468
 F -0.69513 -2.11877 0.46940
 H 0.57896 1.62897 -0.62810
 H -1.64351 0.68442 -0.72841
 H 1.12086 1.49040 1.06306
 H -1.80548 0.21969 0.95702
 H 2.25241 1.31657 -0.23205
 H -2.47813 -0.72952 -0.34880
13
bifur_IRC_Distances_noMW_output/new_data/bifur_traj3_Distances point 53
C 1.04197 -0.36301 0.00404
 C -0.45574 -0.99170 -0.12332
 C 0.52605 -1.09513 -1.18050
 C 1.25026 1.11468 0.05499
 C -1.66647 -0.14037 -0.05248
 F 1.96569 -1.01199 0.76020
 F -0.69132 -2.11451 0.45600
 H 0.57720 1.62907 -0.62729
 H -1.65943 0.68079 -0.73020
 H 1.13656 1.49587 1.06361
 H -1.80439 0.21871 0.95814
 H 2.25703 1.31278 -0.23796
 H -2.47741 -0.73519 -0.34522
13
bifur_IRC_Distances_noMW_output/new_data/bifur_traj3_Distances point 54
C 1.03954 -0.36200 0.01195
 C -0.45508 -0.98900 -0.13017
 C 0.52782 -1.09272 -1.18185
 C 1.25409 1.11524 0.05474
 C -1.66961 -0.14197 -0.05239
 F 1.95664 -1.01407 0.78238
 F -0.68732 -2.10999 0.43592
 H 0.57039 1.62751 -0.62642
 H -1.67866 0.67717 -0.73305
 H 1.15560 1.50252 1.06448
 H -1.79883 0.21901 0.95993
 H 2.26165 1.30872 -0.24615
 H -2.47622 -0.74042 -0.33938
13
bifur_IRC_Distances_noMW_output/new_data/bifur_traj3_Distances point 55
C 1.03739 -0.36114 0.02257
 C -0.45462 -0.98649 -0.13971
 C 0.53082 -1.09118 -1.18111
 C 1.25802 1.11571 0.05442
 C -1.67275 -0.14346 -0.05215
 F 1.94710 -1.01576 0.81114
 F -0.68457 -2.10507 0.40674
 H 0.55919 1.62414 -0.62583
 H -1.70256 0.67267 -0.73739
 H 1.17858 1.51074 1.06558
 H -1.78832 0.22065 0.96239
 H 2.26678 1.30467 -0.25638
 H -2.47507 -0.74548 -0.33028
13
bifur_IRC_Distances_noMW_output/new_data/bifur_traj3_Distances point 56
C 1.03739 -0.36114 0.02258
 C -0.45462 -0.98648 -0.13972
 C 0.53082 -1.09118 -1.18111
 C 1.25802 1.11571 0.05442
 C -1.67275 -0.14346 -0.05215
 F 1.94710 -1.01575 0.81115
 F -0.68457 -2.10507 0.40673
 H 0.55919 1.62414 -0.62583
 H -1.70257 0.67266 -0.73739
 H 1.17859 1.51074 1.06558
 H -1.78832 0.22065 0.96239
 H 2.26678 1.30467 -0.25639
 H -2.47507 -0.74549 -0.33028
13
bifur_IRC_Distances_noMW_output/new_data/bifur_traj3_Distances point 57
C 1.03716 -0.35836 0.04776
 C -0.45761 -0.98316 -0.16269
 C 0.53762 -1.08891 -1.16741
 C 1.26882 1.11732 0.05356
 C -1.68140 -0.14803 -0.05103
 F 1.93193 -1.01528 0.87327
 F -0.68605 -2.09459 0.32919
 H 0.53658 1.61539 -0.62730
 H -1.75914 0.65910 -0.74945
 H 1.22939 1.52993 1.06775
 H -1.76174 0.22532 0.96835
 H 2.27958 1.29777 -0.27741
 H -2.47514 -0.75651 -0.30460
13
bifur_IRC_Distances_noMW_output/new_data/bifur_traj3_Distances point 58
C 1.03939 -0.35603 0.06116
 C -0.46151 -0.98235 -0.17489
 C 0.54045 -1.08738 -1.15373
 C 1.27639 1.11870 0.05293
 C -1.68757 -0.15159 -0.05003
 F 1.92690 -1.01287 0.90309
 F -0.69005 -2.08905 0.28353
 H 0.52892 1.61115 -0.62983
 H -1.79008 0.64981 -0.75657
 H 1.25542 1.54038 1.06858
 H -1.74903 0.22744 0.97171
 H 2.28758 1.29487 -0.28705
 H -2.47680 -0.76307 -0.28889
13
bifur_IRC_Distances_noMW_output/new_data/bifur_traj3_Distances point 59
C 1.04321 -0.35299 0.07475
 C -0.46708 -0.98211 -0.18722
 C 0.54257 -1.08538 -1.13529
 C 1.28551 1.12050 0.05207
 C -1.69510 -0.15610 -0.04866
 F 1.92373 -1.00896 0.93112
 F -0.69600 -2.08334 0.23398
 H 0.52485 1.60734 -0.63372
 H -1.82193 0.63886 -0.76405
 H 1.28109 1.55118 1.06904
 H -1.73788 0.22916 0.97527
 H 2.29669 1.29232 -0.29583
 H -2.47967 -0.77048 -0.27147
13
bifur_IRC_Distances_noMW_output/new_data/bifur_traj3_Distances point 60
C 1.04862 -0.34927 0.08824
 C -0.47426 -0.98244 -0.19939
 C 0.54380 -1.08286 -1.11214
 C 1.29611 1.12271 0.05092
 C -1.70392 -0.16154 -0.04683
 F 1.92262 -1.00358 0.95671
 F -0.70379 -2.07754 0.18125
 H 0.52491 1.60410 -0.63895
 H -1.85381 0.62637 -0.77155
 H 1.30563 1.56210 1.06891
 H -1.72890 0.23039 0.97892
 H 2.30681 1.29021 -0.30356
 H -2.48382 -0.77865 -0.25254
13
bifur_IRC_Distances_noMW_output/new_data/bifur_traj3_Distances point 61
C 1.05566 -0.34498 0.10105
 C -0.48297 -0.98348 -0.21090
 C 0.54403 -1.07996 -1.08474
 C 1.30779 1.12528 0.04947
 C -1.71372 -0.16774 -0.04454
 F 1.92411 -0.99675 0.97854
 F -0.71354 -2.07192 0.12713
 H 0.52956 1.60156 -0.64528
 H -1.88406 0.61269 -0.77846
 H 1.32753 1.57262 1.06786
 H -1.72266 0.23109 0.98235
 H 2.31752 1.28881 -0.30983
 H -2.48925 -0.78721 -0.23265
13
bifur_IRC_Distances_noMW_output/new_data/bifur_traj3_Distances point 62
C 1.06363 -0.34109 0.11013
 C -0.49195 -0.98542 -0.21918
 C 0.54331 -1.07764 -1.05851
 C 1.31804 1.12771 0.04802
 C -1.72236 -0.17348 -0.04220
 F 1.92936 -0.98944 0.99099
 F -0.72478 -2.06779 0.08339
 H 0.53836 1.60013 -0.65092
 H -1.90544 0.60042 -0.78279
 H 1.34090 1.58024 1.06555
 H -1.72033 0.23124 0.98439
 H 2.32632 1.28912 -0.31297
 H -2.49506 -0.79400 -0.21591
13
bifur_IRC_Distances_noMW_output/new_data/bifur_traj3_Distances point 63
C 1.06907 -0.33981 0.11041
 C -0.49696 -0.98761 -0.21985
 C 0.54247 -1.07766 -1.04807
 C 1.32120 1.12873 0.04750
 C -1.72502 -0.17566 -0.04118
 F 1.93695 -0.98520 0.98696
 F -0.73338 -2.06746 0.07429
 H 0.54621 1.60026 -0.65209
 H -1.90637 0.59589 -0.78204
 H 1.33794 1.58070 1.06306
 H -1.72203 0.23102 0.98358
 H 2.32811 1.29172 -0.31114
 H -2.49818 -0.79493 -0.21144
13
bifur_IRC_Distances_noMW_output/new_data/bifur_traj3_Distances point 64
C 1.07123 -0.34100 0.10381
 C -0.49761 -0.98957 -0.21453
 C 0.54202 -1.07980 -1.05286
 C 1.31776 1.12833 0.04796
 C -1.72211 -0.17436 -0.04158
 F 1.94466 -0.98439 0.97127
 F -0.73815 -2.07034 0.09463
 H 0.55037 1.60128 -0.64935
 H -1.89135 0.59866 -0.77790
 H 1.32313 1.57545 1.06136
 H -1.72540 0.23083 0.98078
 H 2.32377 1.29561 -0.30590
 H -2.49830 -0.79071 -0.21770
13
bifur_IRC_Distances_noMW_output/new_data/bifur_traj3_Distances point 65
C 1.07070 -0.34408 0.09266
 C -0.49474 -0.99135 -0.20523
 C 0.54189 -1.08366 -1.06780
 C 1.30928 1.12677 0.04911
 C -1.71493 -0.17029 -0.04298
 F 1.95196 -0.98610 0.94798
 F -0.73953 -2.07580 0.13460
 H 0.55070 1.60253 -0.64432
 H -1.86511 0.60697 -0.77190
 H 1.30020 1.56621 1.06052
 H -1.72908 0.23101 0.97685
 H 2.31492 1.30028 -0.29834
 H -2.49626 -0.78248 -0.23116
13
bifur_IRC_Distances_noMW_output/new_data/bifur_traj3_Distances point 66
C 1.06768 -0.34881 0.07840
 C -0.48864 -0.99304 -0.19315
 C 0.54202 -1.08919 -1.08941
 C 1.29637 1.12411 0.05066
 C -1.70403 -0.16370 -0.04505
 F 1.95854 -0.98978 0.91948
 F -0.73746 -2.08365 0.18786
 H 0.54689 1.60353 -0.63829
 H -1.82970 0.62003 -0.76489
 H 1.27078 1.55381 1.06049
 H -1.73226 0.23189 0.97241
 H 2.30238 1.30541 -0.28908
 H -2.49258 -0.77062 -0.24945
13
bifur_IRC_Distances_noMW_output/new_data/bifur_traj3_Distances point 67
C 1.06768 -0.34881 0.07840
 C -0.48864 -0.99304 -0.19315
 C 0.54202 -1.08919 -1.08941
 C 1.29637 1.12411 0.05066
 C -1.70403 -0.16370 -0.04505
 F 1.95855 -0.98978 0.91948
 F -0.73747 -2.08365 0.18787
 H 0.54690 1.60353 -0.63829
 H -1.82969 0.62002 -0.76488
 H 1.27077 1.55381 1.06049
 H -1.73226 0.23189 0.97241
 H 2.30238 1.30541 -0.28908
 H -2.49258 -0.77062 -0.24946
13
bifur_IRC_Distances_noMW_output/new_data/bifur_traj3_Distances point 68
C 1.05441 -0.36247 0.04712
 C -0.46736 -0.99610 -0.16646
 C 0.54365 -1.10529 -1.14079
 C 1.25947 1.11566 0.05364
 C -1.67286 -0.14381 -0.04944
 F 1.96725 -1.00145 0.86027
 F -0.72286 -2.10509 0.30683
 H 0.52401 1.60252 -0.62794
 H -1.74011 0.65734 -0.75096
 H 1.19982 1.52339 1.06273
 H -1.73308 0.23743 0.96527
 H 2.26944 1.31567 -0.26981
 H -2.48178 -0.73780 -0.29045
13
bifur_IRC_Distances_noMW_output/new_data/bifur_traj3_Distances point 69
C 1.04552 -0.37008 0.03593
 C -0.45438 -0.99707 -0.15717
 C 0.54596 -1.11468 -1.16350
 C 1.23944 1.11069 0.05445
 C -1.65587 -0.13260 -0.05088
 F 1.96763 -1.00812 0.84232
 F -0.71246 -2.11572 0.35126
 H 0.50404 1.59922 -0.62523
 H -1.69869 0.67691 -0.74647
 H 1.16878 1.50995 1.06479
 H -1.72730 0.24251 0.96431
 H 2.25312 1.31951 -0.26418
 H -2.47579 -0.72052 -0.30563
13
bifur_IRC_Distances_noMW_output/new_data/bifur_traj3_Distances point 70
C 1.03833 -0.37585 0.03086
 C -0.44429 -0.99745 -0.15330
 C 0.54878 -1.12204 -1.17855
 C 1.22470 1.10685 0.05480
 C -1.64328 -0.12417 -0.05164
 F 1.96591 -1.01325 0.83725
 F -0.70438 -2.12280 0.37384
 H 0.48452 1.59507 -0.62385
 H -1.67289 0.69068 -0.74474
 H 1.15058 1.50191 1.06670
 H -1.71871 0.24749 0.96478
 H 2.24188 1.32164 -0.26286
 H -2.47115 -0.70808 -0.31327
13
bifur_IRC_Distances_noMW_output/new_data/bifur_traj3_Distances point 71
C 1.03304 -0.37998 0.02914
 C -0.43703 -0.99754 -0.15233
 C 0.55148 -1.12745 -1.18830
 C 1.21445 1.10408 0.05498
 C -1.63446 -0.11821 -0.05208
 F 1.96368 -1.01696 0.83836
 F -0.69877 -2.12727 0.38405
 H 0.46792 1.59111 -0.62298
 H -1.65788 0.69984 -0.74449
 H 1.14078 1.49742 1.06825
 H -1.70992 0.25172 0.96562
 H 2.23447 1.32280 -0.26353
 H -2.46776 -0.69955 -0.31669
13
bifur_IRC_Distances_noMW_output/new_data/bifur_traj3_Distances point 72
C 1.02909 -0.38303 0.02897
 C -0.43169 -0.99753 -0.15264
 C 0.55388 -1.13153 -1.19493
 C 1.20705 1.10203 0.05511
 C -1.62805 -0.11385 -0.05239
 F 1.96152 -1.01970 0.84184
 F -0.69483 -2.13024 0.38826
 H 0.45408 1.58758 -0.62231
 H -1.64889 0.70615 -0.74490
 H 1.13547 1.49485 1.06951
 H -1.70177 0.25525 0.96648
 H 2.22935 1.32348 -0.26493
 H -2.46522 -0.69345 -0.31806
13
bifur_IRC_Distances_noMW_output/new_data/bifur_traj3_Distances point 73
C 1.02620 -0.38527 0.02961
 C -0.42782 -0.99747 -0.15360
 C 0.55595 -1.13461 -1.19937
 C 1.20176 1.10052 0.05522
 C -1.62344 -0.11069 -0.05262
 F 1.95961 -1.02170 0.84624
 F -0.69214 -2.13218 0.38903
 H 0.44278 1.58455 -0.62177
 H -1.64384 0.71045 -0.74567
 H 1.13298 1.49351 1.07053
 H -1.69456 0.25814 0.96725
 H 2.22585 1.32387 -0.26657
 H -2.46333 -0.68911 -0.31826
13
bifur_IRC_Distances_noMW_output/new_data/bifur_traj3_Distances point 74
C 1.02419 -0.38683 0.03074
 C -0.42515 -0.99740 -0.15493
 C 0.55767 -1.13683 -1.20211
 C 1.19819 1.09947 0.05531
 C -1.62030 -0.10852 -0.05279
 F 1.95798 -1.02308 0.85095
 F -0.69045 -2.13335 0.38750
 H 0.43385 1.58204 -0.62133
 H -1.64174 0.71315 -0.74662
 H 1.13252 1.49306 1.07132
 H -1.68840 0.26042 0.96790
 H 2.22362 1.32405 -0.26825
 H -2.46199 -0.68619 -0.31770
13
bifur_IRC_Distances_noMW_output/new_data/bifur_traj3_Distances point 75
C 1.02286 -0.38785 0.03217
 C -0.42343 -0.99731 -0.15644
 C 0.55908 -1.13835 -1.20356
 C 1.19600 1.09879 0.05540
 C -1.61834 -0.10713 -0.05292
 F 1.95658 -1.02398 0.85567
 F -0.68948 -2.13391 0.38448
 H 0.42699 1.58001 -0.62099
 H -1.64180 0.71461 -0.74767
 H 1.13353 1.49325 1.07194
 H -1.68328 0.26218 0.96844
 H 2.22239 1.32407 -0.26989
 H -2.46109 -0.68439 -0.31664
13
bifur_IRC_Distances_noMW_output/new_data/bifur_traj3_Distances point 76
C 1.02181 -0.38858 0.03361
 C -0.42214 -0.99717 -0.15789
 C 0.56024 -1.13943 -1.20454
 C 1.19448 1.09829 0.05547
 C -1.61698 -0.10614 -0.05303
 F 1.95520 -1.02470 0.86010
 F -0.68869 -2.13418 0.38122
 H 0.42142 1.57836 -0.62071
 H -1.64272 0.71553 -0.74868
 H 1.13512 1.49370 1.07247
 H -1.67901 0.26356 0.96893
 H 2.22165 1.32395 -0.27143
 H -2.46038 -0.68319 -0.31553
13
bifur_IRC_Distances_noMW_output/new_data/bifur_traj3_Distances point 77
C 1.02035 -0.38940 0.03458
 C -0.42045 -0.99688 -0.15887
 C 0.56125 -1.14045 -1.20636
 C 1.19267 1.09773 0.05554
 C -1.61538 -0.10499 -0.05317
 F 1.95350 -1.02573 0.86372
 F -0.68715 -2.13456 0.37980
 H 0.41605 1.57697 -0.62043
 H -1.64252 0.71695 -0.74943
 H 1.13600 1.49379 1.07307
 H -1.67548 0.26478 0.96942
 H 2.22066 1.32370 -0.27274
 H -2.45949 -0.68189 -0.31513
13
bifur_IRC_Distances_noMW_output/new_data/bifur_traj3_Distances point 78
C 1.02035 -0.38940 0.03458
 C -0.42045 -0.99688 -0.15888
 C 0.56125 -1.14046 -1.20636
 C 1.19267 1.09773 0.05554
 C -1.61538 -0.10499 -0.05317
 F 1.95350 -1.02573 0.86372
 F -0.68715 -2.13456 0.37979
 H 0.41604 1.57697 -0.62043
 H -1.64252 0.71695 -0.74943
 H 1.13600 1.49379 1.07307
 H -1.67548 0.26478 0.96942
 H 2.22066 1.32370 -0.27274
 H -2.45949 -0.68189 -0.31513
13
bifur_IRC_Distances_noMW_output/new_data/bifur_traj3_Distances point 79
C 1.01501 -0.39198 0.03482
 C -0.41446 -0.99569 -0.15916
 C 0.56316 -1.14294 -1.21455
 C 1.18649 1.09592 0.05569
 C -1.61004 -0.10126 -0.05361
 F 1.94814 -1.02959 0.86878
 F -0.68026 -2.13624 0.38462
 H 0.40334 1.57454 -0.61977
 H -1.63622 0.72287 -0.75001
 H 1.13424 1.49222 1.07476
 H -1.66970 0.26718 0.97059
 H 2.21682 1.32273 -0.27488
 H -2.45652 -0.67776 -0.31727
13
bifur_IRC_Distances_noMW_output/new_data/bifur_traj3_Distances point 80
C 1.01112 -0.39379 0.03443
 C -0.41011 -0.99482 -0.15882
 C 0.56426 -1.14457 -1.22072
 C 1.18201 1.09464 0.05577
 C -1.60619 -0.09859 -0.05392
 F 1.94443 -1.03241 0.87107
 F -0.67507 -2.13754 0.38977
 H 0.39517 1.57318 -0.61936
 H -1.63059 0.72734 -0.75008
 H 1.13204 1.49073 1.07590
 H -1.66663 0.26862 0.97136
 H 2.21395 1.32203 -0.27600
 H -2.45440 -0.67482 -0.31940
13
bifur_IRC_Distances_noMW_output/new_data/bifur_traj3_Distances point 81
C 1.00671 -0.39591 0.03417
 C -0.40514 -0.99385 -0.15863
 C 0.56562 -1.14654 -1.22756
 C 1.17684 1.09316 0.05587
 C -1.60173 -0.09551 -0.05426
 F 1.94023 -1.03559 0.87409
 F -0.66929 -2.13901 0.39500
 H 0.38540 1.57144 -0.61890
 H -1.62439 0.73240 -0.75029
 H 1.12972 1.48912 1.07722
 H -1.66266 0.27042 0.97227
 H 2.21067 1.32128 -0.27739
 H -2.45199 -0.67139 -0.32159
13
bifur_IRC_Distances_noMW_output/new_data/bifur_traj3_Distances point 82
C 1.00218 -0.39817 0.03460
 C -0.40001 -0.99290 -0.15912
 C 0.56740 -1.14883 -1.23417
 C 1.17142 1.09157 0.05601
 C -1.59703 -0.09226 -0.05464
 F 1.93576 -1.03882 0.87881
 F -0.66368 -2.14045 0.39825
 H 0.37387 1.56909 -0.61836
 H -1.61917 0.73741 -0.75100
 H 1.12839 1.48787 1.07869
 H -1.65704 0.27269 0.97332
 H 2.20737 1.32051 -0.27932
 H -2.44946 -0.66773 -0.32307
13
bifur_IRC_Distances_noMW_output/new_data/bifur_traj3_Distances point 83
C 0.99806 -0.40036 0.03657
 C -0.39531 -0.99206 -0.16110
 C 0.56983 -1.15136 -1.23936
 C 1.16644 1.09004 0.05623
 C -1.59263 -0.08917 -0.05507
 F 1.93117 -1.04172 0.88682
 F -0.65917 -2.14150 0.39654
 H 0.36020 1.56578 -0.61767
 H -1.61738 0.74148 -0.75276
 H 1.12987 1.48774 1.08031
 H -1.64864 0.27564 0.97452
 H 2.20460 1.31976 -0.28226
 H -2.44705 -0.66427 -0.32278
13
bifur_IRC_Distances_noMW_output/new_data/bifur_traj3_Distances point 84
C 0.99560 -0.40189 0.04119
 C -0.39251 -0.99155 -0.16559
 C 0.57295 -1.15370 -1.24062
 C 1.16357 1.08899 0.05659
 C -1.58995 -0.08717 -0.05552
 F 1.92715 -1.04335 0.89964
 F -0.65761 -2.14151 0.38542
 H 0.34554 1.56139 -0.61687
 H -1.62316 0.74270 -0.75629
 H 1.13695 1.48995 1.08192
 H -1.63677 0.27916 0.97578
 H 2.20363 1.31908 -0.28654
 H -2.44538 -0.66211 -0.31912
13
bifur_IRC_Distances_noMW_output/new_data/bifur_traj3_Distances point 85
C 0.99595 -0.40199 0.04737
 C -0.39300 -0.99156 -0.17148
 C 0.57570 -1.15481 -1.23662
 C 1.16445 1.08894 0.05696
 C -1.59046 -0.08726 -0.05581
 F 1.92499 -1.04292 0.91372
 F -0.65990 -2.14018 0.36684
 H 0.33527 1.55742 -0.61637
 H -1.63619 0.73999 -0.76073
 H 1.14845 1.49427 1.08300
 H -1.62535 0.28198 0.97676
 H 2.20532 1.31859 -0.29094
 H -2.44523 -0.66248 -0.31270
13
bifur_IRC_Distances_noMW_output/new_data/bifur_traj3_Distances point 86
C 0.99829 -0.40097 0.05390
 C -0.39583 -0.99192 -0.17761
 C 0.57773 -1.15480 -1.22911
 C 1.16806 1.08965 0.05724
 C -1.59334 -0.08893 -0.05590
 F 1.92439 -1.04102 0.92683
 F -0.66452 -2.13802 0.34502
 H 0.32992 1.55440 -0.61634
 H -1.65279 0.73472 -0.76526
 H 1.16166 1.49958 1.08356
 H -1.61612 0.28383 0.97751
 H 2.20881 1.31823 -0.29485
 H -2.44626 -0.66474 -0.30501
13
bifur_IRC_Distances_noMW_output/new_data/bifur_traj3_Distances point 87
C 1.00204 -0.39916 0.06056
 C -0.40032 -0.99254 -0.18379
 C 0.57912 -1.15396 -1.21894
 C 1.17361 1.09091 0.05740
 C -1.59792 -0.09174 -0.05577
 F 1.92499 -1.03805 0.93893
 F -0.67071 -2.13530 0.32103
 H 0.32849 1.55216 -0.61681
 H -1.67149 0.72768 -0.76972
 H 1.17568 1.50548 1.08371
 H -1.60887 0.28490 0.97816
 H 2.21358 1.31797 -0.29831
 H -2.44819 -0.66836 -0.29644
13
bifur_IRC_Distances_noMW_output/new_data/bifur_traj3_Distances point 88
C 1.00700 -0.39668 0.06728
 C -0.40619 -0.99342 -0.18998
 C 0.57995 -1.15246 -1.20634
 C 1.18073 1.09261 0.05742
 C -1.60387 -0.09548 -0.05541
 F 1.92671 -1.03413 0.95006
 F -0.67826 -2.13215 0.29507
 H 0.33044 1.55059 -0.61783
 H -1.69159 0.71919 -0.77409
 H 1.19005 1.51179 1.08346
 H -1.60340 0.28534 0.97877
 H 2.21938 1.31787 -0.30137
 H -2.45094 -0.67305 -0.28704
13
bifur_IRC_Distances_noMW_output/new_data/bifur_traj3_Distances point 89
C 1.00700 -0.39668 0.06728
 C -0.40619 -0.99342 -0.18998
 C 0.57995 -1.15246 -1.20634
 C 1.18073 1.09261 0.05742
 C -1.60387 -0.09548 -0.05541
 F 1.92671 -1.03413 0.95006
 F -0.67826 -2.13215 0.29508
 H 0.33044 1.55059 -0.61783
 H -1.69159 0.71919 -0.77409
 H 1.19005 1.51179 1.08346
 H -1.60340 0.28534 0.97876
 H 2.21938 1.31787 -0.30137
 H -2.45094 -0.67304 -0.28704
13
bifur_IRC_Distances_noMW_output/new_data/bifur_traj3_Distances point 90
C 1.01982 -0.39064 0.07987
 C -0.42081 -0.99620 -0.20162
 C 0.58020 -1.14871 -1.17556
 C 1.19735 1.09676 0.05698
 C -1.61789 -0.10451 -0.05396
 F 1.93413 -1.02397 0.96773
 F -0.69689 -2.12572 0.24080
 H 0.34215 1.54879 -0.62128
 H -1.73092 0.69991 -0.78183
 H 1.21583 1.52412 1.08167
 H -1.59689 0.28509 0.97974
 H 2.23231 1.31871 -0.30579
 H -2.45839 -0.68362 -0.26675
13
bifur_IRC_Distances_noMW_output/new_data/bifur_traj3_Distances point 91
C 1.02571 -0.38844 0.08344
 C -0.42698 -0.99798 -0.20511
 C 0.57994 -1.14780 -1.16277
 C 1.20319 1.09831 0.05668
 C -1.62284 -0.10784 -0.05318
 F 1.93947 -1.01931 0.97091
 F -0.70566 -2.12402 0.22213
 H 0.34855 1.54826 -0.62276
 H -1.74223 0.69281 -0.78384
 H 1.22161 1.52763 1.08034
 H -1.59555 0.28503 0.97970
 H 2.23655 1.32011 -0.30626
 H -2.46176 -0.68678 -0.25928
13
bifur_IRC_Distances_noMW_output/new_data/bifur_traj3_Distances point 92
C 1.02962 -0.38759 0.08376
 C -0.43055 -0.99962 -0.20574
 C 0.57962 -1.14804 -1.15617
 C 1.20529 1.09898 0.05649
 C -1.62462 -0.10920 -0.05268
 F 1.94481 -1.01630 0.96863
 F -0.71188 -2.12411 0.21612
 H 0.35311 1.54805 -0.62324
 H -1.74381 0.68981 -0.78381
 H 1.22012 1.52800 1.07906
 H -1.59555 0.28518 0.97906
 H 2.23763 1.32202 -0.30518
 H -2.46378 -0.68718 -0.25630
13
bifur_IRC_Distances_noMW_output/new_data/bifur_traj3_Distances point 93
C 1.03163 -0.38797 0.08107
 C -0.43167 -1.00107 -0.20372
 C 0.57926 -1.14933 -1.15558
 C 1.20392 1.09882 0.05646
 C -1.62347 -0.10873 -0.05251
 F 1.94997 -1.01490 0.96143
 F -0.71561 -2.12581 0.22208
 H 0.35580 1.54813 -0.62274
 H -1.73662 0.69063 -0.78194
 H 1.21216 1.52550 1.07792
 H -1.59671 0.28549 0.97785
 H 2.23582 1.32432 -0.30271
 H -2.46447 -0.68508 -0.25760
13
bifur_IRC_Distances_noMW_output/new_data/bifur_traj3_Distances point 94
C 1.03185 -0.38957 0.07560
 C -0.43046 -1.00241 -0.19926
 C 0.57892 -1.15171 -1.16042
 C 1.19917 1.09785 0.05656
 C -1.61944 -0.10646 -0.05263
 F 1.95507 -1.01496 0.94964
 F -0.71708 -2.12914 0.23897
 H 0.35645 1.54835 -0.62143
 H -1.72105 0.69512 -0.77845
 H 1.19797 1.52025 1.07695
 H -1.59864 0.28608 0.97618
 H 2.23118 1.32707 -0.29889
 H -2.46393 -0.68047 -0.26281
13
bifur_IRC_Distances_noMW_output/new_data/bifur_traj3_Distances point 95
C 1.03038 -0.39242 0.06761
 C -0.42694 -1.00375 -0.19261
 C 0.57863 -1.15537 -1.16991
 C 1.19094 1.09602 0.05675
 C -1.61246 -0.10232 -0.05297
 F 1.96027 -1.01632 0.93361
 F -0.71645 -2.13421 0.26554
 H 0.35467 1.54848 -0.61962
 H -1.69715 0.70328 -0.77358
 H 1.17751 1.51232 1.07620
 H -1.60085 0.28716 0.97421
 H 2.22373 1.33032 -0.29381
 H -2.46227 -0.67319 -0.27142
13
bifur_IRC_Distances_noMW_output/new_data/bifur_traj3_Distances point 96
C 1.02747 -0.39638 0.05770
 C -0.42139 -1.00519 -0.18432
 C 0.57843 -1.16033 -1.18253
 C 1.17956 1.09339 0.05693
 C -1.60280 -0.09647 -0.05339
 F 1.96568 -1.01863 0.91434
 F -0.71411 -2.14090 0.29898
 H 0.35035 1.54827 -0.61783
 H -1.66593 0.71461 -0.76776
 H 1.15147 1.50208 1.07569
 H -1.60283 0.28891 0.97225
 H 2.21383 1.33405 -0.28770
 H -2.45974 -0.66341 -0.28238
13
bifur_IRC_Distances_noMW_output/new_data/bifur_traj3_Distances point 97
C 1.02372 -0.40112 0.04689
 C -0.41454 -1.00683 -0.17530
 C 0.57836 -1.16637 -1.19610
 C 1.16598 1.09018 0.05700
 C -1.59125 -0.08942 -0.05371
 F 1.97143 -1.02134 0.89350
 F -0.71083 -2.14877 0.33505
 H 0.34393 1.54756 -0.61658
 H -1.62983 0.72804 -0.76158
 H 1.12159 1.49035 1.07539
 H -1.60410 0.29136 0.97063
 H 2.20233 1.33818 -0.28105
 H -2.45679 -0.65182 -0.29414
13
bifur_IRC_Distances_noMW_output/new_data/bifur_traj3_Distances point 98
C 1.01985 -0.40620 0.03629
 C -0.40727 -1.00875 -0.16655
 C 0.57849 -1.17318 -1.20859
 C 1.15139 1.08665 0.05690
 C -1.57882 -0.08180 -0.05381
 F 1.97768 -1.02386 0.87304
 F -0.70771 -2.15722 0.36941
 H 0.33586 1.54616 -0.61615
 H -1.59202 0.74220 -0.75570
 H 1.09018 1.47817 1.07522
 H -1.60402 0.29452 0.96952
 H 2.19024 1.34258 -0.27444
 H -2.45385 -0.63928 -0.30514
13
bifur_IRC_Distances_noMW_output/new_data/bifur_traj3_Distances point 99
C 1.01678 -0.41098 0.02758
 C -0.40089 -1.01091 -0.15959
 C 0.57906 -1.18010 -1.21792
 C 1.13771 1.08329 0.05670
 C -1.56712 -0.07463 -0.05371
 F 1.98418 -1.02556 0.85615
 F -0.70608 -2.16520 0.39642
 H 0.32662 1.54389 -0.61636
 H -1.55809 0.75494 -0.75104
 H 1.06163 1.46730 1.07515
 H -1.60155 0.29830 0.96895
 H 2.17915 1.34697 -0.26886
 H -2.45141 -0.62729 -0.31346
13
bifur_IRC_Distances_noMW_output/new_data/bifur_traj3_Distances point 100
C 1.01678 -0.41098 0.02758
 C -0.40089 -1.01091 -0.15959
 C 0.57906 -1.18010 -1.21792
 C 1.13771 1.08329 0.05670
 C -1.56711 -0.07463 -0.05371
 F 1.98418 -1.02556 0.85616
 F -0.70608 -2.16520 0.39641
 H 0.32661 1.54388 -0.61636
 H -1.55810 0.75494 -0.75104
 H 1.06164 1.46730 1.07515
 H -1.60155 0.29830 0.96895
 H 2.17915 1.34696 -0.26887
 H -2.45141 -0.62729 -0.31346
13
bifur_IRC_Distances_noMW_output/new_data/bifur_traj3_Distances point 101
C 1.01517 -0.41648 0.02054
 C -0.39510 -1.01440 -0.15470
 C 0.58116 -1.18940 -1.22385
 C 1.12229 1.07939 0.05654
 C -1.55376 -0.06645 -0.05347
 F 1.99375 -1.02585 0.84236
 F -0.70858 -2.17441 0.41599
 H 0.31149 1.53863 -0.61664
 H -1.52429 0.76775 -0.74778
 H 1.03199 1.45642 1.07506
 H -1.59182 0.30476 0.96853
 H 2.16696 1.35301 -0.26405
 H -2.44925 -0.61296 -0.31853
13
bifur_IRC_Distances_noMW_output/new_data/bifur_traj3_Distances point 102
C 1.01564 -0.41781 0.01982
 C -0.39440 -1.01570 -0.15459
 C 0.58222 -1.19219 -1.22358
 C 1.11868 1.07845 0.05658
 C -1.55057 -0.06451 -0.05342
 F 1.99711 -1.02522 0.84074
 F -0.71109 -2.17671 0.41691
 H 0.30626 1.53636 -0.61651
 H -1.51800 0.77011 -0.74771
 H 1.02584 1.45433 1.07499
 H -1.58686 0.30713 0.96834
 H 2.16415 1.35498 -0.26336
 H -2.44900 -0.60922 -0.31820
13
bifur_IRC_Distances_noMW_output/new_data/bifur_traj3_Distances point 103
C 1.01643 -0.41870 0.01984
 C -0.39431 -1.01681 -0.15506
 C 0.58321 -1.19432 -1.22253
 C 1.11635 1.07783 0.05666
 C -1.54848 -0.06325 -0.05341
 F 1.99992 -1.02443 0.84052
 F -0.71379 -2.17829 0.41558
 H 0.30199 1.53433 -0.61628
 H -1.51481 0.77129 -0.74805
 H 1.02229 1.45323 1.07491
 H -1.58219 0.30914 0.96814
 H 2.16236 1.35656 -0.26314
 H -2.44897 -0.60659 -0.31719
13
bifur_IRC_Distances_noMW_output/new_data/bifur_traj3_Distances point 104
C 1.01704 -0.41942 0.02016
 C -0.39423 -1.01767 -0.15573
 C 0.58415 -1.19607 -1.22160
 C 1.11452 1.07732 0.05675
 C -1.54683 -0.06223 -0.05342
 F 2.00200 -1.02383 0.84109
 F -0.71600 -2.17948 0.41369
 H 0.29801 1.53251 -0.61601
 H -1.51292 0.77211 -0.74854
 H 1.02006 1.45258 1.07491
 H -1.57789 0.31089 0.96800
 H 2.16100 1.35779 -0.26322
 H -2.44892 -0.60451 -0.31609
13
bifur_IRC_Distances_noMW_output/new_data/bifur_traj3_Distances point 105
C 1.01658 -0.42032 0.02024
 C -0.39320 -1.01805 -0.15606
 C 0.58499 -1.19759 -1.22234
 C 1.11223 1.07668 0.05681
 C -1.54479 -0.06094 -0.05348
 F 2.00265 -1.02405 0.84187
 F -0.71636 -2.18056 0.41366
 H 0.29353 1.53098 -0.61577
 H -1.51013 0.77370 -0.74882
 H 1.01785 1.45175 1.07514
 H -1.57436 0.31239 0.96809
 H 2.15944 1.35846 -0.26350
 H -2.44841 -0.60245 -0.31585
13
bifur_IRC_Distances_noMW_output/new_data/bifur_traj3_Distances point 106
C 1.01463 -0.42160 0.01982
 C -0.39073 -1.01786 -0.15581
 C 0.58575 -1.19904 -1.22548
 C 1.10893 1.07576 0.05683
 C -1.54193 -0.05908 -0.05358
 F 2.00161 -1.02539 0.84258
 F -0.71428 -2.18174 0.41661
 H 0.28802 1.52973 -0.61560
 H -1.50526 0.77667 -0.74874
 H 1.01488 1.45040 1.07569
 H -1.57166 0.31369 0.96849
 H 2.15729 1.35854 -0.26390
 H -2.44726 -0.60008 -0.31689
13
bifur_IRC_Distances_noMW_output/new_data/bifur_traj3_Distances point 107
C 1.01136 -0.42333 0.01896
 C -0.38691 -1.01725 -0.15510
 C 0.58654 -1.20067 -1.23069
 C 1.10445 1.07450 0.05680
 C -1.53804 -0.05654 -0.05372
 F 1.99927 -1.02770 0.84331
 F -0.71022 -2.18315 0.42206
 H 0.28101 1.52850 -0.61549
 H -1.49814 0.78103 -0.74839
 H 1.01090 1.44848 1.07652
 H -1.56915 0.31506 0.96916
 H 2.15441 1.35821 -0.26445
 H -2.44548 -0.59714 -0.31897
13
bifur_IRC_Distances_noMW_output/new_data/bifur_traj3_Distances point 108
C 1.00695 -0.42559 0.01781
 C -0.38181 -1.01639 -0.15411
 C 0.58754 -1.20273 -1.23763
 C 1.09857 1.07285 0.05676
 C -1.53296 -0.05323 -0.05389
 F 1.99602 -1.03082 0.84424
 F -0.70467 -2.18493 0.42935
 H 0.27192 1.52696 -0.61540
 H -1.48872 0.78679 -0.74789
 H 1.00571 1.44596 1.07762
 H -1.56610 0.31677 0.97009
 H 2.15068 1.35770 -0.26516
 H -2.44314 -0.59335 -0.32178
13
bifur_IRC_Distances_noMW_output/new_data/bifur_traj3_Distances point 109
C 1.00189 -0.42834 0.01661
 C -0.37584 -1.01549 -0.15316
 C 0.58886 -1.20538 -1.24546
 C 1.09146 1.07085 0.05671
 C -1.52679 -0.04923 -0.05409
 F 1.99251 -1.03436 0.84561
 F -0.69855 -2.18714 0.43724
 H 0.26059 1.52486 -0.61527
 H -1.47756 0.79357 -0.74744
 H 0.99945 1.44299 1.07892
 H -1.56179 0.31906 0.97118
 H 2.14617 1.35725 -0.26608
 H -2.44040 -0.58865 -0.32476
13
bifur_IRC_Distances_noMW_output/new_data/bifur_traj3_Distances point 110
C 0.99715 -0.43123 0.01579
 C -0.37003 -1.01487 -0.15266
 C 0.59053 -1.20850 -1.25261
 C 1.08402 1.06875 0.05670
 C -1.52029 -0.04504 -0.05429
 F 1.98964 -1.03762 0.84765
 F -0.69338 -2.18956 0.44358
 H 0.24793 1.52209 -0.61503
 H -1.46660 0.80030 -0.74732
 H 0.99313 1.44008 1.08021
 H -1.55585 0.32193 0.97223
 H 2.14146 1.35716 -0.26719
 H -2.43772 -0.58349 -0.32705
13
bifur_IRC_Distances_noMW_output/new_data/bifur_traj3_Distances point 111
C 0.99715 -0.43123 0.01579
 C -0.37003 -1.01487 -0.15266
 C 0.59053 -1.20850 -1.25261
 C 1.08402 1.06875 0.05670
 C -1.52029 -0.04504 -0.05429
 F 1.98964 -1.03761 0.84765
 F -0.69338 -2.18956 0.44358
 H 0.24794 1.52210 -0.61503
 H -1.46660 0.80029 -0.74732
 H 0.99313 1.44008 1.08021
 H -1.55585 0.32193 0.97223
 H 2.14147 1.35716 -0.26718
 H -2.43772 -0.58350 -0.32705
13
bifur_IRC_Distances_noMW_output/new_data/bifur_traj3_Distances point 112
C 0.99229 -0.43585 0.01692
 C -0.36293 -1.01528 -0.15462
 C 0.59473 -1.21502 -1.25932
 C 1.07243 1.06541 0.05705
 C -1.50998 -0.03847 -0.05477
 F 1.98855 -1.04072 0.85474
 F -0.69102 -2.19379 0.44407
 H 0.22343 1.51485 -0.61370
 H -1.45414 0.80891 -0.74916
 H 0.98551 1.43683 1.08210
 H -1.53888 0.32884 0.97330
 H 2.13424 1.35866 -0.26992
 H -2.43423 -0.57437 -0.32669
13
bifur_IRC_Distances_noMW_output/new_data/bifur_traj3_Distances point 113
C 0.99332 -0.43706 0.01949
 C -0.36294 -1.01657 -0.15763
 C 0.59724 -1.21804 -1.25709
 C 1.06972 1.06456 0.05748
 C -1.50742 -0.03685 -0.05509
 F 1.99109 -1.03977 0.86029
 F -0.69543 -2.19519 0.43562
 H 0.21308 1.51043 -0.61241
 H -1.45580 0.80925 -0.75154
 H 0.98615 1.43735 1.08252
 H -1.52770 0.33273 0.97303
 H 2.13264 1.36041 -0.27163
 H -2.43394 -0.57124 -0.32303
13
bifur_IRC_Distances_noMW_output/new_data/bifur_traj3_Distances point 114
C 0.99649 -0.43724 0.02289
 C -0.36539 -1.01833 -0.16141
 C 0.59947 -1.22024 -1.25145
 C 1.06974 1.06446 0.05800
 C -1.50720 -0.03673 -0.05538
 F 1.99512 -1.03731 0.86604
 F -0.70263 -2.19581 0.42293
 H 0.20632 1.50643 -0.61101
 H -1.46252 0.80679 -0.75446
 H 0.98973 1.43924 1.08252
 H -1.51718 0.33606 0.97230
 H 2.13278 1.36247 -0.27324
 H -2.43472 -0.56978 -0.31774
13
bifur_IRC_Distances_noMW_output/new_data/bifur_traj3_Distances point 115
C 1.00071 -0.43663 0.02641
 C -0.36922 -1.02015 -0.16517
 C 0.60113 -1.22147 -1.24410
 C 1.07180 1.06493 0.05849
 C -1.50879 -0.03774 -0.05558
 F 1.99958 -1.03413 0.87109
 F -0.71069 -2.19574 0.40897
 H 0.20334 1.50339 -0.60980
 H -1.47194 0.80263 -0.75734
 H 0.99495 1.44186 1.08221
 H -1.50889 0.33845 0.97137
 H 2.13422 1.36440 -0.27455
 H -2.43620 -0.56978 -0.31199
13
bifur_IRC_Distances_noMW_output/new_data/bifur_traj3_Distances point 116
C 1.00558 -0.43543 0.02987
 C -0.37397 -1.02196 -0.16877
 C 0.60227 -1.22191 -1.23563
 C 1.07535 1.06584 0.05890
 C -1.51170 -0.03960 -0.05569
 F 2.00421 -1.03050 0.87537
 F -0.71910 -2.19514 0.39447
 H 0.20348 1.50122 -0.60885
 H -1.48297 0.79731 -0.76005
 H 1.00114 1.44493 1.08167
 H -1.50272 0.34000 0.97037
 H 2.13660 1.36616 -0.27557
 H -2.43817 -0.57093 -0.30607
13
bifur_IRC_Distances_noMW_output/new_data/bifur_traj3_Distances point 117
C 1.01102 -0.43372 0.03322
 C -0.37951 -1.02375 -0.17218
 C 0.60292 -1.22167 -1.22616
 C 1.08017 1.06712 0.05923
 C -1.51575 -0.04219 -0.05569
 F 2.00905 -1.02647 0.87884
 F -0.72780 -2.19410 0.37961
 H 0.20645 1.49987 -0.60818
 H -1.49517 0.79104 -0.76256
 H 1.00799 1.44833 1.08089
 H -1.49854 0.34079 0.96931
 H 2.13977 1.36780 -0.27629
 H -2.44059 -0.57304 -0.30003
13
bifur_IRC_Distances_noMW_output/new_data/bifur_traj3_Distances point 118
C 1.01677 -0.43165 0.03625
 C -0.38553 -1.02552 -0.17521
 C 0.60310 -1.22090 -1.21614
 C 1.08582 1.06865 0.05946
 C -1.52055 -0.04528 -0.05556
 F 2.01403 -1.02221 0.88124
 F -0.73648 -2.19277 0.36516
 H 0.21183 1.49927 -0.60783
 H -1.50758 0.78425 -0.76472
 H 1.01479 1.45176 1.07990
 H -1.49632 0.34090 0.96825
 H 2.14345 1.36933 -0.27664
 H -2.44334 -0.57583 -0.29415
13
bifur_IRC_Distances_noMW_output/new_data/bifur_traj3_Distances point 119
C 1.02164 -0.42983 0.03827
 C -0.39064 -1.02700 -0.17725
 C 0.60292 -1.22008 -1.20777
 C 1.09067 1.06999 0.05956
 C -1.52471 -0.04797 -0.05535
 F 2.01843 -1.01859 0.88200
 F -0.74358 -2.19169 0.35430
 H 0.21770 1.49925 -0.60780
 H -1.51693 0.77866 -0.76608
 H 1.01952 1.45429 1.07892
 H -1.49581 0.34062 0.96738
 H 2.14653 1.37063 -0.27650
 H -2.44575 -0.57829 -0.28967
13
bifur_IRC_Distances_noMW_output/new_data/bifur_traj3_Distances point 120
C 1.02453 -0.42884 0.03870
 C -0.39355 -1.02799 -0.17777
 C 0.60256 -1.21970 -1.20316
 C 1.09315 1.07071 0.05954
 C -1.52685 -0.04940 -0.05515
 F 2.02158 -1.01641 0.88073
 F -0.74773 -2.19137 0.34995
 H 0.22202 1.49955 -0.60797
 H -1.52038 0.77589 -0.76632
 H 1.02043 1.45509 1.07819
 H -1.49650 0.34029 0.96681
 H 2.14793 1.37160 -0.27584
 H -2.44719 -0.57942 -0.28771
13
bifur_IRC_Distances_noMW_output/new_data/bifur_traj3_Distances point 121
C 1.02566 -0.42866 0.03752
 C -0.39448 -1.02860 -0.17679
 C 0.60205 -1.21985 -1.20207
 C 1.09331 1.07083 0.05942
 C -1.52702 -0.04960 -0.05497
 F 2.02382 -1.01551 0.87728
 F -0.74932 -2.19191 0.35195
 H 0.22484 1.50009 -0.60830
 H -1.51802 0.77583 -0.76544
 H 1.01739 1.45414 1.07766
 H -1.49817 0.33999 0.96647
 H 2.14766 1.37239 -0.27456
 H -2.44772 -0.57916 -0.28818
13
bifur_IRC_Distances_noMW_output/new_data/bifur_traj3_Distances point 122
C 1.02566 -0.42866 0.03752
 C -0.39448 -1.02860 -0.17679
 C 0.60205 -1.21985 -1.20206
 C 1.09331 1.07083 0.05942
 C -1.52702 -0.04960 -0.05497
 F 2.02382 -1.01551 0.87728
 F -0.74932 -2.19190 0.35194
 H 0.22484 1.50009 -0.60830
 H -1.51802 0.77582 -0.76544
 H 1.01739 1.45414 1.07766
 H -1.49817 0.33999 0.96647
 H 2.14766 1.37239 -0.27456
 H -2.44772 -0.57916 -0.28818
13
bifur_IRC_Distances_noMW_output/new_data/bifur_traj3_Distances point 123
C 1.02402 -0.43060 0.03030
 C -0.39142 -1.02942 -0.17047
 C 0.60059 -1.22219 -1.20825
 C 1.08684 1.06935 0.05886
 C -1.52160 -0.04643 -0.05450
 F 2.02781 -1.01638 0.86265
 F -0.74719 -2.19598 0.37344
 H 0.22682 1.50157 -0.60962
 H -1.49558 0.78326 -0.76039
 H 0.99814 1.44672 1.07688
 H -1.50377 0.33987 0.96624
 H 2.14200 1.37430 -0.26961
 H -2.44666 -0.57408 -0.29553
13
bifur_IRC_Distances_noMW_output/new_data/bifur_traj3_Distances point 124
C 1.02201 -0.43267 0.02443
 C -0.38803 -1.03007 -0.16538
 C 0.59974 -1.22474 -1.21400
 C 1.08026 1.06776 0.05838
 C -1.51603 -0.04312 -0.05412
 F 2.03077 -1.01749 0.85126
 F -0.74483 -2.19978 0.39125
 H 0.22602 1.50214 -0.61082
 H -1.47554 0.79042 -0.75642
 H 0.98135 1.44022 1.07650
 H -1.50691 0.34041 0.96632
 H 2.13660 1.37591 -0.26578
 H -2.44540 -0.56898 -0.30160
13
bifur_IRC_Distances_noMW_output/new_data/bifur_traj3_Distances point 125
C 1.02024 -0.43507 0.01781
 C -0.38452 -1.03120 -0.15975
 C 0.59886 -1.22806 -1.21941
 C 1.07258 1.06590 0.05779
 C -1.50951 -0.03925 -0.05359
 F 2.03516 -1.01825 0.83801
 F -0.74316 -2.20444 0.41037
 H 0.22491 1.50245 -0.61245
 H -1.45227 0.79852 -0.75201
 H 0.96138 1.43261 1.07596
 H -1.50974 0.34140 0.96646
 H 2.13027 1.37815 -0.26124
 H -2.44419 -0.56277 -0.30796
13
bifur_IRC_Distances_noMW_output/new_data/bifur_traj3_Distances point 126
C 1.01957 -0.43730 0.01110
 C -0.38193 -1.03292 -0.15413
 C 0.59791 -1.23171 -1.22287
 C 1.06515 1.06412 0.05714
 C -1.50321 -0.03556 -0.05291
 F 2.04132 -1.01804 0.82366
 F -0.74331 -2.20945 0.42817
 H 0.22480 1.50263 -0.61447
 H -1.42872 0.80616 -0.74759
 H 0.94027 1.42477 1.07515
 H -1.51231 0.34261 0.96653
 H 2.12396 1.38103 -0.25615
 H -2.44349 -0.55635 -0.31363
13
bifur_IRC_Distances_noMW_output/new_data/bifur_traj3_Distances point 127
C 1.02060 -0.43901 0.00457
 C -0.38100 -1.03530 -0.14877
 C 0.59679 -1.23533 -1.22346
 C 1.05895 1.06271 0.05646
 C -1.49797 -0.03258 -0.05209
 F 2.04948 -1.01646 0.80834
 F -0.74595 -2.21446 0.44347
 H 0.22693 1.50291 -0.61681
 H -1.40680 0.81240 -0.74330
 H 0.91927 1.41720 1.07393
 H -1.51501 0.34374 0.96638
 H 2.11830 1.38454 -0.25050
 H -2.44360 -0.55036 -0.31823
13
bifur_IRC_Distances_noMW_output/new_data/bifur_traj3_Distances point 128
C 1.02350 -0.43995 -0.00161
 C -0.38206 -1.03828 -0.14374
 C 0.59539 -1.23855 -1.22087
 C 1.05468 1.06184 0.05578
 C -1.49440 -0.03067 -0.05117
 F 2.05943 -1.01341 0.79220
 F -0.75115 -2.21915 0.45583
 H 0.23218 1.50358 -0.61939
 H -1.38788 0.81666 -0.73926
 H 0.89954 1.41030 1.07228
 H -1.51837 0.34450 0.96593
 H 2.11379 1.38850 -0.24430
 H -2.44464 -0.54537 -0.32167
13
bifur_IRC_Distances_noMW_output/new_data/bifur_traj3_Distances point 129
C 1.02771 -0.44003 -0.00720
 C -0.38477 -1.04142 -0.13917
 C 0.59369 -1.24094 -1.21591
 C 1.05266 1.06159 0.05517
 C -1.49279 -0.02999 -0.05027
 F 2.06988 -1.00941 0.77613
 F -0.75782 -2.22307 0.46538
 H 0.24046 1.50488 -0.62204
 H -1.37310 0.81880 -0.73561
 H 0.88257 1.40454 1.07037
 H -1.52283 0.34456 0.96526
 H 2.11075 1.39239 -0.23794
 H -2.44642 -0.54190 -0.32416
13
bifur_IRC_Distances_noMW_output/new_data/bifur_traj3_Distances point 130
C 1.03250 -0.43942 -0.01236
 C -0.38845 -1.04442 -0.13483
 C 0.59166 -1.24237 -1.20972
 C 1.05254 1.06186 0.05461
 C -1.49284 -0.03033 -0.04940
 F 2.07991 -1.00503 0.76028
 F -0.76474 -2.22614 0.47339
 H 0.25131 1.50696 -0.62474
 H -1.36179 0.81936 -0.73225
 H 0.86836 1.39980 1.06836
 H -1.52884 0.34377 0.96448
 H 2.10904 1.39587 -0.23154
 H -2.44866 -0.53990 -0.32627
13
bifur_IRC_Distances_noMW_output/new_data/bifur_traj3_Distances point 131
C 1.03761 -0.43822 -0.01754
 C -0.39283 -1.04721 -0.13030
 C 0.58914 -1.24288 -1.20273
 C 1.05399 1.06256 0.05406
 C -1.49428 -0.03153 -0.04855
 F 2.08945 -1.00044 0.74374
 F -0.77146 -2.22852 0.48128
 H 0.26496 1.51003 -0.62767
 H -1.35262 0.81877 -0.72889
 H 0.85592 1.39568 1.06625
 H -1.53700 0.34201 0.96366
 H 2.10838 1.39893 -0.22479
 H -2.45126 -0.53917 -0.32852
13
bifur_IRC_Distances_noMW_output/new_data/bifur_traj3_Distances point 132
C 1.04297 -0.43640 -0.02316
 C -0.39782 -1.04979 -0.12513
 C 0.58593 -1.24238 -1.19508
 C 1.05694 1.06371 0.05348
 C -1.49707 -0.03359 -0.04767
 F 2.09857 -0.99566 0.72545
 F -0.77771 -2.23029 0.49026
 H 0.28214 1.51442 -0.63102
 H -1.34470 0.81727 -0.72528
 H 0.84448 1.39188 1.06401
 H -1.54816 0.33903 0.96283
 H 2.10870 1.40152 -0.21732
 H -2.45426 -0.53971 -0.33138
13
bifur_IRC_Distances_noMW_output/new_data/bifur_traj3_Distances point 133
C 1.04297 -0.43640 -0.02316
 C -0.39782 -1.04979 -0.12513
 C 0.58593 -1.24238 -1.19508
 C 1.05694 1.06371 0.05348
 C -1.49707 -0.03359 -0.04767
 F 2.09857 -0.99566 0.72545
 F -0.77771 -2.23029 0.49027
 H 0.28215 1.51442 -0.63102
 H -1.34469 0.81727 -0.72528
 H 0.84448 1.39187 1.06401
 H -1.54817 0.33902 0.96283
 H 2.10870 1.40152 -0.21731
 H -2.45426 -0.53972 -0.33138
13
bifur_IRC_Distances_noMW_output/new_data/bifur_traj3_Distances point 134
C 1.05219 -0.43149 -0.03535
 C -0.40760 -1.05328 -0.11310
 C 0.57773 -1.23813 -1.18092
 C 1.06619 1.06696 0.05233
 C -1.50569 -0.03958 -0.04609
 F 2.11238 -0.98737 0.68606
 F -0.78548 -2.23163 0.51295
 H 0.32380 1.52685 -0.63858
 H -1.33200 0.81278 -0.71771
 H 0.82591 1.38551 1.05988
 H -1.57885 0.32952 0.96151
 H 2.11187 1.40428 -0.20135
 H -2.46046 -0.54443 -0.33963
13
bifur_IRC_Distances_noMW_output/new_data/bifur_traj3_Distances point 135
C 1.05470 -0.42914 -0.04057
 C -0.41090 -1.05372 -0.10759
 C 0.57375 -1.23501 -1.17659
 C 1.07096 1.06855 0.05189
 C -1.51011 -0.04255 -0.04557
 F 2.11533 -0.98506 0.66970
 F -0.78577 -2.23119 0.52445
 H 0.34275 1.53327 -0.64184
 H -1.32795 0.81073 -0.71463
 H 0.82044 1.38350 1.05858
 H -1.59450 0.32428 0.96120
 H 2.11408 1.40411 -0.19488
 H -2.46278 -0.54777 -0.34416
13
bifur_IRC_Distances_noMW_output/new_data/bifur_traj3_Distances point 136
C 1.05595 -0.42699 -0.04498
 C -0.41317 -1.05345 -0.10272
 C 0.57009 -1.23154 -1.17404
 C 1.07550 1.07003 0.05155
 C -1.51432 -0.04534 -0.04522
 F 2.11601 -0.98387 0.65621
 F -0.78414 -2.23019 0.53528
 H 0.35954 1.53938 -0.64455
 H -1.32537 0.80890 -0.71212
 H 0.81731 1.38225 1.05777
 H -1.60934 0.31912 0.96108
 H 2.11647 1.40315 -0.18969
 H -2.46453 -0.55144 -0.34857
13
bifur_IRC_Distances_noMW_output/new_data/bifur_traj3_Distances point 137
C 1.05622 -0.42502 -0.04857
 C -0.41464 -1.05258 -0.09853
 C 0.56675 -1.22779 -1.17296
 C 1.07989 1.07141 0.05129
 C -1.51836 -0.04798 -0.04502
 F 2.11484 -0.98362 0.64551
 F -0.78106 -2.22869 0.54512
 H 0.37433 1.54510 -0.64672
 H -1.32433 0.80715 -0.71014
 H 0.81637 1.38174 1.05736
 H -1.62322 0.31412 0.96108
 H 2.11905 1.40155 -0.18573
 H -2.46582 -0.55540 -0.35270
13
bifur_IRC_Distances_noMW_output/new_data/bifur_traj3_Distances point 138
C 1.05578 -0.42323 -0.05105
 C -0.41552 -1.05128 -0.09538
 C 0.56393 -1.22397 -1.17302
 C 1.08411 1.07268 0.05115
 C -1.52222 -0.05045 -0.04497
 F 2.11220 -0.98408 0.63823
 F -0.77719 -2.22674 0.55293
 H 0.38657 1.55010 -0.64814
 H -1.32536 0.80531 -0.70884
 H 0.81786 1.38210 1.05730
 H -1.63528 0.30958 0.96111
 H 2.12179 1.39953 -0.18321
 H -2.46668 -0.55953 -0.35611
13
bifur_IRC_Distances_noMW_output/new_data/bifur_traj3_Distances point 139
C 1.05522 -0.42168 -0.05189
 C -0.41626 -1.04986 -0.09387
 C 0.56199 -1.22048 -1.17348
 C 1.08816 1.07384 0.05117
 C -1.52585 -0.05274 -0.04509
 F 2.10891 -0.98484 0.63543
 F -0.77382 -2.22444 0.55670
 H 0.39524 1.55371 -0.64854
 H -1.32945 0.80299 -0.70847
 H 0.82224 1.38357 1.05746
 H -1.64382 0.30603 0.96102
 H 2.12467 1.39747 -0.18244
 H -2.46722 -0.56358 -0.35799
13
bifur_IRC_Distances_noMW_output/new_data/bifur_traj3_Distances point 140
C 1.05537 -0.42028 -0.05080
 C -0.41755 -1.04874 -0.09441
 C 0.56115 -1.21765 -1.17314
 C 1.09223 1.07493 0.05140
 C -1.52940 -0.05495 -0.04538
 F 2.10615 -0.98523 0.63728
 F -0.77255 -2.22194 0.55477
 H 0.40014 1.55552 -0.64778
 H -1.33744 0.79968 -0.70918
 H 0.82960 1.38629 1.05761
 H -1.64771 0.30387 0.96060
 H 2.12774 1.39588 -0.18331
 H -2.46774 -0.56739 -0.35763
13
bifur_IRC_Distances_noMW_output/new_data/bifur_traj3_Distances point 141
C 1.05680 -0.41885 -0.04799
 C -0.41995 -1.04817 -0.09682
 C 0.56128 -1.21547 -1.17103
 C 1.09672 1.07608 0.05182
 C -1.53321 -0.05733 -0.04579
 F 2.10466 -0.98476 0.64272
 F -0.77416 -2.21928 0.54705
 H 0.40239 1.55574 -0.64607
 H -1.34939 0.79501 -0.71091
 H 0.83958 1.39016 1.05758
 H -1.64738 0.30295 0.95975
 H 2.13118 1.39499 -0.18535
 H -2.46852 -0.57107 -0.35498
13
bifur_IRC_Distances_noMW_output/new_data/bifur_traj3_Distances point 142
C 1.05975 -0.41723 -0.04373
 C -0.42373 -1.04822 -0.10080
 C 0.56212 -1.21377 -1.16656
 C 1.10195 1.07740 0.05242
 C -1.53759 -0.06009 -0.04627
 F 2.10478 -0.98319 0.65071
 F -0.77886 -2.21645 0.53391
 H 0.40319 1.55472 -0.64367
 H -1.36511 0.78876 -0.71352
 H 0.85184 1.39509 1.05731
 H -1.64373 0.30297 0.95848
 H 2.13515 1.39482 -0.18812
 H -2.46977 -0.57482 -0.35015
13
bifur_IRC_Distances_noMW_output/new_data/bifur_traj3_Distances point 143
C 1.06435 -0.41535 -0.03828
 C -0.42901 -1.04899 -0.10610
 C 0.56353 -1.21253 -1.15934
 C 1.10799 1.07892 0.05313
 C -1.54259 -0.06328 -0.04676
 F 2.10676 -0.98036 0.66036
 F -0.78672 -2.21354 0.51572
 H 0.40330 1.55269 -0.64086
 H -1.38399 0.78095 -0.71692
 H 0.86573 1.40088 1.05674
 H -1.63740 0.30379 0.95685
 H 2.13964 1.39544 -0.19130
 H -2.47161 -0.57863 -0.34324
13
bifur_IRC_Distances_noMW_output/new_data/bifur_traj3_Distances point 144
C 1.06435 -0.41535 -0.03828
 C -0.42901 -1.04899 -0.10610
 C 0.56353 -1.21253 -1.15935
 C 1.10799 1.07892 0.05313
 C -1.54259 -0.06328 -0.04676
 F 2.10676 -0.98036 0.66036
 F -0.78672 -2.21354 0.51572
 H 0.40329 1.55269 -0.64086
 H -1.38399 0.78096 -0.71692
 H 0.86573 1.40088 1.05674
 H -1.63740 0.30379 0.95685
 H 2.13964 1.39544 -0.19130
 H -2.47161 -0.57862 -0.34324
13
bifur_IRC_Distances_noMW_output/new_data/bifur_traj3_Distances point 145
C 1.07619 -0.41130 -0.02670
 C -0.44172 -1.05201 -0.11768
 C 0.56673 -1.21113 -1.13953
 C 1.12067 1.08215 0.05448
 C -1.55306 -0.07006 -0.04744
 F 2.11468 -0.97235 0.67894
 F -0.80724 -2.20835 0.47340
 H 0.40413 1.54763 -0.63581
 H -1.42276 0.76376 -0.72439
 H 0.89241 1.41252 1.05505
 H -1.62242 0.30647 0.95342
 H 2.14886 1.39826 -0.19707
 H -2.47646 -0.58560 -0.32667
13
bifur_IRC_Distances_noMW_output/new_data/bifur_traj3_Distances point 146
C 1.08260 -0.40901 -0.02101
 C -0.44859 -1.05371 -0.12335
 C 0.56806 -1.21027 -1.12813
 C 1.12757 1.08394 0.05505
 C -1.55879 -0.07380 -0.04760
 F 2.11921 -0.96786 0.68728
 F -0.81804 -2.20568 0.45136
 H 0.40617 1.54546 -0.63382
 H -1.44211 0.75465 -0.72815
 H 0.90538 1.41834 1.05408
 H -1.61598 0.30753 0.95183
 H 2.15382 1.39978 -0.19960
 H -2.47930 -0.58939 -0.31793
13
bifur_IRC_Distances_noMW_output/new_data/bifur_traj3_Distances point 147
C 1.08954 -0.40629 -0.01512
 C -0.45618 -1.05543 -0.12914
 C 0.56907 -1.20886 -1.11523
 C 1.13560 1.08605 0.05555
 C -1.56551 -0.07820 -0.04766
 F 2.12392 -0.96294 0.69533
 F -0.82930 -2.20252 0.42783
 H 0.41024 1.54380 -0.63215
 H -1.46288 0.74450 -0.73205
 H 0.91931 1.42465 1.05297
 H -1.61082 0.30807 0.95028
 H 2.15960 1.40119 -0.20201
 H -2.48259 -0.59403 -0.30860
13
bifur_IRC_Distances_noMW_output/new_data/bifur_traj3_Distances point 148
C 1.09701 -0.40300 -0.00923
 C -0.46457 -1.05710 -0.13479
 C 0.56953 -1.20666 -1.10074
 C 1.14503 1.08857 0.05595
 C -1.57345 -0.08343 -0.04756
 F 2.12872 -0.95760 0.70249
 F -0.84082 -2.19874 0.40332
 H 0.41725 1.54300 -0.63098
 H -1.48494 0.73321 -0.73594
 H 0.93410 1.43141 1.05167
 H -1.60781 0.30778 0.94880
 H 2.16637 1.40238 -0.20408
 H -2.48642 -0.59980 -0.29891
13
bifur_IRC_Distances_noMW_output/new_data/bifur_traj3_Distances point 149
C 1.10425 -0.39942 -0.00425
 C -0.47295 -1.05852 -0.13942
 C 0.56923 -1.20376 -1.08620
 C 1.15499 1.09126 0.05620
 C -1.58192 -0.08905 -0.04732
 F 2.13319 -0.95238 0.70726
 F -0.85133 -2.19469 0.38120
 H 0.42718 1.54342 -0.63055
 H -1.50563 0.72196 -0.73920
 H 0.94789 1.43779 1.05025
 H -1.60794 0.30644 0.94752
 H 2.17347 1.40318 -0.20528
 H -2.49043 -0.60624 -0.29021
13
bifur_IRC_Distances_noMW_output/new_data/bifur_traj3_Distances point 150
C 1.11060 -0.39597 -0.00075
 C -0.48049 -1.05961 -0.14252
 C 0.56826 -1.20057 -1.07317
 C 1.16433 1.09383 0.05631
 C -1.58990 -0.09439 -0.04700
 F 2.13708 -0.94775 0.70899
 F -0.85998 -2.19090 0.36398
 H 0.43874 1.54491 -0.63078
 H -1.52271 0.71198 -0.74148
 H 0.95907 1.44303 1.04885
 H -1.61087 0.30431 0.94648
 H 2.18006 1.40364 -0.20541
 H -2.49420 -0.61253 -0.28349
13
bifur_IRC_Distances_noMW_output/new_data/bifur_traj3_Distances point 151
C 1.11616 -0.39278 0.00143
 C -0.48717 -1.06052 -0.14432
 C 0.56686 -1.19741 -1.06169
 C 1.17274 1.09618 0.05633
 C -1.59711 -0.09926 -0.04666
 F 2.14068 -0.94364 0.70810
 F -0.86719 -2.18756 0.35126
 H 0.45091 1.54705 -0.63144
 H -1.53623 0.70339 -0.74296
 H 0.96763 1.44713 1.04750
 H -1.61553 0.30179 0.94559
 H 2.18589 1.40394 -0.20461
 H -2.49764 -0.61832 -0.27854
13
bifur_IRC_Distances_noMW_output/new_data/bifur_traj3_Distances point 152
C 1.12123 -0.38989 0.00254
 C -0.49320 -1.06144 -0.14511
 C 0.56527 -1.19454 -1.05130
 C 1.18014 1.09829 0.05633
 C -1.60349 -0.10362 -0.04632
 F 2.14445 -0.93981 0.70498
 F -0.87365 -2.18481 0.34208
 H 0.46307 1.54945 -0.63237
 H -1.54661 0.69603 -0.74384
 H 0.97367 1.45018 1.04619
 H -1.62095 0.29921 0.94473
 H 2.19089 1.40434 -0.20298
 H -2.50082 -0.62338 -0.27492
13
bifur_IRC_Distances_noMW_output/new_data/bifur_traj3_Distances point 153
C 1.12604 -0.38741 0.00268
 C -0.49867 -1.06260 -0.14509
 C 0.56368 -1.19234 -1.04161
 C 1.18627 1.10007 0.05633
 C -1.60877 -0.10730 -0.04601
 F 2.14889 -0.93604 0.69974
 F -0.87996 -2.18290 0.33582
 H 0.47450 1.55173 -0.63348
 H -1.55376 0.68995 -0.74431
 H 0.97693 1.45208 1.04493
 H -1.62623 0.29695 0.94385
 H 2.19484 1.40513 -0.20053
 H -2.50377 -0.62731 -0.27232
13
bifur_IRC_Distances_noMW_output/new_data/bifur_traj3_Distances point 154
C 1.13078 -0.38551 0.00194
 C -0.50358 -1.06427 -0.14441
 C 0.56236 -1.19130 -1.03233
 C 1.19068 1.10141 0.05636
 C -1.61259 -0.11003 -0.04574
 F 2.15456 -0.93213 0.69248
 F -0.88670 -2.18220 0.33202
 H 0.48424 1.55343 -0.63470
 H -1.55723 0.68537 -0.74449
 H 0.97684 1.45266 1.04371
 H -1.63027 0.29548 0.94290
 H 2.19738 1.40665 -0.19728
 H -2.50647 -0.62955 -0.27046
13
bifur_IRC_Distances_noMW_output/new_data/bifur_traj3_Distances point 155
C 1.13078 -0.38551 0.00194
 C -0.50358 -1.06427 -0.14441
 C 0.56236 -1.19130 -1.03233
 C 1.19068 1.10141 0.05636
 C -1.61258 -0.11003 -0.04574
 F 2.15456 -0.93213 0.69248
 F -0.88670 -2.18220 0.33203
 H 0.48424 1.55343 -0.63470
 H -1.55723 0.68537 -0.74449
 H 0.97684 1.45266 1.04371
 H -1.63027 0.29548 0.94290
 H 2.19738 1.40665 -0.19728
 H -2.50647 -0.62955 -0.27046
13
bifur_IRC_Distances_noMW_output/new_data/bifur_traj3_Distances point 156
C 1.14052 -0.38372 -0.00125
 C -0.51189 -1.06959 -0.14221
 C 0.56125 -1.19362 -1.01384
 C 1.19385 1.10259 0.05655
 C -1.61531 -0.11229 -0.04524
 F 2.17035 -0.92339 0.67402
 F -0.90278 -2.18482 0.32809
 H 0.49618 1.55387 -0.63729
 H -1.55415 0.68057 -0.74469
 H 0.96706 1.45007 1.04146
 H -1.63176 0.29603 0.94082
 H 2.19788 1.41241 -0.18907
 H -2.51120 -0.62810 -0.26735
13
bifur_IRC_Distances_noMW_output/new_data/bifur_traj3_Distances point 157
C 1.14580 -0.38347 -0.00292
 C -0.51580 -1.07310 -0.14134
 C 0.56143 -1.19648 -1.00372
 C 1.19365 1.10269 0.05668
 C -1.61512 -0.11239 -0.04496
 F 2.18007 -0.91841 0.66436
 F -0.91237 -2.18750 0.32538
 H 0.49910 1.55271 -0.63862
 H -1.55011 0.67929 -0.74505
 H 0.95948 1.44778 1.04035
 H -1.62939 0.29781 0.93976
 H 2.19671 1.41639 -0.18470
 H -2.51346 -0.62533 -0.26520
13
bifur_IRC_Distances_noMW_output/new_data/bifur_traj3_Distances point 158
C 1.15162 -0.38334 -0.00424
 C -0.51999 -1.07707 -0.14093
 C 0.56198 -1.20000 -0.99228
 C 1.19314 1.10270 0.05681
 C -1.61465 -0.11229 -0.04463
 F 2.19079 -0.91287 0.65505
 F -0.92318 -2.19056 0.32066
 H 0.50098 1.55088 -0.64001
 H -1.54610 0.67793 -0.74577
 H 0.95151 1.44542 1.03918
 H -1.62549 0.30026 0.93868
 H 2.19528 1.42089 -0.18040
 H -2.51588 -0.62196 -0.26212
13
bifur_IRC_Distances_noMW_output/new_data/bifur_traj3_Distances point 159
C 1.15818 -0.38315 -0.00494
 C -0.52477 -1.08148 -0.14120
 C 0.56285 -1.20396 -0.97893
 C 1.19281 1.10274 0.05693
 C -1.61430 -0.11227 -0.04421
 F 2.20249 -0.90665 0.64643
 F -0.93545 -2.19374 0.31292
 H 0.50234 1.54847 -0.64148
 H -1.54308 0.67599 -0.74699
 H 0.94388 1.44332 1.03792
 H -1.62029 0.30327 0.93759
 H 2.19396 1.42585 -0.17630
 H -2.51861 -0.61838 -0.25773
13
bifur_IRC_Distances_noMW_output/new_data/bifur_traj3_Distances point 160
C 1.16542 -0.38278 -0.00485
 C -0.53020 -1.08618 -0.14227
 C 0.56393 -1.20806 -0.96360
 C 1.19305 1.10292 0.05703
 C -1.61443 -0.11255 -0.04370
 F 2.21479 -0.89984 0.63894
 F -0.94895 -2.19674 0.30163
 H 0.50363 1.54564 -0.64303
 H -1.54182 0.67314 -0.74878
 H 0.93736 1.44177 1.03657
 H -1.61419 0.30661 0.93651
 H 2.19310 1.43107 -0.17260
 H -2.52169 -0.61501 -0.25186
13
bifur_IRC_Distances_noMW_output/new_data/bifur_traj3_Distances point 161
C 1.17288 -0.38216 -0.00410
 C -0.53601 -1.09080 -0.14391
 C 0.56502 -1.21183 -0.94720
 C 1.19405 1.10330 0.05710
 C -1.61522 -0.11325 -0.04312
 F 2.22682 -0.89287 0.63264
 F -0.96266 -2.19923 0.28790
 H 0.50539 1.54283 -0.64461
 H -1.54242 0.66945 -0.75098
 H 0.93242 1.44091 1.03521
 H -1.60819 0.30984 0.93551
 H 2.19290 1.43611 -0.16940
 H -2.52499 -0.61229 -0.24505
13
bifur_IRC_Distances_noMW_output/new_data/bifur_traj3_Distances point 162
C 1.18027 -0.38128 -0.00315
 C -0.54196 -1.09518 -0.14560
 C 0.56589 -1.21506 -0.93043
 C 1.19579 1.10386 0.05715
 C -1.61664 -0.11436 -0.04251
 F 2.23824 -0.88600 0.62655
 F -0.97596 -2.20120 0.27358
 H 0.50823 1.54045 -0.64631
 H -1.54418 0.66520 -0.75329
 H 0.92866 1.44049 1.03387
 H -1.60323 0.31260 0.93456
 H 2.19329 1.44080 -0.16633
 H -2.52840 -0.61032 -0.23809
13
bifur_IRC_Distances_noMW_output/new_data/bifur_traj3_Distances point 163
C 1.18767 -0.38013 -0.00255
 C -0.54811 -1.09939 -0.14684
 C 0.56637 -1.21776 -0.91329
 C 1.19816 1.10462 0.05720
 C -1.61863 -0.11586 -0.04192
 F 2.24941 -0.87912 0.61918
 F -0.98891 -2.20284 0.26018
 H 0.51276 1.53875 -0.64828
 H -1.54617 0.66063 -0.75549
 H 0.92518 1.44014 1.03251
 H -1.59988 0.31472 0.93362
 H 2.19413 1.44523 -0.16275
 H -2.53197 -0.60898 -0.23158
13
bifur_IRC_Distances_noMW_output/new_data/bifur_traj3_Distances point 164
C 1.19510 -0.37872 -0.00290
 C -0.55444 -1.10353 -0.14705
 C 0.56632 -1.22000 -0.89589
 C 1.20100 1.10553 0.05730
 C -1.62106 -0.11768 -0.04139
 F 2.26065 -0.87213 0.60887
 F -1.00151 -2.20436 0.24956
 H 0.51947 1.53800 -0.65065
 H -1.54736 0.65602 -0.75735
 H 0.92102 1.43941 1.03112
 H -1.59867 0.31607 0.93260
 H 2.19519 1.44948 -0.15795
 H -2.53570 -0.60808 -0.22627
13
bifur_IRC_Distances_noMW_output/new_data/bifur_traj3_Distances point 165
C 1.20209 -0.37719 -0.00476
 C -0.56049 -1.10742 -0.14565
 C 0.56564 -1.22172 -0.87956
 C 1.20389 1.10650 0.05750
 C -1.62358 -0.11958 -0.04105
 F 2.27151 -0.86542 0.59467
 F -1.01295 -2.20592 0.24429
 H 0.52827 1.53846 -0.65339
 H -1.54666 0.65205 -0.75853
 H 0.91553 1.43792 1.02981
 H -1.60007 0.31643 0.93151
 H 2.19615 1.45337 -0.15153
 H -2.53932 -0.60746 -0.22331
13
bifur_IRC_Distances_noMW_output/new_data/bifur_traj3_Distances point 166
C 1.20209 -0.37719 -0.00476
 C -0.56049 -1.10742 -0.14565
 C 0.56564 -1.22172 -0.87956
 C 1.20389 1.10650 0.05750
 C -1.62358 -0.11958 -0.04105
 F 2.27151 -0.86542 0.59467
 F -1.01295 -2.20592 0.24429
 H 0.52827 1.53846 -0.65339
 H -1.54666 0.65205 -0.75853
 H 0.91553 1.43792 1.02981
 H -1.60008 0.31643 0.93151
 H 2.19615 1.45337 -0.15153
 H -2.53932 -0.60746 -0.22331
13
bifur_IRC_Distances_noMW_output/new_data/bifur_traj3_Distances point 167
C 1.21304 -0.37432 -0.01298
 C -0.57011 -1.11370 -0.13806
 C 0.56276 -1.22366 -0.85430
 C 1.20848 1.10817 0.05832
 C -1.62771 -0.12281 -0.04117
 F 2.28993 -0.85432 0.55696
 F -1.02985 -2.20938 0.25253
 H 0.54893 1.54256 -0.65919
 H -1.53883 0.64750 -0.75867
 H 0.90095 1.43254 1.02781
 H -1.60941 0.31453 0.92924
 H 2.19707 1.45936 -0.13479
 H -2.54524 -0.60647 -0.22570
13
bifur_IRC_Distances_noMW_output/new_data/bifur_traj3_Distances point 168
C 1.21735 -0.37303 -0.01893
 C -0.57389 -1.11635 -0.13230
 C 0.56081 -1.22423 -0.84437
 C 1.21012 1.10884 0.05895
 C -1.62926 -0.12406 -0.04160
 F 2.29794 -0.84960 0.53401
 F -1.03601 -2.21143 0.26426
 H 0.56007 1.54574 -0.66224
 H -1.53214 0.64673 -0.75795
 H 0.89199 1.42879 1.02708
 H -1.61628 0.31270 0.92804
 H 2.19701 1.46173 -0.12466
 H -2.54770 -0.60584 -0.23028
13
bifur_IRC_Distances_noMW_output/new_data/bifur_traj3_Distances point 169
C 1.22120 -0.37183 -0.02596
 C -0.57720 -1.11892 -0.12540
 C 0.55865 -1.22480 -0.83522
 C 1.21129 1.10939 0.05972
 C -1.63044 -0.12505 -0.04225
 F 2.30568 -0.84506 0.50815
 F -1.04127 -2.21387 0.27999
 H 0.57157 1.54942 -0.66548
 H -1.52370 0.64681 -0.75689
 H 0.88173 1.42432 1.02646
 H -1.62409 0.31054 0.92674
 H 2.19659 1.46393 -0.11325
 H -2.55000 -0.60489 -0.23662
13
bifur_IRC_Distances_noMW_output/new_data/bifur_traj3_Distances point 170
C 1.22479 -0.37075 -0.03391
 C -0.58016 -1.12158 -0.11754
 C 0.55640 -1.22561 -0.82618
 C 1.21195 1.10979 0.06062
 C -1.63122 -0.12572 -0.04306
 F 2.31344 -0.84050 0.47952
 F -1.04601 -2.21682 0.29878
 H 0.58313 1.55339 -0.66899
 H -1.51357 0.64769 -0.75562
 H 0.87006 1.41911 1.02588
 H -1.63237 0.30830 0.92537
 H 2.19578 1.46613 -0.10057
 H -2.55223 -0.60344 -0.24431
13
bifur_IRC_Distances_noMW_output/new_data/bifur_traj3_Distances point 171
C 1.22828 -0.36982 -0.04235
 C -0.58284 -1.12444 -0.10917
 C 0.55426 -1.22685 -0.81670
 C 1.21206 1.11004 0.06161
 C -1.63154 -0.12606 -0.04396
 F 2.32139 -0.83576 0.44905
 F -1.05061 -2.22029 0.31899
 H 0.59425 1.55733 -0.67276
 H -1.50215 0.64918 -0.75431
 H 0.85722 1.41334 1.02526
 H -1.64046 0.30626 0.92398
 H 2.19460 1.46844 -0.08702
 H -2.55447 -0.60139 -0.25263
13
bifur_IRC_Distances_noMW_output/new_data/bifur_traj3_Distances point 172
C 1.23181 -0.36904 -0.05056
 C -0.58539 -1.12751 -0.10101
 C 0.55246 -1.22861 -0.80642
 C 1.21176 1.11014 0.06259
 C -1.63152 -0.12611 -0.04482
 F 2.32951 -0.83079 0.41868
 F -1.05543 -2.22411 0.33813
 H 0.60429 1.56081 -0.67666
 H -1.49048 0.65093 -0.75317
 H 0.84404 1.40745 1.02455
 H -1.64753 0.30470 0.92267
 H 2.19320 1.47094 -0.07340
 H -2.55673 -0.59880 -0.26056
13
bifur_IRC_Distances_noMW_output/new_data/bifur_traj3_Distances point 173
C 1.23548 -0.36839 -0.05782
 C -0.58795 -1.13075 -0.09382
 C 0.55116 -1.23082 -0.79525
 C 1.21131 1.11017 0.06348
 C -1.63135 -0.12602 -0.04555
 F 2.33766 -0.82564 0.39053
 F -1.06076 -2.22795 0.35387
 H 0.61283 1.56355 -0.68049
 H -1.47982 0.65246 -0.75243
 H 0.83160 1.40196 1.02372
 H -1.65297 0.30380 0.92153
 H 2.19184 1.47361 -0.06066
 H -2.55903 -0.59596 -0.26712
13
bifur_IRC_Distances_noMW_output/new_data/bifur_traj3_Distances point 174
C 1.23940 -0.36779 -0.06376
 C -0.59070 -1.13407 -0.08797
 C 0.55036 -1.23332 -0.78322
 C 1.21098 1.11020 0.06428
 C -1.63125 -0.12596 -0.04610
 F 2.34579 -0.82036 0.36572
 F -1.06682 -2.23155 0.36509
 H 0.61987 1.56544 -0.68409
 H -1.47103 0.65337 -0.75220
 H 0.82068 1.39723 1.02279
 H -1.65661 0.30354 0.92057
 H 2.19071 1.47641 -0.04930
 H -2.56137 -0.59314 -0.27180
13
bifur_IRC_Distances_noMW_output/new_data/bifur_traj3_Distances point 175
C 1.24366 -0.36717 -0.06835
 C -0.59377 -1.13749 -0.08350
 C 0.55003 -1.23602 -0.77024
 C 1.21094 1.11028 0.06498
 C -1.63137 -0.12603 -0.04650
 F 2.35398 -0.81491 0.34425
 F -1.07375 -2.23481 0.37168
 H 0.62565 1.56653 -0.68742
 H -1.46439 0.65351 -0.75254
 H 0.81146 1.39334 1.02179
 H -1.65855 0.30387 0.91975
 H 2.18990 1.47936 -0.03933
 H -2.56380 -0.59046 -0.27457
13
bifur_IRC_Distances_noMW_output/new_data/bifur_traj3_Distances point 176
C 1.24836 -0.36652 -0.07173
 C -0.59725 -1.14105 -0.08028
 C 0.55011 -1.23892 -0.75611
 C 1.21124 1.11043 0.06561
 C -1.63173 -0.12626 -0.04676
 F 2.36245 -0.80918 0.32563
 F -1.08172 -2.23776 0.37392
 H 0.63041 1.56688 -0.69053
 H -1.45977 0.65283 -0.75346
 H 0.80380 1.39022 1.02073
 H -1.65894 0.30475 0.91904
 H 2.18940 1.48251 -0.03055
 H -2.56635 -0.58794 -0.27551
13
bifur_IRC_Distances_noMW_output/new_data/bifur_traj3_Distances point 177
C 1.24836 -0.36652 -0.07173
 C -0.59725 -1.14105 -0.08029
 C 0.55011 -1.23892 -0.75611
 C 1.21124 1.11043 0.06561
 C -1.63173 -0.12626 -0.04676
 F 2.36245 -0.80918 0.32563
 F -1.08172 -2.23776 0.37391
 H 0.63041 1.56688 -0.69052
 H -1.45978 0.65283 -0.75346
 H 0.80380 1.39022 1.02073
 H -1.65894 0.30475 0.91904
 H 2.18940 1.48251 -0.03055
 H -2.56635 -0.58794 -0.27550
13
bifur_IRC_Distances_noMW_output/new_data/bifur_traj3_Distances point 178
C 1.25897 -0.36514 -0.07555
 C -0.60527 -1.14861 -0.07689
 C 0.55126 -1.24530 -0.72479
 C 1.21259 1.11088 0.06672
 C -1.63303 -0.12710 -0.04694
 F 2.38029 -0.79694 0.29509
 F -1.10041 -2.24299 0.36766
 H 0.63744 1.56572 -0.69622
 H -1.45538 0.64949 -0.75680
 H 0.79207 1.38580 1.01853
 H -1.65584 0.30791 0.91787
 H 2.18907 1.48943 -0.01582
 H -2.57176 -0.58317 -0.27287
13
bifur_IRC_Distances_noMW_output/new_data/bifur_traj3_Distances point 179
C 1.26443 -0.36442 -0.07652
 C -0.60947 -1.15236 -0.07613
 C 0.55208 -1.24851 -0.70864
 C 1.21355 1.11117 0.06722
 C -1.63389 -0.12765 -0.04693
 F 2.38911 -0.79081 0.28223
 F -1.11020 -2.24526 0.36145
 H 0.64022 1.56467 -0.69884
 H -1.45477 0.64725 -0.75891
 H 0.78759 1.38424 1.01747
 H -1.65333 0.30980 0.91739
 H 2.18916 1.49291 -0.00952
 H -2.57448 -0.58102 -0.27025
13
bifur_IRC_Distances_noMW_output/new_data/bifur_traj3_Distances point 180
C 1.26993 -0.36362 -0.07727
 C -0.61377 -1.15606 -0.07554
 C 0.55291 -1.25159 -0.69215
 C 1.21476 1.11152 0.06773
 C -1.63497 -0.12836 -0.04693
 F 2.39780 -0.78467 0.26969
 F -1.12003 -2.24733 0.35450
 H 0.64313 1.56361 -0.70142
 H -1.45481 0.64471 -0.76119
 H 0.78370 1.38294 1.01642
 H -1.65088 0.31164 0.91690
 H 2.18947 1.49632 -0.00339
 H -2.57724 -0.57911 -0.26735
13
bifur_IRC_Distances_noMW_output/new_data/bifur_traj3_Distances point 181
C 1.27565 -0.36268 -0.07809
 C -0.61832 -1.15985 -0.07480
 C 0.55368 -1.25460 -0.67464
 C 1.21632 1.11196 0.06831
 C -1.63635 -0.12926 -0.04696
 F 2.40665 -0.77825 0.25612
 F -1.13015 -2.24929 0.34740
 H 0.64665 1.56272 -0.70412
 H -1.45522 0.64186 -0.76366
 H 0.78003 1.38171 1.01533
 H -1.64879 0.31335 0.91634
 H 2.19004 1.49974 0.00318
 H -2.58019 -0.57740 -0.26441
13
bifur_IRC_Distances_noMW_output/new_data/bifur_traj3_Distances point 182
C 1.28172 -0.36157 -0.07930
 C -0.62322 -1.16383 -0.07358
 C 0.55436 -1.25764 -0.65552
 C 1.21821 1.11250 0.06902
 C -1.63804 -0.13036 -0.04709
 F 2.41593 -0.77134 0.24015
 F -1.14072 -2.25130 0.34091
 H 0.65115 1.56213 -0.70711
 H -1.45559 0.63875 -0.76630
 H 0.77611 1.38034 1.01413
 H -1.64733 0.31486 0.91566
 H 2.19084 1.50325 0.01085
 H -2.58344 -0.57577 -0.26181
13
bifur_IRC_Distances_noMW_output/new_data/bifur_traj3_Distances point 183
C 1.28797 -0.36033 -0.08116
 C -0.62826 -1.16798 -0.07160
 C 0.55493 -1.26071 -0.63522
 C 1.22027 1.11308 0.06987
 C -1.63989 -0.13155 -0.04735
 F 2.42548 -0.76403 0.22121
 F -1.15141 -2.25348 0.33609
 H 0.65662 1.56194 -0.71040
 H -1.45538 0.63568 -0.76890
 H 0.77154 1.37863 1.01278
 H -1.64672 0.31611 0.91484
 H 2.19176 1.50678 0.01985
 H -2.58692 -0.57413 -0.26001
13
bifur_IRC_Distances_noMW_output/new_data/bifur_traj3_Distances point 184
C 1.29404 -0.35907 -0.08367
 C -0.63312 -1.17214 -0.06885
 C 0.55541 -1.26379 -0.61479
 C 1.22222 1.11363 0.07082
 C -1.64169 -0.13269 -0.04773
 F 2.43487 -0.75666 0.19992
 F -1.16166 -2.25585 0.33357
 H 0.66264 1.56215 -0.71384
 H -1.45424 0.63298 -0.77124
 H 0.76623 1.37651 1.01127
 H -1.64692 0.31710 0.91393
 H 2.19264 1.51020 0.02991
 H -2.59042 -0.57239 -0.25930
13
bifur_IRC_Distances_noMW_output/new_data/bifur_traj3_Distances point 185
C 1.29987 -0.35786 -0.08674
 C -0.63772 -1.17626 -0.06546
 C 0.55586 -1.26692 -0.59457
 C 1.22395 1.11411 0.07185
 C -1.64331 -0.13368 -0.04821
 F 2.44399 -0.74931 0.17682
 F -1.17139 -2.25844 0.33316
 H 0.66890 1.56266 -0.71734
 H -1.45214 0.63073 -0.77327
 H 0.76018 1.37401 1.00957
 H -1.64771 0.31792 0.91298
 H 2.19341 1.51350 0.04081
 H -2.59388 -0.57046 -0.25960
13
bifur_IRC_Distances_noMW_output/new_data/bifur_traj3_Distances point 186
C 1.30557 -0.35670 -0.09028
 C -0.64212 -1.18048 -0.06153
 C 0.55637 -1.27026 -0.57424
 C 1.22540 1.11452 0.07294
 C -1.64472 -0.13449 -0.04875
 F 2.45309 -0.74185 0.15200
 F -1.18087 -2.26134 0.33437
 H 0.67523 1.56332 -0.72095
 H -1.44906 0.62893 -0.77499
 H 0.75326 1.37109 1.00761
 H -1.64881 0.31872 0.91201
 H 2.19400 1.51680 0.05251
 H -2.59734 -0.56824 -0.26071
13
bifur_IRC_Distances_noMW_output/new_data/bifur_traj3_Distances point 187
C 1.31130 -0.35564 -0.09417
 C -0.64638 -1.18491 -0.05722
 C 0.55707 -1.27402 -0.55343
 C 1.22647 1.11480 0.07407
 C -1.64583 -0.13506 -0.04930
 F 2.46242 -0.73410 0.12559
 F -1.19043 -2.26467 0.33659
 H 0.68140 1.56397 -0.72473
 H -1.44493 0.62756 -0.77643
 H 0.74528 1.36770 1.00531
 H -1.64988 0.31968 0.91109
 H 2.19435 1.52024 0.06502
 H -2.60083 -0.56554 -0.26238
13
bifur_IRC_Distances_noMW_output/new_data/bifur_traj3_Distances point 188
C 1.31130 -0.35564 -0.09417
 C -0.64638 -1.18491 -0.05722
 C 0.55707 -1.27402 -0.55343
 C 1.22647 1.11480 0.07407
 C -1.64583 -0.13506 -0.04930
 F 2.46242 -0.73410 0.12559
 F -1.19043 -2.26467 0.33659
 H 0.68140 1.56397 -0.72473
 H -1.44494 0.62756 -0.77643
 H 0.74528 1.36770 1.00531
 H -1.64988 0.31968 0.91109
 H 2.19435 1.52024 0.06502
 H -2.60083 -0.56554 -0.26238
13
bifur_IRC_Distances_noMW_output/new_data/bifur_traj3_Distances point 189
C 1.32309 -0.35414 -0.10199
 C -0.65448 -1.19481 -0.04870
 C 0.55957 -1.28366 -0.51037
 C 1.22671 1.11483 0.07610
 C -1.64646 -0.13502 -0.05007
 F 2.48260 -0.71758 0.07165
 F -1.21079 -2.27305 0.34009
 H 0.69121 1.56414 -0.73287
 H -1.43336 0.62636 -0.77842
 H 0.72567 1.35954 0.99945
 H -1.64972 0.32320 0.91000
 H 2.19369 1.52808 0.09093
 H -2.60773 -0.55789 -0.26580
13
bifur_IRC_Distances_noMW_output/new_data/bifur_traj3_Distances point 190
C 1.32901 -0.35390 -0.10505
 C -0.65812 -1.20016 -0.04553
 C 0.56158 -1.28967 -0.48936
 C 1.22553 1.11446 0.07677
 C -1.64565 -0.13419 -0.05003
 F 2.49337 -0.70922 0.04799
 F -1.22163 -2.27803 0.33880
 H 0.69346 1.56303 -0.73712
 H -1.42636 0.62661 -0.77898
 H 0.71452 1.35506 0.99604
 H -1.64726 0.32623 0.91023
 H 2.19237 1.53257 0.10266
 H -2.61083 -0.55279 -0.26641
13
bifur_IRC_Distances_noMW_output/new_data/bifur_traj3_Distances point 191
C 1.33473 -0.35406 -0.10703
 C -0.66136 -1.20554 -0.04367
 C 0.56405 -1.29625 -0.46985
 C 1.22347 1.11385 0.07709
 C -1.64407 -0.13284 -0.04963
 F 2.50423 -0.70124 0.02905
 F -1.23261 -2.28325 0.33426
 H 0.69339 1.56093 -0.74130
 H -1.41922 0.62730 -0.77936
 H 0.70329 1.35069 0.99260
 H -1.64280 0.33017 0.91112
 H 2.19037 1.53732 0.11240
 H -2.61347 -0.54707 -0.26568
13
bifur_IRC_Distances_noMW_output/new_data/bifur_traj3_Distances point 192
C 1.34018 -0.35457 -0.10788
 C -0.66422 -1.21083 -0.04315
 C 0.56684 -1.30317 -0.45205
 C 1.22072 1.11305 0.07707
 C -1.64186 -0.13106 -0.04891
 F 2.51501 -0.69381 0.01519
 F -1.24357 -2.28854 0.32645
 H 0.69117 1.55790 -0.74531
 H -1.41233 0.62829 -0.77969
 H 0.69240 1.34659 0.98933
 H -1.63651 0.33488 0.91256
 H 2.18780 1.54221 0.11993
 H -2.61564 -0.54094 -0.26353
13
bifur_IRC_Distances_noMW_output/new_data/bifur_traj3_Distances point 193
C 1.34541 -0.35536 -0.10780
 C -0.66678 -1.21602 -0.04377
 C 0.56989 -1.31035 -0.43569
 C 1.21740 1.11207 0.07678
 C -1.63913 -0.12894 -0.04792
 F 2.52573 -0.68685 0.00561
 F -1.25451 -2.29387 0.31588
 H 0.68714 1.55410 -0.74916
 H -1.40571 0.62954 -0.78004
 H 0.68187 1.34273 0.98625
 H -1.62867 0.34024 0.91443
 H 2.18475 1.54721 0.12557
 H -2.61741 -0.53450 -0.26015
13
bifur_IRC_Distances_noMW_output/new_data/bifur_traj3_Distances point 194
C 1.35042 -0.35638 -0.10709
 C -0.66905 -1.22113 -0.04513
 C 0.57311 -1.31770 -0.42050
 C 1.21360 1.11097 0.07630
 C -1.63598 -0.12653 -0.04675
 F 2.53636 -0.68028 -0.00097
 F -1.26530 -2.29926 0.30358
 H 0.68179 1.54976 -0.75290
 H -1.39912 0.63105 -0.78037
 H 0.67148 1.33898 0.98334
 H -1.61977 0.34606 0.91659
 H 2.18132 1.55227 0.12987
 H -2.61885 -0.52780 -0.25598
13
bifur_IRC_Distances_noMW_output/new_data/bifur_traj3_Distances point 195
C 1.35504 -0.35748 -0.10630
 C -0.67099 -1.22598 -0.04660
 C 0.57625 -1.32486 -0.40665
 C 1.20963 1.10981 0.07575
 C -1.63268 -0.12402 -0.04555
 F 2.54645 -0.67419 -0.00628
 F -1.27541 -2.30457 0.29161
 H 0.67608 1.54542 -0.75645
 H -1.39245 0.63283 -0.78053
 H 0.66126 1.33528 0.98055
 H -1.61090 0.35183 0.91880
 H 2.17778 1.55712 0.13355
 H -2.62006 -0.52119 -0.25190
13
bifur_IRC_Distances_noMW_output/new_data/bifur_traj3_Distances point 196
C 1.35912 -0.35848 -0.10597
 C -0.67264 -1.23038 -0.04749
 C 0.57907 -1.33135 -0.39419
 C 1.20593 1.10873 0.07527
 C -1.62961 -0.12168 -0.04450
 F 2.55551 -0.66865 -0.01236
 F -1.28430 -2.30954 0.28218
 H 0.67126 1.54175 -0.75979
 H -1.38570 0.63472 -0.78036
 H 0.65138 1.33162 0.97779
 H -1.60339 0.35691 0.92083
 H 2.17453 1.56146 0.13751
 H -2.62116 -0.51511 -0.24892
13
bifur_IRC_Distances_noMW_output/new_data/bifur_traj3_Distances point 197
C 1.36277 -0.35924 -0.10649
 C -0.67411 -1.23438 -0.04734
 C 0.58149 -1.33708 -0.38257
 C 1.20274 1.10781 0.07495
 C -1.62702 -0.11967 -0.04366
 F 2.56354 -0.66343 -0.02100
 F -1.29199 -2.31415 0.27644
 H 0.66815 1.53909 -0.76303
 H -1.37873 0.63661 -0.77973
 H 0.64165 1.32791 0.97485
 H -1.59794 0.36101 0.92261
 H 2.17179 1.56522 0.14259
 H -2.62233 -0.50970 -0.24762
13
bifur_IRC_Distances_noMW_output/new_data/bifur_traj3_Distances point 198
C 1.36619 -0.35973 -0.10810
 C -0.67556 -1.23816 -0.04585
 C 0.58355 -1.34219 -0.37098
 C 1.20013 1.10705 0.07482
 C -1.62495 -0.11801 -0.04305
 F 2.57084 -0.65820 -0.03361
 F -1.29880 -2.31855 0.27487
 H 0.66720 1.53758 -0.76641
 H -1.37115 0.63852 -0.77851
 H 0.63155 1.32393 0.97143
 H -1.59485 0.36408 0.92422
 H 2.16961 1.56852 0.14953
 H -2.62375 -0.50484 -0.24835
13
bifur_IRC_Distances_noMW_output/new_data/bifur_traj3_Distances point 199
C 1.36619 -0.35973 -0.10810
 C -0.67556 -1.23816 -0.04585
 C 0.58355 -1.34219 -0.37098
 C 1.20013 1.10705 0.07482
 C -1.62495 -0.11801 -0.04305
 F 2.57084 -0.65820 -0.03362
 F -1.29880 -2.31855 0.27488
 H 0.66720 1.53758 -0.76641
 H -1.37115 0.63852 -0.77851
 H 0.63155 1.32393 0.97143
 H -1.59485 0.36408 0.92422
 H 2.16961 1.56852 0.14953
 H -2.62375 -0.50484 -0.24835
13
bifur_IRC_Distances_noMW_output/new_data/bifur_traj3_Distances point 200
C 1.37299 -0.35988 -0.11508
 C -0.67870 -1.24574 -0.03839
 C 0.58702 -1.35147 -0.34556
 C 1.19628 1.10597 0.07507
 C -1.62215 -0.11557 -0.04232
 F 2.58444 -0.64660 -0.07401
 F -1.31096 -2.32749 0.28452
 H 0.67227 1.53803 -0.77432
 H -1.35249 0.64264 -0.77369
 H 0.60809 1.31436 0.96204
 H -1.59582 0.36744 0.92738
 H 2.16674 1.57430 0.17076
 H -2.62772 -0.49600 -0.25640
13
bifur_IRC_Distances_noMW_output/new_data/bifur_traj3_Distances point 201
C 1.37644 -0.35962 -0.11995
 C -0.68039 -1.24960 -0.03297
 C 0.58861 -1.35581 -0.33182
 C 1.19491 1.10560 0.07534
 C -1.62129 -0.11470 -0.04206
 F 2.59086 -0.64025 -0.10013
 F -1.31656 -2.33205 0.29404
 H 0.67768 1.53964 -0.77875
 H -1.34162 0.64481 -0.77020
 H 0.59484 1.30890 0.95608
 H -1.59921 0.36804 0.92908
 H 2.16596 1.57692 0.18425
 H -2.63024 -0.49188 -0.26290
13
bifur_IRC_Distances_noMW_output/new_data/bifur_traj3_Distances point 202
C 1.37979 -0.35920 -0.12509
 C -0.68209 -1.25331 -0.02716
 C 0.59008 -1.35976 -0.31819
 C 1.19396 1.10535 0.07564
 C -1.62080 -0.11409 -0.04183
 F 2.59675 -0.63394 -0.12738
 F -1.32174 -2.33636 0.30479
 H 0.68424 1.54180 -0.78313
 H -1.33073 0.64680 -0.76642
 H 0.58166 1.30348 0.94977
 H -1.60382 0.36810 0.93076
 H 2.16563 1.57930 0.19822
 H -2.63292 -0.48818 -0.26999
13
bifur_IRC_Distances_noMW_output/new_data/bifur_traj3_Distances point 203
C 1.38305 -0.35861 -0.13026
 C -0.68386 -1.25683 -0.02122
 C 0.59144 -1.36329 -0.30474
 C 1.19349 1.10525 0.07597
 C -1.62072 -0.11377 -0.04161
 F 2.60209 -0.62771 -0.15499
 F -1.32655 -2.34031 0.31608
 H 0.69174 1.54437 -0.78731
 H -1.32025 0.64846 -0.76256
 H 0.56895 1.29828 0.94331
 H -1.60938 0.36770 0.93235
 H 2.16575 1.58145 0.21222
 H -2.63575 -0.48497 -0.27724
13
bifur_IRC_Distances_noMW_output/new_data/bifur_traj3_Distances point 204
C 1.38633 -0.35787 -0.13537
 C -0.68575 -1.26023 -0.01524
 C 0.59272 -1.36647 -0.29125
 C 1.19350 1.10528 0.07633
 C -1.62106 -0.11375 -0.04143
 F 2.60705 -0.62150 -0.18280
 F -1.33122 -2.34394 0.32745
 H 0.70007 1.54723 -0.79124
 H -1.31033 0.64973 -0.75876
 H 0.55678 1.29334 0.93674
 H -1.61568 0.36694 0.93384
 H 2.16634 1.58343 0.22616
 H -2.63875 -0.48220 -0.28443
13
bifur_IRC_Distances_noMW_output/new_data/bifur_traj3_Distances point 205
C 1.38970 -0.35697 -0.14026
 C -0.68784 -1.26355 -0.00943
 C 0.59396 -1.36938 -0.27758
 C 1.19398 1.10544 0.07674
 C -1.62178 -0.11401 -0.04125
 F 2.61180 -0.61524 -0.21035
 F -1.33595 -2.34725 0.33825
 H 0.70896 1.55022 -0.79489
 H -1.30118 0.65052 -0.75519
 H 0.54530 1.28873 0.93019
 H -1.62236 0.36598 0.93521
 H 2.16731 1.58535 0.23979
 H -2.64190 -0.47984 -0.29123
13
bifur_IRC_Distances_noMW_output/new_data/bifur_traj3_Distances point 206
C 1.39321 -0.35599 -0.14465
 C -0.69014 -1.26682 -0.00411
 C 0.59520 -1.37208 -0.26386
 C 1.19484 1.10571 0.07718
 C -1.62282 -0.11449 -0.04109
 F 2.61646 -0.60900 -0.23656
 F -1.34092 -2.35023 0.34758
 H 0.71789 1.55306 -0.79815
 H -1.29319 0.65077 -0.75208
 H 0.53486 1.28459 0.92388
 H -1.62884 0.36504 0.93644
 H 2.16858 1.58726 0.25261
 H -2.64513 -0.47781 -0.29718
13
bifur_IRC_Distances_noMW_output/new_data/bifur_traj3_Distances point 207
C 1.39682 -0.35499 -0.14821
 C -0.69262 -1.26996 0.00031
 C 0.59643 -1.37460 -0.25046
 C 1.19597 1.10603 0.07763
 C -1.62405 -0.11512 -0.04093
 F 2.62111 -0.60296 -0.25995
 F -1.34621 -2.35283 0.35441
 H 0.72610 1.55540 -0.80090
 H -1.28684 0.65045 -0.74970
 H 0.52596 1.28113 0.91816
 H -1.63438 0.36435 0.93749
 H 2.16996 1.58919 0.26393
 H -2.64827 -0.47609 -0.30179
13
bifur_IRC_Distances_noMW_output/new_data/bifur_traj3_Distances point 208
C 1.40041 -0.35407 -0.15067
 C -0.69518 -1.27290 0.00349
 C 0.59763 -1.37694 -0.23790
 C 1.19722 1.10638 0.07806
 C -1.62532 -0.11580 -0.04078
 F 2.62575 -0.59738 -0.27904
 F -1.35175 -2.35499 0.35792
 H 0.73284 1.55696 -0.80304
 H -1.28254 0.64956 -0.74823
 H 0.51909 1.27854 0.91338
 H -1.63830 0.36414 0.93834
 H 2.17127 1.59114 0.27312
 H -2.65112 -0.47464 -0.30465
13
bifur_IRC_Distances_noMW_output/new_data/bifur_traj3_Distances point 209
C 1.40389 -0.35329 -0.15189
 C -0.69773 -1.27557 0.00525
 C 0.59877 -1.37912 -0.22658
 C 1.19843 1.10670 0.07844
 C -1.62650 -0.11644 -0.04064
 F 2.63035 -0.59244 -0.29294
 F -1.35745 -2.35670 0.35774
 H 0.73758 1.55754 -0.80458
 H -1.28043 0.64821 -0.74775
 H 0.51447 1.27688 0.90976
 H -1.64017 0.36453 0.93899
 H 2.17234 1.59310 0.27982
 H -2.65354 -0.47340 -0.30561
13
bifur_IRC_Distances_noMW_output/new_data/bifur_traj3_Distances point 210
C 1.40389 -0.35329 -0.15189
 C -0.69773 -1.27557 0.00525
 C 0.59877 -1.37912 -0.22658
 C 1.19843 1.10670 0.07844
 C -1.62650 -0.11644 -0.04064
 F 2.63035 -0.59244 -0.29294
 F -1.35745 -2.35670 0.35774
 H 0.73758 1.55754 -0.80458
 H -1.28043 0.64821 -0.74775
 H 0.51447 1.27688 0.90976
 H -1.64017 0.36453 0.93899
 H 2.17234 1.59310 0.27982
 H -2.65354 -0.47340 -0.30561
13
bifur_IRC_Distances_noMW_output/new_data/bifur_traj3_Distances point 211
C 1.41022 -0.35238 -0.15078
 C -0.70246 -1.28007 0.00455
 C 0.60092 -1.38322 -0.20812
 C 1.20012 1.10708 0.07896
 C -1.62807 -0.11725 -0.04029
 F 2.63948 -0.58477 -0.30475
 F -1.36901 -2.35906 0.34655
 H 0.74027 1.55563 -0.80622
 H -1.28189 0.64471 -0.74945
 H 0.51126 1.27606 0.90603
 H -1.63727 0.36737 0.93984
 H 2.17327 1.59703 0.28574
 H -2.65684 -0.47115 -0.30206
13
bifur_IRC_Distances_noMW_output/new_data/bifur_traj3_Distances point 212
C 1.41297 -0.35235 -0.14875
 C -0.70443 -1.28197 0.00239
 C 0.60199 -1.38536 -0.20109
 C 1.20025 1.10706 0.07899
 C -1.62816 -0.11721 -0.03999
 F 2.64405 -0.58201 -0.30336
 F -1.37467 -2.36001 0.33636
 H 0.73821 1.55326 -0.80667
 H -1.28432 0.64306 -0.75119
 H 0.51161 1.27646 0.90563
 H -1.63273 0.36983 0.94029
 H 2.17290 1.59904 0.28541
 H -2.65767 -0.46981 -0.29802
13
bifur_IRC_Distances_noMW_output/new_data/bifur_traj3_Distances point 213
C 1.41530 -0.35260 -0.14621
 C -0.70597 -1.28364 -0.00046
 C 0.60307 -1.38759 -0.19564
 C 1.19975 1.10687 0.07883
 C -1.62770 -0.11681 -0.03957
 F 2.64842 -0.57994 -0.29859
 F -1.37988 -2.36098 0.32473
 H 0.73447 1.55032 -0.80710
 H -1.28680 0.64184 -0.75304
 H 0.51229 1.27699 0.90583
 H -1.62690 0.37274 0.94087
 H 2.17196 1.60102 0.28359
 H -2.65800 -0.46823 -0.29324
13
bifur_IRC_Distances_noMW_output/new_data/bifur_traj3_Distances point 214
C 1.41723 -0.35299 -0.14363
 C -0.70715 -1.28509 -0.00344
 C 0.60408 -1.38974 -0.19142
 C 1.19891 1.10658 0.07857
 C -1.62694 -0.11621 -0.03909
 F 2.65237 -0.57836 -0.29245
 F -1.38445 -2.36194 0.31323
 H 0.73010 1.54731 -0.80752
 H -1.28896 0.64101 -0.75479
 H 0.51293 1.27749 0.90632
 H -1.62085 0.37568 0.94150
 H 2.17077 1.60284 0.28114
 H -2.65805 -0.46657 -0.28842
13
bifur_IRC_Distances_noMW_output/new_data/bifur_traj3_Distances point 215
C 1.41895 -0.35336 -0.14122
 C -0.70819 -1.28638 -0.00620
 C 0.60499 -1.39167 -0.18766
 C 1.19814 1.10632 0.07833
 C -1.62624 -0.11567 -0.03867
 F 2.65592 -0.57700 -0.28658
 F -1.38854 -2.36279 0.30259
 H 0.72604 1.54453 -0.80785
 H -1.29102 0.64025 -0.75646
 H 0.51363 1.27799 0.90688
 H -1.61529 0.37838 0.94201
 H 2.16967 1.60448 0.27872
 H -2.65807 -0.46509 -0.28389
13
bifur_IRC_Distances_noMW_output/new_data/bifur_traj3_Distances point 216
C 1.42068 -0.35357 -0.13908
 C -0.70934 -1.28760 -0.00860
 C 0.60577 -1.39332 -0.18364
 C 1.19777 1.10617 0.07820
 C -1.62588 -0.11535 -0.03834
 F 2.65919 -0.57554 -0.28202
 F -1.39244 -2.36345 0.29296
 H 0.72290 1.54214 -0.80806
 H -1.29325 0.63925 -0.75815
 H 0.51452 1.27855 0.90738
 H -1.61058 0.38069 0.94232
 H 2.16893 1.60597 0.27677
 H -2.65826 -0.46393 -0.27974
13
bifur_IRC_Distances_noMW_output/new_data/bifur_traj3_Distances point 217
C 1.42259 -0.35354 -0.13728
 C -0.71076 -1.28885 -0.01051
 C 0.60643 -1.39470 -0.17876
 C 1.19798 1.10618 0.07823
 C -1.62604 -0.11539 -0.03814
 F 2.66236 -0.57376 -0.27959
 F -1.39642 -2.36392 0.28444
 H 0.72109 1.54024 -0.80816
 H -1.29578 0.63782 -0.75989
 H 0.51561 1.27918 0.90767
 H -1.60698 0.38255 0.94238
 H 2.16871 1.60737 0.27565
 H -2.65879 -0.46316 -0.27605
13
bifur_IRC_Distances_noMW_output/new_data/bifur_traj3_Distances point 218
C 1.42488 -0.35321 -0.13587
 C -0.71262 -1.29024 -0.01182
 C 0.60700 -1.39586 -0.17247
 C 1.19892 1.10640 0.07845
 C -1.62685 -0.11586 -0.03808
 F 2.66561 -0.57142 -0.28005
 F -1.40073 -2.36422 0.27710
 H 0.72097 1.53888 -0.80819
 H -1.29862 0.63582 -0.76168
 H 0.51678 1.27984 0.90759
 H -1.60466 0.38392 0.94221
 H 2.16911 1.60873 0.27573
 H -2.65979 -0.46279 -0.27291
13
bifur_IRC_Distances_noMW_output/new_data/bifur_traj3_Distances point 219
C 1.42770 -0.35251 -0.13495
 C -0.71505 -1.29189 -0.01242
 C 0.60751 -1.39687 -0.16424
 C 1.20071 1.10684 0.07891
 C -1.62841 -0.11682 -0.03818
 F 2.66916 -0.56825 -0.28419
 F -1.40567 -2.36442 0.27106
 H 0.72286 1.53814 -0.80821
 H -1.30171 0.63315 -0.76348
 H 0.51786 1.28047 0.90693
 H -1.60380 0.38477 0.94184
 H 2.17024 1.61016 0.27738
 H -2.66141 -0.46279 -0.27045
13
bifur_IRC_Distances_noMW_output/new_data/bifur_traj3_Distances point 220
C 1.43119 -0.35142 -0.13461
 C -0.71814 -1.29391 -0.01219
 C 0.60802 -1.39781 -0.15379
 C 1.20335 1.10752 0.07962
 C -1.63074 -0.11828 -0.03841
 F 2.67316 -0.56406 -0.29264
 F -1.41140 -2.36460 0.26657
 H 0.72699 1.53808 -0.80827
 H -1.30485 0.62980 -0.76520
 H 0.51858 1.28096 0.90551
 H -1.60455 0.38511 0.94132
 H 2.17212 1.61171 0.28091
 H -2.66374 -0.46309 -0.26882
13
bifur_IRC_Distances_noMW_output/new_data/bifur_traj3_Distances point 221
C 1.43119 -0.35142 -0.13461
 C -0.71814 -1.29391 -0.01219
 C 0.60802 -1.39781 -0.15379
 C 1.20335 1.10752 0.07962
 C -1.63074 -0.11828 -0.03841
 F 2.67316 -0.56406 -0.29264
 F -1.41140 -2.36460 0.26657
 H 0.72699 1.53808 -0.80827
 H -1.30485 0.62980 -0.76520
 H 0.51858 1.28096 0.90551
 H -1.60455 0.38511 0.94132
 H 2.17212 1.61171 0.28092
 H -2.66374 -0.46309 -0.26882
13
bifur_IRC_Distances_noMW_output/new_data/bifur_traj3_Distances point 222
C 1.43936 -0.34848 -0.13555
 C -0.72544 -1.29872 -0.00961
 C 0.60905 -1.39959 -0.12908
 C 1.21020 1.10931 0.08153
 C -1.63682 -0.12214 -0.03916
 F 2.68192 -0.55359 -0.31946
 F -1.42417 -2.36517 0.26265
 H 0.74019 1.53960 -0.80850
 H -1.31013 0.62210 -0.76793
 H 0.51827 1.28124 0.90072
 H -1.60993 0.38455 0.94021
 H 2.17736 1.61504 0.29239
 H -2.66986 -0.46414 -0.26820
13
bifur_IRC_Distances_noMW_output/new_data/bifur_traj3_Distances point 223
C 1.44354 -0.34692 -0.13643
 C -0.72916 -1.30123 -0.00784
 C 0.60959 -1.40047 -0.11667
 C 1.21376 1.11025 0.08254
 C -1.63999 -0.12415 -0.03958
 F 2.68629 -0.54808 -0.33467
 F -1.43055 -2.36557 0.26231
 H 0.74767 1.54074 -0.80860
 H -1.31215 0.61830 -0.76897
 H 0.51745 1.28110 0.89790
 H -1.61346 0.38399 0.93975
 H 2.18017 1.61671 0.29892
 H -2.67314 -0.46466 -0.26867
13
bifur_IRC_Distances_noMW_output/new_data/bifur_traj3_Distances point 224
C 1.44761 -0.34543 -0.13731
 C -0.73275 -1.30372 -0.00613
 C 0.61015 -1.40139 -0.10481
 C 1.21713 1.11114 0.08352
 C -1.64300 -0.12605 -0.03995
 F 2.69062 -0.54267 -0.34942
 F -1.43682 -2.36606 0.26213
 H 0.75489 1.54181 -0.80869
 H -1.31387 0.61468 -0.76990
 H 0.51641 1.28086 0.89509
 H -1.61686 0.38351 0.93940
 H 2.18284 1.61839 0.30526
 H -2.67634 -0.46506 -0.26920
13
bifur_IRC_Distances_noMW_output/new_data/bifur_traj3_Distances point 225
C 1.45151 -0.34409 -0.13798
 C -0.73612 -1.30616 -0.00472
 C 0.61076 -1.40244 -0.09377
 C 1.22012 1.11192 0.08438
 C -1.64569 -0.12773 -0.04025
 F 2.69492 -0.53753 -0.36268
 F -1.44291 -2.36665 0.26144
 H 0.76130 1.54261 -0.80880
 H -1.31535 0.61136 -0.77079
 H 0.51524 1.28057 0.89248
 H -1.61966 0.38327 0.93920
 H 2.18519 1.62010 0.31096
 H -2.67932 -0.46523 -0.26947
13
bifur_IRC_Distances_noMW_output/new_data/bifur_traj3_Distances point 226
C 1.45513 -0.34300 -0.13831
 C -0.73915 -1.30850 -0.00382
 C 0.61144 -1.40368 -0.08385
 C 1.22253 1.11254 0.08507
 C -1.64786 -0.12907 -0.04041
 F 2.69920 -0.53282 -0.37349
 F -1.44876 -2.36738 0.25962
 H 0.76636 1.54296 -0.80901
 H -1.31660 0.60849 -0.77166
 H 0.51402 1.28026 0.89020
 H -1.62142 0.38344 0.93923
 H 2.18703 1.62185 0.31565
 H -2.68193 -0.46508 -0.26922
13
bifur_IRC_Distances_noMW_output/new_data/bifur_traj3_Distances point 227
C 1.45838 -0.34224 -0.13815
 C -0.74174 -1.31069 -0.00360
 C 0.61220 -1.40516 -0.07531
 C 1.22418 1.11295 0.08553
 C -1.64935 -0.12995 -0.04040
 F 2.70344 -0.52874 -0.38103
 F -1.45427 -2.36828 0.25623
 H 0.76960 1.54270 -0.80939
 H -1.31758 0.60619 -0.77253
 H 0.51276 1.27994 0.88839
 H -1.62177 0.38415 0.93952
 H 2.18819 1.62364 0.31899
 H -2.68403 -0.46451 -0.26825
13
bifur_IRC_Distances_noMW_output/new_data/bifur_traj3_Distances point 228
C 1.46115 -0.34187 -0.13745
 C -0.74377 -1.31271 -0.00416
 C 0.61304 -1.40693 -0.06834
 C 1.22489 1.11310 0.08569
 C -1.65002 -0.13028 -0.04017
 F 2.70760 -0.52541 -0.38474
 F -1.45932 -2.36938 0.25097
 H 0.77067 1.54172 -0.81001
 H -1.31822 0.60462 -0.77336
 H 0.51144 1.27960 0.88713
 H -1.62047 0.38550 0.94012
 H 2.18853 1.62547 0.32078
 H -2.68552 -0.46344 -0.26645
13
bifur_IRC_Distances_noMW_output/new_data/bifur_traj3_Distances point 229
C 1.46339 -0.34195 -0.13618
 C -0.74517 -1.31452 -0.00554
 C 0.61400 -1.40904 -0.06308
 C 1.22453 1.11297 0.08552
 C -1.64976 -0.12997 -0.03969
 F 2.71166 -0.52292 -0.38437
 F -1.46384 -2.37073 0.24376
 H 0.76934 1.53998 -0.81095
 H -1.31834 0.60391 -0.77410
 H 0.50993 1.27918 0.88641
 H -1.61736 0.38755 0.94106
 H 2.18793 1.62732 0.32094
 H -2.68631 -0.46179 -0.26377
13
bifur_IRC_Distances_noMW_output/new_data/bifur_traj3_Distances point 230
C 1.46502 -0.34252 -0.13442
 C -0.74585 -1.31613 -0.00769
 C 0.61509 -1.41156 -0.05966
 C 1.22296 1.11251 0.08498
 C -1.64844 -0.12895 -0.03894
 F 2.71560 -0.52130 -0.37994
 F -1.46772 -2.37242 0.23479
 H 0.76550 1.53748 -0.81225
 H -1.31764 0.60423 -0.77463
 H 0.50795 1.27856 0.88618
 H -1.61243 0.39034 0.94238
 H 2.18630 1.62920 0.31951
 H -2.68636 -0.45945 -0.26032
13
bifur_IRC_Distances_noMW_output/new_data/bifur_traj3_Distances point 231
C 1.46599 -0.34361 -0.13232
 C -0.74570 -1.31754 -0.01044
 C 0.61637 -1.41455 -0.05822
 C 1.22005 1.11168 0.08408
 C -1.64595 -0.12713 -0.03791
 F 2.71934 -0.52058 -0.37189
 F -1.47083 -2.37456 0.22469
 H 0.75921 1.53430 -0.81395
 H -1.31564 0.60580 -0.77474
 H 0.50508 1.27758 0.88627
 H -1.60584 0.39382 0.94413
 H 2.18358 1.63111 0.31671
 H -2.68565 -0.45632 -0.25640
13
bifur_IRC_Distances_noMW_output/new_data/bifur_traj3_Distances point 232
C 1.46599 -0.34361 -0.13232
 C -0.74570 -1.31754 -0.01044
 C 0.61637 -1.41455 -0.05822
 C 1.22005 1.11168 0.08408
 C -1.64595 -0.12713 -0.03791
 F 2.71934 -0.52058 -0.37189
 F -1.47083 -2.37456 0.22469
 H 0.75921 1.53430 -0.81395
 H -1.31565 0.60580 -0.77474
 H 0.50509 1.27758 0.88627
 H -1.60584 0.39382 0.94413
 H 2.18358 1.63111 0.31671
 H -2.68565 -0.45632 -0.25639
13
bifur_IRC_Distances_noMW_output/new_data/bifur_traj3_Distances point 233
C 1.46589 -0.34705 -0.12833
 C -0.74302 -1.31979 -0.01633
 C 0.61936 -1.42152 -0.06107
 C 1.21074 1.10910 0.08141
 C -1.63800 -0.12146 -0.03527
 F 2.72566 -0.52139 -0.35016
 F -1.47425 -2.38018 0.20594
 H 0.74172 1.52710 -0.81828
 H -1.30667 0.61269 -0.77302
 H 0.49557 1.27400 0.88643
 H -1.59012 0.40191 0.94873
 H 2.17552 1.63469 0.30925
 H -2.68241 -0.44808 -0.24927
13
bifur_IRC_Distances_noMW_output/new_data/bifur_traj3_Distances point 234
C 1.46510 -0.34908 -0.12694
 C -0.74088 -1.32065 -0.01879
 C 0.62094 -1.42511 -0.06449
 C 1.20516 1.10756 0.07991
 C -1.63324 -0.11810 -0.03387
 F 2.72807 -0.52245 -0.33951
 F -1.47469 -2.38336 0.19926
 H 0.73236 1.52374 -0.82061
 H -1.30009 0.61740 -0.77121
 H 0.48919 1.27150 0.88613
 H -1.58251 0.40585 0.95128
 H 2.17091 1.63622 0.30579
 H -2.68034 -0.44352 -0.24695
13
bifur_IRC_Distances_noMW_output/new_data/bifur_traj3_Distances point 235
C 1.46404 -0.35111 -0.12604
 C -0.73849 -1.32139 -0.02071
 C 0.62249 -1.42859 -0.06859
 C 1.19945 1.10600 0.07843
 C -1.62839 -0.11468 -0.03253
 F 2.73004 -0.52367 -0.33020
 F -1.47455 -2.38662 0.19474
 H 0.72345 1.52078 -0.82293
 H -1.29260 0.62250 -0.76890
 H 0.48209 1.26867 0.88548
 H -1.57563 0.40948 0.95388
 H 2.16632 1.63757 0.30299
 H -2.67822 -0.43895 -0.24563
13
bifur_IRC_Distances_noMW_output/new_data/bifur_traj3_Distances point 236
C 1.46283 -0.35307 -0.12566
 C -0.73602 -1.32205 -0.02206
 C 0.62399 -1.43188 -0.07296
 C 1.19384 1.10447 0.07702
 C -1.62363 -0.11134 -0.03126
 F 2.73164 -0.52488 -0.32266
 F -1.47401 -2.38987 0.19234
 H 0.71535 1.51831 -0.82521
 H -1.28448 0.62776 -0.76618
 H 0.47448 1.26562 0.88443
 H -1.56972 0.41269 0.95649
 H 2.16191 1.63875 0.30102
 H -2.67619 -0.43450 -0.24530
13
bifur_IRC_Distances_noMW_output/new_data/bifur_traj3_Distances point 237
C 1.46161 -0.35489 -0.12579
 C -0.73360 -1.32267 -0.02281
 C 0.62541 -1.43494 -0.07728
 C 1.18851 1.10302 0.07570
 C -1.61911 -0.10819 -0.03007
 F 2.73296 -0.52596 -0.31722
 F -1.47323 -2.39304 0.19195
 H 0.70837 1.51638 -0.82748
 H -1.27594 0.63299 -0.76310
 H 0.46648 1.26239 0.88295
 H -1.56494 0.41542 0.95908
 H 2.15782 1.63977 0.30001
 H -2.67434 -0.43028 -0.24595
13
bifur_IRC_Distances_noMW_output/new_data/bifur_traj3_Distances point 238
C 1.46046 -0.35652 -0.12641
 C -0.73132 -1.32329 -0.02293
 C 0.62675 -1.43776 -0.08124
 C 1.18360 1.10170 0.07450
 C -1.61497 -0.10529 -0.02898
 F 2.73406 -0.52679 -0.31412
 F -1.47235 -2.39609 0.19346
 H 0.70273 1.51505 -0.82975
 H -1.26713 0.63804 -0.75971
 H 0.45821 1.25904 0.88100
 H -1.56142 0.41762 0.96167
 H 2.15416 1.64066 0.30007
 H -2.67276 -0.42635 -0.24756
13
bifur_IRC_Distances_noMW_output/new_data/bifur_traj3_Distances point 239
C 1.45946 -0.35792 -0.12752
 C -0.72927 -1.32395 -0.02242
 C 0.62800 -1.44033 -0.08459
 C 1.17920 1.10053 0.07341
 C -1.61129 -0.10273 -0.02797
 F 2.73504 -0.52727 -0.31361
 F -1.47149 -2.39903 0.19678
 H 0.69865 1.51435 -0.83206
 H -1.25813 0.64282 -0.75602
 H 0.44966 1.25557 0.87850
 H -1.55928 0.41925 0.96429
 H 2.15098 1.64145 0.30133
 H -2.67153 -0.42274 -0.25010
13
bifur_IRC_Distances_noMW_output/new_data/bifur_traj3_Distances point 240
C 1.45873 -0.35904 -0.12916
 C -0.72755 -1.32471 -0.02121
 C 0.62917 -1.44266 -0.08705
 C 1.17542 1.09954 0.07244
 C -1.60816 -0.10054 -0.02703
 F 2.73598 -0.52727 -0.31603
 F -1.47080 -2.40184 0.20188
 H 0.69637 1.51434 -0.83448
 H -1.24895 0.64723 -0.75201
 H 0.44081 1.25198 0.87536
 H -1.55868 0.42028 0.96694
 H 2.14839 1.64216 0.30393
 H -2.67073 -0.41948 -0.25360
13
bifur_IRC_Distances_noMW_output/new_data/bifur_traj3_Distances point 241
C 1.45836 -0.35981 -0.13131
 C -0.72627 -1.32560 -0.01928
 C 0.63024 -1.44471 -0.08829
 C 1.17242 1.09878 0.07162
 C -1.60572 -0.09883 -0.02618
 F 2.73693 -0.52666 -0.32170
 F -1.47039 -2.40448 0.20869
 H 0.69620 1.51510 -0.83698
 H -1.23976 0.65110 -0.74773
 H 0.43175 1.24832 0.87154
 H -1.55980 0.42063 0.96963
 H 2.14650 1.64283 0.30801
 H -2.67046 -0.41666 -0.25803
13
bifur_IRC_Distances_noMW_output/new_data/bifur_traj3_Distances point 242
C 1.45842 -0.36019 -0.13384
 C -0.72554 -1.32661 -0.01675
 C 0.63116 -1.44638 -0.08811
 C 1.17043 1.09830 0.07100
 C -1.60416 -0.09773 -0.02545
 F 2.73789 -0.52542 -0.33040
 F -1.47037 -2.40680 0.21676
 H 0.69826 1.51660 -0.83943
 H -1.23112 0.65417 -0.74346
 H 0.42299 1.24479 0.86721
 H -1.56265 0.42028 0.97221
 H 2.14548 1.64344 0.31336
 H -2.67078 -0.41445 -0.26309
13
bifur_IRC_Distances_noMW_output/new_data/bifur_traj3_Distances point 243
C 1.45842 -0.36019 -0.13384
 C -0.72554 -1.32661 -0.01675
 C 0.63116 -1.44638 -0.08811
 C 1.17043 1.09830 0.07100
 C -1.60416 -0.09773 -0.02545
 F 2.73789 -0.52542 -0.33040
 F -1.47037 -2.40680 0.21676
 H 0.69826 1.51660 -0.83943
 H -1.23112 0.65417 -0.74346
 H 0.42299 1.24479 0.86721
 H -1.56265 0.42028 0.97221
 H 2.14548 1.64344 0.31336
 H -2.67078 -0.41445 -0.26310
13
bifur_IRC_Distances_noMW_output/new_data/bifur_traj3_Distances point 244
C 1.45948 -0.35985 -0.13909
 C -0.72559 -1.32855 -0.01097
 C 0.63236 -1.44820 -0.08465
 C 1.16949 1.09819 0.07043
 C -1.60366 -0.09733 -0.02453
 F 2.73933 -0.52187 -0.35235
 F -1.47109 -2.40994 0.23363
 H 0.70719 1.52098 -0.84339
 H -1.21774 0.65746 -0.73624
 H 0.40889 1.23915 0.85874
 H -1.57178 0.41791 0.97626
 H 2.14583 1.64426 0.32536
 H -2.67273 -0.41222 -0.27321
13
bifur_IRC_Distances_noMW_output/new_data/bifur_traj3_Distances point 245
C 1.46020 -0.35932 -0.14141
 C -0.72609 -1.32928 -0.00824
 C 0.63261 -1.44837 -0.08228
 C 1.17019 1.09845 0.07043
 C -1.60438 -0.09781 -0.02435
 F 2.73965 -0.52007 -0.36325
 F -1.47151 -2.41069 0.24128
 H 0.71272 1.52338 -0.84467
 H -1.21347 0.65786 -0.73366
 H 0.40418 1.23727 0.85527
 H -1.57695 0.41626 0.97755
 H 2.14686 1.64442 0.33086
 H -2.67400 -0.41210 -0.27754
13
bifur_IRC_Distances_noMW_output/new_data/bifur_traj3_Distances point 246
C 1.46087 -0.35866 -0.14333
 C -0.72675 -1.32977 -0.00588
 C 0.63264 -1.44810 -0.08002
 C 1.17139 1.09883 0.07059
 C -1.60550 -0.09858 -0.02435
 F 2.73962 -0.51852 -0.37283
 F -1.47182 -2.41092 0.24782
 H 0.71813 1.52562 -0.84540
 H -1.21091 0.65761 -0.73190
 H 0.40125 1.23611 0.85263
 H -1.58187 0.41453 0.97829
 H 2.14820 1.64439 0.33545
 H -2.67524 -0.41253 -0.28107
13
bifur_IRC_Distances_noMW_output/new_data/bifur_traj3_Distances point 247
C 1.46138 -0.35798 -0.14474
 C -0.72743 -1.32996 -0.00406
 C 0.63244 -1.44745 -0.07819
 C 1.17290 1.09928 0.07089
 C -1.60685 -0.09951 -0.02452
 F 2.73924 -0.51740 -0.38028
 F -1.47190 -2.41065 0.25286
 H 0.72286 1.52751 -0.84556
 H -1.21013 0.65683 -0.73104
 H 0.40020 1.23569 0.85101
 H -1.58608 0.41289 0.97844
 H 2.14967 1.64416 0.33877
 H -2.67631 -0.41341 -0.28359
13
bifur_IRC_Distances_noMW_output/new_data/bifur_traj3_Distances point 248
C 1.46163 -0.35735 -0.14554
 C -0.72802 -1.32981 -0.00292
 C 0.63205 -1.44647 -0.07711
 C 1.17452 1.09974 0.07126
 C -1.60825 -0.10049 -0.02484
 F 2.73847 -0.51688 -0.38489
 F -1.47165 -2.40992 0.25611
 H 0.72642 1.52889 -0.84518
 H -1.21106 0.65569 -0.73106
 H 0.40106 1.23602 0.85054
 H -1.58919 0.41148 0.97803
 H 2.15109 1.64373 0.34055
 H -2.67707 -0.41464 -0.28497
13
bifur_IRC_Distances_noMW_output/new_data/bifur_traj3_Distances point 249
C 1.46151 -0.35686 -0.14570
 C -0.72839 -1.32928 -0.00252
 C 0.63148 -1.44524 -0.07705
 C 1.17602 1.10015 0.07167
 C -1.60951 -0.10139 -0.02527
 F 2.73730 -0.51710 -0.38619
 F -1.47097 -2.40880 0.25748
 H 0.72843 1.52968 -0.84433
 H -1.21347 0.65439 -0.73187
 H 0.40366 1.23703 0.85123
 H -1.59095 0.41040 0.97712
 H 2.15229 1.64310 0.34064
 H -2.67740 -0.41608 -0.28520
13
bifur_IRC_Distances_noMW_output/new_data/bifur_traj3_Distances point 250
C 1.46091 -0.35658 -0.14528
 C -0.72839 -1.32838 -0.00284
 C 0.63078 -1.44386 -0.07835
 C 1.17716 1.10045 0.07203
 C -1.61042 -0.10206 -0.02575
 F 2.73571 -0.51814 -0.38400
 F -1.46971 -2.40742 0.25714
 H 0.72865 1.52984 -0.84313
 H -1.21688 0.65321 -0.73325
 H 0.40757 1.23854 0.85296
 H -1.59128 0.40971 0.97585
 H 2.15309 1.64228 0.33904
 H -2.67719 -0.41758 -0.28442
13
bifur_IRC_Distances_noMW_output/new_data/bifur_traj3_Distances point 251
C 1.45971 -0.35661 -0.14443
 C -0.72784 -1.32710 -0.00377
 C 0.63003 -1.44246 -0.08136
 C 1.17762 1.10055 0.07225
 C -1.61072 -0.10235 -0.02618
 F 2.73365 -0.52010 -0.37845
 F -1.46767 -2.40597 0.25567
 H 0.72694 1.52944 -0.84182
 H -1.22044 0.65255 -0.73480
 H 0.41202 1.24026 0.85548
 H -1.59023 0.40942 0.97446
 H 2.15328 1.64128 0.33592
 H -2.67637 -0.41890 -0.28296
13
bifur_IRC_Distances_noMW_output/new_data/bifur_traj3_Distances point 252
C 1.45779 -0.35706 -0.14344
 C -0.72651 -1.32552 -0.00505
 C 0.62933 -1.44124 -0.08649
 C 1.17703 1.10038 0.07220
 C -1.61010 -0.10202 -0.02646
 F 2.73111 -0.52297 -0.37009
 F -1.46466 -2.40474 0.25404
 H 0.72336 1.52863 -0.84069
 H -1.22297 0.65293 -0.73596
 H 0.41591 1.24172 0.85832
 H -1.58808 0.40952 0.97331
 H 2.15266 1.64012 0.33172
 H -2.67487 -0.41975 -0.28141
13
bifur_IRC_Distances_noMW_output/new_data/bifur_traj3_Distances point 253
C 1.45511 -0.35795 -0.14265
 C -0.72430 -1.32372 -0.00635
 C 0.62878 -1.44037 -0.09383
 C 1.17516 1.09986 0.07181
 C -1.60838 -0.10097 -0.02648
 F 2.72814 -0.52664 -0.36001
 F -1.46059 -2.40401 0.25339
 H 0.71822 1.52765 -0.84002
 H -1.22332 0.65476 -0.73618
 H 0.41809 1.24247 0.86097
 H -1.58528 0.40991 0.97272
 H 2.15110 1.63887 0.32705
 H -2.67273 -0.41987 -0.28043
13
bifur_IRC_Distances_noMW_output/new_data/bifur_traj3_Distances point 254
C 1.45511 -0.35795 -0.14265
 C -0.72430 -1.32372 -0.00635
 C 0.62878 -1.44037 -0.09383
 C 1.17516 1.09986 0.07181
 C -1.60838 -0.10097 -0.02648
 F 2.72814 -0.52664 -0.36001
 F -1.46059 -2.40401 0.25339
 H 0.71822 1.52765 -0.84002
 H -1.22331 0.65476 -0.73618
 H 0.41809 1.24247 0.86097
 H -1.58528 0.40991 0.97272
 H 2.15110 1.63887 0.32705
 H -2.67273 -0.41987 -0.28043
13
bifur_IRC_Distances_noMW_output/new_data/bifur_traj3_Distances point 255
C 1.44838 -0.36065 -0.14209
 C -0.71807 -1.31998 -0.00830
 C 0.62815 -1.43960 -0.11284
 C 1.16864 1.09812 0.07026
 C -1.60260 -0.09730 -0.02589
 F 2.72155 -0.53512 -0.33889
 F -1.45046 -2.40398 0.25624
 H 0.70580 1.52583 -0.84000
 H -1.21786 0.66176 -0.73385
 H 0.41719 1.24181 0.86488
 H -1.57941 0.41106 0.97318
 H 2.14612 1.63633 0.31811
 H -2.66744 -0.41828 -0.28082
13
bifur_IRC_Distances_noMW_output/new_data/bifur_traj3_Distances point 256
C 1.44487 -0.36209 -0.14204
 C -0.71475 -1.31811 -0.00908
 C 0.62789 -1.43933 -0.12297
 C 1.16506 1.09716 0.06940
 C -1.59944 -0.09529 -0.02552
 F 2.71819 -0.53943 -0.32861
 F -1.44514 -2.40418 0.25863
 H 0.69957 1.52503 -0.84015
 H -1.21417 0.66569 -0.73224
 H 0.41589 1.24113 0.86657
 H -1.57667 0.41160 0.97367
 H 2.14344 1.63506 0.31386
 H -2.66473 -0.41726 -0.28152
13
bifur_IRC_Distances_noMW_output/new_data/bifur_traj3_Distances point 257
C 1.44153 -0.36338 -0.14193
 C -0.71167 -1.31627 -0.00988
 C 0.62756 -1.43888 -0.13268
 C 1.16189 1.09632 0.06866
 C -1.59664 -0.09352 -0.02525
 F 2.71486 -0.54356 -0.31867
 F -1.44005 -2.40417 0.26085
 H 0.69381 1.52430 -0.84007
 H -1.21120 0.66917 -0.73096
 H 0.41521 1.24070 0.86839
 H -1.57417 0.41202 0.97397
 H 2.14107 1.63378 0.30963
 H -2.66220 -0.41651 -0.28206
13
bifur_IRC_Distances_noMW_output/new_data/bifur_traj3_Distances point 258
C 1.43854 -0.36442 -0.14167
 C -0.70905 -1.31446 -0.01070
 C 0.62709 -1.43815 -0.14145
 C 1.15948 1.09567 0.06812
 C -1.59447 -0.09218 -0.02513
 F 2.71163 -0.54736 -0.30939
 F -1.43541 -2.40382 0.26256
 H 0.68889 1.52368 -0.83965
 H -1.20959 0.67182 -0.73025
 H 0.41568 1.24074 0.87044
 H -1.57206 0.41222 0.97392
 H 2.13924 1.63250 0.30547
 H -2.65998 -0.41624 -0.28226
13
bifur_IRC_Distances_noMW_output/new_data/bifur_traj3_Distances point 259
C 1.43602 -0.36512 -0.14128
 C -0.70703 -1.31274 -0.01151
 C 0.62648 -1.43705 -0.14884
 C 1.15807 1.09529 0.06783
 C -1.59316 -0.09141 -0.02522
 F 2.70855 -0.55068 -0.30123
 F -1.43137 -2.40303 0.26371
 H 0.68520 1.52325 -0.83884
 H -1.20966 0.67339 -0.73023
 H 0.41753 1.24135 0.87269
 H -1.57056 0.41212 0.97344
 H 2.13814 1.63122 0.30156
 H -2.65821 -0.41660 -0.28208
13
bifur_IRC_Distances_noMW_output/new_data/bifur_traj3_Distances point 260
C 1.43405 -0.36541 -0.14080
 C -0.70572 -1.31111 -0.01220
 C 0.62569 -1.43555 -0.15456
 C 1.15780 1.09521 0.06783
 C -1.59283 -0.09129 -0.02551
 F 2.70563 -0.55342 -0.29469
 F -1.42801 -2.40176 0.26443
 H 0.68305 1.52313 -0.83767
 H -1.21149 0.67379 -0.73091
 H 0.42082 1.24255 0.87504
 H -1.56991 0.41162 0.97252
 H 2.13789 1.62993 0.29813
 H -2.65696 -0.41768 -0.28161
13
bifur_IRC_Distances_noMW_output/new_data/bifur_traj3_Distances point 261
C 1.43266 -0.36525 -0.14033
 C -0.70514 -1.30961 -0.01267
 C 0.62473 -1.43362 -0.15839
 C 1.15875 1.09547 0.06812
 C -1.59356 -0.09189 -0.02603
 F 2.70286 -0.55551 -0.29026
 F -1.42534 -2.40000 0.26500
 H 0.68273 1.52342 -0.83617
 H -1.21504 0.67295 -0.73221
 H 0.42544 1.24430 0.87737
 H -1.57036 0.41063 0.97116
 H 2.13858 1.62862 0.29542
 H -2.65629 -0.41952 -0.28100
13
bifur_IRC_Distances_noMW_output/new_data/bifur_traj3_Distances point 262
C 1.43189 -0.36462 -0.13999
 C -0.70535 -1.30825 -0.01275
 C 0.62360 -1.43124 -0.16014
 C 1.16100 1.09608 0.06871
 C -1.59541 -0.09323 -0.02677
 F 2.70026 -0.55684 -0.28856
 F -1.42339 -2.39777 0.26575
 H 0.68454 1.52426 -0.83441
 H -1.22014 0.67088 -0.73404
 H 0.43123 1.24654 0.87953
 H -1.57219 0.40904 0.96940
 H 2.14026 1.62729 0.29372
 H -2.65629 -0.42213 -0.28045
13
bifur_IRC_Distances_noMW_output/new_data/bifur_traj3_Distances point 263
C 1.43178 -0.36350 -0.13991
 C -0.70634 -1.30710 -0.01232
 C 0.62232 -1.42850 -0.15968
 C 1.16448 1.09703 0.06959
 C -1.59833 -0.09529 -0.02769
 F 2.69789 -0.55734 -0.29012
 F -1.42219 -2.39517 0.26708
 H 0.68863 1.52572 -0.83250
 H -1.22641 0.66768 -0.73621
 H 0.43778 1.24910 0.88132
 H -1.57556 0.40684 0.96731
 H 2.14293 1.62597 0.29333
 H -2.65699 -0.42544 -0.28019
13
bifur_IRC_Distances_noMW_output/new_data/bifur_traj3_Distances point 264
C 1.43220 -0.36204 -0.14016
 C -0.70790 -1.30619 -0.01134
 C 0.62100 -1.42559 -0.15740
 C 1.16880 1.09822 0.07066
 C -1.60199 -0.09784 -0.02874
 F 2.69580 -0.55708 -0.29475
 F -1.42163 -2.39242 0.26922
 H 0.69457 1.52772 -0.83058
 H -1.23315 0.66377 -0.73846
 H 0.44444 1.25173 0.88260
 H -1.58021 0.40417 0.96508
 H 2.14631 1.62471 0.29425
 H -2.65825 -0.42915 -0.28038
13
bifur_IRC_Distances_noMW_output/new_data/bifur_traj3_Distances point 265
C 1.43220 -0.36204 -0.14016
 C -0.70790 -1.30619 -0.01134
 C 0.62100 -1.42559 -0.15740
 C 1.16880 1.09822 0.07066
 C -1.60199 -0.09784 -0.02874
 F 2.69580 -0.55708 -0.29475
 F -1.42163 -2.39242 0.26922
 H 0.69457 1.52772 -0.83058
 H -1.23314 0.66377 -0.73846
 H 0.44444 1.25173 0.88260
 H -1.58021 0.40417 0.96508
 H 2.14631 1.62471 0.29425
 H -2.65825 -0.42915 -0.28038
13
bifur_IRC_Distances_noMW_output/new_data/bifur_traj3_Distances point 266
C 1.43363 -0.35877 -0.14130
 C -0.71157 -1.30472 -0.00853
 C 0.61839 -1.41976 -0.15082
 C 1.17813 1.10078 0.07302
 C -1.60994 -0.10336 -0.03095
 F 2.69205 -0.55563 -0.30828
 F -1.42120 -2.38699 0.27529
 H 0.70856 1.53240 -0.82683
 H -1.24627 0.65547 -0.74270
 H 0.45704 1.25669 0.88428
 H -1.59109 0.39834 0.96054
 H 2.15370 1.62232 0.29800
 H -2.66143 -0.43677 -0.28171
13
bifur_IRC_Distances_noMW_output/new_data/bifur_traj3_Distances point 267
C 1.43424 -0.35721 -0.14188
 C -0.71328 -1.30395 -0.00714
 C 0.61711 -1.41689 -0.14789
 C 1.18259 1.10200 0.07418
 C -1.61374 -0.10600 -0.03204
 F 2.69011 -0.55503 -0.31475
 F -1.42084 -2.38433 0.27847
 H 0.71523 1.53467 -0.82490
 H -1.25258 0.65152 -0.74477
 H 0.46316 1.25909 0.88517
 H -1.59633 0.39551 0.95824
 H 2.15726 1.62111 0.29972
 H -2.66292 -0.44048 -0.28240
13
bifur_IRC_Distances_noMW_output/new_data/bifur_traj3_Distances point 268
C 1.43460 -0.35581 -0.14228
 C -0.71473 -1.30306 -0.00602
 C 0.61584 -1.41409 -0.14577
 C 1.18668 1.10311 0.07526
 C -1.61721 -0.10843 -0.03311
 F 2.68806 -0.55479 -0.31976
 F -1.42021 -2.38172 0.28120
 H 0.72099 1.53665 -0.82291
 H -1.25879 0.64786 -0.74687
 H 0.46932 1.26151 0.88635
 H -1.60090 0.39291 0.95595
 H 2.16050 1.61987 0.30078
 H -2.66414 -0.44402 -0.28282
13
bifur_IRC_Distances_noMW_output/new_data/bifur_traj3_Distances point 269
C 1.43465 -0.35464 -0.14240
 C -0.71584 -1.30203 -0.00533
 C 0.61461 -1.41141 -0.14475
 C 1.19023 1.10408 0.07622
 C -1.62021 -0.11054 -0.03409
 F 2.68588 -0.55503 -0.32258
 F -1.41925 -2.37919 0.28311
 H 0.72544 1.53822 -0.82089
 H -1.26485 0.64463 -0.74899
 H 0.47553 1.26393 0.88790
 H -1.60449 0.39066 0.95371
 H 2.16327 1.61860 0.30090
 H -2.66498 -0.44731 -0.28279
13
bifur_IRC_Distances_noMW_output/new_data/bifur_traj3_Distances point 270
C 1.43432 -0.35376 -0.14214
 C -0.71651 -1.30083 -0.00519
 C 0.61343 -1.40890 -0.14507
 C 1.19309 1.10485 0.07700
 C -1.62258 -0.11223 -0.03497
 F 2.68359 -0.55585 -0.32264
 F -1.41790 -2.37678 0.28393
 H 0.72824 1.53927 -0.81891
 H -1.27065 0.64195 -0.75111
 H 0.48172 1.26634 0.88988
 H -1.60685 0.38888 0.95160
 H 2.16545 1.61733 0.29985
 H -2.66535 -0.45026 -0.28223
13
bifur_IRC_Distances_noMW_output/new_data/bifur_traj3_Distances point 271
C 1.43354 -0.35324 -0.14148
 C -0.71667 -1.29947 -0.00565
 C 0.61235 -1.40665 -0.14693
 C 1.19510 1.10538 0.07755
 C -1.62421 -0.11343 -0.03568
 F 2.68119 -0.55734 -0.31958
 F -1.41611 -2.37458 0.28351
 H 0.72916 1.53972 -0.81704
 H -1.27601 0.63996 -0.75314
 H 0.48773 1.26868 0.89228
 H -1.60779 0.38763 0.94973
 H 2.16690 1.61608 0.29751
 H -2.66518 -0.45274 -0.28108
13
bifur_IRC_Distances_noMW_output/new_data/bifur_traj3_Distances point 272
C 1.43230 -0.35311 -0.14041
 C -0.71625 -1.29795 -0.00676
 C 0.61139 -1.40473 -0.15051
 C 1.19611 1.10565 0.07782
 C -1.62496 -0.11405 -0.03618
 F 2.67870 -0.55952 -0.31319
 F -1.41384 -2.37265 0.28186
 H 0.72804 1.53954 -0.81536
 H -1.28066 0.63880 -0.75498
 H 0.49333 1.27085 0.89505
 H -1.60725 0.38698 0.94820
 H 2.16752 1.61486 0.29385
 H -2.66442 -0.45466 -0.27938
13
bifur_IRC_Distances_noMW_output/new_data/bifur_traj3_Distances point 273
C 1.43056 -0.35341 -0.13898
 C -0.71521 -1.29632 -0.00847
 C 0.61060 -1.40321 -0.15588
 C 1.19604 1.10562 0.07779
 C -1.62477 -0.11403 -0.03645
 F 2.67616 -0.56238 -0.30357
 F -1.41110 -2.37109 0.27913
 H 0.72486 1.53874 -0.81395
 H -1.28432 0.63859 -0.75651
 H 0.49823 1.27274 0.89809
 H -1.60523 0.38695 0.94710
 H 2.16724 1.61371 0.28894
 H -2.66306 -0.45592 -0.27723
13
bifur_IRC_Distances_noMW_output/new_data/bifur_traj3_Distances point 274
C 1.42842 -0.35411 -0.13730
 C -0.71359 -1.29463 -0.01067
 C 0.60999 -1.40212 -0.16281
 C 1.19492 1.10530 0.07746
 C -1.62368 -0.11339 -0.03648
 F 2.67364 -0.56576 -0.29131
 F -1.40797 -2.36995 0.27561
 H 0.71987 1.53740 -0.81282
 H -1.28683 0.63932 -0.75766
 H 0.50223 1.27427 0.90124
 H -1.60193 0.38750 0.94647
 H 2.16613 1.61267 0.28304
 H -2.66119 -0.45650 -0.27478
13
bifur_IRC_Distances_noMW_output/new_data/bifur_traj3_Distances point 275
C 1.42604 -0.35509 -0.13548
 C -0.71160 -1.29298 -0.01315
 C 0.60957 -1.40142 -0.17073
 C 1.19304 1.10478 0.07693
 C -1.62193 -0.11231 -0.03633
 F 2.67124 -0.56941 -0.27751
 F -1.40468 -2.36919 0.27168
 H 0.71369 1.53569 -0.81193
 H -1.28831 0.64076 -0.75847
 H 0.50531 1.27543 0.90436
 H -1.59779 0.38847 0.94623
 H 2.16441 1.61176 0.27660
 H -2.65901 -0.45650 -0.27221
13
bifur_IRC_Distances_noMW_output/new_data/bifur_traj3_Distances point 276
C 1.42604 -0.35508 -0.13548
 C -0.71160 -1.29298 -0.01315
 C 0.60957 -1.40142 -0.17072
 C 1.19304 1.10478 0.07693
 C -1.62193 -0.11231 -0.03633
 F 2.67124 -0.56941 -0.27751
 F -1.40468 -2.36919 0.27168
 H 0.71369 1.53569 -0.81193
 H -1.28831 0.64076 -0.75847
 H 0.50531 1.27544 0.90436
 H -1.59779 0.38847 0.94623
 H 2.16441 1.61176 0.27660
 H -2.65901 -0.45650 -0.27221
13
bifur_IRC_Distances_noMW_output/new_data/bifur_traj3_Distances point 277
C 1.42139 -0.35730 -0.13199
 C -0.70738 -1.29005 -0.01810
 C 0.60912 -1.40078 -0.18676
 C 1.18840 1.10349 0.07567
 C -1.61771 -0.10962 -0.03578
 F 2.66706 -0.57642 -0.25006
 F -1.39845 -2.36844 0.26403
 H 0.70061 1.53201 -0.81054
 H -1.28934 0.64447 -0.75942
 H 0.50945 1.27698 0.90995
 H -1.58895 0.39092 0.94636
 H 2.16037 1.61034 0.26401
 H -2.65457 -0.45560 -0.26734
13
bifur_IRC_Distances_noMW_output/new_data/bifur_traj3_Distances point 278
C 1.41938 -0.35832 -0.13058
 C -0.70548 -1.28886 -0.02017
 C 0.60902 -1.40067 -0.19383
 C 1.18619 1.10288 0.07508
 C -1.61571 -0.10833 -0.03550
 F 2.66536 -0.57938 -0.23845
 F -1.39579 -2.36831 0.26107
 H 0.69486 1.53040 -0.81002
 H -1.28919 0.64631 -0.75961
 H 0.51064 1.27742 0.91215
 H -1.58511 0.39206 0.94656
 H 2.15849 1.60980 0.25872
 H -2.65265 -0.45500 -0.26544
13
bifur_IRC_Distances_noMW_output/new_data/bifur_traj3_Distances point 279
C 1.41770 -0.35917 -0.12959
 C -0.70386 -1.28793 -0.02168
 C 0.60898 -1.40064 -0.19972
 C 1.18427 1.10235 0.07458
 C -1.61400 -0.10722 -0.03524
 F 2.66395 -0.58176 -0.22947
 F -1.39353 -2.36833 0.25929
 H 0.69030 1.52919 -0.80967
 H -1.28859 0.64800 -0.75953
 H 0.51115 1.27758 0.91376
 H -1.58217 0.39295 0.94682
 H 2.15690 1.60937 0.25468
 H -2.65109 -0.45439 -0.26421
13
bifur_IRC_Distances_noMW_output/new_data/bifur_traj3_Distances point 280
C 1.41405 -0.36258 0.14601
 C -0.70264 -1.28733 -0.01552
 C 0.60563 -1.40459 0.18619
 C 1.18367 1.10302 -0.03177
 C -1.61302 -0.10677 0.00541
 F 2.65872 -0.58833 0.25743
 F -1.38666 -2.36250 -0.33059
 H 0.67316 1.51177 0.85184
 H -1.30032 0.63423 0.75003
 H 0.52618 1.29555 -0.87981
 H -1.56420 0.41276 -0.96579
 H 2.15943 1.61341 -0.18295
 H -2.65401 -0.45864 0.20952
13
bifur_IRC_Distances_noMW_output/new_data/bifur_traj3_Distances point 281
C 1.41310 -0.36289 0.14643
 C -0.70171 -1.28690 -0.01524
 C 0.60553 -1.40452 0.18959
 C 1.18271 1.10275 -0.03194
 C -1.61219 -0.10623 0.00537
 F 2.65779 -0.58923 0.25604
 F -1.38509 -2.36278 -0.33184
 H 0.67213 1.51215 0.85146
 H -1.29856 0.63573 0.74905
 H 0.52512 1.29477 -0.88031
 H -1.56418 0.41238 -0.96625
 H 2.15877 1.61300 -0.18302
 H -2.65342 -0.45824 0.21066
13
bifur_IRC_Distances_noMW_output/new_data/bifur_traj3_Distances point 282
C 1.41248 -0.36288 0.14728
 C -0.70110 -1.28661 -0.01586
 C 0.60545 -1.40422 0.19137
 C 1.18240 1.10269 -0.03277
 C -1.61197 -0.10610 0.00608
 F 2.65684 -0.58952 0.25846
 F -1.38366 -2.36302 -0.33555
 H 0.67387 1.51357 0.85112
 H -1.29575 0.63702 0.74797
 H 0.52277 1.29356 -0.88012
 H -1.56673 0.41115 -0.96619
 H 2.15873 1.61253 -0.18627
 H -2.65332 -0.45817 0.21448
13
bifur_IRC_Distances_noMW_output/new_data/bifur_traj3_Distances point 283
C 1.41209 -0.36245 0.14880
 C -0.70075 -1.28639 -0.01766
 C 0.60531 -1.40345 0.19164
 C 1.18289 1.10287 -0.03453
 C -1.61251 -0.10649 0.00776
 F 2.65557 -0.58922 0.26575
 F -1.38205 -2.36317 -0.34285
 H 0.67926 1.51652 0.85069
 H -1.29141 0.63821 0.74664
 H 0.51877 1.29170 -0.87918
 H -1.57286 0.40863 -0.96542
 H 2.15949 1.61184 -0.19368
 H -2.65380 -0.45861 0.22203
13
bifur_IRC_Distances_noMW_output/new_data/bifur_traj3_Distances point 284
C 1.41183 -0.36148 0.15127
 C -0.70061 -1.28613 -0.02096
 C 0.60504 -1.40197 0.19059
 C 1.18439 1.10338 -0.03755
 C -1.61400 -0.10755 0.01075
 F 2.65358 -0.58831 0.27923
 F -1.37982 -2.36316 -0.35509
 H 0.68946 1.52163 0.84989
 H -1.28494 0.63944 0.74488
 H 0.51260 1.28895 -0.87742
 H -1.58387 0.40423 -0.96367
 H 2.16129 1.61073 -0.20645
 H -2.65494 -0.45977 0.23454
13
bifur_IRC_Distances_noMW_output/new_data/bifur_traj3_Distances point 285
C 1.41149 -0.35997 0.15475
 C -0.70053 -1.28568 -0.02572
 C 0.60455 -1.39963 0.18880
 C 1.18689 1.10421 -0.04192
 C -1.61644 -0.10926 0.01506
 F 2.65056 -0.58698 0.29862
 F -1.37659 -2.36294 -0.37249
 H 0.70454 1.52906 0.84842
 H -1.27623 0.64084 0.74270
 H 0.50432 1.28527 -0.87508
 H -1.60002 0.39777 -0.96079
 H 2.16411 1.60903 -0.22434
 H -2.65664 -0.46172 0.25198
13
bifur_IRC_Distances_noMW_output/new_data/bifur_traj3_Distances point 286
C 1.41086 -0.35813 0.15888
 C -0.70032 -1.28495 -0.03130
 C 0.60384 -1.39655 0.18731
 C 1.18999 1.10521 -0.04715
 C -1.61944 -0.11137 0.02019
 F 2.64652 -0.58561 0.32116
 F -1.37229 -2.36251 -0.39311
 H 0.72267 1.53806 0.84613
 H -1.26614 0.64247 0.74035
 H 0.49489 1.28103 -0.87278
 H -1.61958 0.38985 -0.95696
 H 2.16756 1.60675 -0.24489
 H -2.65857 -0.46426 0.27217
13
bifur_IRC_Distances_noMW_output/new_data/bifur_traj3_Distances point 287
C 1.41086 -0.35813 0.15888
 C -0.70032 -1.28495 -0.03130
 C 0.60384 -1.39655 0.18731
 C 1.18999 1.10521 -0.04715
 C -1.61944 -0.11137 0.02019
 F 2.64652 -0.58561 0.32115
 F -1.37229 -2.36251 -0.39311
 H 0.72267 1.53806 0.84613
 H -1.26614 0.64247 0.74035
 H 0.49489 1.28103 -0.87278
 H -1.61957 0.38985 -0.95696
 H 2.16756 1.60675 -0.24489
 H -2.65857 -0.46426 0.27217
13
bifur_IRC_Distances_noMW_output/new_data/bifur_traj3_Distances point 288
C 1.40881 -0.35205 -0.16719
 C -0.69904 -1.28287 0.02250
 C 0.60253 -1.38639 -0.20476
 C 1.19610 1.10633 0.07760
 C -1.62546 -0.11526 -0.03842
 F 2.63730 -0.57919 -0.36304
 F -1.36230 -2.36683 0.39923
 H 0.76339 1.56872 -0.81555
 H -1.24250 0.65642 -0.73179
 H 0.47312 1.26049 0.88910
 H -1.66491 0.35964 0.94672
 H 2.17357 1.59679 0.31437
 H -2.66063 -0.46580 -0.32878
13
bifur_IRC_Distances_noMW_output/new_data/bifur_traj3_Distances point 289
C 1.40619 -0.35051 -0.17438
 C -0.69761 -1.28107 0.03104
 C 0.60075 -1.38247 -0.20744
 C 1.19903 1.10727 0.07826
 C -1.62821 -0.11719 -0.03918
 F 2.63007 -0.57976 -0.38705
 F -1.35412 -2.36565 0.42654
 H 0.77862 1.57700 -0.81562
 H -1.23445 0.65779 -0.72776
 H 0.46727 1.25779 0.88624
 H -1.68265 0.35237 0.94555
 H 2.17747 1.59356 0.32356
 H -2.66236 -0.46913 -0.33977
13
bifur_IRC_Distances_noMW_output/new_data/bifur_traj3_Distances point 290
C 1.40290 -0.34924 -0.18096
 C -0.69561 -1.27881 0.03878
 C 0.59881 -1.37835 -0.21215
 C 1.20146 1.10807 0.07877
 C -1.63050 -0.11883 -0.03987
 F 2.62219 -0.58135 -0.40682
 F -1.34500 -2.36426 0.45213
 H 0.79210 1.58475 -0.81545
 H -1.22692 0.65950 -0.72430
 H 0.46240 1.25547 0.88462
 H -1.69922 0.34543 0.94425
 H 2.18088 1.59009 0.33056
 H -2.66348 -0.47247 -0.34956
13
bifur_IRC_Distances_noMW_output/new_data/bifur_traj3_Distances point 291
C 1.39891 -0.34830 -0.18682
 C -0.69299 -1.27607 0.04558
 C 0.59672 -1.37408 -0.21912
 C 1.20324 1.10868 0.07908
 C -1.63220 -0.12008 -0.04049
 F 2.61373 -0.58407 -0.42172
 F -1.33495 -2.36268 0.47569
 H 0.80340 1.59180 -0.81513
 H -1.21998 0.66163 -0.72134
 H 0.45861 1.25356 0.88425
 H -1.71424 0.33895 0.94291
 H 2.18364 1.58639 0.33525
 H -2.66388 -0.47573 -0.35813
13
bifur_IRC_Distances_noMW_output/new_data/bifur_traj3_Distances point 292
C 1.39421 -0.34774 -0.19189
 C -0.68974 -1.27288 0.05134
 C 0.59450 -1.36976 -0.22849
 C 1.20423 1.10907 0.07915
 C -1.63318 -0.12086 -0.04098
 F 2.60483 -0.58795 -0.43137
 F -1.32405 -2.36098 0.49699
 H 0.81218 1.59801 -0.81476
 H -1.21359 0.66427 -0.71877
 H 0.45588 1.25205 0.88506
 H -1.72740 0.33307 0.94166
 H 2.18562 1.58251 0.33761
 H -2.66349 -0.47881 -0.36555
13
bifur_IRC_Distances_noMW_output/new_data/bifur_traj3_Distances point 293
C 1.38891 -0.34760 -0.19611
 C -0.68589 -1.26934 0.05600
 C 0.59222 -1.36552 -0.24008
 C 1.20435 1.10922 0.07897
 C -1.63337 -0.12112 -0.04133
 F 2.59574 -0.59289 -0.43576
 F -1.31256 -2.35926 0.51581
 H 0.81825 1.60329 -0.81445
 H -1.20765 0.66744 -0.71644
 H 0.45403 1.25088 0.88685
 H -1.73843 0.32791 0.94063
 H 2.18672 1.57855 0.33778
 H -2.66232 -0.48154 -0.37188
13
bifur_IRC_Distances_noMW_output/new_data/bifur_traj3_Distances point 294
C 1.38327 -0.34784 -0.19948
 C -0.68165 -1.26563 0.05956
 C 0.58996 -1.36154 -0.25329
 C 1.20368 1.10914 0.07857
 C -1.63285 -0.12091 -0.04153
 F 2.58684 -0.59856 -0.43544
 F -1.30096 -2.35760 0.53192
 H 0.82173 1.60756 -0.81424
 H -1.20224 0.67098 -0.71432
 H 0.45295 1.25002 0.88935
 H -1.74722 0.32356 0.93990
 H 2.18701 1.57469 0.33612
 H -2.66052 -0.48386 -0.37713
13
bifur_IRC_Distances_noMW_output/new_data/bifur_traj3_Distances point 295
C 1.37759 -0.34834 -0.20200
 C -0.67731 -1.26191 0.06210
 C 0.58778 -1.35783 -0.26728
 C 1.20249 1.10890 0.07803
 C -1.63185 -0.12039 -0.04163
 F 2.57842 -0.60460 -0.43140
 F -1.28976 -2.35600 0.54528
 H 0.82310 1.61087 -0.81401
 H -1.19768 0.67458 -0.71248
 H 0.45274 1.24953 0.89233
 H -1.75392 0.31998 0.93936
 H 2.18670 1.57103 0.33306
 H -2.65831 -0.48584 -0.38137
13
bifur_IRC_Distances_noMW_output/new_data/bifur_traj3_Distances point 296
C 1.37212 -0.34896 -0.20372
 C -0.67314 -1.25825 0.06372
 C 0.58568 -1.35435 -0.28137
 C 1.20116 1.10861 0.07749
 C -1.63070 -0.11976 -0.04174
 F 2.57060 -0.61071 -0.42460
 F -1.27926 -2.35434 0.55602
 H 0.82289 1.61333 -0.81356
 H -1.19445 0.67787 -0.71111
 H 0.45370 1.24952 0.89569
 H -1.75878 0.31708 0.93883
 H 2.18608 1.56761 0.32895
 H -2.65589 -0.48766 -0.38459
13
bifur_IRC_Distances_noMW_output/new_data/bifur_traj3_Distances point 297
C 1.36703 -0.34959 -0.20464
 C -0.66934 -1.25470 0.06448
 C 0.58363 -1.35095 -0.29507
 C 1.20002 1.10835 0.07706
 C -1.62967 -0.11920 -0.04196
 F 2.56339 -0.61673 -0.41566
 F -1.26970 -2.35248 0.56419
 H 0.82150 1.61502 -0.81268
 H -1.19313 0.68051 -0.71040
 H 0.45629 1.25018 0.89940
 H -1.76201 0.31473 0.93808
 H 2.18541 1.56442 0.32399
 H -2.65342 -0.48955 -0.38679
13
bifur_IRC_Distances_noMW_output/new_data/bifur_traj3_Distances point 298
C 1.36703 -0.34959 -0.20464
 C -0.66934 -1.25470 0.06448
 C 0.58363 -1.35095 -0.29507
 C 1.20002 1.10835 0.07706
 C -1.62967 -0.11920 -0.04196
 F 2.56339 -0.61673 -0.41566
 F -1.26970 -2.35248 0.56419
 H 0.82150 1.61502 -0.81268
 H -1.19313 0.68051 -0.71040
 H 0.45629 1.25018 0.89940
 H -1.76201 0.31473 0.93808
 H 2.18541 1.56442 0.32399
 H -2.65342 -0.48955 -0.38679
13
bifur_IRC_Distances_noMW_output/new_data/bifur_traj3_Distances point 299
C 1.35856 -0.35047 -0.20397
 C -0.66360 -1.24798 0.06350
 C 0.57964 -1.34405 -0.31959
 C 1.19941 1.10821 0.07691
 C -1.62895 -0.11897 -0.04304
 F 2.55099 -0.62793 -0.39308
 F -1.25418 -2.34770 0.57252
 H 0.81637 1.61624 -0.80885
 H -1.19835 0.68263 -0.71171
 H 0.46799 1.25415 0.90792
 H -1.76390 0.31141 0.93517
 H 2.18478 1.55871 0.31205
 H -2.64877 -0.49425 -0.38783
13
bifur_IRC_Distances_noMW_output/new_data/bifur_traj3_Distances point 300
C 1.35544 -0.35056 -0.20244
 C -0.66197 -1.24490 0.06188
 C 0.57772 -1.34045 -0.32955
 C 1.20037 1.10843 0.07731
 C -1.62961 -0.11953 -0.04400
 F 2.54588 -0.63279 -0.38053
 F -1.24856 -2.34465 0.57277
 H 0.81331 1.61594 -0.80574
 H -1.20540 0.68172 -0.71392
 H 0.47741 1.25758 0.91260
 H -1.76293 0.31029 0.93280
 H 2.18516 1.55622 0.30546
 H -2.64682 -0.49729 -0.38665
13
bifur_IRC_Distances_noMW_output/new_data/bifur_traj3_Distances point 301
C 1.35308 -0.35034 -0.20033
 C -0.66117 -1.24201 0.05978
 C 0.57583 -1.33667 -0.33769
 C 1.20229 1.10889 0.07803
 C -1.63108 -0.12062 -0.04522
 F 2.54138 -0.63707 -0.36812
 F -1.24427 -2.34116 0.57103
 H 0.81052 1.61530 -0.80193
 H -1.21511 0.67950 -0.71708
 H 0.48888 1.26185 0.91742
 H -1.76129 0.30930 0.92982
 H 2.18617 1.55391 0.29884
 H -2.64523 -0.50088 -0.38456
13
bifur_IRC_Distances_noMW_output/new_data/bifur_traj3_Distances point 302
C 1.35132 -0.34980 -0.19789
 C -0.66109 -1.23924 0.05747
 C 0.57390 -1.33261 -0.34419
 C 1.20518 1.10960 0.07905
 C -1.63336 -0.12226 -0.04670
 F 2.53720 -0.64084 -0.35644
 F -1.24093 -2.33722 0.56812
 H 0.80845 1.61461 -0.79750
 H -1.22700 0.67612 -0.72104
 H 0.50207 1.26682 0.92235
 H -1.75960 0.30822 0.92626
 H 2.18786 1.55167 0.29236
 H -2.64401 -0.50508 -0.38185
13
bifur_IRC_Distances_noMW_output/new_data/bifur_traj3_Distances point 303
C 1.34996 -0.34892 -0.19532
 C -0.66158 -1.23646 0.05519
 C 0.57185 -1.32810 -0.34939
 C 1.20904 1.11056 0.08034
 C -1.63646 -0.12444 -0.04841
 F 2.53301 -0.64426 -0.34589
 F -1.23808 -2.33278 0.56486
 H 0.80746 1.61413 -0.79252
 H -1.24067 0.67175 -0.72566
 H 0.51673 1.27238 0.92738
 H -1.75842 0.30682 0.92210
 H 2.19029 1.54934 0.28613
 H -2.64314 -0.51000 -0.37881
13
bifur_IRC_Distances_noMW_output/new_data/bifur_traj3_Distances point 304
C 1.34881 -0.34769 -0.19283
 C -0.66249 -1.23354 0.05318
 C 0.56959 -1.32299 -0.35363
 C 1.21388 1.11178 0.08189
 C -1.64039 -0.12720 -0.05038
 F 2.52847 -0.64750 -0.33682
 F -1.23528 -2.32781 0.56201
 H 0.80788 1.61410 -0.78702
 H -1.25581 0.66652 -0.73081
 H 0.53270 1.27844 0.93255
 H -1.75827 0.30487 0.91733
 H 2.19351 1.54676 0.28025
 H -2.64260 -0.51573 -0.37572
13
bifur_IRC_Distances_noMW_output/new_data/bifur_traj3_Distances point 305
C 1.34771 -0.34611 -0.19061
 C -0.66368 -1.23042 0.05164
 C 0.56705 -1.31719 -0.35718
 C 1.21963 1.11324 0.08367
 C -1.64513 -0.13050 -0.05257
 F 2.52335 -0.65065 -0.32965
 F -1.23216 -2.32232 0.56034
 H 0.80996 1.61472 -0.78109
 H -1.27195 0.66061 -0.73632
 H 0.54964 1.28486 0.93780
 H -1.75959 0.30221 0.91197
 H 2.19753 1.54384 0.27487
 H -2.64236 -0.52230 -0.37288
13
bifur_IRC_Distances_noMW_output/new_data/bifur_traj3_Distances point 306
C 1.34651 -0.34428 -0.18885
 C -0.66496 -1.22712 0.05075
 C 0.56428 -1.31086 -0.36032
 C 1.22598 1.11487 0.08558
 C -1.65038 -0.13416 -0.05490
 F 2.51763 -0.65378 -0.32457
 F -1.22853 -2.31652 0.56037
 H 0.81361 1.61606 -0.77498
 H -1.28817 0.65444 -0.74184
 H 0.56674 1.29132 0.94294
 H -1.76251 0.29888 0.90626
 H 2.20213 1.54059 0.27015
 H -2.64235 -0.52945 -0.37059
13
bifur_IRC_Distances_noMW_output/new_data/bifur_traj3_Distances point 307
C 1.34512 -0.34239 -0.18759
 C -0.66605 -1.22374 0.05044
 C 0.56144 -1.30439 -0.36355
 C 1.23232 1.11650 0.08744
 C -1.65565 -0.13783 -0.05718
 F 2.51154 -0.65694 -0.32104
 F -1.22434 -2.31080 0.56205
 H 0.81817 1.61793 -0.76909
 H -1.30333 0.64860 -0.74695
 H 0.58293 1.29740 0.94777
 H -1.76658 0.29516 0.90063
 H 2.20685 1.53716 0.26606
 H -2.64242 -0.53666 -0.36899
13
bifur_IRC_Distances_noMW_output/new_data/bifur_traj3_Distances point 308
C 1.34340 -0.34064 -0.18667
 C -0.66675 -1.22032 0.05044
 C 0.55862 -1.29802 -0.36753
 C 1.23817 1.11802 0.08912
 C -1.66052 -0.14124 -0.05929
 F 2.50521 -0.66029 -0.31781
 F -1.21957 -2.30536 0.56489
 H 0.82279 1.62004 -0.76363
 H -1.31694 0.64346 -0.75142
 H 0.59781 1.30294 0.95228
 H -1.77116 0.29134 0.89540
 H 2.21128 1.53366 0.26220
 H -2.64234 -0.54358 -0.36798
13
bifur_IRC_Distances_noMW_output/new_data/bifur_traj3_Distances point 309
C 1.34340 -0.34064 -0.18667
 C -0.66675 -1.22032 0.05044
 C 0.55862 -1.29802 -0.36753
 C 1.23817 1.11802 0.08912
 C -1.66052 -0.14124 -0.05929
 F 2.50521 -0.66029 -0.31781
 F -1.21957 -2.30536 0.56489
 H 0.82279 1.62004 -0.76363
 H -1.31694 0.64346 -0.75142
 H 0.59781 1.30294 0.95228
 H -1.77116 0.29134 0.89540
 H 2.21128 1.53366 0.26220
 H -2.64234 -0.54358 -0.36798
13
bifur_IRC_Distances_noMW_output/new_data/bifur_traj3_Distances point 310
C 1.33848 -0.33783 -0.18519
 C -0.66652 -1.21299 0.05053
 C 0.55300 -1.28558 -0.38017
 C 1.24788 1.12054 0.09169
 C -1.66858 -0.14694 -0.06286
 F 2.49146 -0.66850 -0.30797
 F -1.20763 -2.29522 0.57263
 H 0.83039 1.62441 -0.75395
 H -1.33992 0.63563 -0.75846
 H 0.62442 1.31275 0.96093
 H -1.78052 0.28379 0.88658
 H 2.21875 1.52634 0.25346
 H -2.64121 -0.55639 -0.36722
13
bifur_IRC_Distances_noMW_output/new_data/bifur_traj3_Distances point 311
C 1.33500 -0.33686 -0.18451
 C -0.66536 -1.20890 0.05043
 C 0.55014 -1.27939 -0.38981
 C 1.25158 1.12151 0.09252
 C -1.67163 -0.14915 -0.06429
 F 2.48373 -0.67372 -0.30013
 F -1.20005 -2.29045 0.57747
 H 0.83301 1.62661 -0.74974
 H -1.34929 0.63309 -0.76097
 H 0.63635 1.31708 0.96529
 H -1.78517 0.28006 0.88313
 H 2.22164 1.52241 0.24806
 H -2.63995 -0.56230 -0.36746
13
bifur_IRC_Distances_noMW_output/new_data/bifur_traj3_Distances point 312
C 1.33068 -0.33623 -0.18393
 C -0.66333 -1.20449 0.05029
 C 0.54723 -1.27324 -0.40217
 C 1.25434 1.12225 0.09298
 C -1.67388 -0.15082 -0.06542
 F 2.47526 -0.67984 -0.29013
 F -1.19108 -2.28596 0.58330
 H 0.83476 1.62887 -0.74607
 H -1.35680 0.63172 -0.76266
 H 0.64705 1.32091 0.96966
 H -1.78993 0.27635 0.88052
 H 2.22384 1.51826 0.24188
 H -2.63815 -0.56779 -0.36826
13
bifur_IRC_Distances_noMW_output/new_data/bifur_traj3_Distances point 313
C 1.32547 -0.33599 -0.18359
 C -0.66032 -1.19979 0.05023
 C 0.54433 -1.26724 -0.41728
 C 1.25599 1.12272 0.09302
 C -1.67521 -0.15187 -0.06620
 F 2.46606 -0.68680 -0.27834
 F -1.18063 -2.28191 0.59050
 H 0.83572 1.63126 -0.74310
 H -1.36187 0.63172 -0.76338
 H 0.65599 1.32402 0.97397
 H -1.79500 0.27265 0.87888
 H 2.22526 1.51392 0.23510
 H -2.63580 -0.57268 -0.36982
13
bifur_IRC_Distances_noMW_output/new_data/bifur_traj3_Distances point 314
C 1.31950 -0.33613 -0.18363
 C -0.65640 -1.19496 0.05043
 C 0.54149 -1.26157 -0.43458
 C 1.25652 1.12290 0.09268
 C -1.67561 -0.15228 -0.06663
 F 2.45633 -0.69437 -0.26568
 F -1.16889 -2.27844 0.59925
 H 0.83613 1.63381 -0.74092
 H -1.36415 0.63312 -0.76309
 H 0.66273 1.32625 0.97805
 H -1.80052 0.26901 0.87825
 H 2.22589 1.50949 0.22809
 H -2.63302 -0.57683 -0.37223
13
bifur_IRC_Distances_noMW_output/new_data/bifur_traj3_Distances point 315
C 1.31308 -0.33653 -0.18407
 C -0.65186 -1.19016 0.05095
 C 0.53877 -1.25628 -0.45297
 C 1.25621 1.12287 0.09206
 C -1.67532 -0.15220 -0.06678
 F 2.44639 -0.70216 -0.25320
 F -1.15638 -2.27554 0.60931
 H 0.83634 1.63653 -0.73944
 H -1.36403 0.63559 -0.76203
 H 0.66743 1.32767 0.98184
 H -1.80654 0.26543 0.87840
 H 2.22594 1.50509 0.22127
 H -2.63002 -0.58032 -0.37534
13
bifur_IRC_Distances_noMW_output/new_data/bifur_traj3_Distances point 316
C 1.30655 -0.33701 -0.18483
 C -0.64710 -1.18549 0.05180
 C 0.53613 -1.25127 -0.47128
 C 1.25554 1.12275 0.09134
 C -1.67475 -0.15191 -0.06679
 F 2.43647 -0.70982 -0.24173
 F -1.14363 -2.27300 0.62019
 H 0.83681 1.63941 -0.73838
 H -1.36253 0.63855 -0.76062
 H 0.67084 1.32860 0.98535
 H -1.81306 0.26186 0.87893
 H 2.22576 1.50075 0.21490
 H -2.62704 -0.58343 -0.37887
13
bifur_IRC_Distances_noMW_output/new_data/bifur_traj3_Distances point 317
C 1.30015 -0.33741 -0.18582
 C -0.64243 -1.18094 0.05297
 C 0.53351 -1.24630 -0.48870
 C 1.25501 1.12267 0.09067
 C -1.67433 -0.15169 -0.06682
 F 2.42663 -0.71717 -0.23181
 F -1.13098 -2.27056 0.63153
 H 0.83795 1.64250 -0.73743
 H -1.36069 0.64146 -0.75924
 H 0.67384 1.32936 0.98867
 H -1.82019 0.25818 0.87946
 H 2.22574 1.49644 0.20913
 H -2.62423 -0.58654 -0.38260
13
bifur_IRC_Distances_noMW_output/new_data/bifur_traj3_Distances point 318
C 1.29403 -0.33756 -0.18702
 C -0.63809 -1.17649 0.05450
 C 0.53082 -1.24115 -0.50467
 C 1.25504 1.12272 0.09017
 C -1.67440 -0.15179 -0.06699
 F 2.41684 -0.72411 -0.22398
 F -1.11857 -2.26800 0.64327
 H 0.84021 1.64591 -0.73639
 H -1.35931 0.64391 -0.75819
 H 0.67710 1.33023 0.99190
 H -1.82813 0.25424 0.87969
 H 2.22619 1.49207 0.20409
 H -2.62173 -0.58999 -0.38640
13
bifur_IRC_Distances_noMW_output/new_data/bifur_traj3_Distances point 319
C 1.28826 -0.33736 -0.18849
 C -0.63423 -1.17210 0.05652
 C 0.52800 -1.23562 -0.51871
 C 1.25594 1.12300 0.08994
 C -1.67523 -0.15237 -0.06738
 F 2.40702 -0.73054 -0.21888
 F -1.10646 -2.26517 0.65556
 H 0.84403 1.64978 -0.73511
 H -1.35888 0.64562 -0.75766
 H 0.68102 1.33133 0.99508
 H -1.83718 0.24988 0.87940
 H 2.22736 1.48759 0.20000
 H -2.61964 -0.59403 -0.39029
13
bifur_IRC_Distances_noMW_output/new_data/bifur_traj3_Distances point 320
C 1.28826 -0.33736 -0.18849
 C -0.63423 -1.17210 0.05652
 C 0.52800 -1.23562 -0.51871
 C 1.25594 1.12300 0.08994
 C -1.67523 -0.15237 -0.06738
 F 2.40702 -0.73054 -0.21888
 F -1.10646 -2.26517 0.65556
 H 0.84403 1.64978 -0.73511
 H -1.35888 0.64562 -0.75766
 H 0.68102 1.33133 0.99508
 H -1.83718 0.24988 0.87940
 H 2.22736 1.48759 0.20000
 H -2.61964 -0.59403 -0.39029
13
bifur_IRC_Distances_noMW_output/new_data/bifur_traj3_Distances point 321
C 1.27810 -0.33550 -0.19269
 C -0.62837 -1.16355 0.06269
 C 0.52176 -1.22300 -0.53913
 C 1.26116 1.12441 0.09055
 C -1.67990 -0.15548 -0.06909
 F 2.38722 -0.74145 -0.22004
 F -1.08326 -2.25850 0.68294
 H 0.85805 1.65947 -0.73175
 H -1.36148 0.64628 -0.75868
 H 0.69123 1.33435 1.00130
 H -1.85996 0.23938 0.87669
 H 2.23257 1.47807 0.19578
 H -2.61713 -0.60446 -0.39857
13
bifur_IRC_Distances_noMW_output/new_data/bifur_traj3_Distances point 322
C 1.27384 -0.33377 -0.19563
 C -0.62648 -1.15948 0.06708
 C 0.51835 -1.21590 -0.54481
 C 1.26560 1.12557 0.09143
 C -1.68384 -0.15806 -0.07044
 F 2.37731 -0.74570 -0.22743
 F -1.07229 -2.25474 0.69836
 H 0.86870 1.66543 -0.72974
 H -1.36438 0.64517 -0.76034
 H 0.69728 1.33615 1.00430
 H -1.87399 0.23317 0.87417
 H 2.23674 1.47305 0.19609
 H -2.61682 -0.61088 -0.40305
13
bifur_IRC_Distances_noMW_output/new_data/bifur_traj3_Distances point 323
C 1.27011 -0.33154 -0.19914
 C -0.62525 -1.15559 0.07232
 C 0.51480 -1.20836 -0.54747
 C 1.27114 1.12700 0.09268
 C -1.68877 -0.16126 -0.07209
 F 2.36747 -0.74912 -0.23935
 F -1.06176 -2.25080 0.71491
 H 0.88165 1.67210 -0.72760
 H -1.36812 0.64322 -0.76272
 H 0.70371 1.33806 1.00722
 H -1.88972 0.22640 0.87095
 H 2.24186 1.46788 0.19801
 H -2.61713 -0.61800 -0.40772
13
bifur_IRC_Distances_noMW_output/new_data/bifur_traj3_Distances point 324
C 1.26684 -0.32885 -0.20318
 C -0.62458 -1.15184 0.07835
 C 0.51111 -1.20041 -0.54745
 C 1.27765 1.12866 0.09423
 C -1.69454 -0.16499 -0.07399
 F 2.35763 -0.75179 -0.25533
 F -1.05158 -2.24673 0.73248
 H 0.89669 1.67940 -0.72534
 H -1.37249 0.64056 -0.76579
 H 0.71039 1.34002 1.01007
 H -1.90701 0.21913 0.86714
 H 2.24783 1.46257 0.20134
 H -2.61795 -0.62573 -0.41253
13
bifur_IRC_Distances_noMW_output/new_data/bifur_traj3_Distances point 325
C 1.26391 -0.32575 -0.20770
 C -0.62436 -1.14818 0.08508
 C 0.50731 -1.19205 -0.54512
 C 1.28500 1.13051 0.09604
 C -1.70106 -0.16919 -0.07610
 F 2.34769 -0.75385 -0.27491
 F -1.04157 -2.24255 0.75105
 H 0.91365 1.68732 -0.72300
 H -1.37735 0.63731 -0.76948
 H 0.71724 1.34201 1.01291
 H -1.92583 0.21139 0.86283
 H 2.25458 1.45707 0.20587
 H -2.61921 -0.63405 -0.41748
13
bifur_IRC_Distances_noMW_output/new_data/bifur_traj3_Distances point 326
C 1.26121 -0.32227 -0.21271
 C -0.62449 -1.14457 0.09250
 C 0.50337 -1.18322 -0.54079
 C 1.29314 1.13254 0.09809
 C -1.70828 -0.17382 -0.07840
 F 2.33750 -0.75538 -0.29780
 F -1.03156 -2.23827 0.77068
 H 0.93250 1.69586 -0.72062
 H -1.38257 0.63357 -0.77378
 H 0.72421 1.34401 1.01580
 H -1.94626 0.20318 0.85814
 H 2.26206 1.45132 0.21145
 H -2.62083 -0.64296 -0.42255
13
bifur_IRC_Distances_noMW_output/new_data/bifur_traj3_Distances point 327
C 1.25866 -0.31841 -0.21818
 C -0.62489 -1.14095 0.10055
 C 0.49930 -1.17391 -0.53473
 C 1.30198 1.13473 0.10031
 C -1.71612 -0.17883 -0.08085
 F 2.32696 -0.75646 -0.32374
 F -1.02140 -2.23393 0.79137
 H 0.95317 1.70503 -0.71825
 H -1.38794 0.62945 -0.77865
 H 0.73116 1.34597 1.01876
 H -1.96835 0.19450 0.85319
 H 2.27023 1.44528 0.21795
 H -2.62276 -0.65245 -0.42775
13
bifur_IRC_Distances_noMW_output/new_data/bifur_traj3_Distances point 328
C 1.25619 -0.31426 -0.22402
 C -0.62545 -1.13735 0.10911
 C 0.49514 -1.16422 -0.52731
 C 1.31134 1.13701 0.10264
 C -1.72443 -0.18412 -0.08335
 F 2.31609 -0.75716 -0.35205
 F -1.01106 -2.22961 0.81285
 H 0.97538 1.71472 -0.71603
 H -1.39324 0.62508 -0.78401
 H 0.73790 1.34785 1.02184
 H -1.99188 0.18547 0.84821
 H 2.27893 1.43897 0.22511
 H -2.62490 -0.66238 -0.43298
13
bifur_IRC_Distances_noMW_output/new_data/bifur_traj3_Distances point 329
C 1.25375 -0.30996 -0.23002
 C -0.62608 -1.13378 0.11783
 C 0.49099 -1.15438 -0.51923
 C 1.32086 1.13932 0.10495
 C -1.73288 -0.18949 -0.08580
 F 2.30507 -0.75759 -0.38133
 F -1.00065 -2.22541 0.83443
 H 0.99836 1.72465 -0.71409
 H -1.39824 0.62068 -0.78965
 H 0.74426 1.34959 1.02501
 H -2.01620 0.17635 0.84351
 H 2.28785 1.43253 0.23250
 H -2.62709 -0.67249 -0.43811
13
bifur_IRC_Distances_noMW_output/new_data/bifur_traj3_Distances point 330
C 1.25128 -0.30569 -0.23587
 C -0.62664 -1.13025 0.12629
 C 0.48692 -1.14461 -0.51131
 C 1.33021 1.14156 0.10713
 C -1.74117 -0.19476 -0.08809
 F 2.29409 -0.75797 -0.40985
 F -0.99030 -2.22140 0.85531
 H 1.02116 1.73446 -0.71251
 H -1.40287 0.61643 -0.79536
 H 0.75024 1.35122 1.02828
 H -2.04042 0.16744 0.83939
 H 2.29666 1.42607 0.23957
 H -2.62915 -0.68249 -0.44297
13
bifur_IRC_Distances_noMW_output/new_data/bifur_traj3_Distances point 331
C 1.25128 -0.30569 -0.23587
 C -0.62664 -1.13025 0.12629
 C 0.48692 -1.14461 -0.51131
 C 1.33020 1.14156 0.10713
 C -1.74117 -0.19476 -0.08809
 F 2.29409 -0.75797 -0.40985
 F -0.99030 -2.22140 0.85531
 H 1.02116 1.73446 -0.71251
 H -1.40287 0.61643 -0.79536
 H 0.75024 1.35122 1.02828
 H -2.04042 0.16744 0.83939
 H 2.29666 1.42607 0.23957
 H -2.62915 -0.68250 -0.44297
13
bifur_IRC_Distances_noMW_output/new_data/bifur_traj3_Distances point 332
C 1.24596 -0.29762 -0.24625
 C -0.62726 -1.12312 0.14137
 C 0.47910 -1.12556 -0.49859
 C 1.34759 1.14567 0.11082
 C -1.75657 -0.20454 -0.09201
 F 2.27250 -0.75937 -0.45962
 F -0.96979 -2.21383 0.89306
 H 1.06371 1.75281 -0.71044
 H -1.41157 0.60871 -0.80633
 H 0.76186 1.35450 1.03512
 H -2.08631 0.15082 0.83331
 H 2.31316 1.41334 0.25121
 H -2.63238 -0.70181 -0.45165
13
bifur_IRC_Distances_noMW_output/new_data/bifur_traj3_Distances point 333
C 1.24297 -0.29393 -0.25058
 C -0.62719 -1.11940 0.14777
 C 0.47528 -1.11627 -0.49457
 C 1.35547 1.14751 0.11229
 C -1.76353 -0.20898 -0.09363
 F 2.26185 -0.76073 -0.47962
 F -0.95948 -2.21016 0.90966
 H 1.08281 1.76118 -0.70989
 H -1.41587 0.60532 -0.81140
 H 0.76787 1.35629 1.03870
 H -2.10746 0.14320 0.83141
 H 2.32067 1.40706 0.25542
 H -2.63338 -0.71109 -0.45554
13
bifur_IRC_Distances_noMW_output/new_data/bifur_traj3_Distances point 334
C 1.23966 -0.29053 -0.25430
 C -0.62678 -1.11552 0.15336
 C 0.47150 -1.10714 -0.49246
 C 1.36271 1.14920 0.11348
 C -1.76992 -0.21306 -0.09502
 F 2.25124 -0.76271 -0.49592
 F -0.94900 -2.20655 0.92475
 H 1.10021 1.76896 -0.70967
 H -1.42013 0.60233 -0.81609
 H 0.77407 1.35819 1.04238
 H -2.12725 0.13606 0.83028
 H 2.32760 1.40083 0.25844
 H -2.63391 -0.72006 -0.45922
13
bifur_IRC_Distances_noMW_output/new_data/bifur_traj3_Distances point 335
C 1.23596 -0.28749 -0.25740
 C -0.62594 -1.11148 0.15813
 C 0.46777 -1.09825 -0.49249
 C 1.36916 1.15068 0.11436
 C -1.77560 -0.21669 -0.09616
 F 2.24068 -0.76539 -0.50827
 F -0.93825 -2.20305 0.93836
 H 1.11569 1.77610 -0.70984
 H -1.42413 0.59987 -0.82028
 H 0.78033 1.36015 1.04613
 H -2.14555 0.12946 0.83000
 H 2.33379 1.39470 0.26021
 H -2.63392 -0.72861 -0.46275
13
bifur_IRC_Distances_noMW_output/new_data/bifur_traj3_Distances point 336
C 1.23186 -0.28490 -0.25986
 C -0.62458 -1.10733 0.16203
 C 0.46416 -1.08980 -0.49483
 C 1.37462 1.15193 0.11488
 C -1.78040 -0.21976 -0.09699
 F 2.23029 -0.76880 -0.51645
 F -0.92728 -2.19976 0.95042
 H 1.12893 1.78250 -0.71044
 H -1.42757 0.59810 -0.82382
 H 0.78636 1.36206 1.04989
 H -2.16210 0.12349 0.83062
 H 2.33907 1.38876 0.26068
 H -2.63336 -0.73650 -0.46613
13
bifur_IRC_Distances_noMW_output/new_data/bifur_traj3_Distances point 337
C 1.22747 -0.28283 -0.26165
 C -0.62274 -1.10320 0.16501
 C 0.46077 -1.08204 -0.49932
 C 1.37892 1.15292 0.11506
 C -1.78420 -0.22217 -0.09752
 F 2.22036 -0.77286 -0.52041
 F -0.91638 -2.19676 0.96071
 H 1.13961 1.78799 -0.71142
 H -1.43032 0.59708 -0.82662
 H 0.79198 1.36386 1.05354
 H -2.17648 0.11830 0.83203
 H 2.34329 1.38321 0.25990
 H -2.63229 -0.74349 -0.46932
13
bifur_IRC_Distances_noMW_output/new_data/bifur_traj3_Distances point 338
C 1.22305 -0.28127 -0.26274
 C -0.62062 -1.09923 0.16706
 C 0.45767 -1.07512 -0.50545
 C 1.38219 1.15366 0.11497
 C -1.78708 -0.22401 -0.09782
 F 2.21120 -0.77731 -0.52058
 F -0.90602 -2.19405 0.96903
 H 1.14769 1.79249 -0.71251
 H -1.43270 0.59661 -0.82869
 H 0.79731 1.36560 1.05690
 H -2.18837 0.11397 0.83392
 H 2.34651 1.37819 0.25808
 H -2.63084 -0.74954 -0.47219
13
bifur_IRC_Distances_noMW_output/new_data/bifur_traj3_Distances point 339
C 1.21885 -0.28007 -0.26315
 C -0.61853 -1.09546 0.16825
 C 0.45486 -1.06889 -0.51247
 C 1.38480 1.15425 0.11476
 C -1.78936 -0.22547 -0.09802
 F 2.20296 -0.78189 -0.51774
 F -0.89658 -2.19143 0.97539
 H 1.15351 1.79602 -0.71336
 H -1.43547 0.59630 -0.83019
 H 0.80290 1.36747 1.05988
 H -2.19781 0.11038 0.83583
 H 2.34905 1.37370 0.25550
 H -2.62919 -0.75491 -0.47468
13
bifur_IRC_Distances_noMW_output/new_data/bifur_traj3_Distances point 340
C 1.21506 -0.27903 -0.26291
 C -0.61674 -1.09186 0.16872
 C 0.45225 -1.06309 -0.51972
 C 1.38723 1.15480 0.11457
 C -1.79145 -0.22684 -0.09827
 F 2.19561 -0.78642 -0.51275
 F -0.88829 -2.18870 0.97991
 H 1.15767 1.79875 -0.71364
 H -1.43943 0.59571 -0.83135
 H 0.80939 1.36972 1.06241
 H -2.20510 0.10736 0.83735
 H 2.35132 1.36962 0.25246
 H -2.62751 -0.76001 -0.47678
13
bifur_IRC_Distances_noMW_output/new_data/bifur_traj3_Distances point 341
C 1.21183 -0.27797 -0.26209
 C -0.61551 -1.08840 0.16860
 C 0.44976 -1.05742 -0.52654
 C 1.38993 1.15541 0.11454
 C -1.79373 -0.22839 -0.09869
 F 2.18907 -0.79071 -0.50650
 F -0.88129 -2.18563 0.98281
 H 1.16078 1.80085 -0.71312
 H -1.44529 0.59446 -0.83240
 H 0.81733 1.37253 1.06448
 H -2.21063 0.10470 0.83816
 H 2.35371 1.36583 0.24923
 H -2.62595 -0.76526 -0.47848
13
bifur_IRC_Distances_noMW_output/new_data/bifur_traj3_Distances point 342
C 1.21183 -0.27797 -0.26208
 C -0.61551 -1.08840 0.16860
 C 0.44976 -1.05742 -0.52654
 C 1.38993 1.15541 0.11454
 C -1.79373 -0.22839 -0.09869
 F 2.18907 -0.79071 -0.50649
 F -0.88129 -2.18563 0.98281
 H 1.16078 1.80085 -0.71312
 H -1.44529 0.59446 -0.83240
 H 0.81733 1.37253 1.06448
 H -2.21063 0.10470 0.83815
 H 2.35371 1.36583 0.24923
 H -2.62595 -0.76526 -0.47847
13
bifur_IRC_Distances_noMW_output/new_data/bifur_traj3_Distances point 343
C 1.20774 -0.27507 -0.25906
 C -0.61570 -1.08192 0.16729
 C 0.44486 -1.04555 -0.53606
 C 1.39776 1.15716 0.11536
 C -1.80022 -0.23291 -0.10045
 F 2.17843 -0.79767 -0.49417
 F -0.87190 -2.17793 0.98457
 H 1.16634 1.80387 -0.70900
 H -1.46478 0.58867 -0.83494
 H 0.83898 1.38035 1.06706
 H -2.21798 0.09975 0.83647
 H 2.36033 1.35875 0.24364
 H -2.62388 -0.77749 -0.48071
13
bifur_IRC_Distances_noMW_output/new_data/bifur_traj3_Distances point 344
C 1.20726 -0.27297 -0.25718
 C -0.61751 -1.07905 0.16651
 C 0.44244 -1.03921 -0.53717
 C 1.40340 1.15841 0.11639
 C -1.80485 -0.23619 -0.10192
 F 2.17452 -0.79977 -0.49040
 F -0.86999 -2.17326 0.98392
 H 1.16988 1.80511 -0.70528
 H -1.47867 0.58373 -0.83674
 H 0.85267 1.38534 1.06745
 H -2.22049 0.09722 0.83356
 H 2.36504 1.35543 0.24211
 H -2.62369 -0.78479 -0.48125
13
bifur_IRC_Distances_noMW_output/new_data/bifur_traj3_Distances point 345
C 1.20788 -0.27044 -0.25528
 C -0.62048 -1.07654 0.16586
 C 0.44009 -1.03275 -0.53536
 C 1.41010 1.15990 0.11783
 C -1.81036 -0.24010 -0.10375
 F 2.17167 -0.80073 -0.48920
 F -0.87002 -2.16822 0.98259
 H 1.17422 1.80628 -0.70062
 H -1.49473 0.57755 -0.83888
 H 0.86764 1.39081 1.06720
 H -2.22250 0.09463 0.82928
 H 2.37065 1.35231 0.24177
 H -2.62416 -0.79270 -0.48143
13
bifur_IRC_Distances_noMW_output/new_data/bifur_traj3_Distances point 346
C 1.20940 -0.26758 -0.25343
 C -0.62434 -1.07439 0.16539
 C 0.43782 -1.02628 -0.53108
 C 1.41757 1.16156 0.11959
 C -1.81650 -0.24448 -0.10586
 F 2.16977 -0.80071 -0.49031
 F -0.87165 -2.16295 0.98080
 H 1.17921 1.80739 -0.69525
 H -1.51225 0.57045 -0.84126
 H 0.88336 1.39658 1.06640
 H -2.22414 0.09202 0.82388
 H 2.37693 1.34940 0.24248
 H -2.62518 -0.80102 -0.48134
13
bifur_IRC_Distances_noMW_output/new_data/bifur_traj3_Distances point 347
C 1.21155 -0.26448 -0.25163
 C -0.62886 -1.07246 0.16506
 C 0.43558 -1.01976 -0.52500
 C 1.42561 1.16334 0.12157
 C -1.82310 -0.24920 -0.10816
 F 2.16853 -0.79998 -0.49313
 F -0.87443 -2.15750 0.97872
 H 1.18467 1.80847 -0.68934
 H -1.53081 0.56269 -0.84374
 H 0.89963 1.40256 1.06513
 H -2.22552 0.08939 0.81762
 H 2.38372 1.34661 0.24399
 H -2.62659 -0.80966 -0.48107
13
bifur_IRC_Distances_noMW_output/new_data/bifur_traj3_Distances point 348
C 1.21411 -0.26115 -0.24988
 C -0.63384 -1.07063 0.16487
 C 0.43329 -1.01306 -0.51765
 C 1.43416 1.16521 0.12372
 C -1.83010 -0.25423 -0.11063
 F 2.16765 -0.79880 -0.49720
 F -0.87792 -2.15183 0.97653
 H 1.19061 1.80959 -0.68300
 H -1.55025 0.55442 -0.84627
 H 0.91647 1.40875 1.06349
 H -2.22688 0.08665 0.81067
 H 2.39097 1.34380 0.24609
 H -2.62827 -0.81871 -0.48074
13
bifur_IRC_Distances_noMW_output/new_data/bifur_traj3_Distances point 349
C 1.21690 -0.25758 -0.24821
 C -0.63918 -1.06876 0.16489
 C 0.43084 -1.00598 -0.50936
 C 1.44322 1.16719 0.12601
 C -1.83753 -0.25958 -0.11323
 F 2.16684 -0.79734 -0.50242
 F -0.88174 -2.14589 0.97453
 H 1.19720 1.81089 -0.67631
 H -1.57048 0.54569 -0.84883
 H 0.93391 1.41517 1.06155
 H -2.22858 0.08370 0.80317
 H 2.39873 1.34080 0.24870
 H -2.63013 -0.82830 -0.48047
13
bifur_IRC_Distances_noMW_output/new_data/bifur_traj3_Distances point 350
C 1.21971 -0.25375 -0.24672
 C -0.64471 -1.06675 0.16521
 C 0.42818 -0.99839 -0.50039
 C 1.45277 1.16927 0.12838
 C -1.84536 -0.26523 -0.11594
 F 2.16581 -0.79573 -0.50884
 F -0.88548 -2.13972 0.97307
 H 1.20465 1.81250 -0.66946
 H -1.59118 0.53666 -0.85142
 H 0.95178 1.42174 1.05943
 H -2.23105 0.08045 0.79532
 H 2.40699 1.33748 0.25178
 H -2.63210 -0.83850 -0.48042
13
bifur_IRC_Distances_noMW_output/new_data/bifur_traj3_Distances point 351
C 1.22231 -0.24978 -0.24550
 C -0.65015 -1.06458 0.16588
 C 0.42531 -0.99040 -0.49131
 C 1.46249 1.17136 0.13074
 C -1.85333 -0.27099 -0.11863
 F 2.16434 -0.79417 -0.51619
 F -0.88869 -2.13350 0.97246
 H 1.21288 1.81449 -0.66278
 H -1.61154 0.52769 -0.85393
 H 0.96946 1.42822 1.05725
 H -2.23453 0.07691 0.78753
 H 2.41551 1.33382 0.25518
 H -2.63406 -0.84907 -0.48071
13
bifur_IRC_Distances_noMW_output/new_data/bifur_traj3_Distances point 352
C 1.22447 -0.24589 -0.24453
 C -0.65515 -1.06227 0.16679
 C 0.42236 -0.98236 -0.48295
 C 1.47184 1.17335 0.13291
 C -1.86101 -0.27654 -0.12114
 F 2.16240 -0.79288 -0.52356
 F -0.89105 -2.12752 0.97266
 H 1.22134 1.81673 -0.65668
 H -1.63058 0.51931 -0.85621
 H 0.98616 1.43432 1.05518
 H -2.23879 0.07327 0.78033
 H 2.42382 1.32997 0.25855
 H -2.63581 -0.85950 -0.48135
13
bifur_IRC_Distances_noMW_output/new_data/bifur_traj3_Distances point 353
C 1.22447 -0.24589 -0.24453
 C -0.65515 -1.06227 0.16679
 C 0.42236 -0.98236 -0.48295
 C 1.47184 1.17335 0.13291
 C -1.86101 -0.27654 -0.12114
 F 2.16240 -0.79288 -0.52356
 F -0.89105 -2.12752 0.97266
 H 1.22134 1.81673 -0.65668
 H -1.63058 0.51931 -0.85621
 H 0.98616 1.43432 1.05518
 H -2.23879 0.07327 0.78033
 H 2.42382 1.32997 0.25855
 H -2.63581 -0.85950 -0.48135
13
bifur_IRC_Distances_noMW_output/new_data/bifur_traj3_Distances point 354
C 1.22706 -0.23894 -0.24284
 C -0.66318 -1.05728 0.16850
 C 0.41649 -0.96691 -0.47082
 C 1.48829 1.17683 0.13639
 C -1.87451 -0.28633 -0.12534
 F 2.15725 -0.79190 -0.53449
 F -0.89289 -2.11659 0.97422
 H 1.23677 1.82131 -0.64669
 H -1.66361 0.50512 -0.85962
 H 1.01593 1.44516 1.05167
 H -2.24801 0.06628 0.76875
 H 2.43866 1.32212 0.26376
 H -2.63825 -0.87887 -0.48347
13
bifur_IRC_Distances_noMW_output/new_data/bifur_traj3_Distances point 355
C 1.22743 -0.23595 -0.24191
 C -0.66616 -1.05455 0.16907
 C 0.41361 -0.95953 -0.46758
 C 1.49530 1.17829 0.13763
 C -1.88025 -0.29051 -0.12699
 F 2.15402 -0.79242 -0.53703
 F -0.89234 -2.11160 0.97517
 H 1.24333 1.82352 -0.64283
 H -1.67781 0.49934 -0.86073
 H 1.02924 1.44997 1.05031
 H -2.25261 0.06300 0.76453
 H 2.44506 1.31818 0.26523
 H -2.63883 -0.88775 -0.48488
13
bifur_IRC_Distances_noMW_output/new_data/bifur_traj3_Distances point 356
C 1.22713 -0.23332 -0.24093
 C -0.66837 -1.05166 0.16944
 C 0.41077 -0.95241 -0.46638
 C 1.50142 1.17957 0.13853
 C -1.88526 -0.29418 -0.12830
 F 2.15029 -0.79367 -0.53747
 F -0.89067 -2.10697 0.97625
 H 1.24913 1.82568 -0.63987
 H -1.69031 0.49451 -0.86149
 H 1.04137 1.45434 1.04933
 H -2.25727 0.05988 0.76156
 H 2.45071 1.31424 0.26585
 H -2.63894 -0.89602 -0.48652
13
bifur_IRC_Distances_noMW_output/new_data/bifur_traj3_Distances point 357
C 1.22614 -0.23108 -0.23999
 C -0.66974 -1.04867 0.16968
 C 0.40805 -0.94571 -0.46718
 C 1.50654 1.18063 0.13905
 C -1.88946 -0.29724 -0.12925
 F 2.14605 -0.79560 -0.53613
 F -0.88782 -2.10286 0.97764
 H 1.25424 1.82784 -0.63797
 H -1.70064 0.49078 -0.86200
 H 1.05189 1.45809 1.04886
 H -2.26215 0.05694 0.76000
 H 2.45551 1.31037 0.26568
 H -2.63861 -0.90350 -0.48839
13
bifur_IRC_Distances_noMW_output/new_data/bifur_traj3_Distances point 358
C 1.22454 -0.22924 -0.23923
 C -0.67030 -1.04569 0.16990
 C 0.40550 -0.93954 -0.46962
 C 1.51064 1.18147 0.13923
 C -1.89283 -0.29969 -0.12983
 F 2.14141 -0.79803 -0.53363
 F -0.88391 -2.09939 0.97948
 H 1.25884 1.83003 -0.63718
 H -1.70856 0.48817 -0.86235
 H 1.06050 1.46113 1.04894
 H -2.26736 0.05420 0.75984
 H 2.45944 1.30664 0.26488
 H -2.63791 -0.91005 -0.49045
13
bifur_IRC_Distances_noMW_output/new_data/bifur_traj3_Distances point 359
C 1.22255 -0.22768 -0.23867
 C -0.67027 -1.04282 0.17019
 C 0.40312 -0.93389 -0.47296
 C 1.51398 1.18215 0.13919
 C -1.89559 -0.30167 -0.13015
 F 2.13655 -0.80068 -0.53079
 F -0.87929 -2.09649 0.98177
 H 1.26320 1.83226 -0.63725
 H -1.71450 0.48640 -0.86266
 H 1.06746 1.46354 1.04945
 H -2.27292 0.05163 0.76070
 H 2.46272 1.30307 0.26380
 H -2.63701 -0.91582 -0.49263
13
bifur_IRC_Distances_noMW_output/new_data/bifur_traj3_Distances point 360
C 1.22044 -0.22620 -0.23833
 C -0.67003 -1.04004 0.17064
 C 0.40083 -0.92848 -0.47640
 C 1.51700 1.18276 0.13906
 C -1.89812 -0.30345 -0.13035
 F 2.13162 -0.80329 -0.52838
 F -0.87438 -2.09393 0.98446
 H 1.26769 1.83458 -0.63775
 H -1.71938 0.48500 -0.86302
 H 1.07346 1.46560 1.05017
 H -2.27885 0.04911 0.76202
 H 2.46577 1.29957 0.26277
 H -2.63606 -0.92123 -0.49488
13
bifur_IRC_Distances_noMW_output/new_data/bifur_traj3_Distances point 361
C 1.21842 -0.22462 -0.23817
 C -0.66989 -1.03732 0.17131
 C 0.39851 -0.92298 -0.47919
 C 1.52021 1.18340 0.13899
 C -1.90080 -0.30533 -0.13059
 F 2.12670 -0.80565 -0.52710
 F -0.86955 -2.09142 0.98751
 H 1.27273 1.83707 -0.63830
 H -1.72419 0.48351 -0.86352
 H 1.07931 1.46759 1.05087
 H -2.28524 0.04651 0.76326
 H 2.46902 1.29600 0.26215
 H -2.63524 -0.92678 -0.49721
13
bifur_IRC_Distances_noMW_output/new_data/bifur_traj3_Distances point 362
C 1.21666 -0.22271 -0.23824
 C -0.67015 -1.03460 0.17234
 C 0.39604 -0.91706 -0.48064
 C 1.52404 1.18415 0.13909
 C -1.90401 -0.30758 -0.13100
 F 2.12181 -0.80756 -0.52774
 F -0.86502 -2.08873 0.99102
 H 1.27879 1.83984 -0.63862
 H -1.72968 0.48154 -0.86424
 H 1.08561 1.46975 1.05139
 H -2.29232 0.04366 0.76401
 H 2.47289 1.29221 0.26227
 H -2.63466 -0.93291 -0.49966
13
bifur_IRC_Distances_noMW_output/new_data/bifur_traj3_Distances point 363
C 1.21533 -0.22030 -0.23862
 C -0.67105 -1.03187 0.17388
 C 0.39331 -0.91046 -0.48004
 C 1.52887 1.18510 0.13948
 C -1.90804 -0.31041 -0.13166
 F 2.11698 -0.80881 -0.53122
 F -0.86101 -2.08572 0.99517
 H 1.28640 1.84303 -0.63851
 H -1.73640 0.47876 -0.86528
 H 1.09275 1.47220 1.05160
 H -2.30039 0.04041 0.76394
 H 2.47774 1.28806 0.26354
 H -2.63448 -0.94001 -0.50227
13
bifur_IRC_Distances_noMW_output/new_data/bifur_traj3_Distances point 364
C 1.21533 -0.22030 -0.23862
 C -0.67105 -1.03187 0.17388
 C 0.39331 -0.91046 -0.48004
 C 1.52887 1.18510 0.13948
 C -1.90804 -0.31041 -0.13166
 F 2.11698 -0.80881 -0.53122
 F -0.86101 -2.08572 0.99517
 H 1.28640 1.84303 -0.63851
 H -1.73640 0.47876 -0.86528
 H 1.09275 1.47220 1.05160
 H -2.30039 0.04041 0.76394
 H 2.47774 1.28806 0.26354
 H -2.63448 -0.94001 -0.50227
13
bifur_IRC_Distances_noMW_output/new_data/bifur_traj3_Distances point 365
C 1.21445 -0.21347 -0.24078
 C -0.67545 -1.02649 0.17917
 C 0.38689 -0.89468 -0.47026
 C 1.54247 1.18774 0.14140
 C -1.91939 -0.31839 -0.13405
 F 2.10770 -0.80835 -0.55025
 F -0.85523 -2.07854 1.00622
 H 1.30793 1.85110 -0.63670
 H -1.75435 0.47006 -0.86872
 H 1.10995 1.47818 1.05071
 H -2.32057 0.03239 0.76050
 H 2.49138 1.27838 0.27091
 H -2.63578 -0.95793 -0.50814
13
bifur_IRC_Distances_noMW_output/new_data/bifur_traj3_Distances point 366
C 1.21495 -0.20908 -0.24263
 C -0.67895 -1.02394 0.18292
 C 0.38325 -0.88564 -0.46101
 C 1.55112 1.18940 0.14291
 C -1.92660 -0.32347 -0.13573
 F 2.10340 -0.80651 -0.56597
 F -0.85359 -2.07452 1.01312
 H 1.32178 1.85594 -0.63507
 H -1.76523 0.46423 -0.87106
 H 1.11965 1.48158 1.04962
 H -2.33261 0.02769 0.75716
 H 2.50010 1.27291 0.27709
 H -2.63728 -0.96859 -0.51135
13
bifur_IRC_Distances_noMW_output/new_data/bifur_traj3_Distances point 367
C 1.21591 -0.20421 -0.24484
 C -0.68307 -1.02144 0.18718
 C 0.37939 -0.87605 -0.44976
 C 1.56065 1.19120 0.14466
 C -1.93453 -0.32907 -0.13762
 F 2.09928 -0.80385 -0.58452
 F -0.85257 -2.07029 1.02063
 H 1.33709 1.86115 -0.63313
 H -1.77696 0.45770 -0.87365
 H 1.12983 1.48517 1.04821
 H -2.34558 0.02269 0.75312
 H 2.50974 1.26709 0.28444
 H -2.63918 -0.98009 -0.51470
13
bifur_IRC_Distances_noMW_output/new_data/bifur_traj3_Distances point 368
C 1.21712 -0.19894 -0.24727
 C -0.68764 -1.01890 0.19175
 C 0.37529 -0.86587 -0.43735
 C 1.57087 1.19311 0.14656
 C -1.94301 -0.33509 -0.13964
 F 2.09519 -0.80067 -0.60479
 F -0.85191 -2.06584 1.02855
 H 1.35351 1.86665 -0.63102
 H -1.78945 0.45064 -0.87634
 H 1.14051 1.48898 1.04655
 H -2.35931 0.01744 0.74868
 H 2.52015 1.26089 0.29254
 H -2.64131 -0.99240 -0.51822
13
bifur_IRC_Distances_noMW_output/new_data/bifur_traj3_Distances point 369
C 1.21842 -0.19329 -0.24982
 C -0.69256 -1.01618 0.19654
 C 0.37087 -0.85495 -0.42431
 C 1.58177 1.19512 0.14855
 C -1.95204 -0.34153 -0.14174
 F 2.09090 -0.79718 -0.62603
 F -0.85131 -2.06108 1.03681
 H 1.37093 1.87246 -0.62885
 H -1.80276 0.44309 -0.87905
 H 1.15189 1.49307 1.04472
 H -2.37387 0.01191 0.74407
 H 2.53132 1.25418 0.30112
 H -2.64355 -1.00564 -0.52202
13
bifur_IRC_Distances_noMW_output/new_data/bifur_traj3_Distances point 370
C 1.21970 -0.18719 -0.25243
 C -0.69780 -1.01312 0.20152
 C 0.36601 -0.84302 -0.41098
 C 1.59342 1.19724 0.15057
 C -1.96167 -0.34844 -0.14390
 F 2.08619 -0.79354 -0.64786
 F -0.85055 -2.05592 1.04545
 H 1.38945 1.87865 -0.62670
 H -1.81706 0.43506 -0.88175
 H 1.16421 1.49752 1.04275
 H -2.38945 0.00602 0.73947
 H 2.54337 1.24680 0.31008
 H -2.64582 -1.02006 -0.52621
13
bifur_IRC_Distances_noMW_output/new_data/bifur_traj3_Distances point 371
C 1.22082 -0.18059 -0.25507
 C -0.70331 -1.00960 0.20666
 C 0.36060 -0.82984 -0.39763
 C 1.60591 1.19948 0.15261
 C -1.97196 -0.35586 -0.14611
 F 2.08089 -0.78989 -0.66998
 F -0.84939 -2.05026 1.05451
 H 1.40917 1.88528 -0.62471
 H -1.83248 0.42652 -0.88440
 H 1.17765 1.50240 1.04068
 H -2.40625 -0.00030 0.73504
 H 2.55639 1.23856 0.31931
 H -2.64803 -1.03590 -0.53092
13
bifur_IRC_Distances_noMW_output/new_data/bifur_traj3_Distances point 372
C 1.22166 -0.17354 -0.25767
 C -0.70900 -1.00555 0.21189
 C 0.35460 -0.81538 -0.38466
 C 1.61913 1.20181 0.15458
 C -1.98282 -0.36374 -0.14831
 F 2.07488 -0.78639 -0.69179
 F -0.84766 -2.04412 1.06390
 H 1.42992 1.89234 -0.62304
 H -1.84890 0.41760 -0.88693
 H 1.19218 1.50769 1.03858
 H -2.42422 -0.00702 0.73104
 H 2.57031 1.22944 0.32862
 H -2.65008 -1.05313 -0.53621
13
bifur_IRC_Distances_noMW_output/new_data/bifur_traj3_Distances point 373
C 1.22212 -0.16623 -0.26010
 C -0.71466 -1.00100 0.21701
 C 0.34813 -0.79993 -0.37268
 C 1.63268 1.20415 0.15640
 C -1.99391 -0.37184 -0.15040
 F 2.06823 -0.78328 -0.71233
 F -0.84526 -2.03763 1.07330
 H 1.45104 1.89962 -0.62182
 H -1.86589 0.40860 -0.88924
 H 1.20749 1.51327 1.03653
 H -2.44288 -0.01397 0.72773
 H 2.58473 1.21961 0.33762
 H -2.65182 -1.07138 -0.54201
13
bifur_IRC_Distances_noMW_output/new_data/bifur_traj3_Distances point 374
C 1.22212 -0.15886 -0.26226
 C -0.72009 -0.99603 0.22186
 C 0.34134 -0.78385 -0.36213
 C 1.64617 1.20644 0.15799
 C -2.00492 -0.37993 -0.15233
 F 2.06108 -0.78073 -0.73083
 F -0.84218 -2.03095 1.08241
 H 1.47189 1.90691 -0.62116
 H -1.88301 0.39979 -0.89123
 H 1.22321 1.51900 1.03459
 H -2.46169 -0.02095 0.72528
 H 2.59924 1.20932 0.34601
 H -2.65316 -1.09016 -0.54821
13
bifur_IRC_Distances_noMW_output/new_data/bifur_traj3_Distances point 375
C 1.22212 -0.15886 -0.26226
 C -0.72009 -0.99603 0.22186
 C 0.34134 -0.78385 -0.36213
 C 1.64617 1.20644 0.15799
 C -2.00492 -0.37993 -0.15233
 F 2.06108 -0.78073 -0.73083
 F -0.84218 -2.03095 1.08241
 H 1.47189 1.90691 -0.62116
 H -1.88301 0.39979 -0.89123
 H 1.22321 1.51900 1.03459
 H -2.46169 -0.02095 0.72528
 H 2.59924 1.20932 0.34601
 H -2.65316 -1.09016 -0.54821
13
bifur_IRC_Distances_noMW_output/new_data/bifur_traj3_Distances point 376
C 1.22063 -0.14427 -0.26575
 C -0.72995 -0.98502 0.23069
 C 0.32705 -0.75049 -0.34559
 C 1.67233 1.21075 0.16039
 C -2.02617 -0.39569 -0.15557
 F 2.04538 -0.77749 -0.76132
 F -0.83376 -2.01748 1.09964
 H 1.51214 1.92138 -0.62185
 H -1.91647 0.38333 -0.89439
 H 1.25484 1.53046 1.03134
 H -2.49938 -0.03477 0.72339
 H 2.62787 1.18777 0.36064
 H -2.65451 -1.12849 -0.56160
13
bifur_IRC_Distances_noMW_output/new_data/bifur_traj3_Distances point 377
C 1.21903 -0.13716 -0.26728
 C -0.73415 -0.97912 0.23479
 C 0.31970 -0.73352 -0.33961
 C 1.68471 1.21272 0.16115
 C -2.03620 -0.40315 -0.15679
 F 2.03675 -0.77677 -0.77381
 F -0.82814 -2.01104 1.10806
 H 1.53172 1.92864 -0.62366
 H -1.93180 0.37600 -0.89588
 H 1.26983 1.53585 1.03048
 H -2.51865 -0.04155 0.72447
 H 2.64172 1.17667 0.36683
 H -2.65452 -1.14758 -0.56873
13
bifur_IRC_Distances_noMW_output/new_data/bifur_traj3_Distances point 378
C 1.21685 -0.13041 -0.26880
 C -0.73761 -0.97323 0.23870
 C 0.31249 -0.71703 -0.33521
 C 1.69613 1.21449 0.16157
 C -2.04545 -0.41002 -0.15765
 F 2.02775 -0.77656 -0.78472
 F -0.82154 -2.00525 1.11644
 H 1.55072 1.93585 -0.62675
 H -1.94501 0.36968 -0.89761
 H 1.28316 1.54059 1.03056
 H -2.53813 -0.04805 0.72726
 H 2.65473 1.16575 0.37210
 H -2.65410 -1.16581 -0.57589
13
bifur_IRC_Distances_noMW_output/new_data/bifur_traj3_Distances point 379
C 1.21428 -0.12426 -0.27031
 C -0.74027 -0.96765 0.24234
 C 0.30577 -0.70174 -0.33225
 C 1.70622 1.21601 0.16170
 C -2.05363 -0.41606 -0.15816
 F 2.01881 -0.77674 -0.79408
 F -0.81436 -2.00036 1.12453
 H 1.56853 1.94273 -0.63088
 H -1.95565 0.36453 -0.89959
 H 1.29430 1.54451 1.03156
 H -2.55707 -0.05402 0.73148
 H 2.66644 1.15549 0.37638
 H -2.65337 -1.18244 -0.58271
13
bifur_IRC_Distances_noMW_output/new_data/bifur_traj3_Distances point 380
C 1.21161 -0.11872 -0.27168
 C -0.74238 -0.96248 0.24561
 C 0.29959 -0.68778 -0.33026
 C 1.71510 1.21731 0.16166
 C -2.06083 -0.42137 -0.15846
 F 2.01036 -0.77714 -0.80195
 F -0.80723 -1.99617 1.13194
 H 1.58473 1.94907 -0.63535
 H -1.96450 0.36024 -0.90158
 H 1.30383 1.54783 1.03298
 H -2.57471 -0.05940 0.73627
 H 2.67690 1.14606 0.37986
 H -2.65247 -1.19744 -0.58903
13
bifur_IRC_Distances_noMW_output/new_data/bifur_traj3_Distances point 381
C 1.20910 -0.11357 -0.27279
 C -0.74437 -0.95761 0.24851
 C 0.29378 -0.67470 -0.32861
 C 1.72333 1.21851 0.16158
 C -2.06748 -0.42629 -0.15873
 F 2.00255 -0.77762 -0.80859
 F -0.80067 -1.99221 1.13849
 H 1.59944 1.95482 -0.63946
 H -1.97298 0.35625 -0.90325
 H 1.31294 1.55099 1.03417
 H -2.59076 -0.06431 0.74074
 H 2.68663 1.13726 0.38292
 H -2.65152 -1.21150 -0.59497
13
bifur_IRC_Distances_noMW_output/new_data/bifur_traj3_Distances point 382
C 1.18816 -0.07300 0.35525
 C -0.73358 -0.97756 -0.18613
 C 0.26594 -0.61995 0.41574
 C 1.74210 1.19954 -0.19472
 C -2.08124 -0.41752 0.08316
 F 1.94090 -0.67470 1.01385
 F -0.73230 -2.10684 -0.95825
 H 1.57858 2.02536 0.51270
 H -2.03136 0.44496 0.73963
 H 1.38705 1.43247 -1.12263
 H -2.55669 -0.16107 -0.88520
 H 2.71816 1.08718 -0.34973
 H -2.68572 -1.15887 0.57634
13
bifur_IRC_Distances_noMW_output/new_data/bifur_traj3_Distances point 383
C 1.18606 -0.06707 0.35629
 C -0.73604 -0.97349 -0.18781
 C 0.25993 -0.60644 0.41299
 C 1.75084 1.20034 -0.19539
 C -2.08817 -0.42245 0.08283
 F 1.93312 -0.67211 1.02212
 F -0.72652 -2.10475 -0.95949
 H 1.59089 2.03157 0.51229
 H -2.04320 0.44181 0.73703
 H 1.39929 1.43405 -1.12355
 H -2.56894 -0.16781 -0.88977
 H 2.72863 1.07761 -0.35122
 H -2.68590 -1.17125 0.58369
13
bifur_IRC_Distances_noMW_output/new_data/bifur_traj3_Distances point 384
C 1.18444 -0.06083 0.35735
 C -0.73923 -0.96931 -0.18978
 C 0.25361 -0.59248 0.40898
 C 1.76042 1.20127 -0.19565
 C -2.09571 -0.42793 0.08222
 F 1.92567 -0.66908 1.03107
 F -0.72171 -2.10181 -0.96063
 H 1.60292 2.03737 0.51133
 H -2.05747 0.43756 0.73313
 H 1.41355 1.43660 -1.12268
 H -2.58008 -0.17445 -0.89344
 H 2.74004 1.06777 -0.35242
 H -2.68645 -1.18469 0.59053
13
bifur_IRC_Distances_noMW_output/new_data/bifur_traj3_Distances point 385
C 1.18337 -0.05410 0.35849
 C -0.74331 -0.96501 -0.19221
 C 0.24692 -0.57790 0.40315
 C 1.77111 1.20238 -0.19555
 C -2.10408 -0.43413 0.08142
 F 1.91853 -0.66529 1.04137
 F -0.71803 -2.09793 -0.96199
 H 1.61519 2.04290 0.50981
 H -2.07437 0.43199 0.72804
 H 1.42992 1.44022 -1.11991
 H -2.59054 -0.18104 -0.89600
 H 2.75273 1.05744 -0.35368
 H -2.68744 -1.19955 0.59707
13
bifur_IRC_Distances_noMW_output/new_data/bifur_traj3_Distances point 386
C 1.18337 -0.05410 0.35849
 C -0.74331 -0.96501 -0.19221
 C 0.24692 -0.57790 0.40315
 C 1.77111 1.20238 -0.19555
 C -2.10408 -0.43413 0.08142
 F 1.91853 -0.66529 1.04137
 F -0.71803 -2.09793 -0.96199
 H 1.61519 2.04290 0.50981
 H -2.07437 0.43199 0.72804
 H 1.42992 1.44022 -1.11991
 H -2.59054 -0.18104 -0.89600
 H 2.75273 1.05744 -0.35369
 H -2.68744 -1.19955 0.59707
13
bifur_IRC_Distances_noMW_output/new_data/bifur_traj3_Distances point 387
C 1.18321 -0.03908 0.36122
 C -0.75426 -0.95641 -0.19890
 C 0.23274 -0.54739 0.38498
 C 1.79573 1.20508 -0.19469
 C -2.12326 -0.44867 0.07988
 F 1.90550 -0.65453 1.06741
 F -0.71454 -2.08773 -0.96654
 H 1.64178 2.05334 0.50548
 H -2.11430 0.41692 0.71566
 H 1.46702 1.45044 -1.10936
 H -2.61084 -0.19386 -0.89718
 H 2.78207 1.03523 -0.35782
 H -2.69085 -1.23332 0.60986
13
bifur_IRC_Distances_noMW_output/new_data/bifur_traj3_Distances point 388
C 1.18394 -0.03115 0.36276
 C -0.76067 -0.95232 -0.20296
 C 0.22562 -0.53218 0.37342
 C 1.80890 1.20657 -0.19409
 C -2.13348 -0.45654 0.07931
 F 1.89975 -0.64783 1.08243
 F -0.71450 -2.08192 -0.96977
 H 1.65572 2.05817 0.50292
 H -2.13561 0.40805 0.70897
 H 1.48623 1.45653 -1.10233
 H -2.62073 -0.19987 -0.89602
 H 2.79790 1.02377 -0.36079
 H -2.69307 -1.25127 0.61614
13
bifur_IRC_Distances_noMW_output/new_data/bifur_traj3_Distances point 389
C 1.18493 -0.02322 0.36434
 C -0.76730 -0.94836 -0.20721
 C 0.21860 -0.51725 0.36123
 C 1.82212 1.20805 -0.19338
 C -2.14369 -0.46449 0.07876
 F 1.89439 -0.64076 1.09776
 F -0.71511 -2.07592 -0.97328
 H 1.66947 2.06269 0.50017
 H -2.15705 0.39883 0.70192
 H 1.50537 1.46292 -1.09454
 H -2.63019 -0.20557 -0.89413
 H 2.81387 1.01236 -0.36396
 H -2.69542 -1.26928 0.62232
13
bifur_IRC_Distances_noMW_output/new_data/bifur_traj3_Distances point 390
C 1.18598 -0.01535 0.36589
 C -0.77396 -0.94443 -0.21148
 C 0.21160 -0.50246 0.34904
 C 1.83523 1.20950 -0.19250
 C -2.15379 -0.47242 0.07812
 F 1.88922 -0.63364 1.11279
 F -0.71599 -2.06981 -0.97676
 H 1.68270 2.06691 0.49720
 H -2.17859 0.38950 0.69419
 H 1.52459 1.46950 -1.08605
 H -2.63902 -0.21108 -0.89187
 H 2.82983 1.00100 -0.36699
 H -2.69779 -1.28721 0.62843
13
bifur_IRC_Distances_noMW_output/new_data/bifur_traj3_Distances point 391
C 1.18691 -0.00753 0.36740
 C -0.78055 -0.94041 -0.21569
 C 0.20451 -0.48757 0.33721
 C 1.84822 1.21091 -0.19141
 C -2.16375 -0.48030 0.07725
 F 1.88398 -0.62671 1.12718
 F -0.71679 -2.06361 -0.97996
 H 1.69526 2.07091 0.49396
 H -2.20041 0.38017 0.68545
 H 1.54417 1.47620 -1.07685
 H -2.64720 -0.21656 -0.88952
 H 2.84575 0.98959 -0.36960
 H -2.70010 -1.30510 0.63459
13
bifur_IRC_Distances_noMW_output/new_data/bifur_traj3_Distances point 392
C 1.18756 0.00030 0.36882
 C -0.78700 -0.93619 -0.21977
 C 0.19718 -0.47231 0.32600
 C 1.86114 1.21227 -0.19008
 C -2.17361 -0.48815 0.07606
 F 1.87844 -0.62008 1.14075
 F -0.71720 -2.05735 -0.98268
 H 1.70714 2.07481 0.49039
 H -2.22268 0.37094 0.67540
 H 1.56440 1.48297 -1.06694
 H -2.65478 -0.22218 -0.88734
 H 2.86171 0.97800 -0.37163
 H -2.70230 -1.32303 0.64100
13
bifur_IRC_Distances_noMW_output/new_data/bifur_traj3_Distances point 393
C 1.18780 0.00818 0.37015
 C -0.79323 -0.93169 -0.22366
 C 0.18953 -0.45647 0.31561
 C 1.87400 1.21356 -0.18850
 C -2.18337 -0.49597 0.07451
 F 1.87237 -0.61387 1.15334
 F -0.71693 -2.05109 -0.98474
 H 1.71836 2.07871 0.48650
 H -2.24542 0.36194 0.66389
 H 1.58538 1.48971 -1.05640
 H -2.66188 -0.22811 -0.88559
 H 2.87772 0.96612 -0.37295
 H -2.70432 -1.34102 0.64783
13
bifur_IRC_Distances_noMW_output/new_data/bifur_traj3_Distances point 394
C 1.18750 0.01606 0.37135
 C -0.79911 -0.92688 -0.22728
 C 0.18155 -0.44007 0.30628
 C 1.88666 1.21476 -0.18670
 C -2.19294 -0.50365 0.07257
 F 1.86568 -0.60819 1.16473
 F -0.71575 -2.04499 -0.98600
 H 1.72888 2.08270 0.48236
 H -2.26837 0.35336 0.65096
 H 1.60696 1.49623 -1.04549
 H -2.66859 -0.23444 -0.88455
 H 2.89363 0.95399 -0.37345
 H -2.70611 -1.35888 0.65522
13
bifur_IRC_Distances_noMW_output/new_data/bifur_traj3_Distances point 395
C 1.18661 0.02379 0.37237
 C -0.80446 -0.92186 -0.23052
 C 0.17338 -0.42336 0.29829
 C 1.89887 1.21584 -0.18475
 C -2.20211 -0.51104 0.07028
 F 1.85841 -0.60319 1.17462
 F -0.71353 -2.03923 -0.98631
 H 1.73851 2.08677 0.47807
 H -2.29099 0.34547 0.63687
 H 1.62868 1.50232 -1.03454
 H -2.67485 -0.24114 -0.88442
 H 2.90909 0.94183 -0.37307
 H -2.70761 -1.37619 0.66311
13
bifur_IRC_Distances_noMW_output/new_data/bifur_traj3_Distances point 396
C 1.18515 0.03120 0.37318
 C -0.80919 -0.91672 -0.23331
 C 0.16519 -0.40672 0.29176
 C 1.91036 1.21679 -0.18268
 C -2.21069 -0.51797 0.06766
 F 1.85070 -0.59901 1.18283
 F -0.71033 -2.03394 -0.98561
 H 1.74706 2.09086 0.47372
 H -2.31283 0.33842 0.62190
 H 1.65013 1.50782 -1.02377
 H -2.68050 -0.24810 -0.88523
 H 2.92376 0.92995 -0.37179
 H -2.70880 -1.39256 0.67135
13
bifur_IRC_Distances_noMW_output/new_data/bifur_traj3_Distances point 397
C 1.18515 0.03120 0.37318
 C -0.80919 -0.91672 -0.23331
 C 0.16519 -0.40672 0.29176
 C 1.91036 1.21679 -0.18268
 C -2.21069 -0.51797 0.06766
 F 1.85070 -0.59901 1.18283
 F -0.71033 -2.03395 -0.98561
 H 1.74706 2.09086 0.47372
 H -2.31283 0.33842 0.62190
 H 1.65013 1.50782 -1.02378
 H -2.68050 -0.24810 -0.88523
 H 2.92376 0.92995 -0.37179
 H -2.70880 -1.39256 0.67136
13
bifur_IRC_Distances_noMW_output/new_data/bifur_traj3_Distances point 398
C 1.18080 0.04471 0.37410
 C -0.81672 -0.90641 -0.23749
 C 0.14915 -0.37448 0.28297
 C 1.93084 1.21830 -0.17815
 C -2.22586 -0.53027 0.06153
 F 1.83456 -0.59326 1.19403
 F -0.70145 -2.02478 -0.98123
 H 1.76039 2.09873 0.46480
 H -2.35379 0.32689 0.58966
 H 1.69166 1.51708 -1.00271
 H -2.68936 -0.26240 -0.88920
 H 2.95015 0.90770 -0.36656
 H -2.71037 -1.42181 0.68825
13
bifur_IRC_Distances_noMW_output/new_data/bifur_traj3_Distances point 399
C 1.17805 0.05073 0.37422
 C -0.81960 -0.90130 -0.23892
 C 0.14140 -0.35908 0.28054
 C 1.93982 1.21890 -0.17566
 C -2.23243 -0.53564 0.05802
 F 1.82634 -0.59172 1.19711
 F -0.69605 -2.02078 -0.97762
 H 1.76503 2.10236 0.46010
 H -2.37303 0.32224 0.57232
 H 1.71179 1.52097 -0.99210
 H -2.69227 -0.26960 -0.89201
 H 2.96178 0.89753 -0.36265
 H -2.71083 -1.43462 0.69665
13
bifur_IRC_Distances_noMW_output/new_data/bifur_traj3_Distances point 400
C 1.17506 0.05620 0.37413
 C -0.82196 -0.89629 -0.23997
 C 0.13391 -0.34433 0.27921
 C 1.94796 1.21941 -0.17299
 C -2.23834 -0.54050 0.05424
 F 1.81822 -0.59104 1.19864
 F -0.69027 -2.01707 -0.97322
 H 1.76826 2.10568 0.45516
 H -2.39151 0.31819 0.55418
 H 1.73148 1.52451 -0.98119
 H -2.69400 -0.27668 -0.89503
 H 2.97233 0.88814 -0.35799
 H -2.71115 -1.44621 0.70482
13
bifur_IRC_Distances_noMW_output/new_data/bifur_traj3_Distances point 401
C 1.17199 0.06109 0.37388
 C -0.82391 -0.89145 -0.24072
 C 0.12678 -0.33043 0.27871
 C 1.95529 1.21987 -0.17016
 C -2.24361 -0.54489 0.05026
 F 1.81042 -0.59113 1.19890
 F -0.68443 -2.01353 -0.96828
 H 1.77011 2.10853 0.44988
 H -2.40927 0.31454 0.53531
 H 1.75065 1.52786 -0.96972
 H -2.69446 -0.28347 -0.89784
 H 2.98183 0.87961 -0.35278
 H -2.71139 -1.45660 0.71257
13
bifur_IRC_Distances_noMW_output/new_data/bifur_traj3_Distances point 402
C 1.16902 0.06546 0.37352
 C -0.82563 -0.88685 -0.24135
 C 0.12008 -0.31749 0.27856
 C 1.96196 1.22031 -0.16715
 C -2.24836 -0.54892 0.04618
 F 1.80314 -0.59176 1.19835
 F -0.67889 -2.01002 -0.96321
 H 1.77076 2.11082 0.44417
 H -2.42647 0.31103 0.51576
 H 1.76928 1.53126 -0.95734
 H -2.69367 -0.28977 -0.89989
 H 2.99043 0.87192 -0.34737
 H -2.71166 -1.46599 0.71976
13
bifur_IRC_Distances_noMW_output/new_data/bifur_traj3_Distances point 403
C 1.16633 0.06940 0.37315
 C -0.82729 -0.88252 -0.24205
 C 0.11382 -0.30552 0.27823
 C 1.96815 1.22076 -0.16398
 C -2.25275 -0.55271 0.04210
 F 1.79650 -0.59265 1.19757
 F -0.67396 -2.00640 -0.95840
 H 1.77050 2.11249 0.43791
 H -2.44330 0.30733 0.49555
 H 1.78742 1.53497 -0.94369
 H -2.69180 -0.29544 -0.90066
 H 2.99842 0.86495 -0.34211
 H -2.71205 -1.47466 0.72637
13
bifur_IRC_Distances_noMW_output/new_data/bifur_traj3_Distances point 404
C 1.16402 0.07304 0.37284
 C -0.82906 -0.87849 -0.24300
 C 0.10799 -0.29444 0.27721
 C 1.97410 1.22125 -0.16069
 C -2.25695 -0.55640 0.03814
 F 1.79052 -0.59348 1.19715
 F -0.66985 -2.00257 -0.95426
 H 1.76973 2.11355 0.43103
 H -2.45994 0.30321 0.47473
 H 1.80511 1.53918 -0.92850
 H -2.68915 -0.30043 -0.89976
 H 3.00609 0.85850 -0.33738
 H -2.71263 -1.48293 0.73249
13
bifur_IRC_Distances_noMW_output/new_data/bifur_traj3_Distances point 405
C 1.16218 0.07655 0.37267
 C -0.83106 -0.87476 -0.24438
 C 0.10256 -0.28419 0.27504
 C 1.98001 1.22180 -0.15733
 C -2.26113 -0.56011 0.03442
 F 1.78517 -0.59394 1.19767
 F -0.66665 -1.99853 -0.95117
 H 1.76887 2.11407 0.42352
 H -2.47642 0.29848 0.45346
 H 1.82227 1.54403 -0.91169
 H -2.68611 -0.30468 -0.89689
 H 3.01375 0.85233 -0.33357
 H -2.71345 -1.49105 0.73825
13
bifur_IRC_Distances_noMW_output/new_data/bifur_traj3_Distances point 406
C 1.16084 0.08004 0.37273
 C -0.83338 -0.87137 -0.24633
 C 0.09753 -0.27469 0.27130
 C 1.98604 1.22243 -0.15402
 C -2.26542 -0.56393 0.03110
 F 1.78040 -0.59369 1.19970
 F -0.66442 -1.99431 -0.94948
 H 1.76845 2.11414 0.41548
 H -2.49264 0.29302 0.43214
 H 1.83873 1.54957 -0.89343
 H -2.68323 -0.30818 -0.89192
 H 3.02165 0.84623 -0.33105
 H -2.71454 -1.49925 0.74381
13
bifur_IRC_Distances_noMW_output/new_data/bifur_traj3_Distances point 407
C 1.16004 0.08368 0.37306
 C -0.83609 -0.86837 -0.24897
 C 0.09292 -0.26593 0.26566
 C 1.99232 1.22312 -0.15091
 C -2.26995 -0.56792 0.02837
 F 1.77616 -0.59238 1.20375
 F -0.66319 -1.99005 -0.94952
 H 1.76905 2.11394 0.40715
 H -2.50833 0.28681 0.41147
 H 1.85413 1.55574 -0.87425
 H -2.68116 -0.31093 -0.88492
 H 3.03003 0.83999 -0.33019
 H -2.71592 -1.50770 0.74930
13
bifur_IRC_Distances_noMW_output/new_data/bifur_traj3_Distances point 408
C 1.16004 0.08368 0.37306
 C -0.83609 -0.86837 -0.24897
 C 0.09292 -0.26593 0.26566
 C 1.99232 1.22312 -0.15092
 C -2.26995 -0.56792 0.02837
 F 1.77616 -0.59238 1.20375
 F -0.66319 -1.99005 -0.94952
 H 1.76905 2.11394 0.40715
 H -2.50833 0.28681 0.41147
 H 1.85413 1.55574 -0.87425
 H -2.68116 -0.31093 -0.88492
 H 3.03003 0.83999 -0.33019
 H -2.71592 -1.50770 0.74930
13
bifur_IRC_Distances_noMW_output/new_data/bifur_traj3_Distances point 409
C 1.16012 0.09173 0.37466
 C -0.84271 -0.86375 -0.25624
 C 0.08502 -0.25060 0.24842
 C 2.00584 1.22467 -0.14612
 C -2.27992 -0.57643 0.02545
 F 1.76909 -0.58545 1.21897
 F -0.66364 -1.98212 -0.95529
 H 1.77564 2.11360 0.39179
 H -2.53622 0.27267 0.37673
 H 1.87980 1.56906 -0.83766
 H -2.68220 -0.31445 -0.86695
 H 3.04853 0.82665 -0.33419
 H -2.71935 -1.52559 0.76041
13
bifur_IRC_Distances_noMW_output/new_data/bifur_traj3_Distances point 410
C 1.16086 0.09611 0.37581
 C -0.84644 -0.86217 -0.26043
 C 0.08174 -0.24400 0.23783
 C 2.01286 1.22546 -0.14477
 C -2.28520 -0.58080 0.02539
 F 1.76624 -0.57986 1.22940
 F -0.66502 -1.97884 -0.96038
 H 1.78208 2.11397 0.38613
 H -2.54741 0.26545 0.36506
 H 1.88926 1.57531 -0.82334
 H -2.68604 -0.31560 -0.85813
 H 3.05830 0.81971 -0.33849
 H -2.72121 -1.53474 0.76593
13
bifur_IRC_Distances_noMW_output/new_data/bifur_traj3_Distances point 411
C 1.16184 0.10057 0.37703
 C -0.85021 -0.86097 -0.26452
 C 0.07880 -0.23795 0.22718
 C 2.01975 1.22619 -0.14414
 C -2.29043 -0.58505 0.02603
 F 1.76375 -0.57338 1.24047
 F -0.66677 -1.97617 -0.96596
 H 1.79017 2.11491 0.38239
 H -2.55651 0.25872 0.35773
 H 1.89650 1.58067 -0.81312
 H -2.69182 -0.31675 -0.85098
 H 3.06794 0.81287 -0.34341
 H -2.72300 -1.54366 0.77131
13
bifur_IRC_Distances_noMW_output/new_data/bifur_traj3_Distances point 412
C 1.16284 0.10502 0.37819
 C -0.85384 -0.86003 -0.26823
 C 0.07605 -0.23223 0.21725
 C 2.02636 1.22684 -0.14412
 C -2.29547 -0.58909 0.02710
 F 1.76144 -0.56652 1.25130
 F -0.66850 -1.97412 -0.97130
 H 1.79934 2.11650 0.38057
 H -2.56374 0.25279 0.35425
 H 1.90198 1.58488 -0.80712
 H -2.69901 -0.31819 -0.84623
 H 3.07717 0.80627 -0.34823
 H -2.72462 -1.55212 0.77658
13
bifur_IRC_Distances_noMW_output/new_data/bifur_traj3_Distances point 413
C 1.16365 0.10942 0.37920
 C -0.85721 -0.85917 -0.27138
 C 0.07332 -0.22653 0.20853
 C 2.03264 1.22740 -0.14456
 C -2.30026 -0.59290 0.02836
 F 1.75907 -0.55962 1.26131
 F -0.66983 -1.97269 -0.97585
 H 1.80919 2.11881 0.38051
 H -2.56944 0.24784 0.35385
 H 1.90623 1.58783 -0.80513
 H -2.70725 -0.32021 -0.84428
 H 3.08591 0.79989 -0.35247
 H -2.72601 -1.56005 0.78191
13
bifur_IRC_Distances_noMW_output/new_data/bifur_traj3_Distances point 414
C 1.16408 0.11383 0.38000
 C -0.86023 -0.85828 -0.27390
 C 0.07041 -0.22051 0.20128
 C 2.03864 1.22785 -0.14540
 C -2.30483 -0.59649 0.02964
 F 1.75635 -0.55286 1.27021
 F -0.67038 -1.97191 -0.97920
 H 1.81956 2.12198 0.38210
 H -2.57391 0.24398 0.35595
 H 1.90970 1.58941 -0.80698
 H -2.71645 -0.32312 -0.84550
 H 3.09422 0.79361 -0.35578
 H -2.72715 -1.56748 0.78758
13
bifur_IRC_Distances_noMW_output/new_data/bifur_traj3_Distances point 415
C 1.16394 0.11837 0.38055
 C -0.86284 -0.85722 -0.27571
 C 0.06712 -0.21376 0.19565
 C 2.04446 1.22819 -0.14661
 C -2.30926 -0.59991 0.03082
 F 1.75293 -0.54629 1.27788
 F -0.66975 -1.97186 -0.98099
 H 1.83053 2.12623 0.38529
 H -2.57736 0.24133 0.36017
 H 1.91275 1.58946 -0.81274
 H -2.72675 -0.32727 -0.85035
 H 3.10223 0.78722 -0.35792
 H -2.72799 -1.57449 0.79395
13
bifur_IRC_Distances_noMW_output/new_data/bifur_traj3_Distances point 416
C 1.16302 0.12320 0.38080
 C -0.86498 -0.85587 -0.27678
 C 0.06324 -0.20588 0.19170
 C 2.05026 1.22841 -0.14820
 C -2.31365 -0.60322 0.03183
 F 1.74842 -0.53986 1.28430
 F -0.66754 -1.97267 -0.98093
 H 1.84232 2.13185 0.39009
 H -2.57996 0.24001 0.36627
 H 1.91568 1.58782 -0.82256
 H -2.73847 -0.33304 -0.85928
 H 3.11016 0.78044 -0.35870
 H -2.72851 -1.58117 0.80145
13
bifur_IRC_Distances_noMW_output/new_data/bifur_traj3_Distances point 417
C 1.16115 0.12846 0.38074
 C -0.86662 -0.85413 -0.27711
 C 0.05857 -0.19651 0.18943
 C 2.05618 1.22849 -0.15019
 C -2.31811 -0.60649 0.03263
 F 1.74247 -0.53348 1.28953
 F -0.66335 -1.97447 -0.97883
 H 1.85518 2.13907 0.39638
 H -2.58184 0.24010 0.37395
 H 1.91876 1.58434 -0.83648
 H -2.75191 -0.34077 -0.87258
 H 3.11823 0.77302 -0.35798
 H -2.72869 -1.58763 0.81049
13
bifur_IRC_Distances_noMW_output/new_data/bifur_traj3_Distances point 418
C 1.15822 0.13424 0.38034
 C -0.86773 -0.85198 -0.27676
 C 0.05302 -0.18547 0.18870
 C 2.06230 1.22844 -0.15255
 C -2.32270 -0.60974 0.03318
 F 1.73486 -0.52710 1.29375
 F -0.65698 -1.97734 -0.97469
 H 1.86917 2.14795 0.40381
 H -2.58317 0.24156 0.38266
 H 1.92220 1.57906 -0.85403
 H -2.76718 -0.35059 -0.88997
 H 3.12657 0.76483 -0.35575
 H -2.72857 -1.59387 0.82131
13
bifur_IRC_Distances_noMW_output/new_data/bifur_traj3_Distances point 419
C 1.15822 0.13424 0.38034
 C -0.86773 -0.85198 -0.27676
 C 0.05302 -0.18547 0.18870
 C 2.06230 1.22844 -0.15255
 C -2.32270 -0.60974 0.03318
 F 1.73486 -0.52710 1.29375
 F -0.65698 -1.97734 -0.97469
 H 1.86918 2.14795 0.40381
 H -2.58317 0.24157 0.38266
 H 1.92220 1.57906 -0.85403
 H -2.76718 -0.35059 -0.88997
 H 3.12657 0.76483 -0.35575
 H -2.72857 -1.59387 0.82131
13
bifur_IRC_Distances_noMW_output/new_data/bifur_traj3_Distances point 420
C 1.14934 0.14722 0.37872
 C -0.86842 -0.84653 -0.27460
 C 0.03947 -0.15880 0.19075
 C 2.07522 1.22800 -0.15801
 C -2.33234 -0.61624 0.03348
 F 1.71469 -0.51434 1.29991
 F -0.63793 -1.98599 -0.96126
 H 1.89972 2.16992 0.41963
 H -2.58514 0.24788 0.40001
 H 1.93091 1.56406 -0.89592
 H -2.80203 -0.37596 -0.93362
 H 3.14420 0.74624 -0.34722
 H -2.72769 -1.60545 0.84813
13
bifur_IRC_Distances_noMW_output/new_data/bifur_traj3_Distances point 421
C 1.14359 0.15424 0.37757
 C -0.86808 -0.84336 -0.27305
 C 0.03168 -0.14360 0.19299
 C 2.08196 1.22767 -0.16088
 C -2.33734 -0.61949 0.03316
 F 1.70242 -0.50805 1.30218
 F -0.62567 -1.99150 -0.95248
 H 1.91558 2.18245 0.42686
 H -2.58630 0.25225 0.40709
 H 1.93654 1.55496 -0.91805
 H -2.82069 -0.39105 -0.95797
 H 3.15343 0.73612 -0.34117
 H -2.72712 -1.61062 0.86375
13
bifur_IRC_Distances_noMW_output/new_data/bifur_traj3_Distances point 422
C 1.13715 0.16146 0.37623
 C -0.86736 -0.83996 -0.27133
 C 0.02336 -0.12749 0.19574
 C 2.08883 1.22728 -0.16370
 C -2.34242 -0.62272 0.03251
 F 1.68897 -0.50190 1.30403
 F -0.61197 -1.99758 -0.94259
 H 1.93138 2.19564 0.43311
 H -2.58788 0.25713 0.41240
 H 1.94320 1.54515 -0.93983
 H -2.83951 -0.40744 -0.98299
 H 3.16283 0.72568 -0.33404
 H -2.72657 -1.61525 0.88049
13
bifur_IRC_Distances_noMW_output/new_data/bifur_traj3_Distances point 423
C 1.13024 0.16874 0.37474
 C -0.86634 -0.83645 -0.26951
 C 0.01472 -0.11088 0.19878
 C 2.09573 1.22688 -0.16637
 C -2.34750 -0.62592 0.03151
 F 1.67472 -0.49598 1.30551
 F -0.59730 -2.00399 -0.93188
 H 1.94671 2.20911 0.43811
 H -2.59002 0.26226 0.41563
 H 1.95085 1.53499 -0.96050
 H -2.85790 -0.42473 -1.00787
 H 3.17225 0.71522 -0.32604
 H -2.72614 -1.61925 0.89790
13
bifur_IRC_Distances_noMW_output/new_data/bifur_traj3_Distances point 424
C 1.12322 0.17583 0.37319
 C -0.86518 -0.83298 -0.26775
 C 0.00607 -0.09436 0.20176
 C 2.10254 1.22649 -0.16878
 C -2.35249 -0.62906 0.03022
 F 1.66029 -0.49037 1.30678
 F -0.58243 -2.01037 -0.92084
 H 1.96111 2.22234 0.44174
 H -2.59281 0.26727 0.41671
 H 1.95931 1.52498 -0.97920
 H -2.87520 -0.44224 -1.03158
 H 3.18148 0.70509 -0.31755
 H -2.72591 -1.62262 0.91529
13
bifur_IRC_Distances_noMW_output/new_data/bifur_traj3_Distances point 425
C 1.11648 0.18258 0.37165
 C -0.86409 -0.82968 -0.26620
 C -0.00230 -0.07850 0.20424
 C 2.10918 1.22618 -0.17080
 C -2.35733 -0.63215 0.02874
 F 1.64631 -0.48504 1.30803
 F -0.56815 -2.01632 -0.91005
 H 1.97429 2.23481 0.44400
 H -2.59638 0.27170 0.41576
 H 1.96839 1.51568 -0.99521
 H -2.89086 -0.45928 -1.05317
 H 3.19044 0.69554 -0.30903
 H -2.72598 -1.62551 0.93202
13
bifur_IRC_Distances_noMW_output/new_data/bifur_traj3_Distances point 426
C 1.11028 0.18897 0.37021
 C -0.86327 -0.82660 -0.26499
 C -0.01025 -0.06355 0.20584
 C 2.11573 1.22597 -0.17239
 C -2.36211 -0.63529 0.02714
 F 1.63313 -0.47989 1.30952
 F -0.55503 -2.02156 -0.89991
 H 1.98625 2.24627 0.44505
 H -2.60090 0.27521 0.41290
 H 1.97805 1.50753 -1.00815
 H -2.90471 -0.47542 -1.07217
 H 3.19923 0.68660 -0.30083
 H -2.72639 -1.62822 0.94779
13
bifur_IRC_Distances_noMW_output/new_data/bifur_traj3_Distances point 427
C 1.10473 0.19508 0.36889
 C -0.86289 -0.82375 -0.26422
 C -0.01781 -0.04950 0.20627
 C 2.12237 1.22591 -0.17350
 C -2.36693 -0.63857 0.02543
 F 1.62086 -0.47473 1.31144
 F -0.54332 -2.02594 -0.89061
 H 1.99716 2.25663 0.44506
 H -2.60660 0.27753 0.40829
 H 1.98837 1.50077 -1.01795
 H -2.91682 -0.49053 -1.08851
 H 3.20808 0.67816 -0.29315
 H -2.72721 -1.63105 0.96255
13
bifur_IRC_Distances_noMW_output/new_data/bifur_traj3_Distances point 428
C 1.09989 0.20102 0.36771
 C -0.86304 -0.82111 -0.26395
 C -0.02504 -0.03624 0.20533
 C 2.12926 1.22602 -0.17413
 C -2.37193 -0.64212 0.02366
 F 1.60949 -0.46938 1.31396
 F -0.53312 -2.02937 -0.88223
 H 2.00728 2.26597 0.44424
 H -2.61362 0.27853 0.40204
 H 1.99946 1.49552 -1.02469
 H -2.92740 -0.50460 -1.10230
 H 3.21723 0.67003 -0.28606
 H -2.72846 -1.63426 0.97643
13
bifur_IRC_Distances_noMW_output/new_data/bifur_traj3_Distances point 429
C 1.09576 0.20692 0.36667
 C -0.86382 -0.81866 -0.26422
 C -0.03200 -0.02366 0.20284
 C 2.13656 1.22632 -0.17430
 C -2.37722 -0.64602 0.02185
 F 1.59893 -0.46360 1.31726
 F -0.52444 -2.03187 -0.87484
 H 2.01695 2.27439 0.44274
 H -2.62203 0.27810 0.39436
 H 2.01134 1.49181 -1.02859
 H -2.93675 -0.51773 -1.11373
 H 3.22690 0.66204 -0.27966
 H -2.73017 -1.63804 0.98960
13
bifur_IRC_Distances_noMW_output/new_data/bifur_traj3_Distances point 430
C 1.09576 0.20692 0.36667
 C -0.86382 -0.81866 -0.26422
 C -0.03200 -0.02366 0.20284
 C 2.13656 1.22632 -0.17430
 C -2.37722 -0.64602 0.02185
 F 1.59893 -0.46360 1.31726
 F -0.52444 -2.03187 -0.87484
 H 2.01695 2.27439 0.44274
 H -2.62203 0.27810 0.39436
 H 2.01134 1.49181 -1.02859
 H -2.93675 -0.51773 -1.11373
 H 3.22690 0.66204 -0.27966
 H -2.73017 -1.63804 0.98960
13
bifur_IRC_Distances_noMW_output/new_data/bifur_traj3_Distances point 431
C 1.08967 0.21914 0.36518
 C -0.86752 -0.81442 -0.26665
 C -0.04532 -0.00022 0.19238
 C 2.15301 1.22751 -0.17362
 C -2.38921 -0.65521 0.01855
 F 1.57988 -0.44961 1.32740
 F -0.51165 -2.03439 -0.86360
 H 2.03659 2.28921 0.43858
 H -2.64277 0.27287 0.37629
 H 2.03715 1.48891 -1.02934
 H -2.95355 -0.54149 -1.13025
 H 3.24877 0.64567 -0.26951
 H -2.73506 -1.64797 1.01457
13
bifur_IRC_Distances_noMW_output/new_data/bifur_traj3_Distances point 432
C 1.08775 0.22570 0.36481
 C -0.87053 -0.81275 -0.26891
 C -0.05165 0.01060 0.18405
 C 2.16236 1.22840 -0.17304
 C -2.39608 -0.66057 0.01737
 F 1.57127 -0.44069 1.33494
 F -0.50755 -2.03471 -0.86020
 H 2.04757 2.29601 0.43643
 H -2.65455 0.26818 0.36725
 H 2.05045 1.48945 -1.02742
 H -2.96212 -0.55228 -1.13576
 H 3.26133 0.63696 -0.26622
 H -2.73825 -1.65430 1.02668
13
bifur_IRC_Distances_noMW_output/new_data/bifur_traj3_Distances point 433
C 1.08655 0.23255 0.36473
 C -0.87421 -0.81146 -0.27180
 C -0.05765 0.02065 0.17387
 C 2.17231 1.22946 -0.17253
 C -2.40343 -0.66632 0.01668
 F 1.56328 -0.43038 1.34420
 F -0.50488 -2.03469 -0.85841
 H 2.05960 2.30260 0.43455
 H -2.66659 0.26245 0.35922
 H 2.06335 1.49095 -1.02496
 H -2.97129 -0.56235 -1.13981
 H 3.27479 0.62793 -0.26426
 H -2.74184 -1.66138 1.03853
13
bifur_IRC_Distances_noMW_output/new_data/bifur_traj3_Distances point 434
C 1.08589 0.23949 0.36485
 C -0.87831 -0.81053 -0.27509
 C -0.06327 0.02987 0.16257
 C 2.18252 1.23061 -0.17213
 C -2.41101 -0.67224 0.01641
 F 1.55587 -0.41913 1.35457
 F -0.50329 -2.03450 -0.85790
 H 2.07234 2.30900 0.43301
 H -2.67847 0.25613 0.35234
 H 2.07560 1.49305 -1.02246
 H -2.98091 -0.57175 -1.14285
 H 3.28871 0.61882 -0.26332
 H -2.74567 -1.66882 1.05000
13
bifur_IRC_Distances_noMW_output/new_data/bifur_traj3_Distances point 435
C 1.08550 0.24639 0.36506
 C -0.88255 -0.80981 -0.27852
 C -0.06864 0.03852 0.15089
 C 2.19277 1.23182 -0.17175
 C -2.41863 -0.67819 0.01633
 F 1.54878 -0.40753 1.36525
 F -0.50222 -2.03428 -0.85797
 H 2.08526 2.31526 0.43164
 H -2.69016 0.24955 0.34603
 H 2.08744 1.49547 -1.01994
 H -2.99061 -0.58076 -1.14539
 H 3.30270 0.60983 -0.26280
 H -2.74963 -1.67626 1.06118
13
bifur_IRC_Distances_noMW_output/new_data/bifur_traj3_Distances point 436
C 1.08507 0.25325 0.36521
 C -0.88676 -0.80916 -0.28192
 C -0.07401 0.04705 0.13933
 C 2.20304 1.23308 -0.17131
 C -2.42628 -0.68414 0.01618
 F 1.54159 -0.39594 1.37566
 F -0.50106 -2.03411 -0.85789
 H 2.09809 2.32157 0.43018
 H -2.70198 0.24289 0.33942
 H 2.09948 1.49797 -1.01728
 H -3.00019 -0.58991 -1.14799
 H 3.31672 0.60092 -0.26202
 H -2.75371 -1.68348 1.07244
13
bifur_IRC_Distances_noMW_output/new_data/bifur_traj3_Distances point 437
C 1.08430 0.26024 0.36519
 C -0.89082 -0.80843 -0.28517
 C -0.07972 0.05607 0.12806
 C 2.21355 1.23441 -0.17075
 C -2.43409 -0.69019 0.01575
 F 1.53370 -0.38442 1.38553
 F -0.49916 -2.03419 -0.85692
 H 2.11097 2.32833 0.42844
 H -2.71431 0.23627 0.33175
 H 2.11242 1.50028 -1.01457
 H -3.00980 -0.59995 -1.15135
 H 3.33099 0.59192 -0.26037
 H -2.75801 -1.69034 1.08440
13
bifur_IRC_Distances_noMW_output/new_data/bifur_traj3_Distances point 438
C 1.08284 0.26761 0.36486
 C -0.89464 -0.80753 -0.28819
 C -0.08614 0.06623 0.11713
 C 2.22460 1.23582 -0.17008
 C -2.44230 -0.69650 0.01487
 F 1.52434 -0.37273 1.39483
 F -0.49577 -2.03483 -0.85427
 H 2.12431 2.33619 0.42627
 H -2.72750 0.22984 0.32253
 H 2.12694 1.50195 -1.01221
 H -3.01991 -0.61190 -1.15638
 H 3.34590 0.58252 -0.25720
 H -2.76268 -1.69667 1.09787
13
bifur_IRC_Distances_noMW_output/new_data/bifur_traj3_Distances point 439
C 1.08040 0.27560 0.36411
 C -0.89811 -0.80643 -0.29087
 C -0.09360 0.07802 0.10655
 C 2.23648 1.23734 -0.16942
 C -2.45111 -0.70316 0.01345
 F 1.51285 -0.36060 1.40358
 F -0.49020 -2.03640 -0.84925
 H 2.13864 2.34581 0.42358
 H -2.74167 0.22385 0.31157
 H 2.14350 1.50245 -1.01092
 H -3.03107 -0.62679 -1.16400
 H 3.36177 0.57248 -0.25195
 H -2.76787 -1.70217 1.11358
13
bifur_IRC_Distances_noMW_output/new_data/bifur_traj3_Distances point 440
C 1.07686 0.28418 0.36289
 C -0.90111 -0.80518 -0.29310
 C -0.10210 0.09146 0.09645
 C 2.24912 1.23895 -0.16883
 C -2.46048 -0.71013 0.01150
 F 1.49905 -0.34802 1.41171
 F -0.48219 -2.03913 -0.84152
 H 2.15401 2.35748 0.42036
 H -2.75661 0.21854 0.29905
 H 2.16203 1.50143 -1.01117
 H -3.04340 -0.64500 -1.17457
 H 3.37850 0.56190 -0.24438
 H -2.77367 -1.70648 1.13163
13
bifur_IRC_Distances_noMW_output/new_data/bifur_traj3_Distances point 441
C 1.07686 0.28418 0.36289
 C -0.90111 -0.80518 -0.29310
 C -0.10210 0.09146 0.09645
 C 2.24912 1.23895 -0.16884
 C -2.46048 -0.71013 0.01150
 F 1.49904 -0.34801 1.41171
 F -0.48219 -2.03913 -0.84152
 H 2.15402 2.35749 0.42036
 H -2.75661 0.21854 0.29905
 H 2.16203 1.50142 -1.01118
 H -3.04340 -0.64500 -1.17457
 H 3.37850 0.56190 -0.24438
 H -2.77367 -1.70648 1.13163
13
bifur_IRC_Distances_noMW_output/new_data/bifur_traj3_Distances point 442
C 1.06744 0.30182 0.35929
 C -0.90560 -0.80267 -0.29622
 C -0.12079 0.12080 0.07810
 C 2.27522 1.24244 -0.16782
 C -2.47985 -0.72424 0.00628
 F 1.46682 -0.32297 1.42552
 F -0.46078 -2.04727 -0.81948
 H 2.18577 2.38506 0.41231
 H -2.78732 0.20984 0.27050
 H 2.20276 1.49577 -1.01491
 H -3.06941 -0.68856 -1.20169
 H 3.41247 0.54086 -0.22367
 H -2.78672 -1.71088 1.17179
13
bifur_IRC_Distances_noMW_output/new_data/bifur_traj3_Distances point 443
C 1.06220 0.31029 0.35710
 C -0.90725 -0.80154 -0.29729
 C -0.13026 0.13549 0.06975
 C 2.28804 1.24432 -0.16719
 C -2.48938 -0.73111 0.00320
 F 1.44984 -0.31127 1.43108
 F -0.44879 -2.05190 -0.80650
 H 2.20099 2.39959 0.40752
 H -2.80272 0.20593 0.25476
 H 2.22398 1.49225 -1.01685
 H -3.08181 -0.71190 -1.21618
 H 3.42890 0.53111 -0.21166
 H -2.79376 -1.71126 1.19225
13
bifur_IRC_Distances_noMW_output/new_data/bifur_traj3_Distances point 444
C 1.05706 0.31819 0.35481
 C -0.90866 -0.80053 -0.29819
 C -0.13938 0.14948 0.06186
 C 2.30037 1.24628 -0.16636
 C -2.49856 -0.73773 -0.00004
 F 1.43328 -0.30051 1.43577
 F -0.43692 -2.05635 -0.79325
 H 2.21517 2.41366 0.40237
 H -2.81793 0.20191 0.23835
 H 2.24507 1.48909 -1.01787
 H -3.09312 -0.73484 -1.22995
 H 3.44455 0.52220 -0.19942
 H -2.80093 -1.71085 1.21193
13
bifur_IRC_Distances_noMW_output/new_data/bifur_traj3_Distances point 445
C 1.05256 0.32514 0.35266
 C -0.91002 -0.79970 -0.29911
 C -0.14757 0.16186 0.05441
 C 2.31168 1.24828 -0.16523
 C -2.50699 -0.74387 -0.00322
 F 1.41839 -0.29122 1.43958
 F -0.42642 -2.05997 -0.78116
 H 2.22751 2.42605 0.39724
 H -2.83251 0.19742 0.22199
 H 2.26495 1.48724 -1.01701
 H -3.10257 -0.75538 -1.24149
 H 3.45881 0.51446 -0.18817
 H -2.80782 -1.71031 1.22952
13
bifur_IRC_Distances_noMW_output/new_data/bifur_traj3_Distances point 446
C 1.04927 0.33079 0.35089
 C -0.91159 -0.79903 -0.30033
 C -0.15428 0.17174 0.04731
 C 2.32150 1.25025 -0.16364
 C -2.51434 -0.74934 -0.00609
 F 1.40650 -0.28385 1.44262
 F -0.41863 -2.06204 -0.77185
 H 2.23725 2.43542 0.39257
 H -2.84617 0.19199 0.20627
 H 2.28261 1.48785 -1.01310
 H -3.10938 -0.77136 -1.24917
 H 3.47124 0.50810 -0.17924
 H -2.81398 -1.71053 1.24376
13
bifur_IRC_Distances_noMW_output/new_data/bifur_traj3_Distances point 447
C 1.04741 0.33521 0.34961
 C -0.91360 -0.79848 -0.30206
 C -0.15945 0.17904 0.04016
 C 2.32997 1.25224 -0.16147
 C -2.52071 -0.75426 -0.00857
 F 1.39790 -0.27824 1.44517
 F -0.41404 -2.06224 -0.76601
 H 2.24444 2.44138 0.38851
 H -2.85920 0.18515 0.19111
 H 2.29804 1.49157 -1.00540
 H -3.11354 -0.78209 -1.25239
 H 3.48211 0.50289 -0.17321
 H -2.81933 -1.71217 1.25454
13
bifur_IRC_Distances_noMW_output/new_data/bifur_traj3_Distances point 448
C 1.04688 0.33874 0.34884
 C -0.91620 -0.79805 -0.30446
 C -0.16332 0.18412 0.03254
 C 2.33755 1.25430 -0.15871
 C -2.52643 -0.75886 -0.01068
 F 1.39218 -0.27389 1.44766
 F -0.41246 -2.06068 -0.76367
 H 2.24971 2.44426 0.38504
 H -2.87205 0.17666 0.17619
 H 2.31172 1.49852 -0.99384
 H -3.11559 -0.78798 -1.25134
 H 3.49206 0.49838 -0.17006
 H -2.82403 -1.71551 1.26248
13
bifur_IRC_Distances_noMW_output/new_data/bifur_traj3_Distances point 449
C 1.04760 0.34171 0.34856
 C -0.91950 -0.79777 -0.30763
 C -0.16612 0.18732 0.02398
 C 2.34467 1.25647 -0.15547
 C -2.53187 -0.76337 -0.01233
 F 1.38883 -0.27006 1.45065
 F -0.41363 -2.05763 -0.76475
 H 2.25389 2.44464 0.38210
 H -2.88495 0.16650 0.16159
 H 2.32397 1.50845 -0.97883
 H -3.11635 -0.78973 -1.24642
 H 3.50173 0.49413 -0.16971
 H -2.82829 -1.72067 1.26826
13
bifur_IRC_Distances_noMW_output/new_data/bifur_traj3_Distances point 450
C 1.04950 0.34455 0.34885
 C -0.92362 -0.79779 -0.31171
 C -0.16801 0.18883 0.01393
 C 2.35182 1.25877 -0.15202
 C -2.53737 -0.76800 -0.01332
 F 1.38740 -0.26573 1.45502
 F -0.41736 -2.05351 -0.76938
 H 2.25812 2.44323 0.37981
 H -2.89785 0.15479 0.14807
 H 2.33480 1.52092 -0.96142
 H -3.11690 -0.78808 -1.23812
 H 3.51180 0.48970 -0.17224
 H -2.83231 -1.72768 1.27253
13
bifur_IRC_Distances_noMW_output/new_data/bifur_traj3_Distances point 451
C 1.05262 0.34774 0.34980
 C -0.92876 -0.79836 -0.31680
 C -0.16909 0.18875 0.00176
 C 2.35953 1.26120 -0.14883
 C -2.54340 -0.77295 -0.01324
 F 1.38743 -0.25939 1.46198
 F -0.42357 -2.04894 -0.77781
 H 2.26397 2.44101 0.37852
 H -2.91042 0.14188 0.13738
 H 2.34386 1.53506 -0.94367
 H -3.11884 -0.78402 -1.22729
 H 3.52303 0.48460 -0.17774
 H -2.83636 -1.73659 1.27595
13
bifur_IRC_Distances_noMW_output/new_data/bifur_traj3_Distances point 452
C 1.05262 0.34775 0.34980
 C -0.92876 -0.79836 -0.31680
 C -0.16909 0.18875 0.00176
 C 2.35954 1.26120 -0.14883
 C -2.54340 -0.77296 -0.01324
 F 1.38742 -0.25938 1.46199
 F -0.42356 -2.04894 -0.77780
 H 2.26397 2.44102 0.37852
 H -2.91042 0.14188 0.13738
 H 2.34386 1.53505 -0.94368
 H -3.11885 -0.78403 -1.22730
 H 3.52303 0.48460 -0.17774
 H -2.83636 -1.73659 1.27596
13
bifur_IRC_Distances_noMW_output/new_data/bifur_traj3_Distances point 453
C 1.06194 0.35720 0.35376
 C -0.94214 -0.80228 -0.32923
 C -0.16954 0.18489 -0.02894
 C 2.37818 1.26603 -0.14604
 C -2.55816 -0.78419 -0.00833
 F 1.38947 -0.23469 1.48743
 F -0.44173 -2.04239 -0.80431
 H 2.28712 2.43993 0.38119
 H -2.93122 0.11669 0.13517
 H 2.35447 1.56093 -0.92212
 H -3.13371 -0.77529 -1.20613
 H 3.55065 0.47132 -0.19549
 H -2.84534 -1.75814 1.28304
13
bifur_IRC_Distances_noMW_output/new_data/bifur_traj3_Distances point 454
C 1.06716 0.36342 0.35630
 C -0.94949 -0.80553 -0.33531
 C -0.16955 0.18237 -0.04502
 C 2.38858 1.26811 -0.14712
 C -2.56643 -0.79003 -0.00386
 F 1.39023 -0.21674 1.50438
 F -0.45155 -2.04180 -0.81896
 H 2.30439 2.44297 0.38521
 H -2.93818 0.10693 0.14510
 H 2.35612 1.56895 -0.92335
 H -3.14693 -0.77392 -1.20012
 H 3.56588 0.46383 -0.20475
 H -2.85024 -1.76857 1.28751
13
bifur_IRC_Distances_noMW_output/new_data/bifur_traj3_Distances point 455
C 1.07204 0.37022 0.35879
 C -0.95660 -0.80924 -0.34068
 C -0.16984 0.18030 -0.06013
 C 2.39915 1.26991 -0.14950
 C -2.57483 -0.79573 0.00117
 F 1.39014 -0.19674 1.52217
 F -0.46044 -2.04309 -0.83228
 H 2.32390 2.44854 0.39018
 H -2.94316 0.09964 0.15986
 H 2.35650 1.57306 -0.93175
 H -3.16261 -0.77564 -1.19819
 H 3.58110 0.45635 -0.21253
 H -2.85535 -1.77759 1.29291
13
bifur_IRC_Distances_noMW_output/new_data/bifur_traj3_Distances point 456
C 1.07618 0.37754 0.36103
 C -0.96319 -0.81326 -0.34515
 C -0.17066 0.17910 -0.07400
 C 2.40989 1.27148 -0.15292
 C -2.58334 -0.80129 0.00634
 F 1.38859 -0.17531 1.54005
 F -0.46757 -2.04632 -0.84310
 H 2.34510 2.45690 0.39550
 H -2.94667 0.09489 0.17759
 H 2.35651 1.57320 -0.94632
 H -3.18024 -0.78115 -1.20062
 H 3.59622 0.44892 -0.21810
 H -2.86082 -1.78470 1.29971
13
bifur_IRC_Distances_noMW_output/new_data/bifur_traj3_Distances point 457
C 1.13573 0.28056 -0.27610
 C -1.03687 -0.69161 0.41868
 C -0.17940 0.19240 -0.00549
 C 2.39301 1.32443 0.15707
 C -2.57346 -0.84104 -0.19806
 F 1.62599 -0.59980 -1.16778
 F -0.66792 -1.68861 1.36319
 H 2.46973 2.27950 -0.75164
 H -2.86813 -0.05710 -0.71754
 H 2.19995 1.86002 0.80712
 H -3.38004 -0.45696 0.83048
 H 3.53126 0.58982 0.68354
 H -2.64985 -2.19161 -1.14348
13
bifur_IRC_Distances_noMW_output/new_data/bifur_traj3_Distances point 458
C 1.13763 0.28702 -0.28110
 C -1.04192 -0.69388 0.42370
 C -0.18352 0.19711 0.00382
 C 2.40351 1.32703 0.15846
 C -2.58177 -0.84718 -0.19827
 F 1.62221 -0.58636 -1.19184
 F -0.66939 -1.69171 1.37254
 H 2.49415 2.29042 -0.76345
 H -2.86681 -0.06309 -0.73383
 H 2.19791 1.86099 0.82708
 H -3.40232 -0.46520 0.84634
 H 3.54636 0.58342 0.68385
 H -2.65605 -2.19857 -1.14729
13
bifur_IRC_Distances_noMW_output/new_data/bifur_traj3_Distances point 459
C 1.13836 0.29296 -0.28556
 C -1.04597 -0.69552 0.42847
 C -0.18785 0.20227 0.01084
 C 2.41345 1.32971 0.15932
 C -2.58971 -0.85291 -0.19817
 F 1.61699 -0.57532 -1.21264
 F -0.66842 -1.69487 1.38195
 H 2.51849 2.30214 -0.77732
 H -2.86463 -0.06761 -0.75107
 H 2.19589 1.86117 0.84796
 H -3.42573 -0.47411 0.86451
 H 3.56061 0.57754 0.68284
 H -2.66148 -2.20546 -1.15113
13
bifur_IRC_Distances_noMW_output/new_data/bifur_traj3_Distances point 460
C 1.13826 0.29820 -0.28937
 C -1.04914 -0.69662 0.43285
 C -0.19210 0.20747 0.01606
 C 2.42252 1.33233 0.15977
 C -2.59702 -0.85807 -0.19790
 F 1.61110 -0.56665 -1.23007
 F -0.66590 -1.69780 1.39090
 H 2.54129 2.31378 -0.79143
 H -2.86230 -0.07093 -0.76746
 H 2.19428 1.86092 0.86765
 H -3.44843 -0.48302 0.88272
 H 3.57353 0.57237 0.68125
 H -2.66610 -2.21199 -1.15496
13
bifur_IRC_Distances_noMW_output/new_data/bifur_traj3_Distances point 461
C 1.13773 0.30273 -0.29250
 C -1.05170 -0.69731 0.43673
 C -0.19612 0.21243 0.02006
 C 2.43066 1.33481 0.15994
 C -2.60361 -0.86266 -0.19758
 F 1.60522 -0.55996 -1.24430
 F -0.66273 -1.70029 1.39895
 H 2.56158 2.32458 -0.80433
 H -2.86062 -0.07349 -0.78160
 H 2.19357 1.86068 0.88455
 H -3.46899 -0.49140 0.89916
 H 3.58500 0.56793 0.67971
 H -2.66999 -2.21805 -1.15878
13
bifur_IRC_Distances_noMW_output/new_data/bifur_traj3_Distances point 462
C 1.13712 0.30658 -0.29483
 C -1.05396 -0.69766 0.43998
 C -0.19985 0.21705 0.02339
 C 2.43797 1.33709 0.15996
 C -2.60952 -0.86676 -0.19735
 F 1.59991 -0.55492 -1.25530
 F -0.65976 -1.70207 1.40553
 H 2.57852 2.33385 -0.81461
 H -2.86074 -0.07585 -0.79198
 H 2.19457 1.86103 0.89703
 H -3.48615 -0.49880 0.91214
 H 3.59511 0.56418 0.67886
 H -2.67322 -2.22370 -1.16281
13
bifur_IRC_Distances_noMW_output/new_data/bifur_traj3_Distances point 463
C 1.13712 0.30658 -0.29483
 C -1.05396 -0.69766 0.43998
 C -0.19985 0.21705 0.02339
 C 2.43797 1.33709 0.15996
 C -2.60952 -0.86676 -0.19735
 F 1.59991 -0.55492 -1.25531
 F -0.65976 -1.70207 1.40553
 H 2.57852 2.33385 -0.81461
 H -2.86073 -0.07585 -0.79198
 H 2.19457 1.86102 0.89703
 H -3.48615 -0.49880 0.91214
 H 3.59511 0.56418 0.67886
 H -2.67322 -2.22370 -1.16281
13
bifur_IRC_Distances_noMW_output/new_data/bifur_traj3_Distances point 464
C 1.13727 0.31179 -0.29563
 C -1.05882 -0.69740 0.44321
 C -0.20590 0.22444 0.02979
 C 2.44977 1.34068 0.15996
 C -2.61887 -0.87344 -0.19784
 F 1.59422 -0.54952 -1.26381
 F -0.65869 -1.70149 1.40970
 H 2.59484 2.34268 -0.81798
 H -2.87380 -0.08274 -0.79047
 H 2.20754 1.86699 0.89658
 H -3.50037 -0.50737 0.91626
 H 3.61024 0.55913 0.68287
 H -2.67742 -2.23374 -1.17263
13
bifur_IRC_Distances_noMW_output/new_data/bifur_traj3_Distances point 465
C 1.13843 0.31282 -0.29404
 C -1.06136 -0.69695 0.44287
 C -0.20762 0.22642 0.03305
 C 2.45336 1.34159 0.16009
 C -2.62154 -0.87554 -0.19865
 F 1.59496 -0.54897 -1.26103
 F -0.66168 -1.69898 1.40653
 H 2.59211 2.34074 -0.80921
 H -2.88657 -0.08733 -0.77712
 H 2.21897 1.87262 0.88198
 H -3.49498 -0.50730 0.90517
 H 3.61409 0.55816 0.68814
 H -2.67816 -2.23728 -1.17777
13
bifur_IRC_Distances_noMW_output/new_data/bifur_traj3_Distances point 466
C 1.14010 0.31306 -0.29184
 C -1.06379 -0.69648 0.44178
 C -0.20852 0.22734 0.03635
 C 2.45554 1.34199 0.16031
 C -2.62301 -0.87688 -0.19970
 F 1.59743 -0.54918 -1.25593
 F -0.66626 -1.69570 1.40156
 H 2.58466 2.33602 -0.79596
 H -2.90087 -0.09206 -0.75884
 H 2.23140 1.87888 0.86167
 H -3.48429 -0.50518 0.88848
 H 3.61588 0.55794 0.69469
 H -2.67829 -2.23976 -1.18257
13
bifur_IRC_Distances_noMW_output/new_data/bifur_traj3_Distances point 467
C 1.14214 0.31274 -0.28941
 C -1.06606 -0.69604 0.44030
 C -0.20872 0.22736 0.03980
 C 2.45657 1.34197 0.16063
 C -2.62352 -0.87761 -0.20091
 F 1.60118 -0.54980 -1.24983
 F -0.67197 -1.69200 1.39573
 H 2.57401 2.32945 -0.77949
 H -2.91561 -0.09674 -0.73727
 H 2.24393 1.88531 0.83748
 H -3.47005 -0.50162 0.86777
 H 3.61609 0.55827 0.70217
 H -2.67800 -2.24129 -1.18697
13
bifur_IRC_Distances_noMW_output/new_data/bifur_traj3_Distances point 468
C 1.14450 0.31202 -0.28704
 C -1.06817 -0.69575 0.43868
 C -0.20829 0.22655 0.04351
 C 2.45664 1.34159 0.16106
 C -2.62323 -0.87783 -0.20226
 F 1.60592 -0.55045 -1.24380
 F -0.67853 -1.68817 1.38979
 H 2.56132 2.32170 -0.76074
 H -2.92992 -0.10120 -0.71375
 H 2.25579 1.89153 0.81091
 H -3.45357 -0.49705 0.84425
 H 3.61504 0.55899 0.71027
 H -2.67750 -2.24193 -1.19088
13
bifur_IRC_Distances_noMW_output/new_data/bifur_traj3_Distances point 469
C 1.14708 0.31107 -0.28508
 C -1.07006 -0.69571 0.43718
 C -0.20728 0.22499 0.04745
 C 2.45590 1.34094 0.16162
 C -2.62232 -0.87762 -0.20366
 F 1.61128 -0.55074 -1.23900
 F -0.68557 -1.68461 1.38449
 H 2.54806 2.31358 -0.74126
 H -2.94257 -0.10519 -0.69044
 H 2.26589 1.89704 0.78442
 H -3.43653 -0.49197 0.81991
 H 3.61310 0.55992 0.71839
 H -2.67697 -2.24169 -1.19402
13
bifur_IRC_Distances_noMW_output/new_data/bifur_traj3_Distances point 470
C 1.14962 0.31005 -0.28377
 C -1.07156 -0.69598 0.43598
 C -0.20583 0.22285 0.05119
 C 2.45452 1.34009 0.16227
 C -2.62092 -0.87704 -0.20494
 F 1.61666 -0.55044 -1.23619
 F -0.69233 -1.68181 1.38044
 H 2.53598 2.30610 -0.72361
 H -2.95196 -0.10831 -0.67053
 H 2.27291 1.90119 0.76169
 H -3.42112 -0.48701 0.79798
 H 3.61059 0.56090 0.72542
 H -2.67657 -2.24061 -1.19592
13
bifur_IRC_Distances_noMW_output/new_data/bifur_traj3_Distances point 471
C 1.15175 0.30896 -0.28306
 C -1.07240 -0.69643 0.43502
 C -0.20408 0.22037 0.05391
 C 2.45249 1.33911 0.16290
 C -2.61908 -0.87606 -0.20593
 F 1.62144 -0.55001 -1.23472
 F -0.69790 -1.67994 1.37763
 H 2.52596 2.29989 -0.70992
 H -2.95724 -0.11008 -0.65624
 H 2.27631 1.90355 0.74523
 H -3.40865 -0.48259 0.78109
 H 3.60753 0.56198 0.73039
 H -2.67615 -2.23877 -1.19629
13
bifur_IRC_Distances_noMW_output/new_data/bifur_traj3_Distances point 472
C 1.15314 0.30756 -0.28256
 C -1.07230 -0.69677 0.43405
 C -0.20212 0.21777 0.05490
 C 2.44961 1.33801 0.16333
 C -2.61666 -0.87456 -0.20653
 F 1.62532 -0.55040 -1.23294
 F -0.70168 -1.67882 1.37549
 H 2.51745 2.29485 -0.70066
 H -2.95876 -0.11022 -0.64742
 H 2.27663 1.90416 0.73479
 H -3.39883 -0.47871 0.76963
 H 3.60357 0.56337 0.73308
 H -2.67537 -2.23624 -1.19514
13
bifur_IRC_Distances_noMW_output/new_data/bifur_traj3_Distances point 473
C 1.15354 0.30564 -0.28192
 C -1.07108 -0.69676 0.43282
 C -0.20001 0.21516 0.05367
 C 2.44569 1.33678 0.16340
 C -2.61350 -0.87239 -0.20669
 F 1.62812 -0.55249 -1.22931
 F -0.70329 -1.67817 1.37344
 H 2.50961 2.29071 -0.69560
 H -2.95712 -0.10854 -0.64315
 H 2.27459 1.90315 0.72928
 H -3.39098 -0.47525 0.76317
 H 3.59831 0.56526 0.73354
 H -2.67389 -2.23308 -1.19264
13
bifur_IRC_Distances_noMW_output/new_data/bifur_traj3_Distances point 474
C 1.15353 0.30564 -0.28192
 C -1.07108 -0.69676 0.43282
 C -0.20001 0.21516 0.05367
 C 2.44569 1.33678 0.16340
 C -2.61349 -0.87239 -0.20669
 F 1.62812 -0.55249 -1.22931
 F -0.70329 -1.67817 1.37344
 H 2.50961 2.29070 -0.69560
 H -2.95712 -0.10854 -0.64314
 H 2.27459 1.90315 0.72927
 H -3.39098 -0.47525 0.76316
 H 3.59831 0.56526 0.73354
 H -2.67388 -2.23308 -1.19264
13
bifur_IRC_Distances_noMW_output/new_data/bifur_traj3_Distances point 475
C 1.15061 0.29983 -0.27942
 C -1.06473 -0.69507 0.42916
 C -0.19566 0.21047 0.04312
 C 2.43448 1.33397 0.16209
 C -2.60478 -0.86587 -0.20553
 F 1.62970 -0.56384 -1.21296
 F -0.69856 -1.67789 1.36867
 H 2.49472 2.28489 -0.69822
 H -2.94550 -0.09925 -0.64667
 H 2.26506 1.89660 0.73117
 H -3.38057 -0.46968 0.76509
 H 3.58335 0.57095 0.72765
 H -2.66813 -2.22512 -1.18415
13
bifur_IRC_Distances_noMW_output/new_data/bifur_traj3_Distances point 476
C 1.14731 0.29601 -0.27750
 C -1.05970 -0.69339 0.42674
 C -0.19350 0.20848 0.03385
 C 2.42738 1.33245 0.16070
 C -2.59938 -0.86162 -0.20425
 F 1.62844 -0.57300 -1.20009
 F -0.69229 -1.67822 1.36591
 H 2.48756 2.28309 -0.70519
 H -2.93617 -0.09192 -0.65351
 H 2.25816 1.89141 0.73768
 H -3.37777 -0.46751 0.77275
 H 3.57388 0.57466 0.72148
 H -2.66391 -2.22043 -1.17857
13
bifur_IRC_Distances_noMW_output/new_data/bifur_traj3_Distances point 477
C 1.14315 0.29170 -0.27522
 C -1.05373 -0.69134 0.42397
 C -0.19126 0.20650 0.02251
 C 2.41942 1.33082 0.15899
 C -2.59336 -0.85679 -0.20267
 F 1.62631 -0.58386 -1.18471
 F -0.68424 -1.67882 1.36295
 H 2.48010 2.28153 -0.71425
 H -2.92523 -0.08335 -0.66218
 H 2.25028 1.88539 0.74629
 H -3.37569 -0.46539 0.78301
 H 3.56327 0.57883 0.71374
 H -2.65903 -2.21522 -1.17241
13
bifur_IRC_Distances_noMW_output/new_data/bifur_traj3_Distances point 478
C 1.13847 0.28689 -0.27264
 C -1.04704 -0.68908 0.42086
 C -0.18876 0.20427 0.00956
 C 2.41057 1.32903 0.15707
 C -2.58668 -0.85140 -0.20092
 F 1.62382 -0.59596 -1.16725
 F -0.67513 -1.67960 1.35973
 H 2.47172 2.27971 -0.72397
 H -2.91318 -0.07389 -0.67140
 H 2.24168 1.87884 0.75562
 H -3.37333 -0.46296 0.79421
 H 3.55148 0.58347 0.70492
 H -2.65362 -2.20934 -1.16579
13
bifur_IRC_Distances_noMW_output/new_data/bifur_traj3_Distances point 479
C 1.13348 0.28153 -0.26976
 C -1.03972 -0.68671 0.41735
 C -0.18582 0.20150 -0.00477
 C 2.40068 1.32700 0.15502
 C -2.57920 -0.84536 -0.19909
 F 1.62140 -0.60911 -1.14780
 F -0.66550 -1.68050 1.35612
 H 2.46173 2.27719 -0.73331
 H -2.90031 -0.06367 -0.68027
 H 2.23246 1.87192 0.76468
 H -3.36979 -0.45985 0.80517
 H 3.53831 0.58865 0.69533
 H -2.64772 -2.20258 -1.15868
13
bifur_IRC_Distances_noMW_output/new_data/bifur_traj3_Distances point 480
C 1.12833 0.27550 -0.26653
 C -1.03176 -0.68433 0.41334
 C -0.18225 0.19789 -0.02048
 C 2.38952 1.32464 0.15289
 C -2.57074 -0.83855 -0.19721
 F 1.61941 -0.62326 -1.12616
 F -0.65570 -1.68148 1.35193
 H 2.44946 2.27359 -0.74161
 H -2.88669 -0.05271 -0.68823
 H 2.22258 1.86463 0.77286
 H -3.36429 -0.45577 0.81511
 H 3.52344 0.59451 0.68506
 H -2.64132 -2.19467 -1.15097
13
bifur_IRC_Distances_noMW_output/new_data/bifur_traj3_Distances point 481
C 1.06613 0.37351 0.35590
 C -0.95428 -0.80858 -0.33849
 C -0.17578 0.18935 -0.05979
 C 2.40450 1.27107 -0.14932
 C -2.57888 -0.79816 -0.00241
 F 1.37660 -0.19436 1.51922
 F -0.44677 -2.04885 -0.81565
 H 2.32978 2.46082 0.38633
 H -2.94998 0.10187 0.14814
 H 2.37016 1.56611 -0.93739
 H -3.16843 -0.79551 -1.21370
 H 3.58702 0.45330 -0.19906
 H -2.86006 -1.77056 1.30621
13
bifur_IRC_Distances_noMW_output/new_data/bifur_traj3_Distances point 482
C 1.06142 0.36605 0.35395
 C -0.94600 -0.80567 -0.33133
 C -0.17385 0.18949 -0.04100
 C 2.39060 1.26769 -0.15019
 C -2.56791 -0.79017 -0.00532
 F 1.37879 -0.21271 1.50281
 F -0.43837 -2.05035 -0.80248
 H 2.31106 2.45688 0.38461
 H -2.93603 0.11644 0.14823
 H 2.36090 1.55327 -0.94439
 H -3.15513 -0.79459 -1.22090
 H 3.56722 0.46249 -0.19179
 H -2.85270 -1.75883 1.29780
13
bifur_IRC_Distances_noMW_output/new_data/bifur_traj3_Distances point 483
C 1.05749 0.35815 0.35230
 C -0.93810 -0.80282 -0.32452
 C -0.17133 0.18863 -0.02191
 C 2.37631 1.26437 -0.15080
 C -2.55666 -0.78206 -0.00799
 F 1.38265 -0.23177 1.48619
 F -0.43168 -2.05098 -0.79154
 H 2.29153 2.45117 0.38312
 H -2.92198 0.13005 0.14862
 H 2.35070 1.54217 -0.94962
 H -3.14090 -0.79096 -1.22584
 H 3.54699 0.47221 -0.18592
 H -2.84501 -1.74817 1.28791
13
bifur_IRC_Distances_noMW_output/new_data/bifur_traj3_Distances point 484
C 1.05442 0.35029 0.35102
 C -0.93091 -0.80027 -0.31829
 C -0.16835 0.18679 -0.00350
 C 2.36237 1.26125 -0.15128
 C -2.54572 -0.77419 -0.01021
 F 1.38774 -0.25026 1.47032
 F -0.42679 -2.05102 -0.78302
 H 2.27245 2.44448 0.38209
 H -2.90829 0.14243 0.14989
 H 2.33994 1.53279 -0.95377
 H -3.12679 -0.78537 -1.22893
 H 3.52736 0.48190 -0.18152
 H -2.83743 -1.73881 1.27721
13
bifur_IRC_Distances_noMW_output/new_data/bifur_traj3_Distances point 485
C 1.05442 0.35029 0.35102
 C -0.93091 -0.80027 -0.31829
 C -0.16835 0.18679 -0.00350
 C 2.36237 1.26125 -0.15128
 C -2.54572 -0.77419 -0.01021
 F 1.38774 -0.25026 1.47031
 F -0.42679 -2.05102 -0.78301
 H 2.27245 2.44448 0.38209
 H -2.90829 0.14243 0.14989
 H 2.33994 1.53279 -0.95377
 H -3.12679 -0.78537 -1.22893
 H 3.52736 0.48190 -0.18152
 H -2.83743 -1.73881 1.27721
13
bifur_IRC_Distances_noMW_output/new_data/bifur_traj3_Distances point 486
C 1.05038 0.33514 0.34937
 C -0.91833 -0.79629 -0.30721
 C -0.16126 0.18050 0.03099
 C 2.33584 1.25549 -0.15252
 C -2.52505 -0.75921 -0.01318
 F 1.40024 -0.28412 1.44159
 F -0.42107 -2.05059 -0.77167
 H 2.23711 2.43016 0.38172
 H -2.88122 0.16493 0.15684
 H 2.31661 1.51696 -0.96232
 H -3.10066 -0.77083 -1.23203
 H 3.49033 0.50072 -0.17616
 H -2.82290 -1.72286 1.25459
13
bifur_IRC_Distances_noMW_output/new_data/bifur_traj3_Distances point 487
C 1.04915 0.32802 0.34897
 C -0.91274 -0.79500 -0.30218
 C -0.15718 0.17612 0.04705
 C 2.32324 1.25276 -0.15371
 C -2.51532 -0.75200 -0.01372
 F 1.40715 -0.29884 1.42921
 F -0.41967 -2.05078 -0.76832
 H 2.22157 2.42346 0.38272
 H -2.86703 0.17592 0.16401
 H 2.30348 1.50926 -0.96886
 H -3.08960 -0.76292 -1.23328
 H 3.47290 0.50969 -0.17497
 H -2.81596 -1.71570 1.24308
13
bifur_IRC_Distances_noMW_output/new_data/bifur_traj3_Distances point 488
C 1.04835 0.32153 0.34889
 C -0.90761 -0.79432 -0.29750
 C -0.15282 0.17100 0.06189
 C 2.31136 1.25009 -0.15564
 C -2.50621 -0.74505 -0.01337
 F 1.41403 -0.31117 1.41895
 F -0.41890 -2.05179 -0.76640
 H 2.20853 2.41790 0.38482
 H -2.85192 0.18718 0.17493
 H 2.28901 1.50091 -0.97854
 H -3.08105 -0.75542 -1.23517
 H 3.45660 0.51802 -0.17481
 H -2.80936 -1.70889 1.23196
13
bifur_IRC_Distances_noMW_output/new_data/bifur_traj3_Distances point 489
C 1.04785 0.31601 0.34913
 C -0.90300 -0.79434 -0.29329
 C -0.14835 0.16541 0.07494
 C 2.30059 1.24752 -0.15852
 C -2.49804 -0.73855 -0.01198
 F 1.42036 -0.32031 1.41156
 F -0.41845 -2.05397 -0.76587
 H 2.19894 2.41413 0.38812
 H -2.83587 0.19878 0.19009
 H 2.27326 1.49157 -0.99215
 H -3.07601 -0.74908 -1.23819
 H 3.44200 0.52527 -0.17573
 H -2.80328 -1.70243 1.22189
13
bifur_IRC_Distances_noMW_output/new_data/bifur_traj3_Distances point 490
C 1.04748 0.31165 0.34965
 C -0.89892 -0.79500 -0.28960
 C -0.14401 0.15978 0.08589
 C 2.29122 1.24508 -0.16233
 C -2.49102 -0.73267 -0.00962
 F 1.42566 -0.32607 1.40727
 F -0.41793 -2.05744 -0.76642
 H 2.19320 2.41251 0.39239
 H -2.81914 0.21056 0.20889
 H 2.25669 1.48119 -1.00946
 H -3.07483 -0.74446 -1.24253
 H 3.42949 0.53116 -0.17759
 H -2.79789 -1.69628 1.21346
13
bifur_IRC_Distances_noMW_output/new_data/bifur_traj3_Distances point 491
C 1.04701 0.30842 0.35033
 C -0.89521 -0.79612 -0.28636
 C -0.14004 0.15454 0.09495
 C 2.28324 1.24279 -0.16688
 C -2.48512 -0.72742 -0.00657
 F 1.42963 -0.32892 1.40561
 F -0.41689 -2.06210 -0.76748
 H 2.19093 2.41299 0.39716
 H -2.80211 0.22242 0.22999
 H 2.23991 1.46985 -1.02958
 H -3.07715 -0.74186 -1.24815
 H 3.41900 0.53571 -0.17997
 H -2.79320 -1.69030 1.20696
13
bifur_IRC_Distances_noMW_output/new_data/bifur_traj3_Distances point 492
C 1.04619 0.30615 0.35104
 C -0.89167 -0.79750 -0.28341
 C -0.13660 0.15006 0.10268
 C 2.27643 1.24063 -0.17197
 C -2.48014 -0.72271 -0.00313
 F 1.43209 -0.32963 1.40585
 F -0.41487 -2.06786 -0.76843
 H 2.19145 2.41542 0.40196
 H -2.78498 0.23444 0.25208
 H 2.22337 1.45753 -1.05169
 H -3.08233 -0.74145 -1.25506
 H 3.41019 0.53912 -0.18238
 H -2.78912 -1.68421 1.20247
13
bifur_IRC_Distances_noMW_output/new_data/bifur_traj3_Distances point 493
C 1.04480 0.30470 0.35168
 C -0.88809 -0.79897 -0.28058
 C -0.13382 0.14664 0.10957
 C 2.27058 1.23855 -0.17749
 C -2.47593 -0.71844 0.00046
 F 1.43289 -0.32881 1.40737
 F -0.41148 -2.07467 -0.76870
 H 2.19419 2.41970 0.40641
 H -2.76785 0.24676 0.27419
 H 2.20743 1.44409 -1.07525
 H -3.08985 -0.74340 -1.26334
 H 3.40272 0.54157 -0.18437
 H -2.78557 -1.67773 1.20006
13
bifur_IRC_Distances_noMW_output/new_data/bifur_traj3_Distances point 494
C 1.04270 0.30398 0.35218
 C -0.88432 -0.80042 -0.27777
 C -0.13179 0.14448 0.11598
 C 2.26557 1.23654 -0.18331
 C -2.47234 -0.71454 0.00401
 F 1.43191 -0.32687 1.40973
 F -0.40645 -2.08249 -0.76789
 H 2.19869 2.42575 0.41019
 H -2.75088 0.25946 0.29553
 H 2.19237 1.42948 -1.09979
 H -3.09931 -0.74784 -1.27300
 H 3.39637 0.54318 -0.18562
 H -2.78251 -1.67070 1.19976
13
bifur_IRC_Distances_noMW_output/new_data/bifur_traj3_Distances point 495
C 1.03988 0.30384 0.35249
 C -0.88033 -0.80177 -0.27494
 C -0.13051 0.14362 0.12211
 C 2.26126 1.23458 -0.18928
 C -2.46928 -0.71096 0.00737
 F 1.42928 -0.32425 1.41255
 F -0.39982 -2.09110 -0.76587
 H 2.20443 2.43325 0.41307
 H -2.73430 0.27246 0.31542
 H 2.17844 1.41390 -1.12460
 H -3.11012 -0.75457 -1.28373
 H 3.39093 0.54410 -0.18600
 H -2.77986 -1.66310 1.20140
13
bifur_IRC_Distances_noMW_output/new_data/bifur_traj3_Distances point 496
C 1.03988 0.30384 0.35249
 C -0.88033 -0.80177 -0.27494
 C -0.13051 0.14362 0.12211
 C 2.26126 1.23458 -0.18928
 C -2.46928 -0.71097 0.00737
 F 1.42928 -0.32425 1.41255
 F -0.39981 -2.09110 -0.76587
 H 2.20443 2.43326 0.41307
 H -2.73430 0.27246 0.31542
 H 2.17844 1.41390 -1.12460
 H -3.11013 -0.75457 -1.28373
 H 3.39093 0.54410 -0.18600
 H -2.77986 -1.66310 1.20140
13
bifur_IRC_Distances_noMW_output/new_data/bifur_traj3_Distances point 497
C 1.03274 0.30433 0.35264
 C -0.87182 -0.80392 -0.26927
 C -0.12951 0.14467 0.13419
 C 2.25378 1.23085 -0.20079
 C -2.46397 -0.70444 0.01311
 F 1.42094 -0.31908 1.41787
 F -0.38340 -2.10908 -0.75905
 H 2.21661 2.45007 0.41603
 H -2.70316 0.29825 0.34897
 H 2.15414 1.38207 -1.17127
 H -3.13250 -0.77180 -1.30590
 H 3.38149 0.54496 -0.18467
 H -2.77535 -1.64687 1.20814
13
bifur_IRC_Distances_noMW_output/new_data/bifur_traj3_Distances point 498
C 1.02892 0.30436 0.35255
 C -0.86743 -0.80466 -0.26647
 C -0.12928 0.14572 0.14054
 C 2.25002 1.22908 -0.20592
 C -2.46126 -0.70125 0.01538
 F 1.41653 -0.31770 1.41947
 F -0.37481 -2.11751 -0.75503
 H 2.22147 2.45785 0.41641
 H -2.68882 0.31041 0.36238
 H 2.14346 1.36715 -1.19152
 H -3.14233 -0.78027 -1.31597
 H 3.37668 0.54556 -0.18349
 H -2.77316 -1.63874 1.21169
13
bifur_IRC_Distances_noMW_output/new_data/bifur_traj3_Distances point 499
C 1.02527 0.30389 0.35239
 C -0.86303 -0.80516 -0.26371
 C -0.12891 0.14656 0.14733
 C 2.24587 1.22740 -0.21043
 C -2.45823 -0.69796 0.01722
 F 1.41276 -0.31777 1.41986
 F -0.36669 -2.12504 -0.75116
 H 2.22466 2.46429 0.41642
 H -2.67532 0.32173 0.37369
 H 2.13342 1.35369 -1.20904
 H -3.15033 -0.78736 -1.32469
 H 3.37133 0.54665 -0.18231
 H -2.77080 -1.63092 1.21442
13
bifur_IRC_Distances_noMW_output/new_data/bifur_traj3_Distances point 500
C 1.02196 0.30270 0.35220
 C -0.85867 -0.80542 -0.26098
 C -0.12818 0.14682 0.15476
 C 2.24113 1.22581 -0.21420
 C -2.45474 -0.69449 0.01866
 F 1.41013 -0.31970 1.41870
 F -0.35948 -2.13138 -0.74777
 H 2.22569 2.46889 0.41632
 H -2.66262 0.33201 0.38312
 H 2.12381 1.34217 -1.22353
 H -3.15600 -0.79229 -1.33170
 H 3.36514 0.54846 -0.18134
 H -2.76816 -1.62359 1.21576
