# Supplementary material for: Low dimensional representations along intrinsic reaction coordinates and molecular dynamics trajectories using interatomic distance matrices
Source: Chem Sci. 2019 Sep 18;10(43):9954–68. doi: 10.1039/c9sc02742d (PMC6991188; doi:10.1039/c9sc02742d)
Supplement: Supplementary file 1 [file SC-010-C9SC02742D-s001.zip › C9SC02742D-SI/ESI_xyz_files/bifur_IRC_Distances_noMW_output/new_data/bifur_traj_A_Distances_noMW_PC2.xyz]

13
bifur_IRC_Distances_noMW_output/new_data/bifur_traj2_Distances point 1
C -1.27109 0.45460 -0.05068
 C 0.87120 0.99737 0.03298
 C -0.32426 1.15470 -0.38186
 C -1.59640 -0.97114 0.06158
 C 1.85352 0.02829 -0.10131
 F -2.21811 1.07076 0.07608
 F 1.42117 1.88605 0.49278
 H -1.20831 -1.48896 -0.74390
 H 1.72300 -0.62688 -0.90521
 H -1.28591 -1.40212 0.96063
 H 1.86082 -0.47373 0.77978
 H -2.55291 -1.09123 0.04782
 H 2.72729 0.46229 -0.26868
13
bifur_IRC_Distances_noMW_output/new_data/bifur_traj2_Distances point 2
C -1.27116 0.45473 -0.04498
 C 0.87129 0.99726 0.02559
 C -0.32487 1.15532 -0.38584
 C -1.59633 -0.97119 0.05804
 C 1.85335 0.02841 -0.09695
 F -2.21793 1.07075 0.10088
 F 1.42207 1.88513 0.46846
 H -1.20600 -1.48729 -0.75011
 H 1.72524 -0.62559 -0.90322
 H -1.28796 -1.40405 0.96074
 H 1.85832 -0.47491 0.78948
 H -2.55287 -1.09126 0.03723
 H 2.72686 0.46268 -0.25932
13
bifur_IRC_Distances_noMW_output/new_data/bifur_traj2_Distances point 3
C -1.27118 0.45477 -0.04325
 C 0.87131 0.99723 0.02335
 C -0.32506 1.15551 -0.38698
 C -1.59632 -0.97120 0.05697
 C 1.85330 0.02844 -0.09562
 F -2.21785 1.07074 0.10837
 F 1.42233 1.88486 0.46104
 H -1.20533 -1.48678 -0.75197
 H 1.72589 -0.62520 -0.90256
 H -1.28855 -1.40463 0.96070
 H 1.85760 -0.47528 0.79238
 H -2.55287 -1.09127 0.03403
 H 2.72674 0.46279 -0.25646
13
bifur_IRC_Distances_noMW_output/new_data/bifur_traj2_Distances point 4
C -1.27118 0.45477 -0.04330
 C 0.87131 0.99723 0.02341
 C -0.32506 1.15551 -0.38694
 C -1.59632 -0.97120 0.05700
 C 1.85330 0.02844 -0.09566
 F -2.21786 1.07074 0.10815
 F 1.42232 1.88487 0.46125
 H -1.20535 -1.48679 -0.75191
 H 1.72587 -0.62521 -0.90258
 H -1.28854 -1.40461 0.96070
 H 1.85762 -0.47527 0.79230
 H -2.55287 -1.09127 0.03412
 H 2.72674 0.46278 -0.25655
13
bifur_IRC_Distances_noMW_output/new_data/bifur_traj2_Distances point 5
C -1.27118 0.45477 -0.04320
 C 0.87131 0.99723 0.02328
 C -0.32507 1.15552 -0.38701
 C -1.59632 -0.97120 0.05693
 C 1.85330 0.02844 -0.09558
 F -2.21785 1.07074 0.10862
 F 1.42234 1.88486 0.46079
 H -1.20531 -1.48676 -0.75203
 H 1.72591 -0.62518 -0.90253
 H -1.28857 -1.40465 0.96070
 H 1.85758 -0.47529 0.79247
 H -2.55287 -1.09127 0.03393
 H 2.72673 0.46279 -0.25637
13
bifur_IRC_Distances_noMW_output/new_data/bifur_traj2_Distances point 6
C -1.27119 0.45480 -0.04215
 C 0.87132 0.99722 0.02193
 C -0.32518 1.15564 -0.38769
 C -1.59631 -0.97121 0.05628
 C 1.85327 0.02846 -0.09477
 F -2.21781 1.07072 0.11312
 F 1.42249 1.88470 0.45631
 H -1.20491 -1.48645 -0.75313
 H 1.72629 -0.62495 -0.90212
 H -1.28892 -1.40500 0.96065
 H 1.85716 -0.47552 0.79421
 H -2.55287 -1.09127 0.03200
 H 2.72666 0.46286 -0.25464
13
bifur_IRC_Distances_noMW_output/new_data/bifur_traj2_Distances point 7
C -1.27121 0.45485 -0.03972
 C 0.87135 0.99719 0.01879
 C -0.32545 1.15591 -0.38921
 C -1.59629 -0.97122 0.05476
 C 1.85321 0.02850 -0.09289
 F -2.21769 1.07068 0.12360
 F 1.42282 1.88435 0.44584
 H -1.20401 -1.48574 -0.75569
 H 1.72718 -0.62440 -0.90111
 H -1.28972 -1.40581 0.96051
 H 1.85620 -0.47604 0.79822
 H -2.55288 -1.09126 0.02753
 H 2.72650 0.46301 -0.25061
13
bifur_IRC_Distances_noMW_output/new_data/bifur_traj2_Distances point 8
C -1.27124 0.45493 -0.03540
 C 0.87138 0.99714 0.01326
 C -0.32594 1.15640 -0.39177
 C -1.59625 -0.97125 0.05206
 C 1.85311 0.02856 -0.08956
 F -2.21744 1.07058 0.14204
 F 1.42337 1.88377 0.42724
 H -1.20249 -1.48447 -0.76012
 H 1.72868 -0.62343 -0.89920
 H -1.29107 -1.40725 0.96008
 H 1.85458 -0.47700 0.80518
 H -2.55291 -1.09124 0.01964
 H 2.72623 0.46325 -0.24345
13
bifur_IRC_Distances_noMW_output/new_data/bifur_traj2_Distances point 9
C -1.27127 0.45504 -0.02840
 C 0.87139 0.99710 0.00433
 C -0.32675 1.15722 -0.39552
 C -1.59622 -0.97127 0.04766
 C 1.85298 0.02865 -0.08412
 F -2.21696 1.07032 0.17169
 F 1.42415 1.88292 0.39690
 H -1.20019 -1.48241 -0.76705
 H 1.73100 -0.62187 -0.89572
 H -1.29312 -1.40956 0.95893
 H 1.85215 -0.47860 0.81609
 H -2.55302 -1.09116 0.00696
 H 2.72585 0.46361 -0.23175
13
bifur_IRC_Distances_noMW_output/new_data/bifur_traj2_Distances point 10
C -1.27128 0.45517 -0.01786
 C 0.87133 0.99711 -0.00894
 C -0.32800 1.15849 -0.40024
 C -1.59621 -0.97127 0.04101
 C 1.85285 0.02872 -0.07591
 F -2.21602 1.06972 0.21561
 F 1.42505 1.88189 0.35095
 H -1.19705 -1.47929 -0.77677
 H 1.73425 -0.61955 -0.88965
 H -1.29594 -1.41301 0.95610
 H 1.84891 -0.48110 0.83155
 H -2.55328 -1.09093 -0.01183
 H 2.72539 0.46405 -0.21403
13
bifur_IRC_Distances_noMW_output/new_data/bifur_traj2_Distances point 11
C -1.27122 0.45525 -0.00526
 C 0.87115 0.99723 -0.02455
 C -0.32953 1.16004 -0.40445
 C -1.59627 -0.97122 0.03307
 C 1.85279 0.02873 -0.06610
 F -2.21458 1.06870 0.26695
 F 1.42569 1.88104 0.29573
 H -1.19370 -1.47554 -0.78720
 H 1.73790 -0.61683 -0.88110
 H -1.29902 -1.41706 0.95102
 H 1.84553 -0.48425 0.84839
 H -2.55377 -1.09051 -0.03379
 H 2.72504 0.46441 -0.19270
13
bifur_IRC_Distances_noMW_output/new_data/bifur_traj2_Distances point 12
C -1.27122 0.45525 -0.00525
 C 0.87115 0.99723 -0.02455
 C -0.32954 1.16004 -0.40446
 C -1.59627 -0.97122 0.03307
 C 1.85279 0.02873 -0.06610
 F -2.21458 1.06870 0.26696
 F 1.42569 1.88104 0.29572
 H -1.19370 -1.47554 -0.78720
 H 1.73790 -0.61683 -0.88110
 H -1.29902 -1.41706 0.95102
 H 1.84553 -0.48425 0.84839
 H -2.55377 -1.09051 -0.03380
 H 2.72504 0.46441 -0.19270
13
bifur_IRC_Distances_noMW_output/new_data/bifur_traj2_Distances point 13
C -1.27095 0.45522 0.01632
 C 0.87055 0.99770 -0.05058
 C -0.33222 1.16277 -0.40814
 C -1.59652 -0.97099 0.01957
 C 1.85293 0.02854 -0.04944
 F -2.21138 1.06621 0.35196
 F 1.42573 1.88055 0.20065
 H -1.18855 -1.46905 -0.80188
 H 1.74395 -0.61239 -0.86337
 H -1.30398 -1.42384 0.93813
 H 1.84056 -0.48995 0.87284
 H -2.55503 -1.08940 -0.07013
 H 2.72490 0.46462 -0.15593
13
bifur_IRC_Distances_noMW_output/new_data/bifur_traj2_Distances point 14
C -1.27083 0.45517 0.02279
 C 0.87030 0.99790 -0.05821
 C -0.33302 1.16359 -0.40839
 C -1.59663 -0.97089 0.01557
 C 1.85303 0.02843 -0.04452
 F -2.21024 1.06529 0.37670
 F 1.42549 1.88064 0.17211
 H -1.18707 -1.46709 -0.80548
 H 1.74579 -0.61112 -0.85736
 H -1.30547 -1.42582 0.93328
 H 1.83918 -0.49172 0.87907
 H -2.55550 -1.08898 -0.08069
 H 2.72497 0.46459 -0.14487
13
bifur_IRC_Distances_noMW_output/new_data/bifur_traj2_Distances point 15
C -1.27078 0.45515 0.02520
 C 0.87020 0.99799 -0.06102
 C -0.33332 1.16390 -0.40839
 C -1.59668 -0.97085 0.01408
 C 1.85307 0.02839 -0.04269
 F -2.20980 1.06493 0.38584
 F 1.42537 1.88070 0.16148
 H -1.18652 -1.46635 -0.80673
 H 1.74649 -0.61065 -0.85504
 H -1.30604 -1.42656 0.93136
 H 1.83868 -0.49239 0.88126
 H -2.55569 -1.08881 -0.08458
 H 2.72502 0.46456 -0.14075
13
bifur_IRC_Distances_noMW_output/new_data/bifur_traj2_Distances point 16
C -1.27082 0.45517 0.02351
 C 0.87027 0.99793 -0.05905
 C -0.33311 1.16369 -0.40840
 C -1.59664 -0.97088 0.01512
 C 1.85304 0.02842 -0.04397
 F -2.21011 1.06518 0.37942
 F 1.42545 1.88065 0.16895
 H -1.18691 -1.46687 -0.80586
 H 1.74600 -0.61098 -0.85667
 H -1.30564 -1.42604 0.93272
 H 1.83903 -0.49192 0.87972
 H -2.55556 -1.08893 -0.08185
 H 2.72499 0.46458 -0.14365
13
bifur_IRC_Distances_noMW_output/new_data/bifur_traj2_Distances point 17
C -1.27087 0.45519 0.02069
 C 0.87038 0.99784 -0.05574
 C -0.33276 1.16333 -0.40835
 C -1.59659 -0.97092 0.01686
 C 1.85299 0.02847 -0.04611
 F -2.21062 1.06560 0.36871
 F 1.42558 1.88060 0.18138
 H -1.18755 -1.46773 -0.80435
 H 1.74519 -0.61153 -0.85934
 H -1.30499 -1.42518 0.93490
 H 1.83963 -0.49114 0.87710
 H -2.55534 -1.08912 -0.07728
 H 2.72494 0.46460 -0.14846
13
bifur_IRC_Distances_noMW_output/new_data/bifur_traj2_Distances point 18
C -1.27085 0.45518 0.02186
 C 0.87034 0.99787 -0.05711
 C -0.33291 1.16347 -0.40838
 C -1.59661 -0.97091 0.01614
 C 1.85301 0.02845 -0.04523
 F -2.21041 1.06543 0.37316
 F 1.42553 1.88062 0.17623
 H -1.18728 -1.46737 -0.80499
 H 1.74553 -0.61130 -0.85824
 H -1.30526 -1.42554 0.93401
 H 1.83938 -0.49146 0.87820
 H -2.55543 -1.08904 -0.07917
 H 2.72496 0.46460 -0.14647
13
bifur_IRC_Distances_noMW_output/new_data/bifur_traj2_Distances point 19
C -1.27072 0.45512 0.02796
 C 0.87008 0.99809 -0.06424
 C -0.33367 1.16425 -0.40832
 C -1.59673 -0.97080 0.01238
 C 1.85313 0.02833 -0.04061
 F -2.20928 1.06450 0.39624
 F 1.42521 1.88078 0.14930
 H -1.18589 -1.46551 -0.80810
 H 1.74730 -0.61013 -0.85234
 H -1.30669 -1.42740 0.92910
 H 1.83810 -0.49316 0.88367
 H -2.55591 -1.08862 -0.08902
 H 2.72507 0.46452 -0.13603
13
bifur_IRC_Distances_noMW_output/new_data/bifur_traj2_Distances point 20
C -1.27046 0.45498 0.03828
 C 0.86959 0.99850 -0.07612
 C -0.33495 1.16557 -0.40746
 C -1.59697 -0.97058 0.00609
 C 1.85338 0.02809 -0.03289
 F -2.20721 1.06278 0.43463
 F 1.42442 1.88128 0.10375
 H -1.18351 -1.46235 -0.81262
 H 1.75043 -0.60821 -0.84178
 H -1.30920 -1.43050 0.91994
 H 1.83593 -0.49606 0.89191
 H -2.55681 -1.08781 -0.10536
 H 2.72537 0.46431 -0.11837
13
bifur_IRC_Distances_noMW_output/new_data/bifur_traj2_Distances point 21
C -1.27004 0.45471 0.05232
 C 0.86881 0.99918 -0.09192
 C -0.33666 1.16734 -0.40476
 C -1.59737 -0.97023 -0.00233
 C 1.85382 0.02767 -0.02261
 F -2.20410 1.06014 0.48544
 F 1.42288 1.88240 0.04196
 H -1.18010 -1.45801 -0.81732
 H 1.75503 -0.60574 -0.82642
 H -1.31292 -1.43464 0.90592
 H 1.83288 -0.50008 0.90104
 H -2.55820 -1.08656 -0.12693
 H 2.72598 0.46382 -0.09438
13
bifur_IRC_Distances_noMW_output/new_data/bifur_traj2_Distances point 22
C -1.26938 0.45425 0.06986
 C 0.86765 1.00019 -0.11105
 C -0.33873 1.16949 -0.39899
 C -1.59797 -0.96969 -0.01255
 C 1.85453 0.02699 -0.01020
 F -2.19975 1.05640 0.54667
 F 1.42019 1.88448 -0.03485
 H -1.17534 -1.45252 -0.82096
 H 1.76157 -0.60291 -0.80595
 H -1.31830 -1.43967 0.88615
 H 1.82864 -0.50517 0.90921
 H -2.56021 -1.08475 -0.15280
 H 2.72711 0.46289 -0.06453
13
bifur_IRC_Distances_noMW_output/new_data/bifur_traj2_Distances point 23
C -1.26938 0.45426 0.06986
 C 0.86765 1.00019 -0.11105
 C -0.33873 1.16949 -0.39899
 C -1.59797 -0.96969 -0.01254
 C 1.85453 0.02699 -0.01021
 F -2.19975 1.05640 0.54665
 F 1.42019 1.88448 -0.03483
 H -1.17534 -1.45252 -0.82096
 H 1.76157 -0.60291 -0.80596
 H -1.31830 -1.43967 0.88615
 H 1.82864 -0.50517 0.90921
 H -2.56021 -1.08475 -0.15279
 H 2.72711 0.46289 -0.06454
13
bifur_IRC_Distances_noMW_output/new_data/bifur_traj2_Distances point 24
C -1.26720 0.45263 0.11221
 C 0.86408 1.00332 -0.15443
 C -0.34319 1.17423 -0.37462
 C -1.59991 -0.96794 -0.03532
 C 1.85694 0.02474 0.01705
 F -2.18725 1.04561 0.68405
 F 1.41024 1.89259 -0.21714
 H -1.15932 -1.43883 -0.82124
 H 1.78327 -0.59734 -0.75433
 H -1.33683 -1.45136 0.83165
 H 1.81396 -0.51753 0.91575
 H -2.56622 -1.07932 -0.21009
 H 2.73143 0.45920 0.00645
13
bifur_IRC_Distances_noMW_output/new_data/bifur_traj2_Distances point 25
C -1.26607 0.45179 0.12916
 C 0.86238 1.00479 -0.17065
 C -0.34468 1.17586 -0.36108
 C -1.60088 -0.96707 -0.04339
 C 1.85815 0.02362 0.02653
 F -2.18150 1.04073 0.73487
 F 1.40492 1.89696 -0.28816
 H -1.14995 -1.43305 -0.81910
 H 1.79544 -0.59559 -0.73498
 H -1.34760 -1.45601 0.80928
 H 1.80505 -0.52240 0.91426
 H -2.56908 -1.07675 -0.23087
 H 2.73381 0.45713 0.03412
13
bifur_IRC_Distances_noMW_output/new_data/bifur_traj2_Distances point 26
C -1.26526 0.45119 0.14019
 C 0.86119 1.00581 -0.18088
 C -0.34554 1.17683 -0.35126
 C -1.60156 -0.96646 -0.04822
 C 1.85901 0.02282 0.03215
 F -2.17752 1.03742 0.76670
 F 1.40105 1.90011 -0.33359
 H -1.14252 -1.42913 -0.81748
 H 1.80485 -0.59458 -0.72359
 H -1.35606 -1.45911 0.79537
 H 1.79787 -0.52553 0.91251
 H -2.57108 -1.07497 -0.24371
 H 2.73557 0.45561 0.05182
13
bifur_IRC_Distances_noMW_output/new_data/bifur_traj2_Distances point 27
C -1.27101 0.45661 -0.02002
 C 0.87463 0.99332 0.19097
 C -0.31614 1.14974 0.45078
 C -1.59618 -0.97145 0.10358
 C 1.85174 0.02954 -0.17254
 F -2.22505 1.08162 -0.54628
 F 1.42658 1.87623 0.38465
 H -1.07708 -1.48280 0.79871
 H 1.85798 -0.63755 0.53732
 H -1.42045 -1.40649 -0.78284
 H 1.71855 -0.45838 -1.07718
 H -2.54910 -1.09534 0.36771
 H 2.72553 0.46495 -0.23486
13
bifur_IRC_Distances_noMW_output/new_data/bifur_traj2_Distances point 28
C -1.27101 0.45662 -0.02215
 C 0.87457 0.99345 0.19284
 C -0.31634 1.15016 0.44833
 C -1.59622 -0.97139 0.10538
 C 1.85180 0.02943 -0.17448
 F -2.22485 1.08122 -0.55276
 F 1.42650 1.87637 0.39429
 H -1.07468 -1.48174 0.79889
 H 1.86061 -0.63708 0.53424
 H -1.42286 -1.40757 -0.77902
 H 1.71612 -0.45924 -1.07721
 H -2.54921 -1.09510 0.37176
 H 2.72557 0.46486 -0.24008
13
bifur_IRC_Distances_noMW_output/new_data/bifur_traj2_Distances point 29
C -1.27101 0.45661 -0.02132
 C 0.87460 0.99340 0.19211
 C -0.31627 1.15000 0.44929
 C -1.59620 -0.97141 0.10467
 C 1.85178 0.02947 -0.17372
 F -2.22493 1.08138 -0.55024
 F 1.42653 1.87632 0.39052
 H -1.07563 -1.48215 0.79882
 H 1.85957 -0.63726 0.53544
 H -1.42190 -1.40715 -0.78051
 H 1.71708 -0.45890 -1.07720
 H -2.54917 -1.09520 0.37018
 H 2.72556 0.46490 -0.23803
13
bifur_IRC_Distances_noMW_output/new_data/bifur_traj2_Distances point 30
C -1.26501 0.45101 0.14343
 C 0.86083 1.00612 -0.18384
 C -0.34577 1.17709 -0.34824
 C -1.60177 -0.96628 -0.04957
 C 1.85927 0.02257 0.03371
 F -2.17632 1.03643 0.77586
 F 1.39986 1.90108 -0.34679
 H -1.14010 -1.42795 -0.81701
 H 1.80787 -0.59430 -0.72049
 H -1.35879 -1.46004 0.79145
 H 1.79551 -0.52645 0.91192
 H -2.57169 -1.07443 -0.24737
 H 2.73611 0.45513 0.05696
13
bifur_IRC_Distances_noMW_output/new_data/bifur_traj2_Distances point 31
C -1.26559 0.45143 0.13586
 C 0.86166 1.00541 -0.17690
 C -0.34521 1.17646 -0.35520
 C -1.60129 -0.96671 -0.04637
 C 1.85867 0.02314 0.03000
 F -2.17910 1.03873 0.75433
 F 1.40261 1.89885 -0.31586
 H -1.14557 -1.43069 -0.81812
 H 1.80101 -0.59497 -0.72791
 H -1.35259 -1.45789 0.80073
 H 1.80083 -0.52431 0.91325
 H -2.57029 -1.07568 -0.23874
 H 2.73486 0.45622 0.04492
13
bifur_IRC_Distances_noMW_output/new_data/bifur_traj2_Distances point 32
C -1.26619 0.45187 0.12757
 C 0.86254 1.00465 -0.16916
 C -0.34454 1.17572 -0.36243
 C -1.60078 -0.96716 -0.04266
 C 1.85803 0.02373 0.02568
 F -2.18205 1.04119 0.73021
 F 1.40545 1.89653 -0.28157
 H -1.15092 -1.43360 -0.81933
 H 1.79419 -0.59574 -0.73671
 H -1.34649 -1.45558 0.81134
 H 1.80599 -0.52195 0.91447
 H -2.56880 -1.07700 -0.22898
 H 2.73358 0.45734 0.03156
13
bifur_IRC_Distances_noMW_output/new_data/bifur_traj2_Distances point 33
C -1.26672 0.45227 0.11978
 C 0.86334 1.00396 -0.16175
 C -0.34388 1.17498 -0.36882
 C -1.60033 -0.96756 -0.03901
 C 1.85746 0.02425 0.02140
 F -2.18473 1.04346 0.70704
 F 1.40795 1.89447 -0.24902
 H -1.15541 -1.43628 -0.82037
 H 1.78839 -0.59652 -0.74548
 H -1.34134 -1.45343 0.82158
 H 1.81027 -0.51972 0.91531
 H -2.56747 -1.07820 -0.21952
 H 2.73245 0.45832 0.01887
13
bifur_IRC_Distances_noMW_output/new_data/bifur_traj2_Distances point 34
C -1.26672 0.45227 0.11977
 C 0.86334 1.00396 -0.16175
 C -0.34387 1.17498 -0.36882
 C -1.60033 -0.96756 -0.03901
 C 1.85746 0.02426 0.02140
 F -2.18474 1.04346 0.70703
 F 1.40796 1.89447 -0.24900
 H -1.15541 -1.43628 -0.82037
 H 1.78839 -0.59652 -0.74548
 H -1.34133 -1.45343 0.82158
 H 1.81027 -0.51971 0.91531
 H -2.56747 -1.07820 -0.21952
 H 2.73245 0.45832 0.01887
13
bifur_IRC_Distances_noMW_output/new_data/bifur_traj2_Distances point 35
C -1.26749 0.45285 0.10747
 C 0.86453 1.00292 -0.14977
 C -0.34274 1.17374 -0.37804
 C -1.59966 -0.96816 -0.03294
 C 1.85662 0.02504 0.01423
 F -2.18879 1.04692 0.66941
 F 1.41159 1.89148 -0.19703
 H -1.16157 -1.44041 -0.82168
 H 1.78028 -0.59787 -0.76001
 H -1.33422 -1.45007 0.83798
 H 1.81607 -0.51616 0.91582
 H -2.56547 -1.08000 -0.20405
 H 2.73083 0.45971 -0.00139
13
bifur_IRC_Distances_noMW_output/new_data/bifur_traj2_Distances point 36
C -1.26772 0.45302 0.10351
 C 0.86490 1.00260 -0.14585
 C -0.34235 1.17333 -0.38077
 C -1.59946 -0.96834 -0.03091
 C 1.85637 0.02528 0.01183
 F -2.19004 1.04800 0.65706
 F 1.41267 1.89059 -0.18020
 H -1.16334 -1.44171 -0.82197
 H 1.77792 -0.59834 -0.76480
 H -1.33217 -1.44899 0.84325
 H 1.81772 -0.51501 0.91575
 H -2.56486 -1.08055 -0.19894
 H 2.73035 0.46013 -0.00795
13
bifur_IRC_Distances_noMW_output/new_data/bifur_traj2_Distances point 37
C -1.26784 0.45311 0.10144
 C 0.86509 1.00244 -0.14378
 C -0.34214 1.17310 -0.38215
 C -1.59936 -0.96844 -0.02984
 C 1.85624 0.02540 0.01055
 F -2.19069 1.04856 0.65053
 F 1.41322 1.89014 -0.17135
 H -1.16424 -1.44239 -0.82210
 H 1.77673 -0.59858 -0.76733
 H -1.33114 -1.44843 0.84601
 H 1.81854 -0.51440 0.91566
 H -2.56454 -1.08083 -0.19624
 H 2.73011 0.46033 -0.01139
13
bifur_IRC_Distances_noMW_output/new_data/bifur_traj2_Distances point 38
C -1.26785 0.45312 0.10119
 C 0.86511 1.00242 -0.14353
 C -0.34212 1.17308 -0.38232
 C -1.59934 -0.96845 -0.02971
 C 1.85622 0.02541 0.01039
 F -2.19077 1.04863 0.64972
 F 1.41329 1.89008 -0.17025
 H -1.16434 -1.44248 -0.82211
 H 1.77658 -0.59862 -0.76764
 H -1.33101 -1.44836 0.84635
 H 1.81865 -0.51433 0.91564
 H -2.56450 -1.08087 -0.19590
 H 2.73008 0.46036 -0.01182
13
bifur_IRC_Distances_noMW_output/new_data/bifur_traj2_Distances point 39
C -1.26782 0.45309 0.10182
 C 0.86505 1.00247 -0.14416
 C -0.34218 1.17315 -0.38190
 C -1.59937 -0.96842 -0.03004
 C 1.85626 0.02537 0.01079
 F -2.19057 1.04846 0.65173
 F 1.41312 1.89022 -0.17297
 H -1.16407 -1.44227 -0.82208
 H 1.77695 -0.59854 -0.76687
 H -1.33132 -1.44853 0.84550
 H 1.81840 -0.51451 0.91568
 H -2.56460 -1.08078 -0.19673
 H 2.73016 0.46030 -0.01076
13
bifur_IRC_Distances_noMW_output/new_data/bifur_traj2_Distances point 40
C -1.26778 0.45307 0.10244
 C 0.86500 1.00252 -0.14478
 C -0.34224 1.17321 -0.38149
 C -1.59941 -0.96839 -0.03036
 C 1.85630 0.02534 0.01117
 F -2.19038 1.04829 0.65369
 F 1.41296 1.89036 -0.17563
 H -1.16381 -1.44207 -0.82204
 H 1.77730 -0.59846 -0.76611
 H -1.33163 -1.44870 0.84468
 H 1.81815 -0.51470 0.91571
 H -2.56469 -1.08070 -0.19755
 H 2.73023 0.46023 -0.00973
13
bifur_IRC_Distances_noMW_output/new_data/bifur_traj2_Distances point 41
C -1.26777 0.45306 0.10256
 C 0.86499 1.00253 -0.14490
 C -0.34225 1.17322 -0.38141
 C -1.59941 -0.96839 -0.03042
 C 1.85631 0.02533 0.01124
 F -2.19034 1.04826 0.65406
 F 1.41293 1.89038 -0.17614
 H -1.16376 -1.44203 -0.82203
 H 1.77737 -0.59845 -0.76596
 H -1.33169 -1.44873 0.84452
 H 1.81810 -0.51473 0.91571
 H -2.56471 -1.08068 -0.19770
 H 2.73024 0.46022 -0.00953
13
bifur_IRC_Distances_noMW_output/new_data/bifur_traj2_Distances point 42
C -1.26780 0.45308 0.10210
 C 0.86503 1.00249 -0.14444
 C -0.34221 1.17317 -0.38172
 C -1.59939 -0.96841 -0.03018
 C 1.85628 0.02536 0.01096
 F -2.19048 1.04839 0.65260
 F 1.41305 1.89028 -0.17415
 H -1.16396 -1.44218 -0.82206
 H 1.77710 -0.59851 -0.76653
 H -1.33146 -1.44861 0.84514
 H 1.81829 -0.51459 0.91569
 H -2.56464 -1.08074 -0.19709
 H 2.73019 0.46027 -0.01030
13
bifur_IRC_Distances_noMW_output/new_data/bifur_traj2_Distances point 43
C -1.26784 0.45311 0.10147
 C 0.86509 1.00244 -0.14381
 C -0.34215 1.17311 -0.38213
 C -1.59936 -0.96844 -0.02986
 C 1.85624 0.02539 0.01057
 F -2.19068 1.04855 0.65062
 F 1.41322 1.89014 -0.17148
 H -1.16422 -1.44238 -0.82210
 H 1.77675 -0.59858 -0.76729
 H -1.33115 -1.44843 0.84597
 H 1.81853 -0.51441 0.91566
 H -2.56454 -1.08083 -0.19628
 H 2.73012 0.46033 -0.01134
13
bifur_IRC_Distances_noMW_output/new_data/bifur_traj2_Distances point 44
C -1.26780 0.45308 0.10216
 C 0.86502 1.00249 -0.14450
 C -0.34221 1.17318 -0.38168
 C -1.59939 -0.96841 -0.03021
 C 1.85628 0.02535 0.01099
 F -2.19047 1.04837 0.65278
 F 1.41304 1.89029 -0.17440
 H -1.16393 -1.44216 -0.82206
 H 1.77714 -0.59850 -0.76646
 H -1.33149 -1.44862 0.84506
 H 1.81826 -0.51461 0.91569
 H -2.56465 -1.08074 -0.19717
 H 2.73020 0.46026 -0.01021
13
bifur_IRC_Distances_noMW_output/new_data/bifur_traj2_Distances point 45
C -1.26780 0.45308 0.10215
 C 0.86502 1.00249 -0.14449
 C -0.34221 1.17318 -0.38168
 C -1.59939 -0.96841 -0.03021
 C 1.85628 0.02536 0.01099
 F -2.19047 1.04837 0.65276
 F 1.41304 1.89029 -0.17438
 H -1.16393 -1.44216 -0.82206
 H 1.77713 -0.59850 -0.76647
 H -1.33149 -1.44862 0.84507
 H 1.81827 -0.51461 0.91569
 H -2.56465 -1.08074 -0.19717
 H 2.73020 0.46026 -0.01022
13
bifur_IRC_Distances_noMW_output/new_data/bifur_traj2_Distances point 46
C -1.26707 0.45253 0.11427
 C 0.86389 1.00349 -0.15643
 C -0.34338 1.17444 -0.37308
 C -1.60003 -0.96784 -0.03634
 C 1.85708 0.02461 0.01825
 F -2.18658 1.04503 0.69035
 F 1.40963 1.89309 -0.22583
 H -1.15830 -1.43814 -0.82102
 H 1.78461 -0.59711 -0.75190
 H -1.33801 -1.45193 0.82890
 H 1.81300 -0.51813 0.91567
 H -2.56656 -1.07902 -0.21268
 H 2.73170 0.45896 0.00984
13
bifur_IRC_Distances_noMW_output/new_data/bifur_traj2_Distances point 47
C -1.26638 0.45202 0.12481
 C 0.86283 1.00440 -0.16655
 C -0.34431 1.17546 -0.36474
 C -1.60062 -0.96730 -0.04139
 C 1.85783 0.02392 0.02419
 F -2.18302 1.04200 0.72205
 F 1.40635 1.89578 -0.27005
 H -1.15257 -1.43456 -0.81971
 H 1.79207 -0.59601 -0.73977
 H -1.34460 -1.45481 0.81495
 H 1.80757 -0.52116 0.91481
 H -2.56832 -1.07743 -0.22565
 H 2.73317 0.45769 0.02707
13
bifur_IRC_Distances_noMW_output/new_data/bifur_traj2_Distances point 48
C -1.26550 0.45137 0.13699
 C 0.86154 1.00551 -0.17794
 C -0.34530 1.17655 -0.35418
 C -1.60136 -0.96664 -0.04686
 C 1.85876 0.02305 0.03057
 F -2.17869 1.03839 0.75757
 F 1.40221 1.89918 -0.32049
 H -1.14479 -1.43028 -0.81795
 H 1.80199 -0.59486 -0.72677
 H -1.35348 -1.45820 0.79932
 H 1.80008 -0.52463 0.91306
 H -2.57049 -1.07549 -0.24004
 H 2.73504 0.45606 0.04672
13
bifur_IRC_Distances_noMW_output/new_data/bifur_traj2_Distances point 49
C -1.27101 0.45662 -0.02314
 C 0.87454 0.99351 0.19370
 C -0.31643 1.15036 0.44718
 C -1.59623 -0.97136 0.10621
 C 1.85182 0.02938 -0.17539
 F -2.22476 1.08103 -0.55576
 F 1.42646 1.87645 0.39878
 H -1.07352 -1.48124 0.79898
 H 1.86187 -0.63686 0.53281
 H -1.42401 -1.40808 -0.77726
 H 1.71495 -0.45964 -1.07723
 H -2.54926 -1.09499 0.37365
 H 2.72560 0.46481 -0.24253
13
bifur_IRC_Distances_noMW_output/new_data/bifur_traj2_Distances point 50
C -1.27100 0.45660 -0.03440
 C 0.87423 0.99422 0.20377
 C -0.31736 1.15253 0.43330
 C -1.59643 -0.97097 0.11614
 C 1.85212 0.02876 -0.18633
 F -2.22375 1.07877 -0.58977
 F 1.42594 1.87748 0.45160
 H -1.05807 -1.47529 0.80027
 H 1.87869 -0.63455 0.51655
 H -1.43958 -1.41400 -0.75721
 H 1.69919 -0.46412 -1.07804
 H -2.54985 -1.09361 0.39638
 H 2.72587 0.46417 -0.27225
13
bifur_IRC_Distances_noMW_output/new_data/bifur_traj2_Distances point 51
C -1.27096 0.45654 -0.04463
 C 0.87399 0.99493 0.21331
 C -0.31799 1.15443 0.41947
 C -1.59662 -0.97053 0.12591
 C 1.85239 0.02810 -0.19747
 F -2.22292 1.07656 -0.62051
 F 1.42542 1.87873 0.50265
 H -1.03926 -1.46933 0.80241
 H 1.89900 -0.63275 0.50219
 H -1.45865 -1.41977 -0.73963
 H 1.67978 -0.46808 -1.08027
 H -2.55031 -1.09219 0.41939
 H 2.72613 0.46336 -0.30281
13
bifur_IRC_Distances_noMW_output/new_data/bifur_traj2_Distances point 52
C -1.27093 0.45648 -0.05264
 C 0.87387 0.99551 0.22119
 C -0.31827 1.15585 0.40775
 C -1.59676 -0.97012 0.13432
 C 1.85256 0.02750 -0.20737
 F -2.22243 1.07475 -0.64469
 F 1.42508 1.87993 0.54548
 H -1.01987 -1.46410 0.80530
 H 1.91978 -0.63157 0.49153
 H -1.47835 -1.42474 -0.72672
 H 1.65958 -0.47110 -1.08382
 H -2.55056 -1.09096 0.43980
 H 2.72628 0.46256 -0.33012
13
bifur_IRC_Distances_noMW_output/new_data/bifur_traj2_Distances point 53
C -1.27091 0.45643 -0.05866
 C 0.87386 0.99596 0.22747
 C -0.31832 1.15689 0.39840
 C -1.59685 -0.96978 0.14127
 C 1.85266 0.02700 -0.21575
 F -2.22223 1.07335 -0.66308
 F 1.42495 1.88094 0.57986
 H -1.00151 -1.45969 0.80856
 H 1.93933 -0.63084 0.48404
 H -1.49701 -1.42886 -0.71782
 H 1.64035 -0.47329 -1.08808
 H -2.55062 -1.08995 0.45707
 H 2.72631 0.46184 -0.35328
13
bifur_IRC_Distances_noMW_output/new_data/bifur_traj2_Distances point 54
C -1.27091 0.45639 -0.06330
 C 0.87391 0.99632 0.23260
 C -0.31824 1.15768 0.39085
 C -1.59691 -0.96947 0.14715
 C 1.85268 0.02657 -0.22299
 F -2.22223 1.07225 -0.67757
 F 1.42498 1.88180 0.60814
 H -0.98434 -1.45590 0.81197
 H 1.95753 -0.63039 0.47863
 H -1.51446 -1.43238 -0.71155
 H 1.62228 -0.47495 -1.09266
 H -2.55055 -1.08910 0.47197
 H 2.72625 0.46119 -0.37323
13
bifur_IRC_Distances_noMW_output/new_data/bifur_traj2_Distances point 55
C -1.27092 0.45636 -0.06698
 C 0.87401 0.99661 0.23688
 C -0.31808 1.15829 0.38466
 C -1.59693 -0.96921 0.15220
 C 1.85266 0.02620 -0.22931
 F -2.22236 1.07136 -0.68928
 F 1.42513 1.88252 0.63183
 H -0.96841 -1.45260 0.81536
 H 1.97435 -0.63011 0.47461
 H -1.53064 -1.43543 -0.70706
 H 1.60547 -0.47623 -1.09730
 H -2.55039 -1.08839 0.48497
 H 2.72611 0.46062 -0.39059
13
bifur_IRC_Distances_noMW_output/new_data/bifur_traj2_Distances point 56
C -1.27092 0.45636 -0.06698
 C 0.87401 0.99661 0.23688
 C -0.31808 1.15829 0.38466
 C -1.59693 -0.96921 0.15220
 C 1.85266 0.02620 -0.22931
 F -2.22236 1.07136 -0.68928
 F 1.42513 1.88252 0.63183
 H -0.96841 -1.45260 0.81536
 H 1.97435 -0.63011 0.47461
 H -1.53064 -1.43543 -0.70706
 H 1.60547 -0.47623 -1.09730
 H -2.55039 -1.08839 0.48497
 H 2.72611 0.46062 -0.39059
13
bifur_IRC_Distances_noMW_output/new_data/bifur_traj2_Distances point 57
C -1.27096 0.45633 -0.07214
 C 0.87427 0.99703 0.24333
 C -0.31767 1.15914 0.37567
 C -1.59692 -0.96880 0.16006
 C 1.85255 0.02563 -0.23931
 F -2.22284 1.07011 -0.70628
 F 1.42565 1.88361 0.66756
 H -0.94158 -1.44737 0.82142
 H 2.00257 -0.62987 0.46939
 H -1.55788 -1.44024 -0.70157
 H 1.57703 -0.47797 -1.10573
 H -2.54995 -1.08729 0.50553
 H 2.72573 0.45970 -0.41793
13
bifur_IRC_Distances_noMW_output/new_data/bifur_traj2_Distances point 58
C -1.27098 0.45632 -0.07362
 C 0.87438 0.99715 0.24530
 C -0.31750 1.15938 0.37301
 C -1.59691 -0.96867 0.16253
 C 1.85249 0.02545 -0.24249
 F -2.22306 1.06974 -0.71134
 F 1.42589 1.88395 0.67849
 H -0.93268 -1.44572 0.82349
 H 2.01191 -0.62983 0.46797
 H -1.56692 -1.44177 -0.70018
 H 1.56757 -0.47846 -1.10865
 H -2.54975 -1.08695 0.51205
 H 2.72556 0.45941 -0.42657
13
bifur_IRC_Distances_noMW_output/new_data/bifur_traj2_Distances point 59
C -1.27099 0.45632 -0.07429
 C 0.87443 0.99721 0.24621
 C -0.31742 1.15949 0.37181
 C -1.59690 -0.96861 0.16368
 C 1.85246 0.02537 -0.24398
 F -2.22317 1.06957 -0.71364
 F 1.42601 1.88410 0.68352
 H -0.92847 -1.44494 0.82448
 H 2.01632 -0.62982 0.46734
 H -1.57119 -1.44248 -0.69959
 H 1.56309 -0.47867 -1.11004
 H -2.54965 -1.08680 0.51510
 H 2.72547 0.45927 -0.43059
13
bifur_IRC_Distances_noMW_output/new_data/bifur_traj2_Distances point 60
C -1.27099 0.45632 -0.07431
 C 0.87443 0.99721 0.24624
 C -0.31742 1.15950 0.37177
 C -1.59690 -0.96861 0.16372
 C 1.85246 0.02536 -0.24403
 F -2.22318 1.06957 -0.71372
 F 1.42601 1.88411 0.68369
 H -0.92832 -1.44492 0.82451
 H 2.01647 -0.62982 0.46732
 H -1.57134 -1.44250 -0.69957
 H 1.56294 -0.47868 -1.11009
 H -2.54965 -1.08679 0.51520
 H 2.72547 0.45927 -0.43073
13
bifur_IRC_Distances_noMW_output/new_data/bifur_traj2_Distances point 61
C -1.27098 0.45632 -0.07390
 C 0.87440 0.99718 0.24568
 C -0.31747 1.15943 0.37251
 C -1.59691 -0.96865 0.16301
 C 1.85248 0.02541 -0.24311
 F -2.22310 1.06967 -0.71230
 F 1.42594 1.88401 0.68059
 H -0.93092 -1.44539 0.82390
 H 2.01375 -0.62983 0.46770
 H -1.56870 -1.44207 -0.69993
 H 1.56571 -0.47855 -1.10923
 H -2.54971 -1.08689 0.51332
 H 2.72552 0.45935 -0.42825
13
bifur_IRC_Distances_noMW_output/new_data/bifur_traj2_Distances point 62
C -1.27097 0.45632 -0.07321
 C 0.87434 0.99712 0.24475
 C -0.31755 1.15931 0.37376
 C -1.59691 -0.96871 0.16183
 C 1.85251 0.02550 -0.24159
 F -2.22299 1.06984 -0.70991
 F 1.42581 1.88385 0.67539
 H -0.93523 -1.44619 0.82289
 H 2.00923 -0.62984 0.46836
 H -1.56433 -1.44133 -0.70056
 H 1.57029 -0.47832 -1.10780
 H -2.54981 -1.08705 0.51019
 H 2.72561 0.45949 -0.42411
13
bifur_IRC_Distances_noMW_output/new_data/bifur_traj2_Distances point 63
C -1.27096 0.45633 -0.07231
 C 0.87428 0.99704 0.24356
 C -0.31765 1.15917 0.37536
 C -1.59692 -0.96879 0.16035
 C 1.85254 0.02561 -0.23968
 F -2.22286 1.07006 -0.70687
 F 1.42567 1.88365 0.66883
 H -0.94057 -1.44718 0.82165
 H 2.00363 -0.62986 0.46922
 H -1.55891 -1.44042 -0.70140
 H 1.57596 -0.47803 -1.10606
 H -2.54993 -1.08725 0.50628
 H 2.72571 0.45967 -0.41892
13
bifur_IRC_Distances_noMW_output/new_data/bifur_traj2_Distances point 64
C -1.27095 0.45633 -0.07131
 C 0.87421 0.99696 0.24226
 C -0.31775 1.15900 0.37714
 C -1.59693 -0.96887 0.15873
 C 1.85258 0.02572 -0.23760
 F -2.22273 1.07031 -0.70350
 F 1.42554 1.88343 0.66160
 H -0.94630 -1.44827 0.82033
 H 1.99762 -0.62989 0.47020
 H -1.55309 -1.43942 -0.70238
 H 1.58204 -0.47770 -1.10420
 H -2.55004 -1.08748 0.50201
 H 2.72581 0.45986 -0.41327
13
bifur_IRC_Distances_noMW_output/new_data/bifur_traj2_Distances point 65
C -1.27094 0.45634 -0.07039
 C 0.87416 0.99689 0.24107
 C -0.31784 1.15885 0.37877
 C -1.59693 -0.96895 0.15727
 C 1.85260 0.02583 -0.23574
 F -2.22263 1.07054 -0.70041
 F 1.42543 1.88323 0.65505
 H -0.95137 -1.44924 0.81917
 H 1.99229 -0.62993 0.47111
 H -1.54794 -1.43853 -0.70332
 H 1.58742 -0.47739 -1.10258
 H -2.55013 -1.08768 0.49819
 H 2.72589 0.46003 -0.40820
13
bifur_IRC_Distances_noMW_output/new_data/bifur_traj2_Distances point 66
C -1.27093 0.45634 -0.06964
 C 0.87412 0.99683 0.24014
 C -0.31790 1.15873 0.38007
 C -1.59694 -0.96901 0.15613
 C 1.85262 0.02591 -0.23428
 F -2.22256 1.07072 -0.69796
 F 1.42535 1.88307 0.64987
 H -0.95530 -1.45000 0.81828
 H 1.98816 -0.62996 0.47186
 H -1.54396 -1.43783 -0.70410
 H 1.59159 -0.47714 -1.10134
 H -2.55020 -1.08784 0.49520
 H 2.72595 0.46016 -0.40422
13
bifur_IRC_Distances_noMW_output/new_data/bifur_traj2_Distances point 67
C -1.27093 0.45634 -0.06964
 C 0.87412 0.99683 0.24014
 C -0.31790 1.15873 0.38007
 C -1.59694 -0.96901 0.15613
 C 1.85262 0.02591 -0.23428
 F -2.22256 1.07072 -0.69796
 F 1.42535 1.88307 0.64987
 H -0.95530 -1.45000 0.81828
 H 1.98816 -0.62996 0.47186
 H -1.54396 -1.43783 -0.70410
 H 1.59159 -0.47714 -1.10134
 H -2.55020 -1.08784 0.49520
 H 2.72595 0.46016 -0.40422
13
bifur_IRC_Distances_noMW_output/new_data/bifur_traj2_Distances point 68
C -1.27092 0.45636 -0.06796
 C 0.87404 0.99669 0.23806
 C -0.31802 1.15845 0.38299
 C -1.59694 -0.96914 0.15361
 C 1.85265 0.02609 -0.23109
 F -2.22242 1.07113 -0.69244
 F 1.42520 1.88272 0.63835
 H -0.96377 -1.45166 0.81638
 H 1.97924 -0.63005 0.47359
 H -1.53535 -1.43629 -0.70594
 H 1.60056 -0.47657 -1.09871
 H -2.55033 -1.08819 0.48863
 H 2.72606 0.46046 -0.39548
13
bifur_IRC_Distances_noMW_output/new_data/bifur_traj2_Distances point 69
C -1.27091 0.45637 -0.06655
 C 0.87399 0.99658 0.23636
 C -0.31810 1.15822 0.38541
 C -1.59693 -0.96924 0.15158
 C 1.85267 0.02624 -0.22853
 F -2.22234 1.07147 -0.68788
 F 1.42511 1.88243 0.62896
 H -0.97043 -1.45300 0.81492
 H 1.97223 -0.63014 0.47508
 H -1.52859 -1.43506 -0.70757
 H 1.60760 -0.47608 -1.09669
 H -2.55042 -1.08847 0.48336
 H 2.72613 0.46069 -0.38845
13
bifur_IRC_Distances_noMW_output/new_data/bifur_traj2_Distances point 70
C -1.27091 0.45638 -0.06443
 C 0.87393 0.99641 0.23389
 C -0.31820 1.15787 0.38898
 C -1.59692 -0.96940 0.14865
 C 1.85268 0.02646 -0.22486
 F -2.22225 1.07198 -0.68112
 F 1.42501 1.88201 0.61525
 H -0.97971 -1.45492 0.81294
 H 1.96242 -0.63029 0.47738
 H -1.51916 -1.43329 -0.71013
 H 1.61740 -0.47535 -1.09397
 H -2.55051 -1.08889 0.47582
 H 2.72621 0.46102 -0.37838
13
bifur_IRC_Distances_noMW_output/new_data/bifur_traj2_Distances point 71
C -1.27091 0.45641 -0.06140
 C 0.87388 0.99618 0.23046
 C -0.31829 1.15736 0.39398
 C -1.59689 -0.96960 0.14468
 C 1.85268 0.02675 -0.21993
 F -2.22221 1.07270 -0.67159
 F 1.42495 1.88144 0.59633
 H -0.99175 -1.45750 0.81046
 H 1.94969 -0.63056 0.48080
 H -1.50693 -1.43090 -0.71405
 H 1.63009 -0.47428 -1.09062
 H -2.55059 -1.08946 0.46567
 H 2.72628 0.46147 -0.36480
13
bifur_IRC_Distances_noMW_output/new_data/bifur_traj2_Distances point 72
C -1.27091 0.45644 -0.05766
 C 0.87385 0.99589 0.22640
 C -0.31833 1.15672 0.39998
 C -1.59684 -0.96984 0.14008
 C 1.85264 0.02708 -0.21430
 F -2.22225 1.07358 -0.66002
 F 1.42496 1.88076 0.57402
 H -1.00481 -1.46045 0.80794
 H 1.93582 -0.63095 0.48524
 H -1.49365 -1.42815 -0.71923
 H 1.64382 -0.47294 -1.08726
 H -2.55062 -1.09012 0.45408
 H 2.72631 0.46196 -0.34926
13
bifur_IRC_Distances_noMW_output/new_data/bifur_traj2_Distances point 73
C -1.27093 0.45647 -0.05392
 C 0.87386 0.99561 0.22250
 C -0.31830 1.15608 0.40580
 C -1.59678 -0.97005 0.13575
 C 1.85259 0.02740 -0.20907
 F -2.22237 1.07446 -0.64857
 F 1.42504 1.88013 0.55259
 H -1.01628 -1.46320 0.80590
 H 1.92361 -0.63140 0.48990
 H -1.48199 -1.42558 -0.72477
 H 1.65584 -0.47157 -1.08459
 H -2.55058 -1.09075 0.44330
 H 2.72629 0.46241 -0.33481
13
bifur_IRC_Distances_noMW_output/new_data/bifur_traj2_Distances point 74
C -1.27094 0.45650 -0.05079
 C 0.87389 0.99537 0.21933
 C -0.31823 1.15553 0.41053
 C -1.59673 -0.97022 0.13230
 C 1.85253 0.02765 -0.20496
 F -2.22253 1.07517 -0.63908
 F 1.42515 1.87963 0.53530
 H -1.02480 -1.46536 0.80450
 H 1.91451 -0.63182 0.49393
 H -1.47333 -1.42354 -0.72961
 H 1.66474 -0.47041 -1.08282
 H -2.55051 -1.09126 0.43484
 H 2.72625 0.46276 -0.32348
13
bifur_IRC_Distances_noMW_output/new_data/bifur_traj2_Distances point 75
C -1.27095 0.45652 -0.04862
 C 0.87392 0.99521 0.21718
 C -0.31816 1.15514 0.41373
 C -1.59669 -0.97034 0.13000
 C 1.85248 0.02781 -0.20224
 F -2.22265 1.07567 -0.63252
 F 1.42523 1.87931 0.52361
 H -1.03022 -1.46680 0.80367
 H 1.90871 -0.63213 0.49679
 H -1.46783 -1.42218 -0.73308
 H 1.67038 -0.46959 -1.08179
 H -2.55045 -1.09159 0.42924
 H 2.72621 0.46298 -0.31597
13
bifur_IRC_Distances_noMW_output/new_data/bifur_traj2_Distances point 76
C -1.27095 0.45652 -0.04755
 C 0.87394 0.99514 0.21613
 C -0.31812 1.15495 0.41528
 C -1.59667 -0.97039 0.12889
 C 1.85246 0.02789 -0.20094
 F -2.22272 1.07591 -0.62931
 F 1.42528 1.87915 0.51794
 H -1.03275 -1.46749 0.80331
 H 1.90600 -0.63229 0.49822
 H -1.46526 -1.42152 -0.73481
 H 1.67301 -0.46919 -1.08134
 H -2.55041 -1.09176 0.42655
 H 2.72619 0.46309 -0.31238
13
bifur_IRC_Distances_noMW_output/new_data/bifur_traj2_Distances point 77
C -1.27095 0.45652 -0.04761
 C 0.87394 0.99514 0.21619
 C -0.31812 1.15496 0.41520
 C -1.59667 -0.97039 0.12895
 C 1.85246 0.02789 -0.20101
 F -2.22272 1.07589 -0.62949
 F 1.42528 1.87916 0.51826
 H -1.03261 -1.46745 0.80333
 H 1.90615 -0.63228 0.49814
 H -1.46540 -1.42156 -0.73471
 H 1.67287 -0.46921 -1.08137
 H -2.55042 -1.09175 0.42670
 H 2.72619 0.46308 -0.31258
13
bifur_IRC_Distances_noMW_output/new_data/bifur_traj2_Distances point 78
C -1.27095 0.45652 -0.04761
 C 0.87394 0.99514 0.21619
 C -0.31812 1.15496 0.41520
 C -1.59667 -0.97039 0.12895
 C 1.85246 0.02789 -0.20101
 F -2.22272 1.07589 -0.62950
 F 1.42528 1.87916 0.51826
 H -1.03260 -1.46745 0.80333
 H 1.90615 -0.63228 0.49814
 H -1.46541 -1.42156 -0.73471
 H 1.67286 -0.46921 -1.08137
 H -2.55042 -1.09175 0.42670
 H 2.72619 0.46308 -0.31258
13
bifur_IRC_Distances_noMW_output/new_data/bifur_traj2_Distances point 79
C -1.27094 0.45650 -0.05061
 C 0.87390 0.99536 0.21915
 C -0.31822 1.15550 0.41079
 C -1.59673 -0.97023 0.13211
 C 1.85252 0.02766 -0.20474
 F -2.22254 1.07521 -0.63854
 F 1.42515 1.87961 0.53434
 H -1.02526 -1.46548 0.80443
 H 1.91402 -0.63185 0.49416
 H -1.47287 -1.42343 -0.72989
 H 1.66522 -0.47034 -1.08273
 H -2.55051 -1.09129 0.43438
 H 2.72625 0.46278 -0.32286
13
bifur_IRC_Distances_noMW_output/new_data/bifur_traj2_Distances point 80
C -1.27093 0.45648 -0.05286
 C 0.87387 0.99553 0.22141
 C -0.31828 1.15589 0.40742
 C -1.59676 -0.97011 0.13456
 C 1.85257 0.02748 -0.20765
 F -2.22242 1.07470 -0.64535
 F 1.42507 1.87996 0.54668
 H -1.01927 -1.46394 0.80540
 H 1.92042 -0.63154 0.49125
 H -1.47896 -1.42488 -0.72639
 H 1.65896 -0.47118 -1.08395
 H -2.55056 -1.09093 0.44039
 H 2.72628 0.46253 -0.33091
13
bifur_IRC_Distances_noMW_output/new_data/bifur_traj2_Distances point 81
C -1.27092 0.45646 -0.05508
 C 0.87386 0.99569 0.22369
 C -0.31831 1.15628 0.40402
 C -1.59680 -0.96999 0.13706
 C 1.85261 0.02730 -0.21065
 F -2.22233 1.07419 -0.65211
 F 1.42501 1.88032 0.55914
 H -1.01289 -1.46237 0.80648
 H 1.92723 -0.63125 0.48843
 H -1.48544 -1.42636 -0.72302
 H 1.65228 -0.47199 -1.08535
 H -2.55060 -1.09056 0.44656
 H 2.72630 0.46228 -0.33918
13
bifur_IRC_Distances_noMW_output/new_data/bifur_traj2_Distances point 82
C -1.27092 0.45644 -0.05711
 C 0.87385 0.99585 0.22582
 C -0.31833 1.15663 0.40084
 C -1.59683 -0.96987 0.13943
 C 1.85264 0.02713 -0.21351
 F -2.22226 1.07371 -0.65834
 F 1.42497 1.88067 0.57083
 H -1.00659 -1.46086 0.80761
 H 1.93393 -0.63101 0.48591
 H -1.49184 -1.42776 -0.72002
 H 1.64568 -0.47274 -1.08683
 H -2.55062 -1.09022 0.45245
 H 2.72631 0.46203 -0.34708
13
bifur_IRC_Distances_noMW_output/new_data/bifur_traj2_Distances point 83
C -1.27091 0.45643 -0.05895
 C 0.87386 0.99599 0.22778
 C -0.31832 1.15694 0.39794
 C -1.59686 -0.96976 0.14163
 C 1.85266 0.02697 -0.21618
 F -2.22222 1.07328 -0.66398
 F 1.42494 1.88099 0.58158
 H -1.00052 -1.45946 0.80875
 H 1.94038 -0.63081 0.48369
 H -1.49801 -1.42907 -0.71741
 H 1.63931 -0.47340 -1.08833
 H -2.55062 -1.08990 0.45796
 H 2.72631 0.46180 -0.35447
13
bifur_IRC_Distances_noMW_output/new_data/bifur_traj2_Distances point 84
C -1.27091 0.45641 -0.06058
 C 0.87387 0.99611 0.22956
 C -0.31830 1.15722 0.39531
 C -1.59688 -0.96965 0.14365
 C 1.85267 0.02682 -0.21866
 F -2.22221 1.07290 -0.66905
 F 1.42494 1.88129 0.59137
 H -0.99475 -1.45816 0.80987
 H 1.94650 -0.63064 0.48175
 H -1.50387 -1.43028 -0.71515
 H 1.63325 -0.47399 -1.08982
 H -2.55060 -1.08961 0.46306
 H 2.72630 0.46158 -0.36130
13
bifur_IRC_Distances_noMW_output/new_data/bifur_traj2_Distances point 85
C -1.27091 0.45640 -0.06199
 C 0.87389 0.99622 0.23112
 C -0.31828 1.15746 0.39301
 C -1.59690 -0.96956 0.14543
 C 1.85268 0.02669 -0.22086
 F -2.22221 1.07256 -0.67344
 F 1.42495 1.88155 0.59997
 H -0.98950 -1.45701 0.81091
 H 1.95207 -0.63050 0.48012
 H -1.50921 -1.43135 -0.71326
 H 1.62772 -0.47449 -1.09123
 H -2.55058 -1.08935 0.46759
 H 2.72627 0.46138 -0.36738
13
bifur_IRC_Distances_noMW_output/new_data/bifur_traj2_Distances point 86
C -1.27091 0.45639 -0.06309
 C 0.87390 0.99631 0.23236
 C -0.31825 1.15764 0.39120
 C -1.59691 -0.96949 0.14687
 C 1.85268 0.02659 -0.22265
 F -2.22222 1.07230 -0.67691
 F 1.42497 1.88176 0.60683
 H -0.98518 -1.45608 0.81180
 H 1.95664 -0.63041 0.47886
 H -1.51360 -1.43222 -0.71182
 H 1.62317 -0.47488 -1.09242
 H -2.55056 -1.08914 0.47126
 H 2.72625 0.46122 -0.37228
13
bifur_IRC_Distances_noMW_output/new_data/bifur_traj2_Distances point 87
C -1.27091 0.45639 -0.06383
 C 0.87392 0.99636 0.23319
 C -0.31822 1.15777 0.38998
 C -1.59691 -0.96944 0.14784
 C 1.85268 0.02652 -0.22385
 F -2.22224 1.07212 -0.67921
 F 1.42499 1.88190 0.61143
 H -0.98222 -1.45545 0.81241
 H 1.95978 -0.63034 0.47804
 H -1.51661 -1.43280 -0.71089
 H 1.62005 -0.47514 -1.09326
 H -2.55053 -1.08900 0.47374
 H 2.72623 0.46111 -0.37560
13
bifur_IRC_Distances_noMW_output/new_data/bifur_traj2_Distances point 88
C -1.27091 0.45638 -0.06418
 C 0.87393 0.99639 0.23360
 C -0.31821 1.15783 0.38940
 C -1.59692 -0.96941 0.14831
 C 1.85268 0.02648 -0.22444
 F -2.22225 1.07204 -0.68033
 F 1.42500 1.88196 0.61365
 H -0.98076 -1.45514 0.81271
 H 1.96131 -0.63031 0.47765
 H -1.51809 -1.43308 -0.71044
 H 1.61851 -0.47526 -1.09367
 H -2.55052 -1.08894 0.47495
 H 2.72622 0.46106 -0.37722
13
bifur_IRC_Distances_noMW_output/new_data/bifur_traj2_Distances point 89
C -1.27091 0.45638 -0.06418
 C 0.87393 0.99639 0.23360
 C -0.31821 1.15782 0.38940
 C -1.59692 -0.96941 0.14831
 C 1.85268 0.02648 -0.22444
 F -2.22225 1.07204 -0.68033
 F 1.42500 1.88196 0.61365
 H -0.98076 -1.45514 0.81271
 H 1.96131 -0.63031 0.47765
 H -1.51809 -1.43308 -0.71044
 H 1.61851 -0.47526 -1.09367
 H -2.55052 -1.08894 0.47495
 H 2.72622 0.46106 -0.37721
13
bifur_IRC_Distances_noMW_output/new_data/bifur_traj2_Distances point 90
C -1.27091 0.45639 -0.06403
 C 0.87392 0.99638 0.23343
 C -0.31822 1.15780 0.38964
 C -1.59692 -0.96942 0.14811
 C 1.85268 0.02650 -0.22419
 F -2.22224 1.07207 -0.67986
 F 1.42500 1.88193 0.61272
 H -0.98138 -1.45527 0.81259
 H 1.96066 -0.63033 0.47782
 H -1.51747 -1.43296 -0.71063
 H 1.61916 -0.47521 -1.09350
 H -2.55053 -1.08897 0.47444
 H 2.72623 0.46108 -0.37654
13
bifur_IRC_Distances_noMW_output/new_data/bifur_traj2_Distances point 91
C -1.27091 0.45639 -0.06368
 C 0.87392 0.99635 0.23302
 C -0.31823 1.15774 0.39023
 C -1.59691 -0.96945 0.14764
 C 1.85268 0.02653 -0.22360
 F -2.22223 1.07216 -0.67874
 F 1.42499 1.88187 0.61049
 H -0.98283 -1.45558 0.81228
 H 1.95913 -0.63036 0.47821
 H -1.51599 -1.43268 -0.71108
 H 1.62069 -0.47508 -1.09309
 H -2.55054 -1.08903 0.47323
 H 2.72624 0.46114 -0.37492
13
bifur_IRC_Distances_noMW_output/new_data/bifur_traj2_Distances point 92
C -1.27091 0.45639 -0.06321
 C 0.87391 0.99632 0.23249
 C -0.31824 1.15766 0.39101
 C -1.59691 -0.96948 0.14702
 C 1.85268 0.02658 -0.22283
 F -2.22223 1.07227 -0.67727
 F 1.42498 1.88178 0.60754
 H -0.98472 -1.45598 0.81189
 H 1.95712 -0.63040 0.47874
 H -1.51407 -1.43231 -0.71167
 H 1.62269 -0.47492 -1.09255
 H -2.55055 -1.08912 0.47164
 H 2.72625 0.46121 -0.37280
13
bifur_IRC_Distances_noMW_output/new_data/bifur_traj2_Distances point 93
C -1.27091 0.45640 -0.06270
 C 0.87390 0.99628 0.23191
 C -0.31826 1.15758 0.39185
 C -1.59690 -0.96952 0.14635
 C 1.85268 0.02662 -0.22200
 F -2.22222 1.07239 -0.67566
 F 1.42497 1.88168 0.60436
 H -0.98675 -1.45641 0.81147
 H 1.95498 -0.63044 0.47931
 H -1.51200 -1.43190 -0.71233
 H 1.62483 -0.47474 -1.09199
 H -2.55057 -1.08922 0.46993
 H 2.72626 0.46128 -0.37051
13
bifur_IRC_Distances_noMW_output/new_data/bifur_traj2_Distances point 94
C -1.27091 0.45640 -0.06224
 C 0.87389 0.99624 0.23140
 C -0.31827 1.15750 0.39260
 C -1.59690 -0.96955 0.14576
 C 1.85268 0.02667 -0.22126
 F -2.22221 1.07250 -0.67422
 F 1.42496 1.88159 0.60151
 H -0.98854 -1.45680 0.81111
 H 1.95309 -0.63048 0.47983
 H -1.51019 -1.43155 -0.71293
 H 1.62671 -0.47458 -1.09149
 H -2.55058 -1.08930 0.46842
 H 2.72627 0.46135 -0.36848
13
bifur_IRC_Distances_noMW_output/new_data/bifur_traj2_Distances point 95
C -1.27091 0.45640 -0.06186
 C 0.87388 0.99621 0.23097
 C -0.31828 1.15744 0.39323
 C -1.59689 -0.96957 0.14526
 C 1.85268 0.02670 -0.22065
 F -2.22221 1.07259 -0.67302
 F 1.42495 1.88152 0.59915
 H -0.99001 -1.45712 0.81081
 H 1.95153 -0.63052 0.48027
 H -1.50869 -1.43125 -0.71344
 H 1.62826 -0.47444 -1.09109
 H -2.55059 -1.08937 0.46716
 H 2.72628 0.46140 -0.36679
13
bifur_IRC_Distances_noMW_output/new_data/bifur_traj2_Distances point 96
C -1.27091 0.45641 -0.06143
 C 0.87388 0.99618 0.23050
 C -0.31829 1.15736 0.39393
 C -1.59689 -0.96960 0.14472
 C 1.85268 0.02674 -0.21998
 F -2.22221 1.07269 -0.67170
 F 1.42495 1.88144 0.59655
 H -0.99161 -1.45747 0.81049
 H 1.94983 -0.63056 0.48076
 H -1.50706 -1.43092 -0.71400
 H 1.62995 -0.47429 -1.09066
 H -2.55059 -1.08945 0.46578
 H 2.72628 0.46146 -0.36495
13
bifur_IRC_Distances_noMW_output/new_data/bifur_traj2_Distances point 97
C -1.27091 0.45641 -0.06083
 C 0.87387 0.99613 0.22984
 C -0.31830 1.15726 0.39490
 C -1.59688 -0.96964 0.14396
 C 1.85267 0.02680 -0.21905
 F -2.22221 1.07284 -0.66983
 F 1.42494 1.88133 0.59290
 H -0.99383 -1.45796 0.81005
 H 1.94748 -0.63061 0.48146
 H -1.50481 -1.43047 -0.71481
 H 1.63228 -0.47408 -1.09007
 H -2.55060 -1.08956 0.46386
 H 2.72629 0.46154 -0.36238
13
bifur_IRC_Distances_noMW_output/new_data/bifur_traj2_Distances point 98
C -1.27091 0.45642 -0.06001
 C 0.87386 0.99607 0.22893
 C -0.31831 1.15712 0.39624
 C -1.59687 -0.96969 0.14293
 C 1.85267 0.02687 -0.21778
 F -2.22221 1.07303 -0.66727
 F 1.42494 1.88118 0.58791
 H -0.99681 -1.45862 0.80946
 H 1.94431 -0.63070 0.48243
 H -1.50178 -1.42985 -0.71593
 H 1.63542 -0.47378 -1.08928
 H -2.55061 -1.08971 0.46125
 H 2.72630 0.46166 -0.35888
13
bifur_IRC_Distances_noMW_output/new_data/bifur_traj2_Distances point 99
C -1.27091 0.45643 -0.05898
 C 0.87386 0.99599 0.22781
 C -0.31832 1.15695 0.39789
 C -1.59686 -0.96976 0.14166
 C 1.85266 0.02697 -0.21623
 F -2.22222 1.07327 -0.66407
 F 1.42494 1.88100 0.58176
 H -1.00041 -1.45944 0.80877
 H 1.94049 -0.63081 0.48365
 H -1.49812 -1.42909 -0.71737
 H 1.63920 -0.47341 -1.08836
 H -2.55062 -1.08989 0.45805
 H 2.72631 0.46179 -0.35459
13
bifur_IRC_Distances_noMW_output/new_data/bifur_traj2_Distances point 100
C -1.27091 0.45643 -0.05898
 C 0.87386 0.99599 0.22781
 C -0.31832 1.15695 0.39789
 C -1.59686 -0.96976 0.14166
 C 1.85266 0.02697 -0.21623
 F -2.22222 1.07327 -0.66408
 F 1.42494 1.88100 0.58176
 H -1.00041 -1.45944 0.80877
 H 1.94050 -0.63081 0.48365
 H -1.49812 -1.42909 -0.71736
 H 1.63920 -0.47341 -1.08836
 H -2.55062 -1.08989 0.45805
 H 2.72631 0.46179 -0.35459
13
bifur_IRC_Distances_noMW_output/new_data/bifur_traj2_Distances point 101
C -1.27092 0.45645 -0.05676
 C 0.87385 0.99582 0.22545
 C -0.31833 1.15657 0.40139
 C -1.59683 -0.96989 0.13902
 C 1.85263 0.02716 -0.21301
 F -2.22227 1.07379 -0.65726
 F 1.42497 1.88061 0.56880
 H -1.00770 -1.46113 0.80741
 H 1.93274 -0.63105 0.48634
 H -1.49071 -1.42752 -0.72053
 H 1.64686 -0.47261 -1.08656
 H -2.55061 -1.09028 0.45142
 H 2.72631 0.46208 -0.34570
13
bifur_IRC_Distances_noMW_output/new_data/bifur_traj2_Distances point 102
C -1.27092 0.45645 -0.05597
 C 0.87385 0.99576 0.22462
 C -0.31832 1.15643 0.40264
 C -1.59681 -0.96994 0.13809
 C 1.85262 0.02723 -0.21188
 F -2.22230 1.07398 -0.65483
 F 1.42499 1.88047 0.56422
 H -1.01019 -1.46172 0.80696
 H 1.93010 -0.63115 0.48732
 H -1.48818 -1.42697 -0.72170
 H 1.64946 -0.47232 -1.08597
 H -2.55061 -1.09041 0.44910
 H 2.72631 0.46217 -0.34260
13
bifur_IRC_Distances_noMW_output/new_data/bifur_traj2_Distances point 103
C -1.27092 0.45646 -0.05561
 C 0.87386 0.99573 0.22425
 C -0.31832 1.15637 0.40319
 C -1.59681 -0.96996 0.13767
 C 1.85262 0.02726 -0.21139
 F -2.22231 1.07406 -0.65374
 F 1.42500 1.88041 0.56218
 H -1.01128 -1.46198 0.80677
 H 1.92894 -0.63119 0.48776
 H -1.48707 -1.42672 -0.72223
 H 1.65060 -0.47219 -1.08572
 H -2.55060 -1.09047 0.44808
 H 2.72631 0.46222 -0.34122
13
bifur_IRC_Distances_noMW_output/new_data/bifur_traj2_Distances point 104
C -1.27092 0.45646 -0.05573
 C 0.87386 0.99574 0.22437
 C -0.31832 1.15639 0.40301
 C -1.59681 -0.96995 0.13781
 C 1.85262 0.02725 -0.21155
 F -2.22230 1.07403 -0.65410
 F 1.42499 1.88043 0.56286
 H -1.01092 -1.46189 0.80683
 H 1.92933 -0.63118 0.48761
 H -1.48744 -1.42680 -0.72205
 H 1.65022 -0.47223 -1.08580
 H -2.55060 -1.09045 0.44842
 H 2.72631 0.46220 -0.34168
13
bifur_IRC_Distances_noMW_output/new_data/bifur_traj2_Distances point 105
C -1.27092 0.45645 -0.05627
 C 0.87385 0.99578 0.22494
 C -0.31832 1.15648 0.40216
 C -1.59682 -0.96992 0.13844
 C 1.85263 0.02720 -0.21231
 F -2.22229 1.07391 -0.65576
 F 1.42498 1.88052 0.56597
 H -1.00924 -1.46149 0.80713
 H 1.93111 -0.63111 0.48694
 H -1.48914 -1.42718 -0.72125
 H 1.64847 -0.47243 -1.08619
 H -2.55061 -1.09036 0.44999
 H 2.72631 0.46214 -0.34378
13
bifur_IRC_Distances_noMW_output/new_data/bifur_traj2_Distances point 106
C -1.27092 0.45644 -0.05710
 C 0.87385 0.99585 0.22581
 C -0.31833 1.15663 0.40087
 C -1.59683 -0.96987 0.13941
 C 1.85264 0.02713 -0.21348
 F -2.22226 1.07372 -0.65829
 F 1.42497 1.88067 0.57073
 H -1.00664 -1.46088 0.80760
 H 1.93387 -0.63101 0.48593
 H -1.49179 -1.42775 -0.72005
 H 1.64574 -0.47273 -1.08681
 H -2.55062 -1.09022 0.45240
 H 2.72631 0.46203 -0.34701
13
bifur_IRC_Distances_noMW_output/new_data/bifur_traj2_Distances point 107
C -1.27091 0.45644 -0.05796
 C 0.87385 0.99591 0.22672
 C -0.31833 1.15677 0.39951
 C -1.59684 -0.96982 0.14043
 C 1.85265 0.02706 -0.21472
 F -2.22224 1.07351 -0.66093
 F 1.42495 1.88082 0.57574
 H -1.00385 -1.46023 0.80812
 H 1.93684 -0.63092 0.48488
 H -1.49463 -1.42836 -0.71881
 H 1.64281 -0.47304 -1.08750
 H -2.55062 -1.09007 0.45495
 H 2.72631 0.46193 -0.35044
13
bifur_IRC_Distances_noMW_output/new_data/bifur_traj2_Distances point 108
C -1.27091 0.45643 -0.05848
 C 0.87386 0.99595 0.22727
 C -0.31833 1.15686 0.39869
 C -1.59685 -0.96979 0.14105
 C 1.85265 0.02701 -0.21549
 F -2.22223 1.07339 -0.66253
 F 1.42495 1.88091 0.57880
 H -1.00212 -1.45983 0.80845
 H 1.93869 -0.63086 0.48425
 H -1.49639 -1.42873 -0.71807
 H 1.64099 -0.47323 -1.08793
 H -2.55062 -1.08998 0.45652
 H 2.72631 0.46186 -0.35254
13
bifur_IRC_Distances_noMW_output/new_data/bifur_traj2_Distances point 109
C -1.27091 0.45644 -0.05809
 C 0.87385 0.99592 0.22686
 C -0.31833 1.15680 0.39930
 C -1.59685 -0.96981 0.14059
 C 1.85265 0.02705 -0.21492
 F -2.22224 1.07348 -0.66133
 F 1.42495 1.88084 0.57651
 H -1.00341 -1.46013 0.80820
 H 1.93731 -0.63090 0.48472
 H -1.49507 -1.42845 -0.71862
 H 1.64235 -0.47309 -1.08760
 H -2.55062 -1.09005 0.45535
 H 2.72631 0.46191 -0.35097
13
bifur_IRC_Distances_noMW_output/new_data/bifur_traj2_Distances point 110
C -1.27092 0.45645 -0.05640
 C 0.87385 0.99579 0.22507
 C -0.31832 1.15651 0.40197
 C -1.59682 -0.96991 0.13859
 C 1.85263 0.02719 -0.21249
 F -2.22228 1.07388 -0.65614
 F 1.42498 1.88055 0.56668
 H -1.00886 -1.46140 0.80720
 H 1.93152 -0.63110 0.48679
 H -1.48954 -1.42726 -0.72107
 H 1.64806 -0.47248 -1.08629
 H -2.55061 -1.09034 0.45035
 H 2.72631 0.46212 -0.34426
13
bifur_IRC_Distances_noMW_output/new_data/bifur_traj2_Distances point 111
C -1.27092 0.45645 -0.05640
 C 0.87385 0.99579 0.22507
 C -0.31832 1.15651 0.40197
 C -1.59682 -0.96991 0.13859
 C 1.85263 0.02719 -0.21249
 F -2.22228 1.07388 -0.65614
 F 1.42498 1.88055 0.56669
 H -1.00885 -1.46140 0.80720
 H 1.93152 -0.63110 0.48679
 H -1.48954 -1.42726 -0.72107
 H 1.64806 -0.47248 -1.08629
 H -2.55061 -1.09034 0.45035
 H 2.72631 0.46212 -0.34427
13
bifur_IRC_Distances_noMW_output/new_data/bifur_traj2_Distances point 112
C -1.27094 0.45650 -0.05070
 C 0.87389 0.99537 0.21924
 C -0.31822 1.15551 0.41066
 C -1.59673 -0.97023 0.13221
 C 1.85253 0.02765 -0.20485
 F -2.22253 1.07519 -0.63881
 F 1.42515 1.87962 0.53482
 H -1.02503 -1.46542 0.80447
 H 1.91426 -0.63183 0.49404
 H -1.47310 -1.42348 -0.72975
 H 1.66498 -0.47037 -1.08277
 H -2.55051 -1.09127 0.43461
 H 2.72625 0.46277 -0.32317
13
bifur_IRC_Distances_noMW_output/new_data/bifur_traj2_Distances point 113
C -1.27095 0.45653 -0.04726
 C 0.87394 0.99512 0.21584
 C -0.31810 1.15490 0.41571
 C -1.59667 -0.97040 0.12858
 C 1.85245 0.02791 -0.20058
 F -2.22274 1.07597 -0.62842
 F 1.42529 1.87911 0.51637
 H -1.03344 -1.46768 0.80321
 H 1.90526 -0.63234 0.49862
 H -1.46456 -1.42134 -0.73529
 H 1.67373 -0.46908 -1.08122
 H -2.55040 -1.09180 0.42581
 H 2.72619 0.46312 -0.31139
13
bifur_IRC_Distances_noMW_output/new_data/bifur_traj2_Distances point 114
C -1.27097 0.45655 -0.04360
 C 0.87401 0.99486 0.21233
 C -0.31794 1.15424 0.42091
 C -1.59660 -0.97058 0.12489
 C 1.85236 0.02817 -0.19629
 F -2.22300 1.07679 -0.61743
 F 1.42547 1.87860 0.49738
 H -1.04141 -1.46996 0.80213
 H 1.89669 -0.63291 0.50359
 H -1.45647 -1.41917 -0.74134
 H 1.68200 -0.46769 -1.07995
 H -2.55027 -1.09234 0.41696
 H 2.72610 0.46345 -0.29956
13
bifur_IRC_Distances_noMW_output/new_data/bifur_traj2_Distances point 115
C -1.27098 0.45657 -0.04006
 C 0.87409 0.99461 0.20899
 C -0.31774 1.15359 0.42580
 C -1.59653 -0.97074 0.12144
 C 1.85227 0.02841 -0.19232
 F -2.22327 1.07756 -0.60678
 F 1.42565 1.87814 0.47942
 H -1.04835 -1.47208 0.80129
 H 1.88921 -0.63351 0.50852
 H -1.44943 -1.41713 -0.74737
 H 1.68918 -0.46633 -1.07903
 H -2.55012 -1.09284 0.40877
 H 2.72602 0.46375 -0.28866
13
bifur_IRC_Distances_noMW_output/new_data/bifur_traj2_Distances point 116
C -1.27099 0.45659 -0.03730
 C 0.87416 0.99442 0.20643
 C -0.31757 1.15308 0.42950
 C -1.59648 -0.97085 0.11882
 C 1.85220 0.02859 -0.18935
 F -2.22350 1.07815 -0.59850
 F 1.42579 1.87781 0.46575
 H -1.05328 -1.47367 0.80075
 H 1.88388 -0.63401 0.51241
 H -1.44443 -1.41559 -0.75213
 H 1.69426 -0.46525 -1.07848
 H -2.54999 -1.09322 0.40264
 H 2.72595 0.46396 -0.28052
13
bifur_IRC_Distances_noMW_output/new_data/bifur_traj2_Distances point 117
C -1.27099 0.45659 -0.03580
 C 0.87420 0.99432 0.20504
 C -0.31746 1.15280 0.43148
 C -1.59645 -0.97091 0.11742
 C 1.85216 0.02868 -0.18777
 F -2.22363 1.07847 -0.59398
 F 1.42587 1.87763 0.45838
 H -1.05581 -1.47452 0.80049
 H 1.88114 -0.63429 0.51455
 H -1.44187 -1.41476 -0.75476
 H 1.69687 -0.46467 -1.07823
 H -2.54991 -1.09342 0.39937
 H 2.72591 0.46407 -0.27620
13
bifur_IRC_Distances_noMW_output/new_data/bifur_traj2_Distances point 118
C -1.27099 0.45660 -0.03535
 C 0.87421 0.99429 0.20464
 C -0.31743 1.15271 0.43206
 C -1.59644 -0.97093 0.11701
 C 1.85215 0.02871 -0.18731
 F -2.22367 1.07857 -0.59264
 F 1.42589 1.87758 0.45622
 H -1.05654 -1.47476 0.80042
 H 1.88035 -0.63437 0.51518
 H -1.44113 -1.41452 -0.75554
 H 1.69762 -0.46449 -1.07817
 H -2.54989 -1.09348 0.39841
 H 2.72590 0.46410 -0.27494
13
bifur_IRC_Distances_noMW_output/new_data/bifur_traj2_Distances point 119
C -1.27099 0.45659 -0.03560
 C 0.87420 0.99430 0.20486
 C -0.31745 1.15276 0.43174
 C -1.59645 -0.97092 0.11724
 C 1.85216 0.02869 -0.18757
 F -2.22365 1.07851 -0.59338
 F 1.42588 1.87761 0.45742
 H -1.05614 -1.47463 0.80046
 H 1.88079 -0.63432 0.51483
 H -1.44154 -1.41465 -0.75511
 H 1.69720 -0.46459 -1.07820
 H -2.54991 -1.09345 0.39894
 H 2.72590 0.46409 -0.27564
13
bifur_IRC_Distances_noMW_output/new_data/bifur_traj2_Distances point 120
C -1.27099 0.45659 -0.03619
 C 0.87418 0.99434 0.20541
 C -0.31749 1.15287 0.43096
 C -1.59646 -0.97090 0.11779
 C 1.85217 0.02865 -0.18819
 F -2.22359 1.07839 -0.59517
 F 1.42585 1.87768 0.46031
 H -1.05516 -1.47429 0.80056
 H 1.88185 -0.63421 0.51399
 H -1.44253 -1.41498 -0.75407
 H 1.69619 -0.46482 -1.07829
 H -2.54993 -1.09337 0.40022
 H 2.72592 0.46404 -0.27733
13
bifur_IRC_Distances_noMW_output/new_data/bifur_traj2_Distances point 121
C -1.27099 0.45659 -0.03684
 C 0.87417 0.99439 0.20600
 C -0.31753 1.15299 0.43011
 C -1.59647 -0.97087 0.11840
 C 1.85219 0.02861 -0.18887
 F -2.22354 1.07825 -0.59712
 F 1.42581 1.87775 0.46349
 H -1.05406 -1.47393 0.80067
 H 1.88303 -0.63409 0.51306
 H -1.44364 -1.41533 -0.75293
 H 1.69507 -0.46508 -1.07840
 H -2.54997 -1.09328 0.40163
 H 2.72593 0.46400 -0.27920
13
bifur_IRC_Distances_noMW_output/new_data/bifur_traj2_Distances point 122
C -1.27099 0.45659 -0.03684
 C 0.87417 0.99439 0.20600
 C -0.31753 1.15299 0.43011
 C -1.59647 -0.97087 0.11840
 C 1.85219 0.02861 -0.18887
 F -2.22354 1.07825 -0.59712
 F 1.42581 1.87775 0.46349
 H -1.05406 -1.47393 0.80067
 H 1.88303 -0.63409 0.51306
 H -1.44364 -1.41533 -0.75293
 H 1.69507 -0.46508 -1.07840
 H -2.54997 -1.09328 0.40163
 H 2.72593 0.46400 -0.27920
13
bifur_IRC_Distances_noMW_output/new_data/bifur_traj2_Distances point 123
C -1.27099 0.45659 -0.03750
 C 0.87415 0.99443 0.20661
 C -0.31758 1.15311 0.42924
 C -1.59648 -0.97084 0.11901
 C 1.85221 0.02857 -0.18956
 F -2.22348 1.07811 -0.59909
 F 1.42578 1.87783 0.46671
 H -1.05294 -1.47356 0.80078
 H 1.88425 -0.63397 0.51213
 H -1.44478 -1.41570 -0.75179
 H 1.69392 -0.46533 -1.07851
 H -2.55000 -1.09320 0.40307
 H 2.72595 0.46395 -0.28110
13
bifur_IRC_Distances_noMW_output/new_data/bifur_traj2_Distances point 124
C -1.27099 0.45659 -0.03739
 C 0.87415 0.99443 0.20651
 C -0.31757 1.15309 0.42938
 C -1.59648 -0.97085 0.11891
 C 1.85220 0.02858 -0.18945
 F -2.22349 1.07813 -0.59878
 F 1.42578 1.87782 0.46620
 H -1.05312 -1.47362 0.80077
 H 1.88405 -0.63399 0.51228
 H -1.44459 -1.41564 -0.75197
 H 1.69410 -0.46529 -1.07850
 H -2.54999 -1.09321 0.40284
 H 2.72595 0.46396 -0.28079
13
bifur_IRC_Distances_noMW_output/new_data/bifur_traj2_Distances point 125
C -1.27099 0.45659 -0.03717
 C 0.87416 0.99441 0.20630
 C -0.31756 1.15305 0.42968
 C -1.59648 -0.97086 0.11870
 C 1.85220 0.02859 -0.18921
 F -2.22351 1.07818 -0.59810
 F 1.42580 1.87779 0.46509
 H -1.05351 -1.47374 0.80073
 H 1.88363 -0.63403 0.51260
 H -1.44420 -1.41551 -0.75237
 H 1.69450 -0.46520 -1.07846
 H -2.54998 -1.09324 0.40234
 H 2.72594 0.46397 -0.28014
13
bifur_IRC_Distances_noMW_output/new_data/bifur_traj2_Distances point 126
C -1.27099 0.45659 -0.03693
 C 0.87417 0.99439 0.20609
 C -0.31754 1.15301 0.42999
 C -1.59647 -0.97087 0.11848
 C 1.85219 0.02861 -0.18896
 F -2.22353 1.07823 -0.59739
 F 1.42581 1.87776 0.46393
 H -1.05391 -1.47388 0.80068
 H 1.88320 -0.63407 0.51293
 H -1.44379 -1.41538 -0.75278
 H 1.69491 -0.46511 -1.07842
 H -2.54997 -1.09327 0.40183
 H 2.72594 0.46399 -0.27946
13
bifur_IRC_Distances_noMW_output/new_data/bifur_traj2_Distances point 127
C -1.27099 0.45659 -0.03678
 C 0.87417 0.99438 0.20595
 C -0.31753 1.15298 0.43019
 C -1.59647 -0.97087 0.11834
 C 1.85219 0.02862 -0.18881
 F -2.22354 1.07826 -0.59694
 F 1.42582 1.87775 0.46320
 H -1.05417 -1.47396 0.80066
 H 1.88292 -0.63410 0.51315
 H -1.44354 -1.41530 -0.75304
 H 1.69517 -0.46505 -1.07839
 H -2.54996 -1.09329 0.40150
 H 2.72593 0.46400 -0.27903
13
bifur_IRC_Distances_noMW_output/new_data/bifur_traj2_Distances point 128
C -1.27099 0.45659 -0.03681
 C 0.87417 0.99439 0.20598
 C -0.31753 1.15299 0.43015
 C -1.59647 -0.97087 0.11837
 C 1.85219 0.02862 -0.18884
 F -2.22354 1.07826 -0.59703
 F 1.42581 1.87775 0.46334
 H -1.05412 -1.47395 0.80066
 H 1.88297 -0.63410 0.51311
 H -1.44359 -1.41532 -0.75299
 H 1.69513 -0.46506 -1.07840
 H -2.54996 -1.09329 0.40157
 H 2.72593 0.46400 -0.27911
13
bifur_IRC_Distances_noMW_output/new_data/bifur_traj2_Distances point 129
C -1.27099 0.45659 -0.03705
 C 0.87416 0.99440 0.20619
 C -0.31755 1.15303 0.42984
 C -1.59648 -0.97086 0.11859
 C 1.85219 0.02860 -0.18908
 F -2.22352 1.07821 -0.59773
 F 1.42580 1.87778 0.46449
 H -1.05372 -1.47381 0.80070
 H 1.88341 -0.63405 0.51277
 H -1.44399 -1.41545 -0.75258
 H 1.69472 -0.46515 -1.07843
 H -2.54998 -1.09326 0.40208
 H 2.72594 0.46398 -0.27978
13
bifur_IRC_Distances_noMW_output/new_data/bifur_traj2_Distances point 130
C -1.27099 0.45659 -0.03731
 C 0.87416 0.99442 0.20644
 C -0.31757 1.15308 0.42949
 C -1.59648 -0.97085 0.11883
 C 1.85220 0.02859 -0.18937
 F -2.22350 1.07815 -0.59853
 F 1.42579 1.87781 0.46580
 H -1.05326 -1.47366 0.80075
 H 1.88390 -0.63401 0.51240
 H -1.44445 -1.41559 -0.75212
 H 1.69425 -0.46526 -1.07848
 H -2.54999 -1.09322 0.40266
 H 2.72595 0.46396 -0.28056
13
bifur_IRC_Distances_noMW_output/new_data/bifur_traj2_Distances point 131
C -1.27099 0.45659 -0.03729
 C 0.87416 0.99442 0.20641
 C -0.31756 1.15307 0.42952
 C -1.59648 -0.97085 0.11881
 C 1.85220 0.02859 -0.18934
 F -2.22350 1.07816 -0.59846
 F 1.42579 1.87780 0.46567
 H -1.05331 -1.47368 0.80075
 H 1.88385 -0.63401 0.51243
 H -1.44441 -1.41558 -0.75216
 H 1.69429 -0.46525 -1.07848
 H -2.54999 -1.09322 0.40260
 H 2.72595 0.46396 -0.28048
13
bifur_IRC_Distances_noMW_output/new_data/bifur_traj2_Distances point 132
C -1.27099 0.45659 -0.03679
 C 0.87417 0.99438 0.20596
 C -0.31753 1.15298 0.43018
 C -1.59647 -0.97087 0.11835
 C 1.85219 0.02862 -0.18881
 F -2.22354 1.07826 -0.59696
 F 1.42581 1.87775 0.46323
 H -1.05415 -1.47396 0.80066
 H 1.88294 -0.63410 0.51314
 H -1.44355 -1.41531 -0.75302
 H 1.69516 -0.46506 -1.07839
 H -2.54996 -1.09329 0.40152
 H 2.72593 0.46400 -0.27905
13
bifur_IRC_Distances_noMW_output/new_data/bifur_traj2_Distances point 133
C -1.27099 0.45659 -0.03679
 C 0.87417 0.99438 0.20596
 C -0.31753 1.15298 0.43018
 C -1.59647 -0.97087 0.11835
 C 1.85219 0.02862 -0.18881
 F -2.22354 1.07826 -0.59696
 F 1.42581 1.87775 0.46324
 H -1.05415 -1.47396 0.80066
 H 1.88294 -0.63410 0.51314
 H -1.44355 -1.41531 -0.75302
 H 1.69516 -0.46506 -1.07839
 H -2.54996 -1.09329 0.40152
 H 2.72593 0.46400 -0.27905
13
bifur_IRC_Distances_noMW_output/new_data/bifur_traj2_Distances point 134
C -1.27100 0.45660 -0.03399
 C 0.87424 0.99420 0.20340
 C -0.31733 1.15245 0.43383
 C -1.59642 -0.97098 0.11577
 C 1.85211 0.02879 -0.18591
 F -2.22379 1.07885 -0.58855
 F 1.42596 1.87744 0.44963
 H -1.05872 -1.47552 0.80021
 H 1.87799 -0.63463 0.51713
 H -1.43893 -1.41378 -0.75793
 H 1.69985 -0.46396 -1.07798
 H -2.54983 -1.09366 0.39552
 H 2.72586 0.46420 -0.27111
13
bifur_IRC_Distances_noMW_output/new_data/bifur_traj2_Distances point 135
C -1.27100 0.45661 -0.03146
 C 0.87431 0.99403 0.20111
 C -0.31714 1.15197 0.43705
 C -1.59637 -0.97108 0.11348
 C 1.85204 0.02894 -0.18336
 F -2.22401 1.07938 -0.58093
 F 1.42608 1.87717 0.43753
 H -1.06255 -1.47690 0.79986
 H 1.87383 -0.63512 0.52076
 H -1.43506 -1.41242 -0.76240
 H 1.70378 -0.46296 -1.07771
 H -2.54970 -1.09398 0.39023
 H 2.72580 0.46436 -0.26416
13
bifur_IRC_Distances_noMW_output/new_data/bifur_traj2_Distances point 136
C -1.27101 0.45662 -0.02779
 C 0.87441 0.99380 0.19782
 C -0.31684 1.15127 0.44161
 C -1.59631 -0.97121 0.11023
 C 1.85195 0.02914 -0.17977
 F -2.22434 1.08012 -0.56985
 F 1.42626 1.87683 0.42024
 H -1.06768 -1.47885 0.79943
 H 1.86825 -0.63587 0.52606
 H -1.42989 -1.41048 -0.76893
 H 1.70901 -0.46150 -1.07743
 H -2.54951 -1.09444 0.38278
 H 2.72570 0.46458 -0.25440
13
bifur_IRC_Distances_noMW_output/new_data/bifur_traj2_Distances point 137
C -1.27101 0.45662 -0.02247
 C 0.87456 0.99347 0.19311
 C -0.31637 1.15023 0.44796
 C -1.59622 -0.97138 0.10565
 C 1.85181 0.02942 -0.17477
 F -2.22483 1.08116 -0.55373
 F 1.42649 1.87640 0.39573
 H -1.07431 -1.48158 0.79892
 H 1.86101 -0.63701 0.53378
 H -1.42323 -1.40773 -0.77845
 H 1.71575 -0.45937 -1.07722
 H -2.54923 -1.09507 0.37237
 H 2.72558 0.46485 -0.24087
13
bifur_IRC_Distances_noMW_output/new_data/bifur_traj2_Distances point 138
C -1.26512 0.45109 0.14203
 C 0.86098 1.00599 -0.18256
 C -0.34567 1.17698 -0.34955
 C -1.60168 -0.96636 -0.04899
 C 1.85916 0.02268 0.03304
 F -2.17684 1.03686 0.77191
 F 1.40038 1.90066 -0.34109
 H -1.14116 -1.42846 -0.81721
 H 1.80655 -0.59442 -0.72182
 H -1.35759 -1.45964 0.79313
 H 1.79654 -0.52605 0.91217
 H -2.57143 -1.07466 -0.24580
 H 2.73588 0.45534 0.05474
13
bifur_IRC_Distances_noMW_output/new_data/bifur_traj2_Distances point 139
C -1.26569 0.45151 0.13446
 C 0.86181 1.00528 -0.17560
 C -0.34510 1.17633 -0.35645
 C -1.60120 -0.96678 -0.04575
 C 1.85856 0.02324 0.02929
 F -2.17961 1.03915 0.75029
 F 1.40310 1.89845 -0.31008
 H -1.14652 -1.43119 -0.81833
 H 1.79980 -0.59509 -0.72936
 H -1.35151 -1.45749 0.80250
 H 1.80175 -0.52391 0.91348
 H -2.57003 -1.07590 -0.23711
 H 2.73464 0.45642 0.04266
13
bifur_IRC_Distances_noMW_output/new_data/bifur_traj2_Distances point 140
C -1.26623 0.45191 0.12690
 C 0.86261 1.00459 -0.16853
 C -0.34449 1.17565 -0.36299
 C -1.60074 -0.96719 -0.04236
 C 1.85798 0.02377 0.02532
 F -2.18229 1.04139 0.72824
 F 1.40567 1.89635 -0.27878
 H -1.15133 -1.43384 -0.81942
 H 1.79367 -0.59581 -0.73745
 H -1.34602 -1.45539 0.81221
 H 1.80638 -0.52176 0.91456
 H -2.56869 -1.07710 -0.22817
 H 2.73348 0.45743 0.03047
13
bifur_IRC_Distances_noMW_output/new_data/bifur_traj2_Distances point 141
C -1.26674 0.45229 0.11938
 C 0.86338 1.00393 -0.16137
 C -0.34384 1.17494 -0.36913
 C -1.60031 -0.96758 -0.03882
 C 1.85744 0.02428 0.02118
 F -2.18487 1.04357 0.70585
 F 1.40808 1.89437 -0.24736
 H -1.15562 -1.43641 -0.82042
 H 1.78811 -0.59657 -0.74593
 H -1.34109 -1.45332 0.82210
 H 1.81047 -0.51960 0.91534
 H -2.56740 -1.07826 -0.21904
 H 2.73239 0.45836 0.01823
13
bifur_IRC_Distances_noMW_output/new_data/bifur_traj2_Distances point 142
C -1.26721 0.45264 0.11208
 C 0.86410 1.00330 -0.15430
 C -0.34317 1.17422 -0.37471
 C -1.59991 -0.96794 -0.03525
 C 1.85693 0.02475 0.01697
 F -2.18729 1.04565 0.68365
 F 1.41028 1.89256 -0.21658
 H -1.15939 -1.43888 -0.82125
 H 1.78318 -0.59735 -0.75449
 H -1.33675 -1.45133 0.83183
 H 1.81402 -0.51749 0.91576
 H -2.56620 -1.07934 -0.20993
 H 2.73141 0.45921 0.00623
13
bifur_IRC_Distances_noMW_output/new_data/bifur_traj2_Distances point 143
C -1.26760 0.45293 0.10552
 C 0.86472 1.00276 -0.14784
 C -0.34255 1.17354 -0.37940
 C -1.59956 -0.96825 -0.03194
 C 1.85650 0.02516 0.01305
 F -2.18941 1.04746 0.66333
 F 1.41213 1.89104 -0.18873
 H -1.16246 -1.44106 -0.82183
 H 1.77910 -0.59810 -0.76237
 H -1.33320 -1.44954 0.84059
 H 1.81690 -0.51559 0.91580
 H -2.56516 -1.08027 -0.20154
 H 2.73059 0.45992 -0.00462
13
bifur_IRC_Distances_noMW_output/new_data/bifur_traj2_Distances point 144
C -1.26760 0.45293 0.10551
 C 0.86472 1.00276 -0.14784
 C -0.34255 1.17354 -0.37941
 C -1.59956 -0.96825 -0.03194
 C 1.85650 0.02516 0.01305
 F -2.18941 1.04746 0.66332
 F 1.41213 1.89104 -0.18872
 H -1.16246 -1.44106 -0.82183
 H 1.77910 -0.59810 -0.76238
 H -1.33319 -1.44954 0.84059
 H 1.81690 -0.51559 0.91580
 H -2.56516 -1.08027 -0.20153
 H 2.73059 0.45992 -0.00463
13
bifur_IRC_Distances_noMW_output/new_data/bifur_traj2_Distances point 145
C -1.26799 0.45322 0.09875
 C 0.86533 1.00223 -0.14108
 C -0.34187 1.17281 -0.38390
 C -1.59922 -0.96856 -0.02844
 C 1.85607 0.02555 0.00888
 F -2.19152 1.04928 0.64201
 F 1.41392 1.88956 -0.15985
 H -1.16536 -1.44327 -0.82223
 H 1.77522 -0.59891 -0.77062
 H -1.32984 -1.44769 0.84957
 H 1.81958 -0.51362 0.91548
 H -2.56414 -1.08120 -0.19270
 H 2.72981 0.46060 -0.01587
13
bifur_IRC_Distances_noMW_output/new_data/bifur_traj2_Distances point 146
C -1.26794 0.45319 0.09953
 C 0.86526 1.00229 -0.14186
 C -0.34195 1.17290 -0.38340
 C -1.59926 -0.96852 -0.02884
 C 1.85612 0.02551 0.00936
 F -2.19128 1.04907 0.64446
 F 1.41372 1.88973 -0.16315
 H -1.16504 -1.44302 -0.82220
 H 1.77565 -0.59882 -0.76968
 H -1.33021 -1.44790 0.84855
 H 1.81929 -0.51385 0.91554
 H -2.56425 -1.08109 -0.19372
 H 2.72989 0.46052 -0.01459
13
bifur_IRC_Distances_noMW_output/new_data/bifur_traj2_Distances point 147
C -1.26776 0.45305 0.10274
 C 0.86497 1.00254 -0.14508
 C -0.34227 1.17324 -0.38129
 C -1.59942 -0.96838 -0.03052
 C 1.85632 0.02532 0.01135
 F -2.19028 1.04821 0.65463
 F 1.41288 1.89042 -0.17691
 H -1.16368 -1.44197 -0.82202
 H 1.77748 -0.59843 -0.76574
 H -1.33178 -1.44878 0.84428
 H 1.81803 -0.51478 0.91572
 H -2.56474 -1.08066 -0.19794
 H 2.73026 0.46020 -0.00923
13
bifur_IRC_Distances_noMW_output/new_data/bifur_traj2_Distances point 148
C -1.26747 0.45283 0.10772
 C 0.86451 1.00294 -0.15002
 C -0.34276 1.17377 -0.37786
 C -1.59968 -0.96815 -0.03306
 C 1.85664 0.02502 0.01438
 F -2.18870 1.04686 0.67019
 F 1.41152 1.89154 -0.19810
 H -1.16146 -1.44033 -0.82166
 H 1.78044 -0.59784 -0.75971
 H -1.33436 -1.45014 0.83764
 H 1.81596 -0.51623 0.91583
 H -2.56551 -1.07996 -0.20438
 H 2.73086 0.45969 -0.00097
13
bifur_IRC_Distances_noMW_output/new_data/bifur_traj2_Distances point 149
C -1.26712 0.45257 0.11352
 C 0.86396 1.00343 -0.15571
 C -0.34331 1.17436 -0.37364
 C -1.59999 -0.96787 -0.03597
 C 1.85703 0.02466 0.01782
 F -2.18682 1.04524 0.68807
 F 1.40985 1.89291 -0.22268
 H -1.15867 -1.43839 -0.82110
 H 1.78412 -0.59719 -0.75278
 H -1.33758 -1.45172 0.82990
 H 1.81335 -0.51791 0.91571
 H -2.56643 -1.07913 -0.21174
 H 2.73160 0.45905 0.00861
13
bifur_IRC_Distances_noMW_output/new_data/bifur_traj2_Distances point 150
C -1.26676 0.45230 0.11911
 C 0.86341 1.00390 -0.16111
 C -0.34382 1.17491 -0.36935
 C -1.60029 -0.96760 -0.03869
 C 1.85742 0.02430 0.02102
 F -2.18496 1.04365 0.70502
 F 1.40816 1.89430 -0.24620
 H -1.15577 -1.43651 -0.82046
 H 1.78792 -0.59659 -0.74625
 H -1.34092 -1.45325 0.82247
 H 1.81061 -0.51952 0.91536
 H -2.56736 -1.07830 -0.21870
 H 2.73236 0.45840 0.01777
13
bifur_IRC_Distances_noMW_output/new_data/bifur_traj2_Distances point 151
C -1.26652 0.45212 0.12267
 C 0.86305 1.00421 -0.16452
 C -0.34413 1.17526 -0.36649
 C -1.60050 -0.96741 -0.04038
 C 1.85767 0.02406 0.02301
 F -2.18375 1.04263 0.71569
 F 1.40704 1.89522 -0.26113
 H -1.15380 -1.43529 -0.82000
 H 1.79048 -0.59623 -0.74218
 H -1.34318 -1.45422 0.81776
 H 1.80874 -0.52055 0.91504
 H -2.56796 -1.07776 -0.22306
 H 2.73286 0.45796 0.02359
13
bifur_IRC_Distances_noMW_output/new_data/bifur_traj2_Distances point 152
C -1.26659 0.45217 0.12165
 C 0.86315 1.00413 -0.16355
 C -0.34404 1.17516 -0.36732
 C -1.60044 -0.96747 -0.03990
 C 1.85760 0.02413 0.02245
 F -2.18410 1.04292 0.71266
 F 1.40737 1.89496 -0.25688
 H -1.15437 -1.43564 -0.82013
 H 1.78974 -0.59633 -0.74333
 H -1.34253 -1.45395 0.81910
 H 1.80929 -0.52025 0.91514
 H -2.56778 -1.07791 -0.22182
 H 2.73271 0.45809 0.02193
13
bifur_IRC_Distances_noMW_output/new_data/bifur_traj2_Distances point 153
C -1.26682 0.45234 0.11825
 C 0.86349 1.00383 -0.16028
 C -0.34374 1.17483 -0.37002
 C -1.60025 -0.96764 -0.03828
 C 1.85736 0.02436 0.02054
 F -2.18525 1.04390 0.70243
 F 1.40843 1.89408 -0.24260
 H -1.15623 -1.43680 -0.82056
 H 1.78732 -0.59668 -0.74724
 H -1.34039 -1.45301 0.82360
 H 1.81105 -0.51928 0.91543
 H -2.56721 -1.07843 -0.21764
 H 2.73224 0.45850 0.01637
13
bifur_IRC_Distances_noMW_output/new_data/bifur_traj2_Distances point 154
C -1.26706 0.45253 0.11441
 C 0.86387 1.00350 -0.15657
 C -0.34339 1.17445 -0.37297
 C -1.60003 -0.96783 -0.03641
 C 1.85709 0.02460 0.01833
 F -2.18653 1.04499 0.69079
 F 1.40959 1.89313 -0.22644
 H -1.15823 -1.43809 -0.82101
 H 1.78471 -0.59709 -0.75173
 H -1.33809 -1.45196 0.82871
 H 1.81293 -0.51817 0.91566
 H -2.56658 -1.07900 -0.21286
 H 2.73172 0.45895 0.01007
13
bifur_IRC_Distances_noMW_output/new_data/bifur_traj2_Distances point 155
C -1.26706 0.45253 0.11442
 C 0.86387 1.00350 -0.15658
 C -0.34339 1.17445 -0.37297
 C -1.60003 -0.96783 -0.03641
 C 1.85709 0.02460 0.01834
 F -2.18653 1.04499 0.69081
 F 1.40959 1.89313 -0.22646
 H -1.15822 -1.43809 -0.82100
 H 1.78471 -0.59709 -0.75172
 H -1.33809 -1.45197 0.82870
 H 1.81293 -0.51817 0.91566
 H -2.56658 -1.07899 -0.21287
 H 2.73172 0.45895 0.01008
13
bifur_IRC_Distances_noMW_output/new_data/bifur_traj2_Distances point 156
C -1.26735 0.45275 0.10968
 C 0.86433 1.00310 -0.15195
 C -0.34295 1.17397 -0.37646
 C -1.59978 -0.96806 -0.03405
 C 1.85677 0.02490 0.01555
 F -2.18807 1.04631 0.67627
 F 1.41097 1.89199 -0.20643
 H -1.16054 -1.43967 -0.82148
 H 1.78166 -0.59762 -0.75735
 H -1.33542 -1.45067 0.83503
 H 1.81511 -0.51680 0.91581
 H -2.56582 -1.07968 -0.20688
 H 2.73111 0.45948 0.00227
13
bifur_IRC_Distances_noMW_output/new_data/bifur_traj2_Distances point 157
C -1.26728 0.45269 0.11093
 C 0.86421 1.00321 -0.15318
 C -0.34307 1.17410 -0.37556
 C -1.59985 -0.96800 -0.03468
 C 1.85685 0.02482 0.01629
 F -2.18767 1.04597 0.68012
 F 1.41061 1.89229 -0.21172
 H -1.15994 -1.43926 -0.82136
 H 1.78245 -0.59748 -0.75586
 H -1.33611 -1.45102 0.83336
 H 1.81455 -0.51716 0.91579
 H -2.56602 -1.07950 -0.20847
 H 2.73127 0.45934 0.00434
13
bifur_IRC_Distances_noMW_output/new_data/bifur_traj2_Distances point 158
C -1.26704 0.45251 0.11467
 C 0.86385 1.00352 -0.15682
 C -0.34341 1.17448 -0.37278
 C -1.60005 -0.96782 -0.03653
 C 1.85711 0.02459 0.01848
 F -2.18644 1.04492 0.69158
 F 1.40951 1.89319 -0.22754
 H -1.15809 -1.43801 -0.82098
 H 1.78488 -0.59707 -0.75142
 H -1.33824 -1.45204 0.82837
 H 1.81281 -0.51824 0.91565
 H -2.56662 -1.07896 -0.21319
 H 2.73175 0.45892 0.01050
13
bifur_IRC_Distances_noMW_output/new_data/bifur_traj2_Distances point 159
C -1.26672 0.45227 0.11972
 C 0.86335 1.00396 -0.16169
 C -0.34387 1.17497 -0.36886
 C -1.60033 -0.96756 -0.03898
 C 1.85746 0.02426 0.02137
 F -2.18475 1.04348 0.70686
 F 1.40797 1.89446 -0.24877
 H -1.15544 -1.43630 -0.82038
 H 1.78835 -0.59653 -0.74554
 H -1.34130 -1.45342 0.82166
 H 1.81030 -0.51970 0.91531
 H -2.56746 -1.07821 -0.21945
 H 2.73244 0.45832 0.01877
13
bifur_IRC_Distances_noMW_output/new_data/bifur_traj2_Distances point 160
C -1.26635 0.45200 0.12518
 C 0.86279 1.00444 -0.16690
 C -0.34434 1.17549 -0.36443
 C -1.60064 -0.96728 -0.04156
 C 1.85786 0.02389 0.02439
 F -2.18289 1.04190 0.72315
 F 1.40623 1.89588 -0.27160
 H -1.15235 -1.43443 -0.81966
 H 1.79235 -0.59598 -0.73936
 H -1.34485 -1.45491 0.81446
 H 1.80736 -0.52127 0.91476
 H -2.56839 -1.07737 -0.22610
 H 2.73322 0.45765 0.02767
13
bifur_IRC_Distances_noMW_output/new_data/bifur_traj2_Distances point 161
C -1.26598 0.45172 0.13052
 C 0.86223 1.00492 -0.17194
 C -0.34479 1.17599 -0.35990
 C -1.60096 -0.96700 -0.04401
 C 1.85826 0.02352 0.02725
 F -2.18101 1.04032 0.73887
 F 1.40445 1.89734 -0.29383
 H -1.14909 -1.43257 -0.81890
 H 1.79654 -0.59546 -0.73350
 H -1.34858 -1.45639 0.80752
 H 1.80423 -0.52279 0.91407
 H -2.56932 -1.07653 -0.23249
 H 2.73402 0.45695 0.03633
13
bifur_IRC_Distances_noMW_output/new_data/bifur_traj2_Distances point 162
C -1.26562 0.45145 0.13547
 C 0.86170 1.00537 -0.17654
 C -0.34518 1.17642 -0.35555
 C -1.60126 -0.96673 -0.04620
 C 1.85864 0.02316 0.02980
 F -2.17924 1.03884 0.75321
 F 1.40274 1.89874 -0.31425
 H -1.14584 -1.43083 -0.81818
 H 1.80067 -0.59500 -0.72831
 H -1.35229 -1.45778 0.80122
 H 1.80109 -0.52420 0.91331
 H -2.57021 -1.07574 -0.23829
 H 2.73480 0.45628 0.04429
13
bifur_IRC_Distances_noMW_output/new_data/bifur_traj2_Distances point 163
C -1.26529 0.45121 0.13983
 C 0.86123 1.00578 -0.18055
 C -0.34551 1.17680 -0.35159
 C -1.60154 -0.96648 -0.04807
 C 1.85898 0.02284 0.03197
 F -2.17766 1.03753 0.76567
 F 1.40118 1.90000 -0.33212
 H -1.14278 -1.42926 -0.81753
 H 1.80452 -0.59461 -0.72394
 H -1.35576 -1.45901 0.79581
 H 1.79812 -0.52543 0.91257
 H -2.57102 -1.07503 -0.24330
 H 2.73551 0.45566 0.05125
13
bifur_IRC_Distances_noMW_output/new_data/bifur_traj2_Distances point 164
C -1.26502 0.45102 0.14333
 C 0.86084 1.00611 -0.18375
 C -0.34576 1.17708 -0.34833
 C -1.60176 -0.96629 -0.04953
 C 1.85927 0.02258 0.03366
 F -2.17636 1.03646 0.77559
 F 1.39990 1.90105 -0.34640
 H -1.14018 -1.42799 -0.81702
 H 1.80778 -0.59431 -0.72058
 H -1.35870 -1.46001 0.79156
 H 1.79558 -0.52642 0.91193
 H -2.57167 -1.07444 -0.24727
 H 2.73610 0.45515 0.05681
13
bifur_IRC_Distances_noMW_output/new_data/bifur_traj2_Distances point 165
C -1.27100 0.45661 -0.01894
 C 0.87466 0.99326 0.19003
 C -0.31604 1.14953 0.45201
 C -1.59617 -0.97148 0.10267
 C 1.85172 0.02959 -0.17157
 F -2.22515 1.08183 -0.54297
 F 1.42662 1.87616 0.37977
 H -1.07826 -1.48334 0.79862
 H 1.85669 -0.63780 0.53890
 H -1.41927 -1.40594 -0.78479
 H 1.71973 -0.45794 -1.07717
 H -2.54904 -1.09546 0.36567
 H 2.72551 0.46500 -0.23223
13
bifur_IRC_Distances_noMW_output/new_data/bifur_traj2_Distances point 166
C -1.27100 0.45661 -0.01893
 C 0.87466 0.99326 0.19002
 C -0.31604 1.14952 0.45202
 C -1.59617 -0.97148 0.10267
 C 1.85172 0.02959 -0.17156
 F -2.22515 1.08183 -0.54296
 F 1.42662 1.87616 0.37975
 H -1.07826 -1.48334 0.79862
 H 1.85668 -0.63780 0.53890
 H -1.41927 -1.40593 -0.78480
 H 1.71974 -0.45793 -1.07717
 H -2.54904 -1.09546 0.36566
 H 2.72551 0.46500 -0.23222
13
bifur_IRC_Distances_noMW_output/new_data/bifur_traj2_Distances point 167
C -1.26504 0.45103 0.14305
 C 0.86087 1.00608 -0.18350
 C -0.34575 1.17706 -0.34859
 C -1.60175 -0.96630 -0.04941
 C 1.85924 0.02260 0.03353
 F -2.17646 1.03655 0.77481
 F 1.40000 1.90097 -0.34528
 H -1.14038 -1.42809 -0.81706
 H 1.80752 -0.59433 -0.72084
 H -1.35847 -1.45993 0.79189
 H 1.79579 -0.52634 0.91199
 H -2.57162 -1.07449 -0.24696
 H 2.73605 0.45519 0.05637
13
bifur_IRC_Distances_noMW_output/new_data/bifur_traj2_Distances point 168
C -1.26524 0.45118 0.14052
 C 0.86115 1.00584 -0.18119
 C -0.34556 1.17685 -0.35095
 C -1.60158 -0.96645 -0.04836
 C 1.85904 0.02279 0.03231
 F -2.17740 1.03732 0.76764
 F 1.40093 1.90021 -0.33495
 H -1.14227 -1.42901 -0.81743
 H 1.80516 -0.59455 -0.72327
 H -1.35633 -1.45921 0.79496
 H 1.79763 -0.52563 0.91245
 H -2.57115 -1.07491 -0.24409
 H 2.73562 0.45556 0.05235
13
bifur_IRC_Distances_noMW_output/new_data/bifur_traj2_Distances point 169
C -1.26547 0.45135 0.13741
 C 0.86149 1.00555 -0.17833
 C -0.34533 1.17659 -0.35380
 C -1.60139 -0.96662 -0.04704
 C 1.85879 0.02302 0.03078
 F -2.17854 1.03826 0.75877
 F 1.40206 1.89930 -0.32221
 H -1.14450 -1.43013 -0.81789
 H 1.80236 -0.59483 -0.72634
 H -1.35381 -1.45832 0.79880
 H 1.79979 -0.52475 0.91299
 H -2.57057 -1.07542 -0.24052
 H 2.73511 0.45601 0.04739
13
bifur_IRC_Distances_noMW_output/new_data/bifur_traj2_Distances point 170
C -1.26576 0.45156 0.13354
 C 0.86191 1.00519 -0.17475
 C -0.34503 1.17625 -0.35727
 C -1.60114 -0.96684 -0.04535
 C 1.85849 0.02330 0.02882
 F -2.17994 1.03942 0.74762
 F 1.40342 1.89819 -0.30628
 H -1.14713 -1.43151 -0.81846
 H 1.79902 -0.59518 -0.73032
 H -1.35081 -1.45723 0.80367
 H 1.80235 -0.52365 0.91362
 H -2.56986 -1.07605 -0.23603
 H 2.73449 0.45654 0.04118
13
bifur_IRC_Distances_noMW_output/new_data/bifur_traj2_Distances point 171
C -1.26611 0.45181 0.12870
 C 0.86243 1.00475 -0.17023
 C -0.34464 1.17582 -0.36147
 C -1.60085 -0.96710 -0.04318
 C 1.85812 0.02365 0.02629
 F -2.18166 1.04086 0.73354
 F 1.40507 1.89684 -0.28627
 H -1.15023 -1.43321 -0.81917
 H 1.79508 -0.59563 -0.73547
 H -1.34728 -1.45589 0.80987
 H 1.80532 -0.52227 0.91432
 H -2.56900 -1.07682 -0.23033
 H 2.73375 0.45719 0.03339
13
bifur_IRC_Distances_noMW_output/new_data/bifur_traj2_Distances point 172
C -1.26648 0.45209 0.12323
 C 0.86299 1.00426 -0.16505
 C -0.34418 1.17531 -0.36603
 C -1.60053 -0.96738 -0.04065
 C 1.85771 0.02402 0.02333
 F -2.18356 1.04246 0.71737
 F 1.40686 1.89537 -0.26348
 H -1.15348 -1.43510 -0.81993
 H 1.79089 -0.59617 -0.74154
 H -1.34355 -1.45438 0.81702
 H 1.80844 -0.52071 0.91498
 H -2.56805 -1.07767 -0.22375
 H 2.73294 0.45789 0.02451
13
bifur_IRC_Distances_noMW_output/new_data/bifur_traj2_Distances point 173
C -1.26682 0.45235 0.11811
 C 0.86351 1.00382 -0.16014
 C -0.34373 1.17482 -0.37013
 C -1.60024 -0.96765 -0.03821
 C 1.85735 0.02437 0.02045
 F -2.18530 1.04394 0.70200
 F 1.40847 1.89405 -0.24200
 H -1.15631 -1.43685 -0.82058
 H 1.78722 -0.59670 -0.74741
 H -1.34030 -1.45297 0.82379
 H 1.81112 -0.51923 0.91544
 H -2.56719 -1.07845 -0.21746
 H 2.73222 0.45852 0.01614
13
bifur_IRC_Distances_noMW_output/new_data/bifur_traj2_Distances point 174
C -1.26707 0.45253 0.11423
 C 0.86389 1.00349 -0.15640
 C -0.34337 1.17443 -0.37311
 C -1.60002 -0.96784 -0.03632
 C 1.85708 0.02462 0.01823
 F -2.18659 1.04504 0.69025
 F 1.40964 1.89308 -0.22569
 H -1.15832 -1.43815 -0.82102
 H 1.78459 -0.59711 -0.75194
 H -1.33799 -1.45192 0.82895
 H 1.81302 -0.51812 0.91567
 H -2.56655 -1.07902 -0.21264
 H 2.73170 0.45897 0.00978
13
bifur_IRC_Distances_noMW_output/new_data/bifur_traj2_Distances point 175
C -1.26721 0.45264 0.11203
 C 0.86410 1.00330 -0.15425
 C -0.34317 1.17421 -0.37475
 C -1.59990 -0.96795 -0.03523
 C 1.85693 0.02476 0.01694
 F -2.18731 1.04566 0.68349
 F 1.41029 1.89255 -0.21635
 H -1.15941 -1.43889 -0.82126
 H 1.78315 -0.59736 -0.75455
 H -1.33672 -1.45131 0.83190
 H 1.81405 -0.51748 0.91576
 H -2.56619 -1.07934 -0.20986
 H 2.73141 0.45922 0.00614
13
bifur_IRC_Distances_noMW_output/new_data/bifur_traj2_Distances point 176
C -1.26725 0.45267 0.11133
 C 0.86417 1.00324 -0.15357
 C -0.34310 1.17414 -0.37527
 C -1.59987 -0.96798 -0.03488
 C 1.85688 0.02480 0.01653
 F -2.18754 1.04585 0.68135
 F 1.41049 1.89238 -0.21341
 H -1.15975 -1.43913 -0.82133
 H 1.78270 -0.59743 -0.75538
 H -1.33633 -1.45112 0.83282
 H 1.81437 -0.51728 0.91578
 H -2.56608 -1.07944 -0.20898
 H 2.73132 0.45929 0.00500
13
bifur_IRC_Distances_noMW_output/new_data/bifur_traj2_Distances point 177
C -1.26725 0.45267 0.11133
 C 0.86417 1.00324 -0.15357
 C -0.34310 1.17414 -0.37527
 C -1.59987 -0.96798 -0.03488
 C 1.85688 0.02480 0.01653
 F -2.18754 1.04585 0.68135
 F 1.41049 1.89238 -0.21342
 H -1.15975 -1.43913 -0.82133
 H 1.78270 -0.59743 -0.75538
 H -1.33633 -1.45112 0.83282
 H 1.81437 -0.51728 0.91578
 H -2.56608 -1.07944 -0.20898
 H 2.73132 0.45929 0.00500
13
bifur_IRC_Distances_noMW_output/new_data/bifur_traj2_Distances point 178
C -1.26718 0.45262 0.11249
 C 0.86406 1.00334 -0.15470
 C -0.34321 1.17426 -0.37441
 C -1.59993 -0.96792 -0.03546
 C 1.85696 0.02473 0.01721
 F -2.18716 1.04553 0.68492
 F 1.41015 1.89266 -0.21833
 H -1.15918 -1.43874 -0.82121
 H 1.78345 -0.59730 -0.75400
 H -1.33699 -1.45144 0.83127
 H 1.81383 -0.51761 0.91574
 H -2.56627 -1.07928 -0.21045
 H 2.73147 0.45916 0.00691
13
bifur_IRC_Distances_noMW_output/new_data/bifur_traj2_Distances point 179
C -1.26711 0.45256 0.11371
 C 0.86394 1.00344 -0.15589
 C -0.34333 1.17438 -0.37350
 C -1.60000 -0.96786 -0.03606
 C 1.85704 0.02465 0.01793
 F -2.18676 1.04519 0.68865
 F 1.40980 1.89296 -0.22348
 H -1.15858 -1.43833 -0.82108
 H 1.78425 -0.59717 -0.75255
 H -1.33768 -1.45177 0.82965
 H 1.81326 -0.51797 0.91570
 H -2.56647 -1.07910 -0.21198
 H 2.73163 0.45903 0.00892
13
bifur_IRC_Distances_noMW_output/new_data/bifur_traj2_Distances point 180
C -1.26700 0.45248 0.11533
 C 0.86378 1.00358 -0.15747
 C -0.34347 1.17454 -0.37227
 C -1.60008 -0.96778 -0.03686
 C 1.85715 0.02455 0.01887
 F -2.18622 1.04473 0.69360
 F 1.40931 1.89335 -0.23033
 H -1.15776 -1.43778 -0.82090
 H 1.78532 -0.59699 -0.75064
 H -1.33863 -1.45222 0.82748
 H 1.81249 -0.51843 0.91562
 H -2.56673 -1.07886 -0.21401
 H 2.73184 0.45884 0.01159
13
bifur_IRC_Distances_noMW_output/new_data/bifur_traj2_Distances point 181
C -1.26692 0.45242 0.11669
 C 0.86365 1.00370 -0.15878
 C -0.34360 1.17468 -0.37123
 C -1.60016 -0.96772 -0.03752
 C 1.85725 0.02446 0.01965
 F -2.18577 1.04434 0.69772
 F 1.40890 1.89369 -0.23605
 H -1.15705 -1.43733 -0.82075
 H 1.78624 -0.59685 -0.74905
 H -1.33944 -1.45259 0.82567
 H 1.81183 -0.51883 0.91554
 H -2.56695 -1.07866 -0.21571
 H 2.73203 0.45868 0.01382
13
bifur_IRC_Distances_noMW_output/new_data/bifur_traj2_Distances point 182
C -1.26687 0.45238 0.11742
 C 0.86358 1.00376 -0.15948
 C -0.34366 1.17475 -0.37067
 C -1.60020 -0.96768 -0.03787
 C 1.85730 0.02441 0.02006
 F -2.18553 1.04414 0.69991
 F 1.40868 1.89387 -0.23909
 H -1.15667 -1.43708 -0.82066
 H 1.78674 -0.59677 -0.74821
 H -1.33988 -1.45278 0.82471
 H 1.81147 -0.51904 0.91549
 H -2.56707 -1.07855 -0.21661
 H 2.73212 0.45860 0.01500
13
bifur_IRC_Distances_noMW_output/new_data/bifur_traj2_Distances point 183
C -1.26685 0.45237 0.11776
 C 0.86354 1.00379 -0.15981
 C -0.34370 1.17478 -0.37040
 C -1.60022 -0.96766 -0.03804
 C 1.85732 0.02439 0.02026
 F -2.18541 1.04404 0.70096
 F 1.40858 1.89396 -0.24055
 H -1.15649 -1.43696 -0.82062
 H 1.78698 -0.59674 -0.74781
 H -1.34009 -1.45288 0.82425
 H 1.81129 -0.51914 0.91546
 H -2.56713 -1.07850 -0.21704
 H 2.73217 0.45856 0.01557
13
bifur_IRC_Distances_noMW_output/new_data/bifur_traj2_Distances point 184
C -1.26681 0.45234 0.11828
 C 0.86349 1.00383 -0.16032
 C -0.34374 1.17483 -0.36999
 C -1.60025 -0.96764 -0.03829
 C 1.85736 0.02435 0.02056
 F -2.18524 1.04389 0.70254
 F 1.40842 1.89409 -0.24275
 H -1.15621 -1.43679 -0.82056
 H 1.78734 -0.59668 -0.74720
 H -1.34041 -1.45302 0.82356
 H 1.81103 -0.51929 0.91543
 H -2.56722 -1.07842 -0.21768
 H 2.73224 0.45850 0.01643
13
bifur_IRC_Distances_noMW_output/new_data/bifur_traj2_Distances point 185
C -1.26671 0.45226 0.11992
 C 0.86333 1.00397 -0.16189
 C -0.34389 1.17499 -0.36870
 C -1.60034 -0.96755 -0.03908
 C 1.85747 0.02425 0.02148
 F -2.18469 1.04342 0.70747
 F 1.40791 1.89451 -0.24962
 H -1.15533 -1.43623 -0.82036
 H 1.78849 -0.59651 -0.74531
 H -1.34143 -1.45347 0.82139
 H 1.81020 -0.51976 0.91529
 H -2.56749 -1.07818 -0.21970
 H 2.73247 0.45830 0.01911
13
bifur_IRC_Distances_noMW_output/new_data/bifur_traj2_Distances point 186
C -1.26645 0.45207 0.12377
 C 0.86294 1.00431 -0.16557
 C -0.34422 1.17536 -0.36559
 C -1.60056 -0.96736 -0.04090
 C 1.85775 0.02399 0.02362
 F -2.18337 1.04231 0.71898
 F 1.40669 1.89551 -0.26574
 H -1.15317 -1.43492 -0.81985
 H 1.79129 -0.59612 -0.74093
 H -1.34391 -1.45453 0.81631
 H 1.80814 -0.52086 0.91492
 H -2.56815 -1.07759 -0.22440
 H 2.73302 0.45782 0.02539
13
bifur_IRC_Distances_noMW_output/new_data/bifur_traj2_Distances point 187
C -1.26599 0.45173 0.13028
 C 0.86226 1.00490 -0.17171
 C -0.34477 1.17596 -0.36011
 C -1.60095 -0.96701 -0.04390
 C 1.85824 0.02354 0.02712
 F -2.18110 1.04039 0.73816
 F 1.40454 1.89727 -0.29282
 H -1.14924 -1.43266 -0.81894
 H 1.79634 -0.59548 -0.73377
 H -1.34841 -1.45633 0.80783
 H 1.80437 -0.52272 0.91410
 H -2.56928 -1.07657 -0.23220
 H 2.73399 0.45698 0.03594
13
bifur_IRC_Distances_noMW_output/new_data/bifur_traj2_Distances point 188
C -1.26599 0.45173 0.13028
 C 0.86226 1.00490 -0.17171
 C -0.34477 1.17596 -0.36011
 C -1.60095 -0.96701 -0.04390
 C 1.85824 0.02354 0.02712
 F -2.18110 1.04039 0.73815
 F 1.40454 1.89727 -0.29281
 H -1.14924 -1.43266 -0.81894
 H 1.79634 -0.59548 -0.73377
 H -1.34841 -1.45633 0.80783
 H 1.80438 -0.52272 0.91410
 H -2.56928 -1.07657 -0.23220
 H 2.73399 0.45698 0.03594
13
bifur_IRC_Distances_noMW_output/new_data/bifur_traj2_Distances point 189
C -1.27101 0.45662 -0.02221
 C 0.87457 0.99345 0.19289
 C -0.31635 1.15018 0.44826
 C -1.59622 -0.97139 0.10543
 C 1.85180 0.02943 -0.17454
 F -2.22485 1.08121 -0.55295
 F 1.42650 1.87638 0.39456
 H -1.07461 -1.48171 0.79889
 H 1.86068 -0.63706 0.53415
 H -1.42293 -1.40760 -0.77891
 H 1.71605 -0.45926 -1.07721
 H -2.54921 -1.09510 0.37187
 H 2.72558 0.46486 -0.24023
13
bifur_IRC_Distances_noMW_output/new_data/bifur_traj2_Distances point 190
C -1.27100 0.45661 -0.03048
 C 0.87434 0.99397 0.20022
 C -0.31706 1.15179 0.43829
 C -1.59636 -0.97111 0.11260
 C 1.85202 0.02899 -0.18239
 F -2.22410 1.07958 -0.57797
 F 1.42613 1.87708 0.43287
 H -1.06397 -1.47742 0.79973
 H 1.87229 -0.63532 0.52218
 H -1.43363 -1.41190 -0.76414
 H 1.70523 -0.46257 -1.07762
 H -2.54965 -1.09411 0.38822
 H 2.72577 0.46442 -0.26151
13
bifur_IRC_Distances_noMW_output/new_data/bifur_traj2_Distances point 191
C -1.27099 0.45658 -0.03781
 C 0.87414 0.99445 0.20689
 C -0.31760 1.15317 0.42883
 C -1.59649 -0.97083 0.11930
 C 1.85221 0.02855 -0.18989
 F -2.22346 1.07805 -0.60002
 F 1.42576 1.87786 0.46824
 H -1.05241 -1.47338 0.80084
 H 1.88483 -0.63392 0.51170
 H -1.44532 -1.41587 -0.75126
 H 1.69336 -0.46545 -1.07857
 H -2.55001 -1.09315 0.40375
 H 2.72596 0.46393 -0.28200
13
bifur_IRC_Distances_noMW_output/new_data/bifur_traj2_Distances point 192
C -1.27097 0.45655 -0.04403
 C 0.87400 0.99489 0.21274
 C -0.31796 1.15432 0.42030
 C -1.59661 -0.97056 0.12532
 C 1.85237 0.02814 -0.19678
 F -2.22297 1.07669 -0.61873
 F 1.42545 1.87865 0.49959
 H -1.04051 -1.46970 0.80225
 H 1.89766 -0.63284 0.50300
 H -1.45738 -1.41942 -0.74062
 H 1.68107 -0.46785 -1.08009
 H -2.55028 -1.09228 0.41798
 H 2.72611 0.46342 -0.30093
13
bifur_IRC_Distances_noMW_output/new_data/bifur_traj2_Distances point 193
C -1.27095 0.45651 -0.04910
 C 0.87392 0.99525 0.21765
 C -0.31817 1.15523 0.41303
 C -1.59670 -0.97031 0.13050
 C 1.85249 0.02778 -0.20284
 F -2.22262 1.07556 -0.63397
 F 1.42521 1.87938 0.52618
 H -1.02905 -1.46649 0.80385
 H 1.90996 -0.63206 0.49616
 H -1.46901 -1.42248 -0.73230
 H 1.66917 -0.46977 -1.08200
 H -2.55046 -1.09152 0.43046
 H 2.72622 0.46293 -0.31761
13
bifur_IRC_Distances_noMW_output/new_data/bifur_traj2_Distances point 194
C -1.27093 0.45648 -0.05249
 C 0.87388 0.99550 0.22104
 C -0.31827 1.15583 0.40798
 C -1.59676 -0.97013 0.13416
 C 1.85256 0.02751 -0.20716
 F -2.22244 1.07478 -0.64423
 F 1.42508 1.87990 0.54463
 H -1.02028 -1.46420 0.80523
 H 1.91934 -0.63159 0.49172
 H -1.47792 -1.42464 -0.72696
 H 1.66002 -0.47104 -1.08373
 H -2.55055 -1.09099 0.43938
 H 2.72628 0.46258 -0.32956
13
bifur_IRC_Distances_noMW_output/new_data/bifur_traj2_Distances point 195
C -1.27093 0.45648 -0.05306
 C 0.87387 0.99554 0.22163
 C -0.31828 1.15593 0.40710
 C -1.59677 -0.97010 0.13479
 C 1.85257 0.02747 -0.20793
 F -2.22241 1.07465 -0.64598
 F 1.42507 1.87999 0.54783
 H -1.01869 -1.46380 0.80549
 H 1.92104 -0.63151 0.49098
 H -1.47954 -1.42501 -0.72607
 H 1.65836 -0.47125 -1.08407
 H -2.55056 -1.09089 0.44095
 H 2.72628 0.46251 -0.33167
13
bifur_IRC_Distances_noMW_output/new_data/bifur_traj2_Distances point 196
C -1.27094 0.45649 -0.05123
 C 0.87389 0.99541 0.21977
 C -0.31824 1.15560 0.40988
 C -1.59674 -0.97020 0.13278
 C 1.85254 0.02761 -0.20552
 F -2.22250 1.07507 -0.64040
 F 1.42513 1.87970 0.53769
 H -1.02366 -1.46507 0.80468
 H 1.91573 -0.63176 0.49336
 H -1.47449 -1.42382 -0.72893
 H 1.66355 -0.47057 -1.08304
 H -2.55052 -1.09119 0.43600
 H 2.72626 0.46271 -0.32503
13
bifur_IRC_Distances_noMW_output/new_data/bifur_traj2_Distances point 197
C -1.27095 0.45652 -0.04769
 C 0.87394 0.99515 0.21627
 C -0.31812 1.15498 0.41508
 C -1.59667 -0.97038 0.12903
 C 1.85246 0.02788 -0.20111
 F -2.22271 1.07588 -0.62973
 F 1.42528 1.87917 0.51867
 H -1.03243 -1.46740 0.80335
 H 1.90634 -0.63227 0.49804
 H -1.46559 -1.42161 -0.73458
 H 1.67268 -0.46924 -1.08140
 H -2.55042 -1.09174 0.42689
 H 2.72619 0.46308 -0.31284
13
bifur_IRC_Distances_noMW_output/new_data/bifur_traj2_Distances point 198
C -1.27097 0.45656 -0.04267
 C 0.87403 0.99479 0.21144
 C -0.31789 1.15407 0.42222
 C -1.59658 -0.97062 0.12397
 C 1.85234 0.02824 -0.19522
 F -2.22307 1.07699 -0.61462
 F 1.42551 1.87847 0.49259
 H -1.04331 -1.47053 0.80189
 H 1.89464 -0.63307 0.50489
 H -1.45454 -1.41862 -0.74292
 H 1.68398 -0.46733 -1.07968
 H -2.55023 -1.09248 0.41476
 H 2.72608 0.46353 -0.29663
13
bifur_IRC_Distances_noMW_output/new_data/bifur_traj2_Distances point 199
C -1.27097 0.45656 -0.04267
 C 0.87403 0.99479 0.21144
 C -0.31789 1.15407 0.42222
 C -1.59658 -0.97062 0.12397
 C 1.85234 0.02824 -0.19522
 F -2.22307 1.07699 -0.61462
 F 1.42551 1.87847 0.49259
 H -1.04331 -1.47053 0.80189
 H 1.89464 -0.63307 0.50489
 H -1.45454 -1.41862 -0.74292
 H 1.68397 -0.46733 -1.07968
 H -2.55023 -1.09248 0.41476
 H 2.72608 0.46353 -0.29663
13
bifur_IRC_Distances_noMW_output/new_data/bifur_traj2_Distances point 200
C -1.27101 0.45661 -0.03044
 C 0.87434 0.99397 0.20019
 C -0.31706 1.15178 0.43833
 C -1.59636 -0.97111 0.11257
 C 1.85202 0.02899 -0.18236
 F -2.22410 1.07958 -0.57786
 F 1.42613 1.87707 0.43271
 H -1.06402 -1.47744 0.79973
 H 1.87223 -0.63532 0.52223
 H -1.43358 -1.41188 -0.76420
 H 1.70528 -0.46256 -1.07761
 H -2.54965 -1.09411 0.38814
 H 2.72577 0.46442 -0.26142
13
bifur_IRC_Distances_noMW_output/new_data/bifur_traj2_Distances point 201
C -1.27101 0.45662 -0.02740
 C 0.87442 0.99377 0.19747
 C -0.31681 1.15119 0.44208
 C -1.59630 -0.97122 0.10989
 C 1.85194 0.02916 -0.17940
 F -2.22438 1.08020 -0.56868
 F 1.42627 1.87679 0.41844
 H -1.06819 -1.47905 0.79939
 H 1.86769 -0.63595 0.52662
 H -1.42937 -1.41028 -0.76962
 H 1.70954 -0.46135 -1.07740
 H -2.54949 -1.09449 0.38201
 H 2.72570 0.46460 -0.25339
13
bifur_IRC_Distances_noMW_output/new_data/bifur_traj2_Distances point 202
C -1.27101 0.45661 -0.03045
 C 0.87434 0.99397 0.20019
 C -0.31706 1.15178 0.43833
 C -1.59636 -0.97111 0.11257
 C 1.85202 0.02899 -0.18236
 F -2.22410 1.07958 -0.57787
 F 1.42613 1.87707 0.43271
 H -1.06402 -1.47744 0.79973
 H 1.87223 -0.63532 0.52223
 H -1.43358 -1.41188 -0.76420
 H 1.70528 -0.46256 -1.07761
 H -2.54965 -1.09411 0.38815
 H 2.72577 0.46442 -0.26142
13
bifur_IRC_Distances_noMW_output/new_data/bifur_traj2_Distances point 203
C -1.27099 0.45659 -0.03771
 C 0.87415 0.99445 0.20681
 C -0.31759 1.15315 0.42895
 C -1.59649 -0.97083 0.11921
 C 1.85221 0.02856 -0.18979
 F -2.22347 1.07807 -0.59974
 F 1.42577 1.87785 0.46778
 H -1.05257 -1.47343 0.80082
 H 1.88465 -0.63393 0.51183
 H -1.44516 -1.41582 -0.75142
 H 1.69353 -0.46542 -1.07855
 H -2.55001 -1.09317 0.40354
 H 2.72596 0.46393 -0.28172
13
bifur_IRC_Distances_noMW_output/new_data/bifur_traj2_Distances point 204
C -1.27096 0.45654 -0.04546
 C 0.87398 0.99499 0.21411
 C -0.31803 1.15458 0.41829
 C -1.59663 -0.97049 0.12675
 C 1.85241 0.02804 -0.19844
 F -2.22286 1.07637 -0.62301
 F 1.42538 1.87885 0.50697
 H -1.03747 -1.46882 0.80265
 H 1.90093 -0.63261 0.50105
 H -1.46047 -1.42026 -0.73824
 H 1.67791 -0.46840 -1.08055
 H -2.55034 -1.09207 0.42140
 H 2.72615 0.46329 -0.30549
13
bifur_IRC_Distances_noMW_output/new_data/bifur_traj2_Distances point 205
C -1.27093 0.45649 -0.05227
 C 0.87388 0.99548 0.22082
 C -0.31826 1.15579 0.40831
 C -1.59675 -0.97015 0.13391
 C 1.85256 0.02753 -0.20688
 F -2.22245 1.07483 -0.64356
 F 1.42509 1.87987 0.54342
 H -1.02088 -1.46435 0.80513
 H 1.91870 -0.63162 0.49201
 H -1.47731 -1.42449 -0.72730
 H 1.66065 -0.47096 -1.08361
 H -2.55055 -1.09102 0.43879
 H 2.72627 0.46260 -0.32876
13
bifur_IRC_Distances_noMW_output/new_data/bifur_traj2_Distances point 206
C -1.27091 0.45644 -0.05795
 C 0.87385 0.99591 0.22671
 C -0.31833 1.15677 0.39953
 C -1.59684 -0.96982 0.14042
 C 1.85265 0.02706 -0.21471
 F -2.22224 1.07352 -0.66090
 F 1.42495 1.88081 0.57570
 H -1.00387 -1.46023 0.80812
 H 1.93682 -0.63092 0.48489
 H -1.49460 -1.42835 -0.71882
 H 1.64283 -0.47304 -1.08749
 H -2.55062 -1.09007 0.45493
 H 2.72631 0.46193 -0.35041
13
bifur_IRC_Distances_noMW_output/new_data/bifur_traj2_Distances point 207
C -1.27091 0.45640 -0.06263
 C 0.87390 0.99627 0.23184
 C -0.31826 1.15757 0.39196
 C -1.59690 -0.96952 0.14626
 C 1.85268 0.02663 -0.22189
 F -2.22222 1.07241 -0.67545
 F 1.42496 1.88167 0.60394
 H -0.98701 -1.45647 0.81142
 H 1.95470 -0.63045 0.47939
 H -1.51174 -1.43185 -0.71242
 H 1.62510 -0.47471 -1.09191
 H -2.55057 -1.08923 0.46971
 H 2.72626 0.46129 -0.37021
13
bifur_IRC_Distances_noMW_output/new_data/bifur_traj2_Distances point 208
C -1.27091 0.45637 -0.06640
 C 0.87399 0.99657 0.23619
 C -0.31811 1.15820 0.38565
 C -1.59693 -0.96925 0.15138
 C 1.85267 0.02626 -0.22827
 F -2.22233 1.07150 -0.68742
 F 1.42510 1.88240 0.62802
 H -0.97108 -1.45314 0.81478
 H 1.97154 -0.63015 0.47523
 H -1.52793 -1.43494 -0.70774
 H 1.60828 -0.47603 -1.09650
 H -2.55043 -1.08850 0.48284
 H 2.72614 0.46071 -0.38775
13
bifur_IRC_Distances_noMW_output/new_data/bifur_traj2_Distances point 209
C -1.27093 0.45635 -0.06913
 C 0.87410 0.99679 0.23950
 C -0.31794 1.15865 0.38097
 C -1.59694 -0.96905 0.15535
 C 1.85263 0.02597 -0.23329
 F -2.22251 1.07084 -0.69626
 F 1.42530 1.88296 0.64631
 H -0.95796 -1.45052 0.81768
 H 1.98536 -0.62999 0.47238
 H -1.54125 -1.43735 -0.70465
 H 1.59441 -0.47696 -1.10050
 H -2.55024 -1.08794 0.49315
 H 2.72599 0.46025 -0.40150
13
bifur_IRC_Distances_noMW_output/new_data/bifur_traj2_Distances point 210
C -1.27093 0.45635 -0.06913
 C 0.87410 0.99679 0.23950
 C -0.31794 1.15865 0.38097
 C -1.59694 -0.96905 0.15535
 C 1.85263 0.02597 -0.23329
 F -2.22251 1.07084 -0.69626
 F 1.42530 1.88296 0.64631
 H -0.95796 -1.45052 0.81768
 H 1.98536 -0.62999 0.47238
 H -1.54126 -1.43735 -0.70465
 H 1.59440 -0.47696 -1.10050
 H -2.55024 -1.08794 0.49316
 H 2.72599 0.46025 -0.40150
13
bifur_IRC_Distances_noMW_output/new_data/bifur_traj2_Distances point 211
C -1.27095 0.45633 -0.07200
 C 0.87426 0.99702 0.24315
 C -0.31768 1.15912 0.37592
 C -1.59693 -0.96881 0.15984
 C 1.85256 0.02564 -0.23902
 F -2.22282 1.07014 -0.70581
 F 1.42563 1.88358 0.66655
 H -0.94239 -1.44753 0.82123
 H 2.00172 -0.62987 0.46952
 H -1.55706 -1.44010 -0.70170
 H 1.57789 -0.47792 -1.10546
 H -2.54996 -1.08732 0.50493
 H 2.72574 0.45973 -0.41713
13
bifur_IRC_Distances_noMW_output/new_data/bifur_traj2_Distances point 212
C -1.27096 0.45633 -0.07262
 C 0.87430 0.99707 0.24396
 C -0.31762 1.15922 0.37481
 C -1.59692 -0.96876 0.16085
 C 1.85253 0.02557 -0.24033
 F -2.22290 1.06999 -0.70791
 F 1.42572 1.88372 0.67106
 H -0.93877 -1.44685 0.82207
 H 2.00552 -0.62985 0.46892
 H -1.56074 -1.44073 -0.70111
 H 1.57404 -0.47813 -1.10664
 H -2.54989 -1.08718 0.50760
 H 2.72568 0.45961 -0.42068
13
bifur_IRC_Distances_noMW_output/new_data/bifur_traj2_Distances point 213
C -1.27096 0.45632 -0.07283
 C 0.87432 0.99709 0.24424
 C -0.31760 1.15925 0.37444
 C -1.59692 -0.96874 0.16120
 C 1.85253 0.02555 -0.24077
 F -2.22293 1.06994 -0.70861
 F 1.42575 1.88377 0.67259
 H -0.93753 -1.44661 0.82236
 H 2.00682 -0.62985 0.46872
 H -1.56200 -1.44094 -0.70091
 H 1.57273 -0.47820 -1.10705
 H -2.54986 -1.08714 0.50852
 H 2.72565 0.45957 -0.42189
13
bifur_IRC_Distances_noMW_output/new_data/bifur_traj2_Distances point 214
C -1.27096 0.45632 -0.07267
 C 0.87430 0.99707 0.24403
 C -0.31761 1.15923 0.37473
 C -1.59692 -0.96876 0.16093
 C 1.85253 0.02556 -0.24043
 F -2.22291 1.06998 -0.70807
 F 1.42573 1.88373 0.67142
 H -0.93848 -1.44679 0.82214
 H 2.00583 -0.62985 0.46888
 H -1.56103 -1.44078 -0.70106
 H 1.57374 -0.47814 -1.10674
 H -2.54988 -1.08717 0.50782
 H 2.72567 0.45960 -0.42096
13
bifur_IRC_Distances_noMW_output/new_data/bifur_traj2_Distances point 215
C -1.27096 0.45633 -0.07222
 C 0.87427 0.99704 0.24344
 C -0.31766 1.15915 0.37553
 C -1.59692 -0.96880 0.16019
 C 1.85255 0.02562 -0.23948
 F -2.22285 1.07009 -0.70655
 F 1.42566 1.88363 0.66814
 H -0.94112 -1.44729 0.82152
 H 2.00306 -0.62986 0.46931
 H -1.55835 -1.44032 -0.70149
 H 1.57654 -0.47800 -1.10588
 H -2.54994 -1.08727 0.50587
 H 2.72572 0.45969 -0.41839
13
bifur_IRC_Distances_noMW_output/new_data/bifur_traj2_Distances point 216
C -1.27095 0.45633 -0.07168
 C 0.87424 0.99699 0.24273
 C -0.31772 1.15906 0.37649
 C -1.59693 -0.96884 0.15931
 C 1.85257 0.02568 -0.23835
 F -2.22278 1.07022 -0.70472
 F 1.42558 1.88351 0.66422
 H -0.94424 -1.44788 0.82080
 H 1.99978 -0.62988 0.46984
 H -1.55518 -1.43978 -0.70202
 H 1.57986 -0.47782 -1.10486
 H -2.55000 -1.08739 0.50355
 H 2.72578 0.45979 -0.41531
13
bifur_IRC_Distances_noMW_output/new_data/bifur_traj2_Distances point 217
C -1.27095 0.45633 -0.07133
 C 0.87421 0.99696 0.24228
 C -0.31775 1.15901 0.37711
 C -1.59693 -0.96887 0.15876
 C 1.85258 0.02572 -0.23764
 F -2.22274 1.07031 -0.70355
 F 1.42554 1.88344 0.66172
 H -0.94621 -1.44825 0.82035
 H 1.99771 -0.62989 0.47018
 H -1.55319 -1.43944 -0.70236
 H 1.58194 -0.47770 -1.10423
 H -2.55004 -1.08747 0.50208
 H 2.72581 0.45986 -0.41337
13
bifur_IRC_Distances_noMW_output/new_data/bifur_traj2_Distances point 218
C -1.27094 0.45633 -0.07123
 C 0.87421 0.99696 0.24215
 C -0.31776 1.15899 0.37729
 C -1.59693 -0.96888 0.15859
 C 1.85258 0.02573 -0.23743
 F -2.22272 1.07033 -0.70321
 F 1.42553 1.88341 0.66098
 H -0.94678 -1.44836 0.82022
 H 1.99711 -0.62989 0.47028
 H -1.55260 -1.43934 -0.70247
 H 1.58256 -0.47767 -1.10404
 H -2.55005 -1.08749 0.50165
 H 2.72582 0.45987 -0.41279
13
bifur_IRC_Distances_noMW_output/new_data/bifur_traj2_Distances point 219
C -1.27094 0.45633 -0.07124
 C 0.87421 0.99696 0.24216
 C -0.31776 1.15899 0.37726
 C -1.59693 -0.96888 0.15861
 C 1.85258 0.02573 -0.23746
 F -2.22273 1.07033 -0.70326
 F 1.42553 1.88342 0.66109
 H -0.94670 -1.44834 0.82024
 H 1.99720 -0.62989 0.47027
 H -1.55269 -1.43935 -0.70245
 H 1.58247 -0.47767 -1.10407
 H -2.55005 -1.08749 0.50172
 H 2.72582 0.45987 -0.41288
13
bifur_IRC_Distances_noMW_output/new_data/bifur_traj2_Distances point 220
C -1.27094 0.45633 -0.07124
 C 0.87421 0.99696 0.24217
 C -0.31776 1.15899 0.37726
 C -1.59693 -0.96888 0.15862
 C 1.85258 0.02573 -0.23746
 F -2.22273 1.07033 -0.70326
 F 1.42553 1.88342 0.66109
 H -0.94670 -1.44834 0.82024
 H 1.99720 -0.62989 0.47027
 H -1.55269 -1.43935 -0.70245
 H 1.58246 -0.47767 -1.10407
 H -2.55005 -1.08749 0.50172
 H 2.72582 0.45987 -0.41288
13
bifur_IRC_Distances_noMW_output/new_data/bifur_traj2_Distances point 221
C -1.27095 0.45633 -0.07124
 C 0.87421 0.99696 0.24217
 C -0.31776 1.15899 0.37726
 C -1.59693 -0.96888 0.15862
 C 1.85258 0.02573 -0.23746
 F -2.22273 1.07033 -0.70326
 F 1.42553 1.88342 0.66109
 H -0.94670 -1.44834 0.82024
 H 1.99720 -0.62989 0.47027
 H -1.55269 -1.43935 -0.70245
 H 1.58246 -0.47767 -1.10407
 H -2.55005 -1.08749 0.50172
 H 2.72582 0.45987 -0.41288
13
bifur_IRC_Distances_noMW_output/new_data/bifur_traj2_Distances point 222
C -1.27094 0.45634 -0.07060
 C 0.87417 0.99690 0.24135
 C -0.31782 1.15889 0.37839
 C -1.59693 -0.96893 0.15761
 C 1.85260 0.02580 -0.23617
 F -2.22265 1.07048 -0.70113
 F 1.42545 1.88328 0.65656
 H -0.95021 -1.44901 0.81943
 H 1.99351 -0.62992 0.47090
 H -1.54912 -1.43874 -0.70310
 H 1.58619 -0.47746 -1.10295
 H -2.55011 -1.08763 0.49907
 H 2.72587 0.45999 -0.40937
13
bifur_IRC_Distances_noMW_output/new_data/bifur_traj2_Distances point 223
C -1.27093 0.45634 -0.06963
 C 0.87412 0.99683 0.24012
 C -0.31790 1.15873 0.38010
 C -1.59694 -0.96901 0.15610
 C 1.85262 0.02591 -0.23425
 F -2.22256 1.07072 -0.69790
 F 1.42535 1.88307 0.64974
 H -0.95540 -1.45002 0.81826
 H 1.98805 -0.62996 0.47188
 H -1.54386 -1.43781 -0.70412
 H 1.59169 -0.47713 -1.10131
 H -2.55020 -1.08784 0.49512
 H 2.72595 0.46017 -0.40412
13
bifur_IRC_Distances_noMW_output/new_data/bifur_traj2_Distances point 224
C -1.27092 0.45635 -0.06817
 C 0.87405 0.99671 0.23832
 C -0.31801 1.15849 0.38262
 C -1.59694 -0.96912 0.15392
 C 1.85265 0.02607 -0.23149
 F -2.22244 1.07108 -0.69314
 F 1.42522 1.88276 0.63980
 H -0.96273 -1.45146 0.81661
 H 1.98033 -0.63004 0.47337
 H -1.53641 -1.43648 -0.70570
 H 1.59946 -0.47664 -1.09903
 H -2.55032 -1.08814 0.48945
 H 2.72605 0.46042 -0.39656
13
bifur_IRC_Distances_noMW_output/new_data/bifur_traj2_Distances point 225
C -1.27091 0.45637 -0.06627
 C 0.87398 0.99656 0.23604
 C -0.31812 1.15817 0.38587
 C -1.59693 -0.96926 0.15119
 C 1.85267 0.02627 -0.22804
 F -2.22232 1.07154 -0.68701
 F 1.42509 1.88238 0.62717
 H -0.97166 -1.45325 0.81465
 H 1.97092 -0.63016 0.47537
 H -1.52734 -1.43483 -0.70789
 H 1.60890 -0.47599 -1.09633
 H -2.55043 -1.08853 0.48237
 H 2.72615 0.46073 -0.38713
13
bifur_IRC_Distances_noMW_output/new_data/bifur_traj2_Distances point 226
C -1.27091 0.45639 -0.06401
 C 0.87392 0.99638 0.23341
 C -0.31822 1.15780 0.38967
 C -1.59692 -0.96943 0.14809
 C 1.85268 0.02650 -0.22416
 F -2.22224 1.07208 -0.67980
 F 1.42500 1.88193 0.61260
 H -0.98145 -1.45528 0.81257
 H 1.96058 -0.63033 0.47784
 H -1.51739 -1.43295 -0.71065
 H 1.61924 -0.47520 -1.09348
 H -2.55053 -1.08897 0.47438
 H 2.72623 0.46109 -0.37645
13
bifur_IRC_Distances_noMW_output/new_data/bifur_traj2_Distances point 227
C -1.27091 0.45641 -0.06158
 C 0.87388 0.99619 0.23066
 C -0.31829 1.15739 0.39368
 C -1.59689 -0.96959 0.14491
 C 1.85268 0.02673 -0.22022
 F -2.22221 1.07266 -0.67217
 F 1.42495 1.88147 0.59747
 H -0.99105 -1.45735 0.81060
 H 1.95043 -0.63054 0.48059
 H -1.50764 -1.43104 -0.71380
 H 1.62935 -0.47434 -1.09081
 H -2.55059 -1.08942 0.46627
 H 2.72628 0.46144 -0.36560
13
bifur_IRC_Distances_noMW_output/new_data/bifur_traj2_Distances point 228
C -1.27091 0.45642 -0.05944
 C 0.87386 0.99602 0.22832
 C -0.31832 1.15703 0.39714
 C -1.59687 -0.96973 0.14223
 C 1.85266 0.02693 -0.21692
 F -2.22222 1.07316 -0.66551
 F 1.42494 1.88108 0.58453
 H -0.99881 -1.45907 0.80908
 H 1.94220 -0.63076 0.48310
 H -1.49975 -1.42943 -0.71672
 H 1.63751 -0.47358 -1.08877
 H -2.55061 -1.08981 0.45948
 H 2.72631 0.46173 -0.35652
13
bifur_IRC_Distances_noMW_output/new_data/bifur_traj2_Distances point 229
C -1.27091 0.45643 -0.05867
 C 0.87386 0.99597 0.22749
 C -0.31832 1.15690 0.39837
 C -1.59685 -0.96977 0.14129
 C 1.85266 0.02699 -0.21578
 F -2.22223 1.07335 -0.66314
 F 1.42495 1.88094 0.57996
 H -1.00145 -1.45967 0.80857
 H 1.93939 -0.63084 0.48401
 H -1.49707 -1.42887 -0.71779
 H 1.64029 -0.47330 -1.08809
 H -2.55062 -1.08995 0.45712
 H 2.72631 0.46183 -0.35335
13
bifur_IRC_Distances_noMW_output/new_data/bifur_traj2_Distances point 230
C -1.27091 0.45642 -0.06033
 C 0.87387 0.99609 0.22929
 C -0.31831 1.15718 0.39571
 C -1.59688 -0.96967 0.14334
 C 1.85267 0.02685 -0.21828
 F -2.22221 1.07295 -0.66828
 F 1.42494 1.88124 0.58988
 H -0.99565 -1.45836 0.80969
 H 1.94555 -0.63066 0.48204
 H -1.50296 -1.43009 -0.71549
 H 1.63419 -0.47390 -1.08959
 H -2.55061 -1.08965 0.46227
 H 2.72630 0.46161 -0.36025
13
bifur_IRC_Distances_noMW_output/new_data/bifur_traj2_Distances point 231
C -1.27091 0.45639 -0.06357
 C 0.87391 0.99634 0.23291
 C -0.31823 1.15772 0.39040
 C -1.59691 -0.96946 0.14751
 C 1.85268 0.02654 -0.22343
 F -2.22223 1.07218 -0.67842
 F 1.42499 1.88185 0.60984
 H -0.98324 -1.45566 0.81220
 H 1.95869 -0.63036 0.47832
 H -1.51557 -1.43260 -0.71121
 H 1.62113 -0.47505 -1.09297
 H -2.55054 -1.08905 0.47288
 H 2.72624 0.46115 -0.37445
13
bifur_IRC_Distances_noMW_output/new_data/bifur_traj2_Distances point 232
C -1.27091 0.45639 -0.06358
 C 0.87391 0.99634 0.23291
 C -0.31823 1.15772 0.39040
 C -1.59691 -0.96946 0.14751
 C 1.85268 0.02654 -0.22344
 F -2.22223 1.07218 -0.67842
 F 1.42499 1.88185 0.60985
 H -0.98324 -1.45566 0.81220
 H 1.95869 -0.63036 0.47832
 H -1.51557 -1.43260 -0.71120
 H 1.62112 -0.47505 -1.09297
 H -2.55054 -1.08905 0.47289
 H 2.72624 0.46115 -0.37446
13
bifur_IRC_Distances_noMW_output/new_data/bifur_traj2_Distances point 233
C -1.27094 0.45634 -0.07058
 C 0.87417 0.99690 0.24132
 C -0.31782 1.15888 0.37842
 C -1.59693 -0.96893 0.15758
 C 1.85260 0.02581 -0.23613
 F -2.22265 1.07049 -0.70107
 F 1.42545 1.88327 0.65643
 H -0.95031 -1.44903 0.81941
 H 1.99340 -0.62992 0.47092
 H -1.54902 -1.43872 -0.70312
 H 1.58630 -0.47745 -1.10291
 H -2.55012 -1.08763 0.49899
 H 2.72587 0.45999 -0.40926
13
bifur_IRC_Distances_noMW_output/new_data/bifur_traj2_Distances point 234
C -1.27098 0.45632 -0.07363
 C 0.87438 0.99715 0.24532
 C -0.31750 1.15938 0.37299
 C -1.59691 -0.96867 0.16255
 C 1.85249 0.02545 -0.24252
 F -2.22306 1.06974 -0.71137
 F 1.42589 1.88395 0.67857
 H -0.93261 -1.44570 0.82351
 H 2.01198 -0.62983 0.46796
 H -1.56699 -1.44178 -0.70017
 H 1.56750 -0.47846 -1.10867
 H -2.54975 -1.08695 0.51210
 H 2.72556 0.45941 -0.42664
13
bifur_IRC_Distances_noMW_output/new_data/bifur_traj2_Distances point 235
C -1.27103 0.45631 -0.07633
 C 0.87463 0.99738 0.24907
 C -0.31713 1.15982 0.36808
 C -1.59686 -0.96842 0.16734
 C 1.85235 0.02511 -0.24873
 F -2.22358 1.06906 -0.72081
 F 1.42646 1.88458 0.69935
 H -0.91474 -1.44247 0.82772
 H 2.03068 -0.62983 0.46545
 H -1.58512 -1.44476 -0.69789
 H 1.54848 -0.47932 -1.11466
 H -2.54930 -1.08630 0.52483
 H 2.72516 0.45883 -0.44343
13
bifur_IRC_Distances_noMW_output/new_data/bifur_traj2_Distances point 236
C -1.27109 0.45630 -0.07859
 C 0.87490 0.99757 0.25241
 C -0.31674 1.16019 0.36388
 C -1.59679 -0.96820 0.17170
 C 1.85217 0.02480 -0.25444
 F -2.22417 1.06849 -0.72902
 F 1.42711 1.88514 0.71783
 H -0.89782 -1.43950 0.83176
 H 2.04836 -0.62988 0.46339
 H -1.60228 -1.44749 -0.69623
 H 1.53043 -0.48002 -1.12045
 H -2.54879 -1.08572 0.53650
 H 2.72471 0.45831 -0.45875
13
bifur_IRC_Distances_noMW_output/new_data/bifur_traj2_Distances point 237
C -1.27114 0.45630 -0.08010
 C 0.87512 0.99770 0.25474
 C -0.31644 1.16044 0.36105
 C -1.59673 -0.96804 0.17482
 C 1.85203 0.02458 -0.25854
 F -2.22466 1.06811 -0.73467
 F 1.42765 1.88552 0.73076
 H -0.88539 -1.43736 0.83473
 H 2.06132 -0.62995 0.46204
 H -1.61487 -1.44945 -0.69524
 H 1.51715 -0.48047 -1.12476
 H -2.54838 -1.08531 0.54486
 H 2.72434 0.45793 -0.46969
13
bifur_IRC_Distances_noMW_output/new_data/bifur_traj2_Distances point 238
C -1.27118 0.45630 -0.08096
 C 0.87527 0.99778 0.25612
 C -0.31624 1.16059 0.35941
 C -1.59669 -0.96794 0.17668
 C 1.85193 0.02445 -0.26100
 F -2.22498 1.06788 -0.73797
 F 1.42801 1.88575 0.73840
 H -0.87782 -1.43608 0.83654
 H 2.06920 -0.63001 0.46126
 H -1.62255 -1.45063 -0.69473
 H 1.50906 -0.48072 -1.12739
 H -2.54811 -1.08507 0.54988
 H 2.72410 0.45770 -0.47624
13
bifur_IRC_Distances_noMW_output/new_data/bifur_traj2_Distances point 239
C -1.27120 0.45630 -0.08143
 C 0.87535 0.99782 0.25689
 C -0.31613 1.16066 0.35852
 C -1.59666 -0.96789 0.17771
 C 1.85187 0.02438 -0.26237
 F -2.22517 1.06776 -0.73978
 F 1.42822 1.88588 0.74261
 H -0.87357 -1.43537 0.83756
 H 2.07362 -0.63004 0.46083
 H -1.62685 -1.45128 -0.69446
 H 1.50451 -0.48086 -1.12887
 H -2.54796 -1.08494 0.55267
 H 2.72395 0.45757 -0.47987
13
bifur_IRC_Distances_noMW_output/new_data/bifur_traj2_Distances point 240
C -1.27121 0.45630 -0.08162
 C 0.87539 0.99784 0.25721
 C -0.31609 1.16070 0.35814
 C -1.59665 -0.96787 0.17816
 C 1.85185 0.02435 -0.26296
 F -2.22525 1.06771 -0.74056
 F 1.42831 1.88593 0.74442
 H -0.87173 -1.43506 0.83800
 H 2.07554 -0.63006 0.46065
 H -1.62871 -1.45156 -0.69435
 H 1.50254 -0.48091 -1.12951
 H -2.54789 -1.08488 0.55388
 H 2.72389 0.45752 -0.48144
13
bifur_IRC_Distances_noMW_output/new_data/bifur_traj2_Distances point 241
C -1.27121 0.45630 -0.08163
 C 0.87539 0.99784 0.25723
 C -0.31608 1.16070 0.35812
 C -1.59665 -0.96787 0.17818
 C 1.85185 0.02435 -0.26299
 F -2.22526 1.06771 -0.74060
 F 1.42832 1.88593 0.74450
 H -0.87164 -1.43505 0.83802
 H 2.07562 -0.63006 0.46064
 H -1.62880 -1.45158 -0.69435
 H 1.50245 -0.48092 -1.12954
 H -2.54788 -1.08488 0.55393
 H 2.72389 0.45752 -0.48151
13
bifur_IRC_Distances_noMW_output/new_data/bifur_traj2_Distances point 242
C -1.27120 0.45630 -0.08155
 C 0.87537 0.99783 0.25709
 C -0.31610 1.16068 0.35828
 C -1.59665 -0.96788 0.17799
 C 1.85186 0.02436 -0.26273
 F -2.22522 1.06773 -0.74026
 F 1.42828 1.88591 0.74372
 H -0.87244 -1.43518 0.83783
 H 2.07479 -0.63005 0.46072
 H -1.62799 -1.45145 -0.69439
 H 1.50331 -0.48089 -1.12926
 H -2.54791 -1.08490 0.55341
 H 2.72391 0.45754 -0.48083
13
bifur_IRC_Distances_noMW_output/new_data/bifur_traj2_Distances point 243
C -1.27120 0.45630 -0.08155
 C 0.87537 0.99783 0.25709
 C -0.31610 1.16068 0.35829
 C -1.59665 -0.96788 0.17799
 C 1.85186 0.02436 -0.26273
 F -2.22522 1.06773 -0.74026
 F 1.42828 1.88591 0.74372
 H -0.87244 -1.43518 0.83783
 H 2.07479 -0.63005 0.46072
 H -1.62799 -1.45145 -0.69439
 H 1.50331 -0.48089 -1.12926
 H -2.54791 -1.08490 0.55341
 H 2.72391 0.45754 -0.48083
13
bifur_IRC_Distances_noMW_output/new_data/bifur_traj2_Distances point 244
C -1.27121 0.45630 -0.08170
 C 0.87540 0.99785 0.25733
 C -0.31607 1.16071 0.35800
 C -1.59665 -0.96786 0.17832
 C 1.85184 0.02434 -0.26317
 F -2.22528 1.06769 -0.74084
 F 1.42835 1.88595 0.74507
 H -0.87107 -1.43495 0.83816
 H 2.07622 -0.63006 0.46059
 H -1.62938 -1.45167 -0.69431
 H 1.50184 -0.48093 -1.12974
 H -2.54786 -1.08486 0.55431
 H 2.72387 0.45750 -0.48200
13
bifur_IRC_Distances_noMW_output/new_data/bifur_traj2_Distances point 245
C -1.27122 0.45630 -0.08193
 C 0.87545 0.99787 0.25772
 C -0.31601 1.16075 0.35756
 C -1.59663 -0.96783 0.17885
 C 1.85181 0.02430 -0.26388
 F -2.22538 1.06763 -0.74176
 F 1.42846 1.88601 0.74721
 H -0.86887 -1.43458 0.83868
 H 2.07851 -0.63008 0.46037
 H -1.63161 -1.45200 -0.69419
 H 1.49948 -0.48100 -1.13051
 H -2.54778 -1.08479 0.55574
 H 2.72379 0.45744 -0.48387
13
bifur_IRC_Distances_noMW_output/new_data/bifur_traj2_Distances point 246
C -1.27123 0.45630 -0.08209
 C 0.87548 0.99788 0.25800
 C -0.31597 1.16077 0.35724
 C -1.59662 -0.96781 0.17923
 C 1.85179 0.02427 -0.26438
 F -2.22545 1.06759 -0.74241
 F 1.42854 1.88606 0.74874
 H -0.86729 -1.43432 0.83905
 H 2.08015 -0.63010 0.46022
 H -1.63320 -1.45224 -0.69410
 H 1.49780 -0.48105 -1.13106
 H -2.54772 -1.08474 0.55676
 H 2.72373 0.45739 -0.48520
13
bifur_IRC_Distances_noMW_output/new_data/bifur_traj2_Distances point 247
C -1.27123 0.45630 -0.08207
 C 0.87547 0.99788 0.25795
 C -0.31597 1.16077 0.35729
 C -1.59662 -0.96782 0.17917
 C 1.85179 0.02428 -0.26430
 F -2.22544 1.06760 -0.74231
 F 1.42853 1.88605 0.74850
 H -0.86754 -1.43436 0.83900
 H 2.07989 -0.63010 0.46024
 H -1.63295 -1.45221 -0.69411
 H 1.49806 -0.48104 -1.13098
 H -2.54773 -1.08475 0.55660
 H 2.72374 0.45740 -0.48499
13
bifur_IRC_Distances_noMW_output/new_data/bifur_traj2_Distances point 248
C -1.27121 0.45630 -0.08170
 C 0.87540 0.99785 0.25733
 C -0.31607 1.16071 0.35800
 C -1.59665 -0.96786 0.17832
 C 1.85184 0.02434 -0.26318
 F -2.22528 1.06769 -0.74085
 F 1.42835 1.88595 0.74509
 H -0.87105 -1.43495 0.83816
 H 2.07624 -0.63006 0.46058
 H -1.62940 -1.45167 -0.69431
 H 1.50182 -0.48093 -1.12975
 H -2.54786 -1.08486 0.55432
 H 2.72387 0.45750 -0.48202
13
bifur_IRC_Distances_noMW_output/new_data/bifur_traj2_Distances point 249
C -1.27117 0.45630 -0.08074
 C 0.87523 0.99776 0.25576
 C -0.31630 1.16055 0.35984
 C -1.59670 -0.96797 0.17618
 C 1.85196 0.02448 -0.26034
 F -2.22490 1.06794 -0.73710
 F 1.42791 1.88569 0.73637
 H -0.87984 -1.43642 0.83606
 H 2.06710 -0.62999 0.46146
 H -1.62049 -1.45031 -0.69486
 H 1.51122 -0.48066 -1.12669
 H -2.54819 -1.08514 0.54854
 H 2.72416 0.45776 -0.47450
13
bifur_IRC_Distances_noMW_output/new_data/bifur_traj2_Distances point 250
C -1.27110 0.45630 -0.07909
 C 0.87497 0.99762 0.25316
 C -0.31665 1.16028 0.36296
 C -1.59677 -0.96815 0.17270
 C 1.85213 0.02473 -0.25575
 F -2.22433 1.06837 -0.73085
 F 1.42728 1.88526 0.72201
 H -0.89385 -1.43881 0.83271
 H 2.05249 -0.62990 0.46295
 H -1.60630 -1.44812 -0.69589
 H 1.52620 -0.48017 -1.12182
 H -2.54867 -1.08559 0.53919
 H 2.72460 0.45818 -0.46227
13
bifur_IRC_Distances_noMW_output/new_data/bifur_traj2_Distances point 251
C -1.27104 0.45631 -0.07687
 C 0.87469 0.99742 0.24985
 C -0.31705 1.15991 0.36709
 C -1.59685 -0.96837 0.16835
 C 1.85231 0.02503 -0.25005
 F -2.22371 1.06893 -0.72273
 F 1.42660 1.88471 0.70365
 H -0.91089 -1.44178 0.82864
 H 2.03471 -0.62983 0.46496
 H -1.58903 -1.44539 -0.69747
 H 1.54437 -0.47949 -1.11597
 H -2.54919 -1.08617 0.52752
 H 2.72506 0.45871 -0.44696
13
bifur_IRC_Distances_noMW_output/new_data/bifur_traj2_Distances point 252
C -1.27098 0.45632 -0.07407
 C 0.87441 0.99719 0.24590
 C -0.31745 1.15945 0.37221
 C -1.59690 -0.96863 0.16329
 C 1.85247 0.02539 -0.24347
 F -2.22313 1.06963 -0.71286
 F 1.42597 1.88405 0.68181
 H -0.92990 -1.44521 0.82414
 H 2.01482 -0.62983 0.46755
 H -1.56974 -1.44224 -0.69978
 H 1.56462 -0.47860 -1.10957
 H -2.54969 -1.08685 0.51406
 H 2.72550 0.45932 -0.42923
13
bifur_IRC_Distances_noMW_output/new_data/bifur_traj2_Distances point 253
C -1.27094 0.45634 -0.07056
 C 0.87417 0.99690 0.24130
 C -0.31782 1.15888 0.37846
 C -1.59693 -0.96893 0.15755
 C 1.85260 0.02581 -0.23609
 F -2.22265 1.07049 -0.70100
 F 1.42545 1.88327 0.65628
 H -0.95043 -1.44906 0.81938
 H 1.99328 -0.62992 0.47094
 H -1.54890 -1.43870 -0.70314
 H 1.58642 -0.47745 -1.10288
 H -2.55012 -1.08764 0.49891
 H 2.72588 0.46000 -0.40915
13
bifur_IRC_Distances_noMW_output/new_data/bifur_traj2_Distances point 254
C -1.27094 0.45634 -0.07056
 C 0.87417 0.99690 0.24130
 C -0.31782 1.15888 0.37846
 C -1.59693 -0.96893 0.15755
 C 1.85260 0.02581 -0.23609
 F -2.22265 1.07049 -0.70100
 F 1.42545 1.88327 0.65628
 H -0.95043 -1.44905 0.81938
 H 1.99328 -0.62992 0.47094
 H -1.54890 -1.43870 -0.70314
 H 1.58642 -0.47745 -1.10288
 H -2.55012 -1.08764 0.49891
 H 2.72588 0.46000 -0.40915
13
bifur_IRC_Distances_noMW_output/new_data/bifur_traj2_Distances point 255
C -1.27091 0.45641 -0.06108
 C 0.87387 0.99615 0.23010
 C -0.31830 1.15730 0.39450
 C -1.59689 -0.96962 0.14427
 C 1.85268 0.02678 -0.21943
 F -2.22221 1.07278 -0.67059
 F 1.42494 1.88138 0.59438
 H -0.99293 -1.45776 0.81023
 H 1.94843 -0.63059 0.48117
 H -1.50572 -1.43065 -0.71448
 H 1.63134 -0.47416 -1.09030
 H -2.55060 -1.08952 0.46464
 H 2.72629 0.46151 -0.36342
13
bifur_IRC_Distances_noMW_output/new_data/bifur_traj2_Distances point 256
C -1.27092 0.45646 -0.05570
 C 0.87386 0.99574 0.22434
 C -0.31832 1.15639 0.40305
 C -1.59681 -0.96995 0.13778
 C 1.85262 0.02725 -0.21152
 F -2.22231 1.07404 -0.65402
 F 1.42499 1.88043 0.56271
 H -1.01099 -1.46191 0.80682
 H 1.92924 -0.63118 0.48765
 H -1.48737 -1.42679 -0.72209
 H 1.65030 -0.47222 -1.08579
 H -2.55060 -1.09046 0.44835
 H 2.72631 0.46220 -0.34158
13
bifur_IRC_Distances_noMW_output/new_data/bifur_traj2_Distances point 257
C -1.27094 0.45649 -0.05161
 C 0.87388 0.99543 0.22015
 C -0.31825 1.15567 0.40930
 C -1.59674 -0.97018 0.13319
 C 1.85255 0.02758 -0.20602
 F -2.22248 1.07499 -0.64156
 F 1.42512 1.87976 0.53978
 H -1.02265 -1.46481 0.80484
 H 1.91680 -0.63171 0.49286
 H -1.47551 -1.42407 -0.72833
 H 1.66250 -0.47071 -1.08325
 H -2.55053 -1.09113 0.43702
 H 2.72626 0.46267 -0.32639
13
bifur_IRC_Distances_noMW_output/new_data/bifur_traj2_Distances point 258
C -1.27094 0.45651 -0.04984
 C 0.87391 0.99530 0.21839
 C -0.31820 1.15536 0.41193
 C -1.59671 -0.97027 0.13129
 C 1.85251 0.02772 -0.20376
 F -2.22258 1.07539 -0.63622
 F 1.42518 1.87949 0.53017
 H -1.02721 -1.46600 0.80413
 H 1.91193 -0.63195 0.49517
 H -1.47088 -1.42294 -0.73112
 H 1.66725 -0.47005 -1.08235
 H -2.55049 -1.09141 0.43237
 H 2.72624 0.46286 -0.32017
13
bifur_IRC_Distances_noMW_output/new_data/bifur_traj2_Distances point 259
C -1.27094 0.45650 -0.05008
 C 0.87390 0.99532 0.21862
 C -0.31821 1.15540 0.41158
 C -1.59672 -0.97026 0.13155
 C 1.85251 0.02770 -0.20407
 F -2.22257 1.07533 -0.63694
 F 1.42517 1.87953 0.53147
 H -1.02661 -1.46584 0.80422
 H 1.91257 -0.63192 0.49486
 H -1.47149 -1.42309 -0.73073
 H 1.66662 -0.47014 -1.08246
 H -2.55049 -1.09137 0.43300
 H 2.72624 0.46283 -0.32100
13
bifur_IRC_Distances_noMW_output/new_data/bifur_traj2_Distances point 260
C -1.27094 0.45649 -0.05147
 C 0.87389 0.99542 0.22002
 C -0.31824 1.15565 0.40951
 C -1.59674 -0.97019 0.13304
 C 1.85254 0.02759 -0.20584
 F -2.22249 1.07502 -0.64115
 F 1.42512 1.87974 0.53904
 H -1.02301 -1.46490 0.80479
 H 1.91642 -0.63173 0.49304
 H -1.47515 -1.42398 -0.72854
 H 1.66287 -0.47066 -1.08317
 H -2.55053 -1.09115 0.43666
 H 2.72626 0.46269 -0.32591
13
bifur_IRC_Distances_noMW_output/new_data/bifur_traj2_Distances point 261
C -1.27093 0.45648 -0.05332
 C 0.87387 0.99556 0.22188
 C -0.31829 1.15597 0.40672
 C -1.59677 -0.97009 0.13508
 C 1.85258 0.02745 -0.20826
 F -2.22240 1.07459 -0.64675
 F 1.42506 1.88003 0.54925
 H -1.01798 -1.46362 0.80561
 H 1.92180 -0.63148 0.49066
 H -1.48027 -1.42518 -0.72568
 H 1.65761 -0.47135 -1.08422
 H -2.55057 -1.09085 0.44165
 H 2.72629 0.46248 -0.33260
13
bifur_IRC_Distances_noMW_output/new_data/bifur_traj2_Distances point 262
C -1.27092 0.45646 -0.05518
 C 0.87386 0.99570 0.22380
 C -0.31831 1.15629 0.40386
 C -1.59680 -0.96998 0.13718
 C 1.85261 0.02729 -0.21079
 F -2.22232 1.07416 -0.65242
 F 1.42501 1.88034 0.55972
 H -1.01258 -1.46229 0.80654
 H 1.92755 -0.63124 0.48830
 H -1.48575 -1.42643 -0.72287
 H 1.65197 -0.47203 -1.08542
 H -2.55060 -1.09054 0.44685
 H 2.72630 0.46227 -0.33957
13
bifur_IRC_Distances_noMW_output/new_data/bifur_traj2_Distances point 263
C -1.27092 0.45645 -0.05676
 C 0.87385 0.99582 0.22545
 C -0.31833 1.15657 0.40141
 C -1.59683 -0.96989 0.13901
 C 1.85263 0.02716 -0.21300
 F -2.22227 1.07380 -0.65724
 F 1.42497 1.88061 0.56875
 H -1.00773 -1.46113 0.80741
 H 1.93272 -0.63105 0.48635
 H -1.49068 -1.42751 -0.72054
 H 1.64688 -0.47261 -1.08655
 H -2.55061 -1.09028 0.45140
 H 2.72631 0.46208 -0.34567
13
bifur_IRC_Distances_noMW_output/new_data/bifur_traj2_Distances point 264
C -1.27091 0.45644 -0.05777
 C 0.87385 0.99590 0.22652
 C -0.31833 1.15674 0.39981
 C -1.59684 -0.96983 0.14021
 C 1.85265 0.02707 -0.21446
 F -2.22225 1.07356 -0.66036
 F 1.42496 1.88078 0.57466
 H -1.00446 -1.46037 0.80801
 H 1.93620 -0.63094 0.48510
 H -1.49401 -1.42823 -0.71907
 H 1.64345 -0.47298 -1.08735
 H -2.55062 -1.09010 0.45440
 H 2.72631 0.46195 -0.34970
13
bifur_IRC_Distances_noMW_output/new_data/bifur_traj2_Distances point 265
C -1.27091 0.45644 -0.05777
 C 0.87385 0.99590 0.22652
 C -0.31833 1.15674 0.39980
 C -1.59684 -0.96983 0.14021
 C 1.85265 0.02707 -0.21446
 F -2.22225 1.07356 -0.66036
 F 1.42496 1.88078 0.57466
 H -1.00445 -1.46037 0.80801
 H 1.93620 -0.63094 0.48510
 H -1.49401 -1.42823 -0.71907
 H 1.64344 -0.47298 -1.08735
 H -2.55062 -1.09010 0.45440
 H 2.72631 0.46195 -0.34970
13
bifur_IRC_Distances_noMW_output/new_data/bifur_traj2_Distances point 266
C -1.27091 0.45644 -0.05813
 C 0.87385 0.99592 0.22690
 C -0.31833 1.15680 0.39924
 C -1.59685 -0.96981 0.14064
 C 1.85265 0.02704 -0.21498
 F -2.22224 1.07347 -0.66146
 F 1.42495 1.88085 0.57675
 H -1.00328 -1.46009 0.80823
 H 1.93745 -0.63090 0.48467
 H -1.49521 -1.42848 -0.71857
 H 1.64221 -0.47310 -1.08764
 H -2.55062 -1.09004 0.45547
 H 2.72631 0.46190 -0.35113
13
bifur_IRC_Distances_noMW_output/new_data/bifur_traj2_Distances point 267
C -1.27091 0.45644 -0.05778
 C 0.87385 0.99590 0.22653
 C -0.31833 1.15674 0.39979
 C -1.59684 -0.96983 0.14022
 C 1.85265 0.02707 -0.21447
 F -2.22225 1.07356 -0.66039
 F 1.42496 1.88079 0.57472
 H -1.00442 -1.46036 0.80801
 H 1.93624 -0.63094 0.48509
 H -1.49405 -1.42824 -0.71906
 H 1.64341 -0.47298 -1.08736
 H -2.55062 -1.09010 0.45443
 H 2.72631 0.46195 -0.34974
13
bifur_IRC_Distances_noMW_output/new_data/bifur_traj2_Distances point 268
C -1.27092 0.45644 -0.05726
 C 0.87385 0.99586 0.22597
 C -0.31833 1.15665 0.40062
 C -1.59683 -0.96986 0.13960
 C 1.85264 0.02712 -0.21371
 F -2.22226 1.07368 -0.65878
 F 1.42496 1.88069 0.57166
 H -1.00613 -1.46076 0.80770
 H 1.93442 -0.63100 0.48573
 H -1.49231 -1.42786 -0.71982
 H 1.64520 -0.47279 -1.08694
 H -2.55062 -1.09019 0.45287
 H 2.72631 0.46201 -0.34765
13
bifur_IRC_Distances_noMW_output/new_data/bifur_traj2_Distances point 269
C -1.27092 0.45645 -0.05677
 C 0.87385 0.99582 0.22547
 C -0.31833 1.15657 0.40138
 C -1.59683 -0.96989 0.13903
 C 1.85263 0.02716 -0.21302
 F -2.22227 1.07379 -0.65730
 F 1.42497 1.88061 0.56886
 H -1.00767 -1.46112 0.80742
 H 1.93278 -0.63105 0.48632
 H -1.49074 -1.42753 -0.72052
 H 1.64682 -0.47261 -1.08657
 H -2.55061 -1.09028 0.45145
 H 2.72631 0.46207 -0.34574
13
bifur_IRC_Distances_noMW_output/new_data/bifur_traj2_Distances point 270
C -1.27092 0.45645 -0.05675
 C 0.87385 0.99582 0.22544
 C -0.31833 1.15657 0.40142
 C -1.59683 -0.96989 0.13900
 C 1.85263 0.02716 -0.21299
 F -2.22227 1.07380 -0.65722
 F 1.42497 1.88061 0.56871
 H -1.00775 -1.46114 0.80740
 H 1.93270 -0.63105 0.48635
 H -1.49066 -1.42751 -0.72055
 H 1.64690 -0.47260 -1.08655
 H -2.55061 -1.09028 0.45137
 H 2.72631 0.46208 -0.34564
13
bifur_IRC_Distances_noMW_output/new_data/bifur_traj2_Distances point 271
C -1.27092 0.45644 -0.05745
 C 0.87385 0.99587 0.22618
 C -0.31833 1.15669 0.40031
 C -1.59684 -0.96985 0.13983
 C 1.85264 0.02710 -0.21399
 F -2.22225 1.07363 -0.65937
 F 1.42496 1.88073 0.57279
 H -1.00550 -1.46061 0.80781
 H 1.93509 -0.63097 0.48549
 H -1.49295 -1.42800 -0.71954
 H 1.64455 -0.47286 -1.08709
 H -2.55062 -1.09016 0.45344
 H 2.72631 0.46199 -0.34842
13
bifur_IRC_Distances_noMW_output/new_data/bifur_traj2_Distances point 272
C -1.27091 0.45643 -0.05862
 C 0.87386 0.99596 0.22743
 C -0.31832 1.15689 0.39846
 C -1.59685 -0.96978 0.14123
 C 1.85265 0.02700 -0.21570
 F -2.22223 1.07336 -0.66297
 F 1.42495 1.88093 0.57963
 H -1.00164 -1.45972 0.80854
 H 1.93920 -0.63084 0.48408
 H -1.49687 -1.42883 -0.71787
 H 1.64049 -0.47328 -1.08805
 H -2.55062 -1.08996 0.45695
 H 2.72631 0.46184 -0.35312
13
bifur_IRC_Distances_noMW_output/new_data/bifur_traj2_Distances point 273
C -1.27091 0.45642 -0.05982
 C 0.87386 0.99605 0.22872
 C -0.31831 1.15709 0.39654
 C -1.59687 -0.96970 0.14269
 C 1.85267 0.02689 -0.21749
 F -2.22221 1.07308 -0.66668
 F 1.42494 1.88115 0.58678
 H -0.99749 -1.45877 0.80933
 H 1.94360 -0.63072 0.48265
 H -1.50109 -1.42971 -0.71619
 H 1.63613 -0.47371 -1.08911
 H -2.55061 -1.08974 0.46065
 H 2.72630 0.46168 -0.35808
13
bifur_IRC_Distances_noMW_output/new_data/bifur_traj2_Distances point 274
C -1.27091 0.45641 -0.06074
 C 0.87387 0.99612 0.22973
 C -0.31830 1.15725 0.39505
 C -1.59688 -0.96964 0.14384
 C 1.85267 0.02681 -0.21890
 F -2.22221 1.07286 -0.66954
 F 1.42494 1.88131 0.59233
 H -0.99418 -1.45804 0.80998
 H 1.94711 -0.63062 0.48157
 H -1.50446 -1.43040 -0.71493
 H 1.63265 -0.47404 -1.08997
 H -2.55060 -1.08958 0.46356
 H 2.72629 0.46156 -0.36197
13
bifur_IRC_Distances_noMW_output/new_data/bifur_traj2_Distances point 275
C -1.27091 0.45641 -0.06117
 C 0.87388 0.99616 0.23021
 C -0.31829 1.15732 0.39435
 C -1.59689 -0.96962 0.14439
 C 1.85268 0.02677 -0.21957
 F -2.22221 1.07276 -0.67088
 F 1.42494 1.88139 0.59495
 H -0.99259 -1.45769 0.81029
 H 1.94879 -0.63058 0.48107
 H -1.50607 -1.43072 -0.71435
 H 1.63098 -0.47420 -1.09040
 H -2.55060 -1.08950 0.46493
 H 2.72629 0.46150 -0.36382
13
bifur_IRC_Distances_noMW_output/new_data/bifur_traj2_Distances point 276
C -1.27091 0.45641 -0.06117
 C 0.87388 0.99616 0.23021
 C -0.31829 1.15732 0.39435
 C -1.59689 -0.96962 0.14439
 C 1.85268 0.02677 -0.21957
 F -2.22221 1.07276 -0.67088
 F 1.42494 1.88139 0.59495
 H -0.99259 -1.45768 0.81029
 H 1.94880 -0.63058 0.48107
 H -1.50607 -1.43072 -0.71435
 H 1.63097 -0.47420 -1.09040
 H -2.55060 -1.08950 0.46494
 H 2.72629 0.46150 -0.36382
13
bifur_IRC_Distances_noMW_output/new_data/bifur_traj2_Distances point 277
C -1.27091 0.45642 -0.05962
 C 0.87386 0.99604 0.22851
 C -0.31832 1.15706 0.39685
 C -1.59687 -0.96972 0.14246
 C 1.85266 0.02691 -0.21720
 F -2.22222 1.07312 -0.66608
 F 1.42494 1.88111 0.58562
 H -0.99817 -1.45893 0.80920
 H 1.94288 -0.63074 0.48288
 H -1.50040 -1.42957 -0.71646
 H 1.63684 -0.47364 -1.08893
 H -2.55061 -1.08978 0.46005
 H 2.72630 0.46171 -0.35727
13
bifur_IRC_Distances_noMW_output/new_data/bifur_traj2_Distances point 278
C -1.27092 0.45645 -0.05699
 C 0.87385 0.99584 0.22569
 C -0.31833 1.15661 0.40104
 C -1.59683 -0.96988 0.13928
 C 1.85264 0.02714 -0.21333
 F -2.22227 1.07374 -0.65796
 F 1.42497 1.88065 0.57011
 H -1.00698 -1.46096 0.80754
 H 1.93351 -0.63103 0.48606
 H -1.49144 -1.42768 -0.72020
 H 1.64610 -0.47269 -1.08673
 H -2.55061 -1.09024 0.45208
 H 2.72631 0.46205 -0.34659
13
bifur_IRC_Distances_noMW_output/new_data/bifur_traj2_Distances point 279
C -1.27093 0.45648 -0.05283
 C 0.87387 0.99552 0.22138
 C -0.31828 1.15589 0.40746
 C -1.59676 -0.97011 0.13453
 C 1.85257 0.02749 -0.20761
 F -2.22242 1.07471 -0.64526
 F 1.42507 1.87996 0.54651
 H -1.01935 -1.46397 0.80538
 H 1.92033 -0.63154 0.49129
 H -1.47887 -1.42486 -0.72644
 H 1.65905 -0.47116 -1.08393
 H -2.55056 -1.09093 0.44030
 H 2.72628 0.46254 -0.33079
13
bifur_IRC_Distances_noMW_output/new_data/bifur_traj2_Distances point 280
C -1.27095 0.45653 -0.04705
 C 0.87395 0.99510 0.21564
 C -0.31810 1.15486 0.41601
 C -1.59666 -0.97041 0.12837
 C 1.85245 0.02793 -0.20033
 F -2.22275 1.07602 -0.62780
 F 1.42530 1.87908 0.51528
 H -1.03391 -1.46781 0.80314
 H 1.90475 -0.63237 0.49890
 H -1.46408 -1.42122 -0.73563
 H 1.67422 -0.46900 -1.08114
 H -2.55040 -1.09183 0.42530
 H 2.72618 0.46314 -0.31070
13
bifur_IRC_Distances_noMW_output/new_data/bifur_traj2_Distances point 281
C -1.27098 0.45658 -0.03944
 C 0.87411 0.99456 0.20840
 C -0.31770 1.15347 0.42664
 C -1.59652 -0.97076 0.12084
 C 1.85226 0.02845 -0.19164
 F -2.22332 1.07770 -0.60491
 F 1.42568 1.87806 0.47630
 H -1.04950 -1.47244 0.80116
 H 1.88797 -0.63362 0.50940
 H -1.44826 -1.41678 -0.74844
 H 1.69037 -0.46608 -1.07889
 H -2.55009 -1.09293 0.40736
 H 2.72600 0.46380 -0.28679
13
bifur_IRC_Distances_noMW_output/new_data/bifur_traj2_Distances point 282
C -1.27101 0.45661 -0.02972
 C 0.87436 0.99392 0.19954
 C -0.31700 1.15164 0.43923
 C -1.59634 -0.97114 0.11193
 C 1.85200 0.02903 -0.18165
 F -2.22417 1.07973 -0.57567
 F 1.42617 1.87701 0.42928
 H -1.06505 -1.47783 0.79964
 H 1.87112 -0.63547 0.52327
 H -1.43254 -1.41150 -0.76549
 H 1.70633 -0.46227 -1.07756
 H -2.54961 -1.09420 0.38667
 H 2.72575 0.46447 -0.25948
13
bifur_IRC_Distances_noMW_output/new_data/bifur_traj2_Distances point 283
C -1.27100 0.45661 -0.01846
 C 0.87468 0.99323 0.18961
 C -0.31599 1.14943 0.45255
 C -1.59616 -0.97150 0.10227
 C 1.85170 0.02961 -0.17114
 F -2.22519 1.08191 -0.54152
 F 1.42664 1.87613 0.37764
 H -1.07876 -1.48358 0.79859
 H 1.85613 -0.63791 0.53959
 H -1.41877 -1.40570 -0.78564
 H 1.72025 -0.45774 -1.07717
 H -2.54901 -1.09552 0.36478
 H 2.72550 0.46501 -0.23109
13
bifur_IRC_Distances_noMW_output/new_data/bifur_traj2_Distances point 284
C -1.26569 0.45151 0.13452
 C 0.86181 1.00528 -0.17566
 C -0.34511 1.17634 -0.35640
 C -1.60121 -0.96678 -0.04578
 C 1.85856 0.02323 0.02932
 F -2.17959 1.03913 0.75046
 F 1.40308 1.89846 -0.31033
 H -1.14648 -1.43116 -0.81832
 H 1.79985 -0.59509 -0.72929
 H -1.35155 -1.45751 0.80243
 H 1.80171 -0.52393 0.91347
 H -2.57004 -1.07589 -0.23718
 H 2.73465 0.45641 0.04276
13
bifur_IRC_Distances_noMW_output/new_data/bifur_traj2_Distances point 285
C -1.26562 0.45146 0.13543
 C 0.86171 1.00537 -0.17650
 C -0.34518 1.17642 -0.35558
 C -1.60126 -0.96673 -0.04618
 C 1.85864 0.02317 0.02978
 F -2.17926 1.03886 0.75309
 F 1.40276 1.89873 -0.31408
 H -1.14586 -1.43084 -0.81818
 H 1.80063 -0.59500 -0.72836
 H -1.35226 -1.45777 0.80128
 H 1.80112 -0.52419 0.91332
 H -2.57021 -1.07575 -0.23824
 H 2.73479 0.45628 0.04422
13
bifur_IRC_Distances_noMW_output/new_data/bifur_traj2_Distances point 286
C -1.27101 0.45661 -0.02109
 C 0.87460 0.99339 0.19191
 C -0.31625 1.14995 0.44955
 C -1.59620 -0.97142 0.10448
 C 1.85177 0.02949 -0.17351
 F -2.22495 1.08142 -0.54954
 F 1.42654 1.87630 0.38948
 H -1.07589 -1.48227 0.79880
 H 1.85928 -0.63731 0.53577
 H -1.42164 -1.40703 -0.78092
 H 1.71734 -0.45881 -1.07719
 H -2.54915 -1.09522 0.36974
 H 2.72555 0.46491 -0.23747
13
bifur_IRC_Distances_noMW_output/new_data/bifur_traj2_Distances point 287
C -1.27101 0.45661 -0.02110
 C 0.87460 0.99339 0.19191
 C -0.31625 1.14995 0.44955
 C -1.59620 -0.97142 0.10448
 C 1.85177 0.02949 -0.17352
 F -2.22495 1.08142 -0.54955
 F 1.42654 1.87630 0.38950
 H -1.07588 -1.48227 0.79880
 H 1.85929 -0.63731 0.53577
 H -1.42165 -1.40703 -0.78092
 H 1.71734 -0.45881 -1.07719
 H -2.54915 -1.09522 0.36974
 H 2.72555 0.46491 -0.23748
13
bifur_IRC_Distances_noMW_output/new_data/bifur_traj2_Distances point 288
C -1.27096 0.45654 -0.04504
 C 0.87398 0.99496 0.21371
 C -0.31801 1.15450 0.41888
 C -1.59662 -0.97051 0.12633
 C 1.85240 0.02807 -0.19795
 F -2.22289 1.07647 -0.62176
 F 1.42540 1.87879 0.50480
 H -1.03837 -1.46908 0.80253
 H 1.89996 -0.63268 0.50162
 H -1.45955 -1.42002 -0.73894
 H 1.67885 -0.46824 -1.08041
 H -2.55032 -1.09213 0.42039
 H 2.72614 0.46332 -0.30415
13
bifur_IRC_Distances_noMW_output/new_data/bifur_traj2_Distances point 289
C -1.27093 0.45648 -0.05296
 C 0.87387 0.99553 0.22152
 C -0.31828 1.15591 0.40725
 C -1.59677 -0.97011 0.13468
 C 1.85257 0.02747 -0.20779
 F -2.22242 1.07467 -0.64568
 F 1.42507 1.87998 0.54728
 H -1.01897 -1.46387 0.80545
 H 1.92074 -0.63152 0.49111
 H -1.47926 -1.42495 -0.72622
 H 1.65865 -0.47122 -1.08401
 H -2.55056 -1.09091 0.44068
 H 2.72628 0.46252 -0.33130
13
bifur_IRC_Distances_noMW_output/new_data/bifur_traj2_Distances point 290
C -1.27091 0.45643 -0.05828
 C 0.87386 0.99594 0.22707
 C -0.31833 1.15683 0.39900
 C -1.59685 -0.96980 0.14082
 C 1.85265 0.02703 -0.21520
 F -2.22224 1.07344 -0.66193
 F 1.42495 1.88087 0.57765
 H -1.00277 -1.45998 0.80832
 H 1.93800 -0.63088 0.48449
 H -1.49573 -1.42859 -0.71835
 H 1.64167 -0.47316 -1.08776
 H -2.55062 -1.09002 0.45593
 H 2.72631 0.46188 -0.35176
13
bifur_IRC_Distances_noMW_output/new_data/bifur_traj2_Distances point 291
C -1.27091 0.45641 -0.06137
 C 0.87388 0.99617 0.23042
 C -0.31829 1.15735 0.39403
 C -1.59689 -0.96960 0.14463
 C 1.85268 0.02675 -0.21988
 F -2.22221 1.07271 -0.67149
 F 1.42495 1.88143 0.59614
 H -0.99186 -1.45753 0.81044
 H 1.94956 -0.63056 0.48084
 H -1.50681 -1.43087 -0.71409
 H 1.63021 -0.47427 -1.09059
 H -2.55059 -1.08946 0.46556
 H 2.72629 0.46147 -0.36466
13
bifur_IRC_Distances_noMW_output/new_data/bifur_traj2_Distances point 292
C -1.27091 0.45640 -0.06269
 C 0.87390 0.99628 0.23190
 C -0.31826 1.15757 0.39187
 C -1.59690 -0.96952 0.14634
 C 1.85268 0.02663 -0.22198
 F -2.22222 1.07240 -0.67562
 F 1.42496 1.88168 0.60428
 H -0.98680 -1.45642 0.81146
 H 1.95493 -0.63044 0.47933
 H -1.51195 -1.43189 -0.71235
 H 1.62488 -0.47473 -1.09197
 H -2.55057 -1.08922 0.46989
 H 2.72626 0.46128 -0.37045
13
bifur_IRC_Distances_noMW_output/new_data/bifur_traj2_Distances point 293
C -1.27091 0.45640 -0.06289
 C 0.87390 0.99629 0.23213
 C -0.31825 1.15761 0.39154
 C -1.59690 -0.96950 0.14660
 C 1.85268 0.02661 -0.22231
 F -2.22222 1.07235 -0.67626
 F 1.42497 1.88172 0.60554
 H -0.98600 -1.45625 0.81163
 H 1.95577 -0.63042 0.47910
 H -1.51277 -1.43205 -0.71209
 H 1.62404 -0.47481 -1.09219
 H -2.55056 -1.08918 0.47057
 H 2.72626 0.46125 -0.37136
13
bifur_IRC_Distances_noMW_output/new_data/bifur_traj2_Distances point 294
C -1.27091 0.45640 -0.06247
 C 0.87389 0.99626 0.23166
 C -0.31827 1.15754 0.39222
 C -1.59690 -0.96953 0.14606
 C 1.85268 0.02665 -0.22164
 F -2.22222 1.07245 -0.67496
 F 1.42496 1.88164 0.60296
 H -0.98763 -1.45660 0.81129
 H 1.95405 -0.63046 0.47957
 H -1.51111 -1.43173 -0.71263
 H 1.62575 -0.47466 -1.09174
 H -2.55057 -1.08926 0.46919
 H 2.72627 0.46131 -0.36951
13
bifur_IRC_Distances_noMW_output/new_data/bifur_traj2_Distances point 295
C -1.27091 0.45640 -0.06176
 C 0.87388 0.99620 0.23086
 C -0.31828 1.15742 0.39339
 C -1.59689 -0.96958 0.14514
 C 1.85268 0.02671 -0.22050
 F -2.22221 1.07262 -0.67272
 F 1.42495 1.88150 0.59856
 H -0.99038 -1.45720 0.81074
 H 1.95114 -0.63053 0.48038
 H -1.50832 -1.43117 -0.71356
 H 1.62864 -0.47441 -1.09099
 H -2.55059 -1.08939 0.46685
 H 2.72628 0.46141 -0.36638
13
bifur_IRC_Distances_noMW_output/new_data/bifur_traj2_Distances point 296
C -1.27091 0.45641 -0.06103
 C 0.87387 0.99615 0.23005
 C -0.31830 1.15730 0.39458
 C -1.59688 -0.96963 0.14421
 C 1.85268 0.02678 -0.21935
 F -2.22221 1.07279 -0.67044
 F 1.42494 1.88137 0.59409
 H -0.99311 -1.45780 0.81019
 H 1.94824 -0.63060 0.48123
 H -1.50554 -1.43062 -0.71454
 H 1.63152 -0.47415 -1.09026
 H -2.55060 -1.08953 0.46449
 H 2.72629 0.46152 -0.36321
13
bifur_IRC_Distances_noMW_output/new_data/bifur_traj2_Distances point 297
C -1.27091 0.45641 -0.06061
 C 0.87387 0.99611 0.22959
 C -0.31830 1.15723 0.39526
 C -1.59688 -0.96965 0.14368
 C 1.85267 0.02682 -0.21871
 F -2.22221 1.07289 -0.66914
 F 1.42494 1.88129 0.59156
 H -0.99464 -1.45814 0.80989
 H 1.94662 -0.63064 0.48172
 H -1.50398 -1.43030 -0.71511
 H 1.63314 -0.47400 -1.08985
 H -2.55060 -1.08960 0.46315
 H 2.72630 0.46157 -0.36143
13
bifur_IRC_Distances_noMW_output/new_data/bifur_traj2_Distances point 298
C -1.27091 0.45641 -0.06061
 C 0.87387 0.99611 0.22959
 C -0.31830 1.15723 0.39526
 C -1.59688 -0.96965 0.14368
 C 1.85267 0.02682 -0.21871
 F -2.22221 1.07289 -0.66914
 F 1.42494 1.88129 0.59156
 H -0.99464 -1.45814 0.80989
 H 1.94662 -0.63064 0.48172
 H -1.50398 -1.43030 -0.71511
 H 1.63314 -0.47400 -1.08985
 H -2.55060 -1.08960 0.46315
 H 2.72630 0.46157 -0.36143
13
bifur_IRC_Distances_noMW_output/new_data/bifur_traj2_Distances point 299
C -1.27091 0.45641 -0.06134
 C 0.87388 0.99617 0.23039
 C -0.31829 1.15735 0.39408
 C -1.59689 -0.96961 0.14460
 C 1.85268 0.02675 -0.21983
 F -2.22221 1.07272 -0.67140
 F 1.42495 1.88142 0.59595
 H -0.99198 -1.45755 0.81042
 H 1.94944 -0.63057 0.48087
 H -1.50669 -1.43085 -0.71413
 H 1.63033 -0.47426 -1.09056
 H -2.55059 -1.08947 0.46547
 H 2.72629 0.46147 -0.36453
13
bifur_IRC_Distances_noMW_output/new_data/bifur_traj2_Distances point 300
C -1.27091 0.45640 -0.06197
 C 0.87389 0.99622 0.23109
 C -0.31828 1.15745 0.39305
 C -1.59690 -0.96956 0.14540
 C 1.85268 0.02669 -0.22083
 F -2.22221 1.07257 -0.67337
 F 1.42495 1.88154 0.59983
 H -0.98959 -1.45703 0.81090
 H 1.95197 -0.63051 0.48015
 H -1.50912 -1.43133 -0.71329
 H 1.62782 -0.47448 -1.09121
 H -2.55058 -1.08935 0.46752
 H 2.72628 0.46139 -0.36728
13
bifur_IRC_Distances_noMW_output/new_data/bifur_traj2_Distances point 301
C -1.27091 0.45640 -0.06209
 C 0.87389 0.99623 0.23123
 C -0.31827 1.15748 0.39284
 C -1.59690 -0.96956 0.14557
 C 1.85268 0.02668 -0.22103
 F -2.22221 1.07254 -0.67377
 F 1.42496 1.88157 0.60062
 H -0.98910 -1.45692 0.81100
 H 1.95249 -0.63049 0.48000
 H -1.50962 -1.43143 -0.71312
 H 1.62730 -0.47452 -1.09134
 H -2.55058 -1.08933 0.46794
 H 2.72627 0.46137 -0.36784
13
bifur_IRC_Distances_noMW_output/new_data/bifur_traj2_Distances point 302
C -1.27091 0.45641 -0.06126
 C 0.87388 0.99616 0.23030
 C -0.31829 1.15733 0.39421
 C -1.59689 -0.96961 0.14450
 C 1.85268 0.02676 -0.21971
 F -2.22221 1.07274 -0.67115
 F 1.42495 1.88141 0.59547
 H -0.99227 -1.45761 0.81036
 H 1.94913 -0.63057 0.48097
 H -1.50640 -1.43079 -0.71424
 H 1.63064 -0.47423 -1.09048
 H -2.55060 -1.08948 0.46521
 H 2.72629 0.46149 -0.36419
13
bifur_IRC_Distances_noMW_output/new_data/bifur_traj2_Distances point 303
C -1.27091 0.45643 -0.05899
 C 0.87386 0.99599 0.22783
 C -0.31832 1.15695 0.39787
 C -1.59686 -0.96975 0.14168
 C 1.85266 0.02697 -0.21625
 F -2.22222 1.07327 -0.66412
 F 1.42494 1.88100 0.58184
 H -1.00037 -1.45943 0.80878
 H 1.94054 -0.63080 0.48363
 H -1.49816 -1.42910 -0.71735
 H 1.63916 -0.47342 -1.08837
 H -2.55062 -1.08989 0.45809
 H 2.72631 0.46179 -0.35465
13
bifur_IRC_Distances_noMW_output/new_data/bifur_traj2_Distances point 304
C -1.27092 0.45647 -0.05460
 C 0.87386 0.99566 0.22320
 C -0.31831 1.15620 0.40475
 C -1.59679 -0.97002 0.13652
 C 1.85260 0.02734 -0.21000
 F -2.22235 1.07430 -0.65066
 F 1.42502 1.88024 0.55645
 H -1.01429 -1.46271 0.80624
 H 1.92573 -0.63131 0.48903
 H -1.48401 -1.42604 -0.72373
 H 1.65375 -0.47182 -1.08503
 H -2.55059 -1.09064 0.44522
 H 2.72630 0.46234 -0.33738
13
bifur_IRC_Distances_noMW_output/new_data/bifur_traj2_Distances point 305
C -1.27095 0.45653 -0.04721
 C 0.87395 0.99511 0.21580
 C -0.31810 1.15489 0.41578
 C -1.59666 -0.97041 0.12854
 C 1.85245 0.02791 -0.20053
 F -2.22274 1.07598 -0.62829
 F 1.42530 1.87910 0.51615
 H -1.03353 -1.46771 0.80319
 H 1.90515 -0.63234 0.49868
 H -1.46446 -1.42132 -0.73536
 H 1.67383 -0.46906 -1.08120
 H -2.55040 -1.09181 0.42570
 H 2.72618 0.46312 -0.31124
13
bifur_IRC_Distances_noMW_output/new_data/bifur_traj2_Distances point 306
C -1.27099 0.45659 -0.03614
 C 0.87419 0.99434 0.20536
 C -0.31749 1.15286 0.43104
 C -1.59646 -0.97090 0.11774
 C 1.85217 0.02866 -0.18813
 F -2.22360 1.07840 -0.59500
 F 1.42585 1.87767 0.46004
 H -1.05525 -1.47433 0.80055
 H 1.88175 -0.63422 0.51407
 H -1.44244 -1.41495 -0.75417
 H 1.69629 -0.46480 -1.07829
 H -2.54993 -1.09338 0.40010
 H 2.72592 0.46405 -0.27717
13
bifur_IRC_Distances_noMW_output/new_data/bifur_traj2_Distances point 307
C -1.27101 0.45661 -0.01990
 C 0.87464 0.99332 0.19086
 C -0.31613 1.14972 0.45092
 C -1.59618 -0.97146 0.10348
 C 1.85174 0.02954 -0.17243
 F -2.22506 1.08165 -0.54590
 F 1.42659 1.87622 0.38409
 H -1.07722 -1.48287 0.79870
 H 1.85783 -0.63758 0.53750
 H -1.42031 -1.40642 -0.78306
 H 1.71868 -0.45833 -1.07718
 H -2.54909 -1.09536 0.36748
 H 2.72553 0.46496 -0.23456
13
bifur_IRC_Distances_noMW_output/new_data/bifur_traj2_Distances point 308
C -1.26682 0.45234 0.11820
 C 0.86350 1.00383 -0.16024
 C -0.34373 1.17483 -0.37006
 C -1.60024 -0.96764 -0.03825
 C 1.85735 0.02436 0.02051
 F -2.18527 1.04391 0.70229
 F 1.40844 1.89407 -0.24240
 H -1.15626 -1.43682 -0.82057
 H 1.78728 -0.59669 -0.74730
 H -1.34036 -1.45300 0.82367
 H 1.81107 -0.51926 0.91543
 H -2.56720 -1.07843 -0.21758
 H 2.73223 0.45851 0.01629
13
bifur_IRC_Distances_noMW_output/new_data/bifur_traj2_Distances point 309
C -1.26682 0.45234 0.11820
 C 0.86350 1.00382 -0.16023
 C -0.34373 1.17483 -0.37006
 C -1.60024 -0.96764 -0.03825
 C 1.85735 0.02436 0.02051
 F -2.18527 1.04391 0.70228
 F 1.40844 1.89407 -0.24239
 H -1.15626 -1.43682 -0.82057
 H 1.78728 -0.59669 -0.74730
 H -1.34036 -1.45300 0.82367
 H 1.81107 -0.51926 0.91543
 H -2.56720 -1.07843 -0.21758
 H 2.73223 0.45851 0.01629
13
bifur_IRC_Distances_noMW_output/new_data/bifur_traj2_Distances point 310
C -1.27077 0.45515 0.02575
 C 0.87018 0.99801 -0.06167
 C -0.33339 1.16397 -0.40838
 C -1.59669 -0.97084 0.01374
 C 1.85308 0.02838 -0.04227
 F -2.20970 1.06484 0.38793
 F 1.42534 1.88071 0.15904
 H -1.18640 -1.46618 -0.80701
 H 1.74665 -0.61055 -0.85450
 H -1.30617 -1.42673 0.93092
 H 1.83856 -0.49254 0.88175
 H -2.55573 -1.08877 -0.08547
 H 2.72503 0.46455 -0.13981
13
bifur_IRC_Distances_noMW_output/new_data/bifur_traj2_Distances point 311
C -1.27128 0.45513 -0.02175
 C 0.87137 0.99710 -0.00406
 C -0.32754 1.15801 -0.39863
 C -1.59621 -0.97128 0.04347
 C 1.85289 0.02870 -0.07895
 F -2.21639 1.06997 0.19947
 F 1.42475 1.88224 0.36798
 H -1.19817 -1.48045 -0.77328
 H 1.73308 -0.62040 -0.89201
 H -1.29493 -1.41174 0.95730
 H 1.85006 -0.48016 0.82598
 H -2.55317 -1.09103 -0.00493
 H 2.72554 0.46390 -0.22060
13
bifur_IRC_Distances_noMW_output/new_data/bifur_traj2_Distances point 312
C -1.27106 0.45455 -0.05267
 C 0.87116 0.99741 0.03558
 C -0.32405 1.15449 -0.38040
 C -1.59643 -0.97111 0.06280
 C 1.85358 0.02825 -0.10282
 F -2.21815 1.07074 0.06737
 F 1.42083 1.88639 0.50123
 H -1.20917 -1.48954 -0.74170
 H 1.72218 -0.62733 -0.90584
 H -1.28515 -1.40145 0.96051
 H 1.86174 -0.47332 0.77633
 H -2.55293 -1.09120 0.05154
 H 2.72745 0.46214 -0.27193
13
bifur_IRC_Distances_noMW_output/new_data/bifur_traj2_Distances point 313
C -1.27077 0.45405 -0.06893
 C 0.87070 0.99788 0.05696
 C -0.32242 1.15284 -0.36690
 C -1.59672 -0.97089 0.07268
 C 1.85422 0.02780 -0.11494
 F -2.21814 1.07023 -0.00490
 F 1.41759 1.88958 0.56950
 H -1.21724 -1.49435 -0.72311
 H 1.71453 -0.63101 -0.90968
 H -1.27798 -1.39584 0.95793
 H 1.87056 -0.47025 0.74726
 H -2.55331 -1.09085 0.08233
 H 2.72897 0.46080 -0.29819
13
bifur_IRC_Distances_noMW_output/new_data/bifur_traj2_Distances point 314
C -1.27063 0.45385 -0.07460
 C 0.87048 0.99810 0.06448
 C -0.32190 1.15230 -0.36157
 C -1.59685 -0.97079 0.07603
 C 1.85449 0.02761 -0.11905
 F -2.21797 1.06990 -0.03050
 F 1.41627 1.89085 0.59289
 H -1.22059 -1.49604 -0.71651
 H 1.71138 -0.63228 -0.91052
 H -1.27498 -1.39385 0.95644
 H 1.87424 -0.46927 0.73688
 H -2.55353 -1.09065 0.09321
 H 2.72958 0.46026 -0.30717
13
bifur_IRC_Distances_noMW_output/new_data/bifur_traj2_Distances point 315
C -1.27070 0.45394 -0.07202
 C 0.87058 0.99800 0.06106
 C -0.32213 1.15254 -0.36404
 C -1.59679 -0.97084 0.07451
 C 1.85437 0.02770 -0.11719
 F -2.21806 1.07006 -0.01884
 F 1.41688 1.89026 0.58228
 H -1.21903 -1.49527 -0.71951
 H 1.71285 -0.63170 -0.91017
 H -1.27638 -1.39476 0.95715
 H 1.87252 -0.46971 0.74161
 H -2.55342 -1.09075 0.08825
 H 2.72930 0.46051 -0.30310
13
bifur_IRC_Distances_noMW_output/new_data/bifur_traj2_Distances point 316
C -1.27090 0.45427 -0.06244
 C 0.87091 0.99767 0.04839
 C -0.32305 1.15347 -0.37261
 C -1.59659 -0.97099 0.06878
 C 1.85394 0.02800 -0.11016
 F -2.21823 1.07051 0.02415
 F 1.41898 1.88822 0.54245
 H -1.21377 -1.49242 -0.73062
 H 1.71781 -0.62954 -0.90842
 H -1.28107 -1.39810 0.95928
 H 1.86675 -0.47143 0.75902
 H -2.55311 -1.09103 0.06996
 H 2.72832 0.46137 -0.28779
13
bifur_IRC_Distances_noMW_output/new_data/bifur_traj2_Distances point 317
C -1.27114 0.45469 -0.04688
 C 0.87126 0.99729 0.02805
 C -0.32466 1.15511 -0.38455
 C -1.59636 -0.97117 0.05922
 C 1.85340 0.02837 -0.09840
 F -2.21799 1.07076 0.09265
 F 1.42178 1.88543 0.47657
 H -1.20675 -1.48784 -0.74807
 H 1.72451 -0.62602 -0.90392
 H -1.28730 -1.40341 0.96074
 H 1.85913 -0.47451 0.78628
 H -2.55288 -1.09125 0.04075
 H 2.72700 0.46255 -0.26244
13
bifur_IRC_Distances_noMW_output/new_data/bifur_traj2_Distances point 318
C -1.27127 0.45506 -0.02718
 C 0.87139 0.99710 0.00279
 C -0.32689 1.15736 -0.39612
 C -1.59622 -0.97127 0.04689
 C 1.85296 0.02866 -0.08317
 F -2.21686 1.07026 0.17680
 F 1.42427 1.88279 0.39162
 H -1.19981 -1.48205 -0.76821
 H 1.73139 -0.62160 -0.89508
 H -1.29346 -1.40996 0.95867
 H 1.85176 -0.47888 0.81794
 H -2.55304 -1.09114 0.00477
 H 2.72579 0.46367 -0.22972
13
bifur_IRC_Distances_noMW_output/new_data/bifur_traj2_Distances point 319
C -1.27123 0.45524 -0.00691
 C 0.87118 0.99721 -0.02252
 C -0.32933 1.15983 -0.40399
 C -1.59626 -0.97123 0.03411
 C 1.85279 0.02873 -0.06738
 F -2.21479 1.06886 0.26028
 F 1.42563 1.88113 0.30299
 H -1.19412 -1.47604 -0.78591
 H 1.73743 -0.61718 -0.88230
 H -1.29863 -1.41653 0.95179
 H 1.84595 -0.48383 0.84628
 H -2.55370 -1.09057 -0.03094
 H 2.72507 0.46437 -0.19551
13
bifur_IRC_Distances_noMW_output/new_data/bifur_traj2_Distances point 320
C -1.27123 0.45524 -0.00692
 C 0.87118 0.99721 -0.02251
 C -0.32933 1.15983 -0.40399
 C -1.59626 -0.97123 0.03412
 C 1.85279 0.02873 -0.06739
 F -2.21479 1.06886 0.26026
 F 1.42563 1.88113 0.30302
 H -1.19412 -1.47604 -0.78590
 H 1.73743 -0.61719 -0.88231
 H -1.29863 -1.41653 0.95180
 H 1.84595 -0.48383 0.84628
 H -2.55370 -1.09057 -0.03093
 H 2.72507 0.46437 -0.19552
13
bifur_IRC_Distances_noMW_output/new_data/bifur_traj2_Distances point 321
C -1.27086 0.45519 0.02134
 C 0.87036 0.99786 -0.05650
 C -0.33284 1.16341 -0.40837
 C -1.59660 -0.97091 0.01646
 C 1.85300 0.02846 -0.04562
 F -2.21050 1.06550 0.37118
 F 1.42555 1.88061 0.17852
 H -1.18740 -1.46753 -0.80471
 H 1.74538 -0.61140 -0.85873
 H -1.30514 -1.42538 0.93441
 H 1.83949 -0.49132 0.87771
 H -2.55539 -1.08908 -0.07833
 H 2.72495 0.46460 -0.14736
13
bifur_IRC_Distances_noMW_output/new_data/bifur_traj2_Distances point 322
C -1.27067 0.45509 0.03031
 C 0.86998 0.99818 -0.06696
 C -0.33396 1.16455 -0.40821
 C -1.59678 -0.97075 0.01095
 C 1.85318 0.02828 -0.03884
 F -2.20883 1.06413 0.40504
 F 1.42506 1.88087 0.13895
 H -1.18535 -1.46479 -0.80921
 H 1.74800 -0.60968 -0.85000
 H -1.30725 -1.42811 0.92711
 H 1.83761 -0.49381 0.88566
 H -2.55611 -1.08844 -0.09277
 H 2.72513 0.46449 -0.13202
13
bifur_IRC_Distances_noMW_output/new_data/bifur_traj2_Distances point 323
C -1.27044 0.45496 0.03925
 C 0.86954 0.99855 -0.07722
 C -0.33507 1.16569 -0.40733
 C -1.59700 -0.97056 0.00550
 C 1.85340 0.02806 -0.03217
 F -2.20701 1.06261 0.43818
 F 1.42433 1.88134 0.09949
 H -1.18328 -1.46205 -0.81300
 H 1.75073 -0.60803 -0.84076
 H -1.30945 -1.43079 0.91903
 H 1.83573 -0.49633 0.89261
 H -2.55690 -1.08773 -0.10687
 H 2.72540 0.46428 -0.11672
13
bifur_IRC_Distances_noMW_output/new_data/bifur_traj2_Distances point 324
C -1.27010 0.45475 0.05062
 C 0.86891 0.99909 -0.09003
 C -0.33646 1.16713 -0.40518
 C -1.59731 -0.97028 -0.00132
 C 1.85376 0.02772 -0.02384
 F -2.20449 1.06048 0.47937
 F 1.42310 1.88223 0.04944
 H -1.18053 -1.45854 -0.81684
 H 1.75444 -0.60603 -0.82834
 H -1.31245 -1.43414 0.90771
 H 1.83326 -0.49959 0.90006
 H -2.55802 -1.08672 -0.12436
 H 2.72590 0.46389 -0.09729
13
bifur_IRC_Distances_noMW_output/new_data/bifur_traj2_Distances point 325
C -1.26954 0.45437 0.06589
 C 0.86793 0.99995 -0.10678
 C -0.33827 1.16901 -0.40053
 C -1.59782 -0.96982 -0.01027
 C 1.85435 0.02716 -0.01296
 F -2.20078 1.05729 0.53304
 F 1.42087 1.88394 -0.01753
 H -1.17648 -1.45377 -0.82034
 H 1.76000 -0.60353 -0.81068
 H -1.31700 -1.43854 0.89082
 H 1.82966 -0.50402 0.90767
 H -2.55973 -1.08518 -0.14705
 H 2.72682 0.46313 -0.07127
13
bifur_IRC_Distances_noMW_output/new_data/bifur_traj2_Distances point 326
C -1.26870 0.45376 0.08498
 C 0.86650 1.00120 -0.12700
 C -0.34042 1.17127 -0.39194
 C -1.59859 -0.96913 -0.02103
 C 1.85528 0.02629 0.00002
 F -2.19560 1.05281 0.59742
 F 1.41719 1.88689 -0.10055
 H -1.17054 -1.44772 -0.82228
 H 1.76818 -0.60072 -0.78756
 H -1.32383 -1.44390 0.86748
 H 1.82432 -0.50959 0.91354
 H -2.56217 -1.08298 -0.17411
 H 2.72839 0.46181 -0.03897
13
bifur_IRC_Distances_noMW_output/new_data/bifur_traj2_Distances point 327
C -1.26758 0.45292 0.10586
 C 0.86468 1.00279 -0.14819
 C -0.34258 1.17357 -0.37916
 C -1.59958 -0.96824 -0.03212
 C 1.85652 0.02513 0.01326
 F -2.18930 1.04736 0.66441
 F 1.41203 1.89112 -0.19021
 H -1.16230 -1.44094 -0.82180
 H 1.77931 -0.59806 -0.76195
 H -1.33338 -1.44963 0.84012
 H 1.81675 -0.51569 0.91581
 H -2.56522 -1.08022 -0.20199
 H 2.73064 0.45988 -0.00405
13
bifur_IRC_Distances_noMW_output/new_data/bifur_traj2_Distances point 328
C -1.26635 0.45199 0.12520
 C 0.86279 1.00444 -0.16692
 C -0.34435 1.17550 -0.36441
 C -1.60064 -0.96728 -0.04157
 C 1.85786 0.02389 0.02440
 F -2.18288 1.04189 0.72321
 F 1.40623 1.89589 -0.27170
 H -1.15234 -1.43442 -0.81966
 H 1.79237 -0.59597 -0.73933
 H -1.34486 -1.45492 0.81443
 H 1.80735 -0.52127 0.91476
 H -2.56839 -1.07737 -0.22613
 H 2.73322 0.45764 0.02771
13
bifur_IRC_Distances_noMW_output/new_data/bifur_traj2_Distances point 329
C -1.26526 0.45119 0.14026
 C 0.86118 1.00582 -0.18095
 C -0.34554 1.17683 -0.35119
 C -1.60157 -0.96646 -0.04825
 C 1.85902 0.02281 0.03219
 F -2.17750 1.03740 0.76691
 F 1.40103 1.90013 -0.33389
 H -1.14246 -1.42911 -0.81747
 H 1.80492 -0.59457 -0.72352
 H -1.35612 -1.45913 0.79528
 H 1.79781 -0.52555 0.91249
 H -2.57110 -1.07495 -0.24379
 H 2.73558 0.45560 0.05194
13
bifur_IRC_Distances_noMW_output/new_data/bifur_traj2_Distances point 330
C -1.27101 0.45662 -0.02305
 C 0.87455 0.99350 0.19362
 C -0.31643 1.15034 0.44728
 C -1.59623 -0.97136 0.10614
 C 1.85182 0.02939 -0.17531
 F -2.22477 1.08105 -0.55548
 F 1.42646 1.87644 0.39837
 H -1.07363 -1.48129 0.79897
 H 1.86175 -0.63688 0.53294
 H -1.42391 -1.40803 -0.77742
 H 1.71506 -0.45960 -1.07723
 H -2.54926 -1.09500 0.37348
 H 2.72559 0.46482 -0.24230
13
bifur_IRC_Distances_noMW_output/new_data/bifur_traj2_Distances point 331
C -1.27101 0.45662 -0.02305
 C 0.87455 0.99350 0.19362
 C -0.31643 1.15034 0.44728
 C -1.59623 -0.97136 0.10614
 C 1.85182 0.02939 -0.17531
 F -2.22477 1.08105 -0.55549
 F 1.42646 1.87644 0.39838
 H -1.07363 -1.48128 0.79897
 H 1.86175 -0.63688 0.53293
 H -1.42391 -1.40803 -0.77741
 H 1.71506 -0.45960 -1.07723
 H -2.54926 -1.09500 0.37348
 H 2.72559 0.46482 -0.24231
13
bifur_IRC_Distances_noMW_output/new_data/bifur_traj2_Distances point 332
C -1.27101 0.45662 -0.02730
 C 0.87443 0.99377 0.19738
 C -0.31680 1.15117 0.44220
 C -1.59630 -0.97122 0.10980
 C 1.85193 0.02917 -0.17931
 F -2.22438 1.08022 -0.56838
 F 1.42628 1.87679 0.41797
 H -1.06832 -1.47910 0.79938
 H 1.86755 -0.63597 0.52677
 H -1.42924 -1.41023 -0.76980
 H 1.70967 -0.46131 -1.07740
 H -2.54948 -1.09450 0.38181
 H 2.72569 0.46460 -0.25313
13
bifur_IRC_Distances_noMW_output/new_data/bifur_traj2_Distances point 333
C -1.27101 0.45662 -0.02274
 C 0.87455 0.99349 0.19335
 C -0.31640 1.15028 0.44764
 C -1.59623 -0.97137 0.10588
 C 1.85181 0.02940 -0.17502
 F -2.22480 1.08111 -0.55455
 F 1.42648 1.87642 0.39697
 H -1.07399 -1.48144 0.79894
 H 1.86136 -0.63695 0.53338
 H -1.42354 -1.40787 -0.77797
 H 1.71542 -0.45948 -1.07722
 H -2.54924 -1.09504 0.37289
 H 2.72559 0.46483 -0.24154
13
bifur_IRC_Distances_noMW_output/new_data/bifur_traj2_Distances point 334
C -1.26551 0.45137 0.13695
 C 0.86154 1.00551 -0.17791
 C -0.34529 1.17655 -0.35422
 C -1.60136 -0.96665 -0.04684
 C 1.85875 0.02306 0.03055
 F -2.17871 1.03840 0.75746
 F 1.40222 1.89916 -0.32033
 H -1.14482 -1.43030 -0.81796
 H 1.80195 -0.59487 -0.72681
 H -1.35344 -1.45819 0.79937
 H 1.80010 -0.52462 0.91307
 H -2.57048 -1.07550 -0.24000
 H 2.73504 0.45607 0.04666
13
bifur_IRC_Distances_noMW_output/new_data/bifur_traj2_Distances point 335
C -1.26699 0.45247 0.11552
 C 0.86376 1.00359 -0.15764
 C -0.34349 1.17456 -0.37213
 C -1.60009 -0.96777 -0.03695
 C 1.85716 0.02453 0.01897
 F -2.18616 1.04468 0.69416
 F 1.40926 1.89340 -0.23110
 H -1.15766 -1.43772 -0.82088
 H 1.78545 -0.59697 -0.75043
 H -1.33874 -1.45227 0.82724
 H 1.81240 -0.51849 0.91561
 H -2.56676 -1.07883 -0.21424
 H 2.73187 0.45882 0.01189
13
bifur_IRC_Distances_noMW_output/new_data/bifur_traj2_Distances point 336
C -1.26874 0.45379 0.08417
 C 0.86656 1.00114 -0.12616
 C -0.34033 1.17118 -0.39237
 C -1.59855 -0.96916 -0.02058
 C 1.85524 0.02633 -0.00052
 F -2.19584 1.05302 0.59474
 F 1.41737 1.88675 -0.09704
 H -1.17082 -1.44798 -0.82225
 H 1.76780 -0.60083 -0.78856
 H -1.32351 -1.44368 0.86852
 H 1.82457 -0.50936 0.91337
 H -2.56206 -1.08308 -0.17299
 H 2.72831 0.46188 -0.04034
13
bifur_IRC_Distances_noMW_output/new_data/bifur_traj2_Distances point 337
C -1.27030 0.45488 0.04399
 C 0.86929 0.99876 -0.08259
 C -0.33565 1.16629 -0.40657
 C -1.59712 -0.97045 0.00264
 C 1.85354 0.02793 -0.02868
 F -2.20599 1.06175 0.45548
 F 1.42386 1.88167 0.07861
 H -1.18215 -1.46059 -0.81473
 H 1.75224 -0.60718 -0.83567
 H -1.31067 -1.43220 0.91445
 H 1.83471 -0.49769 0.89590
 H -2.55735 -1.08732 -0.11422
 H 2.72559 0.46414 -0.10862
13
bifur_IRC_Distances_noMW_output/new_data/bifur_traj2_Distances point 338
C -1.27115 0.45527 0.00224
 C 0.87098 0.99736 -0.03369
 C -0.33046 1.16098 -0.40623
 C -1.59633 -0.97116 0.02836
 C 1.85280 0.02869 -0.06029
 F -2.21357 1.06794 0.29689
 F 1.42586 1.88074 0.26276
 H -1.19185 -1.47330 -0.79276
 H 1.74000 -0.61526 -0.87537
 H -1.30076 -1.41944 0.94713
 H 1.84371 -0.48619 0.85752
 H -2.55415 -1.09018 -0.04660
 H 2.72492 0.46454 -0.17996
13
bifur_IRC_Distances_noMW_output/new_data/bifur_traj2_Distances point 339
C -1.27125 0.45497 -0.03279
 C 0.87139 0.99712 0.00992
 C -0.32624 1.15671 -0.39323
 C -1.59624 -0.97126 0.05042
 C 1.85306 0.02860 -0.08753
 F -2.21728 1.07049 0.15313
 F 1.42368 1.88344 0.41596
 H -1.20161 -1.48370 -0.76274
 H 1.72956 -0.62285 -0.89796
 H -1.29185 -1.40812 0.95972
 H 1.85365 -0.47759 0.80930
 H -2.55294 -1.09121 0.01490
 H 2.72608 0.46339 -0.23910
13
bifur_IRC_Distances_noMW_output/new_data/bifur_traj2_Distances point 340
C -1.27097 0.45438 -0.05859
 C 0.87102 0.99756 0.04333
 C -0.32343 1.15387 -0.37580
 C -1.59652 -0.97104 0.06644
 C 1.85379 0.02810 -0.10729
 F -2.21823 1.07063 0.04126
 F 1.41975 1.88747 0.52628
 H -1.21187 -1.49129 -0.73502
 H 1.71960 -0.62867 -0.90750
 H -1.28276 -1.39942 0.95988
 H 1.86468 -0.47216 0.76591
 H -2.55302 -1.09111 0.06268
 H 2.72796 0.46168 -0.28157
13
bifur_IRC_Distances_noMW_output/new_data/bifur_traj2_Distances point 341
C -1.27058 0.45378 -0.07655
 C 0.87040 0.99818 0.06706
 C -0.32172 1.15213 -0.35967
 C -1.59690 -0.97076 0.07717
 C 1.85459 0.02755 -0.12043
 F -2.21789 1.06977 -0.03931
 F 1.41579 1.89130 0.60084
 H -1.22181 -1.49663 -0.71426
 H 1.71024 -0.63272 -0.91075
 H -1.27388 -1.39316 0.95586
 H 1.87558 -0.46894 0.73332
 H -2.55361 -1.09057 0.09694
 H 2.72980 0.46007 -0.31023
13
bifur_IRC_Distances_noMW_output/new_data/bifur_traj2_Distances point 342
C -1.27058 0.45378 -0.07655
 C 0.87040 0.99818 0.06707
 C -0.32172 1.15213 -0.35967
 C -1.59690 -0.97076 0.07717
 C 1.85459 0.02755 -0.12043
 F -2.21789 1.06977 -0.03932
 F 1.41579 1.89131 0.60085
 H -1.22181 -1.49663 -0.71425
 H 1.71024 -0.63272 -0.91075
 H -1.27388 -1.39316 0.95586
 H 1.87558 -0.46894 0.73332
 H -2.55361 -1.09057 0.09695
 H 2.72980 0.46007 -0.31023
13
bifur_IRC_Distances_noMW_output/new_data/bifur_traj2_Distances point 343
C -1.27000 0.45296 -0.09549
 C 0.86938 0.99915 0.09234
 C -0.32021 1.15057 -0.33930
 C -1.59746 -0.97034 0.08778
 C 1.85570 0.02679 -0.13330
 F -2.21656 1.06794 -0.12622
 F 1.41049 1.89625 0.67662
 H -1.23609 -1.50248 -0.69293
 H 1.69680 -0.63689 -0.91180
 H -1.26089 -1.38625 0.94893
 H 1.89137 -0.46612 0.69903
 H -2.55476 -1.08956 0.13368
 H 2.73224 0.45799 -0.33934
13
bifur_IRC_Distances_noMW_output/new_data/bifur_traj2_Distances point 344
C -1.26986 0.45278 -0.09918
 C 0.86913 0.99938 0.09726
 C -0.31996 1.15030 -0.33498
 C -1.59759 -0.97025 0.08973
 C 1.85594 0.02662 -0.13563
 F -2.21617 1.06748 -0.14328
 F 1.40932 1.89731 0.69093
 H -1.23945 -1.50366 -0.68908
 H 1.69363 -0.63769 -0.91181
 H -1.25780 -1.38486 0.94739
 H 1.89509 -0.46564 0.69263
 H -2.55505 -1.08931 0.14084
 H 2.73278 0.45754 -0.34483
13
bifur_IRC_Distances_noMW_output/new_data/bifur_traj2_Distances point 345
C -1.26980 0.45270 -0.10073
 C 0.86903 0.99948 0.09933
 C -0.31986 1.15019 -0.33313
 C -1.59764 -0.97021 0.09054
 C 1.85605 0.02655 -0.13660
 F -2.21600 1.06727 -0.15046
 F 1.40882 1.89777 0.69690
 H -1.24093 -1.50416 -0.68749
 H 1.69223 -0.63802 -0.91180
 H -1.25644 -1.38427 0.94674
 H 1.89672 -0.46544 0.68998
 H -2.55518 -1.08920 0.14386
 H 2.73301 0.45734 -0.34712
13
bifur_IRC_Distances_noMW_output/new_data/bifur_traj2_Distances point 346
C -1.26979 0.45268 -0.10111
 C 0.86900 0.99950 0.09983
 C -0.31983 1.15017 -0.33268
 C -1.59766 -0.97020 0.09073
 C 1.85608 0.02653 -0.13683
 F -2.21596 1.06722 -0.15221
 F 1.40870 1.89789 0.69835
 H -1.24130 -1.50429 -0.68711
 H 1.69189 -0.63810 -0.91180
 H -1.25610 -1.38412 0.94658
 H 1.89713 -0.46540 0.68934
 H -2.55521 -1.08917 0.14459
 H 2.73306 0.45730 -0.34768
13
bifur_IRC_Distances_noMW_output/new_data/bifur_traj2_Distances point 347
C -1.26980 0.45269 -0.10097
 C 0.86901 0.99949 0.09964
 C -0.31984 1.15018 -0.33285
 C -1.59765 -0.97020 0.09066
 C 1.85607 0.02654 -0.13674
 F -2.21597 1.06724 -0.15156
 F 1.40874 1.89784 0.69781
 H -1.24116 -1.50424 -0.68726
 H 1.69201 -0.63807 -0.91180
 H -1.25623 -1.38418 0.94663
 H 1.89698 -0.46541 0.68958
 H -2.55520 -1.08918 0.14432
 H 2.73304 0.45732 -0.34747
13
bifur_IRC_Distances_noMW_output/new_data/bifur_traj2_Distances point 348
C -1.26980 0.45270 -0.10076
 C 0.86902 0.99948 0.09936
 C -0.31986 1.15019 -0.33310
 C -1.59764 -0.97021 0.09055
 C 1.85605 0.02655 -0.13661
 F -2.21600 1.06727 -0.15058
 F 1.40881 1.89778 0.69700
 H -1.24096 -1.50417 -0.68747
 H 1.69221 -0.63802 -0.91180
 H -1.25642 -1.38426 0.94672
 H 1.89675 -0.46544 0.68993
 H -2.55518 -1.08920 0.14391
 H 2.73301 0.45734 -0.34716
13
bifur_IRC_Distances_noMW_output/new_data/bifur_traj2_Distances point 349
C -1.26980 0.45270 -0.10075
 C 0.86902 0.99948 0.09935
 C -0.31986 1.15019 -0.33311
 C -1.59764 -0.97021 0.09055
 C 1.85605 0.02655 -0.13661
 F -2.21600 1.06727 -0.15055
 F 1.40881 1.89778 0.69697
 H -1.24095 -1.50417 -0.68748
 H 1.69221 -0.63802 -0.91180
 H -1.25642 -1.38426 0.94673
 H 1.89674 -0.46544 0.68995
 H -2.55518 -1.08920 0.14389
 H 2.73301 0.45734 -0.34715
13
bifur_IRC_Distances_noMW_output/new_data/bifur_traj2_Distances point 350
C -1.26980 0.45269 -0.10096
 C 0.86901 0.99949 0.09964
 C -0.31984 1.15018 -0.33286
 C -1.59765 -0.97020 0.09065
 C 1.85607 0.02654 -0.13674
 F -2.21597 1.06724 -0.15153
 F 1.40874 1.89784 0.69778
 H -1.24115 -1.50424 -0.68726
 H 1.69202 -0.63807 -0.91180
 H -1.25623 -1.38418 0.94664
 H 1.89697 -0.46541 0.68959
 H -2.55520 -1.08919 0.14431
 H 2.73304 0.45732 -0.34746
13
bifur_IRC_Distances_noMW_output/new_data/bifur_traj2_Distances point 351
C -1.26979 0.45268 -0.10111
 C 0.86900 0.99950 0.09983
 C -0.31983 1.15017 -0.33268
 C -1.59766 -0.97020 0.09073
 C 1.85608 0.02653 -0.13683
 F -2.21596 1.06722 -0.15221
 F 1.40870 1.89789 0.69835
 H -1.24130 -1.50429 -0.68711
 H 1.69189 -0.63810 -0.91180
 H -1.25610 -1.38412 0.94658
 H 1.89713 -0.46540 0.68934
 H -2.55521 -1.08917 0.14459
 H 2.73306 0.45730 -0.34768
13
bifur_IRC_Distances_noMW_output/new_data/bifur_traj2_Distances point 352
C -1.26980 0.45270 -0.10076
 C 0.86902 0.99948 0.09937
 C -0.31986 1.15019 -0.33310
 C -1.59764 -0.97021 0.09055
 C 1.85605 0.02655 -0.13661
 F -2.21600 1.06726 -0.15060
 F 1.40881 1.89778 0.69701
 H -1.24096 -1.50417 -0.68746
 H 1.69220 -0.63803 -0.91180
 H -1.25641 -1.38425 0.94672
 H 1.89675 -0.46544 0.68993
 H -2.55518 -1.08920 0.14392
 H 2.73301 0.45734 -0.34717
13
bifur_IRC_Distances_noMW_output/new_data/bifur_traj2_Distances point 353
C -1.26980 0.45270 -0.10076
 C 0.86902 0.99948 0.09937
 C -0.31986 1.15019 -0.33310
 C -1.59764 -0.97021 0.09055
 C 1.85605 0.02655 -0.13661
 F -2.21600 1.06726 -0.15060
 F 1.40881 1.89778 0.69701
 H -1.24096 -1.50417 -0.68746
 H 1.69220 -0.63803 -0.91180
 H -1.25641 -1.38425 0.94672
 H 1.89675 -0.46544 0.68993
 H -2.55518 -1.08920 0.14392
 H 2.73301 0.45734 -0.34717
13
bifur_IRC_Distances_noMW_output/new_data/bifur_traj2_Distances point 354
C -1.26994 0.45288 -0.09701
 C 0.86928 0.99924 0.09436
 C -0.32011 1.15046 -0.33754
 C -1.59751 -0.97030 0.08859
 C 1.85580 0.02672 -0.13426
 F -2.21641 1.06776 -0.13322
 F 1.41002 1.89668 0.68252
 H -1.23745 -1.50296 -0.69133
 H 1.69552 -0.63722 -0.91181
 H -1.25965 -1.38568 0.94830
 H 1.89287 -0.46592 0.69639
 H -2.55488 -1.08946 0.13662
 H 2.73246 0.45780 -0.34160
13
bifur_IRC_Distances_noMW_output/new_data/bifur_traj2_Distances point 355
C -1.27009 0.45309 -0.09281
 C 0.86954 0.99899 0.08875
 C -0.32041 1.15077 -0.34238
 C -1.59737 -0.97041 0.08634
 C 1.85552 0.02691 -0.13156
 F -2.21681 1.06826 -0.11380
 F 1.41132 1.89549 0.66609
 H -1.23377 -1.50163 -0.69583
 H 1.69899 -0.63631 -0.91176
 H -1.26302 -1.38725 0.95002
 H 1.88880 -0.46648 0.70378
 H -2.55456 -1.08974 0.12845
 H 2.73186 0.45831 -0.33529
13
bifur_IRC_Distances_noMW_output/new_data/bifur_traj2_Distances point 356
C -1.27030 0.45337 -0.08659
 C 0.86990 0.99866 0.08045
 C -0.32088 1.15126 -0.34928
 C -1.59717 -0.97055 0.08291
 C 1.85514 0.02717 -0.12741
 F -2.21731 1.06892 -0.08519
 F 1.41313 1.89381 0.64145
 H -1.22880 -1.49969 -0.70273
 H 1.70367 -0.63495 -0.91155
 H -1.26755 -1.38954 0.95244
 H 1.88330 -0.46737 0.71496
 H -2.55415 -1.09010 0.11637
 H 2.73103 0.45901 -0.32583
13
bifur_IRC_Distances_noMW_output/new_data/bifur_traj2_Distances point 357
C -1.27053 0.45370 -0.07855
 C 0.87031 0.99827 0.06974
 C -0.32155 1.15195 -0.35767
 C -1.59695 -0.97072 0.07833
 C 1.85470 0.02747 -0.12185
 F -2.21780 1.06962 -0.04844
 F 1.41528 1.89179 0.60903
 H -1.22311 -1.49724 -0.71193
 H 1.70901 -0.63317 -0.91096
 H -1.27270 -1.39244 0.95523
 H 1.87702 -0.46862 0.72964
 H -2.55371 -1.09049 0.10082
 H 2.73004 0.45987 -0.31338
13
bifur_IRC_Distances_noMW_output/new_data/bifur_traj2_Distances point 358
C -1.27075 0.45402 -0.06981
 C 0.87067 0.99792 0.05812
 C -0.32234 1.15275 -0.36610
 C -1.59674 -0.97088 0.07320
 C 1.85426 0.02777 -0.11559
 F -2.21812 1.07019 -0.00885
 F 1.41739 1.88977 0.57314
 H -1.21774 -1.49461 -0.72209
 H 1.71406 -0.63120 -0.90983
 H -1.27753 -1.39553 0.95772
 H 1.87110 -0.47009 0.74566
 H -2.55334 -1.09082 0.08401
 H 2.72906 0.46072 -0.29958
13
bifur_IRC_Distances_noMW_output/new_data/bifur_traj2_Distances point 359
C -1.27091 0.45428 -0.06202
 C 0.87092 0.99765 0.04784
 C -0.32309 1.15352 -0.37297
 C -1.59658 -0.97100 0.06852
 C 1.85393 0.02801 -0.10985
 F -2.21823 1.07053 0.02602
 F 1.41907 1.88814 0.54070
 H -1.21356 -1.49230 -0.73110
 H 1.71801 -0.62944 -0.90833
 H -1.28126 -1.39824 0.95936
 H 1.86652 -0.47151 0.75977
 H -2.55310 -1.09104 0.06917
 H 2.72828 0.46140 -0.28711
13
bifur_IRC_Distances_noMW_output/new_data/bifur_traj2_Distances point 360
C -1.27100 0.45444 -0.05662
 C 0.87107 0.99750 0.04075
 C -0.32363 1.15407 -0.37737
 C -1.59649 -0.97107 0.06523
 C 1.85372 0.02815 -0.10581
 F -2.21821 1.07068 0.04997
 F 1.42012 1.88710 0.51797
 H -1.21095 -1.49071 -0.73726
 H 1.72048 -0.62822 -0.90698
 H -1.28358 -1.40010 0.96013
 H 1.86367 -0.47254 0.76940
 H -2.55299 -1.09115 0.05896
 H 2.72779 0.46184 -0.27837
13
bifur_IRC_Distances_noMW_output/new_data/bifur_traj2_Distances point 361
C -1.27104 0.45450 -0.05452
 C 0.87112 0.99745 0.03799
 C -0.32385 1.15429 -0.37900
 C -1.59646 -0.97109 0.06394
 C 1.85364 0.02820 -0.10422
 F -2.21819 1.07071 0.05924
 F 1.42050 1.88672 0.50908
 H -1.20999 -1.49009 -0.73963
 H 1.72140 -0.62774 -0.90639
 H -1.28443 -1.40082 0.96035
 H 1.86263 -0.47295 0.77310
 H -2.55295 -1.09118 0.05501
 H 2.72761 0.46200 -0.27495
13
bifur_IRC_Distances_noMW_output/new_data/bifur_traj2_Distances point 362
C -1.27101 0.45445 -0.05622
 C 0.87108 0.99749 0.04021
 C -0.32368 1.15411 -0.37768
 C -1.59648 -0.97107 0.06498
 C 1.85370 0.02816 -0.10550
 F -2.21821 1.07068 0.05176
 F 1.42019 1.88703 0.51626
 H -1.21076 -1.49059 -0.73772
 H 1.72066 -0.62813 -0.90687
 H -1.28374 -1.40024 0.96018
 H 1.86347 -0.47262 0.77011
 H -2.55298 -1.09115 0.05820
 H 2.72775 0.46187 -0.27771
13
bifur_IRC_Distances_noMW_output/new_data/bifur_traj2_Distances point 363
C -1.27091 0.45428 -0.06183
 C 0.87093 0.99765 0.04759
 C -0.32311 1.15354 -0.37312
 C -1.59658 -0.97100 0.06841
 C 1.85392 0.02801 -0.10971
 F -2.21823 1.07053 0.02686
 F 1.41911 1.88810 0.53991
 H -1.21346 -1.49225 -0.73131
 H 1.71810 -0.62940 -0.90828
 H -1.28134 -1.39831 0.95939
 H 1.86642 -0.47154 0.76011
 H -2.55310 -1.09104 0.06881
 H 2.72826 0.46142 -0.28681
13
bifur_IRC_Distances_noMW_output/new_data/bifur_traj2_Distances point 364
C -1.27091 0.45428 -0.06184
 C 0.87093 0.99765 0.04759
 C -0.32311 1.15354 -0.37312
 C -1.59658 -0.97100 0.06841
 C 1.85392 0.02801 -0.10971
 F -2.21823 1.07053 0.02685
 F 1.41911 1.88810 0.53991
 H -1.21346 -1.49225 -0.73131
 H 1.71810 -0.62940 -0.90828
 H -1.28134 -1.39831 0.95939
 H 1.86642 -0.47154 0.76011
 H -2.55310 -1.09104 0.06881
 H 2.72826 0.46142 -0.28681
13
bifur_IRC_Distances_noMW_output/new_data/bifur_traj2_Distances point 365
C -1.27044 0.45356 -0.08192
 C 0.87015 0.99843 0.07422
 C -0.32126 1.15165 -0.35423
 C -1.59704 -0.97065 0.08027
 C 1.85488 0.02735 -0.12421
 F -2.21762 1.06935 -0.06380
 F 1.41441 1.89261 0.62268
 H -1.22540 -1.49826 -0.70805
 H 1.70686 -0.63392 -0.91126
 H -1.27064 -1.39123 0.95412
 H 1.87955 -0.46808 0.72347
 H -2.55388 -1.09033 0.10732
 H 2.73044 0.45952 -0.31862
13
bifur_IRC_Distances_noMW_output/new_data/bifur_traj2_Distances point 366
C -1.27009 0.45308 -0.09283
 C 0.86954 0.99900 0.08879
 C -0.32041 1.15077 -0.34235
 C -1.59737 -0.97041 0.08635
 C 1.85553 0.02690 -0.13157
 F -2.21681 1.06826 -0.11393
 F 1.41131 1.89550 0.66619
 H -1.23380 -1.50164 -0.69580
 H 1.69897 -0.63632 -0.91176
 H -1.26300 -1.38724 0.95001
 H 1.88883 -0.46648 0.70374
 H -2.55457 -1.08973 0.12850
 H 2.73187 0.45830 -0.33533
13
bifur_IRC_Distances_noMW_output/new_data/bifur_traj2_Distances point 367
C -1.26975 0.45263 -0.10201
 C 0.86894 0.99956 0.10103
 C -0.31978 1.15011 -0.33160
 C -1.59769 -0.97018 0.09119
 C 1.85614 0.02649 -0.13738
 F -2.21585 1.06709 -0.15638
 F 1.40840 1.89816 0.70179
 H -1.24218 -1.50458 -0.68621
 H 1.69105 -0.63829 -0.91179
 H -1.25529 -1.38378 0.94619
 H 1.89810 -0.46529 0.68782
 H -2.55528 -1.08911 0.14634
 H 2.73320 0.45718 -0.34900
13
bifur_IRC_Distances_noMW_output/new_data/bifur_traj2_Distances point 368
C -1.26946 0.45225 -0.10915
 C 0.86840 1.00005 0.11054
 C -0.31935 1.14965 -0.32280
 C -1.59796 -0.96998 0.09475
 C 1.85666 0.02614 -0.14161
 F -2.21493 1.06602 -0.18955
 F 1.40594 1.90037 0.72882
 H -1.24968 -1.50697 -0.67945
 H 1.68393 -0.63979 -0.91169
 H -1.24833 -1.38099 0.94316
 H 1.90640 -0.46445 0.67614
 H -2.55594 -1.08854 0.16021
 H 2.73432 0.45625 -0.35937
13
bifur_IRC_Distances_noMW_output/new_data/bifur_traj2_Distances point 369
C -1.26922 0.45194 -0.11454
 C 0.86795 1.00045 0.11768
 C -0.31906 1.14933 -0.31597
 C -1.59818 -0.96983 0.09730
 C 1.85708 0.02587 -0.14460
 F -2.21412 1.06513 -0.21455
 F 1.40397 1.90212 0.74874
 H -1.25596 -1.50883 -0.67488
 H 1.67794 -0.64090 -0.91162
 H -1.24247 -1.37884 0.94093
 H 1.91335 -0.46388 0.66791
 H -2.55649 -1.08807 0.17061
 H 2.73521 0.45551 -0.36702
13
bifur_IRC_Distances_noMW_output/new_data/bifur_traj2_Distances point 370
C -1.26903 0.45171 -0.11840
 C 0.86761 1.00076 0.12277
 C -0.31888 1.14912 -0.31098
 C -1.59835 -0.96971 0.09905
 C 1.85739 0.02567 -0.14664
 F -2.21349 1.06443 -0.23246
 F 1.40251 1.90342 0.76279
 H -1.26082 -1.51020 -0.67193
 H 1.67329 -0.64169 -0.91159
 H -1.23792 -1.37726 0.93939
 H 1.91872 -0.46350 0.66237
 H -2.55691 -1.08771 0.17803
 H 2.73588 0.45496 -0.37240
13
bifur_IRC_Distances_noMW_output/new_data/bifur_traj2_Distances point 371
C -1.26891 0.45156 -0.12082
 C 0.86739 1.00095 0.12595
 C -0.31878 1.14900 -0.30783
 C -1.59846 -0.96964 0.10011
 C 1.85760 0.02554 -0.14787
 F -2.21307 1.06398 -0.24366
 F 1.40156 1.90425 0.77149
 H -1.26402 -1.51108 -0.67024
 H 1.67022 -0.64217 -0.91159
 H -1.23491 -1.37625 0.93847
 H 1.92226 -0.46327 0.65906
 H -2.55719 -1.08747 0.18266
 H 2.73631 0.45461 -0.37573
13
bifur_IRC_Distances_noMW_output/new_data/bifur_traj2_Distances point 372
C -1.26887 0.45150 -0.12176
 C 0.86730 1.00103 0.12718
 C -0.31874 1.14896 -0.30660
 C -1.59850 -0.96961 0.10051
 C 1.85767 0.02549 -0.14833
 F -2.21290 1.06379 -0.24800
 F 1.40119 1.90457 0.77483
 H -1.26530 -1.51142 -0.66962
 H 1.66899 -0.64236 -0.91159
 H -1.23371 -1.37586 0.93812
 H 1.92367 -0.46318 0.65782
 H -2.55730 -1.08738 0.18445
 H 2.73647 0.45447 -0.37701
13
bifur_IRC_Distances_noMW_output/new_data/bifur_traj2_Distances point 373
C -1.26889 0.45153 -0.12123
 C 0.86735 1.00099 0.12650
 C -0.31876 1.14898 -0.30729
 C -1.59848 -0.96963 0.10028
 C 1.85763 0.02552 -0.14807
 F -2.21299 1.06390 -0.24559
 F 1.40140 1.90439 0.77297
 H -1.26458 -1.51123 -0.66996
 H 1.66968 -0.64226 -0.91159
 H -1.23438 -1.37608 0.93832
 H 1.92288 -0.46323 0.65851
 H -2.55724 -1.08743 0.18345
 H 2.73638 0.45455 -0.37630
13
bifur_IRC_Distances_noMW_output/new_data/bifur_traj2_Distances point 374
C -1.26898 0.45164 -0.11955
 C 0.86751 1.00085 0.12428
 C -0.31883 1.14907 -0.30949
 C -1.59840 -0.96968 0.09955
 C 1.85749 0.02561 -0.14723
 F -2.21329 1.06422 -0.23777
 F 1.40206 1.90381 0.76692
 H -1.26232 -1.51061 -0.67111
 H 1.67185 -0.64192 -0.91159
 H -1.23650 -1.37678 0.93895
 H 1.92038 -0.46339 0.66078
 H -2.55704 -1.08760 0.18022
 H 2.73608 0.45480 -0.37398
13
bifur_IRC_Distances_noMW_output/new_data/bifur_traj2_Distances point 375
C -1.26898 0.45164 -0.11954
 C 0.86751 1.00085 0.12428
 C -0.31883 1.14907 -0.30949
 C -1.59840 -0.96968 0.09955
 C 1.85749 0.02561 -0.14723
 F -2.21329 1.06422 -0.23776
 F 1.40206 1.90381 0.76692
 H -1.26232 -1.51061 -0.67112
 H 1.67185 -0.64192 -0.91159
 H -1.23651 -1.37679 0.93895
 H 1.92038 -0.46339 0.66078
 H -2.55704 -1.08760 0.18022
 H 2.73608 0.45480 -0.37398
13
bifur_IRC_Distances_noMW_output/new_data/bifur_traj2_Distances point 376
C -1.26922 0.45194 -0.11458
 C 0.86795 1.00046 0.11774
 C -0.31906 1.14933 -0.31590
 C -1.59819 -0.96983 0.09732
 C 1.85709 0.02587 -0.14463
 F -2.21411 1.06512 -0.21477
 F 1.40396 1.90214 0.74892
 H -1.25602 -1.50884 -0.67484
 H 1.67788 -0.64091 -0.91162
 H -1.24241 -1.37882 0.94091
 H 1.91341 -0.46387 0.66784
 H -2.55649 -1.08807 0.17070
 H 2.73522 0.45551 -0.36708
13
bifur_IRC_Distances_noMW_output/new_data/bifur_traj2_Distances point 377
C -1.26933 0.45208 -0.11206
 C 0.86816 1.00026 0.11440
 C -0.31919 1.14947 -0.31913
 C -1.59808 -0.96990 0.09614
 C 1.85689 0.02600 -0.14325
 F -2.21450 1.06555 -0.20304
 F 1.40489 1.90131 0.73962
 H -1.25300 -1.50796 -0.67692
 H 1.68076 -0.64040 -0.91165
 H -1.24524 -1.37984 0.94194
 H 1.91008 -0.46414 0.67163
 H -2.55623 -1.08829 0.16583
 H 2.73480 0.45586 -0.36352
13
bifur_IRC_Distances_noMW_output/new_data/bifur_traj2_Distances point 378
C -1.26943 0.45221 -0.10976
 C 0.86835 1.00009 0.11134
 C -0.31932 1.14961 -0.32204
 C -1.59799 -0.96996 0.09505
 C 1.85671 0.02611 -0.14195
 F -2.21484 1.06593 -0.19235
 F 1.40572 1.90056 0.73107
 H -1.25036 -1.50717 -0.67891
 H 1.68328 -0.63992 -0.91168
 H -1.24770 -1.38076 0.94290
 H 1.90715 -0.46439 0.67519
 H -2.55600 -1.08849 0.16137
 H 2.73442 0.45617 -0.36024
13
bifur_IRC_Distances_noMW_output/new_data/bifur_traj2_Distances point 379
C -1.26952 0.45233 -0.10765
 C 0.86851 0.99994 0.10855
 C -0.31943 1.14974 -0.32467
 C -1.59790 -0.97002 0.09403
 C 1.85655 0.02622 -0.14075
 F -2.21513 1.06626 -0.18260
 F 1.40647 1.89990 0.72321
 H -1.24803 -1.50646 -0.68080
 H 1.68549 -0.63948 -0.91172
 H -1.24986 -1.38158 0.94379
 H 1.90458 -0.46462 0.67852
 H -2.55580 -1.08867 0.15731
 H 2.73408 0.45645 -0.35722
13
bifur_IRC_Distances_noMW_output/new_data/bifur_traj2_Distances point 380
C -1.26962 0.45245 -0.10546
 C 0.86868 0.99979 0.10563
 C -0.31956 1.14988 -0.32739
 C -1.59782 -0.97008 0.09294
 C 1.85639 0.02633 -0.13946
 F -2.21542 1.06659 -0.17239
 F 1.40723 1.89921 0.71493
 H -1.24569 -1.50572 -0.68286
 H 1.68772 -0.63902 -0.91175
 H -1.25204 -1.38244 0.94472
 H 1.90199 -0.46487 0.68208
 H -2.55559 -1.08884 0.15304
 H 2.73373 0.45674 -0.35404
13
bifur_IRC_Distances_noMW_output/new_data/bifur_traj2_Distances point 381
C -1.26973 0.45260 -0.10267
 C 0.86889 0.99960 0.10192
 C -0.31973 1.15006 -0.33079
 C -1.59771 -0.97016 0.09153
 C 1.85619 0.02646 -0.13778
 F -2.21577 1.06700 -0.15946
 F 1.40818 1.89836 0.70433
 H -1.24284 -1.50480 -0.68556
 H 1.69043 -0.63843 -0.91178
 H -1.25468 -1.38352 0.94591
 H 1.89883 -0.46520 0.68670
 H -2.55534 -1.08906 0.14763
 H 2.73330 0.45710 -0.34998
13
bifur_IRC_Distances_noMW_output/new_data/bifur_traj2_Distances point 382
C -1.26987 0.45278 -0.09907
 C 0.86914 0.99937 0.09712
 C -0.31997 1.15031 -0.33510
 C -1.59758 -0.97025 0.08968
 C 1.85594 0.02663 -0.13557
 F -2.21619 1.06749 -0.14279
 F 1.40936 1.89728 0.69052
 H -1.23936 -1.50363 -0.68918
 H 1.69372 -0.63767 -0.91181
 H -1.25789 -1.38490 0.94743
 H 1.89498 -0.46565 0.69281
 H -2.55504 -1.08932 0.14064
 H 2.73276 0.45755 -0.34468
13
bifur_IRC_Distances_noMW_output/new_data/bifur_traj2_Distances point 383
C -1.27003 0.45299 -0.09475
 C 0.86942 0.99911 0.09135
 C -0.32027 1.15062 -0.34016
 C -1.59743 -0.97036 0.08739
 C 1.85565 0.02682 -0.13282
 F -2.21663 1.06803 -0.12279
 F 1.41072 1.89604 0.67372
 H -1.23544 -1.50224 -0.69373
 H 1.69742 -0.63673 -0.91179
 H -1.26149 -1.38653 0.94923
 H 1.89065 -0.46622 0.70034
 H -2.55471 -1.08961 0.13223
 H 2.73214 0.45808 -0.33822
13
bifur_IRC_Distances_noMW_output/new_data/bifur_traj2_Distances point 384
C -1.27020 0.45323 -0.08977
 C 0.86972 0.99883 0.08469
 C -0.32063 1.15101 -0.34579
 C -1.59727 -0.97048 0.08468
 C 1.85533 0.02704 -0.12955
 F -2.21707 1.06860 -0.09981
 F 1.41222 1.89466 0.65410
 H -1.23128 -1.50068 -0.69917
 H 1.70134 -0.63565 -0.91168
 H -1.26530 -1.38837 0.95123
 H 1.88604 -0.46691 0.70921
 H -2.55436 -1.08992 0.12255
 H 2.73145 0.45866 -0.33069
13
bifur_IRC_Distances_noMW_output/new_data/bifur_traj2_Distances point 385
C -1.27037 0.45347 -0.08415
 C 0.87003 0.99853 0.07719
 C -0.32108 1.15147 -0.35189
 C -1.59710 -0.97060 0.08154
 C 1.85500 0.02726 -0.12575
 F -2.21748 1.06915 -0.07400
 F 1.41380 1.89318 0.63167
 H -1.22699 -1.49894 -0.70550
 H 1.70537 -0.63441 -0.91141
 H -1.26920 -1.39043 0.95333
 H 1.88130 -0.46774 0.71940
 H -2.55401 -1.09022 0.11164
 H 2.73072 0.45928 -0.32207
13
bifur_IRC_Distances_noMW_output/new_data/bifur_traj2_Distances point 386
C -1.27037 0.45347 -0.08415
 C 0.87003 0.99853 0.07720
 C -0.32108 1.15147 -0.35189
 C -1.59710 -0.97060 0.08154
 C 1.85500 0.02726 -0.12575
 F -2.21748 1.06915 -0.07401
 F 1.41380 1.89318 0.63167
 H -1.22699 -1.49894 -0.70549
 H 1.70537 -0.63441 -0.91141
 H -1.26919 -1.39043 0.95333
 H 1.88130 -0.46774 0.71939
 H -2.55401 -1.09022 0.11164
 H 2.73072 0.45928 -0.32208
13
bifur_IRC_Distances_noMW_output/new_data/bifur_traj2_Distances point 387
C -1.27070 0.45395 -0.07199
 C 0.87058 0.99800 0.06101
 C -0.32214 1.15255 -0.36407
 C -1.59679 -0.97084 0.07449
 C 1.85437 0.02770 -0.11717
 F -2.21806 1.07006 -0.01868
 F 1.41689 1.89025 0.58214
 H -1.21901 -1.49526 -0.71955
 H 1.71287 -0.63169 -0.91016
 H -1.27640 -1.39477 0.95716
 H 1.87250 -0.46971 0.74167
 H -2.55342 -1.09075 0.08819
 H 2.72929 0.46051 -0.30304
13
bifur_IRC_Distances_noMW_output/new_data/bifur_traj2_Distances point 388
C -1.27081 0.45412 -0.06710
 C 0.87076 0.99782 0.05454
 C -0.32259 1.15301 -0.36856
 C -1.59668 -0.97092 0.07159
 C 1.85414 0.02786 -0.11361
 F -2.21817 1.07032 0.00331
 F 1.41800 1.88919 0.56191
 H -1.21623 -1.49381 -0.72523
 H 1.71549 -0.63059 -0.90936
 H -1.27888 -1.39648 0.95835
 H 1.86944 -0.47057 0.75059
 H -2.55325 -1.09091 0.07884
 H 2.72878 0.46096 -0.29527
13
bifur_IRC_Distances_noMW_output/new_data/bifur_traj2_Distances point 389
C -1.27086 0.45420 -0.06461
 C 0.87085 0.99774 0.05125
 C -0.32283 1.15326 -0.37076
 C -1.59663 -0.97096 0.07009
 C 1.85403 0.02793 -0.11177
 F -2.21821 1.07043 0.01449
 F 1.41853 1.88866 0.55151
 H -1.21489 -1.49307 -0.72812
 H 1.71675 -0.63003 -0.90888
 H -1.28008 -1.39735 0.95888
 H 1.86798 -0.47103 0.75511
 H -2.55317 -1.09098 0.07408
 H 2.72853 0.46118 -0.29127
13
bifur_IRC_Distances_noMW_output/new_data/bifur_traj2_Distances point 390
C -1.27085 0.45418 -0.06514
 C 0.87083 0.99775 0.05194
 C -0.32278 1.15321 -0.37029
 C -1.59664 -0.97095 0.07040
 C 1.85406 0.02792 -0.11216
 F -2.21820 1.07041 0.01213
 F 1.41842 1.88877 0.55372
 H -1.21517 -1.49322 -0.72751
 H 1.71649 -0.63015 -0.90899
 H -1.27983 -1.39716 0.95877
 H 1.86828 -0.47093 0.75416
 H -2.55319 -1.09096 0.07509
 H 2.72858 0.46114 -0.29212
13
bifur_IRC_Distances_noMW_output/new_data/bifur_traj2_Distances point 391
C -1.27077 0.45406 -0.06865
 C 0.87071 0.99787 0.05659
 C -0.32245 1.15286 -0.36716
 C -1.59671 -0.97090 0.07251
 C 1.85421 0.02781 -0.11474
 F -2.21815 1.07025 -0.00363
 F 1.41766 1.88952 0.56833
 H -1.21708 -1.49427 -0.72344
 H 1.71468 -0.63094 -0.90964
 H -1.27812 -1.39594 0.95800
 H 1.87038 -0.47030 0.74777
 H -2.55330 -1.09086 0.08179
 H 2.72894 0.46082 -0.29774
13
bifur_IRC_Distances_noMW_output/new_data/bifur_traj2_Distances point 392
C -1.27063 0.45385 -0.07466
 C 0.87048 0.99810 0.06455
 C -0.32189 1.15230 -0.36152
 C -1.59685 -0.97079 0.07606
 C 1.85450 0.02761 -0.11908
 F -2.21797 1.06990 -0.03074
 F 1.41625 1.89086 0.59310
 H -1.22062 -1.49606 -0.71645
 H 1.71135 -0.63229 -0.91053
 H -1.27495 -1.39383 0.95642
 H 1.87427 -0.46926 0.73679
 H -2.55353 -1.09065 0.09331
 H 2.72959 0.46026 -0.30726
13
bifur_IRC_Distances_noMW_output/new_data/bifur_traj2_Distances point 393
C -1.27042 0.45355 -0.08237
 C 0.87012 0.99845 0.07482
 C -0.32123 1.15162 -0.35376
 C -1.59705 -0.97064 0.08052
 C 1.85490 0.02733 -0.12452
 F -2.21759 1.06931 -0.06585
 F 1.41429 1.89273 0.62450
 H -1.22572 -1.49839 -0.70753
 H 1.70657 -0.63402 -0.91129
 H -1.27035 -1.39107 0.95396
 H 1.87990 -0.46801 0.72265
 H -2.55391 -1.09031 0.10819
 H 2.73050 0.45947 -0.31932
13
bifur_IRC_Distances_noMW_output/new_data/bifur_traj2_Distances point 394
C -1.27016 0.45317 -0.09092
 C 0.86966 0.99889 0.08624
 C -0.32055 1.15092 -0.34451
 C -1.59731 -0.97045 0.08531
 C 1.85541 0.02699 -0.13032
 F -2.21698 1.06847 -0.10512
 F 1.41188 1.89497 0.65867
 H -1.23221 -1.50104 -0.69789
 H 1.70046 -0.63590 -0.91171
 H -1.26445 -1.38795 0.95078
 H 1.88707 -0.46675 0.70714
 H -2.55443 -1.08985 0.12479
 H 2.73161 0.45852 -0.33244
13
bifur_IRC_Distances_noMW_output/new_data/bifur_traj2_Distances point 395
C -1.26984 0.45275 -0.09968
 C 0.86910 0.99941 0.09792
 C -0.31993 1.15027 -0.33439
 C -1.59760 -0.97024 0.08999
 C 1.85598 0.02660 -0.13594
 F -2.21612 1.06741 -0.14558
 F 1.40916 1.89746 0.69285
 H -1.23992 -1.50382 -0.68856
 H 1.69318 -0.63779 -0.91181
 H -1.25737 -1.38467 0.94718
 H 1.89561 -0.46557 0.69177
 H -2.55509 -1.08928 0.14181
 H 2.73285 0.45748 -0.34557
13
bifur_IRC_Distances_noMW_output/new_data/bifur_traj2_Distances point 396
C -1.26949 0.45229 -0.10838
 C 0.86846 1.00000 0.10951
 C -0.31939 1.14969 -0.32377
 C -1.59793 -0.97000 0.09438
 C 1.85661 0.02618 -0.14116
 F -2.21503 1.06615 -0.18596
 F 1.40621 1.90012 0.72593
 H -1.24883 -1.50670 -0.68014
 H 1.68474 -0.63963 -0.91171
 H -1.24913 -1.38130 0.94348
 H 1.90546 -0.46454 0.67737
 H -2.55586 -1.08861 0.15871
 H 2.73419 0.45635 -0.35826
13
bifur_IRC_Distances_noMW_output/new_data/bifur_traj2_Distances point 397
C -1.26949 0.45229 -0.10838
 C 0.86846 1.00000 0.10951
 C -0.31939 1.14969 -0.32377
 C -1.59793 -0.97000 0.09438
 C 1.85661 0.02618 -0.14116
 F -2.21503 1.06615 -0.18595
 F 1.40621 1.90012 0.72592
 H -1.24883 -1.50670 -0.68014
 H 1.68474 -0.63963 -0.91171
 H -1.24913 -1.38130 0.94348
 H 1.90546 -0.46454 0.67737
 H -2.55586 -1.08861 0.15871
 H 2.73419 0.45635 -0.35826
13
bifur_IRC_Distances_noMW_output/new_data/bifur_traj2_Distances point 398
C -1.26874 0.45134 -0.12424
 C 0.86707 1.00124 0.13043
 C -0.31864 1.14884 -0.30334
 C -1.59861 -0.96954 0.10155
 C 1.85789 0.02535 -0.14953
 F -2.21244 1.06330 -0.25947
 F 1.40019 1.90544 0.78363
 H -1.26876 -1.51234 -0.66806
 H 1.66566 -0.64285 -0.91162
 H -1.23044 -1.37481 0.93724
 H 1.92749 -0.46296 0.65463
 H -2.55760 -1.08713 0.18916
 H 2.73692 0.45411 -0.38037
13
bifur_IRC_Distances_noMW_output/new_data/bifur_traj2_Distances point 399
C -1.26840 0.45093 -0.13053
 C 0.86643 1.00180 0.13861
 C -0.31842 1.14857 -0.29503
 C -1.59891 -0.96934 0.10406
 C 1.85844 0.02500 -0.15238
 F -2.21119 1.06199 -0.28842
 F 1.39758 1.90771 0.80552
 H -1.27814 -1.51475 -0.66478
 H 1.65661 -0.64408 -0.91183
 H -1.22156 -1.37209 0.93521
 H 1.93785 -0.46243 0.64729
 H -2.55840 -1.08645 0.20102
 H 2.73810 0.45314 -0.38873
13
bifur_IRC_Distances_noMW_output/new_data/bifur_traj2_Distances point 400
C -1.26811 0.45058 -0.13564
 C 0.86589 1.00228 0.14519
 C -0.31828 1.14838 -0.28825
 C -1.59916 -0.96917 0.10594
 C 1.85891 0.02471 -0.15448
 F -2.21008 1.06084 -0.31181
 F 1.39537 1.90962 0.82288
 H -1.28642 -1.51680 -0.66284
 H 1.64858 -0.64505 -0.91216
 H -1.21369 -1.36981 0.93385
 H 1.94698 -0.46205 0.64215
 H -2.55909 -1.08586 0.21052
 H 2.73910 0.45233 -0.39535
13
bifur_IRC_Distances_noMW_output/new_data/bifur_traj2_Distances point 401
C -1.26787 0.45029 -0.13962
 C 0.86544 1.00267 0.15026
 C -0.31818 1.14825 -0.28298
 C -1.59936 -0.96904 0.10730
 C 1.85928 0.02448 -0.15599
 F -2.20916 1.05990 -0.32988
 F 1.39360 1.91115 0.83613
 H -1.29328 -1.51844 -0.66181
 H 1.64191 -0.64579 -0.91255
 H -1.20715 -1.36799 0.93299
 H 1.95454 -0.46177 0.63870
 H -2.55966 -1.08537 0.21782
 H 2.73990 0.45168 -0.40037
13
bifur_IRC_Distances_noMW_output/new_data/bifur_traj2_Distances point 402
C -1.26770 0.45008 -0.14244
 C 0.86512 1.00295 0.15383
 C -0.31813 1.14816 -0.27927
 C -1.59950 -0.96895 0.10822
 C 1.85955 0.02431 -0.15698
 F -2.20848 1.05921 -0.34263
 F 1.39231 1.91225 0.84538
 H -1.29836 -1.51964 -0.66134
 H 1.63695 -0.64631 -0.91289
 H -1.20229 -1.36667 0.93250
 H 1.96013 -0.46158 0.63655
 H -2.56008 -1.08502 0.22293
 H 2.74048 0.45122 -0.40387
13
bifur_IRC_Distances_noMW_output/new_data/bifur_traj2_Distances point 403
C -1.26759 0.44996 -0.14406
 C 0.86493 1.00311 0.15587
 C -0.31810 1.14812 -0.27714
 C -1.59959 -0.96890 0.10872
 C 1.85971 0.02421 -0.15752
 F -2.20808 1.05880 -0.34990
 F 1.39156 1.91288 0.85063
 H -1.30135 -1.52034 -0.66116
 H 1.63403 -0.64660 -0.91312
 H -1.19943 -1.36591 0.93226
 H 1.96343 -0.46148 0.63544
 H -2.56032 -1.08481 0.22584
 H 2.74081 0.45094 -0.40586
13
bifur_IRC_Distances_noMW_output/new_data/bifur_traj2_Distances point 404
C -1.26757 0.44993 -0.14449
 C 0.86488 1.00316 0.15641
 C -0.31810 1.14810 -0.27658
 C -1.59961 -0.96888 0.10885
 C 1.85975 0.02419 -0.15766
 F -2.20797 1.05869 -0.35183
 F 1.39136 1.91306 0.85203
 H -1.30216 -1.52053 -0.66113
 H 1.63324 -0.64668 -0.91318
 H -1.19865 -1.36571 0.93221
 H 1.96432 -0.46145 0.63515
 H -2.56039 -1.08476 0.22661
 H 2.74090 0.45087 -0.40638
13
bifur_IRC_Distances_noMW_output/new_data/bifur_traj2_Distances point 405
C -1.26760 0.44998 -0.14387
 C 0.86495 1.00309 0.15564
 C -0.31811 1.14812 -0.27739
 C -1.59958 -0.96890 0.10866
 C 1.85969 0.02422 -0.15746
 F -2.20812 1.05885 -0.34908
 F 1.39165 1.91281 0.85004
 H -1.30101 -1.52026 -0.66118
 H 1.63436 -0.64657 -0.91309
 H -1.19976 -1.36600 0.93229
 H 1.96305 -0.46149 0.63556
 H -2.56029 -1.08484 0.22551
 H 2.74077 0.45097 -0.40563
13
bifur_IRC_Distances_noMW_output/new_data/bifur_traj2_Distances point 406
C -1.26770 0.45009 -0.14243
 C 0.86512 1.00295 0.15381
 C -0.31813 1.14816 -0.27928
 C -1.59950 -0.96895 0.10821
 C 1.85955 0.02431 -0.15697
 F -2.20848 1.05921 -0.34256
 F 1.39232 1.91224 0.84534
 H -1.29833 -1.51964 -0.66134
 H 1.63698 -0.64630 -0.91289
 H -1.20232 -1.36668 0.93250
 H 1.96010 -0.46158 0.63656
 H -2.56008 -1.08502 0.22291
 H 2.74047 0.45122 -0.40386
13
bifur_IRC_Distances_noMW_output/new_data/bifur_traj2_Distances point 407
C -1.26783 0.45024 -0.14034
 C 0.86536 1.00274 0.15117
 C -0.31817 1.14822 -0.28203
 C -1.59940 -0.96902 0.10754
 C 1.85935 0.02443 -0.15624
 F -2.20899 1.05972 -0.33315
 F 1.39327 1.91143 0.83851
 H -1.29456 -1.51875 -0.66167
 H 1.64066 -0.64592 -0.91263
 H -1.20593 -1.36766 0.93285
 H 1.95595 -0.46172 0.63813
 H -2.55977 -1.08528 0.21913
 H 2.74005 0.45157 -0.40127
13
bifur_IRC_Distances_noMW_output/new_data/bifur_traj2_Distances point 408
C -1.26783 0.45024 -0.14034
 C 0.86536 1.00274 0.15117
 C -0.31817 1.14822 -0.28203
 C -1.59940 -0.96902 0.10754
 C 1.85935 0.02443 -0.15624
 F -2.20899 1.05972 -0.33314
 F 1.39327 1.91143 0.83850
 H -1.29456 -1.51875 -0.66167
 H 1.64066 -0.64592 -0.91263
 H -1.20593 -1.36766 0.93285
 H 1.95595 -0.46172 0.63813
 H -2.55977 -1.08528 0.21913
 H 2.74004 0.45157 -0.40127
13
bifur_IRC_Distances_noMW_output/new_data/bifur_traj2_Distances point 409
C -1.26816 0.45064 -0.13478
 C 0.86598 1.00219 0.14408
 C -0.31830 1.14841 -0.28940
 C -1.59912 -0.96920 0.10563
 C 1.85883 0.02476 -0.15414
 F -2.21027 1.06104 -0.30786
 F 1.39575 1.90930 0.81997
 H -1.28498 -1.51645 -0.66312
 H 1.64998 -0.64488 -0.91209
 H -1.21507 -1.37020 0.93406
 H 1.94539 -0.46211 0.64297
 H -2.55897 -1.08596 0.20892
 H 2.73893 0.45247 -0.39424
13
bifur_IRC_Distances_noMW_output/new_data/bifur_traj2_Distances point 410
C -1.26835 0.45087 -0.13145
 C 0.86634 1.00188 0.13980
 C -0.31839 1.14853 -0.29381
 C -1.59895 -0.96931 0.10441
 C 1.85852 0.02495 -0.15277
 F -2.21099 1.06178 -0.29265
 F 1.39719 1.90805 0.80868
 H -1.27959 -1.51512 -0.66438
 H 1.65520 -0.64425 -0.91188
 H -1.22019 -1.37169 0.93494
 H 1.93944 -0.46236 0.64631
 H -2.55852 -1.08634 0.20274
 H 2.73828 0.45300 -0.38994
13
bifur_IRC_Distances_noMW_output/new_data/bifur_traj2_Distances point 411
C -1.26855 0.45111 -0.12780
 C 0.86671 1.00155 0.13508
 C -0.31851 1.14868 -0.29864
 C -1.59878 -0.96942 0.10300
 C 1.85820 0.02515 -0.15118
 F -2.21175 1.06257 -0.27591
 F 1.39873 1.90672 0.79611
 H -1.27397 -1.51370 -0.66608
 H 1.66064 -0.64355 -0.91171
 H -1.22552 -1.37328 0.93604
 H 1.93324 -0.46266 0.65034
 H -2.55804 -1.08675 0.19591
 H 2.73759 0.45357 -0.38514
13
bifur_IRC_Distances_noMW_output/new_data/bifur_traj2_Distances point 412
C -1.26876 0.45137 -0.12382
 C 0.86711 1.00121 0.12988
 C -0.31865 1.14886 -0.30390
 C -1.59859 -0.96955 0.10138
 C 1.85785 0.02537 -0.14933
 F -2.21252 1.06339 -0.25752
 F 1.40036 1.90529 0.78214
 H -1.26816 -1.51219 -0.66832
 H 1.66624 -0.64277 -0.91162
 H -1.23101 -1.37499 0.93738
 H 1.92683 -0.46300 0.65516
 H -2.55755 -1.08717 0.18836
 H 2.73685 0.45417 -0.37980
13
bifur_IRC_Distances_noMW_output/new_data/bifur_traj2_Distances point 413
C -1.26898 0.45165 -0.11940
 C 0.86752 1.00084 0.12409
 C -0.31884 1.14907 -0.30968
 C -1.59839 -0.96968 0.09949
 C 1.85748 0.02561 -0.14715
 F -2.21332 1.06424 -0.23709
 F 1.40212 1.90376 0.76640
 H -1.26213 -1.51056 -0.67122
 H 1.67203 -0.64189 -0.91159
 H -1.23669 -1.37685 0.93901
 H 1.92017 -0.46340 0.66098
 H -2.55702 -1.08761 0.17994
 H 2.73605 0.45482 -0.37378
13
bifur_IRC_Distances_noMW_output/new_data/bifur_traj2_Distances point 414
C -1.26922 0.45195 -0.11437
 C 0.86797 1.00044 0.11746
 C -0.31907 1.14934 -0.31618
 C -1.59818 -0.96983 0.09723
 C 1.85707 0.02588 -0.14451
 F -2.21415 1.06515 -0.21379
 F 1.40403 1.90207 0.74815
 H -1.25576 -1.50877 -0.67501
 H 1.67813 -0.64087 -0.91162
 H -1.24265 -1.37891 0.94099
 H 1.91313 -0.46390 0.66815
 H -2.55647 -1.08809 0.17029
 H 2.73518 0.45553 -0.36679
13
bifur_IRC_Distances_noMW_output/new_data/bifur_traj2_Distances point 415
C -1.26949 0.45228 -0.10848
 C 0.86845 1.00000 0.10964
 C -0.31939 1.14969 -0.32364
 C -1.59794 -0.97000 0.09443
 C 1.85661 0.02618 -0.14122
 F -2.21502 1.06613 -0.18641
 F 1.40618 1.90015 0.72629
 H -1.24893 -1.50674 -0.68006
 H 1.68464 -0.63965 -0.91171
 H -1.24903 -1.38126 0.94344
 H 1.90558 -0.46453 0.67721
 H -2.55587 -1.08860 0.15890
 H 2.73421 0.45634 -0.35841
13
bifur_IRC_Distances_noMW_output/new_data/bifur_traj2_Distances point 416
C -1.26978 0.45266 -0.10138
 C 0.86898 0.99952 0.10019
 C -0.31982 1.15015 -0.33235
 C -1.59767 -0.97019 0.09087
 C 1.85610 0.02652 -0.13700
 F -2.21593 1.06718 -0.15347
 F 1.40861 1.89797 0.69939
 H -1.24156 -1.50438 -0.68684
 H 1.69163 -0.63816 -0.91180
 H -1.25586 -1.38402 0.94646
 H 1.89742 -0.46536 0.68888
 H -2.55523 -1.08915 0.14512
 H 2.73310 0.45726 -0.34808
13
bifur_IRC_Distances_noMW_output/new_data/bifur_traj2_Distances point 417
C -1.27010 0.45309 -0.09267
 C 0.86955 0.99899 0.08856
 C -0.32042 1.15078 -0.34254
 C -1.59736 -0.97041 0.08626
 C 1.85552 0.02691 -0.13146
 F -2.21682 1.06828 -0.11316
 F 1.41136 1.89545 0.66554
 H -1.23366 -1.50158 -0.69598
 H 1.69910 -0.63628 -0.91175
 H -1.26313 -1.38730 0.95008
 H 1.88867 -0.46650 0.70403
 H -2.55455 -1.08974 0.12818
 H 2.73184 0.45832 -0.33508
13
bifur_IRC_Distances_noMW_output/new_data/bifur_traj2_Distances point 418
C -1.27044 0.45357 -0.08182
 C 0.87015 0.99842 0.07409
 C -0.32127 1.15166 -0.35433
 C -1.59704 -0.97065 0.08021
 C 1.85487 0.02735 -0.12414
 F -2.21762 1.06936 -0.06335
 F 1.41443 1.89259 0.62228
 H -1.22533 -1.49823 -0.70816
 H 1.70693 -0.63389 -0.91125
 H -1.27070 -1.39127 0.95415
 H 1.87947 -0.46810 0.72365
 H -2.55388 -1.09034 0.10713
 H 2.73043 0.45953 -0.31847
13
bifur_IRC_Distances_noMW_output/new_data/bifur_traj2_Distances point 419
C -1.27044 0.45357 -0.08182
 C 0.87015 0.99842 0.07409
 C -0.32127 1.15166 -0.35433
 C -1.59704 -0.97065 0.08021
 C 1.85487 0.02735 -0.12414
 F -2.21762 1.06936 -0.06335
 F 1.41443 1.89259 0.62228
 H -1.22533 -1.49823 -0.70816
 H 1.70693 -0.63389 -0.91125
 H -1.27070 -1.39127 0.95415
 H 1.87947 -0.46810 0.72365
 H -2.55388 -1.09034 0.10713
 H 2.73043 0.45953 -0.31847
13
bifur_IRC_Distances_noMW_output/new_data/bifur_traj2_Distances point 420
C -1.27107 0.45457 -0.05190
 C 0.87117 0.99739 0.03457
 C -0.32413 1.15457 -0.38097
 C -1.59642 -0.97112 0.06233
 C 1.85356 0.02826 -0.10223
 F -2.21814 1.07075 0.07074
 F 1.42096 1.88626 0.49797
 H -1.20884 -1.48932 -0.74255
 H 1.72250 -0.62715 -0.90560
 H -1.28545 -1.40171 0.96056
 H 1.86138 -0.47348 0.77766
 H -2.55292 -1.09121 0.05010
 H 2.72739 0.46220 -0.27068
13
bifur_IRC_Distances_noMW_output/new_data/bifur_traj2_Distances point 421
C -1.27125 0.45496 -0.03350
 C 0.87138 0.99713 0.01082
 C -0.32616 1.15662 -0.39284
 C -1.59624 -0.97126 0.05086
 C 1.85307 0.02859 -0.08808
 F -2.21732 1.07052 0.15014
 F 1.42360 1.88352 0.41901
 H -1.20184 -1.48391 -0.76204
 H 1.72933 -0.62300 -0.89830
 H -1.29164 -1.40788 0.95983
 H 1.85389 -0.47743 0.80819
 H -2.55294 -1.09122 0.01618
 H 2.72612 0.46336 -0.24027
13
bifur_IRC_Distances_noMW_output/new_data/bifur_traj2_Distances point 422
C -1.27127 0.45519 -0.01550
 C 0.87131 0.99712 -0.01189
 C -0.32829 1.15877 -0.40115
 C -1.59622 -0.97127 0.03952
 C 1.85283 0.02873 -0.07407
 F -2.21577 1.06956 0.22532
 F 1.42520 1.88170 0.34064
 H -1.19639 -1.47859 -0.77882
 H 1.73495 -0.61903 -0.88816
 H -1.29654 -1.41377 0.95529
 H 1.84824 -0.48168 0.83484
 H -2.55336 -1.09086 -0.01599
 H 2.72531 0.46413 -0.21005
13
bifur_IRC_Distances_noMW_output/new_data/bifur_traj2_Distances point 423
C -1.27118 0.45526 -0.00071
 C 0.87105 0.99730 -0.03011
 C -0.33010 1.16061 -0.40560
 C -1.59630 -0.97119 0.03021
 C 1.85279 0.02871 -0.06257
 F -2.21398 1.06825 0.28516
 F 1.42581 1.88084 0.27574
 H -1.19257 -1.47418 -0.79063
 H 1.73918 -0.61587 -0.87768
 H -1.30008 -1.41851 0.94874
 H 1.84441 -0.48542 0.85400
 H -2.55400 -1.09031 -0.04159
 H 2.72496 0.46450 -0.18498
13
bifur_IRC_Distances_noMW_output/new_data/bifur_traj2_Distances point 424
C -1.27106 0.45526 0.00907
 C 0.87079 0.99751 -0.04194
 C -0.33131 1.16185 -0.40739
 C -1.59641 -0.97109 0.02408
 C 1.85285 0.02863 -0.05501
 F -2.21256 1.06715 0.32381
 F 1.42587 1.88058 0.23263
 H -1.19023 -1.47124 -0.79741
 H 1.74191 -0.61385 -0.86974
 H -1.30233 -1.42158 0.94303
 H 1.84215 -0.48800 0.86526
 H -2.55455 -1.08982 -0.05811
 H 2.72488 0.46461 -0.16831
13
bifur_IRC_Distances_noMW_output/new_data/bifur_traj2_Distances point 425
C -1.27100 0.45524 0.01323
 C 0.87066 0.99761 -0.04691
 C -0.33183 1.16237 -0.40788
 C -1.59647 -0.97104 0.02149
 C 1.85289 0.02858 -0.05181
 F -2.21189 1.06662 0.34000
 F 1.42581 1.88055 0.21430
 H -1.18926 -1.46999 -0.80003
 H 1.74308 -0.61301 -0.86614
 H -1.30328 -1.42288 0.94029
 H 1.84123 -0.48911 0.86968
 H -2.55482 -1.08959 -0.06502
 H 2.72488 0.46463 -0.16121
13
bifur_IRC_Distances_noMW_output/new_data/bifur_traj2_Distances point 426
C -1.27103 0.45525 0.01168
 C 0.87071 0.99757 -0.04506
 C -0.33164 1.16218 -0.40771
 C -1.59645 -0.97106 0.02246
 C 1.85287 0.02860 -0.05300
 F -2.21214 1.06682 0.33400
 F 1.42584 1.88055 0.22112
 H -1.18962 -1.47045 -0.79907
 H 1.74264 -0.61332 -0.86749
 H -1.30292 -1.42240 0.94133
 H 1.84157 -0.48870 0.86806
 H -2.55472 -1.08968 -0.06246
 H 2.72488 0.46462 -0.16385
13
bifur_IRC_Distances_noMW_output/new_data/bifur_traj2_Distances point 427
C -1.27112 0.45527 0.00458
 C 0.87092 0.99741 -0.03653
 C -0.33075 1.16128 -0.40668
 C -1.59636 -0.97114 0.02689
 C 1.85281 0.02867 -0.05847
 F -2.21323 1.06768 0.30618
 F 1.42588 1.88067 0.25242
 H -1.19129 -1.47259 -0.79440
 H 1.74066 -0.61477 -0.87348
 H -1.30130 -1.42018 0.94578
 H 1.84317 -0.48680 0.86024
 H -2.55428 -1.09006 -0.05057
 H 2.72490 0.46457 -0.17596
13
bifur_IRC_Distances_noMW_output/new_data/bifur_traj2_Distances point 428
C -1.27123 0.45524 -0.00764
 C 0.87119 0.99720 -0.02162
 C -0.32924 1.15974 -0.40378
 C -1.59625 -0.97123 0.03457
 C 1.85279 0.02873 -0.06795
 F -2.21488 1.06892 0.25735
 F 1.42561 1.88117 0.30618
 H -1.19430 -1.47625 -0.78533
 H 1.73722 -0.61734 -0.88282
 H -1.29846 -1.41630 0.95212
 H 1.84613 -0.48364 0.84535
 H -2.55367 -1.09060 -0.02969
 H 2.72509 0.46436 -0.19674
13
bifur_IRC_Distances_noMW_output/new_data/bifur_traj2_Distances point 429
C -1.27128 0.45510 -0.02397
 C 0.87138 0.99710 -0.00127
 C -0.32727 1.15775 -0.39764
 C -1.59621 -0.97128 0.04486
 C 1.85291 0.02869 -0.08067
 F -2.21659 1.07010 0.19027
 F 1.42457 1.88245 0.37761
 H -1.19882 -1.48110 -0.77124
 H 1.73240 -0.62089 -0.89329
 H -1.29434 -1.41102 0.95790
 H 1.85073 -0.47964 0.82274
 H -2.55311 -1.09108 -0.00099
 H 2.72564 0.46381 -0.22431
13
bifur_IRC_Distances_noMW_output/new_data/bifur_traj2_Distances point 430
C -1.27128 0.45510 -0.02396
 C 0.87138 0.99710 -0.00127
 C -0.32727 1.15775 -0.39764
 C -1.59621 -0.97128 0.04486
 C 1.85291 0.02869 -0.08067
 F -2.21659 1.07010 0.19027
 F 1.42457 1.88245 0.37761
 H -1.19882 -1.48110 -0.77124
 H 1.73240 -0.62089 -0.89329
 H -1.29434 -1.41102 0.95790
 H 1.85073 -0.47964 0.82274
 H -2.55311 -1.09108 -0.00099
 H 2.72564 0.46381 -0.22431
13
bifur_IRC_Distances_noMW_output/new_data/bifur_traj2_Distances point 431
C -1.27092 0.45429 -0.06160
 C 0.87094 0.99764 0.04728
 C -0.32313 1.15356 -0.37332
 C -1.59657 -0.97100 0.06827
 C 1.85391 0.02802 -0.10953
 F -2.21823 1.07054 0.02791
 F 1.41915 1.88806 0.53892
 H -1.21334 -1.49218 -0.73159
 H 1.71821 -0.62935 -0.90823
 H -1.28145 -1.39839 0.95943
 H 1.86629 -0.47159 0.76053
 H -2.55309 -1.09105 0.06836
 H 2.72824 0.46144 -0.28643
13
bifur_IRC_Distances_noMW_output/new_data/bifur_traj2_Distances point 432
C -1.27052 0.45368 -0.07903
 C 0.87028 0.99829 0.07037
 C -0.32151 1.15191 -0.35719
 C -1.59696 -0.97071 0.07861
 C 1.85472 0.02746 -0.12219
 F -2.21778 1.06958 -0.05061
 F 1.41516 1.89190 0.61097
 H -1.22343 -1.49738 -0.71138
 H 1.70871 -0.63327 -0.91101
 H -1.27242 -1.39227 0.95508
 H 1.87737 -0.46854 0.72876
 H -2.55373 -1.09047 0.10174
 H 2.73009 0.45982 -0.31412
13
bifur_IRC_Distances_noMW_output/new_data/bifur_traj2_Distances point 433
C -1.27005 0.45302 -0.09411
 C 0.86946 0.99907 0.09049
 C -0.32031 1.15067 -0.34090
 C -1.59741 -0.97038 0.08704
 C 1.85561 0.02685 -0.13240
 F -2.21669 1.06811 -0.11982
 F 1.41092 1.89586 0.67120
 H -1.23488 -1.50204 -0.69442
 H 1.69794 -0.63659 -0.91178
 H -1.26200 -1.38677 0.94950
 H 1.89003 -0.46630 0.70147
 H -2.55466 -1.08965 0.13098
 H 2.73205 0.45815 -0.33726
13
bifur_IRC_Distances_noMW_output/new_data/bifur_traj2_Distances point 434
C -1.26956 0.45237 -0.10683
 C 0.86858 0.99989 0.10746
 C -0.31948 1.14979 -0.32569
 C -1.59787 -0.97005 0.09362
 C 1.85649 0.02626 -0.14027
 F -2.21524 1.06639 -0.17878
 F 1.40676 1.89964 0.72012
 H -1.24715 -1.50618 -0.68156
 H 1.68634 -0.63931 -0.91173
 H -1.25069 -1.38191 0.94414
 H 1.90360 -0.46471 0.67985
 H -2.55572 -1.08873 0.15571
 H 2.73395 0.45656 -0.35604
13
bifur_IRC_Distances_noMW_output/new_data/bifur_traj2_Distances point 435
C -1.26907 0.45176 -0.11758
 C 0.86769 1.00069 0.12169
 C -0.31892 1.14917 -0.31205
 C -1.59831 -0.96974 0.09868
 C 1.85733 0.02571 -0.14621
 F -2.21363 1.06458 -0.22865
 F 1.40282 1.90314 0.75982
 H -1.25976 -1.50990 -0.67253
 H 1.67430 -0.64152 -0.91159
 H -1.23891 -1.37760 0.93971
 H 1.91755 -0.46358 0.66352
 H -2.55682 -1.08779 0.17645
 H 2.73573 0.45508 -0.37126
13
bifur_IRC_Distances_noMW_output/new_data/bifur_traj2_Distances point 436
C -1.26861 0.45118 -0.12674
 C 0.86682 1.00146 0.13369
 C -0.31854 1.14873 -0.30004
 C -1.59873 -0.96946 0.10257
 C 1.85810 0.02521 -0.15070
 F -2.21196 1.06279 -0.27100
 F 1.39917 1.90634 0.79240
 H -1.27238 -1.51329 -0.66664
 H 1.66217 -0.64334 -0.91168
 H -1.22702 -1.37374 0.93639
 H 1.93149 -0.46274 0.65159
 H -2.55791 -1.08686 0.19390
 H 2.73739 0.45373 -0.38373
13
bifur_IRC_Distances_noMW_output/new_data/bifur_traj2_Distances point 437
C -1.26817 0.45065 -0.13461
 C 0.86600 1.00218 0.14386
 C -0.31830 1.14841 -0.28962
 C -1.59911 -0.96921 0.10557
 C 1.85881 0.02477 -0.15407
 F -2.21031 1.06108 -0.30710
 F 1.39582 1.90923 0.81941
 H -1.28470 -1.51638 -0.66318
 H 1.65025 -0.64485 -0.91208
 H -1.21533 -1.37028 0.93410
 H 1.94508 -0.46212 0.64313
 H -2.55895 -1.08598 0.20861
 H 2.73890 0.45250 -0.39402
13
bifur_IRC_Distances_noMW_output/new_data/bifur_traj2_Distances point 438
C -1.26776 0.45017 -0.14134
 C 0.86525 1.00284 0.15245
 C -0.31815 1.14819 -0.28071
 C -1.59945 -0.96899 0.10787
 C 1.85944 0.02437 -0.15660
 F -2.20874 1.05948 -0.33768
 F 1.39281 1.91182 0.84180
 H -1.29636 -1.51917 -0.66150
 H 1.63890 -0.64611 -0.91275
 H -1.20420 -1.36719 0.93268
 H 1.95793 -0.46165 0.63736
 H -2.55991 -1.08516 0.22095
 H 2.74025 0.45140 -0.40252
13
bifur_IRC_Distances_noMW_output/new_data/bifur_traj2_Distances point 439
C -1.26740 0.44974 -0.14699
 C 0.86458 1.00342 0.15954
 C -0.31806 1.14804 -0.27331
 C -1.59974 -0.96880 0.10960
 C 1.85999 0.02404 -0.15845
 F -2.20733 1.05805 -0.36305
 F 1.39019 1.91406 0.86007
 H -1.30694 -1.52163 -0.66103
 H 1.62856 -0.64713 -0.91359
 H -1.19407 -1.36451 0.93192
 H 1.96958 -0.46129 0.63362
 H -2.56077 -1.08443 0.23108
 H 2.74142 0.45044 -0.40941
13
bifur_IRC_Distances_noMW_output/new_data/bifur_traj2_Distances point 440
C -1.26710 0.44939 -0.15154
 C 0.86401 1.00391 0.16520
 C -0.31802 1.14794 -0.26743
 C -1.59998 -0.96865 0.11087
 C 1.86044 0.02376 -0.15977
 F -2.20612 1.05684 -0.38331
 F 1.38802 1.91591 0.87449
 H -1.31600 -1.52368 -0.66129
 H 1.61968 -0.64794 -0.91446
 H -1.18537 -1.36228 0.93163
 H 1.97954 -0.46103 0.63134
 H -2.56150 -1.08381 0.23909
 H 2.74240 0.44965 -0.41481
13
bifur_IRC_Distances_noMW_output/new_data/bifur_traj2_Distances point 441
C -1.26710 0.44939 -0.15154
 C 0.86401 1.00391 0.16520
 C -0.31802 1.14794 -0.26743
 C -1.59998 -0.96865 0.11087
 C 1.86044 0.02376 -0.15977
 F -2.20612 1.05684 -0.38331
 F 1.38802 1.91591 0.87449
 H -1.31600 -1.52368 -0.66129
 H 1.61968 -0.64794 -0.91446
 H -1.18537 -1.36228 0.93163
 H 1.97954 -0.46103 0.63134
 H -2.56150 -1.08381 0.23909
 H 2.74240 0.44965 -0.41482
13
bifur_IRC_Distances_noMW_output/new_data/bifur_traj2_Distances point 442
C -1.26668 0.44891 -0.15754
 C 0.86324 1.00457 0.17255
 C -0.31799 1.14782 -0.25982
 C -1.60031 -0.96844 0.11237
 C 1.86105 0.02340 -0.16128
 F -2.20443 1.05518 -0.40968
 F 1.38508 1.91841 0.89306
 H -1.32862 -1.52650 -0.66248
 H 1.60725 -0.64898 -0.91588
 H -1.17322 -1.35927 0.93167
 H 1.99341 -0.46071 0.62934
 H -2.56249 -1.08296 0.24942
 H 2.74371 0.44858 -0.42172
13
bifur_IRC_Distances_noMW_output/new_data/bifur_traj2_Distances point 443
C -1.26657 0.44877 -0.15917
 C 0.86303 1.00476 0.17453
 C -0.31799 1.14780 -0.25778
 C -1.60040 -0.96839 0.11275
 C 1.86121 0.02329 -0.16165
 F -2.20396 1.05471 -0.41681
 F 1.38427 1.91910 0.89804
 H -1.33219 -1.52728 -0.66296
 H 1.60373 -0.64926 -0.91632
 H -1.16977 -1.35843 0.93177
 H 1.99734 -0.46063 0.62899
 H -2.56277 -1.08272 0.25218
 H 2.74407 0.44828 -0.42356
13
bifur_IRC_Distances_noMW_output/new_data/bifur_traj2_Distances point 444
C -1.26650 0.44870 -0.16005
 C 0.86291 1.00486 0.17559
 C -0.31799 1.14778 -0.25669
 C -1.60045 -0.96836 0.11294
 C 1.86130 0.02324 -0.16184
 F -2.20370 1.05446 -0.42063
 F 1.38383 1.91947 0.90071
 H -1.33414 -1.52771 -0.66325
 H 1.60181 -0.64941 -0.91657
 H -1.16789 -1.35798 0.93184
 H 1.99948 -0.46058 0.62883
 H -2.56292 -1.08259 0.25366
 H 2.74426 0.44812 -0.42454
13
bifur_IRC_Distances_noMW_output/new_data/bifur_traj2_Distances point 445
C -1.26649 0.44868 -0.16028
 C 0.86288 1.00489 0.17587
 C -0.31799 1.14778 -0.25640
 C -1.60046 -0.96835 0.11299
 C 1.86133 0.02323 -0.16189
 F -2.20363 1.05439 -0.42164
 F 1.38371 1.91957 0.90141
 H -1.33466 -1.52782 -0.66333
 H 1.60130 -0.64945 -0.91663
 H -1.16739 -1.35786 0.93186
 H 2.00005 -0.46057 0.62879
 H -2.56296 -1.08256 0.25405
 H 2.74432 0.44808 -0.42480
13
bifur_IRC_Distances_noMW_output/new_data/bifur_traj2_Distances point 446
C -1.26651 0.44870 -0.15998
 C 0.86292 1.00485 0.17551
 C -0.31799 1.14778 -0.25678
 C -1.60044 -0.96836 0.11293
 C 1.86130 0.02324 -0.16182
 F -2.20372 1.05448 -0.42033
 F 1.38386 1.91944 0.90050
 H -1.33399 -1.52768 -0.66323
 H 1.60196 -0.64940 -0.91655
 H -1.16804 -1.35802 0.93183
 H 1.99931 -0.46059 0.62884
 H -2.56291 -1.08260 0.25355
 H 2.74425 0.44813 -0.42447
13
bifur_IRC_Distances_noMW_output/new_data/bifur_traj2_Distances point 447
C -1.26656 0.44876 -0.15928
 C 0.86301 1.00477 0.17466
 C -0.31799 1.14779 -0.25765
 C -1.60041 -0.96838 0.11277
 C 1.86122 0.02329 -0.16167
 F -2.20393 1.05468 -0.41728
 F 1.38421 1.91914 0.89837
 H -1.33243 -1.52733 -0.66300
 H 1.60349 -0.64928 -0.91635
 H -1.16954 -1.35838 0.93178
 H 1.99760 -0.46062 0.62897
 H -2.56279 -1.08271 0.25236
 H 2.74409 0.44826 -0.42368
13
bifur_IRC_Distances_noMW_output/new_data/bifur_traj2_Distances point 448
C -1.26662 0.44884 -0.15836
 C 0.86313 1.00466 0.17354
 C -0.31799 1.14781 -0.25880
 C -1.60035 -0.96841 0.11256
 C 1.86113 0.02334 -0.16147
 F -2.20420 1.05495 -0.41326
 F 1.38467 1.91875 0.89556
 H -1.33041 -1.52689 -0.66271
 H 1.60549 -0.64912 -0.91610
 H -1.17149 -1.35885 0.93171
 H 1.99538 -0.46067 0.62915
 H -2.56263 -1.08284 0.25081
 H 2.74389 0.44843 -0.42265
13
bifur_IRC_Distances_noMW_output/new_data/bifur_traj2_Distances point 449
C -1.26669 0.44891 -0.15745
 C 0.86325 1.00456 0.17245
 C -0.31799 1.14782 -0.25993
 C -1.60030 -0.96845 0.11235
 C 1.86104 0.02340 -0.16126
 F -2.20446 1.05520 -0.40932
 F 1.38512 1.91837 0.89280
 H -1.32844 -1.52646 -0.66245
 H 1.60743 -0.64897 -0.91586
 H -1.17339 -1.35931 0.93167
 H 1.99322 -0.46071 0.62936
 H -2.56248 -1.08297 0.24927
 H 2.74369 0.44859 -0.42163
13
bifur_IRC_Distances_noMW_output/new_data/bifur_traj2_Distances point 450
C -1.26673 0.44896 -0.15682
 C 0.86334 1.00449 0.17167
 C -0.31799 1.14783 -0.26073
 C -1.60027 -0.96847 0.11220
 C 1.86097 0.02344 -0.16111
 F -2.20464 1.05538 -0.40654
 F 1.38544 1.91810 0.89085
 H -1.32706 -1.52615 -0.66228
 H 1.60879 -0.64886 -0.91569
 H -1.17472 -1.35964 0.93164
 H 1.99171 -0.46075 0.62952
 H -2.56237 -1.08307 0.24819
 H 2.74355 0.44871 -0.42090
13
bifur_IRC_Distances_noMW_output/new_data/bifur_traj2_Distances point 451
C -1.26675 0.44899 -0.15655
 C 0.86337 1.00446 0.17134
 C -0.31799 1.14784 -0.26106
 C -1.60026 -0.96848 0.11214
 C 1.86095 0.02346 -0.16105
 F -2.20472 1.05546 -0.40536
 F 1.38557 1.91799 0.89003
 H -1.32649 -1.52602 -0.66222
 H 1.60936 -0.64881 -0.91562
 H -1.17527 -1.35977 0.93163
 H 1.99107 -0.46076 0.62959
 H -2.56233 -1.08310 0.24773
 H 2.74349 0.44876 -0.42060
13
bifur_IRC_Distances_noMW_output/new_data/bifur_traj2_Distances point 452
C -1.26675 0.44899 -0.15655
 C 0.86337 1.00446 0.17134
 C -0.31799 1.14784 -0.26106
 C -1.60026 -0.96848 0.11214
 C 1.86095 0.02346 -0.16105
 F -2.20472 1.05546 -0.40536
 F 1.38557 1.91799 0.89003
 H -1.32649 -1.52602 -0.66222
 H 1.60936 -0.64881 -0.91562
 H -1.17527 -1.35977 0.93163
 H 1.99107 -0.46076 0.62959
 H -2.56233 -1.08310 0.24773
 H 2.74349 0.44876 -0.42060
13
bifur_IRC_Distances_noMW_output/new_data/bifur_traj2_Distances point 453
C -1.26676 0.44900 -0.15642
 C 0.86339 1.00445 0.17118
 C -0.31799 1.14784 -0.26123
 C -1.60025 -0.96848 0.11210
 C 1.86093 0.02346 -0.16102
 F -2.20476 1.05550 -0.40479
 F 1.38563 1.91794 0.88963
 H -1.32621 -1.52596 -0.66218
 H 1.60963 -0.64879 -0.91559
 H -1.17554 -1.35984 0.93162
 H 1.99076 -0.46077 0.62963
 H -2.56230 -1.08312 0.24751
 H 2.74346 0.44878 -0.42045
13
bifur_IRC_Distances_noMW_output/new_data/bifur_traj2_Distances point 454
C -1.26679 0.44903 -0.15604
 C 0.86344 1.00440 0.17072
 C -0.31799 1.14785 -0.26171
 C -1.60023 -0.96849 0.11201
 C 1.86089 0.02349 -0.16093
 F -2.20486 1.05560 -0.40311
 F 1.38582 1.91777 0.88845
 H -1.32539 -1.52578 -0.66209
 H 1.61044 -0.64872 -0.91549
 H -1.17633 -1.36003 0.93161
 H 1.98986 -0.46079 0.62974
 H -2.56224 -1.08318 0.24686
 H 2.74338 0.44885 -0.42001
13
bifur_IRC_Distances_noMW_output/new_data/bifur_traj2_Distances point 455
C -1.26685 0.44910 -0.15517
 C 0.86355 1.00430 0.16965
 C -0.31800 1.14786 -0.26281
 C -1.60018 -0.96852 0.11180
 C 1.86081 0.02354 -0.16072
 F -2.20511 1.05585 -0.39930
 F 1.38625 1.91741 0.88577
 H -1.32354 -1.52537 -0.66189
 H 1.61226 -0.64857 -0.91528
 H -1.17812 -1.36047 0.93159
 H 1.98783 -0.46083 0.63000
 H -2.56210 -1.08330 0.24537
 H 2.74318 0.44901 -0.41902
13
bifur_IRC_Distances_noMW_output/new_data/bifur_traj2_Distances point 456
C -1.26696 0.44922 -0.15367
 C 0.86374 1.00414 0.16781
 C -0.31800 1.14789 -0.26471
 C -1.60010 -0.96857 0.11142
 C 1.86066 0.02363 -0.16034
 F -2.20553 1.05626 -0.39269
 F 1.38699 1.91679 0.88112
 H -1.32038 -1.52467 -0.66160
 H 1.61537 -0.64831 -0.91492
 H -1.18116 -1.36123 0.93158
 H 1.98436 -0.46091 0.63050
 H -2.56185 -1.08351 0.24278
 H 2.74286 0.44927 -0.41729
13
bifur_IRC_Distances_noMW_output/new_data/bifur_traj2_Distances point 457
C -1.25650 0.42670 0.26378
 C 0.85729 1.01830 -0.09851
 C -0.30079 1.11108 0.40684
 C -1.60623 -0.95526 -0.13409
 C 1.86621 0.01141 0.06647
 F -2.18085 1.00275 0.60745
 F 1.34710 2.00353 -0.72980
 H -1.28464 -1.59025 0.55752
 H 1.66254 -0.73915 0.75477
 H -1.23526 -1.25606 -1.01290
 H 1.94330 -0.38402 -0.77778
 H -2.57333 -1.05848 -0.22482
 H 2.76117 0.40946 0.32105
13
bifur_IRC_Distances_noMW_output/new_data/bifur_traj2_Distances point 458
C -1.25659 0.42718 0.26223
 C 0.85769 1.01763 -0.09577
 C -0.30023 1.11069 0.41107
 C -1.60612 -0.95555 -0.13154
 C 1.86594 0.01179 0.06359
 F -2.18174 1.00486 0.59674
 F 1.34811 2.00138 -0.72199
 H -1.27791 -1.58894 0.55850
 H 1.66930 -0.73846 0.75208
 H -1.24211 -1.25757 -1.01160
 H 1.93576 -0.38391 -0.78104
 H -2.57276 -1.05961 -0.21684
 H 2.76067 0.41052 0.31458
13
bifur_IRC_Distances_noMW_output/new_data/bifur_traj2_Distances point 459
C -1.25672 0.42778 0.26022
 C 0.85819 1.01679 -0.09231
 C -0.29956 1.11023 0.41632
 C -1.60597 -0.95590 -0.12839
 C 1.86559 0.01227 0.06005
 F -2.18288 1.00747 0.58319
 F 1.34940 1.99870 -0.71212
 H -1.26987 -1.58738 0.56000
 H 1.67734 -0.73760 0.74896
 H -1.25026 -1.25941 -1.01020
 H 1.92674 -0.38377 -0.78535
 H -2.57203 -1.06100 -0.20698
 H 2.76002 0.41184 0.30662
13
bifur_IRC_Distances_noMW_output/new_data/bifur_traj2_Distances point 460
C -1.25688 0.42847 0.25779
 C 0.85878 1.01583 -0.08825
 C -0.29882 1.10972 0.42236
 C -1.60578 -0.95632 -0.12477
 C 1.86518 0.01283 0.05598
 F -2.18423 1.01047 0.56724
 F 1.35097 1.99559 -0.70046
 H -1.26103 -1.58568 0.56214
 H 1.68612 -0.73659 0.74567
 H -1.25918 -1.26148 -1.00886
 H 1.91680 -0.38360 -0.79069
 H -2.57117 -1.06259 -0.19569
 H 2.75925 0.41335 0.29755
13
bifur_IRC_Distances_noMW_output/new_data/bifur_traj2_Distances point 461
C -1.25708 0.42922 0.25502
 C 0.85942 1.01480 -0.08374
 C -0.29806 1.10920 0.42885
 C -1.60556 -0.95678 -0.12085
 C 1.86473 0.01344 0.05162
 F -2.18575 1.01372 0.54957
 F 1.35273 1.99221 -0.68750
 H -1.25198 -1.58393 0.56495
 H 1.69506 -0.73548 0.74246
 H -1.26827 -1.26367 -1.00775
 H 1.90660 -0.38341 -0.79692
 H -2.57022 -1.06430 -0.18358
 H 2.75839 0.41498 0.28786
13
bifur_IRC_Distances_noMW_output/new_data/bifur_traj2_Distances point 462
C -1.25731 0.42999 0.25201
 C 0.86009 1.01375 -0.07900
 C -0.29732 1.10870 0.43547
 C -1.60531 -0.95726 -0.11683
 C 1.86425 0.01407 0.04716
 F -2.18737 1.01705 0.53096
 F 1.35462 1.98871 -0.67378
 H -1.24320 -1.58223 0.56837
 H 1.70366 -0.73431 0.73954
 H -1.27702 -1.26588 -1.00693
 H 1.89669 -0.38321 -0.80379
 H -2.56923 -1.06603 -0.17120
 H 2.75746 0.41665 0.27802
13
bifur_IRC_Distances_noMW_output/new_data/bifur_traj2_Distances point 463
C -1.25731 0.42999 0.25201
 C 0.86009 1.01375 -0.07900
 C -0.29732 1.10870 0.43547
 C -1.60531 -0.95726 -0.11683
 C 1.86425 0.01407 0.04716
 F -2.18737 1.01705 0.53096
 F 1.35462 1.98871 -0.67378
 H -1.24320 -1.58223 0.56837
 H 1.70366 -0.73431 0.73954
 H -1.27702 -1.26588 -1.00693
 H 1.89669 -0.38321 -0.80379
 H -2.56923 -1.06603 -0.17120
 H 2.75746 0.41665 0.27802
13
bifur_IRC_Distances_noMW_output/new_data/bifur_traj2_Distances point 464
C -1.25781 0.43149 0.24581
 C 0.86138 1.01175 -0.06963
 C -0.29605 1.10789 0.44791
 C -1.60480 -0.95820 -0.10912
 C 1.86330 0.01531 0.03867
 F -2.19058 1.02340 0.49408
 F 1.35845 1.98193 -0.64633
 H -1.22785 -1.57924 0.57635
 H 1.71848 -0.73198 0.73493
 H -1.29215 -1.27003 -1.00618
 H 1.87931 -0.38284 -0.81820
 H -2.56729 -1.06930 -0.14777
 H 2.75562 0.41983 0.25948
13
bifur_IRC_Distances_noMW_output/new_data/bifur_traj2_Distances point 465
C -1.25805 0.43215 0.24294
 C 0.86195 1.01089 -0.06547
 C -0.29556 1.10760 0.45314
 C -1.60457 -0.95862 -0.10579
 C 1.86288 0.01585 0.03504
 F -2.19200 1.02611 0.47769
 F 1.36017 1.97898 -0.63400
 H -1.22180 -1.57804 0.58035
 H 1.72425 -0.73093 0.73330
 H -1.29804 -1.27180 -1.00614
 H 1.87243 -0.38271 -0.82488
 H -2.56645 -1.07068 -0.13776
 H 2.75479 0.42120 0.25158
13
bifur_IRC_Distances_noMW_output/new_data/bifur_traj2_Distances point 466
C -1.25825 0.43267 0.24056
 C 0.86240 1.01021 -0.06208
 C -0.29520 1.10739 0.45727
 C -1.60437 -0.95896 -0.10310
 C 1.86254 0.01628 0.03212
 F -2.19316 1.02829 0.46431
 F 1.36159 1.97659 -0.62387
 H -1.21717 -1.57711 0.58379
 H 1.72862 -0.73007 0.73212
 H -1.30251 -1.27321 -1.00621
 H 1.86717 -0.38261 -0.83044
 H -2.56577 -1.07177 -0.12976
 H 2.75412 0.42229 0.24528
13
bifur_IRC_Distances_noMW_output/new_data/bifur_traj2_Distances point 467
C -1.25839 0.43301 0.23901
 C 0.86269 1.00977 -0.05989
 C -0.29498 1.10727 0.45988
 C -1.60424 -0.95917 -0.10138
 C 1.86232 0.01656 0.03026
 F -2.19390 1.02967 0.45567
 F 1.36251 1.97506 -0.61731
 H -1.21432 -1.57653 0.58609
 H 1.73129 -0.72951 0.73143
 H -1.30525 -1.27411 -1.00629
 H 1.86393 -0.38255 -0.83406
 H -2.56533 -1.07247 -0.12467
 H 2.75368 0.42299 0.24127
13
bifur_IRC_Distances_noMW_output/new_data/bifur_traj2_Distances point 468
C -1.25841 0.43308 0.23870
 C 0.86274 1.00969 -0.05947
 C -0.29494 1.10725 0.46038
 C -1.60422 -0.95922 -0.10105
 C 1.86228 0.01661 0.02990
 F -2.19404 1.02993 0.45400
 F 1.36269 1.97477 -0.61603
 H -1.21378 -1.57641 0.58654
 H 1.73180 -0.72940 0.73130
 H -1.30576 -1.27429 -1.00631
 H 1.86331 -0.38255 -0.83477
 H -2.56525 -1.07260 -0.12368
 H 2.75360 0.42313 0.24049
13
bifur_IRC_Distances_noMW_output/new_data/bifur_traj2_Distances point 469
C -1.25830 0.43279 0.24005
 C 0.86250 1.01006 -0.06135
 C -0.29513 1.10735 0.45814
 C -1.60433 -0.95903 -0.10253
 C 1.86247 0.01637 0.03150
 F -2.19341 1.02875 0.46144
 F 1.36190 1.97608 -0.62169
 H -1.21621 -1.57691 0.58455
 H 1.72952 -0.72988 0.73189
 H -1.30343 -1.27351 -1.00624
 H 1.86608 -0.38259 -0.83164
 H -2.56562 -1.07200 -0.12806
 H 2.75397 0.42253 0.24394
13
bifur_IRC_Distances_noMW_output/new_data/bifur_traj2_Distances point 470
C -1.25804 0.43211 0.24309
 C 0.86192 1.01093 -0.06568
 C -0.29559 1.10761 0.45288
 C -1.60458 -0.95860 -0.10595
 C 1.86290 0.01582 0.03522
 F -2.19193 1.02598 0.47852
 F 1.36009 1.97913 -0.63462
 H -1.22209 -1.57810 0.58014
 H 1.72397 -0.73099 0.73338
 H -1.29776 -1.27171 -1.00614
 H 1.87277 -0.38271 -0.82454
 H -2.56649 -1.07061 -0.13826
 H 2.75483 0.42113 0.25198
13
bifur_IRC_Distances_noMW_output/new_data/bifur_traj2_Distances point 471
C -1.25770 0.43116 0.24722
 C 0.86110 1.01218 -0.07172
 C -0.29631 1.10805 0.44521
 C -1.60492 -0.95799 -0.11082
 C 1.86351 0.01503 0.04053
 F -2.18986 1.02201 0.50232
 F 1.35759 1.98343 -0.65249
 H -1.23106 -1.57987 0.57444
 H 1.71540 -0.73250 0.73584
 H -1.28900 -1.26913 -1.00626
 H 1.88295 -0.38292 -0.81490
 H -2.56772 -1.06859 -0.15289
 H 2.75603 0.41913 0.26352
13
bifur_IRC_Distances_noMW_output/new_data/bifur_traj2_Distances point 472
C -1.25735 0.43012 0.25150
 C 0.86020 1.01358 -0.07822
 C -0.29720 1.10863 0.43655
 C -1.60527 -0.95734 -0.11617
 C 1.86417 0.01418 0.04643
 F -2.18764 1.01760 0.52786
 F 1.35494 1.98813 -0.67149
 H -1.24181 -1.58196 0.56898
 H 1.70501 -0.73412 0.73910
 H -1.27840 -1.26624 -1.00682
 H 1.89512 -0.38318 -0.80496
 H -2.56906 -1.06632 -0.16918
 H 2.75731 0.41692 0.27642
13
bifur_IRC_Distances_noMW_output/new_data/bifur_traj2_Distances point 473
C -1.25706 0.42914 0.25530
 C 0.85936 1.01490 -0.08419
 C -0.29813 1.10925 0.42821
 C -1.60558 -0.95673 -0.12124
 C 1.86477 0.01338 0.05205
 F -2.18560 1.01340 0.55133
 F 1.35255 1.99255 -0.68879
 H -1.25284 -1.58410 0.56465
 H 1.69421 -0.73559 0.74276
 H -1.26740 -1.26346 -1.00784
 H 1.90758 -0.38343 -0.79628
 H -2.57032 -1.06413 -0.18476
 H 2.75847 0.41482 0.28881
13
bifur_IRC_Distances_noMW_output/new_data/bifur_traj2_Distances point 474
C -1.25706 0.42914 0.25529
 C 0.85936 1.01490 -0.08419
 C -0.29813 1.10925 0.42821
 C -1.60558 -0.95673 -0.12124
 C 1.86477 0.01338 0.05205
 F -2.18560 1.01340 0.55133
 F 1.35255 1.99254 -0.68879
 H -1.25284 -1.58410 0.56465
 H 1.69421 -0.73559 0.74276
 H -1.26740 -1.26346 -1.00784
 H 1.90757 -0.38343 -0.79628
 H -2.57032 -1.06413 -0.18476
 H 2.75847 0.41482 0.28881
13
bifur_IRC_Distances_noMW_output/new_data/bifur_traj2_Distances point 475
C -1.25668 0.42762 0.26076
 C 0.85806 1.01701 -0.09324
 C -0.29974 1.11035 0.41493
 C -1.60601 -0.95581 -0.12922
 C 1.86569 0.01214 0.06098
 F -2.18257 1.00678 0.58680
 F 1.34905 1.99941 -0.71475
 H -1.27197 -1.58779 0.55957
 H 1.67524 -0.73783 0.74976
 H -1.24814 -1.25892 -1.01055
 H 1.92909 -0.38381 -0.78418
 H -2.57222 -1.06064 -0.20958
 H 2.76020 0.41149 0.30872
13
bifur_IRC_Distances_noMW_output/new_data/bifur_traj2_Distances point 476
C -1.25658 0.42711 0.26248
 C 0.85763 1.01773 -0.09621
 C -0.30032 1.11075 0.41041
 C -1.60614 -0.95550 -0.13194
 C 1.86598 0.01173 0.06405
 F -2.18160 1.00452 0.59844
 F 1.34794 2.00172 -0.72323
 H -1.27896 -1.58914 0.55833
 H 1.66825 -0.73857 0.75249
 H -1.24104 -1.25733 -1.01179
 H 1.93693 -0.38393 -0.78051
 H -2.57285 -1.05943 -0.21809
 H 2.76075 0.41035 0.31559
13
bifur_IRC_Distances_noMW_output/new_data/bifur_traj2_Distances point 477
C -1.25652 0.42678 0.26354
 C 0.85736 1.01819 -0.09809
 C -0.30070 1.11102 0.40750
 C -1.60622 -0.95531 -0.13369
 C 1.86617 0.01147 0.06602
 F -2.18099 1.00308 0.60579
 F 1.34725 2.00319 -0.72859
 H -1.28357 -1.59004 0.55766
 H 1.66361 -0.73904 0.75434
 H -1.23635 -1.25630 -1.01268
 H 1.94210 -0.38400 -0.77827
 H -2.57324 -1.05866 -0.22357
 H 2.76109 0.40962 0.32004
13
bifur_IRC_Distances_noMW_output/new_data/bifur_traj2_Distances point 478
C -1.25649 0.42666 0.26392
 C 0.85726 1.01836 -0.09876
 C -0.30084 1.11111 0.40645
 C -1.60624 -0.95524 -0.13433
 C 1.86623 0.01137 0.06674
 F -2.18077 1.00255 0.60845
 F 1.34701 2.00373 -0.73052
 H -1.28528 -1.59037 0.55743
 H 1.66189 -0.73922 0.75503
 H -1.23461 -1.25592 -1.01303
 H 1.94401 -0.38403 -0.77748
 H -2.57338 -1.05838 -0.22557
 H 2.76121 0.40936 0.32166
13
bifur_IRC_Distances_noMW_output/new_data/bifur_traj2_Distances point 479
C -1.25651 0.42677 0.26357
 C 0.85735 1.01821 -0.09814
 C -0.30071 1.11102 0.40742
 C -1.60622 -0.95530 -0.13374
 C 1.86617 0.01146 0.06608
 F -2.18097 1.00304 0.60601
 F 1.34723 2.00324 -0.72875
 H -1.28371 -1.59007 0.55764
 H 1.66347 -0.73906 0.75440
 H -1.23620 -1.25627 -1.01271
 H 1.94226 -0.38400 -0.77821
 H -2.57325 -1.05863 -0.22374
 H 2.76110 0.40960 0.32017
13
bifur_IRC_Distances_noMW_output/new_data/bifur_traj2_Distances point 480
C -1.25658 0.42710 0.26249
 C 0.85763 1.01774 -0.09623
 C -0.30032 1.11075 0.41037
 C -1.60614 -0.95550 -0.13196
 C 1.86598 0.01173 0.06407
 F -2.18159 1.00451 0.59853
 F 1.34794 2.00173 -0.72330
 H -1.27901 -1.58915 0.55832
 H 1.66819 -0.73858 0.75251
 H -1.24099 -1.25732 -1.01180
 H 1.93699 -0.38393 -0.78048
 H -2.57285 -1.05942 -0.21816
 H 2.76075 0.41035 0.31565
13
bifur_IRC_Distances_noMW_output/new_data/bifur_traj2_Distances point 481
C -1.25669 0.42762 0.26074
 C 0.85806 1.01701 -0.09321
 C -0.29973 1.11034 0.41498
 C -1.60601 -0.95581 -0.12920
 C 1.86568 0.01215 0.06095
 F -2.18258 1.00680 0.58669
 F 1.34907 1.99938 -0.71467
 H -1.27190 -1.58778 0.55959
 H 1.67531 -0.73782 0.74974
 H -1.24820 -1.25894 -1.01054
 H 1.92902 -0.38381 -0.78422
 H -2.57222 -1.06065 -0.20950
 H 2.76019 0.41150 0.30865
13
bifur_IRC_Distances_noMW_output/new_data/bifur_traj2_Distances point 482
C -1.25684 0.42827 0.25848
 C 0.85861 1.01610 -0.08939
 C -0.29902 1.10986 0.42067
 C -1.60583 -0.95620 -0.12578
 C 1.86530 0.01267 0.05712
 F -2.18385 1.00963 0.57174
 F 1.35052 1.99646 -0.70376
 H -1.26346 -1.58614 0.56150
 H 1.68371 -0.73688 0.74656
 H -1.25673 -1.26090 -1.00921
 H 1.91953 -0.38365 -0.78916
 H -2.57141 -1.06215 -0.19885
 H 2.75947 0.41293 0.30008
13
bifur_IRC_Distances_noMW_output/new_data/bifur_traj2_Distances point 483
C -1.25702 0.42897 0.25593
 C 0.85921 1.01514 -0.08521
 C -0.29830 1.10936 0.42675
 C -1.60563 -0.95663 -0.12212
 C 1.86488 0.01324 0.05303
 F -2.18526 1.01267 0.55534
 F 1.35215 1.99331 -0.69174
 H -1.25485 -1.58448 0.56399
 H 1.69223 -0.73584 0.74346
 H -1.26539 -1.26297 -1.00807
 H 1.90984 -0.38347 -0.79485
 H -2.57053 -1.06375 -0.18749
 H 2.75867 0.41445 0.29099
13
bifur_IRC_Distances_noMW_output/new_data/bifur_traj2_Distances point 484
C -1.25720 0.42962 0.25347
 C 0.85977 1.01425 -0.08129
 C -0.29767 1.10894 0.43231
 C -1.60543 -0.95703 -0.11876
 C 1.86448 0.01377 0.04929
 F -2.18659 1.01546 0.53993
 F 1.35371 1.99039 -0.68040
 H -1.24734 -1.58303 0.56666
 H 1.69962 -0.73487 0.74090
 H -1.27290 -1.26483 -1.00728
 H 1.90136 -0.38331 -0.80044
 H -2.56971 -1.06521 -0.17712
 H 2.75791 0.41585 0.28272
13
bifur_IRC_Distances_noMW_output/new_data/bifur_traj2_Distances point 485
C -1.25720 0.42962 0.25347
 C 0.85977 1.01425 -0.08129
 C -0.29767 1.10894 0.43231
 C -1.60543 -0.95703 -0.11876
 C 1.86448 0.01377 0.04929
 F -2.18659 1.01546 0.53993
 F 1.35371 1.99039 -0.68040
 H -1.24734 -1.58303 0.56666
 H 1.69962 -0.73487 0.74090
 H -1.27290 -1.26483 -1.00728
 H 1.90136 -0.38331 -0.80044
 H -2.56971 -1.06521 -0.17712
 H 2.75791 0.41585 0.28272
13
bifur_IRC_Distances_noMW_output/new_data/bifur_traj2_Distances point 486
C -1.25738 0.43021 0.25115
 C 0.86027 1.01346 -0.07766
 C -0.29712 1.10857 0.43730
 C -1.60524 -0.95739 -0.11571
 C 1.86411 0.01425 0.04592
 F -2.18783 1.01798 0.52570
 F 1.35516 1.98773 -0.66988
 H -1.24085 -1.58178 0.56941
 H 1.70595 -0.73398 0.73880
 H -1.27935 -1.26649 -1.00675
 H 1.89403 -0.38315 -0.80578
 H -2.56895 -1.06651 -0.16777
 H 2.75720 0.41711 0.27530
13
bifur_IRC_Distances_noMW_output/new_data/bifur_traj2_Distances point 487
C -1.25734 0.43007 0.25172
 C 0.86015 1.01365 -0.07855
 C -0.29725 1.10866 0.43610
 C -1.60529 -0.95730 -0.11645
 C 1.86420 0.01413 0.04673
 F -2.18753 1.01737 0.52917
 F 1.35481 1.98838 -0.67245
 H -1.24239 -1.58208 0.56872
 H 1.70444 -0.73420 0.73929
 H -1.27782 -1.26609 -1.00686
 H 1.89577 -0.38319 -0.80446
 H -2.56913 -1.06620 -0.17003
 H 2.75737 0.41680 0.27709
13
bifur_IRC_Distances_noMW_output/new_data/bifur_traj2_Distances point 488
C -1.25726 0.42981 0.25273
 C 0.85993 1.01400 -0.08013
 C -0.29749 1.10882 0.43392
 C -1.60537 -0.95714 -0.11778
 C 1.86436 0.01392 0.04820
 F -2.18699 1.01627 0.53538
 F 1.35417 1.98954 -0.67704
 H -1.24521 -1.58262 0.56752
 H 1.70169 -0.73459 0.74020
 H -1.27502 -1.26537 -1.00709
 H 1.89896 -0.38326 -0.80213
 H -2.56946 -1.06563 -0.17410
 H 2.75768 0.41625 0.28032
13
bifur_IRC_Distances_noMW_output/new_data/bifur_traj2_Distances point 489
C -1.25719 0.42960 0.25355
 C 0.85975 1.01428 -0.08141
 C -0.29769 1.10895 0.43213
 C -1.60544 -0.95701 -0.11886
 C 1.86449 0.01375 0.04941
 F -2.18655 1.01537 0.54042
 F 1.35366 1.99048 -0.68076
 H -1.24757 -1.58308 0.56657
 H 1.69939 -0.73491 0.74097
 H -1.27267 -1.26477 -1.00730
 H 1.90162 -0.38331 -0.80026
 H -2.56973 -1.06516 -0.17744
 H 2.75793 0.41580 0.28298
13
bifur_IRC_Distances_noMW_output/new_data/bifur_traj2_Distances point 490
C -1.25718 0.42954 0.25378
 C 0.85970 1.01436 -0.08177
 C -0.29774 1.10899 0.43163
 C -1.60546 -0.95698 -0.11917
 C 1.86453 0.01370 0.04974
 F -2.18643 1.01512 0.54182
 F 1.35351 1.99075 -0.68179
 H -1.24823 -1.58321 0.56632
 H 1.69874 -0.73499 0.74119
 H -1.27201 -1.26460 -1.00736
 H 1.90237 -0.38333 -0.79974
 H -2.56981 -1.06503 -0.17837
 H 2.75800 0.41568 0.28372
13
bifur_IRC_Distances_noMW_output/new_data/bifur_traj2_Distances point 491
C -1.25722 0.42970 0.25318
 C 0.85983 1.01415 -0.08082
 C -0.29759 1.10889 0.43295
 C -1.60541 -0.95707 -0.11837
 C 1.86443 0.01383 0.04885
 F -2.18675 1.01578 0.53811
 F 1.35389 1.99005 -0.67906
 H -1.24648 -1.58287 0.56700
 H 1.70045 -0.73476 0.74061
 H -1.27376 -1.26505 -1.00720
 H 1.90040 -0.38329 -0.80111
 H -2.56961 -1.06537 -0.17591
 H 2.75782 0.41601 0.28176
13
bifur_IRC_Distances_noMW_output/new_data/bifur_traj2_Distances point 492
C -1.25735 0.43010 0.25157
 C 0.86018 1.01360 -0.07832
 C -0.29722 1.10864 0.43640
 C -1.60528 -0.95733 -0.11626
 C 1.86418 0.01416 0.04653
 F -2.18760 1.01752 0.52829
 F 1.35490 1.98821 -0.67180
 H -1.24200 -1.58200 0.56889
 H 1.70483 -0.73414 0.73916
 H -1.27821 -1.26619 -1.00684
 H 1.89533 -0.38318 -0.80480
 H -2.56909 -1.06628 -0.16946
 H 2.75733 0.41688 0.27664
13
bifur_IRC_Distances_noMW_output/new_data/bifur_traj2_Distances point 493
C -1.25757 0.43078 0.24880
 C 0.86077 1.01268 -0.07408
 C -0.29662 1.10825 0.44211
 C -1.60505 -0.95775 -0.11275
 C 1.86375 0.01472 0.04265
 F -2.18905 1.02042 0.51162
 F 1.35662 1.98513 -0.65943
 H -1.23483 -1.58061 0.57237
 H 1.71178 -0.73309 0.73695
 H -1.28530 -1.26809 -1.00641
 H 1.88722 -0.38301 -0.81123
 H -2.56821 -1.06777 -0.15874
 H 2.75650 0.41833 0.26815
13
bifur_IRC_Distances_noMW_output/new_data/bifur_traj2_Distances point 494
C -1.25791 0.43176 0.24466
 C 0.86161 1.01140 -0.06794
 C -0.29585 1.10777 0.45004
 C -1.60471 -0.95837 -0.10777
 C 1.86313 0.01553 0.03719
 F -2.19116 1.02450 0.48745
 F 1.35915 1.98073 -0.64135
 H -1.22535 -1.57875 0.57794
 H 1.72087 -0.73156 0.73424
 H -1.29459 -1.27075 -1.00615
 H 1.87647 -0.38279 -0.82089
 H -2.56695 -1.06986 -0.14369
 H 2.75528 0.42038 0.25626
13
bifur_IRC_Distances_noMW_output/new_data/bifur_traj2_Distances point 495
C -1.25840 0.43304 0.23887
 C 0.86271 1.00974 -0.05970
 C -0.29496 1.10726 0.46011
 C -1.60423 -0.95919 -0.10123
 C 1.86230 0.01658 0.03009
 F -2.19397 1.02979 0.45490
 F 1.36259 1.97493 -0.61672
 H -1.21407 -1.57648 0.58629
 H 1.73152 -0.72946 0.73137
 H -1.30548 -1.27419 -1.00630
 H 1.86364 -0.38255 -0.83438
 H -2.56529 -1.07253 -0.12421
 H 2.75364 0.42305 0.24091
13
bifur_IRC_Distances_noMW_output/new_data/bifur_traj2_Distances point 496
C -1.25840 0.43304 0.23887
 C 0.86271 1.00974 -0.05970
 C -0.29496 1.10726 0.46010
 C -1.60423 -0.95919 -0.10123
 C 1.86230 0.01658 0.03009
 F -2.19397 1.02979 0.45491
 F 1.36259 1.97493 -0.61672
 H -1.21407 -1.57648 0.58629
 H 1.73152 -0.72946 0.73137
 H -1.30548 -1.27419 -1.00630
 H 1.86364 -0.38255 -0.83438
 H -2.56529 -1.07253 -0.12422
 H 2.75364 0.42305 0.24091
13
bifur_IRC_Distances_noMW_output/new_data/bifur_traj2_Distances point 497
C -1.26001 0.43672 0.22030
 C 0.86577 1.00523 -0.03529
 C -0.29334 1.10677 0.48583
 C -1.60277 -0.96158 -0.08252
 C 1.85994 0.01959 0.01023
 F -2.20201 1.04419 0.35799
 F 1.37292 1.95832 -0.54126
 H -1.18830 -1.57062 0.61503
 H 1.75495 -0.72279 0.72602
 H -1.32946 -1.28410 -1.00815
 H 1.83418 -0.38258 -0.87616
 H -2.56071 -1.07963 -0.07042
 H 2.74885 0.43048 0.19841
13
bifur_IRC_Distances_noMW_output/new_data/bifur_traj2_Distances point 498
C -1.26121 0.43918 0.20622
 C 0.86770 1.00243 -0.01832
 C -0.29298 1.10729 0.50022
 C -1.60174 -0.96318 -0.06976
 C 1.85839 0.02155 -0.00294
 F -2.20721 1.05315 0.28998
 F 1.38005 1.94724 -0.48630
 H -1.17519 -1.56675 0.63687
 H 1.76619 -0.71764 0.72333
 H -1.34090 -1.29117 -1.00893
 H 1.81916 -0.38348 -0.90531
 H -2.55784 -1.08393 -0.03535
 H 2.74561 0.43531 0.17029
13
bifur_IRC_Distances_noMW_output/new_data/bifur_traj2_Distances point 499
C -1.26265 0.44196 0.18859
 C 0.86973 0.99950 0.00155
 C -0.29327 1.10873 0.51355
 C -1.60058 -0.96496 -0.05478
 C 1.85671 0.02369 -0.01803
 F -2.21277 1.06255 0.20959
 F 1.38818 1.93479 -0.41917
 H -1.16322 -1.56196 0.66284
 H 1.77593 -0.71100 0.71966
 H -1.35065 -1.29996 -1.00775
 H 1.80547 -0.38565 -0.93814
 H -2.55485 -1.08836 0.00423
 H 2.74197 0.44066 0.13786
13
bifur_IRC_Distances_noMW_output/new_data/bifur_traj2_Distances point 500
C -1.26415 0.44476 0.16867
 C 0.87161 0.99681 0.02261
 C -0.29430 1.11119 0.52361
 C -1.59943 -0.96671 -0.03873
 C 1.85511 0.02573 -0.03383
 F -2.21792 1.07115 0.12367
 F 1.39634 1.92239 -0.34475
 H -1.15336 -1.55627 0.68958
 H 1.78354 -0.70328 0.71400
 H -1.35799 -1.31002 -1.00295
 H 1.79432 -0.38935 -0.97032
 H -2.55214 -1.09234 0.04504
 H 2.73837 0.44593 0.10338
