# Supplementary material for: Low dimensional representations along intrinsic reaction coordinates and molecular dynamics trajectories using interatomic distance matrices
Source: Chem Sci. 2019 Sep 18;10(43):9954–68. doi: 10.1039/c9sc02742d (PMC6991188; doi:10.1039/c9sc02742d)
Supplement: Supplementary file 1 [file SC-010-C9SC02742D-s001.zip › C9SC02742D-SI/ESI_xyz_files/bifur_IRC_Distances_noMW_output/new_data/bifur_traj_C_Distances_noMW_all_PCs.xyz]

13
bifur_IRC_Distances_noMW_output/new_data/bifur_traj4_Distances point 1
C -0.94334 0.43155 -0.04708
 C 0.48362 0.91492 -0.11717
 C -0.37727 1.05405 -1.32499
 C -1.34074 -1.01308 0.02893
 C 1.68141 0.01072 0.01097
 F -1.79050 1.22309 0.69594
 F 0.69552 2.06034 0.50868
 H -0.68812 -1.62910 -0.60710
 H 1.64871 -0.85221 -0.63595
 H -1.35861 -1.37817 1.06799
 H 1.82390 -0.30662 1.05638
 H -2.35037 -1.08977 -0.32966
 H 2.51579 0.57427 -0.30695
13
bifur_IRC_Distances_noMW_output/new_data/bifur_traj4_Distances point 2
C -0.94384 0.43347 -0.05126
 C 0.48252 0.91722 -0.11421
 C -0.37721 1.05784 -1.32503
 C -1.33548 -1.01242 0.02900
 C 1.67682 0.00850 0.01114
 F -1.79605 1.22250 0.68523
 F 0.69795 2.06422 0.51829
 H -0.68642 -1.62813 -0.60780
 H 1.63342 -0.85483 -0.63502
 H -1.34428 -1.37467 1.06792
 H 1.82276 -0.30816 1.05609
 H -2.34590 -1.09355 -0.32559
 H 2.51571 0.56802 -0.30876
13
bifur_IRC_Distances_noMW_output/new_data/bifur_traj4_Distances point 3
C -0.94162 0.43736 -0.05415
 C 0.47788 0.91983 -0.11305
 C -0.37899 1.06497 -1.32890
 C -1.32524 -1.01080 0.02916
 C 1.66778 0.00370 0.01125
 F -1.79986 1.22364 0.68064
 F 0.69824 2.06985 0.52567
 H -0.67346 -1.62502 -0.60799
 H 1.61394 -0.86094 -0.63474
 H -1.32826 -1.37032 1.06869
 H 1.81408 -0.31183 1.05655
 H -2.33812 -1.09817 -0.32344
 H 2.51362 0.55773 -0.30971
13
bifur_IRC_Distances_noMW_output/new_data/bifur_traj4_Distances point 4
C -0.93713 0.44300 -0.05458
 C 0.47034 0.92250 -0.11470
 C -0.38292 1.07509 -1.33586
 C -1.31097 -1.00831 0.02947
 C 1.65507 -0.00324 0.01122
 F -1.80178 1.22636 0.68491
 F 0.69732 2.07630 0.52741
 H -0.64860 -1.61946 -0.60728
 H 1.59378 -0.86977 -0.63546
 H -1.31342 -1.36593 1.07015
 H 1.79655 -0.31763 1.05760
 H -2.32791 -1.10329 -0.32405
 H 2.50966 0.54438 -0.30882
13
bifur_IRC_Distances_noMW_output/new_data/bifur_traj4_Distances point 5
C -0.93276 0.44861 -0.05249
 C 0.46313 0.92479 -0.11871
 C -0.38789 1.08529 -1.34235
 C -1.29736 -1.00579 0.02992
 C 1.64282 -0.00998 0.01101
 F -1.80275 1.22921 0.69567
 F 0.69742 2.08151 0.52230
 H -0.61991 -1.61285 -0.60579
 H 1.57949 -0.87798 -0.63714
 H -1.30392 -1.36295 1.07167
 H 1.77485 -0.32392 1.05854
 H -2.31860 -1.10786 -0.32667
 H 2.50547 0.53193 -0.30595
13
bifur_IRC_Distances_noMW_output/new_data/bifur_traj4_Distances point 6
C -0.92996 0.45305 -0.04920
 C 0.45817 0.92657 -0.12348
 C -0.39259 1.09362 -1.34632
 C -1.28716 -1.00381 0.03044
 C 1.63353 -0.01510 0.01069
 F -1.80379 1.23120 0.70789
 F 0.69927 2.08481 0.51327
 H -0.59481 -1.60674 -0.60407
 H 1.57225 -0.88376 -0.63925
 H -1.29965 -1.36154 1.07284
 H 1.75442 -0.32932 1.05903
 H -2.31189 -1.11148 -0.32973
 H 2.50221 0.52250 -0.30211
13
bifur_IRC_Distances_noMW_output/new_data/bifur_traj4_Distances point 7
C -0.92859 0.45648 -0.04551
 C 0.45512 0.92808 -0.12833
 C -0.39682 1.10036 -1.34808
 C -1.27974 -1.00230 0.03099
 C 1.62668 -0.01887 0.01032
 F -1.80525 1.23235 0.71969
 F 0.70255 2.08680 0.50243
 H -0.57380 -1.60129 -0.60237
 H 1.56966 -0.88755 -0.64153
 H -1.29850 -1.36114 1.07369
 H 1.73603 -0.33386 1.05916
 H -2.30719 -1.11447 -0.33263
 H 2.49986 0.51541 -0.29783
13
bifur_IRC_Distances_noMW_output/new_data/bifur_traj4_Distances point 8
C -0.92858 0.45921 -0.04147
 C 0.45373 0.92955 -0.13336
 C -0.40081 1.10615 -1.34776
 C -1.27434 -1.00116 0.03156
 C 1.62159 -0.02165 0.00994
 F -1.80755 1.23268 0.73110
 F 0.70752 2.08787 0.48974
 H -0.55570 -1.59615 -0.60070
 H 1.57049 -0.88975 -0.64400
 H -1.29940 -1.36149 1.07426
 H 1.71870 -0.33789 1.05895
 H -2.30392 -1.11723 -0.33531
 H 2.49826 0.50984 -0.29296
13
bifur_IRC_Distances_noMW_output/new_data/bifur_traj4_Distances point 9
C -0.93083 0.46139 -0.03652
 C 0.45475 0.93136 -0.13929
 C -0.40499 1.11161 -1.34402
 C -1.27104 -1.00037 0.03224
 C 1.61828 -0.02341 0.00953
 F -1.81199 1.23169 0.74312
 F 0.71616 2.08790 0.47252
 H -0.53954 -1.59067 -0.59893
 H 1.57584 -0.88990 -0.64702
 H -1.30264 -1.36283 1.07442
 H 1.70046 -0.34180 1.05819
 H -2.30213 -1.12037 -0.33784
 H 2.49766 0.50540 -0.28643
13
bifur_IRC_Distances_noMW_output/new_data/bifur_traj4_Distances point 10
C -0.93806 0.46269 -0.02937
 C 0.46086 0.93420 -0.14755
 C -0.40994 1.11708 -1.33263
 C -1.27158 -1.00025 0.03312
 C 1.61820 -0.02329 0.00915
 F -1.82163 1.22775 0.75713
 F 0.73335 2.08596 0.44431
 H -0.52621 -1.58401 -0.59702
 H 1.59017 -0.88590 -0.65129
 H -1.31014 -1.36619 1.07368
 H 1.67891 -0.34588 1.05631
 H -2.30306 -1.12478 -0.34015
 H 2.49914 0.50261 -0.27571
13
bifur_IRC_Distances_noMW_output/new_data/bifur_traj4_Distances point 11
C -0.94742 0.46297 -0.02204
 C 0.46942 0.93720 -0.15581
 C -0.41430 1.12129 -1.31751
 C -1.27501 -1.00069 0.03387
 C 1.62067 -0.02174 0.00898
 F -1.83293 1.22241 0.76961
 F 0.75299 2.08296 0.41336
 H -0.51835 -1.57798 -0.59571
 H 1.60800 -0.87954 -0.65568
 H -1.31913 -1.37036 1.07247
 H 1.66005 -0.34918 1.05424
 H -2.30593 -1.12910 -0.34188
 H 2.50192 0.50175 -0.26389
13
bifur_IRC_Distances_noMW_output/new_data/bifur_traj4_Distances point 12
C -0.94742 0.46297 -0.02203
 C 0.46942 0.93721 -0.15582
 C -0.41430 1.12130 -1.31751
 C -1.27501 -1.00069 0.03387
 C 1.62067 -0.02174 0.00898
 F -1.83293 1.22241 0.76962
 F 0.75299 2.08296 0.41335
 H -0.51834 -1.57797 -0.59571
 H 1.60800 -0.87954 -0.65568
 H -1.31913 -1.37036 1.07247
 H 1.66004 -0.34918 1.05424
 H -2.30592 -1.12910 -0.34188
 H 2.50192 0.50174 -0.26388
13
bifur_IRC_Distances_noMW_output/new_data/bifur_traj4_Distances point 13
C -0.96224 0.46354 -0.00892
 C 0.48289 0.94213 -0.17040
 C -0.42180 1.12857 -1.29122
 C -1.28032 -1.00129 0.03500
 C 1.62445 -0.01944 0.00888
 F -1.85052 1.21375 0.79226
 F 0.78445 2.07815 0.35847
 H -0.50380 -1.56760 -0.59429
 H 1.63786 -0.86921 -0.66400
 H -1.33481 -1.37757 1.07096
 H 1.62810 -0.35513 1.05171
 H -2.31064 -1.13597 -0.34558
 H 2.50638 0.50007 -0.24287
13
bifur_IRC_Distances_noMW_output/new_data/bifur_traj4_Distances point 14
C -0.96729 0.46440 -0.00247
 C 0.48715 0.94419 -0.17751
 C -0.42568 1.13263 -1.28074
 C -1.28096 -1.00119 0.03555
 C 1.62462 -0.01934 0.00879
 F -1.85667 1.21076 0.80457
 F 0.79649 2.07665 0.33313
 H -0.49316 -1.56234 -0.59370
 H 1.64994 -0.86597 -0.66845
 H -1.34190 -1.38060 1.07092
 H 1.61166 -0.35852 1.05122
 H -2.31173 -1.13883 -0.34810
 H 2.50753 0.49818 -0.23320
13
bifur_IRC_Distances_noMW_output/new_data/bifur_traj4_Distances point 15
C -0.97022 0.46590 0.00403
 C 0.48915 0.94592 -0.18463
 C -0.42988 1.13732 -1.27297
 C -1.27952 -1.00066 0.03618
 C 1.62296 -0.02035 0.00854
 F -1.86056 1.20904 0.81822
 F 0.80553 2.07602 0.30960
 H -0.47842 -1.55676 -0.59294
 H 1.65971 -0.86460 -0.67326
 H -1.34853 -1.38314 1.07157
 H 1.59370 -0.36247 1.05128
 H -2.31151 -1.14131 -0.35130
 H 2.50759 0.49509 -0.22431
13
bifur_IRC_Distances_noMW_output/new_data/bifur_traj4_Distances point 16
C -0.97038 0.46822 0.01030
 C 0.48821 0.94719 -0.19149
 C -0.43439 1.14272 -1.26916
 C -1.27538 -0.99959 0.03695
 C 1.61894 -0.02275 0.00803
 F -1.86153 1.20902 0.83303
 F 0.81059 2.07651 0.28962
 H -0.45864 -1.55089 -0.59180
 H 1.66624 -0.86572 -0.67836
 H -1.35438 -1.38494 1.07308
 H 1.57409 -0.36701 1.05188
 H -2.30954 -1.14327 -0.35519
 H 2.50619 0.49052 -0.21688
13
bifur_IRC_Distances_noMW_output/new_data/bifur_traj4_Distances point 17
C -0.96758 0.47115 0.01547
 C 0.48427 0.94782 -0.19716
 C -0.43872 1.14820 -1.27026
 C -1.26884 -0.99806 0.03782
 C 1.61285 -0.02636 0.00725
 F -1.85936 1.21082 0.84708
 F 0.81093 2.07815 0.27627
 H -0.43578 -1.54543 -0.59027
 H 1.66848 -0.86938 -0.68310
 H -1.35867 -1.38571 1.07532
 H 1.55497 -0.37163 1.05291
 H -2.30592 -1.14446 -0.35926
 H 2.50337 0.48489 -0.21208
13
bifur_IRC_Distances_noMW_output/new_data/bifur_traj4_Distances point 18
C -0.96331 0.47374 0.01835
 C 0.47913 0.94778 -0.20034
 C -0.44171 1.15227 -1.27490
 C -1.26222 -0.99661 0.03853
 C 1.60681 -0.02990 0.00648
 F -1.85545 1.21352 0.85668
 F 0.80764 2.08018 0.27181
 H -0.41681 -1.54179 -0.58881
 H 1.66673 -0.87397 -0.68618
 H -1.36051 -1.38545 1.07745
 H 1.54147 -0.37502 1.05392
 H -2.30200 -1.14475 -0.36232
 H 2.50023 0.48001 -0.21068
13
bifur_IRC_Distances_noMW_output/new_data/bifur_traj4_Distances point 19
C -0.95926 0.47538 0.01882
 C 0.47466 0.94731 -0.20091
 C -0.44294 1.15423 -1.28067
 C -1.25743 -0.99562 0.03889
 C 1.60253 -0.03238 0.00597
 F -1.85154 1.21605 0.86052
 F 0.80287 2.08189 0.27467
 H -0.40602 -1.54044 -0.58784
 H 1.66262 -0.87790 -0.68714
 H -1.36001 -1.38454 1.07884
 H 1.53573 -0.37661 1.05465
 H -2.29898 -1.14438 -0.36383
 H 2.49778 0.47700 -0.21198
13
bifur_IRC_Distances_noMW_output/new_data/bifur_traj4_Distances point 20
C -0.95571 0.47624 0.01751
 C 0.47098 0.94659 -0.19956
 C -0.44282 1.15458 -1.28681
 C -1.25426 -0.99503 0.03896
 C 1.59979 -0.03394 0.00570
 F -1.84797 1.21828 0.85996
 F 0.79740 2.08328 0.28253
 H -0.40193 -1.54083 -0.58731
 H 1.65694 -0.88108 -0.68646
 H -1.35768 -1.38319 1.07957
 H 1.53604 -0.37678 1.05512
 H -2.29679 -1.14363 -0.36412
 H 2.49601 0.47551 -0.21509
13
bifur_IRC_Distances_noMW_output/new_data/bifur_traj4_Distances point 21
C -0.95242 0.47653 0.01478
 C 0.46779 0.94570 -0.19670
 C -0.44165 1.15376 -1.29336
 C -1.25219 -0.99473 0.03880
 C 1.59811 -0.03485 0.00564
 F -1.84461 1.22031 0.85593
 F 0.79124 2.08451 0.29443
 H -0.40288 -1.54254 -0.58713
 H 1.64974 -0.88380 -0.68450
 H -1.35373 -1.38143 1.07981
 H 1.54100 -0.37592 1.05542
 H -2.29513 -1.14258 -0.36346
 H 2.49472 0.47506 -0.21965
13
bifur_IRC_Distances_noMW_output/new_data/bifur_traj4_Distances point 22
C -0.94938 0.47628 0.01063
 C 0.46505 0.94463 -0.19234
 C -0.43945 1.15180 -1.30027
 C -1.25115 -0.99471 0.03842
 C 1.59743 -0.03517 0.00577
 F -1.84146 1.22217 0.84842
 F 0.78435 2.08563 0.31033
 H -0.40870 -1.54553 -0.58734
 H 1.64093 -0.88612 -0.68133
 H -1.34809 -1.37926 1.07960
 H 1.55051 -0.37406 1.05559
 H -2.29396 -1.14127 -0.36186
 H 2.49391 0.47560 -0.22562
13
bifur_IRC_Distances_noMW_output/new_data/bifur_traj4_Distances point 23
C -0.94937 0.47629 0.01063
 C 0.46505 0.94463 -0.19234
 C -0.43945 1.15180 -1.30028
 C -1.25115 -0.99470 0.03842
 C 1.59742 -0.03518 0.00577
 F -1.84145 1.22217 0.84843
 F 0.78435 2.08564 0.31033
 H -0.40868 -1.54553 -0.58734
 H 1.64093 -0.88612 -0.68133
 H -1.34809 -1.37926 1.07961
 H 1.55050 -0.37406 1.05560
 H -2.29396 -1.14127 -0.36186
 H 2.49391 0.47559 -0.22562
13
bifur_IRC_Distances_noMW_output/new_data/bifur_traj4_Distances point 24
C -0.94718 0.47258 -0.00301
 C 0.46455 0.94227 -0.17779
 C -0.43040 1.14225 -1.31062
 C -1.25646 -0.99636 0.03668
 C 1.60294 -0.03180 0.00698
 F -1.83866 1.22326 0.81774
 F 0.77146 2.08635 0.35419
 H -0.44569 -1.55707 -0.58991
 H 1.62121 -0.88626 -0.67049
 H -1.33167 -1.37420 1.07684
 H 1.58978 -0.36564 1.05497
 H -2.29572 -1.13784 -0.35402
 H 2.49582 0.48245 -0.24157
13
bifur_IRC_Distances_noMW_output/new_data/bifur_traj4_Distances point 25
C -0.94946 0.46934 -0.00937
 C 0.46812 0.94142 -0.17077
 C -0.42522 1.13591 -1.31018
 C -1.26329 -0.99798 0.03572
 C 1.60938 -0.02804 0.00781
 F -1.84008 1.22166 0.80061
 F 0.76926 2.08509 0.37151
 H -0.47145 -1.56352 -0.59189
 H 1.61712 -0.88283 -0.66534
 H -1.32602 -1.37297 1.07474
 H 1.61231 -0.36040 1.05413
 H -2.29940 -1.13619 -0.34922
 H 2.49872 0.48851 -0.24775
13
bifur_IRC_Distances_noMW_output/new_data/bifur_traj4_Distances point 26
C -0.95164 0.46621 -0.01435
 C 0.47163 0.94048 -0.16505
 C -0.42072 1.12990 -1.30899
 C -1.27012 -0.99951 0.03493
 C 1.61575 -0.02438 0.00847
 F -1.84090 1.22013 0.78658
 F 0.76747 2.08346 0.38493
 H -0.49429 -1.56921 -0.59365
 H 1.61592 -0.87923 -0.66133
 H -1.32312 -1.37245 1.07301
 H 1.63192 -0.35565 1.05346
 H -2.30332 -1.13434 -0.34532
 H 2.50142 0.49460 -0.25268
13
bifur_IRC_Distances_noMW_output/new_data/bifur_traj4_Distances point 27
C -0.95283 0.46324 -0.01851
 C 0.47423 0.93917 -0.16000
 C -0.41660 1.12394 -1.30869
 C -1.27651 -1.00089 0.03424
 C 1.62170 -0.02102 0.00897
 F -1.84003 1.21923 0.77497
 F 0.76431 2.08173 0.39709
 H -0.51449 -1.57460 -0.59520
 H 1.61605 -0.87615 -0.65798
 H -1.32224 -1.37227 1.07173
 H 1.64997 -0.35115 1.05309
 H -2.30715 -1.13193 -0.34231
 H 2.50359 0.50071 -0.25740
13
bifur_IRC_Distances_noMW_output/new_data/bifur_traj4_Distances point 28
C -0.95247 0.46045 -0.02195
 C 0.47541 0.93729 -0.15546
 C -0.41276 1.11788 -1.31017
 C -1.28226 -1.00208 0.03363
 C 1.62709 -0.01809 0.00932
 F -1.83671 1.21931 0.76594
 F 0.75873 2.07997 0.40892
 H -0.53195 -1.57987 -0.59654
 H 1.61703 -0.87393 -0.65514
 H -1.32337 -1.37233 1.07099
 H 1.66700 -0.34682 1.05317
 H -2.31074 -1.12868 -0.34037
 H 2.50500 0.50691 -0.26233
13
bifur_IRC_Distances_noMW_output/new_data/bifur_traj4_Distances point 29
C -0.95001 0.45792 -0.02453
 C 0.47467 0.93466 -0.15154
 C -0.40929 1.11173 -1.31420
 C -1.28705 -1.00300 0.03307
 C 1.63164 -0.01576 0.00950
 F -1.83017 1.22072 0.76033
 F 0.74987 2.07825 0.42050
 H -0.54585 -1.58503 -0.59759
 H 1.61881 -0.87294 -0.65282
 H -1.32689 -1.37263 1.07090
 H 1.68281 -0.34269 1.05385
 H -2.31394 -1.12438 -0.33987
 H 2.50540 0.51314 -0.26759
13
bifur_IRC_Distances_noMW_output/new_data/bifur_traj4_Distances point 30
C -0.94512 0.45581 -0.02591
 C 0.47160 0.93125 -0.14858
 C -0.40640 1.10576 -1.32119
 C -1.29051 -1.00356 0.03258
 C 1.63501 -0.01426 0.00950
 F -1.81997 1.22367 0.75926
 F 0.73738 2.07663 0.43115
 H -0.55488 -1.58983 -0.59828
 H 1.62152 -0.87350 -0.65118
 H -1.33315 -1.37318 1.07158
 H 1.69653 -0.33900 1.05525
 H -2.31652 -1.11896 -0.34120
 H 2.50452 0.51917 -0.27299
13
bifur_IRC_Distances_noMW_output/new_data/bifur_traj4_Distances point 31
C -0.93848 0.45429 -0.02588
 C 0.46672 0.92745 -0.14696
 C -0.40441 1.10056 -1.33010
 C -1.29246 -1.00374 0.03219
 C 1.63700 -0.01366 0.00933
 F -1.80734 1.22773 0.76294
 F 0.72282 2.07521 0.43933
 H -0.55834 -1.59378 -0.59857
 H 1.62521 -0.87539 -0.65038
 H -1.34168 -1.37400 1.07290
 H 1.70674 -0.33611 1.05719
 H -2.31833 -1.11303 -0.34419
 H 2.50256 0.52446 -0.27781
13
bifur_IRC_Distances_noMW_output/new_data/bifur_traj4_Distances point 32
C -0.93217 0.45336 -0.02491
 C 0.46183 0.92415 -0.14654
 C -0.40336 1.09681 -1.33824
 C -1.29328 -1.00368 0.03195
 C 1.63792 -0.01363 0.00909
 F -1.79572 1.23160 0.76890
 F 0.70998 2.07410 0.44409
 H -0.55790 -1.59647 -0.59858
 H 1.62918 -0.87760 -0.65028
 H -1.35023 -1.37490 1.07434
 H 1.71284 -0.33423 1.05906
 H -2.31945 -1.10791 -0.34763
 H 2.50036 0.52841 -0.28126
13
bifur_IRC_Distances_noMW_output/new_data/bifur_traj4_Distances point 33
C -0.92724 0.45286 -0.02385
 C 0.45787 0.92172 -0.14660
 C -0.40286 1.09438 -1.34447
 C -1.29344 -1.00354 0.03181
 C 1.63820 -0.01387 0.00888
 F -1.78685 1.23461 0.77436
 F 0.70035 2.07338 0.44677
 H -0.55605 -1.59815 -0.59850
 H 1.63225 -0.87954 -0.65045
 H -1.35690 -1.37559 1.07554
 H 1.71619 -0.33312 1.06053
 H -2.32002 -1.10415 -0.35049
 H 2.49851 0.53099 -0.28354
13
bifur_IRC_Distances_noMW_output/new_data/bifur_traj4_Distances point 34
C -0.92724 0.45286 -0.02385
 C 0.45787 0.92172 -0.14660
 C -0.40286 1.09438 -1.34447
 C -1.29344 -1.00354 0.03181
 C 1.63820 -0.01387 0.00888
 F -1.78685 1.23461 0.77436
 F 0.70035 2.07338 0.44677
 H -0.55605 -1.59815 -0.59850
 H 1.63225 -0.87954 -0.65045
 H -1.35690 -1.37559 1.07554
 H 1.71618 -0.33312 1.06053
 H -2.32002 -1.10415 -0.35049
 H 2.49851 0.53099 -0.28353
13
bifur_IRC_Distances_noMW_output/new_data/bifur_traj4_Distances point 35
C -0.92005 0.45271 -0.02290
 C 0.45170 0.91875 -0.14641
 C -0.40238 1.09202 -1.35368
 C -1.29215 -1.00309 0.03166
 C 1.63723 -0.01489 0.00858
 F -1.77517 1.23894 0.78093
 F 0.68704 2.07325 0.45193
 H -0.55168 -1.60003 -0.59837
 H 1.63346 -0.88313 -0.65061
 H -1.36363 -1.37585 1.07729
 H 1.71967 -0.33214 1.06258
 H -2.31966 -1.09961 -0.35405
 H 2.49562 0.53308 -0.28695
13
bifur_IRC_Distances_noMW_output/new_data/bifur_traj4_Distances point 36
C -0.91730 0.45296 -0.02319
 C 0.44910 0.91793 -0.14587
 C -0.40217 1.09168 -1.35741
 C -1.29077 -1.00280 0.03160
 C 1.63609 -0.01565 0.00850
 F -1.77150 1.24056 0.78189
 F 0.68222 2.07380 0.45552
 H -0.54968 -1.60060 -0.59835
 H 1.63140 -0.88498 -0.65045
 H -1.36392 -1.37538 1.07792
 H 1.72087 -0.33202 1.06330
 H -2.31880 -1.09844 -0.35486
 H 2.49446 0.53293 -0.28860
13
bifur_IRC_Distances_noMW_output/new_data/bifur_traj4_Distances point 37
C -0.91555 0.45332 -0.02389
 C 0.44728 0.91764 -0.14515
 C -0.40199 1.09181 -1.35996
 C -1.28930 -1.00254 0.03155
 C 1.63485 -0.01638 0.00848
 F -1.76972 1.24157 0.78129
 F 0.67931 2.07459 0.45909
 H -0.54834 -1.60090 -0.59838
 H 1.62824 -0.88647 -0.65014
 H -1.36242 -1.37467 1.07827
 H 1.72171 -0.33210 1.06372
 H -2.31776 -1.09807 -0.35496
 H 2.49370 0.53219 -0.28992
13
bifur_IRC_Distances_noMW_output/new_data/bifur_traj4_Distances point 38
C -0.91646 0.45341 -0.02444
 C 0.44799 0.91812 -0.14481
 C -0.40193 1.09222 -1.35894
 C -1.28919 -1.00257 0.03156
 C 1.63474 -0.01635 0.00855
 F -1.77152 1.24100 0.77941
 F 0.68099 2.07486 0.45959
 H -0.54924 -1.60073 -0.59844
 H 1.62684 -0.88618 -0.64992
 H -1.36042 -1.37436 1.07800
 H 1.72168 -0.33223 1.06343
 H -2.31755 -1.09883 -0.35418
 H 2.49408 0.53163 -0.28980
13
bifur_IRC_Distances_noMW_output/new_data/bifur_traj4_Distances point 39
C -0.92069 0.45283 -0.02412
 C 0.45210 0.91924 -0.14542
 C -0.40203 1.09234 -1.35323
 C -1.29173 -1.00309 0.03162
 C 1.63688 -0.01498 0.00868
 F -1.77693 1.23850 0.77754
 F 0.68809 2.07386 0.45458
 H -0.55335 -1.60016 -0.59853
 H 1.63032 -0.88317 -0.65005
 H -1.36026 -1.37513 1.07701
 H 1.72080 -0.33215 1.06232
 H -2.31915 -1.10041 -0.35287
 H 2.49596 0.53231 -0.28751
13
bifur_IRC_Distances_noMW_output/new_data/bifur_traj4_Distances point 40
C -0.92652 0.45186 -0.02300
 C 0.45793 0.92059 -0.14683
 C -0.40231 1.09226 -1.34504
 C -1.29577 -1.00387 0.03171
 C 1.64030 -0.01286 0.00884
 F -1.78383 1.23507 0.77660
 F 0.69783 2.07202 0.44577
 H -0.55871 -1.59932 -0.59862
 H 1.63720 -0.87868 -0.65054
 H -1.36194 -1.37668 1.07570
 H 1.71914 -0.33198 1.06087
 H -2.32184 -1.10223 -0.35160
 H 2.49854 0.53384 -0.28386
13
bifur_IRC_Distances_noMW_output/new_data/bifur_traj4_Distances point 41
C -0.93289 0.45089 -0.02116
 C 0.46427 0.92205 -0.14898
 C -0.40293 1.09241 -1.33577
 C -1.30013 -1.00469 0.03184
 C 1.64395 -0.01061 0.00900
 F -1.79121 1.23132 0.77706
 F 0.70874 2.06984 0.43427
 H -0.56335 -1.59808 -0.59867
 H 1.64574 -0.87373 -0.65142
 H -1.36475 -1.37863 1.07434
 H 1.71611 -0.33202 1.05935
 H -2.32484 -1.10420 -0.35064
 H 2.50129 0.53545 -0.27924
13
bifur_IRC_Distances_noMW_output/new_data/bifur_traj4_Distances point 42
C -0.93928 0.45023 -0.01857
 C 0.47049 0.92370 -0.15199
 C -0.40413 1.09330 -1.32606
 C -1.30393 -1.00537 0.03203
 C 1.64706 -0.00867 0.00914
 F -1.79880 1.22757 0.77945
 F 0.72034 2.06770 0.42020
 H -0.56554 -1.59612 -0.59862
 H 1.65488 -0.86893 -0.65281
 H -1.36811 -1.38077 1.07311
 H 1.71069 -0.33261 1.05793
 H -2.32754 -1.10647 -0.35016
 H 2.50388 0.53643 -0.27366
13
bifur_IRC_Distances_noMW_output/new_data/bifur_traj4_Distances point 43
C -0.94534 0.45028 -0.01517
 C 0.47601 0.92570 -0.15604
 C -0.40620 1.09563 -1.31637
 C -1.30617 -1.00574 0.03233
 C 1.64874 -0.00752 0.00924
 F -1.80660 1.22403 0.78416
 F 0.73250 2.06604 0.40357
 H -0.56341 -1.59302 -0.59842
 H 1.66339 -0.86491 -0.65486
 H -1.37119 -1.38283 1.07215
 H 1.70153 -0.33418 1.05670
 H -2.32925 -1.10935 -0.35025
 H 2.50599 0.53587 -0.26704
13
bifur_IRC_Distances_noMW_output/new_data/bifur_traj4_Distances point 44
C -0.95078 0.45146 -0.01136
 C 0.48030 0.92831 -0.16090
 C -0.40932 1.10013 -1.30728
 C -1.30568 -1.00560 0.03277
 C 1.64796 -0.00773 0.00926
 F -1.81501 1.22085 0.79048
 F 0.74517 2.06555 0.38559
 H -0.55549 -1.58843 -0.59795
 H 1.66902 -0.86237 -0.65754
 H -1.37214 -1.38430 1.07154
 H 1.68771 -0.33718 1.05565
 H -2.32910 -1.11334 -0.35064
 H 2.50736 0.53265 -0.25962
13
bifur_IRC_Distances_noMW_output/new_data/bifur_traj4_Distances point 45
C -0.95078 0.45146 -0.01136
 C 0.48030 0.92831 -0.16090
 C -0.40932 1.10012 -1.30728
 C -1.30568 -1.00560 0.03277
 C 1.64796 -0.00773 0.00926
 F -1.81501 1.22085 0.79047
 F 0.74517 2.06555 0.38560
 H -0.55549 -1.58843 -0.59795
 H 1.66902 -0.86237 -0.65754
 H -1.37214 -1.38430 1.07154
 H 1.68772 -0.33718 1.05565
 H -2.32910 -1.11334 -0.35064
 H 2.50736 0.53265 -0.25962
13
bifur_IRC_Distances_noMW_output/new_data/bifur_traj4_Distances point 46
C -0.95882 0.45619 -0.00789
 C 0.48459 0.93483 -0.16747
 C -0.41557 1.11263 -1.29480
 C -1.29735 -1.00417 0.03378
 C 1.63999 -0.01154 0.00922
 F -1.83312 1.21601 0.79510
 F 0.76762 2.06924 0.36344
 H -0.53376 -1.57838 -0.59657
 H 1.66296 -0.86244 -0.66156
 H -1.36042 -1.38321 1.07079
 H 1.65872 -0.34511 1.05360
 H -2.32312 -1.12376 -0.34904
 H 2.50827 0.51973 -0.24860
13
bifur_IRC_Distances_noMW_output/new_data/bifur_traj4_Distances point 47
C -0.96137 0.45858 -0.00905
 C 0.48523 0.93788 -0.16787
 C -0.41741 1.11821 -1.29197
 C -1.29199 -1.00335 0.03416
 C 1.63509 -0.01390 0.00922
 F -1.84137 1.21436 0.79129
 F 0.77554 2.07240 0.36254
 H -0.52604 -1.57480 -0.59597
 H 1.65316 -0.86401 -0.66195
 H -1.34947 -1.38098 1.07037
 H 1.64928 -0.34842 1.05253
 H -2.31896 -1.12876 -0.34673
 H 2.50831 0.51279 -0.24657
13
bifur_IRC_Distances_noMW_output/new_data/bifur_traj4_Distances point 48
C -0.96319 0.46092 -0.01157
 C 0.48519 0.94077 -0.16687
 C -0.41858 1.12333 -1.29078
 C -1.28620 -1.00250 0.03445
 C 1.62988 -0.01641 0.00925
 F -1.84912 1.21308 0.78461
 F 0.78178 2.07612 0.36647
 H -0.52005 -1.57200 -0.59547
 H 1.64033 -0.86629 -0.66153
 H -1.33630 -1.37799 1.06995
 H 1.64247 -0.35131 1.05147
 H -2.31436 -1.13354 -0.34372
 H 2.50816 0.50581 -0.24626
13
bifur_IRC_Distances_noMW_output/new_data/bifur_traj4_Distances point 49
C -0.96456 0.46327 -0.01522
 C 0.48466 0.94363 -0.16477
 C -0.41924 1.12824 -1.29068
 C -1.27996 -1.00160 0.03468
 C 1.62432 -0.01909 0.00931
 F -1.85675 1.21201 0.77551
 F 0.78695 2.08035 0.37413
 H -0.51532 -1.56973 -0.59511
 H 1.62484 -0.86915 -0.66049
 H -1.32104 -1.37432 1.06952
 H 1.63754 -0.35396 1.05040
 H -2.30932 -1.13829 -0.34006
 H 2.50789 0.49863 -0.24722
13
bifur_IRC_Distances_noMW_output/new_data/bifur_traj4_Distances point 50
C -0.96598 0.46557 -0.01987
 C 0.48413 0.94663 -0.16172
 C -0.41946 1.13304 -1.29079
 C -1.27352 -1.00072 0.03484
 C 1.61862 -0.02180 0.00944
 F -1.86495 1.21080 0.76389
 F 0.79195 2.08501 0.38453
 H -0.51217 -1.56788 -0.59501
 H 1.60710 -0.87225 -0.65892
 H -1.30364 -1.37006 1.06899
 H 1.63421 -0.35640 1.04926
 H -2.30401 -1.14322 -0.33561
 H 2.50773 0.49126 -0.24903
13
bifur_IRC_Distances_noMW_output/new_data/bifur_traj4_Distances point 51
C -0.96865 0.46743 -0.02530
 C 0.48491 0.94993 -0.15793
 C -0.41910 1.13737 -1.28916
 C -1.26819 -1.00008 0.03490
 C 1.61391 -0.02388 0.00971
 F -1.87482 1.20870 0.74940
 F 0.79847 2.08954 0.39578
 H -0.51268 -1.56656 -0.59538
 H 1.58909 -0.87443 -0.65691
 H -1.28498 -1.36565 1.06810
 H 1.63303 -0.35837 1.04786
 H -2.29930 -1.14845 -0.33009
 H 2.50831 0.48446 -0.25097
13
bifur_IRC_Distances_noMW_output/new_data/bifur_traj4_Distances point 52
C -0.97384 0.46792 -0.03032
 C 0.48876 0.95320 -0.15425
 C -0.41806 1.13991 -1.28337
 C -1.26679 -1.00019 0.03485
 C 1.61269 -0.02403 0.01014
 F -1.88623 1.20498 0.73378
 F 0.80778 2.09236 0.40361
 H -0.51984 -1.56621 -0.59634
 H 1.57676 -0.87364 -0.65491
 H -1.26954 -1.36246 1.06656
 H 1.63512 -0.35911 1.04605
 H -2.29728 -1.15326 -0.32398
 H 2.51046 0.48053 -0.25181
13
bifur_IRC_Distances_noMW_output/new_data/bifur_traj4_Distances point 53
C -0.98041 0.46707 -0.03384
 C 0.49475 0.95583 -0.15154
 C -0.41668 1.14038 -1.27472
 C -1.26935 -1.00095 0.03474
 C 1.61494 -0.02234 0.01060
 F -1.89691 1.20047 0.72039
 F 0.81809 2.09299 0.40634
 H -0.53148 -1.56671 -0.59754
 H 1.57247 -0.87014 -0.65343
 H -1.26039 -1.36112 1.06472
 H 1.63947 -0.35864 1.04416
 H -2.29815 -1.15681 -0.31856
 H 2.51365 0.47996 -0.25132
13
bifur_IRC_Distances_noMW_output/new_data/bifur_traj4_Distances point 54
C -0.98685 0.46561 -0.03600
 C 0.50112 0.95775 -0.14979
 C -0.41534 1.13966 -1.26562
 C -1.27374 -1.00198 0.03462
 C 1.61881 -0.01986 0.01101
 F -1.90571 1.19615 0.71014
 F 0.82758 2.09226 0.40574
 H -0.54388 -1.56758 -0.59867
 H 1.57332 -0.86558 -0.65249
 H -1.25611 -1.36103 1.06295
 H 1.64434 -0.35757 1.04247
 H -2.30053 -1.15917 -0.31428
 H 2.51698 0.48134 -0.25009
13
bifur_IRC_Distances_noMW_output/new_data/bifur_traj4_Distances point 55
C -0.99228 0.46399 -0.03687
 C 0.50679 0.95892 -0.14901
 C -0.41427 1.13829 -1.25752
 C -1.27867 -1.00302 0.03453
 C 1.62314 -0.01724 0.01131
 F -1.91201 1.19259 0.70366
 F 0.83523 2.09073 0.40279
 H -0.55477 -1.56850 -0.59955
 H 1.57747 -0.86098 -0.65206
 H -1.25569 -1.36181 1.06150
 H 1.64868 -0.35632 1.04116
 H -2.30354 -1.16043 -0.31145
 H 2.51992 0.48376 -0.24847
13
bifur_IRC_Distances_noMW_output/new_data/bifur_traj4_Distances point 56
C -0.99227 0.46399 -0.03687
 C 0.50679 0.95892 -0.14901
 C -0.41427 1.13829 -1.25753
 C -1.27866 -1.00302 0.03453
 C 1.62314 -0.01724 0.01131
 F -1.91201 1.19259 0.70366
 F 0.83522 2.09073 0.40279
 H -0.55476 -1.56850 -0.59955
 H 1.57746 -0.86098 -0.65206
 H -1.25569 -1.36181 1.06150
 H 1.64868 -0.35632 1.04116
 H -2.30354 -1.16043 -0.31145
 H 2.51991 0.48376 -0.24847
13
bifur_IRC_Distances_noMW_output/new_data/bifur_traj4_Distances point 57
C -0.99718 0.46136 -0.03383
 C 0.51293 0.95849 -0.15135
 C -0.41383 1.13481 -1.24886
 C -1.28702 -1.00449 0.03442
 C 1.63044 -0.01321 0.01154
 F -1.91394 1.18974 0.70702
 F 0.84126 2.08617 0.38989
 H -0.56485 -1.56951 -0.59996
 H 1.59346 -0.85431 -0.65306
 H -1.26662 -1.36560 1.06025
 H 1.65206 -0.35429 1.04041
 H -2.30958 -1.15920 -0.31217
 H 2.52287 0.49004 -0.24430
13
bifur_IRC_Distances_noMW_output/new_data/bifur_traj4_Distances point 58
C -0.99582 0.46078 -0.02976
 C 0.51240 0.95687 -0.15467
 C -0.41478 1.13332 -1.24956
 C -1.28922 -1.00466 0.03442
 C 1.63231 -0.01245 0.01140
 F -1.90889 1.19099 0.71798
 F 0.83871 2.08366 0.38024
 H -0.56149 -1.56920 -0.59936
 H 1.60402 -0.85324 -0.65461
 H -1.27741 -1.36834 1.06074
 H 1.64962 -0.35397 1.04120
 H -2.31180 -1.15677 -0.31614
 H 2.52233 0.49302 -0.24188
13
bifur_IRC_Distances_noMW_output/new_data/bifur_traj4_Distances point 59
C -0.99273 0.46081 -0.02509
 C 0.51001 0.95492 -0.15859
 C -0.41629 1.13251 -1.25263
 C -1.28968 -1.00445 0.03450
 C 1.63265 -0.01264 0.01114
 F -1.90181 1.19335 0.73178
 F 0.83392 2.08166 0.37050
 H -0.55370 -1.56834 -0.59847
 H 1.61376 -0.85370 -0.65658
 H -1.28875 -1.37092 1.06180
 H 1.64485 -0.35425 1.04247
 H -2.31299 -1.15400 -0.32121
 H 2.52079 0.49504 -0.23962
13
bifur_IRC_Distances_noMW_output/new_data/bifur_traj4_Distances point 60
C -0.98897 0.46133 -0.02076
 C 0.50670 0.95316 -0.16232
 C -0.41804 1.13250 -1.25673
 C -1.28869 -1.00398 0.03464
 C 1.63170 -0.01354 0.01082
 F -1.89464 1.19606 0.74524
 F 0.82852 2.08045 0.36219
 H -0.54369 -1.56711 -0.59751
 H 1.62114 -0.85523 -0.65861
 H -1.29846 -1.37292 1.06313
 H 1.63881 -0.35503 1.04385
 H -2.31315 -1.15155 -0.32613
 H 2.51877 0.49585 -0.23779
13
bifur_IRC_Distances_noMW_output/new_data/bifur_traj4_Distances point 61
C -0.98491 0.46226 -0.01696
 C 0.50284 0.95168 -0.16569
 C -0.41990 1.13321 -1.26138
 C -1.28650 -1.00331 0.03484
 C 1.62969 -0.01500 0.01044
 F -1.88790 1.19889 0.75757
 F 0.82307 2.07998 0.35554
 H -0.53230 -1.56560 -0.59654
 H 1.62609 -0.85756 -0.66060
 H -1.30617 -1.37431 1.06459
 H 1.63192 -0.35620 1.04520
 H -2.31240 -1.14958 -0.33062
 H 2.51647 0.49554 -0.23638
13
bifur_IRC_Distances_noMW_output/new_data/bifur_traj4_Distances point 62
C -0.98061 0.46355 -0.01358
 C 0.49852 0.95046 -0.16879
 C -0.42189 1.13458 -1.26648
 C -1.28325 -1.00247 0.03511
 C 1.62674 -0.01695 0.01001
 F -1.88158 1.20180 0.76902
 F 0.81764 2.08014 0.35016
 H -0.51959 -1.56379 -0.59551
 H 1.62902 -0.86055 -0.66260
 H -1.31221 -1.37520 1.06617
 H 1.62415 -0.35776 1.04653
 H -2.31086 -1.14804 -0.33475
 H 2.51393 0.49423 -0.23528
13
bifur_IRC_Distances_noMW_output/new_data/bifur_traj4_Distances point 63
C -0.97618 0.46517 -0.01039
 C 0.49386 0.94947 -0.17184
 C -0.42408 1.13657 -1.27177
 C -1.27913 -1.00147 0.03544
 C 1.62300 -0.01932 0.00953
 F -1.87567 1.20476 0.78006
 F 0.81244 2.08078 0.34531
 H -0.50547 -1.56162 -0.59440
 H 1.63056 -0.86405 -0.66471
 H -1.31710 -1.37575 1.06786
 H 1.61526 -0.35972 1.04782
 H -2.30870 -1.14689 -0.33867
 H 2.51120 0.49206 -0.23424
13
bifur_IRC_Distances_noMW_output/new_data/bifur_traj4_Distances point 64
C -0.97202 0.46698 -0.00705
 C 0.48934 0.94875 -0.17515
 C -0.42654 1.13908 -1.27648
 C -1.27462 -1.00039 0.03585
 C 1.61890 -0.02187 0.00901
 F -1.87044 1.20752 0.79119
 F 0.80811 2.08160 0.33962
 H -0.49026 -1.55902 -0.59323
 H 1.63188 -0.86758 -0.66710
 H -1.32160 -1.37625 1.06958
 H 1.60506 -0.36203 1.04903
 H -2.30628 -1.14614 -0.34249
 H 2.50847 0.48935 -0.23277
13
bifur_IRC_Distances_noMW_output/new_data/bifur_traj4_Distances point 65
C -0.96919 0.46858 -0.00319
 C 0.48613 0.94838 -0.17903
 C -0.42918 1.14167 -1.27883
 C -1.27105 -0.99948 0.03629
 C 1.61558 -0.02395 0.00853
 F -1.86670 1.20943 0.80251
 F 0.80608 2.08198 0.33091
 H -0.47587 -1.55609 -0.59218
 H 1.63522 -0.87002 -0.66991
 H -1.32690 -1.37722 1.07110
 H 1.59407 -0.36444 1.05001
 H -2.30452 -1.14578 -0.34613
 H 2.50634 0.48695 -0.23009
13
bifur_IRC_Distances_noMW_output/new_data/bifur_traj4_Distances point 66
C -0.96880 0.46936 0.00126
 C 0.48558 0.94835 -0.18345
 C -0.43161 1.14354 -1.27706
 C -1.27013 -0.99908 0.03668
 C 1.61457 -0.02471 0.00821
 F -1.86519 1.20980 0.81336
 F 0.80748 2.08122 0.31790
 H -0.46556 -1.55332 -0.59154
 H 1.64264 -0.87006 -0.67298
 H -1.33401 -1.37913 1.07206
 H 1.58409 -0.36636 1.05062
 H -2.30457 -1.14569 -0.34932
 H 2.50553 0.48608 -0.22575
13
bifur_IRC_Distances_noMW_output/new_data/bifur_traj4_Distances point 67
C -0.96880 0.46936 0.00126
 C 0.48558 0.94835 -0.18345
 C -0.43161 1.14354 -1.27706
 C -1.27013 -0.99908 0.03668
 C 1.61457 -0.02471 0.00821
 F -1.86520 1.20980 0.81336
 F 0.80749 2.08122 0.31790
 H -0.46557 -1.55332 -0.59154
 H 1.64264 -0.87006 -0.67298
 H -1.33401 -1.37913 1.07206
 H 1.58409 -0.36636 1.05062
 H -2.30457 -1.14569 -0.34932
 H 2.50553 0.48609 -0.22575
13
bifur_IRC_Distances_noMW_output/new_data/bifur_traj4_Distances point 68
C -0.97386 0.46836 0.01127
 C 0.49118 0.94870 -0.19297
 C -0.43524 1.14430 -1.26338
 C -1.27603 -0.99973 0.03706
 C 1.61939 -0.02237 0.00820
 F -1.86676 1.20681 0.83299
 F 0.81740 2.07640 0.28237
 H -0.45852 -1.54923 -0.59190
 H 1.66798 -0.86379 -0.67926
 H -1.35321 -1.38540 1.07246
 H 1.57013 -0.36812 1.05119
 H -2.30993 -1.14539 -0.35451
 H 2.50747 0.48946 -0.21351
13
bifur_IRC_Distances_noMW_output/new_data/bifur_traj4_Distances point 69
C -0.97785 0.46710 0.01670
 C 0.49571 0.94889 -0.19799
 C -0.43664 1.14373 -1.25356
 C -1.28123 -1.00048 0.03708
 C 1.62380 -0.02009 0.00842
 F -1.86847 1.20433 0.84252
 F 0.82392 2.07300 0.26149
 H -0.45891 -1.54768 -0.59276
 H 1.68369 -0.85889 -0.68248
 H -1.36443 -1.38928 1.07229
 H 1.56514 -0.36835 1.05147
 H -2.31419 -1.14503 -0.35689
 H 2.50946 0.49273 -0.20628
13
bifur_IRC_Distances_noMW_output/new_data/bifur_traj4_Distances point 70
C -0.98224 0.46564 0.02218
 C 0.50070 0.94913 -0.20302
 C -0.43787 1.14294 -1.24269
 C -1.28697 -1.00133 0.03702
 C 1.62870 -0.01752 0.00875
 F -1.87053 1.20155 0.85173
 F 0.83085 2.06940 0.23970
 H -0.46055 -1.54627 -0.59396
 H 1.69982 -0.85352 -0.68570
 H -1.37570 -1.39329 1.07199
 H 1.56087 -0.36841 1.05182
 H -2.31885 -1.14465 -0.35913
 H 2.51177 0.49635 -0.19868
13
bifur_IRC_Distances_noMW_output/new_data/bifur_traj4_Distances point 71
C -0.98689 0.46421 0.02706
 C 0.50584 0.94959 -0.20754
 C -0.43886 1.14225 -1.23152
 C -1.29253 -1.00219 0.03689
 C 1.63346 -0.01499 0.00919
 F -1.87339 1.19855 0.85929
 F 0.83814 2.06609 0.21912
 H -0.46321 -1.54499 -0.59535
 H 1.71424 -0.84820 -0.68856
 H -1.38522 -1.39692 1.07151
 H 1.55743 -0.36845 1.05208
 H -2.32328 -1.14462 -0.36082
 H 2.51427 0.49966 -0.19133
13
bifur_IRC_Distances_noMW_output/new_data/bifur_traj4_Distances point 72
C -0.99170 0.46309 0.03008
 C 0.51082 0.95055 -0.21052
 C -0.43941 1.14204 -1.22135
 C -1.29696 -1.00295 0.03672
 C 1.63726 -0.01286 0.00968
 F -1.87788 1.19542 0.86255
 F 0.84580 2.06380 0.20376
 H -0.46725 -1.54396 -0.59657
 H 1.72362 -0.84356 -0.69030
 H -1.39000 -1.39932 1.07065
 H 1.55553 -0.36855 1.05189
 H -2.32663 -1.14548 -0.36114
 H 2.51678 0.50178 -0.18545
13
bifur_IRC_Distances_noMW_output/new_data/bifur_traj4_Distances point 73
C -0.99639 0.46252 0.02997
 C 0.51519 0.95215 -0.21086
 C -0.43926 1.14252 -1.21391
 C -1.29936 -1.00351 0.03655
 C 1.63932 -0.01148 0.01017
 F -1.88447 1.19237 0.85898
 F 0.85351 2.06322 0.19812
 H -0.47306 -1.54343 -0.59724
 H 1.72476 -0.84034 -0.69013
 H -1.38735 -1.39965 1.06928
 H 1.55606 -0.36870 1.05092
 H -2.32803 -1.14765 -0.35935
 H 2.51906 0.50197 -0.18248
13
bifur_IRC_Distances_noMW_output/new_data/bifur_traj4_Distances point 74
C -1.00062 0.46253 0.02647
 C 0.51863 0.95431 -0.20829
 C -0.43835 1.14365 -1.21004
 C -1.29946 -1.00381 0.03642
 C 1.63943 -0.01100 0.01057
 F -1.89280 1.18964 0.84823
 F 0.86069 2.06450 0.20355
 H -0.48039 -1.54351 -0.59724
 H 1.71719 -0.83885 -0.68796
 H -1.37711 -1.39776 1.06751
 H 1.55919 -0.36885 1.04916
 H -2.32729 -1.15099 -0.35540
 H 2.52090 0.50014 -0.18299
13
bifur_IRC_Distances_noMW_output/new_data/bifur_traj4_Distances point 75
C -1.00427 0.46302 0.02011
 C 0.52113 0.95687 -0.20323
 C -0.43678 1.14527 -1.20925
 C -1.29762 -1.00390 0.03634
 C 1.63787 -0.01129 0.01088
 F -1.90229 1.18722 0.83145
 F 0.86707 2.06739 0.21848
 H -0.48886 -1.54418 -0.59680
 H 1.70237 -0.83896 -0.68422
 H -1.36071 -1.39398 1.06554
 H 1.56450 -0.36894 1.04684
 H -2.32473 -1.15519 -0.34959
 H 2.52230 0.49666 -0.18655
13
bifur_IRC_Distances_noMW_output/new_data/bifur_traj4_Distances point 76
C -1.00746 0.46385 0.01148
 C 0.52289 0.95977 -0.19614
 C -0.43460 1.14725 -1.21053
 C -1.29428 -1.00381 0.03628
 C 1.63506 -0.01219 0.01111
 F -1.91268 1.18499 0.80964
 F 0.87272 2.07161 0.24077
 H -0.49834 -1.54537 -0.59628
 H 1.68188 -0.84035 -0.67938
 H -1.33945 -1.38869 1.06353
 H 1.57165 -0.36896 1.04420
 H -2.32079 -1.16000 -0.34217
 H 2.52340 0.49191 -0.19251
13
bifur_IRC_Distances_noMW_output/new_data/bifur_traj4_Distances point 77
C -1.01047 0.46483 0.00106
 C 0.52429 0.96298 -0.18742
 C -0.43185 1.14946 -1.21263
 C -1.28999 -1.00362 0.03622
 C 1.63145 -0.01345 0.01132
 F -1.92394 1.18268 0.78348
 F 0.87794 2.07685 0.26838
 H -0.50911 -1.54704 -0.59608
 H 1.65710 -0.84258 -0.67384
 H -1.31440 -1.38223 1.06154
 H 1.58047 -0.36887 1.04141
 H -2.31593 -1.16526 -0.33325
 H 2.52444 0.48626 -0.20018
13
bifur_IRC_Distances_noMW_output/new_data/bifur_traj4_Distances point 78
C -1.01046 0.46483 0.00106
 C 0.52429 0.96298 -0.18742
 C -0.43185 1.14946 -1.21264
 C -1.28999 -1.00362 0.03622
 C 1.63145 -0.01346 0.01132
 F -1.92393 1.18268 0.78348
 F 0.87793 2.07685 0.26838
 H -0.50911 -1.54704 -0.59608
 H 1.65710 -0.84259 -0.67384
 H -1.31440 -1.38223 1.06154
 H 1.58047 -0.36887 1.04141
 H -2.31593 -1.16526 -0.33325
 H 2.52444 0.48626 -0.20018
13
bifur_IRC_Distances_noMW_output/new_data/bifur_traj4_Distances point 79
C -1.01795 0.46603 -0.02236
 C 0.52859 0.97013 -0.16736
 C -0.42479 1.15325 -1.21281
 C -1.28263 -1.00356 0.03594
 C 1.62540 -0.01526 0.01197
 F -1.94901 1.17633 0.72218
 F 0.88946 2.08809 0.32811
 H -0.53752 -1.55193 -0.59805
 H 1.60429 -0.84642 -0.66242
 H -1.26007 -1.36815 1.05760
 H 1.60315 -0.36765 1.03599
 H -2.30671 -1.17614 -0.31183
 H 2.52780 0.47528 -0.21694
13
bifur_IRC_Distances_noMW_output/new_data/bifur_traj4_Distances point 80
C -1.02363 0.46547 -0.03346
 C 0.53312 0.97376 -0.15758
 C -0.42074 1.15390 -1.20772
 C -1.28219 -1.00411 0.03571
 C 1.62525 -0.01461 0.01244
 F -1.96253 1.17158 0.69027
 F 0.89727 2.09237 0.35352
 H -0.55665 -1.55514 -0.60043
 H 1.58300 -0.84590 -0.65754
 H -1.23608 -1.36219 1.05549
 H 1.61675 -0.36609 1.03345
 H -2.30445 -1.18106 -0.30025
 H 2.53090 0.47201 -0.22389
13
bifur_IRC_Distances_noMW_output/new_data/bifur_traj4_Distances point 81
C -1.03085 0.46401 -0.04352
 C 0.53961 0.97733 -0.14854
 C -0.41658 1.15351 -1.19864
 C -1.28454 -1.00513 0.03551
 C 1.62753 -0.01264 0.01294
 F -1.97648 1.16571 0.65877
 F 0.90690 2.09523 0.37414
 H -0.57885 -1.55871 -0.60348
 H 1.56727 -0.84319 -0.65355
 H -1.21606 -1.35748 1.05326
 H 1.63126 -0.36388 1.03091
 H -2.30429 -1.18547 -0.28849
 H 2.53507 0.47071 -0.22931
13
bifur_IRC_Distances_noMW_output/new_data/bifur_traj4_Distances point 82
C -1.03923 0.46187 -0.05263
 C 0.54758 0.98085 -0.14018
 C -0.41246 1.15241 -1.18635
 C -1.28903 -1.00649 0.03539
 C 1.63167 -0.00967 0.01340
 F -1.99069 1.15898 0.62777
 F 0.91805 2.09692 0.39076
 H -0.60286 -1.56245 -0.60691
 H 1.55629 -0.83876 -0.65048
 H -1.19955 -1.35385 1.05100
 H 1.64598 -0.36125 1.02829
 H -2.30577 -1.18948 -0.27662
 H 2.54003 0.47093 -0.23345
13
bifur_IRC_Distances_noMW_output/new_data/bifur_traj4_Distances point 83
C -1.04819 0.45942 -0.06093
 C 0.55628 0.98433 -0.13248
 C -0.40858 1.15106 -1.17199
 C -1.29463 -1.00801 0.03540
 C 1.63676 -0.00622 0.01374
 F -2.00486 1.15179 0.59752
 F 0.93010 2.09790 0.40439
 H -0.62695 -1.56606 -0.61049
 H 1.54857 -0.83338 -0.64827
 H -1.18565 -1.35094 1.04885
 H 1.65997 -0.35853 1.02565
 H -2.30820 -1.19323 -0.26478
 H 2.54537 0.47189 -0.23662
13
bifur_IRC_Distances_noMW_output/new_data/bifur_traj4_Distances point 84
C -1.05697 0.45710 -0.06840
 C 0.56480 0.98778 -0.12555
 C -0.40522 1.15008 -1.15702
 C -1.30006 -1.00945 0.03556
 C 1.64166 -0.00293 0.01394
 F -2.01851 1.14465 0.56893
 F 0.94226 2.09873 0.41569
 H -0.64883 -1.56917 -0.61395
 H 1.54250 -0.82803 -0.64686
 H -1.17345 -1.34842 1.04698
 H 1.67197 -0.35619 1.02308
 H -2.31071 -1.19688 -0.25338
 H 2.55057 0.47271 -0.23904
13
bifur_IRC_Distances_noMW_output/new_data/bifur_traj4_Distances point 85
C -1.06455 0.45551 -0.07480
 C 0.57186 0.99118 -0.11977
 C -0.40279 1.15025 -1.14353
 C -1.30371 -1.01047 0.03582
 C 1.64495 -0.00061 0.01403
 F -2.03092 1.13830 0.54403
 F 0.95341 2.10004 0.42491
 H -0.66539 -1.57120 -0.61697
 H 1.53625 -0.82399 -0.64610
 H -1.16195 -1.34589 1.04556
 H 1.68017 -0.35483 1.02086
 H -2.31219 -1.20057 -0.24323
 H 2.55485 0.47228 -0.24080
13
bifur_IRC_Distances_noMW_output/new_data/bifur_traj4_Distances point 86
C -1.06968 0.45525 -0.07973
 C 0.57605 0.99436 -0.11567
 C -0.40169 1.15229 -1.13420
 C -1.30387 -1.01076 0.03610
 C 1.64513 -0.00017 0.01405
 F -2.04100 1.13369 0.52567
 F 0.96205 2.10246 0.43210
 H -0.67333 -1.57163 -0.61916
 H 1.52801 -0.82264 -0.64571
 H -1.15039 -1.34306 1.04478
 H 1.68284 -0.35504 1.01932
 H -2.31148 -1.20432 -0.23553
 H 2.55736 0.46954 -0.24201
13
bifur_IRC_Distances_noMW_output/new_data/bifur_traj4_Distances point 87
C -1.07178 0.45649 -0.08311
 C 0.57675 0.99714 -0.11336
 C -0.40196 1.15623 -1.13054
 C -1.30002 -1.01021 0.03632
 C 1.64174 -0.00186 0.01409
 F -2.04806 1.13133 0.51512
 F 0.96723 2.10616 0.43769
 H -0.67186 -1.57041 -0.62036
 H 1.51704 -0.82451 -0.64538
 H -1.13846 -1.33980 1.04466
 H 1.67988 -0.35692 1.01865
 H -2.30822 -1.20798 -0.23087
 H 2.55773 0.46433 -0.24289
13
bifur_IRC_Distances_noMW_output/new_data/bifur_traj4_Distances point 88
C -1.07118 0.45897 -0.08526
 C 0.57441 0.99948 -0.11245
 C -0.40326 1.16160 -1.13204
 C -1.29280 -1.00895 0.03643
 C 1.63534 -0.00534 0.01415
 F -2.05241 1.13100 0.51118
 F 0.96917 2.11091 0.44237
 H -0.66271 -1.56793 -0.62073
 H 1.50352 -0.82917 -0.64493
 H -1.12613 -1.33616 1.04507
 H 1.67257 -0.36011 1.01876
 H -2.30280 -1.21146 -0.22887
 H 2.55626 0.45717 -0.24367
13
bifur_IRC_Distances_noMW_output/new_data/bifur_traj4_Distances point 89
C -1.07118 0.45897 -0.08526
 C 0.57441 0.99948 -0.11245
 C -0.40326 1.16160 -1.13205
 C -1.29280 -1.00895 0.03643
 C 1.63534 -0.00534 0.01415
 F -2.05241 1.13100 0.51118
 F 0.96917 2.11091 0.44237
 H -0.66271 -1.56793 -0.62073
 H 1.50353 -0.82917 -0.64493
 H -1.12613 -1.33616 1.04507
 H 1.67257 -0.36011 1.01876
 H -2.30280 -1.21146 -0.22887
 H 2.55626 0.45717 -0.24367
13
bifur_IRC_Distances_noMW_output/new_data/bifur_traj4_Distances point 90
C -1.06383 0.46668 -0.08688
 C 0.56286 1.00302 -0.11365
 C -0.40803 1.17527 -1.14670
 C -1.27073 -1.00483 0.03646
 C 1.61577 -0.01627 0.01432
 F -2.05500 1.13499 0.51782
 F 0.96575 2.12258 0.45010
 H -0.62727 -1.56014 -0.61955
 H 1.47042 -0.84472 -0.64381
 H -1.10033 -1.32801 1.04714
 H 1.64840 -0.36935 1.02070
 H -2.28719 -1.21790 -0.23079
 H 2.54916 0.43867 -0.24515
13
bifur_IRC_Distances_noMW_output/new_data/bifur_traj4_Distances point 91
C -1.05785 0.47163 -0.08634
 C 0.55452 1.00433 -0.11574
 C -0.41141 1.18327 -1.15819
 C -1.25676 -1.00213 0.03645
 C 1.60333 -0.02323 0.01437
 F -2.05400 1.13879 0.52737
 F 0.96161 2.12904 0.45233
 H -0.60221 -1.55488 -0.61805
 H 1.45215 -0.85474 -0.64345
 H -1.08756 -1.32380 1.04870
 H 1.63184 -0.37524 1.02226
 H -2.27766 -1.22091 -0.23426
 H 2.54401 0.42790 -0.24545
13
bifur_IRC_Distances_noMW_output/new_data/bifur_traj4_Distances point 92
C -1.05131 0.47691 -0.08462
 C 0.54558 1.00539 -0.11900
 C -0.41541 1.19158 -1.17054
 C -1.24214 -0.99924 0.03652
 C 1.59025 -0.03056 0.01434
 F -2.05218 1.14318 0.54050
 F 0.95725 2.13524 0.45191
 H -0.57384 -1.54881 -0.61590
 H 1.43507 -0.86509 -0.64362
 H -1.07637 -1.32005 1.05048
 H 1.61266 -0.38172 1.02389
 H -2.26793 -1.22378 -0.23911
 H 2.53837 0.41694 -0.24485
13
bifur_IRC_Distances_noMW_output/new_data/bifur_traj4_Distances point 93
C -1.04565 0.48184 -0.08172
 C 0.53774 1.00633 -0.12331
 C -0.41971 1.19942 -1.18108
 C -1.22894 -0.99655 0.03674
 C 1.57836 -0.03721 0.01417
 F -2.05060 1.14717 0.55551
 F 0.95445 2.14034 0.44762
 H -0.54560 -1.54237 -0.61326
 H 1.42217 -0.87405 -0.64458
 H -1.06843 -1.31737 1.05217
 H 1.59243 -0.38818 1.02516
 H -2.25938 -1.22647 -0.24458
 H 2.53316 0.40710 -0.24285
13
bifur_IRC_Distances_noMW_output/new_data/bifur_traj4_Distances point 94
C -1.04207 0.48586 -0.07791
 C 0.53235 1.00732 -0.12832
 C -0.42395 1.20618 -1.18779
 C -1.21878 -0.99439 0.03713
 C 1.56910 -0.04240 0.01390
 F -2.05023 1.14993 0.57048
 F 0.95454 2.14386 0.43913
 H -0.52074 -1.53610 -0.61040
 H 1.41525 -0.88035 -0.64637
 H -1.06450 -1.31607 1.05352
 H 1.57289 -0.39408 1.02577
 H -2.25300 -1.22901 -0.24986
 H 2.52915 0.39926 -0.23928
13
bifur_IRC_Distances_noMW_output/new_data/bifur_traj4_Distances point 95
C -1.04085 0.48884 -0.07345
 C 0.52971 1.00846 -0.13378
 C -0.42799 1.21177 -1.19021
 C -1.21196 -0.99286 0.03765
 C 1.56277 -0.04596 0.01355
 F -2.05142 1.15119 0.58448
 F 0.95772 2.14584 0.42685
 H -0.50039 -1.53020 -0.60754
 H 1.41419 -0.88379 -0.64885
 H -1.06422 -1.31609 1.05444
 H 1.55482 -0.39925 1.02571
 H -2.24891 -1.23147 -0.25459
 H 2.52653 0.39353 -0.23426
13
bifur_IRC_Distances_noMW_output/new_data/bifur_traj4_Distances point 96
C -1.04164 0.49095 -0.06852
 C 0.52939 1.00977 -0.13955
 C -0.43180 1.21643 -1.18896
 C -1.20793 -0.99186 0.03826
 C 1.55889 -0.04818 0.01318
 F -2.05399 1.15114 0.59748
 F 0.96350 2.14663 0.41146
 H -0.48404 -1.52466 -0.60476
 H 1.41779 -0.88485 -0.65186
 H -1.06672 -1.31713 1.05499
 H 1.53815 -0.40380 1.02511
 H -2.24670 -1.23392 -0.25881
 H 2.52510 0.38948 -0.22802
13
bifur_IRC_Distances_noMW_output/new_data/bifur_traj4_Distances point 97
C -1.04386 0.49243 -0.06336
 C 0.53069 1.01125 -0.14544
 C -0.43541 1.22043 -1.18500
 C -1.20586 -0.99123 0.03890
 C 1.55674 -0.04945 0.01282
 F -2.05759 1.15014 0.60949
 F 0.97105 2.14664 0.39402
 H -0.47078 -1.51944 -0.60217
 H 1.42442 -0.88426 -0.65523
 H -1.07092 -1.31884 1.05529
 H 1.52274 -0.40788 1.02419
 H -2.24578 -1.23638 -0.26256
 H 2.52455 0.38660 -0.22094
13
bifur_IRC_Distances_noMW_output/new_data/bifur_traj4_Distances point 98
C -1.04678 0.49348 -0.05855
 C 0.53283 1.01281 -0.15090
 C -0.43862 1.22391 -1.17961
 C -1.20489 -0.99084 0.03950
 C 1.55560 -0.05017 0.01252
 F -2.06175 1.14858 0.61969
 F 0.97918 2.14637 0.37680
 H -0.46021 -1.51474 -0.59996
 H 1.43177 -0.88286 -0.65856
 H -1.07526 -1.32065 1.05543
 H 1.50912 -0.41149 1.02316
 H -2.24554 -1.23879 -0.26565
 H 2.52455 0.38439 -0.21387
13
bifur_IRC_Distances_noMW_output/new_data/bifur_traj4_Distances point 99
C -1.04941 0.49430 -0.05518
 C 0.53476 1.01428 -0.15484
 C -0.44103 1.22681 -1.17469
 C -1.20407 -0.99053 0.03996
 C 1.55465 -0.05073 0.01233
 F -2.06578 1.14702 0.62630
 F 0.98611 2.14643 0.36383
 H -0.45257 -1.51110 -0.59845
 H 1.43663 -0.88174 -0.66110
 H -1.07752 -1.32180 1.05549
 H 1.49875 -0.41436 1.02229
 H -2.24524 -1.24097 -0.26753
 H 2.52472 0.38240 -0.20839
13
bifur_IRC_Distances_noMW_output/new_data/bifur_traj4_Distances point 100
C -1.04942 0.49430 -0.05518
 C 0.53476 1.01428 -0.15484
 C -0.44103 1.22681 -1.17469
 C -1.20407 -0.99054 0.03996
 C 1.55465 -0.05073 0.01233
 F -2.06578 1.14701 0.62629
 F 0.98611 2.14642 0.36383
 H -0.45258 -1.51110 -0.59845
 H 1.43664 -0.88174 -0.66110
 H -1.07753 -1.32180 1.05549
 H 1.49876 -0.41436 1.02229
 H -2.24524 -1.24097 -0.26753
 H 2.52472 0.38240 -0.20839
13
bifur_IRC_Distances_noMW_output/new_data/bifur_traj4_Distances point 101
C -1.05050 0.49590 -0.05558
 C 0.53459 1.01630 -0.15540
 C -0.44243 1.23079 -1.17313
 C -1.19968 -0.98970 0.04022
 C 1.55067 -0.05283 0.01228
 F -2.07073 1.14590 0.62502
 F 0.99065 2.14922 0.36251
 H -0.44528 -1.50832 -0.59809
 H 1.42996 -0.88385 -0.66165
 H -1.07023 -1.31989 1.05567
 H 1.49102 -0.41734 1.02179
 H -2.24211 -1.24392 -0.26663
 H 2.52409 0.37774 -0.20701
13
bifur_IRC_Distances_noMW_output/new_data/bifur_traj4_Distances point 102
C -1.04857 0.49688 -0.05905
 C 0.53206 1.01675 -0.15232
 C -0.44165 1.23208 -1.17712
 C -1.19564 -0.98905 0.04003
 C 1.54719 -0.05461 0.01240
 F -2.07122 1.14665 0.61830
 F 0.98788 2.15202 0.37369
 H -0.44422 -1.50893 -0.59908
 H 1.41830 -0.88744 -0.65975
 H -1.06086 -1.31686 1.05588
 H 1.49273 -0.41765 1.02228
 H -2.23902 -1.24465 -0.26426
 H 2.52302 0.37481 -0.21099
13
bifur_IRC_Distances_noMW_output/new_data/bifur_traj4_Distances point 103
C -1.04518 0.49796 -0.06419
 C 0.52810 1.01687 -0.14750
 C -0.44007 1.23299 -1.18363
 C -1.19055 -0.98827 0.03963
 C 1.54286 -0.05680 0.01265
 F -2.07049 1.14817 0.60855
 F 0.98222 2.15555 0.39094
 H -0.44444 -1.51061 -0.60083
 H 1.40209 -0.89244 -0.65672
 H -1.04843 -1.31274 1.05618
 H 1.49746 -0.41734 1.02328
 H -2.23511 -1.24490 -0.26097
 H 2.52154 0.37157 -0.21738
13
bifur_IRC_Distances_noMW_output/new_data/bifur_traj4_Distances point 104
C -1.04066 0.49904 -0.07069
 C 0.52306 1.01668 -0.14123
 C -0.43774 1.23347 -1.19184
 C -1.18482 -0.98742 0.03901
 C 1.53805 -0.05923 0.01305
 F -2.06868 1.15026 0.59619
 F 0.97409 2.15960 0.41285
 H -0.44625 -1.51332 -0.60339
 H 1.38228 -0.89846 -0.65279
 H -1.03358 -1.30777 1.05656
 H 1.50514 -0.41639 1.02479
 H -2.23070 -1.24469 -0.25687
 H 2.51983 0.36823 -0.22563
13
bifur_IRC_Distances_noMW_output/new_data/bifur_traj4_Distances point 105
C -1.03554 0.49990 -0.07820
 C 0.51755 1.01625 -0.13382
 C -0.43470 1.23331 -1.20055
 C -1.17925 -0.98665 0.03818
 C 1.53345 -0.06151 0.01364
 F -2.06612 1.15255 0.58148
 F 0.96424 2.16377 0.43777
 H -0.45054 -1.51705 -0.60683
 H 1.36042 -0.90478 -0.64824
 H -1.01733 -1.30234 1.05693
 H 1.51594 -0.41468 1.02675
 H -2.22634 -1.24401 -0.25204
 H 2.51822 0.36525 -0.23507
13
bifur_IRC_Distances_noMW_output/new_data/bifur_traj4_Distances point 106
C -1.03071 0.50021 -0.08625
 C 0.51256 1.01565 -0.12566
 C -0.43098 1.23223 -1.20813
 C -1.17499 -0.98618 0.03718
 C 1.53007 -0.06312 0.01439
 F -2.06332 1.15451 0.56468
 F 0.95388 2.16753 0.46361
 H -0.45855 -1.52181 -0.61109
 H 1.33894 -0.91035 -0.64343
 H -1.00124 -1.29701 1.05716
 H 1.52999 -0.41207 1.02893
 H -2.22283 -1.24288 -0.24652
 H 2.51719 0.36331 -0.24487
13
bifur_IRC_Distances_noMW_output/new_data/bifur_traj4_Distances point 107
C -1.02704 0.49967 -0.09442
 C 0.50907 1.01501 -0.11717
 C -0.42668 1.22999 -1.21315
 C -1.17314 -0.98619 0.03612
 C 1.52886 -0.06356 0.01525
 F -2.06089 1.15561 0.54601
 F 0.94430 2.17039 0.48849
 H -0.47127 -1.52752 -0.61595
 H 1.32028 -0.91419 -0.63876
 H -0.98691 -1.29232 1.05716
 H 1.54714 -0.40849 1.03102
 H -2.22089 -1.24138 -0.24029
 H 2.51716 0.36297 -0.25431
13
bifur_IRC_Distances_noMW_output/new_data/bifur_traj4_Distances point 108
C -1.02505 0.49815 -0.10241
 C 0.50764 1.01440 -0.10859
 C -0.42194 1.22652 -1.21482
 C -1.17426 -0.98679 0.03509
 C 1.53030 -0.06258 0.01611
 F -2.05919 1.15556 0.52565
 F 0.93636 2.17212 0.51140
 H -0.48892 -1.53402 -0.62117
 H 1.30602 -0.91575 -0.63453
 H -0.97535 -1.28859 1.05688
 H 1.56696 -0.40395 1.03276
 H -2.22089 -1.23958 -0.23339
 H 2.51832 0.36452 -0.26297
13
bifur_IRC_Distances_noMW_output/new_data/bifur_traj4_Distances point 109
C -1.02479 0.49569 -0.11005
 C 0.50831 1.01383 -0.10014
 C -0.41692 1.22191 -1.21318
 C -1.17828 -0.98793 0.03418
 C 1.53431 -0.06024 0.01689
 F -2.05825 1.15436 0.50399
 F 0.93031 2.17267 0.53198
 H -0.51078 -1.54109 -0.62646
 H 1.29667 -0.91499 -0.63094
 H -0.96701 -1.28594 1.05638
 H 1.58866 -0.39862 1.03400
 H -2.22284 -1.23754 -0.22593
 H 2.52061 0.36790 -0.27073
13
bifur_IRC_Distances_noMW_output/new_data/bifur_traj4_Distances point 110
C -1.02597 0.49247 -0.11718
 C 0.51073 1.01325 -0.09198
 C -0.41179 1.21636 -1.20878
 C -1.18475 -0.98952 0.03346
 C 1.54048 -0.05677 0.01750
 F -2.05784 1.15226 0.48167
 F 0.92594 2.17215 0.55024
 H -0.53560 -1.54847 -0.63156
 H 1.29203 -0.91224 -0.62811
 H -0.96194 -1.28433 1.05576
 H 1.61138 -0.39275 1.03472
 H -2.22647 -1.23526 -0.21817
 H 2.52380 0.37284 -0.27757
13
bifur_IRC_Distances_noMW_output/new_data/bifur_traj4_Distances point 111
C -1.02597 0.49247 -0.11718
 C 0.51073 1.01325 -0.09198
 C -0.41179 1.21636 -1.20878
 C -1.18475 -0.98952 0.03346
 C 1.54048 -0.05677 0.01750
 F -2.05784 1.15226 0.48167
 F 0.92594 2.17215 0.55024
 H -0.53560 -1.54847 -0.63156
 H 1.29203 -0.91224 -0.62811
 H -0.96194 -1.28433 1.05576
 H 1.61138 -0.39275 1.03472
 H -2.22647 -1.23526 -0.21817
 H 2.52380 0.37284 -0.27757
13
bifur_IRC_Distances_noMW_output/new_data/bifur_traj4_Distances point 112
C -1.03096 0.48475 -0.12921
 C 0.51888 1.01187 -0.07744
 C -0.40206 1.20352 -1.19490
 C -1.20237 -0.99344 0.03267
 C 1.55685 -0.04772 0.01810
 F -2.05737 1.14668 0.43879
 F 0.92089 2.16853 0.57960
 H -0.58781 -1.56288 -0.64024
 H 1.29480 -0.90266 -0.62489
 H -0.96099 -1.28392 1.05458
 H 1.65574 -0.38051 1.03475
 H -2.23723 -1.23014 -0.20329
 H 2.53163 0.38592 -0.28854
13
bifur_IRC_Distances_noMW_output/new_data/bifur_traj4_Distances point 113
C -1.03383 0.48092 -0.13366
 C 0.52339 1.01105 -0.07167
 C -0.39797 1.19716 -1.18741
 C -1.21165 -0.99540 0.03258
 C 1.56536 -0.04306 0.01809
 F -2.05693 1.14396 0.42081
 F 0.91958 2.16597 0.59026
 H -0.61131 -1.56909 -0.64339
 H 1.30027 -0.89713 -0.62439
 H -0.96403 -1.28476 1.05415
 H 1.67480 -0.37495 1.03427
 H -2.24316 -1.22754 -0.19712
 H 2.53547 0.39287 -0.29251
13
bifur_IRC_Distances_noMW_output/new_data/bifur_traj4_Distances point 114
C -1.03612 0.47780 -0.13686
 C 0.52709 1.01024 -0.06736
 C -0.39480 1.19185 -1.18134
 C -1.21939 -0.99699 0.03259
 C 1.57243 -0.03920 0.01798
 F -2.05623 1.14187 0.40716
 F 0.91856 2.16361 0.59803
 H -0.62976 -1.57393 -0.64559
 H 1.30596 -0.89244 -0.62431
 H -0.96770 -1.28578 1.05390
 H 1.68963 -0.37051 1.03375
 H -2.24821 -1.22529 -0.19252
 H 2.53855 0.39877 -0.29542
13
bifur_IRC_Distances_noMW_output/new_data/bifur_traj4_Distances point 115
C -1.03721 0.47585 -0.13885
 C 0.52910 1.00957 -0.06462
 C -0.39278 1.18838 -1.17802
 C -1.22414 -0.99797 0.03260
 C 1.57677 -0.03683 0.01789
 F -2.05526 1.14082 0.39884
 F 0.91729 2.16211 0.60326
 H -0.64111 -1.57703 -0.64692
 H 1.30943 -0.88967 -0.62431
 H -0.97020 -1.28645 1.05385
 H 1.69910 -0.36768 1.03350
 H -2.25134 -1.22367 -0.18983
 H 2.54035 0.40255 -0.29740
13
bifur_IRC_Distances_noMW_output/new_data/bifur_traj4_Distances point 116
C -1.03671 0.47531 -0.13990
 C 0.52892 1.00912 -0.06326
 C -0.39189 1.18709 -1.17813
 C -1.22515 -0.99819 0.03251
 C 1.57774 -0.03631 0.01793
 F -2.05397 1.14099 0.39572
 F 0.91527 2.16191 0.60677
 H -0.64478 -1.57837 -0.64762
 H 1.30892 -0.88943 -0.62409
 H -0.97016 -1.28634 1.05403
 H 1.70316 -0.36660 1.03377
 H -2.25201 -1.22283 -0.18900
 H 2.54065 0.40365 -0.29872
13
bifur_IRC_Distances_noMW_output/new_data/bifur_traj4_Distances point 117
C -1.03452 0.47612 -0.14040
 C 0.52645 1.00888 -0.06290
 C -0.39193 1.18789 -1.18165
 C -1.22240 -0.99769 0.03228
 C 1.57535 -0.03763 0.01813
 F -2.05232 1.14234 0.39677
 F 0.91216 2.16314 0.60956
 H -0.64150 -1.57824 -0.64798
 H 1.30364 -0.89184 -0.62350
 H -0.96693 -1.28525 1.05447
 H 1.70266 -0.36709 1.03465
 H -2.25016 -1.22270 -0.18967
 H 2.53949 0.40206 -0.29975
13
bifur_IRC_Distances_noMW_output/new_data/bifur_traj4_Distances point 118
C -1.03071 0.47813 -0.14067
 C 0.52182 1.00884 -0.06313
 C -0.39267 1.19051 -1.18822
 C -1.21619 -0.99653 0.03189
 C 1.56987 -0.04061 0.01850
 F -2.05029 1.14477 0.40080
 F 0.90778 2.16578 0.61248
 H -0.63236 -1.57695 -0.64823
 H 1.29342 -0.89676 -0.62252
 H -0.96031 -1.28313 1.05517
 H 1.69860 -0.36890 1.03617
 H -2.24599 -1.22316 -0.19144
 H 2.53704 0.39800 -0.30079
13
bifur_IRC_Distances_noMW_output/new_data/bifur_traj4_Distances point 119
C -1.02543 0.48116 -0.14095
 C 0.51525 1.00898 -0.06366
 C -0.39394 1.19467 -1.19734
 C -1.20694 -0.99478 0.03135
 C 1.56168 -0.04504 0.01904
 F -2.04794 1.14810 0.40678
 F 0.90216 2.16968 0.61602
 H -0.61839 -1.57476 -0.64854
 H 1.27842 -0.90390 -0.62118
 H -0.95035 -1.27998 1.05613
 H 1.69179 -0.37180 1.03828
 H -2.23981 -1.22412 -0.19395
 H 2.53350 0.39180 -0.30199
13
bifur_IRC_Distances_noMW_output/new_data/bifur_traj4_Distances point 120
C -1.01909 0.48497 -0.14132
 C 0.50727 1.00928 -0.06434
 C -0.39556 1.20000 -1.20812
 C -1.19535 -0.99260 0.03071
 C 1.55141 -0.05057 0.01970
 F -2.04550 1.15206 0.41387
 F 0.89574 2.17456 0.62011
 H -0.60084 -1.57191 -0.64895
 H 1.25961 -0.91273 -0.61958
 H -0.93767 -1.27602 1.05729
 H 1.68291 -0.37552 1.04083
 H -2.23210 -1.22548 -0.19688
 H 2.52918 0.38397 -0.30333
13
bifur_IRC_Distances_noMW_output/new_data/bifur_traj4_Distances point 121
C -1.01251 0.48915 -0.14168
 C 0.49883 1.00976 -0.06516
 C -0.39744 1.20600 -1.21918
 C -1.18267 -0.99019 0.03005
 C 1.54014 -0.05658 0.02040
 F -2.04345 1.15612 0.42131
 F 0.88954 2.17986 0.62405
 H -0.58142 -1.56859 -0.64940
 H 1.23908 -0.92222 -0.61796
 H -0.92360 -1.27169 1.05848
 H 1.67263 -0.37974 1.04349
 H -2.22372 -1.22717 -0.19985
 H 2.52458 0.37530 -0.30454
13
bifur_IRC_Distances_noMW_output/new_data/bifur_traj4_Distances point 122
C -1.01251 0.48915 -0.14168
 C 0.49883 1.00976 -0.06516
 C -0.39744 1.20600 -1.21918
 C -1.18267 -0.99019 0.03005
 C 1.54014 -0.05659 0.02040
 F -2.04345 1.15612 0.42131
 F 0.88954 2.17986 0.62405
 H -0.58142 -1.56859 -0.64940
 H 1.23908 -0.92222 -0.61796
 H -0.92360 -1.27169 1.05848
 H 1.67263 -0.37974 1.04349
 H -2.22372 -1.22717 -0.19985
 H 2.52458 0.37530 -0.30454
13
bifur_IRC_Distances_noMW_output/new_data/bifur_traj4_Distances point 123
C -1.00255 0.49702 -0.14177
 C 0.48511 1.01166 -0.06759
 C -0.40167 1.21832 -1.23613
 C -1.15927 -0.98571 0.02910
 C 1.51921 -0.06763 0.02154
 F -2.04329 1.16213 0.43478
 F 0.88298 2.18961 0.62740
 H -0.54383 -1.56110 -0.64978
 H 1.20255 -0.93884 -0.61552
 H -0.89716 -1.26379 1.06022
 H 1.64960 -0.38856 1.04753
 H -2.20835 -1.23166 -0.20462
 H 2.51666 0.35853 -0.30515
13
bifur_IRC_Distances_noMW_output/new_data/bifur_traj4_Distances point 124
C -1.00111 0.50010 -0.14116
 C 0.48193 1.01341 -0.06948
 C -0.40406 1.22420 -1.23928
 C -1.15069 -0.98403 0.02900
 C 1.51143 -0.07167 0.02182
 F -2.04679 1.16286 0.43989
 F 0.88538 2.19332 0.62473
 H -0.52832 -1.55697 -0.64938
 H 1.19073 -0.94410 -0.61508
 H -0.88708 -1.26098 1.06035
 H 1.63702 -0.39289 1.04816
 H -2.20271 -1.23476 -0.20578
 H 2.51426 0.35150 -0.30379
13
bifur_IRC_Distances_noMW_output/new_data/bifur_traj4_Distances point 125
C -1.00300 0.50235 -0.13993
 C 0.48223 1.01590 -0.07200
 C -0.40670 1.22978 -1.23757
 C -1.14515 -0.98290 0.02925
 C 1.50629 -0.07430 0.02183
 F -2.05353 1.16147 0.44361
 F 0.89296 2.19595 0.61800
 H -0.51614 -1.55254 -0.64843
 H 1.18520 -0.94648 -0.61534
 H -0.88013 -1.25928 1.05981
 H 1.62366 -0.39708 1.04751
 H -2.19898 -1.23863 -0.20586
 H 2.51330 0.34577 -0.30088
13
bifur_IRC_Distances_noMW_output/new_data/bifur_traj4_Distances point 126
C -1.00808 0.50386 -0.13803
 C 0.48579 1.01917 -0.07524
 C -0.40966 1.23525 -1.23120
 C -1.14235 -0.98227 0.02982
 C 1.50352 -0.07569 0.02160
 F -2.06347 1.15802 0.44619
 F 0.90559 2.19769 0.60712
 H -0.50678 -1.54769 -0.64692
 H 1.18552 -0.94620 -0.61631
 H -0.87601 -1.25860 1.05865
 H 1.60923 -0.40130 1.04568
 H -2.19696 -1.24336 -0.20499
 H 2.51367 0.34111 -0.29635
13
bifur_IRC_Distances_noMW_output/new_data/bifur_traj4_Distances point 127
C -1.01567 0.50496 -0.13555
 C 0.49182 1.02323 -0.07921
 C -0.41305 1.24104 -1.22103
 C -1.14121 -0.98193 0.03066
 C 1.50217 -0.07632 0.02121
 F -2.07629 1.15289 0.44812
 F 0.92251 2.19899 0.59250
 H -0.49877 -1.54221 -0.64500
 H 1.18976 -0.94406 -0.61792
 H -0.87345 -1.25854 1.05702
 H 1.59316 -0.40587 1.04296
 H -2.19595 -1.24899 -0.20343
 H 2.51496 0.33681 -0.29032
13
bifur_IRC_Distances_noMW_output/new_data/bifur_traj4_Distances point 128
C -1.02502 0.50602 -0.13267
 C 0.49939 1.02811 -0.08380
 C -0.41693 1.24765 -1.20801
 C -1.14052 -0.98166 0.03165
 C 1.50117 -0.07678 0.02076
 F -2.09164 1.14648 0.44960
 F 0.94283 2.20041 0.57487
 H -0.49058 -1.53593 -0.64288
 H 1.19557 -0.94104 -0.62003
 H -0.87085 -1.25861 1.05511
 H 1.57499 -0.41114 1.03972
 H -2.19515 -1.25561 -0.20134
 H 2.51675 0.33211 -0.28298
13
bifur_IRC_Distances_noMW_output/new_data/bifur_traj4_Distances point 129
C -1.03530 0.50733 -0.12972
 C 0.50754 1.03375 -0.08873
 C -0.42125 1.25538 -1.19322
 C -1.13915 -0.98124 0.03271
 C 1.49954 -0.07757 0.02035
 F -2.10901 1.13924 0.45050
 F 0.96536 2.20250 0.55552
 H -0.48116 -1.52885 -0.64085
 H 1.20044 -0.93810 -0.62243
 H -0.86654 -1.25828 1.05311
 H 1.55474 -0.41731 1.03637
 H -2.19382 -1.26317 -0.19882
 H 2.51862 0.32633 -0.27478
13
bifur_IRC_Distances_noMW_output/new_data/bifur_traj4_Distances point 130
C -1.04551 0.50908 -0.12716
 C 0.51524 1.03996 -0.09352
 C -0.42581 1.26425 -1.17800
 C -1.13620 -0.98053 0.03370
 C 1.49652 -0.07911 0.02007
 F -2.12750 1.13173 0.45043
 F 0.98840 2.20567 0.53639
 H -0.47002 -1.52123 -0.63925
 H 1.20205 -0.93617 -0.62481
 H -0.85913 -1.25705 1.05122
 H 1.53315 -0.42432 1.03330
 H -2.19139 -1.27141 -0.19590
 H 2.52019 0.31912 -0.26645
13
bifur_IRC_Distances_noMW_output/new_data/bifur_traj4_Distances point 131
C -1.05475 0.51137 -0.12542
 C 0.52164 1.04642 -0.09767
 C -0.43035 1.27403 -1.16379
 C -1.13116 -0.97943 0.03452
 C 1.49169 -0.08162 0.01999
 F -2.14605 1.12454 0.44905
 F 1.01027 2.21013 0.51950
 H -0.45717 -1.51348 -0.63834
 H 1.19878 -0.93595 -0.62680
 H -0.84783 -1.25460 1.04956
 H 1.51129 -0.43192 1.03085
 H -2.18753 -1.27994 -0.19259
 H 2.52115 0.31045 -0.25885
13
bifur_IRC_Distances_noMW_output/new_data/bifur_traj4_Distances point 132
C -1.06243 0.51419 -0.12474
 C 0.52621 1.05288 -0.10086
 C -0.43466 1.28443 -1.15160
 C -1.12384 -0.97792 0.03511
 C 1.48490 -0.08517 0.02012
 F -2.16386 1.11808 0.44627
 F 1.02983 2.21587 0.50624
 H -0.44276 -1.50591 -0.63823
 H 1.18990 -0.93779 -0.62811
 H -0.83242 -1.25081 1.04816
 H 1.48992 -0.43986 1.02919
 H -2.18215 -1.28842 -0.18895
 H 2.52135 0.30043 -0.25262
13
bifur_IRC_Distances_noMW_output/new_data/bifur_traj4_Distances point 133
C -1.06243 0.51419 -0.12474
 C 0.52622 1.05288 -0.10086
 C -0.43465 1.28443 -1.15160
 C -1.12384 -0.97792 0.03511
 C 1.48490 -0.08517 0.02012
 F -2.16386 1.11808 0.44627
 F 1.02983 2.21587 0.50624
 H -0.44276 -1.50591 -0.63823
 H 1.18991 -0.93779 -0.62811
 H -0.83242 -1.25082 1.04816
 H 1.48993 -0.43985 1.02919
 H -2.18215 -1.28842 -0.18895
 H 2.52135 0.30043 -0.25262
13
bifur_IRC_Distances_noMW_output/new_data/bifur_traj4_Distances point 134
C -1.07223 0.52106 -0.12679
 C 0.52945 1.06485 -0.10375
 C -0.44196 1.30563 -1.13547
 C -1.10336 -0.97386 0.03545
 C 1.46632 -0.09486 0.02103
 F -2.19508 1.10822 0.43688
 F 1.05957 2.23028 0.49300
 H -0.41138 -1.49253 -0.64047
 H 1.15638 -0.94748 -0.62789
 H -0.79108 -1.23964 1.04598
 H 1.45154 -0.45547 1.02850
 H -2.16757 -1.30407 -0.18084
 H 2.51939 0.27787 -0.24564
13
bifur_IRC_Distances_noMW_output/new_data/bifur_traj4_Distances point 135
C -1.07468 0.52451 -0.12939
 C 0.52884 1.06993 -0.10333
 C -0.44455 1.31521 -1.13106
 C -1.09208 -0.97170 0.03519
 C 1.45621 -0.10008 0.02179
 F -2.20773 1.10477 0.43011
 F 1.06949 2.23790 0.49289
 H -0.39738 -1.48753 -0.64286
 H 1.13464 -0.95410 -0.62629
 H -0.76770 -1.23303 1.04496
 H 1.43681 -0.46213 1.02933
 H -2.15965 -1.31059 -0.17630
 H 2.51778 0.26685 -0.24505
13
bifur_IRC_Distances_noMW_output/new_data/bifur_traj4_Distances point 136
C -1.07642 0.52747 -0.13287
 C 0.52786 1.07443 -0.10173
 C -0.44629 1.32354 -1.12748
 C -1.08172 -0.96977 0.03468
 C 1.44701 -0.10479 0.02273
 F -2.21880 1.10169 0.42132
 F 1.07710 2.24510 0.49599
 H -0.38695 -1.48405 -0.64616
 H 1.11223 -0.96062 -0.62385
 H -0.74432 -1.22634 1.04375
 H 1.42627 -0.46748 1.03069
 H -2.15235 -1.31615 -0.17107
 H 2.51639 0.25696 -0.24599
13
bifur_IRC_Distances_noMW_output/new_data/bifur_traj4_Distances point 137
C -1.07843 0.52967 -0.13719
 C 0.52751 1.07863 -0.09900
 C -0.44718 1.33056 -1.12295
 C -1.07326 -0.96827 0.03397
 C 1.43956 -0.10854 0.02384
 F -2.22923 1.09825 0.40961
 F 1.08379 2.25166 0.50116
 H -0.38157 -1.48215 -0.65050
 H 1.09070 -0.96617 -0.62074
 H -0.72164 -1.21980 1.04211
 H 1.42027 -0.47139 1.03235
 H -2.14625 -1.32097 -0.16463
 H 2.51573 0.24853 -0.24803
13
bifur_IRC_Distances_noMW_output/new_data/bifur_traj4_Distances point 138
C -1.08178 0.53080 -0.14238
 C 0.52888 1.08288 -0.09512
 C -0.44725 1.33630 -1.11540
 C -1.06770 -0.96741 0.03312
 C 1.43478 -0.11088 0.02510
 F -2.24012 1.09356 0.39364
 F 1.09110 2.25743 0.50737
 H -0.38291 -1.48192 -0.65606
 H 1.07153 -0.96987 -0.61714
 H -0.70015 -1.21363 1.03980
 H 1.41921 -0.47375 1.03407
 H -2.14195 -1.32537 -0.15625
 H 2.51637 0.24186 -0.25077
13
bifur_IRC_Distances_noMW_output/new_data/bifur_traj4_Distances point 139
C -1.08758 0.53049 -0.14845
 C 0.53312 1.08753 -0.09005
 C -0.44654 1.34067 -1.10259
 C -1.06624 -0.96741 0.03224
 C 1.43374 -0.11126 0.02647
 F -2.25246 1.08671 0.37193
 F 1.10056 2.26215 0.51354
 H -0.39280 -1.48350 -0.66302
 H 1.05666 -0.97069 -0.61331
 H -0.68083 -1.20809 1.03657
 H 1.42362 -0.47439 1.03561
 H -2.14020 -1.32956 -0.14512
 H 2.51893 0.23734 -0.25382
13
bifur_IRC_Distances_noMW_output/new_data/bifur_traj4_Distances point 140
C -1.09636 0.52854 -0.15515
 C 0.54082 1.09267 -0.08399
 C -0.44520 1.34362 -1.08321
 C -1.06962 -0.96840 0.03146
 C 1.43710 -0.10938 0.02781
 F -2.26651 1.07728 0.34405
 F 1.11297 2.26555 0.51865
 H -0.41163 -1.48679 -0.67122
 H 1.04794 -0.96793 -0.60972
 H -0.66500 -1.20360 1.03241
 H 1.43329 -0.47327 1.03670
 H -2.14153 -1.33359 -0.13101
 H 2.52373 0.23531 -0.25678
13
bifur_IRC_Distances_noMW_output/new_data/bifur_traj4_Distances point 141
C -1.10758 0.52521 -0.16205
 C 0.55139 1.09811 -0.07735
 C -0.44354 1.34529 -1.05797
 C -1.07729 -0.97024 0.03094
 C 1.44433 -0.10552 0.02897
 F -2.28156 1.06574 0.31134
 F 1.12785 2.26755 0.52216
 H -0.43729 -1.49133 -0.68012
 H 1.04570 -0.96191 -0.60688
 H -0.65347 -1.20034 1.02764
 H 1.44675 -0.47076 1.03724
 H -2.14575 -1.33736 -0.11455
 H 2.53046 0.23557 -0.25937
13
bifur_IRC_Distances_noMW_output/new_data/bifur_traj4_Distances point 142
C -1.12019 0.52095 -0.16875
 C 0.56372 1.10357 -0.07056
 C -0.44185 1.34597 -1.02863
 C -1.08798 -0.97263 0.03076
 C 1.45426 -0.10030 0.02983
 F -2.29663 1.05298 0.27572
 F 1.14410 2.26832 0.52412
 H -0.46669 -1.49652 -0.68913
 H 1.04889 -0.95354 -0.60507
 H -0.64612 -1.19827 1.02267
 H 1.46221 -0.46736 1.03729
 H -2.15216 -1.34073 -0.09674
 H 2.53843 0.23756 -0.26151
13
bifur_IRC_Distances_noMW_output/new_data/bifur_traj4_Distances point 143
C -1.13326 0.51618 -0.17505
 C 0.57681 1.10881 -0.06385
 C -0.44029 1.34593 -0.99691
 C -1.10050 -0.97534 0.03091
 C 1.46579 -0.09425 0.03036
 F -2.31095 1.03978 0.23877
 F 1.16070 2.26807 0.52490
 H -0.49745 -1.50196 -0.69787
 H 1.05617 -0.94371 -0.60440
 H -0.64243 -1.19724 1.01783
 H 1.47839 -0.46345 1.03692
 H -2.16006 -1.34362 -0.07841
 H 2.54707 0.24079 -0.26321
13
bifur_IRC_Distances_noMW_output/new_data/bifur_traj4_Distances point 144
C -1.13326 0.51618 -0.17505
 C 0.57681 1.10881 -0.06385
 C -0.44029 1.34593 -0.99691
 C -1.10050 -0.97534 0.03091
 C 1.46579 -0.09425 0.03036
 F -2.31095 1.03978 0.23877
 F 1.16070 2.26807 0.52490
 H -0.49745 -1.50196 -0.69787
 H 1.05617 -0.94370 -0.60440
 H -0.64243 -1.19724 1.01783
 H 1.47839 -0.46345 1.03692
 H -2.16006 -1.34362 -0.07840
 H 2.54708 0.24079 -0.26321
13
bifur_IRC_Distances_noMW_output/new_data/bifur_traj4_Distances point 145
C -1.15802 0.50631 -0.18604
 C 0.60222 1.11790 -0.05127
 C -0.43775 1.34427 -0.93259
 C -1.12732 -0.98094 0.03210
 C 1.49033 -0.08139 0.03049
 F -2.33521 1.01454 0.16602
 F 1.19157 2.26532 0.52471
 H -0.55669 -1.51255 -0.71334
 H 1.07792 -0.92255 -0.60604
 H -0.64340 -1.19752 1.00936
 H 1.50982 -0.45511 1.03524
 H -2.17793 -1.34769 -0.04299
 H 2.56447 0.24940 -0.26563
13
bifur_IRC_Distances_noMW_output/new_data/bifur_traj4_Distances point 146
C -1.16856 0.50171 -0.19067
 C 0.61330 1.12145 -0.04558
 C -0.43671 1.34286 -0.90317
 C -1.14006 -0.98353 0.03297
 C 1.50194 -0.07530 0.03019
 F -2.34439 1.00359 0.13272
 F 1.20433 2.26328 0.52480
 H -0.58296 -1.51740 -0.71968
 H 1.08986 -0.91255 -0.60785
 H -0.64654 -1.19840 1.00599
 H 1.52417 -0.45102 1.03411
 H -2.18677 -1.34881 -0.02721
 H 2.57238 0.25412 -0.26662
13
bifur_IRC_Distances_noMW_output/new_data/bifur_traj4_Distances point 147
C -1.17731 0.49757 -0.19479
 C 0.62268 1.12422 -0.04033
 C -0.43572 1.34115 -0.87741
 C -1.15154 -0.98584 0.03387
 C 1.51237 -0.06980 0.02976
 F -2.35132 0.99427 0.10278
 F 1.21453 2.26113 0.52578
 H -0.60616 -1.52190 -0.72499
 H 1.10094 -0.90365 -0.60983
 H -0.65032 -1.19945 1.00327
 H 1.53741 -0.44712 1.03294
 H -2.19491 -1.34932 -0.01334
 H 2.57936 0.25874 -0.26772
13
bifur_IRC_Distances_noMW_output/new_data/bifur_traj4_Distances point 148
C -1.18404 0.49400 -0.19855
 C 0.63008 1.12618 -0.03541
 C -0.43469 1.33921 -0.85630
 C -1.16131 -0.98781 0.03468
 C 1.52126 -0.06509 0.02931
 F -2.35594 0.98683 0.07666
 F 1.22175 2.25912 0.52830
 H -0.62614 -1.52611 -0.72939
 H 1.11004 -0.89629 -0.61157
 H -0.65387 -1.20040 1.00115
 H 1.54965 -0.44340 1.03190
 H -2.20200 -1.34924 -0.00157
 H 2.58521 0.26301 -0.26922
13
bifur_IRC_Distances_noMW_output/new_data/bifur_traj4_Distances point 149
C -1.18851 0.49110 -0.20218
 C 0.63521 1.12735 -0.03067
 C -0.43351 1.33714 -0.84064
 C -1.16895 -0.98936 0.03527
 C 1.52824 -0.06137 0.02896
 F -2.35827 0.98140 0.05449
 F 1.22563 2.25754 0.53308
 H -0.64284 -1.53014 -0.73312
 H 1.11591 -0.89089 -0.61263
 H -0.65613 -1.20094 0.99955
 H 1.56113 -0.43989 1.03122
 H -2.20768 -1.34860 0.00810
 H 2.58978 0.26666 -0.27145
13
bifur_IRC_Distances_noMW_output/new_data/bifur_traj4_Distances point 150
C -1.19057 0.48899 -0.20587
 C 0.63782 1.12781 -0.02600
 C -0.43217 1.33514 -0.83102
 C -1.17396 -0.99043 0.03552
 C 1.53289 -0.05885 0.02884
 F -2.35842 0.97807 0.03644
 F 1.22594 2.25674 0.54061
 H -0.65608 -1.53403 -0.73643
 H 1.11730 -0.88789 -0.61259
 H -0.65598 -1.20072 0.99837
 H 1.57188 -0.43666 1.03115
 H -2.21158 -1.34751 0.01569
 H 2.59292 0.26934 -0.27469
13
bifur_IRC_Distances_noMW_output/new_data/bifur_traj4_Distances point 151
C -1.19040 0.48773 -0.20959
 C 0.63803 1.12771 -0.02153
 C -0.43074 1.33349 -0.82724
 C -1.17619 -0.99099 0.03536
 C 1.53507 -0.05762 0.02901
 F -2.35684 0.97669 0.02268
 F 1.22311 2.25688 0.55040
 H -0.66566 -1.53766 -0.73950
 H 1.11388 -0.88735 -0.61136
 H -0.65293 -1.19962 0.99751
 H 1.58156 -0.43386 1.03182
 H -2.21354 -1.34618 0.02125
 H 2.59463 0.27078 -0.27880
13
bifur_IRC_Distances_noMW_output/new_data/bifur_traj4_Distances point 152
C -1.18868 0.48719 -0.21310
 C 0.63651 1.12730 -0.01750
 C -0.42936 1.33229 -0.82777
 C -1.17616 -0.99114 0.03489
 C 1.53523 -0.05746 0.02943
 F -2.35430 0.97673 0.01286
 F 1.21834 2.25779 0.56103
 H -0.67196 -1.54084 -0.74233
 H 1.10693 -0.88868 -0.60928
 H -0.64767 -1.19787 0.99690
 H 1.58980 -0.43163 1.03305
 H -2.21389 -1.34483 0.02505
 H 2.59519 0.27113 -0.28323
13
bifur_IRC_Distances_noMW_output/new_data/bifur_traj4_Distances point 153
C -1.18625 0.48713 -0.21621
 C 0.63414 1.12678 -0.01406
 C -0.42813 1.33153 -0.83064
 C -1.17478 -0.99102 0.03426
 C 1.53418 -0.05793 0.02998
 F -2.35151 0.97755 0.00610
 F 1.21293 2.25911 0.57116
 H -0.67586 -1.54350 -0.74487
 H 1.09835 -0.89100 -0.60687
 H -0.64138 -1.19585 0.99647
 H 1.59652 -0.42993 1.03457
 H -2.21326 -1.34363 0.02756
 H 2.59505 0.27075 -0.28745
13
bifur_IRC_Distances_noMW_output/new_data/bifur_traj4_Distances point 154
C -1.18384 0.48728 -0.21882
 C 0.63169 1.12633 -0.01126
 C -0.42714 1.33114 -0.83398
 C -1.17293 -0.99079 0.03362
 C 1.53268 -0.05865 0.03056
 F -2.34907 0.97852 0.00125
 F 1.20798 2.26051 0.57982
 H -0.67828 -1.54560 -0.74708
 H 1.08989 -0.89351 -0.60457
 H -0.63516 -1.19388 0.99611
 H 1.60177 -0.42869 1.03608
 H -2.21223 -1.34269 0.02932
 H 2.59464 0.27003 -0.29106
13
bifur_IRC_Distances_noMW_output/new_data/bifur_traj4_Distances point 155
C -1.18384 0.48728 -0.21882
 C 0.63169 1.12633 -0.01126
 C -0.42714 1.33114 -0.83399
 C -1.17293 -0.99079 0.03362
 C 1.53268 -0.05865 0.03056
 F -2.34906 0.97853 0.00126
 F 1.20798 2.26051 0.57982
 H -0.67828 -1.54560 -0.74708
 H 1.08988 -0.89351 -0.60457
 H -0.63516 -1.19388 0.99611
 H 1.60177 -0.42869 1.03608
 H -2.21223 -1.34269 0.02932
 H 2.59464 0.27003 -0.29106
13
bifur_IRC_Distances_noMW_output/new_data/bifur_traj4_Distances point 156
C -1.18255 0.48723 -0.22224
 C 0.63014 1.12668 -0.00765
 C -0.42638 1.33148 -0.83362
 C -1.17139 -0.99065 0.03298
 C 1.53150 -0.05921 0.03126
 F -2.34825 0.97800 -0.00828
 F 1.20480 2.26242 0.58876
 H -0.68248 -1.54802 -0.75047
 H 1.08030 -0.89569 -0.60210
 H -0.62689 -1.19132 0.99505
 H 1.60778 -0.42747 1.03783
 H -2.21154 -1.34227 0.03346
 H 2.59496 0.26882 -0.29498
13
bifur_IRC_Distances_noMW_output/new_data/bifur_traj4_Distances point 157
C -1.18596 0.48644 -0.22279
 C 0.63332 1.12824 -0.00701
 C -0.42705 1.33248 -0.82428
 C -1.17379 -0.99109 0.03341
 C 1.53366 -0.05812 0.03107
 F -2.35209 0.97453 -0.01643
 F 1.21027 2.26233 0.58610
 H -0.68626 -1.54805 -0.75164
 H 1.08350 -0.89329 -0.60308
 H -0.62714 -1.19143 0.99389
 H 1.60799 -0.42759 1.03731
 H -2.21335 -1.34339 0.03767
 H 2.59688 0.26894 -0.29422
13
bifur_IRC_Distances_noMW_output/new_data/bifur_traj4_Distances point 158
C -1.19291 0.48499 -0.22236
 C 0.63995 1.13104 -0.00733
 C -0.42866 1.33425 -0.80664
 C -1.17896 -0.99196 0.03451
 C 1.53822 -0.05582 0.03041
 F -2.35965 0.96817 -0.02792
 F 1.22193 2.26134 0.57721
 H -0.69160 -1.54706 -0.75241
 H 1.09359 -0.88784 -0.60607
 H -0.63112 -1.19274 0.99216
 H 1.60586 -0.42836 1.03560
 H -2.21706 -1.34569 0.04391
 H 2.60039 0.26968 -0.29107
13
bifur_IRC_Distances_noMW_output/new_data/bifur_traj4_Distances point 159
C -1.20255 0.48312 -0.22097
 C 0.64915 1.13484 -0.00863
 C -0.43108 1.33682 -0.78252
 C -1.18602 -0.99313 0.03612
 C 1.54441 -0.05272 0.02941
 F -2.37019 0.95964 -0.04142
 F 1.23848 2.25969 0.56280
 H -0.69751 -1.54508 -0.75283
 H 1.10883 -0.88014 -0.61071
 H -0.63789 -1.19496 0.99005
 H 1.60141 -0.42983 1.03303
 H -2.22204 -1.34897 0.05144
 H 2.60499 0.27073 -0.28576
13
bifur_IRC_Distances_noMW_output/new_data/bifur_traj4_Distances point 160
C -1.21375 0.48115 -0.21871
 C 0.65977 1.13928 -0.01085
 C -0.43411 1.34014 -0.75444
 C -1.19386 -0.99439 0.03801
 C 1.55124 -0.04931 0.02825
 F -2.38269 0.94988 -0.05525
 F 1.25815 2.25769 0.54404
 H -0.70293 -1.54220 -0.75300
 H 1.12692 -0.87124 -0.61654
 H -0.64620 -1.19774 0.98780
 H 1.59489 -0.43200 1.03004
 H -2.22752 -1.35297 0.05935
 H 2.61008 0.27171 -0.27871
13
bifur_IRC_Distances_noMW_output/new_data/bifur_traj4_Distances point 161
C -1.22571 0.47929 -0.21565
 C 0.67099 1.14413 -0.01397
 C -0.43759 1.34418 -0.72422
 C -1.20171 -0.99562 0.04001
 C 1.55805 -0.04592 0.02708
 F -2.39645 0.93954 -0.06817
 F 1.27967 2.25560 0.52172
 H -0.70716 -1.53849 -0.75299
 H 1.14623 -0.86189 -0.62316
 H -0.65509 -1.20080 0.98559
 H 1.58647 -0.43487 1.02695
 H -2.23293 -1.35752 0.06697
 H 2.61522 0.27237 -0.27016
13
bifur_IRC_Distances_noMW_output/new_data/bifur_traj4_Distances point 162
C -1.23789 0.47770 -0.21183
 C 0.68226 1.14923 -0.01796
 C -0.44140 1.34891 -0.69323
 C -1.20901 -0.99672 0.04199
 C 1.56434 -0.04282 0.02600
 F -2.41100 0.92912 -0.07921
 F 1.30216 2.25359 0.49640
 H -0.70971 -1.53403 -0.75290
 H 1.16555 -0.85263 -0.63031
 H -0.66387 -1.20393 0.98356
 H 1.57632 -0.43844 1.02402
 H -2.23786 -1.36251 0.07379
 H 2.62012 0.27252 -0.26032
13
bifur_IRC_Distances_noMW_output/new_data/bifur_traj4_Distances point 163
C -1.24982 0.47650 -0.20734
 C 0.69310 1.15443 -0.02278
 C -0.44544 1.35430 -0.66264
 C -1.21532 -0.99762 0.04382
 C 1.56973 -0.04020 0.02511
 F -2.42593 0.91900 -0.08765
 F 1.32484 2.25186 0.46870
 H -0.71029 -1.52889 -0.75280
 H 1.18388 -0.84394 -0.63769
 H -0.67192 -1.20692 0.98182
 H 1.56463 -0.44269 1.02144
 H -2.24199 -1.36783 0.07943
 H 2.62453 0.27199 -0.24940
13
bifur_IRC_Distances_noMW_output/new_data/bifur_traj4_Distances point 164
C -1.26113 0.47579 -0.20233
 C 0.70311 1.15963 -0.02832
 C -0.44960 1.36030 -0.63355
 C -1.22023 -0.99826 0.04541
 C 1.57388 -0.03824 0.02448
 F -2.44088 0.90953 -0.09298
 F 1.34702 2.25058 0.43938
 H -0.70864 -1.52319 -0.75278
 H 1.20026 -0.83623 -0.64501
 H -0.67860 -1.20957 0.98042
 H 1.55159 -0.44757 1.01935
 H -2.24504 -1.37341 0.08362
 H 2.62826 0.27065 -0.23769
13
bifur_IRC_Distances_noMW_output/new_data/bifur_traj4_Distances point 165
C -1.27141 0.47564 -0.19700
 C 0.71190 1.16473 -0.03437
 C -0.45380 1.36685 -0.60712
 C -1.22336 -0.99858 0.04667
 C 1.57646 -0.03712 0.02418
 F -2.45546 0.90101 -0.09492
 F 1.36798 2.24999 0.40949
 H -0.70460 -1.51707 -0.75289
 H 1.21373 -0.82994 -0.65190
 H -0.68326 -1.21165 0.97937
 H 1.53745 -0.45304 1.01789
 H -2.24675 -1.37915 0.08624
 H 2.63114 0.26833 -0.22564
13
bifur_IRC_Distances_noMW_output/new_data/bifur_traj4_Distances point 166
C -1.27141 0.47564 -0.19701
 C 0.71190 1.16473 -0.03437
 C -0.45380 1.36685 -0.60712
 C -1.22336 -0.99858 0.04667
 C 1.57646 -0.03712 0.02418
 F -2.45546 0.90101 -0.09492
 F 1.36798 2.24999 0.40949
 H -0.70460 -1.51707 -0.75289
 H 1.21373 -0.82994 -0.65190
 H -0.68326 -1.21165 0.97937
 H 1.53745 -0.45304 1.01789
 H -2.24676 -1.37915 0.08624
 H 2.63114 0.26833 -0.22564
13
bifur_IRC_Distances_noMW_output/new_data/bifur_traj4_Distances point 167
C -1.28692 0.47733 -0.18700
 C 0.72385 1.17393 -0.04652
 C -0.46170 1.38092 -0.56815
 C -1.22282 -0.99802 0.04791
 C 1.57568 -0.03811 0.02458
 F -2.48120 0.88837 -0.08908
 F 1.40231 2.25181 0.35562
 H -0.68920 -1.50462 -0.75357
 H 1.22759 -0.82364 -0.66226
 H -0.68373 -1.21302 0.97813
 H 1.50779 -0.46500 1.01717
 H -2.24526 -1.39034 0.08697
 H 2.63362 0.26039 -0.20379
13
bifur_IRC_Distances_noMW_output/new_data/bifur_traj4_Distances point 168
C -1.29124 0.47896 -0.18341
 C 0.72636 1.17750 -0.05138
 C -0.46492 1.38747 -0.55816
 C -1.21928 -0.99720 0.04789
 C 1.57247 -0.04010 0.02516
 F -2.49071 0.88488 -0.08320
 F 1.41351 2.25423 0.33676
 H -0.67923 -1.49930 -0.75408
 H 1.22698 -0.82404 -0.66474
 H -0.67926 -1.21209 0.97770
 H 1.49444 -0.47057 1.01782
 H -2.24228 -1.39502 0.08586
 H 2.63318 0.25527 -0.19624
13
bifur_IRC_Distances_noMW_output/new_data/bifur_traj4_Distances point 169
C -1.29360 0.48075 -0.18106
 C 0.72707 1.18026 -0.05493
 C -0.46748 1.39310 -0.55343
 C -1.21468 -0.99623 0.04763
 C 1.56836 -0.04253 0.02581
 F -2.49771 0.88293 -0.07744
 F 1.42085 2.25716 0.32432
 H -0.66952 -1.49506 -0.75466
 H 1.22288 -0.82601 -0.66558
 H -0.67293 -1.21045 0.97723
 H 1.48335 -0.47530 1.01886
 H -2.23868 -1.39877 0.08465
 H 2.63210 0.25016 -0.19142
13
bifur_IRC_Distances_noMW_output/new_data/bifur_traj4_Distances point 170
C -1.29477 0.48243 -0.17976
 C 0.72681 1.18241 -0.05729
 C -0.46947 1.39780 -0.55161
 C -1.20993 -0.99527 0.04726
 C 1.56414 -0.04497 0.02644
 F -2.50287 0.88181 -0.07301
 F 1.42559 2.26016 0.31682
 H -0.66104 -1.49186 -0.75536
 H 1.21703 -0.82866 -0.66535
 H -0.66587 -1.20847 0.97663
 H 1.47462 -0.47911 1.02006
 H -2.23510 -1.40171 0.08390
 H 2.63084 0.24545 -0.18873
13
bifur_IRC_Distances_noMW_output/new_data/bifur_traj4_Distances point 171
C -1.29552 0.48381 -0.17929
 C 0.72634 1.18423 -0.05860
 C -0.47104 1.40172 -0.55039
 C -1.20573 -0.99444 0.04690
 C 1.56046 -0.04710 0.02701
 F -2.50695 0.88084 -0.07101
 F 1.42899 2.26298 0.31262
 H -0.65454 -1.48960 -0.75634
 H 1.21079 -0.83124 -0.66459
 H -0.65880 -1.20643 0.97579
 H 1.46820 -0.48207 1.02129
 H -2.23202 -1.40405 0.08414
 H 2.62982 0.24136 -0.18752
13
bifur_IRC_Distances_noMW_output/new_data/bifur_traj4_Distances point 172
C -1.29662 0.48469 -0.17956
 C 0.72643 1.18601 -0.05887
 C -0.47232 1.40502 -0.54724
 C -1.20283 -0.99388 0.04665
 C 1.55795 -0.04857 0.02748
 F -2.51073 0.87921 -0.07303
 F 1.43230 2.26537 0.31035
 H -0.65100 -1.48824 -0.75784
 H 1.20534 -0.83300 -0.66375
 H -0.65230 -1.20453 0.97451
 H 1.46427 -0.48416 1.02244
 H -2.22999 -1.40599 0.08610
 H 2.62951 0.23808 -0.18725
13
bifur_IRC_Distances_noMW_output/new_data/bifur_traj4_Distances point 173
C -1.29905 0.48475 -0.18061
 C 0.72802 1.18814 -0.05790
 C -0.47344 1.40786 -0.53884
 C -1.20223 -0.99377 0.04665
 C 1.55752 -0.04890 0.02781
 F -2.51512 0.87587 -0.08172
 F 1.43698 2.26709 0.30881
 H -0.65201 -1.48792 -0.76027
 H 1.20199 -0.83302 -0.66332
 H -0.64690 -1.20298 0.97247
 H 1.46341 -0.48529 1.02341
 H -2.22975 -1.40772 0.09104
 H 2.63057 0.23590 -0.18753
13
bifur_IRC_Distances_noMW_output/new_data/bifur_traj4_Distances point 174
C -1.30404 0.48355 -0.18265
 C 0.73235 1.19113 -0.05527
 C -0.47459 1.41044 -0.52082
 C -1.20522 -0.99435 0.04710
 C 1.56034 -0.04749 0.02794
 F -2.52122 0.86936 -0.10115
 F 1.44485 2.26784 0.30694
 H -0.65982 -1.48886 -0.76418
 H 1.20224 -0.83010 -0.66384
 H -0.64310 -1.20198 0.96911
 H 1.46663 -0.48526 1.02406
 H -2.23231 -1.40947 0.10081
 H 2.63390 0.23519 -0.18805
13
bifur_IRC_Distances_noMW_output/new_data/bifur_traj4_Distances point 175
C -1.31250 0.48080 -0.18588
 C 0.74026 1.19540 -0.05055
 C -0.47596 1.41300 -0.48987
 C -1.21273 -0.99578 0.04819
 C 1.56723 -0.04389 0.02777
 F -2.52982 0.85852 -0.13484
 F 1.45723 2.26747 0.30431
 H -0.67608 -1.49124 -0.76982
 H 1.20699 -0.82341 -0.66567
 H -0.64108 -1.20165 0.96387
 H 1.47469 -0.48396 1.02424
 H -2.23845 -1.41140 0.11696
 H 2.64021 0.23614 -0.18872
13
bifur_IRC_Distances_noMW_output/new_data/bifur_traj4_Distances point 176
C -1.32390 0.47673 -0.19015
 C 0.75118 1.20083 -0.04391
 C -0.47765 1.41564 -0.44790
 C -1.22405 -0.99791 0.04994
 C 1.57756 -0.03846 0.02728
 F -2.54042 0.84382 -0.18145
 F 1.47350 2.26620 0.30167
 H -0.69948 -1.49476 -0.77644
 H 1.21535 -0.81346 -0.66857
 H -0.64039 -1.20188 0.95674
 H 1.48689 -0.48165 1.02381
 H -2.24772 -1.41351 0.13869
 H 2.64914 0.23842 -0.18971
13
bifur_IRC_Distances_noMW_output/new_data/bifur_traj4_Distances point 177
C -1.32390 0.47674 -0.19015
 C 0.75118 1.20083 -0.04391
 C -0.47765 1.41564 -0.44790
 C -1.22405 -0.99791 0.04994
 C 1.57756 -0.03846 0.02729
 F -2.54042 0.84382 -0.18145
 F 1.47349 2.26620 0.30167
 H -0.69948 -1.49476 -0.77644
 H 1.21535 -0.81346 -0.66856
 H -0.64038 -1.20188 0.95674
 H 1.48689 -0.48165 1.02382
 H -2.24772 -1.41351 0.13869
 H 2.64914 0.23841 -0.18971
13
bifur_IRC_Distances_noMW_output/new_data/bifur_traj4_Distances point 178
C -1.34976 0.46692 -0.19988
 C 0.77622 1.21280 -0.02795
 C -0.48162 1.42038 -0.35363
 C -1.25168 -1.00299 0.05483
 C 1.60268 -0.02518 0.02541
 F -2.56245 0.80969 -0.29152
 F 1.50967 2.26226 0.30037
 H -0.75529 -1.50309 -0.78751
 H 1.23678 -0.78924 -0.67569
 H -0.64141 -1.20342 0.93964
 H 1.51718 -0.47561 1.02090
 H -2.27081 -1.41754 0.18783
 H 2.67048 0.24502 -0.19279
13
bifur_IRC_Distances_noMW_output/new_data/bifur_traj4_Distances point 179
C -1.36233 0.46184 -0.20467
 C 0.78854 1.21843 -0.01980
 C -0.48350 1.42194 -0.30919
 C -1.26613 -1.00558 0.05772
 C 1.61577 -0.01821 0.02405
 F -2.57216 0.79277 -0.34669
 F 1.52685 2.25983 0.30259
 H -0.78385 -1.50726 -0.79051
 H 1.24848 -0.77661 -0.67954
 H -0.64326 -1.20467 0.93116
 H 1.53323 -0.47228 1.01838
 H -2.28305 -1.41917 0.21118
 H 2.68142 0.24898 -0.19468
13
bifur_IRC_Distances_noMW_output/new_data/bifur_traj4_Distances point 180
C -1.37402 0.45685 -0.20924
 C 0.80015 1.22347 -0.01192
 C -0.48509 1.42267 -0.26913
 C -1.28043 -1.00811 0.06076
 C 1.62867 -0.01131 0.02245
 F -2.58042 0.77685 -0.39906
 F 1.54244 2.25713 0.30696
 H -0.81167 -1.51131 -0.79161
 H 1.26049 -0.76418 -0.68353
 H -0.64618 -1.20622 0.92342
 H 1.54928 -0.46879 1.01522
 H -2.29522 -1.42037 0.23238
 H 2.69201 0.25334 -0.19670
13
bifur_IRC_Distances_noMW_output/new_data/bifur_traj4_Distances point 181
C -1.38449 0.45202 -0.21361
 C 0.81076 1.22774 -0.00437
 C -0.48627 1.42245 -0.23437
 C -1.29429 -1.01052 0.06388
 C 1.64114 -0.00461 0.02063
 F -2.58694 0.76238 -0.44754
 F 1.55588 2.25419 0.31359
 H -0.83824 -1.51526 -0.79095
 H 1.27258 -0.75227 -0.68759
 H -0.65020 -1.20802 0.91675
 H 1.56513 -0.46511 1.01148
 H -2.30705 -1.42106 0.25101
 H 2.70200 0.25809 -0.19891
13
bifur_IRC_Distances_noMW_output/new_data/bifur_traj4_Distances point 182
C -1.39341 0.44743 -0.21787
 C 0.82008 1.23107 0.00286
 C -0.48694 1.42119 -0.20551
 C -1.30744 -1.01279 0.06698
 C 1.65294 0.00178 0.01863
 F -2.59140 0.74976 -0.49147
 F 1.56662 2.25105 0.32270
 H -0.86319 -1.51919 -0.78881
 H 1.28439 -0.74122 -0.69159
 H -0.65519 -1.20999 0.91135
 H 1.58069 -0.46120 1.00724
 H -2.31830 -1.42109 0.26691
 H 2.71115 0.26321 -0.20141
13
bifur_IRC_Distances_noMW_output/new_data/bifur_traj4_Distances point 183
C -1.40039 0.44317 -0.22212
 C 0.82773 1.23329 0.00982
 C -0.48702 1.41883 -0.18312
 C -1.31953 -1.01485 0.06994
 C 1.66376 0.00767 0.01653
 F -2.59340 0.73941 -0.53028
 F 1.57401 2.24783 0.33453
 H -0.88606 -1.52321 -0.78552
 H 1.29538 -0.73145 -0.69527
 H -0.66088 -1.21200 0.90730
 H 1.59592 -0.45700 1.00261
 H -2.32868 -1.42032 0.28000
 H 2.71917 0.26863 -0.20441
13
bifur_IRC_Distances_noMW_output/new_data/bifur_traj4_Distances point 184
C -1.40494 0.43940 -0.22644
 C 0.83322 1.23423 0.01651
 C -0.48648 1.41540 -0.16796
 C -1.32995 -1.01662 0.07256
 C 1.67307 0.01278 0.01444
 F -2.59254 0.73191 -0.56294
 F 1.57728 2.24471 0.34916
 H -0.90611 -1.52738 -0.78155
 H 1.30468 -0.72356 -0.69823
 H -0.66676 -1.21388 0.90464
 H 1.61058 -0.45254 0.99781
 H -2.33772 -1.41862 0.29012
 H 2.72567 0.27417 -0.20811
13
bifur_IRC_Distances_noMW_output/new_data/bifur_traj4_Distances point 185
C -1.40671 0.43637 -0.23066
 C 0.83613 1.23380 0.02266
 C -0.48536 1.41117 -0.16052
 C -1.33799 -1.01800 0.07461
 C 1.68025 0.01677 0.01256
 F -2.58879 0.72774 -0.58788
 F 1.57609 2.24197 0.36566
 H -0.92221 -1.53158 -0.77756
 H 1.31137 -0.71819 -0.70010
 H -0.67213 -1.21540 0.90336
 H 1.62396 -0.44804 0.99326
 H -2.34482 -1.41605 0.29702
 H 2.73020 0.27944 -0.21241
13
bifur_IRC_Distances_noMW_output/new_data/bifur_traj4_Distances point 186
C -1.40602 0.43417 -0.23446
 C 0.83669 1.23227 0.02789
 C -0.48383 1.40661 -0.15972
 C -1.34346 -1.01896 0.07599
 C 1.68514 0.01953 0.01105
 F -2.58293 0.72670 -0.60448
 F 1.57127 2.23971 0.38210
 H -0.93383 -1.53553 -0.77406
 H 1.31545 -0.71531 -0.70090
 H -0.67674 -1.21653 0.90330
 H 1.63531 -0.44384 0.98933
 H -2.34976 -1.41294 0.30080
 H 2.73273 0.28411 -0.21683
13
bifur_IRC_Distances_noMW_output/new_data/bifur_traj4_Distances point 187
C -1.40371 0.43266 -0.23760
 C 0.83565 1.23001 0.03207
 C -0.48207 1.40200 -0.16339
 C -1.34694 -1.01959 0.07683
 C 1.68824 0.02132 0.00985
 F -2.57598 0.72796 -0.61393
 F 1.56427 2.23778 0.39699
 H -0.94159 -1.53901 -0.77114
 H 1.31796 -0.71420 -0.70108
 H -0.68103 -1.21748 0.90422
 H 1.64445 -0.44008 0.98599
 H -2.35297 -1.40961 0.30204
 H 2.73371 0.28823 -0.22084
13
bifur_IRC_Distances_noMW_output/new_data/bifur_traj4_Distances point 188
C -1.40371 0.43266 -0.23759
 C 0.83565 1.23001 0.03207
 C -0.48207 1.40200 -0.16339
 C -1.34694 -1.01959 0.07683
 C 1.68824 0.02132 0.00985
 F -2.57598 0.72796 -0.61393
 F 1.56427 2.23778 0.39699
 H -0.94159 -1.53901 -0.77114
 H 1.31796 -0.71420 -0.70108
 H -0.68102 -1.21748 0.90422
 H 1.64445 -0.44008 0.98599
 H -2.35297 -1.40961 0.30204
 H 2.73371 0.28823 -0.22084
13
bifur_IRC_Distances_noMW_output/new_data/bifur_traj4_Distances point 189
C -1.39704 0.43082 -0.24162
 C 0.83160 1.22439 0.03748
 C -0.47817 1.39284 -0.17688
 C -1.35104 -1.02034 0.07769
 C 1.69183 0.02349 0.00795
 F -2.56143 0.73420 -0.61813
 F 1.54824 2.23390 0.41988
 H -0.94954 -1.54437 -0.76607
 H 1.32293 -0.71413 -0.70136
 H -0.69121 -1.21974 0.90828
 H 1.65721 -0.43386 0.98008
 H -2.35650 -1.40290 0.29925
 H 2.73311 0.29571 -0.22655
13
bifur_IRC_Distances_noMW_output/new_data/bifur_traj4_Distances point 190
C -1.39381 0.43009 -0.24248
 C 0.82974 1.22141 0.03892
 C -0.47615 1.38829 -0.18383
 C -1.35297 -1.02068 0.07810
 C 1.69347 0.02449 0.00698
 F -2.55474 0.73790 -0.61589
 F 1.54091 2.23150 0.42740
 H -0.95149 -1.54620 -0.76334
 H 1.32741 -0.71385 -0.70223
 H -0.69828 -1.22148 0.91111
 H 1.66141 -0.43129 0.97695
 H -2.35788 -1.39974 0.29620
 H 2.73238 0.29954 -0.22786
13
bifur_IRC_Distances_noMW_output/new_data/bifur_traj4_Distances point 191
C -1.39145 0.42923 -0.24254
 C 0.82878 1.21863 0.03961
 C -0.47420 1.38380 -0.18885
 C -1.35572 -1.02112 0.07874
 C 1.69579 0.02587 0.00582
 F -2.54911 0.74110 -0.61283
 F 1.53529 2.22850 0.43183
 H -0.95324 -1.54741 -0.76006
 H 1.33458 -0.71251 -0.70411
 H -0.70742 -1.22391 0.91424
 H 1.66445 -0.42905 0.97326
 H -2.35969 -1.39685 0.29269
 H 2.73195 0.30374 -0.22782
13
bifur_IRC_Distances_noMW_output/new_data/bifur_traj4_Distances point 192
C -1.39076 0.42801 -0.24173
 C 0.82951 1.21635 0.03963
 C -0.47248 1.37951 -0.18982
 C -1.36004 -1.02179 0.07984
 C 1.69945 0.02797 0.00435
 F -2.54532 0.74287 -0.61089
 F 1.53267 2.22466 0.43252
 H -0.95577 -1.54790 -0.75590
 H 1.34559 -0.70931 -0.70746
 H -0.71918 -1.22723 0.91742
 H 1.66650 -0.42719 0.96866
 H -2.36255 -1.39445 0.28941
 H 2.73237 0.30850 -0.22604
13
bifur_IRC_Distances_noMW_output/new_data/bifur_traj4_Distances point 193
C -1.39262 0.42625 -0.24003
 C 0.83273 1.21504 0.03905
 C -0.47119 1.37574 -0.18435
 C -1.36660 -1.02276 0.08162
 C 1.70504 0.03112 0.00247
 F -2.54435 0.74217 -0.61222
 F 1.53459 2.21985 0.42865
 H -0.96001 -1.54751 -0.75062
 H 1.36131 -0.70347 -0.71270
 H -0.73375 -1.23159 0.92027
 H 1.66763 -0.42581 0.96286
 H -2.36699 -1.39286 0.28714
 H 2.73421 0.31385 -0.22214
13
bifur_IRC_Distances_noMW_output/new_data/bifur_traj4_Distances point 194
C -1.39757 0.42392 -0.23746
 C 0.83882 1.21506 0.03792
 C -0.47053 1.37293 -0.17121
 C -1.37546 -1.02406 0.08410
 C 1.71262 0.03535 0.00023
 F -2.54701 0.73832 -0.61807
 F 1.54202 2.21424 0.41980
 H -0.96632 -1.54613 -0.74439
 H 1.38140 -0.69479 -0.71981
 H -0.75040 -1.23682 0.92244
 H 1.66778 -0.42510 0.95600
 H -2.37314 -1.39241 0.28648
 H 2.73778 0.31951 -0.21601
13
bifur_IRC_Distances_noMW_output/new_data/bifur_traj4_Distances point 195
C -1.40517 0.42124 -0.23419
 C 0.84727 1.21643 0.03624
 C -0.47050 1.37131 -0.15174
 C -1.38581 -1.02556 0.08704
 C 1.72150 0.04028 -0.00215
 F -2.55319 0.73167 -0.62746
 F 1.55440 2.20829 0.40643
 H -0.97406 -1.54382 -0.73777
 H 1.40406 -0.68398 -0.72822
 H -0.76769 -1.24247 0.92391
 H 1.66684 -0.42516 0.94872
 H -2.38041 -1.39318 0.28725
 H 2.74276 0.32496 -0.20806
13
bifur_IRC_Distances_noMW_output/new_data/bifur_traj4_Distances point 196
C -1.41441 0.41851 -0.23033
 C 0.85705 1.21879 0.03395
 C -0.47093 1.37079 -0.12880
 C -1.39659 -1.02710 0.09011
 C 1.73074 0.04544 -0.00442
 F -2.56201 0.72332 -0.63793
 F 1.57007 2.20238 0.38948
 H -0.98209 -1.54076 -0.73140
 H 1.42735 -0.67215 -0.73720
 H -0.78446 -1.24813 0.92498
 H 1.66475 -0.42593 0.94177
 H -2.38799 -1.39498 0.28865
 H 2.74852 0.32982 -0.19887
13
bifur_IRC_Distances_noMW_output/new_data/bifur_traj4_Distances point 197
C -1.42442 0.41595 -0.22594
 C 0.86735 1.22175 0.03098
 C -0.47158 1.37108 -0.10474
 C -1.40710 -1.02860 0.09302
 C 1.73973 0.05048 -0.00639
 F -2.57255 0.71430 -0.64719
 F 1.58756 2.19668 0.36957
 H -0.98954 -1.53713 -0.72575
 H 1.45017 -0.66011 -0.74632
 H -0.80032 -1.25360 0.92606
 H 1.66154 -0.42728 0.93564
 H -2.39531 -1.39752 0.28987
 H 2.75448 0.33400 -0.18880
13
bifur_IRC_Distances_noMW_output/new_data/bifur_traj4_Distances point 198
C -1.43463 0.41365 -0.22099
 C 0.87766 1.22499 0.02724
 C -0.47232 1.37196 -0.08096
 C -1.41694 -1.02999 0.09561
 C 1.74813 0.05524 -0.00797
 F -2.58417 0.70532 -0.65369
 F 1.60587 2.19121 0.34689
 H -0.99591 -1.53308 -0.72116
 H 1.47200 -0.64831 -0.75538
 H -0.81518 -1.25883 0.92747
 H 1.65725 -0.42910 0.93062
 H -2.40206 -1.40059 0.29031
 H 2.76030 0.33753 -0.17798
13
bifur_IRC_Distances_noMW_output/new_data/bifur_traj4_Distances point 199
C -1.43463 0.41365 -0.22099
 C 0.87766 1.22499 0.02724
 C -0.47232 1.37196 -0.08096
 C -1.41694 -1.02999 0.09561
 C 1.74813 0.05524 -0.00797
 F -2.58417 0.70532 -0.65369
 F 1.60587 2.19121 0.34688
 H -0.99591 -1.53308 -0.72116
 H 1.47200 -0.64831 -0.75538
 H -0.81518 -1.25883 0.92747
 H 1.65725 -0.42910 0.93062
 H -2.40206 -1.40059 0.29031
 H 2.76030 0.33753 -0.17798
13
bifur_IRC_Distances_noMW_output/new_data/bifur_traj4_Distances point 200
C -1.45424 0.41014 -0.20936
 C 0.89709 1.23159 0.01725
 C -0.47374 1.37494 -0.03711
 C -1.43374 -1.03241 0.09928
 C 1.76237 0.06350 -0.00959
 F -2.60892 0.68920 -0.65470
 F 1.64251 2.18096 0.29314
 H -1.00439 -1.52418 -0.71633
 H 1.51132 -0.62662 -0.77280
 H -0.84154 -1.26830 0.93198
 H 1.64574 -0.43377 0.92480
 H -2.41308 -1.40780 0.28760
 H 2.77059 0.34274 -0.15416
13
bifur_IRC_Distances_noMW_output/new_data/bifur_traj4_Distances point 201
C -1.46307 0.40904 -0.20277
 C 0.90565 1.23469 0.01103
 C -0.47437 1.37693 -0.01802
 C -1.44024 -1.03339 0.10014
 C 1.76783 0.06680 -0.00946
 F -2.62131 0.68270 -0.64819
 F 1.65979 2.17632 0.26236
 H -1.00620 -1.51960 -0.71657
 H 1.52792 -0.61732 -0.78078
 H -0.85252 -1.27236 0.93513
 H 1.63880 -0.43648 0.92432
 H -2.41701 -1.41173 0.28415
 H 2.77472 0.34438 -0.14135
13
bifur_IRC_Distances_noMW_output/new_data/bifur_traj4_Distances point 202
C -1.47079 0.40846 -0.19591
 C 0.91300 1.23750 0.00422
 C -0.47496 1.37923 -0.00163
 C -1.44510 -1.03416 0.10025
 C 1.77186 0.06933 -0.00864
 F -2.63309 0.67764 -0.63701
 F 1.67548 2.17225 0.23002
 H -1.00622 -1.51514 -0.71869
 H 1.54158 -0.60957 -0.78783
 H -0.86138 -1.27576 0.93867
 H 1.63135 -0.43935 0.92553
 H -2.41964 -1.41569 0.27939
 H 2.77789 0.34527 -0.12836
13
bifur_IRC_Distances_noMW_output/new_data/bifur_traj4_Distances point 203
C -1.47694 0.40845 -0.18926
 C 0.91865 1.23989 -0.00271
 C -0.47552 1.38177 0.01121
 C -1.44796 -1.03467 0.09963
 C 1.77418 0.07090 -0.00723
 F -2.64349 0.67425 -0.62221
 F 1.68862 2.16910 0.19832
 H -1.00441 -1.51107 -0.72236
 H 1.55141 -0.60390 -0.79342
 H -0.86748 -1.27827 0.94219
 H 1.62381 -0.44226 0.92816
 H -2.42077 -1.41947 0.27375
 H 2.77991 0.34529 -0.11607
13
bifur_IRC_Distances_noMW_output/new_data/bifur_traj4_Distances point 204
C -1.48115 0.40896 -0.18342
 C 0.92227 1.24173 -0.00909
 C -0.47610 1.38442 0.01981
 C -1.44871 -1.03488 0.09847
 C 1.77470 0.07142 -0.00547
 F -2.65175 0.67258 -0.60586
 F 1.69833 2.16718 0.17033
 H -1.00097 -1.50762 -0.72682
 H 1.55690 -0.60067 -0.79716
 H -0.87047 -1.27973 0.94517
 H 1.61667 -0.44504 0.93162
 H -2.42040 -1.42277 0.26800
 H 2.78069 0.34442 -0.10557
13
bifur_IRC_Distances_noMW_output/new_data/bifur_traj4_Distances point 205
C -1.48346 0.40986 -0.17881
 C 0.92395 1.24301 -0.01442
 C -0.47669 1.38700 0.02432
 C -1.44765 -1.03480 0.09706
 C 1.77367 0.07099 -0.00367
 F -2.65761 0.67238 -0.59010
 F 1.70451 2.16653 0.14810
 H -0.99635 -1.50489 -0.73128
 H 1.55846 -0.59972 -0.79906
 H -0.87069 -1.28022 0.94734
 H 1.61030 -0.44756 0.93527
 H -2.41882 -1.42542 0.26281
 H 2.78037 0.34284 -0.09756
13
bifur_IRC_Distances_noMW_output/new_data/bifur_traj4_Distances point 206
C -1.48424 0.41100 -0.17543
 C 0.92409 1.24382 -0.01860
 C -0.47728 1.38941 0.02556
 C -1.44528 -1.03449 0.09562
 C 1.77156 0.06987 -0.00202
 F -2.66135 0.67320 -0.57610
 F 1.70774 2.16691 0.13184
 H -0.99104 -1.50281 -0.73526
 H 1.55706 -0.60054 -0.79952
 H -0.86887 -1.27996 0.94870
 H 1.60477 -0.44977 0.93870
 H -2.41642 -1.42743 0.25849
 H 2.77925 0.34078 -0.09198
13
bifur_IRC_Distances_noMW_output/new_data/bifur_traj4_Distances point 207
C -1.48392 0.41226 -0.17313
 C 0.92317 1.24430 -0.02172
 C -0.47788 1.39162 0.02446
 C -1.44210 -1.03404 0.09427
 C 1.76876 0.06831 -0.00060
 F -2.66347 0.67464 -0.56428
 F 1.70880 2.16805 0.12082
 H -0.98545 -1.50127 -0.73863
 H 1.55366 -0.60256 -0.79896
 H -0.86567 -1.27917 0.94940
 H 1.60002 -0.45168 0.94177
 H -2.41355 -1.42890 0.25510
 H 2.77764 0.33844 -0.08850
13
bifur_IRC_Distances_noMW_output/new_data/bifur_traj4_Distances point 208
C -1.48292 0.41352 -0.17174
 C 0.92158 1.24456 -0.02389
 C -0.47848 1.39361 0.02186
 C -1.43854 -1.03351 0.09308
 C 1.76565 0.06652 0.00056
 F -2.66441 0.67636 -0.55492
 F 1.70839 2.16969 0.11422
 H -0.98001 -1.50017 -0.74136
 H 1.54901 -0.60530 -0.79773
 H -0.86163 -1.27803 0.94954
 H 1.59607 -0.45329 0.94443
 H -2.41053 -1.42994 0.25267
 H 2.77579 0.33600 -0.08674
13
bifur_IRC_Distances_noMW_output/new_data/bifur_traj4_Distances point 209
C -1.48159 0.41467 -0.17117
 C 0.91972 1.24472 -0.02515
 C -0.47905 1.39536 0.01857
 C -1.43500 -1.03296 0.09213
 C 1.76259 0.06471 0.00144
 F -2.66457 0.67798 -0.54844
 F 1.70712 2.17162 0.11146
 H -0.97519 -1.49947 -0.74343
 H 1.54377 -0.60831 -0.79613
 H -0.85716 -1.27669 0.94923
 H 1.59303 -0.45458 0.94663
 H -2.40766 -1.43066 0.25131
 H 2.77399 0.33362 -0.08645
13
bifur_IRC_Distances_noMW_output/new_data/bifur_traj4_Distances point 210
C -1.48159 0.41467 -0.17117
 C 0.91972 1.24472 -0.02515
 C -0.47905 1.39536 0.01857
 C -1.43500 -1.03296 0.09213
 C 1.76259 0.06471 0.00144
 F -2.66457 0.67798 -0.54844
 F 1.70712 2.17162 0.11146
 H -0.97518 -1.49947 -0.74343
 H 1.54377 -0.60831 -0.79613
 H -0.85716 -1.27669 0.94923
 H 1.59303 -0.45458 0.94663
 H -2.40766 -1.43066 0.25130
 H 2.77399 0.33362 -0.08645
13
bifur_IRC_Distances_noMW_output/new_data/bifur_traj4_Distances point 211
C -1.47967 0.41604 -0.17248
 C 0.91690 1.24534 -0.02467
 C -0.48012 1.39797 0.01366
 C -1.43001 -1.03214 0.09138
 C 1.75834 0.06209 0.00210
 F -2.66419 0.67907 -0.54793
 F 1.70465 2.17552 0.11644
 H -0.97028 -1.49929 -0.74524
 H 1.53420 -0.61301 -0.79289
 H -0.84855 -1.27394 0.94724
 H 1.59077 -0.45596 0.94919
 H -2.40400 -1.43143 0.25288
 H 2.77196 0.32974 -0.08969
13
bifur_IRC_Distances_noMW_output/new_data/bifur_traj4_Distances point 212
C -1.48014 0.41584 -0.17456
 C 0.91702 1.24623 -0.02249
 C -0.48064 1.39875 0.01441
 C -1.42986 -1.03206 0.09193
 C 1.75831 0.06191 0.00166
 F -2.66457 0.67719 -0.55727
 F 1.70500 2.17712 0.12455
 H -0.97224 -1.49990 -0.74457
 H 1.53133 -0.61344 -0.79185
 H -0.84515 -1.27278 0.94538
 H 1.59252 -0.45584 0.94913
 H -2.40428 -1.43168 0.25689
 H 2.77270 0.32866 -0.09321
13
bifur_IRC_Distances_noMW_output/new_data/bifur_traj4_Distances point 213
C -1.48233 0.41477 -0.17789
 C 0.91889 1.24788 -0.01858
 C -0.48122 1.39919 0.01881
 C -1.43210 -1.03232 0.09338
 C 1.76042 0.06290 0.00052
 F -2.66597 0.67264 -0.57586
 F 1.70747 2.17836 0.13724
 H -0.97866 -1.50105 -0.74238
 H 1.53051 -0.61177 -0.79152
 H -0.84260 -1.27186 0.94269
 H 1.59696 -0.45507 0.94784
 H -2.40671 -1.43200 0.26398
 H 2.77533 0.32833 -0.09821
13
bifur_IRC_Distances_noMW_output/new_data/bifur_traj4_Distances point 214
C -1.48648 0.41275 -0.18262
 C 0.92270 1.25047 -0.01278
 C -0.48192 1.39940 0.02710
 C -1.43693 -1.03294 0.09583
 C 1.76484 0.06512 -0.00139
 F -2.66862 0.66497 -0.60486
 F 1.71240 2.17941 0.15526
 H -0.99001 -1.50274 -0.73840
 H 1.53163 -0.60784 -0.79192
 H -0.84058 -1.27107 0.93896
 H 1.60434 -0.45365 0.94522
 H -2.41148 -1.43251 0.27450
 H 2.78010 0.32864 -0.10489
13
bifur_IRC_Distances_noMW_output/new_data/bifur_traj4_Distances point 215
C -1.49231 0.40993 -0.18871
 C 0.92810 1.25399 -0.00529
 C -0.48281 1.39951 0.03815
 C -1.44382 -1.03383 0.09916
 C 1.77113 0.06830 -0.00394
 F -2.67233 0.65448 -0.64303
 F 1.71938 2.18055 0.17861
 H -1.00568 -1.50490 -0.73262
 H 1.53387 -0.60210 -0.79278
 H -0.83846 -1.27023 0.93417
 H 1.61436 -0.45175 0.94151
 H -2.41821 -1.43327 0.28797
 H 2.78677 0.32930 -0.11321
13
bifur_IRC_Distances_noMW_output/new_data/bifur_traj4_Distances point 216
C -1.49913 0.40664 -0.19579
 C 0.93439 1.25815 0.00332
 C -0.48387 1.39958 0.05013
 C -1.45190 -1.03486 0.10304
 C 1.77852 0.07203 -0.00690
 F -2.67654 0.64214 -0.68706
 F 1.72741 2.18199 0.20620
 H -1.02428 -1.50739 -0.72540
 H 1.53625 -0.59538 -0.79375
 H -0.83570 -1.26917 0.92860
 H 1.62634 -0.44953 0.93716
 H -2.42616 -1.43423 0.30317
 H 2.79467 0.33004 -0.12274
13
bifur_IRC_Distances_noMW_output/new_data/bifur_traj4_Distances point 217
C -1.50624 0.40313 -0.20341
 C 0.94089 1.26256 0.01242
 C -0.48499 1.39954 0.06150
 C -1.46043 -1.03594 0.10711
 C 1.78632 0.07596 -0.00998
 F -2.68064 0.62902 -0.73336
 F 1.73550 2.18370 0.23643
 H -1.04445 -1.51013 -0.71726
 H 1.53814 -0.58838 -0.79463
 H -0.83220 -1.26786 0.92266
 H 1.63959 -0.44710 0.93261
 H -2.43465 -1.43527 0.31878
 H 2.80315 0.33077 -0.13286
13
bifur_IRC_Distances_noMW_output/new_data/bifur_traj4_Distances point 218
C -1.51312 0.39959 -0.21125
 C 0.94717 1.26689 0.02159
 C -0.48606 1.39926 0.07136
 C -1.46897 -1.03700 0.11114
 C 1.79414 0.07988 -0.01302
 F -2.68414 0.61595 -0.77943
 F 1.74290 2.18556 0.26801
 H -1.06529 -1.51310 -0.70866
 H 1.53932 -0.58155 -0.79533
 H -0.82810 -1.26636 0.91671
 H 1.65367 -0.44445 0.92809
 H -2.44324 -1.43622 0.33390
 H 2.81171 0.33156 -0.14309
13
bifur_IRC_Distances_noMW_output/new_data/bifur_traj4_Distances point 219
C -1.51941 0.39609 -0.21914
 C 0.95292 1.27090 0.03065
 C -0.48699 1.39861 0.07930
 C -1.47726 -1.03804 0.11497
 C 1.80174 0.08371 -0.01593
 F -2.68665 0.60347 -0.82391
 F 1.74907 2.18743 0.30024
 H -1.08626 -1.51635 -0.69990
 H 1.53973 -0.57515 -0.79584
 H -0.82362 -1.26471 0.91102
 H 1.66840 -0.44156 0.92370
 H -2.45169 -1.43691 0.34803
 H 2.82003 0.33251 -0.15318
13
bifur_IRC_Distances_noMW_output/new_data/bifur_traj4_Distances point 220
C -1.52483 0.39269 -0.22705
 C 0.95791 1.27440 0.03957
 C -0.48771 1.39750 0.08511
 C -1.48514 -1.03904 0.11853
 C 1.80897 0.08737 -0.01865
 F -2.68782 0.59196 -0.86617
 F 1.75355 2.18925 0.33286
 H -1.10708 -1.51995 -0.69119
 H 1.53927 -0.56941 -0.79608
 H -0.81886 -1.26294 0.90571
 H 1.68370 -0.43836 0.91943
 H -2.45984 -1.43721 0.36096
 H 2.82786 0.33373 -0.16305
13
bifur_IRC_Distances_noMW_output/new_data/bifur_traj4_Distances point 221
C -1.52483 0.39269 -0.22705
 C 0.95791 1.27440 0.03957
 C -0.48771 1.39750 0.08511
 C -1.48514 -1.03904 0.11853
 C 1.80897 0.08737 -0.01865
 F -2.68782 0.59196 -0.86616
 F 1.75355 2.18925 0.33286
 H -1.10708 -1.51995 -0.69119
 H 1.53927 -0.56941 -0.79608
 H -0.81886 -1.26294 0.90571
 H 1.68370 -0.43836 0.91943
 H -2.45984 -1.43721 0.36096
 H 2.82786 0.33373 -0.16305
13
bifur_IRC_Distances_noMW_output/new_data/bifur_traj4_Distances point 222
C -1.53189 0.38637 -0.24301
 C 0.96468 1.27917 0.05721
 C -0.48831 1.39356 0.08968
 C -1.49900 -1.04082 0.12452
 C 1.82173 0.09388 -0.02341
 F -2.68470 0.57326 -0.94264
 F 1.75550 2.19252 0.39934
 H -1.14731 -1.52863 -0.67472
 H 1.53500 -0.56086 -0.79539
 H -0.80853 -1.25900 0.89657
 H 1.71621 -0.43076 0.91119
 H -2.47461 -1.43593 0.38287
 H 2.84123 0.33724 -0.18221
13
bifur_IRC_Distances_noMW_output/new_data/bifur_traj4_Distances point 223
C -1.53288 0.38359 -0.25109
 C 0.96588 1.28007 0.06597
 C -0.48811 1.39063 0.08806
 C -1.50448 -1.04157 0.12674
 C 1.82680 0.09650 -0.02532
 F -2.67965 0.56687 -0.97588
 F 1.75190 2.19396 0.43295
 H -1.16602 -1.53392 -0.66753
 H 1.53061 -0.55865 -0.79416
 H -0.80282 -1.25678 0.89288
 H 1.73335 -0.42626 0.90730
 H -2.48081 -1.43403 0.39162
 H 2.84623 0.33960 -0.19155
13
bifur_IRC_Distances_noMW_output/new_data/bifur_traj4_Distances point 224
C -1.53183 0.38120 -0.25902
 C 0.96529 1.27980 0.07451
 C -0.48755 1.38711 0.08378
 C -1.50856 -1.04216 0.12829
 C 1.83063 0.09849 -0.02680
 F -2.67207 0.56302 -1.00444
 F 1.74484 2.19524 0.46573
 H -1.18291 -1.53979 -0.66159
 H 1.52451 -0.55822 -0.79225
 H -0.79680 -1.25443 0.88993
 H 1.75056 -0.42138 0.90375
 H -2.48581 -1.43120 0.39861
 H 2.84970 0.34230 -0.20052
13
bifur_IRC_Distances_noMW_output/new_data/bifur_traj4_Distances point 225
C -1.52882 0.37931 -0.26647
 C 0.96297 1.27840 0.08251
 C -0.48667 1.38318 0.07723
 C -1.51111 -1.04258 0.12912
 C 1.83309 0.09979 -0.02780
 F -2.66236 0.56182 -1.02736
 F 1.73470 2.19631 0.49629
 H -1.19723 -1.54598 -0.65720
 H 1.51705 -0.55952 -0.78975
 H -0.79079 -1.25205 0.88786
 H 1.76708 -0.41636 0.90068
 H -2.48943 -1.42755 0.40368
 H 2.85152 0.34522 -0.20879
13
bifur_IRC_Distances_noMW_output/new_data/bifur_traj4_Distances point 226
C -1.52424 0.37791 -0.27322
 C 0.95927 1.27605 0.08976
 C -0.48552 1.37900 0.06908
 C -1.51228 -1.04284 0.12933
 C 1.83431 0.10046 -0.02839
 F -2.65121 0.56297 -1.04460
 F 1.72232 2.19713 0.52373
 H -1.20874 -1.55218 -0.65431
 H 1.50890 -0.56221 -0.78689
 H -0.78523 -1.24981 0.88668
 H 1.78231 -0.41141 0.89808
 H -2.49175 -1.42331 0.40693
 H 2.85185 0.34824 -0.21617
13
bifur_IRC_Distances_noMW_output/new_data/bifur_traj4_Distances point 227
C -1.51854 0.37690 -0.27921
 C 0.95461 1.27299 0.09622
 C -0.48415 1.37466 0.05992
 C -1.51241 -1.04298 0.12908
 C 1.83459 0.10065 -0.02868
 F -2.63920 0.56596 -1.05687
 F 1.70850 2.19768 0.54796
 H -1.21766 -1.55818 -0.65257
 H 1.50073 -0.56584 -0.78390
 H -0.78049 -1.24784 0.88629
 H 1.79605 -0.40665 0.89576
 H -2.49303 -1.41868 0.40863
 H 2.85101 0.35133 -0.22264
13
bifur_IRC_Distances_noMW_output/new_data/bifur_traj4_Distances point 228
C -1.51211 0.37619 -0.28447
 C 0.94933 1.26941 0.10198
 C -0.48259 1.37016 0.05014
 C -1.51186 -1.04302 0.12853
 C 1.83424 0.10051 -0.02880
 F -2.62673 0.57034 -1.06510
 F 1.69381 2.19791 0.56933
 H -1.22442 -1.56385 -0.65157
 H 1.49305 -0.57001 -0.78093
 H -0.77685 -1.24621 0.88659
 H 1.80837 -0.40213 0.89352
 H -2.49356 -1.41380 0.40906
 H 2.84932 0.35452 -0.22828
13
bifur_IRC_Distances_noMW_output/new_data/bifur_traj4_Distances point 229
C -1.50523 0.37566 -0.28910
 C 0.94373 1.26544 0.10712
 C -0.48086 1.36549 0.04007
 C -1.51096 -1.04302 0.12784
 C 1.83355 0.10020 -0.02887
 F -2.61406 0.57567 -1.07019
 F 1.67871 2.19781 0.58826
 H -1.22947 -1.56916 -0.65095
 H 1.48628 -0.57438 -0.77813
 H -0.77452 -1.24499 0.88749
 H 1.81940 -0.39784 0.89116
 H -2.49363 -1.40873 0.40848
 H 2.84705 0.35785 -0.23320
13
bifur_IRC_Distances_noMW_output/new_data/bifur_traj4_Distances point 230
C -1.49820 0.37522 -0.29315
 C 0.93807 1.26123 0.11174
 C -0.47897 1.36062 0.03001
 C -1.51002 -1.04300 0.12713
 C 1.83281 0.09986 -0.02897
 F -2.60146 0.58159 -1.07299
 F 1.66360 2.19735 0.60518
 H -1.23330 -1.57407 -0.65034
 H 1.48082 -0.57863 -0.77563
 H -0.77367 -1.24422 0.88888
 H 1.82934 -0.39376 0.88848
 H -2.49351 -1.40357 0.40710
 H 2.84449 0.36139 -0.23745
13
bifur_IRC_Distances_noMW_output/new_data/bifur_traj4_Distances point 231
C -1.49135 0.37475 -0.29669
 C 0.93268 1.25691 0.11593
 C -0.47695 1.35555 0.02033
 C -1.50940 -1.04300 0.12653
 C 1.83233 0.09967 -0.02922
 F -2.58919 0.58764 -1.07440
 F 1.64896 2.19647 0.62042
 H -1.23642 -1.57854 -0.64939
 H 1.47707 -0.58241 -0.77358
 H -0.77451 -1.24397 0.89068
 H 1.83836 -0.38989 0.88530
 H -2.49349 -1.39840 0.40516
 H 2.84191 0.36522 -0.24107
13
bifur_IRC_Distances_noMW_output/new_data/bifur_traj4_Distances point 232
C -1.49135 0.37475 -0.29669
 C 0.93268 1.25691 0.11593
 C -0.47695 1.35555 0.02033
 C -1.50940 -1.04300 0.12653
 C 1.83233 0.09967 -0.02922
 F -2.58918 0.58764 -1.07439
 F 1.64896 2.19647 0.62042
 H -1.23642 -1.57854 -0.64939
 H 1.47707 -0.58241 -0.77358
 H -0.77451 -1.24397 0.89068
 H 1.83836 -0.38989 0.88530
 H -2.49349 -1.39840 0.40516
 H 2.84191 0.36522 -0.24107
13
bifur_IRC_Distances_noMW_output/new_data/bifur_traj4_Distances point 233
C -1.48004 0.37319 -0.30250
 C 0.92442 1.24894 0.12329
 C -0.47273 1.34502 0.00466
 C -1.51079 -1.04327 0.12630
 C 1.83359 0.10049 -0.03054
 F -2.56753 0.59772 -1.07757
 F 1.62401 2.19331 0.64678
 H -1.24323 -1.58591 -0.64498
 H 1.47658 -0.58673 -0.77167
 H -0.78171 -1.24517 0.89495
 H 1.85442 -0.38279 0.87674
 H -2.49520 -1.38867 0.40087
 H 2.83821 0.37389 -0.24633
13
bifur_IRC_Distances_noMW_output/new_data/bifur_traj4_Distances point 234
C -1.47698 0.37185 -0.30482
 C 0.92276 1.24609 0.12648
 C -0.47085 1.34010 0.00061
 C -1.51366 -1.04365 0.12699
 C 1.83611 0.10191 -0.03174
 F -2.55981 0.59998 -1.08215
 F 1.61608 2.19111 0.65784
 H -1.24840 -1.58854 -0.64091
 H 1.48053 -0.58621 -0.77226
 H -0.78776 -1.24658 0.89692
 H 1.86160 -0.37979 0.87135
 H -2.49768 -1.38478 0.39949
 H 2.83807 0.37852 -0.24781
13
bifur_IRC_Distances_noMW_output/new_data/bifur_traj4_Distances point 235
C -1.47657 0.37013 -0.30670
 C 0.92343 1.24465 0.12919
 C -0.46945 1.33612 0.00030
 C -1.51810 -1.04420 0.12830
 C 1.83998 0.10406 -0.03324
 F -2.55558 0.59928 -1.08999
 F 1.61292 2.18881 0.66687
 H -1.25519 -1.59020 -0.63571
 H 1.48689 -0.58350 -0.77395
 H -0.79440 -1.24827 0.89832
 H 1.86789 -0.37747 0.86575
 H -2.50138 -1.38220 0.39929
 H 2.83958 0.38278 -0.24842
13
bifur_IRC_Distances_noMW_output/new_data/bifur_traj4_Distances point 236
C -1.47865 0.36824 -0.30807
 C 0.92614 1.24472 0.13123
 C -0.46868 1.33350 0.00337
 C -1.52345 -1.04484 0.13002
 C 1.84464 0.10663 -0.03483
 F -2.55501 0.59586 -1.10024
 F 1.61448 2.18675 0.67335
 H -1.26287 -1.59082 -0.63007
 H 1.49450 -0.57914 -0.77643
 H -0.80057 -1.24995 0.89900
 H 1.87279 -0.37600 0.86064
 H -2.50580 -1.38113 0.40029
 H 2.84247 0.38617 -0.24827
13
bifur_IRC_Distances_noMW_output/new_data/bifur_traj4_Distances point 237
C -1.48234 0.36643 -0.30890
 C 0.93011 1.24589 0.13254
 C -0.46842 1.33211 0.00853
 C -1.52896 -1.04547 0.13190
 C 1.84943 0.10926 -0.03634
 F -2.55723 0.59078 -1.11111
 F 1.61940 2.18504 0.67729
 H -1.27033 -1.59056 -0.62458
 H 1.50239 -0.57395 -0.77922
 H -0.80590 -1.25149 0.89912
 H 1.87607 -0.37534 0.85633
 H -2.51031 -1.38130 0.40202
 H 2.84609 0.38859 -0.24757
13
bifur_IRC_Distances_noMW_output/new_data/bifur_traj4_Distances point 238
C -1.48682 0.36482 -0.30923
 C 0.93459 1.24766 0.13320
 C -0.46850 1.33160 0.01459
 C -1.53415 -1.04606 0.13376
 C 1.85393 0.11172 -0.03774
 F -2.56112 0.58510 -1.12118
 F 1.62616 2.18363 0.67904
 H -1.27683 -1.58964 -0.61946
 H 1.51016 -0.56856 -0.78204
 H -0.81061 -1.25292 0.89890
 H 1.87780 -0.37531 0.85270
 H -2.51451 -1.38225 0.40396
 H 2.84988 0.39021 -0.24649
13
bifur_IRC_Distances_noMW_output/new_data/bifur_traj4_Distances point 239
C -1.49145 0.36346 -0.30908
 C 0.93912 1.24962 0.13329
 C -0.46873 1.33163 0.02078
 C -1.53879 -1.04656 0.13551
 C 1.85796 0.11391 -0.03902
 F -2.56585 0.57953 -1.12964
 F 1.63367 2.18241 0.67896
 H -1.28195 -1.58824 -0.61479
 H 1.51772 -0.56336 -0.78470
 H -0.81503 -1.25432 0.89851
 H 1.87809 -0.37574 0.84956
 H -2.51821 -1.38362 0.40576
 H 2.85347 0.39127 -0.24517
13
bifur_IRC_Distances_noMW_output/new_data/bifur_traj4_Distances point 240
C -1.49583 0.36239 -0.30851
 C 0.94333 1.25151 0.13290
 C -0.46903 1.33195 0.02659
 C -1.54276 -1.04697 0.13709
 C 1.86137 0.11577 -0.04017
 F -2.57078 0.57458 -1.13598
 F 1.64112 2.18130 0.67737
 H -1.28549 -1.58650 -0.61059
 H 1.52496 -0.55860 -0.78707
 H -0.81934 -1.25574 0.89808
 H 1.87712 -0.37650 0.84675
 H -2.52127 -1.38513 0.40720
 H 2.85661 0.39195 -0.24367
13
bifur_IRC_Distances_noMW_output/new_data/bifur_traj4_Distances point 241
C -1.49961 0.36162 -0.30759
 C 0.94694 1.25311 0.13213
 C -0.46929 1.33239 0.03163
 C -1.54591 -1.04728 0.13843
 C 1.86406 0.11723 -0.04117
 F -2.57539 0.57063 -1.13991
 F 1.64785 2.18027 0.67456
 H -1.28731 -1.58457 -0.60695
 H 1.53172 -0.55454 -0.78905
 H -0.82363 -1.25718 0.89768
 H 1.87508 -0.37747 0.84419
 H -2.52360 -1.38657 0.40812
 H 2.85908 0.39236 -0.24210
13
bifur_IRC_Distances_noMW_output/new_data/bifur_traj4_Distances point 242
C -1.50243 0.36119 -0.30640
 C 0.94968 1.25423 0.13111
 C -0.46947 1.33279 0.03553
 C -1.54810 -1.04747 0.13946
 C 1.86590 0.11822 -0.04199
 F -2.57917 0.56803 -1.14121
 F 1.65321 2.17930 0.67089
 H -1.28737 -1.58264 -0.60399
 H 1.53770 -0.55143 -0.79051
 H -0.82779 -1.25859 0.89738
 H 1.87224 -0.37853 0.84188
 H -2.52509 -1.38772 0.40842
 H 2.86070 0.39263 -0.24055
13
bifur_IRC_Distances_noMW_output/new_data/bifur_traj4_Distances point 243
C -1.50243 0.36119 -0.30640
 C 0.94968 1.25423 0.13111
 C -0.46947 1.33279 0.03553
 C -1.54810 -1.04747 0.13946
 C 1.86590 0.11822 -0.04199
 F -2.57917 0.56803 -1.14121
 F 1.65321 2.17930 0.67089
 H -1.28737 -1.58264 -0.60399
 H 1.53770 -0.55143 -0.79051
 H -0.82779 -1.25859 0.89738
 H 1.87224 -0.37853 0.84188
 H -2.52509 -1.38772 0.40842
 H 2.86070 0.39263 -0.24055
13
bifur_IRC_Distances_noMW_output/new_data/bifur_traj4_Distances point 244
C -1.50397 0.36133 -0.30387
 C 0.95137 1.25433 0.12890
 C -0.46935 1.33291 0.03828
 C -1.54908 -1.04748 0.14029
 C 1.86662 0.11860 -0.04291
 F -2.58217 0.56804 -1.13593
 F 1.65720 2.17769 0.66314
 H -1.28263 -1.57972 -0.60081
 H 1.54559 -0.54914 -0.79140
 H -0.83486 -1.26102 0.89727
 H 1.86578 -0.38023 0.83826
 H -2.52524 -1.38840 0.40693
 H 2.86074 0.39309 -0.23816
13
bifur_IRC_Distances_noMW_output/new_data/bifur_traj4_Distances point 245
C -1.50240 0.36184 -0.30286
 C 0.95011 1.25318 0.12807
 C -0.46899 1.33242 0.03672
 C -1.54791 -1.04731 0.14004
 C 1.86554 0.11801 -0.04297
 F -2.58077 0.57074 -1.13004
 F 1.65512 2.17709 0.66027
 H -1.27851 -1.57912 -0.60070
 H 1.54692 -0.55016 -0.79076
 H -0.83735 -1.26185 0.89754
 H 1.86308 -0.38059 0.83707
 H -2.52400 -1.38769 0.40523
 H 2.85915 0.39344 -0.23760
13
bifur_IRC_Distances_noMW_output/new_data/bifur_traj4_Distances point 246
C -1.49952 0.36254 -0.30213
 C 0.94767 1.25136 0.12753
 C -0.46842 1.33151 0.03341
 C -1.54592 -1.04706 0.13942
 C 1.86375 0.11705 -0.04282
 F -2.57760 0.57486 -1.12280
 F 1.65062 2.17662 0.65852
 H -1.27383 -1.57915 -0.60138
 H 1.54670 -0.55237 -0.78953
 H -0.83916 -1.26242 0.89801
 H 1.86109 -0.38055 0.83622
 H -2.52213 -1.38632 0.40308
 H 2.85675 0.39394 -0.23752
13
bifur_IRC_Distances_noMW_output/new_data/bifur_traj4_Distances point 247
C -1.49563 0.36333 -0.30168
 C 0.94434 1.24899 0.12728
 C -0.46768 1.33021 0.02870
 C -1.54339 -1.04676 0.13856
 C 1.86151 0.11584 -0.04254
 F -2.57299 0.58003 -1.11471
 F 1.64421 2.17621 0.65787
 H -1.26890 -1.57970 -0.60258
 H 1.54537 -0.55542 -0.78790
 H -0.84053 -1.26280 0.89869
 H 1.85981 -0.38014 0.83557
 H -2.51988 -1.38442 0.40058
 H 2.85377 0.39463 -0.23785
13
bifur_IRC_Distances_noMW_output/new_data/bifur_traj4_Distances point 248
C -1.49100 0.36416 -0.30148
 C 0.94039 1.24622 0.12730
 C -0.46676 1.32851 0.02289
 C -1.54059 -1.04644 0.13754
 C 1.85903 0.11451 -0.04218
 F -2.56726 0.58593 -1.10614
 F 1.63634 2.17581 0.65827
 H -1.26395 -1.58066 -0.60404
 H 1.54337 -0.55902 -0.78601
 H -0.84174 -1.26307 0.89955
 H 1.85920 -0.37943 0.83498
 H -2.51744 -1.38207 0.39782
 H 2.85042 0.39555 -0.23850
13
bifur_IRC_Distances_noMW_output/new_data/bifur_traj4_Distances point 249
C -1.48586 0.36496 -0.30150
 C 0.93605 1.24311 0.12757
 C -0.46568 1.32641 0.01627
 C -1.53775 -1.04612 0.13646
 C 1.85652 0.11317 -0.04183
 F -2.56065 0.59231 -1.09745
 F 1.62740 2.17534 0.65969
 H -1.25921 -1.58195 -0.60550
 H 1.54114 -0.56289 -0.78401
 H -0.84308 -1.26333 0.90061
 H 1.85924 -0.37842 0.83425
 H -2.51500 -1.37935 0.39484
 H 2.84688 0.39676 -0.23940
13
bifur_IRC_Distances_noMW_output/new_data/bifur_traj4_Distances point 250
C -1.48045 0.36563 -0.30174
 C 0.93154 1.23977 0.12813
 C -0.46441 1.32385 0.00912
 C -1.53515 -1.04583 0.13542
 C 1.85423 0.11195 -0.04157
 F -2.55337 0.59887 -1.08911
 F 1.61772 2.17472 0.66219
 H -1.25500 -1.58350 -0.60670
 H 1.53913 -0.56675 -0.78203
 H -0.84482 -1.26365 0.90184
 H 1.86001 -0.37712 0.83319
 H -2.51277 -1.37629 0.39175
 H 2.84334 0.39835 -0.24050
13
bifur_IRC_Distances_noMW_output/new_data/bifur_traj4_Distances point 251
C -1.47501 0.36607 -0.30226
 C 0.92713 1.23629 0.12905
 C -0.46296 1.32078 0.00180
 C -1.53313 -1.04561 0.13454
 C 1.85245 0.11101 -0.04147
 F -2.54559 0.60529 -1.08182
 F 1.60766 2.17386 0.66601
 H -1.25179 -1.58530 -0.60730
 H 1.53779 -0.57025 -0.78026
 H -0.84727 -1.26413 0.90325
 H 1.86171 -0.37551 0.83156
 H -2.51104 -1.37293 0.38866
 H 2.84005 0.40045 -0.24177
13
bifur_IRC_Distances_noMW_output/new_data/bifur_traj4_Distances point 252
C -1.46987 0.36612 -0.30316
 C 0.92315 1.23277 0.13048
 C -0.46132 1.31710 -0.00520
 C -1.53212 -1.04552 0.13394
 C 1.85155 0.11056 -0.04165
 F -2.53751 0.61109 -1.07663
 F 1.59764 2.17267 0.67151
 H -1.25027 -1.58735 -0.60692
 H 1.53763 -0.57301 -0.77887
 H -0.85069 -1.26485 0.90478
 H 1.86469 -0.37352 0.82908
 H -2.51018 -1.36930 0.38580
 H 2.83732 0.40323 -0.24317
13
bifur_IRC_Distances_noMW_output/new_data/bifur_traj4_Distances point 253
C -1.46545 0.36560 -0.30461
 C 0.92001 1.22943 0.13261
 C -0.45952 1.31277 -0.01121
 C -1.53266 -1.04561 0.13381
 C 1.85202 0.11086 -0.04221
 F -2.52942 0.61562 -1.07507
 F 1.58821 2.17106 0.67929
 H -1.25145 -1.58970 -0.60511
 H 1.53913 -0.57453 -0.77811
 H -0.85526 -1.26586 0.90635
 H 1.86949 -0.37107 0.82544
 H -2.51066 -1.36544 0.38351
 H 2.83556 0.40687 -0.24470
13
bifur_IRC_Distances_noMW_output/new_data/bifur_traj4_Distances point 254
C -1.46545 0.36560 -0.30461
 C 0.92001 1.22943 0.13261
 C -0.45952 1.31277 -0.01121
 C -1.53266 -1.04561 0.13381
 C 1.85202 0.11086 -0.04221
 F -2.52942 0.61562 -1.07507
 F 1.58821 2.17106 0.67929
 H -1.25145 -1.58970 -0.60511
 H 1.53913 -0.57453 -0.77811
 H -0.85526 -1.26586 0.90635
 H 1.86949 -0.37107 0.82544
 H -2.51066 -1.36544 0.38351
 H 2.83556 0.40687 -0.24470
13
bifur_IRC_Distances_noMW_output/new_data/bifur_traj4_Distances point 255
C -1.46089 0.36206 -0.31012
 C 0.91815 1.22452 0.13996
 C -0.45582 1.30253 -0.01708
 C -1.54032 -1.04658 0.13548
 C 1.85878 0.11463 -0.04467
 F -2.51501 0.61748 -1.09014
 F 1.57413 2.16684 0.70403
 H -1.26655 -1.59562 -0.59637
 H 1.54734 -0.57204 -0.77935
 H -0.86644 -1.26834 0.90913
 H 1.88718 -0.36458 0.81475
 H -2.51748 -1.35771 0.38269
 H 2.83692 0.41679 -0.24830
13
bifur_IRC_Distances_noMW_output/new_data/bifur_traj4_Distances point 256
C -1.46129 0.35910 -0.31437
 C 0.91971 1.22355 0.14513
 C -0.45426 1.29737 -0.01632
 C -1.54717 -1.04745 0.13713
 C 1.86486 0.11800 -0.04627
 F -2.50965 0.61392 -1.10785
 F 1.57052 2.16481 0.72075
 H -1.28114 -1.59927 -0.59050
 H 1.55235 -0.56813 -0.78140
 H -0.87096 -1.26919 0.91022
 H 1.90038 -0.36068 0.80913
 H -2.52371 -1.35439 0.38477
 H 2.84035 0.42236 -0.25042
13
bifur_IRC_Distances_noMW_output/new_data/bifur_traj4_Distances point 257
C -1.46292 0.35575 -0.31929
 C 0.92228 1.22345 0.15079
 C -0.45299 1.29263 -0.01408
 C -1.55490 -1.04842 0.13893
 C 1.87174 0.12182 -0.04775
 F -2.50544 0.60826 -1.12964
 F 1.56865 2.16317 0.73887
 H -1.29874 -1.60331 -0.58499
 H 1.55646 -0.56341 -0.78408
 H -0.87367 -1.26946 0.91133
 H 1.91547 -0.35659 0.80458
 H -2.53087 -1.35158 0.38800
 H 2.84493 0.42772 -0.25266
13
bifur_IRC_Distances_noMW_output/new_data/bifur_traj4_Distances point 258
C -1.46501 0.35226 -0.32455
 C 0.92516 1.22376 0.15659
 C -0.45188 1.28817 -0.01148
 C -1.56281 -1.04943 0.14063
 C 1.87879 0.12575 -0.04900
 F -2.50172 0.60169 -1.15286
 F 1.56743 2.16187 0.75742
 H -1.31774 -1.60768 -0.58034
 H 1.55940 -0.55858 -0.78711
 H -0.87488 -1.26923 0.91268
 H 1.93161 -0.35236 0.80129
 H -2.53829 -1.34904 0.39168
 H 2.84994 0.43281 -0.25495
13
bifur_IRC_Distances_noMW_output/new_data/bifur_traj4_Distances point 259
C -1.46694 0.34876 -0.32995
 C 0.92788 1.22407 0.16242
 C -0.45076 1.28368 -0.00928
 C -1.57057 -1.05043 0.14215
 C 1.88572 0.12964 -0.05003
 F -2.49777 0.59511 -1.17590
 F 1.56587 2.16073 0.77607
 H -1.33722 -1.61237 -0.57661
 H 1.56142 -0.55400 -0.79031
 H -0.87530 -1.26868 0.91444
 H 1.94842 -0.34795 0.79900
 H -2.54565 -1.34643 0.39528
 H 2.85489 0.43787 -0.25727
13
bifur_IRC_Distances_noMW_output/new_data/bifur_traj4_Distances point 260
C -1.46828 0.34527 -0.33546
 C 0.93011 1.22404 0.16830
 C -0.44947 1.27884 -0.00793
 C -1.57812 -1.05141 0.14344
 C 1.89245 0.13345 -0.05089
 F -2.49297 0.58909 -1.19802
 F 1.56319 2.15958 0.79490
 H -1.35680 -1.61748 -0.57372
 H 1.56280 -0.54987 -0.79358
 H -0.87549 -1.26799 0.91672
 H 1.96589 -0.34324 0.79740
 H -2.55285 -1.34344 0.39848
 H 2.85952 0.44316 -0.25964
13
bifur_IRC_Distances_noMW_output/new_data/bifur_traj4_Distances point 261
C -1.46871 0.34176 -0.34111
 C 0.93163 1.22342 0.17431
 C -0.44789 1.27336 -0.00776
 C -1.58543 -1.05237 0.14446
 C 1.89898 0.13718 -0.05158
 F -2.48677 0.58401 -1.21890
 F 1.55875 2.15830 0.81414
 H -1.37640 -1.62313 -0.57164
 H 1.56365 -0.54632 -0.79687
 H -0.87580 -1.26724 0.91963
 H 1.98423 -0.33811 0.79629
 H -2.55989 -1.33977 0.40114
 H 2.86364 0.44893 -0.26211
13
bifur_IRC_Distances_noMW_output/new_data/bifur_traj4_Distances point 262
C -1.46792 0.33820 -0.34696
 C 0.93220 1.22201 0.18057
 C -0.44594 1.26699 -0.00902
 C -1.59249 -1.05331 0.14518
 C 1.90529 0.14082 -0.05209
 F -2.47868 0.58017 -1.23840
 F 1.55195 2.15685 0.83408
 H -1.39609 -1.62950 -0.57051
 H 1.56393 -0.54352 -0.80015
 H -0.87639 -1.26646 0.92328
 H 2.00378 -0.33242 0.79567
 H -2.56674 -1.33520 0.40312
 H 2.86711 0.45537 -0.26478
13
bifur_IRC_Distances_noMW_output/new_data/bifur_traj4_Distances point 263
C -1.46566 0.33459 -0.35310
 C 0.93161 1.21964 0.18718
 C -0.44353 1.25957 -0.01193
 C -1.59923 -1.05424 0.14551
 C 1.91133 0.14434 -0.05238
 F -2.46828 0.57783 -1.25639
 F 1.54222 2.15522 0.85494
 H -1.41597 -1.63677 -0.57057
 H 1.56342 -0.54163 -0.80343
 H -0.87721 -1.26563 0.92781
 H 2.02490 -0.32604 0.79570
 H -2.57337 -1.32951 0.40436
 H 2.86978 0.46264 -0.26770
13
bifur_IRC_Distances_noMW_output/new_data/bifur_traj4_Distances point 264
C -1.46173 0.33095 -0.35950
 C 0.92969 1.21622 0.19413
 C -0.44063 1.25100 -0.01665
 C -1.60553 -1.05514 0.14537
 C 1.91699 0.14768 -0.05237
 F -2.45532 0.57721 -1.27261
 F 1.52923 2.15345 0.87667
 H -1.43598 -1.64506 -0.57214
 H 1.56185 -0.54083 -0.80670
 H -0.87813 -1.26471 0.93329
 H 2.04773 -0.31894 0.79664
 H -2.57969 -1.32259 0.40480
 H 2.87151 0.47075 -0.27094
13
bifur_IRC_Distances_noMW_output/new_data/bifur_traj4_Distances point 265
C -1.46173 0.33095 -0.35950
 C 0.92969 1.21622 0.19413
 C -0.44063 1.25100 -0.01665
 C -1.60553 -1.05514 0.14537
 C 1.91699 0.14768 -0.05237
 F -2.45532 0.57721 -1.27261
 F 1.52923 2.15345 0.87667
 H -1.43598 -1.64506 -0.57214
 H 1.56185 -0.54083 -0.80670
 H -0.87813 -1.26471 0.93329
 H 2.04773 -0.31894 0.79664
 H -2.57969 -1.32259 0.40480
 H 2.87151 0.47075 -0.27094
13
bifur_IRC_Distances_noMW_output/new_data/bifur_traj4_Distances point 266
C -1.44908 0.32387 -0.37248
 C 0.92192 1.20650 0.20840
 C -0.43361 1.23113 -0.03099
 C -1.61616 -1.05678 0.14366
 C 1.92663 0.15348 -0.05141
 F -2.42285 0.58132 -1.29816
 F 1.49441 2.14986 0.92052
 H -1.47460 -1.66396 -0.58016
 H 1.55549 -0.54264 -0.81311
 H -0.88005 -1.26266 0.94678
 H 2.09672 -0.30325 0.80182
 H -2.59077 -1.30563 0.40323
 H 2.87194 0.48876 -0.27811
13
bifur_IRC_Distances_noMW_output/new_data/bifur_traj4_Distances point 267
C -1.44100 0.32058 -0.37854
 C 0.91656 1.20058 0.21522
 C -0.42968 1.22036 -0.03987
 C -1.62042 -1.05749 0.14225
 C 1.93054 0.15587 -0.05059
 F -2.40463 0.58569 -1.30695
 F 1.47406 2.14809 0.94118
 H -1.49212 -1.67380 -0.58599
 H 1.55150 -0.54487 -0.81614
 H -0.88145 -1.26176 0.95424
 H 2.12121 -0.29525 0.80565
 H -2.59538 -1.29618 0.40135
 H 2.87079 0.49819 -0.28182
13
bifur_IRC_Distances_noMW_output/new_data/bifur_traj4_Distances point 268
C -1.43220 0.31746 -0.38410
 C 0.91062 1.19417 0.22163
 C -0.42555 1.20925 -0.04939
 C -1.62415 -1.05813 0.14065
 C 1.93398 0.15799 -0.04969
 F -2.38583 0.59127 -1.31314
 F 1.45271 2.14624 0.96044
 H -1.50807 -1.68347 -0.59236
 H 1.54783 -0.54758 -0.81901
 H -0.88368 -1.26117 0.96183
 H 2.14487 -0.28744 0.80977
 H -2.59946 -1.28636 0.39887
 H 2.86893 0.50777 -0.28550
13
bifur_IRC_Distances_noMW_output/new_data/bifur_traj4_Distances point 269
C -1.42295 0.31448 -0.38905
 C 0.90436 1.18735 0.22757
 C -0.42122 1.19779 -0.05930
 C -1.62758 -1.05872 0.13897
 C 1.93714 0.15993 -0.04882
 F -2.36678 0.59784 -1.31693
 F 1.43081 2.14422 0.97819
 H -1.52244 -1.69276 -0.59881
 H 1.54509 -0.55046 -0.82173
 H -0.88719 -1.26104 0.96937
 H 2.16741 -0.27991 0.81380
 H -2.60319 -1.27628 0.39587
 H 2.86654 0.51757 -0.28912
13
bifur_IRC_Distances_noMW_output/new_data/bifur_traj4_Distances point 270
C -1.41345 0.31155 -0.39336
 C 0.89800 1.18019 0.23302
 C -0.41669 1.18593 -0.06936
 C -1.63095 -1.05928 0.13732
 C 1.94024 0.16182 -0.04810
 F -2.34768 0.60518 -1.31857
 F 1.40874 2.14189 0.99445
 H -1.53534 -1.70156 -0.60496
 H 1.54386 -0.55325 -0.82429
 H -0.89241 -1.26151 0.97670
 H 2.18868 -0.27269 0.81738
 H -2.60676 -1.26597 0.39246
 H 2.86376 0.52770 -0.29269
13
bifur_IRC_Distances_noMW_output/new_data/bifur_traj4_Distances point 271
C -1.40391 0.30862 -0.39700
 C 0.89176 1.17270 0.23800
 C -0.41192 1.17357 -0.07936
 C -1.63454 -1.05983 0.13578
 C 1.94349 0.16379 -0.04760
 F -2.32871 0.61309 -1.31838
 F 1.38681 2.13910 1.00928
 H -1.54695 -1.70979 -0.61046
 H 1.54471 -0.55569 -0.82671
 H -0.89977 -1.26270 0.98371
 H 2.20865 -0.26577 0.82022
 H -2.61039 -1.25542 0.38872
 H 2.86078 0.53832 -0.29622
13
bifur_IRC_Distances_noMW_output/new_data/bifur_traj4_Distances point 272
C -1.39455 0.30557 -0.39996
 C 0.88590 1.16492 0.24252
 C -0.40691 1.16062 -0.08902
 C -1.63864 -1.06040 0.13447
 C 1.94716 0.16598 -0.04741
 F -2.31005 0.62132 -1.31672
 F 1.36538 2.13571 1.02275
 H -1.55754 -1.71739 -0.61496
 H 1.54820 -0.55748 -0.82903
 H -0.90966 -1.26473 0.99025
 H 2.22731 -0.25912 0.82201
 H -2.61435 -1.24462 0.38481
 H 2.85776 0.54962 -0.29970
13
bifur_IRC_Distances_noMW_output/new_data/bifur_traj4_Distances point 273
C -1.38564 0.30231 -0.40225
 C 0.88070 1.15692 0.24661
 C -0.40165 1.14701 -0.09802
 C -1.64358 -1.06103 0.13347
 C 1.95151 0.16856 -0.04763
 F -2.29191 0.62957 -1.31406
 F 1.34486 2.13154 1.03491
 H -1.56740 -1.72431 -0.61814
 H 1.55492 -0.55831 -0.83125
 H -0.92247 -1.26773 0.99617
 H 2.24466 -0.25274 0.82246
 H -2.61891 -1.23357 0.38088
 H 2.85491 0.56178 -0.30315
13
bifur_IRC_Distances_noMW_output/new_data/bifur_traj4_Distances point 274
C -1.37749 0.29873 -0.40386
 C 0.87648 1.14879 0.25027
 C -0.39614 1.13269 -0.10593
 C -1.64966 -1.06174 0.13288
 C 1.95681 0.17169 -0.04834
 F -2.27461 0.63747 -1.31093
 F 1.32580 2.12646 1.04580
 H -1.57684 -1.73048 -0.61962
 H 1.56541 -0.55787 -0.83336
 H -0.93850 -1.27179 1.00126
 H 2.26065 -0.24662 0.82121
 H -2.62437 -1.22231 0.37716
 H 2.85246 0.57497 -0.30654
13
bifur_IRC_Distances_noMW_output/new_data/bifur_traj4_Distances point 275
C -1.37047 0.29476 -0.40481
 C 0.87360 1.14069 0.25353
 C -0.39047 1.11777 -0.11226
 C -1.65715 -1.06254 0.13281
 C 1.96327 0.17550 -0.04961
 F -2.25859 0.64456 -1.30796
 F 1.30888 2.12037 1.05537
 H -1.58609 -1.73579 -0.61906
 H 1.58006 -0.55585 -0.83531
 H -0.95787 -1.27696 1.00525
 H 2.27512 -0.24079 0.81796
 H -2.63096 -1.21093 0.37392
 H 2.85067 0.58921 -0.30984
13
bifur_IRC_Distances_noMW_output/new_data/bifur_traj4_Distances point 276
C -1.37047 0.29476 -0.40481
 C 0.87360 1.14069 0.25353
 C -0.39047 1.11777 -0.11226
 C -1.65715 -1.06254 0.13281
 C 1.96327 0.17550 -0.04961
 F -2.25859 0.64455 -1.30796
 F 1.30888 2.12037 1.05537
 H -1.58609 -1.73579 -0.61906
 H 1.58006 -0.55585 -0.83531
 H -0.95787 -1.27696 1.00525
 H 2.27512 -0.24079 0.81796
 H -2.63096 -1.21093 0.37392
 H 2.85067 0.58921 -0.30984
13
bifur_IRC_Distances_noMW_output/new_data/bifur_traj4_Distances point 277
C -1.36107 0.28588 -0.40486
 C 0.87261 1.12558 0.25872
 C -0.37926 1.08768 -0.11870
 C -1.67601 -1.06439 0.13437
 C 1.97934 0.18504 -0.05380
 F -2.23245 0.65484 -1.30420
 F 1.28406 2.10553 1.07007
 H -1.60375 -1.74329 -0.61112
 H 1.62076 -0.54690 -0.83806
 H -1.00465 -1.29018 1.00884
 H 2.29817 -0.23054 0.80482
 H -2.64737 -1.18897 0.36981
 H 2.84962 0.61970 -0.31588
13
bifur_IRC_Distances_noMW_output/new_data/bifur_traj4_Distances point 278
C -1.35871 0.28135 -0.40409
 C 0.87425 1.11899 0.26059
 C -0.37410 1.07356 -0.11897
 C -1.68644 -1.06534 0.13585
 C 1.98816 0.19031 -0.05651
 F -2.22291 0.65796 -1.30336
 F 1.27651 2.09738 1.07501
 H -1.61137 -1.74534 -0.60412
 H 1.64476 -0.54059 -0.83844
 H -1.03001 -1.29766 1.00821
 H 2.30607 -0.22640 0.79528
 H -2.65642 -1.17903 0.36905
 H 2.85022 0.63481 -0.31850
13
bifur_IRC_Distances_noMW_output/new_data/bifur_traj4_Distances point 279
C -1.35747 0.27702 -0.40288
 C 0.87676 1.11304 0.26200
 C -0.36934 1.06045 -0.11794
 C -1.69680 -1.06623 0.13758
 C 1.99686 0.19555 -0.05944
 F -2.21543 0.66022 -1.30259
 F 1.27153 2.08915 1.07845
 H -1.61762 -1.74639 -0.59565
 H 1.66965 -0.53376 -0.83796
 H -1.05548 -1.30534 1.00611
 H 2.31153 -0.22298 0.78429
 H -2.66539 -1.16997 0.36891
 H 2.85120 0.64924 -0.32088
13
bifur_IRC_Distances_noMW_output/new_data/bifur_traj4_Distances point 280
C -1.35691 0.27300 -0.40130
 C 0.87970 1.10758 0.26299
 C -0.36494 1.04828 -0.11621
 C -1.70674 -1.06705 0.13945
 C 2.00518 0.20057 -0.06248
 F -2.20950 0.66211 -1.30136
 F 1.26831 2.08099 1.08064
 H -1.62232 -1.74661 -0.58613
 H 1.69472 -0.52681 -0.83658
 H -1.08065 -1.31308 1.00275
 H 2.31482 -0.22017 0.77218
 H -2.67399 -1.16168 0.36916
 H 2.85230 0.66288 -0.32310
13
bifur_IRC_Distances_noMW_output/new_data/bifur_traj4_Distances point 281
C -1.35666 0.26930 -0.39938
 C 0.88277 1.10242 0.26363
 C -0.36080 1.03688 -0.11425
 C -1.71610 -1.06779 0.14135
 C 2.01297 0.20532 -0.06557
 F -2.20458 0.66402 -1.29929
 F 1.26610 2.07296 1.08182
 H -1.62546 -1.74621 -0.57586
 H 1.71960 -0.52001 -0.83430
 H -1.10542 -1.32085 0.99830
 H 2.31632 -0.21786 0.75922
 H -2.68206 -1.15397 0.36958
 H 2.85331 0.67579 -0.32525
13
bifur_IRC_Distances_noMW_output/new_data/bifur_traj4_Distances point 282
C -1.35644 0.26593 -0.39717
 C 0.88572 1.09739 0.26399
 C -0.35684 1.02607 -0.11239
 C -1.72480 -1.06845 0.14320
 C 2.02019 0.20973 -0.06866
 F -2.20024 0.66626 -1.29614
 F 1.26433 2.06508 1.08223
 H -1.62714 -1.74535 -0.56508
 H 1.74405 -0.51355 -0.83115
 H -1.12974 -1.32858 0.99291
 H 2.31638 -0.21594 0.74563
 H -2.68954 -1.14668 0.37005
 H 2.85407 0.68807 -0.32741
13
bifur_IRC_Distances_noMW_output/new_data/bifur_traj4_Distances point 283
C -1.35601 0.26287 -0.39472
 C 0.88836 1.09238 0.26412
 C -0.35301 1.01569 -0.11091
 C -1.73279 -1.06903 0.14494
 C 2.02678 0.21380 -0.07169
 F -2.19611 0.66905 -1.29177
 F 1.26250 2.05740 1.08208
 H -1.62751 -1.74422 -0.55408
 H 1.76782 -0.50758 -0.82720
 H -1.15353 -1.33623 0.98676
 H 2.31540 -0.21428 0.73170
 H -2.69639 -1.13966 0.37043
 H 2.85449 0.69982 -0.32967
13
bifur_IRC_Distances_noMW_output/new_data/bifur_traj4_Distances point 284
C -1.35518 0.26011 -0.39209
 C 0.89052 1.08729 0.26409
 C -0.34925 1.00560 -0.11005
 C -1.74003 -1.06955 0.14648
 C 2.03273 0.21749 -0.07460
 F -2.19187 0.67256 -1.28610
 F 1.26018 2.04997 1.08157
 H -1.62677 -1.74301 -0.54322
 H 1.79061 -0.50225 -0.82257
 H -1.17661 -1.34372 0.98008
 H 2.31378 -0.21277 0.71782
 H -2.70257 -1.13281 0.37064
 H 2.85447 0.71109 -0.33207
13
bifur_IRC_Distances_noMW_output/new_data/bifur_traj4_Distances point 285
C -1.35376 0.25764 -0.38936
 C 0.89203 1.08205 0.26396
 C -0.34554 0.99574 -0.11004
 C -1.74643 -1.07000 0.14774
 C 2.03798 0.22077 -0.07729
 F -2.18722 0.67692 -1.27911
 F 1.25695 2.04290 1.08092
 H -1.62521 -1.74195 -0.53300
 H 1.81193 -0.49774 -0.81747
 H -1.19862 -1.35088 0.97317
 H 2.31200 -0.21128 0.70458
 H -2.70804 -1.12604 0.37058
 H 2.85393 0.72188 -0.33468
13
bifur_IRC_Distances_noMW_output/new_data/bifur_traj4_Distances point 286
C -1.35158 0.25547 -0.38665
 C 0.89271 1.07665 0.26379
 C -0.34187 0.98610 -0.11113
 C -1.75187 -1.07039 0.14861
 C 2.04242 0.22358 -0.07962
 F -2.18188 0.68221 -1.27087
 F 1.25241 2.03635 1.08032
 H -1.62316 -1.74130 -0.52416
 H 1.83112 -0.49427 -0.81226
 H -1.21903 -1.35749 0.96654
 H 2.31061 -0.20969 0.69280
 H -2.71270 -1.11934 0.37015
 H 2.85281 0.73211 -0.33752
13
bifur_IRC_Distances_noMW_output/new_data/bifur_traj4_Distances point 287
C -1.35158 0.25547 -0.38665
 C 0.89271 1.07665 0.26379
 C -0.34187 0.98610 -0.11113
 C -1.75187 -1.07039 0.14861
 C 2.04243 0.22358 -0.07962
 F -2.18188 0.68220 -1.27087
 F 1.25241 2.03635 1.08032
 H -1.62316 -1.74130 -0.52416
 H 1.83112 -0.49427 -0.81226
 H -1.21903 -1.35749 0.96654
 H 2.31061 -0.20969 0.69280
 H -2.71270 -1.11934 0.37015
 H 2.85281 0.73211 -0.33752
13
bifur_IRC_Distances_noMW_output/new_data/bifur_traj4_Distances point 288
C -1.34462 0.25209 -0.38178
 C 0.89107 1.06562 0.26346
 C -0.33484 0.96791 -0.11732
 C -1.75940 -1.07100 0.14879
 C 2.04856 0.22757 -0.08265
 F -2.16865 0.69538 -1.25128
 F 1.23856 2.02563 1.07983
 H -1.61913 -1.74213 -0.51378
 H 1.86004 -0.49118 -0.80334
 H -1.25221 -1.36794 0.95651
 H 2.31102 -0.20576 0.67755
 H -2.71922 -1.10641 0.36776
 H 2.84881 0.75023 -0.34376
13
bifur_IRC_Distances_noMW_output/new_data/bifur_traj4_Distances point 289
C -1.33999 0.25089 -0.37979
 C 0.88880 1.06023 0.26333
 C -0.33160 0.95966 -0.12238
 C -1.76142 -1.07123 0.14806
 C 2.05022 0.22872 -0.08320
 F -2.16094 0.70287 -1.24052
 F 1.22944 2.02173 1.08001
 H -1.61769 -1.74377 -0.51310
 H 1.86898 -0.49161 -0.80039
 H -1.26412 -1.37145 0.95402
 H 2.31328 -0.20340 0.67519
 H -2.72103 -1.10044 0.36574
 H 2.84607 0.75779 -0.34698
13
bifur_IRC_Distances_noMW_output/new_data/bifur_traj4_Distances point 290
C -1.33484 0.24996 -0.37811
 C 0.88581 1.05506 0.26322
 C -0.32858 0.95204 -0.12846
 C -1.76249 -1.07141 0.14691
 C 2.05110 0.22939 -0.08319
 F -2.15279 0.71064 -1.22951
 F 1.21931 2.01873 1.08046
 H -1.61675 -1.74607 -0.51511
 H 1.87465 -0.49307 -0.79856
 H -1.27316 -1.37390 0.95321
 H 2.31677 -0.20086 0.67607
 H -2.72204 -1.09488 0.36326
 H 2.84302 0.76436 -0.35018
13
bifur_IRC_Distances_noMW_output/new_data/bifur_traj4_Distances point 291
C -1.32938 0.24924 -0.37669
 C 0.88231 1.05011 0.26312
 C -0.32574 0.94495 -0.13529
 C -1.76285 -1.07156 0.14544
 C 2.05142 0.22972 -0.08276
 F -2.14442 0.71848 -1.21848
 F 1.20855 2.01647 1.08113
 H -1.61630 -1.74885 -0.51915
 H 1.87779 -0.49527 -0.79764
 H -1.27993 -1.37553 0.95377
 H 2.32121 -0.19821 0.67946
 H -2.72247 -1.08969 0.36042
 H 2.83980 0.77012 -0.35333
13
bifur_IRC_Distances_noMW_output/new_data/bifur_traj4_Distances point 292
C -1.32377 0.24862 -0.37549
 C 0.87853 1.04538 0.26305
 C -0.32303 0.93824 -0.14261
 C -1.76280 -1.07168 0.14379
 C 2.05141 0.22983 -0.08203
 F -2.13595 0.72623 -1.20762
 F 1.19744 2.01475 1.08205
 H -1.61632 -1.75194 -0.52458
 H 1.87918 -0.49790 -0.79742
 H -1.28507 -1.37658 0.95533
 H 2.32640 -0.19551 0.68462
 H -2.72255 -1.08478 0.35736
 H 2.83653 0.77533 -0.35644
13
bifur_IRC_Distances_noMW_output/new_data/bifur_traj4_Distances point 293
C -1.31815 0.24801 -0.37448
 C 0.87465 1.04082 0.26304
 C -0.32039 0.93173 -0.15015
 C -1.76259 -1.07181 0.14204
 C 2.05128 0.22987 -0.08113
 F -2.12746 0.73376 -1.19717
 F 1.18621 2.01336 1.08324
 H -1.61689 -1.75522 -0.53083
 H 1.87954 -0.50069 -0.79767
 H -1.28921 -1.37727 0.95755
 H 2.33222 -0.19278 0.69088
 H -2.72252 -1.08003 0.35422
 H 2.83330 0.78024 -0.35955
13
bifur_IRC_Distances_noMW_output/new_data/bifur_traj4_Distances point 294
C -1.31264 0.24730 -0.37364
 C 0.87087 1.03638 0.26315
 C -0.31776 0.92521 -0.15763
 C -1.76252 -1.07194 0.14029
 C 2.05128 0.22998 -0.08016
 F -2.11901 0.74092 -1.18742
 F 1.17508 2.01212 1.08480
 H -1.61814 -1.75863 -0.53741
 H 1.87951 -0.50338 -0.79822
 H -1.29289 -1.37781 0.96011
 H 2.33864 -0.19001 0.69769
 H -2.72266 -1.07529 0.35115
 H 2.83025 0.78515 -0.36270
13
bifur_IRC_Distances_noMW_output/new_data/bifur_traj4_Distances point 295
C -1.30739 0.24636 -0.37300
 C 0.86739 1.03203 0.26344
 C -0.31508 0.91847 -0.16472
 C -1.76290 -1.07210 0.13862
 C 2.05167 0.23031 -0.07922
 F -2.11065 0.74750 -1.17877
 F 1.16424 2.01085 1.08681
 H -1.62033 -1.76213 -0.54395
 H 1.87973 -0.50571 -0.79895
 H -1.29662 -1.37837 0.96277
 H 2.34572 -0.18717 0.70455
 H -2.72327 -1.07041 0.34834
 H 2.82748 0.79037 -0.36592
13
bifur_IRC_Distances_noMW_output/new_data/bifur_traj4_Distances point 296
C -1.30254 0.24505 -0.37259
 C 0.86442 1.02773 0.26401
 C -0.31227 0.91127 -0.17103
 C -1.76407 -1.07231 0.13711
 C 2.05272 0.23105 -0.07839
 F -2.10241 0.75329 -1.17174
 F 1.15391 2.00937 1.08941
 H -1.62379 -1.76573 -0.55009
 H 1.88080 -0.50740 -0.79978
 H -1.30087 -1.37913 0.96529
 H 2.35360 -0.18423 0.71105
 H -2.72466 -1.06520 0.34602
 H 2.82516 0.79625 -0.36927
13
bifur_IRC_Distances_noMW_output/new_data/bifur_traj4_Distances point 297
C -1.29828 0.24320 -0.37247
 C 0.86221 1.02347 0.26495
 C -0.30930 0.90339 -0.17611
 C -1.76638 -1.07261 0.13584
 C 2.05474 0.23238 -0.07775
 F -2.09436 0.75800 -1.16693
 F 1.14434 2.00750 1.09276
 H -1.62891 -1.76943 -0.55555
 H 1.88328 -0.50815 -0.80066
 H -1.30606 -1.38023 0.96748
 H 2.36248 -0.18112 0.71680
 H -2.72720 -1.05950 0.34441
 H 2.82344 0.80311 -0.37278
13
bifur_IRC_Distances_noMW_output/new_data/bifur_traj4_Distances point 298
C -1.29828 0.24320 -0.37247
 C 0.86222 1.02347 0.26495
 C -0.30930 0.90339 -0.17611
 C -1.76638 -1.07261 0.13584
 C 2.05474 0.23238 -0.07775
 F -2.09436 0.75800 -1.16693
 F 1.14434 2.00750 1.09276
 H -1.62891 -1.76943 -0.55555
 H 1.88328 -0.50815 -0.80066
 H -1.30606 -1.38023 0.96748
 H 2.36248 -0.18112 0.71680
 H -2.72720 -1.05950 0.34442
 H 2.82344 0.80312 -0.37278
13
bifur_IRC_Distances_noMW_output/new_data/bifur_traj4_Distances point 299
C -1.29224 0.23731 -0.37340
 C 0.86098 1.01507 0.26840
 C -0.30266 0.88493 -0.18086
 C -1.77566 -1.07351 0.13431
 C 2.06270 0.23746 -0.07730
 F -2.07919 0.76295 -1.16660
 F 1.12858 2.00204 1.10223
 H -1.64574 -1.77723 -0.56357
 H 1.89421 -0.50583 -0.80251
 H -1.32041 -1.38389 0.97032
 H 2.38396 -0.17424 0.72494
 H -2.73701 -1.04603 0.34439
 H 2.82248 0.82097 -0.38035
13
bifur_IRC_Distances_noMW_output/new_data/bifur_traj4_Distances point 300
C -1.29068 0.23317 -0.37458
 C 0.86219 1.01105 0.27099
 C -0.29903 0.87435 -0.18002
 C -1.78284 -1.07412 0.13411
 C 2.06880 0.24133 -0.07750
 F -2.07230 0.76277 -1.17183
 F 1.12281 1.99844 1.10844
 H -1.65779 -1.78133 -0.56604
 H 1.90279 -0.50257 -0.80354
 H -1.32950 -1.38645 0.97093
 H 2.39667 -0.17048 0.72716
 H -2.74453 -1.03821 0.34623
 H 2.82342 0.83206 -0.38436
13
bifur_IRC_Distances_noMW_output/new_data/bifur_traj4_Distances point 301
C -1.29004 0.22837 -0.37621
 C 0.86447 1.00722 0.27408
 C -0.29528 0.86316 -0.17730
 C -1.79138 -1.07480 0.13423
 C 2.07604 0.24591 -0.07793
 F -2.06597 0.76093 -1.18029
 F 1.11841 1.99443 1.11546
 H -1.67188 -1.78553 -0.56775
 H 1.91286 -0.49813 -0.80470
 H -1.33937 -1.38934 0.97120
 H 2.41044 -0.16660 0.72848
 H -2.75349 -1.02985 0.34917
 H 2.82519 0.84424 -0.38843
13
bifur_IRC_Distances_noMW_output/new_data/bifur_traj4_Distances point 302
C -1.29004 0.22313 -0.37820
 C 0.86747 1.00359 0.27749
 C -0.29146 0.85164 -0.17332
 C -1.80077 -1.07552 0.13455
 C 2.08398 0.25095 -0.07846
 F -2.06009 0.75784 -1.19099
 F 1.11501 1.99023 1.12301
 H -1.68738 -1.78978 -0.56910
 H 1.92367 -0.49294 -0.80602
 H -1.34949 -1.39238 0.97135
 H 2.42495 -0.16267 0.72937
 H -2.76340 -1.02116 0.35284
 H 2.82754 0.85708 -0.39252
13
bifur_IRC_Distances_noMW_output/new_data/bifur_traj4_Distances point 303
C -1.29033 0.21763 -0.38040
 C 0.87082 1.00005 0.28107
 C -0.28758 0.83988 -0.16879
 C -1.81057 -1.07624 0.13494
 C 2.09227 0.25622 -0.07900
 F -2.05441 0.75407 -1.20282
 F 1.11209 1.98599 1.13084
 H -1.70369 -1.79413 -0.57053
 H 1.93467 -0.48740 -0.80751
 H -1.35956 -1.39544 0.97163
 H 2.43998 -0.15872 0.73036
 H -2.77382 -1.01222 0.35686
 H 2.83015 0.87031 -0.39666
13
bifur_IRC_Distances_noMW_output/new_data/bifur_traj4_Distances point 304
C -1.29059 0.21195 -0.38270
 C 0.87421 0.99643 0.28473
 C -0.28358 0.82778 -0.16428
 C -1.82054 -1.07696 0.13528
 C 2.10068 0.26161 -0.07947
 F -2.04859 0.75012 -1.21490
 F 1.10904 1.98178 1.13885
 H -1.72053 -1.79865 -0.57245
 H 1.94551 -0.48182 -0.80920
 H -1.36949 -1.39846 0.97223
 H 2.45557 -0.15469 0.73193
 H -2.78451 -1.00298 0.36091
 H 2.83280 0.88389 -0.40093
13
bifur_IRC_Distances_noMW_output/new_data/bifur_traj4_Distances point 305
C -1.29052 0.20610 -0.38506
 C 0.87744 0.99255 0.28845
 C -0.27934 0.81510 -0.16018
 C -1.83059 -1.07766 0.13546
 C 2.10914 0.26705 -0.07979
 F -2.04224 0.74633 -1.22671
 F 1.10534 1.97760 1.14706
 H -1.73788 -1.80349 -0.57526
 H 1.95602 -0.47638 -0.81117
 H -1.37929 -1.40139 0.97333
 H 2.47201 -0.15049 0.73455
 H -2.79539 -0.99328 0.36479
 H 2.83529 0.89795 -0.40548
13
bifur_IRC_Distances_noMW_output/new_data/bifur_traj4_Distances point 306
C -1.28990 0.20002 -0.38747
 C 0.88033 0.98824 0.29227
 C -0.27475 0.80155 -0.15679
 C -1.84071 -1.07835 0.13540
 C 2.11767 0.27257 -0.07988
 F -2.03498 0.74295 -1.23798
 F 1.10045 1.97349 1.15558
 H -1.75599 -1.80886 -0.57944
 H 1.96602 -0.47122 -0.81358
 H -1.38894 -1.40421 0.97521
 H 2.48978 -0.14601 0.73878
 H -2.80651 -0.98288 0.36836
 H 2.83751 0.91273 -0.41046
13
bifur_IRC_Distances_noMW_output/new_data/bifur_traj4_Distances point 307
C -1.28847 0.19360 -0.38998
 C 0.88273 0.98335 0.29626
 C -0.26969 0.78681 -0.15432
 C -1.85095 -1.07904 0.13500
 C 2.12630 0.27817 -0.07967
 F -2.02638 0.74012 -1.24867
 F 1.09385 1.96952 1.16462
 H -1.77525 -1.81500 -0.58556
 H 1.97522 -0.46647 -0.81667
 H -1.39829 -1.40682 0.97822
 H 2.50951 -0.14111 0.74527
 H -2.81793 -0.97157 0.37150
 H 2.83934 0.92845 -0.41600
13
bifur_IRC_Distances_noMW_output/new_data/bifur_traj4_Distances point 308
C -1.28602 0.18678 -0.39268
 C 0.88446 0.97777 0.30050
 C -0.26407 0.77064 -0.15298
 C -1.86127 -1.07973 0.13415
 C 2.13502 0.28385 -0.07903
 F -2.01607 0.73798 -1.25879
 F 1.08502 1.96582 1.17439
 H -1.79606 -1.82214 -0.59422
 H 1.98318 -0.46227 -0.82071
 H -1.40706 -1.40910 0.98279
 H 2.53185 -0.13571 0.75476
 H -2.82968 -0.95915 0.37404
 H 2.84070 0.94526 -0.42222
13
bifur_IRC_Distances_noMW_output/new_data/bifur_traj4_Distances point 309
C -1.28602 0.18678 -0.39268
 C 0.88446 0.97777 0.30050
 C -0.26407 0.77064 -0.15298
 C -1.86127 -1.07973 0.13415
 C 2.13502 0.28385 -0.07903
 F -2.01607 0.73798 -1.25879
 F 1.08502 1.96582 1.17439
 H -1.79606 -1.82214 -0.59422
 H 1.98318 -0.46227 -0.82071
 H -1.40706 -1.40910 0.98279
 H 2.53185 -0.13571 0.75476
 H -2.82968 -0.95915 0.37405
 H 2.84070 0.94526 -0.42222
13
bifur_IRC_Distances_noMW_output/new_data/bifur_traj4_Distances point 310
C -1.27747 0.17213 -0.39868
 C 0.88528 0.96463 0.30974
 C -0.25124 0.73448 -0.15440
 C -1.88140 -1.08106 0.13091
 C 2.15208 0.29499 -0.07623
 F -1.98978 0.73609 -1.27694
 F 1.05963 1.96014 1.19625
 H -1.84227 -1.83964 -0.62033
 H 1.99332 -0.45633 -0.83235
 H -1.42120 -1.41201 0.99759
 H 2.58496 -0.12351 0.78436
 H -2.85346 -0.93133 0.37668
 H 2.84154 0.98141 -0.43660
13
bifur_IRC_Distances_noMW_output/new_data/bifur_traj4_Distances point 311
C -1.27153 0.16476 -0.40176
 C 0.88425 0.95746 0.31449
 C -0.24440 0.71556 -0.15715
 C -1.89053 -1.08165 0.12861
 C 2.15986 0.30006 -0.07417
 F -1.97447 0.73651 -1.28436
 F 1.04365 1.95844 1.20774
 H -1.86621 -1.84943 -0.63681
 H 1.99512 -0.45482 -0.83951
 H -1.42614 -1.41254 1.00728
 H 2.61417 -0.11716 0.80344
 H -2.86469 -0.91679 0.37656
 H 2.84093 0.99961 -0.44438
13
bifur_IRC_Distances_noMW_output/new_data/bifur_traj4_Distances point 312
C -1.26482 0.15763 -0.40464
 C 0.88244 0.95014 0.31909
 C -0.23752 0.69679 -0.16094
 C -1.89880 -1.08218 0.12604
 C 2.16692 0.30465 -0.07188
 F -1.95851 0.73784 -1.29026
 F 1.02637 1.95739 1.21902
 H -1.88942 -1.85932 -0.65421
 H 1.99536 -0.45417 -0.84686
 H -1.43007 -1.41265 1.01755
 H 2.64349 -0.11097 0.82378
 H -2.87511 -0.90243 0.37559
 H 2.83967 1.01728 -0.45228
13
bifur_IRC_Distances_noMW_output/new_data/bifur_traj4_Distances point 313
C -1.25760 0.15083 -0.40717
 C 0.88009 0.94274 0.32344
 C -0.23066 0.67831 -0.16549
 C -1.90629 -1.08264 0.12333
 C 2.17332 0.30881 -0.06952
 F -1.94233 0.74005 -1.29447
 F 1.00841 1.95671 1.22975
 H -1.91135 -1.86898 -0.67163
 H 1.99487 -0.45414 -0.85395
 H -1.43367 -1.41260 1.02769
 H 2.67207 -0.10504 0.84430
 H -2.88474 -0.88840 0.37396
 H 2.83788 1.03436 -0.46025
13
bifur_IRC_Distances_noMW_output/new_data/bifur_traj4_Distances point 314
C -1.25008 0.14431 -0.40921
 C 0.87744 0.93522 0.32749
 C -0.22380 0.66004 -0.17053
 C -1.91325 -1.08306 0.12057
 C 2.17925 0.31266 -0.06723
 F -1.92618 0.74306 -1.29692
 F 0.99019 1.95609 1.23976
 H -1.93179 -1.87823 -0.68848
 H 1.99451 -0.45447 -0.86042
 H -1.43762 -1.41262 1.03721
 H 2.69944 -0.09938 0.86426
 H -2.89377 -0.87468 0.37185
 H 2.83566 1.05106 -0.46834
13
bifur_IRC_Distances_noMW_output/new_data/bifur_traj4_Distances point 315
C -1.24242 0.13799 -0.41070
 C 0.87469 0.92750 0.33122
 C -0.21687 0.64176 -0.17584
 C -1.91993 -1.08345 0.11784
 C 2.18493 0.31636 -0.06510
 F -1.91021 0.74681 -1.29762
 F 0.97201 1.95524 1.24892
 H -1.95070 -1.88696 -0.70439
 H 1.99504 -0.45490 -0.86604
 H -1.44257 -1.41296 1.04573
 H 2.72536 -0.09396 0.88316
 H -2.90246 -0.86114 0.36946
 H 2.83311 1.06771 -0.47664
13
bifur_IRC_Distances_noMW_output/new_data/bifur_traj4_Distances point 316
C -1.23477 0.13176 -0.41155
 C 0.87210 0.91952 0.33461
 C -0.20978 0.62321 -0.18117
 C -1.92663 -1.08381 0.11518
 C 2.19059 0.32007 -0.06322
 F -1.89455 0.75117 -1.29660
 F 0.95419 1.95387 1.25713
 H -1.96816 -1.89511 -0.71903
 H 1.99722 -0.45518 -0.87063
 H -1.44914 -1.41382 1.05295
 H 2.74970 -0.08872 0.90061
 H -2.91110 -0.84762 0.36695
 H 2.83032 1.08464 -0.48524
13
bifur_IRC_Distances_noMW_output/new_data/bifur_traj4_Distances point 317
C -1.22729 0.12551 -0.41170
 C 0.86989 0.91118 0.33766
 C -0.20244 0.60414 -0.18628
 C -1.93365 -1.08417 0.11265
 C 2.19646 0.32397 -0.06167
 F -1.87935 0.75604 -1.29391
 F 0.93703 1.95169 1.26429
 H -1.98424 -1.90260 -0.73215
 H 2.00179 -0.45505 -0.87399
 H -1.45793 -1.41540 1.05857
 H 2.77233 -0.08361 0.91625
 H -2.92001 -0.83395 0.36453
 H 2.82742 1.10225 -0.49426
13
bifur_IRC_Distances_noMW_output/new_data/bifur_traj4_Distances point 318
C -1.22017 0.11911 -0.41107
 C 0.86831 0.90241 0.34035
 C -0.19477 0.58429 -0.19091
 C -1.94131 -1.08454 0.11032
 C 2.20280 0.32823 -0.06052
 F -1.86475 0.76127 -1.28957
 F 0.92087 1.94841 1.27025
 H -1.99901 -1.90936 -0.74346
 H 2.00952 -0.45426 -0.87591
 H -1.46957 -1.41793 1.06226
 H 2.79307 -0.07856 0.92967
 H -2.92949 -0.81996 0.36238
 H 2.82450 1.12088 -0.50381
13
bifur_IRC_Distances_noMW_output/new_data/bifur_traj4_Distances point 319
C -1.21358 0.11249 -0.40957
 C 0.86762 0.89316 0.34264
 C -0.18671 0.56346 -0.19480
 C -1.94985 -1.08492 0.10824
 C 2.20980 0.33301 -0.05986
 F -1.85097 0.76674 -1.28355
 F 0.90609 1.94372 1.27485
 H -2.01242 -1.91527 -0.75260
 H 2.02114 -0.45256 -0.87611
 H -1.48463 -1.42159 1.06361
 H 2.81165 -0.07355 0.94044
 H -2.93981 -0.80554 0.36070
 H 2.82166 1.14086 -0.51399
13
bifur_IRC_Distances_noMW_output/new_data/bifur_traj4_Distances point 320
C -1.21358 0.11249 -0.40958
 C 0.86762 0.89316 0.34265
 C -0.18671 0.56346 -0.19480
 C -1.94985 -1.08492 0.10824
 C 2.20980 0.33301 -0.05986
 F -1.85097 0.76674 -1.28356
 F 0.90609 1.94372 1.27485
 H -2.01242 -1.91527 -0.75260
 H 2.02114 -0.45256 -0.87611
 H -1.48463 -1.42159 1.06361
 H 2.81165 -0.07355 0.94044
 H -2.93981 -0.80554 0.36070
 H 2.82166 1.14086 -0.51399
13
bifur_IRC_Distances_noMW_output/new_data/bifur_traj4_Distances point 321
C -1.20267 0.09861 -0.40357
 C 0.86957 0.87316 0.34576
 C -0.16941 0.51888 -0.19969
 C -1.97001 -1.08572 0.10497
 C 2.22609 0.34436 -0.06028
 F -1.82686 0.77825 -1.26579
 F 0.88222 1.92923 1.27897
 H -2.03420 -1.92397 -0.76295
 H 2.05814 -0.44587 -0.87003
 H -1.52658 -1.43292 1.05758
 H 2.84057 -0.06362 0.95201
 H -2.96334 -0.77554 0.35944
 H 2.81649 1.18516 -0.53643
13
bifur_IRC_Distances_noMW_output/new_data/bifur_traj4_Distances point 322
C -1.19851 0.09167 -0.39891
 C 0.87221 0.86262 0.34638
 C -0.16043 0.49581 -0.20078
 C -1.98126 -1.08612 0.10381
 C 2.23505 0.35075 -0.06140
 F -1.81703 0.78444 -1.25341
 F 0.87363 1.91938 1.27805
 H -2.04162 -1.92644 -0.76358
 H 2.08346 -0.44102 -0.86313
 H -1.55333 -1.44056 1.04949
 H 2.84979 -0.05883 0.95205
 H -2.97608 -0.76052 0.35997
 H 2.81412 1.20883 -0.54854
13
bifur_IRC_Distances_noMW_output/new_data/bifur_traj4_Distances point 323
C -1.19516 0.08510 -0.39317
 C 0.87564 0.85199 0.34628
 C -0.15152 0.47305 -0.20135
 C -1.99266 -1.08652 0.10291
 C 2.24406 0.35728 -0.06305
 F -1.80885 0.79114 -1.23837
 F 0.86723 1.90812 1.27507
 H -2.04611 -1.92756 -0.76116
 H 2.11227 -0.43557 -0.85353
 H -1.58297 -1.44920 1.03797
 H 2.85505 -0.05429 0.94824
 H -2.98875 -0.74611 0.36114
 H 2.81179 1.23256 -0.56098
13
bifur_IRC_Distances_noMW_output/new_data/bifur_traj4_Distances point 324
C -1.19243 0.07913 -0.38653
 C 0.87950 0.84148 0.34548
 C -0.14291 0.45121 -0.20180
 C -2.00372 -1.08689 0.10218
 C 2.25271 0.36366 -0.06509
 F -1.80219 0.79849 -1.22069
 F 0.86266 1.89592 1.27029
 H -2.04758 -1.92746 -0.75608
 H 2.14328 -0.42994 -0.84143
 H -1.61441 -1.45842 1.02337
 H 2.85649 -0.05006 0.94107
 H -3.00080 -0.73275 0.36276
 H 2.80939 1.25562 -0.57352
13
bifur_IRC_Distances_noMW_output/new_data/bifur_traj4_Distances point 325
C -1.19011 0.07391 -0.37917
 C 0.88348 0.83124 0.34409
 C -0.13475 0.43064 -0.20250
 C -2.01407 -1.08723 0.10153
 C 2.26074 0.36968 -0.06738
 F -1.79679 0.80656 -1.20065
 F 0.85945 1.88320 1.26409
 H -2.04627 -1.92639 -0.74889
 H 2.17526 -0.42448 -0.82723
 H -1.64661 -1.46785 1.00623
 H 2.85467 -0.04614 0.93125
 H -3.01183 -0.72066 0.36463
 H 2.80685 1.27751 -0.58601
13
bifur_IRC_Distances_noMW_output/new_data/bifur_traj4_Distances point 326
C -1.18801 0.06944 -0.37134
 C 0.88731 0.82137 0.34223
 C -0.12710 0.41152 -0.20369
 C -2.02352 -1.08755 0.10088
 C 2.26800 0.37523 -0.06977
 F -1.79233 0.81527 -1.17870
 F 0.85710 1.87036 1.25697
 H -2.04270 -1.92465 -0.74020
 H 2.20713 -0.41945 -0.81141
 H -1.67866 -1.47711 0.98721
 H 2.85034 -0.04248 0.91959
 H -3.02168 -0.70991 0.36657
 H 2.80411 1.29797 -0.59834
13
bifur_IRC_Distances_noMW_output/new_data/bifur_traj4_Distances point 327
C -1.18597 0.06568 -0.36331
 C 0.89078 0.81196 0.34007
 C -0.11999 0.39392 -0.20554
 C -2.03195 -1.08784 0.10015
 C 2.27441 0.38023 -0.07212
 F -1.78849 0.82449 -1.15550
 F 0.85516 1.85780 1.24944
 H -2.03751 -1.92255 -0.73074
 H 2.23790 -0.41506 -0.79461
 H -1.70968 -1.48588 0.96712
 H 2.84440 -0.03905 0.90701
 H -3.03025 -0.70050 0.36842
 H 2.80119 1.31680 -0.61039
13
bifur_IRC_Distances_noMW_output/new_data/bifur_traj4_Distances point 328
C -1.18383 0.06261 -0.35542
 C 0.89369 0.80316 0.33778
 C -0.11351 0.37801 -0.20820
 C -2.03922 -1.08811 0.09931
 C 2.27988 0.38458 -0.07429
 F -1.78494 0.83393 -1.13190
 F 0.85316 1.84601 1.24203
 H -2.03146 -1.92042 -0.72136
 H 2.26635 -0.41149 -0.77775
 H -1.73861 -1.49378 0.94711
 H 2.83783 -0.03583 0.89466
 H -3.03747 -0.69243 0.36993
 H 2.79813 1.33375 -0.62191
13
bifur_IRC_Distances_noMW_output/new_data/bifur_traj4_Distances point 329
C -1.18147 0.06021 -0.34807
 C 0.89576 0.79525 0.33554
 C -0.10780 0.36414 -0.21182
 C -2.04510 -1.08834 0.09831
 C 2.28426 0.38813 -0.07608
 F -1.78141 0.84323 -1.10899
 F 0.85063 1.83569 1.23530
 H -2.02537 -1.91859 -0.71319
 H 2.29093 -0.40897 -0.76213
 H -1.76400 -1.50040 0.92882
 H 2.83172 -0.03289 0.88402
 H -3.04314 -0.68578 0.37074
 H 2.79498 1.34833 -0.63246
13
bifur_IRC_Distances_noMW_output/new_data/bifur_traj4_Distances point 330
C -1.17301 0.02022 0.36527
 C 0.89183 0.82081 -0.26087
 C -0.09925 0.32734 0.25508
 C -2.05149 -1.07346 -0.18081
 C 2.28860 0.38202 0.08173
 F -1.75898 0.72776 1.20257
 F 0.82862 1.95060 -1.03864
 H -2.00987 -1.98436 0.52895
 H 2.32134 -0.48433 0.66317
 H -1.80012 -1.39922 -1.04243
 H 2.81238 0.06706 -0.92093
 H -3.05320 -0.63942 -0.39207
 H 2.80314 1.28497 0.73897
13
bifur_IRC_Distances_noMW_output/new_data/bifur_traj4_Distances point 331
C -1.17301 0.02022 0.36527
 C 0.89183 0.82081 -0.26087
 C -0.09925 0.32733 0.25508
 C -2.05149 -1.07346 -0.18081
 C 2.28860 0.38202 0.08173
 F -1.75898 0.72776 1.20257
 F 0.82862 1.95060 -1.03864
 H -2.00987 -1.98436 0.52895
 H 2.32134 -0.48433 0.66317
 H -1.80012 -1.39922 -1.04243
 H 2.81239 0.06706 -0.92093
 H -3.05320 -0.63941 -0.39207
 H 2.80314 1.28497 0.73898
13
bifur_IRC_Distances_noMW_output/new_data/bifur_traj4_Distances point 332
C -1.16528 0.01740 0.36225
 C 0.88834 0.81431 -0.25609
 C -0.09239 0.31149 0.26930
 C -2.05389 -1.07291 -0.17712
 C 2.29010 0.38298 0.07454
 F -1.74660 0.73617 1.18496
 F 0.81361 1.95077 -1.02106
 H -1.99952 -1.98802 0.52136
 H 2.34028 -0.48939 0.63608
 H -1.82437 -1.39667 -1.03281
 H 2.80476 0.07746 -0.93218
 H -3.05573 -0.63319 -0.37720
 H 2.80068 1.28960 0.74796
13
bifur_IRC_Distances_noMW_output/new_data/bifur_traj4_Distances point 333
C -1.16172 0.01766 0.36111
 C 0.88522 0.81314 -0.25334
 C -0.09125 0.30871 0.27774
 C -2.05181 -1.07261 -0.17700
 C 2.28839 0.38165 0.07276
 F -1.74235 0.74010 1.17690
 F 0.80673 1.95373 -1.01470
 H -1.99610 -1.99012 0.52120
 H 2.33901 -0.49379 0.63264
 H -1.82585 -1.39315 -1.03648
 H 2.80421 0.08077 -0.93967
 H -3.05318 -0.63335 -0.37176
 H 2.79869 1.28726 0.75061
13
bifur_IRC_Distances_noMW_output/new_data/bifur_traj4_Distances point 334
C -1.15845 0.01891 0.36018
 C 0.88146 0.81306 -0.25048
 C -0.09139 0.30886 0.28668
 C -2.04798 -1.07231 -0.17762
 C 2.28537 0.37938 0.07185
 F -1.73931 0.74401 1.16917
 F 0.80050 1.95792 -1.00973
 H -1.99304 -1.99203 0.52259
 H 2.33263 -0.49897 0.63390
 H -1.82216 -1.38879 -1.04364
 H 2.80463 0.08281 -0.94740
 H -3.04861 -0.63535 -0.36741
 H 2.79637 1.28250 0.75191
13
bifur_IRC_Distances_noMW_output/new_data/bifur_traj4_Distances point 335
C -1.15553 0.02102 0.35944
 C 0.87729 0.81385 -0.24760
 C -0.09260 0.31147 0.29582
 C -2.04280 -1.07202 -0.17870
 C 2.28131 0.37638 0.07158
 F -1.73742 0.74800 1.16169
 F 0.79504 1.96281 -1.00595
 H -1.98986 -1.99354 0.52489
 H 2.32262 -0.50458 0.63828
 H -1.81472 -1.38405 -1.05273
 H 2.80527 0.08366 -0.95468
 H -3.04245 -0.63887 -0.36398
 H 2.79385 1.27587 0.75194
13
bifur_IRC_Distances_noMW_output/new_data/bifur_traj4_Distances point 336
C -1.15299 0.02386 0.35884
 C 0.87292 0.81531 -0.24479
 C -0.09467 0.31614 0.30485
 C -2.03662 -1.07174 -0.18001
 C 2.27648 0.37285 0.07177
 F -1.73659 0.75207 1.15443
 F 0.79049 1.96799 -1.00321
 H -1.98628 -1.99450 0.52764
 H 2.31023 -0.51030 0.64458
 H -1.80468 -1.37931 -1.06253
 H 2.80558 0.08341 -0.96101
 H -3.03513 -0.64362 -0.36135
 H 2.79126 1.26784 0.75079
13
bifur_IRC_Distances_noMW_output/new_data/bifur_traj4_Distances point 337
C -1.15091 0.02729 0.35835
 C 0.86853 0.81729 -0.24212
 C -0.09742 0.32248 0.31348
 C -2.02976 -1.07150 -0.18137
 C 2.27112 0.36897 0.07226
 F -1.73677 0.75619 1.14742
 F 0.78697 1.97310 -1.00136
 H -1.98213 -1.99482 0.53048
 H 2.29649 -0.51587 0.65184
 H -1.79304 -1.37485 -1.07210
 H 2.80520 0.08218 -0.96606
 H -3.02701 -0.64933 -0.35940
 H 2.78872 1.25886 0.74859
13
bifur_IRC_Distances_noMW_output/new_data/bifur_traj4_Distances point 338
C -1.14933 0.03116 0.35797
 C 0.86433 0.81963 -0.23968
 C -0.10066 0.33008 0.32144
 C -2.02255 -1.07129 -0.18264
 C 2.26549 0.36494 0.07292
 F -1.73788 0.76031 1.14072
 F 0.78457 1.97785 -1.00025
 H -1.97733 -1.99446 0.53315
 H 2.28235 -0.52104 0.65929
 H -1.78067 -1.37091 -1.08072
 H 2.80383 0.08008 -0.96964
 H -3.01849 -0.65573 -0.35801
 H 2.78635 1.24938 0.74545
13
bifur_IRC_Distances_noMW_output/new_data/bifur_traj4_Distances point 339
C -1.14828 0.03530 0.35764
 C 0.86050 0.82218 -0.23749
 C -0.10419 0.33850 0.32850
 C -2.01536 -1.07113 -0.18367
 C 2.25984 0.36095 0.07361
 F -1.73983 0.76434 1.13435
 F 0.78336 1.98195 -0.99967
 H -1.97187 -1.99341 0.53544
 H 2.26878 -0.52558 0.66623
 H -1.76850 -1.36769 -1.08779
 H 2.80126 0.07731 -0.97163
 H -3.00996 -0.66253 -0.35704
 H 2.78425 1.23982 0.74151
13
bifur_IRC_Distances_noMW_output/new_data/bifur_traj4_Distances point 340
C -1.14777 0.03952 0.35734
 C 0.85720 0.82474 -0.23559
 C -0.10778 0.34723 0.33449
 C -2.00852 -1.07102 -0.18433
 C 2.25444 0.35719 0.07419
 F -1.74246 0.76823 1.12831
 F 0.78331 1.98513 -0.99938
 H -1.96571 -1.99167 0.53714
 H 2.25674 -0.52931 0.67196
 H -1.75746 -1.36535 -1.09278
 H 2.79730 0.07406 -0.97205
 H -3.00181 -0.66942 -0.35625
 H 2.78253 1.23068 0.73694
13
bifur_IRC_Distances_noMW_output/new_data/bifur_traj4_Distances point 341
C -1.14777 0.04364 0.35701
 C 0.85458 0.82711 -0.23395
 C -0.11117 0.35570 0.33938
 C -2.00238 -1.07096 -0.18451
 C 2.24956 0.35386 0.07448
 F -1.74557 0.77199 1.12252
 F 0.78433 1.98717 -0.99905
 H -1.95883 -1.98933 0.53803
 H 2.24721 -0.53209 0.67579
 H -1.74854 -1.36401 -1.09524
 H 2.79178 0.07061 -0.97101
 H -2.99443 -0.67608 -0.35537
 H 2.78124 1.22239 0.73193
13
bifur_IRC_Distances_noMW_output/new_data/bifur_traj4_Distances point 342
C -1.14777 0.04364 0.35701
 C 0.85458 0.82711 -0.23396
 C -0.11117 0.35570 0.33938
 C -2.00238 -1.07096 -0.18451
 C 2.24956 0.35386 0.07448
 F -1.74557 0.77199 1.12252
 F 0.78433 1.98717 -0.99905
 H -1.95884 -1.98933 0.53803
 H 2.24721 -0.53209 0.67579
 H -1.74854 -1.36401 -1.09525
 H 2.79178 0.07061 -0.97101
 H -2.99443 -0.67608 -0.35537
 H 2.78124 1.22239 0.73193
13
bifur_IRC_Distances_noMW_output/new_data/bifur_traj4_Distances point 343
C -1.14884 0.05092 0.35609
 C 0.85151 0.83058 -0.23129
 C -0.11649 0.36975 0.34640
 C -1.99314 -1.07098 -0.18310
 C 2.24206 0.34893 0.07363
 F -1.75214 0.77929 1.11097
 F 0.78857 1.98747 -0.99699
 H -1.94291 -1.98327 0.53681
 H 2.23837 -0.53477 0.67562
 H -1.73999 -1.36432 -1.09186
 H 2.77599 0.06420 -0.96556
 H -2.98300 -0.68758 -0.35215
 H 2.78000 1.20980 0.72143
13
bifur_IRC_Distances_noMW_output/new_data/bifur_traj4_Distances point 344
C -1.14959 0.05390 0.35544
 C 0.85089 0.83146 -0.23009
 C -0.11816 0.37469 0.34913
 C -1.99013 -1.07104 -0.18155
 C 2.23951 0.34737 0.07236
 F -1.75509 0.78299 1.10483
 F 0.79113 1.98594 -0.99482
 H -1.93401 -1.97988 0.53467
 H 2.23923 -0.53496 0.67136
 H -1.74075 -1.36568 -1.08639
 H 2.76609 0.06167 -0.96187
 H -2.97904 -0.69213 -0.34945
 H 2.77992 1.20567 0.71638
13
bifur_IRC_Distances_noMW_output/new_data/bifur_traj4_Distances point 345
C -1.15028 0.05644 0.35466
 C 0.85066 0.83179 -0.22888
 C -0.11920 0.37821 0.35178
 C -1.98799 -1.07111 -0.17959
 C 2.23762 0.34630 0.07060
 F -1.75758 0.78680 1.09832
 F 0.79354 1.98365 -0.99186
 H -1.92474 -1.97651 0.53169
 H 2.24287 -0.53470 0.66478
 H -1.74427 -1.36749 -1.07917
 H 2.75541 0.05973 -0.95804
 H -2.97606 -0.69589 -0.34599
 H 2.78003 1.20277 0.71170
13
bifur_IRC_Distances_noMW_output/new_data/bifur_traj4_Distances point 346
C -1.15079 0.05858 0.35378
 C 0.85062 0.83167 -0.22760
 C -0.11970 0.38046 0.35460
 C -1.98650 -1.07117 -0.17739
 C 2.23621 0.34558 0.06849
 F -1.75953 0.79071 1.09145
 F 0.79557 1.98097 -0.98824
 H -1.91540 -1.97331 0.52814
 H 2.24837 -0.53427 0.65655
 H -1.74976 -1.36948 -1.07097
 H 2.74448 0.05839 -0.95442
 H -2.97379 -0.69895 -0.34193
 H 2.78021 1.20081 0.70754
13
bifur_IRC_Distances_noMW_output/new_data/bifur_traj4_Distances point 347
C -1.15103 0.06037 0.35282
 C 0.85060 0.83118 -0.22624
 C -0.11975 0.38163 0.35778
 C -1.98544 -1.07122 -0.17513
 C 2.23514 0.34509 0.06616
 F -1.76088 0.79466 1.08433
 F 0.79699 1.97823 -0.98413
 H -1.90634 -1.97047 0.52433
 H 2.25483 -0.53387 0.64742
 H -1.75636 -1.37135 -1.06258
 H 2.73390 0.05763 -0.95136
 H -2.97202 -0.70139 -0.33744
 H 2.78035 1.19952 0.70403
13
bifur_IRC_Distances_noMW_output/new_data/bifur_traj4_Distances point 348
C -1.15091 0.06179 0.35184
 C 0.85047 0.83043 -0.22478
 C -0.11944 0.38183 0.36143
 C -1.98466 -1.07124 -0.17298
 C 2.23429 0.34474 0.06379
 F -1.76156 0.79855 1.07712
 F 0.79761 1.97576 -0.97973
 H -1.89799 -1.96816 0.52060
 H 2.26137 -0.53373 0.63820
 H -1.76328 -1.37287 -1.05487
 H 2.72433 0.05747 -0.94923
 H -2.97060 -0.70326 -0.33273
 H 2.78037 1.19868 0.70134
13
bifur_IRC_Distances_noMW_output/new_data/bifur_traj4_Distances point 349
C -1.15034 0.06282 0.35087
 C 0.85008 0.82949 -0.22323
 C -0.11884 0.38114 0.36563
 C -1.98403 -1.07122 -0.17116
 C 2.23359 0.34445 0.06154
 F -1.76143 0.80222 1.07009
 F 0.79719 1.97393 -0.97524
 H -1.89090 -1.96660 0.51736
 H 2.26712 -0.53402 0.62977
 H -1.76970 -1.37375 -1.04877
 H 2.71653 0.05793 -0.94849
 H -2.96942 -0.70453 -0.32804
 H 2.78016 1.19814 0.69967
13
bifur_IRC_Distances_noMW_output/new_data/bifur_traj4_Distances point 350
C -1.14921 0.06339 0.34997
 C 0.84929 0.82845 -0.22161
 C -0.11799 0.37959 0.37042
 C -1.98345 -1.07114 -0.16988
 C 2.23298 0.34415 0.05960
 F -1.76036 0.80546 1.06357
 F 0.79545 1.97312 -0.97090
 H -1.88573 -1.96605 0.51506
 H 2.27116 -0.53497 0.62313
 H -1.77477 -1.37370 -1.04537
 H 2.71141 0.05907 -0.94967
 H -2.96842 -0.70513 -0.32361
 H 2.77964 1.19775 0.69930
13
bifur_IRC_Distances_noMW_output/new_data/bifur_traj4_Distances point 351
C -1.14739 0.06341 0.34920
 C 0.84796 0.82739 -0.21995
 C -0.11693 0.37717 0.37582
 C -1.98284 -1.07100 -0.16939
 C 2.23241 0.34378 0.05819
 F -1.75813 0.80805 1.05794
 F 0.79205 1.97377 -0.96696
 H -1.88316 -1.96680 0.51417
 H 2.27256 -0.53676 0.61931
 H -1.77765 -1.37241 -1.04577
 H 2.70995 0.06095 -0.95334
 H -2.96755 -0.70495 -0.31975
 H 2.77871 1.19741 0.70052
13
bifur_IRC_Distances_noMW_output/new_data/bifur_traj4_Distances point 352
C -1.14479 0.06280 0.34863
 C 0.84596 0.82637 -0.21829
 C -0.11571 0.37387 0.38179
 C -1.98214 -1.07077 -0.16988
 C 2.23186 0.34330 0.05747
 F -1.75457 0.80977 1.05361
 F 0.78673 1.97623 -0.96368
 H -1.88379 -1.96907 0.51504
 H 2.27060 -0.53960 0.61911
 H -1.77763 -1.36963 -1.05083
 H 2.71295 0.06362 -0.95985
 H -2.96679 -0.70390 -0.31672
 H 2.77731 1.19701 0.70359
13
bifur_IRC_Distances_noMW_output/new_data/bifur_traj4_Distances point 353
C -1.14479 0.06280 0.34863
 C 0.84596 0.82637 -0.21829
 C -0.11571 0.37387 0.38179
 C -1.98214 -1.07077 -0.16988
 C 2.23186 0.34330 0.05747
 F -1.75457 0.80977 1.05361
 F 0.78673 1.97623 -0.96368
 H -1.88379 -1.96907 0.51504
 H 2.27060 -0.53959 0.61912
 H -1.77763 -1.36963 -1.05083
 H 2.71295 0.06362 -0.95985
 H -2.96679 -0.70390 -0.31673
 H 2.77731 1.19701 0.70359
13
bifur_IRC_Distances_noMW_output/new_data/bifur_traj4_Distances point 354
C -1.13712 0.05958 0.34819
 C 0.83991 0.82450 -0.21527
 C -0.11282 0.36462 0.39486
 C -1.98051 -1.07004 -0.17399
 C 2.23086 0.34197 0.05832
 F -1.74326 0.81033 1.04978
 F 0.77011 1.98680 -0.95965
 H -1.89505 -1.97835 0.52167
 H 2.25621 -0.54839 0.62959
 H -1.76858 -1.35955 -1.07459
 H 2.73294 0.07140 -0.98078
 H -2.96574 -0.69894 -0.31376
 H 2.77303 1.19609 0.71564
13
bifur_IRC_Distances_noMW_output/new_data/bifur_traj4_Distances point 355
C -1.13224 0.05700 0.34830
 C 0.83610 0.82353 -0.21402
 C -0.11106 0.35857 0.40154
 C -1.97980 -1.06956 -0.17731
 C 2.23057 0.34127 0.05968
 F -1.73569 0.80931 1.05026
 F 0.75924 1.99435 -0.95883
 H -1.90491 -1.98503 0.52648
 H 2.24515 -0.55401 0.63860
 H -1.76080 -1.35269 -1.09140
 H 2.74879 0.07647 -0.99399
 H -2.96566 -0.69502 -0.31369
 H 2.77031 1.19581 0.72437
13
bifur_IRC_Distances_noMW_output/new_data/bifur_traj4_Distances point 356
C -1.12682 0.05380 0.34857
 C 0.83202 0.82243 -0.21299
 C -0.10900 0.35144 0.40807
 C -1.97940 -1.06903 -0.18116
 C 2.23056 0.34069 0.06142
 F -1.72706 0.80762 1.05209
 F 0.74709 2.00283 -0.95853
 H -1.91679 -1.99275 0.53154
 H 2.23292 -0.56011 0.64865
 H -1.75213 -1.34502 -1.10985
 H 2.76734 0.08234 -1.00814
 H -2.96609 -0.69017 -0.31427
 H 2.76735 1.19593 0.73459
13
bifur_IRC_Distances_noMW_output/new_data/bifur_traj4_Distances point 357
C -1.12101 0.05000 0.34896
 C 0.82787 0.82107 -0.21217
 C -0.10654 0.34311 0.41427
 C -1.97949 -1.06845 -0.18533
 C 2.23097 0.34036 0.06334
 F -1.71753 0.80538 1.05505
 F 0.73402 2.01180 -0.95849
 H -1.93016 -2.00129 0.53640
 H 2.22058 -0.56643 0.65877
 H -1.74355 -1.33684 -1.12890
 H 2.78775 0.08901 -1.02274
 H -2.96719 -0.68438 -0.31522
 H 2.76429 1.19667 0.74607
13
bifur_IRC_Distances_noMW_output/new_data/bifur_traj4_Distances point 358
C -1.11496 0.04559 0.34939
 C 0.82386 0.81939 -0.21156
 C -0.10359 0.33345 0.41999
 C -1.98028 -1.06786 -0.18961
 C 2.23193 0.34040 0.06526
 F -1.70724 0.80265 1.05895
 F 0.72034 2.02084 -0.95844
 H -1.94456 -2.01045 0.54075
 H 2.20909 -0.57274 0.66817
 H -1.73594 -1.32841 -1.14774
 H 2.80928 0.09651 -1.03748
 H -2.96916 -0.67766 -0.31628
 H 2.76125 1.19827 0.75860
13
bifur_IRC_Distances_noMW_output/new_data/bifur_traj4_Distances point 359
C -1.10879 0.04057 0.34982
 C 0.82018 0.81731 -0.21116
 C -0.10005 0.32235 0.42503
 C -1.98198 -1.06727 -0.19381
 C 2.23359 0.34094 0.06701
 F -1.69635 0.79949 1.06360
 F 0.70635 2.02960 -0.95809
 H -1.95963 -2.02006 0.54437
 H 2.19938 -0.57877 0.67621
 H -1.73014 -1.31999 -1.16567
 H 2.83127 0.10488 -1.05210
 H -2.97220 -0.66999 -0.31715
 H 2.75836 1.20096 0.77196
13
bifur_IRC_Distances_noMW_output/new_data/bifur_traj4_Distances point 360
C -1.10266 0.03490 0.35019
 C 0.81706 0.81474 -0.21096
 C -0.09582 0.30967 0.42921
 C -1.98480 -1.06669 -0.19776
 C 2.23612 0.34211 0.06845
 F -1.68500 0.79590 1.06884
 F 0.69236 2.03771 -0.95719
 H -1.97502 -2.02995 0.54709
 H 2.19237 -0.58429 0.68232
 H -1.72695 -1.31183 -1.18210
 H 2.85308 0.11412 -1.06646
 H -2.97652 -0.66135 -0.31758
 H 2.75578 1.20496 0.78595
13
bifur_IRC_Distances_noMW_output/new_data/bifur_traj4_Distances point 361
C -1.09671 0.02859 0.35043
 C 0.81468 0.81163 -0.21093
 C -0.09080 0.29531 0.43239
 C -1.98895 -1.06613 -0.20127
 C 2.23966 0.34402 0.06939
 F -1.67332 0.79192 1.07446
 F 0.67865 2.04483 -0.95546
 H -1.99037 -2.03992 0.54878
 H 2.18894 -0.58902 0.68594
 H -1.72716 -1.30419 -1.19643
 H 2.87407 0.12424 -1.08042
 H -2.98232 -0.65174 -0.31727
 H 2.75365 1.21048 0.80040
13
bifur_IRC_Distances_noMW_output/new_data/bifur_traj4_Distances point 362
C -1.09105 0.02164 0.35047
 C 0.81321 0.80793 -0.21105
 C -0.08492 0.27920 0.43448
 C -1.99460 -1.06563 -0.20414
 C 2.24431 0.34676 0.06969
 F -1.66144 0.78760 1.08015
 F 0.66547 2.05064 -0.95260
 H -2.00529 -2.04977 0.54932
 H 2.18991 -0.59273 0.68651
 H -1.73153 -1.29733 -1.20813
 H 2.89355 0.13523 -1.09390
 H -2.98974 -0.64120 -0.31588
 H 2.75211 1.21765 0.81509
13
bifur_IRC_Distances_noMW_output/new_data/bifur_traj4_Distances point 363
C -1.08578 0.01413 0.35022
 C 0.81274 0.80360 -0.21124
 C -0.07811 0.26135 0.43554
 C -2.00180 -1.06519 -0.20619
 C 2.25012 0.35039 0.06914
 F -1.64949 0.78311 1.08547
 F 0.65304 2.05487 -0.94828
 H -2.01926 -2.05925 0.54859
 H 2.19595 -0.59525 0.68345
 H -1.74067 -1.29147 -1.21665
 H 2.91081 0.14704 -1.10683
 H -2.99883 -0.62984 -0.31306
 H 2.75128 1.22650 0.82984
13
bifur_IRC_Distances_noMW_output/new_data/bifur_traj4_Distances point 364
C -1.08578 0.01413 0.35022
 C 0.81275 0.80360 -0.21124
 C -0.07811 0.26135 0.43554
 C -2.00180 -1.06519 -0.20619
 C 2.25012 0.35039 0.06914
 F -1.64949 0.78311 1.08547
 F 0.65304 2.05487 -0.94828
 H -2.01926 -2.05925 0.54859
 H 2.19595 -0.59525 0.68345
 H -1.74067 -1.29147 -1.21665
 H 2.91081 0.14704 -1.10683
 H -2.99883 -0.62984 -0.31306
 H 2.75128 1.22650 0.82984
13
bifur_IRC_Distances_noMW_output/new_data/bifur_traj4_Distances point 365
C -1.07649 -0.00183 0.34848
 C 0.81468 0.79309 -0.21135
 C -0.06192 0.22126 0.43579
 C -2.02026 -1.06451 -0.20723
 C 2.26464 0.35997 0.06501
 F -1.62594 0.77481 1.09245
 F 0.63082 2.05801 -0.93415
 H -2.04200 -2.07611 0.54299
 H 2.22395 -0.59645 0.66468
 H -1.77409 -1.28334 -1.22272
 H 2.93593 0.17259 -1.13075
 H -3.02114 -0.60580 -0.30179
 H 2.75182 1.24830 0.85859
13
bifur_IRC_Distances_noMW_output/new_data/bifur_traj4_Distances point 366
C -1.07237 -0.00974 0.34687
 C 0.81668 0.78711 -0.21099
 C -0.05287 0.19985 0.43601
 C -2.03075 -1.06428 -0.20613
 C 2.27274 0.36553 0.06134
 F -1.61461 0.77180 1.09279
 F 0.62099 2.05706 -0.92409
 H -2.04974 -2.08308 0.53810
 H 2.24490 -0.59539 0.64879
 H -1.79754 -1.28105 -1.22021
 H 2.94293 0.18591 -1.14166
 H -3.03339 -0.59397 -0.29298
 H 2.75302 1.26026 0.87217
13
bifur_IRC_Distances_noMW_output/new_data/bifur_traj4_Distances point 367
C -1.06849 -0.01723 0.34474
 C 0.81902 0.78081 -0.21020
 C -0.04348 0.17815 0.43702
 C -2.04144 -1.06413 -0.20406
 C 2.28090 0.37127 0.05669
 F -1.60371 0.77001 1.09043
 F 0.61186 2.05477 -0.91215
 H -2.05477 -2.08898 0.53192
 H 2.26911 -0.59355 0.62901
 H -1.82425 -1.27972 -1.21448
 H 2.94627 0.19930 -1.15189
 H -3.04562 -0.58285 -0.28209
 H 2.75461 1.27216 0.88506
13
bifur_IRC_Distances_noMW_output/new_data/bifur_traj4_Distances point 368
C -1.06474 -0.02415 0.34211
 C 0.82144 0.77433 -0.20889
 C -0.03395 0.15651 0.43925
 C -2.05194 -1.06403 -0.20120
 C 2.28881 0.37697 0.05122
 F -1.59329 0.76963 1.08522
 F 0.60326 2.05145 -0.89853
 H -2.05721 -2.09388 0.52461
 H 2.29541 -0.59121 0.60594
 H -1.85319 -1.27908 -1.20616
 H 2.94633 0.21262 -1.16151
 H -3.05735 -0.57271 -0.26931
 H 2.75643 1.28355 0.89725
13
bifur_IRC_Distances_noMW_output/new_data/bifur_traj4_Distances point 369
C -1.06103 -0.03038 0.33904
 C 0.82373 0.76776 -0.20704
 C -0.02441 0.13516 0.44304
 C -2.06194 -1.06399 -0.19772
 C 2.29626 0.38248 0.04509
 F -1.58336 0.77077 1.07716
 F 0.59500 2.04743 -0.88347
 H -2.05733 -2.09789 0.51631
 H 2.32273 -0.58861 0.58025
 H -1.88339 -1.27886 -1.19592
 H 2.94365 0.22580 -1.17066
 H -3.06824 -0.56376 -0.25484
 H 2.75832 1.29410 0.90877
13
bifur_IRC_Distances_noMW_output/new_data/bifur_traj4_Distances point 370
C -1.05727 -0.03589 0.33557
 C 0.82575 0.76118 -0.20462
 C -0.01498 0.11426 0.44860
 C -2.07124 -1.06399 -0.19383
 C 2.30308 0.38768 0.03848
 F -1.57390 0.77342 1.06642
 F 0.58694 2.04299 -0.86725
 H -2.05552 -2.10119 0.50720
 H 2.35014 -0.58599 0.55270
 H -1.91397 -1.27877 -1.18452
 H 2.93888 0.23880 -1.17948
 H -3.07805 -0.55610 -0.23892
 H 2.76015 1.30360 0.91968
13
bifur_IRC_Distances_noMW_output/new_data/bifur_traj4_Distances point 371
C -1.05340 -0.04066 0.33179
 C 0.82735 0.75470 -0.20164
 C -0.00577 0.09393 0.45609
 C -2.07964 -1.06401 -0.18978
 C 2.30916 0.39246 0.03159
 F -1.56487 0.77748 1.05328
 F 0.57888 2.03847 -0.85019
 H -2.05228 -2.10399 0.49751
 H 2.37665 -0.58359 0.52422
 H -1.94401 -1.27851 -1.17286
 H 2.93275 0.25161 -1.18821
 H -3.08658 -0.54976 -0.22183
 H 2.76177 1.31187 0.93003
13
bifur_IRC_Distances_noMW_output/new_data/bifur_traj4_Distances point 372
C -1.04933 -0.04474 0.32783
 C 0.82836 0.74843 -0.19815
 C 0.00309 0.07438 0.46552
 C -2.08697 -1.06404 -0.18584
 C 2.31437 0.39672 0.02469
 F -1.55618 0.78272 1.03829
 F 0.57059 2.03434 -0.83273
 H -2.04824 -2.10656 0.48761
 H 2.40112 -0.58171 0.49607
 H -1.97241 -1.27769 -1.16209
 H 2.92621 0.26418 -1.19711
 H -3.09368 -0.54474 -0.20398
 H 2.76306 1.31871 0.93988
13
bifur_IRC_Distances_noMW_output/new_data/bifur_traj4_Distances point 373
C -1.04495 -0.04819 0.32386
 C 0.82859 0.74259 -0.19425
 C 0.01138 0.05591 0.47667
 C -2.09300 -1.06403 -0.18241
 C 2.31859 0.40030 0.01816
 F -1.54770 0.78870 1.02239
 F 0.56181 2.03117 -0.81553
 H -2.04425 -2.10925 0.47803
 H 2.42217 -0.58074 0.46997
 H -1.99778 -1.27588 -1.15364
 H 2.92049 0.27647 -1.20650
 H -3.09920 -0.54094 -0.18603
 H 2.76385 1.32391 0.94928
13
bifur_IRC_Distances_noMW_output/new_data/bifur_traj4_Distances point 374
C -1.04018 -0.05111 0.32013
 C 0.82784 0.73740 -0.19017
 C 0.01886 0.03895 0.48900
 C -2.09757 -1.06395 -0.17992
 C 2.32171 0.40303 0.01244
 F -1.53923 0.79476 1.00691
 F 0.55222 2.02967 -0.79943
 H -2.04124 -2.11245 0.46944
 H 2.43832 -0.58109 0.44789
 H -2.01861 -1.27268 -1.14902
 H 2.91697 0.28834 -1.21668
 H -3.10308 -0.53812 -0.16893
 H 2.76399 1.32725 0.95834
13
bifur_IRC_Distances_noMW_output/new_data/bifur_traj4_Distances point 375
C -1.04018 -0.05111 0.32013
 C 0.82784 0.73740 -0.19018
 C 0.01886 0.03895 0.48900
 C -2.09757 -1.06395 -0.17992
 C 2.32171 0.40304 0.01244
 F -1.53923 0.79476 1.00691
 F 0.55222 2.02967 -0.79943
 H -2.04124 -2.11245 0.46944
 H 2.43832 -0.58109 0.44789
 H -2.01861 -1.27268 -1.14902
 H 2.91697 0.28834 -1.21667
 H -3.10309 -0.53812 -0.16893
 H 2.76399 1.32725 0.95833
13
bifur_IRC_Distances_noMW_output/new_data/bifur_traj4_Distances point 376
C -1.02912 -0.05610 0.31429
 C 0.82294 0.72976 -0.18254
 C 0.03071 0.01062 0.51405
 C -2.10217 -1.06339 -0.17896
 C 2.32476 0.40571 0.00481
 F -1.52129 0.80439 0.98283
 F 0.52950 2.03393 -0.77350
 H -2.04135 -2.12183 0.45723
 H 2.45242 -0.58684 0.42130
 H -2.04285 -1.26106 -1.15491
 H 2.92090 0.31073 -1.23989
 H -3.10651 -0.53400 -0.14095
 H 2.76206 1.32807 0.97623
13
bifur_IRC_Distances_noMW_output/new_data/bifur_traj4_Distances point 377
C -1.02279 -0.05852 0.31241
 C 0.81887 0.72734 -0.17941
 C 0.03510 -0.00086 0.52534
 C -2.10256 -1.06290 -0.18065
 C 2.32499 0.40578 0.00311
 F -1.51140 0.80705 0.97603
 F 0.51615 2.03998 -0.76429
 H -2.04516 -2.12838 0.45379
 H 2.45057 -0.59225 0.41711
 H -2.04632 -1.25264 -1.16524
 H 2.92914 0.32147 -1.25274
 H -3.10668 -0.53194 -0.13110
 H 2.76009 1.32587 0.98564
13
bifur_IRC_Distances_noMW_output/new_data/bifur_traj4_Distances point 378
C -1.01603 -0.06105 0.31122
 C 0.81396 0.72575 -0.17690
 C 0.03861 -0.01084 0.53523
 C -2.10202 -1.06227 -0.18358
 C 2.32460 0.40521 0.00269
 F -1.50092 0.80815 0.97298
 F 0.50172 2.04826 -0.75749
 H -2.05127 -2.13610 0.45180
 H 2.44385 -0.59906 0.41793
 H -2.04500 -1.24279 -1.17934
 H 2.94109 0.33205 -1.26597
 H -3.10621 -0.52961 -0.12410
 H 2.75762 1.32231 0.99553
13
bifur_IRC_Distances_noMW_output/new_data/bifur_traj4_Distances point 379
C -1.00905 -0.06361 0.31065
 C 0.80846 0.72485 -0.17498
 C 0.04133 -0.01940 0.54363
 C -2.10074 -1.06154 -0.18747
 C 2.32374 0.40415 0.00330
 F -1.49015 0.80790 0.97324
 F 0.48671 2.05816 -0.75282
 H -2.05909 -2.14469 0.45091
 H 2.43336 -0.60690 0.42260
 H -2.03986 -1.23194 -1.19597
 H 2.95577 0.34237 -1.27907
 H -3.10526 -0.52705 -0.11971
 H 2.75478 1.31770 1.00569
13
bifur_IRC_Distances_noMW_output/new_data/bifur_traj4_Distances point 380
C -1.00212 -0.06607 0.31057
 C 0.80265 0.72451 -0.17355
 C 0.04329 -0.02651 0.55068
 C -2.09883 -1.06076 -0.19196
 C 2.32244 0.40269 0.00468
 F -1.47954 0.80673 0.97595
 F 0.47178 2.06897 -0.74991
 H -2.06781 -2.15365 0.45076
 H 2.42020 -0.61536 0.42993
 H -2.03187 -1.22060 -1.21383
 H 2.97195 0.35217 -1.29151
 H -3.10386 -0.52448 -0.11750
 H 2.75171 1.31237 1.01569
13
bifur_IRC_Distances_noMW_output/new_data/bifur_traj4_Distances point 381
C -0.99550 -0.06822 0.31084
 C 0.79679 0.72460 -0.17248
 C 0.04456 -0.03214 0.55678
 C -2.09636 -1.05996 -0.19668
 C 2.32073 0.40092 0.00654
 F -1.46962 0.80518 0.98002
 F 0.45758 2.07995 -0.74835
 H -2.07653 -2.16243 0.45106
 H 2.40547 -0.62402 0.43876
 H -2.02199 -1.20936 -1.23173
 H 2.98830 0.36108 -1.30282
 H -3.10195 -0.52220 -0.11692
 H 2.74852 1.30659 1.02498
13
bifur_IRC_Distances_noMW_output/new_data/bifur_traj4_Distances point 382
C -0.98939 -0.06987 0.31128
 C 0.79107 0.72496 -0.17155
 C 0.04520 -0.03632 0.56246
 C -2.09339 -1.05918 -0.20127
 C 2.31863 0.39892 0.00853
 F -1.46077 0.80386 0.98416
 F 0.44459 2.09041 -0.74762
 H -2.08433 -2.17047 0.45152
 H 2.39027 -0.63248 0.44792
 H -2.01124 -1.19874 -1.24859
 H 3.00353 0.36878 -1.31271
 H -3.09945 -0.52049 -0.11723
 H 2.74529 1.30062 1.03310
13
bifur_IRC_Distances_noMW_output/new_data/bifur_traj4_Distances point 383
C -0.98389 -0.07087 0.31166
 C 0.78564 0.72539 -0.17052
 C 0.04541 -0.03933 0.56843
 C -2.09003 -1.05846 -0.20534
 C 2.31618 0.39676 0.01031
 F -1.45322 0.80341 0.98701
 F 0.43309 2.09976 -0.74705
 H -2.09034 -2.17728 0.45180
 H 2.37580 -0.64037 0.45614
 H -2.00082 -1.18923 -1.26348
 H 3.01643 0.37511 -1.32111
 H -3.09635 -0.51960 -0.11752
 H 2.74211 1.29471 1.03968
13
bifur_IRC_Distances_noMW_output/new_data/bifur_traj4_Distances point 384
C -0.97898 -0.07113 0.31172
 C 0.78061 0.72562 -0.16909
 C 0.04546 -0.04170 0.57557
 C -2.08642 -1.05783 -0.20855
 C 2.31348 0.39457 0.01143
 F -1.44698 0.80455 0.98704
 F 0.42308 2.10747 -0.74576
 H -2.09375 -2.18248 0.45144
 H 2.36338 -0.64736 0.46194
 H -1.99214 -1.18117 -1.27554
 H 3.02587 0.38012 -1.32815
 H -3.09269 -0.51973 -0.11663
 H 2.73909 1.28908 1.04457
13
bifur_IRC_Distances_noMW_output/new_data/bifur_traj4_Distances point 385
C -0.97455 -0.07064 0.31115
 C 0.77603 0.72533 -0.16691
 C 0.04578 -0.04426 0.58488
 C -2.08283 -1.05731 -0.21055
 C 2.31068 0.39251 0.01142
 F -1.44186 0.80797 0.98268
 F 0.41437 2.11306 -0.74266
 H -2.09380 -2.18580 0.44987
 H 2.35448 -0.65315 0.46369
 H -1.98686 -1.17482 -1.28400
 H 3.03084 0.38412 -1.33418
 H -3.08858 -0.52100 -0.11318
 H 2.73632 1.28398 1.04780
13
bifur_IRC_Distances_noMW_output/new_data/bifur_traj4_Distances point 386
C -0.97455 -0.07064 0.31115
 C 0.77603 0.72533 -0.16691
 C 0.04578 -0.04426 0.58488
 C -2.08283 -1.05731 -0.21055
 C 2.31068 0.39251 0.01142
 F -1.44186 0.80797 0.98268
 F 0.41437 2.11306 -0.74266
 H -2.09380 -2.18580 0.44987
 H 2.35448 -0.65315 0.46369
 H -1.98686 -1.17482 -1.28400
 H 3.03084 0.38412 -1.33418
 H -3.08858 -0.52100 -0.11318
 H 2.73632 1.28398 1.04780
13
bifur_IRC_Distances_noMW_output/new_data/bifur_traj4_Distances point 387
C -0.96656 -0.06764 0.30703
 C 0.76842 0.72198 -0.15915
 C 0.04886 -0.05339 0.61349
 C -2.07678 -1.05665 -0.20991
 C 2.30552 0.38943 0.00646
 F -1.43386 0.82381 0.95556
 F 0.39961 2.11661 -0.72708
 H -2.08209 -2.18635 0.44089
 H 2.35213 -0.66033 0.44952
 H -1.99215 -1.16748 -1.28829
 H 3.02482 0.39085 -1.34482
 H -3.07977 -0.52709 -0.09359
 H 2.73185 1.27627 1.04989
13
bifur_IRC_Distances_noMW_output/new_data/bifur_traj4_Distances point 388
C -0.96285 -0.06532 0.30330
 C 0.76546 0.71872 -0.15337
 C 0.05199 -0.06079 0.63341
 C -2.07462 -1.05653 -0.20731
 C 2.30338 0.38860 0.00139
 F -1.43070 0.83631 0.93218
 F 0.39325 2.11451 -0.71402
 H -2.07078 -2.18384 0.43312
 H 2.35907 -0.66170 0.43328
 H -2.00329 -1.16622 -1.28456
 H 3.01423 0.39416 -1.34991
 H -3.07532 -0.53183 -0.07654
 H 2.73018 1.27393 1.04902
13
bifur_IRC_Distances_noMW_output/new_data/bifur_traj4_Distances point 389
C -0.95937 -0.06259 0.29867
 C 0.76300 0.71462 -0.14651
 C 0.05595 -0.06969 0.65651
 C -2.07294 -1.05653 -0.20359
 C 2.30150 0.38819 -0.00495
 F -1.42811 0.85118 0.90344
 F 0.38760 2.11033 -0.69821
 H -2.05700 -2.17995 0.42356
 H 2.36994 -0.66191 0.41265
 H -2.01855 -1.16609 -1.27822
 H 3.00008 0.39743 -1.35481
 H -3.07085 -0.53751 -0.05552
 H 2.72875 1.27254 1.04698
13
bifur_IRC_Distances_noMW_output/new_data/bifur_traj4_Distances point 390
C -0.95616 -0.05959 0.29345
 C 0.76098 0.71000 -0.13892
 C 0.06040 -0.07943 0.68176
 C -2.07158 -1.05661 -0.19923
 C 2.29978 0.38806 -0.01199
 F -1.42614 0.86753 0.87107
 F 0.38269 2.10467 -0.68074
 H -2.04196 -2.17517 0.41289
 H 2.38303 -0.66135 0.38971
 H -2.03607 -1.16667 -1.27058
 H 2.98393 0.40051 -1.35941
 H -3.06634 -0.54391 -0.03186
 H 2.72743 1.27195 1.04385
13
bifur_IRC_Distances_noMW_output/new_data/bifur_traj4_Distances point 391
C -0.95324 -0.05652 0.28804
 C 0.75929 0.70525 -0.13109
 C 0.06492 -0.08927 0.70762
 C -2.07041 -1.05675 -0.19474
 C 2.29820 0.38810 -0.01910
 F -1.42469 0.88420 0.83747
 F 0.37849 2.09833 -0.66291
 H -2.02702 -2.17010 0.40190
 H 2.39653 -0.66043 0.36672
 H -2.05388 -1.16751 -1.26296
 H 2.96759 0.40331 -1.36360
 H -3.06189 -0.55057 -0.00733
 H 2.72611 1.27197 1.03997
13
bifur_IRC_Distances_noMW_output/new_data/bifur_traj4_Distances point 392
C -0.95059 -0.05379 0.28298
 C 0.75782 0.70082 -0.12378
 C 0.06913 -0.09847 0.73164
 C -2.06944 -1.05689 -0.19074
 C 2.29683 0.38823 -0.02551
 F -1.42342 0.89945 0.80626
 F 0.37473 2.09240 -0.64639
 H -2.01395 -2.16560 0.39168
 H 2.40860 -0.65963 0.34618
 H -2.06992 -1.16807 -1.25669
 H 2.95329 0.40595 -1.36736
 H -3.05788 -0.55671 0.01559
 H 2.72479 1.27231 1.03613
13
bifur_IRC_Distances_noMW_output/new_data/bifur_traj4_Distances point 393
C -0.94811 -0.05197 0.27900
 C 0.75645 0.69727 -0.11802
 C 0.07266 -0.10644 0.75056
 C -2.06884 -1.05697 -0.18798
 C 2.29590 0.38840 -0.03036
 F -1.42167 0.91110 0.78226
 F 0.37090 2.08831 -0.63322
 H -2.00486 -2.16282 0.38347
 H 2.41734 -0.65941 0.33071
 H -2.08208 -1.16773 -1.25307
 H 2.94366 0.40886 -1.37087
 H -3.05496 -0.56118 0.03377
 H 2.72360 1.27259 1.03376
13
bifur_IRC_Distances_noMW_output/new_data/bifur_traj4_Distances point 394
C -0.94561 -0.05171 0.27672
 C 0.75504 0.69501 -0.11480
 C 0.07537 -0.11304 0.76135
 C -2.06889 -1.05690 -0.18709
 C 2.29569 0.38867 -0.03295
 F -1.41861 0.91709 0.77006
 F 0.36629 2.08746 -0.62512
 H -2.00169 -2.16289 0.37824
 H 2.42138 -0.66018 0.32216
 H -2.08890 -1.16581 -1.25311
 H 2.94108 0.41275 -1.37450
 H -3.05389 -0.56283 0.04442
 H 2.72273 1.27239 1.03461
13
bifur_IRC_Distances_noMW_output/new_data/bifur_traj4_Distances point 395
C -0.94287 -0.05348 0.27641
 C 0.75353 0.69415 -0.11457
 C 0.07740 -0.11872 0.76260
 C -2.06992 -1.05667 -0.18837
 C 2.29650 0.38916 -0.03303
 F -1.41355 0.91642 0.77185
 F 0.36024 2.09058 -0.62256
 H -2.00553 -2.16656 0.37623
 H 2.42043 -0.66211 0.32094
 H -2.09017 -1.16180 -1.25724
 H 2.94681 0.41846 -1.37871
 H -3.05523 -0.56096 0.04649
 H 2.72235 1.27154 1.03996
13
bifur_IRC_Distances_noMW_output/new_data/bifur_traj4_Distances point 396
C -0.93976 -0.05736 0.27787
 C 0.75194 0.69449 -0.11712
 C 0.07908 -0.12416 0.75479
 C -2.07216 -1.05627 -0.19174
 C 2.29849 0.39003 -0.03084
 F -1.40627 0.90932 0.78694
 F 0.35255 2.09748 -0.62477
 H -2.01633 -2.17399 0.37699
 H 2.41514 -0.66519 0.32622
 H -2.08674 -1.15552 -1.26536
 H 2.96070 0.42659 -1.38384
 H -3.05913 -0.55557 0.04085
 H 2.72250 1.27015 1.05002
13
bifur_IRC_Distances_noMW_output/new_data/bifur_traj4_Distances point 397
C -0.93976 -0.05737 0.27787
 C 0.75194 0.69449 -0.11711
 C 0.07908 -0.12416 0.75479
 C -2.07217 -1.05627 -0.19174
 C 2.29849 0.39003 -0.03084
 F -1.40626 0.90932 0.78694
 F 0.35255 2.09748 -0.62477
 H -2.01634 -2.17399 0.37699
 H 2.41515 -0.66519 0.32622
 H -2.08675 -1.15552 -1.26536
 H 2.96070 0.42659 -1.38384
 H -3.05914 -0.55557 0.04085
 H 2.72250 1.27015 1.05002
13
bifur_IRC_Distances_noMW_output/new_data/bifur_traj4_Distances point 398
C -0.93286 -0.07023 0.28414
 C 0.74918 0.69745 -0.12775
 C 0.08230 -0.13579 0.71985
 C -2.08018 -1.05515 -0.20295
 C 2.30565 0.39318 -0.02184
 F -1.38674 0.88071 0.84452
 F 0.33390 2.11886 -0.63743
 H -2.05403 -2.19790 0.38351
 H 2.39658 -0.67385 0.35002
 H -2.07126 -1.13718 -1.29080
 H 3.00668 0.44980 -1.39653
 H -3.07336 -0.53691 0.01494
 H 2.72412 1.26701 1.08032
13
bifur_IRC_Distances_noMW_output/new_data/bifur_traj4_Distances point 399
C -0.92956 -0.07805 0.28790
 C 0.74834 0.69943 -0.13422
 C 0.08403 -0.14189 0.69766
 C -2.08546 -1.05457 -0.20955
 C 2.31031 0.39539 -0.01630
 F -1.37616 0.86255 0.87925
 F 0.32453 2.13083 -0.64499
 H -2.07714 -2.21232 0.38762
 H 2.38605 -0.67869 0.36497
 H -2.06198 -1.12644 -1.30583
 H 3.03405 0.46358 -1.40331
 H -3.08240 -0.52567 -0.00071
 H 2.72538 1.26584 1.09748
13
bifur_IRC_Distances_noMW_output/new_data/bifur_traj4_Distances point 400
C -0.92666 -0.08600 0.29149
 C 0.74804 0.70136 -0.14053
 C 0.08592 -0.14802 0.67530
 C -2.09123 -1.05404 -0.21598
 C 2.31532 0.39792 -0.01088
 F -1.36609 0.84401 0.91331
 F 0.31606 2.14214 -0.65190
 H -2.10045 -2.22684 0.39139
 H 2.37652 -0.68323 0.37955
 H -2.05350 -1.11573 -1.32056
 H 3.06108 0.47768 -1.40978
 H -3.09188 -0.51445 -0.01558
 H 2.72689 1.26520 1.11417
13
bifur_IRC_Distances_noMW_output/new_data/bifur_traj4_Distances point 401
C -0.92427 -0.09366 0.29457
 C 0.74834 0.70298 -0.14624
 C 0.08810 -0.15437 0.65437
 C -2.09735 -1.05362 -0.22170
 C 2.32054 0.40074 -0.00612
 F -1.35694 0.82642 0.94424
 F 0.30883 2.15195 -0.65731
 H -2.12240 -2.24053 0.39426
 H 2.36932 -0.68702 0.39201
 H -2.04719 -1.10580 -1.33371
 H 3.08582 0.49156 -1.41573
 H -3.10143 -0.50389 -0.02823
 H 2.72865 1.26525 1.12960
13
bifur_IRC_Distances_noMW_output/new_data/bifur_traj4_Distances point 402
C -0.92236 -0.10082 0.29686
 C 0.74926 0.70400 -0.15100
 C 0.09085 -0.16144 0.63601
 C -2.10388 -1.05335 -0.22631
 C 2.32596 0.40390 -0.00250
 F -1.34873 0.81081 0.97023
 F 0.30278 2.15968 -0.66039
 H -2.14182 -2.25274 0.39569
 H 2.36584 -0.68960 0.40061
 H -2.04457 -1.09720 -1.34415
 H 3.10679 0.50506 -1.42117
 H -3.11091 -0.49436 -0.03740
 H 2.73078 1.26607 1.14352
13
bifur_IRC_Distances_noMW_output/new_data/bifur_traj4_Distances point 403
C -0.92078 -0.10738 0.29806
 C 0.75080 0.70410 -0.15455
 C 0.09457 -0.17004 0.62116
 C -2.11099 -1.05325 -0.22939
 C 2.33169 0.40753 -0.00051
 F -1.34125 0.79811 0.98978
 F 0.29765 2.16482 -0.66017
 H -2.15776 -2.26302 0.39509
 H 2.36757 -0.69054 0.40351
 H -2.04733 -1.09035 -1.35083
 H 3.12278 0.51833 -1.42629
 H -3.12037 -0.48610 -0.04184
 H 2.73341 1.26777 1.15598
13
bifur_IRC_Distances_noMW_output/new_data/bifur_traj4_Distances point 404
C -0.91937 -0.11322 0.29790
 C 0.75294 0.70299 -0.15661
 C 0.09961 -0.18093 0.61066
 C -2.11883 -1.05335 -0.23064
 C 2.33781 0.41173 -0.00059
 F -1.33423 0.78917 1.00155
 F 0.29310 2.16699 -0.65572
 H -2.16944 -2.27098 0.39189
 H 2.37576 -0.68944 0.39902
 H -2.05697 -1.08557 -1.35287
 H 3.13277 0.53160 -1.43128
 H -3.12980 -0.47936 -0.04039
 H 2.73667 1.27037 1.16708
13
bifur_IRC_Distances_noMW_output/new_data/bifur_traj4_Distances point 405
C -0.91802 -0.11824 0.29628
 C 0.75557 0.70054 -0.15706
 C 0.10606 -0.19438 0.60503
 C -2.12732 -1.05368 -0.22992
 C 2.34424 0.41649 -0.00289
 F -1.32760 0.78455 1.00487
 F 0.28893 2.16603 -0.64672
 H -2.17645 -2.27637 0.38586
 H 2.39064 -0.68615 0.38649
 H -2.07386 -1.08303 -1.34994
 H 3.13633 0.54483 -1.43618
 H -3.13905 -0.47435 -0.03263
 H 2.74052 1.27375 1.17682
13
bifur_IRC_Distances_noMW_output/new_data/bifur_traj4_Distances point 406
C -0.91673 -0.12234 0.29336
 C 0.75854 0.69691 -0.15602
 C 0.11367 -0.20995 0.60405
 C -2.13618 -1.05421 -0.22747
 C 2.35078 0.42164 -0.00715
 F -1.32148 0.78416 1.00036
 F 0.28518 2.16226 -0.63382
 H -2.17915 -2.27929 0.37734
 H 2.41108 -0.68088 0.36692
 H -2.09683 -1.08258 -1.34263
 H 3.13410 0.55772 -1.44080
 H -3.14781 -0.47116 -0.01928
 H 2.74482 1.27771 1.18514
13
bifur_IRC_Distances_noMW_output/new_data/bifur_traj4_Distances point 407
C -0.91558 -0.12555 0.28947
 C 0.76176 0.69241 -0.15381
 C 0.12202 -0.22685 0.60696
 C -2.14507 -1.05492 -0.22372
 C 2.35721 0.42699 -0.01283
 F -1.31608 0.78735 0.98955
 F 0.28201 2.15622 -0.61814
 H -2.17846 -2.28006 0.36694
 H 2.43526 -0.67406 0.34225
 H -2.12392 -1.08384 -1.33204
 H 3.12740 0.56990 -1.44490
 H -3.15589 -0.46965 -0.00174
 H 2.74933 1.28207 1.19200
13
bifur_IRC_Distances_noMW_output/new_data/bifur_traj4_Distances point 408
C -0.91558 -0.12555 0.28947
 C 0.76176 0.69241 -0.15381
 C 0.12202 -0.22685 0.60696
 C -2.14507 -1.05492 -0.22372
 C 2.35721 0.42699 -0.01283
 F -1.31608 0.78735 0.98955
 F 0.28201 2.15622 -0.61814
 H -2.17846 -2.28006 0.36694
 H 2.43526 -0.67406 0.34225
 H -2.12392 -1.08384 -1.33204
 H 3.12740 0.56990 -1.44490
 H -3.15589 -0.46965 -0.00173
 H 2.74933 1.28207 1.19200
13
bifur_IRC_Distances_noMW_output/new_data/bifur_traj4_Distances point 409
C -0.91408 -0.12987 0.28022
 C 0.76876 0.68213 -0.14730
 C 0.13933 -0.26161 0.62008
 C -2.16219 -1.05671 -0.21409
 C 2.36933 0.43771 -0.02620
 F -1.30803 0.80058 0.95651
 F 0.27809 2.13976 -0.58329
 H -2.17134 -2.27714 0.34332
 H 2.48804 -0.65757 0.28587
 H -2.18283 -1.08977 -1.30579
 H 3.10645 0.59130 -1.45088
 H -3.16987 -0.47051 0.03985
 H 2.75835 1.29169 1.20171
13
bifur_IRC_Distances_noMW_output/new_data/bifur_traj4_Distances point 410
C -0.91386 -0.13144 0.27568
 C 0.77242 0.67711 -0.14394
 C 0.14745 -0.27782 0.62737
 C -2.17016 -1.05767 -0.20921
 C 2.37493 0.44282 -0.03269
 F -1.30535 0.80808 0.93893
 F 0.27743 2.13085 -0.56667
 H -2.16735 -2.27474 0.33179
 H 2.51333 -0.64899 0.25860
 H -2.21089 -1.09341 -1.29262
 H 3.09545 0.60037 -1.45268
 H -3.17600 -0.47186 0.06036
 H 2.76260 1.29670 1.20506
13
bifur_IRC_Distances_noMW_output/new_data/bifur_traj4_Distances point 411
C -0.91393 -0.13301 0.27181
 C 0.77596 0.67279 -0.14124
 C 0.15460 -0.29200 0.63274
 C -2.17753 -1.05858 -0.20502
 C 2.38014 0.44753 -0.03816
 F -1.30322 0.81407 0.92446
 F 0.27736 2.12290 -0.55246
 H -2.16476 -2.27284 0.32179
 H 2.53549 -0.64114 0.23514
 H -2.23533 -1.09668 -1.28119
 H 3.08649 0.60842 -1.45389
 H -3.18182 -0.47289 0.07790
 H 2.76654 1.30140 1.20812
13
bifur_IRC_Distances_noMW_output/new_data/bifur_traj4_Distances point 412
C -0.91410 -0.13486 0.26895
 C 0.77913 0.66952 -0.13963
 C 0.16050 -0.30362 0.63485
 C -2.18419 -1.05935 -0.20196
 C 2.38494 0.45169 -0.04219
 F -1.30114 0.81731 0.91534
 F 0.27736 2.11690 -0.54159
 H -2.16448 -2.27220 0.31403
 H 2.55325 -0.63464 0.21709
 H -2.25482 -1.09897 -1.27252
 H 3.08095 0.61581 -1.45488
 H -3.18750 -0.47295 0.09091
 H 2.77011 1.30537 1.21158
13
bifur_IRC_Distances_noMW_output/new_data/bifur_traj4_Distances point 413
C -0.91415 -0.13718 0.26718
 C 0.78174 0.66740 -0.13926
 C 0.16515 -0.31277 0.63320
 C -2.19017 -1.05996 -0.20021
 C 2.38936 0.45528 -0.04465
 F -1.29859 0.81725 0.91252
 F 0.27684 2.11341 -0.53416
 H -2.16692 -2.27332 0.30865
 H 2.56625 -0.62985 0.20479
 H -2.26910 -1.09988 -1.26703
 H 3.07948 0.62305 -1.45607
 H -3.19322 -0.47169 0.09900
 H 2.77333 1.30826 1.21604
13
bifur_IRC_Distances_noMW_output/new_data/bifur_traj4_Distances point 414
C -0.91385 -0.14007 0.26644
 C 0.78367 0.66638 -0.14006
 C 0.16872 -0.31983 0.62796
 C -2.19554 -1.06038 -0.19980
 C 2.39346 0.45831 -0.04564
 F -1.29515 0.81390 0.91592
 F 0.27532 2.11265 -0.52981
 H -2.17210 -2.27645 0.30541
 H 2.57462 -0.62687 0.19790
 H -2.27851 -1.09912 -1.26484
 H 3.08219 0.63064 -1.45781
 H -3.19906 -0.46902 0.10247
 H 2.77623 1.30987 1.22186
13
bifur_IRC_Distances_noMW_output/new_data/bifur_traj4_Distances point 415
C -0.91310 -0.14347 0.26659
 C 0.78484 0.66634 -0.14184
 C 0.17134 -0.32511 0.61969
 C -2.20028 -1.06060 -0.20068
 C 2.39720 0.46079 -0.04530
 F -1.29071 0.80760 0.92487
 F 0.27259 2.11453 -0.52805
 H -2.17977 -2.28154 0.30401
 H 2.57866 -0.62576 0.19590
 H -2.28345 -1.09662 -1.26589
 H 3.08881 0.63879 -1.46027
 H -3.20492 -0.46509 0.10194
 H 2.77878 1.31014 1.22902
13
bifur_IRC_Distances_noMW_output/new_data/bifur_traj4_Distances point 416
C -0.91192 -0.14715 0.26746
 C 0.78524 0.66712 -0.14429
 C 0.17305 -0.32871 0.60949
 C -2.20421 -1.06064 -0.20265
 C 2.40042 0.46266 -0.04388
 F -1.28553 0.79913 0.93793
 F 0.26883 2.11867 -0.52842
 H -2.18918 -2.28815 0.30414
 H 2.57867 -0.62642 0.19820
 H -2.28430 -1.09255 -1.26985
 H 3.09851 0.64718 -1.46333
 H -3.21045 -0.46032 0.09822
 H 2.78087 1.30917 1.23697
13
bifur_IRC_Distances_noMW_output/new_data/bifur_traj4_Distances point 417
C -0.91047 -0.15067 0.26882
 C 0.78492 0.66851 -0.14699
 C 0.17382 -0.33056 0.59888
 C -2.20700 -1.06050 -0.20536
 C 2.40283 0.46381 -0.04169
 F -1.28027 0.78976 0.95296
 F 0.26453 2.12429 -0.53042
 H -2.19909 -2.29542 0.30546
 H 2.57520 -0.62865 0.20392
 H -2.28156 -1.08743 -1.27601
 H 3.10985 0.65499 -1.46664
 H -3.21505 -0.45538 0.09235
 H 2.78229 1.30724 1.24472
13
bifur_IRC_Distances_noMW_output/new_data/bifur_traj4_Distances point 418
C -0.90897 -0.15353 0.27042
 C 0.78397 0.67021 -0.14947
 C 0.17365 -0.33062 0.58964
 C -2.20833 -1.06022 -0.20836
 C 2.40413 0.46412 -0.03914
 F -1.27571 0.78106 0.96743
 F 0.26036 2.13041 -0.53353
 H -2.20797 -2.30221 0.30759
 H 2.56903 -0.63199 0.21186
 H -2.27594 -1.08203 -1.28334
 H 3.12100 0.66114 -1.46970
 H -3.21810 -0.45107 0.08550
 H 2.78286 1.30473 1.25110
13
bifur_IRC_Distances_noMW_output/new_data/bifur_traj4_Distances point 419
C -0.90897 -0.15353 0.27042
 C 0.78397 0.67021 -0.14947
 C 0.17365 -0.33062 0.58964
 C -2.20833 -1.06022 -0.20836
 C 2.40413 0.46412 -0.03914
 F -1.27571 0.78106 0.96743
 F 0.26037 2.13041 -0.53353
 H -2.20797 -2.30221 0.30759
 H 2.56903 -0.63199 0.21187
 H -2.27594 -1.08203 -1.28334
 H 3.12100 0.66114 -1.46970
 H -3.21809 -0.45107 0.08549
 H 2.78286 1.30473 1.25110
13
bifur_IRC_Distances_noMW_output/new_data/bifur_traj4_Distances point 420
C -0.90650 -0.15550 0.27315
 C 0.78071 0.67322 -0.15210
 C 0.17099 -0.32637 0.58149
 C -2.20592 -1.05940 -0.21328
 C 2.40267 0.46218 -0.03479
 F -1.27114 0.77157 0.98516
 F 0.25451 2.14027 -0.54048
 H -2.21707 -2.31011 0.31240
 H 2.55302 -0.63977 0.22841
 H -2.26047 -1.07369 -1.29665
 H 3.13571 0.66522 -1.47343
 H -3.21765 -0.44713 0.07386
 H 2.78115 1.29952 1.25629
13
bifur_IRC_Distances_noMW_output/new_data/bifur_traj4_Distances point 421
C -0.90566 -0.15407 0.27363
 C 0.77865 0.67382 -0.15148
 C 0.16911 -0.32327 0.58524
 C -2.20233 -1.05899 -0.21427
 C 2.39993 0.46013 -0.03399
 F -1.27167 0.77341 0.98411
 F 0.25327 2.14229 -0.54251
 H -2.21504 -2.30962 0.31379
 H 2.54598 -0.64293 0.23332
 H -2.25365 -1.07210 -1.30024
 H 3.13620 0.66252 -1.47372
 H -3.21379 -0.44859 0.07194
 H 2.77899 1.29739 1.25416
13
bifur_IRC_Distances_noMW_output/new_data/bifur_traj4_Distances point 422
C -0.90503 -0.15085 0.27303
 C 0.77650 0.67332 -0.14907
 C 0.16749 -0.32076 0.59572
 C -2.19753 -1.05867 -0.21370
 C 2.39609 0.45767 -0.03480
 F -1.27403 0.78104 0.97387
 F 0.25312 2.14139 -0.54198
 H -2.20757 -2.30550 0.31340
 H 2.54175 -0.64477 0.23329
 H -2.24991 -1.07284 -1.30034
 H 3.13050 0.65697 -1.47296
 H -3.20761 -0.45288 0.07482
 H 2.77624 1.29588 1.24873
13
bifur_IRC_Distances_noMW_output/new_data/bifur_traj4_Distances point 423
C -0.90458 -0.14603 0.27112
 C 0.77444 0.67152 -0.14470
 C 0.16656 -0.31968 0.61315
 C -2.19204 -1.05852 -0.21142
 C 2.39152 0.45509 -0.03750
 F -1.27797 0.79458 0.95374
 F 0.25396 2.13724 -0.53801
 H -2.19478 -2.29788 0.31059
 H 2.54152 -0.64494 0.22713
 H -2.25061 -1.07590 -1.29660
 H 3.11838 0.64930 -1.47133
 H -3.19954 -0.45997 0.08357
 H 2.77315 1.29519 1.24027
13
bifur_IRC_Distances_noMW_output/new_data/bifur_traj4_Distances point 424
C -0.90435 -0.14000 0.26799
 C 0.77266 0.66855 -0.13862
 C 0.16642 -0.32015 0.63643
 C -2.18629 -1.05853 -0.20765
 C 2.38658 0.45262 -0.04186
 F -1.28317 0.81291 0.92498
 F 0.25572 2.13018 -0.53071
 H -2.17784 -2.28749 0.30545
 H 2.54520 -0.64359 0.21553
 H -2.25562 -1.08082 -1.28968
 H 3.10100 0.64027 -1.46899
 H -3.19022 -0.46938 0.09786
 H 2.76991 1.29544 1.22929
13
bifur_IRC_Distances_noMW_output/new_data/bifur_traj4_Distances point 425
C -0.90443 -0.13323 0.26401
 C 0.77126 0.66482 -0.13133
 C 0.16679 -0.32149 0.66356
 C -2.18054 -1.05867 -0.20290
 C 2.38152 0.45030 -0.04727
 F -1.28944 0.83417 0.89026
 F 0.25851 2.12095 -0.52111
 H -2.15842 -2.27535 0.29871
 H 2.55161 -0.64122 0.20061
 H -2.26350 -1.08695 -1.28086
 H 3.08026 0.63032 -1.46600
 H -3.18024 -0.48031 0.11606
 H 2.76660 1.29665 1.21626
13
bifur_IRC_Distances_noMW_output/new_data/bifur_traj4_Distances point 426
C -0.90498 -0.12618 0.25966
 C 0.77035 0.66083 -0.12352
 C 0.16723 -0.32273 0.69203
 C -2.17496 -1.05890 -0.19769
 C 2.37656 0.44816 -0.05302
 F -1.29664 0.85630 0.85285
 F 0.26247 2.11044 -0.51064
 H -2.13821 -2.26245 0.29148
 H 2.55934 -0.63833 0.18489
 H -2.27246 -1.09376 -1.27137
 H 3.05819 0.61965 -1.46236
 H -3.17017 -0.49182 0.13596
 H 2.76328 1.29879 1.20174
13
bifur_IRC_Distances_noMW_output/new_data/bifur_traj4_Distances point 427
C -0.90613 -0.11941 0.25551
 C 0.77002 0.65717 -0.11608
 C 0.16733 -0.32287 0.71869
 C -2.16980 -1.05918 -0.19258
 C 2.37197 0.44621 -0.05837
 F -1.30446 0.87691 0.81682
 F 0.26762 2.09971 -0.50096
 H -2.11906 -2.24989 0.28501
 H 2.56699 -0.63538 0.17081
 H -2.28074 -1.10078 -1.26224
 H 3.03690 0.60864 -1.45813
 H -3.16079 -0.50278 0.15480
 H 2.76015 1.30165 1.18671
13
bifur_IRC_Distances_noMW_output/new_data/bifur_traj4_Distances point 428
C -0.90790 -0.11363 0.25225
 C 0.77031 0.65444 -0.11012
 C 0.16675 -0.32119 0.73977
 C -2.16547 -1.05947 -0.18819
 C 2.36814 0.44455 -0.06251
 F -1.31226 0.89329 0.78720
 F 0.27368 2.09015 -0.49395
 H -2.10307 -2.23900 0.28066
 H 2.57325 -0.63270 0.16060
 H -2.28670 -1.10745 -1.25434
 H 3.01877 0.59801 -1.45361
 H -3.15306 -0.51180 0.16938
 H 2.75756 1.30479 1.17286
13
bifur_IRC_Distances_noMW_output/new_data/bifur_traj4_Distances point 429
C -0.91011 -0.10947 0.25049
 C 0.77109 0.65315 -0.10662
 C 0.16535 -0.31746 0.75218
 C -2.16227 -1.05970 -0.18509
 C 2.36540 0.44322 -0.06482
 F -1.31918 0.90326 0.76853
 F 0.27994 2.08318 -0.49122
 H -2.09201 -2.23098 0.27939
 H 2.57689 -0.63063 0.15582
 H -2.28905 -1.11315 -1.24837
 H 3.00595 0.58868 -1.44929
 H -3.14780 -0.51766 0.17689
 H 2.75583 1.30754 1.16210
13
bifur_IRC_Distances_noMW_output/new_data/bifur_traj4_Distances point 430
C -0.91011 -0.10947 0.25049
 C 0.77109 0.65315 -0.10662
 C 0.16535 -0.31746 0.75218
 C -2.16227 -1.05970 -0.18509
 C 2.36540 0.44322 -0.06482
 F -1.31918 0.90326 0.76853
 F 0.27994 2.08318 -0.49122
 H -2.09202 -2.23098 0.27939
 H 2.57689 -0.63063 0.15582
 H -2.28905 -1.11315 -1.24837
 H 3.00595 0.58869 -1.44929
 H -3.14780 -0.51766 0.17690
 H 2.75583 1.30754 1.16211
13
bifur_IRC_Distances_noMW_output/new_data/bifur_traj4_Distances point 431
C -0.91442 -0.10683 0.25239
 C 0.77267 0.65553 -0.10827
 C 0.16003 -0.30447 0.74824
 C -2.15883 -1.05973 -0.18412
 C 2.36292 0.44115 -0.06299
 F -1.32760 0.90177 0.77077
 F 0.28944 2.08073 -0.50096
 H -2.08712 -2.22573 0.28701
 H 2.57255 -0.62986 0.16476
 H -2.27996 -1.11947 -1.24460
 H 3.00027 0.57609 -1.44308
 H -3.14484 -0.51849 0.16683
 H 2.75490 1.30930 1.15402
13
bifur_IRC_Distances_noMW_output/new_data/bifur_traj4_Distances point 432
C -0.91578 -0.10801 0.25591
 C 0.77262 0.65906 -0.11291
 C 0.15607 -0.29556 0.73406
 C -2.15774 -1.05943 -0.18655
 C 2.36252 0.43993 -0.05887
 F -1.32846 0.89153 0.79030
 F 0.29132 2.08594 -0.51295
 H -2.09281 -2.22858 0.29541
 H 2.56299 -0.63206 0.17889
 H -2.26754 -1.11926 -1.24815
 H 3.00783 0.57291 -1.44175
 H -3.14610 -0.51403 0.15013
 H 2.75508 1.30757 1.15647
13
bifur_IRC_Distances_noMW_output/new_data/bifur_traj4_Distances point 433
C -0.91639 -0.11015 0.26063
 C 0.77163 0.66374 -0.11902
 C 0.15123 -0.28521 0.71533
 C -2.15625 -1.05891 -0.19070
 C 2.36197 0.43823 -0.05304
 F -1.32750 0.87728 0.81786
 F 0.29119 2.09471 -0.52822
 H -2.10236 -2.23420 0.30597
 H 2.54822 -0.63637 0.19889
 H -2.24992 -1.11671 -1.25581
 H 3.02102 0.57104 -1.44151
 H -3.14785 -0.50764 0.12817
 H 2.75501 1.30419 1.16145
13
bifur_IRC_Distances_noMW_output/new_data/bifur_traj4_Distances point 434
C -0.91639 -0.11234 0.26586
 C 0.76969 0.66900 -0.12541
 C 0.14560 -0.27363 0.69604
 C -2.15371 -1.05820 -0.19595
 C 2.36070 0.43584 -0.04625
 F -1.32582 0.86193 0.84806
 F 0.28978 2.10547 -0.54501
 H -2.11342 -2.24108 0.31758
 H 2.52915 -0.64254 0.22299
 H -2.22820 -1.11245 -1.26684
 H 3.03725 0.56929 -1.44184
 H -3.14881 -0.50097 0.10407
 H 2.75418 1.29967 1.16670
13
bifur_IRC_Distances_noMW_output/new_data/bifur_traj4_Distances point 435
C -0.91604 -0.11375 0.27097
 C 0.76694 0.67429 -0.13105
 C 0.13936 -0.26113 0.67967
 C -2.14968 -1.05738 -0.20150
 C 2.35827 0.43268 -0.03930
 F -1.32455 0.84821 0.87585
 F 0.28800 2.11653 -0.56171
 H -2.12353 -2.24756 0.32911
 H 2.50737 -0.64991 0.24875
 H -2.20406 -1.10747 -1.27969
 H 3.05350 0.56647 -1.44213
 H -3.14792 -0.49551 0.08072
 H 2.75234 1.29453 1.17033
13
bifur_IRC_Distances_noMW_output/new_data/bifur_traj4_Distances point 436
C -0.91554 -0.11385 0.27556
 C 0.76357 0.67921 -0.13537
 C 0.13274 -0.24808 0.66831
 C -2.14404 -1.05652 -0.20672
 C 2.35450 0.42877 -0.03286
 F -1.32440 0.83796 0.89801
 F 0.28650 2.12665 -0.57723
 H -2.13087 -2.25242 0.33977
 H 2.48447 -0.65776 0.27392
 H -2.17915 -1.10270 -1.29274
 H 3.06741 0.56182 -1.44192
 H -3.14467 -0.49218 0.05997
 H 2.74948 1.28910 1.17131
13
bifur_IRC_Distances_noMW_output/new_data/bifur_traj4_Distances point 437
C -0.91494 -0.11238 0.27936
 C 0.75964 0.68353 -0.13808
 C 0.12593 -0.23478 0.66297
 C -2.13679 -1.05569 -0.21118
 C 2.34937 0.42416 -0.02734
 F -1.32557 0.83216 0.91287
 F 0.28543 2.13521 -0.59092
 H -2.13436 -2.25499 0.34910
 H 2.46160 -0.66559 0.29687
 H -2.15471 -1.09876 -1.30478
 H 3.07756 0.55509 -1.44106
 H -3.13888 -0.49140 0.04283
 H 2.74572 1.28345 1.16937
13
bifur_IRC_Distances_noMW_output/new_data/bifur_traj4_Distances point 438
C -0.91418 -0.10922 0.28220
 C 0.75514 0.68709 -0.13899
 C 0.11912 -0.22161 0.66429
 C -2.12798 -1.05491 -0.21460
 C 2.34289 0.41889 -0.02308
 F -1.32799 0.83142 0.91935
 F 0.28468 2.14191 -0.60220
 H -2.13326 -2.25494 0.35671
 H 2.43969 -0.67308 0.31629
 H -2.13177 -1.09598 -1.31500
 H 3.08303 0.54633 -1.43959
 H -3.13053 -0.49338 0.03009
 H 2.74117 1.27750 1.16452
13
bifur_IRC_Distances_noMW_output/new_data/bifur_traj4_Distances point 439
C -0.91314 -0.10443 0.28387
 C 0.75009 0.68973 -0.13800
 C 0.11262 -0.20912 0.67257
 C -2.11788 -1.05420 -0.21677
 C 2.33525 0.41311 -0.02035
 F -1.33134 0.83598 0.91678
 F 0.28398 2.14655 -0.61040
 H -2.12722 -2.25222 0.36219
 H 2.41975 -0.67996 0.33099
 H -2.11153 -1.09454 -1.32273
 H 3.08325 0.53596 -1.43773
 H -3.11984 -0.49809 0.02249
 H 2.73601 1.27125 1.15706
13
bifur_IRC_Distances_noMW_output/new_data/bifur_traj4_Distances point 440
C -0.91180 -0.09838 0.28435
 C 0.74473 0.69139 -0.13525
 C 0.10675 -0.19792 0.68696
 C -2.10711 -1.05361 -0.21763
 C 2.32693 0.40714 -0.01924
 F -1.33518 0.84516 0.90584
 F 0.28315 2.14914 -0.61519
 H -2.11680 -2.24723 0.36538
 H 2.40280 -0.68597 0.34036
 H -2.09504 -1.09438 -1.32772
 H 3.07856 0.52478 -1.43574
 H -3.10758 -0.50503 0.02020
 H 2.73059 1.26490 1.14769
13
bifur_IRC_Distances_noMW_output/new_data/bifur_traj4_Distances point 441
C -0.91179 -0.09839 0.28435
 C 0.74473 0.69139 -0.13525
 C 0.10676 -0.19792 0.68697
 C -2.10711 -1.05361 -0.21763
 C 2.32693 0.40714 -0.01924
 F -1.33518 0.84517 0.90584
 F 0.28315 2.14914 -0.61518
 H -2.11680 -2.24723 0.36538
 H 2.40280 -0.68597 0.34035
 H -2.09504 -1.09438 -1.32772
 H 3.07856 0.52478 -1.43574
 H -3.10758 -0.50503 0.02020
 H 2.73059 1.26490 1.14769
13
bifur_IRC_Distances_noMW_output/new_data/bifur_traj4_Distances point 442
C -0.90878 -0.08532 0.28291
 C 0.73452 0.69264 -0.12705
 C 0.09743 -0.18003 0.72405
 C -2.08672 -1.05276 -0.21674
 C 2.31087 0.39617 -0.02028
 F -1.34270 0.86977 0.87050
 F 0.28132 2.15010 -0.61733
 H -2.09008 -2.23431 0.36681
 H 2.37821 -0.69518 0.34723
 H -2.07267 -1.09647 -1.33161
 H 3.06108 0.50348 -1.43203
 H -3.08298 -0.52138 0.02616
 H 2.72050 1.25329 1.12738
13
bifur_IRC_Distances_noMW_output/new_data/bifur_traj4_Distances point 443
C -0.90754 -0.07986 0.28203
 C 0.73042 0.69299 -0.12339
 C 0.09383 -0.17298 0.74011
 C -2.07854 -1.05247 -0.21604
 C 2.30439 0.39179 -0.02106
 F -1.34577 0.88038 0.85440
 F 0.28063 2.14999 -0.61740
 H -2.07847 -2.22872 0.36687
 H 2.36923 -0.69858 0.34875
 H -2.06472 -1.09770 -1.33245
 H 3.05299 0.49485 -1.43045
 H -3.07297 -0.52832 0.02981
 H 2.71651 1.24861 1.11881
13
bifur_IRC_Distances_noMW_output/new_data/bifur_traj4_Distances point 444
C -0.90676 -0.07619 0.28180
 C 0.72750 0.69365 -0.12132
 C 0.09088 -0.16713 0.74979
 C -2.07268 -1.05224 -0.21594
 C 2.29980 0.38860 -0.02106
 F -1.34792 0.88662 0.84536
 F 0.28026 2.15059 -0.61871
 H -2.07133 -2.22529 0.36775
 H 2.36149 -0.70130 0.35166
 H -2.05749 -1.09829 -1.33386
 H 3.04863 0.48865 -1.42918
 H -3.06608 -0.53275 0.03061
 H 2.71370 1.24507 1.11311
13
bifur_IRC_Distances_noMW_output/new_data/bifur_traj4_Distances point 445
C -0.90649 -0.07471 0.28252
 C 0.72587 0.69478 -0.12132
 C 0.08856 -0.16249 0.75143
 C -2.06943 -1.05204 -0.21677
 C 2.29736 0.38672 -0.01991
 F -1.34896 0.88740 0.84568
 F 0.28016 2.15240 -0.62202
 H -2.06990 -2.22466 0.36991
 H 2.35441 -0.70347 0.35706
 H -2.05025 -1.09787 -1.33647
 H 3.04929 0.48530 -1.42833
 H -3.06279 -0.53410 0.02723
 H 2.71218 1.24274 1.11100
13
bifur_IRC_Distances_noMW_output/new_data/bifur_traj4_Distances point 446
C -0.90660 -0.07513 0.28412
 C 0.72527 0.69635 -0.12313
 C 0.08672 -0.15888 0.74608
 C -2.06836 -1.05186 -0.21852
 C 2.29673 0.38592 -0.01768
 F -1.34896 0.88337 0.85436
 F 0.28014 2.15542 -0.62718
 H -2.07359 -2.22657 0.37324
 H 2.34752 -0.70533 0.36493
 H -2.04265 -1.09639 -1.34044
 H 3.05465 0.48447 -1.42792
 H -3.06255 -0.53273 0.02005
 H 2.71169 1.24136 1.11207
13
bifur_IRC_Distances_noMW_output/new_data/bifur_traj4_Distances point 447
C -0.90686 -0.07696 0.28636
 C 0.72530 0.69826 -0.12622
 C 0.08523 -0.15608 0.73580
 C -2.06877 -1.05167 -0.22105
 C 2.29733 0.38586 -0.01460
 F -1.34806 0.87583 0.86917
 F 0.27996 2.15954 -0.63367
 H -2.08120 -2.23051 0.37740
 H 2.34034 -0.70719 0.37488
 H -2.03446 -1.09387 -1.34578
 H 3.06378 0.48559 -1.42794
 H -3.06442 -0.52939 0.01011
 H 2.71184 1.24058 1.11554
13
bifur_IRC_Distances_noMW_output/new_data/bifur_traj4_Distances point 448
C -0.90708 -0.07980 0.28905
 C 0.72563 0.70041 -0.13016
 C 0.08398 -0.15392 0.72230
 C -2.07014 -1.05145 -0.22425
 C 2.29874 0.38626 -0.01087
 F -1.34635 0.86581 0.88826
 F 0.27939 2.16465 -0.64103
 H -2.09174 -2.23609 0.38204
 H 2.33252 -0.70929 0.38651
 H -2.02554 -1.09030 -1.35253
 H 3.07595 0.48831 -1.42841
 H -3.06770 -0.52465 -0.00170
 H 2.71234 1.24008 1.12080
13
bifur_IRC_Distances_noMW_output/new_data/bifur_traj4_Distances point 449
C -0.90716 -0.08334 0.29198
 C 0.72607 0.70268 -0.13457
 C 0.08293 -0.15233 0.70699
 C -2.07208 -1.05120 -0.22798
 C 2.30063 0.38694 -0.00670
 F -1.34396 0.85421 0.90997
 F 0.27836 2.17052 -0.64880
 H -2.10435 -2.24293 0.38685
 H 2.32404 -0.71175 0.39932
 H -2.01600 -1.08579 -1.36053
 H 3.09039 0.49229 -1.42931
 H -3.07182 -0.51901 -0.01452
 H 2.71297 1.23971 1.12729
13
bifur_IRC_Distances_noMW_output/new_data/bifur_traj4_Distances point 450
C -0.90715 -0.08713 0.29493
 C 0.72653 0.70495 -0.13901
 C 0.08202 -0.15112 0.69147
 C -2.07424 -1.05094 -0.23190
 C 2.30269 0.38774 -0.00243
 F -1.34131 0.84218 0.93213
 F 0.27711 2.17663 -0.65644
 H -2.11769 -2.25027 0.39150
 H 2.31535 -0.71440 0.41240
 H -2.00635 -1.08080 -1.36911
 H 3.10566 0.49686 -1.43042
 H -3.07622 -0.51312 -0.02728
 H 2.71360 1.23941 1.13416
13
bifur_IRC_Distances_noMW_output/new_data/bifur_traj4_Distances point 451
C -0.90721 -0.09057 0.29758
 C 0.72702 0.70701 -0.14298
 C 0.08119 -0.14995 0.67752
 C -2.07620 -1.05070 -0.23547
 C 2.30456 0.38849 0.00148
 F -1.33904 0.83122 0.95202
 F 0.27614 2.18210 -0.66334
 H -2.12992 -2.25697 0.39566
 H 2.30737 -0.71683 0.42441
 H -1.99747 -1.07621 -1.37704
 H 3.11961 0.50099 -1.43134
 H -3.08020 -0.50782 -0.03872
 H 2.71414 1.23924 1.14022
13
bifur_IRC_Distances_noMW_output/new_data/bifur_traj4_Distances point 452
C -0.90721 -0.09057 0.29758
 C 0.72702 0.70701 -0.14298
 C 0.08119 -0.14995 0.67752
 C -2.07620 -1.05070 -0.23547
 C 2.30457 0.38849 0.00148
 F -1.33904 0.83122 0.95203
 F 0.27614 2.18210 -0.66334
 H -2.12992 -2.25698 0.39566
 H 2.30737 -0.71683 0.42442
 H -1.99747 -1.07621 -1.37704
 H 3.11961 0.50099 -1.43134
 H -3.08020 -0.50782 -0.03872
 H 2.71415 1.23924 1.14022
13
bifur_IRC_Distances_noMW_output/new_data/bifur_traj4_Distances point 453
C -0.90811 -0.09430 0.30098
 C 0.72806 0.70983 -0.14793
 C 0.07949 -0.14671 0.66019
 C -2.07826 -1.05048 -0.23959
 C 2.30661 0.38923 0.00646
 F -1.33783 0.81786 0.97595
 F 0.27678 2.18802 -0.67295
 H -2.14423 -2.26416 0.40153
 H 2.29731 -0.71932 0.44022
 H -1.98558 -1.07173 -1.38610
 H 3.13562 0.50410 -1.43120
 H -3.08467 -0.50180 -0.05354
 H 2.71481 1.23948 1.14599
13
bifur_IRC_Distances_noMW_output/new_data/bifur_traj4_Distances point 454
C -0.90902 -0.09405 0.30139
 C 0.72859 0.71031 -0.14845
 C 0.07869 -0.14464 0.65849
 C -2.07808 -1.05055 -0.23954
 C 2.30651 0.38910 0.00696
 F -1.33929 0.81707 0.97734
 F 0.27864 2.18757 -0.67485
 H -2.14430 -2.26345 0.40286
 H 2.29665 -0.71882 0.44216
 H -1.98403 -1.07283 -1.38569
 H 3.13531 0.50221 -1.42990
 H -3.08461 -0.50184 -0.05554
 H 2.71494 1.23992 1.14478
13
bifur_IRC_Distances_noMW_output/new_data/bifur_traj4_Distances point 455
C -0.91022 -0.09230 0.30077
 C 0.72915 0.71001 -0.14748
 C 0.07810 -0.14261 0.66198
 C -2.07717 -1.05074 -0.23785
 C 2.30571 0.38870 0.00585
 F -1.34210 0.82069 0.97077
 F 0.28149 2.18454 -0.67426
 H -2.13908 -2.25960 0.40279
 H 2.29969 -0.71695 0.43919
 H -1.98628 -1.07639 -1.38144
 H 3.12873 0.49808 -1.42785
 H -3.08301 -0.50407 -0.05321
 H 2.71499 1.24064 1.14074
13
bifur_IRC_Distances_noMW_output/new_data/bifur_traj4_Distances point 456
C -0.91167 -0.08919 0.29908
 C 0.72983 0.70887 -0.14499
 C 0.07789 -0.14097 0.67059
 C -2.07574 -1.05107 -0.23452
 C 2.30436 0.38815 0.00307
 F -1.34613 0.82859 0.95621
 F 0.28527 2.17888 -0.67088
 H -2.12878 -2.25279 0.40111
 H 2.30684 -0.71367 0.43098
 H -1.99278 -1.08225 -1.37329
 H 3.11595 0.49208 -1.42516
 H -3.08010 -0.50838 -0.04627
 H 2.71505 1.24175 1.13408
13
bifur_IRC_Distances_noMW_output/new_data/bifur_traj4_Distances point 457
C -0.91343 -0.08505 0.29640
 C 0.73080 0.70694 -0.14119
 C 0.07817 -0.13994 0.68348
 C -2.07413 -1.05153 -0.22976
 C 2.30275 0.38764 -0.00118
 F -1.35124 0.83996 0.93478
 F 0.29000 2.17082 -0.66486
 H -2.11436 -2.24360 0.39785
 H 2.31789 -0.70909 0.41802
 H -2.00331 -1.09001 -1.36176
 H 3.09796 0.48480 -1.42194
 H -3.07632 -0.51436 -0.03510
 H 2.71522 1.24343 1.12524
13
bifur_IRC_Distances_noMW_output/new_data/bifur_traj4_Distances point 458
C -0.91559 -0.08036 0.29303
 C 0.73224 0.70446 -0.13651
 C 0.07889 -0.13947 0.69896
 C -2.07271 -1.05210 -0.22399
 C 2.30118 0.38734 -0.00643
 F -1.35729 0.85338 0.90874
 F 0.29577 2.16089 -0.65690
 H -2.09749 -2.23290 0.39339
 H 2.33203 -0.70347 0.40176
 H -2.01687 -1.09906 -1.34784
 H 3.07652 0.47685 -1.41821
 H -3.07227 -0.52138 -0.02090
 H 2.71559 1.24582 1.11488
13
bifur_IRC_Distances_noMW_output/new_data/bifur_traj4_Distances point 459
C -0.91830 -0.07566 0.28938
 C 0.73437 0.70174 -0.13159
 C 0.07989 -0.13929 0.71470
 C -2.07185 -1.05277 -0.21773
 C 2.30001 0.38742 -0.01207
 F -1.36413 0.86709 0.88118
 F 0.30274 2.14975 -0.64812
 H -2.08013 -2.22168 0.38841
 H 2.34816 -0.69707 0.38411
 H -2.03213 -1.10879 -1.33266
 H 3.05373 0.46874 -1.41394
 H -3.06864 -0.52860 -0.00547
 H 2.71628 1.24909 1.10379
13
bifur_IRC_Distances_noMW_output/new_data/bifur_traj4_Distances point 460
C -0.92170 -0.07156 0.28596
 C 0.73741 0.69917 -0.12726
 C 0.08099 -0.13906 0.72781
 C -2.07199 -1.05350 -0.21156
 C 2.29964 0.38807 -0.01737
 F -1.37151 0.87903 0.85594
 F 0.31100 2.13824 -0.63991
 H -2.06445 -2.21099 0.38381
 H 2.36505 -0.69012 0.36723
 H -2.04759 -1.11863 -1.31736
 H 3.03193 0.46104 -1.40913
 H -3.06625 -0.53502 0.00887
 H 2.71746 1.25335 1.09296
13
bifur_IRC_Distances_noMW_output/new_data/bifur_traj4_Distances point 461
C -0.92581 -0.06870 0.28338
 C 0.74143 0.69717 -0.12442
 C 0.08197 -0.13849 0.73518
 C -2.07350 -1.05426 -0.20614
 C 2.30044 0.38939 -0.02158
 F -1.37894 0.88707 0.83733
 F 0.32032 2.12741 -0.63389
 H -2.05265 -2.20198 0.38060
 H 2.38131 -0.68296 0.35335
 H -2.06163 -1.12794 -1.30314
 H 3.01365 0.45435 -1.40390
 H -3.06589 -0.53957 0.01952
 H 2.71931 1.25850 1.08372
13
bifur_IRC_Distances_noMW_output/new_data/bifur_traj4_Distances point 462
C -0.93044 -0.06750 0.28208
 C 0.74621 0.69607 -0.12374
 C 0.08265 -0.13734 0.73484
 C -2.07644 -1.05498 -0.20198
 C 2.30250 0.39136 -0.02414
 F -1.38580 0.88985 0.82851
 F 0.33010 2.11835 -0.63132
 H -2.04619 -2.19549 0.37953
 H 2.39551 -0.67600 0.34416
 H -2.07278 -1.13615 -1.29104
 H 3.00078 0.44911 -1.39851
 H -3.06794 -0.54147 0.02444
 H 2.72184 1.26418 1.07717
13
bifur_IRC_Distances_noMW_output/new_data/bifur_traj4_Distances point 463
C -0.93044 -0.06750 0.28208
 C 0.74621 0.69607 -0.12375
 C 0.08265 -0.13734 0.73484
 C -2.07645 -1.05498 -0.20198
 C 2.30251 0.39136 -0.02414
 F -1.38580 0.88985 0.82851
 F 0.33010 2.11835 -0.63132
 H -2.04619 -2.19549 0.37953
 H 2.39551 -0.67600 0.34416
 H -2.07278 -1.13615 -1.29104
 H 3.00078 0.44911 -1.39851
 H -3.06794 -0.54147 0.02444
 H 2.72184 1.26418 1.07718
13
bifur_IRC_Distances_noMW_output/new_data/bifur_traj4_Distances point 464
C -0.93989 -0.06965 0.28348
 C 0.75648 0.69677 -0.12870
 C 0.08268 -0.13301 0.71288
 C -2.08518 -1.05613 -0.19808
 C 2.30935 0.39630 -0.02400
 F -1.39622 0.88046 0.84030
 F 0.34834 2.10744 -0.63726
 H -2.04876 -2.19043 0.38398
 H 2.41458 -0.66414 0.34106
 H -2.08416 -1.14826 -1.27492
 H 2.99254 0.44289 -1.38825
 H -3.07795 -0.53755 0.01652
 H 2.72818 1.27531 1.07296
13
bifur_IRC_Distances_noMW_output/new_data/bifur_traj4_Distances point 465
C -0.94414 -0.07244 0.28579
 C 0.76123 0.69833 -0.13353
 C 0.08204 -0.13002 0.69440
 C -2.09013 -1.05653 -0.19820
 C 2.31345 0.39883 -0.02168
 F -1.39941 0.87009 0.85772
 F 0.35580 2.10570 -0.64476
 H -2.05630 -2.19138 0.38883
 H 2.41892 -0.65974 0.34637
 H -2.08440 -1.15198 -1.27125
 H 2.99625 0.44160 -1.38382
 H -3.08477 -0.53259 0.00550
 H 2.73148 1.28013 1.07462
13
bifur_IRC_Distances_noMW_output/new_data/bifur_traj4_Distances point 466
C -0.94774 -0.07604 0.28883
 C 0.76537 0.70048 -0.13931
 C 0.08104 -0.12672 0.67318
 C -2.09503 -1.05678 -0.19958
 C 2.31761 0.40118 -0.01818
 F -1.40114 0.85717 0.88033
 F 0.36164 2.10631 -0.65433
 H -2.06708 -2.19433 0.39485
 H 2.41970 -0.65666 0.35559
 H -2.08125 -1.15400 -1.27078
 H 3.00448 0.44144 -1.38018
 H -3.09212 -0.52625 -0.00864
 H 2.73452 1.28419 1.07822
13
bifur_IRC_Distances_noMW_output/new_data/bifur_traj4_Distances point 467
C -0.95056 -0.08010 0.29230
 C 0.76869 0.70303 -0.14548
 C 0.07978 -0.12335 0.65111
 C -2.09953 -1.05689 -0.20203
 C 2.32154 0.40322 -0.01382
 F -1.40150 0.84284 0.90587
 F 0.36571 2.10899 -0.66508
 H -2.08015 -2.19893 0.40153
 H 2.41706 -0.65501 0.36794
 H -2.07510 -1.15426 -1.27348
 H 3.01637 0.44228 -1.37754
 H -3.09942 -0.51914 -0.02450
 H 2.73711 1.28734 1.08318
13
bifur_IRC_Distances_noMW_output/new_data/bifur_traj4_Distances point 468
C -0.95252 -0.08418 0.29584
 C 0.77105 0.70574 -0.15142
 C 0.07833 -0.12001 0.63031
 C -2.10323 -1.05687 -0.20522
 C 2.32489 0.40477 -0.00905
 F -1.40084 0.82852 0.93163
 F 0.36808 2.11316 -0.67598
 H -2.09413 -2.20451 0.40826
 H 2.41149 -0.65479 0.38224
 H -2.06662 -1.15298 -1.27889
 H 3.03042 0.44378 -1.37592
 H -3.10594 -0.51209 -0.04046
 H 2.73903 1.28947 1.08867
13
bifur_IRC_Distances_noMW_output/new_data/bifur_traj4_Distances point 469
C -0.95370 -0.08771 0.29912
 C 0.77240 0.70836 -0.15654
 C 0.07671 -0.11668 0.61281
 C -2.10573 -1.05676 -0.20869
 C 2.32727 0.40568 -0.00439
 F -1.39970 0.81576 0.95478
 F 0.36909 2.11808 -0.68608
 H -2.10725 -2.21020 0.41446
 H 2.40379 -0.65579 0.39694
 H -2.05673 -1.15062 -1.28600
 H 3.04464 0.44537 -1.37514
 H -3.11095 -0.50597 -0.05502
 H 2.74016 1.29048 1.09374
13
bifur_IRC_Distances_noMW_output/new_data/bifur_traj4_Distances point 470
C -0.95424 -0.09018 0.30185
 C 0.77275 0.71070 -0.16039
 C 0.07494 -0.11325 0.60010
 C -2.10670 -1.05657 -0.21193
 C 2.32840 0.40583 -0.00032
 F -1.39866 0.80596 0.97298
 F 0.36919 2.12292 -0.69461
 H -2.11775 -2.21501 0.41969
 H 2.39498 -0.65766 0.41047
 H -2.04644 -1.14786 -1.29348
 H 3.05693 0.44633 -1.37483
 H -3.11384 -0.50158 -0.06698
 H 2.74045 1.29036 1.09746
13
bifur_IRC_Distances_noMW_output/new_data/bifur_traj4_Distances point 471
C -0.95437 -0.09123 0.30385
 C 0.77225 0.71262 -0.16275
 C 0.07299 -0.10953 0.59290
 C -2.10602 -1.05636 -0.21450
 C 2.32815 0.40518 0.00279
 F -1.39825 0.80002 0.98473
 F 0.36894 2.12693 -0.70116
 H -2.12431 -2.21811 0.42372
 H 2.38613 -0.65992 0.42155
 H -2.03673 -1.14547 -1.29998
 H 3.06557 0.44601 -1.37457
 H -3.11432 -0.49938 -0.07568
 H 2.73996 1.28924 1.09912
13
bifur_IRC_Distances_noMW_output/new_data/bifur_traj4_Distances point 472
C -0.95434 -0.09069 0.30505
 C 0.77113 0.71406 -0.16361
 C 0.07085 -0.10533 0.59114
 C -2.10379 -1.05617 -0.21606
 C 2.32657 0.40381 0.00473
 F -1.39891 0.79828 0.98946
 F 0.36894 2.12952 -0.70563
 H -2.12616 -2.21890 0.42650
 H 2.37825 -0.66208 0.42937
 H -2.02840 -1.14417 -1.30439
 H 3.06940 0.44389 -1.37390
 H -3.11241 -0.49957 -0.08095
 H 2.73888 1.28736 1.09828
13
bifur_IRC_Distances_noMW_output/new_data/bifur_traj4_Distances point 473
C -0.95448 -0.08855 0.30544
 C 0.76971 0.71499 -0.16306
 C 0.06852 -0.10050 0.59437
 C -2.10024 -1.05605 -0.21637
 C 2.32385 0.40184 0.00540
 F -1.40099 0.80068 0.98711
 F 0.36977 2.13020 -0.70806
 H -2.12301 -2.21701 0.42811
 H 2.37225 -0.66365 0.43347
 H -2.02214 -1.14453 -1.30583
 H 3.06773 0.43963 -1.37243
 H -3.10839 -0.50211 -0.08280
 H 2.73741 1.28506 1.09466
13
bifur_IRC_Distances_noMW_output/new_data/bifur_traj4_Distances point 474
C -0.95448 -0.08855 0.30544
 C 0.76971 0.71500 -0.16306
 C 0.06852 -0.10050 0.59437
 C -2.10024 -1.05604 -0.21637
 C 2.32385 0.40184 0.00540
 F -1.40099 0.80067 0.98711
 F 0.36977 2.13020 -0.70806
 H -2.12302 -2.21702 0.42811
 H 2.37224 -0.66365 0.43347
 H -2.02213 -1.14453 -1.30584
 H 3.06774 0.43963 -1.37244
 H -3.10839 -0.50211 -0.08280
 H 2.73741 1.28506 1.09466
13
bifur_IRC_Distances_noMW_output/new_data/bifur_traj4_Distances point 475
C -0.95626 -0.07998 0.30382
 C 0.76734 0.71535 -0.15831
 C 0.06364 -0.08899 0.61299
 C -2.09076 -1.05615 -0.21268
 C 2.31618 0.39700 0.00279
 F -1.41023 0.81639 0.96253
 F 0.37588 2.12442 -0.70704
 H -2.10229 -2.20490 0.42797
 H 2.36912 -0.66340 0.42946
 H -2.01819 -1.15166 -1.29776
 H 3.04699 0.42463 -1.36608
 H -3.09575 -0.51346 -0.07661
 H 2.73432 1.28075 1.07893
13
bifur_IRC_Distances_noMW_output/new_data/bifur_traj4_Distances point 476
C -0.95824 -0.07420 0.30192
 C 0.76702 0.71478 -0.15453
 C 0.06142 -0.08284 0.62645
 C -2.08583 -1.05642 -0.20876
 C 2.31204 0.39468 -0.00033
 F -1.41731 0.82822 0.94206
 F 0.38167 2.11781 -0.70371
 H -2.08617 -2.19532 0.42625
 H 2.37308 -0.66117 0.42147
 H -2.02132 -1.15835 -1.28817
 H 3.02886 0.41474 -1.36115
 H -3.08841 -0.52142 -0.06900
 H 2.73318 1.27949 1.06750
13
bifur_IRC_Distances_noMW_output/new_data/bifur_traj4_Distances point 477
C -0.96102 -0.06802 0.29942
 C 0.76764 0.71375 -0.15016
 C 0.05962 -0.07701 0.64117
 C -2.08151 -1.05685 -0.20370
 C 2.30827 0.39281 -0.00443
 F -1.42570 0.84141 0.91794
 F 0.38931 2.10894 -0.69867
 H -2.06777 -2.18425 0.42349
 H 2.38094 -0.65749 0.40999
 H -2.02799 -1.16665 -1.27543
 H 3.00697 0.40423 -1.35526
 H -3.08131 -0.53014 -0.05890
 H 2.73257 1.27929 1.05454
13
bifur_IRC_Distances_noMW_output/new_data/bifur_traj4_Distances point 478
C -0.96462 -0.06195 0.29650
 C 0.76941 0.71229 -0.14557
 C 0.05841 -0.07195 0.65574
 C -2.07833 -1.05743 -0.19779
 C 2.30531 0.39168 -0.00924
 F -1.43508 0.85487 0.89195
 F 0.39871 2.09809 -0.69219
 H -2.04850 -2.17243 0.41981
 H 2.39262 -0.65240 0.39565
 H -2.03807 -1.17613 -1.26010
 H 2.98273 0.39385 -1.34859
 H -3.07520 -0.53895 -0.04701
 H 2.73263 1.28048 1.04085
13
bifur_IRC_Distances_noMW_output/new_data/bifur_traj4_Distances point 479
C -0.96907 -0.05662 0.29343
 C 0.77258 0.71049 -0.14130
 C 0.05795 -0.06812 0.66815
 C -2.07692 -1.05815 -0.19140
 C 2.30368 0.39160 -0.01436
 F -1.44502 0.86714 0.86671
 F 0.40976 2.08573 -0.68492
 H -2.03020 -2.16076 0.41555
 H 2.40784 -0.64592 0.37944
 H -2.05117 -1.18631 -1.24292
 H 2.95798 0.38441 -1.34129
 H -3.07097 -0.54694 -0.03456
 H 2.73357 1.28345 1.02746
13
bifur_IRC_Distances_noMW_output/new_data/bifur_traj4_Distances point 480
C -0.97429 -0.05279 0.29068
 C 0.77728 0.70856 -0.13818
 C 0.05832 -0.06590 0.67563
 C -2.07791 -1.05897 -0.18511
 C 2.30396 0.39287 -0.01917
 F -1.45481 0.87635 0.84606
 F 0.42201 2.07273 -0.67807
 H -2.01521 -2.15038 0.41136
 H 2.42579 -0.63821 0.36296
 H -2.06635 -1.19659 -1.22491
 H 2.93532 0.37677 -1.33359
 H -3.06968 -0.55292 -0.02357
 H 2.73557 1.28848 1.01589
13
bifur_IRC_Distances_noMW_output/new_data/bifur_traj4_Distances point 481
C -0.97996 -0.05110 0.28877
 C 0.78332 0.70677 -0.13702
 C 0.05945 -0.06544 0.67582
 C -2.08157 -1.05984 -0.17959
 C 2.30641 0.39554 -0.02297
 F -1.46349 0.88082 0.83382
 F 0.43457 2.06036 -0.67311
 H -2.00563 -2.14238 0.40799
 H 2.44497 -0.62967 0.34807
 H -2.08215 -1.20626 -1.20737
 H 2.91742 0.37160 -1.32581
 H -3.07201 -0.55579 -0.01632
 H 2.73867 1.29541 1.00771
13
bifur_IRC_Distances_noMW_output/new_data/bifur_traj4_Distances point 482
C -0.98564 -0.05166 0.28796
 C 0.79016 0.70534 -0.13810
 C 0.06115 -0.06657 0.66830
 C -2.08758 -1.06067 -0.17524
 C 2.31082 0.39935 -0.02541
 F -1.47035 0.88012 0.83150
 F 0.44642 2.04967 -0.67094
 H -2.00209 -2.13724 0.40586
 H 2.46381 -0.62083 0.33594
 H -2.09720 -1.21487 -1.19130
 H 2.90562 0.36897 -1.31832
 H -3.07779 -0.55523 -0.01393
 H 2.74266 1.30362 1.00368
13
bifur_IRC_Distances_noMW_output/new_data/bifur_traj4_Distances point 483
C -0.99096 -0.05412 0.28817
 C 0.79727 0.70430 -0.14115
 C 0.06321 -0.06895 0.65444
 C -2.09526 -1.06144 -0.17213
 C 2.31667 0.40390 -0.02652
 F -1.47512 0.87497 0.83801
 F 0.45685 2.04111 -0.67151
 H -2.00389 -2.13474 0.40494
 H 2.48140 -0.61214 0.32670
 H -2.11084 -1.22226 -1.17709
 H 2.89971 0.36856 -1.31135
 H -3.08628 -0.55164 -0.01607
 H 2.74724 1.31245 1.00356
13
bifur_IRC_Distances_noMW_output/new_data/bifur_traj4_Distances point 484
C -0.99566 -0.05807 0.28916
 C 0.80422 0.70360 -0.14566
 C 0.06557 -0.07239 0.63616
 C -2.10404 -1.06211 -0.17013
 C 2.32350 0.40888 -0.02653
 F -1.47778 0.86644 0.85126
 F 0.46544 2.03473 -0.67426
 H -2.00997 -2.13452 0.40496
 H 2.49731 -0.60392 0.32003
 H -2.12292 -1.22841 -1.16494
 H 2.89894 0.36999 -1.30518
 H -3.09671 -0.54563 -0.02166
 H 2.75210 1.32142 1.00679
13
bifur_IRC_Distances_noMW_output/new_data/bifur_traj4_Distances point 485
C -0.99566 -0.05807 0.28916
 C 0.80422 0.70360 -0.14566
 C 0.06557 -0.07239 0.63616
 C -2.10404 -1.06211 -0.17013
 C 2.32350 0.40888 -0.02653
 F -1.47778 0.86644 0.85126
 F 0.46544 2.03473 -0.67426
 H -2.00997 -2.13452 0.40496
 H 2.49731 -0.60392 0.32002
 H -2.12292 -1.22841 -1.16494
 H 2.89894 0.36999 -1.30518
 H -3.09671 -0.54563 -0.02166
 H 2.75210 1.32142 1.00679
13
bifur_IRC_Distances_noMW_output/new_data/bifur_traj4_Distances point 486
C -1.00229 -0.06884 0.29230
 C 0.81634 0.70277 -0.15664
 C 0.07105 -0.08219 0.59449
 C -2.12278 -1.06317 -0.16888
 C 2.33833 0.41906 -0.02443
 F -1.47694 0.84366 0.88861
 F 0.47589 2.02812 -0.68283
 H -2.03084 -2.13955 0.40658
 H 2.52327 -0.59000 0.31263
 H -2.14264 -1.23659 -1.14799
 H 2.90942 0.37762 -1.29679
 H -3.12036 -0.52906 -0.03774
 H 2.76154 1.33815 1.02070
13
bifur_IRC_Distances_noMW_output/new_data/bifur_traj4_Distances point 487
C -1.00398 -0.07474 0.29379
 C 0.82101 0.70235 -0.16183
 C 0.07418 -0.08845 0.57533
 C -2.13173 -1.06354 -0.16921
 C 2.34547 0.42380 -0.02305
 F -1.47394 0.83194 0.90761
 F 0.47761 2.02733 -0.68661
 H -2.04317 -2.14395 0.40739
 H 2.53333 -0.58476 0.31063
 H -2.15076 -1.23846 -1.14340
 H 2.91832 0.38341 -1.29523
 H -3.13196 -0.52013 -0.04520
 H 2.76563 1.34520 1.02978
13
bifur_IRC_Distances_noMW_output/new_data/bifur_traj4_Distances point 488
C -1.00466 -0.08034 0.29486
 C 0.82465 0.70174 -0.16608
 C 0.07754 -0.09545 0.55959
 C -2.13984 -1.06383 -0.16976
 C 2.35193 0.42806 -0.02198
 F -1.46989 0.82165 0.92373
 F 0.47737 2.02748 -0.68882
 H -2.05491 -2.14880 0.40762
 H 2.54195 -0.58071 0.30849
 H -2.15837 -1.23904 -1.14084
 H 2.92758 0.39006 -1.29543
 H -3.14244 -0.51191 -0.05049
 H 2.76909 1.35109 1.03910
13
bifur_IRC_Distances_noMW_output/new_data/bifur_traj4_Distances point 489
C -1.00456 -0.08528 0.29534
 C 0.82739 0.70082 -0.16912
 C 0.08108 -0.10299 0.54805
 C -2.14691 -1.06407 -0.17021
 C 2.35752 0.43181 -0.02151
 F -1.46541 0.81362 0.93557
 F 0.47580 2.02788 -0.68898
 H -2.06489 -2.15345 0.40694
 H 2.54985 -0.57758 0.30521
 H -2.16610 -1.23876 -1.13928
 H 2.93570 0.39711 -1.29694
 H -3.15139 -0.50496 -0.05296
 H 2.77193 1.35586 1.04789
13
bifur_IRC_Distances_noMW_output/new_data/bifur_traj4_Distances point 490
C -1.00403 -0.08939 0.29519
 C 0.82953 0.69953 -0.17095
 C 0.08475 -0.11088 0.54063
 C -2.15302 -1.06430 -0.17024
 C 2.36227 0.43512 -0.02183
 F -1.46108 0.80822 0.94262
 F 0.47368 2.02783 -0.68702
 H -2.07242 -2.15737 0.40513
 H 2.55791 -0.57493 0.29993
 H -2.17465 -1.23820 -1.13753
 H 2.94153 0.40412 -1.29910
 H -3.15879 -0.49955 -0.05246
 H 2.77430 1.35980 1.05563
13
bifur_IRC_Distances_noMW_output/new_data/bifur_traj4_Distances point 491
C -1.00341 -0.09262 0.29441
 C 0.83143 0.69781 -0.17168
 C 0.08858 -0.11901 0.53682
 C -2.15840 -1.06456 -0.16960
 C 2.36636 0.43816 -0.02305
 F -1.45739 0.80548 0.94487
 F 0.47176 2.02670 -0.68304
 H -2.07714 -2.16013 0.40209
 H 2.56707 -0.57221 0.29191
 H -2.18468 -1.23797 -1.13443
 H 2.94428 0.41071 -1.30120
 H -3.16486 -0.49570 -0.04914
 H 2.77639 1.36333 1.06204
13
bifur_IRC_Distances_noMW_output/new_data/bifur_traj4_Distances point 492
C -1.00302 -0.09500 0.29301
 C 0.83345 0.69559 -0.17147
 C 0.09261 -0.12740 0.53602
 C -2.16337 -1.06489 -0.16807
 C 2.37003 0.44114 -0.02524
 F -1.45473 0.80533 0.94246
 F 0.47071 2.02390 -0.67716
 H -2.07894 -2.16141 0.39771
 H 2.57823 -0.56890 0.28051
 H -2.19688 -1.23860 -1.12894
 H 2.94343 0.41664 -1.30265
 H -3.16994 -0.49333 -0.04313
 H 2.77841 1.36694 1.06694
13
bifur_IRC_Distances_noMW_output/new_data/bifur_traj4_Distances point 493
C -1.00312 -0.09663 0.29101
 C 0.83593 0.69282 -0.17047
 C 0.09692 -0.13613 0.53768
 C -2.16825 -1.06535 -0.16549
 C 2.37351 0.44424 -0.02844
 F -1.45336 0.80763 0.93560
 F 0.47106 2.01897 -0.66947
 H -2.07789 -2.16105 0.39187
 H 2.59215 -0.56457 0.26522
 H -2.21182 -1.24049 -1.12030
 H 2.93869 0.42181 -1.30296
 H -3.17437 -0.49232 -0.03456
 H 2.78054 1.37107 1.07030
13
bifur_IRC_Distances_noMW_output/new_data/bifur_traj4_Distances point 494
C -1.00388 -0.09764 0.28845
 C 0.83911 0.68946 -0.16883
 C 0.10157 -0.14531 0.54118
 C -2.17333 -1.06595 -0.16185
 C 2.37703 0.44767 -0.03260
 F -1.45342 0.81207 0.92478
 F 0.47317 2.01167 -0.66015
 H -2.07433 -2.15905 0.38455
 H 2.60919 -0.55892 0.24590
 H -2.22974 -1.24382 -1.10815
 H 2.93020 0.42623 -1.30181
 H -3.17849 -0.49247 -0.02371
 H 2.78293 1.37607 1.07223
13
bifur_IRC_Distances_noMW_output/new_data/bifur_traj4_Distances point 495
C -1.00539 -0.09826 0.28548
 C 0.84316 0.68557 -0.16683
 C 0.10658 -0.15500 0.54564
 C -2.17890 -1.06670 -0.15724
 C 2.38081 0.45156 -0.03755
 F -1.45485 0.81806 0.91103
 F 0.47716 2.00206 -0.64961
 H -2.06898 -2.15571 0.37589
 H 2.62930 -0.55187 0.22292
 H -2.25050 -1.24852 -1.09259
 H 2.91864 0.43011 -1.29907
 H -3.18271 -0.49346 -0.01113
 H 2.78567 1.38218 1.07306
13
bifur_IRC_Distances_noMW_output/new_data/bifur_traj4_Distances point 496
C -1.00539 -0.09826 0.28548
 C 0.84316 0.68557 -0.16682
 C 0.10658 -0.15501 0.54565
 C -2.17890 -1.06670 -0.15724
 C 2.38081 0.45156 -0.03755
 F -1.45485 0.81807 0.91102
 F 0.47716 2.00205 -0.64961
 H -2.06898 -2.15570 0.37589
 H 2.62930 -0.55188 0.22292
 H -2.25050 -1.24852 -1.09259
 H 2.91863 0.43011 -1.29907
 H -3.18271 -0.49346 -0.01112
 H 2.78567 1.38218 1.07305
13
bifur_IRC_Distances_noMW_output/new_data/bifur_traj4_Distances point 497
C -1.01071 -0.09989 0.27941
 C 0.85425 0.67694 -0.16377
 C 0.11749 -0.17554 0.55080
 C -2.19282 -1.06866 -0.14634
 C 2.39040 0.46128 -0.04821
 F -1.46049 0.82998 0.88352
 F 0.49035 1.97770 -0.62852
 H -2.05793 -2.14718 0.35622
 H 2.67676 -0.53356 0.16987
 H -2.29802 -1.26148 -1.05282
 H 2.89178 0.43731 -1.28833
 H -3.19389 -0.49517 0.01390
 H 2.79284 1.39826 1.07425
13
bifur_IRC_Distances_noMW_output/new_data/bifur_traj4_Distances point 498
C -1.01449 -0.10218 0.27748
 C 0.86140 0.67310 -0.16482
 C 0.12294 -0.18541 0.54508
 C -2.20213 -1.06985 -0.14098
 C 2.39711 0.46738 -0.05247
 F -1.46332 0.83153 0.87818
 F 0.49881 1.96510 -0.62194
 H -2.05611 -2.14374 0.34703
 H 2.70232 -0.52225 0.14314
 H -2.32242 -1.26974 -1.02915
 H 2.88099 0.44104 -1.27963
 H -3.20294 -0.49321 0.02074
 H 2.79785 1.40822 1.07733
13
bifur_IRC_Distances_noMW_output/new_data/bifur_traj4_Distances point 499
C -1.01882 -0.10657 0.27748
 C 0.86939 0.67065 -0.16974
 C 0.12766 -0.19340 0.52758
 C -2.21358 -1.07113 -0.13659
 C 2.40575 0.47425 -0.05451
 F -1.46461 0.82586 0.88675
 F 0.50739 1.95484 -0.62250
 H -2.06005 -2.14229 0.34033
 H 2.72688 -0.50958 0.11978
 H -2.34439 -1.27961 -1.00310
 H 2.87620 0.44459 -1.26785
 H -3.21611 -0.48658 0.01772
 H 2.80428 1.41896 1.08465
13
bifur_IRC_Distances_noMW_output/new_data/bifur_traj4_Distances point 500
C -1.02335 -0.11343 0.27997
 C 0.87769 0.67034 -0.17947
 C 0.13089 -0.19790 0.49570
 C -2.22693 -1.07243 -0.13380
 C 2.41629 0.48149 -0.05334
 F -1.46333 0.81079 0.91304
 F 0.51494 1.94893 -0.63280
 H -2.07141 -2.14355 0.33775
 H 2.74806 -0.49606 0.10304
 H -2.36120 -1.29133 -0.97583
 H 2.88017 0.44714 -1.25283
 H -3.23388 -0.47386 0.00156
 H 2.81205 1.42986 1.09701
