# Supplementary material for: Low dimensional representations along intrinsic reaction coordinates and molecular dynamics trajectories using interatomic distance matrices
Source: Chem Sci. 2019 Sep 18;10(43):9954–68. doi: 10.1039/c9sc02742d (PMC6991188; doi:10.1039/c9sc02742d)
Supplement: Supplementary file 1 [file SC-010-C9SC02742D-s001.zip › C9SC02742D-SI/ESI_xyz_files/bifur_IRC_Distances_noMW_output/new_data/bifur_traj_D_Distances_noMW_all_PCs.xyz]

13
bifur_IRC_Distances_noMW_output/new_data/bifur_traj1_Distances point 1
C -1.02406 0.41530 -0.03628
 C 0.47528 0.98754 -0.12441
 C -0.45617 1.14214 -1.21863
 C -1.24099 -1.06340 0.00404
 C 1.63020 0.06226 0.02400
 F -1.98346 1.08068 0.70050
 F 0.75391 2.11592 0.44324
 H -0.49865 -1.58120 -0.63776
 H 1.62764 -0.76416 -0.65708
 H -1.19736 -1.44113 1.02068
 H 1.66252 -0.30007 1.04322
 H -2.25151 -1.26162 -0.34678
 H 2.50262 0.60773 -0.21473
13
bifur_IRC_Distances_noMW_output/new_data/bifur_traj1_Distances point 2
C -1.02952 0.41519 -0.02915
 C 0.48020 0.98959 -0.13201
 C -0.46000 1.14489 -1.20802
 C -1.24322 -1.06372 0.00416
 C 1.63177 0.06324 0.02435
 F -1.98907 1.07700 0.71486
 F 0.76621 2.11442 0.41568
 H -0.49019 -1.57593 -0.63671
 H 1.64275 -0.75895 -0.66061
 H -1.20700 -1.44547 1.01965
 H 1.64764 -0.30369 1.04261
 H -2.25357 -1.26398 -0.35087
 H 2.50399 0.60741 -0.20395
13
bifur_IRC_Distances_noMW_output/new_data/bifur_traj1_Distances point 3
C -1.03293 0.41607 -0.02206
 C 0.48272 0.99140 -0.13965
 C -0.46429 1.14876 -1.20026
 C -1.24279 -1.06338 0.00435
 C 1.63103 0.06272 0.02457
 F -1.99296 1.07465 0.73054
 F 0.77570 2.11400 0.39005
 H -0.47698 -1.56985 -0.63546
 H 1.65441 -0.75614 -0.66447
 H -1.21501 -1.44897 1.01932
 H 1.63068 -0.30826 1.04254
 H -2.25385 -1.26620 -0.35562
 H 2.50427 0.60521 -0.19386
13
bifur_IRC_Distances_noMW_output/new_data/bifur_traj1_Distances point 4
C -1.03349 0.41824 -0.01604
 C 0.48194 0.99286 -0.14637
 C -0.46882 1.15392 -1.19725
 C -1.23868 -1.06218 0.00472
 C 1.62715 0.06018 0.02447
 F -1.99470 1.07418 0.74567
 F 0.78105 2.11521 0.37051
 H -0.45864 -1.56321 -0.63379
 H 1.65991 -0.75687 -0.66828
 H -1.21951 -1.45082 1.01993
 H 1.61226 -0.31372 1.04289
 H -2.25155 -1.26828 -0.36041
 H 2.50308 0.60050 -0.18605
13
bifur_IRC_Distances_noMW_output/new_data/bifur_traj1_Distances point 5
C -1.03055 0.42186 -0.01226
 C 0.47720 0.99381 -0.15100
 C -0.47317 1.16026 -1.20087
 C -1.23021 -1.05999 0.00537
 C 1.61955 0.05532 0.02390
 F -1.99401 1.07606 0.75788
 F 0.78104 2.11843 0.36172
 H -0.43571 -1.55653 -0.63153
 H 1.65655 -0.76209 -0.67147
 H -1.21855 -1.45019 1.02160
 H 1.59380 -0.31977 1.04347
 H -2.24608 -1.27015 -0.36448
 H 2.50014 0.59295 -0.18232
13
bifur_IRC_Distances_noMW_output/new_data/bifur_traj1_Distances point 6
C -1.02437 0.42662 -0.01140
 C 0.46891 0.99416 -0.15282
 C -0.47682 1.16713 -1.21107
 C -1.21806 -1.05699 0.00621
 C 1.60885 0.04860 0.02292
 F -1.99111 1.08014 0.76537
 F 0.77567 2.12337 0.36549
 H -0.41074 -1.55058 -0.62887
 H 1.64385 -0.77142 -0.67346
 H -1.21156 -1.44692 1.02408
 H 1.57751 -0.32572 1.04416
 H -2.23787 -1.27167 -0.36722
 H 2.49573 0.58330 -0.18339
13
bifur_IRC_Distances_noMW_output/new_data/bifur_traj1_Distances point 7
C -1.01627 0.43170 -0.01291
 C 0.45873 0.99394 -0.15224
 C -0.47943 1.17358 -1.22516
 C -1.20442 -1.05371 0.00703
 C 1.59693 0.04120 0.02181
 F -1.98677 1.08551 0.76841
 F 0.76663 2.12899 0.37843
 H -0.38717 -1.54595 -0.62638
 H 1.62501 -0.78292 -0.67416
 H -1.20048 -1.44195 1.02686
 H 1.56503 -0.33087 1.04496
 H -2.22848 -1.27268 -0.36865
 H 2.49069 0.57316 -0.18800
13
bifur_IRC_Distances_noMW_output/new_data/bifur_traj1_Distances point 8
C -1.00746 0.43653 -0.01580
 C 0.44807 0.99327 -0.15015
 C -0.48104 1.17906 -1.24051
 C -1.19103 -1.05054 0.00769
 C 1.58530 0.03405 0.02080
 F -1.98158 1.09133 0.76844
 F 0.75560 2.13445 0.39600
 H -0.36682 -1.54273 -0.62444
 H 1.60362 -0.79486 -0.67387
 H -1.18770 -1.43631 1.02955
 H 1.55660 -0.33491 1.04596
 H -2.21925 -1.27312 -0.36919
 H 2.48569 0.56377 -0.19447
13
bifur_IRC_Distances_noMW_output/new_data/bifur_traj1_Distances point 9
C -0.99858 0.44077 -0.01942
 C 0.43770 0.99219 -0.14712
 C -0.48172 1.18329 -1.25571
 C -1.17890 -1.04770 0.00810
 C 1.57483 0.02765 0.02002
 F -1.97578 1.09719 0.76654
 F 0.74347 2.13928 0.41546
 H -0.35050 -1.54090 -0.62322
 H 1.58204 -0.80624 -0.67286
 H -1.17487 -1.43066 1.03201
 H 1.55215 -0.33772 1.04720
 H -2.21090 -1.27292 -0.36920
 H 2.48106 0.55578 -0.20178
13
bifur_IRC_Distances_noMW_output/new_data/bifur_traj1_Distances point 10
C -0.99019 0.44404 -0.02343
 C 0.42838 0.99068 -0.14341
 C -0.48137 1.18579 -1.26973
 C -1.16917 -1.04545 0.00822
 C 1.56651 0.02258 0.01951
 F -1.96946 1.10272 0.76306
 F 0.73083 2.14299 0.43529
 H -0.33975 -1.54077 -0.62286
 H 1.56231 -0.81613 -0.67121
 H -1.16340 -1.42556 1.03405
 H 1.55237 -0.33895 1.04867
 H -2.20423 -1.27193 -0.36878
 H 2.47717 0.55000 -0.20939
13
bifur_IRC_Distances_noMW_output/new_data/bifur_traj1_Distances point 11
C -0.98370 0.44524 -0.02762
 C 0.42200 0.98867 -0.13897
 C -0.47936 1.18506 -1.28042
 C -1.16473 -1.04450 0.00793
 C 1.56290 0.02036 0.01944
 F -1.96295 1.10704 0.75737
 F 0.71884 2.14447 0.45382
 H -0.33961 -1.54348 -0.62369
 H 1.54865 -0.82226 -0.66875
 H -1.15603 -1.42207 1.03520
 H 1.56022 -0.33738 1.05016
 H -2.20113 -1.26977 -0.36768
 H 2.47491 0.54862 -0.21680
13
bifur_IRC_Distances_noMW_output/new_data/bifur_traj1_Distances point 12
C -0.98370 0.44524 -0.02761
 C 0.42200 0.98867 -0.13897
 C -0.47936 1.18506 -1.28042
 C -1.16473 -1.04450 0.00793
 C 1.56290 0.02036 0.01944
 F -1.96295 1.10704 0.75737
 F 0.71884 2.14447 0.45382
 H -0.33961 -1.54348 -0.62369
 H 1.54865 -0.82226 -0.66875
 H -1.15604 -1.42207 1.03520
 H 1.56022 -0.33738 1.05016
 H -2.20113 -1.26977 -0.36768
 H 2.47491 0.54862 -0.21680
13
bifur_IRC_Distances_noMW_output/new_data/bifur_traj1_Distances point 13
C -0.98608 0.43722 -0.03328
 C 0.42915 0.98443 -0.13063
 C -0.47001 1.16984 -1.27759
 C -1.18392 -1.04932 0.00621
 C 1.58031 0.03078 0.02076
 F -1.95610 1.10592 0.74007
 F 0.71034 2.13630 0.47006
 H -0.38672 -1.55880 -0.62868
 H 1.56253 -0.81174 -0.66265
 H -1.16690 -1.42553 1.03255
 H 1.60146 -0.32338 1.05081
 H -2.21379 -1.26256 -0.36290
 H 2.47973 0.56685 -0.22472
13
bifur_IRC_Distances_noMW_output/new_data/bifur_traj1_Distances point 14
C -0.99038 0.43160 -0.03521
 C 0.43646 0.98259 -0.12710
 C -0.46490 1.16040 -1.27115
 C -1.19788 -1.05274 0.00534
 C 1.59277 0.03832 0.02153
 F -1.95476 1.10334 0.73097
 F 0.71033 2.13050 0.47296
 H -0.41639 -1.56726 -0.63131
 H 1.57691 -0.80247 -0.65996
 H -1.17670 -1.42914 1.03044
 H 1.62400 -0.31529 1.05041
 H -2.22317 -1.25890 -0.36017
 H 2.48373 0.57905 -0.22676
13
bifur_IRC_Distances_noMW_output/new_data/bifur_traj1_Distances point 15
C -0.99428 0.42613 -0.03759
 C 0.44331 0.98069 -0.12311
 C -0.45966 1.15097 -1.26528
 C -1.21128 -1.05603 0.00452
 C 1.60473 0.04561 0.02221
 F -1.95327 1.10099 0.72082
 F 0.70976 2.12495 0.47762
 H -0.44573 -1.57576 -0.63388
 H 1.58975 -0.79375 -0.65723
 H -1.18544 -1.43236 1.02850
 H 1.64676 -0.30726 1.05000
 H -2.23223 -1.25519 -0.35715
 H 2.48757 0.59101 -0.22942
13
bifur_IRC_Distances_noMW_output/new_data/bifur_traj1_Distances point 16
C -0.99706 0.42108 -0.04101
 C 0.44889 0.97864 -0.11815
 C -0.45416 1.14179 -1.26118
 C -1.22321 -1.05897 0.00378
 C 1.61543 0.05216 0.02277
 F -1.95121 1.09932 0.70864
 F 0.70745 2.12013 0.48638
 H -0.47413 -1.58438 -0.63645
 H 1.59882 -0.78653 -0.65430
 H -1.19162 -1.43456 1.02694
 H 1.67011 -0.29937 1.04969
 H -2.24027 -1.25141 -0.35358
 H 2.49094 0.60208 -0.23355
13
bifur_IRC_Distances_noMW_output/new_data/bifur_traj1_Distances point 17
C -0.99808 0.41680 -0.04603
 C 0.45241 0.97647 -0.11169
 C -0.44837 1.13325 -1.25983
 C -1.23268 -1.06137 0.00314
 C 1.62404 0.05746 0.02316
 F -1.94831 1.09872 0.69342
 F 0.70244 2.11662 0.50135
 H -0.50087 -1.59309 -0.63908
 H 1.60180 -0.78176 -0.65107
 H -1.19357 -1.43510 1.02599
 H 1.69418 -0.29178 1.04962
 H -2.24655 -1.24768 -0.34914
 H 2.49355 0.61148 -0.23985
13
bifur_IRC_Distances_noMW_output/new_data/bifur_traj1_Distances point 18
C -0.99684 0.41364 -0.05307
 C 0.45314 0.97429 -0.10343
 C -0.44234 1.12586 -1.26190
 C -1.23868 -1.06301 0.00262
 C 1.62971 0.06095 0.02338
 F -1.94446 1.09945 0.67438
 F 0.69398 2.11502 0.52399
 H -0.52500 -1.60176 -0.64193
 H 1.59650 -0.78034 -0.64756
 H -1.18965 -1.43338 1.02587
 H 1.71877 -0.28479 1.04999
 H -2.25028 -1.24420 -0.34360
 H 2.49516 0.61828 -0.24875
13
bifur_IRC_Distances_noMW_output/new_data/bifur_traj1_Distances point 19
C -0.99312 0.41184 -0.06219
 C 0.45070 0.97223 -0.09339
 C -0.43622 1.12009 -1.26731
 C -1.24058 -1.06373 0.00216
 C 1.63188 0.06228 0.02350
 F -1.93968 1.10158 0.65149
 F 0.68185 2.11574 0.55412
 H -0.54571 -1.61014 -0.64527
 H 1.58175 -0.78276 -0.64393
 H -1.17896 -1.42912 1.02676
 H 1.74342 -0.27868 1.05107
 H -2.25098 -1.24115 -0.33693
 H 2.49565 0.62182 -0.26008
13
bifur_IRC_Distances_noMW_output/new_data/bifur_traj1_Distances point 20
C -0.98715 0.41142 -0.07289
 C 0.44528 0.97043 -0.08210
 C -0.43023 1.11615 -1.27520
 C -1.23846 -1.06357 0.00170
 C 1.63064 0.06148 0.02366
 F -1.93419 1.10488 0.62580
 F 0.66659 2.11874 0.58952
 H -0.56263 -1.61799 -0.64940
 H 1.55820 -0.78874 -0.64043
 H -1.16190 -1.42255 1.02865
 H 1.76748 -0.27363 1.05310
 H -2.24875 -1.23863 -0.32948
 H 2.49513 0.62202 -0.27293
13
bifur_IRC_Distances_noMW_output/new_data/bifur_traj1_Distances point 21
C -0.97959 0.41215 -0.08425
 C 0.43762 0.96898 -0.07047
 C -0.42465 1.11400 -1.28427
 C -1.23309 -1.06267 0.00113
 C 1.62658 0.05894 0.02400
 F -1.92836 1.10893 0.59928
 F 0.64946 2.12350 0.62663
 H -0.57567 -1.62501 -0.65442
 H 1.52826 -0.79738 -0.63733
 H -1.14017 -1.41439 1.03137
 H 1.79000 -0.26976 1.05617
 H -2.24420 -1.23666 -0.32186
 H 2.49382 0.61937 -0.28599
13
bifur_IRC_Distances_noMW_output/new_data/bifur_traj1_Distances point 22
C -0.97127 0.41373 -0.09528
 C 0.42869 0.96792 -0.05945
 C -0.41977 1.11344 -1.29337
 C -1.22550 -1.06125 0.00044
 C 1.62057 0.05521 0.02458
 F -1.92266 1.11322 0.57413
 F 0.63201 2.12934 0.66194
 H -0.58490 -1.63094 -0.66009
 H 1.49506 -0.80753 -0.63477
 H -1.11604 -1.40552 1.03459
 H 1.80996 -0.26706 1.06008
 H -2.23815 -1.23523 -0.31474
 H 2.49199 0.61466 -0.29805
13
bifur_IRC_Distances_noMW_output/new_data/bifur_traj1_Distances point 23
C -0.97127 0.41373 -0.09528
 C 0.42869 0.96792 -0.05945
 C -0.41977 1.11345 -1.29337
 C -1.22550 -1.06125 0.00044
 C 1.62057 0.05521 0.02458
 F -1.92266 1.11322 0.57413
 F 0.63200 2.12934 0.66194
 H -0.58490 -1.63094 -0.66009
 H 1.49506 -0.80753 -0.63477
 H -1.11603 -1.40551 1.03459
 H 1.80996 -0.26706 1.06008
 H -2.23815 -1.23523 -0.31474
 H 2.49199 0.61466 -0.29805
13
bifur_IRC_Distances_noMW_output/new_data/bifur_traj1_Distances point 24
C -0.95549 0.41834 -0.11364
 C 0.41071 0.96704 -0.04183
 C -0.41284 1.11610 -1.30900
 C -1.20746 -1.05766 -0.00115
 C 1.60582 0.04619 0.02622
 F -1.91370 1.12099 0.53388
 F 0.60183 2.14169 0.71847
 H -0.59271 -1.63875 -0.67149
 H 1.43008 -0.82830 -0.63119
 H -1.06849 -1.38853 1.04107
 H 1.83880 -0.26495 1.06868
 H -2.22433 -1.23410 -0.30356
 H 2.48779 0.60193 -0.31645
13
bifur_IRC_Distances_noMW_output/new_data/bifur_traj1_Distances point 25
C -0.95001 0.42075 -0.11989
 C 0.40388 0.96740 -0.03622
 C -0.41113 1.11876 -1.31400
 C -1.19915 -1.05596 -0.00181
 C 1.59886 0.04204 0.02701
 F -1.91199 1.12348 0.52066
 F 0.59251 2.14699 0.73638
 H -0.59210 -1.64031 -0.67591
 H 1.40418 -0.83669 -0.63010
 H -1.04897 -1.38181 1.04348
 H 1.84591 -0.26537 1.07202
 H -2.21808 -1.23467 -0.29975
 H 2.48608 0.59541 -0.32187
13
bifur_IRC_Distances_noMW_output/new_data/bifur_traj1_Distances point 26
C -0.94925 0.42230 -0.12281
 C 0.40190 0.96872 -0.03404
 C -0.41108 1.12162 -1.31402
 C -1.19446 -1.05501 -0.00198
 C 1.59481 0.03976 0.02736
 F -1.91472 1.12332 0.51369
 F 0.59229 2.15017 0.74257
 H -0.59013 -1.63980 -0.67788
 H 1.39098 -0.84047 -0.62965
 H -1.03745 -1.37817 1.04424
 H 1.84575 -0.26657 1.07287
 H -2.21443 -1.23659 -0.29705
 H 2.48578 0.59073 -0.32329
13
bifur_IRC_Distances_noMW_output/new_data/bifur_traj1_Distances point 27
C -0.95524 0.42210 -0.12144
 C 0.40718 0.97113 -0.03606
 C -0.41281 1.12370 -1.30687
 C -1.19612 -1.05542 -0.00141
 C 1.59602 0.04075 0.02700
 F -1.92307 1.11944 0.51390
 F 0.60419 2.14994 0.73391
 H -0.58899 -1.63728 -0.67641
 H 1.39695 -0.83702 -0.63011
 H -1.03827 -1.37913 1.04268
 H 1.83774 -0.26810 1.07010
 H -2.21530 -1.23992 -0.29549
 H 2.48773 0.58982 -0.31980
13
bifur_IRC_Distances_noMW_output/new_data/bifur_traj1_Distances point 28
C -0.96461 0.42102 -0.11751
 C 0.41612 0.97403 -0.04060
 C -0.41559 1.12541 -1.29607
 C -1.20105 -1.05652 -0.00049
 C 1.59991 0.04341 0.02630
 F -1.93409 1.11371 0.51884
 F 0.62230 2.14786 0.71658
 H -0.58771 -1.63353 -0.67306
 H 1.41335 -0.82977 -0.63116
 H -1.04607 -1.38269 1.03993
 H 1.82526 -0.26994 1.06557
 H -2.21852 -1.24390 -0.29494
 H 2.49073 0.59089 -0.31340
13
bifur_IRC_Distances_noMW_output/new_data/bifur_traj1_Distances point 29
C -0.97495 0.41997 -0.11223
 C 0.42593 0.97726 -0.04660
 C -0.41915 1.12764 -1.28417
 C -1.20633 -1.05767 0.00051
 C 1.60402 0.04623 0.02556
 F -1.94615 1.10745 0.52696
 F 0.64276 2.14540 0.69470
 H -0.58445 -1.62872 -0.66901
 H 1.43281 -0.82159 -0.63257
 H -1.05598 -1.38709 1.03684
 H 1.80967 -0.27248 1.06063
 H -2.22204 -1.24833 -0.29530
 H 2.49385 0.59194 -0.30532
13
bifur_IRC_Distances_noMW_output/new_data/bifur_traj1_Distances point 30
C -0.98533 0.41940 -0.10604
 C 0.43550 0.98080 -0.05373
 C -0.42346 1.13094 -1.27214
 C -1.21061 -1.05856 0.00149
 C 1.60720 0.04850 0.02491
 F -1.95875 1.10111 0.53778
 F 0.66425 2.14323 0.66968
 H -0.57803 -1.62276 -0.66471
 H 1.45224 -0.81374 -0.63430
 H -1.06586 -1.39160 1.03372
 H 1.79107 -0.27603 1.05581
 H -2.22489 -1.25325 -0.29655
 H 2.49669 0.59195 -0.29593
13
bifur_IRC_Distances_noMW_output/new_data/bifur_traj1_Distances point 31
C -0.99512 0.41960 -0.09930
 C 0.44403 0.98466 -0.06169
 C -0.42852 1.13567 -1.26067
 C -1.21295 -1.05899 0.00241
 C 1.60865 0.04972 0.02440
 F -1.97155 1.09506 0.55079
 F 0.68574 2.14189 0.64273
 H -0.56769 -1.61560 -0.66044
 H 1.46948 -0.80711 -0.63635
 H -1.07421 -1.39565 1.03086
 H 1.76958 -0.28078 1.05147
 H -2.22641 -1.25870 -0.29861
 H 2.49897 0.59022 -0.28560
13
bifur_IRC_Distances_noMW_output/new_data/bifur_traj1_Distances point 32
C -1.00354 0.42081 -0.09258
 C 0.45068 0.98874 -0.06992
 C -0.43416 1.14197 -1.25070
 C -1.21250 -1.05876 0.00323
 C 1.60768 0.04944 0.02404
 F -1.98395 1.08973 0.56493
 F 0.70588 2.14188 0.61599
 H -0.55312 -1.60740 -0.65647
 H 1.48223 -0.80265 -0.63864
 H -1.07946 -1.39863 1.02854
 H 1.74587 -0.28677 1.04790
 H -2.22600 -1.26456 -0.30125
 H 2.50040 0.58620 -0.27506
13
bifur_IRC_Distances_noMW_output/new_data/bifur_traj1_Distances point 33
C -1.00978 0.42316 -0.08667
 C 0.45462 0.99281 -0.07757
 C -0.44000 1.14969 -1.24339
 C -1.20870 -1.05775 0.00393
 C 1.60383 0.04735 0.02381
 F -1.99517 1.08562 0.57856
 F 0.72297 2.14355 0.59247
 H -0.53470 -1.59861 -0.65305
 H 1.48834 -0.80124 -0.64097
 H -1.08024 -1.39993 1.02703
 H 1.72130 -0.29376 1.04533
 H -2.22324 -1.27056 -0.30403
 H 2.50075 0.57968 -0.26545
13
bifur_IRC_Distances_noMW_output/new_data/bifur_traj1_Distances point 34
C -1.00978 0.42315 -0.08667
 C 0.45462 0.99281 -0.07757
 C -0.44000 1.14969 -1.24338
 C -1.20870 -1.05775 0.00393
 C 1.60383 0.04735 0.02381
 F -1.99517 1.08562 0.57856
 F 0.72298 2.14355 0.59247
 H -0.53470 -1.59862 -0.65305
 H 1.48835 -0.80124 -0.64097
 H -1.08025 -1.39993 1.02703
 H 1.72131 -0.29376 1.04533
 H -2.22324 -1.27056 -0.30403
 H 2.50075 0.57969 -0.26545
13
bifur_IRC_Distances_noMW_output/new_data/bifur_traj1_Distances point 35
C -1.01384 0.43084 -0.07982
 C 0.45305 0.99984 -0.08816
 C -0.45052 1.16743 -1.23997
 C -1.19131 -1.05349 0.00503
 C 1.58790 0.03801 0.02347
 F -2.01147 1.08235 0.59859
 F 0.74329 2.15187 0.56531
 H -0.49087 -1.58175 -0.64831
 H 1.47705 -0.80876 -0.64459
 H -1.06650 -1.39645 1.02679
 H 1.67614 -0.30882 1.04322
 H -2.21091 -1.28156 -0.30835
 H 2.49798 0.56048 -0.25322
13
bifur_IRC_Distances_noMW_output/new_data/bifur_traj1_Distances point 36
C -1.01196 0.43557 -0.07911
 C 0.44823 1.00242 -0.09063
 C -0.45461 1.17625 -1.24370
 C -1.17924 -1.05060 0.00541
 C 1.57714 0.03160 0.02332
 F -2.01614 1.08312 0.60407
 F 0.74632 2.15765 0.56266
 H -0.46831 -1.57462 -0.64700
 H 1.46148 -0.81671 -0.64550
 H -1.05348 -1.39213 1.02781
 H 1.65779 -0.31589 1.04345
 H -2.20244 -1.28598 -0.30956
 H 2.49522 0.54934 -0.25120
13
bifur_IRC_Distances_noMW_output/new_data/bifur_traj1_Distances point 37
C -1.00833 0.44042 -0.07975
 C 0.44180 1.00435 -0.09160
 C -0.45785 1.18445 -1.24981
 C -1.16632 -1.04752 0.00564
 C 1.56572 0.02480 0.02322
 F -2.01893 1.08498 0.60711
 F 0.74581 2.16374 0.56535
 H -0.44688 -1.56858 -0.64631
 H 1.44206 -0.82617 -0.64583
 H -1.03829 -1.38686 1.02925
 H 1.64265 -0.32226 1.04427
 H -2.19345 -1.28959 -0.31025
 H 2.49199 0.53823 -0.25129
13
bifur_IRC_Distances_noMW_output/new_data/bifur_traj1_Distances point 38
C -1.00376 0.44509 -0.08133
 C 0.43467 1.00579 -0.09144
 C -0.46031 1.19181 -1.25703
 C -1.15348 -1.04449 0.00575
 C 1.55444 0.01809 0.02319
 F -2.02043 1.08743 0.60812
 F 0.74306 2.16973 0.57151
 H -0.42753 -1.56363 -0.64622
 H 1.42077 -0.83614 -0.64568
 H -1.02214 -1.38114 1.03086
 H 1.63062 -0.32778 1.04549
 H -2.18458 -1.29249 -0.31044
 H 2.48867 0.52773 -0.25279
13
bifur_IRC_Distances_noMW_output/new_data/bifur_traj1_Distances point 39
C -0.99920 0.44923 -0.08365
 C 0.42787 1.00693 -0.09034
 C -0.46196 1.19810 -1.26395
 C -1.14175 -1.04174 0.00573
 C 1.54417 0.01204 0.02327
 F -2.02149 1.08983 0.60689
 F 0.73946 2.17529 0.57971
 H -0.41168 -1.55991 -0.64673
 H 1.39936 -0.84562 -0.64511
 H -1.00589 -1.37539 1.03240
 H 1.62191 -0.33226 1.04686
 H -2.17647 -1.29487 -0.30994
 H 2.48570 0.51838 -0.25513
13
bifur_IRC_Distances_noMW_output/new_data/bifur_traj1_Distances point 40
C -0.99621 0.45218 -0.08682
 C 0.42310 1.00811 -0.08817
 C -0.46253 1.20270 -1.26824
 C -1.13296 -1.03974 0.00559
 C 1.53651 0.00760 0.02349
 F -2.02347 1.09111 0.60186
 F 0.73703 2.17995 0.58885
 H -0.40275 -1.55794 -0.64806
 H 1.38018 -0.85298 -0.64409
 H -0.99049 -1.37008 1.03348
 H 1.61792 -0.33512 1.04798
 H -2.17023 -1.29698 -0.30798
 H 2.48389 0.51117 -0.25788
13
bifur_IRC_Distances_noMW_output/new_data/bifur_traj1_Distances point 41
C -0.99781 0.45239 -0.09121
 C 0.42390 1.00983 -0.08434
 C -0.46122 1.20397 -1.26535
 C -1.13126 -1.03954 0.00536
 C 1.53512 0.00699 0.02389
 F -2.02859 1.08921 0.58929
 F 0.73929 2.18260 0.59761
 H -0.40866 -1.55926 -0.65067
 H 1.36850 -0.85473 -0.64248
 H -0.97837 -1.36627 1.03332
 H 1.62254 -0.33478 1.04803
 H -2.16840 -1.29905 -0.30290
 H 2.48495 0.50866 -0.26056
13
bifur_IRC_Distances_noMW_output/new_data/bifur_traj1_Distances point 42
C -1.00505 0.44905 -0.09647
 C 0.43170 1.01197 -0.07899
 C -0.45779 1.20079 -1.25351
 C -1.13898 -1.04167 0.00516
 C 1.54205 0.01138 0.02435
 F -2.03685 1.08349 0.56877
 F 0.74726 2.18222 0.60460
 H -0.43235 -1.56454 -0.65436
 H 1.36870 -0.84893 -0.64064
 H -0.97278 -1.36510 1.03172
 H 1.63716 -0.33045 1.04659
 H -2.17258 -1.30073 -0.29446
 H 2.48952 0.51252 -0.26274
13
bifur_IRC_Distances_noMW_output/new_data/bifur_traj1_Distances point 43
C -1.01438 0.44391 -0.10225
 C 0.44243 1.01397 -0.07264
 C -0.45317 1.19500 -1.23769
 C -1.15141 -1.04496 0.00506
 C 1.55313 0.01829 0.02471
 F -2.04552 1.07633 0.54393
 F 0.75678 2.18011 0.61175
 H -0.46470 -1.57204 -0.65859
 H 1.37494 -0.83952 -0.63897
 H -0.97121 -1.36536 1.02966
 H 1.65734 -0.32388 1.04451
 H -2.17993 -1.30172 -0.28434
 H 2.49569 0.51988 -0.26514
13
bifur_IRC_Distances_noMW_output/new_data/bifur_traj1_Distances point 44
C -1.02363 0.43807 -0.10896
 C 0.45350 1.01556 -0.06502
 C -0.44769 1.18779 -1.22085
 C -1.16537 -1.04863 0.00504
 C 1.56560 0.02605 0.02495
 F -2.05322 1.06910 0.51537
 F 0.76509 2.17738 0.62178
 H -0.50092 -1.58100 -0.66342
 H 1.38193 -0.82929 -0.63747
 H -0.97051 -1.36580 1.02780
 H 1.68129 -0.31603 1.04245
 H -2.18845 -1.30193 -0.27296
 H 2.50237 0.52872 -0.26870
13
bifur_IRC_Distances_noMW_output/new_data/bifur_traj1_Distances point 45
C -1.02363 0.43807 -0.10896
 C 0.45350 1.01556 -0.06502
 C -0.44769 1.18779 -1.22085
 C -1.16537 -1.04863 0.00504
 C 1.56560 0.02605 0.02495
 F -2.05321 1.06911 0.51537
 F 0.76509 2.17738 0.62178
 H -0.50092 -1.58100 -0.66342
 H 1.38193 -0.82929 -0.63747
 H -0.97050 -1.36580 1.02780
 H 1.68129 -0.31603 1.04245
 H -2.18844 -1.30193 -0.27296
 H 2.50236 0.52872 -0.26870
13
bifur_IRC_Distances_noMW_output/new_data/bifur_traj1_Distances point 46
C -1.03733 0.42612 -0.12683
 C 0.47153 1.01686 -0.04442
 C -0.43414 1.17065 -1.18977
 C -1.19242 -1.05578 0.00515
 C 1.59001 0.04123 0.02504
 F -2.06218 1.05722 0.44560
 F 0.77131 2.17243 0.65827
 H -0.57856 -1.60286 -0.67565
 H 1.38728 -0.81183 -0.63511
 H -0.96507 -1.36454 1.02632
 H 1.73988 -0.29752 1.03990
 H -2.20550 -1.29943 -0.24654
 H 2.51520 0.54744 -0.28200
13
bifur_IRC_Distances_noMW_output/new_data/bifur_traj1_Distances point 47
C -1.03996 0.42081 -0.13787
 C 0.47641 1.01626 -0.03162
 C -0.42645 1.16153 -1.17808
 C -1.20325 -1.05869 0.00519
 C 1.60001 0.04738 0.02497
 F -2.06177 1.05378 0.40626
 F 0.76661 2.17108 0.68567
 H -0.61627 -1.61512 -0.68311
 H 1.38248 -0.80669 -0.63442
 H -0.95870 -1.36214 1.02731
 H 1.77313 -0.28764 1.04019
 H -2.21259 -1.29647 -0.23253
 H 2.52037 0.55592 -0.29196
13
bifur_IRC_Distances_noMW_output/new_data/bifur_traj1_Distances point 48
C -1.03933 0.41632 -0.14951
 C 0.47793 1.01480 -0.01809
 C -0.41867 1.15266 -1.16998
 C -1.21143 -1.06094 0.00510
 C 1.60777 0.05206 0.02497
 F -2.05770 1.05238 0.36701
 F 0.75643 2.17073 0.71703
 H -0.65080 -1.62751 -0.69124
 H 1.37258 -0.80450 -0.63416
 H -0.95004 -1.35867 1.02951
 H 1.80718 -0.27803 1.04189
 H -2.21814 -1.29245 -0.21928
 H 2.52422 0.56316 -0.30326
13
bifur_IRC_Distances_noMW_output/new_data/bifur_traj1_Distances point 49
C -1.03575 0.41275 -0.16093
 C 0.47634 1.01260 -0.00475
 C -0.41116 1.14435 -1.16559
 C -1.21691 -1.06251 0.00479
 C 1.61321 0.05522 0.02515
 F -2.05035 1.05293 0.33046
 F 0.74168 2.17127 0.74975
 H -0.68108 -1.63947 -0.69971
 H 1.35868 -0.80500 -0.63429
 H -0.93986 -1.35449 1.03273
 H 1.84060 -0.26913 1.04504
 H -2.22205 -1.28759 -0.20774
 H 2.52665 0.56905 -0.31490
13
bifur_IRC_Distances_noMW_output/new_data/bifur_traj1_Distances point 50
C -1.02977 0.41013 -0.17140
 C 0.47215 1.00983 0.00752
 C -0.40426 1.13689 -1.16489
 C -1.21987 -1.06344 0.00420
 C 1.61646 0.05696 0.02560
 F -2.04044 1.05520 0.29896
 F 0.72364 2.17248 0.78129
 H -0.70632 -1.65045 -0.70813
 H 1.34220 -0.80770 -0.63465
 H -0.92904 -1.35002 1.03664
 H 1.87197 -0.26128 1.04951
 H -2.22436 -1.28220 -0.19867
 H 2.52765 0.57359 -0.32598
13
bifur_IRC_Distances_noMW_output/new_data/bifur_traj1_Distances point 51
C -1.02203 0.40844 -0.18033
 C 0.46597 1.00667 0.01803
 C -0.39821 1.13050 -1.16769
 C -1.22058 -1.06380 0.00334
 C 1.61771 0.05742 0.02634
 F -2.02881 1.05889 0.27423
 F 0.70373 2.17411 0.80971
 H -0.72598 -1.66001 -0.71602
 H 1.32456 -0.81206 -0.63504
 H -0.91849 -1.34566 1.04085
 H 1.90000 -0.25474 1.05496
 H -2.22519 -1.27660 -0.19253
 H 2.52732 0.57683 -0.33585
13
bifur_IRC_Distances_noMW_output/new_data/bifur_traj1_Distances point 52
C -1.01323 0.40762 -0.18733
 C 0.45848 1.00329 0.02635
 C -0.39315 1.12529 -1.17364
 C -1.21943 -1.06367 0.00226
 C 1.61727 0.05684 0.02730
 F -2.01638 1.06365 0.25721
 F 0.68335 2.17587 0.83368
 H -0.73986 -1.66785 -0.72292
 H 1.30719 -0.81748 -0.63527
 H -0.90903 -1.34174 1.04500
 H 1.92367 -0.24964 1.06091
 H -2.22472 -1.27109 -0.18944
 H 2.52583 0.57891 -0.34412
13
bifur_IRC_Distances_noMW_output/new_data/bifur_traj1_Distances point 53
C -1.00411 0.40752 -0.19221
 C 0.45043 0.99989 0.03224
 C -0.38920 1.12130 -1.18208
 C -1.21696 -1.06319 0.00108
 C 1.61557 0.05550 0.02835
 F -2.00402 1.06905 0.24805
 F 0.66387 2.17748 0.85240
 H -0.74810 -1.67375 -0.72837
 H 1.29157 -0.82332 -0.63522
 H -0.90149 -1.33857 1.04874
 H 1.94223 -0.24601 1.06681
 H -2.22328 -1.26597 -0.18918
 H 2.52349 0.58007 -0.35060
13
bifur_IRC_Distances_noMW_output/new_data/bifur_traj1_Distances point 54
C -0.99561 0.40792 -0.19481
 C 0.44281 0.99667 0.03559
 C -0.38644 1.11840 -1.19188
 C -1.21399 -1.06255 -0.00004
 C 1.61332 0.05385 0.02931
 F -1.99268 1.07453 0.24632
 F 0.64687 2.17853 0.86518
 H -0.75127 -1.67765 -0.73191
 H 1.27966 -0.82869 -0.63491
 H -0.89699 -1.33653 1.05169
 H 1.95508 -0.24374 1.07191
 H -2.22146 -1.26149 -0.19131
 H 2.52070 0.58074 -0.35513
13
bifur_IRC_Distances_noMW_output/new_data/bifur_traj1_Distances point 55
C -0.98931 0.40836 -0.19492
 C 0.43727 0.99393 0.03623
 C -0.38499 1.11630 -1.20093
 C -1.21201 -1.06206 -0.00081
 C 1.61178 0.05269 0.02990
 F -1.98382 1.07911 0.25110
 F 0.63488 2.17843 0.87077
 H -0.75056 -1.67945 -0.73291
 H 1.27483 -0.83208 -0.63451
 H -0.89744 -1.33628 1.05337
 H 1.96146 -0.24264 1.07516
 H -2.22030 -1.25803 -0.19509
 H 2.51821 0.58171 -0.35736
13
bifur_IRC_Distances_noMW_output/new_data/bifur_traj1_Distances point 56
C -0.98930 0.40836 -0.19492
 C 0.43727 0.99393 0.03623
 C -0.38499 1.11630 -1.20094
 C -1.21201 -1.06206 -0.00081
 C 1.61178 0.05269 0.02990
 F -1.98382 1.07911 0.25111
 F 0.63488 2.17843 0.87077
 H -0.75056 -1.67945 -0.73291
 H 1.27483 -0.83208 -0.63451
 H -0.89744 -1.33628 1.05338
 H 1.96146 -0.24264 1.07516
 H -2.22030 -1.25803 -0.19509
 H 2.51821 0.58171 -0.35736
13
bifur_IRC_Distances_noMW_output/new_data/bifur_traj1_Distances point 57
C -0.99197 0.40678 -0.18758
 C 0.44147 0.99210 0.02959
 C -0.38653 1.11312 -1.20355
 C -1.21874 -1.06334 -0.00005
 C 1.61738 0.05597 0.02873
 F -1.98223 1.07968 0.27127
 F 0.63987 2.17234 0.85510
 H -0.74633 -1.67696 -0.72560
 H 1.30100 -0.82508 -0.63478
 H -0.91975 -1.34372 1.05085
 H 1.95287 -0.24268 1.07136
 H -2.22540 -1.25654 -0.20217
 H 2.51836 0.58833 -0.35314
13
bifur_IRC_Distances_noMW_output/new_data/bifur_traj1_Distances point 58
C -0.99954 0.40502 -0.18178
 C 0.44967 0.99298 0.02391
 C -0.38883 1.11216 -1.19738
 C -1.22601 -1.06484 0.00115
 C 1.62335 0.05973 0.02739
 F -1.98852 1.07609 0.28259
 F 0.65405 2.16756 0.83781
 H -0.74447 -1.67372 -0.71933
 H 1.32569 -0.81643 -0.63545
 H -0.93687 -1.34984 1.04751
 H 1.94140 -0.24347 1.06578
 H -2.23060 -1.25821 -0.20445
 H 2.52069 0.59296 -0.34775
13
bifur_IRC_Distances_noMW_output/new_data/bifur_traj1_Distances point 59
C -1.00855 0.40329 -0.17532
 C 0.45910 0.99451 0.01735
 C -0.39173 1.11195 -1.18943
 C -1.23352 -1.06640 0.00245
 C 1.62944 0.06365 0.02603
 F -1.99694 1.07153 0.29500
 F 0.67142 2.16268 0.81724
 H -0.74158 -1.66960 -0.71261
 H 1.35202 -0.80693 -0.63619
 H -0.95445 -1.35630 1.04370
 H 1.92730 -0.24485 1.05956
 H -2.23592 -1.26074 -0.20668
 H 2.52342 0.59722 -0.34109
13
bifur_IRC_Distances_noMW_output/new_data/bifur_traj1_Distances point 60
C -1.01766 0.40195 -0.16863
 C 0.46833 0.99642 0.01032
 C -0.39503 1.11269 -1.18129
 C -1.24005 -1.06775 0.00364
 C 1.63464 0.06708 0.02484
 F -2.00619 1.06679 0.30842
 F 0.68962 2.15827 0.79514
 H -0.73702 -1.66484 -0.70611
 H 1.37685 -0.79792 -0.63687
 H -0.97061 -1.36242 1.03986
 H 1.91163 -0.24688 1.05357
 H -2.24049 -1.26381 -0.20919
 H 2.52599 0.60043 -0.33369
13
bifur_IRC_Distances_noMW_output/new_data/bifur_traj1_Distances point 61
C -1.02546 0.40136 -0.16233
 C 0.47588 0.99844 0.00345
 C -0.39848 1.11455 -1.17467
 C -1.24433 -1.06861 0.00455
 C 1.63790 0.06933 0.02401
 F -2.01495 1.06268 0.32222
 F 0.70612 2.15502 0.77395
 H -0.73030 -1.65976 -0.70049
 H 1.39680 -0.79088 -0.63735
 H -0.98327 -1.36738 1.03648
 H 1.89565 -0.24956 1.04863
 H -2.24342 -1.26706 -0.21207
 H 2.52787 0.60186 -0.32639
13
bifur_IRC_Distances_noMW_output/new_data/bifur_traj1_Distances point 62
C -1.03080 0.40184 -0.15685
 C 0.48053 1.00031 -0.00284
 C -0.40194 1.11768 -1.17122
 C -1.24532 -1.06874 0.00507
 C 1.63837 0.06984 0.02361
 F -2.02205 1.05994 0.33624
 F 0.71885 2.15340 0.75571
 H -0.72073 -1.65454 -0.69604
 H 1.40948 -0.78702 -0.63745
 H -0.99105 -1.37060 1.03390
 H 1.88007 -0.25289 1.04529
 H -2.24399 -1.27020 -0.21547
 H 2.52858 0.60098 -0.31994
13
bifur_IRC_Distances_noMW_output/new_data/bifur_traj1_Distances point 63
C -1.03312 0.40360 -0.15220
 C 0.48168 1.00188 -0.00855
 C -0.40543 1.12219 -1.17205
 C -1.24251 -1.06800 0.00518
 C 1.63562 0.06829 0.02361
 F -2.02690 1.05901 0.35110
 F 0.72692 2.15357 0.74112
 H -0.70738 -1.64910 -0.69265
 H 1.41421 -0.78691 -0.63704
 H -0.99372 -1.37191 1.03220
 H 1.86464 -0.25701 1.04364
 H -2.24186 -1.27310 -0.21970
 H 2.52785 0.59750 -0.31467
13
bifur_IRC_Distances_noMW_output/new_data/bifur_traj1_Distances point 64
C -1.03240 0.40667 -0.14814
 C 0.47932 1.00306 -0.01386
 C -0.40907 1.12810 -1.17747
 C -1.23586 -1.06638 0.00494
 C 1.62960 0.06466 0.02394
 F -2.02941 1.05999 0.36749
 F 0.73039 2.15542 0.72989
 H -0.68961 -1.64324 -0.68998
 H 1.41159 -0.79055 -0.63613
 H -0.99184 -1.37149 1.03132
 H 1.84875 -0.26199 1.04351
 H -2.23703 -1.27574 -0.22498
 H 2.52559 0.59148 -0.31052
13
bifur_IRC_Distances_noMW_output/new_data/bifur_traj1_Distances point 65
C -1.02900 0.41092 -0.14442
 C 0.47388 1.00388 -0.01903
 C -0.41296 1.13526 -1.18697
 C -1.22582 -1.06396 0.00445
 C 1.62067 0.05920 0.02450
 F -2.02985 1.06268 0.38572
 F 0.72998 2.15861 0.72124
 H -0.66736 -1.63681 -0.68770
 H 1.40300 -0.79741 -0.63487
 H -0.98645 -1.36967 1.03112
 H 1.83186 -0.26785 1.04458
 H -2.22989 -1.27813 -0.23134
 H 2.52195 0.58328 -0.30727
13
bifur_IRC_Distances_noMW_output/new_data/bifur_traj1_Distances point 66
C -1.02355 0.41613 -0.14081
 C 0.46606 1.00440 -0.02422
 C -0.41714 1.14342 -1.19951
 C -1.21309 -1.06089 0.00382
 C 1.60942 0.05229 0.02516
 F -2.02873 1.06672 0.40561
 F 0.72678 2.16277 0.71426
 H -0.64107 -1.62976 -0.68554
 H 1.39008 -0.80674 -0.63348
 H -0.97862 -1.36688 1.03145
 H 1.81363 -0.27450 1.04644
 H -2.22098 -1.28035 -0.23859
 H 2.51722 0.57338 -0.30459
13
bifur_IRC_Distances_noMW_output/new_data/bifur_traj1_Distances point 67
C -1.02355 0.41613 -0.14081
 C 0.46606 1.00440 -0.02422
 C -0.41714 1.14342 -1.19951
 C -1.21309 -1.06089 0.00382
 C 1.60942 0.05229 0.02516
 F -2.02873 1.06672 0.40561
 F 0.72678 2.16277 0.71426
 H -0.64107 -1.62977 -0.68554
 H 1.39008 -0.80674 -0.63348
 H -0.97862 -1.36688 1.03145
 H 1.81363 -0.27450 1.04644
 H -2.22098 -1.28035 -0.23858
 H 2.51722 0.57338 -0.30459
13
bifur_IRC_Distances_noMW_output/new_data/bifur_traj1_Distances point 68
C -1.00972 0.42816 -0.13354
 C 0.44690 1.00512 -0.03484
 C -0.42635 1.16157 -1.22814
 C -1.18314 -1.05360 0.00263
 C 1.58295 0.03612 0.02637
 F -2.02465 1.07665 0.44739
 F 0.71717 2.17254 0.70220
 H -0.58039 -1.61401 -0.68101
 H 1.35797 -0.82911 -0.63120
 H -0.95952 -1.35989 1.03303
 H 1.77310 -0.28956 1.05098
 H -2.20048 -1.28473 -0.25408
 H 2.50617 0.55073 -0.29979
13
bifur_IRC_Distances_noMW_output/new_data/bifur_traj1_Distances point 69
C -1.00365 0.43407 -0.12999
 C 0.43810 1.00582 -0.04007
 C -0.43115 1.17074 -1.24042
 C -1.16842 -1.04999 0.00229
 C 1.56988 0.02822 0.02675
 F -2.02383 1.08093 0.46652
 F 0.71416 2.17740 0.69568
 H -0.54984 -1.60577 -0.67858
 H 1.34259 -0.83973 -0.63069
 H -0.95000 -1.35646 1.03385
 H 1.75171 -0.29734 1.05273
 H -2.19058 -1.28730 -0.26097
 H 2.50103 0.53941 -0.29710
13
bifur_IRC_Distances_noMW_output/new_data/bifur_traj1_Distances point 70
C -1.00065 0.43877 -0.12687
 C 0.43262 1.00728 -0.04474
 C -0.43559 1.17888 -1.24743
 C -1.15687 -1.04713 0.00227
 C 1.55953 0.02206 0.02688
 F -2.02601 1.08298 0.48096
 F 0.71564 2.18152 0.68800
 H -0.52466 -1.59822 -0.67628
 H 1.33150 -0.84733 -0.63074
 H -0.94204 -1.35378 1.03417
 H 1.73181 -0.30434 1.05331
 H -2.18279 -1.29050 -0.26565
 H 2.49751 0.52981 -0.29388
13
bifur_IRC_Distances_noMW_output/new_data/bifur_traj1_Distances point 71
C -1.00264 0.44102 -0.12500
 C 0.43284 1.00969 -0.04785
 C -0.43875 1.18442 -1.24604
 C -1.15167 -1.04585 0.00259
 C 1.55473 0.01932 0.02679
 F -2.03233 1.08146 0.48657
 F 0.72329 2.18409 0.67988
 H -0.51178 -1.59301 -0.67472
 H 1.32781 -0.84951 -0.63117
 H -0.93699 -1.35244 1.03360
 H 1.71769 -0.30900 1.05228
 H -2.17906 -1.29422 -0.26650
 H 2.49686 0.52403 -0.29042
13
bifur_IRC_Distances_noMW_output/new_data/bifur_traj1_Distances point 72
C -1.00869 0.44076 -0.12495
 C 0.43797 1.01269 -0.04867
 C -0.44008 1.18688 -1.23737
 C -1.15274 -1.04615 0.00306
 C 1.55549 0.01998 0.02662
 F -2.04153 1.07690 0.48240
 F 0.73497 2.18515 0.67357
 H -0.51260 -1.59098 -0.67448
 H 1.32998 -0.84679 -0.63164
 H -0.93414 -1.35209 1.03231
 H 1.71178 -0.31074 1.05014
 H -2.17932 -1.29790 -0.26340
 H 2.49891 0.52229 -0.28760
13
bifur_IRC_Distances_noMW_output/new_data/bifur_traj1_Distances point 73
C -1.01673 0.43882 -0.12700
 C 0.44571 1.01586 -0.04701
 C -0.43969 1.18700 -1.22432
 C -1.15773 -1.04746 0.00353
 C 1.55976 0.02278 0.02648
 F -2.05187 1.07067 0.46959
 F 0.74769 2.18544 0.67119
 H -0.52385 -1.59180 -0.67581
 H 1.33382 -0.84145 -0.63188
 H -0.93130 -1.35183 1.03078
 H 1.71354 -0.31004 1.04767
 H -2.18205 -1.30122 -0.25702
 H 2.50271 0.52323 -0.28622
13
bifur_IRC_Distances_noMW_output/new_data/bifur_traj1_Distances point 74
C -1.02514 0.43584 -0.13153
 C 0.45424 1.01896 -0.04254
 C -0.43764 1.18538 -1.20893
 C -1.16473 -1.04935 0.00394
 C 1.56594 0.02676 0.02642
 F -2.06208 1.06374 0.44828
 F 0.75910 2.18561 0.67488
 H -0.54311 -1.59532 -0.67899
 H 1.33576 -0.83532 -0.63177
 H -0.92646 -1.35082 1.02944
 H 1.72263 -0.30724 1.04546
 H -2.18605 -1.30395 -0.24759
 H 2.50755 0.52571 -0.28706
13
bifur_IRC_Distances_noMW_output/new_data/bifur_traj1_Distances point 75
C -1.03243 0.43233 -0.13881
 C 0.46195 1.02163 -0.03497
 C -0.43398 1.18238 -1.19311
 C -1.17223 -1.05143 0.00421
 C 1.57270 0.03107 0.02646
 F -2.07073 1.05707 0.41880
 F 0.76693 2.18616 0.68645
 H -0.56824 -1.60140 -0.68421
 H 1.33312 -0.82993 -0.63134
 H -0.91829 -1.34847 1.02872
 H 1.73883 -0.30259 1.04404
 H -2.19040 -1.30572 -0.23542
 H 2.51279 0.52890 -0.29081
13
bifur_IRC_Distances_noMW_output/new_data/bifur_traj1_Distances point 76
C -1.03740 0.42880 -0.14844
 C 0.46752 1.02359 -0.02473
 C -0.42905 1.17846 -1.17862
 C -1.17893 -1.05336 0.00432
 C 1.57891 0.03501 0.02660
 F -2.07653 1.05152 0.38326
 F 0.76958 2.18738 0.70579
 H -0.59639 -1.60952 -0.69129
 H 1.32476 -0.82644 -0.63075
 H -0.90664 -1.34464 1.02896
 H 1.76077 -0.29661 1.04382
 H -2.19436 -1.30628 -0.22151
 H 2.51777 0.53210 -0.29741
13
bifur_IRC_Distances_noMW_output/new_data/bifur_traj1_Distances point 77
C -1.03958 0.42561 -0.15949
 C 0.47040 1.02472 -0.01281
 C -0.42343 1.17411 -1.16653
 C -1.18405 -1.05493 0.00424
 C 1.58386 0.03811 0.02688
 F -2.07897 1.04754 0.34486
 F 0.76685 2.18931 0.73078
 H -0.62479 -1.61886 -0.69972
 H 1.31114 -0.82525 -0.63021
 H -0.89225 -1.33959 1.03024
 H 1.78628 -0.28997 1.04495
 H -2.19747 -1.30563 -0.20715
 H 2.52200 0.53484 -0.30604
13
bifur_IRC_Distances_noMW_output/new_data/bifur_traj1_Distances point 78
C -1.03958 0.42561 -0.15949
 C 0.47040 1.02472 -0.01281
 C -0.42343 1.17411 -1.16653
 C -1.18405 -1.05493 0.00424
 C 1.58387 0.03811 0.02688
 F -2.07897 1.04753 0.34485
 F 0.76685 2.18931 0.73078
 H -0.62479 -1.61886 -0.69972
 H 1.31114 -0.82525 -0.63021
 H -0.89225 -1.33959 1.03024
 H 1.78628 -0.28997 1.04495
 H -2.19747 -1.30563 -0.20715
 H 2.52200 0.53484 -0.30604
13
bifur_IRC_Distances_noMW_output/new_data/bifur_traj1_Distances point 79
C -1.03633 0.42113 -0.18214
 C 0.46838 1.02486 0.01182
 C -0.41212 1.16601 -1.15119
 C -1.18835 -1.05663 0.00335
 C 1.58874 0.04105 0.02809
 F -2.07498 1.04442 0.27165
 F 0.74872 2.19505 0.78683
 H -0.67442 -1.63790 -0.71846
 H 1.27265 -0.82944 -0.62958
 H -0.85875 -1.32742 1.03529
 H 1.83940 -0.27717 1.05110
 H -2.20025 -1.30169 -0.18160
 H 2.52730 0.53773 -0.32516
13
bifur_IRC_Distances_noMW_output/new_data/bifur_traj1_Distances point 80
C -1.03171 0.42011 -0.19221
 C 0.46411 1.02419 0.02272
 C -0.40722 1.16306 -1.14842
 C -1.18727 -1.05667 0.00249
 C 1.58835 0.04073 0.02909
 F -2.06990 1.04505 0.24186
 F 0.73571 2.19864 0.81322
 H -0.69282 -1.64622 -0.72771
 H 1.24995 -0.83431 -0.62928
 H -0.84106 -1.32098 1.03854
 H 1.86329 -0.27203 1.05574
 H -2.19960 -1.29906 -0.17208
 H 2.52817 0.53747 -0.33395
13
bifur_IRC_Distances_noMW_output/new_data/bifur_traj1_Distances point 81
C -1.02581 0.42001 -0.20077
 C 0.45831 1.02327 0.03183
 C -0.40316 1.16126 -1.14891
 C -1.18409 -1.05619 0.00140
 C 1.58606 0.03928 0.03033
 F -2.06390 1.04684 0.21877
 F 0.72176 2.20251 0.83632
 H -0.70579 -1.65303 -0.73623
 H 1.22635 -0.84058 -0.62875
 H -0.82354 -1.31467 1.04183
 H 1.88346 -0.26817 1.06099
 H -2.19752 -1.29648 -0.16528
 H 2.52787 0.53594 -0.34152
13
bifur_IRC_Distances_noMW_output/new_data/bifur_traj1_Distances point 82
C -1.01930 0.42073 -0.20758
 C 0.45159 1.02231 0.03889
 C -0.40005 1.16071 -1.15216
 C -1.17915 -1.05525 0.00014
 C 1.58216 0.03687 0.03173
 F -2.05787 1.04943 0.20271
 F 0.70819 2.20649 0.85525
 H -0.71325 -1.65807 -0.74362
 H 1.20297 -0.84774 -0.62788
 H -0.80676 -1.30872 1.04487
 H 1.89902 -0.26573 1.06637
 H -2.19418 -1.29424 -0.16111
 H 2.52662 0.53321 -0.34761
13
bifur_IRC_Distances_noMW_output/new_data/bifur_traj1_Distances point 83
C -1.01293 0.42211 -0.21264
 C 0.44476 1.02151 0.04390
 C -0.39793 1.16136 -1.15713
 C -1.17307 -1.05402 -0.00115
 C 1.57715 0.03384 0.03315
 F -2.05267 1.05230 0.19300
 F 0.69628 2.21036 0.86965
 H -0.71578 -1.66130 -0.74962
 H 1.18110 -0.85513 -0.62670
 H -0.79132 -1.30334 1.04740
 H 1.90964 -0.26463 1.07137
 H -2.18999 -1.29261 -0.15906
 H 2.52477 0.52955 -0.35215
13
bifur_IRC_Distances_noMW_output/new_data/bifur_traj1_Distances point 84
C -1.00767 0.42380 -0.21609
 C 0.43881 1.02110 0.04704
 C -0.39678 1.16297 -1.16223
 C -1.16681 -1.05270 -0.00228
 C 1.57187 0.03070 0.03441
 F -2.04918 1.05479 0.18808
 F 0.68740 2.21386 0.87939
 H -0.71467 -1.66285 -0.75407
 H 1.16237 -0.86187 -0.62537
 H -0.77799 -1.29878 1.04919
 H 1.91543 -0.26467 1.07541
 H -2.18561 -1.29181 -0.15832
 H 2.52283 0.52546 -0.35517
13
bifur_IRC_Distances_noMW_output/new_data/bifur_traj1_Distances point 85
C -1.00472 0.42533 -0.21809
 C 0.43506 1.02136 0.04859
 C -0.39655 1.16518 -1.16535
 C -1.16169 -1.05160 -0.00304
 C 1.56749 0.02814 0.03529
 F -2.04841 1.05602 0.18586
 F 0.68324 2.21665 0.88433
 H -0.71178 -1.66298 -0.75681
 H 1.14902 -0.86674 -0.62417
 H -0.76788 -1.29541 1.05001
 H 1.91672 -0.26550 1.07784
 H -2.18198 -1.29207 -0.15784
 H 2.52150 0.52162 -0.35663
13
bifur_IRC_Distances_noMW_output/new_data/bifur_traj1_Distances point 86
C -1.00530 0.42616 -0.21886
 C 0.43483 1.02253 0.04885
 C -0.39718 1.16747 -1.16425
 C -1.15923 -1.05107 -0.00319
 C 1.56531 0.02693 0.03558
 F -2.05123 1.05510 0.18408
 F 0.68539 2.21834 0.88436
 H -0.70933 -1.66205 -0.75774
 H 1.14349 -0.86845 -0.62348
 H -0.76224 -1.29361 1.04969
 H 1.91415 -0.26669 1.07802
 H -2.18016 -1.29355 -0.15655
 H 2.52149 0.51889 -0.35652
13
bifur_IRC_Distances_noMW_output/new_data/bifur_traj1_Distances point 87
C -1.00962 0.42603 -0.21869
 C 0.43848 1.02464 0.04823
 C -0.39846 1.16948 -1.15808
 C -1.16005 -1.05125 -0.00270
 C 1.56591 0.02739 0.03523
 F -2.05759 1.05178 0.18118
 F 0.69384 2.21884 0.88012
 H -0.70878 -1.66049 -0.75711
 H 1.14622 -0.86658 -0.62350
 H -0.76129 -1.29346 1.04830
 H 1.90886 -0.26791 1.07595
 H -2.18058 -1.29614 -0.15389
 H 2.52306 0.51769 -0.35505
13
bifur_IRC_Distances_noMW_output/new_data/bifur_traj1_Distances point 88
C -1.01684 0.42506 -0.21796
 C 0.44514 1.02746 0.04712
 C -0.40016 1.17113 -1.14763
 C -1.16356 -1.05204 -0.00169
 C 1.56879 0.02922 0.03439
 F -2.06660 1.04655 0.17667
 F 0.70704 2.21842 0.87288
 H -0.71027 -1.65862 -0.75546
 H 1.15525 -0.86187 -0.62416
 H -0.76389 -1.29455 1.04617
 H 1.90203 -0.26903 1.07221
 H -2.18285 -1.29952 -0.14994
 H 2.52592 0.51777 -0.35259
13
bifur_IRC_Distances_noMW_output/new_data/bifur_traj1_Distances point 89
C -1.01684 0.42507 -0.21796
 C 0.44514 1.02746 0.04712
 C -0.40016 1.17113 -1.14764
 C -1.16356 -1.05204 -0.00169
 C 1.56879 0.02922 0.03439
 F -2.06660 1.04655 0.17667
 F 0.70704 2.21843 0.87288
 H -0.71027 -1.65862 -0.75546
 H 1.15525 -0.86187 -0.62416
 H -0.76389 -1.29455 1.04617
 H 1.90203 -0.26903 1.07221
 H -2.18285 -1.29952 -0.14995
 H 2.52592 0.51777 -0.35259
13
bifur_IRC_Distances_noMW_output/new_data/bifur_traj1_Distances point 90
C -1.03590 0.42159 -0.21615
 C 0.46332 1.03436 0.04473
 C -0.40397 1.17368 -1.11846
 C -1.17515 -1.05464 0.00115
 C 1.57848 0.03526 0.03198
 F -2.08875 1.03269 0.16253
 F 0.74075 2.21631 0.85445
 H -0.71804 -1.65490 -0.75121
 H 1.18249 -0.84773 -0.62689
 H -0.77406 -1.29849 1.04095
 H 1.88750 -0.27082 1.06233
 H -2.19058 -1.30740 -0.13914
 H 2.53391 0.52009 -0.34627
13
bifur_IRC_Distances_noMW_output/new_data/bifur_traj1_Distances point 91
C -1.04553 0.41967 -0.21553
 C 0.47257 1.03787 0.04388
 C -0.40574 1.17475 -1.10279
 C -1.18131 -1.05603 0.00261
 C 1.58366 0.03848 0.03077
 F -2.09979 1.02550 0.15385
 F 0.75758 2.21524 0.84558
 H -0.72298 -1.65335 -0.74940
 H 1.19609 -0.84037 -0.62855
 H -0.77911 -1.30045 1.03845
 H 1.88119 -0.27152 1.05745
 H -2.19473 -1.31124 -0.13318
 H 2.53811 0.52146 -0.34315
13
bifur_IRC_Distances_noMW_output/new_data/bifur_traj1_Distances point 92
C -1.05366 0.41820 -0.21489
 C 0.48026 1.04098 0.04298
 C -0.40741 1.17604 -1.08950
 C -1.18610 -1.05711 0.00383
 C 1.58765 0.04099 0.02977
 F -2.10941 1.01938 0.14689
 F 0.77209 2.21453 0.83757
 H -0.72632 -1.65175 -0.74787
 H 1.20706 -0.83439 -0.62991
 H -0.78291 -1.30197 1.03629
 H 1.87513 -0.27241 1.05337
 H -2.19793 -1.31468 -0.12822
 H 2.54156 0.52220 -0.34032
13
bifur_IRC_Distances_noMW_output/new_data/bifur_traj1_Distances point 93
C -1.05948 0.41769 -0.21369
 C 0.48547 1.04346 0.04133
 C -0.40920 1.17802 -1.08103
 C -1.18831 -1.05758 0.00465
 C 1.58940 0.04213 0.02914
 F -2.11709 1.01511 0.14504
 F 0.78341 2.21436 0.82972
 H -0.72554 -1.64947 -0.74625
 H 1.21436 -0.83072 -0.63055
 H -0.78515 -1.30295 1.03446
 H 1.86781 -0.27403 1.05040
 H -2.19930 -1.31769 -0.12563
 H 2.54361 0.52167 -0.33759
13
bifur_IRC_Distances_noMW_output/new_data/bifur_traj1_Distances point 94
C -1.06253 0.41856 -0.21131
 C 0.48762 1.04521 0.03817
 C -0.41138 1.18120 -1.07924
 C -1.18699 -1.05722 0.00494
 C 1.58805 0.04141 0.02895
 F -2.12269 1.01325 0.15145
 F 0.79126 2.21485 0.82093
 H -0.71826 -1.64582 -0.74407
 H 1.21756 -0.83004 -0.63013
 H -0.78575 -1.30340 1.03289
 H 1.85748 -0.27692 1.04867
 H -2.19811 -1.32038 -0.12661
 H 2.54375 0.51930 -0.33463
13
bifur_IRC_Distances_noMW_output/new_data/bifur_traj1_Distances point 95
C -1.06269 0.42103 -0.20735
 C 0.48650 1.04622 0.03304
 C -0.41420 1.18588 -1.08486
 C -1.18169 -1.05589 0.00470
 C 1.58317 0.03857 0.02920
 F -2.12625 1.01399 0.16775
 F 0.79581 2.21607 0.81037
 H -0.70305 -1.64034 -0.74098
 H 1.21672 -0.83259 -0.62858
 H -0.78485 -1.30336 1.03151
 H 1.84285 -0.28147 1.04815
 H -2.19406 -1.32288 -0.13177
 H 2.54175 0.51477 -0.33116
13
bifur_IRC_Distances_noMW_output/new_data/bifur_traj1_Distances point 96
C -1.06028 0.42501 -0.20181
 C 0.48242 1.04660 0.02595
 C -0.41780 1.19206 -1.09702
 C -1.17265 -1.05365 0.00405
 C 1.57497 0.03373 0.02979
 F -2.12805 1.01706 0.19322
 F 0.79763 2.21795 0.79780
 H -0.67995 -1.63294 -0.73685
 H 1.21248 -0.83809 -0.62621
 H -0.78279 -1.30295 1.03032
 H 1.82362 -0.28771 1.04858
 H -2.18738 -1.32526 -0.14077
 H 2.53776 0.50818 -0.32703
13
bifur_IRC_Distances_noMW_output/new_data/bifur_traj1_Distances point 97
C -1.05605 0.43012 -0.19504
 C 0.47620 1.04658 0.01739
 C -0.42215 1.19943 -1.11342
 C -1.16082 -1.05069 0.00321
 C 1.56429 0.02740 0.03050
 F -2.12856 1.02173 0.22502
 F 0.79769 2.22034 0.78356
 H -0.65053 -1.62393 -0.73179
 H 1.20605 -0.84570 -0.62358
 H -0.78009 -1.30231 1.02935
 H 1.80044 -0.29536 1.04953
 H -2.17884 -1.32760 -0.15246
 H 2.53237 0.50001 -0.32227
13
bifur_IRC_Distances_noMW_output/new_data/bifur_traj1_Distances point 98
C -1.05098 0.43585 -0.18753
 C 0.46893 1.04641 0.00798
 C -0.42715 1.20754 -1.13134
 C -1.14749 -1.04733 0.00243
 C 1.55225 0.02024 0.03115
 F -2.12848 1.02711 0.25969
 F 0.79723 2.22299 0.76811
 H -0.61710 -1.61382 -0.72602
 H 1.19894 -0.85434 -0.62128
 H -0.77738 -1.30164 1.02861
 H 1.77440 -0.30397 1.05055
 H -2.16944 -1.32999 -0.16538
 H 2.52627 0.49094 -0.31695
13
bifur_IRC_Distances_noMW_output/new_data/bifur_traj1_Distances point 99
C -1.04613 0.44166 -0.17968
 C 0.46180 1.04638 -0.00174
 C -0.43263 1.21593 -1.14825
 C -1.13401 -1.04388 0.00191
 C 1.54003 0.01299 0.03155
 F -2.12862 1.03226 0.29419
 F 0.79757 2.22569 0.75169
 H -0.58214 -1.60309 -0.71979
 H 1.19274 -0.86283 -0.61975
 H -0.77532 -1.30115 1.02803
 H 1.74664 -0.31307 1.05120
 H -2.16014 -1.33255 -0.17822
 H 2.52021 0.48167 -0.31113
13
bifur_IRC_Distances_noMW_output/new_data/bifur_traj1_Distances point 100
C -1.04613 0.44166 -0.17968
 C 0.46180 1.04638 -0.00174
 C -0.43263 1.21593 -1.14825
 C -1.13401 -1.04388 0.00191
 C 1.54003 0.01298 0.03155
 F -2.12861 1.03226 0.29419
 F 0.79757 2.22569 0.75169
 H -0.58214 -1.60309 -0.71979
 H 1.19273 -0.86283 -0.61975
 H -0.77532 -1.30115 1.02803
 H 1.74664 -0.31307 1.05120
 H -2.16014 -1.33255 -0.17822
 H 2.52021 0.48167 -0.31113
13
bifur_IRC_Distances_noMW_output/new_data/bifur_traj1_Distances point 101
C -1.04166 0.45114 -0.16486
 C 0.45309 1.04788 -0.01990
 C -0.44378 1.23127 -1.16985
 C -1.11273 -1.03825 0.00201
 C 1.52051 0.00140 0.03140
 F -2.13307 1.03822 0.35149
 F 0.80585 2.23010 0.71700
 H -0.52020 -1.58257 -0.70739
 H 1.18945 -0.87435 -0.61969
 H -0.77547 -1.30168 1.02680
 H 1.69265 -0.33031 1.05013
 H -2.14576 -1.33866 -0.19879
 H 2.51112 0.46581 -0.29834
13
bifur_IRC_Distances_noMW_output/new_data/bifur_traj1_Distances point 102
C -1.04344 0.45372 -0.15921
 C 0.45329 1.04965 -0.02682
 C -0.44838 1.23692 -1.17167
 C -1.10751 -1.03677 0.00255
 C 1.51554 -0.00154 0.03097
 F -2.13829 1.03778 0.36899
 F 0.81457 2.23144 0.70083
 H -0.50023 -1.57469 -0.70249
 H 1.19343 -0.87566 -0.62081
 H -0.77757 -1.30270 1.02588
 H 1.67149 -0.33683 1.04837
 H -2.14219 -1.34208 -0.20438
 H 2.50928 0.46078 -0.29220
13
bifur_IRC_Distances_noMW_output/new_data/bifur_traj1_Distances point 103
C -1.04739 0.45482 -0.15541
 C 0.45606 1.05193 -0.03159
 C -0.45178 1.24096 -1.16825
 C -1.10577 -1.03620 0.00319
 C 1.51371 -0.00261 0.03052
 F -2.14501 1.03535 0.37795
 F 0.82502 2.23233 0.68738
 H -0.48920 -1.56918 -0.69919
 H 1.19920 -0.87449 -0.62206
 H -0.77962 -1.30375 1.02474
 H 1.65643 -0.34140 1.04625
 H -2.14085 -1.34548 -0.20651
 H 2.50920 0.45773 -0.28702
13
bifur_IRC_Distances_noMW_output/new_data/bifur_traj1_Distances point 104
C -1.05256 0.45481 -0.15361
 C 0.46037 1.05450 -0.03410
 C -0.45393 1.24364 -1.16123
 C -1.10646 -1.03629 0.00377
 C 1.51411 -0.00234 0.03018
 F -2.15251 1.03157 0.37913
 F 0.83577 2.23308 0.67772
 H -0.48594 -1.56600 -0.69768
 H 1.20458 -0.87193 -0.62306
 H -0.78037 -1.30436 1.02349
 H 1.64751 -0.34413 1.04421
 H -2.14101 -1.34867 -0.20557
 H 2.51044 0.45610 -0.28325
13
bifur_IRC_Distances_noMW_output/new_data/bifur_traj1_Distances point 105
C -1.05806 0.45407 -0.15379
 C 0.46526 1.05715 -0.03441
 C -0.45490 1.24530 -1.15218
 C -1.10849 -1.03678 0.00422
 C 1.51580 -0.00129 0.03001
 F -2.16011 1.02711 0.37364
 F 0.84566 2.23390 0.67250
 H -0.48878 -1.56491 -0.69793
 H 1.20791 -0.86894 -0.62358
 H -0.77897 -1.30418 1.02223
 H 1.64417 -0.34526 1.04254
 H -2.14201 -1.35153 -0.20207
 H 2.51252 0.45535 -0.28118
13
bifur_IRC_Distances_noMW_output/new_data/bifur_traj1_Distances point 106
C -1.06321 0.45294 -0.15575
 C 0.46996 1.05971 -0.03277
 C -0.45486 1.24622 -1.14237
 C -1.11101 -1.03746 0.00448
 C 1.51801 0.00010 0.03002
 F -2.16723 1.02248 0.36282
 F 0.85386 2.23497 0.67182
 H -0.49593 -1.56557 -0.69977
 H 1.20826 -0.86627 -0.62353
 H -0.77510 -1.30309 1.02108
 H 1.64552 -0.34511 1.04142
 H -2.14330 -1.35394 -0.19657
 H 2.51504 0.45502 -0.28088
13
bifur_IRC_Distances_noMW_output/new_data/bifur_traj1_Distances point 107
C -1.06756 0.45169 -0.15916
 C 0.47394 1.06204 -0.02954
 C -0.45404 1.24669 -1.13279
 C -1.11337 -1.03816 0.00456
 C 1.52017 0.00147 0.03020
 F -2.17347 1.01811 0.34821
 F 0.85994 2.23635 0.67525
 H -0.50566 -1.56755 -0.70290
 H 1.20533 -0.86441 -0.62295
 H -0.76884 -1.30107 1.02011
 H 1.65041 -0.34404 1.04093
 H -2.14451 -1.35588 -0.18972
 H 2.51766 0.45477 -0.28221
13
bifur_IRC_Distances_noMW_output/new_data/bifur_traj1_Distances point 108
C -1.07084 0.45056 -0.16356
 C 0.47686 1.06410 -0.02522
 C -0.45274 1.24698 -1.12417
 C -1.11504 -1.03872 0.00448
 C 1.52178 0.00251 0.03053
 F -2.17863 1.01427 0.33148
 F 0.86384 2.23810 0.68191
 H -0.51633 -1.57035 -0.70693
 H 1.19924 -0.86364 -0.62193
 H -0.76047 -1.29824 1.01936
 H 1.65753 -0.34246 1.04106
 H -2.14532 -1.35738 -0.18220
 H 2.52009 0.45427 -0.28480
13
bifur_IRC_Distances_noMW_output/new_data/bifur_traj1_Distances point 109
C -1.07294 0.44975 -0.16845
 C 0.47855 1.06588 -0.02040
 C -0.45125 1.24743 -1.11709
 C -1.11559 -1.03902 0.00423
 C 1.52245 0.00300 0.03099
 F -2.18272 1.01114 0.31442
 F 0.86576 2.24025 0.69062
 H -0.52628 -1.57340 -0.71147
 H 1.19028 -0.86415 -0.62057
 H -0.75034 -1.29475 1.01884
 H 1.66541 -0.34080 1.04177
 H -2.14543 -1.35855 -0.17470
 H 2.52210 0.45322 -0.28819
13
bifur_IRC_Distances_noMW_output/new_data/bifur_traj1_Distances point 110
C -1.07387 0.44948 -0.17329
 C 0.47891 1.06742 -0.01570
 C -0.44991 1.24836 -1.11201
 C -1.11462 -1.03896 0.00384
 C 1.52179 0.00269 0.03158
 F -2.18590 1.00884 0.29889
 F 0.86611 2.24284 0.69999
 H -0.53394 -1.57612 -0.71606
 H 1.17891 -0.86605 -0.61895
 H -0.73886 -1.29075 1.01852
 H 1.67250 -0.33955 1.04297
 H -2.14459 -1.35955 -0.16795
 H 2.52346 0.45135 -0.29184
13
bifur_IRC_Distances_noMW_output/new_data/bifur_traj1_Distances point 111
C -1.07387 0.44948 -0.17329
 C 0.47892 1.06742 -0.01570
 C -0.44991 1.24836 -1.11201
 C -1.11463 -1.03896 0.00384
 C 1.52179 0.00269 0.03158
 F -2.18590 1.00884 0.29889
 F 0.86611 2.24284 0.69999
 H -0.53394 -1.57612 -0.71606
 H 1.17891 -0.86605 -0.61895
 H -0.73886 -1.29075 1.01852
 H 1.67250 -0.33955 1.04297
 H -2.14459 -1.35955 -0.16795
 H 2.52346 0.45135 -0.29184
13
bifur_IRC_Distances_noMW_output/new_data/bifur_traj1_Distances point 112
C -1.07283 0.45105 -0.18081
 C 0.47603 1.07004 -0.00897
 C -0.44876 1.25273 -1.10882
 C -1.10737 -1.03749 0.00273
 C 1.51571 -0.00075 0.03303
 F -2.19078 1.00678 0.27879
 F 0.86458 2.24919 0.71531
 H -0.53744 -1.57841 -0.72371
 H 1.15160 -0.87377 -0.61523
 H -0.71380 -1.28208 1.01817
 H 1.67876 -0.33988 1.04629
 H -2.13940 -1.36178 -0.15895
 H 2.52371 0.44437 -0.29782
13
bifur_IRC_Distances_noMW_output/new_data/bifur_traj1_Distances point 113
C -1.07152 0.45286 -0.18285
 C 0.47342 1.07130 -0.00765
 C -0.44928 1.25634 -1.11021
 C -1.10140 -1.03613 0.00213
 C 1.51052 -0.00374 0.03377
 F -2.19324 1.00670 0.27565
 F 0.86413 2.25275 0.71926
 H -0.53247 -1.57739 -0.72613
 H 1.13756 -0.87897 -0.61337
 H -0.70147 -1.27789 1.01797
 H 1.67631 -0.34185 1.04798
 H -2.13523 -1.36334 -0.15713
 H 2.52268 0.43935 -0.29941
13
bifur_IRC_Distances_noMW_output/new_data/bifur_traj1_Distances point 114
C -1.07036 0.45511 -0.18368
 C 0.47075 1.07271 -0.00775
 C -0.45056 1.26074 -1.11247
 C -1.09460 -1.03452 0.00161
 C 1.50452 -0.00721 0.03443
 F -2.19631 1.00679 0.27653
 F 0.86493 2.25635 0.72010
 H -0.52381 -1.57495 -0.72746
 H 1.12472 -0.88433 -0.61171
 H -0.69012 -1.27409 1.01764
 H 1.67010 -0.34496 1.04935
 H -2.13048 -1.36534 -0.15676
 H 2.52120 0.43368 -0.29982
13
bifur_IRC_Distances_noMW_output/new_data/bifur_traj1_Distances point 115
C -1.07000 0.45751 -0.18341
 C 0.46874 1.07443 -0.00910
 C -0.45254 1.26572 -1.11432
 C -1.08774 -1.03285 0.00127
 C 1.49841 -0.01075 0.03493
 F -2.20048 1.00654 0.28016
 F 0.86782 2.25984 0.71766
 H -0.51274 -1.57128 -0.72775
 H 1.11424 -0.88915 -0.61044
 H -0.68030 -1.27087 1.01709
 H 1.66060 -0.34899 1.05016
 H -2.12566 -1.36790 -0.15725
 H 2.51965 0.42774 -0.29899
13
bifur_IRC_Distances_noMW_output/new_data/bifur_traj1_Distances point 116
C -1.07115 0.45974 -0.18220
 C 0.46815 1.07667 -0.01149
 C -0.45516 1.27105 -1.11428
 C -1.08169 -1.03133 0.00120
 C 1.49293 -0.01393 0.03519
 F -2.20631 1.00535 0.28506
 F 0.87371 2.26308 0.71180
 H -0.50077 -1.56667 -0.72710
 H 1.10727 -0.89268 -0.60975
 H -0.67252 -1.26841 1.01622
 H 1.64843 -0.35370 1.05017
 H -2.12134 -1.37113 -0.15793
 H 2.51846 0.42194 -0.29688
13
bifur_IRC_Distances_noMW_output/new_data/bifur_traj1_Distances point 117
C -1.07446 0.46149 -0.18025
 C 0.46970 1.07962 -0.01471
 C -0.45833 1.27652 -1.11099
 C -1.07726 -1.03015 0.00147
 C 1.48882 -0.01633 0.03518
 F -2.21433 1.00268 0.28981
 F 0.88339 2.26598 0.70240
 H -0.48942 -1.56139 -0.72570
 H 1.10480 -0.89423 -0.60979
 H -0.66720 -1.26684 1.01495
 H 1.63430 -0.35886 1.04920
 H -2.11803 -1.37514 -0.15815
 H 2.51802 0.41665 -0.29341
13
bifur_IRC_Distances_noMW_output/new_data/bifur_traj1_Distances point 118
C -1.08019 0.46258 -0.17771
 C 0.47368 1.08338 -0.01854
 C -0.46194 1.28198 -1.10368
 C -1.07488 -1.02944 0.00209
 C 1.48647 -0.01774 0.03490
 F -2.22470 0.99824 0.29343
 F 0.89708 2.26849 0.68955
 H -0.47974 -1.55571 -0.72376
 H 1.10714 -0.89346 -0.61063
 H -0.66440 -1.26621 1.01325
 H 1.61892 -0.36424 1.04725
 H -2.11600 -1.37995 -0.15751
 H 2.51856 0.41207 -0.28863
13
bifur_IRC_Distances_noMW_output/new_data/bifur_traj1_Distances point 119
C -1.08805 0.46303 -0.17478
 C 0.47983 1.08785 -0.02280
 C -0.46587 1.28736 -1.09258
 C -1.07442 -1.02916 0.00300
 C 1.48578 -0.01821 0.03441
 F -2.23707 0.99219 0.29561
 F 0.91417 2.27068 0.67379
 H -0.47199 -1.54982 -0.72152
 H 1.11360 -0.89061 -0.61221
 H -0.66375 -1.26636 1.01123
 H 1.60294 -0.36974 1.04452
 H -2.11518 -1.38541 -0.15599
 H 2.52001 0.40820 -0.28269
13
bifur_IRC_Distances_noMW_output/new_data/bifur_traj1_Distances point 120
C -1.09724 0.46301 -0.17162
 C 0.48736 1.09276 -0.02726
 C -0.46993 1.29258 -1.07877
 C -1.07535 -1.02920 0.00408
 C 1.48630 -0.01801 0.03382
 F -2.25061 0.98509 0.29658
 F 0.93329 2.27262 0.65612
 H -0.46590 -1.54393 -0.71921
 H 1.12276 -0.88631 -0.61439
 H -0.66456 -1.26706 1.00909
 H 1.58701 -0.37521 1.04136
 H -2.11522 -1.39121 -0.15387
 H 2.52209 0.40488 -0.27594
13
bifur_IRC_Distances_noMW_output/new_data/bifur_traj1_Distances point 121
C -1.10683 0.46270 -0.16843
 C 0.49537 1.09774 -0.03170
 C -0.47391 1.29753 -1.06372
 C -1.07703 -1.02942 0.00521
 C 1.48749 -0.01743 0.03322
 F -2.26427 0.97764 0.29679
 F 0.95280 2.27437 0.63780
 H -0.46101 -1.53825 -0.71703
 H 1.13304 -0.88134 -0.61693
 H -0.66615 -1.26804 1.00701
 H 1.57180 -0.38050 1.03816
 H -2.11574 -1.39698 -0.15154
 H 2.52445 0.40198 -0.26883
13
bifur_IRC_Distances_noMW_output/new_data/bifur_traj1_Distances point 122
C -1.10683 0.46270 -0.16843
 C 0.49537 1.09774 -0.03170
 C -0.47391 1.29753 -1.06372
 C -1.07703 -1.02942 0.00521
 C 1.48749 -0.01743 0.03322
 F -2.26427 0.97764 0.29679
 F 0.95280 2.27437 0.63780
 H -0.46101 -1.53825 -0.71703
 H 1.13304 -0.88134 -0.61693
 H -0.66615 -1.26804 1.00701
 H 1.57180 -0.38050 1.03816
 H -2.11574 -1.39698 -0.15154
 H 2.52445 0.40198 -0.26883
13
bifur_IRC_Distances_noMW_output/new_data/bifur_traj1_Distances point 123
C -1.12474 0.46198 -0.16218
 C 0.51039 1.10705 -0.04026
 C -0.48131 1.30659 -1.03435
 C -1.08060 -1.02992 0.00733
 C 1.49012 -0.01617 0.03213
 F -2.28950 0.96362 0.29716
 F 0.98907 2.27752 0.60203
 H -0.45243 -1.52767 -0.71309
 H 1.15309 -0.87159 -0.62250
 H -0.66999 -1.27022 1.00358
 H 1.54399 -0.39042 1.03235
 H -2.11702 -1.40762 -0.14759
 H 2.52894 0.39685 -0.25461
13
bifur_IRC_Distances_noMW_output/new_data/bifur_traj1_Distances point 124
C -1.13249 0.46186 -0.15891
 C 0.51676 1.11120 -0.04461
 C -0.48485 1.31093 -1.02145
 C -1.08171 -1.03000 0.00828
 C 1.49085 -0.01589 0.03167
 F -2.30063 0.95757 0.29883
 F 1.00517 2.27904 0.58469
 H -0.44714 -1.52241 -0.71107
 H 1.16202 -0.86747 -0.62542
 H -0.67189 -1.27129 1.00232
 H 1.53049 -0.39534 1.02984
 H -2.11726 -1.41242 -0.14665
 H 2.53067 0.39423 -0.24751
13
bifur_IRC_Distances_noMW_output/new_data/bifur_traj1_Distances point 125
C -1.13921 0.46210 -0.15532
 C 0.52209 1.11495 -0.04930
 C -0.48844 1.31532 -1.01048
 C -1.08189 -1.02985 0.00915
 C 1.49077 -0.01610 0.03124
 F -2.31067 0.95244 0.30263
 F 1.01978 2.28062 0.56742
 H -0.43999 -1.51682 -0.70871
 H 1.17001 -0.86418 -0.62843
 H -0.67371 -1.27234 1.00146
 H 1.51634 -0.40054 1.02755
 H -2.11692 -1.41692 -0.14692
 H 2.53182 0.39131 -0.24027
13
bifur_IRC_Distances_noMW_output/new_data/bifur_traj1_Distances point 126
C -1.14475 0.46282 -0.15123
 C 0.52620 1.11828 -0.05453
 C -0.49216 1.31990 -1.00195
 C -1.08086 -1.02938 0.00997
 C 1.48960 -0.01696 0.03081
 F -2.31952 0.94838 0.30934
 F 1.03282 2.28231 0.54999
 H -0.43018 -1.51066 -0.70579
 H 1.17697 -0.86190 -0.63160
 H -0.67547 -1.27337 1.00104
 H 1.50092 -0.40622 1.02544
 H -2.11581 -1.42113 -0.14874
 H 2.53223 0.38793 -0.23275
13
bifur_IRC_Distances_noMW_output/new_data/bifur_traj1_Distances point 127
C -1.14903 0.46409 -0.14655
 C 0.52898 1.12113 -0.06038
 C -0.49609 1.32469 -0.99614
 C -1.07847 -1.02856 0.01075
 C 1.48722 -0.01856 0.03038
 F -2.32710 0.94550 0.31936
 F 1.04420 2.28413 0.53233
 H -0.41727 -1.50380 -0.70213
 H 1.18294 -0.86072 -0.63496
 H -0.67726 -1.27441 1.00114
 H 1.48389 -0.41249 1.02345
 H -2.11385 -1.42504 -0.15233
 H 2.53182 0.38402 -0.22490
13
bifur_IRC_Distances_noMW_output/new_data/bifur_traj1_Distances point 128
C -1.15207 0.46586 -0.14131
 C 0.53048 1.12351 -0.06683
 C -0.50021 1.32965 -0.99299
 C -1.07480 -1.02740 0.01152
 C 1.48370 -0.02084 0.02989
 F -2.33337 0.94380 0.33254
 F 1.05394 2.28604 0.51455
 H -0.40132 -1.49625 -0.69770
 H 1.18808 -0.86058 -0.63857
 H -0.67920 -1.27551 1.00176
 H 1.46526 -0.41930 1.02151
 H -2.11111 -1.42863 -0.15763
 H 2.53063 0.37964 -0.21673
13
bifur_IRC_Distances_noMW_output/new_data/bifur_traj1_Distances point 129
C -1.15407 0.46803 -0.13561
 C 0.53093 1.12547 -0.07373
 C -0.50446 1.33467 -0.99197
 C -1.07018 -1.02598 0.01231
 C 1.47932 -0.02365 0.02933
 F -2.33845 0.94307 0.34814
 F 1.06224 2.28799 0.49678
 H -0.38298 -1.48819 -0.69257
 H 1.19271 -0.86122 -0.64248
 H -0.68146 -1.27672 1.00287
 H 1.44541 -0.42652 1.01954
 H -2.10783 -1.43191 -0.16431
 H 2.52882 0.37496 -0.20832
13
bifur_IRC_Distances_noMW_output/new_data/bifur_traj1_Distances point 130
C -1.15540 0.47040 -0.12964
 C 0.53073 1.12712 -0.08086
 C -0.50879 1.33963 -0.99214
 C -1.06507 -1.02443 0.01316
 C 1.47450 -0.02672 0.02868
 F -2.34265 0.94297 0.36509
 F 1.06955 2.28989 0.47907
 H -0.36322 -1.47985 -0.68694
 H 1.19726 -0.86225 -0.64671
 H -0.68414 -1.27808 1.00437
 H 1.42488 -0.43394 1.01747
 H -2.10431 -1.43493 -0.17184
 H 2.52666 0.37019 -0.19972
13
bifur_IRC_Distances_noMW_output/new_data/bifur_traj1_Distances point 131
C -1.15657 0.47276 -0.12355
 C 0.53042 1.12865 -0.08804
 C -0.51311 1.34444 -0.99232
 C -1.06005 -1.02288 0.01409
 C 1.46975 -0.02977 0.02794
 F -2.34646 0.94302 0.38217
 F 1.07654 2.29168 0.46126
 H -0.34323 -1.47145 -0.68107
 H 1.20226 -0.86320 -0.65129
 H -0.68738 -1.27963 1.00610
 H 1.40427 -0.44138 1.01524
 H -2.10093 -1.43780 -0.17962
 H 2.52449 0.36555 -0.19092
13
bifur_IRC_Distances_noMW_output/new_data/bifur_traj1_Distances point 132
C -1.15817 0.47486 -0.11750
 C 0.53060 1.13029 -0.09511
 C -0.51737 1.34903 -0.99116
 C -1.05572 -1.02149 0.01511
 C 1.46561 -0.03247 0.02715
 F -2.35048 0.94267 0.39819
 F 1.08399 2.29332 0.44301
 H -0.32434 -1.46324 -0.67526
 H 1.20828 -0.86350 -0.65624
 H -0.69125 -1.28142 1.00792
 H 1.38421 -0.44864 1.01277
 H -2.09804 -1.44068 -0.18706
 H 2.52267 0.36127 -0.18182
13
bifur_IRC_Distances_noMW_output/new_data/bifur_traj1_Distances point 133
C -1.15816 0.47486 -0.11750
 C 0.53060 1.13029 -0.09511
 C -0.51737 1.34903 -0.99116
 C -1.05572 -1.02149 0.01511
 C 1.46561 -0.03247 0.02715
 F -2.35048 0.94267 0.39819
 F 1.08399 2.29332 0.44301
 H -0.32434 -1.46324 -0.67526
 H 1.20828 -0.86350 -0.65624
 H -0.69125 -1.28142 1.00792
 H 1.38421 -0.44864 1.01277
 H -2.09804 -1.44068 -0.18706
 H 2.52267 0.36127 -0.18182
13
bifur_IRC_Distances_noMW_output/new_data/bifur_traj1_Distances point 134
C -1.16504 0.47729 -0.10626
 C 0.53493 1.13479 -0.10815
 C -0.52523 1.35720 -0.97949
 C -1.05174 -1.01990 0.01731
 C 1.46154 -0.03545 0.02561
 F -2.36159 0.93862 0.42214
 F 1.10331 2.29586 0.40384
 H -0.29586 -1.44864 -0.66525
 H 1.22531 -0.86007 -0.66711
 H -0.70093 -1.28579 1.01103
 H 1.34902 -0.46162 1.00709
 H -2.09529 -1.44708 -0.19846
 H 2.52157 0.35479 -0.16230
13
bifur_IRC_Distances_noMW_output/new_data/bifur_traj1_Distances point 135
C -1.17092 0.47729 -0.10153
 C 0.53972 1.13787 -0.11364
 C -0.52854 1.36059 -0.96747
 C -1.05288 -1.01991 0.01837
 C 1.46233 -0.03530 0.02503
 F -2.36934 0.93430 0.42813
 F 1.11578 2.29668 0.38314
 H -0.28873 -1.44289 -0.66184
 H 1.23624 -0.85584 -0.67270
 H -0.70625 -1.28821 1.01201
 H 1.33566 -0.46682 1.00404
 H -2.09584 -1.45071 -0.20146
 H 2.52276 0.35295 -0.15209
13
bifur_IRC_Distances_noMW_output/new_data/bifur_traj1_Distances point 136
C -1.17813 0.47654 -0.09765
 C 0.54598 1.14141 -0.11816
 C -0.53129 1.36350 -0.95185
 C -1.05585 -1.02042 0.01931
 C 1.46479 -0.03415 0.02466
 F -2.37834 0.92863 0.42979
 F 1.12956 2.29726 0.36263
 H -0.28657 -1.43844 -0.65980
 H 1.24777 -0.85030 -0.67805
 H -0.71119 -1.29051 1.01253
 H 1.32573 -0.47096 1.00112
 H -2.09751 -1.45453 -0.20248
 H 2.52503 0.35197 -0.14206
13
bifur_IRC_Distances_noMW_output/new_data/bifur_traj1_Distances point 137
C -1.18608 0.47525 -0.09475
 C 0.55308 1.14522 -0.12160
 C -0.53346 1.36600 -0.93388
 C -1.06003 -1.02128 0.02008
 C 1.46838 -0.03231 0.02451
 F -2.38804 0.92208 0.42757
 F 1.14380 2.29771 0.34334
 H -0.28851 -1.43524 -0.65912
 H 1.25879 -0.84410 -0.68289
 H -0.71517 -1.29245 1.01262
 H 1.31907 -0.47410 0.99851
 H -2.09989 -1.45838 -0.20168
 H 2.52806 0.35161 -0.13270
13
bifur_IRC_Distances_noMW_output/new_data/bifur_traj1_Distances point 138
C -1.19417 0.47366 -0.09287
 C 0.56041 1.14908 -0.12395
 C -0.53508 1.36818 -0.91493
 C -1.06475 -1.02233 0.02066
 C 1.47250 -0.03011 0.02455
 F -2.39793 0.91514 0.42212
 F 1.15768 2.29814 0.32622
 H -0.29346 -1.43319 -0.65967
 H 1.26838 -0.83787 -0.68702
 H -0.71777 -1.29385 1.01235
 H 1.31528 -0.47633 0.99636
 H -2.10259 -1.46212 -0.19932
 H 2.53151 0.35160 -0.12449
13
bifur_IRC_Distances_noMW_output/new_data/bifur_traj1_Distances point 139
C -1.20199 0.47193 -0.09199
 C 0.56755 1.15285 -0.12520
 C -0.53620 1.37008 -0.89603
 C -1.06958 -1.02345 0.02107
 C 1.47676 -0.02779 0.02475
 F -2.40758 0.90818 0.41402
 F 1.17068 2.29862 0.31186
 H -0.30053 -1.43215 -0.66129
 H 1.27605 -0.83203 -0.69032
 H -0.71886 -1.29463 1.01176
 H 1.31394 -0.47776 0.99474
 H -2.10533 -1.46563 -0.19564
 H 2.53511 0.35178 -0.11774
13
bifur_IRC_Distances_noMW_output/new_data/bifur_traj1_Distances point 140
C -1.20933 0.47015 -0.09206
 C 0.57428 1.15645 -0.12544
 C -0.53689 1.37172 -0.87779
 C -1.07428 -1.02458 0.02133
 C 1.48095 -0.02546 0.02507
 F -2.41676 0.90141 0.40373
 F 1.18251 2.29918 0.30057
 H -0.30914 -1.43202 -0.66382
 H 1.28169 -0.82676 -0.69276
 H -0.71847 -1.29480 1.01089
 H 1.31471 -0.47848 0.99367
 H -2.10798 -1.46884 -0.19079
 H 2.53870 0.35204 -0.11259
13
bifur_IRC_Distances_noMW_output/new_data/bifur_traj1_Distances point 141
C -1.21607 0.46836 -0.09301
 C 0.58049 1.15980 -0.12472
 C -0.53718 1.37311 -0.86061
 C -1.07875 -1.02570 0.02145
 C 1.48497 -0.02319 0.02547
 F -2.42529 0.89495 0.39161
 F 1.19305 2.29979 0.29242
 H -0.31890 -1.43271 -0.66710
 H 1.28539 -0.82214 -0.69433
 H -0.71676 -1.29440 1.00974
 H 1.31732 -0.47853 0.99313
 H -2.11048 -1.47171 -0.18495
 H 2.54221 0.35236 -0.10911
13
bifur_IRC_Distances_noMW_output/new_data/bifur_traj1_Distances point 142
C -1.22212 0.46661 -0.09471
 C 0.58611 1.16286 -0.12317
 C -0.53713 1.37422 -0.84478
 C -1.08292 -1.02677 0.02146
 C 1.48875 -0.02101 0.02593
 F -2.43304 0.88892 0.37811
 F 1.20220 2.30046 0.28734
 H -0.32943 -1.43413 -0.67098
 H 1.28732 -0.81819 -0.69509
 H -0.71396 -1.29351 1.00835
 H 1.32148 -0.47798 0.99308
 H -2.11280 -1.47420 -0.17828
 H 2.54555 0.35273 -0.10725
13
bifur_IRC_Distances_noMW_output/new_data/bifur_traj1_Distances point 143
C -1.22741 0.46494 -0.09702
 C 0.59104 1.16558 -0.12094
 C -0.53680 1.37506 -0.83059
 C -1.08673 -1.02778 0.02138
 C 1.49223 -0.01898 0.02641
 F -2.43988 0.88342 0.36378
 F 1.20990 2.30113 0.28506
 H -0.34029 -1.43611 -0.67522
 H 1.28777 -0.81491 -0.69513
 H -0.71039 -1.29226 1.00679
 H 1.32681 -0.47694 0.99345
 H -2.11493 -1.47629 -0.17110
 H 2.54866 0.35314 -0.10688
13
bifur_IRC_Distances_noMW_output/new_data/bifur_traj1_Distances point 144
C -1.22741 0.46494 -0.09702
 C 0.59105 1.16558 -0.12094
 C -0.53680 1.37506 -0.83059
 C -1.08673 -1.02778 0.02138
 C 1.49223 -0.01898 0.02641
 F -2.43988 0.88342 0.36378
 F 1.20990 2.30113 0.28506
 H -0.34029 -1.43611 -0.67522
 H 1.28777 -0.81491 -0.69513
 H -0.71039 -1.29226 1.00679
 H 1.32681 -0.47694 0.99345
 H -2.11493 -1.47629 -0.17110
 H 2.54866 0.35314 -0.10688
13
bifur_IRC_Distances_noMW_output/new_data/bifur_traj1_Distances point 145
C -1.23553 0.46202 -0.10251
 C 0.59872 1.16987 -0.11544
 C -0.53566 1.37604 -0.80792
 C -1.09296 -1.02951 0.02110
 C 1.49800 -0.01554 0.02730
 F -2.45049 0.87442 0.33563
 F 1.22104 2.30242 0.28685
 H -0.36085 -1.44091 -0.68376
 H 1.28554 -0.81029 -0.69370
 H -0.70221 -1.28922 1.00351
 H 1.33895 -0.47402 0.99497
 H -2.11845 -1.47925 -0.15669
 H 2.55390 0.35396 -0.10937
13
bifur_IRC_Distances_noMW_output/new_data/bifur_traj1_Distances point 146
C -1.23842 0.46086 -0.10519
 C 0.60148 1.17145 -0.11270
 C -0.53503 1.37630 -0.79951
 C -1.09530 -1.03018 0.02095
 C 1.50018 -0.01422 0.02767
 F -2.45430 0.87100 0.32329
 F 1.22476 2.30300 0.28948
 H -0.36954 -1.44326 -0.68753
 H 1.28366 -0.80881 -0.69265
 H -0.69830 -1.28771 1.00201
 H 1.34467 -0.47251 0.99586
 H -2.11979 -1.48023 -0.15029
 H 2.55594 0.35430 -0.11141
13
bifur_IRC_Distances_noMW_output/new_data/bifur_traj1_Distances point 147
C -1.24071 0.45990 -0.10753
 C 0.60367 1.17272 -0.11029
 C -0.53448 1.37647 -0.79270
 C -1.09720 -1.03073 0.02082
 C 1.50196 -0.01314 0.02797
 F -2.45732 0.86822 0.31276
 F 1.22762 2.30349 0.29216
 H -0.37682 -1.44531 -0.69074
 H 1.28185 -0.80768 -0.69166
 H -0.69491 -1.28639 1.00072
 H 1.34962 -0.47117 0.99668
 H -2.12089 -1.48097 -0.14480
 H 2.55761 0.35458 -0.11339
13
bifur_IRC_Distances_noMW_output/new_data/bifur_traj1_Distances point 148
C -1.24266 0.45909 -0.10941
 C 0.60554 1.17378 -0.10835
 C -0.53405 1.37661 -0.78686
 C -1.09885 -1.03120 0.02073
 C 1.50350 -0.01220 0.02820
 F -2.45983 0.86588 0.30406
 F 1.23009 2.30385 0.29413
 H -0.38285 -1.44698 -0.69337
 H 1.28060 -0.80665 -0.69093
 H -0.69229 -1.28537 0.99966
 H 1.35365 -0.47008 0.99731
 H -2.12188 -1.48158 -0.14027
 H 2.55903 0.35485 -0.11491
13
bifur_IRC_Distances_noMW_output/new_data/bifur_traj1_Distances point 149
C -1.24462 0.45831 -0.11074
 C 0.60743 1.17477 -0.10694
 C -0.53378 1.37674 -0.78103
 C -1.10057 -1.03166 0.02070
 C 1.50508 -0.01126 0.02838
 F -2.46220 0.86366 0.29683
 F 1.23271 2.30403 0.29461
 H -0.38805 -1.44826 -0.69551
 H 1.28042 -0.80536 -0.69066
 H -0.69069 -1.28476 0.99881
 H 1.35681 -0.46923 0.99771
 H -2.12293 -1.48220 -0.13656
 H 2.56038 0.35521 -0.11561
13
bifur_IRC_Distances_noMW_output/new_data/bifur_traj1_Distances point 150
C -1.24701 0.45743 -0.11150
 C 0.60979 1.17587 -0.10609
 C -0.53368 1.37687 -0.77401
 C -1.10277 -1.03223 0.02075
 C 1.50707 -0.01009 0.02853
 F -2.46488 0.86118 0.29044
 F 1.23614 2.30396 0.29283
 H -0.39310 -1.44919 -0.69731
 H 1.28191 -0.80340 -0.69106
 H -0.69034 -1.28465 0.99815
 H 1.35930 -0.46861 0.99780
 H -2.12433 -1.48294 -0.13339
 H 2.56190 0.35581 -0.11514
13
bifur_IRC_Distances_noMW_output/new_data/bifur_traj1_Distances point 151
C -1.25035 0.45626 -0.11164
 C 0.61309 1.17727 -0.10583
 C -0.53377 1.37702 -0.76435
 C -1.10594 -1.03300 0.02090
 C 1.50989 -0.00845 0.02865
 F -2.46837 0.85797 0.28416
 F 1.24116 2.30354 0.28783
 H -0.39873 -1.44982 -0.69899
 H 1.28574 -0.80026 -0.69237
 H -0.69153 -1.28517 0.99763
 H 1.36131 -0.46817 0.99752
 H -2.12638 -1.48398 -0.13042
 H 2.56389 0.35679 -0.11308
13
bifur_IRC_Distances_noMW_output/new_data/bifur_traj1_Distances point 152
C -1.25511 0.45468 -0.11106
 C 0.61781 1.17919 -0.10624
 C -0.53412 1.37726 -0.75056
 C -1.11050 -1.03409 0.02118
 C 1.51390 -0.00613 0.02878
 F -2.47319 0.85359 0.27736
 F 1.24855 2.30270 0.27847
 H -0.40555 -1.45014 -0.70070
 H 1.29259 -0.79548 -0.69490
 H -0.69455 -1.28645 0.99721
 H 1.36293 -0.46794 0.99678
 H -2.12935 -1.48548 -0.12741
 H 2.56660 0.35829 -0.10890
13
bifur_IRC_Distances_noMW_output/new_data/bifur_traj1_Distances point 153
C -1.26159 0.45263 -0.10961
 C 0.62421 1.18176 -0.10746
 C -0.53480 1.37771 -0.73162
 C -1.11661 -1.03552 0.02160
 C 1.51926 -0.00304 0.02892
 F -2.47972 0.84776 0.26989
 F 1.25884 2.30141 0.26366
 H -0.41364 -1.45002 -0.70251
 H 1.30283 -0.78879 -0.69893
 H -0.69953 -1.28857 0.99696
 H 1.36394 -0.46803 0.99550
 H -2.13336 -1.48758 -0.12434
 H 2.57018 0.36030 -0.10207
13
bifur_IRC_Distances_noMW_output/new_data/bifur_traj1_Distances point 154
C -1.26967 0.45022 -0.10711
 C 0.63211 1.18500 -0.10968
 C -0.53589 1.37855 -0.70759
 C -1.12399 -1.03721 0.02214
 C 1.52570 0.00065 0.02912
 F -2.48795 0.84058 0.26237
 F 1.27200 2.29973 0.24284
 H -0.42235 -1.44924 -0.70431
 H 1.31621 -0.78039 -0.70456
 H -0.70633 -1.29150 0.99695
 H 1.36386 -0.46867 0.99364
 H -2.13821 -1.49035 -0.12158
 H 2.57452 0.36263 -0.09224
13
bifur_IRC_Distances_noMW_output/new_data/bifur_traj1_Distances point 155
C -1.26967 0.45022 -0.10711
 C 0.63211 1.18500 -0.10968
 C -0.53589 1.37855 -0.70759
 C -1.12399 -1.03721 0.02214
 C 1.52570 0.00065 0.02912
 F -2.48795 0.84058 0.26237
 F 1.27200 2.29973 0.24284
 H -0.42235 -1.44924 -0.70431
 H 1.31621 -0.78039 -0.70456
 H -0.70633 -1.29150 0.99695
 H 1.36385 -0.46867 0.99364
 H -2.13821 -1.49035 -0.12158
 H 2.57453 0.36263 -0.09224
13
bifur_IRC_Distances_noMW_output/new_data/bifur_traj1_Distances point 156
C -1.28855 0.44527 -0.09877
 C 0.65021 1.19278 -0.11733
 C -0.53924 1.38174 -0.64952
 C -1.14002 -1.04080 0.02338
 C 1.53962 0.00857 0.02976
 F -2.50779 0.82410 0.25129
 F 1.30381 2.29578 0.18502
 H -0.43762 -1.44505 -0.70707
 H 1.34877 -0.76079 -0.71980
 H -0.72348 -1.29912 0.99805
 H 1.35884 -0.47223 0.98822
 H -2.14886 -1.49747 -0.11909
 H 2.58430 0.36720 -0.06414
13
bifur_IRC_Distances_noMW_output/new_data/bifur_traj1_Distances point 157
C -1.29839 0.44302 -0.09309
 C 0.65945 1.19695 -0.12259
 C -0.54131 1.38403 -0.61807
 C -1.14782 -1.04248 0.02395
 C 1.54636 0.01235 0.03026
 F -2.51841 0.81566 0.24907
 F 1.32082 2.29365 0.14974
 H -0.44316 -1.44168 -0.70776
 H 1.36636 -0.75054 -0.72873
 H -0.73303 -1.30350 0.99917
 H 1.35394 -0.47512 0.98469
 H -2.15410 -1.50151 -0.12002
 H 2.58928 0.36917 -0.04661
13
bifur_IRC_Distances_noMW_output/new_data/bifur_traj1_Distances point 158
C -1.30821 0.44095 -0.08648
 C 0.66857 1.20116 -0.12869
 C -0.54351 1.38667 -0.58578
 C -1.15533 -1.04407 0.02443
 C 1.55284 0.01596 0.03090
 F -2.52916 0.80734 0.24938
 F 1.33801 2.29141 0.11077
 H -0.44726 -1.43755 -0.70791
 H 1.38444 -0.74021 -0.73824
 H -0.74310 -1.30821 1.00062
 H 1.34767 -0.47865 0.98055
 H -2.15922 -1.50575 -0.12254
 H 2.59427 0.37095 -0.02701
13
bifur_IRC_Distances_noMW_output/new_data/bifur_traj1_Distances point 159
C -1.31795 0.43908 -0.07891
 C 0.67752 1.20538 -0.13563
 C -0.54579 1.38960 -0.55280
 C -1.16261 -1.04557 0.02481
 C 1.55909 0.01940 0.03169
 F -2.53993 0.79920 0.25249
 F 1.35519 2.28902 0.06806
 H -0.44996 -1.43270 -0.70743
 H 1.40306 -0.72976 -0.74820
 H -0.75376 -1.31329 1.00237
 H 1.34009 -0.48281 0.97564
 H -2.16428 -1.51014 -0.12680
 H 2.59930 0.37259 -0.00530
13
bifur_IRC_Distances_noMW_output/new_data/bifur_traj1_Distances point 160
C -1.32754 0.43740 -0.07031
 C 0.68625 1.20956 -0.14342
 C -0.54807 1.39276 -0.51939
 C -1.16964 -1.04698 0.02508
 C 1.56513 0.02268 0.03265
 F -2.55056 0.79135 0.25877
 F 1.37215 2.28644 0.02155
 H -0.45116 -1.42708 -0.70620
 H 1.42231 -0.71920 -0.75848
 H -0.76516 -1.31881 1.00437
 H 1.33118 -0.48759 0.96981
 H -2.16931 -1.51464 -0.13297
 H 2.60442 0.37412 0.01853
13
bifur_IRC_Distances_noMW_output/new_data/bifur_traj1_Distances point 161
C -1.33681 0.43594 -0.06070
 C 0.69461 1.21361 -0.15203
 C -0.55029 1.39607 -0.48615
 C -1.17636 -1.04828 0.02522
 C 1.57089 0.02575 0.03375
 F -2.56083 0.78395 0.26860
 F 1.38853 2.28368 -0.02842
 H -0.45068 -1.42070 -0.70403
 H 1.44215 -0.70860 -0.76885
 H -0.77738 -1.32480 1.00657
 H 1.32087 -0.49298 0.96290
 H -2.17430 -1.51917 -0.14117
 H 2.60959 0.37555 0.04431
13
bifur_IRC_Distances_noMW_output/new_data/bifur_traj1_Distances point 162
C -1.34552 0.43474 -0.05021
 C 0.70240 1.21741 -0.16133
 C -0.55236 1.39940 -0.45397
 C -1.18267 -1.04945 0.02525
 C 1.57629 0.02855 0.03494
 F -2.57041 0.77723 0.28214
 F 1.40384 2.28075 -0.08090
 H -0.44832 -1.41362 -0.70082
 H 1.46244 -0.69812 -0.77900
 H -0.79044 -1.33124 1.00889
 H 1.30920 -0.49891 0.95486
 H -2.17923 -1.52360 -0.15134
 H 2.61479 0.37686 0.07149
13
bifur_IRC_Distances_noMW_output/new_data/bifur_traj1_Distances point 163
C -1.35345 0.43381 -0.03910
 C 0.70942 1.22086 -0.17105
 C -0.55421 1.40264 -0.42383
 C -1.18846 -1.05046 0.02520
 C 1.58125 0.03102 0.03616
 F -2.57897 0.77135 0.29907
 F 1.41761 2.27773 -0.13439
 H -0.44408 -1.40600 -0.69658
 H 1.48290 -0.68797 -0.78860
 H -0.80422 -1.33804 1.01124
 H 1.29632 -0.50522 0.94581
 H -2.18405 -1.52777 -0.16315
 H 2.61993 0.37804 0.09922
13
bifur_IRC_Distances_noMW_output/new_data/bifur_traj1_Distances point 164
C -1.36044 0.43314 -0.02774
 C 0.71558 1.22389 -0.18087
 C -0.55577 1.40564 -0.39647
 C -1.19367 -1.05130 0.02512
 C 1.58570 0.03315 0.03731
 F -2.58629 0.76642 0.31863
 F 1.42953 2.27470 -0.18718
 H -0.43810 -1.39805 -0.69148
 H 1.50320 -0.67833 -0.79740
 H -0.81853 -1.34505 1.01354
 H 1.28254 -0.51173 0.93604
 H -2.18871 -1.53157 -0.17602
 H 2.62494 0.37908 0.12652
13
bifur_IRC_Distances_noMW_output/new_data/bifur_traj1_Distances point 165
C -1.36645 0.43269 -0.01651
 C 0.72085 1.22647 -0.19047
 C -0.55703 1.40835 -0.37223
 C -1.19829 -1.05197 0.02505
 C 1.58966 0.03494 0.03833
 F -2.59235 0.76240 0.33975
 F 1.43953 2.27176 -0.23773
 H -0.43074 -1.39003 -0.68583
 H 1.52304 -0.66933 -0.80525
 H -0.83306 -1.35211 1.01571
 H 1.26825 -0.51822 0.92592
 H -2.19317 -1.53491 -0.18924
 H 2.62977 0.37997 0.15250
13
bifur_IRC_Distances_noMW_output/new_data/bifur_traj1_Distances point 166
C -1.36645 0.43269 -0.01651
 C 0.72085 1.22647 -0.19047
 C -0.55703 1.40835 -0.37223
 C -1.19829 -1.05197 0.02505
 C 1.58966 0.03494 0.03833
 F -2.59235 0.76240 0.33975
 F 1.43953 2.27176 -0.23773
 H -0.43074 -1.39003 -0.68583
 H 1.52304 -0.66933 -0.80525
 H -0.83306 -1.35211 1.01571
 H 1.26825 -0.51822 0.92592
 H -2.19317 -1.53491 -0.18925
 H 2.62977 0.37997 0.15250
13
bifur_IRC_Distances_noMW_output/new_data/bifur_traj1_Distances point 167
C -1.37599 0.43220 0.00440
 C 0.72920 1.23056 -0.20803
 C -0.55873 1.41280 -0.33235
 C -1.20612 -1.05298 0.02507
 C 1.59637 0.03775 0.03986
 F -2.60126 0.75641 0.38226
 F 1.45461 2.26638 -0.32858
 H -0.41394 -1.37469 -0.67426
 H 1.56042 -0.65332 -0.81816
 H -0.86168 -1.36573 1.01961
 H 1.23981 -0.53045 0.90607
 H -2.20148 -1.54028 -0.21432
 H 2.63879 0.38135 0.19845
13
bifur_IRC_Distances_noMW_output/new_data/bifur_traj1_Distances point 168
C -1.38012 0.43176 0.00737
 C 0.73866 1.24341 0.10140
 C -0.54893 1.43396 0.23607
 C -1.20839 -1.05099 0.09380
 C 1.59678 0.03396 -0.10256
 F -2.61890 0.72731 -0.35651
 F 1.47030 2.28231 0.15446
 H -0.37876 -1.31689 0.77785
 H 1.60823 -0.58880 0.80736
 H -0.91094 -1.43917 -0.88929
 H 1.19294 -0.59911 -0.90206
 H -2.19352 -1.52000 0.41482
 H 2.63266 0.36225 -0.34270
13
bifur_IRC_Distances_noMW_output/new_data/bifur_traj1_Distances point 169
C -1.38436 0.43089 0.00121
 C 0.74276 1.24582 0.10325
 C -0.54922 1.43496 0.21755
 C -1.21188 -1.05118 0.09932
 C 1.59969 0.03493 -0.10717
 F -2.62383 0.72270 -0.36944
 F 1.47783 2.28299 0.18255
 H -0.36997 -1.30889 0.77667
 H 1.62700 -0.57948 0.80832
 H -0.92620 -1.44742 -0.88406
 H 1.17886 -0.60573 -0.89386
 H -2.19623 -1.52023 0.43362
 H 2.63555 0.36063 -0.36797
13
bifur_IRC_Distances_noMW_output/new_data/bifur_traj1_Distances point 170
C -1.38896 0.42979 -0.00449
 C 0.74720 1.24838 0.10455
 C -0.54942 1.43566 0.19843
 C -1.21584 -1.05152 0.10457
 C 1.60307 0.03620 -0.11148
 F -2.62910 0.71771 -0.38058
 F 1.48570 2.28371 0.20939
 H -0.36315 -1.30153 0.77635
 H 1.64513 -0.56999 0.80887
 H -0.94060 -1.45529 -0.87877
 H 1.16645 -0.61176 -0.88586
 H -2.19930 -1.52057 0.45028
 H 2.63883 0.35921 -0.39127
13
bifur_IRC_Distances_noMW_output/new_data/bifur_traj1_Distances point 171
C -1.39436 0.42832 -0.00992
 C 0.75240 1.25128 0.10518
 C -0.54956 1.43603 0.17731
 C -1.22068 -1.05207 0.10965
 C 1.60725 0.03797 -0.11552
 F -2.63519 0.71190 -0.38981
 F 1.49457 2.28446 0.23595
 H -0.35914 -1.29474 0.77731
 H 1.66285 -0.55980 0.80914
 H -0.95406 -1.46292 -0.87325
 H 1.15616 -0.61726 -0.87782
 H -2.20306 -1.52122 0.46464
 H 2.64282 0.35805 -0.41286
13
bifur_IRC_Distances_noMW_output/new_data/bifur_traj1_Distances point 172
C -1.40088 0.42639 -0.01518
 C 0.75863 1.25471 0.10505
 C -0.54967 1.43605 0.15329
 C -1.22666 -1.05292 0.11461
 C 1.61248 0.04038 -0.11928
 F -2.64246 0.70498 -0.39707
 F 1.50493 2.28528 0.26283
 H -0.35861 -1.28849 0.77989
 H 1.68020 -0.54858 0.80918
 H -0.96641 -1.47035 -0.86741
 H 1.14834 -0.62228 -0.86960
 H -2.20769 -1.52234 0.47656
 H 2.64779 0.35717 -0.43287
13
bifur_IRC_Distances_noMW_output/new_data/bifur_traj1_Distances point 173
C -1.40852 0.42401 -0.02021
 C 0.76588 1.25868 0.10415
 C -0.54976 1.43576 0.12666
 C -1.23369 -1.05403 0.11942
 C 1.61869 0.04339 -0.12273
 F -2.65100 0.69694 -0.40240
 F 1.51682 2.28620 0.28977
 H -0.36155 -1.28277 0.78408
 H 1.69693 -0.53640 0.80901
 H -0.97740 -1.47748 -0.86137
 H 1.14303 -0.62683 -0.86124
 H -2.21315 -1.52400 0.48598
 H 2.65373 0.35653 -0.45110
13
bifur_IRC_Distances_noMW_output/new_data/bifur_traj1_Distances point 174
C -1.41690 0.42138 -0.02487
 C 0.77375 1.26304 0.10259
 C -0.54984 1.43526 0.09889
 C -1.24132 -1.05532 0.12396
 C 1.62547 0.04678 -0.12582
 F -2.66046 0.68818 -0.40606
 F 1.52971 2.28728 0.31578
 H -0.36717 -1.27757 0.78946
 H 1.71253 -0.52382 0.80864
 H -0.98683 -1.48411 -0.85546
 H 1.13982 -0.63094 -0.85301
 H -2.21907 -1.52615 0.49314
 H 2.66030 0.35600 -0.46726
13
bifur_IRC_Distances_noMW_output/new_data/bifur_traj1_Distances point 175
C -1.42551 0.41868 -0.02900
 C 0.78176 1.26756 0.10059
 C -0.54993 1.43469 0.07169
 C -1.24899 -1.05665 0.12812
 C 1.63231 0.05024 -0.12852
 F -2.67033 0.67921 -0.40835
 F 1.54292 2.28851 0.33980
 H -0.37429 -1.27287 0.79545
 H 1.72661 -0.51149 0.80815
 H -0.99465 -1.49005 -0.84999
 H 1.13805 -0.63465 -0.84519
 H -2.22503 -1.52863 0.49846
 H 2.66708 0.35544 -0.48121
13
bifur_IRC_Distances_noMW_output/new_data/bifur_traj1_Distances point 176
C -1.43396 0.41608 -0.03255
 C 0.78955 1.27206 0.09832
 C -0.55004 1.43416 0.04610
 C -1.25632 -1.05794 0.13184
 C 1.63887 0.05358 -0.13083
 F -2.68020 0.67041 -0.40958
 F 1.55590 2.28988 0.36129
 H -0.38205 -1.26862 0.80159
 H 1.73900 -0.49985 0.80761
 H -1.00096 -1.49524 -0.84516
 H 1.13719 -0.63803 -0.83795
 H -2.23072 -1.53131 0.50234
 H 2.67373 0.35480 -0.49304
13
bifur_IRC_Distances_noMW_output/new_data/bifur_traj1_Distances point 177
C -1.43396 0.41608 -0.03255
 C 0.78955 1.27206 0.09832
 C -0.55004 1.43416 0.04611
 C -1.25631 -1.05794 0.13184
 C 1.63886 0.05358 -0.13083
 F -2.68020 0.67041 -0.40958
 F 1.55590 2.28988 0.36129
 H -0.38204 -1.26862 0.80159
 H 1.73900 -0.49985 0.80761
 H -1.00096 -1.49524 -0.84516
 H 1.13719 -0.63803 -0.83796
 H -2.23072 -1.53131 0.50234
 H 2.67373 0.35480 -0.49304
13
bifur_IRC_Distances_noMW_output/new_data/bifur_traj1_Distances point 178
C -1.44979 0.41140 -0.03805
 C 0.80393 1.28071 0.09337
 C -0.55037 1.43341 0.00088
 C -1.26937 -1.06026 0.13798
 C 1.65060 0.05958 -0.13438
 F -2.69926 0.65397 -0.40955
 F 1.58038 2.29295 0.39665
 H -0.39766 -1.26126 0.81344
 H 1.75898 -0.47918 0.80676
 H -1.00971 -1.50350 -0.83753
 H 1.13702 -0.64400 -0.82530
 H -2.24084 -1.53698 0.50702
 H 2.68610 0.35316 -0.51129
13
bifur_IRC_Distances_noMW_output/new_data/bifur_traj1_Distances point 179
C -1.45708 0.40935 -0.04013
 C 0.81044 1.28480 0.09080
 C -0.55060 1.43322 -0.01887
 C -1.27504 -1.06127 0.14048
 C 1.65571 0.06219 -0.13570
 F -2.70830 0.64641 -0.40858
 F 1.59175 2.29460 0.41094
 H -0.40506 -1.25802 0.81894
 H 1.76690 -0.47015 0.80654
 H -1.01253 -1.50673 -0.83465
 H 1.13729 -0.64669 -0.81977
 H -2.24522 -1.53986 0.50830
 H 2.69173 0.35215 -0.51830
13
bifur_IRC_Distances_noMW_output/new_data/bifur_traj1_Distances point 180
C -1.46387 0.40750 -0.04183
 C 0.81645 1.28868 0.08827
 C -0.55088 1.43319 -0.03676
 C -1.28011 -1.06216 0.14266
 C 1.66030 0.06451 -0.13679
 F -2.71691 0.63936 -0.40719
 F 1.60244 2.29630 0.42326
 H -0.41187 -1.25501 0.82403
 H 1.77370 -0.46197 0.80648
 H -1.01459 -1.50946 -0.83233
 H 1.13754 -0.64925 -0.81471
 H -2.24912 -1.54271 0.50917
 H 2.69693 0.35103 -0.52424
13
bifur_IRC_Distances_noMW_output/new_data/bifur_traj1_Distances point 181
C -1.47007 0.40589 -0.04322
 C 0.82187 1.29229 0.08586
 C -0.55118 1.43327 -0.05262
 C -1.28455 -1.06294 0.14454
 C 1.66432 0.06652 -0.13769
 F -2.72490 0.63293 -0.40563
 F 1.61226 2.29800 0.43377
 H -0.41786 -1.25222 0.82860
 H 1.77954 -0.45470 0.80653
 H -1.01613 -1.51179 -0.83050
 H 1.13761 -0.65166 -0.81016
 H -2.25253 -1.54542 0.50986
 H 2.70162 0.34982 -0.52934
13
bifur_IRC_Distances_noMW_output/new_data/bifur_traj1_Distances point 182
C -1.47549 0.40451 -0.04434
 C 0.82659 1.29550 0.08369
 C -0.55147 1.43342 -0.06619
 C -1.28832 -1.06358 0.14617
 C 1.66774 0.06822 -0.13846
 F -2.73200 0.62728 -0.40418
 F 1.62092 2.29959 0.44259
 H -0.42285 -1.24968 0.83254
 H 1.78457 -0.44841 0.80663
 H -1.01741 -1.51376 -0.82908
 H 1.13744 -0.65386 -0.80618
 H -2.25542 -1.54786 0.51054
 H 2.70570 0.34864 -0.53371
13
bifur_IRC_Distances_noMW_output/new_data/bifur_traj1_Distances point 183
C -1.47997 0.40339 -0.04523
 C 0.83048 1.29816 0.08191
 C -0.55172 1.43355 -0.07716
 C -1.29140 -1.06410 0.14753
 C 1.67054 0.06959 -0.13913
 F -2.73789 0.62262 -0.40310
 F 1.62809 2.30094 0.44979
 H -0.42678 -1.24752 0.83575
 H 1.78883 -0.44321 0.80667
 H -1.01858 -1.51541 -0.82798
 H 1.13710 -0.65573 -0.80291
 H -2.25778 -1.54988 0.51126
 H 2.70908 0.34760 -0.53738
13
bifur_IRC_Distances_noMW_output/new_data/bifur_traj1_Distances point 184
C -1.48336 0.40252 -0.04594
 C 0.83344 1.30016 0.08058
 C -0.55188 1.43359 -0.08533
 C -1.29380 -1.06451 0.14861
 C 1.67271 0.07067 -0.13970
 F -2.74231 0.61909 -0.40252
 F 1.63350 2.30193 0.45537
 H -0.42972 -1.24586 0.83821
 H 1.79227 -0.43919 0.80661
 H -1.01968 -1.51674 -0.82711
 H 1.13680 -0.65713 -0.80048
 H -2.25963 -1.55138 0.51195
 H 2.71166 0.34685 -0.54024
13
bifur_IRC_Distances_noMW_output/new_data/bifur_traj1_Distances point 185
C -1.48562 0.40189 -0.04647
 C 0.83546 1.30144 0.07976
 C -0.55194 1.43349 -0.09071
 C -1.29555 -1.06481 0.14938
 C 1.67429 0.07147 -0.14013
 F -2.74515 0.61674 -0.40241
 F 1.63705 2.30249 0.45932
 H -0.43192 -1.24483 0.83995
 H 1.79476 -0.43640 0.80642
 H -1.02062 -1.51770 -0.82643
 H 1.13680 -0.65795 -0.79897
 H -2.26099 -1.55232 0.51243
 H 2.71343 0.34649 -0.54214
13
bifur_IRC_Distances_noMW_output/new_data/bifur_traj1_Distances point 186
C -1.48681 0.40147 -0.04684
 C 0.83658 1.30203 0.07940
 C -0.55188 1.43321 -0.09354
 C -1.29673 -1.06504 0.14980
 C 1.67535 0.07205 -0.14039
 F -2.74647 0.61553 -0.40261
 F 1.63879 2.30259 0.46170
 H -0.43371 -1.24450 0.84109
 H 1.79617 -0.43478 0.80614
 H -1.02124 -1.51828 -0.82590
 H 1.13741 -0.65813 -0.79839
 H -2.26192 -1.55273 0.51246
 H 2.71446 0.34658 -0.54292
13
bifur_IRC_Distances_noMW_output/new_data/bifur_traj1_Distances point 187
C -1.48709 0.40118 -0.04708
 C 0.83696 1.30200 0.07943
 C -0.55171 1.43271 -0.09429
 C -1.29751 -1.06524 0.14989
 C 1.67603 0.07252 -0.14044
 F -2.74644 0.61528 -0.40295
 F 1.63897 2.30221 0.46267
 H -0.43559 -1.24492 0.84184
 H 1.79647 -0.43414 0.80576
 H -1.02139 -1.51844 -0.82545
 H 1.13896 -0.65763 -0.79871
 H -2.26257 -1.55268 0.51178
 H 2.71490 0.34715 -0.54245
13
bifur_IRC_Distances_noMW_output/new_data/bifur_traj1_Distances point 188
C -1.48709 0.40119 -0.04708
 C 0.83696 1.30200 0.07943
 C -0.55171 1.43272 -0.09429
 C -1.29751 -1.06524 0.14989
 C 1.67603 0.07252 -0.14044
 F -2.74644 0.61528 -0.40295
 F 1.63897 2.30221 0.46266
 H -0.43559 -1.24492 0.84184
 H 1.79647 -0.43414 0.80576
 H -1.02139 -1.51844 -0.82545
 H 1.13896 -0.65763 -0.79871
 H -2.26257 -1.55268 0.51178
 H 2.71490 0.34715 -0.54245
13
bifur_IRC_Distances_noMW_output/new_data/bifur_traj1_Distances point 189
C -1.48608 0.40062 -0.04738
 C 0.83658 1.30064 0.08018
 C -0.55097 1.43081 -0.09234
 C -1.29899 -1.06579 0.14919
 C 1.67732 0.07368 -0.13992
 F -2.74359 0.61655 -0.40346
 F 1.63628 2.30009 0.46192
 H -0.44218 -1.24806 0.84344
 H 1.79419 -0.43448 0.80467
 H -1.02002 -1.51779 -0.82445
 H 1.14639 -0.65452 -0.80167
 H -2.26388 -1.55171 0.50741
 H 2.71496 0.34998 -0.53760
13
bifur_IRC_Distances_noMW_output/new_data/bifur_traj1_Distances point 190
C -1.48560 0.40003 -0.04765
 C 0.83658 1.29968 0.08062
 C -0.55035 1.42914 -0.09161
 C -1.30055 -1.06633 0.14861
 C 1.67868 0.07482 -0.13942
 F -2.74163 0.61726 -0.40348
 F 1.63455 2.29833 0.46155
 H -0.44859 -1.25075 0.84518
 H 1.79224 -0.43439 0.80380
 H -1.01861 -1.51724 -0.82354
 H 1.15318 -0.65187 -0.80403
 H -2.26523 -1.55108 0.50330
 H 2.71531 0.35239 -0.53331
13
bifur_IRC_Distances_noMW_output/new_data/bifur_traj1_Distances point 191
C -1.48582 0.39896 -0.04822
 C 0.83737 1.29887 0.08088
 C -0.54951 1.42681 -0.09271
 C -1.30337 -1.06720 0.14808
 C 1.68118 0.07673 -0.13887
 F -2.74005 0.61732 -0.40336
 F 1.63357 2.29612 0.46248
 H -0.45837 -1.25407 0.84824
 H 1.79044 -0.43318 0.80253
 H -1.01694 -1.51684 -0.82202
 H 1.16264 -0.64853 -0.80670
 H -2.26761 -1.55058 0.49771
 H 2.71648 0.35559 -0.52804
13
bifur_IRC_Distances_noMW_output/new_data/bifur_traj1_Distances point 192
C -1.48728 0.39725 -0.04925
 C 0.83945 1.29848 0.08080
 C -0.54844 1.42372 -0.09693
 C -1.30794 -1.06847 0.14781
 C 1.68522 0.07960 -0.13840
 F -2.73950 0.61618 -0.40319
 F 1.63415 2.29354 0.46578
 H -0.47206 -1.25778 0.85302
 H 1.78950 -0.43012 0.80075
 H -1.01538 -1.51687 -0.81963
 H 1.17476 -0.64467 -0.80929
 H -2.27138 -1.55041 0.49084
 H 2.71890 0.35953 -0.52229
13
bifur_IRC_Distances_noMW_output/new_data/bifur_traj1_Distances point 193
C -1.49020 0.39493 -0.05081
 C 0.84297 1.29872 0.08031
 C -0.54720 1.42006 -0.10469
 C -1.31420 -1.07010 0.14799
 C 1.69077 0.08338 -0.13816
 F -2.74041 0.61357 -0.40321
 F 1.63677 2.29084 0.47195
 H -0.48892 -1.26141 0.85941
 H 1.79000 -0.42494 0.79846
 H -1.01433 -1.51755 -0.81635
 H 1.18858 -0.64072 -0.81140
 H -2.27651 -1.55068 0.48339
 H 2.72268 0.36389 -0.51690
13
bifur_IRC_Distances_noMW_output/new_data/bifur_traj1_Distances point 194
C -1.49428 0.39223 -0.05276
 C 0.84758 1.29958 0.07948
 C -0.54589 1.41619 -0.11510
 C -1.32151 -1.07191 0.14865
 C 1.69725 0.08766 -0.13824
 F -2.74273 0.60974 -0.40366
 F 1.64119 2.28831 0.48052
 H -0.50704 -1.26448 0.86670
 H 1.79206 -0.41812 0.79584
 H -1.01407 -1.51888 -0.81245
 H 1.20247 -0.63716 -0.81276
 H -2.28246 -1.55136 0.47639
 H 2.72742 0.36820 -0.51260
13
bifur_IRC_Distances_noMW_output/new_data/bifur_traj1_Distances point 195
C -1.49901 0.38942 -0.05495
 C 0.85274 1.30088 0.07850
 C -0.54460 1.41243 -0.12676
 C -1.32914 -1.07373 0.14974
 C 1.70401 0.09204 -0.13864
 F -2.74601 0.60519 -0.40475
 F 1.64675 2.28611 0.49060
 H -0.52467 -1.26679 0.87415
 H 1.79543 -0.41040 0.79302
 H -1.01468 -1.52072 -0.80828
 H 1.21520 -0.63423 -0.81342
 H -2.28866 -1.55231 0.47050
 H 2.73263 0.37212 -0.50970
13
bifur_IRC_Distances_noMW_output/new_data/bifur_traj1_Distances point 196
C -1.50403 0.38663 -0.05730
 C 0.85812 1.30244 0.07751
 C -0.54336 1.40883 -0.13874
 C -1.33677 -1.07548 0.15118
 C 1.71076 0.09632 -0.13937
 F -2.74984 0.60028 -0.40673
 F 1.65292 2.28423 0.50173
 H -0.54108 -1.26835 0.88142
 H 1.79994 -0.40221 0.79002
 H -1.01619 -1.52298 -0.80397
 H 1.22638 -0.63193 -0.81353
 H -2.29486 -1.55338 0.46598
 H 2.73800 0.37561 -0.50821
13
bifur_IRC_Distances_noMW_output/new_data/bifur_traj1_Distances point 197
C -1.50919 0.38386 -0.05983
 C 0.86362 1.30416 0.07664
 C -0.54213 1.40535 -0.15061
 C -1.34436 -1.07715 0.15303
 C 1.71746 0.10050 -0.14048
 F -2.75398 0.59514 -0.40997
 F 1.65943 2.28260 0.51397
 H -0.55610 -1.26919 0.88844
 H 1.80568 -0.39365 0.78670
 H -1.01881 -1.52571 -0.79950
 H 1.23595 -0.63018 -0.81322
 H -2.30104 -1.55446 0.46300
 H 2.74347 0.37873 -0.50817
13
bifur_IRC_Distances_noMW_output/new_data/bifur_traj1_Distances point 198
C -1.51444 0.38111 -0.06263
 C 0.86921 1.30598 0.07599
 C -0.54088 1.40188 -0.16218
 C -1.35198 -1.07875 0.15538
 C 1.72417 0.10461 -0.14211
 F -2.75827 0.58982 -0.41502
 F 1.66616 2.28116 0.52772
 H -0.56961 -1.26929 0.89524
 H 1.81304 -0.38463 0.78285
 H -1.02294 -1.52905 -0.79473
 H 1.24379 -0.62896 -0.81254
 H -2.30728 -1.55544 0.46186
 H 2.74903 0.38157 -0.50984
13
bifur_IRC_Distances_noMW_output/new_data/bifur_traj1_Distances point 199
C -1.51444 0.38111 -0.06263
 C 0.86921 1.30598 0.07599
 C -0.54088 1.40188 -0.16218
 C -1.35198 -1.07875 0.15538
 C 1.72417 0.10461 -0.14211
 F -2.75827 0.58982 -0.41502
 F 1.66616 2.28116 0.52772
 H -0.56961 -1.26929 0.89524
 H 1.81304 -0.38463 0.78285
 H -1.02294 -1.52905 -0.79473
 H 1.24379 -0.62896 -0.81254
 H -2.30728 -1.55544 0.46186
 H 2.74903 0.38157 -0.50984
13
bifur_IRC_Distances_noMW_output/new_data/bifur_traj1_Distances point 200
C -1.52497 0.37554 -0.06947
 C 0.88060 1.30965 0.07594
 C -0.53815 1.39463 -0.18328
 C -1.36764 -1.08172 0.16225
 C 1.73789 0.11268 -0.14764
 F -2.76662 0.57878 -0.43348
 F 1.67969 2.27867 0.56192
 H -0.59081 -1.26684 0.90816
 H 1.83479 -0.36478 0.77242
 H -1.03802 -1.53839 -0.78361
 H 1.25299 -0.62818 -0.81026
 H -2.32026 -1.55661 0.46702
 H 2.76050 0.38657 -0.51998
13
bifur_IRC_Distances_noMW_output/new_data/bifur_traj1_Distances point 201
C -1.52990 0.37275 -0.07360
 C 0.88618 1.31126 0.07686
 C -0.53661 1.39069 -0.19185
 C -1.37564 -1.08305 0.16699
 C 1.74485 0.11660 -0.15184
 F -2.77007 0.57335 -0.44808
 F 1.68590 2.27749 0.58288
 H -0.59759 -1.26418 0.91415
 H 1.85009 -0.35404 0.76532
 H -1.05005 -1.54470 -0.77699
 H 1.25365 -0.62857 -0.80893
 H -2.32701 -1.55644 0.47408
 H 2.76622 0.38885 -0.52900
13
bifur_IRC_Distances_noMW_output/new_data/bifur_traj1_Distances point 202
C -1.53426 0.37002 -0.07809
 C 0.89136 1.31248 0.07853
 C -0.53495 1.38651 -0.19835
 C -1.38355 -1.08425 0.17253
 C 1.75169 0.12033 -0.15698
 F -2.77252 0.56834 -0.46617
 F 1.69114 2.27625 0.60586
 H -0.60143 -1.26074 0.91969
 H 1.86827 -0.34315 0.75693
 H -1.06522 -1.55204 -0.76970
 H 1.25159 -0.62932 -0.80783
 H -2.33377 -1.55553 0.48397
 H 2.77164 0.39109 -0.54037
13
bifur_IRC_Distances_noMW_output/new_data/bifur_traj1_Distances point 203
C -1.53780 0.36744 -0.08273
 C 0.89594 1.31318 0.08089
 C -0.53320 1.38214 -0.20247
 C -1.39114 -1.08528 0.17857
 C 1.75820 0.12379 -0.16281
 F -2.77370 0.56403 -0.48676
 F 1.69506 2.27487 0.62970
 H -0.60243 -1.25682 0.92471
 H 1.88858 -0.33260 0.74755
 H -1.08295 -1.56008 -0.76197
 H 1.24724 -0.63020 -0.80731
 H -2.34032 -1.55384 0.49588
 H 2.77652 0.39336 -0.55325
13
bifur_IRC_Distances_noMW_output/new_data/bifur_traj1_Distances point 204
C -1.54038 0.36506 -0.08730
 C 0.89974 1.31331 0.08381
 C -0.53141 1.37770 -0.20426
 C -1.39818 -1.08614 0.18478
 C 1.76420 0.12692 -0.16900
 F -2.77351 0.56060 -0.50854
 F 1.69747 2.27332 0.65316
 H -0.60105 -1.25281 0.92918
 H 1.90999 -0.32283 0.73766
 H -1.10231 -1.56841 -0.75408
 H 1.24125 -0.63100 -0.80757
 H -2.34645 -1.55142 0.50882
 H 2.78066 0.39571 -0.56668
13
bifur_IRC_Distances_noMW_output/new_data/bifur_traj1_Distances point 205
C -1.54201 0.36293 -0.09161
 C 0.90272 1.31287 0.08711
 C -0.52962 1.37327 -0.20401
 C -1.40455 -1.08685 0.19084
 C 1.76959 0.12969 -0.17522
 F -2.77205 0.55810 -0.53028
 F 1.69840 2.27157 0.67528
 H -0.59792 -1.24900 0.93311
 H 1.93149 -0.31412 0.72774
 H -1.12236 -1.57666 -0.74631
 H 1.23436 -0.63157 -0.80870
 H -2.35204 -1.54841 0.52186
 H 2.78399 0.39819 -0.57981
13
bifur_IRC_Distances_noMW_output/new_data/bifur_traj1_Distances point 206
C -1.54277 0.36103 -0.09559
 C 0.90493 1.31193 0.09061
 C -0.52786 1.36894 -0.20215
 C -1.41023 -1.08743 0.19654
 C 1.77436 0.13212 -0.18124
 F -2.76951 0.55648 -0.55112
 F 1.69802 2.26965 0.69553
 H -0.59372 -1.24560 0.93657
 H 1.95231 -0.30658 0.71814
 H -1.14227 -1.58453 -0.73887
 H 1.22724 -0.63183 -0.81066
 H -2.35704 -1.54498 0.53431
 H 2.78654 0.40079 -0.59207
13
bifur_IRC_Distances_noMW_output/new_data/bifur_traj1_Distances point 207
C -1.54284 0.35934 -0.09922
 C 0.90651 1.31061 0.09419
 C -0.52614 1.36472 -0.19920
 C -1.41530 -1.08793 0.20178
 C 1.77859 0.13428 -0.18689
 F -2.76616 0.55561 -0.57060
 F 1.69659 2.26756 0.71375
 H -0.58913 -1.24275 0.93965
 H 1.97193 -0.30013 0.70906
 H -1.16144 -1.59186 -0.73182
 H 1.22047 -0.63170 -0.81333
 H -2.36152 -1.54128 0.54573
 H 2.78844 0.40355 -0.60310
13
bifur_IRC_Distances_noMW_output/new_data/bifur_traj1_Distances point 208
C -1.54246 0.35777 -0.10255
 C 0.90767 1.30903 0.09774
 C -0.52445 1.36058 -0.19571
 C -1.41996 -1.08839 0.20652
 C 1.78246 0.13630 -0.19212
 F -2.76229 0.55524 -0.58855
 F 1.69447 2.26532 0.73016
 H -0.58491 -1.24050 0.94256
 H 1.99010 -0.29453 0.70053
 H -1.17950 -1.59861 -0.72514
 H 1.21459 -0.63118 -0.81654
 H -2.36563 -1.53749 0.55584
 H 2.78990 0.40648 -0.61274
13
bifur_IRC_Distances_noMW_output/new_data/bifur_traj1_Distances point 209
C -1.54197 0.35621 -0.10569
 C 0.90870 1.30735 0.10114
 C -0.52275 1.35642 -0.19230
 C -1.42452 -1.08889 0.21083
 C 1.78626 0.13834 -0.19690
 F -2.75830 0.55503 -0.60509
 F 1.69212 2.26294 0.74523
 H -0.58186 -1.23883 0.94559
 H 2.00683 -0.28938 0.69246
 H -1.19622 -1.60481 -0.71869
 H 1.21011 -0.63026 -0.82014
 H -2.36964 -1.53378 0.56447
 H 2.79124 0.40965 -0.62091
13
bifur_IRC_Distances_noMW_output/new_data/bifur_traj1_Distances point 210
C -1.54197 0.35621 -0.10569
 C 0.90870 1.30735 0.10114
 C -0.52275 1.35642 -0.19230
 C -1.42452 -1.08889 0.21083
 C 1.78626 0.13834 -0.19690
 F -2.75830 0.55503 -0.60509
 F 1.69212 2.26294 0.74523
 H -0.58186 -1.23883 0.94559
 H 2.00683 -0.28938 0.69246
 H -1.19622 -1.60481 -0.71869
 H 1.21011 -0.63026 -0.82014
 H -2.36964 -1.53378 0.56447
 H 2.79124 0.40965 -0.62091
13
bifur_IRC_Distances_noMW_output/new_data/bifur_traj1_Distances point 211
C -1.54233 0.35258 -0.11180
 C 0.91191 1.30466 0.10700
 C -0.51930 1.34770 -0.18875
 C -1.43482 -1.09028 0.21853
 C 1.79495 0.14329 -0.20525
 F -2.75192 0.55336 -0.63448
 F 1.68927 2.25800 0.77372
 H -0.58264 -1.23690 0.95343
 H 2.03630 -0.27832 0.67721
 H -1.22503 -1.61591 -0.70593
 H 1.20711 -0.62744 -0.82753
 H -2.37860 -1.52742 0.57685
 H 2.79510 0.41668 -0.63298
13
bifur_IRC_Distances_noMW_output/new_data/bifur_traj1_Distances point 212
C -1.54393 0.35043 -0.11473
 C 0.91464 1.30418 0.10902
 C -0.51767 1.34337 -0.18987
 C -1.44075 -1.09120 0.22196
 C 1.80002 0.14628 -0.20872
 F -2.75073 0.55112 -0.64686
 F 1.69006 2.25585 0.78735
 H -0.58710 -1.23626 0.95850
 H 2.04875 -0.27183 0.67027
 H -1.23634 -1.62073 -0.69985
 H 1.20863 -0.62597 -0.83058
 H -2.38372 -1.52534 0.58053
 H 2.79814 0.42011 -0.63702
13
bifur_IRC_Distances_noMW_output/new_data/bifur_traj1_Distances point 213
C -1.54637 0.34835 -0.11721
 C 0.91785 1.30445 0.11018
 C -0.51634 1.33970 -0.19276
 C -1.44643 -1.09212 0.22487
 C 1.80493 0.14917 -0.21147
 F -2.75125 0.54808 -0.65658
 F 1.69249 2.25434 0.79930
 H -0.59290 -1.23552 0.96364
 H 2.05885 -0.26532 0.66456
 H -1.24483 -1.62472 -0.69476
 H 1.21099 -0.62492 -0.83261
 H -2.38858 -1.52430 0.58283
 H 2.80158 0.42280 -0.63997
13
bifur_IRC_Distances_noMW_output/new_data/bifur_traj1_Distances point 214
C -1.54915 0.34664 -0.11899
 C 0.92100 1.30530 0.11051
 C -0.51546 1.33712 -0.19654
 C -1.45106 -1.09287 0.22708
 C 1.80896 0.15152 -0.21340
 F -2.75308 0.54482 -0.66310
 F 1.69593 2.25362 0.80843
 H -0.59836 -1.23461 0.96806
 H 2.06612 -0.25966 0.66055
 H -1.25030 -1.62762 -0.69118
 H 1.21310 -0.62451 -0.83350
 H -2.39252 -1.52419 0.58414
 H 2.80484 0.42442 -0.64207
13
bifur_IRC_Distances_noMW_output/new_data/bifur_traj1_Distances point 215
C -1.55183 0.34544 -0.12005
 C 0.92370 1.30649 0.11021
 C -0.51503 1.33570 -0.20047
 C -1.45433 -1.09340 0.22854
 C 1.81182 0.15316 -0.21453
 F -2.75568 0.54179 -0.66653
 F 1.69971 2.25362 0.81445
 H -0.60267 -1.23360 0.97139
 H 2.07060 -0.25531 0.65829
 H -1.25307 -1.62942 -0.68917
 H 1.21450 -0.62468 -0.83342
 H -2.39528 -1.52478 0.58476
 H 2.80755 0.42499 -0.64346
13
bifur_IRC_Distances_noMW_output/new_data/bifur_traj1_Distances point 216
C -1.55421 0.34472 -0.12045
 C 0.92583 1.30782 0.10944
 C -0.51498 1.33528 -0.20420
 C -1.45628 -1.09371 0.22930
 C 1.81355 0.15412 -0.21496
 F -2.75863 0.53922 -0.66733
 F 1.70343 2.25415 0.81760
 H -0.60570 -1.23261 0.97359
 H 2.07257 -0.25232 0.65754
 H -1.25354 -1.63022 -0.68854
 H 1.21523 -0.62529 -0.83259
 H -2.39688 -1.52585 0.58480
 H 2.80960 0.42470 -0.64420
13
bifur_IRC_Distances_noMW_output/new_data/bifur_traj1_Distances point 217
C -1.55616 0.34443 -0.12032
 C 0.92736 1.30917 0.10837
 C -0.51522 1.33567 -0.20750
 C -1.45705 -1.09384 0.22946
 C 1.81428 0.15448 -0.21480
 F -2.76163 0.53720 -0.66600
 F 1.70679 2.25504 0.81828
 H -0.60758 -1.23173 0.97475
 H 2.07241 -0.25064 0.65802
 H -1.25217 -1.63019 -0.68902
 H 1.21545 -0.62616 -0.83124
 H -2.39748 -1.52722 0.58436
 H 2.81099 0.42379 -0.64436
13
bifur_IRC_Distances_noMW_output/new_data/bifur_traj1_Distances point 218
C -1.55756 0.34450 -0.11981
 C 0.92825 1.31037 0.10719
 C -0.51566 1.33661 -0.21013
 C -1.45686 -1.09382 0.22914
 C 1.81417 0.15435 -0.21422
 F -2.76430 0.53583 -0.66320
 F 1.70950 2.25610 0.81703
 H -0.60839 -1.23106 0.97500
 H 2.07065 -0.25013 0.65939
 H -1.24955 -1.62952 -0.69028
 H 1.21529 -0.62712 -0.82967
 H -2.39725 -1.52865 0.58358
 H 2.81172 0.42253 -0.64403
13
bifur_IRC_Distances_noMW_output/new_data/bifur_traj1_Distances point 219
C -1.55827 0.34482 -0.11912
 C 0.92848 1.31121 0.10618
 C -0.51615 1.33780 -0.21169
 C -1.45598 -1.09368 0.22854
 C 1.81344 0.15387 -0.21345
 F -2.76619 0.53523 -0.65987
 F 1.71116 2.25708 0.81458
 H -0.60814 -1.23064 0.97451
 H 2.06811 -0.25061 0.66115
 H -1.24659 -1.62853 -0.69187
 H 1.21479 -0.62798 -0.82825
 H -2.39644 -1.52982 0.58276
 H 2.81179 0.42124 -0.64347
13
bifur_IRC_Distances_noMW_output/new_data/bifur_traj1_Distances point 220
C -1.55808 0.34529 -0.11846
 C 0.92801 1.31144 0.10566
 C -0.51655 1.33884 -0.21170
 C -1.45470 -1.09346 0.22790
 C 1.81235 0.15320 -0.21280
 F -2.76674 0.53555 -0.65722
 F 1.71131 2.25769 0.81188
 H -0.60676 -1.23053 0.97347
 H 2.06584 -0.25185 0.66267
 H -1.24445 -1.62761 -0.69327
 H 1.21388 -0.62851 -0.82743
 H -2.39533 -1.53036 0.58232
 H 2.81121 0.42031 -0.64302
13
bifur_IRC_Distances_noMW_output/new_data/bifur_traj1_Distances point 221
C -1.55808 0.34529 -0.11847
 C 0.92801 1.31144 0.10566
 C -0.51655 1.33884 -0.21170
 C -1.45470 -1.09346 0.22790
 C 1.81235 0.15320 -0.21280
 F -2.76674 0.53555 -0.65722
 F 1.71131 2.25769 0.81188
 H -0.60676 -1.23053 0.97347
 H 2.06584 -0.25185 0.66267
 H -1.24445 -1.62761 -0.69327
 H 1.21389 -0.62851 -0.82743
 H -2.39533 -1.53036 0.58232
 H 2.81121 0.42031 -0.64302
13
bifur_IRC_Distances_noMW_output/new_data/bifur_traj1_Distances point 222
C -1.55449 0.34631 -0.11804
 C 0.92489 1.30937 0.10713
 C -0.51656 1.33929 -0.20561
 C -1.45200 -1.09294 0.22738
 C 1.80991 0.15176 -0.21285
 F -2.76212 0.53931 -0.65774
 F 1.70574 2.25694 0.80872
 H -0.60030 -1.23133 0.97035
 H 2.06554 -0.25583 0.66309
 H -1.24632 -1.62726 -0.69382
 H 1.21067 -0.62794 -0.82896
 H -2.39309 -1.52836 0.58401
 H 2.80814 0.42065 -0.64364
13
bifur_IRC_Distances_noMW_output/new_data/bifur_traj1_Distances point 223
C -1.55108 0.34679 -0.11837
 C 0.92229 1.30701 0.10919
 C -0.51610 1.33852 -0.19944
 C -1.45076 -1.09266 0.22755
 C 1.80873 0.15111 -0.21364
 F -2.75682 0.54276 -0.66126
 F 1.69992 2.25545 0.80860
 H -0.59550 -1.23230 0.96844
 H 2.06777 -0.25842 0.66177
 H -1.25061 -1.62794 -0.69278
 H 1.20860 -0.62671 -0.83150
 H -2.39214 -1.52572 0.58613
 H 2.80572 0.42211 -0.64468
13
bifur_IRC_Distances_noMW_output/new_data/bifur_traj1_Distances point 224
C -1.54676 0.34724 -0.11898
 C 0.91909 1.30388 0.11198
 C -0.51538 1.33718 -0.19157
 C -1.44959 -1.09240 0.22787
 C 1.80757 0.15052 -0.21475
 F -2.74984 0.54711 -0.66638
 F 1.69236 2.25330 0.80906
 H -0.59019 -1.23374 0.96634
 H 2.07096 -0.26140 0.65969
 H -1.25644 -1.62898 -0.69105
 H 1.20669 -0.62485 -0.83507
 H -2.39129 -1.52221 0.58866
 H 2.80281 0.42435 -0.64581
13
bifur_IRC_Distances_noMW_output/new_data/bifur_traj1_Distances point 225
C -1.54172 0.34766 -0.11982
 C 0.91542 1.30015 0.11529
 C -0.51443 1.33535 -0.18241
 C -1.44852 -1.09217 0.22822
 C 1.80648 0.15002 -0.21600
 F -2.74149 0.55219 -0.67251
 F 1.68340 2.25057 0.80977
 H -0.58496 -1.23571 0.96413
 H 2.07452 -0.26474 0.65708
 H -1.26310 -1.63017 -0.68881
 H 1.20541 -0.62239 -0.83950
 H -2.39055 -1.51805 0.59118
 H 2.79954 0.42730 -0.64663
13
bifur_IRC_Distances_noMW_output/new_data/bifur_traj1_Distances point 226
C -1.53619 0.34800 -0.12085
 C 0.91146 1.29594 0.11898
 C -0.51327 1.33305 -0.17243
 C -1.44765 -1.09202 0.22849
 C 1.80556 0.14968 -0.21726
 F -2.73213 0.55778 -0.67928
 F 1.67338 2.24733 0.81061
 H -0.58050 -1.23829 0.96195
 H 2.07798 -0.26830 0.65410
 H -1.27002 -1.63137 -0.68615
 H 1.20531 -0.61932 -0.84462
 H -2.39001 -1.51343 0.59327
 H 2.79609 0.43094 -0.64681
13
bifur_IRC_Distances_noMW_output/new_data/bifur_traj1_Distances point 227
C -1.53044 0.34816 -0.12209
 C 0.90743 1.29144 0.12290
 C -0.51192 1.33024 -0.16216
 C -1.44719 -1.09198 0.22867
 C 1.80499 0.14964 -0.21844
 F -2.72210 0.56360 -0.68647
 F 1.66273 2.24361 0.81165
 H -0.57759 -1.24150 0.96004
 H 2.08109 -0.27180 0.65075
 H -1.27676 -1.63252 -0.68307
 H 1.20691 -0.61562 -0.85028
 H -2.38985 -1.50853 0.59462
 H 2.79271 0.43526 -0.64611
13
bifur_IRC_Distances_noMW_output/new_data/bifur_traj1_Distances point 228
C -1.52481 0.34807 -0.12359
 C 0.90363 1.28680 0.12689
 C -0.51037 1.32687 -0.15219
 C -1.44739 -1.09213 0.22876
 C 1.80502 0.15003 -0.21951
 F -2.71180 0.56932 -0.69400
 F 1.65191 2.23947 0.81315
 H -0.57698 -1.24532 0.95864
 H 2.08373 -0.27490 0.64702
 H -1.28302 -1.63361 -0.67949
 H 1.21070 -0.61132 -0.85629
 H -2.39029 -1.50356 0.59496
 H 2.78967 0.44028 -0.64435
13
bifur_IRC_Distances_noMW_output/new_data/bifur_traj1_Distances point 229
C -1.51960 0.34764 -0.12535
 C 0.90030 1.28223 0.13082
 C -0.50865 1.32294 -0.14310
 C -1.44845 -1.09248 0.22882
 C 1.80581 0.15094 -0.22042
 F -2.70167 0.57461 -0.70172
 F 1.64146 2.23500 0.81530
 H -0.57914 -1.24965 0.95796
 H 2.08588 -0.27730 0.64290
 H -1.28858 -1.63466 -0.67541
 H 1.21687 -0.60651 -0.86241
 H -2.39148 -1.49868 0.59417
 H 2.78723 0.44592 -0.64155
13
bifur_IRC_Distances_noMW_output/new_data/bifur_traj1_Distances point 230
C -1.51502 0.34689 -0.12730
 C 0.89758 1.27790 0.13452
 C -0.50682 1.31862 -0.13526
 C -1.45031 -1.09302 0.22883
 C 1.80733 0.15233 -0.22117
 F -2.69210 0.57925 -0.70936
 F 1.63177 2.23041 0.81805
 H -0.58391 -1.25430 0.95797
 H 2.08752 -0.27890 0.63854
 H -1.29325 -1.63565 -0.67097
 H 1.22511 -0.60140 -0.86831
 H -2.39336 -1.49408 0.59235
 H 2.78546 0.45195 -0.63789
13
bifur_IRC_Distances_noMW_output/new_data/bifur_traj1_Distances point 231
C -1.51107 0.34597 -0.12928
 C 0.89539 1.27394 0.13786
 C -0.50501 1.31423 -0.12865
 C -1.45261 -1.09367 0.22877
 C 1.80925 0.15399 -0.22171
 F -2.68336 0.58325 -0.71649
 F 1.62304 2.22592 0.82097
 H -0.59038 -1.25900 0.95838
 H 2.08855 -0.27990 0.63423
 H -1.29694 -1.63651 -0.66649
 H 1.23453 -0.59630 -0.87372
 H -2.39561 -1.48989 0.58982
 H 2.78422 0.45797 -0.63370
13
bifur_IRC_Distances_noMW_output/new_data/bifur_traj1_Distances point 232
C -1.51107 0.34597 -0.12928
 C 0.89539 1.27394 0.13786
 C -0.50501 1.31423 -0.12865
 C -1.45261 -1.09367 0.22877
 C 1.80925 0.15399 -0.22171
 F -2.68336 0.58325 -0.71649
 F 1.62304 2.22592 0.82097
 H -0.59038 -1.25900 0.95838
 H 2.08855 -0.27990 0.63423
 H -1.29694 -1.63651 -0.66649
 H 1.23453 -0.59630 -0.87372
 H -2.39561 -1.48989 0.58982
 H 2.78422 0.45797 -0.63370
13
bifur_IRC_Distances_noMW_output/new_data/bifur_traj1_Distances point 233
C -1.50436 0.34446 -0.13241
 C 0.89157 1.26726 0.14323
 C -0.50205 1.30695 -0.11764
 C -1.45628 -1.09479 0.22819
 C 1.81233 0.15673 -0.22207
 F -2.66865 0.59014 -0.72720
 F 1.60822 2.21837 0.82444
 H -0.60246 -1.26740 0.95862
 H 2.08844 -0.28203 0.62750
 H -1.30140 -1.63735 -0.65937
 H 1.25184 -0.58751 -0.88233
 H -2.39924 -1.48303 0.58449
 H 2.78203 0.46819 -0.62545
13
bifur_IRC_Distances_noMW_output/new_data/bifur_traj1_Distances point 234
C -1.50122 0.34424 -0.13321
 C 0.88946 1.26454 0.14520
 C -0.50111 1.30469 -0.11243
 C -1.45673 -1.09505 0.22757
 C 1.81269 0.15729 -0.22188
 F -2.66264 0.59345 -0.73012
 F 1.60185 2.21566 0.82392
 H -0.60565 -1.27070 0.95778
 H 2.08723 -0.28396 0.62569
 H -1.30231 -1.63717 -0.65747
 H 1.25772 -0.58429 -0.88545
 H -2.39981 -1.48041 0.58247
 H 2.78052 0.47171 -0.62204
13
bifur_IRC_Distances_noMW_output/new_data/bifur_traj1_Distances point 235
C -1.49807 0.34443 -0.13350
 C 0.88709 1.26215 0.14679
 C -0.50053 1.30337 -0.10711
 C -1.45615 -1.09509 0.22675
 C 1.81215 0.15723 -0.22152
 F -2.65736 0.59682 -0.73156
 F 1.59598 2.21364 0.82185
 H -0.60649 -1.27338 0.95624
 H 2.08541 -0.28660 0.62492
 H -1.30260 -1.63662 -0.65673
 H 1.26142 -0.58185 -0.88795
 H -2.39947 -1.47825 0.58106
 H 2.77862 0.47416 -0.61925
13
bifur_IRC_Distances_noMW_output/new_data/bifur_traj1_Distances point 236
C -1.49487 0.34493 -0.13340
 C 0.88450 1.25998 0.14813
 C -0.50020 1.30275 -0.10157
 C -1.45478 -1.09496 0.22583
 C 1.81092 0.15669 -0.22107
 F -2.65255 0.60028 -0.73200
 F 1.59040 2.21212 0.81866
 H -0.60536 -1.27556 0.95418
 H 2.08332 -0.28980 0.62491
 H -1.30262 -1.63584 -0.65685
 H 1.26331 -0.58000 -0.89006
 H -2.39843 -1.47638 0.58025
 H 2.77638 0.47579 -0.61702
13
bifur_IRC_Distances_noMW_output/new_data/bifur_traj1_Distances point 237
C -1.49159 0.34561 -0.13309
 C 0.88174 1.25789 0.14938
 C -0.50001 1.30251 -0.09572
 C -1.45295 -1.09471 0.22491
 C 1.80928 0.15586 -0.22067
 F -2.64793 0.60383 -0.73207
 F 1.58491 2.21089 0.81498
 H -0.60275 -1.27738 0.95184
 H 2.08143 -0.29331 0.62527
 H -1.30288 -1.63504 -0.65746
 H 1.26383 -0.57853 -0.89207
 H -2.39698 -1.47460 0.58004
 H 2.77392 0.47697 -0.61533
13
bifur_IRC_Distances_noMW_output/new_data/bifur_traj1_Distances point 238
C -1.48821 0.34633 -0.13277
 C 0.87891 1.25577 0.15073
 C -0.49983 1.30231 -0.08951
 C -1.45104 -1.09440 0.22416
 C 1.80756 0.15494 -0.22049
 F -2.64322 0.60745 -0.73252
 F 1.57934 2.20973 0.81155
 H -0.59906 -1.27892 0.94947
 H 2.08042 -0.29682 0.62557
 H -1.30406 -1.63448 -0.65816
 H 1.26330 -0.57722 -0.89427
 H -2.39545 -1.47269 0.58052
 H 2.77134 0.47801 -0.61428
13
bifur_IRC_Distances_noMW_output/new_data/bifur_traj1_Distances point 239
C -1.48472 0.34695 -0.13263
 C 0.87610 1.25349 0.15237
 C -0.49951 1.30180 -0.08289
 C -1.44941 -1.09411 0.22378
 C 1.80607 0.15412 -0.22077
 F -2.63813 0.61111 -0.73413
 F 1.57350 2.20841 0.80921
 H -0.59458 -1.28025 0.94739
 H 2.08114 -0.30002 0.62536
 H -1.30701 -1.63446 -0.65853
 H 1.26192 -0.57590 -0.89699
 H -2.39416 -1.47040 0.58190
 H 2.76878 0.47928 -0.61407
13
bifur_IRC_Distances_noMW_output/new_data/bifur_traj1_Distances point 240
C -1.48112 0.34732 -0.13288
 C 0.87342 1.25093 0.15447
 C -0.49892 1.30063 -0.07584
 C -1.44847 -1.09389 0.22397
 C 1.80515 0.15360 -0.22173
 F -2.63241 0.61476 -0.73767
 F 1.56727 2.20674 0.80884
 H -0.58957 -1.28140 0.94589
 H 2.08449 -0.30256 0.62421
 H -1.31259 -1.63531 -0.65818
 H 1.25984 -0.57440 -0.90055
 H -2.39345 -1.46751 0.58441
 H 2.76636 0.48109 -0.61494
13
bifur_IRC_Distances_noMW_output/new_data/bifur_traj1_Distances point 241
C -1.47744 0.34733 -0.13366
 C 0.87099 1.24801 0.15716
 C -0.49796 1.29854 -0.06843
 C -1.44851 -1.09378 0.22489
 C 1.80507 0.15353 -0.22353
 F -2.62592 0.61836 -0.74366
 F 1.56058 2.20456 0.81105
 H -0.58427 -1.28240 0.94525
 H 2.09111 -0.30417 0.62181
 H -1.32145 -1.63726 -0.65683
 H 1.25721 -0.57257 -0.90519
 H -2.39357 -1.46384 0.58816
 H 2.76418 0.48369 -0.61703
13
bifur_IRC_Distances_noMW_output/new_data/bifur_traj1_Distances point 242
C -1.47370 0.34692 -0.13499
 C 0.86885 1.24472 0.16043
 C -0.49659 1.29544 -0.06077
 C -1.44966 -1.09382 0.22653
 C 1.80591 0.15400 -0.22617
 F -2.61863 0.62186 -0.75206
 F 1.55342 2.20180 0.81597
 H -0.57899 -1.28334 0.94557
 H 2.10105 -0.30478 0.61813
 H -1.33360 -1.64032 -0.65443
 H 1.25429 -0.57034 -0.91098
 H -2.39463 -1.45937 0.59301
 H 2.76229 0.48722 -0.62023
13
bifur_IRC_Distances_noMW_output/new_data/bifur_traj1_Distances point 243
C -1.47370 0.34692 -0.13499
 C 0.86885 1.24472 0.16043
 C -0.49659 1.29544 -0.06077
 C -1.44966 -1.09382 0.22653
 C 1.80591 0.15400 -0.22617
 F -2.61863 0.62186 -0.75206
 F 1.55342 2.20180 0.81597
 H -0.57899 -1.28334 0.94557
 H 2.10105 -0.30478 0.61813
 H -1.33360 -1.64032 -0.65443
 H 1.25429 -0.57034 -0.91098
 H -2.39463 -1.45937 0.59301
 H 2.76229 0.48722 -0.62023
13
bifur_IRC_Distances_noMW_output/new_data/bifur_traj1_Distances point 244
C -1.46617 0.34502 -0.13885
 C 0.86535 1.23724 0.16820
 C -0.49282 1.28668 -0.04533
 C -1.45477 -1.09432 0.23121
 C 1.80999 0.15636 -0.23313
 F -2.60221 0.62863 -0.77366
 F 1.53807 2.19479 0.83161
 H -0.56993 -1.28559 0.94870
 H 2.12781 -0.30375 0.60802
 H -1.36472 -1.64870 -0.64736
 H 1.24923 -0.56452 -0.92538
 H -2.39910 -1.44861 0.60427
 H 2.75926 0.49677 -0.62829
13
bifur_IRC_Distances_noMW_output/new_data/bifur_traj1_Distances point 245
C -1.46244 0.34368 -0.14108
 C 0.86389 1.23320 0.17234
 C -0.49060 1.28142 -0.03785
 C -1.45827 -1.09475 0.23375
 C 1.81285 0.15807 -0.23687
 F -2.59346 0.63193 -0.78531
 F 1.53009 2.19073 0.84075
 H -0.56692 -1.28718 0.95107
 H 2.14247 -0.30263 0.60233
 H -1.38152 -1.65329 -0.64328
 H 1.24801 -0.56096 -0.93339
 H -2.40214 -1.44275 0.60964
 H 2.75804 0.50252 -0.63210
13
bifur_IRC_Distances_noMW_output/new_data/bifur_traj1_Distances point 246
C -1.45881 0.34217 -0.14339
 C 0.86259 1.22910 0.17644
 C -0.48826 1.27580 -0.03075
 C -1.46218 -1.09530 0.23617
 C 1.81607 0.16005 -0.24046
 F -2.58464 0.63515 -0.79675
 F 1.52209 2.18642 0.84996
 H -0.56547 -1.28922 0.95373
 H 2.15671 -0.30133 0.59660
 H -1.39785 -1.65776 -0.63912
 H 1.24827 -0.55700 -0.94150
 H -2.40553 -1.43684 0.61425
 H 2.75700 0.50876 -0.63520
13
bifur_IRC_Distances_noMW_output/new_data/bifur_traj1_Distances point 247
C -1.45540 0.34049 -0.14572
 C 0.86152 1.22503 0.18039
 C -0.48585 1.26993 -0.02429
 C -1.46644 -1.09596 0.23834
 C 1.81962 0.16230 -0.24371
 F -2.57593 0.63819 -0.80765
 F 1.51426 2.18193 0.85894
 H -0.56603 -1.29175 0.95659
 H 2.16986 -0.29987 0.59097
 H -1.41299 -1.66193 -0.63493
 H 1.25041 -0.55266 -0.94942
 H -2.40926 -1.43106 0.61779
 H 2.75622 0.51538 -0.63730
13
bifur_IRC_Distances_noMW_output/new_data/bifur_traj1_Distances point 248
C -1.45234 0.33864 -0.14808
 C 0.86074 1.22109 0.18408
 C -0.48341 1.26386 -0.01874
 C -1.47108 -1.09674 0.24019
 C 1.82351 0.16483 -0.24652
 F -2.56756 0.64091 -0.81783
 F 1.50681 2.17732 0.86756
 H -0.56903 -1.29479 0.95958
 H 2.18146 -0.29819 0.58551
 H -1.42639 -1.66570 -0.63070
 H 1.25480 -0.54800 -0.95686
 H -2.41333 -1.42555 0.62002
 H 2.75581 0.52233 -0.63820
13
bifur_IRC_Distances_noMW_output/new_data/bifur_traj1_Distances point 249
C -1.44976 0.33662 -0.15047
 C 0.86035 1.21738 0.18742
 C -0.48099 1.25767 -0.01436
 C -1.47609 -1.09767 0.24169
 C 1.82777 0.16765 -0.24879
 F -2.55972 0.64318 -0.82719
 F 1.49997 2.17266 0.87578
 H -0.57481 -1.29831 0.96268
 H 2.19116 -0.29618 0.58023
 H -1.43761 -1.66899 -0.62640
 H 1.26165 -0.54308 -0.96356
 H -2.41779 -1.42045 0.62079
 H 2.75587 0.52953 -0.63781
13
bifur_IRC_Distances_noMW_output/new_data/bifur_traj1_Distances point 250
C -1.44775 0.33443 -0.15289
 C 0.86040 1.21398 0.19036
 C -0.47862 1.25142 -0.01131
 C -1.48146 -1.09872 0.24281
 C 1.83238 0.17076 -0.25048
 F -2.55260 0.64490 -0.83565
 F 1.49390 2.16802 0.88352
 H -0.58346 -1.30223 0.96581
 H 2.19872 -0.29381 0.57518
 H -1.44638 -1.67177 -0.62199
 H 1.27102 -0.53799 -0.96928
 H -2.42260 -1.41585 0.62004
 H 2.75644 0.53686 -0.63610
13
bifur_IRC_Distances_noMW_output/new_data/bifur_traj1_Distances point 251
C -1.44631 0.33214 -0.15530
 C 0.86084 1.21095 0.19286
 C -0.47635 1.24525 -0.00955
 C -1.48704 -1.09988 0.24353
 C 1.83720 0.17407 -0.25153
 F -2.54626 0.64608 -0.84312
 F 1.48865 2.16349 0.89059
 H -0.59476 -1.30650 0.96879
 H 2.20397 -0.29114 0.57040
 H -1.45250 -1.67399 -0.61750
 H 1.28271 -0.53283 -0.97387
 H -2.42764 -1.41183 0.61782
 H 2.75749 0.54419 -0.63311
13
bifur_IRC_Distances_noMW_output/new_data/bifur_traj1_Distances point 252
C -1.44533 0.32984 -0.15764
 C 0.86155 1.20827 0.19491
 C -0.47423 1.23932 -0.00886
 C -1.49259 -1.10109 0.24381
 C 1.84203 0.17744 -0.25193
 F -2.54067 0.64683 -0.84946
 F 1.48412 2.15915 0.89668
 H -0.60820 -1.31101 0.97142
 H 2.20676 -0.28838 0.56597
 H -1.45592 -1.67559 -0.61301
 H 1.29633 -0.52772 -0.97725
 H -2.43272 -1.40841 0.61427
 H 2.75888 0.55134 -0.62892
13
bifur_IRC_Distances_noMW_output/new_data/bifur_traj1_Distances point 253
C -1.44464 0.32765 -0.15981
 C 0.86232 1.20591 0.19652
 C -0.47233 1.23383 -0.00885
 C -1.49782 -1.10230 0.24361
 C 1.84660 0.18072 -0.25166
 F -2.53575 0.64735 -0.85452
 F 1.48013 2.15507 0.90139
 H -0.62308 -1.31573 0.97343
 H 2.20695 -0.28582 0.56202
 H -1.45660 -1.67649 -0.60866
 H 1.31137 -0.52275 -0.97941
 H -2.43755 -1.40558 0.60953
 H 2.76039 0.55813 -0.62359
13
bifur_IRC_Distances_noMW_output/new_data/bifur_traj1_Distances point 254
C -1.44464 0.32765 -0.15981
 C 0.86232 1.20591 0.19652
 C -0.47233 1.23383 -0.00885
 C -1.49782 -1.10230 0.24362
 C 1.84660 0.18072 -0.25166
 F -2.53575 0.64735 -0.85452
 F 1.48013 2.15507 0.90139
 H -0.62308 -1.31573 0.97343
 H 2.20695 -0.28582 0.56202
 H -1.45661 -1.67649 -0.60866
 H 1.31137 -0.52275 -0.97941
 H -2.43755 -1.40558 0.60954
 H 2.76039 0.55813 -0.62360
13
bifur_IRC_Distances_noMW_output/new_data/bifur_traj1_Distances point 255
C -1.44329 0.32416 -0.16323
 C 0.86314 1.20195 0.19848
 C -0.46939 1.22496 -0.00924
 C -1.50595 -1.10446 0.24156
 C 1.85382 0.18620 -0.24908
 F -2.52736 0.64866 -0.86002
 F 1.47286 2.14804 0.90489
 H -0.65402 -1.32551 0.97458
 H 2.19909 -0.28268 0.55607
 H -1.44992 -1.67582 -0.60118
 H 1.34343 -0.51359 -0.98023
 H -2.44526 -1.40171 0.59725
 H 2.76286 0.56981 -0.60985
13
bifur_IRC_Distances_noMW_output/new_data/bifur_traj1_Distances point 256
C -1.44227 0.32308 -0.16427
 C 0.86282 1.20024 0.19888
 C -0.46845 1.22190 -0.00884
 C -1.50832 -1.10532 0.23966
 C 1.85597 0.18811 -0.24681
 F -2.52364 0.64988 -0.86018
 F 1.46915 2.14518 0.90299
 H -0.66860 -1.33050 0.97341
 H 2.19108 -0.28269 0.55428
 H -1.44282 -1.67415 -0.59843
 H 1.35935 -0.50952 -0.97914
 H -2.44766 -1.40061 0.59006
 H 2.76339 0.57440 -0.60163
13
bifur_IRC_Distances_noMW_output/new_data/bifur_traj1_Distances point 257
C -1.44084 0.32251 -0.16479
 C 0.86185 1.19861 0.19896
 C -0.46788 1.21981 -0.00764
 C -1.50940 -1.10598 0.23719
 C 1.85703 0.18936 -0.24397
 F -2.52004 0.65167 -0.85862
 F 1.46516 2.14275 0.89854
 H -0.68193 -1.33552 0.97108
 H 2.18067 -0.28397 0.55334
 H -1.43365 -1.67161 -0.59652
 H 1.37467 -0.50578 -0.97733
 H -2.44892 -1.39997 0.58241
 H 2.76328 0.57812 -0.59265
13
bifur_IRC_Distances_noMW_output/new_data/bifur_traj1_Distances point 258
C -1.43892 0.32243 -0.16481
 C 0.86020 1.19697 0.19880
 C -0.46763 1.21856 -0.00543
 C -1.50928 -1.10646 0.23423
 C 1.85704 0.18998 -0.24068
 F -2.51638 0.65413 -0.85555
 F 1.46074 2.14067 0.89169
 H -0.69380 -1.34061 0.96770
 H 2.16830 -0.28651 0.55318
 H -1.42288 -1.66833 -0.59547
 H 1.38924 -0.50228 -0.97509
 H -2.44912 -1.39964 0.57445
 H 2.76249 0.58108 -0.58304
13
bifur_IRC_Distances_noMW_output/new_data/bifur_traj1_Distances point 259
C -1.43646 0.32277 -0.16436
 C 0.85789 1.19523 0.19849
 C -0.46762 1.21799 -0.00204
 C -1.50810 -1.10679 0.23085
 C 1.85614 0.19007 -0.23703
 F -2.51248 0.65728 -0.85123
 F 1.45575 2.13881 0.88269
 H -0.70424 -1.34580 0.96345
 H 2.15446 -0.29021 0.55369
 H -1.41104 -1.66444 -0.59525
 H 1.40307 -0.49891 -0.97269
 H -2.44840 -1.39948 0.56632
 H 2.76102 0.58349 -0.57290
13
bifur_IRC_Distances_noMW_output/new_data/bifur_traj1_Distances point 260
C -1.43342 0.32344 -0.16350
 C 0.85497 1.19329 0.19813
 C -0.46778 1.21784 0.00266
 C -1.50610 -1.10699 0.22714
 C 1.85452 0.18973 -0.23316
 F -2.50813 0.66114 -0.84600
 F 1.45005 2.13703 0.87189
 H -0.71332 -1.35116 0.95850
 H 2.13971 -0.29493 0.55472
 H -1.39869 -1.66012 -0.59580
 H 1.41622 -0.49554 -0.97041
 H -2.44693 -1.39931 0.55815
 H 2.75892 0.58557 -0.56232
13
bifur_IRC_Distances_noMW_output/new_data/bifur_traj1_Distances point 261
C -1.42978 0.32435 -0.16231
 C 0.85147 1.19104 0.19784
 C -0.46800 1.21788 0.00881
 C -1.50349 -1.10709 0.22320
 C 1.85236 0.18908 -0.22920
 F -2.50315 0.66572 -0.84026
 F 1.44352 2.13519 0.85968
 H -0.72112 -1.35670 0.95308
 H 2.12469 -0.30051 0.55612
 H -1.38648 -1.65556 -0.59706
 H 1.42871 -0.49203 -0.96856
 H -2.44494 -1.39893 0.55012
 H 2.75622 0.58756 -0.55147
13
bifur_IRC_Distances_noMW_output/new_data/bifur_traj1_Distances point 262
C -1.42552 0.32540 -0.16088
 C 0.84748 1.18839 0.19773
 C -0.46821 1.21785 0.01652
 C -1.50056 -1.10713 0.21918
 C 1.84991 0.18825 -0.22532
 F -2.49734 0.67100 -0.83448
 F 1.43604 2.13315 0.84658
 H -0.72769 -1.36245 0.94740
 H 2.11015 -0.30673 0.55768
 H -1.37515 -1.65102 -0.59892
 H 1.44053 -0.48828 -0.96742
 H -2.44265 -1.39815 0.54251
 H 2.75299 0.58972 -0.54059
13
bifur_IRC_Distances_noMW_output/new_data/bifur_traj1_Distances point 263
C -1.42062 0.32646 -0.15932
 C 0.84308 1.18525 0.19793
 C -0.46827 1.21746 0.02587
 C -1.49757 -1.10715 0.21522
 C 1.84739 0.18739 -0.22172
 F -2.49051 0.67694 -0.82922
 F 1.42752 2.13076 0.83320
 H -0.73303 -1.36837 0.94170
 H 2.09693 -0.31333 0.55920
 H -1.36552 -1.64676 -0.60125
 H 1.45161 -0.48419 -0.96727
 H -2.44032 -1.39675 0.53564
 H 2.74933 0.59228 -0.52998
13
bifur_IRC_Distances_noMW_output/new_data/bifur_traj1_Distances point 264
C -1.41513 0.32744 -0.15776
 C 0.83835 1.18154 0.19856
 C -0.46810 1.21648 0.03686
 C -1.49483 -1.10716 0.21152
 C 1.84504 0.18660 -0.21860
 F -2.48251 0.68349 -0.82505
 F 1.41787 2.12793 0.82021
 H -0.73713 -1.37442 0.93621
 H 2.08588 -0.32003 0.56045
 H -1.35841 -1.64305 -0.60391
 H 1.46184 -0.47972 -0.96835
 H -2.43820 -1.39457 0.52986
 H 2.74533 0.59547 -0.52001
13
bifur_IRC_Distances_noMW_output/new_data/bifur_traj1_Distances point 265
C -1.41513 0.32744 -0.15776
 C 0.83835 1.18154 0.19856
 C -0.46810 1.21648 0.03686
 C -1.49483 -1.10716 0.21152
 C 1.84504 0.18660 -0.21860
 F -2.48251 0.68349 -0.82505
 F 1.41787 2.12793 0.82021
 H -0.73713 -1.37442 0.93621
 H 2.08588 -0.32003 0.56045
 H -1.35841 -1.64305 -0.60390
 H 1.46184 -0.47972 -0.96835
 H -2.43820 -1.39457 0.52986
 H 2.74533 0.59547 -0.52001
13
bifur_IRC_Distances_noMW_output/new_data/bifur_traj1_Distances point 266
C -1.40253 0.32881 -0.15508
 C 0.82832 1.17239 0.20138
 C -0.46679 1.21210 0.06327
 C -1.49088 -1.10729 0.20539
 C 1.84162 0.18568 -0.21436
 F -2.46288 0.69802 -0.82149
 F 1.39530 2.12071 0.79762
 H -0.74179 -1.38664 0.92650
 H 2.07254 -0.33288 0.56150
 H -1.35376 -1.63806 -0.60965
 H 1.47945 -0.46956 -0.97458
 H -2.43534 -1.38747 0.52263
 H 2.73673 0.60421 -0.50314
13
bifur_IRC_Distances_noMW_output/new_data/bifur_traj1_Distances point 267
C -1.39558 0.32912 -0.15404
 C 0.82318 1.16702 0.20354
 C -0.46561 1.20862 0.07828
 C -1.48984 -1.10744 0.20301
 C 1.84069 0.18562 -0.21326
 F -2.45142 0.70584 -0.82222
 F 1.38256 2.11634 0.78842
 H -0.74268 -1.39278 0.92238
 H 2.07036 -0.33881 0.56122
 H -1.35622 -1.63682 -0.61261
 H 1.48703 -0.46392 -0.97956
 H -2.43475 -1.38260 0.52120
 H 2.73229 0.60981 -0.49634
13
bifur_IRC_Distances_noMW_output/new_data/bifur_traj1_Distances point 268
C -1.38832 0.32918 -0.15319
 C 0.81802 1.16121 0.20608
 C -0.46410 1.20436 0.09417
 C -1.48944 -1.10765 0.20100
 C 1.84028 0.18585 -0.21271
 F -2.43906 0.71391 -0.82434
 F 1.36906 2.11152 0.78048
 H -0.74306 -1.39900 0.91868
 H 2.07067 -0.34437 0.56045
 H -1.36133 -1.63628 -0.61563
 H 1.49415 -0.45790 -0.98552
 H -2.43472 -1.37699 0.52093
 H 2.72783 0.61617 -0.49041
13
bifur_IRC_Distances_noMW_output/new_data/bifur_traj1_Distances point 269
C -1.38086 0.32899 -0.15249
 C 0.81292 1.15503 0.20890
 C -0.46228 1.19935 0.11067
 C -1.48965 -1.10794 0.19928
 C 1.84040 0.18638 -0.21259
 F -2.42599 0.72217 -0.82752
 F 1.35496 2.10628 0.77358
 H -0.74337 -1.40537 0.91533
 H 2.07298 -0.34958 0.55925
 H -1.36851 -1.63628 -0.61868
 H 1.50122 -0.45151 -0.99219
 H -2.43523 -1.37078 0.52152
 H 2.72341 0.62327 -0.48507
13
bifur_IRC_Distances_noMW_output/new_data/bifur_traj1_Distances point 270
C -1.37330 0.32852 -0.15195
 C 0.80795 1.14857 0.21191
 C -0.46018 1.19361 0.12744
 C -1.49053 -1.10834 0.19775
 C 1.84110 0.18725 -0.21275
 F -2.41239 0.73048 -0.83152
 F 1.34045 2.10066 0.76760
 H -0.74415 -1.41196 0.91230
 H 2.07684 -0.35438 0.55764
 H -1.37726 -1.63671 -0.62169
 H 1.50868 -0.44472 -0.99931
 H -2.43632 -1.36409 0.52263
 H 2.71911 0.63111 -0.48005
13
bifur_IRC_Distances_noMW_output/new_data/bifur_traj1_Distances point 271
C -1.36581 0.32773 -0.15158
 C 0.80326 1.14189 0.21500
 C -0.45778 1.18712 0.14406
 C -1.49218 -1.10887 0.19637
 C 1.84246 0.18854 -0.21310
 F -2.39846 0.73870 -0.83615
 F 1.32576 2.09466 0.76257
 H -0.74599 -1.41883 0.90956
 H 2.08188 -0.35862 0.55560
 H -1.38712 -1.63751 -0.62453
 H 1.51702 -0.43753 -1.00659
 H -2.43808 -1.35700 0.52395
 H 2.71504 0.63972 -0.47515
13
bifur_IRC_Distances_noMW_output/new_data/bifur_traj1_Distances point 272
C -1.35855 0.32655 -0.15143
 C 0.79899 1.13509 0.21810
 C -0.45510 1.17987 0.16005
 C -1.49471 -1.10957 0.19511
 C 1.84459 0.19032 -0.21355
 F -2.38440 0.74666 -0.84127
 F 1.31114 2.08829 0.75859
 H -0.74945 -1.42602 0.90712
 H 2.08785 -0.36217 0.55308
 H -1.39772 -1.63862 -0.62704
 H 1.52664 -0.42993 -1.01375
 H -2.44062 -1.34961 0.52524
 H 2.71134 0.64914 -0.47026
13
bifur_IRC_Distances_noMW_output/new_data/bifur_traj1_Distances point 273
C -1.35168 0.32496 -0.15153
 C 0.79526 1.12826 0.22114
 C -0.45214 1.17186 0.17498
 C -1.49819 -1.11044 0.19394
 C 1.84755 0.19264 -0.21402
 F -2.37040 0.75418 -0.84674
 F 1.29682 2.08160 0.75575
 H -0.75495 -1.43353 0.90495
 H 2.09447 -0.36490 0.55010
 H -1.40868 -1.64002 -0.62907
 H 1.53785 -0.42195 -1.02050
 H -2.44400 -1.34201 0.52628
 H 2.70810 0.65936 -0.46528
13
bifur_IRC_Distances_noMW_output/new_data/bifur_traj1_Distances point 274
C -1.34525 0.32296 -0.15186
 C 0.79210 1.12144 0.22406
 C -0.44895 1.16316 0.18867
 C -1.50259 -1.11150 0.19281
 C 1.85132 0.19548 -0.21443
 F -2.35662 0.76121 -0.85238
 F 1.28294 2.07463 0.75390
 H -0.76267 -1.44136 0.90299
 H 2.10144 -0.36680 0.54669
 H -1.41966 -1.64163 -0.63059
 H 1.55080 -0.41365 -1.02665
 H -2.44820 -1.33427 0.52691
 H 2.70535 0.67032 -0.46013
13
bifur_IRC_Distances_noMW_output/new_data/bifur_traj1_Distances point 275
C -1.33925 0.32059 -0.15237
 C 0.78946 1.11466 0.22681
 C -0.44556 1.15388 0.20120
 C -1.50777 -1.11271 0.19164
 C 1.85577 0.19879 -0.21469
 F -2.34308 0.76779 -0.85796
 F 1.26951 2.06742 0.75268
 H -0.77255 -1.44950 0.90106
 H 2.10840 -0.36800 0.54299
 H -1.43033 -1.64335 -0.63171
 H 1.56547 -0.40506 -1.03205
 H -2.45310 -1.32646 0.52704
 H 2.70302 0.68194 -0.45467
13
bifur_IRC_Distances_noMW_output/new_data/bifur_traj1_Distances point 276
C -1.33925 0.32059 -0.15237
 C 0.78946 1.11466 0.22681
 C -0.44556 1.15388 0.20120
 C -1.50777 -1.11271 0.19164
 C 1.85577 0.19880 -0.21469
 F -2.34308 0.76779 -0.85796
 F 1.26952 2.06742 0.75269
 H -0.77255 -1.44949 0.90106
 H 2.10840 -0.36800 0.54299
 H -1.43033 -1.64335 -0.63171
 H 1.56547 -0.40506 -1.03205
 H -2.45310 -1.32646 0.52705
 H 2.70302 0.68194 -0.45467
13
bifur_IRC_Distances_noMW_output/new_data/bifur_traj1_Distances point 277
C -1.32806 0.31515 -0.15340
 C 0.78519 1.10111 0.23163
 C -0.43842 1.13406 0.22438
 C -1.51959 -1.11548 0.18875
 C 1.86596 0.20637 -0.21435
 F -2.31653 0.78018 -0.86794
 F 1.24353 2.05246 0.74977
 H -0.79773 -1.46684 0.89645
 H 2.12086 -0.36927 0.53535
 H -1.44961 -1.64658 -0.63367
 H 1.59959 -0.38709 -1.04053
 H -2.46427 -1.31076 0.52565
 H 2.69910 0.70670 -0.44209
13
bifur_IRC_Distances_noMW_output/new_data/bifur_traj1_Distances point 278
C -1.32261 0.31227 -0.15365
 C 0.78323 1.09429 0.23363
 C -0.43479 1.12382 0.23599
 C -1.52574 -1.11696 0.18681
 C 1.87127 0.21039 -0.21360
 F -2.30340 0.78633 -0.87184
 F 1.23071 2.04480 0.74676
 H -0.81232 -1.47608 0.89337
 H 2.12567 -0.36985 0.53172
 H -1.45774 -1.64780 -0.63504
 H 1.61864 -0.37778 -1.04364
 H -2.47011 -1.30297 0.52409
 H 2.69720 0.71955 -0.43461
13
bifur_IRC_Distances_noMW_output/new_data/bifur_traj1_Distances point 279
C -1.31717 0.30944 -0.15356
 C 0.78125 1.08748 0.23528
 C -0.43122 1.11362 0.24809
 C -1.53171 -1.11845 0.18446
 C 1.87643 0.21437 -0.21239
 F -2.29042 0.79259 -0.87474
 F 1.21797 2.03715 0.74205
 H -0.82762 -1.48561 0.88962
 H 2.12921 -0.37068 0.52842
 H -1.46464 -1.64862 -0.63698
 H 1.63855 -0.36835 -1.04604
 H -2.47583 -1.29535 0.52200
 H 2.69520 0.73242 -0.42621
13
bifur_IRC_Distances_noMW_output/new_data/bifur_traj1_Distances point 280
C -1.31175 0.30672 -0.15307
 C 0.77920 1.08075 0.23657
 C -0.42775 1.10364 0.26079
 C -1.53735 -1.11992 0.18174
 C 1.88132 0.21823 -0.21077
 F -2.27772 0.79895 -0.87659
 F 1.20541 2.02962 0.73550
 H -0.84315 -1.49526 0.88523
 H 2.13154 -0.37182 0.52554
 H -1.47034 -1.64903 -0.63960
 H 1.65880 -0.35896 -1.04784
 H -2.48126 -1.28799 0.51950
 H 2.69306 0.74507 -0.41703
13
bifur_IRC_Distances_noMW_output/new_data/bifur_traj1_Distances point 281
C -1.30638 0.30414 -0.15221
 C 0.77711 1.07414 0.23755
 C -0.42440 1.09393 0.27403
 C -1.54265 -1.12133 0.17875
 C 1.88590 0.22193 -0.20887
 F -2.26538 0.80536 -0.87752
 F 1.19314 2.02226 0.72741
 H -0.85849 -1.50488 0.88037
 H 2.13300 -0.37321 0.52308
 H -1.47517 -1.64911 -0.64288
 H 1.67891 -0.34971 -1.04920
 H -2.48639 -1.28092 0.51683
 H 2.69080 0.75742 -0.40735
13
bifur_IRC_Distances_noMW_output/new_data/bifur_traj1_Distances point 282
C -1.30109 0.30164 -0.15106
 C 0.77503 1.06763 0.23829
 C -0.42111 1.08440 0.28765
 C -1.54772 -1.12271 0.17563
 C 1.89029 0.22551 -0.20685
 F -2.25337 0.81177 -0.87783
 F 1.18114 2.01506 0.71837
 H -0.87339 -1.51439 0.87526
 H 2.13423 -0.37474 0.52096
 H -1.47973 -1.64904 -0.64676
 H 1.69856 -0.34062 -1.05036
 H -2.49131 -1.27403 0.51428
 H 2.68848 0.76951 -0.39758
13
bifur_IRC_Distances_noMW_output/new_data/bifur_traj1_Distances point 283
C -1.29589 0.29913 -0.14977
 C 0.77305 1.06118 0.23895
 C -0.41778 1.07485 0.30140
 C -1.55278 -1.12406 0.17255
 C 1.89465 0.22907 -0.20491
 F -2.24159 0.81812 -0.87794
 F 1.16935 2.00796 0.70917
 H -0.88768 -1.52370 0.87012
 H 2.13603 -0.37623 0.51906
 H -1.48478 -1.64903 -0.65110
 H 1.71749 -0.33167 -1.05156
 H -2.49622 -1.26716 0.51220
 H 2.68614 0.78153 -0.38818
13
bifur_IRC_Distances_noMW_output/new_data/bifur_traj1_Distances point 284
C -1.29077 0.29651 -0.14852
 C 0.77125 1.05471 0.23967
 C -0.41429 1.06505 0.31492
 C -1.55807 -1.12539 0.16971
 C 1.89919 0.23269 -0.20329
 F -2.22991 0.82436 -0.87832
 F 1.15771 2.00088 0.70083
 H -0.90122 -1.53276 0.86524
 H 2.13928 -0.37748 0.51724
 H -1.49116 -1.64933 -0.65571
 H 1.73546 -0.32284 -1.05305
 H -2.50134 -1.26010 0.51101
 H 2.68388 0.79370 -0.37972
13
bifur_IRC_Distances_noMW_output/new_data/bifur_traj1_Distances point 285
C -1.28576 0.29365 -0.14753
 C 0.76972 1.04817 0.24064
 C -0.41054 1.05477 0.32768
 C -1.56383 -1.12673 0.16732
 C 1.90413 0.23647 -0.20224
 F -2.21823 0.83038 -0.87949
 F 1.14615 1.99379 0.69456
 H -0.91384 -1.54148 0.86089
 H 2.14489 -0.37830 0.51537
 H -1.49972 -1.65019 -0.66037
 H 1.75216 -0.31413 -1.05507
 H -2.50691 -1.25265 0.51113
 H 2.68176 0.80624 -0.37290
13
bifur_IRC_Distances_noMW_output/new_data/bifur_traj1_Distances point 286
C -1.28091 0.29045 -0.14704
 C 0.76857 1.04154 0.24205
 C -0.40642 1.04385 0.33904
 C -1.57029 -1.12807 0.16562
 C 1.90964 0.24050 -0.20201
 F -2.20650 0.83604 -0.88196
 F 1.13469 1.98668 0.69163
 H -0.92531 -1.54972 0.85738
 H 2.15371 -0.37850 0.51330
 H -1.51122 -1.65184 -0.66477
 H 1.76726 -0.30558 -1.05782
 H -2.51313 -1.24465 0.51300
 H 2.67989 0.81929 -0.36842
13
bifur_IRC_Distances_noMW_output/new_data/bifur_traj1_Distances point 287
C -1.28091 0.29045 -0.14704
 C 0.76857 1.04154 0.24205
 C -0.40642 1.04385 0.33904
 C -1.57029 -1.12807 0.16562
 C 1.90964 0.24051 -0.20201
 F -2.20650 0.83603 -0.88196
 F 1.13469 1.98668 0.69163
 H -0.92531 -1.54972 0.85738
 H 2.15371 -0.37850 0.51330
 H -1.51122 -1.65184 -0.66477
 H 1.76726 -0.30558 -1.05782
 H -2.51313 -1.24465 0.51300
 H 2.67989 0.81929 -0.36842
13
bifur_IRC_Distances_noMW_output/new_data/bifur_traj1_Distances point 288
C -1.27198 0.28281 -0.14825
 C 0.76779 1.02817 0.24667
 C -0.39693 1.01982 0.35510
 C -1.58570 -1.13074 0.16494
 C 1.92275 0.24943 -0.20469
 F -2.18316 0.84573 -0.89202
 F 1.11247 1.97256 0.69961
 H -0.94411 -1.56429 0.85393
 H 2.18298 -0.37654 0.50837
 H -1.54473 -1.65807 -0.67191
 H 1.79143 -0.28930 -1.06603
 H -2.52799 -1.22670 0.52287
 H 2.67719 0.84713 -0.36860
13
bifur_IRC_Distances_noMW_output/new_data/bifur_traj1_Distances point 289
C -1.26806 0.27840 -0.14998
 C 0.76825 1.02155 0.24989
 C -0.39161 1.00685 0.35924
 C -1.59459 -1.13205 0.16599
 C 1.93026 0.25429 -0.20760
 F -2.17189 0.84960 -0.89941
 F 1.10207 1.96567 0.71082
 H -0.95135 -1.57052 0.85422
 H 2.20322 -0.37440 0.50561
 H -1.56643 -1.66256 -0.67454
 H 1.80027 -0.28166 -1.07155
 H -2.53655 -1.21692 0.53068
 H 2.67641 0.86175 -0.37337
13
bifur_IRC_Distances_noMW_output/new_data/bifur_traj1_Distances point 290
C -1.26458 0.27367 -0.15227
 C 0.76929 1.01507 0.25355
 C -0.38601 0.99347 0.36095
 C -1.60406 -1.13334 0.16779
 C 1.93824 0.25934 -0.21135
 F -2.16115 0.85280 -0.90780
 F 1.09241 1.95896 0.72594
 H -0.95741 -1.57609 0.85577
 H 2.22631 -0.37161 0.50283
 H -1.59054 -1.66773 -0.67668
 H 1.80719 -0.27436 -1.07788
 H -2.54567 -1.20682 0.53984
 H 2.67597 0.87664 -0.38067
13
bifur_IRC_Distances_noMW_output/new_data/bifur_traj1_Distances point 291
C -1.26160 0.26872 -0.15494
 C 0.77087 1.00881 0.25748
 C -0.38021 0.97983 0.36057
 C -1.61395 -1.13461 0.17012
 C 1.94655 0.26455 -0.21568
 F -2.15112 0.85539 -0.91669
 F 1.08366 1.95242 0.74389
 H -0.96268 -1.58114 0.85835
 H 2.25134 -0.36831 0.50013
 H -1.61616 -1.67333 -0.67848
 H 1.81263 -0.26736 -1.08478
 H -2.55520 -1.19663 0.54982
 H 2.67586 0.89167 -0.38979
13
bifur_IRC_Distances_noMW_output/new_data/bifur_traj1_Distances point 292
C -1.25915 0.26360 -0.15785
 C 0.77299 1.00279 0.26152
 C -0.37433 0.96607 0.35844
 C -1.62414 -1.13588 0.17279
 C 1.95508 0.26991 -0.22032
 F -2.14192 0.85736 -0.92568
 F 1.07594 1.94605 0.76367
 H -0.96769 -1.58577 0.86168
 H 2.27736 -0.36455 0.49755
 H -1.64236 -1.67917 -0.67996
 H 1.81718 -0.26062 -1.09190
 H -2.56502 -1.18650 0.56007
 H 2.67606 0.90672 -0.40001
13
bifur_IRC_Distances_noMW_output/new_data/bifur_traj1_Distances point 293
C -1.25729 0.25835 -0.16089
 C 0.77563 0.99708 0.26552
 C -0.36842 0.95229 0.35476
 C -1.63455 -1.13715 0.17561
 C 1.96378 0.27540 -0.22502
 F -2.13364 0.85869 -0.93448
 F 1.06936 1.93982 0.78446
 H -0.97303 -1.59009 0.86548
 H 2.30351 -0.36033 0.49508
 H -1.66829 -1.68510 -0.68107
 H 1.82145 -0.25413 -1.09884
 H -2.57508 -1.17658 0.57012
 H 2.67657 0.92175 -0.41074
13
bifur_IRC_Distances_noMW_output/new_data/bifur_traj1_Distances point 294
C -1.25605 0.25299 -0.16404
 C 0.77881 0.99173 0.26936
 C -0.36259 0.93861 0.34970
 C -1.64515 -1.13845 0.17844
 C 1.97261 0.28104 -0.22956
 F -2.12637 0.85935 -0.94292
 F 1.06401 1.93373 0.80560
 H -0.97930 -1.59418 0.86944
 H 2.32900 -0.35563 0.49269
 H -1.69314 -1.69099 -0.68167
 H 1.82607 -0.24789 -1.10515
 H -2.58534 -1.16699 0.57956
 H 2.67744 0.93668 -0.42146
13
bifur_IRC_Distances_noMW_output/new_data/bifur_traj1_Distances point 295
C -1.25548 0.24756 -0.16725
 C 0.78247 0.98678 0.27292
 C -0.35691 0.92513 0.34341
 C -1.65584 -1.13977 0.18114
 C 1.98152 0.28681 -0.23372
 F -2.12011 0.85930 -0.95088
 F 1.05992 1.92779 0.82643
 H -0.98700 -1.59809 0.87326
 H 2.35306 -0.35041 0.49034
 H -1.71616 -1.69677 -0.68162
 H 1.83162 -0.24193 -1.11038
 H -2.59576 -1.15783 0.58802
 H 2.67868 0.95143 -0.43169
13
bifur_IRC_Distances_noMW_output/new_data/bifur_traj1_Distances point 296
C -1.25552 0.24212 -0.17048
 C 0.78654 0.98227 0.27613
 C -0.35146 0.91200 0.33617
 C -1.66653 -1.14112 0.18357
 C 1.99042 0.29266 -0.23730
 F -2.11485 0.85855 -0.95824
 F 1.05701 1.92203 0.84633
 H -0.99649 -1.60188 0.87661
 H 2.37496 -0.34474 0.48802
 H -1.73666 -1.70230 -0.68086
 H 1.83856 -0.23628 -1.11415
 H -2.60626 -1.14919 0.59522
 H 2.68028 0.96589 -0.44101
13
bifur_IRC_Distances_noMW_output/new_data/bifur_traj1_Distances point 297
C -1.25607 0.23674 -0.17367
 C 0.79087 0.97819 0.27889
 C -0.34633 0.89937 0.32836
 C -1.67704 -1.14249 0.18559
 C 1.99918 0.29852 -0.24013
 F -2.11045 0.85722 -0.96490
 F 1.05510 1.91647 0.86461
 H -1.00794 -1.60563 0.87915
 H 2.39406 -0.33872 0.48570
 H -1.75412 -1.70746 -0.67937
 H 1.84726 -0.23097 -1.11616
 H -2.61670 -1.14114 0.60095
 H 2.68218 0.97992 -0.44903
13
bifur_IRC_Distances_noMW_output/new_data/bifur_traj1_Distances point 298
C -1.25607 0.23674 -0.17367
 C 0.79087 0.97819 0.27889
 C -0.34633 0.89936 0.32836
 C -1.67704 -1.14249 0.18559
 C 1.99918 0.29852 -0.24013
 F -2.11045 0.85722 -0.96490
 F 1.05510 1.91647 0.86461
 H -1.00794 -1.60563 0.87915
 H 2.39406 -0.33872 0.48570
 H -1.75412 -1.70746 -0.67937
 H 1.84726 -0.23097 -1.11616
 H -2.61670 -1.14114 0.60096
 H 2.68218 0.97992 -0.44903
13
bifur_IRC_Distances_noMW_output/new_data/bifur_traj1_Distances point 299
C -1.25810 0.22645 -0.17966
 C 0.79960 0.97117 0.28289
 C -0.33721 0.87595 0.31280
 C -1.69695 -1.14524 0.18791
 C 2.01583 0.30995 -0.24300
 F -2.10343 0.85342 -0.97567
 F 1.05308 1.90606 0.89389
 H -1.03701 -1.61338 0.88045
 H 2.42191 -0.32637 0.48103
 H -1.77837 -1.71622 -0.67438
 H 1.87103 -0.22128 -1.11396
 H -2.63687 -1.12687 0.60755
 H 2.68648 1.00637 -0.45984
13
bifur_IRC_Distances_noMW_output/new_data/bifur_traj1_Distances point 300
C -1.25924 0.22163 -0.18235
 C 0.80366 0.96810 0.28402
 C -0.33327 0.86526 0.30584
 C -1.70610 -1.14661 0.18795
 C 2.02352 0.31541 -0.24276
 F -2.10034 0.85129 -0.97958
 F 1.05235 1.90119 0.90378
 H -1.05491 -1.61765 0.87843
 H 2.42976 -0.32035 0.47856
 H -1.78451 -1.71957 -0.67091
 H 1.88681 -0.21681 -1.10917
 H -2.64638 -1.12064 0.60818
 H 2.68866 1.01874 -0.46200
13
bifur_IRC_Distances_noMW_output/new_data/bifur_traj1_Distances point 301
C -1.24919 0.21896 0.24727
 C 0.79146 0.96255 -0.33388
 C -0.34490 0.85272 -0.28995
 C -1.72168 -1.14917 -0.08894
 C 2.04034 0.32227 0.13396
 F -2.04429 0.85817 1.08121
 F 1.00294 1.88835 -0.97890
 H -1.11844 -1.62964 -0.80365
 H 2.40538 -0.31927 -0.59723
 H -1.74926 -1.71587 0.77228
 H 1.95981 -0.20337 1.00401
 H -2.68279 -1.11960 -0.46021
 H 2.71062 1.03392 0.31403
13
bifur_IRC_Distances_noMW_output/new_data/bifur_traj1_Distances point 302
C -1.25045 0.21476 0.24646
 C 0.79538 0.95977 -0.33211
 C -0.34095 0.84344 -0.28632
 C -1.72910 -1.15057 -0.09044
 C 2.04648 0.32727 0.13534
 F -2.04348 0.85652 1.07753
 F 1.00374 1.88367 -0.97845
 H -1.13943 -1.63510 -0.79747
 H 2.40494 -0.31401 -0.58824
 H -1.74815 -1.71738 0.76323
 H 1.97945 -0.19903 0.99632
 H -2.68997 -1.11462 -0.46257
 H 2.71153 1.04528 0.31673
13
bifur_IRC_Distances_noMW_output/new_data/bifur_traj1_Distances point 303
C -1.25156 0.21093 0.24427
 C 0.79896 0.95702 -0.32918
 C -0.33735 0.83485 -0.28463
 C -1.73557 -1.15200 -0.09198
 C 2.05180 0.33201 0.13677
 F -2.04321 0.85542 1.07081
 F 1.00486 1.87901 -0.97299
 H -1.16243 -1.64137 -0.78850
 H 2.39968 -0.30940 -0.57643
 H -1.74275 -1.71776 0.75197
 H 2.00186 -0.19456 0.98636
 H -2.69602 -1.11029 -0.46475
 H 2.71174 1.05614 0.31829
13
bifur_IRC_Distances_noMW_output/new_data/bifur_traj1_Distances point 304
C -1.25240 0.20748 0.24083
 C 0.80209 0.95428 -0.32517
 C -0.33410 0.82696 -0.28501
 C -1.74106 -1.15344 -0.09352
 C 2.05628 0.33643 0.13819
 F -2.04326 0.85491 1.06140
 F 1.00603 1.87443 -0.96268
 H -1.18702 -1.64839 -0.77674
 H 2.38997 -0.30550 -0.56196
 H -1.73348 -1.71710 0.73864
 H 2.02669 -0.19000 0.97414
 H -2.70094 -1.10653 -0.46686
 H 2.71120 1.06646 0.31874
13
bifur_IRC_Distances_noMW_output/new_data/bifur_traj1_Distances point 305
C -1.25286 0.20439 0.23639
 C 0.80470 0.95149 -0.32030
 C -0.33115 0.81968 -0.28740
 C -1.74564 -1.15484 -0.09502
 C 2.05999 0.34049 0.13955
 F -2.04333 0.85501 1.05005
 F 1.00696 1.87000 -0.94819
 H -1.21253 -1.65597 -0.76245
 H 2.37677 -0.30234 -0.54527
 H -1.72126 -1.71561 0.72363
 H 2.05326 -0.18540 0.95986
 H -2.70485 -1.10317 -0.46905
 H 2.70995 1.07627 0.31821
13
bifur_IRC_Distances_noMW_output/new_data/bifur_traj1_Distances point 306
C -1.25284 0.20155 0.23130
 C 0.80676 0.94860 -0.31483
 C -0.32842 0.81282 -0.29171
 C -1.74949 -1.15620 -0.09645
 C 2.06309 0.34421 0.14076
 F -2.04307 0.85564 1.03768
 F 1.00732 1.86577 -0.93043
 H -1.23831 -1.66391 -0.74608
 H 2.36132 -0.29989 -0.52702
 H -1.70727 -1.71356 0.70749
 H 2.08084 -0.18080 0.94386
 H -2.70801 -1.09995 -0.47149
 H 2.70808 1.08572 0.31690
13
bifur_IRC_Distances_noMW_output/new_data/bifur_traj1_Distances point 307
C -1.25224 0.19885 0.22591
 C 0.80829 0.94549 -0.30904
 C -0.32577 0.80609 -0.29775
 C -1.75288 -1.15748 -0.09775
 C 2.06580 0.34767 0.14178
 F -2.04211 0.85675 1.02524
 F 1.00676 1.86173 -0.91041
 H -1.26373 -1.67205 -0.72818
 H 2.34504 -0.29808 -0.50799
 H -1.69285 -1.71127 0.69091
 H 2.10875 -0.17619 0.92661
 H -2.71075 -1.09652 -0.47439
 H 2.70570 1.09504 0.31507
13
bifur_IRC_Distances_noMW_output/new_data/bifur_traj1_Distances point 308
C -1.25097 0.19610 0.22061
 C 0.80932 0.94205 -0.30326
 C -0.32305 0.79910 -0.30532
 C -1.75613 -1.15868 -0.09890
 C 2.06840 0.35095 0.14251
 F -2.04002 0.85824 1.01372
 F 1.00491 1.85784 -0.88923
 H -1.28821 -1.68025 -0.70949
 H 2.32954 -0.29682 -0.48922
 H -1.67950 -1.70909 0.67479
 H 2.13628 -0.17152 0.90874
 H -2.71350 -1.09250 -0.47798
 H 2.70292 1.10459 0.31304
13
bifur_IRC_Distances_noMW_output/new_data/bifur_traj1_Distances point 309
C -1.25097 0.19610 0.22061
 C 0.80932 0.94205 -0.30326
 C -0.32305 0.79910 -0.30532
 C -1.75613 -1.15868 -0.09890
 C 2.06840 0.35095 0.14251
 F -2.04002 0.85824 1.01372
 F 1.00491 1.85785 -0.88923
 H -1.28821 -1.68025 -0.70949
 H 2.32954 -0.29682 -0.48922
 H -1.67950 -1.70909 0.67479
 H 2.13628 -0.17152 0.90874
 H -2.71350 -1.09250 -0.47798
 H 2.70292 1.10459 0.31304
13
bifur_IRC_Distances_noMW_output/new_data/bifur_traj1_Distances point 310
C -1.24614 0.18977 0.21174
 C 0.81014 0.93359 -0.29296
 C -0.31663 0.78264 -0.32383
 C -1.76370 -1.16076 -0.10037
 C 2.07453 0.35747 0.14278
 F -2.03097 0.86212 0.99692
 F 0.99615 1.85022 -0.84792
 H -1.33148 -1.69616 -0.67464
 H 2.30811 -0.29538 -0.45873
 H -1.66272 -1.70655 0.64963
 H 2.18688 -0.16181 0.87572
 H -2.72091 -1.08109 -0.48783
 H 2.69676 1.12594 0.30949
13
bifur_IRC_Distances_noMW_output/new_data/bifur_traj1_Distances point 311
C -1.24259 0.18595 0.20859
 C 0.81015 0.92836 -0.28884
 C -0.31267 0.77255 -0.33430
 C -1.76859 -1.16164 -0.10048
 C 2.07852 0.36092 0.14215
 F -2.02364 0.86447 0.99237
 F 0.98902 1.84619 -0.82922
 H -1.34891 -1.70354 -0.66167
 H 2.30522 -0.29495 -0.45078
 H -1.66209 -1.70677 0.64423
 H 2.20825 -0.15668 0.86382
 H -2.72627 -1.07322 -0.49395
 H 2.69361 1.13836 0.30808
13
bifur_IRC_Distances_noMW_output/new_data/bifur_traj1_Distances point 312
C -1.23838 0.18171 0.20618
 C 0.81001 0.92246 -0.28540
 C -0.30818 0.76116 -0.34551
 C -1.77431 -1.16242 -0.10006
 C 2.08320 0.36455 0.14094
 F -2.01463 0.86712 0.98992
 F 0.98033 1.84185 -0.81166
 H -1.36313 -1.71041 -0.65334
 H 2.30822 -0.29461 -0.44938
 H -1.66719 -1.70808 0.64538
 H 2.22640 -0.15136 0.85683
 H -2.73281 -1.06399 -0.50044
 H 2.69047 1.15202 0.30655
13
bifur_IRC_Distances_noMW_output/new_data/bifur_traj1_Distances point 313
C -1.23365 0.17711 0.20433
 C 0.80979 0.91598 -0.28248
 C -0.30323 0.74866 -0.35746
 C -1.78071 -1.16310 -0.09912
 C 2.08844 0.36834 0.13921
 F -2.00425 0.87006 0.98899
 F 0.97039 1.83720 -0.79482
 H -1.37437 -1.71680 -0.64970
 H 2.31642 -0.29438 -0.45424
 H -1.67736 -1.71031 0.65285
 H 2.24155 -0.14588 0.85487
 H -2.74034 -1.05364 -0.50702
 H 2.68734 1.16676 0.30459
13
bifur_IRC_Distances_noMW_output/new_data/bifur_traj1_Distances point 314
C -1.22850 0.17221 0.20294
 C 0.80949 0.90906 -0.27998
 C -0.29791 0.73528 -0.36989
 C -1.78766 -1.16370 -0.09782
 C 2.09412 0.37223 0.13710
 F -1.99278 0.87318 0.98931
 F 0.95943 1.83238 -0.77863
 H -1.38322 -1.72280 -0.64985
 H 2.32878 -0.29428 -0.46399
 H -1.69155 -1.71322 0.66519
 H 2.25427 -0.14028 0.85695
 H -2.74868 -1.04239 -0.51357
 H 2.68420 1.18233 0.30224
13
bifur_IRC_Distances_noMW_output/new_data/bifur_traj1_Distances point 315
C -1.22299 0.16705 0.20203
 C 0.80911 0.90184 -0.27784
 C -0.29228 0.72120 -0.38241
 C -1.79501 -1.16422 -0.09631
 C 2.10014 0.37618 0.13474
 F -1.98043 0.87633 0.99082
 F 0.94762 1.82759 -0.76338
 H -1.39031 -1.72851 -0.65256
 H 2.34420 -0.29433 -0.47688
 H -1.70870 -1.71659 0.68054
 H 2.26525 -0.13463 0.86163
 H -2.75767 -1.03040 -0.52011
 H 2.68106 1.19850 0.29973
13
bifur_IRC_Distances_noMW_output/new_data/bifur_traj1_Distances point 316
C -1.21720 0.16166 0.20156
 C 0.80866 0.89444 -0.27603
 C -0.28643 0.70661 -0.39472
 C -1.80264 -1.16466 -0.09474
 C 2.10640 0.38014 0.13226
 F -1.96741 0.87937 0.99349
 F 0.93513 1.82299 -0.74925
 H -1.39625 -1.73402 -0.65665
 H 2.36168 -0.29455 -0.49138
 H -1.72782 -1.72024 0.69725
 H 2.27511 -0.12896 0.86757
 H -2.76716 -1.01782 -0.52668
 H 2.67793 1.21506 0.29733
13
bifur_IRC_Distances_noMW_output/new_data/bifur_traj1_Distances point 317
C -1.21120 0.15610 0.20143
 C 0.80813 0.88696 -0.27445
 C -0.28042 0.69171 -0.40681
 C -1.81041 -1.16503 -0.09318
 C 2.11277 0.38407 0.12975
 F -1.95395 0.88227 0.99703
 F 0.92214 1.81865 -0.73599
 H -1.40153 -1.73943 -0.66125
 H 2.38026 -0.29493 -0.50638
 H -1.74800 -1.72400 0.71422
 H 2.28438 -0.12330 0.87385
 H -2.77695 -1.00486 -0.53330
 H 2.67477 1.23179 0.29509
13
bifur_IRC_Distances_noMW_output/new_data/bifur_traj1_Distances point 318
C -1.20506 0.15047 0.20139
 C 0.80752 0.87947 -0.27290
 C -0.27435 0.67670 -0.41899
 C -1.81817 -1.16535 -0.09166
 C 2.11913 0.38794 0.12722
 F -1.94024 0.88506 1.00095
 F 0.90886 1.81457 -0.72282
 H -1.40657 -1.74482 -0.66577
 H 2.39906 -0.29550 -0.52119
 H -1.76841 -1.72769 0.73091
 H 2.29352 -0.11766 0.87996
 H -2.78684 -0.99171 -0.53991
 H 2.67153 1.24854 0.29281
13
bifur_IRC_Distances_noMW_output/new_data/bifur_traj1_Distances point 319
C -1.19878 0.14484 0.20114
 C 0.80680 0.87198 -0.27114
 C -0.26826 0.66174 -0.43185
 C -1.82577 -1.16564 -0.09015
 C 2.12535 0.39172 0.12467
 F -1.92647 0.88786 1.00461
 F 0.89542 1.81066 -0.70856
 H -1.41173 -1.75032 -0.66976
 H 2.41728 -0.29629 -0.53537
 H -1.78834 -1.73114 0.74713
 H 2.30297 -0.11201 0.88565
 H -2.79661 -0.97857 -0.54644
 H 2.66813 1.26519 0.29007
13
bifur_IRC_Distances_noMW_output/new_data/bifur_traj1_Distances point 320
C -1.19878 0.14484 0.20114
 C 0.80680 0.87198 -0.27114
 C -0.26826 0.66174 -0.43184
 C -1.82577 -1.16564 -0.09015
 C 2.12535 0.39172 0.12467
 F -1.92647 0.88786 1.00461
 F 0.89542 1.81066 -0.70857
 H -1.41173 -1.75032 -0.66976
 H 2.41729 -0.29629 -0.53537
 H -1.78834 -1.73114 0.74713
 H 2.30297 -0.11201 0.88565
 H -2.79661 -0.97857 -0.54644
 H 2.66813 1.26519 0.29007
13
bifur_IRC_Distances_noMW_output/new_data/bifur_traj1_Distances point 321
C -1.19181 0.13994 -0.15337
 C 0.81410 0.84752 0.26800
 C -0.23985 0.61544 0.49299
 C -1.83688 -1.16969 0.10851
 C 2.13206 0.40431 -0.17776
 F -1.93175 0.92767 -0.91139
 F 0.89180 1.77871 0.70346
 H -1.40150 -1.78562 0.66071
 H 2.46689 -0.31660 0.46654
 H -1.85098 -1.70963 -0.77614
 H 2.29307 -0.06766 -0.97664
 H -2.79516 -0.97343 0.62073
 H 2.65002 1.30906 -0.32564
13
bifur_IRC_Distances_noMW_output/new_data/bifur_traj1_Distances point 322
C -1.18534 0.13537 -0.14738
 C 0.81358 0.83822 0.26657
 C -0.23189 0.59694 0.51626
 C -1.84368 -1.17055 0.10371
 C 2.13737 0.40888 -0.17680
 F -1.92011 0.93685 -0.90057
 F 0.87904 1.77108 0.68513
 H -1.40879 -1.79632 0.65330
 H 2.48102 -0.32144 0.46985
 H -1.86858 -1.70626 -0.79716
 H 2.30474 -0.05566 -0.98575
 H -2.80244 -0.96467 0.62757
 H 2.64508 1.32756 -0.31470
13
bifur_IRC_Distances_noMW_output/new_data/bifur_traj1_Distances point 323
C -1.17863 0.13074 -0.14002
 C 0.81296 0.82864 0.26368
 C -0.22369 0.57767 0.54393
 C -1.85045 -1.17149 0.09750
 C 2.14265 0.41363 -0.17436
 F -1.90825 0.94663 -0.88649
 F 0.86589 1.76315 0.65863
 H -1.41905 -1.80792 0.64294
 H 2.49200 -0.32653 0.47271
 H -1.88346 -1.70172 -0.81951
 H 2.31984 -0.04298 -0.99327
 H -2.80962 -0.95640 0.63261
 H 2.63981 1.34659 -0.29834
13
bifur_IRC_Distances_noMW_output/new_data/bifur_traj1_Distances point 324
C -1.17180 0.12601 -0.13065
 C 0.81240 0.81872 0.25872
 C -0.21511 0.55729 0.57747
 C -1.85729 -1.17256 0.08946
 C 2.14795 0.41870 -0.17008
 F -1.89642 0.95717 -0.86743
 F 0.85259 1.75474 0.62092
 H -1.43295 -1.82059 0.62947
 H 2.49940 -0.33181 0.47534
 H -1.89522 -1.69574 -0.84406
 H 2.33891 -0.02941 -0.99969
 H -2.81667 -0.94887 0.63502
 H 2.63421 1.36633 -0.27449
13
bifur_IRC_Distances_noMW_output/new_data/bifur_traj1_Distances point 325
C -1.16505 0.12125 -0.11831
 C 0.81207 0.80845 0.25092
 C -0.20594 0.53545 0.61831
 C -1.86419 -1.17377 0.07928
 C 2.15324 0.42417 -0.16382
 F -1.88516 0.96872 -0.84076
 F 0.83961 1.74574 0.56869
 H -1.45036 -1.83438 0.61352
 H 2.50328 -0.33732 0.47801
 H -1.90400 -1.68786 -0.87213
 H 2.36153 -0.01457 -1.00682
 H -2.82338 -0.94260 0.63368
 H 2.62836 1.38671 -0.24056
13
bifur_IRC_Distances_noMW_output/new_data/bifur_traj1_Distances point 326
C -1.15858 0.11656 -0.10162
 C 0.81218 0.79783 0.23935
 C -0.19571 0.51144 0.66764
 C -1.87109 -1.17510 0.06663
 C 2.15838 0.43007 -0.15574
 F -1.87519 0.98180 -0.80223
 F 0.82741 1.73613 0.49845
 H -1.47008 -1.84949 0.59657
 H 2.50467 -0.34347 0.48086
 H -1.91103 -1.67716 -0.90551
 H 2.38594 0.00238 -1.01812
 H -2.82928 -0.93836 0.62695
 H 2.62239 1.40737 -0.19325
13
bifur_IRC_Distances_noMW_output/new_data/bifur_traj1_Distances point 327
C -1.15244 0.11194 -0.07864
 C 0.81287 0.78675 0.22281
 C -0.18347 0.48366 0.72586
 C -1.87797 -1.17648 0.05111
 C 2.16328 0.43645 -0.14624
 F -1.86715 0.99714 -0.74507
 F 0.81597 1.72634 0.40658
 H -1.49017 -1.86651 0.58015
 H 2.50546 -0.35125 0.48328
 H -1.91862 -1.66197 -0.94593
 H 2.40945 0.02329 -1.03789
 H -2.83382 -0.93702 0.61230
 H 2.61660 1.42764 -0.12831
13
bifur_IRC_Distances_noMW_output/new_data/bifur_traj1_Distances point 328
C -1.14644 0.10702 -0.04750
 C 0.81407 0.77533 0.20012
 C -0.16785 0.44958 0.79034
 C -1.88494 -1.17772 0.03225
 C 2.16797 0.44331 -0.13583
 F -1.86108 1.01480 -0.66086
 F 0.80432 1.71814 0.29155
 H -1.50853 -1.88649 0.56426
 H 2.50797 -0.36198 0.48284
 H -1.92968 -1.63987 -0.99276
 H 2.42914 0.05082 -1.06849
 H -2.83678 -0.93901 0.58626
 H 2.61182 1.44607 -0.04216
13
bifur_IRC_Distances_noMW_output/new_data/bifur_traj1_Distances point 329
C -1.14014 0.10092 -0.00929
 C 0.81533 0.76438 0.17207
 C -0.14826 0.40787 0.85192
 C -1.89234 -1.17843 0.01075
 C 2.17279 0.45032 -0.12536
 F -1.85555 1.03226 -0.54820
 F 0.79033 1.71521 0.16202
 H -1.52381 -1.90965 0.54670
 H 2.51407 -0.37608 0.47536
 H -1.94611 -1.61020 -1.03927
 H 2.44333 0.08608 -1.10548
 H -2.83909 -0.94285 0.54759
 H 2.60944 1.46017 0.06120
13
bifur_IRC_Distances_noMW_output/new_data/bifur_traj1_Distances point 330
C -1.13330 0.09305 0.02811
 C 0.81601 0.75520 0.14408
 C -0.12713 0.36298 0.89757
 C -1.90048 -1.17837 -0.00975
 C 2.17829 0.45680 -0.11634
 F -1.84794 1.04469 -0.42865
 F 0.77292 1.71959 0.04403
 H -1.53649 -1.93301 0.52638
 H 2.52393 -0.39075 0.45974
 H -1.96651 -1.57867 -1.07435
 H 2.45373 0.12384 -1.13739
 H -2.84301 -0.94446 0.50456
 H 2.60998 1.46911 0.16201
13
bifur_IRC_Distances_noMW_output/new_data/bifur_traj1_Distances point 331
C -1.13330 0.09305 0.02811
 C 0.81601 0.75520 0.14408
 C -0.12713 0.36298 0.89757
 C -1.90048 -1.17837 -0.00975
 C 2.17829 0.45680 -0.11634
 F -1.84794 1.04469 -0.42866
 F 0.77292 1.71959 0.04404
 H -1.53649 -1.93301 0.52638
 H 2.52394 -0.39075 0.45974
 H -1.96651 -1.57867 -1.07435
 H 2.45373 0.12383 -1.13739
 H -2.84301 -0.94446 0.50456
 H 2.60998 1.46911 0.16200
13
bifur_IRC_Distances_noMW_output/new_data/bifur_traj1_Distances point 332
C -1.12074 0.07698 0.06025
 C 0.81716 0.74043 0.11948
 C -0.09688 0.29658 0.93432
 C -1.91863 -1.17802 -0.02921
 C 2.19184 0.46789 -0.11022
 F -1.82615 1.05407 -0.31622
 F 0.74099 1.72689 -0.04989
 H -1.55958 -1.96213 0.49447
 H 2.55179 -0.40479 0.43002
 H -2.00676 -1.54646 -1.10217
 H 2.47640 0.17089 -1.16476
 H -2.85979 -0.93323 0.47389
 H 2.61036 1.49091 0.26003
13
bifur_IRC_Distances_noMW_output/new_data/bifur_traj1_Distances point 333
C -1.11643 0.07129 0.04848
 C 0.81903 0.73277 0.12955
 C -0.09099 0.28205 0.93506
 C -1.92823 -1.17881 -0.02513
 C 2.19953 0.47314 -0.11471
 F -1.81502 1.05657 -0.35483
 F 0.73267 1.71879 -0.01038
 H -1.57006 -1.96482 0.48889
 H 2.57005 -0.40165 0.42667
 H -2.02505 -1.55250 -1.10326
 H 2.48995 0.17326 -1.16251
 H -2.87169 -0.92215 0.50369
 H 2.60625 1.51206 0.23848
13
bifur_IRC_Distances_noMW_output/new_data/bifur_traj1_Distances point 334
C -1.11329 0.06668 0.02201
 C 0.82151 0.72550 0.15181
 C -0.09039 0.27854 0.92177
 C -1.93807 -1.18002 -0.01367
 C 2.20775 0.47797 -0.12311
 F -1.80356 1.05649 -0.44194
 F 0.72826 1.70553 0.07752
 H -1.57868 -1.96123 0.48824
 H 2.59167 -0.39335 0.43089
 H -2.04289 -1.57091 -1.09585
 H 2.50333 0.16395 -1.14803
 H -2.88599 -0.90713 0.55615
 H 2.60034 1.53797 0.17422
13
bifur_IRC_Distances_noMW_output/new_data/bifur_traj1_Distances point 335
C -1.11066 0.06188 -0.01125
 C 0.82402 0.71964 0.18004
 C -0.09218 0.28041 0.89102
 C -1.94815 -1.18110 0.00160
 C 2.21640 0.48219 -0.13374
 F -1.79120 1.05197 -0.54649
 F 0.72456 1.69339 0.19443
 H -1.58398 -1.95491 0.48920
 H 2.61702 -0.38286 0.43804
 H -2.06226 -1.59517 -1.07922
 H 2.51357 0.14985 -1.12280
 H -2.90240 -0.88844 0.61557
 H 2.59527 1.56315 0.08360
13
bifur_IRC_Distances_noMW_output/new_data/bifur_traj1_Distances point 336
C -1.10830 0.05642 -0.04269
 C 0.82653 0.71507 0.20769
 C -0.09289 0.28090 0.84734
 C -1.95827 -1.18183 0.01689
 C 2.22503 0.48608 -0.14529
 F -1.77914 1.04486 -0.63874
 F 0.72018 1.68523 0.31644
 H -1.58474 -1.94949 0.49085
 H 2.64619 -0.37331 0.44385
 H -2.08549 -1.61766 -1.05803
 H 2.51753 0.13868 -1.09571
 H -2.91917 -0.86906 0.66834
 H 2.59255 1.58410 -0.01095
13
bifur_IRC_Distances_noMW_output/new_data/bifur_traj1_Distances point 337
C -1.10637 0.05081 -0.06785
 C 0.82936 0.71101 0.23121
 C -0.09108 0.27721 0.79996
 C -1.96807 -1.18232 0.03029
 C 2.23316 0.49006 -0.15705
 F -1.76909 1.03834 -0.70685
 F 0.71596 1.67962 0.42722
 H -1.58108 -1.94635 0.49476
 H 2.67824 -0.36605 0.44746
 H -2.11287 -1.63483 -1.03872
 H 2.51449 0.13354 -1.07602
 H -2.93445 -0.85204 0.70971
 H 2.59180 1.60098 -0.09411
13
bifur_IRC_Distances_noMW_output/new_data/bifur_traj1_Distances point 338
C -1.10503 0.04565 -0.08656
 C 0.83263 0.70699 0.25008
 C -0.08726 0.27025 0.75554
 C -1.97720 -1.18274 0.04161
 C 2.24045 0.49417 -0.16863
 F -1.76173 1.03393 -0.75341
 F 0.71298 1.67455 0.52146
 H -1.57405 -1.94499 0.50211
 H 2.71151 -0.36085 0.44977
 H -2.14281 -1.64703 -1.02451
 H 2.50588 0.13340 -1.06702
 H -2.94741 -0.83845 0.74111
 H 2.59203 1.61511 -0.16156
13
bifur_IRC_Distances_noMW_output/new_data/bifur_traj1_Distances point 339
C -1.10425 0.04122 -0.10022
 C 0.83618 0.70299 0.26504
 C -0.08244 0.26179 0.71684
 C -1.98544 -1.18316 0.05124
 C 2.24680 0.49826 -0.17974
 F -1.75679 1.03160 -0.78487
 F 0.71156 1.66919 0.59988
 H -1.56480 -1.94461 0.51256
 H 2.74437 -0.35710 0.45154
 H -2.17336 -1.65574 -1.01546
 H 2.49362 0.13625 -1.06740
 H -2.95803 -0.82804 0.76534
 H 2.59258 1.62736 -0.21476
13
bifur_IRC_Distances_noMW_output/new_data/bifur_traj1_Distances point 340
C -1.10390 0.03756 -0.11025
 C 0.83977 0.69913 0.27697
 C -0.07739 0.25316 0.68436
 C -1.99266 -1.18359 0.05955
 C 2.25217 0.50213 -0.19019
 F -1.75371 1.03084 -0.80652
 F 0.71148 1.66349 0.66478
 H -1.55429 -1.94464 0.52500
 H 2.77563 -0.35436 0.45299
 H -2.20302 -1.66214 -1.01042
 H 2.47934 0.14056 -1.07437
 H -2.96655 -0.82018 0.78461
 H 2.59313 1.63804 -0.25648
13
bifur_IRC_Distances_noMW_output/new_data/bifur_traj1_Distances point 341
C -1.10381 0.03464 -0.11768
 C 0.84317 0.69549 0.28654
 C -0.07256 0.24506 0.65773
 C -1.99882 -1.18399 0.06676
 C 2.25662 0.50563 -0.19982
 F -1.75191 1.03122 -0.82182
 F 0.71230 1.65769 0.71838
 H -1.54319 -1.94483 0.53819
 H 2.80453 -0.35240 0.45412
 H -2.23084 -1.66694 -1.00822
 H 2.46424 0.14545 -1.08531
 H -2.97326 -0.81429 0.80036
 H 2.59353 1.64729 -0.28922
13
bifur_IRC_Distances_noMW_output/new_data/bifur_traj1_Distances point 342
C -1.10381 0.03464 -0.11768
 C 0.84317 0.69549 0.28654
 C -0.07256 0.24506 0.65772
 C -1.99882 -1.18399 0.06676
 C 2.25662 0.50563 -0.19982
 F -1.75191 1.03122 -0.82182
 F 0.71230 1.65769 0.71838
 H -1.54319 -1.94483 0.53819
 H 2.80453 -0.35240 0.45412
 H -2.23084 -1.66694 -1.00822
 H 2.46424 0.14545 -1.08532
 H -2.97326 -0.81429 0.80036
 H 2.59353 1.64729 -0.28922
13
bifur_IRC_Distances_noMW_output/new_data/bifur_traj1_Distances point 343
C -1.10374 0.03062 -0.12722
 C 0.84881 0.68908 0.30044
 C -0.06423 0.23132 0.61975
 C -2.00811 -1.18470 0.07821
 C 2.26304 0.51131 -0.21617
 F -1.75029 1.03412 -0.84072
 F 0.71482 1.64683 0.79815
 H -1.52140 -1.94545 0.56302
 H 2.85359 -0.35040 0.45528
 H -2.27897 -1.67315 -1.00897
 H 2.43509 0.15525 -1.11166
 H -2.98233 -0.80670 0.82455
 H 2.59372 1.66187 -0.33464
13
bifur_IRC_Distances_noMW_output/new_data/bifur_traj1_Distances point 344
C -1.10351 0.02930 -0.13007
 C 0.85087 0.68629 0.30529
 C -0.06076 0.22563 0.60741
 C -2.01145 -1.18498 0.08247
 C 2.26524 0.51348 -0.22271
 F -1.74975 1.03626 -0.84622
 F 0.71576 1.64215 0.82635
 H -1.51168 -1.94596 0.57322
 H 2.87329 -0.35024 0.45529
 H -2.29874 -1.67488 -1.01089
 H 2.42245 0.15984 -1.12448
 H -2.98520 -0.80435 0.83384
 H 2.59348 1.66748 -0.34951
13
bifur_IRC_Distances_noMW_output/new_data/bifur_traj1_Distances point 345
C -1.10302 0.02828 -0.13189
 C 0.85238 0.68373 0.30894
 C -0.05769 0.22050 0.59903
 C -2.01408 -1.18522 0.08569
 C 2.26692 0.51526 -0.22801
 F -1.74902 1.03868 -0.84970
 F 0.71608 1.63811 0.84755
 H -1.50343 -1.94672 0.58122
 H 2.88956 -0.35058 0.45496
 H -2.31540 -1.67578 -1.01346
 H 2.41195 0.16417 -1.13588
 H -2.98729 -0.80264 0.84155
 H 2.59303 1.67220 -0.36000
13
bifur_IRC_Distances_noMW_output/new_data/bifur_traj1_Distances point 346
C -1.10221 0.02745 -0.13282
 C 0.85334 0.68136 0.31147
 C -0.05495 0.21574 0.59439
 C -2.01615 -1.18542 0.08781
 C 2.26823 0.51670 -0.23198
 F -1.74789 1.04128 -0.85134
 F 0.71555 1.63478 0.86204
 H -1.49712 -1.94783 0.58661
 H 2.90230 -0.35134 0.45433
 H -2.32886 -1.67586 -1.01655
 H 2.40418 0.16827 -1.14526
 H -2.98882 -0.80138 0.84778
 H 2.59238 1.67624 -0.36646
13
bifur_IRC_Distances_noMW_output/new_data/bifur_traj1_Distances point 347
C -1.10102 0.02671 -0.13293
 C 0.85375 0.67912 0.31293
 C -0.05242 0.21113 0.59330
 C -2.01778 -1.18559 0.08880
 C 2.26926 0.51788 -0.23460
 F -1.74618 1.04400 -0.85128
 F 0.71400 1.63219 0.87009
 H -1.49307 -1.94937 0.58915
 H 2.91154 -0.35250 0.45343
 H -2.33913 -1.67513 -1.02010
 H 2.39952 0.17221 -1.15229
 H -2.99000 -0.80043 0.85264
 H 2.59154 1.67979 -0.36915
13
bifur_IRC_Distances_noMW_output/new_data/bifur_traj1_Distances point 348
C -1.09943 0.02599 -0.13229
 C 0.85366 0.67697 0.31344
 C -0.05004 0.20649 0.59550
 C -2.01910 -1.18574 0.08871
 C 2.27011 0.51884 -0.23593
 F -1.74383 1.04684 -0.84961
 F 0.71137 1.63029 0.87225
 H -1.49129 -1.95139 0.58891
 H 2.91758 -0.35403 0.45228
 H -2.34652 -1.67362 -1.02414
 H 2.39791 0.17607 -1.15705
 H -2.99094 -0.79969 0.85629
 H 2.59050 1.68298 -0.36836
13
bifur_IRC_Distances_noMW_output/new_data/bifur_traj1_Distances point 349
C -1.09743 0.02530 -0.13097
 C 0.85311 0.67483 0.31313
 C -0.04770 0.20171 0.60063
 C -2.02015 -1.18586 0.08769
 C 2.27080 0.51963 -0.23621
 F -1.74085 1.04986 -0.84652
 F 0.70769 1.62897 0.86940
 H -1.49134 -1.95387 0.58629
 H 2.92104 -0.35595 0.45087
 H -2.35165 -1.67137 -1.02872
 H 2.39885 0.17998 -1.16004
 H -2.99167 -0.79914 0.85901
 H 2.58928 1.68590 -0.36455
13
bifur_IRC_Distances_noMW_output/new_data/bifur_traj1_Distances point 350
C -1.09504 0.02463 -0.12908
 C 0.85214 0.67266 0.31219
 C -0.04533 0.19670 0.60824
 C -2.02095 -1.18595 0.08595
 C 2.27133 0.52026 -0.23576
 F -1.73730 1.05319 -0.84222
 F 0.70306 1.62811 0.86266
 H -1.49254 -1.95676 0.58188
 H 2.92271 -0.35831 0.44914
 H -2.35532 -1.66842 -1.03391
 H 2.40151 0.18406 -1.16202
 H -2.99216 -0.79876 0.86114
 H 2.58788 1.68858 -0.35822
13
bifur_IRC_Distances_noMW_output/new_data/bifur_traj1_Distances point 351
C -1.09227 0.02404 -0.12671
 C 0.85081 0.67039 0.31082
 C -0.04288 0.19144 0.61785
 C -2.02152 -1.18601 0.08374
 C 2.27169 0.52075 -0.23492
 F -1.73328 1.05695 -0.83693
 F 0.69762 1.62754 0.85320
 H -1.49413 -1.95998 0.57635
 H 2.92341 -0.36116 0.44706
 H -2.35835 -1.66484 -1.03977
 H 2.40498 0.18845 -1.16379
 H -2.99235 -0.79860 0.86303
 H 2.58628 1.69103 -0.34993
13
bifur_IRC_Distances_noMW_output/new_data/bifur_traj1_Distances point 352
C -1.08917 0.02353 -0.12395
 C 0.84916 0.66799 0.30919
 C -0.04029 0.18588 0.62895
 C -2.02186 -1.18605 0.08127
 C 2.27187 0.52112 -0.23399
 F -1.72888 1.06122 -0.83090
 F 0.69151 1.62714 0.84217
 H -1.49545 -1.96347 0.57029
 H 2.92389 -0.36453 0.44459
 H -2.36151 -1.66071 -1.04632
 H 2.40842 0.19325 -1.16606
 H -2.99220 -0.79866 0.86499
 H 2.58450 1.69327 -0.34024
13
bifur_IRC_Distances_noMW_output/new_data/bifur_traj1_Distances point 353
C -1.08917 0.02353 -0.12395
 C 0.84916 0.66799 0.30919
 C -0.04029 0.18588 0.62895
 C -2.02186 -1.18605 0.08127
 C 2.27186 0.52112 -0.23399
 F -1.72888 1.06122 -0.83090
 F 0.69151 1.62714 0.84217
 H -1.49544 -1.96347 0.57029
 H 2.92389 -0.36453 0.44459
 H -2.36151 -1.66071 -1.04632
 H 2.40842 0.19325 -1.16606
 H -2.99220 -0.79866 0.86499
 H 2.58450 1.69327 -0.34024
13
bifur_IRC_Distances_noMW_output/new_data/bifur_traj1_Distances point 354
C -1.08213 0.02281 -0.11789
 C 0.84526 0.66264 0.30600
 C -0.03449 0.17378 0.65311
 C -2.02212 -1.18605 0.07644
 C 2.27177 0.52164 -0.23300
 F -1.71931 1.07145 -0.81780
 F 0.67794 1.62623 0.82026
 H -1.49521 -1.97090 0.55870
 H 2.92686 -0.37262 0.43844
 H -2.37074 -1.65130 -1.06112
 H 2.41263 0.20431 -1.17401
 H -2.99096 -0.79933 0.87023
 H 2.58049 1.69734 -0.31936
13
bifur_IRC_Distances_noMW_output/new_data/bifur_traj1_Distances point 355
C -1.07837 0.02253 -0.11498
 C 0.84325 0.65964 0.30486
 C -0.03120 0.16718 0.66459
 C -2.02223 -1.18604 0.07448
 C 2.27164 0.52193 -0.23339
 F -1.71436 1.07731 -0.81150
 F 0.67090 1.62537 0.81197
 H -1.49304 -1.97468 0.55406
 H 2.93055 -0.37708 0.43487
 H -2.37787 -1.64640 -1.06901
 H 2.41245 0.21060 -1.18017
 H -2.99008 -0.79981 0.87401
 H 2.57835 1.69944 -0.30981
13
bifur_IRC_Distances_noMW_output/new_data/bifur_traj1_Distances point 356
C -1.07458 0.02225 -0.11242
 C 0.84138 0.65639 0.30428
 C -0.02762 0.16020 0.67455
 C -2.02252 -1.18605 0.07308
 C 2.27159 0.52236 -0.23458
 F -1.70945 1.08352 -0.80592
 F 0.66404 1.62402 0.80706
 H -1.48937 -1.97840 0.55066
 H 2.93630 -0.38156 0.43113
 H -2.38715 -1.64168 -1.07686
 H 2.41042 0.21734 -1.18779
 H -2.98924 -0.80022 0.87883
 H 2.57620 1.70182 -0.30202
13
bifur_IRC_Distances_noMW_output/new_data/bifur_traj1_Distances point 357
C -1.07092 0.02191 -0.11041
 C 0.83980 0.65291 0.30440
 C -0.02378 0.15291 0.68230
 C -2.02312 -1.18610 0.07234
 C 2.27173 0.52302 -0.23661
 F -1.70472 1.08989 -0.80137
 F 0.65764 1.62203 0.80630
 H -1.48437 -1.98195 0.54865
 H 2.94429 -0.38582 0.42737
 H -2.39862 -1.63738 -1.08443
 H 2.40659 0.22439 -1.19662
 H -2.98862 -0.80049 0.88471
 H 2.57411 1.70467 -0.29664
13
bifur_IRC_Distances_noMW_output/new_data/bifur_traj1_Distances point 358
C -1.06749 0.02146 -0.10902
 C 0.83864 0.64927 0.30521
 C -0.01974 0.14541 0.68749
 C -2.02412 -1.18621 0.07226
 C 2.27213 0.52396 -0.23940
 F -1.70029 1.09623 -0.79800
 F 0.65192 1.61933 0.80980
 H -1.47840 -1.98529 0.54803
 H 2.95435 -0.38965 0.42376
 H -2.41198 -1.63368 -1.09148
 H 2.40124 0.23161 -1.20627
 H -2.98837 -0.80052 0.89154
 H 2.57212 1.70810 -0.29392
13
bifur_IRC_Distances_noMW_output/new_data/bifur_traj1_Distances point 359
C -1.06440 0.02088 -0.10824
 C 0.83795 0.64553 0.30661
 C -0.01559 0.13781 0.69017
 C -2.02556 -1.18639 0.07275
 C 2.27283 0.52520 -0.24275
 F -1.69627 1.10232 -0.79574
 F 0.64704 1.61598 0.81699
 H -1.47196 -1.98838 0.54858
 H 2.96603 -0.39290 0.42042
 H -2.42669 -1.63065 -1.09789
 H 2.39490 0.23879 -1.21625
 H -2.98858 -0.80031 0.89902
 H 2.57030 1.71212 -0.29367
13
bifur_IRC_Distances_noMW_output/new_data/bifur_traj1_Distances point 360
C -1.06171 0.02016 -0.10797
 C 0.83773 0.64179 0.30840
 C -0.01145 0.13028 0.69075
 C -2.02740 -1.18664 0.07364
 C 2.27383 0.52672 -0.24639
 F -1.69269 1.10799 -0.79437
 F 0.64306 1.61212 0.82677
 H -1.46561 -1.99122 0.54993
 H 2.97862 -0.39549 0.41742
 H -2.44198 -1.62829 -1.10358
 H 2.38820 0.24577 -1.22604
 H -2.98926 -0.79987 0.90677
 H 2.56867 1.71667 -0.29534
13
bifur_IRC_Distances_noMW_output/new_data/bifur_traj1_Distances point 361
C -1.05941 0.01931 -0.10804
 C 0.83791 0.63817 0.31034
 C -0.00740 0.12292 0.68989
 C -2.02956 -1.18695 0.07472
 C 2.27509 0.52845 -0.25001
 F -1.68953 1.11313 -0.79356
 F 0.63986 1.60798 0.83776
 H -1.45991 -1.99383 0.55162
 H 2.99132 -0.39744 0.41477
 H -2.45705 -1.62647 -1.10859
 H 2.38182 0.25240 -1.23517
 H -2.99039 -0.79924 0.91437
 H 2.56724 1.72157 -0.29811
13
bifur_IRC_Distances_noMW_output/new_data/bifur_traj1_Distances point 362
C -1.05744 0.01835 -0.10826
 C 0.83835 0.63473 0.31220
 C -0.00351 0.11581 0.68843
 C -2.03193 -1.18729 0.07575
 C 2.27654 0.53030 -0.25333
 F -1.68670 1.11769 -0.79292
 F 0.63722 1.60383 0.84850
 H -1.45527 -1.99629 0.55313
 H 3.00337 -0.39887 0.41243
 H -2.47116 -1.62501 -1.11304
 H 2.37637 0.25861 -1.24325
 H -2.99185 -0.79850 0.92147
 H 2.56601 1.72663 -0.30110
13
bifur_IRC_Distances_noMW_output/new_data/bifur_traj1_Distances point 363
C -1.05567 0.01731 -0.10842
 C 0.83890 0.63153 0.31377
 C 0.00017 0.10895 0.68720
 C -2.03437 -1.18764 0.07651
 C 2.27809 0.53216 -0.25614
 F -1.68405 1.12173 -0.79211
 F 0.63484 1.59993 0.85771
 H -1.45198 -1.99868 0.55396
 H 3.01413 -0.39994 0.41029
 H -2.48377 -1.62366 -1.11710
 H 2.37231 0.26439 -1.25004
 H -2.99353 -0.79771 0.92782
 H 2.56493 1.73163 -0.30345
13
bifur_IRC_Distances_noMW_output/new_data/bifur_traj1_Distances point 364
C -1.05567 0.01731 -0.10842
 C 0.83890 0.63153 0.31377
 C 0.00017 0.10895 0.68720
 C -2.03437 -1.18764 0.07651
 C 2.27809 0.53216 -0.25614
 F -1.68405 1.12173 -0.79211
 F 0.63484 1.59993 0.85770
 H -1.45198 -1.99868 0.55396
 H 3.01413 -0.39994 0.41029
 H -2.48377 -1.62366 -1.11710
 H 2.37231 0.26439 -1.25004
 H -2.99353 -0.79771 0.92782
 H 2.56493 1.73163 -0.30345
13
bifur_IRC_Distances_noMW_output/new_data/bifur_traj1_Distances point 365
C -1.05220 0.01506 -0.10797
 C 0.83973 0.62573 0.31548
 C 0.00708 0.09559 0.68821
 C -2.03913 -1.18831 0.07659
 C 2.28124 0.53571 -0.25966
 F -1.67847 1.12870 -0.78870
 F 0.62944 1.59356 0.86796
 H -1.44998 -2.00370 0.55200
 H 3.03040 -0.40175 0.40609
 H -2.50358 -1.62043 -1.12490
 H 2.36958 0.27506 -1.25942
 H -2.99714 -0.79625 0.93798
 H 2.56303 1.74102 -0.30365
13
bifur_IRC_Distances_noMW_output/new_data/bifur_traj1_Distances point 366
C -1.05024 0.01381 -0.10715
 C 0.83984 0.62301 0.31547
 C 0.01049 0.08867 0.69136
 C -2.04143 -1.18861 0.07569
 C 2.28284 0.53738 -0.26026
 F -1.67517 1.13192 -0.78565
 F 0.62587 1.59122 0.86803
 H -1.45145 -2.00656 0.54862
 H 3.03575 -0.40276 0.40377
 H -2.51084 -1.61816 -1.12907
 H 2.37128 0.28027 -1.26205
 H -2.99904 -0.79560 0.94188
 H 2.56211 1.74542 -0.30063
13
bifur_IRC_Distances_noMW_output/new_data/bifur_traj1_Distances point 367
C -1.04799 0.01240 -0.10584
 C 0.83971 0.62028 0.31484
 C 0.01407 0.08119 0.69663
 C -2.04380 -1.18890 0.07407
 C 2.28454 0.53905 -0.26008
 F -1.67131 1.13510 -0.78146
 F 0.62144 1.58940 0.86445
 H -1.45475 -2.00983 0.54334
 H 3.03940 -0.40390 0.40114
 H -2.51661 -1.61531 -1.13366
 H 2.37524 0.28568 -1.26340
 H -3.00109 -0.79498 0.94514
 H 2.56116 1.74981 -0.29517
13
bifur_IRC_Distances_noMW_output/new_data/bifur_traj1_Distances point 368
C -1.04541 0.01074 -0.10403
 C 0.83941 0.61744 0.31357
 C 0.01799 0.07279 0.70410
 C -2.04640 -1.18920 0.07167
 C 2.28645 0.54083 -0.25910
 F -1.66677 1.13832 -0.77598
 F 0.61604 1.58803 0.85721
 H -1.46009 -2.01363 0.53596
 H 3.04159 -0.40517 0.39810
 H -2.52118 -1.61177 -1.13880
 H 2.38166 0.29152 -1.26350
 H -3.00346 -0.79433 0.94791
 H 2.56018 1.75443 -0.28711
13
bifur_IRC_Distances_noMW_output/new_data/bifur_traj1_Distances point 369
C -1.04248 0.00871 -0.10170
 C 0.83902 0.61438 0.31165
 C 0.02242 0.06308 0.71378
 C -2.04943 -1.18952 0.06846
 C 2.28874 0.54284 -0.25735
 F -1.66145 1.14160 -0.76907
 F 0.60962 1.58699 0.84632
 H -1.46775 -2.01806 0.52633
 H 3.04258 -0.40647 0.39454
 H -2.52486 -1.60751 -1.14461
 H 2.39077 0.29799 -1.26239
 H -3.00636 -0.79360 0.95032
 H 2.55919 1.75956 -0.27629
13
bifur_IRC_Distances_noMW_output/new_data/bifur_traj1_Distances point 370
C -1.03921 0.00622 -0.09887
 C 0.83866 0.61102 0.30908
 C 0.02751 0.05174 0.72554
 C -2.05310 -1.18990 0.06444
 C 2.29156 0.54524 -0.25481
 F -1.65533 1.14489 -0.76065
 F 0.60222 1.58618 0.83191
 H -1.47803 -2.02319 0.51435
 H 3.04265 -0.40767 0.39040
 H -2.52789 -1.60255 -1.15110
 H 2.40276 0.30527 -1.26008
 H -3.01003 -0.79269 0.95246
 H 2.55822 1.76545 -0.26266
13
bifur_IRC_Distances_noMW_output/new_data/bifur_traj1_Distances point 371
C -1.03571 0.00318 -0.09560
 C 0.83846 0.60739 0.30588
 C 0.03332 0.03870 0.73904
 C -2.05755 -1.19035 0.05967
 C 2.29501 0.54808 -0.25156
 F -1.64849 1.14805 -0.75078
 F 0.59405 1.58554 0.81434
 H -1.49100 -2.02897 0.50018
 H 3.04205 -0.40860 0.38568
 H -2.53046 -1.59701 -1.15816
 H 2.41760 0.31335 -1.25663
 H -3.01460 -0.79159 0.95436
 H 2.55733 1.77222 -0.24642
13
bifur_IRC_Distances_noMW_output/new_data/bifur_traj1_Distances point 372
C -1.03214 -0.00036 -0.09203
 C 0.83855 0.60357 0.30216
 C 0.03973 0.02418 0.75363
 C -2.06278 -1.19088 0.05433
 C 2.29909 0.55139 -0.24773
 F -1.64121 1.15094 -0.73974
 F 0.58548 1.58500 0.79441
 H -1.50636 -2.03523 0.48433
 H 3.04108 -0.40912 0.38049
 H -2.53275 -1.59111 -1.16552
 H 2.43480 0.32206 -1.25225
 H -3.02009 -0.79028 0.95602
 H 2.55661 1.77981 -0.22809
13
bifur_IRC_Distances_noMW_output/new_data/bifur_traj1_Distances point 373
C -1.02868 -0.00430 -0.08835
 C 0.83898 0.59968 0.29813
 C 0.04657 0.00866 0.76848
 C -2.06869 -1.19147 0.04869
 C 2.30371 0.55509 -0.24356
 F -1.63378 1.15342 -0.72795
 F 0.57693 1.58452 0.77323
 H -1.52345 -2.04171 0.46754
 H 3.04007 -0.40912 0.37498
 H -2.53494 -1.58513 -1.17287
 H 2.45355 0.33115 -1.24726
 H -3.02637 -0.78880 0.95748
 H 2.55609 1.78802 -0.20853
13
bifur_IRC_Distances_noMW_output/new_data/bifur_traj1_Distances point 374
C -1.02545 -0.00853 -0.08474
 C 0.83982 0.59580 0.29399
 C 0.05367 -0.00742 0.78278
 C -2.07515 -1.19213 0.04304
 C 2.30876 0.55911 -0.23930
 F -1.62648 1.15544 -0.71591
 F 0.56877 1.58397 0.75208
 H -1.54157 -2.04820 0.45056
 H 3.03941 -0.40855 0.36937
 H -2.53733 -1.57935 -1.17995
 H 2.47301 0.34038 -1.24203
 H -3.03328 -0.78720 0.95883
 H 2.55582 1.79667 -0.18871
13
bifur_IRC_Distances_noMW_output/new_data/bifur_traj1_Distances point 375
C -1.02545 -0.00853 -0.08474
 C 0.83982 0.59580 0.29399
 C 0.05367 -0.00742 0.78278
 C -2.07515 -1.19213 0.04304
 C 2.30876 0.55911 -0.23930
 F -1.62648 1.15544 -0.71591
 F 0.56877 1.58397 0.75208
 H -1.54157 -2.04820 0.45056
 H 3.03941 -0.40855 0.36937
 H -2.53733 -1.57935 -1.17995
 H 2.47301 0.34038 -1.24203
 H -3.03328 -0.78720 0.95883
 H 2.55582 1.79667 -0.18871
13
bifur_IRC_Distances_noMW_output/new_data/bifur_traj1_Distances point 376
C -1.02006 -0.01753 -0.07858
 C 0.84290 0.58816 0.28640
 C 0.06816 -0.03992 0.80639
 C -2.08951 -1.19368 0.03265
 C 2.31994 0.56803 -0.23145
 F -1.61295 1.15809 -0.69319
 F 0.55475 1.58191 0.71529
 H -1.57855 -2.06063 0.41859
 H 3.04098 -0.40554 0.35880
 H -2.54415 -1.56939 -1.19262
 H 2.51131 0.35867 -1.23182
 H -3.04878 -0.78349 0.96212
 H 2.55596 1.81532 -0.15256
13
bifur_IRC_Distances_noMW_output/new_data/bifur_traj1_Distances point 377
C -1.01808 -0.02221 -0.07656
 C 0.84531 0.58438 0.28357
 C 0.07536 -0.05574 0.81383
 C -2.09745 -1.19461 0.02841
 C 2.32608 0.57297 -0.22831
 F -1.60698 1.15868 -0.68386
 F 0.54943 1.57985 0.70278
 H -1.59651 -2.06633 0.40478
 H 3.04420 -0.40290 0.35454
 H -2.54936 -1.56585 -1.19791
 H 2.52908 0.36740 -1.22702
 H -3.05742 -0.78123 0.96468
 H 2.55635 1.82560 -0.13892
13
bifur_IRC_Distances_noMW_output/new_data/bifur_traj1_Distances point 378
C -1.01672 -0.02694 -0.07564
 C 0.84842 0.58062 0.28183
 C 0.08236 -0.07080 0.81707
 C -2.10592 -1.19569 0.02515
 C 2.33261 0.57825 -0.22598
 F -1.60173 1.15874 -0.67696
 F 0.54565 1.57669 0.69638
 H -1.61362 -2.07153 0.39317
 H 3.04967 -0.39937 0.35158
 H -2.55622 -1.56376 -1.20227
 H 2.54531 0.37556 -1.22234
 H -3.06675 -0.77854 0.96830
 H 2.55693 1.83678 -0.13029
13
bifur_IRC_Distances_noMW_output/new_data/bifur_traj1_Distances point 379
C -1.01607 -0.03168 -0.07608
 C 0.85231 0.57687 0.28150
 C 0.08900 -0.08470 0.81527
 C -2.11492 -1.19694 0.02308
 C 2.33954 0.58388 -0.22460
 F -1.59732 1.15819 -0.67326
 F 0.54367 1.57218 0.69746
 H -1.62955 -2.07610 0.38427
 H 3.05772 -0.39483 0.35037
 H -2.56490 -1.56348 -1.20552
 H 2.55965 0.38288 -1.21763
 H -3.07681 -0.77530 0.97322
 H 2.55768 1.84903 -0.12809
13
bifur_IRC_Distances_noMW_output/new_data/bifur_traj1_Distances point 380
C -1.01621 -0.03635 -0.07802
 C 0.85699 0.57319 0.28275
 C 0.09513 -0.09706 0.80798
 C -2.12440 -1.19836 0.02234
 C 2.34680 0.58982 -0.22425
 F -1.59389 1.15697 -0.67327
 F 0.54371 1.56622 0.70678
 H -1.64406 -2.07993 0.37844
 H 3.06841 -0.38924 0.35125
 H -2.57535 -1.56526 -1.20749
 H 2.57184 0.38908 -1.21275
 H -3.08756 -0.77144 0.97947
 H 2.55858 1.86236 -0.13322
13
bifur_IRC_Distances_noMW_output/new_data/bifur_traj1_Distances point 381
C -1.01718 -0.04091 -0.08144
 C 0.86242 0.56965 0.28558
 C 0.10062 -0.10761 0.79524
 C -2.13420 -1.19994 0.02296
 C 2.35431 0.59598 -0.22493
 F -1.59155 1.15505 -0.67703
 F 0.54584 1.55886 0.72420
 H -1.65693 -2.08293 0.37587
 H 3.08154 -0.38263 0.35430
 H -2.58733 -1.56917 -1.20806
 H 2.58171 0.39398 -1.20770
 H -3.09889 -0.76696 0.98680
 H 2.55964 1.87661 -0.14578
13
bifur_IRC_Distances_noMW_output/new_data/bifur_traj1_Distances point 382
C -1.01897 -0.04524 -0.08609
 C 0.86845 0.56638 0.28978
 C 0.10536 -0.11615 0.77774
 C -2.14405 -1.20162 0.02483
 C 2.36185 0.60220 -0.22654
 F -1.59037 1.15243 -0.68409
 F 0.54998 1.55041 0.74856
 H -1.66800 -2.08507 0.37652
 H 3.09657 -0.37518 0.35930
 H -2.60034 -1.57500 -1.20719
 H 2.58915 0.39749 -1.20265
 H -3.11048 -0.76199 0.99472
 H 2.56085 1.89133 -0.16487
13
bifur_IRC_Distances_noMW_output/new_data/bifur_traj1_Distances point 383
C -1.02143 -0.04922 -0.09155
 C 0.87479 0.56350 0.29491
 C 0.10928 -0.12267 0.75690
 C -2.15357 -1.20331 0.02770
 C 2.36912 0.60823 -0.22889
 F -1.59034 1.14925 -0.69349
 F 0.55578 1.54142 0.77763
 H -1.67707 -2.08635 0.38006
 H 3.11261 -0.36726 0.36567
 H -2.61368 -1.58226 -1.20505
 H 2.59414 0.39969 -1.19800
 H -3.12184 -0.75680 1.00257
 H 2.56221 1.90579 -0.18847
13
bifur_IRC_Distances_noMW_output/new_data/bifur_traj1_Distances point 384
C -1.02432 -0.05271 -0.09723
 C 0.88105 0.56111 0.30039
 C 0.11236 -0.12728 0.73479
 C -2.16227 -1.20492 0.03121
 C 2.37575 0.61377 -0.23172
 F -1.59131 1.14578 -0.70395
 F 0.56263 1.53254 0.80845
 H -1.68398 -2.08689 0.38580
 H 3.12855 -0.35939 0.37260
 H -2.62656 -1.59017 -1.20199
 H 2.59679 0.40079 -1.19423
 H -3.13233 -0.75178 1.00972
 H 2.56365 1.91915 -0.21384
13
bifur_IRC_Distances_noMW_output/new_data/bifur_traj1_Distances point 385
C -1.02733 -0.05562 -0.10262
 C 0.88684 0.55920 0.30570
 C 0.11468 -0.13035 0.71338
 C -2.16982 -1.20635 0.03494
 C 2.38147 0.61860 -0.23475
 F -1.59296 1.14239 -0.71427
 F 0.56982 1.52432 0.83831
 H -1.68877 -2.08686 0.39288
 H 3.14349 -0.35210 0.37928
 H -2.63841 -1.59793 -1.19854
 H 2.59739 0.40115 -1.19172
 H -3.14145 -0.74725 1.01583
 H 2.56505 1.93079 -0.23842
13
bifur_IRC_Distances_noMW_output/new_data/bifur_traj1_Distances point 386
C -1.02733 -0.05562 -0.10262
 C 0.88684 0.55920 0.30570
 C 0.11468 -0.13035 0.71338
 C -2.16981 -1.20635 0.03494
 C 2.38147 0.61860 -0.23475
 F -1.59296 1.14239 -0.71427
 F 0.56982 1.52432 0.83831
 H -1.68877 -2.08686 0.39288
 H 3.14349 -0.35210 0.37928
 H -2.63841 -1.59792 -1.19854
 H 2.59739 0.40115 -1.19172
 H -3.14145 -0.74725 1.01583
 H 2.56505 1.93079 -0.23842
13
bifur_IRC_Distances_noMW_output/new_data/bifur_traj1_Distances point 387
C -1.03274 -0.05978 -0.11150
 C 0.89634 0.55641 0.31474
 C 0.11788 -0.13382 0.67705
 C -2.18131 -1.20860 0.04200
 C 2.39009 0.62611 -0.24080
 F -1.59697 1.13701 -0.73172
 F 0.58299 1.51054 0.88966
 H -1.69308 -2.08606 0.40795
 H 3.16916 -0.34036 0.39011
 H -2.65885 -1.61102 -1.19234
 H 2.59425 0.40128 -1.19086
 H -3.15522 -0.74034 1.02533
 H 2.56745 1.94863 -0.27962
13
bifur_IRC_Distances_noMW_output/new_data/bifur_traj1_Distances point 388
C -1.03486 -0.06128 -0.11490
 C 0.90009 0.55517 0.31838
 C 0.11926 -0.13531 0.66268
 C -2.18573 -1.20949 0.04503
 C 2.39335 0.62907 -0.24367
 F -1.59873 1.13538 -0.73836
 F 0.58837 1.50474 0.91070
 H -1.69351 -2.08576 0.41489
 H 3.18032 -0.33594 0.39397
 H -2.66813 -1.61600 -1.19024
 H 2.59151 0.40178 -1.19227
 H -3.16030 -0.73791 1.02936
 H 2.56836 1.95555 -0.29558
13
bifur_IRC_Distances_noMW_output/new_data/bifur_traj1_Distances point 389
C -1.03648 -0.06264 -0.11768
 C 0.90336 0.55376 0.32149
 C 0.12091 -0.13743 0.65067
 C -2.18981 -1.21032 0.04763
 C 2.39632 0.63185 -0.24638
 F -1.59995 1.13453 -0.74353
 F 0.59271 1.49933 0.92897
 H -1.69368 -2.08584 0.42082
 H 3.19095 -0.33226 0.39684
 H -2.67745 -1.61994 -1.18908
 H 2.58882 0.40303 -1.19451
 H -3.16479 -0.73599 1.03340
 H 2.56909 1.96192 -0.30864
13
bifur_IRC_Distances_noMW_output/new_data/bifur_traj1_Distances point 390
C -1.03757 -0.06413 -0.11992
 C 0.90638 0.55201 0.32411
 C 0.12316 -0.14085 0.64082
 C -2.19410 -1.21119 0.04967
 C 2.39945 0.63477 -0.24881
 F -1.60034 1.13440 -0.74722
 F 0.59588 1.49403 0.94469
 H -1.69461 -2.08655 0.42518
 H 3.20147 -0.32901 0.39881
 H -2.68725 -1.62296 -1.18899
 H 2.58717 0.40536 -1.19704
 H -3.16933 -0.73437 1.03776
 H 2.56969 1.96849 -0.31906
13
bifur_IRC_Distances_noMW_output/new_data/bifur_traj1_Distances point 391
C -1.03812 -0.06601 -0.12169
 C 0.90936 0.54979 0.32624
 C 0.12630 -0.14612 0.63299
 C -2.19911 -1.21218 0.05100
 C 2.40313 0.63812 -0.25077
 F -1.59963 1.13479 -0.74941
 F 0.59778 1.48873 0.95777
 H -1.69747 -2.08812 0.42730
 H 3.21203 -0.32586 0.40002
 H -2.69765 -1.62520 -1.18999
 H 2.58772 0.40894 -1.19907
 H -3.17456 -0.73281 1.04260
 H 2.57023 1.97593 -0.32700
13
bifur_IRC_Distances_noMW_output/new_data/bifur_traj1_Distances point 392
C -1.03819 -0.06836 -0.12307
 C 0.91238 0.54715 0.32789
 C 0.13033 -0.15325 0.62699
 C -2.20499 -1.21332 0.05158
 C 2.40751 0.64196 -0.25211
 F -1.59781 1.13548 -0.75028
 F 0.59845 1.48345 0.96819
 H -1.70279 -2.09053 0.42700
 H 3.22248 -0.32258 0.40070
 H -2.70840 -1.62684 -1.19191
 H 2.59098 0.41362 -1.20004
 H -3.18073 -0.73118 1.04782
 H 2.57078 1.98440 -0.33277
13
bifur_IRC_Distances_noMW_output/new_data/bifur_traj1_Distances point 393
C -1.03793 -0.07101 -0.12419
 C 0.91540 0.54425 0.32922
 C 0.13493 -0.16156 0.62226
 C -2.21144 -1.21456 0.05165
 C 2.41235 0.64612 -0.25303
 F -1.59523 1.13638 -0.75027
 F 0.59828 1.47823 0.97678
 H -1.70976 -2.09351 0.42505
 H 3.23282 -0.31925 0.40102
 H -2.71935 -1.62809 -1.19444
 H 2.59608 0.41903 -1.20026
 H -3.18752 -0.72953 1.05329
 H 2.57136 1.99351 -0.33708
13
bifur_IRC_Distances_noMW_output/new_data/bifur_traj1_Distances point 394
C -1.03750 -0.07370 -0.12518
 C 0.91838 0.54120 0.33046
 C 0.13978 -0.17031 0.61799
 C -2.21805 -1.21585 0.05160
 C 2.41731 0.65038 -0.25395
 F -1.59234 1.13761 -0.74987
 F 0.59775 1.47291 0.98499
 H -1.71691 -2.09675 0.42271
 H 3.24344 -0.31601 0.40111
 H -2.73080 -1.62911 -1.19739
 H 2.60141 0.42487 -1.20071
 H -3.19438 -0.72804 1.05905
 H 2.57191 2.00281 -0.34082
13
bifur_IRC_Distances_noMW_output/new_data/bifur_traj1_Distances point 395
C -1.03701 -0.07618 -0.12618
 C 0.92131 0.53802 0.33186
 C 0.14465 -0.17898 0.61345
 C -2.22451 -1.21717 0.05178
 C 2.42211 0.65460 -0.25528
 F -1.58955 1.13937 -0.74946
 F 0.59731 1.46720 0.99426
 H -1.72289 -2.10000 0.42114
 H 3.25492 -0.31303 0.40101
 H -2.74329 -1.63001 -1.20067
 H 2.60544 0.43104 -1.20241
 H -3.20088 -0.72685 1.06526
 H 2.57239 2.01200 -0.34475
13
bifur_IRC_Distances_noMW_output/new_data/bifur_traj1_Distances point 396
C -1.03657 -0.07831 -0.12726
 C 0.92418 0.53470 0.33356
 C 0.14941 -0.18723 0.60808
 C -2.23060 -1.21849 0.05246
 C 2.42656 0.65872 -0.25736
 F -1.58715 1.14184 -0.74928
 F 0.59731 1.46085 1.00565
 H -1.72669 -2.10313 0.42122
 H 3.26774 -0.31041 0.40074
 H -2.75726 -1.63083 -1.20426
 H 2.60700 0.43751 -1.20621
 H -3.20670 -0.72612 1.07206
 H 2.57275 2.02091 -0.34941
13
bifur_IRC_Distances_noMW_output/new_data/bifur_traj1_Distances point 397
C -1.03657 -0.07831 -0.12726
 C 0.92418 0.53470 0.33356
 C 0.14941 -0.18723 0.60808
 C -2.23060 -1.21849 0.05246
 C 2.42656 0.65872 -0.25736
 F -1.58715 1.14184 -0.74928
 F 0.59731 1.46085 1.00566
 H -1.72669 -2.10313 0.42122
 H 3.26775 -0.31041 0.40074
 H -2.75726 -1.63083 -1.20426
 H 2.60700 0.43751 -1.20622
 H -3.20670 -0.72612 1.07206
 H 2.57275 2.02091 -0.34941
13
bifur_IRC_Distances_noMW_output/new_data/bifur_traj1_Distances point 398
C -1.03599 -0.08102 -0.12967
 C 0.92958 0.52782 0.33804
 C 0.15798 -0.20131 0.59441
 C -2.24082 -1.22097 0.05577
 C 2.43369 0.66616 -0.26425
 F -1.58428 1.14920 -0.74987
 F 0.59934 1.44604 1.03585
 H -1.72537 -2.10853 0.42793
 H 3.29746 -0.30676 0.39946
 H -2.78964 -1.63216 -1.21213
 H 2.60025 0.45093 -1.22165
 H -3.21512 -0.72637 1.08723
 H 2.57292 2.03698 -0.36112
13
bifur_IRC_Distances_noMW_output/new_data/bifur_traj1_Distances point 399
C -1.03581 -0.08141 -0.13079
 C 0.93176 0.52452 0.34052
 C 0.16139 -0.20655 0.58709
 C -2.24432 -1.22199 0.05820
 C 2.43590 0.66908 -0.26876
 F -1.58394 1.15394 -0.75037
 F 0.60121 1.43824 1.05288
 H -1.72005 -2.11059 0.43411
 H 3.31289 -0.30608 0.39824
 H -2.80657 -1.63238 -1.21615
 H 2.59200 0.45741 -1.23275
 H -3.21711 -0.72746 1.09493
 H 2.57265 2.04327 -0.36714
13
bifur_IRC_Distances_noMW_output/new_data/bifur_traj1_Distances point 400
C -1.03557 -0.08108 -0.13160
 C 0.93321 0.52162 0.34278
 C 0.16391 -0.21019 0.58080
 C -2.24625 -1.22272 0.06074
 C 2.43687 0.67109 -0.27342
 F -1.58418 1.15909 -0.75061
 F 0.60310 1.43116 1.06871
 H -1.71212 -2.11208 0.44106
 H 3.32680 -0.30646 0.39647
 H -2.82209 -1.63199 -1.21994
 H 2.58146 0.46321 -1.24488
 H -3.21723 -0.72918 1.10190
 H 2.57209 2.04753 -0.37201
13
bifur_IRC_Distances_noMW_output/new_data/bifur_traj1_Distances point 401
C -1.03509 -0.08004 -0.13189
 C 0.93359 0.51936 0.34448
 C 0.16536 -0.21205 0.57671
 C -2.24630 -1.22307 0.06300
 C 2.43641 0.67190 -0.27767
 F -1.58474 1.16432 -0.75023
 F 0.60440 1.42569 1.08109
 H -1.70241 -2.11297 0.44758
 H 3.33753 -0.30810 0.39410
 H -2.83453 -1.63073 -1.22331
 H 2.56985 0.46793 -1.25668
 H -3.21531 -0.73144 1.10750
 H 2.57124 2.04919 -0.37469
13
bifur_IRC_Distances_noMW_output/new_data/bifur_traj1_Distances point 402
C -1.03422 -0.07839 -0.13151
 C 0.93271 0.51788 0.34537
 C 0.16574 -0.21226 0.57573
 C -2.24443 -1.22298 0.06460
 C 2.43455 0.67141 -0.28105
 F -1.58526 1.16940 -0.74894
 F 0.60451 1.42249 1.08838
 H -1.69189 -2.11333 0.45258
 H 3.34393 -0.31104 0.39115
 H -2.84280 -1.62844 -1.22621
 H 2.55849 0.47136 -1.26701
 H -3.21144 -0.73412 1.11134
 H 2.57010 2.04801 -0.37444
13
bifur_IRC_Distances_noMW_output/new_data/bifur_traj1_Distances point 403
C -1.03281 -0.07628 -0.13043
 C 0.93057 0.51711 0.34540
 C 0.16530 -0.21129 0.57818
 C -2.24093 -1.22250 0.06534
 C 2.43153 0.66975 -0.28335
 F -1.58537 1.17428 -0.74652
 F 0.60303 1.42167 1.09002
 H -1.68141 -2.11336 0.45538
 H 3.34593 -0.31519 0.38764
 H -2.84690 -1.62506 -1.22881
 H 2.54832 0.47372 -1.27535
 H -3.20598 -0.73711 1.11347
 H 2.56873 2.04427 -0.37097
13
bifur_IRC_Distances_noMW_output/new_data/bifur_traj1_Distances point 404
C -1.03079 -0.07390 -0.12867
 C 0.92736 0.51678 0.34460
 C 0.16444 -0.20987 0.58394
 C -2.23629 -1.22174 0.06518
 C 2.42770 0.66724 -0.28464
 F -1.58477 1.17917 -0.74285
 F 0.59978 1.42283 1.08647
 H -1.67149 -2.11335 0.45574
 H 3.34435 -0.32036 0.38352
 H -2.84779 -1.62059 -1.23147
 H 2.53976 0.47553 -1.28187
 H -3.19942 -0.74039 1.11440
 H 2.56716 2.03865 -0.36436
13
bifur_IRC_Distances_noMW_output/new_data/bifur_traj1_Distances point 405
C -1.02808 -0.07143 -0.12629
 C 0.92335 0.51655 0.34313
 C 0.16368 -0.20887 0.59265
 C -2.23111 -1.22085 0.06418
 C 2.42351 0.66429 -0.28517
 F -1.58322 1.18443 -0.73777
 F 0.59475 1.42530 1.07871
 H -1.66245 -2.11365 0.45368
 H 3.34049 -0.32633 0.37863
 H -2.84696 -1.61501 -1.23466
 H 2.53288 0.47754 -1.28715
 H -3.19228 -0.74398 1.11483
 H 2.56543 2.03201 -0.35478
13
bifur_IRC_Distances_noMW_output/new_data/bifur_traj1_Distances point 406
C -1.02460 -0.06906 -0.12334
 C 0.91881 0.51602 0.34111
 C 0.16355 -0.20925 0.60389
 C -2.22600 -1.21995 0.06242
 C 2.41939 0.66136 -0.28521
 F -1.58046 1.19049 -0.73111
 F 0.58792 1.42830 1.06788
 H -1.65449 -2.11465 0.44924
 H 3.33586 -0.33290 0.37274
 H -2.84611 -1.60829 -1.23885
 H 2.52762 0.48061 -1.29190
 H -3.18505 -0.74793 1.11557
 H 2.56357 2.02526 -0.34243
13
bifur_IRC_Distances_noMW_output/new_data/bifur_traj1_Distances point 407
C -1.02030 -0.06700 -0.11992
 C 0.91407 0.51477 0.33870
 C 0.16463 -0.21202 0.61713
 C -2.22162 -1.21920 0.05999
 C 2.41580 0.65890 -0.28504
 F -1.57626 1.19774 -0.72271
 F 0.57932 1.43104 1.05521
 H -1.64790 -2.11669 0.44241
 H 3.33195 -0.33980 0.36562
 H -2.84697 -1.60040 -1.24448
 H 2.52397 0.48561 -1.29678
 H -3.17830 -0.75229 1.11741
 H 2.56161 2.01935 -0.32754
13
bifur_IRC_Distances_noMW_output/new_data/bifur_traj1_Distances point 408
C -1.02030 -0.06700 -0.11992
 C 0.91407 0.51476 0.33870
 C 0.16463 -0.21202 0.61713
 C -2.22162 -1.21920 0.05999
 C 2.41580 0.65890 -0.28505
 F -1.57626 1.19774 -0.72271
 F 0.57932 1.43104 1.05522
 H -1.64790 -2.11669 0.44242
 H 3.33196 -0.33980 0.36561
 H -2.84697 -1.60040 -1.24448
 H 2.52396 0.48561 -1.29678
 H -3.17830 -0.75229 1.11742
 H 2.56161 2.01936 -0.32754
13
bifur_IRC_Distances_noMW_output/new_data/bifur_traj1_Distances point 409
C -1.00958 -0.06460 -0.11231
 C 0.90538 0.50910 0.33343
 C 0.17195 -0.22744 0.64629
 C -2.21740 -1.21862 0.05359
 C 2.41192 0.65705 -0.28496
 F -1.56335 1.21618 -0.70104
 F 0.55785 1.43315 1.02964
 H -1.64035 -2.12465 0.42231
 H 3.33102 -0.35304 0.34752
 H -2.85857 -1.58179 -1.26047
 H 2.52174 0.50339 -1.30812
 H -3.16846 -0.76199 1.12657
 H 2.55783 2.01328 -0.29246
13
bifur_IRC_Distances_noMW_output/new_data/bifur_traj1_Distances point 410
C -1.00385 -0.06445 -0.10868
 C 0.90211 0.50492 0.33096
 C 0.17792 -0.23948 0.65987
 C -2.21803 -1.21887 0.05010
 C 2.41202 0.65793 -0.28519
 F -1.55544 1.22637 -0.68900
 F 0.54642 1.43208 1.01907
 H -1.63990 -2.13014 0.41030
 H 3.33460 -0.35843 0.33745
 H -2.86922 -1.57216 -1.26985
 H 2.52315 0.51543 -1.31409
 H -3.16610 -0.76688 1.13361
 H 2.55632 2.01370 -0.27456
13
bifur_IRC_Distances_noMW_output/new_data/bifur_traj1_Distances point 411
C -0.99847 -0.06492 -0.10553
 C 0.89981 0.50034 0.32882
 C 0.18469 -0.25295 0.67135
 C -2.22025 -1.21943 0.04678
 C 2.41333 0.65983 -0.28557
 F -1.54746 1.23619 -0.67736
 F 0.53572 1.42981 1.01102
 H -1.64148 -2.13600 0.39826
 H 3.34027 -0.36253 0.32771
 H -2.88179 -1.56324 -1.27911
 H 2.52589 0.52822 -1.31966
 H -3.16548 -0.77142 1.14149
 H 2.55522 2.01610 -0.25820
13
bifur_IRC_Distances_noMW_output/new_data/bifur_traj1_Distances point 412
C -0.99379 -0.06591 -0.10305
 C 0.89855 0.49570 0.32714
 C 0.19173 -0.26680 0.68002
 C -2.22380 -1.22025 0.04385
 C 2.41569 0.66254 -0.28608
 F -1.53994 1.24506 -0.66685
 F 0.52643 1.42652 1.00593
 H -1.64480 -2.14182 0.38702
 H 3.34756 -0.36519 0.31894
 H -2.89536 -1.55556 -1.28769
 H 2.52965 0.54088 -1.32451
 H -3.16649 -0.77538 1.14968
 H 2.55457 2.02020 -0.24440
13
bifur_IRC_Distances_noMW_output/new_data/bifur_traj1_Distances point 413
C -0.99006 -0.06735 -0.10136
 C 0.89841 0.49125 0.32603
 C 0.19863 -0.28018 0.68543
 C -2.22849 -1.22130 0.04145
 C 2.41897 0.66590 -0.28666
 F -1.53328 1.25252 -0.65806
 F 0.51905 1.42236 1.00403
 H -1.64969 -2.14732 0.37720
 H 3.35608 -0.36629 0.31174
 H -2.90918 -1.54958 -1.29521
 H 2.53426 0.55270 -1.32834
 H -3.16908 -0.77855 1.15775
 H 2.55438 2.02584 -0.23399
13
bifur_IRC_Distances_noMW_output/new_data/bifur_traj1_Distances point 414
C -0.98745 -0.06917 -0.10052
 C 0.89937 0.48726 0.32547
 C 0.20498 -0.29232 0.68755
 C -2.23406 -1.22253 0.03964
 C 2.42302 0.66973 -0.28717
 F -1.52778 1.25810 -0.65143
 F 0.51388 1.41767 1.00495
 H -1.65616 -2.15225 0.36914
 H 3.36513 -0.36582 0.30661
 H -2.92222 -1.54563 -1.30133
 H 2.53984 0.56294 -1.33073
 H -3.17320 -0.78070 1.16518
 H 2.55465 2.03272 -0.22736
13
bifur_IRC_Distances_noMW_output/new_data/bifur_traj1_Distances point 415
C -0.98603 -0.07134 -0.10041
 C 0.90124 0.48408 0.32530
 C 0.21036 -0.30250 0.68710
 C -2.24013 -1.22384 0.03828
 C 2.42758 0.67368 -0.28726
 F -1.52357 1.26128 -0.64712
 F 0.51087 1.41323 1.00722
 H -1.66439 -2.15636 0.36272
 H 3.37339 -0.36388 0.30388
 H -2.93292 -1.54383 -1.30576
 H 2.54685 0.57081 -1.33100
 H -3.17861 -0.78159 1.17121
 H 2.55535 2.04025 -0.22416
13
bifur_IRC_Distances_noMW_output/new_data/bifur_traj1_Distances point 416
C -0.98572 -0.07378 -0.10078
 C 0.90363 0.48213 0.32515
 C 0.21439 -0.31015 0.68557
 C -2.24614 -1.22504 0.03704
 C 2.43229 0.67731 -0.28640
 F -1.52062 1.26153 -0.64496
 F 0.50956 1.41021 1.00827
 H -1.67478 -2.15942 0.35726
 H 3.37893 -0.36073 0.30359
 H -2.93918 -1.54403 -1.30823
 H 2.55616 0.57555 -1.32819
 H -3.18497 -0.78106 1.17484
 H 2.55646 2.04748 -0.22316
13
bifur_IRC_Distances_noMW_output/new_data/bifur_traj1_Distances point 417
C -0.98628 -0.07644 -0.10124
 C 0.90601 0.48179 0.32453
 C 0.21678 -0.31495 0.68495
 C -2.25145 -1.22596 0.03545
 C 2.43670 0.68012 -0.28400
 F -1.51867 1.25850 -0.64440
 F 0.50914 1.40998 1.00489
 H -1.68779 -2.16126 0.35160
 H 3.37954 -0.35680 0.30546
 H -2.93887 -1.54578 -1.30857
 H 2.56874 0.57660 -1.32133
 H -3.19178 -0.77904 1.17513
 H 2.55793 2.05326 -0.22248
13
bifur_IRC_Distances_noMW_output/new_data/bifur_traj1_Distances point 418
C -0.98735 -0.07920 -0.10137
 C 0.90786 0.48319 0.32297
 C 0.21749 -0.31706 0.68720
 C -2.25554 -1.22644 0.03305
 C 2.44042 0.68172 -0.27962
 F -1.51733 1.25231 -0.64457
 F 0.50866 1.41351 0.99433
 H -1.70358 -2.16191 0.34445
 H 3.37365 -0.35262 0.30879
 H -2.93072 -1.54836 -1.30690
 H 2.58520 0.57398 -1.30989
 H -3.19845 -0.77573 1.17156
 H 2.55968 2.05661 -0.21999
13
bifur_IRC_Distances_noMW_output/new_data/bifur_traj1_Distances point 419
C -0.98735 -0.07920 -0.10137
 C 0.90786 0.48319 0.32297
 C 0.21749 -0.31706 0.68720
 C -2.25554 -1.22644 0.03305
 C 2.44042 0.68172 -0.27962
 F -1.51733 1.25231 -0.64457
 F 0.50866 1.41351 0.99433
 H -1.70358 -2.16191 0.34445
 H 3.37365 -0.35262 0.30879
 H -2.93072 -1.54836 -1.30690
 H 2.58520 0.57399 -1.30989
 H -3.19845 -0.77573 1.17156
 H 2.55968 2.05661 -0.21999
13
bifur_IRC_Distances_noMW_output/new_data/bifur_traj1_Distances point 420
C -0.98958 -0.08471 -0.09940
 C 0.90888 0.49021 0.31594
 C 0.21518 -0.31609 0.70458
 C -2.25949 -1.22597 0.02490
 C 2.44521 0.68127 -0.26513
 F -1.51493 1.23344 -0.64295
 F 0.50492 1.43163 0.94753
 H -1.74205 -2.16079 0.32239
 H 3.34266 -0.34521 0.31572
 H -2.89329 -1.55282 -1.29934
 H 2.62864 0.56112 -1.27544
 H -3.20967 -0.76716 1.15412
 H 2.56353 2.05509 -0.20294
13
bifur_IRC_Distances_noMW_output/new_data/bifur_traj1_Distances point 421
C -0.99030 -0.08737 -0.09693
 C 0.90808 0.49501 0.31029
 C 0.21307 -0.31476 0.72024
 C -2.25972 -1.22517 0.01911
 C 2.44641 0.67969 -0.25561
 F -1.51343 1.22249 -0.63937
 F 0.50128 1.44488 0.91170
 H -1.76373 -2.15978 0.30702
 H 3.31972 -0.34243 0.31748
 H -2.86717 -1.55354 -1.29456
 H 2.65420 0.55309 -1.25471
 H -3.21390 -0.76291 1.14162
 H 2.56549 2.05080 -0.18626
13
bifur_IRC_Distances_noMW_output/new_data/bifur_traj1_Distances point 422
C -0.99067 -0.08995 -0.09329
 C 0.90660 0.50021 0.30310
 C 0.21090 -0.31389 0.74052
 C -2.25914 -1.22413 0.01225
 C 2.44701 0.67757 -0.24502
 F -1.51165 1.21141 -0.63288
 F 0.49656 1.45997 0.86803
 H -1.78650 -2.15889 0.28893
 H 3.29342 -0.34034 0.31713
 H -2.83817 -1.55273 -1.28979
 H 2.68139 0.54529 -1.23339
 H -3.21720 -0.75922 1.12729
 H 2.56744 2.04470 -0.16288
13
bifur_IRC_Distances_noMW_output/new_data/bifur_traj1_Distances point 423
C -0.99066 -0.09250 -0.08825
 C 0.90464 0.50554 0.29418
 C 0.20904 -0.31419 0.76544
 C -2.25804 -1.22290 0.00435
 C 2.44716 0.67517 -0.23362
 F -1.50965 1.20065 -0.62248
 F 0.49093 1.47636 0.81654
 H -1.81008 -2.15841 0.26848
 H 3.26478 -0.33893 0.31398
 H -2.80757 -1.55005 -1.28546
 H 2.70962 0.53858 -1.21298
 H -3.21959 -0.75642 1.11136
 H 2.56942 2.03708 -0.13152
13
bifur_IRC_Distances_noMW_output/new_data/bifur_traj1_Distances point 424
C -0.99032 -0.09506 -0.08153
 C 0.90238 0.51080 0.28323
 C 0.20790 -0.31641 0.79496
 C -2.25665 -1.22155 -0.00455
 C 2.44699 0.67275 -0.22169
 F -1.50751 1.19056 -0.60681
 F 0.48458 1.49368 0.75687
 H -1.83423 -2.15857 0.24620
 H 3.23472 -0.33818 0.30731
 H -2.77655 -1.54504 -1.28203
 H 2.73824 0.53385 -1.19524
 H -3.22107 -0.75489 1.09371
 H 2.57152 2.02807 -0.09043
13
bifur_IRC_Distances_noMW_output/new_data/bifur_traj1_Distances point 425
C -0.98970 -0.09771 -0.07268
 C 0.90000 0.51587 0.26981
 C 0.20791 -0.32138 0.82883
 C -2.25520 -1.22010 -0.01444
 C 2.44661 0.67051 -0.20952
 F -1.50543 1.18138 -0.58389
 F 0.47773 1.51169 0.68851
 H -1.85859 -2.15963 0.22292
 H 3.20413 -0.33811 0.29626
 H -2.74626 -1.53714 -1.27995
 H 2.76643 0.53212 -1.18239
 H -3.22157 -0.75502 1.07386
 H 2.57393 2.01753 -0.03734
13
bifur_IRC_Distances_noMW_output/new_data/bifur_traj1_Distances point 426
C -0.98886 -0.10051 -0.06110
 C 0.89766 0.52068 0.25332
 C 0.20960 -0.33002 0.86628
 C -2.25378 -1.21854 -0.02531
 C 2.44602 0.66864 -0.19746
 F -1.50367 1.17323 -0.55081
 F 0.47056 1.53038 0.61078
 H -1.88260 -2.16184 0.19977
 H 3.17379 -0.33874 0.27979
 H -2.71786 -1.52553 -1.27956
 H 2.79305 0.53463 -1.17709
 H -3.22085 -0.75731 1.05076
 H 2.57695 2.00491 0.03064
13
bifur_IRC_Distances_noMW_output/new_data/bifur_traj1_Distances point 427
C -0.98788 -0.10358 -0.04590
 C 0.89541 0.52533 0.23286
 C 0.21355 -0.34343 0.90568
 C -2.25243 -1.21677 -0.03723
 C 2.44514 0.66725 -0.18589
 F -1.50249 1.16598 -0.50322
 F 0.46309 1.55021 0.52277
 H -1.90546 -2.16553 0.17801
 H 3.14435 -0.34017 0.25645
 H -2.69246 -1.50900 -1.28087
 H 2.81656 0.54304 -1.18229
 H -3.21854 -0.76230 1.02248
 H 2.58115 1.98896 0.11715
13
bifur_IRC_Distances_noMW_output/new_data/bifur_traj1_Distances point 428
C -0.98670 -0.10716 -0.02598
 C 0.89317 0.53015 0.20736
 C 0.22052 -0.36290 0.94388
 C -2.25108 -1.21462 -0.05032
 C 2.44383 0.66638 -0.17514
 F -1.50190 1.15891 -0.43508
 F 0.45493 1.57240 0.42373
 H -1.92619 -2.17122 0.15876
 H 3.11624 -0.34244 0.22429
 H -2.67117 -1.48602 -1.28315
 H 2.83508 0.55953 -1.20048
 H -3.21425 -0.77035 0.98604
 H 2.58751 1.96733 0.22608
13
bifur_IRC_Distances_noMW_output/new_data/bifur_traj1_Distances point 429
C -0.98515 -0.11173 -0.00044
 C 0.89059 0.53589 0.17597
 C 0.23098 -0.38909 0.97514
 C -2.24964 -1.21189 -0.06465
 C 2.44196 0.66593 -0.16545
 F -1.50134 1.15008 -0.34019
 F 0.44514 1.59912 0.31463
 H -1.94365 -2.17950 0.14271
 H 3.08971 -0.34529 0.18171
 H -2.65479 -1.45564 -1.28402
 H 2.84672 0.58620 -1.23184
 H -3.20805 -0.78082 0.93760
 H 2.59752 1.93674 0.35883
13
bifur_IRC_Distances_noMW_output/new_data/bifur_traj1_Distances point 430
C -0.98515 -0.11173 -0.00044
 C 0.89059 0.53589 0.17596
 C 0.23098 -0.38909 0.97514
 C -2.24964 -1.21189 -0.06465
 C 2.44196 0.66593 -0.16545
 F -1.50134 1.15007 -0.34018
 F 0.44514 1.59912 0.31463
 H -1.94366 -2.17950 0.14271
 H 3.08971 -0.34529 0.18171
 H -2.65479 -1.45563 -1.28402
 H 2.84672 0.58620 -1.23185
 H -3.20805 -0.78082 0.93759
 H 2.59752 1.93673 0.35884
13
bifur_IRC_Distances_noMW_output/new_data/bifur_traj1_Distances point 431
C -0.98018 -0.12529 0.06168
 C 0.88236 0.55392 0.10156
 C 0.25646 -0.44772 0.98868
 C -2.24593 -1.20448 -0.09382
 C 2.43691 0.66426 -0.14877
 F -1.49481 1.11456 -0.08338
 F 0.41719 1.67237 0.09350
 H -1.96531 -2.20316 0.12239
 H 3.04131 -0.34936 0.07773
 H -2.63247 -1.38538 -1.26600
 H 2.84928 0.66138 -1.30808
 H -3.19581 -0.79526 0.80062
 H 2.63100 1.84417 0.65388
13
bifur_IRC_Distances_noMW_output/new_data/bifur_traj1_Distances point 432
C -0.97736 -0.13258 0.08921
 C 0.87675 0.56555 0.06815
 C 0.26434 -0.46516 0.97128
 C -2.24296 -1.20067 -0.10521
 C 2.43401 0.66171 -0.14129
 F -1.48844 1.08834 0.03918
 F 0.40190 1.71216 0.00420
 H -1.96945 -2.21467 0.11999
 H 3.01973 -0.34996 0.03573
 H -2.62068 -1.35986 -1.24661
 H 2.84601 0.69269 -1.33368
 H -3.19300 -0.79238 0.72682
 H 2.64914 1.79483 0.77222
13
bifur_IRC_Distances_noMW_output/new_data/bifur_traj1_Distances point 433
C -0.97531 -0.13768 0.10925
 C 0.87129 0.57610 0.04356
 C 0.26642 -0.47006 0.95112
 C -2.23868 -1.19750 -0.11296
 C 2.43061 0.65790 -0.13486
 F -1.48314 1.06453 0.12970
 F 0.39021 1.74460 -0.06084
 H -1.96962 -2.22256 0.12249
 H 3.00069 -0.35105 0.01033
 H -2.60664 -1.34530 -1.22782
 H 2.84288 0.71036 -1.34710
 H -3.19115 -0.78539 0.66574
 H 2.66244 1.75604 0.85139
13
bifur_IRC_Distances_noMW_output/new_data/bifur_traj1_Distances point 434
C -0.97442 -0.13945 0.12145
 C 0.86659 0.58395 0.02894
 C 0.26383 -0.46542 0.93773
 C -2.23274 -1.19507 -0.11726
 C 2.42623 0.65321 -0.13017
 F -1.48127 1.04870 0.18256
 F 0.38394 1.76599 -0.10203
 H -1.96573 -2.22570 0.12794
 H 2.98444 -0.35366 0.00034
 H -2.59144 -1.33901 -1.21459
 H 2.83917 0.71481 -1.35212
 H -3.18780 -0.77916 0.62397
 H 2.66919 1.73082 0.89324
13
bifur_IRC_Distances_noMW_output/new_data/bifur_traj1_Distances point 435
C -0.97459 -0.13773 0.12704
 C 0.86259 0.58883 0.02331
 C 0.25801 -0.45450 0.93511
 C -2.22487 -1.19320 -0.11873
 C 2.42045 0.64776 -0.12749
 F -1.48349 1.04252 0.20120
 F 0.38284 1.77674 -0.12324
 H -1.95750 -2.22415 0.13471
 H 2.97044 -0.35813 0.00184
 H -2.57592 -1.33789 -1.20817
 H 2.83355 0.70881 -1.35231
 H -3.18139 -0.77635 0.60164
 H 2.66987 1.71729 0.90508
13
bifur_IRC_Distances_noMW_output/new_data/bifur_traj1_Distances point 436
C -0.97544 -0.13290 0.12761
 C 0.85879 0.59135 0.02482
 C 0.24977 -0.43902 0.94298
 C -2.21487 -1.19168 -0.11801
 C 2.41306 0.64145 -0.12662
 F -1.48916 1.04488 0.19250
 F 0.38553 1.77938 -0.12930
 H -1.94489 -2.21864 0.14210
 H 2.95760 -0.36442 0.01131
 H -2.56002 -1.34002 -1.20745
 H 2.82540 0.69496 -1.34966
 H -3.17149 -0.77723 0.59517
 H 2.66572 1.71188 0.89453
13
bifur_IRC_Distances_noMW_output/new_data/bifur_traj1_Distances point 437
C -0.97647 -0.12563 0.12476
 C 0.85455 0.59251 0.03129
 C 0.23949 -0.41967 0.95871
 C -2.20270 -1.19031 -0.11572
 C 2.40402 0.63407 -0.12706
 F -1.49696 1.05325 0.16460
 F 0.39014 1.77718 -0.12519
 H -1.92817 -2.21029 0.14999
 H 2.94476 -0.37234 0.02592
 H -2.54326 -1.34431 -1.21032
 H 2.81479 0.67551 -1.34514
 H -3.15848 -0.78071 0.59941
 H 2.65828 1.71073 0.86874
13
bifur_IRC_Distances_noMW_output/new_data/bifur_traj1_Distances point 438
C -0.97721 -0.11670 0.12006
 C 0.84934 0.59330 0.04050
 C 0.22761 -0.39709 0.97898
 C -2.18857 -1.18893 -0.11249
 C 2.39354 0.62553 -0.12827
 F -1.50541 1.06486 0.12586
 F 0.39488 1.77335 -0.11563
 H -1.90797 -2.20033 0.15834
 H 2.93106 -0.38162 0.04310
 H -2.52537 -1.34990 -1.21459
 H 2.80213 0.65266 -1.33945
 H -3.14310 -0.78547 0.60907
 H 2.64908 1.71034 0.83451
13
bifur_IRC_Distances_noMW_output/new_data/bifur_traj1_Distances point 439
C -0.97731 -0.10684 0.11484
 C 0.84286 0.59443 0.05056
 C 0.21465 -0.37226 1.00104
 C -2.17284 -1.18743 -0.10888
 C 2.38188 0.61591 -0.12979
 F -1.51337 1.07748 0.08355
 F 0.39837 1.77032 -0.10461
 H -1.88502 -2.18982 0.16697
 H 2.91604 -0.39194 0.06060
 H -2.50644 -1.35588 -1.21860
 H 2.78780 0.62851 -1.33333
 H -3.12607 -0.79055 0.61989
 H 2.63944 1.70806 0.79775
13
bifur_IRC_Distances_noMW_output/new_data/bifur_traj1_Distances point 440
C -0.97659 -0.09660 0.11014
 C 0.83507 0.59627 0.06014
 C 0.20122 -0.34629 1.02322
 C -2.15591 -1.18573 -0.10535
 C 2.36934 0.60538 -0.13134
 F -1.52014 1.08975 0.04299
 F 0.39980 1.76959 -0.09508
 H -1.86010 -2.17954 0.17559
 H 2.89959 -0.40308 0.07676
 H -2.48679 -1.36137 -1.22151
 H 2.77220 0.60477 -1.32754
 H -3.10793 -0.79553 0.62905
 H 2.63024 1.70237 0.76294
13
bifur_IRC_Distances_noMW_output/new_data/bifur_traj1_Distances point 441
C -0.97659 -0.09660 0.11013
 C 0.83507 0.59627 0.06014
 C 0.20121 -0.34629 1.02322
 C -2.15591 -1.18573 -0.10535
 C 2.36934 0.60538 -0.13134
 F -1.52014 1.08976 0.04297
 F 0.39980 1.76958 -0.09506
 H -1.86010 -2.17953 0.17559
 H 2.89960 -0.40308 0.07676
 H -2.48679 -1.36137 -1.22152
 H 2.77220 0.60477 -1.32754
 H -3.10793 -0.79554 0.62906
 H 2.63024 1.70237 0.76293
13
bifur_IRC_Distances_noMW_output/new_data/bifur_traj1_Distances point 442
C -0.97246 -0.07653 0.10485
 C 0.81594 0.60252 0.07451
 C 0.17511 -0.29531 1.06522
 C -2.12012 -1.18170 -0.10006
 C 2.34279 0.58258 -0.13358
 F -1.52896 1.11068 -0.01968
 F 0.39512 1.77766 -0.08851
 H -1.80788 -2.16152 0.19150
 H 2.86229 -0.42707 0.10144
 H -2.44632 -1.36826 -1.22341
 H 2.73955 0.56295 -1.31935
 H -3.07007 -0.80483 0.63619
 H 2.61501 1.67883 0.71088
13
bifur_IRC_Distances_noMW_output/new_data/bifur_traj1_Distances point 443
C -0.96904 -0.06750 0.10536
 C 0.80502 0.60695 0.07786
 C 0.16347 -0.27257 1.08419
 C -2.10223 -1.17937 -0.09912
 C 2.32950 0.57087 -0.13363
 F -1.53061 1.11829 -0.03618
 F 0.38862 1.78738 -0.09543
 H -1.78315 -2.15463 0.19811
 H 2.84111 -0.43948 0.10909
 H -2.42547 -1.36857 -1.22262
 H 2.72460 0.54656 -1.31773
 H -3.05141 -0.80888 0.63144
 H 2.60959 1.66095 0.69865
13
bifur_IRC_Distances_noMW_output/new_data/bifur_traj1_Distances point 444
C -0.96477 -0.05993 0.10878
 C 0.79362 0.61227 0.07750
 C 0.15354 -0.25350 1.10068
 C -2.08528 -1.17684 -0.10004
 C 2.31695 0.55949 -0.13231
 F -1.53008 1.12286 -0.03830
 F 0.37908 1.80164 -0.11225
 H -1.76204 -2.14990 0.20333
 H 2.81781 -0.45168 0.11345
 H -2.40381 -1.36615 -1.22092
 H 2.71299 0.53437 -1.31804
 H -3.03412 -0.81197 0.61876
 H 2.60609 1.63933 0.69935
13
bifur_IRC_Distances_noMW_output/new_data/bifur_traj1_Distances point 445
C -0.95983 -0.05470 0.11559
 C 0.78234 0.61846 0.07252
 C 0.14600 -0.23969 1.11264
 C -2.07042 -1.17416 -0.10342
 C 2.30604 0.54910 -0.12899
 F -1.52701 1.12306 -0.02228
 F 0.36652 1.82086 -0.14076
 H -1.74743 -2.14813 0.20702
 H 2.79232 -0.46300 0.11493
 H -2.38110 -1.36067 -1.21861
 H 2.70731 0.52739 -1.32029
 H -3.01968 -0.81325 0.59619
 H 2.60493 1.61473 0.71546
13
bifur_IRC_Distances_noMW_output/new_data/bifur_traj1_Distances point 446
C -0.95458 -0.05252 0.12551
 C 0.77201 0.62528 0.06286
 C 0.14114 -0.23196 1.11736
 C -2.05888 -1.17149 -0.10933
 C 2.29774 0.54044 -0.12344
 F -1.52137 1.11779 0.01271
 F 0.35167 1.84433 -0.17962
 H -1.74162 -2.14987 0.20964
 H 2.76556 -0.47271 0.11490
 H -2.35776 -1.35253 -1.21624
 H 2.70948 0.52608 -1.32418
 H -3.00965 -0.81177 0.56362
 H 2.60624 1.58894 0.74622
13
bifur_IRC_Distances_noMW_output/new_data/bifur_traj1_Distances point 447
C -0.94949 -0.05328 0.13716
 C 0.76328 0.63227 0.04996
 C 0.13854 -0.22928 1.11343
 C -2.05111 -1.16900 -0.11702
 C 2.29241 0.53388 -0.11620
 F -1.51372 1.10741 0.06183
 F 0.33603 1.86980 -0.22340
 H -1.74430 -2.15483 0.21223
 H 2.73938 -0.48049 0.11536
 H -2.33496 -1.34293 -1.21454
 H 2.71902 0.52945 -1.32907
 H -3.00454 -0.80730 0.52428
 H 2.60946 1.56431 0.78599
13
bifur_IRC_Distances_noMW_output/new_data/bifur_traj1_Distances point 448
C -0.94491 -0.05614 0.14891
 C 0.75633 0.63893 0.03592
 C 0.13735 -0.22957 1.10199
 C -2.04661 -1.16683 -0.12533
 C 2.28963 0.52926 -0.10825
 F -1.50504 1.09358 0.11716
 F 0.32109 1.89469 -0.26597
 H -1.75293 -2.16199 0.21556
 H 2.71553 -0.48657 0.11766
 H -2.31396 -1.33320 -1.21402
 H 2.73343 0.53570 -1.33430
 H -3.00352 -0.80050 0.48301
 H 2.61362 1.54263 0.82767
13
bifur_IRC_Distances_noMW_output/new_data/bifur_traj1_Distances point 449
C -0.94101 -0.06015 0.15957
 C 0.75107 0.64487 0.02244
 C 0.13694 -0.23124 1.08573
 C -2.04459 -1.16504 -0.13332
 C 2.28873 0.52624 -0.10050
 F -1.49626 1.07836 0.17177
 F 0.30785 1.91706 -0.30332
 H -1.76468 -2.17019 0.21962
 H 2.69516 -0.49129 0.12183
 H -2.29577 -1.32423 -1.21471
 H 2.74994 0.54326 -1.33935
 H -3.00533 -0.79246 0.44401
 H 2.61794 1.52479 0.86624
13
bifur_IRC_Distances_noMW_output/new_data/bifur_traj1_Distances point 450
C -0.93789 -0.06456 0.16850
 C 0.74741 0.64979 0.01060
 C 0.13706 -0.23358 1.06761
 C -2.04440 -1.16366 -0.14035
 C 2.28917 0.52457 -0.09362
 F -1.48815 1.06350 0.22087
 F 0.29694 1.93569 -0.33356
 H -1.77733 -2.17843 0.22385
 H 2.67908 -0.49474 0.12690
 H -2.28122 -1.31652 -1.21620
 H 2.76626 0.55108 -1.34388
 H -3.00887 -0.78428 0.41020
 H 2.62195 1.51113 0.89907
13
bifur_IRC_Distances_noMW_output/new_data/bifur_traj1_Distances point 451
C -0.93564 -0.06885 0.17540
 C 0.74527 0.65347 0.00102
 C 0.13769 -0.23643 1.05023
 C -2.04560 -1.16271 -0.14597
 C 2.29054 0.52406 -0.08810
 F -1.48132 1.05042 0.26136
 F 0.28872 1.94984 -0.35602
 H -1.78929 -2.18586 0.22750
 H 2.66787 -0.49686 0.13152
 H -2.27101 -1.31042 -1.21786
 H 2.78061 0.55850 -1.34762
 H -3.01330 -0.77687 0.38347
 H 2.62545 1.50170 0.92506
13
bifur_IRC_Distances_noMW_output/new_data/bifur_traj1_Distances point 452
C -0.93564 -0.06885 0.17539
 C 0.74527 0.65347 0.00102
 C 0.13769 -0.23643 1.05024
 C -2.04560 -1.16271 -0.14597
 C 2.29054 0.52406 -0.08810
 F -1.48132 1.05042 0.26135
 F 0.28872 1.94984 -0.35601
 H -1.78929 -2.18586 0.22750
 H 2.66787 -0.49686 0.13152
 H -2.27101 -1.31042 -1.21786
 H 2.78060 0.55850 -1.34762
 H -3.01329 -0.77687 0.38348
 H 2.62545 1.50170 0.92506
13
bifur_IRC_Distances_noMW_output/new_data/bifur_traj1_Distances point 453
C -0.93393 -0.07560 0.18281
 C 0.74517 0.65689 -0.01030
 C 0.14042 -0.24325 1.02503
 C -2.05058 -1.16209 -0.15211
 C 2.29480 0.52582 -0.08214
 F -1.47329 1.03326 0.31006
 F 0.28109 1.96374 -0.37825
 H -1.80676 -2.19581 0.23102
 H 2.66054 -0.49683 0.13526
 H -2.26442 -1.30390 -1.21923
 H 2.79862 0.57014 -1.35206
 H -3.02227 -0.76694 0.35447
 H 2.63061 1.49458 0.95546
13
bifur_IRC_Distances_noMW_output/new_data/bifur_traj1_Distances point 454
C -0.93445 -0.07751 0.18355
 C 0.74676 0.65680 -0.01202
 C 0.14215 -0.24654 1.01921
 C -2.05347 -1.16232 -0.15257
 C 2.29699 0.52755 -0.08174
 F -1.47255 1.03006 0.31749
 F 0.28160 1.96385 -0.37944
 H -1.81095 -2.19757 0.23070
 H 2.66342 -0.49495 0.13381
 H -2.26712 -1.30356 -1.21837
 H 2.80118 0.57340 -1.35258
 H -3.02571 -0.76513 0.35188
 H 2.63213 1.49594 0.96010
13
bifur_IRC_Distances_noMW_output/new_data/bifur_traj1_Distances point 455
C -0.93577 -0.07816 0.18258
 C 0.74904 0.65578 -0.01128
 C 0.14366 -0.24894 1.01833
 C -2.05595 -1.16281 -0.15148
 C 2.29874 0.52939 -0.08282
 F -1.47406 1.03046 0.31421
 F 0.28472 1.96009 -0.37526
 H -1.81171 -2.19704 0.22937
 H 2.66928 -0.49231 0.13081
 H -2.27243 -1.30502 -1.21666
 H 2.79947 0.57436 -1.35195
 H -3.02780 -0.76554 0.35612
 H 2.63281 1.49974 0.95801
13
bifur_IRC_Distances_noMW_output/new_data/bifur_traj1_Distances point 456
C -0.93775 -0.07748 0.18016
 C 0.75163 0.65412 -0.00833
 C 0.14456 -0.24978 1.02208
 C -2.05757 -1.16345 -0.14909
 C 2.29974 0.53098 -0.08505
 F -1.47766 1.03414 0.30135
 F 0.29007 1.95320 -0.36674
 H -1.80908 -2.19436 0.22755
 H 2.67682 -0.48942 0.12723
 H -2.27904 -1.30801 -1.21448
 H 2.79398 0.57276 -1.35024
 H -3.02821 -0.76799 0.36596
 H 2.63252 1.50531 0.94961
13
bifur_IRC_Distances_noMW_output/new_data/bifur_traj1_Distances point 457
C -0.94022 -0.07548 0.17658
 C 0.75420 0.65210 -0.00354
 C 0.14449 -0.24848 1.02975
 C -2.05800 -1.16417 -0.14572
 C 2.29977 0.53206 -0.08810
 F -1.48302 1.04048 0.28044
 F 0.29716 1.94401 -0.35491
 H -1.80338 -2.18986 0.22579
 H 2.68481 -0.48675 0.12409
 H -2.28572 -1.31222 -1.21229
 H 2.78547 0.56852 -1.34758
 H -3.02681 -0.77215 0.37997
 H 2.63123 1.51195 0.93552
13
bifur_IRC_Distances_noMW_output/new_data/bifur_traj1_Distances point 458
C -0.94300 -0.07229 0.17211
 C 0.75652 0.64999 0.00272
 C 0.14327 -0.24473 1.04035
 C -2.05712 -1.16489 -0.14164
 C 2.29878 0.53245 -0.09163
 F -1.48974 1.04875 0.25330
 F 0.30550 1.93335 -0.34071
 H -1.79507 -2.18395 0.22455
 H 2.69231 -0.48464 0.12216
 H -2.29154 -1.31734 -1.21040
 H 2.77473 0.56182 -1.34415
 H -3.02367 -0.77758 0.39674
 H 2.62901 1.51905 0.91661
13
bifur_IRC_Distances_noMW_output/new_data/bifur_traj1_Distances point 459
C -0.94596 -0.06811 0.16702
 C 0.75842 0.64800 0.01005
 C 0.14082 -0.23841 1.05285
 C -2.05493 -1.16556 -0.13712
 C 2.29681 0.53210 -0.09539
 F -1.49740 1.05821 0.22167
 F 0.31465 1.92193 -0.32493
 H -1.78467 -2.17703 0.22417
 H 2.69874 -0.48326 0.12191
 H -2.29594 -1.32312 -1.20897
 H 2.76249 0.55297 -1.34013
 H -3.01902 -0.78381 0.41504
 H 2.62599 1.52610 0.89383
13
bifur_IRC_Distances_noMW_output/new_data/bifur_traj1_Distances point 460
C -0.94902 -0.06314 0.16152
 C 0.75983 0.64630 0.01806
 C 0.13716 -0.22959 1.06625
 C -2.05155 -1.16616 -0.13232
 C 2.29396 0.53100 -0.09916
 F -1.50566 1.06820 0.18718
 F 0.32427 1.91031 -0.30822
 H -1.77268 -2.16947 0.22484
 H 2.70379 -0.48265 0.12350
 H -2.29863 -1.32939 -1.20796
 H 2.74929 0.54234 -1.33565
 H -3.01313 -0.79045 0.43383
 H 2.62237 1.53271 0.86813
13
bifur_IRC_Distances_noMW_output/new_data/bifur_traj1_Distances point 461
C -0.95210 -0.05761 0.15586
 C 0.76076 0.64503 0.02637
 C 0.13239 -0.21847 1.07965
 C -2.04715 -1.16667 -0.12742
 C 2.29037 0.52921 -0.10280
 F -1.51424 1.07809 0.15145
 F 0.33410 1.89900 -0.29129
 H -1.75957 -2.16156 0.22669
 H 2.70729 -0.48274 0.12689
 H -2.29950 -1.33598 -1.20725
 H 2.73560 0.53034 -1.33086
 H -3.00632 -0.79716 0.45214
 H 2.61838 1.53852 0.84057
13
bifur_IRC_Distances_noMW_output/new_data/bifur_traj1_Distances point 462
C -0.95520 -0.05177 0.15035
 C 0.76122 0.64435 0.03451
 C 0.12667 -0.20538 1.09214
 C -2.04195 -1.16706 -0.12261
 C 2.28623 0.52684 -0.10611
 F -1.52289 1.08725 0.11638
 F 0.34390 1.88852 -0.27507
 H -1.74591 -2.15361 0.22974
 H 2.70911 -0.48341 0.13187
 H -2.29844 -1.34270 -1.20663
 H 2.72189 0.51744 -1.32591
 H -2.99893 -0.80363 0.46885
 H 2.61431 1.54317 0.81248
13
bifur_IRC_Distances_noMW_output/new_data/bifur_traj1_Distances point 463
C -0.95520 -0.05177 0.15035
 C 0.76122 0.64435 0.03452
 C 0.12667 -0.20538 1.09215
 C -2.04195 -1.16706 -0.12261
 C 2.28623 0.52684 -0.10612
 F -1.52289 1.08726 0.11636
 F 0.34390 1.88852 -0.27506
 H -1.74591 -2.15361 0.22974
 H 2.70911 -0.48341 0.13187
 H -2.29844 -1.34270 -1.20663
 H 2.72189 0.51744 -1.32591
 H -2.99893 -0.80364 0.46886
 H 2.61431 1.54317 0.81247
13
bifur_IRC_Distances_noMW_output/new_data/bifur_traj1_Distances point 464
C -0.96147 -0.04059 0.14181
 C 0.76120 0.64539 0.04742
 C 0.11352 -0.17586 1.11013
 C -2.03045 -1.16745 -0.11451
 C 2.27730 0.52096 -0.11062
 F -1.53954 1.10020 0.05957
 F 0.36254 1.87279 -0.25139
 H -1.72050 -2.13912 0.23922
 H 2.70681 -0.48560 0.14521
 H -2.28992 -1.35519 -1.20465
 H 2.69724 0.49166 -1.31635
 H -2.98426 -0.81450 0.49093
 H 2.60752 1.54731 0.76323
13
bifur_IRC_Distances_noMW_output/new_data/bifur_traj1_Distances point 465
C -0.96473 -0.03638 0.14053
 C 0.76110 0.64758 0.04984
 C 0.10708 -0.16166 1.11269
 C -2.02520 -1.16737 -0.11232
 C 2.27334 0.51799 -0.11081
 F -1.54700 1.10166 0.04709
 F 0.37078 1.86960 -0.24975
 H -1.71182 -2.13376 0.24530
 H 2.70188 -0.48649 0.15251
 H -2.28178 -1.35979 -1.20270
 H 2.68874 0.48084 -1.31236
 H -2.97838 -0.81795 0.49097
 H 2.60599 1.54574 0.74902
13
bifur_IRC_Distances_noMW_output/new_data/bifur_traj1_Distances point 466
C -0.96817 -0.03418 0.14286
 C 0.76135 0.65124 0.04743
 C 0.10165 -0.14998 1.10808
 C -2.02134 -1.16706 -0.11243
 C 2.27057 0.51553 -0.10868
 F -1.55336 1.09768 0.05386
 F 0.37777 1.87128 -0.26019
 H -1.70871 -2.13082 0.25193
 H 2.69381 -0.48670 0.15945
 H -2.27055 -1.36219 -1.19970
 H 2.68515 0.47330 -1.30938
 H -2.97488 -0.81916 0.47881
 H 2.60671 1.54105 0.74795
13
bifur_IRC_Distances_noMW_output/new_data/bifur_traj1_Distances point 467
C -0.97178 -0.03474 0.14968
 C 0.76227 0.65649 0.03898
 C 0.09783 -0.14211 1.09379
 C -2.01968 -1.16650 -0.11540
 C 2.26960 0.51401 -0.10374
 F -1.55814 1.08689 0.08512
 F 0.38317 1.87867 -0.28506
 H -1.71285 -2.13108 0.25902
 H 2.68283 -0.48592 0.16580
 H -2.25649 -1.36189 -1.19543
 H 2.68778 0.47026 -1.30751
 H -2.97482 -0.81730 0.45174
 H 2.61028 1.53320 0.76300
13
bifur_IRC_Distances_noMW_output/new_data/bifur_traj1_Distances point 468
C -0.97556 -0.03806 0.16048
 C 0.76396 0.66309 0.02501
 C 0.09549 -0.13762 1.06857
 C -2.02043 -1.16573 -0.12086
 C 2.27060 0.51355 -0.09628
 F -1.56112 1.06930 0.13949
 F 0.38711 1.89100 -0.32192
 H -1.72366 -2.13453 0.26686
 H 2.67021 -0.48418 0.17208
 H -2.24069 -1.35939 -1.18983
 H 2.69611 0.47146 -1.30621
 H -2.97852 -0.81200 0.41096
 H 2.61649 1.52311 0.79165
13
bifur_IRC_Distances_noMW_output/new_data/bifur_traj1_Distances point 469
C -0.97956 -0.04341 0.17364
 C 0.76638 0.67060 0.00748
 C 0.09385 -0.13454 1.03333
 C -2.02317 -1.16489 -0.12774
 C 2.27323 0.51394 -0.08720
 F -1.56263 1.04637 0.20940
 F 0.39043 1.90608 -0.36491
 H -1.73876 -2.14025 0.27579
 H 2.65766 -0.48168 0.17929
 H -2.22455 -1.35613 -1.18294
 H 2.70806 0.47518 -1.30436
 H -2.98539 -0.80361 0.36107
 H 2.62446 1.51234 0.82715
13
bifur_IRC_Distances_noMW_output/new_data/bifur_traj1_Distances point 470
C -0.98394 -0.04984 0.18739
 C 0.76954 0.67849 -0.01145
 C 0.09210 -0.13097 0.99068
 C -2.02730 -1.16410 -0.13488
 C 2.27700 0.51496 -0.07744
 F -1.56343 1.02015 0.28586
 F 0.39424 1.92144 -0.40852
 H -1.75569 -2.14699 0.28579
 H 2.64662 -0.47854 0.18795
 H -2.20918 -1.35354 -1.17483
 H 2.72140 0.47940 -1.30083
 H -2.99453 -0.79301 0.30743
 H 2.63316 1.50255 0.86285
13
bifur_IRC_Distances_noMW_output/new_data/bifur_traj1_Distances point 471
C -0.98888 -0.05652 0.20043
 C 0.77349 0.68623 -0.03004
 C 0.08987 -0.12599 0.94408
 C -2.03233 -1.16350 -0.14140
 C 2.28149 0.51650 -0.06782
 F -1.56439 0.99283 0.36127
 F 0.39954 1.93501 -0.44901
 H -1.77255 -2.15355 0.29630
 H 2.63812 -0.47467 0.19772
 H -2.19551 -1.35262 -1.16551
 H 2.73428 0.48263 -1.29498
 H -3.00498 -0.78135 0.25461
 H 2.64183 1.49501 0.89435
13
bifur_IRC_Distances_noMW_output/new_data/bifur_traj1_Distances point 472
C -0.99450 -0.06282 0.21197
 C 0.77828 0.69340 -0.04714
 C 0.08714 -0.11952 0.89711
 C -2.03786 -1.16316 -0.14671
 C 2.28632 0.51847 -0.05897
 F -1.56630 0.96640 0.43029
 F 0.40698 1.94542 -0.48444
 H -1.78791 -2.15900 0.30653
 H 2.63279 -0.46993 0.20755
 H -2.18423 -1.35382 -1.15487
 H 2.74517 0.48407 -1.28671
 H -3.01584 -0.76985 0.20595
 H 2.64997 1.49033 0.91945
13
bifur_IRC_Distances_noMW_output/new_data/bifur_traj1_Distances point 473
C -1.00079 -0.06824 0.22172
 C 0.78378 0.69975 -0.06212
 C 0.08403 -0.11183 0.85275
 C -2.04345 -1.16310 -0.15057
 C 2.29110 0.52073 -0.05132
 F -1.56967 0.94240 0.48990
 F 0.41673 1.95208 -0.51424
 H -1.80070 -2.16267 0.31576
 H 2.63067 -0.46430 0.21627
 H -2.17565 -1.35714 -1.14284
 H 2.75290 0.48344 -1.27629
 H -3.02626 -0.75955 0.16331
 H 2.65734 1.48843 0.93765
13
bifur_IRC_Distances_noMW_output/new_data/bifur_traj1_Distances point 474
C -1.00079 -0.06824 0.22172
 C 0.78378 0.69975 -0.06212
 C 0.08403 -0.11183 0.85276
 C -2.04345 -1.16310 -0.15056
 C 2.29110 0.52073 -0.05132
 F -1.56967 0.94240 0.48989
 F 0.41673 1.95208 -0.51423
 H -1.80070 -2.16267 0.31576
 H 2.63067 -0.46430 0.21627
 H -2.17566 -1.35714 -1.14284
 H 2.75289 0.48344 -1.27629
 H -3.02626 -0.75955 0.16331
 H 2.65734 1.48844 0.93765
13
bifur_IRC_Distances_noMW_output/new_data/bifur_traj1_Distances point 475
C -1.01463 -0.07523 0.23607
 C 0.79553 0.70992 -0.08501
 C 0.07679 -0.09366 0.77921
 C -2.05269 -1.16359 -0.15404
 C 2.29882 0.52504 -0.04008
 F -1.58124 0.90511 0.57770
 F 0.44157 1.95541 -0.55859
 H -1.81599 -2.16384 0.32986
 H 2.63332 -0.45158 0.22817
 H -2.16500 -1.36856 -1.11527
 H 2.75693 0.47605 -1.25100
 H -3.04275 -0.74504 0.09751
 H 2.66933 1.48998 0.95548
13
bifur_IRC_Distances_noMW_output/new_data/bifur_traj1_Distances point 476
C -1.02156 -0.07642 0.24105
 C 0.80084 0.71397 -0.09295
 C 0.07255 -0.08326 0.75208
 C -2.05527 -1.16395 -0.15415
 C 2.30096 0.52639 -0.03633
 F -1.58900 0.89256 0.60643
 F 0.45520 1.95360 -0.57450
 H -1.81804 -2.16153 0.33478
 H 2.63574 -0.44560 0.23170
 H -2.16118 -1.37541 -1.10107
 H 2.75352 0.46967 -1.23748
 H -3.04752 -0.74148 0.07372
 H 2.67374 1.49146 0.95671
13
bifur_IRC_Distances_noMW_output/new_data/bifur_traj1_Distances point 477
C -1.02808 -0.07596 0.24474
 C 0.80520 0.71749 -0.09856
 C 0.06783 -0.07204 0.73220
 C -2.05594 -1.16427 -0.15352
 C 2.30156 0.52683 -0.03366
 F -1.59764 0.88423 0.62561
 F 0.46863 1.95051 -0.58683
 H -1.81645 -2.15767 0.33860
 H 2.63735 -0.44063 0.23445
 H -2.15717 -1.38213 -1.08791
 H 2.74713 0.46188 -1.22445
 H -3.04939 -0.74056 0.05560
 H 2.67697 1.49232 0.95373
13
bifur_IRC_Distances_noMW_output/new_data/bifur_traj1_Distances point 478
C -1.03401 -0.07383 0.24722
 C 0.80837 0.72058 -0.10181
 C 0.06263 -0.06003 0.71987
 C -2.05449 -1.16451 -0.15236
 C 2.30047 0.52621 -0.03200
 F -1.60695 0.88008 0.63549
 F 0.48138 1.94669 -0.59567
 H -1.81145 -2.15253 0.34166
 H 2.63741 -0.43708 0.23706
 H -2.15241 -1.38823 -1.07677
 H 2.73819 0.45297 -1.21267
 H -3.04811 -0.74236 0.04307
 H 2.67895 1.49205 0.94692
13
bifur_IRC_Distances_noMW_output/new_data/bifur_traj1_Distances point 479
C -1.03923 -0.07004 0.24848
 C 0.81023 0.72329 -0.10265
 C 0.05693 -0.04723 0.71526
 C -2.05085 -1.16465 -0.15078
 C 2.29764 0.52444 -0.03128
 F -1.61678 0.88004 0.63612
 F 0.49320 1.94241 -0.60095
 H -1.80323 -2.14633 0.34430
 H 2.63546 -0.43519 0.24013
 H -2.14652 -1.39338 -1.06846
 H 2.72706 0.44316 -1.20281
 H -3.04359 -0.74689 0.03616
 H 2.67967 1.49037 0.93649
13
bifur_IRC_Distances_noMW_output/new_data/bifur_traj1_Distances point 480
C -1.04371 -0.06465 0.24853
 C 0.81075 0.72569 -0.10108
 C 0.05072 -0.03356 0.71825
 C -2.04500 -1.16468 -0.14884
 C 2.29306 0.52152 -0.03147
 F -1.62705 0.88389 0.62764
 F 0.50400 1.93789 -0.60264
 H -1.79208 -2.13926 0.34688
 H 2.63120 -0.43504 0.24418
 H -2.13923 -1.39745 -1.06353
 H 2.71407 0.43257 -1.19531
 H -3.03587 -0.75408 0.03484
 H 2.67914 1.48716 0.92256
13
bifur_IRC_Distances_noMW_output/new_data/bifur_traj1_Distances point 481
C -1.04746 -0.05778 0.24741
 C 0.80994 0.72788 -0.09722
 C 0.04398 -0.01890 0.72825
 C -2.03706 -1.16461 -0.14663
 C 2.28684 0.51747 -0.03243
 F -1.63760 0.89117 0.61062
 F 0.51370 1.93333 -0.60092
 H -1.77840 -2.13149 0.34977
 H 2.62444 -0.43662 0.24970
 H -2.13030 -1.40043 -1.06226
 H 2.69969 0.42127 -1.19034
 H -3.02518 -0.76367 0.03869
 H 2.67742 1.48237 0.90536
13
bifur_IRC_Distances_noMW_output/new_data/bifur_traj1_Distances point 482
C -1.05048 -0.04969 0.24531
 C 0.80786 0.73003 -0.09150
 C 0.03664 -0.00310 0.74392
 C -2.02728 -1.16444 -0.14427
 C 2.27918 0.51236 -0.03391
 F -1.64815 0.90104 0.58661
 F 0.52221 1.92912 -0.59649
 H -1.76286 -2.12327 0.35326
 H 2.61503 -0.43977 0.25705
 H -2.11947 -1.40248 -1.06444
 H 2.68464 0.40928 -1.18766
 H -3.01200 -0.77508 0.04660
 H 2.67468 1.47599 0.88552
13
bifur_IRC_Distances_noMW_output/new_data/bifur_traj1_Distances point 483
C -1.05278 -0.04080 0.24263
 C 0.80463 0.73238 -0.08471
 C 0.02869 0.01393 0.76294
 C -2.01605 -1.16415 -0.14200
 C 2.27046 0.50633 -0.03548
 F -1.65828 0.91217 0.55860
 F 0.52936 1.92586 -0.59081
 H -1.74640 -2.11493 0.35751
 H 2.60294 -0.44420 0.26637
 H -2.10653 -1.40385 -1.06930
 H 2.66986 0.39670 -1.18655
 H -2.99714 -0.78743 0.05652
 H 2.67124 1.46798 0.86427
13
bifur_IRC_Distances_noMW_output/new_data/bifur_traj1_Distances point 484
C -1.05439 -0.03171 0.24006
 C 0.80041 0.73522 -0.07802
 C 0.02020 0.03204 0.78224
 C -2.00395 -1.16372 -0.14015
 C 2.26113 0.49958 -0.03658
 F -1.66740 0.92289 0.53103
 F 0.53487 1.92437 -0.58608
 H -1.73019 -2.10692 0.36251
 H 2.58824 -0.44959 0.27754
 H -2.09130 -1.40472 -1.07562
 H 2.65648 0.38381 -1.18600
 H -2.98164 -0.79955 0.06554
 H 2.66754 1.45829 0.84353
13
bifur_IRC_Distances_noMW_output/new_data/bifur_traj1_Distances point 485
C -1.05439 -0.03171 0.24005
 C 0.80041 0.73522 -0.07802
 C 0.02020 0.03204 0.78224
 C -2.00395 -1.16372 -0.14015
 C 2.26113 0.49958 -0.03658
 F -1.66740 0.92290 0.53102
 F 0.53488 1.92437 -0.58607
 H -1.73019 -2.10692 0.36251
 H 2.58824 -0.44959 0.27754
 H -2.09130 -1.40472 -1.07562
 H 2.65648 0.38380 -1.18600
 H -2.98164 -0.79955 0.06555
 H 2.66754 1.45829 0.84352
13
bifur_IRC_Distances_noMW_output/new_data/bifur_traj1_Distances point 486
C -1.05570 -0.01584 0.23867
 C 0.78992 0.74340 -0.07042
 C 0.00249 0.06938 0.80793
 C -1.98003 -1.16225 -0.13966
 C 2.24311 0.48508 -0.03484
 F -1.68024 0.93587 0.49936
 F 0.53983 1.93037 -0.59003
 H -1.70431 -2.09434 0.37410
 H 2.55182 -0.46185 0.30450
 H -2.05409 -1.40482 -1.08802
 H 2.63907 0.35934 -1.18247
 H -2.95349 -0.81827 0.06747
 H 2.66163 1.43392 0.81343
13
bifur_IRC_Distances_noMW_output/new_data/bifur_traj1_Distances point 487
C -1.05559 -0.01060 0.24128
 C 0.78447 0.74884 -0.07179
 C -0.00591 0.08664 0.80826
 C -1.97002 -1.16119 -0.14193
 C 2.23586 0.47825 -0.03097
 F -1.68301 0.93515 0.50486
 F 0.53904 1.93879 -0.60261
 H -1.69795 -2.09110 0.38039
 H 2.53121 -0.46797 0.32013
 H -2.03283 -1.40373 -1.09287
 H 2.63779 0.34932 -1.17826
 H -2.94336 -0.82274 0.05521
 H 2.66032 1.42033 0.80829
13
bifur_IRC_Distances_noMW_output/new_data/bifur_traj1_Distances point 488
C -1.05526 -0.00786 0.24609
 C 0.77968 0.75474 -0.07685
 C -0.01335 0.10144 0.79855
 C -1.96254 -1.16004 -0.14594
 C 2.23072 0.47249 -0.02507
 F -1.68330 0.92905 0.52599
 F 0.53665 1.94997 -0.62173
 H -1.69765 -2.09043 0.38691
 H 2.51060 -0.47344 0.33710
 H -2.01118 -1.40192 -1.09694
 H 2.64255 0.34163 -1.17245
 H -2.93720 -0.82325 0.03411
 H 2.66027 1.40761 0.81023
13
bifur_IRC_Distances_noMW_output/new_data/bifur_traj1_Distances point 489
C -1.05500 -0.00759 0.25221
 C 0.77616 0.76048 -0.08456
 C -0.01942 0.11300 0.78047
 C -1.95811 -1.15896 -0.15110
 C 2.22803 0.46832 -0.01786
 F -1.68171 0.91867 0.55843
 F 0.53363 1.96208 -0.64425
 H -1.70320 -2.09207 0.39349
 H 2.49183 -0.47770 0.35470
 H -1.99088 -1.39981 -1.10055
 H 2.65264 0.33640 -1.16572
 H -2.93522 -0.82023 0.00745
 H 2.66124 1.39740 0.81729
13
bifur_IRC_Distances_noMW_output/new_data/bifur_traj1_Distances point 490
C -1.05507 -0.00933 0.25855
 C 0.77427 0.76548 -0.09344
 C -0.02387 0.12104 0.75725
 C -1.95673 -1.15809 -0.15656
 C 2.22769 0.46598 -0.01032
 F -1.67911 0.90581 0.59598
 F 0.53102 1.97321 -0.66666
 H -1.71313 -2.09532 0.39972
 H 2.47661 -0.48035 0.37157
 H -1.97370 -1.39792 -1.10365
 H 2.66607 0.33342 -1.15880
 H -2.93691 -0.81469 -0.02059
 H 2.66287 1.39077 0.82695
13
bifur_IRC_Distances_noMW_output/new_data/bifur_traj1_Distances point 491
C -1.05562 -0.01249 0.26438
 C 0.77407 0.76939 -0.10233
 C -0.02665 0.12567 0.73210
 C -1.95804 -1.15751 -0.16160
 C 2.22934 0.46543 -0.00333
 F -1.67625 0.89218 0.63350
 F 0.52948 1.98212 -0.68656
 H -1.72550 -2.09939 0.40511
 H 2.46612 -0.48122 0.38615
 H -1.96092 -1.39670 -1.10572
 H 2.68055 0.33232 -1.15216
 H -2.94150 -0.80770 -0.04680
 H 2.66492 1.38792 0.83726
13
bifur_IRC_Distances_noMW_output/new_data/bifur_traj1_Distances point 492
C -1.05665 -0.01654 0.26933
 C 0.77541 0.77215 -0.11057
 C -0.02786 0.12728 0.70724
 C -1.96151 -1.15724 -0.16576
 C 2.23254 0.46641 0.00260
 F -1.67362 0.87890 0.66803
 F 0.52924 1.98833 -0.70294
 H -1.73858 -2.10362 0.40923
 H 2.46076 -0.48032 0.39726
 H -1.95309 -1.39640 -1.10614
 H 2.69424 0.33268 -1.14596
 H -2.94815 -0.80007 -0.06949
 H 2.66726 1.38844 0.84717
13
bifur_IRC_Distances_noMW_output/new_data/bifur_traj1_Distances point 493
C -1.05812 -0.02106 0.27335
 C 0.77800 0.77384 -0.11789
 C -0.02773 0.12647 0.68389
 C -1.96656 -1.15724 -0.16887
 C 2.23682 0.46862 0.00726
 F -1.67144 0.86662 0.69831
 F 0.53027 1.99192 -0.71573
 H -1.75113 -2.10757 0.41192
 H 2.46026 -0.47788 0.40439
 H -1.95004 -1.39709 -1.10451
 H 2.70599 0.33411 -1.14014
 H -2.95616 -0.79237 -0.08820
 H 2.66982 1.39161 0.85622
13
bifur_IRC_Distances_noMW_output/new_data/bifur_traj1_Distances point 494
C -1.05991 -0.02570 0.27651
 C 0.78147 0.77466 -0.12424
 C -0.02658 0.12388 0.66270
 C -1.97262 -1.15746 -0.17094
 C 2.24174 0.47168 0.01068
 F -1.66979 0.85567 0.72401
 F 0.53236 1.99324 -0.72530
 H -1.76238 -2.11097 0.41319
 H 2.46385 -0.47421 0.40763
 H -1.95109 -1.39869 -1.10077
 H 2.71528 0.33623 -1.13460
 H -2.96486 -0.78498 -0.10309
 H 2.67252 1.39665 0.86422
13
bifur_IRC_Distances_noMW_output/new_data/bifur_traj1_Distances point 495
C -1.06190 -0.03016 0.27892
 C 0.78545 0.77483 -0.12963
 C -0.02477 0.12022 0.64398
 C -1.97910 -1.15783 -0.17207
 C 2.24688 0.47521 0.01299
 F -1.66868 0.84622 0.74524
 F 0.53524 1.99278 -0.73219
 H -1.77189 -2.11368 0.41322
 H 2.47046 -0.46973 0.40748
 H -1.95526 -1.40103 -1.09518
 H 2.72198 0.33865 -1.12925
 H -2.97365 -0.77820 -0.11461
 H 2.67525 1.40273 0.87109
13
bifur_IRC_Distances_noMW_output/new_data/bifur_traj1_Distances point 496
C -1.06190 -0.03016 0.27892
 C 0.78545 0.77483 -0.12963
 C -0.02477 0.12022 0.64398
 C -1.97910 -1.15783 -0.17207
 C 2.24688 0.47521 0.01299
 F -1.66868 0.84622 0.74525
 F 0.53524 1.99278 -0.73219
 H -1.77189 -2.11368 0.41322
 H 2.47046 -0.46973 0.40748
 H -1.95526 -1.40103 -1.09518
 H 2.72198 0.33865 -1.12925
 H -2.97365 -0.77820 -0.11461
 H 2.67525 1.40273 0.87109
13
bifur_IRC_Distances_noMW_output/new_data/bifur_traj1_Distances point 497
C -1.08200 0.01936 -0.21533
 C 0.80624 0.72872 0.25862
 C -0.05857 0.24814 -0.57067
 C -1.98474 -1.18211 0.03150
 C 2.25425 0.48953 -0.04826
 F -1.70775 0.97364 -0.46060
 F 0.60243 1.77382 1.13444
 H -1.82256 -1.98218 -0.76464
 H 2.45426 -0.33965 -0.65022
 H -1.90631 -1.62886 0.85680
 H 2.79584 0.10117 0.99291
 H -2.98061 -0.79855 0.14155
 H 2.62951 1.59698 -0.70611
13
bifur_IRC_Distances_noMW_output/new_data/bifur_traj1_Distances point 498
C -1.08432 0.01700 -0.21599
 C 0.81014 0.72765 0.26082
 C -0.05665 0.24305 -0.56056
 C -1.98952 -1.18263 0.03219
 C 2.25787 0.49268 -0.04956
 F -1.70946 0.97119 -0.47004
 F 0.60719 1.77020 1.13598
 H -1.82644 -1.98290 -0.76210
 H 2.46271 -0.33589 -0.64675
 H -1.91276 -1.63061 0.84952
 H 2.79643 0.10348 0.98632
 H -2.98613 -0.79641 0.14938
 H 2.63095 1.60319 -0.70921
13
bifur_IRC_Distances_noMW_output/new_data/bifur_traj1_Distances point 499
C -1.08663 0.01535 -0.21644
 C 0.81349 0.72703 0.26244
 C -0.05544 0.23957 -0.55195
 C -1.99317 -1.18305 0.03287
 C 2.26060 0.49515 -0.05075
 F -1.71165 0.96914 -0.47760
 F 0.61205 1.76705 1.13679
 H -1.82865 -1.98315 -0.75916
 H 2.46985 -0.33277 -0.64341
 H -1.91803 -1.63208 0.84278
 H 2.79557 0.10521 0.97972
 H -2.99025 -0.79518 0.15613
 H 2.63225 1.60771 -0.71143
13
bifur_IRC_Distances_noMW_output/new_data/bifur_traj1_Distances point 500
C -1.08896 0.01440 -0.21702
 C 0.81624 0.72701 0.26379
 C -0.05503 0.23786 -0.54401
 C -1.99561 -1.18335 0.03363
 C 2.26241 0.49688 -0.05188
 F -1.71432 0.96726 -0.48489
 F 0.61695 1.76471 1.13738
 H -1.82952 -1.98304 -0.75610
 H 2.47504 -0.33031 -0.64064
 H -1.92147 -1.63311 0.83688
 H 2.79363 0.10632 0.97323
 H -2.99295 -0.79487 0.16233
 H 2.63359 1.61023 -0.71270
