# Supplementary material for: Low dimensional representations along intrinsic reaction coordinates and molecular dynamics trajectories using interatomic distance matrices
Source: Chem Sci. 2019 Sep 18;10(43):9954–68. doi: 10.1039/c9sc02742d (PMC6991188; doi:10.1039/c9sc02742d)
Supplement: Supplementary file 1 [file SC-010-C9SC02742D-s001.zip › C9SC02742D-SI/ESI_xyz_files/bifur_IRC_Distances_noMW_output/new_data/bifur_traj_C_Distances_noMW_PC1.xyz]

13
bifur_IRC_Distances_noMW_output/new_data/bifur_traj4_Distances point 1
C -1.25601 -0.41673 0.03318
 C 0.67607 -1.12212 0.05332
 C -0.49339 -1.28837 0.63115
 C -1.28918 1.06217 -0.01537
 C 1.66001 -0.06893 0.03568
 F -2.34656 -0.88172 -0.38417
 F 1.22460 -2.15654 -0.35780
 H -0.71648 1.49693 0.76060
 H 1.49772 0.64866 0.79870
 H -0.91455 1.41554 -0.95615
 H 1.62731 0.42209 -0.90534
 H -2.27534 1.38431 0.10939
 H 2.60579 -0.49530 0.19681
13
bifur_IRC_Distances_noMW_output/new_data/bifur_traj4_Distances point 2
C -1.25483 -0.41844 0.03334
 C 0.67388 -1.12302 0.05366
 C -0.49467 -1.29176 0.63516
 C -1.28444 1.06101 -0.01510
 C 1.65586 -0.06620 0.03556
 F -2.34756 -0.88219 -0.38710
 F 1.22434 -2.15945 -0.35965
 H -0.70899 1.49480 0.76021
 H 1.49093 0.65260 0.79777
 H -0.90867 1.41336 -0.95614
 H 1.62172 0.42478 -0.90580
 H -2.27180 1.38556 0.11063
 H 2.60423 -0.49105 0.19747
13
bifur_IRC_Distances_noMW_output/new_data/bifur_traj4_Distances point 3
C -1.25246 -0.42187 0.03366
 C 0.66950 -1.12482 0.05435
 C -0.49724 -1.29853 0.64316
 C -1.27490 1.05868 -0.01458
 C 1.64750 -0.06071 0.03531
 F -2.34958 -0.88317 -0.39291
 F 1.22384 -2.16525 -0.36337
 H -0.69390 1.49052 0.75943
 H 1.47725 0.66050 0.79592
 H -0.89685 1.40897 -0.95614
 H 1.61046 0.43019 -0.90671
 H -2.26472 1.38805 0.11307
 H 2.60110 -0.48255 0.19881
13
bifur_IRC_Distances_noMW_output/new_data/bifur_traj4_Distances point 4
C -1.24911 -0.42669 0.03413
 C 0.66333 -1.12730 0.05527
 C -0.50083 -1.30798 0.65429
 C -1.26144 1.05538 -0.01386
 C 1.63570 -0.05302 0.03498
 F -2.35245 -0.88458 -0.40094
 F 1.22316 -2.17333 -0.36863
 H -0.67258 1.48449 0.75833
 H 1.45793 0.67162 0.79337
 H -0.88015 1.40280 -0.95617
 H 1.59457 0.43779 -0.90796
 H -2.25478 1.39152 0.11646
 H 2.59667 -0.47070 0.20071
13
bifur_IRC_Distances_noMW_output/new_data/bifur_traj4_Distances point 5
C -1.24588 -0.43129 0.03459
 C 0.65744 -1.12962 0.05613
 C -0.50421 -1.31691 0.66478
 C -1.24855 1.05222 -0.01319
 C 1.62438 -0.04568 0.03469
 F -2.35522 -0.88596 -0.40844
 F 1.22255 -2.18095 -0.37366
 H -0.65213 1.47870 0.75729
 H 1.43936 0.68224 0.79100
 H -0.86413 1.39689 -0.95622
 H 1.57932 0.44507 -0.90915
 H -2.24533 1.39479 0.11965
 H 2.59242 -0.45949 0.20254
13
bifur_IRC_Distances_noMW_output/new_data/bifur_traj4_Distances point 6
C -1.24345 -0.43474 0.03494
 C 0.65302 -1.13133 0.05675
 C -0.50673 -1.32355 0.67256
 C -1.23886 1.04983 -0.01271
 C 1.61586 -0.04019 0.03448
 F -2.35732 -0.88703 -0.41397
 F 1.22211 -2.18660 -0.37744
 H -0.63674 1.47436 0.75651
 H 1.42539 0.69020 0.78926
 H -0.85208 1.39247 -0.95629
 H 1.56784 0.45052 -0.91002
 H -2.23827 1.39720 0.12201
 H 2.58922 -0.45114 0.20391
13
bifur_IRC_Distances_noMW_output/new_data/bifur_traj4_Distances point 7
C -1.24168 -0.43724 0.03519
 C 0.64981 -1.13255 0.05719
 C -0.50855 -1.32835 0.67816
 C -1.23181 1.04810 -0.01236
 C 1.60966 -0.03621 0.03433
 F -2.35884 -0.88781 -0.41793
 F 1.22181 -2.19067 -0.38018
 H -0.62554 1.47120 0.75595
 H 1.41521 0.69597 0.78802
 H -0.84330 1.38925 -0.95634
 H 1.55949 0.45448 -0.91065
 H -2.23315 1.39894 0.12371
 H 2.58690 -0.44512 0.20491
13
bifur_IRC_Distances_noMW_output/new_data/bifur_traj4_Distances point 8
C -1.24039 -0.43905 0.03538
 C 0.64748 -1.13343 0.05751
 C -0.50986 -1.33181 0.68220
 C -1.22669 1.04684 -0.01211
 C 1.60515 -0.03333 0.03423
 F -2.35996 -0.88839 -0.42077
 F 1.22159 -2.19360 -0.38217
 H -0.61739 1.46891 0.75554
 H 1.40781 0.70016 0.78713
 H -0.83692 1.38692 -0.95639
 H 1.55342 0.45736 -0.91110
 H -2.22945 1.40020 0.12493
 H 2.58521 -0.44077 0.20564
13
bifur_IRC_Distances_noMW_output/new_data/bifur_traj4_Distances point 9
C -1.23960 -0.44015 0.03549
 C 0.64606 -1.13396 0.05770
 C -0.51066 -1.33391 0.68465
 C -1.22357 1.04607 -0.01196
 C 1.60240 -0.03157 0.03416
 F -2.36064 -0.88875 -0.42250
 F 1.22147 -2.19538 -0.38338
 H -0.61242 1.46751 0.75530
 H 1.40329 0.70272 0.78659
 H -0.83303 1.38550 -0.95642
 H 1.54971 0.45911 -0.91138
 H -2.22720 1.40096 0.12567
 H 2.58418 -0.43813 0.20608
13
bifur_IRC_Distances_noMW_output/new_data/bifur_traj4_Distances point 10
C -1.23975 -0.43995 0.03547
 C 0.64632 -1.13386 0.05766
 C -0.51051 -1.33352 0.68419
 C -1.22415 1.04621 -0.01199
 C 1.60292 -0.03190 0.03418
 F -2.36051 -0.88868 -0.42217
 F 1.22149 -2.19505 -0.38315
 H -0.61335 1.46777 0.75534
 H 1.40414 0.70224 0.78669
 H -0.83375 1.38576 -0.95641
 H 1.55041 0.45878 -0.91133
 H -2.22762 1.40082 0.12553
 H 2.58437 -0.43862 0.20600
13
bifur_IRC_Distances_noMW_output/new_data/bifur_traj4_Distances point 11
C -1.24060 -0.43876 0.03535
 C 0.64785 -1.13329 0.05746
 C -0.50966 -1.33127 0.68156
 C -1.22750 1.04704 -0.01215
 C 1.60586 -0.03378 0.03424
 F -2.35978 -0.88830 -0.42032
 F 1.22163 -2.19314 -0.38185
 H -0.61868 1.46927 0.75561
 H 1.40898 0.69950 0.78727
 H -0.83793 1.38729 -0.95638
 H 1.55438 0.45690 -0.91103
 H -2.23003 1.40000 0.12474
 H 2.58547 -0.44146 0.20552
13
bifur_IRC_Distances_noMW_output/new_data/bifur_traj4_Distances point 12
C -1.24059 -0.43876 0.03535
 C 0.64784 -1.13329 0.05746
 C -0.50966 -1.33127 0.68157
 C -1.22749 1.04703 -0.01215
 C 1.60586 -0.03378 0.03424
 F -2.35978 -0.88830 -0.42033
 F 1.22163 -2.19314 -0.38186
 H -0.61867 1.46927 0.75561
 H 1.40897 0.69951 0.78727
 H -0.83792 1.38729 -0.95638
 H 1.55437 0.45691 -0.91103
 H -2.23003 1.40000 0.12474
 H 2.58547 -0.44145 0.20552
13
bifur_IRC_Distances_noMW_output/new_data/bifur_traj4_Distances point 13
C -1.24190 -0.43693 0.03516
 C 0.65020 -1.13240 0.05714
 C -0.50833 -1.32777 0.67748
 C -1.23267 1.04831 -0.01240
 C 1.61041 -0.03670 0.03435
 F -2.35866 -0.88772 -0.41745
 F 1.22184 -2.19017 -0.37985
 H -0.62690 1.47159 0.75602
 H 1.41645 0.69527 0.78817
 H -0.84437 1.38964 -0.95634
 H 1.56051 0.45400 -0.91057
 H -2.23378 1.39873 0.12350
 H 2.58718 -0.44585 0.20479
13
bifur_IRC_Distances_noMW_output/new_data/bifur_traj4_Distances point 14
C -1.24205 -0.43671 0.03514
 C 0.65048 -1.13230 0.05710
 C -0.50817 -1.32734 0.67699
 C -1.23329 1.04846 -0.01243
 C 1.61096 -0.03705 0.03436
 F -2.35852 -0.88765 -0.41710
 F 1.22187 -2.18981 -0.37960
 H -0.62789 1.47186 0.75607
 H 1.41735 0.69476 0.78828
 H -0.84514 1.38993 -0.95633
 H 1.56125 0.45365 -0.91052
 H -2.23423 1.39858 0.12335
 H 2.58739 -0.44638 0.20470
13
bifur_IRC_Distances_noMW_output/new_data/bifur_traj4_Distances point 15
C -1.24170 -0.43721 0.03519
 C 0.64984 -1.13254 0.05719
 C -0.50853 -1.32830 0.67810
 C -1.23188 1.04812 -0.01236
 C 1.60972 -0.03625 0.03433
 F -2.35883 -0.88781 -0.41789
 F 1.22181 -2.19062 -0.38015
 H -0.62565 1.47123 0.75596
 H 1.41531 0.69591 0.78803
 H -0.84339 1.38928 -0.95634
 H 1.55958 0.45444 -0.91064
 H -2.23321 1.39893 0.12369
 H 2.58692 -0.44518 0.20490
13
bifur_IRC_Distances_noMW_output/new_data/bifur_traj4_Distances point 16
C -1.24069 -0.43864 0.03533
 C 0.64801 -1.13323 0.05744
 C -0.50956 -1.33102 0.68128
 C -1.22786 1.04712 -0.01217
 C 1.60618 -0.03398 0.03425
 F -2.35970 -0.88826 -0.42013
 F 1.22164 -2.19293 -0.38172
 H -0.61925 1.46943 0.75564
 H 1.40949 0.69921 0.78733
 H -0.83837 1.38745 -0.95638
 H 1.55480 0.45670 -0.91100
 H -2.23029 1.39991 0.12465
 H 2.58559 -0.44176 0.20547
13
bifur_IRC_Distances_noMW_output/new_data/bifur_traj4_Distances point 17
C -1.23908 -0.44088 0.03556
 C 0.64512 -1.13431 0.05782
 C -0.51119 -1.33531 0.68627
 C -1.22150 1.04556 -0.01186
 C 1.60058 -0.03041 0.03412
 F -2.36109 -0.88899 -0.42363
 F 1.22138 -2.19656 -0.38418
 H -0.60913 1.46658 0.75514
 H 1.40030 0.70441 0.78623
 H -0.83044 1.38456 -0.95644
 H 1.54726 0.46027 -0.91156
 H -2.22570 1.40146 0.12616
 H 2.58349 -0.43638 0.20637
13
bifur_IRC_Distances_noMW_output/new_data/bifur_traj4_Distances point 18
C -1.23746 -0.44314 0.03580
 C 0.64221 -1.13539 0.05820
 C -0.51281 -1.33960 0.69126
 C -1.21509 1.04397 -0.01156
 C 1.59493 -0.02682 0.03400
 F -2.36248 -0.88973 -0.42713
 F 1.22113 -2.20019 -0.38666
 H -0.59892 1.46371 0.75463
 H 1.39101 0.70964 0.78514
 H -0.82245 1.38164 -0.95651
 H 1.53965 0.46386 -0.91213
 H -2.22109 1.40301 0.12767
 H 2.58138 -0.43099 0.20728
13
bifur_IRC_Distances_noMW_output/new_data/bifur_traj4_Distances point 19
C -1.23629 -0.44477 0.03596
 C 0.64011 -1.13615 0.05848
 C -0.51398 -1.34267 0.69483
 C -1.21047 1.04283 -0.01134
 C 1.59086 -0.02423 0.03391
 F -2.36349 -0.89027 -0.42963
 F 1.22095 -2.20278 -0.38845
 H -0.59155 1.46164 0.75427
 H 1.38431 0.71341 0.78437
 H -0.81667 1.37954 -0.95656
 H 1.53416 0.46645 -0.91253
 H -2.21777 1.40411 0.12875
 H 2.57985 -0.42712 0.20793
13
bifur_IRC_Distances_noMW_output/new_data/bifur_traj4_Distances point 20
C -1.23552 -0.44584 0.03608
 C 0.63873 -1.13666 0.05865
 C -0.51475 -1.34470 0.69718
 C -1.20742 1.04208 -0.01120
 C 1.58817 -0.02253 0.03385
 F -2.36416 -0.89063 -0.43126
 F 1.22083 -2.20449 -0.38962
 H -0.58669 1.46028 0.75404
 H 1.37989 0.71589 0.78386
 H -0.81287 1.37816 -0.95660
 H 1.53054 0.46816 -0.91280
 H -2.21559 1.40484 0.12946
 H 2.57884 -0.42457 0.20837
13
bifur_IRC_Distances_noMW_output/new_data/bifur_traj4_Distances point 21
C -1.23502 -0.44653 0.03615
 C 0.63784 -1.13698 0.05877
 C -0.51524 -1.34600 0.69869
 C -1.20545 1.04160 -0.01111
 C 1.58644 -0.02143 0.03382
 F -2.36459 -0.89086 -0.43232
 F 1.22076 -2.20559 -0.39038
 H -0.58356 1.45940 0.75388
 H 1.37704 0.71749 0.78353
 H -0.81041 1.37727 -0.95663
 H 1.52820 0.46926 -0.91297
 H -2.21419 1.40531 0.12991
 H 2.57819 -0.42294 0.20864
13
bifur_IRC_Distances_noMW_output/new_data/bifur_traj4_Distances point 22
C -1.23478 -0.44687 0.03618
 C 0.63740 -1.13714 0.05882
 C -0.51548 -1.34663 0.69943
 C -1.20449 1.04136 -0.01106
 C 1.58559 -0.02089 0.03380
 F -2.36480 -0.89097 -0.43283
 F 1.22072 -2.20612 -0.39075
 H -0.58202 1.45897 0.75381
 H 1.37564 0.71827 0.78338
 H -0.80921 1.37684 -0.95664
 H 1.52706 0.46979 -0.91305
 H -2.21350 1.40553 0.13014
 H 2.57788 -0.42214 0.20878
13
bifur_IRC_Distances_noMW_output/new_data/bifur_traj4_Distances point 23
C -1.23478 -0.44687 0.03618
 C 0.63740 -1.13714 0.05882
 C -0.51548 -1.34664 0.69943
 C -1.20449 1.04136 -0.01106
 C 1.58558 -0.02089 0.03380
 F -2.36480 -0.89098 -0.43283
 F 1.22072 -2.20612 -0.39075
 H -0.58202 1.45897 0.75381
 H 1.37563 0.71828 0.78338
 H -0.80920 1.37683 -0.95664
 H 1.52705 0.46980 -0.91305
 H -2.21349 1.40554 0.13014
 H 2.57787 -0.42213 0.20878
13
bifur_IRC_Distances_noMW_output/new_data/bifur_traj4_Distances point 24
C -1.23610 -0.44503 0.03599
 C 0.63977 -1.13628 0.05852
 C -0.51417 -1.34317 0.69541
 C -1.20972 1.04265 -0.01130
 C 1.59019 -0.02381 0.03390
 F -2.36366 -0.89036 -0.43003
 F 1.22092 -2.20320 -0.38874
 H -0.59035 1.46131 0.75421
 H 1.38322 0.71402 0.78424
 H -0.81574 1.37920 -0.95657
 H 1.53326 0.46687 -0.91260
 H -2.21724 1.40429 0.12892
 H 2.57960 -0.42649 0.20804
13
bifur_IRC_Distances_noMW_output/new_data/bifur_traj4_Distances point 25
C -1.23778 -0.44270 0.03575
 C 0.64277 -1.13518 0.05813
 C -0.51250 -1.33877 0.69029
 C -1.21633 1.04428 -0.01161
 C 1.59603 -0.02751 0.03402
 F -2.36221 -0.88958 -0.42645
 F 1.22118 -2.19948 -0.38618
 H -0.60090 1.46427 0.75473
 H 1.39281 0.70863 0.78535
 H -0.82400 1.38221 -0.95649
 H 1.54112 0.46317 -0.91202
 H -2.22198 1.40271 0.12738
 H 2.58179 -0.43203 0.20710
13
bifur_IRC_Distances_noMW_output/new_data/bifur_traj4_Distances point 26
C -1.23944 -0.44038 0.03551
 C 0.64576 -1.13407 0.05774
 C -0.51083 -1.33436 0.68517
 C -1.22291 1.04590 -0.01193
 C 1.60182 -0.03120 0.03415
 F -2.36078 -0.88883 -0.42286
 F 1.22144 -2.19576 -0.38364
 H -0.61137 1.46721 0.75525
 H 1.40233 0.70326 0.78648
 H -0.83220 1.38520 -0.95642
 H 1.54893 0.45948 -0.91144
 H -2.22672 1.40112 0.12583
 H 2.58396 -0.43757 0.20617
13
bifur_IRC_Distances_noMW_output/new_data/bifur_traj4_Distances point 27
C -1.24098 -0.43823 0.03529
 C 0.64854 -1.13303 0.05736
 C -0.50927 -1.33024 0.68037
 C -1.22902 1.04741 -0.01222
 C 1.60720 -0.03464 0.03427
 F -2.35945 -0.88813 -0.41948
 F 1.22169 -2.19227 -0.38127
 H -0.62109 1.46995 0.75573
 H 1.41117 0.69826 0.78753
 H -0.83982 1.38798 -0.95637
 H 1.55618 0.45605 -0.91090
 H -2.23113 1.39963 0.12437
 H 2.58598 -0.44274 0.20531
13
bifur_IRC_Distances_noMW_output/new_data/bifur_traj4_Distances point 28
C -1.24234 -0.43631 0.03510
 C 0.65101 -1.13210 0.05703
 C -0.50787 -1.32656 0.67608
 C -1.23444 1.04875 -0.01249
 C 1.61197 -0.03769 0.03438
 F -2.35827 -0.88752 -0.41645
 F 1.22192 -2.18915 -0.37916
 H -0.62972 1.47238 0.75616
 H 1.41901 0.69382 0.78848
 H -0.84657 1.39045 -0.95632
 H 1.56261 0.45300 -0.91042
 H -2.23506 1.39830 0.12308
 H 2.58777 -0.44736 0.20454
13
bifur_IRC_Distances_noMW_output/new_data/bifur_traj4_Distances point 29
C -1.24345 -0.43474 0.03494
 C 0.65302 -1.13133 0.05675
 C -0.50673 -1.32355 0.67255
 C -1.23886 1.04984 -0.01271
 C 1.61587 -0.04019 0.03448
 F -2.35732 -0.88703 -0.41396
 F 1.22211 -2.18659 -0.37744
 H -0.63675 1.47436 0.75651
 H 1.42540 0.69019 0.78926
 H -0.85208 1.39247 -0.95629
 H 1.56785 0.45052 -0.91002
 H -2.23827 1.39720 0.12201
 H 2.58923 -0.45115 0.20391
13
bifur_IRC_Distances_noMW_output/new_data/bifur_traj4_Distances point 30
C -1.24422 -0.43366 0.03483
 C 0.65441 -1.13080 0.05656
 C -0.50594 -1.32147 0.67012
 C -1.24190 1.05058 -0.01286
 C 1.61854 -0.04191 0.03454
 F -2.35666 -0.88669 -0.41224
 F 1.22225 -2.18483 -0.37625
 H -0.64158 1.47573 0.75676
 H 1.42979 0.68770 0.78980
 H -0.85587 1.39386 -0.95627
 H 1.57145 0.44881 -0.90975
 H -2.24049 1.39645 0.12127
 H 2.59023 -0.45376 0.20348
13
bifur_IRC_Distances_noMW_output/new_data/bifur_traj4_Distances point 31
C -1.24460 -0.43312 0.03477
 C 0.65509 -1.13053 0.05646
 C -0.50555 -1.32044 0.66891
 C -1.24341 1.05095 -0.01293
 C 1.61987 -0.04277 0.03458
 F -2.35633 -0.88652 -0.41138
 F 1.22231 -2.18395 -0.37566
 H -0.64398 1.47640 0.75688
 H 1.43196 0.68646 0.79007
 H -0.85774 1.39455 -0.95626
 H 1.57324 0.44796 -0.90961
 H -2.24158 1.39607 0.12091
 H 2.59073 -0.45505 0.20326
13
bifur_IRC_Distances_noMW_output/new_data/bifur_traj4_Distances point 32
C -1.24471 -0.43296 0.03476
 C 0.65530 -1.13045 0.05643
 C -0.50543 -1.32013 0.66855
 C -1.24386 1.05107 -0.01296
 C 1.62026 -0.04302 0.03458
 F -2.35623 -0.88647 -0.41112
 F 1.22233 -2.18369 -0.37549
 H -0.64469 1.47660 0.75691
 H 1.43261 0.68609 0.79016
 H -0.85831 1.39475 -0.95625
 H 1.57377 0.44770 -0.90957
 H -2.24191 1.39596 0.12080
 H 2.59087 -0.45544 0.20320
13
bifur_IRC_Distances_noMW_output/new_data/bifur_traj4_Distances point 33
C -1.24468 -0.43300 0.03476
 C 0.65525 -1.13047 0.05644
 C -0.50546 -1.32020 0.66863
 C -1.24376 1.05104 -0.01295
 C 1.62017 -0.04297 0.03458
 F -2.35626 -0.88648 -0.41118
 F 1.22233 -2.18374 -0.37553
 H -0.64453 1.47656 0.75690
 H 1.43247 0.68617 0.79014
 H -0.85818 1.39471 -0.95625
 H 1.57365 0.44776 -0.90958
 H -2.24184 1.39598 0.12082
 H 2.59084 -0.45536 0.20321
13
bifur_IRC_Distances_noMW_output/new_data/bifur_traj4_Distances point 34
C -1.24468 -0.43300 0.03476
 C 0.65525 -1.13047 0.05644
 C -0.50546 -1.32020 0.66863
 C -1.24376 1.05104 -0.01295
 C 1.62017 -0.04297 0.03458
 F -2.35626 -0.88648 -0.41118
 F 1.22233 -2.18374 -0.37553
 H -0.64453 1.47656 0.75690
 H 1.43247 0.68617 0.79014
 H -0.85818 1.39471 -0.95625
 H 1.57365 0.44776 -0.90958
 H -2.24184 1.39598 0.12082
 H 2.59084 -0.45536 0.20321
13
bifur_IRC_Distances_noMW_output/new_data/bifur_traj4_Distances point 35
C -1.24430 -0.43355 0.03482
 C 0.65455 -1.13074 0.05654
 C -0.50586 -1.32126 0.66987
 C -1.24222 1.05066 -0.01287
 C 1.61881 -0.04209 0.03455
 F -2.35659 -0.88666 -0.41206
 F 1.22226 -2.18465 -0.37613
 H -0.64208 1.47586 0.75678
 H 1.43023 0.68744 0.78986
 H -0.85626 1.39400 -0.95626
 H 1.57182 0.44863 -0.90972
 H -2.24071 1.39637 0.12120
 H 2.59033 -0.45403 0.20343
13
bifur_IRC_Distances_noMW_output/new_data/bifur_traj4_Distances point 36
C -1.24395 -0.43404 0.03487
 C 0.65392 -1.13099 0.05663
 C -0.50622 -1.32221 0.67098
 C -1.24083 1.05032 -0.01280
 C 1.61760 -0.04131 0.03452
 F -2.35689 -0.88681 -0.41285
 F 1.22220 -2.18545 -0.37667
 H -0.63988 1.47524 0.75667
 H 1.42824 0.68858 0.78961
 H -0.85453 1.39337 -0.95627
 H 1.57018 0.44941 -0.90984
 H -2.23970 1.39671 0.12153
 H 2.58987 -0.45284 0.20363
13
bifur_IRC_Distances_noMW_output/new_data/bifur_traj4_Distances point 37
C -1.24359 -0.43454 0.03492
 C 0.65327 -1.13123 0.05671
 C -0.50659 -1.32317 0.67211
 C -1.23942 1.04997 -0.01273
 C 1.61635 -0.04051 0.03449
 F -2.35720 -0.88696 -0.41365
 F 1.22214 -2.18627 -0.37722
 H -0.63763 1.47461 0.75656
 H 1.42620 0.68974 0.78936
 H -0.85277 1.39272 -0.95628
 H 1.56851 0.45020 -0.90997
 H -2.23868 1.39706 0.12187
 H 2.58941 -0.45162 0.20383
13
bifur_IRC_Distances_noMW_output/new_data/bifur_traj4_Distances point 38
C -1.24358 -0.43456 0.03492
 C 0.65325 -1.13124 0.05672
 C -0.50660 -1.32320 0.67215
 C -1.23937 1.04996 -0.01273
 C 1.61631 -0.04048 0.03449
 F -2.35721 -0.88697 -0.41367
 F 1.22213 -2.18630 -0.37724
 H -0.63756 1.47459 0.75655
 H 1.42613 0.68977 0.78935
 H -0.85272 1.39270 -0.95628
 H 1.56845 0.45023 -0.90997
 H -2.23864 1.39708 0.12189
 H 2.58939 -0.45158 0.20384
13
bifur_IRC_Distances_noMW_output/new_data/bifur_traj4_Distances point 39
C -1.24421 -0.43366 0.03483
 C 0.65440 -1.13080 0.05656
 C -0.50595 -1.32148 0.67013
 C -1.24189 1.05058 -0.01286
 C 1.61853 -0.04191 0.03454
 F -2.35666 -0.88669 -0.41225
 F 1.22225 -2.18483 -0.37626
 H -0.64156 1.47572 0.75675
 H 1.42977 0.68770 0.78980
 H -0.85585 1.39385 -0.95627
 H 1.57144 0.44881 -0.90975
 H -2.24048 1.39645 0.12127
 H 2.59022 -0.45375 0.20348
13
bifur_IRC_Distances_noMW_output/new_data/bifur_traj4_Distances point 40
C -1.24521 -0.43225 0.03469
 C 0.65621 -1.13010 0.05630
 C -0.50492 -1.31876 0.66695
 C -1.24586 1.05156 -0.01306
 C 1.62202 -0.04416 0.03463
 F -2.35580 -0.88625 -0.40998
 F 1.22242 -2.18252 -0.37471
 H -0.64787 1.47750 0.75707
 H 1.43549 0.68444 0.79051
 H -0.86079 1.39567 -0.95624
 H 1.57614 0.44658 -0.90939
 H -2.24337 1.39546 0.12031
 H 2.59153 -0.45716 0.20292
13
bifur_IRC_Distances_noMW_output/new_data/bifur_traj4_Distances point 41
C -1.24628 -0.43073 0.03453
 C 0.65816 -1.12934 0.05603
 C -0.50380 -1.31582 0.66350
 C -1.25014 1.05261 -0.01327
 C 1.62577 -0.04658 0.03472
 F -2.35488 -0.88579 -0.40753
 F 1.22262 -2.18001 -0.37304
 H -0.65465 1.47942 0.75742
 H 1.44165 0.68093 0.79129
 H -0.86611 1.39762 -0.95622
 H 1.58120 0.44417 -0.90900
 H -2.24649 1.39439 0.11926
 H 2.59294 -0.46086 0.20231
13
bifur_IRC_Distances_noMW_output/new_data/bifur_traj4_Distances point 42
C -1.24722 -0.42940 0.03440
 C 0.65987 -1.12867 0.05578
 C -0.50282 -1.31324 0.66047
 C -1.25387 1.05353 -0.01346
 C 1.62905 -0.04870 0.03481
 F -2.35408 -0.88538 -0.40536
 F 1.22279 -2.17781 -0.37158
 H -0.66058 1.48109 0.75772
 H 1.44703 0.67785 0.79197
 H -0.87075 1.39933 -0.95620
 H 1.58562 0.44206 -0.90866
 H -2.24923 1.39344 0.11834
 H 2.59417 -0.46410 0.20178
13
bifur_IRC_Distances_noMW_output/new_data/bifur_traj4_Distances point 43
C -1.24778 -0.42859 0.03432
 C 0.66090 -1.12827 0.05563
 C -0.50223 -1.31167 0.65863
 C -1.25613 1.05408 -0.01358
 C 1.63103 -0.04999 0.03486
 F -2.35359 -0.88514 -0.40405
 F 1.22290 -2.17648 -0.37070
 H -0.66416 1.48210 0.75790
 H 1.45028 0.67600 0.79239
 H -0.87355 1.40036 -0.95619
 H 1.58828 0.44079 -0.90845
 H -2.25088 1.39287 0.11779
 H 2.59492 -0.46606 0.20146
13
bifur_IRC_Distances_noMW_output/new_data/bifur_traj4_Distances point 44
C -1.24770 -0.42871 0.03433
 C 0.66075 -1.12832 0.05565
 C -0.50231 -1.31190 0.65889
 C -1.25581 1.05400 -0.01356
 C 1.63075 -0.04980 0.03485
 F -2.35366 -0.88518 -0.40424
 F 1.22289 -2.17667 -0.37083
 H -0.66365 1.48196 0.75787
 H 1.44982 0.67626 0.79233
 H -0.87316 1.40022 -0.95619
 H 1.58791 0.44097 -0.90848
 H -2.25065 1.39295 0.11786
 H 2.59481 -0.46578 0.20151
13
bifur_IRC_Distances_noMW_output/new_data/bifur_traj4_Distances point 45
C -1.24770 -0.42871 0.03433
 C 0.66076 -1.12832 0.05565
 C -0.50231 -1.31189 0.65889
 C -1.25581 1.05400 -0.01356
 C 1.63076 -0.04981 0.03485
 F -2.35366 -0.88518 -0.40424
 F 1.22289 -2.17667 -0.37083
 H -0.66365 1.48196 0.75787
 H 1.44982 0.67626 0.79233
 H -0.87316 1.40022 -0.95619
 H 1.58791 0.44097 -0.90848
 H -2.25065 1.39295 0.11786
 H 2.59481 -0.46579 0.20151
13
bifur_IRC_Distances_noMW_output/new_data/bifur_traj4_Distances point 46
C -1.24583 -0.43138 0.03460
 C 0.65733 -1.12966 0.05614
 C -0.50427 -1.31707 0.66496
 C -1.24832 1.05216 -0.01318
 C 1.62418 -0.04555 0.03468
 F -2.35527 -0.88599 -0.40857
 F 1.22254 -2.18108 -0.37375
 H -0.65177 1.47860 0.75727
 H 1.43904 0.68242 0.79096
 H -0.86385 1.39679 -0.95623
 H 1.57905 0.44519 -0.90917
 H -2.24517 1.39484 0.11971
 H 2.59234 -0.45929 0.20257
13
bifur_IRC_Distances_noMW_output/new_data/bifur_traj4_Distances point 47
C -1.24461 -0.43309 0.03477
 C 0.65513 -1.13052 0.05646
 C -0.50553 -1.32039 0.66885
 C -1.24349 1.05097 -0.01294
 C 1.61993 -0.04281 0.03458
 F -2.35632 -0.88651 -0.41134
 F 1.22232 -2.18390 -0.37563
 H -0.64410 1.47644 0.75688
 H 1.43207 0.68639 0.79009
 H -0.85784 1.39458 -0.95626
 H 1.57333 0.44791 -0.90960
 H -2.24164 1.39605 0.12089
 H 2.59075 -0.45512 0.20325
13
bifur_IRC_Distances_noMW_output/new_data/bifur_traj4_Distances point 48
C -1.24330 -0.43495 0.03496
 C 0.65275 -1.13143 0.05679
 C -0.50689 -1.32396 0.67303
 C -1.23827 1.04969 -0.01268
 C 1.61534 -0.03986 0.03446
 F -2.35745 -0.88709 -0.41430
 F 1.22209 -2.18694 -0.37767
 H -0.63580 1.47409 0.75646
 H 1.42453 0.69068 0.78916
 H -0.85134 1.39220 -0.95629
 H 1.56714 0.45085 -0.91007
 H -2.23784 1.39735 0.12215
 H 2.58903 -0.45063 0.20399
13
bifur_IRC_Distances_noMW_output/new_data/bifur_traj4_Distances point 49
C -1.24189 -0.43695 0.03516
 C 0.65018 -1.13241 0.05714
 C -0.50834 -1.32779 0.67751
 C -1.23263 1.04830 -0.01240
 C 1.61039 -0.03668 0.03435
 F -2.35867 -0.88772 -0.41747
 F 1.22184 -2.19019 -0.37986
 H -0.62685 1.47157 0.75602
 H 1.41640 0.69530 0.78816
 H -0.84433 1.38963 -0.95634
 H 1.56047 0.45402 -0.91058
 H -2.23375 1.39874 0.12351
 H 2.58717 -0.44582 0.20479
13
bifur_IRC_Distances_noMW_output/new_data/bifur_traj4_Distances point 50
C -1.24043 -0.43899 0.03537
 C 0.64755 -1.13340 0.05750
 C -0.50982 -1.33170 0.68207
 C -1.22685 1.04688 -0.01212
 C 1.60529 -0.03342 0.03423
 F -2.35992 -0.88838 -0.42068
 F 1.22160 -2.19351 -0.38211
 H -0.61765 1.46898 0.75556
 H 1.40804 0.70003 0.78716
 H -0.83712 1.38699 -0.95639
 H 1.55361 0.45727 -0.91109
 H -2.22956 1.40016 0.12489
 H 2.58526 -0.44091 0.20561
13
bifur_IRC_Distances_noMW_output/new_data/bifur_traj4_Distances point 51
C -1.23925 -0.44065 0.03554
 C 0.64542 -1.13420 0.05778
 C -0.51102 -1.33486 0.68574
 C -1.22217 1.04572 -0.01189
 C 1.60117 -0.03079 0.03414
 F -2.36094 -0.88891 -0.42327
 F 1.22141 -2.19618 -0.38392
 H -0.61019 1.46688 0.75519
 H 1.40127 0.70386 0.78635
 H -0.83128 1.38486 -0.95643
 H 1.54805 0.45989 -0.91150
 H -2.22619 1.40130 0.12600
 H 2.58371 -0.43695 0.20628
13
bifur_IRC_Distances_noMW_output/new_data/bifur_traj4_Distances point 52
C -1.23902 -0.44097 0.03557
 C 0.64500 -1.13435 0.05784
 C -0.51125 -1.33548 0.68647
 C -1.22124 1.04549 -0.01185
 C 1.60036 -0.03027 0.03412
 F -2.36114 -0.88902 -0.42377
 F 1.22137 -2.19670 -0.38428
 H -0.60872 1.46647 0.75512
 H 1.39993 0.70462 0.78619
 H -0.83013 1.38444 -0.95644
 H 1.54695 0.46041 -0.91159
 H -2.22552 1.40152 0.12622
 H 2.58341 -0.43616 0.20641
13
bifur_IRC_Distances_noMW_output/new_data/bifur_traj4_Distances point 53
C -1.23972 -0.44000 0.03547
 C 0.64626 -1.13389 0.05767
 C -0.51055 -1.33362 0.68430
 C -1.22401 1.04618 -0.01198
 C 1.60279 -0.03182 0.03417
 F -2.36054 -0.88870 -0.42225
 F 1.22148 -2.19513 -0.38321
 H -0.61312 1.46771 0.75533
 H 1.40393 0.70236 0.78666
 H -0.83357 1.38570 -0.95641
 H 1.55024 0.45886 -0.91134
 H -2.22751 1.40085 0.12557
 H 2.58432 -0.43850 0.20602
13
bifur_IRC_Distances_noMW_output/new_data/bifur_traj4_Distances point 54
C -1.24083 -0.43843 0.03531
 C 0.64828 -1.13313 0.05740
 C -0.50941 -1.33063 0.68082
 C -1.22845 1.04727 -0.01219
 C 1.60670 -0.03432 0.03426
 F -2.35957 -0.88819 -0.41980
 F 1.22167 -2.19260 -0.38149
 H -0.62018 1.46969 0.75568
 H 1.41035 0.69873 0.78743
 H -0.83911 1.38772 -0.95637
 H 1.55550 0.45637 -0.91095
 H -2.23072 1.39977 0.12451
 H 2.58579 -0.44226 0.20539
13
bifur_IRC_Distances_noMW_output/new_data/bifur_traj4_Distances point 55
C -1.24206 -0.43671 0.03514
 C 0.65049 -1.13230 0.05710
 C -0.50817 -1.32734 0.67698
 C -1.23330 1.04847 -0.01243
 C 1.61097 -0.03705 0.03436
 F -2.35852 -0.88765 -0.41709
 F 1.22187 -2.18981 -0.37960
 H -0.62790 1.47187 0.75607
 H 1.41736 0.69475 0.78828
 H -0.84515 1.38993 -0.95633
 H 1.56125 0.45365 -0.91052
 H -2.23423 1.39858 0.12335
 H 2.58739 -0.44639 0.20470
13
bifur_IRC_Distances_noMW_output/new_data/bifur_traj4_Distances point 56
C -1.24205 -0.43671 0.03514
 C 0.65049 -1.13230 0.05710
 C -0.50817 -1.32734 0.67698
 C -1.23330 1.04846 -0.01243
 C 1.61097 -0.03705 0.03436
 F -2.35852 -0.88765 -0.41709
 F 1.22187 -2.18981 -0.37960
 H -0.62790 1.47187 0.75607
 H 1.41736 0.69476 0.78828
 H -0.84515 1.38993 -0.95633
 H 1.56125 0.45365 -0.91052
 H -2.23423 1.39858 0.12335
 H 2.58739 -0.44639 0.20470
13
bifur_IRC_Distances_noMW_output/new_data/bifur_traj4_Distances point 57
C -1.24405 -0.43390 0.03485
 C 0.65410 -1.13092 0.05660
 C -0.50612 -1.32193 0.67066
 C -1.24123 1.05042 -0.01282
 C 1.61795 -0.04153 0.03453
 F -2.35680 -0.88676 -0.41262
 F 1.22222 -2.18522 -0.37651
 H -0.64051 1.47542 0.75670
 H 1.42881 0.68825 0.78968
 H -0.85503 1.39355 -0.95627
 H 1.57065 0.44919 -0.90981
 H -2.23999 1.39661 0.12144
 H 2.59001 -0.45318 0.20357
13
bifur_IRC_Distances_noMW_output/new_data/bifur_traj4_Distances point 58
C -1.24452 -0.43323 0.03479
 C 0.65495 -1.13059 0.05648
 C -0.50564 -1.32066 0.66917
 C -1.24309 1.05088 -0.01292
 C 1.61958 -0.04259 0.03457
 F -2.35640 -0.88656 -0.41156
 F 1.22230 -2.18413 -0.37579
 H -0.64347 1.47626 0.75685
 H 1.43150 0.68672 0.79002
 H -0.85735 1.39440 -0.95626
 H 1.57286 0.44814 -0.90964
 H -2.24135 1.39615 0.12098
 H 2.59062 -0.45478 0.20331
13
bifur_IRC_Distances_noMW_output/new_data/bifur_traj4_Distances point 59
C -1.24455 -0.43318 0.03478
 C 0.65502 -1.13056 0.05647
 C -0.50559 -1.32055 0.66905
 C -1.24325 1.05091 -0.01292
 C 1.61972 -0.04267 0.03457
 F -2.35637 -0.88654 -0.41147
 F 1.22231 -2.18404 -0.37573
 H -0.64372 1.47633 0.75686
 H 1.43172 0.68659 0.79004
 H -0.85754 1.39447 -0.95626
 H 1.57304 0.44805 -0.90962
 H -2.24146 1.39611 0.12095
 H 2.59067 -0.45491 0.20329
13
bifur_IRC_Distances_noMW_output/new_data/bifur_traj4_Distances point 60
C -1.24425 -0.43362 0.03482
 C 0.65446 -1.13078 0.05655
 C -0.50591 -1.32139 0.67003
 C -1.24202 1.05061 -0.01286
 C 1.61864 -0.04198 0.03455
 F -2.35663 -0.88668 -0.41217
 F 1.22225 -2.18476 -0.37621
 H -0.64176 1.47578 0.75676
 H 1.42995 0.68760 0.78982
 H -0.85601 1.39391 -0.95626
 H 1.57159 0.44874 -0.90974
 H -2.24057 1.39642 0.12124
 H 2.59027 -0.45386 0.20346
13
bifur_IRC_Distances_noMW_output/new_data/bifur_traj4_Distances point 61
C -1.24366 -0.43445 0.03491
 C 0.65339 -1.13119 0.05670
 C -0.50652 -1.32300 0.67191
 C -1.23967 1.05003 -0.01275
 C 1.61658 -0.04065 0.03449
 F -2.35714 -0.88694 -0.41351
 F 1.22215 -2.18612 -0.37712
 H -0.63804 1.47472 0.75658
 H 1.42657 0.68953 0.78941
 H -0.85309 1.39284 -0.95628
 H 1.56881 0.45006 -0.90995
 H -2.23886 1.39700 0.12181
 H 2.58949 -0.45184 0.20379
13
bifur_IRC_Distances_noMW_output/new_data/bifur_traj4_Distances point 62
C -1.24282 -0.43563 0.03503
 C 0.65188 -1.13177 0.05691
 C -0.50738 -1.32526 0.67456
 C -1.23635 1.04922 -0.01258
 C 1.61365 -0.03877 0.03442
 F -2.35786 -0.88731 -0.41538
 F 1.22200 -2.18805 -0.37841
 H -0.63275 1.47324 0.75631
 H 1.42177 0.69225 0.78882
 H -0.84895 1.39132 -0.95631
 H 1.56487 0.45193 -0.91024
 H -2.23645 1.39782 0.12262
 H 2.58840 -0.44900 0.20427
13
bifur_IRC_Distances_noMW_output/new_data/bifur_traj4_Distances point 63
C -1.24178 -0.43709 0.03518
 C 0.64999 -1.13248 0.05717
 C -0.50845 -1.32807 0.67784
 C -1.23222 1.04820 -0.01238
 C 1.61002 -0.03644 0.03434
 F -2.35876 -0.88777 -0.41770
 F 1.22183 -2.19043 -0.38002
 H -0.62618 1.47138 0.75598
 H 1.41580 0.69564 0.78809
 H -0.84381 1.38944 -0.95634
 H 1.55997 0.45425 -0.91061
 H -2.23345 1.39884 0.12361
 H 2.58703 -0.44547 0.20485
13
bifur_IRC_Distances_noMW_output/new_data/bifur_traj4_Distances point 64
C -1.24066 -0.43868 0.03534
 C 0.64796 -1.13325 0.05744
 C -0.50960 -1.33110 0.68137
 C -1.22774 1.04709 -0.01216
 C 1.60608 -0.03392 0.03425
 F -2.35973 -0.88828 -0.42019
 F 1.22164 -2.19300 -0.38176
 H -0.61906 1.46938 0.75563
 H 1.40932 0.69931 0.78731
 H -0.83822 1.38740 -0.95638
 H 1.55466 0.45677 -0.91101
 H -2.23021 1.39994 0.12468
 H 2.58555 -0.44166 0.20549
13
bifur_IRC_Distances_noMW_output/new_data/bifur_traj4_Distances point 65
C -1.23976 -0.43994 0.03547
 C 0.64634 -1.13386 0.05766
 C -0.51050 -1.33350 0.68417
 C -1.22418 1.04622 -0.01199
 C 1.60294 -0.03192 0.03418
 F -2.36050 -0.88868 -0.42216
 F 1.22149 -2.19503 -0.38314
 H -0.61340 1.46778 0.75535
 H 1.40418 0.70222 0.78669
 H -0.83379 1.38578 -0.95641
 H 1.55044 0.45877 -0.91133
 H -2.22764 1.40081 0.12552
 H 2.58438 -0.43865 0.20599
13
bifur_IRC_Distances_noMW_output/new_data/bifur_traj4_Distances point 66
C -1.23950 -0.44029 0.03550
 C 0.64588 -1.13403 0.05772
 C -0.51076 -1.33418 0.68496
 C -1.22317 1.04597 -0.01194
 C 1.60205 -0.03135 0.03416
 F -2.36072 -0.88880 -0.42271
 F 1.22145 -2.19561 -0.38353
 H -0.61179 1.46733 0.75527
 H 1.40272 0.70304 0.78652
 H -0.83253 1.38532 -0.95642
 H 1.54924 0.45933 -0.91142
 H -2.22691 1.40105 0.12576
 H 2.58405 -0.43779 0.20614
13
bifur_IRC_Distances_noMW_output/new_data/bifur_traj4_Distances point 67
C -1.23951 -0.44029 0.03550
 C 0.64588 -1.13403 0.05772
 C -0.51076 -1.33418 0.68496
 C -1.22317 1.04597 -0.01194
 C 1.60206 -0.03135 0.03416
 F -2.36072 -0.88880 -0.42271
 F 1.22145 -2.19561 -0.38353
 H -0.61179 1.46733 0.75527
 H 1.40272 0.70304 0.78652
 H -0.83253 1.38532 -0.95642
 H 1.54925 0.45933 -0.91142
 H -2.22691 1.40105 0.12576
 H 2.58405 -0.43779 0.20614
13
bifur_IRC_Distances_noMW_output/new_data/bifur_traj4_Distances point 68
C -1.24087 -0.43838 0.03531
 C 0.64834 -1.13311 0.05739
 C -0.50938 -1.33054 0.68071
 C -1.22858 1.04730 -0.01220
 C 1.60682 -0.03439 0.03426
 F -2.35955 -0.88818 -0.41973
 F 1.22167 -2.19252 -0.38144
 H -0.62040 1.46975 0.75569
 H 1.41054 0.69862 0.78746
 H -0.83927 1.38778 -0.95637
 H 1.55566 0.45630 -0.91094
 H -2.23082 1.39974 0.12448
 H 2.58583 -0.44237 0.20537
13
bifur_IRC_Distances_noMW_output/new_data/bifur_traj4_Distances point 69
C -1.24209 -0.43667 0.03513
 C 0.65054 -1.13227 0.05709
 C -0.50814 -1.32725 0.67688
 C -1.23342 1.04850 -0.01244
 C 1.61108 -0.03712 0.03436
 F -2.35849 -0.88763 -0.41702
 F 1.22188 -2.18974 -0.37955
 H -0.62810 1.47192 0.75608
 H 1.41754 0.69465 0.78830
 H -0.84531 1.38999 -0.95633
 H 1.56140 0.45358 -0.91051
 H -2.23432 1.39855 0.12332
 H 2.58743 -0.44650 0.20468
13
bifur_IRC_Distances_noMW_output/new_data/bifur_traj4_Distances point 70
C -1.24344 -0.43476 0.03494
 C 0.65299 -1.13134 0.05675
 C -0.50675 -1.32359 0.67260
 C -1.23880 1.04982 -0.01270
 C 1.61581 -0.04016 0.03448
 F -2.35733 -0.88703 -0.41400
 F 1.22211 -2.18663 -0.37746
 H -0.63666 1.47434 0.75651
 H 1.42531 0.69024 0.78925
 H -0.85201 1.39244 -0.95629
 H 1.56778 0.45055 -0.91002
 H -2.23823 1.39722 0.12202
 H 2.58921 -0.45110 0.20392
13
bifur_IRC_Distances_noMW_output/new_data/bifur_traj4_Distances point 71
C -1.24475 -0.43290 0.03475
 C 0.65538 -1.13042 0.05642
 C -0.50539 -1.32001 0.66840
 C -1.24405 1.05111 -0.01296
 C 1.62042 -0.04313 0.03459
 F -2.35620 -0.88645 -0.41102
 F 1.22234 -2.18358 -0.37542
 H -0.64499 1.47669 0.75693
 H 1.43288 0.68594 0.79019
 H -0.85853 1.39484 -0.95625
 H 1.57399 0.44760 -0.90955
 H -2.24205 1.39591 0.12075
 H 2.59093 -0.45560 0.20317
13
bifur_IRC_Distances_noMW_output/new_data/bifur_traj4_Distances point 72
C -1.24582 -0.43138 0.03460
 C 0.65733 -1.12967 0.05615
 C -0.50428 -1.31708 0.66498
 C -1.24830 1.05216 -0.01318
 C 1.62416 -0.04554 0.03468
 F -2.35528 -0.88599 -0.40858
 F 1.22254 -2.18109 -0.37376
 H -0.65175 1.47859 0.75727
 H 1.43901 0.68244 0.79096
 H -0.86383 1.39678 -0.95623
 H 1.57903 0.44520 -0.90917
 H -2.24515 1.39485 0.11971
 H 2.59234 -0.45927 0.20257
13
bifur_IRC_Distances_noMW_output/new_data/bifur_traj4_Distances point 73
C -1.24644 -0.43051 0.03451
 C 0.65845 -1.12923 0.05599
 C -0.50364 -1.31539 0.66300
 C -1.25075 1.05276 -0.01330
 C 1.62632 -0.04693 0.03474
 F -2.35475 -0.88572 -0.40717
 F 1.22265 -2.17965 -0.37280
 H -0.65563 1.47969 0.75747
 H 1.44254 0.68042 0.79140
 H -0.86688 1.39790 -0.95621
 H 1.58193 0.44382 -0.90894
 H -2.24695 1.39423 0.11911
 H 2.59315 -0.46140 0.20222
13
bifur_IRC_Distances_noMW_output/new_data/bifur_traj4_Distances point 74
C -1.24654 -0.43037 0.03450
 C 0.65863 -1.12916 0.05596
 C -0.50353 -1.31511 0.66267
 C -1.25116 1.05286 -0.01333
 C 1.62667 -0.04716 0.03475
 F -2.35466 -0.88568 -0.40694
 F 1.22267 -2.17941 -0.37264
 H -0.65627 1.47987 0.75750
 H 1.44312 0.68009 0.79148
 H -0.86738 1.39809 -0.95621
 H 1.58241 0.44360 -0.90891
 H -2.24724 1.39413 0.11901
 H 2.59328 -0.46174 0.20217
13
bifur_IRC_Distances_noMW_output/new_data/bifur_traj4_Distances point 75
C -1.24620 -0.43085 0.03455
 C 0.65801 -1.12940 0.05605
 C -0.50389 -1.31605 0.66377
 C -1.24980 1.05252 -0.01326
 C 1.62547 -0.04639 0.03472
 F -2.35496 -0.88583 -0.40772
 F 1.22260 -2.18021 -0.37317
 H -0.65411 1.47926 0.75739
 H 1.44116 0.68121 0.79123
 H -0.86568 1.39746 -0.95622
 H 1.58079 0.44436 -0.90903
 H -2.24624 1.39447 0.11935
 H 2.59283 -0.46056 0.20236
13
bifur_IRC_Distances_noMW_output/new_data/bifur_traj4_Distances point 76
C -1.24552 -0.43181 0.03464
 C 0.65677 -1.12988 0.05622
 C -0.50460 -1.31792 0.66596
 C -1.24709 1.05186 -0.01312
 C 1.62309 -0.04485 0.03466
 F -2.35554 -0.88612 -0.40928
 F 1.22248 -2.18180 -0.37423
 H -0.64981 1.47805 0.75717
 H 1.43726 0.68344 0.79074
 H -0.86232 1.39623 -0.95623
 H 1.57759 0.44589 -0.90928
 H -2.24426 1.39515 0.12001
 H 2.59194 -0.45822 0.20274
13
bifur_IRC_Distances_noMW_output/new_data/bifur_traj4_Distances point 77
C -1.24463 -0.43308 0.03477
 C 0.65515 -1.13051 0.05645
 C -0.50552 -1.32036 0.66882
 C -1.24353 1.05098 -0.01294
 C 1.61997 -0.04284 0.03458
 F -2.35631 -0.88651 -0.41131
 F 1.22232 -2.18388 -0.37562
 H -0.64417 1.47646 0.75689
 H 1.43214 0.68636 0.79010
 H -0.85790 1.39460 -0.95625
 H 1.57338 0.44789 -0.90960
 H -2.24167 1.39604 0.12088
 H 2.59077 -0.45516 0.20325
13
bifur_IRC_Distances_noMW_output/new_data/bifur_traj4_Distances point 78
C -1.24463 -0.43308 0.03477
 C 0.65515 -1.13051 0.05645
 C -0.50552 -1.32036 0.66882
 C -1.24353 1.05098 -0.01294
 C 1.61997 -0.04284 0.03458
 F -2.35631 -0.88651 -0.41131
 F 1.22232 -2.18388 -0.37562
 H -0.64417 1.47646 0.75689
 H 1.43213 0.68636 0.79010
 H -0.85789 1.39460 -0.95625
 H 1.57338 0.44789 -0.90960
 H -2.24167 1.39604 0.12088
 H 2.59077 -0.45516 0.20325
13
bifur_IRC_Distances_noMW_output/new_data/bifur_traj4_Distances point 79
C -1.24316 -0.43515 0.03498
 C 0.65249 -1.13153 0.05682
 C -0.50703 -1.32435 0.67349
 C -1.23769 1.04955 -0.01265
 C 1.61483 -0.03953 0.03445
 F -2.35757 -0.88716 -0.41462
 F 1.22206 -2.18727 -0.37789
 H -0.63489 1.47384 0.75642
 H 1.42371 0.69115 0.78905
 H -0.85062 1.39193 -0.95630
 H 1.56646 0.45118 -0.91012
 H -2.23742 1.39749 0.12229
 H 2.58884 -0.45014 0.20408
13
bifur_IRC_Distances_noMW_output/new_data/bifur_traj4_Distances point 80
C -1.24320 -0.43509 0.03497
 C 0.65257 -1.13150 0.05681
 C -0.50699 -1.32423 0.67335
 C -1.23787 1.04959 -0.01266
 C 1.61499 -0.03963 0.03446
 F -2.35753 -0.88714 -0.41452
 F 1.22207 -2.18717 -0.37782
 H -0.63517 1.47392 0.75643
 H 1.42396 0.69101 0.78909
 H -0.85085 1.39202 -0.95629
 H 1.56667 0.45108 -0.91011
 H -2.23755 1.39745 0.12225
 H 2.58890 -0.45030 0.20405
13
bifur_IRC_Distances_noMW_output/new_data/bifur_traj4_Distances point 81
C -1.24392 -0.43408 0.03487
 C 0.65386 -1.13101 0.05663
 C -0.50626 -1.32230 0.67108
 C -1.24070 1.05029 -0.01280
 C 1.61748 -0.04123 0.03452
 F -2.35692 -0.88682 -0.41292
 F 1.22219 -2.18553 -0.37672
 H -0.63967 1.47519 0.75666
 H 1.42805 0.68868 0.78959
 H -0.85437 1.39331 -0.95627
 H 1.57003 0.44948 -0.90985
 H -2.23961 1.39675 0.12156
 H 2.58983 -0.45272 0.20365
13
bifur_IRC_Distances_noMW_output/new_data/bifur_traj4_Distances point 82
C -1.24513 -0.43236 0.03470
 C 0.65608 -1.13015 0.05632
 C -0.50499 -1.31897 0.66719
 C -1.24556 1.05148 -0.01304
 C 1.62175 -0.04399 0.03462
 F -2.35587 -0.88629 -0.41015
 F 1.22241 -2.18269 -0.37483
 H -0.64739 1.47736 0.75705
 H 1.43506 0.68469 0.79046
 H -0.86042 1.39553 -0.95624
 H 1.57578 0.44675 -0.90942
 H -2.24315 1.39553 0.12038
 H 2.59143 -0.45691 0.20296
13
bifur_IRC_Distances_noMW_output/new_data/bifur_traj4_Distances point 83
C -1.24661 -0.43026 0.03449
 C 0.65877 -1.12910 0.05594
 C -0.50345 -1.31490 0.66242
 C -1.25146 1.05293 -0.01334
 C 1.62694 -0.04733 0.03475
 F -2.35460 -0.88564 -0.40676
 F 1.22268 -2.17923 -0.37252
 H -0.65676 1.48001 0.75752
 H 1.44357 0.67984 0.79153
 H -0.86776 1.39823 -0.95621
 H 1.58277 0.44342 -0.90888
 H -2.24746 1.39405 0.11894
 H 2.59338 -0.46201 0.20212
13
bifur_IRC_Distances_noMW_output/new_data/bifur_traj4_Distances point 84
C -1.24804 -0.42821 0.03428
 C 0.66139 -1.12808 0.05556
 C -0.50195 -1.31094 0.65777
 C -1.25719 1.05434 -0.01364
 C 1.63197 -0.05059 0.03488
 F -2.35337 -0.88503 -0.40343
 F 1.22295 -2.17585 -0.37029
 H -0.66584 1.48258 0.75799
 H 1.45180 0.67512 0.79258
 H -0.87487 1.40085 -0.95618
 H 1.58954 0.44019 -0.90836
 H -2.25166 1.39260 0.11752
 H 2.59527 -0.46699 0.20131
13
bifur_IRC_Distances_noMW_output/new_data/bifur_traj4_Distances point 85
C -1.24903 -0.42680 0.03414
 C 0.66319 -1.12736 0.05530
 C -0.50091 -1.30819 0.65453
 C -1.26114 1.05531 -0.01384
 C 1.63544 -0.05284 0.03498
 F -2.35252 -0.88461 -0.40111
 F 1.22314 -2.17351 -0.36875
 H -0.67211 1.48435 0.75831
 H 1.45749 0.67186 0.79332
 H -0.87978 1.40266 -0.95617
 H 1.59421 0.43796 -0.90799
 H -2.25456 1.39160 0.11654
 H 2.59657 -0.47044 0.20075
13
bifur_IRC_Distances_noMW_output/new_data/bifur_traj4_Distances point 86
C -1.24916 -0.42662 0.03413
 C 0.66343 -1.12726 0.05526
 C -0.50077 -1.30783 0.65411
 C -1.26166 1.05544 -0.01387
 C 1.63589 -0.05314 0.03499
 F -2.35241 -0.88455 -0.40081
 F 1.22317 -2.17320 -0.36854
 H -0.67293 1.48458 0.75835
 H 1.45824 0.67144 0.79341
 H -0.88043 1.40290 -0.95617
 H 1.59483 0.43767 -0.90794
 H -2.25495 1.39146 0.11641
 H 2.59674 -0.47089 0.20068
13
bifur_IRC_Distances_noMW_output/new_data/bifur_traj4_Distances point 87
C -1.24830 -0.42785 0.03425
 C 0.66185 -1.12789 0.05549
 C -0.50168 -1.31023 0.65693
 C -1.25821 1.05459 -0.01369
 C 1.63286 -0.05117 0.03491
 F -2.35315 -0.88492 -0.40283
 F 1.22300 -2.17525 -0.36989
 H -0.66746 1.48304 0.75807
 H 1.45328 0.67428 0.79277
 H -0.87614 1.40132 -0.95618
 H 1.59075 0.43962 -0.90826
 H -2.25241 1.39234 0.11727
 H 2.59560 -0.46788 0.20117
13
bifur_IRC_Distances_noMW_output/new_data/bifur_traj4_Distances point 88
C -1.24660 -0.43027 0.03449
 C 0.65875 -1.12911 0.05594
 C -0.50346 -1.31494 0.66246
 C -1.25141 1.05292 -0.01334
 C 1.62690 -0.04731 0.03475
 F -2.35461 -0.88565 -0.40679
 F 1.22268 -2.17926 -0.37254
 H -0.65668 1.47999 0.75752
 H 1.44350 0.67988 0.79152
 H -0.86770 1.39821 -0.95621
 H 1.58271 0.44345 -0.90888
 H -2.24743 1.39406 0.11895
 H 2.59336 -0.46197 0.20213
13
bifur_IRC_Distances_noMW_output/new_data/bifur_traj4_Distances point 89
C -1.24660 -0.43027 0.03449
 C 0.65875 -1.12911 0.05594
 C -0.50346 -1.31493 0.66246
 C -1.25142 1.05292 -0.01334
 C 1.62690 -0.04731 0.03475
 F -2.35461 -0.88565 -0.40679
 F 1.22268 -2.17926 -0.37254
 H -0.65668 1.47999 0.75752
 H 1.44350 0.67988 0.79152
 H -0.86770 1.39821 -0.95621
 H 1.58271 0.44345 -0.90888
 H -2.24743 1.39406 0.11895
 H 2.59336 -0.46197 0.20213
13
bifur_IRC_Distances_noMW_output/new_data/bifur_traj4_Distances point 90
C -1.24131 -0.43776 0.03524
 C 0.64914 -1.13281 0.05728
 C -0.50893 -1.32935 0.67933
 C -1.23033 1.04773 -0.01229
 C 1.60836 -0.03538 0.03430
 F -2.35916 -0.88798 -0.41875
 F 1.22175 -2.19151 -0.38075
 H -0.62319 1.47054 0.75583
 H 1.41308 0.69718 0.78776
 H -0.84146 1.38858 -0.95636
 H 1.55774 0.45531 -0.91078
 H -2.23209 1.39931 0.12406
 H 2.58641 -0.44386 0.20512
13
bifur_IRC_Distances_noMW_output/new_data/bifur_traj4_Distances point 91
C -1.23793 -0.44249 0.03573
 C 0.64304 -1.13508 0.05809
 C -0.51235 -1.33837 0.68983
 C -1.21693 1.04443 -0.01164
 C 1.59655 -0.02785 0.03403
 F -2.36208 -0.88952 -0.42613
 F 1.22120 -2.19915 -0.38595
 H -0.60185 1.46454 0.75478
 H 1.39368 0.70814 0.78546
 H -0.82474 1.38248 -0.95649
 H 1.54183 0.46283 -0.91197
 H -2.22241 1.40256 0.12724
 H 2.58198 -0.43253 0.20702
13
bifur_IRC_Distances_noMW_output/new_data/bifur_traj4_Distances point 92
C -1.23437 -0.44743 0.03624
 C 0.63667 -1.13740 0.05891
 C -0.51589 -1.34770 0.70066
 C -1.20288 1.04096 -0.01099
 C 1.58416 -0.01999 0.03377
 F -2.36515 -0.89117 -0.43369
 F 1.22066 -2.20702 -0.39137
 H -0.57945 1.45825 0.75369
 H 1.37330 0.71959 0.78311
 H -0.80719 1.37610 -0.95666
 H 1.52513 0.47070 -0.91319
 H -2.21234 1.40592 0.13051
 H 2.57734 -0.42079 0.20901
13
bifur_IRC_Distances_noMW_output/new_data/bifur_traj4_Distances point 93
C -1.23115 -0.45188 0.03671
 C 0.63093 -1.13944 0.05963
 C -0.51904 -1.35603 0.71029
 C -1.19019 1.03782 -0.01041
 C 1.57295 -0.01294 0.03354
 F -2.36793 -0.89270 -0.44037
 F 1.22020 -2.21402 -0.39625
 H -0.55919 1.45257 0.75272
 H 1.35485 0.72989 0.78105
 H -0.79132 1.37036 -0.95684
 H 1.51004 0.47778 -0.91429
 H -2.20331 1.40889 0.13342
 H 2.57315 -0.41032 0.21080
13
bifur_IRC_Distances_noMW_output/new_data/bifur_traj4_Distances point 94
C -1.22865 -0.45529 0.03706
 C 0.62651 -1.14099 0.06017
 C -0.52145 -1.36239 0.71761
 C -1.18040 1.03540 -0.00998
 C 1.56431 -0.00752 0.03338
 F -2.37008 -0.89390 -0.44542
 F 1.21987 -2.21934 -0.39998
 H -0.54355 1.44820 0.75198
 H 1.34061 0.73780 0.77951
 H -0.77907 1.36595 -0.95700
 H 1.49839 0.48324 -0.91513
 H -2.19639 1.41115 0.13563
 H 2.56991 -0.40232 0.21217
13
bifur_IRC_Distances_noMW_output/new_data/bifur_traj4_Distances point 95
C -1.22697 -0.45758 0.03731
 C 0.62354 -1.14201 0.06052
 C -0.52306 -1.36663 0.72249
 C -1.17383 1.03377 -0.00969
 C 1.55849 -0.00389 0.03327
 F -2.37153 -0.89473 -0.44877
 F 1.21965 -2.22288 -0.40248
 H -0.53303 1.44527 0.75149
 H 1.33102 0.74311 0.77848
 H -0.77082 1.36299 -0.95712
 H 1.49055 0.48690 -0.91569
 H -2.19175 1.41266 0.13711
 H 2.56774 -0.39698 0.21309
13
bifur_IRC_Distances_noMW_output/new_data/bifur_traj4_Distances point 96
C -1.22597 -0.45895 0.03745
 C 0.62178 -1.14261 0.06073
 C -0.52401 -1.36914 0.72537
 C -1.16991 1.03280 -0.00952
 C 1.55502 -0.00173 0.03321
 F -2.37239 -0.89522 -0.45075
 F 1.21953 -2.22497 -0.40397
 H -0.52676 1.44352 0.75120
 H 1.32530 0.74627 0.77788
 H -0.76591 1.36123 -0.95719
 H 1.48588 0.48907 -0.91602
 H -2.18900 1.41354 0.13798
 H 2.56645 -0.39381 0.21364
13
bifur_IRC_Distances_noMW_output/new_data/bifur_traj4_Distances point 97
C -1.22544 -0.45965 0.03752
 C 0.62086 -1.14292 0.06083
 C -0.52451 -1.37045 0.72687
 C -1.16787 1.03229 -0.00944
 C 1.55322 -0.00061 0.03318
 F -2.37284 -0.89548 -0.45178
 F 1.21946 -2.22606 -0.40474
 H -0.52350 1.44261 0.75105
 H 1.32232 0.74791 0.77757
 H -0.76335 1.36031 -0.95723
 H 1.48344 0.49021 -0.91619
 H -2.18756 1.41401 0.13843
 H 2.56577 -0.39217 0.21392
13
bifur_IRC_Distances_noMW_output/new_data/bifur_traj4_Distances point 98
C -1.22520 -0.45999 0.03756
 C 0.62042 -1.14307 0.06088
 C -0.52474 -1.37107 0.72758
 C -1.16690 1.03205 -0.00939
 C 1.55236 -0.00008 0.03316
 F -2.37305 -0.89560 -0.45226
 F 1.21943 -2.22658 -0.40511
 H -0.52194 1.44218 0.75097
 H 1.32090 0.74869 0.77742
 H -0.76213 1.35988 -0.95725
 H 1.48228 0.49075 -0.91628
 H -2.18688 1.41423 0.13865
 H 2.56545 -0.39138 0.21406
13
bifur_IRC_Distances_noMW_output/new_data/bifur_traj4_Distances point 99
C -1.22499 -0.46027 0.03759
 C 0.62006 -1.14319 0.06093
 C -0.52494 -1.37159 0.72817
 C -1.16609 1.03185 -0.00936
 C 1.55164 0.00037 0.03315
 F -2.37323 -0.89571 -0.45267
 F 1.21941 -2.22701 -0.40541
 H -0.52065 1.44182 0.75091
 H 1.31973 0.74934 0.77730
 H -0.76112 1.35952 -0.95726
 H 1.48132 0.49119 -0.91634
 H -2.18631 1.41441 0.13883
 H 2.56518 -0.39073 0.21417
13
bifur_IRC_Distances_noMW_output/new_data/bifur_traj4_Distances point 100
C -1.22499 -0.46027 0.03759
 C 0.62006 -1.14319 0.06093
 C -0.52493 -1.37158 0.72817
 C -1.16610 1.03185 -0.00936
 C 1.55165 0.00036 0.03315
 F -2.37323 -0.89571 -0.45267
 F 1.21941 -2.22701 -0.40541
 H -0.52066 1.44182 0.75091
 H 1.31973 0.74934 0.77730
 H -0.76113 1.35952 -0.95726
 H 1.48133 0.49119 -0.91634
 H -2.18632 1.41441 0.13883
 H 2.56518 -0.39074 0.21417
13
bifur_IRC_Distances_noMW_output/new_data/bifur_traj4_Distances point 101
C -1.22394 -0.46169 0.03774
 C 0.61822 -1.14381 0.06114
 C -0.52592 -1.37419 0.73115
 C -1.16201 1.03084 -0.00919
 C 1.54802 0.00261 0.03308
 F -2.37413 -0.89623 -0.45471
 F 1.21928 -2.22917 -0.40696
 H -0.51411 1.44000 0.75062
 H 1.31376 0.75263 0.77669
 H -0.75600 1.35768 -0.95734
 H 1.47645 0.49346 -0.91669
 H -2.18345 1.41532 0.13973
 H 2.56383 -0.38745 0.21474
13
bifur_IRC_Distances_noMW_output/new_data/bifur_traj4_Distances point 102
C -1.22298 -0.46299 0.03788
 C 0.61653 -1.14437 0.06133
 C -0.52683 -1.37658 0.73388
 C -1.15825 1.02991 -0.00903
 C 1.54470 0.00467 0.03303
 F -2.37496 -0.89672 -0.45657
 F 1.21916 -2.23115 -0.40837
 H -0.50809 1.43833 0.75034
 H 1.30827 0.75564 0.77612
 H -0.75128 1.35600 -0.95742
 H 1.47197 0.49554 -0.91701
 H -2.18083 1.41616 0.14056
 H 2.56259 -0.38445 0.21526
13
bifur_IRC_Distances_noMW_output/new_data/bifur_traj4_Distances point 103
C -1.22176 -0.46463 0.03805
 C 0.61440 -1.14508 0.06157
 C -0.52796 -1.37957 0.73730
 C -1.15353 1.02874 -0.00883
 C 1.54051 0.00725 0.03295
 F -2.37600 -0.89733 -0.45890
 F 1.21902 -2.23363 -0.41015
 H -0.50053 1.43623 0.75000
 H 1.30137 0.75943 0.77542
 H -0.74535 1.35389 -0.95752
 H 1.46633 0.49816 -0.91741
 H -2.17753 1.41721 0.14159
 H 2.56103 -0.38068 0.21592
13
bifur_IRC_Distances_noMW_output/new_data/bifur_traj4_Distances point 104
C -1.22040 -0.46646 0.03824
 C 0.61202 -1.14586 0.06184
 C -0.52922 -1.38290 0.74110
 C -1.14823 1.02743 -0.00861
 C 1.53582 0.01014 0.03288
 F -2.37716 -0.89803 -0.46149
 F 1.21886 -2.23639 -0.41213
 H -0.49203 1.43387 0.74962
 H 1.29361 0.76367 0.77465
 H -0.73870 1.35152 -0.95763
 H 1.46000 0.50109 -0.91785
 H -2.17385 1.41838 0.14274
 H 2.55928 -0.37647 0.21665
13
bifur_IRC_Distances_noMW_output/new_data/bifur_traj4_Distances point 105
C -1.21908 -0.46822 0.03843
 C 0.60972 -1.14661 0.06209
 C -0.53044 -1.38612 0.74476
 C -1.14311 1.02616 -0.00840
 C 1.53128 0.01294 0.03280
 F -2.37829 -0.89871 -0.46397
 F 1.21872 -2.23905 -0.41405
 H -0.48382 1.43160 0.74925
 H 1.28611 0.76777 0.77391
 H -0.73226 1.34924 -0.95775
 H 1.45388 0.50393 -0.91828
 H -2.17029 1.41950 0.14385
 H 2.55759 -0.37242 0.21736
13
bifur_IRC_Distances_noMW_output/new_data/bifur_traj4_Distances point 106
C -1.21808 -0.46955 0.03857
 C 0.60799 -1.14716 0.06228
 C -0.53135 -1.38852 0.74750
 C -1.13927 1.02520 -0.00825
 C 1.52786 0.01503 0.03275
 F -2.37914 -0.89922 -0.46583
 F 1.21861 -2.24103 -0.41548
 H -0.47764 1.42989 0.74898
 H 1.28047 0.77084 0.77336
 H -0.72742 1.34752 -0.95784
 H 1.44928 0.50605 -0.91861
 H -2.16762 1.42034 0.14468
 H 2.55631 -0.36938 0.21789
13
bifur_IRC_Distances_noMW_output/new_data/bifur_traj4_Distances point 107
C -1.21768 -0.47008 0.03863
 C 0.60729 -1.14739 0.06236
 C -0.53172 -1.38949 0.74859
 C -1.13772 1.02482 -0.00818
 C 1.52649 0.01587 0.03272
 F -2.37948 -0.89943 -0.46657
 F 1.21856 -2.24183 -0.41606
 H -0.47516 1.42920 0.74887
 H 1.27820 0.77208 0.77314
 H -0.72547 1.34683 -0.95787
 H 1.44743 0.50691 -0.91874
 H -2.16655 1.42067 0.14502
 H 2.55580 -0.36816 0.21810
13
bifur_IRC_Distances_noMW_output/new_data/bifur_traj4_Distances point 108
C -1.21801 -0.46965 0.03858
 C 0.60786 -1.14721 0.06229
 C -0.53142 -1.38870 0.74770
 C -1.13898 1.02513 -0.00823
 C 1.52761 0.01518 0.03274
 F -2.37920 -0.89926 -0.46596
 F 1.21860 -2.24118 -0.41559
 H -0.47719 1.42977 0.74896
 H 1.28006 0.77107 0.77332
 H -0.72706 1.34740 -0.95784
 H 1.44894 0.50621 -0.91863
 H -2.16743 1.42040 0.14475
 H 2.55622 -0.36916 0.21793
13
bifur_IRC_Distances_noMW_output/new_data/bifur_traj4_Distances point 109
C -1.21904 -0.46827 0.03843
 C 0.60966 -1.14662 0.06210
 C -0.53047 -1.38619 0.74485
 C -1.14299 1.02613 -0.00840
 C 1.53117 0.01300 0.03280
 F -2.37832 -0.89872 -0.46403
 F 1.21871 -2.23911 -0.41409
 H -0.48362 1.43155 0.74924
 H 1.28593 0.76786 0.77389
 H -0.73211 1.34918 -0.95775
 H 1.45373 0.50399 -0.91829
 H -2.17021 1.41953 0.14388
 H 2.55755 -0.37232 0.21738
13
bifur_IRC_Distances_noMW_output/new_data/bifur_traj4_Distances point 110
C -1.22067 -0.46609 0.03820
 C 0.61250 -1.14570 0.06178
 C -0.52897 -1.38223 0.74034
 C -1.14930 1.02769 -0.00866
 C 1.53677 0.00956 0.03289
 F -2.37693 -0.89789 -0.46097
 F 1.21890 -2.23584 -0.41173
 H -0.49375 1.43435 0.74969
 H 1.29518 0.76282 0.77480
 H -0.74004 1.35200 -0.95761
 H 1.46128 0.50050 -0.91776
 H -2.17459 1.41814 0.14251
 H 2.55963 -0.37732 0.21650
13
bifur_IRC_Distances_noMW_output/new_data/bifur_traj4_Distances point 111
C -1.22067 -0.46609 0.03820
 C 0.61250 -1.14570 0.06178
 C -0.52897 -1.38223 0.74034
 C -1.14930 1.02769 -0.00866
 C 1.53676 0.00956 0.03289
 F -2.37693 -0.89789 -0.46097
 F 1.21890 -2.23584 -0.41173
 H -0.49374 1.43435 0.74969
 H 1.29518 0.76282 0.77480
 H -0.74004 1.35200 -0.95761
 H 1.46128 0.50050 -0.91776
 H -2.17459 1.41814 0.14251
 H 2.55963 -0.37732 0.21650
13
bifur_IRC_Distances_noMW_output/new_data/bifur_traj4_Distances point 112
C -1.22504 -0.46021 0.03758
 C 0.62014 -1.14316 0.06092
 C -0.52489 -1.37146 0.72803
 C -1.16628 1.03190 -0.00937
 C 1.55181 0.00026 0.03315
 F -2.37319 -0.89568 -0.45257
 F 1.21941 -2.22691 -0.40534
 H -0.52095 1.44191 0.75093
 H 1.32000 0.74919 0.77733
 H -0.76136 1.35960 -0.95726
 H 1.48155 0.49109 -0.91633
 H -2.18645 1.41436 0.13879
 H 2.56525 -0.39089 0.21415
13
bifur_IRC_Distances_noMW_output/new_data/bifur_traj4_Distances point 113
C -1.22732 -0.45711 0.03726
 C 0.62415 -1.14180 0.06045
 C -0.52273 -1.36576 0.72149
 C -1.17518 1.03410 -0.00975
 C 1.55968 -0.00463 0.03329
 F -2.37123 -0.89456 -0.44809
 F 1.21970 -2.22215 -0.40197
 H -0.53519 1.44587 0.75159
 H 1.33298 0.74202 0.77869
 H -0.77252 1.36360 -0.95709
 H 1.49216 0.48615 -0.91557
 H -2.19270 1.41235 0.13681
 H 2.56819 -0.39807 0.21290
13
bifur_IRC_Distances_noMW_output/new_data/bifur_traj4_Distances point 114
C -1.22921 -0.45454 0.03698
 C 0.62749 -1.14065 0.06005
 C -0.52092 -1.36098 0.71599
 C -1.18257 1.03594 -0.01007
 C 1.56623 -0.00872 0.03342
 F -2.36961 -0.89363 -0.44430
 F 1.21994 -2.21816 -0.39915
 H -0.54702 1.44917 0.75214
 H 1.34377 0.73605 0.77985
 H -0.78179 1.36693 -0.95697
 H 1.50097 0.48203 -0.91494
 H -2.19792 1.41065 0.13514
 H 2.57063 -0.40409 0.21187
13
bifur_IRC_Distances_noMW_output/new_data/bifur_traj4_Distances point 115
C -1.23036 -0.45296 0.03682
 C 0.62954 -1.13993 0.05980
 C -0.51980 -1.35804 0.71260
 C -1.18711 1.03706 -0.01027
 C 1.57023 -0.01123 0.03349
 F -2.36861 -0.89308 -0.44196
 F 1.22010 -2.21570 -0.39742
 H -0.55426 1.45120 0.75248
 H 1.35037 0.73238 0.78056
 H -0.78746 1.36897 -0.95689
 H 1.50637 0.47950 -0.91455
 H -2.20113 1.40961 0.13412
 H 2.57213 -0.40779 0.21123
13
bifur_IRC_Distances_noMW_output/new_data/bifur_traj4_Distances point 116
C -1.23061 -0.45262 0.03678
 C 0.62997 -1.13978 0.05975
 C -0.51957 -1.35741 0.71188
 C -1.18806 1.03729 -0.01032
 C 1.57108 -0.01176 0.03351
 F -2.36840 -0.89296 -0.44147
 F 1.22013 -2.21518 -0.39706
 H -0.55579 1.45163 0.75255
 H 1.35176 0.73161 0.78071
 H -0.78866 1.36941 -0.95688
 H 1.50751 0.47897 -0.91447
 H -2.20181 1.40939 0.13390
 H 2.57245 -0.40858 0.21110
13
bifur_IRC_Distances_noMW_output/new_data/bifur_traj4_Distances point 117
C -1.22994 -0.45354 0.03688
 C 0.62879 -1.14020 0.05989
 C -0.52021 -1.35912 0.71385
 C -1.18544 1.03665 -0.01020
 C 1.56876 -0.01031 0.03346
 F -2.36898 -0.89328 -0.44282
 F 1.22004 -2.21660 -0.39806
 H -0.55161 1.45045 0.75236
 H 1.34795 0.73373 0.78030
 H -0.78538 1.36822 -0.95692
 H 1.50439 0.48043 -0.91469
 H -2.19995 1.40999 0.13450
 H 2.57158 -0.40643 0.21146
13
bifur_IRC_Distances_noMW_output/new_data/bifur_traj4_Distances point 118
C -1.22843 -0.45559 0.03710
 C 0.62612 -1.14112 0.06021
 C -0.52166 -1.36294 0.71825
 C -1.17955 1.03519 -0.00994
 C 1.56355 -0.00705 0.03336
 F -2.37027 -0.89401 -0.44586
 F 1.21984 -2.21980 -0.40031
 H -0.54218 1.44782 0.75191
 H 1.33936 0.73849 0.77937
 H -0.77799 1.36557 -0.95702
 H 1.49736 0.48371 -0.91520
 H -2.19578 1.41135 0.13583
 H 2.56963 -0.40162 0.21229
13
bifur_IRC_Distances_noMW_output/new_data/bifur_traj4_Distances point 119
C -1.22619 -0.45865 0.03742
 C 0.62217 -1.14248 0.06068
 C -0.52380 -1.36859 0.72474
 C -1.17077 1.03301 -0.00956
 C 1.55579 -0.00221 0.03322
 F -2.37220 -0.89511 -0.45031
 F 1.21955 -2.22451 -0.40364
 H -0.52815 1.44391 0.75126
 H 1.32656 0.74557 0.77801
 H -0.76700 1.36162 -0.95717
 H 1.48691 0.48859 -0.91595
 H -2.18960 1.41335 0.13779
 H 2.56673 -0.39451 0.21352
13
bifur_IRC_Distances_noMW_output/new_data/bifur_traj4_Distances point 120
C -1.22338 -0.46245 0.03782
 C 0.61723 -1.14414 0.06125
 C -0.52645 -1.37558 0.73274
 C -1.15982 1.03030 -0.00910
 C 1.54609 0.00381 0.03305
 F -2.37461 -0.89651 -0.45579
 F 1.21921 -2.23033 -0.40778
 H -0.51061 1.43903 0.75046
 H 1.31057 0.75438 0.77636
 H -0.75326 1.35671 -0.95739
 H 1.47384 0.49467 -0.91688
 H -2.18193 1.41581 0.14021
 H 2.56311 -0.38570 0.21505
13
bifur_IRC_Distances_noMW_output/new_data/bifur_traj4_Distances point 121
C -1.22030 -0.46658 0.03826
 C 0.61186 -1.14591 0.06186
 C -0.52931 -1.38313 0.74136
 C -1.14788 1.02734 -0.00860
 C 1.53550 0.01034 0.03287
 F -2.37724 -0.89808 -0.46166
 F 1.21885 -2.23658 -0.41227
 H -0.49146 1.43372 0.74959
 H 1.29309 0.76396 0.77460
 H -0.73825 1.35136 -0.95764
 H 1.45957 0.50129 -0.91788
 H -2.17360 1.41846 0.14282
 H 2.55916 -0.37619 0.21670
13
bifur_IRC_Distances_noMW_output/new_data/bifur_traj4_Distances point 122
C -1.22030 -0.46658 0.03826
 C 0.61186 -1.14591 0.06186
 C -0.52931 -1.38313 0.74136
 C -1.14788 1.02734 -0.00860
 C 1.53550 0.01034 0.03287
 F -2.37724 -0.89808 -0.46166
 F 1.21885 -2.23658 -0.41227
 H -0.49146 1.43372 0.74959
 H 1.29309 0.76396 0.77460
 H -0.73825 1.35136 -0.95764
 H 1.45957 0.50129 -0.91788
 H -2.17360 1.41846 0.14282
 H 2.55916 -0.37619 0.21670
13
bifur_IRC_Distances_noMW_output/new_data/bifur_traj4_Distances point 123
C -1.21462 -0.47414 0.03906
 C 0.60200 -1.14907 0.06292
 C -0.53449 -1.39681 0.75689
 C -1.12592 1.02189 -0.00771
 C 1.51601 0.02227 0.03256
 F -2.38207 -0.90104 -0.47217
 F 1.21824 -2.24783 -0.42044
 H -0.45621 1.42398 0.74804
 H 1.26089 0.78147 0.77148
 H -0.71063 1.34159 -0.95817
 H 1.43332 0.51341 -0.91973
 H -2.15842 1.42321 0.14754
 H 2.55190 -0.35893 0.21972
13
bifur_IRC_Distances_noMW_output/new_data/bifur_traj4_Distances point 124
C -1.21254 -0.47689 0.03935
 C 0.59841 -1.15018 0.06330
 C -0.53635 -1.40174 0.76246
 C -1.11791 1.01991 -0.00740
 C 1.50890 0.02659 0.03245
 F -2.38383 -0.90215 -0.47592
 F 1.21803 -2.25186 -0.42339
 H -0.44334 1.42043 0.74749
 H 1.24911 0.78783 0.77039
 H -0.70053 1.33805 -0.95838
 H 1.42372 0.51782 -0.92039
 H -2.15292 1.42491 0.14923
 H 2.54926 -0.35271 0.22081
13
bifur_IRC_Distances_noMW_output/new_data/bifur_traj4_Distances point 125
C -1.21120 -0.47866 0.03954
 C 0.59610 -1.15089 0.06354
 C -0.53754 -1.40489 0.76601
 C -1.11276 1.01863 -0.00720
 C 1.50431 0.02937 0.03239
 F -2.38496 -0.90287 -0.47831
 F 1.21789 -2.25443 -0.42528
 H -0.43505 1.41816 0.74714
 H 1.24153 0.79191 0.76969
 H -0.69403 1.33577 -0.95852
 H 1.41755 0.52065 -0.92082
 H -2.14939 1.42599 0.15032
 H 2.54755 -0.34873 0.22151
13
bifur_IRC_Distances_noMW_output/new_data/bifur_traj4_Distances point 126
C -1.21052 -0.47955 0.03963
 C 0.59494 -1.15125 0.06366
 C -0.53814 -1.40648 0.76780
 C -1.11016 1.01798 -0.00710
 C 1.50200 0.03077 0.03235
 F -2.38553 -0.90324 -0.47951
 F 1.21782 -2.25572 -0.42623
 H -0.43087 1.41701 0.74696
 H 1.23771 0.79396 0.76934
 H -0.69076 1.33462 -0.95859
 H 1.41443 0.52208 -0.92104
 H -2.14761 1.42654 0.15086
 H 2.54669 -0.34672 0.22186
13
bifur_IRC_Distances_noMW_output/new_data/bifur_traj4_Distances point 127
C -1.21025 -0.47990 0.03967
 C 0.59447 -1.15139 0.06371
 C -0.53838 -1.40711 0.76851
 C -1.10912 1.01773 -0.00706
 C 1.50108 0.03133 0.03234
 F -2.38576 -0.90339 -0.47999
 F 1.21780 -2.25624 -0.42661
 H -0.42919 1.41655 0.74689
 H 1.23618 0.79478 0.76921
 H -0.68945 1.33416 -0.95862
 H 1.41319 0.52265 -0.92113
 H -2.14690 1.42675 0.15108
 H 2.54635 -0.34592 0.22200
13
bifur_IRC_Distances_noMW_output/new_data/bifur_traj4_Distances point 128
C -1.21008 -0.48012 0.03969
 C 0.59419 -1.15148 0.06374
 C -0.53853 -1.40749 0.76894
 C -1.10850 1.01757 -0.00704
 C 1.50052 0.03166 0.03233
 F -2.38590 -0.90348 -0.48027
 F 1.21778 -2.25655 -0.42684
 H -0.42819 1.41628 0.74685
 H 1.23526 0.79528 0.76912
 H -0.68866 1.33389 -0.95863
 H 1.41244 0.52299 -0.92118
 H -2.14648 1.42688 0.15121
 H 2.54614 -0.34544 0.22209
13
bifur_IRC_Distances_noMW_output/new_data/bifur_traj4_Distances point 129
C -1.20975 -0.48055 0.03974
 C 0.59362 -1.15165 0.06379
 C -0.53882 -1.40826 0.76980
 C -1.10724 1.01726 -0.00699
 C 1.49940 0.03234 0.03232
 F -2.38618 -0.90366 -0.48085
 F 1.21775 -2.25717 -0.42730
 H -0.42616 1.41572 0.74677
 H 1.23340 0.79627 0.76896
 H -0.68707 1.33333 -0.95867
 H 1.41092 0.52369 -0.92128
 H -2.14561 1.42714 0.15147
 H 2.54573 -0.34447 0.22226
13
bifur_IRC_Distances_noMW_output/new_data/bifur_traj4_Distances point 130
C -1.20904 -0.48149 0.03984
 C 0.59240 -1.15202 0.06392
 C -0.53945 -1.40993 0.77168
 C -1.10449 1.01658 -0.00688
 C 1.49696 0.03381 0.03228
 F -2.38678 -0.90405 -0.48211
 F 1.21768 -2.25852 -0.42831
 H -0.42174 1.41451 0.74658
 H 1.22935 0.79844 0.76859
 H -0.68360 1.33212 -0.95875
 H 1.40763 0.52519 -0.92151
 H -2.14374 1.42771 0.15205
 H 2.54482 -0.34237 0.22263
13
bifur_IRC_Distances_noMW_output/new_data/bifur_traj4_Distances point 131
C -1.20780 -0.48310 0.04001
 C 0.59028 -1.15265 0.06413
 C -0.54053 -1.41279 0.77489
 C -1.09977 1.01541 -0.00670
 C 1.49275 0.03635 0.03222
 F -2.38781 -0.90473 -0.48426
 F 1.21756 -2.26084 -0.43003
 H -0.41413 1.41243 0.74627
 H 1.22239 0.80217 0.76798
 H -0.67764 1.33004 -0.95889
 H 1.40196 0.52778 -0.92191
 H -2.14053 1.42869 0.15303
 H 2.54326 -0.33875 0.22326
13
bifur_IRC_Distances_noMW_output/new_data/bifur_traj4_Distances point 132
C -1.20599 -0.48545 0.04026
 C 0.58720 -1.15357 0.06444
 C -0.54210 -1.41694 0.77954
 C -1.09288 1.01370 -0.00645
 C 1.48661 0.04003 0.03214
 F -2.38932 -0.90573 -0.48736
 F 1.21739 -2.26420 -0.43253
 H -0.40303 1.40940 0.74581
 H 1.21223 0.80759 0.76709
 H -0.66894 1.32702 -0.95909
 H 1.39370 0.53155 -0.92248
 H -2.13585 1.43010 0.15445
 H 2.54098 -0.33350 0.22419
13
bifur_IRC_Distances_noMW_output/new_data/bifur_traj4_Distances point 133
C -1.20599 -0.48545 0.04026
 C 0.58720 -1.15357 0.06444
 C -0.54210 -1.41694 0.77954
 C -1.09288 1.01370 -0.00645
 C 1.48662 0.04003 0.03214
 F -2.38932 -0.90573 -0.48736
 F 1.21739 -2.26420 -0.43253
 H -0.40304 1.40940 0.74581
 H 1.21223 0.80759 0.76709
 H -0.66894 1.32702 -0.95909
 H 1.39370 0.53155 -0.92248
 H -2.13585 1.43010 0.15445
 H 2.54098 -0.33350 0.22419
13
bifur_IRC_Distances_noMW_output/new_data/bifur_traj4_Distances point 134
C -1.20089 -0.49203 0.04095
 C 0.57856 -1.15607 0.06527
 C -0.54646 -1.42848 0.79242
 C -1.07355 1.00891 -0.00574
 C 1.46938 0.05032 0.03191
 F -2.39353 -0.90862 -0.49592
 F 1.21692 -2.27346 -0.43949
 H -0.37185 1.40092 0.74455
 H 1.18365 0.82274 0.76467
 H -0.64449 1.31857 -0.95971
 H 1.37046 0.54210 -0.92408
 H -2.12280 1.43399 0.15840
 H 2.53460 -0.31890 0.22676
13
bifur_IRC_Distances_noMW_output/new_data/bifur_traj4_Distances point 135
C -1.19807 -0.49565 0.04133
 C 0.57380 -1.15741 0.06572
 C -0.54883 -1.43476 0.79940
 C -1.06289 1.00627 -0.00536
 C 1.45986 0.05596 0.03180
 F -2.39583 -0.91025 -0.50053
 F 1.21667 -2.27846 -0.44329
 H -0.35465 1.39627 0.74388
 H 1.16788 0.83104 0.76339
 H -0.63100 1.31394 -0.96007
 H 1.35765 0.54790 -0.92497
 H -2.11566 1.43609 0.16055
 H 2.53108 -0.31094 0.22816
13
bifur_IRC_Distances_noMW_output/new_data/bifur_traj4_Distances point 136
C -1.19547 -0.49895 0.04168
 C 0.56944 -1.15862 0.06612
 C -0.55098 -1.44048 0.80572
 C -1.05313 1.00386 -0.00501
 C 1.45115 0.06111 0.03169
 F -2.39794 -0.91178 -0.50470
 F 1.21644 -2.28298 -0.44675
 H -0.33889 1.39203 0.74327
 H 1.15341 0.83862 0.76224
 H -0.61864 1.30972 -0.96042
 H 1.34590 0.55319 -0.92577
 H -2.10915 1.43799 0.16250
 H 2.52786 -0.30370 0.22943
13
bifur_IRC_Distances_noMW_output/new_data/bifur_traj4_Distances point 137
C -1.19336 -0.50163 0.04197
 C 0.56590 -1.15958 0.06644
 C -0.55272 -1.44509 0.81082
 C -1.04519 1.00190 -0.00474
 C 1.44405 0.06528 0.03161
 F -2.39964 -0.91304 -0.50805
 F 1.21626 -2.28662 -0.44955
 H -0.32605 1.38859 0.74278
 H 1.14162 0.84476 0.76133
 H -0.60857 1.30629 -0.96071
 H 1.33633 0.55749 -0.92643
 H -2.10387 1.43951 0.16407
 H 2.52524 -0.29784 0.23046
13
bifur_IRC_Distances_noMW_output/new_data/bifur_traj4_Distances point 138
C -1.19197 -0.50338 0.04215
 C 0.56359 -1.16020 0.06665
 C -0.55385 -1.44809 0.81411
 C -1.04002 1.00063 -0.00456
 C 1.43942 0.06799 0.03156
 F -2.40074 -0.91388 -0.51021
 F 1.21614 -2.28897 -0.45137
 H -0.31769 1.38635 0.74247
 H 1.13394 0.84875 0.76075
 H -0.60201 1.30407 -0.96091
 H 1.33010 0.56028 -0.92686
 H -2.10044 1.44049 0.16509
 H 2.52353 -0.29404 0.23113
13
bifur_IRC_Distances_noMW_output/new_data/bifur_traj4_Distances point 139
C -1.19163 -0.50381 0.04219
 C 0.56302 -1.16035 0.06670
 C -0.55413 -1.44882 0.81492
 C -1.03875 1.00031 -0.00452
 C 1.43829 0.06865 0.03155
 F -2.40102 -0.91408 -0.51074
 F 1.21611 -2.28954 -0.45181
 H -0.31564 1.38580 0.74239
 H 1.13206 0.84973 0.76060
 H -0.60040 1.30352 -0.96096
 H 1.32857 0.56097 -0.92696
 H -2.09960 1.44073 0.16534
 H 2.52311 -0.29311 0.23130
13
bifur_IRC_Distances_noMW_output/new_data/bifur_traj4_Distances point 140
C -1.19252 -0.50268 0.04208
 C 0.56451 -1.15996 0.06656
 C -0.55340 -1.44690 0.81280
 C -1.04208 1.00114 -0.00463
 C 1.44127 0.06691 0.03158
 F -2.40030 -0.91354 -0.50935
 F 1.21619 -2.28803 -0.45064
 H -0.32102 1.38724 0.74260
 H 1.13701 0.84716 0.76098
 H -0.60463 1.30496 -0.96083
 H 1.33259 0.55917 -0.92669
 H -2.10181 1.44010 0.16469
 H 2.52421 -0.29556 0.23087
13
bifur_IRC_Distances_noMW_output/new_data/bifur_traj4_Distances point 141
C -1.19451 -0.50018 0.04181
 C 0.56782 -1.15906 0.06627
 C -0.55178 -1.44259 0.80805
 C -1.04951 1.00297 -0.00489
 C 1.44791 0.06301 0.03166
 F -2.39871 -0.91235 -0.50623
 F 1.21636 -2.28465 -0.44803
 H -0.33303 1.39046 0.74305
 H 1.14803 0.84142 0.76182
 H -0.61404 1.30815 -0.96055
 H 1.34153 0.55515 -0.92607
 H -2.10674 1.43868 0.16322
 H 2.52666 -0.30102 0.22990
13
bifur_IRC_Distances_noMW_output/new_data/bifur_traj4_Distances point 142
C -1.19725 -0.49669 0.04144
 C 0.57242 -1.15780 0.06585
 C -0.54951 -1.43657 0.80139
 C -1.05982 1.00551 -0.00525
 C 1.45712 0.05758 0.03176
 F -2.39650 -0.91073 -0.50185
 F 1.21660 -2.27989 -0.44438
 H -0.34969 1.39494 0.74369
 H 1.16332 0.83343 0.76302
 H -0.62711 1.31261 -0.96018
 H 1.35395 0.54957 -0.92522
 H -2.11361 1.43669 0.16116
 H 2.53006 -0.30865 0.22856
13
bifur_IRC_Distances_noMW_output/new_data/bifur_traj4_Distances point 143
C -1.20046 -0.49259 0.04101
 C 0.57782 -1.15628 0.06534
 C -0.54682 -1.42945 0.79350
 C -1.07190 1.00850 -0.00568
 C 1.46791 0.05120 0.03190
 F -2.39388 -0.90887 -0.49663
 F 1.21688 -2.27424 -0.44008
 H -0.36920 1.40020 0.74445
 H 1.18122 0.82402 0.76447
 H -0.64240 1.31785 -0.95977
 H 1.36848 0.54300 -0.92422
 H -2.12170 1.43432 0.15873
 H 2.53405 -0.31767 0.22697
13
bifur_IRC_Distances_noMW_output/new_data/bifur_traj4_Distances point 144
C -1.20046 -0.49259 0.04101
 C 0.57782 -1.15628 0.06534
 C -0.54682 -1.42945 0.79350
 C -1.07190 1.00850 -0.00568
 C 1.46791 0.05120 0.03190
 F -2.39388 -0.90887 -0.49663
 F 1.21688 -2.27424 -0.44008
 H -0.36920 1.40020 0.74445
 H 1.18122 0.82402 0.76447
 H -0.64241 1.31785 -0.95977
 H 1.36848 0.54300 -0.92422
 H -2.12170 1.43432 0.15873
 H 2.53405 -0.31767 0.22697
13
bifur_IRC_Distances_noMW_output/new_data/bifur_traj4_Distances point 145
C -1.20730 -0.48376 0.04008
 C 0.58942 -1.15291 0.06422
 C -0.54097 -1.41394 0.77619
 C -1.09785 1.01493 -0.00663
 C 1.49104 0.03737 0.03220
 F -2.38823 -0.90501 -0.48512
 F 1.21751 -2.26178 -0.43073
 H -0.41104 1.41159 0.74614
 H 1.21956 0.80368 0.76773
 H -0.67522 1.32920 -0.95894
 H 1.39966 0.52883 -0.92207
 H -2.13923 1.42908 0.15342
 H 2.54263 -0.33729 0.22352
13
bifur_IRC_Distances_noMW_output/new_data/bifur_traj4_Distances point 146
C -1.21053 -0.47953 0.03963
 C 0.59496 -1.15124 0.06366
 C -0.53813 -1.40645 0.76776
 C -1.11021 1.01800 -0.00710
 C 1.50205 0.03074 0.03235
 F -2.38552 -0.90324 -0.47949
 F 1.21783 -2.25570 -0.42622
 H -0.43095 1.41703 0.74697
 H 1.23778 0.79392 0.76935
 H -0.69082 1.33464 -0.95859
 H 1.41449 0.52205 -0.92104
 H -2.14765 1.42652 0.15085
 H 2.54671 -0.34676 0.22185
13
bifur_IRC_Distances_noMW_output/new_data/bifur_traj4_Distances point 147
C -1.21344 -0.47571 0.03922
 C 0.59996 -1.14970 0.06314
 C -0.53555 -1.39962 0.76006
 C -1.12137 1.02076 -0.00753
 C 1.51196 0.02473 0.03250
 F -2.38308 -0.90167 -0.47431
 F 1.21812 -2.25013 -0.42212
 H -0.44889 1.42196 0.74773
 H 1.25419 0.78509 0.77086
 H -0.70488 1.33957 -0.95828
 H 1.42786 0.51592 -0.92011
 H -2.15528 1.42418 0.14851
 H 2.55040 -0.35539 0.22034
13
bifur_IRC_Distances_noMW_output/new_data/bifur_traj4_Distances point 148
C -1.21591 -0.47244 0.03888
 C 0.60422 -1.14836 0.06269
 C -0.53332 -1.39374 0.75341
 C -1.13088 1.02312 -0.00791
 C 1.52042 0.01958 0.03263
 F -2.38098 -0.90036 -0.46983
 F 1.21837 -2.24532 -0.41860
 H -0.46418 1.42617 0.74839
 H 1.26817 0.77752 0.77217
 H -0.71687 1.34380 -0.95804
 H 1.43925 0.51068 -0.91931
 H -2.16183 1.42215 0.14648
 H 2.55354 -0.36280 0.21904
13
bifur_IRC_Distances_noMW_output/new_data/bifur_traj4_Distances point 149
C -1.21784 -0.46987 0.03860
 C 0.60757 -1.14730 0.06233
 C -0.53157 -1.38910 0.74815
 C -1.13834 1.02497 -0.00821
 C 1.52704 0.01553 0.03273
 F -2.37934 -0.89935 -0.46627
 F 1.21858 -2.24150 -0.41583
 H -0.47616 1.42948 0.74891
 H 1.27912 0.77158 0.77323
 H -0.72626 1.34711 -0.95786
 H 1.44818 0.50656 -0.91868
 H -2.16699 1.42054 0.14488
 H 2.55601 -0.36866 0.21802
13
bifur_IRC_Distances_noMW_output/new_data/bifur_traj4_Distances point 150
C -1.21912 -0.46817 0.03842
 C 0.60979 -1.14658 0.06208
 C -0.53040 -1.38602 0.74464
 C -1.14328 1.02620 -0.00841
 C 1.53142 0.01285 0.03280
 F -2.37825 -0.89869 -0.46389
 F 1.21872 -2.23896 -0.41399
 H -0.48408 1.43167 0.74926
 H 1.28635 0.76764 0.77393
 H -0.73247 1.34931 -0.95774
 H 1.45408 0.50384 -0.91827
 H -2.17040 1.41946 0.14382
 H 2.55764 -0.37255 0.21734
13
bifur_IRC_Distances_noMW_output/new_data/bifur_traj4_Distances point 151
C -1.21969 -0.46740 0.03834
 C 0.61079 -1.14626 0.06197
 C -0.52987 -1.38462 0.74305
 C -1.14551 1.02675 -0.00850
 C 1.53340 0.01163 0.03284
 F -2.37776 -0.89839 -0.46281
 F 1.21879 -2.23781 -0.41315
 H -0.48766 1.43266 0.74942
 H 1.28962 0.76585 0.77425
 H -0.73527 1.35031 -0.95769
 H 1.45675 0.50260 -0.91808
 H -2.17195 1.41898 0.14334
 H 2.55838 -0.37431 0.21703
13
bifur_IRC_Distances_noMW_output/new_data/bifur_traj4_Distances point 152
C -1.21971 -0.46738 0.03834
 C 0.61082 -1.14625 0.06197
 C -0.52986 -1.38458 0.74301
 C -1.14556 1.02676 -0.00850
 C 1.53345 0.01160 0.03284
 F -2.37775 -0.89838 -0.46279
 F 1.21879 -2.23778 -0.41313
 H -0.48775 1.43269 0.74943
 H 1.28970 0.76581 0.77426
 H -0.73534 1.35033 -0.95769
 H 1.45681 0.50257 -0.91808
 H -2.17199 1.41897 0.14332
 H 2.55840 -0.37435 0.21702
13
bifur_IRC_Distances_noMW_output/new_data/bifur_traj4_Distances point 153
C -1.21938 -0.46781 0.03839
 C 0.61026 -1.14643 0.06203
 C -0.53016 -1.38537 0.74391
 C -1.14431 1.02645 -0.00845
 C 1.53234 0.01228 0.03282
 F -2.37803 -0.89855 -0.46339
 F 1.21875 -2.23843 -0.41360
 H -0.48574 1.43213 0.74934
 H 1.28787 0.76681 0.77408
 H -0.73377 1.34977 -0.95772
 H 1.45531 0.50326 -0.91818
 H -2.17112 1.41924 0.14360
 H 2.55798 -0.37336 0.21719
13
bifur_IRC_Distances_noMW_output/new_data/bifur_traj4_Distances point 154
C -1.21894 -0.46840 0.03845
 C 0.60948 -1.14668 0.06212
 C -0.53056 -1.38644 0.74513
 C -1.14260 1.02603 -0.00838
 C 1.53082 0.01322 0.03279
 F -2.37840 -0.89878 -0.46422
 F 1.21870 -2.23931 -0.41424
 H -0.48299 1.43137 0.74922
 H 1.28535 0.76818 0.77383
 H -0.73161 1.34901 -0.95776
 H 1.45326 0.50421 -0.91833
 H -2.16993 1.41961 0.14397
 H 2.55742 -0.37201 0.21743
13
bifur_IRC_Distances_noMW_output/new_data/bifur_traj4_Distances point 155
C -1.21894 -0.46840 0.03845
 C 0.60948 -1.14668 0.06212
 C -0.53056 -1.38644 0.74513
 C -1.14260 1.02603 -0.00838
 C 1.53082 0.01322 0.03279
 F -2.37840 -0.89878 -0.46422
 F 1.21870 -2.23931 -0.41424
 H -0.48299 1.43137 0.74921
 H 1.28535 0.76818 0.77383
 H -0.73161 1.34901 -0.95776
 H 1.45326 0.50421 -0.91833
 H -2.16993 1.41961 0.14397
 H 2.55741 -0.37201 0.21743
13
bifur_IRC_Distances_noMW_output/new_data/bifur_traj4_Distances point 156
C -1.21858 -0.46889 0.03850
 C 0.60885 -1.14689 0.06219
 C -0.53090 -1.38732 0.74613
 C -1.14119 1.02568 -0.00832
 C 1.52957 0.01398 0.03277
 F -2.37871 -0.89897 -0.46490
 F 1.21866 -2.24004 -0.41477
 H -0.48073 1.43075 0.74912
 H 1.28329 0.76930 0.77363
 H -0.72984 1.34838 -0.95779
 H 1.45158 0.50499 -0.91845
 H -2.16896 1.41992 0.14427
 H 2.55695 -0.37090 0.21762
13
bifur_IRC_Distances_noMW_output/new_data/bifur_traj4_Distances point 157
C -1.21917 -0.46809 0.03842
 C 0.60989 -1.14655 0.06207
 C -0.53035 -1.38588 0.74449
 C -1.14350 1.02625 -0.00842
 C 1.53161 0.01273 0.03281
 F -2.37821 -0.89866 -0.46379
 F 1.21873 -2.23885 -0.41391
 H -0.48443 1.43177 0.74928
 H 1.28667 0.76746 0.77396
 H -0.73274 1.34941 -0.95774
 H 1.45434 0.50372 -0.91825
 H -2.17055 1.41942 0.14377
 H 2.55771 -0.37272 0.21731
13
bifur_IRC_Distances_noMW_output/new_data/bifur_traj4_Distances point 158
C -1.22045 -0.46639 0.03824
 C 0.61211 -1.14583 0.06183
 C -0.52917 -1.38278 0.74096
 C -1.14843 1.02748 -0.00862
 C 1.53600 0.01003 0.03288
 F -2.37712 -0.89800 -0.46139
 F 1.21887 -2.23629 -0.41206
 H -0.49235 1.43396 0.74963
 H 1.29391 0.76351 0.77468
 H -0.73895 1.35161 -0.95763
 H 1.46024 0.50098 -0.91784
 H -2.17399 1.41834 0.14270
 H 2.55934 -0.37663 0.21662
13
bifur_IRC_Distances_noMW_output/new_data/bifur_traj4_Distances point 159
C -1.22219 -0.46406 0.03799
 C 0.61514 -1.14483 0.06149
 C -0.52756 -1.37852 0.73611
 C -1.15518 1.02915 -0.00890
 C 1.54197 0.00635 0.03298
 F -2.37563 -0.89712 -0.45809
 F 1.21907 -2.23277 -0.40953
 H -0.50317 1.43696 0.75012
 H 1.30378 0.75811 0.77567
 H -0.74742 1.35463 -0.95748
 H 1.46829 0.49725 -0.91727
 H -2.17868 1.41685 0.14123
 H 2.56157 -0.38199 0.21569
13
bifur_IRC_Distances_noMW_output/new_data/bifur_traj4_Distances point 160
C -1.22412 -0.46145 0.03771
 C 0.61852 -1.14371 0.06110
 C -0.52576 -1.37376 0.73066
 C -1.16269 1.03101 -0.00922
 C 1.54863 0.00224 0.03309
 F -2.37398 -0.89614 -0.45437
 F 1.21930 -2.22881 -0.40670
 H -0.51520 1.44030 0.75066
 H 1.31475 0.75208 0.77679
 H -0.75685 1.35799 -0.95733
 H 1.47726 0.49309 -0.91663
 H -2.18393 1.41517 0.13958
 H 2.56406 -0.38800 0.21465
13
bifur_IRC_Distances_noMW_output/new_data/bifur_traj4_Distances point 161
C -1.22605 -0.45884 0.03744
 C 0.62191 -1.14256 0.06071
 C -0.52394 -1.36895 0.72515
 C -1.17021 1.03287 -0.00954
 C 1.55529 -0.00190 0.03321
 F -2.37232 -0.89518 -0.45060
 F 1.21954 -2.22481 -0.40385
 H -0.52725 1.44366 0.75122
 H 1.32575 0.74602 0.77793
 H -0.76630 1.36137 -0.95718
 H 1.48624 0.48890 -0.91599
 H -2.18921 1.41348 0.13791
 H 2.56655 -0.39406 0.21360
13
bifur_IRC_Distances_noMW_output/new_data/bifur_traj4_Distances point 162
C -1.22784 -0.45640 0.03718
 C 0.62508 -1.14148 0.06034
 C -0.52223 -1.36444 0.71997
 C -1.17723 1.03461 -0.00984
 C 1.56150 -0.00577 0.03333
 F -2.37078 -0.89430 -0.44704
 F 1.21976 -2.22105 -0.40119
 H -0.53847 1.44679 0.75174
 H 1.33598 0.74036 0.77901
 H -0.77509 1.36452 -0.95706
 H 1.49460 0.48500 -0.91540
 H -2.19415 1.41188 0.13635
 H 2.56887 -0.39974 0.21262
13
bifur_IRC_Distances_noMW_output/new_data/bifur_traj4_Distances point 163
C -1.22939 -0.45429 0.03696
 C 0.62782 -1.14053 0.06001
 C -0.52074 -1.36051 0.71545
 C -1.18330 1.03611 -0.01011
 C 1.56686 -0.00912 0.03343
 F -2.36945 -0.89354 -0.44393
 F 1.21997 -2.21777 -0.39888
 H -0.54818 1.44950 0.75219
 H 1.34482 0.73546 0.77996
 H -0.78269 1.36726 -0.95695
 H 1.50183 0.48163 -0.91488
 H -2.19843 1.41049 0.13498
 H 2.57087 -0.40468 0.21177
13
bifur_IRC_Distances_noMW_output/new_data/bifur_traj4_Distances point 164
C -1.23059 -0.45264 0.03678
 C 0.62995 -1.13979 0.05975
 C -0.51958 -1.35744 0.71192
 C -1.18802 1.03728 -0.01032
 C 1.57104 -0.01174 0.03351
 F -2.36841 -0.89296 -0.44149
 F 1.22013 -2.21520 -0.39707
 H -0.55573 1.45161 0.75255
 H 1.35170 0.73164 0.78071
 H -0.78861 1.36939 -0.95688
 H 1.50746 0.47899 -0.91447
 H -2.20178 1.40940 0.13391
 H 2.57243 -0.40854 0.21110
13
bifur_IRC_Distances_noMW_output/new_data/bifur_traj4_Distances point 165
C -1.23136 -0.45159 0.03668
 C 0.63131 -1.13931 0.05958
 C -0.51884 -1.35549 0.70966
 C -1.19102 1.03803 -0.01045
 C 1.57369 -0.01340 0.03356
 F -2.36775 -0.89260 -0.43993
 F 1.22023 -2.21356 -0.39593
 H -0.56051 1.45294 0.75278
 H 1.35606 0.72921 0.78119
 H -0.79236 1.37074 -0.95683
 H 1.51103 0.47732 -0.91422
 H -2.20390 1.40870 0.13323
 H 2.57342 -0.41100 0.21068
13
bifur_IRC_Distances_noMW_output/new_data/bifur_traj4_Distances point 166
C -1.23136 -0.45159 0.03668
 C 0.63131 -1.13931 0.05958
 C -0.51884 -1.35549 0.70966
 C -1.19102 1.03803 -0.01045
 C 1.57369 -0.01340 0.03356
 F -2.36775 -0.89260 -0.43993
 F 1.22023 -2.21356 -0.39593
 H -0.56052 1.45295 0.75278
 H 1.35606 0.72921 0.78119
 H -0.79236 1.37074 -0.95683
 H 1.51103 0.47732 -0.91422
 H -2.20390 1.40870 0.13323
 H 2.57342 -0.41100 0.21068
13
bifur_IRC_Distances_noMW_output/new_data/bifur_traj4_Distances point 167
C -1.23117 -0.45184 0.03670
 C 0.63097 -1.13943 0.05962
 C -0.51902 -1.35596 0.71021
 C -1.19029 1.03784 -0.01042
 C 1.57304 -0.01299 0.03355
 F -2.36791 -0.89269 -0.44031
 F 1.22021 -2.21396 -0.39621
 H -0.55935 1.45262 0.75272
 H 1.35500 0.72980 0.78107
 H -0.79144 1.37041 -0.95684
 H 1.51016 0.47773 -0.91428
 H -2.20338 1.40887 0.13340
 H 2.57318 -0.41040 0.21078
13
bifur_IRC_Distances_noMW_output/new_data/bifur_traj4_Distances point 168
C -1.23025 -0.45310 0.03683
 C 0.62935 -1.14000 0.05982
 C -0.51991 -1.35831 0.71292
 C -1.18668 1.03695 -0.01026
 C 1.56986 -0.01099 0.03348
 F -2.36870 -0.89313 -0.44218
 F 1.22008 -2.21593 -0.39758
 H -0.55359 1.45101 0.75245
 H 1.34975 0.73272 0.78049
 H -0.78693 1.36878 -0.95690
 H 1.50587 0.47974 -0.91459
 H -2.20083 1.40971 0.13421
 H 2.57199 -0.40745 0.21129
13
bifur_IRC_Distances_noMW_output/new_data/bifur_traj4_Distances point 169
C -1.22907 -0.45473 0.03700
 C 0.62724 -1.14073 0.06008
 C -0.52105 -1.36133 0.71640
 C -1.18203 1.03580 -0.01005
 C 1.56574 -0.00842 0.03341
 F -2.36973 -0.89370 -0.44458
 F 1.21992 -2.21846 -0.39936
 H -0.54615 1.44893 0.75210
 H 1.34297 0.73649 0.77976
 H -0.78110 1.36668 -0.95697
 H 1.50032 0.48233 -0.91499
 H -2.19753 1.41078 0.13527
 H 2.57045 -0.40364 0.21194
13
bifur_IRC_Distances_noMW_output/new_data/bifur_traj4_Distances point 170
C -1.22784 -0.45640 0.03718
 C 0.62508 -1.14148 0.06034
 C -0.52223 -1.36444 0.71997
 C -1.17723 1.03461 -0.00984
 C 1.56150 -0.00577 0.03333
 F -2.37078 -0.89430 -0.44704
 F 1.21976 -2.22105 -0.40119
 H -0.53847 1.44679 0.75174
 H 1.33597 0.74037 0.77901
 H -0.77509 1.36452 -0.95706
 H 1.49460 0.48501 -0.91540
 H -2.19414 1.41188 0.13635
 H 2.56886 -0.39973 0.21262
13
bifur_IRC_Distances_noMW_output/new_data/bifur_traj4_Distances point 171
C -1.22676 -0.45787 0.03734
 C 0.62317 -1.14214 0.06056
 C -0.52326 -1.36716 0.72310
 C -1.17299 1.03356 -0.00966
 C 1.55775 -0.00343 0.03326
 F -2.37171 -0.89483 -0.44919
 F 1.21963 -2.22333 -0.40280
 H -0.53169 1.44490 0.75142
 H 1.32980 0.74378 0.77836
 H -0.76978 1.36262 -0.95713
 H 1.48955 0.48736 -0.91576
 H -2.19116 1.41285 0.13729
 H 2.56746 -0.39630 0.21321
13
bifur_IRC_Distances_noMW_output/new_data/bifur_traj4_Distances point 172
C -1.22601 -0.45890 0.03744
 C 0.62184 -1.14259 0.06072
 C -0.52397 -1.36905 0.72526
 C -1.17006 1.03284 -0.00953
 C 1.55515 -0.00181 0.03321
 F -2.37236 -0.89520 -0.45068
 F 1.21953 -2.22490 -0.40391
 H -0.52700 1.44359 0.75121
 H 1.32551 0.74615 0.77790
 H -0.76610 1.36130 -0.95719
 H 1.48605 0.48899 -0.91601
 H -2.18910 1.41351 0.13795
 H 2.56649 -0.39393 0.21362
13
bifur_IRC_Distances_noMW_output/new_data/bifur_traj4_Distances point 173
C -1.22584 -0.45912 0.03747
 C 0.62155 -1.14269 0.06075
 C -0.52413 -1.36946 0.72574
 C -1.16941 1.03268 -0.00950
 C 1.55458 -0.00146 0.03320
 F -2.37250 -0.89529 -0.45100
 F 1.21951 -2.22524 -0.40416
 H -0.52596 1.44330 0.75116
 H 1.32457 0.74667 0.77781
 H -0.76529 1.36101 -0.95720
 H 1.48528 0.48935 -0.91606
 H -2.18864 1.41366 0.13809
 H 2.56628 -0.39341 0.21371
13
bifur_IRC_Distances_noMW_output/new_data/bifur_traj4_Distances point 174
C -1.22659 -0.45810 0.03736
 C 0.62288 -1.14223 0.06060
 C -0.52342 -1.36757 0.72357
 C -1.17235 1.03340 -0.00963
 C 1.55719 -0.00308 0.03325
 F -2.37185 -0.89491 -0.44952
 F 1.21961 -2.22367 -0.40304
 H -0.53067 1.44461 0.75138
 H 1.32887 0.74430 0.77826
 H -0.76898 1.36233 -0.95714
 H 1.48879 0.48772 -0.91581
 H -2.19071 1.41299 0.13744
 H 2.56725 -0.39579 0.21330
13
bifur_IRC_Distances_noMW_output/new_data/bifur_traj4_Distances point 175
C -1.22849 -0.45551 0.03709
 C 0.62623 -1.14108 0.06020
 C -0.52160 -1.36278 0.71807
 C -1.17979 1.03525 -0.00995
 C 1.56377 -0.00718 0.03337
 F -2.37022 -0.89398 -0.44573
 F 1.21985 -2.21967 -0.40021
 H -0.54257 1.44793 0.75193
 H 1.33971 0.73830 0.77941
 H -0.77830 1.36568 -0.95701
 H 1.49766 0.48358 -0.91518
 H -2.19595 1.41129 0.13577
 H 2.56971 -0.40182 0.21226
13
bifur_IRC_Distances_noMW_output/new_data/bifur_traj4_Distances point 176
C -1.23136 -0.45159 0.03668
 C 0.63131 -1.13931 0.05958
 C -0.51884 -1.35548 0.70966
 C -1.19102 1.03803 -0.01045
 C 1.57369 -0.01340 0.03356
 F -2.36775 -0.89260 -0.43993
 F 1.22023 -2.21356 -0.39592
 H -0.56052 1.45295 0.75278
 H 1.35607 0.72921 0.78119
 H -0.79237 1.37074 -0.95683
 H 1.51103 0.47732 -0.91422
 H -2.20390 1.40870 0.13323
 H 2.57342 -0.41100 0.21068
13
bifur_IRC_Distances_noMW_output/new_data/bifur_traj4_Distances point 177
C -1.23136 -0.45159 0.03668
 C 0.63131 -1.13931 0.05958
 C -0.51884 -1.35549 0.70966
 C -1.19102 1.03803 -0.01045
 C 1.57369 -0.01340 0.03356
 F -2.36775 -0.89260 -0.43993
 F 1.22023 -2.21356 -0.39593
 H -0.56052 1.45295 0.75278
 H 1.35606 0.72921 0.78119
 H -0.79236 1.37074 -0.95683
 H 1.51103 0.47732 -0.91422
 H -2.20390 1.40870 0.13323
 H 2.57342 -0.41100 0.21068
13
bifur_IRC_Distances_noMW_output/new_data/bifur_traj4_Distances point 178
C -1.23832 -0.44195 0.03567
 C 0.64375 -1.13482 0.05800
 C -0.51195 -1.33733 0.68862
 C -1.21848 1.04481 -0.01172
 C 1.59792 -0.02872 0.03406
 F -2.36174 -0.88934 -0.42528
 F 1.22126 -2.19827 -0.38535
 H -0.60432 1.46523 0.75490
 H 1.39593 0.70687 0.78572
 H -0.82668 1.38319 -0.95647
 H 1.54368 0.46196 -0.91183
 H -2.22353 1.40219 0.12687
 H 2.58250 -0.43384 0.20680
13
bifur_IRC_Distances_noMW_output/new_data/bifur_traj4_Distances point 179
C -1.24194 -0.43687 0.03515
 C 0.65028 -1.13237 0.05713
 C -0.50828 -1.32764 0.67733
 C -1.23285 1.04835 -0.01241
 C 1.61058 -0.03680 0.03435
 F -2.35862 -0.88770 -0.41734
 F 1.22185 -2.19007 -0.37978
 H -0.62719 1.47167 0.75603
 H 1.41672 0.69512 0.78820
 H -0.84460 1.38973 -0.95633
 H 1.56072 0.45390 -0.91056
 H -2.23391 1.39869 0.12346
 H 2.58724 -0.44601 0.20476
13
bifur_IRC_Distances_noMW_output/new_data/bifur_traj4_Distances point 180
C -1.24551 -0.43182 0.03464
 C 0.65676 -1.12989 0.05623
 C -0.50460 -1.31793 0.66597
 C -1.24707 1.05185 -0.01312
 C 1.62308 -0.04484 0.03466
 F -2.35554 -0.88612 -0.40929
 F 1.22248 -2.18181 -0.37424
 H -0.64979 1.47804 0.75717
 H 1.43724 0.68345 0.79073
 H -0.86230 1.39622 -0.95623
 H 1.57757 0.44590 -0.90928
 H -2.24425 1.39516 0.12001
 H 2.59193 -0.45821 0.20275
13
bifur_IRC_Distances_noMW_output/new_data/bifur_traj4_Distances point 181
C -1.24896 -0.42690 0.03415
 C 0.66307 -1.12741 0.05531
 C -0.50098 -1.30838 0.65476
 C -1.26086 1.05524 -0.01383
 C 1.63519 -0.05268 0.03497
 F -2.35258 -0.88464 -0.40128
 F 1.22313 -2.17367 -0.36885
 H -0.67166 1.48422 0.75828
 H 1.45709 0.67210 0.79326
 H -0.87943 1.40253 -0.95617
 H 1.59388 0.43812 -0.90802
 H -2.25436 1.39167 0.11661
 H 2.59648 -0.47019 0.20079
13
bifur_IRC_Distances_noMW_output/new_data/bifur_traj4_Distances point 182
C -1.25222 -0.42222 0.03370
 C 0.66906 -1.12500 0.05442
 C -0.49750 -1.29922 0.64397
 C -1.27393 1.05844 -0.01452
 C 1.64665 -0.06016 0.03529
 F -2.34979 -0.88327 -0.39350
 F 1.22379 -2.16584 -0.36375
 H -0.69236 1.49009 0.75935
 H 1.47586 0.66130 0.79573
 H -0.89565 1.40853 -0.95614
 H 1.60932 0.43074 -0.90680
 H -2.26400 1.38831 0.11332
 H 2.60078 -0.48170 0.19895
13
bifur_IRC_Distances_noMW_output/new_data/bifur_traj4_Distances point 183
C -1.25520 -0.41791 0.03329
 C 0.67456 -1.12274 0.05356
 C -0.49428 -1.29071 0.63391
 C -1.28591 1.06137 -0.01518
 C 1.65715 -0.06705 0.03560
 F -2.34725 -0.88205 -0.38619
 F 1.22442 -2.15854 -0.35907
 H -0.71132 1.49546 0.76033
 H 1.49304 0.65137 0.79805
 H -0.91050 1.41404 -0.95615
 H 1.62346 0.42395 -0.90566
 H -2.27290 1.38517 0.11024
 H 2.60472 -0.49237 0.19726
13
bifur_IRC_Distances_noMW_output/new_data/bifur_traj4_Distances point 184
C -1.25775 -0.41418 0.03294
 C 0.67931 -1.12076 0.05279
 C -0.49147 -1.28331 0.62515
 C -1.29622 1.06389 -0.01577
 C 1.66616 -0.07300 0.03588
 F -2.34508 -0.88102 -0.37976
 F 1.22500 -2.15219 -0.35506
 H -0.72760 1.50009 0.76117
 H 1.50779 0.64282 0.80010
 H -0.92326 1.41878 -0.95617
 H 1.63560 0.41810 -0.90465
 H -2.28060 1.38244 0.10755
 H 2.60810 -0.50165 0.19583
13
bifur_IRC_Distances_noMW_output/new_data/bifur_traj4_Distances point 185
C -1.25971 -0.41132 0.03268
 C 0.68296 -1.11921 0.05219
 C -0.48929 -1.27758 0.61836
 C -1.30413 1.06581 -0.01623
 C 1.67307 -0.07758 0.03611
 F -2.34342 -0.88025 -0.37475
 F 1.22547 -2.14726 -0.35199
 H -0.74007 1.50363 0.76182
 H 1.51908 0.63624 0.80170
 H -0.93303 1.42243 -0.95620
 H 1.64491 0.41360 -0.90387
 H -2.28653 1.38031 0.10545
 H 2.61070 -0.50883 0.19473
13
bifur_IRC_Distances_noMW_output/new_data/bifur_traj4_Distances point 186
C -1.26102 -0.40938 0.03251
 C 0.68543 -1.11815 0.05177
 C -0.48782 -1.27369 0.61374
 C -1.30946 1.06711 -0.01655
 C 1.67773 -0.08068 0.03626
 F -2.34231 -0.87974 -0.37132
 F 1.22579 -2.14392 -0.34992
 H -0.74847 1.50603 0.76226
 H 1.52668 0.63180 0.80280
 H -0.93962 1.42488 -0.95623
 H 1.65118 0.41057 -0.90333
 H -2.29055 1.37887 0.10402
 H 2.61244 -0.51371 0.19400
13
bifur_IRC_Distances_noMW_output/new_data/bifur_traj4_Distances point 187
C -1.26185 -0.40816 0.03240
 C 0.68698 -1.11748 0.05150
 C -0.48688 -1.27123 0.61081
 C -1.31282 1.06793 -0.01675
 C 1.68066 -0.08263 0.03637
 F -2.34162 -0.87942 -0.36913
 F 1.22599 -2.14180 -0.34863
 H -0.75376 1.50753 0.76253
 H 1.53147 0.62900 0.80349
 H -0.94376 1.42643 -0.95625
 H 1.65513 0.40866 -0.90299
 H -2.29309 1.37795 0.10311
 H 2.61354 -0.51679 0.19354
13
bifur_IRC_Distances_noMW_output/new_data/bifur_traj4_Distances point 188
C -1.26185 -0.40816 0.03240
 C 0.68698 -1.11748 0.05150
 C -0.48688 -1.27123 0.61081
 C -1.31282 1.06793 -0.01675
 C 1.68066 -0.08263 0.03637
 F -2.34162 -0.87942 -0.36914
 F 1.22599 -2.14180 -0.34863
 H -0.75376 1.50753 0.76253
 H 1.53147 0.62900 0.80349
 H -0.94376 1.42643 -0.95625
 H 1.65513 0.40866 -0.90299
 H -2.29308 1.37795 0.10311
 H 2.61354 -0.51679 0.19354
13
bifur_IRC_Distances_noMW_output/new_data/bifur_traj4_Distances point 189
C -1.26281 -0.40674 0.03228
 C 0.68878 -1.11670 0.05119
 C -0.48580 -1.26838 0.60741
 C -1.31670 1.06887 -0.01699
 C 1.68405 -0.08490 0.03649
 F -2.34081 -0.87905 -0.36659
 F 1.22624 -2.13934 -0.34713
 H -0.75988 1.50928 0.76285
 H 1.53700 0.62576 0.80430
 H -0.94856 1.42823 -0.95628
 H 1.65969 0.40645 -0.90259
 H -2.29602 1.37689 0.10206
 H 2.61481 -0.52037 0.19301
13
bifur_IRC_Distances_noMW_output/new_data/bifur_traj4_Distances point 190
C -1.26326 -0.40606 0.03222
 C 0.68964 -1.11633 0.05104
 C -0.48528 -1.26701 0.60579
 C -1.31855 1.06932 -0.01710
 C 1.68567 -0.08598 0.03655
 F -2.34043 -0.87888 -0.36537
 F 1.22635 -2.13816 -0.34642
 H -0.76279 1.51011 0.76300
 H 1.53964 0.62422 0.80469
 H -0.95084 1.42908 -0.95630
 H 1.66187 0.40539 -0.90240
 H -2.29743 1.37638 0.10155
 H 2.61542 -0.52208 0.19276
13
bifur_IRC_Distances_noMW_output/new_data/bifur_traj4_Distances point 191
C -1.26392 -0.40509 0.03214
 C 0.69088 -1.11578 0.05082
 C -0.48453 -1.26504 0.60343
 C -1.32123 1.06997 -0.01726
 C 1.68800 -0.08754 0.03663
 F -2.33988 -0.87863 -0.36361
 F 1.22653 -2.13645 -0.34539
 H -0.76700 1.51131 0.76321
 H 1.54345 0.62198 0.80526
 H -0.95414 1.43032 -0.95632
 H 1.66501 0.40386 -0.90212
 H -2.29945 1.37565 0.10081
 H 2.61629 -0.52456 0.19239
13
bifur_IRC_Distances_noMW_output/new_data/bifur_traj4_Distances point 192
C -1.26496 -0.40353 0.03201
 C 0.69285 -1.11491 0.05047
 C -0.48333 -1.26188 0.59968
 C -1.32548 1.07100 -0.01753
 C 1.69170 -0.09003 0.03677
 F -2.33900 -0.87824 -0.36077
 F 1.22680 -2.13373 -0.34377
 H -0.77368 1.51321 0.76356
 H 1.54949 0.61843 0.80616
 H -0.95938 1.43228 -0.95636
 H 1.66999 0.40144 -0.90168
 H -2.30268 1.37447 0.09964
 H 2.61768 -0.52851 0.19182
13
bifur_IRC_Distances_noMW_output/new_data/bifur_traj4_Distances point 193
C -1.26656 -0.40115 0.03181
 C 0.69587 -1.11357 0.04992
 C -0.48149 -1.25704 0.59390
 C -1.33198 1.07257 -0.01794
 C 1.69736 -0.09384 0.03699
 F -2.33767 -0.87764 -0.35639
 F 1.22723 -2.12955 -0.34130
 H -0.78390 1.51613 0.76408
 H 1.55873 0.61300 0.80756
 H -0.96739 1.43528 -0.95642
 H 1.67761 0.39773 -0.90098
 H -2.30763 1.37266 0.09782
 H 2.61980 -0.53458 0.19095
13
bifur_IRC_Distances_noMW_output/new_data/bifur_traj4_Distances point 194
C -1.26872 -0.39791 0.03156
 C 0.69999 -1.11172 0.04914
 C -0.47897 -1.25040 0.58597
 C -1.34081 1.07471 -0.01852
 C 1.70505 -0.09903 0.03731
 F -2.33588 -0.87685 -0.35033
 F 1.22784 -2.12381 -0.33796
 H -0.79776 1.52009 0.76479
 H 1.57126 0.60561 0.80950
 H -0.97826 1.43937 -0.95653
 H 1.68796 0.39267 -0.90002
 H -2.31439 1.37018 0.09531
 H 2.62268 -0.54290 0.18979
13
bifur_IRC_Distances_noMW_output/new_data/bifur_traj4_Distances point 195
C -1.27126 -0.39408 0.03127
 C 0.70483 -1.10951 0.04820
 C -0.47598 -1.24252 0.57655
 C -1.35118 1.07721 -0.01922
 C 1.71407 -0.10516 0.03770
 F -2.33379 -0.87595 -0.34304
 F 1.22859 -2.11699 -0.33410
 H -0.81402 1.52474 0.76561
 H 1.58596 0.59691 0.81182
 H -0.99102 1.44417 -0.95668
 H 1.70010 0.38672 -0.89885
 H -2.32237 1.36723 0.09230
 H 2.62606 -0.55277 0.18845
13
bifur_IRC_Distances_noMW_output/new_data/bifur_traj4_Distances point 196
C -1.27391 -0.39005 0.03099
 C 0.70993 -1.10714 0.04717
 C -0.47280 -1.23417 0.56655
 C -1.36205 1.07982 -0.01999
 C 1.72351 -0.11161 0.03814
 F -2.33162 -0.87503 -0.33520
 F 1.22941 -2.10976 -0.33013
 H -0.83104 1.52962 0.76644
 H 1.60134 0.58778 0.81432
 H -1.00438 1.44920 -0.95686
 H 1.71281 0.38047 -0.89758
 H -2.33077 1.36409 0.08907
 H 2.62959 -0.56322 0.18708
13
bifur_IRC_Distances_noMW_output/new_data/bifur_traj4_Distances point 197
C -1.27650 -0.38608 0.03074
 C 0.71494 -1.10478 0.04610
 C -0.46965 -1.22589 0.55662
 C -1.37272 1.08238 -0.02078
 C 1.73276 -0.11797 0.03861
 F -2.32952 -0.87415 -0.32730
 F 1.23025 -2.10258 -0.32632
 H -0.84770 1.53441 0.76724
 H 1.61639 0.57881 0.81683
 H -1.01747 1.45413 -0.95708
 H 1.72525 0.37433 -0.89627
 H -2.33907 1.36097 0.08582
 H 2.63304 -0.57359 0.18579
13
bifur_IRC_Distances_noMW_output/new_data/bifur_traj4_Distances point 198
C -1.27895 -0.38232 0.03053
 C 0.71969 -1.10249 0.04505
 C -0.46663 -1.21797 0.54711
 C -1.38280 1.08479 -0.02156
 C 1.74149 -0.12401 0.03909
 F -2.32755 -0.87334 -0.31960
 F 1.23108 -2.09570 -0.32283
 H -0.86343 1.53894 0.76797
 H 1.63060 0.57032 0.81926
 H -1.02983 1.45879 -0.95731
 H 1.73699 0.36851 -0.89498
 H -2.34695 1.35799 0.08265
 H 2.63630 -0.58350 0.18462
13
bifur_IRC_Distances_noMW_output/new_data/bifur_traj4_Distances point 199
C -1.27895 -0.38232 0.03053
 C 0.71969 -1.10249 0.04505
 C -0.46663 -1.21797 0.54711
 C -1.38280 1.08479 -0.02156
 C 1.74149 -0.12401 0.03909
 F -2.32755 -0.87334 -0.31960
 F 1.23108 -2.09570 -0.32283
 H -0.86343 1.53894 0.76797
 H 1.63060 0.57032 0.81926
 H -1.02983 1.45879 -0.95731
 H 1.73699 0.36851 -0.89498
 H -2.34695 1.35799 0.08265
 H 2.63630 -0.58350 0.18462
13
bifur_IRC_Distances_noMW_output/new_data/bifur_traj4_Distances point 200
C -1.28318 -0.37574 0.03025
 C 0.72797 -1.09844 0.04308
 C -0.46132 -1.20402 0.53036
 C -1.40029 1.08895 -0.02300
 C 1.75660 -0.13454 0.04002
 F -2.32420 -0.87201 -0.30570
 F 1.23260 -2.08359 -0.31708
 H -0.89063 1.54679 0.76914
 H 1.65518 0.55559 0.82364
 H -1.05124 1.46686 -0.95778
 H 1.75730 0.35836 -0.89258
 H -2.36073 1.35272 0.07694
 H 2.64192 -0.60093 0.18273
13
bifur_IRC_Distances_noMW_output/new_data/bifur_traj4_Distances point 201
C -1.28485 -0.37312 0.03017
 C 0.73126 -1.09679 0.04224
 C -0.45918 -1.19841 0.52362
 C -1.40722 1.09060 -0.02361
 C 1.76259 -0.13874 0.04043
 F -2.32289 -0.87150 -0.29996
 F 1.23323 -2.07872 -0.31494
 H -0.90140 1.54992 0.76957
 H 1.66492 0.54974 0.82543
 H -1.05972 1.47006 -0.95801
 H 1.76534 0.35432 -0.89156
 H -2.36623 1.35060 0.07458
 H 2.64415 -0.60794 0.18204
13
bifur_IRC_Distances_noMW_output/new_data/bifur_traj4_Distances point 202
C -1.28613 -0.37111 0.03012
 C 0.73379 -1.09551 0.04158
 C -0.45753 -1.19409 0.51842
 C -1.41253 1.09185 -0.02409
 C 1.76717 -0.14197 0.04076
 F -2.32190 -0.87112 -0.29548
 F 1.23373 -2.07496 -0.31336
 H -0.90964 1.55231 0.76988
 H 1.67237 0.54526 0.82683
 H -1.06622 1.47250 -0.95819
 H 1.77149 0.35122 -0.89075
 H -2.37045 1.34896 0.07273
 H 2.64585 -0.61335 0.18154
13
bifur_IRC_Distances_noMW_output/new_data/bifur_traj4_Distances point 203
C -1.28693 -0.36986 0.03010
 C 0.73536 -1.09471 0.04116
 C -0.45650 -1.19139 0.51517
 C -1.41583 1.09263 -0.02440
 C 1.77002 -0.14398 0.04097
 F -2.32128 -0.87089 -0.29264
 F 1.23405 -2.07262 -0.31241
 H -0.91475 1.55380 0.77006
 H 1.67699 0.54248 0.82771
 H -1.07026 1.47402 -0.95831
 H 1.77531 0.34929 -0.89023
 H -2.37308 1.34794 0.07156
 H 2.64690 -0.61672 0.18124
13
bifur_IRC_Distances_noMW_output/new_data/bifur_traj4_Distances point 204
C -1.28719 -0.36944 0.03009
 C 0.73590 -1.09444 0.04101
 C -0.45615 -1.19047 0.51408
 C -1.41695 1.09290 -0.02451
 C 1.77098 -0.14466 0.04105
 F -2.32107 -0.87081 -0.29168
 F 1.23415 -2.07182 -0.31209
 H -0.91648 1.55430 0.77012
 H 1.67855 0.54154 0.82801
 H -1.07162 1.47453 -0.95835
 H 1.77660 0.34864 -0.89006
 H -2.37397 1.34760 0.07117
 H 2.64726 -0.61786 0.18115
13
bifur_IRC_Distances_noMW_output/new_data/bifur_traj4_Distances point 205
C -1.28700 -0.36974 0.03009
 C 0.73551 -1.09464 0.04112
 C -0.45640 -1.19113 0.51487
 C -1.41614 1.09271 -0.02443
 C 1.77028 -0.14417 0.04099
 F -2.32122 -0.87086 -0.29238
 F 1.23408 -2.07240 -0.31232
 H -0.91523 1.55394 0.77008
 H 1.67742 0.54222 0.82780
 H -1.07063 1.47416 -0.95832
 H 1.77567 0.34911 -0.89018
 H -2.37333 1.34785 0.07145
 H 2.64700 -0.61703 0.18122
13
bifur_IRC_Distances_noMW_output/new_data/bifur_traj4_Distances point 206
C -1.28647 -0.37058 0.03011
 C 0.73446 -1.09517 0.04140
 C -0.45709 -1.19294 0.51703
 C -1.41394 1.09219 -0.02422
 C 1.76839 -0.14283 0.04085
 F -2.32163 -0.87102 -0.29427
 F 1.23387 -2.07396 -0.31295
 H -0.91183 1.55295 0.76996
 H 1.67434 0.54407 0.82721
 H -1.06794 1.47315 -0.95824
 H 1.77313 0.35040 -0.89053
 H -2.37158 1.34853 0.07223
 H 2.64630 -0.61479 0.18141
13
bifur_IRC_Distances_noMW_output/new_data/bifur_traj4_Distances point 207
C -1.28573 -0.37175 0.03013
 C 0.73299 -1.09592 0.04179
 C -0.45805 -1.19546 0.52006
 C -1.41086 1.09146 -0.02394
 C 1.76573 -0.14095 0.04065
 F -2.32221 -0.87124 -0.29690
 F 1.23357 -2.07615 -0.31385
 H -0.90704 1.55155 0.76978
 H 1.67002 0.54667 0.82639
 H -1.06417 1.47173 -0.95813
 H 1.76955 0.35220 -0.89101
 H -2.36912 1.34948 0.07332
 H 2.64531 -0.61164 0.18169
13
bifur_IRC_Distances_noMW_output/new_data/bifur_traj4_Distances point 208
C -1.28488 -0.37309 0.03017
 C 0.73131 -1.09677 0.04223
 C -0.45915 -1.19833 0.52352
 C -1.40732 1.09062 -0.02362
 C 1.76268 -0.13880 0.04043
 F -2.32287 -0.87149 -0.29988
 F 1.23324 -2.07865 -0.31491
 H -0.90156 1.54996 0.76958
 H 1.66506 0.54966 0.82546
 H -1.05985 1.47010 -0.95801
 H 1.76546 0.35426 -0.89155
 H -2.36631 1.35057 0.07454
 H 2.64418 -0.60805 0.18203
13
bifur_IRC_Distances_noMW_output/new_data/bifur_traj4_Distances point 209
C -1.28402 -0.37443 0.03020
 C 0.72962 -1.09761 0.04266
 C -0.46025 -1.20121 0.52698
 C -1.40377 1.08978 -0.02330
 C 1.75961 -0.13665 0.04022
 F -2.32354 -0.87175 -0.30284
 F 1.23292 -2.08115 -0.31599
 H -0.89605 1.54836 0.76936
 H 1.66007 0.55265 0.82454
 H -1.05550 1.46847 -0.95789
 H 1.76134 0.35633 -0.89208
 H -2.36349 1.35166 0.07576
 H 2.64304 -0.60445 0.18238
13
bifur_IRC_Distances_noMW_output/new_data/bifur_traj4_Distances point 210
C -1.28402 -0.37443 0.03020
 C 0.72962 -1.09761 0.04266
 C -0.46025 -1.20121 0.52698
 C -1.40377 1.08978 -0.02330
 C 1.75961 -0.13665 0.04022
 F -2.32354 -0.87175 -0.30284
 F 1.23292 -2.08115 -0.31599
 H -0.89604 1.54836 0.76936
 H 1.66007 0.55265 0.82454
 H -1.05550 1.46847 -0.95789
 H 1.76134 0.35634 -0.89208
 H -2.36349 1.35166 0.07576
 H 2.64304 -0.60445 0.18238
13
bifur_IRC_Distances_noMW_output/new_data/bifur_traj4_Distances point 211
C -1.28279 -0.37635 0.03027
 C 0.72720 -1.09881 0.04327
 C -0.46181 -1.20532 0.53191
 C -1.39868 1.08857 -0.02286
 C 1.75522 -0.13357 0.03993
 F -2.32450 -0.87213 -0.30701
 F 1.23246 -2.08472 -0.31759
 H -0.88814 1.54607 0.76904
 H 1.65293 0.55694 0.82323
 H -1.04927 1.46612 -0.95774
 H 1.75544 0.35930 -0.89281
 H -2.35945 1.35321 0.07747
 H 2.64141 -0.59932 0.18289
13
bifur_IRC_Distances_noMW_output/new_data/bifur_traj4_Distances point 212
C -1.28274 -0.37644 0.03027
 C 0.72709 -1.09887 0.04330
 C -0.46189 -1.20550 0.53214
 C -1.39844 1.08851 -0.02284
 C 1.75501 -0.13343 0.03991
 F -2.32455 -0.87215 -0.30720
 F 1.23244 -2.08488 -0.31766
 H -0.88777 1.54597 0.76902
 H 1.65259 0.55714 0.82317
 H -1.04898 1.46601 -0.95773
 H 1.75516 0.35943 -0.89285
 H -2.35927 1.35328 0.07755
 H 2.64133 -0.59908 0.18291
13
bifur_IRC_Distances_noMW_output/new_data/bifur_traj4_Distances point 213
C -1.28325 -0.37563 0.03024
 C 0.72811 -1.09836 0.04304
 C -0.46123 -1.20377 0.53006
 C -1.40059 1.08902 -0.02302
 C 1.75687 -0.13473 0.04004
 F -2.32414 -0.87199 -0.30545
 F 1.23263 -2.08338 -0.31698
 H -0.89111 1.54693 0.76916
 H 1.65562 0.55533 0.82372
 H -1.05161 1.46700 -0.95779
 H 1.75766 0.35818 -0.89254
 H -2.36097 1.35263 0.07683
 H 2.64202 -0.60125 0.18269
13
bifur_IRC_Distances_noMW_output/new_data/bifur_traj4_Distances point 214
C -1.28439 -0.37386 0.03019
 C 0.73034 -1.09725 0.04248
 C -0.45978 -1.19998 0.52550
 C -1.40529 1.09014 -0.02344
 C 1.76092 -0.13757 0.04031
 F -2.32325 -0.87164 -0.30158
 F 1.23306 -2.08008 -0.31552
 H -0.89840 1.54905 0.76945
 H 1.66220 0.55137 0.82493
 H -1.05736 1.46917 -0.95794
 H 1.76310 0.35545 -0.89185
 H -2.36469 1.35119 0.07524
 H 2.64353 -0.60598 0.18223
13
bifur_IRC_Distances_noMW_output/new_data/bifur_traj4_Distances point 215
C -1.28600 -0.37131 0.03012
 C 0.73354 -1.09564 0.04165
 C -0.45770 -1.19452 0.51894
 C -1.41200 1.09173 -0.02404
 C 1.76671 -0.14165 0.04073
 F -2.32199 -0.87116 -0.29593
 F 1.23368 -2.07534 -0.31351
 H -0.90882 1.55207 0.76985
 H 1.67162 0.54571 0.82669
 H -1.06557 1.47226 -0.95817
 H 1.77088 0.35153 -0.89083
 H -2.37003 1.34913 0.07292
 H 2.64568 -0.61280 0.18159
13
bifur_IRC_Distances_noMW_output/new_data/bifur_traj4_Distances point 216
C -1.28789 -0.36833 0.03008
 C 0.73728 -1.09374 0.04063
 C -0.45524 -1.18809 0.51120
 C -1.41985 1.09358 -0.02478
 C 1.77348 -0.14643 0.04124
 F -2.32054 -0.87061 -0.28914
 F 1.23443 -2.06975 -0.31128
 H -0.92098 1.55561 0.77028
 H 1.68262 0.53909 0.82880
 H -1.07517 1.47586 -0.95846
 H 1.77996 0.34694 -0.88959
 H -2.37629 1.34669 0.07012
 H 2.64818 -0.62084 0.18090
13
bifur_IRC_Distances_noMW_output/new_data/bifur_traj4_Distances point 217
C -1.28987 -0.36519 0.03007
 C 0.74123 -1.09170 0.03950
 C -0.45263 -1.18126 0.50300
 C -1.42810 1.09553 -0.02561
 C 1.78058 -0.15147 0.04183
 F -2.31902 -0.87004 -0.28179
 F 1.23525 -2.06382 -0.30911
 H -0.93373 1.55934 0.77068
 H 1.69416 0.53213 0.83107
 H -1.08525 1.47964 -0.95879
 H 1.78948 0.34210 -0.88820
 H -2.38290 1.34411 0.06709
 H 2.65081 -0.62936 0.18025
13
bifur_IRC_Distances_noMW_output/new_data/bifur_traj4_Distances point 218
C -1.29184 -0.36205 0.03010
 C 0.74516 -1.08965 0.03831
 C -0.45001 -1.17441 0.49476
 C -1.43630 1.09745 -0.02647
 C 1.78763 -0.15650 0.04247
 F -2.31754 -0.86950 -0.27421
 F 1.23609 -2.05787 -0.30714
 H -0.94639 1.56305 0.77102
 H 1.70564 0.52522 0.83340
 H -1.09527 1.48339 -0.95916
 H 1.79893 0.33726 -0.88672
 H -2.38951 1.34151 0.06396
 H 2.65342 -0.63790 0.17969
13
bifur_IRC_Distances_noMW_output/new_data/bifur_traj4_Distances point 219
C -1.29373 -0.35901 0.03018
 C 0.74898 -1.08764 0.03709
 C -0.44745 -1.16772 0.48672
 C -1.44423 1.09931 -0.02736
 C 1.79444 -0.16138 0.04315
 F -2.31612 -0.86900 -0.26662
 F 1.23692 -2.05207 -0.30547
 H -0.95860 1.56665 0.77128
 H 1.71671 0.51855 0.83571
 H -1.10495 1.48699 -0.95955
 H 1.80804 0.33257 -0.88520
 H -2.39591 1.33898 0.06081
 H 2.65592 -0.64623 0.17925
13
bifur_IRC_Distances_noMW_output/new_data/bifur_traj4_Distances point 220
C -1.29552 -0.35612 0.03031
 C 0.75258 -1.08571 0.03587
 C -0.44501 -1.16135 0.47906
 C -1.45171 1.10106 -0.02825
 C 1.80086 -0.16600 0.04385
 F -2.31480 -0.86854 -0.25916
 F 1.23772 -2.04655 -0.30413
 H -0.97010 1.57006 0.77146
 H 1.72715 0.51226 0.83796
 H -1.11409 1.49038 -0.95995
 H 1.81662 0.32812 -0.88366
 H -2.40198 1.33656 0.05772
 H 2.65829 -0.65416 0.17893
13
bifur_IRC_Distances_noMW_output/new_data/bifur_traj4_Distances point 221
C -1.29552 -0.35612 0.03031
 C 0.75258 -1.08571 0.03587
 C -0.44501 -1.16135 0.47906
 C -1.45171 1.10106 -0.02825
 C 1.80086 -0.16600 0.04385
 F -2.31480 -0.86854 -0.25916
 F 1.23772 -2.04655 -0.30413
 H -0.97010 1.57006 0.77146
 H 1.72715 0.51226 0.83796
 H -1.11410 1.49038 -0.95995
 H 1.81662 0.32812 -0.88366
 H -2.40198 1.33656 0.05772
 H 2.65829 -0.65416 0.17893
13
bifur_IRC_Distances_noMW_output/new_data/bifur_traj4_Distances point 222
C -1.29860 -0.35111 0.03068
 C 0.75885 -1.08231 0.03354
 C -0.44073 -1.15020 0.46565
 C -1.46465 1.10407 -0.02994
 C 1.81194 -0.17403 0.04523
 F -2.31256 -0.86778 -0.24551
 F 1.23917 -2.03689 -0.30249
 H -0.98993 1.57599 0.77156
 H 1.74521 0.50141 0.84204
 H -1.12991 1.49619 -0.96075
 H 1.83140 0.32036 -0.88070
 H -2.41254 1.33234 0.05202
 H 2.66236 -0.66802 0.17867
13
bifur_IRC_Distances_noMW_output/new_data/bifur_traj4_Distances point 223
C -1.29978 -0.34919 0.03089
 C 0.76125 -1.08099 0.03257
 C -0.43907 -1.14588 0.46046
 C -1.46960 1.10522 -0.03064
 C 1.81618 -0.17711 0.04582
 F -2.31172 -0.86750 -0.23999
 F 1.23974 -2.03317 -0.30214
 H -0.99750 1.57827 0.77152
 H 1.75212 0.49727 0.84367
 H -1.13597 1.49839 -0.96109
 H 1.83704 0.31737 -0.87945
 H -2.41660 1.33070 0.04970
 H 2.66391 -0.67338 0.17869
13
bifur_IRC_Distances_noMW_output/new_data/bifur_traj4_Distances point 224
C -1.30062 -0.34781 0.03105
 C 0.76298 -1.08004 0.03184
 C -0.43788 -1.14277 0.45672
 C -1.47314 1.10604 -0.03117
 C 1.81921 -0.17932 0.04627
 F -2.31113 -0.86731 -0.23592
 F 1.24015 -2.03049 -0.30199
 H -1.00290 1.57991 0.77145
 H 1.75706 0.49431 0.84485
 H -1.14031 1.49996 -0.96135
 H 1.84107 0.31522 -0.87850
 H -2.41951 1.32953 0.04800
 H 2.66502 -0.67722 0.17874
13
bifur_IRC_Distances_noMW_output/new_data/bifur_traj4_Distances point 225
C -1.30110 -0.34702 0.03116
 C 0.76396 -1.07950 0.03142
 C -0.43720 -1.14100 0.45460
 C -1.47515 1.10650 -0.03148
 C 1.82093 -0.18058 0.04654
 F -2.31079 -0.86720 -0.23356
 F 1.24038 -2.02897 -0.30196
 H -1.00596 1.58084 0.77140
 H 1.75986 0.49264 0.84554
 H -1.14277 1.50085 -0.96150
 H 1.84335 0.31400 -0.87795
 H -2.42116 1.32886 0.04700
 H 2.66564 -0.67941 0.17880
13
bifur_IRC_Distances_noMW_output/new_data/bifur_traj4_Distances point 226
C -1.30125 -0.34676 0.03119
 C 0.76428 -1.07932 0.03128
 C -0.43697 -1.14042 0.45389
 C -1.47581 1.10666 -0.03158
 C 1.82150 -0.18099 0.04663
 F -2.31068 -0.86716 -0.23278
 F 1.24046 -2.02846 -0.30195
 H -1.00698 1.58115 0.77138
 H 1.76079 0.49208 0.84577
 H -1.14358 1.50114 -0.96155
 H 1.84411 0.31360 -0.87776
 H -2.42171 1.32864 0.04667
 H 2.66585 -0.68014 0.17882
13
bifur_IRC_Distances_noMW_output/new_data/bifur_traj4_Distances point 227
C -1.30118 -0.34689 0.03118
 C 0.76412 -1.07941 0.03135
 C -0.43708 -1.14071 0.45424
 C -1.47548 1.10658 -0.03153
 C 1.82121 -0.18079 0.04658
 F -2.31073 -0.86718 -0.23317
 F 1.24042 -2.02871 -0.30195
 H -1.00647 1.58099 0.77139
 H 1.76033 0.49236 0.84566
 H -1.14318 1.50099 -0.96153
 H 1.84373 0.31380 -0.87786
 H -2.42144 1.32875 0.04684
 H 2.66575 -0.67978 0.17881
13
bifur_IRC_Distances_noMW_output/new_data/bifur_traj4_Distances point 228
C -1.30094 -0.34727 0.03112
 C 0.76364 -1.07967 0.03156
 C -0.43741 -1.14157 0.45527
 C -1.47451 1.10635 -0.03138
 C 1.82038 -0.18018 0.04645
 F -2.31090 -0.86724 -0.23432
 F 1.24031 -2.02945 -0.30197
 H -1.00499 1.58054 0.77142
 H 1.75897 0.49317 0.84532
 H -1.14199 1.50056 -0.96145
 H 1.84263 0.31439 -0.87813
 H -2.42064 1.32907 0.04732
 H 2.66544 -0.67872 0.17878
13
bifur_IRC_Distances_noMW_output/new_data/bifur_traj4_Distances point 229
C -1.30064 -0.34778 0.03106
 C 0.76301 -1.08002 0.03183
 C -0.43785 -1.14271 0.45664
 C -1.47321 1.10605 -0.03118
 C 1.81927 -0.17937 0.04628
 F -2.31111 -0.86731 -0.23583
 F 1.24016 -2.03043 -0.30199
 H -1.00301 1.57994 0.77145
 H 1.75716 0.49425 0.84488
 H -1.14040 1.49999 -0.96136
 H 1.84116 0.31518 -0.87848
 H -2.41957 1.32950 0.04796
 H 2.66504 -0.67731 0.17875
13
bifur_IRC_Distances_noMW_output/new_data/bifur_traj4_Distances point 230
C -1.30033 -0.34828 0.03099
 C 0.76238 -1.08037 0.03210
 C -0.43829 -1.14385 0.45802
 C -1.47191 1.10575 -0.03098
 C 1.81816 -0.17856 0.04611
 F -2.31133 -0.86738 -0.23734
 F 1.24000 -2.03142 -0.30203
 H -1.00103 1.57934 0.77148
 H 1.75535 0.49533 0.84444
 H -1.13881 1.49942 -0.96126
 H 1.83968 0.31597 -0.87884
 H -2.41850 1.32993 0.04859
 H 2.66463 -0.67589 0.17872
13
bifur_IRC_Distances_noMW_output/new_data/bifur_traj4_Distances point 231
C -1.30010 -0.34866 0.03095
 C 0.76191 -1.08063 0.03230
 C -0.43862 -1.14469 0.45903
 C -1.47095 1.10553 -0.03084
 C 1.81734 -0.17795 0.04599
 F -2.31149 -0.86743 -0.23845
 F 1.23989 -2.03215 -0.30207
 H -0.99956 1.57889 0.77149
 H 1.75400 0.49614 0.84412
 H -1.13763 1.49899 -0.96119
 H 1.83858 0.31655 -0.87909
 H -2.41771 1.33025 0.04906
 H 2.66433 -0.67484 0.17870
13
bifur_IRC_Distances_noMW_output/new_data/bifur_traj4_Distances point 232
C -1.30010 -0.34866 0.03095
 C 0.76191 -1.08063 0.03230
 C -0.43862 -1.14469 0.45903
 C -1.47095 1.10553 -0.03084
 C 1.81734 -0.17795 0.04599
 F -2.31149 -0.86743 -0.23845
 F 1.23989 -2.03215 -0.30207
 H -0.99956 1.57889 0.77149
 H 1.75400 0.49614 0.84412
 H -1.13763 1.49899 -0.96119
 H 1.83858 0.31655 -0.87909
 H -2.41771 1.33025 0.04906
 H 2.66433 -0.67484 0.17870
13
bifur_IRC_Distances_noMW_output/new_data/bifur_traj4_Distances point 233
C -1.30028 -0.34837 0.03098
 C 0.76227 -1.08043 0.03214
 C -0.43837 -1.14404 0.45825
 C -1.47169 1.10570 -0.03095
 C 1.81798 -0.17842 0.04608
 F -2.31137 -0.86739 -0.23759
 F 1.23998 -2.03158 -0.30204
 H -1.00070 1.57924 0.77148
 H 1.75504 0.49552 0.84437
 H -1.13854 1.49932 -0.96124
 H 1.83943 0.31610 -0.87889
 H -2.41832 1.33001 0.04870
 H 2.66456 -0.67565 0.17872
13
bifur_IRC_Distances_noMW_output/new_data/bifur_traj4_Distances point 234
C -1.30089 -0.34736 0.03111
 C 0.76353 -1.07974 0.03161
 C -0.43749 -1.14177 0.45552
 C -1.47427 1.10630 -0.03134
 C 1.82018 -0.18003 0.04642
 F -2.31093 -0.86725 -0.23459
 F 1.24028 -2.02963 -0.30197
 H -1.00463 1.58043 0.77142
 H 1.75864 0.49337 0.84524
 H -1.14170 1.50046 -0.96144
 H 1.84236 0.31453 -0.87819
 H -2.42044 1.32915 0.04744
 H 2.66537 -0.67846 0.17877
13
bifur_IRC_Distances_noMW_output/new_data/bifur_traj4_Distances point 235
C -1.30188 -0.34573 0.03135
 C 0.76557 -1.07860 0.03070
 C -0.43607 -1.13808 0.45108
 C -1.47846 1.10727 -0.03200
 C 1.82375 -0.18265 0.04699
 F -2.31024 -0.86702 -0.22961
 F 1.24077 -2.02645 -0.30197
 H -1.01100 1.58238 0.77129
 H 1.76448 0.48989 0.84669
 H -1.14682 1.50230 -0.96176
 H 1.84710 0.31198 -0.87701
 H -2.42389 1.32775 0.04534
 H 2.66668 -0.68303 0.17891
13
bifur_IRC_Distances_noMW_output/new_data/bifur_traj4_Distances point 236
C -1.30310 -0.34370 0.03168
 C 0.76809 -1.07719 0.02952
 C -0.43430 -1.13349 0.44556
 C -1.48362 1.10845 -0.03286
 C 1.82817 -0.18588 0.04775
 F -2.30938 -0.86676 -0.22322
 F 1.24139 -2.02252 -0.30220
 H -1.01885 1.58479 0.77106
 H 1.77169 0.48560 0.84852
 H -1.15316 1.50455 -0.96219
 H 1.85295 0.30882 -0.87544
 H -2.42815 1.32602 0.04263
 H 2.66829 -0.68870 0.17918
13
bifur_IRC_Distances_noMW_output/new_data/bifur_traj4_Distances point 237
C -1.30438 -0.34159 0.03210
 C 0.77072 -1.07570 0.02820
 C -0.43244 -1.12867 0.43976
 C -1.48901 1.10969 -0.03382
 C 1.83276 -0.18926 0.04862
 F -2.30851 -0.86648 -0.21625
 F 1.24204 -2.01839 -0.30274
 H -1.02702 1.58732 0.77072
 H 1.77922 0.48115 0.85050
 H -1.15977 1.50688 -0.96268
 H 1.85903 0.30549 -0.87368
 H -2.43261 1.32420 0.03967
 H 2.66996 -0.69464 0.17958
13
bifur_IRC_Distances_noMW_output/new_data/bifur_traj4_Distances point 238
C -1.30559 -0.33956 0.03257
 C 0.77324 -1.07427 0.02685
 C -0.43066 -1.12404 0.43419
 C -1.49414 1.11087 -0.03480
 C 1.83714 -0.19249 0.04952
 F -2.30768 -0.86623 -0.20928
 F 1.24267 -2.01444 -0.30358
 H -1.03479 1.58975 0.77030
 H 1.78639 0.47693 0.85246
 H -1.16609 1.50908 -0.96318
 H 1.86480 0.30230 -0.87186
 H -2.43687 1.32245 0.03670
 H 2.67156 -0.70034 0.18011
13
bifur_IRC_Distances_noMW_output/new_data/bifur_traj4_Distances point 239
C -1.30668 -0.33773 0.03306
 C 0.77552 -1.07297 0.02555
 C -0.42902 -1.11982 0.42910
 C -1.49878 1.11193 -0.03575
 C 1.84110 -0.19542 0.05041
 F -2.30694 -0.86601 -0.20266
 F 1.24325 -2.01086 -0.30465
 H -1.04179 1.59197 0.76981
 H 1.79289 0.47313 0.85429
 H -1.17181 1.51104 -0.96366
 H 1.87000 0.29939 -0.87007
 H -2.44073 1.32086 0.03386
 H 2.67300 -0.70551 0.18071
13
bifur_IRC_Distances_noMW_output/new_data/bifur_traj4_Distances point 240
C -1.30762 -0.33614 0.03354
 C 0.77748 -1.07184 0.02435
 C -0.42761 -1.11617 0.42470
 C -1.50277 1.11284 -0.03662
 C 1.84450 -0.19794 0.05124
 F -2.30631 -0.86582 -0.19669
 F 1.24375 -2.00778 -0.30586
 H -1.04779 1.59389 0.76930
 H 1.79849 0.46988 0.85592
 H -1.17674 1.51270 -0.96410
 H 1.87446 0.29687 -0.86842
 H -2.44406 1.31949 0.03130
 H 2.67424 -0.70997 0.18135
13
bifur_IRC_Distances_noMW_output/new_data/bifur_traj4_Distances point 241
C -1.30838 -0.33487 0.03397
 C 0.77906 -1.07093 0.02333
 C -0.42647 -1.11323 0.42114
 C -1.50598 1.11356 -0.03737
 C 1.84722 -0.19996 0.05195
 F -2.30581 -0.86568 -0.19169
 F 1.24415 -2.00529 -0.30703
 H -1.05260 1.59545 0.76882
 H 1.80298 0.46729 0.85727
 H -1.18071 1.51402 -0.96448
 H 1.87803 0.29483 -0.86699
 H -2.44674 1.31838 0.02914
 H 2.67523 -0.71357 0.18194
13
bifur_IRC_Distances_noMW_output/new_data/bifur_traj4_Distances point 242
C -1.30891 -0.33397 0.03429
 C 0.78017 -1.07028 0.02258
 C -0.42566 -1.11114 0.41861
 C -1.50823 1.11407 -0.03792
 C 1.84914 -0.20139 0.05248
 F -2.30546 -0.86558 -0.18805
 F 1.24444 -2.00355 -0.30798
 H -1.05598 1.59655 0.76844
 H 1.80615 0.46548 0.85825
 H -1.18350 1.51494 -0.96475
 H 1.88054 0.29339 -0.86594
 H -2.44863 1.31760 0.02757
 H 2.67593 -0.71611 0.18241
13
bifur_IRC_Distances_noMW_output/new_data/bifur_traj4_Distances point 243
C -1.30891 -0.33397 0.03429
 C 0.78017 -1.07028 0.02258
 C -0.42566 -1.11114 0.41861
 C -1.50823 1.11407 -0.03792
 C 1.84914 -0.20139 0.05248
 F -2.30546 -0.86558 -0.18805
 F 1.24444 -2.00354 -0.30798
 H -1.05598 1.59655 0.76844
 H 1.80616 0.46547 0.85825
 H -1.18351 1.51494 -0.96475
 H 1.88054 0.29339 -0.86594
 H -2.44863 1.31760 0.02757
 H 2.67593 -0.71611 0.18241
13
bifur_IRC_Distances_noMW_output/new_data/bifur_traj4_Distances point 244
C -1.30916 -0.33353 0.03446
 C 0.78072 -1.06997 0.02220
 C -0.42526 -1.11012 0.41737
 C -1.50934 1.11432 -0.03819
 C 1.85008 -0.20209 0.05275
 F -2.30529 -0.86553 -0.18623
 F 1.24457 -2.00269 -0.30849
 H -1.05763 1.59709 0.76825
 H 1.80771 0.46459 0.85873
 H -1.18488 1.51538 -0.96489
 H 1.88176 0.29268 -0.86540
 H -2.44955 1.31721 0.02678
 H 2.67627 -0.71736 0.18266
13
bifur_IRC_Distances_noMW_output/new_data/bifur_traj4_Distances point 245
C -1.30890 -0.33399 0.03429
 C 0.78015 -1.07030 0.02259
 C -0.42567 -1.11118 0.41866
 C -1.50819 1.11406 -0.03791
 C 1.84911 -0.20136 0.05247
 F -2.30547 -0.86558 -0.18812
 F 1.24443 -2.00358 -0.30796
 H -1.05592 1.59653 0.76845
 H 1.80610 0.46551 0.85823
 H -1.18345 1.51492 -0.96475
 H 1.88049 0.29341 -0.86596
 H -2.44859 1.31761 0.02760
 H 2.67591 -0.71606 0.18240
13
bifur_IRC_Distances_noMW_output/new_data/bifur_traj4_Distances point 246
C -1.30843 -0.33478 0.03400
 C 0.77917 -1.07087 0.02325
 C -0.42639 -1.11302 0.42089
 C -1.50620 1.11361 -0.03742
 C 1.84741 -0.20010 0.05200
 F -2.30578 -0.86567 -0.19134
 F 1.24418 -2.00512 -0.30712
 H -1.05293 1.59556 0.76879
 H 1.80329 0.46711 0.85737
 H -1.18098 1.51411 -0.96450
 H 1.87828 0.29469 -0.86689
 H -2.44692 1.31830 0.02899
 H 2.67530 -0.71382 0.18198
13
bifur_IRC_Distances_noMW_output/new_data/bifur_traj4_Distances point 247
C -1.30783 -0.33580 0.03365
 C 0.77791 -1.07159 0.02407
 C -0.42730 -1.11537 0.42373
 C -1.50364 1.11303 -0.03682
 C 1.84524 -0.19849 0.05143
 F -2.30618 -0.86578 -0.19534
 F 1.24386 -2.00710 -0.30616
 H -1.04910 1.59431 0.76918
 H 1.79971 0.46918 0.85629
 H -1.17782 1.51306 -0.96420
 H 1.87543 0.29632 -0.86804
 H -2.44479 1.31919 0.03072
 H 2.67451 -0.71095 0.18150
13
bifur_IRC_Distances_noMW_output/new_data/bifur_traj4_Distances point 248
C -1.30716 -0.33693 0.03329
 C 0.77651 -1.07240 0.02495
 C -0.42831 -1.11799 0.42689
 C -1.50079 1.11238 -0.03618
 C 1.84280 -0.19668 0.05082
 F -2.30662 -0.86592 -0.19969
 F 1.24350 -2.00931 -0.30523
 H -1.04481 1.59293 0.76957
 H 1.79570 0.47150 0.85511
 H -1.17429 1.51187 -0.96388
 H 1.87225 0.29813 -0.86926
 H -2.44241 1.32017 0.03259
 H 2.67362 -0.70775 0.18102
13
bifur_IRC_Distances_noMW_output/new_data/bifur_traj4_Distances point 249
C -1.30647 -0.33809 0.03296
 C 0.77507 -1.07323 0.02581
 C -0.42935 -1.12065 0.43010
 C -1.49787 1.11172 -0.03556
 C 1.84032 -0.19484 0.05023
 F -2.30708 -0.86605 -0.20398
 F 1.24314 -2.01157 -0.30442
 H -1.04041 1.59153 0.76992
 H 1.79162 0.47387 0.85393
 H -1.17069 1.51065 -0.96356
 H 1.86898 0.29996 -0.87044
 H -2.43998 1.32117 0.03443
 H 2.67272 -0.70449 0.18058
13
bifur_IRC_Distances_noMW_output/new_data/bifur_traj4_Distances point 250
C -1.30583 -0.33916 0.03267
 C 0.77374 -1.07399 0.02657
 C -0.43030 -1.12311 0.43307
 C -1.49517 1.11110 -0.03500
 C 1.83801 -0.19314 0.04971
 F -2.30751 -0.86618 -0.20784
 F 1.24280 -2.01365 -0.30379
 H -1.03633 1.59024 0.77020
 H 1.78783 0.47609 0.85286
 H -1.16735 1.50951 -0.96328
 H 1.86595 0.30166 -0.87148
 H -2.43772 1.32210 0.03609
 H 2.67188 -0.70148 0.18023
13
bifur_IRC_Distances_noMW_output/new_data/bifur_traj4_Distances point 251
C -1.30532 -0.34001 0.03246
 C 0.77268 -1.07459 0.02716
 C -0.43105 -1.12507 0.43542
 C -1.49300 1.11061 -0.03458
 C 1.83617 -0.19178 0.04931
 F -2.30786 -0.86629 -0.21085
 F 1.24253 -2.01532 -0.30336
 H -1.03307 1.58921 0.77040
 H 1.78481 0.47786 0.85202
 H -1.16469 1.50859 -0.96306
 H 1.86353 0.30301 -0.87228
 H -2.43593 1.32284 0.03737
 H 2.67121 -0.69907 0.17998
13
bifur_IRC_Distances_noMW_output/new_data/bifur_traj4_Distances point 252
C -1.30504 -0.34048 0.03235
 C 0.77210 -1.07492 0.02747
 C -0.43147 -1.12614 0.43672
 C -1.49181 1.11033 -0.03435
 C 1.83516 -0.19103 0.04910
 F -2.30805 -0.86635 -0.21248
 F 1.24239 -2.01623 -0.30315
 H -1.03127 1.58865 0.77051
 H 1.78314 0.47884 0.85156
 H -1.16322 1.50808 -0.96295
 H 1.86218 0.30375 -0.87270
 H -2.43494 1.32324 0.03807
 H 2.67084 -0.69775 0.17985
13
bifur_IRC_Distances_noMW_output/new_data/bifur_traj4_Distances point 253
C -1.30511 -0.34036 0.03237
 C 0.77225 -1.07484 0.02739
 C -0.43136 -1.12587 0.43639
 C -1.49211 1.11040 -0.03440
 C 1.83541 -0.19122 0.04915
 F -2.30800 -0.86633 -0.21207
 F 1.24242 -2.01600 -0.30320
 H -1.03172 1.58879 0.77048
 H 1.78356 0.47859 0.85168
 H -1.16360 1.50821 -0.96297
 H 1.86252 0.30356 -0.87260
 H -2.43519 1.32314 0.03789
 H 2.67093 -0.69808 0.17988
13
bifur_IRC_Distances_noMW_output/new_data/bifur_traj4_Distances point 254
C -1.30511 -0.34036 0.03237
 C 0.77225 -1.07484 0.02739
 C -0.43136 -1.12587 0.43639
 C -1.49212 1.11040 -0.03440
 C 1.83541 -0.19122 0.04915
 F -2.30800 -0.86633 -0.21207
 F 1.24242 -2.01600 -0.30320
 H -1.03173 1.58879 0.77048
 H 1.78356 0.47859 0.85168
 H -1.16360 1.50821 -0.96297
 H 1.86253 0.30356 -0.87260
 H -2.43519 1.32314 0.03789
 H 2.67093 -0.69809 0.17988
13
bifur_IRC_Distances_noMW_output/new_data/bifur_traj4_Distances point 255
C -1.30675 -0.33761 0.03309
 C 0.77567 -1.07289 0.02546
 C -0.42892 -1.11955 0.42878
 C -1.49908 1.11199 -0.03581
 C 1.84135 -0.19560 0.05047
 F -2.30689 -0.86600 -0.20222
 F 1.24329 -2.01063 -0.30473
 H -1.04223 1.59211 0.76978
 H 1.79331 0.47289 0.85441
 H -1.17218 1.51116 -0.96369
 H 1.87033 0.29921 -0.86995
 H -2.44098 1.32076 0.03368
 H 2.67309 -0.70584 0.18075
13
bifur_IRC_Distances_noMW_output/new_data/bifur_traj4_Distances point 256
C -1.30826 -0.33506 0.03390
 C 0.77883 -1.07107 0.02348
 C -0.42664 -1.11367 0.42167
 C -1.50550 1.11345 -0.03725
 C 1.84681 -0.19966 0.05184
 F -2.30589 -0.86570 -0.19245
 F 1.24409 -2.00567 -0.30684
 H -1.05188 1.59521 0.76890
 H 1.80231 0.46768 0.85707
 H -1.18011 1.51382 -0.96442
 H 1.87750 0.29514 -0.86721
 H -2.44634 1.31855 0.02947
 H 2.67508 -0.71303 0.18185
13
bifur_IRC_Distances_noMW_output/new_data/bifur_traj4_Distances point 257
C -1.30997 -0.33215 0.03503
 C 0.78242 -1.06898 0.02097
 C -0.42401 -1.10691 0.41348
 C -1.51279 1.11510 -0.03909
 C 1.85302 -0.20427 0.05364
 F -2.30477 -0.86537 -0.18036
 F 1.24501 -2.00001 -0.31024
 H -1.06279 1.59879 0.76756
 H 1.81257 0.46183 0.86028
 H -1.18917 1.51677 -0.96534
 H 1.88558 0.29045 -0.86365
 H -2.45245 1.31601 0.02423
 H 2.67734 -0.72125 0.18350
13
bifur_IRC_Distances_noMW_output/new_data/bifur_traj4_Distances point 258
C -1.31172 -0.32915 0.03648
 C 0.78611 -1.06681 0.01801
 C -0.42128 -1.09990 0.40494
 C -1.52025 1.11678 -0.04125
 C 1.85937 -0.20900 0.05579
 F -2.30364 -0.86505 -0.16664
 F 1.24595 -1.99422 -0.31512
 H -1.07388 1.60254 0.76572
 H 1.82311 0.45594 0.86380
 H -1.19849 1.51967 -0.96639
 H 1.89378 0.28555 -0.85936
 H -2.45872 1.31338 0.01824
 H 2.67965 -0.72972 0.18577
13
bifur_IRC_Distances_noMW_output/new_data/bifur_traj4_Distances point 259
C -1.31343 -0.32619 0.03828
 C 0.78975 -1.06467 0.01463
 C -0.41855 -1.09293 0.39637
 C -1.52759 1.11841 -0.04372
 C 1.86560 -0.21365 0.05833
 F -2.30256 -0.86473 -0.15144
 F 1.24687 -1.98856 -0.32168
 H -1.08468 1.60632 0.76327
 H 1.83353 0.45029 0.86756
 H -1.20772 1.52238 -0.96754
 H 1.90175 0.28062 -0.85432
 H -2.46490 1.31077 0.01154
 H 2.68192 -0.73806 0.18873
13
bifur_IRC_Distances_noMW_output/new_data/bifur_traj4_Distances point 260
C -1.31507 -0.32329 0.04049
 C 0.79327 -1.06258 0.01076
 C -0.41585 -1.08606 0.38782
 C -1.53469 1.11997 -0.04656
 C 1.87163 -0.21815 0.06129
 F -2.30154 -0.86441 -0.13456
 F 1.24774 -1.98312 -0.33026
 H -1.09504 1.61011 0.76008
 H 1.84372 0.44497 0.87153
 H -1.21676 1.52483 -0.96878
 H 1.90937 0.27571 -0.84837
 H -2.47092 1.30820 0.00405
 H 2.68414 -0.74617 0.19251
13
bifur_IRC_Distances_noMW_output/new_data/bifur_traj4_Distances point 261
C -1.31665 -0.32047 0.04320
 C 0.79667 -1.06056 0.00628
 C -0.41319 -1.07933 0.37928
 C -1.54155 1.12146 -0.04985
 C 1.87746 -0.22248 0.06479
 F -2.30056 -0.86408 -0.11560
 F 1.24853 -1.97797 -0.34130
 H -1.10490 1.61393 0.75594
 H 1.85365 0.44006 0.87573
 H -1.22560 1.52697 -0.97006
 H 1.91659 0.27080 -0.84126
 H -2.47675 1.30568 -0.00444
 H 2.68629 -0.75400 0.19729
13
bifur_IRC_Distances_noMW_output/new_data/bifur_traj4_Distances point 262
C -1.31815 -0.31773 0.04654
 C 0.79992 -1.05863 0.00104
 C -0.41057 -1.07276 0.37070
 C -1.54812 1.12285 -0.05369
 C 1.88304 -0.22660 0.06895
 F -2.29964 -0.86372 -0.09407
 F 1.24922 -1.97318 -0.35535
 H -1.11420 1.61777 0.75056
 H 1.86332 0.43562 0.88014
 H -1.23422 1.52874 -0.97133
 H 1.92337 0.26589 -0.83263
 H -2.48236 1.30322 -0.01415
 H 2.68838 -0.76147 0.20329
13
bifur_IRC_Distances_noMW_output/new_data/bifur_traj4_Distances point 263
C -1.31955 -0.31510 0.05059
 C 0.80298 -1.05683 -0.00508
 C -0.40802 -1.06641 0.36207
 C -1.55435 1.12412 -0.05817
 C 1.88835 -0.23046 0.07388
 F -2.29876 -0.86330 -0.06950
 F 1.24977 -1.96887 -0.37293
 H -1.12281 1.62165 0.74362
 H 1.87265 0.43177 0.88470
 H -1.24258 1.53007 -0.97248
 H 1.92960 0.26101 -0.82210
 H -2.48769 1.30082 -0.02531
 H 2.69041 -0.76848 0.21073
13
bifur_IRC_Distances_noMW_output/new_data/bifur_traj4_Distances point 264
C -1.32081 -0.31261 0.05542
 C 0.80578 -1.05521 -0.01214
 C -0.40559 -1.06042 0.35344
 C -1.56011 1.12525 -0.06333
 C 1.89326 -0.23396 0.07962
 F -2.29793 -0.86278 -0.04177
 F 1.25012 -1.96520 -0.39428
 H -1.13054 1.62549 0.73485
 H 1.88150 0.42863 0.88922
 H -1.25052 1.53088 -0.97330
 H 1.93516 0.25624 -0.80941
 H -2.49266 1.29851 -0.03799
 H 2.69235 -0.77483 0.21968
13
bifur_IRC_Distances_noMW_output/new_data/bifur_traj4_Distances point 265
C -1.32081 -0.31261 0.05542
 C 0.80578 -1.05521 -0.01214
 C -0.40559 -1.06042 0.35343
 C -1.56011 1.12525 -0.06333
 C 1.89326 -0.23396 0.07962
 F -2.29793 -0.86278 -0.04177
 F 1.25012 -1.96520 -0.39428
 H -1.13054 1.62549 0.73484
 H 1.88150 0.42863 0.88922
 H -1.25052 1.53088 -0.97330
 H 1.93516 0.25624 -0.80940
 H -2.49266 1.29851 -0.03799
 H 2.69235 -0.77483 0.21968
13
bifur_IRC_Distances_noMW_output/new_data/bifur_traj4_Distances point 266
C -1.32281 -0.30830 0.06681
 C 0.81028 -1.05276 -0.02829
 C -0.40138 -1.05020 0.33678
 C -1.56966 1.12691 -0.07512
 C 1.90146 -0.23947 0.09290
 F -2.29636 -0.86134 0.02031
 F 1.25007 -1.96035 -0.44572
 H -1.14267 1.63262 0.71198
 H 1.89685 0.42480 0.89684
 H -1.26435 1.53093 -0.97297
 H 1.94376 0.24765 -0.77799
 H -2.50100 1.29436 -0.06658
 H 2.69580 -0.78484 0.24106
13
bifur_IRC_Distances_noMW_output/new_data/bifur_traj4_Distances point 267
C -1.32354 -0.30651 0.07294
 C 0.81195 -1.05194 -0.03685
 C -0.39966 -1.04608 0.32892
 C -1.57341 1.12744 -0.08133
 C 1.90473 -0.24146 0.09997
 F -2.29561 -0.86041 0.05272
 F 1.24969 -1.95917 -0.47374
 H -1.14711 1.63574 0.69843
 H 1.90322 0.42397 0.89941
 H -1.27008 1.53033 -0.97148
 H 1.94688 0.24401 -0.76004
 H -2.50434 1.29253 -0.08158
 H 2.69729 -0.78845 0.25263
13
bifur_IRC_Distances_noMW_output/new_data/bifur_traj4_Distances point 268
C -1.32412 -0.30489 0.07929
 C 0.81334 -1.05134 -0.04567
 C -0.39813 -1.04245 0.32114
 C -1.57668 1.12782 -0.08772
 C 1.90760 -0.24307 0.10725
 F -2.29484 -0.85931 0.08595
 F 1.24909 -1.95865 -0.50287
 H -1.15080 1.63861 0.68347
 H 1.90895 0.42368 0.90103
 H -1.27525 1.52944 -0.96895
 H 1.94946 0.24074 -0.74056
 H -2.50730 1.29079 -0.09698
 H 2.69870 -0.79136 0.26462
13
bifur_IRC_Distances_noMW_output/new_data/bifur_traj4_Distances point 269
C -1.32462 -0.30332 0.08612
 C 0.81453 -1.05093 -0.05513
 C -0.39671 -1.03910 0.31295
 C -1.57970 1.12808 -0.09455
 C 1.91028 -0.24441 0.11506
 F -2.29399 -0.85796 0.12148
 F 1.24825 -1.95874 -0.53423
 H -1.15403 1.64136 0.66630
 H 1.91440 0.42381 0.90160
 H -1.28016 1.52828 -0.96507
 H 1.95173 0.23768 -0.71854
 H -2.51009 1.28902 -0.11349
 H 2.70010 -0.79378 0.27749
13
bifur_IRC_Distances_noMW_output/new_data/bifur_traj4_Distances point 270
C -1.32505 -0.30166 0.09401
 C 0.81562 -1.05068 -0.06606
 C -0.39529 -1.03576 0.30350
 C -1.58273 1.12822 -0.10241
 C 1.91300 -0.24557 0.12405
 F -2.29293 -0.85618 0.16248
 F 1.24705 -1.95950 -0.57043
 H -1.15711 1.64419 0.64502
 H 1.92005 0.42437 0.90074
 H -1.28520 1.52678 -0.95903
 H 1.95392 0.23464 -0.69163
 H -2.51296 1.28703 -0.13255
 H 2.70164 -0.79588 0.29231
13
bifur_IRC_Distances_noMW_output/new_data/bifur_traj4_Distances point 271
C -1.32545 -0.29971 0.10397
 C 0.81666 -1.05065 -0.07990
 C -0.39375 -1.03215 0.29129
 C -1.58607 1.12822 -0.11233
 C 1.91607 -0.24660 0.13539
 F -2.29146 -0.85356 0.21448
 F 1.24522 -1.96132 -0.61607
 H -1.16035 1.64729 0.61578
 H 1.92645 0.42550 0.89725
 H -1.29088 1.52477 -0.94889
 H 1.95631 0.23145 -0.65517
 H -2.51625 1.28452 -0.15673
 H 2.70352 -0.79775 0.31094
13
bifur_IRC_Distances_noMW_output/new_data/bifur_traj4_Distances point 272
C -1.32578 -0.29717 0.11764
 C 0.81764 -1.05104 -0.09901
 C -0.39200 -1.02801 0.27357
 C -1.59012 1.12793 -0.12594
 C 1.91986 -0.24742 0.15091
 F -2.28914 -0.84927 0.28656
 F 1.24219 -1.96508 -0.67827
 H -1.16417 1.65076 0.57103
 H 1.93433 0.42745 0.88778
 H -1.29775 1.52204 -0.93001
 H 1.95928 0.22815 -0.60025
 H -2.52044 1.28094 -0.19025
 H 2.70608 -0.79927 0.33624
13
bifur_IRC_Distances_noMW_output/new_data/bifur_traj4_Distances point 273
C -1.32598 -0.29357 0.13700
 C 0.81843 -1.05230 -0.12642
 C -0.39009 -1.02333 0.24551
 C -1.59536 1.12709 -0.14533
 C 1.92491 -0.24775 0.17285
 F -2.28510 -0.84161 0.39116
 F 1.23699 -1.97249 -0.76514
 H -1.16929 1.65412 0.49698
 H 1.94434 0.43033 0.86376
 H -1.30620 1.51869 -0.89188
 H 1.96372 0.22552 -0.51109
 H -2.52623 1.27531 -0.23882
 H 2.70985 -0.80004 0.37142
13
bifur_IRC_Distances_noMW_output/new_data/bifur_traj4_Distances point 274
C -1.32597 -0.28846 0.16214
 C 0.81887 -1.05496 -0.16280
 C -0.38840 -1.01866 0.20126
 C -1.60227 1.12540 -0.17082
 C 1.93172 -0.24730 0.20119
 F -2.27824 -0.82842 0.53348
 F 1.22879 -1.98509 -0.87431
 H -1.17737 1.65534 0.37678
 H 1.95624 0.43276 0.80868
 H -1.31562 1.51657 -0.81663
 H 1.97146 0.22614 -0.36962
 H -2.53445 1.26644 -0.30469
 H 2.71523 -0.79974 0.41535
13
bifur_IRC_Distances_noMW_output/new_data/bifur_traj4_Distances point 275
C -1.32605 -0.28219 0.18657
 C 0.81943 -1.05842 -0.19941
 C -0.38735 -1.01475 0.14422
 C -1.61083 1.12333 -0.19621
 C 1.94007 -0.24687 0.22836
 F -2.26921 -0.81082 0.68353
 F 1.21960 -1.99961 -0.97338
 H -1.19033 1.65181 0.21957
 H 1.96798 0.43055 0.71490
 H -1.32404 1.51970 -0.70014
 H 1.98418 0.23246 -0.18913
 H -2.54488 1.25485 -0.37384
 H 2.72143 -0.80005 0.45496
13
bifur_IRC_Distances_noMW_output/new_data/bifur_traj4_Distances point 276
C -1.32605 -0.28219 0.18657
 C 0.81943 -1.05842 -0.19941
 C -0.38735 -1.01475 0.14421
 C -1.61083 1.12333 -0.19622
 C 1.94007 -0.24687 0.22836
 F -2.26921 -0.81082 0.68355
 F 1.21959 -1.99961 -0.97339
 H -1.19033 1.65181 0.21954
 H 1.96798 0.43055 0.71488
 H -1.32404 1.51970 -0.70012
 H 1.98419 0.23247 -0.18910
 H -2.54488 1.25485 -0.37385
 H 2.72143 -0.80005 0.45497
13
bifur_IRC_Distances_noMW_output/new_data/bifur_traj4_Distances point 277
C -1.32832 -0.27027 0.21104
 C 0.82467 -1.06070 -0.23835
 C -0.38437 -1.00444 0.05776
 C -1.63050 1.12226 -0.22295
 C 1.95787 -0.25189 0.25450
 F -2.25561 -0.78395 0.85874
 F 1.21106 -2.01054 -1.05681
 H -1.22490 1.64130 -0.02075
 H 1.98962 0.41099 0.53697
 H -1.33956 1.53843 -0.49293
 H 2.01553 0.24643 0.07901
 H -2.56651 1.23436 -0.45549
 H 2.73103 -0.81197 0.48926
13
bifur_IRC_Distances_noMW_output/new_data/bifur_traj4_Distances point 278
C -1.33018 -0.26487 0.21599
 C 0.82886 -1.05959 -0.24624
 C -0.38166 -0.99674 0.03616
 C -1.64079 1.12307 -0.22845
 C 1.96673 -0.25672 0.25927
 F -2.25159 -0.77617 0.89781
 F 1.21046 -2.00876 -1.07037
 H -1.24223 1.63946 -0.08181
 H 2.00152 0.39997 0.48694
 H -1.34903 1.54741 -0.43608
 H 2.03005 0.24851 0.14564
 H -2.57685 1.22639 -0.47487
 H 2.73470 -0.82195 0.49602
13
bifur_IRC_Distances_noMW_output/new_data/bifur_traj4_Distances point 279
C -1.33213 -0.25973 0.21946
 C 0.83333 -1.05790 -0.25136
 C -0.37852 -0.98822 0.02277
 C -1.65091 1.12418 -0.23214
 C 1.97535 -0.26197 0.26233
 F -2.24843 -0.77019 0.92377
 F 1.21063 -2.00542 -1.07981
 H -1.25864 1.63936 -0.12050
 H 2.01379 0.38983 0.45483
 H -1.35913 1.55508 -0.39967
 H 2.04341 0.24839 0.18741
 H -2.58680 1.21922 -0.48857
 H 2.73806 -0.83263 0.50148
13
bifur_IRC_Distances_noMW_output/new_data/bifur_traj4_Distances point 280
C -1.33405 -0.25486 0.22226
 C 0.83776 -1.05600 -0.25512
 C -0.37526 -0.97952 0.01411
 C -1.66061 1.12536 -0.23493
 C 1.98356 -0.26723 0.26462
 F -2.24578 -0.76524 0.94287
 F 1.21110 -2.00155 -1.08777
 H -1.27394 1.64022 -0.14627
 H 2.02589 0.38065 0.43353
 H -1.36924 1.56170 -0.37550
 H 2.05567 0.24710 0.21493
 H -2.59627 1.21262 -0.49924
 H 2.74117 -0.84325 0.50650
13
bifur_IRC_Distances_noMW_output/new_data/bifur_traj4_Distances point 281
C -1.33587 -0.25029 0.22468
 C 0.84201 -1.05407 -0.25812
 C -0.37204 -0.97098 0.00823
 C -1.66974 1.12653 -0.23721
 C 1.99126 -0.27230 0.26649
 F -2.24346 -0.76096 0.95796
 F 1.21169 -1.99761 -1.09497
 H -1.28810 1.64156 -0.16434
 H 2.03746 0.37233 0.41876
 H -1.37901 1.56749 -0.35871
 H 2.06693 0.24526 0.23405
 H -2.60518 1.20650 -0.50808
 H 2.74405 -0.85348 0.51125
13
bifur_IRC_Distances_noMW_output/new_data/bifur_traj4_Distances point 282
C -1.33757 -0.24602 0.22684
 C 0.84600 -1.05218 -0.26062
 C -0.36894 -0.96282 0.00409
 C -1.67822 1.12763 -0.23915
 C 1.99840 -0.27707 0.26807
 F -2.24141 -0.75716 0.97042
 F 1.21232 -1.99380 -1.10161
 H -1.30112 1.64310 -0.17757
 H 2.04833 0.36481 0.40811
 H -1.38822 1.57262 -0.34658
 H 2.07722 0.24319 0.24792
 H -2.61348 1.20083 -0.51566
 H 2.74669 -0.86313 0.51574
13
bifur_IRC_Distances_noMW_output/new_data/bifur_traj4_Distances point 283
C -1.33912 -0.24210 0.22876
 C 0.84969 -1.05039 -0.26275
 C -0.36602 -0.95517 0.00107
 C -1.68601 1.12864 -0.24082
 C 2.00495 -0.28149 0.26945
 F -2.23958 -0.75378 0.98095
 F 1.21293 -1.99022 -1.10771
 H -1.31297 1.64470 -0.18757
 H 2.05837 0.35804 0.40019
 H -1.39676 1.57716 -0.33755
 H 2.08657 0.24108 0.25831
 H -2.62112 1.19561 -0.52225
 H 2.74910 -0.87209 0.51994
13
bifur_IRC_Distances_noMW_output/new_data/bifur_traj4_Distances point 284
C -1.34052 -0.23853 0.23048
 C 0.85304 -1.04873 -0.26458
 C -0.36334 -0.94814 -0.00117
 C -1.69306 1.12956 -0.24227
 C 2.01085 -0.28550 0.27064
 F -2.23797 -0.75077 0.98992
 F 1.21352 -1.98693 -1.11324
 H -1.32362 1.64625 -0.19527
 H 2.06747 0.35199 0.39417
 H -1.40453 1.58117 -0.33070
 H 2.09495 0.23904 0.26625
 H -2.62806 1.19086 -0.52800
 H 2.75125 -0.88027 0.52378
13
bifur_IRC_Distances_noMW_output/new_data/bifur_traj4_Distances point 285
C -1.34176 -0.23538 0.23198
 C 0.85601 -1.04724 -0.26615
 C -0.36094 -0.94187 -0.00284
 C -1.69927 1.13037 -0.24351
 C 2.01605 -0.28906 0.27166
 F -2.23657 -0.74814 0.99749
 F 1.21405 -1.98401 -1.11813
 H -1.33296 1.64768 -0.20123
 H 2.07552 0.34672 0.38957
 H -1.41140 1.58465 -0.32546
 H 2.10230 0.23718 0.27234
 H -2.63419 1.18665 -0.53294
 H 2.75315 -0.88754 0.52722
13
bifur_IRC_Distances_noMW_output/new_data/bifur_traj4_Distances point 286
C -1.34280 -0.23270 0.23325
 C 0.85854 -1.04597 -0.26743
 C -0.35888 -0.93651 -0.00408
 C -1.70452 1.13105 -0.24453
 C 2.02045 -0.29208 0.27251
 F -2.23540 -0.74593 1.00369
 F 1.21452 -1.98152 -1.12227
 H -1.34085 1.64892 -0.20578
 H 2.08234 0.34228 0.38609
 H -1.41723 1.58756 -0.32152
 H 2.10850 0.23556 0.27696
 H -2.63940 1.18306 -0.53704
 H 2.75474 -0.89373 0.53015
13
bifur_IRC_Distances_noMW_output/new_data/bifur_traj4_Distances point 287
C -1.34280 -0.23270 0.23325
 C 0.85854 -1.04597 -0.26743
 C -0.35888 -0.93650 -0.00408
 C -1.70452 1.13105 -0.24453
 C 2.02045 -0.29208 0.27251
 F -2.23540 -0.74593 1.00369
 F 1.21452 -1.98152 -1.12227
 H -1.34085 1.64892 -0.20578
 H 2.08234 0.34228 0.38609
 H -1.41723 1.58756 -0.32152
 H 2.10850 0.23556 0.27696
 H -2.63940 1.18306 -0.53704
 H 2.75474 -0.89373 0.53015
13
bifur_IRC_Distances_noMW_output/new_data/bifur_traj4_Distances point 288
C -1.34420 -0.22904 0.23496
 C 0.86197 -1.04421 -0.26914
 C -0.35606 -0.92915 -0.00553
 C -1.71166 1.13196 -0.24589
 C 2.02641 -0.29620 0.27363
 F -2.23382 -0.74294 1.01187
 F 1.21516 -1.97813 -1.12790
 H -1.35151 1.65066 -0.21132
 H 2.09161 0.33630 0.38189
 H -1.42515 1.59147 -0.31677
 H 2.11688 0.23331 0.28255
 H -2.64650 1.17816 -0.54251
 H 2.75689 -0.90218 0.53417
13
bifur_IRC_Distances_noMW_output/new_data/bifur_traj4_Distances point 289
C -1.34456 -0.22810 0.23539
 C 0.86285 -1.04376 -0.26957
 C -0.35534 -0.92725 -0.00587
 C -1.71349 1.13219 -0.24624
 C 2.02794 -0.29725 0.27392
 F -2.23342 -0.74217 1.01392
 F 1.21533 -1.97725 -1.12934
 H -1.35424 1.65111 -0.21265
 H 2.09398 0.33478 0.38090
 H -1.42719 1.59246 -0.31565
 H 2.11902 0.23273 0.28387
 H -2.64832 1.17689 -0.54390
 H 2.75744 -0.90436 0.53520
13
bifur_IRC_Distances_noMW_output/new_data/bifur_traj4_Distances point 290
C -1.34474 -0.22765 0.23560
 C 0.86327 -1.04354 -0.26978
 C -0.35499 -0.92634 -0.00602
 C -1.71436 1.13230 -0.24640
 C 2.02866 -0.29776 0.27405
 F -2.23323 -0.74181 1.01490
 F 1.21541 -1.97684 -1.13003
 H -1.35554 1.65132 -0.21326
 H 2.09512 0.33405 0.38044
 H -1.42816 1.59294 -0.31512
 H 2.12004 0.23245 0.28449
 H -2.64919 1.17629 -0.54457
 H 2.75770 -0.90540 0.53570
13
bifur_IRC_Distances_noMW_output/new_data/bifur_traj4_Distances point 291
C -1.34477 -0.22756 0.23565
 C 0.86336 -1.04350 -0.26982
 C -0.35491 -0.92616 -0.00605
 C -1.71454 1.13233 -0.24644
 C 2.02881 -0.29786 0.27408
 F -2.23319 -0.74173 1.01510
 F 1.21543 -1.97675 -1.13017
 H -1.35581 1.65137 -0.21339
 H 2.09535 0.33390 0.38034
 H -1.42836 1.59303 -0.31502
 H 2.12025 0.23239 0.28462
 H -2.64937 1.17616 -0.54470
 H 2.75775 -0.90562 0.53580
13
bifur_IRC_Distances_noMW_output/new_data/bifur_traj4_Distances point 292
C -1.34472 -0.22769 0.23559
 C 0.86324 -1.04356 -0.26976
 C -0.35501 -0.92641 -0.00601
 C -1.71430 1.13230 -0.24639
 C 2.02861 -0.29772 0.27404
 F -2.23325 -0.74184 1.01483
 F 1.21541 -1.97687 -1.12998
 H -1.35545 1.65131 -0.21322
 H 2.09504 0.33410 0.38047
 H -1.42809 1.59290 -0.31516
 H 2.11997 0.23247 0.28445
 H -2.64913 1.17633 -0.54452
 H 2.75768 -0.90533 0.53566
13
bifur_IRC_Distances_noMW_output/new_data/bifur_traj4_Distances point 293
C -1.34465 -0.22789 0.23549
 C 0.86305 -1.04366 -0.26967
 C -0.35517 -0.92682 -0.00594
 C -1.71391 1.13225 -0.24632
 C 2.02828 -0.29750 0.27398
 F -2.23333 -0.74200 1.01439
 F 1.21537 -1.97705 -1.12967
 H -1.35486 1.65121 -0.21294
 H 2.09453 0.33443 0.38068
 H -1.42765 1.59269 -0.31539
 H 2.11951 0.23260 0.28417
 H -2.64874 1.17660 -0.54422
 H 2.75756 -0.90486 0.53544
13
bifur_IRC_Distances_noMW_output/new_data/bifur_traj4_Distances point 294
C -1.34460 -0.22802 0.23543
 C 0.86293 -1.04372 -0.26961
 C -0.35527 -0.92708 -0.00590
 C -1.71365 1.13221 -0.24627
 C 2.02807 -0.29735 0.27394
 F -2.23339 -0.74211 1.01411
 F 1.21535 -1.97718 -1.12947
 H -1.35448 1.65115 -0.21276
 H 2.09420 0.33464 0.38081
 H -1.42737 1.59255 -0.31555
 H 2.11921 0.23268 0.28399
 H -2.64848 1.17678 -0.54403
 H 2.75749 -0.90456 0.53530
13
bifur_IRC_Distances_noMW_output/new_data/bifur_traj4_Distances point 295
C -1.34463 -0.22793 0.23548
 C 0.86302 -1.04367 -0.26965
 C -0.35520 -0.92689 -0.00593
 C -1.71384 1.13224 -0.24630
 C 2.02823 -0.29746 0.27397
 F -2.23335 -0.74203 1.01431
 F 1.21537 -1.97709 -1.12962
 H -1.35476 1.65119 -0.21289
 H 2.09444 0.33449 0.38071
 H -1.42757 1.59265 -0.31544
 H 2.11943 0.23262 0.28412
 H -2.64867 1.17665 -0.54417
 H 2.75754 -0.90478 0.53540
13
bifur_IRC_Distances_noMW_output/new_data/bifur_traj4_Distances point 296
C -1.34482 -0.22743 0.23571
 C 0.86348 -1.04343 -0.26988
 C -0.35481 -0.92589 -0.00610
 C -1.71479 1.13236 -0.24648
 C 2.02903 -0.29801 0.27412
 F -2.23314 -0.74163 1.01538
 F 1.21546 -1.97663 -1.13038
 H -1.35619 1.65143 -0.21357
 H 2.09568 0.33369 0.38021
 H -1.42864 1.59317 -0.31487
 H 2.12055 0.23231 0.28480
 H -2.64962 1.17599 -0.54489
 H 2.75783 -0.90592 0.53595
13
bifur_IRC_Distances_noMW_output/new_data/bifur_traj4_Distances point 297
C -1.34523 -0.22636 0.23620
 C 0.86449 -1.04291 -0.27036
 C -0.35398 -0.92371 -0.00646
 C -1.71688 1.13262 -0.24687
 C 2.03077 -0.29922 0.27444
 F -2.23268 -0.74076 1.01770
 F 1.21565 -1.97563 -1.13202
 H -1.35929 1.65195 -0.21500
 H 2.09839 0.33195 0.37913
 H -1.43096 1.59430 -0.31366
 H 2.12299 0.23164 0.28623
 H -2.65171 1.17454 -0.54647
 H 2.75845 -0.90841 0.53713
13
bifur_IRC_Distances_noMW_output/new_data/bifur_traj4_Distances point 298
C -1.34523 -0.22636 0.23620
 C 0.86449 -1.04291 -0.27036
 C -0.35398 -0.92371 -0.00646
 C -1.71688 1.13262 -0.24687
 C 2.03077 -0.29922 0.27444
 F -2.23268 -0.74076 1.01770
 F 1.21565 -1.97563 -1.13202
 H -1.35929 1.65195 -0.21500
 H 2.09839 0.33195 0.37913
 H -1.43096 1.59430 -0.31366
 H 2.12299 0.23164 0.28623
 H -2.65171 1.17454 -0.54647
 H 2.75845 -0.90841 0.53713
13
bifur_IRC_Distances_noMW_output/new_data/bifur_traj4_Distances point 299
C -1.34695 -0.22182 0.23829
 C 0.86873 -1.04070 -0.27238
 C -0.35043 -0.91448 -0.00780
 C -1.72566 1.13373 -0.24849
 C 2.03808 -0.30431 0.27577
 F -2.23078 -0.73709 1.02726
 F 1.21649 -1.97142 -1.13895
 H -1.37234 1.65416 -0.22057
 H 2.10980 0.32467 0.37498
 H -1.44073 1.59903 -0.30901
 H 2.13324 0.22880 0.29176
 H -2.66051 1.16840 -0.55302
 H 2.76107 -0.91896 0.54216
13
bifur_IRC_Distances_noMW_output/new_data/bifur_traj4_Distances point 300
C -1.34829 -0.21824 0.23993
 C 0.87208 -1.03894 -0.27394
 C -0.34761 -0.90715 -0.00869
 C -1.73255 1.13458 -0.24973
 C 2.04382 -0.30832 0.27680
 F -2.22931 -0.73421 1.03458
 F 1.21716 -1.96809 -1.14439
 H -1.38255 1.65591 -0.22450
 H 2.11876 0.31897 0.37208
 H -1.44841 1.60272 -0.30579
 H 2.14126 0.22654 0.29561
 H -2.66746 1.16352 -0.55810
 H 2.76310 -0.92731 0.54614
13
bifur_IRC_Distances_noMW_output/new_data/bifur_traj4_Distances point 301
C -1.34988 -0.21393 0.24188
 C 0.87609 -1.03680 -0.27577
 C -0.34421 -0.89829 -0.00961
 C -1.74080 1.13560 -0.25119
 C 2.05066 -0.31313 0.27800
 F -2.22755 -0.73075 1.04316
 F 1.21799 -1.96411 -1.15089
 H -1.39473 1.65803 -0.22875
 H 2.12946 0.31219 0.36894
 H -1.45758 1.60711 -0.30236
 H 2.15084 0.22382 0.29975
 H -2.67581 1.15763 -0.56411
 H 2.76552 -0.93737 0.55094
13
bifur_IRC_Distances_noMW_output/new_data/bifur_traj4_Distances point 302
C -1.35163 -0.20914 0.24403
 C 0.88053 -1.03442 -0.27776
 C -0.34040 -0.88840 -0.01046
 C -1.74990 1.13669 -0.25278
 C 2.05821 -0.31845 0.27931
 F -2.22563 -0.72692 1.05244
 F 1.21892 -1.95969 -1.15803
 H -1.40814 1.66038 -0.23298
 H 2.14126 0.30473 0.36582
 H -1.46770 1.61194 -0.29899
 H 2.16138 0.22080 0.30381
 H -2.68507 1.15104 -0.57067
 H 2.76816 -0.94856 0.55627
13
bifur_IRC_Distances_noMW_output/new_data/bifur_traj4_Distances point 303
C -1.35345 -0.20410 0.24628
 C 0.88519 -1.03189 -0.27981
 C -0.33637 -0.87794 -0.01120
 C -1.75941 1.13782 -0.25441
 C 2.06608 -0.32403 0.28064
 F -2.22364 -0.72289 1.06195
 F 1.21993 -1.95506 -1.16548
 H -1.42211 1.66285 -0.23697
 H 2.15358 0.29694 0.36287
 H -1.47826 1.61698 -0.29588
 H 2.17238 0.21764 0.30758
 H -2.69481 1.14405 -0.57746
 H 2.77089 -0.96037 0.56188
13
bifur_IRC_Distances_noMW_output/new_data/bifur_traj4_Distances point 304
C -1.35529 -0.19894 0.24856
 C 0.88994 -1.02928 -0.28186
 C -0.33222 -0.86718 -0.01182
 C -1.76908 1.13895 -0.25605
 C 2.07407 -0.32972 0.28198
 F -2.22163 -0.71877 1.07145
 F 1.22098 -1.95034 -1.17301
 H -1.43629 1.66535 -0.24064
 H 2.16609 0.28904 0.36013
 H -1.48899 1.62209 -0.29306
 H 2.18355 0.21444 0.31100
 H -2.70479 1.13684 -0.58430
 H 2.77364 -0.97248 0.56763
13
bifur_IRC_Distances_noMW_output/new_data/bifur_traj4_Distances point 305
C -1.35712 -0.19371 0.25085
 C 0.89474 -1.02661 -0.28391
 C -0.32799 -0.85622 -0.01235
 C -1.77882 1.14006 -0.25767
 C 2.08210 -0.33547 0.28330
 F -2.21962 -0.71458 1.08087
 F 1.22206 -1.94558 -1.18055
 H -1.45052 1.66787 -0.24401
 H 2.17866 0.28110 0.35758
 H -1.49977 1.62724 -0.29052
 H 2.19478 0.21122 0.31408
 H -2.71489 1.12947 -0.59113
 H 2.77638 -0.98479 0.57345
13
bifur_IRC_Distances_noMW_output/new_data/bifur_traj4_Distances point 306
C -1.35895 -0.18840 0.25315
 C 0.89958 -1.02390 -0.28594
 C -0.32368 -0.84506 -0.01278
 C -1.78861 1.14115 -0.25927
 C 2.09016 -0.34127 0.28460
 F -2.21761 -0.71034 1.09022
 F 1.22318 -1.94078 -1.18810
 H -1.46480 1.67038 -0.24711
 H 2.19128 0.27312 0.35519
 H -1.51059 1.63242 -0.28822
 H 2.20606 0.20800 0.31687
 H -2.72513 1.12195 -0.59795
 H 2.77910 -0.99729 0.57934
13
bifur_IRC_Distances_noMW_output/new_data/bifur_traj4_Distances point 307
C -1.36077 -0.18301 0.25546
 C 0.90447 -1.02112 -0.28797
 C -0.31928 -0.83369 -0.01315
 C -1.79848 1.14222 -0.26087
 C 2.09826 -0.34713 0.28589
 F -2.21559 -0.70602 1.09952
 F 1.22434 -1.93593 -1.19565
 H -1.47917 1.67290 -0.24998
 H 2.20397 0.26508 0.35293
 H -1.52147 1.63765 -0.28612
 H 2.21741 0.20478 0.31940
 H -2.73551 1.11426 -0.60476
 H 2.78181 -1.01000 0.58530
13
bifur_IRC_Distances_noMW_output/new_data/bifur_traj4_Distances point 308
C -1.36259 -0.17755 0.25778
 C 0.90941 -1.01830 -0.28998
 C -0.31480 -0.82213 -0.01345
 C -1.80840 1.14328 -0.26246
 C 2.10639 -0.35304 0.28716
 F -2.21358 -0.70164 1.10875
 F 1.22553 -1.93104 -1.20318
 H -1.49357 1.67540 -0.25266
 H 2.21668 0.25700 0.35076
 H -1.53237 1.64292 -0.28420
 H 2.22881 0.20157 0.32170
 H -2.74600 1.10641 -0.61156
 H 2.78450 -1.02288 0.59133
13
bifur_IRC_Distances_noMW_output/new_data/bifur_traj4_Distances point 309
C -1.36259 -0.17755 0.25779
 C 0.90941 -1.01830 -0.28998
 C -0.31480 -0.82213 -0.01345
 C -1.80840 1.14328 -0.26246
 C 2.10639 -0.35304 0.28716
 F -2.21358 -0.70164 1.10875
 F 1.22553 -1.93104 -1.20318
 H -1.49357 1.67540 -0.25266
 H 2.21669 0.25700 0.35076
 H -1.53237 1.64292 -0.28420
 H 2.22881 0.20157 0.32170
 H -2.74601 1.10641 -0.61156
 H 2.78450 -1.02289 0.59133
13
bifur_IRC_Distances_noMW_output/new_data/bifur_traj4_Distances point 310
C -1.36607 -0.16687 0.26227
 C 0.91900 -1.01273 -0.29383
 C -0.30599 -0.79941 -0.01389
 C -1.82757 1.14524 -0.26548
 C 2.12205 -0.36450 0.28957
 F -2.20972 -0.69304 1.12635
 F 1.22790 -1.92158 -1.21759
 H -1.52133 1.68016 -0.25733
 H 2.24118 0.24136 0.34681
 H -1.55337 1.65315 -0.28094
 H 2.25082 0.19546 0.32555
 H -2.76651 1.09090 -0.62456
 H 2.78959 -1.04813 0.60307
13
bifur_IRC_Distances_noMW_output/new_data/bifur_traj4_Distances point 311
C -1.36760 -0.16202 0.26428
 C 0.92332 -1.01019 -0.29554
 C -0.30197 -0.78904 -0.01404
 C -1.83619 1.14609 -0.26681
 C 2.12907 -0.36967 0.29062
 F -2.20799 -0.68912 1.13415
 F 1.22900 -1.91732 -1.22399
 H -1.53377 1.68226 -0.25924
 H 2.25215 0.23432 0.34512
 H -1.56276 1.65776 -0.27964
 H 2.26070 0.19275 0.32706
 H -2.77581 1.08378 -0.63034
 H 2.79184 -1.05961 0.60838
13
bifur_IRC_Distances_noMW_output/new_data/bifur_traj4_Distances point 312
C -1.36898 -0.15763 0.26608
 C 0.92722 -1.00788 -0.29706
 C -0.29831 -0.77964 -0.01415
 C -1.84393 1.14683 -0.26800
 C 2.13536 -0.37433 0.29156
 F -2.20644 -0.68556 1.14111
 F 1.23001 -1.91349 -1.22971
 H -1.54493 1.68413 -0.26088
 H 2.26198 0.22799 0.34362
 H -1.57118 1.66192 -0.27855
 H 2.26958 0.19035 0.32831
 H -2.78421 1.07731 -0.63550
 H 2.79383 -1.07001 0.61318
13
bifur_IRC_Distances_noMW_output/new_data/bifur_traj4_Distances point 313
C -1.37020 -0.15366 0.26770
 C 0.93074 -1.00578 -0.29843
 C -0.29499 -0.77110 -0.01424
 C -1.85090 1.14749 -0.26907
 C 2.14102 -0.37853 0.29239
 F -2.20505 -0.68232 1.14735
 F 1.23093 -1.91003 -1.23483
 H -1.55497 1.68579 -0.26229
 H 2.27082 0.22228 0.34229
 H -1.57875 1.66568 -0.27762
 H 2.27758 0.18820 0.32935
 H -2.79182 1.07141 -0.64013
 H 2.79560 -1.07943 0.61751
13
bifur_IRC_Distances_noMW_output/new_data/bifur_traj4_Distances point 314
C -1.37133 -0.14996 0.26920
 C 0.93400 -1.00382 -0.29968
 C -0.29190 -0.76317 -0.01431
 C -1.85734 1.14808 -0.27004
 C 2.14624 -0.38242 0.29315
 F -2.20377 -0.67932 1.15308
 F 1.23179 -1.90684 -1.23953
 H -1.56423 1.68730 -0.26355
 H 2.27896 0.21701 0.34108
 H -1.58572 1.66916 -0.27681
 H 2.28496 0.18624 0.33026
 H -2.79888 1.06592 -0.64438
 H 2.79722 -1.08818 0.62152
13
bifur_IRC_Distances_noMW_output/new_data/bifur_traj4_Distances point 315
C -1.37240 -0.14641 0.27063
 C 0.93713 -1.00193 -0.30088
 C -0.28891 -0.75550 -0.01437
 C -1.86351 1.14864 -0.27097
 C 2.15124 -0.38615 0.29387
 F -2.20254 -0.67641 1.15856
 F 1.23263 -1.90377 -1.24401
 H -1.57310 1.68874 -0.26472
 H 2.28676 0.21194 0.33993
 H -1.59239 1.67250 -0.27607
 H 2.29203 0.18437 0.33108
 H -2.80567 1.06060 -0.64843
 H 2.79876 -1.09662 0.62538
13
bifur_IRC_Distances_noMW_output/new_data/bifur_traj4_Distances point 316
C -1.37347 -0.14281 0.27207
 C 0.94027 -1.00002 -0.30207
 C -0.28589 -0.74776 -0.01442
 C -1.86972 1.14919 -0.27190
 C 2.15625 -0.38991 0.29459
 F -2.20132 -0.67347 1.16403
 F 1.23348 -1.90070 -1.24849
 H -1.58200 1.69016 -0.26586
 H 2.29457 0.20685 0.33877
 H -1.59908 1.67587 -0.27536
 H 2.29914 0.18251 0.33185
 H -2.81252 1.05521 -0.65248
 H 2.80029 -1.10513 0.62927
13
bifur_IRC_Distances_noMW_output/new_data/bifur_traj4_Distances point 317
C -1.37459 -0.13901 0.27359
 C 0.94360 -0.99799 -0.30333
 C -0.28268 -0.73954 -0.01447
 C -1.87625 1.14975 -0.27288
 C 2.16152 -0.39387 0.29534
 F -2.20002 -0.67034 1.16977
 F 1.23439 -1.89745 -1.25318
 H -1.59137 1.69164 -0.26702
 H 2.30278 0.20148 0.33757
 H -1.60610 1.67943 -0.27465
 H 2.30662 0.18057 0.33260
 H -2.81977 1.04949 -0.65672
 H 2.80188 -1.11414 0.63338
13
bifur_IRC_Distances_noMW_output/new_data/bifur_traj4_Distances point 318
C -1.37580 -0.13482 0.27524
 C 0.94725 -0.99575 -0.30469
 C -0.27914 -0.73048 -0.01453
 C -1.88341 1.15036 -0.27394
 C 2.16728 -0.39822 0.29615
 F -2.19861 -0.66689 1.17604
 F 1.23540 -1.89390 -1.25829
 H -1.60162 1.69324 -0.26826
 H 2.31177 0.19558 0.33625
 H -1.61379 1.68334 -0.27392
 H 2.31482 0.17847 0.33338
 H -2.82775 1.04315 -0.66134
 H 2.80361 -1.12408 0.63791
13
bifur_IRC_Distances_noMW_output/new_data/bifur_traj4_Distances point 319
C -1.37716 -0.13008 0.27711
 C 0.95136 -0.99321 -0.30622
 C -0.27512 -0.72020 -0.01458
 C -1.89145 1.15102 -0.27512
 C 2.17375 -0.40312 0.29705
 F -2.19702 -0.66297 1.18305
 F 1.23654 -1.88990 -1.26399
 H -1.61313 1.69501 -0.26961
 H 2.32184 0.18894 0.33477
 H -1.62241 1.68775 -0.27314
 H 2.32403 0.17614 0.33418
 H -2.83677 1.03595 -0.66650
 H 2.80553 -1.13532 0.64301
13
bifur_IRC_Distances_noMW_output/new_data/bifur_traj4_Distances point 320
C -1.37716 -0.13008 0.27711
 C 0.95136 -0.99321 -0.30622
 C -0.27512 -0.72020 -0.01458
 C -1.89146 1.15102 -0.27512
 C 2.17375 -0.40312 0.29706
 F -2.19702 -0.66297 1.18305
 F 1.23654 -1.88990 -1.26399
 H -1.61313 1.69501 -0.26961
 H 2.32184 0.18894 0.33477
 H -1.62241 1.68775 -0.27314
 H 2.32403 0.17614 0.33418
 H -2.83677 1.03595 -0.66650
 H 2.80553 -1.13532 0.64301
13
bifur_IRC_Distances_noMW_output/new_data/bifur_traj4_Distances point 321
C -1.38034 -0.11865 0.28153
 C 0.96121 -0.98706 -0.30983
 C -0.26537 -0.69537 -0.01470
 C -1.91065 1.15252 -0.27792
 C 2.18914 -0.41484 0.29917
 F -2.19323 -0.65345 1.19966
 F 1.23935 -1.88037 -1.27743
 H -1.64053 1.69908 -0.27267
 H 2.34576 0.17304 0.33124
 H -1.64285 1.69834 -0.27148
 H 2.34601 0.17070 0.33580
 H -2.85848 1.01847 -0.67865
 H 2.80999 -1.16240 0.65528
13
bifur_IRC_Distances_noMW_output/new_data/bifur_traj4_Distances point 322
C -1.38209 -0.11214 0.28402
 C 0.96678 -0.98355 -0.31185
 C -0.25979 -0.68120 -0.01477
 C -1.92144 1.15331 -0.27948
 C 2.19775 -0.42146 0.30033
 F -2.19111 -0.64799 1.20894
 F 1.24097 -1.87502 -1.28488
 H -1.65590 1.70128 -0.27430
 H 2.35914 0.16407 0.32924
 H -1.65428 1.70433 -0.27067
 H 2.35836 0.16772 0.33656
 H -2.87080 1.00844 -0.68538
 H 2.81243 -1.17779 0.66224
13
bifur_IRC_Distances_noMW_output/new_data/bifur_traj4_Distances point 323
C -1.38385 -0.10546 0.28654
 C 0.97246 -0.97993 -0.31388
 C -0.25405 -0.66663 -0.01484
 C -1.93242 1.15408 -0.28105
 C 2.20650 -0.42820 0.30149
 F -2.18894 -0.64235 1.21834
 F 1.24264 -1.86958 -1.29239
 H -1.67153 1.70345 -0.27592
 H 2.37270 0.15490 0.32720
 H -1.66587 1.71046 -0.26992
 H 2.37093 0.16475 0.33721
 H -2.88344 0.99809 -0.69215
 H 2.81486 -1.19358 0.66937
13
bifur_IRC_Distances_noMW_output/new_data/bifur_traj4_Distances point 324
C -1.38554 -0.09891 0.28898
 C 0.97800 -0.97638 -0.31584
 C -0.24839 -0.65232 -0.01493
 C -1.94310 1.15479 -0.28256
 C 2.21498 -0.43477 0.30261
 F -2.18684 -0.63678 1.22744
 F 1.24430 -1.86430 -1.29961
 H -1.68669 1.70548 -0.27745
 H 2.38584 0.14596 0.32519
 H -1.67709 1.71644 -0.26927
 H 2.38315 0.16192 0.33773
 H -2.89580 0.98790 -0.69865
 H 2.81718 -1.20903 0.67636
13
bifur_IRC_Distances_noMW_output/new_data/bifur_traj4_Distances point 325
C -1.38710 -0.09271 0.29127
 C 0.98321 -0.97301 -0.31767
 C -0.24302 -0.63877 -0.01503
 C -1.95312 1.15542 -0.28398
 C 2.22291 -0.44095 0.30364
 F -2.18486 -0.63147 1.23595
 F 1.24588 -1.85935 -1.30632
 H -1.70090 1.70732 -0.27886
 H 2.39811 0.13754 0.32329
 H -1.68757 1.72208 -0.26873
 H 2.39462 0.15932 0.33814
 H -2.90748 0.97822 -0.70467
 H 2.81931 -1.22363 0.68295
13
bifur_IRC_Distances_noMW_output/new_data/bifur_traj4_Distances point 326
C -1.38851 -0.08701 0.29336
 C 0.98799 -0.96991 -0.31933
 C -0.23806 -0.62628 -0.01513
 C -1.96227 1.15597 -0.28526
 C 2.23014 -0.44661 0.30457
 F -2.18305 -0.62655 1.24370
 F 1.24734 -1.85485 -1.31239
 H -1.71387 1.70894 -0.28012
 H 2.40929 0.12982 0.32154
 H -1.69712 1.72725 -0.26829
 H 2.40509 0.15698 0.33843
 H -2.91822 0.96927 -0.71011
 H 2.82123 -1.23704 0.68903
13
bifur_IRC_Distances_noMW_output/new_data/bifur_traj4_Distances point 327
C -1.38974 -0.08188 0.29522
 C 0.99226 -0.96713 -0.32081
 C -0.23360 -0.61507 -0.01523
 C -1.97043 1.15644 -0.28640
 C 2.23658 -0.45166 0.30540
 F -2.18143 -0.62211 1.25060
 F 1.24865 -1.85084 -1.31776
 H -1.72542 1.71034 -0.28124
 H 2.41922 0.12291 0.31996
 H -1.70560 1.73188 -0.26795
 H 2.41444 0.15494 0.33863
 H -2.92784 0.96122 -0.71490
 H 2.82290 -1.24905 0.69448
13
bifur_IRC_Distances_noMW_output/new_data/bifur_traj4_Distances point 328
C -1.39080 -0.07744 0.29682
 C 0.99595 -0.96471 -0.32207
 C -0.22972 -0.60535 -0.01533
 C -1.97746 1.15683 -0.28738
 C 2.24211 -0.45601 0.30610
 F -2.18003 -0.61824 1.25653
 F 1.24980 -1.84740 -1.32235
 H -1.73536 1.71150 -0.28218
 H 2.42775 0.11695 0.31859
 H -1.71288 1.73588 -0.26769
 H 2.42248 0.15321 0.33875
 H -2.93617 0.95423 -0.71899
 H 2.82433 -1.25944 0.69920
13
bifur_IRC_Distances_noMW_output/new_data/bifur_traj4_Distances point 329
C -1.39164 -0.07385 0.29810
 C 0.99892 -0.96276 -0.32308
 C -0.22659 -0.59750 -0.01542
 C -1.98311 1.15713 -0.28816
 C 2.24655 -0.45951 0.30666
 F -2.17891 -0.61510 1.26129
 F 1.25073 -1.84464 -1.32601
 H -1.74335 1.71241 -0.28294
 H 2.43459 0.11214 0.31748
 H -1.71872 1.73910 -0.26750
 H 2.42895 0.15184 0.33882
 H -2.94289 0.94857 -0.72224
 H 2.82546 -1.26782 0.70301
13
bifur_IRC_Distances_noMW_output/new_data/bifur_traj4_Distances point 330
C -1.38054 -0.06801 -0.34963
 C 0.98885 -0.96489 0.34964
 C -0.22470 -0.59213 0.00128
 C -1.99634 1.15465 0.22896
 C 2.25929 -0.45916 -0.23064
 F -2.13109 -0.59938 -1.34843
 F 1.20309 -1.85661 1.35358
 H -1.75826 1.71033 0.23804
 H 2.44911 0.11162 -0.22757
 H -1.73158 1.73879 0.22321
 H 2.44402 0.15394 -0.24948
 H -2.97189 0.93763 0.62766
 H 2.85004 -1.26679 -0.61662
13
bifur_IRC_Distances_noMW_output/new_data/bifur_traj4_Distances point 331
C -1.38054 -0.06801 -0.34963
 C 0.98885 -0.96489 0.34964
 C -0.22470 -0.59213 0.00128
 C -1.99634 1.15465 0.22896
 C 2.25929 -0.45916 -0.23064
 F -2.13109 -0.59938 -1.34843
 F 1.20309 -1.85661 1.35358
 H -1.75826 1.71033 0.23804
 H 2.44911 0.11162 -0.22757
 H -1.73158 1.73879 0.22321
 H 2.44402 0.15394 -0.24948
 H -2.97189 0.93763 0.62766
 H 2.85004 -1.26679 -0.61663
13
bifur_IRC_Distances_noMW_output/new_data/bifur_traj4_Distances point 332
C -1.38076 -0.06710 -0.34987
 C 0.98965 -0.96431 0.35005
 C -0.22387 -0.59004 0.00147
 C -1.99783 1.15477 0.22903
 C 2.26046 -0.46013 -0.23081
 F -2.13083 -0.59876 -1.34943
 F 1.20338 -1.85565 1.35482
 H -1.76036 1.71060 0.23797
 H 2.45089 0.11029 -0.22739
 H -1.73310 1.73969 0.22292
 H 2.44571 0.15353 -0.24960
 H -2.97367 0.93623 0.62844
 H 2.85033 -1.26912 -0.61760
13
bifur_IRC_Distances_noMW_output/new_data/bifur_traj4_Distances point 333
C -1.38041 -0.06849 -0.34950
 C 0.98843 -0.96520 0.34942
 C -0.22515 -0.59325 0.00117
 C -1.99555 1.15459 0.22892
 C 2.25867 -0.45864 -0.23055
 F -2.13123 -0.59971 -1.34789
 F 1.20294 -1.85712 1.35292
 H -1.75714 1.71018 0.23808
 H 2.44816 0.11233 -0.22767
 H -1.73077 1.73831 0.22337
 H 2.44311 0.15416 -0.24941
 H -2.97095 0.93838 0.62724
 H 2.84988 -1.26554 -0.61610
13
bifur_IRC_Distances_noMW_output/new_data/bifur_traj4_Distances point 334
C -1.37981 -0.07083 -0.34886
 C 0.98635 -0.96669 0.34834
 C -0.22732 -0.59869 0.00066
 C -1.99167 1.15427 0.22874
 C 2.25564 -0.45610 -0.23011
 F -2.13191 -0.60134 -1.34527
 F 1.20219 -1.85960 1.34970
 H -1.75166 1.70944 0.23826
 H 2.44351 0.11579 -0.22814
 H -1.72679 1.73597 0.22413
 H 2.43868 0.15523 -0.24907
 H -2.96632 0.94202 0.62518
 H 2.84911 -1.25947 -0.61356
13
bifur_IRC_Distances_noMW_output/new_data/bifur_traj4_Distances point 335
C -1.37902 -0.07393 -0.34803
 C 0.98362 -0.96866 0.34693
 C -0.23017 -0.60586 -0.00001
 C -1.98655 1.15385 0.22849
 C 2.25162 -0.45275 -0.22952
 F -2.13281 -0.60347 -1.34178
 F 1.20121 -1.86287 1.34543
 H -1.74441 1.70846 0.23848
 H 2.43735 0.12035 -0.22876
 H -1.72154 1.73287 0.22514
 H 2.43283 0.15666 -0.24862
 H -2.96022 0.94682 0.62245
 H 2.84809 -1.25147 -0.61020
13
bifur_IRC_Distances_noMW_output/new_data/bifur_traj4_Distances point 336
C -1.37808 -0.07756 -0.34703
 C 0.98040 -0.97096 0.34525
 C -0.23351 -0.61426 -0.00079
 C -1.98051 1.15334 0.22819
 C 2.24687 -0.44880 -0.22883
 F -2.13389 -0.60599 -1.33766
 F 1.20007 -1.86671 1.34039
 H -1.73587 1.70728 0.23873
 H 2.43007 0.12571 -0.22950
 H -1.71532 1.72924 0.22634
 H 2.42593 0.15835 -0.24807
 H -2.95305 0.95245 0.61921
 H 2.84687 -1.24209 -0.60625
13
bifur_IRC_Distances_noMW_output/new_data/bifur_traj4_Distances point 337
C -1.37703 -0.08154 -0.34593
 C 0.97688 -0.97347 0.34342
 C -0.23715 -0.62346 -0.00165
 C -1.97386 1.15278 0.22786
 C 2.24165 -0.44448 -0.22807
 F -2.13508 -0.60874 -1.33310
 F 1.19884 -1.87091 1.33484
 H -1.72646 1.70595 0.23899
 H 2.42205 0.13159 -0.23032
 H -1.70847 1.72525 0.22768
 H 2.41833 0.16023 -0.24745
 H -2.94519 0.95861 0.61564
 H 2.84550 -1.23181 -0.60191
13
bifur_IRC_Distances_noMW_output/new_data/bifur_traj4_Distances point 338
C -1.37594 -0.08567 -0.34478
 C 0.97321 -0.97607 0.34150
 C -0.24093 -0.63299 -0.00253
 C -1.96693 1.15218 0.22750
 C 2.23618 -0.43998 -0.22727
 F -2.13633 -0.61160 -1.32831
 F 1.19757 -1.87528 1.32904
 H -1.71663 1.70454 0.23923
 H 2.41366 0.13770 -0.23117
 H -1.70131 1.72111 0.22908
 H 2.41041 0.16221 -0.24678
 H -2.93702 0.96500 0.61189
 H 2.84405 -1.22115 -0.59740
13
bifur_IRC_Distances_noMW_output/new_data/bifur_traj4_Distances point 339
C -1.37484 -0.08977 -0.34362
 C 0.96957 -0.97863 0.33959
 C -0.24465 -0.64242 -0.00340
 C -1.96003 1.15158 0.22714
 C 2.23073 -0.43551 -0.22647
 F -2.13758 -0.61444 -1.32351
 F 1.19634 -1.87959 1.32325
 H -1.70685 1.70311 0.23944
 H 2.40528 0.14376 -0.23203
 H -1.69416 1.71700 0.23048
 H 2.40253 0.16420 -0.24609
 H -2.92891 0.97132 0.60813
 H 2.84257 -1.21060 -0.59291
13
bifur_IRC_Distances_noMW_output/new_data/bifur_traj4_Distances point 340
C -1.37379 -0.09364 -0.34252
 C 0.96613 -0.98104 0.33779
 C -0.24816 -0.65130 -0.00422
 C -1.95350 1.15100 0.22679
 C 2.22556 -0.43129 -0.22571
 F -2.13877 -0.61712 -1.31894
 F 1.19519 -1.88366 1.31775
 H -1.69757 1.70173 0.23962
 H 2.39733 0.14949 -0.23284
 H -1.68737 1.71311 0.23183
 H 2.39505 0.16611 -0.24542
 H -2.92127 0.97728 0.60455
 H 2.84116 -1.20066 -0.58867
13
bifur_IRC_Distances_noMW_output/new_data/bifur_traj4_Distances point 341
C -1.37284 -0.09709 -0.34152
 C 0.96305 -0.98318 0.33616
 C -0.25128 -0.65922 -0.00496
 C -1.94763 1.15047 0.22647
 C 2.22091 -0.42751 -0.22503
 F -2.13985 -0.61952 -1.31482
 F 1.19418 -1.88728 1.31281
 H -1.68925 1.70047 0.23976
 H 2.39018 0.15461 -0.23357
 H -1.68126 1.70965 0.23304
 H 2.38835 0.16783 -0.24479
 H -2.91443 0.98259 0.60133
 H 2.83987 -1.19180 -0.58488
13
bifur_IRC_Distances_noMW_output/new_data/bifur_traj4_Distances point 342
C -1.37284 -0.09709 -0.34152
 C 0.96305 -0.98318 0.33617
 C -0.25128 -0.65922 -0.00496
 C -1.94763 1.15047 0.22647
 C 2.22091 -0.42751 -0.22503
 F -2.13985 -0.61952 -1.31482
 F 1.19418 -1.88728 1.31281
 H -1.68925 1.70047 0.23976
 H 2.39018 0.15461 -0.23357
 H -1.68126 1.70965 0.23304
 H 2.38835 0.16783 -0.24479
 H -2.91443 0.98258 0.60133
 H 2.83987 -1.19180 -0.58488
13
bifur_IRC_Distances_noMW_output/new_data/bifur_traj4_Distances point 343
C -1.37140 -0.10228 -0.34001
 C 0.95843 -0.98638 0.33372
 C -0.25594 -0.67108 -0.00606
 C -1.93878 1.14965 0.22597
 C 2.21388 -0.42182 -0.22400
 F -2.14150 -0.62313 -1.30856
 F 1.19268 -1.89273 1.30533
 H -1.67666 1.69853 0.23993
 H 2.37936 0.16232 -0.23469
 H -1.67203 1.70443 0.23490
 H 2.37823 0.17045 -0.24382
 H -2.90415 0.99054 0.59644
 H 2.83789 -1.17850 -0.57916
13
bifur_IRC_Distances_noMW_output/new_data/bifur_traj4_Distances point 344
C -1.37093 -0.10399 -0.33951
 C 0.95690 -0.98744 0.33291
 C -0.25748 -0.67499 -0.00642
 C -1.93585 1.14938 0.22581
 C 2.21155 -0.41995 -0.22366
 F -2.14204 -0.62432 -1.30647
 F 1.19219 -1.89452 1.30285
 H -1.67250 1.69788 0.23998
 H 2.37577 0.16486 -0.23506
 H -1.66896 1.70271 0.23552
 H 2.37488 0.17132 -0.24348
 H -2.90076 0.99316 0.59481
 H 2.83722 -1.17412 -0.57727
13
bifur_IRC_Distances_noMW_output/new_data/bifur_traj4_Distances point 345
C -1.37058 -0.10523 -0.33914
 C 0.95579 -0.98819 0.33232
 C -0.25859 -0.67781 -0.00668
 C -1.93373 1.14918 0.22569
 C 2.20986 -0.41859 -0.22341
 F -2.14244 -0.62518 -1.30496
 F 1.19184 -1.89582 1.30105
 H -1.66947 1.69741 0.24001
 H 2.37316 0.16671 -0.23533
 H -1.66674 1.70146 0.23597
 H 2.37245 0.17196 -0.24324
 H -2.89831 0.99506 0.59363
 H 2.83674 -1.17095 -0.57590
13
bifur_IRC_Distances_noMW_output/new_data/bifur_traj4_Distances point 346
C -1.37033 -0.10613 -0.33888
 C 0.95499 -0.98874 0.33190
 C -0.25939 -0.67985 -0.00687
 C -1.93219 1.14904 0.22560
 C 2.20864 -0.41760 -0.22323
 F -2.14273 -0.62580 -1.30386
 F 1.19159 -1.89675 1.29975
 H -1.66729 1.69707 0.24003
 H 2.37128 0.16804 -0.23552
 H -1.66513 1.70056 0.23629
 H 2.37070 0.17242 -0.24306
 H -2.89654 0.99642 0.59277
 H 2.83639 -1.16867 -0.57491
13
bifur_IRC_Distances_noMW_output/new_data/bifur_traj4_Distances point 347
C -1.37014 -0.10679 -0.33868
 C 0.95440 -0.98915 0.33158
 C -0.25998 -0.68136 -0.00701
 C -1.93105 1.14893 0.22553
 C 2.20773 -0.41688 -0.22309
 F -2.14294 -0.62626 -1.30305
 F 1.19140 -1.89745 1.29879
 H -1.66567 1.69681 0.24004
 H 2.36988 0.16902 -0.23567
 H -1.66394 1.69989 0.23654
 H 2.36939 0.17276 -0.24293
 H -2.89522 0.99743 0.59214
 H 2.83613 -1.16698 -0.57418
13
bifur_IRC_Distances_noMW_output/new_data/bifur_traj4_Distances point 348
C -1.36999 -0.10731 -0.33853
 C 0.95394 -0.98947 0.33133
 C -0.26044 -0.68254 -0.00712
 C -1.93016 1.14884 0.22548
 C 2.20702 -0.41631 -0.22299
 F -2.14311 -0.62662 -1.30241
 F 1.19126 -1.89799 1.29803
 H -1.66440 1.69661 0.24005
 H 2.36879 0.16980 -0.23578
 H -1.66300 1.69937 0.23673
 H 2.36837 0.17303 -0.24282
 H -2.89419 0.99823 0.59164
 H 2.83592 -1.16565 -0.57361
13
bifur_IRC_Distances_noMW_output/new_data/bifur_traj4_Distances point 349
C -1.36987 -0.10775 -0.33840
 C 0.95354 -0.98973 0.33112
 C -0.26084 -0.68354 -0.00722
 C -1.92940 1.14877 0.22544
 C 2.20642 -0.41582 -0.22290
 F -2.14326 -0.62693 -1.30186
 F 1.19114 -1.89845 1.29739
 H -1.66332 1.69644 0.24006
 H 2.36786 0.17046 -0.23588
 H -1.66221 1.69893 0.23689
 H 2.36750 0.17326 -0.24273
 H -2.89332 0.99890 0.59121
 H 2.83575 -1.16452 -0.57312
13
bifur_IRC_Distances_noMW_output/new_data/bifur_traj4_Distances point 350
C -1.36975 -0.10816 -0.33828
 C 0.95317 -0.98999 0.33093
 C -0.26121 -0.68448 -0.00731
 C -1.92869 1.14870 0.22539
 C 2.20585 -0.41537 -0.22282
 F -2.14339 -0.62722 -1.30135
 F 1.19102 -1.89888 1.29678
 H -1.66230 1.69628 0.24007
 H 2.36698 0.17107 -0.23597
 H -1.66146 1.69851 0.23704
 H 2.36669 0.17347 -0.24265
 H -2.89250 0.99953 0.59082
 H 2.83558 -1.16347 -0.57266
13
bifur_IRC_Distances_noMW_output/new_data/bifur_traj4_Distances point 351
C -1.36963 -0.10859 -0.33815
 C 0.95279 -0.99025 0.33072
 C -0.26159 -0.68546 -0.00740
 C -1.92795 1.14863 0.22535
 C 2.20526 -0.41489 -0.22273
 F -2.14353 -0.62752 -1.30082
 F 1.19090 -1.89933 1.29615
 H -1.66124 1.69611 0.24007
 H 2.36607 0.17171 -0.23607
 H -1.66068 1.69808 0.23720
 H 2.36584 0.17370 -0.24256
 H -2.89164 1.00019 0.59040
 H 2.83541 -1.16237 -0.57218
13
bifur_IRC_Distances_noMW_output/new_data/bifur_traj4_Distances point 352
C -1.36949 -0.10907 -0.33800
 C 0.95236 -0.99054 0.33049
 C -0.26202 -0.68656 -0.00750
 C -1.92712 1.14855 0.22530
 C 2.20460 -0.41436 -0.22263
 F -2.14369 -0.62785 -1.30023
 F 1.19076 -1.89984 1.29545
 H -1.66006 1.69592 0.24008
 H 2.36505 0.17243 -0.23617
 H -1.65981 1.69759 0.23738
 H 2.36489 0.17395 -0.24246
 H -2.89069 1.00092 0.58994
 H 2.83522 -1.16114 -0.57165
13
bifur_IRC_Distances_noMW_output/new_data/bifur_traj4_Distances point 353
C -1.36949 -0.10907 -0.33800
 C 0.95236 -0.99054 0.33049
 C -0.26202 -0.68656 -0.00750
 C -1.92712 1.14855 0.22530
 C 2.20460 -0.41436 -0.22263
 F -2.14369 -0.62785 -1.30023
 F 1.19076 -1.89984 1.29545
 H -1.66006 1.69592 0.24008
 H 2.36505 0.17243 -0.23617
 H -1.65981 1.69759 0.23738
 H 2.36489 0.17395 -0.24246
 H -2.89069 1.00092 0.58994
 H 2.83522 -1.16114 -0.57165
13
bifur_IRC_Distances_noMW_output/new_data/bifur_traj4_Distances point 354
C -1.36918 -0.11016 -0.33768
 C 0.95139 -0.99120 0.32998
 C -0.26298 -0.68902 -0.00773
 C -1.92525 1.14838 0.22519
 C 2.20311 -0.41317 -0.22241
 F -2.14404 -0.62860 -1.29888
 F 1.19046 -1.90097 1.29386
 H -1.65740 1.69550 0.24010
 H 2.36275 0.17405 -0.23641
 H -1.65785 1.69650 0.23778
 H 2.36276 0.17451 -0.24223
 H -2.88854 1.00257 0.58889
 H 2.83478 -1.15838 -0.57045
13
bifur_IRC_Distances_noMW_output/new_data/bifur_traj4_Distances point 355
C -1.36905 -0.11064 -0.33754
 C 0.95096 -0.99150 0.32975
 C -0.26341 -0.69011 -0.00783
 C -1.92442 1.14830 0.22514
 C 2.20245 -0.41264 -0.22231
 F -2.14420 -0.62894 -1.29829
 F 1.19033 -1.90147 1.29316
 H -1.65622 1.69531 0.24010
 H 2.36174 0.17476 -0.23652
 H -1.65698 1.69602 0.23796
 H 2.36181 0.17476 -0.24213
 H -2.88759 1.00330 0.58843
 H 2.83459 -1.15715 -0.56992
13
bifur_IRC_Distances_noMW_output/new_data/bifur_traj4_Distances point 356
C -1.36896 -0.11095 -0.33744
 C 0.95068 -0.99168 0.32960
 C -0.26369 -0.69082 -0.00790
 C -1.92389 1.14824 0.22511
 C 2.20202 -0.41230 -0.22225
 F -2.14430 -0.62916 -1.29790
 F 1.19024 -1.90180 1.29270
 H -1.65546 1.69518 0.24010
 H 2.36107 0.17523 -0.23659
 H -1.65641 1.69570 0.23808
 H 2.36119 0.17493 -0.24207
 H -2.88697 1.00378 0.58813
 H 2.83446 -1.15636 -0.56957
13
bifur_IRC_Distances_noMW_output/new_data/bifur_traj4_Distances point 357
C -1.36895 -0.11099 -0.33743
 C 0.95064 -0.99171 0.32958
 C -0.26372 -0.69090 -0.00791
 C -1.92382 1.14824 0.22511
 C 2.20197 -0.41226 -0.22224
 F -2.14431 -0.62918 -1.29785
 F 1.19023 -1.90184 1.29264
 H -1.65536 1.69517 0.24011
 H 2.36099 0.17528 -0.23659
 H -1.65635 1.69566 0.23809
 H 2.36112 0.17495 -0.24206
 H -2.88690 1.00383 0.58809
 H 2.83445 -1.15626 -0.56953
13
bifur_IRC_Distances_noMW_output/new_data/bifur_traj4_Distances point 358
C -1.36904 -0.11064 -0.33754
 C 0.95095 -0.99150 0.32975
 C -0.26342 -0.69012 -0.00783
 C -1.92442 1.14830 0.22514
 C 2.20244 -0.41264 -0.22231
 F -2.14420 -0.62894 -1.29828
 F 1.19033 -1.90148 1.29315
 H -1.65621 1.69531 0.24010
 H 2.36173 0.17477 -0.23652
 H -1.65697 1.69601 0.23796
 H 2.36180 0.17477 -0.24213
 H -2.88758 1.00331 0.58842
 H 2.83459 -1.15714 -0.56991
13
bifur_IRC_Distances_noMW_output/new_data/bifur_traj4_Distances point 359
C -1.36929 -0.10980 -0.33779
 C 0.95171 -0.99098 0.33015
 C -0.26266 -0.68820 -0.00765
 C -1.92587 1.14844 0.22523
 C 2.20360 -0.41357 -0.22248
 F -2.14392 -0.62835 -1.29933
 F 1.19056 -1.90059 1.29439
 H -1.65829 1.69564 0.24009
 H 2.36352 0.17351 -0.23633
 H -1.65850 1.69686 0.23765
 H 2.36347 0.17432 -0.24231
 H -2.88926 1.00202 0.58924
 H 2.83493 -1.15929 -0.57085
13
bifur_IRC_Distances_noMW_output/new_data/bifur_traj4_Distances point 360
C -1.36970 -0.10834 -0.33822
 C 0.95302 -0.99009 0.33084
 C -0.26136 -0.68488 -0.00734
 C -1.92839 1.14868 0.22538
 C 2.20561 -0.41517 -0.22278
 F -2.14345 -0.62734 -1.30114
 F 1.19097 -1.89907 1.29653
 H -1.66187 1.69621 0.24007
 H 2.36661 0.17133 -0.23601
 H -1.66114 1.69833 0.23711
 H 2.36635 0.17356 -0.24261
 H -2.89215 0.99980 0.59065
 H 2.83551 -1.16302 -0.57247
13
bifur_IRC_Distances_noMW_output/new_data/bifur_traj4_Distances point 361
C -1.37032 -0.10615 -0.33887
 C 0.95497 -0.98876 0.33189
 C -0.25941 -0.67990 -0.00688
 C -1.93216 1.14903 0.22560
 C 2.20861 -0.41758 -0.22322
 F -2.14274 -0.62581 -1.30383
 F 1.19158 -1.89677 1.29972
 H -1.66723 1.69706 0.24003
 H 2.37124 0.16807 -0.23553
 H -1.66509 1.70054 0.23630
 H 2.37065 0.17243 -0.24306
 H -2.89649 0.99646 0.59275
 H 2.83638 -1.16861 -0.57489
13
bifur_IRC_Distances_noMW_output/new_data/bifur_traj4_Distances point 362
C -1.37116 -0.10314 -0.33976
 C 0.95766 -0.98691 0.33331
 C -0.25671 -0.67304 -0.00624
 C -1.93732 1.14952 0.22589
 C 2.21272 -0.42088 -0.22383
 F -2.14177 -0.62372 -1.30751
 F 1.19244 -1.89362 1.30409
 H -1.67458 1.69821 0.23996
 H 2.37756 0.16359 -0.23487
 H -1.67049 1.70357 0.23521
 H 2.37655 0.17088 -0.24365
 H -2.90245 0.99186 0.59562
 H 2.83756 -1.17631 -0.57821
13
bifur_IRC_Distances_noMW_output/new_data/bifur_traj4_Distances point 363
C -1.37224 -0.09928 -0.34089
 C 0.96111 -0.98453 0.33514
 C -0.25324 -0.66421 -0.00542
 C -1.94392 1.15013 0.22626
 C 2.21797 -0.42512 -0.22460
 F -2.14054 -0.62104 -1.31220
 F 1.19355 -1.88957 1.30967
 H -1.68397 1.69966 0.23984
 H 2.38564 0.15785 -0.23404
 H -1.67739 1.70745 0.23382
 H 2.38410 0.16892 -0.24439
 H -2.91011 0.98593 0.59928
 H 2.83904 -1.18620 -0.58248
13
bifur_IRC_Distances_noMW_output/new_data/bifur_traj4_Distances point 364
C -1.37224 -0.09927 -0.34089
 C 0.96111 -0.98453 0.33514
 C -0.25324 -0.66421 -0.00542
 C -1.94392 1.15013 0.22626
 C 2.21797 -0.42512 -0.22460
 F -2.14054 -0.62104 -1.31220
 F 1.19355 -1.88957 1.30968
 H -1.68397 1.69966 0.23984
 H 2.38564 0.15785 -0.23404
 H -1.67739 1.70745 0.23382
 H 2.38410 0.16892 -0.24439
 H -2.91011 0.98593 0.59928
 H 2.83904 -1.18620 -0.58248
13
bifur_IRC_Distances_noMW_output/new_data/bifur_traj4_Distances point 365
C -1.37496 -0.08930 -0.34375
 C 0.96999 -0.97834 0.33981
 C -0.24422 -0.64133 -0.00330
 C -1.96083 1.15165 0.22718
 C 2.23137 -0.43603 -0.22656
 F -2.13743 -0.61411 -1.32407
 F 1.19648 -1.87909 1.32392
 H -1.70799 1.70328 0.23942
 H 2.40626 0.14306 -0.23193
 H -1.69499 1.71747 0.23032
 H 2.40344 0.16397 -0.24617
 H -2.92985 0.97059 0.60857
 H 2.84275 -1.21182 -0.59343
13
bifur_IRC_Distances_noMW_output/new_data/bifur_traj4_Distances point 366
C -1.37649 -0.08360 -0.34536
 C 0.97505 -0.97477 0.34246
 C -0.23904 -0.62822 -0.00209
 C -1.97041 1.15248 0.22768
 C 2.23892 -0.44223 -0.22767
 F -2.13570 -0.61017 -1.33071
 F 1.19820 -1.87309 1.33195
 H -1.72156 1.70525 0.23911
 H 2.41787 0.13464 -0.23074
 H -1.70490 1.72318 0.22837
 H 2.41438 0.16122 -0.24712
 H -2.94111 0.96180 0.61377
 H 2.84478 -1.22649 -0.59966
13
bifur_IRC_Distances_noMW_output/new_data/bifur_traj4_Distances point 367
C -1.37802 -0.07779 -0.34697
 C 0.98020 -0.97111 0.34515
 C -0.23372 -0.61479 -0.00084
 C -1.98012 1.15331 0.22817
 C 2.24657 -0.44855 -0.22878
 F -2.13396 -0.60615 -1.33739
 F 1.20000 -1.86696 1.34007
 H -1.73532 1.70720 0.23875
 H 2.42961 0.12605 -0.22955
 H -1.71493 1.72901 0.22642
 H 2.42549 0.15846 -0.24804
 H -2.95259 0.95280 0.61901
 H 2.84679 -1.24149 -0.60600
13
bifur_IRC_Distances_noMW_output/new_data/bifur_traj4_Distances point 368
C -1.37950 -0.07207 -0.34853
 C 0.98526 -0.96748 0.34778
 C -0.22846 -0.60156 0.00039
 C -1.98962 1.15410 0.22864
 C 2.25403 -0.45475 -0.22987
 F -2.13227 -0.60219 -1.34387
 F 1.20179 -1.86091 1.34799
 H -1.74876 1.70905 0.23835
 H 2.44104 0.11762 -0.22839
 H -1.72469 1.73473 0.22453
 H 2.43633 0.15580 -0.24889
 H -2.96387 0.94395 0.62409
 H 2.84871 -1.25626 -0.61221
13
bifur_IRC_Distances_noMW_output/new_data/bifur_traj4_Distances point 369
C -1.38089 -0.06662 -0.35000
 C 0.99007 -0.96401 0.35027
 C -0.22342 -0.58892 0.00158
 C -1.99862 1.15483 0.22907
 C 2.26108 -0.46065 -0.23090
 F -2.13069 -0.59843 -1.34997
 F 1.20354 -1.85514 1.35547
 H -1.76148 1.71075 0.23794
 H 2.45184 0.10958 -0.22729
 H -1.73391 1.74017 0.22276
 H 2.44662 0.15331 -0.24967
 H -2.97462 0.93549 0.62886
 H 2.85048 -1.27036 -0.61812
13
bifur_IRC_Distances_noMW_output/new_data/bifur_traj4_Distances point 370
C -1.38216 -0.06157 -0.35134
 C 0.99454 -0.96076 0.35257
 C -0.21873 -0.57716 0.00269
 C -2.00693 1.15550 0.22945
 C 2.26757 -0.46612 -0.23185
 F -2.12924 -0.59493 -1.35555
 F 1.20518 -1.84978 1.36237
 H -1.77323 1.71227 0.23752
 H 2.46178 0.10213 -0.22629
 H -1.74240 1.74523 0.22114
 H 2.45611 0.15104 -0.25036
 H -2.98458 0.92763 0.63324
 H 2.85208 -1.28347 -0.62359
13
bifur_IRC_Distances_noMW_output/new_data/bifur_traj4_Distances point 371
C -1.38329 -0.05701 -0.35253
 C 0.99856 -0.95783 0.35464
 C -0.21448 -0.56654 0.00369
 C -2.01438 1.15608 0.22979
 C 2.27338 -0.47103 -0.23270
 F -2.12795 -0.59179 -1.36053
 F 1.20669 -1.84493 1.36855
 H -1.78376 1.71360 0.23713
 H 2.47067 0.09541 -0.22539
 H -1.75000 1.74978 0.21970
 H 2.46463 0.14902 -0.25096
 H -2.99356 0.92054 0.63713
 H 2.85349 -1.29530 -0.62852
13
bifur_IRC_Distances_noMW_output/new_data/bifur_traj4_Distances point 372
C -1.38426 -0.05306 -0.35356
 C 1.00204 -0.95527 0.35643
 C -0.21078 -0.55733 0.00457
 C -2.02082 1.15657 0.23007
 C 2.27839 -0.47529 -0.23343
 F -2.12684 -0.58906 -1.36481
 F 1.20801 -1.84073 1.37387
 H -1.79284 1.71471 0.23677
 H 2.47832 0.08959 -0.22461
 H -1.75654 1.75372 0.21846
 H 2.47198 0.14730 -0.25146
 H -3.00133 0.91440 0.64048
 H 2.85468 -1.30555 -0.63278
13
bifur_IRC_Distances_noMW_output/new_data/bifur_traj4_Distances point 373
C -1.38504 -0.04984 -0.35438
 C 1.00487 -0.95319 0.35788
 C -0.20777 -0.54981 0.00530
 C -2.02604 1.15697 0.23030
 C 2.28245 -0.47875 -0.23402
 F -2.12595 -0.58683 -1.36826
 F 1.20910 -1.83731 1.37818
 H -1.80021 1.71559 0.23647
 H 2.48451 0.08485 -0.22399
 H -1.76184 1.75693 0.21747
 H 2.47795 0.14591 -0.25186
 H -3.00766 0.90940 0.64318
 H 2.85563 -1.31391 -0.63625
13
bifur_IRC_Distances_noMW_output/new_data/bifur_traj4_Distances point 374
C -1.38561 -0.04747 -0.35499
 C 1.00696 -0.95165 0.35895
 C -0.20553 -0.54427 0.00583
 C -2.02989 1.15726 0.23046
 C 2.28543 -0.48130 -0.23446
 F -2.12530 -0.58520 -1.37079
 F 1.20991 -1.83478 1.38135
 H -1.80563 1.71623 0.23624
 H 2.48906 0.08135 -0.22353
 H -1.76572 1.75929 0.21673
 H 2.48234 0.14489 -0.25215
 H -3.01232 0.90571 0.64515
 H 2.85632 -1.32007 -0.63880
13
bifur_IRC_Distances_noMW_output/new_data/bifur_traj4_Distances point 375
C -1.38562 -0.04747 -0.35499
 C 1.00696 -0.95165 0.35895
 C -0.20553 -0.54427 0.00583
 C -2.02989 1.15726 0.23046
 C 2.28543 -0.48130 -0.23446
 F -2.12530 -0.58520 -1.37079
 F 1.20991 -1.83478 1.38135
 H -1.80563 1.71623 0.23624
 H 2.48906 0.08135 -0.22353
 H -1.76572 1.75929 0.21673
 H 2.48234 0.14489 -0.25215
 H -3.01232 0.90571 0.64515
 H 2.85632 -1.32007 -0.63880
13
bifur_IRC_Distances_noMW_output/new_data/bifur_traj4_Distances point 376
C -1.38613 -0.04533 -0.35553
 C 1.00883 -0.95026 0.35991
 C -0.20353 -0.53928 0.00631
 C -2.03333 1.15751 0.23061
 C 2.28810 -0.48359 -0.23485
 F -2.12472 -0.58372 -1.37306
 F 1.21064 -1.83250 1.38419
 H -1.81050 1.71679 0.23603
 H 2.49313 0.07821 -0.22312
 H -1.76921 1.76141 0.21608
 H 2.48628 0.14398 -0.25240
 H -3.01652 0.90239 0.64692
 H 2.85694 -1.32561 -0.64110
13
bifur_IRC_Distances_noMW_output/new_data/bifur_traj4_Distances point 377
C -1.38612 -0.04537 -0.35552
 C 1.00880 -0.95028 0.35989
 C -0.20356 -0.53936 0.00631
 C -2.03328 1.15751 0.23060
 C 2.28806 -0.48355 -0.23484
 F -2.12472 -0.58375 -1.37302
 F 1.21063 -1.83254 1.38415
 H -1.81042 1.71678 0.23603
 H 2.49307 0.07826 -0.22312
 H -1.76915 1.76138 0.21609
 H 2.48621 0.14400 -0.25240
 H -3.01645 0.90244 0.64689
 H 2.85693 -1.32552 -0.64106
13
bifur_IRC_Distances_noMW_output/new_data/bifur_traj4_Distances point 378
C -1.38598 -0.04594 -0.35538
 C 1.00830 -0.95065 0.35964
 C -0.20409 -0.54069 0.00618
 C -2.03236 1.15744 0.23056
 C 2.28735 -0.48294 -0.23474
 F -2.12488 -0.58414 -1.37242
 F 1.21043 -1.83314 1.38339
 H -1.80912 1.71663 0.23609
 H 2.49199 0.07910 -0.22323
 H -1.76823 1.76081 0.21626
 H 2.48517 0.14424 -0.25233
 H -3.01533 0.90333 0.64642
 H 2.85676 -1.32405 -0.64045
13
bifur_IRC_Distances_noMW_output/new_data/bifur_traj4_Distances point 379
C -1.38575 -0.04691 -0.35513
 C 1.00744 -0.95129 0.35920
 C -0.20501 -0.54298 0.00595
 C -2.03078 1.15732 0.23050
 C 2.28612 -0.48189 -0.23456
 F -2.12515 -0.58481 -1.37138
 F 1.21010 -1.83419 1.38209
 H -1.80689 1.71638 0.23618
 H 2.49012 0.08054 -0.22342
 H -1.76663 1.75984 0.21656
 H 2.48336 0.14466 -0.25221
 H -3.01341 0.90485 0.64561
 H 2.85648 -1.32151 -0.63940
13
bifur_IRC_Distances_noMW_output/new_data/bifur_traj4_Distances point 380
C -1.38543 -0.04823 -0.35479
 C 1.00628 -0.95214 0.35861
 C -0.20626 -0.54606 0.00566
 C -2.02865 1.15716 0.23041
 C 2.28447 -0.48047 -0.23432
 F -2.12551 -0.58572 -1.36998
 F 1.20965 -1.83559 1.38033
 H -1.80388 1.71602 0.23631
 H 2.48759 0.08248 -0.22368
 H -1.76447 1.75853 0.21697
 H 2.48092 0.14522 -0.25206
 H -3.01082 0.90690 0.64451
 H 2.85610 -1.31808 -0.63798
13
bifur_IRC_Distances_noMW_output/new_data/bifur_traj4_Distances point 381
C -1.38504 -0.04985 -0.35438
 C 1.00486 -0.95319 0.35788
 C -0.20777 -0.54984 0.00529
 C -2.02603 1.15697 0.23030
 C 2.28244 -0.47874 -0.23402
 F -2.12595 -0.58684 -1.36825
 F 1.20910 -1.83732 1.37817
 H -1.80019 1.71559 0.23647
 H 2.48449 0.08486 -0.22399
 H -1.76182 1.75692 0.21747
 H 2.47793 0.14591 -0.25186
 H -3.00764 0.90941 0.64317
 H 2.85563 -1.31388 -0.63624
13
bifur_IRC_Distances_noMW_output/new_data/bifur_traj4_Distances point 382
C -1.38458 -0.05173 -0.35390
 C 1.00321 -0.95441 0.35703
 C -0.20954 -0.55423 0.00487
 C -2.02298 1.15674 0.23017
 C 2.28007 -0.47672 -0.23367
 F -2.12647 -0.58814 -1.36624
 F 1.20846 -1.83932 1.37565
 H -1.79589 1.71508 0.23664
 H 2.48088 0.08763 -0.22435
 H -1.75873 1.75504 0.21805
 H 2.47445 0.14672 -0.25163
 H -3.00395 0.91233 0.64159
 H 2.85508 -1.30900 -0.63421
13
bifur_IRC_Distances_noMW_output/new_data/bifur_traj4_Distances point 383
C -1.38407 -0.05382 -0.35336
 C 1.00137 -0.95577 0.35609
 C -0.21150 -0.55911 0.00440
 C -2.01958 1.15648 0.23002
 C 2.27743 -0.47447 -0.23329
 F -2.12706 -0.58958 -1.36399
 F 1.20776 -1.84154 1.37284
 H -1.79109 1.71450 0.23684
 H 2.47684 0.09071 -0.22476
 H -1.75528 1.75296 0.21870
 H 2.47057 0.14763 -0.25137
 H -2.99983 0.91558 0.63983
 H 2.85445 -1.30357 -0.63196
13
bifur_IRC_Distances_noMW_output/new_data/bifur_traj4_Distances point 384
C -1.38353 -0.05604 -0.35279
 C 0.99941 -0.95720 0.35508
 C -0.21358 -0.56429 0.00391
 C -2.01596 1.15620 0.22986
 C 2.27461 -0.47207 -0.23287
 F -2.12768 -0.59112 -1.36158
 F 1.20701 -1.84391 1.36985
 H -1.78598 1.71387 0.23704
 H 2.47254 0.09399 -0.22520
 H -1.75160 1.75074 0.21940
 H 2.46643 0.14860 -0.25109
 H -2.99546 0.91904 0.63795
 H 2.85378 -1.29780 -0.62956
13
bifur_IRC_Distances_noMW_output/new_data/bifur_traj4_Distances point 385
C -1.38298 -0.05828 -0.35220
 C 0.99744 -0.95865 0.35407
 C -0.21566 -0.56950 0.00341
 C -2.01231 1.15592 0.22970
 C 2.27177 -0.46966 -0.23246
 F -2.12831 -0.59266 -1.35915
 F 1.20627 -1.84628 1.36683
 H -1.78083 1.71323 0.23724
 H 2.46820 0.09728 -0.22564
 H -1.74789 1.74851 0.22010
 H 2.46226 0.14958 -0.25080
 H -2.99106 0.92252 0.63605
 H 2.85310 -1.29200 -0.62715
13
bifur_IRC_Distances_noMW_output/new_data/bifur_traj4_Distances point 386
C -1.38298 -0.05828 -0.35220
 C 0.99744 -0.95865 0.35407
 C -0.21566 -0.56950 0.00341
 C -2.01231 1.15592 0.22970
 C 2.27177 -0.46967 -0.23246
 F -2.12831 -0.59266 -1.35915
 F 1.20627 -1.84628 1.36683
 H -1.78083 1.71323 0.23724
 H 2.46820 0.09728 -0.22564
 H -1.74789 1.74851 0.22010
 H 2.46226 0.14958 -0.25080
 H -2.99106 0.92252 0.63605
 H 2.85310 -1.29200 -0.62715
13
bifur_IRC_Distances_noMW_output/new_data/bifur_traj4_Distances point 387
C -1.38199 -0.06223 -0.35116
 C 0.99396 -0.96119 0.35227
 C -0.21934 -0.57870 0.00254
 C -2.00585 1.15541 0.22940
 C 2.26673 -0.46540 -0.23172
 F -2.12943 -0.59539 -1.35483
 F 1.20497 -1.85048 1.36147
 H -1.77170 1.71208 0.23758
 H 2.46049 0.10310 -0.22642
 H -1.74130 1.74457 0.22135
 H 2.45488 0.15133 -0.25027
 H -2.98328 0.92865 0.63267
 H 2.85188 -1.28176 -0.62288
13
bifur_IRC_Distances_noMW_output/new_data/bifur_traj4_Distances point 388
C -1.38161 -0.06377 -0.35076
 C 0.99259 -0.96218 0.35157
 C -0.22078 -0.58229 0.00220
 C -2.00331 1.15521 0.22929
 C 2.26474 -0.46373 -0.23143
 F -2.12987 -0.59646 -1.35312
 F 1.20446 -1.85212 1.35937
 H -1.76811 1.71162 0.23771
 H 2.45745 0.10538 -0.22673
 H -1.73871 1.74302 0.22185
 H 2.45198 0.15203 -0.25006
 H -2.98024 0.93106 0.63133
 H 2.85139 -1.27775 -0.62121
13
bifur_IRC_Distances_noMW_output/new_data/bifur_traj4_Distances point 389
C -1.38128 -0.06507 -0.35041
 C 0.99145 -0.96301 0.35098
 C -0.22198 -0.58530 0.00192
 C -2.00118 1.15504 0.22919
 C 2.26308 -0.46234 -0.23119
 F -2.13024 -0.59735 -1.35169
 F 1.20404 -1.85349 1.35760
 H -1.76511 1.71123 0.23781
 H 2.45491 0.10729 -0.22698
 H -1.73654 1.74173 0.22226
 H 2.44955 0.15261 -0.24989
 H -2.97769 0.93307 0.63021
 H 2.85098 -1.27440 -0.61981
13
bifur_IRC_Distances_noMW_output/new_data/bifur_traj4_Distances point 390
C -1.38100 -0.06618 -0.35011
 C 0.99046 -0.96372 0.35047
 C -0.22301 -0.58789 0.00167
 C -1.99934 1.15489 0.22910
 C 2.26165 -0.46113 -0.23098
 F -2.13056 -0.59812 -1.35046
 F 1.20368 -1.85468 1.35608
 H -1.76251 1.71089 0.23790
 H 2.45271 0.10893 -0.22721
 H -1.73466 1.74062 0.22262
 H 2.44745 0.15311 -0.24973
 H -2.97549 0.93480 0.62925
 H 2.85062 -1.27151 -0.61860
13
bifur_IRC_Distances_noMW_output/new_data/bifur_traj4_Distances point 391
C -1.38075 -0.06717 -0.34985
 C 0.98960 -0.96435 0.35002
 C -0.22393 -0.59018 0.00146
 C -1.99772 1.15476 0.22903
 C 2.26038 -0.46007 -0.23080
 F -2.13084 -0.59880 -1.34936
 F 1.20336 -1.85572 1.35473
 H -1.76022 1.71058 0.23798
 H 2.45077 0.11038 -0.22740
 H -1.73300 1.73963 0.22294
 H 2.44560 0.15356 -0.24960
 H -2.97355 0.93633 0.62839
 H 2.85031 -1.26896 -0.61754
13
bifur_IRC_Distances_noMW_output/new_data/bifur_traj4_Distances point 392
C -1.38054 -0.06799 -0.34963
 C 0.98887 -0.96488 0.34964
 C -0.22469 -0.59210 0.00128
 C -1.99636 1.15465 0.22896
 C 2.25931 -0.45917 -0.23064
 F -2.13108 -0.59937 -1.34844
 F 1.20310 -1.85659 1.35360
 H -1.75830 1.71033 0.23804
 H 2.44914 0.11160 -0.22757
 H -1.73161 1.73881 0.22320
 H 2.44404 0.15393 -0.24948
 H -2.97192 0.93761 0.62767
 H 2.85004 -1.26683 -0.61664
13
bifur_IRC_Distances_noMW_output/new_data/bifur_traj4_Distances point 393
C -1.38040 -0.06855 -0.34948
 C 0.98837 -0.96524 0.34939
 C -0.22521 -0.59339 0.00116
 C -1.99544 1.15458 0.22892
 C 2.25859 -0.45857 -0.23054
 F -2.13124 -0.59976 -1.34782
 F 1.20292 -1.85718 1.35283
 H -1.75699 1.71016 0.23809
 H 2.44803 0.11242 -0.22768
 H -1.73066 1.73825 0.22339
 H 2.44299 0.15419 -0.24940
 H -2.97082 0.93848 0.62718
 H 2.84986 -1.26538 -0.61603
13
bifur_IRC_Distances_noMW_output/new_data/bifur_traj4_Distances point 394
C -1.38037 -0.06867 -0.34945
 C 0.98827 -0.96531 0.34933
 C -0.22532 -0.59367 0.00113
 C -1.99524 1.15456 0.22891
 C 2.25844 -0.45844 -0.23051
 F -2.13128 -0.59984 -1.34769
 F 1.20288 -1.85731 1.35267
 H -1.75671 1.71012 0.23810
 H 2.44780 0.11260 -0.22770
 H -1.73046 1.73813 0.22342
 H 2.44276 0.15424 -0.24938
 H -2.97058 0.93866 0.62708
 H 2.84982 -1.26507 -0.61590
13
bifur_IRC_Distances_noMW_output/new_data/bifur_traj4_Distances point 395
C -1.38050 -0.06817 -0.34958
 C 0.98871 -0.96499 0.34956
 C -0.22485 -0.59250 0.00124
 C -1.99607 1.15463 0.22895
 C 2.25909 -0.45898 -0.23061
 F -2.13113 -0.59949 -1.34825
 F 1.20304 -1.85678 1.35336
 H -1.75789 1.71028 0.23806
 H 2.44879 0.11186 -0.22760
 H -1.73131 1.73863 0.22326
 H 2.44371 0.15401 -0.24945
 H -2.97158 0.93788 0.62752
 H 2.84998 -1.26637 -0.61645
13
bifur_IRC_Distances_noMW_output/new_data/bifur_traj4_Distances point 396
C -1.38081 -0.06691 -0.34992
 C 0.98982 -0.96419 0.35014
 C -0.22369 -0.58959 0.00151
 C -1.99814 1.15480 0.22904
 C 2.26071 -0.46034 -0.23085
 F -2.13077 -0.59863 -1.34965
 F 1.20345 -1.85545 1.35508
 H -1.76081 1.71066 0.23796
 H 2.45127 0.11001 -0.22735
 H -1.73343 1.73989 0.22286
 H 2.44608 0.15344 -0.24963
 H -2.97405 0.93593 0.62861
 H 2.85039 -1.26962 -0.61781
13
bifur_IRC_Distances_noMW_output/new_data/bifur_traj4_Distances point 397
C -1.38081 -0.06691 -0.34992
 C 0.98982 -0.96419 0.35014
 C -0.22369 -0.58959 0.00152
 C -1.99815 1.15480 0.22904
 C 2.26071 -0.46034 -0.23085
 F -2.13077 -0.59863 -1.34965
 F 1.20345 -1.85545 1.35508
 H -1.76082 1.71066 0.23796
 H 2.45128 0.11000 -0.22735
 H -1.73343 1.73989 0.22286
 H 2.44608 0.15344 -0.24963
 H -2.97405 0.93593 0.62861
 H 2.85039 -1.26962 -0.61781
13
bifur_IRC_Distances_noMW_output/new_data/bifur_traj4_Distances point 398
C -1.38200 -0.06221 -0.35117
 C 0.99397 -0.96117 0.35228
 C -0.21932 -0.57865 0.00255
 C -2.00588 1.15541 0.22940
 C 2.26675 -0.46543 -0.23173
 F -2.12942 -0.59538 -1.35485
 F 1.20497 -1.85046 1.36150
 H -1.77175 1.71208 0.23758
 H 2.46053 0.10307 -0.22641
 H -1.74133 1.74459 0.22135
 H 2.45492 0.15132 -0.25028
 H -2.98332 0.92862 0.63269
 H 2.85188 -1.28182 -0.62290
13
bifur_IRC_Distances_noMW_output/new_data/bifur_traj4_Distances point 399
C -1.38279 -0.05904 -0.35200
 C 0.99677 -0.95914 0.35372
 C -0.21637 -0.57127 0.00324
 C -2.01107 1.15582 0.22964
 C 2.27080 -0.46884 -0.23232
 F -2.12852 -0.59319 -1.35832
 F 1.20602 -1.84709 1.36580
 H -1.77907 1.71301 0.23731
 H 2.46672 0.09840 -0.22579
 H -1.74662 1.74775 0.22034
 H 2.46084 0.14992 -0.25070
 H -2.98956 0.92370 0.63540
 H 2.85287 -1.29003 -0.62633
13
bifur_IRC_Distances_noMW_output/new_data/bifur_traj4_Distances point 400
C -1.38365 -0.05555 -0.35291
 C 0.99984 -0.95689 0.35530
 C -0.21312 -0.56315 0.00402
 C -2.01676 1.15626 0.22989
 C 2.27523 -0.47260 -0.23297
 F -2.12754 -0.59078 -1.36211
 F 1.20718 -1.84339 1.37051
 H -1.78711 1.71401 0.23700
 H 2.47349 0.09327 -0.22510
 H -1.75241 1.75123 0.21924
 H 2.46734 0.14838 -0.25115
 H -2.99642 0.91828 0.63837
 H 2.85393 -1.29908 -0.63009
13
bifur_IRC_Distances_noMW_output/new_data/bifur_traj4_Distances point 401
C -1.38456 -0.05184 -0.35387
 C 1.00311 -0.95448 0.35698
 C -0.20964 -0.55448 0.00485
 C -2.02280 1.15672 0.23016
 C 2.27993 -0.47660 -0.23365
 F -2.12651 -0.58821 -1.36612
 F 1.20842 -1.83943 1.37551
 H -1.79564 1.71505 0.23665
 H 2.48067 0.08779 -0.22438
 H -1.75855 1.75493 0.21808
 H 2.47425 0.14677 -0.25162
 H -3.00373 0.91250 0.64150
 H 2.85504 -1.30872 -0.63410
13
bifur_IRC_Distances_noMW_output/new_data/bifur_traj4_Distances point 402
C -1.38551 -0.04789 -0.35488
 C 1.00659 -0.95192 0.35876
 C -0.20593 -0.54526 0.00573
 C -2.02920 1.15720 0.23043
 C 2.28490 -0.48084 -0.23438
 F -2.12542 -0.58549 -1.37034
 F 1.20976 -1.83523 1.38079
 H -1.80467 1.71612 0.23628
 H 2.48825 0.08198 -0.22361
 H -1.76503 1.75887 0.21686
 H 2.48156 0.14507 -0.25210
 H -3.01149 0.90637 0.64480
 H 2.85620 -1.31897 -0.63835
13
bifur_IRC_Distances_noMW_output/new_data/bifur_traj4_Distances point 403
C -1.38653 -0.04363 -0.35596
 C 1.01033 -0.94915 0.36068
 C -0.20192 -0.53530 0.00670
 C -2.03608 1.15771 0.23072
 C 2.29023 -0.48542 -0.23516
 F -2.12425 -0.58255 -1.37486
 F 1.21123 -1.83068 1.38646
 H -1.81437 1.71723 0.23586
 H 2.49638 0.07570 -0.22279
 H -1.77198 1.76311 0.21556
 H 2.48942 0.14326 -0.25260
 H -3.01986 0.89974 0.64832
 H 2.85742 -1.33004 -0.64293
13
bifur_IRC_Distances_noMW_output/new_data/bifur_traj4_Distances point 404
C -1.38763 -0.03899 -0.35712
 C 1.01441 -0.94611 0.36276
 C -0.19753 -0.52444 0.00776
 C -2.04354 1.15826 0.23102
 C 2.29600 -0.49039 -0.23601
 F -2.12300 -0.57934 -1.37973
 F 1.21284 -1.82573 1.39260
 H -1.82489 1.71840 0.23538
 H 2.50516 0.06886 -0.22190
 H -1.77950 1.76772 0.21416
 H 2.49794 0.14132 -0.25313
 H -3.02897 0.89254 0.65212
 H 2.85872 -1.34209 -0.64791
13
bifur_IRC_Distances_noMW_output/new_data/bifur_traj4_Distances point 405
C -1.38879 -0.03403 -0.35834
 C 1.01876 -0.94286 0.36497
 C -0.19282 -0.51281 0.00891
 C -2.05149 1.15882 0.23134
 C 2.30213 -0.49570 -0.23691
 F -2.12167 -0.57591 -1.38489
 F 1.21459 -1.82043 1.39913
 H -1.83610 1.71960 0.23486
 H 2.51450 0.06154 -0.22095
 H -1.78749 1.77266 0.21267
 H 2.50702 0.13927 -0.25368
 H -3.03871 0.88484 0.65613
 H 2.86007 -1.35500 -0.65324
13
bifur_IRC_Distances_noMW_output/new_data/bifur_traj4_Distances point 406
C -1.38997 -0.02891 -0.35959
 C 1.02326 -0.93948 0.36726
 C -0.18793 -0.50077 0.01011
 C -2.05967 1.15940 0.23166
 C 2.30843 -0.50118 -0.23784
 F -2.12032 -0.57236 -1.39016
 F 1.21643 -1.81494 1.40584
 H -1.84763 1.72079 0.23429
 H 2.52407 0.05396 -0.21999
 H -1.79569 1.77775 0.21115
 H 2.51636 0.13719 -0.25422
 H -3.04876 0.87688 0.66022
 H 2.86144 -1.36833 -0.65874
13
bifur_IRC_Distances_noMW_output/new_data/bifur_traj4_Distances point 407
C -1.39114 -0.02377 -0.36083
 C 1.02777 -0.93609 0.36955
 C -0.18302 -0.48871 0.01133
 C -2.06783 1.15996 0.23196
 C 2.31469 -0.50666 -0.23876
 F -2.11898 -0.56880 -1.39539
 F 1.21829 -1.80944 1.41252
 H -1.85912 1.72192 0.23371
 H 2.53358 0.04636 -0.21902
 H -1.80385 1.78285 0.20965
 H 2.52568 0.13513 -0.25474
 H -3.05883 0.86893 0.66427
 H 2.86276 -1.38168 -0.66424
13
bifur_IRC_Distances_noMW_output/new_data/bifur_traj4_Distances point 408
C -1.39114 -0.02377 -0.36083
 C 1.02777 -0.93609 0.36955
 C -0.18302 -0.48871 0.01133
 C -2.06783 1.15996 0.23196
 C 2.31469 -0.50666 -0.23876
 F -2.11898 -0.56880 -1.39539
 F 1.21829 -1.80944 1.41252
 H -1.85912 1.72192 0.23371
 H 2.53358 0.04636 -0.21902
 H -1.80385 1.78285 0.20965
 H 2.52568 0.13513 -0.25474
 H -3.05883 0.86893 0.66427
 H 2.86276 -1.38168 -0.66424
13
bifur_IRC_Distances_noMW_output/new_data/bifur_traj4_Distances point 409
C -1.39336 -0.01384 -0.36317
 C 1.03647 -0.92950 0.37395
 C -0.17347 -0.46536 0.01372
 C -2.08352 1.16101 0.23252
 C 2.32670 -0.51723 -0.24055
 F -2.11642 -0.56191 -1.40536
 F 1.22196 -1.79878 1.42534
 H -1.88122 1.72393 0.23254
 H 2.55176 0.03165 -0.21718
 H -1.81946 1.79269 0.20680
 H 2.54359 0.13123 -0.25570
 H -3.07827 0.85361 0.67196
 H 2.86523 -1.40749 -0.67488
13
bifur_IRC_Distances_noMW_output/new_data/bifur_traj4_Distances point 410
C -1.39439 -0.00917 -0.36425
 C 1.04057 -0.92638 0.37602
 C -0.16894 -0.45435 0.01487
 C -2.09088 1.16149 0.23278
 C 2.33231 -0.52220 -0.24138
 F -2.11524 -0.55865 -1.41000
 F 1.22373 -1.79376 1.43134
 H -1.89158 1.72481 0.23197
 H 2.56024 0.02469 -0.21633
 H -1.82675 1.79732 0.20547
 H 2.55198 0.12942 -0.25612
 H -3.08742 0.84641 0.67552
 H 2.86636 -1.41964 -0.67990
13
bifur_IRC_Distances_noMW_output/new_data/bifur_traj4_Distances point 411
C -1.39534 -0.00479 -0.36525
 C 1.04441 -0.92346 0.37796
 C -0.16469 -0.44404 0.01596
 C -2.09774 1.16194 0.23300
 C 2.33754 -0.52685 -0.24217
 F -2.11414 -0.55560 -1.41430
 F 1.22540 -1.78905 1.43693
 H -1.90125 1.72559 0.23142
 H 2.56813 0.01817 -0.21553
 H -1.83354 1.80165 0.20424
 H 2.55982 0.12775 -0.25651
 H -3.09599 0.83969 0.67881
 H 2.86739 -1.43101 -0.68459
13
bifur_IRC_Distances_noMW_output/new_data/bifur_traj4_Distances point 412
C -1.39620 -0.00077 -0.36616
 C 1.04793 -0.92078 0.37973
 C -0.16078 -0.43459 0.01697
 C -2.10402 1.16234 0.23321
 C 2.34231 -0.53111 -0.24288
 F -2.11314 -0.55279 -1.41822
 F 1.22694 -1.78473 1.44204
 H -1.91009 1.72627 0.23092
 H 2.57532 0.01219 -0.21480
 H -1.83973 1.80562 0.20313
 H 2.56698 0.12623 -0.25685
 H -3.10383 0.83355 0.68180
 H 2.86831 -1.44142 -0.68890
13
bifur_IRC_Distances_noMW_output/new_data/bifur_traj4_Distances point 413
C -1.39698 0.00288 -0.36697
 C 1.05112 -0.91833 0.38134
 C -0.15722 -0.42600 0.01790
 C -2.10971 1.16270 0.23339
 C 2.34663 -0.53497 -0.24353
 F -2.11223 -0.55024 -1.42176
 F 1.22836 -1.78081 1.44667
 H -1.91811 1.72685 0.23045
 H 2.58182 0.00673 -0.21414
 H -1.84533 1.80922 0.20212
 H 2.57347 0.12487 -0.25715
 H -3.11096 0.82798 0.68449
 H 2.86913 -1.45087 -0.69281
13
bifur_IRC_Distances_noMW_output/new_data/bifur_traj4_Distances point 414
C -1.39767 0.00619 -0.36771
 C 1.05402 -0.91611 0.38280
 C -0.15398 -0.41820 0.01875
 C -2.11486 1.16302 0.23355
 C 2.35053 -0.53848 -0.24412
 F -2.11142 -0.54792 -1.42495
 F 1.22966 -1.77725 1.45086
 H -1.92537 1.72735 0.23002
 H 2.58769 0.00178 -0.21355
 H -1.85040 1.81249 0.20122
 H 2.57934 0.12363 -0.25741
 H -3.11743 0.82293 0.68692
 H 2.86987 -1.45944 -0.69637
13
bifur_IRC_Distances_noMW_output/new_data/bifur_traj4_Distances point 415
C -1.39829 0.00914 -0.36836
 C 1.05661 -0.91413 0.38410
 C -0.15108 -0.41125 0.01951
 C -2.11944 1.16330 0.23369
 C 2.35400 -0.54160 -0.24465
 F -2.11070 -0.54584 -1.42778
 F 1.23083 -1.77408 1.45458
 H -1.93183 1.72778 0.22963
 H 2.59290 -0.00264 -0.21302
 H -1.85490 1.81540 0.20042
 H 2.58457 0.12254 -0.25764
 H -3.12319 0.81845 0.68906
 H 2.87052 -1.46708 -0.69954
13
bifur_IRC_Distances_noMW_output/new_data/bifur_traj4_Distances point 416
C -1.39881 0.01161 -0.36890
 C 1.05877 -0.91248 0.38518
 C -0.14866 -0.40544 0.02016
 C -2.12327 1.16354 0.23380
 C 2.35689 -0.54420 -0.24508
 F -2.11009 -0.54411 -1.43014
 F 1.23181 -1.77142 1.45768
 H -1.93722 1.72813 0.22930
 H 2.59724 -0.00635 -0.21258
 H -1.85865 1.81783 0.19975
 H 2.58894 0.12164 -0.25783
 H -3.12801 0.81471 0.69084
 H 2.87106 -1.47345 -0.70219
13
bifur_IRC_Distances_noMW_output/new_data/bifur_traj4_Distances point 417
C -1.39918 0.01338 -0.36929
 C 1.06033 -0.91128 0.38596
 C -0.14691 -0.40127 0.02062
 C -2.12602 1.16371 0.23389
 C 2.35897 -0.54608 -0.24540
 F -2.10966 -0.54286 -1.43183
 F 1.23251 -1.76952 1.45991
 H -1.94109 1.72837 0.22906
 H 2.60036 -0.00901 -0.21227
 H -1.86134 1.81958 0.19928
 H 2.59207 0.12099 -0.25797
 H -3.13147 0.81203 0.69211
 H 2.87144 -1.47803 -0.70409
13
bifur_IRC_Distances_noMW_output/new_data/bifur_traj4_Distances point 418
C -1.39935 0.01425 -0.36947
 C 1.06109 -0.91070 0.38634
 C -0.14606 -0.39923 0.02085
 C -2.12736 1.16379 0.23392
 C 2.35998 -0.54699 -0.24555
 F -2.10945 -0.54225 -1.43265
 F 1.23286 -1.76859 1.46100
 H -1.94298 1.72848 0.22894
 H 2.60187 -0.01031 -0.21211
 H -1.86265 1.82043 0.19904
 H 2.59360 0.12067 -0.25803
 H -3.13316 0.81072 0.69273
 H 2.87163 -1.48027 -0.70502
13
bifur_IRC_Distances_noMW_output/new_data/bifur_traj4_Distances point 419
C -1.39935 0.01424 -0.36947
 C 1.06109 -0.91070 0.38634
 C -0.14606 -0.39924 0.02085
 C -2.12736 1.16379 0.23392
 C 2.35998 -0.54699 -0.24555
 F -2.10945 -0.54225 -1.43265
 F 1.23286 -1.76859 1.46100
 H -1.94298 1.72848 0.22894
 H 2.60187 -0.01031 -0.21211
 H -1.86265 1.82043 0.19904
 H 2.59360 0.12067 -0.25803
 H -3.13316 0.81073 0.69273
 H 2.87163 -1.48027 -0.70502
13
bifur_IRC_Distances_noMW_output/new_data/bifur_traj4_Distances point 420
C -1.39906 0.01280 -0.36916
 C 1.05982 -0.91167 0.38571
 C -0.14748 -0.40263 0.02047
 C -2.12512 1.16365 0.23386
 C 2.35829 -0.54547 -0.24530
 F -2.10980 -0.54327 -1.43127
 F 1.23228 -1.77014 1.45919
 H -1.93983 1.72829 0.22914
 H 2.59934 -0.00814 -0.21237
 H -1.86046 1.81901 0.19943
 H 2.59105 0.12120 -0.25792
 H -3.13034 0.81291 0.69170
 H 2.87132 -1.47654 -0.70347
13
bifur_IRC_Distances_noMW_output/new_data/bifur_traj4_Distances point 421
C -1.39859 0.01055 -0.36867
 C 1.05784 -0.91319 0.38472
 C -0.14970 -0.40794 0.01988
 C -2.12163 1.16344 0.23376
 C 2.35565 -0.54308 -0.24490
 F -2.11035 -0.54485 -1.42912
 F 1.23138 -1.77256 1.45635
 H -1.93490 1.72798 0.22944
 H 2.59538 -0.00475 -0.21277
 H -1.85704 1.81678 0.20004
 H 2.58706 0.12203 -0.25775
 H -3.12594 0.81632 0.69008
 H 2.87083 -1.47071 -0.70105
13
bifur_IRC_Distances_noMW_output/new_data/bifur_traj4_Distances point 422
C -1.39795 0.00750 -0.36800
 C 1.05517 -0.91523 0.38337
 C -0.15269 -0.41512 0.01909
 C -2.11689 1.16314 0.23361
 C 2.35207 -0.53986 -0.24435
 F -2.11110 -0.54700 -1.42621
 F 1.23018 -1.77584 1.45251
 H -1.92823 1.72755 0.22984
 H 2.59001 -0.00018 -0.21331
 H -1.85240 1.81378 0.20086
 H 2.58166 0.12315 -0.25752
 H -3.11999 0.82095 0.68787
 H 2.87016 -1.46283 -0.69777
13
bifur_IRC_Distances_noMW_output/new_data/bifur_traj4_Distances point 423
C -1.39721 0.00396 -0.36722
 C 1.05207 -0.91760 0.38182
 C -0.15615 -0.42344 0.01818
 C -2.11140 1.16280 0.23344
 C 2.34791 -0.53612 -0.24372
 F -2.11197 -0.54948 -1.42281
 F 1.22879 -1.77964 1.44804
 H -1.92049 1.72702 0.23031
 H 2.58375 0.00511 -0.21395
 H -1.84700 1.81029 0.20183
 H 2.57540 0.12446 -0.25724
 H -3.11309 0.82632 0.68529
 H 2.86938 -1.45368 -0.69398
13
bifur_IRC_Distances_noMW_output/new_data/bifur_traj4_Distances point 424
C -1.39641 0.00024 -0.36638
 C 1.04881 -0.92010 0.38017
 C -0.15979 -0.43221 0.01723
 C -2.10560 1.16244 0.23326
 C 2.34351 -0.53218 -0.24306
 F -2.11289 -0.55208 -1.41920
 F 1.22734 -1.78365 1.44333
 H -1.91231 1.72643 0.23079
 H 2.57713 0.01068 -0.21462
 H -1.84128 1.80661 0.20285
 H 2.56878 0.12585 -0.25693
 H -3.10581 0.83200 0.68255
 H 2.86854 -1.44404 -0.68998
13
bifur_IRC_Distances_noMW_output/new_data/bifur_traj4_Distances point 425
C -1.39562 -0.00349 -0.36554
 C 1.04555 -0.92259 0.37853
 C -0.16342 -0.44099 0.01629
 C -2.09977 1.16207 0.23307
 C 2.33908 -0.52823 -0.24240
 F -2.11381 -0.55469 -1.41557
 F 1.22590 -1.78765 1.43859
 H -1.90411 1.72581 0.23126
 H 2.57046 0.01624 -0.21529
 H -1.83554 1.80293 0.20388
 H 2.56213 0.12726 -0.25662
 H -3.09852 0.83770 0.67978
 H 2.86769 -1.43437 -0.68598
13
bifur_IRC_Distances_noMW_output/new_data/bifur_traj4_Distances point 426
C -1.39484 -0.00709 -0.36472
 C 1.04239 -0.92500 0.37694
 C -0.16692 -0.44946 0.01539
 C -2.09414 1.16170 0.23289
 C 2.33479 -0.52440 -0.24175
 F -2.11472 -0.55720 -1.41204
 F 1.22452 -1.79152 1.43400
 H -1.89617 1.72519 0.23171
 H 2.56399 0.02160 -0.21595
 H -1.82997 1.79937 0.20489
 H 2.55570 0.12863 -0.25630
 H -3.09148 0.84322 0.67708
 H 2.86685 -1.42503 -0.68212
13
bifur_IRC_Distances_noMW_output/new_data/bifur_traj4_Distances point 427
C -1.39412 -0.01037 -0.36397
 C 1.03951 -0.92719 0.37549
 C -0.17011 -0.45719 0.01458
 C -2.08898 1.16137 0.23271
 C 2.33087 -0.52092 -0.24117
 F -2.11554 -0.55949 -1.40880
 F 1.22327 -1.79505 1.42980
 H -1.88891 1.72459 0.23212
 H 2.55806 0.02649 -0.21655
 H -1.82487 1.79612 0.20581
 H 2.54982 0.12989 -0.25601
 H -3.08506 0.84826 0.67460
 H 2.86607 -1.41651 -0.67860
13
bifur_IRC_Distances_noMW_output/new_data/bifur_traj4_Distances point 428
C -1.39353 -0.01308 -0.36334
 C 1.03714 -0.92899 0.37429
 C -0.17273 -0.46356 0.01391
 C -2.08473 1.16109 0.23257
 C 2.32762 -0.51804 -0.24068
 F -2.11623 -0.56137 -1.40612
 F 1.22225 -1.79796 1.42633
 H -1.88292 1.72408 0.23245
 H 2.55315 0.03051 -0.21704
 H -1.82066 1.79344 0.20658
 H 2.54496 0.13093 -0.25577
 H -3.07976 0.85243 0.67254
 H 2.86542 -1.40948 -0.67570
13
bifur_IRC_Distances_noMW_output/new_data/bifur_traj4_Distances point 429
C -1.39310 -0.01502 -0.36289
 C 1.03544 -0.93028 0.37343
 C -0.17460 -0.46813 0.01344
 C -2.08167 1.16089 0.23246
 C 2.32528 -0.51598 -0.24034
 F -2.11672 -0.56273 -1.40419
 F 1.22152 -1.80005 1.42383
 H -1.87861 1.72371 0.23268
 H 2.54962 0.03339 -0.21740
 H -1.81762 1.79152 0.20713
 H 2.54147 0.13168 -0.25559
 H -3.07596 0.85542 0.67106
 H 2.86495 -1.40443 -0.67362
13
bifur_IRC_Distances_noMW_output/new_data/bifur_traj4_Distances point 430
C -1.39310 -0.01502 -0.36289
 C 1.03544 -0.93028 0.37343
 C -0.17460 -0.46813 0.01344
 C -2.08167 1.16089 0.23246
 C 2.32529 -0.51598 -0.24034
 F -2.11672 -0.56272 -1.40419
 F 1.22152 -1.80005 1.42383
 H -1.87861 1.72371 0.23268
 H 2.54962 0.03339 -0.21740
 H -1.81762 1.79152 0.20713
 H 2.54147 0.13168 -0.25559
 H -3.07597 0.85542 0.67106
 H 2.86495 -1.40443 -0.67362
13
bifur_IRC_Distances_noMW_output/new_data/bifur_traj4_Distances point 431
C -1.39268 -0.01694 -0.36244
 C 1.03376 -0.93156 0.37258
 C -0.17645 -0.47264 0.01297
 C -2.07865 1.16069 0.23235
 C 2.32298 -0.51394 -0.23999
 F -2.11721 -0.56406 -1.40228
 F 1.22081 -1.80210 1.42136
 H -1.87436 1.72333 0.23291
 H 2.54613 0.03624 -0.21775
 H -1.81462 1.78962 0.20768
 H 2.53802 0.13243 -0.25541
 H -3.07222 0.85837 0.66959
 H 2.86448 -1.39946 -0.67157
13
bifur_IRC_Distances_noMW_output/new_data/bifur_traj4_Distances point 432
C -1.39256 -0.01746 -0.36232
 C 1.03330 -0.93190 0.37235
 C -0.17695 -0.47387 0.01284
 C -2.07782 1.16063 0.23232
 C 2.32235 -0.51338 -0.23990
 F -2.11735 -0.56442 -1.40175
 F 1.22062 -1.80266 1.42069
 H -1.87319 1.72322 0.23297
 H 2.54517 0.03701 -0.21785
 H -1.81380 1.78910 0.20783
 H 2.53708 0.13264 -0.25536
 H -3.07119 0.85918 0.66918
 H 2.86435 -1.39810 -0.67101
13
bifur_IRC_Distances_noMW_output/new_data/bifur_traj4_Distances point 433
C -1.39239 -0.01821 -0.36215
 C 1.03265 -0.93240 0.37202
 C -0.17767 -0.47562 0.01266
 C -2.07664 1.16056 0.23228
 C 2.32144 -0.51259 -0.23976
 F -2.11754 -0.56494 -1.40100
 F 1.22034 -1.80347 1.41973
 H -1.87153 1.72307 0.23306
 H 2.54381 0.03812 -0.21799
 H -1.81263 1.78836 0.20804
 H 2.53574 0.13293 -0.25528
 H -3.06973 0.86033 0.66860
 H 2.86416 -1.39615 -0.67021
13
bifur_IRC_Distances_noMW_output/new_data/bifur_traj4_Distances point 434
C -1.39209 -0.01958 -0.36182
 C 1.03144 -0.93331 0.37141
 C -0.17899 -0.47885 0.01233
 C -2.07447 1.16041 0.23220
 C 2.31978 -0.51112 -0.23952
 F -2.11789 -0.56589 -1.39963
 F 1.21983 -1.80494 1.41795
 H -1.86847 1.72279 0.23322
 H 2.54129 0.04015 -0.21824
 H -1.81047 1.78700 0.20844
 H 2.53326 0.13347 -0.25515
 H -3.06704 0.86245 0.66754
 H 2.86382 -1.39258 -0.66874
13
bifur_IRC_Distances_noMW_output/new_data/bifur_traj4_Distances point 435
C -1.39158 -0.02185 -0.36129
 C 1.02946 -0.93481 0.37040
 C -0.18117 -0.48418 0.01179
 C -2.07089 1.16017 0.23207
 C 2.31703 -0.50871 -0.23911
 F -2.11848 -0.56746 -1.39734
 F 1.21900 -1.80737 1.41502
 H -1.86342 1.72232 0.23349
 H 2.53713 0.04351 -0.21867
 H -1.80689 1.78476 0.20909
 H 2.52916 0.13436 -0.25493
 H -3.06260 0.86595 0.66578
 H 2.86325 -1.38669 -0.66631
13
bifur_IRC_Distances_noMW_output/new_data/bifur_traj4_Distances point 436
C -1.39084 -0.02509 -0.36051
 C 1.02661 -0.93696 0.36896
 C -0.18429 -0.49181 0.01101
 C -2.06574 1.15982 0.23188
 C 2.31308 -0.50525 -0.23852
 F -2.11932 -0.56972 -1.39405
 F 1.21781 -1.81085 1.41080
 H -1.85617 1.72163 0.23386
 H 2.53114 0.04832 -0.21927
 H -1.80176 1.78153 0.21004
 H 2.52328 0.13566 -0.25461
 H -3.05624 0.87098 0.66323
 H 2.86243 -1.37825 -0.66283
13
bifur_IRC_Distances_noMW_output/new_data/bifur_traj4_Distances point 437
C -1.38988 -0.02932 -0.35949
 C 1.02290 -0.93976 0.36708
 C -0.18833 -0.50175 0.01001
 C -2.05901 1.15935 0.23163
 C 2.30792 -0.50073 -0.23776
 F -2.12043 -0.57265 -1.38973
 F 1.21628 -1.81539 1.40529
 H -1.84669 1.72069 0.23434
 H 2.52329 0.05458 -0.22007
 H -1.79503 1.77733 0.21128
 H 2.51560 0.13736 -0.25417
 H -3.04794 0.87753 0.65989
 H 2.86133 -1.36725 -0.65829
13
bifur_IRC_Distances_noMW_output/new_data/bifur_traj4_Distances point 438
C -1.38868 -0.03451 -0.35823
 C 1.01835 -0.94317 0.36476
 C -0.19327 -0.51392 0.00880
 C -2.05073 1.15877 0.23131
 C 2.30154 -0.49519 -0.23682
 F -2.12180 -0.57624 -1.38439
 F 1.21442 -1.82093 1.39850
 H -1.83503 1.71949 0.23491
 H 2.51361 0.06224 -0.22104
 H -1.78673 1.77218 0.21281
 H 2.50615 0.13947 -0.25362
 H -3.03778 0.88557 0.65575
 H 2.85995 -1.35376 -0.65273
13
bifur_IRC_Distances_noMW_output/new_data/bifur_traj4_Distances point 439
C -1.38728 -0.04049 -0.35675
 C 1.01309 -0.94710 0.36208
 C -0.19895 -0.52795 0.00742
 C -2.04113 1.15808 0.23093
 C 2.29413 -0.48878 -0.23573
 F -2.12340 -0.58038 -1.37816
 F 1.21232 -1.82733 1.39061
 H -1.82149 1.71803 0.23554
 H 2.50233 0.07107 -0.22219
 H -1.77708 1.76623 0.21461
 H 2.49518 0.14195 -0.25296
 H -3.02603 0.89487 0.65089
 H 2.85830 -1.33820 -0.64630
13
bifur_IRC_Distances_noMW_output/new_data/bifur_traj4_Distances point 440
C -1.38575 -0.04690 -0.35513
 C 1.00746 -0.95128 0.35921
 C -0.20500 -0.54295 0.00596
 C -2.03080 1.15732 0.23050
 C 2.28614 -0.48191 -0.23456
 F -2.12514 -0.58480 -1.37139
 F 1.21010 -1.83417 1.38211
 H -1.80692 1.71638 0.23618
 H 2.49014 0.08052 -0.22342
 H -1.76665 1.75985 0.21656
 H 2.48339 0.14465 -0.25222
 H -3.01344 0.90483 0.64562
 H 2.85649 -1.32154 -0.63941
13
bifur_IRC_Distances_noMW_output/new_data/bifur_traj4_Distances point 441
C -1.38575 -0.04690 -0.35513
 C 1.00746 -0.95128 0.35921
 C -0.20500 -0.54295 0.00596
 C -2.03080 1.15732 0.23050
 C 2.28614 -0.48191 -0.23456
 F -2.12514 -0.58480 -1.37139
 F 1.21010 -1.83417 1.38211
 H -1.80692 1.71638 0.23618
 H 2.49014 0.08052 -0.22342
 H -1.76665 1.75985 0.21656
 H 2.48339 0.14465 -0.25222
 H -3.01344 0.90483 0.64562
 H 2.85649 -1.32154 -0.63941
13
bifur_IRC_Distances_noMW_output/new_data/bifur_traj4_Distances point 442
C -1.38279 -0.05904 -0.35200
 C 0.99677 -0.95914 0.35372
 C -0.21637 -0.57127 0.00324
 C -2.01107 1.15582 0.22964
 C 2.27080 -0.46885 -0.23232
 F -2.12852 -0.59319 -1.35832
 F 1.20602 -1.84709 1.36580
 H -1.77908 1.71301 0.23731
 H 2.46672 0.09840 -0.22579
 H -1.74663 1.74775 0.22034
 H 2.46085 0.14991 -0.25070
 H -2.98957 0.92370 0.63541
 H 2.85287 -1.29004 -0.62633
13
bifur_IRC_Distances_noMW_output/new_data/bifur_traj4_Distances point 443
C -1.38158 -0.06387 -0.35073
 C 0.99250 -0.96224 0.35152
 C -0.22087 -0.58253 0.00218
 C -2.00314 1.15520 0.22928
 C 2.26461 -0.46362 -0.23142
 F -2.12990 -0.59653 -1.35301
 F 1.20443 -1.85223 1.35923
 H -1.76788 1.71159 0.23771
 H 2.45726 0.10553 -0.22675
 H -1.73854 1.74292 0.22188
 H 2.45179 0.15207 -0.25005
 H -2.98004 0.93121 0.63125
 H 2.85136 -1.27749 -0.62110
13
bifur_IRC_Distances_noMW_output/new_data/bifur_traj4_Distances point 444
C -1.38072 -0.06730 -0.34982
 C 0.98948 -0.96444 0.34996
 C -0.22405 -0.59049 0.00143
 C -1.99751 1.15474 0.22901
 C 2.26021 -0.45992 -0.23077
 F -2.13088 -0.59889 -1.34922
 F 1.20332 -1.85586 1.35455
 H -1.75991 1.71054 0.23799
 H 2.45051 0.11058 -0.22743
 H -1.73278 1.73950 0.22298
 H 2.44535 0.15362 -0.24958
 H -2.97329 0.93653 0.62827
 H 2.85026 -1.26862 -0.61739
13
bifur_IRC_Distances_noMW_output/new_data/bifur_traj4_Distances point 445
C -1.38025 -0.06915 -0.34932
 C 0.98785 -0.96562 0.34912
 C -0.22576 -0.59478 0.00103
 C -1.99446 1.15450 0.22887
 C 2.25782 -0.45792 -0.23042
 F -2.13142 -0.60017 -1.34716
 F 1.20273 -1.85782 1.35202
 H -1.75560 1.70997 0.23813
 H 2.44685 0.11330 -0.22780
 H -1.72965 1.73765 0.22358
 H 2.44187 0.15446 -0.24932
 H -2.96965 0.93940 0.62666
 H 2.84967 -1.26384 -0.61539
13
bifur_IRC_Distances_noMW_output/new_data/bifur_traj4_Distances point 446
C -1.38011 -0.06968 -0.34918
 C 0.98737 -0.96596 0.34887
 C -0.22625 -0.59602 0.00091
 C -1.99357 1.15442 0.22883
 C 2.25713 -0.45734 -0.23032
 F -2.13157 -0.60054 -1.34655
 F 1.20256 -1.85839 1.35128
 H -1.75435 1.70980 0.23817
 H 2.44579 0.11409 -0.22791
 H -1.72874 1.73712 0.22375
 H 2.44085 0.15470 -0.24924
 H -2.96859 0.94024 0.62619
 H 2.84949 -1.26244 -0.61481
13
bifur_IRC_Distances_noMW_output/new_data/bifur_traj4_Distances point 447
C -1.38020 -0.06932 -0.34927
 C 0.98769 -0.96573 0.34904
 C -0.22592 -0.59519 0.00099
 C -1.99417 1.15447 0.22886
 C 2.25759 -0.45773 -0.23039
 F -2.13147 -0.60029 -1.34696
 F 1.20267 -1.85800 1.35177
 H -1.75519 1.70992 0.23815
 H 2.44650 0.11356 -0.22783
 H -1.72935 1.73748 0.22364
 H 2.44153 0.15454 -0.24929
 H -2.96930 0.93968 0.62650
 H 2.84961 -1.26338 -0.61520
13
bifur_IRC_Distances_noMW_output/new_data/bifur_traj4_Distances point 448
C -1.38044 -0.06838 -0.34952
 C 0.98852 -0.96513 0.34947
 C -0.22505 -0.59301 0.00119
 C -1.99572 1.15460 0.22893
 C 2.25881 -0.45875 -0.23057
 F -2.13120 -0.59964 -1.34801
 F 1.20297 -1.85701 1.35306
 H -1.75738 1.71021 0.23807
 H 2.44836 0.11218 -0.22765
 H -1.73094 1.73842 0.22333
 H 2.44330 0.15411 -0.24942
 H -2.97115 0.93822 0.62733
 H 2.84991 -1.26581 -0.61622
13
bifur_IRC_Distances_noMW_output/new_data/bifur_traj4_Distances point 449
C -1.38077 -0.06709 -0.34987
 C 0.98966 -0.96430 0.35006
 C -0.22386 -0.59001 0.00148
 C -1.99785 1.15477 0.22903
 C 2.26047 -0.46015 -0.23081
 F -2.13082 -0.59875 -1.34945
 F 1.20339 -1.85564 1.35483
 H -1.76039 1.71061 0.23797
 H 2.45092 0.11027 -0.22739
 H -1.73312 1.73971 0.22291
 H 2.44574 0.15352 -0.24961
 H -2.97370 0.93621 0.62845
 H 2.85033 -1.26915 -0.61762
13
bifur_IRC_Distances_noMW_output/new_data/bifur_traj4_Distances point 450
C -1.38113 -0.06567 -0.35025
 C 0.99092 -0.96339 0.35071
 C -0.22254 -0.58670 0.00179
 C -2.00019 1.15496 0.22914
 C 2.26231 -0.46169 -0.23108
 F -2.13041 -0.59777 -1.35103
 F 1.20385 -1.85413 1.35678
 H -1.76371 1.71104 0.23786
 H 2.45373 0.10817 -0.22710
 H -1.73553 1.74113 0.22245
 H 2.44842 0.15288 -0.24980
 H -2.97650 0.93400 0.62969
 H 2.85079 -1.27284 -0.61916
13
bifur_IRC_Distances_noMW_output/new_data/bifur_traj4_Distances point 451
C -1.38146 -0.06436 -0.35060
 C 0.99208 -0.96255 0.35130
 C -0.22132 -0.58365 0.00207
 C -2.00235 1.15513 0.22924
 C 2.26399 -0.46310 -0.23132
 F -2.13004 -0.59686 -1.35248
 F 1.20427 -1.85274 1.35857
 H -1.76675 1.71144 0.23775
 H 2.45630 0.10624 -0.22684
 H -1.73773 1.74244 0.22203
 H 2.45088 0.15229 -0.24999
 H -2.97908 0.93197 0.63083
 H 2.85120 -1.27624 -0.62058
13
bifur_IRC_Distances_noMW_output/new_data/bifur_traj4_Distances point 452
C -1.38146 -0.06436 -0.35060
 C 0.99208 -0.96255 0.35130
 C -0.22132 -0.58365 0.00207
 C -2.00235 1.15513 0.22924
 C 2.26399 -0.46310 -0.23132
 F -2.13003 -0.59686 -1.35248
 F 1.20427 -1.85274 1.35857
 H -1.76676 1.71144 0.23775
 H 2.45631 0.10624 -0.22684
 H -1.73773 1.74244 0.22203
 H 2.45088 0.15229 -0.24999
 H -2.97909 0.93197 0.63083
 H 2.85120 -1.27624 -0.62058
13
bifur_IRC_Distances_noMW_output/new_data/bifur_traj4_Distances point 453
C -1.38182 -0.06292 -0.35098
 C 0.99335 -0.96163 0.35196
 C -0.21998 -0.58030 0.00239
 C -2.00471 1.15532 0.22935
 C 2.26584 -0.46466 -0.23159
 F -2.12962 -0.59587 -1.35407
 F 1.20474 -1.85121 1.36054
 H -1.77010 1.71187 0.23764
 H 2.45913 0.10412 -0.22655
 H -1.74014 1.74388 0.22157
 H 2.45358 0.15164 -0.25018
 H -2.98192 0.92973 0.63207
 H 2.85166 -1.27997 -0.62214
13
bifur_IRC_Distances_noMW_output/new_data/bifur_traj4_Distances point 454
C -1.38181 -0.06298 -0.35097
 C 0.99329 -0.96167 0.35193
 C -0.22004 -0.58045 0.00238
 C -2.00461 1.15531 0.22935
 C 2.26576 -0.46459 -0.23158
 F -2.12964 -0.59591 -1.35400
 F 1.20472 -1.85128 1.36045
 H -1.76996 1.71185 0.23764
 H 2.45901 0.10421 -0.22657
 H -1.74004 1.74382 0.22159
 H 2.45347 0.15167 -0.25017
 H -2.98180 0.92982 0.63202
 H 2.85164 -1.27981 -0.62207
13
bifur_IRC_Distances_noMW_output/new_data/bifur_traj4_Distances point 455
C -1.38167 -0.06353 -0.35082
 C 0.99280 -0.96203 0.35168
 C -0.22056 -0.58174 0.00225
 C -2.00370 1.15524 0.22930
 C 2.26505 -0.46399 -0.23148
 F -2.12980 -0.59629 -1.35339
 F 1.20454 -1.85187 1.35970
 H -1.76867 1.71169 0.23769
 H 2.45792 0.10503 -0.22668
 H -1.73911 1.74326 0.22177
 H 2.45243 0.15192 -0.25010
 H -2.98071 0.93069 0.63154
 H 2.85147 -1.27837 -0.62147
13
bifur_IRC_Distances_noMW_output/new_data/bifur_traj4_Distances point 456
C -1.38144 -0.06445 -0.35058
 C 0.99200 -0.96261 0.35126
 C -0.22141 -0.58386 0.00205
 C -2.00220 1.15512 0.22923
 C 2.26388 -0.46300 -0.23131
 F -2.13006 -0.59692 -1.35238
 F 1.20424 -1.85284 1.35845
 H -1.76655 1.71141 0.23776
 H 2.45613 0.10637 -0.22686
 H -1.73758 1.74235 0.22206
 H 2.45071 0.15233 -0.24997
 H -2.97891 0.93211 0.63075
 H 2.85118 -1.27600 -0.62048
13
bifur_IRC_Distances_noMW_output/new_data/bifur_traj4_Distances point 457
C -1.38117 -0.06552 -0.35029
 C 0.99105 -0.96330 0.35077
 C -0.22240 -0.58635 0.00182
 C -2.00044 1.15498 0.22915
 C 2.26250 -0.46185 -0.23111
 F -2.13037 -0.59766 -1.35120
 F 1.20390 -1.85397 1.35699
 H -1.76406 1.71109 0.23785
 H 2.45402 0.10795 -0.22707
 H -1.73578 1.74128 0.22241
 H 2.44870 0.15281 -0.24983
 H -2.97680 0.93377 0.62982
 H 2.85084 -1.27324 -0.61932
13
bifur_IRC_Distances_noMW_output/new_data/bifur_traj4_Distances point 458
C -1.38092 -0.06650 -0.35003
 C 0.99019 -0.96393 0.35033
 C -0.22331 -0.58863 0.00161
 C -1.99882 1.15485 0.22908
 C 2.26124 -0.46079 -0.23092
 F -2.13065 -0.59834 -1.35011
 F 1.20358 -1.85501 1.35565
 H -1.76178 1.71079 0.23793
 H 2.45209 0.10940 -0.22727
 H -1.73413 1.74030 0.22272
 H 2.44685 0.15325 -0.24969
 H -2.97487 0.93529 0.62897
 H 2.85052 -1.27069 -0.61826
13
bifur_IRC_Distances_noMW_output/new_data/bifur_traj4_Distances point 459
C -1.38076 -0.06714 -0.34986
 C 0.98962 -0.96433 0.35003
 C -0.22390 -0.59011 0.00147
 C -1.99777 1.15477 0.22903
 C 2.26042 -0.46010 -0.23080
 F -2.13083 -0.59878 -1.34940
 F 1.20337 -1.85569 1.35477
 H -1.76029 1.71059 0.23798
 H 2.45083 0.11034 -0.22740
 H -1.73305 1.73966 0.22293
 H 2.44565 0.15354 -0.24960
 H -2.97361 0.93628 0.62841
 H 2.85032 -1.26904 -0.61757
13
bifur_IRC_Distances_noMW_output/new_data/bifur_traj4_Distances point 460
C -1.38075 -0.06715 -0.34986
 C 0.98961 -0.96434 0.35003
 C -0.22391 -0.59014 0.00146
 C -1.99775 1.15476 0.22903
 C 2.26040 -0.46009 -0.23080
 F -2.13084 -0.59879 -1.34938
 F 1.20337 -1.85570 1.35476
 H -1.76026 1.71059 0.23798
 H 2.45081 0.11035 -0.22740
 H -1.73303 1.73965 0.22293
 H 2.44563 0.15355 -0.24960
 H -2.97359 0.93630 0.62840
 H 2.85031 -1.26901 -0.61755
13
bifur_IRC_Distances_noMW_output/new_data/bifur_traj4_Distances point 461
C -1.38097 -0.06629 -0.35008
 C 0.99037 -0.96379 0.35042
 C -0.22312 -0.58815 0.00165
 C -1.99916 1.15488 0.22909
 C 2.26151 -0.46101 -0.23096
 F -2.13059 -0.59820 -1.35034
 F 1.20365 -1.85479 1.35593
 H -1.76226 1.71085 0.23791
 H 2.45250 0.10909 -0.22723
 H -1.73447 1.74051 0.22266
 H 2.44724 0.15316 -0.24972
 H -2.97527 0.93497 0.62915
 H 2.85059 -1.27123 -0.61848
13
bifur_IRC_Distances_noMW_output/new_data/bifur_traj4_Distances point 462
C -1.38142 -0.06453 -0.35056
 C 0.99193 -0.96266 0.35123
 C -0.22148 -0.58404 0.00204
 C -2.00207 1.15511 0.22923
 C 2.26378 -0.46292 -0.23129
 F -2.13008 -0.59698 -1.35229
 F 1.20422 -1.85292 1.35834
 H -1.76636 1.71139 0.23777
 H 2.45597 0.10649 -0.22687
 H -1.73744 1.74227 0.22209
 H 2.45056 0.15236 -0.24996
 H -2.97875 0.93223 0.63068
 H 2.85115 -1.27580 -0.62039
13
bifur_IRC_Distances_noMW_output/new_data/bifur_traj4_Distances point 463
C -1.38142 -0.06452 -0.35056
 C 0.99193 -0.96266 0.35123
 C -0.22148 -0.58404 0.00204
 C -2.00207 1.15511 0.22923
 C 2.26378 -0.46292 -0.23129
 F -2.13008 -0.59698 -1.35229
 F 1.20422 -1.85292 1.35834
 H -1.76637 1.71139 0.23777
 H 2.45598 0.10649 -0.22687
 H -1.73745 1.74227 0.22209
 H 2.45057 0.15236 -0.24996
 H -2.97875 0.93223 0.63068
 H 2.85115 -1.27580 -0.62040
13
bifur_IRC_Distances_noMW_output/new_data/bifur_traj4_Distances point 464
C -1.38276 -0.05913 -0.35198
 C 0.99668 -0.95920 0.35368
 C -0.21646 -0.57150 0.00322
 C -2.01091 1.15581 0.22963
 C 2.27067 -0.46874 -0.23230
 F -2.12855 -0.59325 -1.35822
 F 1.20598 -1.84720 1.36567
 H -1.77885 1.71298 0.23731
 H 2.46653 0.09855 -0.22581
 H -1.74646 1.74765 0.22037
 H 2.46066 0.14996 -0.25069
 H -2.98937 0.92385 0.63532
 H 2.85284 -1.28978 -0.62622
13
bifur_IRC_Distances_noMW_output/new_data/bifur_traj4_Distances point 465
C -1.38353 -0.05603 -0.35279
 C 0.99942 -0.95720 0.35509
 C -0.21357 -0.56426 0.00391
 C -2.01598 1.15620 0.22986
 C 2.27463 -0.47209 -0.23288
 F -2.12767 -0.59111 -1.36160
 F 1.20702 -1.84389 1.36987
 H -1.78601 1.71388 0.23704
 H 2.47257 0.09397 -0.22520
 H -1.75162 1.75075 0.21939
 H 2.46646 0.14859 -0.25109
 H -2.99549 0.91902 0.63797
 H 2.85379 -1.29784 -0.62958
13
bifur_IRC_Distances_noMW_output/new_data/bifur_traj4_Distances point 466
C -1.38429 -0.05293 -0.35359
 C 1.00215 -0.95519 0.35649
 C -0.21067 -0.55703 0.00460
 C -2.02103 1.15659 0.23008
 C 2.27855 -0.47542 -0.23345
 F -2.12681 -0.58897 -1.36494
 F 1.20805 -1.84060 1.37404
 H -1.79313 1.71475 0.23676
 H 2.47856 0.08940 -0.22459
 H -1.75675 1.75384 0.21842
 H 2.47222 0.14724 -0.25148
 H -3.00158 0.91420 0.64058
 H 2.85472 -1.30588 -0.63292
13
bifur_IRC_Distances_noMW_output/new_data/bifur_traj4_Distances point 467
C -1.38499 -0.05005 -0.35433
 C 1.00468 -0.95333 0.35779
 C -0.20797 -0.55031 0.00525
 C -2.02570 1.15694 0.23028
 C 2.28218 -0.47852 -0.23398
 F -2.12601 -0.58698 -1.36803
 F 1.20903 -1.83753 1.37790
 H -1.79972 1.71553 0.23649
 H 2.48410 0.08516 -0.22403
 H -1.76148 1.75671 0.21753
 H 2.47755 0.14600 -0.25184
 H -3.00724 0.90973 0.64300
 H 2.85557 -1.31335 -0.63602
13
bifur_IRC_Distances_noMW_output/new_data/bifur_traj4_Distances point 468
C -1.38557 -0.04765 -0.35494
 C 1.00680 -0.95176 0.35887
 C -0.20570 -0.54469 0.00579
 C -2.02959 1.15723 0.23045
 C 2.28520 -0.48110 -0.23442
 F -2.12535 -0.58532 -1.37060
 F 1.20985 -1.83497 1.38111
 H -1.80522 1.71618 0.23625
 H 2.48871 0.08162 -0.22356
 H -1.76543 1.75911 0.21679
 H 2.48201 0.14497 -0.25213
 H -3.01197 0.90599 0.64500
 H 2.85627 -1.31960 -0.63861
13
bifur_IRC_Distances_noMW_output/new_data/bifur_traj4_Distances point 469
C -1.38597 -0.04597 -0.35537
 C 1.00827 -0.95067 0.35962
 C -0.20413 -0.54078 0.00617
 C -2.03230 1.15743 0.23056
 C 2.28730 -0.48290 -0.23473
 F -2.12489 -0.58416 -1.37238
 F 1.21042 -1.83318 1.38334
 H -1.80904 1.71662 0.23609
 H 2.49191 0.07915 -0.22324
 H -1.76816 1.76078 0.21628
 H 2.48510 0.14426 -0.25233
 H -3.01526 0.90339 0.64639
 H 2.85675 -1.32395 -0.64041
13
bifur_IRC_Distances_noMW_output/new_data/bifur_traj4_Distances point 470
C -1.38615 -0.04524 -0.35555
 C 1.00892 -0.95019 0.35995
 C -0.20344 -0.53906 0.00633
 C -2.03349 1.15752 0.23061
 C 2.28822 -0.48369 -0.23487
 F -2.12469 -0.58366 -1.37316
 F 1.21067 -1.83240 1.38432
 H -1.81071 1.71682 0.23602
 H 2.49332 0.07807 -0.22310
 H -1.76936 1.76151 0.21605
 H 2.48645 0.14394 -0.25241
 H -3.01670 0.90224 0.64700
 H 2.85696 -1.32586 -0.64120
13
bifur_IRC_Distances_noMW_output/new_data/bifur_traj4_Distances point 471
C -1.38608 -0.04552 -0.35548
 C 1.00867 -0.95038 0.35982
 C -0.20371 -0.53973 0.00627
 C -2.03302 1.15749 0.23059
 C 2.28786 -0.48338 -0.23481
 F -2.12477 -0.58385 -1.37285
 F 1.21057 -1.83271 1.38394
 H -1.81006 1.71674 0.23605
 H 2.49277 0.07849 -0.22315
 H -1.76890 1.76122 0.21614
 H 2.48592 0.14407 -0.25238
 H -3.01614 0.90269 0.64676
 H 2.85688 -1.32512 -0.64089
13
bifur_IRC_Distances_noMW_output/new_data/bifur_traj4_Distances point 472
C -1.38578 -0.04678 -0.35516
 C 1.00757 -0.95120 0.35926
 C -0.20488 -0.54266 0.00599
 C -2.03100 1.15734 0.23051
 C 2.28629 -0.48204 -0.23458
 F -2.12511 -0.58472 -1.37153
 F 1.21014 -1.83404 1.38227
 H -1.80721 1.71641 0.23617
 H 2.49038 0.08033 -0.22339
 H -1.76685 1.75998 0.21652
 H 2.48361 0.14460 -0.25223
 H -3.01368 0.90463 0.64572
 H 2.85652 -1.32187 -0.63955
13
bifur_IRC_Distances_noMW_output/new_data/bifur_traj4_Distances point 473
C -1.38528 -0.04885 -0.35464
 C 1.00574 -0.95254 0.35833
 C -0.20683 -0.54749 0.00552
 C -2.02765 1.15709 0.23037
 C 2.28370 -0.47982 -0.23420
 F -2.12568 -0.58615 -1.36932
 F 1.20944 -1.83625 1.37951
 H -1.80248 1.71586 0.23637
 H 2.48642 0.08338 -0.22379
 H -1.76347 1.75792 0.21716
 H 2.47979 0.14548 -0.25198
 H -3.00961 0.90785 0.64400
 H 2.85592 -1.31649 -0.63732
13
bifur_IRC_Distances_noMW_output/new_data/bifur_traj4_Distances point 474
C -1.38528 -0.04884 -0.35464
 C 1.00575 -0.95254 0.35833
 C -0.20683 -0.54749 0.00552
 C -2.02766 1.15709 0.23037
 C 2.28370 -0.47982 -0.23420
 F -2.12568 -0.58615 -1.36932
 F 1.20944 -1.83625 1.37951
 H -1.80249 1.71586 0.23637
 H 2.48642 0.08338 -0.22379
 H -1.76347 1.75792 0.21716
 H 2.47979 0.14548 -0.25198
 H -3.00962 0.90785 0.64401
 H 2.85592 -1.31649 -0.63732
13
bifur_IRC_Distances_noMW_output/new_data/bifur_traj4_Distances point 475
C -1.38391 -0.05448 -0.35319
 C 1.00078 -0.95620 0.35579
 C -0.21212 -0.56065 0.00426
 C -2.01850 1.15639 0.22997
 C 2.27659 -0.47375 -0.23316
 F -2.12724 -0.59004 -1.36327
 F 1.20753 -1.84225 1.37195
 H -1.78957 1.71431 0.23690
 H 2.47556 0.09169 -0.22489
 H -1.75418 1.75230 0.21891
 H 2.46933 0.14792 -0.25129
 H -2.99853 0.91662 0.63927
 H 2.85425 -1.30185 -0.63124
13
bifur_IRC_Distances_noMW_output/new_data/bifur_traj4_Distances point 476
C -1.38319 -0.05742 -0.35243
 C 0.99819 -0.95810 0.35445
 C -0.21487 -0.56751 0.00360
 C -2.01371 1.15603 0.22976
 C 2.27285 -0.47058 -0.23262
 F -2.12807 -0.59207 -1.36008
 F 1.20655 -1.84538 1.36799
 H -1.78280 1.71348 0.23716
 H 2.46986 0.09602 -0.22547
 H -1.74931 1.74936 0.21983
 H 2.46386 0.14920 -0.25091
 H -2.99274 0.92119 0.63678
 H 2.85336 -1.29422 -0.62807
13
bifur_IRC_Distances_noMW_output/new_data/bifur_traj4_Distances point 477
C -1.38255 -0.06001 -0.35175
 C 0.99591 -0.95976 0.35328
 C -0.21728 -0.57353 0.00303
 C -2.00948 1.15570 0.22957
 C 2.26956 -0.46780 -0.23214
 F -2.12880 -0.59386 -1.35726
 F 1.20570 -1.84812 1.36449
 H -1.77683 1.71273 0.23739
 H 2.46482 0.09983 -0.22598
 H -1.74501 1.74678 0.22065
 H 2.45903 0.15035 -0.25057
 H -2.98765 0.92521 0.63457
 H 2.85257 -1.28751 -0.62528
13
bifur_IRC_Distances_noMW_output/new_data/bifur_traj4_Distances point 478
C -1.38207 -0.06191 -0.35125
 C 0.99424 -0.96098 0.35242
 C -0.21904 -0.57795 0.00261
 C -2.00637 1.15545 0.22943
 C 2.26714 -0.46575 -0.23178
 F -2.12933 -0.59517 -1.35518
 F 1.20507 -1.85014 1.36191
 H -1.77244 1.71217 0.23755
 H 2.46111 0.10263 -0.22635
 H -1.74184 1.74489 0.22125
 H 2.45548 0.15119 -0.25032
 H -2.98391 0.92816 0.63294
 H 2.85198 -1.28259 -0.62323
13
bifur_IRC_Distances_noMW_output/new_data/bifur_traj4_Distances point 479
C -1.38187 -0.06274 -0.35103
 C 0.99351 -0.96152 0.35204
 C -0.21982 -0.57988 0.00243
 C -2.00501 1.15534 0.22936
 C 2.26607 -0.46485 -0.23163
 F -2.12957 -0.59574 -1.35427
 F 1.20480 -1.85102 1.36078
 H -1.77052 1.71193 0.23762
 H 2.45949 0.10385 -0.22652
 H -1.74044 1.74406 0.22152
 H 2.45392 0.15156 -0.25021
 H -2.98228 0.92945 0.63223
 H 2.85172 -1.28044 -0.62233
13
bifur_IRC_Distances_noMW_output/new_data/bifur_traj4_Distances point 480
C -1.38202 -0.06212 -0.35119
 C 0.99405 -0.96112 0.35232
 C -0.21924 -0.57844 0.00257
 C -2.00602 1.15542 0.22941
 C 2.26686 -0.46552 -0.23174
 F -2.12939 -0.59531 -1.35495
 F 1.20500 -1.85036 1.36162
 H -1.77195 1.71211 0.23757
 H 2.46070 0.10294 -0.22640
 H -1.74148 1.74468 0.22132
 H 2.45508 0.15128 -0.25029
 H -2.98350 0.92849 0.63276
 H 2.85191 -1.28204 -0.62300
13
bifur_IRC_Distances_noMW_output/new_data/bifur_traj4_Distances point 481
C -1.38258 -0.05988 -0.35178
 C 0.99603 -0.95968 0.35334
 C -0.21716 -0.57323 0.00306
 C -2.00969 1.15571 0.22958
 C 2.26973 -0.46794 -0.23216
 F -2.12876 -0.59377 -1.35740
 F 1.20574 -1.84798 1.36466
 H -1.77714 1.71277 0.23738
 H 2.46508 0.09964 -0.22595
 H -1.74522 1.74691 0.22061
 H 2.45927 0.15029 -0.25059
 H -2.98791 0.92500 0.63469
 H 2.85261 -1.28785 -0.62542
13
bifur_IRC_Distances_noMW_output/new_data/bifur_traj4_Distances point 482
C -1.38348 -0.05622 -0.35274
 C 0.99925 -0.95732 0.35500
 C -0.21374 -0.56470 0.00387
 C -2.01567 1.15618 0.22985
 C 2.27438 -0.47188 -0.23284
 F -2.12773 -0.59124 -1.36139
 F 1.20695 -1.84410 1.36961
 H -1.78557 1.71382 0.23706
 H 2.47220 0.09425 -0.22523
 H -1.75131 1.75056 0.21945
 H 2.46610 0.14867 -0.25106
 H -2.99511 0.91932 0.63780
 H 2.85373 -1.29734 -0.62937
13
bifur_IRC_Distances_noMW_output/new_data/bifur_traj4_Distances point 483
C -1.38463 -0.05153 -0.35395
 C 1.00338 -0.95429 0.35712
 C -0.20935 -0.55377 0.00492
 C -2.02330 1.15676 0.23018
 C 2.28032 -0.47693 -0.23371
 F -2.12642 -0.58800 -1.36645
 F 1.20853 -1.83911 1.37592
 H -1.79634 1.71513 0.23663
 H 2.48126 0.08734 -0.22432
 H -1.75905 1.75524 0.21799
 H 2.47481 0.14664 -0.25165
 H -3.00433 0.91203 0.64176
 H 2.85513 -1.30951 -0.63443
13
bifur_IRC_Distances_noMW_output/new_data/bifur_traj4_Distances point 484
C -1.38593 -0.04617 -0.35532
 C 1.00809 -0.95080 0.35953
 C -0.20432 -0.54125 0.00612
 C -2.03198 1.15741 0.23055
 C 2.28705 -0.48269 -0.23469
 F -2.12494 -0.58430 -1.37217
 F 1.21035 -1.83340 1.38307
 H -1.80858 1.71657 0.23611
 H 2.49153 0.07945 -0.22328
 H -1.76784 1.76058 0.21634
 H 2.48473 0.14434 -0.25230
 H -3.01486 0.90370 0.64622
 H 2.85670 -1.32343 -0.64019
13
bifur_IRC_Distances_noMW_output/new_data/bifur_traj4_Distances point 485
C -1.38593 -0.04617 -0.35532
 C 1.00809 -0.95080 0.35953
 C -0.20432 -0.54125 0.00612
 C -2.03198 1.15741 0.23055
 C 2.28705 -0.48269 -0.23469
 F -2.12494 -0.58430 -1.37217
 F 1.21035 -1.83340 1.38307
 H -1.80858 1.71657 0.23611
 H 2.49153 0.07945 -0.22328
 H -1.76784 1.76058 0.21634
 H 2.48473 0.14434 -0.25230
 H -3.01486 0.90370 0.64622
 H 2.85670 -1.32343 -0.64019
13
bifur_IRC_Distances_noMW_output/new_data/bifur_traj4_Distances point 486
C -1.38863 -0.03471 -0.35818
 C 1.01817 -0.94330 0.36467
 C -0.19346 -0.51439 0.00875
 C -2.05041 1.15875 0.23130
 C 2.30130 -0.49497 -0.23679
 F -2.12185 -0.57638 -1.38419
 F 1.21435 -1.82115 1.39824
 H -1.83457 1.71944 0.23493
 H 2.51323 0.06253 -0.22108
 H -1.78641 1.77198 0.21287
 H 2.50578 0.13955 -0.25360
 H -3.03738 0.88588 0.65558
 H 2.85989 -1.35324 -0.65251
13
bifur_IRC_Distances_noMW_output/new_data/bifur_traj4_Distances point 487
C -1.38990 -0.02923 -0.35951
 C 1.02298 -0.93970 0.36712
 C -0.18825 -0.50154 0.01003
 C -2.05915 1.15936 0.23164
 C 2.30803 -0.50083 -0.23778
 F -2.12040 -0.57259 -1.38983
 F 1.21631 -1.81529 1.40541
 H -1.84689 1.72071 0.23433
 H 2.52346 0.05444 -0.22005
 H -1.79517 1.77743 0.21125
 H 2.51577 0.13732 -0.25418
 H -3.04812 0.87739 0.65996
 H 2.86135 -1.36748 -0.65839
13
bifur_IRC_Distances_noMW_output/new_data/bifur_traj4_Distances point 488
C -1.39103 -0.02429 -0.36070
 C 1.02732 -0.93643 0.36932
 C -0.18351 -0.48992 0.01120
 C -2.06702 1.15990 0.23193
 C 2.31407 -0.50611 -0.23867
 F -2.11911 -0.56916 -1.39487
 F 1.21810 -1.80999 1.41185
 H -1.85797 1.72180 0.23377
 H 2.53263 0.04712 -0.21912
 H -1.80304 1.78234 0.20980
 H 2.52475 0.13533 -0.25469
 H -3.05782 0.86973 0.66387
 H 2.86263 -1.38035 -0.66369
13
bifur_IRC_Distances_noMW_output/new_data/bifur_traj4_Distances point 489
C -1.39199 -0.01998 -0.36173
 C 1.03109 -0.93358 0.37123
 C -0.17938 -0.47981 0.01223
 C -2.07383 1.16037 0.23218
 C 2.31929 -0.51069 -0.23944
 F -2.11800 -0.56617 -1.39922
 F 1.21968 -1.80537 1.41743
 H -1.86757 1.72271 0.23327
 H 2.54055 0.04076 -0.21832
 H -1.80983 1.78660 0.20856
 H 2.53253 0.13363 -0.25511
 H -3.06625 0.86308 0.66723
 H 2.86372 -1.39153 -0.66830
13
bifur_IRC_Distances_noMW_output/new_data/bifur_traj4_Distances point 490
C -1.39282 -0.01629 -0.36260
 C 1.03433 -0.93113 0.37287
 C -0.17583 -0.47112 0.01313
 C -2.07967 1.16076 0.23239
 C 2.32375 -0.51462 -0.24011
 F -2.11705 -0.56361 -1.40292
 F 1.22105 -1.80141 1.42219
 H -1.87579 1.72346 0.23284
 H 2.54730 0.03528 -0.21764
 H -1.81563 1.79026 0.20749
 H 2.53918 0.13218 -0.25547
 H -3.07348 0.85738 0.67008
 H 2.86464 -1.40113 -0.67226
13
bifur_IRC_Distances_noMW_output/new_data/bifur_traj4_Distances point 491
C -1.39353 -0.01305 -0.36335
 C 1.03716 -0.92897 0.37430
 C -0.17270 -0.46350 0.01392
 C -2.08477 1.16109 0.23257
 C 2.32765 -0.51807 -0.24069
 F -2.11622 -0.56136 -1.40615
 F 1.22226 -1.79793 1.42636
 H -1.88298 1.72409 0.23245
 H 2.55320 0.03047 -0.21704
 H -1.82070 1.79347 0.20657
 H 2.54501 0.13092 -0.25577
 H -3.07982 0.85239 0.67256
 H 2.86543 -1.40955 -0.67573
13
bifur_IRC_Distances_noMW_output/new_data/bifur_traj4_Distances point 492
C -1.39419 -0.01007 -0.36404
 C 1.03978 -0.92698 0.37562
 C -0.16981 -0.45647 0.01465
 C -2.08946 1.16140 0.23273
 C 2.33123 -0.52124 -0.24122
 F -2.11547 -0.55928 -1.40911
 F 1.22339 -1.79472 1.43019
 H -1.88959 1.72465 0.23208
 H 2.55861 0.02603 -0.21649
 H -1.82535 1.79643 0.20573
 H 2.55037 0.12977 -0.25604
 H -3.08566 0.84779 0.67484
 H 2.86614 -1.41730 -0.67893
13
bifur_IRC_Distances_noMW_output/new_data/bifur_traj4_Distances point 493
C -1.39483 -0.00713 -0.36472
 C 1.04236 -0.92502 0.37692
 C -0.16696 -0.44955 0.01538
 C -2.09407 1.16170 0.23288
 C 2.33475 -0.52436 -0.24175
 F -2.11472 -0.55723 -1.41200
 F 1.22450 -1.79157 1.43395
 H -1.89608 1.72518 0.23172
 H 2.56392 0.02166 -0.21595
 H -1.82991 1.79933 0.20490
 H 2.55563 0.12864 -0.25630
 H -3.09141 0.84328 0.67706
 H 2.86684 -1.42493 -0.68208
13
bifur_IRC_Distances_noMW_output/new_data/bifur_traj4_Distances point 494
C -1.39550 -0.00404 -0.36542
 C 1.04506 -0.92296 0.37828
 C -0.16397 -0.44229 0.01615
 C -2.09890 1.16201 0.23304
 C 2.33842 -0.52764 -0.24230
 F -2.11395 -0.55508 -1.41503
 F 1.22568 -1.78825 1.43788
 H -1.90289 1.72572 0.23133
 H 2.56946 0.01707 -0.21539
 H -1.83468 1.80238 0.20404
 H 2.56114 0.12747 -0.25657
 H -3.09744 0.83855 0.67937
 H 2.86756 -1.43293 -0.68539
13
bifur_IRC_Distances_noMW_output/new_data/bifur_traj4_Distances point 495
C -1.39623 -0.00063 -0.36619
 C 1.04805 -0.92068 0.37979
 C -0.16064 -0.43426 0.01701
 C -2.10423 1.16235 0.23322
 C 2.34247 -0.53125 -0.24291
 F -2.11310 -0.55269 -1.41835
 F 1.22700 -1.78458 1.44222
 H -1.91039 1.72629 0.23090
 H 2.57557 0.01198 -0.21477
 H -1.83994 1.80575 0.20309
 H 2.56722 0.12618 -0.25686
 H -3.10410 0.83333 0.68191
 H 2.86834 -1.44178 -0.68905
13
bifur_IRC_Distances_noMW_output/new_data/bifur_traj4_Distances point 496
C -1.39623 -0.00063 -0.36619
 C 1.04805 -0.92068 0.37979
 C -0.16064 -0.43426 0.01701
 C -2.10423 1.16235 0.23322
 C 2.34247 -0.53125 -0.24291
 F -2.11310 -0.55269 -1.41835
 F 1.22700 -1.78459 1.44222
 H -1.91039 1.72629 0.23090
 H 2.57557 0.01198 -0.21477
 H -1.83994 1.80575 0.20309
 H 2.56722 0.12618 -0.25686
 H -3.10410 0.83333 0.68190
 H 2.86834 -1.44177 -0.68904
13
bifur_IRC_Distances_noMW_output/new_data/bifur_traj4_Distances point 497
C -1.39807 0.00808 -0.36813
 C 1.05568 -0.91485 0.38363
 C -0.15213 -0.41376 0.01924
 C -2.11779 1.16320 0.23364
 C 2.35275 -0.54047 -0.24446
 F -2.11096 -0.54659 -1.42676
 F 1.23041 -1.77522 1.45324
 H -1.92950 1.72763 0.22977
 H 2.59103 -0.00105 -0.21321
 H -1.85328 1.81435 0.20071
 H 2.58269 0.12294 -0.25756
 H -3.12112 0.82007 0.68829
 H 2.87029 -1.46432 -0.69839
13
bifur_IRC_Distances_noMW_output/new_data/bifur_traj4_Distances point 498
C -1.39930 0.01401 -0.36942
 C 1.06088 -0.91086 0.38624
 C -0.14630 -0.39980 0.02079
 C -2.12698 1.16377 0.23391
 C 2.35970 -0.54674 -0.24551
 F -2.10951 -0.54242 -1.43242
 F 1.23277 -1.76885 1.46070
 H -1.94246 1.72845 0.22898
 H 2.60145 -0.00995 -0.21215
 H -1.86229 1.82019 0.19911
 H 2.59317 0.12076 -0.25801
 H -3.13269 0.81109 0.69256
 H 2.87157 -1.47965 -0.70477
13
bifur_IRC_Distances_noMW_output/new_data/bifur_traj4_Distances point 499
C -1.40081 0.02136 -0.37100
 C 1.06733 -0.90592 0.38948
 C -0.13903 -0.38249 0.02274
 C -2.13836 1.16446 0.23424
 C 2.36827 -0.55451 -0.24682
 F -2.10773 -0.53722 -1.43937
 F 1.23574 -1.76094 1.46991
 H -1.95849 1.72937 0.22797
 H 2.61428 -0.02104 -0.21086
 H -1.87339 1.82744 0.19715
 H 2.60614 0.11810 -0.25855
 H -3.14705 0.80001 0.69778
 H 2.87313 -1.49862 -0.71269
13
bifur_IRC_Distances_noMW_output/new_data/bifur_traj4_Distances point 500
C -1.40256 0.03001 -0.37283
 C 1.07492 -0.90010 0.39328
 C -0.13045 -0.36216 0.02510
 C -2.15167 1.16525 0.23460
 C 2.37827 -0.56362 -0.24835
 F -2.10567 -0.53108 -1.44745
 F 1.23929 -1.75166 1.48069
 H -1.97729 1.73029 0.22677
 H 2.62921 -0.03414 -0.20935
 H -1.88636 1.83594 0.19490
 H 2.62131 0.11501 -0.25913
 H -3.16392 0.78710 0.70380
 H 2.87491 -1.52085 -0.72203
