# Supplementary material for: Low dimensional representations along intrinsic reaction coordinates and molecular dynamics trajectories using interatomic distance matrices
Source: Chem Sci. 2019 Sep 18;10(43):9954–68. doi: 10.1039/c9sc02742d (PMC6991188; doi:10.1039/c9sc02742d)
Supplement: Supplementary file 1 [file SC-010-C9SC02742D-s001.zip › C9SC02742D-SI/ESI_xyz_files/bifur_IRC_Distances_noMW_output/new_data/bifur_traj_D_Distances_noMW_PC2.xyz]

13
bifur_IRC_Distances_noMW_output/new_data/bifur_traj1_Distances point 1
C -1.27143 0.45431 -0.03615
 C 0.87134 0.99693 0.18485
 C -0.32205 1.15452 0.43533
 C -1.59565 -0.97267 0.09858
 C 1.85323 0.03040 -0.15280
 F -2.22143 1.07147 -0.57523
 F 1.42016 1.88302 0.36464
 H -1.08504 -1.47523 0.80693
 H 1.85094 -0.62811 0.56681
 H -1.40825 -1.41762 -0.78250
 H 1.73207 -0.46853 -1.05429
 H -2.55082 -1.09489 0.35266
 H 2.72692 0.46640 -0.20882
13
bifur_IRC_Distances_noMW_output/new_data/bifur_traj1_Distances point 2
C -1.27124 0.45429 -0.04781
 C 0.87067 0.99741 0.19610
 C -0.32354 1.15591 0.42431
 C -1.59611 -0.97230 0.10328
 C 1.85385 0.02988 -0.15873
 F -2.21913 1.06988 -0.60812
 F 1.41867 1.88386 0.41432
 H -1.07478 -1.47096 0.80450
 H 1.86291 -0.62673 0.55508
 H -1.41890 -1.42166 -0.76867
 H 1.72202 -0.47154 -1.05212
 H -2.55221 -1.09378 0.36624
 H 2.72780 0.46575 -0.22838
13
bifur_IRC_Distances_noMW_output/new_data/bifur_traj1_Distances point 3
C -1.27101 0.45425 -0.05811
 C 0.87001 0.99787 0.20585
 C -0.32479 1.15708 0.41405
 C -1.59657 -0.97194 0.10703
 C 1.85448 0.02936 -0.16348
 F -2.21690 1.06841 -0.63632
 F 1.41702 1.88479 0.45756
 H -1.06410 -1.46700 0.80268
 H 1.87532 -0.62566 0.54642
 H -1.43007 -1.42534 -0.75783
 H 1.71144 -0.47415 -1.05021
 H -2.55357 -1.09272 0.37779
 H 2.72875 0.46505 -0.24543
13
bifur_IRC_Distances_noMW_output/new_data/bifur_traj1_Distances point 4
C -1.27079 0.45420 -0.06637
 C 0.86943 0.99825 0.21356
 C -0.32576 1.15798 0.40555
 C -1.59698 -0.97162 0.10975
 C 1.85503 0.02892 -0.16695
 F -2.21496 1.06717 -0.65844
 F 1.41547 1.88566 0.49176
 H -1.05427 -1.46366 0.80161
 H 1.88667 -0.62490 0.54086
 H -1.44036 -1.42840 -0.75033
 H 1.70165 -0.47620 -1.04885
 H -2.55475 -1.09181 0.38678
 H 2.72962 0.46441 -0.25893
13
bifur_IRC_Distances_noMW_output/new_data/bifur_traj1_Distances point 5
C -1.27061 0.45416 -0.07190
 C 0.86902 0.99852 0.21867
 C -0.32637 1.15856 0.39977
 C -1.59728 -0.97140 0.11142
 C 1.85542 0.02860 -0.16909
 F -2.21360 1.06633 -0.67300
 F 1.41432 1.88630 0.51436
 H -1.04703 -1.46135 0.80114
 H 1.89499 -0.62443 0.53792
 H -1.44795 -1.43050 -0.74598
 H 1.69440 -0.47756 -1.04810
 H -2.55558 -1.09118 0.39265
 H 2.73026 0.46394 -0.26786
13
bifur_IRC_Distances_noMW_output/new_data/bifur_traj1_Distances point 6
C -1.27053 0.45415 -0.07432
 C 0.86884 0.99864 0.22090
 C -0.32664 1.15881 0.39722
 C -1.59741 -0.97129 0.11212
 C 1.85560 0.02846 -0.16998
 F -2.21299 1.06596 -0.67933
 F 1.41379 1.88659 0.52419
 H -1.04368 -1.46032 0.80101
 H 1.89884 -0.62424 0.53683
 H -1.45146 -1.43144 -0.74426
 H 1.69104 -0.47815 -1.04782
 H -2.55595 -1.09090 0.39519
 H 2.73056 0.46373 -0.27174
13
bifur_IRC_Distances_noMW_output/new_data/bifur_traj1_Distances point 7
C -1.27054 0.45415 -0.07413
 C 0.86886 0.99863 0.22073
 C -0.32662 1.15879 0.39742
 C -1.59740 -0.97130 0.11206
 C 1.85558 0.02847 -0.16992
 F -2.21304 1.06599 -0.67884
 F 1.41383 1.88657 0.52343
 H -1.04395 -1.46040 0.80101
 H 1.89854 -0.62425 0.53691
 H -1.45119 -1.43137 -0.74439
 H 1.69131 -0.47810 -1.04784
 H -2.55592 -1.09092 0.39500
 H 2.73054 0.46374 -0.27144
13
bifur_IRC_Distances_noMW_output/new_data/bifur_traj1_Distances point 8
C -1.27060 0.45416 -0.07216
 C 0.86901 0.99853 0.21891
 C -0.32640 1.15859 0.39950
 C -1.59729 -0.97138 0.11150
 C 1.85544 0.02859 -0.16919
 F -2.21354 1.06629 -0.67368
 F 1.41426 1.88633 0.51542
 H -1.04668 -1.46124 0.80112
 H 1.89540 -0.62441 0.53779
 H -1.44832 -1.43060 -0.74579
 H 1.69405 -0.47762 -1.04807
 H -2.55562 -1.09115 0.39293
 H 2.73029 0.46392 -0.26828
13
bifur_IRC_Distances_noMW_output/new_data/bifur_traj1_Distances point 9
C -1.27071 0.45419 -0.06892
 C 0.86925 0.99837 0.21592
 C -0.32604 1.15825 0.40290
 C -1.59712 -0.97152 0.11054
 C 1.85521 0.02877 -0.16796
 F -2.21434 1.06679 -0.66516
 F 1.41495 1.88595 0.50218
 H -1.05101 -1.46261 0.80136
 H 1.89042 -0.62468 0.53943
 H -1.44378 -1.42936 -0.74826
 H 1.69839 -0.47683 -1.04849
 H -2.55513 -1.09153 0.38950
 H 2.72991 0.46420 -0.26305
13
bifur_IRC_Distances_noMW_output/new_data/bifur_traj1_Distances point 10
C -1.27084 0.45421 -0.06456
 C 0.86956 0.99817 0.21188
 C -0.32555 1.15778 0.40743
 C -1.59689 -0.97169 0.10918
 C 1.85491 0.02902 -0.16622
 F -2.21540 1.06745 -0.65362
 F 1.41582 1.88546 0.48429
 H -1.05653 -1.46441 0.80181
 H 1.88406 -0.62506 0.54197
 H -1.43799 -1.42772 -0.75187
 H 1.70390 -0.47576 -1.04913
 H -2.55448 -1.09202 0.38483
 H 2.72942 0.46456 -0.25598
13
bifur_IRC_Distances_noMW_output/new_data/bifur_traj1_Distances point 11
C -1.27099 0.45425 -0.05893
 C 0.86995 0.99790 0.20662
 C -0.32489 1.15717 0.41321
 C -1.59661 -0.97191 0.10732
 C 1.85453 0.02932 -0.16384
 F -2.21671 1.06828 -0.63854
 F 1.41687 1.88487 0.46098
 H -1.06317 -1.46667 0.80256
 H 1.87639 -0.62558 0.54581
 H -1.43104 -1.42564 -0.75704
 H 1.71052 -0.47436 -1.05006
 H -2.55369 -1.09263 0.37870
 H 2.72883 0.46499 -0.24678
13
bifur_IRC_Distances_noMW_output/new_data/bifur_traj1_Distances point 12
C -1.27099 0.45425 -0.05893
 C 0.86995 0.99790 0.20662
 C -0.32489 1.15717 0.41321
 C -1.59661 -0.97191 0.10732
 C 1.85453 0.02932 -0.16384
 F -2.21671 1.06828 -0.63854
 F 1.41687 1.88487 0.46099
 H -1.06317 -1.46667 0.80256
 H 1.87639 -0.62558 0.54581
 H -1.43104 -1.42564 -0.75703
 H 1.71052 -0.47436 -1.05006
 H -2.55369 -1.09263 0.37870
 H 2.72883 0.46499 -0.24679
13
bifur_IRC_Distances_noMW_output/new_data/bifur_traj1_Distances point 13
C -1.27125 0.45429 -0.04756
 C 0.87069 0.99740 0.19585
 C -0.32351 1.15588 0.42456
 C -1.59610 -0.97231 0.10318
 C 1.85384 0.02989 -0.15860
 F -2.21919 1.06992 -0.60741
 F 1.41871 1.88384 0.41324
 H -1.07503 -1.47106 0.80455
 H 1.86263 -0.62676 0.55531
 H -1.41865 -1.42157 -0.76895
 H 1.72226 -0.47148 -1.05217
 H -2.55218 -1.09381 0.36595
 H 2.72778 0.46576 -0.22795
13
bifur_IRC_Distances_noMW_output/new_data/bifur_traj1_Distances point 14
C -1.27134 0.45431 -0.04243
 C 0.87099 0.99718 0.19093
 C -0.32286 1.15528 0.42949
 C -1.59589 -0.97248 0.10117
 C 1.85355 0.03013 -0.15606
 F -2.22023 1.07063 -0.59306
 F 1.41941 1.88344 0.39147
 H -1.07975 -1.47296 0.80559
 H 1.85713 -0.62734 0.56027
 H -1.41374 -1.41978 -0.77488
 H 1.72690 -0.47016 -1.05314
 H -2.55155 -1.09430 0.36003
 H 2.72737 0.46607 -0.21938
13
bifur_IRC_Distances_noMW_output/new_data/bifur_traj1_Distances point 15
C -1.27143 0.45431 -0.03624
 C 0.87133 0.99694 0.18493
 C -0.32206 1.15453 0.43525
 C -1.59565 -0.97267 0.09862
 C 1.85323 0.03039 -0.15284
 F -2.22141 1.07146 -0.57547
 F 1.42015 1.88302 0.36500
 H -1.08497 -1.47520 0.80691
 H 1.85102 -0.62810 0.56672
 H -1.40832 -1.41765 -0.78240
 H 1.73201 -0.46856 -1.05427
 H -2.55083 -1.09488 0.35276
 H 2.72693 0.46639 -0.20896
13
bifur_IRC_Distances_noMW_output/new_data/bifur_traj1_Distances point 16
C -1.26771 0.44880 0.12416
 C 0.86363 1.00835 -0.14750
 C -0.34063 1.18190 -0.34164
 C -1.59987 -0.96639 -0.08494
 C 1.85798 0.02331 0.05699
 F -2.19059 1.02588 0.73755
 F 1.40616 1.90395 -0.26208
 H -1.13323 -1.41785 -0.85780
 H 1.81116 -0.58256 -0.71193
 H -1.36275 -1.47094 0.75814
 H 1.78812 -0.53827 0.93076
 H -2.56585 -1.07262 -0.29262
 H 2.73358 0.45643 0.09091
13
bifur_IRC_Distances_noMW_output/new_data/bifur_traj1_Distances point 17
C -1.26836 0.44980 0.11168
 C 0.86461 1.00681 -0.13776
 C -0.33985 1.18028 -0.35437
 C -1.59919 -0.96742 -0.07570
 C 1.85715 0.02454 0.04800
 F -2.19396 1.03136 0.69980
 F 1.40940 1.89923 -0.21233
 H -1.14212 -1.42386 -0.85631
 H 1.80025 -0.58465 -0.72729
 H -1.35281 -1.46640 0.77911
 H 1.79691 -0.53291 0.93162
 H -2.56399 -1.07555 -0.27253
 H 2.73195 0.45879 0.06606
13
bifur_IRC_Distances_noMW_output/new_data/bifur_traj1_Distances point 18
C -1.26929 0.45116 0.09158
 C 0.86606 1.00458 -0.12192
 C -0.33827 1.17735 -0.37228
 C -1.59821 -0.96888 -0.06120
 C 1.85598 0.02627 0.03414
 F -2.19914 1.03951 0.63731
 F 1.41380 1.89294 -0.13414
 H -1.15274 -1.43317 -0.85317
 H 1.78680 -0.58854 -0.75156
 H -1.34074 -1.45908 0.81179
 H 1.80723 -0.52421 0.93204
 H -2.56124 -1.07981 -0.24125
 H 2.72978 0.46188 0.02865
13
bifur_IRC_Distances_noMW_output/new_data/bifur_traj1_Distances point 19
C -1.27045 0.45275 0.05945
 C 0.86795 1.00167 -0.09584
 C -0.33521 1.17201 -0.39461
 C -1.59693 -0.97076 -0.03842
 C 1.85455 0.02842 0.01261
 F -2.20656 1.05071 0.53275
 F 1.41871 1.88601 -0.01204
 H -1.16402 -1.44752 -0.84438
 H 1.77193 -0.59601 -0.78757
 H -1.32779 -1.44690 0.85947
 H 1.81795 -0.51018 0.92766
 H -2.55748 -1.08552 -0.19188
 H 2.72736 0.46531 -0.02721
13
bifur_IRC_Distances_noMW_output/new_data/bifur_traj1_Distances point 20
C -1.27144 0.45377 0.01350
 C 0.86968 0.99899 -0.05592
 C -0.33026 1.16358 -0.41326
 C -1.59574 -0.97250 -0.00551
 C 1.85345 0.03029 -0.01874
 F -2.21475 1.06239 0.37213
 F 1.42137 1.88249 0.16102
 H -1.17475 -1.46737 -0.82062
 H 1.75787 -0.60893 -0.83085
 H -1.31595 -1.42812 0.91478
 H 1.82815 -0.49050 0.90588
 H -2.55359 -1.09142 -0.11852
 H 2.72596 0.46733 -0.10388
13
bifur_IRC_Distances_noMW_output/new_data/bifur_traj1_Distances point 21
C -1.27159 0.45320 -0.03629
 C 0.87007 0.99822 -0.00747
 C -0.32500 1.15447 -0.41377
 C -1.59530 -0.97312 0.03190
 C 1.85354 0.03066 -0.05581
 F -2.21970 1.06844 0.18024
 F 1.41854 1.88691 0.35194
 H -1.18649 -1.48775 -0.77687
 H 1.74476 -0.62487 -0.86511
 H -1.30457 -1.40638 0.95397
 H 1.84027 -0.47120 0.85573
 H -2.55156 -1.09459 -0.03016
 H 2.72702 0.46599 -0.18830
13
bifur_IRC_Distances_noMW_output/new_data/bifur_traj1_Distances point 22
C -1.27109 0.45158 -0.07451
 C 0.86916 0.99936 0.03530
 C -0.32180 1.14839 -0.39602
 C -1.59558 -0.97270 0.06314
 C 1.85458 0.02974 -0.08859
 F -2.22019 1.06767 0.01547
 F 1.41239 1.89615 0.50515
 H -1.20163 -1.50238 -0.72872
 H 1.72998 -0.63751 -0.88218
 H -1.29056 -1.38922 0.96676
 H 1.85694 -0.45918 0.79350
 H -2.55179 -1.09440 0.04926
 H 2.72958 0.46250 -0.25858
13
bifur_IRC_Distances_noMW_output/new_data/bifur_traj1_Distances point 23
C -1.27109 0.45158 -0.07451
 C 0.86916 0.99936 0.03530
 C -0.32180 1.14839 -0.39601
 C -1.59558 -0.97270 0.06314
 C 1.85458 0.02974 -0.08859
 F -2.22019 1.06767 0.01547
 F 1.41239 1.89615 0.50516
 H -1.20163 -1.50238 -0.72872
 H 1.72998 -0.63751 -0.88218
 H -1.29056 -1.38922 0.96676
 H 1.85695 -0.45917 0.79350
 H -2.55179 -1.09440 0.04926
 H 2.72958 0.46250 -0.25858
13
bifur_IRC_Distances_noMW_output/new_data/bifur_traj1_Distances point 24
C -1.27017 0.44885 -0.11242
 C 0.86697 1.00239 0.08583
 C -0.32045 1.14420 -0.35386
 C -1.59633 -0.97148 0.09888
 C 1.85650 0.02769 -0.12867
 F -2.21727 1.06100 -0.17279
 F 1.40294 1.91084 0.66904
 H -1.23463 -1.51688 -0.66944
 H 1.69794 -0.64934 -0.89437
 H -1.25885 -1.37150 0.96383
 H 1.89365 -0.45110 0.70677
 H -2.55383 -1.09136 0.14884
 H 2.73353 0.45669 -0.34164
13
bifur_IRC_Distances_noMW_output/new_data/bifur_traj1_Distances point 25
C -1.26995 0.44809 -0.12030
 C 0.86631 1.00335 0.09800
 C -0.32060 1.14371 -0.34026
 C -1.59652 -0.97114 0.10752
 C 1.85701 0.02710 -0.13882
 F -2.21618 1.05862 -0.21706
 F 1.40061 1.91477 0.70591
 H -1.24701 -1.52028 -0.65674
 H 1.68564 -0.65158 -0.89777
 H -1.24661 -1.36744 0.96200
 H 1.90733 -0.45007 0.68554
 H -2.55450 -1.09024 0.17467
 H 2.73449 0.45510 -0.36268
13
bifur_IRC_Distances_noMW_output/new_data/bifur_traj1_Distances point 26
C -1.26988 0.44780 -0.12311
 C 0.86605 1.00373 0.10255
 C -0.32071 1.14358 -0.33484
 C -1.59658 -0.97100 0.11078
 C 1.85720 0.02688 -0.14269
 F -2.21576 1.05765 -0.23350
 F 1.39975 1.91627 0.71945
 H -1.25229 -1.52159 -0.65234
 H 1.68035 -0.65235 -0.89926
 H -1.24136 -1.36592 0.96138
 H 1.91315 -0.44976 0.67774
 H -2.55476 -1.08979 0.18460
 H 2.73483 0.45450 -0.37075
13
bifur_IRC_Distances_noMW_output/new_data/bifur_traj1_Distances point 27
C -1.26994 0.44803 -0.12088
 C 0.86626 1.00343 0.09893
 C -0.32062 1.14368 -0.33916
 C -1.59653 -0.97111 0.10819
 C 1.85705 0.02706 -0.13961
 F -2.21610 1.05842 -0.22044
 F 1.40043 1.91507 0.70869
 H -1.24807 -1.52055 -0.65582
 H 1.68459 -0.65174 -0.89806
 H -1.24556 -1.36713 0.96187
 H 1.90849 -0.45000 0.68393
 H -2.55455 -1.09015 0.17669
 H 2.73456 0.45498 -0.36432
13
bifur_IRC_Distances_noMW_output/new_data/bifur_traj1_Distances point 28
C -1.27010 0.44860 -0.11511
 C 0.86675 1.00270 0.08989
 C -0.32048 1.14401 -0.34946
 C -1.59639 -0.97137 0.10176
 C 1.85667 0.02749 -0.13203
 F -2.21692 1.06023 -0.18764
 F 1.40215 1.91214 0.68147
 H -1.23851 -1.51801 -0.66506
 H 1.69410 -0.65011 -0.89543
 H -1.25503 -1.37014 0.96321
 H 1.89794 -0.45072 0.69963
 H -2.55405 -1.09100 0.15737
 H 2.73386 0.45616 -0.34859
13
bifur_IRC_Distances_noMW_output/new_data/bifur_traj1_Distances point 29
C -1.27034 0.44940 -0.10613
 C 0.86744 1.00172 0.07663
 C -0.32047 1.14471 -0.36325
 C -1.59618 -0.97174 0.09239
 C 1.85612 0.02811 -0.12117
 F -2.21801 1.06261 -0.13904
 F 1.40472 1.90796 0.64052
 H -1.22669 -1.51433 -0.67973
 H 1.70574 -0.64748 -0.89217
 H -1.26661 -1.37458 0.96518
 H 1.88485 -0.45210 0.72298
 H -2.55336 -1.09211 0.12992
 H 2.73279 0.45784 -0.32614
13
bifur_IRC_Distances_noMW_output/new_data/bifur_traj1_Distances point 30
C -1.27068 0.45041 -0.09300
 C 0.86827 1.00056 0.05861
 C -0.32081 1.14603 -0.37942
 C -1.59590 -0.97220 0.07969
 C 1.85541 0.02889 -0.10678
 F -2.21922 1.06528 -0.07225
 F 1.40818 1.90255 0.58298
 H -1.21397 -1.50929 -0.70085
 H 1.71811 -0.64345 -0.88813
 H -1.27889 -1.38077 0.96707
 H 1.87070 -0.45465 0.75449
 H -2.55254 -1.09334 0.09403
 H 2.73135 0.45999 -0.29644
13
bifur_IRC_Distances_noMW_output/new_data/bifur_traj1_Distances point 31
C -1.27110 0.45159 -0.07446
 C 0.86916 0.99936 0.03524
 C -0.32180 1.14840 -0.39605
 C -1.59558 -0.97270 0.06310
 C 1.85458 0.02974 -0.08854
 F -2.22019 1.06767 0.01569
 F 1.41240 1.89613 0.50495
 H -1.20160 -1.50237 -0.72879
 H 1.73000 -0.63750 -0.88216
 H -1.29058 -1.38924 0.96676
 H 1.85692 -0.45919 0.79359
 H -2.55179 -1.09440 0.04915
 H 2.72958 0.46251 -0.25849
13
bifur_IRC_Distances_noMW_output/new_data/bifur_traj1_Distances point 32
C -1.27147 0.45272 -0.05046
 C 0.86987 0.99846 0.00768
 C -0.32368 1.15207 -0.40937
 C -1.59534 -0.97306 0.04313
 C 1.85383 0.03045 -0.06738
 F -2.22025 1.06876 0.12130
 F 1.41666 1.88973 0.40781
 H -1.19105 -1.49327 -0.76056
 H 1.74021 -0.62957 -0.87234
 H -1.30036 -1.40005 0.96059
 H 1.84523 -0.46638 0.83535
 H -2.55145 -1.09481 -0.00228
 H 2.72779 0.46495 -0.21349
13
bifur_IRC_Distances_noMW_output/new_data/bifur_traj1_Distances point 33
C -1.27164 0.45349 -0.02435
 C 0.87013 0.99819 -0.01972
 C -0.32620 1.15658 -0.41577
 C -1.59532 -0.97310 0.02267
 C 1.85340 0.03073 -0.04647
 F -2.21893 1.06767 0.22826
 F 1.41976 1.88507 0.30550
 H -1.18324 -1.48299 -0.78924
 H 1.74814 -0.62094 -0.85815
 H -1.30760 -1.41168 0.94676
 H 1.83680 -0.47553 0.87066
 H -2.55182 -1.09416 -0.05255
 H 2.72653 0.46664 -0.16760
13
bifur_IRC_Distances_noMW_output/new_data/bifur_traj1_Distances point 34
C -1.27164 0.45349 -0.02435
 C 0.87013 0.99819 -0.01972
 C -0.32620 1.15658 -0.41577
 C -1.59532 -0.97310 0.02267
 C 1.85340 0.03073 -0.04647
 F -2.21893 1.06767 0.22827
 F 1.41976 1.88507 0.30550
 H -1.18324 -1.48299 -0.78924
 H 1.74814 -0.62094 -0.85815
 H -1.30760 -1.41168 0.94676
 H 1.83680 -0.47553 0.87066
 H -2.55182 -1.09416 -0.05255
 H 2.72653 0.46664 -0.16760
13
bifur_IRC_Distances_noMW_output/new_data/bifur_traj1_Distances point 35
C -1.27145 0.45377 0.01259
 C 0.86970 0.99896 -0.05510
 C -0.33016 1.16341 -0.41346
 C -1.59572 -0.97252 -0.00486
 C 1.85344 0.03031 -0.01937
 F -2.21488 1.06256 0.36883
 F 1.42137 1.88249 0.16444
 H -1.17494 -1.46775 -0.82001
 H 1.75763 -0.60920 -0.83160
 H -1.31575 -1.42773 0.91570
 H 1.82834 -0.49012 0.90524
 H -2.55353 -1.09151 -0.11702
 H 2.72596 0.46734 -0.10539
13
bifur_IRC_Distances_noMW_output/new_data/bifur_traj1_Distances point 36
C -1.27136 0.45372 0.01920
 C 0.86953 0.99923 -0.06109
 C -0.33089 1.16465 -0.41182
 C -1.59585 -0.97235 -0.00966
 C 1.85353 0.03013 -0.01474
 F -2.21391 1.06124 0.39286
 F 1.42131 1.88253 0.13946
 H -1.17355 -1.46495 -0.82439
 H 1.75937 -0.60721 -0.82606
 H -1.31721 -1.43053 0.90884
 H 1.82698 -0.49288 0.90975
 H -2.55397 -1.09084 -0.12795
 H 2.72601 0.46726 -0.09440
13
bifur_IRC_Distances_noMW_output/new_data/bifur_traj1_Distances point 37
C -1.27136 0.45372 0.01952
 C 0.86952 0.99924 -0.06137
 C -0.33092 1.16471 -0.41174
 C -1.59585 -0.97234 -0.00989
 C 1.85353 0.03012 -0.01452
 F -2.21386 1.06117 0.39400
 F 1.42131 1.88253 0.13827
 H -1.17349 -1.46482 -0.82459
 H 1.75946 -0.60711 -0.82579
 H -1.31728 -1.43066 0.90850
 H 1.82692 -0.49301 0.90995
 H -2.55399 -1.09080 -0.12847
 H 2.72601 0.46725 -0.09387
13
bifur_IRC_Distances_noMW_output/new_data/bifur_traj1_Distances point 38
C -1.27142 0.45375 0.01517
 C 0.86964 0.99906 -0.05744
 C -0.33044 1.16389 -0.41286
 C -1.59577 -0.97246 -0.00673
 C 1.85347 0.03024 -0.01757
 F -2.21451 1.06206 0.37822
 F 1.42136 1.88249 0.15471
 H -1.17440 -1.46666 -0.82175
 H 1.75830 -0.60842 -0.82947
 H -1.31632 -1.42882 0.91307
 H 1.82781 -0.49119 0.90705
 H -2.55370 -1.09125 -0.12129
 H 2.72597 0.46732 -0.10111
13
bifur_IRC_Distances_noMW_output/new_data/bifur_traj1_Distances point 39
C -1.27151 0.45379 0.00694
 C 0.86982 0.99876 -0.04990
 C -0.32954 1.16236 -0.41458
 C -1.59563 -0.97266 -0.00073
 C 1.85339 0.03044 -0.02338
 F -2.21565 1.06360 0.34804
 F 1.42133 1.88258 0.18583
 H -1.17613 -1.47013 -0.81600
 H 1.75618 -0.61094 -0.83614
 H -1.31453 -1.42532 0.92126
 H 1.82951 -0.48780 0.90100
 H -2.55318 -1.09204 -0.10754
 H 2.72595 0.46736 -0.11479
13
bifur_IRC_Distances_noMW_output/new_data/bifur_traj1_Distances point 40
C -1.27161 0.45375 -0.00555
 C 0.87002 0.99842 -0.03816
 C -0.32818 1.16003 -0.41610
 C -1.59546 -0.97290 0.00849
 C 1.85332 0.03064 -0.03239
 F -2.21717 1.06557 0.30122
 F 1.42098 1.88317 0.23330
 H -1.17882 -1.47533 -0.80627
 H 1.75301 -0.61486 -0.84557
 H -1.31185 -1.41993 0.93253
 H 1.83220 -0.48276 0.89034
 H -2.55252 -1.09305 -0.08616
 H 2.72606 0.46725 -0.13568
13
bifur_IRC_Distances_noMW_output/new_data/bifur_traj1_Distances point 41
C -1.27164 0.45351 -0.02350
 C 0.87013 0.99819 -0.02057
 C -0.32628 1.15674 -0.41586
 C -1.59532 -0.97309 0.02203
 C 1.85339 0.03073 -0.04582
 F -2.21886 1.06760 0.23161
 F 1.41983 1.88496 0.30224
 H -1.18303 -1.48265 -0.79006
 H 1.74836 -0.62066 -0.85763
 H -1.30780 -1.41205 0.94619
 H 1.83657 -0.47584 0.87164
 H -2.55184 -1.09412 -0.05410
 H 2.72650 0.46668 -0.16615
13
bifur_IRC_Distances_noMW_output/new_data/bifur_traj1_Distances point 42
C -1.27153 0.45296 -0.04389
 C 0.86998 0.99832 0.00056
 C -0.32428 1.15317 -0.41170
 C -1.59531 -0.97310 0.03788
 C 1.85368 0.03057 -0.06194
 F -2.22004 1.06869 0.14891
 F 1.41760 1.88833 0.38179
 H -1.18882 -1.49073 -0.76834
 H 1.74241 -0.62739 -0.86912
 H -1.30241 -1.40299 0.95779
 H 1.84279 -0.46857 0.84517
 H -2.55147 -1.09475 -0.01540
 H 2.72741 0.46547 -0.20171
13
bifur_IRC_Distances_noMW_output/new_data/bifur_traj1_Distances point 43
C -1.27129 0.45216 -0.06337
 C 0.86955 0.99886 0.02217
 C -0.32261 1.15002 -0.40322
 C -1.59544 -0.97290 0.05370
 C 1.85419 0.03012 -0.07848
 F -2.22037 1.06844 0.06551
 F 1.41454 1.89291 0.45960
 H -1.19616 -1.49820 -0.74412
 H 1.73523 -0.63385 -0.87797
 H -1.29564 -1.39425 0.96472
 H 1.85087 -0.46235 0.81408
 H -2.55154 -1.09472 0.02462
 H 2.72868 0.46375 -0.23725
13
bifur_IRC_Distances_noMW_output/new_data/bifur_traj1_Distances point 44
C -1.27095 0.45116 -0.08170
 C 0.86885 0.99977 0.04411
 C -0.32136 1.14741 -0.39032
 C -1.59569 -0.97253 0.06942
 C 1.85488 0.02944 -0.09542
 F -2.21991 1.06691 -0.01786
 F 1.41084 1.89848 0.53503
 H -1.20584 -1.50507 -0.71821
 H 1.72593 -0.63985 -0.88461
 H -1.28660 -1.38596 0.96733
 H 1.86164 -0.45730 0.77908
 H -2.55203 -1.09407 0.06601
 H 2.73023 0.46159 -0.27287
13
bifur_IRC_Distances_noMW_output/new_data/bifur_traj1_Distances point 45
C -1.27095 0.45116 -0.08170
 C 0.86885 0.99977 0.04411
 C -0.32136 1.14741 -0.39031
 C -1.59569 -0.97253 0.06943
 C 1.85488 0.02944 -0.09543
 F -2.21991 1.06691 -0.01787
 F 1.41084 1.89848 0.53504
 H -1.20584 -1.50507 -0.71821
 H 1.72593 -0.63985 -0.88461
 H -1.28660 -1.38595 0.96733
 H 1.86164 -0.45730 0.77907
 H -2.55203 -1.09407 0.06601
 H 2.73023 0.46159 -0.27288
13
bifur_IRC_Distances_noMW_output/new_data/bifur_traj1_Distances point 46
C -1.27015 0.44878 -0.11321
 C 0.86690 1.00248 0.08701
 C -0.32046 1.14414 -0.35259
 C -1.59635 -0.97145 0.09972
 C 1.85655 0.02763 -0.12965
 F -2.21717 1.06078 -0.17712
 F 1.40271 1.91122 0.67267
 H -1.23573 -1.51721 -0.66816
 H 1.69685 -0.64957 -0.89467
 H -1.25776 -1.37110 0.96365
 H 1.89487 -0.45098 0.70469
 H -2.55389 -1.09125 0.15131
 H 2.73363 0.45653 -0.34365
13
bifur_IRC_Distances_noMW_output/new_data/bifur_traj1_Distances point 47
C -1.26983 0.44760 -0.12495
 C 0.86588 1.00399 0.10558
 C -0.32080 1.14351 -0.33112
 C -1.59663 -0.97092 0.11296
 C 1.85732 0.02673 -0.14530
 F -2.21547 1.05699 -0.24442
 F 1.39919 1.91728 0.72840
 H -1.25603 -1.52247 -0.64953
 H 1.67660 -0.65284 -0.90034
 H -1.23763 -1.36490 0.96101
 H 1.91726 -0.44958 0.67260
 H -2.55493 -1.08947 0.19131
 H 2.73505 0.45409 -0.37621
13
bifur_IRC_Distances_noMW_output/new_data/bifur_traj1_Distances point 48
C -1.26962 0.44655 -0.13387
 C 0.86497 1.00543 0.12121
 C -0.32147 1.14333 -0.31068
 C -1.59680 -0.97047 0.12441
 C 1.85794 0.02595 -0.15916
 F -2.21395 1.05330 -0.30028
 F 1.39643 1.92260 0.77378
 H -1.27852 -1.52729 -0.63700
 H 1.65382 -0.65513 -0.90735
 H -1.21502 -1.35951 0.95995
 H 1.94191 -0.44895 0.64721
 H -2.55580 -1.08773 0.22728
 H 2.73610 0.45192 -0.40550
13
bifur_IRC_Distances_noMW_output/new_data/bifur_traj1_Distances point 49
C -1.26950 0.44564 -0.14048
 C 0.86423 1.00671 0.13402
 C -0.32230 1.14342 -0.29245
 C -1.59688 -0.97011 0.13412
 C 1.85839 0.02531 -0.17114
 F -2.21274 1.04994 -0.34540
 F 1.39444 1.92712 0.81009
 H -1.30173 -1.53172 -0.62971
 H 1.63005 -0.65667 -0.91547
 H -1.19148 -1.35481 0.96076
 H 1.96720 -0.44877 0.62827
 H -2.55644 -1.08613 0.25870
 H 2.73677 0.45008 -0.43131
13
bifur_IRC_Distances_noMW_output/new_data/bifur_traj1_Distances point 50
C -1.26947 0.44486 -0.14533
 C 0.86364 1.00782 0.14431
 C -0.32315 1.14364 -0.27693
 C -1.59687 -0.96985 0.14224
 C 1.85868 0.02480 -0.18130
 F -2.21186 1.04701 -0.38119
 F 1.39310 1.93087 0.83890
 H -1.32418 -1.53570 -0.62619
 H 1.60686 -0.65768 -0.92399
 H -1.16859 -1.35075 0.96297
 H 1.99156 -0.44882 0.61460
 H -2.55685 -1.08475 0.28548
 H 2.73712 0.44854 -0.45356
13
bifur_IRC_Distances_noMW_output/new_data/bifur_traj1_Distances point 51
C -1.26948 0.44422 -0.14884
 C 0.86320 1.00875 0.15242
 C -0.32393 1.14390 -0.26424
 C -1.59681 -0.96965 0.14887
 C 1.85886 0.02441 -0.18970
 F -2.21127 1.04455 -0.40905
 F 1.39226 1.93392 0.86146
 H -1.34458 -1.53917 -0.62500
 H 1.58567 -0.65833 -0.93215
 H -1.14771 -1.34733 0.96589
 H 2.01362 -0.44898 0.60492
 H -2.55706 -1.08360 0.30761
 H 2.73724 0.44730 -0.47218
13
bifur_IRC_Distances_noMW_output/new_data/bifur_traj1_Distances point 52
C -1.26953 0.44372 -0.15134
 C 0.86289 1.00949 0.15860
 C -0.32459 1.14414 -0.25434
 C -1.59672 -0.96951 0.15409
 C 1.85896 0.02412 -0.19637
 F -2.21091 1.04260 -0.43008
 F 1.39178 1.93630 0.87864
 H -1.36188 -1.54203 -0.62505
 H 1.56762 -0.65873 -0.93926
 H -1.12996 -1.34457 0.96887
 H 2.03229 -0.44918 0.59819
 H -2.55714 -1.08268 0.32514
 H 2.73721 0.44633 -0.48708
13
bifur_IRC_Distances_noMW_output/new_data/bifur_traj1_Distances point 53
C -1.26958 0.44334 -0.15304
 C 0.86268 1.01004 0.16303
 C -0.32509 1.14434 -0.24715
 C -1.59664 -0.96942 0.15792
 C 1.85900 0.02391 -0.20129
 F -2.21071 1.04115 -0.44501
 F 1.39153 1.93804 0.89096
 H -1.37526 -1.54421 -0.62558
 H 1.55362 -0.65897 -0.94485
 H -1.11622 -1.34250 0.97141
 H 2.04669 -0.44935 0.59370
 H -2.55715 -1.08201 0.33805
 H 2.73712 0.44563 -0.49815
13
bifur_IRC_Distances_noMW_output/new_data/bifur_traj1_Distances point 54
C -1.26962 0.44311 -0.15404
 C 0.86256 1.01039 0.16576
 C -0.32541 1.14447 -0.24269
 C -1.59657 -0.96936 0.16032
 C 1.85901 0.02379 -0.20439
 F -2.21062 1.04024 -0.45414
 F 1.39143 1.93913 0.89856
 H -1.38391 -1.54560 -0.62610
 H 1.54456 -0.65910 -0.94849
 H -1.10733 -1.34119 0.97315
 H 2.05598 -0.44948 0.59107
 H -2.55712 -1.08158 0.34613
 H 2.73703 0.44519 -0.50512
13
bifur_IRC_Distances_noMW_output/new_data/bifur_traj1_Distances point 55
C -1.26963 0.44303 -0.15434
 C 0.86253 1.01050 0.16660
 C -0.32551 1.14451 -0.24131
 C -1.59655 -0.96935 0.16106
 C 1.85902 0.02375 -0.20535
 F -2.21059 1.03995 -0.45695
 F 1.39140 1.93947 0.90090
 H -1.38664 -1.54604 -0.62630
 H 1.54169 -0.65913 -0.94964
 H -1.10451 -1.34078 0.97371
 H 2.05892 -0.44952 0.59028
 H -2.55711 -1.08145 0.34865
 H 2.73700 0.44506 -0.50730
13
bifur_IRC_Distances_noMW_output/new_data/bifur_traj1_Distances point 56
C -1.26963 0.44303 -0.15434
 C 0.86253 1.01050 0.16660
 C -0.32551 1.14451 -0.24131
 C -1.59655 -0.96935 0.16106
 C 1.85902 0.02375 -0.20535
 F -2.21059 1.03995 -0.45695
 F 1.39140 1.93947 0.90090
 H -1.38664 -1.54604 -0.62630
 H 1.54169 -0.65913 -0.94964
 H -1.10451 -1.34078 0.97371
 H 2.05892 -0.44952 0.59028
 H -2.55711 -1.08145 0.34865
 H 2.73700 0.44506 -0.50730
13
bifur_IRC_Distances_noMW_output/new_data/bifur_traj1_Distances point 57
C -1.26956 0.44346 -0.15252
 C 0.86274 1.00987 0.16166
 C -0.32494 1.14427 -0.24939
 C -1.59666 -0.96945 0.15672
 C 1.85899 0.02398 -0.19975
 F -2.21077 1.04160 -0.44039
 F 1.39160 1.93750 0.88714
 H -1.37102 -1.54352 -0.62537
 H 1.55806 -0.65890 -0.94307
 H -1.12057 -1.34315 0.97059
 H 2.04213 -0.44930 0.59506
 H -2.55715 -1.08222 0.33401
 H 2.73716 0.44585 -0.49468
13
bifur_IRC_Distances_noMW_output/new_data/bifur_traj1_Distances point 58
C -1.26951 0.44386 -0.15065
 C 0.86298 1.00928 0.15684
 C -0.32440 1.14407 -0.25718
 C -1.59675 -0.96955 0.15259
 C 1.85894 0.02420 -0.19445
 F -2.21101 1.04316 -0.42411
 F 1.39190 1.93562 0.87374
 H -1.35679 -1.54120 -0.62495
 H 1.57293 -0.65863 -0.93715
 H -1.13518 -1.34537 0.96795
 H 2.02680 -0.44912 0.60005
 H -2.55713 -1.08295 0.32009
 H 2.73723 0.44661 -0.48277
13
bifur_IRC_Distances_noMW_output/new_data/bifur_traj1_Distances point 59
C -1.26948 0.44433 -0.14826
 C 0.86327 1.00859 0.15104
 C -0.32379 1.14385 -0.26643
 C -1.59682 -0.96968 0.14772
 C 1.85884 0.02448 -0.18825
 F -2.21137 1.04498 -0.40433
 F 1.39239 1.93339 0.85762
 H -1.34092 -1.53856 -0.62510
 H 1.58947 -0.65823 -0.93066
 H -1.15146 -1.34793 0.96531
 H 2.00968 -0.44895 0.60650
 H -2.55704 -1.08380 0.30377
 H 2.73723 0.44751 -0.46894
13
bifur_IRC_Distances_noMW_output/new_data/bifur_traj1_Distances point 60
C -1.26947 0.44484 -0.14545
 C 0.86362 1.00785 0.14458
 C -0.32318 1.14365 -0.27652
 C -1.59687 -0.96984 0.14245
 C 1.85869 0.02479 -0.18157
 F -2.21184 1.04693 -0.38211
 F 1.39307 1.93097 0.83963
 H -1.32481 -1.53581 -0.62613
 H 1.60621 -0.65770 -0.92424
 H -1.16795 -1.35064 0.96305
 H 1.99224 -0.44883 0.61427
 H -2.55686 -1.08471 0.28618
 H 2.73713 0.44850 -0.45416
13
bifur_IRC_Distances_noMW_output/new_data/bifur_traj1_Distances point 61
C -1.26948 0.44534 -0.14244
 C 0.86399 1.00714 0.13806
 C -0.32262 1.14349 -0.28643
 C -1.59688 -0.97001 0.13727
 C 1.85851 0.02511 -0.17507
 F -2.21238 1.04881 -0.35951
 F 1.39388 1.92858 0.82144
 H -1.31012 -1.53323 -0.62806
 H 1.62141 -0.65709 -0.91859
 H -1.18294 -1.35325 0.96144
 H 1.97631 -0.44877 0.62272
 H -2.55662 -1.08560 0.26905
 H 2.73693 0.44948 -0.43988
13
bifur_IRC_Distances_noMW_output/new_data/bifur_traj1_Distances point 62
C -1.26951 0.44578 -0.13952
 C 0.86434 1.00651 0.13208
 C -0.32216 1.14340 -0.29530
 C -1.59687 -0.97017 0.13262
 C 1.85832 0.02541 -0.16928
 F -2.21291 1.05047 -0.33859
 F 1.39472 1.92642 0.80462
 H -1.29789 -1.53101 -0.63062
 H 1.63400 -0.65645 -0.91407
 H -1.19539 -1.35555 0.96051
 H 1.96303 -0.44878 0.63101
 H -2.55635 -1.08639 0.25380
 H 2.73668 0.45036 -0.42727
13
bifur_IRC_Distances_noMW_output/new_data/bifur_traj1_Distances point 63
C -1.26956 0.44616 -0.13685
 C 0.86465 1.00598 0.12683
 C -0.32181 1.14335 -0.30283
 C -1.59684 -0.97031 0.12863
 C 1.85814 0.02567 -0.16434
 F -2.21341 1.05186 -0.32016
 F 1.39552 1.92456 0.78980
 H -1.28812 -1.52917 -0.63343
 H 1.64402 -0.65584 -0.91061
 H -1.20531 -1.35749 0.96007
 H 1.95238 -0.44884 0.63865
 H -2.55610 -1.08705 0.24083
 H 2.73642 0.45112 -0.41660
13
bifur_IRC_Distances_noMW_output/new_data/bifur_traj1_Distances point 64
C -1.26960 0.44648 -0.13442
 C 0.86491 1.00552 0.12224
 C -0.32153 1.14333 -0.30927
 C -1.59681 -0.97044 0.12518
 C 1.85798 0.02590 -0.16009
 F -2.21385 1.05304 -0.30392
 F 1.39626 1.92295 0.77672
 H -1.28021 -1.52763 -0.63630
 H 1.65211 -0.65526 -0.90791
 H -1.21331 -1.35914 0.95995
 H 1.94375 -0.44893 0.64562
 H -2.55586 -1.08760 0.22972
 H 2.73616 0.45178 -0.40750
13
bifur_IRC_Distances_noMW_output/new_data/bifur_traj1_Distances point 65
C -1.26965 0.44677 -0.13211
 C 0.86516 1.00512 0.11800
 C -0.32130 1.14334 -0.31505
 C -1.59677 -0.97056 0.12202
 C 1.85782 0.02611 -0.15624
 F -2.21426 1.05410 -0.28886
 F 1.39698 1.92149 0.76455
 H -1.27341 -1.52626 -0.63928
 H 1.65902 -0.65469 -0.90568
 H -1.22017 -1.36064 0.96002
 H 1.93632 -0.44905 0.65225
 H -2.55563 -1.08810 0.21968
 H 2.73590 0.45238 -0.39930
13
bifur_IRC_Distances_noMW_output/new_data/bifur_traj1_Distances point 66
C -1.26971 0.44706 -0.12973
 C 0.86541 1.00472 0.11376
 C -0.32111 1.14337 -0.32069
 C -1.59673 -0.97068 0.11891
 C 1.85765 0.02632 -0.15245
 F -2.21467 1.05512 -0.27374
 F 1.39771 1.92003 0.75230
 H -1.26708 -1.52493 -0.64253
 H 1.66545 -0.65409 -0.90367
 H -1.22655 -1.36211 0.96024
 H 1.92939 -0.44920 0.65906
 H -2.55539 -1.08859 0.20982
 H 2.73562 0.45297 -0.39127
13
bifur_IRC_Distances_noMW_output/new_data/bifur_traj1_Distances point 67
C -1.26971 0.44706 -0.12973
 C 0.86541 1.00472 0.11376
 C -0.32111 1.14337 -0.32069
 C -1.59673 -0.97068 0.11891
 C 1.85765 0.02632 -0.15245
 F -2.21467 1.05512 -0.27374
 F 1.39771 1.92003 0.75230
 H -1.26708 -1.52493 -0.64253
 H 1.66545 -0.65409 -0.90367
 H -1.22655 -1.36211 0.96024
 H 1.92939 -0.44920 0.65906
 H -2.55539 -1.08859 0.20983
 H 2.73562 0.45297 -0.39127
13
bifur_IRC_Distances_noMW_output/new_data/bifur_traj1_Distances point 68
C -1.26985 0.44770 -0.12407
 C 0.86596 1.00387 0.10412
 C -0.32075 1.14354 -0.33292
 C -1.59661 -0.97096 0.11191
 C 1.85726 0.02680 -0.14404
 F -2.21561 1.05731 -0.23917
 F 1.39946 1.91679 0.72410
 H -1.25421 -1.52205 -0.65087
 H 1.67843 -0.65261 -0.89981
 H -1.23944 -1.36539 0.96118
 H 1.91526 -0.44967 0.67507
 H -2.55485 -1.08962 0.18807
 H 2.73494 0.45429 -0.37357
13
bifur_IRC_Distances_noMW_output/new_data/bifur_traj1_Distances point 69
C -1.26995 0.44807 -0.12055
 C 0.86629 1.00339 0.09840
 C -0.32061 1.14370 -0.33979
 C -1.59652 -0.97112 0.10781
 C 1.85703 0.02708 -0.13916
 F -2.21615 1.05853 -0.21853
 F 1.40053 1.91490 0.70711
 H -1.24747 -1.52040 -0.65634
 H 1.68518 -0.65165 -0.89790
 H -1.24616 -1.36731 0.96194
 H 1.90783 -0.45004 0.68484
 H -2.55452 -1.09020 0.17555
 H 2.73452 0.45505 -0.36339
13
bifur_IRC_Distances_noMW_output/new_data/bifur_traj1_Distances point 70
C -1.27005 0.44844 -0.11676
 C 0.86661 1.00290 0.09242
 C -0.32051 1.14391 -0.34665
 C -1.59643 -0.97130 0.10356
 C 1.85678 0.02737 -0.13414
 F -2.21669 1.05974 -0.19685
 F 1.40167 1.91296 0.68915
 H -1.24105 -1.51871 -0.66240
 H 1.69158 -0.65058 -0.89612
 H -1.25252 -1.36930 0.96282
 H 1.90075 -0.45050 0.69520
 H -2.55419 -1.09077 0.16272
 H 2.73405 0.45584 -0.35295
13
bifur_IRC_Distances_noMW_output/new_data/bifur_traj1_Distances point 71
C -1.27013 0.44873 -0.11371
 C 0.86686 1.00254 0.08777
 C -0.32046 1.14411 -0.35178
 C -1.59636 -0.97143 0.10025
 C 1.85658 0.02759 -0.13027
 F -2.21710 1.06064 -0.17988
 F 1.40256 1.91146 0.67499
 H -1.23645 -1.51742 -0.66734
 H 1.69614 -0.64971 -0.89487
 H -1.25706 -1.37085 0.96354
 H 1.89566 -0.45091 0.70336
 H -2.55394 -1.09119 0.15290
 H 2.73369 0.45644 -0.34494
13
bifur_IRC_Distances_noMW_output/new_data/bifur_traj1_Distances point 72
C -1.27016 0.44882 -0.11271
 C 0.86694 1.00243 0.08626
 C -0.32045 1.14418 -0.35340
 C -1.59634 -0.97147 0.09919
 C 1.85652 0.02767 -0.12903
 F -2.21723 1.06092 -0.17437
 F 1.40286 1.91098 0.67037
 H -1.23503 -1.51700 -0.66897
 H 1.69754 -0.64942 -0.89448
 H -1.25845 -1.37135 0.96377
 H 1.89409 -0.45105 0.70601
 H -2.55385 -1.09132 0.14974
 H 2.73357 0.45663 -0.34237
13
bifur_IRC_Distances_noMW_output/new_data/bifur_traj1_Distances point 73
C -1.27012 0.44867 -0.11438
 C 0.86681 1.00262 0.08878
 C -0.32047 1.14406 -0.35068
 C -1.59638 -0.97140 0.10097
 C 1.85663 0.02755 -0.13111
 F -2.21701 1.06045 -0.18359
 F 1.40237 1.91178 0.67809
 H -1.23743 -1.51770 -0.66625
 H 1.69517 -0.64991 -0.89514
 H -1.25610 -1.37051 0.96338
 H 1.89674 -0.45082 0.70157
 H -2.55399 -1.09110 0.15503
 H 2.73377 0.45631 -0.34669
13
bifur_IRC_Distances_noMW_output/new_data/bifur_traj1_Distances point 74
C -1.26999 0.44824 -0.11885
 C 0.86644 1.00317 0.09570
 C -0.32056 1.14379 -0.34292
 C -1.59648 -0.97120 0.10589
 C 1.85691 0.02721 -0.13689
 F -2.21639 1.05909 -0.20876
 F 1.40104 1.91402 0.69904
 H -1.24450 -1.51964 -0.65903
 H 1.68815 -0.65117 -0.89707
 H -1.24911 -1.36821 0.96233
 H 1.90456 -0.45023 0.68950
 H -2.55437 -1.09046 0.16973
 H 2.73431 0.45541 -0.35866
13
bifur_IRC_Distances_noMW_output/new_data/bifur_traj1_Distances point 75
C -1.26982 0.44756 -0.12539
 C 0.86584 1.00406 0.10632
 C -0.32082 1.14349 -0.33020
 C -1.59664 -0.97090 0.11350
 C 1.85735 0.02669 -0.14594
 F -2.21539 1.05683 -0.24709
 F 1.39905 1.91752 0.73058
 H -1.25697 -1.52269 -0.64886
 H 1.67565 -0.65296 -0.90062
 H -1.23668 -1.36465 0.96092
 H 1.91829 -0.44954 0.67136
 H -2.55497 -1.08939 0.19296
 H 2.73510 0.45399 -0.37755
13
bifur_IRC_Distances_noMW_output/new_data/bifur_traj1_Distances point 76
C -1.26965 0.44673 -0.13247
 C 0.86513 1.00518 0.11865
 C -0.32134 1.14334 -0.31418
 C -1.59678 -0.97054 0.12251
 C 1.85784 0.02608 -0.15683
 F -2.21420 1.05394 -0.29117
 F 1.39687 1.92171 0.76642
 H -1.27443 -1.52647 -0.63880
 H 1.65799 -0.65478 -0.90601
 H -1.21915 -1.36041 0.95999
 H 1.93743 -0.44903 0.65122
 H -2.55566 -1.08803 0.22121
 H 2.73594 0.45228 -0.40055
13
bifur_IRC_Distances_noMW_output/new_data/bifur_traj1_Distances point 77
C -1.26952 0.44587 -0.13887
 C 0.86441 1.00637 0.13078
 C -0.32207 1.14338 -0.29718
 C -1.59687 -0.97020 0.13163
 C 1.85828 0.02547 -0.16804
 F -2.21303 1.05082 -0.33403
 F 1.39492 1.92596 0.80096
 H -1.29539 -1.53055 -0.63127
 H 1.63657 -0.65631 -0.91317
 H -1.19793 -1.35603 0.96037
 H 1.96031 -0.44879 0.63287
 H -2.55629 -1.08655 0.25056
 H 2.73662 0.45055 -0.42460
13
bifur_IRC_Distances_noMW_output/new_data/bifur_traj1_Distances point 78
C -1.26952 0.44587 -0.13887
 C 0.86441 1.00637 0.13078
 C -0.32207 1.14338 -0.29718
 C -1.59687 -0.97020 0.13163
 C 1.85828 0.02547 -0.16804
 F -2.21303 1.05082 -0.33403
 F 1.39492 1.92596 0.80096
 H -1.29539 -1.53055 -0.63126
 H 1.63656 -0.65631 -0.91317
 H -1.19793 -1.35603 0.96037
 H 1.96031 -0.44879 0.63287
 H -2.55629 -1.08655 0.25056
 H 2.73662 0.45055 -0.42460
13
bifur_IRC_Distances_noMW_output/new_data/bifur_traj1_Distances point 79
C -1.26948 0.44433 -0.14829
 C 0.86327 1.00860 0.15109
 C -0.32380 1.14385 -0.26635
 C -1.59682 -0.96968 0.14776
 C 1.85884 0.02448 -0.18830
 F -2.21136 1.04497 -0.40450
 F 1.39238 1.93341 0.85776
 H -1.34106 -1.53858 -0.62510
 H 1.58933 -0.65823 -0.93072
 H -1.15132 -1.34791 0.96534
 H 2.00982 -0.44895 0.60645
 H -2.55704 -1.08379 0.30391
 H 2.73723 0.44751 -0.46906
13
bifur_IRC_Distances_noMW_output/new_data/bifur_traj1_Distances point 80
C -1.26953 0.44369 -0.15146
 C 0.86287 1.00953 0.15891
 C -0.32462 1.14415 -0.25385
 C -1.59672 -0.96951 0.15435
 C 1.85896 0.02411 -0.19670
 F -2.21090 1.04250 -0.43111
 F 1.39176 1.93642 0.87948
 H -1.36277 -1.54218 -0.62507
 H 1.56668 -0.65875 -0.93963
 H -1.12905 -1.34443 0.96903
 H 2.03325 -0.44919 0.59787
 H -2.55715 -1.08264 0.32602
 H 2.73721 0.44629 -0.48783
13
bifur_IRC_Distances_noMW_output/new_data/bifur_traj1_Distances point 81
C -1.26961 0.44315 -0.15384
 C 0.86258 1.01032 0.16522
 C -0.32535 1.14444 -0.24358
 C -1.59659 -0.96937 0.15984
 C 1.85901 0.02381 -0.20377
 F -2.21063 1.04042 -0.45234
 F 1.39144 1.93891 0.89705
 H -1.38217 -1.54532 -0.62599
 H 1.54638 -0.65907 -0.94776
 H -1.10911 -1.34145 0.97279
 H 2.05412 -0.44945 0.59158
 H -2.55713 -1.08167 0.34452
 H 2.73705 0.44528 -0.50373
13
bifur_IRC_Distances_noMW_output/new_data/bifur_traj1_Distances point 82
C -1.26970 0.44272 -0.15558
 C 0.86238 1.01096 0.17013
 C -0.32595 1.14469 -0.23549
 C -1.59645 -0.96928 0.16424
 C 1.85902 0.02359 -0.20946
 F -2.21051 1.03874 -0.46871
 F 1.39133 1.94090 0.91077
 H -1.39847 -1.54792 -0.62725
 H 1.52927 -0.65926 -0.95465
 H -1.09234 -1.33902 0.97620
 H 2.07162 -0.44971 0.58704
 H -2.55703 -1.08090 0.35935
 H 2.73683 0.44448 -0.51659
13
bifur_IRC_Distances_noMW_output/new_data/bifur_traj1_Distances point 83
C -1.26978 0.44240 -0.15680
 C 0.86225 1.01144 0.17377
 C -0.32641 1.14488 -0.22945
 C -1.59633 -0.96922 0.16756
 C 1.85899 0.02343 -0.21379
 F -2.21048 1.03747 -0.48074
 F 1.39134 1.94239 0.92099
 H -1.41125 -1.54993 -0.62848
 H 1.51583 -0.65936 -0.96007
 H -1.07918 -1.33716 0.97899
 H 2.08532 -0.44992 0.58385
 H -2.55691 -1.08031 0.37057
 H 2.73660 0.44389 -0.52639
13
bifur_IRC_Distances_noMW_output/new_data/bifur_traj1_Distances point 84
C -1.26984 0.44217 -0.15760
 C 0.86217 1.01178 0.17625
 C -0.32673 1.14502 -0.22531
 C -1.59624 -0.96917 0.16987
 C 1.85897 0.02332 -0.21680
 F -2.21048 1.03659 -0.48891
 F 1.39139 1.94342 0.92798
 H -1.42032 -1.55135 -0.62946
 H 1.50628 -0.65941 -0.96392
 H -1.06983 -1.33586 0.98102
 H 2.09503 -0.45008 0.58175
 H -2.55680 -1.07991 0.37834
 H 2.73641 0.44348 -0.53322
13
bifur_IRC_Distances_noMW_output/new_data/bifur_traj1_Distances point 85
C -1.26988 0.44204 -0.15804
 C 0.86213 1.01197 0.17764
 C -0.32691 1.14510 -0.22299
 C -1.59619 -0.96915 0.17117
 C 1.85895 0.02326 -0.21850
 F -2.21049 1.03609 -0.49346
 F 1.39143 1.94401 0.93191
 H -1.42552 -1.55216 -0.63005
 H 1.50079 -0.65943 -0.96613
 H -1.06447 -1.33511 0.98220
 H 2.10060 -0.45018 0.58061
 H -2.55673 -1.07968 0.38273
 H 2.73629 0.44325 -0.53709
13
bifur_IRC_Distances_noMW_output/new_data/bifur_traj1_Distances point 86
C -1.26988 0.44201 -0.15815
 C 0.86211 1.01201 0.17798
 C -0.32696 1.14512 -0.22242
 C -1.59617 -0.96915 0.17149
 C 1.85894 0.02325 -0.21892
 F -2.21050 1.03597 -0.49458
 F 1.39144 1.94415 0.93287
 H -1.42681 -1.55236 -0.63019
 H 1.49944 -0.65944 -0.96667
 H -1.06314 -1.33493 0.98250
 H 2.10198 -0.45020 0.58033
 H -2.55671 -1.07963 0.38381
 H 2.73626 0.44319 -0.53804
13
bifur_IRC_Distances_noMW_output/new_data/bifur_traj1_Distances point 87
C -1.26987 0.44206 -0.15798
 C 0.86213 1.01194 0.17745
 C -0.32688 1.14509 -0.22332
 C -1.59619 -0.96916 0.17099
 C 1.85895 0.02327 -0.21826
 F -2.21049 1.03616 -0.49282
 F 1.39142 1.94392 0.93135
 H -1.42478 -1.55205 -0.62996
 H 1.50158 -0.65943 -0.96581
 H -1.06524 -1.33522 0.98203
 H 2.09980 -0.45016 0.58077
 H -2.55674 -1.07971 0.38210
 H 2.73631 0.44328 -0.53654
13
bifur_IRC_Distances_noMW_output/new_data/bifur_traj1_Distances point 88
C -1.26984 0.44216 -0.15762
 C 0.86217 1.01178 0.17631
 C -0.32674 1.14503 -0.22522
 C -1.59624 -0.96917 0.16992
 C 1.85897 0.02332 -0.21687
 F -2.21048 1.03657 -0.48910
 F 1.39139 1.94345 0.92815
 H -1.42054 -1.55139 -0.62948
 H 1.50605 -0.65941 -0.96401
 H -1.06961 -1.33582 0.98107
 H 2.09527 -0.45008 0.58171
 H -2.55680 -1.07990 0.37852
 H 2.73641 0.44347 -0.53338
13
bifur_IRC_Distances_noMW_output/new_data/bifur_traj1_Distances point 89
C -1.26984 0.44216 -0.15762
 C 0.86217 1.01178 0.17631
 C -0.32674 1.14503 -0.22522
 C -1.59624 -0.96917 0.16992
 C 1.85897 0.02332 -0.21687
 F -2.21048 1.03657 -0.48910
 F 1.39139 1.94345 0.92815
 H -1.42054 -1.55139 -0.62948
 H 1.50605 -0.65941 -0.96401
 H -1.06961 -1.33582 0.98107
 H 2.09527 -0.45008 0.58171
 H -2.55680 -1.07990 0.37852
 H 2.73641 0.44347 -0.53338
13
bifur_IRC_Distances_noMW_output/new_data/bifur_traj1_Distances point 90
C -1.26977 0.44243 -0.15666
 C 0.86226 1.01138 0.17335
 C -0.32635 1.14486 -0.23015
 C -1.59635 -0.96922 0.16717
 C 1.85900 0.02345 -0.21328
 F -2.21048 1.03762 -0.47935
 F 1.39133 1.94222 0.91980
 H -1.40974 -1.54970 -0.62833
 H 1.51742 -0.65935 -0.95943
 H -1.08074 -1.33738 0.97866
 H 2.08370 -0.44989 0.58421
 H -2.55693 -1.08038 0.36926
 H 2.73663 0.44396 -0.52525
13
bifur_IRC_Distances_noMW_output/new_data/bifur_traj1_Distances point 91
C -1.26974 0.44256 -0.15621
 C 0.86231 1.01120 0.17198
 C -0.32618 1.14479 -0.23242
 C -1.59639 -0.96925 0.16592
 C 1.85901 0.02351 -0.21165
 F -2.21049 1.03810 -0.47484
 F 1.39133 1.94165 0.91596
 H -1.40489 -1.54894 -0.62785
 H 1.52252 -0.65932 -0.95737
 H -1.08573 -1.33808 0.97759
 H 2.07851 -0.44981 0.58540
 H -2.55698 -1.08060 0.36503
 H 2.73672 0.44418 -0.52155
13
bifur_IRC_Distances_noMW_output/new_data/bifur_traj1_Distances point 92
C -1.26971 0.44267 -0.15579
 C 0.86236 1.01104 0.17074
 C -0.32602 1.14472 -0.23447
 C -1.59643 -0.96927 0.16479
 C 1.85901 0.02356 -0.21018
 F -2.21050 1.03853 -0.47074
 F 1.39133 1.94115 0.91250
 H -1.40059 -1.54825 -0.62744
 H 1.52705 -0.65928 -0.95555
 H -1.09016 -1.33871 0.97666
 H 2.07389 -0.44974 0.58649
 H -2.55702 -1.08080 0.36123
 H 2.73680 0.44438 -0.51823
13
bifur_IRC_Distances_noMW_output/new_data/bifur_traj1_Distances point 93
C -1.26968 0.44279 -0.15533
 C 0.86241 1.01086 0.16940
 C -0.32586 1.14465 -0.23669
 C -1.59647 -0.96929 0.16358
 C 1.85902 0.02362 -0.20861
 F -2.21053 1.03899 -0.46630
 F 1.39134 1.94060 0.90874
 H -1.39599 -1.54753 -0.62704
 H 1.53187 -0.65924 -0.95360
 H -1.09489 -1.33939 0.97567
 H 2.06896 -0.44967 0.58769
 H -2.55705 -1.08101 0.35713
 H 2.73687 0.44460 -0.51466
13
bifur_IRC_Distances_noMW_output/new_data/bifur_traj1_Distances point 94
C -1.26965 0.44294 -0.15471
 C 0.86248 1.01063 0.16764
 C -0.32564 1.14456 -0.23960
 C -1.59652 -0.96933 0.16199
 C 1.85902 0.02370 -0.20656
 F -2.21056 1.03960 -0.46043
 F 1.39137 1.93989 0.90381
 H -1.39007 -1.54659 -0.62655
 H 1.53809 -0.65917 -0.95109
 H -1.10098 -1.34026 0.97442
 H 2.06261 -0.44957 0.58930
 H -2.55709 -1.08129 0.35179
 H 2.73695 0.44489 -0.51002
13
bifur_IRC_Distances_noMW_output/new_data/bifur_traj1_Distances point 95
C -1.26961 0.44316 -0.15383
 C 0.86259 1.01032 0.16518
 C -0.32535 1.14444 -0.24364
 C -1.59659 -0.96938 0.15981
 C 1.85901 0.02382 -0.20373
 F -2.21064 1.04043 -0.45221
 F 1.39145 1.93890 0.89695
 H -1.38205 -1.54530 -0.62598
 H 1.54651 -0.65907 -0.94771
 H -1.10924 -1.34147 0.97277
 H 2.05399 -0.44945 0.59162
 H -2.55713 -1.08167 0.34441
 H 2.73705 0.44529 -0.50364
13
bifur_IRC_Distances_noMW_output/new_data/bifur_traj1_Distances point 96
C -1.26956 0.44344 -0.15260
 C 0.86273 1.00990 0.16188
 C -0.32496 1.14428 -0.24904
 C -1.59666 -0.96944 0.15691
 C 1.85899 0.02397 -0.20000
 F -2.21076 1.04153 -0.44113
 F 1.39159 1.93759 0.88774
 H -1.37169 -1.54363 -0.62540
 H 1.55736 -0.65891 -0.94335
 H -1.11989 -1.34305 0.97071
 H 2.04284 -0.44931 0.59485
 H -2.55715 -1.08218 0.33465
 H 2.73715 0.44581 -0.49523
13
bifur_IRC_Distances_noMW_output/new_data/bifur_traj1_Distances point 97
C -1.26952 0.44379 -0.15099
 C 0.86293 1.00939 0.15772
 C -0.32449 1.14410 -0.25578
 C -1.59674 -0.96953 0.15333
 C 1.85895 0.02416 -0.19540
 F -2.21096 1.04288 -0.42707
 F 1.39184 1.93596 0.87617
 H -1.35930 -1.54161 -0.62499
 H 1.57031 -0.65868 -0.93819
 H -1.13261 -1.34497 0.96840
 H 2.02951 -0.44915 0.59912
 H -2.55714 -1.08281 0.32259
 H 2.73722 0.44647 -0.48490
13
bifur_IRC_Distances_noMW_output/new_data/bifur_traj1_Distances point 98
C -1.26949 0.44420 -0.14897
 C 0.86318 1.00879 0.15274
 C -0.32397 1.14391 -0.26374
 C -1.59680 -0.96964 0.14913
 C 1.85887 0.02440 -0.19004
 F -2.21125 1.04446 -0.41013
 F 1.39223 1.93404 0.86233
 H -1.34542 -1.53931 -0.62498
 H 1.58479 -0.65835 -0.93249
 H -1.14685 -1.34719 0.96603
 H 2.01454 -0.44899 0.60457
 H -2.55707 -1.08355 0.30849
 H 2.73724 0.44725 -0.47293
13
bifur_IRC_Distances_noMW_output/new_data/bifur_traj1_Distances point 99
C -1.26947 0.44466 -0.14650
 C 0.86349 1.00812 0.14695
 C -0.32340 1.14372 -0.27284
 C -1.59686 -0.96978 0.14437
 C 1.85875 0.02468 -0.18400
 F -2.21166 1.04622 -0.39030
 F 1.39280 1.93185 0.84625
 H -1.33055 -1.53680 -0.62564
 H 1.60026 -0.65791 -0.92650
 H -1.16208 -1.34966 0.96380
 H 1.99846 -0.44886 0.61134
 H -2.55693 -1.08438 0.29258
 H 2.73718 0.44814 -0.45952
13
bifur_IRC_Distances_noMW_output/new_data/bifur_traj1_Distances point 100
C -1.26947 0.44466 -0.14650
 C 0.86349 1.00812 0.14695
 C -0.32340 1.14372 -0.27284
 C -1.59686 -0.96978 0.14437
 C 1.85875 0.02468 -0.18400
 F -2.21166 1.04622 -0.39030
 F 1.39280 1.93185 0.84625
 H -1.33055 -1.53680 -0.62564
 H 1.60025 -0.65791 -0.92651
 H -1.16208 -1.34966 0.96380
 H 1.99846 -0.44886 0.61134
 H -2.55693 -1.08438 0.29258
 H 2.73718 0.44814 -0.45952
13
bifur_IRC_Distances_noMW_output/new_data/bifur_traj1_Distances point 101
C -1.26950 0.44567 -0.14025
 C 0.86425 1.00666 0.13355
 C -0.32227 1.14342 -0.29314
 C -1.59688 -0.97013 0.13376
 C 1.85837 0.02533 -0.17069
 F -2.21278 1.05007 -0.34376
 F 1.39451 1.92695 0.80878
 H -1.30079 -1.53154 -0.62992
 H 1.63101 -0.65662 -0.91513
 H -1.19243 -1.35499 0.96069
 H 1.96618 -0.44877 0.62892
 H -2.55642 -1.08620 0.25752
 H 2.73675 0.45015 -0.43033
13
bifur_IRC_Distances_noMW_output/new_data/bifur_traj1_Distances point 102
C -1.26955 0.44614 -0.13700
 C 0.86463 1.00601 0.12713
 C -0.32183 1.14335 -0.30241
 C -1.59685 -0.97030 0.12885
 C 1.85815 0.02565 -0.16461
 F -2.21338 1.05178 -0.32121
 F 1.39548 1.92467 0.79065
 H -1.28865 -1.52927 -0.63325
 H 1.64348 -0.65588 -0.91079
 H -1.20477 -1.35738 0.96009
 H 1.95296 -0.44883 0.63821
 H -2.55611 -1.08701 0.24156
 H 2.73643 0.45108 -0.41720
13
bifur_IRC_Distances_noMW_output/new_data/bifur_traj1_Distances point 103
C -1.26961 0.44649 -0.13434
 C 0.86492 1.00551 0.12210
 C -0.32152 1.14333 -0.30947
 C -1.59681 -0.97044 0.12507
 C 1.85797 0.02591 -0.15996
 F -2.21386 1.05308 -0.30341
 F 1.39629 1.92290 0.77631
 H -1.27997 -1.52758 -0.63640
 H 1.65235 -0.65524 -0.90783
 H -1.21355 -1.35919 0.95995
 H 1.94349 -0.44893 0.64584
 H -2.55585 -1.08762 0.22938
 H 2.73615 0.45180 -0.40722
13
bifur_IRC_Distances_noMW_output/new_data/bifur_traj1_Distances point 104
C -1.26964 0.44669 -0.13274
 C 0.86510 1.00523 0.11915
 C -0.32136 1.14334 -0.31350
 C -1.59678 -0.97053 0.12288
 C 1.85786 0.02605 -0.15728
 F -2.21415 1.05381 -0.29295
 F 1.39678 1.92188 0.76786
 H -1.27521 -1.52663 -0.63844
 H 1.65719 -0.65485 -0.90626
 H -1.21836 -1.36024 0.95998
 H 1.93829 -0.44901 0.65043
 H -2.55569 -1.08797 0.22239
 H 2.73597 0.45221 -0.40151
13
bifur_IRC_Distances_noMW_output/new_data/bifur_traj1_Distances point 105
C -1.26965 0.44673 -0.13246
 C 0.86513 1.00518 0.11863
 C -0.32134 1.14334 -0.31419
 C -1.59678 -0.97054 0.12250
 C 1.85784 0.02608 -0.15682
 F -2.21420 1.05394 -0.29112
 F 1.39687 1.92171 0.76638
 H -1.27441 -1.52646 -0.63881
 H 1.65801 -0.65478 -0.90600
 H -1.21917 -1.36042 0.95999
 H 1.93741 -0.44903 0.65125
 H -2.55566 -1.08803 0.22117
 H 2.73594 0.45229 -0.40052
13
bifur_IRC_Distances_noMW_output/new_data/bifur_traj1_Distances point 106
C -1.26962 0.44661 -0.13343
 C 0.86502 1.00535 0.12040
 C -0.32143 1.14333 -0.31179
 C -1.59679 -0.97049 0.12381
 C 1.85791 0.02599 -0.15842
 F -2.21402 1.05350 -0.29740
 F 1.39657 1.92232 0.77146
 H -1.27721 -1.52703 -0.63756
 H 1.65516 -0.65502 -0.90692
 H -1.21634 -1.35980 0.95996
 H 1.94047 -0.44898 0.64847
 H -2.55576 -1.08782 0.22534
 H 2.73605 0.45204 -0.40393
13
bifur_IRC_Distances_noMW_output/new_data/bifur_traj1_Distances point 107
C -1.26959 0.44636 -0.13531
 C 0.86482 1.00569 0.12390
 C -0.32163 1.14333 -0.30696
 C -1.59682 -0.97039 0.12642
 C 1.85804 0.02581 -0.16162
 F -2.21369 1.05262 -0.30980
 F 1.39599 1.92353 0.78146
 H -1.28300 -1.52818 -0.63522
 H 1.64926 -0.65548 -0.90885
 H -1.21049 -1.35855 0.95997
 H 1.94680 -0.44889 0.64307
 H -2.55594 -1.08740 0.23371
 H 2.73626 0.45154 -0.41076
13
bifur_IRC_Distances_noMW_output/new_data/bifur_traj1_Distances point 108
C -1.26954 0.44604 -0.13766
 C 0.86455 1.00613 0.12841
 C -0.32191 1.14336 -0.30059
 C -1.59685 -0.97027 0.12982
 C 1.85820 0.02559 -0.16581
 F -2.21326 1.05145 -0.32571
 F 1.39528 1.92512 0.79426
 H -1.29097 -1.52971 -0.63253
 H 1.64111 -0.65603 -0.91160
 H -1.20242 -1.35691 0.96017
 H 1.95549 -0.44882 0.63632
 H -2.55617 -1.08685 0.24469
 H 2.73650 0.45089 -0.41977
13
bifur_IRC_Distances_noMW_output/new_data/bifur_traj1_Distances point 109
C -1.26951 0.44570 -0.14009
 C 0.86427 1.00663 0.13323
 C -0.32225 1.14341 -0.29361
 C -1.59687 -0.97013 0.13351
 C 1.85836 0.02535 -0.17038
 F -2.21281 1.05015 -0.34264
 F 1.39456 1.92683 0.80787
 H -1.30016 -1.53143 -0.63007
 H 1.63167 -0.65658 -0.91489
 H -1.19308 -1.35511 0.96065
 H 1.96549 -0.44877 0.62938
 H -2.55641 -1.08624 0.25671
 H 2.73673 0.45019 -0.42967
13
bifur_IRC_Distances_noMW_output/new_data/bifur_traj1_Distances point 110
C -1.26948 0.44536 -0.14231
 C 0.86401 1.00711 0.13779
 C -0.32260 1.14349 -0.28685
 C -1.59688 -0.97001 0.13706
 C 1.85850 0.02512 -0.17480
 F -2.21240 1.04889 -0.35856
 F 1.39392 1.92848 0.82067
 H -1.30953 -1.53312 -0.62817
 H 1.62201 -0.65706 -0.91837
 H -1.18354 -1.35336 0.96139
 H 1.97568 -0.44877 0.62309
 H -2.55661 -1.08564 0.26834
 H 2.73692 0.44952 -0.43929
13
bifur_IRC_Distances_noMW_output/new_data/bifur_traj1_Distances point 111
C -1.26948 0.44536 -0.14231
 C 0.86401 1.00711 0.13779
 C -0.32260 1.14349 -0.28685
 C -1.59688 -0.97001 0.13706
 C 1.85850 0.02512 -0.17480
 F -2.21240 1.04889 -0.35856
 F 1.39392 1.92848 0.82067
 H -1.30953 -1.53312 -0.62816
 H 1.62201 -0.65706 -0.91837
 H -1.18354 -1.35336 0.96139
 H 1.97568 -0.44877 0.62309
 H -2.55661 -1.08564 0.26834
 H 2.73692 0.44952 -0.43929
13
bifur_IRC_Distances_noMW_output/new_data/bifur_traj1_Distances point 112
C -1.26947 0.44484 -0.14544
 C 0.86363 1.00785 0.14455
 C -0.32318 1.14365 -0.27656
 C -1.59687 -0.96984 0.14243
 C 1.85869 0.02479 -0.18155
 F -2.21184 1.04694 -0.38203
 F 1.39307 1.93096 0.83957
 H -1.32475 -1.53580 -0.62613
 H 1.60627 -0.65770 -0.92422
 H -1.16800 -1.35065 0.96304
 H 1.99218 -0.44883 0.61430
 H -2.55686 -1.08472 0.28612
 H 2.73713 0.44851 -0.45410
13
bifur_IRC_Distances_noMW_output/new_data/bifur_traj1_Distances point 113
C -1.26947 0.44470 -0.14625
 C 0.86353 1.00805 0.14637
 C -0.32334 1.14370 -0.27374
 C -1.59686 -0.96980 0.14390
 C 1.85873 0.02470 -0.18341
 F -2.21170 1.04640 -0.38831
 F 1.39287 1.93164 0.84464
 H -1.32913 -1.53655 -0.62575
 H 1.60173 -0.65786 -0.92594
 H -1.16353 -1.34990 0.96361
 H 1.99692 -0.44885 0.61205
 H -2.55691 -1.08446 0.29101
 H 2.73717 0.44823 -0.45820
13
bifur_IRC_Distances_noMW_output/new_data/bifur_traj1_Distances point 114
C -1.26947 0.44464 -0.14658
 C 0.86348 1.00814 0.14713
 C -0.32341 1.14372 -0.27256
 C -1.59685 -0.96978 0.14452
 C 1.85875 0.02467 -0.18418
 F -2.21164 1.04617 -0.39090
 F 1.39278 1.93192 0.84674
 H -1.33098 -1.53687 -0.62561
 H 1.59981 -0.65792 -0.92668
 H -1.16164 -1.34959 0.96386
 H 1.99893 -0.44887 0.61113
 H -2.55694 -1.08436 0.29306
 H 2.73718 0.44812 -0.45992
13
bifur_IRC_Distances_noMW_output/new_data/bifur_traj1_Distances point 115
C -1.26947 0.44466 -0.14647
 C 0.86350 1.00811 0.14688
 C -0.32339 1.14372 -0.27295
 C -1.59686 -0.96978 0.14432
 C 1.85875 0.02468 -0.18393
 F -2.21166 1.04624 -0.39006
 F 1.39281 1.93183 0.84606
 H -1.33037 -1.53677 -0.62566
 H 1.60044 -0.65790 -0.92644
 H -1.16225 -1.34969 0.96378
 H 1.99827 -0.44886 0.61143
 H -2.55693 -1.08439 0.29239
 H 2.73718 0.44815 -0.45936
13
bifur_IRC_Distances_noMW_output/new_data/bifur_traj1_Distances point 116
C -1.26947 0.44476 -0.14595
 C 0.86356 1.00798 0.14570
 C -0.32328 1.14368 -0.27479
 C -1.59686 -0.96981 0.14335
 C 1.85872 0.02474 -0.18271
 F -2.21175 1.04660 -0.38597
 F 1.39294 1.93139 0.84276
 H -1.32749 -1.53627 -0.62588
 H 1.60343 -0.65780 -0.92529
 H -1.16521 -1.35018 0.96339
 H 1.99515 -0.44884 0.61288
 H -2.55689 -1.08456 0.28919
 H 2.73715 0.44833 -0.45667
13
bifur_IRC_Distances_noMW_output/new_data/bifur_traj1_Distances point 117
C -1.26947 0.44492 -0.14502
 C 0.86368 1.00775 0.14363
 C -0.32309 1.14362 -0.27798
 C -1.59687 -0.96986 0.14169
 C 1.85867 0.02484 -0.18061
 F -2.21191 1.04721 -0.37883
 F 1.39318 1.93062 0.83699
 H -1.32257 -1.53542 -0.62635
 H 1.60852 -0.65762 -0.92337
 H -1.17023 -1.35103 0.96278
 H 1.98983 -0.44881 0.61546
 H -2.55683 -1.08485 0.28365
 H 2.73710 0.44865 -0.45204
13
bifur_IRC_Distances_noMW_output/new_data/bifur_traj1_Distances point 118
C -1.26947 0.44514 -0.14370
 C 0.86384 1.00743 0.14075
 C -0.32284 1.14355 -0.28237
 C -1.59688 -0.96994 0.13940
 C 1.85859 0.02498 -0.17773
 F -2.21215 1.04804 -0.36887
 F 1.39353 1.92956 0.82897
 H -1.31600 -1.53427 -0.62715
 H 1.61532 -0.65735 -0.92083
 H -1.17694 -1.35219 0.96203
 H 1.98270 -0.44879 0.61916
 H -2.55672 -1.08524 0.27606
 H 2.73702 0.44908 -0.44571
13
bifur_IRC_Distances_noMW_output/new_data/bifur_traj1_Distances point 119
C -1.26949 0.44540 -0.14202
 C 0.86404 1.00704 0.13719
 C -0.32255 1.14348 -0.28775
 C -1.59688 -0.97003 0.13659
 C 1.85848 0.02515 -0.17421
 F -2.21246 1.04906 -0.35646
 F 1.39400 1.92826 0.81899
 H -1.30825 -1.53290 -0.62839
 H 1.62333 -0.65700 -0.91789
 H -1.18484 -1.35359 0.96127
 H 1.97429 -0.44877 0.62390
 H -2.55658 -1.08572 0.26679
 H 2.73690 0.44961 -0.43801
13
bifur_IRC_Distances_noMW_output/new_data/bifur_traj1_Distances point 120
C -1.26951 0.44570 -0.14003
 C 0.86428 1.00662 0.13311
 C -0.32224 1.14341 -0.29378
 C -1.59687 -0.97014 0.13342
 C 1.85836 0.02536 -0.17027
 F -2.21282 1.05019 -0.34221
 F 1.39457 1.92679 0.80753
 H -1.29992 -1.53138 -0.63013
 H 1.63191 -0.65657 -0.91481
 H -1.19333 -1.35516 0.96064
 H 1.96523 -0.44877 0.62955
 H -2.55640 -1.08625 0.25640
 H 2.73673 0.45021 -0.42942
13
bifur_IRC_Distances_noMW_output/new_data/bifur_traj1_Distances point 121
C -1.26954 0.44602 -0.13784
 C 0.86453 1.00617 0.12875
 C -0.32193 1.14336 -0.30010
 C -1.59686 -0.97026 0.13008
 C 1.85821 0.02557 -0.16613
 F -2.21322 1.05136 -0.32691
 F 1.39522 1.92524 0.79524
 H -1.29160 -1.52983 -0.63234
 H 1.64046 -0.65607 -0.91182
 H -1.20178 -1.35678 0.96019
 H 1.95617 -0.44881 0.63582
 H -2.55619 -1.08681 0.24554
 H 2.73652 0.45084 -0.42047
13
bifur_IRC_Distances_noMW_output/new_data/bifur_traj1_Distances point 122
C -1.26954 0.44602 -0.13784
 C 0.86453 1.00617 0.12875
 C -0.32193 1.14336 -0.30010
 C -1.59686 -0.97026 0.13008
 C 1.85821 0.02557 -0.16613
 F -2.21322 1.05136 -0.32692
 F 1.39522 1.92524 0.79524
 H -1.29160 -1.52983 -0.63234
 H 1.64046 -0.65607 -0.91183
 H -1.20178 -1.35678 0.96019
 H 1.95617 -0.44881 0.63582
 H -2.55619 -1.08681 0.24554
 H 2.73652 0.45084 -0.42047
13
bifur_IRC_Distances_noMW_output/new_data/bifur_traj1_Distances point 123
C -1.26963 0.44667 -0.13298
 C 0.86507 1.00527 0.11958
 C -0.32139 1.14333 -0.31291
 C -1.59679 -0.97051 0.12320
 C 1.85788 0.02603 -0.15767
 F -2.21410 1.05371 -0.29448
 F 1.39671 1.92203 0.76910
 H -1.27589 -1.52677 -0.63813
 H 1.65650 -0.65491 -0.90649
 H -1.21767 -1.36009 0.95997
 H 1.93903 -0.44900 0.64976
 H -2.55571 -1.08792 0.22340
 H 2.73600 0.45215 -0.40234
13
bifur_IRC_Distances_noMW_output/new_data/bifur_traj1_Distances point 124
C -1.26970 0.44701 -0.13016
 C 0.86537 1.00479 0.11452
 C -0.32114 1.14337 -0.31969
 C -1.59674 -0.97066 0.11946
 C 1.85768 0.02628 -0.15313
 F -2.21460 1.05494 -0.27645
 F 1.39758 1.92029 0.75450
 H -1.26818 -1.52517 -0.64193
 H 1.66433 -0.65420 -0.90402
 H -1.22544 -1.36185 0.96019
 H 1.93059 -0.44917 0.65783
 H -2.55543 -1.08850 0.21158
 H 2.73567 0.45286 -0.39269
13
bifur_IRC_Distances_noMW_output/new_data/bifur_traj1_Distances point 125
C -1.26978 0.44740 -0.12682
 C 0.86570 1.00427 0.10874
 C -0.32091 1.14344 -0.32716
 C -1.59667 -0.97082 0.11525
 C 1.85745 0.02657 -0.14804
 F -2.21516 1.05628 -0.25578
 F 1.39861 1.91834 0.73769
 H -1.26013 -1.52341 -0.64672
 H 1.67247 -0.65334 -0.90155
 H -1.23352 -1.36383 0.96066
 H 1.92176 -0.44942 0.66731
 H -2.55511 -1.08914 0.19840
 H 2.73528 0.45366 -0.38197
13
bifur_IRC_Distances_noMW_output/new_data/bifur_traj1_Distances point 126
C -1.26989 0.44785 -0.12267
 C 0.86609 1.00367 0.10183
 C -0.32069 1.14360 -0.33571
 C -1.59657 -0.97103 0.11026
 C 1.85717 0.02691 -0.14208
 F -2.21582 1.05781 -0.23091
 F 1.39989 1.91603 0.71732
 H -1.25143 -1.52138 -0.65302
 H 1.68122 -0.65223 -0.89901
 H -1.24221 -1.36616 0.96147
 H 1.91220 -0.44981 0.67896
 H -2.55472 -1.08986 0.18302
 H 2.73477 0.45459 -0.36947
13
bifur_IRC_Distances_noMW_output/new_data/bifur_traj1_Distances point 127
C -1.27004 0.44839 -0.11732
 C 0.86657 1.00297 0.09330
 C -0.32052 1.14387 -0.34567
 C -1.59645 -0.97127 0.10417
 C 1.85681 0.02733 -0.13487
 F -2.21661 1.05957 -0.20001
 F 1.40150 1.91324 0.69178
 H -1.24195 -1.51896 -0.66150
 H 1.69068 -0.65074 -0.89637
 H -1.25163 -1.36901 0.96269
 H 1.90174 -0.45043 0.69369
 H -2.55424 -1.09069 0.16458
 H 2.73412 0.45572 -0.35446
13
bifur_IRC_Distances_noMW_output/new_data/bifur_traj1_Distances point 128
C -1.27023 0.44904 -0.11027
 C 0.86713 1.00216 0.08264
 C -0.32045 1.14436 -0.35720
 C -1.59628 -0.97157 0.09663
 C 1.85637 0.02783 -0.12606
 F -2.21753 1.06158 -0.16113
 F 1.40356 1.90983 0.65923
 H -1.23175 -1.51600 -0.67295
 H 1.70077 -0.64871 -0.89359
 H -1.26167 -1.37256 0.96432
 H 1.89047 -0.45142 0.71238
 H -2.55366 -1.09163 0.14224
 H 2.73328 0.45709 -0.33624
13
bifur_IRC_Distances_noMW_output/new_data/bifur_traj1_Distances point 129
C -1.27048 0.44981 -0.10097
 C 0.86779 1.00123 0.06937
 C -0.32056 1.14519 -0.37011
 C -1.59606 -0.97193 0.08728
 C 1.85583 0.02843 -0.11533
 F -2.21854 1.06377 -0.11225
 F 1.40612 1.90574 0.61763
 H -1.22116 -1.51232 -0.68812
 H 1.71113 -0.64592 -0.89054
 H -1.27197 -1.37704 0.96610
 H 1.87871 -0.45303 0.73575
 H -2.55301 -1.09264 0.11530
 H 2.73221 0.45873 -0.31410
13
bifur_IRC_Distances_noMW_output/new_data/bifur_traj1_Distances point 130
C -1.27079 0.45071 -0.08873
 C 0.86851 1.00024 0.05303
 C -0.32099 1.14653 -0.38384
 C -1.59581 -0.97233 0.07575
 C 1.85520 0.02911 -0.10239
 F -2.21952 1.06596 -0.05138
 F 1.40922 1.90095 0.56471
 H -1.21065 -1.50769 -0.70752
 H 1.72131 -0.64210 -0.88683
 H -1.28206 -1.38274 0.96733
 H 1.86700 -0.45561 0.76406
 H -2.55233 -1.09365 0.08317
 H 2.73091 0.46062 -0.28735
13
bifur_IRC_Distances_noMW_output/new_data/bifur_traj1_Distances point 131
C -1.27113 0.45168 -0.07286
 C 0.86922 0.99928 0.03332
 C -0.32191 1.14862 -0.39720
 C -1.59555 -0.97273 0.06173
 C 1.85452 0.02980 -0.08706
 F -2.22023 1.06781 0.02299
 F 1.41272 1.89564 0.49837
 H -1.20074 -1.50177 -0.73106
 H 1.73082 -0.63697 -0.88159
 H -1.29138 -1.38997 0.96655
 H 1.85596 -0.45962 0.79667
 H -2.55174 -1.09446 0.04552
 H 2.72944 0.46270 -0.25537
13
bifur_IRC_Distances_noMW_output/new_data/bifur_traj1_Distances point 132
C -1.27144 0.45262 -0.05298
 C 0.86982 0.99852 0.01047
 C -0.32346 1.15166 -0.40834
 C -1.59535 -0.97303 0.04518
 C 1.85389 0.03040 -0.06951
 F -2.22030 1.06874 0.11054
 F 1.41628 1.89031 0.41788
 H -1.19197 -1.49424 -0.75746
 H 1.73931 -0.63041 -0.87351
 H -1.29951 -1.39892 0.96155
 H 1.84624 -0.46556 0.83139
 H -2.55145 -1.09481 0.00286
 H 2.72795 0.46474 -0.21808
13
bifur_IRC_Distances_noMW_output/new_data/bifur_traj1_Distances point 133
C -1.27144 0.45262 -0.05299
 C 0.86982 0.99852 0.01047
 C -0.32346 1.15166 -0.40834
 C -1.59535 -0.97303 0.04518
 C 1.85389 0.03040 -0.06951
 F -2.22030 1.06874 0.11054
 F 1.41628 1.89031 0.41788
 H -1.19197 -1.49424 -0.75745
 H 1.73930 -0.63041 -0.87351
 H -1.29951 -1.39892 0.96155
 H 1.84624 -0.46556 0.83139
 H -2.55145 -1.09481 0.00287
 H 2.72795 0.46474 -0.21808
13
bifur_IRC_Distances_noMW_output/new_data/bifur_traj1_Distances point 134
C -1.27161 0.45375 -0.00542
 C 0.87002 0.99842 -0.03828
 C -0.32819 1.16005 -0.41610
 C -1.59546 -0.97289 0.00840
 C 1.85333 0.03063 -0.03229
 F -2.21715 1.06555 0.30171
 F 1.42099 1.88316 0.23281
 H -1.17879 -1.47528 -0.80638
 H 1.75305 -0.61482 -0.84548
 H -1.31187 -1.41998 0.93242
 H 1.83218 -0.48282 0.89046
 H -2.55253 -1.09304 -0.08638
 H 2.72605 0.46725 -0.13547
13
bifur_IRC_Distances_noMW_output/new_data/bifur_traj1_Distances point 135
C -1.27139 0.45374 0.01679
 C 0.86959 0.99912 -0.05891
 C -0.33062 1.16420 -0.41246
 C -1.59580 -0.97241 -0.00791
 C 1.85349 0.03020 -0.01643
 F -2.21427 1.06174 0.38411
 F 1.42134 1.88250 0.14859
 H -1.17406 -1.46598 -0.82282
 H 1.75873 -0.60793 -0.82811
 H -1.31667 -1.42951 0.91139
 H 1.82748 -0.49187 0.90815
 H -2.55380 -1.09109 -0.12397
 H 2.72599 0.46729 -0.09842
13
bifur_IRC_Distances_noMW_output/new_data/bifur_traj1_Distances point 136
C -1.27109 0.45348 0.03455
 C 0.86904 1.00000 -0.07467
 C -0.33257 1.16751 -0.40670
 C -1.59619 -0.97184 -0.02070
 C 1.85382 0.02961 -0.00417
 F -2.21139 1.05771 0.44745
 F 1.42078 1.88319 0.08167
 H -1.17023 -1.45838 -0.83332
 H 1.76367 -0.60273 -0.81234
 H -1.32080 -1.43692 0.89151
 H 1.82380 -0.49939 0.91843
 H -2.55515 -1.08905 -0.15280
 H 2.72631 0.46681 -0.06892
13
bifur_IRC_Distances_noMW_output/new_data/bifur_traj1_Distances point 137
C -1.27080 0.45317 0.04715
 C 0.86853 1.00078 -0.08550
 C -0.33393 1.16981 -0.40116
 C -1.59654 -0.97134 -0.02969
 C 1.85415 0.02906 0.00436
 F -2.20905 1.05436 0.49110
 F 1.41992 1.88434 0.03429
 H -1.16726 -1.45291 -0.83942
 H 1.76760 -0.59924 -0.80018
 H -1.32411 -1.44203 0.87588
 H 1.82100 -0.50482 0.92381
 H -2.55626 -1.08736 -0.17272
 H 2.72676 0.46617 -0.04791
13
bifur_IRC_Distances_noMW_output/new_data/bifur_traj1_Distances point 138
C -1.27059 0.45292 0.05486
 C 0.86818 1.00133 -0.09201
 C -0.33474 1.17120 -0.39719
 C -1.59678 -0.97099 -0.03516
 C 1.85439 0.02867 0.00954
 F -2.20751 1.05212 0.51733
 F 1.41921 1.88533 0.00526
 H -1.16528 -1.44954 -0.84264
 H 1.77025 -0.59719 -0.79235
 H -1.32635 -1.44510 0.86572
 H 1.81913 -0.50818 0.92638
 H -2.55701 -1.08623 -0.18477
 H 2.72711 0.46566 -0.03496
13
bifur_IRC_Distances_noMW_output/new_data/bifur_traj1_Distances point 139
C -1.27049 0.45279 0.05830
 C 0.86801 1.00158 -0.09488
 C -0.33509 1.17180 -0.39528
 C -1.59690 -0.97082 -0.03760
 C 1.85451 0.02849 0.01184
 F -2.20680 1.05107 0.52889
 F 1.41884 1.88583 -0.00768
 H -1.16435 -1.44803 -0.84395
 H 1.77150 -0.59630 -0.78878
 H -1.32742 -1.44645 0.86106
 H 1.81825 -0.50967 0.92735
 H -2.55736 -1.08570 -0.19009
 H 2.72730 0.46540 -0.02917
13
bifur_IRC_Distances_noMW_output/new_data/bifur_traj1_Distances point 140
C -1.27050 0.45281 0.05798
 C 0.86802 1.00156 -0.09461
 C -0.33506 1.17175 -0.39546
 C -1.59688 -0.97083 -0.03737
 C 1.85450 0.02851 0.01163
 F -2.20687 1.05117 0.52782
 F 1.41888 1.88578 -0.00649
 H -1.16443 -1.44817 -0.84384
 H 1.77138 -0.59638 -0.78911
 H -1.32732 -1.44633 0.86149
 H 1.81834 -0.50953 0.92727
 H -2.55733 -1.08575 -0.18960
 H 2.72728 0.46542 -0.02971
13
bifur_IRC_Distances_noMW_output/new_data/bifur_traj1_Distances point 141
C -1.27061 0.45294 0.05427
 C 0.86820 1.00128 -0.09151
 C -0.33468 1.17109 -0.39751
 C -1.59676 -0.97101 -0.03474
 C 1.85437 0.02871 0.00914
 F -2.20763 1.05230 0.51532
 F 1.41927 1.88524 0.00750
 H -1.16544 -1.44980 -0.84241
 H 1.77003 -0.59735 -0.79297
 H -1.32617 -1.44486 0.86652
 H 1.81928 -0.50792 0.92620
 H -2.55695 -1.08632 -0.18384
 H 2.72708 0.46570 -0.03597
13
bifur_IRC_Distances_noMW_output/new_data/bifur_traj1_Distances point 142
C -1.27079 0.45316 0.04748
 C 0.86852 1.00080 -0.08578
 C -0.33396 1.16987 -0.40100
 C -1.59655 -0.97132 -0.02992
 C 1.85416 0.02905 0.00458
 F -2.20899 1.05427 0.49224
 F 1.41989 1.88438 0.03304
 H -1.16718 -1.45277 -0.83957
 H 1.76771 -0.59915 -0.79985
 H -1.32420 -1.44216 0.87545
 H 1.82092 -0.50497 0.92393
 H -2.55629 -1.08732 -0.17325
 H 2.72677 0.46615 -0.04736
13
bifur_IRC_Distances_noMW_output/new_data/bifur_traj1_Distances point 143
C -1.27101 0.45341 0.03809
 C 0.86890 1.00020 -0.07774
 C -0.33295 1.16816 -0.40526
 C -1.59629 -0.97171 -0.02324
 C 1.85390 0.02947 -0.00176
 F -2.21075 1.05681 0.45983
 F 1.42058 1.88346 0.06835
 H -1.16942 -1.45685 -0.83515
 H 1.76473 -0.60173 -0.80900
 H -1.32169 -1.43837 0.88724
 H 1.82303 -0.50091 0.92009
 H -2.55545 -1.08860 -0.15844
 H 2.72642 0.46665 -0.06303
13
bifur_IRC_Distances_noMW_output/new_data/bifur_traj1_Distances point 144
C -1.27101 0.45341 0.03809
 C 0.86890 1.00020 -0.07774
 C -0.33295 1.16816 -0.40526
 C -1.59629 -0.97171 -0.02324
 C 1.85390 0.02947 -0.00176
 F -2.21075 1.05681 0.45983
 F 1.42058 1.88346 0.06835
 H -1.16942 -1.45685 -0.83515
 H 1.76473 -0.60173 -0.80900
 H -1.32169 -1.43836 0.88724
 H 1.82303 -0.50091 0.92009
 H -2.55545 -1.08860 -0.15844
 H 2.72642 0.46665 -0.06303
13
bifur_IRC_Distances_noMW_output/new_data/bifur_traj1_Distances point 145
C -1.27142 0.45376 0.01497
 C 0.86964 0.99905 -0.05726
 C -0.33042 1.16386 -0.41291
 C -1.59576 -0.97246 -0.00658
 C 1.85347 0.03025 -0.01771
 F -2.21454 1.06210 0.37749
 F 1.42136 1.88249 0.15546
 H -1.17445 -1.46675 -0.82162
 H 1.75825 -0.60848 -0.82964
 H -1.31627 -1.42874 0.91328
 H 1.82785 -0.49111 0.90691
 H -2.55368 -1.09127 -0.12096
 H 2.72597 0.46732 -0.10144
13
bifur_IRC_Distances_noMW_output/new_data/bifur_traj1_Distances point 146
C -1.27154 0.45379 0.00357
 C 0.86988 0.99865 -0.04677
 C -0.32917 1.16172 -0.41512
 C -1.59558 -0.97273 0.00175
 C 1.85336 0.03050 -0.02579
 F -2.21609 1.06417 0.33552
 F 1.42127 1.88269 0.19861
 H -1.17685 -1.47154 -0.81350
 H 1.75532 -0.61199 -0.83877
 H -1.31381 -1.42387 0.92444
 H 1.83022 -0.48642 0.89831
 H -2.55299 -1.09233 -0.10184
 H 2.72596 0.46735 -0.12041
13
bifur_IRC_Distances_noMW_output/new_data/bifur_traj1_Distances point 147
C -1.27161 0.45375 -0.00629
 C 0.87003 0.99840 -0.03745
 C -0.32810 1.15989 -0.41615
 C -1.59545 -0.97291 0.00905
 C 1.85332 0.03065 -0.03293
 F -2.21725 1.06567 0.29839
 F 1.42095 1.88322 0.23613
 H -1.17898 -1.47564 -0.80565
 H 1.75283 -0.61510 -0.84611
 H -1.31168 -1.41960 0.93316
 H 1.83237 -0.48247 0.88964
 H -2.55249 -1.09310 -0.08486
 H 2.72607 0.46723 -0.13694
13
bifur_IRC_Distances_noMW_output/new_data/bifur_traj1_Distances point 148
C -1.27164 0.45367 -0.01404
 C 0.87010 0.99827 -0.02995
 C -0.32727 1.15846 -0.41636
 C -1.59538 -0.97301 0.01485
 C 1.85333 0.03071 -0.03867
 F -2.21804 1.06665 0.26864
 F 1.42053 1.88388 0.26579
 H -1.18074 -1.47882 -0.79894
 H 1.75085 -0.61758 -0.85150
 H -1.30998 -1.41622 0.93938
 H 1.83418 -0.47944 0.88201
 H -2.55216 -1.09361 -0.07120
 H 2.72622 0.46704 -0.15002
13
bifur_IRC_Distances_noMW_output/new_data/bifur_traj1_Distances point 149
C -1.27164 0.45358 -0.01949
 C 0.87012 0.99822 -0.02457
 C -0.32670 1.15746 -0.41618
 C -1.59535 -0.97306 0.01897
 C 1.85336 0.03073 -0.04277
 F -2.21854 1.06723 0.24740
 F 1.42015 1.88446 0.28676
 H -1.18203 -1.48103 -0.79392
 H 1.74943 -0.61935 -0.85509
 H -1.30874 -1.41382 0.94341
 H 1.83553 -0.47735 0.87618
 H -2.55197 -1.09392 -0.06141
 H 2.72637 0.46685 -0.15929
13
bifur_IRC_Distances_noMW_output/new_data/bifur_traj1_Distances point 150
C -1.27164 0.45353 -0.02264
 C 0.87013 0.99820 -0.02143
 C -0.32637 1.15689 -0.41594
 C -1.59533 -0.97308 0.02137
 C 1.85338 0.03074 -0.04516
 F -2.21879 1.06753 0.23502
 F 1.41990 1.88485 0.29890
 H -1.18281 -1.48231 -0.79090
 H 1.74859 -0.62038 -0.85709
 H -1.30800 -1.41243 0.94561
 H 1.83634 -0.47617 0.87263
 H -2.55187 -1.09408 -0.05568
 H 2.72647 0.46672 -0.16467
13
bifur_IRC_Distances_noMW_output/new_data/bifur_traj1_Distances point 151
C -1.27164 0.45351 -0.02343
 C 0.87013 0.99819 -0.02064
 C -0.32629 1.15675 -0.41587
 C -1.59532 -0.97309 0.02197
 C 1.85339 0.03073 -0.04577
 F -2.21886 1.06760 0.23189
 F 1.41984 1.88495 0.30196
 H -1.18301 -1.48262 -0.79014
 H 1.74838 -0.62064 -0.85758
 H -1.30782 -1.41208 0.94614
 H 1.83655 -0.47587 0.87172
 H -2.55184 -1.09411 -0.05423
 H 2.72649 0.46668 -0.16603
13
bifur_IRC_Distances_noMW_output/new_data/bifur_traj1_Distances point 152
C -1.27164 0.45355 -0.02159
 C 0.87013 0.99820 -0.02249
 C -0.32648 1.15708 -0.41603
 C -1.59533 -0.97308 0.02057
 C 1.85337 0.03074 -0.04436
 F -2.21871 1.06743 0.23916
 F 1.41999 1.88472 0.29484
 H -1.18255 -1.48188 -0.79192
 H 1.74888 -0.62003 -0.85643
 H -1.30825 -1.41290 0.94488
 H 1.83607 -0.47656 0.87383
 H -2.55190 -1.09403 -0.05760
 H 2.72643 0.46676 -0.16287
13
bifur_IRC_Distances_noMW_output/new_data/bifur_traj1_Distances point 153
C -1.27164 0.45363 -0.01656
 C 0.87011 0.99824 -0.02748
 C -0.32701 1.15800 -0.41631
 C -1.59536 -0.97304 0.01675
 C 1.85334 0.03072 -0.04055
 F -2.21828 1.06693 0.25887
 F 1.42037 1.88414 0.27547
 H -1.18133 -1.47984 -0.79665
 H 1.75020 -0.61840 -0.85318
 H -1.30941 -1.41511 0.94128
 H 1.83479 -0.47847 0.87936
 H -2.55207 -1.09376 -0.06670
 H 2.72629 0.46696 -0.15429
13
bifur_IRC_Distances_noMW_output/new_data/bifur_traj1_Distances point 154
C -1.27162 0.45374 -0.00766
 C 0.87004 0.99838 -0.03613
 C -0.32795 1.15963 -0.41623
 C -1.59544 -0.97293 0.01007
 C 1.85332 0.03066 -0.03394
 F -2.21740 1.06586 0.29316
 F 1.42089 1.88333 0.24138
 H -1.17928 -1.47620 -0.80450
 H 1.75248 -0.61553 -0.84709
 H -1.31139 -1.41901 0.93430
 H 1.83268 -0.48193 0.88835
 H -2.55243 -1.09320 -0.08246
 H 2.72609 0.46720 -0.13925
13
bifur_IRC_Distances_noMW_output/new_data/bifur_traj1_Distances point 155
C -1.27162 0.45374 -0.00766
 C 0.87004 0.99838 -0.03613
 C -0.32795 1.15963 -0.41623
 C -1.59544 -0.97293 0.01007
 C 1.85332 0.03066 -0.03394
 F -2.21740 1.06586 0.29316
 F 1.42089 1.88333 0.24137
 H -1.17928 -1.47620 -0.80450
 H 1.75248 -0.61553 -0.84709
 H -1.31139 -1.41901 0.93430
 H 1.83268 -0.48193 0.88835
 H -2.55243 -1.09320 -0.08247
 H 2.72609 0.46720 -0.13924
13
bifur_IRC_Distances_noMW_output/new_data/bifur_traj1_Distances point 156
C -1.27131 0.45369 0.02219
 C 0.86944 0.99936 -0.06377
 C -0.33122 1.16521 -0.41097
 C -1.59591 -0.97226 -0.01182
 C 1.85357 0.03004 -0.01267
 F -2.21345 1.06060 0.40361
 F 1.42125 1.88259 0.12820
 H -1.17292 -1.46368 -0.82626
 H 1.76018 -0.60632 -0.82349
 H -1.31788 -1.43179 0.90562
 H 1.82637 -0.49413 0.91163
 H -2.55418 -1.09051 -0.13284
 H 2.72605 0.46720 -0.08944
13
bifur_IRC_Distances_noMW_output/new_data/bifur_traj1_Distances point 157
C -1.27093 0.45332 0.04155
 C 0.86877 1.00042 -0.08072
 C -0.33333 1.16879 -0.40377
 C -1.59638 -0.97157 -0.02570
 C 1.85399 0.02932 0.00058
 F -2.21012 1.05590 0.47183
 F 1.42035 1.88376 0.05534
 H -1.16861 -1.45535 -0.83684
 H 1.76580 -0.60077 -0.80568
 H -1.32259 -1.43977 0.88298
 H 1.82227 -0.50240 0.92160
 H -2.55575 -1.08814 -0.16391
 H 2.72654 0.46648 -0.05726
13
bifur_IRC_Distances_noMW_output/new_data/bifur_traj1_Distances point 158
C -1.27037 0.45265 0.06213
 C 0.86781 1.00188 -0.09806
 C -0.33549 1.17248 -0.39304
 C -1.59703 -0.97063 -0.04031
 C 1.85465 0.02827 0.01440
 F -2.20599 1.04987 0.54169
 F 1.41840 1.88645 -0.02213
 H -1.16326 -1.44634 -0.84533
 H 1.77295 -0.59533 -0.78473
 H -1.32866 -1.44795 0.85576
 H 1.81723 -0.51134 0.92832
 H -2.55776 -1.08509 -0.19602
 H 2.72751 0.46509 -0.02268
13
bifur_IRC_Distances_noMW_output/new_data/bifur_traj1_Distances point 159
C -1.26965 0.45168 0.08262
 C 0.86664 1.00368 -0.11476
 C -0.33747 1.17593 -0.37927
 C -1.59782 -0.96946 -0.05482
 C 1.85552 0.02694 0.02810
 F -2.20133 1.04287 0.60874
 F 1.41543 1.89063 -0.09984
 H -1.15644 -1.43722 -0.85126
 H 1.78200 -0.59048 -0.76200
 H -1.33651 -1.45576 0.82573
 H 1.81077 -0.52030 0.93155
 H -2.56011 -1.08153 -0.22750
 H 2.72898 0.46302 0.01271
13
bifur_IRC_Distances_noMW_output/new_data/bifur_traj1_Distances point 160
C -1.26883 0.45049 0.10197
 C 0.86533 1.00569 -0.13013
 C -0.33913 1.17891 -0.36342
 C -1.59870 -0.96816 -0.06864
 C 1.85655 0.02541 0.04123
 F -2.19651 1.03541 0.66986
 F 1.41165 1.89600 -0.17429
 H -1.14773 -1.42840 -0.85495
 H 1.79322 -0.58646 -0.73914
 H -1.34647 -1.46288 0.79512
 H 1.80238 -0.52872 0.93204
 H -2.56262 -1.07768 -0.25730
 H 2.73083 0.46038 0.04765
13
bifur_IRC_Distances_noMW_output/new_data/bifur_traj1_Distances point 161
C -1.26797 0.44920 0.11941
 C 0.86401 1.00775 -0.14379
 C -0.34035 1.18130 -0.34664
 C -1.59961 -0.96679 -0.08139
 C 1.85765 0.02379 0.05352
 F -2.19188 1.02801 0.72326
 F 1.40744 1.90208 -0.24299
 H -1.13687 -1.42017 -0.85725
 H 1.80672 -0.58333 -0.71779
 H -1.35869 -1.46921 0.76617
 H 1.79174 -0.53623 0.93111
 H -2.56513 -1.07377 -0.28488
 H 2.73293 0.45737 0.08126
13
bifur_IRC_Distances_noMW_output/new_data/bifur_traj1_Distances point 162
C -1.27140 0.45431 -0.03870
 C 0.87120 0.99703 0.18733
 C -0.32238 1.15483 0.43298
 C -1.59574 -0.97259 0.09965
 C 1.85336 0.03029 -0.15414
 F -2.22095 1.07113 -0.58252
 F 1.41987 1.88318 0.37557
 H -1.08295 -1.47432 0.80638
 H 1.85339 -0.62779 0.56409
 H -1.41041 -1.41849 -0.77936
 H 1.73003 -0.46920 -1.05383
 H -2.55111 -1.09465 0.35568
 H 2.72710 0.46627 -0.21312
13
bifur_IRC_Distances_noMW_output/new_data/bifur_traj1_Distances point 163
C -1.27114 0.45428 -0.05296
 C 0.87035 0.99763 0.20099
 C -0.32417 1.15650 0.41924
 C -1.59633 -0.97212 0.10520
 C 1.85416 0.02963 -0.16116
 F -2.21804 1.06915 -0.62229
 F 1.41789 1.88430 0.43600
 H -1.06965 -1.46900 0.80354
 H 1.86888 -0.62618 0.55053
 H -1.42426 -1.42348 -0.76307
 H 1.71695 -0.47285 -1.05115
 H -2.55288 -1.09326 0.37206
 H 2.72825 0.46542 -0.23693
13
bifur_IRC_Distances_noMW_output/new_data/bifur_traj1_Distances point 164
C -1.27081 0.45421 -0.06560
 C 0.86949 0.99821 0.21284
 C -0.32567 1.15790 0.40636
 C -1.59694 -0.97165 0.10951
 C 1.85498 0.02896 -0.16664
 F -2.21515 1.06729 -0.65637
 F 1.41562 1.88557 0.48856
 H -1.05525 -1.46398 0.80169
 H 1.88554 -0.62496 0.54133
 H -1.43934 -1.42811 -0.75098
 H 1.70262 -0.47601 -1.04897
 H -2.55464 -1.09190 0.38595
 H 2.72954 0.46448 -0.25767
13
bifur_IRC_Distances_noMW_output/new_data/bifur_traj1_Distances point 165
C -1.27044 0.45413 -0.07673
 C 0.86865 0.99876 0.22311
 C -0.32690 1.15906 0.39467
 C -1.59754 -0.97119 0.11278
 C 1.85577 0.02831 -0.17084
 F -2.21237 1.06559 -0.68560
 F 1.41324 1.88689 0.53394
 H -1.04024 -1.45927 0.80092
 H 1.90278 -0.62405 0.53587
 H -1.45508 -1.43239 -0.74267
 H 1.68758 -0.47873 -1.04758
 H -2.55633 -1.09061 0.39770
 H 2.73086 0.46350 -0.27559
13
bifur_IRC_Distances_noMW_output/new_data/bifur_traj1_Distances point 166
C -1.27044 0.45413 -0.07673
 C 0.86865 0.99876 0.22311
 C -0.32690 1.15906 0.39467
 C -1.59754 -0.97119 0.11278
 C 1.85577 0.02831 -0.17084
 F -2.21237 1.06558 -0.68560
 F 1.41324 1.88689 0.53394
 H -1.04024 -1.45927 0.80092
 H 1.90278 -0.62405 0.53587
 H -1.45508 -1.43239 -0.74267
 H 1.68758 -0.47873 -1.04758
 H -2.55633 -1.09061 0.39770
 H 2.73086 0.46350 -0.27559
13
bifur_IRC_Distances_noMW_output/new_data/bifur_traj1_Distances point 167
C -1.26969 0.45396 -0.09510
 C 0.86713 0.99970 0.23976
 C -0.32873 1.16085 0.37523
 C -1.59866 -0.97035 0.11708
 C 1.85723 0.02714 -0.17643
 F -2.20732 1.06267 -0.73254
 F 1.40859 1.88941 0.60670
 H -1.01034 -1.45082 0.80197
 H 1.93685 -0.62283 0.53291
 H -1.48645 -1.43999 -0.73449
 H 1.65737 -0.48307 -1.04703
 H -2.55940 -1.08828 0.41617
 H 2.73343 0.46161 -0.30421
13
bifur_IRC_Distances_noMW_output/new_data/bifur_traj1_Distances point 168
C -1.26932 0.45388 -0.10264
 C 0.86647 1.00011 0.24651
 C -0.32940 1.16155 0.36735
 C -1.59915 -0.96997 0.11845
 C 1.85786 0.02662 -0.17825
 F -2.20511 1.06144 -0.75148
 F 1.40643 1.89056 0.63576
 H -0.99617 -1.44710 0.80332
 H 1.95289 -0.62242 0.53392
 H -1.50132 -1.44333 -0.73322
 H 1.64296 -0.48480 -1.04758
 H -2.56075 -1.08726 0.42342
 H 2.73461 0.46072 -0.31556
13
bifur_IRC_Distances_noMW_output/new_data/bifur_traj1_Distances point 169
C -1.26898 0.45380 -0.10927
 C 0.86586 1.00047 0.25242
 C -0.32996 1.16213 0.36052
 C -1.59960 -0.96963 0.11947
 C 1.85844 0.02615 -0.17963
 F -2.20309 1.06035 -0.76803
 F 1.40443 1.89162 0.66093
 H -0.98281 -1.44369 0.80497
 H 1.96796 -0.62210 0.53583
 H -1.51532 -1.44637 -0.73310
 H 1.62933 -0.48630 -1.04845
 H -2.56196 -1.08633 0.42966
 H 2.73569 0.45989 -0.32533
13
bifur_IRC_Distances_noMW_output/new_data/bifur_traj1_Distances point 170
C -1.26865 0.45373 -0.11510
 C 0.86531 1.00080 0.25761
 C -0.33042 1.16264 0.35462
 C -1.60000 -0.96931 0.12024
 C 1.85895 0.02572 -0.18068
 F -2.20127 1.05938 -0.78253
 F 1.40260 1.89259 0.68277
 H -0.97038 -1.44060 0.80676
 H 1.98195 -0.62184 0.53826
 H -1.52835 -1.44913 -0.73372
 H 1.61663 -0.48761 -1.04952
 H -2.56306 -1.08548 0.43503
 H 2.73669 0.45913 -0.33375
13
bifur_IRC_Distances_noMW_output/new_data/bifur_traj1_Distances point 171
C -1.26835 0.45367 -0.12021
 C 0.86483 1.00109 0.26214
 C -0.33080 1.16307 0.34954
 C -1.60037 -0.96903 0.12081
 C 1.85941 0.02533 -0.18148
 F -2.19965 1.05851 -0.79520
 F 1.40095 1.89348 0.70170
 H -0.95898 -1.43782 0.80858
 H 1.99475 -0.62164 0.54094
 H -1.54029 -1.45162 -0.73480
 H 1.60495 -0.48874 -1.05068
 H -2.56404 -1.08471 0.43965
 H 2.73758 0.45842 -0.34099
13
bifur_IRC_Distances_noMW_output/new_data/bifur_traj1_Distances point 172
C -1.26809 0.45361 -0.12463
 C 0.86440 1.00134 0.26605
 C -0.33111 1.16344 0.34522
 C -1.60068 -0.96878 0.12123
 C 1.85981 0.02499 -0.18209
 F -2.19821 1.05776 -0.80617
 F 1.39948 1.89427 0.71793
 H -0.94874 -1.43536 0.81034
 H 2.00623 -0.62148 0.54365
 H -1.55102 -1.45382 -0.73612
 H 1.59444 -0.48972 -1.05185
 H -2.56489 -1.08403 0.44360
 H 2.73838 0.45779 -0.34716
13
bifur_IRC_Distances_noMW_output/new_data/bifur_traj1_Distances point 173
C -1.26785 0.45356 -0.12839
 C 0.86403 1.00156 0.26938
 C -0.33136 1.16374 0.34160
 C -1.60096 -0.96857 0.12155
 C 1.86015 0.02469 -0.18254
 F -2.19698 1.05711 -0.81549
 F 1.39820 1.89495 0.73161
 H -0.93977 -1.43322 0.81196
 H 2.01627 -0.62136 0.54622
 H -1.56040 -1.45573 -0.73750
 H 1.58523 -0.49054 -1.05296
 H -2.56563 -1.08344 0.44690
 H 2.73906 0.45724 -0.35233
13
bifur_IRC_Distances_noMW_output/new_data/bifur_traj1_Distances point 174
C -1.26765 0.45351 -0.13153
 C 0.86372 1.00175 0.27215
 C -0.33156 1.16400 0.33863
 C -1.60119 -0.96839 0.12177
 C 1.86044 0.02444 -0.18287
 F -2.19595 1.05657 -0.82325
 F 1.39713 1.89554 0.74292
 H -0.93212 -1.43142 0.81339
 H 2.02482 -0.62126 0.54854
 H -1.56840 -1.45734 -0.73883
 H 1.57736 -0.49122 -1.05396
 H -2.56624 -1.08295 0.44962
 H 2.73964 0.45677 -0.35657
13
bifur_IRC_Distances_noMW_output/new_data/bifur_traj1_Distances point 175
C -1.26748 0.45348 -0.13411
 C 0.86347 1.00190 0.27442
 C -0.33171 1.16420 0.33621
 C -1.60138 -0.96824 0.12194
 C 1.86067 0.02424 -0.18312
 F -2.19509 1.05611 -0.82964
 F 1.39623 1.89603 0.75218
 H -0.92570 -1.42992 0.81463
 H 2.03198 -0.62118 0.55056
 H -1.57512 -1.45869 -0.74005
 H 1.57075 -0.49178 -1.05483
 H -2.56675 -1.08253 0.45184
 H 2.74012 0.45638 -0.36003
13
bifur_IRC_Distances_noMW_output/new_data/bifur_traj1_Distances point 176
C -1.26734 0.45344 -0.13621
 C 0.86326 1.00203 0.27628
 C -0.33184 1.16437 0.33425
 C -1.60153 -0.96811 0.12206
 C 1.86086 0.02406 -0.18331
 F -2.19438 1.05574 -0.83487
 F 1.39549 1.89643 0.75973
 H -0.92038 -1.42868 0.81567
 H 2.03793 -0.62112 0.55229
 H -1.58069 -1.45980 -0.74111
 H 1.56526 -0.49223 -1.05558
 H -2.56717 -1.08219 0.45364
 H 2.74052 0.45605 -0.36284
13
bifur_IRC_Distances_noMW_output/new_data/bifur_traj1_Distances point 177
C -1.26734 0.45344 -0.13621
 C 0.86326 1.00203 0.27628
 C -0.33184 1.16437 0.33425
 C -1.60153 -0.96811 0.12206
 C 1.86086 0.02406 -0.18331
 F -2.19438 1.05574 -0.83487
 F 1.39549 1.89643 0.75973
 H -0.92038 -1.42868 0.81567
 H 2.03793 -0.62112 0.55229
 H -1.58069 -1.45980 -0.74111
 H 1.56526 -0.49223 -1.05558
 H -2.56717 -1.08219 0.45364
 H 2.74052 0.45605 -0.36284
13
bifur_IRC_Distances_noMW_output/new_data/bifur_traj1_Distances point 178
C -1.26713 0.45340 -0.13933
 C 0.86295 1.00222 0.27903
 C -0.33202 1.16461 0.33140
 C -1.60176 -0.96792 0.12221
 C 1.86115 0.02381 -0.18355
 F -2.19333 1.05519 -0.84258
 F 1.39439 1.89704 0.77080
 H -0.91239 -1.42683 0.81727
 H 2.04683 -0.62104 0.55496
 H -1.58904 -1.46146 -0.74281
 H 1.55703 -0.49290 -1.05673
 H -2.56779 -1.08167 0.45627
 H 2.74110 0.45555 -0.36693
13
bifur_IRC_Distances_noMW_output/new_data/bifur_traj1_Distances point 179
C -1.26705 0.45338 -0.14047
 C 0.86283 1.00229 0.28003
 C -0.33208 1.16470 0.33036
 C -1.60185 -0.96786 0.12226
 C 1.86125 0.02371 -0.18364
 F -2.19294 1.05499 -0.84541
 F 1.39398 1.89727 0.77483
 H -0.90943 -1.42614 0.81787
 H 2.05013 -0.62102 0.55597
 H -1.59213 -1.46207 -0.74346
 H 1.55398 -0.49314 -1.05716
 H -2.56801 -1.08148 0.45723
 H 2.74132 0.45537 -0.36842
13
bifur_IRC_Distances_noMW_output/new_data/bifur_traj1_Distances point 180
C -1.26699 0.45336 -0.14142
 C 0.86274 1.00235 0.28087
 C -0.33213 1.16478 0.32950
 C -1.60192 -0.96780 0.12230
 C 1.86134 0.02363 -0.18370
 F -2.19262 1.05482 -0.84777
 F 1.39364 1.89746 0.77820
 H -0.90695 -1.42557 0.81838
 H 2.05290 -0.62099 0.55683
 H -1.59473 -1.46258 -0.74402
 H 1.55141 -0.49335 -1.05753
 H -2.56820 -1.08133 0.45802
 H 2.74150 0.45522 -0.36965
13
bifur_IRC_Distances_noMW_output/new_data/bifur_traj1_Distances point 181
C -1.26693 0.45335 -0.14224
 C 0.86266 1.00240 0.28160
 C -0.33218 1.16484 0.32876
 C -1.60198 -0.96775 0.12233
 C 1.86142 0.02356 -0.18375
 F -2.19234 1.05467 -0.84981
 F 1.39335 1.89762 0.78110
 H -0.90478 -1.42507 0.81882
 H 2.05531 -0.62097 0.55758
 H -1.59699 -1.46303 -0.74452
 H 1.54918 -0.49352 -1.05786
 H -2.56837 -1.08119 0.45871
 H 2.74166 0.45508 -0.37072
13
bifur_IRC_Distances_noMW_output/new_data/bifur_traj1_Distances point 182
C -1.26688 0.45334 -0.14298
 C 0.86258 1.00244 0.28225
 C -0.33222 1.16490 0.32810
 C -1.60203 -0.96770 0.12236
 C 1.86148 0.02350 -0.18380
 F -2.19209 1.05454 -0.85163
 F 1.39308 1.89777 0.78369
 H -0.90284 -1.42463 0.81922
 H 2.05747 -0.62096 0.55826
 H -1.59902 -1.46343 -0.74496
 H 1.54718 -0.49368 -1.05815
 H -2.56851 -1.08106 0.45932
 H 2.74180 0.45496 -0.37167
13
bifur_IRC_Distances_noMW_output/new_data/bifur_traj1_Distances point 183
C -1.26683 0.45333 -0.14363
 C 0.86252 1.00248 0.28282
 C -0.33225 1.16495 0.32752
 C -1.60208 -0.96766 0.12238
 C 1.86154 0.02345 -0.18384
 F -2.19187 1.05442 -0.85325
 F 1.39285 1.89790 0.78598
 H -0.90112 -1.42423 0.81958
 H 2.05939 -0.62094 0.55886
 H -1.60082 -1.46378 -0.74537
 H 1.54539 -0.49382 -1.05841
 H -2.56864 -1.08095 0.45986
 H 2.74192 0.45486 -0.37250
13
bifur_IRC_Distances_noMW_output/new_data/bifur_traj1_Distances point 184
C -1.26679 0.45332 -0.14416
 C 0.86246 1.00252 0.28329
 C -0.33228 1.16499 0.32704
 C -1.60212 -0.96763 0.12240
 C 1.86159 0.02340 -0.18387
 F -2.19169 1.05432 -0.85458
 F 1.39265 1.89801 0.78787
 H -0.89969 -1.42391 0.81987
 H 2.06097 -0.62093 0.55937
 H -1.60231 -1.46407 -0.74570
 H 1.54392 -0.49393 -1.05863
 H -2.56875 -1.08086 0.46031
 H 2.74203 0.45477 -0.37319
13
bifur_IRC_Distances_noMW_output/new_data/bifur_traj1_Distances point 185
C -1.26677 0.45332 -0.14453
 C 0.86243 1.00254 0.28361
 C -0.33230 1.16502 0.32671
 C -1.60215 -0.96761 0.12241
 C 1.86162 0.02337 -0.18389
 F -2.19156 1.05426 -0.85549
 F 1.39252 1.89808 0.78915
 H -0.89872 -1.42368 0.82008
 H 2.06206 -0.62092 0.55971
 H -1.60332 -1.46427 -0.74594
 H 1.54292 -0.49401 -1.05878
 H -2.56882 -1.08080 0.46061
 H 2.74209 0.45471 -0.37366
13
bifur_IRC_Distances_noMW_output/new_data/bifur_traj1_Distances point 186
C -1.26676 0.45331 -0.14466
 C 0.86241 1.00255 0.28373
 C -0.33230 1.16503 0.32660
 C -1.60216 -0.96760 0.12241
 C 1.86164 0.02336 -0.18390
 F -2.19152 1.05423 -0.85581
 F 1.39248 1.89811 0.78960
 H -0.89838 -1.42360 0.82015
 H 2.06244 -0.62092 0.55983
 H -1.60368 -1.46434 -0.74602
 H 1.54256 -0.49403 -1.05883
 H -2.56885 -1.08078 0.46072
 H 2.74212 0.45469 -0.37383
13
bifur_IRC_Distances_noMW_output/new_data/bifur_traj1_Distances point 187
C -1.26677 0.45332 -0.14449
 C 0.86243 1.00254 0.28358
 C -0.33230 1.16501 0.32675
 C -1.60215 -0.96761 0.12241
 C 1.86162 0.02338 -0.18389
 F -2.19157 1.05426 -0.85540
 F 1.39254 1.89808 0.78902
 H -0.89882 -1.42371 0.82005
 H 2.06195 -0.62092 0.55968
 H -1.60322 -1.46425 -0.74591
 H 1.54302 -0.49400 -1.05877
 H -2.56881 -1.08081 0.46058
 H 2.74209 0.45471 -0.37361
13
bifur_IRC_Distances_noMW_output/new_data/bifur_traj1_Distances point 188
C -1.26677 0.45332 -0.14449
 C 0.86243 1.00254 0.28358
 C -0.33230 1.16501 0.32675
 C -1.60215 -0.96761 0.12241
 C 1.86162 0.02338 -0.18389
 F -2.19157 1.05426 -0.85540
 F 1.39254 1.89808 0.78902
 H -0.89882 -1.42371 0.82005
 H 2.06195 -0.62092 0.55968
 H -1.60322 -1.46425 -0.74591
 H 1.54302 -0.49400 -1.05877
 H -2.56881 -1.08081 0.46058
 H 2.74209 0.45471 -0.37361
13
bifur_IRC_Distances_noMW_output/new_data/bifur_traj1_Distances point 189
C -1.26687 0.45334 -0.14311
 C 0.86257 1.00245 0.28236
 C -0.33222 1.16491 0.32798
 C -1.60204 -0.96769 0.12236
 C 1.86149 0.02349 -0.18381
 F -2.19204 1.05451 -0.85197
 F 1.39303 1.89780 0.78417
 H -0.90249 -1.42455 0.81929
 H 2.05787 -0.62095 0.55838
 H -1.59939 -1.46350 -0.74505
 H 1.54681 -0.49371 -1.05821
 H -2.56854 -1.08104 0.45943
 H 2.74182 0.45494 -0.37184
13
bifur_IRC_Distances_noMW_output/new_data/bifur_traj1_Distances point 190
C -1.26696 0.45336 -0.14184
 C 0.86270 1.00237 0.28125
 C -0.33216 1.16481 0.32912
 C -1.60195 -0.96777 0.12232
 C 1.86138 0.02360 -0.18373
 F -2.19248 1.05474 -0.84883
 F 1.39349 1.89754 0.77970
 H -0.90583 -1.42531 0.81861
 H 2.05415 -0.62098 0.55721
 H -1.59590 -1.46281 -0.74428
 H 1.55026 -0.49344 -1.05770
 H -2.56829 -1.08125 0.45838
 H 2.74158 0.45515 -0.37021
13
bifur_IRC_Distances_noMW_output/new_data/bifur_traj1_Distances point 191
C -1.26707 0.45338 -0.14020
 C 0.86286 1.00227 0.27980
 C -0.33207 1.16468 0.33060
 C -1.60183 -0.96787 0.12225
 C 1.86123 0.02374 -0.18362
 F -2.19303 1.05503 -0.84474
 F 1.39408 1.89721 0.77388
 H -0.91013 -1.42630 0.81773
 H 2.04935 -0.62102 0.55573
 H -1.59140 -1.46192 -0.74331
 H 1.55470 -0.49309 -1.05706
 H -2.56796 -1.08153 0.45700
 H 2.74127 0.45541 -0.36807
13
bifur_IRC_Distances_noMW_output/new_data/bifur_traj1_Distances point 192
C -1.26720 0.45341 -0.13827
 C 0.86305 1.00215 0.27810
 C -0.33196 1.16453 0.33236
 C -1.60168 -0.96799 0.12216
 C 1.86105 0.02389 -0.18348
 F -2.19369 1.05538 -0.83996
 F 1.39476 1.89683 0.76704
 H -0.91512 -1.42746 0.81672
 H 2.04379 -0.62107 0.55404
 H -1.58618 -1.46089 -0.74222
 H 1.55984 -0.49267 -1.05633
 H -2.56758 -1.08185 0.45538
 H 2.74090 0.45572 -0.36555
13
bifur_IRC_Distances_noMW_output/new_data/bifur_traj1_Distances point 193
C -1.26734 0.45344 -0.13628
 C 0.86325 1.00203 0.27634
 C -0.33184 1.16437 0.33419
 C -1.60154 -0.96811 0.12206
 C 1.86087 0.02406 -0.18332
 F -2.19436 1.05573 -0.83503
 F 1.39547 1.89645 0.75997
 H -0.92020 -1.42864 0.81571
 H 2.03812 -0.62112 0.55235
 H -1.58087 -1.45983 -0.74115
 H 1.56509 -0.49225 -1.05560
 H -2.56718 -1.08218 0.45370
 H 2.74053 0.45604 -0.36293
13
bifur_IRC_Distances_noMW_output/new_data/bifur_traj1_Distances point 194
C -1.26745 0.45347 -0.13450
 C 0.86343 1.00193 0.27477
 C -0.33174 1.16423 0.33584
 C -1.60140 -0.96821 0.12196
 C 1.86071 0.02420 -0.18316
 F -2.19495 1.05604 -0.83063
 F 1.39609 1.89610 0.75361
 H -0.92470 -1.42968 0.81482
 H 2.03310 -0.62117 0.55088
 H -1.57616 -1.45890 -0.74024
 H 1.56972 -0.49186 -1.05497
 H -2.56683 -1.08247 0.45218
 H 2.74020 0.45631 -0.36056
13
bifur_IRC_Distances_noMW_output/new_data/bifur_traj1_Distances point 195
C -1.26755 0.45349 -0.13309
 C 0.86357 1.00184 0.27353
 C -0.33165 1.16412 0.33716
 C -1.60130 -0.96830 0.12188
 C 1.86058 0.02432 -0.18303
 F -2.19542 1.05629 -0.82713
 F 1.39658 1.89583 0.74855
 H -0.92824 -1.43051 0.81414
 H 2.02916 -0.62121 0.54975
 H -1.57247 -1.45816 -0.73956
 H 1.57336 -0.49156 -1.05448
 H -2.56655 -1.08269 0.45097
 H 2.73993 0.45653 -0.35868
13
bifur_IRC_Distances_noMW_output/new_data/bifur_traj1_Distances point 196
C -1.26761 0.45350 -0.13210
 C 0.86367 1.00178 0.27266
 C -0.33159 1.16404 0.33808
 C -1.60123 -0.96835 0.12181
 C 1.86049 0.02440 -0.18293
 F -2.19575 1.05647 -0.82468
 F 1.39693 1.89565 0.74500
 H -0.93069 -1.43109 0.81366
 H 2.02641 -0.62124 0.54898
 H -1.56990 -1.45764 -0.73910
 H 1.57589 -0.49135 -1.05415
 H -2.56636 -1.08285 0.45012
 H 2.73975 0.45668 -0.35735
13
bifur_IRC_Distances_noMW_output/new_data/bifur_traj1_Distances point 197
C -1.26765 0.45351 -0.13159
 C 0.86372 1.00175 0.27220
 C -0.33156 1.16400 0.33857
 C -1.60119 -0.96838 0.12178
 C 1.86044 0.02444 -0.18288
 F -2.19593 1.05656 -0.82340
 F 1.39711 1.89555 0.74314
 H -0.93197 -1.43139 0.81342
 H 2.02498 -0.62126 0.54858
 H -1.56856 -1.45737 -0.73886
 H 1.57721 -0.49123 -1.05398
 H -2.56625 -1.08294 0.44967
 H 2.73965 0.45676 -0.35665
13
bifur_IRC_Distances_noMW_output/new_data/bifur_traj1_Distances point 198
C -1.26764 0.45351 -0.13164
 C 0.86371 1.00175 0.27225
 C -0.33156 1.16401 0.33852
 C -1.60119 -0.96838 0.12178
 C 1.86045 0.02443 -0.18289
 F -2.19591 1.05655 -0.82354
 F 1.39709 1.89556 0.74334
 H -0.93183 -1.43135 0.81345
 H 2.02514 -0.62125 0.54863
 H -1.56871 -1.45740 -0.73889
 H 1.57706 -0.49125 -1.05400
 H -2.56627 -1.08293 0.44972
 H 2.73966 0.45675 -0.35673
13
bifur_IRC_Distances_noMW_output/new_data/bifur_traj1_Distances point 199
C -1.26764 0.45351 -0.13164
 C 0.86371 1.00175 0.27225
 C -0.33156 1.16401 0.33852
 C -1.60119 -0.96838 0.12178
 C 1.86045 0.02443 -0.18289
 F -2.19591 1.05655 -0.82354
 F 1.39709 1.89556 0.74334
 H -0.93183 -1.43135 0.81345
 H 2.02514 -0.62125 0.54862
 H -1.56870 -1.45740 -0.73889
 H 1.57706 -0.49125 -1.05400
 H -2.56627 -1.08293 0.44972
 H 2.73966 0.45675 -0.35673
13
bifur_IRC_Distances_noMW_output/new_data/bifur_traj1_Distances point 200
C -1.26748 0.45348 -0.13412
 C 0.86347 1.00190 0.27444
 C -0.33172 1.16420 0.33620
 C -1.60138 -0.96823 0.12194
 C 1.86067 0.02423 -0.18313
 F -2.19508 1.05611 -0.82968
 F 1.39622 1.89603 0.75224
 H -0.92566 -1.42991 0.81463
 H 2.03203 -0.62118 0.55057
 H -1.57516 -1.45870 -0.74006
 H 1.57071 -0.49178 -1.05484
 H -2.56675 -1.08253 0.45185
 H 2.74012 0.45637 -0.36005
13
bifur_IRC_Distances_noMW_output/new_data/bifur_traj1_Distances point 201
C -1.26730 0.45344 -0.13681
 C 0.86320 1.00207 0.27681
 C -0.33187 1.16442 0.33371
 C -1.60157 -0.96808 0.12209
 C 1.86092 0.02401 -0.18336
 F -2.19418 1.05564 -0.83634
 F 1.39528 1.89655 0.76184
 H -0.91887 -1.42833 0.81597
 H 2.03961 -0.62111 0.55279
 H -1.58227 -1.46011 -0.74143
 H 1.56371 -0.49236 -1.05579
 H -2.56729 -1.08209 0.45414
 H 2.74063 0.45595 -0.36362
13
bifur_IRC_Distances_noMW_output/new_data/bifur_traj1_Distances point 202
C -1.26705 0.45338 -0.14041
 C 0.86284 1.00229 0.27999
 C -0.33208 1.16470 0.33041
 C -1.60184 -0.96786 0.12226
 C 1.86125 0.02372 -0.18363
 F -2.19296 1.05500 -0.84528
 F 1.39400 1.89726 0.77465
 H -0.90957 -1.42617 0.81784
 H 2.04998 -0.62102 0.55592
 H -1.59199 -1.46204 -0.74343
 H 1.55412 -0.49313 -1.05714
 H -2.56800 -1.08149 0.45719
 H 2.74131 0.45538 -0.36835
13
bifur_IRC_Distances_noMW_output/new_data/bifur_traj1_Distances point 203
C -1.26676 0.45331 -0.14470
 C 0.86241 1.00255 0.28376
 C -0.33231 1.16503 0.32656
 C -1.60216 -0.96760 0.12242
 C 1.86164 0.02336 -0.18390
 F -2.19150 1.05422 -0.85591
 F 1.39246 1.89812 0.78975
 H -0.89827 -1.42358 0.82017
 H 2.06256 -0.62092 0.55987
 H -1.60379 -1.46436 -0.74604
 H 1.54245 -0.49404 -1.05885
 H -2.56886 -1.08077 0.46075
 H 2.74213 0.45468 -0.37388
13
bifur_IRC_Distances_noMW_output/new_data/bifur_traj1_Distances point 204
C -1.26642 0.45324 -0.14933
 C 0.86194 1.00284 0.28785
 C -0.33254 1.16538 0.32248
 C -1.60251 -0.96731 0.12253
 C 1.86206 0.02296 -0.18412
 F -2.18991 1.05338 -0.86743
 F 1.39078 1.89907 0.80595
 H -0.88575 -1.42073 0.82281
 H 2.07649 -0.62083 0.56441
 H -1.61688 -1.46692 -0.74914
 H 1.52950 -0.49502 -1.06081
 H -2.56978 -1.07998 0.46455
 H 2.74302 0.45390 -0.37975
13
bifur_IRC_Distances_noMW_output/new_data/bifur_traj1_Distances point 205
C -1.26608 0.45315 -0.15403
 C 0.86147 1.00315 0.29198
 C -0.33275 1.16574 0.31845
 C -1.60286 -0.96701 0.12259
 C 1.86249 0.02256 -0.18428
 F -2.18829 1.05251 -0.87910
 F 1.38905 1.90006 0.82222
 H -0.87277 -1.41779 0.82561
 H 2.09090 -0.62075 0.56925
 H -1.63043 -1.46956 -0.75252
 H 1.51607 -0.49600 -1.06290
 H -2.57072 -1.07915 0.46833
 H 2.74392 0.45309 -0.38559
13
bifur_IRC_Distances_noMW_output/new_data/bifur_traj1_Distances point 206
C -1.26574 0.45307 -0.15855
 C 0.86101 1.00344 0.29596
 C -0.33294 1.16608 0.31464
 C -1.60320 -0.96672 0.12260
 C 1.86289 0.02216 -0.18437
 F -2.18672 1.05166 -0.89037
 F 1.38738 1.90105 0.83776
 H -0.85999 -1.41492 0.82840
 H 2.10508 -0.62068 0.57413
 H -1.64377 -1.47214 -0.75602
 H 1.50282 -0.49694 -1.06501
 H -2.57162 -1.07834 0.47191
 H 2.74480 0.45229 -0.39110
13
bifur_IRC_Distances_noMW_output/new_data/bifur_traj1_Distances point 207
C -1.26542 0.45299 -0.16274
 C 0.86059 1.00373 0.29964
 C -0.33310 1.16639 0.31119
 C -1.60351 -0.96645 0.12257
 C 1.86327 0.02179 -0.18439
 F -2.18525 1.05085 -0.90084
 F 1.38581 1.90198 0.85207
 H -0.84790 -1.41222 0.83108
 H 2.11847 -0.62063 0.57884
 H -1.65639 -1.47457 -0.75944
 H 1.49027 -0.49781 -1.06705
 H -2.57245 -1.07758 0.47518
 H 2.74562 0.45153 -0.39611
13
bifur_IRC_Distances_noMW_output/new_data/bifur_traj1_Distances point 208
C -1.26513 0.45292 -0.16652
 C 0.86020 1.00398 0.30296
 C -0.33324 1.16666 0.30813
 C -1.60379 -0.96620 0.12251
 C 1.86360 0.02145 -0.18438
 F -2.18393 1.05012 -0.91028
 F 1.38440 1.90284 0.86487
 H -0.83683 -1.40976 0.83356
 H 2.13073 -0.62060 0.58321
 H -1.66793 -1.47678 -0.76266
 H 1.47878 -0.49858 -1.06894
 H -2.57320 -1.07688 0.47808
 H 2.74635 0.45083 -0.40055
13
bifur_IRC_Distances_noMW_output/new_data/bifur_traj1_Distances point 209
C -1.26487 0.45285 -0.16983
 C 0.85987 1.00421 0.30587
 C -0.33334 1.16690 0.30550
 C -1.60404 -0.96599 0.12243
 C 1.86389 0.02114 -0.18433
 F -2.18277 1.04947 -0.91856
 F 1.38316 1.90361 0.87602
 H -0.82700 -1.40758 0.83577
 H 2.14160 -0.62058 0.58714
 H -1.67819 -1.47874 -0.76559
 H 1.46855 -0.49925 -1.07063
 H -2.57385 -1.07626 0.48059
 H 2.74699 0.45021 -0.40438
13
bifur_IRC_Distances_noMW_output/new_data/bifur_traj1_Distances point 210
C -1.26487 0.45285 -0.16983
 C 0.85987 1.00421 0.30587
 C -0.33334 1.16690 0.30550
 C -1.60404 -0.96599 0.12243
 C 1.86389 0.02114 -0.18433
 F -2.18277 1.04947 -0.91856
 F 1.38316 1.90361 0.87602
 H -0.82700 -1.40758 0.83577
 H 2.14160 -0.62058 0.58714
 H -1.67819 -1.47874 -0.76559
 H 1.46855 -0.49925 -1.07063
 H -2.57385 -1.07626 0.48059
 H 2.74699 0.45021 -0.40438
13
bifur_IRC_Distances_noMW_output/new_data/bifur_traj1_Distances point 211
C -1.26446 0.45275 -0.17494
 C 0.85936 1.00457 0.31036
 C -0.33349 1.16727 0.30152
 C -1.60442 -0.96564 0.12227
 C 1.86433 0.02067 -0.18421
 F -2.18097 1.04845 -0.93138
 F 1.38124 1.90482 0.89312
 H -0.81157 -1.40418 0.83927
 H 2.15866 -0.62056 0.59338
 H -1.69429 -1.48181 -0.77029
 H 1.45248 -0.50028 -1.07332
 H -2.57485 -1.07529 0.48441
 H 2.74797 0.44923 -0.41019
13
bifur_IRC_Distances_noMW_output/new_data/bifur_traj1_Distances point 212
C -1.26432 0.45271 -0.17672
 C 0.85918 1.00470 0.31192
 C -0.33354 1.16740 0.30016
 C -1.60455 -0.96552 0.12220
 C 1.86449 0.02050 -0.18415
 F -2.18035 1.04809 -0.93584
 F 1.38057 1.90525 0.89904
 H -0.80613 -1.40298 0.84050
 H 2.16466 -0.62056 0.59559
 H -1.69995 -1.48288 -0.77197
 H 1.44682 -0.50064 -1.07427
 H -2.57519 -1.07494 0.48572
 H 2.74832 0.44888 -0.41218
13
bifur_IRC_Distances_noMW_output/new_data/bifur_traj1_Distances point 213
C -1.26422 0.45268 -0.17800
 C 0.85905 1.00479 0.31305
 C -0.33357 1.16749 0.29919
 C -1.60465 -0.96543 0.12215
 C 1.86459 0.02038 -0.18410
 F -2.17990 1.04783 -0.93906
 F 1.38009 1.90556 0.90329
 H -0.80219 -1.40212 0.84140
 H 2.16901 -0.62056 0.59720
 H -1.70405 -1.48366 -0.77319
 H 1.44271 -0.50089 -1.07496
 H -2.57544 -1.07470 0.48665
 H 2.74856 0.44863 -0.41360
13
bifur_IRC_Distances_noMW_output/new_data/bifur_traj1_Distances point 214
C -1.26415 0.45266 -0.17886
 C 0.85897 1.00485 0.31380
 C -0.33359 1.16755 0.29854
 C -1.60471 -0.96538 0.12211
 C 1.86467 0.02030 -0.18407
 F -2.17960 1.04766 -0.94121
 F 1.37977 1.90577 0.90613
 H -0.79955 -1.40154 0.84200
 H 2.17193 -0.62056 0.59828
 H -1.70681 -1.48419 -0.77402
 H 1.43995 -0.50106 -1.07543
 H -2.57560 -1.07453 0.48728
 H 2.74873 0.44846 -0.41455
13
bifur_IRC_Distances_noMW_output/new_data/bifur_traj1_Distances point 215
C -1.26411 0.45265 -0.17936
 C 0.85892 1.00489 0.31424
 C -0.33360 1.16759 0.29816
 C -1.60475 -0.96534 0.12209
 C 1.86471 0.02026 -0.18405
 F -2.17942 1.04755 -0.94247
 F 1.37958 1.90589 0.90779
 H -0.79800 -1.40120 0.84235
 H 2.17364 -0.62056 0.59891
 H -1.70842 -1.48449 -0.77450
 H 1.43834 -0.50116 -1.07570
 H -2.57570 -1.07443 0.48764
 H 2.74882 0.44836 -0.41510
13
bifur_IRC_Distances_noMW_output/new_data/bifur_traj1_Distances point 216
C -1.26409 0.45264 -0.17955
 C 0.85890 1.00490 0.31440
 C -0.33361 1.16760 0.29802
 C -1.60476 -0.96533 0.12208
 C 1.86473 0.02024 -0.18404
 F -2.17936 1.04751 -0.94294
 F 1.37951 1.90594 0.90841
 H -0.79742 -1.40107 0.84248
 H 2.17428 -0.62056 0.59915
 H -1.70903 -1.48461 -0.77468
 H 1.43773 -0.50120 -1.07580
 H -2.57574 -1.07439 0.48778
 H 2.74886 0.44832 -0.41530
13
bifur_IRC_Distances_noMW_output/new_data/bifur_traj1_Distances point 217
C -1.26410 0.45265 -0.17946
 C 0.85891 1.00490 0.31433
 C -0.33361 1.16760 0.29808
 C -1.60475 -0.96533 0.12208
 C 1.86472 0.02025 -0.18404
 F -2.17938 1.04753 -0.94273
 F 1.37954 1.90592 0.90813
 H -0.79768 -1.40113 0.84243
 H 2.17399 -0.62056 0.59904
 H -1.70876 -1.48456 -0.77460
 H 1.43800 -0.50118 -1.07576
 H -2.57572 -1.07441 0.48772
 H 2.74884 0.44834 -0.41521
13
bifur_IRC_Distances_noMW_output/new_data/bifur_traj1_Distances point 218
C -1.26412 0.45265 -0.17918
 C 0.85894 1.00488 0.31408
 C -0.33360 1.16758 0.29830
 C -1.60473 -0.96535 0.12209
 C 1.86469 0.02027 -0.18406
 F -2.17948 1.04759 -0.94202
 F 1.37964 1.90585 0.90720
 H -0.79855 -1.40132 0.84223
 H 2.17303 -0.62056 0.59869
 H -1.70785 -1.48438 -0.77433
 H 1.43891 -0.50112 -1.07560
 H -2.57567 -1.07447 0.48751
 H 2.74879 0.44839 -0.41490
13
bifur_IRC_Distances_noMW_output/new_data/bifur_traj1_Distances point 219
C -1.26415 0.45266 -0.17883
 C 0.85897 1.00485 0.31377
 C -0.33359 1.16755 0.29856
 C -1.60471 -0.96538 0.12211
 C 1.86466 0.02031 -0.18407
 F -2.17961 1.04766 -0.94113
 F 1.37978 1.90576 0.90603
 H -0.79965 -1.40156 0.84198
 H 2.17182 -0.62056 0.59824
 H -1.70671 -1.48417 -0.77399
 H 1.44005 -0.50105 -1.07541
 H -2.57560 -1.07453 0.48726
 H 2.74872 0.44846 -0.41451
13
bifur_IRC_Distances_noMW_output/new_data/bifur_traj1_Distances point 220
C -1.26417 0.45267 -0.17858
 C 0.85900 1.00483 0.31355
 C -0.33358 1.16753 0.29875
 C -1.60469 -0.96540 0.12212
 C 1.86464 0.02033 -0.18408
 F -2.17970 1.04771 -0.94050
 F 1.37987 1.90570 0.90520
 H -0.80042 -1.40173 0.84180
 H 2.17097 -0.62056 0.59792
 H -1.70590 -1.48401 -0.77375
 H 1.44086 -0.50100 -1.07528
 H -2.57555 -1.07458 0.48707
 H 2.74867 0.44851 -0.41424
13
bifur_IRC_Distances_noMW_output/new_data/bifur_traj1_Distances point 221
C -1.26417 0.45267 -0.17858
 C 0.85900 1.00483 0.31355
 C -0.33358 1.16753 0.29875
 C -1.60469 -0.96540 0.12212
 C 1.86464 0.02033 -0.18408
 F -2.17970 1.04771 -0.94050
 F 1.37987 1.90570 0.90520
 H -0.80042 -1.40173 0.84180
 H 2.17097 -0.62056 0.59792
 H -1.70590 -1.48401 -0.77375
 H 1.44086 -0.50100 -1.07528
 H -2.57555 -1.07458 0.48707
 H 2.74867 0.44851 -0.41424
13
bifur_IRC_Distances_noMW_output/new_data/bifur_traj1_Distances point 222
C -1.26414 0.45266 -0.17896
 C 0.85896 1.00486 0.31389
 C -0.33359 1.16756 0.29846
 C -1.60472 -0.96537 0.12210
 C 1.86468 0.02029 -0.18406
 F -2.17956 1.04763 -0.94148
 F 1.37973 1.90579 0.90648
 H -0.79922 -1.40147 0.84207
 H 2.17229 -0.62056 0.59841
 H -1.70715 -1.48425 -0.77412
 H 1.43961 -0.50108 -1.07549
 H -2.57562 -1.07451 0.48736
 H 2.74875 0.44844 -0.41466
13
bifur_IRC_Distances_noMW_output/new_data/bifur_traj1_Distances point 223
C -1.26409 0.45264 -0.17961
 C 0.85889 1.00491 0.31446
 C -0.33361 1.16761 0.29797
 C -1.60476 -0.96532 0.12207
 C 1.86473 0.02023 -0.18404
 F -2.17933 1.04750 -0.94311
 F 1.37948 1.90595 0.90863
 H -0.79721 -1.40103 0.84253
 H 2.17451 -0.62056 0.59923
 H -1.70925 -1.48465 -0.77475
 H 1.43751 -0.50121 -1.07584
 H -2.57575 -1.07438 0.48783
 H 2.74887 0.44831 -0.41538
13
bifur_IRC_Distances_noMW_output/new_data/bifur_traj1_Distances point 224
C -1.26402 0.45262 -0.18041
 C 0.85882 1.00497 0.31516
 C -0.33363 1.16767 0.29737
 C -1.60482 -0.96527 0.12204
 C 1.86480 0.02016 -0.18400
 F -2.17905 1.04734 -0.94511
 F 1.37918 1.90615 0.91125
 H -0.79475 -1.40049 0.84309
 H 2.17723 -0.62056 0.60024
 H -1.71181 -1.48513 -0.77552
 H 1.43495 -0.50137 -1.07627
 H -2.57590 -1.07423 0.48840
 H 2.74902 0.44815 -0.41625
13
bifur_IRC_Distances_noMW_output/new_data/bifur_traj1_Distances point 225
C -1.26396 0.45261 -0.18119
 C 0.85874 1.00502 0.31585
 C -0.33365 1.16772 0.29679
 C -1.60488 -0.96522 0.12200
 C 1.86486 0.02008 -0.18397
 F -2.17878 1.04718 -0.94707
 F 1.37889 1.90634 0.91383
 H -0.79232 -1.39996 0.84365
 H 2.17991 -0.62057 0.60124
 H -1.71435 -1.48561 -0.77629
 H 1.43241 -0.50152 -1.07670
 H -2.57605 -1.07407 0.48897
 H 2.74917 0.44799 -0.41710
13
bifur_IRC_Distances_noMW_output/new_data/bifur_traj1_Distances point 226
C -1.26391 0.45259 -0.18182
 C 0.85868 1.00507 0.31640
 C -0.33366 1.16777 0.29632
 C -1.60493 -0.96517 0.12197
 C 1.86492 0.02002 -0.18394
 F -2.17856 1.04704 -0.94867
 F 1.37865 1.90650 0.91592
 H -0.79035 -1.39953 0.84410
 H 2.18209 -0.62057 0.60205
 H -1.71640 -1.48600 -0.77691
 H 1.43035 -0.50165 -1.07705
 H -2.57617 -1.07395 0.48942
 H 2.74929 0.44786 -0.41779
13
bifur_IRC_Distances_noMW_output/new_data/bifur_traj1_Distances point 227
C -1.26387 0.45258 -0.18220
 C 0.85864 1.00510 0.31673
 C -0.33367 1.16779 0.29604
 C -1.60496 -0.96515 0.12195
 C 1.86495 0.01999 -0.18392
 F -2.17842 1.04697 -0.94962
 F 1.37851 1.90660 0.91717
 H -0.78916 -1.39927 0.84437
 H 2.18339 -0.62057 0.60254
 H -1.71764 -1.48624 -0.77729
 H 1.42911 -0.50172 -1.07726
 H -2.57624 -1.07387 0.48970
 H 2.74936 0.44779 -0.41821
13
bifur_IRC_Distances_noMW_output/new_data/bifur_traj1_Distances point 228
C -1.26387 0.45258 -0.18225
 C 0.85863 1.00510 0.31678
 C -0.33367 1.16780 0.29600
 C -1.60496 -0.96514 0.12195
 C 1.86495 0.01998 -0.18392
 F -2.17841 1.04696 -0.94975
 F 1.37849 1.90661 0.91734
 H -0.78901 -1.39923 0.84441
 H 2.18357 -0.62057 0.60260
 H -1.71780 -1.48627 -0.77734
 H 1.42895 -0.50173 -1.07729
 H -2.57625 -1.07386 0.48973
 H 2.74937 0.44778 -0.41826
13
bifur_IRC_Distances_noMW_output/new_data/bifur_traj1_Distances point 229
C -1.26390 0.45259 -0.18194
 C 0.85866 1.00508 0.31651
 C -0.33366 1.16777 0.29623
 C -1.60494 -0.96516 0.12196
 C 1.86493 0.02001 -0.18393
 F -2.17851 1.04702 -0.94897
 F 1.37861 1.90653 0.91632
 H -0.78997 -1.39944 0.84419
 H 2.18250 -0.62057 0.60221
 H -1.71680 -1.48608 -0.77703
 H 1.42995 -0.50167 -1.07712
 H -2.57620 -1.07392 0.48951
 H 2.74931 0.44784 -0.41793
13
bifur_IRC_Distances_noMW_output/new_data/bifur_traj1_Distances point 230
C -1.26395 0.45260 -0.18131
 C 0.85873 1.00503 0.31595
 C -0.33365 1.16773 0.29670
 C -1.60489 -0.96521 0.12199
 C 1.86487 0.02007 -0.18396
 F -2.17874 1.04715 -0.94737
 F 1.37885 1.90637 0.91422
 H -0.79196 -1.39988 0.84373
 H 2.18031 -0.62057 0.60139
 H -1.71472 -1.48569 -0.77640
 H 1.43203 -0.50155 -1.07677
 H -2.57607 -1.07405 0.48905
 H 2.74919 0.44797 -0.41723
13
bifur_IRC_Distances_noMW_output/new_data/bifur_traj1_Distances point 231
C -1.26402 0.45262 -0.18043
 C 0.85881 1.00497 0.31518
 C -0.33363 1.16767 0.29736
 C -1.60482 -0.96527 0.12204
 C 1.86480 0.02016 -0.18400
 F -2.17905 1.04733 -0.94515
 F 1.37918 1.90616 0.91131
 H -0.79470 -1.40048 0.84311
 H 2.17729 -0.62056 0.60027
 H -1.71187 -1.48515 -0.77554
 H 1.43489 -0.50137 -1.07628
 H -2.57590 -1.07422 0.48842
 H 2.74903 0.44814 -0.41627
13
bifur_IRC_Distances_noMW_output/new_data/bifur_traj1_Distances point 232
C -1.26402 0.45262 -0.18043
 C 0.85881 1.00497 0.31518
 C -0.33363 1.16767 0.29736
 C -1.60482 -0.96527 0.12204
 C 1.86480 0.02016 -0.18400
 F -2.17905 1.04733 -0.94515
 F 1.37918 1.90616 0.91131
 H -0.79469 -1.40048 0.84311
 H 2.17729 -0.62056 0.60027
 H -1.71187 -1.48515 -0.77554
 H 1.43489 -0.50137 -1.07628
 H -2.57590 -1.07422 0.48842
 H 2.74903 0.44814 -0.41627
13
bifur_IRC_Distances_noMW_output/new_data/bifur_traj1_Distances point 233
C -1.26418 0.45267 -0.17848
 C 0.85901 1.00483 0.31347
 C -0.33358 1.16753 0.29883
 C -1.60468 -0.96540 0.12213
 C 1.86463 0.02034 -0.18408
 F -2.17973 1.04773 -0.94026
 F 1.37991 1.90568 0.90487
 H -0.80072 -1.40180 0.84173
 H 2.17063 -0.62056 0.59780
 H -1.70559 -1.48395 -0.77365
 H 1.44118 -0.50099 -1.07522
 H -2.57553 -1.07460 0.48700
 H 2.74865 0.44853 -0.41413
13
bifur_IRC_Distances_noMW_output/new_data/bifur_traj1_Distances point 234
C -1.26425 0.45269 -0.17764
 C 0.85909 1.00476 0.31273
 C -0.33356 1.16747 0.29946
 C -1.60462 -0.96546 0.12216
 C 1.86456 0.02042 -0.18412
 F -2.18002 1.04790 -0.93816
 F 1.38022 1.90547 0.90210
 H -0.80330 -1.40236 0.84115
 H 2.16779 -0.62056 0.59674
 H -1.70290 -1.48344 -0.77285
 H 1.44386 -0.50082 -1.07477
 H -2.57537 -1.07477 0.48639
 H 2.74849 0.44870 -0.41320
13
bifur_IRC_Distances_noMW_output/new_data/bifur_traj1_Distances point 235
C -1.26430 0.45270 -0.17697
 C 0.85916 1.00472 0.31214
 C -0.33355 1.16742 0.29997
 C -1.60457 -0.96550 0.12219
 C 1.86451 0.02048 -0.18414
 F -2.18026 1.04804 -0.93647
 F 1.38047 1.90531 0.89987
 H -0.80536 -1.40281 0.84068
 H 2.16551 -0.62056 0.59590
 H -1.70075 -1.48304 -0.77221
 H 1.44601 -0.50069 -1.07441
 H -2.57524 -1.07490 0.48590
 H 2.74836 0.44883 -0.41246
13
bifur_IRC_Distances_noMW_output/new_data/bifur_traj1_Distances point 236
C -1.26434 0.45271 -0.17647
 C 0.85921 1.00468 0.31170
 C -0.33353 1.16738 0.30035
 C -1.60453 -0.96554 0.12221
 C 1.86446 0.02053 -0.18416
 F -2.18044 1.04814 -0.93521
 F 1.38066 1.90519 0.89821
 H -0.80690 -1.40315 0.84033
 H 2.16382 -0.62056 0.59528
 H -1.69915 -1.48273 -0.77173
 H 1.44761 -0.50059 -1.07414
 H -2.57514 -1.07499 0.48553
 H 2.74827 0.44893 -0.41190
13
bifur_IRC_Distances_noMW_output/new_data/bifur_traj1_Distances point 237
C -1.26437 0.45272 -0.17617
 C 0.85924 1.00466 0.31144
 C -0.33352 1.16736 0.30059
 C -1.60451 -0.96556 0.12222
 C 1.86444 0.02056 -0.18417
 F -2.18054 1.04820 -0.93445
 F 1.38078 1.90511 0.89719
 H -0.80783 -1.40336 0.84011
 H 2.16279 -0.62056 0.59490
 H -1.69818 -1.48255 -0.77144
 H 1.44859 -0.50052 -1.07397
 H -2.57508 -1.07505 0.48531
 H 2.74821 0.44899 -0.41156
13
bifur_IRC_Distances_noMW_output/new_data/bifur_traj1_Distances point 238
C -1.26437 0.45272 -0.17612
 C 0.85924 1.00466 0.31140
 C -0.33352 1.16736 0.30062
 C -1.60451 -0.96556 0.12222
 C 1.86443 0.02056 -0.18417
 F -2.18056 1.04821 -0.93434
 F 1.38079 1.90510 0.89705
 H -0.80796 -1.40339 0.84008
 H 2.16264 -0.62056 0.59484
 H -1.69804 -1.48252 -0.77140
 H 1.44872 -0.50052 -1.07395
 H -2.57507 -1.07506 0.48528
 H 2.74820 0.44900 -0.41151
13
bifur_IRC_Distances_noMW_output/new_data/bifur_traj1_Distances point 239
C -1.26434 0.45271 -0.17645
 C 0.85921 1.00468 0.31168
 C -0.33353 1.16738 0.30037
 C -1.60453 -0.96554 0.12221
 C 1.86446 0.02053 -0.18416
 F -2.18044 1.04815 -0.93515
 F 1.38067 1.90518 0.89813
 H -0.80697 -1.40317 0.84031
 H 2.16374 -0.62056 0.59525
 H -1.69908 -1.48272 -0.77171
 H 1.44769 -0.50058 -1.07413
 H -2.57514 -1.07500 0.48552
 H 2.74826 0.44893 -0.41187
13
bifur_IRC_Distances_noMW_output/new_data/bifur_traj1_Distances point 240
C -1.26428 0.45269 -0.17726
 C 0.85913 1.00474 0.31240
 C -0.33355 1.16744 0.29975
 C -1.60459 -0.96548 0.12218
 C 1.86453 0.02045 -0.18413
 F -2.18016 1.04798 -0.93719
 F 1.38037 1.90538 0.90082
 H -0.80448 -1.40262 0.84088
 H 2.16649 -0.62056 0.59626
 H -1.70167 -1.48321 -0.77248
 H 1.44509 -0.50074 -1.07456
 H -2.57529 -1.07484 0.48611
 H 2.74842 0.44877 -0.41278
13
bifur_IRC_Distances_noMW_output/new_data/bifur_traj1_Distances point 241
C -1.26417 0.45266 -0.17863
 C 0.85899 1.00484 0.31360
 C -0.33359 1.16754 0.29871
 C -1.60469 -0.96539 0.12212
 C 1.86465 0.02033 -0.18408
 F -2.17968 1.04770 -0.94064
 F 1.37985 1.90571 0.90538
 H -0.80025 -1.40169 0.84184
 H 2.17115 -0.62056 0.59799
 H -1.70608 -1.48405 -0.77380
 H 1.44069 -0.50102 -1.07530
 H -2.57556 -1.07457 0.48711
 H 2.74868 0.44850 -0.41429
13
bifur_IRC_Distances_noMW_output/new_data/bifur_traj1_Distances point 242
C -1.26401 0.45262 -0.18053
 C 0.85880 1.00497 0.31526
 C -0.33363 1.16767 0.29729
 C -1.60483 -0.96526 0.12203
 C 1.86481 0.02015 -0.18400
 F -2.17901 1.04731 -0.94541
 F 1.37914 1.90618 0.91165
 H -0.79438 -1.40041 0.84318
 H 2.17763 -0.62056 0.60040
 H -1.71220 -1.48521 -0.77564
 H 1.43456 -0.50139 -1.07634
 H -2.57592 -1.07420 0.48849
 H 2.74904 0.44812 -0.41638
13
bifur_IRC_Distances_noMW_output/new_data/bifur_traj1_Distances point 243
C -1.26401 0.45262 -0.18053
 C 0.85880 1.00497 0.31526
 C -0.33363 1.16767 0.29729
 C -1.60483 -0.96526 0.12203
 C 1.86481 0.02015 -0.18400
 F -2.17901 1.04731 -0.94541
 F 1.37914 1.90618 0.91165
 H -0.79438 -1.40041 0.84318
 H 2.17764 -0.62056 0.60040
 H -1.71220 -1.48521 -0.77564
 H 1.43456 -0.50139 -1.07634
 H -2.57592 -1.07420 0.48849
 H 2.74904 0.44812 -0.41638
13
bifur_IRC_Distances_noMW_output/new_data/bifur_traj1_Distances point 244
C -1.26363 0.45251 -0.18520
 C 0.85834 1.00532 0.31936
 C -0.33373 1.16801 0.29383
 C -1.60517 -0.96494 0.12179
 C 1.86520 0.01970 -0.18376
 F -2.17737 1.04634 -0.95717
 F 1.37739 1.90735 0.92702
 H -0.77976 -1.39721 0.84652
 H 2.19376 -0.62058 0.60642
 H -1.72744 -1.48809 -0.78028
 H 1.41929 -0.50231 -1.07892
 H -2.57682 -1.07328 0.49184
 H 2.74993 0.44718 -0.42144
13
bifur_IRC_Distances_noMW_output/new_data/bifur_traj1_Distances point 245
C -1.26343 0.45246 -0.18753
 C 0.85811 1.00549 0.32141
 C -0.33377 1.16817 0.29212
 C -1.60534 -0.96478 0.12166
 C 1.86539 0.01948 -0.18363
 F -2.17655 1.04585 -0.96306
 F 1.37651 1.90795 0.93467
 H -0.77236 -1.39560 0.84821
 H 2.20191 -0.62060 0.60948
 H -1.73514 -1.48954 -0.78265
 H 1.41156 -0.50277 -1.08024
 H -2.57726 -1.07281 0.49348
 H 2.75037 0.44670 -0.42393
13
bifur_IRC_Distances_noMW_output/new_data/bifur_traj1_Distances point 246
C -1.26326 0.45240 -0.18962
 C 0.85791 1.00565 0.32323
 C -0.33380 1.16832 0.29062
 C -1.60550 -0.96463 0.12153
 C 1.86556 0.01928 -0.18350
 F -2.17583 1.04541 -0.96831
 F 1.37573 1.90849 0.94146
 H -0.76573 -1.39416 0.84973
 H 2.20922 -0.62061 0.61223
 H -1.74206 -1.49085 -0.78479
 H 1.40462 -0.50317 -1.08141
 H -2.57765 -1.07239 0.49494
 H 2.75076 0.44627 -0.42612
13
bifur_IRC_Distances_noMW_output/new_data/bifur_traj1_Distances point 247
C -1.26312 0.45236 -0.19131
 C 0.85775 1.00578 0.32472
 C -0.33383 1.16844 0.28941
 C -1.60562 -0.96451 0.12142
 C 1.86570 0.01911 -0.18338
 F -2.17523 1.04504 -0.97258
 F 1.37510 1.90893 0.94697
 H -0.76030 -1.39298 0.85098
 H 2.21520 -0.62063 0.61449
 H -1.74771 -1.49191 -0.78655
 H 1.39894 -0.50350 -1.08238
 H -2.57796 -1.07204 0.49612
 H 2.75108 0.44591 -0.42789
13
bifur_IRC_Distances_noMW_output/new_data/bifur_traj1_Distances point 248
C -1.26302 0.45233 -0.19251
 C 0.85763 1.00587 0.32577
 C -0.33384 1.16852 0.28856
 C -1.60571 -0.96443 0.12134
 C 1.86580 0.01899 -0.18330
 F -2.17482 1.04478 -0.97562
 F 1.37466 1.90924 0.95088
 H -0.75643 -1.39215 0.85186
 H 2.21946 -0.62064 0.61610
 H -1.75174 -1.49267 -0.78781
 H 1.39489 -0.50373 -1.08306
 H -2.57819 -1.07180 0.49695
 H 2.75130 0.44566 -0.42914
13
bifur_IRC_Distances_noMW_output/new_data/bifur_traj1_Distances point 249
C -1.26296 0.45232 -0.19315
 C 0.85757 1.00592 0.32634
 C -0.33385 1.16857 0.28810
 C -1.60575 -0.96438 0.12129
 C 1.86585 0.01893 -0.18325
 F -2.17459 1.04464 -0.97725
 F 1.37442 1.90941 0.95296
 H -0.75435 -1.39170 0.85234
 H 2.22175 -0.62065 0.61696
 H -1.75391 -1.49308 -0.78849
 H 1.39272 -0.50385 -1.08343
 H -2.57830 -1.07166 0.49739
 H 2.75142 0.44553 -0.42980
13
bifur_IRC_Distances_noMW_output/new_data/bifur_traj1_Distances point 250
C -1.26296 0.45231 -0.19320
 C 0.85757 1.00593 0.32638
 C -0.33385 1.16857 0.28807
 C -1.60575 -0.96438 0.12129
 C 1.86585 0.01893 -0.18325
 F -2.17457 1.04463 -0.97737
 F 1.37440 1.90943 0.95312
 H -0.75419 -1.39166 0.85237
 H 2.22192 -0.62065 0.61703
 H -1.75407 -1.49311 -0.78854
 H 1.39256 -0.50386 -1.08346
 H -2.57831 -1.07165 0.49742
 H 2.75143 0.44552 -0.42985
13
bifur_IRC_Distances_noMW_output/new_data/bifur_traj1_Distances point 251
C -1.26301 0.45233 -0.19265
 C 0.85762 1.00589 0.32590
 C -0.33384 1.16853 0.28846
 C -1.60572 -0.96442 0.12133
 C 1.86581 0.01898 -0.18329
 F -2.17477 1.04475 -0.97598
 F 1.37460 1.90928 0.95134
 H -0.75597 -1.39205 0.85197
 H 2.21997 -0.62064 0.61629
 H -1.75222 -1.49276 -0.78796
 H 1.39441 -0.50376 -1.08315
 H -2.57821 -1.07177 0.49705
 H 2.75133 0.44563 -0.42929
13
bifur_IRC_Distances_noMW_output/new_data/bifur_traj1_Distances point 252
C -1.26310 0.45236 -0.19152
 C 0.85773 1.00580 0.32491
 C -0.33383 1.16845 0.28926
 C -1.60563 -0.96450 0.12140
 C 1.86572 0.01909 -0.18337
 F -2.17516 1.04500 -0.97313
 F 1.37502 1.90898 0.94767
 H -0.75961 -1.39283 0.85113
 H 2.21596 -0.62063 0.61477
 H -1.74843 -1.49205 -0.78678
 H 1.39822 -0.50354 -1.08250
 H -2.57800 -1.07200 0.49627
 H 2.75112 0.44587 -0.42812
13
bifur_IRC_Distances_noMW_output/new_data/bifur_traj1_Distances point 253
C -1.26324 0.45240 -0.18985
 C 0.85789 1.00567 0.32344
 C -0.33381 1.16833 0.29046
 C -1.60551 -0.96461 0.12151
 C 1.86558 0.01925 -0.18348
 F -2.17574 1.04536 -0.96889
 F 1.37565 1.90855 0.94222
 H -0.76499 -1.39400 0.84990
 H 2.21004 -0.62061 0.61254
 H -1.74283 -1.49099 -0.78503
 H 1.40385 -0.50322 -1.08154
 H -2.57769 -1.07234 0.49510
 H 2.75080 0.44622 -0.42636
13
bifur_IRC_Distances_noMW_output/new_data/bifur_traj1_Distances point 254
C -1.26324 0.45240 -0.18985
 C 0.85789 1.00567 0.32344
 C -0.33381 1.16833 0.29046
 C -1.60551 -0.96461 0.12151
 C 1.86558 0.01925 -0.18348
 F -2.17574 1.04536 -0.96889
 F 1.37565 1.90855 0.94222
 H -0.76499 -1.39400 0.84990
 H 2.21004 -0.62061 0.61254
 H -1.74283 -1.49099 -0.78503
 H 1.40385 -0.50322 -1.08154
 H -2.57769 -1.07234 0.49510
 H 2.75080 0.44622 -0.42636
13
bifur_IRC_Distances_noMW_output/new_data/bifur_traj1_Distances point 255
C -1.26364 0.45252 -0.18501
 C 0.85836 1.00531 0.31920
 C -0.33372 1.16799 0.29396
 C -1.60516 -0.96495 0.12180
 C 1.86518 0.01972 -0.18377
 F -2.17744 1.04638 -0.95670
 F 1.37745 1.90730 0.92641
 H -0.78034 -1.39734 0.84639
 H 2.19312 -0.62058 0.60618
 H -1.72683 -1.48798 -0.78009
 H 1.41990 -0.50227 -1.07882
 H -2.57678 -1.07331 0.49170
 H 2.74990 0.44722 -0.42124
13
bifur_IRC_Distances_noMW_output/new_data/bifur_traj1_Distances point 256
C -1.26389 0.45259 -0.18197
 C 0.85866 1.00508 0.31653
 C -0.33366 1.16778 0.29621
 C -1.60494 -0.96516 0.12196
 C 1.86493 0.02001 -0.18393
 F -2.17851 1.04701 -0.94904
 F 1.37860 1.90654 0.91640
 H -0.78989 -1.39943 0.84420
 H 2.18259 -0.62057 0.60224
 H -1.71688 -1.48609 -0.77706
 H 1.42987 -0.50168 -1.07713
 H -2.57620 -1.07392 0.48953
 H 2.74932 0.44784 -0.41795
13
bifur_IRC_Distances_noMW_output/new_data/bifur_traj1_Distances point 257
C -1.26417 0.45266 -0.17861
 C 0.85899 1.00483 0.31358
 C -0.33359 1.16754 0.29873
 C -1.60469 -0.96539 0.12212
 C 1.86465 0.02033 -0.18408
 F -2.17969 1.04771 -0.94058
 F 1.37986 1.90571 0.90529
 H -0.80033 -1.40171 0.84182
 H 2.17107 -0.62056 0.59796
 H -1.70600 -1.48403 -0.77377
 H 1.44077 -0.50101 -1.07529
 H -2.57555 -1.07458 0.48709
 H 2.74868 0.44851 -0.41427
13
bifur_IRC_Distances_noMW_output/new_data/bifur_traj1_Distances point 258
C -1.26446 0.45274 -0.17500
 C 0.85935 1.00458 0.31041
 C -0.33349 1.16728 0.30148
 C -1.60442 -0.96564 0.12227
 C 1.86434 0.02067 -0.18421
 F -2.18095 1.04844 -0.93151
 F 1.38122 1.90483 0.89330
 H -0.81140 -1.40414 0.83930
 H 2.15885 -0.62056 0.59344
 H -1.69446 -1.48184 -0.77034
 H 1.45231 -0.50029 -1.07335
 H -2.57486 -1.07528 0.48445
 H 2.74799 0.44922 -0.41025
13
bifur_IRC_Distances_noMW_output/new_data/bifur_traj1_Distances point 259
C -1.26476 0.45282 -0.17121
 C 0.85973 1.00431 0.30709
 C -0.33339 1.16700 0.30442
 C -1.60414 -0.96589 0.12239
 C 1.86401 0.02102 -0.18431
 F -2.18228 1.04920 -0.92203
 F 1.38264 1.90393 0.88066
 H -0.82285 -1.40666 0.83671
 H 2.14619 -0.62057 0.58881
 H -1.68251 -1.47957 -0.76684
 H 1.46423 -0.49953 -1.07135
 H -2.57412 -1.07600 0.48163
 H 2.74726 0.44995 -0.40597
13
bifur_IRC_Distances_noMW_output/new_data/bifur_traj1_Distances point 260
C -1.26507 0.45290 -0.16733
 C 0.86012 1.00404 0.30367
 C -0.33326 1.16672 0.30749
 C -1.60385 -0.96615 0.12249
 C 1.86367 0.02137 -0.18437
 F -2.18365 1.04996 -0.91230
 F 1.38410 1.90302 0.86760
 H -0.83445 -1.40923 0.83409
 H 2.13337 -0.62060 0.58416
 H -1.67042 -1.47726 -0.76337
 H 1.47629 -0.49874 -1.06935
 H -2.57336 -1.07673 0.47870
 H 2.74650 0.45068 -0.40149
13
bifur_IRC_Distances_noMW_output/new_data/bifur_traj1_Distances point 261
C -1.26537 0.45298 -0.16344
 C 0.86052 1.00377 0.30025
 C -0.33313 1.16644 0.31062
 C -1.60356 -0.96641 0.12256
 C 1.86333 0.02172 -0.18439
 F -2.18501 1.05072 -0.90257
 F 1.38556 1.90214 0.85443
 H -0.84589 -1.41177 0.83153
 H 2.12071 -0.62063 0.57963
 H -1.65849 -1.47497 -0.76002
 H 1.48818 -0.49795 -1.06739
 H -2.57259 -1.07745 0.47572
 H 2.74575 0.45141 -0.39693
13
bifur_IRC_Distances_noMW_output/new_data/bifur_traj1_Distances point 262
C -1.26566 0.45305 -0.15966
 C 0.86090 1.00352 0.29693
 C -0.33299 1.16616 0.31372
 C -1.60328 -0.96665 0.12260
 C 1.86299 0.02206 -0.18438
 F -2.18633 1.05145 -0.89313
 F 1.38697 1.90129 0.84155
 H -0.85682 -1.41421 0.82911
 H 2.10859 -0.62067 0.57536
 H -1.64708 -1.47278 -0.75690
 H 1.49953 -0.49717 -1.06554
 H -2.57184 -1.07814 0.47278
 H 2.74502 0.45209 -0.39243
13
bifur_IRC_Distances_noMW_output/new_data/bifur_traj1_Distances point 263
C -1.26592 0.45312 -0.15614
 C 0.86125 1.00329 0.29384
 C -0.33284 1.16590 0.31666
 C -1.60302 -0.96688 0.12260
 C 1.86268 0.02237 -0.18433
 F -2.18755 1.05211 -0.88437
 F 1.38827 1.90052 0.82951
 H -0.86682 -1.41645 0.82691
 H 2.09750 -0.62071 0.57151
 H -1.63664 -1.47076 -0.75413
 H 1.50990 -0.49644 -1.06388
 H -2.57114 -1.07878 0.47001
 H 2.74433 0.45272 -0.38818
13
bifur_IRC_Distances_noMW_output/new_data/bifur_traj1_Distances point 264
C -1.26615 0.45317 -0.15306
 C 0.86157 1.00308 0.29113
 C -0.33271 1.16567 0.31927
 C -1.60279 -0.96708 0.12258
 C 1.86240 0.02264 -0.18425
 F -2.18862 1.05269 -0.87670
 F 1.38941 1.89986 0.81888
 H -0.87547 -1.41840 0.82502
 H 2.08791 -0.62076 0.56823
 H -1.62762 -1.46901 -0.75181
 H 1.51886 -0.49580 -1.06246
 H -2.57052 -1.07932 0.46755
 H 2.74374 0.45326 -0.38439
13
bifur_IRC_Distances_noMW_output/new_data/bifur_traj1_Distances point 265
C -1.26615 0.45317 -0.15306
 C 0.86157 1.00308 0.29113
 C -0.33271 1.16567 0.31927
 C -1.60279 -0.96708 0.12258
 C 1.86240 0.02264 -0.18425
 F -2.18862 1.05269 -0.87670
 F 1.38941 1.89986 0.81888
 H -0.87546 -1.41840 0.82502
 H 2.08791 -0.62076 0.56823
 H -1.62762 -1.46901 -0.75181
 H 1.51886 -0.49580 -1.06246
 H -2.57052 -1.07932 0.46755
 H 2.74374 0.45326 -0.38439
13
bifur_IRC_Distances_noMW_output/new_data/bifur_traj1_Distances point 266
C -1.26647 0.45325 -0.14865
 C 0.86201 1.00280 0.28725
 C -0.33250 1.16533 0.32308
 C -1.60246 -0.96735 0.12252
 C 1.86200 0.02302 -0.18409
 F -2.19015 1.05350 -0.86573
 F 1.39102 1.89893 0.80358
 H -0.88760 -1.42115 0.82242
 H 2.07442 -0.62084 0.56373
 H -1.61494 -1.46655 -0.74867
 H 1.53142 -0.49488 -1.06052
 H -2.56964 -1.08009 0.46399
 H 2.74289 0.45402 -0.37890
13
bifur_IRC_Distances_noMW_output/new_data/bifur_traj1_Distances point 267
C -1.26657 0.45327 -0.14735
 C 0.86214 1.00272 0.28610
 C -0.33244 1.16523 0.32422
 C -1.60236 -0.96743 0.12249
 C 1.86188 0.02313 -0.18404
 F -2.19059 1.05374 -0.86249
 F 1.39150 1.89866 0.79903
 H -0.89115 -1.42195 0.82167
 H 2.07048 -0.62086 0.56243
 H -1.61124 -1.46582 -0.74778
 H 1.53509 -0.49460 -1.05996
 H -2.56938 -1.08032 0.46293
 H 2.74264 0.45424 -0.37725
13
bifur_IRC_Distances_noMW_output/new_data/bifur_traj1_Distances point 268
C -1.26663 0.45328 -0.14652
 C 0.86223 1.00267 0.28537
 C -0.33240 1.16517 0.32495
 C -1.60230 -0.96748 0.12247
 C 1.86180 0.02320 -0.18400
 F -2.19088 1.05389 -0.86044
 F 1.39180 1.89849 0.79613
 H -0.89338 -1.42246 0.82119
 H 2.06800 -0.62088 0.56163
 H -1.60890 -1.46537 -0.74723
 H 1.53740 -0.49443 -1.05961
 H -2.56922 -1.08046 0.46225
 H 2.74248 0.45438 -0.37620
13
bifur_IRC_Distances_noMW_output/new_data/bifur_traj1_Distances point 269
C -1.26666 0.45329 -0.14603
 C 0.86228 1.00264 0.28493
 C -0.33237 1.16513 0.32538
 C -1.60226 -0.96752 0.12245
 C 1.86176 0.02325 -0.18397
 F -2.19105 1.05398 -0.85921
 F 1.39198 1.89839 0.79441
 H -0.89471 -1.42277 0.82091
 H 2.06652 -0.62089 0.56115
 H -1.60751 -1.46509 -0.74690
 H 1.53877 -0.49432 -1.05940
 H -2.56912 -1.08055 0.46184
 H 2.74238 0.45446 -0.37557
13
bifur_IRC_Distances_noMW_output/new_data/bifur_traj1_Distances point 270
C -1.26668 0.45330 -0.14572
 C 0.86231 1.00262 0.28467
 C -0.33236 1.16511 0.32565
 C -1.60224 -0.96753 0.12245
 C 1.86173 0.02327 -0.18396
 F -2.19115 1.05404 -0.85846
 F 1.39209 1.89833 0.79335
 H -0.89552 -1.42295 0.82074
 H 2.06562 -0.62090 0.56086
 H -1.60666 -1.46493 -0.74671
 H 1.53961 -0.49426 -1.05927
 H -2.56906 -1.08060 0.46160
 H 2.74232 0.45451 -0.37519
13
bifur_IRC_Distances_noMW_output/new_data/bifur_traj1_Distances point 271
C -1.26670 0.45330 -0.14549
 C 0.86233 1.00260 0.28446
 C -0.33235 1.16509 0.32586
 C -1.60222 -0.96755 0.12244
 C 1.86171 0.02329 -0.18394
 F -2.19123 1.05408 -0.85787
 F 1.39218 1.89828 0.79252
 H -0.89616 -1.42310 0.82061
 H 2.06491 -0.62090 0.56063
 H -1.60600 -1.46480 -0.74655
 H 1.54027 -0.49421 -1.05918
 H -2.56901 -1.08064 0.46140
 H 2.74228 0.45455 -0.37489
13
bifur_IRC_Distances_noMW_output/new_data/bifur_traj1_Distances point 272
C -1.26672 0.45330 -0.14521
 C 0.86236 1.00258 0.28421
 C -0.33233 1.16507 0.32611
 C -1.60220 -0.96757 0.12243
 C 1.86169 0.02332 -0.18393
 F -2.19133 1.05413 -0.85717
 F 1.39228 1.89822 0.79153
 H -0.89692 -1.42327 0.82045
 H 2.06407 -0.62091 0.56036
 H -1.60521 -1.46464 -0.74637
 H 1.54105 -0.49415 -1.05906
 H -2.56896 -1.08069 0.46117
 H 2.74222 0.45460 -0.37453
13
bifur_IRC_Distances_noMW_output/new_data/bifur_traj1_Distances point 273
C -1.26675 0.45331 -0.14479
 C 0.86240 1.00256 0.28384
 C -0.33231 1.16504 0.32648
 C -1.60217 -0.96759 0.12242
 C 1.86165 0.02335 -0.18391
 F -2.19147 1.05421 -0.85613
 F 1.39243 1.89814 0.79007
 H -0.89803 -1.42352 0.82022
 H 2.06283 -0.62092 0.55996
 H -1.60405 -1.46441 -0.74610
 H 1.54220 -0.49406 -1.05889
 H -2.56887 -1.08076 0.46082
 H 2.74214 0.45467 -0.37399
13
bifur_IRC_Distances_noMW_output/new_data/bifur_traj1_Distances point 274
C -1.26679 0.45332 -0.14416
 C 0.86246 1.00252 0.28329
 C -0.33228 1.16499 0.32704
 C -1.60212 -0.96763 0.12240
 C 1.86159 0.02340 -0.18387
 F -2.19169 1.05432 -0.85458
 F 1.39265 1.89801 0.78787
 H -0.89970 -1.42391 0.81987
 H 2.06097 -0.62093 0.55937
 H -1.60230 -1.46407 -0.74570
 H 1.54393 -0.49393 -1.05863
 H -2.56875 -1.08086 0.46031
 H 2.74202 0.45477 -0.37319
13
bifur_IRC_Distances_noMW_output/new_data/bifur_traj1_Distances point 275
C -1.26686 0.45334 -0.14327
 C 0.86255 1.00246 0.28250
 C -0.33223 1.16492 0.32784
 C -1.60205 -0.96769 0.12237
 C 1.86151 0.02348 -0.18382
 F -2.19199 1.05448 -0.85236
 F 1.39298 1.89783 0.78471
 H -0.90208 -1.42445 0.81938
 H 2.05832 -0.62095 0.55853
 H -1.59982 -1.46358 -0.74514
 H 1.54638 -0.49374 -1.05827
 H -2.56857 -1.08101 0.45956
 H 2.74185 0.45492 -0.37204
13
bifur_IRC_Distances_noMW_output/new_data/bifur_traj1_Distances point 276
C -1.26686 0.45334 -0.14327
 C 0.86255 1.00246 0.28250
 C -0.33223 1.16492 0.32784
 C -1.60205 -0.96769 0.12237
 C 1.86151 0.02348 -0.18382
 F -2.19199 1.05448 -0.85236
 F 1.39298 1.89783 0.78472
 H -0.90208 -1.42445 0.81938
 H 2.05833 -0.62095 0.55853
 H -1.59982 -1.46358 -0.74514
 H 1.54638 -0.49374 -1.05827
 H -2.56857 -1.08101 0.45956
 H 2.74185 0.45492 -0.37204
13
bifur_IRC_Distances_noMW_output/new_data/bifur_traj1_Distances point 277
C -1.26705 0.45338 -0.14046
 C 0.86283 1.00229 0.28003
 C -0.33208 1.16470 0.33037
 C -1.60185 -0.96786 0.12226
 C 1.86125 0.02371 -0.18364
 F -2.19295 1.05499 -0.84540
 F 1.39398 1.89727 0.77482
 H -0.90944 -1.42615 0.81787
 H 2.05012 -0.62102 0.55596
 H -1.59212 -1.46207 -0.74346
 H 1.55399 -0.49314 -1.05716
 H -2.56801 -1.08149 0.45722
 H 2.74132 0.45537 -0.36841
13
bifur_IRC_Distances_noMW_output/new_data/bifur_traj1_Distances point 278
C -1.26719 0.45341 -0.13848
 C 0.86303 1.00217 0.27828
 C -0.33197 1.16455 0.33217
 C -1.60170 -0.96798 0.12217
 C 1.86107 0.02388 -0.18349
 F -2.19362 1.05534 -0.84047
 F 1.39469 1.89687 0.76777
 H -0.91459 -1.42733 0.81682
 H 2.04438 -0.62107 0.55421
 H -1.58674 -1.46100 -0.74233
 H 1.55930 -0.49272 -1.05641
 H -2.56762 -1.08182 0.45555
 H 2.74094 0.45569 -0.36582
13
bifur_IRC_Distances_noMW_output/new_data/bifur_traj1_Distances point 279
C -1.26735 0.45345 -0.13610
 C 0.86327 1.00202 0.27618
 C -0.33183 1.16436 0.33436
 C -1.60152 -0.96812 0.12205
 C 1.86085 0.02407 -0.18330
 F -2.19442 1.05576 -0.83458
 F 1.39553 1.89641 0.75931
 H -0.92067 -1.42874 0.81561
 H 2.03760 -0.62113 0.55219
 H -1.58038 -1.45974 -0.74105
 H 1.56557 -0.49221 -1.05554
 H -2.56715 -1.08221 0.45354
 H 2.74050 0.45607 -0.36268
13
bifur_IRC_Distances_noMW_output/new_data/bifur_traj1_Distances point 280
C -1.26753 0.45349 -0.13340
 C 0.86354 1.00186 0.27380
 C -0.33167 1.16415 0.33687
 C -1.60132 -0.96828 0.12189
 C 1.86061 0.02429 -0.18306
 F -2.19532 1.05624 -0.82789
 F 1.39648 1.89589 0.74965
 H -0.92747 -1.43033 0.81428
 H 2.03001 -0.62120 0.55000
 H -1.57327 -1.45832 -0.73970
 H 1.57257 -0.49163 -1.05459
 H -2.56661 -1.08265 0.45123
 H 2.73999 0.45648 -0.35909
13
bifur_IRC_Distances_noMW_output/new_data/bifur_traj1_Distances point 281
C -1.26772 0.45353 -0.13050
 C 0.86383 1.00169 0.27124
 C -0.33149 1.16391 0.33960
 C -1.60111 -0.96845 0.12170
 C 1.86034 0.02453 -0.18277
 F -2.19629 1.05675 -0.82070
 F 1.39748 1.89535 0.73922
 H -0.93465 -1.43201 0.81291
 H 2.02199 -0.62129 0.54776
 H -1.56576 -1.45681 -0.73838
 H 1.57996 -0.49100 -1.05362
 H -2.56604 -1.08311 0.44873
 H 2.73945 0.45693 -0.35519
13
bifur_IRC_Distances_noMW_output/new_data/bifur_traj1_Distances point 282
C -1.26790 0.45357 -0.12755
 C 0.86411 1.00151 0.26864
 C -0.33130 1.16368 0.34240
 C -1.60090 -0.96862 0.12148
 C 1.86008 0.02476 -0.18244
 F -2.19726 1.05726 -0.81341
 F 1.39849 1.89480 0.72856
 H -0.94179 -1.43370 0.81159
 H 2.01401 -0.62138 0.54562
 H -1.55829 -1.45530 -0.73717
 H 1.58730 -0.49036 -1.05270
 H -2.56546 -1.08358 0.44617
 H 2.73891 0.45737 -0.35118
13
bifur_IRC_Distances_noMW_output/new_data/bifur_traj1_Distances point 283
C -1.26808 0.45361 -0.12475
 C 0.86439 1.00135 0.26616
 C -0.33111 1.16345 0.34510
 C -1.60069 -0.96878 0.12125
 C 1.85982 0.02498 -0.18210
 F -2.19817 1.05774 -0.80647
 F 1.39944 1.89429 0.71837
 H -0.94846 -1.43529 0.81039
 H 2.00655 -0.62148 0.54373
 H -1.55131 -1.45388 -0.73616
 H 1.59415 -0.48974 -1.05189
 H -2.56492 -1.08401 0.44370
 H 2.73840 0.45778 -0.34733
13
bifur_IRC_Distances_noMW_output/new_data/bifur_traj1_Distances point 284
C -1.26823 0.45364 -0.12231
 C 0.86462 1.00121 0.26400
 C -0.33095 1.16324 0.34748
 C -1.60052 -0.96892 0.12102
 C 1.85960 0.02517 -0.18178
 F -2.19897 1.05816 -0.80042
 F 1.40025 1.89385 0.70944
 H -0.95415 -1.43666 0.80940
 H 2.00017 -0.62156 0.54219
 H -1.54535 -1.45266 -0.73538
 H 1.60000 -0.48921 -1.05122
 H -2.56444 -1.08439 0.44154
 H 2.73796 0.45813 -0.34394
13
bifur_IRC_Distances_noMW_output/new_data/bifur_traj1_Distances point 285
C -1.26834 0.45366 -0.12048
 C 0.86480 1.00110 0.26238
 C -0.33082 1.16309 0.34927
 C -1.60039 -0.96902 0.12084
 C 1.85944 0.02531 -0.18152
 F -2.19956 1.05847 -0.79588
 F 1.40086 1.89353 0.70271
 H -0.95836 -1.43767 0.80869
 H 1.99545 -0.62163 0.54110
 H -1.54094 -1.45175 -0.73487
 H 1.60431 -0.48881 -1.05075
 H -2.56409 -1.08467 0.43990
 H 2.73763 0.45838 -0.34138
13
bifur_IRC_Distances_noMW_output/new_data/bifur_traj1_Distances point 286
C -1.26840 0.45368 -0.11951
 C 0.86489 1.00105 0.26152
 C -0.33075 1.16301 0.35023
 C -1.60032 -0.96907 0.12074
 C 1.85935 0.02538 -0.18138
 F -2.19987 1.05863 -0.79348
 F 1.40118 1.89336 0.69913
 H -0.96057 -1.43821 0.80832
 H 1.99297 -0.62167 0.54055
 H -1.53863 -1.45127 -0.73462
 H 1.60657 -0.48859 -1.05051
 H -2.56390 -1.08482 0.43903
 H 2.73746 0.45852 -0.34001
13
bifur_IRC_Distances_noMW_output/new_data/bifur_traj1_Distances point 287
C -1.26840 0.45368 -0.11951
 C 0.86489 1.00105 0.26152
 C -0.33075 1.16301 0.35023
 C -1.60032 -0.96907 0.12074
 C 1.85935 0.02538 -0.18138
 F -2.19987 1.05863 -0.79348
 F 1.40118 1.89336 0.69913
 H -0.96056 -1.43821 0.80832
 H 1.99297 -0.62167 0.54055
 H -1.53863 -1.45127 -0.73462
 H 1.60657 -0.48859 -1.05051
 H -2.56390 -1.08482 0.43903
 H 2.73746 0.45852 -0.34001
13
bifur_IRC_Distances_noMW_output/new_data/bifur_traj1_Distances point 288
C -1.26832 0.45366 -0.12082
 C 0.86477 1.00112 0.26267
 C -0.33084 1.16312 0.34895
 C -1.60041 -0.96900 0.12087
 C 1.85947 0.02528 -0.18157
 F -2.19945 1.05841 -0.79671
 F 1.40075 1.89359 0.70394
 H -0.95760 -1.43749 0.80882
 H 1.99630 -0.62162 0.54129
 H -1.54174 -1.45192 -0.73496
 H 1.60353 -0.48888 -1.05083
 H -2.56415 -1.08462 0.44020
 H 2.73769 0.45834 -0.34185
13
bifur_IRC_Distances_noMW_output/new_data/bifur_traj1_Distances point 289
C -1.26818 0.45363 -0.12307
 C 0.86455 1.00125 0.26467
 C -0.33100 1.16331 0.34674
 C -1.60057 -0.96887 0.12109
 C 1.85967 0.02511 -0.18188
 F -2.19872 1.05803 -0.80230
 F 1.40000 1.89399 0.71221
 H -0.95240 -1.43623 0.80970
 H 2.00213 -0.62154 0.54265
 H -1.54718 -1.45304 -0.73561
 H 1.59820 -0.48937 -1.05142
 H -2.56459 -1.08427 0.44221
 H 2.73810 0.45802 -0.34499
13
bifur_IRC_Distances_noMW_output/new_data/bifur_traj1_Distances point 290
C -1.26799 0.45359 -0.12613
 C 0.86425 1.00143 0.26738
 C -0.33121 1.16356 0.34377
 C -1.60079 -0.96870 0.12136
 C 1.85995 0.02487 -0.18227
 F -2.19773 1.05750 -0.80988
 F 1.39897 1.89454 0.72338
 H -0.94520 -1.43451 0.81097
 H 2.01019 -0.62143 0.54464
 H -1.55472 -1.45458 -0.73664
 H 1.59081 -0.49005 -1.05228
 H -2.56518 -1.08380 0.44491
 H 2.73865 0.45758 -0.34922
13
bifur_IRC_Distances_noMW_output/new_data/bifur_traj1_Distances point 291
C -1.26777 0.45354 -0.12971
 C 0.86390 1.00164 0.27054
 C -0.33144 1.16385 0.34035
 C -1.60105 -0.96849 0.12165
 C 1.86027 0.02459 -0.18268
 F -2.19655 1.05688 -0.81875
 F 1.39775 1.89520 0.73637
 H -0.93657 -1.43247 0.81255
 H 2.01984 -0.62131 0.54717
 H -1.56374 -1.45640 -0.73804
 H 1.58194 -0.49083 -1.05337
 H -2.56589 -1.08324 0.44805
 H 2.73931 0.45704 -0.35412
13
bifur_IRC_Distances_noMW_output/new_data/bifur_traj1_Distances point 292
C -1.26752 0.45348 -0.13353
 C 0.86353 1.00187 0.27391
 C -0.33168 1.16416 0.33675
 C -1.60133 -0.96827 0.12190
 C 1.86062 0.02428 -0.18307
 F -2.19528 1.05622 -0.82821
 F 1.39643 1.89592 0.75011
 H -0.92715 -1.43026 0.81435
 H 2.03037 -0.62120 0.55010
 H -1.57360 -1.45838 -0.73977
 H 1.57224 -0.49165 -1.05463
 H -2.56664 -1.08262 0.45134
 H 2.74001 0.45646 -0.35926
13
bifur_IRC_Distances_noMW_output/new_data/bifur_traj1_Distances point 293
C -1.26727 0.45343 -0.13732
 C 0.86315 1.00210 0.27726
 C -0.33190 1.16446 0.33323
 C -1.60161 -0.96804 0.12212
 C 1.86097 0.02397 -0.18340
 F -2.19401 1.05555 -0.83761
 F 1.39510 1.89665 0.76367
 H -0.91755 -1.42802 0.81623
 H 2.04108 -0.62110 0.55322
 H -1.58364 -1.46039 -0.74170
 H 1.56235 -0.49247 -1.05598
 H -2.56739 -1.08201 0.45458
 H 2.74073 0.45587 -0.36430
13
bifur_IRC_Distances_noMW_output/new_data/bifur_traj1_Distances point 294
C -1.26702 0.45337 -0.14087
 C 0.86279 1.00231 0.28039
 C -0.33210 1.16473 0.32999
 C -1.60188 -0.96783 0.12228
 C 1.86129 0.02368 -0.18366
 F -2.19281 1.05491 -0.84642
 F 1.39383 1.89735 0.77628
 H -0.90837 -1.42590 0.81809
 H 2.05132 -0.62101 0.55634
 H -1.59324 -1.46229 -0.74370
 H 1.55288 -0.49323 -1.05732
 H -2.56809 -1.08142 0.45757
 H 2.74140 0.45531 -0.36895
13
bifur_IRC_Distances_noMW_output/new_data/bifur_traj1_Distances point 295
C -1.26681 0.45332 -0.14399
 C 0.86248 1.00251 0.28314
 C -0.33227 1.16498 0.32719
 C -1.60211 -0.96764 0.12239
 C 1.86157 0.02342 -0.18386
 F -2.19174 1.05435 -0.85415
 F 1.39272 1.89797 0.78726
 H -0.90016 -1.42401 0.81978
 H 2.06046 -0.62093 0.55920
 H -1.60182 -1.46398 -0.74560
 H 1.54440 -0.49389 -1.05856
 H -2.56871 -1.08089 0.46016
 H 2.74199 0.45480 -0.37297
13
bifur_IRC_Distances_noMW_output/new_data/bifur_traj1_Distances point 296
C -1.26663 0.45328 -0.14650
 C 0.86223 1.00267 0.28535
 C -0.33240 1.16517 0.32496
 C -1.60230 -0.96749 0.12247
 C 1.86180 0.02321 -0.18399
 F -2.19088 1.05390 -0.86039
 F 1.39181 1.89849 0.79608
 H -0.89343 -1.42247 0.82118
 H 2.06795 -0.62088 0.56161
 H -1.60885 -1.46536 -0.74722
 H 1.53745 -0.49442 -1.05960
 H -2.56922 -1.08046 0.46224
 H 2.74247 0.45438 -0.37618
13
bifur_IRC_Distances_noMW_output/new_data/bifur_traj1_Distances point 297
C -1.26650 0.45325 -0.14829
 C 0.86205 1.00278 0.28692
 C -0.33249 1.16530 0.32340
 C -1.60243 -0.96738 0.12251
 C 1.86197 0.02305 -0.18408
 F -2.19027 1.05357 -0.86482
 F 1.39116 1.89885 0.80230
 H -0.88860 -1.42137 0.82220
 H 2.07331 -0.62085 0.56336
 H -1.61389 -1.46634 -0.74841
 H 1.53246 -0.49480 -1.06036
 H -2.56957 -1.08016 0.46369
 H 2.74282 0.45408 -0.37843
13
bifur_IRC_Distances_noMW_output/new_data/bifur_traj1_Distances point 298
C -1.26650 0.45325 -0.14829
 C 0.86205 1.00278 0.28692
 C -0.33249 1.16530 0.32340
 C -1.60243 -0.96738 0.12251
 C 1.86197 0.02305 -0.18408
 F -2.19027 1.05357 -0.86482
 F 1.39116 1.89885 0.80230
 H -0.88860 -1.42137 0.82221
 H 2.07331 -0.62085 0.56336
 H -1.61389 -1.46634 -0.74841
 H 1.53246 -0.49480 -1.06036
 H -2.56957 -1.08016 0.46369
 H 2.74282 0.45408 -0.37844
13
bifur_IRC_Distances_noMW_output/new_data/bifur_traj1_Distances point 299
C -1.26643 0.45324 -0.14923
 C 0.86195 1.00284 0.28775
 C -0.33253 1.16538 0.32258
 C -1.60250 -0.96732 0.12253
 C 1.86205 0.02297 -0.18412
 F -2.18995 1.05340 -0.86716
 F 1.39081 1.89905 0.80558
 H -0.88604 -1.42079 0.82275
 H 2.07616 -0.62083 0.56430
 H -1.61657 -1.46686 -0.74906
 H 1.52981 -0.49500 -1.06076
 H -2.56976 -1.07999 0.46446
 H 2.74300 0.45392 -0.37962
13
bifur_IRC_Distances_noMW_output/new_data/bifur_traj1_Distances point 300
C -1.26651 0.45326 -0.14814
 C 0.86206 1.00277 0.28679
 C -0.33248 1.16529 0.32353
 C -1.60242 -0.96738 0.12251
 C 1.86195 0.02307 -0.18407
 F -2.19032 1.05360 -0.86445
 F 1.39121 1.89882 0.80178
 H -0.88901 -1.42147 0.82212
 H 2.07286 -0.62085 0.56321
 H -1.61347 -1.46626 -0.74831
 H 1.53288 -0.49477 -1.06029
 H -2.56954 -1.08018 0.46357
 H 2.74279 0.45411 -0.37825
13
bifur_IRC_Distances_noMW_output/new_data/bifur_traj1_Distances point 301
C -1.26360 0.43924 0.20393
 C 0.85787 1.02284 -0.21849
 C -0.33721 1.18724 -0.22519
 C -1.60483 -0.95572 -0.17147
 C 1.86470 0.00975 0.15245
 F -2.17494 0.98021 0.97880
 F 1.37924 1.95686 -0.66307
 H -0.91067 -1.35312 -0.91640
 H 2.05516 -0.57244 -0.64516
 H -1.59448 -1.52128 0.65497
 H 1.55750 -0.57657 0.98899
 H -2.57756 -1.04189 -0.50158
 H 2.74883 0.42487 0.36222
13
bifur_IRC_Distances_noMW_output/new_data/bifur_traj1_Distances point 302
C -1.26360 0.43950 0.20249
 C 0.85784 1.02241 -0.21666
 C -0.33758 1.18722 -0.22790
 C -1.60479 -0.95607 -0.16850
 C 1.86463 0.01021 0.14885
 F -2.17471 0.98142 0.97349
 F 1.37951 1.95517 -0.65215
 H -0.92236 -1.35561 -0.91272
 H 2.04280 -0.57262 -0.64518
 H -1.58261 -1.51917 0.65534
 H 1.56980 -0.57559 0.98441
 H -2.57757 -1.04293 -0.49385
 H 2.74864 0.42606 0.35239
13
bifur_IRC_Distances_noMW_output/new_data/bifur_traj1_Distances point 303
C -1.26362 0.43988 0.20032
 C 0.85783 1.02180 -0.21402
 C -0.33808 1.18717 -0.23192
 C -1.60470 -0.95656 -0.16431
 C 1.86449 0.01087 0.14380
 F -2.17447 0.98317 0.96578
 F 1.38001 1.95275 -0.63645
 H -0.93848 -1.35910 -0.90763
 H 2.02570 -0.57290 -0.64531
 H -1.56620 -1.51622 0.65608
 H 1.58676 -0.57418 0.97813
 H -2.57753 -1.04442 -0.48298
 H 2.74829 0.42774 0.33852
13
bifur_IRC_Distances_noMW_output/new_data/bifur_traj1_Distances point 304
C -1.26367 0.44038 0.19732
 C 0.85788 1.02100 -0.21053
 C -0.33869 1.18711 -0.23742
 C -1.60456 -0.95720 -0.15895
 C 1.86427 0.01171 0.13736
 F -2.17434 0.98547 0.95544
 F 1.38085 1.94960 -0.61574
 H -0.95854 -1.36355 -0.90129
 H 2.00437 -0.57328 -0.64567
 H -1.54576 -1.51251 0.65743
 H 1.60781 -0.57230 0.97044
 H -2.57736 -1.04633 -0.46909
 H 2.74774 0.42990 0.32070
13
bifur_IRC_Distances_noMW_output/new_data/bifur_traj1_Distances point 305
C -1.26380 0.44100 0.19336
 C 0.85802 1.02002 -0.20620
 C -0.33936 1.18702 -0.24450
 C -1.60434 -0.95798 -0.15253
 C 1.86395 0.01273 0.12976
 F -2.17444 0.98834 0.94237
 F 1.38211 1.94575 -0.59010
 H -0.98149 -1.36880 -0.89408
 H 1.97986 -0.57379 -0.64655
 H -1.52229 -1.50818 0.65978
 H 1.63185 -0.56996 0.96190
 H -2.57700 -1.04863 -0.45259
 H 2.74693 0.43248 0.29941
13
bifur_IRC_Distances_noMW_output/new_data/bifur_traj1_Distances point 306
C -1.26401 0.44174 0.18833
 C 0.85829 1.01887 -0.20105
 C -0.34004 1.18688 -0.25326
 C -1.60404 -0.95888 -0.14523
 C 1.86350 0.01390 0.12123
 F -2.17490 0.99175 0.92642
 F 1.38389 1.94128 -0.55968
 H -1.00608 -1.37468 -0.88652
 H 1.95345 -0.57441 -0.64833
 H -1.49705 -1.50342 0.66364
 H 1.65754 -0.56717 0.95320
 H -2.57638 -1.05127 -0.43400
 H 2.74582 0.43539 0.27525
13
bifur_IRC_Distances_noMW_output/new_data/bifur_traj1_Distances point 307
C -1.26432 0.44261 0.18212
 C 0.85871 1.01756 -0.19507
 C -0.34068 1.18667 -0.26369
 C -1.60362 -0.95988 -0.13723
 C 1.86292 0.01519 0.11203
 F -2.17584 0.99571 0.90744
 F 1.38623 1.93626 -0.52469
 H -1.03099 -1.38097 -0.87919
 H 1.92650 -0.57515 -0.65154
 H -1.47133 -1.49841 0.66965
 H 1.68348 -0.56395 0.94513
 H -2.57546 -1.05418 -0.41389
 H 2.74441 0.43856 0.24893
13
bifur_IRC_Distances_noMW_output/new_data/bifur_traj1_Distances point 308
C -1.26474 0.44357 0.17469
 C 0.85929 1.01612 -0.18835
 C -0.34119 1.18634 -0.27560
 C -1.60311 -0.96095 -0.12872
 C 1.86221 0.01657 0.10248
 F -2.17730 1.00016 0.88537
 F 1.38909 1.93083 -0.48570
 H -1.05482 -1.38746 -0.87269
 H 1.90048 -0.57601 -0.65669
 H -1.44658 -1.49338 0.67834
 H 1.70819 -0.56034 0.93846
 H -2.57425 -1.05727 -0.39295
 H 2.74273 0.44185 0.22137
13
bifur_IRC_Distances_noMW_output/new_data/bifur_traj1_Distances point 309
C -1.26474 0.44357 0.17469
 C 0.85929 1.01612 -0.18835
 C -0.34119 1.18634 -0.27560
 C -1.60311 -0.96095 -0.12872
 C 1.86221 0.01657 0.10248
 F -2.17730 1.00016 0.88537
 F 1.38909 1.93083 -0.48570
 H -1.05482 -1.38746 -0.87269
 H 1.90048 -0.57601 -0.65669
 H -1.44657 -1.49338 0.67834
 H 1.70819 -0.56034 0.93846
 H -2.57425 -1.05727 -0.39295
 H 2.74273 0.44185 0.22136
13
bifur_IRC_Distances_noMW_output/new_data/bifur_traj1_Distances point 310
C -1.26577 0.44558 0.15757
 C 0.86076 1.01317 -0.17391
 C -0.34164 1.18525 -0.30080
 C -1.60194 -0.96309 -0.11199
 C 1.86064 0.01926 0.08440
 F -2.18148 1.00960 0.83561
 F 1.39550 1.92006 -0.40393
 H -1.09318 -1.39960 -0.86397
 H 1.85777 -0.57799 -0.67267
 H -1.40617 -1.48430 0.70278
 H 1.74767 -0.55260 0.93116
 H -2.57131 -1.06332 -0.35322
 H 2.73915 0.44799 0.16897
13
bifur_IRC_Distances_noMW_output/new_data/bifur_traj1_Distances point 311
C -1.26624 0.44640 0.14987
 C 0.86144 1.01196 -0.16772
 C -0.34159 1.18462 -0.31114
 C -1.60143 -0.96393 -0.10531
 C 1.85997 0.02031 0.07743
 F -2.18353 1.01357 0.81331
 F 1.39820 1.91585 -0.36971
 H -1.10540 -1.40424 -0.86180
 H 1.84386 -0.57893 -0.68112
 H -1.39311 -1.48091 0.71504
 H 1.76012 -0.54927 0.93013
 H -2.57000 -1.06570 -0.33788
 H 2.73770 0.45028 0.14889
13
bifur_IRC_Distances_noMW_output/new_data/bifur_traj1_Distances point 312
C -1.26656 0.44694 0.14448
 C 0.86191 1.01115 -0.16343
 C -0.34148 1.18412 -0.31804
 C -1.60109 -0.96449 -0.10082
 C 1.85952 0.02099 0.07284
 F -2.18500 1.01627 0.79760
 F 1.40001 1.91309 -0.34637
 H -1.11267 -1.40729 -0.86067
 H 1.83547 -0.57962 -0.68734
 H -1.38526 -1.47869 0.72390
 H 1.76750 -0.54695 0.92988
 H -2.56910 -1.06727 -0.32774
 H 2.73675 0.45174 0.13571
13
bifur_IRC_Distances_noMW_output/new_data/bifur_traj1_Distances point 313
C -1.26671 0.44719 0.14201
 C 0.86213 1.01079 -0.16148
 C -0.34141 1.18388 -0.32111
 C -1.60093 -0.96474 -0.09881
 C 1.85932 0.02130 0.07080
 F -2.18568 1.01748 0.79037
 F 1.40081 1.91187 -0.33584
 H -1.11570 -1.40865 -0.86022
 H 1.83195 -0.57995 -0.69025
 H -1.38198 -1.47770 0.72802
 H 1.77056 -0.54589 0.92987
 H -2.56869 -1.06796 -0.32324
 H 2.73633 0.45238 0.12988
13
bifur_IRC_Distances_noMW_output/new_data/bifur_traj1_Distances point 314
C -1.26670 0.44716 0.14224
 C 0.86211 1.01083 -0.16166
 C -0.34141 1.18390 -0.32082
 C -1.60095 -0.96472 -0.09900
 C 1.85934 0.02127 0.07099
 F -2.18562 1.01737 0.79106
 F 1.40074 1.91198 -0.33683
 H -1.11542 -1.40852 -0.86026
 H 1.83227 -0.57992 -0.68997
 H -1.38228 -1.47779 0.72763
 H 1.77028 -0.54599 0.92987
 H -2.56873 -1.06790 -0.32366
 H 2.73637 0.45232 0.13043
13
bifur_IRC_Distances_noMW_output/new_data/bifur_traj1_Distances point 315
C -1.26656 0.44695 0.14445
 C 0.86192 1.01115 -0.16340
 C -0.34148 1.18412 -0.31808
 C -1.60109 -0.96450 -0.10080
 C 1.85952 0.02100 0.07281
 F -2.18501 1.01628 0.79751
 F 1.40002 1.91307 -0.34624
 H -1.11271 -1.40731 -0.86066
 H 1.83543 -0.57962 -0.68737
 H -1.38522 -1.47867 0.72395
 H 1.76754 -0.54694 0.92988
 H -2.56909 -1.06728 -0.32769
 H 2.73674 0.45175 0.13564
13
bifur_IRC_Distances_noMW_output/new_data/bifur_traj1_Distances point 316
C -1.26637 0.44661 0.14779
 C 0.86163 1.01165 -0.16605
 C -0.34155 1.18443 -0.31384
 C -1.60130 -0.96415 -0.10356
 C 1.85980 0.02058 0.07563
 F -2.18410 1.01462 0.80724
 F 1.39891 1.91476 -0.36063
 H -1.10832 -1.40544 -0.86133
 H 1.84050 -0.57919 -0.68350
 H -1.38996 -1.48004 0.71845
 H 1.76310 -0.54837 0.92999
 H -2.56965 -1.06631 -0.33391
 H 2.73733 0.45085 0.14371
13
bifur_IRC_Distances_noMW_output/new_data/bifur_traj1_Distances point 317
C -1.26614 0.44623 0.15152
 C 0.86130 1.01221 -0.16904
 C -0.34161 1.18476 -0.30897
 C -1.60154 -0.96376 -0.10671
 C 1.86011 0.02009 0.07888
 F -2.18309 1.01273 0.81810
 F 1.39763 1.91672 -0.37695
 H -1.10298 -1.40327 -0.86221
 H 1.84664 -0.57872 -0.67926
 H -1.39571 -1.48161 0.71237
 H 1.75766 -0.54998 0.93027
 H -2.57028 -1.06520 -0.34108
 H 2.73800 0.44981 0.15306
13
bifur_IRC_Distances_noMW_output/new_data/bifur_traj1_Distances point 318
C -1.26592 0.44585 0.15511
 C 0.86098 1.01278 -0.17192
 C -0.34164 1.18506 -0.30416
 C -1.60178 -0.96337 -0.10982
 C 1.86042 0.01960 0.08212
 F -2.18213 1.01088 0.82850
 F 1.39638 1.91868 -0.39288
 H -1.09734 -1.40112 -0.86319
 H 1.85306 -0.57828 -0.67530
 H -1.40174 -1.48319 0.70663
 H 1.75192 -0.55153 0.93073
 H -2.57089 -1.06410 -0.34820
 H 2.73868 0.44875 0.16238
13
bifur_IRC_Distances_noMW_output/new_data/bifur_traj1_Distances point 319
C -1.26574 0.44551 0.15818
 C 0.86071 1.01327 -0.17442
 C -0.34164 1.18530 -0.29995
 C -1.60198 -0.96302 -0.11255
 C 1.86069 0.01917 0.08498
 F -2.18132 1.00927 0.83740
 F 1.39528 1.92041 -0.40674
 H -1.09209 -1.39921 -0.86418
 H 1.85901 -0.57792 -0.67201
 H -1.40734 -1.48459 0.70182
 H 1.74655 -0.55287 0.93129
 H -2.57142 -1.06313 -0.35451
 H 2.73927 0.44780 0.17066
13
bifur_IRC_Distances_noMW_output/new_data/bifur_traj1_Distances point 320
C -1.26574 0.44551 0.15819
 C 0.86071 1.01327 -0.17442
 C -0.34164 1.18530 -0.29994
 C -1.60198 -0.96302 -0.11255
 C 1.86069 0.01917 0.08498
 F -2.18131 1.00927 0.83740
 F 1.39528 1.92041 -0.40674
 H -1.09209 -1.39921 -0.86418
 H 1.85901 -0.57792 -0.67201
 H -1.40734 -1.48459 0.70182
 H 1.74655 -0.55287 0.93129
 H -2.57142 -1.06313 -0.35451
 H 2.73927 0.44780 0.17067
13
bifur_IRC_Distances_noMW_output/new_data/bifur_traj1_Distances point 321
C -1.26552 0.44511 0.16177
 C 0.86039 1.01385 -0.17736
 C -0.34161 1.18556 -0.29490
 C -1.60222 -0.96260 -0.11583
 C 1.86101 0.01865 0.08846
 F -2.18039 1.00736 0.84779
 F 1.39397 1.92251 -0.42322
 H -1.08539 -1.39689 -0.86552
 H 1.86656 -0.57749 -0.66832
 H -1.41445 -1.48630 0.69634
 H 1.73969 -0.55445 0.93220
 H -2.57204 -1.06195 -0.36216
 H 2.73999 0.44663 0.18073
13
bifur_IRC_Distances_noMW_output/new_data/bifur_traj1_Distances point 322
C -1.26552 0.44511 0.16176
 C 0.86039 1.01385 -0.17735
 C -0.34161 1.18556 -0.29491
 C -1.60222 -0.96260 -0.11581
 C 1.86101 0.01865 0.08845
 F -2.18039 1.00737 0.84775
 F 1.39398 1.92251 -0.42316
 H -1.08541 -1.39690 -0.86551
 H 1.86653 -0.57750 -0.66833
 H -1.41443 -1.48629 0.69636
 H 1.73971 -0.55445 0.93219
 H -2.57204 -1.06195 -0.36213
 H 2.73998 0.44664 0.18069
13
bifur_IRC_Distances_noMW_output/new_data/bifur_traj1_Distances point 323
C -1.26562 0.44531 0.16002
 C 0.86055 1.01357 -0.17592
 C -0.34163 1.18544 -0.29737
 C -1.60210 -0.96281 -0.11421
 C 1.86085 0.01890 0.08675
 F -2.18084 1.00830 0.84273
 F 1.39461 1.92148 -0.41515
 H -1.08873 -1.39803 -0.86484
 H 1.86280 -0.57770 -0.67010
 H -1.41090 -1.48545 0.69899
 H 1.74312 -0.55368 0.93172
 H -2.57174 -1.06253 -0.35839
 H 2.73964 0.44721 0.17577
13
bifur_IRC_Distances_noMW_output/new_data/bifur_traj1_Distances point 324
C -1.26587 0.44575 0.15597
 C 0.86090 1.01291 -0.17262
 C -0.34164 1.18513 -0.30299
 C -1.60183 -0.96327 -0.11057
 C 1.86050 0.01948 0.08291
 F -2.18190 1.01043 0.83100
 F 1.39607 1.91916 -0.39674
 H -1.09591 -1.40059 -0.86345
 H 1.85468 -0.57818 -0.67437
 H -1.40326 -1.48357 0.70527
 H 1.75046 -0.55191 0.93087
 H -2.57104 -1.06383 -0.34995
 H 2.73884 0.44849 0.16467
13
bifur_IRC_Distances_noMW_output/new_data/bifur_traj1_Distances point 325
C -1.26630 0.44650 0.14889
 C 0.86153 1.01181 -0.16693
 C -0.34157 1.18453 -0.31241
 C -1.60137 -0.96404 -0.10448
 C 1.85989 0.02043 0.07658
 F -2.18380 1.01406 0.81046
 F 1.39853 1.91533 -0.36543
 H -1.10679 -1.40480 -0.86158
 H 1.84226 -0.57905 -0.68223
 H -1.39161 -1.48050 0.71664
 H 1.76154 -0.54884 0.93006
 H -2.56984 -1.06599 -0.33600
 H 2.73752 0.45055 0.14644
13
bifur_IRC_Distances_noMW_output/new_data/bifur_traj1_Distances point 326
C -1.26694 0.44757 0.13803
 C 0.86247 1.01023 -0.15835
 C -0.34128 1.18348 -0.32592
 C -1.60069 -0.96513 -0.09564
 C 1.85901 0.02177 0.06760
 F -2.18678 1.01941 0.77873
 F 1.40207 1.90998 -0.31910
 H -1.12022 -1.41078 -0.85959
 H 1.82666 -0.58049 -0.69499
 H -1.37706 -1.47615 0.73467
 H 1.77512 -0.54419 0.92995
 H -2.56804 -1.06905 -0.31616
 H 2.73567 0.45336 0.12077
13
bifur_IRC_Distances_noMW_output/new_data/bifur_traj1_Distances point 327
C -1.27154 0.45430 -0.02619
 C 0.87184 0.99656 0.17506
 C -0.32074 1.15330 0.44413
 C -1.59531 -0.97295 0.09423
 C 1.85276 0.03079 -0.14733
 F -2.22318 1.07273 -0.54631
 F 1.42110 1.88250 0.32170
 H -1.09245 -1.47873 0.80907
 H 1.84226 -0.62942 0.57808
 H -1.40061 -1.41424 -0.79524
 H 1.73928 -0.46592 -1.05588
 H -2.54975 -1.09575 0.34065
 H 2.72633 0.46683 -0.19196
13
bifur_IRC_Distances_noMW_output/new_data/bifur_traj1_Distances point 328
C -1.27160 0.45419 -0.00602
 C 0.87264 0.99595 0.15470
 C -0.31798 1.15070 0.45992
 C -1.59477 -0.97340 0.08460
 C 1.85203 0.03144 -0.13527
 F -2.22616 1.07495 -0.48526
 F 1.42209 1.88208 0.23366
 H -1.10442 -1.48548 0.81285
 H 1.82820 -0.63248 0.60314
 H -1.38849 -1.40751 -0.82237
 H 1.75079 -0.46055 -1.05761
 H -2.54793 -1.09727 0.31515
 H 2.72558 0.46738 -0.15750
13
bifur_IRC_Distances_noMW_output/new_data/bifur_traj1_Distances point 329
C -1.27142 0.45389 0.01662
 C 0.87320 0.99549 0.13102
 C -0.31480 1.14767 0.47405
 C -1.59441 -0.97373 0.07273
 C 1.85154 0.03192 -0.12049
 F -2.22855 1.07683 -0.41280
 F 1.42177 1.88267 0.13382
 H -1.11434 -1.49268 0.81491
 H 1.81671 -0.63651 0.63261
 H -1.37889 -1.39996 -0.85269
 H 1.76020 -0.45448 -1.05588
 H -2.54645 -1.09858 0.28468
 H 2.72542 0.46748 -0.11857
13
bifur_IRC_Distances_noMW_output/new_data/bifur_traj1_Distances point 330
C -1.27103 0.45342 0.03806
 C 0.87338 0.99533 0.10783
 C -0.31178 1.14473 0.48368
 C -1.59428 -0.97386 0.06071
 C 1.85139 0.03213 -0.10562
 F -2.22986 1.07787 -0.34040
 F 1.42008 1.88434 0.03891
 H -1.12154 -1.49923 0.81370
 H 1.80870 -0.64085 0.65982
 H -1.37241 -1.39273 -0.87940
 H 1.76703 -0.44880 -1.04973
 H -2.54558 -1.09940 0.25411
 H 2.72590 0.46705 -0.08168
13
bifur_IRC_Distances_noMW_output/new_data/bifur_traj1_Distances point 331
C -1.27103 0.45342 0.03806
 C 0.87338 0.99533 0.10783
 C -0.31179 1.14473 0.48368
 C -1.59428 -0.97386 0.06071
 C 1.85139 0.03213 -0.10562
 F -2.22986 1.07787 -0.34041
 F 1.42008 1.88434 0.03892
 H -1.12154 -1.49923 0.81370
 H 1.80870 -0.64085 0.65982
 H -1.37241 -1.39273 -0.87939
 H 1.76703 -0.44880 -1.04973
 H -2.54558 -1.09940 0.25411
 H 2.72590 0.46705 -0.08168
13
bifur_IRC_Distances_noMW_output/new_data/bifur_traj1_Distances point 332
C -1.27053 0.45288 0.05628
 C 0.87327 0.99541 0.08757
 C -0.30928 1.14224 0.48891
 C -1.59435 -0.97384 0.05005
 C 1.85151 0.03210 -0.09250
 F -2.23022 1.07814 -0.27606
 F 1.41762 1.88665 -0.04163
 H -1.12668 -1.50463 0.80978
 H 1.80335 -0.64490 0.68139
 H -1.36819 -1.38648 -0.89959
 H 1.77199 -0.44410 -1.04063
 H -2.54526 -1.09977 0.22687
 H 2.72677 0.46629 -0.05044
13
bifur_IRC_Distances_noMW_output/new_data/bifur_traj1_Distances point 333
C -1.27081 0.45318 0.04672
 C 0.87336 0.99534 0.09827
 C -0.31059 1.14355 0.48650
 C -1.59430 -0.97386 0.05569
 C 1.85142 0.03214 -0.09944
 F -2.23012 1.07808 -0.31016
 F 1.41903 1.88534 0.00063
 H -1.12406 -1.50181 0.81219
 H 1.80602 -0.64274 0.67029
 H -1.37029 -1.38977 -0.88931
 H 1.76945 -0.44654 -1.04586
 H -2.54538 -1.09962 0.24131
 H 2.72626 0.46673 -0.06682
13
bifur_IRC_Distances_noMW_output/new_data/bifur_traj1_Distances point 334
C -1.27127 0.45370 0.02623
 C 0.87332 0.99538 0.12071
 C -0.31344 1.14636 0.47883
 C -1.59433 -0.97381 0.06742
 C 1.85143 0.03204 -0.11391
 F -2.22925 1.07739 -0.38079
 F 1.42118 1.88328 0.09128
 H -1.11777 -1.49564 0.81480
 H 1.81284 -0.63840 0.64499
 H -1.37573 -1.39673 -0.86500
 H 1.76345 -0.45192 -1.05371
 H -2.54599 -1.09900 0.27118
 H 2.72556 0.46735 -0.10202
13
bifur_IRC_Distances_noMW_output/new_data/bifur_traj1_Distances point 335
C -1.27157 0.45412 0.00037
 C 0.87284 0.99579 0.14810
 C -0.31708 1.14986 0.46431
 C -1.59464 -0.97351 0.08135
 C 1.85186 0.03160 -0.13121
 F -2.22694 1.07555 -0.46522
 F 1.42215 1.88213 0.20555
 H -1.10753 -1.48755 0.81372
 H 1.82457 -0.63356 0.61142
 H -1.38542 -1.40538 -0.83104
 H 1.75376 -0.45884 -1.05757
 H -2.54745 -1.09768 0.30674
 H 2.72547 0.46747 -0.14652
13
bifur_IRC_Distances_noMW_output/new_data/bifur_traj1_Distances point 336
C -1.27155 0.45430 -0.02505
 C 0.87189 0.99652 0.17393
 C -0.32058 1.15315 0.44509
 C -1.59527 -0.97298 0.09372
 C 1.85272 0.03084 -0.14668
 F -2.22337 1.07286 -0.54296
 F 1.42119 1.88246 0.31677
 H -1.09322 -1.47912 0.80932
 H 1.84134 -0.62958 0.57942
 H -1.39981 -1.41386 -0.79674
 H 1.74003 -0.46562 -1.05604
 H -2.54963 -1.09585 0.33925
 H 2.72628 0.46687 -0.19003
13
bifur_IRC_Distances_noMW_output/new_data/bifur_traj1_Distances point 337
C -1.26670 0.44717 0.14215
 C 0.86212 1.01081 -0.16159
 C -0.34141 1.18389 -0.32093
 C -1.60094 -0.96473 -0.09893
 C 1.85934 0.02128 0.07091
 F -2.18564 1.01741 0.79079
 F 1.40076 1.91194 -0.33644
 H -1.11553 -1.40857 -0.86025
 H 1.83214 -0.57993 -0.69008
 H -1.38216 -1.47776 0.72778
 H 1.77039 -0.54595 0.92987
 H -2.56871 -1.06792 -0.32350
 H 2.73635 0.45234 0.13021
13
bifur_IRC_Distances_noMW_output/new_data/bifur_traj1_Distances point 338
C -1.26577 0.44557 0.15763
 C 0.86076 1.01318 -0.17397
 C -0.34164 1.18526 -0.30071
 C -1.60194 -0.96308 -0.11205
 C 1.86064 0.01925 0.08446
 F -2.18146 1.00956 0.83579
 F 1.39548 1.92010 -0.40422
 H -1.09307 -1.39956 -0.86399
 H 1.85790 -0.57798 -0.67260
 H -1.40629 -1.48433 0.70268
 H 1.74756 -0.55263 0.93118
 H -2.57132 -1.06330 -0.35335
 H 2.73916 0.44797 0.16915
13
bifur_IRC_Distances_noMW_output/new_data/bifur_traj1_Distances point 339
C -1.26507 0.44425 0.16913
 C 0.85975 1.01511 -0.18354
 C -0.34144 1.18603 -0.28412
 C -1.60273 -0.96169 -0.12293
 C 1.86169 0.01751 0.09612
 F -2.17857 1.00333 0.86914
 F 1.39122 1.92710 -0.45814
 H -1.06937 -1.39175 -0.86908
 H 1.88442 -0.57665 -0.66133
 H -1.43134 -1.49013 0.68570
 H 1.72322 -0.55776 0.93509
 H -2.57331 -1.05938 -0.37899
 H 2.74152 0.44403 0.20293
13
bifur_IRC_Distances_noMW_output/new_data/bifur_traj1_Distances point 340
C -1.26456 0.44318 0.17775
 C 0.85904 1.01670 -0.19108
 C -0.34101 1.18648 -0.27076
 C -1.60332 -0.96052 -0.13211
 C 1.86250 0.01602 0.10626
 F -2.17666 0.99835 0.89442
 F 1.38791 1.93300 -0.50147
 H -1.04566 -1.38490 -0.87511
 H 1.91051 -0.57566 -0.65441
 H -1.45612 -1.49535 0.67457
 H 1.69870 -0.56180 0.94088
 H -2.57476 -1.05604 -0.40125
 H 2.74342 0.44055 0.23229
13
bifur_IRC_Distances_noMW_output/new_data/bifur_traj1_Distances point 341
C -1.26420 0.44231 0.18430
 C 0.85855 1.01801 -0.19713
 C -0.34048 1.18675 -0.26006
 C -1.60377 -0.95954 -0.13993
 C 1.86313 0.01475 0.11512
 F -2.17547 0.99435 0.91405
 F 1.38540 1.93797 -0.53672
 H -1.02282 -1.37886 -0.88155
 H 1.93536 -0.57490 -0.65029
 H -1.47978 -1.50008 0.66739
 H 1.67499 -0.56506 0.94767
 H -2.57580 -1.05319 -0.42066
 H 2.74491 0.43749 0.25780
13
bifur_IRC_Distances_noMW_output/new_data/bifur_traj1_Distances point 342
C -1.26420 0.44231 0.18430
 C 0.85855 1.01801 -0.19713
 C -0.34048 1.18675 -0.26006
 C -1.60377 -0.95954 -0.13994
 C 1.86313 0.01475 0.11512
 F -2.17547 0.99435 0.91405
 F 1.38540 1.93797 -0.53672
 H -1.02282 -1.37886 -0.88155
 H 1.93536 -0.57490 -0.65029
 H -1.47978 -1.50008 0.66739
 H 1.67499 -0.56506 0.94767
 H -2.57580 -1.05319 -0.42066
 H 2.74491 0.43749 0.25780
13
bifur_IRC_Distances_noMW_output/new_data/bifur_traj1_Distances point 343
C -1.26380 0.44102 0.19321
 C 0.85803 1.01998 -0.20605
 C -0.33938 1.18702 -0.24476
 C -1.60434 -0.95801 -0.15231
 C 1.86394 0.01277 0.12949
 F -2.17445 0.98844 0.94189
 F 1.38216 1.94562 -0.58918
 H -0.98227 -1.36898 -0.89384
 H 1.97902 -0.57380 -0.64659
 H -1.52149 -1.50803 0.65987
 H 1.63267 -0.56988 0.96161
 H -2.57698 -1.04872 -0.45201
 H 2.74690 0.43257 0.29866
13
bifur_IRC_Distances_noMW_output/new_data/bifur_traj1_Distances point 344
C -1.26371 0.44056 0.19617
 C 0.85792 1.02071 -0.20926
 C -0.33889 1.18709 -0.23948
 C -1.60450 -0.95743 -0.15703
 C 1.86418 0.01202 0.13508
 F -2.17434 0.98632 0.95162
 F 1.38119 1.94846 -0.60818
 H -0.96552 -1.36513 -0.89909
 H 1.99692 -0.57343 -0.64588
 H -1.53863 -1.51120 0.65804
 H 1.61513 -0.57161 0.96781
 H -2.57727 -1.04702 -0.46414
 H 2.74752 0.43067 0.31433
13
bifur_IRC_Distances_noMW_output/new_data/bifur_traj1_Distances point 345
C -1.26365 0.44020 0.19838
 C 0.85786 1.02128 -0.21175
 C -0.33848 1.18714 -0.23548
 C -1.60461 -0.95698 -0.16080
 C 1.86435 0.01142 0.13958
 F -2.17436 0.98467 0.95906
 F 1.38054 1.95069 -0.62296
 H -0.95170 -1.36202 -0.90345
 H 2.01164 -0.57314 -0.64551
 H -1.55273 -1.51378 0.65690
 H 1.60064 -0.57295 0.97304
 H -2.57744 -1.04567 -0.47387
 H 2.74795 0.42916 0.32685
13
bifur_IRC_Distances_noMW_output/new_data/bifur_traj1_Distances point 346
C -1.26362 0.43994 0.19994
 C 0.85784 1.02169 -0.21356
 C -0.33816 1.18717 -0.23263
 C -1.60469 -0.95665 -0.16360
 C 1.86446 0.01098 0.14294
 F -2.17444 0.98347 0.96443
 F 1.38011 1.95233 -0.63373
 H -0.94119 -1.35970 -0.90677
 H 2.02282 -0.57294 -0.64534
 H -1.56344 -1.51573 0.65623
 H 1.58960 -0.57393 0.97708
 H -2.57752 -1.04467 -0.48113
 H 2.74823 0.42803 0.33615
13
bifur_IRC_Distances_noMW_output/new_data/bifur_traj1_Distances point 347
C -1.26361 0.43978 0.20092
 C 0.85783 1.02196 -0.21474
 C -0.33795 1.18719 -0.23082
 C -1.60473 -0.95643 -0.16544
 C 1.86453 0.01069 0.14515
 F -2.17452 0.98269 0.96788
 F 1.37987 1.95340 -0.64072
 H -0.93418 -1.35816 -0.90899
 H 2.03026 -0.57282 -0.64526
 H -1.57058 -1.51701 0.65585
 H 1.58223 -0.57456 0.97980
 H -2.57755 -1.04402 -0.48590
 H 2.74839 0.42729 0.34226
13
bifur_IRC_Distances_noMW_output/new_data/bifur_traj1_Distances point 348
C -1.26360 0.43969 0.20142
 C 0.85783 1.02210 -0.21534
 C -0.33783 1.18720 -0.22989
 C -1.60475 -0.95632 -0.16640
 C 1.86456 0.01054 0.14631
 F -2.17457 0.98229 0.96965
 F 1.37975 1.95396 -0.64432
 H -0.93051 -1.35737 -0.91015
 H 2.03416 -0.57275 -0.64523
 H -1.57432 -1.51768 0.65568
 H 1.57837 -0.57488 0.98123
 H -2.57756 -1.04368 -0.48838
 H 2.74847 0.42691 0.34543
13
bifur_IRC_Distances_noMW_output/new_data/bifur_traj1_Distances point 349
C -1.26360 0.43967 0.20154
 C 0.85783 1.02214 -0.21549
 C -0.33780 1.18720 -0.22967
 C -1.60475 -0.95629 -0.16663
 C 1.86457 0.01050 0.14659
 F -2.17459 0.98219 0.97009
 F 1.37972 1.95409 -0.64520
 H -0.92959 -1.35717 -0.91044
 H 2.03513 -0.57274 -0.64522
 H -1.57525 -1.51785 0.65564
 H 1.57741 -0.57496 0.98158
 H -2.57757 -1.04359 -0.48900
 H 2.74849 0.42681 0.34621
13
bifur_IRC_Distances_noMW_output/new_data/bifur_traj1_Distances point 350
C -1.26360 0.43969 0.20141
 C 0.85783 1.02210 -0.21533
 C -0.33784 1.18720 -0.22991
 C -1.60475 -0.95632 -0.16637
 C 1.86456 0.01054 0.14628
 F -2.17457 0.98230 0.96961
 F 1.37975 1.95394 -0.64423
 H -0.93059 -1.35739 -0.91012
 H 2.03407 -0.57276 -0.64523
 H -1.57423 -1.51767 0.65568
 H 1.57846 -0.57488 0.98119
 H -2.57756 -1.04369 -0.48832
 H 2.74847 0.42692 0.34535
13
bifur_IRC_Distances_noMW_output/new_data/bifur_traj1_Distances point 351
C -1.26361 0.43974 0.20114
 C 0.85783 1.02202 -0.21500
 C -0.33790 1.18719 -0.23042
 C -1.60474 -0.95638 -0.16585
 C 1.86454 0.01063 0.14565
 F -2.17454 0.98252 0.96864
 F 1.37981 1.95364 -0.64226
 H -0.93261 -1.35782 -0.90949
 H 2.03193 -0.57279 -0.64525
 H -1.57218 -1.51730 0.65578
 H 1.58058 -0.57470 0.98041
 H -2.57756 -1.04387 -0.48696
 H 2.74843 0.42713 0.34361
13
bifur_IRC_Distances_noMW_output/new_data/bifur_traj1_Distances point 352
C -1.26361 0.43979 0.20083
 C 0.85783 1.02194 -0.21463
 C -0.33797 1.18718 -0.23098
 C -1.60472 -0.95645 -0.16527
 C 1.86452 0.01072 0.14495
 F -2.17451 0.98276 0.96757
 F 1.37989 1.95331 -0.64009
 H -0.93481 -1.35830 -0.90879
 H 2.02959 -0.57283 -0.64527
 H -1.56994 -1.51690 0.65589
 H 1.58290 -0.57450 0.97955
 H -2.57755 -1.04408 -0.48547
 H 2.74838 0.42736 0.34171
13
bifur_IRC_Distances_noMW_output/new_data/bifur_traj1_Distances point 353
C -1.26361 0.43979 0.20083
 C 0.85783 1.02194 -0.21463
 C -0.33797 1.18718 -0.23098
 C -1.60472 -0.95645 -0.16527
 C 1.86452 0.01072 0.14495
 F -2.17451 0.98276 0.96757
 F 1.37989 1.95331 -0.64009
 H -0.93481 -1.35830 -0.90879
 H 2.02959 -0.57283 -0.64527
 H -1.56994 -1.51690 0.65589
 H 1.58290 -0.57450 0.97955
 H -2.57755 -1.04408 -0.48547
 H 2.74838 0.42736 0.34171
13
bifur_IRC_Distances_noMW_output/new_data/bifur_traj1_Distances point 354
C -1.26361 0.43984 0.20054
 C 0.85783 1.02186 -0.21428
 C -0.33803 1.18718 -0.23152
 C -1.60471 -0.95651 -0.16472
 C 1.86450 0.01080 0.14428
 F -2.17449 0.98300 0.96653
 F 1.37996 1.95298 -0.63798
 H -0.93695 -1.35877 -0.90812
 H 2.02733 -0.57287 -0.64529
 H -1.56777 -1.51651 0.65600
 H 1.58514 -0.57431 0.97872
 H -2.57754 -1.04427 -0.48402
 H 2.74833 0.42758 0.33986
13
bifur_IRC_Distances_noMW_output/new_data/bifur_traj1_Distances point 355
C -1.26361 0.43981 0.20071
 C 0.85783 1.02191 -0.21448
 C -0.33799 1.18718 -0.23121
 C -1.60472 -0.95648 -0.16504
 C 1.86452 0.01075 0.14467
 F -2.17450 0.98286 0.96714
 F 1.37992 1.95317 -0.63921
 H -0.93570 -1.35850 -0.90851
 H 2.02865 -0.57285 -0.64528
 H -1.56903 -1.51673 0.65593
 H 1.58383 -0.57442 0.97921
 H -2.57754 -1.04416 -0.48487
 H 2.74836 0.42745 0.34094
13
bifur_IRC_Distances_noMW_output/new_data/bifur_traj1_Distances point 356
C -1.26361 0.43973 0.20117
 C 0.85783 1.02203 -0.21503
 C -0.33789 1.18719 -0.23036
 C -1.60474 -0.95637 -0.16591
 C 1.86455 0.01062 0.14572
 F -2.17454 0.98250 0.96875
 F 1.37981 1.95367 -0.64248
 H -0.93238 -1.35777 -0.90956
 H 2.03217 -0.57279 -0.64524
 H -1.57241 -1.51734 0.65577
 H 1.58034 -0.57472 0.98050
 H -2.57756 -1.04385 -0.48712
 H 2.74843 0.42710 0.34381
13
bifur_IRC_Distances_noMW_output/new_data/bifur_traj1_Distances point 357
C -1.26360 0.43961 0.20190
 C 0.85783 1.02224 -0.21593
 C -0.33772 1.18720 -0.22900
 C -1.60477 -0.95621 -0.16733
 C 1.86459 0.01039 0.14744
 F -2.17463 0.98190 0.97138
 F 1.37964 1.95450 -0.64783
 H -0.92688 -1.35658 -0.91130
 H 2.03801 -0.57269 -0.64521
 H -1.57801 -1.51835 0.65552
 H 1.57455 -0.57520 0.98264
 H -2.57757 -1.04335 -0.49083
 H 2.74855 0.42653 0.34854
13
bifur_IRC_Distances_noMW_output/new_data/bifur_traj1_Distances point 358
C -1.26360 0.43944 0.20286
 C 0.85784 1.02252 -0.21713
 C -0.33749 1.18722 -0.22720
 C -1.60480 -0.95598 -0.16926
 C 1.86465 0.01009 0.14977
 F -2.17476 0.98111 0.97486
 F 1.37944 1.95560 -0.65496
 H -0.91939 -1.35497 -0.91366
 H 2.04594 -0.57257 -0.64517
 H -1.58562 -1.51970 0.65524
 H 1.56668 -0.57584 0.98557
 H -2.57757 -1.04267 -0.49582
 H 2.74869 0.42576 0.35490
13
bifur_IRC_Distances_noMW_output/new_data/bifur_traj1_Distances point 359
C -1.26360 0.43924 0.20396
 C 0.85787 1.02285 -0.21853
 C -0.33721 1.18724 -0.22513
 C -1.60483 -0.95571 -0.17153
 C 1.86470 0.00974 0.15253
 F -2.17495 0.98018 0.97891
 F 1.37923 1.95690 -0.66331
 H -0.91042 -1.35307 -0.91648
 H 2.05543 -0.57243 -0.64516
 H -1.59474 -1.52132 0.65496
 H 1.55723 -0.57659 0.98909
 H -2.57756 -1.04186 -0.50175
 H 2.74884 0.42484 0.36243
13
bifur_IRC_Distances_noMW_output/new_data/bifur_traj1_Distances point 360
C -1.26361 0.43903 0.20510
 C 0.85791 1.02320 -0.22002
 C -0.33690 1.18726 -0.22298
 C -1.60486 -0.95543 -0.17397
 C 1.86475 0.00936 0.15551
 F -2.17519 0.97920 0.98318
 F 1.37905 1.95828 -0.67215
 H -0.90066 -1.35101 -0.91954
 H 2.06575 -0.57230 -0.64517
 H -1.60464 -1.52307 0.65472
 H 1.54694 -0.57738 0.99294
 H -2.57751 -1.04100 -0.50812
 H 2.74897 0.42386 0.37051
13
bifur_IRC_Distances_noMW_output/new_data/bifur_traj1_Distances point 361
C -1.26363 0.43883 0.20617
 C 0.85796 1.02354 -0.22146
 C -0.33659 1.18728 -0.22094
 C -1.60488 -0.95515 -0.17638
 C 1.86479 0.00899 0.15846
 F -2.17547 0.97824 0.98730
 F 1.37892 1.95964 -0.68077
 H -0.89091 -1.34898 -0.92258
 H 2.07604 -0.57217 -0.64520
 H -1.61453 -1.52481 0.65455
 H 1.53666 -0.57814 0.99678
 H -2.57744 -1.04016 -0.51441
 H 2.74907 0.42290 0.37846
13
bifur_IRC_Distances_noMW_output/new_data/bifur_traj1_Distances point 362
C -1.26365 0.43864 0.20712
 C 0.85801 1.02385 -0.22277
 C -0.33630 1.18730 -0.21913
 C -1.60489 -0.95490 -0.17858
 C 1.86482 0.00865 0.16116
 F -2.17576 0.97737 0.99099
 F 1.37885 1.96086 -0.68852
 H -0.88193 -1.34712 -0.92536
 H 2.08550 -0.57206 -0.64523
 H -1.62363 -1.52640 0.65444
 H 1.52718 -0.57882 1.00033
 H -2.57735 -1.03939 -0.52014
 H 2.74914 0.42202 0.38570
13
bifur_IRC_Distances_noMW_output/new_data/bifur_traj1_Distances point 363
C -1.26368 0.43849 0.20788
 C 0.85807 1.02410 -0.22384
 C -0.33605 1.18732 -0.21766
 C -1.60490 -0.95469 -0.18042
 C 1.86483 0.00837 0.16343
 F -2.17602 0.97666 0.99403
 F 1.37881 1.96188 -0.69495
 H -0.87432 -1.34557 -0.92770
 H 2.09351 -0.57197 -0.64527
 H -1.63132 -1.52774 0.65437
 H 1.51916 -0.57939 1.00333
 H -2.57726 -1.03875 -0.52495
 H 2.74918 0.42128 0.39176
13
bifur_IRC_Distances_noMW_output/new_data/bifur_traj1_Distances point 364
C -1.26368 0.43849 0.20788
 C 0.85807 1.02410 -0.22384
 C -0.33605 1.18732 -0.21766
 C -1.60490 -0.95469 -0.18042
 C 1.86483 0.00837 0.16343
 F -2.17602 0.97666 0.99403
 F 1.37881 1.96188 -0.69495
 H -0.87432 -1.34557 -0.92770
 H 2.09351 -0.57197 -0.64527
 H -1.63132 -1.52774 0.65437
 H 1.51916 -0.57939 1.00333
 H -2.57726 -1.03875 -0.52495
 H 2.74918 0.42128 0.39176
13
bifur_IRC_Distances_noMW_output/new_data/bifur_traj1_Distances point 365
C -1.26372 0.43831 0.20879
 C 0.85815 1.02442 -0.22517
 C -0.33575 1.18734 -0.21588
 C -1.60489 -0.95443 -0.18272
 C 1.86485 0.00802 0.16626
 F -2.17638 0.97578 0.99776
 F 1.37880 1.96314 -0.70288
 H -0.86477 -1.34363 -0.93062
 H 2.10356 -0.57187 -0.64531
 H -1.64099 -1.52941 0.65432
 H 1.50906 -0.58008 1.00710
 H -2.57712 -1.03795 -0.53095
 H 2.74920 0.42037 0.39929
13
bifur_IRC_Distances_noMW_output/new_data/bifur_traj1_Distances point 366
C -1.26372 0.43828 0.20894
 C 0.85816 1.02447 -0.22539
 C -0.33569 1.18734 -0.21559
 C -1.60489 -0.95438 -0.18310
 C 1.86485 0.00796 0.16673
 F -2.17644 0.97563 0.99838
 F 1.37880 1.96335 -0.70419
 H -0.86317 -1.34330 -0.93111
 H 2.10525 -0.57186 -0.64531
 H -1.64261 -1.52969 0.65432
 H 1.50737 -0.58019 1.00774
 H -2.57710 -1.03782 -0.53195
 H 2.74920 0.42022 0.40055
13
bifur_IRC_Distances_noMW_output/new_data/bifur_traj1_Distances point 367
C -1.26372 0.43829 0.20889
 C 0.85816 1.02445 -0.22531
 C -0.33571 1.18734 -0.21570
 C -1.60489 -0.95440 -0.18296
 C 1.86485 0.00798 0.16656
 F -2.17642 0.97568 0.99816
 F 1.37880 1.96328 -0.70372
 H -0.86375 -1.34342 -0.93094
 H 2.10464 -0.57186 -0.64531
 H -1.64202 -1.52959 0.65432
 H 1.50798 -0.58015 1.00751
 H -2.57711 -1.03787 -0.53159
 H 2.74920 0.42027 0.40010
13
bifur_IRC_Distances_noMW_output/new_data/bifur_traj1_Distances point 368
C -1.26371 0.43834 0.20863
 C 0.85813 1.02436 -0.22493
 C -0.33580 1.18733 -0.21620
 C -1.60489 -0.95448 -0.18230
 C 1.86484 0.00808 0.16574
 F -2.17631 0.97594 0.99709
 F 1.37880 1.96292 -0.70145
 H -0.86651 -1.34398 -0.93009
 H 2.10174 -0.57189 -0.64530
 H -1.63923 -1.52911 0.65433
 H 1.51089 -0.57995 1.00642
 H -2.57715 -1.03810 -0.52987
 H 2.74920 0.42053 0.39793
13
bifur_IRC_Distances_noMW_output/new_data/bifur_traj1_Distances point 369
C -1.26369 0.43844 0.20816
 C 0.85809 1.02420 -0.22425
 C -0.33596 1.18732 -0.21712
 C -1.60490 -0.95461 -0.18112
 C 1.86484 0.00826 0.16428
 F -2.17613 0.97639 0.99517
 F 1.37880 1.96226 -0.69736
 H -0.87145 -1.34498 -0.92858
 H 2.09654 -0.57194 -0.64528
 H -1.63423 -1.52824 0.65436
 H 1.51611 -0.57960 1.00447
 H -2.57722 -1.03851 -0.52677
 H 2.74919 0.42101 0.39404
13
bifur_IRC_Distances_noMW_output/new_data/bifur_traj1_Distances point 370
C -1.26366 0.43858 0.20746
 C 0.85804 1.02396 -0.22325
 C -0.33619 1.18731 -0.21847
 C -1.60489 -0.95481 -0.17940
 C 1.86483 0.00852 0.16217
 F -2.17587 0.97705 0.99235
 F 1.37883 1.96132 -0.69140
 H -0.87854 -1.34643 -0.92640
 H 2.08907 -0.57202 -0.64525
 H -1.62705 -1.52700 0.65441
 H 1.52361 -0.57908 1.00167
 H -2.57731 -1.03911 -0.52229
 H 2.74916 0.42169 0.38840
13
bifur_IRC_Distances_noMW_output/new_data/bifur_traj1_Distances point 371
C -1.26364 0.43876 0.20652
 C 0.85797 1.02365 -0.22194
 C -0.33648 1.18729 -0.22027
 C -1.60488 -0.95506 -0.17719
 C 1.86480 0.00886 0.15945
 F -2.17557 0.97792 0.98866
 F 1.37889 1.96008 -0.68361
 H -0.88763 -1.34830 -0.92359
 H 2.07949 -0.57213 -0.64521
 H -1.61785 -1.52539 0.65451
 H 1.53321 -0.57839 0.99808
 H -2.57741 -1.03988 -0.51651
 H 2.74910 0.42258 0.38111
13
bifur_IRC_Distances_noMW_output/new_data/bifur_traj1_Distances point 372
C -1.26361 0.43898 0.20536
 C 0.85792 1.02328 -0.22037
 C -0.33682 1.18727 -0.22248
 C -1.60487 -0.95536 -0.17456
 C 1.86476 0.00927 0.15623
 F -2.17526 0.97896 0.98418
 F 1.37902 1.95861 -0.67425
 H -0.89830 -1.35052 -0.92027
 H 2.06823 -0.57226 -0.64518
 H -1.60703 -1.52349 0.65468
 H 1.54446 -0.57756 0.99386
 H -2.57750 -1.04080 -0.50964
 H 2.74899 0.42363 0.37244
13
bifur_IRC_Distances_noMW_output/new_data/bifur_traj1_Distances point 373
C -1.26360 0.43923 0.20402
 C 0.85787 1.02287 -0.21861
 C -0.33719 1.18724 -0.22502
 C -1.60483 -0.95570 -0.17166
 C 1.86471 0.00972 0.15269
 F -2.17496 0.98013 0.97913
 F 1.37922 1.95697 -0.66377
 H -0.90992 -1.35296 -0.91664
 H 2.05596 -0.57243 -0.64516
 H -1.59525 -1.52141 0.65494
 H 1.55670 -0.57663 0.98929
 H -2.57756 -1.04182 -0.50207
 H 2.74884 0.42479 0.36285
13
bifur_IRC_Distances_noMW_output/new_data/bifur_traj1_Distances point 374
C -1.26360 0.43949 0.20256
 C 0.85784 1.02243 -0.21675
 C -0.33756 1.18722 -0.22776
 C -1.60479 -0.95605 -0.16865
 C 1.86463 0.01019 0.14903
 F -2.17472 0.98136 0.97376
 F 1.37950 1.95525 -0.65271
 H -0.92177 -1.35548 -0.91291
 H 2.04342 -0.57261 -0.64518
 H -1.58321 -1.51927 0.65532
 H 1.56918 -0.57564 0.98464
 H -2.57758 -1.04288 -0.49424
 H 2.74865 0.42600 0.35289
13
bifur_IRC_Distances_noMW_output/new_data/bifur_traj1_Distances point 375
C -1.26360 0.43949 0.20256
 C 0.85784 1.02243 -0.21675
 C -0.33756 1.18722 -0.22776
 C -1.60479 -0.95605 -0.16865
 C 1.86463 0.01019 0.14903
 F -2.17472 0.98136 0.97376
 F 1.37950 1.95525 -0.65271
 H -0.92177 -1.35548 -0.91291
 H 2.04342 -0.57261 -0.64518
 H -1.58320 -1.51927 0.65532
 H 1.56918 -0.57564 0.98464
 H -2.57758 -1.04288 -0.49424
 H 2.74865 0.42600 0.35289
13
bifur_IRC_Distances_noMW_output/new_data/bifur_traj1_Distances point 376
C -1.26363 0.44000 0.19959
 C 0.85784 1.02160 -0.21315
 C -0.33823 1.18716 -0.23327
 C -1.60467 -0.95672 -0.16296
 C 1.86444 0.01108 0.14217
 F -2.17442 0.98374 0.96322
 F 1.38020 1.95196 -0.63130
 H -0.94360 -1.36023 -0.90601
 H 2.02026 -0.57299 -0.64537
 H -1.56100 -1.51528 0.65637
 H 1.59213 -0.57371 0.97615
 H -2.57750 -1.04490 -0.47948
 H 2.74817 0.42829 0.33404
13
bifur_IRC_Distances_noMW_output/new_data/bifur_traj1_Distances point 377
C -1.26365 0.44022 0.19829
 C 0.85786 1.02125 -0.21164
 C -0.33850 1.18713 -0.23565
 C -1.60461 -0.95700 -0.16063
 C 1.86435 0.01145 0.13938
 F -2.17436 0.98474 0.95874
 F 1.38056 1.95059 -0.62231
 H -0.95233 -1.36216 -0.90325
 H 2.01098 -0.57316 -0.64553
 H -1.55210 -1.51367 0.65695
 H 1.60129 -0.57289 0.97280
 H -2.57743 -1.04573 -0.47344
 H 2.74793 0.42923 0.32629
13
bifur_IRC_Distances_noMW_output/new_data/bifur_traj1_Distances point 378
C -1.26368 0.44038 0.19727
 C 0.85788 1.02099 -0.21048
 C -0.33869 1.18711 -0.23750
 C -1.60456 -0.95721 -0.15887
 C 1.86427 0.01173 0.13727
 F -2.17434 0.98551 0.95528
 F 1.38086 1.94955 -0.61544
 H -0.95882 -1.36361 -0.90120
 H 2.00406 -0.57329 -0.64568
 H -1.54547 -1.51246 0.65745
 H 1.60811 -0.57227 0.97033
 H -2.57736 -1.04636 -0.46888
 H 2.74773 0.42993 0.32044
13
bifur_IRC_Distances_noMW_output/new_data/bifur_traj1_Distances point 379
C -1.26369 0.44048 0.19665
 C 0.85790 1.02083 -0.20979
 C -0.33881 1.18710 -0.23862
 C -1.60453 -0.95734 -0.15782
 C 1.86422 0.01189 0.13603
 F -2.17434 0.98597 0.95321
 F 1.38105 1.94893 -0.61133
 H -0.96264 -1.36447 -0.90000
 H 2.00000 -0.57337 -0.64579
 H -1.54157 -1.51174 0.65777
 H 1.61211 -0.57190 0.96889
 H -2.57731 -1.04673 -0.46619
 H 2.74761 0.43035 0.31697
13
bifur_IRC_Distances_noMW_output/new_data/bifur_traj1_Distances point 380
C -1.26370 0.44051 0.19651
 C 0.85790 1.02079 -0.20963
 C -0.33883 1.18709 -0.23887
 C -1.60452 -0.95737 -0.15758
 C 1.86421 0.01193 0.13574
 F -2.17434 0.98607 0.95273
 F 1.38109 1.94879 -0.61038
 H -0.96350 -1.36467 -0.89972
 H 1.99907 -0.57338 -0.64582
 H -1.54069 -1.51158 0.65785
 H 1.61302 -0.57181 0.96856
 H -2.57730 -1.04682 -0.46557
 H 2.74758 0.43045 0.31618
13
bifur_IRC_Distances_noMW_output/new_data/bifur_traj1_Distances point 381
C -1.26369 0.44045 0.19685
 C 0.85789 1.02088 -0.21001
 C -0.33877 1.18710 -0.23825
 C -1.60454 -0.95730 -0.15816
 C 1.86424 0.01184 0.13643
 F -2.17434 0.98582 0.95388
 F 1.38099 1.94913 -0.61266
 H -0.96141 -1.36420 -0.90038
 H 2.00131 -0.57334 -0.64575
 H -1.54283 -1.51198 0.65767
 H 1.61082 -0.57202 0.96935
 H -2.57733 -1.04661 -0.46706
 H 2.74765 0.43022 0.31809
13
bifur_IRC_Distances_noMW_output/new_data/bifur_traj1_Distances point 382
C -1.26367 0.44033 0.19762
 C 0.85787 1.02108 -0.21088
 C -0.33863 1.18712 -0.23686
 C -1.60458 -0.95714 -0.15947
 C 1.86430 0.01163 0.13799
 F -2.17434 0.98524 0.95648
 F 1.38076 1.94991 -0.61781
 H -0.95660 -1.36311 -0.90190
 H 2.00643 -0.57324 -0.64562
 H -1.54774 -1.51287 0.65727
 H 1.60577 -0.57249 0.97118
 H -2.57739 -1.04614 -0.47045
 H 2.74780 0.42969 0.32245
13
bifur_IRC_Distances_noMW_output/new_data/bifur_traj1_Distances point 383
C -1.26364 0.44015 0.19870
 C 0.85785 1.02136 -0.21211
 C -0.33842 1.18714 -0.23490
 C -1.60463 -0.95691 -0.16136
 C 1.86438 0.01133 0.14025
 F -2.17437 0.98443 0.96015
 F 1.38045 1.95102 -0.62513
 H -0.94961 -1.36156 -0.90411
 H 2.01387 -0.57310 -0.64547
 H -1.55486 -1.51417 0.65676
 H 1.59845 -0.57315 0.97384
 H -2.57745 -1.04547 -0.47532
 H 2.74800 0.42893 0.32871
13
bifur_IRC_Distances_noMW_output/new_data/bifur_traj1_Distances point 384
C -1.26362 0.43995 0.19993
 C 0.85784 1.02169 -0.21355
 C -0.33816 1.18717 -0.23264
 C -1.60469 -0.95665 -0.16359
 C 1.86446 0.01098 0.14292
 F -2.17444 0.98347 0.96441
 F 1.38011 1.95232 -0.63369
 H -0.94124 -1.35971 -0.90676
 H 2.02277 -0.57295 -0.64534
 H -1.56340 -1.51572 0.65623
 H 1.58965 -0.57393 0.97706
 H -2.57752 -1.04468 -0.48109
 H 2.74822 0.42804 0.33611
13
bifur_IRC_Distances_noMW_output/new_data/bifur_traj1_Distances point 385
C -1.26361 0.43973 0.20118
 C 0.85783 1.02204 -0.21505
 C -0.33789 1.18719 -0.23034
 C -1.60474 -0.95637 -0.16594
 C 1.86455 0.01061 0.14575
 F -2.17455 0.98248 0.96880
 F 1.37980 1.95369 -0.64259
 H -0.93228 -1.35775 -0.90959
 H 2.03228 -0.57279 -0.64524
 H -1.57252 -1.51736 0.65576
 H 1.58023 -0.57473 0.98054
 H -2.57756 -1.04384 -0.48719
 H 2.74843 0.42709 0.34390
13
bifur_IRC_Distances_noMW_output/new_data/bifur_traj1_Distances point 386
C -1.26361 0.43973 0.20118
 C 0.85783 1.02204 -0.21505
 C -0.33789 1.18719 -0.23034
 C -1.60474 -0.95637 -0.16594
 C 1.86455 0.01061 0.14575
 F -2.17455 0.98248 0.96880
 F 1.37980 1.95369 -0.64259
 H -0.93228 -1.35775 -0.90959
 H 2.03228 -0.57279 -0.64524
 H -1.57252 -1.51736 0.65576
 H 1.58023 -0.57473 0.98054
 H -2.57756 -1.04384 -0.48719
 H 2.74843 0.42709 0.34390
13
bifur_IRC_Distances_noMW_output/new_data/bifur_traj1_Distances point 387
C -1.26360 0.43933 0.20347
 C 0.85786 1.02270 -0.21789
 C -0.33734 1.18723 -0.22607
 C -1.60482 -0.95584 -0.17049
 C 1.86468 0.00990 0.15127
 F -2.17486 0.98060 0.97706
 F 1.37932 1.95631 -0.65949
 H -0.91454 -1.35394 -0.91518
 H 2.05107 -0.57250 -0.64516
 H -1.59055 -1.52058 0.65508
 H 1.56157 -0.57625 0.98747
 H -2.57757 -1.04223 -0.49903
 H 2.74877 0.42526 0.35898
13
bifur_IRC_Distances_noMW_output/new_data/bifur_traj1_Distances point 388
C -1.26360 0.43915 0.20447
 C 0.85788 1.02300 -0.21919
 C -0.33707 1.18725 -0.22418
 C -1.60485 -0.95559 -0.17260
 C 1.86473 0.00957 0.15384
 F -2.17505 0.97975 0.98079
 F 1.37915 1.95750 -0.66719
 H -0.90617 -1.35217 -0.91781
 H 2.05993 -0.57237 -0.64516
 H -1.59905 -1.52209 0.65485
 H 1.55275 -0.57694 0.99076
 H -2.57754 -1.04149 -0.50453
 H 2.74890 0.42442 0.36596
13
bifur_IRC_Distances_noMW_output/new_data/bifur_traj1_Distances point 389
C -1.26361 0.43898 0.20537
 C 0.85792 1.02328 -0.22038
 C -0.33682 1.18727 -0.22247
 C -1.60487 -0.95536 -0.17457
 C 1.86476 0.00927 0.15624
 F -2.17526 0.97896 0.98420
 F 1.37902 1.95862 -0.67429
 H -0.89826 -1.35051 -0.92029
 H 2.06828 -0.57226 -0.64518
 H -1.60707 -1.52350 0.65468
 H 1.54441 -0.57757 0.99388
 H -2.57750 -1.04080 -0.50967
 H 2.74899 0.42363 0.37247
13
bifur_IRC_Distances_noMW_output/new_data/bifur_traj1_Distances point 390
C -1.26363 0.43883 0.20615
 C 0.85795 1.02353 -0.22143
 C -0.33659 1.18728 -0.22098
 C -1.60488 -0.95516 -0.17633
 C 1.86479 0.00900 0.15840
 F -2.17546 0.97826 0.98722
 F 1.37893 1.95961 -0.68059
 H -0.89111 -1.34902 -0.92251
 H 2.07582 -0.57217 -0.64520
 H -1.61432 -1.52477 0.65456
 H 1.53688 -0.57812 0.99670
 H -2.57744 -1.04018 -0.51428
 H 2.74907 0.42292 0.37830
13
bifur_IRC_Distances_noMW_output/new_data/bifur_traj1_Distances point 391
C -1.26364 0.43871 0.20677
 C 0.85799 1.02373 -0.22229
 C -0.33641 1.18730 -0.21979
 C -1.60489 -0.95499 -0.17777
 C 1.86481 0.00878 0.16016
 F -2.17565 0.97769 0.98963
 F 1.37887 1.96041 -0.68566
 H -0.88526 -1.34781 -0.92433
 H 2.08200 -0.57210 -0.64522
 H -1.62025 -1.52581 0.65448
 H 1.53070 -0.57857 0.99902
 H -2.57739 -1.03968 -0.51802
 H 2.74911 0.42234 0.38303
13
bifur_IRC_Distances_noMW_output/new_data/bifur_traj1_Distances point 392
C -1.26366 0.43863 0.20721
 C 0.85802 1.02388 -0.22289
 C -0.33627 1.18730 -0.21895
 C -1.60489 -0.95487 -0.17880
 C 1.86482 0.00862 0.16143
 F -2.17579 0.97729 0.99135
 F 1.37884 1.96098 -0.68928
 H -0.88103 -1.34694 -0.92564
 H 2.08645 -0.57205 -0.64524
 H -1.62453 -1.52656 0.65443
 H 1.52624 -0.57889 1.00068
 H -2.57734 -1.03932 -0.52071
 H 2.74914 0.42193 0.38641
13
bifur_IRC_Distances_noMW_output/new_data/bifur_traj1_Distances point 393
C -1.26367 0.43856 0.20752
 C 0.85804 1.02398 -0.22334
 C -0.33617 1.18731 -0.21835
 C -1.60489 -0.95479 -0.17955
 C 1.86483 0.00850 0.16235
 F -2.17589 0.97700 0.99260
 F 1.37882 1.96140 -0.69192
 H -0.87793 -1.34630 -0.92659
 H 2.08972 -0.57201 -0.64525
 H -1.62767 -1.52710 0.65440
 H 1.52296 -0.57912 1.00191
 H -2.57731 -1.03905 -0.52268
 H 2.74916 0.42163 0.38889
13
bifur_IRC_Distances_noMW_output/new_data/bifur_traj1_Distances point 394
C -1.26368 0.43850 0.20783
 C 0.85806 1.02409 -0.22378
 C -0.33607 1.18732 -0.21775
 C -1.60489 -0.95470 -0.18031
 C 1.86483 0.00839 0.16328
 F -2.17600 0.97670 0.99384
 F 1.37881 1.96182 -0.69455
 H -0.87481 -1.34567 -0.92755
 H 2.09300 -0.57198 -0.64526
 H -1.63083 -1.52765 0.65438
 H 1.51966 -0.57935 1.00314
 H -2.57727 -1.03879 -0.52465
 H 2.74917 0.42133 0.39138
13
bifur_IRC_Distances_noMW_output/new_data/bifur_traj1_Distances point 395
C -1.26369 0.43842 0.20825
 C 0.85810 1.02423 -0.22438
 C -0.33593 1.18732 -0.21694
 C -1.60490 -0.95458 -0.18135
 C 1.86484 0.00823 0.16457
 F -2.17616 0.97630 0.99554
 F 1.37880 1.96239 -0.69816
 H -0.87048 -1.34479 -0.92888
 H 2.09755 -0.57193 -0.64528
 H -1.63521 -1.52841 0.65435
 H 1.51510 -0.57967 1.00485
 H -2.57721 -1.03843 -0.52737
 H 2.74919 0.42091 0.39480
13
bifur_IRC_Distances_noMW_output/new_data/bifur_traj1_Distances point 396
C -1.26372 0.43829 0.20886
 C 0.85815 1.02444 -0.22528
 C -0.33572 1.18734 -0.21575
 C -1.60489 -0.95441 -0.18290
 C 1.86485 0.00799 0.16648
 F -2.17641 0.97571 0.99805
 F 1.37880 1.96324 -0.70349
 H -0.86403 -1.34348 -0.93085
 H 2.10434 -0.57187 -0.64531
 H -1.64174 -1.52954 0.65432
 H 1.50827 -0.58013 1.00740
 H -2.57711 -1.03789 -0.53141
 H 2.74920 0.42030 0.39988
13
bifur_IRC_Distances_noMW_output/new_data/bifur_traj1_Distances point 397
C -1.26372 0.43829 0.20886
 C 0.85815 1.02444 -0.22528
 C -0.33572 1.18734 -0.21575
 C -1.60489 -0.95441 -0.18290
 C 1.86485 0.00799 0.16648
 F -2.17641 0.97571 0.99805
 F 1.37880 1.96324 -0.70349
 H -0.86402 -1.34348 -0.93085
 H 2.10435 -0.57187 -0.64531
 H -1.64174 -1.52954 0.65432
 H 1.50827 -0.58013 1.00740
 H -2.57711 -1.03789 -0.53142
 H 2.74920 0.42030 0.39988
13
bifur_IRC_Distances_noMW_output/new_data/bifur_traj1_Distances point 398
C -1.26383 0.43791 0.21069
 C 0.85837 1.02512 -0.22806
 C -0.33504 1.18738 -0.21216
 C -1.60487 -0.95386 -0.18780
 C 1.86483 0.00724 0.17255
 F -2.17730 0.97386 1.00579
 F 1.37893 1.96591 -0.72011
 H -0.84329 -1.33932 -0.93711
 H 2.12613 -0.57169 -0.64538
 H -1.66270 -1.53314 0.65432
 H 1.48633 -0.58156 1.01556
 H -2.57673 -1.03620 -0.54423
 H 2.74917 0.41835 0.41593
13
bifur_IRC_Distances_noMW_output/new_data/bifur_traj1_Distances point 399
C -1.26391 0.43767 0.21177
 C 0.85853 1.02554 -0.22980
 C -0.33460 1.18740 -0.21001
 C -1.60483 -0.95351 -0.19092
 C 1.86480 0.00677 0.17643
 F -2.17795 0.97270 1.01057
 F 1.37910 1.96759 -0.73046
 H -0.82991 -1.33668 -0.94108
 H 2.14016 -0.57160 -0.64540
 H -1.67620 -1.53544 0.65437
 H 1.47216 -0.58243 1.02081
 H -2.57643 -1.03513 -0.55238
 H 2.74908 0.41711 0.42609
13
bifur_IRC_Distances_noMW_output/new_data/bifur_traj1_Distances point 400
C -1.26401 0.43743 0.21281
 C 0.85872 1.02596 -0.23153
 C -0.33415 1.18743 -0.20793
 C -1.60478 -0.95316 -0.19408
 C 1.86475 0.00629 0.18038
 F -2.17867 0.97155 1.01530
 F 1.37936 1.96928 -0.74081
 H -0.81619 -1.33400 -0.94510
 H 2.15453 -0.57152 -0.64538
 H -1.69004 -1.53778 0.65444
 H 1.45761 -0.58329 1.02615
 H -2.57608 -1.03405 -0.56063
 H 2.74895 0.41586 0.43637
13
bifur_IRC_Distances_noMW_output/new_data/bifur_traj1_Distances point 401
C -1.26411 0.43722 0.21368
 C 0.85891 1.02634 -0.23306
 C -0.33373 1.18745 -0.20615
 C -1.60473 -0.95285 -0.19690
 C 1.86469 0.00587 0.18391
 F -2.17936 0.97053 1.01944
 F 1.37966 1.97077 -0.74991
 H -0.80381 -1.33161 -0.94868
 H 2.16747 -0.57147 -0.64533
 H -1.70251 -1.53987 0.65452
 H 1.44448 -0.58404 1.03095
 H -2.57572 -1.03309 -0.56800
 H 2.74878 0.41475 0.44553
13
bifur_IRC_Distances_noMW_output/new_data/bifur_traj1_Distances point 402
C -1.26420 0.43706 0.21432
 C 0.85906 1.02663 -0.23422
 C -0.33341 1.18747 -0.20483
 C -1.60468 -0.95261 -0.19908
 C 1.86463 0.00555 0.18665
 F -2.17994 0.96975 1.02258
 F 1.37994 1.97191 -0.75686
 H -0.79419 -1.32977 -0.95142
 H 2.17752 -0.57144 -0.64526
 H -1.71220 -1.54149 0.65459
 H 1.43426 -0.58461 1.03466
 H -2.57542 -1.03235 -0.57368
 H 2.74863 0.41390 0.45257
13
bifur_IRC_Distances_noMW_output/new_data/bifur_traj1_Distances point 403
C -1.26426 0.43696 0.21472
 C 0.85917 1.02681 -0.23497
 C -0.33319 1.18748 -0.20400
 C -1.60464 -0.95246 -0.20050
 C 1.86459 0.00534 0.18843
 F -2.18033 0.96925 1.02459
 F 1.38014 1.97265 -0.76134
 H -0.78790 -1.32857 -0.95319
 H 2.18409 -0.57143 -0.64521
 H -1.71853 -1.54254 0.65464
 H 1.42758 -0.58497 1.03707
 H -2.57522 -1.03188 -0.57737
 H 2.74851 0.41335 0.45714
13
bifur_IRC_Distances_noMW_output/new_data/bifur_traj1_Distances point 404
C -1.26429 0.43691 0.21492
 C 0.85923 1.02691 -0.23535
 C -0.33309 1.18749 -0.20359
 C -1.60462 -0.95238 -0.20122
 C 1.86456 0.00523 0.18933
 F -2.18053 0.96900 1.02560
 F 1.38024 1.97303 -0.76360
 H -0.78471 -1.32796 -0.95409
 H 2.18743 -0.57143 -0.64517
 H -1.72175 -1.54308 0.65466
 H 1.42418 -0.58515 1.03829
 H -2.57511 -1.03163 -0.57924
 H 2.74845 0.41307 0.45945
13
bifur_IRC_Distances_noMW_output/new_data/bifur_traj1_Distances point 405
C -1.26430 0.43689 0.21498
 C 0.85924 1.02693 -0.23545
 C -0.33306 1.18749 -0.20348
 C -1.60462 -0.95236 -0.20140
 C 1.86456 0.00520 0.18957
 F -2.18058 0.96893 1.02587
 F 1.38027 1.97313 -0.76419
 H -0.78387 -1.32780 -0.95433
 H 2.18830 -0.57143 -0.64517
 H -1.72259 -1.54322 0.65467
 H 1.42329 -0.58519 1.03861
 H -2.57508 -1.03157 -0.57973
 H 2.74844 0.41299 0.46006
13
bifur_IRC_Distances_noMW_output/new_data/bifur_traj1_Distances point 406
C -1.26429 0.43690 0.21494
 C 0.85923 1.02691 -0.23537
 C -0.33308 1.18749 -0.20356
 C -1.60462 -0.95237 -0.20126
 C 1.86456 0.00522 0.18939
 F -2.18054 0.96898 1.02567
 F 1.38025 1.97305 -0.76375
 H -0.78450 -1.32792 -0.95415
 H 2.18764 -0.57143 -0.64517
 H -1.72196 -1.54311 0.65466
 H 1.42396 -0.58516 1.03837
 H -2.57510 -1.03162 -0.57936
 H 2.74845 0.41305 0.45960
13
bifur_IRC_Distances_noMW_output/new_data/bifur_traj1_Distances point 407
C -1.26428 0.43692 0.21486
 C 0.85921 1.02688 -0.23523
 C -0.33312 1.18749 -0.20372
 C -1.60463 -0.95240 -0.20099
 C 1.86457 0.00526 0.18904
 F -2.18046 0.96908 1.02528
 F 1.38021 1.97291 -0.76289
 H -0.78572 -1.32815 -0.95381
 H 2.18637 -0.57143 -0.64519
 H -1.72073 -1.54291 0.65465
 H 1.42526 -0.58509 1.03791
 H -2.57514 -1.03171 -0.57865
 H 2.74847 0.41315 0.45872
13
bifur_IRC_Distances_noMW_output/new_data/bifur_traj1_Distances point 408
C -1.26428 0.43692 0.21486
 C 0.85921 1.02688 -0.23523
 C -0.33312 1.18749 -0.20372
 C -1.60463 -0.95240 -0.20099
 C 1.86457 0.00526 0.18905
 F -2.18046 0.96908 1.02528
 F 1.38021 1.97291 -0.76289
 H -0.78572 -1.32815 -0.95381
 H 2.18637 -0.57143 -0.64519
 H -1.72073 -1.54291 0.65465
 H 1.42525 -0.58509 1.03791
 H -2.57514 -1.03171 -0.57865
 H 2.74847 0.41315 0.45872
13
bifur_IRC_Distances_noMW_output/new_data/bifur_traj1_Distances point 409
C -1.26426 0.43695 0.21476
 C 0.85918 1.02683 -0.23505
 C -0.33317 1.18748 -0.20392
 C -1.60464 -0.95244 -0.20064
 C 1.86458 0.00531 0.18860
 F -2.18037 0.96920 1.02479
 F 1.38016 1.97273 -0.76179
 H -0.78728 -1.32845 -0.95337
 H 2.18474 -0.57143 -0.64520
 H -1.71916 -1.54265 0.65464
 H 1.42691 -0.58500 1.03731
 H -2.57519 -1.03183 -0.57774
 H 2.74850 0.41329 0.45759
13
bifur_IRC_Distances_noMW_output/new_data/bifur_traj1_Distances point 410
C -1.26427 0.43695 0.21477
 C 0.85918 1.02683 -0.23506
 C -0.33317 1.18748 -0.20390
 C -1.60464 -0.95244 -0.20067
 C 1.86458 0.00531 0.18865
 F -2.18038 0.96919 1.02484
 F 1.38016 1.97275 -0.76190
 H -0.78712 -1.32842 -0.95341
 H 2.18490 -0.57143 -0.64520
 H -1.71932 -1.54267 0.65464
 H 1.42675 -0.58501 1.03737
 H -2.57519 -1.03182 -0.57783
 H 2.74850 0.41328 0.45770
13
bifur_IRC_Distances_noMW_output/new_data/bifur_traj1_Distances point 411
C -1.26427 0.43693 0.21482
 C 0.85920 1.02686 -0.23515
 C -0.33314 1.18748 -0.20380
 C -1.60463 -0.95242 -0.20084
 C 1.86458 0.00528 0.18886
 F -2.18042 0.96913 1.02507
 F 1.38019 1.97283 -0.76242
 H -0.78638 -1.32828 -0.95362
 H 2.18568 -0.57143 -0.64519
 H -1.72007 -1.54280 0.65465
 H 1.42596 -0.58505 1.03765
 H -2.57516 -1.03176 -0.57826
 H 2.74849 0.41321 0.45824
13
bifur_IRC_Distances_noMW_output/new_data/bifur_traj1_Distances point 412
C -1.26429 0.43691 0.21490
 C 0.85922 1.02689 -0.23530
 C -0.33310 1.18749 -0.20364
 C -1.60463 -0.95239 -0.20113
 C 1.86457 0.00524 0.18922
 F -2.18050 0.96903 1.02548
 F 1.38023 1.97298 -0.76333
 H -0.78510 -1.32803 -0.95398
 H 2.18702 -0.57143 -0.64518
 H -1.72136 -1.54301 0.65466
 H 1.42459 -0.58512 1.03814
 H -2.57512 -1.03166 -0.57902
 H 2.74846 0.41310 0.45917
13
bifur_IRC_Distances_noMW_output/new_data/bifur_traj1_Distances point 413
C -1.26430 0.43689 0.21501
 C 0.85925 1.02695 -0.23551
 C -0.33304 1.18749 -0.20341
 C -1.60461 -0.95235 -0.20152
 C 1.86455 0.00518 0.18971
 F -2.18061 0.96889 1.02603
 F 1.38029 1.97318 -0.76455
 H -0.78336 -1.32771 -0.95447
 H 2.18883 -0.57143 -0.64516
 H -1.72311 -1.54330 0.65467
 H 1.42275 -0.58522 1.03881
 H -2.57506 -1.03153 -0.58003
 H 2.74843 0.41295 0.46042
13
bifur_IRC_Distances_noMW_output/new_data/bifur_traj1_Distances point 414
C -1.26432 0.43686 0.21511
 C 0.85928 1.02700 -0.23572
 C -0.33298 1.18749 -0.20319
 C -1.60460 -0.95230 -0.20191
 C 1.86454 0.00513 0.19021
 F -2.18073 0.96876 1.02658
 F 1.38035 1.97339 -0.76578
 H -0.78161 -1.32737 -0.95496
 H 2.19066 -0.57142 -0.64514
 H -1.72487 -1.54360 0.65468
 H 1.42088 -0.58532 1.03948
 H -2.57500 -1.03140 -0.58105
 H 2.74839 0.41279 0.46169
13
bifur_IRC_Distances_noMW_output/new_data/bifur_traj1_Distances point 415
C -1.26433 0.43685 0.21516
 C 0.85929 1.02702 -0.23580
 C -0.33296 1.18750 -0.20309
 C -1.60460 -0.95228 -0.20208
 C 1.86454 0.00510 0.19042
 F -2.18077 0.96870 1.02681
 F 1.38038 1.97348 -0.76631
 H -0.78086 -1.32723 -0.95517
 H 2.19144 -0.57142 -0.64513
 H -1.72562 -1.54372 0.65469
 H 1.42009 -0.58536 1.03976
 H -2.57497 -1.03134 -0.58149
 H 2.74838 0.41273 0.46223
13
bifur_IRC_Distances_noMW_output/new_data/bifur_traj1_Distances point 416
C -1.26431 0.43688 0.21504
 C 0.85926 1.02696 -0.23558
 C -0.33302 1.18749 -0.20334
 C -1.60461 -0.95233 -0.20165
 C 1.86455 0.00516 0.18988
 F -2.18065 0.96885 1.02621
 F 1.38031 1.97325 -0.76496
 H -0.78278 -1.32759 -0.95463
 H 2.18944 -0.57142 -0.64515
 H -1.72369 -1.54340 0.65467
 H 1.42213 -0.58525 1.03903
 H -2.57504 -1.03149 -0.58037
 H 2.74841 0.41290 0.46084
13
bifur_IRC_Distances_noMW_output/new_data/bifur_traj1_Distances point 417
C -1.26425 0.43698 0.21464
 C 0.85915 1.02677 -0.23481
 C -0.33324 1.18748 -0.20418
 C -1.60465 -0.95249 -0.20019
 C 1.86460 0.00538 0.18804
 F -2.18024 0.96936 1.02416
 F 1.38009 1.97249 -0.76037
 H -0.78927 -1.32883 -0.95281
 H 2.18266 -0.57143 -0.64522
 H -1.71716 -1.54231 0.65463
 H 1.42903 -0.58489 1.03655
 H -2.57526 -1.03198 -0.57657
 H 2.74854 0.41347 0.45615
13
bifur_IRC_Distances_noMW_output/new_data/bifur_traj1_Distances point 418
C -1.26413 0.43718 0.21382
 C 0.85894 1.02640 -0.23332
 C -0.33366 1.18745 -0.20586
 C -1.60472 -0.95279 -0.19739
 C 1.86468 0.00580 0.18452
 F -2.17949 0.97036 1.02014
 F 1.37972 1.97102 -0.75146
 H -0.80169 -1.33120 -0.94928
 H 2.16969 -0.57147 -0.64532
 H -1.70465 -1.54023 0.65454
 H 1.44222 -0.58417 1.03177
 H -2.57566 -1.03293 -0.56926
 H 2.74875 0.41457 0.44708
13
bifur_IRC_Distances_noMW_output/new_data/bifur_traj1_Distances point 419
C -1.26413 0.43718 0.21382
 C 0.85894 1.02640 -0.23332
 C -0.33366 1.18745 -0.20586
 C -1.60472 -0.95279 -0.19739
 C 1.86468 0.00580 0.18452
 F -2.17949 0.97036 1.02014
 F 1.37972 1.97102 -0.75146
 H -0.80169 -1.33120 -0.94928
 H 2.16969 -0.57147 -0.64532
 H -1.70465 -1.54023 0.65454
 H 1.44222 -0.58417 1.03177
 H -2.57566 -1.03293 -0.56926
 H 2.74875 0.41457 0.44709
13
bifur_IRC_Distances_noMW_output/new_data/bifur_traj1_Distances point 420
C -1.26382 0.43792 0.21064
 C 0.85836 1.02510 -0.22798
 C -0.33506 1.18737 -0.21226
 C -1.60487 -0.95387 -0.18766
 C 1.86483 0.00726 0.17237
 F -2.17727 0.97391 1.00557
 F 1.37892 1.96583 -0.71961
 H -0.84391 -1.33945 -0.93692
 H 2.12547 -0.57169 -0.64538
 H -1.66206 -1.53303 0.65432
 H 1.48700 -0.58151 1.01532
 H -2.57675 -1.03625 -0.54385
 H 2.74917 0.41841 0.41545
13
bifur_IRC_Distances_noMW_output/new_data/bifur_traj1_Distances point 421
C -1.26369 0.43844 0.20812
 C 0.85809 1.02419 -0.22420
 C -0.33597 1.18732 -0.21718
 C -1.60490 -0.95462 -0.18104
 C 1.86484 0.00827 0.16418
 F -2.17611 0.97642 0.99503
 F 1.37880 1.96222 -0.69707
 H -0.87179 -1.34505 -0.92848
 H 2.09618 -0.57195 -0.64528
 H -1.63389 -1.52818 0.65436
 H 1.51647 -0.57957 1.00434
 H -2.57723 -1.03854 -0.52655
 H 2.74919 0.42104 0.39377
13
bifur_IRC_Distances_noMW_output/new_data/bifur_traj1_Distances point 422
C -1.26361 0.43907 0.20486
 C 0.85790 1.02312 -0.21970
 C -0.33696 1.18726 -0.22344
 C -1.60485 -0.95549 -0.17345
 C 1.86474 0.00944 0.15487
 F -2.17514 0.97941 0.98226
 F 1.37909 1.95798 -0.67025
 H -0.90277 -1.35146 -0.91888
 H 2.06351 -0.57232 -0.64517
 H -1.60249 -1.52269 0.65477
 H 1.54918 -0.57721 0.99210
 H -2.57752 -1.04119 -0.50674
 H 2.74894 0.42408 0.36876
13
bifur_IRC_Distances_noMW_output/new_data/bifur_traj1_Distances point 423
C -1.26361 0.43982 0.20067
 C 0.85783 1.02189 -0.21443
 C -0.33800 1.18718 -0.23129
 C -1.60472 -0.95649 -0.16496
 C 1.86451 0.01077 0.14457
 F -2.17450 0.98289 0.96698
 F 1.37993 1.95312 -0.63890
 H -0.93602 -1.35857 -0.90841
 H 2.02831 -0.57285 -0.64528
 H -1.56871 -1.51668 0.65595
 H 1.58417 -0.57440 0.97908
 H -2.57754 -1.04419 -0.48465
 H 2.74835 0.42748 0.34066
13
bifur_IRC_Distances_noMW_output/new_data/bifur_traj1_Distances point 424
C -1.26373 0.44070 0.19528
 C 0.85795 1.02049 -0.20828
 C -0.33905 1.18707 -0.24107
 C -1.60445 -0.95761 -0.15557
 C 1.86411 0.01225 0.13335
 F -2.17436 0.98697 0.94867
 F 1.38148 1.94759 -0.60238
 H -0.97075 -1.36632 -0.89744
 H 1.99134 -0.57354 -0.64607
 H -1.53328 -1.51022 0.65855
 H 1.62061 -0.57108 0.96585
 H -2.57719 -1.04754 -0.46039
 H 2.74733 0.43126 0.30950
13
bifur_IRC_Distances_noMW_output/new_data/bifur_traj1_Distances point 425
C -1.26401 0.44175 0.18831
 C 0.85829 1.01886 -0.20103
 C -0.34005 1.18688 -0.25329
 C -1.60403 -0.95888 -0.14521
 C 1.86350 0.01390 0.12120
 F -2.17491 0.99176 0.92637
 F 1.38390 1.94127 -0.55958
 H -1.00615 -1.37470 -0.88650
 H 1.95337 -0.57441 -0.64834
 H -1.49697 -1.50340 0.66366
 H 1.65762 -0.56716 0.95317
 H -2.57638 -1.05128 -0.43394
 H 2.74582 0.43540 0.27517
13
bifur_IRC_Distances_noMW_output/new_data/bifur_traj1_Distances point 426
C -1.26448 0.44301 0.17911
 C 0.85893 1.01696 -0.19230
 C -0.34091 1.18654 -0.26858
 C -1.60342 -0.96033 -0.13366
 C 1.86263 0.01577 0.10800
 F -2.17639 0.99754 0.89844
 F 1.38739 1.93399 -0.50858
 H -1.04132 -1.38372 -0.87630
 H 1.91525 -0.57551 -0.65347
 H -1.46062 -1.49627 0.67299
 H 1.69421 -0.56246 0.94209
 H -2.57498 -1.05548 -0.40506
 H 2.74372 0.43995 0.23732
13
bifur_IRC_Distances_noMW_output/new_data/bifur_traj1_Distances point 427
C -1.26522 0.44456 0.16660
 C 0.85997 1.01467 -0.18138
 C -0.34151 1.18588 -0.28790
 C -1.60255 -0.96201 -0.12042
 C 1.86145 0.01791 0.09339
 F -2.17918 1.00474 0.86177
 F 1.39218 1.92547 -0.44591
 H -1.07527 -1.39359 -0.86771
 H 1.87786 -0.57694 -0.66364
 H -1.42513 -1.48875 0.68927
 H 1.72930 -0.55661 0.93391
 H -2.57287 -1.06029 -0.37299
 H 2.74098 0.44496 0.19502
13
bifur_IRC_Distances_noMW_output/new_data/bifur_traj1_Distances point 428
C -1.26630 0.44650 0.14886
 C 0.86153 1.01181 -0.16690
 C -0.34157 1.18453 -0.31246
 C -1.60137 -0.96404 -0.10445
 C 1.85989 0.02044 0.07655
 F -2.18381 1.01408 0.81035
 F 1.39854 1.91532 -0.36527
 H -1.10684 -1.40482 -0.86157
 H 1.84220 -0.57906 -0.68227
 H -1.39155 -1.48048 0.71670
 H 1.76159 -0.54883 0.93006
 H -2.56983 -1.06600 -0.33594
 H 2.73752 0.45056 0.14635
13
bifur_IRC_Distances_noMW_output/new_data/bifur_traj1_Distances point 429
C -1.27154 0.45430 -0.02614
 C 0.87184 0.99656 0.17500
 C -0.32073 1.15329 0.44417
 C -1.59531 -0.97295 0.09421
 C 1.85276 0.03080 -0.14729
 F -2.22319 1.07273 -0.54615
 F 1.42110 1.88250 0.32146
 H -1.09248 -1.47875 0.80909
 H 1.84221 -0.62943 0.57814
 H -1.40057 -1.41422 -0.79532
 H 1.73932 -0.46591 -1.05589
 H -2.54974 -1.09576 0.34058
 H 2.72633 0.46683 -0.19187
13
bifur_IRC_Distances_noMW_output/new_data/bifur_traj1_Distances point 430
C -1.27154 0.45430 -0.02614
 C 0.87184 0.99656 0.17500
 C -0.32073 1.15329 0.44418
 C -1.59531 -0.97295 0.09421
 C 1.85276 0.03080 -0.14729
 F -2.22319 1.07273 -0.54614
 F 1.42110 1.88250 0.32145
 H -1.09249 -1.47875 0.80909
 H 1.84221 -0.62943 0.57814
 H -1.40057 -1.41422 -0.79532
 H 1.73932 -0.46591 -1.05589
 H -2.54974 -1.09576 0.34058
 H 2.72633 0.46683 -0.19186
13
bifur_IRC_Distances_noMW_output/new_data/bifur_traj1_Distances point 431
C -1.27046 0.45280 0.05843
 C 0.87324 0.99544 0.08515
 C -0.30899 1.14195 0.48935
 C -1.59437 -0.97382 0.04877
 C 1.85154 0.03209 -0.09093
 F -2.23021 1.07813 -0.26831
 F 1.41727 1.88698 -0.05110
 H -1.12726 -1.50526 0.80913
 H 1.80278 -0.64540 0.68381
 H -1.36774 -1.38573 -0.90179
 H 1.77255 -0.44355 -1.03931
 H -2.54525 -1.09979 0.22358
 H 2.72690 0.46617 -0.04677
13
bifur_IRC_Distances_noMW_output/new_data/bifur_traj1_Distances point 432
C -1.26856 0.45079 0.10301
 C 0.87178 0.99670 0.03369
 C -0.30341 1.13613 0.48972
 C -1.59520 -0.97318 0.02148
 C 1.85282 0.03119 -0.05784
 F -2.22777 1.07575 -0.09991
 F 1.40711 1.89644 -0.24547
 H -1.13883 -1.51785 0.78639
 H 1.79255 -0.65645 0.72630
 H -1.35956 -1.37000 -0.93755
 H 1.78443 -0.43305 -1.00040
 H -2.54627 -1.09913 0.15215
 H 2.73090 0.46266 0.02842
13
bifur_IRC_Distances_noMW_output/new_data/bifur_traj1_Distances point 433
C -1.26666 0.44876 0.13477
 C 0.86975 0.99853 -0.00421
 C -0.30018 1.13251 0.47972
 C -1.59634 -0.97222 0.00163
 C 1.85452 0.02986 -0.03428
 F -2.22310 1.07126 0.02850
 F 1.39661 1.90635 -0.37986
 H -1.14865 -1.52634 0.75970
 H 1.78503 -0.66494 0.74623
 H -1.35293 -1.35851 -0.95046
 H 1.79529 -0.42679 -0.95981
 H -2.54854 -1.09725 0.09778
 H 2.73521 0.45879 0.08029
13
bifur_IRC_Distances_noMW_output/new_data/bifur_traj1_Distances point 434
C -1.26537 0.44739 0.15276
 C 0.86821 0.99994 -0.02600
 C -0.29873 1.13076 0.47021
 C -1.59718 -0.97150 -0.00955
 C 1.85577 0.02885 -0.02129
 F -2.21928 1.06754 0.10412
 F 1.38950 1.91312 -0.45365
 H -1.15573 -1.53100 0.74128
 H 1.77966 -0.66986 0.75339
 H -1.34790 -1.35190 -0.95303
 H 1.80332 -0.42382 -0.93286
 H -2.55044 -1.09561 0.06588
 H 2.73817 0.45609 0.10874
13
bifur_IRC_Distances_noMW_output/new_data/bifur_traj1_Distances point 435
C -1.26478 0.44675 0.16039
 C 0.86747 1.00062 -0.03528
 C -0.29821 1.13010 0.46534
 C -1.59758 -0.97115 -0.01423
 C 1.85636 0.02837 -0.01592
 F -2.21739 1.06569 0.13677
 F 1.38624 1.91625 -0.48431
 H -1.15922 -1.53296 0.73292
 H 1.77698 -0.67195 0.75554
 H -1.34532 -1.34908 -0.95313
 H 1.80730 -0.42270 -0.92078
 H -2.55138 -1.09477 0.05215
 H 2.73953 0.45483 0.12055
13
bifur_IRC_Distances_noMW_output/new_data/bifur_traj1_Distances point 436
C -1.26475 0.44672 0.16074
 C 0.86744 1.00066 -0.03572
 C -0.29819 1.13007 0.46510
 C -1.59759 -0.97114 -0.01444
 C 1.85638 0.02834 -0.01567
 F -2.21730 1.06560 0.13832
 F 1.38608 1.91640 -0.48574
 H -1.15940 -1.53305 0.73252
 H 1.77685 -0.67205 0.75563
 H -1.34519 -1.34895 -0.95313
 H 1.80750 -0.42265 -0.92021
 H -2.55143 -1.09473 0.05150
 H 2.73960 0.45477 0.12110
13
bifur_IRC_Distances_noMW_output/new_data/bifur_traj1_Distances point 437
C -1.26512 0.44711 0.15608
 C 0.86790 1.00023 -0.03004
 C -0.29850 1.13046 0.46815
 C -1.59735 -0.97135 -0.01159
 C 1.85602 0.02864 -0.01894
 F -2.21848 1.06676 0.11831
 F 1.38810 1.91447 -0.46707
 H -1.15722 -1.53185 0.73767
 H 1.77853 -0.67077 0.75440
 H -1.34681 -1.35067 -0.95314
 H 1.80501 -0.42332 -0.92764
 H -2.55084 -1.09525 0.05991
 H 2.73875 0.45555 0.11391
13
bifur_IRC_Distances_noMW_output/new_data/bifur_traj1_Distances point 438
C -1.26572 0.44776 0.14815
 C 0.86863 0.99955 -0.02040
 C -0.29907 1.13118 0.47292
 C -1.59695 -0.97170 -0.00670
 C 1.85543 0.02912 -0.02458
 F -2.22034 1.06858 0.08454
 F 1.39141 1.91131 -0.43493
 H -1.15378 -1.52981 0.74619
 H 1.78115 -0.66860 0.75184
 H -1.34932 -1.35360 -0.95269
 H 1.80109 -0.42454 -0.94000
 H -2.54991 -1.09607 0.07413
 H 2.73737 0.45681 0.10152
13
bifur_IRC_Distances_noMW_output/new_data/bifur_traj1_Distances point 439
C -1.26641 0.44850 0.13839
 C 0.86946 0.99879 -0.00858
 C -0.29986 1.13214 0.47804
 C -1.59650 -0.97209 -0.00063
 C 1.85476 0.02967 -0.03164
 F -2.22240 1.07058 0.04353
 F 1.39525 1.90764 -0.39484
 H -1.14996 -1.52728 0.75616
 H 1.78404 -0.66593 0.74791
 H -1.35202 -1.35718 -0.95124
 H 1.79677 -0.42615 -0.95460
 H -2.54889 -1.09695 0.09143
 H 2.73577 0.45827 0.08607
13
bifur_IRC_Distances_noMW_output/new_data/bifur_traj1_Distances point 440
C -1.26710 0.44923 0.12810
 C 0.87025 0.99807 0.00381
 C -0.30079 1.13322 0.48254
 C -1.59606 -0.97246 0.00580
 C 1.85411 0.03019 -0.03918
 F -2.22429 1.07241 0.00098
 F 1.39904 1.90405 -0.35202
 H -1.14636 -1.52459 0.76597
 H 1.78676 -0.66314 0.74281
 H -1.35451 -1.36094 -0.94864
 H 1.79271 -0.42800 -0.96913
 H -2.54795 -1.09775 0.10942
 H 2.73420 0.45969 0.06955
13
bifur_IRC_Distances_noMW_output/new_data/bifur_traj1_Distances point 441
C -1.26710 0.44923 0.12809
 C 0.87025 0.99807 0.00382
 C -0.30079 1.13322 0.48254
 C -1.59606 -0.97246 0.00580
 C 1.85411 0.03019 -0.03919
 F -2.22429 1.07241 0.00094
 F 1.39904 1.90404 -0.35199
 H -1.14635 -1.52459 0.76597
 H 1.78676 -0.66313 0.74281
 H -1.35451 -1.36094 -0.94864
 H 1.79271 -0.42800 -0.96914
 H -2.54795 -1.09775 0.10943
 H 2.73420 0.45970 0.06954
13
bifur_IRC_Distances_noMW_output/new_data/bifur_traj1_Distances point 442
C -1.26808 0.45028 0.11182
 C 0.87131 0.99712 0.02327
 C -0.30244 1.13507 0.48781
 C -1.59547 -0.97295 0.01599
 C 1.85323 0.03088 -0.05126
 F -2.22673 1.07476 -0.06499
 F 1.40447 1.89892 -0.28316
 H -1.14131 -1.52025 0.77982
 H 1.79061 -0.65877 0.73274
 H -1.35791 -1.36684 -0.94221
 H 1.78712 -0.43119 -0.99015
 H -2.54676 -1.09873 0.13735
 H 2.73198 0.46170 0.04298
13
bifur_IRC_Distances_noMW_output/new_data/bifur_traj1_Distances point 443
C -1.26818 0.45038 0.11010
 C 0.87140 0.99703 0.02531
 C -0.30263 1.13528 0.48823
 C -1.59542 -0.97300 0.01706
 C 1.85314 0.03094 -0.05255
 F -2.22694 1.07497 -0.07186
 F 1.40500 1.89842 -0.27582
 H -1.14081 -1.51978 0.78116
 H 1.79099 -0.65831 0.73154
 H -1.35824 -1.36746 -0.94136
 H 1.78658 -0.43155 -0.99221
 H -2.54666 -1.09882 0.14026
 H 2.73176 0.46189 0.04014
13
bifur_IRC_Distances_noMW_output/new_data/bifur_traj1_Distances point 444
C -1.26780 0.44997 0.11674
 C 0.87101 0.99739 0.01741
 C -0.30192 1.13449 0.48645
 C -1.59564 -0.97281 0.01290
 C 1.85348 0.03068 -0.04759
 F -2.22606 1.07412 -0.04522
 F 1.40290 1.90040 -0.30412
 H -1.14276 -1.52157 0.77586
 H 1.78948 -0.66008 0.73605
 H -1.35693 -1.36506 -0.94446
 H 1.78872 -0.43019 -0.98406
 H -2.54709 -1.09847 0.12897
 H 2.73262 0.46112 0.05107
13
bifur_IRC_Distances_noMW_output/new_data/bifur_traj1_Distances point 445
C -1.26667 0.44878 0.13455
 C 0.86977 0.99851 -0.00394
 C -0.30020 1.13253 0.47982
 C -1.59633 -0.97223 0.00177
 C 1.85451 0.02987 -0.03444
 F -2.22314 1.07130 0.02756
 F 1.39670 1.90627 -0.37892
 H -1.14857 -1.52628 0.75991
 H 1.78509 -0.66488 0.74612
 H -1.35299 -1.35859 -0.95040
 H 1.79520 -0.42683 -0.96013
 H -2.54852 -1.09727 0.09817
 H 2.73517 0.45882 0.07993
13
bifur_IRC_Distances_noMW_output/new_data/bifur_traj1_Distances point 446
C -1.26469 0.44665 0.16150
 C 0.86736 1.00073 -0.03665
 C -0.29814 1.13000 0.46458
 C -1.59764 -0.97110 -0.01491
 C 1.85645 0.02829 -0.01515
 F -2.21710 1.06541 0.14159
 F 1.38575 1.91672 -0.48877
 H -1.15976 -1.53324 0.73168
 H 1.77656 -0.67226 0.75582
 H -1.34491 -1.34866 -0.95310
 H 1.80792 -0.42254 -0.91899
 H -2.55153 -1.09465 0.05012
 H 2.73974 0.45464 0.12226
13
bifur_IRC_Distances_noMW_output/new_data/bifur_traj1_Distances point 447
C -1.26224 0.44401 0.18967
 C 0.86414 1.00374 -0.07101
 C -0.29684 1.12811 0.44210
 C -1.59931 -0.96962 -0.03156
 C 1.85892 0.02624 0.00348
 F -2.20857 1.05701 0.26493
 F 1.37237 1.92961 -0.59760
 H -1.17641 -1.54056 0.69947
 H 1.76318 -0.67992 0.75940
 H -1.33177 -1.33801 -0.94890
 H 1.82696 -0.41919 -0.87272
 H -2.55581 -1.09079 -0.00141
 H 2.74540 0.44939 0.16415
13
bifur_IRC_Distances_noMW_output/new_data/bifur_traj1_Distances point 448
C -1.25989 0.44147 0.21305
 C 0.86090 1.00679 -0.09931
 C -0.29651 1.12724 0.41889
 C -1.60092 -0.96820 -0.04413
 C 1.86128 0.02427 0.01687
 F -2.19966 1.04821 0.36942
 F 1.35982 1.94172 -0.68175
 H -1.19623 -1.54714 0.67452
 H 1.74616 -0.68616 0.75888
 H -1.31491 -1.32869 -0.94216
 H 1.84948 -0.41719 -0.83627
 H -2.56028 -1.08666 -0.04446
 H 2.75077 0.44434 0.19645
13
bifur_IRC_Distances_noMW_output/new_data/bifur_traj1_Distances point 449
C -1.25789 0.43934 0.23080
 C 0.85810 1.00942 -0.12035
 C -0.29672 1.12703 0.39930
 C -1.60224 -0.96705 -0.05243
 C 1.86320 0.02268 0.02517
 F -2.19177 1.04044 0.44887
 F 1.34949 1.95164 -0.74098
 H -1.21634 -1.55286 0.65982
 H 1.72800 -0.69078 0.75796
 H -1.29698 -1.32104 -0.93715
 H 1.87213 -0.41597 -0.81346
 H -2.56423 -1.08296 -0.07661
 H 2.75524 0.44012 0.21906
13
bifur_IRC_Distances_noMW_output/new_data/bifur_traj1_Distances point 450
C -1.25630 0.43766 0.24387
 C 0.85586 1.01152 -0.13549
 C -0.29710 1.12712 0.38434
 C -1.60324 -0.96617 -0.05767
 C 1.86465 0.02147 0.03002
 F -2.18535 1.03416 0.50685
 F 1.34146 1.95929 -0.78183
 H -1.23453 -1.55769 0.65283
 H 1.71104 -0.69416 0.75791
 H -1.28030 -1.31494 -0.93466
 H 1.89249 -0.41512 -0.80109
 H -2.56742 -1.07994 -0.09962
 H 2.75873 0.43681 0.23452
13
bifur_IRC_Distances_noMW_output/new_data/bifur_traj1_Distances point 451
C -1.25510 0.43641 0.25315
 C 0.85419 1.01309 -0.14597
 C -0.29747 1.12729 0.37374
 C -1.60396 -0.96555 -0.06086
 C 1.86570 0.02061 0.03274
 F -2.18051 1.02945 0.54741
 F 1.33558 1.96487 -0.80936
 H -1.24930 -1.56152 0.65030
 H 1.69699 -0.69654 0.75851
 H -1.26654 -1.31032 -0.93391
 H 1.90894 -0.41450 -0.79514
 H -2.56982 -1.07766 -0.11542
 H 2.76130 0.43436 0.24482
13
bifur_IRC_Distances_noMW_output/new_data/bifur_traj1_Distances point 452
C -1.25510 0.43641 0.25315
 C 0.85419 1.01309 -0.14597
 C -0.29747 1.12729 0.37374
 C -1.60396 -0.96555 -0.06086
 C 1.86570 0.02061 0.03274
 F -2.18051 1.02945 0.54740
 F 1.33558 1.96487 -0.80936
 H -1.24930 -1.56152 0.65030
 H 1.69699 -0.69654 0.75851
 H -1.26654 -1.31032 -0.93391
 H 1.90894 -0.41450 -0.79514
 H -2.56982 -1.07766 -0.11541
 H 2.76130 0.43436 0.24482
13
bifur_IRC_Distances_noMW_output/new_data/bifur_traj1_Distances point 453
C -1.25387 0.43515 0.26223
 C 0.85249 1.01468 -0.15602
 C -0.29789 1.12752 0.36355
 C -1.60467 -0.96494 -0.06357
 C 1.86672 0.01977 0.03483
 F -2.17555 1.02466 0.58650
 F 1.32968 1.97044 -0.83521
 H -1.26528 -1.56561 0.64989
 H 1.68159 -0.69887 0.75976
 H -1.25149 -1.30554 -0.93418
 H 1.92667 -0.41383 -0.79177
 H -2.57226 -1.07532 -0.13037
 H 2.76387 0.43189 0.25435
13
bifur_IRC_Distances_noMW_output/new_data/bifur_traj1_Distances point 454
C -1.25381 0.43508 0.26271
 C 0.85240 1.01477 -0.15654
 C -0.29792 1.12754 0.36301
 C -1.60470 -0.96491 -0.06370
 C 1.86677 0.01972 0.03492
 F -2.17529 1.02440 0.58855
 F 1.32937 1.97074 -0.83655
 H -1.26617 -1.56584 0.64993
 H 1.68073 -0.69899 0.75985
 H -1.25065 -1.30528 -0.93422
 H 1.92766 -0.41380 -0.79165
 H -2.57239 -1.07520 -0.13115
 H 2.76401 0.43176 0.25484
13
bifur_IRC_Distances_noMW_output/new_data/bifur_traj1_Distances point 455
C -1.25405 0.43533 0.26091
 C 0.85274 1.01445 -0.15457
 C -0.29783 1.12748 0.36501
 C -1.60456 -0.96503 -0.06320
 C 1.86657 0.01989 0.03456
 F -2.17629 1.02537 0.58086
 F 1.33055 1.96963 -0.83152
 H -1.26287 -1.56500 0.64982
 H 1.68392 -0.69853 0.75954
 H -1.25377 -1.30625 -0.93407
 H 1.92400 -0.41393 -0.79210
 H -2.57190 -1.07567 -0.12824
 H 2.76349 0.43226 0.25300
13
bifur_IRC_Distances_noMW_output/new_data/bifur_traj1_Distances point 456
C -1.25456 0.43586 0.25718
 C 0.85344 1.01379 -0.15046
 C -0.29765 1.12738 0.36919
 C -1.60427 -0.96528 -0.06212
 C 1.86615 0.02024 0.03374
 F -2.17834 1.02735 0.56483
 F 1.33298 1.96733 -0.82096
 H -1.25621 -1.56329 0.64986
 H 1.69036 -0.69757 0.75898
 H -1.26005 -1.30823 -0.93390
 H 1.91661 -0.41421 -0.79334
 H -2.57089 -1.07663 -0.12212
 H 2.76243 0.43328 0.24911
13
bifur_IRC_Distances_noMW_output/new_data/bifur_traj1_Distances point 457
C -1.25527 0.43659 0.25186
 C 0.85443 1.01287 -0.14453
 C -0.29741 1.12726 0.37521
 C -1.60386 -0.96564 -0.06045
 C 1.86555 0.02073 0.03240
 F -2.18120 1.03012 0.54180
 F 1.33641 1.96409 -0.80560
 H -1.24715 -1.56097 0.65052
 H 1.69905 -0.69621 0.75839
 H -1.26855 -1.31098 -0.93396
 H 1.90655 -0.41459 -0.79582
 H -2.56948 -1.07798 -0.11325
 H 2.76094 0.43471 0.24342
13
bifur_IRC_Distances_noMW_output/new_data/bifur_traj1_Distances point 458
C -1.25612 0.43747 0.24527
 C 0.85562 1.01175 -0.13707
 C -0.29715 1.12714 0.38275
 C -1.60335 -0.96608 -0.05817
 C 1.86481 0.02134 0.03047
 F -2.18464 1.03347 0.51297
 F 1.34059 1.96012 -0.78604
 H -1.23665 -1.55824 0.65232
 H 1.70904 -0.69451 0.75796
 H -1.27834 -1.31427 -0.93449
 H 1.89485 -0.41503 -0.80004
 H -2.56778 -1.07961 -0.10202
 H 2.75911 0.43645 0.23610
13
bifur_IRC_Distances_noMW_output/new_data/bifur_traj1_Distances point 459
C -1.25707 0.43847 0.23762
 C 0.85695 1.01050 -0.12829
 C -0.29690 1.12705 0.39152
 C -1.60276 -0.96659 -0.05526
 C 1.86395 0.02205 0.02784
 F -2.18849 1.03722 0.47920
 F 1.34535 1.95560 -0.76258
 H -1.22544 -1.55530 0.65570
 H 1.71956 -0.69255 0.75783
 H -1.28867 -1.31792 -0.93567
 H 1.88234 -0.41553 -0.80646
 H -2.56586 -1.08142 -0.08870
 H 2.75704 0.43842 0.22726
13
bifur_IRC_Distances_noMW_output/new_data/bifur_traj1_Distances point 460
C -1.25810 0.43956 0.22904
 C 0.85839 1.00915 -0.11829
 C -0.29668 1.12704 0.40129
 C -1.60210 -0.96716 -0.05167
 C 1.86300 0.02284 0.02443
 F -2.19260 1.04125 0.44103
 F 1.35054 1.95063 -0.73530
 H -1.21412 -1.55225 0.66103
 H 1.73004 -0.69033 0.75803
 H -1.29899 -1.32183 -0.93758
 H 1.86964 -0.41609 -0.81544
 H -2.56381 -1.08335 -0.07347
 H 2.75478 0.44056 0.21691
13
bifur_IRC_Distances_noMW_output/new_data/bifur_traj1_Distances point 461
C -1.25917 0.44070 0.21965
 C 0.85989 1.00773 -0.10719
 C -0.29655 1.12712 0.41175
 C -1.60140 -0.96778 -0.04736
 C 1.86198 0.02369 0.02017
 F -2.19684 1.04542 0.39900
 F 1.35606 1.94534 -0.70426
 H -1.20313 -1.54917 0.66847
 H 1.74001 -0.68789 0.75850
 H -1.30884 -1.32592 -0.94017
 H 1.85728 -0.41672 -0.82712
 H -2.56169 -1.08534 -0.05650
 H 2.75239 0.44281 0.20506
13
bifur_IRC_Distances_noMW_output/new_data/bifur_traj1_Distances point 462
C -1.26025 0.44185 0.20969
 C 0.86140 1.00632 -0.09527
 C -0.29652 1.12732 0.42243
 C -1.60068 -0.96842 -0.04242
 C 1.86092 0.02457 0.01510
 F -2.20105 1.04957 0.35436
 F 1.36170 1.93991 -0.67007
 H -1.19296 -1.54614 0.67781
 H 1.74903 -0.68527 0.75905
 H -1.31777 -1.33007 -0.94319
 H 1.84578 -0.41744 -0.84118
 H -2.55958 -1.08731 -0.03830
 H 2.74996 0.44510 0.19197
13
bifur_IRC_Distances_noMW_output/new_data/bifur_traj1_Distances point 463
C -1.26025 0.44185 0.20969
 C 0.86140 1.00632 -0.09527
 C -0.29652 1.12732 0.42244
 C -1.60068 -0.96842 -0.04242
 C 1.86092 0.02457 0.01510
 F -2.20105 1.04957 0.35434
 F 1.36170 1.93991 -0.67005
 H -1.19296 -1.54614 0.67781
 H 1.74904 -0.68527 0.75905
 H -1.31777 -1.33007 -0.94319
 H 1.84577 -0.41744 -0.84118
 H -2.55958 -1.08731 -0.03830
 H 2.74996 0.44511 0.19197
13
bifur_IRC_Distances_noMW_output/new_data/bifur_traj1_Distances point 464
C -1.26207 0.44382 0.19147
 C 0.86391 1.00395 -0.07320
 C -0.29679 1.12802 0.44045
 C -1.59943 -0.96952 -0.03258
 C 1.85909 0.02610 0.00459
 F -2.20795 1.05639 0.27292
 F 1.37145 1.93050 -0.60430
 H -1.17771 -1.54105 0.69742
 H 1.76209 -0.68041 0.75944
 H -1.33070 -1.33732 -0.94845
 H 1.82844 -0.41901 -0.86977
 H -2.55612 -1.09050 -0.00473
 H 2.74579 0.44902 0.16672
13
bifur_IRC_Distances_noMW_output/new_data/bifur_traj1_Distances point 465
C -1.26248 0.44426 0.18715
 C 0.86446 1.00344 -0.06793
 C -0.29692 1.12824 0.44437
 C -1.59915 -0.96977 -0.03012
 C 1.85868 0.02644 0.00191
 F -2.20943 1.05786 0.25374
 F 1.37365 1.92838 -0.58815
 H -1.17464 -1.53989 0.70234
 H 1.76464 -0.67924 0.75931
 H -1.33322 -1.33899 -0.94951
 H 1.82494 -0.41944 -0.87686
 H -2.55537 -1.09118 0.00324
 H 2.74486 0.44989 0.16052
13
bifur_IRC_Distances_noMW_output/new_data/bifur_traj1_Distances point 466
C -1.26225 0.44401 0.18961
 C 0.86415 1.00373 -0.07094
 C -0.29684 1.12811 0.44215
 C -1.59931 -0.96963 -0.03153
 C 1.85892 0.02625 0.00345
 F -2.20859 1.05703 0.26467
 F 1.37240 1.92959 -0.59739
 H -1.17637 -1.54055 0.69953
 H 1.76321 -0.67991 0.75940
 H -1.33181 -1.33804 -0.94892
 H 1.82691 -0.41919 -0.87281
 H -2.55580 -1.09080 -0.00130
 H 2.74539 0.44940 0.16406
13
bifur_IRC_Distances_noMW_output/new_data/bifur_traj1_Distances point 467
C -1.26130 0.44299 0.19940
 C 0.86285 1.00495 -0.08283
 C -0.29662 1.12766 0.43289
 C -1.59996 -0.96905 -0.03697
 C 1.85987 0.02545 0.00934
 F -2.20507 1.05355 0.30825
 F 1.36731 1.93450 -0.63337
 H -1.18385 -1.54321 0.68861
 H 1.75691 -0.68253 0.75943
 H -1.32557 -1.33421 -0.94628
 H 1.83544 -0.41828 -0.85701
 H -2.55756 -1.08918 -0.01934
 H 2.74756 0.44736 0.17789
13
bifur_IRC_Distances_noMW_output/new_data/bifur_traj1_Distances point 468
C -1.25987 0.44144 0.21327
 C 0.86087 1.00682 -0.09957
 C -0.29651 1.12723 0.41865
 C -1.60094 -0.96819 -0.04424
 C 1.86130 0.02425 0.01698
 F -2.19957 1.04811 0.37041
 F 1.35970 1.94184 -0.68251
 H -1.19645 -1.54721 0.67430
 H 1.74596 -0.68621 0.75886
 H -1.31472 -1.32860 -0.94209
 H 1.84973 -0.41717 -0.83595
 H -2.56032 -1.08662 -0.04487
 H 2.75082 0.44429 0.19674
13
bifur_IRC_Distances_noMW_output/new_data/bifur_traj1_Distances point 469
C -1.25830 0.43977 0.22731
 C 0.85867 1.00888 -0.11626
 C -0.29665 1.12704 0.40324
 C -1.60197 -0.96728 -0.05090
 C 1.86281 0.02300 0.02369
 F -2.19340 1.04204 0.43330
 F 1.35157 1.94964 -0.72968
 H -1.21199 -1.55166 0.66229
 H 1.73199 -0.68988 0.75810
 H -1.30091 -1.32260 -0.93803
 H 1.86725 -0.41620 -0.81746
 H -2.56341 -1.08373 -0.07036
 H 2.75434 0.44098 0.21476
13
bifur_IRC_Distances_noMW_output/new_data/bifur_traj1_Distances point 470
C -1.25685 0.43824 0.23945
 C 0.85664 1.01080 -0.13041
 C -0.29695 1.12707 0.38942
 C -1.60290 -0.96647 -0.05599
 C 1.86416 0.02188 0.02851
 F -2.18758 1.03634 0.48731
 F 1.34422 1.95667 -0.76827
 H -1.22803 -1.55599 0.65477
 H 1.71715 -0.69302 0.75783
 H -1.28630 -1.31706 -0.93533
 H 1.88523 -0.41541 -0.80478
 H -2.56631 -1.08099 -0.09192
 H 2.75753 0.43795 0.22941
13
bifur_IRC_Distances_noMW_output/new_data/bifur_traj1_Distances point 471
C -1.25563 0.43696 0.24907
 C 0.85493 1.01239 -0.14139
 C -0.29730 1.12720 0.37839
 C -1.60364 -0.96583 -0.05951
 C 1.86524 0.02099 0.03162
 F -2.18267 1.03155 0.52964
 F 1.33818 1.96240 -0.79740
 H -1.24261 -1.55979 0.65115
 H 1.70338 -0.69549 0.75817
 H -1.27279 -1.31239 -0.93412
 H 1.90150 -0.41478 -0.79745
 H -2.56875 -1.07868 -0.10853
 H 2.76016 0.43545 0.24036
13
bifur_IRC_Distances_noMW_output/new_data/bifur_traj1_Distances point 472
C -1.25471 0.43601 0.25610
 C 0.85364 1.01360 -0.14926
 C -0.29760 1.12736 0.37041
 C -1.60419 -0.96535 -0.06179
 C 1.86603 0.02034 0.03348
 F -2.17892 1.02792 0.56016
 F 1.33368 1.96667 -0.81786
 H -1.25432 -1.56281 0.64994
 H 1.69217 -0.69729 0.75884
 H -1.26182 -1.30880 -0.93388
 H 1.91452 -0.41429 -0.79378
 H -2.57060 -1.07691 -0.12033
 H 2.76212 0.43357 0.24797
13
bifur_IRC_Distances_noMW_output/new_data/bifur_traj1_Distances point 473
C -1.25409 0.43537 0.26063
 C 0.85279 1.01440 -0.15427
 C -0.29781 1.12748 0.36532
 C -1.60454 -0.96505 -0.06312
 C 1.86654 0.01992 0.03450
 F -2.17644 1.02552 0.57967
 F 1.33073 1.96946 -0.83074
 H -1.26237 -1.56487 0.64981
 H 1.68441 -0.69846 0.75949
 H -1.25425 -1.30640 -0.93406
 H 1.92344 -0.41395 -0.79218
 H -2.57182 -1.07574 -0.12778
 H 2.76341 0.43233 0.25272
13
bifur_IRC_Distances_noMW_output/new_data/bifur_traj1_Distances point 474
C -1.25409 0.43537 0.26063
 C 0.85279 1.01440 -0.15427
 C -0.29781 1.12748 0.36532
 C -1.60454 -0.96505 -0.06312
 C 1.86654 0.01992 0.03450
 F -2.17644 1.02552 0.57967
 F 1.33073 1.96946 -0.83074
 H -1.26237 -1.56487 0.64981
 H 1.68442 -0.69846 0.75949
 H -1.25425 -1.30640 -0.93406
 H 1.92344 -0.41395 -0.79218
 H -2.57182 -1.07574 -0.12778
 H 2.76341 0.43233 0.25271
13
bifur_IRC_Distances_noMW_output/new_data/bifur_traj1_Distances point 475
C -1.25371 0.43498 0.26339
 C 0.85227 1.01489 -0.15729
 C -0.29795 1.12756 0.36226
 C -1.60476 -0.96487 -0.06389
 C 1.86685 0.01966 0.03505
 F -2.17490 1.02403 0.59146
 F 1.32892 1.97116 -0.83844
 H -1.26744 -1.56616 0.64999
 H 1.67950 -0.69917 0.75997
 H -1.24945 -1.30491 -0.93429
 H 1.92906 -0.41374 -0.79151
 H -2.57258 -1.07502 -0.13225
 H 2.76420 0.43157 0.25554
13
bifur_IRC_Distances_noMW_output/new_data/bifur_traj1_Distances point 476
C -1.25384 0.43512 0.26245
 C 0.85245 1.01472 -0.15625
 C -0.29790 1.12753 0.36331
 C -1.60468 -0.96493 -0.06363
 C 1.86674 0.01975 0.03487
 F -2.17543 1.02455 0.58741
 F 1.32954 1.97058 -0.83580
 H -1.26568 -1.56571 0.64991
 H 1.68120 -0.69893 0.75980
 H -1.25112 -1.30542 -0.93420
 H 1.92711 -0.41382 -0.79172
 H -2.57232 -1.07527 -0.13072
 H 2.76393 0.43184 0.25457
13
bifur_IRC_Distances_noMW_output/new_data/bifur_traj1_Distances point 477
C -1.25411 0.43539 0.26050
 C 0.85282 1.01437 -0.15412
 C -0.29781 1.12747 0.36547
 C -1.60453 -0.96506 -0.06309
 C 1.86652 0.01993 0.03447
 F -2.17651 1.02559 0.57911
 F 1.33081 1.96937 -0.83037
 H -1.26213 -1.56480 0.64981
 H 1.68465 -0.69843 0.75947
 H -1.25448 -1.30647 -0.93405
 H 1.92317 -0.41396 -0.79222
 H -2.57179 -1.07577 -0.12757
 H 2.76338 0.43237 0.25258
13
bifur_IRC_Distances_noMW_output/new_data/bifur_traj1_Distances point 478
C -1.25447 0.43576 0.25787
 C 0.85331 1.01391 -0.15123
 C -0.29768 1.12740 0.36841
 C -1.60433 -0.96524 -0.06232
 C 1.86623 0.02017 0.03390
 F -2.17796 1.02698 0.56783
 F 1.33253 1.96776 -0.82294
 H -1.25743 -1.56360 0.64983
 H 1.68918 -0.69775 0.75908
 H -1.25890 -1.30787 -0.93392
 H 1.91797 -0.41416 -0.79308
 H -2.57108 -1.07646 -0.12327
 H 2.76263 0.43309 0.24985
13
bifur_IRC_Distances_noMW_output/new_data/bifur_traj1_Distances point 479
C -1.25488 0.43619 0.25478
 C 0.85389 1.01337 -0.14779
 C -0.29754 1.12732 0.37190
 C -1.60409 -0.96544 -0.06138
 C 1.86588 0.02046 0.03316
 F -2.17964 1.02861 0.55445
 F 1.33453 1.96586 -0.81407
 H -1.25206 -1.56223 0.65007
 H 1.69435 -0.69696 0.75869
 H -1.26396 -1.30948 -0.93388
 H 1.91200 -0.41438 -0.79436
 H -2.57025 -1.07725 -0.11814
 H 2.76175 0.43393 0.24657
13
bifur_IRC_Distances_noMW_output/new_data/bifur_traj1_Distances point 480
C -1.25533 0.43665 0.25138
 C 0.85451 1.01279 -0.14399
 C -0.29739 1.12725 0.37575
 C -1.60382 -0.96567 -0.06029
 C 1.86550 0.02077 0.03227
 F -2.18145 1.03036 0.53973
 F 1.33671 1.96380 -0.80421
 H -1.24637 -1.56076 0.65062
 H 1.69980 -0.69608 0.75835
 H -1.26928 -1.31122 -0.93398
 H 1.90568 -0.41462 -0.79608
 H -2.56936 -1.07810 -0.11245
 H 2.76080 0.43484 0.24290
13
bifur_IRC_Distances_noMW_output/new_data/bifur_traj1_Distances point 481
C -1.25578 0.43712 0.24790
 C 0.85514 1.01220 -0.14007
 C -0.29725 1.12718 0.37972
 C -1.60355 -0.96590 -0.05911
 C 1.86511 0.02110 0.03128
 F -2.18328 1.03214 0.52454
 F 1.33892 1.96170 -0.79394
 H -1.24075 -1.55931 0.65147
 H 1.70515 -0.69519 0.75810
 H -1.27452 -1.31297 -0.93422
 H 1.89943 -0.41486 -0.79820
 H -2.56845 -1.07896 -0.10654
 H 2.75984 0.43576 0.23906
13
bifur_IRC_Distances_noMW_output/new_data/bifur_traj1_Distances point 482
C -1.25620 0.43756 0.24463
 C 0.85573 1.01165 -0.13635
 C -0.29713 1.12713 0.38347
 C -1.60330 -0.96612 -0.05794
 C 1.86474 0.02140 0.03026
 F -2.18497 1.03378 0.51020
 F 1.34099 1.95974 -0.78413
 H -1.23568 -1.55799 0.65255
 H 1.70995 -0.69435 0.75794
 H -1.27923 -1.31457 -0.93456
 H 1.89378 -0.41507 -0.80051
 H -2.56761 -1.07976 -0.10093
 H 2.75894 0.43661 0.23539
13
bifur_IRC_Distances_noMW_output/new_data/bifur_traj1_Distances point 483
C -1.25653 0.43791 0.24199
 C 0.85619 1.01121 -0.13333
 C -0.29704 1.12709 0.38651
 C -1.60309 -0.96630 -0.05696
 C 1.86444 0.02164 0.02939
 F -2.18631 1.03509 0.49853
 F 1.34264 1.95817 -0.77608
 H -1.23171 -1.55696 0.65360
 H 1.71369 -0.69367 0.75786
 H -1.28290 -1.31585 -0.93492
 H 1.88935 -0.41525 -0.80260
 H -2.56695 -1.08039 -0.09635
 H 2.75822 0.43730 0.23236
13
bifur_IRC_Distances_noMW_output/new_data/bifur_traj1_Distances point 484
C -1.25672 0.43810 0.24047
 C 0.85646 1.01096 -0.13159
 C -0.29699 1.12708 0.38824
 C -1.60298 -0.96640 -0.05639
 C 1.86427 0.02178 0.02887
 F -2.18707 1.03583 0.49186
 F 1.34358 1.95728 -0.77144
 H -1.22951 -1.55638 0.65428
 H 1.71576 -0.69328 0.75784
 H -1.28494 -1.31657 -0.93516
 H 1.88688 -0.41535 -0.80388
 H -2.56657 -1.08075 -0.09371
 H 2.75781 0.43769 0.23061
13
bifur_IRC_Distances_noMW_output/new_data/bifur_traj1_Distances point 485
C -1.25672 0.43810 0.24047
 C 0.85646 1.01096 -0.13159
 C -0.29699 1.12708 0.38824
 C -1.60298 -0.96640 -0.05638
 C 1.86427 0.02178 0.02887
 F -2.18707 1.03584 0.49185
 F 1.34358 1.95728 -0.77144
 H -1.22950 -1.55638 0.65428
 H 1.71577 -0.69328 0.75784
 H -1.28494 -1.31657 -0.93516
 H 1.88688 -0.41535 -0.80388
 H -2.56657 -1.08075 -0.09371
 H 2.75781 0.43769 0.23061
13
bifur_IRC_Distances_noMW_output/new_data/bifur_traj1_Distances point 486
C -1.25640 0.43776 0.24308
 C 0.85600 1.01139 -0.13458
 C -0.29707 1.12711 0.38525
 C -1.60318 -0.96623 -0.05737
 C 1.86457 0.02154 0.02976
 F -2.18576 1.03455 0.50336
 F 1.34196 1.95882 -0.77942
 H -1.23334 -1.55738 0.65315
 H 1.71216 -0.69395 0.75789
 H -1.28140 -1.31533 -0.93476
 H 1.89116 -0.41518 -0.80171
 H -2.56722 -1.08013 -0.09825
 H 2.75851 0.43702 0.23362
13
bifur_IRC_Distances_noMW_output/new_data/bifur_traj1_Distances point 487
C -1.25578 0.43712 0.24788
 C 0.85515 1.01219 -0.14005
 C -0.29725 1.12718 0.37975
 C -1.60355 -0.96591 -0.05910
 C 1.86510 0.02110 0.03127
 F -2.18329 1.03215 0.52445
 F 1.33894 1.96169 -0.79388
 H -1.24072 -1.55930 0.65148
 H 1.70518 -0.69519 0.75810
 H -1.27455 -1.31298 -0.93422
 H 1.89940 -0.41486 -0.79821
 H -2.56845 -1.07897 -0.10651
 H 2.75983 0.43576 0.23904
13
bifur_IRC_Distances_noMW_output/new_data/bifur_traj1_Distances point 488
C -1.25490 0.43621 0.25461
 C 0.85392 1.01334 -0.14760
 C -0.29753 1.12732 0.37209
 C -1.60407 -0.96545 -0.06133
 C 1.86586 0.02047 0.03312
 F -2.17973 1.02869 0.55373
 F 1.33464 1.96576 -0.81359
 H -1.25177 -1.56215 0.65009
 H 1.69463 -0.69691 0.75867
 H -1.26422 -1.30957 -0.93388
 H 1.91168 -0.41439 -0.79443
 H -2.57021 -1.07729 -0.11786
 H 2.76171 0.43397 0.24639
13
bifur_IRC_Distances_noMW_output/new_data/bifur_traj1_Distances point 489
C -1.25387 0.43515 0.26222
 C 0.85249 1.01468 -0.15600
 C -0.29789 1.12752 0.36356
 C -1.60467 -0.96495 -0.06357
 C 1.86672 0.01977 0.03482
 F -2.17556 1.02467 0.58646
 F 1.32969 1.97044 -0.83518
 H -1.26527 -1.56561 0.64989
 H 1.68160 -0.69887 0.75976
 H -1.25151 -1.30554 -0.93418
 H 1.92665 -0.41383 -0.79177
 H -2.57226 -1.07532 -0.13036
 H 2.76387 0.43190 0.25434
13
bifur_IRC_Distances_noMW_output/new_data/bifur_traj1_Distances point 490
C -1.25284 0.43410 0.26960
 C 0.85107 1.01601 -0.16399
 C -0.29827 1.12775 0.35550
 C -1.60524 -0.96446 -0.06546
 C 1.86754 0.01909 0.03610
 F -2.17139 1.02065 0.61771
 F 1.32481 1.97504 -0.85542
 H -1.27933 -1.56919 0.65107
 H 1.66791 -0.70077 0.76129
 H -1.23817 -1.30146 -0.93517
 H 1.94221 -0.41325 -0.79082
 H -2.57429 -1.07336 -0.14210
 H 2.76599 0.42984 0.26169
13
bifur_IRC_Distances_noMW_output/new_data/bifur_traj1_Distances point 491
C -1.25192 0.43317 0.27594
 C 0.84983 1.01717 -0.17074
 C -0.29862 1.12798 0.34877
 C -1.60573 -0.96404 -0.06687
 C 1.86824 0.01851 0.03692
 F -2.16770 1.01712 0.64420
 F 1.32056 1.97905 -0.87234
 H -1.29217 -1.57246 0.65313
 H 1.65530 -0.70240 0.76300
 H -1.22592 -1.29781 -0.93660
 H 1.95638 -0.41271 -0.79127
 H -2.57608 -1.07162 -0.15188
 H 2.76784 0.42804 0.26774
13
bifur_IRC_Distances_noMW_output/new_data/bifur_traj1_Distances point 492
C -1.25120 0.43244 0.28086
 C 0.84885 1.01809 -0.17589
 C -0.29890 1.12817 0.34371
 C -1.60611 -0.96371 -0.06784
 C 1.86878 0.01806 0.03738
 F -2.16479 1.01433 0.66448
 F 1.31723 1.98220 -0.88517
 H -1.30258 -1.57511 0.65536
 H 1.64503 -0.70367 0.76456
 H -1.21596 -1.29490 -0.93806
 H 1.96784 -0.41226 -0.79238
 H -2.57748 -1.07025 -0.15926
 H 2.76929 0.42662 0.27225
13
bifur_IRC_Distances_noMW_output/new_data/bifur_traj1_Distances point 493
C -1.25068 0.43192 0.28427
 C 0.84816 1.01874 -0.17942
 C -0.29910 1.12830 0.34029
 C -1.60637 -0.96349 -0.06845
 C 1.86915 0.01775 0.03761
 F -2.16274 1.01237 0.67839
 F 1.31491 1.98439 -0.89392
 H -1.31001 -1.57700 0.65720
 H 1.63767 -0.70456 0.76576
 H -1.20882 -1.29283 -0.93925
 H 1.97602 -0.41194 -0.79352
 H -2.57846 -1.06928 -0.16426
 H 2.77029 0.42562 0.27530
13
bifur_IRC_Distances_noMW_output/new_data/bifur_traj1_Distances point 494
C -1.25038 0.43162 0.28627
 C 0.84776 1.01912 -0.18147
 C -0.29922 1.12838 0.33832
 C -1.60652 -0.96336 -0.06878
 C 1.86936 0.01757 0.03772
 F -2.16153 1.01122 0.68650
 F 1.31354 1.98569 -0.89900
 H -1.31445 -1.57813 0.65840
 H 1.63326 -0.70508 0.76650
 H -1.20456 -1.29160 -0.94002
 H 1.98090 -0.41175 -0.79433
 H -2.57904 -1.06871 -0.16715
 H 2.77088 0.42503 0.27705
13
bifur_IRC_Distances_noMW_output/new_data/bifur_traj1_Distances point 495
C -1.25026 0.43150 0.28705
 C 0.84760 1.01927 -0.18227
 C -0.29926 1.12842 0.33755
 C -1.60658 -0.96331 -0.06891
 C 1.86945 0.01750 0.03776
 F -2.16106 1.01077 0.68965
 F 1.31301 1.98619 -0.90097
 H -1.31620 -1.57858 0.65888
 H 1.63152 -0.70528 0.76680
 H -1.20288 -1.29112 -0.94033
 H 1.98282 -0.41167 -0.79467
 H -2.57927 -1.06849 -0.16828
 H 2.77111 0.42480 0.27772
13
bifur_IRC_Distances_noMW_output/new_data/bifur_traj1_Distances point 496
C -1.25026 0.43150 0.28705
 C 0.84760 1.01927 -0.18227
 C -0.29926 1.12842 0.33755
 C -1.60658 -0.96331 -0.06891
 C 1.86945 0.01750 0.03776
 F -2.16106 1.01077 0.68965
 F 1.31301 1.98619 -0.90097
 H -1.31620 -1.57858 0.65888
 H 1.63152 -0.70528 0.76680
 H -1.20288 -1.29112 -0.94033
 H 1.98282 -0.41167 -0.79467
 H -2.57927 -1.06849 -0.16828
 H 2.77111 0.42480 0.27772
13
bifur_IRC_Distances_noMW_output/new_data/bifur_traj1_Distances point 497
C -1.26956 0.44349 -0.15236
 C 0.86276 1.00982 0.16125
 C -0.32489 1.14426 -0.25005
 C -1.59667 -0.96946 0.15637
 C 1.85899 0.02400 -0.19930
 F -2.21079 1.04173 -0.43902
 F 1.39162 1.93734 0.88601
 H -1.36978 -1.54332 -0.62532
 H 1.55936 -0.65888 -0.94256
 H -1.12185 -1.34334 0.97035
 H 2.04079 -0.44928 0.59547
 H -2.55715 -1.08228 0.33282
 H 2.73717 0.44591 -0.49366
13
bifur_IRC_Distances_noMW_output/new_data/bifur_traj1_Distances point 498
C -1.26954 0.44359 -0.15194
 C 0.86282 1.00968 0.16014
 C -0.32476 1.14421 -0.25186
 C -1.59669 -0.96948 0.15541
 C 1.85898 0.02405 -0.19806
 F -2.21084 1.04210 -0.43526
 F 1.39168 1.93690 0.88290
 H -1.36642 -1.54277 -0.62518
 H 1.56287 -0.65882 -0.94115
 H -1.12530 -1.34386 0.96971
 H 2.03717 -0.44924 0.59660
 H -2.55715 -1.08245 0.32958
 H 2.73719 0.44609 -0.49088
13
bifur_IRC_Distances_noMW_output/new_data/bifur_traj1_Distances point 499
C -1.26953 0.44369 -0.15146
 C 0.86288 1.00953 0.15889
 C -0.32462 1.14415 -0.25388
 C -1.59672 -0.96951 0.15434
 C 1.85896 0.02411 -0.19669
 F -2.21090 1.04250 -0.43106
 F 1.39176 1.93641 0.87944
 H -1.36273 -1.54217 -0.62507
 H 1.56673 -0.65875 -0.93962
 H -1.12909 -1.34443 0.96902
 H 2.03320 -0.44919 0.59789
 H -2.55715 -1.08264 0.32597
 H 2.73721 0.44629 -0.48780
13
bifur_IRC_Distances_noMW_output/new_data/bifur_traj1_Distances point 500
C -1.26952 0.44379 -0.15101
 C 0.86293 1.00939 0.15775
 C -0.32450 1.14411 -0.25572
 C -1.59674 -0.96953 0.15336
 C 1.85895 0.02416 -0.19544
 F -2.21096 1.04287 -0.42719
 F 1.39184 1.93597 0.87627
 H -1.35940 -1.54163 -0.62499
 H 1.57020 -0.65868 -0.93823
 H -1.13251 -1.34496 0.96842
 H 2.02962 -0.44915 0.59909
 H -2.55714 -1.08281 0.32269
 H 2.73722 0.44647 -0.48499
