# Supplementary material for: Low dimensional representations along intrinsic reaction coordinates and molecular dynamics trajectories using interatomic distance matrices
Source: Chem Sci. 2019 Sep 18;10(43):9954–68. doi: 10.1039/c9sc02742d (PMC6991188; doi:10.1039/c9sc02742d)
Supplement: Supplementary file 1 [file SC-010-C9SC02742D-s001.zip › C9SC02742D-SI/ESI_xyz_files/bifur_IRC_Distances_noMW_output/new_data/bifur_traj_D_Distances_noMW_PC3.xyz]

13
bifur_IRC_Distances_noMW_output/new_data/bifur_traj1_Distances point 1
C 1.04997 0.44918 0.04772
 C -0.74068 0.84244 0.06308
 C 0.24612 0.96541 1.04388
 C 1.64600 -0.90432 -0.04053
 C -1.87203 -0.04486 0.02343
 F 1.78883 1.29291 -0.50494
 F -1.05646 1.85674 -0.50564
 H 1.25296 -1.56787 0.64082
 H -1.80537 -0.83579 0.69159
 H 1.58533 -1.31239 -1.03331
 H -2.03058 -0.43930 -0.97177
 H 2.60196 -0.82092 0.21514
 H -2.66604 0.51876 0.33053
13
bifur_IRC_Distances_noMW_output/new_data/bifur_traj1_Distances point 2
C 1.05415 0.45038 0.04835
 C -0.74414 0.84456 0.06326
 C 0.24661 0.96849 1.03557
 C 1.64571 -0.90447 -0.04082
 C -1.87162 -0.04469 0.02336
 F 1.79682 1.29099 -0.49898
 F -1.06533 1.85602 -0.50125
 H 1.25260 -1.56616 0.64158
 H -1.80377 -0.83358 0.69273
 H 1.58094 -1.31238 -1.03255
 H -2.02589 -0.43989 -0.97054
 H 2.60161 -0.82466 0.21181
 H -2.66769 0.51538 0.32749
13
bifur_IRC_Distances_noMW_output/new_data/bifur_traj1_Distances point 3
C 1.05726 0.45127 0.04882
 C -0.74672 0.84615 0.06340
 C 0.24697 0.97080 1.02931
 C 1.64550 -0.90458 -0.04104
 C -1.87131 -0.04457 0.02330
 F 1.80277 1.28955 -0.49449
 F -1.07194 1.85550 -0.49796
 H 1.25233 -1.56488 0.64216
 H -1.80258 -0.83194 0.69360
 H 1.57768 -1.31237 -1.03200
 H -2.02241 -0.44035 -0.96964
 H 2.60136 -0.82744 0.20931
 H -2.66892 0.51287 0.32522
13
bifur_IRC_Distances_noMW_output/new_data/bifur_traj1_Distances point 4
C 1.05886 0.45172 0.04906
 C -0.74804 0.84696 0.06347
 C 0.24716 0.97198 1.02608
 C 1.64539 -0.90463 -0.04115
 C -1.87115 -0.04451 0.02328
 F 1.80583 1.28880 -0.49217
 F -1.07534 1.85524 -0.49626
 H 1.25219 -1.56423 0.64247
 H -1.80197 -0.83110 0.69406
 H 1.57600 -1.31236 -1.03172
 H -2.02061 -0.44058 -0.96917
 H 2.60123 -0.82887 0.20802
 H -2.66955 0.51158 0.32405
13
bifur_IRC_Distances_noMW_output/new_data/bifur_traj1_Distances point 5
C 1.05854 0.45163 0.04902
 C -0.74778 0.84680 0.06345
 C 0.24712 0.97174 1.02673
 C 1.64541 -0.90462 -0.04113
 C -1.87118 -0.04452 0.02328
 F 1.80521 1.28895 -0.49264
 F -1.07465 1.85529 -0.49660
 H 1.25222 -1.56436 0.64241
 H -1.80209 -0.83127 0.69397
 H 1.57634 -1.31237 -1.03177
 H -2.02097 -0.44053 -0.96927
 H 2.60125 -0.82858 0.20828
 H -2.66942 0.51184 0.32428
13
bifur_IRC_Distances_noMW_output/new_data/bifur_traj1_Distances point 6
C 1.05634 0.45100 0.04868
 C -0.74595 0.84567 0.06336
 C 0.24686 0.97011 1.03118
 C 1.64556 -0.90455 -0.04097
 C -1.87140 -0.04461 0.02332
 F 1.80100 1.28998 -0.49583
 F -1.06998 1.85566 -0.49894
 H 1.25241 -1.56526 0.64199
 H -1.80293 -0.83243 0.69334
 H 1.57865 -1.31238 -1.03216
 H -2.02344 -0.44021 -0.96990
 H 2.60143 -0.82661 0.21005
 H -2.66855 0.51362 0.32589
13
bifur_IRC_Distances_noMW_output/new_data/bifur_traj1_Distances point 7
C 1.05289 0.45002 0.04816
 C -0.74309 0.84392 0.06321
 C 0.24646 0.96756 1.03809
 C 1.64580 -0.90442 -0.04073
 C -1.87174 -0.04474 0.02338
 F 1.79440 1.29157 -0.50079
 F -1.06265 1.85624 -0.50258
 H 1.25271 -1.56667 0.64135
 H -1.80426 -0.83425 0.69238
 H 1.58227 -1.31239 -1.03278
 H -2.02731 -0.43971 -0.97091
 H 2.60172 -0.82353 0.21282
 H -2.66719 0.51640 0.32841
13
bifur_IRC_Distances_noMW_output/new_data/bifur_traj1_Distances point 8
C 1.04879 0.44884 0.04754
 C -0.73970 0.84185 0.06302
 C 0.24598 0.96454 1.04622
 C 1.64608 -0.90428 -0.04045
 C -1.87215 -0.04490 0.02345
 F 1.78656 1.29345 -0.50662
 F -1.05394 1.85694 -0.50687
 H 1.25306 -1.56835 0.64061
 H -1.80583 -0.83642 0.69128
 H 1.58657 -1.31239 -1.03353
 H -2.03191 -0.43913 -0.97212
 H 2.60206 -0.81986 0.21608
 H -2.66557 0.51972 0.33139
13
bifur_IRC_Distances_noMW_output/new_data/bifur_traj1_Distances point 9
C 1.04434 0.44756 0.04686
 C -0.73601 0.83961 0.06282
 C 0.24546 0.96128 1.05494
 C 1.64639 -0.90412 -0.04014
 C -1.87260 -0.04508 0.02353
 F 1.77805 1.29545 -0.51288
 F -1.04449 1.85773 -0.51149
 H 1.25343 -1.57017 0.63984
 H -1.80754 -0.83878 0.69012
 H 1.59124 -1.31238 -1.03436
 H -2.03690 -0.43852 -0.97343
 H 2.60243 -0.81588 0.21960
 H -2.66381 0.52331 0.33459
13
bifur_IRC_Distances_noMW_output/new_data/bifur_traj1_Distances point 10
C 1.03973 0.44622 0.04616
 C -0.73220 0.83731 0.06260
 C 0.24493 0.95792 1.06385
 C 1.64671 -0.90395 -0.03983
 C -1.87306 -0.04527 0.02361
 F 1.76925 1.29749 -0.51929
 F -1.03471 1.85857 -0.51622
 H 1.25381 -1.57206 0.63908
 H -1.80932 -0.84124 0.68896
 H 1.59607 -1.31236 -1.03523
 H -2.04206 -0.43790 -0.97481
 H 2.60282 -0.81175 0.22321
 H -2.66198 0.52702 0.33789
13
bifur_IRC_Distances_noMW_output/new_data/bifur_traj1_Distances point 11
C 1.03538 0.44495 0.04550
 C -0.72860 0.83514 0.06238
 C 0.24442 0.95476 1.07217
 C 1.64700 -0.90378 -0.03953
 C -1.87349 -0.04546 0.02369
 F 1.76094 1.29940 -0.52527
 F -1.02547 1.85939 -0.52065
 H 1.25417 -1.57384 0.63840
 H -1.81099 -0.84356 0.68790
 H 1.60064 -1.31233 -1.03607
 H -2.04694 -0.43734 -0.97611
 H 2.60320 -0.80785 0.22660
 H -2.66026 0.53052 0.34099
13
bifur_IRC_Distances_noMW_output/new_data/bifur_traj1_Distances point 12
C 1.03538 0.44495 0.04550
 C -0.72860 0.83514 0.06238
 C 0.24442 0.95476 1.07217
 C 1.64700 -0.90378 -0.03953
 C -1.87349 -0.04546 0.02369
 F 1.76094 1.29940 -0.52527
 F -1.02547 1.85939 -0.52065
 H 1.25417 -1.57384 0.63840
 H -1.81099 -0.84356 0.68790
 H 1.60064 -1.31233 -1.03607
 H -2.04694 -0.43734 -0.97611
 H 2.60320 -0.80785 0.22660
 H -2.66026 0.53052 0.34099
13
bifur_IRC_Distances_noMW_output/new_data/bifur_traj1_Distances point 13
C 1.03227 0.44404 0.04503
 C -0.72603 0.83361 0.06223
 C 0.24407 0.95251 1.07804
 C 1.64722 -0.90367 -0.03933
 C -1.87380 -0.04559 0.02375
 F 1.75501 1.30074 -0.52949
 F -1.01889 1.85998 -0.52379
 H 1.25442 -1.57511 0.63793
 H -1.81219 -0.84523 0.68718
 H 1.60389 -1.31230 -1.03668
 H -2.05041 -0.43694 -0.97705
 H 2.60347 -0.80507 0.22900
 H -2.65902 0.53302 0.34319
13
bifur_IRC_Distances_noMW_output/new_data/bifur_traj1_Distances point 14
C 1.03223 0.44402 0.04503
 C -0.72600 0.83359 0.06223
 C 0.24406 0.95248 1.07812
 C 1.64722 -0.90367 -0.03932
 C -1.87381 -0.04559 0.02375
 F 1.75493 1.30076 -0.52955
 F -1.01880 1.85999 -0.52383
 H 1.25443 -1.57512 0.63792
 H -1.81221 -0.84525 0.68717
 H 1.60394 -1.31230 -1.03669
 H -2.05046 -0.43694 -0.97706
 H 2.60347 -0.80503 0.22903
 H -2.65901 0.53305 0.34322
13
bifur_IRC_Distances_noMW_output/new_data/bifur_traj1_Distances point 15
C 1.03200 0.44396 0.04499
 C -0.72581 0.83348 0.06222
 C 0.24403 0.95232 1.07855
 C 1.64724 -0.90366 -0.03931
 C -1.87383 -0.04560 0.02376
 F 1.75449 1.30086 -0.52986
 F -1.01831 1.86003 -0.52406
 H 1.25444 -1.57522 0.63789
 H -1.81230 -0.84537 0.68711
 H 1.60418 -1.31230 -1.03674
 H -2.05072 -0.43691 -0.97713
 H 2.60349 -0.80482 0.22921
 H -2.65892 0.53324 0.34338
13
bifur_IRC_Distances_noMW_output/new_data/bifur_traj1_Distances point 16
C 1.03121 0.44372 0.04487
 C -0.72515 0.83309 0.06217
 C 0.24394 0.95175 1.08003
 C 1.64729 -0.90363 -0.03926
 C -1.87391 -0.04564 0.02377
 F 1.75299 1.30119 -0.53092
 F -1.01664 1.86018 -0.52485
 H 1.25451 -1.57554 0.63777
 H -1.81260 -0.84579 0.68693
 H 1.60500 -1.31229 -1.03689
 H -2.05160 -0.43681 -0.97737
 H 2.60356 -0.80412 0.22981
 H -2.65860 0.53387 0.34394
13
bifur_IRC_Distances_noMW_output/new_data/bifur_traj1_Distances point 17
C 1.02960 0.44325 0.04463
 C -0.72382 0.83229 0.06209
 C 0.24376 0.95059 1.08306
 C 1.64740 -0.90357 -0.03915
 C -1.87407 -0.04571 0.02381
 F 1.74990 1.30189 -0.53311
 F -1.01321 1.86050 -0.52648
 H 1.25464 -1.57620 0.63753
 H -1.81323 -0.84666 0.68656
 H 1.60670 -1.31227 -1.03722
 H -2.05341 -0.43661 -0.97786
 H 2.60370 -0.80267 0.23106
 H -2.65796 0.53517 0.34508
13
bifur_IRC_Distances_noMW_output/new_data/bifur_traj1_Distances point 18
C 1.02698 0.44247 0.04423
 C -0.72165 0.83101 0.06196
 C 0.24345 0.94870 1.08794
 C 1.64758 -0.90347 -0.03898
 C -1.87433 -0.04582 0.02386
 F 1.74490 1.30300 -0.53662
 F -1.00765 1.86101 -0.52909
 H 1.25485 -1.57727 0.63716
 H -1.81424 -0.84807 0.68598
 H 1.60945 -1.31224 -1.03774
 H -2.05635 -0.43629 -0.97866
 H 2.60393 -0.80032 0.23306
 H -2.65692 0.53727 0.34691
13
bifur_IRC_Distances_noMW_output/new_data/bifur_traj1_Distances point 19
C 1.02336 0.44140 0.04369
 C -0.71866 0.82924 0.06177
 C 0.24304 0.94611 1.09463
 C 1.64783 -0.90333 -0.03874
 C -1.87469 -0.04598 0.02393
 F 1.73800 1.30452 -0.54144
 F -0.99998 1.86174 -0.53268
 H 1.25513 -1.57874 0.63666
 H -1.81564 -0.85002 0.68519
 H 1.61324 -1.31219 -1.03848
 H -2.06040 -0.43585 -0.97977
 H 2.60425 -0.79707 0.23582
 H -2.65548 0.54017 0.34944
13
bifur_IRC_Distances_noMW_output/new_data/bifur_traj1_Distances point 20
C 1.01894 0.44008 0.04302
 C -0.71502 0.82710 0.06153
 C 0.24253 0.94296 1.10269
 C 1.64813 -0.90316 -0.03845
 C -1.87513 -0.04618 0.02402
 F 1.72958 1.30635 -0.54725
 F -0.99063 1.86264 -0.53703
 H 1.25548 -1.58054 0.63607
 H -1.81734 -0.85239 0.68426
 H 1.61787 -1.31212 -1.03939
 H -2.06534 -0.43534 -0.98113
 H 2.60465 -0.79311 0.23916
 H -2.65372 0.54371 0.35251
13
bifur_IRC_Distances_noMW_output/new_data/bifur_traj1_Distances point 21
C 1.01411 0.43864 0.04229
 C -0.71103 0.82477 0.06126
 C 0.24197 0.93953 1.11141
 C 1.64846 -0.90297 -0.03814
 C -1.87561 -0.04641 0.02412
 F 1.72038 1.30833 -0.55355
 F -0.98041 1.86365 -0.54174
 H 1.25585 -1.58251 0.63547
 H -1.81921 -0.85500 0.68328
 H 1.62292 -1.31203 -1.04041
 H -2.07074 -0.43479 -0.98262
 H 2.60509 -0.78877 0.24278
 H -2.65179 0.54757 0.35585
13
bifur_IRC_Distances_noMW_output/new_data/bifur_traj1_Distances point 22
C 1.00930 0.43718 0.04157
 C -0.70706 0.82246 0.06099
 C 0.24142 0.93613 1.11999
 C 1.64878 -0.90278 -0.03783
 C -1.87609 -0.04663 0.02422
 F 1.71122 1.31026 -0.55974
 F -0.97022 1.86467 -0.54639
 H 1.25622 -1.58447 0.63489
 H -1.82107 -0.85761 0.68236
 H 1.62796 -1.31193 -1.04144
 H -2.07612 -0.43426 -0.98412
 H 2.60553 -0.78445 0.24636
 H -2.64987 0.55142 0.35915
13
bifur_IRC_Distances_noMW_output/new_data/bifur_traj1_Distances point 23
C 1.00930 0.43718 0.04157
 C -0.70706 0.82246 0.06099
 C 0.24142 0.93613 1.11999
 C 1.64878 -0.90278 -0.03783
 C -1.87609 -0.04663 0.02422
 F 1.71122 1.31026 -0.55974
 F -0.97022 1.86467 -0.54639
 H 1.25622 -1.58447 0.63489
 H -1.82107 -0.85761 0.68236
 H 1.62796 -1.31193 -1.04144
 H -2.07612 -0.43426 -0.98412
 H 2.60553 -0.78445 0.24636
 H -2.64987 0.55142 0.35915
13
bifur_IRC_Distances_noMW_output/new_data/bifur_traj1_Distances point 24
C 1.00127 0.43475 0.04036
 C -0.70045 0.81864 0.06053
 C 0.24050 0.93049 1.13407
 C 1.64933 -0.90246 -0.03732
 C -1.87688 -0.04702 0.02440
 F 1.69594 1.31344 -0.56993
 F -0.95324 1.86643 -0.55407
 H 1.25682 -1.58774 0.63401
 H -1.82418 -0.86197 0.68089
 H 1.63637 -1.31174 -1.04319
 H -2.08509 -0.43342 -0.98665
 H 2.60627 -0.77723 0.25228
 H -2.64665 0.55783 0.36461
13
bifur_IRC_Distances_noMW_output/new_data/bifur_traj1_Distances point 25
C 0.99908 0.43408 0.04004
 C -0.69865 0.81760 0.06040
 C 0.24025 0.92896 1.13785
 C 1.64947 -0.90237 -0.03719
 C -1.87710 -0.04712 0.02445
 F 1.69178 1.31428 -0.57266
 F -0.94863 1.86692 -0.55613
 H 1.25698 -1.58862 0.63379
 H -1.82502 -0.86316 0.68052
 H 1.63865 -1.31168 -1.04367
 H -2.08752 -0.43320 -0.98734
 H 2.60648 -0.77527 0.25387
 H -2.64578 0.55957 0.36608
13
bifur_IRC_Distances_noMW_output/new_data/bifur_traj1_Distances point 26
C 0.99984 0.43431 0.04015
 C -0.69927 0.81796 0.06045
 C 0.24033 0.92949 1.13655
 C 1.64942 -0.90240 -0.03723
 C -1.87702 -0.04709 0.02443
 F 1.69322 1.31399 -0.57172
 F -0.95023 1.86675 -0.55542
 H 1.25692 -1.58832 0.63386
 H -1.82473 -0.86274 0.68065
 H 1.63786 -1.31170 -1.04350
 H -2.08668 -0.43327 -0.98710
 H 2.60641 -0.77595 0.25332
 H -2.64608 0.55896 0.36557
13
bifur_IRC_Distances_noMW_output/new_data/bifur_traj1_Distances point 27
C 1.00447 0.43572 0.04084
 C -0.70308 0.82015 0.06072
 C 0.24086 0.93273 1.12850
 C 1.64911 -0.90259 -0.03752
 C -1.87657 -0.04686 0.02433
 F 1.70202 1.31218 -0.56590
 F -0.96000 1.86572 -0.55102
 H 1.25658 -1.58644 0.63435
 H -1.82294 -0.86023 0.68146
 H 1.63302 -1.31182 -1.04248
 H -2.08151 -0.43375 -0.98564
 H 2.60598 -0.78011 0.24993
 H -2.64793 0.55528 0.36244
13
bifur_IRC_Distances_noMW_output/new_data/bifur_traj1_Distances point 28
C 1.01101 0.43770 0.04182
 C -0.70847 0.82328 0.06109
 C 0.24162 0.93734 1.11695
 C 1.64867 -0.90285 -0.03794
 C -1.87592 -0.04655 0.02419
 F 1.71447 1.30958 -0.55755
 F -0.97384 1.86430 -0.54475
 H 1.25609 -1.58377 0.63509
 H -1.82041 -0.85668 0.68268
 H 1.62617 -1.31197 -1.04107
 H -2.07421 -0.43445 -0.98359
 H 2.60537 -0.78598 0.24509
 H -2.65055 0.55005 0.35798
13
bifur_IRC_Distances_noMW_output/new_data/bifur_traj1_Distances point 29
C 1.01827 0.43988 0.04292
 C -0.71446 0.82677 0.06149
 C 0.24245 0.94248 1.10392
 C 1.64817 -0.90313 -0.03841
 C -1.87520 -0.04621 0.02403
 F 1.72830 1.30663 -0.54814
 F -0.98920 1.86278 -0.53769
 H 1.25553 -1.58082 0.63598
 H -1.81760 -0.85276 0.68412
 H 1.61857 -1.31211 -1.03953
 H -2.06609 -0.43526 -0.98134
 H 2.60471 -0.79250 0.23966
 H -2.65345 0.54425 0.35298
13
bifur_IRC_Distances_noMW_output/new_data/bifur_traj1_Distances point 30
C 1.02585 0.44214 0.04406
 C -0.72072 0.83046 0.06190
 C 0.24332 0.94789 1.09003
 C 1.64766 -0.90342 -0.03890
 C -1.87444 -0.04587 0.02388
 F 1.74274 1.30347 -0.53813
 F -1.00526 1.86124 -0.53022
 H 1.25494 -1.57773 0.63700
 H -1.81467 -0.84868 0.68573
 H 1.61063 -1.31223 -1.03797
 H -2.05761 -0.43615 -0.97901
 H 2.60403 -0.79930 0.23392
 H -2.65647 0.53818 0.34771
13
bifur_IRC_Distances_noMW_output/new_data/bifur_traj1_Distances point 31
C 1.03345 0.44438 0.04521
 C -0.72700 0.83419 0.06229
 C 0.24420 0.95336 1.07582
 C 1.64714 -0.90371 -0.03941
 C -1.87368 -0.04554 0.02373
 F 1.75725 1.30023 -0.52789
 F -1.02138 1.85975 -0.52260
 H 1.25433 -1.57462 0.63810
 H -1.81174 -0.84460 0.68745
 H 1.60266 -1.31231 -1.03645
 H -2.04910 -0.43709 -0.97670
 H 2.60336 -0.80612 0.22809
 H -2.65949 0.53207 0.34236
13
bifur_IRC_Distances_noMW_output/new_data/bifur_traj1_Distances point 32
C 1.04065 0.44649 0.04630
 C -0.73296 0.83776 0.06264
 C 0.24503 0.95858 1.06209
 C 1.64664 -0.90398 -0.03989
 C -1.87297 -0.04523 0.02360
 F 1.77099 1.29709 -0.51802
 F -1.03665 1.85840 -0.51529
 H 1.25374 -1.57168 0.63923
 H -1.80896 -0.84075 0.68919
 H 1.59511 -1.31236 -1.03506
 H -2.04104 -0.43802 -0.97453
 H 2.60274 -0.81257 0.22250
 H -2.66235 0.52628 0.33724
13
bifur_IRC_Distances_noMW_output/new_data/bifur_traj1_Distances point 33
C 1.04688 0.44829 0.04725
 C -0.73812 0.84089 0.06294
 C 0.24576 0.96314 1.04997
 C 1.64621 -0.90421 -0.04032
 C -1.87234 -0.04498 0.02348
 F 1.78292 1.29431 -0.50931
 F -1.04989 1.85728 -0.50886
 H 1.25322 -1.56913 0.64028
 H -1.80656 -0.83743 0.69078
 H 1.58857 -1.31239 -1.03388
 H -2.03404 -0.43887 -0.97268
 H 2.60222 -0.81816 0.21759
 H -2.66482 0.52125 0.33276
13
bifur_IRC_Distances_noMW_output/new_data/bifur_traj1_Distances point 34
C 1.04688 0.44829 0.04725
 C -0.73812 0.84089 0.06294
 C 0.24576 0.96314 1.04997
 C 1.64621 -0.90421 -0.04032
 C -1.87234 -0.04498 0.02348
 F 1.78292 1.29431 -0.50931
 F -1.04989 1.85728 -0.50886
 H 1.25322 -1.56913 0.64028
 H -1.80656 -0.83743 0.69078
 H 1.58857 -1.31239 -1.03388
 H -2.03404 -0.43887 -0.97268
 H 2.60222 -0.81816 0.21759
 H -2.66482 0.52125 0.33276
13
bifur_IRC_Distances_noMW_output/new_data/bifur_traj1_Distances point 35
C 1.05479 0.45056 0.04845
 C -0.74467 0.84489 0.06329
 C 0.24668 0.96896 1.03429
 C 1.64567 -0.90449 -0.04087
 C -1.87155 -0.04467 0.02334
 F 1.79804 1.29070 -0.49806
 F -1.06668 1.85592 -0.50058
 H 1.25254 -1.56590 0.64170
 H -1.80353 -0.83325 0.69291
 H 1.58027 -1.31238 -1.03244
 H -2.02518 -0.43998 -0.97036
 H 2.60156 -0.82523 0.21130
 H -2.66794 0.51487 0.32703
13
bifur_IRC_Distances_noMW_output/new_data/bifur_traj1_Distances point 36
C 1.05631 0.45099 0.04868
 C -0.74593 0.84566 0.06336
 C 0.24686 0.97009 1.03124
 C 1.64556 -0.90454 -0.04097
 C -1.87140 -0.04461 0.02332
 F 1.80094 1.28999 -0.49587
 F -1.06991 1.85566 -0.49897
 H 1.25241 -1.56527 0.64198
 H -1.80294 -0.83244 0.69333
 H 1.57868 -1.31238 -1.03217
 H -2.02348 -0.44021 -0.96991
 H 2.60143 -0.82659 0.21008
 H -2.66854 0.51364 0.32592
13
bifur_IRC_Distances_noMW_output/new_data/bifur_traj1_Distances point 37
C 1.05658 0.45107 0.04872
 C -0.74615 0.84580 0.06337
 C 0.24689 0.97029 1.03069
 C 1.64554 -0.90455 -0.04099
 C -1.87138 -0.04460 0.02331
 F 1.80147 1.28987 -0.49548
 F -1.07049 1.85562 -0.49868
 H 1.25239 -1.56516 0.64203
 H -1.80284 -0.83230 0.69341
 H 1.57839 -1.31238 -1.03212
 H -2.02317 -0.44025 -0.96983
 H 2.60141 -0.82683 0.20985
 H -2.66865 0.51342 0.32572
13
bifur_IRC_Distances_noMW_output/new_data/bifur_traj1_Distances point 38
C 1.05607 0.45092 0.04864
 C -0.74573 0.84554 0.06335
 C 0.24683 0.96991 1.03173
 C 1.64558 -0.90454 -0.04096
 C -1.87143 -0.04462 0.02332
 F 1.80048 1.29011 -0.49622
 F -1.06940 1.85570 -0.49923
 H 1.25243 -1.56537 0.64194
 H -1.80304 -0.83257 0.69327
 H 1.57893 -1.31238 -1.03221
 H -2.02375 -0.44017 -0.96998
 H 2.60145 -0.82637 0.21027
 H -2.66845 0.51384 0.32609
13
bifur_IRC_Distances_noMW_output/new_data/bifur_traj1_Distances point 39
C 1.05530 0.45071 0.04852
 C -0.74509 0.84515 0.06331
 C 0.24674 0.96934 1.03326
 C 1.64563 -0.90451 -0.04090
 C -1.87150 -0.04465 0.02334
 F 1.79902 1.29046 -0.49732
 F -1.06777 1.85583 -0.50004
 H 1.25250 -1.56568 0.64179
 H -1.80333 -0.83297 0.69305
 H 1.57974 -1.31238 -1.03235
 H -2.02460 -0.44006 -0.97021
 H 2.60152 -0.82569 0.21088
 H -2.66814 0.51446 0.32665
13
bifur_IRC_Distances_noMW_output/new_data/bifur_traj1_Distances point 40
C 1.05513 0.45066 0.04850
 C -0.74496 0.84506 0.06331
 C 0.24672 0.96922 1.03360
 C 1.64564 -0.90450 -0.04089
 C -1.87152 -0.04465 0.02334
 F 1.79870 1.29054 -0.49756
 F -1.06742 1.85586 -0.50021
 H 1.25251 -1.56575 0.64176
 H -1.80339 -0.83306 0.69300
 H 1.57991 -1.31238 -1.03238
 H -2.02479 -0.44003 -0.97026
 H 2.60153 -0.82554 0.21102
 H -2.66808 0.51459 0.32677
13
bifur_IRC_Distances_noMW_output/new_data/bifur_traj1_Distances point 41
C 1.05704 0.45120 0.04879
 C -0.74653 0.84603 0.06339
 C 0.24695 0.97063 1.02976
 C 1.64551 -0.90457 -0.04102
 C -1.87133 -0.04458 0.02331
 F 1.80235 1.28965 -0.49481
 F -1.07147 1.85554 -0.49819
 H 1.25235 -1.56497 0.64212
 H -1.80266 -0.83206 0.69354
 H 1.57791 -1.31237 -1.03204
 H -2.02265 -0.44031 -0.96970
 H 2.60137 -0.82724 0.20948
 H -2.66883 0.51305 0.32538
13
bifur_IRC_Distances_noMW_output/new_data/bifur_traj1_Distances point 42
C 1.06132 0.45242 0.04944
 C -0.75008 0.84822 0.06357
 C 0.24745 0.97381 1.02107
 C 1.64522 -0.90472 -0.04133
 C -1.87090 -0.04442 0.02324
 F 1.81053 1.28765 -0.48859
 F -1.08056 1.85484 -0.49363
 H 1.25198 -1.56322 0.64295
 H -1.80102 -0.82980 0.69477
 H 1.57342 -1.31235 -1.03129
 H -2.01786 -0.44095 -0.96846
 H 2.60103 -0.83107 0.20602
 H -2.67052 0.50959 0.32224
13
bifur_IRC_Distances_noMW_output/new_data/bifur_traj1_Distances point 43
C 1.06624 0.45380 0.05018
 C -0.75416 0.85076 0.06377
 C 0.24803 0.97749 1.01094
 C 1.64488 -0.90489 -0.04168
 C -1.87042 -0.04424 0.02316
 F 1.81995 1.28530 -0.48133
 F -1.09102 1.85407 -0.48833
 H 1.25154 -1.56120 0.64395
 H -1.79914 -0.82722 0.69624
 H 1.56826 -1.31231 -1.03045
 H -2.01234 -0.44170 -0.96705
 H 2.60064 -0.83546 0.20201
 H -2.67246 0.50560 0.31860
13
bifur_IRC_Distances_noMW_output/new_data/bifur_traj1_Distances point 44
C 1.07079 0.45508 0.05088
 C -0.75794 0.85312 0.06394
 C 0.24857 0.98092 1.00142
 C 1.64456 -0.90504 -0.04201
 C -1.86996 -0.04408 0.02309
 F 1.82869 1.28310 -0.47452
 F -1.10071 1.85337 -0.48337
 H 1.25114 -1.55933 0.64491
 H -1.79740 -0.82484 0.69765
 H 1.56347 -1.31226 -1.02969
 H -2.00723 -0.44242 -0.96576
 H 2.60028 -0.83952 0.19826
 H -2.67425 0.50190 0.31520
13
bifur_IRC_Distances_noMW_output/new_data/bifur_traj1_Distances point 45
C 1.07079 0.45508 0.05088
 C -0.75794 0.85312 0.06394
 C 0.24857 0.98092 1.00143
 C 1.64456 -0.90504 -0.04201
 C -1.86996 -0.04408 0.02309
 F 1.82868 1.28310 -0.47453
 F -1.10071 1.85337 -0.48337
 H 1.25114 -1.55933 0.64491
 H -1.79740 -0.82484 0.69765
 H 1.56347 -1.31226 -1.02969
 H -2.00723 -0.44242 -0.96576
 H 2.60028 -0.83952 0.19826
 H -2.67425 0.50190 0.31520
13
bifur_IRC_Distances_noMW_output/new_data/bifur_traj1_Distances point 46
C 1.07644 0.45665 0.05174
 C -0.76263 0.85607 0.06415
 C 0.24925 0.98520 0.98944
 C 1.64417 -0.90523 -0.04242
 C -1.86940 -0.04389 0.02300
 F 1.83952 1.28032 -0.46596
 F -1.11273 1.85254 -0.47714
 H 1.25062 -1.55701 0.64615
 H -1.79525 -0.82190 0.69947
 H 1.55753 -1.31218 -1.02877
 H -2.00089 -0.44334 -0.96417
 H 2.59984 -0.84456 0.19356
 H -2.67647 0.49731 0.31096
13
bifur_IRC_Distances_noMW_output/new_data/bifur_traj1_Distances point 47
C 1.07652 0.45667 0.05175
 C -0.76269 0.85611 0.06415
 C 0.24925 0.98526 0.98927
 C 1.64416 -0.90523 -0.04243
 C -1.86940 -0.04388 0.02300
 F 1.83967 1.28028 -0.46584
 F -1.11289 1.85253 -0.47706
 H 1.25062 -1.55698 0.64617
 H -1.79522 -0.82186 0.69949
 H 1.55746 -1.31217 -1.02876
 H -2.00081 -0.44335 -0.96415
 H 2.59984 -0.84463 0.19350
 H -2.67650 0.49725 0.31090
13
bifur_IRC_Distances_noMW_output/new_data/bifur_traj1_Distances point 48
C 1.07454 0.45612 0.05145
 C -0.76105 0.85508 0.06408
 C 0.24902 0.98376 0.99349
 C 1.64430 -0.90517 -0.04228
 C -1.86959 -0.04395 0.02303
 F 1.83588 1.28126 -0.46885
 F -1.10869 1.85282 -0.47924
 H 1.25080 -1.55779 0.64573
 H -1.79597 -0.82289 0.69885
 H 1.55953 -1.31220 -1.02908
 H -2.00302 -0.44303 -0.96470
 H 2.59999 -0.84287 0.19515
 H -2.67572 0.49886 0.31239
13
bifur_IRC_Distances_noMW_output/new_data/bifur_traj1_Distances point 49
C 1.07073 0.45506 0.05087
 C -0.75789 0.85309 0.06394
 C 0.24856 0.98087 1.00156
 C 1.64457 -0.90504 -0.04200
 C -1.86997 -0.04408 0.02309
 F 1.82856 1.28313 -0.47462
 F -1.10057 1.85338 -0.48344
 H 1.25114 -1.55936 0.64489
 H -1.79743 -0.82488 0.69763
 H 1.56354 -1.31226 -1.02970
 H -2.00730 -0.44241 -0.96578
 H 2.60028 -0.83947 0.19831
 H -2.67422 0.50196 0.31525
13
bifur_IRC_Distances_noMW_output/new_data/bifur_traj1_Distances point 50
C 1.06544 0.45358 0.05006
 C -0.75350 0.85035 0.06373
 C 0.24794 0.97690 1.01259
 C 1.64493 -0.90486 -0.04162
 C -1.87049 -0.04427 0.02317
 F 1.81843 1.28569 -0.48251
 F -1.08933 1.85419 -0.48919
 H 1.25161 -1.56153 0.64378
 H -1.79945 -0.82764 0.69600
 H 1.56909 -1.31232 -1.03058
 H -2.01323 -0.44158 -0.96728
 H 2.60070 -0.83475 0.20266
 H -2.67214 0.50625 0.31919
13
bifur_IRC_Distances_noMW_output/new_data/bifur_traj1_Distances point 51
C 1.05912 0.45179 0.04910
 C -0.74826 0.84709 0.06348
 C 0.24719 0.97217 1.02555
 C 1.64537 -0.90464 -0.04117
 C -1.87112 -0.04450 0.02327
 F 1.80632 1.28868 -0.49180
 F -1.07589 1.85520 -0.49598
 H 1.25217 -1.56412 0.64252
 H -1.80187 -0.83096 0.69413
 H 1.57573 -1.31236 -1.03167
 H -2.02032 -0.44062 -0.96910
 H 2.60121 -0.82910 0.20781
 H -2.66965 0.51137 0.32386
13
bifur_IRC_Distances_noMW_output/new_data/bifur_traj1_Distances point 52
C 1.05223 0.44983 0.04806
 C -0.74255 0.84358 0.06318
 C 0.24638 0.96707 1.03941
 C 1.64585 -0.90440 -0.04069
 C -1.87181 -0.04477 0.02339
 F 1.79314 1.29188 -0.50173
 F -1.06124 1.85635 -0.50328
 H 1.25276 -1.56694 0.64123
 H -1.80451 -0.83460 0.69220
 H 1.58296 -1.31239 -1.03290
 H -2.02805 -0.43962 -0.97110
 H 2.60177 -0.82294 0.21335
 H -2.66693 0.51694 0.32889
13
bifur_IRC_Distances_noMW_output/new_data/bifur_traj1_Distances point 53
C 1.04526 0.44782 0.04700
 C -0.73677 0.84007 0.06286
 C 0.24557 0.96195 1.05315
 C 1.64633 -0.90415 -0.04020
 C -1.87251 -0.04505 0.02351
 F 1.77981 1.29504 -0.51160
 F -1.04644 1.85757 -0.51054
 H 1.25335 -1.56980 0.64000
 H -1.80719 -0.83830 0.69035
 H 1.59028 -1.31238 -1.03418
 H -2.03587 -0.43864 -0.97316
 H 2.60235 -0.81670 0.21888
 H -2.66417 0.52257 0.33393
13
bifur_IRC_Distances_noMW_output/new_data/bifur_traj1_Distances point 54
C 1.03880 0.44595 0.04602
 C -0.73143 0.83684 0.06255
 C 0.24482 0.95724 1.06563
 C 1.64677 -0.90391 -0.03977
 C -1.87315 -0.04531 0.02363
 F 1.76748 1.29790 -0.52057
 F -1.03274 1.85874 -0.51717
 H 1.25389 -1.57244 0.63893
 H -1.80967 -0.84173 0.68873
 H 1.59705 -1.31235 -1.03541
 H -2.04310 -0.43778 -0.97508
 H 2.60290 -0.81092 0.22394
 H -2.66162 0.52777 0.33856
13
bifur_IRC_Distances_noMW_output/new_data/bifur_traj1_Distances point 55
C 1.03382 0.44449 0.04527
 C -0.72731 0.83437 0.06231
 C 0.24424 0.95363 1.07512
 C 1.64711 -0.90373 -0.03943
 C -1.87365 -0.04552 0.02372
 F 1.75796 1.30007 -0.52739
 F -1.02217 1.85968 -0.52223
 H 1.25430 -1.57447 0.63816
 H -1.81160 -0.84440 0.68754
 H 1.60227 -1.31232 -1.03638
 H -2.04868 -0.43714 -0.97658
 H 2.60333 -0.80645 0.22780
 H -2.65964 0.53177 0.34209
13
bifur_IRC_Distances_noMW_output/new_data/bifur_traj1_Distances point 56
C 1.03382 0.44449 0.04527
 C -0.72731 0.83437 0.06231
 C 0.24424 0.95363 1.07512
 C 1.64711 -0.90373 -0.03943
 C -1.87365 -0.04552 0.02372
 F 1.75796 1.30007 -0.52739
 F -1.02217 1.85968 -0.52223
 H 1.25430 -1.57447 0.63816
 H -1.81160 -0.84440 0.68754
 H 1.60227 -1.31232 -1.03638
 H -2.04868 -0.43714 -0.97658
 H 2.60333 -0.80645 0.22781
 H -2.65964 0.53177 0.34210
13
bifur_IRC_Distances_noMW_output/new_data/bifur_traj1_Distances point 57
C 1.03383 0.44449 0.04527
 C -0.72732 0.83438 0.06231
 C 0.24425 0.95364 1.07510
 C 1.64711 -0.90373 -0.03943
 C -1.87365 -0.04552 0.02372
 F 1.75798 1.30007 -0.52737
 F -1.02219 1.85968 -0.52222
 H 1.25430 -1.57447 0.63816
 H -1.81159 -0.84439 0.68754
 H 1.60226 -1.31232 -1.03638
 H -2.04867 -0.43714 -0.97658
 H 2.60333 -0.80646 0.22780
 H -2.65964 0.53177 0.34209
13
bifur_IRC_Distances_noMW_output/new_data/bifur_traj1_Distances point 58
C 1.03811 0.44575 0.04592
 C -0.73086 0.83650 0.06252
 C 0.24474 0.95674 1.06696
 C 1.64682 -0.90389 -0.03972
 C -1.87322 -0.04534 0.02364
 F 1.76616 1.29821 -0.52152
 F -1.03127 1.85887 -0.51788
 H 1.25395 -1.57272 0.63882
 H -1.80994 -0.84210 0.68856
 H 1.59777 -1.31235 -1.03554
 H -2.04387 -0.43769 -0.97529
 H 2.60296 -0.81030 0.22448
 H -2.66134 0.52832 0.33905
13
bifur_IRC_Distances_noMW_output/new_data/bifur_traj1_Distances point 59
C 1.04358 0.44734 0.04675
 C -0.73539 0.83923 0.06278
 C 0.24538 0.96072 1.05641
 C 1.64644 -0.90409 -0.04009
 C -1.87267 -0.04511 0.02354
 F 1.77660 1.29579 -0.51394
 F -1.04288 1.85787 -0.51227
 H 1.25349 -1.57048 0.63972
 H -1.80783 -0.83919 0.68992
 H 1.59203 -1.31238 -1.03450
 H -2.03774 -0.43841 -0.97366
 H 2.60249 -0.81520 0.22020
 H -2.66351 0.52392 0.33514
13
bifur_IRC_Distances_noMW_output/new_data/bifur_traj1_Distances point 60
C 1.04941 0.44902 0.04763
 C -0.74021 0.84216 0.06305
 C 0.24605 0.96500 1.04499
 C 1.64604 -0.90430 -0.04049
 C -1.87209 -0.04488 0.02344
 F 1.78775 1.29316 -0.50574
 F -1.05526 1.85684 -0.50622
 H 1.25300 -1.56810 0.64072
 H -1.80559 -0.83609 0.69144
 H 1.58592 -1.31239 -1.03341
 H -2.03121 -0.43922 -0.97193
 H 2.60200 -0.82042 0.21559
 H -2.66582 0.51921 0.33093
13
bifur_IRC_Distances_noMW_output/new_data/bifur_traj1_Distances point 61
C 1.05474 0.45055 0.04844
 C -0.74463 0.84486 0.06329
 C 0.24668 0.96892 1.03440
 C 1.64567 -0.90449 -0.04086
 C -1.87156 -0.04467 0.02335
 F 1.79794 1.29072 -0.49814
 F -1.06657 1.85592 -0.50063
 H 1.25255 -1.56592 0.64169
 H -1.80355 -0.83327 0.69289
 H 1.58033 -1.31238 -1.03245
 H -2.02524 -0.43998 -0.97037
 H 2.60156 -0.82518 0.21134
 H -2.66792 0.51491 0.32706
13
bifur_IRC_Distances_noMW_output/new_data/bifur_traj1_Distances point 62
C 1.05883 0.45171 0.04906
 C -0.74801 0.84695 0.06346
 C 0.24716 0.97196 1.02615
 C 1.64539 -0.90463 -0.04115
 C -1.87115 -0.04451 0.02328
 F 1.80576 1.28882 -0.49222
 F -1.07526 1.85525 -0.49630
 H 1.25219 -1.56424 0.64246
 H -1.80198 -0.83112 0.69405
 H 1.57604 -1.31236 -1.03172
 H -2.02065 -0.44058 -0.96918
 H 2.60123 -0.82884 0.20804
 H -2.66953 0.51160 0.32407
13
bifur_IRC_Distances_noMW_output/new_data/bifur_traj1_Distances point 63
C 1.06131 0.45241 0.04944
 C -0.75007 0.84822 0.06357
 C 0.24745 0.97380 1.02109
 C 1.64522 -0.90472 -0.04133
 C -1.87091 -0.04442 0.02324
 F 1.81051 1.28765 -0.48860
 F -1.08054 1.85484 -0.49364
 H 1.25198 -1.56322 0.64295
 H -1.80103 -0.82981 0.69477
 H 1.57343 -1.31235 -1.03129
 H -2.01787 -0.44095 -0.96847
 H 2.60103 -0.83106 0.20603
 H -2.67051 0.50960 0.32225
13
bifur_IRC_Distances_noMW_output/new_data/bifur_traj1_Distances point 64
C 1.06214 0.45265 0.04956
 C -0.75076 0.84864 0.06360
 C 0.24755 0.97443 1.01939
 C 1.64516 -0.90475 -0.04138
 C -1.87082 -0.04439 0.02322
 F 1.81211 1.28726 -0.48738
 F -1.08231 1.85471 -0.49275
 H 1.25190 -1.56288 0.64311
 H -1.80071 -0.82937 0.69501
 H 1.57256 -1.31234 -1.03115
 H -2.01694 -0.44107 -0.96823
 H 2.60096 -0.83180 0.20536
 H -2.67084 0.50892 0.32163
13
bifur_IRC_Distances_noMW_output/new_data/bifur_traj1_Distances point 65
C 1.06154 0.45248 0.04947
 C -0.75026 0.84834 0.06358
 C 0.24748 0.97398 1.02062
 C 1.64520 -0.90473 -0.04134
 C -1.87088 -0.04441 0.02323
 F 1.81096 1.28754 -0.48826
 F -1.08103 1.85481 -0.49340
 H 1.25196 -1.56313 0.64300
 H -1.80094 -0.82969 0.69484
 H 1.57319 -1.31235 -1.03125
 H -2.01761 -0.44098 -0.96840
 H 2.60101 -0.83126 0.20584
 H -2.67060 0.50941 0.32207
13
bifur_IRC_Distances_noMW_output/new_data/bifur_traj1_Distances point 66
C 1.05987 0.45201 0.04922
 C -0.74888 0.84748 0.06351
 C 0.24728 0.97273 1.02402
 C 1.64532 -0.90467 -0.04122
 C -1.87105 -0.04447 0.02326
 F 1.80776 1.28833 -0.49070
 F -1.07748 1.85508 -0.49518
 H 1.25210 -1.56381 0.64267
 H -1.80158 -0.83057 0.69435
 H 1.57494 -1.31236 -1.03154
 H -2.01948 -0.44073 -0.96888
 H 2.60115 -0.82977 0.20720
 H -2.66995 0.51076 0.32330
13
bifur_IRC_Distances_noMW_output/new_data/bifur_traj1_Distances point 67
C 1.05987 0.45201 0.04922
 C -0.74888 0.84748 0.06351
 C 0.24728 0.97273 1.02402
 C 1.64532 -0.90467 -0.04122
 C -1.87105 -0.04447 0.02326
 F 1.80776 1.28833 -0.49070
 F -1.07748 1.85508 -0.49518
 H 1.25210 -1.56381 0.64267
 H -1.80158 -0.83057 0.69435
 H 1.57494 -1.31236 -1.03154
 H -2.01948 -0.44073 -0.96888
 H 2.60115 -0.82977 0.20720
 H -2.66995 0.51076 0.32330
13
bifur_IRC_Distances_noMW_output/new_data/bifur_traj1_Distances point 68
C 1.05527 0.45070 0.04852
 C -0.74507 0.84513 0.06331
 C 0.24674 0.96932 1.03332
 C 1.64564 -0.90451 -0.04090
 C -1.87151 -0.04465 0.02334
 F 1.79896 1.29047 -0.49736
 F -1.06771 1.85583 -0.50007
 H 1.25250 -1.56570 0.64179
 H -1.80334 -0.83299 0.69304
 H 1.57977 -1.31238 -1.03235
 H -2.02464 -0.44005 -0.97021
 H 2.60152 -0.82566 0.21091
 H -2.66813 0.51448 0.32667
13
bifur_IRC_Distances_noMW_output/new_data/bifur_traj1_Distances point 69
C 1.05371 0.45025 0.04828
 C -0.74377 0.84434 0.06324
 C 0.24656 0.96816 1.03645
 C 1.64574 -0.90445 -0.04079
 C -1.87166 -0.04471 0.02336
 F 1.79597 1.29120 -0.49961
 F -1.06439 1.85610 -0.50172
 H 1.25264 -1.56634 0.64150
 H -1.80394 -0.83382 0.69261
 H 1.58141 -1.31238 -1.03263
 H -2.02639 -0.43983 -0.97067
 H 2.60165 -0.82427 0.21216
 H -2.66751 0.51574 0.32781
13
bifur_IRC_Distances_noMW_output/new_data/bifur_traj1_Distances point 70
C 1.05401 0.45034 0.04833
 C -0.74403 0.84449 0.06326
 C 0.24659 0.96839 1.03585
 C 1.64572 -0.90446 -0.04081
 C -1.87163 -0.04470 0.02336
 F 1.79655 1.29106 -0.49918
 F -1.06504 1.85605 -0.50140
 H 1.25261 -1.56621 0.64155
 H -1.80382 -0.83366 0.69269
 H 1.58109 -1.31238 -1.03258
 H -2.02605 -0.43987 -0.97058
 H 2.60162 -0.82454 0.21192
 H -2.66763 0.51550 0.32759
13
bifur_IRC_Distances_noMW_output/new_data/bifur_traj1_Distances point 71
C 1.05698 0.45119 0.04878
 C -0.74648 0.84600 0.06339
 C 0.24694 0.97059 1.02988
 C 1.64552 -0.90457 -0.04102
 C -1.87134 -0.04458 0.02331
 F 1.80223 1.28968 -0.49490
 F -1.07134 1.85555 -0.49826
 H 1.25235 -1.56500 0.64211
 H -1.80269 -0.83209 0.69352
 H 1.57797 -1.31237 -1.03205
 H -2.02272 -0.44030 -0.96972
 H 2.60138 -0.82719 0.20953
 H -2.66881 0.51310 0.32542
13
bifur_IRC_Distances_noMW_output/new_data/bifur_traj1_Distances point 72
C 1.06187 0.45257 0.04952
 C -0.75054 0.84850 0.06359
 C 0.24751 0.97422 1.01995
 C 1.64518 -0.90474 -0.04137
 C -1.87085 -0.04440 0.02323
 F 1.81159 1.28739 -0.48778
 F -1.08173 1.85475 -0.49304
 H 1.25193 -1.56299 0.64306
 H -1.80081 -0.82952 0.69493
 H 1.57284 -1.31235 -1.03119
 H -2.01724 -0.44103 -0.96830
 H 2.60098 -0.83156 0.20558
 H -2.67073 0.50914 0.32183
13
bifur_IRC_Distances_noMW_output/new_data/bifur_traj1_Distances point 73
C 1.06755 0.45417 0.05038
 C -0.75525 0.85144 0.06382
 C 0.24819 0.97848 1.00821
 C 1.64479 -0.90493 -0.04177
 C -1.87028 -0.04419 0.02314
 F 1.82247 1.28467 -0.47938
 F -1.09381 1.85386 -0.48691
 H 1.25143 -1.56066 0.64422
 H -1.79864 -0.82654 0.69664
 H 1.56688 -1.31229 -1.03023
 H -2.01087 -0.44191 -0.96668
 H 2.60053 -0.83663 0.20093
 H -2.67297 0.50454 0.31762
13
bifur_IRC_Distances_noMW_output/new_data/bifur_traj1_Distances point 74
C 1.07318 0.45574 0.05124
 C -0.75993 0.85437 0.06403
 C 0.24886 0.98273 0.99637
 C 1.64440 -0.90512 -0.04218
 C -1.86973 -0.04400 0.02305
 F 1.83327 1.28193 -0.47091
 F -1.10580 1.85302 -0.48074
 H 1.25092 -1.55835 0.64543
 H -1.79649 -0.82359 0.69841
 H 1.56096 -1.31222 -1.02930
 H -2.00455 -0.44281 -0.96508
 H 2.60009 -0.84166 0.19628
 H -2.67519 0.49996 0.31341
13
bifur_IRC_Distances_noMW_output/new_data/bifur_traj1_Distances point 75
C 1.07791 0.45706 0.05196
 C -0.76385 0.85685 0.06420
 C 0.24942 0.98632 0.98628
 C 1.64407 -0.90528 -0.04253
 C -1.86926 -0.04384 0.02298
 F 1.84234 1.27959 -0.46370
 F -1.11586 1.85233 -0.47550
 H 1.25049 -1.55640 0.64649
 H -1.79469 -0.82114 0.69995
 H 1.55599 -1.31215 -1.02854
 H -1.99924 -0.44358 -0.96376
 H 2.59973 -0.84587 0.19233
 H -2.67705 0.49611 0.30984
13
bifur_IRC_Distances_noMW_output/new_data/bifur_traj1_Distances point 76
C 1.08103 0.45791 0.05243
 C -0.76644 0.85849 0.06431
 C 0.24980 0.98870 0.97956
 C 1.64385 -0.90538 -0.04276
 C -1.86895 -0.04373 0.02293
 F 1.84832 1.27802 -0.45890
 F -1.12249 1.85190 -0.47202
 H 1.25020 -1.55512 0.64721
 H -1.79351 -0.81952 0.70100
 H 1.55272 -1.31209 -1.02805
 H -1.99575 -0.44411 -0.96289
 H 2.59949 -0.84865 0.18971
 H -2.67827 0.49358 0.30748
13
bifur_IRC_Distances_noMW_output/new_data/bifur_traj1_Distances point 77
C 1.08229 0.45826 0.05262
 C -0.76748 0.85916 0.06435
 C 0.24995 0.98967 0.97681
 C 1.64376 -0.90542 -0.04285
 C -1.86882 -0.04369 0.02292
 F 1.85074 1.27739 -0.45694
 F -1.12518 1.85173 -0.47061
 H 1.25008 -1.55461 0.64751
 H -1.79303 -0.81887 0.70143
 H 1.55139 -1.31207 -1.02786
 H -1.99433 -0.44432 -0.96254
 H 2.59940 -0.84977 0.18864
 H -2.67877 0.49255 0.30652
13
bifur_IRC_Distances_noMW_output/new_data/bifur_traj1_Distances point 78
C 1.08229 0.45826 0.05262
 C -0.76749 0.85916 0.06435
 C 0.24995 0.98967 0.97681
 C 1.64376 -0.90542 -0.04285
 C -1.86882 -0.04369 0.02292
 F 1.85074 1.27739 -0.45694
 F -1.12518 1.85173 -0.47061
 H 1.25008 -1.55461 0.64751
 H -1.79303 -0.81887 0.70143
 H 1.55139 -1.31207 -1.02786
 H -1.99433 -0.44432 -0.96254
 H 2.59940 -0.84977 0.18864
 H -2.67877 0.49255 0.30652
13
bifur_IRC_Distances_noMW_output/new_data/bifur_traj1_Distances point 79
C 1.07993 0.45761 0.05226
 C -0.76552 0.85791 0.06427
 C 0.24966 0.98786 0.98194
 C 1.64393 -0.90534 -0.04268
 C -1.86906 -0.04377 0.02295
 F 1.84620 1.27858 -0.46060
 F -1.12015 1.85205 -0.47326
 H 1.25030 -1.55558 0.64695
 H -1.79392 -0.82009 0.70062
 H 1.55387 -1.31211 -1.02822
 H -1.99698 -0.44392 -0.96320
 H 2.59958 -0.84767 0.19064
 H -2.67784 0.49448 0.30832
13
bifur_IRC_Distances_noMW_output/new_data/bifur_traj1_Distances point 80
C 1.07694 0.45679 0.05181
 C -0.76305 0.85634 0.06417
 C 0.24931 0.98559 0.98837
 C 1.64413 -0.90525 -0.04246
 C -1.86935 -0.04387 0.02299
 F 1.84048 1.28007 -0.46519
 F -1.11380 1.85247 -0.47658
 H 1.25058 -1.55680 0.64627
 H -1.79506 -0.82164 0.69963
 H 1.55701 -1.31217 -1.02869
 H -2.00033 -0.44342 -0.96403
 H 2.59980 -0.84501 0.19314
 H -2.67667 0.49690 0.31058
13
bifur_IRC_Distances_noMW_output/new_data/bifur_traj1_Distances point 81
C 1.07329 0.45577 0.05126
 C -0.76001 0.85442 0.06403
 C 0.24887 0.98281 0.99615
 C 1.64439 -0.90513 -0.04219
 C -1.86972 -0.04399 0.02305
 F 1.83347 1.28188 -0.47076
 F -1.10602 1.85300 -0.48063
 H 1.25091 -1.55831 0.64545
 H -1.79645 -0.82354 0.69844
 H 1.56085 -1.31222 -1.02928
 H -2.00443 -0.44282 -0.96505
 H 2.60008 -0.84175 0.19619
 H -2.67523 0.49988 0.31333
13
bifur_IRC_Distances_noMW_output/new_data/bifur_traj1_Distances point 82
C 1.06942 0.45470 0.05067
 C -0.75680 0.85241 0.06389
 C 0.24841 0.97989 1.00429
 C 1.64466 -0.90500 -0.04191
 C -1.87010 -0.04413 0.02311
 F 1.82606 1.28376 -0.47658
 F -1.09780 1.85358 -0.48486
 H 1.25126 -1.55989 0.64462
 H -1.79792 -0.82556 0.69722
 H 1.56491 -1.31227 -1.02991
 H -2.00876 -0.44220 -0.96615
 H 2.60038 -0.83830 0.19939
 H -2.67371 0.50301 0.31622
13
bifur_IRC_Distances_noMW_output/new_data/bifur_traj1_Distances point 83
C 1.06586 0.45370 0.05013
 C -0.75385 0.85056 0.06375
 C 0.24799 0.97721 1.01173
 C 1.64490 -0.90488 -0.04165
 C -1.87045 -0.04425 0.02316
 F 1.81923 1.28549 -0.48189
 F -1.09021 1.85412 -0.48874
 H 1.25158 -1.56136 0.64387
 H -1.79929 -0.82742 0.69613
 H 1.56865 -1.31231 -1.03051
 H -2.01276 -0.44164 -0.96716
 H 2.60067 -0.83512 0.20232
 H -2.67231 0.50591 0.31888
13
bifur_IRC_Distances_noMW_output/new_data/bifur_traj1_Distances point 84
C 1.06317 0.45294 0.04972
 C -0.75162 0.84918 0.06364
 C 0.24767 0.97520 1.01727
 C 1.64509 -0.90478 -0.04146
 C -1.87072 -0.04435 0.02321
 F 1.81408 1.28677 -0.48586
 F -1.08450 1.85455 -0.49164
 H 1.25181 -1.56246 0.64332
 H -1.80031 -0.82883 0.69532
 H 1.57147 -1.31234 -1.03097
 H -2.01578 -0.44123 -0.96793
 H 2.60088 -0.83272 0.20452
 H -2.67125 0.50809 0.32087
13
bifur_IRC_Distances_noMW_output/new_data/bifur_traj1_Distances point 85
C 1.06208 0.45263 0.04955
 C -0.75071 0.84861 0.06360
 C 0.24754 0.97438 1.01951
 C 1.64516 -0.90475 -0.04138
 C -1.87083 -0.04439 0.02322
 F 1.81200 1.28729 -0.48747
 F -1.08218 1.85472 -0.49281
 H 1.25191 -1.56291 0.64310
 H -1.80073 -0.82940 0.69500
 H 1.57262 -1.31234 -1.03116
 H -2.01700 -0.44107 -0.96824
 H 2.60097 -0.83175 0.20540
 H -2.67082 0.50897 0.32167
13
bifur_IRC_Distances_noMW_output/new_data/bifur_traj1_Distances point 86
C 1.06327 0.45297 0.04973
 C -0.75170 0.84922 0.06365
 C 0.24768 0.97527 1.01707
 C 1.64508 -0.90479 -0.04146
 C -1.87071 -0.04435 0.02320
 F 1.81427 1.28672 -0.48572
 F -1.08470 1.85453 -0.49154
 H 1.25181 -1.56242 0.64334
 H -1.80028 -0.82878 0.69535
 H 1.57137 -1.31233 -1.03095
 H -2.01567 -0.44125 -0.96790
 H 2.60087 -0.83281 0.20444
 H -2.67129 0.50801 0.32080
13
bifur_IRC_Distances_noMW_output/new_data/bifur_traj1_Distances point 87
C 1.06679 0.45396 0.05027
 C -0.75462 0.85104 0.06379
 C 0.24810 0.97791 1.00980
 C 1.64484 -0.90491 -0.04172
 C -1.87036 -0.04422 0.02315
 F 1.82101 1.28504 -0.48051
 F -1.09219 1.85398 -0.48773
 H 1.25149 -1.56097 0.64406
 H -1.79893 -0.82693 0.69641
 H 1.56768 -1.31230 -1.03035
 H -2.01172 -0.44179 -0.96690
 H 2.60059 -0.83595 0.20156
 H -2.67267 0.50515 0.31819
13
bifur_IRC_Distances_noMW_output/new_data/bifur_traj1_Distances point 88
C 1.07210 0.45544 0.05108
 C -0.75903 0.85380 0.06399
 C 0.24873 0.98191 0.99867
 C 1.64447 -0.90509 -0.04210
 C -1.86983 -0.04403 0.02307
 F 1.83119 1.28246 -0.47255
 F -1.10349 1.85318 -0.48193
 H 1.25102 -1.55879 0.64519
 H -1.79690 -0.82416 0.69806
 H 1.56210 -1.31224 -1.02947
 H -2.00576 -0.44263 -0.96539
 H 2.60018 -0.84069 0.19718
 H -2.67476 0.50084 0.31422
13
bifur_IRC_Distances_noMW_output/new_data/bifur_traj1_Distances point 89
C 1.07210 0.45544 0.05108
 C -0.75903 0.85380 0.06399
 C 0.24873 0.98191 0.99867
 C 1.64447 -0.90509 -0.04210
 C -1.86983 -0.04403 0.02307
 F 1.83119 1.28246 -0.47255
 F -1.10349 1.85318 -0.48193
 H 1.25102 -1.55879 0.64519
 H -1.79690 -0.82416 0.69806
 H 1.56210 -1.31224 -1.02947
 H -2.00576 -0.44263 -0.96539
 H 2.60018 -0.84069 0.19718
 H -2.67476 0.50084 0.31422
13
bifur_IRC_Distances_noMW_output/new_data/bifur_traj1_Distances point 90
C 1.08562 0.45917 0.05313
 C -0.77025 0.86092 0.06446
 C 0.25035 0.99223 0.96952
 C 1.64353 -0.90552 -0.04310
 C -1.86850 -0.04359 0.02287
 F 1.85713 1.27569 -0.45174
 F -1.13227 1.85128 -0.46684
 H 1.24977 -1.55324 0.64831
 H -1.79176 -0.81715 0.70258
 H 1.54789 -1.31200 -1.02735
 H -1.99060 -0.44490 -0.96163
 H 2.59915 -0.85273 0.18582
 H -2.68007 0.48984 0.30398
13
bifur_IRC_Distances_noMW_output/new_data/bifur_traj1_Distances point 91
C 1.09244 0.46103 0.05416
 C -0.77592 0.86457 0.06466
 C 0.25118 0.99751 0.95434
 C 1.64306 -0.90574 -0.04362
 C -1.86782 -0.04338 0.02278
 F 1.87023 1.27216 -0.44091
 F -1.14679 1.85040 -0.45904
 H 1.24913 -1.55043 0.65001
 H -1.78918 -0.81365 0.70503
 H 1.54072 -1.31183 -1.02634
 H -1.98295 -0.44611 -0.95977
 H 2.59865 -0.85880 0.17997
 H -2.68275 0.48427 0.29873
13
bifur_IRC_Distances_noMW_output/new_data/bifur_traj1_Distances point 92
C 1.09832 0.46261 0.05505
 C -0.78080 0.86775 0.06482
 C 0.25191 1.00210 0.94100
 C 1.64265 -0.90592 -0.04408
 C -1.86725 -0.04322 0.02271
 F 1.88153 1.26905 -0.43141
 F -1.15931 1.84970 -0.45221
 H 1.24856 -1.54801 0.65156
 H -1.78697 -0.81064 0.70723
 H 1.53454 -1.31167 -1.02551
 H -1.97636 -0.44719 -0.95819
 H 2.59823 -0.86402 0.17487
 H -2.68505 0.47947 0.29416
13
bifur_IRC_Distances_noMW_output/new_data/bifur_traj1_Distances point 93
C 1.10277 0.46379 0.05572
 C -0.78450 0.87017 0.06493
 C 0.25246 1.00560 0.93074
 C 1.64234 -0.90605 -0.04442
 C -1.86682 -0.04309 0.02266
 F 1.89008 1.26665 -0.42410
 F -1.16879 1.84919 -0.44698
 H 1.24813 -1.54617 0.65277
 H -1.78530 -0.80838 0.70896
 H 1.52987 -1.31152 -1.02490
 H -1.97138 -0.44804 -0.95701
 H 2.59792 -0.86796 0.17096
 H -2.68679 0.47583 0.29067
13
bifur_IRC_Distances_noMW_output/new_data/bifur_traj1_Distances point 94
C 1.10555 0.46453 0.05614
 C -0.78680 0.87168 0.06499
 C 0.25280 1.00779 0.92426
 C 1.64214 -0.90613 -0.04464
 C -1.86655 -0.04302 0.02263
 F 1.89541 1.26514 -0.41949
 F -1.17469 1.84888 -0.44369
 H 1.24785 -1.54503 0.65355
 H -1.78426 -0.80698 0.71007
 H 1.52695 -1.31143 -1.02454
 H -1.96827 -0.44857 -0.95628
 H 2.59773 -0.87042 0.16851
 H -2.68787 0.47355 0.28849
13
bifur_IRC_Distances_noMW_output/new_data/bifur_traj1_Distances point 95
C 1.10662 0.46481 0.05630
 C -0.78770 0.87227 0.06502
 C 0.25294 1.00864 0.92174
 C 1.64207 -0.90616 -0.04473
 C -1.86644 -0.04299 0.02262
 F 1.89748 1.26455 -0.41770
 F -1.17698 1.84877 -0.44241
 H 1.24775 -1.54459 0.65386
 H -1.78386 -0.80644 0.71050
 H 1.52583 -1.31139 -1.02439
 H -1.96707 -0.44878 -0.95600
 H 2.59766 -0.87137 0.16756
 H -2.68829 0.47267 0.28764
13
bifur_IRC_Distances_noMW_output/new_data/bifur_traj1_Distances point 96
C 1.10624 0.46471 0.05625
 C -0.78738 0.87206 0.06501
 C 0.25289 1.00834 0.92265
 C 1.64210 -0.90615 -0.04470
 C -1.86648 -0.04300 0.02262
 F 1.89674 1.26477 -0.41835
 F -1.17616 1.84881 -0.44287
 H 1.24778 -1.54475 0.65375
 H -1.78400 -0.80663 0.71034
 H 1.52623 -1.31141 -1.02445
 H -1.96750 -0.44871 -0.95610
 H 2.59769 -0.87103 0.16790
 H -2.68814 0.47299 0.28794
13
bifur_IRC_Distances_noMW_output/new_data/bifur_traj1_Distances point 97
C 1.10488 0.46435 0.05604
 C -0.78625 0.87131 0.06498
 C 0.25272 1.00726 0.92584
 C 1.64219 -0.90611 -0.04459
 C -1.86661 -0.04304 0.02263
 F 1.89412 1.26551 -0.42061
 F -1.17326 1.84896 -0.44449
 H 1.24792 -1.54531 0.65336
 H -1.78451 -0.80732 0.70980
 H 1.52766 -1.31145 -1.02462
 H -1.96902 -0.44844 -0.95646
 H 2.59778 -0.86983 0.16911
 H -2.68761 0.47410 0.28902
13
bifur_IRC_Distances_noMW_output/new_data/bifur_traj1_Distances point 98
C 1.10315 0.46389 0.05578
 C -0.78481 0.87037 0.06494
 C 0.25250 1.00590 0.92985
 C 1.64231 -0.90606 -0.04445
 C -1.86678 -0.04308 0.02265
 F 1.89081 1.26645 -0.42347
 F -1.16960 1.84915 -0.44653
 H 1.24809 -1.54602 0.65288
 H -1.78516 -0.80819 0.70911
 H 1.52947 -1.31151 -1.02485
 H -1.97095 -0.44811 -0.95691
 H 2.59790 -0.86830 0.17063
 H -2.68694 0.47552 0.29038
13
bifur_IRC_Distances_noMW_output/new_data/bifur_traj1_Distances point 99
C 1.10171 0.46351 0.05556
 C -0.78361 0.86959 0.06491
 C 0.25232 1.00476 0.93321
 C 1.64241 -0.90602 -0.04434
 C -1.86692 -0.04312 0.02267
 F 1.88803 1.26723 -0.42586
 F -1.16652 1.84931 -0.44824
 H 1.24823 -1.54661 0.65248
 H -1.78570 -0.80892 0.70854
 H 1.53099 -1.31156 -1.02505
 H -1.97257 -0.44783 -0.95729
 H 2.59800 -0.86702 0.17190
 H -2.68637 0.47670 0.29151
13
bifur_IRC_Distances_noMW_output/new_data/bifur_traj1_Distances point 100
C 1.10171 0.46351 0.05556
 C -0.78361 0.86958 0.06491
 C 0.25232 1.00476 0.93321
 C 1.64241 -0.90602 -0.04434
 C -1.86692 -0.04312 0.02267
 F 1.88803 1.26723 -0.42586
 F -1.16652 1.84931 -0.44824
 H 1.24823 -1.54661 0.65248
 H -1.78570 -0.80893 0.70854
 H 1.53099 -1.31156 -1.02505
 H -1.97257 -0.44783 -0.95729
 H 2.59800 -0.86702 0.17190
 H -2.68637 0.47670 0.29151
13
bifur_IRC_Distances_noMW_output/new_data/bifur_traj1_Distances point 101
C 1.10214 0.46362 0.05563
 C -0.78397 0.86982 0.06492
 C 0.25238 1.00510 0.93221
 C 1.64238 -0.90603 -0.04437
 C -1.86688 -0.04311 0.02266
 F 1.88886 1.26700 -0.42515
 F -1.16744 1.84926 -0.44773
 H 1.24819 -1.54643 0.65260
 H -1.78554 -0.80871 0.70871
 H 1.53054 -1.31155 -1.02499
 H -1.97209 -0.44792 -0.95718
 H 2.59797 -0.86740 0.17152
 H -2.68654 0.47635 0.29117
13
bifur_IRC_Distances_noMW_output/new_data/bifur_traj1_Distances point 102
C 1.10461 0.46428 0.05600
 C -0.78603 0.87117 0.06497
 C 0.25269 1.00705 0.92646
 C 1.64221 -0.90610 -0.04457
 C -1.86664 -0.04305 0.02264
 F 1.89361 1.26565 -0.42105
 F -1.17270 1.84899 -0.44480
 H 1.24795 -1.54542 0.65329
 H -1.78461 -0.80745 0.70969
 H 1.52794 -1.31146 -1.02466
 H -1.96932 -0.44839 -0.95653
 H 2.59780 -0.86959 0.16934
 H -2.68751 0.47432 0.28923
13
bifur_IRC_Distances_noMW_output/new_data/bifur_traj1_Distances point 103
C 1.10819 0.46523 0.05654
 C -0.78900 0.87313 0.06505
 C 0.25313 1.00989 0.91805
 C 1.64196 -0.90620 -0.04485
 C -1.86629 -0.04296 0.02260
 F 1.90049 1.26369 -0.41507
 F -1.18032 1.84860 -0.44054
 H 1.24759 -1.54394 0.65431
 H -1.78327 -0.80565 0.71114
 H 1.52418 -1.31133 -1.02419
 H -1.96532 -0.44909 -0.95559
 H 2.59756 -0.87276 0.16617
 H -2.68890 0.47139 0.28640
13
bifur_IRC_Distances_noMW_output/new_data/bifur_traj1_Distances point 104
C 1.11233 0.46631 0.05716
 C -0.79244 0.87542 0.06513
 C 0.25366 1.01319 0.90819
 C 1.64167 -0.90632 -0.04519
 C -1.86589 -0.04285 0.02256
 F 1.90846 1.26139 -0.40806
 F -1.18914 1.84818 -0.43555
 H 1.24718 -1.54223 0.65552
 H -1.78173 -0.80357 0.71285
 H 1.51983 -1.31118 -1.02367
 H -1.96068 -0.44992 -0.95452
 H 2.59728 -0.87642 0.16246
 H -2.69052 0.46799 0.28310
13
bifur_IRC_Distances_noMW_output/new_data/bifur_traj1_Distances point 105
C 1.11655 0.46741 0.05780
 C -0.79594 0.87776 0.06521
 C 0.25419 1.01658 0.89802
 C 1.64138 -0.90644 -0.04553
 C -1.86548 -0.04276 0.02252
 F 1.91657 1.25901 -0.40083
 F -1.19812 1.84777 -0.43041
 H 1.24675 -1.54049 0.65679
 H -1.78016 -0.80146 0.71464
 H 1.51540 -1.31100 -1.02315
 H -1.95597 -0.45078 -0.95343
 H 2.59700 -0.88015 0.15866
 H -2.69217 0.46453 0.27973
13
bifur_IRC_Distances_noMW_output/new_data/bifur_traj1_Distances point 106
C 1.12046 0.46843 0.05838
 C -0.79919 0.87995 0.06526
 C 0.25469 1.01974 0.88846
 C 1.64110 -0.90654 -0.04585
 C -1.86511 -0.04267 0.02248
 F 1.92410 1.25678 -0.39404
 F -1.20645 1.84741 -0.42560
 H 1.24635 -1.53888 0.65800
 H -1.77870 -0.79951 0.71635
 H 1.51129 -1.31083 -1.02268
 H -1.95159 -0.45160 -0.95244
 H 2.59675 -0.88360 0.15510
 H -2.69369 0.46132 0.27657
13
bifur_IRC_Distances_noMW_output/new_data/bifur_traj1_Distances point 107
C 1.12382 0.46929 0.05889
 C -0.80198 0.88183 0.06531
 C 0.25513 1.02247 0.88016
 C 1.64087 -0.90663 -0.04613
 C -1.86479 -0.04260 0.02245
 F 1.93056 1.25484 -0.38814
 F -1.21360 1.84712 -0.42144
 H 1.24600 -1.53749 0.65907
 H -1.77746 -0.79784 0.71785
 H 1.50776 -1.31068 -1.02229
 H -1.94784 -0.45231 -0.95159
 H 2.59654 -0.88656 0.15202
 H -2.69500 0.45856 0.27385
13
bifur_IRC_Distances_noMW_output/new_data/bifur_traj1_Distances point 108
C 1.12650 0.46998 0.05929
 C -0.80421 0.88334 0.06534
 C 0.25548 1.02467 0.87346
 C 1.64068 -0.90670 -0.04635
 C -1.86453 -0.04255 0.02243
 F 1.93572 1.25327 -0.38339
 F -1.21932 1.84690 -0.41808
 H 1.24572 -1.53638 0.65994
 H -1.77647 -0.79652 0.71906
 H 1.50494 -1.31055 -1.02199
 H -1.94485 -0.45289 -0.95091
 H 2.59638 -0.88892 0.14955
 H -2.69604 0.45635 0.27167
13
bifur_IRC_Distances_noMW_output/new_data/bifur_traj1_Distances point 109
C 1.12848 0.47049 0.05958
 C -0.80586 0.88447 0.06536
 C 0.25573 1.02630 0.86845
 C 1.64055 -0.90675 -0.04652
 C -1.86434 -0.04251 0.02241
 F 1.93955 1.25210 -0.37984
 F -1.22355 1.84674 -0.41558
 H 1.24552 -1.53556 0.66059
 H -1.77574 -0.79554 0.71998
 H 1.50285 -1.31045 -1.02177
 H -1.94263 -0.45333 -0.95042
 H 2.59625 -0.89067 0.14771
 H -2.69681 0.45471 0.27004
13
bifur_IRC_Distances_noMW_output/new_data/bifur_traj1_Distances point 110
C 1.12983 0.47083 0.05978
 C -0.80699 0.88524 0.06537
 C 0.25591 1.02741 0.86503
 C 1.64045 -0.90679 -0.04663
 C -1.86421 -0.04248 0.02240
 F 1.94215 1.25130 -0.37741
 F -1.22642 1.84663 -0.41388
 H 1.24537 -1.53500 0.66104
 H -1.77524 -0.79487 0.72061
 H 1.50143 -1.31038 -1.02162
 H -1.94112 -0.45363 -0.95008
 H 2.59617 -0.89186 0.14645
 H -2.69734 0.45360 0.26894
13
bifur_IRC_Distances_noMW_output/new_data/bifur_traj1_Distances point 111
C 1.12984 0.47083 0.05978
 C -0.80699 0.88524 0.06537
 C 0.25591 1.02741 0.86503
 C 1.64045 -0.90679 -0.04663
 C -1.86421 -0.04248 0.02240
 F 1.94215 1.25130 -0.37741
 F -1.22643 1.84663 -0.41388
 H 1.24537 -1.53500 0.66104
 H -1.77524 -0.79487 0.72061
 H 1.50143 -1.31038 -1.02162
 H -1.94112 -0.45363 -0.95008
 H 2.59617 -0.89186 0.14645
 H -2.69734 0.45360 0.26894
13
bifur_IRC_Distances_noMW_output/new_data/bifur_traj1_Distances point 112
C 1.13119 0.47117 0.05998
 C -0.80811 0.88601 0.06538
 C 0.25609 1.02852 0.86160
 C 1.64036 -0.90682 -0.04675
 C -1.86408 -0.04246 0.02240
 F 1.94475 1.25050 -0.37497
 F -1.22930 1.84653 -0.41216
 H 1.24523 -1.53444 0.66149
 H -1.77475 -0.79421 0.72124
 H 1.50001 -1.31031 -1.02148
 H -1.93961 -0.45393 -0.94975
 H 2.59609 -0.89305 0.14519
 H -2.69787 0.45248 0.26783
13
bifur_IRC_Distances_noMW_output/new_data/bifur_traj1_Distances point 113
C 1.13163 0.47128 0.06005
 C -0.80848 0.88626 0.06538
 C 0.25615 1.02889 0.86046
 C 1.64033 -0.90683 -0.04679
 C -1.86404 -0.04245 0.02239
 F 1.94561 1.25023 -0.37417
 F -1.23025 1.84649 -0.41160
 H 1.24518 -1.53426 0.66164
 H -1.77458 -0.79399 0.72145
 H 1.49955 -1.31028 -1.02143
 H -1.93912 -0.45403 -0.94964
 H 2.59606 -0.89344 0.14477
 H -2.69804 0.45212 0.26746
13
bifur_IRC_Distances_noMW_output/new_data/bifur_traj1_Distances point 114
C 1.13232 0.47146 0.06015
 C -0.80905 0.88665 0.06539
 C 0.25624 1.02946 0.85870
 C 1.64028 -0.90685 -0.04685
 C -1.86398 -0.04244 0.02239
 F 1.94694 1.24982 -0.37292
 F -1.23172 1.84644 -0.41072
 H 1.24511 -1.53397 0.66187
 H -1.77433 -0.79365 0.72178
 H 1.49882 -1.31025 -1.02135
 H -1.93835 -0.45418 -0.94946
 H 2.59602 -0.89404 0.14413
 H -2.69831 0.45155 0.26690
13
bifur_IRC_Distances_noMW_output/new_data/bifur_traj1_Distances point 115
C 1.13363 0.47179 0.06035
 C -0.81014 0.88740 0.06539
 C 0.25641 1.03054 0.85535
 C 1.64019 -0.90688 -0.04696
 C -1.86385 -0.04242 0.02238
 F 1.94945 1.24904 -0.37054
 F -1.23450 1.84634 -0.40906
 H 1.24497 -1.53343 0.66232
 H -1.77385 -0.79301 0.72240
 H 1.49745 -1.31018 -1.02122
 H -1.93689 -0.45448 -0.94914
 H 2.59594 -0.89519 0.14290
 H -2.69881 0.45047 0.26582
13
bifur_IRC_Distances_noMW_output/new_data/bifur_traj1_Distances point 116
C 1.13597 0.47238 0.06069
 C -0.81208 0.88874 0.06541
 C 0.25672 1.03248 0.84932
 C 1.64002 -0.90694 -0.04716
 C -1.86363 -0.04238 0.02236
 F 1.95396 1.24763 -0.36626
 F -1.23948 1.84618 -0.40606
 H 1.24472 -1.53247 0.66312
 H -1.77299 -0.79187 0.72352
 H 1.49499 -1.31005 -1.02097
 H -1.93428 -0.45501 -0.94857
 H 2.59581 -0.89724 0.14070
 H -2.69972 0.44854 0.26389
13
bifur_IRC_Distances_noMW_output/new_data/bifur_traj1_Distances point 117
C 1.13971 0.47332 0.06125
 C -0.81519 0.89089 0.06542
 C 0.25722 1.03561 0.83957
 C 1.63976 -0.90703 -0.04748
 C -1.86328 -0.04232 0.02234
 F 1.96117 1.24535 -0.35934
 F -1.24746 1.84592 -0.40122
 H 1.24432 -1.53092 0.66443
 H -1.77162 -0.79004 0.72536
 H 1.49106 -1.30983 -1.02059
 H -1.93011 -0.45587 -0.94765
 H 2.59559 -0.90053 0.13715
 H -2.70118 0.44545 0.26078
13
bifur_IRC_Distances_noMW_output/new_data/bifur_traj1_Distances point 118
C 1.14501 0.47464 0.06203
 C -0.81959 0.89396 0.06542
 C 0.25794 1.04006 0.82556
 C 1.63940 -0.90715 -0.04795
 C -1.86279 -0.04224 0.02231
 F 1.97138 1.24207 -0.34941
 F -1.25874 1.84560 -0.39430
 H 1.24374 -1.52872 0.66633
 H -1.76970 -0.78748 0.72801
 H 1.48550 -1.30952 -1.02008
 H -1.92421 -0.45712 -0.94636
 H 2.59529 -0.90517 0.13209
 H -2.70324 0.44107 0.25635
13
bifur_IRC_Distances_noMW_output/new_data/bifur_traj1_Distances point 119
C 1.15165 0.47627 0.06300
 C -0.82510 0.89784 0.06539
 C 0.25885 1.04570 0.80765
 C 1.63894 -0.90730 -0.04854
 C -1.86217 -0.04216 0.02229
 F 1.98419 1.23788 -0.33671
 F -1.27289 1.84524 -0.38549
 H 1.24301 -1.52597 0.66880
 H -1.76729 -0.78428 0.73145
 H 1.47852 -1.30909 -1.01946
 H -1.91682 -0.45874 -0.94477
 H 2.59493 -0.91098 0.12566
 H -2.70582 0.43557 0.25074
13
bifur_IRC_Distances_noMW_output/new_data/bifur_traj1_Distances point 120
C 1.15912 0.47809 0.06409
 C -0.83130 0.90225 0.06531
 C 0.25989 1.05213 0.78704
 C 1.63842 -0.90745 -0.04923
 C -1.86149 -0.04208 0.02227
 F 1.99859 1.23306 -0.32211
 F -1.28878 1.84490 -0.37541
 H 1.24218 -1.52287 0.67167
 H -1.76460 -0.78073 0.73546
 H 1.47068 -1.30857 -1.01881
 H -1.90853 -0.46062 -0.94299
 H 2.59454 -0.91749 0.11832
 H -2.70871 0.42939 0.24438
13
bifur_IRC_Distances_noMW_output/new_data/bifur_traj1_Distances point 121
C 1.16677 0.47992 0.06519
 C -0.83764 0.90682 0.06519
 C 0.26097 1.05880 0.76541
 C 1.63789 -0.90760 -0.04994
 C -1.86079 -0.04202 0.02226
 F 2.01334 1.22800 -0.30678
 F -1.30506 1.84463 -0.36489
 H 1.24130 -1.51969 0.67472
 H -1.76187 -0.77712 0.73973
 H 1.46265 -1.30801 -1.01818
 H -1.90005 -0.46261 -0.94119
 H 2.59417 -0.92414 0.11070
 H -2.71168 0.42304 0.23779
13
bifur_IRC_Distances_noMW_output/new_data/bifur_traj1_Distances point 122
C 1.16677 0.47992 0.06519
 C -0.83764 0.90682 0.06519
 C 0.26097 1.05880 0.76541
 C 1.63789 -0.90760 -0.04994
 C -1.86079 -0.04202 0.02226
 F 2.01334 1.22800 -0.30678
 F -1.30506 1.84463 -0.36489
 H 1.24130 -1.51969 0.67472
 H -1.76187 -0.77712 0.73972
 H 1.46265 -1.30801 -1.01818
 H -1.90005 -0.46261 -0.94119
 H 2.59417 -0.92414 0.11070
 H -2.71168 0.42304 0.23779
13
bifur_IRC_Distances_noMW_output/new_data/bifur_traj1_Distances point 123
C 1.18101 0.48326 0.06720
 C -0.84944 0.91547 0.06484
 C 0.26306 1.07146 0.72371
 C 1.63691 -0.90785 -0.05132
 C -1.85953 -0.04196 0.02227
 F 2.04081 1.21823 -0.27723
 F -1.33535 1.84431 -0.34478
 H 1.23964 -1.51376 0.68066
 H -1.75684 -0.77050 0.74805
 H 1.44772 -1.30685 -1.01709
 H -1.88432 -0.46653 -0.93785
 H 2.59353 -0.93647 0.09619
 H -2.71719 0.41119 0.22535
13
bifur_IRC_Distances_noMW_output/new_data/bifur_traj1_Distances point 124
C 1.18727 0.48471 0.06807
 C -0.85462 0.91933 0.06463
 C 0.26400 1.07713 0.70479
 C 1.63648 -0.90795 -0.05195
 C -1.85898 -0.04196 0.02228
 F 2.05288 1.21379 -0.26381
 F -1.34865 1.84426 -0.33572
 H 1.23889 -1.51114 0.68337
 H -1.75465 -0.76764 0.75186
 H 1.44115 -1.30630 -1.01664
 H -1.87742 -0.46833 -0.93639
 H 2.59327 -0.94187 0.08968
 H -2.71961 0.40597 0.21982
13
bifur_IRC_Distances_noMW_output/new_data/bifur_traj1_Distances point 125
C 1.19285 0.48598 0.06884
 C -0.85924 0.92280 0.06441
 C 0.26486 1.08224 0.68762
 C 1.63610 -0.90803 -0.05251
 C -1.85850 -0.04197 0.02231
 F 2.06364 1.20976 -0.25164
 F -1.36051 1.84425 -0.32754
 H 1.23822 -1.50880 0.68583
 H -1.75272 -0.76510 0.75533
 H 1.43531 -1.30579 -1.01624
 H -1.87129 -0.46998 -0.93508
 H 2.59305 -0.94667 0.08383
 H -2.72177 0.40131 0.21485
13
bifur_IRC_Distances_noMW_output/new_data/bifur_traj1_Distances point 126
C 1.19767 0.48707 0.06949
 C -0.86323 0.92583 0.06420
 C 0.26561 1.08671 0.67255
 C 1.63577 -0.90809 -0.05301
 C -1.85809 -0.04198 0.02233
 F 2.07295 1.20622 -0.24095
 F -1.37076 1.84427 -0.32038
 H 1.23763 -1.50678 0.68798
 H -1.75105 -0.76292 0.75838
 H 1.43025 -1.30534 -1.01591
 H -1.86599 -0.47145 -0.93395
 H 2.59287 -0.95081 0.07872
 H -2.72364 0.39728 0.21053
13
bifur_IRC_Distances_noMW_output/new_data/bifur_traj1_Distances point 127
C 1.20169 0.48797 0.07003
 C -0.86654 0.92836 0.06401
 C 0.26624 1.09045 0.65985
 C 1.63550 -0.90814 -0.05343
 C -1.85775 -0.04200 0.02235
 F 2.08070 1.20323 -0.23194
 F -1.37928 1.84431 -0.31436
 H 1.23714 -1.50509 0.68979
 H -1.74967 -0.76112 0.76095
 H 1.42605 -1.30495 -1.01562
 H -1.86159 -0.47269 -0.93300
 H 2.59273 -0.95425 0.07444
 H -2.72519 0.39392 0.20692
13
bifur_IRC_Distances_noMW_output/new_data/bifur_traj1_Distances point 128
C 1.20490 0.48868 0.07045
 C -0.86919 0.93040 0.06385
 C 0.26675 1.09347 0.64959
 C 1.63528 -0.90818 -0.05377
 C -1.85748 -0.04202 0.02238
 F 2.08689 1.20081 -0.22466
 F -1.38610 1.84436 -0.30951
 H 1.23674 -1.50374 0.69125
 H -1.74858 -0.75968 0.76303
 H 1.42268 -1.30463 -1.01540
 H -1.85808 -0.47370 -0.93223
 H 2.59262 -0.95699 0.07099
 H -2.72643 0.39123 0.20403
13
bifur_IRC_Distances_noMW_output/new_data/bifur_traj1_Distances point 129
C 1.20742 0.48924 0.07078
 C -0.87127 0.93201 0.06372
 C 0.26716 1.09585 0.64147
 C 1.63511 -0.90821 -0.05404
 C -1.85727 -0.04204 0.02239
 F 2.09175 1.19890 -0.21890
 F -1.39145 1.84441 -0.30568
 H 1.23643 -1.50267 0.69240
 H -1.74772 -0.75856 0.76467
 H 1.42004 -1.30438 -1.01522
 H -1.85532 -0.47450 -0.93163
 H 2.59253 -0.95915 0.06828
 H -2.72741 0.38912 0.20175
13
bifur_IRC_Distances_noMW_output/new_data/bifur_traj1_Distances point 130
C 1.20949 0.48969 0.07105
 C -0.87297 0.93333 0.06360
 C 0.26749 1.09780 0.63479
 C 1.63497 -0.90823 -0.05426
 C -1.85710 -0.04206 0.02241
 F 2.09573 1.19732 -0.21416
 F -1.39583 1.84445 -0.30254
 H 1.23617 -1.50180 0.69335
 H -1.74701 -0.75764 0.76602
 H 1.41788 -1.30417 -1.01507
 H -1.85307 -0.47516 -0.93113
 H 2.59247 -0.96091 0.06605
 H -2.72821 0.38739 0.19988
13
bifur_IRC_Distances_noMW_output/new_data/bifur_traj1_Distances point 131
C 1.21140 0.49011 0.07130
 C -0.87456 0.93456 0.06349
 C 0.26781 1.09962 0.62855
 C 1.63484 -0.90825 -0.05447
 C -1.85695 -0.04208 0.02242
 F 2.09943 1.19584 -0.20973
 F -1.39990 1.84450 -0.29959
 H 1.23593 -1.50099 0.69423
 H -1.74636 -0.75679 0.76729
 H 1.41587 -1.30397 -1.01493
 H -1.85098 -0.47578 -0.93067
 H 2.59241 -0.96254 0.06397
 H -2.72895 0.38578 0.19814
13
bifur_IRC_Distances_noMW_output/new_data/bifur_traj1_Distances point 132
C 1.21356 0.49058 0.07158
 C -0.87634 0.93594 0.06337
 C 0.26816 1.10169 0.62148
 C 1.63470 -0.90827 -0.05470
 C -1.85677 -0.04210 0.02244
 F 2.10359 1.19417 -0.20471
 F -1.40448 1.84456 -0.29627
 H 1.23566 -1.50008 0.69522
 H -1.74563 -0.75584 0.76871
 H 1.41361 -1.30375 -1.01477
 H -1.84862 -0.47649 -0.93015
 H 2.59234 -0.96438 0.06163
 H -2.72978 0.38397 0.19618
13
bifur_IRC_Distances_noMW_output/new_data/bifur_traj1_Distances point 133
C 1.21356 0.49058 0.07158
 C -0.87634 0.93594 0.06337
 C 0.26816 1.10168 0.62148
 C 1.63470 -0.90827 -0.05470
 C -1.85677 -0.04210 0.02244
 F 2.10359 1.19417 -0.20471
 F -1.40447 1.84456 -0.29627
 H 1.23566 -1.50008 0.69522
 H -1.74563 -0.75584 0.76871
 H 1.41361 -1.30375 -1.01477
 H -1.84863 -0.47649 -0.93015
 H 2.59234 -0.96438 0.06163
 H -2.72978 0.38397 0.19619
13
bifur_IRC_Distances_noMW_output/new_data/bifur_traj1_Distances point 134
C 1.22009 0.49200 0.07240
 C -0.88172 0.94017 0.06296
 C 0.26924 1.10797 0.59988
 C 1.63426 -0.90833 -0.05542
 C -1.85624 -0.04217 0.02250
 F 2.11618 1.18905 -0.18938
 F -1.41832 1.84476 -0.28613
 H 1.23483 -1.49730 0.69824
 H -1.74343 -0.75297 0.77306
 H 1.40678 -1.30306 -1.01429
 H -1.84152 -0.47867 -0.92856
 H 2.59215 -0.96993 0.05450
 H -2.73231 0.37849 0.19024
13
bifur_IRC_Distances_noMW_output/new_data/bifur_traj1_Distances point 135
C 1.22483 0.49301 0.07298
 C -0.88561 0.94325 0.06264
 C 0.27004 1.11257 0.58402
 C 1.63394 -0.90837 -0.05595
 C -1.85586 -0.04223 0.02254
 F 2.12531 1.18528 -0.17812
 F -1.42836 1.84494 -0.27869
 H 1.23423 -1.49528 0.70044
 H -1.74185 -0.75090 0.77624
 H 1.40182 -1.30254 -1.01392
 H -1.83638 -0.48029 -0.92739
 H 2.59203 -0.97395 0.04930
 H -2.73414 0.37451 0.18591
13
bifur_IRC_Distances_noMW_output/new_data/bifur_traj1_Distances point 136
C 1.23035 0.49418 0.07364
 C -0.89015 0.94688 0.06224
 C 0.27099 1.11798 0.56532
 C 1.63357 -0.90841 -0.05657
 C -1.85543 -0.04231 0.02259
 F 2.13595 1.18081 -0.16485
 F -1.44005 1.84519 -0.26994
 H 1.23352 -1.49292 0.70300
 H -1.74001 -0.74850 0.77996
 H 1.39605 -1.30193 -1.01347
 H -1.83041 -0.48221 -0.92601
 H 2.59189 -0.97862 0.04321
 H -2.73628 0.36987 0.18086
13
bifur_IRC_Distances_noMW_output/new_data/bifur_traj1_Distances point 137
C 1.23628 0.49543 0.07433
 C -0.89503 0.95081 0.06180
 C 0.27203 1.12386 0.54497
 C 1.63318 -0.90844 -0.05724
 C -1.85497 -0.04242 0.02265
 F 2.14739 1.17593 -0.15041
 F -1.45262 1.84550 -0.26042
 H 1.23276 -1.49036 0.70576
 H -1.73804 -0.74594 0.78398
 H 1.38983 -1.30126 -1.01295
 H -1.82401 -0.48434 -0.92450
 H 2.59176 -0.98364 0.03663
 H -2.73858 0.36486 0.17542
13
bifur_IRC_Distances_noMW_output/new_data/bifur_traj1_Distances point 138
C 1.24228 0.49667 0.07500
 C -0.89994 0.95481 0.06133
 C 0.27310 1.12985 0.52421
 C 1.63278 -0.90847 -0.05793
 C -1.85451 -0.04253 0.02271
 F 2.15893 1.17092 -0.13570
 F -1.46529 1.84585 -0.25069
 H 1.23199 -1.48777 0.70852
 H -1.73607 -0.74336 0.78804
 H 1.38356 -1.30057 -1.01239
 H -1.81756 -0.48654 -0.92297
 H 2.59164 -0.98869 0.02997
 H -2.74090 0.35981 0.16991
13
bifur_IRC_Distances_noMW_output/new_data/bifur_traj1_Distances point 139
C 1.24806 0.49786 0.07561
 C -0.90468 0.95870 0.06085
 C 0.27414 1.13569 0.50400
 C 1.63240 -0.90849 -0.05860
 C -1.85408 -0.04265 0.02277
 F 2.17007 1.16602 -0.12140
 F -1.47752 1.84623 -0.24121
 H 1.23124 -1.48525 0.71117
 H -1.73417 -0.74088 0.79194
 H 1.37751 -1.29989 -1.01182
 H -1.81137 -0.48872 -0.92146
 H 2.59153 -0.99355 0.02354
 H -2.74314 0.35493 0.16459
13
bifur_IRC_Distances_noMW_output/new_data/bifur_traj1_Distances point 140
C 1.25349 0.49897 0.07616
 C -0.90912 0.96237 0.06040
 C 0.27514 1.14121 0.48489
 C 1.63205 -0.90850 -0.05923
 C -1.85368 -0.04278 0.02281
 F 2.18052 1.16135 -0.10790
 F -1.48899 1.84663 -0.23220
 H 1.23053 -1.48287 0.71364
 H -1.73240 -0.73856 0.79559
 H 1.37183 -1.29925 -1.01123
 H -1.80558 -0.49081 -0.92004
 H 2.59145 -0.99810 0.01751
 H -2.74524 0.35033 0.15960
13
bifur_IRC_Distances_noMW_output/new_data/bifur_traj1_Distances point 141
C 1.25848 0.49997 0.07663
 C -0.91320 0.96577 0.05998
 C 0.27607 1.14633 0.46722
 C 1.63173 -0.90850 -0.05981
 C -1.85332 -0.04290 0.02285
 F 2.19012 1.15700 -0.09546
 F -1.49953 1.84702 -0.22383
 H 1.22989 -1.48066 0.71589
 H -1.73078 -0.73644 0.79891
 H 1.36660 -1.29865 -1.01065
 H -1.80027 -0.49277 -0.91872
 H 2.59138 -1.00228 0.01198
 H -2.74718 0.34611 0.15501
13
bifur_IRC_Distances_noMW_output/new_data/bifur_traj1_Distances point 142
C 1.26296 0.50087 0.07702
 C -0.91686 0.96884 0.05960
 C 0.27692 1.15095 0.45129
 C 1.63144 -0.90851 -0.06033
 C -1.85300 -0.04301 0.02288
 F 2.19875 1.15306 -0.08427
 F -1.50898 1.84739 -0.21624
 H 1.22931 -1.47867 0.71789
 H -1.72933 -0.73453 0.80187
 H 1.36191 -1.29811 -1.01010
 H -1.79552 -0.49457 -0.91754
 H 2.59133 -1.00603 0.00703
 H -2.74892 0.34231 0.15089
13
bifur_IRC_Distances_noMW_output/new_data/bifur_traj1_Distances point 143
C 1.26687 0.50165 0.07735
 C -0.92005 0.97154 0.05928
 C 0.27767 1.15501 0.43733
 C 1.63119 -0.90850 -0.06078
 C -1.85272 -0.04312 0.02289
 F 2.20628 1.14958 -0.07451
 F -1.51724 1.84774 -0.20954
 H 1.22880 -1.47692 0.71962
 H -1.72806 -0.73287 0.80442
 H 1.35780 -1.29764 -1.00959
 H -1.79139 -0.49616 -0.91650
 H 2.59129 -1.00930 0.00273
 H -2.75044 0.33899 0.14730
13
bifur_IRC_Distances_noMW_output/new_data/bifur_traj1_Distances point 144
C 1.26687 0.50165 0.07735
 C -0.92005 0.97154 0.05928
 C 0.27767 1.15501 0.43733
 C 1.63119 -0.90850 -0.06078
 C -1.85272 -0.04312 0.02289
 F 2.20628 1.14958 -0.07450
 F -1.51724 1.84774 -0.20954
 H 1.22880 -1.47692 0.71962
 H -1.72806 -0.73287 0.80442
 H 1.35780 -1.29764 -1.00959
 H -1.79139 -0.49616 -0.91650
 H 2.59129 -1.00930 0.00273
 H -2.75044 0.33899 0.14730
13
bifur_IRC_Distances_noMW_output/new_data/bifur_traj1_Distances point 145
C 1.27289 0.50283 0.07780
 C -0.92495 0.97571 0.05879
 C 0.27884 1.16129 0.41583
 C 1.63080 -0.90849 -0.06146
 C -1.85230 -0.04330 0.02290
 F 2.21785 1.14419 -0.05954
 F -1.52993 1.84830 -0.19911
 H 1.22804 -1.47421 0.72225
 H -1.72611 -0.73031 0.80829
 H 1.35148 -1.29691 -1.00875
 H -1.78506 -0.49866 -0.91492
 H 2.59124 -1.01432 -0.00384
 H -2.75277 0.33388 0.14177
13
bifur_IRC_Distances_noMW_output/new_data/bifur_traj1_Distances point 146
C 1.27503 0.50326 0.07794
 C -0.92670 0.97720 0.05862
 C 0.27926 1.16354 0.40815
 C 1.63066 -0.90849 -0.06170
 C -1.85216 -0.04336 0.02290
 F 2.22198 1.14224 -0.05422
 F -1.53445 1.84851 -0.19535
 H 1.22776 -1.47323 0.72318
 H -1.72542 -0.72939 0.80965
 H 1.34923 -1.29665 -1.00844
 H -1.78281 -0.49957 -0.91436
 H 2.59122 -1.01612 -0.00617
 H -2.75361 0.33206 0.13979
13
bifur_IRC_Distances_noMW_output/new_data/bifur_traj1_Distances point 147
C 1.27674 0.50359 0.07805
 C -0.92809 0.97839 0.05849
 C 0.27960 1.16533 0.40205
 C 1.63055 -0.90849 -0.06189
 C -1.85204 -0.04341 0.02289
 F 2.22526 1.14070 -0.05001
 F -1.53804 1.84868 -0.19235
 H 1.22755 -1.47246 0.72392
 H -1.72487 -0.72867 0.81072
 H 1.34743 -1.29644 -1.00818
 H -1.78103 -0.50030 -0.91392
 H 2.59121 -1.01754 -0.00801
 H -2.75427 0.33061 0.13823
13
bifur_IRC_Distances_noMW_output/new_data/bifur_traj1_Distances point 148
C 1.27818 0.50387 0.07814
 C -0.92926 0.97940 0.05838
 C 0.27988 1.16685 0.39689
 C 1.63046 -0.90848 -0.06205
 C -1.85194 -0.04346 0.02289
 F 2.22803 1.13938 -0.04645
 F -1.54108 1.84883 -0.18980
 H 1.22736 -1.47180 0.72454
 H -1.72440 -0.72805 0.81162
 H 1.34592 -1.29627 -1.00796
 H -1.77952 -0.50092 -0.91355
 H 2.59120 -1.01874 -0.00957
 H -2.75483 0.32938 0.13690
13
bifur_IRC_Distances_noMW_output/new_data/bifur_traj1_Distances point 149
C 1.27960 0.50415 0.07823
 C -0.93042 0.98039 0.05828
 C 0.28017 1.16835 0.39181
 C 1.63037 -0.90848 -0.06221
 C -1.85185 -0.04350 0.02288
 F 2.23077 1.13809 -0.04296
 F -1.54408 1.84898 -0.18727
 H 1.22719 -1.47115 0.72515
 H -1.72394 -0.72745 0.81250
 H 1.34442 -1.29610 -1.00774
 H -1.77804 -0.50153 -0.91318
 H 2.59119 -1.01992 -0.01109
 H -2.75539 0.32817 0.13559
13
bifur_IRC_Distances_noMW_output/new_data/bifur_traj1_Distances point 150
C 1.28129 0.50447 0.07832
 C -0.93179 0.98158 0.05816
 C 0.28050 1.17013 0.38577
 C 1.63027 -0.90847 -0.06239
 C -1.85174 -0.04356 0.02287
 F 2.23402 1.13654 -0.03881
 F -1.54764 1.84915 -0.18425
 H 1.22697 -1.47037 0.72588
 H -1.72339 -0.72673 0.81355
 H 1.34264 -1.29589 -1.00747
 H -1.77628 -0.50226 -0.91275
 H 2.59119 -1.02133 -0.01290
 H -2.75604 0.32673 0.13404
13
bifur_IRC_Distances_noMW_output/new_data/bifur_traj1_Distances point 151
C 1.28360 0.50492 0.07844
 C -0.93366 0.98320 0.05800
 C 0.28097 1.17257 0.37754
 C 1.63012 -0.90846 -0.06264
 C -1.85158 -0.04363 0.02285
 F 2.23845 1.13443 -0.03319
 F -1.55249 1.84940 -0.18012
 H 1.22669 -1.46931 0.72686
 H -1.72265 -0.72574 0.81495
 H 1.34021 -1.29561 -1.00709
 H -1.77389 -0.50327 -0.91217
 H 2.59118 -1.02325 -0.01535
 H -2.75694 0.32477 0.13192
13
bifur_IRC_Distances_noMW_output/new_data/bifur_traj1_Distances point 152
C 1.28686 0.50555 0.07858
 C -0.93631 0.98549 0.05779
 C 0.28162 1.17602 0.36591
 C 1.62991 -0.90845 -0.06299
 C -1.85137 -0.04374 0.02281
 F 2.24471 1.13143 -0.02530
 F -1.55935 1.84975 -0.17420
 H 1.22629 -1.46780 0.72825
 H -1.72159 -0.72435 0.81691
 H 1.33677 -1.29522 -1.00654
 H -1.77052 -0.50470 -0.91136
 H 2.59117 -1.02597 -0.01878
 H -2.75821 0.32200 0.12893
13
bifur_IRC_Distances_noMW_output/new_data/bifur_traj1_Distances point 153
C 1.29130 0.50640 0.07874
 C -0.93991 0.98863 0.05752
 C 0.28253 1.18075 0.35007
 C 1.62964 -0.90843 -0.06344
 C -1.85108 -0.04389 0.02274
 F 2.25326 1.12731 -0.01464
 F -1.56871 1.85025 -0.16603
 H 1.22574 -1.46573 0.73013
 H -1.72014 -0.72244 0.81953
 H 1.33208 -1.29469 -1.00575
 H -1.76593 -0.50669 -0.91029
 H 2.59116 -1.02968 -0.02341
 H -2.75994 0.31821 0.12483
13
bifur_IRC_Distances_noMW_output/new_data/bifur_traj1_Distances point 154
C 1.29692 0.50748 0.07887
 C -0.94446 0.99261 0.05725
 C 0.28368 1.18674 0.33018
 C 1.62928 -0.90841 -0.06399
 C -1.85072 -0.04408 0.02261
 F 2.26405 1.12208 -0.00144
 F -1.58051 1.85089 -0.15550
 H 1.22508 -1.46309 0.73249
 H -1.71831 -0.72002 0.82273
 H 1.32613 -1.29402 -1.00469
 H -1.76018 -0.50925 -0.90901
 H 2.59115 -1.03435 -0.02915
 H -2.76212 0.31342 0.11966
13
bifur_IRC_Distances_noMW_output/new_data/bifur_traj1_Distances point 155
C 1.29692 0.50748 0.07887
 C -0.94446 0.99261 0.05725
 C 0.28368 1.18674 0.33018
 C 1.62928 -0.90841 -0.06399
 C -1.85072 -0.04408 0.02261
 F 2.26405 1.12208 -0.00144
 F -1.58051 1.85089 -0.15550
 H 1.22508 -1.46309 0.73249
 H -1.71831 -0.72002 0.82273
 H 1.32613 -1.29402 -1.00469
 H -1.76018 -0.50925 -0.90901
 H 2.59115 -1.03435 -0.02915
 H -2.76212 0.31342 0.11966
13
bifur_IRC_Distances_noMW_output/new_data/bifur_traj1_Distances point 156
C 1.31033 0.51002 0.07879
 C -0.95530 1.00220 0.05693
 C 0.28649 1.20112 0.28318
 C 1.62845 -0.90833 -0.06516
 C -1.84989 -0.04457 0.02208
 F 2.28985 1.10948 0.02867
 F -1.60869 1.85253 -0.12923
 H 1.22356 -1.45667 0.73815
 H -1.71387 -0.71417 0.82984
 H 1.31184 -1.29246 -1.00189
 H -1.74661 -0.51556 -0.90633
 H 2.59118 -1.04555 -0.04225
 H -2.76735 0.30196 0.10721
13
bifur_IRC_Distances_noMW_output/new_data/bifur_traj1_Distances point 157
C 1.31748 0.51136 0.07850
 C -0.96106 1.00734 0.05700
 C 0.28801 1.20881 0.25859
 C 1.62802 -0.90828 -0.06566
 C -1.84946 -0.04484 0.02164
 F 2.30360 1.10273 0.04367
 F -1.62368 1.85344 -0.11447
 H 1.22281 -1.45317 0.74121
 H -1.71147 -0.71101 0.83329
 H 1.30417 -1.29166 -1.00025
 H -1.73950 -0.51904 -0.90520
 H 2.59121 -1.05153 -0.04882
 H -2.77014 0.29585 0.10051
13
bifur_IRC_Distances_noMW_output/new_data/bifur_traj1_Distances point 158
C 1.32471 0.51272 0.07801
 C -0.96687 1.01255 0.05728
 C 0.28955 1.21658 0.23410
 C 1.62757 -0.90823 -0.06608
 C -1.84904 -0.04512 0.02107
 F 2.31752 1.09589 0.05793
 F -1.63884 1.85439 -0.09893
 H 1.22211 -1.44959 0.74438
 H -1.70899 -0.70777 0.83650
 H 1.29637 -1.29087 -0.99848
 H -1.73239 -0.52263 -0.90432
 H 2.59125 -1.05759 -0.05513
 H -2.77296 0.28967 0.09366
13
bifur_IRC_Distances_noMW_output/new_data/bifur_traj1_Distances point 159
C 1.33198 0.51408 0.07730
 C -0.97271 1.01781 0.05778
 C 0.29110 1.22438 0.20993
 C 1.62713 -0.90819 -0.06638
 C -1.84863 -0.04540 0.02036
 F 2.33152 1.08902 0.07125
 F -1.65404 1.85535 -0.08262
 H 1.22145 -1.44594 0.74765
 H -1.70645 -0.70446 0.83945
 H 1.28848 -1.29010 -0.99661
 H -1.72534 -0.52631 -0.90372
 H 2.59130 -1.06371 -0.06109
 H -2.77580 0.28346 0.08669
13
bifur_IRC_Distances_noMW_output/new_data/bifur_traj1_Distances point 160
C 1.33921 0.51543 0.07637
 C -0.97851 1.02306 0.05853
 C 0.29265 1.23214 0.18636
 C 1.62670 -0.90814 -0.06657
 C -1.84822 -0.04569 0.01950
 F 2.34547 1.08221 0.08343
 F -1.66917 1.85633 -0.06567
 H 1.22086 -1.44226 0.75102
 H -1.70388 -0.70113 0.84208
 H 1.28057 -1.28935 -0.99464
 H -1.71841 -0.53005 -0.90344
 H 2.59136 -1.06982 -0.06665
 H -2.77863 0.27727 0.07966
13
bifur_IRC_Distances_noMW_output/new_data/bifur_traj1_Distances point 161
C 1.34629 0.51675 0.07526
 C -0.98417 1.02821 0.05950
 C 0.29416 1.23969 0.16381
 C 1.62627 -0.90809 -0.06663
 C -1.84784 -0.04597 0.01852
 F 2.35914 1.07556 0.09425
 F -1.68395 1.85730 -0.04841
 H 1.22035 -1.43861 0.75443
 H -1.70131 -0.69782 0.84437
 H 1.27278 -1.28864 -0.99264
 H -1.71173 -0.53377 -0.90347
 H 2.59143 -1.07582 -0.07169
 H -2.78141 0.27121 0.07270
13
bifur_IRC_Distances_noMW_output/new_data/bifur_traj1_Distances point 162
C 1.35303 0.51801 0.07401
 C -0.98955 1.03313 0.06063
 C 0.29558 1.24686 0.14282
 C 1.62587 -0.90805 -0.06658
 C -1.84749 -0.04623 0.01744
 F 2.37218 1.06925 0.10355
 F -1.69800 1.85824 -0.03136
 H 1.21991 -1.43510 0.75779
 H -1.69882 -0.69464 0.84628
 H 1.26531 -1.28797 -0.99066
 H -1.70546 -0.53736 -0.90376
 H 2.59150 -1.08156 -0.07615
 H -2.78407 0.26544 0.06598
13
bifur_IRC_Distances_noMW_output/new_data/bifur_traj1_Distances point 163
C 1.35925 0.51916 0.07272
 C -0.99452 1.03767 0.06185
 C 0.29688 1.25345 0.12388
 C 1.62551 -0.90802 -0.06644
 C -1.84717 -0.04648 0.01635
 F 2.38423 1.06346 0.11131
 F -1.71094 1.85913 -0.01518
 H 1.21955 -1.43184 0.76096
 H -1.69648 -0.69167 0.84782
 H 1.25839 -1.28736 -0.98878
 H -1.69974 -0.54072 -0.90425
 H 2.59157 -1.08689 -0.07997
 H -2.78653 0.26010 0.05974
13
bifur_IRC_Distances_noMW_output/new_data/bifur_traj1_Distances point 164
C 1.36482 0.52020 0.07146
 C -0.99895 1.04175 0.06305
 C 0.29804 1.25932 0.10729
 C 1.62519 -0.90798 -0.06626
 C -1.84690 -0.04671 0.01528
 F 2.39504 1.05829 0.11762
 F -1.72251 1.85995 -0.00037
 H 1.21926 -1.42889 0.76386
 H -1.69437 -0.68899 0.84902
 H 1.25217 -1.28681 -0.98708
 H -1.69466 -0.54377 -0.90484
 H 2.59163 -1.09167 -0.08317
 H -2.78874 0.25532 0.05412
13
bifur_IRC_Distances_noMW_output/new_data/bifur_traj1_Distances point 165
C 1.36970 0.52110 0.07030
 C -1.00283 1.04533 0.06419
 C 0.29904 1.26444 0.09306
 C 1.62490 -0.90795 -0.06605
 C -1.84667 -0.04690 0.01430
 F 2.40452 1.05377 0.12269
 F -1.73262 1.86068 0.01277
 H 1.21903 -1.42630 0.76643
 H -1.69251 -0.68664 0.84995
 H 1.24670 -1.28632 -0.98557
 H -1.69026 -0.54645 -0.90545
 H 2.59170 -1.09587 -0.08580
 H -2.79069 0.25112 0.04919
13
bifur_IRC_Distances_noMW_output/new_data/bifur_traj1_Distances point 166
C 1.36970 0.52110 0.07030
 C -1.00283 1.04533 0.06419
 C 0.29904 1.26444 0.09306
 C 1.62490 -0.90795 -0.06605
 C -1.84667 -0.04690 0.01430
 F 2.40451 1.05377 0.12269
 F -1.73262 1.86068 0.01277
 H 1.21903 -1.42630 0.76642
 H -1.69251 -0.68664 0.84995
 H 1.24670 -1.28632 -0.98557
 H -1.69026 -0.54645 -0.90545
 H 2.59170 -1.09587 -0.08580
 H -2.79069 0.25112 0.04919
13
bifur_IRC_Distances_noMW_output/new_data/bifur_traj1_Distances point 167
C 1.37765 0.52256 0.06831
 C -1.00915 1.05119 0.06616
 C 0.30064 1.27273 0.07044
 C 1.62445 -0.90790 -0.06564
 C -1.84631 -0.04723 0.01262
 F 2.41998 1.04642 0.13018
 F -1.74906 1.86194 0.03442
 H 1.21869 -1.42205 0.77063
 H -1.68945 -0.68279 0.85123
 H 1.23778 -1.28551 -0.98310
 H -1.68316 -0.55086 -0.90661
 H 2.59181 -1.10275 -0.08982
 H -2.79389 0.24426 0.04118
13
bifur_IRC_Distances_noMW_output/new_data/bifur_traj1_Distances point 168
C 1.38105 0.52318 0.06744
 C -1.01184 1.05370 0.06703
 C 0.30132 1.27626 0.06098
 C 1.62426 -0.90788 -0.06544
 C -1.84616 -0.04738 0.01188
 F 2.42661 1.04328 0.13313
 F -1.75607 1.86251 0.04370
 H 1.21856 -1.42023 0.77243
 H -1.68814 -0.68114 0.85170
 H 1.23396 -1.28515 -0.98205
 H -1.68014 -0.55276 -0.90715
 H 2.59186 -1.10570 -0.09144
 H -2.79527 0.24132 0.03778
13
bifur_IRC_Distances_noMW_output/new_data/bifur_traj1_Distances point 169
C 1.38439 0.52378 0.06657
 C -1.01449 1.05617 0.06790
 C 0.30198 1.27971 0.05183
 C 1.62408 -0.90786 -0.06524
 C -1.84602 -0.04752 0.01114
 F 2.43312 1.04020 0.13591
 F -1.76295 1.86308 0.05281
 H 1.21843 -1.41844 0.77419
 H -1.68686 -0.67953 0.85213
 H 1.23021 -1.28479 -0.98102
 H -1.67719 -0.55464 -0.90769
 H 2.59192 -1.10860 -0.09299
 H -2.79663 0.23842 0.03446
13
bifur_IRC_Distances_noMW_output/new_data/bifur_traj1_Distances point 170
C 1.38798 0.52443 0.06564
 C -1.01733 1.05884 0.06884
 C 0.30269 1.28340 0.04215
 C 1.62388 -0.90783 -0.06502
 C -1.84587 -0.04768 0.01034
 F 2.44011 1.03689 0.13877
 F -1.77032 1.86371 0.06256
 H 1.21830 -1.41651 0.77608
 H -1.68548 -0.67780 0.85255
 H 1.22619 -1.28439 -0.97993
 H -1.67403 -0.55666 -0.90829
 H 2.59198 -1.11171 -0.09460
 H -2.79809 0.23531 0.03092
13
bifur_IRC_Distances_noMW_output/new_data/bifur_traj1_Distances point 171
C 1.39214 0.52518 0.06456
 C -1.02062 1.06194 0.06993
 C 0.30350 1.28768 0.03109
 C 1.62366 -0.90780 -0.06475
 C -1.84571 -0.04787 0.00940
 F 2.44825 1.03304 0.14198
 F -1.77887 1.86448 0.07380
 H 1.21814 -1.41427 0.77824
 H -1.68389 -0.67579 0.85300
 H 1.22152 -1.28392 -0.97869
 H -1.67037 -0.55901 -0.90900
 H 2.59205 -1.11534 -0.09643
 H -2.79981 0.23168 0.02686
13
bifur_IRC_Distances_noMW_output/new_data/bifur_traj1_Distances point 172
C 1.39595 0.52940 -0.06186
 C -1.02520 1.06743 0.00516
 C 0.30472 1.29207 0.04496
 C 1.62387 -0.90908 -0.01498
 C -1.84537 -0.04853 0.02441
 F 2.45531 1.03596 -0.13767
 F -1.78950 1.86653 0.04644
 H 1.20211 -1.36740 -0.87794
 H -1.69832 -0.62787 -0.85585
 H 1.23371 -1.33290 0.88414
 H -1.64860 -0.61032 0.91030
 H 2.59299 -1.12205 -0.01070
 H -2.80167 0.22673 0.04358
13
bifur_IRC_Distances_noMW_output/new_data/bifur_traj1_Distances point 173
C 1.40189 0.53044 -0.05814
 C -1.02980 1.07193 0.00599
 C 0.30614 1.29706 0.06361
 C 1.62353 -0.90903 -0.01650
 C -1.84515 -0.04886 0.02428
 F 2.46682 1.03101 -0.13809
 F -1.80169 1.86853 0.03488
 H 1.20240 -1.36192 -0.88331
 H -1.69555 -0.62281 -0.85903
 H 1.22647 -1.33436 0.88015
 H -1.64413 -0.61592 0.90831
 H 2.59312 -1.12737 -0.00960
 H -2.80403 0.22130 0.04746
13
bifur_IRC_Distances_noMW_output/new_data/bifur_traj1_Distances point 174
C 1.40844 0.53157 -0.05415
 C -1.03486 1.07691 0.00695
 C 0.30765 1.30245 0.08367
 C 1.62316 -0.90897 -0.01814
 C -1.84494 -0.04924 0.02413
 F 2.47952 1.02554 -0.13858
 F -1.81507 1.87087 0.02252
 H 1.20269 -1.35591 -0.88907
 H -1.69255 -0.61731 -0.86242
 H 1.21855 -1.33586 0.87588
 H -1.63921 -0.62206 0.90613
 H 2.59327 -1.13325 -0.00847
 H -2.80666 0.21527 0.05155
13
bifur_IRC_Distances_noMW_output/new_data/bifur_traj1_Distances point 175
C 1.41521 0.53270 -0.05014
 C -1.04009 1.08208 0.00801
 C 0.30917 1.30792 0.10391
 C 1.62280 -0.90890 -0.01978
 C -1.84473 -0.04965 0.02396
 F 2.49268 1.01985 -0.13923
 F -1.82884 1.87344 0.01023
 H 1.20298 -1.34972 -0.89484
 H -1.68950 -0.61169 -0.86583
 H 1.21042 -1.33730 0.87163
 H -1.63409 -0.62837 0.90387
 H 2.59343 -1.13935 -0.00737
 H -2.80943 0.20899 0.05558
13
bifur_IRC_Distances_noMW_output/new_data/bifur_traj1_Distances point 176
C 1.42192 0.53379 -0.04632
 C -1.04526 1.08724 0.00915
 C 0.31063 1.31324 0.12344
 C 1.62245 -0.90881 -0.02134
 C -1.84455 -0.05007 0.02378
 F 2.50573 1.01418 -0.14006
 F -1.84242 1.87614 -0.00139
 H 1.20322 -1.34362 -0.90037
 H -1.68654 -0.60621 -0.86915
 H 1.20242 -1.33860 0.86760
 H -1.62901 -0.63458 0.90163
 H 2.59361 -1.14541 -0.00632
 H -2.81221 0.20271 0.05934
13
bifur_IRC_Distances_noMW_output/new_data/bifur_traj1_Distances point 177
C 1.42192 0.53379 -0.04632
 C -1.04526 1.08724 0.00915
 C 0.31063 1.31324 0.12344
 C 1.62245 -0.90881 -0.02134
 C -1.84455 -0.05007 0.02378
 F 2.50573 1.01419 -0.14006
 F -1.84242 1.87614 -0.00139
 H 1.20322 -1.34362 -0.90037
 H -1.68654 -0.60621 -0.86915
 H 1.20242 -1.33860 0.86760
 H -1.62901 -0.63458 0.90163
 H 2.59361 -1.14541 -0.00632
 H -2.81221 0.20271 0.05934
13
bifur_IRC_Distances_noMW_output/new_data/bifur_traj1_Distances point 178
C 1.43464 0.53578 -0.03949
 C -1.05507 1.09709 0.01158
 C 0.31332 1.32309 0.15914
 C 1.62182 -0.90861 -0.02411
 C -1.84426 -0.05091 0.02333
 F 2.53054 1.00336 -0.14233
 F -1.86804 1.88163 -0.02176
 H 1.20360 -1.33216 -0.91035
 H -1.68110 -0.59601 -0.87535
 H 1.18744 -1.34075 0.86051
 H -1.61931 -0.64623 0.89738
 H 2.59399 -1.15694 -0.00439
 H -2.81758 0.19067 0.06584
13
bifur_IRC_Distances_noMW_output/new_data/bifur_traj1_Distances point 179
C 1.44057 0.53668 -0.03650
 C -1.05963 1.10172 0.01284
 C 0.31454 1.32759 0.17519
 C 1.62154 -0.90850 -0.02532
 C -1.84415 -0.05133 0.02308
 F 2.54214 0.99828 -0.14374
 F -1.87994 1.88434 -0.03049
 H 1.20372 -1.32687 -0.91480
 H -1.67864 -0.59135 -0.87822
 H 1.18054 -1.34162 0.85746
 H -1.61475 -0.65161 0.89541
 H 2.59419 -1.16234 -0.00352
 H -2.82013 0.18500 0.06859
13
bifur_IRC_Distances_noMW_output/new_data/bifur_traj1_Distances point 180
C 1.44616 0.53752 -0.03380
 C -1.06393 1.10609 0.01410
 C 0.31567 1.33178 0.18997
 C 1.62128 -0.90839 -0.02640
 C -1.84406 -0.05172 0.02282
 F 2.55307 0.99348 -0.14526
 F -1.89110 1.88698 -0.03827
 H 1.20381 -1.32191 -0.91887
 H -1.67638 -0.58702 -0.88093
 H 1.17409 -1.34236 0.85475
 H -1.61044 -0.65665 0.89356
 H 2.59438 -1.16742 -0.00270
 H -2.82255 0.17963 0.07102
13
bifur_IRC_Distances_noMW_output/new_data/bifur_traj1_Distances point 181
C 1.45129 0.53827 -0.03141
 C -1.06787 1.11012 0.01531
 C 0.31670 1.33558 0.20327
 C 1.62106 -0.90829 -0.02735
 C -1.84399 -0.05210 0.02255
 F 2.56312 0.98906 -0.14683
 F -1.90134 1.88948 -0.04504
 H 1.20387 -1.31738 -0.92251
 H -1.67435 -0.58309 -0.88343
 H 1.16820 -1.34297 0.85239
 H -1.60647 -0.66125 0.89188
 H 2.59457 -1.17210 -0.00195
 H -2.82479 0.17468 0.07311
13
bifur_IRC_Distances_noMW_output/new_data/bifur_traj1_Distances point 182
C 1.45582 0.53892 -0.02937
 C -1.07134 1.11368 0.01642
 C 0.31760 1.33890 0.21478
 C 1.62086 -0.90819 -0.02815
 C -1.84393 -0.05243 0.02230
 F 2.57198 0.98515 -0.14834
 F -1.91034 1.89172 -0.05073
 H 1.20390 -1.31341 -0.92565
 H -1.67259 -0.57965 -0.88564
 H 1.16304 -1.34346 0.85042
 H -1.60296 -0.66529 0.89042
 H 2.59475 -1.17624 -0.00130
 H -2.82679 0.17030 0.07484
13
bifur_IRC_Distances_noMW_output/new_data/bifur_traj1_Distances point 183
C 1.45956 0.53946 -0.02773
 C -1.07421 1.11664 0.01737
 C 0.31833 1.34163 0.22415
 C 1.62071 -0.90811 -0.02879
 C -1.84390 -0.05272 0.02208
 F 2.57932 0.98190 -0.14968
 F -1.91778 1.89362 -0.05523
 H 1.20392 -1.31013 -0.92821
 H -1.67115 -0.57684 -0.88748
 H 1.15880 -1.34384 0.84886
 H -1.60004 -0.66861 0.88922
 H 2.59490 -1.17966 -0.00076
 H -2.82845 0.16666 0.07621
13
bifur_IRC_Distances_noMW_output/new_data/bifur_traj1_Distances point 184
C 1.46239 0.53986 -0.02653
 C -1.07638 1.11887 0.01811
 C 0.31889 1.34368 0.23113
 C 1.62059 -0.90804 -0.02926
 C -1.84387 -0.05293 0.02191
 F 2.58486 0.97945 -0.15074
 F -1.92339 1.89507 -0.05852
 H 1.20392 -1.30767 -0.93011
 H -1.67008 -0.57472 -0.88887
 H 1.15560 -1.34410 0.84772
 H -1.59784 -0.67112 0.88833
 H 2.59502 -1.18225 -0.00036
 H -2.82971 0.16391 0.07719
13
bifur_IRC_Distances_noMW_output/new_data/bifur_traj1_Distances point 185
C 1.46424 0.54012 -0.02575
 C -1.07780 1.12034 0.01860
 C 0.31925 1.34501 0.23568
 C 1.62051 -0.90800 -0.02957
 C -1.84386 -0.05308 0.02179
 F 2.58850 0.97784 -0.15146
 F -1.92706 1.89603 -0.06063
 H 1.20392 -1.30605 -0.93135
 H -1.66938 -0.57334 -0.88979
 H 1.15351 -1.34426 0.84700
 H -1.59640 -0.67276 0.88775
 H 2.59510 -1.18394 -0.00010
 H -2.83054 0.16210 0.07782
13
bifur_IRC_Distances_noMW_output/new_data/bifur_traj1_Distances point 186
C 1.46517 0.54024 -0.02536
 C -1.07850 1.12107 0.01884
 C 0.31943 1.34568 0.23792
 C 1.62048 -0.90798 -0.02971
 C -1.84385 -0.05315 0.02174
 F 2.59031 0.97704 -0.15182
 F -1.92889 1.89651 -0.06166
 H 1.20392 -1.30525 -0.93196
 H -1.66904 -0.57266 -0.89024
 H 1.15248 -1.34434 0.84664
 H -1.59568 -0.67357 0.88746
 H 2.59513 -1.18479 0.00003
 H -2.83096 0.16120 0.07813
13
bifur_IRC_Distances_noMW_output/new_data/bifur_traj1_Distances point 187
C 1.46529 0.54026 -0.02531
 C -1.07860 1.12116 0.01887
 C 0.31945 1.34576 0.23822
 C 1.62047 -0.90797 -0.02973
 C -1.84385 -0.05316 0.02173
 F 2.59055 0.97694 -0.15187
 F -1.92913 1.89658 -0.06180
 H 1.20392 -1.30515 -0.93204
 H -1.66899 -0.57257 -0.89030
 H 1.15234 -1.34435 0.84660
 H -1.59558 -0.67368 0.88742
 H 2.59514 -1.18490 0.00005
 H -2.83101 0.16108 0.07817
13
bifur_IRC_Distances_noMW_output/new_data/bifur_traj1_Distances point 188
C 1.46529 0.54026 -0.02531
 C -1.07860 1.12116 0.01887
 C 0.31945 1.34576 0.23822
 C 1.62047 -0.90797 -0.02973
 C -1.84385 -0.05316 0.02173
 F 2.59055 0.97694 -0.15187
 F -1.92913 1.89657 -0.06180
 H 1.20392 -1.30515 -0.93204
 H -1.66899 -0.57257 -0.89030
 H 1.15234 -1.34435 0.84660
 H -1.59558 -0.67368 0.88742
 H 2.59514 -1.18490 0.00005
 H -2.83101 0.16108 0.07817
13
bifur_IRC_Distances_noMW_output/new_data/bifur_traj1_Distances point 189
C 1.46400 0.54008 -0.02585
 C -1.07761 1.12015 0.01853
 C 0.31920 1.34484 0.23509
 C 1.62052 -0.90800 -0.02953
 C -1.84386 -0.05306 0.02181
 F 2.58803 0.97805 -0.15136
 F -1.92659 1.89591 -0.06036
 H 1.20392 -1.30626 -0.93119
 H -1.66947 -0.57352 -0.88967
 H 1.15378 -1.34424 0.84709
 H -1.59658 -0.67255 0.88782
 H 2.59508 -1.18373 -0.00013
 H -2.83043 0.16233 0.07774
13
bifur_IRC_Distances_noMW_output/new_data/bifur_traj1_Distances point 190
C 1.46321 0.53997 -0.02618
 C -1.07701 1.11952 0.01832
 C 0.31905 1.34427 0.23316
 C 1.62056 -0.90802 -0.02940
 C -1.84386 -0.05300 0.02186
 F 2.58648 0.97874 -0.15106
 F -1.92502 1.89550 -0.05947
 H 1.20392 -1.30695 -0.93066
 H -1.66977 -0.57411 -0.88928
 H 1.15467 -1.34417 0.84740
 H -1.59720 -0.67185 0.88807
 H 2.59505 -1.18300 -0.00025
 H -2.83008 0.16310 0.07747
13
bifur_IRC_Distances_noMW_output/new_data/bifur_traj1_Distances point 191
C 1.46285 0.53992 -0.02633
 C -1.07673 1.11924 0.01823
 C 0.31898 1.34401 0.23228
 C 1.62057 -0.90803 -0.02934
 C -1.84387 -0.05297 0.02188
 F 2.58578 0.97905 -0.15092
 F -1.92431 1.89531 -0.05906
 H 1.20392 -1.30726 -0.93042
 H -1.66990 -0.57438 -0.88910
 H 1.15508 -1.34414 0.84754
 H -1.59748 -0.67153 0.88818
 H 2.59504 -1.18267 -0.00030
 H -2.82992 0.16345 0.07735
13
bifur_IRC_Distances_noMW_output/new_data/bifur_traj1_Distances point 192
C 1.46335 0.53999 -0.02612
 C -1.07712 1.11963 0.01836
 C 0.31908 1.34437 0.23350
 C 1.62055 -0.90802 -0.02942
 C -1.84386 -0.05301 0.02185
 F 2.58676 0.97861 -0.15111
 F -1.92530 1.89557 -0.05962
 H 1.20392 -1.30683 -0.93076
 H -1.66972 -0.57400 -0.88935
 H 1.15452 -1.34419 0.84734
 H -1.59709 -0.67197 0.88803
 H 2.59506 -1.18313 -0.00023
 H -2.83014 0.16296 0.07752
13
bifur_IRC_Distances_noMW_output/new_data/bifur_traj1_Distances point 193
C 1.46495 0.54021 -0.02545
 C -1.07834 1.12090 0.01878
 C 0.31939 1.34552 0.23739
 C 1.62049 -0.90798 -0.02968
 C -1.84385 -0.05313 0.02175
 F 2.58988 0.97723 -0.15173
 F -1.92846 1.89640 -0.06142
 H 1.20392 -1.30544 -0.93182
 H -1.66912 -0.57282 -0.89013
 H 1.15272 -1.34432 0.84673
 H -1.59585 -0.67338 0.88753
 H 2.59513 -1.18459 -0.00000
 H -2.83086 0.16141 0.07806
13
bifur_IRC_Distances_noMW_output/new_data/bifur_traj1_Distances point 194
C 1.46749 0.54057 -0.02440
 C -1.08028 1.12291 0.01946
 C 0.31988 1.34734 0.24354
 C 1.62038 -0.90792 -0.03008
 C -1.84384 -0.05333 0.02158
 F 2.59486 0.97502 -0.15275
 F -1.93348 1.89773 -0.06421
 H 1.20391 -1.30324 -0.93349
 H -1.66818 -0.57094 -0.89139
 H 1.14987 -1.34454 0.84577
 H -1.59387 -0.67562 0.88674
 H 2.59524 -1.18691 0.00035
 H -2.83200 0.15893 0.07888
13
bifur_IRC_Distances_noMW_output/new_data/bifur_traj1_Distances point 195
C 1.47061 0.54100 -0.02314
 C -1.08267 1.12538 0.02032
 C 0.32049 1.34957 0.25102
 C 1.62026 -0.90784 -0.03057
 C -1.84382 -0.05357 0.02138
 F 2.60099 0.97231 -0.15404
 F -1.93966 1.89938 -0.06755
 H 1.20390 -1.30054 -0.93553
 H -1.66703 -0.56864 -0.89294
 H 1.14638 -1.34478 0.84463
 H -1.59143 -0.67836 0.88578
 H 2.59538 -1.18978 0.00079
 H -2.83341 0.15587 0.07986
13
bifur_IRC_Distances_noMW_output/new_data/bifur_traj1_Distances point 196
C 1.47404 0.54147 -0.02178
 C -1.08529 1.12811 0.02127
 C 0.32115 1.35200 0.25914
 C 1.62013 -0.90776 -0.03109
 C -1.84381 -0.05384 0.02114
 F 2.60772 0.96932 -0.15551
 F -1.94643 1.90122 -0.07110
 H 1.20388 -1.29758 -0.93774
 H -1.66578 -0.56613 -0.89466
 H 1.14256 -1.34502 0.84344
 H -1.58875 -0.68137 0.88474
 H 2.59553 -1.19292 0.00126
 H -2.83496 0.15251 0.08089
13
bifur_IRC_Distances_noMW_output/new_data/bifur_traj1_Distances point 197
C 1.47764 0.54196 -0.02039
 C -1.08804 1.13097 0.02229
 C 0.32184 1.35454 0.26755
 C 1.62000 -0.90767 -0.03162
 C -1.84380 -0.05413 0.02088
 F 2.61479 0.96618 -0.15711
 F -1.95353 1.90317 -0.07468
 H 1.20385 -1.29448 -0.94004
 H -1.66449 -0.56352 -0.89646
 H 1.13856 -1.34526 0.84223
 H -1.58593 -0.68452 0.88367
 H 2.59570 -1.19623 0.00175
 H -2.83660 0.14897 0.08192
13
bifur_IRC_Distances_noMW_output/new_data/bifur_traj1_Distances point 198
C 1.48136 0.54245 -0.01898
 C -1.09088 1.13393 0.02335
 C 0.32256 1.35714 0.27610
 C 1.61986 -0.90757 -0.03215
 C -1.84379 -0.05443 0.02061
 F 2.62209 0.96294 -0.15880
 F -1.96085 1.90521 -0.07824
 H 1.20380 -1.29129 -0.94237
 H -1.66317 -0.56083 -0.89833
 H 1.13446 -1.34548 0.84105
 H -1.58302 -0.68776 0.88259
 H 2.59588 -1.19964 0.00224
 H -2.83830 0.14532 0.08293
13
bifur_IRC_Distances_noMW_output/new_data/bifur_traj1_Distances point 199
C 1.48136 0.54245 -0.01898
 C -1.09088 1.13393 0.02335
 C 0.32256 1.35714 0.27610
 C 1.61986 -0.90757 -0.03215
 C -1.84379 -0.05443 0.02061
 F 2.62209 0.96294 -0.15880
 F -1.96085 1.90521 -0.07824
 H 1.20380 -1.29129 -0.94238
 H -1.66317 -0.56083 -0.89833
 H 1.13446 -1.34548 0.84105
 H -1.58302 -0.68776 0.88259
 H 2.59588 -1.19964 0.00224
 H -2.83830 0.14532 0.08293
13
bifur_IRC_Distances_noMW_output/new_data/bifur_traj1_Distances point 200
C 1.48883 0.54344 -0.01624
 C -1.09658 1.13990 0.02555
 C 0.32399 1.36234 0.29298
 C 1.61960 -0.90737 -0.03317
 C -1.84380 -0.05504 0.02004
 F 2.63678 0.95640 -0.16236
 F -1.97554 1.90939 -0.08501
 H 1.20370 -1.28491 -0.94700
 H -1.66057 -0.55549 -0.90213
 H 1.12625 -1.34585 0.83884
 H -1.57717 -0.69426 0.88047
 H 2.59626 -1.20651 0.00322
 H -2.84174 0.13794 0.08480
13
bifur_IRC_Distances_noMW_output/new_data/bifur_traj1_Distances point 201
C 1.49228 0.54389 -0.01502
 C -1.09921 1.14266 0.02659
 C 0.32464 1.36471 0.30061
 C 1.61948 -0.90728 -0.03362
 C -1.84382 -0.05533 0.01977
 F 2.64356 0.95338 -0.16405
 F -1.98230 1.91135 -0.08796
 H 1.20364 -1.28197 -0.94911
 H -1.65939 -0.55304 -0.90389
 H 1.12248 -1.34600 0.83790
 H -1.57447 -0.69724 0.87952
 H 2.59644 -1.20968 0.00366
 H -2.84334 0.13453 0.08560
13
bifur_IRC_Distances_noMW_output/new_data/bifur_traj1_Distances point 202
C 1.49522 0.54427 -0.01399
 C -1.10145 1.14502 0.02748
 C 0.32520 1.36673 0.30705
 C 1.61939 -0.90719 -0.03399
 C -1.84383 -0.05558 0.01953
 F 2.64935 0.95080 -0.16553
 F -1.98807 1.91304 -0.09040
 H 1.20358 -1.27947 -0.95089
 H -1.65840 -0.55096 -0.90540
 H 1.11928 -1.34611 0.83714
 H -1.57217 -0.69978 0.87873
 H 2.59660 -1.21239 0.00403
 H -2.84471 0.13162 0.08625
13
bifur_IRC_Distances_noMW_output/new_data/bifur_traj1_Distances point 203
C 1.49745 0.54456 -0.01323
 C -1.10314 1.14680 0.02816
 C 0.32563 1.36825 0.31187
 C 1.61932 -0.90713 -0.03427
 C -1.84385 -0.05576 0.01935
 F 2.65373 0.94885 -0.16665
 F -1.99243 1.91433 -0.09220
 H 1.20354 -1.27759 -0.95223
 H -1.65765 -0.54940 -0.90655
 H 1.11686 -1.34618 0.83658
 H -1.57043 -0.70170 0.87814
 H 2.59673 -1.21444 0.00430
 H -2.84575 0.12941 0.08672
13
bifur_IRC_Distances_noMW_output/new_data/bifur_traj1_Distances point 204
C 1.49886 0.54474 -0.01275
 C -1.10421 1.14793 0.02859
 C 0.32589 1.36921 0.31490
 C 1.61927 -0.90709 -0.03444
 C -1.84386 -0.05588 0.01924
 F 2.65649 0.94762 -0.16737
 F -1.99518 1.91514 -0.09332
 H 1.20351 -1.27640 -0.95307
 H -1.65718 -0.54841 -0.90728
 H 1.11533 -1.34623 0.83624
 H -1.56932 -0.70291 0.87777
 H 2.59680 -1.21573 0.00447
 H -2.84641 0.12801 0.08701
13
bifur_IRC_Distances_noMW_output/new_data/bifur_traj1_Distances point 205
C 1.49945 0.54482 -0.01255
 C -1.10466 1.14841 0.02877
 C 0.32601 1.36961 0.31617
 C 1.61925 -0.90708 -0.03452
 C -1.84386 -0.05593 0.01919
 F 2.65766 0.94710 -0.16768
 F -1.99634 1.91549 -0.09378
 H 1.20350 -1.27589 -0.95342
 H -1.65698 -0.54800 -0.90758
 H 1.11469 -1.34625 0.83609
 H -1.56886 -0.70342 0.87762
 H 2.59684 -1.21628 0.00455
 H -2.84669 0.12743 0.08713
13
bifur_IRC_Distances_noMW_output/new_data/bifur_traj1_Distances point 206
C 1.49931 0.54480 -0.01259
 C -1.10456 1.14830 0.02873
 C 0.32598 1.36952 0.31588
 C 1.61926 -0.90708 -0.03450
 C -1.84386 -0.05592 0.01920
 F 2.65739 0.94722 -0.16761
 F -1.99607 1.91541 -0.09368
 H 1.20350 -1.27601 -0.95334
 H -1.65703 -0.54809 -0.90751
 H 1.11484 -1.34624 0.83613
 H -1.56897 -0.70331 0.87766
 H 2.59683 -1.21615 0.00453
 H -2.84662 0.12756 0.08710
13
bifur_IRC_Distances_noMW_output/new_data/bifur_traj1_Distances point 207
C 1.49860 0.54471 -0.01284
 C -1.10402 1.14772 0.02851
 C 0.32584 1.36903 0.31435
 C 1.61928 -0.90710 -0.03441
 C -1.84385 -0.05586 0.01926
 F 2.65598 0.94785 -0.16724
 F -1.99467 1.91499 -0.09311
 H 1.20352 -1.27661 -0.95292
 H -1.65727 -0.54859 -0.90714
 H 1.11561 -1.34622 0.83630
 H -1.56953 -0.70269 0.87784
 H 2.59679 -1.21549 0.00444
 H -2.84629 0.12827 0.08696
13
bifur_IRC_Distances_noMW_output/new_data/bifur_traj1_Distances point 208
C 1.49751 0.54457 -0.01321
 C -1.10319 1.14685 0.02818
 C 0.32564 1.36829 0.31200
 C 1.61931 -0.90713 -0.03428
 C -1.84385 -0.05577 0.01935
 F 2.65384 0.94880 -0.16668
 F -1.99254 1.91436 -0.09225
 H 1.20354 -1.27754 -0.95226
 H -1.65763 -0.54936 -0.90658
 H 1.11680 -1.34619 0.83656
 H -1.57038 -0.70175 0.87813
 H 2.59673 -1.21449 0.00431
 H -2.84578 0.12935 0.08673
13
bifur_IRC_Distances_noMW_output/new_data/bifur_traj1_Distances point 209
C 1.49631 0.54441 -0.01362
 C -1.10228 1.14589 0.02781
 C 0.32541 1.36747 0.30941
 C 1.61935 -0.90716 -0.03413
 C -1.84384 -0.05567 0.01945
 F 2.65148 0.94985 -0.16607
 F -1.99020 1.91367 -0.09129
 H 1.20356 -1.27855 -0.95154
 H -1.65803 -0.55020 -0.90596
 H 1.11810 -1.34615 0.83686
 H -1.57132 -0.70072 0.87844
 H 2.59666 -1.21339 0.00416
 H -2.84522 0.13054 0.08648
13
bifur_IRC_Distances_noMW_output/new_data/bifur_traj1_Distances point 210
C 1.49631 0.54441 -0.01362
 C -1.10228 1.14589 0.02781
 C 0.32541 1.36747 0.30941
 C 1.61935 -0.90716 -0.03413
 C -1.84384 -0.05567 0.01945
 F 2.65148 0.94985 -0.16607
 F -1.99020 1.91367 -0.09129
 H 1.20356 -1.27855 -0.95154
 H -1.65803 -0.55020 -0.90596
 H 1.11810 -1.34615 0.83686
 H -1.57132 -0.70072 0.87844
 H 2.59666 -1.21339 0.00416
 H -2.84522 0.13054 0.08648
13
bifur_IRC_Distances_noMW_output/new_data/bifur_traj1_Distances point 211
C 1.49502 0.54425 -0.01406
 C -1.10129 1.14485 0.02742
 C 0.32516 1.36659 0.30659
 C 1.61939 -0.90720 -0.03396
 C -1.84383 -0.05556 0.01955
 F 2.64893 0.95099 -0.16542
 F -1.98766 1.91292 -0.09023
 H 1.20359 -1.27965 -0.95076
 H -1.65847 -0.55111 -0.90530
 H 1.11950 -1.34610 0.83719
 H -1.57233 -0.69960 0.87879
 H 2.59659 -1.21219 0.00400
 H -2.84461 0.13182 0.08620
13
bifur_IRC_Distances_noMW_output/new_data/bifur_traj1_Distances point 212
C 1.49561 0.54432 -0.01386
 C -1.10174 1.14533 0.02760
 C 0.32528 1.36699 0.30789
 C 1.61937 -0.90718 -0.03404
 C -1.84383 -0.05561 0.01950
 F 2.65011 0.95047 -0.16572
 F -1.98883 1.91326 -0.09072
 H 1.20358 -1.27915 -0.95112
 H -1.65827 -0.55069 -0.90560
 H 1.11886 -1.34612 0.83704
 H -1.57187 -0.70012 0.87863
 H 2.59662 -1.21274 0.00408
 H -2.84489 0.13123 0.08633
13
bifur_IRC_Distances_noMW_output/new_data/bifur_traj1_Distances point 213
C 1.49708 0.54451 -0.01335
 C -1.10286 1.14650 0.02805
 C 0.32556 1.36800 0.31107
 C 1.61933 -0.90714 -0.03422
 C -1.84384 -0.05573 0.01938
 F 2.65299 0.94918 -0.16646
 F -1.99170 1.91411 -0.09190
 H 1.20355 -1.27790 -0.95201
 H -1.65777 -0.54966 -0.90636
 H 1.11726 -1.34617 0.83667
 H -1.57072 -0.70138 0.87824
 H 2.59671 -1.21410 0.00426
 H -2.84558 0.12978 0.08664
13
bifur_IRC_Distances_noMW_output/new_data/bifur_traj1_Distances point 214
C 1.49904 0.54477 -0.01268
 C -1.10435 1.14808 0.02865
 C 0.32593 1.36933 0.31530
 C 1.61927 -0.90709 -0.03447
 C -1.84386 -0.05590 0.01922
 F 2.65685 0.94746 -0.16747
 F -1.99554 1.91525 -0.09346
 H 1.20351 -1.27624 -0.95318
 H -1.65712 -0.54828 -0.90737
 H 1.11513 -1.34623 0.83619
 H -1.56918 -0.70307 0.87773
 H 2.59681 -1.21590 0.00450
 H -2.84650 0.12783 0.08705
13
bifur_IRC_Distances_noMW_output/new_data/bifur_traj1_Distances point 215
C 1.50114 0.54503 -0.01198
 C -1.10594 1.14976 0.02929
 C 0.32633 1.37075 0.31977
 C 1.61920 -0.90703 -0.03472
 C -1.84387 -0.05608 0.01905
 F 2.66097 0.94562 -0.16854
 F -1.99963 1.91647 -0.09509
 H 1.20346 -1.27447 -0.95443
 H -1.65643 -0.54682 -0.90845
 H 1.11287 -1.34629 0.83570
 H -1.56754 -0.70487 0.87719
 H 2.59693 -1.21783 0.00475
 H -2.84748 0.12575 0.08746
13
bifur_IRC_Distances_noMW_output/new_data/bifur_traj1_Distances point 216
C 1.50314 0.54529 -0.01131
 C -1.10747 1.15137 0.02992
 C 0.32671 1.37211 0.32403
 C 1.61914 -0.90697 -0.03496
 C -1.84389 -0.05625 0.01888
 F 2.66491 0.94386 -0.16958
 F -2.00355 1.91765 -0.09662
 H 1.20342 -1.27278 -0.95562
 H -1.65577 -0.54542 -0.90949
 H 1.11071 -1.34634 0.83524
 H -1.56598 -0.70660 0.87668
 H 2.59705 -1.21968 0.00499
 H -2.84842 0.12376 0.08785
13
bifur_IRC_Distances_noMW_output/new_data/bifur_traj1_Distances point 217
C 1.50492 0.54551 -0.01072
 C -1.10882 1.15279 0.03047
 C 0.32704 1.37331 0.32778
 C 1.61909 -0.90692 -0.03517
 C -1.84391 -0.05640 0.01873
 F 2.66841 0.94230 -0.17051
 F -2.00702 1.91870 -0.09795
 H 1.20338 -1.27128 -0.95667
 H -1.65518 -0.54419 -0.91042
 H 1.10879 -1.34639 0.83484
 H -1.56459 -0.70812 0.87623
 H 2.59715 -1.22131 0.00520
 H -2.84926 0.12199 0.08818
13
bifur_IRC_Distances_noMW_output/new_data/bifur_traj1_Distances point 218
C 1.50632 0.54569 -0.01027
 C -1.10988 1.15392 0.03091
 C 0.32731 1.37425 0.33072
 C 1.61904 -0.90688 -0.03533
 C -1.84392 -0.05652 0.01861
 F 2.67117 0.94107 -0.17125
 F -2.00975 1.91953 -0.09898
 H 1.20334 -1.27010 -0.95749
 H -1.65473 -0.54322 -0.91114
 H 1.10728 -1.34642 0.83454
 H -1.56349 -0.70932 0.87589
 H 2.59723 -1.22261 0.00536
 H -2.84992 0.12060 0.08844
13
bifur_IRC_Distances_noMW_output/new_data/bifur_traj1_Distances point 219
C 1.50715 0.54579 -0.01000
 C -1.11051 1.15459 0.03117
 C 0.32747 1.37481 0.33245
 C 1.61902 -0.90685 -0.03543
 C -1.84393 -0.05659 0.01854
 F 2.67279 0.94035 -0.17168
 F -2.01137 1.92002 -0.09959
 H 1.20332 -1.26940 -0.95798
 H -1.65446 -0.54264 -0.91158
 H 1.10639 -1.34643 0.83437
 H -1.56285 -0.71003 0.87568
 H 2.59728 -1.22337 0.00545
 H -2.85031 0.11978 0.08859
13
bifur_IRC_Distances_noMW_output/new_data/bifur_traj1_Distances point 220
C 1.50717 0.54579 -0.00999
 C -1.11052 1.15460 0.03117
 C 0.32747 1.37482 0.33249
 C 1.61902 -0.90685 -0.03543
 C -1.84393 -0.05659 0.01854
 F 2.67283 0.94033 -0.17169
 F -2.01141 1.92003 -0.09960
 H 1.20332 -1.26939 -0.95799
 H -1.65445 -0.54263 -0.91159
 H 1.10637 -1.34643 0.83436
 H -1.56283 -0.71005 0.87568
 H 2.59728 -1.22339 0.00546
 H -2.85032 0.11976 0.08859
13
bifur_IRC_Distances_noMW_output/new_data/bifur_traj1_Distances point 221
C 1.50717 0.54579 -0.00999
 C -1.11052 1.15460 0.03117
 C 0.32747 1.37482 0.33249
 C 1.61902 -0.90685 -0.03543
 C -1.84393 -0.05659 0.01854
 F 2.67283 0.94033 -0.17170
 F -2.01141 1.92003 -0.09960
 H 1.20332 -1.26939 -0.95799
 H -1.65445 -0.54263 -0.91159
 H 1.10637 -1.34643 0.83436
 H -1.56283 -0.71005 0.87568
 H 2.59728 -1.22339 0.00546
 H -2.85032 0.11976 0.08859
13
bifur_IRC_Distances_noMW_output/new_data/bifur_traj1_Distances point 222
C 1.50410 0.54541 -0.01099
 C -1.10820 1.15214 0.03022
 C 0.32689 1.37276 0.32606
 C 1.61911 -0.90694 -0.03507
 C -1.84390 -0.05633 0.01880
 F 2.66680 0.94302 -0.17008
 F -2.00542 1.91821 -0.09734
 H 1.20339 -1.27197 -0.95619
 H -1.65545 -0.54475 -0.90999
 H 1.10967 -1.34637 0.83502
 H -1.56523 -0.70742 0.87644
 H 2.59710 -1.22056 0.00510
 H -2.84887 0.12281 0.08803
13
bifur_IRC_Distances_noMW_output/new_data/bifur_traj1_Distances point 223
C 1.50098 0.54501 -0.01203
 C -1.10582 1.14963 0.02925
 C 0.32630 1.37065 0.31944
 C 1.61921 -0.90703 -0.03470
 C -1.84387 -0.05606 0.01906
 F 2.66066 0.94576 -0.16846
 F -1.99932 1.91638 -0.09497
 H 1.20346 -1.27460 -0.95433
 H -1.65648 -0.54693 -0.90837
 H 1.11304 -1.34629 0.83573
 H -1.56767 -0.70474 0.87723
 H 2.59692 -1.21768 0.00473
 H -2.84740 0.12591 0.08743
13
bifur_IRC_Distances_noMW_output/new_data/bifur_traj1_Distances point 224
C 1.49695 0.54450 -0.01340
 C -1.10277 1.14640 0.02801
 C 0.32553 1.36791 0.31080
 C 1.61933 -0.90715 -0.03421
 C -1.84384 -0.05572 0.01939
 F 2.65275 0.94929 -0.16640
 F -1.99145 1.91404 -0.09180
 H 1.20355 -1.27801 -0.95193
 H -1.65782 -0.54975 -0.90629
 H 1.11740 -1.34617 0.83670
 H -1.57081 -0.70127 0.87827
 H 2.59670 -1.21398 0.00424
 H -2.84552 0.12990 0.08662
13
bifur_IRC_Distances_noMW_output/new_data/bifur_traj1_Distances point 225
C 1.49221 0.54388 -0.01504
 C -1.09916 1.14261 0.02657
 C 0.32463 1.36467 0.30046
 C 1.61949 -0.90728 -0.03361
 C -1.84382 -0.05532 0.01978
 F 2.64342 0.95344 -0.16402
 F -1.98217 1.91131 -0.08791
 H 1.20364 -1.28203 -0.94907
 H -1.65941 -0.55309 -0.90386
 H 1.12256 -1.34600 0.83792
 H -1.57453 -0.69718 0.87954
 H 2.59644 -1.20962 0.00365
 H -2.84331 0.13460 0.08558
13
bifur_IRC_Distances_noMW_output/new_data/bifur_traj1_Distances point 226
C 1.48696 0.54320 -0.01692
 C -1.09515 1.13841 0.02500
 C 0.32363 1.36104 0.28880
 C 1.61966 -0.90742 -0.03292
 C -1.84380 -0.05489 0.02019
 F 2.63310 0.95804 -0.16145
 F -1.97186 1.90834 -0.08337
 H 1.20373 -1.28650 -0.94585
 H -1.66121 -0.55682 -0.90118
 H 1.12830 -1.34577 0.83937
 H -1.57864 -0.69263 0.88099
 H 2.59617 -1.20478 0.00298
 H -2.84088 0.13979 0.08435
13
bifur_IRC_Distances_noMW_output/new_data/bifur_traj1_Distances point 227
C 1.48143 0.54246 -0.01895
 C -1.09094 1.13400 0.02338
 C 0.32257 1.35720 0.27628
 C 1.61986 -0.90757 -0.03216
 C -1.84379 -0.05444 0.02061
 F 2.62224 0.96287 -0.15884
 F -1.96100 1.90526 -0.07832
 H 1.20380 -1.29123 -0.94242
 H -1.66314 -0.56078 -0.89837
 H 1.13437 -1.34548 0.84103
 H -1.58296 -0.68783 0.88256
 H 2.59589 -1.19971 0.00226
 H -2.83833 0.14524 0.08295
13
bifur_IRC_Distances_noMW_output/new_data/bifur_traj1_Distances point 228
C 1.47590 0.54172 -0.02105
 C -1.08672 1.12959 0.02179
 C 0.32151 1.35332 0.26350
 C 1.62006 -0.90771 -0.03136
 C -1.84380 -0.05399 0.02101
 F 2.61138 0.96770 -0.15633
 F -1.95011 1.90223 -0.07297
 H 1.20386 -1.29597 -0.93893
 H -1.66511 -0.56478 -0.89559
 H 1.14049 -1.34515 0.84281
 H -1.58729 -0.68300 0.88419
 H 2.59562 -1.19463 0.00151
 H -2.83581 0.15068 0.08143
13
bifur_IRC_Distances_noMW_output/new_data/bifur_traj1_Distances point 229
C 1.47065 0.54100 -0.02312
 C -1.08270 1.12542 0.02033
 C 0.32049 1.34959 0.25111
 C 1.62026 -0.90784 -0.03057
 C -1.84382 -0.05357 0.02137
 F 2.60107 0.97227 -0.15406
 F -1.93973 1.89940 -0.06759
 H 1.20390 -1.30050 -0.93555
 H -1.66701 -0.56861 -0.89296
 H 1.14634 -1.34478 0.84462
 H -1.59140 -0.67840 0.88577
 H 2.59538 -1.18981 0.00079
 H -2.83342 0.15584 0.07988
13
bifur_IRC_Distances_noMW_output/new_data/bifur_traj1_Distances point 230
C 1.46588 0.54034 -0.02507
 C -1.07905 1.12163 0.01903
 C 0.31957 1.34619 0.23965
 C 1.62045 -0.90796 -0.02983
 C -1.84385 -0.05320 0.02169
 F 2.59170 0.97642 -0.15210
 F -1.93030 1.89688 -0.06245
 H 1.20392 -1.30464 -0.93243
 H -1.66877 -0.57213 -0.89059
 H 1.15168 -1.34440 0.84637
 H -1.59512 -0.67420 0.88724
 H 2.59517 -1.18544 0.00013
 H -2.83127 0.16050 0.07836
13
bifur_IRC_Distances_noMW_output/new_data/bifur_traj1_Distances point 231
C 1.46165 0.53975 -0.02684
 C -1.07581 1.11828 0.01791
 C 0.31874 1.34314 0.22931
 C 1.62062 -0.90806 -0.02914
 C -1.84388 -0.05288 0.02196
 F 2.58341 0.98010 -0.15046
 F -1.92192 1.89469 -0.05767
 H 1.20392 -1.30831 -0.92962
 H -1.67036 -0.57528 -0.88850
 H 1.15644 -1.34403 0.84802
 H -1.59842 -0.67046 0.88856
 H 2.59499 -1.18157 -0.00047
 H -2.82938 0.16463 0.07694
13
bifur_IRC_Distances_noMW_output/new_data/bifur_traj1_Distances point 232
C 1.46165 0.53975 -0.02684
 C -1.07581 1.11828 0.01791
 C 0.31874 1.34314 0.22931
 C 1.62062 -0.90806 -0.02914
 C -1.84388 -0.05288 0.02196
 F 2.58341 0.98010 -0.15046
 F -1.92192 1.89469 -0.05767
 H 1.20392 -1.30831 -0.92962
 H -1.67036 -0.57528 -0.88850
 H 1.15644 -1.34403 0.84802
 H -1.59842 -0.67046 0.88856
 H 2.59499 -1.18157 -0.00047
 H -2.82938 0.16463 0.07694
13
bifur_IRC_Distances_noMW_output/new_data/bifur_traj1_Distances point 233
C 1.45449 0.53873 -0.02996
 C -1.07032 1.11263 0.01609
 C 0.31733 1.33793 0.21142
 C 1.62092 -0.90822 -0.02792
 C -1.84395 -0.05234 0.02238
 F 2.56938 0.98630 -0.14788
 F -1.90770 1.89106 -0.04908
 H 1.20389 -1.31457 -0.92474
 H -1.67310 -0.58066 -0.88499
 H 1.16455 -1.34332 0.85099
 H -1.60399 -0.66410 0.89085
 H 2.59470 -1.17502 -0.00149
 H -2.82620 0.17158 0.07434
13
bifur_IRC_Distances_noMW_output/new_data/bifur_traj1_Distances point 234
C 1.45134 0.53828 -0.03139
 C -1.06790 1.11016 0.01532
 C 0.31671 1.33561 0.20339
 C 1.62106 -0.90829 -0.02735
 C -1.84399 -0.05210 0.02255
 F 2.56321 0.98902 -0.14684
 F -1.90143 1.88950 -0.04510
 H 1.20387 -1.31734 -0.92254
 H -1.67433 -0.58305 -0.88345
 H 1.16815 -1.34297 0.85237
 H -1.60643 -0.66129 0.89187
 H 2.59457 -1.17215 -0.00194
 H -2.82482 0.17463 0.07312
13
bifur_IRC_Distances_noMW_output/new_data/bifur_traj1_Distances point 235
C 1.44835 0.53784 -0.03277
 C -1.06561 1.10781 0.01461
 C 0.31611 1.33341 0.19569
 C 1.62119 -0.90835 -0.02681
 C -1.84403 -0.05188 0.02271
 F 2.55737 0.99159 -0.14591
 F -1.89549 1.88804 -0.04121
 H 1.20384 -1.31997 -0.92043
 H -1.67551 -0.58533 -0.88200
 H 1.17156 -1.34263 0.85373
 H -1.60874 -0.65862 0.89284
 H 2.59446 -1.16943 -0.00238
 H -2.82351 0.17751 0.07193
13
bifur_IRC_Distances_noMW_output/new_data/bifur_traj1_Distances point 236
C 1.44545 0.53741 -0.03414
 C -1.06338 1.10553 0.01394
 C 0.31553 1.33125 0.18811
 C 1.62132 -0.90841 -0.02626
 C -1.84407 -0.05167 0.02285
 F 2.55168 0.99409 -0.14506
 F -1.88969 1.88664 -0.03731
 H 1.20380 -1.32254 -0.91835
 H -1.67667 -0.58757 -0.88059
 H 1.17490 -1.34227 0.85509
 H -1.61099 -0.65601 0.89380
 H 2.59436 -1.16678 -0.00280
 H -2.82224 0.18031 0.07072
13
bifur_IRC_Distances_noMW_output/new_data/bifur_traj1_Distances point 237
C 1.44254 0.53698 -0.03554
 C -1.06114 1.10326 0.01328
 C 0.31494 1.32907 0.18044
 C 1.62145 -0.90846 -0.02570
 C -1.84412 -0.05147 0.02299
 F 2.54599 0.99659 -0.14425
 F -1.88388 1.88527 -0.03328
 H 1.20376 -1.32512 -0.91624
 H -1.67784 -0.58982 -0.87918
 H 1.17826 -1.34189 0.85649
 H -1.61323 -0.65339 0.89476
 H 2.59425 -1.16413 -0.00323
 H -2.82098 0.18311 0.06946
13
bifur_IRC_Distances_noMW_output/new_data/bifur_traj1_Distances point 238
C 1.43955 0.53653 -0.03701
 C -1.05884 1.10092 0.01262
 C 0.31433 1.32682 0.17245
 C 1.62159 -0.90852 -0.02511
 C -1.84417 -0.05125 0.02313
 F 2.54014 0.99916 -0.14348
 F -1.87788 1.88387 -0.02902
 H 1.20370 -1.32778 -0.91404
 H -1.67906 -0.59215 -0.87773
 H 1.18173 -1.34148 0.85798
 H -1.61554 -0.65069 0.89575
 H 2.59415 -1.16140 -0.00367
 H -2.81968 0.18598 0.06813
13
bifur_IRC_Distances_noMW_output/new_data/bifur_traj1_Distances point 239
C 1.43639 0.53605 -0.03860
 C -1.05642 1.09846 0.01195
 C 0.31368 1.32443 0.16393
 C 1.62173 -0.90858 -0.02447
 C -1.84423 -0.05104 0.02326
 F 2.53397 1.00186 -0.14272
 F -1.87157 1.88242 -0.02439
 H 1.20364 -1.33059 -0.91168
 H -1.68036 -0.59463 -0.87620
 H 1.18539 -1.34102 0.85959
 H -1.61796 -0.64783 0.89680
 H 2.59405 -1.15854 -0.00413
 H -2.81833 0.18899 0.06668
13
bifur_IRC_Distances_noMW_output/new_data/bifur_traj1_Distances point 240
C 1.43302 0.53553 -0.04033
 C -1.05382 1.09583 0.01126
 C 0.31298 1.32185 0.15469
 C 1.62190 -0.90864 -0.02377
 C -1.84429 -0.05080 0.02340
 F 2.52738 1.00474 -0.14199
 F -1.86479 1.88090 -0.01929
 H 1.20356 -1.33361 -0.90912
 H -1.68177 -0.59729 -0.87456
 H 1.18933 -1.34050 0.86137
 H -1.62055 -0.64476 0.89792
 H 2.59394 -1.15547 -0.00463
 H -2.81689 0.19221 0.06506
13
bifur_IRC_Distances_noMW_output/new_data/bifur_traj1_Distances point 241
C 1.42939 0.53497 -0.04224
 C -1.05102 1.09301 0.01054
 C 0.31222 1.31906 0.14462
 C 1.62207 -0.90869 -0.02300
 C -1.84437 -0.05056 0.02353
 F 2.52030 1.00784 -0.14128
 F -1.85749 1.87931 -0.01362
 H 1.20346 -1.33687 -0.90631
 H -1.68331 -0.60018 -0.87280
 H 1.19359 -1.33992 0.86335
 H -1.62332 -0.64144 0.89913
 H 2.59383 -1.15218 -0.00518
 H -2.81534 0.19566 0.06326
13
bifur_IRC_Distances_noMW_output/new_data/bifur_traj1_Distances point 242
C 1.42551 0.53436 -0.04433
 C -1.04803 1.09001 0.00980
 C 0.31140 1.31605 0.13370
 C 1.62227 -0.90876 -0.02215
 C -1.84446 -0.05030 0.02366
 F 2.51273 1.01114 -0.14060
 F -1.84967 1.87764 -0.00736
 H 1.20334 -1.34037 -0.90325
 H -1.68498 -0.60330 -0.87091
 H 1.19817 -1.33925 0.86552
 H -1.62628 -0.63788 0.90043
 H 2.59371 -1.14866 -0.00577
 H -2.81371 0.19933 0.06126
13
bifur_IRC_Distances_noMW_output/new_data/bifur_traj1_Distances point 243
C 1.42551 0.53436 -0.04433
 C -1.04803 1.09001 0.00980
 C 0.31140 1.31605 0.13370
 C 1.62227 -0.90876 -0.02215
 C -1.84446 -0.05030 0.02366
 F 2.51273 1.01114 -0.14060
 F -1.84967 1.87764 -0.00736
 H 1.20334 -1.34037 -0.90325
 H -1.68498 -0.60330 -0.87091
 H 1.19817 -1.33925 0.86552
 H -1.62628 -0.63788 0.90043
 H 2.59371 -1.14866 -0.00577
 H -2.81371 0.19933 0.06126
13
bifur_IRC_Distances_noMW_output/new_data/bifur_traj1_Distances point 244
C 1.41718 0.53302 -0.04900
 C -1.04161 1.08359 0.00834
 C 0.30960 1.30949 0.10969
 C 1.62269 -0.90887 -0.02024
 C -1.84468 -0.04977 0.02391
 F 2.49650 1.01819 -0.13945
 F -1.83283 1.87422 0.00676
 H 1.20305 -1.34793 -0.89648
 H -1.68862 -0.61008 -0.86681
 H 1.20806 -1.33769 0.87043
 H -1.63261 -0.63019 0.90322
 H 2.59348 -1.14113 -0.00706
 H -2.81024 0.20715 0.05670
13
bifur_IRC_Distances_noMW_output/new_data/bifur_traj1_Distances point 245
C 1.41287 0.53231 -0.05151
 C -1.03828 1.08028 0.00763
 C 0.30865 1.30603 0.09695
 C 1.62292 -0.90892 -0.01922
 C -1.84480 -0.04950 0.02402
 F 2.48811 1.02182 -0.13898
 F -1.82407 1.87253 0.01443
 H 1.20288 -1.35186 -0.89286
 H -1.69055 -0.61363 -0.86466
 H 1.21323 -1.33681 0.87308
 H -1.63587 -0.62619 0.90466
 H 2.59337 -1.13724 -0.00774
 H -2.80847 0.21117 0.05421
13
bifur_IRC_Distances_noMW_output/new_data/bifur_traj1_Distances point 246
C 1.40857 0.53159 -0.05407
 C -1.03496 1.07700 0.00697
 C 0.30768 1.30255 0.08406
 C 1.62316 -0.90897 -0.01817
 C -1.84493 -0.04924 0.02413
 F 2.47977 1.02543 -0.13860
 F -1.81533 1.87091 0.02228
 H 1.20270 -1.35579 -0.88918
 H -1.69249 -0.61720 -0.86248
 H 1.21840 -1.33589 0.87580
 H -1.63911 -0.62218 0.90609
 H 2.59327 -1.13337 -0.00845
 H -2.80672 0.21516 0.05163
13
bifur_IRC_Distances_noMW_output/new_data/bifur_traj1_Distances point 247
C 1.40441 0.53088 -0.05659
 C -1.03175 1.07384 0.00635
 C 0.30672 1.29914 0.07138
 C 1.62339 -0.90901 -0.01714
 C -1.84507 -0.04900 0.02422
 F 2.47170 1.02891 -0.13827
 F -1.80684 1.86941 0.03008
 H 1.20251 -1.35961 -0.88554
 H -1.69439 -0.62069 -0.86034
 H 1.22342 -1.33495 0.87849
 H -1.64224 -0.61828 0.90747
 H 2.59317 -1.12963 -0.00916
 H -2.80504 0.21899 0.04905
13
bifur_IRC_Distances_noMW_output/new_data/bifur_traj1_Distances point 248
C 1.40053 0.53021 -0.05899
 C -1.02875 1.07090 0.00580
 C 0.30581 1.29593 0.05937
 C 1.62360 -0.90904 -0.01615
 C -1.84520 -0.04878 0.02431
 F 2.46418 1.03215 -0.13799
 F -1.79890 1.86806 0.03751
 H 1.20233 -1.36318 -0.88209
 H -1.69619 -0.62397 -0.85831
 H 1.22813 -1.33403 0.88105
 H -1.64516 -0.61464 0.90877
 H 2.59309 -1.12615 -0.00985
 H -2.80348 0.22255 0.04658
13
bifur_IRC_Distances_noMW_output/new_data/bifur_traj1_Distances point 249
C 1.39706 0.52960 -0.06115
 C -1.02606 1.06828 0.00532
 C 0.30499 1.29302 0.04850
 C 1.62380 -0.90907 -0.01527
 C -1.84532 -0.04859 0.02438
 F 2.45747 1.03503 -0.13775
 F -1.79179 1.86689 0.04425
 H 1.20217 -1.36637 -0.87896
 H -1.69780 -0.62691 -0.85645
 H 1.23234 -1.33318 0.88338
 H -1.64776 -0.61137 0.90992
 H 2.59301 -1.12305 -0.01049
 H -2.80211 0.22572 0.04432
13
bifur_IRC_Distances_noMW_output/new_data/bifur_traj1_Distances point 250
C 1.39411 0.52907 -0.06302
 C -1.02378 1.06605 0.00491
 C 0.30427 1.29052 0.03913
 C 1.62397 -0.90909 -0.01451
 C -1.84543 -0.04843 0.02445
 F 2.45176 1.03748 -0.13753
 F -1.78573 1.86594 0.05006
 H 1.20203 -1.36909 -0.87626
 H -1.69918 -0.62943 -0.85484
 H 1.23594 -1.33243 0.88539
 H -1.64998 -0.60859 0.91091
 H 2.59295 -1.12041 -0.01105
 H -2.80095 0.22840 0.04236
13
bifur_IRC_Distances_noMW_output/new_data/bifur_traj1_Distances point 251
C 1.39170 0.52864 -0.06455
 C -1.02191 1.06423 0.00459
 C 0.30368 1.28846 0.03139
 C 1.62411 -0.90910 -0.01388
 C -1.84553 -0.04830 0.02451
 F 2.44710 1.03948 -0.13734
 F -1.78075 1.86518 0.05485
 H 1.20191 -1.37132 -0.87403
 H -1.70031 -0.63150 -0.85351
 H 1.23890 -1.33180 0.88705
 H -1.65180 -0.60630 0.91173
 H 2.59291 -1.11825 -0.01154
 H -2.80000 0.23059 0.04073
13
bifur_IRC_Distances_noMW_output/new_data/bifur_traj1_Distances point 252
C 1.39105 0.52498 0.06484
 C -1.01976 1.06113 0.06965
 C 0.30329 1.28656 0.03396
 C 1.62372 -0.90781 -0.06482
 C -1.84575 -0.04782 0.00965
 F 2.44612 1.03405 0.14116
 F -1.77664 1.86428 0.07088
 H 1.21818 -1.41486 0.77768
 H -1.68430 -0.67631 0.85288
 H 1.22274 -1.28404 -0.97901
 H -1.67132 -0.55839 -0.90881
 H 2.59203 -1.11439 -0.09595
 H -2.79936 0.23263 0.02791
13
bifur_IRC_Distances_noMW_output/new_data/bifur_traj1_Distances point 253
C 1.38950 0.52470 0.06525
 C -1.01853 1.05997 0.06924
 C 0.30298 1.28497 0.03808
 C 1.62380 -0.90782 -0.06492
 C -1.84581 -0.04775 0.01000
 F 2.44308 1.03549 0.13996
 F -1.77345 1.86399 0.06668
 H 1.21824 -1.41569 0.77687
 H -1.68490 -0.67706 0.85272
 H 1.22448 -1.28422 -0.97947
 H -1.67269 -0.55751 -0.90855
 H 2.59201 -1.11304 -0.09528
 H -2.79872 0.23398 0.02943
13
bifur_IRC_Distances_noMW_output/new_data/bifur_traj1_Distances point 254
C 1.38950 0.52470 0.06525
 C -1.01853 1.05997 0.06924
 C 0.30298 1.28497 0.03808
 C 1.62380 -0.90782 -0.06492
 C -1.84581 -0.04775 0.01000
 F 2.44308 1.03549 0.13996
 F -1.77345 1.86399 0.06668
 H 1.21824 -1.41569 0.77687
 H -1.68490 -0.67706 0.85272
 H 1.22448 -1.28422 -0.97947
 H -1.67269 -0.55751 -0.90855
 H 2.59201 -1.11304 -0.09528
 H -2.79872 0.23398 0.02943
13
bifur_IRC_Distances_noMW_output/new_data/bifur_traj1_Distances point 255
C 1.38686 0.52423 0.06593
 C -1.01644 1.05801 0.06855
 C 0.30247 1.28226 0.04514
 C 1.62394 -0.90784 -0.06509
 C -1.84592 -0.04763 0.01059
 F 2.43794 1.03792 0.13789
 F -1.76803 1.86352 0.05953
 H 1.21834 -1.41711 0.77549
 H -1.68591 -0.67833 0.85242
 H 1.22744 -1.28452 -0.98027
 H -1.67501 -0.55603 -0.90810
 H 2.59196 -1.11074 -0.09411
 H -2.79764 0.23628 0.03202
13
bifur_IRC_Distances_noMW_output/new_data/bifur_traj1_Distances point 256
C 1.38550 0.52398 0.06628
 C -1.01537 1.05700 0.06819
 C 0.30220 1.28086 0.04881
 C 1.62402 -0.90785 -0.06517
 C -1.84597 -0.04757 0.01089
 F 2.43529 1.03917 0.13681
 F -1.76524 1.86328 0.05585
 H 1.21839 -1.41784 0.77478
 H -1.68643 -0.67899 0.85226
 H 1.22896 -1.28467 -0.98068
 H -1.67620 -0.55526 -0.90788
 H 2.59194 -1.10956 -0.09350
 H -2.79708 0.23746 0.03336
13
bifur_IRC_Distances_noMW_output/new_data/bifur_traj1_Distances point 257
C 1.38396 0.52371 0.06668
 C -1.01415 1.05586 0.06779
 C 0.30190 1.27927 0.05299
 C 1.62410 -0.90786 -0.06527
 C -1.84604 -0.04750 0.01123
 F 2.43229 1.04059 0.13556
 F -1.76207 1.86301 0.05165
 H 1.21845 -1.41867 0.77397
 H -1.68702 -0.67973 0.85208
 H 1.23069 -1.28484 -0.98115
 H -1.67756 -0.55440 -0.90762
 H 2.59191 -1.10823 -0.09280
 H -2.79646 0.23879 0.03488
13
bifur_IRC_Distances_noMW_output/new_data/bifur_traj1_Distances point 258
C 1.38215 0.52338 0.06715
 C -1.01271 1.05451 0.06732
 C 0.30154 1.27739 0.05796
 C 1.62420 -0.90787 -0.06538
 C -1.84611 -0.04743 0.01163
 F 2.42874 1.04227 0.13405
 F -1.75833 1.86269 0.04670
 H 1.21851 -1.41964 0.77301
 H -1.68772 -0.68061 0.85185
 H 1.23273 -1.28503 -0.98171
 H -1.67917 -0.55338 -0.90732
 H 2.59188 -1.10665 -0.09196
 H -2.79572 0.24037 0.03669
13
bifur_IRC_Distances_noMW_output/new_data/bifur_traj1_Distances point 259
C 1.37997 0.52298 0.06772
 C -1.01099 1.05290 0.06675
 C 0.30111 1.27514 0.06397
 C 1.62432 -0.90789 -0.06551
 C -1.84621 -0.04733 0.01211
 F 2.42450 1.04428 0.13221
 F -1.75384 1.86233 0.04075
 H 1.21860 -1.42081 0.77186
 H -1.68856 -0.68167 0.85156
 H 1.23518 -1.28527 -0.98238
 H -1.68110 -0.55216 -0.90697
 H 2.59185 -1.10476 -0.09093
 H -2.79483 0.24225 0.03886
13
bifur_IRC_Distances_noMW_output/new_data/bifur_traj1_Distances point 260
C 1.37736 0.52250 0.06839
 C -1.00891 1.05097 0.06609
 C 0.30059 1.27243 0.07125
 C 1.62447 -0.90791 -0.06566
 C -1.84632 -0.04722 0.01268
 F 2.41942 1.04669 0.12992
 F -1.74846 1.86190 0.03362
 H 1.21870 -1.42221 0.77048
 H -1.68956 -0.68293 0.85119
 H 1.23811 -1.28554 -0.98319
 H -1.68342 -0.55070 -0.90656
 H 2.59181 -1.10250 -0.08968
 H -2.79378 0.24451 0.04147
13
bifur_IRC_Distances_noMW_output/new_data/bifur_traj1_Distances point 261
C 1.37424 0.52193 0.06917
 C -1.00644 1.04868 0.06530
 C 0.29996 1.26918 0.08004
 C 1.62465 -0.90793 -0.06582
 C -1.84646 -0.04709 0.01335
 F 2.41335 1.04957 0.12708
 F -1.74202 1.86140 0.02512
 H 1.21883 -1.42387 0.76883
 H -1.69076 -0.68444 0.85071
 H 1.24161 -1.28586 -0.98416
 H -1.68619 -0.54897 -0.90609
 H 2.59176 -1.09980 -0.08814
 H -2.79252 0.24720 0.04460
13
bifur_IRC_Distances_noMW_output/new_data/bifur_traj1_Distances point 262
C 1.37056 0.52126 0.07009
 C -1.00352 1.04597 0.06440
 C 0.29921 1.26534 0.09057
 C 1.62486 -0.90795 -0.06601
 C -1.84663 -0.04694 0.01412
 F 2.40619 1.05297 0.12355
 F -1.73441 1.86082 0.01511
 H 1.21899 -1.42584 0.76688
 H -1.69218 -0.68622 0.85010
 H 1.24574 -1.28623 -0.98530
 H -1.68949 -0.54693 -0.90557
 H 2.59171 -1.09662 -0.08626
 H -2.79104 0.25038 0.04832
13
bifur_IRC_Distances_noMW_output/new_data/bifur_traj1_Distances point 263
C 1.36626 0.52046 0.07113
 C -1.00010 1.04281 0.06338
 C 0.29833 1.26083 0.10307
 C 1.62510 -0.90797 -0.06620
 C -1.84683 -0.04676 0.01500
 F 2.39783 1.05696 0.11915
 F -1.72549 1.86016 0.00348
 H 1.21919 -1.42813 0.76461
 H -1.69382 -0.68830 0.84931
 H 1.25056 -1.28666 -0.98663
 H -1.69337 -0.54455 -0.90501
 H 2.59165 -1.09291 -0.08396
 H -2.78932 0.25408 0.05267
13
bifur_IRC_Distances_noMW_output/new_data/bifur_traj1_Distances point 264
C 1.36131 0.51954 0.07227
 C -0.99615 1.03918 0.06228
 C 0.29731 1.25562 0.11771
 C 1.62539 -0.90800 -0.06638
 C -1.84707 -0.04656 0.01596
 F 2.38822 1.06155 0.11370
 F -1.71521 1.85943 -0.00974
 H 1.21944 -1.43075 0.76203
 H -1.69571 -0.69068 0.84828
 H 1.25610 -1.28715 -0.98816
 H -1.69786 -0.54184 -0.90445
 H 2.59159 -1.08865 -0.08117
 H -2.78735 0.25833 0.05766
13
bifur_IRC_Distances_noMW_output/new_data/bifur_traj1_Distances point 265
C 1.36131 0.51954 0.07227
 C -0.99615 1.03918 0.06228
 C 0.29731 1.25562 0.11771
 C 1.62539 -0.90800 -0.06638
 C -1.84707 -0.04656 0.01596
 F 2.38822 1.06155 0.11370
 F -1.71522 1.85943 -0.00974
 H 1.21944 -1.43075 0.76203
 H -1.69571 -0.69068 0.84828
 H 1.25610 -1.28715 -0.98816
 H -1.69786 -0.54184 -0.90445
 H 2.59159 -1.08865 -0.08117
 H -2.78735 0.25833 0.05766
13
bifur_IRC_Distances_noMW_output/new_data/bifur_traj1_Distances point 266
C 1.34954 0.51736 0.07468
 C -0.98677 1.03058 0.06002
 C 0.29485 1.24316 0.15360
 C 1.62608 -0.90807 -0.06662
 C -1.84767 -0.04610 0.01801
 F 2.36544 1.07251 0.09887
 F -1.69074 1.85775 -0.04024
 H 1.22013 -1.43692 0.75604
 H -1.70011 -0.69629 0.84533
 H 1.26918 -1.28831 -0.99169
 H -1.70869 -0.53550 -0.90358
 H 2.59146 -1.07859 -0.07389
 H -2.78269 0.26842 0.06946
13
bifur_IRC_Distances_noMW_output/new_data/bifur_traj1_Distances point 267
C 1.34286 0.51611 0.07582
 C -0.98143 1.02572 0.05900
 C 0.29343 1.23604 0.17466
 C 1.62648 -0.90812 -0.06661
 C -1.84803 -0.04583 0.01901
 F 2.35252 1.07877 0.08914
 F -1.67679 1.85682 -0.05685
 H 1.22059 -1.44038 0.75277
 H -1.70256 -0.69943 0.84330
 H 1.27656 -1.28898 -0.99362
 H -1.71496 -0.53196 -0.90342
 H 2.59140 -1.07291 -0.06930
 H -2.78006 0.27414 0.07608
13
bifur_IRC_Distances_noMW_output/new_data/bifur_traj1_Distances point 268
C 1.33576 0.51479 0.07684
 C -0.97574 1.02055 0.05814
 C 0.29191 1.22844 0.19755
 C 1.62691 -0.90816 -0.06649
 C -1.84841 -0.04555 0.01993
 F 2.33881 1.08546 0.07775
 F -1.66195 1.85586 -0.07385
 H 1.22114 -1.44402 0.74940
 H -1.70511 -0.70273 0.84086
 H 1.28435 -1.28970 -0.99559
 H -1.72171 -0.52826 -0.90354
 H 2.59133 -1.06690 -0.06404
 H -2.77728 0.28022 0.08303
13
bifur_IRC_Distances_noMW_output/new_data/bifur_traj1_Distances point 269
C 1.32833 0.51340 0.07768
 C -0.96978 1.01517 0.05750
 C 0.29032 1.22047 0.22200
 C 1.62735 -0.90821 -0.06624
 C -1.84883 -0.04526 0.02074
 F 2.32449 1.09247 0.06470
 F -1.64641 1.85486 -0.09089
 H 1.22177 -1.44778 0.74600
 H -1.70773 -0.70613 0.83801
 H 1.29245 -1.29048 -0.99756
 H -1.72886 -0.52446 -0.90398
 H 2.59128 -1.06063 -0.05815
 H -2.77437 0.28658 0.09020
13
bifur_IRC_Distances_noMW_output/new_data/bifur_traj1_Distances point 270
C 1.32069 0.51197 0.07831
 C -0.96364 1.00965 0.05710
 C 0.28869 1.21226 0.24765
 C 1.62782 -0.90826 -0.06586
 C -1.84927 -0.04497 0.02141
 F 2.30979 1.09969 0.05013
 F -1.63042 1.85386 -0.10764
 H 1.22249 -1.45159 0.74261
 H -1.71037 -0.70957 0.83475
 H 1.30071 -1.29131 -0.99948
 H -1.73632 -0.52062 -0.90477
 H 2.59123 -1.05422 -0.05167
 H -2.77139 0.29310 0.09747
13
bifur_IRC_Distances_noMW_output/new_data/bifur_traj1_Distances point 271
C 1.31298 0.51052 0.07871
 C -0.95743 1.00410 0.05693
 C 0.28705 1.20397 0.27404
 C 1.62829 -0.90831 -0.06535
 C -1.84973 -0.04467 0.02193
 F 2.29494 1.10698 0.03432
 F -1.61424 1.85287 -0.12383
 H 1.22328 -1.45538 0.73928
 H -1.71299 -0.71301 0.83115
 H 1.30901 -1.29216 -1.00130
 H -1.74397 -0.51684 -0.90588
 H 2.59119 -1.04776 -0.04472
 H -2.76838 0.29970 0.10474
13
bifur_IRC_Distances_noMW_output/new_data/bifur_traj1_Distances point 272
C 1.30532 0.50907 0.07889
 C -0.95125 0.99861 0.05699
 C 0.28543 1.19574 0.30063
 C 1.62876 -0.90836 -0.06475
 C -1.85020 -0.04439 0.02231
 F 2.28021 1.11420 0.01769
 F -1.59816 1.85191 -0.13924
 H 1.22411 -1.45909 0.73603
 H -1.71554 -0.71637 0.82728
 H 1.31720 -1.29304 -1.00298
 H -1.75165 -0.51317 -0.90725
 H 2.59116 -1.04136 -0.03746
 H -2.76540 0.30624 0.11188
13
bifur_IRC_Distances_noMW_output/new_data/bifur_traj1_Distances point 273
C 1.29785 0.50765 0.07888
 C -0.94521 0.99327 0.05721
 C 0.28388 1.18773 0.32690
 C 1.62923 -0.90840 -0.06408
 C -1.85066 -0.04412 0.02258
 F 2.26584 1.12121 0.00071
 F -1.58246 1.85100 -0.15373
 H 1.22497 -1.46265 0.73288
 H -1.71801 -0.71962 0.82325
 H 1.32515 -1.29391 -1.00451
 H -1.75923 -0.50968 -0.90880
 H 2.59115 -1.03513 -0.03008
 H -2.76248 0.31263 0.11880
13
bifur_IRC_Distances_noMW_output/new_data/bifur_traj1_Distances point 274
C 1.29063 0.50628 0.07872
 C -0.93937 0.98815 0.05756
 C 0.28239 1.18003 0.35247
 C 1.62968 -0.90844 -0.06337
 C -1.85112 -0.04386 0.02275
 F 2.25197 1.12794 -0.01625
 F -1.56729 1.85017 -0.16728
 H 1.22583 -1.46605 0.72984
 H -1.72036 -0.72273 0.81914
 H 1.33279 -1.29477 -1.00587
 H -1.76662 -0.50639 -0.91045
 H 2.59116 -1.02911 -0.02271
 H -2.75967 0.31878 0.12545
13
bifur_IRC_Distances_noMW_output/new_data/bifur_traj1_Distances point 275
C 1.28367 0.50493 0.07844
 C -0.93372 0.98324 0.05799
 C 0.28098 1.17264 0.37729
 C 1.63012 -0.90846 -0.06265
 C -1.85158 -0.04363 0.02285
 F 2.23858 1.13437 -0.03302
 F -1.55263 1.84940 -0.17999
 H 1.22668 -1.46928 0.72689
 H -1.72262 -0.72571 0.81499
 H 1.34014 -1.29561 -1.00708
 H -1.77382 -0.50330 -0.91215
 H 2.59118 -1.02331 -0.01542
 H -2.75697 0.32471 0.13186
13
bifur_IRC_Distances_noMW_output/new_data/bifur_traj1_Distances point 276
C 1.28367 0.50493 0.07844
 C -0.93372 0.98324 0.05799
 C 0.28098 1.17264 0.37729
 C 1.63012 -0.90846 -0.06265
 C -1.85158 -0.04363 0.02285
 F 2.23858 1.13437 -0.03302
 F -1.55264 1.84940 -0.17999
 H 1.22668 -1.46928 0.72689
 H -1.72262 -0.72571 0.81499
 H 1.34014 -1.29561 -1.00708
 H -1.77382 -0.50330 -0.91215
 H 2.59118 -1.02331 -0.01542
 H -2.75697 0.32471 0.13186
13
bifur_IRC_Distances_noMW_output/new_data/bifur_traj1_Distances point 277
C 1.27021 0.50231 0.07760
 C -0.92277 0.97385 0.05901
 C 0.27832 1.15849 0.42541
 C 1.63097 -0.90850 -0.06116
 C -1.85249 -0.04322 0.02290
 F 2.21269 1.14660 -0.06620
 F -1.52428 1.84805 -0.20378
 H 1.22838 -1.47542 0.72108
 H -1.72698 -0.73145 0.80658
 H 1.35430 -1.29724 -1.00914
 H -1.78788 -0.49754 -0.91562
 H 2.59126 -1.01209 -0.00093
 H -2.75173 0.33616 0.14423
13
bifur_IRC_Distances_noMW_output/new_data/bifur_traj1_Distances point 278
C 1.26354 0.50099 0.07707
 C -0.91734 0.96925 0.05955
 C 0.27703 1.15156 0.44920
 C 1.63140 -0.90851 -0.06039
 C -1.85296 -0.04303 0.02288
 F 2.19988 1.15254 -0.08280
 F -1.51022 1.84745 -0.21524
 H 1.22923 -1.47841 0.71815
 H -1.72914 -0.73428 0.80225
 H 1.36129 -1.29804 -1.01003
 H -1.79490 -0.49480 -0.91738
 H 2.59132 -1.00652 0.00638
 H -2.74915 0.34182 0.15035
13
bifur_IRC_Distances_noMW_output/new_data/bifur_traj1_Distances point 279
C 1.25689 0.49966 0.07648
 C -0.91191 0.96469 0.06011
 C 0.27578 1.14470 0.47283
 C 1.63183 -0.90850 -0.05963
 C -1.85343 -0.04286 0.02284
 F 2.18708 1.15839 -0.09941
 F -1.49619 1.84689 -0.22649
 H 1.23009 -1.48136 0.71518
 H -1.73129 -0.73711 0.79786
 H 1.36826 -1.29884 -1.01084
 H -1.80195 -0.49214 -0.91914
 H 2.59140 -1.00096 0.01373
 H -2.74657 0.34745 0.15647
13
bifur_IRC_Distances_noMW_output/new_data/bifur_traj1_Distances point 280
C 1.25030 0.49832 0.07584
 C -0.90652 0.96021 0.06067
 C 0.27455 1.13796 0.49611
 C 1.63226 -0.90849 -0.05886
 C -1.85391 -0.04270 0.02279
 F 2.17439 1.16409 -0.11583
 F -1.48226 1.84639 -0.23749
 H 1.23095 -1.48427 0.71220
 H -1.73344 -0.73992 0.79345
 H 1.37516 -1.29963 -1.01158
 H -1.80897 -0.48957 -0.92088
 H 2.59150 -0.99543 0.02105
 H -2.74401 0.35303 0.16253
13
bifur_IRC_Distances_noMW_output/new_data/bifur_traj1_Distances point 281
C 1.24381 0.49699 0.07517
 C -0.90120 0.95584 0.06120
 C 0.27337 1.13139 0.51887
 C 1.63268 -0.90847 -0.05811
 C -1.85440 -0.04256 0.02273
 F 2.16189 1.16963 -0.13192
 F -1.46854 1.84595 -0.24819
 H 1.23179 -1.48710 0.70923
 H -1.73556 -0.74270 0.78907
 H 1.38196 -1.30039 -1.01224
 H -1.81592 -0.48711 -0.92257
 H 2.59161 -0.98998 0.02827
 H -2.74149 0.35851 0.16850
13
bifur_IRC_Distances_noMW_output/new_data/bifur_traj1_Distances point 282
C 1.23742 0.49567 0.07446
 C -0.89596 0.95156 0.06171
 C 0.27223 1.12499 0.54106
 C 1.63310 -0.90845 -0.05737
 C -1.85488 -0.04244 0.02266
 F 2.14957 1.17499 -0.14765
 F -1.45501 1.84556 -0.25859
 H 1.23261 -1.48987 0.70628
 H -1.73767 -0.74545 0.78474
 H 1.38865 -1.30113 -1.01285
 H -1.82279 -0.48475 -0.92422
 H 2.59173 -0.98459 0.03537
 H -2.73902 0.36391 0.17438
13
bifur_IRC_Distances_noMW_output/new_data/bifur_traj1_Distances point 283
C 1.23109 0.49434 0.07373
 C -0.89076 0.94737 0.06219
 C 0.27112 1.11871 0.56280
 C 1.63352 -0.90841 -0.05665
 C -1.85537 -0.04233 0.02260
 F 2.13737 1.18021 -0.16306
 F -1.44161 1.84523 -0.26876
 H 1.23343 -1.49260 0.70335
 H -1.73976 -0.74818 0.78046
 H 1.39528 -1.30185 -1.01340
 H -1.82961 -0.48248 -0.92582
 H 2.59187 -0.97925 0.04239
 H -2.73656 0.36924 0.18019
13
bifur_IRC_Distances_noMW_output/new_data/bifur_traj1_Distances point 284
C 1.22478 0.49300 0.07298
 C -0.88557 0.94322 0.06264
 C 0.27004 1.11252 0.58418
 C 1.63394 -0.90837 -0.05594
 C -1.85587 -0.04223 0.02254
 F 2.12522 1.18531 -0.17823
 F -1.42825 1.84494 -0.27877
 H 1.23424 -1.49530 0.70042
 H -1.74186 -0.75092 0.77620
 H 1.40187 -1.30255 -1.01392
 H -1.83644 -0.48027 -0.92740
 H 2.59203 -0.97391 0.04935
 H -2.73412 0.37455 0.18596
13
bifur_IRC_Distances_noMW_output/new_data/bifur_traj1_Distances point 285
C 1.21848 0.49165 0.07220
 C -0.88039 0.93912 0.06306
 C 0.26897 1.10641 0.60525
 C 1.63436 -0.90832 -0.05524
 C -1.85637 -0.04215 0.02248
 F 2.11307 1.19032 -0.19319
 F -1.41490 1.84471 -0.28865
 H 1.23504 -1.49799 0.69750
 H -1.74397 -0.75368 0.77198
 H 1.40847 -1.30323 -1.01441
 H -1.84327 -0.47812 -0.92895
 H 2.59220 -0.96856 0.05627
 H -2.73168 0.37984 0.19171
13
bifur_IRC_Distances_noMW_output/new_data/bifur_traj1_Distances point 286
C 1.21219 0.49028 0.07140
 C -0.87521 0.93506 0.06345
 C 0.26793 1.10038 0.62597
 C 1.63479 -0.90826 -0.05456
 C -1.85688 -0.04208 0.02243
 F 2.10095 1.19523 -0.20790
 F -1.40157 1.84452 -0.29838
 H 1.23583 -1.50066 0.69459
 H -1.74610 -0.75645 0.76781
 H 1.41505 -1.30389 -1.01487
 H -1.85012 -0.47604 -0.93048
 H 2.59238 -0.96322 0.06312
 H -2.72925 0.38512 0.19743
13
bifur_IRC_Distances_noMW_output/new_data/bifur_traj1_Distances point 287
C 1.21219 0.49028 0.07140
 C -0.87521 0.93506 0.06345
 C 0.26793 1.10038 0.62597
 C 1.63479 -0.90826 -0.05456
 C -1.85688 -0.04208 0.02243
 F 2.10095 1.19523 -0.20790
 F -1.40157 1.84452 -0.29838
 H 1.23583 -1.50066 0.69459
 H -1.74610 -0.75645 0.76781
 H 1.41505 -1.30389 -1.01487
 H -1.85012 -0.47604 -0.93048
 H 2.59238 -0.96322 0.06312
 H -2.72925 0.38512 0.19743
13
bifur_IRC_Distances_noMW_output/new_data/bifur_traj1_Distances point 288
C 1.19988 0.48756 0.06979
 C -0.86505 0.92722 0.06410
 C 0.26596 1.08876 0.66558
 C 1.63562 -0.90812 -0.05324
 C -1.85790 -0.04199 0.02234
 F 2.07721 1.20458 -0.23601
 F -1.37545 1.84429 -0.31708
 H 1.23736 -1.50585 0.68898
 H -1.75029 -0.76193 0.75979
 H 1.42794 -1.30513 -1.01575
 H -1.86357 -0.47213 -0.93342
 H 2.59279 -0.95270 0.07637
 H -2.72449 0.39543 0.20855
13
bifur_IRC_Distances_noMW_output/new_data/bifur_traj1_Distances point 289
C 1.19403 0.48624 0.06900
 C -0.86021 0.92354 0.06437
 C 0.26504 1.08333 0.68396
 C 1.63602 -0.90805 -0.05263
 C -1.85840 -0.04197 0.02231
 F 2.06592 1.20890 -0.24905
 F -1.36301 1.84425 -0.32580
 H 1.23808 -1.50831 0.68635
 H -1.75231 -0.76457 0.75607
 H 1.43407 -1.30568 -1.01616
 H -1.86999 -0.47034 -0.93480
 H 2.59300 -0.94768 0.08259
 H -2.72223 0.40033 0.21380
13
bifur_IRC_Distances_noMW_output/new_data/bifur_traj1_Distances point 290
C 1.18848 0.48498 0.06824
 C -0.85563 0.92009 0.06459
 C 0.26419 1.07824 0.70108
 C 1.63640 -0.90797 -0.05207
 C -1.85888 -0.04196 0.02229
 F 2.05522 1.21292 -0.26119
 F -1.35123 1.84425 -0.33395
 H 1.23875 -1.51063 0.68390
 H -1.75423 -0.76708 0.75261
 H 1.43988 -1.30619 -1.01655
 H -1.87609 -0.46869 -0.93611
 H 2.59322 -0.94291 0.08842
 H -2.72008 0.40496 0.21874
13
bifur_IRC_Distances_noMW_output/new_data/bifur_traj1_Distances point 291
C 1.18332 0.48380 0.06753
 C -0.85136 0.91689 0.06477
 C 0.26340 1.07355 0.71677
 C 1.63675 -0.90789 -0.05155
 C -1.85933 -0.04196 0.02227
 F 2.04526 1.21660 -0.27230
 F -1.34026 1.84429 -0.34145
 H 1.23936 -1.51279 0.68165
 H -1.75603 -0.76944 0.74945
 H 1.44529 -1.30665 -1.01692
 H -1.88177 -0.46719 -0.93731
 H 2.59343 -0.93847 0.09379
 H -2.71808 0.40926 0.22331
13
bifur_IRC_Distances_noMW_output/new_data/bifur_traj1_Distances point 292
C 1.17861 0.48271 0.06687
 C -0.84746 0.91400 0.06491
 C 0.26270 1.06930 0.73087
 C 1.63707 -0.90781 -0.05108
 C -1.85974 -0.04197 0.02226
 F 2.03618 1.21991 -0.28230
 F -1.33025 1.84435 -0.34822
 H 1.23992 -1.51476 0.67964
 H -1.75768 -0.77161 0.74661
 H 1.45023 -1.30706 -1.01727
 H -1.88696 -0.46585 -0.93841
 H 2.59363 -0.93440 0.09866
 H -2.71626 0.41319 0.22746
13
bifur_IRC_Distances_noMW_output/new_data/bifur_traj1_Distances point 293
C 1.17442 0.48173 0.06628
 C -0.84398 0.91145 0.06503
 C 0.26208 1.06556 0.74324
 C 1.63736 -0.90774 -0.05068
 C -1.86011 -0.04198 0.02226
 F 2.02809 1.22281 -0.29107
 F -1.32133 1.84443 -0.35417
 H 1.24042 -1.51651 0.67787
 H -1.75916 -0.77355 0.74414
 H 1.45463 -1.30740 -1.01758
 H -1.89159 -0.46468 -0.93939
 H 2.59381 -0.93077 0.10295
 H -2.71464 0.41668 0.23114
13
bifur_IRC_Distances_noMW_output/new_data/bifur_traj1_Distances point 294
C 1.17081 0.48088 0.06577
 C -0.84100 0.90926 0.06511
 C 0.26156 1.06236 0.75376
 C 1.63761 -0.90768 -0.05033
 C -1.86043 -0.04200 0.02226
 F 2.02114 1.22527 -0.29852
 F -1.31366 1.84451 -0.35925
 H 1.24084 -1.51801 0.67637
 H -1.76044 -0.77523 0.74204
 H 1.45841 -1.30769 -1.01786
 H -1.89558 -0.46370 -0.94024
 H 2.59398 -0.92765 0.10662
 H -2.71324 0.41967 0.23428
13
bifur_IRC_Distances_noMW_output/new_data/bifur_traj1_Distances point 295
C 1.16784 0.48017 0.06534
 C -0.83854 0.90747 0.06517
 C 0.26113 1.05974 0.76233
 C 1.63782 -0.90762 -0.05004
 C -1.86070 -0.04201 0.02226
 F 2.01541 1.22728 -0.30460
 F -1.30735 1.84459 -0.36340
 H 1.24118 -1.51924 0.67516
 H -1.76149 -0.77662 0.74034
 H 1.46153 -1.30793 -1.01809
 H -1.89886 -0.46290 -0.94094
 H 2.59412 -0.92507 0.10962
 H -2.71209 0.42214 0.23686
13
bifur_IRC_Distances_noMW_output/new_data/bifur_traj1_Distances point 296
C 1.16551 0.47962 0.06501
 C -0.83660 0.90607 0.06522
 C 0.26079 1.05769 0.76900
 C 1.63798 -0.90758 -0.04982
 C -1.86091 -0.04203 0.02226
 F 2.01092 1.22884 -0.30933
 F -1.30239 1.84467 -0.36663
 H 1.24145 -1.52021 0.67421
 H -1.76232 -0.77771 0.73901
 H 1.46397 -1.30810 -1.01828
 H -1.90144 -0.46228 -0.94148
 H 2.59423 -0.92305 0.11196
 H -2.71119 0.42408 0.23888
13
bifur_IRC_Distances_noMW_output/new_data/bifur_traj1_Distances point 297
C 1.16377 0.47920 0.06476
 C -0.83515 0.90502 0.06525
 C 0.26054 1.05617 0.77397
 C 1.63810 -0.90754 -0.04966
 C -1.86106 -0.04204 0.02226
 F 2.00754 1.23000 -0.31285
 F -1.29867 1.84472 -0.36905
 H 1.24165 -1.52094 0.67351
 H -1.76294 -0.77853 0.73803
 H 1.46580 -1.30824 -1.01842
 H -1.90338 -0.46182 -0.94189
 H 2.59431 -0.92153 0.11371
 H -2.71051 0.42553 0.24039
13
bifur_IRC_Distances_noMW_output/new_data/bifur_traj1_Distances point 298
C 1.16377 0.47920 0.06476
 C -0.83515 0.90502 0.06525
 C 0.26054 1.05617 0.77397
 C 1.63810 -0.90754 -0.04966
 C -1.86106 -0.04204 0.02226
 F 2.00754 1.23000 -0.31285
 F -1.29867 1.84472 -0.36905
 H 1.24165 -1.52094 0.67351
 H -1.76294 -0.77853 0.73803
 H 1.46580 -1.30824 -1.01842
 H -1.90338 -0.46182 -0.94189
 H 2.59431 -0.92153 0.11371
 H -2.71051 0.42553 0.24039
13
bifur_IRC_Distances_noMW_output/new_data/bifur_traj1_Distances point 299
C 1.16155 0.47867 0.06444
 C -0.83332 0.90370 0.06528
 C 0.26023 1.05424 0.78023
 C 1.63825 -0.90750 -0.04945
 C -1.86127 -0.04206 0.02226
 F 2.00328 1.23146 -0.31728
 F -1.29396 1.84480 -0.37209
 H 1.24190 -1.52186 0.67263
 H -1.76373 -0.77958 0.73680
 H 1.46813 -1.30840 -1.01860
 H -1.90583 -0.46124 -0.94242
 H 2.59442 -0.91961 0.11591
 H -2.70965 0.42737 0.24229
13
bifur_IRC_Distances_noMW_output/new_data/bifur_traj1_Distances point 300
C 1.16081 0.47849 0.06433
 C -0.83270 0.90326 0.06529
 C 0.26012 1.05359 0.78230
 C 1.63830 -0.90749 -0.04938
 C -1.86133 -0.04206 0.02226
 F 2.00185 1.23195 -0.31875
 F -1.29238 1.84483 -0.37310
 H 1.24198 -1.52217 0.67234
 H -1.76400 -0.77993 0.73639
 H 1.46890 -1.30845 -1.01867
 H -1.90665 -0.46105 -0.94259
 H 2.59446 -0.91896 0.11665
 H -2.70937 0.42798 0.24293
13
bifur_IRC_Distances_noMW_output/new_data/bifur_traj1_Distances point 301
C 1.15530 0.47277 -0.14363
 C -0.83541 0.89912 -0.07469
 C 0.22195 1.00925 -0.85061
 C 1.64000 -0.90558 0.02149
 C -1.86036 -0.04088 0.06665
 F 2.01175 1.24525 0.16029
 F -1.27446 1.86382 0.33449
 H 1.21134 -1.55775 -0.64677
 H -1.79560 -0.81629 -0.61036
 H 1.51704 -1.25398 1.01775
 H -1.86088 -0.40743 1.05377
 H 2.58737 -0.92657 -0.18863
 H -2.71804 0.41828 -0.13975
13
bifur_IRC_Distances_noMW_output/new_data/bifur_traj1_Distances point 302
C 1.15458 0.47256 -0.14372
 C -0.83483 0.89866 -0.07492
 C 0.22169 1.00827 -0.85289
 C 1.64005 -0.90555 0.02157
 C -1.86042 -0.04088 0.06681
 F 2.01045 1.24585 0.16121
 F -1.27288 1.86400 0.33492
 H 1.21139 -1.55822 -0.64609
 H -1.79588 -0.81680 -0.60956
 H 1.51788 -1.25372 1.01804
 H -1.86159 -0.40693 1.05423
 H 2.58736 -0.92603 -0.18928
 H -2.71780 0.41878 -0.14032
13
bifur_IRC_Distances_noMW_output/new_data/bifur_traj1_Distances point 303
C 1.15371 0.47232 -0.14382
 C -0.83413 0.89812 -0.07519
 C 0.22137 1.00708 -0.85564
 C 1.64011 -0.90552 0.02167
 C -1.86049 -0.04087 0.06699
 F 2.00887 1.24658 0.16232
 F -1.27097 1.86421 0.33544
 H 1.21146 -1.55879 -0.64528
 H -1.79621 -0.81741 -0.60859
 H 1.51889 -1.25339 1.01840
 H -1.86243 -0.40632 1.05479
 H 2.58735 -0.92538 -0.19007
 H -2.71752 0.41938 -0.14102
13
bifur_IRC_Distances_noMW_output/new_data/bifur_traj1_Distances point 304
C 1.15259 0.47200 -0.14395
 C -0.83322 0.89742 -0.07553
 C 0.22096 1.00556 -0.85915
 C 1.64019 -0.90548 0.02180
 C -1.86058 -0.04087 0.06723
 F 2.00685 1.24751 0.16374
 F -1.26852 1.86448 0.33610
 H 1.21154 -1.55952 -0.64424
 H -1.79665 -0.81820 -0.60734
 H 1.52018 -1.25298 1.01885
 H -1.86352 -0.40554 1.05550
 H 2.58734 -0.92455 -0.19109
 H -2.71715 0.42016 -0.14192
13
bifur_IRC_Distances_noMW_output/new_data/bifur_traj1_Distances point 305
C 1.15114 0.47159 -0.14412
 C -0.83205 0.89651 -0.07598
 C 0.22044 1.00358 -0.86370
 C 1.64030 -0.90543 0.02197
 C -1.86071 -0.04086 0.06754
 F 2.00422 1.24873 0.16557
 F -1.26534 1.86484 0.33695
 H 1.21164 -1.56047 -0.64289
 H -1.79721 -0.81923 -0.60573
 H 1.52186 -1.25243 1.01945
 H -1.86494 -0.40453 1.05643
 H 2.58733 -0.92347 -0.19240
 H -2.71668 0.42117 -0.14308
13
bifur_IRC_Distances_noMW_output/new_data/bifur_traj1_Distances point 306
C 1.14926 0.47106 -0.14433
 C -0.83054 0.89534 -0.07655
 C 0.21976 1.00102 -0.86953
 C 1.64044 -0.90536 0.02218
 C -1.86086 -0.04085 0.06794
 F 2.00083 1.25028 0.16791
 F -1.26123 1.86531 0.33803
 H 1.21178 -1.56169 -0.64115
 H -1.79794 -0.82056 -0.60367
 H 1.52403 -1.25173 1.02021
 H -1.86677 -0.40323 1.05762
 H 2.58731 -0.92207 -0.19409
 H -2.71607 0.42247 -0.14458
13
bifur_IRC_Distances_noMW_output/new_data/bifur_traj1_Distances point 307
C 1.14687 0.47038 -0.14460
 C -0.82861 0.89386 -0.07728
 C 0.21889 0.99776 -0.87692
 C 1.64061 -0.90527 0.02246
 C -1.86106 -0.04084 0.06845
 F 1.99651 1.25227 0.17087
 F -1.25600 1.86592 0.33939
 H 1.21196 -1.56324 -0.63894
 H -1.79886 -0.82225 -0.60104
 H 1.52680 -1.25083 1.02119
 H -1.86910 -0.40158 1.05914
 H 2.58729 -0.92029 -0.19624
 H -2.71530 0.42412 -0.14649
13
bifur_IRC_Distances_noMW_output/new_data/bifur_traj1_Distances point 308
C 1.14385 0.46952 -0.14494
 C -0.82618 0.89199 -0.07818
 C 0.21780 0.99364 -0.88617
 C 1.64083 -0.90516 0.02280
 C -1.86132 -0.04082 0.06909
 F 1.99106 1.25476 0.17455
 F -1.24939 1.86669 0.34109
 H 1.21217 -1.56519 -0.63617
 H -1.80004 -0.82439 -0.59774
 H 1.53029 -1.24969 1.02243
 H -1.87204 -0.39950 1.06107
 H 2.58726 -0.91805 -0.19894
 H -2.71432 0.42620 -0.14889
13
bifur_IRC_Distances_noMW_output/new_data/bifur_traj1_Distances point 309
C 1.14385 0.46952 -0.14494
 C -0.82618 0.89199 -0.07818
 C 0.21780 0.99364 -0.88617
 C 1.64083 -0.90516 0.02280
 C -1.86132 -0.04082 0.06909
 F 1.99106 1.25476 0.17455
 F -1.24939 1.86669 0.34108
 H 1.21217 -1.56519 -0.63617
 H -1.80004 -0.82439 -0.59774
 H 1.53029 -1.24969 1.02243
 H -1.87204 -0.39950 1.06107
 H 2.58726 -0.91805 -0.19894
 H -2.71432 0.42620 -0.14889
13
bifur_IRC_Distances_noMW_output/new_data/bifur_traj1_Distances point 310
C 1.13557 0.46714 -0.14582
 C -0.81948 0.88689 -0.08061
 C 0.21482 0.98231 -0.91111
 C 1.64144 -0.90484 0.02377
 C -1.86202 -0.04080 0.07084
 F 1.97608 1.26156 0.18439
 F -1.23123 1.86892 0.34556
 H 1.21276 -1.57053 -0.62865
 H -1.80327 -0.83025 -0.58878
 H 1.53989 -1.24652 1.02583
 H -1.88013 -0.39383 1.06636
 H 2.58721 -0.91190 -0.20631
 H -2.71163 0.43187 -0.15547
13
bifur_IRC_Distances_noMW_output/new_data/bifur_traj1_Distances point 311
C 1.13024 0.46559 -0.14636
 C -0.81518 0.88365 -0.08214
 C 0.21291 0.97502 -0.92679
 C 1.64183 -0.90463 0.02439
 C -1.86247 -0.04080 0.07196
 F 1.96646 1.26588 0.19051
 F -1.21955 1.87041 0.34830
 H 1.21314 -1.57394 -0.62387
 H -1.80536 -0.83401 -0.58311
 H 1.54606 -1.24446 1.02803
 H -1.88534 -0.39022 1.06976
 H 2.58718 -0.90797 -0.21100
 H -2.70991 0.43548 -0.15967
13
bifur_IRC_Distances_noMW_output/new_data/bifur_traj1_Distances point 312
C 1.12422 0.46383 -0.14696
 C -0.81031 0.88001 -0.08383
 C 0.21075 0.96677 -0.94420
 C 1.64227 -0.90439 0.02510
 C -1.86299 -0.04080 0.07321
 F 1.95558 1.27073 0.19723
 F -1.20635 1.87215 0.35128
 H 1.21355 -1.57778 -0.61853
 H -1.80773 -0.83827 -0.57677
 H 1.55305 -1.24210 1.03052
 H -1.89123 -0.38617 1.07363
 H 2.58715 -0.90353 -0.21627
 H -2.70796 0.43955 -0.16441
13
bifur_IRC_Distances_noMW_output/new_data/bifur_traj1_Distances point 313
C 1.11762 0.46189 -0.14758
 C -0.80497 0.87604 -0.08564
 C 0.20839 0.95771 -0.96291
 C 1.64276 -0.90411 0.02588
 C -1.86356 -0.04081 0.07458
 F 1.94366 1.27601 0.20437
 F -1.19188 1.87413 0.35439
 H 1.21400 -1.58196 -0.61275
 H -1.81034 -0.84294 -0.56991
 H 1.56071 -1.23948 1.03327
 H -1.89769 -0.38176 1.07787
 H 2.58714 -0.89868 -0.22199
 H -2.70583 0.44397 -0.16959
13
bifur_IRC_Distances_noMW_output/new_data/bifur_traj1_Distances point 314
C 1.11054 0.45979 -0.14821
 C -0.79925 0.87184 -0.08753
 C 0.20588 0.94800 -0.98252
 C 1.64328 -0.90381 0.02672
 C -1.86418 -0.04084 0.07605
 F 1.93090 1.28160 0.21176
 F -1.17636 1.87634 0.35755
 H 1.21446 -1.58643 -0.60665
 H -1.81314 -0.84795 -0.56267
 H 1.56892 -1.23663 1.03624
 H -1.90462 -0.37708 1.08244
 H 2.58713 -0.89350 -0.22807
 H -2.70355 0.44868 -0.17510
13
bifur_IRC_Distances_noMW_output/new_data/bifur_traj1_Distances point 315
C 1.10310 0.45755 -0.14885
 C -0.79322 0.86745 -0.08948
 C 0.20324 0.93775 -1.00270
 C 1.64383 -0.90348 0.02761
 C -1.86484 -0.04088 0.07758
 F 1.91745 1.28743 0.21927
 F -1.16003 1.87875 0.36069
 H 1.21494 -1.59110 -0.60031
 H -1.81611 -0.85323 -0.55516
 H 1.57757 -1.23359 1.03938
 H -1.91192 -0.37219 1.08728
 H 2.58713 -0.88806 -0.23442
 H -2.70115 0.45359 -0.18088
13
bifur_IRC_Distances_noMW_output/new_data/bifur_traj1_Distances point 316
C 1.09536 0.45521 -0.14947
 C -0.78696 0.86293 -0.09146
 C 0.20050 0.92710 -1.02317
 C 1.64440 -0.90313 0.02854
 C -1.86552 -0.04093 0.07916
 F 1.90350 1.29343 0.22677
 F -1.14305 1.88135 0.36375
 H 1.21543 -1.59593 -0.59383
 H -1.81920 -0.85871 -0.54748
 H 1.58657 -1.23038 1.04267
 H -1.91950 -0.36715 1.09233
 H 2.58714 -0.88243 -0.24095
 H -2.69865 0.45865 -0.18685
13
bifur_IRC_Distances_noMW_output/new_data/bifur_traj1_Distances point 317
C 1.08741 0.45279 -0.15008
 C -0.78053 0.85834 -0.09344
 C 0.19770 0.91614 -1.04369
 C 1.64499 -0.90276 0.02950
 C -1.86623 -0.04100 0.08079
 F 1.88917 1.29952 0.23417
 F -1.12562 1.88411 0.36668
 H 1.21591 -1.60087 -0.58728
 H -1.82239 -0.86435 -0.53972
 H 1.59581 -1.22703 1.04608
 H -1.92730 -0.36202 1.09754
 H 2.58717 -0.87667 -0.24759
 H -2.69610 0.46380 -0.19295
13
bifur_IRC_Distances_noMW_output/new_data/bifur_traj1_Distances point 318
C 1.07931 0.45029 -0.15066
 C -0.77397 0.85371 -0.09541
 C 0.19484 0.90496 -1.06409
 C 1.64559 -0.90237 0.03049
 C -1.86695 -0.04108 0.08243
 F 1.87457 1.30565 0.24142
 F -1.10784 1.88703 0.36945
 H 1.21639 -1.60588 -0.58072
 H -1.82566 -0.87011 -0.53194
 H 1.60525 -1.22356 1.04958
 H -1.93524 -0.35683 1.10289
 H 2.58721 -0.87083 -0.25431
 H -2.69349 0.46901 -0.19913
13
bifur_IRC_Distances_noMW_output/new_data/bifur_traj1_Distances point 319
C 1.07107 0.44773 -0.15121
 C -0.76730 0.84905 -0.09737
 C 0.19195 0.89357 -1.08434
 C 1.64620 -0.90196 0.03149
 C -1.86769 -0.04117 0.08410
 F 1.85973 1.31182 0.24849
 F -1.08977 1.89010 0.37204
 H 1.21686 -1.61096 -0.57414
 H -1.82899 -0.87597 -0.52415
 H 1.61485 -1.21997 1.05316
 H -1.94332 -0.35160 1.10836
 H 2.58726 -0.86490 -0.26107
 H -2.69084 0.47426 -0.20538
13
bifur_IRC_Distances_noMW_output/new_data/bifur_traj1_Distances point 320
C 1.07107 0.44773 -0.15121
 C -0.76730 0.84905 -0.09737
 C 0.19195 0.89357 -1.08434
 C 1.64620 -0.90196 0.03149
 C -1.86769 -0.04117 0.08410
 F 1.85973 1.31182 0.24849
 F -1.08977 1.89010 0.37204
 H 1.21686 -1.61096 -0.57414
 H -1.82899 -0.87597 -0.52415
 H 1.61485 -1.21997 1.05316
 H -1.94332 -0.35160 1.10836
 H 2.58726 -0.86490 -0.26107
 H -2.69084 0.47426 -0.20538
13
bifur_IRC_Distances_noMW_output/new_data/bifur_traj1_Distances point 321
C 1.05404 0.44236 -0.15225
 C -0.75351 0.83956 -0.10127
 C 0.18597 0.86998 -1.12461
 C 1.64746 -0.90109 0.03359
 C -1.86922 -0.04140 0.08754
 F 1.82909 1.32436 0.26221
 F -1.05244 1.89676 0.37671
 H 1.21778 -1.62136 -0.56088
 H -1.83592 -0.88809 -0.50842
 H 1.63471 -1.21237 1.06065
 H -1.95999 -0.34090 1.11978
 H 2.58740 -0.85274 -0.27487
 H -2.68536 0.48494 -0.21818
13
bifur_IRC_Distances_noMW_output/new_data/bifur_traj1_Distances point 322
C 1.04515 0.43951 -0.15273
 C -0.74632 0.83469 -0.10324
 C 0.18285 0.85762 -1.14486
 C 1.64812 -0.90062 0.03469
 C -1.87003 -0.04155 0.08933
 F 1.81310 1.33079 0.26892
 F -1.03295 1.90040 0.37880
 H 1.21823 -1.62677 -0.55412
 H -1.83955 -0.89443 -0.50039
 H 1.64509 -1.20830 1.06461
 H -1.96868 -0.33537 1.12581
 H 2.58749 -0.84643 -0.28199
 H -2.68250 0.49044 -0.22482
13
bifur_IRC_Distances_noMW_output/new_data/bifur_traj1_Distances point 323
C 1.03596 0.43655 -0.15319
 C -0.73889 0.82971 -0.10524
 C 0.17963 0.84484 -1.16525
 C 1.64879 -0.90012 0.03583
 C -1.87086 -0.04170 0.09118
 F 1.79660 1.33735 0.27554
 F -1.01282 1.90428 0.38071
 H 1.21868 -1.63232 -0.54724
 H -1.84332 -0.90099 -0.49223
 H 1.65583 -1.20402 1.06872
 H -1.97766 -0.32969 1.13207
 H 2.58759 -0.83995 -0.28928
 H -2.67955 0.49606 -0.23163
13
bifur_IRC_Distances_noMW_output/new_data/bifur_traj1_Distances point 324
C 1.02654 0.43348 -0.15362
 C -0.73128 0.82466 -0.10723
 C 0.17633 0.83172 -1.18558
 C 1.64949 -0.89960 0.03701
 C -1.87170 -0.04188 0.09307
 F 1.77971 1.34400 0.28201
 F -0.99222 1.90836 0.38241
 H 1.21913 -1.63799 -0.54031
 H -1.84718 -0.90770 -0.48398
 H 1.66683 -1.19956 1.07296
 H -1.98683 -0.32391 1.13853
 H 2.58771 -0.83335 -0.29669
 H -2.67652 0.50176 -0.23857
13
bifur_IRC_Distances_noMW_output/new_data/bifur_traj1_Distances point 325
C 1.01709 0.43038 -0.15401
 C -0.72365 0.81965 -0.10919
 C 0.17300 0.81851 -1.20547
 C 1.65019 -0.89906 0.03819
 C -1.87255 -0.04206 0.09497
 F 1.76277 1.35059 0.28820
 F -0.97155 1.91257 0.38387
 H 1.21955 -1.64365 -0.53345
 H -1.85106 -0.91445 -0.47582
 H 1.67789 -1.19500 1.07724
 H -1.99602 -0.31813 1.14505
 H 2.58784 -0.82675 -0.30408
 H -2.67348 0.50742 -0.24550
13
bifur_IRC_Distances_noMW_output/new_data/bifur_traj1_Distances point 326
C 1.00779 0.42730 -0.15435
 C -0.71616 0.81478 -0.11107
 C 0.16973 0.80550 -1.22454
 C 1.65087 -0.89852 0.03936
 C -1.87339 -0.04225 0.09683
 F 1.74613 1.35700 0.29401
 F -0.95124 1.91681 0.38506
 H 1.21995 -1.64920 -0.52680
 H -1.85488 -0.92109 -0.46790
 H 1.68876 -1.19045 1.08147
 H -2.00504 -0.31248 1.15150
 H 2.58798 -0.82031 -0.31129
 H -2.67050 0.51291 -0.25228
13
bifur_IRC_Distances_noMW_output/new_data/bifur_traj1_Distances point 327
C 0.99876 0.42428 -0.15465
 C -0.70888 0.81009 -0.11287
 C 0.16654 0.79282 -1.24262
 C 1.65153 -0.89799 0.04050
 C -1.87419 -0.04245 0.09865
 F 1.72997 1.36316 0.29940
 F -0.93152 1.92103 0.38600
 H 1.22032 -1.65457 -0.52041
 H -1.85860 -0.92754 -0.46030
 H 1.69934 -1.18595 1.08560
 H -2.01379 -0.30701 1.15780
 H 2.58812 -0.81408 -0.31826
 H -2.66759 0.51820 -0.25884
13
bifur_IRC_Distances_noMW_output/new_data/bifur_traj1_Distances point 328
C 0.98997 0.42133 -0.15491
 C -0.70181 0.80557 -0.11459
 C 0.16343 0.78045 -1.25980
 C 1.65217 -0.89746 0.04161
 C -1.87497 -0.04264 0.10041
 F 1.71426 1.36910 0.30442
 F -0.91235 1.92523 0.38672
 H 1.22066 -1.65978 -0.51428
 H -1.86222 -0.93381 -0.45298
 H 1.70964 -1.18151 1.08963
 H -2.02227 -0.30171 1.16397
 H 2.58826 -0.80806 -0.32500
 H -2.66476 0.52329 -0.26520
13
bifur_IRC_Distances_noMW_output/new_data/bifur_traj1_Distances point 329
C 0.98135 0.41841 -0.15513
 C -0.69489 0.80118 -0.11624
 C 0.16037 0.76831 -1.27626
 C 1.65280 -0.89693 0.04270
 C -1.87573 -0.04284 0.10214
 F 1.69889 1.37486 0.30912
 F -0.89359 1.92942 0.38723
 H 1.22098 -1.66486 -0.50833
 H -1.86576 -0.93996 -0.44588
 H 1.71973 -1.17710 1.09358
 H -2.03056 -0.29652 1.17003
 H 2.58840 -0.80219 -0.33157
 H -2.66199 0.52822 -0.27140
13
bifur_IRC_Distances_noMW_output/new_data/bifur_traj1_Distances point 330
C 0.97288 0.41552 -0.15532
 C -0.68808 0.79691 -0.11784
 C 0.15735 0.75633 -1.29211
 C 1.65342 -0.89641 0.04378
 C -1.87647 -0.04304 0.10385
 F 1.68378 1.38047 0.31354
 F -0.87516 1.93361 0.38756
 H 1.22128 -1.66985 -0.50253
 H -1.86925 -0.94600 -0.43895
 H 1.72967 -1.17269 1.09749
 H -2.03870 -0.29143 1.17602
 H 2.58855 -0.79646 -0.33801
 H -2.65926 0.53303 -0.27748
13
bifur_IRC_Distances_noMW_output/new_data/bifur_traj1_Distances point 331
C 0.97288 0.41552 -0.15532
 C -0.68808 0.79691 -0.11784
 C 0.15735 0.75633 -1.29211
 C 1.65342 -0.89641 0.04378
 C -1.87647 -0.04304 0.10385
 F 1.68378 1.38047 0.31354
 F -0.87516 1.93361 0.38756
 H 1.22128 -1.66985 -0.50253
 H -1.86925 -0.94600 -0.43895
 H 1.72967 -1.17269 1.09749
 H -2.03870 -0.29143 1.17602
 H 2.58855 -0.79646 -0.33801
 H -2.65926 0.53303 -0.27748
13
bifur_IRC_Distances_noMW_output/new_data/bifur_traj1_Distances point 332
C 0.95652 0.40990 -0.15561
 C -0.67498 0.78876 -0.12086
 C 0.15148 0.73311 -1.32175
 C 1.65460 -0.89537 0.04587
 C -1.87788 -0.04343 0.10714
 F 1.65467 1.39117 0.32155
 F -0.83964 1.94191 0.38772
 H 1.22182 -1.67942 -0.49149
 H -1.87596 -0.95765 -0.42575
 H 1.74885 -1.16403 1.10504
 H -2.05431 -0.28161 1.18765
 H 2.58883 -0.78549 -0.35035
 H -2.65399 0.54215 -0.28915
13
bifur_IRC_Distances_noMW_output/new_data/bifur_traj1_Distances point 333
C 0.94892 0.40726 -0.15571
 C -0.66891 0.78501 -0.12223
 C 0.14873 0.72228 -1.33513
 C 1.65514 -0.89488 0.04685
 C -1.87852 -0.04361 0.10868
 F 1.64117 1.39609 0.32505
 F -0.82318 1.94584 0.38758
 H 1.22205 -1.68385 -0.48642
 H -1.87907 -0.96305 -0.41968
 H 1.75776 -1.15993 1.10855
 H -2.06153 -0.27705 1.19307
 H 2.58897 -0.78044 -0.35606
 H -2.65154 0.54633 -0.29455
13
bifur_IRC_Distances_noMW_output/new_data/bifur_traj1_Distances point 334
C 0.94194 0.40483 -0.15578
 C -0.66334 0.78160 -0.12348
 C 0.14620 0.71230 -1.34720
 C 1.65564 -0.89443 0.04775
 C -1.87911 -0.04378 0.11009
 F 1.62877 1.40057 0.32814
 F -0.80806 1.94950 0.38734
 H 1.22226 -1.68791 -0.48179
 H -1.88192 -0.96800 -0.41413
 H 1.76596 -1.15612 1.11178
 H -2.06814 -0.27286 1.19807
 H 2.58909 -0.77583 -0.36129
 H -2.64929 0.55013 -0.29950
13
bifur_IRC_Distances_noMW_output/new_data/bifur_traj1_Distances point 335
C 0.93569 0.40265 -0.15583
 C -0.65836 0.77856 -0.12458
 C 0.14392 0.70336 -1.35783
 C 1.65609 -0.89402 0.04855
 C -1.87963 -0.04393 0.11135
 F 1.61770 1.40456 0.33080
 F -0.79457 1.95280 0.38704
 H 1.22244 -1.69153 -0.47767
 H -1.88446 -0.97243 -0.40919
 H 1.77329 -1.15269 1.11467
 H -2.07403 -0.26910 1.20254
 H 2.58920 -0.77173 -0.36595
 H -2.64728 0.55350 -0.30392
13
bifur_IRC_Distances_noMW_output/new_data/bifur_traj1_Distances point 336
C 0.93026 0.40074 -0.15586
 C -0.65404 0.77593 -0.12553
 C 0.14193 0.69555 -1.36697
 C 1.65647 -0.89366 0.04925
 C -1.88008 -0.04406 0.11246
 F 1.60807 1.40802 0.33305
 F -0.78282 1.95570 0.38671
 H 1.22259 -1.69468 -0.47409
 H -1.88667 -0.97628 -0.40491
 H 1.77967 -1.14967 1.11719
 H -2.07915 -0.26583 1.20645
 H 2.58930 -0.76818 -0.37000
 H -2.64552 0.55641 -0.30776
13
bifur_IRC_Distances_noMW_output/new_data/bifur_traj1_Distances point 337
C 0.92564 0.39911 -0.15588
 C -0.65036 0.77370 -0.12632
 C 0.14024 0.68891 -1.37463
 C 1.65680 -0.89335 0.04985
 C -1.88045 -0.04417 0.11339
 F 1.59989 1.41095 0.33491
 F -0.77287 1.95818 0.38638
 H 1.22271 -1.69735 -0.47107
 H -1.88854 -0.97954 -0.40128
 H 1.78509 -1.14709 1.11933
 H -2.08348 -0.26305 1.20977
 H 2.58938 -0.76517 -0.37344
 H -2.64404 0.55887 -0.31101
13
bifur_IRC_Distances_noMW_output/new_data/bifur_traj1_Distances point 338
C 0.92181 0.39776 -0.15589
 C -0.64732 0.77186 -0.12698
 C 0.13883 0.68339 -1.38092
 C 1.65707 -0.89309 0.05035
 C -1.88076 -0.04426 0.11417
 F 1.59312 1.41336 0.33642
 F -0.76462 1.96025 0.38607
 H 1.22281 -1.69955 -0.46857
 H -1.89009 -0.98225 -0.39828
 H 1.78959 -1.14493 1.12110
 H -2.08707 -0.26074 1.21253
 H 2.58944 -0.76269 -0.37628
 H -2.64280 0.56089 -0.31371
13
bifur_IRC_Distances_noMW_output/new_data/bifur_traj1_Distances point 339
C 0.91869 0.39666 -0.15590
 C -0.64484 0.77037 -0.12752
 C 0.13767 0.67888 -1.38601
 C 1.65729 -0.89288 0.05075
 C -1.88101 -0.04434 0.11481
 F 1.58760 1.41533 0.33762
 F -0.75789 1.96195 0.38580
 H 1.22288 -1.70135 -0.46653
 H -1.89135 -0.98445 -0.39584
 H 1.79326 -1.14317 1.12254
 H -2.08999 -0.25885 1.21478
 H 2.58950 -0.76068 -0.37860
 H -2.64179 0.56254 -0.31590
13
bifur_IRC_Distances_noMW_output/new_data/bifur_traj1_Distances point 340
C 0.91614 0.39576 -0.15590
 C -0.64283 0.76915 -0.12795
 C 0.13673 0.67521 -1.39013
 C 1.65747 -0.89271 0.05108
 C -1.88122 -0.04440 0.11533
 F 1.58310 1.41693 0.33859
 F -0.75241 1.96333 0.38556
 H 1.22295 -1.70282 -0.46487
 H -1.89238 -0.98625 -0.39385
 H 1.79624 -1.14173 1.12372
 H -2.09236 -0.25732 1.21661
 H 2.58954 -0.75904 -0.38049
 H -2.64097 0.56387 -0.31769
13
bifur_IRC_Distances_noMW_output/new_data/bifur_traj1_Distances point 341
C 0.91403 0.39501 -0.15590
 C -0.64115 0.76814 -0.12831
 C 0.13595 0.67215 -1.39353
 C 1.65762 -0.89257 0.05136
 C -1.88139 -0.04445 0.11576
 F 1.57937 1.41826 0.33938
 F -0.74787 1.96449 0.38535
 H 1.22300 -1.70403 -0.46350
 H -1.89323 -0.98773 -0.39220
 H 1.79872 -1.14053 1.12469
 H -2.09433 -0.25604 1.21814
 H 2.58957 -0.75768 -0.38205
 H -2.64029 0.56497 -0.31918
13
bifur_IRC_Distances_noMW_output/new_data/bifur_traj1_Distances point 342
C 0.91403 0.39501 -0.15590
 C -0.64115 0.76814 -0.12831
 C 0.13595 0.67215 -1.39353
 C 1.65762 -0.89257 0.05136
 C -1.88139 -0.04445 0.11576
 F 1.57937 1.41826 0.33938
 F -0.74787 1.96449 0.38535
 H 1.22300 -1.70403 -0.46350
 H -1.89323 -0.98773 -0.39220
 H 1.79872 -1.14053 1.12469
 H -2.09433 -0.25604 1.21814
 H 2.58957 -0.75768 -0.38205
 H -2.64029 0.56497 -0.31918
13
bifur_IRC_Distances_noMW_output/new_data/bifur_traj1_Distances point 343
C 0.91054 0.39378 -0.15589
 C -0.63839 0.76648 -0.12890
 C 0.13465 0.66710 -1.39913
 C 1.65786 -0.89233 0.05181
 C -1.88166 -0.04453 0.11647
 F 1.57320 1.42044 0.34066
 F -0.74037 1.96640 0.38499
 H 1.22308 -1.70604 -0.46123
 H -1.89464 -0.99019 -0.38948
 H 1.80282 -1.13853 1.12631
 H -2.09758 -0.25392 1.22066
 H 2.58963 -0.75544 -0.38464
 H -2.63916 0.56679 -0.32163
13
bifur_IRC_Distances_noMW_output/new_data/bifur_traj1_Distances point 344
C 0.90891 0.39319 -0.15589
 C -0.63709 0.76570 -0.12917
 C 0.13404 0.66473 -1.40173
 C 1.65798 -0.89222 0.05202
 C -1.88179 -0.04457 0.11680
 F 1.57031 1.42147 0.34126
 F -0.73685 1.96730 0.38481
 H 1.22312 -1.70698 -0.46017
 H -1.89530 -0.99134 -0.38821
 H 1.80474 -1.13759 1.12706
 H -2.09910 -0.25293 1.22184
 H 2.58966 -0.75439 -0.38585
 H -2.63864 0.56764 -0.32278
13
bifur_IRC_Distances_noMW_output/new_data/bifur_traj1_Distances point 345
C 0.90720 0.39259 -0.15589
 C -0.63574 0.76489 -0.12946
 C 0.13340 0.66225 -1.40443
 C 1.65810 -0.89210 0.05225
 C -1.88192 -0.04461 0.11715
 F 1.56730 1.42253 0.34187
 F -0.73319 1.96824 0.38462
 H 1.22316 -1.70796 -0.45907
 H -1.89598 -0.99254 -0.38688
 H 1.80675 -1.13662 1.12785
 H -2.10068 -0.25190 1.22307
 H 2.58969 -0.75330 -0.38711
 H -2.63809 0.56853 -0.32397
13
bifur_IRC_Distances_noMW_output/new_data/bifur_traj1_Distances point 346
C 0.90534 0.39193 -0.15588
 C -0.63427 0.76401 -0.12977
 C 0.13271 0.65954 -1.40738
 C 1.65823 -0.89198 0.05249
 C -1.88207 -0.04465 0.11753
 F 1.56401 1.42370 0.34254
 F -0.72919 1.96927 0.38441
 H 1.22320 -1.70903 -0.45786
 H -1.89673 -0.99385 -0.38543
 H 1.80894 -1.13554 1.12871
 H -2.10241 -0.25077 1.22442
 H 2.58972 -0.75211 -0.38849
 H -2.63748 0.56949 -0.32528
13
bifur_IRC_Distances_noMW_output/new_data/bifur_traj1_Distances point 347
C 0.90324 0.39118 -0.15587
 C -0.63261 0.76302 -0.13012
 C 0.13192 0.65650 -1.41068
 C 1.65837 -0.89183 0.05276
 C -1.88223 -0.04470 0.11796
 F 1.56032 1.42500 0.34327
 F -0.72469 1.97043 0.38416
 H 1.22325 -1.71023 -0.45650
 H -1.89757 -0.99533 -0.38381
 H 1.81140 -1.13433 1.12968
 H -2.10435 -0.24949 1.22593
 H 2.58975 -0.75078 -0.39004
 H -2.63681 0.57057 -0.32675
13
bifur_IRC_Distances_noMW_output/new_data/bifur_traj1_Distances point 348
C 0.90086 0.39033 -0.15586
 C -0.63073 0.76189 -0.13051
 C 0.13103 0.65304 -1.41440
 C 1.65854 -0.89167 0.05307
 C -1.88242 -0.04476 0.11844
 F 1.55612 1.42648 0.34410
 F -0.71958 1.97175 0.38386
 H 1.22330 -1.71159 -0.45496
 H -1.89852 -0.99700 -0.38196
 H 1.81420 -1.13295 1.13078
 H -2.10655 -0.24804 1.22765
 H 2.58979 -0.74927 -0.39180
 H -2.63604 0.57179 -0.32842
13
bifur_IRC_Distances_noMW_output/new_data/bifur_traj1_Distances point 349
C 0.89817 0.38937 -0.15585
 C -0.62860 0.76062 -0.13096
 C 0.13002 0.64911 -1.41859
 C 1.65873 -0.89149 0.05343
 C -1.88262 -0.04482 0.11900
 F 1.55137 1.42816 0.34502
 F -0.71381 1.97324 0.38352
 H 1.22336 -1.71313 -0.45322
 H -1.89960 -0.99889 -0.37987
 H 1.81736 -1.13139 1.13202
 H -2.10904 -0.24640 1.22961
 H 2.58983 -0.74756 -0.39379
 H -2.63517 0.57317 -0.33030
13
bifur_IRC_Distances_noMW_output/new_data/bifur_traj1_Distances point 350
C 0.89514 0.38829 -0.15583
 C -0.62621 0.75920 -0.13146
 C 0.12888 0.64469 -1.42328
 C 1.65894 -0.89128 0.05382
 C -1.88286 -0.04489 0.11962
 F 1.54603 1.43004 0.34604
 F -0.70732 1.97493 0.38311
 H 1.22343 -1.71487 -0.45127
 H -1.90081 -1.00101 -0.37753
 H 1.82092 -1.12962 1.13342
 H -2.11183 -0.24455 1.23180
 H 2.58988 -0.74565 -0.39602
 H -2.63419 0.57472 -0.33242
13
bifur_IRC_Distances_noMW_output/new_data/bifur_traj1_Distances point 351
C 0.89177 0.38708 -0.15581
 C -0.62355 0.75761 -0.13201
 C 0.12760 0.63977 -1.42845
 C 1.65917 -0.89104 0.05426
 C -1.88311 -0.04496 0.12031
 F 1.54010 1.43213 0.34715
 F -0.70010 1.97682 0.38264
 H 1.22350 -1.71679 -0.44910
 H -1.90215 -1.00337 -0.37492
 H 1.82488 -1.12765 1.13497
 H -2.11493 -0.24249 1.23424
 H 2.58993 -0.74352 -0.39851
 H -2.63310 0.57643 -0.33478
13
bifur_IRC_Distances_noMW_output/new_data/bifur_traj1_Distances point 352
C 0.88806 0.38575 -0.15578
 C -0.62063 0.75588 -0.13261
 C 0.12620 0.63434 -1.43410
 C 1.65943 -0.89079 0.05475
 C -1.88339 -0.04505 0.12107
 F 1.53357 1.43442 0.34835
 F -0.69217 1.97890 0.38209
 H 1.22357 -1.71891 -0.44671
 H -1.90362 -1.00596 -0.37206
 H 1.82924 -1.12547 1.13668
 H -2.11833 -0.24022 1.23693
 H 2.58998 -0.74120 -0.40124
 H -2.63191 0.57830 -0.33737
13
bifur_IRC_Distances_noMW_output/new_data/bifur_traj1_Distances point 353
C 0.88806 0.38575 -0.15578
 C -0.62063 0.75588 -0.13261
 C 0.12620 0.63434 -1.43410
 C 1.65943 -0.89079 0.05475
 C -1.88339 -0.04505 0.12107
 F 1.53357 1.43442 0.34835
 F -0.69217 1.97890 0.38209
 H 1.22357 -1.71891 -0.44671
 H -1.90362 -1.00596 -0.37206
 H 1.82924 -1.12547 1.13668
 H -2.11833 -0.24022 1.23693
 H 2.58998 -0.74120 -0.40124
 H -2.63191 0.57830 -0.33737
13
bifur_IRC_Distances_noMW_output/new_data/bifur_traj1_Distances point 354
C 0.87974 0.38276 -0.15569
 C -0.61408 0.75199 -0.13396
 C 0.12303 0.62212 -1.44663
 C 1.66000 -0.89021 0.05585
 C -1.88401 -0.04523 0.12278
 F 1.51893 1.43956 0.35094
 F -0.67439 1.98359 0.38077
 H 1.22374 -1.72365 -0.44136
 H -1.90692 -1.01177 -0.36563
 H 1.83902 -1.12054 1.14052
 H -2.12594 -0.23510 1.24297
 H 2.59010 -0.73600 -0.40738
 H -2.62922 0.58247 -0.34319
13
bifur_IRC_Distances_noMW_output/new_data/bifur_traj1_Distances point 355
C 0.87521 0.38113 -0.15564
 C -0.61052 0.74988 -0.13468
 C 0.12129 0.61545 -1.45335
 C 1.66031 -0.88989 0.05644
 C -1.88434 -0.04532 0.12371
 F 1.51097 1.44234 0.35230
 F -0.66473 1.98616 0.38000
 H 1.22382 -1.72623 -0.43845
 H -1.90870 -1.01492 -0.36214
 H 1.84435 -1.11783 1.14260
 H -2.13006 -0.23230 1.24626
 H 2.59016 -0.73320 -0.41071
 H -2.62775 0.58472 -0.34635
13
bifur_IRC_Distances_noMW_output/new_data/bifur_traj1_Distances point 356
C 0.87053 0.37945 -0.15558
 C -0.60685 0.74771 -0.13542
 C 0.11949 0.60855 -1.46021
 C 1.66062 -0.88956 0.05706
 C -1.88467 -0.04542 0.12468
 F 1.50276 1.44521 0.35366
 F -0.65477 1.98882 0.37917
 H 1.22391 -1.72888 -0.43545
 H -1.91054 -1.01817 -0.35854
 H 1.84984 -1.11503 1.14475
 H -2.13430 -0.22941 1.24965
 H 2.59022 -0.73031 -0.41415
 H -2.62625 0.58703 -0.34961
13
bifur_IRC_Distances_noMW_output/new_data/bifur_traj1_Distances point 357
C 0.86582 0.37775 -0.15551
 C -0.60316 0.74553 -0.13617
 C 0.11767 0.60157 -1.46707
 C 1.66094 -0.88923 0.05769
 C -1.88501 -0.04552 0.12565
 F 1.49449 1.44811 0.35498
 F -0.64474 1.99152 0.37829
 H 1.22399 -1.73155 -0.43243
 H -1.91238 -1.02144 -0.35492
 H 1.85539 -1.11218 1.14691
 H -2.13857 -0.22647 1.25308
 H 2.59028 -0.72742 -0.41762
 H -2.62472 0.58934 -0.35289
13
bifur_IRC_Distances_noMW_output/new_data/bifur_traj1_Distances point 358
C 0.86118 0.37607 -0.15544
 C -0.59953 0.74339 -0.13689
 C 0.11587 0.59469 -1.47375
 C 1.66126 -0.88890 0.05830
 C -1.88533 -0.04561 0.12661
 F 1.48636 1.45094 0.35625
 F -0.63488 1.99418 0.37738
 H 1.22407 -1.73418 -0.42946
 H -1.91419 -1.02465 -0.35135
 H 1.86084 -1.10936 1.14904
 H -2.14274 -0.22358 1.25645
 H 2.59033 -0.72459 -0.42103
 H -2.62322 0.59159 -0.35613
13
bifur_IRC_Distances_noMW_output/new_data/bifur_traj1_Distances point 359
C 0.85674 0.37446 -0.15536
 C -0.59605 0.74134 -0.13758
 C 0.11413 0.58808 -1.48010
 C 1.66156 -0.88858 0.05889
 C -1.88564 -0.04570 0.12754
 F 1.47858 1.45366 0.35742
 F -0.62545 1.99673 0.37648
 H 1.22414 -1.73670 -0.42661
 H -1.91592 -1.02772 -0.34793
 H 1.86607 -1.10665 1.15108
 H -2.14674 -0.22079 1.25969
 H 2.59038 -0.72189 -0.42429
 H -2.62179 0.59374 -0.35922
13
bifur_IRC_Distances_noMW_output/new_data/bifur_traj1_Distances point 360
C 0.85258 0.37295 -0.15528
 C -0.59281 0.73943 -0.13823
 C 0.11250 0.58188 -1.48598
 C 1.66183 -0.88828 0.05945
 C -1.88592 -0.04577 0.12840
 F 1.47130 1.45620 0.35849
 F -0.61664 1.99913 0.37560
 H 1.22420 -1.73904 -0.42395
 H -1.91753 -1.03058 -0.34474
 H 1.87096 -1.10409 1.15298
 H -2.15046 -0.21818 1.26271
 H 2.59042 -0.71938 -0.42734
 H -2.62045 0.59574 -0.36211
13
bifur_IRC_Distances_noMW_output/new_data/bifur_traj1_Distances point 361
C 0.84877 0.37157 -0.15521
 C -0.58983 0.73768 -0.13881
 C 0.11100 0.57618 -1.49133
 C 1.66209 -0.88801 0.05996
 C -1.88617 -0.04584 0.12919
 F 1.46462 1.45853 0.35944
 F -0.60856 2.00133 0.37477
 H 1.22426 -1.74120 -0.42150
 H -1.91900 -1.03321 -0.34181
 H 1.87545 -1.10174 1.15472
 H -2.15386 -0.21577 1.26549
 H 2.59046 -0.71708 -0.43015
 H -2.61922 0.59756 -0.36477
13
bifur_IRC_Distances_noMW_output/new_data/bifur_traj1_Distances point 362
C 0.84528 0.37030 -0.15514
 C -0.58712 0.73608 -0.13934
 C 0.10962 0.57096 -1.49618
 C 1.66232 -0.88776 0.06042
 C -1.88640 -0.04591 0.12992
 F 1.45853 1.46065 0.36029
 F -0.60119 2.00335 0.37399
 H 1.22431 -1.74316 -0.41927
 H -1.92034 -1.03560 -0.33913
 H 1.87954 -1.09958 1.15632
 H -2.15696 -0.21356 1.26802
 H 2.59049 -0.71499 -0.43270
 H -2.61809 0.59922 -0.36719
13
bifur_IRC_Distances_noMW_output/new_data/bifur_traj1_Distances point 363
C 0.84207 0.36913 -0.15507
 C -0.58461 0.73461 -0.13983
 C 0.10835 0.56614 -1.50062
 C 1.66253 -0.88753 0.06085
 C -1.88661 -0.04596 0.13059
 F 1.45292 1.46261 0.36105
 F -0.59440 2.00521 0.37325
 H 1.22436 -1.74497 -0.41721
 H -1.92157 -1.03780 -0.33666
 H 1.88333 -1.09758 1.15778
 H -2.15982 -0.21151 1.27037
 H 2.59051 -0.71307 -0.43507
 H -2.61705 0.60074 -0.36943
13
bifur_IRC_Distances_noMW_output/new_data/bifur_traj1_Distances point 364
C 0.84207 0.36913 -0.15507
 C -0.58461 0.73461 -0.13983
 C 0.10835 0.56614 -1.50062
 C 1.66253 -0.88753 0.06085
 C -1.88661 -0.04596 0.13059
 F 1.45292 1.46261 0.36105
 F -0.59440 2.00521 0.37325
 H 1.22436 -1.74497 -0.41721
 H -1.92157 -1.03780 -0.33666
 H 1.88333 -1.09758 1.15778
 H -2.15982 -0.21151 1.27037
 H 2.59051 -0.71307 -0.43507
 H -2.61705 0.60074 -0.36943
13
bifur_IRC_Distances_noMW_output/new_data/bifur_traj1_Distances point 365
C 0.83596 0.36691 -0.15493
 C -0.57987 0.73182 -0.14076
 C 0.10592 0.55695 -1.50899
 C 1.66294 -0.88709 0.06167
 C -1.88701 -0.04606 0.13187
 F 1.44225 1.46633 0.36245
 F -0.58151 2.00876 0.37180
 H 1.22444 -1.74841 -0.41330
 H -1.92390 -1.04198 -0.33197
 H 1.89051 -1.09377 1.16057
 H -2.16522 -0.20761 1.27481
 H 2.59056 -0.70945 -0.43955
 H -2.61508 0.60360 -0.37368
13
bifur_IRC_Distances_noMW_output/new_data/bifur_traj1_Distances point 366
C 0.83280 0.36576 -0.15485
 C -0.57741 0.73037 -0.14123
 C 0.10465 0.55217 -1.51329
 C 1.66314 -0.88686 0.06210
 C -1.88721 -0.04611 0.13253
 F 1.43673 1.46826 0.36315
 F -0.57483 2.01060 0.37102
 H 1.22449 -1.75019 -0.41127
 H -1.92510 -1.04414 -0.32954
 H 1.89424 -1.09178 1.16201
 H -2.16801 -0.20558 1.27712
 H 2.59058 -0.70758 -0.44187
 H -2.61406 0.60508 -0.37588
13
bifur_IRC_Distances_noMW_output/new_data/bifur_traj1_Distances point 367
C 0.82938 0.36451 -0.15477
 C -0.57476 0.72882 -0.14174
 C 0.10327 0.54700 -1.51790
 C 1.66337 -0.88661 0.06256
 C -1.88742 -0.04617 0.13325
 F 1.43076 1.47034 0.36388
 F -0.56763 2.01260 0.37017
 H 1.22453 -1.75211 -0.40907
 H -1.92640 -1.04647 -0.32691
 H 1.89826 -1.08962 1.16357
 H -2.17101 -0.20338 1.27961
 H 2.59060 -0.70557 -0.44439
 H -2.61296 0.60666 -0.37826
13
bifur_IRC_Distances_noMW_output/new_data/bifur_traj1_Distances point 368
C 0.82559 0.36313 -0.15467
 C -0.57182 0.72709 -0.14231
 C 0.10175 0.54125 -1.52297
 C 1.66362 -0.88634 0.06307
 C -1.88765 -0.04622 0.13404
 F 1.42416 1.47265 0.36467
 F -0.55966 2.01481 0.36919
 H 1.22458 -1.75423 -0.40664
 H -1.92783 -1.04905 -0.32400
 H 1.90272 -1.08722 1.16529
 H -2.17434 -0.20092 1.28237
 H 2.59062 -0.70335 -0.44717
 H -2.61174 0.60841 -0.38089
13
bifur_IRC_Distances_noMW_output/new_data/bifur_traj1_Distances point 369
C 0.82133 0.36157 -0.15456
 C -0.56853 0.72516 -0.14294
 C 0.10002 0.53479 -1.52862
 C 1.66389 -0.88603 0.06365
 C -1.88791 -0.04628 0.13494
 F 1.41675 1.47524 0.36553
 F -0.55072 2.01730 0.36807
 H 1.22463 -1.75662 -0.40390
 H -1.92942 -1.05194 -0.32072
 H 1.90773 -1.08451 1.16722
 H -2.17805 -0.19816 1.28547
 H 2.59064 -0.70087 -0.45029
 H -2.61036 0.61036 -0.38385
13
bifur_IRC_Distances_noMW_output/new_data/bifur_traj1_Distances point 370
C 0.81658 0.35983 -0.15443
 C -0.56485 0.72300 -0.14363
 C 0.09808 0.52754 -1.53488
 C 1.66420 -0.88568 0.06430
 C -1.88819 -0.04635 0.13594
 F 1.40847 1.47813 0.36646
 F -0.54074 2.02009 0.36678
 H 1.22468 -1.75928 -0.40085
 H -1.93120 -1.05516 -0.31706
 H 1.91333 -1.08147 1.16938
 H -2.18219 -0.19505 1.28894
 H 2.59065 -0.69812 -0.45379
 H -2.60883 0.61252 -0.38716
13
bifur_IRC_Distances_noMW_output/new_data/bifur_traj1_Distances point 371
C 0.81138 0.35793 -0.15428
 C -0.56084 0.72064 -0.14439
 C 0.09596 0.51959 -1.54165
 C 1.66453 -0.88530 0.06501
 C -1.88849 -0.04641 0.13704
 F 1.39943 1.48130 0.36742
 F -0.52985 2.02313 0.36533
 H 1.22474 -1.76219 -0.39750
 H -1.93313 -1.05866 -0.31306
 H 1.91945 -1.07813 1.17173
 H -2.18669 -0.19164 1.29272
 H 2.59066 -0.69513 -0.45761
 H -2.60716 0.61487 -0.39077
13
bifur_IRC_Distances_noMW_output/new_data/bifur_traj1_Distances point 372
C 0.80591 0.35593 -0.15411
 C -0.55662 0.71816 -0.14519
 C 0.09370 0.51119 -1.54871
 C 1.66488 -0.88490 0.06575
 C -1.88880 -0.04648 0.13820
 F 1.38992 1.48463 0.36839
 F -0.51840 2.02635 0.36376
 H 1.22480 -1.76524 -0.39397
 H -1.93516 -1.06235 -0.30883
 H 1.92589 -1.07459 1.17421
 H -2.19141 -0.18802 1.29671
 H 2.59067 -0.69200 -0.46163
 H -2.60540 0.61732 -0.39458
13
bifur_IRC_Distances_noMW_output/new_data/bifur_traj1_Distances point 373
C 0.80037 0.35390 -0.15394
 C -0.55236 0.71565 -0.14598
 C 0.09140 0.50265 -1.55579
 C 1.66523 -0.88449 0.06651
 C -1.88910 -0.04654 0.13938
 F 1.38030 1.48801 0.36932
 F -0.50683 2.02961 0.36212
 H 1.22486 -1.76834 -0.39038
 H -1.93719 -1.06607 -0.30455
 H 1.93242 -1.07099 1.17671
 H -2.19616 -0.18433 1.30075
 H 2.59066 -0.68886 -0.46571
 H -2.60361 0.61978 -0.39844
13
bifur_IRC_Distances_noMW_output/new_data/bifur_traj1_Distances point 374
C 0.79491 0.35190 -0.15376
 C -0.54817 0.71319 -0.14676
 C 0.08913 0.49422 -1.56267
 C 1.66558 -0.88409 0.06726
 C -1.88939 -0.04659 0.14054
 F 1.37084 1.49134 0.37018
 F -0.49546 2.03282 0.36045
 H 1.22491 -1.77138 -0.38685
 H -1.93918 -1.06971 -0.30033
 H 1.93885 -1.06742 1.17917
 H -2.20082 -0.18067 1.30472
 H 2.59065 -0.68579 -0.46972
 H -2.60186 0.62218 -0.40223
13
bifur_IRC_Distances_noMW_output/new_data/bifur_traj1_Distances point 375
C 0.79491 0.35190 -0.15376
 C -0.54817 0.71319 -0.14676
 C 0.08913 0.49422 -1.56267
 C 1.66558 -0.88409 0.06726
 C -1.88939 -0.04659 0.14054
 F 1.37084 1.49134 0.37018
 F -0.49546 2.03282 0.36045
 H 1.22491 -1.77138 -0.38685
 H -1.93918 -1.06971 -0.30033
 H 1.93885 -1.06742 1.17917
 H -2.20082 -0.18067 1.30472
 H 2.59065 -0.68579 -0.46972
 H -2.60186 0.62218 -0.40223
13
bifur_IRC_Distances_noMW_output/new_data/bifur_traj1_Distances point 376
C 0.78464 0.34814 -0.15340
 C -0.54029 0.70854 -0.14821
 C 0.08480 0.47824 -1.57546
 C 1.66622 -0.88333 0.06869
 C -1.88992 -0.04667 0.14273
 F 1.35304 1.49763 0.37168
 F -0.47409 2.03887 0.35720
 H 1.22500 -1.77709 -0.38017
 H -1.94289 -1.07655 -0.29237
 H 1.95096 -1.06064 1.18379
 H -2.20952 -0.17370 1.31220
 H 2.59061 -0.68007 -0.47729
 H -2.59855 0.62663 -0.40939
13
bifur_IRC_Distances_noMW_output/new_data/bifur_traj1_Distances point 377
C 0.77995 0.34642 -0.15323
 C -0.53671 0.70643 -0.14886
 C 0.08281 0.47091 -1.58121
 C 1.66651 -0.88298 0.06934
 C -1.89015 -0.04670 0.14374
 F 1.34494 1.50050 0.37230
 F -0.46437 2.04163 0.35565
 H 1.22504 -1.77970 -0.37712
 H -1.94457 -1.07966 -0.28873
 H 1.95648 -1.05752 1.18590
 H -2.21347 -0.17049 1.31562
 H 2.59058 -0.67748 -0.48075
 H -2.59705 0.62864 -0.41266
13
bifur_IRC_Distances_noMW_output/new_data/bifur_traj1_Distances point 378
C 0.77567 0.34485 -0.15307
 C -0.53344 0.70450 -0.14945
 C 0.08098 0.46419 -1.58641
 C 1.66678 -0.88266 0.06993
 C -1.89035 -0.04673 0.14466
 F 1.33753 1.50313 0.37284
 F -0.45550 2.04416 0.35422
 H 1.22507 -1.78207 -0.37432
 H -1.94609 -1.08249 -0.28539
 H 1.96153 -1.05466 1.18782
 H -2.21705 -0.16754 1.31873
 H 2.59055 -0.67514 -0.48391
 H -2.59568 0.63046 -0.41565
13
bifur_IRC_Distances_noMW_output/new_data/bifur_traj1_Distances point 379
C 0.77190 0.34346 -0.15292
 C -0.53056 0.70279 -0.14997
 C 0.07936 0.45825 -1.59097
 C 1.66701 -0.88238 0.07046
 C -1.89053 -0.04674 0.14547
 F 1.33101 1.50545 0.37329
 F -0.44768 2.04639 0.35293
 H 1.22510 -1.78417 -0.37184
 H -1.94743 -1.08497 -0.28245
 H 1.96598 -1.05213 1.18951
 H -2.22020 -0.16492 1.32148
 H 2.59051 -0.67309 -0.48670
 H -2.59447 0.63206 -0.41829
13
bifur_IRC_Distances_noMW_output/new_data/bifur_traj1_Distances point 380
C 0.76873 0.34230 -0.15280
 C -0.52814 0.70136 -0.15041
 C 0.07799 0.45325 -1.59477
 C 1.66720 -0.88215 0.07091
 C -1.89067 -0.04676 0.14615
 F 1.32554 1.50740 0.37365
 F -0.44114 2.04825 0.35183
 H 1.22512 -1.78592 -0.36977
 H -1.94854 -1.08706 -0.27997
 H 1.96972 -1.05000 1.19093
 H -2.22284 -0.16271 1.32379
 H 2.59048 -0.67137 -0.48904
 H -2.59345 0.63339 -0.42050
13
bifur_IRC_Distances_noMW_output/new_data/bifur_traj1_Distances point 381
C 0.76628 0.34140 -0.15270
 C -0.52628 0.70025 -0.15074
 C 0.07693 0.44938 -1.59769
 C 1.66735 -0.88196 0.07125
 C -1.89078 -0.04676 0.14668
 F 1.32131 1.50891 0.37392
 F -0.43608 2.04970 0.35097
 H 1.22514 -1.78728 -0.36816
 H -1.94940 -1.08866 -0.27806
 H 1.97261 -1.04834 1.19202
 H -2.22487 -0.16099 1.32557
 H 2.59046 -0.67005 -0.49085
 H -2.59267 0.63441 -0.42221
13
bifur_IRC_Distances_noMW_output/new_data/bifur_traj1_Distances point 382
C 0.76464 0.34080 -0.15264
 C -0.52503 0.69951 -0.15097
 C 0.07622 0.44677 -1.59964
 C 1.66745 -0.88184 0.07148
 C -1.89086 -0.04677 0.14704
 F 1.31848 1.50993 0.37409
 F -0.43269 2.05066 0.35039
 H 1.22515 -1.78819 -0.36707
 H -1.94997 -1.08974 -0.27677
 H 1.97454 -1.04723 1.19276
 H -2.22623 -0.15984 1.32676
 H 2.59044 -0.66917 -0.49207
 H -2.59214 0.63510 -0.42336
13
bifur_IRC_Distances_noMW_output/new_data/bifur_traj1_Distances point 383
C 0.76383 0.34050 -0.15260
 C -0.52442 0.69915 -0.15108
 C 0.07587 0.44550 -1.60060
 C 1.66750 -0.88178 0.07160
 C -1.89089 -0.04677 0.14721
 F 1.31709 1.51042 0.37418
 F -0.43103 2.05114 0.35010
 H 1.22516 -1.78864 -0.36654
 H -1.95025 -1.09027 -0.27614
 H 1.97549 -1.04668 1.19312
 H -2.22689 -0.15927 1.32735
 H 2.59043 -0.66874 -0.49266
 H -2.59188 0.63543 -0.42392
13
bifur_IRC_Distances_noMW_output/new_data/bifur_traj1_Distances point 384
C 0.76379 0.34049 -0.15260
 C -0.52438 0.69913 -0.15108
 C 0.07585 0.44543 -1.60065
 C 1.66750 -0.88178 0.07160
 C -1.89089 -0.04677 0.14722
 F 1.31701 1.51045 0.37418
 F -0.43094 2.05117 0.35008
 H 1.22516 -1.78866 -0.36652
 H -1.95027 -1.09030 -0.27611
 H 1.97555 -1.04665 1.19314
 H -2.22693 -0.15924 1.32738
 H 2.59043 -0.66871 -0.49269
 H -2.59187 0.63545 -0.42395
13
bifur_IRC_Distances_noMW_output/new_data/bifur_traj1_Distances point 385
C 0.76430 0.34067 -0.15262
 C -0.52477 0.69936 -0.15101
 C 0.07607 0.44624 -1.60005
 C 1.66747 -0.88181 0.07153
 C -1.89087 -0.04677 0.14711
 F 1.31789 1.51014 0.37413
 F -0.43199 2.05087 0.35026
 H 1.22516 -1.78838 -0.36685
 H -1.95009 -1.08996 -0.27651
 H 1.97495 -1.04700 1.19291
 H -2.22651 -0.15960 1.32701
 H 2.59043 -0.66899 -0.49232
 H -2.59203 0.63524 -0.42360
13
bifur_IRC_Distances_noMW_output/new_data/bifur_traj1_Distances point 386
C 0.76430 0.34067 -0.15262
 C -0.52477 0.69936 -0.15101
 C 0.07607 0.44624 -1.60005
 C 1.66747 -0.88181 0.07153
 C -1.89087 -0.04677 0.14711
 F 1.31789 1.51014 0.37413
 F -0.43199 2.05087 0.35026
 H 1.22516 -1.78838 -0.36685
 H -1.95009 -1.08996 -0.27651
 H 1.97495 -1.04700 1.19291
 H -2.22651 -0.15960 1.32701
 H 2.59043 -0.66899 -0.49232
 H -2.59203 0.63524 -0.42360
13
bifur_IRC_Distances_noMW_output/new_data/bifur_traj1_Distances point 387
C 0.76590 0.34126 -0.15269
 C -0.52599 0.70008 -0.15080
 C 0.07677 0.44877 -1.59815
 C 1.66737 -0.88193 0.07131
 C -1.89080 -0.04676 0.14676
 F 1.32065 1.50915 0.37396
 F -0.43529 2.04992 0.35083
 H 1.22514 -1.78749 -0.36790
 H -1.94953 -1.08891 -0.27776
 H 1.97306 -1.04808 1.19219
 H -2.22519 -0.16072 1.32585
 H 2.59045 -0.66985 -0.49113
 H -2.59254 0.63457 -0.42248
13
bifur_IRC_Distances_noMW_output/new_data/bifur_traj1_Distances point 388
C 0.76647 0.34147 -0.15271
 C -0.52642 0.70034 -0.15072
 C 0.07701 0.44967 -1.59747
 C 1.66734 -0.88198 0.07123
 C -1.89078 -0.04676 0.14664
 F 1.32163 1.50880 0.37390
 F -0.43647 2.04959 0.35103
 H 1.22514 -1.78718 -0.36828
 H -1.94933 -1.08854 -0.27820
 H 1.97239 -1.04847 1.19194
 H -2.22472 -0.16112 1.32543
 H 2.59046 -0.67015 -0.49071
 H -2.59273 0.63433 -0.42208
13
bifur_IRC_Distances_noMW_output/new_data/bifur_traj1_Distances point 389
C 0.76655 0.34150 -0.15271
 C -0.52648 0.70038 -0.15071
 C 0.07705 0.44981 -1.59737
 C 1.66733 -0.88198 0.07121
 C -1.89077 -0.04676 0.14662
 F 1.32178 1.50875 0.37389
 F -0.43664 2.04954 0.35106
 H 1.22514 -1.78713 -0.36833
 H -1.94930 -1.08849 -0.27827
 H 1.97229 -1.04853 1.19190
 H -2.22464 -0.16118 1.32537
 H 2.59046 -0.67020 -0.49065
 H -2.59275 0.63430 -0.42202
13
bifur_IRC_Distances_noMW_output/new_data/bifur_traj1_Distances point 390
C 0.76591 0.34127 -0.15269
 C -0.52600 0.70009 -0.15079
 C 0.07677 0.44879 -1.59813
 C 1.66737 -0.88194 0.07130
 C -1.89080 -0.04676 0.14676
 F 1.32068 1.50914 0.37396
 F -0.43532 2.04991 0.35084
 H 1.22514 -1.78749 -0.36791
 H -1.94953 -1.08891 -0.27777
 H 1.97304 -1.04809 1.19219
 H -2.22517 -0.16073 1.32584
 H 2.59045 -0.66985 -0.49112
 H -2.59255 0.63457 -0.42247
13
bifur_IRC_Distances_noMW_output/new_data/bifur_traj1_Distances point 391
C 0.76437 0.34070 -0.15262
 C -0.52482 0.69939 -0.15100
 C 0.07610 0.44635 -1.59997
 C 1.66747 -0.88182 0.07152
 C -1.89087 -0.04677 0.14710
 F 1.31801 1.51009 0.37412
 F -0.43214 2.05082 0.35029
 H 1.22515 -1.78834 -0.36690
 H -1.95007 -1.08992 -0.27656
 H 1.97486 -1.04705 1.19288
 H -2.22645 -0.15965 1.32696
 H 2.59043 -0.66902 -0.49227
 H -2.59205 0.63521 -0.42355
13
bifur_IRC_Distances_noMW_output/new_data/bifur_traj1_Distances point 392
C 0.76196 0.33982 -0.15253
 C -0.52299 0.69830 -0.15133
 C 0.07505 0.44253 -1.60281
 C 1.66761 -0.88164 0.07186
 C -1.89097 -0.04677 0.14762
 F 1.31386 1.51158 0.37437
 F -0.42717 2.05224 0.34943
 H 1.22517 -1.78967 -0.36531
 H -1.95091 -1.09149 -0.27468
 H 1.97770 -1.04541 1.19395
 H -2.22844 -0.15795 1.32871
 H 2.59040 -0.66774 -0.49405
 H -2.59128 0.63620 -0.42523
13
bifur_IRC_Distances_noMW_output/new_data/bifur_traj1_Distances point 393
C 0.75896 0.33872 -0.15240
 C -0.52071 0.69695 -0.15174
 C 0.07374 0.43775 -1.60635
 C 1.66779 -0.88142 0.07228
 C -1.89110 -0.04678 0.14827
 F 1.30869 1.51344 0.37466
 F -0.42099 2.05401 0.34834
 H 1.22519 -1.79133 -0.36333
 H -1.95195 -1.09345 -0.27232
 H 1.98124 -1.04337 1.19529
 H -2.23091 -0.15583 1.33089
 H 2.59037 -0.66613 -0.49627
 H -2.59032 0.63744 -0.42733
13
bifur_IRC_Distances_noMW_output/new_data/bifur_traj1_Distances point 394
C 0.75564 0.33750 -0.15226
 C -0.51819 0.69545 -0.15218
 C 0.07229 0.43247 -1.61023
 C 1.66799 -0.88117 0.07275
 C -1.89124 -0.04678 0.14899
 F 1.30297 1.51549 0.37497
 F -0.41417 2.05597 0.34713
 H 1.22521 -1.79317 -0.36114
 H -1.95309 -1.09561 -0.26972
 H 1.98516 -1.04111 1.19677
 H -2.23363 -0.15347 1.33331
 H 2.59032 -0.66437 -0.49873
 H -2.58926 0.63880 -0.42965
13
bifur_IRC_Distances_noMW_output/new_data/bifur_traj1_Distances point 395
C 0.75220 0.33624 -0.15212
 C -0.51558 0.69390 -0.15264
 C 0.07078 0.42697 -1.61423
 C 1.66820 -0.88091 0.07324
 C -1.89138 -0.04678 0.14974
 F 1.29705 1.51763 0.37527
 F -0.40710 2.05799 0.34585
 H 1.22523 -1.79507 -0.35886
 H -1.95428 -1.09785 -0.26701
 H 1.98922 -1.03875 1.19830
 H -2.23645 -0.15101 1.33581
 H 2.59027 -0.66256 -0.50128
 H -2.58816 0.64021 -0.43206
13
bifur_IRC_Distances_noMW_output/new_data/bifur_traj1_Distances point 396
C 0.74878 0.33498 -0.15197
 C -0.51299 0.69235 -0.15310
 C 0.06927 0.42148 -1.61819
 C 1.66840 -0.88065 0.07373
 C -1.89151 -0.04678 0.15048
 F 1.29116 1.51976 0.37555
 F -0.40007 2.06001 0.34456
 H 1.22525 -1.79696 -0.35658
 H -1.95545 -1.10007 -0.26432
 H 1.99326 -1.03640 1.19983
 H -2.23924 -0.14855 1.33829
 H 2.59021 -0.66076 -0.50382
 H -2.58707 0.64159 -0.43446
13
bifur_IRC_Distances_noMW_output/new_data/bifur_traj1_Distances point 397
C 0.74878 0.33498 -0.15197
 C -0.51299 0.69235 -0.15310
 C 0.06927 0.42148 -1.61819
 C 1.66840 -0.88065 0.07373
 C -1.89151 -0.04678 0.15048
 F 1.29116 1.51976 0.37555
 F -0.40007 2.06001 0.34456
 H 1.22525 -1.79696 -0.35658
 H -1.95545 -1.10007 -0.26432
 H 1.99326 -1.03640 1.19983
 H -2.23924 -0.14855 1.33829
 H 2.59021 -0.66076 -0.50382
 H -2.58707 0.64159 -0.43446
13
bifur_IRC_Distances_noMW_output/new_data/bifur_traj1_Distances point 398
C 0.74246 0.33267 -0.15169
 C -0.50821 0.68949 -0.15394
 C 0.06646 0.41131 -1.62543
 C 1.66878 -0.88018 0.07463
 C -1.89175 -0.04676 0.15186
 F 1.28029 1.52370 0.37602
 F -0.38712 2.06372 0.34213
 H 1.22529 -1.80045 -0.35237
 H -1.95759 -1.10415 -0.25932
 H 2.00072 -1.03203 1.20264
 H -2.24436 -0.14397 1.34289
 H 2.59010 -0.65747 -0.50852
 H -2.58506 0.64413 -0.43890
13
bifur_IRC_Distances_noMW_output/new_data/bifur_traj1_Distances point 399
C 0.73981 0.33170 -0.15157
 C -0.50621 0.68829 -0.15428
 C 0.06528 0.40703 -1.62844
 C 1.66893 -0.87998 0.07501
 C -1.89185 -0.04676 0.15244
 F 1.27574 1.52535 0.37619
 F -0.38170 2.06528 0.34110
 H 1.22530 -1.80191 -0.35060
 H -1.95848 -1.10586 -0.25723
 H 2.00385 -1.03020 1.20381
 H -2.24650 -0.14204 1.34481
 H 2.59004 -0.65611 -0.51049
 H -2.58421 0.64518 -0.44076
13
bifur_IRC_Distances_noMW_output/new_data/bifur_traj1_Distances point 400
C 0.73766 0.33091 -0.15147
 C -0.50458 0.68732 -0.15457
 C 0.06431 0.40354 -1.63088
 C 1.66906 -0.87982 0.07532
 C -1.89193 -0.04675 0.15291
 F 1.27204 1.52671 0.37633
 F -0.37729 2.06655 0.34025
 H 1.22531 -1.80310 -0.34916
 H -1.95921 -1.10725 -0.25552
 H 2.00640 -1.02869 1.20477
 H -2.24823 -0.14045 1.34637
 H 2.59000 -0.65500 -0.51209
 H -2.58353 0.64604 -0.44227
13
bifur_IRC_Distances_noMW_output/new_data/bifur_traj1_Distances point 401
C 0.73603 0.33031 -0.15140
 C -0.50335 0.68658 -0.15478
 C 0.06358 0.40090 -1.63272
 C 1.66915 -0.87969 0.07556
 C -1.89199 -0.04674 0.15327
 F 1.26924 1.52773 0.37643
 F -0.37397 2.06750 0.33960
 H 1.22532 -1.80400 -0.34806
 H -1.95975 -1.10829 -0.25423
 H 2.00832 -1.02756 1.20549
 H -2.24954 -0.13926 1.34755
 H 2.58997 -0.65416 -0.51331
 H -2.58301 0.64668 -0.44342
13
bifur_IRC_Distances_noMW_output/new_data/bifur_traj1_Distances point 402
C 0.73485 0.32988 -0.15134
 C -0.50246 0.68605 -0.15493
 C 0.06305 0.39898 -1.63405
 C 1.66922 -0.87961 0.07573
 C -1.89203 -0.04674 0.15353
 F 1.26721 1.52847 0.37650
 F -0.37155 2.06820 0.33913
 H 1.22533 -1.80465 -0.34727
 H -1.96015 -1.10905 -0.25329
 H 2.00972 -1.02674 1.20602
 H -2.25049 -0.13839 1.34841
 H 2.58994 -0.65356 -0.51419
 H -2.58264 0.64715 -0.44425
13
bifur_IRC_Distances_noMW_output/new_data/bifur_traj1_Distances point 403
C 0.73388 0.32953 -0.15130
 C -0.50173 0.68561 -0.15506
 C 0.06261 0.39741 -1.63513
 C 1.66928 -0.87953 0.07587
 C -1.89206 -0.04673 0.15374
 F 1.26556 1.52907 0.37655
 F -0.36958 2.06876 0.33874
 H 1.22533 -1.80518 -0.34662
 H -1.96047 -1.10967 -0.25252
 H 2.01086 -1.02606 1.20645
 H -2.25126 -0.13767 1.34911
 H 2.58992 -0.65306 -0.51490
 H -2.58233 0.64753 -0.44493
13
bifur_IRC_Distances_noMW_output/new_data/bifur_traj1_Distances point 404
C 0.73280 0.32913 -0.15125
 C -0.50092 0.68512 -0.15520
 C 0.06212 0.39566 -1.63634
 C 1.66934 -0.87945 0.07602
 C -1.89210 -0.04672 0.15398
 F 1.26370 1.52975 0.37661
 F -0.36738 2.06940 0.33831
 H 1.22534 -1.80578 -0.34590
 H -1.96083 -1.11036 -0.25166
 H 2.01213 -1.02531 1.20692
 H -2.25213 -0.13688 1.34990
 H 2.58989 -0.65251 -0.51571
 H -2.58198 0.64795 -0.44569
13
bifur_IRC_Distances_noMW_output/new_data/bifur_traj1_Distances point 405
C 0.73122 0.32855 -0.15117
 C -0.49973 0.68440 -0.15540
 C 0.06141 0.39308 -1.63811
 C 1.66943 -0.87933 0.07625
 C -1.89215 -0.04672 0.15433
 F 1.26099 1.53075 0.37669
 F -0.36415 2.07032 0.33767
 H 1.22535 -1.80665 -0.34483
 H -1.96136 -1.11137 -0.25041
 H 2.01400 -1.02420 1.20763
 H -2.25339 -0.13570 1.35104
 H 2.58986 -0.65171 -0.51689
 H -2.58148 0.64857 -0.44680
13
bifur_IRC_Distances_noMW_output/new_data/bifur_traj1_Distances point 406
C 0.72872 0.32764 -0.15105
 C -0.49785 0.68327 -0.15573
 C 0.06028 0.38901 -1.64089
 C 1.66958 -0.87914 0.07661
 C -1.89223 -0.04670 0.15488
 F 1.25671 1.53232 0.37681
 F -0.35906 2.07179 0.33666
 H 1.22536 -1.80803 -0.34315
 H -1.96218 -1.11297 -0.24842
 H 2.01695 -1.02245 1.20873
 H -2.25538 -0.13385 1.35285
 H 2.58980 -0.65044 -0.51875
 H -2.58069 0.64954 -0.44856
13
bifur_IRC_Distances_noMW_output/new_data/bifur_traj1_Distances point 407
C 0.72491 0.32624 -0.15087
 C -0.49498 0.68154 -0.15622
 C 0.05854 0.38278 -1.64511
 C 1.66980 -0.87886 0.07717
 C -1.89235 -0.04667 0.15572
 F 1.25017 1.53473 0.37698
 F -0.35130 2.07402 0.33509
 H 1.22538 -1.81012 -0.34057
 H -1.96344 -1.11540 -0.24537
 H 2.02146 -1.01976 1.21042
 H -2.25841 -0.13100 1.35562
 H 2.58970 -0.64852 -0.52160
 H -2.57948 0.65102 -0.45125
13
bifur_IRC_Distances_noMW_output/new_data/bifur_traj1_Distances point 408
C 0.72491 0.32624 -0.15087
 C -0.49498 0.68154 -0.15622
 C 0.05854 0.38277 -1.64511
 C 1.66980 -0.87886 0.07717
 C -1.89235 -0.04667 0.15572
 F 1.25017 1.53473 0.37698
 F -0.35130 2.07402 0.33509
 H 1.22538 -1.81013 -0.34057
 H -1.96344 -1.11540 -0.24537
 H 2.02146 -1.01976 1.21042
 H -2.25841 -0.13100 1.35562
 H 2.58970 -0.64852 -0.52160
 H -2.57948 0.65102 -0.45125
13
bifur_IRC_Distances_noMW_output/new_data/bifur_traj1_Distances point 409
C 0.71264 0.32176 -0.15026
 C -0.48577 0.67596 -0.15778
 C 0.05290 0.36256 -1.65850
 C 1.67050 -0.87793 0.07896
 C -1.89272 -0.04656 0.15844
 F 1.22916 1.54252 0.37736
 F -0.32638 2.08119 0.32989
 H 1.22543 -1.81688 -0.33222
 H -1.96742 -1.12317 -0.23553
 H 2.03598 -1.01105 1.21584
 H -2.26807 -0.12169 1.36451
 H 2.58936 -0.64242 -0.53079
 H -2.57560 0.65570 -0.45992
13
bifur_IRC_Distances_noMW_output/new_data/bifur_traj1_Distances point 410
C 0.70485 0.31891 -0.14986
 C -0.47994 0.67241 -0.15875
 C 0.04927 0.34961 -1.66686
 C 1.67093 -0.87734 0.08011
 C -1.89292 -0.04647 0.16018
 F 1.21585 1.54752 0.37748
 F -0.31062 2.08573 0.32648
 H 1.22546 -1.82116 -0.32688
 H -1.96991 -1.12807 -0.22924
 H 2.04520 -1.00546 1.21927
 H -2.27414 -0.11568 1.37015
 H 2.58911 -0.63862 -0.53665
 H -2.57314 0.65861 -0.46544
13
bifur_IRC_Distances_noMW_output/new_data/bifur_traj1_Distances point 411
C 0.69682 0.31599 -0.14944
 C -0.47394 0.66873 -0.15974
 C 0.04550 0.33616 -1.67535
 C 1.67138 -0.87673 0.08131
 C -1.89311 -0.04635 0.16198
 F 1.20214 1.55270 0.37750
 F -0.29441 2.09040 0.32288
 H 1.22548 -1.82557 -0.32133
 H -1.97244 -1.13309 -0.22272
 H 2.05472 -0.99965 1.22280
 H -2.28034 -0.10939 1.37596
 H 2.58882 -0.63475 -0.54270
 H -2.57062 0.66156 -0.47115
13
bifur_IRC_Distances_noMW_output/new_data/bifur_traj1_Distances point 412
C 0.68908 0.31317 -0.14902
 C -0.46817 0.66518 -0.16069
 C 0.04182 0.32311 -1.68341
 C 1.67180 -0.87614 0.08247
 C -1.89327 -0.04622 0.16372
 F 1.18895 1.55773 0.37742
 F -0.27884 2.09488 0.31931
 H 1.22551 -1.82982 -0.31594
 H -1.97484 -1.13790 -0.21640
 H 2.06389 -0.99401 1.22620
 H -2.28625 -0.10325 1.38156
 H 2.58852 -0.63109 -0.54855
 H -2.56819 0.66435 -0.47667
13
bifur_IRC_Distances_noMW_output/new_data/bifur_traj1_Distances point 413
C 0.68203 0.31061 -0.14862
 C -0.46293 0.66194 -0.16154
 C 0.03844 0.31113 -1.69066
 C 1.67219 -0.87560 0.08353
 C -1.89340 -0.04609 0.16531
 F 1.17695 1.56234 0.37726
 F -0.26470 2.09895 0.31599
 H 1.22553 -1.83369 -0.31099
 H -1.97699 -1.14225 -0.21061
 H 2.07226 -0.98883 1.22929
 H -2.29160 -0.09757 1.38665
 H 2.58822 -0.62780 -0.55390
 H -2.56599 0.66686 -0.48171
13
bifur_IRC_Distances_noMW_output/new_data/bifur_traj1_Distances point 414
C 0.67604 0.30844 -0.14828
 C -0.45848 0.65918 -0.16226
 C 0.03554 0.30089 -1.69675
 C 1.67251 -0.87515 0.08444
 C -1.89350 -0.04596 0.16667
 F 1.16676 1.56628 0.37706
 F -0.25270 2.10240 0.31311
 H 1.22554 -1.83697 -0.30676
 H -1.97880 -1.14593 -0.20567
 H 2.07937 -0.98441 1.23192
 H -2.29610 -0.09269 1.39097
 H 2.58795 -0.62505 -0.55845
 H -2.56413 0.66895 -0.48600
13
bifur_IRC_Distances_noMW_output/new_data/bifur_traj1_Distances point 415
C 0.67145 0.30678 -0.14802
 C -0.45508 0.65706 -0.16280
 C 0.03331 0.29301 -1.70137
 C 1.67275 -0.87480 0.08514
 C -1.89357 -0.04586 0.16772
 F 1.15897 1.56932 0.37687
 F -0.24354 2.10503 0.31088
 H 1.22556 -1.83949 -0.30351
 H -1.98017 -1.14873 -0.20187
 H 2.08482 -0.98100 1.23392
 H -2.29953 -0.08891 1.39427
 H 2.58773 -0.62296 -0.56195
 H -2.56270 0.67054 -0.48929
13
bifur_IRC_Distances_noMW_output/new_data/bifur_traj1_Distances point 416
C 0.66856 0.30573 -0.14785
 C -0.45294 0.65572 -0.16314
 C 0.03189 0.28801 -1.70427
 C 1.67291 -0.87458 0.08559
 C -1.89361 -0.04579 0.16838
 F 1.15405 1.57125 0.37673
 F -0.23776 2.10669 0.30945
 H 1.22556 -1.84107 -0.30145
 H -1.98103 -1.15049 -0.19946
 H 2.08826 -0.97884 1.23519
 H -2.30168 -0.08651 1.39636
 H 2.58759 -0.62165 -0.56416
 H -2.56181 0.67153 -0.49138
13
bifur_IRC_Distances_noMW_output/new_data/bifur_traj1_Distances point 417
C 0.66750 0.30535 -0.14779
 C -0.45216 0.65523 -0.16326
 C 0.03138 0.28618 -1.70532
 C 1.67296 -0.87450 0.08575
 C -1.89362 -0.04576 0.16862
 F 1.15226 1.57195 0.37668
 F -0.23566 2.10730 0.30892
 H 1.22557 -1.84165 -0.30069
 H -1.98134 -1.15114 -0.19858
 H 2.08951 -0.97805 1.23565
 H -2.30246 -0.08563 1.39712
 H 2.58754 -0.62118 -0.56496
 H -2.56148 0.67189 -0.49214
13
bifur_IRC_Distances_noMW_output/new_data/bifur_traj1_Distances point 418
C 0.66816 0.30559 -0.14783
 C -0.45265 0.65554 -0.16318
 C 0.03170 0.28733 -1.70466
 C 1.67293 -0.87455 0.08565
 C -1.89361 -0.04578 0.16847
 F 1.15338 1.57151 0.37671
 F -0.23698 2.10692 0.30925
 H 1.22556 -1.84129 -0.30117
 H -1.98115 -1.15073 -0.19914
 H 2.08873 -0.97854 1.23536
 H -2.30197 -0.08619 1.39664
 H 2.58757 -0.62148 -0.56446
 H -2.56168 0.67167 -0.49166
13
bifur_IRC_Distances_noMW_output/new_data/bifur_traj1_Distances point 419
C 0.66816 0.30559 -0.14783
 C -0.45265 0.65554 -0.16318
 C 0.03170 0.28733 -1.70466
 C 1.67293 -0.87455 0.08565
 C -1.89361 -0.04578 0.16847
 F 1.15338 1.57151 0.37671
 F -0.23698 2.10692 0.30925
 H 1.22556 -1.84129 -0.30117
 H -1.98115 -1.15073 -0.19914
 H 2.08873 -0.97854 1.23536
 H -2.30197 -0.08619 1.39665
 H 2.58757 -0.62148 -0.56446
 H -2.56168 0.67167 -0.49166
13
bifur_IRC_Distances_noMW_output/new_data/bifur_traj1_Distances point 420
C 0.67286 0.30729 -0.14810
 C -0.45612 0.65771 -0.16263
 C 0.03400 0.29542 -1.69996
 C 1.67268 -0.87491 0.08493
 C -1.89355 -0.04589 0.16740
 F 1.16135 1.56839 0.37693
 F -0.24635 2.10423 0.31157
 H 1.22555 -1.83871 -0.30451
 H -1.97975 -1.14787 -0.20304
 H 2.08315 -0.98204 1.23331
 H -2.29848 -0.09007 1.39326
 H 2.58780 -0.62360 -0.56087
 H -2.56314 0.67006 -0.48828
13
bifur_IRC_Distances_noMW_output/new_data/bifur_traj1_Distances point 421
C 0.67593 0.30840 -0.14828
 C -0.45840 0.65913 -0.16227
 C 0.03549 0.30070 -1.69687
 C 1.67252 -0.87514 0.08446
 C -1.89350 -0.04596 0.16670
 F 1.16657 1.56636 0.37706
 F -0.25248 2.10246 0.31306
 H 1.22554 -1.83703 -0.30669
 H -1.97883 -1.14599 -0.20558
 H 2.07950 -0.98432 1.23197
 H -2.29618 -0.09260 1.39105
 H 2.58795 -0.62500 -0.55854
 H -2.56409 0.66899 -0.48608
13
bifur_IRC_Distances_noMW_output/new_data/bifur_traj1_Distances point 422
C 0.67902 0.30952 -0.14845
 C -0.46070 0.66056 -0.16190
 C 0.03699 0.30600 -1.69373
 C 1.67235 -0.87538 0.08399
 C -1.89345 -0.04602 0.16600
 F 1.17183 1.56432 0.37717
 F -0.25868 2.10068 0.31455
 H 1.22554 -1.83533 -0.30887
 H -1.97790 -1.14410 -0.20813
 H 2.07583 -0.98661 1.23061
 H -2.29386 -0.09513 1.38882
 H 2.58809 -0.62642 -0.55618
 H -2.56506 0.66791 -0.48386
13
bifur_IRC_Distances_noMW_output/new_data/bifur_traj1_Distances point 423
C 0.68193 0.31058 -0.14862
 C -0.46285 0.66189 -0.16155
 C 0.03839 0.31095 -1.69077
 C 1.67219 -0.87560 0.08355
 C -1.89341 -0.04608 0.16534
 F 1.17677 1.56241 0.37726
 F -0.26449 2.09901 0.31594
 H 1.22553 -1.83374 -0.31092
 H -1.97703 -1.14231 -0.21053
 H 2.07238 -0.98876 1.22934
 H -2.29167 -0.09749 1.38672
 H 2.58822 -0.62776 -0.55398
 H -2.56596 0.66689 -0.48178
13
bifur_IRC_Distances_noMW_output/new_data/bifur_traj1_Distances point 424
C 0.68450 0.31151 -0.14876
 C -0.46476 0.66308 -0.16124
 C 0.03963 0.31533 -1.68814
 C 1.67205 -0.87579 0.08316
 C -1.89336 -0.04613 0.16475
 F 1.18114 1.56072 0.37732
 F -0.26964 2.09753 0.31716
 H 1.22552 -1.83233 -0.31273
 H -1.97624 -1.14073 -0.21264
 H 2.06933 -0.99065 1.22821
 H -2.28973 -0.09957 1.38487
 H 2.58833 -0.62895 -0.55202
 H -2.56676 0.66598 -0.47994
13
bifur_IRC_Distances_noMW_output/new_data/bifur_traj1_Distances point 425
C 0.68668 0.31230 -0.14888
 C -0.46638 0.66408 -0.16098
 C 0.04067 0.31904 -1.68589
 C 1.67194 -0.87596 0.08283
 C -1.89332 -0.04618 0.16426
 F 1.18486 1.55929 0.37737
 F -0.27402 2.09627 0.31819
 H 1.22551 -1.83114 -0.31426
 H -1.97558 -1.13938 -0.21443
 H 2.06674 -0.99225 1.22726
 H -2.28808 -0.10132 1.38329
 H 2.58842 -0.62997 -0.55037
 H -2.56744 0.66521 -0.47838
13
bifur_IRC_Distances_noMW_output/new_data/bifur_traj1_Distances point 426
C 0.68851 0.31297 -0.14899
 C -0.46775 0.66492 -0.16076
 C 0.04155 0.32214 -1.68400
 C 1.67184 -0.87610 0.08255
 C -1.89328 -0.04621 0.16385
 F 1.18798 1.55810 0.37741
 F -0.27770 2.09521 0.31905
 H 1.22551 -1.83013 -0.31554
 H -1.97501 -1.13825 -0.21593
 H 2.06457 -0.99359 1.22645
 H -2.28669 -0.10279 1.38197
 H 2.58850 -0.63082 -0.54898
 H -2.56802 0.66456 -0.47707
13
bifur_IRC_Distances_noMW_output/new_data/bifur_traj1_Distances point 427
C 0.69011 0.31355 -0.14907
 C -0.46894 0.66566 -0.16056
 C 0.04231 0.32486 -1.68234
 C 1.67175 -0.87622 0.08231
 C -1.89325 -0.04624 0.16349
 F 1.19071 1.55705 0.37743
 F -0.28092 2.09428 0.31980
 H 1.22550 -1.82925 -0.31666
 H -1.97452 -1.13725 -0.21725
 H 2.06267 -0.99477 1.22575
 H -2.28547 -0.10407 1.38081
 H 2.58856 -0.63158 -0.54777
 H -2.56852 0.66398 -0.47593
13
bifur_IRC_Distances_noMW_output/new_data/bifur_traj1_Distances point 428
C 0.69165 0.31411 -0.14916
 C -0.47009 0.66637 -0.16038
 C 0.04305 0.32746 -1.68074
 C 1.67166 -0.87634 0.08208
 C -1.89322 -0.04627 0.16314
 F 1.19333 1.55605 0.37746
 F -0.28401 2.09339 0.32051
 H 1.22550 -1.82841 -0.31773
 H -1.97404 -1.13630 -0.21850
 H 2.06084 -0.99589 1.22507
 H -2.28429 -0.10530 1.37970
 H 2.58862 -0.63230 -0.54661
 H -2.56900 0.66343 -0.47483
13
bifur_IRC_Distances_noMW_output/new_data/bifur_traj1_Distances point 429
C 0.69328 0.31470 -0.14925
 C -0.47130 0.66711 -0.16018
 C 0.04382 0.33021 -1.67905
 C 1.67157 -0.87646 0.08183
 C -1.89319 -0.04629 0.16277
 F 1.19611 1.55499 0.37747
 F -0.28729 2.09245 0.32126
 H 1.22549 -1.82751 -0.31887
 H -1.97354 -1.13529 -0.21984
 H 2.05891 -0.99708 1.22436
 H -2.28305 -0.10660 1.37852
 H 2.58869 -0.63307 -0.54537
 H -2.56951 0.66284 -0.47367
13
bifur_IRC_Distances_noMW_output/new_data/bifur_traj1_Distances point 430
C 0.69328 0.31470 -0.14925
 C -0.47130 0.66711 -0.16018
 C 0.04382 0.33021 -1.67905
 C 1.67157 -0.87646 0.08183
 C -1.89319 -0.04629 0.16277
 F 1.19611 1.55499 0.37747
 F -0.28729 2.09245 0.32126
 H 1.22549 -1.82751 -0.31887
 H -1.97354 -1.13529 -0.21984
 H 2.05891 -0.99708 1.22436
 H -2.28305 -0.10660 1.37852
 H 2.58869 -0.63307 -0.54537
 H -2.56951 0.66284 -0.47367
13
bifur_IRC_Distances_noMW_output/new_data/bifur_traj1_Distances point 431
C 0.69736 0.31619 -0.14947
 C -0.47435 0.66898 -0.15968
 C 0.04576 0.33708 -1.67477
 C 1.67135 -0.87677 0.08122
 C -1.89310 -0.04636 0.16185
 F 1.20307 1.55234 0.37750
 F -0.29551 2.09008 0.32313
 H 1.22548 -1.82527 -0.32171
 H -1.97227 -1.13275 -0.22316
 H 2.05407 -1.00005 1.22256
 H -2.27992 -0.10982 1.37557
 H 2.58884 -0.63502 -0.54229
 H -2.57079 0.66136 -0.47076
13
bifur_IRC_Distances_noMW_output/new_data/bifur_traj1_Distances point 432
C 0.70004 0.31716 -0.14961
 C -0.47634 0.67021 -0.15935
 C 0.04702 0.34156 -1.67196
 C 1.67120 -0.87697 0.08083
 C -1.89304 -0.04640 0.16126
 F 1.20763 1.55062 0.37750
 F -0.30090 2.08853 0.32433
 H 1.22547 -1.82380 -0.32356
 H -1.97143 -1.13108 -0.22534
 H 2.05090 -1.00199 1.22139
 H -2.27786 -0.11192 1.37364
 H 2.58894 -0.63629 -0.54027
 H -2.57163 0.66038 -0.46886
13
bifur_IRC_Distances_noMW_output/new_data/bifur_traj1_Distances point 433
C 0.70324 0.31833 -0.14978
 C -0.47874 0.67167 -0.15895
 C 0.04852 0.34693 -1.66856
 C 1.67102 -0.87722 0.08035
 C -1.89296 -0.04644 0.16054
 F 1.21310 1.54855 0.37749
 F -0.30737 2.08667 0.32577
 H 1.22546 -1.82204 -0.32577
 H -1.97042 -1.12908 -0.22794
 H 2.04711 -1.00430 1.21998
 H -2.27538 -0.11443 1.37132
 H 2.58905 -0.63784 -0.53786
 H -2.57264 0.65920 -0.46658
13
bifur_IRC_Distances_noMW_output/new_data/bifur_traj1_Distances point 434
C 0.70702 0.31971 -0.14998
 C -0.48156 0.67340 -0.15848
 C 0.05029 0.35323 -1.66454
 C 1.67081 -0.87750 0.07979
 C -1.89287 -0.04649 0.15969
 F 1.21956 1.54612 0.37746
 F -0.31501 2.08447 0.32744
 H 1.22545 -1.81997 -0.32837
 H -1.96922 -1.12671 -0.23100
 H 2.04263 -1.00702 1.21831
 H -2.27245 -0.11736 1.36858
 H 2.58918 -0.63967 -0.53502
 H -2.57383 0.65780 -0.46390
13
bifur_IRC_Distances_noMW_output/new_data/bifur_traj1_Distances point 435
C 0.71134 0.32128 -0.15020
 C -0.48479 0.67537 -0.15794
 C 0.05230 0.36040 -1.65991
 C 1.67057 -0.87783 0.07915
 C -1.89275 -0.04655 0.15873
 F 1.22693 1.54336 0.37739
 F -0.32374 2.08195 0.32933
 H 1.22543 -1.81759 -0.33133
 H -1.96784 -1.12399 -0.23448
 H 2.03752 -1.01012 1.21641
 H -2.26909 -0.12069 1.36546
 H 2.58932 -0.64178 -0.53177
 H -2.57519 0.65619 -0.46084
13
bifur_IRC_Distances_noMW_output/new_data/bifur_traj1_Distances point 436
C 0.71607 0.32301 -0.15044
 C -0.48834 0.67752 -0.15734
 C 0.05449 0.36823 -1.65479
 C 1.67030 -0.87819 0.07846
 C -1.89262 -0.04660 0.15768
 F 1.23503 1.54034 0.37728
 F -0.33333 2.07919 0.33137
 H 1.22541 -1.81499 -0.33457
 H -1.96632 -1.12101 -0.23829
 H 2.03192 -1.01349 1.21432
 H -2.26539 -0.12431 1.36203
 H 2.58946 -0.64411 -0.52822
 H -2.57668 0.65440 -0.45749
13
bifur_IRC_Distances_noMW_output/new_data/bifur_traj1_Distances point 437
C 0.72100 0.32481 -0.15068
 C -0.49204 0.67976 -0.15672
 C 0.05675 0.37635 -1.64941
 C 1.67002 -0.87856 0.07774
 C -1.89248 -0.04664 0.15659
 F 1.24347 1.53721 0.37713
 F -0.34334 2.07631 0.33345
 H 1.22539 -1.81228 -0.33792
 H -1.96472 -1.11788 -0.24224
 H 2.02609 -1.01699 1.21215
 H -2.26151 -0.12805 1.35846
 H 2.58960 -0.64656 -0.52453
 H -2.57824 0.65252 -0.45401
13
bifur_IRC_Distances_noMW_output/new_data/bifur_traj1_Distances point 438
C 0.72586 0.32659 -0.15092
 C -0.49569 0.68197 -0.15609
 C 0.05898 0.38433 -1.64406
 C 1.66974 -0.87893 0.07703
 C -1.89232 -0.04668 0.15551
 F 1.25180 1.53413 0.37694
 F -0.35323 2.07347 0.33548
 H 1.22537 -1.80960 -0.34122
 H -1.96313 -1.11479 -0.24613
 H 2.02034 -1.02043 1.21000
 H -2.25766 -0.13171 1.35493
 H 2.58973 -0.64900 -0.52089
 H -2.57978 0.65065 -0.45058
13
bifur_IRC_Distances_noMW_output/new_data/bifur_traj1_Distances point 439
C 0.73043 0.32826 -0.15114
 C -0.49913 0.68404 -0.15551
 C 0.06105 0.39179 -1.63899
 C 1.66948 -0.87927 0.07637
 C -1.89218 -0.04671 0.15450
 F 1.25963 1.53125 0.37673
 F -0.36254 2.07079 0.33735
 H 1.22535 -1.80709 -0.34430
 H -1.96162 -1.11188 -0.24978
 H 2.01494 -1.02364 1.20798
 H -2.25402 -0.13512 1.35162
 H 2.58984 -0.65130 -0.51748
 H -2.58123 0.64888 -0.44736
13
bifur_IRC_Distances_noMW_output/new_data/bifur_traj1_Distances point 440
C 0.73453 0.32976 -0.15133
 C -0.50222 0.68590 -0.15497
 C 0.06290 0.39847 -1.63440
 C 1.66924 -0.87958 0.07577
 C -1.89204 -0.04673 0.15360
 F 1.26667 1.52867 0.37651
 F -0.37091 2.06838 0.33900
 H 1.22533 -1.80483 -0.34706
 H -1.96025 -1.10925 -0.25304
 H 2.01009 -1.02651 1.20616
 H -2.25074 -0.13815 1.34864
 H 2.58993 -0.65339 -0.51442
 H -2.58253 0.64727 -0.44447
13
bifur_IRC_Distances_noMW_output/new_data/bifur_traj1_Distances point 441
C 0.73453 0.32976 -0.15133
 C -0.50222 0.68590 -0.15497
 C 0.06290 0.39847 -1.63440
 C 1.66924 -0.87958 0.07577
 C -1.89204 -0.04673 0.15360
 F 1.26667 1.52867 0.37651
 F -0.37091 2.06838 0.33900
 H 1.22533 -1.80483 -0.34706
 H -1.96025 -1.10925 -0.25304
 H 2.01009 -1.02651 1.20616
 H -2.25074 -0.13815 1.34864
 H 2.58993 -0.65339 -0.51442
 H -2.58253 0.64727 -0.44447
13
bifur_IRC_Distances_noMW_output/new_data/bifur_traj1_Distances point 442
C 0.74092 0.33210 -0.15162
 C -0.50705 0.68880 -0.15414
 C 0.06577 0.40882 -1.62718
 C 1.66887 -0.88006 0.07485
 C -1.89181 -0.04676 0.15220
 F 1.27764 1.52466 0.37612
 F -0.38397 2.06463 0.34153
 H 1.22530 -1.80130 -0.35134
 H -1.95811 -1.10515 -0.25811
 H 2.00254 -1.03096 1.20332
 H -2.24560 -0.14284 1.34400
 H 2.59007 -0.65668 -0.50966
 H -2.58457 0.64474 -0.43998
13
bifur_IRC_Distances_noMW_output/new_data/bifur_traj1_Distances point 443
C 0.74305 0.33288 -0.15172
 C -0.50866 0.68976 -0.15386
 C 0.06672 0.41226 -1.62476
 C 1.66874 -0.88022 0.07455
 C -1.89173 -0.04677 0.15173
 F 1.28131 1.52333 0.37598
 F -0.38833 2.06338 0.34236
 H 1.22529 -1.80012 -0.35277
 H -1.95739 -1.10377 -0.25979
 H 2.00002 -1.03244 1.20237
 H -2.24388 -0.14440 1.34245
 H 2.59011 -0.65778 -0.50808
 H -2.58525 0.64389 -0.43848
13
bifur_IRC_Distances_noMW_output/new_data/bifur_traj1_Distances point 444
C 0.74437 0.33337 -0.15178
 C -0.50966 0.69036 -0.15368
 C 0.06731 0.41439 -1.62325
 C 1.66866 -0.88032 0.07436
 C -1.89168 -0.04677 0.15144
 F 1.28358 1.52250 0.37588
 F -0.39104 2.06260 0.34287
 H 1.22528 -1.79940 -0.35365
 H -1.95695 -1.10292 -0.26084
 H 1.99846 -1.03336 1.20179
 H -2.24281 -0.14536 1.34150
 H 2.59013 -0.65847 -0.50709
 H -2.58567 0.64337 -0.43755
13
bifur_IRC_Distances_noMW_output/new_data/bifur_traj1_Distances point 445
C 0.74481 0.33353 -0.15180
 C -0.50999 0.69056 -0.15363
 C 0.06751 0.41510 -1.62275
 C 1.66864 -0.88035 0.07430
 C -1.89167 -0.04677 0.15135
 F 1.28433 1.52223 0.37585
 F -0.39193 2.06234 0.34304
 H 1.22528 -1.79915 -0.35394
 H -1.95680 -1.10264 -0.26118
 H 1.99795 -1.03366 1.20159
 H -2.24246 -0.14568 1.34118
 H 2.59014 -0.65869 -0.50677
 H -2.58581 0.64319 -0.43725
13
bifur_IRC_Distances_noMW_output/new_data/bifur_traj1_Distances point 446
C 0.74439 0.33337 -0.15178
 C -0.50967 0.69036 -0.15368
 C 0.06732 0.41442 -1.62323
 C 1.66866 -0.88032 0.07436
 C -1.89168 -0.04677 0.15144
 F 1.28360 1.52249 0.37588
 F -0.39107 2.06259 0.34288
 H 1.22528 -1.79939 -0.35366
 H -1.95694 -1.10291 -0.26085
 H 1.99845 -1.03337 1.20178
 H -2.24280 -0.14537 1.34148
 H 2.59013 -0.65847 -0.50708
 H -2.58567 0.64336 -0.43754
13
bifur_IRC_Distances_noMW_output/new_data/bifur_traj1_Distances point 447
C 0.74329 0.33297 -0.15173
 C -0.50884 0.68987 -0.15383
 C 0.06683 0.41265 -1.62448
 C 1.66873 -0.88024 0.07451
 C -1.89172 -0.04677 0.15168
 F 1.28173 1.52318 0.37596
 F -0.38883 2.06323 0.34246
 H 1.22528 -1.79999 -0.35293
 H -1.95731 -1.10361 -0.25999
 H 1.99974 -1.03261 1.20227
 H -2.24369 -0.14458 1.34228
 H 2.59011 -0.65791 -0.50790
 H -2.58532 0.64380 -0.43831
13
bifur_IRC_Distances_noMW_output/new_data/bifur_traj1_Distances point 448
C 0.74179 0.33242 -0.15166
 C -0.50771 0.68919 -0.15402
 C 0.06616 0.41023 -1.62619
 C 1.66881 -0.88013 0.07473
 C -1.89178 -0.04676 0.15201
 F 1.27914 1.52412 0.37606
 F -0.38575 2.06412 0.34187
 H 1.22529 -1.80082 -0.35193
 H -1.95782 -1.10458 -0.25880
 H 2.00151 -1.03157 1.20293
 H -2.24490 -0.14348 1.34337
 H 2.59008 -0.65713 -0.50901
 H -2.58485 0.64440 -0.43936
13
bifur_IRC_Distances_noMW_output/new_data/bifur_traj1_Distances point 449
C 0.74011 0.33181 -0.15158
 C -0.50643 0.68843 -0.15424
 C 0.06541 0.40751 -1.62810
 C 1.66891 -0.88000 0.07497
 C -1.89184 -0.04676 0.15238
 F 1.27625 1.52517 0.37618
 F -0.38231 2.06510 0.34122
 H 1.22530 -1.80175 -0.35080
 H -1.95838 -1.10567 -0.25747
 H 2.00350 -1.03040 1.20368
 H -2.24626 -0.14225 1.34459
 H 2.59005 -0.65626 -0.51027
 H -2.58431 0.64507 -0.44055
13
bifur_IRC_Distances_noMW_output/new_data/bifur_traj1_Distances point 450
C 0.73843 0.33119 -0.15151
 C -0.50516 0.68767 -0.15447
 C 0.06465 0.40479 -1.63001
 C 1.66901 -0.87987 0.07521
 C -1.89190 -0.04675 0.15275
 F 1.27336 1.52622 0.37628
 F -0.37886 2.06609 0.34055
 H 1.22531 -1.80268 -0.34967
 H -1.95895 -1.10675 -0.25613
 H 2.00549 -1.02923 1.20443
 H -2.24761 -0.14102 1.34581
 H 2.59002 -0.65539 -0.51152
 H -2.58377 0.64573 -0.44173
13
bifur_IRC_Distances_noMW_output/new_data/bifur_traj1_Distances point 451
C 0.73690 0.33063 -0.15144
 C -0.50401 0.68697 -0.15467
 C 0.06397 0.40231 -1.63174
 C 1.66910 -0.87976 0.07543
 C -1.89195 -0.04674 0.15308
 F 1.27073 1.52718 0.37638
 F -0.37574 2.06699 0.33995
 H 1.22532 -1.80352 -0.34865
 H -1.95946 -1.10773 -0.25492
 H 2.00729 -1.02817 1.20511
 H -2.24884 -0.13990 1.34692
 H 2.58998 -0.65461 -0.51266
 H -2.58329 0.64634 -0.44280
13
bifur_IRC_Distances_noMW_output/new_data/bifur_traj1_Distances point 452
C 0.73690 0.33063 -0.15144
 C -0.50401 0.68697 -0.15467
 C 0.06397 0.40231 -1.63174
 C 1.66910 -0.87976 0.07543
 C -1.89195 -0.04674 0.15308
 F 1.27073 1.52718 0.37638
 F -0.37574 2.06699 0.33995
 H 1.22532 -1.80352 -0.34865
 H -1.95946 -1.10773 -0.25492
 H 2.00729 -1.02817 1.20511
 H -2.24884 -0.13990 1.34692
 H 2.58998 -0.65461 -0.51266
 H -2.58329 0.64634 -0.44280
13
bifur_IRC_Distances_noMW_output/new_data/bifur_traj1_Distances point 453
C 0.73493 0.32991 -0.15135
 C -0.50253 0.68608 -0.15492
 C 0.06308 0.39912 -1.63395
 C 1.66922 -0.87961 0.07572
 C -1.89202 -0.04674 0.15351
 F 1.26736 1.52841 0.37649
 F -0.37172 2.06815 0.33916
 H 1.22533 -1.80460 -0.34733
 H -1.96012 -1.10899 -0.25336
 H 2.00962 -1.02679 1.20598
 H -2.25042 -0.13845 1.34835
 H 2.58994 -0.65360 -0.51412
 H -2.58266 0.64711 -0.44419
13
bifur_IRC_Distances_noMW_output/new_data/bifur_traj1_Distances point 454
C 0.73476 0.32985 -0.15134
 C -0.50240 0.68601 -0.15494
 C 0.06301 0.39885 -1.63414
 C 1.66923 -0.87960 0.07574
 C -1.89203 -0.04673 0.15355
 F 1.26707 1.52852 0.37650
 F -0.37138 2.06825 0.33910
 H 1.22533 -1.80470 -0.34722
 H -1.96018 -1.10910 -0.25322
 H 2.00982 -1.02668 1.20605
 H -2.25056 -0.13833 1.34847
 H 2.58994 -0.65351 -0.51425
 H -2.58261 0.64718 -0.44431
13
bifur_IRC_Distances_noMW_output/new_data/bifur_traj1_Distances point 455
C 0.73527 0.33003 -0.15136
 C -0.50278 0.68624 -0.15488
 C 0.06324 0.39967 -1.63357
 C 1.66920 -0.87964 0.07567
 C -1.89201 -0.04674 0.15344
 F 1.26794 1.52820 0.37647
 F -0.37241 2.06795 0.33930
 H 1.22533 -1.80442 -0.34756
 H -1.96001 -1.10878 -0.25363
 H 2.00922 -1.02703 1.20583
 H -2.25015 -0.13870 1.34811
 H 2.58995 -0.65377 -0.51387
 H -2.58277 0.64698 -0.44395
13
bifur_IRC_Distances_noMW_output/new_data/bifur_traj1_Distances point 456
C 0.73648 0.33048 -0.15142
 C -0.50369 0.68678 -0.15472
 C 0.06378 0.40163 -1.63221
 C 1.66913 -0.87973 0.07549
 C -1.89197 -0.04674 0.15317
 F 1.27001 1.52744 0.37640
 F -0.37488 2.06724 0.33978
 H 1.22532 -1.80375 -0.34837
 H -1.95960 -1.10800 -0.25458
 H 2.00779 -1.02787 1.20529
 H -2.24918 -0.13959 1.34723
 H 2.58998 -0.65439 -0.51297
 H -2.58315 0.64651 -0.44310
13
bifur_IRC_Distances_noMW_output/new_data/bifur_traj1_Distances point 457
C 0.73835 0.33116 -0.15150
 C -0.50511 0.68763 -0.15448
 C 0.06462 0.40467 -1.63010
 C 1.66902 -0.87987 0.07522
 C -1.89190 -0.04675 0.15276
 F 1.27323 1.52627 0.37629
 F -0.37871 2.06614 0.34052
 H 1.22531 -1.80272 -0.34962
 H -1.95898 -1.10680 -0.25607
 H 2.00558 -1.02918 1.20446
 H -2.24767 -0.14096 1.34587
 H 2.59001 -0.65535 -0.51158
 H -2.58375 0.64576 -0.44178
13
bifur_IRC_Distances_noMW_output/new_data/bifur_traj1_Distances point 458
C 0.74081 0.33206 -0.15162
 C -0.50696 0.68874 -0.15415
 C 0.06572 0.40864 -1.62731
 C 1.66887 -0.88005 0.07487
 C -1.89181 -0.04676 0.15222
 F 1.27745 1.52473 0.37613
 F -0.38374 2.06470 0.34149
 H 1.22530 -1.80136 -0.35127
 H -1.95815 -1.10522 -0.25802
 H 2.00267 -1.03089 1.20337
 H -2.24569 -0.14276 1.34408
 H 2.59006 -0.65662 -0.50975
 H -2.58453 0.64479 -0.44006
13
bifur_IRC_Distances_noMW_output/new_data/bifur_traj1_Distances point 459
C 0.74375 0.33314 -0.15175
 C -0.50919 0.69008 -0.15377
 C 0.06703 0.41339 -1.62396
 C 1.66870 -0.88027 0.07445
 C -1.89171 -0.04677 0.15158
 F 1.28251 1.52289 0.37593
 F -0.38976 2.06297 0.34263
 H 1.22528 -1.79974 -0.35323
 H -1.95716 -1.10332 -0.26035
 H 1.99920 -1.03293 1.20207
 H -2.24332 -0.14491 1.34195
 H 2.59012 -0.65814 -0.50756
 H -2.58547 0.64361 -0.43799
13
bifur_IRC_Distances_noMW_output/new_data/bifur_traj1_Distances point 460
C 0.74709 0.33437 -0.15190
 C -0.51171 0.69159 -0.15332
 C 0.06852 0.41877 -1.62013
 C 1.66850 -0.88053 0.07397
 C -1.89158 -0.04678 0.15085
 F 1.28826 1.52081 0.37568
 F -0.39661 2.06100 0.34392
 H 1.22526 -1.79789 -0.35546
 H -1.95602 -1.10116 -0.26299
 H 1.99525 -1.03524 1.20058
 H -2.24061 -0.14733 1.33952
 H 2.59018 -0.65988 -0.50507
 H -2.58653 0.64227 -0.43564
13
bifur_IRC_Distances_noMW_output/new_data/bifur_traj1_Distances point 461
C 0.75078 0.33572 -0.15206
 C -0.51451 0.69325 -0.15283
 C 0.07015 0.42469 -1.61588
 C 1.66828 -0.88080 0.07344
 C -1.89143 -0.04678 0.15005
 F 1.29460 1.51851 0.37539
 F -0.40418 2.05883 0.34531
 H 1.22524 -1.79586 -0.35791
 H -1.95476 -1.09877 -0.26589
 H 1.99090 -1.03777 1.19894
 H -2.23761 -0.14999 1.33684
 H 2.59024 -0.66181 -0.50234
 H -2.58771 0.64078 -0.43306
13
bifur_IRC_Distances_noMW_output/new_data/bifur_traj1_Distances point 462
C 0.75477 0.33718 -0.15223
 C -0.51753 0.69506 -0.15230
 C 0.07191 0.43108 -1.61124
 C 1.66804 -0.88110 0.07288
 C -1.89127 -0.04678 0.14918
 F 1.30148 1.51603 0.37505
 F -0.41238 2.05648 0.34680
 H 1.22522 -1.79365 -0.36056
 H -1.95339 -1.09618 -0.26904
 H 1.98618 -1.04051 1.19716
 H -2.23434 -0.15285 1.33394
 H 2.59031 -0.66392 -0.49937
 H -2.58899 0.63916 -0.43026
13
bifur_IRC_Distances_noMW_output/new_data/bifur_traj1_Distances point 463
C 0.75477 0.33718 -0.15223
 C -0.51753 0.69506 -0.15230
 C 0.07191 0.43108 -1.61124
 C 1.66804 -0.88110 0.07288
 C -1.89127 -0.04678 0.14918
 F 1.30148 1.51603 0.37505
 F -0.41238 2.05648 0.34680
 H 1.22522 -1.79365 -0.36056
 H -1.95339 -1.09618 -0.26904
 H 1.98618 -1.04051 1.19716
 H -2.23434 -0.15285 1.33394
 H 2.59031 -0.66392 -0.49937
 H -2.58899 0.63916 -0.43026
13
bifur_IRC_Distances_noMW_output/new_data/bifur_traj1_Distances point 464
C 0.76367 0.34044 -0.15260
 C -0.52429 0.69908 -0.15110
 C 0.07580 0.44524 -1.60080
 C 1.66751 -0.88177 0.07162
 C -1.89090 -0.04677 0.14725
 F 1.31680 1.51053 0.37419
 F -0.43069 2.05124 0.35004
 H 1.22516 -1.78873 -0.36644
 H -1.95031 -1.09037 -0.27601
 H 1.97569 -1.04657 1.19319
 H -2.22703 -0.15916 1.32747
 H 2.59043 -0.66865 -0.49278
 H -2.59183 0.63550 -0.42404
13
bifur_IRC_Distances_noMW_output/new_data/bifur_traj1_Distances point 465
C 0.76861 0.34226 -0.15279
 C -0.52805 0.70131 -0.15043
 C 0.07794 0.45306 -1.59491
 C 1.66721 -0.88214 0.07092
 C -1.89068 -0.04676 0.14618
 F 1.32534 1.50748 0.37366
 F -0.44089 2.04832 0.35179
 H 1.22512 -1.78599 -0.36969
 H -1.94858 -1.08713 -0.27988
 H 1.96986 -1.04992 1.19098
 H -2.22294 -0.16262 1.32387
 H 2.59048 -0.67131 -0.48913
 H -2.59341 0.63344 -0.42058
13
bifur_IRC_Distances_noMW_output/new_data/bifur_traj1_Distances point 466
C 0.77390 0.34420 -0.15300
 C -0.53209 0.70370 -0.14970
 C 0.08022 0.46141 -1.58855
 C 1.66688 -0.88253 0.07018
 C -1.89044 -0.04673 0.14504
 F 1.33447 1.50422 0.37305
 F -0.45183 2.04520 0.35362
 H 1.22509 -1.78306 -0.37316
 H -1.94672 -1.08365 -0.28401
 H 1.96362 -1.05348 1.18861
 H -2.21853 -0.16631 1.32002
 H 2.59053 -0.67418 -0.48522
 H -2.59511 0.63121 -0.41689
13
bifur_IRC_Distances_noMW_output/new_data/bifur_traj1_Distances point 467
C 0.77945 0.34623 -0.15321
 C -0.53632 0.70620 -0.14893
 C 0.08259 0.47012 -1.58182
 C 1.66654 -0.88294 0.06941
 C -1.89017 -0.04671 0.14384
 F 1.34407 1.50081 0.37237
 F -0.46333 2.04193 0.35549
 H 1.22504 -1.77998 -0.37679
 H -1.94475 -1.07999 -0.28834
 H 1.95707 -1.05719 1.18612
 H -2.21389 -0.17014 1.31598
 H 2.59058 -0.67721 -0.48112
 H -2.59689 0.62886 -0.41301
13
bifur_IRC_Distances_noMW_output/new_data/bifur_traj1_Distances point 468
C 0.78513 0.34832 -0.15342
 C -0.54067 0.70877 -0.14814
 C 0.08501 0.47901 -1.57485
 C 1.66619 -0.88337 0.06862
 C -1.88989 -0.04667 0.14263
 F 1.35390 1.49733 0.37161
 F -0.47511 2.03858 0.35736
 H 1.22500 -1.77682 -0.38049
 H -1.94271 -1.07623 -0.29275
 H 1.95037 -1.06097 1.18357
 H -2.20911 -0.17404 1.31185
 H 2.59061 -0.68034 -0.47693
 H -2.59871 0.62642 -0.40905
13
bifur_IRC_Distances_noMW_output/new_data/bifur_traj1_Distances point 469
C 0.79092 0.35044 -0.15362
 C -0.54510 0.71138 -0.14732
 C 0.08745 0.48802 -1.56767
 C 1.66583 -0.88379 0.06782
 C -1.88960 -0.04662 0.14139
 F 1.36392 1.49378 0.37078
 F -0.48715 2.03517 0.35921
 H 1.22494 -1.77360 -0.38426
 H -1.94063 -1.07238 -0.29724
 H 1.94355 -1.06480 1.18097
 H -2.20421 -0.17797 1.30763
 H 2.59064 -0.68355 -0.47266
 H -2.60057 0.62392 -0.40502
13
bifur_IRC_Distances_noMW_output/new_data/bifur_traj1_Distances point 470
C 0.79691 0.35263 -0.15382
 C -0.54970 0.71409 -0.14648
 C 0.08996 0.49731 -1.56016
 C 1.66545 -0.88424 0.06699
 C -1.88929 -0.04657 0.14011
 F 1.37430 1.49013 0.36987
 F -0.49962 2.03164 0.36107
 H 1.22489 -1.77026 -0.38814
 H -1.93845 -1.06838 -0.30188
 H 1.93650 -1.06873 1.17827
 H -2.19912 -0.18201 1.30327
 H 2.59066 -0.68691 -0.46825
 H -2.60250 0.62130 -0.40085
13
bifur_IRC_Distances_noMW_output/new_data/bifur_traj1_Distances point 471
C 0.80322 0.35495 -0.15403
 C -0.55455 0.71694 -0.14557
 C 0.09259 0.50705 -1.55215
 C 1.66505 -0.88470 0.06612
 C -1.88895 -0.04651 0.13877
 F 1.38525 1.48627 0.36885
 F -0.51278 2.02793 0.36297
 H 1.22483 -1.76675 -0.39223
 H -1.93614 -1.06415 -0.30676
 H 1.92906 -1.07285 1.17542
 H -2.19372 -0.18623 1.29867
 H 2.59066 -0.69047 -0.46361
 H -2.60453 0.61851 -0.39645
13
bifur_IRC_Distances_noMW_output/new_data/bifur_traj1_Distances point 472
C 0.80994 0.35741 -0.15423
 C -0.55973 0.71999 -0.14460
 C 0.09536 0.51738 -1.54352
 C 1.66463 -0.88519 0.06520
 C -1.88857 -0.04643 0.13735
 F 1.39693 1.48218 0.36768
 F -0.52684 2.02398 0.36492
 H 1.22476 -1.76299 -0.39657
 H -1.93367 -1.05963 -0.31195
 H 1.92114 -1.07720 1.17238
 H -2.18793 -0.19069 1.29377
 H 2.59066 -0.69430 -0.45867
 H -2.60669 0.61552 -0.39177
13
bifur_IRC_Distances_noMW_output/new_data/bifur_traj1_Distances point 473
C 0.81710 0.36003 -0.15444
 C -0.56526 0.72324 -0.14356
 C 0.09830 0.52834 -1.53419
 C 1.66417 -0.88572 0.06423
 C -1.88816 -0.04634 0.13583
 F 1.40939 1.47781 0.36636
 F -0.54184 2.01978 0.36693
 H 1.22468 -1.75899 -0.40118
 H -1.93101 -1.05480 -0.31747
 H 1.91271 -1.08181 1.16914
 H -2.18173 -0.19540 1.28855
 H 2.59065 -0.69842 -0.45340
 H -2.60900 0.61228 -0.38679
13
bifur_IRC_Distances_noMW_output/new_data/bifur_traj1_Distances point 474
C 0.81710 0.36003 -0.15444
 C -0.56526 0.72324 -0.14356
 C 0.09830 0.52834 -1.53419
 C 1.66417 -0.88572 0.06423
 C -1.88816 -0.04634 0.13583
 F 1.40938 1.47781 0.36636
 F -0.54184 2.01978 0.36693
 H 1.22468 -1.75899 -0.40118
 H -1.93101 -1.05480 -0.31747
 H 1.91271 -1.08181 1.16914
 H -2.18173 -0.19540 1.28855
 H 2.59065 -0.69842 -0.45340
 H -2.60900 0.61228 -0.38679
13
bifur_IRC_Distances_noMW_output/new_data/bifur_traj1_Distances point 475
C 0.83244 0.36562 -0.15485
 C -0.57713 0.73021 -0.14129
 C 0.10450 0.55162 -1.51377
 C 1.66317 -0.88683 0.06215
 C -1.88723 -0.04612 0.13261
 F 1.43610 1.46848 0.36323
 F -0.57407 2.01082 0.37093
 H 1.22449 -1.75039 -0.41104
 H -1.92524 -1.04439 -0.32926
 H 1.89466 -1.09155 1.16217
 H -2.16833 -0.20535 1.27738
 H 2.59058 -0.70737 -0.44214
 H -2.61395 0.60524 -0.37613
13
bifur_IRC_Distances_noMW_output/new_data/bifur_traj1_Distances point 476
C 0.84024 0.36847 -0.15503
 C -0.58319 0.73377 -0.14011
 C 0.10762 0.56338 -1.50314
 C 1.66265 -0.88740 0.06110
 C -1.88673 -0.04599 0.13097
 F 1.44971 1.46373 0.36148
 F -0.59053 2.00628 0.37282
 H 1.22438 -1.74600 -0.41604
 H -1.92227 -1.03906 -0.33526
 H 1.88548 -1.09644 1.15862
 H -2.16144 -0.21035 1.27170
 H 2.59053 -0.71198 -0.43641
 H -2.61646 0.60160 -0.37070
13
bifur_IRC_Distances_noMW_output/new_data/bifur_traj1_Distances point 477
C 0.84782 0.37122 -0.15519
 C -0.58910 0.73724 -0.13896
 C 0.11063 0.57477 -1.49264
 C 1.66215 -0.88794 0.06008
 C -1.88624 -0.04586 0.12939
 F 1.46298 1.45910 0.35967
 F -0.60657 2.00188 0.37456
 H 1.22427 -1.74173 -0.42090
 H -1.91936 -1.03385 -0.34109
 H 1.87655 -1.10116 1.15515
 H -2.15470 -0.21517 1.26617
 H 2.59046 -0.71651 -0.43084
 H -2.61891 0.59801 -0.36542
13
bifur_IRC_Distances_noMW_output/new_data/bifur_traj1_Distances point 478
C 0.85504 0.37384 -0.15533
 C -0.59472 0.74056 -0.13785
 C 0.11347 0.58554 -1.48251
 C 1.66167 -0.88846 0.05912
 C -1.88575 -0.04573 0.12789
 F 1.47560 1.45470 0.35786
 F -0.62184 1.99771 0.37612
 H 1.22416 -1.73766 -0.42552
 H -1.91658 -1.02889 -0.34663
 H 1.86807 -1.10560 1.15186
 H -2.14826 -0.21972 1.26092
 H 2.59039 -0.72086 -0.42554
 H -2.62124 0.59456 -0.36041
13
bifur_IRC_Distances_noMW_output/new_data/bifur_traj1_Distances point 479
C 0.86178 0.37628 -0.15545
 C -0.60000 0.74366 -0.13680
 C 0.11610 0.59558 -1.47290
 C 1.66122 -0.88894 0.05822
 C -1.88529 -0.04560 0.12649
 F 1.48741 1.45058 0.35609
 F -0.63616 1.99383 0.37750
 H 1.22406 -1.73384 -0.42984
 H -1.91396 -1.02423 -0.35181
 H 1.86014 -1.10972 1.14877
 H -2.14221 -0.22395 1.25602
 H 2.59032 -0.72495 -0.42059
 H -2.62342 0.59130 -0.35571
13
bifur_IRC_Distances_noMW_output/new_data/bifur_traj1_Distances point 480
C 0.86801 0.37854 -0.15554
 C -0.60488 0.74654 -0.13582
 C 0.11852 0.60482 -1.46389
 C 1.66080 -0.88938 0.05740
 C -1.88485 -0.04547 0.12520
 F 1.49834 1.44676 0.35437
 F -0.64941 1.99026 0.37870
 H 1.22395 -1.73031 -0.43384
 H -1.91153 -1.01992 -0.35660
 H 1.85281 -1.11351 1.14591
 H -2.13658 -0.22784 1.25149
 H 2.59025 -0.72876 -0.41600
 H -2.62543 0.58826 -0.35137
13
bifur_IRC_Distances_noMW_output/new_data/bifur_traj1_Distances point 481
C 0.87372 0.38060 -0.15562
 C -0.60935 0.74919 -0.13492
 C 0.12072 0.61325 -1.45554
 C 1.66041 -0.88978 0.05664
 C -1.88444 -0.04536 0.12402
 F 1.50835 1.44326 0.35274
 F -0.66155 1.98701 0.37974
 H 1.22385 -1.72707 -0.43749
 H -1.90929 -1.01596 -0.36099
 H 1.84610 -1.11694 1.14329
 H -2.13141 -0.23138 1.24734
 H 2.59018 -0.73228 -0.41181
 H -2.62727 0.58546 -0.34739
13
bifur_IRC_Distances_noMW_output/new_data/bifur_traj1_Distances point 482
C 0.87889 0.38246 -0.15568
 C -0.61341 0.75159 -0.13409
 C 0.12270 0.62087 -1.44789
 C 1.66006 -0.89015 0.05596
 C -1.88407 -0.04525 0.12296
 F 1.51743 1.44008 0.35120
 F -0.67257 1.98408 0.38063
 H 1.22375 -1.72413 -0.44081
 H -1.90725 -1.01236 -0.36498
 H 1.84002 -1.12003 1.14091
 H -2.12671 -0.23458 1.24359
 H 2.59011 -0.73547 -0.40800
 H -2.62894 0.58290 -0.34378
13
bifur_IRC_Distances_noMW_output/new_data/bifur_traj1_Distances point 483
C 0.88353 0.38413 -0.15573
 C -0.61706 0.75376 -0.13334
 C 0.12448 0.62770 -1.44094
 C 1.65974 -0.89047 0.05535
 C -1.88373 -0.04515 0.12200
 F 1.52560 1.43722 0.34978
 F -0.68249 1.98145 0.38139
 H 1.22366 -1.72149 -0.44380
 H -1.90542 -1.00912 -0.36856
 H 1.83456 -1.12279 1.13877
 H -2.12247 -0.23744 1.24021
 H 2.59005 -0.73837 -0.40458
 H -2.63044 0.58058 -0.34054
13
bifur_IRC_Distances_noMW_output/new_data/bifur_traj1_Distances point 484
C 0.88768 0.38562 -0.15577
 C -0.62033 0.75570 -0.13267
 C 0.12605 0.63378 -1.43468
 C 1.65945 -0.89076 0.05480
 C -1.88342 -0.04506 0.12115
 F 1.53290 1.43466 0.34847
 F -0.69135 1.97911 0.38203
 H 1.22358 -1.71913 -0.44646
 H -1.90378 -1.00623 -0.37176
 H 1.82969 -1.12525 1.13686
 H -2.11868 -0.23999 1.23721
 H 2.58999 -0.74096 -0.40153
 H -2.63178 0.57849 -0.33764
13
bifur_IRC_Distances_noMW_output/new_data/bifur_traj1_Distances point 485
C 0.88768 0.38562 -0.15577
 C -0.62033 0.75570 -0.13267
 C 0.12605 0.63378 -1.43468
 C 1.65945 -0.89076 0.05480
 C -1.88342 -0.04506 0.12115
 F 1.53290 1.43466 0.34847
 F -0.69135 1.97911 0.38203
 H 1.22358 -1.71913 -0.44646
 H -1.90378 -1.00623 -0.37176
 H 1.82969 -1.12525 1.13686
 H -2.11868 -0.23999 1.23721
 H 2.58999 -0.74096 -0.40153
 H -2.63178 0.57849 -0.33764
13
bifur_IRC_Distances_noMW_output/new_data/bifur_traj1_Distances point 486
C 0.89457 0.38808 -0.15583
 C -0.62576 0.75893 -0.13155
 C 0.12866 0.64386 -1.42416
 C 1.65898 -0.89124 0.05390
 C -1.88290 -0.04490 0.11973
 F 1.54502 1.43040 0.34623
 F -0.70609 1.97525 0.38303
 H 1.22344 -1.71519 -0.45090
 H -1.90104 -1.00141 -0.37708
 H 1.82159 -1.12929 1.13368
 H -2.11235 -0.24420 1.23221
 H 2.58988 -0.74529 -0.39645
 H -2.63401 0.57501 -0.33282
13
bifur_IRC_Distances_noMW_output/new_data/bifur_traj1_Distances point 487
C 0.89731 0.38906 -0.15584
 C -0.62792 0.76022 -0.13110
 C 0.12969 0.64785 -1.41993
 C 1.65879 -0.89143 0.05354
 C -1.88269 -0.04484 0.11917
 F 1.54985 1.42870 0.34531
 F -0.71196 1.97372 0.38340
 H 1.22338 -1.71363 -0.45267
 H -1.89994 -0.99949 -0.37920
 H 1.81838 -1.13089 1.13242
 H -2.10983 -0.24588 1.23023
 H 2.58984 -0.74702 -0.39442
 H -2.63489 0.57361 -0.33091
13
bifur_IRC_Distances_noMW_output/new_data/bifur_traj1_Distances point 488
C 0.89956 0.38987 -0.15586
 C -0.62970 0.76128 -0.13073
 C 0.13054 0.65114 -1.41643
 C 1.65863 -0.89158 0.05324
 C -1.88252 -0.04479 0.11871
 F 1.55383 1.42729 0.34455
 F -0.71679 1.97247 0.38370
 H 1.22333 -1.71234 -0.45412
 H -1.89904 -0.99791 -0.38095
 H 1.81573 -1.13220 1.13138
 H -2.10775 -0.24725 1.22860
 H 2.58981 -0.74844 -0.39276
 H -2.63562 0.57246 -0.32933
13
bifur_IRC_Distances_noMW_output/new_data/bifur_traj1_Distances point 489
C 0.90137 0.39051 -0.15587
 C -0.63113 0.76213 -0.13043
 C 0.13122 0.65377 -1.41361
 C 1.65850 -0.89171 0.05301
 C -1.88238 -0.04475 0.11834
 F 1.55701 1.42617 0.34393
 F -0.72067 1.97147 0.38393
 H 1.22329 -1.71130 -0.45529
 H -1.89832 -0.99664 -0.38235
 H 1.81360 -1.13325 1.13055
 H -2.10608 -0.24835 1.22729
 H 2.58978 -0.74959 -0.39142
 H -2.63620 0.57153 -0.32806
13
bifur_IRC_Distances_noMW_output/new_data/bifur_traj1_Distances point 490
C 0.90282 0.39103 -0.15587
 C -0.63228 0.76282 -0.13019
 C 0.13176 0.65588 -1.41134
 C 1.65840 -0.89180 0.05282
 C -1.88227 -0.04471 0.11804
 F 1.55957 1.42527 0.34342
 F -0.72378 1.97066 0.38411
 H 1.22326 -1.71047 -0.45623
 H -1.89774 -0.99562 -0.38348
 H 1.81190 -1.13409 1.12988
 H -2.10474 -0.24924 1.22624
 H 2.58976 -0.75051 -0.39035
 H -2.63667 0.57079 -0.32705
13
bifur_IRC_Distances_noMW_output/new_data/bifur_traj1_Distances point 491
C 0.90404 0.39146 -0.15588
 C -0.63324 0.76339 -0.12998
 C 0.13222 0.65765 -1.40943
 C 1.65832 -0.89189 0.05266
 C -1.88217 -0.04468 0.11780
 F 1.56172 1.42451 0.34299
 F -0.72639 1.96999 0.38425
 H 1.22323 -1.70977 -0.45702
 H -1.89725 -0.99477 -0.38442
 H 1.81047 -1.13479 1.12931
 H -2.10361 -0.24998 1.22536
 H 2.58974 -0.75129 -0.38945
 H -2.63706 0.57016 -0.32619
13
bifur_IRC_Distances_noMW_output/new_data/bifur_traj1_Distances point 492
C 0.90513 0.39185 -0.15588
 C -0.63410 0.76391 -0.12980
 C 0.13263 0.65923 -1.40771
 C 1.65824 -0.89196 0.05252
 C -1.88209 -0.04466 0.11757
 F 1.56364 1.42383 0.34261
 F -0.72873 1.96939 0.38438
 H 1.22321 -1.70915 -0.45772
 H -1.89681 -0.99400 -0.38527
 H 1.80919 -1.13542 1.12881
 H -2.10260 -0.25064 1.22457
 H 2.58972 -0.75198 -0.38865
 H -2.63742 0.56960 -0.32543
13
bifur_IRC_Distances_noMW_output/new_data/bifur_traj1_Distances point 493
C 0.90616 0.39222 -0.15588
 C -0.63492 0.76440 -0.12963
 C 0.13301 0.66074 -1.40608
 C 1.65817 -0.89203 0.05238
 C -1.88201 -0.04463 0.11736
 F 1.56547 1.42318 0.34224
 F -0.73095 1.96881 0.38450
 H 1.22318 -1.70856 -0.45839
 H -1.89640 -0.99328 -0.38607
 H 1.80797 -1.13602 1.12833
 H -2.10164 -0.25127 1.22382
 H 2.58970 -0.75264 -0.38788
 H -2.63775 0.56906 -0.32470
13
bifur_IRC_Distances_noMW_output/new_data/bifur_traj1_Distances point 494
C 0.90718 0.39258 -0.15589
 C -0.63573 0.76489 -0.12946
 C 0.13340 0.66223 -1.40446
 C 1.65810 -0.89210 0.05225
 C -1.88193 -0.04461 0.11715
 F 1.56727 1.42254 0.34188
 F -0.73315 1.96825 0.38462
 H 1.22316 -1.70797 -0.45906
 H -1.89599 -0.99255 -0.38687
 H 1.80677 -1.13661 1.12786
 H -2.10069 -0.25189 1.22308
 H 2.58969 -0.75329 -0.38712
 H -2.63808 0.56853 -0.32398
13
bifur_IRC_Distances_noMW_output/new_data/bifur_traj1_Distances point 495
C 0.90822 0.39295 -0.15589
 C -0.63655 0.76538 -0.12928
 C 0.13378 0.66373 -1.40282
 C 1.65803 -0.89217 0.05211
 C -1.88184 -0.04459 0.11694
 F 1.56911 1.42189 0.34150
 F -0.73538 1.96768 0.38474
 H 1.22314 -1.70737 -0.45973
 H -1.89557 -0.99182 -0.38768
 H 1.80555 -1.13720 1.12738
 H -2.09973 -0.25252 1.22233
 H 2.58967 -0.75396 -0.38635
 H -2.63842 0.56800 -0.32326
13
bifur_IRC_Distances_noMW_output/new_data/bifur_traj1_Distances point 496
C 0.90822 0.39295 -0.15589
 C -0.63655 0.76538 -0.12928
 C 0.13378 0.66373 -1.40282
 C 1.65803 -0.89217 0.05211
 C -1.88184 -0.04459 0.11694
 F 1.56911 1.42189 0.34150
 F -0.73538 1.96768 0.38474
 H 1.22314 -1.70737 -0.45973
 H -1.89557 -0.99182 -0.38768
 H 1.80555 -1.13720 1.12738
 H -2.09973 -0.25252 1.22233
 H 2.58967 -0.75396 -0.38635
 H -2.63842 0.56800 -0.32326
13
bifur_IRC_Distances_noMW_output/new_data/bifur_traj1_Distances point 497
C 0.91707 0.40798 0.02805
 C -0.63170 0.78066 0.05488
 C 0.23060 0.87334 1.26690
 C 1.65484 -0.89885 -0.03244
 C -1.88491 -0.05150 0.02655
 F 1.53678 1.34254 -0.66652
 F -0.77666 1.88799 -0.62872
 H 1.26234 -1.62169 0.62928
 H -1.85648 -0.90815 0.67140
 H 1.72408 -1.30802 -1.06396
 H -2.17812 -0.42685 -1.01410
 H 2.61465 -0.70160 0.31012
 H -2.61248 0.62414 0.41857
13
bifur_IRC_Distances_noMW_output/new_data/bifur_traj1_Distances point 498
C 0.91837 0.40841 0.02823
 C -0.63275 0.78123 0.05498
 C 0.23076 0.87420 1.26502
 C 1.65475 -0.89891 -0.03251
 C -1.88479 -0.05142 0.02651
 F 1.53923 1.34214 -0.66515
 F -0.77937 1.88762 -0.62763
 H 1.26227 -1.62117 0.62930
 H -1.85599 -0.90743 0.67148
 H 1.72273 -1.30809 -1.06361
 H -2.17670 -0.42693 -1.01367
 H 2.61451 -0.70277 0.30928
 H -2.61302 0.62313 0.41778
13
bifur_IRC_Distances_noMW_output/new_data/bifur_traj1_Distances point 499
C 0.91994 0.40892 0.02845
 C -0.63401 0.78190 0.05509
 C 0.23095 0.87523 1.26276
 C 1.65466 -0.89898 -0.03259
 C -1.88465 -0.05134 0.02646
 F 1.54216 1.34165 -0.66350
 F -0.78262 1.88718 -0.62633
 H 1.26217 -1.62054 0.62932
 H -1.85540 -0.90657 0.67157
 H 1.72111 -1.30819 -1.06319
 H -2.17499 -0.42702 -1.01315
 H 2.61435 -0.70416 0.30827
 H -2.61366 0.62191 0.41682
13
bifur_IRC_Distances_noMW_output/new_data/bifur_traj1_Distances point 500
C 0.92187 0.40956 0.02873
 C -0.63558 0.78274 0.05524
 C 0.23118 0.87651 1.25995
 C 1.65453 -0.89906 -0.03270
 C -1.88447 -0.05123 0.02641
 F 1.54579 1.34105 -0.66145
 F -0.78664 1.88664 -0.62470
 H 1.26206 -1.61977 0.62936
 H -1.85467 -0.90551 0.67169
 H 1.71911 -1.30830 -1.06267
 H -2.17288 -0.42714 -1.01250
 H 2.61415 -0.70590 0.30701
 H -2.61445 0.62040 0.41564
