# Supplementary material for: Low dimensional representations along intrinsic reaction coordinates and molecular dynamics trajectories using interatomic distance matrices
Source: Chem Sci. 2019 Sep 18;10(43):9954–68. doi: 10.1039/c9sc02742d (PMC6991188; doi:10.1039/c9sc02742d)
Supplement: Supplementary file 1 [file SC-010-C9SC02742D-s001.zip › C9SC02742D-SI/ESI_xyz_files/bifur_IRC_Distances_noMW_output/new_data/bifur_traj_D_Distances_noMW_PC1.xyz]

13
bifur_IRC_Distances_noMW_output/new_data/bifur_traj1_Distances point 1
C -1.25448 -0.40342 0.03404
 C 0.62755 -1.14595 0.05759
 C -0.53767 -1.30802 0.66967
 C -1.21731 1.08023 -0.01441
 C 1.61783 -0.08113 0.03585
 F -2.37668 -0.83019 -0.41312
 F 1.16998 -2.21311 -0.37383
 H -0.60812 1.49149 0.75557
 H 1.44651 0.65294 0.79074
 H -0.82267 1.41387 -0.95764
 H 1.58350 0.41007 -0.90866
 H -2.20720 1.44949 0.11859
 H 2.57876 -0.51627 0.20561
13
bifur_IRC_Distances_noMW_output/new_data/bifur_traj1_Distances point 2
C -1.25500 -0.40265 0.03396
 C 0.62853 -1.14559 0.05745
 C -0.53708 -1.30657 0.66795
 C -1.21944 1.08081 -0.01452
 C 1.61969 -0.08239 0.03590
 F -2.37621 -0.82996 -0.41189
 F 1.17010 -2.21186 -0.37299
 H -0.61150 1.49253 0.75574
 H 1.44956 0.65110 0.79113
 H -0.82531 1.41491 -0.95763
 H 1.58601 0.40880 -0.90846
 H -2.20878 1.44899 0.11806
 H 2.57942 -0.51813 0.20531
13
bifur_IRC_Distances_noMW_output/new_data/bifur_traj1_Distances point 3
C -1.25489 -0.40282 0.03398
 C 0.62832 -1.14567 0.05748
 C -0.53721 -1.30689 0.66833
 C -1.21897 1.08068 -0.01450
 C 1.61928 -0.08211 0.03589
 F -2.37631 -0.83001 -0.41216
 F 1.17008 -2.21213 -0.37318
 H -0.61075 1.49230 0.75571
 H 1.44889 0.65151 0.79104
 H -0.82473 1.41468 -0.95763
 H 1.58546 0.40908 -0.90851
 H -2.20843 1.44910 0.11818
 H 2.57927 -0.51772 0.20537
13
bifur_IRC_Distances_noMW_output/new_data/bifur_traj1_Distances point 4
C -1.25390 -0.40429 0.03413
 C 0.62645 -1.14634 0.05774
 C -0.53833 -1.30964 0.67158
 C -1.21494 1.07958 -0.01429
 C 1.61577 -0.07973 0.03580
 F -2.37720 -0.83044 -0.41447
 F 1.16984 -2.21449 -0.37476
 H -0.60435 1.49033 0.75539
 H 1.44312 0.65498 0.79031
 H -0.81972 1.41271 -0.95765
 H 1.58071 0.41148 -0.90888
 H -2.20545 1.45004 0.11917
 H 2.57802 -0.51420 0.20595
13
bifur_IRC_Distances_noMW_output/new_data/bifur_traj1_Distances point 5
C -1.25189 -0.40727 0.03443
 C 0.62264 -1.14769 0.05826
 C -0.54061 -1.31522 0.67817
 C -1.20671 1.07735 -0.01387
 C 1.60860 -0.07488 0.03562
 F -2.37901 -0.83132 -0.41913
 F 1.16937 -2.21927 -0.37798
 H -0.59128 1.48631 0.75474
 H 1.43133 0.66205 0.78883
 H -0.80950 1.40869 -0.95771
 H 1.57101 0.41637 -0.90963
 H -2.19939 1.45195 0.12116
 H 2.57546 -0.50705 0.20712
13
bifur_IRC_Distances_noMW_output/new_data/bifur_traj1_Distances point 6
C -1.24902 -0.41151 0.03486
 C 0.61724 -1.14957 0.05897
 C -0.54382 -1.32309 0.68744
 C -1.19500 1.07416 -0.01329
 C 1.59838 -0.06801 0.03537
 F -2.38160 -0.83260 -0.42566
 F 1.16872 -2.22599 -0.38255
 H -0.57266 1.48058 0.75382
 H 1.41451 0.67209 0.78678
 H -0.79494 1.40297 -0.95781
 H 1.55719 0.42332 -0.91069
 H -2.19081 1.45462 0.12397
 H 2.57180 -0.49698 0.20878
13
bifur_IRC_Distances_noMW_output/new_data/bifur_traj1_Distances point 7
C -1.24580 -0.41622 0.03534
 C 0.61120 -1.15162 0.05975
 C -0.54737 -1.33178 0.69764
 C -1.18190 1.07060 -0.01267
 C 1.58694 -0.06036 0.03511
 F -2.38451 -0.83407 -0.43279
 F 1.16803 -2.23340 -0.38763
 H -0.55180 1.47418 0.75281
 H 1.39568 0.68329 0.78454
 H -0.77864 1.39659 -0.95794
 H 1.54172 0.43107 -0.91185
 H -2.18128 1.45756 0.12706
 H 2.56771 -0.48583 0.21064
13
bifur_IRC_Distances_noMW_output/new_data/bifur_traj1_Distances point 8
C -1.24265 -0.42081 0.03582
 C 0.60532 -1.15357 0.06048
 C -0.55080 -1.34018 0.70746
 C -1.16910 1.06711 -0.01207
 C 1.57575 -0.05292 0.03486
 F -2.38736 -0.83555 -0.43962
 F 1.16739 -2.24053 -0.39258
 H -0.53139 1.46793 0.75184
 H 1.37723 0.69420 0.78241
 H -0.76268 1.39038 -0.95811
 H 1.52659 0.43862 -0.91298
 H -2.17203 1.46038 0.13002
 H 2.56371 -0.47507 0.21245
13
bifur_IRC_Distances_noMW_output/new_data/bifur_traj1_Distances point 9
C -1.23978 -0.42494 0.03624
 C 0.60002 -1.15528 0.06112
 C -0.55386 -1.34768 0.71620
 C -1.15755 1.06395 -0.01154
 C 1.56564 -0.04623 0.03466
 F -2.38994 -0.83691 -0.44566
 F 1.16684 -2.24687 -0.39702
 H -0.51295 1.46230 0.75097
 H 1.36054 0.70401 0.78054
 H -0.74825 1.38479 -0.95828
 H 1.51291 0.44543 -0.91399
 H -2.16372 1.46288 0.13267
 H 2.56010 -0.46545 0.21408
13
bifur_IRC_Distances_noMW_output/new_data/bifur_traj1_Distances point 10
C -1.23748 -0.42824 0.03659
 C 0.59579 -1.15663 0.06162
 C -0.55628 -1.35363 0.72311
 C -1.14830 1.06143 -0.01113
 C 1.55753 -0.04090 0.03449
 F -2.39201 -0.83803 -0.45041
 F 1.16641 -2.25188 -0.40055
 H -0.49816 1.45779 0.75029
 H 1.34715 0.71185 0.77908
 H -0.73668 1.38032 -0.95843
 H 1.50194 0.45088 -0.91480
 H -2.15711 1.46486 0.13476
 H 2.55720 -0.45781 0.21539
13
bifur_IRC_Distances_noMW_output/new_data/bifur_traj1_Distances point 11
C -1.23643 -0.42974 0.03675
 C 0.59385 -1.15724 0.06184
 C -0.55739 -1.35633 0.72624
 C -1.14407 1.06027 -0.01094
 C 1.55382 -0.03847 0.03442
 F -2.39296 -0.83854 -0.45256
 F 1.16622 -2.25415 -0.40216
 H -0.49140 1.45573 0.74998
 H 1.34103 0.71542 0.77842
 H -0.73140 1.37828 -0.95851
 H 1.49693 0.45336 -0.91517
 H -2.15410 1.46575 0.13570
 H 2.55588 -0.45434 0.21598
13
bifur_IRC_Distances_noMW_output/new_data/bifur_traj1_Distances point 12
C -1.23643 -0.42974 0.03675
 C 0.59385 -1.15724 0.06184
 C -0.55739 -1.35633 0.72624
 C -1.14407 1.06027 -0.01094
 C 1.55382 -0.03847 0.03442
 F -2.39296 -0.83854 -0.45256
 F 1.16622 -2.25415 -0.40216
 H -0.49140 1.45573 0.74998
 H 1.34103 0.71542 0.77842
 H -0.73140 1.37828 -0.95851
 H 1.49693 0.45336 -0.91517
 H -2.15410 1.46575 0.13570
 H 2.55588 -0.45434 0.21598
13
bifur_IRC_Distances_noMW_output/new_data/bifur_traj1_Distances point 13
C -1.24094 -0.42328 0.03607
 C 0.60216 -1.15460 0.06086
 C -0.55262 -1.34466 0.71268
 C -1.16222 1.06523 -0.01175
 C 1.56972 -0.04893 0.03474
 F -2.38889 -0.83636 -0.44323
 F 1.16706 -2.24432 -0.39522
 H -0.52040 1.46457 0.75132
 H 1.36729 0.70005 0.78129
 H -0.75408 1.38704 -0.95821
 H 1.51844 0.44268 -0.91359
 H -2.16707 1.46188 0.13160
 H 2.56156 -0.46932 0.21343
13
bifur_IRC_Distances_noMW_output/new_data/bifur_traj1_Distances point 14
C -1.24422 -0.41853 0.03558
 C 0.60824 -1.15260 0.06012
 C -0.54910 -1.33602 0.70260
 C -1.17546 1.06884 -0.01236
 C 1.58132 -0.05661 0.03498
 F -2.38594 -0.83481 -0.43625
 F 1.16771 -2.23700 -0.39012
 H -0.54154 1.47104 0.75232
 H 1.38640 0.68878 0.78346
 H -0.77061 1.39347 -0.95802
 H 1.53411 0.43487 -0.91242
 H -2.17662 1.45898 0.12856
 H 2.56570 -0.48040 0.21155
13
bifur_IRC_Distances_noMW_output/new_data/bifur_traj1_Distances point 15
C -1.24736 -0.41395 0.03511
 C 0.61411 -1.15063 0.05938
 C -0.54566 -1.32761 0.69274
 C -1.18821 1.07232 -0.01297
 C 1.59246 -0.06404 0.03523
 F -2.38310 -0.83336 -0.42937
 F 1.16836 -2.22984 -0.38518
 H -0.56186 1.47726 0.75330
 H 1.40476 0.67790 0.78561
 H -0.78650 1.39966 -0.95787
 H 1.54918 0.42733 -0.91129
 H -2.18587 1.45615 0.12557
 H 2.56969 -0.49119 0.20975
13
bifur_IRC_Distances_noMW_output/new_data/bifur_traj1_Distances point 16
C -1.25015 -0.40985 0.03469
 C 0.61935 -1.14883 0.05869
 C -0.54257 -1.32001 0.68382
 C -1.19959 1.07541 -0.01352
 C 1.60239 -0.07070 0.03547
 F -2.38058 -0.83210 -0.42311
 F 1.16897 -2.22337 -0.38076
 H -0.57996 1.48282 0.75418
 H 1.42111 0.66816 0.78758
 H -0.80066 1.40521 -0.95776
 H 1.56262 0.42059 -0.91027
 H -2.19417 1.45358 0.12287
 H 2.57324 -0.50092 0.20813
13
bifur_IRC_Distances_noMW_output/new_data/bifur_traj1_Distances point 17
C -1.25237 -0.40657 0.03436
 C 0.62354 -1.14737 0.05813
 C -0.54007 -1.31390 0.67662
 C -1.20866 1.07788 -0.01397
 C 1.61030 -0.07603 0.03566
 F -2.37858 -0.83111 -0.41804
 F 1.16948 -2.21814 -0.37722
 H -0.59438 1.48726 0.75489
 H 1.43412 0.66038 0.78918
 H -0.81192 1.40964 -0.95769
 H 1.57331 0.41521 -0.90945
 H -2.20082 1.45150 0.12069
 H 2.57606 -0.50874 0.20684
13
bifur_IRC_Distances_noMW_output/new_data/bifur_traj1_Distances point 18
C -1.25378 -0.40447 0.03415
 C 0.62622 -1.14642 0.05777
 C -0.53847 -1.30998 0.67198
 C -1.21444 1.07945 -0.01426
 C 1.61533 -0.07944 0.03579
 F -2.37731 -0.83049 -0.41476
 F 1.16981 -2.21479 -0.37495
 H -0.60356 1.49008 0.75535
 H 1.44240 0.65541 0.79022
 H -0.81910 1.41246 -0.95766
 H 1.58012 0.41178 -0.90892
 H -2.20508 1.45016 0.11929
 H 2.57786 -0.51376 0.20602
13
bifur_IRC_Distances_noMW_output/new_data/bifur_traj1_Distances point 19
C -1.25424 -0.40378 0.03408
 C 0.62709 -1.14611 0.05765
 C -0.53795 -1.30870 0.67046
 C -1.21633 1.07996 -0.01436
 C 1.61698 -0.08055 0.03583
 F -2.37689 -0.83029 -0.41368
 F 1.16992 -2.21368 -0.37422
 H -0.60655 1.49101 0.75550
 H 1.44510 0.65378 0.79056
 H -0.82144 1.41339 -0.95764
 H 1.58234 0.41066 -0.90875
 H -2.20647 1.44972 0.11883
 H 2.57845 -0.51541 0.20575
13
bifur_IRC_Distances_noMW_output/new_data/bifur_traj1_Distances point 20
C -1.25377 -0.40448 0.03415
 C 0.62620 -1.14643 0.05777
 C -0.53848 -1.31000 0.67200
 C -1.21441 1.07944 -0.01426
 C 1.61531 -0.07942 0.03579
 F -2.37731 -0.83049 -0.41477
 F 1.16981 -2.21480 -0.37496
 H -0.60352 1.49007 0.75534
 H 1.44236 0.65543 0.79021
 H -0.81907 1.41245 -0.95766
 H 1.58009 0.41180 -0.90893
 H -2.20506 1.45017 0.11929
 H 2.57785 -0.51374 0.20602
13
bifur_IRC_Distances_noMW_output/new_data/bifur_traj1_Distances point 21
C -1.25256 -0.40629 0.03433
 C 0.62390 -1.14724 0.05809
 C -0.53986 -1.31338 0.67600
 C -1.20943 1.07809 -0.01401
 C 1.61096 -0.07648 0.03568
 F -2.37841 -0.83103 -0.41760
 F 1.16952 -2.21770 -0.37692
 H -0.59559 1.48763 0.75495
 H 1.43521 0.65972 0.78932
 H -0.81287 1.41001 -0.95769
 H 1.57421 0.41476 -0.90938
 H -2.20139 1.45132 0.12051
 H 2.57630 -0.50940 0.20673
13
bifur_IRC_Distances_noMW_output/new_data/bifur_traj1_Distances point 22
C -1.25083 -0.40885 0.03459
 C 0.62063 -1.14839 0.05853
 C -0.54181 -1.31816 0.68163
 C -1.20236 1.07616 -0.01366
 C 1.60480 -0.07232 0.03552
 F -2.37997 -0.83179 -0.42158
 F 1.16913 -2.22178 -0.37968
 H -0.58436 1.48418 0.75440
 H 1.42508 0.66579 0.78806
 H -0.80409 1.40656 -0.95774
 H 1.56588 0.41895 -0.91002
 H -2.19620 1.45295 0.12221
 H 2.57410 -0.50329 0.20774
13
bifur_IRC_Distances_noMW_output/new_data/bifur_traj1_Distances point 23
C -1.25083 -0.40885 0.03459
 C 0.62063 -1.14839 0.05853
 C -0.54181 -1.31816 0.68163
 C -1.20235 1.07616 -0.01366
 C 1.60480 -0.07232 0.03552
 F -2.37997 -0.83179 -0.42158
 F 1.16913 -2.22178 -0.37968
 H -0.58436 1.48417 0.75440
 H 1.42508 0.66579 0.78806
 H -0.80409 1.40656 -0.95774
 H 1.56587 0.41896 -0.91002
 H -2.19620 1.45295 0.12221
 H 2.57410 -0.50329 0.20774
13
bifur_IRC_Distances_noMW_output/new_data/bifur_traj1_Distances point 24
C -1.24671 -0.41489 0.03521
 C 0.61290 -1.15104 0.05953
 C -0.54637 -1.32934 0.69478
 C -1.18559 1.07160 -0.01284
 C 1.59017 -0.06251 0.03518
 F -2.38368 -0.83366 -0.43080
 F 1.16823 -2.23132 -0.38620
 H -0.55768 1.47598 0.75310
 H 1.40099 0.68014 0.78516
 H -0.78324 1.39839 -0.95790
 H 1.54609 0.42888 -0.91153
 H -2.18396 1.45674 0.12619
 H 2.56887 -0.48896 0.21012
13
bifur_IRC_Distances_noMW_output/new_data/bifur_traj1_Distances point 25
C -1.24482 -0.41765 0.03549
 C 0.60937 -1.15223 0.05998
 C -0.54844 -1.33441 0.70072
 C -1.17792 1.06951 -0.01248
 C 1.58346 -0.05804 0.03503
 F -2.38539 -0.83453 -0.43493
 F 1.16783 -2.23563 -0.38917
 H -0.54545 1.47223 0.75251
 H 1.38994 0.68669 0.78387
 H -0.77367 1.39466 -0.95799
 H 1.53701 0.43342 -0.91221
 H -2.17839 1.45844 0.12799
 H 2.56647 -0.48247 0.21121
13
bifur_IRC_Distances_noMW_output/new_data/bifur_traj1_Distances point 26
C -1.24377 -0.41918 0.03565
 C 0.60741 -1.15288 0.06022
 C -0.54958 -1.33721 0.70399
 C -1.17365 1.06835 -0.01228
 C 1.57973 -0.05556 0.03495
 F -2.38634 -0.83502 -0.43721
 F 1.16762 -2.23801 -0.39082
 H -0.53865 1.47015 0.75218
 H 1.38379 0.69033 0.78316
 H -0.76835 1.39259 -0.95805
 H 1.53197 0.43594 -0.91258
 H -2.17531 1.45938 0.12897
 H 2.56514 -0.47888 0.21181
13
bifur_IRC_Distances_noMW_output/new_data/bifur_traj1_Distances point 27
C -1.24419 -0.41858 0.03558
 C 0.60819 -1.15262 0.06013
 C -0.54913 -1.33610 0.70269
 C -1.17535 1.06881 -0.01236
 C 1.58121 -0.05654 0.03498
 F -2.38596 -0.83482 -0.43631
 F 1.16770 -2.23706 -0.39017
 H -0.54135 1.47098 0.75231
 H 1.38623 0.68888 0.78344
 H -0.77047 1.39341 -0.95802
 H 1.53398 0.43494 -0.91243
 H -2.17653 1.45901 0.12858
 H 2.56567 -0.48030 0.21157
13
bifur_IRC_Distances_noMW_output/new_data/bifur_traj1_Distances point 28
C -1.24536 -0.41687 0.03541
 C 0.61038 -1.15189 0.05985
 C -0.54785 -1.33297 0.69903
 C -1.18011 1.07011 -0.01258
 C 1.58538 -0.05931 0.03507
 F -2.38490 -0.83428 -0.43376
 F 1.16794 -2.23440 -0.38833
 H -0.54895 1.47331 0.75268
 H 1.39310 0.68482 0.78424
 H -0.77640 1.39572 -0.95797
 H 1.53961 0.43212 -0.91201
 H -2.17998 1.45796 0.12747
 H 2.56715 -0.48432 0.21089
13
bifur_IRC_Distances_noMW_output/new_data/bifur_traj1_Distances point 29
C -1.24662 -0.41503 0.03522
 C 0.61273 -1.15110 0.05955
 C -0.54648 -1.32960 0.69508
 C -1.18521 1.07150 -0.01282
 C 1.58984 -0.06229 0.03517
 F -2.38377 -0.83370 -0.43100
 F 1.16821 -2.23154 -0.38635
 H -0.55708 1.47580 0.75307
 H 1.40044 0.68046 0.78510
 H -0.78276 1.39820 -0.95791
 H 1.54564 0.42911 -0.91156
 H -2.18368 1.45682 0.12628
 H 2.56875 -0.48864 0.21017
13
bifur_IRC_Distances_noMW_output/new_data/bifur_traj1_Distances point 30
C -1.24764 -0.41353 0.03507
 C 0.61465 -1.15045 0.05931
 C -0.54535 -1.32683 0.69183
 C -1.18938 1.07263 -0.01302
 C 1.59348 -0.06472 0.03526
 F -2.38284 -0.83323 -0.42874
 F 1.16842 -2.22918 -0.38473
 H -0.56371 1.47783 0.75339
 H 1.40644 0.67690 0.78581
 H -0.78795 1.40023 -0.95786
 H 1.55056 0.42664 -0.91119
 H -2.18672 1.45589 0.12530
 H 2.57005 -0.49218 0.20958
13
bifur_IRC_Distances_noMW_output/new_data/bifur_traj1_Distances point 31
C -1.24822 -0.41269 0.03498
 C 0.61572 -1.15008 0.05917
 C -0.54471 -1.32527 0.69001
 C -1.19172 1.07327 -0.01314
 C 1.59552 -0.06609 0.03530
 F -2.38232 -0.83297 -0.42746
 F 1.16855 -2.22786 -0.38382
 H -0.56744 1.47898 0.75357
 H 1.40980 0.67490 0.78621
 H -0.79086 1.40137 -0.95784
 H 1.55333 0.42526 -0.91098
 H -2.18842 1.45536 0.12475
 H 2.57078 -0.49418 0.20925
13
bifur_IRC_Distances_noMW_output/new_data/bifur_traj1_Distances point 32
C -1.24815 -0.41279 0.03499
 C 0.61559 -1.15013 0.05919
 C -0.54479 -1.32547 0.69024
 C -1.19143 1.07319 -0.01312
 C 1.59526 -0.06592 0.03530
 F -2.38239 -0.83300 -0.42762
 F 1.16853 -2.22802 -0.38394
 H -0.56697 1.47883 0.75355
 H 1.40938 0.67515 0.78616
 H -0.79050 1.40123 -0.95784
 H 1.55298 0.42543 -0.91101
 H -2.18821 1.45543 0.12482
 H 2.57069 -0.49393 0.20929
13
bifur_IRC_Distances_noMW_output/new_data/bifur_traj1_Distances point 33
C -1.24729 -0.41405 0.03512
 C 0.61398 -1.15068 0.05939
 C -0.54574 -1.32779 0.69296
 C -1.18793 1.07224 -0.01295
 C 1.59221 -0.06387 0.03523
 F -2.38317 -0.83339 -0.42953
 F 1.16835 -2.23000 -0.38529
 H -0.56140 1.47712 0.75328
 H 1.40435 0.67814 0.78556
 H -0.78614 1.39953 -0.95788
 H 1.54885 0.42750 -0.91132
 H -2.18566 1.45621 0.12564
 H 2.56960 -0.49095 0.20979
13
bifur_IRC_Distances_noMW_output/new_data/bifur_traj1_Distances point 34
C -1.24729 -0.41405 0.03512
 C 0.61398 -1.15068 0.05939
 C -0.54574 -1.32779 0.69296
 C -1.18793 1.07224 -0.01295
 C 1.59221 -0.06388 0.03523
 F -2.38316 -0.83339 -0.42953
 F 1.16835 -2.23000 -0.38529
 H -0.56141 1.47713 0.75328
 H 1.40436 0.67814 0.78556
 H -0.78615 1.39953 -0.95788
 H 1.54885 0.42750 -0.91132
 H -2.18566 1.45621 0.12564
 H 2.56960 -0.49095 0.20978
13
bifur_IRC_Distances_noMW_output/new_data/bifur_traj1_Distances point 35
C -1.24326 -0.41992 0.03572
 C 0.60647 -1.15319 0.06034
 C -0.55013 -1.33855 0.70556
 C -1.17160 1.06779 -0.01218
 C 1.57793 -0.05436 0.03491
 F -2.38680 -0.83526 -0.43830
 F 1.16752 -2.23915 -0.39162
 H -0.53537 1.46915 0.75203
 H 1.38082 0.69208 0.78282
 H -0.76579 1.39159 -0.95807
 H 1.52954 0.43715 -0.91276
 H -2.17382 1.45983 0.12945
 H 2.56449 -0.47715 0.21210
13
bifur_IRC_Distances_noMW_output/new_data/bifur_traj1_Distances point 36
C -1.24044 -0.42399 0.03615
 C 0.60124 -1.15489 0.06097
 C -0.55315 -1.34596 0.71420
 C -1.16021 1.06468 -0.01166
 C 1.56797 -0.04777 0.03470
 F -2.38934 -0.83659 -0.44428
 F 1.16697 -2.24541 -0.39600
 H -0.51720 1.46359 0.75117
 H 1.36439 0.70176 0.78097
 H -0.75157 1.38607 -0.95824
 H 1.51606 0.44387 -0.91376
 H -2.16563 1.46231 0.13206
 H 2.56093 -0.46765 0.21371
13
bifur_IRC_Distances_noMW_output/new_data/bifur_traj1_Distances point 37
C -1.23742 -0.42834 0.03660
 C 0.59566 -1.15667 0.06163
 C -0.55635 -1.35380 0.72331
 C -1.14803 1.06135 -0.01112
 C 1.55729 -0.04074 0.03449
 F -2.39207 -0.83806 -0.45055
 F 1.16640 -2.25203 -0.40066
 H -0.49773 1.45766 0.75027
 H 1.34676 0.71208 0.77904
 H -0.73635 1.38019 -0.95844
 H 1.50162 0.45103 -0.91482
 H -2.15691 1.46492 0.13482
 H 2.55711 -0.45759 0.21542
13
bifur_IRC_Distances_noMW_output/new_data/bifur_traj1_Distances point 38
C -1.23440 -0.43263 0.03705
 C 0.59014 -1.15839 0.06227
 C -0.55949 -1.36149 0.73221
 C -1.13595 1.05806 -0.01059
 C 1.54669 -0.03381 0.03429
 F -2.39478 -0.83954 -0.45665
 F 1.16586 -2.25848 -0.40524
 H -0.47840 1.45178 0.74939
 H 1.32926 0.72228 0.77718
 H -0.72123 1.37437 -0.95866
 H 1.48729 0.45812 -0.91587
 H -2.14833 1.46745 0.13751
 H 2.55333 -0.44771 0.21711
13
bifur_IRC_Distances_noMW_output/new_data/bifur_traj1_Distances point 39
C -1.23165 -0.43652 0.03745
 C 0.58513 -1.15992 0.06283
 C -0.56232 -1.36842 0.74021
 C -1.12496 1.05505 -0.01012
 C 1.53704 -0.02753 0.03411
 F -2.39724 -0.84093 -0.46210
 F 1.16539 -2.26428 -0.40940
 H -0.46080 1.44644 0.74860
 H 1.31330 0.73153 0.77552
 H -0.70746 1.36909 -0.95888
 H 1.47424 0.46456 -0.91681
 H -2.14055 1.46973 0.13993
 H 2.54988 -0.43881 0.21865
13
bifur_IRC_Distances_noMW_output/new_data/bifur_traj1_Distances point 40
C -1.22960 -0.43940 0.03776
 C 0.58140 -1.16103 0.06324
 C -0.56440 -1.37352 0.74608
 C -1.11679 1.05282 -0.00978
 C 1.52986 -0.02288 0.03399
 F -2.39907 -0.84197 -0.46609
 F 1.16505 -2.26853 -0.41246
 H -0.44771 1.44247 0.74803
 H 1.30143 0.73839 0.77432
 H -0.69722 1.36518 -0.95906
 H 1.46454 0.46934 -0.91751
 H -2.13481 1.47140 0.14171
 H 2.54732 -0.43225 0.21978
13
bifur_IRC_Distances_noMW_output/new_data/bifur_traj1_Distances point 41
C -1.22925 -0.43989 0.03781
 C 0.58077 -1.16122 0.06331
 C -0.56476 -1.37439 0.74707
 C -1.11540 1.05244 -0.00972
 C 1.52864 -0.02209 0.03397
 F -2.39939 -0.84215 -0.46677
 F 1.16499 -2.26925 -0.41298
 H -0.44548 1.44180 0.74793
 H 1.29941 0.73955 0.77412
 H -0.69548 1.36451 -0.95909
 H 1.46289 0.47015 -0.91763
 H -2.13383 1.47168 0.14201
 H 2.54689 -0.43114 0.21997
13
bifur_IRC_Distances_noMW_output/new_data/bifur_traj1_Distances point 42
C -1.23115 -0.43722 0.03753
 C 0.58422 -1.16019 0.06293
 C -0.56283 -1.36967 0.74165
 C -1.12296 1.05451 -0.01004
 C 1.53529 -0.02639 0.03408
 F -2.39769 -0.84118 -0.46308
 F 1.16531 -2.26532 -0.41015
 H -0.45760 1.44547 0.74846
 H 1.31040 0.73321 0.77523
 H -0.70496 1.36813 -0.95892
 H 1.47187 0.46573 -0.91698
 H -2.13915 1.47014 0.14037
 H 2.54926 -0.43720 0.21892
13
bifur_IRC_Distances_noMW_output/new_data/bifur_traj1_Distances point 43
C -1.23417 -0.43296 0.03708
 C 0.58971 -1.15852 0.06232
 C -0.55974 -1.36209 0.73291
 C -1.13500 1.05780 -0.01055
 C 1.54586 -0.03327 0.03427
 F -2.39499 -0.83966 -0.45712
 F 1.16582 -2.25899 -0.40560
 H -0.47689 1.45132 0.74932
 H 1.32789 0.72308 0.77703
 H -0.72005 1.37391 -0.95868
 H 1.48617 0.45868 -0.91595
 H -2.14765 1.46765 0.13772
 H 2.55303 -0.44694 0.21725
13
bifur_IRC_Distances_noMW_output/new_data/bifur_traj1_Distances point 44
C -1.23754 -0.42815 0.03658
 C 0.59590 -1.15660 0.06161
 C -0.55622 -1.35347 0.72293
 C -1.14854 1.06149 -0.01114
 C 1.55774 -0.04104 0.03450
 F -2.39195 -0.83800 -0.45029
 F 1.16642 -2.25175 -0.40046
 H -0.49855 1.45791 0.75031
 H 1.34751 0.71164 0.77912
 H -0.73699 1.38043 -0.95843
 H 1.50223 0.45073 -0.91478
 H -2.15728 1.46481 0.13470
 H 2.55728 -0.45801 0.21535
13
bifur_IRC_Distances_noMW_output/new_data/bifur_traj1_Distances point 45
C -1.23754 -0.42815 0.03658
 C 0.59590 -1.15660 0.06161
 C -0.55622 -1.35347 0.72293
 C -1.14854 1.06149 -0.01114
 C 1.55774 -0.04104 0.03450
 F -2.39195 -0.83800 -0.45029
 F 1.16642 -2.25175 -0.40046
 H -0.49855 1.45791 0.75031
 H 1.34751 0.71164 0.77912
 H -0.73699 1.38043 -0.95843
 H 1.50223 0.45073 -0.91478
 H -2.15728 1.46481 0.13470
 H 2.55728 -0.45801 0.21535
13
bifur_IRC_Distances_noMW_output/new_data/bifur_traj1_Distances point 46
C -1.24406 -0.41875 0.03560
 C 0.60796 -1.15270 0.06015
 C -0.54926 -1.33642 0.70307
 C -1.17485 1.06867 -0.01233
 C 1.58078 -0.05625 0.03497
 F -2.38608 -0.83488 -0.43657
 F 1.16768 -2.23734 -0.39036
 H -0.54056 1.47074 0.75228
 H 1.38552 0.68931 0.78336
 H -0.76984 1.39317 -0.95803
 H 1.53339 0.43523 -0.91248
 H -2.17617 1.45912 0.12870
 H 2.56551 -0.47988 0.21164
13
bifur_IRC_Distances_noMW_output/new_data/bifur_traj1_Distances point 47
C -1.24667 -0.41496 0.03521
 C 0.61281 -1.15107 0.05954
 C -0.54643 -1.32947 0.69493
 C -1.18540 1.07155 -0.01283
 C 1.59000 -0.06240 0.03518
 F -2.38373 -0.83368 -0.43090
 F 1.16822 -2.23143 -0.38628
 H -0.55738 1.47589 0.75308
 H 1.40071 0.68030 0.78513
 H -0.78299 1.39830 -0.95790
 H 1.54586 0.42900 -0.91154
 H -2.18382 1.45678 0.12624
 H 2.56881 -0.48880 0.21014
13
bifur_IRC_Distances_noMW_output/new_data/bifur_traj1_Distances point 48
C -1.24862 -0.41210 0.03492
 C 0.61647 -1.14983 0.05907
 C -0.54427 -1.32419 0.68873
 C -1.19335 1.07371 -0.01321
 C 1.59694 -0.06704 0.03534
 F -2.38196 -0.83279 -0.42656
 F 1.16863 -2.22693 -0.38319
 H -0.57003 1.47977 0.75369
 H 1.41214 0.67351 0.78649
 H -0.79289 1.40216 -0.95782
 H 1.55525 0.42429 -0.91083
 H -2.18961 1.45499 0.12436
 H 2.57129 -0.49556 0.20902
13
bifur_IRC_Distances_noMW_output/new_data/bifur_traj1_Distances point 49
C -1.24992 -0.41019 0.03472
 C 0.61892 -1.14899 0.05875
 C -0.54282 -1.32065 0.68456
 C -1.19865 1.07515 -0.01347
 C 1.60157 -0.07015 0.03545
 F -2.38079 -0.83220 -0.42364
 F 1.16892 -2.22391 -0.38112
 H -0.57846 1.48236 0.75411
 H 1.41975 0.66897 0.78741
 H -0.79948 1.40475 -0.95777
 H 1.56150 0.42115 -0.91036
 H -2.19348 1.45379 0.12310
 H 2.57294 -0.50010 0.20826
13
bifur_IRC_Distances_noMW_output/new_data/bifur_traj1_Distances point 50
C -1.25061 -0.40917 0.03462
 C 0.62022 -1.14853 0.05858
 C -0.54205 -1.31875 0.68233
 C -1.20147 1.07592 -0.01361
 C 1.60403 -0.07180 0.03551
 F -2.38017 -0.83189 -0.42207
 F 1.16908 -2.22229 -0.38002
 H -0.58295 1.48374 0.75433
 H 1.42381 0.66655 0.78791
 H -0.80299 1.40613 -0.95775
 H 1.56483 0.41948 -0.91010
 H -2.19555 1.45315 0.12242
 H 2.57382 -0.50253 0.20786
13
bifur_IRC_Distances_noMW_output/new_data/bifur_traj1_Distances point 51
C -1.25077 -0.40894 0.03460
 C 0.62052 -1.14843 0.05854
 C -0.54188 -1.31832 0.68182
 C -1.20211 1.07610 -0.01364
 C 1.60459 -0.07218 0.03552
 F -2.38002 -0.83182 -0.42171
 F 1.16911 -2.22192 -0.37977
 H -0.58397 1.48406 0.75438
 H 1.42473 0.66600 0.78802
 H -0.80379 1.40644 -0.95774
 H 1.56559 0.41910 -0.91005
 H -2.19602 1.45300 0.12227
 H 2.57402 -0.50308 0.20777
13
bifur_IRC_Distances_noMW_output/new_data/bifur_traj1_Distances point 52
C -1.25048 -0.40936 0.03464
 C 0.61998 -1.14862 0.05861
 C -0.54219 -1.31910 0.68274
 C -1.20095 1.07578 -0.01359
 C 1.60357 -0.07150 0.03549
 F -2.38028 -0.83195 -0.42236
 F 1.16905 -2.22259 -0.38023
 H -0.58212 1.48349 0.75429
 H 1.42306 0.66700 0.78781
 H -0.80234 1.40587 -0.95775
 H 1.56422 0.41979 -0.91015
 H -2.19517 1.45327 0.12255
 H 2.57366 -0.50208 0.20794
13
bifur_IRC_Distances_noMW_output/new_data/bifur_traj1_Distances point 53
C -1.24988 -0.41024 0.03473
 C 0.61885 -1.14901 0.05876
 C -0.54286 -1.32074 0.68468
 C -1.19850 1.07512 -0.01347
 C 1.60144 -0.07006 0.03544
 F -2.38082 -0.83222 -0.42372
 F 1.16891 -2.22399 -0.38118
 H -0.57823 1.48229 0.75410
 H 1.41955 0.66909 0.78739
 H -0.79930 1.40468 -0.95777
 H 1.56133 0.42124 -0.91037
 H -2.19337 1.45383 0.12313
 H 2.57290 -0.49998 0.20828
13
bifur_IRC_Distances_noMW_output/new_data/bifur_traj1_Distances point 54
C -1.24916 -0.41130 0.03484
 C 0.61750 -1.14948 0.05894
 C -0.54367 -1.32271 0.68699
 C -1.19557 1.07432 -0.01332
 C 1.59888 -0.06834 0.03538
 F -2.38147 -0.83254 -0.42534
 F 1.16875 -2.22567 -0.38232
 H -0.57356 1.48086 0.75387
 H 1.41533 0.67161 0.78688
 H -0.79565 1.40325 -0.95780
 H 1.55787 0.42298 -0.91063
 H -2.19123 1.45449 0.12383
 H 2.57198 -0.49746 0.20870
13
bifur_IRC_Distances_noMW_output/new_data/bifur_traj1_Distances point 55
C -1.24867 -0.41203 0.03491
 C 0.61657 -1.14979 0.05906
 C -0.54421 -1.32405 0.68857
 C -1.19356 1.07377 -0.01322
 C 1.59712 -0.06716 0.03534
 F -2.38192 -0.83276 -0.42645
 F 1.16865 -2.22681 -0.38311
 H -0.57036 1.47987 0.75371
 H 1.41244 0.67333 0.78653
 H -0.79315 1.40227 -0.95782
 H 1.55549 0.42417 -0.91081
 H -2.18976 1.45495 0.12431
 H 2.57135 -0.49574 0.20899
13
bifur_IRC_Distances_noMW_output/new_data/bifur_traj1_Distances point 56
C -1.24867 -0.41203 0.03491
 C 0.61657 -1.14979 0.05906
 C -0.54421 -1.32405 0.68857
 C -1.19355 1.07377 -0.01322
 C 1.59712 -0.06716 0.03534
 F -2.38192 -0.83276 -0.42645
 F 1.16865 -2.22682 -0.38311
 H -0.57036 1.47987 0.75371
 H 1.41244 0.67333 0.78653
 H -0.79314 1.40227 -0.95782
 H 1.55549 0.42417 -0.91082
 H -2.18976 1.45495 0.12431
 H 2.57135 -0.49574 0.20899
13
bifur_IRC_Distances_noMW_output/new_data/bifur_traj1_Distances point 57
C -1.25017 -0.40982 0.03469
 C 0.61938 -1.14882 0.05869
 C -0.54255 -1.31997 0.68377
 C -1.19966 1.07543 -0.01352
 C 1.60245 -0.07074 0.03547
 F -2.38057 -0.83209 -0.42308
 F 1.16898 -2.22333 -0.38073
 H -0.58006 1.48286 0.75419
 H 1.42120 0.66810 0.78759
 H -0.80073 1.40524 -0.95776
 H 1.56269 0.42056 -0.91027
 H -2.19422 1.45356 0.12286
 H 2.57326 -0.50097 0.20812
13
bifur_IRC_Distances_noMW_output/new_data/bifur_traj1_Distances point 58
C -1.25184 -0.40735 0.03444
 C 0.62254 -1.14772 0.05827
 C -0.54067 -1.31538 0.67835
 C -1.20648 1.07729 -0.01386
 C 1.60840 -0.07475 0.03561
 F -2.37906 -0.83135 -0.41926
 F 1.16936 -2.21940 -0.37807
 H -0.59092 1.48619 0.75472
 H 1.43100 0.66225 0.78879
 H -0.80922 1.40857 -0.95771
 H 1.57074 0.41651 -0.90965
 H -2.19922 1.45200 0.12122
 H 2.57538 -0.50686 0.20715
13
bifur_IRC_Distances_noMW_output/new_data/bifur_traj1_Distances point 59
C -1.25357 -0.40478 0.03418
 C 0.62583 -1.14656 0.05782
 C -0.53871 -1.31055 0.67266
 C -1.21360 1.07922 -0.01422
 C 1.61460 -0.07894 0.03577
 F -2.37749 -0.83058 -0.41524
 F 1.16976 -2.21528 -0.37528
 H -0.60222 1.48967 0.75528
 H 1.44119 0.65613 0.79007
 H -0.81805 1.41205 -0.95766
 H 1.57913 0.41228 -0.90900
 H -2.20446 1.45036 0.11949
 H 2.57760 -0.51303 0.20614
13
bifur_IRC_Distances_noMW_output/new_data/bifur_traj1_Distances point 60
C -1.25509 -0.40251 0.03395
 C 0.62871 -1.14553 0.05742
 C -0.53697 -1.30631 0.66764
 C -1.21983 1.08091 -0.01454
 C 1.62002 -0.08262 0.03591
 F -2.37612 -0.82992 -0.41167
 F 1.17013 -2.21163 -0.37284
 H -0.61211 1.49272 0.75577
 H 1.45011 0.65077 0.79120
 H -0.82578 1.41510 -0.95763
 H 1.58646 0.40858 -0.90843
 H -2.20906 1.44890 0.11797
 H 2.57954 -0.51846 0.20525
13
bifur_IRC_Distances_noMW_output/new_data/bifur_traj1_Distances point 61
C -1.25610 -0.40101 0.03380
 C 0.63062 -1.14484 0.05716
 C -0.53582 -1.30348 0.66429
 C -1.22395 1.08203 -0.01475
 C 1.62361 -0.08506 0.03600
 F -2.37522 -0.82949 -0.40929
 F 1.17037 -2.20921 -0.37123
 H -0.61864 1.49474 0.75610
 H 1.45600 0.64722 0.79195
 H -0.83090 1.41712 -0.95761
 H 1.59132 0.40613 -0.90805
 H -2.21211 1.44794 0.11695
 H 2.58082 -0.52208 0.20467
13
bifur_IRC_Distances_noMW_output/new_data/bifur_traj1_Distances point 62
C -1.25634 -0.40065 0.03376
 C 0.63109 -1.14467 0.05709
 C -0.53554 -1.30279 0.66347
 C -1.22495 1.08230 -0.01481
 C 1.62448 -0.08565 0.03603
 F -2.37500 -0.82938 -0.40871
 F 1.17043 -2.20862 -0.37083
 H -0.62024 1.49523 0.75618
 H 1.45744 0.64635 0.79214
 H -0.83214 1.41761 -0.95760
 H 1.59250 0.40553 -0.90795
 H -2.21286 1.44770 0.11671
 H 2.58113 -0.52296 0.20452
13
bifur_IRC_Distances_noMW_output/new_data/bifur_traj1_Distances point 63
C -1.25569 -0.40161 0.03386
 C 0.62985 -1.14512 0.05726
 C -0.53628 -1.30462 0.66564
 C -1.22230 1.08158 -0.01467
 C 1.62217 -0.08408 0.03597
 F -2.37558 -0.82966 -0.41025
 F 1.17027 -2.21018 -0.37188
 H -0.61602 1.49393 0.75597
 H 1.45364 0.64865 0.79165
 H -0.82885 1.41631 -0.95761
 H 1.58937 0.40711 -0.90820
 H -2.21089 1.44832 0.11736
 H 2.58031 -0.52063 0.20490
13
bifur_IRC_Distances_noMW_output/new_data/bifur_traj1_Distances point 64
C -1.25415 -0.40392 0.03409
 C 0.62691 -1.14617 0.05767
 C -0.53805 -1.30896 0.67077
 C -1.21594 1.07986 -0.01434
 C 1.61664 -0.08032 0.03582
 F -2.37698 -0.83033 -0.41390
 F 1.16990 -2.21391 -0.37437
 H -0.60595 1.49082 0.75547
 H 1.44455 0.65411 0.79049
 H -0.82097 1.41320 -0.95765
 H 1.58189 0.41089 -0.90879
 H -2.20619 1.44981 0.11892
 H 2.57833 -0.51507 0.20580
13
bifur_IRC_Distances_noMW_output/new_data/bifur_traj1_Distances point 65
C -1.25180 -0.40741 0.03444
 C 0.62246 -1.14775 0.05828
 C -0.54072 -1.31548 0.67848
 C -1.20632 1.07724 -0.01385
 C 1.60826 -0.07466 0.03561
 F -2.37909 -0.83136 -0.41935
 F 1.16935 -2.21949 -0.37813
 H -0.59067 1.48612 0.75471
 H 1.43077 0.66238 0.78876
 H -0.80902 1.40850 -0.95771
 H 1.57056 0.41660 -0.90966
 H -2.19911 1.45204 0.12126
 H 2.57534 -0.50672 0.20717
13
bifur_IRC_Distances_noMW_output/new_data/bifur_traj1_Distances point 66
C -1.24881 -0.41182 0.03489
 C 0.61683 -1.14970 0.05903
 C -0.54406 -1.32367 0.68812
 C -1.19413 1.07392 -0.01325
 C 1.59762 -0.06750 0.03535
 F -2.38179 -0.83270 -0.42614
 F 1.16868 -2.22649 -0.38289
 H -0.57127 1.48015 0.75376
 H 1.41326 0.67284 0.78663
 H -0.79386 1.40254 -0.95781
 H 1.55616 0.42383 -0.91076
 H -2.19018 1.45482 0.12418
 H 2.57153 -0.49623 0.20891
13
bifur_IRC_Distances_noMW_output/new_data/bifur_traj1_Distances point 67
C -1.24881 -0.41182 0.03489
 C 0.61683 -1.14970 0.05903
 C -0.54406 -1.32367 0.68812
 C -1.19413 1.07392 -0.01325
 C 1.59762 -0.06750 0.03535
 F -2.38179 -0.83270 -0.42614
 F 1.16868 -2.22649 -0.38289
 H -0.57127 1.48015 0.75376
 H 1.41326 0.67284 0.78663
 H -0.79385 1.40254 -0.95781
 H 1.55616 0.42383 -0.91076
 H -2.19018 1.45482 0.12418
 H 2.57153 -0.49623 0.20891
13
bifur_IRC_Distances_noMW_output/new_data/bifur_traj1_Distances point 68
C -1.24175 -0.42211 0.03595
 C 0.60366 -1.15411 0.06068
 C -0.55176 -1.34254 0.71021
 C -1.16548 1.06612 -0.01190
 C 1.57259 -0.05082 0.03480
 F -2.38816 -0.83597 -0.44152
 F 1.16722 -2.24252 -0.39397
 H -0.52562 1.46617 0.75157
 H 1.37201 0.69727 0.78182
 H -0.75816 1.38863 -0.95816
 H 1.52231 0.44076 -0.91330
 H -2.16942 1.46117 0.13086
 H 2.56258 -0.47204 0.21296
13
bifur_IRC_Distances_noMW_output/new_data/bifur_traj1_Distances point 69
C -1.23827 -0.42711 0.03647
 C 0.59724 -1.15617 0.06145
 C -0.55545 -1.35159 0.72074
 C -1.15148 1.06230 -0.01127
 C 1.56031 -0.04273 0.03455
 F -2.39130 -0.83764 -0.44879
 F 1.16656 -2.25016 -0.39934
 H -0.50324 1.45934 0.75053
 H 1.35176 0.70916 0.77958
 H -0.74066 1.38185 -0.95838
 H 1.50571 0.44901 -0.91452
 H -2.15938 1.46418 0.13404
 H 2.55820 -0.46043 0.21494
13
bifur_IRC_Distances_noMW_output/new_data/bifur_traj1_Distances point 70
C -1.23555 -0.43100 0.03688
 C 0.59224 -1.15774 0.06203
 C -0.55831 -1.35858 0.72885
 C -1.14053 1.05931 -0.01079
 C 1.55072 -0.03644 0.03436
 F -2.39375 -0.83898 -0.45435
 F 1.16606 -2.25604 -0.40351
 H -0.48574 1.45401 0.74972
 H 1.33591 0.71841 0.77788
 H -0.72697 1.37657 -0.95857
 H 1.49274 0.45543 -0.91547
 H -2.15158 1.46650 0.13649
 H 2.55477 -0.45145 0.21647
13
bifur_IRC_Distances_noMW_output/new_data/bifur_traj1_Distances point 71
C -1.23434 -0.43272 0.03706
 C 0.59002 -1.15843 0.06228
 C -0.55956 -1.36166 0.73241
 C -1.13568 1.05798 -0.01058
 C 1.54646 -0.03366 0.03428
 F -2.39484 -0.83958 -0.45678
 F 1.16585 -2.25863 -0.40535
 H -0.47798 1.45165 0.74937
 H 1.32887 0.72250 0.77714
 H -0.72090 1.37424 -0.95866
 H 1.48698 0.45828 -0.91589
 H -2.14814 1.46751 0.13757
 H 2.55325 -0.44750 0.21715
13
bifur_IRC_Distances_noMW_output/new_data/bifur_traj1_Distances point 72
C -1.23463 -0.43231 0.03701
 C 0.59055 -1.15826 0.06222
 C -0.55926 -1.36092 0.73156
 C -1.13684 1.05830 -0.01063
 C 1.54748 -0.03432 0.03430
 F -2.39458 -0.83943 -0.45620
 F 1.16590 -2.25801 -0.40491
 H -0.47984 1.45221 0.74946
 H 1.33056 0.72152 0.77731
 H -0.72235 1.37480 -0.95864
 H 1.48836 0.45760 -0.91579
 H -2.14896 1.46727 0.13731
 H 2.55361 -0.44844 0.21699
13
bifur_IRC_Distances_noMW_output/new_data/bifur_traj1_Distances point 73
C -1.23586 -0.43056 0.03683
 C 0.59280 -1.15756 0.06196
 C -0.55798 -1.35779 0.72793
 C -1.14178 1.05965 -0.01084
 C 1.55181 -0.03715 0.03439
 F -2.39347 -0.83882 -0.45372
 F 1.16612 -2.25538 -0.40303
 H -0.48773 1.45461 0.74981
 H 1.33771 0.71736 0.77807
 H -0.72853 1.37717 -0.95855
 H 1.49421 0.45470 -0.91536
 H -2.15246 1.46623 0.13621
 H 2.55516 -0.45247 0.21630
13
bifur_IRC_Distances_noMW_output/new_data/bifur_traj1_Distances point 74
C -1.23758 -0.42810 0.03657
 C 0.59597 -1.15657 0.06160
 C -0.55618 -1.35337 0.72281
 C -1.14870 1.06154 -0.01115
 C 1.55788 -0.04113 0.03450
 F -2.39192 -0.83798 -0.45021
 F 1.16643 -2.25166 -0.40040
 H -0.49880 1.45798 0.75032
 H 1.34773 0.71151 0.77914
 H -0.73719 1.38051 -0.95843
 H 1.50242 0.45064 -0.91477
 H -2.15739 1.46477 0.13466
 H 2.55732 -0.45814 0.21533
13
bifur_IRC_Distances_noMW_output/new_data/bifur_traj1_Distances point 75
C -1.23943 -0.42545 0.03630
 C 0.59938 -1.15549 0.06120
 C -0.55423 -1.34859 0.71726
 C -1.15614 1.06357 -0.01148
 C 1.56440 -0.04542 0.03463
 F -2.39025 -0.83708 -0.44639
 F 1.16677 -2.24763 -0.39756
 H -0.51069 1.46161 0.75087
 H 1.35850 0.70521 0.78032
 H -0.74649 1.38410 -0.95830
 H 1.51124 0.44626 -0.91412
 H -2.16271 1.46318 0.13299
 H 2.55966 -0.46428 0.21428
13
bifur_IRC_Distances_noMW_output/new_data/bifur_traj1_Distances point 76
C -1.24109 -0.42306 0.03605
 C 0.60244 -1.15450 0.06083
 C -0.55246 -1.34426 0.71222
 C -1.16283 1.06539 -0.01178
 C 1.57026 -0.04928 0.03475
 F -2.38876 -0.83628 -0.44291
 F 1.16709 -2.24398 -0.39499
 H -0.52138 1.46487 0.75137
 H 1.36817 0.69953 0.78139
 H -0.75484 1.38734 -0.95820
 H 1.51916 0.44232 -0.91353
 H -2.16751 1.46174 0.13146
 H 2.56175 -0.46983 0.21334
13
bifur_IRC_Distances_noMW_output/new_data/bifur_traj1_Distances point 77
C -1.24237 -0.42121 0.03586
 C 0.60481 -1.15373 0.06054
 C -0.55109 -1.34091 0.70831
 C -1.16799 1.06680 -0.01202
 C 1.57478 -0.05227 0.03484
 F -2.38760 -0.83568 -0.44020
 F 1.16734 -2.24114 -0.39300
 H -0.52962 1.46739 0.75176
 H 1.37563 0.69514 0.78223
 H -0.76129 1.38984 -0.95812
 H 1.52528 0.43928 -0.91308
 H -2.17123 1.46062 0.13028
 H 2.56337 -0.47414 0.21261
13
bifur_IRC_Distances_noMW_output/new_data/bifur_traj1_Distances point 78
C -1.24237 -0.42121 0.03586
 C 0.60481 -1.15373 0.06054
 C -0.55109 -1.34090 0.70831
 C -1.16800 1.06680 -0.01202
 C 1.57478 -0.05227 0.03484
 F -2.38760 -0.83568 -0.44020
 F 1.16734 -2.24114 -0.39300
 H -0.52963 1.46739 0.75176
 H 1.37563 0.69514 0.78223
 H -0.76130 1.38984 -0.95812
 H 1.52528 0.43928 -0.91308
 H -2.17123 1.46062 0.13028
 H 2.56337 -0.47414 0.21261
13
bifur_IRC_Distances_noMW_output/new_data/bifur_traj1_Distances point 79
C -1.24349 -0.41958 0.03569
 C 0.60690 -1.15305 0.06029
 C -0.54988 -1.33794 0.70484
 C -1.17254 1.06804 -0.01223
 C 1.57876 -0.05491 0.03493
 F -2.38659 -0.83515 -0.43780
 F 1.16756 -2.23862 -0.39125
 H -0.53687 1.46961 0.75210
 H 1.38219 0.69127 0.78298
 H -0.76696 1.39205 -0.95806
 H 1.53065 0.43660 -0.91268
 H -2.17450 1.45963 0.12923
 H 2.56479 -0.47794 0.21197
13
bifur_IRC_Distances_noMW_output/new_data/bifur_traj1_Distances point 80
C -1.24328 -0.41989 0.03572
 C 0.60650 -1.15318 0.06033
 C -0.55011 -1.33850 0.70550
 C -1.17168 1.06781 -0.01219
 C 1.57800 -0.05441 0.03491
 F -2.38678 -0.83525 -0.43826
 F 1.16752 -2.23910 -0.39158
 H -0.53550 1.46919 0.75203
 H 1.38094 0.69201 0.78284
 H -0.76589 1.39163 -0.95807
 H 1.52964 0.43710 -0.91276
 H -2.17388 1.45982 0.12943
 H 2.56452 -0.47722 0.21209
13
bifur_IRC_Distances_noMW_output/new_data/bifur_traj1_Distances point 81
C -1.24257 -0.42092 0.03583
 C 0.60519 -1.15361 0.06050
 C -0.55087 -1.34037 0.70769
 C -1.16881 1.06703 -0.01205
 C 1.57550 -0.05275 0.03486
 F -2.38742 -0.83558 -0.43977
 F 1.16738 -2.24069 -0.39269
 H -0.53093 1.46779 0.75182
 H 1.37681 0.69445 0.78237
 H -0.76231 1.39024 -0.95811
 H 1.52624 0.43880 -0.91301
 H -2.17182 1.46044 0.13009
 H 2.56362 -0.47482 0.21249
13
bifur_IRC_Distances_noMW_output/new_data/bifur_traj1_Distances point 82
C -1.24145 -0.42254 0.03600
 C 0.60310 -1.15429 0.06075
 C -0.55208 -1.34333 0.71113
 C -1.16427 1.06579 -0.01185
 C 1.57152 -0.05012 0.03478
 F -2.38844 -0.83611 -0.44216
 F 1.16716 -2.24319 -0.39444
 H -0.52368 1.46557 0.75148
 H 1.37025 0.69831 0.78163
 H -0.75664 1.38804 -0.95818
 H 1.52087 0.44148 -0.91341
 H -2.16854 1.46143 0.13113
 H 2.56220 -0.47103 0.21314
13
bifur_IRC_Distances_noMW_output/new_data/bifur_traj1_Distances point 83
C -1.24006 -0.42455 0.03620
 C 0.60053 -1.15512 0.06106
 C -0.55357 -1.34697 0.71538
 C -1.15865 1.06425 -0.01159
 C 1.56660 -0.04686 0.03468
 F -2.38969 -0.83678 -0.44509
 F 1.16689 -2.24627 -0.39659
 H -0.51470 1.46283 0.75106
 H 1.36213 0.70308 0.78072
 H -0.74962 1.38532 -0.95826
 H 1.51421 0.44479 -0.91390
 H -2.16451 1.46265 0.13242
 H 2.56044 -0.46636 0.21393
13
bifur_IRC_Distances_noMW_output/new_data/bifur_traj1_Distances point 84
C -1.23862 -0.42662 0.03642
 C 0.59787 -1.15597 0.06138
 C -0.55509 -1.35071 0.71972
 C -1.15285 1.06267 -0.01133
 C 1.56152 -0.04352 0.03457
 F -2.39099 -0.83747 -0.44808
 F 1.16662 -2.24942 -0.39881
 H -0.50544 1.46001 0.75063
 H 1.35374 0.70800 0.77980
 H -0.74238 1.38251 -0.95836
 H 1.50734 0.44820 -0.91440
 H -2.16036 1.46389 0.13373
 H 2.55863 -0.46156 0.21475
13
bifur_IRC_Distances_noMW_output/new_data/bifur_traj1_Distances point 85
C -1.23744 -0.42830 0.03659
 C 0.59571 -1.15665 0.06163
 C -0.55633 -1.35373 0.72323
 C -1.14813 1.06138 -0.01112
 C 1.55738 -0.04080 0.03449
 F -2.39205 -0.83805 -0.45050
 F 1.16641 -2.25197 -0.40061
 H -0.49790 1.45771 0.75028
 H 1.34692 0.71199 0.77906
 H -0.73648 1.38024 -0.95844
 H 1.50175 0.45097 -0.91481
 H -2.15699 1.46489 0.13479
 H 2.55715 -0.45768 0.21541
13
bifur_IRC_Distances_noMW_output/new_data/bifur_traj1_Distances point 86
C -1.23689 -0.42909 0.03668
 C 0.59469 -1.15698 0.06175
 C -0.55691 -1.35516 0.72489
 C -1.14590 1.06077 -0.01102
 C 1.55542 -0.03952 0.03445
 F -2.39255 -0.83832 -0.45163
 F 1.16630 -2.25317 -0.40147
 H -0.49432 1.45662 0.75012
 H 1.34368 0.71388 0.77871
 H -0.73369 1.37916 -0.95847
 H 1.49910 0.45228 -0.91501
 H -2.15540 1.46537 0.13529
 H 2.55645 -0.45584 0.21572
13
bifur_IRC_Distances_noMW_output/new_data/bifur_traj1_Distances point 87
C -1.23709 -0.42880 0.03665
 C 0.59507 -1.15686 0.06170
 C -0.55669 -1.35463 0.72427
 C -1.14673 1.06100 -0.01106
 C 1.55615 -0.04000 0.03447
 F -2.39236 -0.83822 -0.45121
 F 1.16634 -2.25273 -0.40115
 H -0.49565 1.45702 0.75018
 H 1.34488 0.71318 0.77884
 H -0.73472 1.37956 -0.95846
 H 1.50008 0.45180 -0.91494
 H -2.15599 1.46519 0.13511
 H 2.55671 -0.45652 0.21561
13
bifur_IRC_Distances_noMW_output/new_data/bifur_traj1_Distances point 88
C -1.23793 -0.42760 0.03652
 C 0.59661 -1.15637 0.06152
 C -0.55582 -1.35248 0.72178
 C -1.15009 1.06192 -0.01121
 C 1.55910 -0.04193 0.03453
 F -2.39161 -0.83781 -0.44950
 F 1.16649 -2.25091 -0.39987
 H -0.50102 1.45866 0.75042
 H 1.34975 0.71033 0.77936
 H -0.73893 1.38118 -0.95840
 H 1.50407 0.44982 -0.91464
 H -2.15838 1.46448 0.13435
 H 2.55776 -0.45929 0.21513
13
bifur_IRC_Distances_noMW_output/new_data/bifur_traj1_Distances point 89
C -1.23793 -0.42760 0.03652
 C 0.59661 -1.15637 0.06152
 C -0.55582 -1.35248 0.72178
 C -1.15008 1.06192 -0.01121
 C 1.55909 -0.04193 0.03453
 F -2.39161 -0.83781 -0.44950
 F 1.16649 -2.25092 -0.39987
 H -0.50102 1.45866 0.75042
 H 1.34974 0.71034 0.77936
 H -0.73892 1.38118 -0.95840
 H 1.50406 0.44982 -0.91464
 H -2.15838 1.46448 0.13435
 H 2.55776 -0.45928 0.21513
13
bifur_IRC_Distances_noMW_output/new_data/bifur_traj1_Distances point 90
C -1.24068 -0.42365 0.03611
 C 0.60168 -1.15475 0.06092
 C -0.55290 -1.34535 0.71349
 C -1.16116 1.06494 -0.01170
 C 1.56879 -0.04831 0.03472
 F -2.38913 -0.83648 -0.44379
 F 1.16701 -2.24490 -0.39563
 H -0.51871 1.46405 0.75124
 H 1.36575 0.70095 0.78112
 H -0.75276 1.38653 -0.95822
 H 1.51718 0.44331 -0.91368
 H -2.16631 1.46210 0.13184
 H 2.56123 -0.46844 0.21358
13
bifur_IRC_Distances_noMW_output/new_data/bifur_traj1_Distances point 91
C -1.24214 -0.42154 0.03589
 C 0.60439 -1.15387 0.06059
 C -0.55134 -1.34151 0.70901
 C -1.16707 1.06655 -0.01197
 C 1.57397 -0.05174 0.03483
 F -2.38781 -0.83579 -0.44069
 F 1.16729 -2.24165 -0.39336
 H -0.52815 1.46694 0.75169
 H 1.37429 0.69593 0.78208
 H -0.76014 1.38939 -0.95814
 H 1.52418 0.43982 -0.91316
 H -2.17056 1.46082 0.13049
 H 2.56308 -0.47337 0.21274
13
bifur_IRC_Distances_noMW_output/new_data/bifur_traj1_Distances point 92
C -1.24328 -0.41989 0.03572
 C 0.60651 -1.15318 0.06033
 C -0.55011 -1.33850 0.70550
 C -1.17168 1.06781 -0.01219
 C 1.57801 -0.05441 0.03491
 F -2.38678 -0.83525 -0.43825
 F 1.16752 -2.23910 -0.39158
 H -0.53551 1.46919 0.75203
 H 1.38095 0.69200 0.78284
 H -0.76590 1.39163 -0.95807
 H 1.52964 0.43710 -0.91276
 H -2.17389 1.45981 0.12943
 H 2.56452 -0.47723 0.21209
13
bifur_IRC_Distances_noMW_output/new_data/bifur_traj1_Distances point 93
C -1.24382 -0.41912 0.03564
 C 0.60750 -1.15285 0.06021
 C -0.54953 -1.33708 0.70385
 C -1.17384 1.06840 -0.01229
 C 1.57990 -0.05567 0.03495
 F -2.38630 -0.83500 -0.43711
 F 1.16763 -2.23790 -0.39075
 H -0.53895 1.47024 0.75220
 H 1.38406 0.69016 0.78319
 H -0.76859 1.39268 -0.95804
 H 1.53219 0.43583 -0.91257
 H -2.17544 1.45934 0.12893
 H 2.56519 -0.47904 0.21178
13
bifur_IRC_Distances_noMW_output/new_data/bifur_traj1_Distances point 94
C -1.24352 -0.41955 0.03569
 C 0.60694 -1.15303 0.06028
 C -0.54986 -1.33788 0.70477
 C -1.17263 1.06807 -0.01223
 C 1.57884 -0.05496 0.03493
 F -2.38657 -0.83514 -0.43775
 F 1.16757 -2.23857 -0.39122
 H -0.53702 1.46965 0.75211
 H 1.38231 0.69120 0.78299
 H -0.76708 1.39209 -0.95806
 H 1.53076 0.43654 -0.91267
 H -2.17457 1.45961 0.12921
 H 2.56482 -0.47802 0.21195
13
bifur_IRC_Distances_noMW_output/new_data/bifur_traj1_Distances point 95
C -1.24227 -0.42135 0.03587
 C 0.60463 -1.15379 0.06056
 C -0.55120 -1.34117 0.70861
 C -1.16759 1.06669 -0.01200
 C 1.57443 -0.05204 0.03484
 F -2.38769 -0.83572 -0.44042
 F 1.16732 -2.24136 -0.39316
 H -0.52898 1.46719 0.75173
 H 1.37504 0.69548 0.78217
 H -0.76079 1.38965 -0.95813
 H 1.52480 0.43952 -0.91312
 H -2.17094 1.46071 0.13037
 H 2.56324 -0.47380 0.21267
13
bifur_IRC_Distances_noMW_output/new_data/bifur_traj1_Distances point 96
C -1.24013 -0.42444 0.03619
 C 0.60067 -1.15508 0.06104
 C -0.55348 -1.34677 0.71514
 C -1.15896 1.06434 -0.01161
 C 1.56687 -0.04705 0.03468
 F -2.38962 -0.83674 -0.44493
 F 1.16691 -2.24610 -0.39647
 H -0.51520 1.46298 0.75108
 H 1.36258 0.70282 0.78077
 H -0.75001 1.38547 -0.95826
 H 1.51458 0.44460 -0.91387
 H -2.16473 1.46258 0.13234
 H 2.56054 -0.46662 0.21389
13
bifur_IRC_Distances_noMW_output/new_data/bifur_traj1_Distances point 97
C -1.23732 -0.42847 0.03661
 C 0.59549 -1.15672 0.06165
 C -0.55645 -1.35404 0.72359
 C -1.14765 1.06125 -0.01110
 C 1.55696 -0.04052 0.03448
 F -2.39215 -0.83810 -0.45075
 F 1.16638 -2.25223 -0.40080
 H -0.49712 1.45747 0.75024
 H 1.34621 0.71240 0.77898
 H -0.73587 1.38000 -0.95844
 H 1.50117 0.45126 -0.91486
 H -2.15664 1.46500 0.13490
 H 2.55700 -0.45728 0.21548
13
bifur_IRC_Distances_noMW_output/new_data/bifur_traj1_Distances point 98
C -1.23414 -0.43300 0.03709
 C 0.58965 -1.15854 0.06232
 C -0.55977 -1.36217 0.73299
 C -1.13488 1.05776 -0.01054
 C 1.54576 -0.03320 0.03427
 F -2.39502 -0.83968 -0.45718
 F 1.16582 -2.25905 -0.40565
 H -0.47670 1.45126 0.74932
 H 1.32771 0.72318 0.77701
 H -0.71990 1.37385 -0.95868
 H 1.48603 0.45875 -0.91596
 H -2.14757 1.46768 0.13775
 H 2.55300 -0.44685 0.21726
13
bifur_IRC_Distances_noMW_output/new_data/bifur_traj1_Distances point 99
C -1.23090 -0.43758 0.03757
 C 0.58376 -1.16033 0.06298
 C -0.56308 -1.37029 0.74237
 C -1.12197 1.05423 -0.01000
 C 1.53441 -0.02582 0.03407
 F -2.39791 -0.84131 -0.46357
 F 1.16527 -2.26584 -0.41052
 H -0.45601 1.44498 0.74839
 H 1.30895 0.73404 0.77508
 H -0.70371 1.36765 -0.95894
 H 1.47069 0.46631 -0.91707
 H -2.13845 1.47034 0.14058
 H 2.54895 -0.43640 0.21906
13
bifur_IRC_Distances_noMW_output/new_data/bifur_traj1_Distances point 100
C -1.23090 -0.43758 0.03757
 C 0.58376 -1.16033 0.06298
 C -0.56309 -1.37029 0.74237
 C -1.12196 1.05423 -0.01000
 C 1.53441 -0.02582 0.03407
 F -2.39791 -0.84131 -0.46357
 F 1.16527 -2.26584 -0.41052
 H -0.45600 1.44498 0.74839
 H 1.30895 0.73405 0.77508
 H -0.70371 1.36765 -0.95894
 H 1.47069 0.46631 -0.91707
 H -2.13844 1.47034 0.14058
 H 2.54894 -0.43640 0.21906
13
bifur_IRC_Distances_noMW_output/new_data/bifur_traj1_Distances point 101
C -1.22575 -0.44478 0.03832
 C 0.57445 -1.16306 0.06398
 C -0.56826 -1.38297 0.75691
 C -1.10152 1.04865 -0.00915
 C 1.51643 -0.01422 0.03376
 F -2.40250 -0.84397 -0.47342
 F 1.16444 -2.27637 -0.41816
 H -0.42321 1.43508 0.74697
 H 1.27919 0.75116 0.77214
 H -0.67805 1.35789 -0.95942
 H 1.44637 0.47824 -0.91882
 H -2.12412 1.47446 0.14500
 H 2.54253 -0.42009 0.22188
13
bifur_IRC_Distances_noMW_output/new_data/bifur_traj1_Distances point 102
C -1.22447 -0.44656 0.03851
 C 0.57215 -1.16372 0.06422
 C -0.56953 -1.38608 0.76046
 C -1.09646 1.04726 -0.00895
 C 1.51197 -0.01136 0.03369
 F -2.40363 -0.84465 -0.47581
 F 1.16424 -2.27894 -0.42003
 H -0.41508 1.43263 0.74662
 H 1.27180 0.75538 0.77143
 H -0.67168 1.35548 -0.95954
 H 1.44034 0.48119 -0.91925
 H -2.12059 1.47546 0.14608
 H 2.54094 -0.41609 0.22258
13
bifur_IRC_Distances_noMW_output/new_data/bifur_traj1_Distances point 103
C -1.22404 -0.44716 0.03857
 C 0.57137 -1.16394 0.06430
 C -0.56995 -1.38712 0.76166
 C -1.09475 1.04680 -0.00888
 C 1.51046 -0.01040 0.03367
 F -2.40402 -0.84488 -0.47662
 F 1.16417 -2.27980 -0.42066
 H -0.41233 1.43180 0.74651
 H 1.26931 0.75680 0.77119
 H -0.66954 1.35466 -0.95959
 H 1.43831 0.48218 -0.91939
 H -2.11941 1.47580 0.14644
 H 2.54040 -0.41475 0.22281
13
bifur_IRC_Distances_noMW_output/new_data/bifur_traj1_Distances point 104
C -1.22420 -0.44693 0.03855
 C 0.57167 -1.16386 0.06427
 C -0.56979 -1.38673 0.76121
 C -1.09540 1.04697 -0.00891
 C 1.51103 -0.01076 0.03368
 F -2.40387 -0.84479 -0.47632
 F 1.16420 -2.27948 -0.42043
 H -0.41336 1.43211 0.74655
 H 1.27025 0.75627 0.77128
 H -0.67034 1.35497 -0.95957
 H 1.43907 0.48181 -0.91934
 H -2.11985 1.47567 0.14630
 H 2.54061 -0.41525 0.22272
13
bifur_IRC_Distances_noMW_output/new_data/bifur_traj1_Distances point 105
C -1.22470 -0.44624 0.03847
 C 0.57257 -1.16360 0.06418
 C -0.56930 -1.38552 0.75982
 C -1.09738 1.04751 -0.00899
 C 1.51278 -0.01188 0.03370
 F -2.40343 -0.84453 -0.47538
 F 1.16427 -2.27848 -0.41969
 H -0.41655 1.43307 0.74669
 H 1.27314 0.75462 0.77156
 H -0.67284 1.35591 -0.95952
 H 1.44144 0.48066 -0.91917
 H -2.12123 1.47528 0.14588
 H 2.54123 -0.41681 0.22245
13
bifur_IRC_Distances_noMW_output/new_data/bifur_traj1_Distances point 106
C -1.22533 -0.44536 0.03838
 C 0.57370 -1.16327 0.06406
 C -0.56867 -1.38398 0.75807
 C -1.09988 1.04820 -0.00909
 C 1.51498 -0.01329 0.03374
 F -2.40287 -0.84419 -0.47420
 F 1.16437 -2.27721 -0.41877
 H -0.42057 1.43428 0.74686
 H 1.27679 0.75253 0.77191
 H -0.67598 1.35710 -0.95946
 H 1.44441 0.47920 -0.91896
 H -2.12297 1.47479 0.14535
 H 2.54201 -0.41879 0.22211
13
bifur_IRC_Distances_noMW_output/new_data/bifur_traj1_Distances point 107
C -1.22594 -0.44452 0.03829
 C 0.57479 -1.16296 0.06395
 C -0.56807 -1.38252 0.75640
 C -1.10226 1.04885 -0.00918
 C 1.51707 -0.01464 0.03377
 F -2.40233 -0.84388 -0.47307
 F 1.16447 -2.27600 -0.41788
 H -0.42439 1.43543 0.74702
 H 1.28026 0.75055 0.77224
 H -0.67897 1.35824 -0.95940
 H 1.44725 0.47782 -0.91875
 H -2.12463 1.47431 0.14484
 H 2.54276 -0.42067 0.22178
13
bifur_IRC_Distances_noMW_output/new_data/bifur_traj1_Distances point 108
C -1.22638 -0.44391 0.03823
 C 0.57558 -1.16273 0.06386
 C -0.56763 -1.38144 0.75516
 C -1.10401 1.04933 -0.00926
 C 1.51862 -0.01563 0.03380
 F -2.40194 -0.84364 -0.47224
 F 1.16454 -2.27511 -0.41723
 H -0.42720 1.43628 0.74714
 H 1.28282 0.74908 0.77249
 H -0.68117 1.35907 -0.95936
 H 1.44933 0.47679 -0.91860
 H -2.12586 1.47397 0.14447
 H 2.54331 -0.42206 0.22154
13
bifur_IRC_Distances_noMW_output/new_data/bifur_traj1_Distances point 109
C -1.22655 -0.44366 0.03820
 C 0.57590 -1.16264 0.06383
 C -0.56746 -1.38101 0.75467
 C -1.10471 1.04952 -0.00928
 C 1.51923 -0.01602 0.03381
 F -2.40178 -0.84355 -0.47191
 F 1.16456 -2.27475 -0.41697
 H -0.42832 1.43662 0.74719
 H 1.28383 0.74850 0.77259
 H -0.68205 1.35940 -0.95934
 H 1.45016 0.47639 -0.91855
 H -2.12634 1.47383 0.14432
 H 2.54353 -0.42261 0.22145
13
bifur_IRC_Distances_noMW_output/new_data/bifur_traj1_Distances point 110
C -1.22637 -0.44392 0.03823
 C 0.57556 -1.16274 0.06386
 C -0.56765 -1.38147 0.75520
 C -1.10396 1.04931 -0.00925
 C 1.51857 -0.01560 0.03380
 F -2.40195 -0.84365 -0.47226
 F 1.16453 -2.27513 -0.41725
 H -0.42712 1.43626 0.74714
 H 1.28274 0.74912 0.77248
 H -0.68111 1.35905 -0.95936
 H 1.44927 0.47682 -0.91861
 H -2.12582 1.47398 0.14448
 H 2.54330 -0.42202 0.22155
13
bifur_IRC_Distances_noMW_output/new_data/bifur_traj1_Distances point 111
C -1.22637 -0.44392 0.03823
 C 0.57556 -1.16274 0.06386
 C -0.56765 -1.38147 0.75520
 C -1.10396 1.04931 -0.00925
 C 1.51857 -0.01560 0.03380
 F -2.40195 -0.84365 -0.47226
 F 1.16453 -2.27513 -0.41725
 H -0.42712 1.43626 0.74714
 H 1.28274 0.74912 0.77248
 H -0.68111 1.35905 -0.95936
 H 1.44928 0.47682 -0.91861
 H -2.12582 1.47398 0.14448
 H 2.54330 -0.42202 0.22155
13
bifur_IRC_Distances_noMW_output/new_data/bifur_traj1_Distances point 112
C -1.22470 -0.44624 0.03847
 C 0.57256 -1.16360 0.06418
 C -0.56930 -1.38552 0.75983
 C -1.09737 1.04751 -0.00899
 C 1.51277 -0.01187 0.03370
 F -2.40343 -0.84453 -0.47539
 F 1.16427 -2.27848 -0.41970
 H -0.41653 1.43307 0.74668
 H 1.27312 0.75463 0.77155
 H -0.67282 1.35591 -0.95952
 H 1.44142 0.48066 -0.91917
 H -2.12122 1.47528 0.14589
 H 2.54122 -0.41680 0.22245
13
bifur_IRC_Distances_noMW_output/new_data/bifur_traj1_Distances point 113
C -1.22329 -0.44819 0.03868
 C 0.57004 -1.16432 0.06444
 C -0.57069 -1.38892 0.76371
 C -1.09181 1.04599 -0.00877
 C 1.50787 -0.00874 0.03363
 F -2.40467 -0.84528 -0.47800
 F 1.16406 -2.28128 -0.42175
 H -0.40760 1.43038 0.74631
 H 1.26501 0.75925 0.77079
 H -0.66583 1.35327 -0.95966
 H 1.43480 0.48390 -0.91964
 H -2.11736 1.47638 0.14706
 H 2.53948 -0.41243 0.22321
13
bifur_IRC_Distances_noMW_output/new_data/bifur_traj1_Distances point 114
C -1.22167 -0.45043 0.03891
 C 0.56714 -1.16513 0.06474
 C -0.57227 -1.39280 0.76812
 C -1.08543 1.04425 -0.00851
 C 1.50225 -0.00515 0.03354
 F -2.40610 -0.84615 -0.48096
 F 1.16382 -2.28448 -0.42410
 H -0.39735 1.42730 0.74588
 H 1.25570 0.76456 0.76992
 H -0.65781 1.35024 -0.95984
 H 1.42720 0.48760 -0.92018
 H -2.11294 1.47762 0.14841
 H 2.53748 -0.40743 0.22408
13
bifur_IRC_Distances_noMW_output/new_data/bifur_traj1_Distances point 115
C -1.22003 -0.45269 0.03915
 C 0.56421 -1.16594 0.06503
 C -0.57386 -1.39671 0.77257
 C -1.07897 1.04248 -0.00826
 C 1.49655 -0.00153 0.03345
 F -2.40755 -0.84704 -0.48394
 F 1.16357 -2.28768 -0.42647
 H -0.38696 1.42419 0.74545
 H 1.24625 0.76992 0.76905
 H -0.64967 1.34718 -0.96001
 H 1.41950 0.49135 -0.92073
 H -2.10848 1.47887 0.14977
 H 2.53545 -0.40239 0.22496
13
bifur_IRC_Distances_noMW_output/new_data/bifur_traj1_Distances point 116
C -1.21856 -0.45469 0.03936
 C 0.56161 -1.16665 0.06529
 C -0.57527 -1.40017 0.77649
 C -1.07324 1.04092 -0.00804
 C 1.49149 0.00168 0.03338
 F -2.40883 -0.84784 -0.48656
 F 1.16336 -2.29051 -0.42857
 H -0.37773 1.42143 0.74507
 H 1.23785 0.77466 0.76829
 H -0.64245 1.34447 -0.96018
 H 1.41266 0.49467 -0.92122
 H -2.10452 1.47997 0.15096
 H 2.53365 -0.39794 0.22573
13
bifur_IRC_Distances_noMW_output/new_data/bifur_traj1_Distances point 117
C -1.21748 -0.45618 0.03952
 C 0.55968 -1.16718 0.06548
 C -0.57631 -1.40271 0.77937
 C -1.06899 1.03976 -0.00788
 C 1.48774 0.00406 0.03332
 F -2.40977 -0.84844 -0.48849
 F 1.16320 -2.29259 -0.43011
 H -0.37089 1.41938 0.74479
 H 1.23163 0.77818 0.76773
 H -0.63710 1.34246 -0.96030
 H 1.40758 0.49713 -0.92158
 H -2.10160 1.48077 0.15184
 H 2.53231 -0.39465 0.22631
13
bifur_IRC_Distances_noMW_output/new_data/bifur_traj1_Distances point 118
C -1.21688 -0.45699 0.03960
 C 0.55862 -1.16746 0.06558
 C -0.57688 -1.40412 0.78096
 C -1.06665 1.03912 -0.00779
 C 1.48567 0.00537 0.03329
 F -2.41030 -0.84877 -0.48955
 F 1.16312 -2.29373 -0.43097
 H -0.36711 1.41826 0.74464
 H 1.22819 0.78011 0.76742
 H -0.63414 1.34136 -0.96037
 H 1.40478 0.49849 -0.92178
 H -2.09999 1.48122 0.15233
 H 2.53158 -0.39284 0.22662
13
bifur_IRC_Distances_noMW_output/new_data/bifur_traj1_Distances point 119
C -1.21674 -0.45719 0.03962
 C 0.55836 -1.16753 0.06561
 C -0.57702 -1.40445 0.78134
 C -1.06609 1.03897 -0.00777
 C 1.48518 0.00568 0.03328
 F -2.41042 -0.84885 -0.48980
 F 1.16310 -2.29400 -0.43117
 H -0.36622 1.41799 0.74460
 H 1.22738 0.78057 0.76735
 H -0.63344 1.34110 -0.96039
 H 1.40412 0.49881 -0.92182
 H -2.09961 1.48132 0.15244
 H 2.53140 -0.39241 0.22670
13
bifur_IRC_Distances_noMW_output/new_data/bifur_traj1_Distances point 120
C -1.21693 -0.45693 0.03960
 C 0.55870 -1.16744 0.06558
 C -0.57684 -1.40401 0.78083
 C -1.06683 1.03917 -0.00780
 C 1.48583 0.00526 0.03329
 F -2.41026 -0.84875 -0.48947
 F 1.16312 -2.29364 -0.43090
 H -0.36741 1.41835 0.74465
 H 1.22847 0.77996 0.76745
 H -0.63438 1.34145 -0.96037
 H 1.40501 0.49838 -0.92176
 H -2.10012 1.48118 0.15229
 H 2.53163 -0.39299 0.22660
13
bifur_IRC_Distances_noMW_output/new_data/bifur_traj1_Distances point 121
C -1.21730 -0.45642 0.03954
 C 0.55936 -1.16726 0.06551
 C -0.57648 -1.40314 0.77985
 C -1.06828 1.03956 -0.00785
 C 1.48711 0.00446 0.03331
 F -2.40993 -0.84854 -0.48881
 F 1.16318 -2.29293 -0.43037
 H -0.36975 1.41904 0.74475
 H 1.23059 0.77876 0.76764
 H -0.63620 1.34213 -0.96032
 H 1.40674 0.49754 -0.92164
 H -2.10112 1.48091 0.15199
 H 2.53209 -0.39410 0.22640
13
bifur_IRC_Distances_noMW_output/new_data/bifur_traj1_Distances point 122
C -1.21730 -0.45642 0.03954
 C 0.55936 -1.16726 0.06551
 C -0.57648 -1.40314 0.77985
 C -1.06828 1.03956 -0.00785
 C 1.48711 0.00446 0.03331
 F -2.40993 -0.84854 -0.48881
 F 1.16318 -2.29293 -0.43037
 H -0.36975 1.41904 0.74475
 H 1.23059 0.77876 0.76764
 H -0.63620 1.34213 -0.96032
 H 1.40674 0.49754 -0.92164
 H -2.10112 1.48091 0.15199
 H 2.53209 -0.39410 0.22640
13
bifur_IRC_Distances_noMW_output/new_data/bifur_traj1_Distances point 123
C -1.21809 -0.45534 0.03943
 C 0.56077 -1.16688 0.06537
 C -0.57572 -1.40127 0.77774
 C -1.07140 1.04042 -0.00797
 C 1.48986 0.00271 0.03335
 F -2.40924 -0.84810 -0.48740
 F 1.16329 -2.29141 -0.42924
 H -0.37477 1.42054 0.74495
 H 1.23516 0.77619 0.76804
 H -0.64013 1.34360 -0.96023
 H 1.41046 0.49574 -0.92137
 H -2.10326 1.48032 0.15134
 H 2.53307 -0.39651 0.22598
13
bifur_IRC_Distances_noMW_output/new_data/bifur_traj1_Distances point 124
C -1.21833 -0.45502 0.03939
 C 0.56118 -1.16677 0.06533
 C -0.57550 -1.40073 0.77712
 C -1.07231 1.04066 -0.00801
 C 1.49067 0.00221 0.03336
 F -2.40904 -0.84797 -0.48699
 F 1.16332 -2.29096 -0.42891
 H -0.37623 1.42098 0.74501
 H 1.23649 0.77544 0.76816
 H -0.64128 1.34403 -0.96021
 H 1.41154 0.49521 -0.92130
 H -2.10388 1.48014 0.15115
 H 2.53335 -0.39722 0.22586
13
bifur_IRC_Distances_noMW_output/new_data/bifur_traj1_Distances point 125
C -1.21833 -0.45501 0.03939
 C 0.56119 -1.16677 0.06533
 C -0.57550 -1.40072 0.77712
 C -1.07232 1.04067 -0.00801
 C 1.49067 0.00220 0.03336
 F -2.40903 -0.84797 -0.48698
 F 1.16332 -2.29096 -0.42890
 H -0.37624 1.42098 0.74501
 H 1.23650 0.77543 0.76816
 H -0.64129 1.34403 -0.96021
 H 1.41155 0.49521 -0.92130
 H -2.10389 1.48014 0.15115
 H 2.53336 -0.39722 0.22586
13
bifur_IRC_Distances_noMW_output/new_data/bifur_traj1_Distances point 126
C -1.21803 -0.45543 0.03944
 C 0.56065 -1.16691 0.06538
 C -0.57579 -1.40143 0.77792
 C -1.07114 1.04034 -0.00796
 C 1.48963 0.00286 0.03335
 F -2.40930 -0.84814 -0.48752
 F 1.16328 -2.29154 -0.42933
 H -0.37435 1.42042 0.74493
 H 1.23478 0.77640 0.76801
 H -0.63981 1.34348 -0.96024
 H 1.41015 0.49589 -0.92140
 H -2.10308 1.48037 0.15140
 H 2.53299 -0.39631 0.22602
13
bifur_IRC_Distances_noMW_output/new_data/bifur_traj1_Distances point 127
C -1.21739 -0.45630 0.03953
 C 0.55952 -1.16722 0.06550
 C -0.57640 -1.40293 0.77962
 C -1.06863 1.03966 -0.00787
 C 1.48742 0.00426 0.03332
 F -2.40986 -0.84849 -0.48865
 F 1.16319 -2.29276 -0.43025
 H -0.37031 1.41921 0.74477
 H 1.23110 0.77847 0.76768
 H -0.63664 1.34229 -0.96031
 H 1.40715 0.49734 -0.92161
 H -2.10136 1.48084 0.15192
 H 2.53220 -0.39437 0.22636
13
bifur_IRC_Distances_noMW_output/new_data/bifur_traj1_Distances point 128
C -1.21642 -0.45761 0.03967
 C 0.55781 -1.16768 0.06566
 C -0.57732 -1.40518 0.78216
 C -1.06486 1.03863 -0.00772
 C 1.48409 0.00636 0.03327
 F -2.41069 -0.84903 -0.49035
 F 1.16305 -2.29460 -0.43161
 H -0.36424 1.41740 0.74453
 H 1.22558 0.78158 0.76719
 H -0.63189 1.34052 -0.96043
 H 1.40266 0.49952 -0.92193
 H -2.09877 1.48155 0.15270
 H 2.53102 -0.39147 0.22686
13
bifur_IRC_Distances_noMW_output/new_data/bifur_traj1_Distances point 129
C -1.21521 -0.45926 0.03984
 C 0.55567 -1.16825 0.06587
 C -0.57846 -1.40799 0.78534
 C -1.06015 1.03734 -0.00755
 C 1.47993 0.00899 0.03321
 F -2.41174 -0.84970 -0.49246
 F 1.16288 -2.29688 -0.43332
 H -0.35665 1.41514 0.74422
 H 1.21867 0.78547 0.76659
 H -0.62595 1.33830 -0.96057
 H 1.39702 0.50224 -0.92233
 H -2.09554 1.48244 0.15367
 H 2.52953 -0.38784 0.22749
13
bifur_IRC_Distances_noMW_output/new_data/bifur_traj1_Distances point 130
C -1.21388 -0.46107 0.04003
 C 0.55331 -1.16887 0.06610
 C -0.57972 -1.41108 0.78882
 C -1.05495 1.03592 -0.00735
 C 1.47533 0.01188 0.03315
 F -2.41290 -0.85046 -0.49478
 F 1.16269 -2.29938 -0.43520
 H -0.34826 1.41264 0.74389
 H 1.21103 0.78975 0.76593
 H -0.61938 1.33585 -0.96073
 H 1.39081 0.50524 -0.92276
 H -2.09199 1.48341 0.15473
 H 2.52790 -0.38386 0.22819
13
bifur_IRC_Distances_noMW_output/new_data/bifur_traj1_Distances point 131
C -1.21255 -0.46286 0.04022
 C 0.55098 -1.16947 0.06632
 C -0.58096 -1.41412 0.79224
 C -1.04980 1.03452 -0.00716
 C 1.47078 0.01474 0.03308
 F -2.41404 -0.85121 -0.49705
 F 1.16251 -2.30184 -0.43705
 H -0.33997 1.41018 0.74356
 H 1.20348 0.79398 0.76528
 H -0.61289 1.33344 -0.96090
 H 1.38466 0.50821 -0.92320
 H -2.08848 1.48436 0.15578
 H 2.52628 -0.37993 0.22887
13
bifur_IRC_Distances_noMW_output/new_data/bifur_traj1_Distances point 132
C -1.21140 -0.46442 0.04038
 C 0.54896 -1.17000 0.06651
 C -0.58204 -1.41676 0.79521
 C -1.04532 1.03330 -0.00700
 C 1.46681 0.01722 0.03303
 F -2.41503 -0.85187 -0.49902
 F 1.16235 -2.30397 -0.43866
 H -0.33274 1.40804 0.74328
 H 1.19689 0.79765 0.76473
 H -0.60723 1.33134 -0.96105
 H 1.37930 0.51079 -0.92358
 H -2.08543 1.48519 0.15669
 H 2.52487 -0.37652 0.22947
13
bifur_IRC_Distances_noMW_output/new_data/bifur_traj1_Distances point 133
C -1.21140 -0.46442 0.04038
 C 0.54896 -1.17000 0.06651
 C -0.58204 -1.41676 0.79521
 C -1.04532 1.03330 -0.00700
 C 1.46681 0.01722 0.03303
 F -2.41503 -0.85187 -0.49902
 F 1.16235 -2.30397 -0.43866
 H -0.33274 1.40804 0.74328
 H 1.19689 0.79765 0.76473
 H -0.60723 1.33134 -0.96105
 H 1.37930 0.51079 -0.92358
 H -2.08543 1.48519 0.15669
 H 2.52487 -0.37652 0.22947
13
bifur_IRC_Distances_noMW_output/new_data/bifur_traj1_Distances point 134
C -1.21025 -0.46596 0.04054
 C 0.54694 -1.17051 0.06669
 C -0.58310 -1.41937 0.79814
 C -1.04087 1.03209 -0.00684
 C 1.46287 0.01968 0.03298
 F -2.41602 -0.85253 -0.50096
 F 1.16219 -2.30607 -0.44025
 H -0.32556 1.40591 0.74300
 H 1.19035 0.80130 0.76419
 H -0.60160 1.32926 -0.96120
 H 1.37397 0.51335 -0.92395
 H -2.08241 1.48600 0.15759
 H 2.52347 -0.37315 0.23006
13
bifur_IRC_Distances_noMW_output/new_data/bifur_traj1_Distances point 135
C -1.21046 -0.46568 0.04051
 C 0.54731 -1.17042 0.06666
 C -0.58291 -1.41890 0.79761
 C -1.04168 1.03231 -0.00686
 C 1.46359 0.01924 0.03299
 F -2.41584 -0.85241 -0.50060
 F 1.16222 -2.30568 -0.43996
 H -0.32687 1.40630 0.74305
 H 1.19154 0.80063 0.76428
 H -0.60263 1.32964 -0.96117
 H 1.37494 0.51288 -0.92388
 H -2.08296 1.48585 0.15743
 H 2.52373 -0.37376 0.22995
13
bifur_IRC_Distances_noMW_output/new_data/bifur_traj1_Distances point 136
C -1.21114 -0.46477 0.04041
 C 0.54850 -1.17012 0.06655
 C -0.58228 -1.41736 0.79588
 C -1.04431 1.03302 -0.00696
 C 1.46592 0.01778 0.03302
 F -2.41526 -0.85202 -0.49946
 F 1.16232 -2.30444 -0.43902
 H -0.33110 1.40755 0.74322
 H 1.19540 0.79848 0.76461
 H -0.60595 1.33087 -0.96108
 H 1.37809 0.51137 -0.92366
 H -2.08474 1.48537 0.15690
 H 2.52455 -0.37575 0.22960
13
bifur_IRC_Distances_noMW_output/new_data/bifur_traj1_Distances point 137
C -1.21213 -0.46343 0.04028
 C 0.55023 -1.16967 0.06639
 C -0.58136 -1.41510 0.79334
 C -1.04815 1.03407 -0.00710
 C 1.46931 0.01566 0.03306
 F -2.41441 -0.85145 -0.49778
 F 1.16245 -2.30263 -0.43765
 H -0.33730 1.40939 0.74346
 H 1.20104 0.79534 0.76508
 H -0.61079 1.33267 -0.96095
 H 1.38268 0.50916 -0.92334
 H -2.08735 1.48467 0.15612
 H 2.52576 -0.37867 0.22909
13
bifur_IRC_Distances_noMW_output/new_data/bifur_traj1_Distances point 138
C -1.21327 -0.46190 0.04011
 C 0.55224 -1.16915 0.06620
 C -0.58029 -1.41248 0.79040
 C -1.05257 1.03528 -0.00726
 C 1.47323 0.01320 0.03312
 F -2.41343 -0.85080 -0.49583
 F 1.16261 -2.30052 -0.43606
 H -0.34443 1.41151 0.74374
 H 1.20755 0.79170 0.76563
 H -0.61639 1.33474 -0.96081
 H 1.38797 0.50661 -0.92296
 H -2.09037 1.48385 0.15522
 H 2.52715 -0.38204 0.22851
13
bifur_IRC_Distances_noMW_output/new_data/bifur_traj1_Distances point 139
C -1.21444 -0.46030 0.03995
 C 0.55431 -1.16861 0.06600
 C -0.57919 -1.40977 0.78735
 C -1.05715 1.03653 -0.00743
 C 1.47728 0.01066 0.03317
 F -2.41241 -0.85014 -0.49380
 F 1.16277 -2.29832 -0.43440
 H -0.35182 1.41370 0.74403
 H 1.21427 0.78794 0.76621
 H -0.62217 1.33689 -0.96066
 H 1.39344 0.50397 -0.92258
 H -2.09349 1.48300 0.15428
 H 2.52859 -0.38555 0.22789
13
bifur_IRC_Distances_noMW_output/new_data/bifur_traj1_Distances point 140
C -1.21560 -0.45873 0.03978
 C 0.55635 -1.16807 0.06580
 C -0.57810 -1.40709 0.78432
 C -1.06166 1.03776 -0.00760
 C 1.48126 0.00815 0.03323
 F -2.41141 -0.84949 -0.49179
 F 1.16294 -2.29615 -0.43278
 H -0.35908 1.41586 0.74432
 H 1.22088 0.78423 0.76678
 H -0.62785 1.33901 -0.96052
 H 1.39883 0.50137 -0.92220
 H -2.09657 1.48216 0.15336
 H 2.53001 -0.38900 0.22729
13
bifur_IRC_Distances_noMW_output/new_data/bifur_traj1_Distances point 141
C -1.21671 -0.45722 0.03963
 C 0.55832 -1.16754 0.06561
 C -0.57704 -1.40451 0.78141
 C -1.06598 1.03894 -0.00777
 C 1.48508 0.00574 0.03328
 F -2.41045 -0.84887 -0.48985
 F 1.16309 -2.29405 -0.43121
 H -0.36605 1.41794 0.74460
 H 1.22722 0.78066 0.76734
 H -0.63330 1.34104 -0.96039
 H 1.40399 0.49887 -0.92183
 H -2.09954 1.48134 0.15246
 H 2.53137 -0.39233 0.22671
13
bifur_IRC_Distances_noMW_output/new_data/bifur_traj1_Distances point 142
C -1.21775 -0.45580 0.03948
 C 0.56016 -1.16704 0.06543
 C -0.57605 -1.40208 0.77865
 C -1.07006 1.04005 -0.00792
 C 1.48868 0.00346 0.03334
 F -2.40954 -0.84829 -0.48801
 F 1.16324 -2.29207 -0.42973
 H -0.37261 1.41990 0.74486
 H 1.23320 0.77729 0.76787
 H -0.63844 1.34297 -0.96027
 H 1.40886 0.49651 -0.92149
 H -2.10234 1.48057 0.15162
 H 2.53265 -0.39548 0.22616
13
bifur_IRC_Distances_noMW_output/new_data/bifur_traj1_Distances point 143
C -1.21871 -0.45449 0.03934
 C 0.56187 -1.16658 0.06526
 C -0.57513 -1.39982 0.77610
 C -1.07381 1.04108 -0.00806
 C 1.49200 0.00136 0.03338
 F -2.40870 -0.84776 -0.48630
 F 1.16338 -2.29023 -0.42836
 H -0.37866 1.42170 0.74511
 H 1.23870 0.77419 0.76836
 H -0.64318 1.34474 -0.96016
 H 1.41334 0.49434 -0.92117
 H -2.10492 1.47986 0.15084
 H 2.53383 -0.39838 0.22566
13
bifur_IRC_Distances_noMW_output/new_data/bifur_traj1_Distances point 144
C -1.21871 -0.45449 0.03934
 C 0.56187 -1.16658 0.06526
 C -0.57513 -1.39982 0.77609
 C -1.07382 1.04108 -0.00806
 C 1.49200 0.00136 0.03338
 F -2.40870 -0.84776 -0.48630
 F 1.16338 -2.29022 -0.42836
 H -0.37866 1.42170 0.74511
 H 1.23870 0.77419 0.76836
 H -0.64318 1.34474 -0.96016
 H 1.41334 0.49434 -0.92117
 H -2.10492 1.47986 0.15084
 H 2.53383 -0.39839 0.22566
13
bifur_IRC_Distances_noMW_output/new_data/bifur_traj1_Distances point 145
C -1.22030 -0.45231 0.03911
 C 0.56469 -1.16581 0.06498
 C -0.57360 -1.39607 0.77184
 C -1.08004 1.04278 -0.00830
 C 1.49749 -0.00213 0.03347
 F -2.40731 -0.84689 -0.48345
 F 1.16361 -2.28715 -0.42608
 H -0.38868 1.42470 0.74552
 H 1.24781 0.76903 0.76919
 H -0.65102 1.34768 -0.95998
 H 1.42077 0.49073 -0.92064
 H -2.10921 1.47866 0.14954
 H 2.53578 -0.40322 0.22481
13
bifur_IRC_Distances_noMW_output/new_data/bifur_traj1_Distances point 146
C -1.22090 -0.45149 0.03902
 C 0.56576 -1.16551 0.06487
 C -0.57302 -1.39464 0.77021
 C -1.08240 1.04342 -0.00840
 C 1.49958 -0.00345 0.03350
 F -2.40678 -0.84656 -0.48236
 F 1.16370 -2.28598 -0.42521
 H -0.39248 1.42584 0.74568
 H 1.25127 0.76707 0.76951
 H -0.65400 1.34880 -0.95992
 H 1.42359 0.48936 -0.92044
 H -2.11085 1.47821 0.14905
 H 2.53653 -0.40507 0.22449
13
bifur_IRC_Distances_noMW_output/new_data/bifur_traj1_Distances point 147
C -1.22139 -0.45082 0.03895
 C 0.56664 -1.16527 0.06479
 C -0.57254 -1.39348 0.76889
 C -1.08432 1.04395 -0.00847
 C 1.50127 -0.00453 0.03352
 F -2.40635 -0.84630 -0.48148
 F 1.16377 -2.28503 -0.42451
 H -0.39557 1.42677 0.74580
 H 1.25407 0.76548 0.76976
 H -0.65641 1.34971 -0.95987
 H 1.42588 0.48825 -0.92028
 H -2.11217 1.47784 0.14864
 H 2.53713 -0.40656 0.22423
13
bifur_IRC_Distances_noMW_output/new_data/bifur_traj1_Distances point 148
C -1.22181 -0.45023 0.03889
 C 0.56739 -1.16506 0.06471
 C -0.57213 -1.39246 0.76774
 C -1.08599 1.04440 -0.00854
 C 1.50274 -0.00547 0.03355
 F -2.40598 -0.84607 -0.48071
 F 1.16384 -2.28420 -0.42390
 H -0.39825 1.42757 0.74592
 H 1.25651 0.76409 0.76999
 H -0.65851 1.35050 -0.95982
 H 1.42787 0.48728 -0.92014
 H -2.11333 1.47751 0.14829
 H 2.53765 -0.40787 0.22401
13
bifur_IRC_Distances_noMW_output/new_data/bifur_traj1_Distances point 149
C -1.22225 -0.44963 0.03883
 C 0.56818 -1.16484 0.06463
 C -0.57170 -1.39142 0.76655
 C -1.08771 1.04487 -0.00860
 C 1.50426 -0.00643 0.03357
 F -2.40559 -0.84584 -0.47991
 F 1.16390 -2.28334 -0.42326
 H -0.40102 1.42840 0.74603
 H 1.25903 0.76266 0.77022
 H -0.66068 1.35132 -0.95977
 H 1.42992 0.48628 -0.91999
 H -2.11452 1.47718 0.14793
 H 2.53819 -0.40922 0.22377
13
bifur_IRC_Distances_noMW_output/new_data/bifur_traj1_Distances point 150
C -1.22281 -0.44886 0.03875
 C 0.56917 -1.16456 0.06453
 C -0.57116 -1.39009 0.76503
 C -1.08990 1.04547 -0.00869
 C 1.50619 -0.00767 0.03360
 F -2.40510 -0.84554 -0.47889
 F 1.16399 -2.28224 -0.42246
 H -0.40453 1.42946 0.74618
 H 1.26222 0.76084 0.77052
 H -0.66343 1.35236 -0.95972
 H 1.43253 0.48501 -0.91981
 H -2.11604 1.47675 0.14747
 H 2.53888 -0.41093 0.22347
13
bifur_IRC_Distances_noMW_output/new_data/bifur_traj1_Distances point 151
C -1.22360 -0.44777 0.03863
 C 0.57059 -1.16416 0.06438
 C -0.57038 -1.38818 0.76287
 C -1.09302 1.04632 -0.00881
 C 1.50893 -0.00942 0.03364
 F -2.40440 -0.84511 -0.47743
 F 1.16411 -2.28068 -0.42131
 H -0.40954 1.43096 0.74639
 H 1.26678 0.75825 0.77095
 H -0.66735 1.35384 -0.95963
 H 1.43624 0.48319 -0.91954
 H -2.11820 1.47614 0.14681
 H 2.53986 -0.41338 0.22305
13
bifur_IRC_Distances_noMW_output/new_data/bifur_traj1_Distances point 152
C -1.22473 -0.44620 0.03847
 C 0.57262 -1.16358 0.06417
 C -0.56927 -1.38545 0.75974
 C -1.09749 1.04754 -0.00899
 C 1.51288 -0.01194 0.03371
 F -2.40340 -0.84451 -0.47533
 F 1.16428 -2.27842 -0.41965
 H -0.41673 1.43313 0.74669
 H 1.27330 0.75452 0.77157
 H -0.67298 1.35597 -0.95952
 H 1.44157 0.48059 -0.91916
 H -2.12131 1.47526 0.14586
 H 2.54126 -0.41690 0.22244
13
bifur_IRC_Distances_noMW_output/new_data/bifur_traj1_Distances point 153
C -1.22624 -0.44409 0.03825
 C 0.57534 -1.16280 0.06389
 C -0.56777 -1.38177 0.75554
 C -1.10348 1.04918 -0.00923
 C 1.51815 -0.01533 0.03379
 F -2.40206 -0.84371 -0.47249
 F 1.16451 -2.27538 -0.41743
 H -0.42634 1.43602 0.74710
 H 1.28204 0.74953 0.77241
 H -0.68050 1.35882 -0.95937
 H 1.44870 0.47711 -0.91865
 H -2.12548 1.47407 0.14458
 H 2.54314 -0.42164 0.22162
13
bifur_IRC_Distances_noMW_output/new_data/bifur_traj1_Distances point 154
C -1.22806 -0.44155 0.03798
 C 0.57862 -1.16185 0.06354
 C -0.56595 -1.37731 0.75043
 C -1.11069 1.05115 -0.00953
 C 1.52450 -0.01941 0.03390
 F -2.40044 -0.84276 -0.46904
 F 1.16480 -2.27168 -0.41474
 H -0.43792 1.43951 0.74760
 H 1.29255 0.74350 0.77344
 H -0.68956 1.36226 -0.95920
 H 1.45728 0.47290 -0.91803
 H -2.13053 1.47263 0.14303
 H 2.54541 -0.42737 0.22062
13
bifur_IRC_Distances_noMW_output/new_data/bifur_traj1_Distances point 155
C -1.22806 -0.44155 0.03798
 C 0.57862 -1.16185 0.06354
 C -0.56595 -1.37731 0.75043
 C -1.11069 1.05115 -0.00953
 C 1.52450 -0.01941 0.03390
 F -2.40044 -0.84276 -0.46904
 F 1.16480 -2.27168 -0.41474
 H -0.43792 1.43951 0.74760
 H 1.29255 0.74350 0.77344
 H -0.68956 1.36226 -0.95920
 H 1.45728 0.47290 -0.91803
 H -2.13053 1.47263 0.14303
 H 2.54541 -0.42737 0.22062
13
bifur_IRC_Distances_noMW_output/new_data/bifur_traj1_Distances point 156
C -1.23200 -0.43603 0.03740
 C 0.58576 -1.15973 0.06276
 C -0.56197 -1.36755 0.73921
 C -1.12634 1.05543 -0.01018
 C 1.53826 -0.02832 0.03414
 F -2.39693 -0.84075 -0.46142
 F 1.16545 -2.26355 -0.40887
 H -0.46302 1.44711 0.74870
 H 1.31531 0.73037 0.77573
 H -0.70919 1.36975 -0.95885
 H 1.47588 0.46375 -0.91669
 H -2.14153 1.46944 0.13963
 H 2.55032 -0.43993 0.21845
13
bifur_IRC_Distances_noMW_output/new_data/bifur_traj1_Distances point 157
C -1.23390 -0.43334 0.03712
 C 0.58922 -1.15867 0.06237
 C -0.56001 -1.36277 0.73369
 C -1.13393 1.05750 -0.01050
 C 1.54492 -0.03265 0.03426
 F -2.39523 -0.83980 -0.45766
 F 1.16578 -2.25955 -0.40601
 H -0.47517 1.45080 0.74925
 H 1.32633 0.72398 0.77687
 H -0.71870 1.37340 -0.95870
 H 1.48490 0.45931 -0.91604
 H -2.14689 1.46788 0.13796
 H 2.55270 -0.44607 0.21740
13
bifur_IRC_Distances_noMW_output/new_data/bifur_traj1_Distances point 158
C -1.23572 -0.43075 0.03685
 C 0.59255 -1.15764 0.06199
 C -0.55813 -1.35814 0.72834
 C -1.14123 1.05950 -0.01082
 C 1.55133 -0.03684 0.03438
 F -2.39359 -0.83889 -0.45400
 F 1.16610 -2.25567 -0.40324
 H -0.48685 1.45435 0.74977
 H 1.33692 0.71782 0.77798
 H -0.72784 1.37691 -0.95856
 H 1.49356 0.45503 -0.91541
 H -2.15207 1.46635 0.13634
 H 2.55498 -0.45202 0.21638
13
bifur_IRC_Distances_noMW_output/new_data/bifur_traj1_Distances point 159
C -1.23748 -0.42825 0.03659
 C 0.59577 -1.15664 0.06162
 C -0.55629 -1.35365 0.72313
 C -1.14827 1.06142 -0.01113
 C 1.55750 -0.04088 0.03449
 F -2.39202 -0.83803 -0.45043
 F 1.16641 -2.25190 -0.40056
 H -0.49811 1.45777 0.75029
 H 1.34711 0.71188 0.77908
 H -0.73665 1.38030 -0.95843
 H 1.50191 0.45089 -0.91480
 H -2.15708 1.46486 0.13476
 H 2.55719 -0.45779 0.21539
13
bifur_IRC_Distances_noMW_output/new_data/bifur_traj1_Distances point 160
C -1.23916 -0.42584 0.03634
 C 0.59887 -1.15565 0.06126
 C -0.55452 -1.34930 0.71809
 C -1.15503 1.06327 -0.01143
 C 1.56343 -0.04478 0.03461
 F -2.39050 -0.83721 -0.44696
 F 1.16672 -2.24824 -0.39798
 H -0.50892 1.46107 0.75079
 H 1.35690 0.70615 0.78014
 H -0.74510 1.38357 -0.95832
 H 1.50993 0.44691 -0.91421
 H -2.16192 1.46342 0.13324
 H 2.55931 -0.46336 0.21444
13
bifur_IRC_Distances_noMW_output/new_data/bifur_traj1_Distances point 161
C -1.24075 -0.42355 0.03610
 C 0.60181 -1.15471 0.06091
 C -0.55283 -1.34516 0.71326
 C -1.16145 1.06502 -0.01172
 C 1.56905 -0.04849 0.03473
 F -2.38907 -0.83645 -0.44363
 F 1.16702 -2.24473 -0.39552
 H -0.51918 1.46420 0.75127
 H 1.36618 0.70070 0.78117
 H -0.75313 1.38667 -0.95822
 H 1.51753 0.44313 -0.91365
 H -2.16652 1.46204 0.13178
 H 2.56132 -0.46869 0.21353
13
bifur_IRC_Distances_noMW_output/new_data/bifur_traj1_Distances point 162
C -1.24223 -0.42142 0.03588
 C 0.60455 -1.15382 0.06057
 C -0.55125 -1.34128 0.70875
 C -1.16741 1.06665 -0.01199
 C 1.57427 -0.05194 0.03483
 F -2.38773 -0.83575 -0.44051
 F 1.16731 -2.24146 -0.39323
 H -0.52870 1.46711 0.75171
 H 1.37479 0.69564 0.78214
 H -0.76057 1.38956 -0.95813
 H 1.52459 0.43962 -0.91313
 H -2.17081 1.46075 0.13041
 H 2.56318 -0.47365 0.21269
13
bifur_IRC_Distances_noMW_output/new_data/bifur_traj1_Distances point 163
C -1.24356 -0.41949 0.03568
 C 0.60702 -1.15301 0.06027
 C -0.54981 -1.33776 0.70464
 C -1.17281 1.06812 -0.01224
 C 1.57899 -0.05507 0.03493
 F -2.38653 -0.83512 -0.43766
 F 1.16758 -2.23848 -0.39115
 H -0.53730 1.46974 0.75212
 H 1.38257 0.69105 0.78302
 H -0.76730 1.39218 -0.95806
 H 1.53097 0.43644 -0.91266
 H -2.17470 1.45957 0.12917
 H 2.56487 -0.47817 0.21193
13
bifur_IRC_Distances_noMW_output/new_data/bifur_traj1_Distances point 164
C -1.24474 -0.41778 0.03550
 C 0.60921 -1.15228 0.06000
 C -0.54853 -1.33464 0.70098
 C -1.17757 1.06942 -0.01246
 C 1.58316 -0.05784 0.03502
 F -2.38547 -0.83457 -0.43512
 F 1.16781 -2.23582 -0.38931
 H -0.54490 1.47207 0.75248
 H 1.38944 0.68698 0.78381
 H -0.77324 1.39449 -0.95800
 H 1.53661 0.43362 -0.91224
 H -2.17814 1.45852 0.12807
 H 2.56636 -0.48218 0.21125
13
bifur_IRC_Distances_noMW_output/new_data/bifur_traj1_Distances point 165
C -1.24576 -0.41629 0.03535
 C 0.61112 -1.15164 0.05976
 C -0.54742 -1.33190 0.69778
 C -1.18173 1.07055 -0.01266
 C 1.58679 -0.06025 0.03510
 F -2.38454 -0.83409 -0.43289
 F 1.16803 -2.23350 -0.38770
 H -0.55152 1.47409 0.75280
 H 1.39542 0.68344 0.78451
 H -0.77842 1.39651 -0.95795
 H 1.54152 0.43117 -0.91187
 H -2.18115 1.45760 0.12710
 H 2.56766 -0.48568 0.21067
13
bifur_IRC_Distances_noMW_output/new_data/bifur_traj1_Distances point 166
C -1.24576 -0.41629 0.03535
 C 0.61112 -1.15164 0.05976
 C -0.54742 -1.33190 0.69778
 C -1.18173 1.07055 -0.01266
 C 1.58679 -0.06025 0.03510
 F -2.38454 -0.83409 -0.43289
 F 1.16803 -2.23350 -0.38770
 H -0.55152 1.47409 0.75280
 H 1.39542 0.68344 0.78451
 H -0.77842 1.39651 -0.95795
 H 1.54152 0.43117 -0.91187
 H -2.18115 1.45760 0.12710
 H 2.56766 -0.48568 0.21067
13
bifur_IRC_Distances_noMW_output/new_data/bifur_traj1_Distances point 167
C -1.24745 -0.41382 0.03509
 C 0.61428 -1.15058 0.05936
 C -0.54557 -1.32736 0.69246
 C -1.18858 1.07241 -0.01298
 C 1.59278 -0.06425 0.03524
 F -2.38302 -0.83332 -0.42917
 F 1.16838 -2.22964 -0.38504
 H -0.56244 1.47744 0.75333
 H 1.40529 0.67759 0.78567
 H -0.78695 1.39984 -0.95787
 H 1.54962 0.42712 -0.91126
 H -2.18613 1.45607 0.12549
 H 2.56980 -0.49150 0.20969
13
bifur_IRC_Distances_noMW_output/new_data/bifur_traj1_Distances point 168
C -1.24821 -0.41271 0.03498
 C 0.61570 -1.15009 0.05917
 C -0.54473 -1.32531 0.69005
 C -1.19166 1.07325 -0.01313
 C 1.59547 -0.06606 0.03530
 F -2.38234 -0.83297 -0.42749
 F 1.16854 -2.22789 -0.38384
 H -0.56735 1.47895 0.75356
 H 1.40972 0.67495 0.78620
 H -0.79079 1.40134 -0.95784
 H 1.55326 0.42529 -0.91098
 H -2.18838 1.45537 0.12476
 H 2.57076 -0.49413 0.20926
13
bifur_IRC_Distances_noMW_output/new_data/bifur_traj1_Distances point 169
C -1.24900 -0.41154 0.03486
 C 0.61718 -1.14958 0.05898
 C -0.54385 -1.32316 0.68752
 C -1.19489 1.07413 -0.01329
 C 1.59829 -0.06794 0.03537
 F -2.38162 -0.83262 -0.42572
 F 1.16872 -2.22606 -0.38259
 H -0.57248 1.48053 0.75381
 H 1.41436 0.67219 0.78676
 H -0.79481 1.40292 -0.95781
 H 1.55707 0.42338 -0.91070
 H -2.19073 1.45465 0.12399
 H 2.57177 -0.49688 0.20880
13
bifur_IRC_Distances_noMW_output/new_data/bifur_traj1_Distances point 170
C -1.24991 -0.41019 0.03472
 C 0.61891 -1.14899 0.05875
 C -0.54283 -1.32066 0.68458
 C -1.19863 1.07515 -0.01347
 C 1.60155 -0.07014 0.03545
 F -2.38079 -0.83220 -0.42365
 F 1.16892 -2.22392 -0.38113
 H -0.57843 1.48235 0.75411
 H 1.41973 0.66898 0.78741
 H -0.79946 1.40474 -0.95777
 H 1.56148 0.42116 -0.91036
 H -2.19347 1.45380 0.12310
 H 2.57294 -0.50009 0.20827
13
bifur_IRC_Distances_noMW_output/new_data/bifur_traj1_Distances point 171
C -1.25105 -0.40851 0.03455
 C 0.62106 -1.14824 0.05847
 C -0.54155 -1.31753 0.68090
 C -1.20328 1.07641 -0.01370
 C 1.60561 -0.07287 0.03554
 F -2.37977 -0.83169 -0.42106
 F 1.16918 -2.22125 -0.37932
 H -0.58583 1.48463 0.75447
 H 1.42640 0.66500 0.78822
 H -0.80524 1.40701 -0.95773
 H 1.56696 0.41841 -0.90994
 H -2.19687 1.45274 0.12199
 H 2.57439 -0.50409 0.20760
13
bifur_IRC_Distances_noMW_output/new_data/bifur_traj1_Distances point 172
C -1.25248 -0.40641 0.03434
 C 0.62375 -1.14730 0.05811
 C -0.53995 -1.31360 0.67626
 C -1.20910 1.07800 -0.01399
 C 1.61068 -0.07629 0.03567
 F -2.37848 -0.83106 -0.41779
 F 1.16950 -2.21789 -0.37704
 H -0.59508 1.48747 0.75493
 H 1.43475 0.66000 0.78926
 H -0.81247 1.40985 -0.95769
 H 1.57383 0.41495 -0.90941
 H -2.20115 1.45140 0.12059
 H 2.57620 -0.50912 0.20678
13
bifur_IRC_Distances_noMW_output/new_data/bifur_traj1_Distances point 173
C -1.25417 -0.40389 0.03409
 C 0.62695 -1.14616 0.05767
 C -0.53803 -1.30890 0.67071
 C -1.21602 1.07988 -0.01434
 C 1.61671 -0.08037 0.03582
 F -2.37696 -0.83032 -0.41385
 F 1.16990 -2.21386 -0.37433
 H -0.60607 1.49086 0.75547
 H 1.44466 0.65405 0.79050
 H -0.82107 1.41324 -0.95765
 H 1.58198 0.41084 -0.90878
 H -2.20625 1.44979 0.11890
 H 2.57836 -0.51514 0.20579
13
bifur_IRC_Distances_noMW_output/new_data/bifur_traj1_Distances point 174
C -1.25601 -0.40114 0.03381
 C 0.63045 -1.14490 0.05718
 C -0.53592 -1.30373 0.66459
 C -1.22358 1.08193 -0.01473
 C 1.62329 -0.08484 0.03600
 F -2.37530 -0.82953 -0.40950
 F 1.17035 -2.20943 -0.37137
 H -0.61806 1.49456 0.75607
 H 1.45548 0.64754 0.79189
 H -0.83044 1.41694 -0.95761
 H 1.59088 0.40634 -0.90808
 H -2.21184 1.44802 0.11704
 H 2.58071 -0.52176 0.20472
13
bifur_IRC_Distances_noMW_output/new_data/bifur_traj1_Distances point 175
C -1.25786 -0.39836 0.03354
 C 0.63399 -1.14361 0.05668
 C -0.53378 -1.29848 0.65836
 C -1.23121 1.08400 -0.01514
 C 1.62992 -0.08936 0.03618
 F -2.37364 -0.82874 -0.40505
 F 1.17082 -2.20491 -0.36838
 H -0.63015 1.49829 0.75668
 H 1.46637 0.64096 0.79330
 H -0.83989 1.42068 -0.95758
 H 1.59985 0.40180 -0.90737
 H -2.21750 1.44622 0.11515
 H 2.58308 -0.52848 0.20364
13
bifur_IRC_Distances_noMW_output/new_data/bifur_traj1_Distances point 176
C -1.25963 -0.39569 0.03328
 C 0.63738 -1.14235 0.05618
 C -0.53171 -1.29341 0.65234
 C -1.23851 1.08597 -0.01553
 C 1.63627 -0.09370 0.03636
 F -2.37205 -0.82799 -0.40073
 F 1.17128 -2.20055 -0.36551
 H -0.64172 1.50186 0.75727
 H 1.47679 0.63465 0.79468
 H -0.84894 1.42426 -0.95756
 H 1.60844 0.39745 -0.90668
 H -2.22295 1.44447 0.11332
 H 2.58534 -0.53496 0.20260
13
bifur_IRC_Distances_noMW_output/new_data/bifur_traj1_Distances point 177
C -1.25963 -0.39569 0.03328
 C 0.63738 -1.14236 0.05618
 C -0.53171 -1.29341 0.65234
 C -1.23851 1.08597 -0.01553
 C 1.63627 -0.09370 0.03636
 F -2.37205 -0.82799 -0.40073
 F 1.17128 -2.20055 -0.36551
 H -0.64172 1.50186 0.75727
 H 1.47679 0.63465 0.79468
 H -0.84893 1.42426 -0.95756
 H 1.60844 0.39745 -0.90668
 H -2.22295 1.44447 0.11332
 H 2.58534 -0.53496 0.20260
13
bifur_IRC_Distances_noMW_output/new_data/bifur_traj1_Distances point 178
C -1.26279 -0.39090 0.03282
 C 0.64347 -1.14007 0.05527
 C -0.52798 -1.28426 0.64144
 C -1.25157 1.08950 -0.01624
 C 1.64760 -0.10150 0.03669
 F -2.36922 -0.82669 -0.39286
 F 1.17213 -2.19266 -0.36038
 H -0.66237 1.50825 0.75832
 H 1.49538 0.62334 0.79720
 H -0.86508 1.43068 -0.95756
 H 1.62377 0.38965 -0.90544
 H -2.23273 1.44131 0.10999
 H 2.58939 -0.54666 0.20076
13
bifur_IRC_Distances_noMW_output/new_data/bifur_traj1_Distances point 179
C -1.26416 -0.38881 0.03262
 C 0.64612 -1.13905 0.05487
 C -0.52634 -1.28024 0.63664
 C -1.25725 1.09104 -0.01657
 C 1.65253 -0.10491 0.03685
 F -2.36800 -0.82613 -0.38937
 F 1.17252 -2.18918 -0.35815
 H -0.67135 1.51103 0.75878
 H 1.50346 0.61841 0.79832
 H -0.87210 1.43348 -0.95757
 H 1.63044 0.38625 -0.90488
 H -2.23701 1.43991 0.10851
 H 2.59115 -0.55180 0.19996
13
bifur_IRC_Distances_noMW_output/new_data/bifur_traj1_Distances point 180
C -1.26539 -0.38694 0.03244
 C 0.64849 -1.13813 0.05450
 C -0.52486 -1.27663 0.63232
 C -1.26233 1.09241 -0.01686
 C 1.65694 -0.10796 0.03699
 F -2.36691 -0.82564 -0.38622
 F 1.17287 -2.18606 -0.35616
 H -0.67938 1.51352 0.75919
 H 1.51068 0.61400 0.79933
 H -0.87838 1.43598 -0.95758
 H 1.63639 0.38321 -0.90439
 H -2.24085 1.43866 0.10719
 H 2.59272 -0.55642 0.19925
13
bifur_IRC_Distances_noMW_output/new_data/bifur_traj1_Distances point 181
C -1.26646 -0.38530 0.03229
 C 0.65058 -1.13732 0.05417
 C -0.52356 -1.27345 0.62852
 C -1.26678 1.09361 -0.01711
 C 1.66079 -0.11063 0.03712
 F -2.36596 -0.82522 -0.38343
 F 1.17319 -2.18331 -0.35442
 H -0.68640 1.51570 0.75955
 H 1.51699 0.61013 0.80022
 H -0.88386 1.43817 -0.95760
 H 1.64160 0.38054 -0.90394
 H -2.24422 1.43755 0.10602
 H 2.59409 -0.56048 0.19863
13
bifur_IRC_Distances_noMW_output/new_data/bifur_traj1_Distances point 182
C -1.26736 -0.38390 0.03216
 C 0.65235 -1.13663 0.05388
 C -0.52246 -1.27074 0.62527
 C -1.27056 1.09463 -0.01734
 C 1.66406 -0.11291 0.03723
 F -2.36515 -0.82486 -0.38105
 F 1.17346 -2.18096 -0.35294
 H -0.69236 1.51755 0.75985
 H 1.52235 0.60684 0.80099
 H -0.88853 1.44004 -0.95761
 H 1.64603 0.37828 -0.90357
 H -2.24709 1.43661 0.10502
 H 2.59526 -0.56394 0.19810
13
bifur_IRC_Distances_noMW_output/new_data/bifur_traj1_Distances point 183
C -1.26811 -0.38275 0.03206
 C 0.65380 -1.13606 0.05365
 C -0.52155 -1.26851 0.62260
 C -1.27365 1.09546 -0.01752
 C 1.66674 -0.11478 0.03732
 F -2.36449 -0.82457 -0.37908
 F 1.17368 -2.17903 -0.35173
 H -0.69724 1.51906 0.76010
 H 1.52674 0.60415 0.80162
 H -0.89234 1.44156 -0.95763
 H 1.64965 0.37642 -0.90326
 H -2.24944 1.43583 0.10419
 H 2.59621 -0.56679 0.19767
13
bifur_IRC_Distances_noMW_output/new_data/bifur_traj1_Distances point 184
C -1.26868 -0.38186 0.03198
 C 0.65493 -1.13561 0.05346
 C -0.52084 -1.26677 0.62052
 C -1.27606 1.09611 -0.01766
 C 1.66882 -0.11624 0.03739
 F -2.36398 -0.82434 -0.37754
 F 1.17386 -2.17752 -0.35079
 H -0.70103 1.52024 0.76030
 H 1.53015 0.60205 0.80212
 H -0.89531 1.44275 -0.95764
 H 1.65247 0.37498 -0.90301
 H -2.25128 1.43522 0.10355
 H 2.59695 -0.56901 0.19734
13
bifur_IRC_Distances_noMW_output/new_data/bifur_traj1_Distances point 185
C -1.26911 -0.38121 0.03192
 C 0.65575 -1.13528 0.05333
 C -0.52032 -1.26550 0.61899
 C -1.27782 1.09658 -0.01777
 C 1.67034 -0.11730 0.03744
 F -2.36361 -0.82418 -0.37641
 F 1.17399 -2.17642 -0.35010
 H -0.70380 1.52110 0.76044
 H 1.53264 0.60052 0.80248
 H -0.89747 1.44362 -0.95766
 H 1.65453 0.37392 -0.90283
 H -2.25262 1.43478 0.10307
 H 2.59749 -0.57064 0.19710
13
bifur_IRC_Distances_noMW_output/new_data/bifur_traj1_Distances point 186
C -1.26939 -0.38076 0.03188
 C 0.65632 -1.13505 0.05323
 C -0.51996 -1.26463 0.61795
 C -1.27902 1.09690 -0.01784
 C 1.67138 -0.11802 0.03748
 F -2.36336 -0.82407 -0.37564
 F 1.17408 -2.17566 -0.34963
 H -0.70569 1.52169 0.76054
 H 1.53434 0.59947 0.80273
 H -0.89895 1.44421 -0.95766
 H 1.65593 0.37320 -0.90271
 H -2.25353 1.43447 0.10275
 H 2.59786 -0.57175 0.19693
13
bifur_IRC_Distances_noMW_output/new_data/bifur_traj1_Distances point 187
C -1.26959 -0.38046 0.03185
 C 0.65670 -1.13490 0.05317
 C -0.51972 -1.26404 0.61725
 C -1.27983 1.09712 -0.01789
 C 1.67208 -0.11851 0.03751
 F -2.36318 -0.82399 -0.37512
 F 1.17414 -2.17515 -0.34932
 H -0.70697 1.52208 0.76060
 H 1.53548 0.59877 0.80290
 H -0.89995 1.44461 -0.95767
 H 1.65688 0.37271 -0.90263
 H -2.25415 1.43427 0.10253
 H 2.59811 -0.57250 0.19682
13
bifur_IRC_Distances_noMW_output/new_data/bifur_traj1_Distances point 188
C -1.26959 -0.38046 0.03185
 C 0.65670 -1.13490 0.05317
 C -0.51972 -1.26404 0.61725
 C -1.27983 1.09712 -0.01789
 C 1.67208 -0.11851 0.03750
 F -2.36318 -0.82399 -0.37512
 F 1.17414 -2.17516 -0.34932
 H -0.70697 1.52208 0.76060
 H 1.53548 0.59877 0.80290
 H -0.89995 1.44461 -0.95767
 H 1.65688 0.37271 -0.90263
 H -2.25415 1.43427 0.10253
 H 2.59811 -0.57250 0.19682
13
bifur_IRC_Distances_noMW_output/new_data/bifur_traj1_Distances point 189
C -1.26997 -0.37986 0.03180
 C 0.65745 -1.13460 0.05304
 C -0.51925 -1.26287 0.61585
 C -1.28143 1.09755 -0.01799
 C 1.67347 -0.11949 0.03755
 F -2.36284 -0.82385 -0.37408
 F 1.17426 -2.17414 -0.34869
 H -0.70949 1.52287 0.76073
 H 1.53775 0.59737 0.80323
 H -0.90192 1.44540 -0.95768
 H 1.65875 0.37175 -0.90246
 H -2.25537 1.43386 0.10210
 H 2.59861 -0.57398 0.19660
13
bifur_IRC_Distances_noMW_output/new_data/bifur_traj1_Distances point 190
C -1.27037 -0.37924 0.03174
 C 0.65824 -1.13429 0.05291
 C -0.51875 -1.26166 0.61439
 C -1.28310 1.09800 -0.01809
 C 1.67491 -0.12050 0.03761
 F -2.36249 -0.82369 -0.37299
 F 1.17439 -2.17309 -0.34804
 H -0.71213 1.52369 0.76087
 H 1.54012 0.59591 0.80358
 H -0.90398 1.44623 -0.95769
 H 1.66071 0.37075 -0.90229
 H -2.25665 1.43343 0.10164
 H 2.59912 -0.57554 0.19637
13
bifur_IRC_Distances_noMW_output/new_data/bifur_traj1_Distances point 191
C -1.27109 -0.37813 0.03164
 C 0.65964 -1.13372 0.05267
 C -0.51786 -1.25948 0.61177
 C -1.28610 1.09881 -0.01827
 C 1.67750 -0.12231 0.03770
 F -2.36186 -0.82342 -0.37104
 F 1.17462 -2.17119 -0.34688
 H -0.71684 1.52515 0.76111
 H 1.54435 0.59330 0.80421
 H -0.90767 1.44771 -0.95771
 H 1.66421 0.36895 -0.90198
 H -2.25894 1.43267 0.10083
 H 2.60004 -0.57832 0.19596
13
bifur_IRC_Distances_noMW_output/new_data/bifur_traj1_Distances point 192
C -1.27223 -0.37635 0.03149
 C 0.66189 -1.13280 0.05229
 C -0.51643 -1.25597 0.60756
 C -1.29088 1.10009 -0.01857
 C 1.68162 -0.12522 0.03786
 F -2.36086 -0.82299 -0.36789
 F 1.17499 -2.16815 -0.34503
 H -0.72436 1.52749 0.76149
 H 1.55110 0.58912 0.80522
 H -0.91355 1.45007 -0.95776
 H 1.66979 0.36607 -0.90148
 H -2.26261 1.43144 0.09951
 H 2.60151 -0.58279 0.19531
13
bifur_IRC_Distances_noMW_output/new_data/bifur_traj1_Distances point 193
C -1.27379 -0.37392 0.03128
 C 0.66497 -1.13155 0.05175
 C -0.51447 -1.25118 0.60179
 C -1.29739 1.10184 -0.01899
 C 1.68725 -0.12919 0.03808
 F -2.35950 -0.82241 -0.36356
 F 1.17551 -2.16399 -0.34251
 H -0.73460 1.53068 0.76201
 H 1.56030 0.58343 0.80662
 H -0.92156 1.45329 -0.95782
 H 1.67740 0.36215 -0.90079
 H -2.26762 1.42975 0.09771
 H 2.60351 -0.58892 0.19443
13
bifur_IRC_Distances_noMW_output/new_data/bifur_traj1_Distances point 194
C -1.27559 -0.37108 0.03105
 C 0.66854 -1.13006 0.05112
 C -0.51218 -1.24556 0.59502
 C -1.30496 1.10386 -0.01948
 C 1.69377 -0.13381 0.03834
 F -2.35792 -0.82174 -0.35844
 F 1.17612 -2.15910 -0.33961
 H -0.74648 1.53438 0.76261
 H 1.57097 0.57681 0.80826
 H -0.93085 1.45703 -0.95791
 H 1.68623 0.35758 -0.89997
 H -2.27347 1.42778 0.09558
 H 2.60582 -0.59608 0.19342
13
bifur_IRC_Distances_noMW_output/new_data/bifur_traj1_Distances point 195
C -1.27746 -0.36812 0.03081
 C 0.67227 -1.12849 0.05043
 C -0.50977 -1.23967 0.58791
 C -1.31284 1.10597 -0.02000
 C 1.70057 -0.13864 0.03863
 F -2.35630 -0.82107 -0.35301
 F 1.17679 -2.15397 -0.33661
 H -0.75885 1.53824 0.76324
 H 1.58206 0.56990 0.81001
 H -0.94053 1.46093 -0.95801
 H 1.69541 0.35282 -0.89910
 H -2.27958 1.42570 0.09332
 H 2.60823 -0.60360 0.19238
13
bifur_IRC_Distances_noMW_output/new_data/bifur_traj1_Distances point 196
C -1.27932 -0.36517 0.03059
 C 0.67600 -1.12691 0.04973
 C -0.50735 -1.23375 0.58077
 C -1.32069 1.10806 -0.02054
 C 1.70732 -0.14346 0.03893
 F -2.35469 -0.82040 -0.34750
 F 1.17747 -2.14881 -0.33365
 H -0.77115 1.54208 0.76385
 H 1.59310 0.56302 0.81178
 H -0.95015 1.46482 -0.95813
 H 1.70455 0.34807 -0.89821
 H -2.28569 1.42360 0.09104
 H 2.61062 -0.61115 0.19136
13
bifur_IRC_Distances_noMW_output/new_data/bifur_traj1_Distances point 197
C -1.28117 -0.36223 0.03037
 C 0.67970 -1.12531 0.04900
 C -0.50494 -1.22783 0.57362
 C -1.32847 1.11014 -0.02109
 C 1.71401 -0.14826 0.03925
 F -2.35311 -0.81976 -0.34194
 F 1.17816 -2.14366 -0.33076
 H -0.78332 1.54588 0.76444
 H 1.60402 0.55619 0.81356
 H -0.95969 1.46867 -0.95827
 H 1.71359 0.34336 -0.89730
 H -2.29177 1.42151 0.08873
 H 2.61299 -0.61870 0.19037
13
bifur_IRC_Distances_noMW_output/new_data/bifur_traj1_Distances point 198
C -1.28301 -0.35927 0.03017
 C 0.68341 -1.12369 0.04826
 C -0.50249 -1.22186 0.56640
 C -1.33626 1.11221 -0.02166
 C 1.72070 -0.15307 0.03958
 F -2.35154 -0.81914 -0.33627
 F 1.17888 -2.13845 -0.32790
 H -0.79550 1.54970 0.76503
 H 1.61493 0.54934 0.81539
 H -0.96922 1.47252 -0.95842
 H 1.72264 0.33864 -0.89636
 H -2.29789 1.41939 0.08638
 H 2.61535 -0.62631 0.18940
13
bifur_IRC_Distances_noMW_output/new_data/bifur_traj1_Distances point 199
C -1.28301 -0.35927 0.03017
 C 0.68341 -1.12369 0.04826
 C -0.50249 -1.22186 0.56640
 C -1.33626 1.11221 -0.02166
 C 1.72070 -0.15307 0.03958
 F -2.35154 -0.81914 -0.33627
 F 1.17888 -2.13845 -0.32790
 H -0.79550 1.54970 0.76503
 H 1.61493 0.54934 0.81539
 H -0.96922 1.47252 -0.95842
 H 1.72264 0.33864 -0.89636
 H -2.29789 1.41939 0.08638
 H 2.61535 -0.62631 0.18940
13
bifur_IRC_Distances_noMW_output/new_data/bifur_traj1_Distances point 200
C -1.28674 -0.35324 0.02980
 C 0.69100 -1.12031 0.04665
 C -0.49746 -1.20954 0.55148
 C -1.35212 1.11641 -0.02288
 C 1.73430 -0.16293 0.04033
 F -2.34838 -0.81790 -0.32434
 F 1.18040 -2.12769 -0.32225
 H -0.82024 1.55746 0.76618
 H 1.63711 0.53539 0.81920
 H -0.98860 1.48036 -0.95878
 H 1.74102 0.32899 -0.89436
 H -2.31042 1.41501 0.08145
 H 2.62014 -0.64200 0.18751
13
bifur_IRC_Distances_noMW_output/new_data/bifur_traj1_Distances point 201
C -1.28863 -0.35017 0.02964
 C 0.69485 -1.11856 0.04580
 C -0.49488 -1.20324 0.54384
 C -1.36013 1.11853 -0.02353
 C 1.74116 -0.16794 0.04074
 F -2.34681 -0.81730 -0.31811
 F 1.18121 -2.12218 -0.31949
 H -0.83272 1.56138 0.76673
 H 1.64830 0.52833 0.82119
 H -0.99839 1.48432 -0.95899
 H 1.75029 0.32409 -0.89329
 H -2.31680 1.41276 0.07887
 H 2.62255 -0.65003 0.18661
13
bifur_IRC_Distances_noMW_output/new_data/bifur_traj1_Distances point 202
C -1.29047 -0.34715 0.02950
 C 0.69863 -1.11682 0.04492
 C -0.49232 -1.19699 0.53626
 C -1.36800 1.12061 -0.02419
 C 1.74789 -0.17287 0.04116
 F -2.34528 -0.81672 -0.31184
 F 1.18202 -2.11673 -0.31687
 H -0.84495 1.56524 0.76725
 H 1.65926 0.52139 0.82318
 H -1.00799 1.48821 -0.95922
 H 1.75938 0.31928 -0.89220
 H -2.32308 1.41053 0.07628
 H 2.62490 -0.65797 0.18576
13
bifur_IRC_Distances_noMW_output/new_data/bifur_traj1_Distances point 203
C -1.29222 -0.34427 0.02939
 C 0.70224 -1.11514 0.04405
 C -0.48987 -1.19100 0.52899
 C -1.37548 1.12258 -0.02485
 C 1.75428 -0.17757 0.04160
 F -2.34384 -0.81619 -0.30573
 F 1.18281 -2.11149 -0.31446
 H -0.85657 1.56891 0.76771
 H 1.66968 0.51479 0.82511
 H -1.01711 1.49190 -0.95946
 H 1.76801 0.31469 -0.89111
 H -2.32908 1.40839 0.07375
 H 2.62714 -0.66560 0.18500
13
bifur_IRC_Distances_noMW_output/new_data/bifur_traj1_Distances point 204
C -1.29383 -0.34160 0.02931
 C 0.70559 -1.11357 0.04321
 C -0.48759 -1.18543 0.52223
 C -1.38238 1.12439 -0.02548
 C 1.76017 -0.18193 0.04203
 F -2.34252 -0.81571 -0.29995
 F 1.18357 -2.10662 -0.31233
 H -0.86727 1.57230 0.76812
 H 1.67928 0.50870 0.82693
 H -1.02553 1.49530 -0.95970
 H 1.77596 0.31045 -0.89007
 H -2.33464 1.40639 0.07136
 H 2.62920 -0.67268 0.18433
13
bifur_IRC_Distances_noMW_output/new_data/bifur_traj1_Distances point 205
C -1.29528 -0.33919 0.02926
 C 0.70860 -1.11213 0.04242
 C -0.48552 -1.18037 0.51609
 C -1.38860 1.12602 -0.02607
 C 1.76547 -0.18586 0.04244
 F -2.34135 -0.81529 -0.29463
 F 1.18426 -2.10220 -0.31049
 H -0.87690 1.57535 0.76846
 H 1.68792 0.50322 0.82860
 H -1.03310 1.49836 -0.95993
 H 1.78311 0.30662 -0.88909
 H -2.33966 1.40458 0.06916
 H 2.63104 -0.67911 0.18378
13
bifur_IRC_Distances_noMW_output/new_data/bifur_traj1_Distances point 206
C -1.29656 -0.33705 0.02922
 C 0.71128 -1.11084 0.04170
 C -0.48366 -1.17586 0.51061
 C -1.39411 1.12746 -0.02661
 C 1.77017 -0.18935 0.04282
 F -2.34032 -0.81492 -0.28980
 F 1.18489 -2.09826 -0.30893
 H -0.88542 1.57806 0.76874
 H 1.69557 0.49836 0.83011
 H -1.03982 1.50106 -0.96016
 H 1.78945 0.30321 -0.88818
 H -2.34413 1.40297 0.06715
 H 2.63268 -0.68484 0.18331
13
bifur_IRC_Distances_noMW_output/new_data/bifur_traj1_Distances point 207
C -1.29770 -0.33514 0.02921
 C 0.71367 -1.10969 0.04104
 C -0.48201 -1.17182 0.50571
 C -1.39902 1.12875 -0.02711
 C 1.77434 -0.19247 0.04319
 F -2.33941 -0.81460 -0.28542
 F 1.18546 -2.09473 -0.30761
 H -0.89300 1.58047 0.76897
 H 1.70238 0.49404 0.83148
 H -1.04579 1.50347 -0.96037
 H 1.79508 0.30017 -0.88735
 H -2.34812 1.40152 0.06533
 H 2.63412 -0.68997 0.18293
13
bifur_IRC_Distances_noMW_output/new_data/bifur_traj1_Distances point 208
C -1.29875 -0.33338 0.02921
 C 0.71587 -1.10861 0.04041
 C -0.48048 -1.16808 0.50118
 C -1.40352 1.12992 -0.02758
 C 1.77818 -0.19534 0.04353
 F -2.33858 -0.81431 -0.28131
 F 1.18599 -2.09146 -0.30646
 H -0.89996 1.58269 0.76916
 H 1.70863 0.49006 0.83276
 H -1.05128 1.50567 -0.96057
 H 1.80024 0.29738 -0.88655
 H -2.35179 1.40018 0.06362
 H 2.63545 -0.69471 0.18261
13
bifur_IRC_Distances_noMW_output/new_data/bifur_traj1_Distances point 209
C -1.29978 -0.33165 0.02923
 C 0.71803 -1.10755 0.03977
 C -0.47896 -1.16440 0.49670
 C -1.40795 1.13108 -0.02807
 C 1.78194 -0.19817 0.04389
 F -2.33777 -0.81403 -0.27720
 F 1.18652 -2.08825 -0.30539
 H -0.90678 1.58488 0.76933
 H 1.71476 0.48616 0.83403
 H -1.05666 1.50783 -0.96078
 H 1.80531 0.29463 -0.88574
 H -2.35541 1.39886 0.06191
 H 2.63675 -0.69939 0.18232
13
bifur_IRC_Distances_noMW_output/new_data/bifur_traj1_Distances point 210
C -1.29978 -0.33165 0.02923
 C 0.71803 -1.10755 0.03977
 C -0.47896 -1.16440 0.49670
 C -1.40795 1.13108 -0.02807
 C 1.78194 -0.19817 0.04389
 F -2.33777 -0.81403 -0.27720
 F 1.18652 -2.08825 -0.30539
 H -0.90678 1.58488 0.76933
 H 1.71476 0.48616 0.83403
 H -1.05666 1.50783 -0.96078
 H 1.80531 0.29463 -0.88574
 H -2.35541 1.39886 0.06191
 H 2.63675 -0.69939 0.18232
13
bifur_IRC_Distances_noMW_output/new_data/bifur_traj1_Distances point 211
C -1.30212 -0.32769 0.02932
 C 0.72297 -1.10509 0.03822
 C -0.47548 -1.15591 0.48640
 C -1.41805 1.13370 -0.02923
 C 1.79052 -0.20463 0.04478
 F -2.33594 -0.81342 -0.26749
 F 1.18776 -2.08084 -0.30320
 H -0.92233 1.58987 0.76964
 H 1.72874 0.47727 0.83702
 H -1.06896 1.51275 -0.96131
 H 1.81685 0.28832 -0.88377
 H -2.36369 1.39581 0.05786
 H 2.63971 -0.71014 0.18177
13
bifur_IRC_Distances_noMW_output/new_data/bifur_traj1_Distances point 212
C -1.30347 -0.32537 0.02941
 C 0.72586 -1.10364 0.03726
 C -0.47343 -1.15093 0.48035
 C -1.42393 1.13523 -0.02995
 C 1.79550 -0.20841 0.04534
 F -2.33490 -0.81308 -0.26161
 F 1.18849 -2.07650 -0.30213
 H -0.93135 1.59279 0.76976
 H 1.73688 0.47211 0.83881
 H -1.07611 1.51560 -0.96165
 H 1.82356 0.28464 -0.88254
 H -2.36853 1.39402 0.05539
 H 2.64143 -0.71645 0.18154
13
bifur_IRC_Distances_noMW_output/new_data/bifur_traj1_Distances point 213
C -1.30478 -0.32314 0.02954
 C 0.72865 -1.10222 0.03629
 C -0.47144 -1.14609 0.47448
 C -1.42959 1.13669 -0.03068
 C 1.80030 -0.21206 0.04593
 F -2.33390 -0.81275 -0.25576
 F 1.18922 -2.07229 -0.30124
 H -0.94004 1.59561 0.76983
 H 1.74471 0.46713 0.84058
 H -1.08301 1.51833 -0.96200
 H 1.83000 0.28107 -0.88129
 H -2.37321 1.39228 0.05294
 H 2.64308 -0.72257 0.18138
13
bifur_IRC_Distances_noMW_output/new_data/bifur_traj1_Distances point 214
C -1.30585 -0.32130 0.02967
 C 0.73094 -1.10105 0.03546
 C -0.46979 -1.14209 0.46964
 C -1.43423 1.13789 -0.03130
 C 1.80423 -0.21505 0.04644
 F -2.33309 -0.81250 -0.25082
 F 1.18982 -2.06881 -0.30065
 H -0.94715 1.59793 0.76984
 H 1.75113 0.46306 0.84207
 H -1.08866 1.52056 -0.96231
 H 1.83527 0.27814 -0.88020
 H -2.37706 1.39085 0.05085
 H 2.64442 -0.72762 0.18131
13
bifur_IRC_Distances_noMW_output/new_data/bifur_traj1_Distances point 215
C -1.30661 -0.31999 0.02978
 C 0.73257 -1.10021 0.03484
 C -0.46862 -1.13924 0.46618
 C -1.43753 1.13875 -0.03177
 C 1.80702 -0.21719 0.04683
 F -2.33252 -0.81232 -0.24722
 F 1.19026 -2.06633 -0.30031
 H -0.95219 1.59958 0.76983
 H 1.75569 0.46017 0.84315
 H -1.09268 1.52214 -0.96254
 H 1.83902 0.27604 -0.87939
 H -2.37980 1.38982 0.04933
 H 2.64538 -0.73122 0.18130
13
bifur_IRC_Distances_noMW_output/new_data/bifur_traj1_Distances point 216
C -1.30707 -0.31920 0.02985
 C 0.73356 -1.09971 0.03446
 C -0.46791 -1.13752 0.46408
 C -1.43952 1.13926 -0.03205
 C 1.80870 -0.21847 0.04707
 F -2.33217 -0.81221 -0.24502
 F 1.19052 -2.06484 -0.30013
 H -0.95523 1.60057 0.76981
 H 1.75844 0.45844 0.84380
 H -1.09510 1.52308 -0.96268
 H 1.84127 0.27478 -0.87889
 H -2.38145 1.38921 0.04840
 H 2.64595 -0.73339 0.18130
13
bifur_IRC_Distances_noMW_output/new_data/bifur_traj1_Distances point 217
C -1.30726 -0.31887 0.02989
 C 0.73396 -1.09949 0.03430
 C -0.46761 -1.13680 0.46322
 C -1.44034 1.13947 -0.03217
 C 1.80940 -0.21901 0.04717
 F -2.33203 -0.81217 -0.24410
 F 1.19063 -2.06422 -0.30007
 H -0.95649 1.60098 0.76980
 H 1.75958 0.45771 0.84408
 H -1.09611 1.52348 -0.96274
 H 1.84220 0.27426 -0.87868
 H -2.38213 1.38895 0.04801
 H 2.64619 -0.73430 0.18131
13
bifur_IRC_Distances_noMW_output/new_data/bifur_traj1_Distances point 218
C -1.30722 -0.31893 0.02988
 C 0.73389 -1.09953 0.03433
 C -0.46766 -1.13692 0.46337
 C -1.44020 1.13943 -0.03215
 C 1.80928 -0.21891 0.04715
 F -2.33206 -0.81217 -0.24426
 F 1.19061 -2.06432 -0.30008
 H -0.95627 1.60091 0.76980
 H 1.75938 0.45784 0.84403
 H -1.09594 1.52341 -0.96273
 H 1.84204 0.27435 -0.87872
 H -2.38202 1.38899 0.04808
 H 2.64615 -0.73414 0.18131
13
bifur_IRC_Distances_noMW_output/new_data/bifur_traj1_Distances point 219
C -1.30703 -0.31927 0.02985
 C 0.73347 -1.09975 0.03449
 C -0.46797 -1.13766 0.46426
 C -1.43935 1.13921 -0.03203
 C 1.80856 -0.21836 0.04705
 F -2.33220 -0.81222 -0.24521
 F 1.19050 -2.06497 -0.30015
 H -0.95497 1.60049 0.76981
 H 1.75821 0.45858 0.84375
 H -1.09490 1.52300 -0.96267
 H 1.84108 0.27489 -0.87894
 H -2.38131 1.38926 0.04848
 H 2.64591 -0.73321 0.18130
13
bifur_IRC_Distances_noMW_output/new_data/bifur_traj1_Distances point 220
C -1.30674 -0.31977 0.02980
 C 0.73285 -1.10007 0.03474
 C -0.46842 -1.13876 0.46559
 C -1.43808 1.13889 -0.03185
 C 1.80749 -0.21754 0.04689
 F -2.33242 -0.81229 -0.24661
 F 1.19033 -2.06592 -0.30026
 H -0.95304 1.59985 0.76982
 H 1.75646 0.45969 0.84333
 H -1.09336 1.52240 -0.96258
 H 1.83964 0.27569 -0.87926
 H -2.38026 1.38965 0.04908
 H 2.64554 -0.73182 0.18130
13
bifur_IRC_Distances_noMW_output/new_data/bifur_traj1_Distances point 221
C -1.30674 -0.31977 0.02980
 C 0.73285 -1.10007 0.03474
 C -0.46842 -1.13876 0.46559
 C -1.43809 1.13889 -0.03185
 C 1.80749 -0.21754 0.04689
 F -2.33242 -0.81229 -0.24661
 F 1.19033 -2.06592 -0.30026
 H -0.95304 1.59985 0.76982
 H 1.75646 0.45969 0.84333
 H -1.09336 1.52240 -0.96258
 H 1.83964 0.27569 -0.87925
 H -2.38026 1.38965 0.04908
 H 2.64554 -0.73182 0.18130
13
bifur_IRC_Distances_noMW_output/new_data/bifur_traj1_Distances point 222
C -1.30610 -0.32088 0.02970
 C 0.73147 -1.10078 0.03526
 C -0.46941 -1.14117 0.46852
 C -1.43530 1.13817 -0.03145
 C 1.80513 -0.21574 0.04656
 F -2.33290 -0.81244 -0.24967
 F 1.18996 -2.06801 -0.30053
 H -0.94878 1.59846 0.76984
 H 1.75261 0.46213 0.84242
 H -1.08996 1.52107 -0.96238
 H 1.83648 0.27746 -0.87994
 H -2.37794 1.39052 0.05037
 H 2.64473 -0.72878 0.18130
13
bifur_IRC_Distances_noMW_output/new_data/bifur_traj1_Distances point 223
C -1.30579 -0.32141 0.02966
 C 0.73081 -1.10112 0.03551
 C -0.46989 -1.14232 0.46991
 C -1.43397 1.13783 -0.03127
 C 1.80401 -0.21488 0.04641
 F -2.33313 -0.81251 -0.25111
 F 1.18979 -2.06901 -0.30068
 H -0.94674 1.59779 0.76984
 H 1.75076 0.46330 0.84198
 H -1.08834 1.52043 -0.96229
 H 1.83497 0.27830 -0.88026
 H -2.37684 1.39093 0.05097
 H 2.64435 -0.72733 0.18132
13
bifur_IRC_Distances_noMW_output/new_data/bifur_traj1_Distances point 224
C -1.30549 -0.32192 0.02962
 C 0.73017 -1.10145 0.03574
 C -0.47034 -1.14343 0.47126
 C -1.43268 1.13749 -0.03109
 C 1.80291 -0.21405 0.04627
 F -2.33336 -0.81258 -0.25249
 F 1.18962 -2.06998 -0.30084
 H -0.94477 1.59715 0.76984
 H 1.74898 0.46443 0.84157
 H -1.08677 1.51981 -0.96220
 H 1.83351 0.27912 -0.88057
 H -2.37577 1.39133 0.05156
 H 2.64397 -0.72593 0.18133
13
bifur_IRC_Distances_noMW_output/new_data/bifur_traj1_Distances point 225
C -1.30521 -0.32240 0.02959
 C 0.72957 -1.10175 0.03596
 C -0.47077 -1.14448 0.47253
 C -1.43146 1.13718 -0.03093
 C 1.80188 -0.21326 0.04613
 F -2.33357 -0.81265 -0.25379
 F 1.18946 -2.07089 -0.30099
 H -0.94291 1.59654 0.76984
 H 1.74730 0.46549 0.84118
 H -1.08529 1.51923 -0.96212
 H 1.83213 0.27989 -0.88086
 H -2.37476 1.39171 0.05210
 H 2.64362 -0.72460 0.18135
13
bifur_IRC_Distances_noMW_output/new_data/bifur_traj1_Distances point 226
C -1.30498 -0.32280 0.02956
 C 0.72907 -1.10201 0.03614
 C -0.47114 -1.14536 0.47360
 C -1.43044 1.13691 -0.03079
 C 1.80102 -0.21260 0.04602
 F -2.33375 -0.81271 -0.25487
 F 1.18933 -2.07165 -0.30113
 H -0.94134 1.59603 0.76983
 H 1.74588 0.46639 0.84085
 H -1.08404 1.51873 -0.96206
 H 1.83096 0.28054 -0.88109
 H -2.37391 1.39202 0.05256
 H 2.64332 -0.72349 0.18137
13
bifur_IRC_Distances_noMW_output/new_data/bifur_traj1_Distances point 227
C -1.30483 -0.32305 0.02954
 C 0.72876 -1.10217 0.03625
 C -0.47135 -1.14589 0.47424
 C -1.42982 1.13675 -0.03071
 C 1.80049 -0.21220 0.04595
 F -2.33386 -0.81274 -0.25552
 F 1.18925 -2.07211 -0.30121
 H -0.94039 1.59572 0.76983
 H 1.74503 0.46693 0.84066
 H -1.08329 1.51844 -0.96202
 H 1.83026 0.28093 -0.88123
 H -2.37340 1.39221 0.05283
 H 2.64314 -0.72282 0.18138
13
bifur_IRC_Distances_noMW_output/new_data/bifur_traj1_Distances point 228
C -1.30484 -0.32303 0.02955
 C 0.72879 -1.10215 0.03624
 C -0.47134 -1.14585 0.47419
 C -1.42987 1.13677 -0.03071
 C 1.80054 -0.21224 0.04596
 F -2.33385 -0.81274 -0.25547
 F 1.18926 -2.07208 -0.30120
 H -0.94047 1.59575 0.76983
 H 1.74510 0.46689 0.84067
 H -1.08335 1.51846 -0.96202
 H 1.83032 0.28089 -0.88122
 H -2.37344 1.39220 0.05281
 H 2.64316 -0.72287 0.18138
13
bifur_IRC_Distances_noMW_output/new_data/bifur_traj1_Distances point 229
C -1.30505 -0.32267 0.02957
 C 0.72923 -1.10193 0.03608
 C -0.47102 -1.14507 0.47325
 C -1.43077 1.13700 -0.03083
 C 1.80130 -0.21282 0.04606
 F -2.33369 -0.81269 -0.25452
 F 1.18937 -2.07140 -0.30108
 H -0.94185 1.59620 0.76983
 H 1.74635 0.46609 0.84096
 H -1.08445 1.51890 -0.96208
 H 1.83134 0.28032 -0.88102
 H -2.37419 1.39192 0.05241
 H 2.64342 -0.72386 0.18136
13
bifur_IRC_Distances_noMW_output/new_data/bifur_traj1_Distances point 230
C -1.30545 -0.32199 0.02962
 C 0.73008 -1.10149 0.03578
 C -0.47041 -1.14360 0.47146
 C -1.43249 1.13744 -0.03106
 C 1.80275 -0.21393 0.04625
 F -2.33339 -0.81259 -0.25270
 F 1.18960 -2.07012 -0.30086
 H -0.94448 1.59705 0.76984
 H 1.74872 0.46459 0.84151
 H -1.08654 1.51972 -0.96219
 H 1.83329 0.27924 -0.88062
 H -2.37561 1.39139 0.05164
 H 2.64392 -0.72572 0.18133
13
bifur_IRC_Distances_noMW_output/new_data/bifur_traj1_Distances point 231
C -1.30595 -0.32113 0.02968
 C 0.73115 -1.10094 0.03538
 C -0.46964 -1.14173 0.46919
 C -1.43466 1.13800 -0.03136
 C 1.80459 -0.21533 0.04649
 F -2.33301 -0.81247 -0.25036
 F 1.18988 -2.06849 -0.30060
 H -0.94780 1.59814 0.76984
 H 1.75172 0.46269 0.84221
 H -1.08918 1.52076 -0.96234
 H 1.83576 0.27787 -0.88010
 H -2.37741 1.39072 0.05066
 H 2.64455 -0.72808 0.18131
13
bifur_IRC_Distances_noMW_output/new_data/bifur_traj1_Distances point 232
C -1.30595 -0.32113 0.02968
 C 0.73115 -1.10094 0.03538
 C -0.46964 -1.14173 0.46919
 C -1.43466 1.13800 -0.03136
 C 1.80459 -0.21533 0.04649
 F -2.33301 -0.81247 -0.25036
 F 1.18988 -2.06849 -0.30060
 H -0.94780 1.59814 0.76984
 H 1.75172 0.46269 0.84221
 H -1.08918 1.52076 -0.96234
 H 1.83576 0.27787 -0.88010
 H -2.37741 1.39072 0.05066
 H 2.64455 -0.72808 0.18131
13
bifur_IRC_Distances_noMW_output/new_data/bifur_traj1_Distances point 233
C -1.30674 -0.31977 0.02980
 C 0.73285 -1.10007 0.03473
 C -0.46841 -1.13875 0.46558
 C -1.43810 1.13889 -0.03185
 C 1.80750 -0.21755 0.04689
 F -2.33242 -0.81229 -0.24660
 F 1.19033 -2.06591 -0.30025
 H -0.95306 1.59986 0.76982
 H 1.75648 0.45968 0.84333
 H -1.09337 1.52241 -0.96258
 H 1.83966 0.27568 -0.87925
 H -2.38027 1.38965 0.04907
 H 2.64554 -0.73184 0.18130
13
bifur_IRC_Distances_noMW_output/new_data/bifur_traj1_Distances point 234
C -1.30682 -0.31962 0.02981
 C 0.73303 -1.09998 0.03466
 C -0.46828 -1.13843 0.46519
 C -1.43847 1.13899 -0.03190
 C 1.80781 -0.21779 0.04694
 F -2.33235 -0.81227 -0.24619
 F 1.19038 -2.06563 -0.30022
 H -0.95362 1.60004 0.76982
 H 1.75698 0.45936 0.84346
 H -1.09382 1.52258 -0.96260
 H 1.84007 0.27545 -0.87916
 H -2.38057 1.38953 0.04890
 H 2.64565 -0.73224 0.18130
13
bifur_IRC_Distances_noMW_output/new_data/bifur_traj1_Distances point 235
C -1.30667 -0.31988 0.02979
 C 0.73271 -1.10014 0.03479
 C -0.46851 -1.13899 0.46588
 C -1.43782 1.13882 -0.03181
 C 1.80726 -0.21737 0.04686
 F -2.33247 -0.81230 -0.24691
 F 1.19030 -2.06612 -0.30028
 H -0.95263 1.59972 0.76983
 H 1.75609 0.45992 0.84324
 H -1.09303 1.52227 -0.96256
 H 1.83934 0.27586 -0.87932
 H -2.38003 1.38974 0.04920
 H 2.64546 -0.73153 0.18130
13
bifur_IRC_Distances_noMW_output/new_data/bifur_traj1_Distances point 236
C -1.30635 -0.32045 0.02974
 C 0.73201 -1.10051 0.03506
 C -0.46902 -1.14023 0.46738
 C -1.43639 1.13845 -0.03160
 C 1.80605 -0.21644 0.04669
 F -2.33271 -0.81238 -0.24848
 F 1.19011 -2.06720 -0.30042
 H -0.95044 1.59900 0.76983
 H 1.75411 0.46118 0.84277
 H -1.09129 1.52159 -0.96246
 H 1.83772 0.27677 -0.87968
 H -2.37884 1.39018 0.04987
 H 2.64505 -0.72997 0.18130
13
bifur_IRC_Distances_noMW_output/new_data/bifur_traj1_Distances point 237
C -1.30591 -0.32119 0.02968
 C 0.73107 -1.10098 0.03541
 C -0.46970 -1.14186 0.46936
 C -1.43450 1.13796 -0.03134
 C 1.80446 -0.21523 0.04647
 F -2.33304 -0.81248 -0.25053
 F 1.18986 -2.06861 -0.30062
 H -0.94756 1.59806 0.76984
 H 1.75150 0.46283 0.84216
 H -1.08899 1.52069 -0.96233
 H 1.83558 0.27797 -0.88014
 H -2.37728 1.39077 0.05073
 H 2.64450 -0.72791 0.18131
13
bifur_IRC_Distances_noMW_output/new_data/bifur_traj1_Distances point 238
C -1.30545 -0.32198 0.02962
 C 0.73009 -1.10149 0.03577
 C -0.47040 -1.14357 0.47143
 C -1.43252 1.13745 -0.03107
 C 1.80278 -0.21395 0.04625
 F -2.33339 -0.81259 -0.25266
 F 1.18960 -2.07010 -0.30085
 H -0.94452 1.59707 0.76984
 H 1.74876 0.46457 0.84152
 H -1.08657 1.51973 -0.96219
 H 1.83333 0.27922 -0.88061
 H -2.37564 1.39138 0.05163
 H 2.64393 -0.72575 0.18133
13
bifur_IRC_Distances_noMW_output/new_data/bifur_traj1_Distances point 239
C -1.30506 -0.32265 0.02957
 C 0.72925 -1.10192 0.03608
 C -0.47100 -1.14504 0.47321
 C -1.43081 1.13701 -0.03084
 C 1.80133 -0.21284 0.04606
 F -2.33368 -0.81269 -0.25447
 F 1.18938 -2.07137 -0.30108
 H -0.94191 1.59622 0.76983
 H 1.74640 0.46606 0.84097
 H -1.08449 1.51892 -0.96208
 H 1.83139 0.28030 -0.88101
 H -2.37422 1.39191 0.05239
 H 2.64343 -0.72390 0.18136
13
bifur_IRC_Distances_noMW_output/new_data/bifur_traj1_Distances point 240
C -1.30482 -0.32307 0.02954
 C 0.72873 -1.10218 0.03626
 C -0.47138 -1.14594 0.47430
 C -1.42976 1.13674 -0.03070
 C 1.80044 -0.21217 0.04595
 F -2.33387 -0.81274 -0.25558
 F 1.18924 -2.07216 -0.30122
 H -0.94030 1.59569 0.76983
 H 1.74494 0.46698 0.84064
 H -1.08321 1.51841 -0.96201
 H 1.83019 0.28096 -0.88125
 H -2.37335 1.39223 0.05286
 H 2.64313 -0.72276 0.18138
13
bifur_IRC_Distances_noMW_output/new_data/bifur_traj1_Distances point 241
C -1.30480 -0.32311 0.02954
 C 0.72869 -1.10221 0.03628
 C -0.47141 -1.14602 0.47441
 C -1.42966 1.13671 -0.03069
 C 1.80036 -0.21210 0.04594
 F -2.33388 -0.81275 -0.25569
 F 1.18923 -2.07223 -0.30123
 H -0.94015 1.59564 0.76983
 H 1.74481 0.46707 0.84061
 H -1.08309 1.51836 -0.96201
 H 1.83008 0.28103 -0.88127
 H -2.37327 1.39226 0.05290
 H 2.64310 -0.72265 0.18138
13
bifur_IRC_Distances_noMW_output/new_data/bifur_traj1_Distances point 242
C -1.30502 -0.32272 0.02957
 C 0.72917 -1.10196 0.03611
 C -0.47106 -1.14519 0.47339
 C -1.43064 1.13697 -0.03081
 C 1.80119 -0.21273 0.04604
 F -2.33371 -0.81269 -0.25466
 F 1.18935 -2.07150 -0.30110
 H -0.94164 1.59613 0.76983
 H 1.74616 0.46621 0.84092
 H -1.08428 1.51883 -0.96207
 H 1.83119 0.28041 -0.88105
 H -2.37408 1.39196 0.05247
 H 2.64338 -0.72371 0.18136
13
bifur_IRC_Distances_noMW_output/new_data/bifur_traj1_Distances point 243
C -1.30502 -0.32272 0.02957
 C 0.72917 -1.10196 0.03611
 C -0.47106 -1.14519 0.47339
 C -1.43064 1.13697 -0.03082
 C 1.80119 -0.21273 0.04604
 F -2.33371 -0.81269 -0.25466
 F 1.18936 -2.07150 -0.30110
 H -0.94165 1.59613 0.76983
 H 1.74616 0.46621 0.84092
 H -1.08428 1.51883 -0.96207
 H 1.83119 0.28041 -0.88105
 H -2.37408 1.39196 0.05247
 H 2.64338 -0.72371 0.18136
13
bifur_IRC_Distances_noMW_output/new_data/bifur_traj1_Distances point 244
C -1.30610 -0.32087 0.02971
 C 0.73148 -1.10078 0.03526
 C -0.46940 -1.14115 0.46849
 C -1.43532 1.13818 -0.03146
 C 1.80516 -0.21576 0.04657
 F -2.33290 -0.81244 -0.24964
 F 1.18997 -2.06799 -0.30053
 H -0.94882 1.59847 0.76984
 H 1.75264 0.46210 0.84242
 H -1.08999 1.52108 -0.96238
 H 1.83651 0.27744 -0.87994
 H -2.37796 1.39051 0.05035
 H 2.64474 -0.72881 0.18130
13
bifur_IRC_Distances_noMW_output/new_data/bifur_traj1_Distances point 245
C -1.30685 -0.31957 0.02982
 C 0.73310 -1.09994 0.03464
 C -0.46823 -1.13831 0.46505
 C -1.43860 1.13902 -0.03192
 C 1.80793 -0.21788 0.04695
 F -2.33233 -0.81226 -0.24604
 F 1.19040 -2.06553 -0.30021
 H -0.95383 1.60011 0.76982
 H 1.75717 0.45924 0.84350
 H -1.09398 1.52265 -0.96261
 H 1.84023 0.27537 -0.87913
 H -2.38068 1.38949 0.04883
 H 2.64569 -0.73239 0.18130
13
bifur_IRC_Distances_noMW_output/new_data/bifur_traj1_Distances point 246
C -1.30770 -0.31810 0.02997
 C 0.73492 -1.09900 0.03392
 C -0.46691 -1.13511 0.46117
 C -1.44229 1.13997 -0.03246
 C 1.81104 -0.22026 0.04741
 F -2.33170 -0.81206 -0.24191
 F 1.19089 -2.06275 -0.29994
 H -0.95945 1.60196 0.76977
 H 1.76227 0.45602 0.84473
 H -1.09848 1.52440 -0.96289
 H 1.84440 0.27302 -0.87818
 H -2.38375 1.38834 0.04708
 H 2.64675 -0.73643 0.18133
13
bifur_IRC_Distances_noMW_output/new_data/bifur_traj1_Distances point 247
C -1.30863 -0.31649 0.03015
 C 0.73693 -1.09795 0.03309
 C -0.46546 -1.13157 0.45688
 C -1.44633 1.14101 -0.03308
 C 1.81446 -0.22289 0.04794
 F -2.33101 -0.81185 -0.23724
 F 1.19144 -2.05969 -0.29976
 H -0.96561 1.60399 0.76968
 H 1.76786 0.45249 0.84611
 H -1.10341 1.52632 -0.96320
 H 1.84897 0.27044 -0.87708
 H -2.38712 1.38707 0.04510
 H 2.64792 -0.74088 0.18141
13
bifur_IRC_Distances_noMW_output/new_data/bifur_traj1_Distances point 248
C -1.30964 -0.31473 0.03039
 C 0.73912 -1.09680 0.03215
 C -0.46385 -1.12769 0.45217
 C -1.45074 1.14214 -0.03380
 C 1.81819 -0.22576 0.04856
 F -2.33027 -0.81163 -0.23199
 F 1.19204 -2.05634 -0.29971
 H -0.97233 1.60622 0.76953
 H 1.77396 0.44865 0.84765
 H -1.10879 1.52840 -0.96356
 H 1.85395 0.26761 -0.87582
 H -2.39081 1.38568 0.04286
 H 2.64919 -0.74576 0.18157
13
bifur_IRC_Distances_noMW_output/new_data/bifur_traj1_Distances point 249
C -1.31074 -0.31281 0.03069
 C 0.74151 -1.09554 0.03107
 C -0.46210 -1.12344 0.44701
 C -1.45555 1.14337 -0.03461
 C 1.82224 -0.22888 0.04928
 F -2.32947 -0.81139 -0.22606
 F 1.19270 -2.05267 -0.29986
 H -0.97964 1.60866 0.76930
 H 1.78061 0.44448 0.84938
 H -1.11467 1.53065 -0.96399
 H 1.85936 0.26451 -0.87436
 H -2.39483 1.38416 0.04032
 H 2.65057 -0.75110 0.18183
13
bifur_IRC_Distances_noMW_output/new_data/bifur_traj1_Distances point 250
C -1.31192 -0.31073 0.03107
 C 0.74409 -1.09417 0.02983
 C -0.46020 -1.11884 0.44143
 C -1.46071 1.14469 -0.03555
 C 1.82660 -0.23225 0.05012
 F -2.32862 -0.81114 -0.21941
 F 1.19343 -2.04871 -0.30029
 H -0.98746 1.61130 0.76897
 H 1.78775 0.44001 0.85129
 H -1.12098 1.53305 -0.96447
 H 1.86515 0.26116 -0.87267
 H -2.39917 1.38251 0.03747
 H 2.65204 -0.75687 0.18222
13
bifur_IRC_Distances_noMW_output/new_data/bifur_traj1_Distances point 251
C -1.31315 -0.30856 0.03153
 C 0.74678 -1.09273 0.02845
 C -0.45820 -1.11401 0.43556
 C -1.46610 1.14607 -0.03660
 C 1.83114 -0.23577 0.05107
 F -2.32774 -0.81089 -0.21214
 F 1.19419 -2.04457 -0.30107
 H -0.99560 1.61407 0.76851
 H 1.79522 0.43538 0.85336
 H -1.12758 1.53552 -0.96502
 H 1.87117 0.25764 -0.87076
 H -2.40370 1.38078 0.03433
 H 2.65358 -0.76291 0.18277
13
bifur_IRC_Distances_noMW_output/new_data/bifur_traj1_Distances point 252
C -1.31438 -0.30639 0.03208
 C 0.74947 -1.09128 0.02696
 C -0.45618 -1.10914 0.42965
 C -1.47147 1.14743 -0.03773
 C 1.83566 -0.23929 0.05212
 F -2.32688 -0.81064 -0.20448
 F 1.19496 -2.04042 -0.30225
 H -1.00371 1.61685 0.76792
 H 1.80267 0.43078 0.85551
 H -1.13418 1.53796 -0.96561
 H 1.87716 0.25409 -0.86868
 H -2.40824 1.37904 0.03101
 H 2.65511 -0.76898 0.18349
13
bifur_IRC_Distances_noMW_output/new_data/bifur_traj1_Distances point 253
C -1.31553 -0.30434 0.03269
 C 0.75201 -1.08990 0.02544
 C -0.45426 -1.10452 0.42403
 C -1.47653 1.14871 -0.03888
 C 1.83992 -0.24261 0.05321
 F -2.32608 -0.81042 -0.19684
 F 1.19569 -2.03651 -0.30378
 H -1.01131 1.61950 0.76723
 H 1.80970 0.42647 0.85762
 H -1.14041 1.54022 -0.96622
 H 1.88278 0.25073 -0.86653
 H -2.41253 1.37739 0.02768
 H 2.65655 -0.77472 0.18435
13
bifur_IRC_Distances_noMW_output/new_data/bifur_traj1_Distances point 254
C -1.31553 -0.30434 0.03269
 C 0.75201 -1.08990 0.02544
 C -0.45426 -1.10452 0.42403
 C -1.47653 1.14871 -0.03888
 C 1.83992 -0.24261 0.05321
 F -2.32608 -0.81042 -0.19684
 F 1.19569 -2.03651 -0.30378
 H -1.01131 1.61950 0.76723
 H 1.80970 0.42647 0.85762
 H -1.14041 1.54022 -0.96622
 H 1.88278 0.25073 -0.86653
 H -2.41253 1.37739 0.02768
 H 2.65655 -0.77472 0.18435
13
bifur_IRC_Distances_noMW_output/new_data/bifur_traj1_Distances point 255
C -1.31732 -0.30113 0.03384
 C 0.75597 -1.08773 0.02281
 C -0.45124 -1.09726 0.41517
 C -1.48441 1.15070 -0.04088
 C 1.84655 -0.24779 0.05515
 F -2.32486 -0.81008 -0.18397
 F 1.19684 -2.03040 -0.30716
 H -1.02310 1.62368 0.76580
 H 1.82068 0.41984 0.86109
 H -1.15014 1.54366 -0.96725
 H 1.89147 0.24541 -0.86273
 H -2.41922 1.37479 0.02203
 H 2.65879 -0.78370 0.18611
13
bifur_IRC_Distances_noMW_output/new_data/bifur_traj1_Distances point 256
C -1.31783 -0.30020 0.03423
 C 0.75712 -1.08710 0.02198
 C -0.45036 -1.09514 0.41257
 C -1.48670 1.15127 -0.04152
 C 1.84846 -0.24929 0.05577
 F -2.32451 -0.80998 -0.17999
 F 1.19718 -2.02863 -0.30840
 H -1.02650 1.62490 0.76529
 H 1.82386 0.41794 0.86215
 H -1.15297 1.54463 -0.96758
 H 1.89397 0.24386 -0.86151
 H -2.42116 1.37404 0.02027
 H 2.65943 -0.78632 0.18673
13
bifur_IRC_Distances_noMW_output/new_data/bifur_traj1_Distances point 257
C -1.31807 -0.29978 0.03442
 C 0.75764 -1.08681 0.02159
 C -0.44996 -1.09418 0.41139
 C -1.48773 1.15153 -0.04181
 C 1.84933 -0.24997 0.05606
 F -2.32435 -0.80994 -0.17814
 F 1.19733 -2.02783 -0.30901
 H -1.02803 1.62546 0.76505
 H 1.82530 0.41709 0.86263
 H -1.15425 1.54507 -0.96773
 H 1.89510 0.24315 -0.86094
 H -2.42204 1.37370 0.01945
 H 2.65972 -0.78750 0.18703
13
bifur_IRC_Distances_noMW_output/new_data/bifur_traj1_Distances point 258
C -1.31803 -0.29984 0.03439
 C 0.75756 -1.08685 0.02165
 C -0.45002 -1.09432 0.41156
 C -1.48757 1.15149 -0.04177
 C 1.84920 -0.24987 0.05602
 F -2.32437 -0.80995 -0.17842
 F 1.19730 -2.02794 -0.30892
 H -1.02780 1.62538 0.76509
 H 1.82509 0.41721 0.86256
 H -1.15406 1.54501 -0.96771
 H 1.89494 0.24325 -0.86103
 H -2.42191 1.37375 0.01958
 H 2.65968 -0.78733 0.18699
13
bifur_IRC_Distances_noMW_output/new_data/bifur_traj1_Distances point 259
C -1.31777 -0.30032 0.03418
 C 0.75697 -1.08718 0.02209
 C -0.45047 -1.09541 0.41291
 C -1.48640 1.15120 -0.04143
 C 1.84822 -0.24910 0.05569
 F -2.32455 -0.80999 -0.18051
 F 1.19713 -2.02886 -0.30823
 H -1.02605 1.62474 0.76536
 H 1.82345 0.41819 0.86201
 H -1.15260 1.54451 -0.96754
 H 1.89365 0.24406 -0.86167
 H -2.42091 1.37414 0.02050
 H 2.65935 -0.78598 0.18665
13
bifur_IRC_Distances_noMW_output/new_data/bifur_traj1_Distances point 260
C -1.31732 -0.30114 0.03384
 C 0.75597 -1.08773 0.02282
 C -0.45125 -1.09727 0.41517
 C -1.48441 1.15070 -0.04088
 C 1.84654 -0.24779 0.05515
 F -2.32486 -0.81008 -0.18399
 F 1.19684 -2.03040 -0.30716
 H -1.02308 1.62367 0.76580
 H 1.82067 0.41985 0.86109
 H -1.15013 1.54366 -0.96725
 H 1.89146 0.24542 -0.86274
 H -2.41921 1.37480 0.02204
 H 2.65878 -0.78370 0.18611
13
bifur_IRC_Distances_noMW_output/new_data/bifur_traj1_Distances point 261
C -1.31673 -0.30219 0.03343
 C 0.75467 -1.08845 0.02372
 C -0.45224 -1.09966 0.41809
 C -1.48182 1.15005 -0.04019
 C 1.84437 -0.24609 0.05448
 F -2.32525 -0.81019 -0.18835
 F 1.19646 -2.03241 -0.30590
 H -1.01923 1.62230 0.76632
 H 1.81707 0.42201 0.85992
 H -1.14694 1.54254 -0.96690
 H 1.88862 0.24717 -0.86405
 H -2.41702 1.37565 0.02396
 H 2.65805 -0.78075 0.18547
13
bifur_IRC_Distances_noMW_output/new_data/bifur_traj1_Distances point 262
C -1.31607 -0.30338 0.03301
 C 0.75320 -1.08925 0.02469
 C -0.45336 -1.10234 0.42137
 C -1.47891 1.14931 -0.03945
 C 1.84192 -0.24417 0.05376
 F -2.32571 -0.81031 -0.19310
 F 1.19604 -2.03467 -0.30466
 H -1.01487 1.62075 0.76684
 H 1.81301 0.42447 0.85864
 H -1.14334 1.54127 -0.96652
 H 1.88541 0.24913 -0.86545
 H -2.41454 1.37661 0.02604
 H 2.65723 -0.77742 0.18482
13
bifur_IRC_Distances_noMW_output/new_data/bifur_traj1_Distances point 263
C -1.31539 -0.30458 0.03261
 C 0.75171 -1.09006 0.02563
 C -0.45449 -1.10507 0.42470
 C -1.47593 1.14856 -0.03874
 C 1.83942 -0.24222 0.05308
 F -2.32617 -0.81044 -0.19777
 F 1.19560 -2.03697 -0.30358
 H -1.01041 1.61918 0.76732
 H 1.80887 0.42698 0.85736
 H -1.13967 1.53995 -0.96614
 H 1.88212 0.25113 -0.86680
 H -2.41202 1.37758 0.02809
 H 2.65638 -0.77404 0.18424
13
bifur_IRC_Distances_noMW_output/new_data/bifur_traj1_Distances point 264
C -1.31476 -0.30571 0.03227
 C 0.75032 -1.09082 0.02647
 C -0.45554 -1.10760 0.42778
 C -1.47316 1.14786 -0.03810
 C 1.83709 -0.24040 0.05248
 F -2.32661 -0.81057 -0.20197
 F 1.19520 -2.03912 -0.30271
 H -1.00625 1.61773 0.76771
 H 1.80502 0.42934 0.85620
 H -1.13626 1.53872 -0.96581
 H 1.87904 0.25297 -0.86799
 H -2.40967 1.37849 0.02992
 H 2.65559 -0.77090 0.18376
13
bifur_IRC_Distances_noMW_output/new_data/bifur_traj1_Distances point 265
C -1.31476 -0.30571 0.03227
 C 0.75032 -1.09082 0.02647
 C -0.45554 -1.10760 0.42778
 C -1.47317 1.14786 -0.03810
 C 1.83709 -0.24040 0.05248
 F -2.32661 -0.81057 -0.20197
 F 1.19520 -2.03911 -0.30271
 H -1.00625 1.61773 0.76771
 H 1.80502 0.42933 0.85620
 H -1.13626 1.53872 -0.96581
 H 1.87904 0.25297 -0.86798
 H -2.40968 1.37849 0.02992
 H 2.65559 -0.77090 0.18376
13
bifur_IRC_Distances_noMW_output/new_data/bifur_traj1_Distances point 266
C -1.31382 -0.30738 0.03182
 C 0.74825 -1.09194 0.02765
 C -0.45710 -1.11136 0.43234
 C -1.46903 1.14681 -0.03720
 C 1.83361 -0.23769 0.05163
 F -2.32727 -0.81075 -0.20801
 F 1.19461 -2.04231 -0.30166
 H -1.00003 1.61558 0.76821
 H 1.79929 0.43286 0.85452
 H -1.13118 1.53686 -0.96534
 H 1.87445 0.25571 -0.86965
 H -2.40618 1.37983 0.03254
 H 2.65442 -0.76622 0.18314
13
bifur_IRC_Distances_noMW_output/new_data/bifur_traj1_Distances point 267
C -1.31355 -0.30786 0.03170
 C 0.74764 -1.09226 0.02798
 C -0.45755 -1.11244 0.43366
 C -1.46783 1.14651 -0.03695
 C 1.83260 -0.23691 0.05140
 F -2.32746 -0.81081 -0.20971
 F 1.19444 -2.04323 -0.30140
 H -0.99822 1.61496 0.76834
 H 1.79762 0.43389 0.85404
 H -1.12971 1.53631 -0.96521
 H 1.87311 0.25650 -0.87011
 H -2.40517 1.38022 0.03328
 H 2.65408 -0.76487 0.18298
13
bifur_IRC_Distances_noMW_output/new_data/bifur_traj1_Distances point 268
C -1.31341 -0.30811 0.03164
 C 0.74734 -1.09243 0.02815
 C -0.45778 -1.11300 0.43434
 C -1.46721 1.14635 -0.03682
 C 1.83208 -0.23650 0.05128
 F -2.32756 -0.81083 -0.21058
 F 1.19435 -2.04371 -0.30128
 H -0.99729 1.61464 0.76840
 H 1.79677 0.43442 0.85380
 H -1.12895 1.53603 -0.96514
 H 1.87242 0.25690 -0.87035
 H -2.40465 1.38042 0.03366
 H 2.65390 -0.76417 0.18291
13
bifur_IRC_Distances_noMW_output/new_data/bifur_traj1_Distances point 269
C -1.31340 -0.30813 0.03164
 C 0.74732 -1.09244 0.02816
 C -0.45779 -1.11303 0.43438
 C -1.46718 1.14634 -0.03682
 C 1.83205 -0.23648 0.05128
 F -2.32757 -0.81084 -0.21063
 F 1.19434 -2.04374 -0.30127
 H -0.99724 1.61463 0.76840
 H 1.79672 0.43445 0.85378
 H -1.12891 1.53601 -0.96514
 H 1.87238 0.25693 -0.87036
 H -2.40462 1.38043 0.03368
 H 2.65389 -0.76413 0.18290
13
bifur_IRC_Distances_noMW_output/new_data/bifur_traj1_Distances point 270
C -1.31354 -0.30789 0.03169
 C 0.74762 -1.09228 0.02800
 C -0.45757 -1.11249 0.43372
 C -1.46778 1.14649 -0.03694
 C 1.83255 -0.23687 0.05139
 F -2.32747 -0.81081 -0.20979
 F 1.19443 -2.04328 -0.30139
 H -0.99814 1.61494 0.76834
 H 1.79755 0.43394 0.85402
 H -1.12964 1.53629 -0.96520
 H 1.87305 0.25653 -0.87013
 H -2.40512 1.38024 0.03331
 H 2.65406 -0.76481 0.18298
13
bifur_IRC_Distances_noMW_output/new_data/bifur_traj1_Distances point 271
C -1.31384 -0.30735 0.03183
 C 0.74829 -1.09192 0.02763
 C -0.45707 -1.11128 0.43225
 C -1.46912 1.14683 -0.03722
 C 1.83368 -0.23775 0.05165
 F -2.32726 -0.81075 -0.20789
 F 1.19462 -2.04224 -0.30168
 H -1.00016 1.61563 0.76820
 H 1.79940 0.43279 0.85455
 H -1.13128 1.53689 -0.96535
 H 1.87454 0.25565 -0.86962
 H -2.40625 1.37980 0.03249
 H 2.65444 -0.76632 0.18315
13
bifur_IRC_Distances_noMW_output/new_data/bifur_traj1_Distances point 272
C -1.31434 -0.30646 0.03206
 C 0.74939 -1.09132 0.02701
 C -0.45624 -1.10929 0.42983
 C -1.47131 1.14739 -0.03769
 C 1.83553 -0.23919 0.05209
 F -2.32690 -0.81065 -0.20471
 F 1.19494 -2.04055 -0.30220
 H -1.00347 1.61677 0.76794
 H 1.80245 0.43091 0.85544
 H -1.13398 1.53789 -0.96559
 H 1.87698 0.25420 -0.86875
 H -2.40811 1.37909 0.03111
 H 2.65507 -0.76880 0.18347
13
bifur_IRC_Distances_noMW_output/new_data/bifur_traj1_Distances point 273
C -1.31505 -0.30519 0.03243
 C 0.75096 -1.09047 0.02609
 C -0.45506 -1.10644 0.42636
 C -1.47444 1.14818 -0.03839
 C 1.83816 -0.24124 0.05275
 F -2.32641 -0.81051 -0.20006
 F 1.19539 -2.03813 -0.30309
 H -1.00817 1.61840 0.76753
 H 1.80679 0.42825 0.85673
 H -1.13783 1.53929 -0.96596
 H 1.88046 0.25212 -0.86745
 H -2.41075 1.37807 0.02908
 H 2.65596 -0.77234 0.18397
13
bifur_IRC_Distances_noMW_output/new_data/bifur_traj1_Distances point 274
C -1.31597 -0.30355 0.03295
 C 0.75298 -1.08937 0.02483
 C -0.45353 -1.10275 0.42186
 C -1.47847 1.14920 -0.03935
 C 1.84155 -0.24388 0.05366
 F -2.32578 -0.81033 -0.19380
 F 1.19597 -2.03501 -0.30449
 H -1.01421 1.62052 0.76692
 H 1.81240 0.42484 0.85845
 H -1.14279 1.54107 -0.96646
 H 1.88492 0.24943 -0.86565
 H -2.41417 1.37675 0.02635
 H 2.65710 -0.77692 0.18473
13
bifur_IRC_Distances_noMW_output/new_data/bifur_traj1_Distances point 275
C -1.31706 -0.30160 0.03366
 C 0.75539 -1.08805 0.02322
 C -0.45168 -1.09832 0.41646
 C -1.48327 1.15041 -0.04057
 C 1.84559 -0.24704 0.05485
 F -2.32503 -0.81013 -0.18593
 F 1.19667 -2.03128 -0.30658
 H -1.02139 1.62307 0.76604
 H 1.81908 0.42080 0.86057
 H -1.14872 1.54317 -0.96709
 H 1.89021 0.24619 -0.86332
 H -2.41825 1.37517 0.02289
 H 2.65846 -0.78240 0.18582
13
bifur_IRC_Distances_noMW_output/new_data/bifur_traj1_Distances point 276
C -1.31706 -0.30160 0.03366
 C 0.75539 -1.08805 0.02322
 C -0.45168 -1.09832 0.41646
 C -1.48327 1.15041 -0.04057
 C 1.84559 -0.24704 0.05485
 F -2.32503 -0.81013 -0.18592
 F 1.19667 -2.03128 -0.30658
 H -1.02139 1.62307 0.76604
 H 1.81908 0.42080 0.86057
 H -1.14873 1.54317 -0.96709
 H 1.89021 0.24619 -0.86332
 H -2.41825 1.37517 0.02289
 H 2.65846 -0.78240 0.18582
13
bifur_IRC_Distances_noMW_output/new_data/bifur_traj1_Distances point 277
C -1.31956 -0.29707 0.03576
 C 0.76097 -1.08497 0.01892
 C -0.44737 -1.08798 0.40378
 C -1.49432 1.15318 -0.04386
 C 1.85486 -0.25431 0.05811
 F -2.32336 -0.80966 -0.16564
 F 1.19829 -2.02272 -0.31361
 H -1.03779 1.62906 0.76323
 H 1.83454 0.41167 0.86586
 H -1.16247 1.54780 -0.96875
 H 1.90228 0.23858 -0.85694
 H -2.42767 1.37149 0.01390
 H 2.66159 -0.79508 0.18926
13
bifur_IRC_Distances_noMW_output/new_data/bifur_traj1_Distances point 278
C -1.32085 -0.29469 0.03719
 C 0.76388 -1.08334 0.01625
 C -0.44508 -1.08250 0.39699
 C -1.50008 1.15461 -0.04590
 C 1.85970 -0.25811 0.06018
 F -2.32251 -0.80942 -0.15352
 F 1.19913 -2.01827 -0.31885
 H -1.04627 1.63228 0.76119
 H 1.84267 0.40703 0.86888
 H -1.16970 1.55010 -0.96974
 H 1.90850 0.23451 -0.85286
 H -2.43261 1.36954 0.00847
 H 2.66322 -0.80173 0.19172
13
bifur_IRC_Distances_noMW_output/new_data/bifur_traj1_Distances point 279
C -1.32211 -0.29235 0.03887
 C 0.76672 -1.08175 0.01329
 C -0.44281 -1.07710 0.39024
 C -1.50570 1.15599 -0.04817
 C 1.86441 -0.26180 0.06253
 F -2.32170 -0.80918 -0.14039
 F 1.19994 -2.01397 -0.32533
 H -1.05446 1.63550 0.75868
 H 1.85063 0.40261 0.87204
 H -1.17681 1.55221 -0.97078
 H 1.91449 0.23045 -0.84822
 H -2.43743 1.36762 0.00254
 H 2.66482 -0.80821 0.19470
13
bifur_IRC_Distances_noMW_output/new_data/bifur_traj1_Distances point 280
C -1.32330 -0.29012 0.04078
 C 0.76941 -1.08024 0.01007
 C -0.44063 -1.07193 0.38369
 C -1.51101 1.15728 -0.05064
 C 1.86887 -0.26529 0.06512
 F -2.32094 -0.80894 -0.12644
 F 1.20068 -2.00996 -0.33302
 H -1.06213 1.63863 0.75569
 H 1.85823 0.39855 0.87525
 H -1.18360 1.55409 -0.97183
 H 1.92008 0.22651 -0.84305
 H -2.44200 1.36577 -0.00379
 H 2.66634 -0.81435 0.19817
13
bifur_IRC_Distances_noMW_output/new_data/bifur_traj1_Distances point 281
C -1.32440 -0.28802 0.04295
 C 0.77194 -1.07883 0.00657
 C -0.43855 -1.06700 0.37734
 C -1.51600 1.15848 -0.05332
 C 1.87305 -0.26855 0.06797
 F -2.32024 -0.80870 -0.11164
 F 1.20135 -2.00625 -0.34200
 H -1.06926 1.64167 0.75218
 H 1.86544 0.39488 0.87849
 H -1.19005 1.55570 -0.97288
 H 1.92526 0.22271 -0.83728
 H -2.44632 1.36402 -0.01056
 H 2.66778 -0.82011 0.20217
13
bifur_IRC_Distances_noMW_output/new_data/bifur_traj1_Distances point 282
C -1.32545 -0.28597 0.04545
 C 0.77435 -1.07748 0.00269
 C -0.43651 -1.06221 0.37103
 C -1.52079 1.15960 -0.05630
 C 1.87707 -0.27166 0.07119
 F -2.31957 -0.80843 -0.09549
 F 1.20195 -2.00280 -0.35260
 H -1.07599 1.64471 0.74797
 H 1.87243 0.39153 0.88181
 H -1.19633 1.55708 -0.97392
 H 1.93014 0.21894 -0.83069
 H -2.45046 1.36230 -0.01799
 H 2.66917 -0.82561 0.20685
13
bifur_IRC_Distances_noMW_output/new_data/bifur_traj1_Distances point 283
C -1.32649 -0.28391 0.04847
 C 0.77676 -1.07614 -0.00186
 C -0.43444 -1.05736 0.36445
 C -1.52557 1.16071 -0.05980
 C 1.88108 -0.27474 0.07498
 F -2.31890 -0.80811 -0.07694
 F 1.20248 -1.99948 -0.36567
 H -1.08261 1.64787 0.74266
 H 1.87952 0.38839 0.88536
 H -1.20270 1.55825 -0.97493
 H 1.93490 0.21504 -0.82272
 H -2.45462 1.36054 -0.02658
 H 2.67059 -0.83105 0.21257
13
bifur_IRC_Distances_noMW_output/new_data/bifur_traj1_Distances point 284
C -1.32756 -0.28171 0.05234
 C 0.77926 -1.07478 -0.00754
 C -0.43222 -1.05219 0.35713
 C -1.53057 1.16182 -0.06416
 C 1.88529 -0.27792 0.07977
 F -2.31820 -0.80769 -0.05416
 F 1.20295 -1.99623 -0.38275
 H -1.08937 1.65135 0.73552
 H 1.88708 0.38539 0.88931
 H -1.20952 1.55919 -0.97588
 H 1.93973 0.21079 -0.81239
 H -2.45898 1.35865 -0.03718
 H 2.67211 -0.83667 0.21998
13
bifur_IRC_Distances_noMW_output/new_data/bifur_traj1_Distances point 285
C -1.32870 -0.27926 0.05768
 C 0.78194 -1.07335 -0.01518
 C -0.42973 -1.04644 0.34842
 C -1.53603 1.16297 -0.07002
 C 1.88990 -0.28130 0.08627
 F -2.31738 -0.80707 -0.02403
 F 1.20327 -1.99305 -0.40665
 H -1.09653 1.65542 0.72510
 H 1.89557 0.38257 0.89383
 H -1.21719 1.55978 -0.97656
 H 1.94481 0.20590 -0.79785
 H -2.46378 1.35647 -0.05127
 H 2.67384 -0.84264 0.23027
13
bifur_IRC_Distances_noMW_output/new_data/bifur_traj1_Distances point 286
C -1.32992 -0.27639 0.06557
 C 0.78488 -1.07189 -0.02627
 C -0.42682 -1.03981 0.33726
 C -1.54218 1.16414 -0.07850
 C 1.89513 -0.28492 0.09574
 F -2.31636 -0.80601 0.01897
 F 1.20328 -1.99023 -0.44252
 H -1.10420 1.66041 0.70845
 H 1.90550 0.38020 0.89886
 H -1.22619 1.55969 -0.97626
 H 1.95018 0.20003 -0.77542
 H -2.46924 1.35382 -0.07151
 H 2.67593 -0.84904 0.24561
13
bifur_IRC_Distances_noMW_output/new_data/bifur_traj1_Distances point 287
C -1.32992 -0.27639 0.06558
 C 0.78488 -1.07189 -0.02627
 C -0.42682 -1.03981 0.33726
 C -1.54218 1.16414 -0.07850
 C 1.89513 -0.28492 0.09575
 F -2.31636 -0.80601 0.01897
 F 1.20328 -1.99023 -0.44252
 H -1.10420 1.66041 0.70845
 H 1.90550 0.38020 0.89886
 H -1.22619 1.55969 -0.97626
 H 1.95018 0.20003 -0.77542
 H -2.46924 1.35382 -0.07151
 H 2.67593 -0.84904 0.24561
13
bifur_IRC_Distances_noMW_output/new_data/bifur_traj1_Distances point 288
C -1.33231 -0.26834 0.09903
 C 0.79107 -1.07000 -0.07242
 C -0.41933 -1.02304 0.29626
 C -1.55738 1.16570 -0.11348
 C 1.90844 -0.29190 0.13525
 F -2.31208 -0.79900 0.19513
 F 1.19949 -1.99088 -0.59618
 H -1.12060 1.67464 0.62109
 H 1.93263 0.38031 0.90119
 H -1.25067 1.55434 -0.95700
 H 1.96164 0.18444 -0.66446
 H -2.48346 1.34498 -0.15501
 H 2.68255 -0.86125 0.31060
13
bifur_IRC_Distances_noMW_output/new_data/bifur_traj1_Distances point 289
C -1.33288 -0.26194 0.13256
 C 0.79320 -1.07163 -0.11928
 C -0.41516 -1.01369 0.25043
 C -1.56703 1.16474 -0.14846
 C 1.91748 -0.29335 0.17457
 F -2.30588 -0.78696 0.37534
 F 1.19165 -2.00206 -0.74819
 H -1.12975 1.68234 0.50104
 H 1.95119 0.38520 0.87048
 H -1.26676 1.54797 -0.90302
 H 1.96900 0.17761 -0.51923
 H -2.49381 1.33560 -0.24051
 H 2.68874 -0.86382 0.37427
13
bifur_IRC_Distances_noMW_output/new_data/bifur_traj1_Distances point 290
C -1.33281 -0.25359 0.17112
 C 0.79402 -1.07622 -0.17513
 C -0.41244 -1.00684 0.17833
 C -1.57816 1.16196 -0.18953
 C 1.92832 -0.29253 0.21946
 F -2.29471 -0.76478 0.59879
 F 1.17891 -2.02282 -0.91405
 H -1.14340 1.68294 0.30201
 H 1.96951 0.38772 0.77468
 H -1.28115 1.54613 -0.77586
 H 1.98207 0.18029 -0.28717
 H -2.50724 1.32079 -0.34592
 H 2.69708 -0.86306 0.44326
13
bifur_IRC_Distances_noMW_output/new_data/bifur_traj1_Distances point 291
C -1.33324 -0.24583 0.19522
 C 0.79558 -1.07993 -0.21199
 C -0.41101 -1.00232 0.11075
 C -1.58927 1.15996 -0.21630
 C 1.93876 -0.29305 0.24699
 F -2.28415 -0.74358 0.75742
 F 1.16977 -2.03770 -1.00638
 H -1.16184 1.67625 0.11348
 H 1.98280 0.38034 0.65094
 H -1.29047 1.55438 -0.62753
 H 1.99969 0.19039 -0.07396
 H -2.52055 1.30648 -0.42040
 H 2.70393 -0.86539 0.48176
13
bifur_IRC_Distances_noMW_output/new_data/bifur_traj1_Distances point 292
C -1.33451 -0.23958 0.20608
 C 0.79879 -1.08083 -0.22952
 C -0.40903 -0.99674 0.06821
 C -1.59978 1.15980 -0.22894
 C 1.94806 -0.29630 0.25898
 F -2.27747 -0.73020 0.83932
 F 1.16632 -2.04201 -1.04149
 H -1.18039 1.67082 -0.00563
 H 1.99406 0.36866 0.56048
 H -1.29870 1.56533 -0.52325
 H 2.01624 0.19753 0.05803
 H -2.53206 1.29604 -0.45937
 H 2.70848 -0.87252 0.49713
13
bifur_IRC_Distances_noMW_output/new_data/bifur_traj1_Distances point 293
C -1.33620 -0.23401 0.21169
 C 0.80291 -1.08012 -0.23859
 C -0.40623 -0.98953 0.04323
 C -1.61008 1.16065 -0.23555
 C 1.95687 -0.30104 0.26478
 F -2.27302 -0.72154 0.88429
 F 1.16550 -2.04111 -1.05723
 H -1.19791 1.66847 -0.07625
 H 2.00566 0.35703 0.50349
 H -1.30787 1.57510 -0.45844
 H 2.03102 0.20042 0.13521
 H -2.54268 1.28781 -0.48166
 H 2.71203 -0.88213 0.50500
13
bifur_IRC_Distances_noMW_output/new_data/bifur_traj1_Distances point 294
C -1.33807 -0.22866 0.21546
 C 0.80749 -1.07865 -0.24429
 C -0.40287 -0.98115 0.02778
 C -1.62042 1.16193 -0.23981
 C 1.96558 -0.30648 0.26837
 F -2.26958 -0.71503 0.91345
 F 1.16569 -2.03807 -1.06745
 H -1.21477 1.66822 -0.12081
 H 2.01793 0.34609 0.46683
 H -1.31795 1.58359 -0.41689
 H 2.04477 0.20064 0.18337
 H -2.55305 1.28048 -0.49696
 H 2.71524 -0.89290 0.51095
13
bifur_IRC_Distances_noMW_output/new_data/bifur_traj1_Distances point 295
C -1.34002 -0.22335 0.21854
 C 0.81231 -1.07679 -0.24850
 C -0.39916 -0.97200 0.01761
 C -1.63083 1.16340 -0.24306
 C 1.97429 -0.31228 0.27105
 F -2.26659 -0.70953 0.93512
 F 1.16630 -2.03410 -1.07611
 H -1.23124 1.66923 -0.15098
 H 2.03071 0.33572 0.44204
 H -1.32867 1.59120 -0.38879
 H 2.05797 0.19931 0.21563
 H -2.56339 1.27349 -0.50902
 H 2.71832 -0.90429 0.51650
13
bifur_IRC_Distances_noMW_output/new_data/bifur_traj1_Distances point 296
C -1.34199 -0.21806 0.22130
 C 0.81723 -1.07472 -0.25195
 C -0.39523 -0.96239 0.01059
 C -1.64124 1.16495 -0.24580
 C 1.98296 -0.31825 0.27329
 F -2.26386 -0.70458 0.95273
 F 1.16711 -2.02969 -1.08433
 H -1.24739 1.67099 -0.17257
 H 2.04375 0.32581 0.42454
 H -1.33972 1.59820 -0.36893
 H 2.07077 0.19707 0.23845
 H -2.57372 1.26666 -0.51936
 H 2.72133 -0.91599 0.52203
13
bifur_IRC_Distances_noMW_output/new_data/bifur_traj1_Distances point 297
C -1.34393 -0.21283 0.22388
 C 0.82215 -1.07255 -0.25494
 C -0.39121 -0.95258 0.00560
 C -1.65150 1.16651 -0.24822
 C 1.99148 -0.32422 0.27528
 F -2.26131 -0.69998 0.96780
 F 1.16802 -2.02512 -1.09235
 H -1.26310 1.67319 -0.18863
 H 2.05676 0.31635 0.41178
 H -1.35081 1.60471 -0.35441
 H 2.08314 0.19431 0.25522
 H -2.58393 1.25996 -0.52860
 H 2.72424 -0.92774 0.52758
13
bifur_IRC_Distances_noMW_output/new_data/bifur_traj1_Distances point 298
C -1.34393 -0.21283 0.22388
 C 0.82215 -1.07255 -0.25494
 C -0.39121 -0.95258 0.00560
 C -1.65150 1.16651 -0.24822
 C 1.99148 -0.32422 0.27528
 F -2.26131 -0.69998 0.96780
 F 1.16802 -2.02512 -1.09235
 H -1.26310 1.67319 -0.18863
 H 2.05676 0.31635 0.41178
 H -1.35081 1.60471 -0.35441
 H 2.08314 0.19431 0.25522
 H -2.58393 1.25995 -0.52860
 H 2.72424 -0.92774 0.52758
13
bifur_IRC_Distances_noMW_output/new_data/bifur_traj1_Distances point 299
C -1.34760 -0.20283 0.22862
 C 0.83159 -1.06820 -0.26000
 C -0.38327 -0.93330 -0.00076
 C -1.67099 1.16948 -0.25238
 C 2.00761 -0.33572 0.27872
 F -2.25670 -0.69161 0.99285
 F 1.16993 -2.01614 -1.10764
 H -1.29252 1.67807 -0.21053
 H 2.08168 0.29893 0.39491
 H -1.37216 1.61642 -0.33521
 H 2.10623 0.18826 0.27773
 H -2.60345 1.24714 -0.54470
 H 2.72967 -0.95050 0.53841
13
bifur_IRC_Distances_noMW_output/new_data/bifur_traj1_Distances point 300
C -1.34928 -0.19818 0.23076
 C 0.83598 -1.06612 -0.26217
 C -0.37951 -0.92417 -0.00280
 C -1.67997 1.17084 -0.25418
 C 2.01501 -0.34107 0.28021
 F -2.25463 -0.68783 1.00340
 F 1.17086 -2.01192 -1.11472
 H -1.30596 1.68050 -0.21818
 H 2.09321 0.29106 0.38919
 H -1.38207 1.62164 -0.32873
 H 2.11675 0.18525 0.28545
 H -2.61252 1.24115 -0.55173
 H 2.73213 -0.96115 0.54351
13
bifur_IRC_Distances_noMW_output/new_data/bifur_traj1_Distances point 301
C -1.33855 -0.18507 -0.30084
 C 0.82785 -1.07287 0.26740
 C -0.37508 -0.91493 -0.04298
 C -1.69919 1.16433 0.21624
 C 2.03296 -0.33816 -0.19950
 F -2.20328 -0.64902 -1.13726
 F 1.12048 -2.04458 1.10750
 H -1.32858 1.67556 0.21861
 H 2.11918 0.29469 -0.27799
 H -1.40593 1.61598 0.31252
 H 2.13750 0.19025 -0.18738
 H -2.64482 1.21851 0.47728
 H 2.75745 -0.95469 -0.45359
13
bifur_IRC_Distances_noMW_output/new_data/bifur_traj1_Distances point 302
C -1.33995 -0.18119 -0.30217
 C 0.83157 -1.07095 0.26985
 C -0.37188 -0.90703 -0.04072
 C -1.70682 1.16558 0.21705
 C 2.03923 -0.34284 -0.20082
 F -2.20145 -0.64623 -1.14454
 F 1.12126 -2.04048 1.11469
 H -1.34006 1.67772 0.22242
 H 2.12876 0.28778 -0.27479
 H -1.41409 1.62066 0.30754
 H 2.14655 0.18760 -0.19259
 H -2.65273 1.21345 0.48234
 H 2.75960 -0.96407 -0.45825
13
bifur_IRC_Distances_noMW_output/new_data/bifur_traj1_Distances point 303
C -1.34119 -0.17770 -0.30337
 C 0.83491 -1.06920 0.27200
 C -0.36897 -0.89989 -0.03889
 C -1.71365 1.16668 0.21775
 C 2.04484 -0.34704 -0.20195
 F -2.19982 -0.64373 -1.15093
 F 1.12198 -2.03682 1.12108
 H -1.35029 1.67969 0.22542
 H 2.13735 0.28165 -0.27222
 H -1.42142 1.62480 0.30351
 H 2.15460 0.18520 -0.19676
 H -2.65985 1.20888 0.48680
 H 2.76151 -0.97251 -0.46243
13
bifur_IRC_Distances_noMW_output/new_data/bifur_traj1_Distances point 304
C -1.34227 -0.17462 -0.30444
 C 0.83783 -1.06766 0.27385
 C -0.36640 -0.89357 -0.03740
 C -1.71963 1.16763 0.21836
 C 2.04975 -0.35072 -0.20292
 F -2.19840 -0.64152 -1.15643
 F 1.12261 -2.03362 1.12664
 H -1.35920 1.68144 0.22779
 H 2.14488 0.27631 -0.27018
 H -1.42785 1.62839 0.30026
 H 2.16163 0.18306 -0.20008
 H -2.66611 1.20483 0.49067
 H 2.76317 -0.97994 -0.46611
13
bifur_IRC_Distances_noMW_output/new_data/bifur_traj1_Distances point 305
C -1.34320 -0.17195 -0.30537
 C 0.84037 -1.06632 0.27543
 C -0.36415 -0.88807 -0.03619
 C -1.72480 1.16844 0.21887
 C 2.05398 -0.35391 -0.20375
 F -2.19719 -0.63961 -1.16112
 F 1.12316 -2.03085 1.13143
 H -1.36689 1.68296 0.22965
 H 2.15139 0.27171 -0.26854
 H -1.43341 1.63147 0.29763
 H 2.16768 0.18121 -0.20275
 H -2.67153 1.20130 0.49399
 H 2.76460 -0.98640 -0.46929
13
bifur_IRC_Distances_noMW_output/new_data/bifur_traj1_Distances point 306
C -1.34400 -0.16962 -0.30617
 C 0.84258 -1.06514 0.27679
 C -0.36219 -0.88326 -0.03519
 C -1.72929 1.16914 0.21932
 C 2.05765 -0.35668 -0.20445
 F -2.19613 -0.63795 -1.16516
 F 1.12364 -2.02844 1.13557
 H -1.37355 1.68429 0.23115
 H 2.15704 0.26774 -0.26720
 H -1.43825 1.63414 0.29547
 H 2.17292 0.17959 -0.20492
 H -2.67626 1.19822 0.49686
 H 2.76584 -0.99203 -0.47206
13
bifur_IRC_Distances_noMW_output/new_data/bifur_traj1_Distances point 307
C -1.34472 -0.16753 -0.30690
 C 0.84456 -1.06408 0.27800
 C -0.36042 -0.87892 -0.03433
 C -1.73331 1.16977 0.21971
 C 2.06094 -0.35916 -0.20507
 F -2.19519 -0.63645 -1.16874
 F 1.12407 -2.02629 1.13927
 H -1.37950 1.68548 0.23241
 H 2.16210 0.26418 -0.26605
 H -1.44258 1.63652 0.29362
 H 2.17760 0.17813 -0.20676
 H -2.68051 1.19543 0.49941
 H 2.76694 -0.99709 -0.47455
13
bifur_IRC_Distances_noMW_output/new_data/bifur_traj1_Distances point 308
C -1.34539 -0.16553 -0.30760
 C 0.84644 -1.06307 0.27914
 C -0.35872 -0.87478 -0.03355
 C -1.73713 1.17036 0.22008
 C 2.06406 -0.36153 -0.20566
 F -2.19430 -0.63502 -1.17213
 F 1.12449 -2.02424 1.14278
 H -1.38515 1.68662 0.23354
 H 2.16692 0.26081 -0.26502
 H -1.44670 1.63878 0.29193
 H 2.18205 0.17674 -0.20843
 H -2.68455 1.19277 0.50182
 H 2.76798 -1.00192 -0.47692
13
bifur_IRC_Distances_noMW_output/new_data/bifur_traj1_Distances point 309
C -1.34539 -0.16553 -0.30760
 C 0.84644 -1.06307 0.27914
 C -0.35872 -0.87478 -0.03355
 C -1.73713 1.17036 0.22008
 C 2.06406 -0.36153 -0.20566
 F -2.19430 -0.63502 -1.17213
 F 1.12449 -2.02424 1.14278
 H -1.38515 1.68662 0.23354
 H 2.16692 0.26081 -0.26502
 H -1.44670 1.63878 0.29193
 H 2.18205 0.17674 -0.20843
 H -2.68455 1.19277 0.50182
 H 2.76798 -1.00192 -0.47692
13
bifur_IRC_Distances_noMW_output/new_data/bifur_traj1_Distances point 310
C -1.34686 -0.16117 -0.30911
 C 0.85054 -1.06085 0.28159
 C -0.35501 -0.86572 -0.03192
 C -1.74542 1.17163 0.22087
 C 2.07083 -0.36667 -0.20690
 F -2.19238 -0.63191 -1.17938
 F 1.12542 -2.01979 1.15037
 H -1.39737 1.68910 0.23576
 H 2.17736 0.25351 -0.26290
 H -1.45565 1.64366 0.28847
 H 2.19168 0.17373 -0.21180
 H -2.69337 1.18695 0.50702
 H 2.77023 -1.01246 -0.48207
13
bifur_IRC_Distances_noMW_output/new_data/bifur_traj1_Distances point 311
C -1.34772 -0.15856 -0.31002
 C 0.85299 -1.05951 0.28305
 C -0.35277 -0.86026 -0.03101
 C -1.75037 1.17238 0.22133
 C 2.07486 -0.36974 -0.20763
 F -2.19124 -0.63005 -1.18367
 F 1.12598 -2.01712 1.15487
 H -1.40465 1.69059 0.23697
 H 2.18360 0.24916 -0.26172
 H -1.46099 1.64656 0.28653
 H 2.19742 0.17192 -0.21366
 H -2.69865 1.18343 0.51011
 H 2.77156 -1.01879 -0.48515
13
bifur_IRC_Distances_noMW_output/new_data/bifur_traj1_Distances point 312
C -1.34869 -0.15562 -0.31104
 C 0.85575 -1.05799 0.28467
 C -0.35024 -0.85409 -0.03001
 C -1.75593 1.17321 0.22185
 C 2.07938 -0.37320 -0.20845
 F -2.18996 -0.62795 -1.18844
 F 1.12661 -2.01412 1.15992
 H -1.41282 1.69226 0.23822
 H 2.19060 0.24428 -0.26046
 H -1.46699 1.64982 0.28444
 H 2.20385 0.16989 -0.21564
 H -2.70461 1.17945 0.51356
 H 2.77304 -1.02594 -0.48862
13
bifur_IRC_Distances_noMW_output/new_data/bifur_traj1_Distances point 313
C -1.34974 -0.15238 -0.31216
 C 0.85878 -1.05632 0.28643
 C -0.34745 -0.84730 -0.02897
 C -1.76201 1.17412 0.22240
 C 2.08432 -0.37699 -0.20932
 F -2.18857 -0.62564 -1.19361
 F 1.12732 -2.01084 1.16542
 H -1.42172 1.69408 0.23947
 H 2.19824 0.23896 -0.25915
 H -1.47354 1.65337 0.28226
 H 2.21087 0.16767 -0.21767
 H -2.71115 1.17507 0.51731
 H 2.77465 -1.03379 -0.49242
13
bifur_IRC_Distances_noMW_output/new_data/bifur_traj1_Distances point 314
C -1.35086 -0.14892 -0.31335
 C 0.86200 -1.05453 0.28830
 C -0.34445 -0.84001 -0.02790
 C -1.76849 1.17507 0.22298
 C 2.08957 -0.38104 -0.21024
 F -2.18710 -0.62318 -1.19906
 F 1.12809 -2.00734 1.17125
 H -1.43118 1.69602 0.24069
 H 2.20637 0.23330 -0.25782
 H -1.48051 1.65716 0.28004
 H 2.21833 0.16531 -0.21970
 H -2.71813 1.17036 0.52129
 H 2.77634 -1.04221 -0.49647
13
bifur_IRC_Distances_noMW_output/new_data/bifur_traj1_Distances point 315
C -1.35202 -0.14529 -0.31459
 C 0.86538 -1.05263 0.29023
 C -0.34129 -0.83233 -0.02683
 C -1.77524 1.17606 0.22357
 C 2.09505 -0.38527 -0.21119
 F -2.18557 -0.62060 -1.20470
 F 1.12891 -2.00367 1.17732
 H -1.44104 1.69805 0.24185
 H 2.21485 0.22739 -0.25650
 H -1.48778 1.66111 0.27783
 H 2.22612 0.16285 -0.22169
 H -2.72546 1.16539 0.52541
 H 2.77810 -1.05105 -0.50072
13
bifur_IRC_Distances_noMW_output/new_data/bifur_traj1_Distances point 316
C -1.35320 -0.14154 -0.31587
 C 0.86887 -1.05066 0.29221
 C -0.33801 -0.82438 -0.02576
 C -1.78219 1.17706 0.22417
 C 2.10066 -0.38962 -0.21215
 F -2.18401 -0.61793 -1.21044
 F 1.12977 -1.99988 1.18353
 H -1.45116 1.70012 0.24292
 H 2.22356 0.22132 -0.25520
 H -1.49525 1.66517 0.27566
 H 2.23411 0.16033 -0.22361
 H -2.73302 1.16023 0.52963
 H 2.77988 -1.06021 -0.50509
13
bifur_IRC_Distances_noMW_output/new_data/bifur_traj1_Distances point 317
C -1.35439 -0.13772 -0.31717
 C 0.87240 -1.04865 0.29421
 C -0.33467 -0.81626 -0.02472
 C -1.78922 1.17806 0.22477
 C 2.10634 -0.39404 -0.21310
 F -2.18244 -0.61522 -1.21619
 F 1.13065 -1.99604 1.18978
 H -1.46137 1.70222 0.24389
 H 2.23235 0.21518 -0.25395
 H -1.50280 1.66927 0.27355
 H 2.24218 0.15778 -0.22543
 H -2.74071 1.15496 0.53388
 H 2.78167 -1.06953 -0.50952
13
bifur_IRC_Distances_noMW_output/new_data/bifur_traj1_Distances point 318
C -1.35556 -0.13391 -0.31845
 C 0.87592 -1.04663 0.29618
 C -0.33131 -0.80813 -0.02371
 C -1.79620 1.17904 0.22535
 C 2.11197 -0.39844 -0.21404
 F -2.18089 -0.61252 -1.22186
 F 1.13155 -1.99220 1.19598
 H -1.47150 1.70429 0.24476
 H 2.24108 0.20908 -0.25275
 H -1.51028 1.67336 0.27153
 H 2.25019 0.15526 -0.22713
 H -2.74838 1.14967 0.53808
 H 2.78342 -1.07886 -0.51393
13
bifur_IRC_Distances_noMW_output/new_data/bifur_traj1_Distances point 319
C -1.35670 -0.13017 -0.31971
 C 0.87937 -1.04464 0.29810
 C -0.32800 -0.80012 -0.02276
 C -1.80302 1.18000 0.22591
 C 2.11746 -0.40276 -0.21495
 F -2.17939 -0.60986 -1.22736
 F 1.13245 -1.98844 1.20201
 H -1.48139 1.70630 0.24553
 H 2.24959 0.20312 -0.25161
 H -1.51759 1.67736 0.26963
 H 2.25801 0.15281 -0.22870
 H -2.75591 1.14445 0.54216
 H 2.78512 -1.08804 -0.51825
13
bifur_IRC_Distances_noMW_output/new_data/bifur_traj1_Distances point 320
C -1.35670 -0.13017 -0.31971
 C 0.87937 -1.04464 0.29810
 C -0.32800 -0.80012 -0.02276
 C -1.80302 1.18000 0.22591
 C 2.11746 -0.40276 -0.21495
 F -2.17939 -0.60986 -1.22736
 F 1.13245 -1.98844 1.20201
 H -1.48138 1.70630 0.24553
 H 2.24959 0.20312 -0.25161
 H -1.51759 1.67736 0.26963
 H 2.25801 0.15281 -0.22870
 H -2.75591 1.14445 0.54216
 H 2.78512 -1.08804 -0.51825
13
bifur_IRC_Distances_noMW_output/new_data/bifur_traj1_Distances point 321
C -1.35885 -0.12299 -0.32209
 C 0.88597 -1.04078 0.30174
 C -0.32161 -0.78469 -0.02099
 C -1.81602 1.18178 0.22695
 C 2.12790 -0.41100 -0.21666
 F -2.17655 -0.60478 -1.23770
 F 1.13420 -1.98123 1.21344
 H -1.50017 1.71011 0.24676
 H 2.26578 0.19175 -0.24955
 H -1.53148 1.68499 0.26616
 H 2.27290 0.14816 -0.23146
 H -2.77035 1.13438 0.54989
 H 2.78828 -1.10570 -0.52651
13
bifur_IRC_Distances_noMW_output/new_data/bifur_traj1_Distances point 322
C -1.35988 -0.11951 -0.32323
 C 0.88916 -1.03889 0.30349
 C -0.31849 -0.77716 -0.02015
 C -1.82229 1.18263 0.22744
 C 2.13292 -0.41499 -0.21747
 F -2.17519 -0.60232 -1.24264
 F 1.13508 -1.97773 1.21893
 H -1.50921 1.71193 0.24727
 H 2.27356 0.18626 -0.24859
 H -1.53816 1.68868 0.26456
 H 2.28007 0.14594 -0.23269
 H -2.77736 1.12945 0.55359
 H 2.78978 -1.11430 -0.53050
13
bifur_IRC_Distances_noMW_output/new_data/bifur_traj1_Distances point 323
C -1.36090 -0.11601 -0.32437
 C 0.89237 -1.03698 0.30523
 C -0.31535 -0.76959 -0.01933
 C -1.82856 1.18346 0.22792
 C 2.13793 -0.41899 -0.21827
 F -2.17384 -0.59984 -1.24754
 F 1.13596 -1.97421 1.22440
 H -1.51823 1.71374 0.24772
 H 2.28133 0.18077 -0.24765
 H -1.54482 1.69238 0.26300
 H 2.28723 0.14373 -0.23387
 H -2.78439 1.12449 0.55727
 H 2.79127 -1.12295 -0.53450
13
bifur_IRC_Distances_noMW_output/new_data/bifur_traj1_Distances point 324
C -1.36193 -0.11243 -0.32553
 C 0.89563 -1.03503 0.30700
 C -0.31213 -0.76183 -0.01851
 C -1.83493 1.18431 0.22840
 C 2.14302 -0.42306 -0.21909
 F -2.17247 -0.59732 -1.25248
 F 1.13688 -1.97062 1.22994
 H -1.52740 1.71557 0.24813
 H 2.28922 0.17518 -0.24671
 H -1.55159 1.69615 0.26144
 H 2.29451 0.14149 -0.23501
 H -2.79157 1.11940 0.56100
 H 2.79275 -1.13180 -0.53858
13
bifur_IRC_Distances_noMW_output/new_data/bifur_traj1_Distances point 325
C -1.36297 -0.10877 -0.32671
 C 0.89897 -1.03301 0.30880
 C -0.30881 -0.75385 -0.01768
 C -1.84144 1.18516 0.22888
 C 2.14821 -0.42723 -0.21991
 F -2.17109 -0.59474 -1.25750
 F 1.13784 -1.96694 1.23558
 H -1.53675 1.71742 0.24849
 H 2.29726 0.16946 -0.24578
 H -1.55849 1.70001 0.25989
 H 2.30195 0.13922 -0.23613
 H -2.79893 1.11416 0.56479
 H 2.79425 -1.14090 -0.54274
13
bifur_IRC_Distances_noMW_output/new_data/bifur_traj1_Distances point 326
C -1.36403 -0.10504 -0.32790
 C 0.90237 -1.03095 0.31063
 C -0.30543 -0.74571 -0.01685
 C -1.84803 1.18601 0.22936
 C 2.15345 -0.43146 -0.22073
 F -2.16969 -0.59211 -1.26255
 F 1.13882 -1.96320 1.24127
 H -1.54620 1.71928 0.24881
 H 2.30538 0.16367 -0.24484
 H -1.56545 1.70392 0.25835
 H 2.30946 0.13694 -0.23721
 H -2.80641 1.10882 0.56861
 H 2.79575 -1.15017 -0.54697
13
bifur_IRC_Distances_noMW_output/new_data/bifur_traj1_Distances point 327
C -1.36508 -0.10127 -0.32909
 C 0.90579 -1.02885 0.31245
 C -0.30200 -0.73748 -0.01601
 C -1.85464 1.18685 0.22984
 C 2.15871 -0.43572 -0.22156
 F -2.16830 -0.58946 -1.26758
 F 1.13983 -1.95942 1.24698
 H -1.55569 1.72114 0.24909
 H 2.31352 0.15784 -0.24392
 H -1.57244 1.70787 0.25683
 H 2.31702 0.13466 -0.23825
 H -2.81395 1.10340 0.57243
 H 2.79723 -1.15954 -0.55122
13
bifur_IRC_Distances_noMW_output/new_data/bifur_traj1_Distances point 328
C -1.36613 -0.09746 -0.33028
 C 0.90925 -1.02672 0.31430
 C -0.29851 -0.72911 -0.01518
 C -1.86132 1.18770 0.23031
 C 2.16401 -0.44004 -0.22238
 F -2.16690 -0.58678 -1.27263
 F 1.14087 -1.95559 1.25272
 H -1.56525 1.72299 0.24932
 H 2.32173 0.15194 -0.24300
 H -1.57947 1.71186 0.25533
 H 2.32464 0.13237 -0.23925
 H -2.82160 1.09789 0.57627
 H 2.79870 -1.16905 -0.55552
13
bifur_IRC_Distances_noMW_output/new_data/bifur_traj1_Distances point 329
C -1.36720 -0.09353 -0.33151
 C 0.91281 -1.02451 0.31618
 C -0.29490 -0.72046 -0.01433
 C -1.86817 1.18855 0.23078
 C 2.16943 -0.44447 -0.22322
 F -2.16548 -0.58401 -1.27777
 F 1.14196 -1.95164 1.25859
 H -1.57504 1.72487 0.24951
 H 2.33012 0.14589 -0.24207
 H -1.58667 1.71597 0.25382
 H 2.33245 0.13004 -0.24023
 H -2.82948 1.09219 0.58019
 H 2.80019 -1.17888 -0.55994
13
bifur_IRC_Distances_noMW_output/new_data/bifur_traj1_Distances point 330
C -1.36832 -0.08938 -0.33278
 C 0.91656 -1.02217 0.31816
 C -0.29109 -0.71132 -0.01344
 C -1.87536 1.18944 0.23126
 C 2.17511 -0.44913 -0.22410
 F -2.16399 -0.58111 -1.28313
 F 1.14312 -1.94747 1.26473
 H -1.58530 1.72682 0.24967
 H 2.33891 0.13952 -0.24111
 H -1.59421 1.72029 0.25226
 H 2.34064 0.12761 -0.24122
 H -2.83778 1.08615 0.58428
 H 2.80172 -1.18926 -0.56458
13
bifur_IRC_Distances_noMW_output/new_data/bifur_traj1_Distances point 331
C -1.36832 -0.08938 -0.33278
 C 0.91656 -1.02217 0.31816
 C -0.29109 -0.71132 -0.01344
 C -1.87536 1.18944 0.23126
 C 2.17511 -0.44913 -0.22410
 F -2.16399 -0.58111 -1.28313
 F 1.14312 -1.94747 1.26473
 H -1.58530 1.72682 0.24967
 H 2.33891 0.13952 -0.24111
 H -1.59421 1.72029 0.25226
 H 2.34064 0.12761 -0.24122
 H -2.83778 1.08615 0.58428
 H 2.80172 -1.18926 -0.56458
13
bifur_IRC_Distances_noMW_output/new_data/bifur_traj1_Distances point 332
C -1.37078 -0.08006 -0.33561
 C 0.92496 -1.01686 0.32257
 C -0.28245 -0.69068 -0.01145
 C -1.89139 1.19137 0.23232
 C 2.18774 -0.45958 -0.22603
 F -2.16072 -0.57457 -1.29495
 F 1.14579 -1.93809 1.27836
 H -1.60816 1.73110 0.24987
 H 2.35844 0.12527 -0.23899
 H -1.61095 1.72998 0.24886
 H 2.35891 0.12227 -0.24327
 H -2.85642 1.07252 0.59331
 H 2.80504 -1.21266 -0.57498
13
bifur_IRC_Distances_noMW_output/new_data/bifur_traj1_Distances point 333
C -1.37213 -0.07484 -0.33717
 C 0.92966 -1.01385 0.32502
 C -0.27757 -0.67905 -0.01034
 C -1.90032 1.19242 0.23288
 C 2.19474 -0.46542 -0.22710
 F -2.15892 -0.57091 -1.30146
 F 1.14733 -1.93282 1.28591
 H -1.62086 1.73343 0.24989
 H 2.36926 0.11730 -0.23783
 H -1.62023 1.73541 0.24702
 H 2.36907 0.11934 -0.24433
 H -2.86688 1.06483 0.59830
 H 2.80683 -1.22583 -0.58079
13
bifur_IRC_Distances_noMW_output/new_data/bifur_traj1_Distances point 334
C -1.37354 -0.06932 -0.33879
 C 0.93461 -1.01066 0.32758
 C -0.27240 -0.66675 -0.00918
 C -1.90966 1.19350 0.23346
 C 2.20206 -0.47157 -0.22821
 F -2.15705 -0.56706 -1.30821
 F 1.14898 -1.92726 1.29379
 H -1.63414 1.73582 0.24986
 H 2.38057 0.10892 -0.23663
 H -1.62992 1.74112 0.24512
 H 2.37972 0.11630 -0.24538
 H -2.87789 1.05669 0.60348
 H 2.80866 -1.23975 -0.58689
13
bifur_IRC_Distances_noMW_output/new_data/bifur_traj1_Distances point 335
C -1.37495 -0.06368 -0.34043
 C 0.93966 -1.00736 0.33019
 C -0.26708 -0.65411 -0.00798
 C -1.91918 1.19459 0.23403
 C 2.20950 -0.47784 -0.22933
 F -2.15516 -0.56311 -1.31504
 F 1.15071 -1.92156 1.30179
 H -1.64765 1.73821 0.24977
 H 2.39204 0.10037 -0.23541
 H -1.63975 1.74696 0.24322
 H 2.39056 0.11324 -0.24640
 H -2.88916 1.04832 0.60872
 H 2.81047 -1.25404 -0.59312
13
bifur_IRC_Distances_noMW_output/new_data/bifur_traj1_Distances point 336
C -1.37633 -0.05805 -0.34204
 C 0.94469 -1.00406 0.33278
 C -0.26175 -0.64148 -0.00679
 C -1.92861 1.19564 0.23458
 C 2.21684 -0.48408 -0.23044
 F -2.15330 -0.55919 -1.32174
 F 1.15245 -1.91587 1.30968
 H -1.66101 1.74053 0.24962
 H 2.40335 0.09186 -0.23422
 H -1.64945 1.75277 0.24137
 H 2.40128 0.11025 -0.24735
 H -2.90038 1.03996 0.61386
 H 2.81222 -1.26830 -0.59931
13
bifur_IRC_Distances_noMW_output/new_data/bifur_traj1_Distances point 337
C -1.37765 -0.05261 -0.34357
 C 0.94955 -1.00084 0.33526
 C -0.25657 -0.62921 -0.00563
 C -1.93768 1.19664 0.23509
 C 2.22388 -0.49010 -0.23150
 F -2.15153 -0.55539 -1.32814
 F 1.15418 -1.91035 1.31725
 H -1.67386 1.74272 0.24943
 H 2.41421 0.08364 -0.23308
 H -1.65875 1.75839 0.23961
 H 2.41161 0.10740 -0.24823
 H -2.91124 1.03184 0.61878
 H 2.81385 -1.28213 -0.60528
13
bifur_IRC_Distances_noMW_output/new_data/bifur_traj1_Distances point 338
C -1.37887 -0.04748 -0.34500
 C 0.95412 -0.99779 0.33759
 C -0.25167 -0.61765 -0.00453
 C -1.94616 1.19755 0.23556
 C 2.23046 -0.49575 -0.23249
 F -2.14989 -0.55181 -1.33408
 F 1.15582 -1.90516 1.32431
 H -1.68587 1.74472 0.24922
 H 2.42432 0.07592 -0.23201
 H -1.66743 1.76367 0.23798
 H 2.42126 0.10476 -0.24901
 H -2.92144 1.02419 0.62334
 H 2.81534 -1.29517 -0.61089
13
bifur_IRC_Distances_noMW_output/new_data/bifur_traj1_Distances point 339
C -1.37997 -0.04280 -0.34629
 C 0.95828 -0.99499 0.33971
 C -0.24718 -0.60706 -0.00353
 C -1.95387 1.19837 0.23598
 C 2.23642 -0.50090 -0.23338
 F -2.14841 -0.54855 -1.33944
 F 1.15735 -1.90040 1.33072
 H -1.69678 1.74650 0.24899
 H 2.43349 0.06888 -0.23105
 H -1.67529 1.76848 0.23652
 H 2.43004 0.10239 -0.24969
 H -2.93076 1.01718 0.62745
 H 2.81666 -1.30709 -0.61600
13
bifur_IRC_Distances_noMW_output/new_data/bifur_traj1_Distances point 340
C -1.38093 -0.03865 -0.34742
 C 0.96198 -0.99250 0.34158
 C -0.24317 -0.59764 -0.00263
 C -1.96069 1.19908 0.23634
 C 2.24168 -0.50547 -0.23417
 F -2.14711 -0.54565 -1.34415
 F 1.15872 -1.89618 1.33636
 H -1.70641 1.74804 0.24877
 H 2.44157 0.06263 -0.23020
 H -1.68222 1.77275 0.23524
 H 2.43780 0.10031 -0.25027
 H -2.93903 1.01096 0.63107
 H 2.81780 -1.31769 -0.62053
13
bifur_IRC_Distances_noMW_output/new_data/bifur_traj1_Distances point 341
C -1.38175 -0.03506 -0.34838
 C 0.96516 -0.99033 0.34319
 C -0.23970 -0.58949 -0.00185
 C -1.96655 1.19969 0.23665
 C 2.24619 -0.50941 -0.23484
 F -2.14599 -0.54315 -1.34819
 F 1.15992 -1.89253 1.34122
 H -1.71469 1.74935 0.24856
 H 2.44851 0.05724 -0.22948
 H -1.68816 1.77644 0.23415
 H 2.44448 0.09854 -0.25075
 H -2.94617 1.00557 0.63416
 H 2.81876 -1.32685 -0.62443
13
bifur_IRC_Distances_noMW_output/new_data/bifur_traj1_Distances point 342
C -1.38175 -0.03506 -0.34838
 C 0.96516 -0.99033 0.34319
 C -0.23970 -0.58949 -0.00185
 C -1.96655 1.19969 0.23665
 C 2.24619 -0.50941 -0.23484
 F -2.14599 -0.54315 -1.34819
 F 1.15992 -1.89253 1.34121
 H -1.71469 1.74935 0.24856
 H 2.44851 0.05724 -0.22948
 H -1.68816 1.77644 0.23415
 H 2.44447 0.09854 -0.25075
 H -2.94617 1.00557 0.63416
 H 2.81876 -1.32685 -0.62443
13
bifur_IRC_Distances_noMW_output/new_data/bifur_traj1_Distances point 343
C -1.38299 -0.02956 -0.34984
 C 0.97004 -0.98700 0.34565
 C -0.23437 -0.57699 -0.00064
 C -1.97550 1.20060 0.23710
 C 2.25306 -0.51543 -0.23587
 F -2.14430 -0.53932 -1.35430
 F 1.16178 -1.88693 1.34860
 H -1.72732 1.75129 0.24821
 H 2.45905 0.04899 -0.22837
 H -1.69721 1.78208 0.23250
 H 2.45465 0.09586 -0.25146
 H -2.95710 0.99731 0.63884
 H 2.82019 -1.34090 -0.63041
13
bifur_IRC_Distances_noMW_output/new_data/bifur_traj1_Distances point 344
C -1.38343 -0.02758 -0.35037
 C 0.97180 -0.98579 0.34654
 C -0.23244 -0.57246 -0.00020
 C -1.97872 1.20092 0.23726
 C 2.25554 -0.51760 -0.23624
 F -2.14370 -0.53793 -1.35649
 F 1.16246 -1.88490 1.35125
 H -1.73187 1.75198 0.24808
 H 2.46284 0.04600 -0.22797
 H -1.70046 1.78412 0.23190
 H 2.45832 0.09490 -0.25171
 H -2.96105 0.99432 0.64052
 H 2.82069 -1.34598 -0.63256
13
bifur_IRC_Distances_noMW_output/new_data/bifur_traj1_Distances point 345
C -1.38378 -0.02601 -0.35078
 C 0.97319 -0.98484 0.34724
 C -0.23091 -0.56889 0.00014
 C -1.98125 1.20118 0.23739
 C 2.25748 -0.51931 -0.23653
 F -2.14322 -0.53684 -1.35821
 F 1.16300 -1.88331 1.35334
 H -1.73544 1.75251 0.24797
 H 2.46582 0.04365 -0.22766
 H -1.70301 1.78572 0.23144
 H 2.46120 0.09415 -0.25190
 H -2.96416 0.99197 0.64183
 H 2.82108 -1.34999 -0.63426
13
bifur_IRC_Distances_noMW_output/new_data/bifur_traj1_Distances point 346
C -1.38405 -0.02479 -0.35110
 C 0.97427 -0.98410 0.34778
 C -0.22972 -0.56612 0.00041
 C -1.98322 1.20137 0.23748
 C 2.25898 -0.52064 -0.23676
 F -2.14286 -0.53599 -1.35955
 F 1.16342 -1.88206 1.35496
 H -1.73822 1.75293 0.24789
 H 2.46813 0.04183 -0.22742
 H -1.70499 1.78697 0.23108
 H 2.46344 0.09357 -0.25205
 H -2.96657 0.99014 0.64285
 H 2.82139 -1.35310 -0.63558
13
bifur_IRC_Distances_noMW_output/new_data/bifur_traj1_Distances point 347
C -1.38426 -0.02385 -0.35134
 C 0.97510 -0.98352 0.34820
 C -0.22880 -0.56397 0.00062
 C -1.98474 1.20153 0.23756
 C 2.26015 -0.52167 -0.23694
 F -2.14257 -0.53533 -1.36058
 F 1.16375 -1.88110 1.35621
 H -1.74036 1.75324 0.24782
 H 2.46991 0.04041 -0.22723
 H -1.70652 1.78793 0.23081
 H 2.46518 0.09312 -0.25216
 H -2.96844 0.98872 0.64364
 H 2.82162 -1.35551 -0.63660
13
bifur_IRC_Distances_noMW_output/new_data/bifur_traj1_Distances point 348
C -1.38442 -0.02313 -0.35153
 C 0.97574 -0.98308 0.34852
 C -0.22809 -0.56232 0.00079
 C -1.98591 1.20164 0.23761
 C 2.26104 -0.52246 -0.23707
 F -2.14236 -0.53483 -1.36137
 F 1.16400 -1.88036 1.35717
 H -1.74201 1.75349 0.24777
 H 2.47128 0.03933 -0.22709
 H -1.70770 1.78867 0.23059
 H 2.46650 0.09278 -0.25224
 H -2.96988 0.98763 0.64424
 H 2.82179 -1.35737 -0.63739
13
bifur_IRC_Distances_noMW_output/new_data/bifur_traj1_Distances point 349
C -1.38453 -0.02259 -0.35167
 C 0.97622 -0.98275 0.34876
 C -0.22757 -0.56108 0.00091
 C -1.98678 1.20173 0.23765
 C 2.26171 -0.52305 -0.23717
 F -2.14219 -0.53445 -1.36195
 F 1.16419 -1.87981 1.35789
 H -1.74324 1.75367 0.24773
 H 2.47230 0.03852 -0.22698
 H -1.70857 1.78923 0.23044
 H 2.46750 0.09252 -0.25231
 H -2.97096 0.98682 0.64469
 H 2.82193 -1.35875 -0.63797
13
bifur_IRC_Distances_noMW_output/new_data/bifur_traj1_Distances point 350
C -1.38462 -0.02221 -0.35177
 C 0.97655 -0.98252 0.34893
 C -0.22720 -0.56023 0.00099
 C -1.98738 1.20179 0.23768
 C 2.26217 -0.52346 -0.23724
 F -2.14208 -0.53419 -1.36236
 F 1.16432 -1.87943 1.35838
 H -1.74408 1.75379 0.24770
 H 2.47300 0.03796 -0.22691
 H -1.70917 1.78961 0.23033
 H 2.46818 0.09234 -0.25235
 H -2.97169 0.98626 0.64500
 H 2.82202 -1.35970 -0.63837
13
bifur_IRC_Distances_noMW_output/new_data/bifur_traj1_Distances point 351
C -1.38466 -0.02201 -0.35182
 C 0.97673 -0.98239 0.34902
 C -0.22700 -0.55975 0.00104
 C -1.98772 1.20182 0.23770
 C 2.26243 -0.52369 -0.23728
 F -2.14202 -0.53404 -1.36259
 F 1.16439 -1.87922 1.35866
 H -1.74456 1.75386 0.24769
 H 2.47340 0.03765 -0.22687
 H -1.70951 1.78982 0.23027
 H 2.46856 0.09225 -0.25238
 H -2.97211 0.98594 0.64517
 H 2.82207 -1.36024 -0.63860
13
bifur_IRC_Distances_noMW_output/new_data/bifur_traj1_Distances point 352
C -1.38467 -0.02195 -0.35184
 C 0.97679 -0.98236 0.34904
 C -0.22694 -0.55962 0.00105
 C -1.98782 1.20183 0.23770
 C 2.26250 -0.52375 -0.23729
 F -2.14200 -0.53400 -1.36265
 F 1.16441 -1.87916 1.35873
 H -1.74469 1.75388 0.24768
 H 2.47351 0.03756 -0.22686
 H -1.70961 1.78988 0.23025
 H 2.46867 0.09222 -0.25238
 H -2.97223 0.98585 0.64522
 H 2.82208 -1.36039 -0.63866
13
bifur_IRC_Distances_noMW_output/new_data/bifur_traj1_Distances point 353
C -1.38467 -0.02195 -0.35184
 C 0.97679 -0.98236 0.34904
 C -0.22694 -0.55962 0.00105
 C -1.98782 1.20183 0.23770
 C 2.26250 -0.52375 -0.23729
 F -2.14200 -0.53400 -1.36265
 F 1.16441 -1.87916 1.35873
 H -1.74469 1.75388 0.24768
 H 2.47351 0.03756 -0.22686
 H -1.70961 1.78988 0.23025
 H 2.46867 0.09222 -0.25238
 H -2.97223 0.98585 0.64522
 H 2.82208 -1.36039 -0.63866
13
bifur_IRC_Distances_noMW_output/new_data/bifur_traj1_Distances point 354
C -1.38463 -0.02213 -0.35179
 C 0.97662 -0.98247 0.34896
 C -0.22712 -0.56005 0.00101
 C -1.98751 1.20180 0.23769
 C 2.26227 -0.52354 -0.23725
 F -2.14206 -0.53413 -1.36245
 F 1.16435 -1.87935 1.35848
 H -1.74427 1.75382 0.24770
 H 2.47315 0.03784 -0.22689
 H -1.70930 1.78969 0.23030
 H 2.46833 0.09231 -0.25236
 H -2.97185 0.98614 0.64506
 H 2.82204 -1.35991 -0.63846
13
bifur_IRC_Distances_noMW_output/new_data/bifur_traj1_Distances point 355
C -1.38461 -0.02225 -0.35176
 C 0.97652 -0.98254 0.34891
 C -0.22723 -0.56030 0.00098
 C -1.98733 1.20178 0.23768
 C 2.26213 -0.52342 -0.23723
 F -2.14209 -0.53421 -1.36233
 F 1.16431 -1.87946 1.35834
 H -1.74401 1.75378 0.24770
 H 2.47294 0.03801 -0.22691
 H -1.70912 1.78958 0.23034
 H 2.46812 0.09236 -0.25235
 H -2.97163 0.98630 0.64497
 H 2.82201 -1.35962 -0.63834
13
bifur_IRC_Distances_noMW_output/new_data/bifur_traj1_Distances point 356
C -1.38461 -0.02225 -0.35176
 C 0.97652 -0.98254 0.34891
 C -0.22723 -0.56031 0.00098
 C -1.98733 1.20178 0.23768
 C 2.26213 -0.52342 -0.23723
 F -2.14209 -0.53421 -1.36232
 F 1.16431 -1.87947 1.35833
 H -1.74401 1.75378 0.24770
 H 2.47294 0.03801 -0.22691
 H -1.70912 1.78957 0.23034
 H 2.46812 0.09236 -0.25235
 H -2.97163 0.98631 0.64497
 H 2.82201 -1.35962 -0.63834
13
bifur_IRC_Distances_noMW_output/new_data/bifur_traj1_Distances point 357
C -1.38465 -0.02205 -0.35181
 C 0.97669 -0.98242 0.34900
 C -0.22704 -0.55986 0.00103
 C -1.98765 1.20181 0.23770
 C 2.26237 -0.52363 -0.23727
 F -2.14203 -0.53407 -1.36254
 F 1.16438 -1.87927 1.35859
 H -1.74445 1.75385 0.24769
 H 2.47331 0.03772 -0.22688
 H -1.70944 1.78977 0.23028
 H 2.46848 0.09227 -0.25237
 H -2.97202 0.98601 0.64513
 H 2.82206 -1.36012 -0.63855
13
bifur_IRC_Distances_noMW_output/new_data/bifur_traj1_Distances point 358
C -1.38475 -0.02160 -0.35193
 C 0.97710 -0.98214 0.34920
 C -0.22660 -0.55882 0.00113
 C -1.98838 1.20188 0.23773
 C 2.26293 -0.52413 -0.23735
 F -2.14190 -0.53376 -1.36303
 F 1.16453 -1.87880 1.35920
 H -1.74549 1.75400 0.24766
 H 2.47417 0.03703 -0.22679
 H -1.71017 1.79024 0.23015
 H 2.46931 0.09205 -0.25242
 H -2.97292 0.98533 0.64551
 H 2.82217 -1.36129 -0.63904
13
bifur_IRC_Distances_noMW_output/new_data/bifur_traj1_Distances point 359
C -1.38491 -0.02085 -0.35212
 C 0.97775 -0.98169 0.34953
 C -0.22587 -0.55713 0.00129
 C -1.98957 1.20200 0.23779
 C 2.26384 -0.52494 -0.23749
 F -2.14167 -0.53324 -1.36384
 F 1.16479 -1.87804 1.36018
 H -1.74717 1.75424 0.24760
 H 2.47557 0.03592 -0.22664
 H -1.71137 1.79100 0.22993
 H 2.47067 0.09170 -0.25251
 H -2.97439 0.98421 0.64612
 H 2.82235 -1.36319 -0.63985
13
bifur_IRC_Distances_noMW_output/new_data/bifur_traj1_Distances point 360
C -1.38513 -0.01984 -0.35238
 C 0.97865 -0.98107 0.34998
 C -0.22488 -0.55481 0.00152
 C -1.99121 1.20216 0.23787
 C 2.26509 -0.52605 -0.23768
 F -2.14137 -0.53253 -1.36494
 F 1.16515 -1.87701 1.36152
 H -1.74948 1.75458 0.24752
 H 2.47748 0.03440 -0.22644
 H -1.71301 1.79204 0.22964
 H 2.47253 0.09122 -0.25263
 H -2.97641 0.98268 0.64696
 H 2.82259 -1.36578 -0.64094
13
bifur_IRC_Distances_noMW_output/new_data/bifur_traj1_Distances point 361
C -1.38540 -0.01860 -0.35270
 C 0.97974 -0.98031 0.35053
 C -0.22366 -0.55198 0.00180
 C -1.99319 1.20236 0.23796
 C 2.26661 -0.52739 -0.23790
 F -2.14100 -0.53167 -1.36627
 F 1.16558 -1.87574 1.36315
 H -1.75228 1.75498 0.24743
 H 2.47980 0.03254 -0.22620
 H -1.71501 1.79330 0.22928
 H 2.47479 0.09065 -0.25277
 H -2.97886 0.98082 0.64798
 H 2.82288 -1.36895 -0.64228
13
bifur_IRC_Distances_noMW_output/new_data/bifur_traj1_Distances point 362
C -1.38570 -0.01723 -0.35305
 C 0.98096 -0.97946 0.35114
 C -0.22231 -0.54883 0.00211
 C -1.99541 1.20257 0.23807
 C 2.26830 -0.52890 -0.23816
 F -2.14059 -0.53070 -1.36776
 F 1.16607 -1.87433 1.36496
 H -1.75540 1.75542 0.24732
 H 2.48238 0.03047 -0.22592
 H -1.71722 1.79471 0.22888
 H 2.47731 0.09000 -0.25292
 H -2.98160 0.97875 0.64911
 H 2.82321 -1.37248 -0.64377
13
bifur_IRC_Distances_noMW_output/new_data/bifur_traj1_Distances point 363
C -1.38601 -0.01579 -0.35342
 C 0.98223 -0.97858 0.35177
 C -0.22090 -0.54556 0.00243
 C -1.99770 1.20279 0.23817
 C 2.27005 -0.53045 -0.23842
 F -2.14017 -0.52970 -1.36930
 F 1.16658 -1.87287 1.36685
 H -1.75863 1.75588 0.24721
 H 2.48506 0.02833 -0.22564
 H -1.71952 1.79618 0.22847
 H 2.47992 0.08934 -0.25308
 H -2.98444 0.97659 0.65028
 H 2.82355 -1.37615 -0.64532
13
bifur_IRC_Distances_noMW_output/new_data/bifur_traj1_Distances point 364
C -1.38601 -0.01579 -0.35342
 C 0.98223 -0.97858 0.35177
 C -0.22090 -0.54556 0.00243
 C -1.99770 1.20279 0.23817
 C 2.27005 -0.53045 -0.23842
 F -2.14017 -0.52970 -1.36930
 F 1.16658 -1.87287 1.36685
 H -1.75863 1.75588 0.24721
 H 2.48506 0.02833 -0.22564
 H -1.71952 1.79618 0.22847
 H 2.47992 0.08934 -0.25308
 H -2.98444 0.97659 0.65028
 H 2.82355 -1.37615 -0.64532
13
bifur_IRC_Distances_noMW_output/new_data/bifur_traj1_Distances point 365
C -1.38660 -0.01301 -0.35413
 C 0.98468 -0.97687 0.35300
 C -0.21817 -0.53920 0.00306
 C -2.00215 1.20322 0.23838
 C 2.27343 -0.53348 -0.23893
 F -2.13935 -0.52776 -1.37227
 F 1.16756 -1.87003 1.37049
 H -1.76490 1.75676 0.24699
 H 2.49023 0.02416 -0.22510
 H -1.72397 1.79902 0.22768
 H 2.48498 0.08805 -0.25339
 H -2.98995 0.97241 0.65254
 H 2.82419 -1.38327 -0.64833
13
bifur_IRC_Distances_noMW_output/new_data/bifur_traj1_Distances point 366
C -1.38688 -0.01169 -0.35446
 C 0.98585 -0.97605 0.35358
 C -0.21687 -0.53617 0.00337
 C -2.00426 1.20342 0.23848
 C 2.27504 -0.53491 -0.23917
 F -2.13896 -0.52684 -1.37368
 F 1.16804 -1.86868 1.37222
 H -1.76787 1.75717 0.24688
 H 2.49269 0.02218 -0.22484
 H -1.72608 1.80037 0.22730
 H 2.48738 0.08744 -0.25353
 H -2.99257 0.97042 0.65361
 H 2.82449 -1.38665 -0.64975
13
bifur_IRC_Distances_noMW_output/new_data/bifur_traj1_Distances point 367
C -1.38717 -0.01035 -0.35480
 C 0.98703 -0.97523 0.35417
 C -0.21555 -0.53311 0.00367
 C -2.00640 1.20363 0.23857
 C 2.27666 -0.53637 -0.23942
 F -2.13857 -0.52590 -1.37510
 F 1.16852 -1.86731 1.37396
 H -1.77088 1.75758 0.24677
 H 2.49517 0.02017 -0.22458
 H -1.72821 1.80173 0.22692
 H 2.48981 0.08683 -0.25367
 H -2.99522 0.96841 0.65469
 H 2.82479 -1.39008 -0.65120
13
bifur_IRC_Distances_noMW_output/new_data/bifur_traj1_Distances point 368
C -1.38747 -0.00890 -0.35516
 C 0.98832 -0.97433 0.35481
 C -0.21411 -0.52979 0.00400
 C -2.00871 1.20385 0.23868
 C 2.27842 -0.53794 -0.23968
 F -2.13815 -0.52489 -1.37664
 F 1.16904 -1.86582 1.37585
 H -1.77414 1.75803 0.24665
 H 2.49785 0.01799 -0.22430
 H -1.73051 1.80322 0.22651
 H 2.49244 0.08617 -0.25382
 H -2.99810 0.96623 0.65586
 H 2.82512 -1.39380 -0.65277
13
bifur_IRC_Distances_noMW_output/new_data/bifur_traj1_Distances point 369
C -1.38783 -0.00721 -0.35559
 C 0.98981 -0.97328 0.35556
 C -0.21244 -0.52591 0.00439
 C -2.01140 1.20410 0.23880
 C 2.28046 -0.53978 -0.23999
 F -2.13765 -0.52371 -1.37842
 F 1.16965 -1.86409 1.37805
 H -1.77793 1.75854 0.24650
 H 2.50097 0.01546 -0.22397
 H -1.73319 1.80494 0.22604
 H 2.49551 0.08540 -0.25400
 H -3.00145 0.96368 0.65721
 H 2.82549 -1.39814 -0.65459
13
bifur_IRC_Distances_noMW_output/new_data/bifur_traj1_Distances point 370
C -1.38826 -0.00515 -0.35610
 C 0.99163 -0.97201 0.35646
 C -0.21040 -0.52118 0.00487
 C -2.01467 1.20441 0.23894
 C 2.28295 -0.54201 -0.24036
 F -2.13706 -0.52226 -1.38059
 F 1.17040 -1.86198 1.38073
 H -1.78254 1.75915 0.24633
 H 2.50476 0.01236 -0.22357
 H -1.73645 1.80704 0.22546
 H 2.49923 0.08447 -0.25421
 H -3.00553 0.96058 0.65885
 H 2.82594 -1.40342 -0.65682
13
bifur_IRC_Distances_noMW_output/new_data/bifur_traj1_Distances point 371
C -1.38878 -0.00263 -0.35672
 C 0.99386 -0.97044 0.35757
 C -0.20789 -0.51539 0.00546
 C -2.01868 1.20478 0.23912
 C 2.28598 -0.54475 -0.24082
 F -2.13633 -0.52050 -1.38323
 F 1.17132 -1.85939 1.38399
 H -1.78818 1.75989 0.24610
 H 2.50939 0.00857 -0.22308
 H -1.74043 1.80962 0.22476
 H 2.50379 0.08334 -0.25446
 H -3.01053 0.95679 0.66085
 H 2.82648 -1.40989 -0.65954
13
bifur_IRC_Distances_noMW_output/new_data/bifur_traj1_Distances point 372
C -1.38940 0.00038 -0.35746
 C 0.99651 -0.96857 0.35889
 C -0.20491 -0.50849 0.00616
 C -2.02344 1.20522 0.23932
 C 2.28958 -0.54800 -0.24136
 F -2.13547 -0.51839 -1.38636
 F 1.17243 -1.85631 1.38787
 H -1.79488 1.76075 0.24583
 H 2.51487 0.00406 -0.22251
 H -1.74514 1.81268 0.22393
 H 2.50920 0.08200 -0.25475
 H -3.01648 0.95227 0.66322
 H 2.82712 -1.41760 -0.66278
13
bifur_IRC_Distances_noMW_output/new_data/bifur_traj1_Distances point 373
C -1.39010 0.00381 -0.35830
 C 0.99953 -0.96643 0.36039
 C -0.20148 -0.50060 0.00697
 C -2.02885 1.20572 0.23955
 C 2.29368 -0.55172 -0.24198
 F -2.13449 -0.51598 -1.38991
 F 1.17370 -1.85279 1.39228
 H -1.80250 1.76172 0.24551
 H 2.52111 -0.00110 -0.22185
 H -1.75051 1.81618 0.22299
 H 2.51536 0.08048 -0.25507
 H -3.02328 0.94711 0.66590
 H 2.82783 -1.42640 -0.66648
13
bifur_IRC_Distances_noMW_output/new_data/bifur_traj1_Distances point 374
C -1.39086 0.00761 -0.35921
 C 1.00288 -0.96405 0.36205
 C -0.19769 -0.49187 0.00787
 C -2.03483 1.20626 0.23980
 C 2.29819 -0.55582 -0.24267
 F -2.13341 -0.51331 -1.39382
 F 1.17512 -1.84889 1.39714
 H -1.81092 1.76275 0.24515
 H 2.52797 -0.00681 -0.22112
 H -1.75642 1.82004 0.22196
 H 2.52217 0.07882 -0.25542
 H -3.03080 0.94141 0.66883
 H 2.82860 -1.43614 -0.67058
13
bifur_IRC_Distances_noMW_output/new_data/bifur_traj1_Distances point 375
C -1.39086 0.00761 -0.35921
 C 1.00288 -0.96405 0.36205
 C -0.19769 -0.49187 0.00787
 C -2.03483 1.20626 0.23980
 C 2.29819 -0.55582 -0.24267
 F -2.13341 -0.51331 -1.39382
 F 1.17512 -1.84889 1.39714
 H -1.81092 1.76275 0.24515
 H 2.52797 -0.00681 -0.22112
 H -1.75641 1.82004 0.22196
 H 2.52217 0.07882 -0.25542
 H -3.03079 0.94141 0.66883
 H 2.82860 -1.43614 -0.67058
13
bifur_IRC_Distances_noMW_output/new_data/bifur_traj1_Distances point 376
C -1.39257 0.01623 -0.36126
 C 1.01047 -0.95865 0.36581
 C -0.18904 -0.47205 0.00996
 C -2.04833 1.20746 0.24035
 C 2.30834 -0.56511 -0.24421
 F -2.13100 -0.50725 -1.40257
 F 1.17840 -1.84005 1.40810
 H -1.82992 1.76498 0.24430
 H 2.54338 -0.01977 -0.21950
 H -1.76970 1.82880 0.21966
 H 2.53752 0.07511 -0.25616
 H -3.04783 0.92851 0.67539
 H 2.83027 -1.45821 -0.67987
13
bifur_IRC_Distances_noMW_output/new_data/bifur_traj1_Distances point 377
C -1.39351 0.02109 -0.36239
 C 1.01475 -0.95559 0.36792
 C -0.18414 -0.46086 0.01115
 C -2.05590 1.20813 0.24064
 C 2.31402 -0.57033 -0.24507
 F -2.12966 -0.50382 -1.40745
 F 1.18027 -1.83506 1.41423
 H -1.84057 1.76616 0.24380
 H 2.55199 -0.02710 -0.21859
 H -1.77712 1.83373 0.21839
 H 2.54613 0.07305 -0.25655
 H -3.05742 0.92126 0.67902
 H 2.83118 -1.47065 -0.68510
13
bifur_IRC_Distances_noMW_output/new_data/bifur_traj1_Distances point 378
C -1.39452 0.02635 -0.36361
 C 1.01938 -0.95227 0.37021
 C -0.17882 -0.44874 0.01247
 C -2.06408 1.20883 0.24095
 C 2.32014 -0.57599 -0.24601
 F -2.12821 -0.50010 -1.41268
 F 1.18233 -1.82965 1.42084
 H -1.85208 1.76739 0.24324
 H 2.56124 -0.03505 -0.21760
 H -1.78512 1.83906 0.21703
 H 2.55543 0.07085 -0.25696
 H -3.06781 0.91342 0.68290
 H 2.83212 -1.48411 -0.69078
13
bifur_IRC_Distances_noMW_output/new_data/bifur_traj1_Distances point 379
C -1.39559 0.03203 -0.36490
 C 1.02438 -0.94868 0.37267
 C -0.17305 -0.43565 0.01390
 C -2.07286 1.20958 0.24128
 C 2.32670 -0.58208 -0.24702
 F -2.12667 -0.49607 -1.41828
 F 1.18457 -1.82382 1.42794
 H -1.86446 1.76865 0.24263
 H 2.57115 -0.04364 -0.21655
 H -1.79368 1.84481 0.21558
 H 2.56542 0.06850 -0.25737
 H -3.07902 0.90499 0.68704
 H 2.83312 -1.49862 -0.69691
13
bifur_IRC_Distances_noMW_output/new_data/bifur_traj1_Distances point 380
C -1.39672 0.03809 -0.36626
 C 1.02971 -0.94483 0.37529
 C -0.16687 -0.42168 0.01546
 C -2.08222 1.21037 0.24161
 C 2.33366 -0.58857 -0.24809
 F -2.12503 -0.49176 -1.42420
 F 1.18700 -1.81760 1.43548
 H -1.87763 1.76991 0.24195
 H 2.58165 -0.05283 -0.21544
 H -1.80277 1.85094 0.21405
 H 2.57605 0.06602 -0.25779
 H -3.09098 0.89602 0.69138
 H 2.83414 -1.51410 -0.70346
13
bifur_IRC_Distances_noMW_output/new_data/bifur_traj1_Distances point 381
C -1.39788 0.04446 -0.36766
 C 1.03531 -0.94079 0.37805
 C -0.16036 -0.40703 0.01713
 C -2.09199 1.21119 0.24194
 C 2.34092 -0.59537 -0.24922
 F -2.12333 -0.48721 -1.43035
 F 1.18958 -1.81107 1.44335
 H -1.89140 1.77115 0.24122
 H 2.59256 -0.06250 -0.21428
 H -1.81224 1.85736 0.21248
 H 2.58716 0.06346 -0.25820
 H -3.10351 0.88665 0.69588
 H 2.83517 -1.53030 -0.71034
13
bifur_IRC_Distances_noMW_output/new_data/bifur_traj1_Distances point 382
C -1.39905 0.05095 -0.36907
 C 1.04102 -0.93667 0.38085
 C -0.15369 -0.39208 0.01886
 C -2.10193 1.21200 0.24227
 C 2.34828 -0.60229 -0.25036
 F -2.12161 -0.48256 -1.43657
 F 1.19225 -1.80442 1.45134
 H -1.90540 1.77233 0.24046
 H 2.60360 -0.07239 -0.21310
 H -1.82184 1.86391 0.21090
 H 2.59845 0.06087 -0.25859
 H -3.11629 0.87715 0.70038
 H 2.83619 -1.54680 -0.71737
13
bifur_IRC_Distances_noMW_output/new_data/bifur_traj1_Distances point 383
C -1.40017 0.05730 -0.37043
 C 1.04661 -0.93263 0.38359
 C -0.14715 -0.37749 0.02058
 C -2.11161 1.21279 0.24258
 C 2.35543 -0.60905 -0.25148
 F -2.11993 -0.47799 -1.44259
 F 1.19489 -1.79793 1.45911
 H -1.91905 1.77339 0.23970
 H 2.61431 -0.08210 -0.21196
 H -1.83116 1.87029 0.20938
 H 2.60945 0.05837 -0.25894
 H -3.12878 0.86791 0.70472
 H 2.83716 -1.56288 -0.72426
13
bifur_IRC_Distances_noMW_output/new_data/bifur_traj1_Distances point 384
C -1.40119 0.06316 -0.37166
 C 1.05177 -0.92890 0.38612
 C -0.14108 -0.36401 0.02221
 C -2.12054 1.21351 0.24286
 C 2.36201 -0.61529 -0.25252
 F -2.11840 -0.47374 -1.44811
 F 1.19736 -1.79193 1.46626
 H -1.93165 1.77430 0.23898
 H 2.62413 -0.09110 -0.21091
 H -1.83973 1.87619 0.20800
 H 2.61959 0.05609 -0.25924
 H -3.14032 0.85942 0.70866
 H 2.83803 -1.57771 -0.73065
13
bifur_IRC_Distances_noMW_output/new_data/bifur_traj1_Distances point 385
C -1.40207 0.06830 -0.37273
 C 1.05630 -0.92563 0.38834
 C -0.13575 -0.35222 0.02365
 C -2.12833 1.21414 0.24309
 C 2.36774 -0.62074 -0.25342
 F -2.11706 -0.47000 -1.45291
 F 1.19954 -1.78670 1.47251
 H -1.94265 1.77504 0.23835
 H 2.63267 -0.09900 -0.21000
 H -1.84720 1.88134 0.20681
 H 2.62844 0.05410 -0.25949
 H -3.15041 0.85204 0.71207
 H 2.83878 -1.59066 -0.73625
13
bifur_IRC_Distances_noMW_output/new_data/bifur_traj1_Distances point 386
C -1.40207 0.06830 -0.37273
 C 1.05630 -0.92563 0.38834
 C -0.13575 -0.35222 0.02365
 C -2.12833 1.21414 0.24309
 C 2.36774 -0.62074 -0.25342
 F -2.11706 -0.47000 -1.45291
 F 1.19954 -1.78670 1.47251
 H -1.94265 1.77504 0.23835
 H 2.63267 -0.09900 -0.21000
 H -1.84719 1.88134 0.20681
 H 2.62844 0.05410 -0.25949
 H -3.15041 0.85204 0.71207
 H 2.83878 -1.59066 -0.73625
13
bifur_IRC_Distances_noMW_output/new_data/bifur_traj1_Distances point 387
C -1.40341 0.07622 -0.37435
 C 1.06327 -0.92061 0.39176
 C -0.12750 -0.33408 0.02591
 C -2.14032 1.21510 0.24344
 C 2.37653 -0.62914 -0.25482
 F -2.11500 -0.46421 -1.46026
 F 1.20295 -1.77866 1.48209
 H -1.95959 1.77606 0.23734
 H 2.64573 -0.11123 -0.20861
 H -1.85865 1.88928 0.20500
 H 2.64204 0.05107 -0.25984
 H -3.16597 0.84074 0.71724
 H 2.83991 -1.61054 -0.74491
13
bifur_IRC_Distances_noMW_output/new_data/bifur_traj1_Distances point 388
C -1.40392 0.07928 -0.37497
 C 1.06598 -0.91866 0.39308
 C -0.12430 -0.32706 0.02681
 C -2.14495 1.21547 0.24357
 C 2.37993 -0.63238 -0.25536
 F -2.11421 -0.46196 -1.46308
 F 1.20428 -1.77555 1.48579
 H -1.96614 1.77643 0.23695
 H 2.65075 -0.11598 -0.20807
 H -1.86306 1.89235 0.20432
 H 2.64730 0.04990 -0.25996
 H -3.17199 0.83640 0.71921
 H 2.84034 -1.61822 -0.74828
13
bifur_IRC_Distances_noMW_output/new_data/bifur_traj1_Distances point 389
C -1.40439 0.08210 -0.37554
 C 1.06846 -0.91687 0.39430
 C -0.12135 -0.32062 0.02763
 C -2.14921 1.21581 0.24369
 C 2.38304 -0.63537 -0.25586
 F -2.11348 -0.45988 -1.46568
 F 1.20551 -1.77270 1.48919
 H -1.97217 1.77675 0.23659
 H 2.65536 -0.12036 -0.20758
 H -1.86711 1.89517 0.20369
 H 2.65213 0.04883 -0.26007
 H -3.17753 0.83242 0.72101
 H 2.84073 -1.62526 -0.75138
13
bifur_IRC_Distances_noMW_output/new_data/bifur_traj1_Distances point 390
C -1.40487 0.08503 -0.37613
 C 1.07105 -0.91502 0.39557
 C -0.11828 -0.31393 0.02850
 C -2.15363 1.21616 0.24380
 C 2.38627 -0.63846 -0.25637
 F -2.11272 -0.45772 -1.46836
 F 1.20680 -1.76975 1.49272
 H -1.97842 1.77706 0.23620
 H 2.66014 -0.12492 -0.20707
 H -1.87132 1.89810 0.20304
 H 2.65714 0.04772 -0.26018
 H -3.18328 0.82831 0.72287
 H 2.84114 -1.63257 -0.75460
13
bifur_IRC_Distances_noMW_output/new_data/bifur_traj1_Distances point 391
C -1.40542 0.08841 -0.37680
 C 1.07403 -0.91288 0.39703
 C -0.11474 -0.30623 0.02951
 C -2.15872 1.21656 0.24394
 C 2.38999 -0.64203 -0.25697
 F -2.11185 -0.45521 -1.47145
 F 1.20829 -1.76635 1.49677
 H -1.98563 1.77740 0.23576
 H 2.66562 -0.13019 -0.20648
 H -1.87615 1.90147 0.20231
 H 2.66291 0.04645 -0.26030
 H -3.18991 0.82358 0.72500
 H 2.84160 -1.64097 -0.75833
13
bifur_IRC_Distances_noMW_output/new_data/bifur_traj1_Distances point 392
C -1.40606 0.09234 -0.37757
 C 1.07750 -0.91040 0.39873
 C -0.11061 -0.29728 0.03069
 C -2.16464 1.21704 0.24409
 C 2.39430 -0.64618 -0.25767
 F -2.11084 -0.45229 -1.47502
 F 1.21003 -1.76240 1.50149
 H -1.99401 1.77776 0.23524
 H 2.67197 -0.13633 -0.20580
 H -1.88177 1.90539 0.20146
 H 2.66962 0.04497 -0.26042
 H -3.19762 0.81812 0.72745
 H 2.84214 -1.65072 -0.76267
13
bifur_IRC_Distances_noMW_output/new_data/bifur_traj1_Distances point 393
C -1.40676 0.09663 -0.37841
 C 1.08130 -0.90770 0.40060
 C -0.10610 -0.28752 0.03200
 C -2.17110 1.21755 0.24426
 C 2.39900 -0.65071 -0.25843
 F -2.10974 -0.44908 -1.47892
 F 1.21195 -1.75811 1.50663
 H -2.00317 1.77813 0.23466
 H 2.67888 -0.14306 -0.20506
 H -1.88789 1.90967 0.20054
 H 2.67693 0.04336 -0.26055
 H -3.20604 0.81218 0.73010
 H 2.84273 -1.66134 -0.76744
13
bifur_IRC_Distances_noMW_output/new_data/bifur_traj1_Distances point 394
C -1.40746 0.10102 -0.37926
 C 1.08519 -0.90494 0.40250
 C -0.10146 -0.27755 0.03337
 C -2.17771 1.21808 0.24442
 C 2.40381 -0.65534 -0.25921
 F -2.10861 -0.44578 -1.48289
 F 1.21392 -1.75373 1.51189
 H -2.01255 1.77847 0.23407
 H 2.68594 -0.14997 -0.20431
 H -1.89414 1.91406 0.19962
 H 2.68442 0.04172 -0.26067
 H -3.21467 0.80615 0.73279
 H 2.84333 -1.67218 -0.77233
13
bifur_IRC_Distances_noMW_output/new_data/bifur_traj1_Distances point 395
C -1.40814 0.10533 -0.38008
 C 1.08900 -0.90224 0.40438
 C -0.09690 -0.26779 0.03472
 C -2.18419 1.21860 0.24458
 C 2.40852 -0.65988 -0.25998
 F -2.10750 -0.44253 -1.48677
 F 1.21587 -1.74945 1.51703
 H -2.02175 1.77877 0.23348
 H 2.69282 -0.15678 -0.20357
 H -1.90026 1.91835 0.19872
 H 2.69176 0.04011 -0.26077
 H -3.22313 0.80028 0.73540
 H 2.84392 -1.68278 -0.77714
13
bifur_IRC_Distances_noMW_output/new_data/bifur_traj1_Distances point 396
C -1.40879 0.10942 -0.38086
 C 1.09263 -0.89969 0.40616
 C -0.09257 -0.25854 0.03602
 C -2.19034 1.21910 0.24472
 C 2.41298 -0.66418 -0.26071
 F -2.10645 -0.43943 -1.49045
 F 1.21773 -1.74540 1.52192
 H -2.03049 1.77902 0.23291
 H 2.69934 -0.16326 -0.20287
 H -1.90607 1.92243 0.19788
 H 2.69871 0.03859 -0.26085
 H -3.23116 0.79474 0.73786
 H 2.84448 -1.69280 -0.78173
13
bifur_IRC_Distances_noMW_output/new_data/bifur_traj1_Distances point 397
C -1.40879 0.10942 -0.38086
 C 1.09263 -0.89969 0.40616
 C -0.09257 -0.25854 0.03602
 C -2.19034 1.21910 0.24472
 C 2.41298 -0.66418 -0.26071
 F -2.10645 -0.43943 -1.49045
 F 1.21773 -1.74540 1.52192
 H -2.03049 1.77902 0.23291
 H 2.69934 -0.16326 -0.20287
 H -1.90607 1.92243 0.19788
 H 2.69871 0.03859 -0.26085
 H -3.23117 0.79474 0.73786
 H 2.84448 -1.69280 -0.78173
13
bifur_IRC_Distances_noMW_output/new_data/bifur_traj1_Distances point 398
C -1.40988 0.11638 -0.38217
 C 1.09881 -0.89536 0.40920
 C -0.08519 -0.24286 0.03826
 C -2.20080 1.21994 0.24496
 C 2.42056 -0.67150 -0.26195
 F -2.10466 -0.43411 -1.49668
 F 1.22092 -1.73857 1.53021
 H -2.04537 1.77938 0.23194
 H 2.71036 -0.17433 -0.20170
 H -1.91592 1.92935 0.19648
 H 2.71054 0.03601 -0.26097
 H -3.24483 0.78542 0.74198
 H 2.84545 -1.70976 -0.78956
13
bifur_IRC_Distances_noMW_output/new_data/bifur_traj1_Distances point 399
C -1.41026 0.11883 -0.38262
 C 1.10098 -0.89385 0.41026
 C -0.08259 -0.23736 0.03906
 C -2.20447 1.22024 0.24505
 C 2.42322 -0.67407 -0.26239
 F -2.10403 -0.43224 -1.49886
 F 1.22205 -1.73618 1.53312
 H -2.05060 1.77948 0.23160
 H 2.71423 -0.17823 -0.20128
 H -1.91938 1.93179 0.19600
 H 2.71469 0.03510 -0.26101
 H -3.24963 0.78217 0.74341
 H 2.84579 -1.71569 -0.79233
13
bifur_IRC_Distances_noMW_output/new_data/bifur_traj1_Distances point 400
C -1.41048 0.12023 -0.38288
 C 1.10223 -0.89298 0.41088
 C -0.08110 -0.23423 0.03952
 C -2.20657 1.22042 0.24509
 C 2.42474 -0.67553 -0.26264
 F -2.10367 -0.43116 -1.50011
 F 1.22270 -1.73482 1.53478
 H -2.05359 1.77954 0.23140
 H 2.71643 -0.18047 -0.20105
 H -1.92136 1.93318 0.19573
 H 2.71706 0.03458 -0.26103
 H -3.25237 0.78033 0.74422
 H 2.84599 -1.71908 -0.79391
13
bifur_IRC_Distances_noMW_output/new_data/bifur_traj1_Distances point 401
C -1.41050 0.12035 -0.38291
 C 1.10234 -0.89291 0.41093
 C -0.08097 -0.23395 0.03956
 C -2.20676 1.22043 0.24510
 C 2.42487 -0.67566 -0.26266
 F -2.10364 -0.43106 -1.50022
 F 1.22276 -1.73470 1.53493
 H -2.05385 1.77954 0.23138
 H 2.71662 -0.18066 -0.20103
 H -1.92153 1.93330 0.19570
 H 2.71727 0.03454 -0.26103
 H -3.25262 0.78016 0.74429
 H 2.84601 -1.71938 -0.79405
13
bifur_IRC_Distances_noMW_output/new_data/bifur_traj1_Distances point 402
C -1.41031 0.11915 -0.38268
 C 1.10127 -0.89365 0.41040
 C -0.08225 -0.23664 0.03917
 C -2.20495 1.22028 0.24506
 C 2.42356 -0.67440 -0.26244
 F -2.10395 -0.43199 -1.49915
 F 1.22220 -1.73587 1.53350
 H -2.05128 1.77950 0.23155
 H 2.71473 -0.17874 -0.20123
 H -1.91983 1.93210 0.19594
 H 2.71523 0.03498 -0.26101
 H -3.25026 0.78175 0.74359
 H 2.84584 -1.71647 -0.79269
13
bifur_IRC_Distances_noMW_output/new_data/bifur_traj1_Distances point 403
C -1.40994 0.11680 -0.38225
 C 1.09918 -0.89510 0.40938
 C -0.08475 -0.24192 0.03840
 C -2.20142 1.22000 0.24498
 C 2.42101 -0.67194 -0.26202
 F -2.10456 -0.43379 -1.49705
 F 1.22112 -1.73816 1.53070
 H -2.04626 1.77940 0.23188
 H 2.71102 -0.17499 -0.20163
 H -1.91651 1.92977 0.19640
 H 2.71125 0.03585 -0.26098
 H -3.24565 0.78487 0.74222
 H 2.84551 -1.71077 -0.79003
13
bifur_IRC_Distances_noMW_output/new_data/bifur_traj1_Distances point 404
C -1.40945 0.11364 -0.38165
 C 1.09637 -0.89706 0.40800
 C -0.08810 -0.24904 0.03737
 C -2.19667 1.21961 0.24487
 C 2.41757 -0.66861 -0.26146
 F -2.10537 -0.43622 -1.49422
 F 1.21966 -1.74126 1.52694
 H -2.03949 1.77925 0.23233
 H 2.70602 -0.16995 -0.20216
 H -1.91203 1.92662 0.19703
 H 2.70587 0.03703 -0.26093
 H -3.23943 0.78908 0.74036
 H 2.84507 -1.70308 -0.78646
13
bifur_IRC_Distances_noMW_output/new_data/bifur_traj1_Distances point 405
C -1.40889 0.11006 -0.38098
 C 1.09319 -0.89929 0.40643
 C -0.09190 -0.25711 0.03622
 C -2.19129 1.21917 0.24475
 C 2.41367 -0.66485 -0.26082
 F -2.10629 -0.43895 -1.49102
 F 1.21802 -1.74478 1.52267
 H -2.03184 1.77906 0.23283
 H 2.70034 -0.16426 -0.20277
 H -1.90696 1.92306 0.19776
 H 2.69979 0.03836 -0.26087
 H -3.23240 0.79389 0.73823
 H 2.84457 -1.69434 -0.78243
13
bifur_IRC_Distances_noMW_output/new_data/bifur_traj1_Distances point 406
C -1.40833 0.10648 -0.38030
 C 1.09002 -0.90152 0.40488
 C -0.09569 -0.26520 0.03508
 C -2.18591 1.21874 0.24462
 C 2.40977 -0.66108 -0.26018
 F -2.10721 -0.44166 -1.48780
 F 1.21639 -1.74831 1.51840
 H -2.02420 1.77884 0.23332
 H 2.69465 -0.15859 -0.20338
 H -1.90189 1.91949 0.19849
 H 2.69370 0.03969 -0.26079
 H -3.22538 0.79872 0.73609
 H 2.84408 -1.68559 -0.77842
13
bifur_IRC_Distances_noMW_output/new_data/bifur_traj1_Distances point 407
C -1.40783 0.10334 -0.37970
 C 1.08724 -0.90349 0.40351
 C -0.09901 -0.27229 0.03409
 C -2.18120 1.21836 0.24451
 C 2.40635 -0.65778 -0.25962
 F -2.10802 -0.44403 -1.48498
 F 1.21497 -1.75142 1.51466
 H -2.01751 1.77864 0.23375
 H 2.68965 -0.15364 -0.20391
 H -1.89744 1.91637 0.19913
 H 2.68837 0.04085 -0.26072
 H -3.21923 0.80298 0.73420
 H 2.84365 -1.67789 -0.77492
13
bifur_IRC_Distances_noMW_output/new_data/bifur_traj1_Distances point 408
C -1.40783 0.10334 -0.37970
 C 1.08724 -0.90348 0.40351
 C -0.09901 -0.27229 0.03409
 C -2.18120 1.21836 0.24451
 C 2.40635 -0.65779 -0.25962
 F -2.10802 -0.44403 -1.48498
 F 1.21497 -1.75142 1.51466
 H -2.01751 1.77864 0.23375
 H 2.68965 -0.15364 -0.20391
 H -1.89744 1.91637 0.19913
 H 2.68837 0.04085 -0.26072
 H -3.21923 0.80298 0.73420
 H 2.84365 -1.67790 -0.77492
13
bifur_IRC_Distances_noMW_output/new_data/bifur_traj1_Distances point 409
C -1.40730 0.10001 -0.37906
 C 1.08429 -0.90558 0.40206
 C -0.10253 -0.27985 0.03305
 C -2.17619 1.21796 0.24438
 C 2.40270 -0.65427 -0.25903
 F -2.10887 -0.44654 -1.48197
 F 1.21347 -1.75474 1.51067
 H -2.01039 1.77840 0.23421
 H 2.68431 -0.14838 -0.20448
 H -1.89270 1.91305 0.19983
 H 2.68270 0.04210 -0.26064
 H -3.21268 0.80754 0.73218
 H 2.84319 -1.66969 -0.77120
13
bifur_IRC_Distances_noMW_output/new_data/bifur_traj1_Distances point 410
C -1.40732 0.10016 -0.37909
 C 1.08442 -0.90548 0.40213
 C -0.10237 -0.27951 0.03310
 C -2.17641 1.21798 0.24439
 C 2.40287 -0.65443 -0.25906
 F -2.10883 -0.44643 -1.48211
 F 1.21353 -1.75458 1.51085
 H -2.01071 1.77841 0.23419
 H 2.68455 -0.14862 -0.20446
 H -1.89292 1.91320 0.19980
 H 2.68295 0.04204 -0.26064
 H -3.21298 0.80733 0.73227
 H 2.84321 -1.67006 -0.77137
13
bifur_IRC_Distances_noMW_output/new_data/bifur_traj1_Distances point 411
C -1.40752 0.10139 -0.37933
 C 1.08552 -0.90471 0.40267
 C -0.10107 -0.27671 0.03348
 C -2.17827 1.21812 0.24444
 C 2.40422 -0.65573 -0.25928
 F -2.10852 -0.44550 -1.48323
 F 1.21409 -1.75336 1.51233
 H -2.01335 1.77850 0.23402
 H 2.68653 -0.15056 -0.20424
 H -1.89467 1.91443 0.19954
 H 2.68506 0.04158 -0.26068
 H -3.21540 0.80564 0.73302
 H 2.84338 -1.67310 -0.77274
13
bifur_IRC_Distances_noMW_output/new_data/bifur_traj1_Distances point 412
C -1.40786 0.10356 -0.37974
 C 1.08743 -0.90335 0.40361
 C -0.09878 -0.27180 0.03416
 C -2.18152 1.21839 0.24451
 C 2.40658 -0.65801 -0.25966
 F -2.10796 -0.44387 -1.48518
 F 1.21507 -1.75121 1.51492
 H -2.01797 1.77865 0.23372
 H 2.68999 -0.15398 -0.20387
 H -1.89775 1.91658 0.19909
 H 2.68874 0.04077 -0.26073
 H -3.21965 0.80269 0.73433
 H 2.84368 -1.67842 -0.77516
13
bifur_IRC_Distances_noMW_output/new_data/bifur_traj1_Distances point 413
C -1.40833 0.10653 -0.38031
 C 1.09007 -0.90149 0.40490
 C -0.09563 -0.26507 0.03510
 C -2.18600 1.21874 0.24462
 C 2.40983 -0.66114 -0.26019
 F -2.10720 -0.44162 -1.48786
 F 1.21642 -1.74826 1.51847
 H -2.02432 1.77885 0.23331
 H 2.69474 -0.15868 -0.20337
 H -1.90197 1.91955 0.19847
 H 2.69380 0.03967 -0.26079
 H -3.22549 0.79864 0.73613
 H 2.84409 -1.68573 -0.77849
13
bifur_IRC_Distances_noMW_output/new_data/bifur_traj1_Distances point 414
C -1.40891 0.11017 -0.38100
 C 1.09329 -0.89922 0.40648
 C -0.09178 -0.25686 0.03625
 C -2.19146 1.21919 0.24475
 C 2.41379 -0.66497 -0.26084
 F -2.10626 -0.43886 -1.49112
 F 1.21807 -1.74467 1.52280
 H -2.03208 1.77906 0.23281
 H 2.70052 -0.16444 -0.20275
 H -1.90712 1.92317 0.19773
 H 2.69998 0.03832 -0.26087
 H -3.23262 0.79374 0.73830
 H 2.84459 -1.69462 -0.78256
13
bifur_IRC_Distances_noMW_output/new_data/bifur_traj1_Distances point 415
C -1.40954 0.11418 -0.38176
 C 1.09685 -0.89673 0.40823
 C -0.08753 -0.24781 0.03755
 C -2.19749 1.21967 0.24489
 C 2.41816 -0.66919 -0.26156
 F -2.10523 -0.43580 -1.49471
 F 1.21991 -1.74072 1.52759
 H -2.04066 1.77927 0.23225
 H 2.70688 -0.17082 -0.20207
 H -1.91281 1.92716 0.19692
 H 2.70680 0.03683 -0.26094
 H -3.24051 0.78836 0.74068
 H 2.84514 -1.70441 -0.78708
13
bifur_IRC_Distances_noMW_output/new_data/bifur_traj1_Distances point 416
C -1.41016 0.11818 -0.38250
 C 1.10041 -0.89425 0.40998
 C -0.08327 -0.23881 0.03885
 C -2.20350 1.22017 0.24502
 C 2.42252 -0.67339 -0.26227
 F -2.10420 -0.43273 -1.49829
 F 1.22175 -1.73681 1.53235
 H -2.04922 1.77946 0.23169
 H 2.71321 -0.17720 -0.20139
 H -1.91847 1.93114 0.19613
 H 2.71360 0.03534 -0.26100
 H -3.24836 0.78303 0.74303
 H 2.84570 -1.71413 -0.79160
13
bifur_IRC_Distances_noMW_output/new_data/bifur_traj1_Distances point 417
C -1.41071 0.12172 -0.38316
 C 1.10355 -0.89207 0.41153
 C -0.07952 -0.23089 0.04001
 C -2.20881 1.22060 0.24514
 C 2.42635 -0.67710 -0.26291
 F -2.10329 -0.43001 -1.50144
 F 1.22339 -1.73337 1.53655
 H -2.05678 1.77959 0.23119
 H 2.71877 -0.18285 -0.20080
 H -1.92346 1.93466 0.19543
 H 2.71959 0.03403 -0.26104
 H -3.25530 0.77836 0.74509
 H 2.84620 -1.72268 -0.79560
13
bifur_IRC_Distances_noMW_output/new_data/bifur_traj1_Distances point 418
C -1.41112 0.12439 -0.38365
 C 1.10593 -0.89042 0.41270
 C -0.07667 -0.22490 0.04090
 C -2.21282 1.22093 0.24523
 C 2.42926 -0.67990 -0.26339
 F -2.10260 -0.42795 -1.50382
 F 1.22463 -1.73078 1.53973
 H -2.06250 1.77968 0.23081
 H 2.72298 -0.18713 -0.20035
 H -1.92724 1.93731 0.19492
 H 2.72413 0.03304 -0.26107
 H -3.26055 0.77485 0.74663
 H 2.84658 -1.72913 -0.79864
13
bifur_IRC_Distances_noMW_output/new_data/bifur_traj1_Distances point 419
C -1.41112 0.12439 -0.38365
 C 1.10593 -0.89042 0.41270
 C -0.07667 -0.22490 0.04090
 C -2.21282 1.22093 0.24523
 C 2.42926 -0.67990 -0.26339
 F -2.10260 -0.42795 -1.50382
 F 1.22463 -1.73078 1.53973
 H -2.06250 1.77968 0.23081
 H 2.72298 -0.18714 -0.20035
 H -1.92724 1.93731 0.19492
 H 2.72413 0.03304 -0.26107
 H -3.26055 0.77485 0.74663
 H 2.84658 -1.72913 -0.79864
13
bifur_IRC_Distances_noMW_output/new_data/bifur_traj1_Distances point 420
C -1.41148 0.12675 -0.38409
 C 1.10803 -0.88898 0.41373
 C -0.07416 -0.21963 0.04169
 C -2.21637 1.22123 0.24530
 C 2.43182 -0.68237 -0.26381
 F -2.10199 -0.42612 -1.50592
 F 1.22573 -1.72851 1.54253
 H -2.06755 1.77975 0.23047
 H 2.72668 -0.19092 -0.19996
 H -1.93057 1.93966 0.19446
 H 2.72813 0.03217 -0.26109
 H -3.26518 0.77178 0.74799
 H 2.84692 -1.73480 -0.80132
13
bifur_IRC_Distances_noMW_output/new_data/bifur_traj1_Distances point 421
C -1.41147 0.12668 -0.38408
 C 1.10797 -0.88901 0.41371
 C -0.07422 -0.21977 0.04167
 C -2.21627 1.22122 0.24530
 C 2.43175 -0.68231 -0.26380
 F -2.10201 -0.42617 -1.50586
 F 1.22570 -1.72857 1.54246
 H -2.06742 1.77975 0.23048
 H 2.72658 -0.19082 -0.19997
 H -1.93048 1.93960 0.19447
 H 2.72802 0.03219 -0.26109
 H -3.26506 0.77186 0.74795
 H 2.84691 -1.73466 -0.80125
13
bifur_IRC_Distances_noMW_output/new_data/bifur_traj1_Distances point 422
C -1.41138 0.12606 -0.38396
 C 1.10742 -0.88939 0.41343
 C -0.07489 -0.22116 0.04146
 C -2.21534 1.22114 0.24528
 C 2.43107 -0.68165 -0.26369
 F -2.10217 -0.42665 -1.50531
 F 1.22541 -1.72917 1.54172
 H -2.06609 1.77973 0.23057
 H 2.72560 -0.18982 -0.20007
 H -1.92960 1.93898 0.19459
 H 2.72697 0.03242 -0.26108
 H -3.26383 0.77267 0.74759
 H 2.84682 -1.73316 -0.80054
13
bifur_IRC_Distances_noMW_output/new_data/bifur_traj1_Distances point 423
C -1.41122 0.12507 -0.38378
 C 1.10654 -0.89000 0.41300
 C -0.07594 -0.22338 0.04113
 C -2.21385 1.22102 0.24525
 C 2.43000 -0.68062 -0.26351
 F -2.10243 -0.42742 -1.50443
 F 1.22495 -1.73012 1.54054
 H -2.06396 1.77970 0.23071
 H 2.72405 -0.18823 -0.20024
 H -1.92820 1.93799 0.19478
 H 2.72528 0.03279 -0.26108
 H -3.26189 0.77396 0.74702
 H 2.84668 -1.73077 -0.79941
13
bifur_IRC_Distances_noMW_output/new_data/bifur_traj1_Distances point 424
C -1.41104 0.12388 -0.38356
 C 1.10548 -0.89073 0.41248
 C -0.07721 -0.22603 0.04073
 C -2.21206 1.22087 0.24521
 C 2.42871 -0.67937 -0.26329
 F -2.10273 -0.42834 -1.50337
 F 1.22439 -1.73127 1.53913
 H -2.06142 1.77967 0.23088
 H 2.72218 -0.18632 -0.20043
 H -1.92652 1.93681 0.19501
 H 2.72327 0.03323 -0.26107
 H -3.25956 0.77552 0.74634
 H 2.84651 -1.72791 -0.79806
13
bifur_IRC_Distances_noMW_output/new_data/bifur_traj1_Distances point 425
C -1.41085 0.12264 -0.38333
 C 1.10438 -0.89149 0.41193
 C -0.07853 -0.22881 0.04032
 C -2.21020 1.22072 0.24517
 C 2.42736 -0.67807 -0.26307
 F -2.10305 -0.42930 -1.50227
 F 1.22382 -1.73247 1.53765
 H -2.05876 1.77963 0.23106
 H 2.72023 -0.18433 -0.20064
 H -1.92477 1.93558 0.19525
 H 2.72116 0.03369 -0.26105
 H -3.25712 0.77714 0.74562
 H 2.84633 -1.72492 -0.79665
13
bifur_IRC_Distances_noMW_output/new_data/bifur_traj1_Distances point 426
C -1.41066 0.12142 -0.38311
 C 1.10329 -0.89225 0.41140
 C -0.07983 -0.23155 0.03992
 C -2.20837 1.22056 0.24513
 C 2.42603 -0.67679 -0.26285
 F -2.10337 -0.43024 -1.50118
 F 1.22325 -1.73366 1.53620
 H -2.05615 1.77958 0.23123
 H 2.71831 -0.18238 -0.20085
 H -1.92305 1.93436 0.19549
 H 2.71909 0.03414 -0.26104
 H -3.25472 0.77875 0.74492
 H 2.84616 -1.72197 -0.79526
13
bifur_IRC_Distances_noMW_output/new_data/bifur_traj1_Distances point 427
C -1.41047 0.12021 -0.38288
 C 1.10221 -0.89299 0.41087
 C -0.08112 -0.23426 0.03952
 C -2.20655 1.22042 0.24509
 C 2.42472 -0.67552 -0.26264
 F -2.10368 -0.43117 -1.50010
 F 1.22269 -1.73483 1.53476
 H -2.05356 1.77954 0.23140
 H 2.71641 -0.18044 -0.20105
 H -1.92134 1.93316 0.19573
 H 2.71704 0.03459 -0.26103
 H -3.25235 0.78035 0.74421
 H 2.84599 -1.71905 -0.79389
13
bifur_IRC_Distances_noMW_output/new_data/bifur_traj1_Distances point 428
C -1.41028 0.11893 -0.38264
 C 1.10108 -0.89378 0.41031
 C -0.08248 -0.23713 0.03910
 C -2.20463 1.22026 0.24505
 C 2.42333 -0.67418 -0.26241
 F -2.10401 -0.43215 -1.49896
 F 1.22210 -1.73608 1.53324
 H -2.05082 1.77949 0.23158
 H 2.71439 -0.17840 -0.20127
 H -1.91953 1.93189 0.19598
 H 2.71487 0.03506 -0.26101
 H -3.24984 0.78203 0.74347
 H 2.84581 -1.71595 -0.79245
13
bifur_IRC_Distances_noMW_output/new_data/bifur_traj1_Distances point 429
C -1.41005 0.11747 -0.38237
 C 1.09978 -0.89468 0.40967
 C -0.08403 -0.24041 0.03862
 C -2.20243 1.22008 0.24500
 C 2.42174 -0.67264 -0.26214
 F -2.10438 -0.43328 -1.49766
 F 1.22143 -1.73750 1.53151
 H -2.04770 1.77943 0.23179
 H 2.71209 -0.17607 -0.20151
 H -1.91746 1.93044 0.19627
 H 2.71239 0.03560 -0.26099
 H -3.24697 0.78397 0.74262
 H 2.84560 -1.71241 -0.79079
13
bifur_IRC_Distances_noMW_output/new_data/bifur_traj1_Distances point 430
C -1.41005 0.11747 -0.38237
 C 1.09978 -0.89468 0.40967
 C -0.08403 -0.24041 0.03862
 C -2.20243 1.22008 0.24500
 C 2.42174 -0.67264 -0.26214
 F -2.10438 -0.43328 -1.49766
 F 1.22143 -1.73750 1.53151
 H -2.04770 1.77943 0.23179
 H 2.71209 -0.17607 -0.20151
 H -1.91746 1.93044 0.19627
 H 2.71239 0.03560 -0.26099
 H -3.24697 0.78397 0.74261
 H 2.84560 -1.71241 -0.79079
13
bifur_IRC_Distances_noMW_output/new_data/bifur_traj1_Distances point 431
C -1.40944 0.11354 -0.38164
 C 1.09629 -0.89712 0.40795
 C -0.08821 -0.24925 0.03734
 C -2.19653 1.21960 0.24487
 C 2.41747 -0.66851 -0.26144
 F -2.10539 -0.43629 -1.49414
 F 1.21962 -1.74135 1.52682
 H -2.03929 1.77924 0.23234
 H 2.70587 -0.16980 -0.20218
 H -1.91190 1.92653 0.19705
 H 2.70571 0.03706 -0.26093
 H -3.23925 0.78921 0.74030
 H 2.84505 -1.70285 -0.78636
13
bifur_IRC_Distances_noMW_output/new_data/bifur_traj1_Distances point 432
C -1.40901 0.11085 -0.38113
 C 1.09390 -0.89880 0.40678
 C -0.09106 -0.25533 0.03647
 C -2.19248 1.21927 0.24477
 C 2.41453 -0.66568 -0.26096
 F -2.10609 -0.43834 -1.49173
 F 1.21838 -1.74400 1.52361
 H -2.03353 1.77910 0.23272
 H 2.70160 -0.16552 -0.20263
 H -1.90809 1.92384 0.19759
 H 2.70113 0.03806 -0.26088
 H -3.23396 0.79282 0.73870
 H 2.84468 -1.69628 -0.78332
13
bifur_IRC_Distances_noMW_output/new_data/bifur_traj1_Distances point 433
C -1.40849 0.10749 -0.38049
 C 1.09092 -0.90089 0.40532
 C -0.09462 -0.26291 0.03540
 C -2.18743 1.21886 0.24466
 C 2.41087 -0.66215 -0.26036
 F -2.10695 -0.44090 -1.48871
 F 1.21685 -1.74731 1.51961
 H -2.02636 1.77890 0.23318
 H 2.69626 -0.16019 -0.20320
 H -1.90332 1.92050 0.19828
 H 2.69542 0.03931 -0.26082
 H -3.22737 0.79735 0.73670
 H 2.84422 -1.68807 -0.77956
13
bifur_IRC_Distances_noMW_output/new_data/bifur_traj1_Distances point 434
C -1.40782 0.10328 -0.37969
 C 1.08719 -0.90353 0.40348
 C -0.09907 -0.27243 0.03407
 C -2.18111 1.21835 0.24450
 C 2.40628 -0.65772 -0.25961
 F -2.10803 -0.44408 -1.48492
 F 1.21494 -1.75148 1.51458
 H -2.01737 1.77863 0.23376
 H 2.68955 -0.15354 -0.20392
 H -1.89735 1.91631 0.19915
 H 2.68826 0.04088 -0.26072
 H -3.21910 0.80307 0.73416
 H 2.84364 -1.67774 -0.77485
13
bifur_IRC_Distances_noMW_output/new_data/bifur_traj1_Distances point 435
C -1.40698 0.09800 -0.37867
 C 1.08251 -0.90684 0.40119
 C -0.10465 -0.28440 0.03243
 C -2.17317 1.21772 0.24431
 C 2.40051 -0.65216 -0.25867
 F -2.10939 -0.44805 -1.48016
 F 1.21256 -1.75674 1.50827
 H -2.00611 1.77824 0.23448
 H 2.68109 -0.14522 -0.20483
 H -1.88984 1.91105 0.20025
 H 2.67928 0.04285 -0.26059
 H -3.20874 0.81029 0.73095
 H 2.84292 -1.66474 -0.76896
13
bifur_IRC_Distances_noMW_output/new_data/bifur_traj1_Distances point 436
C -1.40592 0.09147 -0.37740
 C 1.07674 -0.91095 0.39836
 C -0.11152 -0.29925 0.03043
 C -2.16334 1.21693 0.24406
 C 2.39335 -0.64527 -0.25751
 F -2.11107 -0.45294 -1.47423
 F 1.20965 -1.76327 1.50045
 H -1.99216 1.77769 0.23535
 H 2.67057 -0.13497 -0.20595
 H -1.88053 1.90453 0.20164
 H 2.66814 0.04530 -0.26040
 H -3.19592 0.81932 0.72691
 H 2.84202 -1.64858 -0.76172
13
bifur_IRC_Distances_noMW_output/new_data/bifur_traj1_Distances point 437
C -1.40464 0.08362 -0.37584
 C 1.06980 -0.91591 0.39496
 C -0.11976 -0.31716 0.02808
 C -2.15150 1.21599 0.24375
 C 2.38471 -0.63697 -0.25612
 F -2.11309 -0.45876 -1.46707
 F 1.20618 -1.77117 1.49101
 H -1.97540 1.77691 0.23639
 H 2.65783 -0.12272 -0.20731
 H -1.86929 1.89668 0.20335
 H 2.65472 0.04826 -0.26013
 H -3.18050 0.83029 0.72198
 H 2.84094 -1.62904 -0.75305
13
bifur_IRC_Distances_noMW_output/new_data/bifur_traj1_Distances point 438
C -1.40313 0.07454 -0.37401
 C 1.06179 -0.92167 0.39103
 C -0.12925 -0.33792 0.02543
 C -2.13778 1.21490 0.24337
 C 2.37467 -0.62736 -0.25452
 F -2.11544 -0.46545 -1.45871
 F 1.20222 -1.78036 1.48006
 H -1.95600 1.77586 0.23756
 H 2.64297 -0.10863 -0.20890
 H -1.85622 1.88759 0.20538
 H 2.63916 0.05171 -0.25977
 H -3.16267 0.84313 0.71615
 H 2.83967 -1.60633 -0.74307
13
bifur_IRC_Distances_noMW_output/new_data/bifur_traj1_Distances point 439
C -1.40141 0.06444 -0.37193
 C 1.05289 -0.92809 0.38667
 C -0.13976 -0.36108 0.02256
 C -2.12247 1.21367 0.24292
 C 2.36343 -0.61664 -0.25274
 F -2.11806 -0.47281 -1.44931
 F 1.19790 -1.79064 1.46781
 H -1.93438 1.77449 0.23883
 H 2.62625 -0.09305 -0.21069
 H -1.84158 1.87747 0.20770
 H 2.62179 0.05559 -0.25931
 H -3.14282 0.85759 0.70951
 H 2.83822 -1.58092 -0.73204
13
bifur_IRC_Distances_noMW_output/new_data/bifur_traj1_Distances point 440
C -1.39951 0.05357 -0.36963
 C 1.04333 -0.93500 0.38198
 C -0.15099 -0.38605 0.01957
 C -2.10593 1.21233 0.24240
 C 2.35124 -0.60509 -0.25082
 F -2.12091 -0.48067 -1.43906
 F 1.19333 -1.80173 1.45455
 H -1.91104 1.77278 0.24015
 H 2.60804 -0.07640 -0.21263
 H -1.82570 1.86655 0.21027
 H 2.60300 0.05984 -0.25874
 H -3.12145 0.87332 0.70218
 H 2.83660 -1.55345 -0.72022
13
bifur_IRC_Distances_noMW_output/new_data/bifur_traj1_Distances point 441
C -1.39951 0.05357 -0.36963
 C 1.04333 -0.93500 0.38198
 C -0.15099 -0.38605 0.01957
 C -2.10593 1.21233 0.24240
 C 2.35124 -0.60509 -0.25082
 F -2.12091 -0.48067 -1.43906
 F 1.19333 -1.80173 1.45455
 H -1.91104 1.77278 0.24015
 H 2.60804 -0.07640 -0.21263
 H -1.82570 1.86655 0.21027
 H 2.60300 0.05984 -0.25874
 H -3.12145 0.87332 0.70218
 H 2.83660 -1.55345 -0.72022
13
bifur_IRC_Distances_noMW_output/new_data/bifur_traj1_Distances point 442
C -1.39533 0.03063 -0.36458
 C 1.02315 -0.94956 0.37206
 C -0.17447 -0.43887 0.01355
 C -2.07071 1.20940 0.24120
 C 2.32509 -0.58058 -0.24677
 F -2.12705 -0.49706 -1.41691
 F 1.18402 -1.82525 1.42620
 H -1.86142 1.76835 0.24278
 H 2.56873 -0.04152 -0.21681
 H -1.79158 1.84340 0.21593
 H 2.56297 0.06907 -0.25727
 H -3.07627 0.90706 0.68603
 H 2.83288 -1.49506 -0.69540
13
bifur_IRC_Distances_noMW_output/new_data/bifur_traj1_Distances point 443
C -1.39315 0.01919 -0.36195
 C 1.01308 -0.95679 0.36710
 C -0.18606 -0.46523 0.01068
 C -2.05295 1.20787 0.24053
 C 2.31181 -0.56829 -0.24474
 F -2.13018 -0.50516 -1.40555
 F 1.17954 -1.83701 1.41184
 H -1.83642 1.76571 0.24400
 H 2.54864 -0.02424 -0.21894
 H -1.77423 1.83180 0.21889
 H 2.54277 0.07385 -0.25640
 H -3.05368 0.92409 0.67761
 H 2.83083 -1.46579 -0.68306
13
bifur_IRC_Distances_noMW_output/new_data/bifur_traj1_Distances point 444
C -1.39101 0.00836 -0.35939
 C 1.00354 -0.96359 0.36238
 C -0.19694 -0.49016 0.00805
 C -2.03600 1.20637 0.23985
 C 2.29907 -0.55662 -0.24280
 F -2.13320 -0.51279 -1.39458
 F 1.17540 -1.84813 1.39809
 H -1.81257 1.76295 0.24508
 H 2.52931 -0.00793 -0.22098
 H -1.75757 1.82080 0.22176
 H 2.52350 0.07849 -0.25548
 H -3.03227 0.94030 0.66940
 H 2.82875 -1.43805 -0.67138
13
bifur_IRC_Distances_noMW_output/new_data/bifur_traj1_Distances point 445
C -1.38908 -0.00116 -0.35708
 C 0.99515 -0.96953 0.35821
 C -0.20644 -0.51203 0.00580
 C -2.02100 1.20500 0.23922
 C 2.28774 -0.54634 -0.24108
 F -2.13591 -0.51947 -1.38476
 F 1.17186 -1.85789 1.38589
 H -1.79145 1.76031 0.24597
 H 2.51207 0.00637 -0.22280
 H -1.74273 1.81111 0.22436
 H 2.50643 0.08268 -0.25460
 H -3.01343 0.95458 0.66201
 H 2.82680 -1.41365 -0.66112
13
bifur_IRC_Distances_noMW_output/new_data/bifur_traj1_Distances point 446
C -1.38753 -0.00862 -0.35523
 C 0.98857 -0.97416 0.35494
 C -0.21383 -0.52914 0.00407
 C -2.00916 1.20389 0.23870
 C 2.27876 -0.53825 -0.23973
 F -2.13806 -0.52469 -1.37694
 F 1.16914 -1.86553 1.37622
 H -1.77477 1.75811 0.24662
 H 2.49838 0.01757 -0.22424
 H -1.73096 1.80351 0.22643
 H 2.49296 0.08604 -0.25385
 H -2.99866 0.96580 0.65609
 H 2.82518 -1.39453 -0.65307
13
bifur_IRC_Distances_noMW_output/new_data/bifur_traj1_Distances point 447
C -1.38645 -0.01373 -0.35394
 C 0.98405 -0.97731 0.35268
 C -0.21888 -0.54085 0.00290
 C -2.00100 1.20311 0.23833
 C 2.27256 -0.53269 -0.23880
 F -2.13956 -0.52827 -1.37150
 F 1.16731 -1.87077 1.36955
 H -1.76327 1.75653 0.24705
 H 2.48889 0.02524 -0.22524
 H -1.72282 1.79828 0.22788
 H 2.48367 0.08838 -0.25331
 H -2.98852 0.97350 0.65196
 H 2.82402 -1.38142 -0.64755
13
bifur_IRC_Distances_noMW_output/new_data/bifur_traj1_Distances point 448
C -1.38579 -0.01681 -0.35316
 C 0.98133 -0.97920 0.35132
 C -0.22190 -0.54787 0.00220
 C -1.99608 1.20264 0.23810
 C 2.26881 -0.52935 -0.23823
 F -2.14047 -0.53041 -1.36821
 F 1.16622 -1.87391 1.36552
 H -1.75634 1.75556 0.24729
 H 2.48316 0.02985 -0.22584
 H -1.71790 1.79514 0.22876
 H 2.47808 0.08981 -0.25297
 H -2.98243 0.97812 0.64946
 H 2.82331 -1.37355 -0.64423
13
bifur_IRC_Distances_noMW_output/new_data/bifur_traj1_Distances point 449
C -1.38546 -0.01831 -0.35278
 C 0.98000 -0.98013 0.35066
 C -0.22338 -0.55132 0.00186
 C -1.99366 1.20240 0.23798
 C 2.26696 -0.52771 -0.23796
 F -2.14092 -0.53146 -1.36659
 F 1.16568 -1.87545 1.36353
 H -1.75293 1.75507 0.24741
 H 2.48034 0.03211 -0.22614
 H -1.71547 1.79360 0.22920
 H 2.47532 0.09051 -0.25280
 H -2.97944 0.98039 0.64822
 H 2.82295 -1.36969 -0.64260
13
bifur_IRC_Distances_noMW_output/new_data/bifur_traj1_Distances point 450
C -1.38539 -0.01865 -0.35269
 C 0.97971 -0.98033 0.35051
 C -0.22371 -0.55208 0.00179
 C -1.99313 1.20235 0.23796
 C 2.26655 -0.52735 -0.23790
 F -2.14102 -0.53170 -1.36623
 F 1.16557 -1.87579 1.36309
 H -1.75218 1.75496 0.24743
 H 2.47972 0.03261 -0.22620
 H -1.71494 1.79326 0.22929
 H 2.47471 0.09067 -0.25276
 H -2.97878 0.98089 0.64794
 H 2.82287 -1.36884 -0.64224
13
bifur_IRC_Distances_noMW_output/new_data/bifur_traj1_Distances point 451
C -1.38552 -0.01808 -0.35284
 C 0.98021 -0.97999 0.35076
 C -0.22315 -0.55078 0.00192
 C -1.99404 1.20244 0.23800
 C 2.26725 -0.52797 -0.23800
 F -2.14085 -0.53130 -1.36684
 F 1.16577 -1.87521 1.36384
 H -1.75347 1.75515 0.24739
 H 2.48078 0.03175 -0.22609
 H -1.71585 1.79384 0.22913
 H 2.47575 0.09040 -0.25283
 H -2.97991 0.98003 0.64841
 H 2.82301 -1.37030 -0.64285
13
bifur_IRC_Distances_noMW_output/new_data/bifur_traj1_Distances point 452
C -1.38552 -0.01808 -0.35284
 C 0.98021 -0.97999 0.35076
 C -0.22315 -0.55078 0.00192
 C -1.99404 1.20244 0.23800
 C 2.26725 -0.52797 -0.23800
 F -2.14085 -0.53130 -1.36684
 F 1.16577 -1.87521 1.36384
 H -1.75347 1.75515 0.24739
 H 2.48078 0.03175 -0.22609
 H -1.71585 1.79384 0.22913
 H 2.47575 0.09040 -0.25283
 H -2.97991 0.98003 0.64841
 H 2.82301 -1.37030 -0.64285
13
bifur_IRC_Distances_noMW_output/new_data/bifur_traj1_Distances point 453
C -1.38614 -0.01520 -0.35357
 C 0.98275 -0.97822 0.35203
 C -0.22032 -0.54420 0.00257
 C -1.99866 1.20289 0.23822
 C 2.27077 -0.53110 -0.23853
 F -2.13999 -0.52929 -1.36993
 F 1.16679 -1.87226 1.36763
 H -1.75997 1.75607 0.24716
 H 2.48617 0.02744 -0.22553
 H -1.72047 1.79679 0.22830
 H 2.48100 0.08906 -0.25315
 H -2.98562 0.97570 0.65077
 H 2.82368 -1.37767 -0.64596
13
bifur_IRC_Distances_noMW_output/new_data/bifur_traj1_Distances point 454
C -1.38651 -0.01344 -0.35402
 C 0.98431 -0.97713 0.35281
 C -0.21859 -0.54017 0.00297
 C -2.00147 1.20316 0.23835
 C 2.27292 -0.53302 -0.23885
 F -2.13947 -0.52806 -1.37182
 F 1.16741 -1.87046 1.36993
 H -1.76394 1.75663 0.24702
 H 2.48945 0.02479 -0.22518
 H -1.72329 1.79859 0.22780
 H 2.48421 0.08825 -0.25334
 H -2.98911 0.97305 0.65220
 H 2.82409 -1.38218 -0.64787
13
bifur_IRC_Distances_noMW_output/new_data/bifur_traj1_Distances point 455
C -1.38684 -0.01187 -0.35442
 C 0.98569 -0.97617 0.35350
 C -0.21704 -0.53659 0.00332
 C -2.00397 1.20340 0.23846
 C 2.27482 -0.53472 -0.23914
 F -2.13901 -0.52697 -1.37348
 F 1.16797 -1.86886 1.37198
 H -1.76746 1.75711 0.24690
 H 2.49235 0.02245 -0.22488
 H -1.72579 1.80018 0.22735
 H 2.48705 0.08753 -0.25351
 H -2.99221 0.97070 0.65347
 H 2.82445 -1.38619 -0.64956
13
bifur_IRC_Distances_noMW_output/new_data/bifur_traj1_Distances point 456
C -1.38707 -0.01079 -0.35469
 C 0.98665 -0.97550 0.35398
 C -0.21598 -0.53411 0.00357
 C -2.00570 1.20356 0.23854
 C 2.27614 -0.53589 -0.23934
 F -2.13870 -0.52621 -1.37464
 F 1.16836 -1.86775 1.37339
 H -1.76990 1.75745 0.24681
 H 2.49436 0.02082 -0.22466
 H -1.72751 1.80129 0.22704
 H 2.48902 0.08703 -0.25363
 H -2.99436 0.96906 0.65434
 H 2.82469 -1.38897 -0.65073
13
bifur_IRC_Distances_noMW_output/new_data/bifur_traj1_Distances point 457
C -1.38716 -0.01039 -0.35479
 C 0.98701 -0.97525 0.35416
 C -0.21558 -0.53318 0.00366
 C -2.00635 1.20362 0.23857
 C 2.27662 -0.53633 -0.23941
 F -2.13858 -0.52593 -1.37507
 F 1.16850 -1.86734 1.37392
 H -1.77081 1.75757 0.24677
 H 2.49511 0.02022 -0.22459
 H -1.72816 1.80170 0.22693
 H 2.48976 0.08684 -0.25367
 H -2.99516 0.96846 0.65467
 H 2.82478 -1.39000 -0.65117
13
bifur_IRC_Distances_noMW_output/new_data/bifur_traj1_Distances point 458
C -1.38708 -0.01075 -0.35470
 C 0.98668 -0.97547 0.35400
 C -0.21594 -0.53402 0.00358
 C -2.00576 1.20357 0.23854
 C 2.27618 -0.53593 -0.23934
 F -2.13869 -0.52618 -1.37468
 F 1.16837 -1.86772 1.37344
 H -1.76998 1.75746 0.24680
 H 2.49443 0.02077 -0.22466
 H -1.72757 1.80133 0.22703
 H 2.48909 0.08701 -0.25363
 H -2.99443 0.96901 0.65437
 H 2.82470 -1.38906 -0.65077
13
bifur_IRC_Distances_noMW_output/new_data/bifur_traj1_Distances point 459
C -1.38684 -0.01189 -0.35441
 C 0.98568 -0.97617 0.35350
 C -0.21706 -0.53662 0.00332
 C -2.00395 1.20339 0.23846
 C 2.27480 -0.53470 -0.23914
 F -2.13902 -0.52698 -1.37347
 F 1.16797 -1.86888 1.37196
 H -1.76743 1.75711 0.24690
 H 2.49233 0.02247 -0.22488
 H -1.72577 1.80017 0.22736
 H 2.48703 0.08753 -0.25351
 H -2.99218 0.97072 0.65346
 H 2.82444 -1.38616 -0.64954
13
bifur_IRC_Distances_noMW_output/new_data/bifur_traj1_Distances point 460
C -1.38645 -0.01372 -0.35395
 C 0.98406 -0.97731 0.35269
 C -0.21887 -0.54082 0.00290
 C -2.00102 1.20311 0.23833
 C 2.27257 -0.53271 -0.23880
 F -2.13956 -0.52826 -1.37151
 F 1.16731 -1.87075 1.36956
 H -1.76330 1.75654 0.24705
 H 2.48891 0.02522 -0.22524
 H -1.72283 1.79829 0.22788
 H 2.48369 0.08838 -0.25331
 H -2.98854 0.97348 0.65197
 H 2.82402 -1.38145 -0.64756
13
bifur_IRC_Distances_noMW_output/new_data/bifur_traj1_Distances point 461
C -1.38593 -0.01616 -0.35333
 C 0.98190 -0.97881 0.35161
 C -0.22127 -0.54640 0.00235
 C -1.99711 1.20274 0.23815
 C 2.26959 -0.53005 -0.23835
 F -2.14028 -0.52996 -1.36890
 F 1.16644 -1.87325 1.36636
 H -1.75780 1.75576 0.24724
 H 2.48437 0.02888 -0.22572
 H -1.71893 1.79580 0.22858
 H 2.47925 0.08951 -0.25304
 H -2.98370 0.97715 0.64998
 H 2.82346 -1.37520 -0.64492
13
bifur_IRC_Distances_noMW_output/new_data/bifur_traj1_Distances point 462
C -1.38530 -0.01907 -0.35258
 C 0.97933 -0.98060 0.35032
 C -0.22412 -0.55306 0.00169
 C -1.99244 1.20228 0.23793
 C 2.26603 -0.52688 -0.23782
 F -2.14114 -0.53200 -1.36576
 F 1.16542 -1.87622 1.36253
 H -1.75121 1.75483 0.24747
 H 2.47891 0.03325 -0.22629
 H -1.71425 1.79282 0.22941
 H 2.47393 0.09087 -0.25272
 H -2.97793 0.98153 0.64759
 H 2.82277 -1.36774 -0.64177
13
bifur_IRC_Distances_noMW_output/new_data/bifur_traj1_Distances point 463
C -1.38530 -0.01907 -0.35258
 C 0.97933 -0.98060 0.35032
 C -0.22413 -0.55306 0.00169
 C -1.99244 1.20228 0.23793
 C 2.26603 -0.52688 -0.23782
 F -2.14114 -0.53200 -1.36576
 F 1.16542 -1.87622 1.36253
 H -1.75121 1.75482 0.24747
 H 2.47891 0.03325 -0.22629
 H -1.71425 1.79282 0.22942
 H 2.47393 0.09087 -0.25272
 H -2.97793 0.98153 0.64759
 H 2.82277 -1.36774 -0.64177
13
bifur_IRC_Distances_noMW_output/new_data/bifur_traj1_Distances point 464
C -1.38388 -0.02554 -0.35090
 C 0.97361 -0.98455 0.34745
 C -0.23045 -0.56781 0.00025
 C -1.98202 1.20126 0.23742
 C 2.25807 -0.51983 -0.23662
 F -2.14308 -0.53651 -1.35873
 F 1.16317 -1.88282 1.35397
 H -1.73652 1.75268 0.24794
 H 2.46672 0.04294 -0.22757
 H -1.70378 1.78621 0.23130
 H 2.46208 0.09392 -0.25196
 H -2.96510 0.99125 0.64223
 H 2.82120 -1.35120 -0.63477
13
bifur_IRC_Distances_noMW_output/new_data/bifur_traj1_Distances point 465
C -1.38323 -0.02847 -0.35013
 C 0.97101 -0.98633 0.34614
 C -0.23330 -0.57449 -0.00040
 C -1.97728 1.20078 0.23719
 C 2.25443 -0.51663 -0.23608
 F -2.14397 -0.53855 -1.35551
 F 1.16216 -1.88581 1.35006
 H -1.72983 1.75167 0.24814
 H 2.46114 0.04734 -0.22815
 H -1.69900 1.78320 0.23217
 H 2.45668 0.09533 -0.25160
 H -2.95927 0.99566 0.63977
 H 2.82047 -1.34370 -0.63160
13
bifur_IRC_Distances_noMW_output/new_data/bifur_traj1_Distances point 466
C -1.38276 -0.03059 -0.34957
 C 0.96913 -0.98762 0.34519
 C -0.23537 -0.57933 -0.00087
 C -1.97383 1.20043 0.23702
 C 2.25179 -0.51430 -0.23568
 F -2.14462 -0.54003 -1.35316
 F 1.16143 -1.88798 1.34722
 H -1.72497 1.75093 0.24828
 H 2.45709 0.05053 -0.22858
 H -1.69552 1.78102 0.23280
 H 2.45276 0.09636 -0.25133
 H -2.95506 0.99885 0.63797
 H 2.81992 -1.33827 -0.62929
13
bifur_IRC_Distances_noMW_output/new_data/bifur_traj1_Distances point 467
C -1.38257 -0.03144 -0.34935
 C 0.96837 -0.98814 0.34481
 C -0.23620 -0.58127 -0.00105
 C -1.97245 1.20029 0.23695
 C 2.25072 -0.51337 -0.23552
 F -2.14488 -0.54063 -1.35222
 F 1.16115 -1.88884 1.34608
 H -1.72301 1.75063 0.24834
 H 2.45546 0.05181 -0.22875
 H -1.69412 1.78015 0.23306
 H 2.45118 0.09677 -0.25122
 H -2.95336 1.00013 0.63725
 H 2.81970 -1.33610 -0.62837
13
bifur_IRC_Distances_noMW_output/new_data/bifur_traj1_Distances point 468
C -1.38269 -0.03090 -0.34949
 C 0.96885 -0.98781 0.34506
 C -0.23567 -0.58003 -0.00093
 C -1.97333 1.20038 0.23699
 C 2.25140 -0.51397 -0.23562
 F -2.14471 -0.54025 -1.35282
 F 1.16133 -1.88829 1.34681
 H -1.72426 1.75083 0.24830
 H 2.45650 0.05099 -0.22864
 H -1.69502 1.78071 0.23289
 H 2.45219 0.09651 -0.25129
 H -2.95444 0.99932 0.63771
 H 2.81985 -1.33749 -0.62896
13
bifur_IRC_Distances_noMW_output/new_data/bifur_traj1_Distances point 469
C -1.38307 -0.02919 -0.34994
 C 0.97037 -0.98678 0.34582
 C -0.23401 -0.57615 -0.00056
 C -1.97610 1.20066 0.23713
 C 2.25353 -0.51583 -0.23594
 F -2.14419 -0.53906 -1.35471
 F 1.16191 -1.88655 1.34909
 H -1.72817 1.75142 0.24819
 H 2.45976 0.04843 -0.22830
 H -1.69781 1.78246 0.23238
 H 2.45534 0.09568 -0.25151
 H -2.95783 0.99675 0.63915
 H 2.82028 -1.34185 -0.63081
13
bifur_IRC_Distances_noMW_output/new_data/bifur_traj1_Distances point 470
C -1.38364 -0.02664 -0.35061
 C 0.97263 -0.98522 0.34695
 C -0.23153 -0.57034 0.00000
 C -1.98023 1.20108 0.23733
 C 2.25669 -0.51862 -0.23642
 F -2.14342 -0.53728 -1.35752
 F 1.16279 -1.88395 1.35249
 H -1.73399 1.75230 0.24802
 H 2.46461 0.04461 -0.22779
 H -1.70198 1.78507 0.23163
 H 2.46004 0.09445 -0.25182
 H -2.96290 0.99292 0.64130
 H 2.82092 -1.34837 -0.63357
13
bifur_IRC_Distances_noMW_output/new_data/bifur_traj1_Distances point 471
C -1.38433 -0.02351 -0.35143
 C 0.97540 -0.98331 0.34835
 C -0.22847 -0.56319 0.00070
 C -1.98529 1.20158 0.23758
 C 2.26057 -0.52204 -0.23700
 F -2.14247 -0.53509 -1.36095
 F 1.16387 -1.88075 1.35666
 H -1.74114 1.75336 0.24780
 H 2.47055 0.03990 -0.22717
 H -1.70707 1.78828 0.23071
 H 2.46580 0.09296 -0.25220
 H -2.96912 0.98821 0.64392
 H 2.82170 -1.35638 -0.63697
13
bifur_IRC_Distances_noMW_output/new_data/bifur_traj1_Distances point 472
C -1.38509 -0.02002 -0.35234
 C 0.97849 -0.98118 0.34990
 C -0.22505 -0.55523 0.00148
 C -1.99091 1.20213 0.23785
 C 2.26487 -0.52585 -0.23764
 F -2.14143 -0.53266 -1.36474
 F 1.16508 -1.87719 1.36128
 H -1.74906 1.75452 0.24754
 H 2.47713 0.03467 -0.22647
 H -1.71272 1.79185 0.22969
 H 2.47220 0.09131 -0.25261
 H -2.97605 0.98296 0.64681
 H 2.82255 -1.36532 -0.64075
13
bifur_IRC_Distances_noMW_output/new_data/bifur_traj1_Distances point 473
C -1.38587 -0.01644 -0.35326
 C 0.98166 -0.97898 0.35149
 C -0.22154 -0.54703 0.00229
 C -1.99667 1.20269 0.23812
 C 2.26926 -0.52975 -0.23830
 F -2.14036 -0.53015 -1.36860
 F 1.16635 -1.87353 1.36600
 H -1.75717 1.75568 0.24726
 H 2.48385 0.02929 -0.22577
 H -1.71849 1.79552 0.22866
 H 2.47875 0.08964 -0.25301
 H -2.98316 0.97756 0.64976
 H 2.82340 -1.37450 -0.64462
13
bifur_IRC_Distances_noMW_output/new_data/bifur_traj1_Distances point 474
C -1.38587 -0.01644 -0.35326
 C 0.98166 -0.97898 0.35149
 C -0.22154 -0.54703 0.00229
 C -1.99667 1.20269 0.23812
 C 2.26926 -0.52975 -0.23830
 F -2.14036 -0.53015 -1.36860
 F 1.16635 -1.87353 1.36600
 H -1.75717 1.75568 0.24726
 H 2.48385 0.02929 -0.22577
 H -1.71849 1.79552 0.22866
 H 2.47875 0.08964 -0.25301
 H -2.98316 0.97756 0.64976
 H 2.82340 -1.37450 -0.64463
13
bifur_IRC_Distances_noMW_output/new_data/bifur_traj1_Distances point 475
C -1.38718 -0.01030 -0.35481
 C 0.98708 -0.97519 0.35420
 C -0.21549 -0.53298 0.00368
 C -2.00649 1.20364 0.23858
 C 2.27673 -0.53643 -0.23943
 F -2.13855 -0.52586 -1.37516
 F 1.16854 -1.86725 1.37404
 H -1.77101 1.75760 0.24677
 H 2.49527 0.02008 -0.22457
 H -1.72829 1.80179 0.22691
 H 2.48992 0.08680 -0.25368
 H -2.99533 0.96832 0.65474
 H 2.82480 -1.39023 -0.65126
13
bifur_IRC_Distances_noMW_output/new_data/bifur_traj1_Distances point 476
C -1.38757 -0.00843 -0.35528
 C 0.98873 -0.97404 0.35502
 C -0.21365 -0.52871 0.00411
 C -2.00946 1.20392 0.23871
 C 2.27899 -0.53845 -0.23977
 F -2.13801 -0.52456 -1.37713
 F 1.16921 -1.86534 1.37647
 H -1.77519 1.75817 0.24661
 H 2.49872 0.01729 -0.22421
 H -1.73126 1.80370 0.22638
 H 2.49330 0.08595 -0.25387
 H -2.99903 0.96552 0.65624
 H 2.82522 -1.39501 -0.65327
13
bifur_IRC_Distances_noMW_output/new_data/bifur_traj1_Distances point 477
C -1.38772 -0.00773 -0.35546
 C 0.98935 -0.97360 0.35533
 C -0.21295 -0.52709 0.00427
 C -2.01058 1.20402 0.23876
 C 2.27984 -0.53922 -0.23989
 F -2.13780 -0.52407 -1.37788
 F 1.16946 -1.86462 1.37738
 H -1.77677 1.75838 0.24655
 H 2.50002 0.01623 -0.22407
 H -1.73237 1.80442 0.22618
 H 2.49457 0.08563 -0.25395
 H -3.00043 0.96446 0.65680
 H 2.82538 -1.39681 -0.65404
13
bifur_IRC_Distances_noMW_output/new_data/bifur_traj1_Distances point 478
C -1.38760 -0.00832 -0.35531
 C 0.98883 -0.97397 0.35507
 C -0.21354 -0.52845 0.00414
 C -2.00964 1.20393 0.23872
 C 2.27913 -0.53857 -0.23979
 F -2.13798 -0.52448 -1.37725
 F 1.16925 -1.86523 1.37661
 H -1.77544 1.75820 0.24660
 H 2.49893 0.01712 -0.22418
 H -1.73144 1.80381 0.22635
 H 2.49350 0.08590 -0.25388
 H -2.99925 0.96535 0.65633
 H 2.82524 -1.39530 -0.65340
13
bifur_IRC_Distances_noMW_output/new_data/bifur_traj1_Distances point 479
C -1.38719 -0.01027 -0.35482
 C 0.98711 -0.97517 0.35421
 C -0.21546 -0.53291 0.00369
 C -2.00654 1.20364 0.23858
 C 2.27677 -0.53646 -0.23943
 F -2.13854 -0.52584 -1.37519
 F 1.16855 -1.86722 1.37408
 H -1.77108 1.75761 0.24676
 H 2.49533 0.02004 -0.22456
 H -1.72835 1.80183 0.22690
 H 2.48997 0.08679 -0.25368
 H -2.99540 0.96828 0.65476
 H 2.82481 -1.39031 -0.65130
13
bifur_IRC_Distances_noMW_output/new_data/bifur_traj1_Distances point 480
C -1.38649 -0.01355 -0.35399
 C 0.98421 -0.97720 0.35276
 C -0.21870 -0.54044 0.00294
 C -2.00129 1.20314 0.23834
 C 2.27278 -0.53289 -0.23883
 F -2.13951 -0.52814 -1.37169
 F 1.16737 -1.87058 1.36978
 H -1.76368 1.75659 0.24703
 H 2.48923 0.02497 -0.22520
 H -1.72311 1.79847 0.22783
 H 2.48400 0.08830 -0.25333
 H -2.98888 0.97322 0.65211
 H 2.82406 -1.38188 -0.64774
13
bifur_IRC_Distances_noMW_output/new_data/bifur_traj1_Distances point 481
C -1.38551 -0.01811 -0.35283
 C 0.98018 -0.98000 0.35075
 C -0.22318 -0.55085 0.00191
 C -1.99399 1.20243 0.23800
 C 2.26722 -0.52793 -0.23800
 F -2.14085 -0.53132 -1.36681
 F 1.16576 -1.87524 1.36380
 H -1.75340 1.75514 0.24739
 H 2.48073 0.03180 -0.22610
 H -1.71580 1.79381 0.22914
 H 2.47570 0.09041 -0.25283
 H -2.97985 0.98008 0.64839
 H 2.82300 -1.37022 -0.64282
13
bifur_IRC_Distances_noMW_output/new_data/bifur_traj1_Distances point 482
C -1.38428 -0.02376 -0.35137
 C 0.97518 -0.98347 0.34824
 C -0.22871 -0.56376 0.00064
 C -1.98489 1.20154 0.23756
 C 2.26026 -0.52177 -0.23695
 F -2.14255 -0.53527 -1.36067
 F 1.16378 -1.88101 1.35633
 H -1.74057 1.75327 0.24781
 H 2.47008 0.04028 -0.22722
 H -1.70667 1.78802 0.23078
 H 2.46534 0.09308 -0.25217
 H -2.96862 0.98858 0.64371
 H 2.82164 -1.35574 -0.63670
13
bifur_IRC_Distances_noMW_output/new_data/bifur_traj1_Distances point 483
C -1.38283 -0.03026 -0.34966
 C 0.96942 -0.98742 0.34534
 C -0.23505 -0.57857 -0.00079
 C -1.97437 1.20049 0.23704
 C 2.25220 -0.51467 -0.23574
 F -2.14452 -0.53980 -1.35353
 F 1.16155 -1.88764 1.34767
 H -1.72573 1.75105 0.24826
 H 2.45772 0.05003 -0.22851
 H -1.69607 1.78137 0.23270
 H 2.45337 0.09620 -0.25137
 H -2.95571 0.99835 0.63825
 H 2.82001 -1.33912 -0.62965
13
bifur_IRC_Distances_noMW_output/new_data/bifur_traj1_Distances point 484
C -1.38125 -0.03726 -0.34779
 C 0.96321 -0.99166 0.34221
 C -0.24183 -0.59449 -0.00233
 C -1.96296 1.19932 0.23646
 C 2.24343 -0.50700 -0.23443
 F -2.14667 -0.54468 -1.34572
 F 1.15919 -1.89477 1.33825
 H -1.70962 1.74855 0.24869
 H 2.44427 0.06054 -0.22992
 H -1.68452 1.77418 0.23481
 H 2.44039 0.09962 -0.25046
 H -2.94180 1.00887 0.63227
 H 2.81817 -1.32124 -0.62204
13
bifur_IRC_Distances_noMW_output/new_data/bifur_traj1_Distances point 485
C -1.38125 -0.03726 -0.34779
 C 0.96321 -0.99166 0.34221
 C -0.24183 -0.59449 -0.00233
 C -1.96296 1.19932 0.23646
 C 2.24343 -0.50700 -0.23443
 F -2.14667 -0.54468 -1.34572
 F 1.15919 -1.89477 1.33825
 H -1.70962 1.74855 0.24869
 H 2.44427 0.06054 -0.22992
 H -1.68452 1.77418 0.23481
 H 2.44039 0.09962 -0.25046
 H -2.94180 1.00887 0.63227
 H 2.81817 -1.32124 -0.62204
13
bifur_IRC_Distances_noMW_output/new_data/bifur_traj1_Distances point 486
C -1.37802 -0.05108 -0.34400
 C 0.95092 -0.99993 0.33596
 C -0.25511 -0.62576 -0.00530
 C -1.94021 1.19691 0.23524
 C 2.22585 -0.49179 -0.23179
 F -2.15104 -0.55432 -1.32992
 F 1.15467 -1.90880 1.31936
 H -1.67746 1.74332 0.24937
 H 2.41724 0.08133 -0.23276
 H -1.66135 1.75996 0.23912
 H 2.41450 0.10661 -0.24847
 H -2.91429 1.02956 0.62015
 H 2.81430 -1.28602 -0.60696
13
bifur_IRC_Distances_noMW_output/new_data/bifur_traj1_Distances point 487
C -1.37662 -0.05686 -0.34237
 C 0.94575 -1.00336 0.33332
 C -0.26062 -0.63880 -0.00654
 C -1.93059 1.19586 0.23469
 C 2.21838 -0.48539 -0.23067
 F -2.15291 -0.55836 -1.32314
 F 1.15283 -1.91466 1.31133
 H -1.66382 1.74102 0.24958
 H 2.40573 0.09007 -0.23397
 H -1.65149 1.75400 0.24098
 H 2.40354 0.10962 -0.24755
 H -2.90275 1.03819 0.61494
 H 2.81258 -1.27131 -0.60061
13
bifur_IRC_Distances_noMW_output/new_data/bifur_traj1_Distances point 488
C -1.37556 -0.06120 -0.34114
 C 0.94188 -1.00591 0.33133
 C -0.26474 -0.64855 -0.00746
 C -1.92333 1.19505 0.23427
 C 2.21273 -0.48059 -0.22982
 F -2.15434 -0.56139 -1.31800
 F 1.15147 -1.91905 1.30527
 H -1.65354 1.73924 0.24971
 H 2.39703 0.09662 -0.23489
 H -1.64403 1.74952 0.24240
 H 2.39528 0.11192 -0.24682
 H -2.89410 1.04465 0.61099
 H 2.81125 -1.26031 -0.59585
13
bifur_IRC_Distances_noMW_output/new_data/bifur_traj1_Distances point 489
C -1.37492 -0.06378 -0.34040
 C 0.93957 -1.00742 0.33014
 C -0.26718 -0.65434 -0.00800
 C -1.91901 1.19457 0.23402
 C 2.20936 -0.47773 -0.22931
 F -2.15519 -0.56319 -1.31491
 F 1.15067 -1.92166 1.30164
 H -1.64741 1.73817 0.24977
 H 2.39183 0.10052 -0.23544
 H -1.63957 1.74685 0.24326
 H 2.39036 0.11330 -0.24638
 H -2.88895 1.04848 0.60862
 H 2.81044 -1.25377 -0.59301
13
bifur_IRC_Distances_noMW_output/new_data/bifur_traj1_Distances point 490
C -1.37472 -0.06459 -0.34016
 C 0.93885 -1.00790 0.32977
 C -0.26794 -0.65615 -0.00817
 C -1.91765 1.19441 0.23394
 C 2.20830 -0.47683 -0.22915
 F -2.15546 -0.56375 -1.31394
 F 1.15043 -1.92248 1.30050
 H -1.64548 1.73783 0.24978
 H 2.39019 0.10175 -0.23561
 H -1.63817 1.74602 0.24353
 H 2.38881 0.11373 -0.24624
 H -2.88734 1.04968 0.60788
 H 2.81018 -1.25172 -0.59212
13
bifur_IRC_Distances_noMW_output/new_data/bifur_traj1_Distances point 491
C -1.37491 -0.06383 -0.34038
 C 0.93952 -1.00745 0.33012
 C -0.26723 -0.65446 -0.00801
 C -1.91892 1.19456 0.23401
 C 2.20929 -0.47767 -0.22930
 F -2.15521 -0.56322 -1.31485
 F 1.15066 -1.92172 1.30156
 H -1.64728 1.73815 0.24977
 H 2.39172 0.10060 -0.23545
 H -1.63948 1.74680 0.24327
 H 2.39025 0.11333 -0.24637
 H -2.88885 1.04856 0.60857
 H 2.81042 -1.25364 -0.59295
13
bifur_IRC_Distances_noMW_output/new_data/bifur_traj1_Distances point 492
C -1.37541 -0.06181 -0.34096
 C 0.94133 -1.00627 0.33105
 C -0.26532 -0.64993 -0.00759
 C -1.92231 1.19494 0.23421
 C 2.21193 -0.47991 -0.22970
 F -2.15454 -0.56181 -1.31727
 F 1.15128 -1.91967 1.30441
 H -1.65209 1.73899 0.24972
 H 2.39580 0.09755 -0.23502
 H -1.64297 1.74889 0.24260
 H 2.39412 0.11224 -0.24672
 H -2.89288 1.04556 0.61043
 H 2.81106 -1.25876 -0.59517
13
bifur_IRC_Distances_noMW_output/new_data/bifur_traj1_Distances point 493
C -1.37613 -0.05886 -0.34181
 C 0.94397 -1.00453 0.33240
 C -0.26252 -0.64329 -0.00696
 C -1.92725 1.19549 0.23450
 C 2.21578 -0.48318 -0.23028
 F -2.15357 -0.55975 -1.32078
 F 1.15220 -1.91669 1.30855
 H -1.65910 1.74020 0.24964
 H 2.40173 0.09308 -0.23439
 H -1.64806 1.75194 0.24163
 H 2.39974 0.11068 -0.24722
 H -2.89877 1.04117 0.61313
 H 2.81197 -1.26625 -0.59842
13
bifur_IRC_Distances_noMW_output/new_data/bifur_traj1_Distances point 494
C -1.37700 -0.05531 -0.34281
 C 0.94714 -1.00244 0.33403
 C -0.25914 -0.63530 -0.00620
 C -1.93318 1.19614 0.23484
 C 2.22039 -0.48711 -0.23097
 F -2.15241 -0.55727 -1.32497
 F 1.15332 -1.91309 1.31350
 H -1.66750 1.74164 0.24953
 H 2.40883 0.08772 -0.23364
 H -1.65415 1.75560 0.24048
 H 2.40649 0.10881 -0.24780
 H -2.90585 1.03588 0.61635
 H 2.81305 -1.27526 -0.60232
13
bifur_IRC_Distances_noMW_output/new_data/bifur_traj1_Distances point 495
C -1.37792 -0.05149 -0.34388
 C 0.95055 -1.00018 0.33577
 C -0.25550 -0.62670 -0.00539
 C -1.93953 1.19684 0.23520
 C 2.22532 -0.49133 -0.23171
 F -2.15117 -0.55461 -1.32944
 F 1.15453 -1.90922 1.31879
 H -1.67648 1.74316 0.24939
 H 2.41642 0.08196 -0.23284
 H -1.66065 1.75954 0.23925
 H 2.41371 0.10682 -0.24840
 H -2.91346 1.03018 0.61978
 H 2.81418 -1.28497 -0.60651
13
bifur_IRC_Distances_noMW_output/new_data/bifur_traj1_Distances point 496
C -1.37792 -0.05149 -0.34388
 C 0.95055 -1.00018 0.33577
 C -0.25550 -0.62670 -0.00539
 C -1.93953 1.19684 0.23520
 C 2.22532 -0.49133 -0.23171
 F -2.15117 -0.55461 -1.32944
 F 1.15453 -1.90922 1.31879
 H -1.67648 1.74316 0.24939
 H 2.41642 0.08196 -0.23284
 H -1.66065 1.75954 0.23925
 H 2.41371 0.10682 -0.24840
 H -2.91346 1.03018 0.61978
 H 2.81418 -1.28497 -0.60651
13
bifur_IRC_Distances_noMW_output/new_data/bifur_traj1_Distances point 497
C -1.39203 -0.04833 0.29135
 C 0.96969 -0.99172 -0.31419
 C -0.24840 -0.61033 -0.01360
 C -1.94109 1.20150 -0.29635
 C 2.22391 -0.50276 0.31350
 F -2.19916 -0.56602 1.24603
 F 1.20816 -1.88513 -1.30677
 H -1.68281 1.74939 -0.29254
 H 2.41976 0.06754 0.32664
 H -1.66277 1.77025 -0.27939
 H 2.41571 0.09935 0.34503
 H -2.90150 1.02800 -0.72660
 H 2.79053 -1.31174 0.70689
13
bifur_IRC_Distances_noMW_output/new_data/bifur_traj1_Distances point 498
C -1.39268 -0.04527 0.29244
 C 0.97226 -0.99013 -0.31505
 C -0.24559 -0.60373 -0.01368
 C -1.94591 1.20187 -0.29703
 C 2.22764 -0.50583 0.31400
 F -2.19815 -0.56337 1.25011
 F 1.20901 -1.88280 -1.30992
 H -1.68962 1.75035 -0.29322
 H 2.42552 0.06332 0.32573
 H -1.66771 1.77311 -0.27924
 H 2.42121 0.09803 0.34513
 H -2.90732 1.02332 -0.72940
 H 2.79134 -1.31887 0.71015
13
bifur_IRC_Distances_noMW_output/new_data/bifur_traj1_Distances point 499
C -1.39318 -0.04290 0.29328
 C 0.97424 -0.98889 -0.31572
 C -0.24341 -0.59863 -0.01374
 C -1.94963 1.20216 -0.29756
 C 2.23051 -0.50820 0.31438
 F -2.19736 -0.56131 1.25326
 F 1.20967 -1.88101 -1.31235
 H -1.69487 1.75108 -0.29375
 H 2.42996 0.06005 0.32501
 H -1.67152 1.77531 -0.27913
 H 2.42545 0.09703 0.34520
 H -2.91182 1.01969 -0.73155
 H 2.79196 -1.32438 0.71267
13
bifur_IRC_Distances_noMW_output/new_data/bifur_traj1_Distances point 500
C -1.39352 -0.04127 0.29385
 C 0.97560 -0.98805 -0.31618
 C -0.24191 -0.59512 -0.01379
 C -1.95217 1.20235 -0.29792
 C 2.23247 -0.50982 0.31464
 F -2.19682 -0.55990 1.25541
 F 1.21012 -1.87979 -1.31400
 H -1.69846 1.75157 -0.29410
 H 2.43299 0.05781 0.32452
 H -1.67412 1.77683 -0.27906
 H 2.42835 0.09634 0.34524
 H -2.91491 1.01721 -0.73302
 H 2.79238 -1.32815 0.71441
