# Supplementary material for: Low dimensional representations along intrinsic reaction coordinates and molecular dynamics trajectories using interatomic distance matrices
Source: Chem Sci. 2019 Sep 18;10(43):9954–68. doi: 10.1039/c9sc02742d (PMC6991188; doi:10.1039/c9sc02742d)
Supplement: Supplementary file 1 [file SC-010-C9SC02742D-s001.zip › C9SC02742D-SI/ESI_xyz_files/bifur_IRC_Distances_noMW_output/new_data/bifur_traj_C_Distances_noMW_PC2.xyz]

13
bifur_IRC_Distances_noMW_output/new_data/bifur_traj4_Distances point 1
C -1.27129 0.45439 0.01849
 C 0.87116 0.99705 -0.14396
 C -0.32280 1.15456 -0.44964
 C -1.59594 -0.97224 -0.06604
 C 1.85344 0.02980 0.10045
 F -2.22015 1.07128 0.49377
 F 1.42001 1.88388 -0.18127
 H -1.12257 -1.47946 -0.81485
 H 1.81208 -0.62772 -0.65284
 H -1.37099 -1.41289 0.84250
 H 1.77143 -0.47004 1.02558
 H -2.55172 -1.09385 -0.27424
 H 2.72735 0.46523 0.10203
13
bifur_IRC_Distances_noMW_output/new_data/bifur_traj4_Distances point 2
C -1.27134 0.45435 0.00788
 C 0.87155 0.99674 -0.13273
 C -0.32140 1.15320 -0.45581
 C -1.59572 -0.97243 -0.06034
 C 1.85315 0.03007 0.09335
 F -2.22166 1.07246 0.45931
 F 1.42038 1.88376 -0.13423
 H -1.12690 -1.48277 -0.81545
 H 1.80691 -0.62951 -0.66671
 H -1.36667 -1.40952 0.85656
 H 1.77550 -0.46720 1.02417
 H -2.55088 -1.09457 -0.25969
 H 2.72708 0.46541 0.08369
13
bifur_IRC_Distances_noMW_output/new_data/bifur_traj4_Distances point 3
C -1.27134 0.45431 0.00154
 C 0.87174 0.99659 -0.12592
 C -0.32055 1.15238 -0.45906
 C -1.59561 -0.97253 -0.05685
 C 1.85301 0.03021 0.08900
 F -2.22246 1.07310 0.43828
 F 1.42045 1.88381 -0.10606
 H -1.12924 -1.48472 -0.81547
 H 1.80415 -0.63064 -0.67494
 H -1.36439 -1.40750 0.86475
 H 1.77769 -0.46551 1.02281
 H -2.55044 -1.09496 -0.25080
 H 2.72700 0.46546 0.07271
13
bifur_IRC_Distances_noMW_output/new_data/bifur_traj4_Distances point 4
C -1.27134 0.45433 0.00377
 C 0.87168 0.99664 -0.12832
 C -0.32085 1.15267 -0.45795
 C -1.59565 -0.97249 -0.05808
 C 1.85306 0.03016 0.09053
 F -2.22219 1.07288 0.44570
 F 1.42044 1.88378 -0.11595
 H -1.12844 -1.48404 -0.81549
 H 1.80509 -0.63023 -0.67206
 H -1.36517 -1.40821 0.86190
 H 1.77694 -0.46611 1.02333
 H -2.55059 -1.09483 -0.25394
 H 2.72702 0.46545 0.07656
13
bifur_IRC_Distances_noMW_output/new_data/bifur_traj4_Distances point 5
C -1.27132 0.45438 0.01364
 C 0.87135 0.99690 -0.13885
 C -0.32216 1.15394 -0.45257
 C -1.59584 -0.97233 -0.06346
 C 1.85330 0.02993 0.09724
 F -2.22087 1.07184 0.47813
 F 1.42022 1.88379 -0.15979
 H -1.12463 -1.48098 -0.81521
 H 1.80963 -0.62852 -0.65918
 H -1.36893 -1.41135 0.84897
 H 1.77336 -0.46874 1.02507
 H -2.55132 -1.09419 -0.26764
 H 2.72721 0.46533 0.09365
13
bifur_IRC_Distances_noMW_output/new_data/bifur_traj4_Distances point 6
C -1.27123 0.45439 0.02556
 C 0.87086 0.99729 -0.15133
 C -0.32372 1.15545 -0.44503
 C -1.59612 -0.97208 -0.06971
 C 1.85368 0.02959 0.10504
 F -2.21903 1.07040 0.51621
 F 1.41958 1.88411 -0.21248
 H -1.11934 -1.47721 -0.81408
 H 1.81597 -0.62659 -0.64363
 H -1.37428 -1.41513 0.83296
 H 1.76837 -0.47193 1.02596
 H -2.55235 -1.09332 -0.28368
 H 2.72761 0.46504 0.11422
13
bifur_IRC_Distances_noMW_output/new_data/bifur_traj4_Distances point 7
C -1.27108 0.45436 0.03694
 C 0.87031 0.99773 -0.16299
 C -0.32518 1.15685 -0.43683
 C -1.59646 -0.97180 -0.07539
 C 1.85413 0.02920 0.11214
 F -2.21703 1.06886 0.55145
 F 1.41859 1.88471 -0.26245
 H -1.11341 -1.47352 -0.81235
 H 1.82309 -0.62491 -0.62908
 H -1.38039 -1.41873 0.81754
 H 1.76273 -0.47497 1.02574
 H -2.55347 -1.09238 -0.29846
 H 2.72817 0.46462 0.13375
13
bifur_IRC_Distances_noMW_output/new_data/bifur_traj4_Distances point 8
C -1.27088 0.45429 0.04767
 C 0.86970 0.99819 -0.17377
 C -0.32651 1.15812 -0.42823
 C -1.59683 -0.97150 -0.08046
 C 1.85463 0.02877 0.11848
 F -2.21493 1.06727 0.58371
 F 1.41730 1.88552 -0.30920
 H -1.10684 -1.46993 -0.81032
 H 1.83097 -0.62347 -0.61594
 H -1.38724 -1.42215 0.80319
 H 1.75642 -0.47781 1.02473
 H -2.55467 -1.09140 -0.31192
 H 2.72888 0.46409 0.15205
13
bifur_IRC_Distances_noMW_output/new_data/bifur_traj4_Distances point 9
C -1.27061 0.45418 0.05893
 C 0.86899 0.99873 -0.18485
 C -0.32787 1.15941 -0.41839
 C -1.59728 -0.97113 -0.08542
 C 1.85523 0.02825 0.12471
 F -2.21249 1.06549 0.61653
 F 1.41558 1.88662 -0.35772
 H -1.09871 -1.46603 -0.80799
 H 1.84066 -0.62210 -0.60315
 H -1.39579 -1.42579 0.78874
 H 1.74854 -0.48076 1.02307
 H -2.55605 -1.09027 -0.32552
 H 2.72979 0.46340 0.17107
13
bifur_IRC_Distances_noMW_output/new_data/bifur_traj4_Distances point 10
C -1.26824 0.44973 -0.11856
 C 0.86427 1.00768 0.17046
 C -0.33709 1.17772 0.34651
 C -1.59985 -0.96634 0.10146
 C 1.85836 0.02251 -0.09454
 F -2.19496 1.03185 -0.74630
 F 1.40514 1.90556 0.35838
 H -1.10400 -1.42412 0.84756
 H 1.84166 -0.59276 0.65493
 H -1.39262 -1.46407 -0.73678
 H 1.75743 -0.52865 -0.96219
 H -2.56483 -1.07362 0.33701
 H 2.73472 0.45452 -0.15795
13
bifur_IRC_Distances_noMW_output/new_data/bifur_traj4_Distances point 11
C -1.26780 0.44898 -0.12786
 C 0.86356 1.00892 0.17827
 C -0.33737 1.17875 0.33455
 C -1.60036 -0.96550 0.10951
 C 1.85904 0.02144 -0.10310
 F -2.19281 1.02778 -0.77374
 F 1.40251 1.90960 0.40043
 H -1.09068 -1.41890 0.84940
 H 1.85679 -0.59151 0.64328
 H -1.40674 -1.46815 -0.72109
 H 1.74390 -0.53253 -0.96305
 H -2.56616 -1.07122 0.35537
 H 2.73611 0.45235 -0.18196
13
bifur_IRC_Distances_noMW_output/new_data/bifur_traj4_Distances point 12
C -1.26780 0.44898 -0.12787
 C 0.86356 1.00892 0.17827
 C -0.33737 1.17875 0.33454
 C -1.60036 -0.96550 0.10951
 C 1.85904 0.02144 -0.10310
 F -2.19281 1.02778 -0.77376
 F 1.40251 1.90960 0.40045
 H -1.09067 -1.41890 0.84940
 H 1.85680 -0.59151 0.64328
 H -1.40675 -1.46815 -0.72109
 H 1.74390 -0.53254 -0.96305
 H -2.56616 -1.07122 0.35538
 H 2.73611 0.45235 -0.18197
13
bifur_IRC_Distances_noMW_output/new_data/bifur_traj4_Distances point 13
C -1.26720 0.44788 -0.14030
 C 0.86263 1.01072 0.18908
 C -0.33741 1.17993 0.31711
 C -1.60107 -0.96425 0.12127
 C 1.86000 0.01982 -0.11600
 F -2.19013 1.02204 -0.81030
 F 1.39876 1.91573 0.46004
 H -1.06681 -1.41105 0.85362
 H 1.88341 -0.59003 0.62887
 H -1.43180 -1.47431 -0.70135
 H 1.71942 -0.53778 -0.96657
 H -2.56796 -1.06764 0.38295
 H 2.73816 0.44894 -0.21843
13
bifur_IRC_Distances_noMW_output/new_data/bifur_traj4_Distances point 14
C -1.26697 0.44742 -0.14518
 C 0.86228 1.01148 0.19351
 C -0.33730 1.18033 0.30978
 C -1.60135 -0.96371 0.12634
 C 1.86039 0.01912 -0.12172
 F -2.18917 1.01968 -0.82473
 F 1.39723 1.91840 0.48488
 H -1.05479 -1.40756 0.85616
 H 1.89662 -0.58950 0.62377
 H -1.44431 -1.47707 -0.69422
 H 1.70702 -0.53989 -0.96913
 H -2.56864 -1.06609 0.39514
 H 2.73901 0.44738 -0.23461
13
bifur_IRC_Distances_noMW_output/new_data/bifur_traj4_Distances point 15
C -1.26677 0.44699 -0.14957
 C 0.86199 1.01220 0.19763
 C -0.33713 1.18066 0.30294
 C -1.60161 -0.96319 0.13120
 C 1.86074 0.01844 -0.12728
 F -2.18840 1.01748 -0.83784
 F 1.39585 1.92096 0.50815
 H -1.04228 -1.40415 0.85905
 H 1.91029 -0.58904 0.61954
 H -1.45729 -1.47979 -0.68821
 H 1.69406 -0.54183 -0.97225
 H -2.56924 -1.06460 0.40701
 H 2.73980 0.44586 -0.25037
13
bifur_IRC_Distances_noMW_output/new_data/bifur_traj4_Distances point 16
C -1.26660 0.44659 -0.15348
 C 0.86175 1.01286 0.20142
 C -0.33691 1.18093 0.29665
 C -1.60183 -0.96270 0.13582
 C 1.86105 0.01779 -0.13264
 F -2.18779 1.01547 -0.84964
 F 1.39463 1.92338 0.52972
 H -1.02951 -1.40086 0.86220
 H 1.92415 -0.58864 0.61610
 H -1.47049 -1.48244 -0.68327
 H 1.68079 -0.54359 -0.97581
 H -2.56974 -1.06318 0.41843
 H 2.74050 0.44439 -0.26550
13
bifur_IRC_Distances_noMW_output/new_data/bifur_traj4_Distances point 17
C -1.26647 0.44626 -0.15658
 C 0.86157 1.01341 0.20453
 C -0.33668 1.18113 0.29153
 C -1.60200 -0.96228 0.13971
 C 1.86129 0.01724 -0.13722
 F -2.18739 1.01383 -0.85912
 F 1.39368 1.92540 0.54748
 H -1.01810 -1.39805 0.86517
 H 1.93648 -0.58834 0.61363
 H -1.48224 -1.48474 -0.67966
 H 1.66891 -0.54501 -0.97926
 H -2.57011 -1.06199 0.42816
 H 2.74106 0.44313 -0.27838
13
bifur_IRC_Distances_noMW_output/new_data/bifur_traj4_Distances point 18
C -1.26640 0.44606 -0.15836
 C 0.86148 1.01373 0.20636
 C -0.33652 1.18124 0.28854
 C -1.60209 -0.96204 0.14206
 C 1.86142 0.01692 -0.13999
 F -2.18719 1.01287 -0.86463
 F 1.39315 1.92660 0.55800
 H -1.01095 -1.39633 0.86709
 H 1.94418 -0.58817 0.61231
 H -1.48960 -1.48614 -0.67772
 H 1.66145 -0.54585 -0.98154
 H -2.57030 -1.06128 0.43407
 H 2.74137 0.44237 -0.28618
13
bifur_IRC_Distances_noMW_output/new_data/bifur_traj4_Distances point 19
C -1.26639 0.44601 -0.15886
 C 0.86146 1.01382 0.20688
 C -0.33647 1.18127 0.28769
 C -1.60212 -0.96197 0.14273
 C 1.86146 0.01682 -0.14079
 F -2.18714 1.01260 -0.86619
 F 1.39300 1.92695 0.56099
 H -1.00886 -1.39584 0.86765
 H 1.94643 -0.58812 0.61196
 H -1.49174 -1.48655 -0.67720
 H 1.65927 -0.54608 -0.98222
 H -2.57035 -1.06107 0.43577
 H 2.74146 0.44215 -0.28842
13
bifur_IRC_Distances_noMW_output/new_data/bifur_traj4_Distances point 20
C -1.26640 0.44606 -0.15843
 C 0.86148 1.01374 0.20643
 C -0.33651 1.18125 0.28842
 C -1.60210 -0.96203 0.14215
 C 1.86143 0.01690 -0.14011
 F -2.18718 1.01283 -0.86485
 F 1.39313 1.92665 0.55842
 H -1.01066 -1.39626 0.86717
 H 1.94450 -0.58816 0.61226
 H -1.48990 -1.48620 -0.67765
 H 1.66114 -0.54588 -0.98164
 H -2.57031 -1.06125 0.43431
 H 2.74138 0.44234 -0.28649
13
bifur_IRC_Distances_noMW_output/new_data/bifur_traj4_Distances point 21
C -1.26645 0.44619 -0.15723
 C 0.86154 1.01353 0.20519
 C -0.33662 1.18118 0.29044
 C -1.60203 -0.96219 0.14056
 C 1.86134 0.01713 -0.13822
 F -2.18731 1.01348 -0.86113
 F 1.39348 1.92583 0.55131
 H -1.01553 -1.39743 0.86585
 H 1.93924 -0.58827 0.61314
 H -1.48488 -1.48524 -0.67894
 H 1.66624 -0.54532 -0.98007
 H -2.57018 -1.06173 0.43029
 H 2.74117 0.44286 -0.28120
13
bifur_IRC_Distances_noMW_output/new_data/bifur_traj4_Distances point 22
C -1.26653 0.44641 -0.15517
 C 0.86165 1.01316 0.20310
 C -0.33679 1.18104 0.29388
 C -1.60192 -0.96247 0.13791
 C 1.86118 0.01750 -0.13509
 F -2.18756 1.01459 -0.85478
 F 1.39411 1.92447 0.53931
 H -1.02345 -1.39935 0.86376
 H 1.93070 -0.58847 0.61473
 H -1.47673 -1.48367 -0.68127
 H 1.67449 -0.54436 -0.97762
 H -2.56994 -1.06254 0.42364
 H 2.74080 0.44372 -0.27241
13
bifur_IRC_Distances_noMW_output/new_data/bifur_traj4_Distances point 23
C -1.26653 0.44641 -0.15517
 C 0.86165 1.01316 0.20310
 C -0.33679 1.18104 0.29388
 C -1.60192 -0.96247 0.13791
 C 1.86118 0.01750 -0.13509
 F -2.18756 1.01458 -0.85479
 F 1.39411 1.92447 0.53932
 H -1.02345 -1.39935 0.86376
 H 1.93071 -0.58847 0.61473
 H -1.47673 -1.48367 -0.68126
 H 1.67449 -0.54436 -0.97762
 H -2.56994 -1.06254 0.42365
 H 2.74080 0.44372 -0.27241
13
bifur_IRC_Distances_noMW_output/new_data/bifur_traj4_Distances point 24
C -1.26691 0.44729 -0.14652
 C 0.86219 1.01170 0.19476
 C -0.33726 1.18043 0.30772
 C -1.60143 -0.96355 0.12780
 C 1.86050 0.01891 -0.12337
 F -2.18893 1.01901 -0.82873
 F 1.39681 1.91917 0.49190
 H -1.05115 -1.40655 0.85697
 H 1.90061 -0.58936 0.62244
 H -1.44810 -1.47787 -0.69233
 H 1.70325 -0.54048 -0.97000
 H -2.56883 -1.06564 0.39867
 H 2.73925 0.44693 -0.23930
13
bifur_IRC_Distances_noMW_output/new_data/bifur_traj4_Distances point 25
C -1.26716 0.44780 -0.14123
 C 0.86256 1.01087 0.18992
 C -0.33740 1.18001 0.31573
 C -1.60112 -0.96415 0.12222
 C 1.86008 0.01969 -0.11707
 F -2.18994 1.02159 -0.81306
 F 1.39846 1.91623 0.46473
 H -1.06463 -1.41040 0.85406
 H 1.88580 -0.58993 0.62787
 H -1.43407 -1.47482 -0.69994
 H 1.71718 -0.53819 -0.96700
 H -2.56809 -1.06735 0.38522
 H 2.73832 0.44865 -0.22144
13
bifur_IRC_Distances_noMW_output/new_data/bifur_traj4_Distances point 26
C -1.26739 0.44824 -0.13638
 C 0.86292 1.01013 0.18561
 C -0.33744 1.17958 0.32280
 C -1.60084 -0.96466 0.11741
 C 1.85969 0.02036 -0.11171
 F -2.19094 1.02389 -0.79876
 F 1.39997 1.91370 0.44073
 H -1.07526 -1.41366 0.85199
 H 1.87404 -0.59048 0.63323
 H -1.42296 -1.47225 -0.70737
 H 1.72812 -0.53612 -0.96506
 H -2.56740 -1.06882 0.37378
 H 2.73749 0.45009 -0.20627
13
bifur_IRC_Distances_noMW_output/new_data/bifur_traj4_Distances point 27
C -1.26762 0.44865 -0.13172
 C 0.86327 1.00946 0.18156
 C -0.33742 1.17913 0.32933
 C -1.60058 -0.96513 0.11301
 C 1.85933 0.02096 -0.10689
 F -2.19195 1.02604 -0.78507
 F 1.40138 1.91140 0.41843
 H -1.08414 -1.41660 0.85043
 H 1.86413 -0.59103 0.63864
 H -1.41363 -1.46995 -0.71478
 H 1.73723 -0.53415 -0.96377
 H -2.56672 -1.07016 0.36348
 H 2.73672 0.45137 -0.19265
13
bifur_IRC_Distances_noMW_output/new_data/bifur_traj4_Distances point 28
C -1.26783 0.44903 -0.12730
 C 0.86361 1.00884 0.17779
 C -0.33735 1.17869 0.33530
 C -1.60033 -0.96555 0.10901
 C 1.85900 0.02151 -0.10256
 F -2.19294 1.02803 -0.77209
 F 1.40268 1.90934 0.39784
 H -1.09158 -1.41923 0.84926
 H 1.85578 -0.59159 0.64397
 H -1.40579 -1.46789 -0.72203
 H 1.74482 -0.53230 -0.96296
 H -2.56608 -1.07137 0.35421
 H 2.73602 0.45249 -0.18044
13
bifur_IRC_Distances_noMW_output/new_data/bifur_traj4_Distances point 29
C -1.26801 0.44934 -0.12348
 C 0.86390 1.00832 0.17457
 C -0.33726 1.17828 0.34029
 C -1.60012 -0.96590 0.10566
 C 1.85871 0.02196 -0.09897
 F -2.19382 1.02972 -0.76084
 F 1.40377 1.90764 0.38040
 H -1.09734 -1.42141 0.84843
 H 1.84925 -0.59209 0.64870
 H -1.39969 -1.46619 -0.72842
 H 1.75069 -0.53070 -0.96251
 H -2.56553 -1.07237 0.34653
 H 2.73544 0.45341 -0.17037
13
bifur_IRC_Distances_noMW_output/new_data/bifur_traj4_Distances point 30
C -1.26813 0.44955 -0.12092
 C 0.86409 1.00798 0.17243
 C -0.33718 1.17799 0.34356
 C -1.59998 -0.96613 0.10345
 C 1.85853 0.02225 -0.09664
 F -2.19441 1.03083 -0.75327
 F 1.40449 1.90654 0.36888
 H -1.10091 -1.42284 0.84796
 H 1.84519 -0.59243 0.65193
 H -1.39591 -1.46508 -0.73275
 H 1.75431 -0.52963 -0.96231
 H -2.56516 -1.07303 0.34152
 H 2.73506 0.45400 -0.16382
13
bifur_IRC_Distances_noMW_output/new_data/bifur_traj4_Distances point 31
C -1.26816 0.44960 -0.12021
 C 0.86414 1.00789 0.17183
 C -0.33715 1.17791 0.34445
 C -1.59994 -0.96619 0.10285
 C 1.85848 0.02233 -0.09600
 F -2.19457 1.03114 -0.75117
 F 1.40469 1.90624 0.36569
 H -1.10186 -1.42323 0.84783
 H 1.84411 -0.59253 0.65284
 H -1.39489 -1.46477 -0.73397
 H 1.75527 -0.52934 -0.96227
 H -2.56506 -1.07321 0.34015
 H 2.73496 0.45415 -0.16204
13
bifur_IRC_Distances_noMW_output/new_data/bifur_traj4_Distances point 32
C -1.26813 0.44955 -0.12092
 C 0.86409 1.00798 0.17242
 C -0.33718 1.17799 0.34356
 C -1.59998 -0.96613 0.10345
 C 1.85853 0.02225 -0.09664
 F -2.19441 1.03084 -0.75327
 F 1.40449 1.90654 0.36887
 H -1.10091 -1.42284 0.84796
 H 1.84519 -0.59243 0.65194
 H -1.39590 -1.46508 -0.73276
 H 1.75431 -0.52963 -0.96231
 H -2.56516 -1.07303 0.34152
 H 2.73506 0.45400 -0.16382
13
bifur_IRC_Distances_noMW_output/new_data/bifur_traj4_Distances point 33
C -1.26808 0.44947 -0.12194
 C 0.86401 1.00812 0.17327
 C -0.33721 1.17811 0.34227
 C -1.60004 -0.96604 0.10432
 C 1.85860 0.02213 -0.09756
 F -2.19417 1.03039 -0.75628
 F 1.40421 1.90697 0.37343
 H -1.09952 -1.42228 0.84814
 H 1.84677 -0.59229 0.65065
 H -1.39738 -1.46551 -0.73103
 H 1.75290 -0.53006 -0.96238
 H -2.56531 -1.07277 0.34349
 H 2.73521 0.45377 -0.16640
13
bifur_IRC_Distances_noMW_output/new_data/bifur_traj4_Distances point 34
C -1.26808 0.44947 -0.12194
 C 0.86401 1.00812 0.17328
 C -0.33721 1.17811 0.34227
 C -1.60004 -0.96604 0.10432
 C 1.85860 0.02213 -0.09756
 F -2.19417 1.03039 -0.75628
 F 1.40421 1.90697 0.37344
 H -1.09952 -1.42228 0.84814
 H 1.84678 -0.59229 0.65065
 H -1.39738 -1.46552 -0.73103
 H 1.75290 -0.53006 -0.96238
 H -2.56531 -1.07277 0.34350
 H 2.73521 0.45377 -0.16640
13
bifur_IRC_Distances_noMW_output/new_data/bifur_traj4_Distances point 35
C -1.26804 0.44939 -0.12284
 C 0.86394 1.00824 0.17403
 C -0.33724 1.17821 0.34112
 C -1.60008 -0.96596 0.10510
 C 1.85867 0.02203 -0.09838
 F -2.19396 1.03000 -0.75894
 F 1.40395 1.90736 0.37749
 H -1.09826 -1.42178 0.84831
 H 1.84821 -0.59217 0.64951
 H -1.39872 -1.46591 -0.72950
 H 1.75162 -0.53043 -0.96245
 H -2.56544 -1.07254 0.34526
 H 2.73535 0.45356 -0.16871
13
bifur_IRC_Distances_noMW_output/new_data/bifur_traj4_Distances point 36
C -1.26806 0.44942 -0.12246
 C 0.86397 1.00819 0.17371
 C -0.33723 1.17816 0.34161
 C -1.60006 -0.96599 0.10477
 C 1.85864 0.02207 -0.09803
 F -2.19405 1.03017 -0.75781
 F 1.40406 1.90720 0.37576
 H -1.09880 -1.42199 0.84824
 H 1.84759 -0.59222 0.64999
 H -1.39814 -1.46574 -0.73015
 H 1.75217 -0.53027 -0.96242
 H -2.56538 -1.07264 0.34451
 H 2.73529 0.45365 -0.16772
13
bifur_IRC_Distances_noMW_output/new_data/bifur_traj4_Distances point 37
C -1.26810 0.44949 -0.12162
 C 0.86404 1.00808 0.17301
 C -0.33720 1.17807 0.34268
 C -1.60002 -0.96607 0.10405
 C 1.85858 0.02217 -0.09727
 F -2.19425 1.03053 -0.75533
 F 1.40430 1.90684 0.37200
 H -1.09996 -1.42245 0.84808
 H 1.84627 -0.59234 0.65105
 H -1.39691 -1.46538 -0.73157
 H 1.75335 -0.52993 -0.96236
 H -2.56526 -1.07285 0.34287
 H 2.73517 0.45384 -0.16559
13
bifur_IRC_Distances_noMW_output/new_data/bifur_traj4_Distances point 38
C -1.26813 0.44954 -0.12097
 C 0.86409 1.00799 0.17246
 C -0.33718 1.17800 0.34350
 C -1.59998 -0.96613 0.10349
 C 1.85853 0.02224 -0.09668
 F -2.19440 1.03081 -0.75341
 F 1.40448 1.90656 0.36909
 H -1.10085 -1.42281 0.84797
 H 1.84527 -0.59243 0.65187
 H -1.39597 -1.46510 -0.73267
 H 1.75424 -0.52965 -0.96231
 H -2.56517 -1.07301 0.34161
 H 2.73507 0.45398 -0.16394
13
bifur_IRC_Distances_noMW_output/new_data/bifur_traj4_Distances point 39
C -1.26811 0.44951 -0.12134
 C 0.86406 1.00804 0.17278
 C -0.33719 1.17804 0.34303
 C -1.60000 -0.96609 0.10381
 C 1.85856 0.02220 -0.09702
 F -2.19431 1.03065 -0.75452
 F 1.40437 1.90672 0.37076
 H -1.10034 -1.42261 0.84803
 H 1.84584 -0.59237 0.65140
 H -1.39651 -1.46526 -0.73204
 H 1.75373 -0.52981 -0.96234
 H -2.56522 -1.07292 0.34234
 H 2.73513 0.45390 -0.16489
13
bifur_IRC_Distances_noMW_output/new_data/bifur_traj4_Distances point 40
C -1.26805 0.44941 -0.12265
 C 0.86396 1.00821 0.17387
 C -0.33723 1.17819 0.34136
 C -1.60007 -0.96598 0.10494
 C 1.85865 0.02205 -0.09821
 F -2.19401 1.03008 -0.75839
 F 1.40401 1.90728 0.37666
 H -1.09852 -1.42188 0.84827
 H 1.84791 -0.59220 0.64974
 H -1.39844 -1.46583 -0.72981
 H 1.75189 -0.53036 -0.96244
 H -2.56541 -1.07259 0.34490
 H 2.73532 0.45360 -0.16823
13
bifur_IRC_Distances_noMW_output/new_data/bifur_traj4_Distances point 41
C -1.26795 0.44924 -0.12476
 C 0.86380 1.00850 0.17564
 C -0.33729 1.17842 0.33864
 C -1.60019 -0.96579 0.10676
 C 1.85881 0.02181 -0.10015
 F -2.19352 1.02916 -0.76459
 F 1.40341 1.90820 0.38618
 H -1.09548 -1.42070 0.84869
 H 1.85136 -0.59192 0.64712
 H -1.40166 -1.46675 -0.72627
 H 1.74880 -0.53123 -0.96264
 H -2.56571 -1.07204 0.34906
 H 2.73563 0.45311 -0.17368
13
bifur_IRC_Distances_noMW_output/new_data/bifur_traj4_Distances point 42
C -1.26781 0.44900 -0.12766
 C 0.86358 1.00889 0.17809
 C -0.33736 1.17872 0.33482
 C -1.60035 -0.96552 0.10933
 C 1.85902 0.02146 -0.10290
 F -2.19286 1.02787 -0.77314
 F 1.40257 1.90950 0.39949
 H -1.09101 -1.41902 0.84935
 H 1.85642 -0.59154 0.64353
 H -1.40640 -1.46806 -0.72143
 H 1.74424 -0.53245 -0.96301
 H -2.56613 -1.07127 0.35495
 H 2.73608 0.45241 -0.18141
13
bifur_IRC_Distances_noMW_output/new_data/bifur_traj4_Distances point 43
C -1.26763 0.44869 -0.13132
 C 0.86330 1.00940 0.18122
 C -0.33742 1.17910 0.32987
 C -1.60056 -0.96517 0.11265
 C 1.85930 0.02101 -0.10650
 F -2.19204 1.02622 -0.78391
 F 1.40149 1.91121 0.41658
 H -1.08484 -1.41684 0.85032
 H 1.86335 -0.59108 0.63911
 H -1.41290 -1.46977 -0.71542
 H 1.73794 -0.53398 -0.96369
 H -2.56666 -1.07027 0.36264
 H 2.73666 0.45147 -0.19153
13
bifur_IRC_Distances_noMW_output/new_data/bifur_traj4_Distances point 44
C -1.26744 0.44834 -0.13529
 C 0.86300 1.00998 0.18466
 C -0.33744 1.17948 0.32434
 C -1.60078 -0.96477 0.11636
 C 1.85961 0.02050 -0.11056
 F -2.19117 1.02440 -0.79557
 F 1.40030 1.91315 0.43547
 H -1.07743 -1.41436 0.85159
 H 1.87162 -0.59061 0.63447
 H -1.42068 -1.47170 -0.70907
 H 1.73035 -0.53566 -0.96471
 H -2.56724 -1.06914 0.37133
 H 2.73731 0.45040 -0.20302
13
bifur_IRC_Distances_noMW_output/new_data/bifur_traj4_Distances point 45
C -1.26744 0.44834 -0.13529
 C 0.86300 1.00998 0.18466
 C -0.33744 1.17948 0.32434
 C -1.60078 -0.96477 0.11636
 C 1.85961 0.02050 -0.11056
 F -2.19117 1.02440 -0.79556
 F 1.40030 1.91315 0.43547
 H -1.07744 -1.41436 0.85159
 H 1.87162 -0.59061 0.63447
 H -1.42067 -1.47170 -0.70907
 H 1.73036 -0.53565 -0.96471
 H -2.56724 -1.06914 0.37132
 H 2.73731 0.45040 -0.20301
13
bifur_IRC_Distances_noMW_output/new_data/bifur_traj4_Distances point 46
C -1.26725 0.44797 -0.13940
 C 0.86270 1.01059 0.18828
 C -0.33742 1.17985 0.31843
 C -1.60102 -0.96435 0.12037
 C 1.85993 0.01995 -0.11500
 F -2.19031 1.02247 -0.80765
 F 1.39904 1.91525 0.45556
 H -1.06883 -1.41166 0.85322
 H 1.88117 -0.59013 0.62985
 H -1.42969 -1.47383 -0.70271
 H 1.72151 -0.53740 -0.96618
 H -2.56783 -1.06792 0.38080
 H 2.73800 0.44921 -0.21558
13
bifur_IRC_Distances_noMW_output/new_data/bifur_traj4_Distances point 47
C -1.26726 0.44800 -0.13903
 C 0.86272 1.01053 0.18795
 C -0.33743 1.17982 0.31897
 C -1.60100 -0.96439 0.12000
 C 1.85990 0.02000 -0.11459
 F -2.19039 1.02264 -0.80656
 F 1.39915 1.91506 0.45373
 H -1.06965 -1.41191 0.85305
 H 1.88027 -0.59017 0.63026
 H -1.42883 -1.47363 -0.70327
 H 1.72235 -0.53724 -0.96603
 H -2.56778 -1.06803 0.37993
 H 2.73794 0.44932 -0.21442
13
bifur_IRC_Distances_noMW_output/new_data/bifur_traj4_Distances point 48
C -1.26734 0.44814 -0.13752
 C 0.86284 1.01030 0.18661
 C -0.33744 1.17968 0.32116
 C -1.60091 -0.96454 0.11852
 C 1.85978 0.02021 -0.11294
 F -2.19070 1.02336 -0.80211
 F 1.39962 1.91428 0.44630
 H -1.07290 -1.41292 0.85243
 H 1.87667 -0.59035 0.63194
 H -1.42543 -1.47284 -0.70559
 H 1.72569 -0.53660 -0.96545
 H -2.56756 -1.06849 0.37640
 H 2.73768 0.44976 -0.20974
13
bifur_IRC_Distances_noMW_output/new_data/bifur_traj4_Distances point 49
C -1.26746 0.44837 -0.13496
 C 0.86303 1.00993 0.18437
 C -0.33744 1.17945 0.32481
 C -1.60076 -0.96481 0.11605
 C 1.85958 0.02055 -0.11021
 F -2.19124 1.02455 -0.79458
 F 1.40040 1.91298 0.43387
 H -1.07809 -1.41457 0.85147
 H 1.87089 -0.59064 0.63485
 H -1.41999 -1.47154 -0.70960
 H 1.73103 -0.53551 -0.96461
 H -2.56719 -1.06924 0.37058
 H 2.73725 0.45049 -0.20203
13
bifur_IRC_Distances_noMW_output/new_data/bifur_traj4_Distances point 50
C -1.26764 0.44870 -0.13123
 C 0.86331 1.00939 0.18114
 C -0.33742 1.17909 0.33000
 C -1.60055 -0.96518 0.11256
 C 1.85929 0.02103 -0.10640
 F -2.19206 1.02626 -0.78363
 F 1.40152 1.91117 0.41611
 H -1.08501 -1.41689 0.85029
 H 1.86316 -0.59109 0.63922
 H -1.41271 -1.46972 -0.71558
 H 1.73812 -0.53394 -0.96367
 H -2.56665 -1.07030 0.36243
 H 2.73664 0.45150 -0.19126
13
bifur_IRC_Distances_noMW_output/new_data/bifur_traj4_Distances point 51
C -1.26788 0.44912 -0.12616
 C 0.86369 1.00869 0.17683
 C -0.33733 1.17857 0.33680
 C -1.60027 -0.96566 0.10800
 C 1.85891 0.02164 -0.10148
 F -2.19320 1.02854 -0.76874
 F 1.40301 1.90883 0.39261
 H -1.09335 -1.41989 0.84900
 H 1.85377 -0.59173 0.64537
 H -1.40391 -1.46738 -0.72392
 H 1.74663 -0.53182 -0.96280
 H -2.56592 -1.07167 0.35190
 H 2.73585 0.45277 -0.17740
13
bifur_IRC_Distances_noMW_output/new_data/bifur_traj4_Distances point 52
C -1.26814 0.44957 -0.12058
 C 0.86412 1.00794 0.17214
 C -0.33717 1.17795 0.34398
 C -1.59996 -0.96616 0.10317
 C 1.85850 0.02228 -0.09634
 F -2.19449 1.03098 -0.75228
 F 1.40458 1.90640 0.36737
 H -1.10136 -1.42302 0.84790
 H 1.84468 -0.59248 0.65236
 H -1.39542 -1.46493 -0.73333
 H 1.75477 -0.52949 -0.96229
 H -2.56512 -1.07311 0.34087
 H 2.73502 0.45407 -0.16298
13
bifur_IRC_Distances_noMW_output/new_data/bifur_traj4_Distances point 53
C -1.26836 0.44993 -0.11592
 C 0.86447 1.00734 0.16828
 C -0.33699 1.17741 0.34974
 C -1.59972 -0.96656 0.09925
 C 1.85817 0.02279 -0.09223
 F -2.19558 1.03297 -0.73846
 F 1.40585 1.90449 0.34673
 H -1.10725 -1.42553 0.84717
 H 1.83793 -0.59314 0.65833
 H -1.38915 -1.46296 -0.74131
 H 1.76072 -0.52755 -0.96212
 H -2.56445 -1.07426 0.33204
 H 2.73435 0.45508 -0.15151
13
bifur_IRC_Distances_noMW_output/new_data/bifur_traj4_Distances point 54
C -1.26851 0.45018 -0.11257
 C 0.86472 1.00692 0.16552
 C -0.33683 1.17700 0.35375
 C -1.59954 -0.96684 0.09651
 C 1.85794 0.02314 -0.08937
 F -2.19636 1.03437 -0.72850
 F 1.40672 1.90317 0.33215
 H -1.11109 -1.42728 0.84672
 H 1.83350 -0.59364 0.66266
 H -1.38505 -1.46159 -0.74708
 H 1.76458 -0.52615 -0.96210
 H -2.56398 -1.07506 0.32589
 H 2.73390 0.45576 -0.14357
13
bifur_IRC_Distances_noMW_output/new_data/bifur_traj4_Distances point 55
C -1.26859 0.45031 -0.11085
 C 0.86485 1.00670 0.16410
 C -0.33675 1.17679 0.35577
 C -1.59945 -0.96697 0.09511
 C 1.85783 0.02332 -0.08792
 F -2.19677 1.03509 -0.72335
 F 1.40717 1.90252 0.32470
 H -1.11295 -1.42817 0.84650
 H 1.83133 -0.59390 0.66490
 H -1.38305 -1.46089 -0.75006
 H 1.76646 -0.52543 -0.96211
 H -2.56374 -1.07546 0.32277
 H 2.73367 0.45610 -0.13956
13
bifur_IRC_Distances_noMW_output/new_data/bifur_traj4_Distances point 56
C -1.26859 0.45031 -0.11085
 C 0.86485 1.00670 0.16410
 C -0.33675 1.17679 0.35577
 C -1.59945 -0.96697 0.09511
 C 1.85783 0.02332 -0.08792
 F -2.19677 1.03509 -0.72335
 F 1.40717 1.90252 0.32470
 H -1.11295 -1.42817 0.84650
 H 1.83133 -0.59390 0.66490
 H -1.38305 -1.46089 -0.75006
 H 1.76646 -0.52544 -0.96211
 H -2.56374 -1.07546 0.32277
 H 2.73367 0.45610 -0.13956
13
bifur_IRC_Distances_noMW_output/new_data/bifur_traj4_Distances point 57
C -1.26843 0.45006 -0.11424
 C 0.86459 1.00713 0.16689
 C -0.33691 1.17721 0.35176
 C -1.59963 -0.96670 0.09787
 C 1.85806 0.02297 -0.09079
 F -2.19597 1.03368 -0.73348
 F 1.40629 1.90382 0.33941
 H -1.10921 -1.42641 0.84693
 H 1.83567 -0.59339 0.66049
 H -1.38706 -1.46227 -0.74419
 H 1.76269 -0.52685 -0.96210
 H -2.56422 -1.07466 0.32895
 H 2.73412 0.45542 -0.14751
13
bifur_IRC_Distances_noMW_output/new_data/bifur_traj4_Distances point 58
C -1.26821 0.44968 -0.11926
 C 0.86422 1.00777 0.17104
 C -0.33712 1.17780 0.34564
 C -1.59989 -0.96628 0.10205
 C 1.85841 0.02243 -0.09516
 F -2.19480 1.03155 -0.74837
 F 1.40495 1.90585 0.36148
 H -1.10310 -1.42374 0.84768
 H 1.84269 -0.59266 0.65404
 H -1.39357 -1.46437 -0.73558
 H 1.75653 -0.52894 -0.96222
 H -2.56493 -1.07344 0.33834
 H 2.73482 0.45436 -0.15968
13
bifur_IRC_Distances_noMW_output/new_data/bifur_traj4_Distances point 59
C -1.26795 0.44925 -0.12467
 C 0.86381 1.00848 0.17557
 C -0.33729 1.17841 0.33875
 C -1.60019 -0.96580 0.10669
 C 1.85880 0.02182 -0.10008
 F -2.19354 1.02920 -0.76435
 F 1.40343 1.90816 0.38580
 H -1.09561 -1.42074 0.84868
 H 1.85122 -0.59193 0.64722
 H -1.40153 -1.46671 -0.72641
 H 1.74892 -0.53120 -0.96263
 H -2.56570 -1.07206 0.34890
 H 2.73562 0.45313 -0.17346
13
bifur_IRC_Distances_noMW_output/new_data/bifur_traj4_Distances point 60
C -1.26773 0.44886 -0.12935
 C 0.86345 1.00913 0.17953
 C -0.33739 1.17890 0.33256
 C -1.60044 -0.96536 0.11085
 C 1.85915 0.02126 -0.10454
 F -2.19248 1.02711 -0.77811
 F 1.40208 1.91028 0.40732
 H -1.08824 -1.41803 0.84977
 H 1.85954 -0.59133 0.64148
 H -1.40932 -1.46884 -0.71865
 H 1.74142 -0.53316 -0.96329
 H -2.56638 -1.07082 0.35845
 H 2.73635 0.45198 -0.18602
13
bifur_IRC_Distances_noMW_output/new_data/bifur_traj4_Distances point 61
C -1.26754 0.44852 -0.13322
 C 0.86316 1.00968 0.18286
 C -0.33744 1.17928 0.32725
 C -1.60066 -0.96498 0.11441
 C 1.85945 0.02077 -0.10841
 F -2.19162 1.02535 -0.78948
 F 1.40093 1.91213 0.42555
 H -1.08140 -1.41567 0.85090
 H 1.86720 -0.59085 0.63687
 H -1.41651 -1.47068 -0.71236
 H 1.73442 -0.53478 -0.96413
 H -2.56694 -1.06974 0.36674
 H 2.73697 0.45097 -0.19695
13
bifur_IRC_Distances_noMW_output/new_data/bifur_traj4_Distances point 62
C -1.26738 0.44823 -0.13653
 C 0.86291 1.01016 0.18574
 C -0.33744 1.17959 0.32258
 C -1.60085 -0.96465 0.11755
 C 1.85970 0.02034 -0.11187
 F -2.19091 1.02382 -0.79921
 F 1.39992 1.91377 0.44148
 H -1.07495 -1.41356 0.85205
 H 1.87439 -0.59046 0.63305
 H -1.42329 -1.47233 -0.70713
 H 1.72780 -0.53618 -0.96511
 H -2.56742 -1.06878 0.37413
 H 2.73752 0.45005 -0.20673
13
bifur_IRC_Distances_noMW_output/new_data/bifur_traj4_Distances point 63
C -1.26724 0.44795 -0.13954
 C 0.86269 1.01061 0.18840
 C -0.33742 1.17986 0.31823
 C -1.60103 -0.96433 0.12051
 C 1.85994 0.01993 -0.11515
 F -2.19028 1.02240 -0.80805
 F 1.39899 1.91533 0.45624
 H -1.06852 -1.41157 0.85328
 H 1.88151 -0.59012 0.62970
 H -1.43001 -1.47390 -0.70250
 H 1.72119 -0.53746 -0.96624
 H -2.56785 -1.06788 0.38113
 H 2.73803 0.44917 -0.21601
13
bifur_IRC_Distances_noMW_output/new_data/bifur_traj4_Distances point 64
C -1.26710 0.44768 -0.14249
 C 0.86247 1.01106 0.19106
 C -0.33737 1.18011 0.31385
 C -1.60120 -0.96401 0.12351
 C 1.86018 0.01951 -0.11852
 F -2.18969 1.02099 -0.81677
 F 1.39807 1.91691 0.47108
 H -1.06163 -1.40951 0.85468
 H 1.88911 -0.58979 0.62654
 H -1.43720 -1.47552 -0.69809
 H 1.71408 -0.53873 -0.96762
 H -2.56827 -1.06696 0.38831
 H 2.73854 0.44826 -0.22554
13
bifur_IRC_Distances_noMW_output/new_data/bifur_traj4_Distances point 65
C -1.26696 0.44738 -0.14555
 C 0.86226 1.01154 0.19385
 C -0.33729 1.18036 0.30922
 C -1.60137 -0.96366 0.12674
 C 1.86042 0.01906 -0.12217
 F -2.18911 1.01950 -0.82583
 F 1.39711 1.91861 0.48679
 H -1.05381 -1.40728 0.85638
 H 1.89770 -0.58946 0.62341
 H -1.44534 -1.47729 -0.69370
 H 1.70600 -0.54005 -0.96936
 H -2.56870 -1.06597 0.39610
 H 2.73908 0.44726 -0.23589
13
bifur_IRC_Distances_noMW_output/new_data/bifur_traj4_Distances point 66
C -1.26682 0.44709 -0.14857
 C 0.86205 1.01203 0.19668
 C -0.33718 1.18059 0.30452
 C -1.60155 -0.96331 0.13007
 C 1.86066 0.01860 -0.12597
 F -2.18857 1.01799 -0.83483
 F 1.39616 1.92037 0.50275
 H -1.04529 -1.40496 0.85833
 H 1.90700 -0.58914 0.62047
 H -1.45417 -1.47915 -0.68954
 H 1.69719 -0.54138 -0.97146
 H -2.56911 -1.06495 0.40421
 H 2.73962 0.44622 -0.24666
13
bifur_IRC_Distances_noMW_output/new_data/bifur_traj4_Distances point 67
C -1.26682 0.44709 -0.14857
 C 0.86205 1.01203 0.19668
 C -0.33718 1.18059 0.30452
 C -1.60155 -0.96331 0.13007
 C 1.86066 0.01860 -0.12597
 F -2.18857 1.01799 -0.83483
 F 1.39616 1.92037 0.50275
 H -1.04529 -1.40495 0.85833
 H 1.90700 -0.58914 0.62047
 H -1.45417 -1.47915 -0.68954
 H 1.69719 -0.54138 -0.97146
 H -2.56911 -1.06495 0.40422
 H 2.73962 0.44622 -0.24666
13
bifur_IRC_Distances_noMW_output/new_data/bifur_traj4_Distances point 68
C -1.26658 0.44653 -0.15397
 C 0.86172 1.01294 0.20190
 C -0.33688 1.18097 0.29586
 C -1.60185 -0.96263 0.13641
 C 1.86109 0.01771 -0.13334
 F -2.18772 1.01522 -0.85111
 F 1.39448 1.92369 0.53245
 H -1.02781 -1.40043 0.86264
 H 1.92599 -0.58859 0.61570
 H -1.47224 -1.48279 -0.68268
 H 1.67903 -0.54381 -0.97631
 H -2.56980 -1.06300 0.41990
 H 2.74059 0.44420 -0.26746
13
bifur_IRC_Distances_noMW_output/new_data/bifur_traj4_Distances point 69
C -1.26648 0.44628 -0.15638
 C 0.86158 1.01337 0.20432
 C -0.33669 1.18112 0.29187
 C -1.60199 -0.96231 0.13946
 C 1.86127 0.01728 -0.13691
 F -2.18741 1.01394 -0.85850
 F 1.39374 1.92526 0.54631
 H -1.01888 -1.39823 0.86496
 H 1.93564 -0.58836 0.61378
 H -1.48144 -1.48458 -0.67988
 H 1.66972 -0.54492 -0.97902
 H -2.57008 -1.06207 0.42751
 H 2.74102 0.44322 -0.27752
13
bifur_IRC_Distances_noMW_output/new_data/bifur_traj4_Distances point 70
C -1.26640 0.44604 -0.15856
 C 0.86147 1.01377 0.20657
 C -0.33650 1.18126 0.28820
 C -1.60211 -0.96201 0.14233
 C 1.86144 0.01688 -0.14032
 F -2.18717 1.01276 -0.86526
 F 1.39309 1.92674 0.55921
 H -1.01011 -1.39613 0.86731
 H 1.94509 -0.58815 0.61217
 H -1.49046 -1.48631 -0.67751
 H 1.66057 -0.54594 -0.98181
 H -2.57032 -1.06119 0.43475
 H 2.74141 0.44228 -0.28708
13
bifur_IRC_Distances_noMW_output/new_data/bifur_traj4_Distances point 71
C -1.26633 0.44585 -0.16031
 C 0.86139 1.01410 0.20841
 C -0.33632 1.18136 0.28521
 C -1.60220 -0.96176 0.14473
 C 1.86157 0.01655 -0.14317
 F -2.18701 1.01180 -0.87073
 F 1.39258 1.92796 0.56979
 H -1.00257 -1.39437 0.86938
 H 1.95319 -0.58798 0.61097
 H -1.49820 -1.48776 -0.67573
 H 1.65270 -0.54677 -0.98430
 H -2.57050 -1.06047 0.44083
 H 2.74171 0.44150 -0.29508
13
bifur_IRC_Distances_noMW_output/new_data/bifur_traj4_Distances point 72
C -1.26630 0.44574 -0.16124
 C 0.86135 1.01427 0.20941
 C -0.33622 1.18141 0.28360
 C -1.60224 -0.96162 0.14605
 C 1.86164 0.01636 -0.14476
 F -2.18694 1.01127 -0.87368
 F 1.39232 1.92863 0.57557
 H -0.99832 -1.39338 0.87056
 H 1.95774 -0.58789 0.61036
 H -1.50256 -1.48858 -0.67482
 H 1.64825 -0.54723 -0.98573
 H -2.57059 -1.06006 0.44419
 H 2.74187 0.44107 -0.29951
13
bifur_IRC_Distances_noMW_output/new_data/bifur_traj4_Distances point 73
C -1.26631 0.44577 -0.16100
 C 0.86136 1.01423 0.20916
 C -0.33625 1.18140 0.28401
 C -1.60223 -0.96165 0.14571
 C 1.86162 0.01641 -0.14435
 F -2.18695 1.01141 -0.87293
 F 1.39238 1.92846 0.57410
 H -0.99941 -1.39364 0.87026
 H 1.95658 -0.58792 0.61051
 H -1.50144 -1.48837 -0.67505
 H 1.64939 -0.54711 -0.98536
 H -2.57057 -1.06017 0.44333
 H 2.74183 0.44118 -0.29838
13
bifur_IRC_Distances_noMW_output/new_data/bifur_traj4_Distances point 74
C -1.26636 0.44594 -0.15950
 C 0.86143 1.01394 0.20756
 C -0.33641 1.18131 0.28659
 C -1.60215 -0.96187 0.14361
 C 1.86151 0.01670 -0.14184
 F -2.18708 1.01224 -0.86820
 F 1.39281 1.92739 0.56489
 H -1.00610 -1.39519 0.86841
 H 1.94940 -0.58806 0.61151
 H -1.49458 -1.48708 -0.67654
 H 1.65638 -0.54639 -0.98313
 H -2.57042 -1.06080 0.43800
 H 2.74157 0.44186 -0.29136
13
bifur_IRC_Distances_noMW_output/new_data/bifur_traj4_Distances point 75
C -1.26647 0.44624 -0.15677
 C 0.86156 1.01344 0.20472
 C -0.33666 1.18115 0.29122
 C -1.60201 -0.96226 0.13996
 C 1.86130 0.01721 -0.13751
 F -2.18736 1.01373 -0.85970
 F 1.39362 1.92552 0.54859
 H -1.01736 -1.39787 0.86536
 H 1.93728 -0.58832 0.61349
 H -1.48300 -1.48488 -0.67945
 H 1.66814 -0.54510 -0.97950
 H -2.57013 -1.06192 0.42878
 H 2.74109 0.44305 -0.27919
13
bifur_IRC_Distances_noMW_output/new_data/bifur_traj4_Distances point 76
C -1.26663 0.44667 -0.15271
 C 0.86179 1.01273 0.20066
 C -0.33696 1.18088 0.29791
 C -1.60178 -0.96279 0.13489
 C 1.86099 0.01792 -0.13155
 F -2.18790 1.01587 -0.84729
 F 1.39486 1.92289 0.52539
 H -1.03217 -1.40153 0.86153
 H 1.92127 -0.58872 0.61676
 H -1.46774 -1.48190 -0.68421
 H 1.68356 -0.54323 -0.97504
 H -2.56964 -1.06347 0.41610
 H 2.74036 0.44469 -0.26242
13
bifur_IRC_Distances_noMW_output/new_data/bifur_traj4_Distances point 77
C -1.26689 0.44724 -0.14704
 C 0.86216 1.01178 0.19524
 C -0.33724 1.18047 0.30691
 C -1.60146 -0.96349 0.12837
 C 1.86054 0.01883 -0.12403
 F -2.18883 1.01875 -0.83028
 F 1.39664 1.91947 0.49464
 H -1.04970 -1.40615 0.85731
 H 1.90220 -0.58930 0.62193
 H -1.44961 -1.47819 -0.69161
 H 1.70175 -0.54071 -0.97035
 H -2.56890 -1.06547 0.40007
 H 2.73934 0.44675 -0.24115
13
bifur_IRC_Distances_noMW_output/new_data/bifur_traj4_Distances point 78
C -1.26689 0.44724 -0.14704
 C 0.86216 1.01178 0.19524
 C -0.33724 1.18047 0.30691
 C -1.60146 -0.96349 0.12837
 C 1.86054 0.01883 -0.12403
 F -2.18883 1.01875 -0.83028
 F 1.39664 1.91947 0.49464
 H -1.04969 -1.40615 0.85731
 H 1.90220 -0.58930 0.62193
 H -1.44961 -1.47819 -0.69161
 H 1.70174 -0.54071 -0.97035
 H -2.56890 -1.06547 0.40007
 H 2.73934 0.44675 -0.24115
13
bifur_IRC_Distances_noMW_output/new_data/bifur_traj4_Distances point 79
C -1.26773 0.44885 -0.12939
 C 0.86345 1.00913 0.17956
 C -0.33739 1.17890 0.33251
 C -1.60045 -0.96536 0.11088
 C 1.85915 0.02125 -0.10458
 F -2.19247 1.02710 -0.77821
 F 1.40207 1.91030 0.40749
 H -1.08818 -1.41800 0.84978
 H 1.85960 -0.59132 0.64143
 H -1.40938 -1.46885 -0.71859
 H 1.74135 -0.53317 -0.96330
 H -2.56638 -1.07081 0.35853
 H 2.73635 0.45197 -0.18612
13
bifur_IRC_Distances_noMW_output/new_data/bifur_traj4_Distances point 80
C -1.26831 0.44985 -0.11705
 C 0.86438 1.00748 0.16921
 C -0.33703 1.17754 0.34837
 C -1.59977 -0.96646 0.10019
 C 1.85825 0.02267 -0.09321
 F -2.19531 1.03249 -0.74181
 F 1.40555 1.90494 0.35169
 H -1.10589 -1.42493 0.84733
 H 1.83950 -0.59298 0.65687
 H -1.39061 -1.46343 -0.73937
 H 1.75934 -0.52802 -0.96214
 H -2.56461 -1.07399 0.33415
 H 2.73451 0.45484 -0.15424
13
bifur_IRC_Distances_noMW_output/new_data/bifur_traj4_Distances point 81
C -1.27074 0.45423 0.05403
 C 0.86931 0.99849 -0.18006
 C -0.32728 1.15885 -0.42277
 C -1.59707 -0.97130 -0.08331
 C 1.85496 0.02848 0.12206
 F -2.21358 1.06628 0.60237
 F 1.41637 1.88611 -0.33668
 H -1.10242 -1.46775 -0.80902
 H 1.83625 -0.62267 -0.60856
 H -1.39188 -1.42420 0.79492
 H 1.75214 -0.47948 1.02385
 H -2.55543 -1.09077 -0.31966
 H 2.72937 0.46371 0.16282
13
bifur_IRC_Distances_noMW_output/new_data/bifur_traj4_Distances point 82
C -1.27110 0.45437 0.03579
 C 0.87037 0.99768 -0.16183
 C -0.32503 1.15671 -0.43770
 C -1.59642 -0.97183 -0.07483
 C 1.85408 0.02924 0.11144
 F -2.21724 1.06902 0.54796
 F 1.41870 1.88463 -0.25744
 H -1.11405 -1.47390 -0.81255
 H 1.82233 -0.62507 -0.63052
 H -1.37973 -1.41837 0.81908
 H 1.76334 -0.47467 1.02580
 H -2.55336 -1.09248 -0.29700
 H 2.72811 0.46467 0.13179
13
bifur_IRC_Distances_noMW_output/new_data/bifur_traj4_Distances point 83
C -1.27131 0.45439 0.01590
 C 0.87126 0.99697 -0.14124
 C -0.32246 1.15423 -0.45123
 C -1.59588 -0.97229 -0.06466
 C 1.85337 0.02987 0.09874
 F -2.22054 1.07158 0.48544
 F 1.42013 1.88383 -0.16980
 H -1.12369 -1.48027 -0.81506
 H 1.81075 -0.62814 -0.65623
 H -1.36987 -1.41207 0.84597
 H 1.77248 -0.46935 1.02534
 H -2.55151 -1.09404 -0.27073
 H 2.72727 0.46529 0.09756
13
bifur_IRC_Distances_noMW_output/new_data/bifur_traj4_Distances point 84
C -1.27132 0.45425 -0.00476
 C 0.87190 0.99646 -0.11908
 C -0.31971 1.15156 -0.46197
 C -1.59552 -0.97261 -0.05331
 C 1.85290 0.03032 0.08459
 F -2.22318 1.07366 0.41704
 F 1.42040 1.88395 -0.07800
 H -1.13139 -1.48664 -0.81519
 H 1.80162 -0.63180 -0.68304
 H -1.36232 -1.40548 0.87269
 H 1.77971 -0.46384 1.02104
 H -2.55004 -1.09531 -0.24180
 H 2.72697 0.46547 0.06178
13
bifur_IRC_Distances_noMW_output/new_data/bifur_traj4_Distances point 85
C -1.27115 0.45398 -0.02403
 C 0.87222 0.99620 -0.09775
 C -0.31714 1.14903 -0.46882
 C -1.59535 -0.97276 -0.04217
 C 1.85271 0.03053 0.07075
 F -2.22488 1.07500 0.35014
 F 1.41954 1.88500 0.00786
 H -1.13724 -1.49241 -0.81243
 H 1.79495 -0.63562 -0.70688
 H -1.35695 -1.39922 0.89532
 H 1.78521 -0.45878 1.01299
 H -2.54911 -1.09615 -0.21338
 H 2.72719 0.46521 0.02839
13
bifur_IRC_Distances_noMW_output/new_data/bifur_traj4_Distances point 86
C -1.27091 0.45365 -0.03910
 C 0.87228 0.99617 -0.08065
 C -0.31516 1.14705 -0.47199
 C -1.59534 -0.97279 -0.03317
 C 1.85273 0.03055 0.05961
 F -2.22569 1.07558 0.29580
 F 1.41813 1.88646 0.07492
 H -1.14129 -1.49681 -0.80809
 H 1.79059 -0.63884 -0.72417
 H -1.35348 -1.39424 0.91096
 H 1.78909 -0.45493 1.00378
 H -2.54867 -1.09656 -0.19024
 H 2.72770 0.46472 0.00236
13
bifur_IRC_Distances_noMW_output/new_data/bifur_traj4_Distances point 87
C -1.27069 0.45339 -0.04883
 C 0.87223 0.99622 -0.06943
 C -0.31391 1.14578 -0.47301
 C -1.59538 -0.97275 -0.02726
 C 1.85283 0.03049 0.05231
 F -2.22596 1.07574 0.25980
 F 1.41688 1.88771 0.11807
 H -1.14377 -1.49961 -0.80423
 H 1.78805 -0.64102 -0.73455
 H -1.35146 -1.39099 0.91996
 H 1.79153 -0.45252 0.99645
 H -2.54852 -1.09670 -0.17490
 H 2.72819 0.46427 -0.01438
13
bifur_IRC_Distances_noMW_output/new_data/bifur_traj4_Distances point 88
C -1.27055 0.45322 -0.05418
 C 0.87216 0.99629 -0.06320
 C -0.31323 1.14510 -0.47323
 C -1.59543 -0.97272 -0.02398
 C 1.85291 0.03044 0.04827
 F -2.22602 1.07574 0.23970
 F 1.41608 1.88850 0.14174
 H -1.14513 -1.50114 -0.80175
 H 1.78672 -0.64225 -0.73997
 H -1.35040 -1.38919 0.92452
 H 1.79288 -0.45122 0.99196
 H -2.54849 -1.09674 -0.16633
 H 2.72850 0.46398 -0.02355
13
bifur_IRC_Distances_noMW_output/new_data/bifur_traj4_Distances point 89
C -1.27055 0.45322 -0.05418
 C 0.87216 0.99629 -0.06320
 C -0.31323 1.14510 -0.47323
 C -1.59543 -0.97272 -0.02398
 C 1.85291 0.03044 0.04827
 F -2.22602 1.07574 0.23971
 F 1.41608 1.88850 0.14172
 H -1.14512 -1.50114 -0.80175
 H 1.78672 -0.64225 -0.73997
 H -1.35040 -1.38919 0.92452
 H 1.79287 -0.45122 0.99196
 H -2.54849 -1.09674 -0.16634
 H 2.72850 0.46398 -0.02354
13
bifur_IRC_Distances_noMW_output/new_data/bifur_traj4_Distances point 90
C -1.27053 0.45319 -0.05523
 C 0.87215 0.99630 -0.06198
 C -0.31310 1.14496 -0.47324
 C -1.59544 -0.97271 -0.02333
 C 1.85293 0.03043 0.04748
 F -2.22603 1.07573 0.23575
 F 1.41592 1.88866 0.14636
 H -1.14539 -1.50144 -0.80123
 H 1.78646 -0.64249 -0.74100
 H -1.35019 -1.38883 0.92538
 H 1.79314 -0.45097 0.99104
 H -2.54849 -1.09675 -0.16465
 H 2.72857 0.46392 -0.02534
13
bifur_IRC_Distances_noMW_output/new_data/bifur_traj4_Distances point 91
C -1.27065 0.45333 -0.05063
 C 0.87221 0.99624 -0.06735
 C -0.31368 1.14555 -0.47311
 C -1.59540 -0.97274 -0.02616
 C 1.85285 0.03048 0.05096
 F -2.22599 1.07574 0.25309
 F 1.41662 1.88796 0.12601
 H -1.14423 -1.50013 -0.80343
 H 1.78760 -0.64143 -0.73639
 H -1.35110 -1.39039 0.92152
 H 1.79198 -0.45208 0.99498
 H -2.54851 -1.09672 -0.17204
 H 2.72829 0.46418 -0.01745
13
bifur_IRC_Distances_noMW_output/new_data/bifur_traj4_Distances point 92
C -1.27085 0.45359 -0.04161
 C 0.87227 0.99617 -0.07777
 C -0.31484 1.14672 -0.47233
 C -1.59535 -0.97278 -0.03166
 C 1.85275 0.03054 0.05774
 F -2.22578 1.07564 0.28661
 F 1.41783 1.88676 0.08603
 H -1.14193 -1.49754 -0.80718
 H 1.78992 -0.63939 -0.72691
 H -1.35295 -1.39341 0.91336
 H 1.78972 -0.45431 1.00200
 H -2.54862 -1.09661 -0.18633
 H 2.72782 0.46461 -0.00195
13
bifur_IRC_Distances_noMW_output/new_data/bifur_traj4_Distances point 93
C -1.27109 0.45389 -0.02851
 C 0.87226 0.99617 -0.09271
 C -0.31655 1.14844 -0.46996
 C -1.59534 -0.97278 -0.03952
 C 1.85270 0.03055 0.06747
 F -2.22517 1.07521 0.33420
 F 1.41919 1.88537 0.02778
 H -1.13847 -1.49372 -0.81134
 H 1.79360 -0.63655 -0.71215
 H -1.35587 -1.39775 0.90016
 H 1.78639 -0.45763 1.01052
 H -2.54895 -1.09629 -0.20659
 H 2.72731 0.46509 0.02065
13
bifur_IRC_Distances_noMW_output/new_data/bifur_traj4_Distances point 94
C -1.27127 0.45415 -0.01302
 C 0.87207 0.99632 -0.11001
 C -0.31861 1.15048 -0.46528
 C -1.59543 -0.97269 -0.04859
 C 1.85279 0.03043 0.07873
 F -2.22400 1.07431 0.38874
 F 1.42016 1.88429 -0.04121
 H -1.13402 -1.48913 -0.81437
 H 1.79858 -0.63339 -0.69345
 H -1.35986 -1.40281 0.88271
 H 1.78217 -0.46165 1.01809
 H -2.54959 -1.09571 -0.22978
 H 2.72700 0.46541 0.04747
13
bifur_IRC_Distances_noMW_output/new_data/bifur_traj4_Distances point 95
C -1.27134 0.45432 0.00307
 C 0.87170 0.99662 -0.12756
 C -0.32076 1.15258 -0.45831
 C -1.59564 -0.97250 -0.05769
 C 1.85304 0.03018 0.09005
 F -2.22228 1.07295 0.44336
 F 1.42044 1.88379 -0.11283
 H -1.12869 -1.48426 -0.81549
 H 1.80479 -0.63036 -0.67297
 H -1.36492 -1.40799 0.86280
 H 1.77718 -0.46592 1.02317
 H -2.55054 -1.09487 -0.25295
 H 2.72701 0.46545 0.07534
13
bifur_IRC_Distances_noMW_output/new_data/bifur_traj4_Distances point 96
C -1.27129 0.45439 0.01855
 C 0.87116 0.99706 -0.14402
 C -0.32281 1.15457 -0.44960
 C -1.59595 -0.97223 -0.06606
 C 1.85345 0.02980 0.10049
 F -2.22015 1.07127 0.49395
 F 1.42001 1.88388 -0.18151
 H -1.12255 -1.47944 -0.81484
 H 1.81211 -0.62771 -0.65277
 H -1.37102 -1.41291 0.84242
 H 1.77141 -0.47006 1.02559
 H -2.55173 -1.09385 -0.27431
 H 2.72735 0.46523 0.10213
13
bifur_IRC_Distances_noMW_output/new_data/bifur_traj4_Distances point 97
C -1.27115 0.45438 0.03254
 C 0.87053 0.99755 -0.15852
 C -0.32462 1.15631 -0.44011
 C -1.59632 -0.97192 -0.07323
 C 1.85395 0.02936 0.10944
 F -2.21783 1.06947 0.53796
 F 1.41902 1.88444 -0.24319
 H -1.11581 -1.47496 -0.81309
 H 1.82020 -0.62554 -0.63465
 H -1.37790 -1.41734 0.82349
 H 1.76503 -0.47380 1.02594
 H -2.55302 -1.09275 -0.29281
 H 2.72793 0.46480 0.12622
13
bifur_IRC_Distances_noMW_output/new_data/bifur_traj4_Distances point 98
C -1.27096 0.45432 0.04391
 C 0.86992 0.99802 -0.17002
 C -0.32605 1.15768 -0.43134
 C -1.59669 -0.97161 -0.07872
 C 1.85444 0.02892 0.11630
 F -2.21569 1.06784 0.57251
 F 1.41779 1.88521 -0.29286
 H -1.10926 -1.47121 -0.81107
 H 1.82807 -0.62396 -0.62046
 H -1.38471 -1.42095 0.80817
 H 1.75875 -0.47682 1.02516
 H -2.55423 -1.09175 -0.30725
 H 2.72861 0.46429 0.14565
13
bifur_IRC_Distances_noMW_output/new_data/bifur_traj4_Distances point 99
C -1.27080 0.45426 0.05119
 C 0.86949 0.99836 -0.17726
 C -0.32694 1.15853 -0.42524
 C -1.59696 -0.97139 -0.08205
 C 1.85481 0.02861 0.12048
 F -2.21419 1.06673 0.59408
 F 1.41680 1.88584 -0.32443
 H -1.10444 -1.46873 -0.80960
 H 1.83383 -0.62302 -0.61181
 H -1.38976 -1.42328 0.79858
 H 1.75411 -0.47874 1.02427
 H -2.55509 -1.09105 -0.31623
 H 2.72914 0.46389 0.15802
13
bifur_IRC_Distances_noMW_output/new_data/bifur_traj4_Distances point 100
C -1.27080 0.45426 0.05119
 C 0.86949 0.99836 -0.17726
 C -0.32694 1.15853 -0.42524
 C -1.59696 -0.97139 -0.08205
 C 1.85481 0.02861 0.12048
 F -2.21419 1.06673 0.59408
 F 1.41680 1.88584 -0.32443
 H -1.10444 -1.46873 -0.80960
 H 1.83383 -0.62302 -0.61181
 H -1.38975 -1.42328 0.79859
 H 1.75411 -0.47874 1.02427
 H -2.55509 -1.09105 -0.31623
 H 2.72914 0.46389 0.15802
13
bifur_IRC_Distances_noMW_output/new_data/bifur_traj4_Distances point 101
C -1.27080 0.45426 0.05147
 C 0.86947 0.99837 -0.17754
 C -0.32698 1.15856 -0.42499
 C -1.59697 -0.97138 -0.08218
 C 1.85482 0.02860 0.12064
 F -2.21413 1.06668 0.59492
 F 1.41676 1.88587 -0.32567
 H -1.10424 -1.46863 -0.80955
 H 1.83407 -0.62299 -0.61148
 H -1.38996 -1.42337 0.79821
 H 1.75391 -0.47881 1.02423
 H -2.55512 -1.09103 -0.31657
 H 2.72917 0.46387 0.15851
13
bifur_IRC_Distances_noMW_output/new_data/bifur_traj4_Distances point 102
C -1.27093 0.45431 0.04517
 C 0.86985 0.99808 -0.17128
 C -0.32621 1.15783 -0.43030
 C -1.59674 -0.97157 -0.07930
 C 1.85451 0.02887 0.11704
 F -2.21544 1.06765 0.57628
 F 1.41763 1.88531 -0.29834
 H -1.10846 -1.47078 -0.81082
 H 1.82902 -0.62379 -0.61893
 H -1.38554 -1.42135 0.80650
 H 1.75799 -0.47715 1.02502
 H -2.55438 -1.09163 -0.30882
 H 2.72870 0.46422 0.14780
13
bifur_IRC_Distances_noMW_output/new_data/bifur_traj4_Distances point 103
C -1.27112 0.45437 0.03451
 C 0.87043 0.99763 -0.16052
 C -0.32487 1.15655 -0.43866
 C -1.59638 -0.97187 -0.07420
 C 1.85403 0.02929 0.11066
 F -2.21748 1.06920 0.54402
 F 1.41883 1.88456 -0.25181
 H -1.11476 -1.47432 -0.81277
 H 1.82147 -0.62526 -0.63214
 H -1.37899 -1.41796 0.82082
 H 1.76402 -0.47432 1.02586
 H -2.55322 -1.09259 -0.29535
 H 2.72804 0.46472 0.12959
13
bifur_IRC_Distances_noMW_output/new_data/bifur_traj4_Distances point 104
C -1.27129 0.45439 0.01867
 C 0.87116 0.99706 -0.14415
 C -0.32282 1.15458 -0.44953
 C -1.59595 -0.97223 -0.06613
 C 1.85345 0.02980 0.10057
 F -2.22013 1.07126 0.49433
 F 1.42000 1.88389 -0.18204
 H -1.12250 -1.47940 -0.81483
 H 1.81217 -0.62769 -0.65261
 H -1.37107 -1.41295 0.84226
 H 1.77136 -0.47009 1.02560
 H -2.55174 -1.09384 -0.27448
 H 2.72735 0.46523 0.10233
13
bifur_IRC_Distances_noMW_output/new_data/bifur_traj4_Distances point 105
C -1.27133 0.45427 -0.00345
 C 0.87187 0.99648 -0.12051
 C -0.31989 1.15173 -0.46139
 C -1.59554 -0.97259 -0.05405
 C 1.85292 0.03030 0.08551
 F -2.22303 1.07355 0.42148
 F 1.42042 1.88391 -0.08383
 H -1.13096 -1.48624 -0.81527
 H 1.80213 -0.63156 -0.68136
 H -1.36274 -1.40590 0.87106
 H 1.77930 -0.46418 1.02144
 H -2.55012 -1.09524 -0.24368
 H 2.72697 0.46547 0.06405
13
bifur_IRC_Distances_noMW_output/new_data/bifur_traj4_Distances point 106
C -1.27103 0.45382 -0.03204
 C 0.87228 0.99616 -0.08870
 C -0.31608 1.14797 -0.47074
 C -1.59533 -0.97278 -0.03741
 C 1.85270 0.03055 0.06486
 F -2.22537 1.07536 0.32148
 F 1.41887 1.88570 0.04352
 H -1.13943 -1.49476 -0.81037
 H 1.79256 -0.63731 -0.71624
 H -1.35505 -1.39658 0.90388
 H 1.78730 -0.45672 1.00842
 H -2.54884 -1.09639 -0.20118
 H 2.72743 0.46498 0.01454
13
bifur_IRC_Distances_noMW_output/new_data/bifur_traj4_Distances point 107
C -1.27024 0.45286 -0.06487
 C 0.87197 0.99647 -0.05064
 C -0.31191 1.14374 -0.47292
 C -1.59555 -0.97262 -0.01737
 C 1.85312 0.03029 0.04016
 F -2.22596 1.07557 0.19892
 F 1.41425 1.89030 0.18884
 H -1.14784 -1.50416 -0.79601
 H 1.78414 -0.64476 -0.75012
 H -1.34832 -1.38556 0.93276
 H 1.79562 -0.44869 0.98199
 H -2.54853 -1.09673 -0.14894
 H 2.72924 0.46330 -0.04179
13
bifur_IRC_Distances_noMW_output/new_data/bifur_traj4_Distances point 108
C -1.26898 0.45143 -0.09730
 C 0.87083 0.99755 -0.01167
 C -0.30823 1.13987 -0.46587
 C -1.59623 -0.97205 0.00293
 C 1.85424 0.02943 0.01544
 F -2.22415 1.07352 0.07005
 F 1.40674 1.89757 0.32985
 H -1.15683 -1.51306 -0.77239
 H 1.77635 -0.65278 -0.77498
 H -1.34174 -1.37436 0.95031
 H 1.80517 -0.44167 0.94395
 H -2.54951 -1.09592 -0.09404
 H 2.73234 0.46046 -0.09629
13
bifur_IRC_Distances_noMW_output/new_data/bifur_traj4_Distances point 109
C -1.26752 0.44979 -0.12515
 C 0.86913 0.99914 0.02265
 C -0.30563 1.13700 -0.45233
 C -1.59719 -0.97122 0.02034
 C 1.85575 0.02822 -0.00539
 F -2.22053 1.06975 -0.04642
 F 1.39801 1.90600 0.44742
 H -1.16680 -1.52044 -0.74538
 H 1.76827 -0.65996 -0.78860
 H -1.33434 -1.36453 0.95616
 H 1.81626 -0.43662 0.90292
 H -2.55144 -1.09421 -0.04460
 H 2.73603 0.45707 -0.14161
13
bifur_IRC_Distances_noMW_output/new_data/bifur_traj4_Distances point 110
C -1.26611 0.44822 -0.14700
 C 0.86731 1.00086 0.04993
 C -0.30408 1.13517 -0.43685
 C -1.59817 -0.97036 0.03365
 C 1.85727 0.02697 -0.02100
 F -2.21623 1.06534 -0.14118
 F 1.38970 1.91402 0.53629
 H -1.17732 -1.52616 -0.72109
 H 1.75968 -0.66564 -0.79431
 H -1.32608 -1.35666 0.95509
 H 1.82818 -0.43341 0.86688
 H -2.55372 -1.09215 -0.00463
 H 2.73957 0.45380 -0.17578
13
bifur_IRC_Distances_noMW_output/new_data/bifur_traj4_Distances point 111
C -1.26611 0.44822 -0.14700
 C 0.86731 1.00086 0.04993
 C -0.30408 1.13517 -0.43685
 C -1.59817 -0.97036 0.03365
 C 1.85727 0.02697 -0.02100
 F -2.21623 1.06534 -0.14118
 F 1.38970 1.91402 0.53629
 H -1.17732 -1.52616 -0.72109
 H 1.75968 -0.66564 -0.79431
 H -1.32608 -1.35666 0.95509
 H 1.82818 -0.43341 0.86688
 H -2.55372 -1.09215 -0.00463
 H 2.73957 0.45380 -0.17578
13
bifur_IRC_Distances_noMW_output/new_data/bifur_traj4_Distances point 112
C -1.26392 0.44581 -0.17530
 C 0.86427 1.00372 0.08539
 C -0.30283 1.13349 -0.41071
 C -1.59973 -0.96900 0.04981
 C 1.85968 0.02500 -0.03935
 F -2.20859 1.05761 -0.26747
 F 1.37706 1.92616 0.64527
 H -1.19677 -1.53385 -0.68903
 H 1.74309 -0.67291 -0.79626
 H -1.30978 -1.34607 0.94797
 H 1.85025 -0.43027 0.81916
 H -2.55773 -1.08847 0.04807
 H 2.74501 0.44877 -0.21756
13
bifur_IRC_Distances_noMW_output/new_data/bifur_traj4_Distances point 113
C -1.26320 0.44501 -0.18365
 C 0.86323 1.00471 0.09578
 C -0.30265 1.13317 -0.40186
 C -1.60024 -0.96856 0.05419
 C 1.86047 0.02436 -0.04416
 F -2.20588 1.05489 -0.30516
 F 1.37293 1.93009 0.67572
 H -1.20425 -1.53628 -0.68036
 H 1.73649 -0.67501 -0.79606
 H -1.30326 -1.34280 0.94519
 H 1.85870 -0.42955 0.80594
 H -2.55915 -1.08716 0.06363
 H 2.74680 0.44712 -0.22920
13
bifur_IRC_Distances_noMW_output/new_data/bifur_traj4_Distances point 114
C -1.26270 0.44447 -0.18909
 C 0.86251 1.00538 0.10252
 C -0.30257 1.13301 -0.39585
 C -1.60059 -0.96826 0.05692
 C 1.86100 0.02393 -0.04711
 F -2.20399 1.05300 -0.32978
 F 1.37015 1.93273 0.69512
 H -1.20965 -1.53793 -0.67510
 H 1.73164 -0.67636 -0.79584
 H -1.29847 -1.34061 0.94334
 H 1.86479 -0.42912 0.79776
 H -2.56014 -1.08625 0.07373
 H 2.74801 0.44600 -0.23660
13
bifur_IRC_Distances_noMW_output/new_data/bifur_traj4_Distances point 115
C -1.26240 0.44415 -0.19231
 C 0.86207 1.00579 0.10649
 C -0.30254 1.13293 -0.39222
 C -1.60080 -0.96808 0.05848
 C 1.86133 0.02367 -0.04878
 F -2.20283 1.05184 -0.34437
 F 1.36847 1.93433 0.70642
 H -1.21306 -1.53893 -0.67217
 H 1.72856 -0.67716 -0.79570
 H -1.29542 -1.33929 0.94226
 H 1.86863 -0.42888 0.79313
 H -2.56074 -1.08568 0.07968
 H 2.74874 0.44533 -0.24091
13
bifur_IRC_Distances_noMW_output/new_data/bifur_traj4_Distances point 116
C -1.26224 0.44397 -0.19405
 C 0.86183 1.00602 0.10863
 C -0.30253 1.13289 -0.39024
 C -1.60092 -0.96798 0.05931
 C 1.86150 0.02352 -0.04966
 F -2.20219 1.05120 -0.35223
 F 1.36755 1.93519 0.71246
 H -1.21496 -1.53949 -0.67066
 H 1.72682 -0.67759 -0.79562
 H -1.29371 -1.33857 0.94168
 H 1.87077 -0.42875 0.79070
 H -2.56107 -1.08538 0.08289
 H 2.74914 0.44496 -0.24321
13
bifur_IRC_Distances_noMW_output/new_data/bifur_traj4_Distances point 117
C -1.26215 0.44387 -0.19499
 C 0.86170 1.00614 0.10978
 C -0.30253 1.13287 -0.38916
 C -1.60098 -0.96793 0.05975
 C 1.86160 0.02345 -0.05012
 F -2.20184 1.05086 -0.35648
 F 1.36705 1.93567 0.71570
 H -1.21601 -1.53979 -0.66986
 H 1.72587 -0.67782 -0.79558
 H -1.29277 -1.33818 0.94137
 H 1.87195 -0.42868 0.78941
 H -2.56125 -1.08521 0.08462
 H 2.74936 0.44475 -0.24444
13
bifur_IRC_Distances_noMW_output/new_data/bifur_traj4_Distances point 118
C -1.26208 0.44380 -0.19566
 C 0.86161 1.00623 0.11059
 C -0.30253 1.13286 -0.38840
 C -1.60102 -0.96789 0.06006
 C 1.86167 0.02339 -0.05045
 F -2.20159 1.05061 -0.35948
 F 1.36670 1.93600 0.71799
 H -1.21676 -1.54000 -0.66930
 H 1.72518 -0.67798 -0.79555
 H -1.29209 -1.33790 0.94116
 H 1.87280 -0.42864 0.78851
 H -2.56138 -1.08509 0.08584
 H 2.74952 0.44461 -0.24531
13
bifur_IRC_Distances_noMW_output/new_data/bifur_traj4_Distances point 119
C -1.26201 0.44373 -0.19637
 C 0.86151 1.00632 0.11146
 C -0.30253 1.13284 -0.38758
 C -1.60107 -0.96785 0.06039
 C 1.86174 0.02333 -0.05079
 F -2.20132 1.05034 -0.36270
 F 1.36632 1.93636 0.72043
 H -1.21758 -1.54023 -0.66871
 H 1.72444 -0.67816 -0.79552
 H -1.29135 -1.33761 0.94093
 H 1.87371 -0.42859 0.78755
 H -2.56152 -1.08496 0.08715
 H 2.74968 0.44446 -0.24624
13
bifur_IRC_Distances_noMW_output/new_data/bifur_traj4_Distances point 120
C -1.26193 0.44364 -0.19720
 C 0.86139 1.00643 0.11248
 C -0.30253 1.13283 -0.38663
 C -1.60112 -0.96780 0.06077
 C 1.86182 0.02327 -0.05119
 F -2.20101 1.05003 -0.36644
 F 1.36587 1.93678 0.72326
 H -1.21853 -1.54050 -0.66804
 H 1.72356 -0.67836 -0.79549
 H -1.29049 -1.33726 0.94067
 H 1.87478 -0.42853 0.78645
 H -2.56169 -1.08481 0.08866
 H 2.74988 0.44428 -0.24732
13
bifur_IRC_Distances_noMW_output/new_data/bifur_traj4_Distances point 121
C -1.26186 0.44356 -0.19795
 C 0.86128 1.00653 0.11340
 C -0.30253 1.13282 -0.38576
 C -1.60118 -0.96776 0.06112
 C 1.86190 0.02320 -0.05155
 F -2.20072 1.04975 -0.36984
 F 1.36547 1.93716 0.72584
 H -1.21942 -1.54075 -0.66744
 H 1.72275 -0.67855 -0.79546
 H -1.28969 -1.33694 0.94043
 H 1.87577 -0.42847 0.78546
 H -2.56183 -1.08467 0.09004
 H 2.75005 0.44412 -0.24829
13
bifur_IRC_Distances_noMW_output/new_data/bifur_traj4_Distances point 122
C -1.26186 0.44356 -0.19795
 C 0.86128 1.00653 0.11340
 C -0.30253 1.13282 -0.38576
 C -1.60118 -0.96776 0.06112
 C 1.86190 0.02320 -0.05155
 F -2.20072 1.04975 -0.36984
 F 1.36547 1.93716 0.72583
 H -1.21941 -1.54075 -0.66744
 H 1.72275 -0.67855 -0.79546
 H -1.28969 -1.33694 0.94043
 H 1.87577 -0.42847 0.78546
 H -2.56183 -1.08467 0.09004
 H 2.75005 0.44412 -0.24829
13
bifur_IRC_Distances_noMW_output/new_data/bifur_traj4_Distances point 123
C -1.26186 0.44356 -0.19799
 C 0.86128 1.00653 0.11345
 C -0.30253 1.13282 -0.38571
 C -1.60118 -0.96776 0.06114
 C 1.86190 0.02320 -0.05157
 F -2.20071 1.04973 -0.37002
 F 1.36544 1.93718 0.72597
 H -1.21946 -1.54076 -0.66741
 H 1.72271 -0.67856 -0.79545
 H -1.28965 -1.33692 0.94042
 H 1.87583 -0.42847 0.78541
 H -2.56184 -1.08466 0.09012
 H 2.75006 0.44411 -0.24834
13
bifur_IRC_Distances_noMW_output/new_data/bifur_traj4_Distances point 124
C -1.26199 0.44370 -0.19661
 C 0.86147 1.00635 0.11176
 C -0.30253 1.13284 -0.38730
 C -1.60109 -0.96783 0.06051
 C 1.86176 0.02331 -0.05091
 F -2.20123 1.05025 -0.36380
 F 1.36618 1.93648 0.72127
 H -1.21786 -1.54031 -0.66851
 H 1.72418 -0.67822 -0.79551
 H -1.29110 -1.33750 0.94085
 H 1.87403 -0.42857 0.78722
 H -2.56157 -1.08491 0.08760
 H 2.74974 0.44441 -0.24656
13
bifur_IRC_Distances_noMW_output/new_data/bifur_traj4_Distances point 125
C -1.26225 0.44399 -0.19388
 C 0.86186 1.00599 0.10841
 C -0.30254 1.13289 -0.39044
 C -1.60090 -0.96799 0.05923
 C 1.86148 0.02354 -0.04957
 F -2.20225 1.05127 -0.35143
 F 1.36764 1.93510 0.71184
 H -1.21477 -1.53943 -0.67081
 H 1.72700 -0.67754 -0.79563
 H -1.29389 -1.33865 0.94174
 H 1.87055 -0.42876 0.79094
 H -2.56104 -1.08541 0.08256
 H 2.74910 0.44499 -0.24297
13
bifur_IRC_Distances_noMW_output/new_data/bifur_traj4_Distances point 126
C -1.26266 0.44442 -0.18960
 C 0.86244 1.00544 0.10314
 C -0.30257 1.13300 -0.39528
 C -1.60062 -0.96823 0.05717
 C 1.86105 0.02389 -0.04737
 F -2.20381 1.05282 -0.33208
 F 1.36989 1.93298 0.69690
 H -1.21017 -1.53808 -0.67463
 H 1.73117 -0.67649 -0.79582
 H -1.29800 -1.34040 0.94317
 H 1.86538 -0.42908 0.79702
 H -2.56023 -1.08616 0.07466
 H 2.74813 0.44590 -0.23728
13
bifur_IRC_Distances_noMW_output/new_data/bifur_traj4_Distances point 127
C -1.26319 0.44500 -0.18373
 C 0.86322 1.00471 0.09587
 C -0.30264 1.13317 -0.40177
 C -1.60025 -0.96855 0.05423
 C 1.86048 0.02435 -0.04420
 F -2.20585 1.05486 -0.30551
 F 1.37290 1.93012 0.67600
 H -1.20432 -1.53630 -0.68028
 H 1.73642 -0.67502 -0.79605
 H -1.30319 -1.34277 0.94516
 H 1.85878 -0.42955 0.80582
 H -2.55917 -1.08714 0.06377
 H 2.74682 0.44710 -0.22931
13
bifur_IRC_Distances_noMW_output/new_data/bifur_traj4_Distances point 128
C -1.26384 0.44571 -0.17634
 C 0.86415 1.00384 0.08669
 C -0.30280 1.13345 -0.40963
 C -1.59979 -0.96895 0.05037
 C 1.85978 0.02492 -0.03997
 F -2.20827 1.05729 -0.27216
 F 1.37655 1.92664 0.64911
 H -1.19766 -1.53415 -0.68791
 H 1.74232 -0.67317 -0.79625
 H -1.30902 -1.34567 0.94763
 H 1.85125 -0.43018 0.81748
 H -2.55790 -1.08831 0.05002
 H 2.74523 0.44857 -0.21903
13
bifur_IRC_Distances_noMW_output/new_data/bifur_traj4_Distances point 129
C -1.26454 0.44648 -0.16790
 C 0.86514 1.00291 0.07613
 C -0.30307 1.13385 -0.41816
 C -1.59929 -0.96938 0.04575
 C 1.85901 0.02555 -0.03482
 F -2.21083 1.05986 -0.23414
 F 1.38057 1.92280 0.61755
 H -1.19088 -1.53178 -0.69717
 H 1.74822 -0.67103 -0.79622
 H -1.31484 -1.34890 0.95028
 H 1.84358 -0.43099 0.83140
 H -2.55656 -1.08955 0.03425
 H 2.74350 0.45017 -0.20695
13
bifur_IRC_Distances_noMW_output/new_data/bifur_traj4_Distances point 130
C -1.26520 0.44722 -0.15940
 C 0.86607 1.00203 0.06549
 C -0.30342 1.13433 -0.42620
 C -1.59881 -0.96980 0.04094
 C 1.85827 0.02615 -0.02937
 F -2.21318 1.06225 -0.19612
 F 1.38442 1.91910 0.58502
 H -1.18487 -1.52946 -0.70683
 H 1.75336 -0.66885 -0.79580
 H -1.31990 -1.35209 0.95259
 H 1.83675 -0.43190 0.84576
 H -2.55533 -1.09068 0.01839
 H 2.74184 0.45171 -0.19448
13
bifur_IRC_Distances_noMW_output/new_data/bifur_traj4_Distances point 131
C -1.26574 0.44781 -0.15220
 C 0.86681 1.00133 0.05646
 C -0.30378 1.13480 -0.43254
 C -1.59843 -0.97013 0.03674
 C 1.85768 0.02664 -0.02456
 F -2.21500 1.06410 -0.16415
 F 1.38753 1.91611 0.55691
 H -1.18033 -1.52754 -0.71511
 H 1.75718 -0.66699 -0.79507
 H -1.32365 -1.35476 0.95418
 H 1.83160 -0.43275 0.85803
 H -2.55437 -1.09156 0.00501
 H 2.74050 0.45294 -0.18370
13
bifur_IRC_Distances_noMW_output/new_data/bifur_traj4_Distances point 132
C -1.26608 0.44818 -0.14746
 C 0.86726 1.00090 0.05051
 C -0.30405 1.13513 -0.43648
 C -1.59819 -0.97034 0.03393
 C 1.85731 0.02694 -0.02132
 F -2.21612 1.06524 -0.14321
 F 1.38951 1.91420 0.53812
 H -1.17758 -1.52629 -0.72057
 H 1.75946 -0.66576 -0.79439
 H -1.32588 -1.35649 0.95501
 H 1.82848 -0.43335 0.86610
 H -2.55378 -1.09210 -0.00378
 H 2.73965 0.45373 -0.17648
13
bifur_IRC_Distances_noMW_output/new_data/bifur_traj4_Distances point 133
C -1.26608 0.44818 -0.14746
 C 0.86726 1.00090 0.05051
 C -0.30405 1.13513 -0.43648
 C -1.59819 -0.97034 0.03393
 C 1.85731 0.02694 -0.02132
 F -2.21612 1.06524 -0.14321
 F 1.38951 1.91420 0.53812
 H -1.17758 -1.52629 -0.72057
 H 1.75946 -0.66576 -0.79439
 H -1.32588 -1.35649 0.95502
 H 1.82848 -0.43335 0.86610
 H -2.55378 -1.09210 -0.00378
 H 2.73965 0.45373 -0.17648
13
bifur_IRC_Distances_noMW_output/new_data/bifur_traj4_Distances point 134
C -1.26607 0.44817 -0.14760
 C 0.86725 1.00092 0.05068
 C -0.30404 1.13512 -0.43636
 C -1.59820 -0.97034 0.03401
 C 1.85732 0.02693 -0.02141
 F -2.21609 1.06521 -0.14381
 F 1.38945 1.91426 0.53866
 H -1.17766 -1.52632 -0.72041
 H 1.75940 -0.66580 -0.79441
 H -1.32581 -1.35644 0.95499
 H 1.82856 -0.43333 0.86586
 H -2.55379 -1.09208 -0.00353
 H 2.73967 0.45371 -0.17669
13
bifur_IRC_Distances_noMW_output/new_data/bifur_traj4_Distances point 135
C -1.26573 0.44779 -0.15237
 C 0.86679 1.00135 0.05667
 C -0.30377 1.13478 -0.43239
 C -1.59844 -0.97012 0.03684
 C 1.85770 0.02663 -0.02468
 F -2.21496 1.06406 -0.16491
 F 1.38746 1.91618 0.55758
 H -1.18043 -1.52759 -0.71491
 H 1.75709 -0.66704 -0.79510
 H -1.32356 -1.35469 0.95415
 H 1.83171 -0.43273 0.85773
 H -2.55439 -1.09154 0.00533
 H 2.74053 0.45292 -0.18395
13
bifur_IRC_Distances_noMW_output/new_data/bifur_traj4_Distances point 136
C -1.26520 0.44721 -0.15950
 C 0.86606 1.00204 0.06560
 C -0.30341 1.13432 -0.42611
 C -1.59882 -0.96979 0.04099
 C 1.85828 0.02615 -0.02943
 F -2.21315 1.06222 -0.19654
 F 1.38438 1.91914 0.58539
 H -1.18493 -1.52949 -0.70672
 H 1.75330 -0.66887 -0.79581
 H -1.31985 -1.35206 0.95257
 H 1.83682 -0.43189 0.84560
 H -2.55534 -1.09067 0.01857
 H 2.74185 0.45169 -0.19462
13
bifur_IRC_Distances_noMW_output/new_data/bifur_traj4_Distances point 137
C -1.26451 0.44645 -0.16825
 C 0.86510 1.00294 0.07657
 C -0.30305 1.13383 -0.41782
 C -1.59931 -0.96936 0.04595
 C 1.85904 0.02553 -0.03504
 F -2.21072 1.05976 -0.23571
 F 1.38040 1.92295 0.61887
 H -1.19114 -1.53187 -0.69678
 H 1.74799 -0.67112 -0.79622
 H -1.31462 -1.34877 0.95018
 H 1.84387 -0.43095 0.83081
 H -2.55662 -1.08950 0.03490
 H 2.74357 0.45011 -0.20746
13
bifur_IRC_Distances_noMW_output/new_data/bifur_traj4_Distances point 138
C -1.26369 0.44555 -0.17807
 C 0.86394 1.00404 0.08883
 C -0.30276 1.13338 -0.40783
 C -1.59990 -0.96886 0.05128
 C 1.85994 0.02479 -0.04098
 F -2.20772 1.05673 -0.27993
 F 1.37571 1.92744 0.65544
 H -1.19914 -1.53464 -0.68609
 H 1.74101 -0.67360 -0.79622
 H -1.30773 -1.34500 0.94707
 H 1.85293 -0.43003 0.81471
 H -2.55819 -1.08805 0.05323
 H 2.74560 0.44823 -0.22145
13
bifur_IRC_Distances_noMW_output/new_data/bifur_traj4_Distances point 139
C -1.26277 0.44455 -0.18837
 C 0.86261 1.00529 0.10162
 C -0.30258 1.13303 -0.39666
 C -1.60054 -0.96830 0.05656
 C 1.86093 0.02398 -0.04672
 F -2.20425 1.05326 -0.32650
 F 1.37053 1.93238 0.69255
 H -1.20890 -1.53770 -0.67578
 H 1.73231 -0.67618 -0.79587
 H -1.29913 -1.34090 0.94358
 H 1.86395 -0.42918 0.79882
 H -2.56000 -1.08637 0.07238
 H 2.74785 0.44615 -0.23562
13
bifur_IRC_Distances_noMW_output/new_data/bifur_traj4_Distances point 140
C -1.26182 0.44352 -0.19835
 C 0.86122 1.00658 0.11388
 C -0.30253 1.13281 -0.38530
 C -1.60120 -0.96773 0.06130
 C 1.86194 0.02317 -0.05174
 F -2.20057 1.04959 -0.37163
 F 1.36525 1.93736 0.72719
 H -1.21988 -1.54088 -0.66713
 H 1.72232 -0.67864 -0.79544
 H -1.28927 -1.33677 0.94030
 H 1.87630 -0.42845 0.78494
 H -2.56191 -1.08459 0.09077
 H 2.75015 0.44403 -0.24881
13
bifur_IRC_Distances_noMW_output/new_data/bifur_traj4_Distances point 141
C -1.26092 0.44255 -0.20729
 C 0.85990 1.00781 0.12474
 C -0.30258 1.13271 -0.37480
 C -1.60181 -0.96722 0.06518
 C 1.86287 0.02242 -0.05572
 F -2.19701 1.04608 -0.41193
 F 1.36032 1.94199 0.75704
 H -1.23115 -1.54395 -0.66085
 H 1.71188 -0.68082 -0.79519
 H -1.27898 -1.33289 0.93773
 H 1.88892 -0.42785 0.77420
 H -2.56376 -1.08288 0.10701
 H 2.75230 0.44204 -0.26012
13
bifur_IRC_Distances_noMW_output/new_data/bifur_traj4_Distances point 142
C -1.26011 0.44170 -0.21493
 C 0.85871 1.00892 0.13387
 C -0.30269 1.13270 -0.36571
 C -1.60235 -0.96677 0.06820
 C 1.86369 0.02178 -0.05868
 F -2.19378 1.04291 -0.44609
 F 1.35597 1.94606 0.78163
 H -1.24191 -1.54678 -0.65683
 H 1.70177 -0.68266 -0.79524
 H -1.26903 -1.32943 0.93598
 H 1.90094 -0.42736 0.76656
 H -2.56542 -1.08133 0.12062
 H 2.75421 0.44028 -0.26938
13
bifur_IRC_Distances_noMW_output/new_data/bifur_traj4_Distances point 143
C -1.25941 0.44096 -0.22131
 C 0.85768 1.00987 0.14139
 C -0.30283 1.13274 -0.35811
 C -1.60280 -0.96639 0.07049
 C 1.86438 0.02123 -0.06085
 F -2.19095 1.04015 -0.47440
 F 1.35224 1.94952 0.80152
 H -1.25175 -1.54930 -0.65452
 H 1.69242 -0.68419 -0.79553
 H -1.25985 -1.32642 0.93495
 H 1.91189 -0.42696 0.76141
 H -2.56687 -1.07997 0.13177
 H 2.75585 0.43876 -0.27682
13
bifur_IRC_Distances_noMW_output/new_data/bifur_traj4_Distances point 144
C -1.25941 0.44096 -0.22131
 C 0.85768 1.00987 0.14139
 C -0.30283 1.13274 -0.35811
 C -1.60280 -0.96639 0.07049
 C 1.86438 0.02123 -0.06085
 F -2.19095 1.04015 -0.47440
 F 1.35224 1.94952 0.80153
 H -1.25175 -1.54930 -0.65452
 H 1.69242 -0.68419 -0.79553
 H -1.25985 -1.32642 0.93495
 H 1.91190 -0.42696 0.76140
 H -2.56687 -1.07997 0.13177
 H 2.75585 0.43876 -0.27682
13
bifur_IRC_Distances_noMW_output/new_data/bifur_traj4_Distances point 145
C -1.25830 0.43980 -0.23092
 C 0.85606 1.01136 0.15252
 C -0.30311 1.13286 -0.34678
 C -1.60349 -0.96583 0.07354
 C 1.86543 0.02041 -0.06355
 F -2.18648 1.03582 -0.51649
 F 1.34647 1.95486 0.83040
 H -1.26803 -1.55338 -0.65297
 H 1.67678 -0.68647 -0.79652
 H -1.24453 -1.32166 0.93427
 H 1.92997 -0.42635 0.75589
 H -2.56915 -1.07783 0.14811
 H 2.75838 0.43641 -0.28751
13
bifur_IRC_Distances_noMW_output/new_data/bifur_traj4_Distances point 146
C -1.25787 0.43936 -0.23448
 C 0.85545 1.01193 0.15658
 C -0.30324 1.13292 -0.34263
 C -1.60375 -0.96562 0.07455
 C 1.86582 0.02010 -0.06439
 F -2.18476 1.03416 -0.53192
 F 1.34428 1.95687 0.84080
 H -1.27452 -1.55499 -0.65299
 H 1.67049 -0.68732 -0.79708
 H -1.23839 -1.31982 0.93431
 H 1.93715 -0.42611 0.75455
 H -2.57002 -1.07701 0.15402
 H 2.75934 0.43552 -0.29132
13
bifur_IRC_Distances_noMW_output/new_data/bifur_traj4_Distances point 147
C -1.25751 0.43899 -0.23748
 C 0.85492 1.01242 0.15997
 C -0.30335 1.13298 -0.33919
 C -1.60396 -0.96544 0.07535
 C 1.86615 0.01984 -0.06502
 F -2.18328 1.03275 -0.54482
 F 1.34243 1.95857 0.84943
 H -1.28016 -1.55639 -0.65326
 H 1.66501 -0.68803 -0.79763
 H -1.23303 -1.31824 0.93447
 H 1.94340 -0.42591 0.75373
 H -2.57077 -1.07631 0.15892
 H 2.76015 0.43476 -0.29446
13
bifur_IRC_Distances_noMW_output/new_data/bifur_traj4_Distances point 148
C -1.25718 0.43865 -0.24016
 C 0.85444 1.01286 0.16298
 C -0.30345 1.13304 -0.33614
 C -1.60416 -0.96528 0.07602
 C 1.86645 0.01961 -0.06554
 F -2.18195 1.03147 -0.55628
 F 1.34076 1.96011 0.85704
 H -1.28534 -1.55766 -0.65369
 H 1.65995 -0.68866 -0.79819
 H -1.22809 -1.31681 0.93472
 H 1.94913 -0.42573 0.75321
 H -2.57144 -1.07567 0.16325
 H 2.76088 0.43408 -0.29722
13
bifur_IRC_Distances_noMW_output/new_data/bifur_traj4_Distances point 149
C -1.25685 0.43831 -0.24280
 C 0.85397 1.01329 0.16592
 C -0.30355 1.13311 -0.33317
 C -1.60435 -0.96513 0.07665
 C 1.86674 0.01939 -0.06599
 F -2.18062 1.03019 -0.56750
 F 1.33910 1.96163 0.86445
 H -1.29057 -1.55895 -0.65430
 H 1.65483 -0.68928 -0.79881
 H -1.22311 -1.31538 0.93505
 H 1.95490 -0.42554 0.75292
 H -2.57211 -1.07503 0.16746
 H 2.76161 0.43340 -0.29988
13
bifur_IRC_Distances_noMW_output/new_data/bifur_traj4_Distances point 150
C -1.25649 0.43795 -0.24562
 C 0.85346 1.01376 0.16904
 C -0.30367 1.13318 -0.33003
 C -1.60455 -0.96496 0.07728
 C 1.86705 0.01914 -0.06643
 F -2.17918 1.02882 -0.57942
 F 1.33732 1.96327 0.87228
 H -1.29630 -1.56035 -0.65512
 H 1.64922 -0.68995 -0.79953
 H -1.21763 -1.31383 0.93551
 H 1.96122 -0.42534 0.75283
 H -2.57283 -1.07435 0.17190
 H 2.76239 0.43266 -0.30268
13
bifur_IRC_Distances_noMW_output/new_data/bifur_traj4_Distances point 151
C -1.25611 0.43756 -0.24862
 C 0.85291 1.01427 0.17232
 C -0.30380 1.13326 -0.32675
 C -1.60477 -0.96479 0.07791
 C 1.86737 0.01889 -0.06684
 F -2.17763 1.02734 -0.59199
 F 1.33542 1.96502 0.88050
 H -1.30253 -1.56188 -0.65621
 H 1.64309 -0.69065 -0.80037
 H -1.21167 -1.31215 0.93611
 H 1.96810 -0.42513 0.75299
 H -2.57360 -1.07361 0.17655
 H 2.76322 0.43188 -0.30560
13
bifur_IRC_Distances_noMW_output/new_data/bifur_traj4_Distances point 152
C -1.25572 0.43717 -0.25157
 C 0.85236 1.01477 0.17553
 C -0.30393 1.13334 -0.32357
 C -1.60498 -0.96461 0.07849
 C 1.86769 0.01864 -0.06718
 F -2.17608 1.02587 -0.60429
 F 1.33353 1.96675 0.88850
 H -1.30882 -1.56342 -0.65748
 H 1.63689 -0.69135 -0.80128
 H -1.20564 -1.31047 0.93682
 H 1.97502 -0.42491 0.75339
 H -2.57437 -1.07288 0.18107
 H 2.76404 0.43110 -0.30842
13
bifur_IRC_Distances_noMW_output/new_data/bifur_traj4_Distances point 153
C -1.25537 0.43682 -0.25425
 C 0.85186 1.01523 0.17843
 C -0.30406 1.13342 -0.32072
 C -1.60517 -0.96446 0.07898
 C 1.86799 0.01841 -0.06745
 F -2.17466 1.02452 -0.61542
 F 1.33181 1.96834 0.89570
 H -1.31467 -1.56485 -0.65881
 H 1.63110 -0.69198 -0.80216
 H -1.20002 -1.30892 0.93756
 H 1.98146 -0.42471 0.75396
 H -2.57507 -1.07220 0.18512
 H 2.76480 0.43038 -0.31093
13
bifur_IRC_Distances_noMW_output/new_data/bifur_traj4_Distances point 154
C -1.25507 0.43651 -0.25653
 C 0.85143 1.01562 0.18088
 C -0.30416 1.13349 -0.31833
 C -1.60534 -0.96432 0.07937
 C 1.86823 0.01821 -0.06765
 F -2.17344 1.02337 -0.62481
 F 1.33033 1.96969 0.90176
 H -1.31972 -1.56608 -0.66005
 H 1.62610 -0.69252 -0.80296
 H -1.19515 -1.30759 0.93825
 H 1.98703 -0.42453 0.75459
 H -2.57567 -1.07162 0.18851
 H 2.76544 0.42977 -0.31303
13
bifur_IRC_Distances_noMW_output/new_data/bifur_traj4_Distances point 155
C -1.25507 0.43651 -0.25653
 C 0.85143 1.01562 0.18087
 C -0.30416 1.13349 -0.31833
 C -1.60534 -0.96432 0.07937
 C 1.86823 0.01821 -0.06765
 F -2.17344 1.02337 -0.62480
 F 1.33034 1.96969 0.90176
 H -1.31972 -1.56608 -0.66005
 H 1.62610 -0.69252 -0.80296
 H -1.19515 -1.30759 0.93825
 H 1.98703 -0.42453 0.75459
 H -2.57567 -1.07162 0.18851
 H 2.76544 0.42977 -0.31303
13
bifur_IRC_Distances_noMW_output/new_data/bifur_traj4_Distances point 156
C -1.25468 0.43613 -0.25936
 C 0.85090 1.01612 0.18389
 C -0.30430 1.13358 -0.31542
 C -1.60554 -0.96416 0.07982
 C 1.86854 0.01797 -0.06784
 F -2.17192 1.02192 -0.63638
 F 1.32850 1.97138 0.90920
 H -1.32611 -1.56764 -0.66175
 H 1.61976 -0.69318 -0.80401
 H -1.18900 -1.30592 0.93921
 H 1.99405 -0.42431 0.75556
 H -2.57642 -1.07090 0.19267
 H 2.76623 0.42900 -0.31560
13
bifur_IRC_Distances_noMW_output/new_data/bifur_traj4_Distances point 157
C -1.25466 0.43611 -0.25951
 C 0.85087 1.01614 0.18405
 C -0.30430 1.13359 -0.31526
 C -1.60555 -0.96415 0.07985
 C 1.86855 0.01796 -0.06785
 F -2.17184 1.02184 -0.63700
 F 1.32840 1.97147 0.90960
 H -1.32645 -1.56772 -0.66185
 H 1.61942 -0.69322 -0.80407
 H -1.18867 -1.30583 0.93926
 H 1.99443 -0.42430 0.75562
 H -2.57646 -1.07086 0.19289
 H 2.76627 0.42896 -0.31573
13
bifur_IRC_Distances_noMW_output/new_data/bifur_traj4_Distances point 158
C -1.25479 0.43623 -0.25860
 C 0.85104 1.01598 0.18308
 C -0.30426 1.13356 -0.31619
 C -1.60549 -0.96420 0.07971
 C 1.86845 0.01804 -0.06780
 F -2.17233 1.02231 -0.63328
 F 1.32899 1.97093 0.90722
 H -1.32438 -1.56722 -0.66128
 H 1.62147 -0.69300 -0.80372
 H -1.19066 -1.30637 0.93894
 H 1.99215 -0.42437 0.75528
 H -2.57622 -1.07110 0.19156
 H 2.76602 0.42921 -0.31491
13
bifur_IRC_Distances_noMW_output/new_data/bifur_traj4_Distances point 159
C -1.25504 0.43649 -0.25674
 C 0.85139 1.01566 0.18110
 C -0.30417 1.13350 -0.31812
 C -1.60535 -0.96431 0.07940
 C 1.86825 0.01819 -0.06766
 F -2.17333 1.02326 -0.62566
 F 1.33020 1.96982 0.90231
 H -1.32019 -1.56620 -0.66017
 H 1.62564 -0.69257 -0.80304
 H -1.19471 -1.30747 0.93832
 H 1.98754 -0.42452 0.75465
 H -2.57573 -1.07157 0.18882
 H 2.76549 0.42971 -0.31322
13
bifur_IRC_Distances_noMW_output/new_data/bifur_traj4_Distances point 160
C -1.25539 0.43684 -0.25411
 C 0.85189 1.01520 0.17827
 C -0.30405 1.13342 -0.32087
 C -1.60516 -0.96447 0.07895
 C 1.86797 0.01842 -0.06744
 F -2.17474 1.02460 -0.61481
 F 1.33190 1.96825 0.89531
 H -1.31435 -1.56477 -0.65873
 H 1.63142 -0.69195 -0.80211
 H -1.20033 -1.30901 0.93751
 H 1.98111 -0.42472 0.75392
 H -2.57503 -1.07224 0.18490
 H 2.76475 0.43042 -0.31080
13
bifur_IRC_Distances_noMW_output/new_data/bifur_traj4_Distances point 161
C -1.25582 0.43727 -0.25083
 C 0.85250 1.01464 0.17473
 C -0.30390 1.13332 -0.32436
 C -1.60493 -0.96466 0.07835
 C 1.86761 0.01870 -0.06710
 F -2.17647 1.02624 -0.60122
 F 1.33401 1.96631 0.88650
 H -1.30723 -1.56303 -0.65714
 H 1.63846 -0.69118 -0.80104
 H -1.20716 -1.31090 0.93663
 H 1.97327 -0.42496 0.75326
 H -2.57417 -1.07306 0.17994
 H 2.76384 0.43129 -0.30771
13
bifur_IRC_Distances_noMW_output/new_data/bifur_traj4_Distances point 162
C -1.25632 0.43777 -0.24699
 C 0.85321 1.01399 0.17054
 C -0.30373 1.13321 -0.32853
 C -1.60465 -0.96488 0.07757
 C 1.86720 0.01903 -0.06662
 F -2.17847 1.02815 -0.58518
 F 1.33645 1.96407 0.87605
 H -1.29913 -1.56105 -0.65559
 H 1.64644 -0.69027 -0.79990
 H -1.21493 -1.31306 0.93577
 H 1.96434 -0.42525 0.75287
 H -2.57318 -1.07401 0.17404
 H 2.76277 0.43230 -0.30402
13
bifur_IRC_Distances_noMW_output/new_data/bifur_traj4_Distances point 163
C -1.25686 0.43833 -0.24269
 C 0.85399 1.01327 0.16580
 C -0.30355 1.13310 -0.33329
 C -1.60434 -0.96513 0.07662
 C 1.86672 0.01940 -0.06598
 F -2.18067 1.03025 -0.56704
 F 1.33917 1.96157 0.86415
 H -1.29035 -1.55890 -0.65427
 H 1.65505 -0.68926 -0.79878
 H -1.22332 -1.31544 0.93504
 H 1.95466 -0.42555 0.75293
 H -2.57208 -1.07506 0.16729
 H 2.76158 0.43342 -0.29977
13
bifur_IRC_Distances_noMW_output/new_data/bifur_traj4_Distances point 164
C -1.25744 0.43892 -0.23805
 C 0.85482 1.01251 0.16061
 C -0.30337 1.13299 -0.33854
 C -1.60400 -0.96541 0.07549
 C 1.86622 0.01979 -0.06513
 F -2.18300 1.03248 -0.54725
 F 1.34207 1.95890 0.85104
 H -1.28124 -1.55665 -0.65334
 H 1.66395 -0.68816 -0.79775
 H -1.23200 -1.31794 0.93452
 H 1.94460 -0.42587 0.75360
 H -2.57091 -1.07617 0.15984
 H 2.76031 0.43462 -0.29505
13
bifur_IRC_Distances_noMW_output/new_data/bifur_traj4_Distances point 165
C -1.25802 0.43952 -0.23323
 C 0.85566 1.01173 0.15515
 C -0.30319 1.13290 -0.34409
 C -1.60366 -0.96569 0.07420
 C 1.86569 0.02021 -0.06410
 F -2.18537 1.03475 -0.52649
 F 1.34505 1.95616 0.83715
 H -1.27220 -1.55442 -0.65295
 H 1.67274 -0.68702 -0.79687
 H -1.24058 -1.32047 0.93428
 H 1.93459 -0.42620 0.75498
 H -2.56971 -1.07730 0.15194
 H 2.75900 0.43584 -0.28999
13
bifur_IRC_Distances_noMW_output/new_data/bifur_traj4_Distances point 166
C -1.25802 0.43952 -0.23323
 C 0.85566 1.01173 0.15515
 C -0.30319 1.13290 -0.34409
 C -1.60366 -0.96569 0.07420
 C 1.86569 0.02021 -0.06410
 F -2.18537 1.03475 -0.52649
 F 1.34505 1.95616 0.83716
 H -1.27220 -1.55442 -0.65295
 H 1.67274 -0.68702 -0.79687
 H -1.24058 -1.32047 0.93428
 H 1.93459 -0.42620 0.75498
 H -2.56971 -1.07730 0.15194
 H 2.75900 0.43584 -0.28999
13
bifur_IRC_Distances_noMW_output/new_data/bifur_traj4_Distances point 167
C -1.25906 0.44060 -0.22434
 C 0.85718 1.01034 0.14493
 C -0.30291 1.13277 -0.35451
 C -1.60302 -0.96622 0.07151
 C 1.86471 0.02097 -0.06177
 F -2.18957 1.03881 -0.48776
 F 1.35043 1.95119 0.81078
 H -1.25670 -1.55055 -0.65378
 H 1.68769 -0.68491 -0.79576
 H -1.25521 -1.32495 0.93462
 H 1.91739 -0.42677 0.75937
 H -2.56758 -1.07931 0.13699
 H 2.75664 0.43803 -0.28026
13
bifur_IRC_Distances_noMW_output/new_data/bifur_traj4_Distances point 168
C -1.25941 0.44096 -0.22124
 C 0.85769 1.00986 0.14131
 C -0.30283 1.13273 -0.35820
 C -1.60279 -0.96640 0.07047
 C 1.86437 0.02124 -0.06082
 F -2.19098 1.04018 -0.47407
 F 1.35228 1.94948 0.80130
 H -1.25163 -1.54927 -0.65454
 H 1.69253 -0.68417 -0.79552
 H -1.25996 -1.32645 0.93496
 H 1.91176 -0.42696 0.76146
 H -2.56685 -1.07999 0.13164
 H 2.75583 0.43878 -0.27673
13
bifur_IRC_Distances_noMW_output/new_data/bifur_traj4_Distances point 169
C -1.25963 0.44119 -0.21929
 C 0.85801 1.00957 0.13903
 C -0.30279 1.13272 -0.36051
 C -1.60266 -0.96651 0.06979
 C 1.86416 0.02140 -0.06019
 F -2.19186 1.04103 -0.46548
 F 1.35343 1.94842 0.79530
 H -1.24856 -1.54848 -0.65514
 H 1.69546 -0.68371 -0.79541
 H -1.26284 -1.32738 0.93523
 H 1.90834 -0.42709 0.76291
 H -2.56641 -1.08040 0.12827
 H 2.75533 0.43925 -0.27450
13
bifur_IRC_Distances_noMW_output/new_data/bifur_traj4_Distances point 170
C -1.25974 0.44130 -0.21833
 C 0.85817 1.00942 0.13789
 C -0.30276 1.13271 -0.36166
 C -1.60259 -0.96657 0.06945
 C 1.86406 0.02149 -0.05987
 F -2.19229 1.04145 -0.46121
 F 1.35399 1.94790 0.79231
 H -1.24706 -1.54810 -0.65548
 H 1.69689 -0.68348 -0.79536
 H -1.26424 -1.32784 0.93538
 H 1.90668 -0.42715 0.76367
 H -2.56619 -1.08061 0.12659
 H 2.75508 0.43948 -0.27338
13
bifur_IRC_Distances_noMW_output/new_data/bifur_traj4_Distances point 171
C -1.25976 0.44132 -0.21816
 C 0.85820 1.00940 0.13770
 C -0.30276 1.13271 -0.36186
 C -1.60257 -0.96658 0.06939
 C 1.86404 0.02150 -0.05982
 F -2.19236 1.04152 -0.46046
 F 1.35409 1.94780 0.79178
 H -1.24680 -1.54804 -0.65554
 H 1.69714 -0.68344 -0.79535
 H -1.26448 -1.32792 0.93541
 H 1.90639 -0.42716 0.76381
 H -2.56615 -1.08065 0.12630
 H 2.75503 0.43952 -0.27318
13
bifur_IRC_Distances_noMW_output/new_data/bifur_traj4_Distances point 172
C -1.25970 0.44126 -0.21870
 C 0.85811 1.00948 0.13833
 C -0.30277 1.13272 -0.36122
 C -1.60261 -0.96655 0.06958
 C 1.86410 0.02145 -0.06000
 F -2.19212 1.04129 -0.46285
 F 1.35377 1.94810 0.79346
 H -1.24763 -1.54825 -0.65535
 H 1.69634 -0.68357 -0.79538
 H -1.26370 -1.32766 0.93532
 H 1.90731 -0.42712 0.76337
 H -2.56627 -1.08053 0.12724
 H 2.75517 0.43939 -0.27381
13
bifur_IRC_Distances_noMW_output/new_data/bifur_traj4_Distances point 173
C -1.25955 0.44111 -0.21999
 C 0.85790 1.00967 0.13985
 C -0.30280 1.13273 -0.35968
 C -1.60270 -0.96647 0.07003
 C 1.86424 0.02134 -0.06042
 F -2.19154 1.04073 -0.46857
 F 1.35302 1.94880 0.79746
 H -1.24965 -1.54876 -0.65492
 H 1.69442 -0.68388 -0.79545
 H -1.26182 -1.32705 0.93513
 H 1.90956 -0.42704 0.76238
 H -2.56657 -1.08025 0.12948
 H 2.75551 0.43908 -0.27530
13
bifur_IRC_Distances_noMW_output/new_data/bifur_traj4_Distances point 174
C -1.25930 0.44085 -0.22221
 C 0.85753 1.01001 0.14245
 C -0.30286 1.13274 -0.35704
 C -1.60286 -0.96634 0.07080
 C 1.86448 0.02115 -0.06113
 F -2.19054 1.03975 -0.47837
 F 1.35170 1.95002 0.80429
 H -1.25320 -1.54966 -0.65428
 H 1.69104 -0.68441 -0.79559
 H -1.25849 -1.32598 0.93484
 H 1.91351 -0.42690 0.76077
 H -2.56708 -1.07977 0.13332
 H 2.75608 0.43855 -0.27785
13
bifur_IRC_Distances_noMW_output/new_data/bifur_traj4_Distances point 175
C -1.25893 0.44046 -0.22551
 C 0.85698 1.01052 0.14629
 C -0.30295 1.13278 -0.35313
 C -1.60310 -0.96615 0.07189
 C 1.86484 0.02087 -0.06211
 F -2.18903 1.03828 -0.49288
 F 1.34974 1.95184 0.81431
 H -1.25865 -1.55104 -0.65355
 H 1.68581 -0.68519 -0.79587
 H -1.25338 -1.32437 0.93452
 H 1.91956 -0.42669 0.75865
 H -2.56785 -1.07905 0.13898
 H 2.75695 0.43775 -0.28157
13
bifur_IRC_Distances_noMW_output/new_data/bifur_traj4_Distances point 176
C -1.25844 0.43995 -0.22969
 C 0.85628 1.01117 0.15111
 C -0.30307 1.13284 -0.34821
 C -1.60340 -0.96590 0.07318
 C 1.86530 0.02051 -0.06324
 F -2.18706 1.03639 -0.51114
 F 1.34721 1.95417 0.82678
 H -1.26585 -1.55284 -0.65304
 H 1.67889 -0.68618 -0.79635
 H -1.24659 -1.32228 0.93430
 H 1.92755 -0.42643 0.75644
 H -2.56885 -1.07811 0.14605
 H 2.75805 0.43672 -0.28618
13
bifur_IRC_Distances_noMW_output/new_data/bifur_traj4_Distances point 177
C -1.25844 0.43995 -0.22969
 C 0.85628 1.01117 0.15111
 C -0.30307 1.13284 -0.34821
 C -1.60340 -0.96590 0.07318
 C 1.86530 0.02051 -0.06324
 F -2.18706 1.03638 -0.51114
 F 1.34721 1.95417 0.82678
 H -1.26585 -1.55284 -0.65304
 H 1.67888 -0.68618 -0.79635
 H -1.24659 -1.32228 0.93430
 H 1.92755 -0.42643 0.75644
 H -2.56885 -1.07811 0.14605
 H 2.75805 0.43672 -0.28618
13
bifur_IRC_Distances_noMW_output/new_data/bifur_traj4_Distances point 178
C -1.25735 0.43883 -0.23873
 C 0.85470 1.01262 0.16138
 C -0.30339 1.13301 -0.33776
 C -1.60405 -0.96537 0.07567
 C 1.86629 0.01973 -0.06527
 F -2.18266 1.03215 -0.55018
 F 1.34165 1.95929 0.85299
 H -1.28256 -1.55698 -0.65344
 H 1.66266 -0.68832 -0.79789
 H -1.23074 -1.31758 0.93458
 H 1.94605 -0.42583 0.75346
 H -2.57108 -1.07601 0.16095
 H 2.76049 0.43444 -0.29575
13
bifur_IRC_Distances_noMW_output/new_data/bifur_traj4_Distances point 179
C -1.25683 0.43830 -0.24295
 C 0.85394 1.01332 0.16608
 C -0.30356 1.13311 -0.33300
 C -1.60436 -0.96512 0.07668
 C 1.86675 0.01937 -0.06602
 F -2.18054 1.03012 -0.56812
 F 1.33901 1.96172 0.86486
 H -1.29087 -1.55902 -0.65433
 H 1.65455 -0.68932 -0.79884
 H -1.22283 -1.31530 0.93507
 H 1.95523 -0.42553 0.75291
 H -2.57214 -1.07500 0.16769
 H 2.76165 0.43336 -0.30003
13
bifur_IRC_Distances_noMW_output/new_data/bifur_traj4_Distances point 180
C -1.25634 0.43780 -0.24679
 C 0.85324 1.01396 0.17032
 C -0.30372 1.13321 -0.32874
 C -1.60464 -0.96489 0.07753
 C 1.86717 0.01904 -0.06660
 F -2.17857 1.02824 -0.58435
 F 1.33658 1.96395 0.87550
 H -1.29872 -1.56095 -0.65552
 H 1.64684 -0.69022 -0.79985
 H -1.21532 -1.31317 0.93573
 H 1.96389 -0.42526 0.75286
 H -2.57313 -1.07406 0.17373
 H 2.76271 0.43236 -0.30383
13
bifur_IRC_Distances_noMW_output/new_data/bifur_traj4_Distances point 181
C -1.25589 0.43735 -0.25025
 C 0.85261 1.01454 0.17410
 C -0.30387 1.13330 -0.32498
 C -1.60489 -0.96469 0.07824
 C 1.86755 0.01875 -0.06704
 F -2.17678 1.02653 -0.59882
 F 1.33437 1.96598 0.88494
 H -1.30600 -1.56273 -0.65689
 H 1.63967 -0.69104 -0.80086
 H -1.20834 -1.31122 0.93649
 H 1.97192 -0.42501 0.75318
 H -2.57402 -1.07321 0.17906
 H 2.76368 0.43145 -0.30717
13
bifur_IRC_Distances_noMW_output/new_data/bifur_traj4_Distances point 182
C -1.25549 0.43694 -0.25336
 C 0.85203 1.01508 0.17747
 C -0.30401 1.13340 -0.32166
 C -1.60511 -0.96451 0.07882
 C 1.86789 0.01848 -0.06737
 F -2.17514 1.02497 -0.61171
 F 1.33238 1.96781 0.89330
 H -1.31270 -1.56437 -0.65835
 H 1.63305 -0.69177 -0.80186
 H -1.20191 -1.30944 0.93730
 H 1.97930 -0.42478 0.75374
 H -2.57484 -1.07243 0.18377
 H 2.76454 0.43062 -0.31010
13
bifur_IRC_Distances_noMW_output/new_data/bifur_traj4_Distances point 183
C -1.25511 0.43656 -0.25617
 C 0.85150 1.01556 0.18049
 C -0.30415 1.13348 -0.31871
 C -1.60531 -0.96435 0.07931
 C 1.86819 0.01824 -0.06762
 F -2.17364 1.02355 -0.62332
 F 1.33057 1.96948 0.90080
 H -1.31891 -1.56588 -0.65985
 H 1.62690 -0.69243 -0.80283
 H -1.19593 -1.30780 0.93814
 H 1.98614 -0.42456 0.75448
 H -2.57558 -1.07172 0.18798
 H 2.76533 0.42987 -0.31270
13
bifur_IRC_Distances_noMW_output/new_data/bifur_traj4_Distances point 184
C -1.25477 0.43622 -0.25874
 C 0.85102 1.01601 0.18323
 C -0.30427 1.13356 -0.31605
 C -1.60550 -0.96420 0.07973
 C 1.86847 0.01802 -0.06780
 F -2.17225 1.02224 -0.63387
 F 1.32890 1.97101 0.90759
 H -1.32471 -1.56730 -0.66137
 H 1.62115 -0.69304 -0.80377
 H -1.19035 -1.30628 0.93899
 H 1.99251 -0.42436 0.75533
 H -2.57626 -1.07106 0.19177
 H 2.76606 0.42917 -0.31504
13
bifur_IRC_Distances_noMW_output/new_data/bifur_traj4_Distances point 185
C -1.25446 0.43590 -0.26104
 C 0.85058 1.01641 0.18567
 C -0.30438 1.13364 -0.31371
 C -1.60566 -0.96406 0.08008
 C 1.86872 0.01783 -0.06794
 F -2.17101 1.02105 -0.64322
 F 1.32741 1.97239 0.91359
 H -1.32996 -1.56858 -0.66283
 H 1.61593 -0.69358 -0.80466
 H -1.18529 -1.30491 0.93982
 H 1.99828 -0.42418 0.75623
 H -2.57687 -1.07047 0.19511
 H 2.76671 0.42855 -0.31709
13
bifur_IRC_Distances_noMW_output/new_data/bifur_traj4_Distances point 186
C -1.25420 0.43565 -0.26292
 C 0.85022 1.01674 0.18765
 C -0.30447 1.13370 -0.31182
 C -1.60580 -0.96395 0.08035
 C 1.86892 0.01767 -0.06803
 F -2.16998 1.02008 -0.65086
 F 1.32618 1.97353 0.91849
 H -1.33433 -1.56965 -0.66411
 H 1.61158 -0.69402 -0.80542
 H -1.18107 -1.30377 0.94055
 H 2.00308 -0.42403 0.75707
 H -2.57737 -1.06998 0.19782
 H 2.76724 0.42803 -0.31876
13
bifur_IRC_Distances_noMW_output/new_data/bifur_traj4_Distances point 187
C -1.25401 0.43546 -0.26429
 C 0.84996 1.01699 0.18909
 C -0.30454 1.13375 -0.31046
 C -1.60589 -0.96387 0.08053
 C 1.86906 0.01755 -0.06808
 F -2.16922 1.01936 -0.65640
 F 1.32528 1.97436 0.92203
 H -1.33755 -1.57043 -0.66509
 H 1.60837 -0.69434 -0.80598
 H -1.17797 -1.30294 0.94110
 H 2.00661 -0.42391 0.75773
 H -2.57774 -1.06962 0.19978
 H 2.76763 0.42765 -0.31995
13
bifur_IRC_Distances_noMW_output/new_data/bifur_traj4_Distances point 188
C -1.25401 0.43546 -0.26429
 C 0.84996 1.01699 0.18909
 C -0.30454 1.13375 -0.31046
 C -1.60589 -0.96387 0.08053
 C 1.86906 0.01755 -0.06808
 F -2.16922 1.01936 -0.65640
 F 1.32528 1.97436 0.92203
 H -1.33755 -1.57043 -0.66509
 H 1.60837 -0.69434 -0.80598
 H -1.17797 -1.30294 0.94110
 H 2.00661 -0.42391 0.75773
 H -2.57774 -1.06962 0.19978
 H 2.76763 0.42765 -0.31995
13
bifur_IRC_Distances_noMW_output/new_data/bifur_traj4_Distances point 189
C -1.25386 0.43531 -0.26536
 C 0.84975 1.01718 0.19021
 C -0.30459 1.13378 -0.30941
 C -1.60597 -0.96381 0.08067
 C 1.86918 0.01746 -0.06812
 F -2.16863 1.01881 -0.66070
 F 1.32458 1.97501 0.92478
 H -1.34007 -1.57104 -0.66587
 H 1.60586 -0.69459 -0.80643
 H -1.17553 -1.30229 0.94155
 H 2.00938 -0.42383 0.75827
 H -2.57803 -1.06934 0.20129
 H 2.76793 0.42736 -0.32088
13
bifur_IRC_Distances_noMW_output/new_data/bifur_traj4_Distances point 190
C -1.25391 0.43536 -0.26501
 C 0.84982 1.01711 0.18984
 C -0.30457 1.13377 -0.30976
 C -1.60594 -0.96383 0.08063
 C 1.86914 0.01749 -0.06810
 F -2.16883 1.01899 -0.65927
 F 1.32481 1.97479 0.92387
 H -1.33923 -1.57084 -0.66561
 H 1.60670 -0.69451 -0.80628
 H -1.17634 -1.30251 0.94140
 H 2.00846 -0.42386 0.75809
 H -2.57793 -1.06943 0.20079
 H 2.76783 0.42746 -0.32057
13
bifur_IRC_Distances_noMW_output/new_data/bifur_traj4_Distances point 191
C -1.25405 0.43550 -0.26400
 C 0.85001 1.01694 0.18878
 C -0.30452 1.13374 -0.31075
 C -1.60587 -0.96389 0.08049
 C 1.86903 0.01758 -0.06807
 F -2.16938 1.01952 -0.65521
 F 1.32547 1.97418 0.92127
 H -1.33685 -1.57026 -0.66488
 H 1.60907 -0.69427 -0.80586
 H -1.17864 -1.30312 0.94098
 H 2.00585 -0.42394 0.75758
 H -2.57766 -1.06970 0.19936
 H 2.76754 0.42773 -0.31970
13
bifur_IRC_Distances_noMW_output/new_data/bifur_traj4_Distances point 192
C -1.25429 0.43574 -0.26227
 C 0.85034 1.01663 0.18697
 C -0.30444 1.13368 -0.31247
 C -1.60575 -0.96399 0.08026
 C 1.86885 0.01772 -0.06800
 F -2.17033 1.02042 -0.64822
 F 1.32660 1.97314 0.91680
 H -1.33281 -1.56928 -0.66367
 H 1.61309 -0.69387 -0.80515
 H -1.18253 -1.30417 0.94029
 H 2.00142 -0.42408 0.75677
 H -2.57720 -1.07015 0.19689
 H 2.76705 0.42821 -0.31818
13
bifur_IRC_Distances_noMW_output/new_data/bifur_traj4_Distances point 193
C -1.25463 0.43607 -0.25978
 C 0.85082 1.01619 0.18434
 C -0.30432 1.13360 -0.31498
 C -1.60557 -0.96414 0.07989
 C 1.86858 0.01793 -0.06787
 F -2.17169 1.02170 -0.63811
 F 1.32822 1.97164 0.91032
 H -1.32708 -1.56788 -0.66202
 H 1.61879 -0.69328 -0.80417
 H -1.18807 -1.30566 0.93936
 H 1.99511 -0.42428 0.75572
 H -2.57653 -1.07079 0.19329
 H 2.76635 0.42889 -0.31598
13
bifur_IRC_Distances_noMW_output/new_data/bifur_traj4_Distances point 194
C -1.25505 0.43650 -0.25661
 C 0.85142 1.01564 0.18096
 C -0.30417 1.13350 -0.31824
 C -1.60534 -0.96432 0.07938
 C 1.86824 0.01820 -0.06765
 F -2.17340 1.02332 -0.62515
 F 1.33028 1.96974 0.90198
 H -1.31991 -1.56613 -0.66010
 H 1.62591 -0.69254 -0.80299
 H -1.19497 -1.30754 0.93828
 H 1.98723 -0.42453 0.75461
 H -2.57569 -1.07160 0.18864
 H 2.76546 0.42975 -0.31311
13
bifur_IRC_Distances_noMW_output/new_data/bifur_traj4_Distances point 195
C -1.25554 0.43699 -0.25296
 C 0.85210 1.01501 0.17704
 C -0.30400 1.13338 -0.32208
 C -1.60508 -0.96453 0.07875
 C 1.86785 0.01852 -0.06733
 F -2.17535 1.02518 -0.61007
 F 1.33264 1.96757 0.89224
 H -1.31183 -1.56416 -0.65815
 H 1.63391 -0.69168 -0.80173
 H -1.20274 -1.30967 0.93719
 H 1.97834 -0.42481 0.75366
 H -2.57473 -1.07253 0.18317
 H 2.76443 0.43073 -0.30973
13
bifur_IRC_Distances_noMW_output/new_data/bifur_traj4_Distances point 196
C -1.25606 0.43752 -0.24897
 C 0.85284 1.01433 0.17270
 C -0.30382 1.13327 -0.32637
 C -1.60479 -0.96477 0.07798
 C 1.86741 0.01886 -0.06688
 F -2.17745 1.02717 -0.59345
 F 1.33520 1.96522 0.88145
 H -1.30327 -1.56206 -0.65635
 H 1.64236 -0.69074 -0.80047
 H -1.21096 -1.31195 0.93619
 H 1.96891 -0.42510 0.75302
 H -2.57369 -1.07353 0.17709
 H 2.76332 0.43179 -0.30594
13
bifur_IRC_Distances_noMW_output/new_data/bifur_traj4_Distances point 197
C -1.25661 0.43807 -0.24468
 C 0.85363 1.01360 0.16799
 C -0.30363 1.13315 -0.33108
 C -1.60448 -0.96502 0.07707
 C 1.86694 0.01923 -0.06629
 F -2.17966 1.02928 -0.57543
 F 1.33792 1.96272 0.86966
 H -1.29436 -1.55988 -0.65482
 H 1.65112 -0.68973 -0.79928
 H -1.21949 -1.31435 0.93534
 H 1.95908 -0.42541 0.75284
 H -2.57258 -1.07458 0.17042
 H 2.76213 0.43291 -0.30175
13
bifur_IRC_Distances_noMW_output/new_data/bifur_traj4_Distances point 198
C -1.25719 0.43866 -0.24006
 C 0.85446 1.01284 0.16287
 C -0.30345 1.13304 -0.33625
 C -1.60415 -0.96529 0.07600
 C 1.86644 0.01962 -0.06552
 F -2.18200 1.03152 -0.55586
 F 1.34082 1.96005 0.85676
 H -1.28515 -1.55762 -0.65368
 H 1.66014 -0.68864 -0.79817
 H -1.22828 -1.31687 0.93471
 H 1.94891 -0.42573 0.75323
 H -2.57141 -1.07569 0.16309
 H 2.76086 0.43410 -0.29711
13
bifur_IRC_Distances_noMW_output/new_data/bifur_traj4_Distances point 199
C -1.25719 0.43866 -0.24006
 C 0.85446 1.01284 0.16287
 C -0.30345 1.13304 -0.33625
 C -1.60415 -0.96529 0.07600
 C 1.86644 0.01962 -0.06552
 F -2.18200 1.03152 -0.55586
 F 1.34082 1.96005 0.85676
 H -1.28515 -1.55762 -0.65368
 H 1.66014 -0.68864 -0.79817
 H -1.22828 -1.31687 0.93471
 H 1.94891 -0.42573 0.75323
 H -2.57141 -1.07569 0.16309
 H 2.76086 0.43410 -0.29711
13
bifur_IRC_Distances_noMW_output/new_data/bifur_traj4_Distances point 200
C -1.25843 0.43994 -0.22983
 C 0.85625 1.01119 0.15127
 C -0.30308 1.13284 -0.34805
 C -1.60341 -0.96589 0.07322
 C 1.86531 0.02050 -0.06328
 F -2.18700 1.03632 -0.51174
 F 1.34713 1.95424 0.82718
 H -1.26609 -1.55290 -0.65303
 H 1.67865 -0.68622 -0.79637
 H -1.24637 -1.32221 0.93429
 H 1.92782 -0.42642 0.75638
 H -2.56888 -1.07808 0.14628
 H 2.75809 0.43669 -0.28633
13
bifur_IRC_Distances_noMW_output/new_data/bifur_traj4_Distances point 201
C -1.25907 0.44060 -0.22429
 C 0.85719 1.01033 0.14487
 C -0.30291 1.13276 -0.35457
 C -1.60301 -0.96622 0.07149
 C 1.86471 0.02098 -0.06176
 F -2.18959 1.03883 -0.48753
 F 1.35046 1.95116 0.81062
 H -1.25662 -1.55053 -0.65379
 H 1.68777 -0.68490 -0.79576
 H -1.25529 -1.32497 0.93462
 H 1.91730 -0.42677 0.75940
 H -2.56757 -1.07932 0.13690
 H 2.75662 0.43804 -0.28020
13
bifur_IRC_Distances_noMW_output/new_data/bifur_traj4_Distances point 202
C -1.25969 0.44126 -0.21872
 C 0.85811 1.00948 0.13835
 C -0.30277 1.13272 -0.36120
 C -1.60261 -0.96655 0.06959
 C 1.86410 0.02145 -0.06000
 F -2.19211 1.04128 -0.46293
 F 1.35376 1.94811 0.79351
 H -1.24766 -1.54826 -0.65534
 H 1.69632 -0.68357 -0.79538
 H -1.26368 -1.32766 0.93532
 H 1.90734 -0.42712 0.76336
 H -2.56627 -1.08053 0.12726
 H 2.75518 0.43938 -0.27383
13
bifur_IRC_Distances_noMW_output/new_data/bifur_traj4_Distances point 203
C -1.26026 0.44186 -0.21350
 C 0.85894 1.00871 0.13217
 C -0.30267 1.13270 -0.36742
 C -1.60225 -0.96685 0.06766
 C 1.86354 0.02190 -0.05816
 F -2.19440 1.04351 -0.43973
 F 1.35679 1.94529 0.77710
 H -1.23982 -1.54624 -0.65748
 H 1.70375 -0.68232 -0.79521
 H -1.27097 -1.33009 0.93627
 H 1.89861 -0.42745 0.76787
 H -2.56510 -1.08162 0.11810
 H 2.75385 0.44061 -0.26767
13
bifur_IRC_Distances_noMW_output/new_data/bifur_traj4_Distances point 204
C -1.26073 0.44235 -0.20914
 C 0.85962 1.00808 0.12696
 C -0.30260 1.13271 -0.37260
 C -1.60194 -0.96711 0.06594
 C 1.86307 0.02227 -0.05647
 F -2.19624 1.04532 -0.42024
 F 1.35928 1.94297 0.76308
 H -1.23366 -1.54462 -0.65976
 H 1.70954 -0.68127 -0.79518
 H -1.27667 -1.33207 0.93726
 H 1.89173 -0.42773 0.77221
 H -2.56415 -1.08251 0.11033
 H 2.75276 0.44162 -0.26240
13
bifur_IRC_Distances_noMW_output/new_data/bifur_traj4_Distances point 205
C -1.26106 0.44271 -0.20592
 C 0.86011 1.00762 0.12308
 C -0.30257 1.13272 -0.37642
 C -1.60172 -0.96730 0.06461
 C 1.86273 0.02254 -0.05514
 F -2.19757 1.04663 -0.40576
 F 1.36109 1.94127 0.75254
 H -1.22933 -1.54347 -0.66171
 H 1.71358 -0.68049 -0.79522
 H -1.28065 -1.33350 0.93809
 H 1.88688 -0.42794 0.77573
 H -2.56347 -1.08315 0.10454
 H 2.75197 0.44235 -0.25841
13
bifur_IRC_Distances_noMW_output/new_data/bifur_traj4_Distances point 206
C -1.26128 0.44294 -0.20379
 C 0.86043 1.00732 0.12050
 C -0.30255 1.13274 -0.37894
 C -1.60157 -0.96742 0.06370
 C 1.86251 0.02272 -0.05422
 F -2.19843 1.04748 -0.39617
 F 1.36228 1.94016 0.74548
 H -1.22657 -1.54272 -0.66312
 H 1.71615 -0.67997 -0.79526
 H -1.28318 -1.33444 0.93868
 H 1.88379 -0.42808 0.77819
 H -2.56302 -1.08356 0.10068
 H 2.75145 0.44283 -0.25574
13
bifur_IRC_Distances_noMW_output/new_data/bifur_traj4_Distances point 207
C -1.26140 0.44307 -0.20258
 C 0.86061 1.00716 0.11904
 C -0.30254 1.13275 -0.38036
 C -1.60149 -0.96749 0.06318
 C 1.86238 0.02282 -0.05369
 F -2.19891 1.04796 -0.39072
 F 1.36294 1.93954 0.74145
 H -1.22504 -1.54231 -0.66396
 H 1.71757 -0.67968 -0.79530
 H -1.28458 -1.33496 0.93903
 H 1.88208 -0.42816 0.77964
 H -2.56277 -1.08380 0.09849
 H 2.75116 0.44310 -0.25422
13
bifur_IRC_Distances_noMW_output/new_data/bifur_traj4_Distances point 208
C -1.26144 0.44312 -0.20214
 C 0.86067 1.00710 0.11850
 C -0.30254 1.13276 -0.38088
 C -1.60146 -0.96752 0.06299
 C 1.86233 0.02286 -0.05349
 F -2.19909 1.04813 -0.38874
 F 1.36318 1.93931 0.73998
 H -1.22449 -1.54215 -0.66428
 H 1.71808 -0.67957 -0.79531
 H -1.28508 -1.33515 0.93916
 H 1.88146 -0.42819 0.78017
 H -2.56268 -1.08388 0.09769
 H 2.75105 0.44320 -0.25366
13
bifur_IRC_Distances_noMW_output/new_data/bifur_traj4_Distances point 209
C -1.26142 0.44309 -0.20236
 C 0.86064 1.00713 0.11877
 C -0.30254 1.13276 -0.38062
 C -1.60147 -0.96750 0.06309
 C 1.86236 0.02284 -0.05359
 F -2.19900 1.04804 -0.38973
 F 1.36306 1.93942 0.74072
 H -1.22476 -1.54223 -0.66412
 H 1.71782 -0.67962 -0.79530
 H -1.28483 -1.33506 0.93909
 H 1.88177 -0.42817 0.77990
 H -2.56273 -1.08384 0.09809
 H 2.75110 0.44315 -0.25394
13
bifur_IRC_Distances_noMW_output/new_data/bifur_traj4_Distances point 210
C -1.26142 0.44309 -0.20236
 C 0.86064 1.00713 0.11877
 C -0.30254 1.13276 -0.38062
 C -1.60147 -0.96750 0.06309
 C 1.86236 0.02284 -0.05359
 F -2.19900 1.04804 -0.38973
 F 1.36306 1.93942 0.74072
 H -1.22476 -1.54223 -0.66412
 H 1.71782 -0.67962 -0.79530
 H -1.28483 -1.33506 0.93909
 H 1.88177 -0.42817 0.77990
 H -2.56273 -1.08384 0.09809
 H 2.75110 0.44315 -0.25394
13
bifur_IRC_Distances_noMW_output/new_data/bifur_traj4_Distances point 211
C -1.26119 0.44284 -0.20465
 C 0.86030 1.00744 0.12155
 C -0.30255 1.13273 -0.37792
 C -1.60163 -0.96737 0.06407
 C 1.86260 0.02265 -0.05460
 F -2.19809 1.04714 -0.40005
 F 1.36180 1.94061 0.74835
 H -1.22768 -1.54302 -0.66254
 H 1.71512 -0.68018 -0.79524
 H -1.28217 -1.33406 0.93844
 H 1.88503 -0.42802 0.77718
 H -2.56320 -1.08340 0.10224
 H 2.75166 0.44264 -0.25683
13
bifur_IRC_Distances_noMW_output/new_data/bifur_traj4_Distances point 212
C -1.26097 0.44260 -0.20683
 C 0.85997 1.00775 0.12418
 C -0.30257 1.13272 -0.37534
 C -1.60178 -0.96724 0.06499
 C 1.86283 0.02246 -0.05552
 F -2.19720 1.04626 -0.40986
 F 1.36058 1.94175 0.75554
 H -1.23053 -1.54379 -0.66114
 H 1.71246 -0.68071 -0.79520
 H -1.27955 -1.33310 0.93785
 H 1.88823 -0.42788 0.77471
 H -2.56366 -1.08297 0.10618
 H 2.75219 0.44214 -0.25955
13
bifur_IRC_Distances_noMW_output/new_data/bifur_traj4_Distances point 213
C -1.26065 0.44227 -0.20988
 C 0.85951 1.00818 0.12785
 C -0.30261 1.13270 -0.37173
 C -1.60199 -0.96707 0.06624
 C 1.86315 0.02220 -0.05677
 F -2.19593 1.04502 -0.42354
 F 1.35886 1.94336 0.76547
 H -1.23468 -1.54489 -0.65934
 H 1.70858 -0.68145 -0.79518
 H -1.27573 -1.33174 0.93708
 H 1.89286 -0.42768 0.77144
 H -2.56431 -1.08236 0.11165
 H 2.75294 0.44145 -0.26330
13
bifur_IRC_Distances_noMW_output/new_data/bifur_traj4_Distances point 214
C -1.26022 0.44181 -0.21391
 C 0.85888 1.00877 0.13266
 C -0.30267 1.13270 -0.36693
 C -1.60227 -0.96683 0.06781
 C 1.86358 0.02186 -0.05831
 F -2.19422 1.04334 -0.44156
 F 1.35656 1.94551 0.77840
 H -1.24042 -1.54639 -0.65729
 H 1.70318 -0.68242 -0.79521
 H -1.27042 -1.32990 0.93619
 H 1.89927 -0.42743 0.76749
 H -2.56519 -1.08154 0.11882
 H 2.75395 0.44052 -0.26817
13
bifur_IRC_Distances_noMW_output/new_data/bifur_traj4_Distances point 215
C -1.25968 0.44124 -0.21886
 C 0.85808 1.00950 0.13852
 C -0.30278 1.13272 -0.36103
 C -1.60262 -0.96654 0.06964
 C 1.86412 0.02144 -0.06005
 F -2.19205 1.04122 -0.46355
 F 1.35368 1.94818 0.79395
 H -1.24788 -1.54831 -0.65529
 H 1.69611 -0.68360 -0.79538
 H -1.26347 -1.32759 0.93530
 H 1.90759 -0.42711 0.76325
 H -2.56631 -1.08050 0.12751
 H 2.75521 0.43935 -0.27399
13
bifur_IRC_Distances_noMW_output/new_data/bifur_traj4_Distances point 216
C -1.25905 0.44059 -0.22444
 C 0.85716 1.01035 0.14504
 C -0.30292 1.13277 -0.35440
 C -1.60302 -0.96621 0.07154
 C 1.86472 0.02096 -0.06180
 F -2.18952 1.03876 -0.48817
 F 1.35038 1.95124 0.81106
 H -1.25686 -1.55059 -0.65376
 H 1.68754 -0.68494 -0.79577
 H -1.25507 -1.32490 0.93461
 H 1.91757 -0.42676 0.75931
 H -2.56760 -1.07929 0.13715
 H 2.75666 0.43801 -0.28037
13
bifur_IRC_Distances_noMW_output/new_data/bifur_traj4_Distances point 217
C -1.25837 0.43988 -0.23030
 C 0.85617 1.01127 0.15182
 C -0.30309 1.13285 -0.34749
 C -1.60344 -0.96586 0.07336
 C 1.86536 0.02046 -0.06340
 F -2.18677 1.03610 -0.51382
 F 1.34684 1.95451 0.82859
 H -1.26694 -1.55311 -0.65300
 H 1.67784 -0.68633 -0.79644
 H -1.24557 -1.32197 0.93428
 H 1.92876 -0.42639 0.75616
 H -2.56900 -1.07797 0.14708
 H 2.75822 0.43657 -0.28685
13
bifur_IRC_Distances_noMW_output/new_data/bifur_traj4_Distances point 218
C -1.25766 0.43915 -0.23621
 C 0.85514 1.01221 0.15854
 C -0.30330 1.13296 -0.34064
 C -1.60387 -0.96551 0.07502
 C 1.86601 0.01995 -0.06476
 F -2.18391 1.03335 -0.53937
 F 1.34321 1.95785 0.84579
 H -1.27775 -1.55579 -0.65312
 H 1.66735 -0.68773 -0.79739
 H -1.23532 -1.31891 0.93439
 H 1.94073 -0.42600 0.75404
 H -2.57045 -1.07660 0.15685
 H 2.75981 0.43508 -0.29314
13
bifur_IRC_Distances_noMW_output/new_data/bifur_traj4_Distances point 219
C -1.25694 0.43841 -0.24205
 C 0.85410 1.01317 0.16508
 C -0.30352 1.13309 -0.33401
 C -1.60429 -0.96517 0.07647
 C 1.86665 0.01945 -0.06587
 F -2.18100 1.03056 -0.56430
 F 1.33958 1.96120 0.86234
 H -1.28906 -1.55858 -0.65411
 H 1.65631 -0.68911 -0.79862
 H -1.22455 -1.31579 0.93495
 H 1.95324 -0.42560 0.75298
 H -2.57191 -1.07522 0.16626
 H 2.76140 0.43359 -0.29913
13
bifur_IRC_Distances_noMW_output/new_data/bifur_traj4_Distances point 220
C -1.25621 0.43767 -0.24778
 C 0.85306 1.01412 0.17140
 C -0.30376 1.13324 -0.32766
 C -1.60471 -0.96483 0.07774
 C 1.86728 0.01896 -0.06673
 F -2.17806 1.02776 -0.58848
 F 1.33595 1.96453 0.87821
 H -1.30077 -1.56145 -0.65588
 H 1.64482 -0.69046 -0.80013
 H -1.21335 -1.31262 0.93593
 H 1.96616 -0.42519 0.75292
 H -2.57338 -1.07382 0.17526
 H 2.76299 0.43210 -0.30479
13
bifur_IRC_Distances_noMW_output/new_data/bifur_traj4_Distances point 221
C -1.25621 0.43767 -0.24778
 C 0.85306 1.01412 0.17140
 C -0.30376 1.13324 -0.32766
 C -1.60471 -0.96483 0.07774
 C 1.86728 0.01896 -0.06673
 F -2.17806 1.02776 -0.58848
 F 1.33595 1.96453 0.87821
 H -1.30077 -1.56145 -0.65588
 H 1.64482 -0.69046 -0.80013
 H -1.21335 -1.31262 0.93593
 H 1.96616 -0.42519 0.75292
 H -2.57338 -1.07382 0.17526
 H 2.76299 0.43210 -0.30479
13
bifur_IRC_Distances_noMW_output/new_data/bifur_traj4_Distances point 222
C -1.25473 0.43618 -0.25904
 C 0.85096 1.01606 0.18355
 C -0.30428 1.13357 -0.31574
 C -1.60552 -0.96418 0.07977
 C 1.86850 0.01800 -0.06782
 F -2.17209 1.02208 -0.63508
 F 1.32871 1.97119 0.90837
 H -1.32539 -1.56746 -0.66155
 H 1.62048 -0.69311 -0.80389
 H -1.18970 -1.30611 0.93910
 H 1.99325 -0.42434 0.75544
 H -2.57634 -1.07098 0.19221
 H 2.76614 0.42909 -0.31531
13
bifur_IRC_Distances_noMW_output/new_data/bifur_traj4_Distances point 223
C -1.25397 0.43542 -0.26460
 C 0.84990 1.01704 0.18941
 C -0.30455 1.13376 -0.31016
 C -1.60592 -0.96386 0.08057
 C 1.86910 0.01753 -0.06809
 F -2.16905 1.01920 -0.65763
 F 1.32508 1.97455 0.92282
 H -1.33827 -1.57061 -0.66531
 H 1.60765 -0.69441 -0.80611
 H -1.17727 -1.30275 0.94123
 H 2.00740 -0.42389 0.75788
 H -2.57782 -1.06954 0.20021
 H 2.76771 0.42757 -0.32022
13
bifur_IRC_Distances_noMW_output/new_data/bifur_traj4_Distances point 224
C -1.25322 0.43467 -0.26998
 C 0.84886 1.01801 0.19500
 C -0.30482 1.13395 -0.30495
 C -1.60630 -0.96355 0.08123
 C 1.86966 0.01707 -0.06819
 F -2.16606 1.01637 -0.67918
 F 1.32154 1.97783 0.93656
 H -1.35116 -1.57375 -0.66949
 H 1.59477 -0.69568 -0.80848
 H -1.16480 -1.29943 0.94362
 H 2.02155 -0.42344 0.76092
 H -2.57927 -1.06812 0.20773
 H 2.76924 0.42607 -0.32480
13
bifur_IRC_Distances_noMW_output/new_data/bifur_traj4_Distances point 225
C -1.25251 0.43396 -0.27497
 C 0.84789 1.01891 0.20012
 C -0.30508 1.13413 -0.30030
 C -1.60665 -0.96326 0.08174
 C 1.87018 0.01665 -0.06816
 F -2.16324 1.01371 -0.69891
 F 1.31824 1.98091 0.94911
 H -1.36347 -1.57675 -0.67380
 H 1.58244 -0.69685 -0.81084
 H -1.15288 -1.29628 0.94611
 H 2.03503 -0.42301 0.76429
 H -2.58062 -1.06678 0.21451
 H 2.77065 0.42467 -0.32890
13
bifur_IRC_Distances_noMW_output/new_data/bifur_traj4_Distances point 226
C -1.25187 0.43333 -0.27939
 C 0.84702 1.01973 0.20460
 C -0.30531 1.13429 -0.29632
 C -1.60696 -0.96301 0.08212
 C 1.87064 0.01627 -0.06804
 F -2.16071 1.01131 -0.71621
 F 1.31531 1.98367 0.96008
 H -1.37464 -1.57947 -0.67793
 H 1.57121 -0.69789 -0.81306
 H -1.14203 -1.29343 0.94851
 H 2.04726 -0.42263 0.76769
 H -2.58183 -1.06558 0.22036
 H 2.77191 0.42341 -0.33242
13
bifur_IRC_Distances_noMW_output/new_data/bifur_traj4_Distances point 227
C -1.25131 0.43278 -0.28319
 C 0.84627 1.02044 0.20841
 C -0.30551 1.13443 -0.29301
 C -1.60722 -0.96279 0.08240
 C 1.87102 0.01595 -0.06786
 F -2.15851 1.00923 -0.73094
 F 1.31277 1.98606 0.96941
 H -1.38443 -1.58186 -0.68169
 H 1.56135 -0.69878 -0.81505
 H -1.13252 -1.29095 0.95072
 H 2.05797 -0.42229 0.77089
 H -2.58286 -1.06453 0.22528
 H 2.77298 0.42232 -0.33536
13
bifur_IRC_Distances_noMW_output/new_data/bifur_traj4_Distances point 228
C -1.25083 0.43231 -0.28638
 C 0.84563 1.02104 0.21158
 C -0.30568 1.13456 -0.29030
 C -1.60744 -0.96261 0.08260
 C 1.87135 0.01568 -0.06767
 F -2.15665 1.00747 -0.74322
 F 1.31064 1.98808 0.97719
 H -1.39279 -1.58390 -0.68499
 H 1.55292 -0.69953 -0.81678
 H -1.12440 -1.28884 0.95267
 H 2.06709 -0.42200 0.77377
 H -2.58374 -1.06365 0.22932
 H 2.77389 0.42140 -0.33778
13
bifur_IRC_Distances_noMW_output/new_data/bifur_traj4_Distances point 229
C -1.25044 0.43192 -0.28900
 C 0.84511 1.02153 0.21417
 C -0.30582 1.13466 -0.28813
 C -1.60762 -0.96246 0.08273
 C 1.87161 0.01546 -0.06748
 F -2.15511 1.00601 -0.75323
 F 1.30889 1.98975 0.98352
 H -1.39973 -1.58559 -0.68780
 H 1.54591 -0.70014 -0.81824
 H -1.11765 -1.28709 0.95433
 H 2.07467 -0.42176 0.77625
 H -2.58445 -1.06292 0.23259
 H 2.77462 0.42063 -0.33972
13
bifur_IRC_Distances_noMW_output/new_data/bifur_traj4_Distances point 230
C -1.25013 0.43161 -0.29109
 C 0.84469 1.02193 0.21622
 C -0.30593 1.13474 -0.28644
 C -1.60776 -0.96234 0.08283
 C 1.87181 0.01528 -0.06731
 F -2.15388 1.00484 -0.76116
 F 1.30749 1.99109 0.98854
 H -1.40530 -1.58695 -0.69008
 H 1.54027 -0.70063 -0.81942
 H -1.11222 -1.28569 0.95569
 H 2.08076 -0.42157 0.77830
 H -2.58502 -1.06233 0.23516
 H 2.77521 0.42002 -0.34124
13
bifur_IRC_Distances_noMW_output/new_data/bifur_traj4_Distances point 231
C -1.24989 0.43137 -0.29267
 C 0.84438 1.02223 0.21776
 C -0.30602 1.13480 -0.28517
 C -1.60787 -0.96225 0.08290
 C 1.87197 0.01515 -0.06717
 F -2.15294 1.00395 -0.76716
 F 1.30643 1.99211 0.99233
 H -1.40957 -1.58799 -0.69185
 H 1.53595 -0.70100 -0.82033
 H -1.10806 -1.28462 0.95675
 H 2.08541 -0.42142 0.77990
 H -2.58546 -1.06188 0.23709
 H 2.77565 0.41955 -0.34238
13
bifur_IRC_Distances_noMW_output/new_data/bifur_traj4_Distances point 232
C -1.24989 0.43137 -0.29267
 C 0.84438 1.02223 0.21776
 C -0.30602 1.13480 -0.28517
 C -1.60787 -0.96225 0.08290
 C 1.87197 0.01515 -0.06717
 F -2.15294 1.00395 -0.76716
 F 1.30643 1.99210 0.99233
 H -1.40957 -1.58799 -0.69185
 H 1.53596 -0.70100 -0.82033
 H -1.10806 -1.28462 0.95675
 H 2.08541 -0.42142 0.77990
 H -2.58546 -1.06188 0.23709
 H 2.77565 0.41955 -0.34238
13
bifur_IRC_Distances_noMW_output/new_data/bifur_traj4_Distances point 233
C -1.24960 0.43110 -0.29451
 C 0.84401 1.02259 0.21956
 C -0.30611 1.13487 -0.28372
 C -1.60799 -0.96214 0.08296
 C 1.87214 0.01499 -0.06700
 F -2.15185 1.00291 -0.77409
 F 1.30520 1.99329 0.99672
 H -1.41455 -1.58921 -0.69393
 H 1.53091 -0.70142 -0.82140
 H -1.10321 -1.28337 0.95799
 H 2.09085 -0.42125 0.78181
 H -2.58596 -1.06136 0.23931
 H 2.77617 0.41901 -0.34369
13
bifur_IRC_Distances_noMW_output/new_data/bifur_traj4_Distances point 234
C -1.24955 0.43104 -0.29490
 C 0.84393 1.02266 0.21993
 C -0.30614 1.13489 -0.28342
 C -1.60801 -0.96212 0.08298
 C 1.87218 0.01496 -0.06696
 F -2.15162 1.00269 -0.77556
 F 1.30494 1.99354 0.99765
 H -1.41561 -1.58947 -0.69437
 H 1.52983 -0.70152 -0.82163
 H -1.10218 -1.28310 0.95826
 H 2.09200 -0.42122 0.78221
 H -2.58607 -1.06125 0.23977
 H 2.77628 0.41889 -0.34397
13
bifur_IRC_Distances_noMW_output/new_data/bifur_traj4_Distances point 235
C -1.24952 0.43101 -0.29507
 C 0.84390 1.02270 0.22010
 C -0.30614 1.13489 -0.28329
 C -1.60803 -0.96211 0.08298
 C 1.87220 0.01495 -0.06694
 F -2.15152 1.00259 -0.77620
 F 1.30483 1.99365 0.99805
 H -1.41607 -1.58958 -0.69457
 H 1.52936 -0.70156 -0.82173
 H -1.10172 -1.28299 0.95838
 H 2.09251 -0.42120 0.78239
 H -2.58611 -1.06120 0.23998
 H 2.77633 0.41884 -0.34409
13
bifur_IRC_Distances_noMW_output/new_data/bifur_traj4_Distances point 236
C -1.24952 0.43101 -0.29509
 C 0.84389 1.02270 0.22012
 C -0.30615 1.13490 -0.28327
 C -1.60803 -0.96211 0.08298
 C 1.87220 0.01494 -0.06694
 F -2.15150 1.00258 -0.77630
 F 1.30481 1.99367 0.99812
 H -1.41615 -1.58960 -0.69460
 H 1.52929 -0.70156 -0.82174
 H -1.10165 -1.28297 0.95839
 H 2.09259 -0.42120 0.78242
 H -2.58612 -1.06119 0.24001
 H 2.77633 0.41884 -0.34411
13
bifur_IRC_Distances_noMW_output/new_data/bifur_traj4_Distances point 237
C -1.24953 0.43103 -0.29497
 C 0.84392 1.02268 0.22000
 C -0.30614 1.13489 -0.28336
 C -1.60802 -0.96212 0.08298
 C 1.87219 0.01495 -0.06695
 F -2.15158 1.00265 -0.77583
 F 1.30489 1.99359 0.99782
 H -1.41581 -1.58952 -0.69446
 H 1.52963 -0.70153 -0.82167
 H -1.10198 -1.28305 0.95831
 H 2.09222 -0.42121 0.78229
 H -2.58609 -1.06123 0.23986
 H 2.77630 0.41887 -0.34402
13
bifur_IRC_Distances_noMW_output/new_data/bifur_traj4_Distances point 238
C -1.24958 0.43107 -0.29465
 C 0.84398 1.02261 0.21969
 C -0.30612 1.13488 -0.28362
 C -1.60800 -0.96214 0.08297
 C 1.87216 0.01498 -0.06698
 F -2.15177 1.00283 -0.77461
 F 1.30511 1.99338 0.99705
 H -1.41492 -1.58930 -0.69408
 H 1.53053 -0.70146 -0.82148
 H -1.10285 -1.28327 0.95809
 H 2.09125 -0.42124 0.78195
 H -2.58600 -1.06132 0.23947
 H 2.77621 0.41897 -0.34379
13
bifur_IRC_Distances_noMW_output/new_data/bifur_traj4_Distances point 239
C -1.24967 0.43116 -0.29408
 C 0.84410 1.02250 0.21914
 C -0.30609 1.13486 -0.28406
 C -1.60796 -0.96217 0.08295
 C 1.87210 0.01503 -0.06704
 F -2.15211 1.00315 -0.77247
 F 1.30549 1.99301 0.99569
 H -1.41338 -1.58892 -0.69344
 H 1.53209 -0.70132 -0.82115
 H -1.10435 -1.28366 0.95770
 H 2.08957 -0.42129 0.78135
 H -2.58584 -1.06148 0.23879
 H 2.77605 0.41914 -0.34339
13
bifur_IRC_Distances_noMW_output/new_data/bifur_traj4_Distances point 240
C -1.24980 0.43129 -0.29325
 C 0.84426 1.02235 0.21833
 C -0.30605 1.13482 -0.28472
 C -1.60790 -0.96222 0.08292
 C 1.87202 0.01510 -0.06712
 F -2.15260 1.00362 -0.76935
 F 1.30604 1.99248 0.99372
 H -1.41113 -1.58838 -0.69250
 H 1.53437 -0.70113 -0.82067
 H -1.10654 -1.28423 0.95714
 H 2.08712 -0.42137 0.78050
 H -2.58562 -1.06172 0.23779
 H 2.77582 0.41938 -0.34280
13
bifur_IRC_Distances_noMW_output/new_data/bifur_traj4_Distances point 241
C -1.24996 0.43145 -0.29218
 C 0.84448 1.02214 0.21729
 C -0.30599 1.13478 -0.28556
 C -1.60783 -0.96228 0.08288
 C 1.87192 0.01519 -0.06721
 F -2.15323 1.00422 -0.76531
 F 1.30676 1.99179 0.99116
 H -1.40825 -1.58767 -0.69130
 H 1.53729 -0.70088 -0.82005
 H -1.10935 -1.28495 0.95642
 H 2.08397 -0.42147 0.77940
 H -2.58532 -1.06202 0.23649
 H 2.77552 0.41970 -0.34203
13
bifur_IRC_Distances_noMW_output/new_data/bifur_traj4_Distances point 242
C -1.25015 0.43163 -0.29093
 C 0.84473 1.02190 0.21606
 C -0.30592 1.13473 -0.28657
 C -1.60775 -0.96235 0.08282
 C 1.87180 0.01530 -0.06732
 F -2.15397 1.00493 -0.76056
 F 1.30760 1.99099 0.98816
 H -1.40488 -1.58685 -0.68991
 H 1.54070 -0.70059 -0.81933
 H -1.11263 -1.28580 0.95559
 H 2.08030 -0.42158 0.77815
 H -2.58498 -1.06237 0.23497
 H 2.77517 0.42007 -0.34113
13
bifur_IRC_Distances_noMW_output/new_data/bifur_traj4_Distances point 243
C -1.25015 0.43163 -0.29093
 C 0.84473 1.02190 0.21606
 C -0.30592 1.13473 -0.28657
 C -1.60775 -0.96235 0.08282
 C 1.87180 0.01530 -0.06732
 F -2.15397 1.00493 -0.76056
 F 1.30760 1.99099 0.98816
 H -1.40488 -1.58685 -0.68991
 H 1.54070 -0.70059 -0.81933
 H -1.11263 -1.28580 0.95559
 H 2.08030 -0.42158 0.77815
 H -2.58498 -1.06237 0.23497
 H 2.77517 0.42007 -0.34113
13
bifur_IRC_Distances_noMW_output/new_data/bifur_traj4_Distances point 244
C -1.25054 0.43202 -0.28835
 C 0.84524 1.02141 0.21352
 C -0.30579 1.13463 -0.28867
 C -1.60757 -0.96249 0.08270
 C 1.87154 0.01551 -0.06753
 F -2.15550 1.00637 -0.75073
 F 1.30933 1.98933 0.98194
 H -1.39798 -1.58517 -0.68709
 H 1.54768 -0.69998 -0.81787
 H -1.11935 -1.28753 0.95391
 H 2.07277 -0.42182 0.77562
 H -2.58427 -1.06310 0.23178
 H 2.77444 0.42082 -0.33924
13
bifur_IRC_Distances_noMW_output/new_data/bifur_traj4_Distances point 245
C -1.25070 0.43217 -0.28728
 C 0.84545 1.02121 0.21247
 C -0.30573 1.13459 -0.28955
 C -1.60750 -0.96256 0.08265
 C 1.87143 0.01560 -0.06760
 F -2.15612 1.00697 -0.74667
 F 1.31004 1.98865 0.97937
 H -1.39516 -1.58448 -0.68595
 H 1.55052 -0.69974 -0.81728
 H -1.12209 -1.28824 0.95324
 H 2.06969 -0.42192 0.77461
 H -2.58398 -1.06340 0.23045
 H 2.77414 0.42113 -0.33845
13
bifur_IRC_Distances_noMW_output/new_data/bifur_traj4_Distances point 246
C -1.25082 0.43230 -0.28646
 C 0.84562 1.02105 0.21165
 C -0.30569 1.13456 -0.29024
 C -1.60744 -0.96260 0.08260
 C 1.87135 0.01567 -0.06766
 F -2.15661 1.00743 -0.74350
 F 1.31059 1.98812 0.97736
 H -1.39298 -1.58395 -0.68507
 H 1.55273 -0.69954 -0.81682
 H -1.12421 -1.28879 0.95272
 H 2.06730 -0.42199 0.77383
 H -2.58376 -1.06363 0.22942
 H 2.77391 0.42137 -0.33783
13
bifur_IRC_Distances_noMW_output/new_data/bifur_traj4_Distances point 247
C -1.25091 0.43239 -0.28583
 C 0.84574 1.02093 0.21104
 C -0.30565 1.13453 -0.29076
 C -1.60740 -0.96264 0.08256
 C 1.87129 0.01573 -0.06770
 F -2.15697 1.00777 -0.74112
 F 1.31101 1.98773 0.97586
 H -1.39134 -1.58355 -0.68442
 H 1.55438 -0.69940 -0.81648
 H -1.12580 -1.28921 0.95233
 H 2.06552 -0.42205 0.77326
 H -2.58359 -1.06380 0.22863
 H 2.77373 0.42155 -0.33737
13
bifur_IRC_Distances_noMW_output/new_data/bifur_traj4_Distances point 248
C -1.25098 0.43246 -0.28537
 C 0.84583 1.02085 0.21058
 C -0.30563 1.13452 -0.29116
 C -1.60737 -0.96266 0.08254
 C 1.87124 0.01577 -0.06773
 F -2.15724 1.00803 -0.73933
 F 1.31132 1.98743 0.97473
 H -1.39012 -1.58325 -0.68393
 H 1.55561 -0.69929 -0.81623
 H -1.12699 -1.28951 0.95204
 H 2.06418 -0.42209 0.77283
 H -2.58346 -1.06393 0.22805
 H 2.77360 0.42169 -0.33701
13
bifur_IRC_Distances_noMW_output/new_data/bifur_traj4_Distances point 249
C -1.25104 0.43251 -0.28501
 C 0.84590 1.02078 0.21022
 C -0.30561 1.13450 -0.29146
 C -1.60734 -0.96269 0.08252
 C 1.87121 0.01580 -0.06775
 F -2.15745 1.00823 -0.73796
 F 1.31156 1.98721 0.97386
 H -1.38918 -1.58302 -0.68356
 H 1.55656 -0.69920 -0.81603
 H -1.12790 -1.28975 0.95183
 H 2.06316 -0.42212 0.77251
 H -2.58336 -1.06403 0.22759
 H 2.77350 0.42179 -0.33675
13
bifur_IRC_Distances_noMW_output/new_data/bifur_traj4_Distances point 250
C -1.25108 0.43255 -0.28473
 C 0.84596 1.02073 0.20994
 C -0.30559 1.13449 -0.29169
 C -1.60732 -0.96270 0.08250
 C 1.87118 0.01582 -0.06777
 F -2.15761 1.00838 -0.73689
 F 1.31174 1.98703 0.97318
 H -1.38845 -1.58284 -0.68327
 H 1.55730 -0.69914 -0.81588
 H -1.12861 -1.28994 0.95165
 H 2.06236 -0.42215 0.77226
 H -2.58329 -1.06411 0.22724
 H 2.77342 0.42187 -0.33653
13
bifur_IRC_Distances_noMW_output/new_data/bifur_traj4_Distances point 251
C -1.25111 0.43258 -0.28453
 C 0.84600 1.02069 0.20974
 C -0.30558 1.13448 -0.29187
 C -1.60731 -0.96271 0.08249
 C 1.87116 0.01584 -0.06778
 F -2.15773 1.00849 -0.73610
 F 1.31188 1.98690 0.97268
 H -1.38792 -1.58271 -0.68306
 H 1.55784 -0.69909 -0.81577
 H -1.12913 -1.29007 0.95153
 H 2.06178 -0.42217 0.77207
 H -2.58323 -1.06416 0.22698
 H 2.77336 0.42193 -0.33638
13
bifur_IRC_Distances_noMW_output/new_data/bifur_traj4_Distances point 252
C -1.25112 0.43259 -0.28443
 C 0.84602 1.02067 0.20964
 C -0.30558 1.13448 -0.29195
 C -1.60730 -0.96272 0.08248
 C 1.87115 0.01585 -0.06779
 F -2.15779 1.00855 -0.73572
 F 1.31195 1.98684 0.97244
 H -1.38766 -1.58265 -0.68296
 H 1.55810 -0.69907 -0.81572
 H -1.12938 -1.29014 0.95147
 H 2.06150 -0.42218 0.77198
 H -2.58320 -1.06419 0.22686
 H 2.77333 0.42196 -0.33630
13
bifur_IRC_Distances_noMW_output/new_data/bifur_traj4_Distances point 253
C -1.25111 0.43258 -0.28453
 C 0.84600 1.02069 0.20975
 C -0.30558 1.13448 -0.29186
 C -1.60731 -0.96271 0.08249
 C 1.87116 0.01584 -0.06778
 F -2.15773 1.00849 -0.73612
 F 1.31188 1.98690 0.97269
 H -1.38793 -1.58271 -0.68307
 H 1.55782 -0.69909 -0.81577
 H -1.12912 -1.29007 0.95153
 H 2.06179 -0.42217 0.77208
 H -2.58323 -1.06416 0.22699
 H 2.77336 0.42193 -0.33638
13
bifur_IRC_Distances_noMW_output/new_data/bifur_traj4_Distances point 254
C -1.25111 0.43258 -0.28453
 C 0.84600 1.02069 0.20975
 C -0.30558 1.13448 -0.29186
 C -1.60731 -0.96271 0.08249
 C 1.87116 0.01584 -0.06778
 F -2.15773 1.00849 -0.73612
 F 1.31188 1.98690 0.97269
 H -1.38793 -1.58271 -0.68307
 H 1.55782 -0.69909 -0.81577
 H -1.12912 -1.29007 0.95153
 H 2.06179 -0.42217 0.77208
 H -2.58323 -1.06416 0.22699
 H 2.77336 0.42193 -0.33638
13
bifur_IRC_Distances_noMW_output/new_data/bifur_traj4_Distances point 255
C -1.25086 0.43234 -0.28618
 C 0.84567 1.02100 0.21139
 C -0.30567 1.13455 -0.29047
 C -1.60742 -0.96262 0.08258
 C 1.87133 0.01570 -0.06768
 F -2.15676 1.00758 -0.74246
 F 1.31077 1.98795 0.97671
 H -1.39226 -1.58377 -0.68479
 H 1.55345 -0.69948 -0.81667
 H -1.12491 -1.28897 0.95255
 H 2.06652 -0.42202 0.77358
 H -2.58368 -1.06370 0.22907
 H 2.77383 0.42145 -0.33763
13
bifur_IRC_Distances_noMW_output/new_data/bifur_traj4_Distances point 256
C -1.25056 0.43204 -0.28817
 C 0.84528 1.02138 0.21335
 C -0.30578 1.13462 -0.28882
 C -1.60756 -0.96250 0.08269
 C 1.87152 0.01553 -0.06754
 F -2.15560 1.00647 -0.75007
 F 1.30944 1.98922 0.98152
 H -1.39752 -1.58505 -0.68690
 H 1.54814 -0.69994 -0.81778
 H -1.11979 -1.28765 0.95380
 H 2.07227 -0.42184 0.77545
 H -2.58423 -1.06315 0.23156
 H 2.77439 0.42087 -0.33911
13
bifur_IRC_Distances_noMW_output/new_data/bifur_traj4_Distances point 257
C -1.25015 0.43164 -0.29089
 C 0.84473 1.02189 0.21603
 C -0.30592 1.13473 -0.28660
 C -1.60775 -0.96235 0.08282
 C 1.87179 0.01530 -0.06732
 F -2.15400 1.00495 -0.76043
 F 1.30762 1.99096 0.98808
 H -1.40479 -1.58683 -0.68987
 H 1.54080 -0.70058 -0.81931
 H -1.11272 -1.28582 0.95557
 H 2.08020 -0.42159 0.77811
 H -2.58497 -1.06238 0.23492
 H 2.77516 0.42008 -0.34110
13
bifur_IRC_Distances_noMW_output/new_data/bifur_traj4_Distances point 258
C -1.24967 0.43116 -0.29409
 C 0.84409 1.02251 0.21914
 C -0.30609 1.13486 -0.28406
 C -1.60796 -0.96217 0.08295
 C 1.87210 0.01503 -0.06704
 F -2.15210 1.00315 -0.77250
 F 1.30548 1.99302 0.99572
 H -1.41340 -1.58893 -0.69345
 H 1.53207 -0.70133 -0.82115
 H -1.10433 -1.28366 0.95770
 H 2.08960 -0.42129 0.78136
 H -2.58584 -1.06148 0.23880
 H 2.77605 0.41913 -0.34339
13
bifur_IRC_Distances_noMW_output/new_data/bifur_traj4_Distances point 259
C -1.24914 0.43064 -0.29753
 C 0.84340 1.02317 0.22248
 C -0.30628 1.13499 -0.28139
 C -1.60819 -0.96197 0.08305
 C 1.87243 0.01474 -0.06669
 F -2.15005 1.00119 -0.78543
 F 1.30318 1.99525 1.00390
 H -1.42281 -1.59123 -0.69742
 H 1.52253 -0.70213 -0.82318
 H -1.09516 -1.28130 0.96009
 H 2.09985 -0.42097 0.78503
 H -2.58678 -1.06050 0.24290
 H 2.77701 0.41811 -0.34581
13
bifur_IRC_Distances_noMW_output/new_data/bifur_traj4_Distances point 260
C -1.24859 0.43009 -0.30110
 C 0.84269 1.02387 0.22592
 C -0.30647 1.13513 -0.27870
 C -1.60843 -0.96177 0.08313
 C 1.87277 0.01443 -0.06628
 F -2.14790 0.99914 -0.79876
 F 1.30078 1.99759 1.01233
 H -1.43270 -1.59364 -0.70166
 H 1.51249 -0.70296 -0.82534
 H -1.08551 -1.27883 0.96264
 H 2.11063 -0.42063 0.78900
 H -2.58776 -1.05947 0.24708
 H 2.77801 0.41704 -0.34826
13
bifur_IRC_Distances_noMW_output/new_data/bifur_traj4_Distances point 261
C -1.24801 0.42952 -0.30478
 C 0.84195 1.02459 0.22942
 C -0.30666 1.13528 -0.27602
 C -1.60867 -0.96156 0.08318
 C 1.87312 0.01412 -0.06582
 F -2.14568 0.99702 -0.81236
 F 1.29832 2.00001 1.02095
 H -1.44299 -1.59616 -0.70613
 H 1.50202 -0.70381 -0.82759
 H -1.07547 -1.27626 0.96535
 H 2.12183 -0.42028 0.79324
 H -2.58876 -1.05841 0.25128
 H 2.77902 0.41593 -0.35072
13
bifur_IRC_Distances_noMW_output/new_data/bifur_traj4_Distances point 262
C -1.24741 0.42893 -0.30858
 C 0.84118 1.02535 0.23303
 C -0.30687 1.13544 -0.27334
 C -1.60892 -0.96134 0.08319
 C 1.87346 0.01380 -0.06530
 F -2.14337 0.99479 -0.82635
 F 1.29576 2.00254 1.02981
 H -1.45379 -1.59880 -0.71086
 H 1.49103 -0.70470 -0.82998
 H -1.06493 -1.27357 0.96824
 H 2.13358 -0.41992 0.79780
 H -2.58979 -1.05729 0.25555
 H 2.78007 0.41478 -0.35321
13
bifur_IRC_Distances_noMW_output/new_data/bifur_traj4_Distances point 263
C -1.24677 0.42830 -0.31259
 C 0.84037 1.02615 0.23679
 C -0.30708 1.13560 -0.27060
 C -1.60917 -0.96111 0.08318
 C 1.87382 0.01346 -0.06471
 F -2.14092 0.99243 -0.84095
 F 1.29308 2.00523 1.03908
 H -1.46527 -1.60161 -0.71596
 H 1.47931 -0.70562 -0.83252
 H -1.05371 -1.27072 0.97135
 H 2.14606 -0.41954 0.80275
 H -2.59088 -1.05612 0.25994
 H 2.78116 0.41355 -0.35576
13
bifur_IRC_Distances_noMW_output/new_data/bifur_traj4_Distances point 264
C -1.24609 0.42762 -0.31682
 C 0.83952 1.02701 0.24073
 C -0.30730 1.13577 -0.26781
 C -1.60944 -0.96087 0.08312
 C 1.87420 0.01310 -0.06404
 F -2.13832 0.98991 -0.85629
 F 1.29025 2.00809 1.04881
 H -1.47756 -1.60462 -0.72146
 H 1.46675 -0.70660 -0.83526
 H -1.04170 -1.26767 0.97473
 H 2.15941 -0.41913 0.80817
 H -2.59202 -1.05486 0.26449
 H 2.78230 0.41224 -0.35838
13
bifur_IRC_Distances_noMW_output/new_data/bifur_traj4_Distances point 265
C -1.24609 0.42762 -0.31682
 C 0.83952 1.02701 0.24073
 C -0.30730 1.13577 -0.26781
 C -1.60944 -0.96087 0.08312
 C 1.87420 0.01310 -0.06404
 F -2.13832 0.98991 -0.85629
 F 1.29025 2.00809 1.04881
 H -1.47757 -1.60462 -0.72146
 H 1.46675 -0.70660 -0.83526
 H -1.04169 -1.26767 0.97473
 H 2.15941 -0.41913 0.80817
 H -2.59202 -1.05486 0.26449
 H 2.78230 0.41224 -0.35838
13
bifur_IRC_Distances_noMW_output/new_data/bifur_traj4_Distances point 266
C -1.24465 0.42619 -0.32565
 C 0.83774 1.02882 0.24885
 C -0.30776 1.13613 -0.26231
 C -1.60999 -0.96037 0.08290
 C 1.87494 0.01235 -0.06248
 F -2.13285 0.98457 -0.88787
 F 1.28438 2.01414 1.06890
 H -1.50363 -1.61100 -0.73323
 H 1.44007 -0.70862 -0.84109
 H -1.01620 -1.26122 0.98203
 H 2.18769 -0.41829 0.81995
 H -2.59437 -1.05220 0.27362
 H 2.78464 0.40948 -0.36360
13
bifur_IRC_Distances_noMW_output/new_data/bifur_traj4_Distances point 267
C -1.24395 0.42549 -0.32987
 C 0.83690 1.02970 0.25268
 C -0.30797 1.13631 -0.25983
 C -1.61025 -0.96013 0.08274
 C 1.87529 0.01199 -0.06168
 F -2.13022 0.98198 -0.90280
 F 1.28159 2.01707 1.07841
 H -1.51630 -1.61410 -0.73900
 H 1.42708 -0.70958 -0.84393
 H -1.00381 -1.25809 0.98562
 H 2.20141 -0.41788 0.82580
 H -2.59549 -1.05091 0.27783
 H 2.78574 0.40814 -0.36599
13
bifur_IRC_Distances_noMW_output/new_data/bifur_traj4_Distances point 268
C -1.24331 0.42484 -0.33373
 C 0.83612 1.03051 0.25617
 C -0.30817 1.13647 -0.25764
 C -1.61048 -0.95991 0.08257
 C 1.87560 0.01166 -0.06090
 F -2.12781 0.97959 -0.91639
 F 1.27904 2.01978 1.08708
 H -1.52800 -1.61697 -0.74434
 H 1.41505 -0.71045 -0.84655
 H -0.99235 -1.25520 0.98897
 H 2.21408 -0.41752 0.83127
 H -2.59650 -1.04972 0.28160
 H 2.78673 0.40691 -0.36811
13
bifur_IRC_Distances_noMW_output/new_data/bifur_traj4_Distances point 269
C -1.24274 0.42427 -0.33713
 C 0.83544 1.03123 0.25922
 C -0.30834 1.13661 -0.25577
 C -1.61068 -0.95971 0.08240
 C 1.87586 0.01137 -0.06019
 F -2.12567 0.97746 -0.92828
 F 1.27681 2.02219 1.09468
 H -1.53840 -1.61952 -0.74909
 H 1.40435 -0.71122 -0.84888
 H -0.98217 -1.25264 0.99196
 H 2.22533 -0.41719 0.83618
 H -2.59739 -1.04867 0.28485
 H 2.78759 0.40582 -0.36994
13
bifur_IRC_Distances_noMW_output/new_data/bifur_traj4_Distances point 270
C -1.24225 0.42378 -0.34000
 C 0.83487 1.03185 0.26178
 C -0.30848 1.13673 -0.25423
 C -1.61085 -0.95955 0.08224
 C 1.87608 0.01113 -0.05957
 F -2.12387 0.97566 -0.93827
 F 1.27493 2.02423 1.10106
 H -1.54723 -1.62168 -0.75313
 H 1.39527 -0.71187 -0.85085
 H -0.97352 -1.25047 0.99451
 H 2.23487 -0.41692 0.84037
 H -2.59813 -1.04778 0.28756
 H 2.78832 0.40489 -0.37145
13
bifur_IRC_Distances_noMW_output/new_data/bifur_traj4_Distances point 271
C -1.24187 0.42339 -0.34229
 C 0.83442 1.03234 0.26381
 C -0.30859 1.13683 -0.25304
 C -1.61098 -0.95942 0.08211
 C 1.87625 0.01093 -0.05907
 F -2.12243 0.97421 -0.94618
 F 1.27345 2.02586 1.10612
 H -1.55430 -1.62342 -0.75637
 H 1.38799 -0.71238 -0.85243
 H -0.96661 -1.24873 0.99655
 H 2.24251 -0.41671 0.84374
 H -2.59872 -1.04706 0.28968
 H 2.78888 0.40415 -0.37263
13
bifur_IRC_Distances_noMW_output/new_data/bifur_traj4_Distances point 272
C -1.24159 0.42311 -0.34394
 C 0.83409 1.03270 0.26527
 C -0.30867 1.13689 -0.25219
 C -1.61108 -0.95932 0.08200
 C 1.87637 0.01079 -0.05870
 F -2.12139 0.97316 -0.95189
 F 1.27237 2.02705 1.10977
 H -1.55943 -1.62468 -0.75872
 H 1.38270 -0.71275 -0.85358
 H -0.96158 -1.24747 0.99804
 H 2.24805 -0.41655 0.84620
 H -2.59914 -1.04655 0.29119
 H 2.78929 0.40361 -0.37347
13
bifur_IRC_Distances_noMW_output/new_data/bifur_traj4_Distances point 273
C -1.24142 0.42294 -0.34492
 C 0.83390 1.03291 0.26613
 C -0.30872 1.13694 -0.25170
 C -1.61113 -0.95927 0.08194
 C 1.87644 0.01070 -0.05848
 F -2.12077 0.97253 -0.95527
 F 1.27174 2.02776 1.11194
 H -1.56248 -1.62542 -0.76011
 H 1.37956 -0.71296 -0.85426
 H -0.95859 -1.24672 0.99893
 H 2.25134 -0.41646 0.84766
 H -2.59939 -1.04624 0.29209
 H 2.78953 0.40330 -0.37396
13
bifur_IRC_Distances_noMW_output/new_data/bifur_traj4_Distances point 274
C -1.24138 0.42289 -0.34518
 C 0.83385 1.03297 0.26637
 C -0.30873 1.13695 -0.25156
 C -1.61115 -0.95925 0.08193
 C 1.87646 0.01068 -0.05842
 F -2.12061 0.97237 -0.95618
 F 1.27157 2.02795 1.11252
 H -1.56330 -1.62563 -0.76049
 H 1.37871 -0.71302 -0.85444
 H -0.95778 -1.24651 0.99917
 H 2.25223 -0.41643 0.84806
 H -2.59946 -1.04615 0.29233
 H 2.78960 0.40321 -0.37409
13
bifur_IRC_Distances_noMW_output/new_data/bifur_traj4_Distances point 275
C -1.24146 0.42297 -0.34470
 C 0.83394 1.03286 0.26594
 C -0.30871 1.13693 -0.25180
 C -1.61112 -0.95928 0.08196
 C 1.87642 0.01072 -0.05853
 F -2.12091 0.97267 -0.95452
 F 1.27188 2.02760 1.11146
 H -1.56180 -1.62526 -0.75980
 H 1.38025 -0.71292 -0.85411
 H -0.95926 -1.24688 0.99873
 H 2.25061 -0.41648 0.84734
 H -2.59933 -1.04631 0.29189
 H 2.78948 0.40337 -0.37385
13
bifur_IRC_Distances_noMW_output/new_data/bifur_traj4_Distances point 276
C -1.24146 0.42297 -0.34470
 C 0.83394 1.03286 0.26594
 C -0.30871 1.13693 -0.25180
 C -1.61112 -0.95928 0.08196
 C 1.87642 0.01072 -0.05853
 F -2.12091 0.97267 -0.95452
 F 1.27188 2.02760 1.11146
 H -1.56180 -1.62526 -0.75980
 H 1.38025 -0.71292 -0.85411
 H -0.95926 -1.24688 0.99873
 H 2.25061 -0.41648 0.84734
 H -2.59933 -1.04631 0.29189
 H 2.78948 0.40337 -0.37385
13
bifur_IRC_Distances_noMW_output/new_data/bifur_traj4_Distances point 277
C -1.24200 0.42352 -0.34153
 C 0.83457 1.03218 0.26314
 C -0.30855 1.13679 -0.25343
 C -1.61094 -0.95946 0.08215
 C 1.87619 0.01099 -0.05924
 F -2.12291 0.97469 -0.94358
 F 1.27393 2.02533 1.10445
 H -1.55197 -1.62285 -0.75530
 H 1.39039 -0.71221 -0.85191
 H -0.96889 -1.24930 0.99588
 H 2.23999 -0.41678 0.84263
 H -2.59852 -1.04730 0.28898
 H 2.78870 0.40440 -0.37224
13
bifur_IRC_Distances_noMW_output/new_data/bifur_traj4_Distances point 278
C -1.24242 0.42395 -0.33900
 C 0.83507 1.03163 0.26089
 C -0.30843 1.13669 -0.25476
 C -1.61079 -0.95961 0.08230
 C 1.87600 0.01121 -0.05979
 F -2.12450 0.97629 -0.93479
 F 1.27559 2.02352 1.09884
 H -1.54415 -1.62093 -0.75172
 H 1.39844 -0.71164 -0.85016
 H -0.97654 -1.25123 0.99362
 H 2.23154 -0.41702 0.83890
 H -2.59787 -1.04809 0.28662
 H 2.78807 0.40522 -0.37093
13
bifur_IRC_Distances_noMW_output/new_data/bifur_traj4_Distances point 279
C -1.24293 0.42446 -0.33598
 C 0.83567 1.03099 0.25819
 C -0.30828 1.13656 -0.25639
 C -1.61061 -0.95978 0.08246
 C 1.87577 0.01147 -0.06043
 F -2.12640 0.97818 -0.92427
 F 1.27756 2.02137 1.09211
 H -1.53488 -1.61865 -0.74748
 H 1.40798 -0.71096 -0.84809
 H -0.98562 -1.25351 0.99095
 H 2.22152 -0.41730 0.83451
 H -2.59709 -1.04903 0.28376
 H 2.78730 0.40619 -0.36933
13
bifur_IRC_Distances_noMW_output/new_data/bifur_traj4_Distances point 280
C -1.24350 0.42504 -0.33256
 C 0.83636 1.03027 0.25512
 C -0.30811 1.13642 -0.25830
 C -1.61041 -0.95997 0.08262
 C 1.87550 0.01176 -0.06114
 F -2.12854 0.98032 -0.91229
 F 1.27981 2.01896 1.08446
 H -1.52445 -1.61610 -0.74271
 H 1.41870 -0.71019 -0.84575
 H -0.99583 -1.25608 0.98795
 H 2.21024 -0.41763 0.82961
 H -2.59620 -1.05008 0.28046
 H 2.78643 0.40729 -0.36748
13
bifur_IRC_Distances_noMW_output/new_data/bifur_traj4_Distances point 281
C -1.24413 0.42567 -0.32880
 C 0.83711 1.02948 0.25172
 C -0.30792 1.13627 -0.26045
 C -1.61018 -0.96019 0.08278
 C 1.87520 0.01208 -0.06188
 F -2.13089 0.98264 -0.89904
 F 1.28229 2.01633 1.07601
 H -1.51308 -1.61331 -0.73753
 H 1.43037 -0.70934 -0.84321
 H -1.00696 -1.25888 0.98471
 H 2.19793 -0.41799 0.82431
 H -2.59521 -1.05124 0.27677
 H 2.78546 0.40848 -0.36539
13
bifur_IRC_Distances_noMW_output/new_data/bifur_traj4_Distances point 282
C -1.24480 0.42633 -0.32476
 C 0.83792 1.02863 0.24804
 C -0.30771 1.13610 -0.26285
 C -1.60994 -0.96042 0.08292
 C 1.87487 0.01243 -0.06265
 F -2.13341 0.98512 -0.88471
 F 1.28497 2.01353 1.06689
 H -1.50098 -1.61035 -0.73203
 H 1.44278 -0.70842 -0.84050
 H -1.01880 -1.26187 0.98128
 H 2.18481 -0.41837 0.81874
 H -2.59414 -1.05247 0.27272
 H 2.78441 0.40976 -0.36309
13
bifur_IRC_Distances_noMW_output/new_data/bifur_traj4_Distances point 283
C -1.24549 0.42703 -0.32051
 C 0.83878 1.02776 0.24415
 C -0.30749 1.13592 -0.26546
 C -1.60967 -0.96066 0.08304
 C 1.87451 0.01279 -0.06341
 F -2.13604 0.98769 -0.86956
 F 1.28779 2.01061 1.05725
 H -1.48840 -1.60727 -0.72633
 H 1.45567 -0.70744 -0.83768
 H -1.03110 -1.26498 0.97775
 H 2.17117 -0.41878 0.81302
 H -2.59301 -1.05375 0.26836
 H 2.78328 0.41109 -0.36060
13
bifur_IRC_Distances_noMW_output/new_data/bifur_traj4_Distances point 284
C -1.24620 0.42773 -0.31617
 C 0.83965 1.02687 0.24013
 C -0.30727 1.13575 -0.26823
 C -1.60940 -0.96091 0.08313
 C 1.87414 0.01316 -0.06414
 F -2.13872 0.99030 -0.85394
 F 1.29069 2.00765 1.04732
 H -1.47567 -1.60415 -0.72061
 H 1.46869 -0.70645 -0.83484
 H -1.04355 -1.26814 0.97421
 H 2.15735 -0.41920 0.80732
 H -2.59184 -1.05505 0.26380
 H 2.78212 0.41244 -0.35798
13
bifur_IRC_Distances_noMW_output/new_data/bifur_traj4_Distances point 285
C -1.24688 0.42841 -0.31188
 C 0.84051 1.02601 0.23613
 C -0.30704 1.13557 -0.27107
 C -1.60913 -0.96115 0.08318
 C 1.87376 0.01352 -0.06482
 F -2.14135 0.99285 -0.83840
 F 1.29355 2.00475 1.03746
 H -1.46325 -1.60111 -0.71506
 H 1.48138 -0.70546 -0.83208
 H -1.05569 -1.27122 0.97080
 H 2.14386 -0.41961 0.80187
 H -2.59069 -1.05632 0.25918
 H 2.78097 0.41377 -0.35531
13
bifur_IRC_Distances_noMW_output/new_data/bifur_traj4_Distances point 286
C -1.24752 0.42904 -0.30787
 C 0.84132 1.02520 0.23236
 C -0.30683 1.13541 -0.27383
 C -1.60887 -0.96138 0.08319
 C 1.87340 0.01386 -0.06540
 F -2.14380 0.99521 -0.82374
 F 1.29624 2.00207 1.02816
 H -1.45176 -1.59830 -0.70997
 H 1.49309 -0.70453 -0.82953
 H -1.06691 -1.27408 0.96769
 H 2.13137 -0.41999 0.79694
 H -2.58960 -1.05750 0.25476
 H 2.77987 0.41499 -0.35275
13
bifur_IRC_Distances_noMW_output/new_data/bifur_traj4_Distances point 287
C -1.24752 0.42904 -0.30787
 C 0.84132 1.02520 0.23236
 C -0.30683 1.13541 -0.27383
 C -1.60887 -0.96138 0.08319
 C 1.87340 0.01386 -0.06540
 F -2.14380 0.99521 -0.82374
 F 1.29624 2.00207 1.02816
 H -1.45176 -1.59830 -0.70997
 H 1.49309 -0.70453 -0.82953
 H -1.06691 -1.27408 0.96769
 H 2.13137 -0.41999 0.79694
 H -2.58960 -1.05750 0.25476
 H 2.77987 0.41499 -0.35275
13
bifur_IRC_Distances_noMW_output/new_data/bifur_traj4_Distances point 288
C -1.24850 0.43000 -0.30169
 C 0.84257 1.02398 0.22648
 C -0.30650 1.13516 -0.27827
 C -1.60847 -0.96173 0.08314
 C 1.87283 0.01438 -0.06621
 F -2.14755 0.99880 -0.80094
 F 1.30038 1.99798 1.01372
 H -1.43434 -1.59405 -0.70237
 H 1.51082 -0.70310 -0.82570
 H -1.08391 -1.27842 0.96307
 H 2.11242 -0.42058 0.78967
 H -2.58792 -1.05930 0.24776
 H 2.77817 0.41687 -0.34866
13
bifur_IRC_Distances_noMW_output/new_data/bifur_traj4_Distances point 289
C -1.24878 0.43028 -0.29984
 C 0.84294 1.02362 0.22471
 C -0.30640 1.13508 -0.27964
 C -1.60834 -0.96184 0.08311
 C 1.87265 0.01454 -0.06643
 F -2.14866 0.99986 -0.79408
 F 1.30162 1.99677 1.00937
 H -1.42921 -1.59279 -0.70015
 H 1.51603 -0.70267 -0.82457
 H -1.08892 -1.27970 0.96173
 H 2.10682 -0.42075 0.78759
 H -2.58742 -1.05983 0.24562
 H 2.77766 0.41742 -0.34741
13
bifur_IRC_Distances_noMW_output/new_data/bifur_traj4_Distances point 290
C -1.24895 0.43045 -0.29879
 C 0.84315 1.02342 0.22369
 C -0.30634 1.13504 -0.28044
 C -1.60827 -0.96190 0.08308
 C 1.87255 0.01463 -0.06655
 F -2.14930 1.00047 -0.79013
 F 1.30233 1.99607 1.00687
 H -1.42628 -1.59208 -0.69890
 H 1.51901 -0.70242 -0.82394
 H -1.09177 -1.28043 0.96098
 H 2.10363 -0.42085 0.78641
 H -2.58713 -1.06014 0.24438
 H 2.77736 0.41774 -0.34668
13
bifur_IRC_Distances_noMW_output/new_data/bifur_traj4_Distances point 291
C -1.24901 0.43051 -0.29836
 C 0.84324 1.02333 0.22328
 C -0.30632 1.13503 -0.28076
 C -1.60825 -0.96192 0.08307
 C 1.87251 0.01467 -0.06660
 F -2.14955 1.00072 -0.78854
 F 1.30262 1.99580 1.00587
 H -1.42510 -1.59179 -0.69840
 H 1.52020 -0.70232 -0.82368
 H -1.09292 -1.28073 0.96067
 H 2.10235 -0.42089 0.78594
 H -2.58701 -1.06026 0.24388
 H 2.77724 0.41786 -0.34639
13
bifur_IRC_Distances_noMW_output/new_data/bifur_traj4_Distances point 292
C -1.24901 0.43051 -0.29840
 C 0.84323 1.02334 0.22332
 C -0.30632 1.13503 -0.28073
 C -1.60825 -0.96192 0.08307
 C 1.87252 0.01466 -0.06659
 F -2.14953 1.00069 -0.78868
 F 1.30259 1.99582 1.00595
 H -1.42521 -1.59181 -0.69844
 H 1.52010 -0.70233 -0.82370
 H -1.09282 -1.28070 0.96070
 H 2.10246 -0.42089 0.78598
 H -2.58702 -1.06025 0.24392
 H 2.77725 0.41785 -0.34641
13
bifur_IRC_Distances_noMW_output/new_data/bifur_traj4_Distances point 293
C -1.24895 0.43045 -0.29876
 C 0.84316 1.02341 0.22367
 C -0.30634 1.13504 -0.28046
 C -1.60827 -0.96190 0.08308
 C 1.87255 0.01463 -0.06655
 F -2.14931 1.00049 -0.79003
 F 1.30235 1.99606 1.00681
 H -1.42620 -1.59206 -0.69886
 H 1.51909 -0.70241 -0.82392
 H -1.09185 -1.28045 0.96096
 H 2.10355 -0.42085 0.78638
 H -2.58712 -1.06015 0.24435
 H 2.77736 0.41775 -0.34666
13
bifur_IRC_Distances_noMW_output/new_data/bifur_traj4_Distances point 294
C -1.24886 0.43036 -0.29933
 C 0.84304 1.02352 0.22422
 C -0.30637 1.13506 -0.28002
 C -1.60831 -0.96187 0.08310
 C 1.87261 0.01458 -0.06649
 F -2.14897 1.00016 -0.79217
 F 1.30197 1.99643 1.00816
 H -1.42779 -1.59244 -0.69954
 H 1.51748 -0.70255 -0.82426
 H -1.09030 -1.28005 0.96137
 H 2.10528 -0.42080 0.78702
 H -2.58728 -1.05998 0.24502
 H 2.77751 0.41757 -0.34706
13
bifur_IRC_Distances_noMW_output/new_data/bifur_traj4_Distances point 295
C -1.24875 0.43025 -0.30004
 C 0.84290 1.02366 0.22490
 C -0.30641 1.13509 -0.27949
 C -1.60836 -0.96183 0.08311
 C 1.87267 0.01452 -0.06641
 F -2.14854 0.99975 -0.79480
 F 1.30149 1.99689 1.00983
 H -1.42975 -1.59292 -0.70038
 H 1.51549 -0.70271 -0.82469
 H -1.08839 -1.27956 0.96187
 H 2.10741 -0.42073 0.78780
 H -2.58747 -1.05978 0.24584
 H 2.77771 0.41736 -0.34754
13
bifur_IRC_Distances_noMW_output/new_data/bifur_traj4_Distances point 296
C -1.24863 0.43013 -0.30082
 C 0.84274 1.02381 0.22565
 C -0.30645 1.13512 -0.27891
 C -1.60841 -0.96178 0.08313
 C 1.87275 0.01446 -0.06632
 F -2.14807 0.99930 -0.79772
 F 1.30097 1.99741 1.01167
 H -1.43192 -1.59345 -0.70132
 H 1.51328 -0.70290 -0.82517
 H -1.08627 -1.27902 0.96244
 H 2.10978 -0.42066 0.78868
 H -2.58768 -1.05955 0.24675
 H 2.77793 0.41713 -0.34807
13
bifur_IRC_Distances_noMW_output/new_data/bifur_traj4_Distances point 297
C -1.24850 0.43001 -0.30165
 C 0.84258 1.02397 0.22644
 C -0.30650 1.13516 -0.27830
 C -1.60846 -0.96174 0.08314
 C 1.87282 0.01439 -0.06622
 F -2.14758 0.99883 -0.80078
 F 1.30041 1.99795 1.01361
 H -1.43422 -1.59401 -0.70231
 H 1.51094 -0.70309 -0.82567
 H -1.08403 -1.27845 0.96304
 H 2.11228 -0.42058 0.78962
 H -2.58791 -1.05932 0.24770
 H 2.77816 0.41688 -0.34863
13
bifur_IRC_Distances_noMW_output/new_data/bifur_traj4_Distances point 298
C -1.24850 0.43001 -0.30165
 C 0.84258 1.02397 0.22644
 C -0.30650 1.13516 -0.27830
 C -1.60846 -0.96174 0.08314
 C 1.87282 0.01439 -0.06622
 F -2.14758 0.99883 -0.80078
 F 1.30041 1.99795 1.01361
 H -1.43422 -1.59401 -0.70231
 H 1.51094 -0.70309 -0.82567
 H -1.08403 -1.27845 0.96304
 H 2.11228 -0.42058 0.78962
 H -2.58791 -1.05932 0.24770
 H 2.77816 0.41688 -0.34863
13
bifur_IRC_Distances_noMW_output/new_data/bifur_traj4_Distances point 299
C -1.24823 0.42974 -0.30338
 C 0.84223 1.02432 0.22810
 C -0.30659 1.13523 -0.27703
 C -1.60858 -0.96164 0.08316
 C 1.87299 0.01424 -0.06600
 F -2.14653 0.99782 -0.80722
 F 1.29925 1.99909 1.01769
 H -1.43908 -1.59520 -0.70442
 H 1.50600 -0.70349 -0.82673
 H -1.07929 -1.27723 0.96432
 H 2.11757 -0.42042 0.79162
 H -2.58838 -1.05881 0.24970
 H 2.77864 0.41636 -0.34980
13
bifur_IRC_Distances_noMW_output/new_data/bifur_traj4_Distances point 300
C -1.24808 0.42959 -0.30434
 C 0.84204 1.02450 0.22901
 C -0.30664 1.13526 -0.27634
 C -1.60864 -0.96158 0.08317
 C 1.87307 0.01416 -0.06588
 F -2.14595 0.99727 -0.81074
 F 1.29861 1.99972 1.01992
 H -1.44176 -1.59586 -0.70559
 H 1.50327 -0.70371 -0.82732
 H -1.07667 -1.27657 0.96502
 H 2.12049 -0.42033 0.79273
 H -2.58864 -1.05853 0.25079
 H 2.77890 0.41607 -0.35043
13
bifur_IRC_Distances_noMW_output/new_data/bifur_traj4_Distances point 301
C -1.24792 0.42943 -0.30539
 C 0.84182 1.02471 0.23001
 C -0.30670 1.13531 -0.27558
 C -1.60871 -0.96152 0.08318
 C 1.87317 0.01407 -0.06574
 F -2.14531 0.99666 -0.81463
 F 1.29790 2.00042 1.02239
 H -1.44474 -1.59659 -0.70689
 H 1.50024 -0.70396 -0.82798
 H -1.07377 -1.27582 0.96581
 H 2.12373 -0.42023 0.79397
 H -2.58893 -1.05823 0.25198
 H 2.77919 0.41575 -0.35113
13
bifur_IRC_Distances_noMW_output/new_data/bifur_traj4_Distances point 302
C -1.24773 0.42924 -0.30657
 C 0.84159 1.02495 0.23112
 C -0.30676 1.13535 -0.27475
 C -1.60879 -0.96146 0.08319
 C 1.87328 0.01397 -0.06558
 F -2.14460 0.99597 -0.81896
 F 1.29711 2.00120 1.02513
 H -1.44806 -1.59740 -0.70834
 H 1.49686 -0.70423 -0.82871
 H -1.07052 -1.27500 0.96670
 H 2.12734 -0.42011 0.79537
 H -2.58925 -1.05788 0.25330
 H 2.77951 0.41539 -0.35190
13
bifur_IRC_Distances_noMW_output/new_data/bifur_traj4_Distances point 303
C -1.24752 0.42904 -0.30787
 C 0.84132 1.02520 0.23235
 C -0.30683 1.13541 -0.27383
 C -1.60887 -0.96138 0.08319
 C 1.87340 0.01386 -0.06540
 F -2.14381 0.99521 -0.82374
 F 1.29624 2.00207 1.02816
 H -1.45176 -1.59830 -0.70997
 H 1.49309 -0.70453 -0.82953
 H -1.06691 -1.27408 0.96769
 H 2.13137 -0.41999 0.79693
 H -2.58960 -1.05750 0.25476
 H 2.77987 0.41499 -0.35275
13
bifur_IRC_Distances_noMW_output/new_data/bifur_traj4_Distances point 304
C -1.24729 0.42881 -0.30932
 C 0.84103 1.02549 0.23372
 C -0.30690 1.13547 -0.27283
 C -1.60896 -0.96130 0.08319
 C 1.87353 0.01374 -0.06520
 F -2.14292 0.99436 -0.82904
 F 1.29527 2.00303 1.03152
 H -1.45588 -1.59931 -0.71179
 H 1.48889 -0.70487 -0.83044
 H -1.06288 -1.27305 0.96880
 H 2.13586 -0.41985 0.79870
 H -2.58999 -1.05708 0.25637
 H 2.78027 0.41455 -0.35368
13
bifur_IRC_Distances_noMW_output/new_data/bifur_traj4_Distances point 305
C -1.24703 0.42855 -0.31096
 C 0.84070 1.02582 0.23527
 C -0.30699 1.13553 -0.27170
 C -1.60907 -0.96121 0.08319
 C 1.87368 0.01360 -0.06496
 F -2.14192 0.99339 -0.83504
 F 1.29417 2.00413 1.03533
 H -1.46060 -1.60046 -0.71388
 H 1.48408 -0.70525 -0.83149
 H -1.05828 -1.27188 0.97008
 H 2.14098 -0.41970 0.80072
 H -2.59044 -1.05659 0.25817
 H 2.78071 0.41405 -0.35473
13
bifur_IRC_Distances_noMW_output/new_data/bifur_traj4_Distances point 306
C -1.24672 0.42825 -0.31290
 C 0.84031 1.02621 0.23708
 C -0.30709 1.13561 -0.27039
 C -1.60919 -0.96110 0.08317
 C 1.87385 0.01343 -0.06466
 F -2.14073 0.99224 -0.84211
 F 1.29287 2.00544 1.03981
 H -1.46619 -1.60183 -0.71637
 H 1.47838 -0.70569 -0.83273
 H -1.05282 -1.27049 0.97160
 H 2.14705 -0.41951 0.80315
 H -2.59096 -1.05602 0.26029
 H 2.78124 0.41345 -0.35595
13
bifur_IRC_Distances_noMW_output/new_data/bifur_traj4_Distances point 307
C -1.24634 0.42787 -0.31529
 C 0.83983 1.02669 0.23931
 C -0.30722 1.13571 -0.26881
 C -1.60935 -0.96096 0.08314
 C 1.87406 0.01323 -0.06429
 F -2.13926 0.99083 -0.85075
 F 1.29128 2.00705 1.04530
 H -1.47310 -1.60352 -0.71945
 H 1.47132 -0.70624 -0.83427
 H -1.04606 -1.26878 0.97350
 H 2.15456 -0.41928 0.80619
 H -2.59161 -1.05531 0.26285
 H 2.78189 0.41272 -0.35744
13
bifur_IRC_Distances_noMW_output/new_data/bifur_traj4_Distances point 308
C -1.24585 0.42738 -0.31830
 C 0.83922 1.02731 0.24210
 C -0.30738 1.13583 -0.26686
 C -1.60954 -0.96079 0.08309
 C 1.87432 0.01298 -0.06379
 F -2.13741 0.98903 -0.86160
 F 1.28927 2.00909 1.05219
 H -1.48188 -1.60567 -0.72340
 H 1.46234 -0.70694 -0.83623
 H -1.03748 -1.26660 0.97593
 H 2.16410 -0.41899 0.81009
 H -2.59241 -1.05442 0.26604
 H 2.78269 0.41178 -0.35927
13
bifur_IRC_Distances_noMW_output/new_data/bifur_traj4_Distances point 309
C -1.24585 0.42738 -0.31830
 C 0.83922 1.02731 0.24210
 C -0.30738 1.13583 -0.26686
 C -1.60954 -0.96079 0.08309
 C 1.87432 0.01298 -0.06379
 F -2.13741 0.98903 -0.86160
 F 1.28927 2.00909 1.05219
 H -1.48188 -1.60567 -0.72340
 H 1.46234 -0.70694 -0.83623
 H -1.03748 -1.26660 0.97593
 H 2.16410 -0.41899 0.81009
 H -2.59241 -1.05442 0.26604
 H 2.78269 0.41178 -0.35927
13
bifur_IRC_Distances_noMW_output/new_data/bifur_traj4_Distances point 310
C -1.24450 0.42604 -0.32655
 C 0.83756 1.02901 0.24967
 C -0.30780 1.13617 -0.26177
 C -1.61005 -0.96032 0.08286
 C 1.87502 0.01227 -0.06232
 F -2.13229 0.98402 -0.89108
 F 1.28378 2.01477 1.07094
 H -1.50633 -1.61166 -0.73446
 H 1.43730 -0.70882 -0.84170
 H -1.01356 -1.26055 0.98279
 H 2.19061 -0.41820 0.82119
 H -2.59461 -1.05192 0.27453
 H 2.78488 0.40920 -0.36412
13
bifur_IRC_Distances_noMW_output/new_data/bifur_traj4_Distances point 311
C -1.24368 0.42521 -0.33151
 C 0.83657 1.03004 0.25417
 C -0.30806 1.13638 -0.25889
 C -1.61035 -0.96003 0.08267
 C 1.87542 0.01185 -0.06135
 F -2.12919 0.98096 -0.90861
 F 1.28050 2.01823 1.08212
 H -1.52128 -1.61532 -0.74127
 H 1.42195 -0.70995 -0.84505
 H -0.99893 -1.25686 0.98705
 H 2.20681 -0.41773 0.82813
 H -2.59592 -1.05041 0.27945
 H 2.78616 0.40762 -0.36690
13
bifur_IRC_Distances_noMW_output/new_data/bifur_traj4_Distances point 312
C -1.24282 0.42436 -0.33662
 C 0.83554 1.03113 0.25876
 C -0.30831 1.13659 -0.25605
 C -1.61065 -0.95974 0.08242
 C 1.87582 0.01141 -0.06030
 F -2.12599 0.97778 -0.92650
 F 1.27714 2.02183 1.09354
 H -1.53684 -1.61913 -0.74838
 H 1.40596 -0.71111 -0.84853
 H -0.98370 -1.25303 0.99151
 H 2.22364 -0.41724 0.83544
 H -2.59726 -1.04883 0.28437
 H 2.78747 0.40598 -0.36967
13
bifur_IRC_Distances_noMW_output/new_data/bifur_traj4_Distances point 313
C -1.24199 0.42351 -0.34158
 C 0.83456 1.03219 0.26318
 C -0.30856 1.13680 -0.25340
 C -1.61094 -0.95946 0.08215
 C 1.87619 0.01099 -0.05923
 F -2.12287 0.97465 -0.94376
 F 1.27390 2.02536 1.10457
 H -1.55212 -1.62288 -0.75537
 H 1.39023 -0.71222 -0.85195
 H -0.96873 -1.24926 0.99592
 H 2.24016 -0.41677 0.84270
 H -2.59854 -1.04728 0.28903
 H 2.78871 0.40438 -0.37227
13
bifur_IRC_Distances_noMW_output/new_data/bifur_traj4_Distances point 314
C -1.24120 0.42271 -0.34620
 C 0.83364 1.03319 0.26727
 C -0.30878 1.13699 -0.25105
 C -1.61121 -0.95919 0.08186
 C 1.87653 0.01059 -0.05818
 F -2.11996 0.97171 -0.95970
 F 1.27090 2.02868 1.11477
 H -1.56650 -1.62641 -0.76195
 H 1.37541 -0.71325 -0.85515
 H -0.95466 -1.24573 1.00010
 H 2.25568 -0.41634 0.84960
 H -2.59972 -1.04583 0.29325
 H 2.78985 0.40288 -0.37460
13
bifur_IRC_Distances_noMW_output/new_data/bifur_traj4_Distances point 315
C -1.24050 0.42199 -0.35034
 C 0.83283 1.03409 0.27089
 C -0.30897 1.13716 -0.24902
 C -1.61144 -0.95896 0.08157
 C 1.87682 0.01024 -0.05722
 F -2.11735 0.96905 -0.97388
 F 1.26824 2.03169 1.12386
 H -1.57947 -1.62960 -0.76790
 H 1.36202 -0.71417 -0.85804
 H -0.94195 -1.24254 1.00388
 H 2.26968 -0.41595 0.85587
 H -2.60076 -1.04452 0.29694
 H 2.79085 0.40152 -0.37663
13
bifur_IRC_Distances_noMW_output/new_data/bifur_traj4_Distances point 316
C -1.23989 0.42137 -0.35387
 C 0.83214 1.03487 0.27397
 C -0.30914 1.13731 -0.24735
 C -1.61164 -0.95876 0.08131
 C 1.87706 0.00994 -0.05636
 F -2.11512 0.96676 -0.98593
 F 1.26598 2.03427 1.13159
 H -1.59064 -1.63234 -0.77301
 H 1.35049 -0.71494 -0.86052
 H -0.93101 -1.23980 1.00715
 H 2.28172 -0.41563 0.86130
 H -2.60164 -1.04340 0.30003
 H 2.79169 0.40035 -0.37832
13
bifur_IRC_Distances_noMW_output/new_data/bifur_traj4_Distances point 317
C -1.23940 0.42087 -0.35669
 C 0.83159 1.03549 0.27642
 C -0.30927 1.13743 -0.24605
 C -1.61179 -0.95859 0.08109
 C 1.87725 0.00969 -0.05567
 F -2.11334 0.96491 -0.99551
 F 1.26419 2.03635 1.13774
 H -1.59961 -1.63455 -0.77712
 H 1.34121 -0.71556 -0.86251
 H -0.92222 -1.23760 1.00978
 H 2.29138 -0.41537 0.86568
 H -2.60234 -1.04249 0.30246
 H 2.79235 0.39942 -0.37964
13
bifur_IRC_Distances_noMW_output/new_data/bifur_traj4_Distances point 318
C -1.23906 0.42051 -0.35868
 C 0.83120 1.03594 0.27814
 C -0.30936 1.13751 -0.24515
 C -1.61190 -0.95848 0.08093
 C 1.87738 0.00952 -0.05517
 F -2.11208 0.96360 -1.00225
 F 1.26293 2.03782 1.14207
 H -1.60597 -1.63611 -0.78003
 H 1.33462 -0.71600 -0.86392
 H -0.91599 -1.23604 1.01164
 H 2.29823 -0.41519 0.86880
 H -2.60283 -1.04185 0.30415
 H 2.79281 0.39875 -0.38055
13
bifur_IRC_Distances_noMW_output/new_data/bifur_traj4_Distances point 319
C -1.23888 0.42033 -0.35970
 C 0.83101 1.03617 0.27903
 C -0.30940 1.13756 -0.24469
 C -1.61196 -0.95842 0.08084
 C 1.87745 0.00944 -0.05491
 F -2.11143 0.96293 -1.00570
 F 1.26229 2.03858 1.14429
 H -1.60925 -1.63691 -0.78153
 H 1.33124 -0.71622 -0.86464
 H -0.91278 -1.23523 1.01260
 H 2.30176 -0.41509 0.87041
 H -2.60308 -1.04153 0.30501
 H 2.79304 0.39841 -0.38101
13
bifur_IRC_Distances_noMW_output/new_data/bifur_traj4_Distances point 320
C -1.23888 0.42033 -0.35970
 C 0.83101 1.03617 0.27903
 C -0.30940 1.13756 -0.24469
 C -1.61196 -0.95842 0.08084
 C 1.87745 0.00944 -0.05491
 F -2.11143 0.96293 -1.00570
 F 1.26229 2.03858 1.14429
 H -1.60925 -1.63691 -0.78153
 H 1.33123 -0.71622 -0.86465
 H -0.91278 -1.23523 1.01260
 H 2.30176 -0.41509 0.87041
 H -2.60308 -1.04153 0.30502
 H 2.79304 0.39841 -0.38101
13
bifur_IRC_Distances_noMW_output/new_data/bifur_traj4_Distances point 321
C -1.23914 0.42059 -0.35823
 C 0.83129 1.03584 0.27775
 C -0.30934 1.13749 -0.24535
 C -1.61188 -0.95851 0.08097
 C 1.87735 0.00956 -0.05528
 F -2.11236 0.96390 -1.00072
 F 1.26322 2.03749 1.14109
 H -1.60452 -1.63575 -0.77937
 H 1.33613 -0.71590 -0.86360
 H -0.91741 -1.23639 1.01122
 H 2.29667 -0.41523 0.86809
 H -2.60272 -1.04200 0.30377
 H 2.79270 0.39891 -0.38034
13
bifur_IRC_Distances_noMW_output/new_data/bifur_traj4_Distances point 322
C -1.23961 0.42108 -0.35550
 C 0.83182 1.03523 0.27539
 C -0.30921 1.13738 -0.24659
 C -1.61173 -0.95866 0.08119
 C 1.87717 0.00980 -0.05596
 F -2.11409 0.96569 -0.99147
 F 1.26495 2.03547 1.13515
 H -1.59582 -1.63361 -0.77538
 H 1.34513 -0.71530 -0.86167
 H -0.92594 -1.23853 1.00866
 H 2.28730 -0.41548 0.86383
 H -2.60205 -1.04288 0.30144
 H 2.79207 0.39981 -0.37908
13
bifur_IRC_Distances_noMW_output/new_data/bifur_traj4_Distances point 323
C -1.24030 0.42180 -0.35146
 C 0.83261 1.03434 0.27188
 C -0.30903 1.13721 -0.24848
 C -1.61150 -0.95889 0.08149
 C 1.87690 0.01014 -0.05695
 F -2.11664 0.96832 -0.97772
 F 1.26752 2.03251 1.12632
 H -1.58301 -1.63047 -0.76952
 H 1.35836 -0.71441 -0.85883
 H -0.93848 -1.24167 1.00491
 H 2.27350 -0.41585 0.85759
 H -2.60104 -1.04417 0.29793
 H 2.79111 0.40115 -0.37717
13
bifur_IRC_Distances_noMW_output/new_data/bifur_traj4_Distances point 324
C -1.24119 0.42270 -0.34629
 C 0.83363 1.03321 0.26734
 C -0.30878 1.13699 -0.25101
 C -1.61121 -0.95919 0.08185
 C 1.87654 0.01059 -0.05816
 F -2.11991 0.97166 -0.95999
 F 1.27085 2.02874 1.11496
 H -1.56675 -1.62647 -0.76207
 H 1.37515 -0.71327 -0.85521
 H -0.95440 -1.24566 1.00017
 H 2.25596 -0.41633 0.84972
 H -2.59974 -1.04581 0.29333
 H 2.78987 0.40285 -0.37465
13
bifur_IRC_Distances_noMW_output/new_data/bifur_traj4_Distances point 325
C -1.24222 0.42374 -0.34023
 C 0.83483 1.03190 0.26198
 C -0.30849 1.13674 -0.25412
 C -1.61086 -0.95954 0.08223
 C 1.87609 0.01111 -0.05953
 F -2.12373 0.97551 -0.93905
 F 1.27479 2.02439 1.10155
 H -1.54792 -1.62185 -0.75345
 H 1.39456 -0.71192 -0.85101
 H -0.97285 -1.25030 0.99471
 H 2.23562 -0.41690 0.84070
 H -2.59819 -1.04771 0.28776
 H 2.78837 0.40482 -0.37156
13
bifur_IRC_Distances_noMW_output/new_data/bifur_traj4_Distances point 326
C -1.24334 0.42487 -0.33356
 C 0.83616 1.03048 0.25602
 C -0.30816 1.13646 -0.25773
 C -1.61047 -0.95992 0.08258
 C 1.87558 0.01168 -0.06094
 F -2.12791 0.97970 -0.91579
 F 1.27915 2.01966 1.08670
 H -1.52749 -1.61684 -0.74410
 H 1.41558 -0.71041 -0.84643
 H -0.99286 -1.25533 0.98882
 H 2.21352 -0.41753 0.83103
 H -2.59646 -1.04978 0.28143
 H 2.78669 0.40697 -0.36802
13
bifur_IRC_Distances_noMW_output/new_data/bifur_traj4_Distances point 327
C -1.24449 0.42603 -0.32661
 C 0.83755 1.02902 0.24972
 C -0.30781 1.13617 -0.26174
 C -1.61005 -0.96031 0.08286
 C 1.87502 0.01227 -0.06230
 F -2.13226 0.98399 -0.89128
 F 1.28374 2.01481 1.07107
 H -1.50650 -1.61170 -0.73454
 H 1.43713 -0.70884 -0.84173
 H -1.01340 -1.26051 0.98284
 H 2.19080 -0.41820 0.82127
 H -2.59463 -1.05191 0.27458
 H 2.78489 0.40918 -0.36415
13
bifur_IRC_Distances_noMW_output/new_data/bifur_traj4_Distances point 328
C -1.24561 0.42715 -0.31977
 C 0.83892 1.02761 0.24346
 C -0.30745 1.13589 -0.26593
 C -1.60963 -0.96070 0.08306
 C 1.87445 0.01285 -0.06354
 F -2.13650 0.98814 -0.86690
 F 1.28829 2.01010 1.05555
 H -1.48621 -1.60673 -0.72535
 H 1.45791 -0.70727 -0.83719
 H -1.03324 -1.26553 0.97714
 H 2.16880 -0.41885 0.81203
 H -2.59281 -1.05397 0.26759
 H 2.78309 0.41132 -0.36016
13
bifur_IRC_Distances_noMW_output/new_data/bifur_traj4_Distances point 329
C -1.24661 0.42814 -0.31358
 C 0.84017 1.02635 0.23771
 C -0.30713 1.13564 -0.26994
 C -1.60924 -0.96106 0.08317
 C 1.87391 0.01338 -0.06456
 F -2.14032 0.99184 -0.84455
 F 1.29242 2.00589 1.04136
 H -1.46813 -1.60231 -0.71724
 H 1.47639 -0.70585 -0.83316
 H -1.05091 -1.27001 0.97214
 H 2.14917 -0.41945 0.80401
 H -2.59115 -1.05582 0.26102
 H 2.78142 0.41325 -0.35638
13
bifur_IRC_Distances_noMW_output/new_data/bifur_traj4_Distances point 330
C -1.26902 0.43670 0.18476
 C 0.85974 1.01868 -0.19077
 C -0.32802 1.14305 0.20959
 C -1.59681 -0.96570 -0.19325
 C 1.86060 0.01842 0.22835
 F -2.20602 1.01731 0.60428
 F 1.38356 1.97098 -0.97516
 H -1.51269 -1.57768 0.63103
 H 1.41167 -0.67620 0.97891
 H -0.97785 -1.30483 -1.01712
 H 2.19470 -0.44186 -0.59467
 H -2.55900 -1.06836 -0.44764
 H 2.73912 0.42950 0.58169
13
bifur_IRC_Distances_noMW_output/new_data/bifur_traj4_Distances point 331
C -1.26902 0.43670 0.18476
 C 0.85974 1.01868 -0.19077
 C -0.32802 1.14305 0.20959
 C -1.59681 -0.96570 -0.19325
 C 1.86060 0.01842 0.22836
 F -2.20602 1.01731 0.60428
 F 1.38357 1.97098 -0.97517
 H -1.51269 -1.57768 0.63103
 H 1.41166 -0.67620 0.97891
 H -0.97784 -1.30483 -1.01712
 H 2.19471 -0.44186 -0.59467
 H -2.55900 -1.06836 -0.44764
 H 2.73912 0.42950 0.58170
13
bifur_IRC_Distances_noMW_output/new_data/bifur_traj4_Distances point 332
C -1.26882 0.43708 0.18409
 C 0.85975 1.01809 -0.18751
 C -0.32745 1.14272 0.21522
 C -1.59705 -0.96576 -0.18965
 C 1.86077 0.01860 0.22358
 F -2.20566 1.01887 0.59402
 F 1.38297 1.96926 -0.96553
 H -1.49691 -1.57526 0.62878
 H 1.42843 -0.67626 0.97222
 H -0.99421 -1.30695 -1.01317
 H 2.17787 -0.44148 -0.59709
 H -2.55945 -1.06910 -0.43594
 H 2.73976 0.43021 0.57098
13
bifur_IRC_Distances_noMW_output/new_data/bifur_traj4_Distances point 333
C -1.26882 0.43709 0.18408
 C 0.85975 1.01808 -0.18745
 C -0.32744 1.14271 0.21533
 C -1.59706 -0.96576 -0.18958
 C 1.86077 0.01860 0.22349
 F -2.20565 1.01890 0.59382
 F 1.38296 1.96922 -0.96534
 H -1.49660 -1.57522 0.62874
 H 1.42876 -0.67626 0.97209
 H -0.99453 -1.30700 -1.01309
 H 2.17755 -0.44147 -0.59714
 H -2.55946 -1.06911 -0.43571
 H 2.73977 0.43022 0.57077
13
bifur_IRC_Distances_noMW_output/new_data/bifur_traj4_Distances point 334
C -1.26885 0.43702 0.18420
 C 0.85975 1.01819 -0.18805
 C -0.32754 1.14277 0.21428
 C -1.59702 -0.96575 -0.19025
 C 1.86074 0.01857 0.22437
 F -2.20571 1.01861 0.59574
 F 1.38306 1.96954 -0.96712
 H -1.49950 -1.57566 0.62915
 H 1.42569 -0.67625 0.97332
 H -0.99153 -1.30660 -1.01382
 H 2.18063 -0.44154 -0.59669
 H -2.55938 -1.06898 -0.43788
 H 2.73966 0.43009 0.57275
13
bifur_IRC_Distances_noMW_output/new_data/bifur_traj4_Distances point 335
C -1.26891 0.43690 0.18441
 C 0.85974 1.01837 -0.18905
 C -0.32772 1.14287 0.21255
 C -1.59694 -0.96573 -0.19135
 C 1.86069 0.01852 0.22583
 F -2.20582 1.01813 0.59889
 F 1.38324 1.97007 -0.97008
 H -1.50431 -1.57640 0.62983
 H 1.42057 -0.67624 0.97536
 H -0.98654 -1.30595 -1.01502
 H 2.18577 -0.44166 -0.59595
 H -2.55925 -1.06875 -0.44146
 H 2.73947 0.42987 0.57603
13
bifur_IRC_Distances_noMW_output/new_data/bifur_traj4_Distances point 336
C -1.26898 0.43676 0.18465
 C 0.85974 1.01858 -0.19024
 C -0.32793 1.14299 0.21052
 C -1.59685 -0.96571 -0.19265
 C 1.86063 0.01845 0.22756
 F -2.20595 1.01757 0.60260
 F 1.38346 1.97069 -0.97358
 H -1.51006 -1.57728 0.63065
 H 1.41446 -0.67621 0.97780
 H -0.98057 -1.30518 -1.01646
 H 2.19190 -0.44180 -0.59507
 H -2.55908 -1.06849 -0.44571
 H 2.73923 0.42961 0.57992
13
bifur_IRC_Distances_noMW_output/new_data/bifur_traj4_Distances point 337
C -1.26906 0.43662 0.18489
 C 0.85974 1.01880 -0.19144
 C -0.32814 1.14312 0.20844
 C -1.59676 -0.96568 -0.19399
 C 1.86057 0.01839 0.22934
 F -2.20610 1.01699 0.60637
 F 1.38370 1.97133 -0.97714
 H -1.51598 -1.57818 0.63149
 H 1.40817 -0.67618 0.98029
 H -0.97443 -1.30439 -1.01793
 H 2.19821 -0.44194 -0.59418
 H -2.55890 -1.06821 -0.45005
 H 2.73898 0.42935 0.58391
13
bifur_IRC_Distances_noMW_output/new_data/bifur_traj4_Distances point 338
C -1.26913 0.43649 0.18510
 C 0.85974 1.01900 -0.19253
 C -0.32833 1.14323 0.20655
 C -1.59667 -0.96566 -0.19522
 C 1.86050 0.01833 0.23098
 F -2.20625 1.01647 0.60978
 F 1.38393 1.97191 -0.98040
 H -1.52144 -1.57902 0.63227
 H 1.40236 -0.67615 0.98258
 H -0.96877 -1.30366 -1.01929
 H 2.20403 -0.44208 -0.59336
 H -2.55873 -1.06796 -0.45402
 H 2.73875 0.42911 0.58756
13
bifur_IRC_Distances_noMW_output/new_data/bifur_traj4_Distances point 339
C -1.26919 0.43638 0.18526
 C 0.85974 1.01916 -0.19341
 C -0.32849 1.14332 0.20504
 C -1.59660 -0.96565 -0.19621
 C 1.86045 0.01828 0.23229
 F -2.20637 1.01604 0.61252
 F 1.38413 1.97238 -0.98302
 H -1.52586 -1.57969 0.63290
 H 1.39766 -0.67613 0.98443
 H -0.96418 -1.30307 -1.02039
 H 2.20873 -0.44219 -0.59270
 H -2.55859 -1.06777 -0.45722
 H 2.73855 0.42892 0.59051
13
bifur_IRC_Distances_noMW_output/new_data/bifur_traj4_Distances point 340
C -1.26922 0.43632 0.18536
 C 0.85975 1.01926 -0.19397
 C -0.32858 1.14337 0.20408
 C -1.59655 -0.96564 -0.19684
 C 1.86042 0.01826 0.23313
 F -2.20645 1.01577 0.61424
 F 1.38426 1.97268 -0.98467
 H -1.52867 -1.58011 0.63329
 H 1.39466 -0.67611 0.98560
 H -0.96126 -1.30270 -1.02108
 H 2.21173 -0.44226 -0.59228
 H -2.55849 -1.06764 -0.45925
 H 2.73842 0.42880 0.59238
13
bifur_IRC_Distances_noMW_output/new_data/bifur_traj4_Distances point 341
C -1.26923 0.43630 0.18538
 C 0.85975 1.01929 -0.19410
 C -0.32861 1.14339 0.20385
 C -1.59654 -0.96564 -0.19699
 C 1.86041 0.01825 0.23333
 F -2.20647 1.01571 0.61465
 F 1.38429 1.97275 -0.98507
 H -1.52935 -1.58022 0.63339
 H 1.39394 -0.67610 0.98588
 H -0.96056 -1.30261 -1.02125
 H 2.21245 -0.44228 -0.59218
 H -2.55847 -1.06761 -0.45974
 H 2.73839 0.42877 0.59283
13
bifur_IRC_Distances_noMW_output/new_data/bifur_traj4_Distances point 342
C -1.26923 0.43630 0.18538
 C 0.85975 1.01929 -0.19410
 C -0.32861 1.14339 0.20385
 C -1.59654 -0.96564 -0.19699
 C 1.86041 0.01825 0.23333
 F -2.20647 1.01571 0.61465
 F 1.38429 1.97275 -0.98507
 H -1.52935 -1.58022 0.63339
 H 1.39394 -0.67610 0.98588
 H -0.96056 -1.30261 -1.02125
 H 2.21245 -0.44228 -0.59218
 H -2.55847 -1.06761 -0.45974
 H 2.73839 0.42877 0.59284
13
bifur_IRC_Distances_noMW_output/new_data/bifur_traj4_Distances point 343
C -1.26915 0.43645 0.18515
 C 0.85974 1.01905 -0.19284
 C -0.32838 1.14326 0.20602
 C -1.59664 -0.96566 -0.19557
 C 1.86049 0.01831 0.23144
 F -2.20629 1.01632 0.61074
 F 1.38400 1.97208 -0.98132
 H -1.52298 -1.57925 0.63249
 H 1.40072 -0.67614 0.98323
 H -0.96717 -1.30345 -1.01967
 H 2.20567 -0.44212 -0.59313
 H -2.55868 -1.06790 -0.45514
 H 2.73868 0.42904 0.58860
13
bifur_IRC_Distances_noMW_output/new_data/bifur_traj4_Distances point 344
C -1.26906 0.43662 0.18489
 C 0.85974 1.01880 -0.19146
 C -0.32814 1.14312 0.20841
 C -1.59676 -0.96568 -0.19401
 C 1.86057 0.01839 0.22937
 F -2.20610 1.01699 0.60642
 F 1.38370 1.97134 -0.97720
 H -1.51607 -1.57820 0.63151
 H 1.40807 -0.67618 0.98033
 H -0.97434 -1.30437 -1.01796
 H 2.19831 -0.44194 -0.59416
 H -2.55890 -1.06821 -0.45011
 H 2.73898 0.42935 0.58397
13
bifur_IRC_Distances_noMW_output/new_data/bifur_traj4_Distances point 345
C -1.26895 0.43683 0.18454
 C 0.85974 1.01848 -0.18968
 C -0.32783 1.14294 0.21147
 C -1.59689 -0.96572 -0.19204
 C 1.86066 0.01848 0.22675
 F -2.20589 1.01784 0.60086
 F 1.38335 1.97040 -0.97193
 H -1.50735 -1.57687 0.63027
 H 1.41734 -0.67623 0.97665
 H -0.98338 -1.30554 -1.01578
 H 2.18901 -0.44173 -0.59548
 H -2.55916 -1.06861 -0.44371
 H 2.73934 0.42973 0.57809
13
bifur_IRC_Distances_noMW_output/new_data/bifur_traj4_Distances point 346
C -1.26883 0.43706 0.18412
 C 0.85975 1.01811 -0.18765
 C -0.32747 1.14273 0.21497
 C -1.59704 -0.96575 -0.18980
 C 1.86076 0.01859 0.22378
 F -2.20567 1.01880 0.59447
 F 1.38299 1.96933 -0.96594
 H -1.49758 -1.57537 0.62887
 H 1.42772 -0.67626 0.97250
 H -0.99352 -1.30686 -1.01334
 H 2.17859 -0.44150 -0.59699
 H -2.55943 -1.06907 -0.43644
 H 2.73973 0.43018 0.57144
13
bifur_IRC_Distances_noMW_output/new_data/bifur_traj4_Distances point 347
C -1.26871 0.43731 0.18366
 C 0.85977 1.01773 -0.18552
 C -0.32710 1.14252 0.21865
 C -1.59719 -0.96580 -0.18749
 C 1.86085 0.01871 0.22071
 F -2.20548 1.01980 0.58772
 F 1.38266 1.96822 -0.95968
 H -1.48754 -1.57382 0.62745
 H 1.43837 -0.67628 0.96822
 H -1.00392 -1.30823 -1.01082
 H 2.16787 -0.44126 -0.59856
 H -2.55969 -1.06955 -0.42888
 H 2.74011 0.43064 0.56454
13
bifur_IRC_Distances_noMW_output/new_data/bifur_traj4_Distances point 348
C -1.26861 0.43755 0.18319
 C 0.85981 1.01737 -0.18346
 C -0.32674 1.14232 0.22219
 C -1.59733 -0.96584 -0.18527
 C 1.86093 0.01882 0.21779
 F -2.20532 1.02076 0.58118
 F 1.38238 1.96715 -0.95366
 H -1.47808 -1.57236 0.62611
 H 1.44841 -0.67629 0.96415
 H -1.01373 -1.30953 -1.00844
 H 2.15776 -0.44105 -0.60009
 H -2.55991 -1.07001 -0.42165
 H 2.74044 0.43109 0.55798
13
bifur_IRC_Distances_noMW_output/new_data/bifur_traj4_Distances point 349
C -1.26852 0.43775 0.18277
 C 0.85984 1.01706 -0.18169
 C -0.32644 1.14215 0.22524
 C -1.59744 -0.96588 -0.18339
 C 1.86099 0.01892 0.21531
 F -2.20521 1.02158 0.57551
 F 1.38217 1.96624 -0.94849
 H -1.47009 -1.57112 0.62500
 H 1.45688 -0.67628 0.96069
 H -1.02202 -1.31063 -1.00644
 H 2.14921 -0.44087 -0.60141
 H -2.56008 -1.07040 -0.41547
 H 2.74070 0.43147 0.55238
13
bifur_IRC_Distances_noMW_output/new_data/bifur_traj4_Distances point 350
C -1.26846 0.43789 0.18247
 C 0.85987 1.01685 -0.18044
 C -0.32622 1.14203 0.22738
 C -1.59751 -0.96590 -0.18207
 C 1.86103 0.01899 0.21358
 F -2.20514 1.02216 0.57151
 F 1.38204 1.96560 -0.94488
 H -1.46458 -1.57026 0.62423
 H 1.46271 -0.67627 0.95830
 H -1.02772 -1.31140 -1.00505
 H 2.14332 -0.44075 -0.60235
 H -2.56019 -1.07068 -0.41117
 H 2.74087 0.43174 0.54849
13
bifur_IRC_Distances_noMW_output/new_data/bifur_traj4_Distances point 351
C -1.26844 0.43794 0.18236
 C 0.85988 1.01677 -0.18000
 C -0.32615 1.14199 0.22815
 C -1.59753 -0.96591 -0.18160
 C 1.86104 0.01902 0.21296
 F -2.20512 1.02236 0.57007
 F 1.38200 1.96538 -0.94358
 H -1.46262 -1.56995 0.62396
 H 1.46479 -0.67627 0.95745
 H -1.02976 -1.31167 -1.00456
 H 2.14121 -0.44070 -0.60268
 H -2.56023 -1.07078 -0.40962
 H 2.74093 0.43183 0.54710
13
bifur_IRC_Distances_noMW_output/new_data/bifur_traj4_Distances point 352
C -1.26847 0.43788 0.18249
 C 0.85987 1.01687 -0.18055
 C -0.32624 1.14204 0.22719
 C -1.59750 -0.96590 -0.18219
 C 1.86102 0.01899 0.21373
 F -2.20514 1.02211 0.57186
 F 1.38205 1.96566 -0.94519
 H -1.46505 -1.57033 0.62430
 H 1.46221 -0.67627 0.95851
 H -1.02724 -1.31133 -1.00517
 H 2.14382 -0.44076 -0.60227
 H -2.56018 -1.07065 -0.41154
 H 2.74085 0.43171 0.54882
13
bifur_IRC_Distances_noMW_output/new_data/bifur_traj4_Distances point 353
C -1.26847 0.43788 0.18249
 C 0.85987 1.01687 -0.18055
 C -0.32624 1.14204 0.22719
 C -1.59750 -0.96590 -0.18219
 C 1.86102 0.01899 0.21373
 F -2.20514 1.02211 0.57186
 F 1.38205 1.96566 -0.94519
 H -1.46505 -1.57033 0.62430
 H 1.46221 -0.67627 0.95851
 H -1.02724 -1.31133 -1.00517
 H 2.14382 -0.44076 -0.60227
 H -2.56018 -1.07065 -0.41154
 H 2.74085 0.43171 0.54882
13
bifur_IRC_Distances_noMW_output/new_data/bifur_traj4_Distances point 354
C -1.26867 0.43741 0.18347
 C 0.85979 1.01758 -0.18467
 C -0.32695 1.14244 0.22012
 C -1.59725 -0.96581 -0.18657
 C 1.86089 0.01876 0.21950
 F -2.20541 1.02020 0.58501
 F 1.38254 1.96777 -0.95718
 H -1.48359 -1.57321 0.62689
 H 1.44257 -0.67629 0.96652
 H -1.00802 -1.30877 -1.00983
 H 2.16365 -0.44117 -0.59920
 H -2.55978 -1.06974 -0.42588
 H 2.74025 0.43082 0.56181
13
bifur_IRC_Distances_noMW_output/new_data/bifur_traj4_Distances point 355
C -1.26884 0.43705 0.18415
 C 0.85975 1.01814 -0.18780
 C -0.32750 1.14275 0.21471
 C -1.59703 -0.96575 -0.18997
 C 1.86075 0.01858 0.22400
 F -2.20569 1.01873 0.59494
 F 1.38302 1.96941 -0.96638
 H -1.49830 -1.57548 0.62898
 H 1.42696 -0.67626 0.97281
 H -0.99277 -1.30677 -1.01352
 H 2.17935 -0.44151 -0.59687
 H -2.55941 -1.06903 -0.43698
 H 2.73970 0.43014 0.57193
13
bifur_IRC_Distances_noMW_output/new_data/bifur_traj4_Distances point 356
C -1.26905 0.43664 0.18486
 C 0.85974 1.01877 -0.19128
 C -0.32811 1.14310 0.20871
 C -1.59677 -0.96569 -0.19382
 C 1.86058 0.01840 0.22911
 F -2.20608 1.01707 0.60588
 F 1.38367 1.97125 -0.97668
 H -1.51521 -1.57807 0.63138
 H 1.40898 -0.67619 0.97997
 H -0.97523 -1.30449 -1.01774
 H 2.19739 -0.44192 -0.59429
 H -2.55892 -1.06825 -0.44949
 H 2.73902 0.42939 0.58339
13
bifur_IRC_Distances_noMW_output/new_data/bifur_traj4_Distances point 357
C -1.26929 0.43621 0.18552
 C 0.85976 1.01943 -0.19488
 C -0.32875 1.14347 0.20251
 C -1.59647 -0.96563 -0.19787
 C 1.86036 0.01821 0.23451
 F -2.20659 1.01533 0.61707
 F 1.38448 1.97317 -0.98741
 H -1.53334 -1.58082 0.63395
 H 1.38969 -0.67607 0.98754
 H -0.95642 -1.30208 -1.02223
 H 2.21669 -0.44238 -0.59159
 H -2.55833 -1.06743 -0.46259
 H 2.73821 0.42860 0.59548
13
bifur_IRC_Distances_noMW_output/new_data/bifur_traj4_Distances point 358
C -1.26955 0.43578 0.18612
 C 0.85981 1.02009 -0.19841
 C -0.32937 1.14384 0.19641
 C -1.59614 -0.96557 -0.20193
 C 1.86010 0.01803 0.23994
 F -2.20719 1.01360 0.62795
 F 1.38542 1.97509 -0.99803
 H -1.55179 -1.58361 0.63653
 H 1.37002 -0.67591 0.99513
 H -0.93727 -1.29966 -1.02675
 H 2.23631 -0.44286 -0.58889
 H -2.55766 -1.06663 -0.47566
 H 2.73731 0.42782 0.60759
13
bifur_IRC_Distances_noMW_output/new_data/bifur_traj4_Distances point 359
C -1.26981 0.43536 0.18662
 C 0.85990 1.02072 -0.20175
 C -0.32996 1.14419 0.19066
 C -1.59581 -0.96553 -0.20582
 C 1.85982 0.01786 0.24516
 F -2.20785 1.01195 0.63812
 F 1.38644 1.97691 -1.00813
 H -1.56978 -1.58630 0.63899
 H 1.35082 -0.67571 1.00241
 H -0.91859 -1.29733 -1.03109
 H 2.25541 -0.44335 -0.58627
 H -2.55694 -1.06587 -0.48813
 H 2.73636 0.42709 0.61922
13
bifur_IRC_Distances_noMW_output/new_data/bifur_traj4_Distances point 360
C -1.27008 0.43498 0.18703
 C 0.86001 1.02130 -0.20476
 C -0.33050 1.14451 0.18547
 C -1.59548 -0.96550 -0.20940
 C 1.85954 0.01772 0.24998
 F -2.20855 1.01044 0.64722
 F 1.38750 1.97859 -1.01733
 H -1.58655 -1.58879 0.64123
 H 1.33290 -0.67549 1.00909
 H -0.90118 -1.29519 -1.03506
 H 2.27319 -0.44383 -0.58383
 H -2.55621 -1.06518 -0.49955
 H 2.73541 0.42644 0.62993
13
bifur_IRC_Distances_noMW_output/new_data/bifur_traj4_Distances point 361
C -1.27032 0.43465 0.18734
 C 0.86013 1.02181 -0.20735
 C -0.33095 1.14479 0.18100
 C -1.59518 -0.96548 -0.21252
 C 1.85927 0.01759 0.25420
 F -2.20922 1.00913 0.65498
 F 1.38850 1.98004 -1.02529
 H -1.60134 -1.59098 0.64314
 H 1.31708 -0.67527 1.01489
 H -0.88582 -1.29331 -1.03851
 H 2.28884 -0.44426 -0.58165
 H -2.55551 -1.06459 -0.50946
 H 2.73452 0.42587 0.63926
13
bifur_IRC_Distances_noMW_output/new_data/bifur_traj4_Distances point 362
C -1.27052 0.43439 0.18757
 C 0.86024 1.02222 -0.20942
 C -0.33131 1.14502 0.17744
 C -1.59493 -0.96546 -0.21504
 C 1.85904 0.01750 0.25760
 F -2.20980 1.00808 0.66112
 F 1.38937 1.98120 -1.03168
 H -1.61338 -1.59275 0.64466
 H 1.30419 -0.67508 1.01955
 H -0.87332 -1.29180 -1.04128
 H 2.30157 -0.44462 -0.57987
 H -2.55492 -1.06412 -0.51743
 H 2.73376 0.42542 0.64678
13
bifur_IRC_Distances_noMW_output/new_data/bifur_traj4_Distances point 363
C -1.27067 0.43420 0.18771
 C 0.86033 1.02250 -0.21086
 C -0.33157 1.14518 0.17496
 C -1.59475 -0.96545 -0.21681
 C 1.85887 0.01744 0.26000
 F -2.21023 1.00734 0.66538
 F 1.39002 1.98202 -1.03616
 H -1.62191 -1.59400 0.64572
 H 1.29505 -0.67493 1.02282
 H -0.86445 -1.29073 -1.04321
 H 2.31059 -0.44488 -0.57860
 H -2.55448 -1.06380 -0.52302
 H 2.73321 0.42511 0.65208
13
bifur_IRC_Distances_noMW_output/new_data/bifur_traj4_Distances point 364
C -1.27067 0.43420 0.18771
 C 0.86033 1.02250 -0.21086
 C -0.33157 1.14518 0.17495
 C -1.59475 -0.96545 -0.21681
 C 1.85887 0.01744 0.26000
 F -2.21023 1.00734 0.66538
 F 1.39002 1.98202 -1.03616
 H -1.62192 -1.59400 0.64572
 H 1.29505 -0.67493 1.02282
 H -0.86445 -1.29073 -1.04321
 H 2.31059 -0.44488 -0.57860
 H -2.55448 -1.06380 -0.52302
 H 2.73321 0.42511 0.65208
13
bifur_IRC_Distances_noMW_output/new_data/bifur_traj4_Distances point 365
C -1.27074 0.43411 0.18778
 C 0.86038 1.02265 -0.21158
 C -0.33169 1.14526 0.17373
 C -1.59466 -0.96545 -0.21769
 C 1.85878 0.01740 0.26120
 F -2.21046 1.00698 0.66748
 F 1.39035 1.98242 -1.03838
 H -1.62618 -1.59462 0.64624
 H 1.29047 -0.67485 1.02444
 H -0.86002 -1.29020 -1.04417
 H 2.31510 -0.44501 -0.57795
 H -2.55425 -1.06363 -0.52580
 H 2.73292 0.42495 0.65472
13
bifur_IRC_Distances_noMW_output/new_data/bifur_traj4_Distances point 366
C -1.27066 0.43421 0.18771
 C 0.86033 1.02249 -0.21081
 C -0.33156 1.14517 0.17504
 C -1.59476 -0.96545 -0.21675
 C 1.85887 0.01744 0.25992
 F -2.21022 1.00737 0.66522
 F 1.39000 1.98199 -1.03599
 H -1.62160 -1.59396 0.64568
 H 1.29538 -0.67493 1.02270
 H -0.86477 -1.29077 -1.04314
 H 2.31026 -0.44487 -0.57864
 H -2.55450 -1.06381 -0.52282
 H 2.73323 0.42512 0.65189
13
bifur_IRC_Distances_noMW_output/new_data/bifur_traj4_Distances point 367
C -1.27052 0.43440 0.18756
 C 0.86024 1.02221 -0.20936
 C -0.33130 1.14501 0.17754
 C -1.59494 -0.96546 -0.21497
 C 1.85905 0.01750 0.25751
 F -2.20978 1.00811 0.66095
 F 1.38935 1.98117 -1.03150
 H -1.61305 -1.59270 0.64462
 H 1.30455 -0.67508 1.01942
 H -0.87366 -1.29184 -1.04120
 H 2.30122 -0.44461 -0.57992
 H -2.55494 -1.06414 -0.51721
 H 2.73378 0.42543 0.64657
13
bifur_IRC_Distances_noMW_output/new_data/bifur_traj4_Distances point 368
C -1.27032 0.43466 0.18734
 C 0.86013 1.02181 -0.20733
 C -0.33095 1.14479 0.18104
 C -1.59519 -0.96548 -0.21250
 C 1.85927 0.01760 0.25416
 F -2.20921 1.00914 0.65491
 F 1.38849 1.98002 -1.02522
 H -1.60121 -1.59096 0.64313
 H 1.31722 -0.67528 1.01484
 H -0.88596 -1.29333 -1.03848
 H 2.28870 -0.44425 -0.58167
 H -2.55552 -1.06460 -0.50937
 H 2.73453 0.42588 0.63917
13
bifur_IRC_Distances_noMW_output/new_data/bifur_traj4_Distances point 369
C -1.27008 0.43498 0.18704
 C 0.86001 1.02132 -0.20482
 C -0.33051 1.14452 0.18537
 C -1.59548 -0.96550 -0.20947
 C 1.85953 0.01771 0.25007
 F -2.20856 1.01041 0.64739
 F 1.38752 1.97862 -1.01750
 H -1.58687 -1.58884 0.64127
 H 1.33256 -0.67549 1.00921
 H -0.90085 -1.29515 -1.03514
 H 2.27352 -0.44384 -0.58378
 H -2.55619 -1.06517 -0.49977
 H 2.73539 0.42642 0.63013
13
bifur_IRC_Distances_noMW_output/new_data/bifur_traj4_Distances point 370
C -1.26983 0.43534 0.18665
 C 0.85990 1.02076 -0.20195
 C -0.33000 1.14421 0.19032
 C -1.59579 -0.96553 -0.20606
 C 1.85981 0.01785 0.24548
 F -2.20790 1.01185 0.63872
 F 1.38651 1.97702 -1.00873
 H -1.57087 -1.58646 0.63914
 H 1.34966 -0.67570 1.00284
 H -0.91746 -1.29719 -1.03135
 H 2.25657 -0.44338 -0.58611
 H -2.55689 -1.06582 -0.48888
 H 2.73630 0.42705 0.61992
13
bifur_IRC_Distances_noMW_output/new_data/bifur_traj4_Distances point 371
C -1.26958 0.43572 0.18619
 C 0.85982 1.02018 -0.19886
 C -0.32945 1.14388 0.19564
 C -1.59610 -0.96557 -0.20245
 C 1.86007 0.01801 0.24063
 F -2.20727 1.01338 0.62932
 F 1.38554 1.97533 -0.99938
 H -1.55417 -1.58396 0.63686
 H 1.36749 -0.67589 0.99609
 H -0.93480 -1.29935 -1.02733
 H 2.23884 -0.44293 -0.58854
 H -2.55757 -1.06653 -0.47732
 H 2.73718 0.42773 0.60913
13
bifur_IRC_Distances_noMW_output/new_data/bifur_traj4_Distances point 372
C -1.26935 0.43610 0.18568
 C 0.85977 1.01960 -0.19578
 C -0.32890 1.14356 0.20096
 C -1.59639 -0.96561 -0.19889
 C 1.86029 0.01816 0.23588
 F -2.20673 1.01489 0.61984
 F 1.38470 1.97365 -0.99009
 H -1.53796 -1.58152 0.63460
 H 1.38477 -0.67604 0.98945
 H -0.95162 -1.30147 -1.02337
 H 2.22161 -0.44250 -0.59091
 H -2.55817 -1.06723 -0.46589
 H 2.73799 0.42840 0.59853
13
bifur_IRC_Distances_noMW_output/new_data/bifur_traj4_Distances point 373
C -1.26916 0.43643 0.18518
 C 0.85974 1.01908 -0.19300
 C -0.32841 1.14327 0.20575
 C -1.59663 -0.96566 -0.19574
 C 1.86048 0.01831 0.23167
 F -2.20631 1.01624 0.61123
 F 1.38404 1.97216 -0.98179
 H -1.52378 -1.57937 0.63260
 H 1.39987 -0.67614 0.98356
 H -0.96634 -1.30335 -1.01987
 H 2.20652 -0.44214 -0.59301
 H -2.55865 -1.06786 -0.45572
 H 2.73864 0.42901 0.58913
13
bifur_IRC_Distances_noMW_output/new_data/bifur_traj4_Distances point 374
C -1.26902 0.43668 0.18478
 C 0.85974 1.01870 -0.19090
 C -0.32804 1.14306 0.20937
 C -1.59680 -0.96569 -0.19339
 C 1.86060 0.01842 0.22854
 F -2.20603 1.01725 0.60468
 F 1.38359 1.97104 -0.97554
 H -1.51332 -1.57778 0.63112
 H 1.41099 -0.67620 0.97917
 H -0.97719 -1.30474 -1.01727
 H 2.19538 -0.44188 -0.59458
 H -2.55898 -1.06833 -0.44810
 H 2.73910 0.42947 0.58212
13
bifur_IRC_Distances_noMW_output/new_data/bifur_traj4_Distances point 375
C -1.26902 0.43668 0.18478
 C 0.85974 1.01870 -0.19090
 C -0.32804 1.14306 0.20937
 C -1.59680 -0.96569 -0.19339
 C 1.86060 0.01842 0.22855
 F -2.20603 1.01725 0.60468
 F 1.38359 1.97104 -0.97555
 H -1.51332 -1.57778 0.63112
 H 1.41099 -0.67620 0.97917
 H -0.97719 -1.30474 -1.01727
 H 2.19538 -0.44188 -0.59458
 H -2.55898 -1.06833 -0.44810
 H 2.73910 0.42947 0.58212
13
bifur_IRC_Distances_noMW_output/new_data/bifur_traj4_Distances point 376
C -1.26896 0.43680 0.18459
 C 0.85974 1.01852 -0.18992
 C -0.32787 1.14296 0.21106
 C -1.59688 -0.96571 -0.19230
 C 1.86065 0.01847 0.22710
 F -2.20592 1.01772 0.60161
 F 1.38340 1.97052 -0.97264
 H -1.50851 -1.57704 0.63043
 H 1.41611 -0.67622 0.97714
 H -0.98218 -1.30539 -1.01607
 H 2.19025 -0.44176 -0.59531
 H -2.55913 -1.06856 -0.44456
 H 2.73930 0.42968 0.57887
13
bifur_IRC_Distances_noMW_output/new_data/bifur_traj4_Distances point 377
C -1.26904 0.43665 0.18484
 C 0.85974 1.01875 -0.19117
 C -0.32809 1.14309 0.20890
 C -1.59678 -0.96569 -0.19370
 C 1.86058 0.01840 0.22895
 F -2.20607 1.01712 0.60554
 F 1.38365 1.97119 -0.97636
 H -1.51467 -1.57798 0.63131
 H 1.40956 -0.67619 0.97974
 H -0.97579 -1.30456 -1.01761
 H 2.19681 -0.44191 -0.59437
 H -2.55894 -1.06827 -0.44909
 H 2.73904 0.42941 0.58303
13
bifur_IRC_Distances_noMW_output/new_data/bifur_traj4_Distances point 378
C -1.26919 0.43639 0.18525
 C 0.85974 1.01915 -0.19339
 C -0.32848 1.14331 0.20508
 C -1.59660 -0.96565 -0.19618
 C 1.86045 0.01829 0.23226
 F -2.20636 1.01606 0.61244
 F 1.38412 1.97237 -0.98294
 H -1.52573 -1.57967 0.63288
 H 1.39779 -0.67613 0.98437
 H -0.96431 -1.30309 -1.02035
 H 2.20860 -0.44219 -0.59272
 H -2.55859 -1.06777 -0.45713
 H 2.73856 0.42893 0.59043
13
bifur_IRC_Distances_noMW_output/new_data/bifur_traj4_Distances point 379
C -1.26939 0.43604 0.18577
 C 0.85977 1.01969 -0.19627
 C -0.32899 1.14361 0.20011
 C -1.59634 -0.96561 -0.19946
 C 1.86026 0.01814 0.23663
 F -2.20681 1.01465 0.62137
 F 1.38483 1.97392 -0.99158
 H -1.54053 -1.58191 0.63496
 H 1.38203 -0.67601 0.99051
 H -0.94896 -1.30113 -1.02400
 H 2.22434 -0.44257 -0.59054
 H -2.55808 -1.06712 -0.46772
 H 2.73787 0.42829 0.60022
13
bifur_IRC_Distances_noMW_output/new_data/bifur_traj4_Distances point 380
C -1.26963 0.43564 0.18629
 C 0.85984 1.02030 -0.19951
 C -0.32957 1.14395 0.19452
 C -1.59604 -0.96556 -0.20321
 C 1.86001 0.01797 0.24165
 F -2.20740 1.01306 0.63132
 F 1.38574 1.97569 -1.00135
 H -1.55766 -1.58449 0.63734
 H 1.36376 -0.67585 0.99751
 H -0.93118 -1.29890 -1.02817
 H 2.24255 -0.44302 -0.58803
 H -2.55743 -1.06638 -0.47975
 H 2.73700 0.42758 0.61140
13
bifur_IRC_Distances_noMW_output/new_data/bifur_traj4_Distances point 381
C -1.26990 0.43523 0.18677
 C 0.85993 1.02093 -0.20281
 C -0.33015 1.14430 0.18883
 C -1.59570 -0.96552 -0.20708
 C 1.85973 0.01781 0.24686
 F -2.20809 1.01142 0.64134
 F 1.38680 1.97750 -1.01137
 H -1.57565 -1.58717 0.63978
 H 1.34455 -0.67564 1.00476
 H -0.91250 -1.29658 -1.03249
 H 2.26164 -0.44352 -0.58542
 H -2.55669 -1.06563 -0.49215
 H 2.73603 0.42686 0.62298
13
bifur_IRC_Distances_noMW_output/new_data/bifur_traj4_Distances point 382
C -1.27018 0.43484 0.18717
 C 0.86006 1.02153 -0.20591
 C -0.33070 1.14464 0.18349
 C -1.59535 -0.96549 -0.21078
 C 1.85942 0.01766 0.25184
 F -2.20883 1.00986 0.65065
 F 1.38793 1.97922 -1.02084
 H -1.59304 -1.58975 0.64207
 H 1.32597 -0.67540 1.01164
 H -0.89444 -1.29436 -1.03658
 H 2.28006 -0.44402 -0.58288
 H -2.55591 -1.06492 -0.50392
 H 2.73502 0.42619 0.63403
13
bifur_IRC_Distances_noMW_output/new_data/bifur_traj4_Distances point 383
C -1.27044 0.43450 0.18748
 C 0.86019 1.02205 -0.20856
 C -0.33116 1.14492 0.17891
 C -1.59504 -0.96547 -0.21399
 C 1.85914 0.01754 0.25619
 F -2.20955 1.00852 0.65858
 F 1.38901 1.98072 -1.02903
 H -1.60836 -1.59201 0.64403
 H 1.30956 -0.67516 1.01761
 H -0.87852 -1.29243 -1.04013
 H 2.29627 -0.44447 -0.58062
 H -2.55517 -1.06432 -0.51412
 H 2.73408 0.42561 0.64366
13
bifur_IRC_Distances_noMW_output/new_data/bifur_traj4_Distances point 384
C -1.27064 0.43424 0.18769
 C 0.86031 1.02245 -0.21057
 C -0.33151 1.14514 0.17546
 C -1.59479 -0.96545 -0.21645
 C 1.85890 0.01745 0.25951
 F -2.21014 1.00749 0.66451
 F 1.38989 1.98185 -1.03525
 H -1.62017 -1.59375 0.64550
 H 1.29691 -0.67496 1.02215
 H -0.86626 -1.29095 -1.04282
 H 2.30875 -0.44483 -0.57886
 H -2.55457 -1.06386 -0.52189
 H 2.73332 0.42517 0.65100
13
bifur_IRC_Distances_noMW_output/new_data/bifur_traj4_Distances point 385
C -1.27076 0.43409 0.18779
 C 0.86039 1.02267 -0.21172
 C -0.33171 1.14527 0.17348
 C -1.59464 -0.96545 -0.21787
 C 1.85876 0.01740 0.26144
 F -2.21050 1.00690 0.66790
 F 1.39042 1.98250 -1.03882
 H -1.62703 -1.59475 0.64634
 H 1.28956 -0.67483 1.02476
 H -0.85914 -1.29010 -1.04437
 H 2.31600 -0.44504 -0.57783
 H -2.55421 -1.06360 -0.52636
 H 2.73287 0.42492 0.65524
13
bifur_IRC_Distances_noMW_output/new_data/bifur_traj4_Distances point 386
C -1.27076 0.43409 0.18779
 C 0.86039 1.02267 -0.21172
 C -0.33171 1.14527 0.17348
 C -1.59464 -0.96545 -0.21787
 C 1.85876 0.01740 0.26144
 F -2.21050 1.00690 0.66790
 F 1.39042 1.98250 -1.03882
 H -1.62703 -1.59475 0.64634
 H 1.28956 -0.67483 1.02476
 H -0.85914 -1.29010 -1.04437
 H 2.31600 -0.44504 -0.57783
 H -2.55421 -1.06360 -0.52636
 H 2.73287 0.42492 0.65524
13
bifur_IRC_Distances_noMW_output/new_data/bifur_traj4_Distances point 387
C -1.27067 0.43420 0.18771
 C 0.86033 1.02250 -0.21085
 C -0.33156 1.14518 0.17498
 C -1.59475 -0.96545 -0.21680
 C 1.85887 0.01744 0.25998
 F -2.21023 1.00735 0.66534
 F 1.39001 1.98201 -1.03612
 H -1.62184 -1.59399 0.64571
 H 1.29513 -0.67493 1.02279
 H -0.86453 -1.29074 -1.04320
 H 2.31051 -0.44488 -0.57861
 H -2.55448 -1.06380 -0.52298
 H 2.73321 0.42511 0.65203
13
bifur_IRC_Distances_noMW_output/new_data/bifur_traj4_Distances point 388
C -1.27046 0.43446 0.18751
 C 0.86021 1.02210 -0.20884
 C -0.33121 1.14495 0.17845
 C -1.59500 -0.96546 -0.21433
 C 1.85911 0.01753 0.25663
 F -2.20963 1.00838 0.65938
 F 1.38912 1.98087 -1.02987
 H -1.60995 -1.59225 0.64423
 H 1.30787 -0.67513 1.01823
 H -0.87688 -1.29223 -1.04049
 H 2.29795 -0.44452 -0.58038
 H -2.55509 -1.06426 -0.51517
 H 2.73398 0.42555 0.64464
13
bifur_IRC_Distances_noMW_output/new_data/bifur_traj4_Distances point 389
C -1.27019 0.43483 0.18719
 C 0.86006 1.02155 -0.20601
 C -0.33072 1.14465 0.18332
 C -1.59534 -0.96549 -0.21090
 C 1.85941 0.01766 0.25200
 F -2.20886 1.00981 0.65096
 F 1.38797 1.97928 -1.02116
 H -1.59362 -1.58984 0.64215
 H 1.32534 -0.67539 1.01187
 H -0.89383 -1.29429 -1.03672
 H 2.28068 -0.44403 -0.58279
 H -2.55588 -1.06490 -0.50431
 H 2.73499 0.42616 0.63440
13
bifur_IRC_Distances_noMW_output/new_data/bifur_traj4_Distances point 390
C -1.26989 0.43525 0.18675
 C 0.85993 1.02090 -0.20266
 C -0.33012 1.14429 0.18909
 C -1.59571 -0.96552 -0.20690
 C 1.85974 0.01782 0.24661
 F -2.20806 1.01150 0.64088
 F 1.38675 1.97742 -1.01091
 H -1.57481 -1.58705 0.63967
 H 1.34545 -0.67565 1.00442
 H -0.91337 -1.29669 -1.03229
 H 2.26074 -0.44349 -0.58554
 H -2.55673 -1.06566 -0.49157
 H 2.73608 0.42689 0.62245
13
bifur_IRC_Distances_noMW_output/new_data/bifur_traj4_Distances point 391
C -1.26960 0.43569 0.18623
 C 0.85983 1.02023 -0.19914
 C -0.32950 1.14391 0.19516
 C -1.59607 -0.96556 -0.20277
 C 1.86004 0.01799 0.24106
 F -2.20732 1.01324 0.63017
 F 1.38563 1.97548 -1.00022
 H -1.55566 -1.58419 0.63706
 H 1.36590 -0.67587 0.99670
 H -0.93326 -1.29916 -1.02769
 H 2.24042 -0.44297 -0.58833
 H -2.55751 -1.06646 -0.47835
 H 2.73711 0.42767 0.61010
13
bifur_IRC_Distances_noMW_output/new_data/bifur_traj4_Distances point 392
C -1.26936 0.43608 0.18571
 C 0.85977 1.01962 -0.19592
 C -0.32893 1.14358 0.20071
 C -1.59638 -0.96561 -0.19906
 C 1.86028 0.01815 0.23610
 F -2.20675 1.01482 0.62029
 F 1.38474 1.97373 -0.99052
 H -1.53870 -1.58163 0.63471
 H 1.38397 -0.67603 0.98976
 H -0.95085 -1.30137 -1.02355
 H 2.22240 -0.44252 -0.59080
 H -2.55815 -1.06720 -0.46642
 H 2.73795 0.42837 0.59902
13
bifur_IRC_Distances_noMW_output/new_data/bifur_traj4_Distances point 393
C -1.26920 0.43636 0.18529
 C 0.85975 1.01919 -0.19361
 C -0.32852 1.14334 0.20470
 C -1.59658 -0.96565 -0.19643
 C 1.86044 0.01827 0.23259
 F -2.20640 1.01595 0.61312
 F 1.38417 1.97249 -0.98360
 H -1.52685 -1.57984 0.63304
 H 1.39660 -0.67612 0.98484
 H -0.96316 -1.30294 -1.02063
 H 2.20978 -0.44221 -0.59255
 H -2.55855 -1.06772 -0.45793
 H 2.73851 0.42888 0.59117
13
bifur_IRC_Distances_noMW_output/new_data/bifur_traj4_Distances point 394
C -1.26914 0.43646 0.18514
 C 0.85974 1.01904 -0.19276
 C -0.32837 1.14325 0.20617
 C -1.59665 -0.96566 -0.19547
 C 1.86049 0.01832 0.23131
 F -2.20628 1.01636 0.61048
 F 1.38398 1.97203 -0.98107
 H -1.52256 -1.57919 0.63243
 H 1.40116 -0.67615 0.98305
 H -0.96760 -1.30351 -1.01957
 H 2.20523 -0.44211 -0.59319
 H -2.55869 -1.06791 -0.45484
 H 2.73870 0.42906 0.58832
13
bifur_IRC_Distances_noMW_output/new_data/bifur_traj4_Distances point 395
C -1.26920 0.43636 0.18530
 C 0.85975 1.01920 -0.19364
 C -0.32853 1.14334 0.20465
 C -1.59658 -0.96565 -0.19646
 C 1.86044 0.01827 0.23263
 F -2.20640 1.01593 0.61322
 F 1.38418 1.97250 -0.98369
 H -1.52700 -1.57986 0.63306
 H 1.39644 -0.67612 0.98490
 H -0.96299 -1.30292 -1.02067
 H 2.20995 -0.44222 -0.59253
 H -2.55855 -1.06771 -0.45805
 H 2.73850 0.42887 0.59127
13
bifur_IRC_Distances_noMW_output/new_data/bifur_traj4_Distances point 396
C -1.26938 0.43605 0.18574
 C 0.85977 1.01966 -0.19613
 C -0.32897 1.14360 0.20035
 C -1.59636 -0.96561 -0.19930
 C 1.86027 0.01814 0.23642
 F -2.20679 1.01472 0.62094
 F 1.38479 1.97385 -0.99115
 H -1.53980 -1.58180 0.63486
 H 1.38281 -0.67602 0.99021
 H -0.94972 -1.30123 -1.02382
 H 2.22356 -0.44255 -0.59064
 H -2.55811 -1.06715 -0.46720
 H 2.73790 0.42832 0.59974
13
bifur_IRC_Distances_noMW_output/new_data/bifur_traj4_Distances point 397
C -1.26938 0.43605 0.18574
 C 0.85977 1.01966 -0.19613
 C -0.32897 1.14360 0.20035
 C -1.59636 -0.96561 -0.19930
 C 1.86027 0.01814 0.23642
 F -2.20679 1.01472 0.62094
 F 1.38479 1.97385 -0.99116
 H -1.53980 -1.58180 0.63486
 H 1.38281 -0.67602 0.99021
 H -0.94972 -1.30123 -1.02382
 H 2.22356 -0.44255 -0.59064
 H -2.55811 -1.06715 -0.46720
 H 2.73790 0.42832 0.59974
13
bifur_IRC_Distances_noMW_output/new_data/bifur_traj4_Distances point 398
C -1.27003 0.43505 0.18697
 C 0.85999 1.02121 -0.20426
 C -0.33041 1.14446 0.18633
 C -1.59554 -0.96550 -0.20880
 C 1.85959 0.01774 0.24918
 F -2.20843 1.01069 0.64571
 F 1.38731 1.97831 -1.01580
 H -1.58373 -1.58837 0.64085
 H 1.33591 -0.67553 1.00797
 H -0.90410 -1.29554 -1.03440
 H 2.27020 -0.44375 -0.58424
 H -2.55633 -1.06530 -0.49765
 H 2.73557 0.42654 0.62814
13
bifur_IRC_Distances_noMW_output/new_data/bifur_traj4_Distances point 399
C -1.27047 0.43446 0.18751
 C 0.86021 1.02211 -0.20887
 C -0.33122 1.14496 0.17839
 C -1.59500 -0.96546 -0.21436
 C 1.85910 0.01753 0.25668
 F -2.20964 1.00836 0.65947
 F 1.38913 1.98089 -1.02996
 H -1.61012 -1.59227 0.64426
 H 1.30768 -0.67513 1.01829
 H -0.87670 -1.29221 -1.04053
 H 2.29813 -0.44452 -0.58035
 H -2.55508 -1.06425 -0.51529
 H 2.73397 0.42554 0.64475
13
bifur_IRC_Distances_noMW_output/new_data/bifur_traj4_Distances point 400
C -1.27092 0.43389 0.18793
 C 0.86049 1.02298 -0.21323
 C -0.33198 1.14544 0.17088
 C -1.59444 -0.96544 -0.21974
 C 1.85857 0.01733 0.26399
 F -2.21099 1.00613 0.67232
 F 1.39115 1.98336 -1.04353
 H -1.63614 -1.59608 0.64743
 H 1.27979 -0.67466 1.02820
 H -0.84967 -1.28897 -1.04640
 H 2.32561 -0.44532 -0.57645
 H -2.55372 -1.06326 -0.53225
 H 2.73225 0.42460 0.66085
13
bifur_IRC_Distances_noMW_output/new_data/bifur_traj4_Distances point 401
C -1.27136 0.43339 0.18821
 C 0.86081 1.02375 -0.21703
 C -0.33263 1.14586 0.16434
 C -1.59390 -0.96543 -0.22452
 C 1.85804 0.01717 0.27050
 F -2.21235 1.00415 0.68337
 F 1.39315 1.98555 -1.05546
 H -1.65963 -1.59948 0.65013
 H 1.25458 -0.67417 1.03691
 H -0.82528 -1.28609 -1.05152
 H 2.35037 -0.44608 -0.57282
 H -2.55237 -1.06241 -0.54724
 H 2.73057 0.42378 0.67514
13
bifur_IRC_Distances_noMW_output/new_data/bifur_traj4_Distances point 402
C -1.27173 0.43298 0.18838
 C 0.86110 1.02436 -0.22004
 C -0.33314 1.14620 0.15916
 C -1.59344 -0.96543 -0.22837
 C 1.85757 0.01706 0.27576
 F -2.21355 1.00258 0.69201
 F 1.39492 1.98729 -1.06499
 H -1.67875 -1.60224 0.65220
 H 1.23403 -0.67373 1.04385
 H -0.80541 -1.28377 -1.05556
 H 2.37049 -0.44672 -0.56979
 H -2.55120 -1.06173 -0.55923
 H 2.72913 0.42314 0.68664
13
bifur_IRC_Distances_noMW_output/new_data/bifur_traj4_Distances point 403
C -1.27200 0.43271 0.18847
 C 0.86132 1.02478 -0.22206
 C -0.33347 1.14643 0.15568
 C -1.59312 -0.96543 -0.23098
 C 1.85724 0.01698 0.27934
 F -2.21442 1.00151 0.69775
 F 1.39619 1.98847 -1.07141
 H -1.69184 -1.60411 0.65355
 H 1.21995 -0.67341 1.04851
 H -0.79181 -1.28220 -1.05827
 H 2.38425 -0.44717 -0.56767
 H -2.55036 -1.06129 -0.56733
 H 2.72810 0.42272 0.69443
13
bifur_IRC_Distances_noMW_output/new_data/bifur_traj4_Distances point 404
C -1.27211 0.43259 0.18850
 C 0.86142 1.02496 -0.22291
 C -0.33362 1.14653 0.15422
 C -1.59298 -0.96543 -0.23209
 C 1.85710 0.01695 0.28086
 F -2.21481 1.00106 0.70016
 F 1.39675 1.98897 -1.07413
 H -1.69744 -1.60491 0.65411
 H 1.21392 -0.67326 1.05048
 H -0.78600 -1.28153 -1.05941
 H 2.39013 -0.44736 -0.56676
 H -2.55000 -1.06110 -0.57077
 H 2.72764 0.42254 0.69774
13
bifur_IRC_Distances_noMW_output/new_data/bifur_traj4_Distances point 405
C -1.27206 0.43264 0.18848
 C 0.86138 1.02488 -0.22254
 C -0.33355 1.14649 0.15486
 C -1.59305 -0.96543 -0.23160
 C 1.85716 0.01696 0.28019
 F -2.21464 1.00126 0.69911
 F 1.39650 1.98875 -1.07294
 H -1.69498 -1.60456 0.65386
 H 1.21657 -0.67333 1.04961
 H -0.78855 -1.28183 -1.05891
 H 2.38755 -0.44728 -0.56716
 H -2.55016 -1.06118 -0.56926
 H 2.72784 0.42262 0.69629
13
bifur_IRC_Distances_noMW_output/new_data/bifur_traj4_Distances point 406
C -1.27187 0.43285 0.18843
 C 0.86121 1.02457 -0.22106
 C -0.33331 1.14632 0.15740
 C -1.59328 -0.96543 -0.22968
 C 1.85741 0.01702 0.27756
 F -2.21399 1.00204 0.69491
 F 1.39555 1.98789 -1.06822
 H -1.68533 -1.60318 0.65288
 H 1.22695 -0.67357 1.04620
 H -0.79858 -1.28298 -1.05693
 H 2.37741 -0.44694 -0.56873
 H -2.55079 -1.06151 -0.56331
 H 2.72861 0.42293 0.69056
13
bifur_IRC_Distances_noMW_output/new_data/bifur_traj4_Distances point 407
C -1.27156 0.43316 0.18831
 C 0.86096 1.02409 -0.21871
 C -0.33291 1.14605 0.16145
 C -1.59365 -0.96543 -0.22666
 C 1.85778 0.01711 0.27342
 F -2.21301 1.00328 0.68819
 F 1.39412 1.98652 -1.06076
 H -1.67021 -1.60101 0.65129
 H 1.24321 -0.67393 1.04077
 H -0.81428 -1.28480 -1.05377
 H 2.36151 -0.44643 -0.57116
 H -2.55173 -1.06203 -0.55390
 H 2.72978 0.42343 0.68152
13
bifur_IRC_Distances_noMW_output/new_data/bifur_traj4_Distances point 408
C -1.27156 0.43316 0.18831
 C 0.86096 1.02409 -0.21871
 C -0.33291 1.14605 0.16145
 C -1.59365 -0.96543 -0.22666
 C 1.85778 0.01711 0.27342
 F -2.21301 1.00328 0.68819
 F 1.39412 1.98652 -1.06076
 H -1.67021 -1.60101 0.65129
 H 1.24321 -0.67393 1.04077
 H -0.81428 -1.28480 -1.05377
 H 2.36151 -0.44643 -0.57116
 H -2.55173 -1.06203 -0.55390
 H 2.72978 0.42343 0.68152
13
bifur_IRC_Distances_noMW_output/new_data/bifur_traj4_Distances point 409
C -1.27083 0.43400 0.18786
 C 0.86043 1.02281 -0.21240
 C -0.33183 1.14535 0.17230
 C -1.59455 -0.96544 -0.21872
 C 1.85867 0.01737 0.26259
 F -2.21072 1.00655 0.66991
 F 1.39075 1.98289 -1.04095
 H -1.63115 -1.59535 0.64684
 H 1.28514 -0.67476 1.02632
 H -0.85486 -1.28959 -1.04529
 H 2.32035 -0.44517 -0.57720
 H -2.55399 -1.06345 -0.52903
 H 2.73259 0.42477 0.65778
13
bifur_IRC_Distances_noMW_output/new_data/bifur_traj4_Distances point 410
C -1.27049 0.43443 0.18753
 C 0.86022 1.02215 -0.20907
 C -0.33125 1.14498 0.17804
 C -1.59497 -0.96546 -0.21461
 C 1.85908 0.01752 0.25703
 F -2.20970 1.00826 0.66009
 F 1.38922 1.98100 -1.03060
 H -1.61133 -1.59245 0.64441
 H 1.30638 -0.67511 1.01876
 H -0.87544 -1.29206 -1.04081
 H 2.29941 -0.44456 -0.58017
 H -2.55502 -1.06420 -0.51608
 H 2.73389 0.42550 0.64551
13
bifur_IRC_Distances_noMW_output/new_data/bifur_traj4_Distances point 411
C -1.27020 0.43481 0.18720
 C 0.86007 1.02158 -0.20615
 C -0.33074 1.14466 0.18307
 C -1.59532 -0.96549 -0.21107
 C 1.85940 0.01765 0.25223
 F -2.20890 1.00974 0.65139
 F 1.38802 1.97936 -1.02160
 H -1.59444 -1.58996 0.64226
 H 1.32446 -0.67538 1.01219
 H -0.89299 -1.29418 -1.03691
 H 2.28154 -0.44406 -0.58267
 H -2.55584 -1.06486 -0.50486
 H 2.73494 0.42613 0.63492
13
bifur_IRC_Distances_noMW_output/new_data/bifur_traj4_Distances point 412
C -1.27001 0.43508 0.18693
 C 0.85998 1.02116 -0.20400
 C -0.33036 1.14443 0.18678
 C -1.59557 -0.96551 -0.20849
 C 1.85962 0.01775 0.24876
 F -2.20836 1.01082 0.64492
 F 1.38722 1.97816 -1.01500
 H -1.58227 -1.58816 0.64066
 H 1.33748 -0.67555 1.00739
 H -0.90563 -1.29573 -1.03405
 H 2.26865 -0.44370 -0.58445
 H -2.55640 -1.06536 -0.49665
 H 2.73565 0.42660 0.62720
13
bifur_IRC_Distances_noMW_output/new_data/bifur_traj4_Distances point 413
C -1.26990 0.43523 0.18677
 C 0.85993 1.02093 -0.20280
 C -0.33015 1.14430 0.18885
 C -1.59570 -0.96552 -0.20707
 C 1.85973 0.01781 0.24684
 F -2.20809 1.01142 0.64131
 F 1.38680 1.97750 -1.01134
 H -1.57559 -1.58716 0.63977
 H 1.34462 -0.67564 1.00473
 H -0.91256 -1.29659 -1.03247
 H 2.26157 -0.44352 -0.58543
 H -2.55669 -1.06563 -0.49211
 H 2.73603 0.42686 0.62294
13
bifur_IRC_Distances_noMW_output/new_data/bifur_traj4_Distances point 414
C -1.26989 0.43526 0.18674
 C 0.85993 1.02089 -0.20260
 C -0.33011 1.14428 0.18919
 C -1.59572 -0.96552 -0.20683
 C 1.85975 0.01782 0.24652
 F -2.20804 1.01152 0.64071
 F 1.38673 1.97739 -1.01073
 H -1.57450 -1.58700 0.63962
 H 1.34579 -0.67565 1.00430
 H -0.91370 -1.29673 -1.03221
 H 2.26041 -0.44349 -0.58558
 H -2.55674 -1.06567 -0.49136
 H 2.73609 0.42691 0.62225
13
bifur_IRC_Distances_noMW_output/new_data/bifur_traj4_Distances point 415
C -1.26995 0.43516 0.18685
 C 0.85995 1.02103 -0.20336
 C -0.33025 1.14436 0.18789
 C -1.59564 -0.96551 -0.20773
 C 1.85968 0.01778 0.24773
 F -2.20821 1.01115 0.64299
 F 1.38699 1.97780 -1.01303
 H -1.57868 -1.58762 0.64018
 H 1.34132 -0.67560 1.00596
 H -0.90936 -1.29619 -1.03320
 H 2.26484 -0.44360 -0.58498
 H -2.55656 -1.06550 -0.49421
 H 2.73586 0.42674 0.62492
13
bifur_IRC_Distances_noMW_output/new_data/bifur_traj4_Distances point 416
C -1.27009 0.43497 0.18705
 C 0.86001 1.02133 -0.20490
 C -0.33052 1.14453 0.18524
 C -1.59547 -0.96550 -0.20956
 C 1.85953 0.01771 0.25020
 F -2.20858 1.01037 0.64762
 F 1.38755 1.97866 -1.01774
 H -1.58730 -1.58890 0.64132
 H 1.33210 -0.67548 1.00938
 H -0.90040 -1.29509 -1.03524
 H 2.27398 -0.44385 -0.58372
 H -2.55617 -1.06515 -0.50006
 H 2.73536 0.42641 0.63040
13
bifur_IRC_Distances_noMW_output/new_data/bifur_traj4_Distances point 417
C -1.27028 0.43471 0.18729
 C 0.86011 1.02173 -0.20693
 C -0.33088 1.14475 0.18173
 C -1.59523 -0.96548 -0.21201
 C 1.85932 0.01761 0.25350
 F -2.20910 1.00935 0.65371
 F 1.38833 1.97980 -1.02398
 H -1.59888 -1.59062 0.64283
 H 1.31971 -0.67531 1.01393
 H -0.88837 -1.29362 -1.03794
 H 2.28624 -0.44419 -0.58202
 H -2.55563 -1.06469 -0.50783
 H 2.73467 0.42596 0.63771
13
bifur_IRC_Distances_noMW_output/new_data/bifur_traj4_Distances point 418
C -1.27049 0.43443 0.18754
 C 0.86022 1.02215 -0.20909
 C -0.33126 1.14498 0.17800
 C -1.59497 -0.96546 -0.21464
 C 1.85908 0.01751 0.25706
 F -2.20970 1.00825 0.66014
 F 1.38923 1.98101 -1.03066
 H -1.61145 -1.59247 0.64442
 H 1.30625 -0.67511 1.01881
 H -0.87532 -1.29204 -1.04084
 H 2.29954 -0.44456 -0.58016
 H -2.55502 -1.06420 -0.51616
 H 2.73388 0.42549 0.64558
13
bifur_IRC_Distances_noMW_output/new_data/bifur_traj4_Distances point 419
C -1.27049 0.43443 0.18754
 C 0.86022 1.02215 -0.20909
 C -0.33126 1.14498 0.17800
 C -1.59497 -0.96546 -0.21464
 C 1.85908 0.01751 0.25706
 F -2.20970 1.00825 0.66014
 F 1.38923 1.98101 -1.03066
 H -1.61145 -1.59247 0.64442
 H 1.30625 -0.67511 1.01881
 H -0.87532 -1.29204 -1.04084
 H 2.29954 -0.44456 -0.58016
 H -2.55502 -1.06420 -0.51616
 H 2.73388 0.42549 0.64558
13
bifur_IRC_Distances_noMW_output/new_data/bifur_traj4_Distances point 420
C -1.27083 0.43400 0.18786
 C 0.86043 1.02281 -0.21242
 C -0.33184 1.14535 0.17227
 C -1.59454 -0.96544 -0.21874
 C 1.85867 0.01737 0.26262
 F -2.21073 1.00654 0.66996
 F 1.39075 1.98290 -1.04100
 H -1.63125 -1.59536 0.64685
 H 1.28504 -0.67475 1.02636
 H -0.85476 -1.28957 -1.04531
 H 2.32045 -0.44517 -0.57719
 H -2.55398 -1.06344 -0.52909
 H 2.73258 0.42477 0.65784
13
bifur_IRC_Distances_noMW_output/new_data/bifur_traj4_Distances point 421
C -1.27089 0.43393 0.18790
 C 0.86047 1.02292 -0.21296
 C -0.33193 1.14541 0.17135
 C -1.59447 -0.96544 -0.21940
 C 1.85860 0.01734 0.26352
 F -2.21090 1.00627 0.67152
 F 1.39101 1.98321 -1.04267
 H -1.63449 -1.59584 0.64723
 H 1.28157 -0.67469 1.02758
 H -0.85139 -1.28917 -1.04603
 H 2.32386 -0.44527 -0.57670
 H -2.55381 -1.06332 -0.53119
 H 2.73236 0.42466 0.65983
13
bifur_IRC_Distances_noMW_output/new_data/bifur_traj4_Distances point 422
C -1.27083 0.43401 0.18785
 C 0.86043 1.02280 -0.21237
 C -0.33183 1.14534 0.17237
 C -1.59455 -0.96544 -0.21867
 C 1.85868 0.01737 0.26253
 F -2.21071 1.00657 0.66979
 F 1.39073 1.98287 -1.04083
 H -1.63092 -1.59532 0.64681
 H 1.28540 -0.67476 1.02623
 H -0.85510 -1.28962 -1.04524
 H 2.32010 -0.44516 -0.57724
 H -2.55400 -1.06346 -0.52888
 H 2.73260 0.42478 0.65764
13
bifur_IRC_Distances_noMW_output/new_data/bifur_traj4_Distances point 423
C -1.27063 0.43425 0.18768
 C 0.86031 1.02244 -0.21053
 C -0.33151 1.14514 0.17553
 C -1.59479 -0.96545 -0.21640
 C 1.85891 0.01745 0.25944
 F -2.21013 1.00751 0.66439
 F 1.38987 1.98183 -1.03512
 H -1.61992 -1.59371 0.64547
 H 1.29718 -0.67496 1.02206
 H -0.86652 -1.29098 -1.04277
 H 2.30849 -0.44482 -0.57889
 H -2.55458 -1.06387 -0.52172
 H 2.73334 0.42518 0.65085
13
bifur_IRC_Distances_noMW_output/new_data/bifur_traj4_Distances point 424
C -1.27034 0.43463 0.18737
 C 0.86014 1.02185 -0.20758
 C -0.33099 1.14482 0.18061
 C -1.59516 -0.96547 -0.21280
 C 1.85925 0.01758 0.25457
 F -2.20928 1.00902 0.65565
 F 1.38859 1.98016 -1.02599
 H -1.60265 -1.59117 0.64331
 H 1.31568 -0.67525 1.01540
 H -0.88446 -1.29315 -1.03881
 H 2.29022 -0.44430 -0.58146
 H -2.55545 -1.06454 -0.51033
 H 2.73444 0.42582 0.64008
13
bifur_IRC_Distances_noMW_output/new_data/bifur_traj4_Distances point 425
C -1.26999 0.43510 0.18691
 C 0.85997 1.02112 -0.20383
 C -0.33033 1.14441 0.18707
 C -1.59559 -0.96551 -0.20829
 C 1.85963 0.01776 0.24849
 F -2.20833 1.01091 0.64442
 F 1.38716 1.97807 -1.01449
 H -1.58133 -1.58802 0.64054
 H 1.33848 -0.67557 1.00702
 H -0.90660 -1.29585 -1.03383
 H 2.26766 -0.44368 -0.58459
 H -2.55644 -1.06539 -0.49602
 H 2.73571 0.42664 0.62661
13
bifur_IRC_Distances_noMW_output/new_data/bifur_traj4_Distances point 426
C -1.26964 0.43562 0.18631
 C 0.85984 1.02033 -0.19965
 C -0.32959 1.14397 0.19427
 C -1.59602 -0.96556 -0.20337
 C 1.86000 0.01797 0.24187
 F -2.20742 1.01299 0.63175
 F 1.38578 1.97576 -1.00178
 H -1.55842 -1.58460 0.63744
 H 1.36295 -0.67584 0.99782
 H -0.93039 -1.29880 -1.02835
 H 2.24335 -0.44304 -0.58792
 H -2.55740 -1.06635 -0.48028
 H 2.73696 0.42755 0.61189
13
bifur_IRC_Distances_noMW_output/new_data/bifur_traj4_Distances point 427
C -1.26933 0.43613 0.18563
 C 0.85976 1.01954 -0.19548
 C -0.32885 1.14353 0.20148
 C -1.59642 -0.96562 -0.19855
 C 1.86032 0.01818 0.23542
 F -2.20668 1.01504 0.61891
 F 1.38462 1.97349 -0.98919
 H -1.53640 -1.58128 0.63438
 H 1.38643 -0.67605 0.98880
 H -0.95324 -1.30168 -1.02299
 H 2.21995 -0.44246 -0.59114
 H -2.55823 -1.06730 -0.46478
 H 2.73806 0.42847 0.59750
13
bifur_IRC_Distances_noMW_output/new_data/bifur_traj4_Distances point 428
C -1.26908 0.43657 0.18496
 C 0.85974 1.01887 -0.19184
 C -0.32821 1.14316 0.20775
 C -1.59672 -0.96568 -0.19444
 C 1.86054 0.01837 0.22994
 F -2.20615 1.01680 0.60762
 F 1.38378 1.97154 -0.97833
 H -1.51797 -1.57849 0.63178
 H 1.40605 -0.67617 0.98113
 H -0.97237 -1.30412 -1.01843
 H 2.20033 -0.44199 -0.59388
 H -2.55884 -1.06812 -0.45150
 H 2.73890 0.42926 0.58524
13
bifur_IRC_Distances_noMW_output/new_data/bifur_traj4_Distances point 429
C -1.26893 0.43687 0.18446
 C 0.85974 1.01841 -0.18929
 C -0.32776 1.14290 0.21214
 C -1.59692 -0.96572 -0.19161
 C 1.86068 0.01850 0.22618
 F -2.20585 1.01802 0.59965
 F 1.38328 1.97019 -0.97079
 H -1.50548 -1.57658 0.63000
 H 1.41933 -0.67623 0.97586
 H -0.98532 -1.30580 -1.01532
 H 2.18702 -0.44169 -0.59577
 H -2.55921 -1.06870 -0.44233
 H 2.73942 0.42982 0.57682
13
bifur_IRC_Distances_noMW_output/new_data/bifur_traj4_Distances point 430
C -1.26893 0.43687 0.18446
 C 0.85974 1.01841 -0.18929
 C -0.32776 1.14290 0.21214
 C -1.59692 -0.96572 -0.19161
 C 1.86068 0.01850 0.22618
 F -2.20585 1.01802 0.59965
 F 1.38328 1.97019 -0.97079
 H -1.50548 -1.57658 0.63000
 H 1.41933 -0.67623 0.97586
 H -0.98533 -1.30580 -1.01532
 H 2.18701 -0.44169 -0.59577
 H -2.55921 -1.06870 -0.44232
 H 2.73942 0.42982 0.57682
13
bifur_IRC_Distances_noMW_output/new_data/bifur_traj4_Distances point 431
C -1.26890 0.43693 0.18436
 C 0.85974 1.01832 -0.18880
 C -0.32767 1.14285 0.21299
 C -1.59696 -0.96573 -0.19107
 C 1.86071 0.01853 0.22546
 F -2.20579 1.01825 0.59810
 F 1.38319 1.96994 -0.96934
 H -1.50310 -1.57621 0.62966
 H 1.42185 -0.67624 0.97485
 H -0.98779 -1.30612 -1.01472
 H 2.18448 -0.44163 -0.59613
 H -2.55928 -1.06881 -0.44056
 H 2.73952 0.42993 0.57521
13
bifur_IRC_Distances_noMW_output/new_data/bifur_traj4_Distances point 432
C -1.26903 0.43667 0.18481
 C 0.85974 1.01872 -0.19104
 C -0.32807 1.14307 0.20913
 C -1.59679 -0.96569 -0.19355
 C 1.86059 0.01841 0.22875
 F -2.20605 1.01719 0.60511
 F 1.38362 1.97112 -0.97595
 H -1.51400 -1.57788 0.63121
 H 1.41027 -0.67619 0.97946
 H -0.97648 -1.30465 -1.01744
 H 2.19610 -0.44189 -0.59447
 H -2.55896 -1.06830 -0.44860
 H 2.73907 0.42944 0.58258
13
bifur_IRC_Distances_noMW_output/new_data/bifur_traj4_Distances point 433
C -1.26927 0.43624 0.18547
 C 0.85975 1.01938 -0.19459
 C -0.32869 1.14344 0.20301
 C -1.59649 -0.96563 -0.19754
 C 1.86038 0.01822 0.23407
 F -2.20654 1.01547 0.61616
 F 1.38440 1.97301 -0.98653
 H -1.53183 -1.58059 0.63374
 H 1.39129 -0.67608 0.98691
 H -0.95798 -1.30228 -1.02186
 H 2.21509 -0.44234 -0.59182
 H -2.55839 -1.06750 -0.46152
 H 2.73828 0.42866 0.59448
13
bifur_IRC_Distances_noMW_output/new_data/bifur_traj4_Distances point 434
C -1.26958 0.43573 0.18618
 C 0.85982 1.02017 -0.19881
 C -0.32944 1.14388 0.19572
 C -1.59611 -0.96557 -0.20239
 C 1.86007 0.01801 0.24056
 F -2.20726 1.01341 0.62917
 F 1.38553 1.97530 -0.99923
 H -1.55391 -1.58392 0.63682
 H 1.36776 -0.67589 0.99599
 H -0.93507 -1.29939 -1.02726
 H 2.23856 -0.44292 -0.58858
 H -2.55758 -1.06654 -0.47714
 H 2.73720 0.42774 0.60897
13
bifur_IRC_Distances_noMW_output/new_data/bifur_traj4_Distances point 435
C -1.26992 0.43520 0.18680
 C 0.85994 1.02097 -0.20304
 C -0.33019 1.14433 0.18843
 C -1.59567 -0.96552 -0.20736
 C 1.85971 0.01780 0.24723
 F -2.20814 1.01130 0.64204
 F 1.38688 1.97763 -1.01208
 H -1.57694 -1.58737 0.63995
 H 1.34318 -0.67562 1.00527
 H -0.91116 -1.29641 -1.03279
 H 2.26300 -0.44355 -0.58523
 H -2.55663 -1.06557 -0.49303
 H 2.73596 0.42681 0.62381
13
bifur_IRC_Distances_noMW_output/new_data/bifur_traj4_Distances point 436
C -1.27027 0.43472 0.18728
 C 0.86010 1.02170 -0.20681
 C -0.33086 1.14473 0.18193
 C -1.59525 -0.96548 -0.21187
 C 1.85933 0.01762 0.25331
 F -2.20907 1.00941 0.65336
 F 1.38828 1.97973 -1.02363
 H -1.59822 -1.59052 0.64274
 H 1.32042 -0.67532 1.01367
 H -0.88906 -1.29371 -1.03779
 H 2.28554 -0.44417 -0.58211
 H -2.55566 -1.06471 -0.50738
 H 2.73471 0.42599 0.63730
13
bifur_IRC_Distances_noMW_output/new_data/bifur_traj4_Distances point 437
C -1.27057 0.43433 0.18762
 C 0.86027 1.02231 -0.20987
 C -0.33139 1.14507 0.17666
 C -1.59487 -0.96546 -0.21559
 C 1.85899 0.01748 0.25835
 F -2.20993 1.00785 0.66245
 F 1.38957 1.98145 -1.03308
 H -1.61603 -1.59314 0.64499
 H 1.30135 -0.67503 1.02057
 H -0.87056 -1.29147 -1.04188
 H 2.30438 -0.44470 -0.57948
 H -2.55478 -1.06402 -0.51917
 H 2.73359 0.42532 0.64843
13
bifur_IRC_Distances_noMW_output/new_data/bifur_traj4_Distances point 438
C -1.27080 0.43404 0.18783
 C 0.86041 1.02275 -0.21208
 C -0.33178 1.14531 0.17286
 C -1.59459 -0.96544 -0.21832
 C 1.85871 0.01738 0.26205
 F -2.21062 1.00672 0.66896
 F 1.39059 1.98271 -1.03995
 H -1.62921 -1.59507 0.64660
 H 1.28722 -0.67479 1.02559
 H -0.85687 -1.28983 -1.04485
 H 2.31830 -0.44511 -0.57750
 H -2.55409 -1.06352 -0.52777
 H 2.73272 0.42484 0.65659
13
bifur_IRC_Distances_noMW_output/new_data/bifur_traj4_Distances point 439
C -1.27094 0.43388 0.18794
 C 0.86050 1.02300 -0.21335
 C -0.33200 1.14545 0.17067
 C -1.59442 -0.96544 -0.21990
 C 1.85855 0.01733 0.26420
 F -2.21104 1.00606 0.67268
 F 1.39121 1.98343 -1.04392
 H -1.63690 -1.59619 0.64752
 H 1.27898 -0.67464 1.02849
 H -0.84889 -1.28888 -1.04656
 H 2.32641 -0.44535 -0.57633
 H -2.55367 -1.06323 -0.53274
 H 2.73219 0.42457 0.66131
13
bifur_IRC_Distances_noMW_output/new_data/bifur_traj4_Distances point 440
C -1.27098 0.43383 0.18797
 C 0.86053 1.02307 -0.21370
 C -0.33206 1.14549 0.17006
 C -1.59437 -0.96544 -0.22034
 C 1.85850 0.01731 0.26479
 F -2.21115 1.00588 0.67371
 F 1.39139 1.98364 -1.04501
 H -1.63904 -1.59650 0.64777
 H 1.27669 -0.67460 1.02929
 H -0.84666 -1.28861 -1.04704
 H 2.32867 -0.44541 -0.57601
 H -2.55356 -1.06315 -0.53412
 H 2.73205 0.42449 0.66262
13
bifur_IRC_Distances_noMW_output/new_data/bifur_traj4_Distances point 441
C -1.27098 0.43383 0.18797
 C 0.86053 1.02307 -0.21370
 C -0.33206 1.14549 0.17006
 C -1.59437 -0.96544 -0.22034
 C 1.85850 0.01731 0.26479
 F -2.21115 1.00588 0.67371
 F 1.39139 1.98364 -1.04501
 H -1.63904 -1.59650 0.64777
 H 1.27669 -0.67460 1.02929
 H -0.84667 -1.28861 -1.04704
 H 2.32866 -0.44541 -0.57601
 H -2.55356 -1.06315 -0.53412
 H 2.73205 0.42450 0.66262
13
bifur_IRC_Distances_noMW_output/new_data/bifur_traj4_Distances point 442
C -1.27086 0.43397 0.18788
 C 0.86045 1.02286 -0.21266
 C -0.33188 1.14538 0.17187
 C -1.59451 -0.96544 -0.21903
 C 1.85864 0.01736 0.26302
 F -2.21080 1.00642 0.67065
 F 1.39087 1.98304 -1.04174
 H -1.63268 -1.59557 0.64702
 H 1.28351 -0.67473 1.02690
 H -0.85327 -1.28940 -1.04563
 H 2.32196 -0.44521 -0.57697
 H -2.55391 -1.06339 -0.53002
 H 2.73248 0.42472 0.65872
13
bifur_IRC_Distances_noMW_output/new_data/bifur_traj4_Distances point 443
C -1.27079 0.43405 0.18782
 C 0.86041 1.02274 -0.21203
 C -0.33177 1.14531 0.17295
 C -1.59460 -0.96544 -0.21825
 C 1.85872 0.01738 0.26195
 F -2.21060 1.00675 0.66880
 F 1.39056 1.98268 -1.03977
 H -1.62887 -1.59502 0.64656
 H 1.28759 -0.67480 1.02546
 H -0.85723 -1.28987 -1.04478
 H 2.31794 -0.44509 -0.57755
 H -2.55411 -1.06353 -0.52755
 H 2.73274 0.42486 0.65638
13
bifur_IRC_Distances_noMW_output/new_data/bifur_traj4_Distances point 444
C -1.27077 0.43407 0.18781
 C 0.86040 1.02270 -0.21186
 C -0.33174 1.14529 0.17324
 C -1.59462 -0.96544 -0.21804
 C 1.85874 0.01739 0.26168
 F -2.21055 1.00683 0.66831
 F 1.39049 1.98258 -1.03926
 H -1.62788 -1.59487 0.64644
 H 1.28865 -0.67482 1.02508
 H -0.85825 -1.28999 -1.04456
 H 2.31689 -0.44506 -0.57770
 H -2.55416 -1.06357 -0.52691
 H 2.73281 0.42489 0.65577
13
bifur_IRC_Distances_noMW_output/new_data/bifur_traj4_Distances point 445
C -1.27083 0.43400 0.18786
 C 0.86043 1.02281 -0.21239
 C -0.33183 1.14535 0.17233
 C -1.59455 -0.96544 -0.21870
 C 1.85868 0.01737 0.26256
 F -2.21072 1.00656 0.66986
 F 1.39074 1.98288 -1.04090
 H -1.63105 -1.59534 0.64682
 H 1.28526 -0.67476 1.02628
 H -0.85497 -1.28960 -1.04526
 H 2.32024 -0.44516 -0.57722
 H -2.55399 -1.06345 -0.52896
 H 2.73259 0.42478 0.65772
13
bifur_IRC_Distances_noMW_output/new_data/bifur_traj4_Distances point 446
C -1.27096 0.43385 0.18796
 C 0.86052 1.02304 -0.21357
 C -0.33204 1.14548 0.17029
 C -1.59439 -0.96544 -0.22017
 C 1.85852 0.01732 0.26457
 F -2.21111 1.00595 0.67332
 F 1.39132 1.98356 -1.04460
 H -1.63822 -1.59638 0.64768
 H 1.27756 -0.67462 1.02898
 H -0.84751 -1.28871 -1.04686
 H 2.32781 -0.44539 -0.57613
 H -2.55360 -1.06318 -0.53359
 H 2.73210 0.42452 0.66212
13
bifur_IRC_Distances_noMW_output/new_data/bifur_traj4_Distances point 447
C -1.27115 0.43362 0.18809
 C 0.86065 1.02339 -0.21529
 C -0.33233 1.14567 0.16734
 C -1.59415 -0.96543 -0.22232
 C 1.85829 0.01725 0.26749
 F -2.21171 1.00506 0.67832
 F 1.39220 1.98454 -1.04997
 H -1.64875 -1.59791 0.64890
 H 1.26626 -0.67440 1.03291
 H -0.83657 -1.28742 -1.04917
 H 2.33891 -0.44573 -0.57451
 H -2.55301 -1.06280 -0.54034
 H 2.73136 0.42416 0.66855
13
bifur_IRC_Distances_noMW_output/new_data/bifur_traj4_Distances point 448
C -1.27141 0.43334 0.18824
 C 0.86084 1.02383 -0.21743
 C -0.33270 1.14591 0.16365
 C -1.59384 -0.96543 -0.22503
 C 1.85798 0.01716 0.27119
 F -2.21251 1.00394 0.68452
 F 1.39338 1.98578 -1.05672
 H -1.66213 -1.59984 0.65040
 H 1.25190 -0.67412 1.03783
 H -0.82268 -1.28578 -1.05205
 H 2.35300 -0.44616 -0.57243
 H -2.55222 -1.06232 -0.54882
 H 2.73039 0.42370 0.67665
13
bifur_IRC_Distances_noMW_output/new_data/bifur_traj4_Distances point 449
C -1.27171 0.43301 0.18837
 C 0.86108 1.02433 -0.21987
 C -0.33311 1.14618 0.15944
 C -1.59347 -0.96543 -0.22816
 C 1.85760 0.01706 0.27547
 F -2.21349 1.00266 0.69153
 F 1.39481 1.98720 -1.06446
 H -1.67769 -1.60208 0.65208
 H 1.23517 -0.67376 1.04346
 H -0.80652 -1.28390 -1.05534
 H 2.36937 -0.44668 -0.56996
 H -2.55127 -1.06177 -0.55857
 H 2.72921 0.42318 0.68600
13
bifur_IRC_Distances_noMW_output/new_data/bifur_traj4_Distances point 450
C -1.27204 0.43266 0.18848
 C 0.86136 1.02485 -0.22239
 C -0.33353 1.14647 0.15511
 C -1.59307 -0.96543 -0.23141
 C 1.85718 0.01697 0.27993
 F -2.21457 1.00134 0.69870
 F 1.39641 1.98867 -1.07248
 H -1.69403 -1.60442 0.65377
 H 1.21759 -0.67335 1.04928
 H -0.78954 -1.28194 -1.05871
 H 2.38655 -0.44724 -0.56732
 H -2.55022 -1.06121 -0.56868
 H 2.72792 0.42265 0.69573
13
bifur_IRC_Distances_noMW_output/new_data/bifur_traj4_Distances point 451
C -1.27236 0.43235 0.18854
 C 0.86164 1.02532 -0.22465
 C -0.33390 1.14673 0.15121
 C -1.59269 -0.96544 -0.23437
 C 1.85679 0.01689 0.28400
 F -2.21563 1.00013 0.70508
 F 1.39794 1.99000 -1.07972
 H -1.70901 -1.60656 0.65523
 H 1.20146 -0.67296 1.05451
 H -0.77398 -1.28016 -1.06173
 H 2.40227 -0.44777 -0.56483
 H -2.54922 -1.06072 -0.57783
 H 2.72669 0.42218 0.70456
13
bifur_IRC_Distances_noMW_output/new_data/bifur_traj4_Distances point 452
C -1.27236 0.43235 0.18854
 C 0.86164 1.02532 -0.22466
 C -0.33390 1.14673 0.15121
 C -1.59269 -0.96544 -0.23437
 C 1.85679 0.01689 0.28400
 F -2.21563 1.00013 0.70508
 F 1.39794 1.99000 -1.07972
 H -1.70901 -1.60656 0.65523
 H 1.20146 -0.67296 1.05451
 H -0.77398 -1.28016 -1.06173
 H 2.40227 -0.44777 -0.56483
 H -2.54922 -1.06072 -0.57784
 H 2.72669 0.42218 0.70456
13
bifur_IRC_Distances_noMW_output/new_data/bifur_traj4_Distances point 453
C -1.27274 0.43199 0.18859
 C 0.86199 1.02587 -0.22727
 C -0.33433 1.14703 0.14671
 C -1.59224 -0.96546 -0.23783
 C 1.85629 0.01680 0.28876
 F -2.21693 0.99874 0.71239
 F 1.39983 1.99154 -1.08813
 H -1.72666 -1.60906 0.65687
 H 1.18245 -0.67246 1.06056
 H -0.75565 -1.27807 -1.06519
 H 2.42077 -0.44841 -0.56184
 H -2.54798 -1.06015 -0.58849
 H 2.72519 0.42164 0.71487
13
bifur_IRC_Distances_noMW_output/new_data/bifur_traj4_Distances point 454
C -1.27274 0.43199 0.18859
 C 0.86199 1.02588 -0.22728
 C -0.33433 1.14703 0.14669
 C -1.59223 -0.96546 -0.23784
 C 1.85629 0.01680 0.28879
 F -2.21694 0.99873 0.71243
 F 1.39984 1.99155 -1.08818
 H -1.72675 -1.60907 0.65687
 H 1.18235 -0.67246 1.06059
 H -0.75556 -1.27806 -1.06521
 H 2.42086 -0.44841 -0.56182
 H -2.54797 -1.06015 -0.58854
 H 2.72518 0.42164 0.71493
13
bifur_IRC_Distances_noMW_output/new_data/bifur_traj4_Distances point 455
C -1.27259 0.43212 0.18857
 C 0.86185 1.02567 -0.22630
 C -0.33417 1.14692 0.14837
 C -1.59241 -0.96545 -0.23654
 C 1.85648 0.01683 0.28699
 F -2.21644 0.99926 0.70970
 F 1.39911 1.99097 -1.08502
 H -1.72009 -1.60813 0.65627
 H 1.18953 -0.67265 1.05832
 H -0.76247 -1.27885 -1.06391
 H 2.41389 -0.44817 -0.56296
 H -2.54845 -1.06036 -0.58454
 H 2.72575 0.42184 0.71105
13
bifur_IRC_Distances_noMW_output/new_data/bifur_traj4_Distances point 456
C -1.27231 0.43240 0.18854
 C 0.86159 1.02525 -0.22430
 C -0.33384 1.14669 0.15182
 C -1.59275 -0.96544 -0.23391
 C 1.85685 0.01690 0.28336
 F -2.21546 1.00032 0.70409
 F 1.39769 1.98979 -1.07858
 H -1.70665 -1.60622 0.65501
 H 1.20400 -0.67302 1.05369
 H -0.77643 -1.28044 -1.06126
 H 2.39980 -0.44769 -0.56523
 H -2.54938 -1.06079 -0.57640
 H 2.72689 0.42225 0.70317
13
bifur_IRC_Distances_noMW_output/new_data/bifur_traj4_Distances point 457
C -1.27191 0.43280 0.18844
 C 0.86124 1.02464 -0.22138
 C -0.33336 1.14635 0.15686
 C -1.59323 -0.96543 -0.23010
 C 1.85736 0.01700 0.27813
 F -2.21413 1.00187 0.69582
 F 1.39575 1.98807 -1.06924
 H -1.68740 -1.60348 0.65309
 H 1.22473 -0.67352 1.04693
 H -0.79643 -1.28273 -1.05736
 H 2.37958 -0.44701 -0.56840
 H -2.55065 -1.06144 -0.56459
 H 2.72845 0.42286 0.69179
13
bifur_IRC_Distances_noMW_output/new_data/bifur_traj4_Distances point 458
C -1.27145 0.43329 0.18826
 C 0.86087 1.02389 -0.21775
 C -0.33275 1.14594 0.16309
 C -1.59379 -0.96543 -0.22544
 C 1.85793 0.01714 0.27176
 F -2.21263 1.00377 0.68545
 F 1.39356 1.98597 -1.05775
 H -1.66418 -1.60014 0.65063
 H 1.24969 -0.67407 1.03858
 H -0.82055 -1.28554 -1.05249
 H 2.35516 -0.44623 -0.57211
 H -2.55210 -1.06224 -0.55011
 H 2.73024 0.42363 0.67789
13
bifur_IRC_Distances_noMW_output/new_data/bifur_traj4_Distances point 459
C -1.27098 0.43383 0.18797
 C 0.86053 1.02308 -0.21374
 C -0.33206 1.14550 0.17001
 C -1.59437 -0.96544 -0.22038
 C 1.85850 0.01731 0.26485
 F -2.21117 1.00586 0.67381
 F 1.39140 1.98365 -1.04512
 H -1.63924 -1.59653 0.64780
 H 1.27647 -0.67460 1.02936
 H -0.84646 -1.28859 -1.04708
 H 2.32888 -0.44542 -0.57597
 H -2.55355 -1.06315 -0.53425
 H 2.73203 0.42449 0.66274
13
bifur_IRC_Distances_noMW_output/new_data/bifur_traj4_Distances point 460
C -1.27055 0.43435 0.18760
 C 0.86026 1.02227 -0.20970
 C -0.33136 1.14505 0.17696
 C -1.59490 -0.96546 -0.21538
 C 1.85901 0.01749 0.25807
 F -2.20988 1.00794 0.66195
 F 1.38950 1.98136 -1.03255
 H -1.61503 -1.59299 0.64487
 H 1.30242 -0.67505 1.02018
 H -0.87160 -1.29159 -1.04165
 H 2.30332 -0.44467 -0.57962
 H -2.55483 -1.06406 -0.51852
 H 2.73365 0.42536 0.64781
13
bifur_IRC_Distances_noMW_output/new_data/bifur_traj4_Distances point 461
C -1.27020 0.43481 0.18720
 C 0.86007 1.02157 -0.20611
 C -0.33073 1.14466 0.18314
 C -1.59533 -0.96549 -0.21102
 C 1.85940 0.01765 0.25216
 F -2.20889 1.00976 0.65126
 F 1.38801 1.97934 -1.02146
 H -1.59419 -1.58992 0.64222
 H 1.32473 -0.67538 1.01209
 H -0.89324 -1.29422 -1.03685
 H 2.28128 -0.44405 -0.58271
 H -2.55585 -1.06487 -0.50469
 H 2.73495 0.42614 0.63476
13
bifur_IRC_Distances_noMW_output/new_data/bifur_traj4_Distances point 462
C -1.26995 0.43516 0.18685
 C 0.85995 1.02104 -0.20338
 C -0.33025 1.14436 0.18785
 C -1.59564 -0.96551 -0.20775
 C 1.85967 0.01778 0.24776
 F -2.20822 1.01114 0.64305
 F 1.38700 1.97782 -1.01310
 H -1.57879 -1.58764 0.64020
 H 1.34119 -0.67560 1.00601
 H -0.90923 -1.29618 -1.03323
 H 2.26497 -0.44361 -0.58496
 H -2.55655 -1.06550 -0.49429
 H 2.73585 0.42674 0.62499
13
bifur_IRC_Distances_noMW_output/new_data/bifur_traj4_Distances point 463
C -1.26995 0.43516 0.18685
 C 0.85995 1.02104 -0.20338
 C -0.33025 1.14436 0.18785
 C -1.59564 -0.96551 -0.20775
 C 1.85967 0.01778 0.24776
 F -2.20822 1.01114 0.64305
 F 1.38700 1.97782 -1.01310
 H -1.57880 -1.58764 0.64020
 H 1.34119 -0.67560 1.00601
 H -0.90923 -1.29618 -1.03323
 H 2.26497 -0.44361 -0.58496
 H -2.55655 -1.06550 -0.49429
 H 2.73585 0.42674 0.62499
13
bifur_IRC_Distances_noMW_output/new_data/bifur_traj4_Distances point 464
C -1.26976 0.43545 0.18653
 C 0.85988 1.02060 -0.20109
 C -0.32985 1.14412 0.19180
 C -1.59588 -0.96554 -0.20505
 C 1.85988 0.01789 0.24412
 F -2.20771 1.01228 0.63612
 F 1.38623 1.97655 -1.00613
 H -1.56618 -1.58576 0.63850
 H 1.35466 -0.67576 1.00096
 H -0.92232 -1.29780 -1.03022
 H 2.25160 -0.44325 -0.58679
 H -2.55709 -1.06602 -0.48566
 H 2.73655 0.42724 0.61691
13
bifur_IRC_Distances_noMW_output/new_data/bifur_traj4_Distances point 465
C -1.26979 0.43540 0.18658
 C 0.85989 1.02067 -0.20147
 C -0.32991 1.14416 0.19114
 C -1.59584 -0.96553 -0.20550
 C 1.85985 0.01788 0.24473
 F -2.20780 1.01209 0.63728
 F 1.38635 1.97676 -1.00729
 H -1.56827 -1.58607 0.63879
 H 1.35244 -0.67573 1.00180
 H -0.92016 -1.29753 -1.03072
 H 2.25381 -0.44331 -0.58649
 H -2.55700 -1.06593 -0.48709
 H 2.73644 0.42716 0.61825
13
bifur_IRC_Distances_noMW_output/new_data/bifur_traj4_Distances point 466
C -1.26990 0.43524 0.18676
 C 0.85993 1.02092 -0.20276
 C -0.33014 1.14430 0.18892
 C -1.59570 -0.96552 -0.20702
 C 1.85973 0.01781 0.24677
 F -2.20808 1.01145 0.64118
 F 1.38678 1.97747 -1.01121
 H -1.57535 -1.58713 0.63974
 H 1.34487 -0.67564 1.00464
 H -0.91280 -1.29662 -1.03242
 H 2.26132 -0.44351 -0.58546
 H -2.55670 -1.06564 -0.49195
 H 2.73605 0.42687 0.62279
13
bifur_IRC_Distances_noMW_output/new_data/bifur_traj4_Distances point 467
C -1.27008 0.43498 0.18703
 C 0.86001 1.02131 -0.20478
 C -0.33050 1.14451 0.18543
 C -1.59548 -0.96550 -0.20943
 C 1.85954 0.01772 0.25001
 F -2.20855 1.01043 0.64727
 F 1.38750 1.97860 -1.01739
 H -1.58666 -1.58881 0.64124
 H 1.33279 -0.67549 1.00913
 H -0.90107 -1.29517 -1.03509
 H 2.27330 -0.44383 -0.58381
 H -2.55620 -1.06518 -0.49962
 H 2.73540 0.42643 0.62999
13
bifur_IRC_Distances_noMW_output/new_data/bifur_traj4_Distances point 468
C -1.27031 0.43467 0.18733
 C 0.86012 1.02179 -0.20726
 C -0.33093 1.14478 0.18117
 C -1.59519 -0.96548 -0.21240
 C 1.85928 0.01760 0.25403
 F -2.20919 1.00918 0.65468
 F 1.38846 1.97998 -1.02499
 H -1.60077 -1.59089 0.64307
 H 1.31769 -0.67528 1.01466
 H -0.88642 -1.29338 -1.03838
 H 2.28824 -0.44424 -0.58174
 H -2.55554 -1.06461 -0.50908
 H 2.73455 0.42589 0.63890
13
bifur_IRC_Distances_noMW_output/new_data/bifur_traj4_Distances point 469
C -1.27056 0.43434 0.18761
 C 0.86026 1.02230 -0.20982
 C -0.33138 1.14506 0.17675
 C -1.59488 -0.96546 -0.21553
 C 1.85899 0.01748 0.25827
 F -2.20992 1.00787 0.66231
 F 1.38955 1.98143 -1.03293
 H -1.61575 -1.59310 0.64496
 H 1.30165 -0.67504 1.02046
 H -0.87085 -1.29150 -1.04182
 H 2.30408 -0.44469 -0.57952
 H -2.55480 -1.06403 -0.51899
 H 2.73361 0.42533 0.64826
13
bifur_IRC_Distances_noMW_output/new_data/bifur_traj4_Distances point 470
C -1.27080 0.43404 0.18783
 C 0.86041 1.02276 -0.21213
 C -0.33179 1.14532 0.17277
 C -1.59458 -0.96544 -0.21838
 C 1.85871 0.01738 0.26213
 F -2.21063 1.00669 0.66910
 F 1.39061 1.98274 -1.04010
 H -1.62950 -1.59511 0.64664
 H 1.28692 -0.67479 1.02570
 H -0.85657 -1.28979 -1.04492
 H 2.31860 -0.44511 -0.57745
 H -2.55408 -1.06351 -0.52796
 H 2.73270 0.42483 0.65676
13
bifur_IRC_Distances_noMW_output/new_data/bifur_traj4_Distances point 471
C -1.27100 0.43381 0.18798
 C 0.86054 1.02311 -0.21389
 C -0.33209 1.14551 0.16975
 C -1.59435 -0.96544 -0.22057
 C 1.85848 0.01730 0.26511
 F -2.21122 1.00578 0.67425
 F 1.39148 1.98374 -1.04559
 H -1.64017 -1.59666 0.64790
 H 1.27548 -0.67458 1.02971
 H -0.84549 -1.28847 -1.04729
 H 2.32986 -0.44545 -0.57583
 H -2.55349 -1.06311 -0.53484
 H 2.73197 0.42446 0.66331
13
bifur_IRC_Distances_noMW_output/new_data/bifur_traj4_Distances point 472
C -1.27111 0.43367 0.18806
 C 0.86062 1.02331 -0.21491
 C -0.33227 1.14563 0.16799
 C -1.59420 -0.96543 -0.22184
 C 1.85834 0.01726 0.26685
 F -2.21157 1.00526 0.67722
 F 1.39201 1.98433 -1.04879
 H -1.64642 -1.59757 0.64863
 H 1.26876 -0.67445 1.03204
 H -0.83900 -1.28770 -1.04866
 H 2.33645 -0.44565 -0.57487
 H -2.55314 -1.06288 -0.53885
 H 2.73153 0.42424 0.66713
13
bifur_IRC_Distances_noMW_output/new_data/bifur_traj4_Distances point 473
C -1.27113 0.43365 0.18807
 C 0.86064 1.02335 -0.21506
 C -0.33229 1.14564 0.16773
 C -1.59418 -0.96543 -0.22204
 C 1.85832 0.01725 0.26711
 F -2.21163 1.00518 0.67766
 F 1.39209 1.98441 -1.04927
 H -1.64737 -1.59771 0.64874
 H 1.26774 -0.67443 1.03239
 H -0.83801 -1.28759 -1.04887
 H 2.33745 -0.44568 -0.57473
 H -2.55309 -1.06285 -0.53946
 H 2.73146 0.42420 0.66771
13
bifur_IRC_Distances_noMW_output/new_data/bifur_traj4_Distances point 474
C -1.27113 0.43365 0.18807
 C 0.86064 1.02335 -0.21506
 C -0.33229 1.14564 0.16773
 C -1.59418 -0.96543 -0.22204
 C 1.85832 0.01725 0.26711
 F -2.21163 1.00518 0.67767
 F 1.39209 1.98441 -1.04927
 H -1.64737 -1.59771 0.64874
 H 1.26774 -0.67443 1.03240
 H -0.83801 -1.28759 -1.04887
 H 2.33746 -0.44568 -0.57473
 H -2.55309 -1.06285 -0.53946
 H 2.73146 0.42420 0.66771
13
bifur_IRC_Distances_noMW_output/new_data/bifur_traj4_Distances point 475
C -1.27084 0.43399 0.18786
 C 0.86044 1.02283 -0.21249
 C -0.33185 1.14536 0.17215
 C -1.59454 -0.96544 -0.21882
 C 1.85866 0.01736 0.26274
 F -2.21075 1.00651 0.67016
 F 1.39079 1.98294 -1.04122
 H -1.63167 -1.59543 0.64690
 H 1.28459 -0.67475 1.02652
 H -0.85432 -1.28952 -1.04540
 H 2.32089 -0.44518 -0.57713
 H -2.55396 -1.06343 -0.52936
 H 2.73255 0.42476 0.65810
13
bifur_IRC_Distances_noMW_output/new_data/bifur_traj4_Distances point 476
C -1.27056 0.43434 0.18761
 C 0.86026 1.02229 -0.20979
 C -0.33138 1.14506 0.17680
 C -1.59488 -0.96546 -0.21549
 C 1.85900 0.01748 0.25821
 F -2.20991 1.00789 0.66221
 F 1.38954 1.98141 -1.03282
 H -1.61555 -1.59307 0.64493
 H 1.30186 -0.67504 1.02038
 H -0.87106 -1.29153 -1.04177
 H 2.30387 -0.44468 -0.57955
 H -2.55481 -1.06404 -0.51886
 H 2.73362 0.42534 0.64813
13
bifur_IRC_Distances_noMW_output/new_data/bifur_traj4_Distances point 477
C -1.27021 0.43479 0.18722
 C 0.86007 1.02160 -0.20627
 C -0.33076 1.14468 0.18287
 C -1.59531 -0.96548 -0.21121
 C 1.85939 0.01764 0.25242
 F -2.20893 1.00968 0.65174
 F 1.38807 1.97943 -1.02195
 H -1.59510 -1.59006 0.64234
 H 1.32375 -0.67537 1.01245
 H -0.89230 -1.29410 -1.03707
 H 2.28224 -0.44408 -0.58257
 H -2.55581 -1.06484 -0.50530
 H 2.73490 0.42611 0.63534
13
bifur_IRC_Distances_noMW_output/new_data/bifur_traj4_Distances point 478
C -1.26984 0.43532 0.18667
 C 0.85991 1.02078 -0.20206
 C -0.33002 1.14422 0.19012
 C -1.59578 -0.96553 -0.20620
 C 1.85980 0.01785 0.24566
 F -2.20792 1.01179 0.63907
 F 1.38655 1.97709 -1.00909
 H -1.57152 -1.58656 0.63922
 H 1.34896 -0.67569 1.00311
 H -0.91679 -1.29711 -1.03150
 H 2.25726 -0.44340 -0.58602
 H -2.55687 -1.06580 -0.48932
 H 2.73626 0.42703 0.62034
13
bifur_IRC_Distances_noMW_output/new_data/bifur_traj4_Distances point 479
C -1.26947 0.43590 0.18595
 C 0.85979 1.01990 -0.19739
 C -0.32919 1.14373 0.19817
 C -1.59624 -0.96559 -0.20075
 C 1.86018 0.01808 0.23836
 F -2.20700 1.01410 0.62483
 F 1.38513 1.97453 -0.99495
 H -1.54640 -1.58279 0.63578
 H 1.37577 -0.67596 0.99292
 H -0.94286 -1.30037 -1.02544
 H 2.23059 -0.44272 -0.58968
 H -2.55787 -1.06686 -0.47187
 H 2.73758 0.42805 0.60407
13
bifur_IRC_Distances_noMW_output/new_data/bifur_traj4_Distances point 480
C -1.26914 0.43647 0.18512
 C 0.85974 1.01902 -0.19266
 C -0.32835 1.14324 0.20634
 C -1.59666 -0.96566 -0.19536
 C 1.86050 0.01832 0.23116
 F -2.20626 1.01641 0.61017
 F 1.38396 1.97198 -0.98077
 H -1.52206 -1.57911 0.63236
 H 1.40170 -0.67615 0.98284
 H -0.96812 -1.30358 -1.01945
 H 2.20469 -0.44209 -0.59326
 H -2.55871 -1.06794 -0.45447
 H 2.73872 0.42908 0.58798
13
bifur_IRC_Distances_noMW_output/new_data/bifur_traj4_Distances point 481
C -1.26887 0.43698 0.18427
 C 0.85975 1.01824 -0.18838
 C -0.32760 1.14281 0.21371
 C -1.59699 -0.96574 -0.19061
 C 1.86073 0.01855 0.22485
 F -2.20575 1.01845 0.59677
 F 1.38312 1.96971 -0.96809
 H -1.50107 -1.57590 0.62937
 H 1.42401 -0.67625 0.97399
 H -0.98989 -1.30639 -1.01421
 H 2.18232 -0.44158 -0.59644
 H -2.55934 -1.06890 -0.43905
 H 2.73960 0.43002 0.57382
13
bifur_IRC_Distances_noMW_output/new_data/bifur_traj4_Distances point 482
C -1.26868 0.43738 0.18353
 C 0.85978 1.01763 -0.18496
 C -0.32700 1.14247 0.21961
 C -1.59723 -0.96581 -0.18688
 C 1.86088 0.01874 0.21991
 F -2.20543 1.02007 0.58594
 F 1.38258 1.96793 -0.95803
 H -1.48494 -1.57342 0.62708
 H 1.44114 -0.67628 0.96710
 H -1.00662 -1.30858 -1.01017
 H 2.16509 -0.44120 -0.59898
 H -2.55975 -1.06967 -0.42691
 H 2.74020 0.43076 0.56274
13
bifur_IRC_Distances_noMW_output/new_data/bifur_traj4_Distances point 483
C -1.26856 0.43766 0.18297
 C 0.85982 1.01720 -0.18251
 C -0.32658 1.14223 0.22383
 C -1.59739 -0.96586 -0.18425
 C 1.86096 0.01888 0.21645
 F -2.20526 1.02121 0.57812
 F 1.38227 1.96666 -0.95087
 H -1.47376 -1.57169 0.62551
 H 1.45299 -0.67629 0.96228
 H -1.01822 -1.31012 -1.00736
 H 2.15313 -0.44095 -0.60080
 H -2.56001 -1.07022 -0.41832
 H 2.74058 0.43129 0.55495
13
bifur_IRC_Distances_noMW_output/new_data/bifur_traj4_Distances point 484
C -1.26849 0.43783 0.18260
 C 0.85986 1.01694 -0.18100
 C -0.32632 1.14209 0.22642
 C -1.59748 -0.96589 -0.18266
 C 1.86101 0.01896 0.21435
 F -2.20517 1.02190 0.57329
 F 1.38210 1.96589 -0.94649
 H -1.46703 -1.57064 0.62457
 H 1.46012 -0.67628 0.95936
 H -1.02519 -1.31106 -1.00567
 H 2.14593 -0.44080 -0.60193
 H -2.56015 -1.07056 -0.41308
 H 2.74079 0.43162 0.55022
13
bifur_IRC_Distances_noMW_output/new_data/bifur_traj4_Distances point 485
C -1.26849 0.43783 0.18260
 C 0.85986 1.01694 -0.18100
 C -0.32632 1.14209 0.22643
 C -1.59748 -0.96589 -0.18266
 C 1.86101 0.01896 0.21435
 F -2.20517 1.02190 0.57329
 F 1.38210 1.96589 -0.94649
 H -1.46703 -1.57064 0.62457
 H 1.46012 -0.67628 0.95936
 H -1.02519 -1.31106 -1.00567
 H 2.14593 -0.44080 -0.60193
 H -2.56015 -1.07056 -0.41308
 H 2.74079 0.43162 0.55022
13
bifur_IRC_Distances_noMW_output/new_data/bifur_traj4_Distances point 486
C -1.26846 0.43789 0.18247
 C 0.85987 1.01685 -0.18045
 C -0.32623 1.14203 0.22737
 C -1.59751 -0.96590 -0.18208
 C 1.86103 0.01899 0.21358
 F -2.20514 1.02216 0.57152
 F 1.38204 1.96561 -0.94489
 H -1.46460 -1.57026 0.62424
 H 1.46270 -0.67627 0.95831
 H -1.02771 -1.31139 -1.00506
 H 2.14333 -0.44075 -0.60234
 H -2.56019 -1.07068 -0.41118
 H 2.74087 0.43174 0.54850
13
bifur_IRC_Distances_noMW_output/new_data/bifur_traj4_Distances point 487
C -1.26849 0.43782 0.18261
 C 0.85986 1.01695 -0.18102
 C -0.32632 1.14209 0.22638
 C -1.59747 -0.96589 -0.18269
 C 1.86101 0.01896 0.21438
 F -2.20517 1.02189 0.57338
 F 1.38210 1.96590 -0.94656
 H -1.46714 -1.57066 0.62459
 H 1.46000 -0.67628 0.95941
 H -1.02507 -1.31104 -1.00570
 H 2.14606 -0.44080 -0.60191
 H -2.56014 -1.07055 -0.41317
 H 2.74079 0.43161 0.55030
13
bifur_IRC_Distances_noMW_output/new_data/bifur_traj4_Distances point 488
C -1.26852 0.43774 0.18279
 C 0.85984 1.01708 -0.18177
 C -0.32645 1.14216 0.22509
 C -1.59743 -0.96587 -0.18348
 C 1.86099 0.01892 0.21542
 F -2.20521 1.02155 0.57578
 F 1.38218 1.96628 -0.94874
 H -1.47047 -1.57117 0.62505
 H 1.45647 -0.67628 0.96086
 H -1.02162 -1.31058 -1.00653
 H 2.14962 -0.44088 -0.60135
 H -2.56008 -1.07038 -0.41577
 H 2.74069 0.43145 0.55265
13
bifur_IRC_Distances_noMW_output/new_data/bifur_traj4_Distances point 489
C -1.26855 0.43767 0.18293
 C 0.85983 1.01718 -0.18237
 C -0.32656 1.14222 0.22406
 C -1.59739 -0.96586 -0.18411
 C 1.86097 0.01888 0.21626
 F -2.20525 1.02127 0.57769
 F 1.38225 1.96659 -0.95048
 H -1.47315 -1.57159 0.62542
 H 1.45363 -0.67629 0.96202
 H -1.01884 -1.31021 -1.00721
 H 2.15249 -0.44094 -0.60090
 H -2.56002 -1.07025 -0.41785
 H 2.74060 0.43132 0.55453
13
bifur_IRC_Distances_noMW_output/new_data/bifur_traj4_Distances point 490
C -1.26856 0.43765 0.18298
 C 0.85982 1.01721 -0.18255
 C -0.32659 1.14223 0.22376
 C -1.59738 -0.96586 -0.18430
 C 1.86096 0.01887 0.21651
 F -2.20526 1.02119 0.57826
 F 1.38227 1.96668 -0.95100
 H -1.47395 -1.57172 0.62553
 H 1.45279 -0.67629 0.96236
 H -1.01802 -1.31010 -1.00741
 H 2.15334 -0.44095 -0.60077
 H -2.56000 -1.07021 -0.41847
 H 2.74057 0.43128 0.55509
13
bifur_IRC_Distances_noMW_output/new_data/bifur_traj4_Distances point 491
C -1.26854 0.43770 0.18287
 C 0.85983 1.01713 -0.18208
 C -0.32651 1.14219 0.22456
 C -1.59741 -0.96587 -0.18380
 C 1.86098 0.01890 0.21586
 F -2.20523 1.02140 0.57677
 F 1.38222 1.96644 -0.94964
 H -1.47185 -1.57139 0.62524
 H 1.45501 -0.67628 0.96146
 H -1.02019 -1.31039 -1.00688
 H 2.15110 -0.44091 -0.60112
 H -2.56005 -1.07031 -0.41684
 H 2.74064 0.43138 0.55362
13
bifur_IRC_Distances_noMW_output/new_data/bifur_traj4_Distances point 492
C -1.26848 0.43785 0.18255
 C 0.85986 1.01690 -0.18078
 C -0.32628 1.14206 0.22681
 C -1.59749 -0.96590 -0.18242
 C 1.86102 0.01897 0.21404
 F -2.20516 1.02200 0.57258
 F 1.38208 1.96577 -0.94584
 H -1.46605 -1.57049 0.62444
 H 1.46116 -0.67628 0.95894
 H -1.02621 -1.31119 -1.00542
 H 2.14488 -0.44078 -0.60210
 H -2.56016 -1.07060 -0.41232
 H 2.74082 0.43166 0.54953
13
bifur_IRC_Distances_noMW_output/new_data/bifur_traj4_Distances point 493
C -1.26838 0.43811 0.18197
 C 0.85992 1.01651 -0.17846
 C -0.32589 1.14185 0.23078
 C -1.59762 -0.96595 -0.18000
 C 1.86108 0.01910 0.21085
 F -2.20505 1.02306 0.56513
 F 1.38186 1.96460 -0.93914
 H -1.45597 -1.56891 0.62306
 H 1.47183 -0.67625 0.95455
 H -1.03665 -1.31260 -1.00290
 H 2.13409 -0.44056 -0.60384
 H -2.56035 -1.07112 -0.40436
 H 2.74112 0.43216 0.54236
13
bifur_IRC_Distances_noMW_output/new_data/bifur_traj4_Distances point 494
C -1.26824 0.43849 0.18107
 C 0.86003 1.01593 -0.17503
 C -0.32531 1.14153 0.23666
 C -1.59779 -0.96603 -0.17647
 C 1.86115 0.01930 0.20623
 F -2.20495 1.02461 0.55402
 F 1.38163 1.96288 -0.92927
 H -1.44153 -1.56664 0.62114
 H 1.48708 -0.67618 0.94823
 H -1.05160 -1.31464 -0.99930
 H 2.11861 -0.44026 -0.60648
 H -2.56057 -1.07187 -0.39273
 H 2.74150 0.43289 0.53194
13
bifur_IRC_Distances_noMW_output/new_data/bifur_traj4_Distances point 495
C -1.26809 0.43898 0.17978
 C 0.86020 1.01518 -0.17049
 C -0.32456 1.14112 0.24442
 C -1.59799 -0.96615 -0.17190
 C 1.86120 0.01956 0.20026
 F -2.20492 1.02662 0.53915
 F 1.38147 1.96063 -0.91626
 H -1.42329 -1.56375 0.61886
 H 1.50633 -0.67605 0.94021
 H -1.07047 -1.31726 -0.99482
 H 2.09902 -0.43989 -0.61009
 H -2.56078 -1.07285 -0.37761
 H 2.74190 0.43385 0.51848
13
bifur_IRC_Distances_noMW_output/new_data/bifur_traj4_Distances point 496
C -1.26809 0.43898 0.17978
 C 0.86020 1.01518 -0.17049
 C -0.32456 1.14112 0.24442
 C -1.59799 -0.96615 -0.17189
 C 1.86120 0.01956 0.20026
 F -2.20492 1.02662 0.53915
 F 1.38147 1.96063 -0.91626
 H -1.42329 -1.56375 0.61886
 H 1.50633 -0.67605 0.94021
 H -1.07048 -1.31726 -0.99481
 H 2.09902 -0.43989 -0.61009
 H -2.56078 -1.07285 -0.37761
 H 2.74190 0.43385 0.51848
13
bifur_IRC_Distances_noMW_output/new_data/bifur_traj4_Distances point 497
C -1.26781 0.44020 0.17599
 C 0.86077 1.01331 -0.15863
 C -0.32272 1.14014 0.26445
 C -1.59835 -0.96649 -0.16050
 C 1.86116 0.02027 0.18551
 F -2.20530 1.03167 0.49970
 F 1.38169 1.95497 -0.88273
 H -1.38042 -1.55684 0.61456
 H 1.55138 -0.67545 0.92131
 H -1.11478 -1.32364 -0.98479
 H 2.05282 -0.43910 -0.62040
 H -2.56093 -1.07534 -0.33979
 H 2.74246 0.43630 0.48531
13
bifur_IRC_Distances_noMW_output/new_data/bifur_traj4_Distances point 498
C -1.26772 0.44083 0.17366
 C 0.86115 1.01235 -0.15220
 C -0.32179 1.13966 0.27511
 C -1.59847 -0.96669 -0.15463
 C 1.86106 0.02066 0.17799
 F -2.20572 1.03428 0.47796
 F 1.38215 1.95201 -0.86472
 H -1.35993 -1.55348 0.61339
 H 1.57280 -0.67501 0.91237
 H -1.13589 -1.32683 -0.98044
 H 2.03067 -0.43875 -0.62669
 H -2.56081 -1.07664 -0.32029
 H 2.74252 0.43758 0.46849
13
bifur_IRC_Distances_noMW_output/new_data/bifur_traj4_Distances point 499
C -1.26768 0.44135 0.17156
 C 0.86149 1.01157 -0.14680
 C -0.32106 1.13929 0.28393
 C -1.59853 -0.96686 -0.14985
 C 1.86093 0.02100 0.17192
 F -2.20618 1.03641 0.45951
 F 1.38268 1.94958 -0.84963
 H -1.34413 -1.55084 0.61309
 H 1.58926 -0.67457 0.90558
 H -1.15215 -1.32937 -0.97739
 H 2.01354 -0.43851 -0.63242
 H -2.56062 -1.07769 -0.30443
 H 2.74246 0.43864 0.45495
13
bifur_IRC_Distances_noMW_output/new_data/bifur_traj4_Distances point 500
C -1.26767 0.44163 0.17035
 C 0.86168 1.01116 -0.14383
 C -0.32068 1.13910 0.28870
 C -1.59855 -0.96697 -0.14729
 C 1.86084 0.02118 0.16867
 F -2.20646 1.03755 0.44932
 F 1.38303 1.94827 -0.84136
 H -1.33599 -1.54947 0.61320
 H 1.59772 -0.67430 0.90213
 H -1.16051 -1.33071 -0.97594
 H 2.00470 -0.43839 -0.63575
 H -2.56049 -1.07826 -0.29594
 H 2.74239 0.43921 0.44774
