# Supplementary material for: Low dimensional representations along intrinsic reaction coordinates and molecular dynamics trajectories using interatomic distance matrices
Source: Chem Sci. 2019 Sep 18;10(43):9954–68. doi: 10.1039/c9sc02742d (PMC6991188; doi:10.1039/c9sc02742d)
Supplement: Supplementary file 1 [file SC-010-C9SC02742D-s001.zip › C9SC02742D-SI/ESI_xyz_files/bifur_IRC_Distances_noMW_output/new_data/bifur_traj_C_Distances_noMW_PC3.xyz]

13
bifur_IRC_Distances_noMW_output/new_data/bifur_traj4_Distances point 1
C 0.97408 0.44274 0.05276
 C -0.69680 0.79675 0.07564
 C 0.21831 0.89118 1.19143
 C 1.66480 -0.87461 -0.04982
 C -1.87797 -0.07793 0.01423
 F 1.63946 1.36095 -0.55382
 F -0.93738 1.87016 -0.53147
 H 1.28025 -1.59111 0.59927
 H -1.82115 -0.91779 0.64693
 H 1.68268 -1.25900 -1.07118
 H -2.09584 -0.43983 -1.01391
 H 2.61854 -0.72465 0.26125
 H -2.64898 0.52315 0.37869
13
bifur_IRC_Distances_noMW_output/new_data/bifur_traj4_Distances point 2
C 0.97608 0.44340 0.05309
 C -0.69847 0.79766 0.07578
 C 0.21853 0.89265 1.18813
 C 1.66467 -0.87469 -0.04995
 C -1.87777 -0.07782 0.01419
 F 1.64328 1.36020 -0.55140
 F -0.94163 1.86956 -0.52965
 H 1.28009 -1.59030 0.59945
 H -1.82039 -0.91669 0.64725
 H 1.68057 -1.25911 -1.07072
 H -2.09360 -0.44000 -1.01325
 H 2.61838 -0.72643 0.25977
 H -2.64976 0.52157 0.37732
13
bifur_IRC_Distances_noMW_output/new_data/bifur_traj4_Distances point 3
C 0.97717 0.44375 0.05326
 C -0.69937 0.79815 0.07586
 C 0.21866 0.89345 1.18633
 C 1.66459 -0.87473 -0.05002
 C -1.87767 -0.07776 0.01416
 F 1.64536 1.35980 -0.55007
 F -0.94394 1.86924 -0.52866
 H 1.28001 -1.58986 0.59955
 H -1.81997 -0.91609 0.64743
 H 1.67943 -1.25917 -1.07047
 H -2.09238 -0.44009 -1.01289
 H 2.61829 -0.72740 0.25896
 H -2.65019 0.52071 0.37657
13
bifur_IRC_Distances_noMW_output/new_data/bifur_traj4_Distances point 4
C 0.97747 0.44384 0.05331
 C -0.69962 0.79828 0.07588
 C 0.21869 0.89367 1.18584
 C 1.66457 -0.87475 -0.05003
 C -1.87764 -0.07775 0.01416
 F 1.64592 1.35969 -0.54972
 F -0.94456 1.86915 -0.52840
 H 1.27999 -1.58974 0.59958
 H -1.81986 -0.91592 0.64748
 H 1.67912 -1.25919 -1.07041
 H -2.09205 -0.44011 -1.01280
 H 2.61827 -0.72766 0.25875
 H -2.65030 0.52048 0.37637
13
bifur_IRC_Distances_noMW_output/new_data/bifur_traj4_Distances point 5
C 0.97768 0.44391 0.05334
 C -0.69979 0.79837 0.07589
 C 0.21871 0.89383 1.18549
 C 1.66456 -0.87476 -0.05005
 C -1.87762 -0.07774 0.01415
 F 1.64632 1.35961 -0.54946
 F -0.94500 1.86909 -0.52821
 H 1.27997 -1.58965 0.59960
 H -1.81978 -0.91581 0.64751
 H 1.67890 -1.25920 -1.07036
 H -2.09182 -0.44013 -1.01273
 H 2.61825 -0.72785 0.25859
 H -2.65038 0.52031 0.37623
13
bifur_IRC_Distances_noMW_output/new_data/bifur_traj4_Distances point 6
C 0.97826 0.44410 0.05344
 C -0.70028 0.79864 0.07593
 C 0.21878 0.89426 1.18452
 C 1.66452 -0.87478 -0.05008
 C -1.87756 -0.07771 0.01414
 F 1.64743 1.35940 -0.54875
 F -0.94624 1.86892 -0.52768
 H 1.27993 -1.58942 0.59965
 H -1.81956 -0.91549 0.64761
 H 1.67829 -1.25923 -1.07022
 H -2.09116 -0.44018 -1.01254
 H 2.61820 -0.72836 0.25816
 H -2.65061 0.51985 0.37583
13
bifur_IRC_Distances_noMW_output/new_data/bifur_traj4_Distances point 7
C 0.97926 0.44443 0.05360
 C -0.70111 0.79909 0.07600
 C 0.21889 0.89499 1.18286
 C 1.66446 -0.87482 -0.05015
 C -1.87746 -0.07765 0.01412
 F 1.64934 1.35902 -0.54753
 F -0.94836 1.86862 -0.52676
 H 1.27985 -1.58901 0.59975
 H -1.81918 -0.91494 0.64777
 H 1.67724 -1.25929 -1.07000
 H -2.09005 -0.44026 -1.01221
 H 2.61813 -0.72925 0.25742
 H -2.65100 0.51906 0.37514
13
bifur_IRC_Distances_noMW_output/new_data/bifur_traj4_Distances point 8
C 0.98084 0.44494 0.05386
 C -0.70243 0.79981 0.07611
 C 0.21907 0.89616 1.18022
 C 1.66435 -0.87488 -0.05025
 C -1.87731 -0.07757 0.01408
 F 1.65236 1.35843 -0.54560
 F -0.95172 1.86816 -0.52532
 H 1.27973 -1.58837 0.59990
 H -1.81858 -0.91406 0.64804
 H 1.67558 -1.25937 -1.06964
 H -2.08828 -0.44039 -1.01170
 H 2.61800 -0.73065 0.25625
 H -2.65161 0.51782 0.37405
13
bifur_IRC_Distances_noMW_output/new_data/bifur_traj4_Distances point 9
C 0.98376 0.44588 0.05433
 C -0.70487 0.80113 0.07631
 C 0.21940 0.89833 1.17532
 C 1.66416 -0.87500 -0.05043
 C -1.87702 -0.07742 0.01402
 F 1.65794 1.35732 -0.54201
 F -0.95792 1.86731 -0.52264
 H 1.27950 -1.58719 0.60019
 H -1.81747 -0.91246 0.64854
 H 1.67250 -1.25953 -1.06899
 H -2.08500 -0.44064 -1.01075
 H 2.61777 -0.73325 0.25407
 H -2.65275 0.51551 0.37203
13
bifur_IRC_Distances_noMW_output/new_data/bifur_traj4_Distances point 10
C 0.98988 0.44785 0.05533
 C -0.70998 0.80393 0.07673
 C 0.22009 0.90287 1.16494
 C 1.66375 -0.87525 -0.05082
 C -1.87642 -0.07710 0.01389
 F 1.66963 1.35498 -0.53441
 F -0.97092 1.86555 -0.51698
 H 1.27901 -1.58471 0.60083
 H -1.81515 -0.90909 0.64964
 H 1.66606 -1.25985 -1.06763
 H -2.07815 -0.44119 -1.00877
 H 2.61730 -0.73867 0.24948
 H -2.65512 0.51068 0.36778
13
bifur_IRC_Distances_noMW_output/new_data/bifur_traj4_Distances point 11
C 0.99704 0.45013 0.05649
 C -0.71596 0.80723 0.07720
 C 0.22090 0.90823 1.15260
 C 1.66327 -0.87554 -0.05128
 C -1.87571 -0.07674 0.01375
 F 1.68331 1.35217 -0.52540
 F -0.98612 1.86354 -0.51029
 H 1.27844 -1.58182 0.60165
 H -1.81243 -0.90517 0.65100
 H 1.65853 -1.26019 -1.06608
 H -2.07012 -0.44185 -1.00648
 H 2.61675 -0.74501 0.24406
 H -2.65790 0.50502 0.36277
13
bifur_IRC_Distances_noMW_output/new_data/bifur_traj4_Distances point 12
C 0.99704 0.45013 0.05649
 C -0.71596 0.80723 0.07720
 C 0.22090 0.90823 1.15260
 C 1.66327 -0.87554 -0.05128
 C -1.87571 -0.07674 0.01375
 F 1.68331 1.35217 -0.52539
 F -0.98613 1.86354 -0.51029
 H 1.27844 -1.58181 0.60165
 H -1.81243 -0.90517 0.65100
 H 1.65853 -1.26019 -1.06608
 H -2.07012 -0.44185 -1.00648
 H 2.61675 -0.74501 0.24406
 H -2.65790 0.50502 0.36277
13
bifur_IRC_Distances_noMW_output/new_data/bifur_traj4_Distances point 13
C 1.00854 0.45376 0.05837
 C -0.72558 0.81260 0.07795
 C 0.22220 0.91691 1.13228
 C 1.66250 -0.87599 -0.05203
 C -1.87457 -0.07617 0.01352
 F 1.70533 1.34752 -0.51057
 F -1.01061 1.86040 -0.49933
 H 1.27748 -1.57716 0.60310
 H -1.80806 -0.89889 0.65338
 H 1.64642 -1.26069 -1.06367
 H -2.05719 -0.44299 -1.00283
 H 2.61589 -0.75520 0.23522
 H -2.66234 0.49591 0.35461
13
bifur_IRC_Distances_noMW_output/new_data/bifur_traj4_Distances point 14
C 1.01287 0.45512 0.05908
 C -0.72921 0.81464 0.07822
 C 0.22268 0.92020 1.12448
 C 1.66221 -0.87616 -0.05232
 C -1.87414 -0.07596 0.01344
 F 1.71362 1.34572 -0.50489
 F -1.01982 1.85925 -0.49514
 H 1.27711 -1.57540 0.60370
 H -1.80642 -0.89654 0.65433
 H 1.64186 -1.26086 -1.06278
 H -2.05233 -0.44345 -1.00148
 H 2.61558 -0.75903 0.23185
 H -2.66400 0.49248 0.35151
13
bifur_IRC_Distances_noMW_output/new_data/bifur_traj4_Distances point 15
C 1.01597 0.45608 0.05959
 C -0.73181 0.81611 0.07841
 C 0.22303 0.92258 1.11883
 C 1.66200 -0.87627 -0.05253
 C -1.87384 -0.07581 0.01338
 F 1.71957 1.34442 -0.50077
 F -1.02644 1.85844 -0.49212
 H 1.27684 -1.57415 0.60415
 H -1.80524 -0.89486 0.65504
 H 1.63859 -1.26098 -1.06216
 H -2.04883 -0.44378 -1.00051
 H 2.61535 -0.76178 0.22942
 H -2.66520 0.49001 0.34927
13
bifur_IRC_Distances_noMW_output/new_data/bifur_traj4_Distances point 16
C 1.01744 0.45654 0.05983
 C -0.73304 0.81681 0.07850
 C 0.22320 0.92370 1.11614
 C 1.66190 -0.87633 -0.05263
 C -1.87369 -0.07575 0.01335
 F 1.72238 1.34380 -0.49882
 F -1.02956 1.85806 -0.49068
 H 1.27672 -1.57355 0.60436
 H -1.80469 -0.89406 0.65538
 H 1.63704 -1.26103 -1.06186
 H -2.04718 -0.44394 -1.00005
 H 2.61525 -0.76308 0.22827
 H -2.66576 0.48885 0.34821
13
bifur_IRC_Distances_noMW_output/new_data/bifur_traj4_Distances point 17
C 1.01700 0.45640 0.05976
 C -0.73267 0.81660 0.07847
 C 0.22315 0.92337 1.11694
 C 1.66193 -0.87631 -0.05260
 C -1.87373 -0.07577 0.01336
 F 1.72154 1.34398 -0.49940
 F -1.02864 1.85817 -0.49111
 H 1.27676 -1.57373 0.60430
 H -1.80485 -0.89430 0.65528
 H 1.63750 -1.26102 -1.06195
 H -2.04767 -0.44389 -1.00019
 H 2.61528 -0.76269 0.22861
 H -2.66559 0.48919 0.34853
13
bifur_IRC_Distances_noMW_output/new_data/bifur_traj4_Distances point 18
C 1.01525 0.45586 0.05947
 C -0.73120 0.81577 0.07836
 C 0.22295 0.92203 1.12014
 C 1.66205 -0.87625 -0.05248
 C -1.87391 -0.07585 0.01339
 F 1.71819 1.34472 -0.50173
 F -1.02490 1.85862 -0.49282
 H 1.27691 -1.57444 0.60404
 H -1.80552 -0.89525 0.65488
 H 1.63934 -1.26095 -1.06230
 H -2.04964 -0.44370 -1.00073
 H 2.61540 -0.76114 0.22999
 H -2.66492 0.49058 0.34979
13
bifur_IRC_Distances_noMW_output/new_data/bifur_traj4_Distances point 19
C 1.01313 0.45520 0.05912
 C -0.72942 0.81476 0.07823
 C 0.22271 0.92040 1.12401
 C 1.66219 -0.87617 -0.05234
 C -1.87412 -0.07595 0.01343
 F 1.71412 1.34561 -0.50454
 F -1.02038 1.85918 -0.49489
 H 1.27709 -1.57530 0.60374
 H -1.80632 -0.89640 0.65439
 H 1.64158 -1.26087 -1.06273
 H -2.05203 -0.44348 -1.00140
 H 2.61556 -0.75926 0.23165
 H -2.66410 0.49227 0.35132
13
bifur_IRC_Distances_noMW_output/new_data/bifur_traj4_Distances point 20
C 1.01092 0.45451 0.05876
 C -0.72757 0.81372 0.07809
 C 0.22246 0.91872 1.12800
 C 1.66234 -0.87608 -0.05219
 C -1.87434 -0.07606 0.01347
 F 1.70988 1.34653 -0.50745
 F -1.01567 1.85976 -0.49703
 H 1.27728 -1.57619 0.60343
 H -1.80716 -0.89760 0.65390
 H 1.64391 -1.26079 -1.06318
 H -2.05452 -0.44324 -1.00209
 H 2.61572 -0.75731 0.23337
 H -2.66325 0.49402 0.35291
13
bifur_IRC_Distances_noMW_output/new_data/bifur_traj4_Distances point 21
C 1.00860 0.45378 0.05838
 C -0.72563 0.81262 0.07795
 C 0.22220 0.91696 1.13218
 C 1.66250 -0.87599 -0.05204
 C -1.87457 -0.07617 0.01352
 F 1.70544 1.34749 -0.51049
 F -1.01073 1.86038 -0.49927
 H 1.27747 -1.57713 0.60311
 H -1.80804 -0.89886 0.65339
 H 1.64636 -1.26070 -1.06365
 H -2.05713 -0.44300 -1.00281
 H 2.61589 -0.75526 0.23517
 H -2.66236 0.49586 0.35457
13
bifur_IRC_Distances_noMW_output/new_data/bifur_traj4_Distances point 22
C 1.00617 0.45302 0.05798
 C -0.72359 0.81148 0.07780
 C 0.22193 0.91511 1.13652
 C 1.66266 -0.87590 -0.05188
 C -1.87481 -0.07629 0.01357
 F 1.70078 1.34849 -0.51366
 F -1.00555 1.86104 -0.50161
 H 1.27768 -1.57812 0.60279
 H -1.80896 -0.90018 0.65287
 H 1.64892 -1.26060 -1.06416
 H -2.05986 -0.44275 -1.00358
 H 2.61607 -0.75310 0.23706
 H -2.66142 0.49779 0.35631
13
bifur_IRC_Distances_noMW_output/new_data/bifur_traj4_Distances point 23
C 1.00617 0.45302 0.05798
 C -0.72359 0.81148 0.07779
 C 0.22193 0.91511 1.13652
 C 1.66266 -0.87590 -0.05188
 C -1.87481 -0.07629 0.01357
 F 1.70078 1.34849 -0.51366
 F -1.00555 1.86104 -0.50161
 H 1.27768 -1.57812 0.60279
 H -1.80896 -0.90018 0.65287
 H 1.64892 -1.26060 -1.06416
 H -2.05986 -0.44275 -1.00358
 H 2.61607 -0.75310 0.23706
 H -2.66142 0.49779 0.35631
13
bifur_IRC_Distances_noMW_output/new_data/bifur_traj4_Distances point 24
C 1.00247 0.45185 0.05738
 C -0.72049 0.80975 0.07756
 C 0.22151 0.91231 1.14309
 C 1.66291 -0.87575 -0.05163
 C -1.87518 -0.07647 0.01364
 F 1.69369 1.35000 -0.51845
 F -0.99767 1.86204 -0.50515
 H 1.27799 -1.57962 0.60231
 H -1.81037 -0.90220 0.65210
 H 1.65282 -1.26044 -1.06493
 H -2.06402 -0.44238 -1.00475
 H 2.61634 -0.74982 0.23991
 H -2.65999 0.50073 0.35894
13
bifur_IRC_Distances_noMW_output/new_data/bifur_traj4_Distances point 25
C 1.00235 0.45181 0.05736
 C -0.72040 0.80970 0.07755
 C 0.22150 0.91223 1.14329
 C 1.66292 -0.87575 -0.05162
 C -1.87519 -0.07647 0.01364
 F 1.69347 1.35004 -0.51860
 F -0.99743 1.86207 -0.50526
 H 1.27800 -1.57966 0.60230
 H -1.81041 -0.90227 0.65207
 H 1.65294 -1.26043 -1.06496
 H -2.06415 -0.44237 -1.00479
 H 2.61635 -0.74972 0.24000
 H -2.65995 0.50082 0.35902
13
bifur_IRC_Distances_noMW_output/new_data/bifur_traj4_Distances point 26
C 1.00220 0.45177 0.05733
 C -0.72027 0.80963 0.07754
 C 0.22148 0.91211 1.14356
 C 1.66293 -0.87574 -0.05161
 C -1.87520 -0.07648 0.01364
 F 1.69318 1.35011 -0.51880
 F -0.99710 1.86211 -0.50540
 H 1.27801 -1.57973 0.60228
 H -1.81047 -0.90235 0.65204
 H 1.65310 -1.26043 -1.06499
 H -2.06432 -0.44235 -1.00484
 H 2.61636 -0.74959 0.24012
 H -2.65989 0.50094 0.35913
13
bifur_IRC_Distances_noMW_output/new_data/bifur_traj4_Distances point 27
C 1.00133 0.45149 0.05719
 C -0.71954 0.80922 0.07748
 C 0.22138 0.91145 1.14509
 C 1.66299 -0.87571 -0.05156
 C -1.87529 -0.07653 0.01366
 F 1.69152 1.35046 -0.51991
 F -0.99525 1.86235 -0.50623
 H 1.27808 -1.58008 0.60217
 H -1.81080 -0.90282 0.65186
 H 1.65401 -1.26039 -1.06517
 H -2.06530 -0.44227 -1.00511
 H 2.61643 -0.74882 0.24078
 H -2.65956 0.50163 0.35974
13
bifur_IRC_Distances_noMW_output/new_data/bifur_traj4_Distances point 28
C 0.99932 0.45085 0.05686
 C -0.71786 0.80829 0.07735
 C 0.22116 0.90994 1.14862
 C 1.66312 -0.87563 -0.05143
 C -1.87549 -0.07663 0.01370
 F 1.68767 1.35126 -0.52249
 F -0.99098 1.86291 -0.50813
 H 1.27825 -1.58089 0.60192
 H -1.81156 -0.90392 0.65146
 H 1.65613 -1.26030 -1.06560
 H -2.06756 -0.44207 -1.00575
 H 2.61658 -0.74704 0.24232
 H -2.65878 0.50322 0.36116
13
bifur_IRC_Distances_noMW_output/new_data/bifur_traj4_Distances point 29
C 0.99578 0.44973 0.05629
 C -0.71490 0.80664 0.07712
 C 0.22076 0.90728 1.15479
 C 1.66336 -0.87549 -0.05120
 C -1.87584 -0.07680 0.01377
 F 1.68089 1.35267 -0.52700
 F -0.98344 1.86389 -0.51148
 H 1.27854 -1.58233 0.60150
 H -1.81291 -0.90586 0.65076
 H 1.65986 -1.26013 -1.06635
 H -2.07153 -0.44173 -1.00688
 H 2.61685 -0.74390 0.24502
 H -2.65741 0.50602 0.36366
13
bifur_IRC_Distances_noMW_output/new_data/bifur_traj4_Distances point 30
C 0.99051 0.44805 0.05543
 C -0.71050 0.80422 0.07677
 C 0.22016 0.90334 1.16386
 C 1.66371 -0.87528 -0.05086
 C -1.87636 -0.07707 0.01388
 F 1.67083 1.35473 -0.53363
 F -0.97225 1.86537 -0.51640
 H 1.27896 -1.58446 0.60090
 H -1.81491 -0.90875 0.64976
 H 1.66540 -1.25988 -1.06750
 H -2.07744 -0.44124 -1.00857
 H 2.61725 -0.73923 0.24901
 H -2.65537 0.51018 0.36735
13
bifur_IRC_Distances_noMW_output/new_data/bifur_traj4_Distances point 31
C 0.98418 0.44602 0.05440
 C -0.70522 0.80132 0.07634
 C 0.21945 0.89863 1.17462
 C 1.66413 -0.87502 -0.05046
 C -1.87698 -0.07740 0.01401
 F 1.65873 1.35717 -0.54150
 F -0.95880 1.86719 -0.52226
 H 1.27947 -1.58702 0.60023
 H -1.81731 -0.91223 0.64862
 H 1.67207 -1.25955 -1.06889
 H -2.08454 -0.44068 -1.01062
 H 2.61774 -0.73361 0.25376
 H -2.65291 0.51519 0.37175
13
bifur_IRC_Distances_noMW_output/new_data/bifur_traj4_Distances point 32
C 0.97847 0.44417 0.05347
 C -0.70045 0.79873 0.07595
 C 0.21880 0.89441 1.18418
 C 1.66451 -0.87479 -0.05010
 C -1.87754 -0.07770 0.01413
 F 1.64783 1.35932 -0.54850
 F -0.94668 1.86886 -0.52749
 H 1.27991 -1.58933 0.59967
 H -1.81948 -0.91537 0.64764
 H 1.67807 -1.25924 -1.07018
 H -2.09093 -0.44019 -1.01247
 H 2.61819 -0.72855 0.25801
 H -2.65069 0.51969 0.37568
13
bifur_IRC_Distances_noMW_output/new_data/bifur_traj4_Distances point 33
C 0.97414 0.44276 0.05277
 C -0.69685 0.79678 0.07564
 C 0.21831 0.89122 1.19133
 C 1.66479 -0.87461 -0.04983
 C -1.87796 -0.07793 0.01423
 F 1.63958 1.36092 -0.55374
 F -0.93751 1.87014 -0.53141
 H 1.28024 -1.59108 0.59928
 H -1.82112 -0.91776 0.64694
 H 1.68262 -1.25900 -1.07116
 H -2.09577 -0.43984 -1.01389
 H 2.61853 -0.72471 0.26120
 H -2.64900 0.52310 0.37865
13
bifur_IRC_Distances_noMW_output/new_data/bifur_traj4_Distances point 34
C 0.97414 0.44276 0.05277
 C -0.69685 0.79678 0.07564
 C 0.21831 0.89122 1.19133
 C 1.66479 -0.87461 -0.04983
 C -1.87796 -0.07793 0.01423
 F 1.63958 1.36092 -0.55374
 F -0.93751 1.87014 -0.53141
 H 1.28024 -1.59108 0.59928
 H -1.82112 -0.91776 0.64694
 H 1.68262 -1.25900 -1.07116
 H -2.09577 -0.43984 -1.01389
 H 2.61853 -0.72471 0.26120
 H -2.64900 0.52310 0.37865
13
bifur_IRC_Distances_noMW_output/new_data/bifur_traj4_Distances point 35
C 0.96830 0.44086 0.05183
 C -0.69199 0.79417 0.07523
 C 0.21765 0.88694 1.20087
 C 1.66518 -0.87437 -0.04947
 C -1.87853 -0.07824 0.01436
 F 1.62845 1.36305 -0.56074
 F -0.92514 1.87189 -0.53666
 H 1.28069 -1.59344 0.59878
 H -1.82334 -0.92098 0.64603
 H 1.68875 -1.25866 -1.07251
 H -2.10229 -0.43938 -1.01580
 H 2.61900 -0.71953 0.26548
 H -2.64673 0.52769 0.38262
13
bifur_IRC_Distances_noMW_output/new_data/bifur_traj4_Distances point 36
C 0.96633 0.44021 0.05151
 C -0.69035 0.79329 0.07508
 C 0.21743 0.88550 1.20406
 C 1.66531 -0.87429 -0.04934
 C -1.87872 -0.07834 0.01440
 F 1.62469 1.36376 -0.56308
 F -0.92096 1.87249 -0.53842
 H 1.28083 -1.59424 0.59862
 H -1.82409 -0.92208 0.64574
 H 1.69082 -1.25854 -1.07297
 H -2.10449 -0.43922 -1.01645
 H 2.61916 -0.71778 0.26691
 H -2.64595 0.52924 0.38395
13
bifur_IRC_Distances_noMW_output/new_data/bifur_traj4_Distances point 37
C 0.96525 0.43985 0.05134
 C -0.68945 0.79280 0.07501
 C 0.21731 0.88471 1.20581
 C 1.66538 -0.87424 -0.04928
 C -1.87883 -0.07840 0.01442
 F 1.62263 1.36415 -0.56437
 F -0.91867 1.87282 -0.53939
 H 1.28091 -1.59468 0.59853
 H -1.82450 -0.92268 0.64558
 H 1.69196 -1.25847 -1.07323
 H -2.10570 -0.43914 -1.01681
 H 2.61925 -0.71682 0.26770
 H -2.64553 0.53009 0.38468
13
bifur_IRC_Distances_noMW_output/new_data/bifur_traj4_Distances point 38
C 0.96607 0.44012 0.05147
 C -0.69013 0.79317 0.07507
 C 0.21740 0.88531 1.20449
 C 1.66532 -0.87428 -0.04933
 C -1.87875 -0.07836 0.01441
 F 1.62419 1.36386 -0.56340
 F -0.92041 1.87257 -0.53866
 H 1.28085 -1.59435 0.59859
 H -1.82419 -0.92222 0.64570
 H 1.69110 -1.25852 -1.07303
 H -2.10479 -0.43920 -1.01654
 H 2.61918 -0.71755 0.26711
 H -2.64585 0.52945 0.38413
13
bifur_IRC_Distances_noMW_output/new_data/bifur_traj4_Distances point 39
C 0.96897 0.44108 0.05194
 C -0.69255 0.79447 0.07527
 C 0.21773 0.88743 1.19978
 C 1.66513 -0.87440 -0.04951
 C -1.87847 -0.07820 0.01434
 F 1.62973 1.36281 -0.55994
 F -0.92656 1.87169 -0.53606
 H 1.28064 -1.59317 0.59883
 H -1.82308 -0.92061 0.64614
 H 1.68804 -1.25870 -1.07236
 H -2.10154 -0.43943 -1.01558
 H 2.61894 -0.72013 0.26499
 H -2.64699 0.52716 0.38216
13
bifur_IRC_Distances_noMW_output/new_data/bifur_traj4_Distances point 40
C 0.97284 0.44234 0.05256
 C -0.69576 0.79620 0.07555
 C 0.21817 0.89027 1.19347
 C 1.66488 -0.87456 -0.04975
 C -1.87809 -0.07799 0.01426
 F 1.63709 1.36140 -0.55531
 F -0.93475 1.87053 -0.53259
 H 1.28034 -1.59161 0.59916
 H -1.82162 -0.91848 0.64673
 H 1.68398 -1.25892 -1.07146
 H -2.09723 -0.43973 -1.01431
 H 2.61864 -0.72356 0.26216
 H -2.64850 0.52412 0.37953
13
bifur_IRC_Distances_noMW_output/new_data/bifur_traj4_Distances point 41
C 0.97710 0.44372 0.05325
 C -0.69931 0.79811 0.07585
 C 0.21865 0.89340 1.18645
 C 1.66460 -0.87473 -0.05001
 C -1.87768 -0.07777 0.01416
 F 1.64521 1.35983 -0.55017
 F -0.94377 1.86926 -0.52873
 H 1.28002 -1.58989 0.59954
 H -1.82000 -0.91613 0.64742
 H 1.67951 -1.25917 -1.07049
 H -2.09247 -0.44008 -1.01292
 H 2.61830 -0.72733 0.25902
 H -2.65016 0.52077 0.37662
13
bifur_IRC_Distances_noMW_output/new_data/bifur_traj4_Distances point 42
C 0.98157 0.44517 0.05397
 C -0.70304 0.80014 0.07616
 C 0.21915 0.89670 1.17900
 C 1.66430 -0.87491 -0.05029
 C -1.87724 -0.07753 0.01407
 F 1.65375 1.35815 -0.54471
 F -0.95326 1.86795 -0.52465
 H 1.27967 -1.58808 0.59997
 H -1.81830 -0.91366 0.64817
 H 1.67481 -1.25941 -1.06948
 H -2.08746 -0.44045 -1.01146
 H 2.61794 -0.73130 0.25571
 H -2.65190 0.51724 0.37355
13
bifur_IRC_Distances_noMW_output/new_data/bifur_traj4_Distances point 43
C 0.98624 0.44668 0.05473
 C -0.70693 0.80226 0.07648
 C 0.21968 0.90016 1.17114
 C 1.66399 -0.87510 -0.05059
 C -1.87678 -0.07729 0.01397
 F 1.66266 1.35638 -0.53895
 F -0.96317 1.86660 -0.52036
 H 1.27930 -1.58619 0.60044
 H -1.81653 -0.91109 0.64898
 H 1.66990 -1.25966 -1.06844
 H -2.08223 -0.44086 -1.00995
 H 2.61758 -0.73544 0.25222
 H -2.65371 0.51356 0.37032
13
bifur_IRC_Distances_noMW_output/new_data/bifur_traj4_Distances point 44
C 0.99119 0.44827 0.05554
 C -0.71107 0.80453 0.07682
 C 0.22024 0.90385 1.16271
 C 1.66366 -0.87530 -0.05090
 C -1.87629 -0.07704 0.01387
 F 1.67212 1.35447 -0.53278
 F -0.97368 1.86518 -0.51577
 H 1.27891 -1.58418 0.60098
 H -1.81465 -0.90838 0.64988
 H 1.66469 -1.25991 -1.06735
 H -2.07668 -0.44130 -1.00835
 H 2.61720 -0.73983 0.24850
 H -2.65563 0.50965 0.36688
13
bifur_IRC_Distances_noMW_output/new_data/bifur_traj4_Distances point 45
C 0.99119 0.44827 0.05554
 C -0.71107 0.80453 0.07682
 C 0.22024 0.90385 1.16271
 C 1.66366 -0.87530 -0.05090
 C -1.87629 -0.07704 0.01387
 F 1.67212 1.35447 -0.53278
 F -0.97368 1.86518 -0.51577
 H 1.27891 -1.58418 0.60098
 H -1.81465 -0.90838 0.64988
 H 1.66469 -1.25991 -1.06735
 H -2.07669 -0.44130 -1.00835
 H 2.61720 -0.73983 0.24850
 H -2.65563 0.50965 0.36688
13
bifur_IRC_Distances_noMW_output/new_data/bifur_traj4_Distances point 46
C 1.00068 0.45129 0.05709
 C -0.71900 0.80892 0.07744
 C 0.22131 0.91097 1.14623
 C 1.66303 -0.87568 -0.05152
 C -1.87535 -0.07656 0.01367
 F 1.69027 1.35072 -0.52075
 F -0.99387 1.86253 -0.50685
 H 1.27814 -1.58034 0.60209
 H -1.81105 -0.90318 0.65173
 H 1.65470 -1.26036 -1.06531
 H -2.06603 -0.44220 -1.00532
 H 2.61648 -0.74824 0.24128
 H -2.65930 0.50214 0.36020
13
bifur_IRC_Distances_noMW_output/new_data/bifur_traj4_Distances point 47
C 1.00443 0.45247 0.05770
 C -0.72214 0.81067 0.07768
 C 0.22173 0.91379 1.13962
 C 1.66278 -0.87583 -0.05176
 C -1.87498 -0.07637 0.01360
 F 1.69745 1.34920 -0.51592
 F -1.00185 1.86151 -0.50328
 H 1.27783 -1.57882 0.60256
 H -1.80962 -0.90113 0.65250
 H 1.65075 -1.26052 -1.06452
 H -2.06182 -0.44257 -1.00413
 H 2.61620 -0.75156 0.23840
 H -2.66075 0.49917 0.35755
13
bifur_IRC_Distances_noMW_output/new_data/bifur_traj4_Distances point 48
C 1.00764 0.45348 0.05823
 C -0.72483 0.81217 0.07789
 C 0.22209 0.91623 1.13389
 C 1.66256 -0.87595 -0.05197
 C -1.87466 -0.07621 0.01354
 F 1.70360 1.34789 -0.51175
 F -1.00869 1.86064 -0.50020
 H 1.27756 -1.57752 0.60298
 H -1.80840 -0.89938 0.65319
 H 1.64737 -1.26066 -1.06385
 H -2.05821 -0.44290 -1.00312
 H 2.61596 -0.75441 0.23592
 H -2.66199 0.49662 0.35526
13
bifur_IRC_Distances_noMW_output/new_data/bifur_traj4_Distances point 49
C 1.01056 0.45439 0.05870
 C -0.72727 0.81355 0.07807
 C 0.22242 0.91845 1.12865
 C 1.66236 -0.87607 -0.05217
 C -1.87437 -0.07607 0.01348
 F 1.70919 1.34668 -0.50793
 F -1.01490 1.85986 -0.49738
 H 1.27731 -1.57634 0.60338
 H -1.80730 -0.89779 0.65382
 H 1.64429 -1.26077 -1.06325
 H -2.05492 -0.44320 -1.00220
 H 2.61574 -0.75699 0.23365
 H -2.66311 0.49431 0.35317
13
bifur_IRC_Distances_noMW_output/new_data/bifur_traj4_Distances point 50
C 1.01356 0.45533 0.05920
 C -0.72979 0.81497 0.07826
 C 0.22276 0.92073 1.12322
 C 1.66216 -0.87618 -0.05237
 C -1.87408 -0.07593 0.01342
 F 1.71495 1.34543 -0.50397
 F -1.02130 1.85907 -0.49447
 H 1.27705 -1.57512 0.60380
 H -1.80616 -0.89616 0.65449
 H 1.64113 -1.26089 -1.06264
 H -2.05155 -0.44352 -1.00126
 H 2.61553 -0.75965 0.23131
 H -2.66427 0.49192 0.35101
13
bifur_IRC_Distances_noMW_output/new_data/bifur_traj4_Distances point 51
C 1.01732 0.45650 0.05981
 C -0.73294 0.81675 0.07849
 C 0.22319 0.92361 1.11635
 C 1.66191 -0.87633 -0.05262
 C -1.87370 -0.07575 0.01335
 F 1.72215 1.34385 -0.49897
 F -1.02931 1.85809 -0.49080
 H 1.27673 -1.57360 0.60434
 H -1.80473 -0.89412 0.65535
 H 1.63716 -1.26103 -1.06189
 H -2.04732 -0.44393 -1.00009
 H 2.61525 -0.76297 0.22836
 H -2.66572 0.48894 0.34830
13
bifur_IRC_Distances_noMW_output/new_data/bifur_traj4_Distances point 52
C 1.02215 0.45799 0.06061
 C -0.73699 0.81906 0.07878
 C 0.22373 0.92732 1.10744
 C 1.66158 -0.87651 -0.05294
 C -1.87322 -0.07553 0.01326
 F 1.73141 1.34178 -0.49249
 F -1.03961 1.85685 -0.48604
 H 1.27631 -1.57164 0.60508
 H -1.80291 -0.89151 0.65650
 H 1.63207 -1.26120 -1.06093
 H -2.04188 -0.44447 -0.99860
 H 2.61491 -0.76724 0.22455
 H -2.66757 0.48510 0.34479
13
bifur_IRC_Distances_noMW_output/new_data/bifur_traj4_Distances point 53
C 1.02709 0.45951 0.06142
 C -0.74114 0.82144 0.07907
 C 0.22429 0.93114 1.09818
 C 1.66124 -0.87670 -0.05328
 C -1.87273 -0.07530 0.01318
 F 1.74091 1.33963 -0.48576
 F -1.05016 1.85560 -0.48112
 H 1.27587 -1.56964 0.60586
 H -1.80103 -0.88885 0.65772
 H 1.62686 -1.26135 -1.05998
 H -2.03631 -0.44504 -0.99708
 H 2.61456 -0.77161 0.22061
 H -2.66946 0.48116 0.34117
13
bifur_IRC_Distances_noMW_output/new_data/bifur_traj4_Distances point 54
C 1.03144 0.46084 0.06213
 C -0.74478 0.82354 0.07932
 C 0.22479 0.93452 1.08994
 C 1.66095 -0.87686 -0.05358
 C -1.87229 -0.07510 0.01310
 F 1.74925 1.33770 -0.47978
 F -1.05943 1.85453 -0.47675
 H 1.27548 -1.56788 0.60659
 H -1.79939 -0.88651 0.65884
 H 1.62227 -1.26148 -1.05915
 H -2.03141 -0.44556 -0.99576
 H 2.61426 -0.77545 0.21712
 H -2.67113 0.47770 0.33798
13
bifur_IRC_Distances_noMW_output/new_data/bifur_traj4_Distances point 55
C 1.03477 0.46186 0.06268
 C -0.74758 0.82517 0.07951
 C 0.22517 0.93712 1.08355
 C 1.66072 -0.87698 -0.05381
 C -1.87196 -0.07496 0.01304
 F 1.75566 1.33621 -0.47514
 F -1.06655 1.85372 -0.47337
 H 1.27518 -1.56653 0.60716
 H -1.79813 -0.88472 0.65972
 H 1.61875 -1.26157 -1.05853
 H -2.02765 -0.44597 -0.99475
 H 2.61403 -0.77840 0.21443
 H -2.67240 0.47504 0.33551
13
bifur_IRC_Distances_noMW_output/new_data/bifur_traj4_Distances point 56
C 1.03477 0.46186 0.06268
 C -0.74758 0.82517 0.07951
 C 0.22517 0.93712 1.08355
 C 1.66072 -0.87698 -0.05381
 C -1.87196 -0.07496 0.01304
 F 1.75565 1.33621 -0.47514
 F -1.06654 1.85372 -0.47337
 H 1.27518 -1.56653 0.60716
 H -1.79814 -0.88473 0.65972
 H 1.61875 -1.26157 -1.05853
 H -2.02765 -0.44597 -0.99475
 H 2.61403 -0.77840 0.21443
 H -2.67240 0.47504 0.33551
13
bifur_IRC_Distances_noMW_output/new_data/bifur_traj4_Distances point 57
C 1.03675 0.46245 0.06301
 C -0.74924 0.82613 0.07962
 C 0.22540 0.93867 1.07974
 C 1.66058 -0.87705 -0.05395
 C -1.87177 -0.07487 0.01301
 F 1.75945 1.33532 -0.47238
 F -1.07076 1.85324 -0.47135
 H 1.27500 -1.56573 0.60751
 H -1.79739 -0.88367 0.66025
 H 1.61667 -1.26162 -1.05816
 H -2.02543 -0.44621 -0.99415
 H 2.61390 -0.78014 0.21283
 H -2.67316 0.47347 0.33404
13
bifur_IRC_Distances_noMW_output/new_data/bifur_traj4_Distances point 58
C 1.03499 0.46192 0.06272
 C -0.74776 0.82527 0.07952
 C 0.22519 0.93729 1.08313
 C 1.66070 -0.87699 -0.05383
 C -1.87194 -0.07495 0.01304
 F 1.75607 1.33611 -0.47484
 F -1.06700 1.85367 -0.47315
 H 1.27516 -1.56644 0.60720
 H -1.79805 -0.88461 0.65977
 H 1.61853 -1.26157 -1.05849
 H -2.02741 -0.44599 -0.99468
 H 2.61402 -0.77859 0.21425
 H -2.67248 0.47487 0.33535
13
bifur_IRC_Distances_noMW_output/new_data/bifur_traj4_Distances point 59
C 1.03221 0.46108 0.06226
 C -0.74543 0.82392 0.07936
 C 0.22488 0.93512 1.08846
 C 1.66089 -0.87689 -0.05363
 C -1.87222 -0.07507 0.01309
 F 1.75074 1.33736 -0.47871
 F -1.06108 1.85434 -0.47596
 H 1.27541 -1.56756 0.60672
 H -1.79910 -0.88610 0.65904
 H 1.62146 -1.26150 -1.05901
 H -2.03054 -0.44565 -0.99552
 H 2.61421 -0.77614 0.21650
 H -2.67142 0.47709 0.33740
13
bifur_IRC_Distances_noMW_output/new_data/bifur_traj4_Distances point 60
C 1.02926 0.46018 0.06178
 C -0.74295 0.82249 0.07920
 C 0.22454 0.93283 1.09408
 C 1.66109 -0.87678 -0.05343
 C -1.87251 -0.07520 0.01314
 F 1.74507 1.33867 -0.48278
 F -1.05478 1.85506 -0.47894
 H 1.27567 -1.56876 0.60622
 H -1.80022 -0.88768 0.65827
 H 1.62457 -1.26142 -1.05956
 H -2.03387 -0.44530 -0.99642
 H 2.61441 -0.77353 0.21887
 H -2.67029 0.47944 0.33958
13
bifur_IRC_Distances_noMW_output/new_data/bifur_traj4_Distances point 61
C 1.02639 0.45930 0.06130
 C -0.74054 0.82110 0.07903
 C 0.22421 0.93060 1.09951
 C 1.66129 -0.87667 -0.05323
 C -1.87280 -0.07533 0.01319
 F 1.73955 1.33994 -0.48673
 F -1.04865 1.85578 -0.48182
 H 1.27593 -1.56992 0.60575
 H -1.80130 -0.88923 0.65755
 H 1.62760 -1.26133 -1.06011
 H -2.03710 -0.44496 -0.99729
 H 2.61461 -0.77099 0.22117
 H -2.66919 0.48173 0.34169
13
bifur_IRC_Distances_noMW_output/new_data/bifur_traj4_Distances point 62
C 1.02361 0.45844 0.06085
 C -0.73821 0.81976 0.07887
 C 0.22390 0.92845 1.10471
 C 1.66148 -0.87656 -0.05304
 C -1.87308 -0.07546 0.01324
 F 1.73422 1.34115 -0.49051
 F -1.04272 1.85648 -0.48459
 H 1.27618 -1.57105 0.60530
 H -1.80235 -0.89073 0.65686
 H 1.63053 -1.26124 -1.06065
 H -2.04023 -0.44464 -0.99815
 H 2.61481 -0.76854 0.22339
 H -2.66813 0.48394 0.34373
13
bifur_IRC_Distances_noMW_output/new_data/bifur_traj4_Distances point 63
C 1.02097 0.45763 0.06041
 C -0.73600 0.81849 0.07871
 C 0.22360 0.92641 1.10963
 C 1.66166 -0.87646 -0.05286
 C -1.87334 -0.07558 0.01329
 F 1.72915 1.34229 -0.49408
 F -1.03709 1.85715 -0.48721
 H 1.27641 -1.57212 0.60489
 H -1.80335 -0.89215 0.65622
 H 1.63332 -1.26116 -1.06117
 H -2.04321 -0.44434 -0.99896
 H 2.61499 -0.76620 0.22548
 H -2.66712 0.48604 0.34565
13
bifur_IRC_Distances_noMW_output/new_data/bifur_traj4_Distances point 64
C 1.01869 0.45693 0.06004
 C -0.73409 0.81741 0.07857
 C 0.22334 0.92466 1.11383
 C 1.66181 -0.87638 -0.05271
 C -1.87357 -0.07569 0.01333
 F 1.72479 1.34326 -0.49714
 F -1.03224 1.85773 -0.48945
 H 1.27661 -1.57304 0.60455
 H -1.80421 -0.89338 0.65568
 H 1.63572 -1.26108 -1.06161
 H -2.04577 -0.44408 -0.99966
 H 2.61516 -0.76419 0.22728
 H -2.66624 0.48785 0.34730
13
bifur_IRC_Distances_noMW_output/new_data/bifur_traj4_Distances point 65
C 1.01733 0.45650 0.05981
 C -0.73294 0.81675 0.07849
 C 0.22319 0.92361 1.11635
 C 1.66191 -0.87633 -0.05262
 C -1.87370 -0.07575 0.01335
 F 1.72216 1.34384 -0.49897
 F -1.02932 1.85809 -0.49079
 H 1.27673 -1.57360 0.60434
 H -1.80473 -0.89412 0.65535
 H 1.63716 -1.26103 -1.06189
 H -2.04731 -0.44393 -1.00009
 H 2.61525 -0.76298 0.22836
 H -2.66572 0.48893 0.34829
13
bifur_IRC_Distances_noMW_output/new_data/bifur_traj4_Distances point 66
C 1.01734 0.45651 0.05982
 C -0.73295 0.81676 0.07849
 C 0.22319 0.92362 1.11632
 C 1.66191 -0.87633 -0.05262
 C -1.87370 -0.07575 0.01335
 F 1.72219 1.34384 -0.49895
 F -1.02935 1.85808 -0.49078
 H 1.27673 -1.57359 0.60435
 H -1.80473 -0.89411 0.65536
 H 1.63714 -1.26103 -1.06188
 H -2.04729 -0.44393 -1.00008
 H 2.61525 -0.76299 0.22835
 H -2.66572 0.48892 0.34828
13
bifur_IRC_Distances_noMW_output/new_data/bifur_traj4_Distances point 67
C 1.01734 0.45651 0.05982
 C -0.73295 0.81676 0.07849
 C 0.22319 0.92363 1.11632
 C 1.66191 -0.87633 -0.05262
 C -1.87370 -0.07575 0.01335
 F 1.72219 1.34384 -0.49895
 F -1.02935 1.85808 -0.49078
 H 1.27673 -1.57359 0.60435
 H -1.80473 -0.89411 0.65536
 H 1.63714 -1.26103 -1.06188
 H -2.04729 -0.44393 -1.00008
 H 2.61525 -0.76299 0.22835
 H -2.66572 0.48892 0.34828
13
bifur_IRC_Distances_noMW_output/new_data/bifur_traj4_Distances point 68
C 1.02031 0.45743 0.06030
 C -0.73544 0.81818 0.07867
 C 0.22352 0.92590 1.11085
 C 1.66170 -0.87644 -0.05282
 C -1.87340 -0.07561 0.01330
 F 1.72788 1.34257 -0.49497
 F -1.03568 1.85732 -0.48786
 H 1.27647 -1.57239 0.60479
 H -1.80360 -0.89251 0.65606
 H 1.63401 -1.26113 -1.06130
 H -2.04395 -0.44426 -0.99916
 H 2.61504 -0.76562 0.22601
 H -2.66686 0.48656 0.34613
13
bifur_IRC_Distances_noMW_output/new_data/bifur_traj4_Distances point 69
C 1.02246 0.45809 0.06066
 C -0.73725 0.81921 0.07880
 C 0.22377 0.92756 1.10685
 C 1.66156 -0.87652 -0.05296
 C -1.87319 -0.07551 0.01326
 F 1.73201 1.34164 -0.49206
 F -1.04027 1.85677 -0.48573
 H 1.27628 -1.57152 0.60512
 H -1.80279 -0.89135 0.65658
 H 1.63174 -1.26121 -1.06087
 H -2.04153 -0.44450 -0.99850
 H 2.61489 -0.76752 0.22430
 H -2.66769 0.48485 0.34456
13
bifur_IRC_Distances_noMW_output/new_data/bifur_traj4_Distances point 70
C 1.02485 0.45882 0.06105
 C -0.73925 0.82035 0.07894
 C 0.22404 0.92940 1.10241
 C 1.66140 -0.87661 -0.05313
 C -1.87295 -0.07540 0.01322
 F 1.73659 1.34061 -0.48883
 F -1.04536 1.85617 -0.48336
 H 1.27607 -1.57055 0.60550
 H -1.80189 -0.89006 0.65716
 H 1.62923 -1.26128 -1.06041
 H -2.03884 -0.44478 -0.99777
 H 2.61472 -0.76963 0.22240
 H -2.66860 0.48295 0.34282
13
bifur_IRC_Distances_noMW_output/new_data/bifur_traj4_Distances point 71
C 1.02751 0.45964 0.06149
 C -0.74149 0.82164 0.07909
 C 0.22434 0.93147 1.09739
 C 1.66121 -0.87671 -0.05331
 C -1.87269 -0.07528 0.01317
 F 1.74171 1.33944 -0.48519
 F -1.05105 1.85550 -0.48070
 H 1.27583 -1.56947 0.60593
 H -1.80088 -0.88862 0.65783
 H 1.62642 -1.26137 -1.05990
 H -2.03584 -0.44509 -0.99695
 H 2.61453 -0.77198 0.22027
 H -2.66963 0.48083 0.34087
13
bifur_IRC_Distances_noMW_output/new_data/bifur_traj4_Distances point 72
C 1.03060 0.46059 0.06200
 C -0.74408 0.82313 0.07927
 C 0.22469 0.93387 1.09154
 C 1.66100 -0.87683 -0.05352
 C -1.87238 -0.07514 0.01311
 F 1.74764 1.33808 -0.48094
 F -1.05763 1.85473 -0.47759
 H 1.27555 -1.56822 0.60644
 H -1.79971 -0.88696 0.65862
 H 1.62316 -1.26146 -1.05931
 H -2.03236 -0.44546 -0.99601
 H 2.61432 -0.77471 0.21780
 H -2.67081 0.47837 0.33860
13
bifur_IRC_Distances_noMW_output/new_data/bifur_traj4_Distances point 73
C 1.03405 0.46164 0.06256
 C -0.74698 0.82481 0.07947
 C 0.22509 0.93656 1.08494
 C 1.66077 -0.87695 -0.05376
 C -1.87203 -0.07499 0.01305
 F 1.75427 1.33654 -0.47615
 F -1.06501 1.85389 -0.47410
 H 1.27524 -1.56682 0.60704
 H -1.79841 -0.88511 0.65952
 H 1.61952 -1.26155 -1.05866
 H -2.02847 -0.44588 -0.99496
 H 2.61408 -0.77776 0.21501
 H -2.67213 0.47562 0.33604
13
bifur_IRC_Distances_noMW_output/new_data/bifur_traj4_Distances point 74
C 1.03762 0.46272 0.06315
 C -0.74997 0.82656 0.07967
 C 0.22550 0.93935 1.07805
 C 1.66052 -0.87708 -0.05401
 C -1.87168 -0.07483 0.01299
 F 1.76112 1.33492 -0.47116
 F -1.07262 1.85304 -0.47046
 H 1.27492 -1.56537 0.60767
 H -1.79706 -0.88320 0.66049
 H 1.61575 -1.26164 -1.05800
 H -2.02445 -0.44632 -0.99389
 H 2.61384 -0.78091 0.21212
 H -2.67349 0.47278 0.33339
13
bifur_IRC_Distances_noMW_output/new_data/bifur_traj4_Distances point 75
C 1.04113 0.46378 0.06373
 C -0.75292 0.82828 0.07986
 C 0.22590 0.94211 1.07120
 C 1.66028 -0.87721 -0.05425
 C -1.87133 -0.07468 0.01293
 F 1.76787 1.33332 -0.46620
 F -1.08011 1.85221 -0.46686
 H 1.27459 -1.56395 0.60831
 H -1.79574 -0.88133 0.66146
 H 1.61205 -1.26172 -1.05737
 H -2.02049 -0.44677 -0.99284
 H 2.61361 -0.78400 0.20925
 H -2.67483 0.46997 0.33077
13
bifur_IRC_Distances_noMW_output/new_data/bifur_traj4_Distances point 76
C 1.04459 0.46481 0.06430
 C -0.75583 0.82999 0.08004
 C 0.22630 0.94485 1.06438
 C 1.66004 -0.87733 -0.05450
 C -1.87098 -0.07453 0.01288
 F 1.77452 1.33171 -0.46126
 F -1.08751 1.85140 -0.46327
 H 1.27427 -1.56255 0.60897
 H -1.79444 -0.87949 0.66244
 H 1.60839 -1.26179 -1.05675
 H -2.01659 -0.44722 -0.99181
 H 2.61338 -0.78705 0.20641
 H -2.67615 0.46721 0.32817
13
bifur_IRC_Distances_noMW_output/new_data/bifur_traj4_Distances point 77
C 1.04813 0.46587 0.06489
 C -0.75880 0.83175 0.08023
 C 0.22670 0.94765 1.05734
 C 1.65980 -0.87746 -0.05475
 C -1.87063 -0.07439 0.01282
 F 1.78133 1.33005 -0.45616
 F -1.09507 1.85059 -0.45958
 H 1.27393 -1.56112 0.60966
 H -1.79311 -0.87761 0.66347
 H 1.60466 -1.26186 -1.05613
 H -2.01260 -0.44769 -0.99077
 H 2.61315 -0.79017 0.20348
 H -2.67749 0.46438 0.32550
13
bifur_IRC_Distances_noMW_output/new_data/bifur_traj4_Distances point 78
C 1.04812 0.46587 0.06489
 C -0.75880 0.83175 0.08023
 C 0.22670 0.94765 1.05734
 C 1.65980 -0.87746 -0.05475
 C -1.87063 -0.07439 0.01282
 F 1.78133 1.33005 -0.45616
 F -1.09507 1.85059 -0.45958
 H 1.27393 -1.56112 0.60966
 H -1.79311 -0.87761 0.66347
 H 1.60466 -1.26186 -1.05613
 H -2.01260 -0.44769 -0.99077
 H 2.61315 -0.79017 0.20348
 H -2.67749 0.46438 0.32550
13
bifur_IRC_Distances_noMW_output/new_data/bifur_traj4_Distances point 79
C 1.05624 0.46828 0.06622
 C -0.76563 0.83581 0.08064
 C 0.22765 0.95414 1.04091
 C 1.65924 -0.87774 -0.05534
 C -1.86982 -0.07406 0.01269
 F 1.79695 1.32617 -0.44429
 F -1.11241 1.84879 -0.45099
 H 1.27316 -1.55783 0.61133
 H -1.79007 -0.87333 0.66595
 H 1.59609 -1.26198 -1.05474
 H -2.00344 -0.44882 -0.98840
 H 2.61263 -0.79731 0.19671
 H -2.68058 0.45789 0.31933
13
bifur_IRC_Distances_noMW_output/new_data/bifur_traj4_Distances point 80
C 1.06119 0.46973 0.06704
 C -0.76979 0.83832 0.08088
 C 0.22822 0.95813 1.03068
 C 1.65890 -0.87791 -0.05570
 C -1.86933 -0.07387 0.01262
 F 1.80649 1.32374 -0.43691
 F -1.12300 1.84772 -0.44567
 H 1.27267 -1.55582 0.61240
 H -1.78822 -0.87072 0.66753
 H 1.59086 -1.26204 -1.05393
 H -1.99786 -0.44953 -0.98698
 H 2.61232 -0.80166 0.19252
 H -2.68246 0.45392 0.31552
13
bifur_IRC_Distances_noMW_output/new_data/bifur_traj4_Distances point 81
C 1.06680 0.47136 0.06797
 C -0.77452 0.84118 0.08113
 C 0.22888 0.96269 1.01891
 C 1.65851 -0.87810 -0.05611
 C -1.86878 -0.07365 0.01253
 F 1.81731 1.32094 -0.42842
 F -1.13500 1.84655 -0.43957
 H 1.27212 -1.55355 0.61368
 H -1.78613 -0.86779 0.66939
 H 1.58493 -1.26208 -1.05303
 H -1.99152 -0.45037 -0.98538
 H 2.61198 -0.80659 0.18773
 H -2.68458 0.44942 0.31117
13
bifur_IRC_Distances_noMW_output/new_data/bifur_traj4_Distances point 82
C 1.07293 0.47313 0.06898
 C -0.77968 0.84433 0.08140
 C 0.22961 0.96771 1.00582
 C 1.65809 -0.87831 -0.05657
 C -1.86817 -0.07343 0.01245
 F 1.82913 1.31782 -0.41899
 F -1.14811 1.84530 -0.43281
 H 1.27150 -1.55107 0.61514
 H -1.78385 -0.86460 0.67151
 H 1.57845 -1.26211 -1.05208
 H -1.98461 -0.45132 -0.98366
 H 2.61162 -0.81197 0.18244
 H -2.68690 0.44450 0.30638
13
bifur_IRC_Distances_noMW_output/new_data/bifur_traj4_Distances point 83
C 1.07933 0.47497 0.07003
 C -0.78507 0.84766 0.08167
 C 0.23038 0.97301 0.99187
 C 1.65764 -0.87851 -0.05706
 C -1.86754 -0.07321 0.01236
 F 1.84149 1.31449 -0.40895
 F -1.16182 1.84405 -0.42564
 H 1.27084 -1.54848 0.61674
 H -1.78148 -0.86129 0.67382
 H 1.57168 -1.26211 -1.05113
 H -1.97738 -0.45235 -0.98188
 H 2.61125 -0.81758 0.17685
 H -2.68932 0.43935 0.30132
13
bifur_IRC_Distances_noMW_output/new_data/bifur_traj4_Distances point 84
C 1.08568 0.47677 0.07108
 C -0.79042 0.85099 0.08191
 C 0.23115 0.97831 0.97776
 C 1.65720 -0.87871 -0.05755
 C -1.86691 -0.07300 0.01228
 F 1.85375 1.31111 -0.39881
 F -1.17542 1.84286 -0.41841
 H 1.27018 -1.54591 0.61841
 H -1.77914 -0.85803 0.67621
 H 1.56497 -1.26208 -1.05022
 H -1.97022 -0.45341 -0.98015
 H 2.61090 -0.82313 0.17124
 H -2.69171 0.43424 0.29625
13
bifur_IRC_Distances_noMW_output/new_data/bifur_traj4_Distances point 85
C 1.09148 0.47840 0.07203
 C -0.79531 0.85407 0.08212
 C 0.23186 0.98320 0.96462
 C 1.65679 -0.87889 -0.05800
 C -1.86635 -0.07281 0.01221
 F 1.86496 1.30795 -0.38938
 F -1.18784 1.84181 -0.41171
 H 1.26956 -1.54356 0.62001
 H -1.77701 -0.85507 0.67849
 H 1.55884 -1.26203 -1.04943
 H -1.96368 -0.45441 -0.97859
 H 2.61059 -0.82820 0.16605
 H -2.69390 0.42956 0.29158
13
bifur_IRC_Distances_noMW_output/new_data/bifur_traj4_Distances point 86
C 1.09605 0.47967 0.07278
 C -0.79916 0.85651 0.08227
 C 0.23242 0.98708 0.95409
 C 1.65647 -0.87903 -0.05836
 C -1.86590 -0.07267 0.01216
 F 1.87380 1.30542 -0.38183
 F -1.19762 1.84101 -0.40636
 H 1.26907 -1.54172 0.62132
 H -1.77533 -0.85276 0.68034
 H 1.55401 -1.26198 -1.04882
 H -1.95853 -0.45523 -0.97738
 H 2.61035 -0.83218 0.16192
 H -2.69561 0.42588 0.28787
13
bifur_IRC_Distances_noMW_output/new_data/bifur_traj4_Distances point 87
C 1.09896 0.48047 0.07326
 C -0.80162 0.85807 0.08236
 C 0.23278 0.98957 0.94731
 C 1.65627 -0.87912 -0.05860
 C -1.86562 -0.07259 0.01212
 F 1.87942 1.30379 -0.37696
 F -1.20385 1.84052 -0.40293
 H 1.26875 -1.54054 0.62217
 H -1.77427 -0.85129 0.68155
 H 1.55093 -1.26194 -1.04845
 H -1.95525 -0.45576 -0.97661
 H 2.61020 -0.83472 0.15927
 H -2.69671 0.42353 0.28550
13
bifur_IRC_Distances_noMW_output/new_data/bifur_traj4_Distances point 88
C 1.10034 0.48085 0.07349
 C -0.80278 0.85881 0.08241
 C 0.23295 0.99075 0.94408
 C 1.65617 -0.87916 -0.05871
 C -1.86548 -0.07255 0.01211
 F 1.88209 1.30301 -0.37464
 F -1.20681 1.84029 -0.40129
 H 1.26860 -1.53998 0.62258
 H -1.77377 -0.85059 0.68213
 H 1.54947 -1.26192 -1.04828
 H -1.95370 -0.45601 -0.97625
 H 2.61013 -0.83592 0.15801
 H -2.69722 0.42242 0.28437
13
bifur_IRC_Distances_noMW_output/new_data/bifur_traj4_Distances point 89
C 1.10034 0.48085 0.07349
 C -0.80278 0.85881 0.08241
 C 0.23295 0.99075 0.94408
 C 1.65617 -0.87916 -0.05871
 C -1.86548 -0.07255 0.01211
 F 1.88209 1.30301 -0.37464
 F -1.20680 1.84029 -0.40129
 H 1.26860 -1.53998 0.62258
 H -1.77377 -0.85059 0.68213
 H 1.54947 -1.26192 -1.04828
 H -1.95370 -0.45601 -0.97625
 H 2.61013 -0.83591 0.15801
 H -2.69722 0.42242 0.28437
13
bifur_IRC_Distances_noMW_output/new_data/bifur_traj4_Distances point 90
C 1.09961 0.48065 0.07337
 C -0.80216 0.85842 0.08238
 C 0.23286 0.99012 0.94579
 C 1.65622 -0.87914 -0.05865
 C -1.86555 -0.07257 0.01212
 F 1.88068 1.30342 -0.37587
 F -1.20525 1.84041 -0.40215
 H 1.26868 -1.54028 0.62237
 H -1.77403 -0.85096 0.68182
 H 1.55024 -1.26193 -1.04837
 H -1.95452 -0.45588 -0.97644
 H 2.61016 -0.83528 0.15868
 H -2.69695 0.42300 0.28496
13
bifur_IRC_Distances_noMW_output/new_data/bifur_traj4_Distances point 91
C 1.09799 0.48020 0.07310
 C -0.80080 0.85754 0.08233
 C 0.23266 0.98873 0.94959
 C 1.65634 -0.87909 -0.05852
 C -1.86571 -0.07261 0.01213
 F 1.87754 1.30434 -0.37859
 F -1.20177 1.84068 -0.40408
 H 1.26886 -1.54093 0.62189
 H -1.77462 -0.85178 0.68114
 H 1.55196 -1.26195 -1.04857
 H -1.95635 -0.45558 -0.97687
 H 2.61025 -0.83387 0.16016
 H -2.69634 0.42431 0.28629
13
bifur_IRC_Distances_noMW_output/new_data/bifur_traj4_Distances point 92
C 1.09605 0.47967 0.07278
 C -0.79916 0.85650 0.08227
 C 0.23242 0.98708 0.95410
 C 1.65647 -0.87903 -0.05836
 C -1.86590 -0.07267 0.01216
 F 1.87379 1.30542 -0.38183
 F -1.19762 1.84101 -0.40637
 H 1.26907 -1.54172 0.62132
 H -1.77533 -0.85276 0.68034
 H 1.55401 -1.26198 -1.04882
 H -1.95853 -0.45523 -0.97738
 H 2.61035 -0.83218 0.16192
 H -2.69561 0.42588 0.28787
13
bifur_IRC_Distances_noMW_output/new_data/bifur_traj4_Distances point 93
C 1.09453 0.47925 0.07253
 C -0.79788 0.85569 0.08222
 C 0.23223 0.98579 0.95761
 C 1.65658 -0.87898 -0.05824
 C -1.86605 -0.07272 0.01217
 F 1.87086 1.30627 -0.38435
 F -1.19437 1.84128 -0.40815
 H 1.26923 -1.54233 0.62088
 H -1.77589 -0.85353 0.67972
 H 1.55561 -1.26200 -1.04902
 H -1.96024 -0.45495 -0.97778
 H 2.61043 -0.83086 0.16330
 H -2.69504 0.42710 0.28911
13
bifur_IRC_Distances_noMW_output/new_data/bifur_traj4_Distances point 94
C 1.09403 0.47911 0.07245
 C -0.79746 0.85542 0.08221
 C 0.23217 0.98536 0.95877
 C 1.65661 -0.87897 -0.05820
 C -1.86610 -0.07273 0.01218
 F 1.86989 1.30654 -0.38518
 F -1.19330 1.84136 -0.40874
 H 1.26929 -1.54253 0.62074
 H -1.77607 -0.85378 0.67951
 H 1.55614 -1.26201 -1.04909
 H -1.96081 -0.45487 -0.97791
 H 2.61045 -0.83042 0.16375
 H -2.69485 0.42751 0.28951
13
bifur_IRC_Distances_noMW_output/new_data/bifur_traj4_Distances point 95
C 1.09471 0.47930 0.07256
 C -0.79803 0.85579 0.08223
 C 0.23225 0.98594 0.95720
 C 1.65657 -0.87899 -0.05826
 C -1.86603 -0.07271 0.01217
 F 1.87120 1.30617 -0.38405
 F -1.19475 1.84124 -0.40794
 H 1.26921 -1.54226 0.62093
 H -1.77582 -0.85344 0.67979
 H 1.55543 -1.26200 -1.04900
 H -1.96004 -0.45499 -0.97773
 H 2.61042 -0.83101 0.16314
 H -2.69511 0.42696 0.28896
13
bifur_IRC_Distances_noMW_output/new_data/bifur_traj4_Distances point 96
C 1.09641 0.47977 0.07284
 C -0.79946 0.85669 0.08228
 C 0.23246 0.98738 0.95327
 C 1.65645 -0.87904 -0.05839
 C -1.86587 -0.07266 0.01215
 F 1.87448 1.30522 -0.38124
 F -1.19838 1.84095 -0.40595
 H 1.26903 -1.54157 0.62142
 H -1.77520 -0.85258 0.68048
 H 1.55363 -1.26197 -1.04878
 H -1.95813 -0.45529 -0.97729
 H 2.61033 -0.83249 0.16160
 H -2.69575 0.42559 0.28758
13
bifur_IRC_Distances_noMW_output/new_data/bifur_traj4_Distances point 97
C 1.09883 0.48044 0.07324
 C -0.80151 0.85800 0.08236
 C 0.23277 0.98946 0.94761
 C 1.65628 -0.87911 -0.05858
 C -1.86563 -0.07259 0.01212
 F 1.87917 1.30386 -0.37718
 F -1.20358 1.84054 -0.40308
 H 1.26876 -1.54059 0.62214
 H -1.77432 -0.85135 0.68149
 H 1.55107 -1.26194 -1.04847
 H -1.95540 -0.45573 -0.97665
 H 2.61020 -0.83460 0.15939
 H -2.69666 0.42363 0.28560
13
bifur_IRC_Distances_noMW_output/new_data/bifur_traj4_Distances point 98
C 1.10160 0.48120 0.07369
 C -0.80383 0.85949 0.08244
 C 0.23311 0.99183 0.94112
 C 1.65609 -0.87919 -0.05881
 C -1.86536 -0.07251 0.01210
 F 1.88451 1.30230 -0.37253
 F -1.20949 1.84008 -0.39980
 H 1.26846 -1.53948 0.62296
 H -1.77331 -0.84996 0.68266
 H 1.54815 -1.26189 -1.04812
 H -1.95229 -0.45624 -0.97593
 H 2.61007 -0.83701 0.15686
 H -2.69769 0.42140 0.28334
13
bifur_IRC_Distances_noMW_output/new_data/bifur_traj4_Distances point 99
C 1.10408 0.48188 0.07410
 C -0.80593 0.86084 0.08251
 C 0.23342 0.99397 0.93522
 C 1.65591 -0.87927 -0.05901
 C -1.86512 -0.07244 0.01207
 F 1.88933 1.30087 -0.36830
 F -1.21482 1.83967 -0.39682
 H 1.26819 -1.53847 0.62372
 H -1.77241 -0.84871 0.68373
 H 1.54552 -1.26185 -1.04781
 H -1.94948 -0.45671 -0.97528
 H 2.60994 -0.83917 0.15458
 H -2.69863 0.41939 0.28129
13
bifur_IRC_Distances_noMW_output/new_data/bifur_traj4_Distances point 100
C 1.10409 0.48188 0.07410
 C -0.80593 0.86084 0.08251
 C 0.23342 0.99397 0.93522
 C 1.65591 -0.87927 -0.05901
 C -1.86512 -0.07244 0.01207
 F 1.88933 1.30087 -0.36829
 F -1.21482 1.83967 -0.39681
 H 1.26819 -1.53847 0.62372
 H -1.77240 -0.84871 0.68373
 H 1.54551 -1.26185 -1.04781
 H -1.94948 -0.45671 -0.97528
 H 2.60994 -0.83917 0.15457
 H -2.69863 0.41939 0.28129
13
bifur_IRC_Distances_noMW_output/new_data/bifur_traj4_Distances point 101
C 1.10615 0.48245 0.07444
 C -0.80767 0.86196 0.08257
 C 0.23368 0.99576 0.93028
 C 1.65577 -0.87932 -0.05918
 C -1.86492 -0.07239 0.01205
 F 1.89333 1.29968 -0.36476
 F -1.21925 1.83934 -0.39432
 H 1.26796 -1.53764 0.62436
 H -1.77165 -0.84768 0.68463
 H 1.54333 -1.26181 -1.04756
 H -1.94715 -0.45710 -0.97475
 H 2.60984 -0.84097 0.15266
 H -2.69940 0.41772 0.27958
13
bifur_IRC_Distances_noMW_output/new_data/bifur_traj4_Distances point 102
C 1.10552 0.48228 0.07433
 C -0.80714 0.86162 0.08255
 C 0.23361 0.99522 0.93178
 C 1.65581 -0.87931 -0.05913
 C -1.86498 -0.07240 0.01205
 F 1.89211 1.30004 -0.36584
 F -1.21790 1.83944 -0.39508
 H 1.26803 -1.53789 0.62416
 H -1.77188 -0.84799 0.68435
 H 1.54399 -1.26182 -1.04764
 H -1.94786 -0.45698 -0.97491
 H 2.60987 -0.84042 0.15325
 H -2.69917 0.41823 0.28010
13
bifur_IRC_Distances_noMW_output/new_data/bifur_traj4_Distances point 103
C 1.10393 0.48184 0.07407
 C -0.80580 0.86075 0.08251
 C 0.23340 0.99384 0.93558
 C 1.65592 -0.87926 -0.05900
 C -1.86514 -0.07245 0.01207
 F 1.88903 1.30096 -0.36856
 F -1.21449 1.83969 -0.39700
 H 1.26820 -1.53853 0.62367
 H -1.77246 -0.84879 0.68366
 H 1.54568 -1.26185 -1.04783
 H -1.94966 -0.45668 -0.97532
 H 2.60995 -0.83904 0.15472
 H -2.69857 0.41952 0.28141
13
bifur_IRC_Distances_noMW_output/new_data/bifur_traj4_Distances point 104
C 1.10155 0.48119 0.07368
 C -0.80379 0.85946 0.08244
 C 0.23311 0.99179 0.94123
 C 1.65609 -0.87919 -0.05880
 C -1.86537 -0.07251 0.01210
 F 1.88442 1.30232 -0.37260
 F -1.20939 1.84009 -0.39985
 H 1.26847 -1.53950 0.62295
 H -1.77333 -0.84998 0.68264
 H 1.54820 -1.26190 -1.04812
 H -1.95234 -0.45624 -0.97594
 H 2.61007 -0.83697 0.15691
 H -2.69768 0.42144 0.28337
13
bifur_IRC_Distances_noMW_output/new_data/bifur_traj4_Distances point 105
C 1.09866 0.48039 0.07321
 C -0.80136 0.85791 0.08235
 C 0.23274 0.98931 0.94801
 C 1.65629 -0.87911 -0.05857
 C -1.86565 -0.07260 0.01213
 F 1.87884 1.30396 -0.37747
 F -1.20321 1.84057 -0.40328
 H 1.26878 -1.54066 0.62208
 H -1.77438 -0.85144 0.68142
 H 1.55125 -1.26194 -1.04849
 H -1.95559 -0.45570 -0.97669
 H 2.61021 -0.83445 0.15955
 H -2.69659 0.42377 0.28574
13
bifur_IRC_Distances_noMW_output/new_data/bifur_traj4_Distances point 106
C 1.09572 0.47958 0.07273
 C -0.79888 0.85633 0.08226
 C 0.23238 0.98680 0.95487
 C 1.65650 -0.87902 -0.05834
 C -1.86593 -0.07268 0.01216
 F 1.87315 1.30561 -0.38238
 F -1.19691 1.84107 -0.40676
 H 1.26910 -1.54185 0.62122
 H -1.77545 -0.85292 0.68020
 H 1.55436 -1.26198 -1.04887
 H -1.95891 -0.45517 -0.97747
 H 2.61036 -0.83189 0.16222
 H -2.69549 0.42615 0.28814
13
bifur_IRC_Distances_noMW_output/new_data/bifur_traj4_Distances point 107
C 1.09318 0.47887 0.07231
 C -0.79675 0.85497 0.08218
 C 0.23207 0.98464 0.96072
 C 1.65667 -0.87894 -0.05814
 C -1.86618 -0.07276 0.01219
 F 1.86825 1.30701 -0.38658
 F -1.19148 1.84151 -0.40973
 H 1.26938 -1.54288 0.62049
 H -1.77638 -0.85421 0.67917
 H 1.55704 -1.26202 -1.04920
 H -1.96176 -0.45471 -0.97814
 H 2.61050 -0.82968 0.16452
 H -2.69454 0.42819 0.29020
13
bifur_IRC_Distances_noMW_output/new_data/bifur_traj4_Distances point 108
C 1.09134 0.47836 0.07201
 C -0.79520 0.85399 0.08212
 C 0.23184 0.98308 0.96494
 C 1.65680 -0.87889 -0.05799
 C -1.86636 -0.07282 0.01221
 F 1.86469 1.30803 -0.38960
 F -1.18754 1.84184 -0.41187
 H 1.26958 -1.54362 0.61997
 H -1.77706 -0.85514 0.67843
 H 1.55898 -1.26204 -1.04945
 H -1.96384 -0.45439 -0.97863
 H 2.61059 -0.82808 0.16617
 H -2.69384 0.42967 0.29169
13
bifur_IRC_Distances_noMW_output/new_data/bifur_traj4_Distances point 109
C 1.09025 0.47805 0.07183
 C -0.79427 0.85341 0.08208
 C 0.23170 0.98215 0.96744
 C 1.65688 -0.87885 -0.05790
 C -1.86647 -0.07285 0.01222
 F 1.86257 1.30863 -0.39140
 F -1.18519 1.84203 -0.41315
 H 1.26969 -1.54406 0.61967
 H -1.77746 -0.85570 0.67799
 H 1.56014 -1.26205 -1.04959
 H -1.96507 -0.45420 -0.97892
 H 2.61065 -0.82712 0.16716
 H -2.69343 0.43056 0.29258
13
bifur_IRC_Distances_noMW_output/new_data/bifur_traj4_Distances point 110
C 1.08976 0.47791 0.07175
 C -0.79386 0.85315 0.08206
 C 0.23164 0.98174 0.96854
 C 1.65691 -0.87884 -0.05787
 C -1.86651 -0.07286 0.01223
 F 1.86164 1.30889 -0.39219
 F -1.18415 1.84212 -0.41371
 H 1.26974 -1.54426 0.61953
 H -1.77764 -0.85595 0.67780
 H 1.56066 -1.26205 -1.04966
 H -1.96562 -0.45411 -0.97905
 H 2.61068 -0.82669 0.16759
 H -2.69325 0.43095 0.29297
13
bifur_IRC_Distances_noMW_output/new_data/bifur_traj4_Distances point 111
C 1.08976 0.47791 0.07175
 C -0.79386 0.85315 0.08206
 C 0.23164 0.98174 0.96854
 C 1.65691 -0.87884 -0.05787
 C -1.86651 -0.07286 0.01223
 F 1.86164 1.30890 -0.39219
 F -1.18415 1.84212 -0.41371
 H 1.26974 -1.54426 0.61953
 H -1.77764 -0.85595 0.67780
 H 1.56066 -1.26205 -1.04966
 H -1.96562 -0.45411 -0.97905
 H 2.61068 -0.82669 0.16759
 H -2.69325 0.43095 0.29297
13
bifur_IRC_Distances_noMW_output/new_data/bifur_traj4_Distances point 112
C 1.08986 0.47794 0.07177
 C -0.79394 0.85320 0.08206
 C 0.23166 0.98182 0.96832
 C 1.65691 -0.87884 -0.05787
 C -1.86651 -0.07286 0.01223
 F 1.86182 1.30884 -0.39204
 F -1.18436 1.84210 -0.41360
 H 1.26973 -1.54422 0.61956
 H -1.77760 -0.85590 0.67784
 H 1.56056 -1.26205 -1.04965
 H -1.96551 -0.45413 -0.97903
 H 2.61067 -0.82678 0.16751
 H -2.69328 0.43087 0.29289
13
bifur_IRC_Distances_noMW_output/new_data/bifur_traj4_Distances point 113
C 1.09009 0.47801 0.07180
 C -0.79414 0.85332 0.08207
 C 0.23168 0.98202 0.96780
 C 1.65689 -0.87885 -0.05789
 C -1.86648 -0.07285 0.01223
 F 1.86226 1.30872 -0.39166
 F -1.18485 1.84206 -0.41333
 H 1.26971 -1.54413 0.61962
 H -1.77752 -0.85578 0.67793
 H 1.56031 -1.26205 -1.04962
 H -1.96526 -0.45417 -0.97897
 H 2.61066 -0.82698 0.16730
 H -2.69337 0.43069 0.29271
13
bifur_IRC_Distances_noMW_output/new_data/bifur_traj4_Distances point 114
C 1.09019 0.47804 0.07182
 C -0.79423 0.85338 0.08208
 C 0.23170 0.98211 0.96756
 C 1.65688 -0.87885 -0.05790
 C -1.86647 -0.07285 0.01222
 F 1.86247 1.30866 -0.39149
 F -1.18508 1.84204 -0.41321
 H 1.26970 -1.54409 0.61965
 H -1.77748 -0.85573 0.67797
 H 1.56020 -1.26205 -1.04960
 H -1.96513 -0.45419 -0.97894
 H 2.61066 -0.82707 0.16721
 H -2.69341 0.43060 0.29262
13
bifur_IRC_Distances_noMW_output/new_data/bifur_traj4_Distances point 115
C 1.08999 0.47798 0.07179
 C -0.79405 0.85327 0.08207
 C 0.23167 0.98194 0.96803
 C 1.65690 -0.87885 -0.05788
 C -1.86649 -0.07286 0.01223
 F 1.86207 1.30877 -0.39182
 F -1.18464 1.84208 -0.41345
 H 1.26972 -1.54417 0.61959
 H -1.77755 -0.85583 0.67789
 H 1.56042 -1.26205 -1.04963
 H -1.96537 -0.45415 -0.97899
 H 2.61067 -0.82689 0.16739
 H -2.69333 0.43077 0.29279
13
bifur_IRC_Distances_noMW_output/new_data/bifur_traj4_Distances point 116
C 1.08934 0.47780 0.07168
 C -0.79350 0.85292 0.08205
 C 0.23159 0.98139 0.96951
 C 1.65694 -0.87883 -0.05783
 C -1.86656 -0.07288 0.01223
 F 1.86082 1.30913 -0.39289
 F -1.18324 1.84219 -0.41420
 H 1.26979 -1.54443 0.61941
 H -1.77779 -0.85617 0.67763
 H 1.56111 -1.26205 -1.04972
 H -1.96610 -0.45404 -0.97917
 H 2.61070 -0.82632 0.16797
 H -2.69309 0.43129 0.29331
13
bifur_IRC_Distances_noMW_output/new_data/bifur_traj4_Distances point 117
C 1.08818 0.47747 0.07149
 C -0.79253 0.85231 0.08200
 C 0.23145 0.98041 0.97214
 C 1.65702 -0.87879 -0.05774
 C -1.86667 -0.07291 0.01225
 F 1.85857 1.30976 -0.39477
 F -1.18076 1.84240 -0.41554
 H 1.26991 -1.54490 0.61909
 H -1.77822 -0.85676 0.67718
 H 1.56233 -1.26206 -1.04988
 H -1.96741 -0.45384 -0.97948
 H 2.61076 -0.82531 0.16901
 H -2.69265 0.43223 0.29425
13
bifur_IRC_Distances_noMW_output/new_data/bifur_traj4_Distances point 118
C 1.08650 0.47700 0.07121
 C -0.79111 0.85142 0.08194
 C 0.23125 0.97900 0.97592
 C 1.65714 -0.87874 -0.05761
 C -1.86683 -0.07297 0.01227
 F 1.85533 1.31067 -0.39749
 F -1.17717 1.84271 -0.41747
 H 1.27009 -1.54558 0.61864
 H -1.77884 -0.85761 0.67653
 H 1.56411 -1.26208 -1.05011
 H -1.96930 -0.45355 -0.97993
 H 2.61085 -0.82385 0.17051
 H -2.69202 0.43358 0.29560
13
bifur_IRC_Distances_noMW_output/new_data/bifur_traj4_Distances point 119
C 1.08436 0.47639 0.07086
 C -0.78931 0.85029 0.08186
 C 0.23099 0.97720 0.98072
 C 1.65729 -0.87867 -0.05744
 C -1.86704 -0.07304 0.01230
 F 1.85120 1.31182 -0.40094
 F -1.17258 1.84310 -0.41993
 H 1.27032 -1.54645 0.61806
 H -1.77962 -0.85871 0.67570
 H 1.56637 -1.26209 -1.05041
 H -1.97171 -0.45319 -0.98051
 H 2.61097 -0.82197 0.17241
 H -2.69121 0.43530 0.29731
13
bifur_IRC_Distances_noMW_output/new_data/bifur_traj4_Distances point 120
C 1.08194 0.47571 0.07046
 C -0.78727 0.84902 0.08177
 C 0.23069 0.97518 0.98612
 C 1.65746 -0.87860 -0.05726
 C -1.86728 -0.07312 0.01233
 F 1.84652 1.31311 -0.40482
 F -1.16740 1.84356 -0.42269
 H 1.27057 -1.54743 0.61742
 H -1.78052 -0.85995 0.67479
 H 1.56893 -1.26210 -1.05075
 H -1.97445 -0.45278 -0.98117
 H 2.61111 -0.81986 0.17456
 H -2.69030 0.43725 0.29925
13
bifur_IRC_Distances_noMW_output/new_data/bifur_traj4_Distances point 121
C 1.07961 0.47505 0.07008
 C -0.78531 0.84781 0.08168
 C 0.23041 0.97324 0.99125
 C 1.65762 -0.87852 -0.05708
 C -1.86751 -0.07320 0.01236
 F 1.84203 1.31434 -0.40851
 F -1.16243 1.84400 -0.42532
 H 1.27081 -1.54837 0.61682
 H -1.78137 -0.86115 0.67392
 H 1.57139 -1.26211 -1.05109
 H -1.97707 -0.45240 -0.98181
 H 2.61124 -0.81782 0.17660
 H -2.68942 0.43912 0.30109
13
bifur_IRC_Distances_noMW_output/new_data/bifur_traj4_Distances point 122
C 1.07961 0.47505 0.07008
 C -0.78531 0.84781 0.08168
 C 0.23041 0.97324 0.99125
 C 1.65762 -0.87852 -0.05708
 C -1.86751 -0.07320 0.01236
 F 1.84203 1.31434 -0.40851
 F -1.16242 1.84400 -0.42532
 H 1.27081 -1.54837 0.61682
 H -1.78138 -0.86115 0.67392
 H 1.57139 -1.26211 -1.05109
 H -1.97707 -0.45240 -0.98181
 H 2.61124 -0.81782 0.17660
 H -2.68942 0.43912 0.30109
13
bifur_IRC_Distances_noMW_output/new_data/bifur_traj4_Distances point 123
C 1.07723 0.47437 0.06969
 C -0.78330 0.84656 0.08158
 C 0.23013 0.97126 0.99648
 C 1.65779 -0.87845 -0.05690
 C -1.86775 -0.07328 0.01239
 F 1.83743 1.31559 -0.41227
 F -1.15732 1.84446 -0.42801
 H 1.27106 -1.54933 0.61621
 H -1.78226 -0.86238 0.67305
 H 1.57391 -1.26211 -1.05144
 H -1.97976 -0.45201 -0.98246
 H 2.61137 -0.81573 0.17869
 H -2.68852 0.44104 0.30298
13
bifur_IRC_Distances_noMW_output/new_data/bifur_traj4_Distances point 124
C 1.07822 0.47465 0.06985
 C -0.78414 0.84708 0.08162
 C 0.23024 0.97209 0.99431
 C 1.65772 -0.87848 -0.05697
 C -1.86765 -0.07324 0.01238
 F 1.83934 1.31507 -0.41071
 F -1.15944 1.84427 -0.42689
 H 1.27096 -1.54893 0.61646
 H -1.78189 -0.86187 0.67341
 H 1.57286 -1.26211 -1.05129
 H -1.97864 -0.45217 -0.98219
 H 2.61132 -0.81660 0.17782
 H -2.68890 0.44024 0.30220
13
bifur_IRC_Distances_noMW_output/new_data/bifur_traj4_Distances point 125
C 1.08121 0.47550 0.07034
 C -0.78665 0.84864 0.08174
 C 0.23060 0.97457 0.98773
 C 1.65751 -0.87857 -0.05720
 C -1.86735 -0.07314 0.01234
 F 1.84511 1.31350 -0.40598
 F -1.16584 1.84370 -0.42352
 H 1.27065 -1.54772 0.61723
 H -1.78079 -0.86033 0.67452
 H 1.56970 -1.26210 -1.05086
 H -1.97527 -0.45266 -0.98137
 H 2.61115 -0.81922 0.17520
 H -2.69003 0.43784 0.29983
13
bifur_IRC_Distances_noMW_output/new_data/bifur_traj4_Distances point 126
C 1.08614 0.47690 0.07115
 C -0.79081 0.85124 0.08193
 C 0.23120 0.97870 0.97672
 C 1.65716 -0.87873 -0.05758
 C -1.86687 -0.07298 0.01227
 F 1.85465 1.31086 -0.39806
 F -1.17641 1.84277 -0.41788
 H 1.27013 -1.54572 0.61854
 H -1.77897 -0.85780 0.67639
 H 1.56448 -1.26208 -1.05016
 H -1.96970 -0.45349 -0.98003
 H 2.61087 -0.82354 0.17082
 H -2.69189 0.43386 0.29588
13
bifur_IRC_Distances_noMW_output/new_data/bifur_traj4_Distances point 127
C 1.09276 0.47875 0.07224
 C -0.79639 0.85475 0.08216
 C 0.23201 0.98428 0.96169
 C 1.65670 -0.87893 -0.05810
 C -1.86622 -0.07277 0.01219
 F 1.86743 1.30725 -0.38728
 F -1.19057 1.84159 -0.41022
 H 1.26942 -1.54305 0.62037
 H -1.77654 -0.85442 0.67900
 H 1.55749 -1.26202 -1.04926
 H -1.96224 -0.45464 -0.97825
 H 2.61052 -0.82931 0.16490
 H -2.69438 0.42853 0.29055
13
bifur_IRC_Distances_noMW_output/new_data/bifur_traj4_Distances point 128
C 1.10075 0.48097 0.07355
 C -0.80312 0.85903 0.08242
 C 0.23301 0.99110 0.94311
 C 1.65614 -0.87917 -0.05874
 C -1.86544 -0.07254 0.01210
 F 1.88288 1.30278 -0.37395
 F -1.20768 1.84022 -0.40080
 H 1.26855 -1.53982 0.62271
 H -1.77362 -0.85039 0.68230
 H 1.54904 -1.26191 -1.04822
 H -1.95324 -0.45609 -0.97615
 H 2.61011 -0.83627 0.15764
 H -2.69738 0.42209 0.28403
13
bifur_IRC_Distances_noMW_output/new_data/bifur_traj4_Distances point 129
C 1.10971 0.48342 0.07502
 C -0.81067 0.86390 0.08266
 C 0.23414 0.99885 0.92170
 C 1.65552 -0.87943 -0.05947
 C -1.86458 -0.07229 0.01201
 F 1.90021 1.29761 -0.35862
 F -1.22686 1.83878 -0.39001
 H 1.26756 -1.53620 0.62548
 H -1.77037 -0.84590 0.68620
 H 1.53957 -1.26173 -1.04714
 H -1.94315 -0.45779 -0.97383
 H 2.60967 -0.84406 0.14936
 H -2.70074 0.41485 0.27663
13
bifur_IRC_Distances_noMW_output/new_data/bifur_traj4_Distances point 130
C 1.11903 0.48593 0.07654
 C -0.81853 0.86905 0.08287
 C 0.23534 1.00705 0.89874
 C 1.65486 -0.87968 -0.06025
 C -1.86369 -0.07206 0.01193
 F 1.91826 1.29205 -0.34219
 F -1.24683 1.83738 -0.37851
 H 1.26650 -1.53244 0.62855
 H -1.76701 -0.84129 0.69049
 H 1.52971 -1.26149 -1.04609
 H -1.93267 -0.45966 -0.97148
 H 2.60924 -0.85214 0.14059
 H -2.70423 0.40730 0.26881
13
bifur_IRC_Distances_noMW_output/new_data/bifur_traj4_Distances point 131
C 1.12809 0.48833 0.07800
 C -0.82615 0.87412 0.08302
 C 0.23653 1.01513 0.87575
 C 1.65423 -0.87992 -0.06102
 C -1.86283 -0.07186 0.01186
 F 1.93580 1.28648 -0.32576
 F -1.26622 1.83612 -0.36708
 H 1.26544 -1.52879 0.63170
 H -1.76377 -0.83687 0.69488
 H 1.52014 -1.26119 -1.04514
 H -1.92249 -0.46156 -0.96924
 H 2.60885 -0.85996 0.13191
 H -2.70761 0.39997 0.26111
13
bifur_IRC_Distances_noMW_output/new_data/bifur_traj4_Distances point 132
C 1.13643 0.49050 0.07934
 C -0.83317 0.87885 0.08311
 C 0.23765 1.02269 0.85398
 C 1.65364 -0.88012 -0.06175
 C -1.86205 -0.07170 0.01180
 F 1.95195 1.28119 -0.31021
 F -1.28406 1.83505 -0.35631
 H 1.26444 -1.52543 0.63475
 H -1.76082 -0.83284 0.69913
 H 1.51133 -1.26087 -1.04434
 H -1.91315 -0.46339 -0.96722
 H 2.60851 -0.86713 0.12378
 H -2.71072 0.39320 0.25393
13
bifur_IRC_Distances_noMW_output/new_data/bifur_traj4_Distances point 133
C 1.13643 0.49050 0.07934
 C -0.83317 0.87885 0.08311
 C 0.23765 1.02269 0.85398
 C 1.65364 -0.88012 -0.06175
 C -1.86205 -0.07170 0.01180
 F 1.95195 1.28119 -0.31021
 F -1.28406 1.83505 -0.35631
 H 1.26444 -1.52543 0.63475
 H -1.76082 -0.83284 0.69913
 H 1.51133 -1.26087 -1.04434
 H -1.91315 -0.46339 -0.96722
 H 2.60851 -0.86713 0.12378
 H -2.71072 0.39320 0.25393
13
bifur_IRC_Distances_noMW_output/new_data/bifur_traj4_Distances point 134
C 1.14986 0.49394 0.08148
 C -0.84447 0.88660 0.08316
 C 0.23951 1.03512 0.81760
 C 1.65270 -0.88043 -0.06296
 C -1.86081 -0.07148 0.01173
 F 1.97799 1.27234 -0.28424
 F -1.31281 1.83351 -0.33848
 H 1.26280 -1.52001 0.63996
 H -1.75611 -0.82645 0.70636
 H 1.49715 -1.26025 -1.04315
 H -1.89812 -0.46651 -0.96403
 H 2.60802 -0.87865 0.11040
 H -2.71572 0.38229 0.24218
13
bifur_IRC_Distances_noMW_output/new_data/bifur_traj4_Distances point 135
C 1.15478 0.49518 0.08226
 C -0.84861 0.88949 0.08314
 C 0.24021 1.03975 0.80386
 C 1.65236 -0.88054 -0.06341
 C -1.86036 -0.07142 0.01171
 F 1.98754 1.26899 -0.27444
 F -1.32333 1.83300 -0.33179
 H 1.26218 -1.51803 0.64195
 H -1.75440 -0.82415 0.70913
 H 1.49195 -1.26000 -1.04275
 H -1.89262 -0.46771 -0.96288
 H 2.60785 -0.88285 0.10541
 H -2.71755 0.37829 0.23781
13
bifur_IRC_Distances_noMW_output/new_data/bifur_traj4_Distances point 136
C 1.15890 0.49621 0.08291
 C -0.85207 0.89191 0.08311
 C 0.24080 1.04365 0.79222
 C 1.65207 -0.88062 -0.06380
 C -1.85999 -0.07137 0.01170
 F 1.99551 1.26615 -0.26613
 F -1.33213 1.83259 -0.32614
 H 1.26166 -1.51637 0.64365
 H -1.75298 -0.82223 0.71149
 H 1.48761 -1.25977 -1.04243
 H -1.88803 -0.46873 -0.96193
 H 2.60772 -0.88636 0.10120
 H -2.71907 0.37494 0.23414
13
bifur_IRC_Distances_noMW_output/new_data/bifur_traj4_Distances point 137
C 1.16279 0.49717 0.08352
 C -0.85534 0.89423 0.08307
 C 0.24137 1.04738 0.78105
 C 1.65180 -0.88070 -0.06417
 C -1.85964 -0.07133 0.01169
 F 2.00307 1.26342 -0.25816
 F -1.34046 1.83223 -0.32073
 H 1.26116 -1.51480 0.64529
 H -1.75164 -0.82042 0.71376
 H 1.48350 -1.25954 -1.04213
 H -1.88369 -0.46972 -0.96103
 H 2.60760 -0.88967 0.09718
 H -2.72052 0.37177 0.23065
13
bifur_IRC_Distances_noMW_output/new_data/bifur_traj4_Distances point 138
C 1.16715 0.49824 0.08419
 C -0.85900 0.89683 0.08301
 C 0.24201 1.05158 0.76837
 C 1.65149 -0.88079 -0.06459
 C -1.85925 -0.07129 0.01169
 F 2.01152 1.26032 -0.24912
 F -1.34978 1.83184 -0.31462
 H 1.26060 -1.51305 0.64715
 H -1.75015 -0.81842 0.71636
 H 1.47890 -1.25928 -1.04180
 H -1.87884 -0.47085 -0.96002
 H 2.60748 -0.89338 0.09265
 H -2.72214 0.36822 0.22672
13
bifur_IRC_Distances_noMW_output/new_data/bifur_traj4_Distances point 139
C 1.17265 0.49958 0.08504
 C -0.86361 0.90014 0.08291
 C 0.24283 1.05693 0.75216
 C 1.65111 -0.88089 -0.06512
 C -1.85876 -0.07125 0.01168
 F 2.02218 1.25635 -0.23755
 F -1.36151 1.83139 -0.30682
 H 1.25988 -1.51083 0.64955
 H -1.74828 -0.81590 0.71969
 H 1.47310 -1.25893 -1.04140
 H -1.87273 -0.47231 -0.95875
 H 2.60733 -0.89803 0.08689
 H -2.72418 0.36374 0.22173
13
bifur_IRC_Distances_noMW_output/new_data/bifur_traj4_Distances point 140
C 1.17957 0.50125 0.08609
 C -0.86941 0.90435 0.08275
 C 0.24388 1.06375 0.73134
 C 1.65063 -0.88101 -0.06581
 C -1.85816 -0.07121 0.01169
 F 2.03560 1.25125 -0.22270
 F -1.37629 1.83087 -0.29686
 H 1.25896 -1.50804 0.65262
 H -1.74594 -0.81277 0.72398
 H 1.46580 -1.25846 -1.04091
 H -1.86505 -0.47420 -0.95716
 H 2.60716 -0.90388 0.07956
 H -2.72674 0.35810 0.21541
13
bifur_IRC_Distances_noMW_output/new_data/bifur_traj4_Distances point 141
C 1.18761 0.50316 0.08730
 C -0.87615 0.90930 0.08251
 C 0.24514 1.07178 0.70659
 C 1.65007 -0.88114 -0.06662
 C -1.85747 -0.07119 0.01170
 F 2.05120 1.24516 -0.20503
 F -1.39347 1.83034 -0.28508
 H 1.25788 -1.50478 0.65628
 H -1.74325 -0.80917 0.72910
 H 1.45732 -1.25787 -1.04036
 H -1.85615 -0.47648 -0.95531
 H 2.60698 -0.91066 0.07092
 H -2.72972 0.35153 0.20800
13
bifur_IRC_Distances_noMW_output/new_data/bifur_traj4_Distances point 142
C 1.19622 0.50517 0.08857
 C -0.88335 0.91467 0.08218
 C 0.24652 1.08052 0.67948
 C 1.64947 -0.88126 -0.06751
 C -1.85674 -0.07119 0.01172
 F 2.06789 1.23847 -0.18568
 F -1.41183 1.82986 -0.27223
 H 1.25671 -1.50129 0.66027
 H -1.74040 -0.80536 0.73471
 H 1.44826 -1.25721 -1.03976
 H -1.84665 -0.47902 -0.95331
 H 2.60681 -0.91788 0.06156
 H -2.73291 0.34450 0.20000
13
bifur_IRC_Distances_noMW_output/new_data/bifur_traj4_Distances point 143
C 1.20489 0.50717 0.08982
 C -0.89059 0.92015 0.08179
 C 0.24794 1.08947 0.65152
 C 1.64888 -0.88137 -0.06843
 C -1.85602 -0.07121 0.01176
 F 2.08470 1.23154 -0.16571
 F -1.43031 1.82947 -0.25905
 H 1.25550 -1.49776 0.66435
 H -1.73755 -0.80156 0.74049
 H 1.43912 -1.25650 -1.03915
 H -1.83712 -0.48168 -0.95128
 H 2.60668 -0.92512 0.05201
 H -2.73612 0.33741 0.19189
13
bifur_IRC_Distances_noMW_output/new_data/bifur_traj4_Distances point 144
C 1.20489 0.50717 0.08982
 C -0.89059 0.92015 0.08179
 C 0.24795 1.08947 0.65151
 C 1.64888 -0.88137 -0.06843
 C -1.85602 -0.07121 0.01176
 F 2.08470 1.23154 -0.16571
 F -1.43031 1.82947 -0.25905
 H 1.25550 -1.49776 0.66435
 H -1.73755 -0.80156 0.74049
 H 1.43912 -1.25650 -1.03915
 H -1.83712 -0.48168 -0.95128
 H 2.60668 -0.92512 0.05201
 H -2.73612 0.33741 0.19189
13
bifur_IRC_Distances_noMW_output/new_data/bifur_traj4_Distances point 145
C 1.22086 0.51076 0.09201
 C -0.90390 0.93042 0.08090
 C 0.25068 1.10634 0.59845
 C 1.64778 -0.88154 -0.07017
 C -1.85474 -0.07133 0.01184
 F 2.11564 1.21829 -0.12781
 F -1.46431 1.82898 -0.23416
 H 1.25325 -1.49121 0.67195
 H -1.73239 -0.79468 0.75134
 H 1.42231 -1.25510 -1.03793
 H -1.81965 -0.48686 -0.94745
 H 2.60650 -0.93839 0.03419
 H -2.74203 0.32432 0.17683
13
bifur_IRC_Distances_noMW_output/new_data/bifur_traj4_Distances point 146
C 1.22749 0.51222 0.09288
 C -0.90940 0.93476 0.08048
 C 0.25186 1.11347 0.57592
 C 1.64733 -0.88159 -0.07091
 C -1.85423 -0.07140 0.01188
 F 2.12847 1.21261 -0.11173
 F -1.47840 1.82887 -0.22360
 H 1.25230 -1.48847 0.67510
 H -1.73028 -0.79185 0.75589
 H 1.41534 -1.25449 -1.03736
 H -1.81245 -0.48912 -0.94582
 H 2.60645 -0.94387 0.02673
 H -2.74448 0.31889 0.17055
13
bifur_IRC_Distances_noMW_output/new_data/bifur_traj4_Distances point 147
C 1.23288 0.51339 0.09355
 C -0.91388 0.93831 0.08012
 C 0.25283 1.11933 0.55739
 C 1.64697 -0.88163 -0.07152
 C -1.85381 -0.07147 0.01191
 F 2.13890 1.20791 -0.09852
 F -1.48984 1.82881 -0.21492
 H 1.25153 -1.48623 0.67766
 H -1.72858 -0.78957 0.75959
 H 1.40967 -1.25399 -1.03687
 H -1.80661 -0.49101 -0.94447
 H 2.60643 -0.94831 0.02065
 H -2.74648 0.31446 0.16544
13
bifur_IRC_Distances_noMW_output/new_data/bifur_traj4_Distances point 148
C 1.23688 0.51426 0.09404
 C -0.91720 0.94097 0.07984
 C 0.25357 1.12372 0.54350
 C 1.64670 -0.88166 -0.07197
 C -1.85351 -0.07153 0.01194
 F 2.14665 1.20437 -0.08864
 F -1.49835 1.82879 -0.20840
 H 1.25095 -1.48455 0.67955
 H -1.72731 -0.78788 0.76233
 H 1.40545 -1.25361 -1.03648
 H -1.80228 -0.49245 -0.94346
 H 2.60642 -0.95161 0.01612
 H -2.74796 0.31117 0.16164
13
bifur_IRC_Distances_noMW_output/new_data/bifur_traj4_Distances point 149
C 1.23940 0.51480 0.09434
 C -0.91928 0.94265 0.07966
 C 0.25404 1.12649 0.53473
 C 1.64653 -0.88167 -0.07226
 C -1.85332 -0.07157 0.01195
 F 2.15153 1.20213 -0.08240
 F -1.50370 1.82879 -0.20428
 H 1.25058 -1.48349 0.68073
 H -1.72652 -0.78682 0.76406
 H 1.40280 -1.25337 -1.03623
 H -1.79957 -0.49336 -0.94283
 H 2.60641 -0.95368 0.01327
 H -2.74890 0.30910 0.15925
13
bifur_IRC_Distances_noMW_output/new_data/bifur_traj4_Distances point 150
C 1.24039 0.51501 0.09445
 C -0.92010 0.94331 0.07959
 C 0.25422 1.12758 0.53128
 C 1.64646 -0.88168 -0.07237
 C -1.85325 -0.07158 0.01196
 F 2.15344 1.20125 -0.07994
 F -1.50579 1.82879 -0.20265
 H 1.25044 -1.48308 0.68120
 H -1.72621 -0.78640 0.76473
 H 1.40176 -1.25327 -1.03612
 H -1.79850 -0.49373 -0.94257
 H 2.60641 -0.95449 0.01215
 H -2.74926 0.30828 0.15831
13
bifur_IRC_Distances_noMW_output/new_data/bifur_traj4_Distances point 151
C 1.24004 0.51493 0.09441
 C -0.91981 0.94307 0.07961
 C 0.25416 1.12720 0.53251
 C 1.64648 -0.88168 -0.07233
 C -1.85327 -0.07158 0.01195
 F 2.15276 1.20156 -0.08081
 F -1.50505 1.82879 -0.20323
 H 1.25049 -1.48322 0.68103
 H -1.72632 -0.78655 0.76449
 H 1.40213 -1.25330 -1.03616
 H -1.79888 -0.49360 -0.94266
 H 2.60641 -0.95420 0.01255
 H -2.74913 0.30857 0.15864
13
bifur_IRC_Distances_noMW_output/new_data/bifur_traj4_Distances point 152
C 1.23881 0.51467 0.09427
 C -0.91880 0.94226 0.07970
 C 0.25393 1.12584 0.53678
 C 1.64657 -0.88167 -0.07219
 C -1.85337 -0.07156 0.01195
 F 2.15039 1.20266 -0.08385
 F -1.50245 1.82879 -0.20524
 H 1.25067 -1.48374 0.68046
 H -1.72671 -0.78707 0.76366
 H 1.40342 -1.25342 -1.03629
 H -1.80020 -0.49315 -0.94297
 H 2.60641 -0.95319 0.01393
 H -2.74868 0.30958 0.15980
13
bifur_IRC_Distances_noMW_output/new_data/bifur_traj4_Distances point 153
C 1.23723 0.51433 0.09408
 C -0.91748 0.94120 0.07981
 C 0.25363 1.12410 0.54231
 C 1.64667 -0.88166 -0.07201
 C -1.85348 -0.07153 0.01194
 F 2.14732 1.20407 -0.08778
 F -1.49908 1.82879 -0.20784
 H 1.25090 -1.48440 0.67971
 H -1.72720 -0.78773 0.76257
 H 1.40509 -1.25357 -1.03645
 H -1.80191 -0.49257 -0.94338
 H 2.60642 -0.95189 0.01573
 H -2.74809 0.31089 0.16131
13
bifur_IRC_Distances_noMW_output/new_data/bifur_traj4_Distances point 154
C 1.23573 0.51401 0.09390
 C -0.91624 0.94020 0.07992
 C 0.25336 1.12246 0.54750
 C 1.64677 -0.88165 -0.07184
 C -1.85360 -0.07151 0.01193
 F 2.14443 1.20539 -0.09148
 F -1.49591 1.82879 -0.21028
 H 1.25111 -1.48503 0.67901
 H -1.72767 -0.78836 0.76155
 H 1.40666 -1.25372 -1.03659
 H -1.80352 -0.49203 -0.94375
 H 2.60642 -0.95066 0.01742
 H -2.74754 0.31211 0.16273
13
bifur_IRC_Distances_noMW_output/new_data/bifur_traj4_Distances point 155
C 1.23573 0.51401 0.09390
 C -0.91624 0.94020 0.07992
 C 0.25336 1.12246 0.54750
 C 1.64677 -0.88165 -0.07184
 C -1.85360 -0.07151 0.01193
 F 2.14443 1.20539 -0.09148
 F -1.49591 1.82879 -0.21028
 H 1.25111 -1.48503 0.67901
 H -1.72767 -0.78836 0.76155
 H 1.40666 -1.25372 -1.03659
 H -1.80352 -0.49203 -0.94375
 H 2.60642 -0.95066 0.01742
 H -2.74754 0.31211 0.16273
13
bifur_IRC_Distances_noMW_output/new_data/bifur_traj4_Distances point 156
C 1.23523 0.51390 0.09384
 C -0.91583 0.93987 0.07995
 C 0.25327 1.12191 0.54922
 C 1.64681 -0.88165 -0.07179
 C -1.85363 -0.07150 0.01193
 F 2.14347 1.20583 -0.09270
 F -1.49485 1.82880 -0.21109
 H 1.25119 -1.48524 0.67877
 H -1.72783 -0.78857 0.76121
 H 1.40719 -1.25376 -1.03664
 H -1.80406 -0.49186 -0.94388
 H 2.60642 -0.95025 0.01798
 H -2.74735 0.31252 0.16320
13
bifur_IRC_Distances_noMW_output/new_data/bifur_traj4_Distances point 157
C 1.23777 0.51445 0.09414
 C -0.91793 0.94156 0.07977
 C 0.25373 1.12469 0.54042
 C 1.64664 -0.88166 -0.07207
 C -1.85344 -0.07154 0.01194
 F 2.14837 1.20358 -0.08644
 F -1.50023 1.82879 -0.20695
 H 1.25082 -1.48418 0.67997
 H -1.72703 -0.78751 0.76294
 H 1.40452 -1.25352 -1.03639
 H -1.80133 -0.49277 -0.94324
 H 2.60641 -0.95234 0.01511
 H -2.74829 0.31044 0.16079
13
bifur_IRC_Distances_noMW_output/new_data/bifur_traj4_Distances point 158
C 1.24276 0.51552 0.09472
 C -0.92207 0.94490 0.07941
 C 0.25467 1.13021 0.52299
 C 1.64630 -0.88169 -0.07264
 C -1.85307 -0.07162 0.01197
 F 2.15803 1.19912 -0.07405
 F -1.51083 1.82879 -0.19874
 H 1.25010 -1.48207 0.68231
 H -1.72547 -0.78540 0.76635
 H 1.39926 -1.25304 -1.03587
 H -1.79595 -0.49460 -0.94197
 H 2.60641 -0.95644 0.00947
 H -2.75014 0.30633 0.15605
13
bifur_IRC_Distances_noMW_output/new_data/bifur_traj4_Distances point 159
C 1.24966 0.51698 0.09548
 C -0.92778 0.94955 0.07891
 C 0.25598 1.13790 0.49872
 C 1.64584 -0.88172 -0.07343
 C -1.85257 -0.07174 0.01199
 F 2.17138 1.19285 -0.05685
 F -1.52546 1.82885 -0.18726
 H 1.24910 -1.47914 0.68551
 H -1.72331 -0.78250 0.77103
 H 1.39199 -1.25237 -1.03509
 H -1.78855 -0.49720 -0.94020
 H 2.60642 -0.96210 0.00169
 H -2.75270 0.30065 0.14950
13
bifur_IRC_Distances_noMW_output/new_data/bifur_traj4_Distances point 160
C 1.25774 0.51867 0.09629
 C -0.93445 0.95504 0.07832
 C 0.25755 1.14699 0.47014
 C 1.64530 -0.88174 -0.07434
 C -1.85199 -0.07191 0.01201
 F 2.18700 1.18540 -0.03670
 F -1.54258 1.82897 -0.17359
 H 1.24794 -1.47568 0.68921
 H -1.72079 -0.77911 0.77642
 H 1.38347 -1.25158 -1.03409
 H -1.77994 -0.50033 -0.93812
 H 2.60645 -0.96871 -0.00738
 H -2.75569 0.29399 0.14183
13
bifur_IRC_Distances_noMW_output/new_data/bifur_traj4_Distances point 161
C 1.26648 0.52048 0.09705
 C -0.94165 0.96105 0.07772
 C 0.25929 1.15692 0.43909
 C 1.64472 -0.88176 -0.07532
 C -1.85138 -0.07210 0.01198
 F 2.20389 1.17720 -0.01499
 F -1.56108 1.82918 -0.15849
 H 1.24669 -1.47188 0.69314
 H -1.71808 -0.77544 0.78212
 H 1.37423 -1.25072 -1.03287
 H -1.77069 -0.50385 -0.93590
 H 2.60651 -0.97586 -0.01708
 H -2.75894 0.28677 0.13354
13
bifur_IRC_Distances_noMW_output/new_data/bifur_traj4_Distances point 162
C 1.27552 0.52233 0.09768
 C -0.94907 0.96731 0.07717
 C 0.26113 1.16729 0.40698
 C 1.64413 -0.88176 -0.07630
 C -1.85077 -0.07232 0.01190
 F 2.22135 1.16859 0.00715
 F -1.58020 1.82947 -0.14247
 H 1.24542 -1.46788 0.69713
 H -1.71527 -0.77163 0.78781
 H 1.36465 -1.24984 -1.03145
 H -1.76121 -0.50761 -0.93365
 H 2.60660 -0.98324 -0.02693
 H -2.76229 0.27930 0.12498
13
bifur_IRC_Distances_noMW_output/new_data/bifur_traj4_Distances point 163
C 1.28456 0.52416 0.09812
 C -0.95648 0.97363 0.07674
 C 0.26302 1.17772 0.37499
 C 1.64354 -0.88176 -0.07723
 C -1.85018 -0.07256 0.01174
 F 2.23881 1.15988 0.02879
 F -1.59929 1.82982 -0.12595
 H 1.24418 -1.46382 0.70107
 H -1.71244 -0.76779 0.79325
 H 1.35503 -1.24898 -1.02987
 H -1.75182 -0.51151 -0.93153
 H 2.60671 -0.99062 -0.03655
 H -2.76565 0.27182 0.11642
13
bifur_IRC_Distances_noMW_output/new_data/bifur_traj4_Distances point 164
C 1.29334 0.52593 0.09833
 C -0.96366 0.97981 0.07649
 C 0.26488 1.18789 0.34419
 C 1.64297 -0.88174 -0.07806
 C -1.84962 -0.07281 0.01149
 F 2.25577 1.15136 0.04907
 F -1.61781 1.83022 -0.10932
 H 1.24303 -1.45981 0.70486
 H -1.70967 -0.76402 0.79826
 H 1.34565 -1.24816 -1.02818
 H -1.74281 -0.51541 -0.92964
 H 2.60684 -0.99780 -0.04558
 H -2.76891 0.26455 0.10810
13
bifur_IRC_Distances_noMW_output/new_data/bifur_traj4_Distances point 165
C 1.30160 0.52758 0.09830
 C -0.97040 0.98565 0.07646
 C 0.26666 1.19749 0.31555
 C 1.64244 -0.88173 -0.07876
 C -1.84911 -0.07304 0.01113
 F 2.27172 1.14331 0.06728
 F -1.63521 1.83061 -0.09303
 H 1.24199 -1.45596 0.70844
 H -1.70702 -0.76042 0.80267
 H 1.33677 -1.24742 -1.02645
 H -1.73445 -0.51920 -0.92810
 H 2.60698 -1.00458 -0.05374
 H -2.77198 0.25771 0.10024
13
bifur_IRC_Distances_noMW_output/new_data/bifur_traj4_Distances point 166
C 1.30160 0.52758 0.09830
 C -0.97040 0.98565 0.07646
 C 0.26666 1.19749 0.31555
 C 1.64244 -0.88173 -0.07876
 C -1.84911 -0.07304 0.01113
 F 2.27172 1.14331 0.06728
 F -1.63522 1.83061 -0.09303
 H 1.24199 -1.45596 0.70844
 H -1.70702 -0.76042 0.80267
 H 1.33677 -1.24742 -1.02645
 H -1.73445 -0.51920 -0.92810
 H 2.60698 -1.00458 -0.05374
 H -2.77198 0.25771 0.10024
13
bifur_IRC_Distances_noMW_output/new_data/bifur_traj4_Distances point 167
C 1.31513 0.53029 0.09770
 C -0.98141 0.99527 0.07694
 C 0.26961 1.21323 0.26959
 C 1.64157 -0.88171 -0.07968
 C -1.84829 -0.07344 0.01026
 F 2.29790 1.13012 0.09479
 F -1.66371 1.83130 -0.06470
 H 1.24043 -1.44952 0.71443
 H -1.70256 -0.75440 0.80923
 H 1.32209 -1.24628 -1.02333
 H -1.72098 -0.52561 -0.92619
 H 2.60723 -1.01573 -0.06628
 H -2.77701 0.24649 0.08724
13
bifur_IRC_Distances_noMW_output/new_data/bifur_traj4_Distances point 168
C 1.31960 0.53119 0.09734
 C -0.98504 0.99846 0.07727
 C 0.27059 1.21841 0.25472
 C 1.64128 -0.88170 -0.07992
 C -1.84803 -0.07357 0.00987
 F 2.30655 1.12578 0.10313
 F -1.67311 1.83153 -0.05484
 H 1.23996 -1.44736 0.71647
 H -1.70105 -0.75237 0.81119
 H 1.31719 -1.24592 -1.02222
 H -1.71661 -0.52779 -0.92576
 H 2.60732 -1.01944 -0.07016
 H -2.77867 0.24279 0.08291
13
bifur_IRC_Distances_noMW_output/new_data/bifur_traj4_Distances point 169
C 1.32260 0.53179 0.09704
 C -0.98747 1.00060 0.07754
 C 0.27124 1.22188 0.24486
 C 1.64109 -0.88170 -0.08005
 C -1.84786 -0.07366 0.00959
 F 2.31236 1.12288 0.10849
 F -1.67940 1.83168 -0.04808
 H 1.23966 -1.44590 0.71785
 H -1.70002 -0.75100 0.81245
 H 1.31390 -1.24569 -1.02146
 H -1.71370 -0.52926 -0.92554
 H 2.60738 -1.02192 -0.07269
 H -2.77979 0.24031 0.07999
13
bifur_IRC_Distances_noMW_output/new_data/bifur_traj4_Distances point 170
C 1.32462 0.53219 0.09682
 C -0.98911 1.00204 0.07775
 C 0.27168 1.22422 0.23826
 C 1.64096 -0.88170 -0.08013
 C -1.84775 -0.07372 0.00939
 F 2.31627 1.12093 0.11200
 F -1.68364 1.83179 -0.04346
 H 1.23946 -1.44491 0.71879
 H -1.69933 -0.75007 0.81327
 H 1.31168 -1.24554 -1.02094
 H -1.71175 -0.53026 -0.92542
 H 2.60743 -1.02360 -0.07435
 H -2.78054 0.23863 0.07802
13
bifur_IRC_Distances_noMW_output/new_data/bifur_traj4_Distances point 171
C 1.32619 0.53251 0.09664
 C -0.99038 1.00316 0.07792
 C 0.27203 1.22603 0.23316
 C 1.64086 -0.88170 -0.08019
 C -1.84766 -0.07377 0.00922
 F 2.31932 1.11941 0.11466
 F -1.68694 1.83187 -0.03982
 H 1.23931 -1.44414 0.71953
 H -1.69878 -0.74935 0.81389
 H 1.30995 -1.24542 -1.02053
 H -1.71024 -0.53103 -0.92534
 H 2.60746 -1.02491 -0.07563
 H -2.78112 0.23733 0.07648
13
bifur_IRC_Distances_noMW_output/new_data/bifur_traj4_Distances point 172
C 1.32785 0.53284 0.09643
 C -0.99172 1.00435 0.07812
 C 0.27239 1.22796 0.22777
 C 1.64076 -0.88169 -0.08024
 C -1.84756 -0.07382 0.00904
 F 2.32254 1.11781 0.11743
 F -1.69043 1.83195 -0.03593
 H 1.23916 -1.44332 0.72032
 H -1.69821 -0.74858 0.81453
 H 1.30811 -1.24530 -1.02009
 H -1.70864 -0.53186 -0.92527
 H 2.60749 -1.02630 -0.07696
 H -2.78174 0.23595 0.07484
13
bifur_IRC_Distances_noMW_output/new_data/bifur_traj4_Distances point 173
C 1.33030 0.53333 0.09611
 C -0.99370 1.00610 0.07844
 C 0.27292 1.23077 0.21992
 C 1.64060 -0.88169 -0.08031
 C -1.84743 -0.07389 0.00875
 F 2.32728 1.11546 0.12139
 F -1.69556 1.83208 -0.03015
 H 1.23894 -1.44211 0.72149
 H -1.69735 -0.74744 0.81545
 H 1.30540 -1.24512 -1.01944
 H -1.70631 -0.53309 -0.92520
 H 2.60755 -1.02834 -0.07888
 H -2.78266 0.23393 0.07244
13
bifur_IRC_Distances_noMW_output/new_data/bifur_traj4_Distances point 174
C 1.33439 0.53415 0.09551
 C -0.99701 1.00902 0.07903
 C 0.27382 1.23548 0.20688
 C 1.64034 -0.88169 -0.08040
 C -1.84720 -0.07401 0.00824
 F 2.33523 1.11154 0.12772
 F -1.70414 1.83229 -0.02028
 H 1.23858 -1.44007 0.72347
 H -1.69590 -0.74552 0.81692
 H 1.30085 -1.24482 -1.01833
 H -1.70242 -0.53515 -0.92516
 H 2.60763 -1.03177 -0.08200
 H -2.78418 0.23054 0.06839
13
bifur_IRC_Distances_noMW_output/new_data/bifur_traj4_Distances point 175
C 1.34081 0.53545 0.09442
 C -1.00219 1.01362 0.08012
 C 0.27521 1.24284 0.18680
 C 1.63994 -0.88169 -0.08046
 C -1.84685 -0.07419 0.00736
 F 2.34771 1.10544 0.13690
 F -1.71759 1.83261 -0.00436
 H 1.23807 -1.43685 0.72666
 H -1.69359 -0.74247 0.81904
 H 1.29368 -1.24437 -1.01653
 H -1.69640 -0.53843 -0.92528
 H 2.60778 -1.03717 -0.08664
 H -2.78659 0.22523 0.06199
13
bifur_IRC_Distances_noMW_output/new_data/bifur_traj4_Distances point 176
C 1.34927 0.53715 0.09274
 C -1.00901 1.01967 0.08183
 C 0.27702 1.25246 0.16102
 C 1.63941 -0.88170 -0.08041
 C -1.84641 -0.07444 0.00604
 F 2.36418 1.09746 0.14764
 F -1.73526 1.83306 0.01738
 H 1.23747 -1.43257 0.73098
 H -1.69048 -0.73840 0.82148
 H 1.28418 -1.24379 -1.01410
 H -1.68859 -0.54281 -0.92578
 H 2.60797 -1.04433 -0.09232
 H -2.78977 0.21822 0.05351
13
bifur_IRC_Distances_noMW_output/new_data/bifur_traj4_Distances point 177
C 1.34927 0.53715 0.09274
 C -1.00900 1.01967 0.08183
 C 0.27702 1.25246 0.16102
 C 1.63941 -0.88170 -0.08041
 C -1.84641 -0.07444 0.00604
 F 2.36418 1.09747 0.14763
 F -1.73526 1.83306 0.01738
 H 1.23747 -1.43257 0.73098
 H -1.69048 -0.73840 0.82148
 H 1.28418 -1.24379 -1.01410
 H -1.68859 -0.54281 -0.92578
 H 2.60797 -1.04433 -0.09232
 H -2.78977 0.21822 0.05351
13
bifur_IRC_Distances_noMW_output/new_data/bifur_traj4_Distances point 178
C 1.36831 0.54098 0.08816
 C -1.02429 1.03337 0.08661
 C 0.28098 1.27382 0.10590
 C 1.63824 -0.88172 -0.07986
 C -1.84548 -0.07499 0.00253
 F 2.40139 1.07977 0.16686
 F -1.77484 1.83421 0.06857
 H 1.23641 -1.42277 0.74105
 H -1.68328 -0.72908 0.82571
 H 1.26258 -1.24248 -1.00845
 H -1.67143 -0.55289 -0.92799
 H 2.60843 -1.06061 -0.10344
 H -2.79701 0.20239 0.03435
13
bifur_IRC_Distances_noMW_output/new_data/bifur_traj4_Distances point 179
C 1.37749 0.54280 0.08575
 C -1.03163 1.04002 0.08918
 C 0.28282 1.28396 0.08079
 C 1.63770 -0.88173 -0.07945
 C -1.84507 -0.07527 0.00067
 F 2.41940 1.07132 0.17428
 F -1.79382 1.83492 0.09365
 H 1.23598 -1.41800 0.74594
 H -1.67977 -0.72454 0.82722
 H 1.25213 -1.24178 -1.00574
 H -1.66333 -0.55784 -0.92939
 H 2.60867 -1.06854 -0.10815
 H -2.80057 0.19470 0.02524
13
bifur_IRC_Distances_noMW_output/new_data/bifur_traj4_Distances point 180
C 1.38481 0.55056 -0.05831
 C -1.03897 1.04947 0.01504
 C 0.28439 1.29363 0.04826
 C 1.63765 -0.88415 -0.02286
 C -1.84453 -0.07661 0.02370
 F 2.43357 1.07677 -0.12686
 F -1.81156 1.83770 0.07025
 H 1.22264 -1.34307 -0.88842
 H -1.68992 -0.64771 -0.86064
 H 1.25737 -1.32183 0.87326
 H -1.64141 -0.64143 0.90502
 H 2.60963 -1.07976 -0.02182
 H -2.80367 0.18645 0.04340
13
bifur_IRC_Distances_noMW_output/new_data/bifur_traj4_Distances point 181
C 1.39237 0.55193 -0.05326
 C -1.04487 1.05509 0.01627
 C 0.28615 1.29976 0.07253
 C 1.63719 -0.88414 -0.02484
 C -1.84425 -0.07696 0.02330
 F 2.44832 1.07067 -0.12694
 F -1.82704 1.84013 0.05572
 H 1.22296 -1.33586 -0.89542
 H -1.68642 -0.64092 -0.86501
 H 1.24806 -1.32406 0.86794
 H -1.63576 -0.64860 0.90209
 H 2.60985 -1.08661 -0.02043
 H -2.80655 0.17957 0.04805
13
bifur_IRC_Distances_noMW_output/new_data/bifur_traj4_Distances point 182
C 1.39863 0.55303 -0.04918
 C -1.04975 1.05979 0.01733
 C 0.28755 1.30474 0.09214
 C 1.63681 -0.88412 -0.02644
 C -1.84404 -0.07727 0.02299
 F 2.46057 1.06558 -0.12703
 F -1.83982 1.84231 0.04403
 H 1.22320 -1.32991 -0.90105
 H -1.68356 -0.63535 -0.86849
 H 1.24039 -1.32580 0.86366
 H -1.63106 -0.65451 0.89968
 H 2.61005 -1.09231 -0.01938
 H -2.80897 0.17381 0.05174
13
bifur_IRC_Distances_noMW_output/new_data/bifur_traj4_Distances point 183
C 1.40329 0.55384 -0.04621
 C -1.05338 1.06331 0.01816
 C 0.28857 1.30838 0.10646
 C 1.63654 -0.88409 -0.02761
 C -1.84389 -0.07751 0.02275
 F 2.46972 1.06178 -0.12716
 F -1.84930 1.84402 0.03558
 H 1.22336 -1.32549 -0.90515
 H -1.68146 -0.63125 -0.87101
 H 1.23470 -1.32703 0.86056
 H -1.62754 -0.65889 0.89789
 H 2.61020 -1.09656 -0.01864
 H -2.81080 0.16949 0.05437
13
bifur_IRC_Distances_noMW_output/new_data/bifur_traj4_Distances point 184
C 1.40600 0.55430 -0.04451
 C -1.05549 1.06535 0.01866
 C 0.28915 1.31048 0.11466
 C 1.63639 -0.88407 -0.02827
 C -1.84381 -0.07765 0.02261
 F 2.47503 1.05957 -0.12728
 F -1.85479 1.84505 0.03079
 H 1.22345 -1.32294 -0.90748
 H -1.68026 -0.62888 -0.87246
 H 1.23142 -1.32771 0.85881
 H -1.62550 -0.66142 0.89685
 H 2.61029 -1.09904 -0.01822
 H -2.81187 0.16697 0.05586
13
bifur_IRC_Distances_noMW_output/new_data/bifur_traj4_Distances point 185
C 1.40653 0.55439 -0.04419
 C -1.05591 1.06575 0.01876
 C 0.28927 1.31088 0.11626
 C 1.63636 -0.88407 -0.02840
 C -1.84380 -0.07768 0.02258
 F 2.47607 1.05913 -0.12731
 F -1.85587 1.84525 0.02986
 H 1.22347 -1.32244 -0.90793
 H -1.68002 -0.62842 -0.87274
 H 1.23077 -1.32784 0.85846
 H -1.62510 -0.66191 0.89665
 H 2.61031 -1.09952 -0.01814
 H -2.81208 0.16648 0.05615
13
bifur_IRC_Distances_noMW_output/new_data/bifur_traj4_Distances point 186
C 1.40519 0.55416 -0.04502
 C -1.05486 1.06474 0.01851
 C 0.28898 1.30985 0.11222
 C 1.63643 -0.88408 -0.02808
 C -1.84384 -0.07761 0.02265
 F 2.47345 1.06023 -0.12724
 F -1.85316 1.84474 0.03221
 H 1.22343 -1.32370 -0.90679
 H -1.68062 -0.62958 -0.87203
 H 1.23239 -1.32751 0.85933
 H -1.62611 -0.66066 0.89716
 H 2.61026 -1.09830 -0.01834
 H -2.81155 0.16772 0.05542
13
bifur_IRC_Distances_noMW_output/new_data/bifur_traj4_Distances point 187
C 1.40262 0.55372 -0.04663
 C -1.05286 1.06280 0.01804
 C 0.28843 1.30786 0.10442
 C 1.63658 -0.88410 -0.02744
 C -1.84391 -0.07747 0.02278
 F 2.46840 1.06233 -0.12714
 F -1.84794 1.84377 0.03678
 H 1.22334 -1.32613 -0.90456
 H -1.68176 -0.63183 -0.87065
 H 1.23552 -1.32685 0.86100
 H -1.62805 -0.65826 0.89814
 H 2.61018 -1.09595 -0.01874
 H -2.81054 0.17011 0.05400
13
bifur_IRC_Distances_noMW_output/new_data/bifur_traj4_Distances point 188
C 1.40262 0.55372 -0.04663
 C -1.05286 1.06280 0.01804
 C 0.28843 1.30786 0.10442
 C 1.63658 -0.88410 -0.02744
 C -1.84391 -0.07747 0.02278
 F 2.46840 1.06233 -0.12714
 F -1.84794 1.84377 0.03678
 H 1.22334 -1.32613 -0.90456
 H -1.68176 -0.63183 -0.87065
 H 1.23552 -1.32685 0.86101
 H -1.62805 -0.65826 0.89814
 H 2.61018 -1.09595 -0.01874
 H -2.81054 0.17011 0.05400
13
bifur_IRC_Distances_noMW_output/new_data/bifur_traj4_Distances point 189
C 1.39585 0.55255 -0.05098
 C -1.04758 1.05770 0.01685
 C 0.28693 1.30254 0.08348
 C 1.63698 -0.88413 -0.02573
 C -1.84413 -0.07713 0.02313
 F 2.45513 1.06784 -0.12698
 F -1.83415 1.84132 0.04918
 H 1.22309 -1.33255 -0.89857
 H -1.68483 -0.63781 -0.86695
 H 1.24379 -1.32504 0.86555
 H -1.63314 -0.65189 0.90075
 H 2.60996 -1.08977 -0.01984
 H -2.80789 0.17637 0.05012
13
bifur_IRC_Distances_noMW_output/new_data/bifur_traj4_Distances point 190
C 1.39245 0.55194 -0.05321
 C -1.04493 1.05515 0.01628
 C 0.28616 1.29983 0.07278
 C 1.63718 -0.88414 -0.02486
 C -1.84425 -0.07697 0.02330
 F 2.44848 1.07060 -0.12694
 F -1.82720 1.84016 0.05557
 H 1.22296 -1.33578 -0.89549
 H -1.68639 -0.64085 -0.86505
 H 1.24796 -1.32409 0.86788
 H -1.63570 -0.64868 0.90206
 H 2.60985 -1.08668 -0.02042
 H -2.80658 0.17949 0.04810
13
bifur_IRC_Distances_noMW_output/new_data/bifur_traj4_Distances point 191
C 1.38962 0.55144 -0.05508
 C -1.04273 1.05304 0.01582
 C 0.28552 1.29755 0.06378
 C 1.63736 -0.88415 -0.02412
 C -1.84435 -0.07683 0.02345
 F 2.44296 1.07289 -0.12692
 F -1.82142 1.83922 0.06096
 H 1.22284 -1.33848 -0.89290
 H -1.68769 -0.64338 -0.86344
 H 1.25144 -1.32327 0.86985
 H -1.63781 -0.64600 0.90315
 H 2.60977 -1.08412 -0.02092
 H -2.80550 0.18208 0.04639
13
bifur_IRC_Distances_noMW_output/new_data/bifur_traj4_Distances point 192
C 1.38798 0.55114 -0.05618
 C -1.04144 1.05182 0.01555
 C 0.28513 1.29622 0.05851
 C 1.63746 -0.88415 -0.02369
 C -1.84441 -0.07676 0.02353
 F 2.43975 1.07422 -0.12690
 F -1.81805 1.83869 0.06411
 H 1.22278 -1.34005 -0.89138
 H -1.68845 -0.64486 -0.86250
 H 1.25346 -1.32278 0.87101
 H -1.63904 -0.64444 0.90379
 H 2.60972 -1.08263 -0.02122
 H -2.80487 0.18357 0.04537
13
bifur_IRC_Distances_noMW_output/new_data/bifur_traj4_Distances point 193
C 1.38825 0.55119 -0.05600
 C -1.04165 1.05202 0.01559
 C 0.28520 1.29644 0.05937
 C 1.63744 -0.88415 -0.02376
 C -1.84440 -0.07677 0.02352
 F 2.44027 1.07400 -0.12690
 F -1.81860 1.83878 0.06360
 H 1.22279 -1.33979 -0.89163
 H -1.68833 -0.64461 -0.86265
 H 1.25313 -1.32286 0.87082
 H -1.63884 -0.64469 0.90368
 H 2.60973 -1.08287 -0.02117
 H -2.80497 0.18333 0.04554
13
bifur_IRC_Distances_noMW_output/new_data/bifur_traj4_Distances point 194
C 1.39092 0.55167 -0.05422
 C -1.04374 1.05402 0.01603
 C 0.28582 1.29860 0.06794
 C 1.63728 -0.88414 -0.02446
 C -1.84430 -0.07690 0.02338
 F 2.44550 1.07184 -0.12693
 F -1.82409 1.83965 0.05847
 H 1.22290 -1.33724 -0.89410
 H -1.68709 -0.64221 -0.86419
 H 1.24983 -1.32365 0.86894
 H -1.63684 -0.64723 0.90265
 H 2.60981 -1.08530 -0.02069
 H -2.80599 0.18089 0.04718
13
bifur_IRC_Distances_noMW_output/new_data/bifur_traj4_Distances point 195
C 1.39580 0.55254 -0.05101
 C -1.04754 1.05766 0.01684
 C 0.28692 1.30250 0.08333
 C 1.63698 -0.88413 -0.02572
 C -1.84413 -0.07713 0.02313
 F 2.45503 1.06789 -0.12698
 F -1.83405 1.84131 0.04927
 H 1.22309 -1.33260 -0.89853
 H -1.68485 -0.63786 -0.86693
 H 1.24385 -1.32503 0.86558
 H -1.63318 -0.65184 0.90077
 H 2.60996 -1.08973 -0.01985
 H -2.80787 0.17642 0.05009
13
bifur_IRC_Distances_noMW_output/new_data/bifur_traj4_Distances point 196
C 1.40213 0.55364 -0.04694
 C -1.05248 1.06243 0.01795
 C 0.28832 1.30748 0.10292
 C 1.63661 -0.88410 -0.02732
 C -1.84393 -0.07745 0.02281
 F 2.46744 1.06273 -0.12712
 F -1.84695 1.84359 0.03766
 H 1.22332 -1.32659 -0.90414
 H -1.68198 -0.63226 -0.87039
 H 1.23611 -1.32673 0.86133
 H -1.62842 -0.65780 0.89833
 H 2.61016 -1.09550 -0.01882
 H -2.81034 0.17057 0.05373
13
bifur_IRC_Distances_noMW_output/new_data/bifur_traj4_Distances point 197
C 1.40923 0.55484 -0.04253
 C -1.05801 1.06780 0.01927
 C 0.28984 1.31295 0.12433
 C 1.63620 -0.88405 -0.02905
 C -1.84372 -0.07782 0.02244
 F 2.48138 1.05692 -0.12747
 F -1.86134 1.84630 0.02519
 H 1.22355 -1.31990 -0.91022
 H -1.67883 -0.62608 -0.87417
 H 1.22751 -1.32850 0.85675
 H -1.62306 -0.66443 0.89561
 H 2.61040 -1.10199 -0.01773
 H -2.81315 0.16396 0.05759
13
bifur_IRC_Distances_noMW_output/new_data/bifur_traj4_Distances point 198
C 1.41662 0.55605 -0.03813
 C -1.06375 1.07342 0.02075
 C 0.29138 1.31853 0.14600
 C 1.63579 -0.88399 -0.03079
 C -1.84352 -0.07823 0.02204
 F 2.49590 1.05083 -0.12810
 F -1.87625 1.84930 0.01288
 H 1.22374 -1.31299 -0.91633
 H -1.67563 -0.61974 -0.87801
 H 1.21863 -1.33019 0.85220
 H -1.61745 -0.67126 0.89279
 H 2.61066 -1.10877 -0.01666
 H -2.81613 0.15702 0.06135
13
bifur_IRC_Distances_noMW_output/new_data/bifur_traj4_Distances point 199
C 1.41662 0.55605 -0.03813
 C -1.06375 1.07342 0.02075
 C 0.29138 1.31853 0.14600
 C 1.63579 -0.88399 -0.03079
 C -1.84352 -0.07823 0.02204
 F 2.49590 1.05083 -0.12810
 F -1.87625 1.84930 0.01288
 H 1.22374 -1.31299 -0.91633
 H -1.67563 -0.61974 -0.87801
 H 1.21863 -1.33019 0.85220
 H -1.61745 -0.67126 0.89279
 H 2.61066 -1.10877 -0.01666
 H -2.81613 0.15702 0.06135
13
bifur_IRC_Distances_noMW_output/new_data/bifur_traj4_Distances point 200
C 1.43110 0.55834 -0.03009
 C -1.07500 1.08453 0.02400
 C 0.29428 1.32917 0.18669
 C 1.63503 -0.88382 -0.03394
 C -1.84321 -0.07908 0.02118
 F 2.52444 1.03882 -0.13037
 F -1.90531 1.85564 -0.00908
 H 1.22398 -1.29961 -0.92764
 H -1.66960 -0.60762 -0.88539
 H 1.20149 -1.33307 0.84404
 H -1.60636 -0.68447 0.88733
 H 2.61123 -1.12210 -0.01466
 H -2.82208 0.14326 0.06795
13
bifur_IRC_Distances_noMW_output/new_data/bifur_traj4_Distances point 201
C 1.43774 0.55936 -0.02668
 C -1.08014 1.08966 0.02565
 C 0.29557 1.33393 0.20458
 C 1.63470 -0.88373 -0.03527
 C -1.84310 -0.07949 0.02074
 F 2.53754 1.03327 -0.13188
 F -1.91855 1.85873 -0.01818
 H 1.22402 -1.29356 -0.93256
 H -1.66696 -0.60220 -0.88875
 H 1.19375 -1.33421 0.84063
 H -1.60123 -0.69044 0.88487
 H 2.61152 -1.12822 -0.01378
 H -2.82486 0.13690 0.07063
13
bifur_IRC_Distances_noMW_output/new_data/bifur_traj4_Distances point 202
C 1.44362 0.56024 -0.02378
 C -1.08470 1.09422 0.02718
 C 0.29670 1.33810 0.22007
 C 1.63442 -0.88365 -0.03640
 C -1.84301 -0.07986 0.02033
 F 2.54917 1.02834 -0.13348
 F -1.93027 1.86156 -0.02575
 H 1.22402 -1.28822 -0.93679
 H -1.66466 -0.59745 -0.89172
 H 1.18693 -1.33513 0.83779
 H -1.59665 -0.69570 0.88272
 H 2.61179 -1.13367 -0.01302
 H -2.82735 0.13123 0.07284
13
bifur_IRC_Distances_noMW_output/new_data/bifur_traj4_Distances point 203
C 1.44843 0.56094 -0.02150
 C -1.08841 1.09796 0.02849
 C 0.29761 1.34146 0.23243
 C 1.63419 -0.88357 -0.03728
 C -1.84295 -0.08017 0.01999
 F 2.55866 1.02430 -0.13494
 F -1.93980 1.86393 -0.03159
 H 1.22399 -1.28390 -0.94016
 H -1.66283 -0.59363 -0.89414
 H 1.18141 -1.33582 0.83560
 H -1.59291 -0.69996 0.88099
 H 2.61201 -1.13812 -0.01241
 H -2.82940 0.12659 0.07453
13
bifur_IRC_Distances_noMW_output/new_data/bifur_traj4_Distances point 204
C 1.45185 0.56144 -0.01993
 C -1.09106 1.10062 0.02944
 C 0.29826 1.34384 0.24111
 C 1.63403 -0.88351 -0.03789
 C -1.84292 -0.08040 0.01973
 F 2.56544 1.02142 -0.13606
 F -1.94659 1.86565 -0.03558
 H 1.22396 -1.28084 -0.94252
 H -1.66155 -0.59092 -0.89588
 H 1.17750 -1.33628 0.83411
 H -1.59024 -0.70299 0.87978
 H 2.61218 -1.14130 -0.01198
 H -2.83087 0.12327 0.07567
13
bifur_IRC_Distances_noMW_output/new_data/bifur_traj4_Distances point 205
C 1.45390 0.56174 -0.01900
 C -1.09265 1.10223 0.03003
 C 0.29865 1.34525 0.24626
 C 1.63394 -0.88348 -0.03825
 C -1.84290 -0.08054 0.01958
 F 2.56950 1.01969 -0.13677
 F -1.95065 1.86669 -0.03791
 H 1.22394 -1.27900 -0.94392
 H -1.66079 -0.58931 -0.89692
 H 1.17516 -1.33654 0.83324
 H -1.58863 -0.70480 0.87906
 H 2.61228 -1.14320 -0.01172
 H -2.83175 0.12127 0.07632
13
bifur_IRC_Distances_noMW_output/new_data/bifur_traj4_Distances point 206
C 1.45484 0.56187 -0.01858
 C -1.09337 1.10295 0.03029
 C 0.29882 1.34590 0.24859
 C 1.63390 -0.88346 -0.03841
 C -1.84289 -0.08060 0.01950
 F 2.57135 1.01890 -0.13710
 F -1.95250 1.86717 -0.03895
 H 1.22393 -1.27817 -0.94455
 H -1.66044 -0.58858 -0.89739
 H 1.17410 -1.33666 0.83285
 H -1.58790 -0.70562 0.87873
 H 2.61233 -1.14407 -0.01161
 H -2.83216 0.12036 0.07662
13
bifur_IRC_Distances_noMW_output/new_data/bifur_traj4_Distances point 207
C 1.45496 0.56189 -0.01853
 C -1.09347 1.10305 0.03033
 C 0.29885 1.34598 0.24890
 C 1.63389 -0.88346 -0.03843
 C -1.84289 -0.08061 0.01950
 F 2.57160 1.01879 -0.13714
 F -1.95275 1.86723 -0.03909
 H 1.22393 -1.27806 -0.94464
 H -1.66040 -0.58848 -0.89745
 H 1.17396 -1.33668 0.83280
 H -1.58780 -0.70573 0.87869
 H 2.61233 -1.14418 -0.01159
 H -2.83221 0.12024 0.07666
13
bifur_IRC_Distances_noMW_output/new_data/bifur_traj4_Distances point 208
C 1.45457 0.56183 -0.01870
 C -1.09316 1.10275 0.03022
 C 0.29877 1.34571 0.24792
 C 1.63391 -0.88347 -0.03836
 C -1.84289 -0.08058 0.01953
 F 2.57082 1.01913 -0.13700
 F -1.95197 1.86703 -0.03865
 H 1.22393 -1.27841 -0.94437
 H -1.66054 -0.58879 -0.89725
 H 1.17440 -1.33663 0.83296
 H -1.58811 -0.70538 0.87882
 H 2.61231 -1.14382 -0.01164
 H -2.83204 0.12062 0.07653
13
bifur_IRC_Distances_noMW_output/new_data/bifur_traj4_Distances point 209
C 1.45393 0.56174 -0.01899
 C -1.09267 1.10224 0.03003
 C 0.29865 1.34527 0.24632
 C 1.63394 -0.88348 -0.03825
 C -1.84290 -0.08054 0.01957
 F 2.56955 1.01967 -0.13678
 F -1.95070 1.86670 -0.03793
 H 1.22394 -1.27898 -0.94394
 H -1.66078 -0.58929 -0.89693
 H 1.17513 -1.33655 0.83323
 H -1.58861 -0.70482 0.87905
 H 2.61228 -1.14322 -0.01172
 H -2.83176 0.12125 0.07633
13
bifur_IRC_Distances_noMW_output/new_data/bifur_traj4_Distances point 210
C 1.45393 0.56174 -0.01899
 C -1.09267 1.10224 0.03003
 C 0.29865 1.34527 0.24632
 C 1.63394 -0.88348 -0.03825
 C -1.84290 -0.08054 0.01957
 F 2.56955 1.01967 -0.13678
 F -1.95070 1.86670 -0.03793
 H 1.22394 -1.27898 -0.94394
 H -1.66078 -0.58929 -0.89693
 H 1.17513 -1.33655 0.83323
 H -1.58861 -0.70482 0.87905
 H 2.61228 -1.14322 -0.01172
 H -2.83176 0.12125 0.07633
13
bifur_IRC_Distances_noMW_output/new_data/bifur_traj4_Distances point 211
C 1.45314 0.56163 -0.01934
 C -1.09206 1.10163 0.02981
 C 0.29851 1.34473 0.24436
 C 1.63397 -0.88349 -0.03812
 C -1.84291 -0.08049 0.01963
 F 2.56800 1.02033 -0.13650
 F -1.94915 1.86630 -0.03705
 H 1.22395 -1.27968 -0.94341
 H -1.66107 -0.58990 -0.89653
 H 1.17602 -1.33645 0.83356
 H -1.58922 -0.70413 0.87932
 H 2.61224 -1.14250 -0.01182
 H -2.83143 0.12201 0.07608
13
bifur_IRC_Distances_noMW_output/new_data/bifur_traj4_Distances point 212
C 1.45381 0.56172 -0.01904
 C -1.09258 1.10215 0.03000
 C 0.29863 1.34519 0.24603
 C 1.63394 -0.88348 -0.03823
 C -1.84290 -0.08053 0.01958
 F 2.56932 1.01977 -0.13674
 F -1.95047 1.86664 -0.03780
 H 1.22394 -1.27909 -0.94386
 H -1.66082 -0.58938 -0.89687
 H 1.17527 -1.33653 0.83328
 H -1.58870 -0.70471 0.87909
 H 2.61228 -1.14311 -0.01173
 H -2.83171 0.12136 0.07629
13
bifur_IRC_Distances_noMW_output/new_data/bifur_traj4_Distances point 213
C 1.45577 0.56201 -0.01817
 C -1.09409 1.10369 0.03056
 C 0.29900 1.34654 0.25091
 C 1.63386 -0.88345 -0.03857
 C -1.84288 -0.08066 0.01943
 F 2.57320 1.01811 -0.13743
 F -1.95435 1.86765 -0.03998
 H 1.22392 -1.27734 -0.94519
 H -1.66010 -0.58785 -0.89786
 H 1.17304 -1.33678 0.83246
 H -1.58717 -0.70644 0.87841
 H 2.61237 -1.14493 -0.01149
 H -2.83256 0.11945 0.07691
13
bifur_IRC_Distances_noMW_output/new_data/bifur_traj4_Distances point 214
C 1.45928 0.56250 -0.01664
 C -1.09680 1.10643 0.03159
 C 0.29965 1.34894 0.25955
 C 1.63370 -0.88338 -0.03916
 C -1.84286 -0.08090 0.01916
 F 2.58014 1.01515 -0.13873
 F -1.96128 1.86946 -0.04375
 H 1.22386 -1.27422 -0.94753
 H -1.65882 -0.58512 -0.89964
 H 1.16907 -1.33719 0.83106
 H -1.58442 -0.70951 0.87720
 H 2.61255 -1.14819 -0.01106
 H -2.83409 0.11604 0.07796
13
bifur_IRC_Distances_noMW_output/new_data/bifur_traj4_Distances point 215
C 1.46416 0.56319 -0.01456
 C -1.10056 1.11025 0.03304
 C 0.30056 1.35226 0.27139
 C 1.63349 -0.88329 -0.03995
 C -1.84283 -0.08124 0.01877
 F 2.58981 1.01102 -0.14064
 F -1.97091 1.87202 -0.04878
 H 1.22378 -1.26990 -0.95075
 H -1.65707 -0.58135 -0.90213
 H 1.16357 -1.33773 0.82919
 H -1.58058 -0.71378 0.87555
 H 2.61281 -1.15273 -0.01048
 H -2.83622 0.11127 0.07935
13
bifur_IRC_Distances_noMW_output/new_data/bifur_traj4_Distances point 216
C 1.46991 0.56399 -0.01221
 C -1.10499 1.11477 0.03480
 C 0.30163 1.35614 0.28505
 C 1.63325 -0.88318 -0.04085
 C -1.84281 -0.08164 0.01829
 F 2.60121 1.00615 -0.14303
 F -1.98223 1.87509 -0.05437
 H 1.22365 -1.26484 -0.95446
 H -1.65506 -0.57696 -0.90507
 H 1.15713 -1.33831 0.82713
 H -1.57606 -0.71877 0.87365
 H 2.61313 -1.15808 -0.00981
 H -2.83875 0.10564 0.08087
13
bifur_IRC_Distances_noMW_output/new_data/bifur_traj4_Distances point 217
C 1.47596 0.56482 -0.00982
 C -1.10965 1.11952 0.03670
 C 0.30275 1.36017 0.29910
 C 1.63300 -0.88306 -0.04175
 C -1.84281 -0.08207 0.01778
 F 2.61319 1.00102 -0.14569
 F -1.99411 1.87839 -0.05989
 H 1.22349 -1.25955 -0.95829
 H -1.65298 -0.57239 -0.90818
 H 1.15041 -1.33885 0.82512
 H -1.57130 -0.72399 0.87172
 H 2.61347 -1.16371 -0.00913
 H -2.84143 0.09971 0.08233
13
bifur_IRC_Distances_noMW_output/new_data/bifur_traj4_Distances point 218
C 1.48185 0.56561 -0.00758
 C -1.11418 1.12417 0.03859
 C 0.30383 1.36407 0.31250
 C 1.63277 -0.88294 -0.04259
 C -1.84281 -0.08250 0.01726
 F 2.62488 0.99601 -0.14841
 F -2.00567 1.88166 -0.06494
 H 1.22332 -1.25442 -0.96196
 H -1.65100 -0.56798 -0.91122
 H 1.14390 -1.33933 0.82331
 H -1.56665 -0.72906 0.86990
 H 2.61382 -1.16921 -0.00849
 H -2.84407 0.09391 0.08363
13
bifur_IRC_Distances_noMW_output/new_data/bifur_traj4_Distances point 219
C 1.48727 0.56633 -0.00558
 C -1.11834 1.12845 0.04035
 C 0.30483 1.36762 0.32458
 C 1.63257 -0.88283 -0.04333
 C -1.84283 -0.08290 0.01678
 F 2.63563 0.99140 -0.15101
 F -2.01627 1.88472 -0.06932
 H 1.22314 -1.24972 -0.96528
 H -1.64921 -0.56396 -0.91404
 H 1.13794 -1.33971 0.82177
 H -1.56238 -0.73370 0.86828
 H 2.61415 -1.17427 -0.00792
 H -2.84651 0.08856 0.08473
13
bifur_IRC_Distances_noMW_output/new_data/bifur_traj4_Distances point 220
C 1.49197 0.56695 -0.00390
 C -1.12194 1.13217 0.04190
 C 0.30569 1.37067 0.33484
 C 1.63240 -0.88272 -0.04395
 C -1.84286 -0.08325 0.01636
 F 2.64495 0.98740 -0.15332
 F -2.02545 1.88740 -0.07292
 H 1.22297 -1.24567 -0.96812
 H -1.64769 -0.56051 -0.91648
 H 1.13281 -1.34001 0.82052
 H -1.55867 -0.73770 0.86692
 H 2.61445 -1.17865 -0.00745
 H -2.84863 0.08392 0.08560
13
bifur_IRC_Distances_noMW_output/new_data/bifur_traj4_Distances point 221
C 1.49197 0.56695 -0.00390
 C -1.12194 1.13217 0.04190
 C 0.30569 1.37067 0.33484
 C 1.63240 -0.88272 -0.04395
 C -1.84286 -0.08325 0.01636
 F 2.64495 0.98740 -0.15332
 F -2.02545 1.88740 -0.07292
 H 1.22297 -1.24567 -0.96812
 H -1.64769 -0.56051 -0.91648
 H 1.13281 -1.34001 0.82052
 H -1.55867 -0.73770 0.86692
 H 2.61445 -1.17865 -0.00745
 H -2.84863 0.08392 0.08560
13
bifur_IRC_Distances_noMW_output/new_data/bifur_traj4_Distances point 222
C 1.49818 0.56775 -0.00175
 C -1.12669 1.13709 0.04398
 C 0.30683 1.37467 0.34817
 C 1.63218 -0.88258 -0.04475
 C -1.84291 -0.08372 0.01579
 F 2.65727 0.98211 -0.15646
 F -2.03756 1.89100 -0.07742
 H 1.22274 -1.24034 -0.97183
 H -1.64571 -0.55598 -0.91973
 H 1.12607 -1.34036 0.81901
 H -1.55378 -0.74297 0.86520
 H 2.61485 -1.18445 -0.00686
 H -2.85147 0.07778 0.08665
13
bifur_IRC_Distances_noMW_output/new_data/bifur_traj4_Distances point 223
C 1.49914 0.56788 -0.00142
 C -1.12743 1.13785 0.04430
 C 0.30701 1.37529 0.35020
 C 1.63215 -0.88256 -0.04487
 C -1.84292 -0.08379 0.01570
 F 2.65918 0.98129 -0.15696
 F -2.03943 1.89157 -0.07809
 H 1.22270 -1.23951 -0.97240
 H -1.64541 -0.55528 -0.92024
 H 1.12503 -1.34041 0.81879
 H -1.55303 -0.74379 0.86494
 H 2.61491 -1.18535 -0.00677
 H -2.85191 0.07683 0.08681
13
bifur_IRC_Distances_noMW_output/new_data/bifur_traj4_Distances point 224
C 1.49837 0.56778 -0.00168
 C -1.12684 1.13724 0.04404
 C 0.30687 1.37480 0.34858
 C 1.63218 -0.88258 -0.04477
 C -1.84291 -0.08373 0.01577
 F 2.65766 0.98194 -0.15656
 F -2.03793 1.89112 -0.07756
 H 1.22273 -1.24017 -0.97195
 H -1.64565 -0.55584 -0.91983
 H 1.12586 -1.34037 0.81896
 H -1.55363 -0.74314 0.86515
 H 2.61486 -1.18464 -0.00684
 H -2.85155 0.07759 0.08669
13
bifur_IRC_Distances_noMW_output/new_data/bifur_traj4_Distances point 225
C 1.49595 0.56746 -0.00251
 C -1.12498 1.13532 0.04323
 C 0.30642 1.37324 0.34341
 C 1.63226 -0.88263 -0.04446
 C -1.84289 -0.08355 0.01599
 F 2.65284 0.98401 -0.15532
 F -2.03320 1.88970 -0.07583
 H 1.22282 -1.24225 -0.97050
 H -1.64642 -0.55760 -0.91856
 H 1.12849 -1.34024 0.81954
 H -1.55554 -0.74108 0.86581
 H 2.61470 -1.18237 -0.00707
 H -2.85044 0.07999 0.08629
13
bifur_IRC_Distances_noMW_output/new_data/bifur_traj4_Distances point 226
C 1.49217 0.56697 -0.00383
 C -1.12209 1.13233 0.04197
 C 0.30573 1.37080 0.33528
 C 1.63239 -0.88272 -0.04398
 C -1.84286 -0.08326 0.01634
 F 2.64535 0.98723 -0.15342
 F -2.02584 1.88752 -0.07307
 H 1.22297 -1.24550 -0.96824
 H -1.64762 -0.56036 -0.91659
 H 1.13259 -1.34002 0.82047
 H -1.55852 -0.73787 0.86687
 H 2.61446 -1.17884 -0.00743
 H -2.84872 0.08373 0.08564
13
bifur_IRC_Distances_noMW_output/new_data/bifur_traj4_Distances point 227
C 1.48741 0.56635 -0.00553
 C -1.11844 1.12856 0.04040
 C 0.30486 1.36771 0.32488
 C 1.63257 -0.88282 -0.04335
 C -1.84284 -0.08291 0.01677
 F 2.63590 0.99128 -0.15107
 F -2.01654 1.88480 -0.06942
 H 1.22313 -1.24960 -0.96536
 H -1.64916 -0.56386 -0.91411
 H 1.13779 -1.33972 0.82173
 H -1.56227 -0.73381 0.86824
 H 2.61416 -1.17440 -0.00791
 H -2.84657 0.08843 0.08475
13
bifur_IRC_Distances_noMW_output/new_data/bifur_traj4_Distances point 228
C 1.48197 0.56563 -0.00753
 C -1.11427 1.12426 0.03862
 C 0.30386 1.36414 0.31277
 C 1.63277 -0.88294 -0.04261
 C -1.84281 -0.08251 0.01725
 F 2.62511 0.99591 -0.14846
 F -2.00590 1.88173 -0.06504
 H 1.22331 -1.25432 -0.96203
 H -1.65096 -0.56789 -0.91128
 H 1.14377 -1.33934 0.82327
 H -1.56656 -0.72916 0.86986
 H 2.61383 -1.16932 -0.00847
 H -2.84412 0.09379 0.08366
13
bifur_IRC_Distances_noMW_output/new_data/bifur_traj4_Distances point 229
C 1.47609 0.56483 -0.00977
 C -1.10975 1.11963 0.03674
 C 0.30277 1.36026 0.29940
 C 1.63300 -0.88306 -0.04177
 C -1.84281 -0.08208 0.01777
 F 2.61345 1.00091 -0.14575
 F -1.99437 1.87846 -0.06000
 H 1.22349 -1.25944 -0.95837
 H -1.65293 -0.57229 -0.90825
 H 1.15026 -1.33887 0.82508
 H -1.57119 -0.72410 0.87168
 H 2.61348 -1.16383 -0.00911
 H -2.84149 0.09958 0.08236
13
bifur_IRC_Distances_noMW_output/new_data/bifur_traj4_Distances point 230
C 1.46999 0.56400 -0.01217
 C -1.10506 1.11483 0.03483
 C 0.30165 1.35619 0.28524
 C 1.63325 -0.88318 -0.04086
 C -1.84281 -0.08165 0.01828
 F 2.60137 1.00608 -0.14306
 F -1.98239 1.87514 -0.05444
 H 1.22365 -1.26477 -0.95451
 H -1.65503 -0.57689 -0.90511
 H 1.15704 -1.33832 0.82710
 H -1.57599 -0.71884 0.87362
 H 2.61313 -1.15816 -0.00980
 H -2.83879 0.10556 0.08089
13
bifur_IRC_Distances_noMW_output/new_data/bifur_traj4_Distances point 231
C 1.46395 0.56316 -0.01465
 C -1.10040 1.11008 0.03298
 C 0.30052 1.35212 0.27087
 C 1.63350 -0.88330 -0.03992
 C -1.84283 -0.08122 0.01878
 F 2.58938 1.01121 -0.14055
 F -1.97048 1.87191 -0.04856
 H 1.22378 -1.27009 -0.95061
 H -1.65715 -0.58152 -0.90202
 H 1.16381 -1.33771 0.82927
 H -1.58075 -0.71359 0.87562
 H 2.61280 -1.15253 -0.01050
 H -2.83612 0.11148 0.07929
13
bifur_IRC_Distances_noMW_output/new_data/bifur_traj4_Distances point 232
C 1.46395 0.56316 -0.01465
 C -1.10040 1.11008 0.03298
 C 0.30052 1.35212 0.27087
 C 1.63350 -0.88330 -0.03992
 C -1.84283 -0.08122 0.01878
 F 2.58938 1.01121 -0.14055
 F -1.97048 1.87191 -0.04856
 H 1.22378 -1.27009 -0.95060
 H -1.65715 -0.58152 -0.90202
 H 1.16381 -1.33771 0.82927
 H -1.58075 -0.71359 0.87562
 H 2.61280 -1.15253 -0.01050
 H -2.83612 0.11148 0.07929
13
bifur_IRC_Distances_noMW_output/new_data/bifur_traj4_Distances point 233
C 1.45352 0.56168 -0.01917
 C -1.09235 1.10193 0.02992
 C 0.29858 1.34499 0.24530
 C 1.63396 -0.88349 -0.03818
 C -1.84290 -0.08051 0.01961
 F 2.56874 1.02001 -0.13663
 F -1.94989 1.86649 -0.03748
 H 1.22394 -1.27935 -0.94366
 H -1.66093 -0.58961 -0.89672
 H 1.17560 -1.33649 0.83340
 H -1.58893 -0.70446 0.87919
 H 2.61226 -1.14284 -0.01177
 H -2.83159 0.12165 0.07620
13
bifur_IRC_Distances_noMW_output/new_data/bifur_traj4_Distances point 234
C 1.45035 0.56122 -0.02061
 C -1.08990 1.09945 0.02902
 C 0.29798 1.34279 0.23732
 C 1.63410 -0.88354 -0.03763
 C -1.84293 -0.08030 0.01985
 F 2.56247 1.02268 -0.13556
 F -1.94361 1.86489 -0.03385
 H 1.22398 -1.28218 -0.94149
 H -1.66211 -0.59211 -0.89512
 H 1.17921 -1.33608 0.83476
 H -1.59141 -0.70166 0.88031
 H 2.61210 -1.13990 -0.01216
 H -2.83022 0.12472 0.07517
13
bifur_IRC_Distances_noMW_output/new_data/bifur_traj4_Distances point 235
C 1.44940 0.56108 -0.02105
 C -1.08917 1.09871 0.02876
 C 0.29780 1.34213 0.23491
 C 1.63415 -0.88355 -0.03746
 C -1.84294 -0.08024 0.01992
 F 2.56059 1.02348 -0.13525
 F -1.94173 1.86442 -0.03274
 H 1.22398 -1.28303 -0.94084
 H -1.66247 -0.59286 -0.89463
 H 1.18030 -1.33595 0.83517
 H -1.59215 -0.70082 0.88065
 H 2.61206 -1.13902 -0.01228
 H -2.82981 0.12564 0.07485
13
bifur_IRC_Distances_noMW_output/new_data/bifur_traj4_Distances point 236
C 1.45063 0.56126 -0.02049
 C -1.09012 1.09967 0.02910
 C 0.29803 1.34299 0.23802
 C 1.63409 -0.88353 -0.03768
 C -1.84293 -0.08032 0.01982
 F 2.56302 1.02245 -0.13565
 F -1.94416 1.86503 -0.03417
 H 1.22397 -1.28193 -0.94168
 H -1.66201 -0.59189 -0.89526
 H 1.17890 -1.33612 0.83464
 H -1.59119 -0.70191 0.88021
 H 2.61212 -1.14016 -0.01213
 H -2.83034 0.12445 0.07526
13
bifur_IRC_Distances_noMW_output/new_data/bifur_traj4_Distances point 237
C 1.45334 0.56166 -0.01926
 C -1.09221 1.10178 0.02987
 C 0.29854 1.34486 0.24484
 C 1.63397 -0.88349 -0.03815
 C -1.84291 -0.08050 0.01962
 F 2.56838 1.02017 -0.13657
 F -1.94953 1.86640 -0.03727
 H 1.22395 -1.27951 -0.94354
 H -1.66100 -0.58975 -0.89663
 H 1.17581 -1.33647 0.83348
 H -1.58907 -0.70430 0.87926
 H 2.61225 -1.14267 -0.01179
 H -2.83151 0.12182 0.07614
13
bifur_IRC_Distances_noMW_output/new_data/bifur_traj4_Distances point 238
C 1.45679 0.56215 -0.01772
 C -1.09487 1.10448 0.03086
 C 0.29919 1.34724 0.25342
 C 1.63381 -0.88343 -0.03874
 C -1.84288 -0.08073 0.01935
 F 2.57521 1.01726 -0.13780
 F -1.95635 1.86817 -0.04108
 H 1.22390 -1.27644 -0.94587
 H -1.65973 -0.58706 -0.89838
 H 1.17189 -1.33690 0.83205
 H -1.58637 -0.70733 0.87805
 H 2.61243 -1.14588 -0.01137
 H -2.83300 0.11847 0.07722
13
bifur_IRC_Distances_noMW_output/new_data/bifur_traj4_Distances point 239
C 1.46043 0.56267 -0.01614
 C -1.09769 1.10733 0.03193
 C 0.29987 1.34973 0.26237
 C 1.63365 -0.88336 -0.03935
 C -1.84285 -0.08098 0.01907
 F 2.58243 1.01418 -0.13917
 F -1.96355 1.87006 -0.04496
 H 1.22384 -1.27320 -0.94830
 H -1.65841 -0.58423 -0.90023
 H 1.16776 -1.33732 0.83061
 H -1.58351 -0.71052 0.87680
 H 2.61261 -1.14926 -0.01092
 H -2.83459 0.11491 0.07830
13
bifur_IRC_Distances_noMW_output/new_data/bifur_traj4_Distances point 240
C 1.46389 0.56315 -0.01468
 C -1.10036 1.11004 0.03296
 C 0.30051 1.35208 0.27074
 C 1.63350 -0.88330 -0.03991
 C -1.84283 -0.08122 0.01879
 F 2.58928 1.01125 -0.14053
 F -1.97038 1.87188 -0.04851
 H 1.22378 -1.27014 -0.95057
 H -1.65717 -0.58156 -0.90199
 H 1.16387 -1.33770 0.82929
 H -1.58079 -0.71354 0.87564
 H 2.61280 -1.15248 -0.01051
 H -2.83610 0.11153 0.07928
13
bifur_IRC_Distances_noMW_output/new_data/bifur_traj4_Distances point 241
C 1.46686 0.56357 -0.01345
 C -1.10264 1.11237 0.03386
 C 0.30107 1.35408 0.27783
 C 1.63338 -0.88324 -0.04038
 C -1.84282 -0.08142 0.01854
 F 2.59516 1.00874 -0.14174
 F -1.97622 1.87345 -0.05144
 H 1.22372 -1.26752 -0.95250
 H -1.65612 -0.57928 -0.90351
 H 1.16054 -1.33801 0.82821
 H -1.57846 -0.71612 0.87465
 H 2.61296 -1.15524 -0.01016
 H -2.83740 0.10863 0.08008
13
bifur_IRC_Distances_noMW_output/new_data/bifur_traj4_Distances point 242
C 1.46904 0.56387 -0.01256
 C -1.10432 1.11408 0.03453
 C 0.30147 1.35555 0.28299
 C 1.63328 -0.88320 -0.04071
 C -1.84281 -0.08158 0.01836
 F 2.59947 1.00689 -0.14266
 F -1.98051 1.87462 -0.05354
 H 1.22367 -1.26561 -0.95390
 H -1.65536 -0.57762 -0.90462
 H 1.15810 -1.33823 0.82743
 H -1.57675 -0.71801 0.87393
 H 2.61308 -1.15727 -0.00991
 H -2.83836 0.10650 0.08065
13
bifur_IRC_Distances_noMW_output/new_data/bifur_traj4_Distances point 243
C 1.46904 0.56387 -0.01256
 C -1.10432 1.11408 0.03453
 C 0.30147 1.35555 0.28299
 C 1.63328 -0.88320 -0.04071
 C -1.84281 -0.08158 0.01836
 F 2.59947 1.00689 -0.14266
 F -1.98051 1.87462 -0.05354
 H 1.22367 -1.26561 -0.95390
 H -1.65536 -0.57762 -0.90463
 H 1.15810 -1.33823 0.82743
 H -1.57675 -0.71801 0.87393
 H 2.61308 -1.15727 -0.00991
 H -2.83836 0.10650 0.08065
13
bifur_IRC_Distances_noMW_output/new_data/bifur_traj4_Distances point 244
C 1.46996 0.56400 -0.01219
 C -1.10503 1.11481 0.03482
 C 0.30164 1.35617 0.28517
 C 1.63325 -0.88318 -0.04085
 C -1.84281 -0.08164 0.01829
 F 2.60131 1.00611 -0.14305
 F -1.98233 1.87512 -0.05442
 H 1.22365 -1.26480 -0.95449
 H -1.65504 -0.57692 -0.90510
 H 1.15707 -1.33832 0.82711
 H -1.57602 -0.71881 0.87363
 H 2.61313 -1.15813 -0.00980
 H -2.83877 0.10559 0.08088
13
bifur_IRC_Distances_noMW_output/new_data/bifur_traj4_Distances point 245
C 1.46849 0.56379 -0.01278
 C -1.10390 1.11365 0.03436
 C 0.30137 1.35518 0.28170
 C 1.63331 -0.88321 -0.04063
 C -1.84282 -0.08154 0.01841
 F 2.59839 1.00736 -0.14243
 F -1.97944 1.87433 -0.05302
 H 1.22368 -1.26609 -0.95355
 H -1.65555 -0.57804 -0.90434
 H 1.15872 -1.33817 0.82763
 H -1.57718 -0.71754 0.87411
 H 2.61305 -1.15676 -0.00997
 H -2.83812 0.10704 0.08051
13
bifur_IRC_Distances_noMW_output/new_data/bifur_traj4_Distances point 246
C 1.46592 0.56344 -0.01383
 C -1.10192 1.11163 0.03358
 C 0.30089 1.35345 0.27561
 C 1.63341 -0.88326 -0.04023
 C -1.84282 -0.08136 0.01862
 F 2.59330 1.00953 -0.14136
 F -1.97438 1.87296 -0.05053
 H 1.22374 -1.26835 -0.95189
 H -1.65645 -0.58000 -0.90303
 H 1.16159 -1.33792 0.82854
 H -1.57920 -0.71531 0.87496
 H 2.61291 -1.15437 -0.01027
 H -2.83699 0.10955 0.07983
13
bifur_IRC_Distances_noMW_output/new_data/bifur_traj4_Distances point 247
C 1.46251 0.56296 -0.01526
 C -1.09929 1.10896 0.03255
 C 0.30026 1.35114 0.26741
 C 1.63356 -0.88333 -0.03969
 C -1.84284 -0.08112 0.01890
 F 2.58654 1.01242 -0.13998
 F -1.96765 1.87115 -0.04711
 H 1.22381 -1.27136 -0.94966
 H -1.65766 -0.58262 -0.90129
 H 1.16542 -1.33755 0.82981
 H -1.58188 -0.71233 0.87610
 H 2.61272 -1.15119 -0.01067
 H -2.83550 0.11289 0.07889
13
bifur_IRC_Distances_noMW_output/new_data/bifur_traj4_Distances point 248
C 1.45846 0.56239 -0.01699
 C -1.09617 1.10579 0.03135
 C 0.29950 1.34839 0.25755
 C 1.63374 -0.88340 -0.03902
 C -1.84286 -0.08084 0.01922
 F 2.57853 1.01584 -0.13842
 F -1.95967 1.86903 -0.04289
 H 1.22388 -1.27494 -0.94699
 H -1.65912 -0.58575 -0.89923
 H 1.16999 -1.33710 0.83138
 H -1.58506 -0.70880 0.87748
 H 2.61251 -1.14743 -0.01116
 H -2.83373 0.11683 0.07772
13
bifur_IRC_Distances_noMW_output/new_data/bifur_traj4_Distances point 249
C 1.45397 0.56175 -0.01897
 C -1.09270 1.10228 0.03005
 C 0.29866 1.34530 0.24642
 C 1.63394 -0.88348 -0.03826
 C -1.84290 -0.08054 0.01957
 F 2.56963 1.01964 -0.13679
 F -1.95078 1.86672 -0.03798
 H 1.22394 -1.27895 -0.94397
 H -1.66076 -0.58926 -0.89695
 H 1.17509 -1.33655 0.83321
 H -1.58858 -0.70485 0.87903
 H 2.61228 -1.14326 -0.01171
 H -2.83178 0.12121 0.07634
13
bifur_IRC_Distances_noMW_output/new_data/bifur_traj4_Distances point 250
C 1.44919 0.56105 -0.02115
 C -1.08900 1.09855 0.02870
 C 0.29776 1.34199 0.23438
 C 1.63415 -0.88356 -0.03742
 C -1.84295 -0.08022 0.01993
 F 2.56017 1.02366 -0.13518
 F -1.94131 1.86431 -0.03250
 H 1.22399 -1.28322 -0.94069
 H -1.66255 -0.59302 -0.89453
 H 1.18054 -1.33592 0.83526
 H -1.59232 -0.70064 0.88072
 H 2.61205 -1.13883 -0.01231
 H -2.82972 0.12585 0.07478
13
bifur_IRC_Distances_noMW_output/new_data/bifur_traj4_Distances point 251
C 1.44432 0.56034 -0.02344
 C -1.08524 1.09476 0.02737
 C 0.29683 1.33858 0.22187
 C 1.63438 -0.88364 -0.03653
 C -1.84300 -0.07991 0.02029
 F 2.55054 1.02775 -0.13368
 F -1.93165 1.86190 -0.02662
 H 1.22401 -1.28760 -0.93728
 H -1.66440 -0.59690 -0.89207
 H 1.18613 -1.33523 0.83747
 H -1.59611 -0.69632 0.88247
 H 2.61182 -1.13431 -0.01293
 H -2.82764 0.13056 0.07309
13
bifur_IRC_Distances_noMW_output/new_data/bifur_traj4_Distances point 252
C 1.43960 0.55964 -0.02574
 C -1.08159 1.09110 0.02613
 C 0.29593 1.33526 0.20952
 C 1.63461 -0.88371 -0.03564
 C -1.84307 -0.07960 0.02062
 F 2.54122 1.03171 -0.13236
 F -1.92227 1.85962 -0.02063
 H 1.22402 -1.29186 -0.93391
 H -1.66622 -0.60069 -0.88969
 H 1.19158 -1.33451 0.83971
 H -1.59978 -0.69211 0.88418
 H 2.61160 -1.12995 -0.01354
 H -2.82564 0.13511 0.07135
13
bifur_IRC_Distances_noMW_output/new_data/bifur_traj4_Distances point 253
C 1.43538 0.55900 -0.02787
 C -1.07831 1.08783 0.02505
 C 0.29511 1.33225 0.19828
 C 1.63482 -0.88377 -0.03481
 C -1.84314 -0.07934 0.02090
 F 2.53288 1.03524 -0.13131
 F -1.91385 1.85762 -0.01502
 H 1.22401 -1.29570 -0.93083
 H -1.66789 -0.60411 -0.88756
 H 1.19649 -1.33382 0.84182
 H -1.60305 -0.68833 0.88574
 H 2.61142 -1.12605 -0.01410
 H -2.82386 0.13917 0.06970
13
bifur_IRC_Distances_noMW_output/new_data/bifur_traj4_Distances point 254
C 1.43538 0.55900 -0.02787
 C -1.07831 1.08783 0.02505
 C 0.29511 1.33225 0.19828
 C 1.63482 -0.88377 -0.03481
 C -1.84314 -0.07934 0.02090
 F 2.53288 1.03524 -0.13131
 F -1.91385 1.85762 -0.01502
 H 1.22401 -1.29570 -0.93083
 H -1.66789 -0.60411 -0.88756
 H 1.19649 -1.33382 0.84182
 H -1.60305 -0.68833 0.88574
 H 2.61142 -1.12605 -0.01410
 H -2.82386 0.13917 0.06970
13
bifur_IRC_Distances_noMW_output/new_data/bifur_traj4_Distances point 255
C 1.43029 0.55822 -0.03052
 C -1.07437 1.08391 0.02381
 C 0.29412 1.32858 0.18447
 C 1.63507 -0.88383 -0.03377
 C -1.84323 -0.07903 0.02123
 F 2.52284 1.03949 -0.13020
 F -1.90369 1.85527 -0.00793
 H 1.22397 -1.30035 -0.92703
 H -1.66993 -0.60829 -0.88498
 H 1.20244 -1.33292 0.84447
 H -1.60698 -0.68374 0.88763
 H 2.61120 -1.12135 -0.01477
 H -2.82174 0.14404 0.06760
13
bifur_IRC_Distances_noMW_output/new_data/bifur_traj4_Distances point 256
C 1.43004 0.55818 -0.03065
 C -1.07418 1.08372 0.02375
 C 0.29407 1.32841 0.18380
 C 1.63509 -0.88384 -0.03372
 C -1.84323 -0.07901 0.02124
 F 2.52235 1.03970 -0.13016
 F -1.90319 1.85516 -0.00758
 H 1.22397 -1.30058 -0.92684
 H -1.67003 -0.60849 -0.88486
 H 1.20273 -1.33288 0.84460
 H -1.60717 -0.68352 0.88773
 H 2.61119 -1.12112 -0.01481
 H -2.82164 0.14427 0.06750
13
bifur_IRC_Distances_noMW_output/new_data/bifur_traj4_Distances point 257
C 1.43096 0.55832 -0.03017
 C -1.07488 1.08442 0.02397
 C 0.29425 1.32907 0.18629
 C 1.63504 -0.88383 -0.03391
 C -1.84321 -0.07907 0.02119
 F 2.52415 1.03894 -0.13034
 F -1.90502 1.85558 -0.00888
 H 1.22398 -1.29974 -0.92753
 H -1.66966 -0.60774 -0.88532
 H 1.20166 -1.33304 0.84411
 H -1.60647 -0.68434 0.88738
 H 2.61123 -1.12196 -0.01468
 H -2.82202 0.14340 0.06789
13
bifur_IRC_Distances_noMW_output/new_data/bifur_traj4_Distances point 258
C 1.43235 0.55854 -0.02944
 C -1.07597 1.08550 0.02431
 C 0.29452 1.33007 0.19010
 C 1.63497 -0.88381 -0.03419
 C -1.84319 -0.07915 0.02110
 F 2.52691 1.03777 -0.13063
 F -1.90781 1.85622 -0.01085
 H 1.22399 -1.29847 -0.92858
 H -1.66910 -0.60659 -0.88603
 H 1.20002 -1.33329 0.84338
 H -1.60539 -0.68560 0.88686
 H 2.61129 -1.12325 -0.01450
 H -2.82260 0.14207 0.06847
13
bifur_IRC_Distances_noMW_output/new_data/bifur_traj4_Distances point 259
C 1.43366 0.55874 -0.02875
 C -1.07698 1.08651 0.02463
 C 0.29478 1.33102 0.19365
 C 1.63490 -0.88379 -0.03446
 C -1.84317 -0.07923 0.02101
 F 2.52950 1.03668 -0.13092
 F -1.91043 1.85682 -0.01267
 H 1.22400 -1.29727 -0.92956
 H -1.66857 -0.60552 -0.88669
 H 1.19849 -1.33352 0.84270
 H -1.60438 -0.68678 0.88638
 H 2.61134 -1.12446 -0.01432
 H -2.82315 0.14081 0.06901
13
bifur_IRC_Distances_noMW_output/new_data/bifur_traj4_Distances point 260
C 1.43447 0.55886 -0.02834
 C -1.07761 1.08713 0.02483
 C 0.29494 1.33160 0.19584
 C 1.63486 -0.88378 -0.03462
 C -1.84315 -0.07928 0.02096
 F 2.53110 1.03600 -0.13110
 F -1.91204 1.85720 -0.01378
 H 1.22400 -1.29653 -0.93016
 H -1.66825 -0.60485 -0.88710
 H 1.19754 -1.33366 0.84228
 H -1.60375 -0.68751 0.88608
 H 2.61138 -1.12521 -0.01422
 H -2.82349 0.14003 0.06934
13
bifur_IRC_Distances_noMW_output/new_data/bifur_traj4_Distances point 261
C 1.43447 0.55886 -0.02834
 C -1.07761 1.08713 0.02483
 C 0.29494 1.33159 0.19582
 C 1.63486 -0.88378 -0.03462
 C -1.84315 -0.07928 0.02096
 F 2.53108 1.03601 -0.13110
 F -1.91203 1.85720 -0.01377
 H 1.22400 -1.29653 -0.93015
 H -1.66825 -0.60486 -0.88710
 H 1.19755 -1.33366 0.84228
 H -1.60376 -0.68751 0.88608
 H 2.61138 -1.12520 -0.01422
 H -2.82348 0.14004 0.06933
13
bifur_IRC_Distances_noMW_output/new_data/bifur_traj4_Distances point 262
C 1.43337 0.55869 -0.02891
 C -1.07675 1.08628 0.02455
 C 0.29472 1.33080 0.19285
 C 1.63492 -0.88379 -0.03440
 C -1.84317 -0.07922 0.02103
 F 2.52891 1.03693 -0.13085
 F -1.90983 1.85669 -0.01226
 H 1.22400 -1.29754 -0.92934
 H -1.66869 -0.60576 -0.88654
 H 1.19884 -1.33347 0.84285
 H -1.60461 -0.68652 0.88649
 H 2.61133 -1.12419 -0.01436
 H -2.82302 0.14110 0.06889
13
bifur_IRC_Distances_noMW_output/new_data/bifur_traj4_Distances point 263
C 1.43093 0.55832 -0.03019
 C -1.07486 1.08440 0.02396
 C 0.29424 1.32904 0.18621
 C 1.63504 -0.88383 -0.03390
 C -1.84321 -0.07907 0.02119
 F 2.52409 1.03896 -0.13033
 F -1.90496 1.85556 -0.00884
 H 1.22398 -1.29977 -0.92751
 H -1.66968 -0.60776 -0.88530
 H 1.20170 -1.33304 0.84413
 H -1.60649 -0.68431 0.88740
 H 2.61123 -1.12193 -0.01469
 H -2.82200 0.14343 0.06787
13
bifur_IRC_Distances_noMW_output/new_data/bifur_traj4_Distances point 264
C 1.42697 0.55770 -0.03230
 C -1.07179 1.08135 0.02303
 C 0.29346 1.32618 0.17532
 C 1.63524 -0.88388 -0.03307
 C -1.84329 -0.07883 0.02143
 F 2.51630 1.04225 -0.12958
 F -1.89705 1.85378 -0.00312
 H 1.22393 -1.30340 -0.92450
 H -1.67129 -0.61103 -0.88330
 H 1.20634 -1.33231 0.84626
 H -1.60953 -0.68073 0.88888
 H 2.61106 -1.11829 -0.01522
 H -2.82036 0.14720 0.06617
13
bifur_IRC_Distances_noMW_output/new_data/bifur_traj4_Distances point 265
C 1.42697 0.55770 -0.03230
 C -1.07179 1.08135 0.02303
 C 0.29346 1.32618 0.17532
 C 1.63524 -0.88388 -0.03307
 C -1.84329 -0.07883 0.02143
 F 2.51630 1.04225 -0.12958
 F -1.89705 1.85378 -0.00312
 H 1.22393 -1.30340 -0.92450
 H -1.67129 -0.61103 -0.88330
 H 1.20634 -1.33231 0.84626
 H -1.60953 -0.68073 0.88888
 H 2.61106 -1.11829 -0.01522
 H -2.82036 0.14720 0.06617
13
bifur_IRC_Distances_noMW_output/new_data/bifur_traj4_Distances point 266
C 1.41477 0.55575 -0.03921
 C -1.06232 1.07201 0.02037
 C 0.29100 1.31715 0.14063
 C 1.63590 -0.88400 -0.03036
 C -1.84357 -0.07813 0.02214
 F 2.49227 1.05236 -0.12791
 F -1.87253 1.84854 0.01589
 H 1.22370 -1.31471 -0.91482
 H -1.67642 -0.62132 -0.87706
 H 1.22085 -1.32978 0.85332
 H -1.61886 -0.66956 0.89350
 H 2.61060 -1.10707 -0.01693
 H -2.81538 0.15876 0.06043
13
bifur_IRC_Distances_noMW_output/new_data/bifur_traj4_Distances point 267
C 1.40705 0.55447 -0.04387
 C -1.05631 1.06615 0.01886
 C 0.28938 1.31128 0.11781
 C 1.63633 -0.88407 -0.02853
 C -1.84378 -0.07771 0.02256
 F 2.47709 1.05871 -0.12734
 F -1.85692 1.84545 0.02895
 H 1.22348 -1.32195 -0.90837
 H -1.67979 -0.62797 -0.87302
 H 1.23015 -1.32797 0.85813
 H -1.62471 -0.66240 0.89645
 H 2.61032 -1.10000 -0.01806
 H -2.81229 0.16599 0.05642
13
bifur_IRC_Distances_noMW_output/new_data/bifur_traj4_Distances point 268
C 1.39862 0.55303 -0.04918
 C -1.04974 1.05978 0.01733
 C 0.28755 1.30473 0.09210
 C 1.63682 -0.88412 -0.02644
 C -1.84404 -0.07727 0.02299
 F 2.46055 1.06559 -0.12703
 F -1.83979 1.84230 0.04405
 H 1.22320 -1.32992 -0.90104
 H -1.68357 -0.63536 -0.86848
 H 1.24040 -1.32580 0.86367
 H -1.63107 -0.65450 0.89968
 H 2.61005 -1.09230 -0.01938
 H -2.80897 0.17382 0.05173
13
bifur_IRC_Distances_noMW_output/new_data/bifur_traj4_Distances point 269
C 1.38966 0.55144 -0.05506
 C -1.04275 1.05307 0.01582
 C 0.28552 1.29758 0.06390
 C 1.63735 -0.88415 -0.02413
 C -1.84435 -0.07684 0.02344
 F 2.44303 1.07286 -0.12692
 F -1.82149 1.83923 0.06089
 H 1.22285 -1.33844 -0.89293
 H -1.68767 -0.64334 -0.86346
 H 1.25139 -1.32328 0.86983
 H -1.63779 -0.64603 0.90314
 H 2.60977 -1.08415 -0.02091
 H -2.80551 0.18204 0.04641
13
bifur_IRC_Distances_noMW_output/new_data/bifur_traj4_Distances point 270
C 1.38151 0.54359 0.08468
 C -1.03484 1.04294 0.09032
 C 0.28361 1.28836 0.07010
 C 1.63746 -0.88174 -0.07925
 C -1.84490 -0.07540 -0.00015
 F 2.42731 1.06761 0.17727
 F -1.80210 1.83528 0.10457
 H 1.23580 -1.41590 0.74806
 H -1.67824 -0.72256 0.82781
 H 1.24755 -1.24146 -1.00457
 H -1.65980 -0.56003 -0.93003
 H 2.60878 -1.07203 -0.11011
 H -2.80214 0.19132 0.02132
13
bifur_IRC_Distances_noMW_output/new_data/bifur_traj4_Distances point 271
C 1.37209 0.54173 0.08717
 C -1.02732 1.03610 0.08766
 C 0.28174 1.27801 0.09543
 C 1.63802 -0.88173 -0.07970
 C -1.84530 -0.07510 0.00177
 F 2.40881 1.07628 0.17003
 F -1.78267 1.83449 0.07892
 H 1.23623 -1.42080 0.74307
 H -1.68184 -0.72721 0.82637
 H 1.25827 -1.24220 -1.00733
 H -1.66808 -0.55493 -0.92855
 H 2.60853 -1.06388 -0.10542
 H -2.79847 0.19922 0.03058
13
bifur_IRC_Distances_noMW_output/new_data/bifur_traj4_Distances point 272
C 1.36260 0.53983 0.08962
 C -1.01972 1.02925 0.08508
 C 0.27981 1.26747 0.12198
 C 1.63859 -0.88172 -0.08008
 C -1.84574 -0.07482 0.00364
 F 2.39022 1.08504 0.16173
 F -1.76301 1.83383 0.05303
 H 1.23669 -1.42572 0.73801
 H -1.68546 -0.73189 0.82461
 H 1.26907 -1.24288 -1.01016
 H -1.67652 -0.54984 -0.92720
 H 2.60828 -1.05571 -0.10032
 H -2.79482 0.20714 0.04007
13
bifur_IRC_Distances_noMW_output/new_data/bifur_traj4_Distances point 273
C 1.35323 0.53795 0.09186
 C -1.01219 1.02252 0.08273
 C 0.27786 1.25695 0.14920
 C 1.63916 -0.88170 -0.08035
 C -1.84620 -0.07455 0.00536
 F 2.37191 1.09376 0.15216
 F -1.74352 1.83328 0.02783
 H 1.23722 -1.43054 0.73305
 H -1.68900 -0.73648 0.82250
 H 1.27970 -1.24352 -1.01294
 H -1.68497 -0.54488 -0.92613
 H 2.60806 -1.04770 -0.09481
 H -2.79126 0.21493 0.04952
13
bifur_IRC_Distances_noMW_output/new_data/bifur_traj4_Distances point 274
C 1.34423 0.53613 0.09377
 C -1.00494 1.01606 0.08077
 C 0.27594 1.24673 0.17630
 C 1.63972 -0.88169 -0.08046
 C -1.84667 -0.07429 0.00685
 F 2.35435 1.10221 0.14141
 F -1.72472 1.83279 0.00432
 H 1.23782 -1.43513 0.72839
 H -1.69234 -0.74084 0.82007
 H 1.28986 -1.24413 -1.01556
 H -1.69323 -0.54019 -0.92544
 H 2.60785 -1.04005 -0.08899
 H -2.78787 0.22240 0.05858
13
bifur_IRC_Distances_noMW_output/new_data/bifur_traj4_Distances point 275
C 1.33590 0.53446 0.09527
 C -0.99823 1.01010 0.07927
 C 0.27414 1.23721 0.20214
 C 1.64025 -0.88169 -0.08042
 C -1.84712 -0.07405 0.00805
 F 2.33816 1.11011 0.12995
 F -1.70730 1.83236 -0.01660
 H 1.23846 -1.43932 0.72421
 H -1.69536 -0.74481 0.81744
 H 1.29918 -1.24471 -1.01791
 H -1.70100 -0.53592 -0.92516
 H 2.60767 -1.03303 -0.08311
 H -2.78475 0.22930 0.06689
13
bifur_IRC_Distances_noMW_output/new_data/bifur_traj4_Distances point 276
C 1.33590 0.53446 0.09527
 C -0.99823 1.01010 0.07927
 C 0.27414 1.23721 0.20213
 C 1.64025 -0.88169 -0.08042
 C -1.84712 -0.07405 0.00805
 F 2.33816 1.11011 0.12995
 F -1.70730 1.83236 -0.01660
 H 1.23846 -1.43932 0.72421
 H -1.69536 -0.74481 0.81744
 H 1.29918 -1.24471 -1.01791
 H -1.70100 -0.53592 -0.92516
 H 2.60767 -1.03303 -0.08311
 H -2.78475 0.22930 0.06689
13
bifur_IRC_Distances_noMW_output/new_data/bifur_traj4_Distances point 277
C 1.32257 0.53178 0.09705
 C -0.98745 1.00058 0.07754
 C 0.27124 1.22185 0.24495
 C 1.64109 -0.88170 -0.08005
 C -1.84786 -0.07366 0.00959
 F 2.31231 1.12290 0.10844
 F -1.67934 1.83168 -0.04814
 H 1.23966 -1.44591 0.71784
 H -1.70003 -0.75101 0.81244
 H 1.31393 -1.24569 -1.02147
 H -1.71373 -0.52924 -0.92554
 H 2.60738 -1.02190 -0.07266
 H -2.77978 0.24033 0.08002
13
bifur_IRC_Distances_noMW_output/new_data/bifur_traj4_Distances point 278
C 1.31783 0.53083 0.09749
 C -0.98360 0.99719 0.07713
 C 0.27020 1.21636 0.26061
 C 1.64140 -0.88170 -0.07983
 C -1.84814 -0.07352 0.01003
 F 2.30312 1.12750 0.09987
 F -1.66937 1.83144 -0.05879
 H 1.24015 -1.44822 0.71566
 H -1.70165 -0.75318 0.81042
 H 1.31914 -1.24606 -1.02266
 H -1.71834 -0.52692 -0.92592
 H 2.60729 -1.01796 -0.06864
 H -2.77801 0.24426 0.08463
13
bifur_IRC_Distances_noMW_output/new_data/bifur_traj4_Distances point 279
C 1.31411 0.53009 0.09777
 C -0.98058 0.99454 0.07688
 C 0.26938 1.21204 0.27302
 C 1.64163 -0.88171 -0.07962
 C -1.84836 -0.07341 0.01034
 F 2.29592 1.13111 0.09283
 F -1.66155 1.83125 -0.06693
 H 1.24055 -1.45002 0.71397
 H -1.70290 -0.75486 0.80876
 H 1.32320 -1.24636 -1.02357
 H -1.72199 -0.52512 -0.92630
 H 2.60721 -1.01488 -0.06537
 H -2.77663 0.24734 0.08823
13
bifur_IRC_Distances_noMW_output/new_data/bifur_traj4_Distances point 280
C 1.31106 0.52948 0.09796
 C -0.97811 0.99237 0.07672
 C 0.26872 1.20850 0.28326
 C 1.64183 -0.88172 -0.07944
 C -1.84854 -0.07332 0.01056
 F 2.29003 1.13408 0.08687
 F -1.65515 1.83109 -0.07345
 H 1.24088 -1.45148 0.71261
 H -1.70392 -0.75623 0.80735
 H 1.32652 -1.24661 -1.02430
 H -1.72499 -0.52366 -0.92667
 H 2.60716 -1.01237 -0.06263
 H -2.77549 0.24986 0.09117
13
bifur_IRC_Distances_noMW_output/new_data/bifur_traj4_Distances point 281
C 1.30837 0.52894 0.09809
 C -0.97592 0.99046 0.07661
 C 0.26813 1.20538 0.29237
 C 1.64200 -0.88172 -0.07926
 C -1.84870 -0.07324 0.01075
 F 2.28483 1.13670 0.08146
 F -1.64949 1.83095 -0.07912
 H 1.24119 -1.45276 0.71142
 H -1.70480 -0.75743 0.80607
 H 1.32944 -1.24684 -1.02493
 H -1.72766 -0.52238 -0.92703
 H 2.60710 -1.01015 -0.06016
 H -2.77450 0.25209 0.09375
13
bifur_IRC_Distances_noMW_output/new_data/bifur_traj4_Distances point 282
C 1.30578 0.52842 0.09819
 C -0.97381 0.98862 0.07653
 C 0.26757 1.20236 0.30120
 C 1.64217 -0.88172 -0.07908
 C -1.84885 -0.07317 0.01091
 F 2.27981 1.13923 0.07612
 F -1.64403 1.83082 -0.08451
 H 1.24149 -1.45399 0.71027
 H -1.70565 -0.75858 0.80480
 H 1.33225 -1.24706 -1.02552
 H -1.73025 -0.52115 -0.92742
 H 2.60706 -1.00802 -0.05774
 H -2.77353 0.25424 0.09624
13
bifur_IRC_Distances_noMW_output/new_data/bifur_traj4_Distances point 283
C 1.30308 0.52788 0.09827
 C -0.97160 0.98670 0.07648
 C 0.26698 1.19921 0.31047
 C 1.64234 -0.88173 -0.07887
 C -1.84902 -0.07309 0.01106
 F 2.27458 1.14187 0.07044
 F -1.63833 1.83069 -0.09004
 H 1.24181 -1.45527 0.70909
 H -1.70654 -0.75977 0.80343
 H 1.33518 -1.24729 -1.02613
 H -1.73296 -0.51988 -0.92785
 H 2.60701 -1.00579 -0.05517
 H -2.77253 0.25648 0.09883
13
bifur_IRC_Distances_noMW_output/new_data/bifur_traj4_Distances point 284
C 1.30009 0.52728 0.09832
 C -0.96917 0.98458 0.07645
 C 0.26633 1.19574 0.32076
 C 1.64253 -0.88173 -0.07864
 C -1.84920 -0.07300 0.01121
 F 2.26880 1.14478 0.06402
 F -1.63203 1.83054 -0.09606
 H 1.24218 -1.45667 0.70779
 H -1.70750 -0.76108 0.80189
 H 1.33840 -1.24755 -1.02678
 H -1.73597 -0.51850 -0.92836
 H 2.60695 -1.00334 -0.05228
 H -2.77141 0.25896 0.10168
13
bifur_IRC_Distances_noMW_output/new_data/bifur_traj4_Distances point 285
C 1.29666 0.52659 0.09835
 C -0.96637 0.98215 0.07645
 C 0.26559 1.19175 0.33262
 C 1.64275 -0.88174 -0.07835
 C -1.84941 -0.07290 0.01136
 F 2.26219 1.14812 0.05651
 F -1.62481 1.83037 -0.10285
 H 1.24261 -1.45827 0.70630
 H -1.70860 -0.76258 0.80007
 H 1.34209 -1.24786 -1.02750
 H -1.73943 -0.51692 -0.92899
 H 2.60690 -1.00053 -0.04891
 H -2.77014 0.26180 0.10494
13
bifur_IRC_Distances_noMW_output/new_data/bifur_traj4_Distances point 286
C 1.29268 0.52580 0.09832
 C -0.96313 0.97934 0.07650
 C 0.26474 1.18713 0.34648
 C 1.64301 -0.88175 -0.07800
 C -1.84966 -0.07279 0.01151
 F 2.25450 1.15200 0.04758
 F -1.61642 1.83018 -0.11059
 H 1.24311 -1.46011 0.70458
 H -1.70987 -0.76430 0.79789
 H 1.34636 -1.24822 -1.02831
 H -1.74348 -0.51512 -0.92978
 H 2.60683 -0.99727 -0.04491
 H -2.76866 0.26509 0.10872
13
bifur_IRC_Distances_noMW_output/new_data/bifur_traj4_Distances point 287
C 1.29268 0.52580 0.09832
 C -0.96313 0.97934 0.07650
 C 0.26474 1.18713 0.34648
 C 1.64301 -0.88175 -0.07800
 C -1.84966 -0.07279 0.01151
 F 2.25450 1.15200 0.04758
 F -1.61642 1.83018 -0.11059
 H 1.24311 -1.46011 0.70458
 H -1.70987 -0.76430 0.79789
 H 1.34636 -1.24822 -1.02831
 H -1.74348 -0.51512 -0.92978
 H 2.60683 -0.99727 -0.04491
 H -2.76866 0.26509 0.10872
13
bifur_IRC_Distances_noMW_output/new_data/bifur_traj4_Distances point 288
C 1.28296 0.52384 0.09805
 C -0.95517 0.97251 0.07680
 C 0.26268 1.17586 0.38065
 C 1.64364 -0.88176 -0.07707
 C -1.85028 -0.07252 0.01178
 F 2.23572 1.16143 0.02500
 F -1.59591 1.82976 -0.12892
 H 1.24440 -1.46455 0.70037
 H -1.71294 -0.76847 0.79231
 H 1.35674 -1.24913 -1.03016
 H -1.75348 -0.51081 -0.93189
 H 2.60669 -0.98931 -0.03486
 H -2.76505 0.27315 0.11794
13
bifur_IRC_Distances_noMW_output/new_data/bifur_traj4_Distances point 289
C 1.27742 0.52271 0.09778
 C -0.95063 0.96863 0.07707
 C 0.26153 1.16947 0.40025
 C 1.64400 -0.88176 -0.07650
 C -1.85065 -0.07237 0.01188
 F 2.22502 1.16677 0.01175
 F -1.58421 1.82954 -0.13905
 H 1.24516 -1.46704 0.69796
 H -1.71468 -0.77083 0.78897
 H 1.36264 -1.24966 -1.03113
 H -1.75923 -0.50842 -0.93319
 H 2.60662 -0.98479 -0.02897
 H -2.76300 0.27773 0.12318
13
bifur_IRC_Distances_noMW_output/new_data/bifur_traj4_Distances point 290
C 1.27165 0.52154 0.09743
 C -0.94589 0.96462 0.07739
 C 0.26034 1.16284 0.42073
 C 1.64438 -0.88176 -0.07588
 C -1.85103 -0.07223 0.01195
 F 2.21387 1.17229 -0.00229
 F -1.57201 1.82934 -0.14939
 H 1.24596 -1.46960 0.69543
 H -1.71647 -0.77327 0.78540
 H 1.36876 -1.25022 -1.03208
 H -1.76526 -0.50598 -0.93460
 H 2.60656 -0.98007 -0.02273
 H -2.76085 0.28250 0.12865
13
bifur_IRC_Distances_noMW_output/new_data/bifur_traj4_Distances point 291
C 1.26578 0.52033 0.09699
 C -0.94106 0.96056 0.07777
 C 0.25915 1.15612 0.44160
 C 1.64477 -0.88176 -0.07524
 C -1.85143 -0.07209 0.01199
 F 2.20253 1.17786 -0.01674
 F -1.55959 1.82916 -0.15972
 H 1.24679 -1.47218 0.69283
 H -1.71830 -0.77574 0.78166
 H 1.37497 -1.25079 -1.03297
 H -1.77143 -0.50356 -0.93607
 H 2.60651 -0.97528 -0.01630
 H -2.75868 0.28735 0.13421
13
bifur_IRC_Distances_noMW_output/new_data/bifur_traj4_Distances point 292
C 1.25990 0.51912 0.09649
 C -0.93622 0.95652 0.07817
 C 0.25798 1.14944 0.46248
 C 1.64516 -0.88175 -0.07459
 C -1.85184 -0.07195 0.01200
 F 2.19117 1.18338 -0.03132
 F -1.54715 1.82902 -0.16989
 H 1.24763 -1.47474 0.69019
 H -1.72012 -0.77821 0.77784
 H 1.38119 -1.25137 -1.03380
 H -1.77765 -0.50119 -0.93757
 H 2.60646 -0.97048 -0.00978
 H -2.75650 0.29221 0.13978
13
bifur_IRC_Distances_noMW_output/new_data/bifur_traj4_Distances point 293
C 1.25408 0.51791 0.09593
 C -0.93143 0.95255 0.07859
 C 0.25683 1.14287 0.48309
 C 1.64554 -0.88173 -0.07393
 C -1.85225 -0.07183 0.01200
 F 2.17993 1.18879 -0.04581
 F -1.53484 1.82891 -0.17980
 H 1.24846 -1.47725 0.68754
 H -1.72193 -0.78065 0.77399
 H 1.38732 -1.25194 -1.03456
 H -1.78383 -0.49890 -0.93906
 H 2.60643 -0.96572 -0.00328
 H -2.75434 0.29700 0.14530
13
bifur_IRC_Distances_noMW_output/new_data/bifur_traj4_Distances point 294
C 1.24840 0.51671 0.09535
 C -0.92673 0.94869 0.07900
 C 0.25574 1.13648 0.50319
 C 1.64592 -0.88171 -0.07328
 C -1.85266 -0.07172 0.01199
 F 2.16893 1.19401 -0.06001
 F -1.52278 1.82883 -0.18938
 H 1.24928 -1.47968 0.68493
 H -1.72370 -0.78304 0.77017
 H 1.39332 -1.25249 -1.03524
 H -1.78991 -0.49671 -0.94053
 H 2.60642 -0.96106 0.00311
 H -2.75223 0.30169 0.15070
13
bifur_IRC_Distances_noMW_output/new_data/bifur_traj4_Distances point 295
C 1.24290 0.51555 0.09474
 C -0.92218 0.94499 0.07940
 C 0.25469 1.13037 0.52250
 C 1.64629 -0.88169 -0.07266
 C -1.85306 -0.07162 0.01197
 F 2.15830 1.19899 -0.07370
 F -1.51112 1.82879 -0.19851
 H 1.25008 -1.48202 0.68237
 H -1.72542 -0.78534 0.76645
 H 1.39911 -1.25303 -1.03586
 H -1.79580 -0.49465 -0.94193
 H 2.60641 -0.95655 0.00931
 H -2.75019 0.30622 0.15592
13
bifur_IRC_Distances_noMW_output/new_data/bifur_traj4_Distances point 296
C 1.23769 0.51443 0.09413
 C -0.91786 0.94150 0.07978
 C 0.25372 1.12460 0.54071
 C 1.64664 -0.88166 -0.07206
 C -1.85345 -0.07154 0.01194
 F 2.14821 1.20366 -0.08665
 F -1.50006 1.82879 -0.20709
 H 1.25083 -1.48421 0.67993
 H -1.72706 -0.78754 0.76288
 H 1.40461 -1.25353 -1.03640
 H -1.80142 -0.49274 -0.94326
 H 2.60641 -0.95227 0.01521
 H -2.74826 0.31051 0.16087
13
bifur_IRC_Distances_noMW_output/new_data/bifur_traj4_Distances point 297
C 1.23285 0.51339 0.09355
 C -0.91386 0.93829 0.08012
 C 0.25283 1.11930 0.55747
 C 1.64697 -0.88163 -0.07152
 C -1.85381 -0.07147 0.01191
 F 2.13886 1.20793 -0.09858
 F -1.48979 1.82881 -0.21496
 H 1.25153 -1.48624 0.67764
 H -1.72858 -0.78958 0.75957
 H 1.40969 -1.25399 -1.03687
 H -1.80664 -0.49101 -0.94448
 H 2.60643 -0.94829 0.02067
 H -2.74647 0.31448 0.16546
13
bifur_IRC_Distances_noMW_output/new_data/bifur_traj4_Distances point 298
C 1.23285 0.51339 0.09355
 C -0.91386 0.93829 0.08012
 C 0.25283 1.11930 0.55747
 C 1.64697 -0.88163 -0.07152
 C -1.85381 -0.07147 0.01191
 F 2.13886 1.20793 -0.09858
 F -1.48979 1.82881 -0.21496
 H 1.25153 -1.48624 0.67764
 H -1.72858 -0.78958 0.75957
 H 1.40969 -1.25399 -1.03687
 H -1.80664 -0.49101 -0.94448
 H 2.60643 -0.94829 0.02067
 H -2.74647 0.31448 0.16546
13
bifur_IRC_Distances_noMW_output/new_data/bifur_traj4_Distances point 299
C 1.22484 0.51164 0.09253
 C -0.90720 0.93302 0.08065
 C 0.25138 1.11060 0.58498
 C 1.64751 -0.88157 -0.07061
 C -1.85443 -0.07137 0.01187
 F 2.12334 1.21489 -0.11820
 F -1.47276 1.82891 -0.22785
 H 1.25268 -1.48957 0.67384
 H -1.73113 -0.79298 0.75406
 H 1.41813 -1.25474 -1.03759
 H -1.81533 -0.48821 -0.94647
 H 2.60647 -0.94168 0.02972
 H -2.74350 0.32106 0.17307
13
bifur_IRC_Distances_noMW_output/new_data/bifur_traj4_Distances point 300
C 1.22187 0.51098 0.09215
 C -0.90473 0.93108 0.08084
 C 0.25086 1.10741 0.59506
 C 1.64771 -0.88155 -0.07028
 C -1.85466 -0.07134 0.01185
 F 2.11759 1.21743 -0.12539
 F -1.46645 1.82896 -0.23257
 H 1.25311 -1.49080 0.67242
 H -1.73207 -0.79425 0.75203
 H 1.42126 -1.25501 -1.03784
 H -1.81856 -0.48720 -0.94720
 H 2.60649 -0.93922 0.03306
 H -2.74240 0.32350 0.17588
13
bifur_IRC_Distances_noMW_output/new_data/bifur_traj4_Distances point 301
C 1.21960 0.51048 0.09184
 C -0.90284 0.92960 0.08098
 C 0.25046 1.10498 0.60272
 C 1.64787 -0.88153 -0.07003
 C -1.85484 -0.07132 0.01183
 F 2.11320 1.21936 -0.13086
 F -1.46162 1.82901 -0.23616
 H 1.25343 -1.49173 0.67134
 H -1.73280 -0.79522 0.75047
 H 1.42364 -1.25522 -1.03803
 H -1.82103 -0.48644 -0.94775
 H 2.60651 -0.93734 0.03561
 H -2.74156 0.32536 0.17803
13
bifur_IRC_Distances_noMW_output/new_data/bifur_traj4_Distances point 302
C 1.21786 0.51009 0.09161
 C -0.90140 0.92847 0.08109
 C 0.25016 1.10313 0.60857
 C 1.64799 -0.88151 -0.06984
 C -1.85498 -0.07130 0.01182
 F 2.10983 1.22083 -0.13504
 F -1.45792 1.82905 -0.23890
 H 1.25368 -1.49245 0.67051
 H -1.73336 -0.79596 0.74928
 H 1.42547 -1.25537 -1.03817
 H -1.82292 -0.48586 -0.94818
 H 2.60652 -0.93590 0.03756
 H -2.74092 0.32678 0.17967
13
bifur_IRC_Distances_noMW_output/new_data/bifur_traj4_Distances point 303
C 1.21638 0.50976 0.09141
 C -0.90016 0.92751 0.08117
 C 0.24990 1.10155 0.61355
 C 1.64809 -0.88150 -0.06968
 C -1.85510 -0.07129 0.01182
 F 2.10695 1.22207 -0.13859
 F -1.45477 1.82909 -0.24123
 H 1.25389 -1.49306 0.66981
 H -1.73383 -0.79660 0.74827
 H 1.42703 -1.25551 -1.03829
 H -1.82454 -0.48537 -0.94854
 H 2.60654 -0.93467 0.03922
 H -2.74037 0.32800 0.18107
13
bifur_IRC_Distances_noMW_output/new_data/bifur_traj4_Distances point 304
C 1.21485 0.50942 0.09120
 C -0.89889 0.92652 0.08126
 C 0.24963 1.09993 0.61866
 C 1.64819 -0.88148 -0.06951
 C -1.85522 -0.07127 0.01181
 F 2.10399 1.22335 -0.14224
 F -1.45152 1.82913 -0.24362
 H 1.25410 -1.49369 0.66908
 H -1.73433 -0.79725 0.74723
 H 1.42864 -1.25564 -1.03841
 H -1.82621 -0.48487 -0.94891
 H 2.60655 -0.93341 0.04093
 H -2.73981 0.32925 0.18252
13
bifur_IRC_Distances_noMW_output/new_data/bifur_traj4_Distances point 305
C 1.21301 0.50901 0.09095
 C -0.89735 0.92534 0.08137
 C 0.24932 1.09798 0.62481
 C 1.64832 -0.88146 -0.06931
 C -1.85537 -0.07126 0.01180
 F 2.10042 1.22489 -0.14663
 F -1.44759 1.82918 -0.24651
 H 1.25436 -1.49444 0.66820
 H -1.73492 -0.79805 0.74597
 H 1.43058 -1.25580 -1.03855
 H -1.82823 -0.48426 -0.94935
 H 2.60657 -0.93187 0.04300
 H -2.73912 0.33076 0.18426
13
bifur_IRC_Distances_noMW_output/new_data/bifur_traj4_Distances point 306
C 1.21059 0.50846 0.09062
 C -0.89534 0.92379 0.08150
 C 0.24891 1.09544 0.63280
 C 1.64848 -0.88144 -0.06904
 C -1.85556 -0.07124 0.01178
 F 2.09574 1.22688 -0.15234
 F -1.44245 1.82926 -0.25026
 H 1.25470 -1.49543 0.66705
 H -1.73570 -0.79909 0.74433
 H 1.43312 -1.25601 -1.03873
 H -1.83087 -0.48348 -0.94993
 H 2.60660 -0.92987 0.04569
 H -2.73823 0.33274 0.18653
13
bifur_IRC_Distances_noMW_output/new_data/bifur_traj4_Distances point 307
C 1.20738 0.50774 0.09017
 C -0.89266 0.92173 0.08167
 C 0.24836 1.09207 0.64339
 C 1.64870 -0.88140 -0.06870
 C -1.85582 -0.07123 0.01177
 F 2.08951 1.22952 -0.15990
 F -1.43560 1.82937 -0.25523
 H 1.25516 -1.49675 0.66552
 H -1.73674 -0.80048 0.74216
 H 1.43651 -1.25629 -1.03897
 H -1.83439 -0.48246 -0.95069
 H 2.60664 -0.92719 0.04926
 H -2.73704 0.33537 0.18956
13
bifur_IRC_Distances_noMW_output/new_data/bifur_traj4_Distances point 308
C 1.20314 0.50677 0.08957
 C -0.88913 0.91904 0.08187
 C 0.24765 1.08766 0.65720
 C 1.64900 -0.88135 -0.06824
 C -1.85617 -0.07121 0.01175
 F 2.08131 1.23295 -0.16977
 F -1.42659 1.82954 -0.26173
 H 1.25575 -1.49847 0.66352
 H -1.73812 -0.80232 0.73931
 H 1.44096 -1.25665 -1.03928
 H -1.83904 -0.48113 -0.95169
 H 2.60670 -0.92366 0.05395
 H -2.73547 0.33884 0.19353
13
bifur_IRC_Distances_noMW_output/new_data/bifur_traj4_Distances point 309
C 1.20315 0.50677 0.08957
 C -0.88913 0.91904 0.08187
 C 0.24765 1.08766 0.65720
 C 1.64900 -0.88135 -0.06824
 C -1.85617 -0.07121 0.01175
 F 2.08131 1.23295 -0.16977
 F -1.42659 1.82954 -0.26173
 H 1.25575 -1.49847 0.66352
 H -1.73812 -0.80232 0.73931
 H 1.44096 -1.25665 -1.03928
 H -1.83904 -0.48113 -0.95169
 H 2.60670 -0.92367 0.05395
 H -2.73547 0.33884 0.19353
13
bifur_IRC_Distances_noMW_output/new_data/bifur_traj4_Distances point 310
C 1.19123 0.50401 0.08784
 C -0.87917 0.91155 0.08238
 C 0.24571 1.07544 0.69528
 C 1.64982 -0.88119 -0.06699
 C -1.85716 -0.07119 0.01171
 F 2.05821 1.24237 -0.19696
 F -1.40119 1.83013 -0.27971
 H 1.25739 -1.50332 0.65795
 H -1.74204 -0.80756 0.73144
 H 1.45351 -1.25760 -1.04011
 H -1.85215 -0.47754 -0.95447
 H 2.60690 -0.91370 0.06700
 H -2.73106 0.34858 0.20465
13
bifur_IRC_Distances_noMW_output/new_data/bifur_traj4_Distances point 311
C 1.18379 0.50226 0.08673
 C -0.87295 0.90694 0.08263
 C 0.24454 1.06795 0.71842
 C 1.65033 -0.88108 -0.06623
 C -1.85780 -0.07120 0.01169
 F 2.04379 1.24807 -0.21348
 F -1.38531 1.83059 -0.29070
 H 1.25840 -1.50633 0.65453
 H -1.74452 -0.81087 0.72665
 H 1.46135 -1.25815 -1.04062
 H -1.86037 -0.47539 -0.95619
 H 2.60706 -0.90744 0.07504
 H -2.72831 0.35465 0.21153
13
bifur_IRC_Distances_noMW_output/new_data/bifur_traj4_Distances point 312
C 1.17571 0.50032 0.08551
 C -0.86617 0.90200 0.08284
 C 0.24329 1.05993 0.74301
 C 1.65090 -0.88094 -0.06542
 C -1.85850 -0.07123 0.01168
 F 2.02811 1.25411 -0.23102
 F -1.36805 1.83116 -0.30244
 H 1.25947 -1.50960 0.65090
 H -1.74724 -0.81451 0.72157
 H 1.46987 -1.25872 -1.04118
 H -1.86933 -0.47314 -0.95805
 H 2.60725 -0.90062 0.08366
 H -2.72531 0.36125 0.21894
13
bifur_IRC_Distances_noMW_output/new_data/bifur_traj4_Distances point 313
C 1.16717 0.49825 0.08420
 C -0.85902 0.89684 0.08301
 C 0.24201 1.05160 0.76831
 C 1.65149 -0.88079 -0.06459
 C -1.85925 -0.07129 0.01169
 F 2.01156 1.26031 -0.24908
 F -1.34982 1.83184 -0.31459
 H 1.26059 -1.51304 0.64716
 H -1.75014 -0.81841 0.71637
 H 1.47887 -1.25928 -1.04180
 H -1.87881 -0.47086 -0.96001
 H 2.60748 -0.89340 0.09263
 H -2.72215 0.36820 0.22670
13
bifur_IRC_Distances_noMW_output/new_data/bifur_traj4_Distances point 314
C 1.15832 0.49606 0.08282
 C -0.85158 0.89157 0.08312
 C 0.24072 1.04310 0.79387
 C 1.65211 -0.88061 -0.06374
 C -1.86004 -0.07138 0.01170
 F 1.99439 1.26655 -0.26731
 F -1.33089 1.83265 -0.32694
 H 1.26173 -1.51661 0.64341
 H -1.75318 -0.82250 0.71115
 H 1.48822 -1.25980 -1.04247
 H -1.88868 -0.46859 -0.96206
 H 2.60774 -0.88587 0.10179
 H -2.71886 0.37542 0.23466
13
bifur_IRC_Distances_noMW_output/new_data/bifur_traj4_Distances point 315
C 1.14921 0.49378 0.08138
 C -0.84393 0.88622 0.08316
 C 0.23942 1.03451 0.81939
 C 1.65275 -0.88042 -0.06290
 C -1.86087 -0.07149 0.01174
 F 1.97674 1.27278 -0.28552
 F -1.31142 1.83358 -0.33935
 H 1.26288 -1.52028 0.63970
 H -1.75633 -0.82676 0.70600
 H 1.49783 -1.26029 -1.04321
 H -1.89884 -0.46636 -0.96419
 H 2.60804 -0.87810 0.11105
 H -2.71548 0.38282 0.24275
13
bifur_IRC_Distances_noMW_output/new_data/bifur_traj4_Distances point 316
C 1.13994 0.49141 0.07991
 C -0.83613 0.88086 0.08314
 C 0.23813 1.02591 0.84462
 C 1.65340 -0.88021 -0.06206
 C -1.86172 -0.07164 0.01178
 F 1.95876 1.27892 -0.30353
 F -1.29158 1.83463 -0.35171
 H 1.26402 -1.52401 0.63607
 H -1.75958 -0.83116 0.70097
 H 1.50763 -1.26072 -1.04401
 H -1.90922 -0.46419 -0.96638
 H 2.60838 -0.87015 0.12032
 H -2.71202 0.39035 0.25088
13
bifur_IRC_Distances_noMW_output/new_data/bifur_traj4_Distances point 317
C 1.13057 0.48898 0.07840
 C -0.82824 0.87552 0.08305
 C 0.23686 1.01737 0.86934
 C 1.65405 -0.87998 -0.06123
 C -1.86260 -0.07181 0.01184
 F 1.94061 1.28492 -0.32117
 F -1.27153 1.83579 -0.36390
 H 1.26514 -1.52779 0.63259
 H -1.76289 -0.83566 0.69613
 H 1.51752 -1.26110 -1.04490
 H -1.91971 -0.46209 -0.96864
 H 2.60875 -0.86209 0.12951
 H -2.70853 0.39796 0.25899
13
bifur_IRC_Distances_noMW_output/new_data/bifur_traj4_Distances point 318
C 1.12121 0.48650 0.07689
 C -0.82036 0.87026 0.08291
 C 0.23562 1.00898 0.89328
 C 1.65471 -0.87974 -0.06043
 C -1.86348 -0.07201 0.01191
 F 1.92247 1.29073 -0.33829
 F -1.25149 1.83707 -0.37579
 H 1.26624 -1.53156 0.62929
 H -1.76623 -0.84023 0.69153
 H 1.52742 -1.26142 -1.04585
 H -1.93022 -0.46010 -0.97094
 H 2.60914 -0.85402 0.13852
 H -2.70504 0.40554 0.26697
13
bifur_IRC_Distances_noMW_output/new_data/bifur_traj4_Distances point 319
C 1.11196 0.48403 0.07538
 C -0.81257 0.86514 0.08272
 C 0.23442 1.00082 0.91622
 C 1.65536 -0.87949 -0.05965
 C -1.86436 -0.07223 0.01199
 F 1.90457 1.29628 -0.35469
 F -1.23169 1.83843 -0.38726
 H 1.26730 -1.53529 0.62621
 H -1.76955 -0.84479 0.68722
 H 1.53719 -1.26168 -1.04688
 H -1.94062 -0.45823 -0.97326
 H 2.60956 -0.84601 0.14726
 H -2.70158 0.41303 0.27475
13
bifur_IRC_Distances_noMW_output/new_data/bifur_traj4_Distances point 320
C 1.11196 0.48403 0.07538
 C -0.81257 0.86514 0.08272
 C 0.23442 1.00082 0.91622
 C 1.65536 -0.87949 -0.05965
 C -1.86436 -0.07223 0.01199
 F 1.90457 1.29628 -0.35469
 F -1.23169 1.83843 -0.38726
 H 1.26730 -1.53529 0.62621
 H -1.76955 -0.84479 0.68722
 H 1.53719 -1.26168 -1.04688
 H -1.94062 -0.45823 -0.97326
 H 2.60956 -0.84601 0.14726
 H -2.70158 0.41302 0.27475
13
bifur_IRC_Distances_noMW_output/new_data/bifur_traj4_Distances point 321
C 1.09434 0.47919 0.07250
 C -0.79772 0.85559 0.08222
 C 0.23221 0.98562 0.95806
 C 1.65659 -0.87898 -0.05823
 C -1.86607 -0.07272 0.01218
 F 1.87048 1.30638 -0.38467
 F -1.19395 1.84131 -0.40838
 H 1.26925 -1.54241 0.62082
 H -1.77596 -0.85362 0.67964
 H 1.55582 -1.26200 -1.04905
 H -1.96046 -0.45492 -0.97783
 H 2.61044 -0.83069 0.16347
 H -2.69497 0.42726 0.28927
13
bifur_IRC_Distances_noMW_output/new_data/bifur_traj4_Distances point 322
C 1.08620 0.47691 0.07116
 C -0.79086 0.85127 0.08193
 C 0.23121 0.97875 0.97660
 C 1.65716 -0.87873 -0.05759
 C -1.86686 -0.07298 0.01227
 F 1.85475 1.31083 -0.39798
 F -1.17653 1.84276 -0.41782
 H 1.27012 -1.54570 0.61855
 H -1.77895 -0.85777 0.67641
 H 1.56442 -1.26208 -1.05015
 H -1.96964 -0.45350 -0.98001
 H 2.61087 -0.82358 0.17078
 H -2.69191 0.43382 0.29584
13
bifur_IRC_Distances_noMW_output/new_data/bifur_traj4_Distances point 323
C 1.07860 0.47476 0.06991
 C -0.78446 0.84728 0.08164
 C 0.23029 0.97241 0.99347
 C 1.65769 -0.87849 -0.05700
 C -1.86761 -0.07323 0.01237
 F 1.84008 1.31487 -0.41010
 F -1.16027 1.84419 -0.42646
 H 1.27092 -1.54877 0.61656
 H -1.78175 -0.86167 0.67355
 H 1.57245 -1.26211 -1.05123
 H -1.97820 -0.45223 -0.98208
 H 2.61129 -0.81694 0.17749
 H -2.68904 0.43993 0.30189
13
bifur_IRC_Distances_noMW_output/new_data/bifur_traj4_Distances point 324
C 1.07152 0.47273 0.06875
 C -0.77850 0.84361 0.08134
 C 0.22944 0.96656 1.00884
 C 1.65818 -0.87826 -0.05647
 C -1.86831 -0.07348 0.01247
 F 1.82642 1.31854 -0.42116
 F -1.14511 1.84559 -0.43437
 H 1.27164 -1.55164 0.61480
 H -1.78437 -0.86533 0.67102
 H 1.57994 -1.26211 -1.05229
 H -1.98619 -0.45110 -0.98405
 H 2.61170 -0.81074 0.18366
 H -2.68637 0.44562 0.30748
13
bifur_IRC_Distances_noMW_output/new_data/bifur_traj4_Distances point 325
C 1.06488 0.47081 0.06765
 C -0.77290 0.84020 0.08105
 C 0.22866 0.96113 1.02296
 C 1.65864 -0.87804 -0.05597
 C -1.86897 -0.07373 0.01256
 F 1.81360 1.32191 -0.43134
 F -1.13089 1.84694 -0.44167
 H 1.27231 -1.55433 0.61323
 H -1.78684 -0.86879 0.66875
 H 1.58696 -1.26207 -1.05333
 H -1.99369 -0.45008 -0.98592
 H 2.61210 -0.80491 0.18938
 H -2.68385 0.45096 0.31266
13
bifur_IRC_Distances_noMW_output/new_data/bifur_traj4_Distances point 326
C 1.05857 0.46896 0.06661
 C -0.76759 0.83699 0.08075
 C 0.22792 0.95602 1.03611
 C 1.65908 -0.87782 -0.05551
 C -1.86959 -0.07397 0.01266
 F 1.80144 1.32503 -0.44083
 F -1.11739 1.84828 -0.44850
 H 1.27293 -1.55689 0.61183
 H -1.78920 -0.87210 0.66668
 H 1.59363 -1.26201 -1.05436
 H -2.00081 -0.44915 -0.98773
 H 2.61249 -0.79936 0.19474
 H -2.68146 0.45602 0.31754
13
bifur_IRC_Distances_noMW_output/new_data/bifur_traj4_Distances point 327
C 1.05251 0.46718 0.06561
 C -0.76250 0.83394 0.08045
 C 0.22721 0.95115 1.04850
 C 1.65950 -0.87761 -0.05507
 C -1.87019 -0.07421 0.01275
 F 1.78978 1.32796 -0.44977
 F -1.10445 1.84961 -0.45495
 H 1.27352 -1.55934 0.61055
 H -1.79146 -0.87529 0.66479
 H 1.60002 -1.26193 -1.05537
 H -2.00764 -0.44829 -0.98948
 H 2.61287 -0.79404 0.19983
 H -2.67916 0.46087 0.32217
13
bifur_IRC_Distances_noMW_output/new_data/bifur_traj4_Distances point 328
C 1.04667 0.46544 0.06465
 C -0.75758 0.83103 0.08015
 C 0.22654 0.94650 1.06023
 C 1.65990 -0.87741 -0.05465
 C -1.87078 -0.07445 0.01284
 F 1.77854 1.33073 -0.45826
 F -1.09197 1.85092 -0.46110
 H 1.27407 -1.56170 0.60937
 H -1.79366 -0.87838 0.66305
 H 1.60619 -1.26183 -1.05638
 H -2.01423 -0.44750 -0.99120
 H 2.61324 -0.78889 0.20468
 H -2.67694 0.46554 0.32660
13
bifur_IRC_Distances_noMW_output/new_data/bifur_traj4_Distances point 329
C 1.04106 0.46376 0.06372
 C -0.75287 0.82825 0.07985
 C 0.22589 0.94206 1.07133
 C 1.66029 -0.87721 -0.05425
 C -1.87134 -0.07468 0.01293
 F 1.76775 1.33334 -0.46629
 F -1.07998 1.85222 -0.46692
 H 1.27460 -1.56398 0.60830
 H -1.79577 -0.88137 0.66144
 H 1.61212 -1.26172 -1.05738
 H -2.02056 -0.44676 -0.99286
 H 2.61361 -0.78395 0.20930
 H -2.67480 0.47002 0.33082
13
bifur_IRC_Distances_noMW_output/new_data/bifur_traj4_Distances point 330
C 1.02978 0.45303 -0.15714
 C -0.75351 0.81792 -0.10683
 C 0.16401 0.84463 -1.16620
 C 1.66310 -0.87329 0.03591
 C -1.86963 -0.07151 0.09505
 F 1.77773 1.36642 0.26523
 F -1.04560 1.88863 0.37469
 H 1.24370 -1.61390 -0.54404
 H -1.82899 -0.93173 -0.48576
 H 1.67570 -1.17329 1.06961
 H -1.96843 -0.35765 1.13670
 H 2.60023 -0.80019 -0.29021
 H -2.68810 0.45093 -0.22701
13
bifur_IRC_Distances_noMW_output/new_data/bifur_traj4_Distances point 331
C 1.02978 0.45303 -0.15714
 C -0.75351 0.81792 -0.10683
 C 0.16401 0.84463 -1.16620
 C 1.66310 -0.87329 0.03591
 C -1.86963 -0.07151 0.09505
 F 1.77773 1.36642 0.26522
 F -1.04560 1.88863 0.37469
 H 1.24370 -1.61390 -0.54404
 H -1.82899 -0.93173 -0.48576
 H 1.67570 -1.17329 1.06961
 H -1.96842 -0.35765 1.13670
 H 2.60023 -0.80019 -0.29021
 H -2.68810 0.45093 -0.22701
13
bifur_IRC_Distances_noMW_output/new_data/bifur_traj4_Distances point 332
C 1.02075 0.44990 -0.15769
 C -0.74612 0.81312 -0.10899
 C 0.16096 0.83149 -1.18607
 C 1.66377 -0.87274 0.03727
 C -1.87043 -0.07167 0.09694
 F 1.76137 1.37270 0.27105
 F -1.02583 1.89297 0.37574
 H 1.24423 -1.61948 -0.53684
 H -1.83259 -0.93840 -0.47743
 H 1.68627 -1.16847 1.07397
 H -1.97731 -0.35186 1.14307
 H 2.60023 -0.79392 -0.29719
 H -2.68530 0.45635 -0.23382
13
bifur_IRC_Distances_noMW_output/new_data/bifur_traj4_Distances point 333
C 1.01725 0.44867 -0.15789
 C -0.74325 0.81128 -0.10981
 C 0.15977 0.82639 -1.19364
 C 1.66403 -0.87253 0.03780
 C -1.87075 -0.07173 0.09767
 F 1.75502 1.37511 0.27323
 F -1.01816 1.89469 0.37609
 H 1.24443 -1.62164 -0.53408
 H -1.83399 -0.94098 -0.47423
 H 1.69037 -1.16658 1.07567
 H -1.98075 -0.34962 1.14554
 H 2.60023 -0.79150 -0.29989
 H -2.68421 0.45843 -0.23644
13
bifur_IRC_Distances_noMW_output/new_data/bifur_traj4_Distances point 334
C 1.01444 0.44769 -0.15805
 C -0.74095 0.80980 -0.11047
 C 0.15882 0.82229 -1.19967
 C 1.66424 -0.87236 0.03822
 C -1.87100 -0.07178 0.09825
 F 1.74993 1.37705 0.27495
 F -1.01201 1.89608 0.37634
 H 1.24459 -1.62337 -0.53187
 H -1.83511 -0.94305 -0.47168
 H 1.69367 -1.16505 1.07703
 H -1.98352 -0.34783 1.14753
 H 2.60023 -0.78956 -0.30205
 H -2.68334 0.46010 -0.23855
13
bifur_IRC_Distances_noMW_output/new_data/bifur_traj4_Distances point 335
C 1.01230 0.44694 -0.15816
 C -0.73920 0.80868 -0.11097
 C 0.15810 0.81917 -1.20422
 C 1.66440 -0.87222 0.03855
 C -1.87119 -0.07182 0.09870
 F 1.74606 1.37851 0.27625
 F -1.00733 1.89714 0.37652
 H 1.24471 -1.62468 -0.53019
 H -1.83596 -0.94463 -0.46974
 H 1.69617 -1.16389 1.07807
 H -1.98562 -0.34646 1.14905
 H 2.60023 -0.78809 -0.30369
 H -2.68267 0.46136 -0.24016
13
bifur_IRC_Distances_noMW_output/new_data/bifur_traj4_Distances point 336
C 1.01082 0.44642 -0.15824
 C -0.73799 0.80790 -0.11131
 C 0.15759 0.81700 -1.20737
 C 1.66451 -0.87213 0.03877
 C -1.87132 -0.07185 0.09901
 F 1.74337 1.37953 0.27713
 F -1.00408 1.89788 0.37663
 H 1.24480 -1.62559 -0.52904
 H -1.83656 -0.94572 -0.46839
 H 1.69791 -1.16308 1.07879
 H -1.98707 -0.34551 1.15010
 H 2.60024 -0.78706 -0.30483
 H -2.68221 0.46224 -0.24127
13
bifur_IRC_Distances_noMW_output/new_data/bifur_traj4_Distances point 337
C 1.00998 0.44612 -0.15829
 C -0.73730 0.80746 -0.11151
 C 0.15731 0.81577 -1.20914
 C 1.66457 -0.87208 0.03890
 C -1.87140 -0.07187 0.09919
 F 1.74185 1.38010 0.27763
 F -1.00224 1.89830 0.37670
 H 1.24484 -1.62611 -0.52838
 H -1.83689 -0.94634 -0.46764
 H 1.69890 -1.16262 1.07920
 H -1.98790 -0.34498 1.15070
 H 2.60024 -0.78649 -0.30547
 H -2.68195 0.46273 -0.24189
13
bifur_IRC_Distances_noMW_output/new_data/bifur_traj4_Distances point 338
C 1.00977 0.44605 -0.15830
 C -0.73713 0.80735 -0.11156
 C 0.15724 0.81546 -1.20959
 C 1.66459 -0.87207 0.03893
 C -1.87142 -0.07187 0.09923
 F 1.74147 1.38024 0.27776
 F -1.00178 1.89841 0.37671
 H 1.24486 -1.62624 -0.52821
 H -1.83698 -0.94650 -0.46744
 H 1.69915 -1.16250 1.07931
 H -1.98811 -0.34484 1.15085
 H 2.60024 -0.78634 -0.30563
 H -2.68189 0.46286 -0.24205
13
bifur_IRC_Distances_noMW_output/new_data/bifur_traj4_Distances point 339
C 1.01015 0.44618 -0.15828
 C -0.73744 0.80755 -0.11147
 C 0.15737 0.81602 -1.20878
 C 1.66456 -0.87209 0.03887
 C -1.87138 -0.07186 0.09915
 F 1.74215 1.37998 0.27753
 F -1.00261 1.89822 0.37668
 H 1.24483 -1.62600 -0.52851
 H -1.83683 -0.94622 -0.46779
 H 1.69870 -1.16271 1.07912
 H -1.98773 -0.34509 1.15058
 H 2.60024 -0.78660 -0.30534
 H -2.68200 0.46263 -0.24177
13
bifur_IRC_Distances_noMW_output/new_data/bifur_traj4_Distances point 340
C 1.01105 0.44650 -0.15823
 C -0.73818 0.80802 -0.11126
 C 0.15767 0.81733 -1.20688
 C 1.66449 -0.87215 0.03874
 C -1.87130 -0.07184 0.09896
 F 1.74379 1.37937 0.27700
 F -1.00458 1.89776 0.37661
 H 1.24478 -1.62545 -0.52921
 H -1.83647 -0.94556 -0.46860
 H 1.69764 -1.16320 1.07868
 H -1.98685 -0.34566 1.14994
 H 2.60023 -0.78722 -0.30465
 H -2.68228 0.46210 -0.24109
13
bifur_IRC_Distances_noMW_output/new_data/bifur_traj4_Distances point 341
C 1.01235 0.44696 -0.15816
 C -0.73925 0.80870 -0.11096
 C 0.15811 0.81924 -1.20411
 C 1.66439 -0.87223 0.03854
 C -1.87118 -0.07182 0.09869
 F 1.74615 1.37848 0.27622
 F -1.00744 1.89711 0.37651
 H 1.24471 -1.62465 -0.53023
 H -1.83594 -0.94459 -0.46978
 H 1.69611 -1.16392 1.07805
 H -1.98557 -0.34649 1.14901
 H 2.60023 -0.78812 -0.30365
 H -2.68269 0.46133 -0.24012
13
bifur_IRC_Distances_noMW_output/new_data/bifur_traj4_Distances point 342
C 1.01235 0.44696 -0.15816
 C -0.73925 0.80870 -0.11096
 C 0.15811 0.81924 -1.20411
 C 1.66439 -0.87223 0.03854
 C -1.87118 -0.07182 0.09869
 F 1.74615 1.37848 0.27622
 F -1.00744 1.89711 0.37651
 H 1.24471 -1.62465 -0.53023
 H -1.83594 -0.94459 -0.46978
 H 1.69611 -1.16392 1.07805
 H -1.98557 -0.34649 1.14901
 H 2.60023 -0.78812 -0.30365
 H -2.68269 0.46133 -0.24012
13
bifur_IRC_Distances_noMW_output/new_data/bifur_traj4_Distances point 343
C 1.01548 0.44806 -0.15799
 C -0.74181 0.81035 -0.11023
 C 0.15917 0.82381 -1.19744
 C 1.66416 -0.87242 0.03807
 C -1.87091 -0.07176 0.09804
 F 1.75182 1.37633 0.27432
 F -1.01429 1.89556 0.37625
 H 1.24453 -1.62273 -0.53269
 H -1.83469 -0.94228 -0.47262
 H 1.69245 -1.16562 1.07653
 H -1.98249 -0.34849 1.14679
 H 2.60023 -0.79028 -0.30125
 H -2.68366 0.45948 -0.23777
13
bifur_IRC_Distances_noMW_output/new_data/bifur_traj4_Distances point 344
C 1.01695 0.44857 -0.15791
 C -0.74300 0.81111 -0.10988
 C 0.15967 0.82594 -1.19430
 C 1.66405 -0.87251 0.03785
 C -1.87077 -0.07173 0.09773
 F 1.75447 1.37533 0.27342
 F -1.01749 1.89484 0.37611
 H 1.24445 -1.62183 -0.53384
 H -1.83411 -0.94121 -0.47396
 H 1.69073 -1.16641 1.07582
 H -1.98105 -0.34942 1.14576
 H 2.60023 -0.79129 -0.30013
 H -2.68412 0.45861 -0.23667
13
bifur_IRC_Distances_noMW_output/new_data/bifur_traj4_Distances point 345
C 1.01815 0.44899 -0.15784
 C -0.74399 0.81175 -0.10960
 C 0.16008 0.82770 -1.19170
 C 1.66396 -0.87259 0.03766
 C -1.87067 -0.07171 0.09748
 F 1.75665 1.37449 0.27267
 F -1.02013 1.89425 0.37600
 H 1.24438 -1.62108 -0.53479
 H -1.83363 -0.94032 -0.47506
 H 1.68932 -1.16706 1.07523
 H -1.97987 -0.35020 1.14490
 H 2.60023 -0.79212 -0.29920
 H -2.68449 0.45789 -0.23577
13
bifur_IRC_Distances_noMW_output/new_data/bifur_traj4_Distances point 346
C 1.01902 0.44929 -0.15779
 C -0.74470 0.81221 -0.10940
 C 0.16037 0.82897 -1.18983
 C 1.66390 -0.87264 0.03753
 C -1.87059 -0.07170 0.09730
 F 1.75823 1.37390 0.27213
 F -1.02203 1.89382 0.37592
 H 1.24433 -1.62055 -0.53547
 H -1.83328 -0.93968 -0.47585
 H 1.68830 -1.16753 1.07481
 H -1.97902 -0.35075 1.14429
 H 2.60023 -0.79272 -0.29853
 H -2.68476 0.45738 -0.23512
13
bifur_IRC_Distances_noMW_output/new_data/bifur_traj4_Distances point 347
C 1.01949 0.44946 -0.15776
 C -0.74509 0.81246 -0.10929
 C 0.16053 0.82965 -1.18881
 C 1.66386 -0.87267 0.03746
 C -1.87055 -0.07169 0.09720
 F 1.75908 1.37357 0.27184
 F -1.02306 1.89359 0.37587
 H 1.24430 -1.62026 -0.53584
 H -1.83309 -0.93933 -0.47628
 H 1.68775 -1.16779 1.07458
 H -1.97855 -0.35105 1.14396
 H 2.60023 -0.79305 -0.29817
 H -2.68491 0.45710 -0.23476
13
bifur_IRC_Distances_noMW_output/new_data/bifur_traj4_Distances point 348
C 1.01951 0.44946 -0.15776
 C -0.74510 0.81247 -0.10928
 C 0.16054 0.82968 -1.18877
 C 1.66386 -0.87267 0.03746
 C -1.87055 -0.07169 0.09720
 F 1.75911 1.37356 0.27183
 F -1.02310 1.89358 0.37587
 H 1.24430 -1.62025 -0.53586
 H -1.83309 -0.93931 -0.47630
 H 1.68773 -1.16780 1.07457
 H -1.97853 -0.35106 1.14394
 H 2.60023 -0.79306 -0.29815
 H -2.68491 0.45709 -0.23475
13
bifur_IRC_Distances_noMW_output/new_data/bifur_traj4_Distances point 349
C 1.01900 0.44929 -0.15779
 C -0.74468 0.81220 -0.10940
 C 0.16036 0.82894 -1.18987
 C 1.66390 -0.87264 0.03753
 C -1.87059 -0.07170 0.09730
 F 1.75819 1.37391 0.27215
 F -1.02199 1.89383 0.37592
 H 1.24433 -1.62056 -0.53546
 H -1.83329 -0.93969 -0.47583
 H 1.68833 -1.16752 1.07482
 H -1.97904 -0.35074 1.14430
 H 2.60023 -0.79271 -0.29855
 H -2.68475 0.45739 -0.23513
13
bifur_IRC_Distances_noMW_output/new_data/bifur_traj4_Distances point 350
C 1.01787 0.44889 -0.15785
 C -0.74376 0.81160 -0.10967
 C 0.15998 0.82729 -1.19231
 C 1.66398 -0.87257 0.03771
 C -1.87069 -0.07172 0.09754
 F 1.75614 1.37469 0.27285
 F -1.01951 1.89439 0.37603
 H 1.24440 -1.62126 -0.53456
 H -1.83374 -0.94052 -0.47480
 H 1.68965 -1.16691 1.07537
 H -1.98015 -0.35001 1.14510
 H 2.60023 -0.79193 -0.29942
 H -2.68440 0.45806 -0.23598
13
bifur_IRC_Distances_noMW_output/new_data/bifur_traj4_Distances point 351
C 1.01601 0.44824 -0.15796
 C -0.74223 0.81062 -0.11010
 C 0.15935 0.82457 -1.19632
 C 1.66412 -0.87245 0.03799
 C -1.87086 -0.07175 0.09793
 F 1.75277 1.37597 0.27400
 F -1.01543 1.89530 0.37620
 H 1.24450 -1.62240 -0.53310
 H -1.83448 -0.94190 -0.47310
 H 1.69183 -1.16590 1.07627
 H -1.98198 -0.34882 1.14642
 H 2.60023 -0.79064 -0.30085
 H -2.68382 0.45917 -0.23738
13
bifur_IRC_Distances_noMW_output/new_data/bifur_traj4_Distances point 352
C 1.01331 0.44729 -0.15811
 C -0.74003 0.80921 -0.11073
 C 0.15844 0.82064 -1.20207
 C 1.66432 -0.87229 0.03839
 C -1.87110 -0.07180 0.09849
 F 1.74789 1.37782 0.27564
 F -1.00954 1.89664 0.37643
 H 1.24466 -1.62406 -0.53099
 H -1.83556 -0.94388 -0.47065
 H 1.69499 -1.16444 1.07758
 H -1.98462 -0.34711 1.14833
 H 2.60023 -0.78878 -0.30292
 H -2.68299 0.46076 -0.23940
13
bifur_IRC_Distances_noMW_output/new_data/bifur_traj4_Distances point 353
C 1.01331 0.44729 -0.15811
 C -0.74003 0.80921 -0.11073
 C 0.15844 0.82064 -1.20207
 C 1.66432 -0.87229 0.03839
 C -1.87110 -0.07180 0.09849
 F 1.74789 1.37782 0.27564
 F -1.00954 1.89664 0.37643
 H 1.24466 -1.62406 -0.53099
 H -1.83556 -0.94388 -0.47065
 H 1.69499 -1.16444 1.07758
 H -1.98462 -0.34711 1.14833
 H 2.60023 -0.78878 -0.30292
 H -2.68299 0.46076 -0.23940
13
bifur_IRC_Distances_noMW_output/new_data/bifur_traj4_Distances point 354
C 1.00535 0.44449 -0.15853
 C -0.73352 0.80505 -0.11257
 C 0.15574 0.80901 -1.21883
 C 1.66491 -0.87179 0.03960
 C -1.87181 -0.07195 0.10015
 F 1.73348 1.38324 0.28034
 F -0.99213 1.90063 0.37701
 H 1.24510 -1.62894 -0.52479
 H -1.83874 -0.94975 -0.46347
 H 1.70432 -1.16008 1.08145
 H -1.99243 -0.34204 1.15399
 H 2.60024 -0.78331 -0.30901
 H -2.68051 0.46545 -0.24535
13
bifur_IRC_Distances_noMW_output/new_data/bifur_traj4_Distances point 355
C 1.00021 0.44267 -0.15878
 C -0.72932 0.80239 -0.11374
 C 0.15400 0.80147 -1.22947
 C 1.66529 -0.87147 0.04038
 C -1.87227 -0.07205 0.10122
 F 1.72418 1.38672 0.28328
 F -0.98088 1.90325 0.37728
 H 1.24538 -1.63208 -0.52082
 H -1.84080 -0.95354 -0.45887
 H 1.71035 -1.15723 1.08396
 H -1.99747 -0.33877 1.15766
 H 2.60025 -0.77980 -0.31292
 H -2.67891 0.46845 -0.24918
13
bifur_IRC_Distances_noMW_output/new_data/bifur_traj4_Distances point 356
C 0.99442 0.44061 -0.15906
 C -0.72459 0.79941 -0.11504
 C 0.15203 0.79298 -1.24126
 C 1.66572 -0.87110 0.04126
 C -1.87278 -0.07217 0.10243
 F 1.71371 1.39061 0.28648
 F -0.96823 1.90623 0.37751
 H 1.24568 -1.63561 -0.51638
 H -1.84312 -0.95781 -0.45373
 H 1.71714 -1.15400 1.08679
 H -2.00314 -0.33510 1.16180
 H 2.60027 -0.77585 -0.31732
 H -2.67711 0.47180 -0.25349
13
bifur_IRC_Distances_noMW_output/new_data/bifur_traj4_Distances point 357
C 0.98808 0.43834 -0.15934
 C -0.71943 0.79617 -0.11645
 C 0.14988 0.78367 -1.25395
 C 1.66619 -0.87069 0.04222
 C -1.87334 -0.07230 0.10375
 F 1.70227 1.39483 0.28988
 F -0.95440 1.90954 0.37766
 H 1.24601 -1.63946 -0.51157
 H -1.84565 -0.96247 -0.44815
 H 1.72456 -1.15043 1.08989
 H -2.00932 -0.33109 1.16635
 H 2.60029 -0.77156 -0.32211
 H -2.67514 0.47545 -0.25819
13
bifur_IRC_Distances_noMW_output/new_data/bifur_traj4_Distances point 358
C 0.98130 0.43590 -0.15961
 C -0.71390 0.79273 -0.11793
 C 0.14757 0.77368 -1.26731
 C 1.66668 -0.87024 0.04325
 C -1.87393 -0.07244 0.10517
 F 1.69004 1.39932 0.29338
 F -0.93961 1.91314 0.37771
 H 1.24635 -1.64357 -0.50645
 H -1.84837 -0.96745 -0.44221
 H 1.73251 -1.14657 1.09321
 H -2.01593 -0.32681 1.17122
 H 2.60031 -0.76699 -0.32722
 H -2.67303 0.47931 -0.26320
13
bifur_IRC_Distances_noMW_output/new_data/bifur_traj4_Distances point 359
C 0.97418 0.43333 -0.15988
 C -0.70810 0.78914 -0.11947
 C 0.14514 0.76317 -1.28108
 C 1.66721 -0.86977 0.04434
 C -1.87455 -0.07259 0.10665
 F 1.67720 1.40399 0.29691
 F -0.92408 1.91696 0.37763
 H 1.24669 -1.64787 -0.50112
 H -1.85122 -0.97268 -0.43602
 H 1.74087 -1.14248 1.09670
 H -2.02286 -0.32232 1.17636
 H 2.60034 -0.76221 -0.33256
 H -2.67081 0.48334 -0.26846
13
bifur_IRC_Distances_noMW_output/new_data/bifur_traj4_Distances point 360
C 0.96682 0.43066 -0.16014
 C -0.70211 0.78546 -0.12104
 C 0.14262 0.75227 -1.29504
 C 1.66774 -0.86928 0.04546
 C -1.87519 -0.07275 0.10819
 F 1.66394 1.40878 0.30042
 F -0.90806 1.92097 0.37741
 H 1.24704 -1.65230 -0.49565
 H -1.85416 -0.97808 -0.42967
 H 1.74951 -1.13820 1.10032
 H -2.03000 -0.31768 1.18168
 H 2.60037 -0.75731 -0.33807
 H -2.66852 0.48746 -0.27387
13
bifur_IRC_Distances_noMW_output/new_data/bifur_traj4_Distances point 361
C 0.95933 0.42792 -0.16037
 C -0.69603 0.78175 -0.12262
 C 0.14004 0.74116 -1.30899
 C 1.66829 -0.86877 0.04660
 C -1.87584 -0.07291 0.10975
 F 1.65046 1.41363 0.30384
 F -0.89176 1.92510 0.37706
 H 1.24738 -1.65679 -0.49013
 H -1.85715 -0.98357 -0.42325
 H 1.75830 -1.13381 1.10400
 H -2.03724 -0.31296 1.18712
 H 2.60040 -0.75234 -0.34365
 H -2.66618 0.49161 -0.27937
13
bifur_IRC_Distances_noMW_output/new_data/bifur_traj4_Distances point 362
C 0.95181 0.42516 -0.16058
 C -0.68992 0.77805 -0.12418
 C 0.13745 0.72997 -1.32272
 C 1.66883 -0.86826 0.04775
 C -1.87648 -0.07307 0.11133
 F 1.63694 1.41845 0.30713
 F -0.87543 1.92930 0.37658
 H 1.24771 -1.66129 -0.48462
 H -1.86015 -0.98907 -0.41685
 H 1.76713 -1.12935 1.10769
 H -2.04449 -0.30823 1.19259
 H 2.60044 -0.74739 -0.34924
 H -2.66383 0.49574 -0.28487
13
bifur_IRC_Distances_noMW_output/new_data/bifur_traj4_Distances point 363
C 0.94435 0.42241 -0.16077
 C -0.68387 0.77440 -0.12570
 C 0.13487 0.71883 -1.33611
 C 1.66937 -0.86774 0.04890
 C -1.87711 -0.07323 0.11289
 F 1.62353 1.42320 0.31026
 F -0.85923 1.93352 0.37596
 H 1.24803 -1.66574 -0.47919
 H -1.86312 -0.99452 -0.41053
 H 1.77589 -1.12487 1.11136
 H -2.05167 -0.30352 1.19803
 H 2.60048 -0.74251 -0.35477
 H -2.66150 0.49979 -0.29033
13
bifur_IRC_Distances_noMW_output/new_data/bifur_traj4_Distances point 364
C 0.94435 0.42241 -0.16077
 C -0.68387 0.77440 -0.12570
 C 0.13487 0.71883 -1.33611
 C 1.66937 -0.86774 0.04890
 C -1.87711 -0.07323 0.11289
 F 1.62353 1.42320 0.31026
 F -0.85923 1.93352 0.37596
 H 1.24803 -1.66574 -0.47919
 H -1.86312 -0.99452 -0.41053
 H 1.77589 -1.12487 1.11136
 H -2.05167 -0.30352 1.19803
 H 2.60048 -0.74251 -0.35477
 H -2.66150 0.49979 -0.29033
13
bifur_IRC_Distances_noMW_output/new_data/bifur_traj4_Distances point 365
C 0.92983 0.41701 -0.16106
 C -0.67213 0.76737 -0.12862
 C 0.12980 0.69707 -1.36144
 C 1.67041 -0.86672 0.05113
 C -1.87832 -0.07355 0.11593
 F 1.59749 1.43235 0.31595
 F -0.82779 1.94185 0.37441
 H 1.24861 -1.67435 -0.46870
 H -1.86889 -1.00509 -0.39834
 H 1.79294 -1.11604 1.11849
 H -2.06556 -0.29436 1.20864
 H 2.60055 -0.73311 -0.36548
 H -2.65696 0.50756 -0.30090
13
bifur_IRC_Distances_noMW_output/new_data/bifur_traj4_Distances point 366
C 0.92283 0.41440 -0.16118
 C -0.66649 0.76401 -0.13000
 C 0.12735 0.68654 -1.37333
 C 1.67091 -0.86623 0.05220
 C -1.87889 -0.07370 0.11740
 F 1.58497 1.43672 0.31852
 F -0.81267 1.94593 0.37349
 H 1.24888 -1.67848 -0.46369
 H -1.87165 -1.01017 -0.39250
 H 1.80116 -1.11172 1.12192
 H -2.07222 -0.28993 1.21377
 H 2.60058 -0.72863 -0.37063
 H -2.65477 0.51125 -0.30598
13
bifur_IRC_Distances_noMW_output/new_data/bifur_traj4_Distances point 367
C 0.91600 0.41184 -0.16127
 C -0.66098 0.76076 -0.13133
 C 0.12494 0.67622 -1.38476
 C 1.67139 -0.86574 0.05326
 C -1.87944 -0.07384 0.11884
 F 1.57275 1.44097 0.32092
 F -0.79792 1.94994 0.37250
 H 1.24914 -1.68251 -0.45881
 H -1.87435 -1.01512 -0.38682
 H 1.80918 -1.10746 1.12527
 H -2.07870 -0.28560 1.21878
 H 2.60062 -0.72428 -0.37564
 H -2.65263 0.51482 -0.31093
13
bifur_IRC_Distances_noMW_output/new_data/bifur_traj4_Distances point 368
C 0.90930 0.40932 -0.16134
 C -0.65559 0.75758 -0.13262
 C 0.12256 0.66606 -1.39580
 C 1.67187 -0.86525 0.05429
 C -1.87997 -0.07398 0.12025
 F 1.56076 1.44511 0.32318
 F -0.78347 1.95391 0.37143
 H 1.24938 -1.68645 -0.45404
 H -1.87698 -1.01996 -0.38127
 H 1.81706 -1.10325 1.12855
 H -2.08503 -0.28134 1.22371
 H 2.60065 -0.72003 -0.38056
 H -2.65053 0.51829 -0.31579
13
bifur_IRC_Distances_noMW_output/new_data/bifur_traj4_Distances point 369
C 0.90267 0.40682 -0.16140
 C -0.65026 0.75445 -0.13388
 C 0.12020 0.65599 -1.40653
 C 1.67233 -0.86477 0.05532
 C -1.88049 -0.07411 0.12165
 F 1.54893 1.44919 0.32531
 F -0.76921 1.95786 0.37028
 H 1.24961 -1.69033 -0.44934
 H -1.87958 -1.02474 -0.37579
 H 1.82485 -1.09905 1.13179
 H -2.09127 -0.27711 1.22858
 H 2.60067 -0.71587 -0.38541
 H -2.64845 0.52168 -0.32058
13
bifur_IRC_Distances_noMW_output/new_data/bifur_traj4_Distances point 370
C 0.89608 0.40432 -0.16143
 C -0.64498 0.75136 -0.13513
 C 0.11784 0.64595 -1.41705
 C 1.67279 -0.86429 0.05634
 C -1.88100 -0.07425 0.12304
 F 1.53718 1.45323 0.32734
 F -0.75505 1.96182 0.36904
 H 1.24983 -1.69418 -0.44467
 H -1.88215 -1.02948 -0.37036
 H 1.83259 -1.09484 1.13501
 H -2.09745 -0.27290 1.23343
 H 2.60070 -0.71176 -0.39023
 H -2.64639 0.52502 -0.32534
13
bifur_IRC_Distances_noMW_output/new_data/bifur_traj4_Distances point 371
C 0.88948 0.40181 -0.16146
 C -0.63969 0.74827 -0.13636
 C 0.11546 0.63585 -1.42743
 C 1.67325 -0.86380 0.05736
 C -1.88151 -0.07437 0.12444
 F 1.52541 1.45726 0.32929
 F -0.74088 1.96580 0.36772
 H 1.25005 -1.69803 -0.44001
 H -1.88472 -1.03422 -0.36493
 H 1.84035 -1.09059 1.13823
 H -2.10362 -0.26866 1.23830
 H 2.60072 -0.70767 -0.39505
 H -2.64431 0.52834 -0.33010
13
bifur_IRC_Distances_noMW_output/new_data/bifur_traj4_Distances point 372
C 0.88283 0.39928 -0.16147
 C -0.63437 0.74517 -0.13759
 C 0.11305 0.62564 -1.43774
 C 1.67371 -0.86330 0.05840
 C -1.88201 -0.07450 0.12585
 F 1.51357 1.46131 0.33116
 F -0.72662 1.96985 0.36630
 H 1.25026 -1.70190 -0.43532
 H -1.88730 -1.03898 -0.35946
 H 1.84818 -1.08627 1.14147
 H -2.10982 -0.26436 1.24321
 H 2.60074 -0.70357 -0.39990
 H -2.64223 0.53165 -0.33490
13
bifur_IRC_Distances_noMW_output/new_data/bifur_traj4_Distances point 373
C 0.87608 0.39670 -0.16146
 C -0.62898 0.74205 -0.13883
 C 0.11059 0.61526 -1.44802
 C 1.67417 -0.86280 0.05945
 C -1.88250 -0.07462 0.12728
 F 1.50158 1.46540 0.33296
 F -0.71220 1.97397 0.36477
 H 1.25047 -1.70581 -0.43058
 H -1.88989 -1.04379 -0.35393
 H 1.85610 -1.08186 1.14475
 H -2.11606 -0.26000 1.24818
 H 2.60075 -0.69946 -0.40482
 H -2.64011 0.53497 -0.33976
13
bifur_IRC_Distances_noMW_output/new_data/bifur_traj4_Distances point 374
C 0.86923 0.39408 -0.16144
 C -0.62352 0.73888 -0.14007
 C 0.10808 0.60466 -1.45832
 C 1.67464 -0.86228 0.06052
 C -1.88300 -0.07474 0.12874
 F 1.48940 1.46954 0.33470
 F -0.69756 1.97817 0.36313
 H 1.25067 -1.70978 -0.42576
 H -1.89252 -1.04867 -0.34832
 H 1.86416 -1.07734 1.14807
 H -2.12238 -0.25554 1.25324
 H 2.60076 -0.69531 -0.40981
 H -2.63796 0.53831 -0.34469
13
bifur_IRC_Distances_noMW_output/new_data/bifur_traj4_Distances point 375
C 0.86923 0.39408 -0.16144
 C -0.62352 0.73888 -0.14007
 C 0.10808 0.60467 -1.45832
 C 1.67464 -0.86228 0.06052
 C -1.88300 -0.07474 0.12874
 F 1.48940 1.46954 0.33470
 F -0.69756 1.97817 0.36313
 H 1.25067 -1.70978 -0.42576
 H -1.89252 -1.04867 -0.34832
 H 1.86416 -1.07734 1.14807
 H -2.12238 -0.25554 1.25324
 H 2.60076 -0.69531 -0.40981
 H -2.63796 0.53831 -0.34469
13
bifur_IRC_Distances_noMW_output/new_data/bifur_traj4_Distances point 376
C 0.85506 0.38864 -0.16134
 C -0.61226 0.73238 -0.14260
 C 0.10282 0.58263 -1.47914
 C 1.67560 -0.86120 0.06274
 C -1.88400 -0.07497 0.13177
 F 1.46426 1.47807 0.33802
 F -0.66738 1.98694 0.35945
 H 1.25108 -1.71795 -0.41580
 H -1.89792 -1.05870 -0.33673
 H 1.88083 -1.06787 1.15493
 H -2.13536 -0.24623 1.26371
 H 2.60076 -0.68683 -0.42013
 H -2.63350 0.54511 -0.35489
13
bifur_IRC_Distances_noMW_output/new_data/bifur_traj4_Distances point 377
C 0.84765 0.38579 -0.16127
 C -0.60639 0.72900 -0.14390
 C 0.10005 0.57105 -1.48976
 C 1.67610 -0.86064 0.06391
 C -1.88450 -0.07508 0.13336
 F 1.45115 1.48251 0.33960
 F -0.65165 1.99154 0.35739
 H 1.25128 -1.72221 -0.41060
 H -1.90071 -1.06391 -0.33068
 H 1.88953 -1.06287 1.15850
 H -2.14209 -0.24132 1.26918
 H 2.60075 -0.68245 -0.42552
 H -2.63117 0.54860 -0.36021
13
bifur_IRC_Distances_noMW_output/new_data/bifur_traj4_Distances point 378
C 0.84008 0.38287 -0.16117
 C -0.60040 0.72555 -0.14521
 C 0.09719 0.55915 -1.50045
 C 1.67661 -0.86005 0.06510
 C -1.88500 -0.07519 0.13499
 F 1.43776 1.48705 0.34110
 F -0.63560 1.99627 0.35517
 H 1.25147 -1.72655 -0.40529
 H -1.90355 -1.06922 -0.32449
 H 1.89844 -1.05771 1.16214
 H -2.14894 -0.23627 1.27478
 H 2.60073 -0.67802 -0.43103
 H -2.62879 0.55212 -0.36565
13
bifur_IRC_Distances_noMW_output/new_data/bifur_traj4_Distances point 379
C 0.83251 0.37994 -0.16106
 C -0.59442 0.72211 -0.14652
 C 0.09431 0.54720 -1.51097
 C 1.67711 -0.85946 0.06630
 C -1.88549 -0.07528 0.13663
 F 1.42438 1.49158 0.34251
 F -0.61959 2.00101 0.35285
 H 1.25166 -1.73087 -0.39996
 H -1.90637 -1.07451 -0.31829
 H 1.90735 -1.05250 1.16577
 H -2.15574 -0.23118 1.28038
 H 2.60070 -0.67364 -0.43654
 H -2.62642 0.55561 -0.37109
13
bifur_IRC_Distances_noMW_output/new_data/bifur_traj4_Distances point 380
C 0.82519 0.37711 -0.16094
 C -0.58866 0.71880 -0.14776
 C 0.09150 0.53559 -1.52097
 C 1.67759 -0.85889 0.06746
 C -1.88595 -0.07537 0.13821
 F 1.41147 1.49595 0.34377
 F -0.60415 2.00561 0.35051
 H 1.25184 -1.73505 -0.39481
 H -1.90907 -1.07960 -0.31230
 H 1.91596 -1.04743 1.16927
 H -2.16228 -0.22621 1.28578
 H 2.60066 -0.66944 -0.44186
 H -2.62412 0.55893 -0.37635
13
bifur_IRC_Distances_noMW_output/new_data/bifur_traj4_Distances point 381
C 0.81839 0.37447 -0.16081
 C -0.58331 0.71573 -0.14891
 C 0.08887 0.52475 -1.53015
 C 1.67803 -0.85836 0.06855
 C -1.88636 -0.07544 0.13969
 F 1.39948 1.50001 0.34485
 F -0.58982 2.00989 0.34825
 H 1.25200 -1.73892 -0.39002
 H -1.91156 -1.08431 -0.30673
 H 1.92397 -1.04267 1.17252
 H -2.16832 -0.22156 1.29081
 H 2.60062 -0.66557 -0.44682
 H -2.62198 0.56198 -0.38124
13
bifur_IRC_Distances_noMW_output/new_data/bifur_traj4_Distances point 382
C 0.81229 0.37210 -0.16068
 C -0.57852 0.71297 -0.14993
 C 0.08649 0.51499 -1.53826
 C 1.67843 -0.85788 0.06952
 C -1.88672 -0.07549 0.14102
 F 1.38874 1.50366 0.34575
 F -0.57700 2.01374 0.34616
 H 1.25214 -1.74238 -0.38571
 H -1.91378 -1.08852 -0.30172
 H 1.93115 -1.03838 1.17542
 H -2.17371 -0.21736 1.29531
 H 2.60057 -0.66214 -0.45126
 H -2.62006 0.56469 -0.38563
13
bifur_IRC_Distances_noMW_output/new_data/bifur_traj4_Distances point 383
C 0.80696 0.37003 -0.16056
 C -0.57435 0.71058 -0.15081
 C 0.08441 0.50643 -1.54525
 C 1.67877 -0.85746 0.07038
 C -1.88703 -0.07553 0.14218
 F 1.37937 1.50684 0.34648
 F -0.56583 2.01710 0.34428
 H 1.25226 -1.74540 -0.38194
 H -1.91571 -1.09218 -0.29735
 H 1.93742 -1.03461 1.17795
 H -2.17839 -0.21367 1.29925
 H 2.60052 -0.65916 -0.45514
 H -2.61839 0.56703 -0.38945
13
bifur_IRC_Distances_noMW_output/new_data/bifur_traj4_Distances point 384
C 0.80235 0.36824 -0.16046
 C -0.57074 0.70850 -0.15157
 C 0.08259 0.49899 -1.55126
 C 1.67907 -0.85709 0.07112
 C -1.88729 -0.07557 0.14319
 F 1.37126 1.50960 0.34708
 F -0.55616 2.02002 0.34261
 H 1.25236 -1.74801 -0.37867
 H -1.91737 -1.09534 -0.29355
 H 1.94285 -1.03133 1.18014
 H -2.18243 -0.21044 1.30265
 H 2.60047 -0.65660 -0.45851
 H -2.61694 0.56904 -0.39277
13
bifur_IRC_Distances_noMW_output/new_data/bifur_traj4_Distances point 385
C 0.79824 0.36664 -0.16035
 C -0.56753 0.70665 -0.15224
 C 0.08096 0.49235 -1.55656
 C 1.67933 -0.85676 0.07178
 C -1.88752 -0.07559 0.14409
 F 1.36404 1.51206 0.34758
 F -0.54756 2.02262 0.34110
 H 1.25245 -1.75034 -0.37576
 H -1.91884 -1.09815 -0.29017
 H 1.94769 -1.02839 1.18209
 H -2.18602 -0.20756 1.30569
 H 2.60043 -0.65434 -0.46151
 H -2.61565 0.57081 -0.39573
13
bifur_IRC_Distances_noMW_output/new_data/bifur_traj4_Distances point 386
C 0.79824 0.36664 -0.16035
 C -0.56753 0.70665 -0.15224
 C 0.08096 0.49234 -1.55656
 C 1.67933 -0.85676 0.07178
 C -1.88752 -0.07559 0.14409
 F 1.36403 1.51206 0.34758
 F -0.54756 2.02262 0.34110
 H 1.25245 -1.75034 -0.37576
 H -1.91884 -1.09815 -0.29017
 H 1.94769 -1.02839 1.18209
 H -2.18602 -0.20756 1.30569
 H 2.60043 -0.65434 -0.46151
 H -2.61565 0.57081 -0.39573
13
bifur_IRC_Distances_noMW_output/new_data/bifur_traj4_Distances point 387
C 0.79053 0.36364 -0.16015
 C -0.56152 0.70319 -0.15349
 C 0.07788 0.47983 -1.56638
 C 1.67982 -0.85615 0.07303
 C -1.88793 -0.07563 0.14578
 F 1.35051 1.51668 0.34843
 F -0.53147 2.02750 0.33818
 H 1.25261 -1.75468 -0.37027
 H -1.92158 -1.10340 -0.28381
 H 1.95677 -1.02285 1.18573
 H -2.19271 -0.20210 1.31137
 H 2.60033 -0.65013 -0.46714
 H -2.61323 0.57411 -0.40128
13
bifur_IRC_Distances_noMW_output/new_data/bifur_traj4_Distances point 388
C 0.78667 0.36214 -0.16004
 C -0.55852 0.70146 -0.15412
 C 0.07633 0.47353 -1.57124
 C 1.68006 -0.85584 0.07365
 C -1.88813 -0.07564 0.14663
 F 1.34374 1.51899 0.34882
 F -0.52342 2.02994 0.33668
 H 1.25269 -1.75686 -0.36752
 H -1.92294 -1.10602 -0.28062
 H 1.96132 -1.02005 1.18755
 H -2.19604 -0.19935 1.31422
 H 2.60027 -0.64804 -0.46997
 H -2.61202 0.57574 -0.40406
13
bifur_IRC_Distances_noMW_output/new_data/bifur_traj4_Distances point 389
C 0.78284 0.36065 -0.15993
 C -0.55554 0.69974 -0.15473
 C 0.07478 0.46727 -1.57602
 C 1.68030 -0.85553 0.07427
 C -1.88832 -0.07565 0.14748
 F 1.33703 1.52129 0.34918
 F -0.51546 2.03236 0.33517
 H 1.25277 -1.75901 -0.36479
 H -1.92428 -1.10860 -0.27745
 H 1.96583 -1.01727 1.18935
 H -2.19933 -0.19660 1.31704
 H 2.60021 -0.64598 -0.47277
 H -2.61082 0.57735 -0.40682
13
bifur_IRC_Distances_noMW_output/new_data/bifur_traj4_Distances point 390
C 0.77915 0.35921 -0.15982
 C -0.55267 0.69808 -0.15532
 C 0.07328 0.46122 -1.58060
 C 1.68053 -0.85524 0.07487
 C -1.88851 -0.07566 0.14830
 F 1.33057 1.52351 0.34951
 F -0.50778 2.03470 0.33370
 H 1.25284 -1.76109 -0.36214
 H -1.92557 -1.11109 -0.27439
 H 1.97018 -1.01458 1.19109
 H -2.20249 -0.19394 1.31976
 H 2.60015 -0.64401 -0.47547
 H -2.60967 0.57889 -0.40948
13
bifur_IRC_Distances_noMW_output/new_data/bifur_traj4_Distances point 391
C 0.77567 0.35786 -0.15972
 C -0.54998 0.69652 -0.15587
 C 0.07187 0.45551 -1.58487
 C 1.68075 -0.85496 0.07544
 C -1.88868 -0.07566 0.14907
 F 1.32449 1.52560 0.34979
 F -0.50057 2.03690 0.33228
 H 1.25291 -1.76304 -0.35965
 H -1.92678 -1.11343 -0.27151
 H 1.97427 -1.01203 1.19272
 H -2.20546 -0.19143 1.32232
 H 2.60009 -0.64216 -0.47801
 H -2.60858 0.58032 -0.41199
13
bifur_IRC_Distances_noMW_output/new_data/bifur_traj4_Distances point 392
C 0.77245 0.35660 -0.15961
 C -0.54748 0.69508 -0.15638
 C 0.07055 0.45019 -1.58882
 C 1.68095 -0.85469 0.07597
 C -1.88883 -0.07567 0.14978
 F 1.31884 1.52754 0.35004
 F -0.49388 2.03895 0.33095
 H 1.25297 -1.76485 -0.35734
 H -1.92790 -1.11560 -0.26882
 H 1.97807 -1.00966 1.19423
 H -2.20821 -0.18908 1.32469
 H 2.60003 -0.64045 -0.48038
 H -2.60757 0.58165 -0.41432
13
bifur_IRC_Distances_noMW_output/new_data/bifur_traj4_Distances point 393
C 0.76940 0.35541 -0.15952
 C -0.54512 0.69371 -0.15686
 C 0.06930 0.44515 -1.59253
 C 1.68113 -0.85445 0.07647
 C -1.88897 -0.07566 0.15046
 F 1.31351 1.52938 0.35025
 F -0.48756 2.04087 0.32968
 H 1.25303 -1.76656 -0.35514
 H -1.92895 -1.11764 -0.26629
 H 1.98167 -1.00741 1.19566
 H -2.21080 -0.18685 1.32694
 H 2.59997 -0.63885 -0.48261
 H -2.60662 0.58290 -0.41652
13
bifur_IRC_Distances_noMW_output/new_data/bifur_traj4_Distances point 394
C 0.76633 0.35421 -0.15941
 C -0.54274 0.69233 -0.15734
 C 0.06803 0.44006 -1.59624
 C 1.68132 -0.85420 0.07697
 C -1.88911 -0.07566 0.15115
 F 1.30814 1.53124 0.35045
 F -0.48120 2.04282 0.32839
 H 1.25308 -1.76828 -0.35293
 H -1.93000 -1.11969 -0.26373
 H 1.98529 -1.00514 1.19710
 H -2.21340 -0.18459 1.32920
 H 2.59991 -0.63724 -0.48487
 H -2.60565 0.58414 -0.41874
13
bifur_IRC_Distances_noMW_output/new_data/bifur_traj4_Distances point 395
C 0.76293 0.35289 -0.15930
 C -0.54012 0.69081 -0.15786
 C 0.06663 0.43442 -1.60031
 C 1.68153 -0.85392 0.07753
 C -1.88927 -0.07565 0.15190
 F 1.30221 1.53329 0.35066
 F -0.47418 2.04497 0.32694
 H 1.25315 -1.77018 -0.35048
 H -1.93116 -1.12195 -0.26089
 H 1.98929 -1.00262 1.19868
 H -2.21626 -0.18208 1.33169
 H 2.59984 -0.63547 -0.48736
 H -2.60459 0.58551 -0.42119
13
bifur_IRC_Distances_noMW_output/new_data/bifur_traj4_Distances point 396
C 0.75898 0.35135 -0.15916
 C -0.53707 0.68903 -0.15848
 C 0.06498 0.42784 -1.60502
 C 1.68177 -0.85360 0.07818
 C -1.88944 -0.07564 0.15279
 F 1.29531 1.53568 0.35087
 F -0.46602 2.04747 0.32523
 H 1.25322 -1.77239 -0.34762
 H -1.93250 -1.12458 -0.25759
 H 1.99395 -0.99968 1.20052
 H -2.21958 -0.17915 1.33460
 H 2.59975 -0.63343 -0.49027
 H -2.60336 0.58710 -0.42405
13
bifur_IRC_Distances_noMW_output/new_data/bifur_traj4_Distances point 397
C 0.75898 0.35135 -0.15916
 C -0.53706 0.68903 -0.15848
 C 0.06498 0.42784 -1.60502
 C 1.68177 -0.85360 0.07818
 C -1.88944 -0.07564 0.15279
 F 1.29531 1.53568 0.35087
 F -0.46602 2.04747 0.32522
 H 1.25322 -1.77239 -0.34762
 H -1.93250 -1.12458 -0.25759
 H 1.99395 -0.99968 1.20052
 H -2.21958 -0.17915 1.33460
 H 2.59975 -0.63343 -0.49027
 H -2.60336 0.58710 -0.42405
13
bifur_IRC_Distances_noMW_output/new_data/bifur_traj4_Distances point 398
C 0.74953 0.34768 -0.15882
 C -0.52979 0.68479 -0.15993
 C 0.06102 0.41202 -1.61612
 C 1.68234 -0.85283 0.07975
 C -1.88984 -0.07560 0.15490
 F 1.27885 1.54142 0.35126
 F -0.44657 2.05343 0.32103
 H 1.25339 -1.77766 -0.34076
 H -1.93567 -1.13083 -0.24967
 H 2.00509 -0.99260 1.20492
 H -2.22747 -0.17206 1.34153
 H 2.59952 -0.62860 -0.49722
 H -2.60041 0.59083 -0.43089
13
bifur_IRC_Distances_noMW_output/new_data/bifur_traj4_Distances point 399
C 0.74458 0.34575 -0.15863
 C -0.52598 0.68257 -0.16068
 C 0.05893 0.40367 -1.62187
 C 1.68264 -0.85242 0.08057
 C -1.89003 -0.07557 0.15602
 F 1.27021 1.54444 0.35141
 F -0.43638 2.05656 0.31878
 H 1.25347 -1.78042 -0.33714
 H -1.93732 -1.13409 -0.24549
 H 2.01094 -0.98885 1.20722
 H -2.23157 -0.16830 1.34517
 H 2.59939 -0.62609 -0.50088
 H -2.59887 0.59276 -0.43448
13
bifur_IRC_Distances_noMW_output/new_data/bifur_traj4_Distances point 400
C 0.73986 0.34391 -0.15845
 C -0.52236 0.68045 -0.16139
 C 0.05692 0.39570 -1.62728
 C 1.68292 -0.85204 0.08136
 C -1.89021 -0.07553 0.15708
 F 1.26201 1.54732 0.35151
 F -0.42671 2.05953 0.31659
 H 1.25355 -1.78305 -0.33368
 H -1.93887 -1.13718 -0.24151
 H 2.01650 -0.98527 1.20940
 H -2.23546 -0.16469 1.34863
 H 2.59925 -0.62374 -0.50436
 H -2.59741 0.59458 -0.43790
13
bifur_IRC_Distances_noMW_output/new_data/bifur_traj4_Distances point 401
C 0.73553 0.34223 -0.15828
 C -0.51904 0.67850 -0.16204
 C 0.05507 0.38835 -1.63220
 C 1.68318 -0.85168 0.08208
 C -1.89037 -0.07549 0.15807
 F 1.25448 1.54998 0.35157
 F -0.41784 2.06226 0.31456
 H 1.25363 -1.78545 -0.33050
 H -1.94029 -1.14000 -0.23785
 H 2.02162 -0.98197 1.21140
 H -2.23902 -0.16135 1.35180
 H 2.59912 -0.62159 -0.50756
 H -2.59606 0.59623 -0.44105
13
bifur_IRC_Distances_noMW_output/new_data/bifur_traj4_Distances point 402
C 0.73153 0.34067 -0.15811
 C -0.51598 0.67670 -0.16264
 C 0.05334 0.38153 -1.63672
 C 1.68341 -0.85135 0.08275
 C -1.89051 -0.07545 0.15897
 F 1.24753 1.55244 0.35160
 F -0.40966 2.06477 0.31265
 H 1.25369 -1.78768 -0.32755
 H -1.94159 -1.14261 -0.23445
 H 2.02634 -0.97890 1.21325
 H -2.24229 -0.15825 1.35473
 H 2.59900 -0.61962 -0.51052
 H -2.59482 0.59774 -0.44396
13
bifur_IRC_Distances_noMW_output/new_data/bifur_traj4_Distances point 403
C 0.72766 0.33917 -0.15795
 C -0.51302 0.67495 -0.16321
 C 0.05167 0.37492 -1.64105
 C 1.68364 -0.85103 0.08341
 C -1.89064 -0.07541 0.15985
 F 1.24080 1.55482 0.35160
 F -0.40176 2.06721 0.31078
 H 1.25376 -1.78982 -0.32469
 H -1.94284 -1.14512 -0.23116
 H 2.03091 -0.97593 1.21503
 H -2.24543 -0.15522 1.35756
 H 2.59887 -0.61773 -0.51339
 H -2.59362 0.59919 -0.44678
13
bifur_IRC_Distances_noMW_output/new_data/bifur_traj4_Distances point 404
C 0.72369 0.33762 -0.15778
 C -0.50999 0.67316 -0.16380
 C 0.04994 0.36810 -1.64547
 C 1.68387 -0.85070 0.08408
 C -1.89078 -0.07536 0.16076
 F 1.23391 1.55727 0.35157
 F -0.39366 2.06970 0.30884
 H 1.25382 -1.79202 -0.32174
 H -1.94412 -1.14768 -0.22777
 H 2.03560 -0.97286 1.21686
 H -2.24865 -0.15210 1.36047
 H 2.59874 -0.61580 -0.51634
 H -2.59239 0.60066 -0.44967
13
bifur_IRC_Distances_noMW_output/new_data/bifur_traj4_Distances point 405
C 0.71951 0.33600 -0.15760
 C -0.50679 0.67127 -0.16441
 C 0.04811 0.36089 -1.65008
 C 1.68411 -0.85035 0.08479
 C -1.89091 -0.07530 0.16171
 F 1.22665 1.55987 0.35152
 F -0.38514 2.07232 0.30677
 H 1.25389 -1.79434 -0.31862
 H -1.94545 -1.15038 -0.22419
 H 2.04055 -0.96961 1.21879
 H -2.25203 -0.14878 1.36353
 H 2.59859 -0.61378 -0.51945
 H -2.59109 0.60221 -0.45273
13
bifur_IRC_Distances_noMW_output/new_data/bifur_traj4_Distances point 406
C 0.71517 0.33432 -0.15741
 C -0.50349 0.66931 -0.16504
 C 0.04621 0.35340 -1.65482
 C 1.68436 -0.84999 0.08552
 C -1.89104 -0.07524 0.16271
 F 1.21913 1.56257 0.35142
 F -0.37632 2.07503 0.30459
 H 1.25396 -1.79674 -0.31539
 H -1.94682 -1.15316 -0.22048
 H 2.04568 -0.96623 1.22078
 H -2.25551 -0.14532 1.36669
 H 2.59842 -0.61172 -0.52268
 H -2.58976 0.60379 -0.45590
13
bifur_IRC_Distances_noMW_output/new_data/bifur_traj4_Distances point 407
C 0.71086 0.33264 -0.15721
 C -0.50020 0.66736 -0.16567
 C 0.04430 0.34591 -1.65950
 C 1.68461 -0.84963 0.08626
 C -1.89116 -0.07517 0.16370
 F 1.21166 1.56526 0.35130
 F -0.36756 2.07773 0.30239
 H 1.25403 -1.79913 -0.31215
 H -1.94817 -1.15592 -0.21676
 H 2.05078 -0.96286 1.22276
 H -2.25896 -0.14185 1.36984
 H 2.59825 -0.60968 -0.52590
 H -2.58842 0.60534 -0.45905
13
bifur_IRC_Distances_noMW_output/new_data/bifur_traj4_Distances point 408
C 0.71086 0.33264 -0.15721
 C -0.50020 0.66736 -0.16567
 C 0.04430 0.34591 -1.65950
 C 1.68461 -0.84963 0.08626
 C -1.89116 -0.07517 0.16370
 F 1.21166 1.56526 0.35130
 F -0.36756 2.07773 0.30239
 H 1.25403 -1.79913 -0.31215
 H -1.94817 -1.15592 -0.21676
 H 2.05078 -0.96286 1.22276
 H -2.25896 -0.14185 1.36984
 H 2.59825 -0.60968 -0.52590
 H -2.58842 0.60534 -0.45905
13
bifur_IRC_Distances_noMW_output/new_data/bifur_traj4_Distances point 409
C 0.70296 0.32958 -0.15685
 C -0.49421 0.66378 -0.16680
 C 0.04078 0.33214 -1.66796
 C 1.68506 -0.84897 0.08761
 C -1.89137 -0.07503 0.16552
 F 1.19800 1.57021 0.35100
 F -0.35158 2.08265 0.29830
 H 1.25415 -1.80348 -0.30620
 H -1.95062 -1.16095 -0.20995
 H 2.06012 -0.95664 1.22636
 H -2.26523 -0.13544 1.37560
 H 2.59793 -0.60599 -0.53180
 H -2.58600 0.60815 -0.46484
13
bifur_IRC_Distances_noMW_output/new_data/bifur_traj4_Distances point 410
C 0.69967 0.32831 -0.15669
 C -0.49171 0.66228 -0.16727
 C 0.03931 0.32637 -1.67145
 C 1.68525 -0.84870 0.08818
 C -1.89146 -0.07497 0.16628
 F 1.19231 1.57228 0.35084
 F -0.34492 2.08470 0.29656
 H 1.25420 -1.80530 -0.30371
 H -1.95163 -1.16303 -0.20709
 H 2.06401 -0.95404 1.22787
 H -2.26782 -0.13273 1.37800
 H 2.59778 -0.60447 -0.53426
 H -2.58498 0.60930 -0.46725
13
bifur_IRC_Distances_noMW_output/new_data/bifur_traj4_Distances point 411
C 0.69692 0.32724 -0.15656
 C -0.48962 0.66103 -0.16766
 C 0.03806 0.32152 -1.67435
 C 1.68540 -0.84847 0.08866
 C -1.89152 -0.07491 0.16692
 F 1.18755 1.57402 0.35069
 F -0.33936 2.08641 0.29510
 H 1.25424 -1.80682 -0.30161
 H -1.95247 -1.16477 -0.20470
 H 2.06728 -0.95185 1.22912
 H -2.26999 -0.13046 1.38000
 H 2.59766 -0.60321 -0.53633
 H -2.58414 0.61026 -0.46928
13
bifur_IRC_Distances_noMW_output/new_data/bifur_traj4_Distances point 412
C 0.69459 0.32634 -0.15645
 C -0.48786 0.65997 -0.16799
 C 0.03701 0.31741 -1.67679
 C 1.68553 -0.84827 0.08906
 C -1.89158 -0.07486 0.16746
 F 1.18352 1.57550 0.35055
 F -0.33466 2.08785 0.29385
 H 1.25428 -1.80810 -0.29984
 H -1.95318 -1.16624 -0.20267
 H 2.07003 -0.94999 1.23018
 H -2.27181 -0.12853 1.38170
 H 2.59755 -0.60215 -0.53807
 H -2.58343 0.61106 -0.47099
13
bifur_IRC_Distances_noMW_output/new_data/bifur_traj4_Distances point 413
C 0.69245 0.32552 -0.15634
 C -0.48624 0.65899 -0.16829
 C 0.03604 0.31364 -1.67902
 C 1.68565 -0.84809 0.08943
 C -1.89162 -0.07481 0.16796
 F 1.17984 1.57685 0.35042
 F -0.33036 2.08918 0.29270
 H 1.25431 -1.80928 -0.29821
 H -1.95383 -1.16758 -0.20081
 H 2.07256 -0.94829 1.23116
 H -2.27348 -0.12675 1.38325
 H 2.59745 -0.60118 -0.53968
 H -2.58277 0.61180 -0.47257
13
bifur_IRC_Distances_noMW_output/new_data/bifur_traj4_Distances point 414
C 0.69026 0.32467 -0.15623
 C -0.48458 0.65799 -0.16860
 C 0.03505 0.30975 -1.68130
 C 1.68577 -0.84791 0.08981
 C -1.89167 -0.07476 0.16847
 F 1.17605 1.57825 0.35027
 F -0.32594 2.09053 0.29150
 H 1.25434 -1.81048 -0.29653
 H -1.95449 -1.16896 -0.19889
 H 2.07516 -0.94653 1.23215
 H -2.27519 -0.12491 1.38485
 H 2.59734 -0.60019 -0.54133
 H -2.58210 0.61255 -0.47418
13
bifur_IRC_Distances_noMW_output/new_data/bifur_traj4_Distances point 415
C 0.68787 0.32375 -0.15611
 C -0.48278 0.65690 -0.16893
 C 0.03396 0.30552 -1.68377
 C 1.68590 -0.84771 0.09023
 C -1.89172 -0.07471 0.16902
 F 1.17193 1.57977 0.35011
 F -0.32114 2.09201 0.29020
 H 1.25438 -1.81180 -0.29470
 H -1.95520 -1.17045 -0.19680
 H 2.07799 -0.94462 1.23324
 H -2.27705 -0.12291 1.38658
 H 2.59723 -0.59912 -0.54312
 H -2.58137 0.61336 -0.47594
13
bifur_IRC_Distances_noMW_output/new_data/bifur_traj4_Distances point 416
C 0.68536 0.32278 -0.15599
 C -0.48088 0.65575 -0.16928
 C 0.03281 0.30104 -1.68636
 C 1.68604 -0.84749 0.09067
 C -1.89177 -0.07465 0.16961
 F 1.16759 1.58137 0.34992
 F -0.31608 2.09356 0.28882
 H 1.25442 -1.81318 -0.29277
 H -1.95595 -1.17203 -0.19459
 H 2.08097 -0.94259 1.23438
 H -2.27900 -0.12079 1.38841
 H 2.59710 -0.59799 -0.54502
 H -2.58060 0.61421 -0.47780
13
bifur_IRC_Distances_noMW_output/new_data/bifur_traj4_Distances point 417
C 0.68296 0.32186 -0.15586
 C -0.47908 0.65466 -0.16961
 C 0.03171 0.29677 -1.68881
 C 1.68618 -0.84729 0.09108
 C -1.89182 -0.07459 0.17017
 F 1.16347 1.58291 0.34973
 F -0.31127 2.09504 0.28749
 H 1.25445 -1.81450 -0.29092
 H -1.95666 -1.17352 -0.19249
 H 2.08381 -0.94066 1.23547
 H -2.28085 -0.11876 1.39015
 H 2.59698 -0.59693 -0.54682
 H -2.57987 0.61501 -0.47957
13
bifur_IRC_Distances_noMW_output/new_data/bifur_traj4_Distances point 418
C 0.68101 0.32110 -0.15576
 C -0.47760 0.65377 -0.16988
 C 0.03081 0.29329 -1.69080
 C 1.68628 -0.84713 0.09143
 C -1.89185 -0.07454 0.17063
 F 1.16011 1.58416 0.34957
 F -0.30736 2.09624 0.28640
 H 1.25448 -1.81557 -0.28942
 H -1.95724 -1.17473 -0.19077
 H 2.08612 -0.93909 1.23635
 H -2.28235 -0.11710 1.39156
 H 2.59688 -0.59607 -0.54829
 H -2.57928 0.61566 -0.48101
13
bifur_IRC_Distances_noMW_output/new_data/bifur_traj4_Distances point 419
C 0.68102 0.32110 -0.15576
 C -0.47761 0.65377 -0.16988
 C 0.03081 0.29329 -1.69080
 C 1.68628 -0.84713 0.09143
 C -1.89185 -0.07454 0.17063
 F 1.16011 1.58416 0.34957
 F -0.30736 2.09624 0.28640
 H 1.25448 -1.81557 -0.28942
 H -1.95724 -1.17473 -0.19077
 H 2.08612 -0.93909 1.23635
 H -2.28235 -0.11710 1.39156
 H 2.59688 -0.59607 -0.54829
 H -2.57928 0.61566 -0.48101
13
bifur_IRC_Distances_noMW_output/new_data/bifur_traj4_Distances point 420
C 0.67930 0.32044 -0.15568
 C -0.47631 0.65298 -0.17012
 C 0.03002 0.29022 -1.69255
 C 1.68638 -0.84698 0.09173
 C -1.89188 -0.07449 0.17103
 F 1.15715 1.58526 0.34943
 F -0.30392 2.09730 0.28544
 H 1.25451 -1.81651 -0.28809
 H -1.95774 -1.17580 -0.18926
 H 2.08816 -0.93770 1.23713
 H -2.28368 -0.11563 1.39281
 H 2.59679 -0.59531 -0.54959
 H -2.57876 0.61623 -0.48228
13
bifur_IRC_Distances_noMW_output/new_data/bifur_traj4_Distances point 421
C 0.67954 0.32054 -0.15569
 C -0.47650 0.65309 -0.17008
 C 0.03013 0.29066 -1.69230
 C 1.68636 -0.84700 0.09168
 C -1.89188 -0.07450 0.17097
 F 1.15757 1.58510 0.34945
 F -0.30441 2.09715 0.28558
 H 1.25450 -1.81637 -0.28828
 H -1.95767 -1.17565 -0.18948
 H 2.08786 -0.93790 1.23702
 H -2.28349 -0.11584 1.39263
 H 2.59680 -0.59542 -0.54940
 H -2.57883 0.61615 -0.48210
13
bifur_IRC_Distances_noMW_output/new_data/bifur_traj4_Distances point 422
C 0.68030 0.32083 -0.15573
 C -0.47706 0.65344 -0.16998
 C 0.03048 0.29200 -1.69153
 C 1.68632 -0.84707 0.09155
 C -1.89187 -0.07452 0.17080
 F 1.15887 1.58462 0.34951
 F -0.30592 2.09668 0.28600
 H 1.25449 -1.81596 -0.28886
 H -1.95745 -1.17518 -0.19014
 H 2.08697 -0.93851 1.23668
 H -2.28291 -0.11648 1.39208
 H 2.59684 -0.59575 -0.54884
 H -2.57906 0.61590 -0.48154
13
bifur_IRC_Distances_noMW_output/new_data/bifur_traj4_Distances point 423
C 0.68131 0.32122 -0.15578
 C -0.47782 0.65390 -0.16984
 C 0.03094 0.29381 -1.69050
 C 1.68627 -0.84715 0.09137
 C -1.89185 -0.07454 0.17056
 F 1.16061 1.58397 0.34960
 F -0.30795 2.09606 0.28656
 H 1.25448 -1.81541 -0.28964
 H -1.95715 -1.17455 -0.19103
 H 2.08577 -0.93933 1.23622
 H -2.28213 -0.11735 1.39135
 H 2.59689 -0.59620 -0.54807
 H -2.57937 0.61557 -0.48079
13
bifur_IRC_Distances_noMW_output/new_data/bifur_traj4_Distances point 424
C 0.68247 0.32166 -0.15584
 C -0.47870 0.65443 -0.16968
 C 0.03148 0.29588 -1.68932
 C 1.68620 -0.84725 0.09117
 C -1.89183 -0.07457 0.17029
 F 1.16261 1.58323 0.34969
 F -0.31027 2.09535 0.28721
 H 1.25446 -1.81477 -0.29054
 H -1.95681 -1.17383 -0.19205
 H 2.08440 -0.94026 1.23569
 H -2.28124 -0.11833 1.39051
 H 2.59695 -0.59671 -0.54720
 H -2.57972 0.61518 -0.47993
13
bifur_IRC_Distances_noMW_output/new_data/bifur_traj4_Distances point 425
C 0.68385 0.32220 -0.15591
 C -0.47975 0.65507 -0.16949
 C 0.03212 0.29836 -1.68790
 C 1.68613 -0.84737 0.09093
 C -1.89180 -0.07461 0.16996
 F 1.16500 1.58234 0.34980
 F -0.31306 2.09449 0.28798
 H 1.25444 -1.81401 -0.29161
 H -1.95640 -1.17297 -0.19327
 H 2.08276 -0.94138 1.23506
 H -2.28016 -0.11951 1.38950
 H 2.59702 -0.59732 -0.54615
 H -2.58014 0.61472 -0.47891
13
bifur_IRC_Distances_noMW_output/new_data/bifur_traj4_Distances point 426
C 0.68564 0.32289 -0.15600
 C -0.48109 0.65588 -0.16924
 C 0.03293 0.30154 -1.68607
 C 1.68603 -0.84752 0.09062
 C -1.89177 -0.07465 0.16955
 F 1.16807 1.58120 0.34994
 F -0.31664 2.09339 0.28897
 H 1.25441 -1.81303 -0.29298
 H -1.95587 -1.17185 -0.19484
 H 2.08064 -0.94282 1.23425
 H -2.27878 -0.12102 1.38821
 H 2.59711 -0.59812 -0.54481
 H -2.58069 0.61412 -0.47759
13
bifur_IRC_Distances_noMW_output/new_data/bifur_traj4_Distances point 427
C 0.68797 0.32379 -0.15612
 C -0.48285 0.65695 -0.16892
 C 0.03400 0.30568 -1.68367
 C 1.68590 -0.84771 0.09021
 C -1.89172 -0.07471 0.16900
 F 1.17210 1.57971 0.35011
 F -0.32133 2.09195 0.29025
 H 1.25438 -1.81175 -0.29477
 H -1.95517 -1.17039 -0.19688
 H 2.07788 -0.94469 1.23319
 H -2.27698 -0.12299 1.38651
 H 2.59723 -0.59916 -0.54305
 H -2.58140 0.61333 -0.47587
13
bifur_IRC_Distances_noMW_output/new_data/bifur_traj4_Distances point 428
C 0.69086 0.32490 -0.15626
 C -0.48504 0.65827 -0.16851
 C 0.03532 0.31081 -1.68068
 C 1.68574 -0.84796 0.08971
 C -1.89166 -0.07478 0.16833
 F 1.17708 1.57787 0.35031
 F -0.32714 2.09016 0.29183
 H 1.25433 -1.81016 -0.29699
 H -1.95431 -1.16858 -0.19941
 H 2.07446 -0.94701 1.23188
 H -2.27473 -0.12541 1.38441
 H 2.59737 -0.60046 -0.54088
 H -2.58228 0.61235 -0.47374
13
bifur_IRC_Distances_noMW_output/new_data/bifur_traj4_Distances point 429
C 0.69411 0.32616 -0.15642
 C -0.48750 0.65975 -0.16806
 C 0.03680 0.31657 -1.67729
 C 1.68556 -0.84823 0.08914
 C -1.89159 -0.07485 0.16757
 F 1.18271 1.57580 0.35052
 F -0.33371 2.08815 0.29359
 H 1.25429 -1.80836 -0.29948
 H -1.95332 -1.16654 -0.20226
 H 2.07060 -0.94961 1.23040
 H -2.27218 -0.12813 1.38204
 H 2.59753 -0.60193 -0.53843
 H -2.58328 0.61123 -0.47134
13
bifur_IRC_Distances_noMW_output/new_data/bifur_traj4_Distances point 430
C 0.69411 0.32616 -0.15642
 C -0.48750 0.65975 -0.16806
 C 0.03680 0.31657 -1.67729
 C 1.68556 -0.84823 0.08914
 C -1.89159 -0.07485 0.16757
 F 1.18271 1.57580 0.35052
 F -0.33371 2.08815 0.29359
 H 1.25429 -1.80836 -0.29948
 H -1.95332 -1.16654 -0.20226
 H 2.07060 -0.94961 1.23040
 H -2.27218 -0.12813 1.38204
 H 2.59753 -0.60193 -0.53843
 H -2.58328 0.61123 -0.47134
13
bifur_IRC_Distances_noMW_output/new_data/bifur_traj4_Distances point 431
C 0.70044 0.32861 -0.15673
 C -0.49229 0.66263 -0.16716
 C 0.03965 0.32771 -1.67064
 C 1.68520 -0.84876 0.08805
 C -1.89144 -0.07498 0.16610
 F 1.19363 1.57180 0.35087
 F -0.34646 2.08422 0.29697
 H 1.25419 -1.80488 -0.30429
 H -1.95140 -1.16255 -0.20776
 H 2.06311 -0.95464 1.22752
 H -2.26722 -0.13336 1.37744
 H 2.59781 -0.60482 -0.53369
 H -2.58522 0.60903 -0.46669
13
bifur_IRC_Distances_noMW_output/new_data/bifur_traj4_Distances point 432
C 0.70292 0.32957 -0.15685
 C -0.49418 0.66376 -0.16681
 C 0.04077 0.33207 -1.66800
 C 1.68506 -0.84897 0.08762
 C -1.89138 -0.07503 0.16553
 F 1.19793 1.57023 0.35099
 F -0.35149 2.08268 0.29828
 H 1.25415 -1.80351 -0.30617
 H -1.95063 -1.16097 -0.20991
 H 2.06017 -0.95661 1.22638
 H -2.26526 -0.13540 1.37563
 H 2.59792 -0.60597 -0.53183
 H -2.58598 0.60816 -0.46487
13
bifur_IRC_Distances_noMW_output/new_data/bifur_traj4_Distances point 433
C 0.70485 0.33031 -0.15694
 C -0.49564 0.66463 -0.16653
 C 0.04163 0.33544 -1.66595
 C 1.68495 -0.84913 0.08729
 C -1.89133 -0.07507 0.16508
 F 1.20126 1.56902 0.35108
 F -0.35539 2.08148 0.29928
 H 1.25412 -1.80245 -0.30762
 H -1.95004 -1.15975 -0.21158
 H 2.05789 -0.95813 1.22550
 H -2.26374 -0.13698 1.37423
 H 2.59801 -0.60686 -0.53039
 H -2.58657 0.60748 -0.46346
13
bifur_IRC_Distances_noMW_output/new_data/bifur_traj4_Distances point 434
C 0.70643 0.33093 -0.15701
 C -0.49684 0.66535 -0.16630
 C 0.04233 0.33821 -1.66426
 C 1.68486 -0.84926 0.08702
 C -1.89128 -0.07509 0.16472
 F 1.20400 1.56803 0.35114
 F -0.35860 2.08049 0.30011
 H 1.25410 -1.80157 -0.30882
 H -1.94955 -1.15874 -0.21295
 H 2.05601 -0.95938 1.22478
 H -2.26248 -0.13827 1.37307
 H 2.59807 -0.60760 -0.52920
 H -2.58706 0.60692 -0.46229
13
bifur_IRC_Distances_noMW_output/new_data/bifur_traj4_Distances point 435
C 0.70799 0.33153 -0.15708
 C -0.49803 0.66606 -0.16608
 C 0.04303 0.34093 -1.66258
 C 1.68477 -0.84940 0.08675
 C -1.89124 -0.07512 0.16436
 F 1.20670 1.56705 0.35120
 F -0.36176 2.07952 0.30092
 H 1.25407 -1.80071 -0.31000
 H -1.94907 -1.15775 -0.21430
 H 2.05416 -0.96061 1.22406
 H -2.26124 -0.13954 1.37193
 H 2.59814 -0.60833 -0.52803
 H -2.58754 0.60636 -0.46115
13
bifur_IRC_Distances_noMW_output/new_data/bifur_traj4_Distances point 436
C 0.70974 0.33221 -0.15716
 C -0.49936 0.66685 -0.16583
 C 0.04381 0.34398 -1.66070
 C 1.68467 -0.84954 0.08645
 C -1.89119 -0.07515 0.16396
 F 1.20973 1.56595 0.35127
 F -0.36530 2.07843 0.30182
 H 1.25404 -1.79974 -0.31131
 H -1.94852 -1.15664 -0.21580
 H 2.05210 -0.96198 1.22326
 H -2.25985 -0.14095 1.37066
 H 2.59821 -0.60915 -0.52673
 H -2.58808 0.60574 -0.45987
13
bifur_IRC_Distances_noMW_output/new_data/bifur_traj4_Distances point 437
C 0.71171 0.33298 -0.15725
 C -0.50086 0.66775 -0.16554
 C 0.04468 0.34741 -1.65857
 C 1.68456 -0.84971 0.08611
 C -1.89114 -0.07519 0.16350
 F 1.21315 1.56472 0.35133
 F -0.36930 2.07719 0.30283
 H 1.25401 -1.79865 -0.31280
 H -1.94790 -1.15538 -0.21750
 H 2.04976 -0.96353 1.22236
 H -2.25828 -0.14255 1.36922
 H 2.59829 -0.61008 -0.52526
 H -2.58869 0.60503 -0.45842
13
bifur_IRC_Distances_noMW_output/new_data/bifur_traj4_Distances point 438
C 0.71381 0.33379 -0.15735
 C -0.50245 0.66869 -0.16524
 C 0.04561 0.35104 -1.65630
 C 1.68444 -0.84988 0.08576
 C -1.89108 -0.07522 0.16302
 F 1.21677 1.56341 0.35139
 F -0.37356 2.07589 0.30390
 H 1.25398 -1.79749 -0.31437
 H -1.94725 -1.15404 -0.21931
 H 2.04729 -0.96517 1.22140
 H -2.25660 -0.14423 1.36769
 H 2.59837 -0.61107 -0.52370
 H -2.58933 0.60428 -0.45689
13
bifur_IRC_Distances_noMW_output/new_data/bifur_traj4_Distances point 439
C 0.71583 0.33457 -0.15744
 C -0.50399 0.66961 -0.16495
 C 0.04650 0.35454 -1.65411
 C 1.68433 -0.85005 0.08541
 C -1.89102 -0.07525 0.16256
 F 1.22027 1.56216 0.35144
 F -0.37765 2.07462 0.30492
 H 1.25395 -1.79638 -0.31588
 H -1.94661 -1.15274 -0.22104
 H 2.04490 -0.96675 1.22048
 H -2.25499 -0.14585 1.36621
 H 2.59845 -0.61203 -0.52219
 H -2.58996 0.60355 -0.45542
13
bifur_IRC_Distances_noMW_output/new_data/bifur_traj4_Distances point 440
C 0.71757 0.33525 -0.15752
 C -0.50532 0.67040 -0.16469
 C 0.04726 0.35756 -1.65220
 C 1.68422 -0.85019 0.08512
 C -1.89097 -0.07528 0.16216
 F 1.22330 1.56107 0.35148
 F -0.38120 2.07353 0.30580
 H 1.25392 -1.79541 -0.31718
 H -1.94606 -1.15162 -0.22254
 H 2.04284 -0.96811 1.21968
 H -2.25359 -0.14724 1.36494
 H 2.59851 -0.61286 -0.52089
 H -2.59050 0.60291 -0.45414
13
bifur_IRC_Distances_noMW_output/new_data/bifur_traj4_Distances point 441
C 0.71757 0.33525 -0.15752
 C -0.50532 0.67040 -0.16469
 C 0.04726 0.35755 -1.65221
 C 1.68422 -0.85019 0.08512
 C -1.89097 -0.07528 0.16216
 F 1.22329 1.56107 0.35148
 F -0.38120 2.07353 0.30580
 H 1.25392 -1.79541 -0.31718
 H -1.94606 -1.15162 -0.22254
 H 2.04284 -0.96811 1.21968
 H -2.25359 -0.14724 1.36494
 H 2.59851 -0.61286 -0.52089
 H -2.59050 0.60291 -0.45414
13
bifur_IRC_Distances_noMW_output/new_data/bifur_traj4_Distances point 442
C 0.72012 0.33624 -0.15763
 C -0.50726 0.67155 -0.16432
 C 0.04838 0.36196 -1.64940
 C 1.68408 -0.85041 0.08468
 C -1.89089 -0.07531 0.16157
 F 1.22772 1.55949 0.35153
 F -0.38639 2.07193 0.30707
 H 1.25388 -1.79400 -0.31909
 H -1.94525 -1.14998 -0.22472
 H 2.03982 -0.97009 1.21850
 H -2.25153 -0.14927 1.36308
 H 2.59861 -0.61408 -0.51899
 H -2.59129 0.60198 -0.45228
13
bifur_IRC_Distances_noMW_output/new_data/bifur_traj4_Distances point 443
C 0.72110 0.33662 -0.15767
 C -0.50800 0.67199 -0.16418
 C 0.04881 0.36364 -1.64833
 C 1.68402 -0.85049 0.08452
 C -1.89086 -0.07533 0.16135
 F 1.22941 1.55888 0.35154
 F -0.38837 2.07133 0.30756
 H 1.25386 -1.79346 -0.31981
 H -1.94494 -1.14936 -0.22555
 H 2.03867 -0.97085 1.21806
 H -2.25075 -0.15005 1.36237
 H 2.59864 -0.61455 -0.51827
 H -2.59159 0.60162 -0.45157
13
bifur_IRC_Distances_noMW_output/new_data/bifur_traj4_Distances point 444
C 0.72194 0.33695 -0.15771
 C -0.50865 0.67237 -0.16405
 C 0.04918 0.36509 -1.64740
 C 1.68397 -0.85056 0.08437
 C -1.89083 -0.07534 0.16116
 F 1.23088 1.55836 0.35155
 F -0.39010 2.07079 0.30798
 H 1.25385 -1.79299 -0.32044
 H -1.94467 -1.14881 -0.22628
 H 2.03767 -0.97150 1.21767
 H -2.25007 -0.15072 1.36175
 H 2.59867 -0.61496 -0.51764
 H -2.59185 0.60131 -0.45095
13
bifur_IRC_Distances_noMW_output/new_data/bifur_traj4_Distances point 445
C 0.72266 0.33722 -0.15774
 C -0.50920 0.67270 -0.16395
 C 0.04949 0.36633 -1.64661
 C 1.68393 -0.85062 0.08425
 C -1.89081 -0.07535 0.16099
 F 1.23212 1.55791 0.35156
 F -0.39156 2.07035 0.30833
 H 1.25384 -1.79260 -0.32097
 H -1.94445 -1.14835 -0.22689
 H 2.03682 -0.97206 1.21734
 H -2.24949 -0.15128 1.36122
 H 2.59870 -0.61530 -0.51711
 H -2.59207 0.60105 -0.45043
13
bifur_IRC_Distances_noMW_output/new_data/bifur_traj4_Distances point 446
C 0.72321 0.33744 -0.15776
 C -0.50961 0.67294 -0.16387
 C 0.04973 0.36727 -1.64601
 C 1.68390 -0.85066 0.08416
 C -1.89079 -0.07535 0.16087
 F 1.23307 1.55758 0.35157
 F -0.39267 2.07000 0.30860
 H 1.25383 -1.79229 -0.32138
 H -1.94427 -1.14800 -0.22736
 H 2.03618 -0.97248 1.21709
 H -2.24905 -0.15172 1.36082
 H 2.59872 -0.61556 -0.51670
 H -2.59224 0.60084 -0.45003
13
bifur_IRC_Distances_noMW_output/new_data/bifur_traj4_Distances point 447
C 0.72352 0.33756 -0.15778
 C -0.50985 0.67308 -0.16382
 C 0.04987 0.36780 -1.64566
 C 1.68388 -0.85069 0.08411
 C -1.89078 -0.07536 0.16080
 F 1.23360 1.55738 0.35157
 F -0.39330 2.06981 0.30875
 H 1.25382 -1.79212 -0.32161
 H -1.94417 -1.14780 -0.22762
 H 2.03581 -0.97272 1.21694
 H -2.24880 -0.15196 1.36060
 H 2.59873 -0.61571 -0.51647
 H -2.59233 0.60073 -0.44980
13
bifur_IRC_Distances_noMW_output/new_data/bifur_traj4_Distances point 448
C 0.72351 0.33755 -0.15778
 C -0.50984 0.67308 -0.16382
 C 0.04986 0.36778 -1.64567
 C 1.68388 -0.85069 0.08411
 C -1.89078 -0.07536 0.16080
 F 1.23359 1.55739 0.35157
 F -0.39328 2.06982 0.30875
 H 1.25383 -1.79213 -0.32160
 H -1.94418 -1.14780 -0.22761
 H 2.03582 -0.97271 1.21695
 H -2.24880 -0.15195 1.36060
 H 2.59873 -0.61571 -0.51648
 H -2.59233 0.60073 -0.44981
13
bifur_IRC_Distances_noMW_output/new_data/bifur_traj4_Distances point 449
C 0.72316 0.33742 -0.15776
 C -0.50958 0.67292 -0.16388
 C 0.04971 0.36718 -1.64606
 C 1.68390 -0.85066 0.08417
 C -1.89079 -0.07535 0.16088
 F 1.23298 1.55761 0.35157
 F -0.39257 2.07003 0.30858
 H 1.25383 -1.79232 -0.32134
 H -1.94429 -1.14803 -0.22732
 H 2.03624 -0.97244 1.21711
 H -2.24909 -0.15168 1.36086
 H 2.59872 -0.61554 -0.51674
 H -2.59222 0.60086 -0.45006
13
bifur_IRC_Distances_noMW_output/new_data/bifur_traj4_Distances point 450
C 0.72261 0.33721 -0.15774
 C -0.50916 0.67267 -0.16396
 C 0.04947 0.36624 -1.64666
 C 1.68393 -0.85061 0.08426
 C -1.89081 -0.07535 0.16100
 F 1.23204 1.55794 0.35156
 F -0.39146 2.07038 0.30831
 H 1.25384 -1.79262 -0.32094
 H -1.94446 -1.14838 -0.22685
 H 2.03688 -0.97202 1.21736
 H -2.24953 -0.15125 1.36126
 H 2.59870 -0.61528 -0.51714
 H -2.59205 0.60106 -0.45046
13
bifur_IRC_Distances_noMW_output/new_data/bifur_traj4_Distances point 451
C 0.72217 0.33703 -0.15772
 C -0.50882 0.67247 -0.16402
 C 0.04928 0.36548 -1.64715
 C 1.68396 -0.85058 0.08434
 C -1.89082 -0.07534 0.16111
 F 1.23127 1.55822 0.35156
 F -0.39055 2.07065 0.30809
 H 1.25385 -1.79287 -0.32061
 H -1.94460 -1.14867 -0.22647
 H 2.03740 -0.97168 1.21756
 H -2.24988 -0.15089 1.36158
 H 2.59868 -0.61506 -0.51747
 H -2.59192 0.60123 -0.45079
13
bifur_IRC_Distances_noMW_output/new_data/bifur_traj4_Distances point 452
C 0.72217 0.33703 -0.15772
 C -0.50882 0.67247 -0.16402
 C 0.04928 0.36548 -1.64715
 C 1.68396 -0.85058 0.08433
 C -1.89082 -0.07534 0.16111
 F 1.23127 1.55822 0.35156
 F -0.39056 2.07065 0.30809
 H 1.25385 -1.79287 -0.32061
 H -1.94460 -1.14867 -0.22647
 H 2.03740 -0.97168 1.21756
 H -2.24988 -0.15090 1.36158
 H 2.59868 -0.61506 -0.51747
 H -2.59192 0.60123 -0.45079
13
bifur_IRC_Distances_noMW_output/new_data/bifur_traj4_Distances point 453
C 0.72267 0.33723 -0.15774
 C -0.50920 0.67270 -0.16395
 C 0.04950 0.36634 -1.64660
 C 1.68393 -0.85062 0.08425
 C -1.89081 -0.07535 0.16099
 F 1.23213 1.55791 0.35156
 F -0.39157 2.07034 0.30833
 H 1.25384 -1.79259 -0.32098
 H -1.94444 -1.14835 -0.22690
 H 2.03682 -0.97206 1.21734
 H -2.24948 -0.15129 1.36122
 H 2.59870 -0.61530 -0.51710
 H -2.59207 0.60104 -0.45042
13
bifur_IRC_Distances_noMW_output/new_data/bifur_traj4_Distances point 454
C 0.72379 0.33766 -0.15779
 C -0.51006 0.67320 -0.16378
 C 0.04998 0.36826 -1.64536
 C 1.68386 -0.85071 0.08406
 C -1.89077 -0.07536 0.16074
 F 1.23407 1.55722 0.35157
 F -0.39385 2.06964 0.30889
 H 1.25382 -1.79197 -0.32181
 H -1.94409 -1.14762 -0.22785
 H 2.03549 -0.97293 1.21682
 H -2.24858 -0.15217 1.36040
 H 2.59874 -0.61584 -0.51627
 H -2.59242 0.60063 -0.44961
13
bifur_IRC_Distances_noMW_output/new_data/bifur_traj4_Distances point 455
C 0.72543 0.33830 -0.15786
 C -0.51131 0.67395 -0.16354
 C 0.05070 0.37109 -1.64354
 C 1.68377 -0.85085 0.08378
 C -1.89072 -0.07538 0.16036
 F 1.23693 1.55620 0.35159
 F -0.39721 2.06861 0.30969
 H 1.25379 -1.79106 -0.32303
 H -1.94356 -1.14656 -0.22926
 H 2.03355 -0.97420 1.21606
 H -2.24725 -0.15347 1.35920
 H 2.59880 -0.61664 -0.51505
 H -2.59293 0.60002 -0.44841
13
bifur_IRC_Distances_noMW_output/new_data/bifur_traj4_Distances point 456
C 0.72750 0.33911 -0.15795
 C -0.51290 0.67488 -0.16324
 C 0.05160 0.37464 -1.64123
 C 1.68365 -0.85102 0.08343
 C -1.89065 -0.07541 0.15989
 F 1.24053 1.55492 0.35160
 F -0.40143 2.06731 0.31071
 H 1.25376 -1.78991 -0.32457
 H -1.94289 -1.14522 -0.23102
 H 2.03110 -0.97580 1.21511
 H -2.24556 -0.15510 1.35768
 H 2.59887 -0.61765 -0.51351
 H -2.59357 0.59925 -0.44690
13
bifur_IRC_Distances_noMW_output/new_data/bifur_traj4_Distances point 457
C 0.72992 0.34005 -0.15805
 C -0.51475 0.67597 -0.16288
 C 0.05265 0.37878 -1.63853
 C 1.68351 -0.85122 0.08302
 C -1.89057 -0.07544 0.15934
 F 1.24473 1.55343 0.35160
 F -0.40637 2.06579 0.31188
 H 1.25372 -1.78857 -0.32636
 H -1.94211 -1.14365 -0.23308
 H 2.02824 -0.97767 1.21399
 H -2.24360 -0.15699 1.35591
 H 2.59895 -0.61883 -0.51172
 H -2.59432 0.59834 -0.44513
13
bifur_IRC_Distances_noMW_output/new_data/bifur_traj4_Distances point 458
C 0.73268 0.34112 -0.15816
 C -0.51686 0.67721 -0.16247
 C 0.05384 0.38349 -1.63543
 C 1.68334 -0.85145 0.08256
 C -1.89047 -0.07547 0.15871
 F 1.24952 1.55173 0.35159
 F -0.41201 2.06405 0.31320
 H 1.25367 -1.78704 -0.32840
 H -1.94122 -1.14186 -0.23543
 H 2.02498 -0.97978 1.21272
 H -2.24135 -0.15914 1.35389
 H 2.59904 -0.62018 -0.50967
 H -2.59517 0.59731 -0.44313
13
bifur_IRC_Distances_noMW_output/new_data/bifur_traj4_Distances point 459
C 0.73583 0.34234 -0.15829
 C -0.51927 0.67863 -0.16200
 C 0.05519 0.38886 -1.63187
 C 1.68316 -0.85170 0.08203
 C -1.89036 -0.07550 0.15800
 F 1.25500 1.54979 0.35157
 F -0.41845 2.06207 0.31470
 H 1.25362 -1.78529 -0.33072
 H -1.94019 -1.13981 -0.23810
 H 2.02126 -0.98220 1.21127
 H -2.23877 -0.16158 1.35158
 H 2.59913 -0.62173 -0.50734
 H -2.59615 0.59611 -0.44083
13
bifur_IRC_Distances_noMW_output/new_data/bifur_traj4_Distances point 460
C 0.73943 0.34374 -0.15843
 C -0.52203 0.68025 -0.16146
 C 0.05673 0.39497 -1.62777
 C 1.68295 -0.85200 0.08143
 C -1.89023 -0.07553 0.15718
 F 1.26125 1.54759 0.35152
 F -0.42582 2.05981 0.31639
 H 1.25356 -1.78329 -0.33336
 H -1.93902 -1.13746 -0.24115
 H 2.01702 -0.98494 1.20960
 H -2.23582 -0.16436 1.34895
 H 2.59924 -0.62352 -0.50468
 H -2.59727 0.59474 -0.43822
13
bifur_IRC_Distances_noMW_output/new_data/bifur_traj4_Distances point 461
C 0.74344 0.34530 -0.15859
 C -0.52510 0.68205 -0.16085
 C 0.05844 0.40175 -1.62318
 C 1.68271 -0.85233 0.08076
 C -1.89008 -0.07556 0.15628
 F 1.26823 1.54514 0.35144
 F -0.43404 2.05728 0.31825
 H 1.25349 -1.78106 -0.33630
 H -1.93770 -1.13483 -0.24453
 H 2.01228 -0.98799 1.20775
 H -2.23252 -0.16743 1.34601
 H 2.59936 -0.62552 -0.50172
 H -2.59852 0.59320 -0.43531
13
bifur_IRC_Distances_noMW_output/new_data/bifur_traj4_Distances point 462
C 0.74769 0.34696 -0.15875
 C -0.52837 0.68396 -0.16021
 C 0.06024 0.40891 -1.61827
 C 1.68245 -0.85268 0.08005
 C -1.88991 -0.07559 0.15532
 F 1.27562 1.54254 0.35132
 F -0.44277 2.05460 0.32020
 H 1.25342 -1.77869 -0.33941
 H -1.93629 -1.13205 -0.24811
 H 2.00727 -0.99120 1.20578
 H -2.22900 -0.17066 1.34289
 H 2.59947 -0.62766 -0.49858
 H -2.59984 0.59155 -0.43223
13
bifur_IRC_Distances_noMW_output/new_data/bifur_traj4_Distances point 463
C 0.74769 0.34696 -0.15875
 C -0.52837 0.68396 -0.16021
 C 0.06024 0.40891 -1.61827
 C 1.68245 -0.85268 0.08005
 C -1.88991 -0.07559 0.15532
 F 1.27562 1.54254 0.35132
 F -0.44277 2.05460 0.32020
 H 1.25342 -1.77869 -0.33941
 H -1.93629 -1.13205 -0.24811
 H 2.00727 -0.99120 1.20578
 H -2.22900 -0.17066 1.34289
 H 2.59947 -0.62766 -0.49858
 H -2.59984 0.59155 -0.43223
13
bifur_IRC_Distances_noMW_output/new_data/bifur_traj4_Distances point 464
C 0.75596 0.35018 -0.15906
 C -0.53474 0.68768 -0.15894
 C 0.06372 0.42281 -1.60858
 C 1.68195 -0.85336 0.07868
 C -1.88957 -0.07563 0.15346
 F 1.29006 1.53751 0.35101
 F -0.45981 2.04937 0.32390
 H 1.25327 -1.77407 -0.34543
 H -1.93352 -1.12658 -0.25506
 H 1.99751 -0.99743 1.20193
 H -2.22211 -0.17690 1.33681
 H 2.59968 -0.63188 -0.49248
 H -2.60242 0.58830 -0.42623
13
bifur_IRC_Distances_noMW_output/new_data/bifur_traj4_Distances point 465
C 0.75957 0.35158 -0.15918
 C -0.53752 0.68930 -0.15839
 C 0.06523 0.42883 -1.60432
 C 1.68174 -0.85365 0.07808
 C -1.88941 -0.07565 0.15265
 F 1.29635 1.53532 0.35084
 F -0.46724 2.04709 0.32548
 H 1.25321 -1.77206 -0.34805
 H -1.93230 -1.12419 -0.25808
 H 1.99325 -1.00012 1.20025
 H -2.21909 -0.17959 1.33416
 H 2.59977 -0.63373 -0.48983
 H -2.60354 0.58686 -0.42362
13
bifur_IRC_Distances_noMW_output/new_data/bifur_traj4_Distances point 466
C 0.76256 0.35275 -0.15929
 C -0.53983 0.69064 -0.15792
 C 0.06647 0.43380 -1.60075
 C 1.68155 -0.85389 0.07759
 C -1.88928 -0.07565 0.15199
 F 1.30156 1.53351 0.35068
 F -0.47341 2.04520 0.32678
 H 1.25315 -1.77039 -0.35021
 H -1.93128 -1.12220 -0.26058
 H 1.98973 -1.00235 1.19885
 H -2.21657 -0.18181 1.33197
 H 2.59983 -0.63528 -0.48764
 H -2.60448 0.58566 -0.42146
13
bifur_IRC_Distances_noMW_output/new_data/bifur_traj4_Distances point 467
C 0.76481 0.35362 -0.15936
 C -0.54157 0.69165 -0.15757
 C 0.06740 0.43754 -1.59806
 C 1.68142 -0.85408 0.07722
 C -1.88918 -0.07566 0.15148
 F 1.30549 1.53215 0.35055
 F -0.47806 2.04378 0.32774
 H 1.25311 -1.76913 -0.35183
 H -1.93052 -1.12070 -0.26246
 H 1.98708 -1.00402 1.19780
 H -2.21468 -0.18347 1.33031
 H 2.59988 -0.63645 -0.48598
 H -2.60518 0.58476 -0.41984
13
bifur_IRC_Distances_noMW_output/new_data/bifur_traj4_Distances point 468
C 0.76632 0.35421 -0.15941
 C -0.54274 0.69233 -0.15734
 C 0.06803 0.44005 -1.59624
 C 1.68132 -0.85420 0.07697
 C -1.88911 -0.07566 0.15115
 F 1.30813 1.53124 0.35045
 F -0.48119 2.04282 0.32838
 H 1.25308 -1.76828 -0.35293
 H -1.93000 -1.11970 -0.26372
 H 1.98530 -1.00514 1.19710
 H -2.21340 -0.18458 1.32920
 H 2.59991 -0.63724 -0.48487
 H -2.60565 0.58415 -0.41874
13
bifur_IRC_Distances_noMW_output/new_data/bifur_traj4_Distances point 469
C 0.76724 0.35457 -0.15944
 C -0.54345 0.69274 -0.15719
 C 0.06841 0.44157 -1.59514
 C 1.68127 -0.85427 0.07682
 C -1.88907 -0.07566 0.15094
 F 1.30974 1.53068 0.35040
 F -0.48309 2.04224 0.32877
 H 1.25307 -1.76777 -0.35359
 H -1.92969 -1.11908 -0.26449
 H 1.98421 -1.00582 1.19667
 H -2.21262 -0.18526 1.32852
 H 2.59993 -0.63772 -0.48420
 H -2.60594 0.58377 -0.41808
13
bifur_IRC_Distances_noMW_output/new_data/bifur_traj4_Distances point 470
C 0.76779 0.35479 -0.15946
 C -0.54388 0.69299 -0.15711
 C 0.06864 0.44249 -1.59447
 C 1.68123 -0.85432 0.07673
 C -1.88905 -0.07566 0.15082
 F 1.31071 1.53035 0.35036
 F -0.48424 2.04189 0.32901
 H 1.25306 -1.76746 -0.35399
 H -1.92950 -1.11871 -0.26495
 H 1.98356 -1.00623 1.19641
 H -2.21215 -0.18567 1.32812
 H 2.59994 -0.63801 -0.48379
 H -2.60611 0.58355 -0.41768
13
bifur_IRC_Distances_noMW_output/new_data/bifur_traj4_Distances point 471
C 0.76826 0.35497 -0.15948
 C -0.54424 0.69320 -0.15703
 C 0.06883 0.44327 -1.59390
 C 1.68120 -0.85436 0.07665
 C -1.88903 -0.07566 0.15071
 F 1.31153 1.53007 0.35033
 F -0.48521 2.04159 0.32921
 H 1.25305 -1.76720 -0.35433
 H -1.92934 -1.11840 -0.26534
 H 1.98300 -1.00658 1.19619
 H -2.21176 -0.18601 1.32777
 H 2.59995 -0.63825 -0.48345
 H -2.60626 0.58336 -0.41734
13
bifur_IRC_Distances_noMW_output/new_data/bifur_traj4_Distances point 472
C 0.76894 0.35523 -0.15950
 C -0.54477 0.69350 -0.15693
 C 0.06911 0.44440 -1.59308
 C 1.68116 -0.85441 0.07654
 C -1.88899 -0.07566 0.15056
 F 1.31272 1.52966 0.35028
 F -0.48662 2.04116 0.32949
 H 1.25303 -1.76681 -0.35482
 H -1.92910 -1.11794 -0.26591
 H 1.98220 -1.00708 1.19587
 H -2.21118 -0.18651 1.32727
 H 2.59996 -0.63861 -0.48295
 H -2.60647 0.58308 -0.41685
13
bifur_IRC_Distances_noMW_output/new_data/bifur_traj4_Distances point 473
C 0.77011 0.35569 -0.15954
 C -0.54567 0.69403 -0.15674
 C 0.06959 0.44633 -1.59166
 C 1.68109 -0.85451 0.07635
 C -1.88894 -0.07566 0.15030
 F 1.31476 1.52895 0.35020
 F -0.48904 2.04042 0.32998
 H 1.25301 -1.76616 -0.35566
 H -1.92870 -1.11716 -0.26688
 H 1.98082 -1.00794 1.19532
 H -2.21019 -0.18737 1.32641
 H 2.59999 -0.63922 -0.48209
 H -2.60684 0.58260 -0.41600
13
bifur_IRC_Distances_noMW_output/new_data/bifur_traj4_Distances point 474
C 0.77011 0.35569 -0.15954
 C -0.54567 0.69403 -0.15674
 C 0.06959 0.44633 -1.59166
 C 1.68109 -0.85451 0.07635
 C -1.88894 -0.07566 0.15030
 F 1.31476 1.52895 0.35020
 F -0.48904 2.04042 0.32998
 H 1.25301 -1.76616 -0.35566
 H -1.92870 -1.11716 -0.26688
 H 1.98082 -1.00794 1.19532
 H -2.21019 -0.18737 1.32641
 H 2.59999 -0.63922 -0.48209
 H -2.60684 0.58260 -0.41600
13
bifur_IRC_Distances_noMW_output/new_data/bifur_traj4_Distances point 475
C 0.77471 0.35748 -0.15969
 C -0.54923 0.69609 -0.15602
 C 0.07148 0.45392 -1.58605
 C 1.68081 -0.85488 0.07560
 C -1.88872 -0.07567 0.14928
 F 1.32280 1.52618 0.34987
 F -0.49858 2.03751 0.33189
 H 1.25292 -1.76358 -0.35896
 H -1.92711 -1.11408 -0.27071
 H 1.97540 -1.01133 1.19317
 H -2.20628 -0.19073 1.32302
 H 2.60007 -0.64165 -0.47872
 H -2.60828 0.58072 -0.41268
13
bifur_IRC_Distances_noMW_output/new_data/bifur_traj4_Distances point 476
C 0.77822 0.35885 -0.15979
 C -0.55195 0.69766 -0.15546
 C 0.07291 0.45969 -1.58175
 C 1.68059 -0.85516 0.07503
 C -1.88855 -0.07566 0.14850
 F 1.32893 1.52407 0.34959
 F -0.50585 2.03529 0.33332
 H 1.25286 -1.76161 -0.36148
 H -1.92590 -1.11172 -0.27362
 H 1.97127 -1.01389 1.19152
 H -2.20329 -0.19327 1.32044
 H 2.60014 -0.64351 -0.47615
 H -2.60937 0.57927 -0.41015
13
bifur_IRC_Distances_noMW_output/new_data/bifur_traj4_Distances point 477
C 0.78239 0.36047 -0.15992
 C -0.55519 0.69953 -0.15480
 C 0.07460 0.46653 -1.57658
 C 1.68033 -0.85550 0.07435
 C -1.88835 -0.07565 0.14758
 F 1.33624 1.52156 0.34923
 F -0.51452 2.03265 0.33499
 H 1.25277 -1.75927 -0.36446
 H -1.92444 -1.10891 -0.27707
 H 1.96636 -1.01694 1.18956
 H -2.19972 -0.19628 1.31737
 H 2.60021 -0.64574 -0.47310
 H -2.61068 0.57754 -0.40715
13
bifur_IRC_Distances_noMW_output/new_data/bifur_traj4_Distances point 478
C 0.78709 0.36230 -0.16005
 C -0.55885 0.70165 -0.15405
 C 0.07650 0.47423 -1.57070
 C 1.68003 -0.85587 0.07358
 C -1.88811 -0.07564 0.14654
 F 1.34448 1.51874 0.34878
 F -0.52431 2.02967 0.33685
 H 1.25268 -1.75662 -0.36782
 H -1.92279 -1.10573 -0.28097
 H 1.96082 -1.02036 1.18735
 H -2.19567 -0.19965 1.31390
 H 2.60028 -0.64827 -0.46965
 H -2.61216 0.57556 -0.40376
13
bifur_IRC_Distances_noMW_output/new_data/bifur_traj4_Distances point 479
C 0.79219 0.36429 -0.16019
 C -0.56282 0.70394 -0.15323
 C 0.07855 0.48253 -1.56427
 C 1.67971 -0.85628 0.07276
 C -1.88784 -0.07562 0.14542
 F 1.35342 1.51568 0.34826
 F -0.53494 2.02644 0.33882
 H 1.25258 -1.75375 -0.37146
 H -1.92099 -1.10227 -0.28518
 H 1.95481 -1.02405 1.18495
 H -2.19127 -0.20328 1.31015
 H 2.60035 -0.65103 -0.46593
 H -2.61375 0.57340 -0.40008
13
bifur_IRC_Distances_noMW_output/new_data/bifur_traj4_Distances point 480
C 0.79745 0.36633 -0.16033
 C -0.56692 0.70630 -0.15237
 C 0.08064 0.49108 -1.55756
 C 1.67938 -0.85670 0.07191
 C -1.88756 -0.07560 0.14426
 F 1.36266 1.51253 0.34767
 F -0.54593 2.02311 0.34081
 H 1.25247 -1.75078 -0.37520
 H -1.91912 -1.09869 -0.28952
 H 1.94861 -1.02783 1.18246
 H -2.18670 -0.20700 1.30626
 H 2.60042 -0.65391 -0.46208
 H -2.61540 0.57115 -0.39630
13
bifur_IRC_Distances_noMW_output/new_data/bifur_traj4_Distances point 481
C 0.80254 0.36831 -0.16046
 C -0.57089 0.70858 -0.15154
 C 0.08266 0.49930 -1.55102
 C 1.67905 -0.85711 0.07109
 C -1.88728 -0.07556 0.14315
 F 1.37159 1.50949 0.34706
 F -0.55656 2.01990 0.34268
 H 1.25236 -1.74791 -0.37881
 H -1.91730 -1.09521 -0.29371
 H 1.94263 -1.03146 1.18005
 H -2.18227 -0.21057 1.30251
 H 2.60047 -0.65671 -0.45837
 H -2.61700 0.56896 -0.39264
13
bifur_IRC_Distances_noMW_output/new_data/bifur_traj4_Distances point 482
C 0.80710 0.37009 -0.16057
 C -0.57446 0.71064 -0.15079
 C 0.08446 0.50666 -1.54507
 C 1.67876 -0.85747 0.07035
 C -1.88702 -0.07553 0.14215
 F 1.37962 1.50676 0.34647
 F -0.56613 2.01701 0.34433
 H 1.25226 -1.74532 -0.38204
 H -1.91566 -1.09208 -0.29746
 H 1.93725 -1.03471 1.17789
 H -2.17827 -0.21376 1.29914
 H 2.60052 -0.65924 -0.45504
 H -2.61843 0.56697 -0.38935
13
bifur_IRC_Distances_noMW_output/new_data/bifur_traj4_Distances point 483
C 0.81095 0.37158 -0.16065
 C -0.57747 0.71237 -0.15015
 C 0.08597 0.51283 -1.54003
 C 1.67851 -0.85777 0.06974
 C -1.88680 -0.07550 0.14131
 F 1.38637 1.50446 0.34594
 F -0.57418 2.01459 0.34569
 H 1.25217 -1.74314 -0.38476
 H -1.91427 -1.08944 -0.30062
 H 1.93273 -1.03743 1.17606
 H -2.17489 -0.21643 1.29631
 H 2.60056 -0.66139 -0.45224
 H -2.61964 0.56528 -0.38659
13
bifur_IRC_Distances_noMW_output/new_data/bifur_traj4_Distances point 484
C 0.81391 0.37273 -0.16072
 C -0.57980 0.71371 -0.14966
 C 0.08713 0.51758 -1.53611
 C 1.67832 -0.85801 0.06926
 C -1.88663 -0.07548 0.14066
 F 1.39159 1.50269 0.34552
 F -0.58041 2.01272 0.34672
 H 1.25211 -1.74146 -0.38685
 H -1.91320 -1.08740 -0.30305
 H 1.92924 -1.03952 1.17465
 H -2.17228 -0.21848 1.29412
 H 2.60058 -0.66305 -0.45008
 H -2.62057 0.56397 -0.38446
13
bifur_IRC_Distances_noMW_output/new_data/bifur_traj4_Distances point 485
C 0.81391 0.37273 -0.16072
 C -0.57980 0.71371 -0.14966
 C 0.08713 0.51758 -1.53611
 C 1.67832 -0.85801 0.06926
 C -1.88663 -0.07548 0.14066
 F 1.39159 1.50269 0.34552
 F -0.58041 2.01272 0.34672
 H 1.25211 -1.74146 -0.38685
 H -1.91320 -1.08740 -0.30305
 H 1.92924 -1.03952 1.17465
 H -2.17228 -0.21848 1.29412
 H 2.60058 -0.66305 -0.45008
 H -2.62057 0.56397 -0.38446
13
bifur_IRC_Distances_noMW_output/new_data/bifur_traj4_Distances point 486
C 0.81665 0.37379 -0.16077
 C -0.58195 0.71494 -0.14920
 C 0.08819 0.52197 -1.53247
 C 1.67815 -0.85822 0.06883
 C -1.88646 -0.07545 0.14007
 F 1.39641 1.50105 0.34511
 F -0.58616 2.01099 0.34766
 H 1.25204 -1.73991 -0.38879
 H -1.91220 -1.08551 -0.30530
 H 1.92602 -1.04145 1.17335
 H -2.16986 -0.22037 1.29209
 H 2.60061 -0.66459 -0.44809
 H -2.62143 0.56276 -0.38249
13
bifur_IRC_Distances_noMW_output/new_data/bifur_traj4_Distances point 487
C 0.81632 0.37367 -0.16077
 C -0.58169 0.71479 -0.14926
 C 0.08807 0.52145 -1.53290
 C 1.67817 -0.85820 0.06888
 C -1.88648 -0.07546 0.14014
 F 1.39584 1.50125 0.34516
 F -0.58548 2.01119 0.34755
 H 1.25205 -1.74009 -0.38856
 H -1.91232 -1.08574 -0.30503
 H 1.92640 -1.04122 1.17350
 H -2.17015 -0.22014 1.29233
 H 2.60060 -0.66441 -0.44832
 H -2.62133 0.56290 -0.38272
13
bifur_IRC_Distances_noMW_output/new_data/bifur_traj4_Distances point 488
C 0.81503 0.37316 -0.16074
 C -0.58067 0.71421 -0.14947
 C 0.08756 0.51937 -1.53463
 C 1.67825 -0.85809 0.06909
 C -1.88656 -0.07547 0.14042
 F 1.39356 1.50202 0.34536
 F -0.58276 2.01201 0.34711
 H 1.25208 -1.74083 -0.38764
 H -1.91279 -1.08663 -0.30397
 H 1.92792 -1.04031 1.17412
 H -2.17130 -0.21925 1.29329
 H 2.60059 -0.66368 -0.44927
 H -2.62092 0.56348 -0.38366
13
bifur_IRC_Distances_noMW_output/new_data/bifur_traj4_Distances point 489
C 0.81305 0.37239 -0.16070
 C -0.57912 0.71332 -0.14980
 C 0.08679 0.51621 -1.53725
 C 1.67838 -0.85794 0.06940
 C -1.88668 -0.07549 0.14085
 F 1.39008 1.50321 0.34564
 F -0.57860 2.01326 0.34642
 H 1.25213 -1.74195 -0.38625
 H -1.91351 -1.08800 -0.30235
 H 1.93025 -1.03892 1.17506
 H -2.17304 -0.21788 1.29475
 H 2.60058 -0.66256 -0.45071
 H -2.62030 0.56435 -0.38508
13
bifur_IRC_Distances_noMW_output/new_data/bifur_traj4_Distances point 490
C 0.81074 0.37150 -0.16065
 C -0.57731 0.71228 -0.15019
 C 0.08589 0.51250 -1.54030
 C 1.67853 -0.85776 0.06977
 C -1.88681 -0.07550 0.14135
 F 1.38601 1.50459 0.34597
 F -0.57375 2.01472 0.34562
 H 1.25218 -1.74326 -0.38461
 H -1.91435 -1.08959 -0.30045
 H 1.93297 -1.03729 1.17616
 H -2.17508 -0.21628 1.29646
 H 2.60056 -0.66127 -0.45239
 H -2.61957 0.56537 -0.38674
13
bifur_IRC_Distances_noMW_output/new_data/bifur_traj4_Distances point 491
C 0.80842 0.37060 -0.16060
 C -0.57549 0.71123 -0.15057
 C 0.08498 0.50877 -1.54335
 C 1.67868 -0.85757 0.07014
 C -1.88694 -0.07552 0.14186
 F 1.38193 1.50597 0.34629
 F -0.56888 2.01618 0.34480
 H 1.25223 -1.74458 -0.38297
 H -1.91519 -1.09118 -0.29854
 H 1.93570 -1.03565 1.17726
 H -2.17712 -0.21468 1.29817
 H 2.60053 -0.65997 -0.45408
 H -2.61885 0.56639 -0.38841
13
bifur_IRC_Distances_noMW_output/new_data/bifur_traj4_Distances point 492
C 0.80636 0.36980 -0.16055
 C -0.57388 0.71031 -0.15091
 C 0.08417 0.50546 -1.54604
 C 1.67881 -0.85741 0.07047
 C -1.88706 -0.07554 0.14231
 F 1.37831 1.50720 0.34656
 F -0.56457 2.01748 0.34406
 H 1.25227 -1.74574 -0.38152
 H -1.91593 -1.09259 -0.29685
 H 1.93812 -1.03419 1.17824
 H -2.17892 -0.21325 1.29969
 H 2.60051 -0.65883 -0.45558
 H -2.61820 0.56729 -0.38989
13
bifur_IRC_Distances_noMW_output/new_data/bifur_traj4_Distances point 493
C 0.80476 0.36918 -0.16051
 C -0.57263 0.70959 -0.15117
 C 0.08354 0.50289 -1.54812
 C 1.67891 -0.85728 0.07073
 C -1.88715 -0.07555 0.14266
 F 1.37550 1.50816 0.34677
 F -0.56122 2.01849 0.34349
 H 1.25231 -1.74665 -0.38038
 H -1.91650 -1.09369 -0.29554
 H 1.94001 -1.03305 1.17900
 H -2.18032 -0.21213 1.30087
 H 2.60050 -0.65794 -0.45675
 H -2.61770 0.56799 -0.39104
13
bifur_IRC_Distances_noMW_output/new_data/bifur_traj4_Distances point 494
C 0.80373 0.36877 -0.16049
 C -0.57182 0.70912 -0.15134
 C 0.08313 0.50122 -1.54947
 C 1.67898 -0.85720 0.07090
 C -1.88721 -0.07556 0.14289
 F 1.37368 1.50878 0.34691
 F -0.55906 2.01915 0.34312
 H 1.25233 -1.74723 -0.37965
 H -1.91687 -1.09440 -0.29469
 H 1.94122 -1.03231 1.17949
 H -2.18123 -0.21141 1.30163
 H 2.60049 -0.65737 -0.45750
 H -2.61737 0.56844 -0.39178
13
bifur_IRC_Distances_noMW_output/new_data/bifur_traj4_Distances point 495
C 0.80328 0.36860 -0.16048
 C -0.57148 0.70892 -0.15142
 C 0.08296 0.50050 -1.55005
 C 1.67901 -0.85717 0.07097
 C -1.88724 -0.07556 0.14298
 F 1.37290 1.50904 0.34696
 F -0.55812 2.01943 0.34295
 H 1.25234 -1.74748 -0.37934
 H -1.91703 -1.09470 -0.29432
 H 1.94175 -1.03200 1.17970
 H -2.18162 -0.21110 1.30196
 H 2.60048 -0.65712 -0.45783
 H -2.61723 0.56863 -0.39210
13
bifur_IRC_Distances_noMW_output/new_data/bifur_traj4_Distances point 496
C 0.80328 0.36860 -0.16048
 C -0.57148 0.70892 -0.15142
 C 0.08296 0.50050 -1.55005
 C 1.67901 -0.85717 0.07097
 C -1.88724 -0.07556 0.14298
 F 1.37290 1.50904 0.34696
 F -0.55812 2.01943 0.34295
 H 1.25234 -1.74748 -0.37934
 H -1.91703 -1.09470 -0.29432
 H 1.94175 -1.03200 1.17970
 H -2.18162 -0.21110 1.30196
 H 2.60048 -0.65712 -0.45783
 H -2.61723 0.56863 -0.39210
13
bifur_IRC_Distances_noMW_output/new_data/bifur_traj4_Distances point 497
C 0.80402 0.36889 -0.16050
 C -0.57205 0.70925 -0.15130
 C 0.08325 0.50169 -1.54909
 C 1.67896 -0.85722 0.07085
 C -1.88719 -0.07555 0.14282
 F 1.37419 1.50860 0.34687
 F -0.55966 2.01896 0.34322
 H 1.25233 -1.74707 -0.37986
 H -1.91677 -1.09420 -0.29493
 H 1.94088 -1.03252 1.17935
 H -2.18097 -0.21161 1.30142
 H 2.60049 -0.65753 -0.45729
 H -2.61746 0.56831 -0.39157
13
bifur_IRC_Distances_noMW_output/new_data/bifur_traj4_Distances point 498
C 0.80509 0.36930 -0.16052
 C -0.57289 0.70974 -0.15112
 C 0.08367 0.50342 -1.54769
 C 1.67889 -0.85731 0.07068
 C -1.88713 -0.07555 0.14259
 F 1.37608 1.50796 0.34673
 F -0.56191 2.01828 0.34361
 H 1.25230 -1.74646 -0.38062
 H -1.91638 -1.09346 -0.29581
 H 1.93962 -1.03328 1.17884
 H -2.18003 -0.21236 1.30063
 H 2.60050 -0.65812 -0.45651
 H -2.61780 0.56784 -0.39080
13
bifur_IRC_Distances_noMW_output/new_data/bifur_traj4_Distances point 499
C 0.80653 0.36986 -0.16055
 C -0.57402 0.71038 -0.15088
 C 0.08424 0.50574 -1.54582
 C 1.67880 -0.85742 0.07045
 C -1.88705 -0.07554 0.14227
 F 1.37861 1.50710 0.34654
 F -0.56493 2.01737 0.34413
 H 1.25227 -1.74564 -0.38164
 H -1.91587 -1.09247 -0.29700
 H 1.93792 -1.03431 1.17816
 H -2.17877 -0.21337 1.29956
 H 2.60052 -0.65892 -0.45546
 H -2.61825 0.56722 -0.38976
13
bifur_IRC_Distances_noMW_output/new_data/bifur_traj4_Distances point 500
C 0.80819 0.37051 -0.16059
 C -0.57531 0.71113 -0.15061
 C 0.08489 0.50840 -1.54365
 C 1.67869 -0.85755 0.07018
 C -1.88696 -0.07552 0.14191
 F 1.38152 1.50611 0.34632
 F -0.56840 2.01633 0.34472
 H 1.25223 -1.74471 -0.38281
 H -1.91527 -1.09134 -0.29835
 H 1.93598 -1.03548 1.17737
 H -2.17732 -0.21452 1.29834
 H 2.60053 -0.65984 -0.45425
 H -2.61877 0.56649 -0.38857
