# Supplementary material for: Low dimensional representations along intrinsic reaction coordinates and molecular dynamics trajectories using interatomic distance matrices
Source: Chem Sci. 2019 Sep 18;10(43):9954–68. doi: 10.1039/c9sc02742d (PMC6991188; doi:10.1039/c9sc02742d)
Supplement: Supplementary file 1 [file SC-010-C9SC02742D-s001.zip › C9SC02742D-SI/ESI_xyz_files/bifur_IRC_Distances_noMW_output/bifur_IRC_Distances_noMW_all_PCs.xyz]

13
bifur_IRC_Distances_noMW_output/bifur_IRC_Distances_noMW point 1
C 0.06085 0.70542 0.74855
 C 0.05997 0.71120 -0.74716
 C -1.09044 1.33862 -0.00023
 C -0.08526 -0.52083 1.60148
 C -0.08530 -0.52340 -1.60239
 F 0.94082 1.57864 1.29590
 F 0.93954 1.58991 -1.29284
 H -0.87145 -1.16963 1.24208
 H -0.87073 -1.17596 -1.24255
 H 0.86865 -1.06140 1.69463
 H 0.87156 -1.08373 -1.69696
 H -0.36802 -0.19875 2.57322
 H -0.37017 -0.19008 -2.57371
13
bifur_IRC_Distances_noMW_output/bifur_IRC_Distances_noMW point 2
C 0.06082 0.70630 0.74841
 C 0.05993 0.71205 -0.74700
 C -1.09000 1.34049 -0.00024
 C -0.08529 -0.52117 1.59957
 C -0.08533 -0.52369 -1.60048
 F 0.94073 1.57907 1.29741
 F 0.93943 1.59038 -1.29437
 H -0.87148 -1.16969 1.23889
 H -0.87080 -1.17577 -1.23933
 H 0.86860 -1.06171 1.69166
 H 0.87146 -1.08365 -1.69397
 H -0.36800 -0.20045 2.57223
 H -0.37008 -0.19217 -2.57278
13
bifur_IRC_Distances_noMW_output/bifur_IRC_Distances_noMW point 3
C 0.06075 0.70824 0.74854
 C 0.05987 0.71385 -0.74710
 C -1.08845 1.34435 -0.00026
 C -0.08534 -0.52185 1.59578
 C -0.08539 -0.52423 -1.59665
 F 0.94014 1.58000 1.30127
 F 0.93884 1.59111 -1.29831
 H -0.87152 -1.16963 1.23253
 H -0.87092 -1.17517 -1.23288
 H 0.86837 -1.06242 1.68531
 H 0.87112 -1.08342 -1.68757
 H -0.36776 -0.20420 2.57035
 H -0.36972 -0.19663 -2.57101
13
bifur_IRC_Distances_noMW_output/bifur_IRC_Distances_noMW point 4
C 0.06062 0.71157 0.74897
 C 0.05976 0.71688 -0.74747
 C -1.08555 1.35085 -0.00030
 C -0.08540 -0.52300 1.58940
 C -0.08547 -0.52512 -1.59023
 F 0.93897 1.58159 1.30815
 F 0.93767 1.59226 -1.30533
 H -0.87157 -1.16944 1.22182
 H -0.87110 -1.17408 -1.22203
 H 0.86793 -1.06365 1.67445
 H 0.87048 -1.08300 -1.67659
 H -0.36728 -0.21063 2.56724
 H -0.36904 -0.20423 -2.56808
13
bifur_IRC_Distances_noMW_output/bifur_IRC_Distances_noMW point 5
C 0.06043 0.71628 0.74952
 C 0.05961 0.72120 -0.74795
 C -1.08148 1.36006 -0.00036
 C -0.08550 -0.52462 1.58027
 C -0.08560 -0.52640 -1.58103
 F 0.93734 1.58381 1.31791
 F 0.93604 1.59396 -1.31529
 H -0.87166 -1.16919 1.20648
 H -0.87136 -1.17260 -1.20648
 H 0.86732 -1.06539 1.65893
 H 0.86959 -1.08246 -1.66091
 H -0.36663 -0.21971 2.56280
 H -0.36810 -0.21494 -2.56389
13
bifur_IRC_Distances_noMW_output/bifur_IRC_Distances_noMW point 6
C 0.06022 0.72202 0.74998
 C 0.05943 0.72654 -0.74833
 C -1.07674 1.37146 -0.00044
 C -0.08564 -0.52663 1.56875
 C -0.08577 -0.52802 -1.56942
 F 0.93554 1.58653 1.32975
 F 0.93423 1.59627 -1.32735
 H -0.87178 -1.16896 1.18713
 H -0.87170 -1.17093 -1.18688
 H 0.86664 -1.06749 1.63957
 H 0.86857 -1.08188 -1.64137
 H -0.36595 -0.23082 2.55719
 H -0.36705 -0.22809 -2.55856
13
bifur_IRC_Distances_noMW_output/bifur_IRC_Distances_noMW point 7
C 0.05999 0.72821 0.75028
 C 0.05923 0.73237 -0.74853
 C -1.07183 1.38389 -0.00053
 C -0.08580 -0.52882 1.55594
 C -0.08596 -0.52984 -1.55652
 F 0.93379 1.58944 1.34246
 F 0.93242 1.59900 -1.34030
 H -0.87193 -1.16879 1.16560
 H -0.87207 -1.16929 -1.16511
 H 0.86597 -1.06973 1.61825
 H 0.86754 -1.08136 -1.61988
 H -0.36533 -0.24279 2.55096
 H -0.36603 -0.24229 -2.55260
13
bifur_IRC_Distances_noMW_output/bifur_IRC_Distances_noMW point 8
C 0.05979 0.73407 0.75047
 C 0.05906 0.73795 -0.74865
 C -1.06724 1.39577 -0.00062
 C -0.08596 -0.53091 1.54350
 C -0.08614 -0.53160 -1.54400
 F 0.93219 1.59220 1.35464
 F 0.93077 1.60175 -1.35268
 H -0.87208 -1.16867 1.14469
 H -0.87242 -1.16782 -1.14398
 H 0.86536 -1.07186 1.59761
 H 0.86659 -1.08094 -1.59909
 H -0.36480 -0.25417 2.54494
 H -0.36511 -0.25577 -2.54682
13
bifur_IRC_Distances_noMW_output/bifur_IRC_Distances_noMW point 9
C 0.05962 0.73887 0.75076
 C 0.05891 0.74252 -0.74888
 C -1.06329 1.40542 -0.00071
 C -0.08609 -0.53260 1.53330
 C -0.08629 -0.53304 -1.53374
 F 0.93078 1.59443 1.36487
 F 0.92930 1.60399 -1.36310
 H -0.87220 -1.16850 1.12753
 H -0.87270 -1.16663 -1.12663
 H 0.86484 -1.07359 1.58054
 H 0.86578 -1.08064 -1.58189
 H -0.36433 -0.26348 2.54005
 H -0.36434 -0.26675 -2.54211
13
bifur_IRC_Distances_noMW_output/bifur_IRC_Distances_noMW point 10
C 0.05951 0.74202 0.75123
 C 0.05882 0.74546 -0.74932
 C -1.06033 1.41158 -0.00077
 C -0.08617 -0.53367 1.52684
 C -0.08638 -0.53393 -1.52722
 F 0.92961 1.59586 1.37194
 F 0.92810 1.60530 -1.37030
 H -0.87226 -1.16827 1.11663
 H -0.87287 -1.16577 -1.11562
 H 0.86443 -1.07474 1.56941
 H 0.86518 -1.08043 -1.57066
 H -0.36393 -0.26958 2.53703
 H -0.36374 -0.27383 -2.53919
13
bifur_IRC_Distances_noMW_output/bifur_IRC_Distances_noMW point 11
C 0.05946 0.74327 0.75162
 C 0.05879 0.74659 -0.74971
 C -1.05890 1.41391 -0.00080
 C -0.08619 -0.53407 1.52445
 C -0.08641 -0.53425 -1.52481
 F 0.92898 1.59641 1.37499
 F 0.92747 1.60571 -1.37341
 H -0.87228 -1.16810 1.11259
 H -0.87292 -1.16536 -1.11153
 H 0.86422 -1.07520 1.56507
 H 0.86489 -1.08032 -1.56626
 H -0.36369 -0.27200 2.53595
 H -0.36343 -0.27658 -2.53815
13
bifur_IRC_Distances_noMW_output/bifur_IRC_Distances_noMW point 12
C 0.05946 0.74310 0.75173
 C 0.05879 0.74640 -0.74981
 C -1.05890 1.41350 -0.00080
 C -0.08618 -0.53400 1.52493
 C -0.08640 -0.53418 -1.52529
 F 0.92893 1.59632 1.37475
 F 0.92743 1.60555 -1.37317
 H -0.87227 -1.16806 1.11339
 H -0.87290 -1.16535 -1.11233
 H 0.86421 -1.07514 1.56575
 H 0.86489 -1.08032 -1.56694
 H -0.36366 -0.27168 2.53619
 H -0.36341 -0.27616 -2.53839
13
bifur_IRC_Distances_noMW_output/bifur_IRC_Distances_noMW point 13
C 0.05948 0.74250 0.75175
 C 0.05881 0.74581 -0.74984
 C -1.05933 1.41224 -0.00079
 C -0.08616 -0.53378 1.52630
 C -0.08638 -0.53398 -1.52666
 F 0.92905 1.59604 1.37350
 F 0.92757 1.60522 -1.37190
 H -0.87225 -1.16805 1.11569
 H -0.87286 -1.16547 -1.11465
 H 0.86426 -1.07493 1.56798
 H 0.86498 -1.08034 -1.56918
 H -0.36370 -0.27050 2.53685
 H -0.36349 -0.27476 -2.53903
13
bifur_IRC_Distances_noMW_output/bifur_IRC_Distances_noMW point 14
C 0.05950 0.74193 0.75183
 C 0.05883 0.74525 -0.74993
 C -1.05966 1.41103 -0.00078
 C -0.08614 -0.53356 1.52763
 C -0.08635 -0.53379 -1.52800
 F 0.92911 1.59577 1.37240
 F 0.92766 1.60488 -1.37079
 H -0.87223 -1.16803 1.11793
 H -0.87282 -1.16557 -1.11690
 H 0.86430 -1.07473 1.57008
 H 0.86504 -1.08036 -1.57130
 H -0.36370 -0.26940 2.53751
 H -0.36354 -0.27343 -2.53967
13
bifur_IRC_Distances_noMW_output/bifur_IRC_Distances_noMW point 15
C 0.05951 0.74145 0.75196
 C 0.05885 0.74475 -0.75007
 C -1.05986 1.40996 -0.00077
 C -0.08611 -0.53337 1.52883
 C -0.08633 -0.53361 -1.52920
 F 0.92911 1.59554 1.37153
 F 0.92768 1.60454 -1.36992
 H -0.87221 -1.16797 1.11994
 H -0.87278 -1.16562 -1.11892
 H 0.86431 -1.07456 1.57191
 H 0.86508 -1.08036 -1.57314
 H -0.36368 -0.26846 2.53810
 H -0.36355 -0.27229 -2.54025
13
bifur_IRC_Distances_noMW_output/bifur_IRC_Distances_noMW point 16
C 0.05952 0.74103 0.75212
 C 0.05886 0.74431 -0.75025
 C -1.05997 1.40899 -0.00077
 C -0.08609 -0.53320 1.52993
 C -0.08631 -0.53344 -1.53031
 F 0.92906 1.59533 1.37082
 F 0.92766 1.60421 -1.36920
 H -0.87219 -1.16791 1.12179
 H -0.87275 -1.16565 -1.12077
 H 0.86430 -1.07441 1.57355
 H 0.86510 -1.08036 -1.57478
 H -0.36364 -0.26764 2.53866
 H -0.36355 -0.27125 -2.54080
13
bifur_IRC_Distances_noMW_output/bifur_IRC_Distances_noMW point 17
C 0.05952 0.74064 0.75231
 C 0.05888 0.74389 -0.75044
 C -1.06004 1.40807 -0.00077
 C -0.08607 -0.53303 1.53098
 C -0.08629 -0.53328 -1.53137
 F 0.92899 1.59513 1.37021
 F 0.92761 1.60389 -1.36858
 H -0.87217 -1.16784 1.12355
 H -0.87271 -1.16566 -1.12254
 H 0.86429 -1.07428 1.57509
 H 0.86511 -1.08035 -1.57632
 H -0.36359 -0.26687 2.53920
 H -0.36354 -0.27029 -2.54132
13
bifur_IRC_Distances_noMW_output/bifur_IRC_Distances_noMW point 18
C 0.05953 0.74027 0.75252
 C 0.05889 0.74348 -0.75066
 C -1.06006 1.40718 -0.00077
 C -0.08605 -0.53287 1.53202
 C -0.08627 -0.53313 -1.53240
 F 0.92890 1.59494 1.36965
 F 0.92755 1.60356 -1.36802
 H -0.87215 -1.16775 1.12528
 H -0.87268 -1.16567 -1.12427
 H 0.86428 -1.07415 1.57657
 H 0.86511 -1.08035 -1.57780
 H -0.36354 -0.26615 2.53974
 H -0.36351 -0.26936 -2.54184
13
bifur_IRC_Distances_noMW_output/bifur_IRC_Distances_noMW point 19
C 0.05953 0.73991 0.75274
 C 0.05890 0.74308 -0.75089
 C -1.06006 1.40629 -0.00077
 C -0.08603 -0.53271 1.53304
 C -0.08624 -0.53297 -1.53342
 F 0.92879 1.59475 1.36913
 F 0.92747 1.60323 -1.36751
 H -0.87213 -1.16766 1.12699
 H -0.87264 -1.16566 -1.12598
 H 0.86426 -1.07403 1.57801
 H 0.86510 -1.08033 -1.57924
 H -0.36347 -0.26544 2.54027
 H -0.36348 -0.26845 -2.54236
13
bifur_IRC_Distances_noMW_output/bifur_IRC_Distances_noMW point 20
C 0.05954 0.73956 0.75299
 C 0.05892 0.74269 -0.75115
 C -1.06001 1.40542 -0.00077
 C -0.08601 -0.53255 1.53406
 C -0.08622 -0.53281 -1.53444
 F 0.92865 1.59457 1.36867
 F 0.92736 1.60288 -1.36706
 H -0.87210 -1.16756 1.12870
 H -0.87260 -1.16564 -1.12769
 H 0.86423 -1.07392 1.57943
 H 0.86509 -1.08032 -1.58065
 H -0.36340 -0.26476 2.54080
 H -0.36344 -0.26757 -2.54289
13
bifur_IRC_Distances_noMW_output/bifur_IRC_Distances_noMW point 21
C 0.05954 0.73923 0.75326
 C 0.05893 0.74231 -0.75144
 C -1.05991 1.40457 -0.00077
 C -0.08599 -0.53240 1.53507
 C -0.08620 -0.53265 -1.53545
 F 0.92848 1.59439 1.36828
 F 0.92723 1.60253 -1.36667
 H -0.87208 -1.16745 1.13038
 H -0.87257 -1.16561 -1.12937
 H 0.86419 -1.07381 1.58079
 H 0.86507 -1.08030 -1.58201
 H -0.36331 -0.26411 2.54134
 H -0.36339 -0.26671 -2.54341
13
bifur_IRC_Distances_noMW_output/bifur_IRC_Distances_noMW point 22
C 0.05954 0.73893 0.75357
 C 0.05894 0.74195 -0.75175
 C -1.05976 1.40375 -0.00077
 C -0.08596 -0.53224 1.53605
 C -0.08618 -0.53249 -1.53643
 F 0.92829 1.59423 1.36797
 F 0.92707 1.60217 -1.36637
 H -0.87206 -1.16733 1.13201
 H -0.87253 -1.16556 -1.13099
 H 0.86414 -1.07371 1.58208
 H 0.86503 -1.08028 -1.58329
 H -0.36321 -0.26351 2.54186
 H -0.36332 -0.26591 -2.54392
13
bifur_IRC_Distances_noMW_output/bifur_IRC_Distances_noMW point 23
C 0.05954 0.73866 0.75390
 C 0.05896 0.74161 -0.75210
 C -1.05955 1.40299 -0.00077
 C -0.08594 -0.53210 1.53697
 C -0.08615 -0.53234 -1.53735
 F 0.92805 1.59407 1.36777
 F 0.92687 1.60182 -1.36618
 H -0.87203 -1.16719 1.13354
 H -0.87249 -1.16549 -1.13253
 H 0.86408 -1.07363 1.58325
 H 0.86498 -1.08025 -1.58445
 H -0.36309 -0.26298 2.54236
 H -0.36323 -0.26518 -2.54442
13
bifur_IRC_Distances_noMW_output/bifur_IRC_Distances_noMW point 24
C 0.05954 0.73844 0.75426
 C 0.05897 0.74132 -0.75247
 C -1.05927 1.40230 -0.00078
 C -0.08592 -0.53198 1.53782
 C -0.08613 -0.53220 -1.53820
 F 0.92779 1.59394 1.36769
 F 0.92665 1.60147 -1.36611
 H -0.87201 -1.16704 1.13496
 H -0.87245 -1.16541 -1.13394
 H 0.86402 -1.07356 1.58427
 H 0.86492 -1.08021 -1.58546
 H -0.36296 -0.26254 2.54284
 H -0.36313 -0.26454 -2.54489
13
bifur_IRC_Distances_noMW_output/bifur_IRC_Distances_noMW point 25
C 0.05953 0.73827 0.75463
 C 0.05898 0.74107 -0.75285
 C -1.05894 1.40171 -0.00078
 C -0.08590 -0.53186 1.53858
 C -0.08611 -0.53207 -1.53895
 F 0.92750 1.59383 1.36773
 F 0.92640 1.60113 -1.36617
 H -0.87198 -1.16689 1.13621
 H -0.87242 -1.16530 -1.13518
 H 0.86394 -1.07351 1.58512
 H 0.86485 -1.08017 -1.58630
 H -0.36283 -0.26219 2.54327
 H -0.36302 -0.26401 -2.54531
13
bifur_IRC_Distances_noMW_output/bifur_IRC_Distances_noMW point 26
C 0.05953 0.73815 0.75501
 C 0.05898 0.74087 -0.75324
 C -1.05855 1.40123 -0.00079
 C -0.08587 -0.53177 1.53923
 C -0.08609 -0.53196 -1.53959
 F 0.92719 1.59375 1.36790
 F 0.92612 1.60082 -1.36636
 H -0.87196 -1.16673 1.13728
 H -0.87239 -1.16518 -1.13623
 H 0.86385 -1.07348 1.58577
 H 0.86476 -1.08013 -1.58694
 H -0.36268 -0.26196 2.54365
 H -0.36290 -0.26362 -2.54569
13
bifur_IRC_Distances_noMW_output/bifur_IRC_Distances_noMW point 27
C 0.05952 0.73810 0.75541
 C 0.05899 0.74074 -0.75365
 C -1.05809 1.40087 -0.00080
 C -0.08585 -0.53170 1.53974
 C -0.08607 -0.53186 -1.54009
 F 0.92685 1.59369 1.36821
 F 0.92582 1.60054 -1.36670
 H -0.87194 -1.16656 1.13812
 H -0.87236 -1.16505 -1.13706
 H 0.86376 -1.07348 1.58620
 H 0.86467 -1.08008 -1.58735
 H -0.36253 -0.26185 2.54396
 H -0.36276 -0.26336 -2.54600
13
bifur_IRC_Distances_noMW_output/bifur_IRC_Distances_noMW point 28
C 0.05951 0.73811 0.75580
 C 0.05899 0.74065 -0.75405
 C -1.05760 1.40063 -0.00081
 C -0.08584 -0.53165 1.54014
 C -0.08605 -0.53178 -1.54048
 F 0.92649 1.59366 1.36864
 F 0.92551 1.60028 -1.36715
 H -0.87192 -1.16640 1.13877
 H -0.87234 -1.16489 -1.13769
 H 0.86366 -1.07349 1.58643
 H 0.86456 -1.08003 -1.58756
 H -0.36237 -0.26184 2.54422
 H -0.36262 -0.26323 -2.54626
13
bifur_IRC_Distances_noMW_output/bifur_IRC_Distances_noMW point 29
C 0.05949 0.73828 0.75620
 C 0.05899 0.74073 -0.75445
 C -1.05697 1.40073 -0.00082
 C -0.08582 -0.53166 1.54016
 C -0.08604 -0.53176 -1.54049
 F 0.92610 1.59371 1.36942
 F 0.92515 1.60011 -1.36796
 H -0.87191 -1.16623 1.13878
 H -0.87232 -1.16471 -1.13768
 H 0.86355 -1.07357 1.58605
 H 0.86443 -1.07998 -1.58716
 H -0.36219 -0.26217 2.54430
 H -0.36245 -0.26350 -2.54635
13
bifur_IRC_Distances_noMW_output/bifur_IRC_Distances_noMW point 30
C 0.05947 0.73846 0.75660
 C 0.05899 0.74081 -0.75487
 C -1.05633 1.40084 -0.00083
 C -0.08581 -0.53167 1.54019
 C -0.08603 -0.53173 -1.54051
 F 0.92569 1.59376 1.37022
 F 0.92478 1.59993 -1.36879
 H -0.87189 -1.16606 1.13881
 H -0.87231 -1.16451 -1.13768
 H 0.86343 -1.07365 1.58566
 H 0.86430 -1.07992 -1.58675
 H -0.36202 -0.26250 2.54438
 H -0.36228 -0.26377 -2.54644
13
bifur_IRC_Distances_noMW_output/bifur_IRC_Distances_noMW point 31
C 0.05945 0.73888 0.75701
 C 0.05899 0.74113 -0.75528
 C -1.05550 1.40145 -0.00085
 C -0.08580 -0.53177 1.53967
 C -0.08603 -0.53178 -1.53998
 F 0.92522 1.59393 1.37154
 F 0.92435 1.59989 -1.37015
 H -0.87188 -1.16588 1.13792
 H -0.87231 -1.16426 -1.13676
 H 0.86329 -1.07381 1.58438
 H 0.86413 -1.07984 -1.58544
 H -0.36182 -0.26332 2.54420
 H -0.36207 -0.26461 -2.54627
13
bifur_IRC_Distances_noMW_output/bifur_IRC_Distances_noMW point 32
C 0.05942 0.73939 0.75741
 C 0.05898 0.74154 -0.75568
 C -1.05462 1.40225 -0.00086
 C -0.08580 -0.53190 1.53895
 C -0.08603 -0.53187 -1.53925
 F 0.92474 1.59413 1.37302
 F 0.92390 1.59989 -1.37167
 H -0.87188 -1.16571 1.13669
 H -0.87232 -1.16400 -1.13550
 H 0.86315 -1.07401 1.58278
 H 0.86394 -1.07977 -1.58381
 H -0.36163 -0.26430 2.54392
 H -0.36186 -0.26565 -2.54601
13
bifur_IRC_Distances_noMW_output/bifur_IRC_Distances_noMW point 33
C 0.05939 0.74000 0.75780
 C 0.05896 0.74204 -0.75608
 C -1.05366 1.40324 -0.00088
 C -0.08580 -0.53206 1.53802
 C -0.08603 -0.53198 -1.53830
 F 0.92424 1.59438 1.37470
 F 0.92343 1.59995 -1.37339
 H -0.87188 -1.16554 1.13512
 H -0.87233 -1.16372 -1.13388
 H 0.86300 -1.07424 1.58083
 H 0.86375 -1.07969 -1.58183
 H -0.36142 -0.26547 2.54354
 H -0.36163 -0.26692 -2.54565
13
bifur_IRC_Distances_noMW_output/bifur_IRC_Distances_noMW point 34
C 0.05935 0.74076 0.75821
 C 0.05895 0.74269 -0.75648
 C -1.05258 1.40455 -0.00090
 C -0.08581 -0.53228 1.53676
 C -0.08604 -0.53214 -1.53703
 F 0.92369 1.59470 1.37672
 F 0.92291 1.60009 -1.37546
 H -0.87189 -1.16536 1.13298
 H -0.87236 -1.16340 -1.13170
 H 0.86283 -1.07452 1.57833
 H 0.86353 -1.07961 -1.57929
 H -0.36121 -0.26694 2.54300
 H -0.36138 -0.26853 -2.54513
13
bifur_IRC_Distances_noMW_output/bifur_IRC_Distances_noMW point 35
C 0.05931 0.74153 0.75884
 C 0.05893 0.74330 -0.75712
 C -1.05120 1.40573 -0.00093
 C -0.08580 -0.53248 1.53571
 C -0.08604 -0.53225 -1.53595
 F 0.92294 1.59500 1.37900
 F 0.92221 1.60008 -1.37780
 H -0.87188 -1.16509 1.13118
 H -0.87237 -1.16300 -1.12985
 H 0.86260 -1.07482 1.57592
 H 0.86325 -1.07950 -1.57685
 H -0.36090 -0.26842 2.54260
 H -0.36104 -0.27010 -2.54476
13
bifur_IRC_Distances_noMW_output/bifur_IRC_Distances_noMW point 36
C 0.05928 0.74202 0.75936
 C 0.05892 0.74367 -0.75764
 C -1.05017 1.40643 -0.00095
 C -0.08579 -0.53259 1.53514
 C -0.08604 -0.53231 -1.53537
 F 0.92236 1.59519 1.38058
 F 0.92167 1.60001 -1.37943
 H -0.87187 -1.16487 1.13020
 H -0.87237 -1.16270 -1.12883
 H 0.86243 -1.07501 1.57444
 H 0.86303 -1.07941 -1.57532
 H -0.36065 -0.26937 2.54241
 H -0.36079 -0.27107 -2.54459
13
bifur_IRC_Distances_noMW_output/bifur_IRC_Distances_noMW point 37
C 0.05925 0.74251 0.75984
 C 0.05892 0.74404 -0.75813
 C -1.04920 1.40713 -0.00097
 C -0.08579 -0.53270 1.53456
 C -0.08603 -0.53237 -1.53476
 F 0.92181 1.59537 1.38211
 F 0.92116 1.59996 -1.38100
 H -0.87187 -1.16466 1.12919
 H -0.87237 -1.16241 -1.12778
 H 0.86227 -1.07520 1.57296
 H 0.86284 -1.07934 -1.57382
 H -0.36043 -0.27031 2.54221
 H -0.36055 -0.27203 -2.54440
13
bifur_IRC_Distances_noMW_output/bifur_IRC_Distances_noMW point 38
C 0.05922 0.74305 0.76026
 C 0.05891 0.74448 -0.75856
 C -1.04825 1.40798 -0.00099
 C -0.08579 -0.53284 1.53378
 C -0.08603 -0.53246 -1.53398
 F 0.92129 1.59559 1.38370
 F 0.92068 1.59997 -1.38264
 H -0.87186 -1.16448 1.12788
 H -0.87238 -1.16214 -1.12642
 H 0.86211 -1.07540 1.57124
 H 0.86264 -1.07926 -1.57207
 H -0.36022 -0.27136 2.54191
 H -0.36032 -0.27314 -2.54412
13
bifur_IRC_Distances_noMW_output/bifur_IRC_Distances_noMW point 39
C 0.05919 0.74369 0.76067
 C 0.05889 0.74501 -0.75896
 C -1.04726 1.40904 -0.00101
 C -0.08579 -0.53302 1.53279
 C -0.08604 -0.53258 -1.53296
 F 0.92077 1.59584 1.38547
 F 0.92019 1.60005 -1.38445
 H -0.87187 -1.16430 1.12618
 H -0.87240 -1.16185 -1.12469
 H 0.86195 -1.07564 1.56917
 H 0.86244 -1.07919 -1.56996
 H -0.36001 -0.27259 2.54150
 H -0.36009 -0.27447 -2.54372
13
bifur_IRC_Distances_noMW_output/bifur_IRC_Distances_noMW point 40
C 0.05915 0.74444 0.76109
 C 0.05888 0.74566 -0.75939
 C -1.04614 1.41034 -0.00103
 C -0.08579 -0.53323 1.53153
 C -0.08604 -0.53274 -1.53169
 F 0.92021 1.59616 1.38751
 F 0.91966 1.60019 -1.38654
 H -0.87187 -1.16411 1.12405
 H -0.87242 -1.16154 -1.12252
 H 0.86178 -1.07592 1.56665
 H 0.86222 -1.07911 -1.56742
 H -0.35979 -0.27406 2.54096
 H -0.35983 -0.27608 -2.54321
13
bifur_IRC_Distances_noMW_output/bifur_IRC_Distances_noMW point 41
C 0.05911 0.74538 0.76156
 C 0.05886 0.74648 -0.75986
 C -1.04483 1.41198 -0.00106
 C -0.08580 -0.53351 1.52992
 C -0.08606 -0.53294 -1.53006
 F 0.91956 1.59654 1.38998
 F 0.91903 1.60040 -1.38907
 H -0.87188 -1.16390 1.12133
 H -0.87245 -1.16117 -1.11974
 H 0.86158 -1.07627 1.56350
 H 0.86196 -1.07903 -1.56423
 H -0.35953 -0.27587 2.54027
 H -0.35953 -0.27809 -2.54255
13
bifur_IRC_Distances_noMW_output/bifur_IRC_Distances_noMW point 42
C 0.05905 0.74652 0.76210
 C 0.05883 0.74748 -0.76040
 C -1.04327 1.41399 -0.00109
 C -0.08581 -0.53385 1.52794
 C -0.08607 -0.53320 -1.52805
 F 0.91879 1.59702 1.39296
 F 0.91830 1.60068 -1.39212
 H -0.87190 -1.16366 1.11797
 H -0.87249 -1.16073 -1.11632
 H 0.86135 -1.07669 1.55965
 H 0.86165 -1.07893 -1.56033
 H -0.35924 -0.27808 2.53940
 H -0.35919 -0.28054 -2.54171
13
bifur_IRC_Distances_noMW_output/bifur_IRC_Distances_noMW point 43
C 0.05899 0.74786 0.76275
 C 0.05880 0.74866 -0.76105
 C -1.04142 1.41636 -0.00113
 C -0.08583 -0.53425 1.52559
 C -0.08609 -0.53351 -1.52567
 F 0.91789 1.59757 1.39649
 F 0.91743 1.60100 -1.39573
 H -0.87191 -1.16337 1.11400
 H -0.87254 -1.16022 -1.11227
 H 0.86107 -1.07718 1.55510
 H 0.86128 -1.07881 -1.55573
 H -0.35889 -0.28069 2.53838
 H -0.35877 -0.28342 -2.54073
13
bifur_IRC_Distances_noMW_output/bifur_IRC_Distances_noMW point 44
C 0.05893 0.74938 0.76352
 C 0.05877 0.75000 -0.76182
 C -1.03927 1.41904 -0.00118
 C -0.08584 -0.53470 1.52295
 C -0.08611 -0.53385 -1.52299
 F 0.91683 1.59820 1.40055
 F 0.91641 1.60137 -1.39988
 H -0.87193 -1.16303 1.10952
 H -0.87260 -1.15963 -1.10771
 H 0.86075 -1.07774 1.54993
 H 0.86086 -1.07869 -1.55048
 H -0.35848 -0.28365 2.53724
 H -0.35829 -0.28669 -2.53963
13
bifur_IRC_Distances_noMW_output/bifur_IRC_Distances_noMW point 45
C 0.05885 0.75108 0.76441
 C 0.05873 0.75149 -0.76271
 C -1.03683 1.42201 -0.00123
 C -0.08586 -0.53519 1.52001
 C -0.08613 -0.53424 -1.52002
 F 0.91562 1.59889 1.40512
 F 0.91524 1.60176 -1.40456
 H -0.87196 -1.16264 1.10455
 H -0.87265 -1.15897 -1.10265
 H 0.86038 -1.07836 1.54415
 H 0.86037 -1.07855 -1.54463
 H -0.35801 -0.28696 2.53598
 H -0.35775 -0.29033 -2.53841
13
bifur_IRC_Distances_noMW_output/bifur_IRC_Distances_noMW point 46
C 0.05876 0.75297 0.76545
 C 0.05869 0.75314 -0.76376
 C -1.03403 1.42530 -0.00128
 C -0.08587 -0.53574 1.51678
 C -0.08616 -0.53465 -1.51674
 F 0.91422 1.59965 1.41028
 F 0.91389 1.60219 -1.40984
 H -0.87198 -1.16217 1.09907
 H -0.87272 -1.15822 -1.09708
 H 0.85996 -1.07905 1.53772
 H 0.85983 -1.07840 -1.53811
 H -0.35748 -0.29065 2.53460
 H -0.35712 -0.29436 -2.53709
13
bifur_IRC_Distances_noMW_output/bifur_IRC_Distances_noMW point 47
C 0.05867 0.75511 0.76667
 C 0.05864 0.75501 -0.76498
 C -1.03080 1.42899 -0.00135
 C -0.08589 -0.53635 1.51315
 C -0.08618 -0.53512 -1.51306
 F 0.91261 1.60050 1.41617
 F 0.91233 1.60266 -1.41587
 H -0.87201 -1.16163 1.09291
 H -0.87279 -1.15737 -1.09081
 H 0.85947 -1.07983 1.53043
 H 0.85920 -1.07824 -1.53073
 H -0.35686 -0.29481 2.53306
 H -0.35640 -0.29891 -2.53560
13
bifur_IRC_Distances_noMW_output/bifur_IRC_Distances_noMW point 48
C 0.05856 0.75752 0.76811
 C 0.05859 0.75711 -0.76643
 C -1.02706 1.43313 -0.00143
 C -0.08591 -0.53703 1.50909
 C -0.08621 -0.53564 -1.50894
 F 0.91073 1.60144 1.42292
 F 0.91051 1.60318 -1.42278
 H -0.87204 -1.16099 1.08601
 H -0.87287 -1.15641 -1.08379
 H 0.85891 -1.08071 1.52220
 H 0.85848 -1.07806 -1.52238
 H -0.35613 -0.29952 2.53136
 H -0.35557 -0.30402 -2.53395
13
bifur_IRC_Distances_noMW_output/bifur_IRC_Distances_noMW point 49
C 0.05844 0.76017 0.76978
 C 0.05853 0.75943 -0.76813
 C -1.02280 1.43765 -0.00151
 C -0.08592 -0.53777 1.50467
 C -0.08623 -0.53621 -1.50445
 F 0.90858 1.60246 1.43049
 F 0.90842 1.60373 -1.43052
 H -0.87208 -1.16025 1.07850
 H -0.87295 -1.15532 -1.07615
 H 0.85828 -1.08167 1.51312
 H 0.85767 -1.07789 -1.51316
 H -0.35530 -0.30471 2.52953
 H -0.35463 -0.30963 -2.53216
13
bifur_IRC_Distances_noMW_output/bifur_IRC_Distances_noMW point 50
C 0.05831 0.76313 0.77174
 C 0.05847 0.76201 -0.77010
 C -1.01792 1.44266 -0.00161
 C -0.08594 -0.53859 1.49979
 C -0.08625 -0.53684 -1.49949
 F 0.90609 1.60358 1.43905
 F 0.90600 1.60433 -1.43929
 H -0.87213 -1.15937 1.07020
 H -0.87305 -1.15410 -1.06772
 H 0.85755 -1.08273 1.50298
 H 0.85675 -1.07770 -1.50287
 H -0.35435 -0.31051 2.52752
 H -0.35354 -0.31585 -2.53021
13
bifur_IRC_Distances_noMW_output/bifur_IRC_Distances_noMW point 51
C 0.05817 0.76644 0.77407
 C 0.05841 0.76489 -0.77245
 C -1.01225 1.44819 -0.00172
 C -0.08595 -0.53948 1.49441
 C -0.08627 -0.53753 -1.49403
 F 0.90319 1.60480 1.44881
 F 0.90317 1.60497 -1.44928
 H -0.87219 -1.15834 1.06106
 H -0.87315 -1.15272 -1.05842
 H 0.85671 -1.08392 1.49163
 H 0.85569 -1.07752 -1.49134
 H -0.35323 -0.31700 2.52535
 H -0.35229 -0.32278 -2.52808
13
bifur_IRC_Distances_noMW_output/bifur_IRC_Distances_noMW point 52
C 0.05800 0.77016 0.77686
 C 0.05833 0.76813 -0.77528
 C -1.00558 1.45435 -0.00185
 C -0.08596 -0.54046 1.48846
 C -0.08629 -0.53829 -1.48798
 F 0.89974 1.60614 1.46007
 F 0.89981 1.60565 -1.46080
 H -0.87226 -1.15709 1.05093
 H -0.87326 -1.15112 -1.04812
 H 0.85572 -1.08525 1.47882
 H 0.85446 -1.07734 -1.47833
 H -0.35190 -0.32434 2.52298
 H -0.35081 -0.33055 -2.52575
13
bifur_IRC_Distances_noMW_output/bifur_IRC_Distances_noMW point 53
C 0.05782 0.77423 0.78016
 C 0.05826 0.77167 -0.77863
 C -0.99790 1.46099 -0.00200
 C -0.08597 -0.54151 1.48210
 C -0.08630 -0.53909 -1.48151
 F 0.89574 1.60755 1.47270
 F 0.89590 1.60635 -1.47373
 H -0.87235 -1.15562 1.04011
 H -0.87339 -1.14933 -1.03712
 H 0.85459 -1.08669 1.46480
 H 0.85307 -1.07717 -1.46409
 H -0.35036 -0.33238 2.52050
 H -0.34912 -0.33899 -2.52330
13
bifur_IRC_Distances_noMW_output/bifur_IRC_Distances_noMW point 54
C 0.05763 0.77844 0.78391
 C 0.05819 0.77530 -0.78244
 C -0.98942 1.46770 -0.00216
 C -0.08596 -0.54255 1.47579
 C -0.08630 -0.53989 -1.47507
 F 0.89125 1.60895 1.48622
 F 0.89153 1.60696 -1.48757
 H -0.87246 -1.15395 1.02935
 H -0.87352 -1.14739 -1.02616
 H 0.85335 -1.08816 1.45035
 H 0.85156 -1.07704 -1.44940
 H -0.34862 -0.34073 2.51812
 H -0.34724 -0.34764 -2.52094
13
bifur_IRC_Distances_noMW_output/bifur_IRC_Distances_noMW point 55
C 0.05744 0.78252 0.78798
 C 0.05813 0.77880 -0.78657
 C -0.98054 1.47401 -0.00232
 C -0.08594 -0.54350 1.47001
 C -0.08628 -0.54061 -1.46917
 F 0.88649 1.61022 1.49985
 F 0.88690 1.60741 -1.50152
 H -0.87258 -1.15214 1.01947
 H -0.87365 -1.14540 -1.01610
 H 0.85206 -1.08958 1.43644
 H 0.85001 -1.07693 -1.43526
 H -0.34676 -0.34885 2.51604
 H -0.34526 -0.35593 -2.51886
13
bifur_IRC_Distances_noMW_output/bifur_IRC_Distances_noMW point 56
C 0.05728 0.78599 0.79193
 C 0.05808 0.78173 -0.79059
 C -0.97223 1.47912 -0.00246
 C -0.08591 -0.54425 1.46552
 C -0.08624 -0.54116 -1.46458
 F 0.88194 1.61122 1.51202
 F 0.88249 1.60758 -1.51400
 H -0.87271 -1.15038 1.01180
 H -0.87376 -1.14355 -1.00825
 H 0.85084 -1.09077 1.42481
 H 0.84858 -1.07685 -1.42340
 H -0.34497 -0.35580 2.51455
 H -0.34339 -0.36288 -2.51736
13
bifur_IRC_Distances_noMW_output/bifur_IRC_Distances_noMW point 57
C 0.05707 0.78991 0.79755
 C 0.05804 0.78489 -0.79631
 C -0.96111 1.48429 -0.00263
 C -0.08581 -0.54495 1.46156
 C -0.08615 -0.54159 -1.46047
 F 0.87565 1.61218 1.52708
 F 0.87643 1.60722 -1.52945
 H -0.87287 -1.14790 1.00492
 H -0.87389 -1.14105 -1.00118
 H 0.84921 -1.09212 1.41225
 H 0.84669 -1.07673 -1.41055
 H -0.34244 -0.36370 2.51358
 H -0.34081 -0.37046 -2.51635
13
bifur_IRC_Distances_noMW_output/bifur_IRC_Distances_noMW point 58
C 0.05685 0.79393 0.80407
 C 0.05801 0.78807 -0.80296
 C -0.94847 1.48921 -0.00282
 C -0.08569 -0.54557 1.45819
 C -0.08602 -0.54192 -1.45695
 F 0.86839 1.61303 1.54340
 F 0.86945 1.60654 -1.54620
 H -0.87308 -1.14501 0.99902
 H -0.87406 -1.13823 -0.99507
 H 0.84737 -1.09348 1.39974
 H 0.84459 -1.07662 -1.39770
 H -0.33950 -0.37186 2.51304
 H -0.33785 -0.37809 -2.51575
13
bifur_IRC_Distances_noMW_output/bifur_IRC_Distances_noMW point 59
C 0.05663 0.79807 0.81140
 C 0.05799 0.79133 -0.81044
 C -0.93433 1.49400 -0.00301
 C -0.08553 -0.54613 1.45526
 C -0.08586 -0.54219 -1.45386
 F 0.86021 1.61379 1.56094
 F 0.86158 1.60563 -1.56422
 H -0.87337 -1.14175 0.99383
 H -0.87428 -1.13513 -0.98968
 H 0.84535 -1.09487 1.38709
 H 0.84231 -1.07656 -1.38469
 H -0.33617 -0.38033 2.51283
 H -0.33453 -0.38587 -2.51547
13
bifur_IRC_Distances_noMW_output/bifur_IRC_Distances_noMW point 60
C 0.05640 0.80227 0.81945
 C 0.05798 0.79464 -0.81864
 C -0.91880 1.49860 -0.00321
 C -0.08535 -0.54663 1.45280
 C -0.08567 -0.54239 -1.45123
 F 0.85118 1.61442 1.57950
 F 0.85287 1.60454 -1.58327
 H -0.87376 -1.13817 0.98940
 H -0.87457 -1.13176 -0.98505
 H 0.84318 -1.09624 1.37446
 H 0.83988 -1.07656 -1.37168
 H -0.33248 -0.38901 2.51296
 H -0.33086 -0.39371 -2.51550
13
bifur_IRC_Distances_noMW_output/bifur_IRC_Distances_noMW point 61
C 0.05617 0.80649 0.82813
 C 0.05797 0.79796 -0.82749
 C -0.90197 1.50296 -0.00340
 C -0.08515 -0.54706 1.45087
 C -0.08546 -0.54253 -1.44912
 F 0.84135 1.61492 1.59884
 F 0.84339 1.60327 -1.60312
 H -0.87425 -1.13429 0.98582
 H -0.87496 -1.12818 -0.98129
 H 0.84090 -1.09759 1.36203
 H 0.83736 -1.07663 -1.35886
 H -0.32846 -0.39779 2.51344
 H -0.32689 -0.40153 -2.51585
13
bifur_IRC_Distances_noMW_output/bifur_IRC_Distances_noMW point 62
C 0.05595 0.81065 0.83733
 C 0.05798 0.80125 -0.83687
 C -0.88399 1.50699 -0.00358
 C -0.08491 -0.54740 1.44951
 C -0.08522 -0.54259 -1.44759
 F 0.83080 1.61528 1.61872
 F 0.83319 1.60185 -1.62352
 H -0.87488 -1.13016 0.98318
 H -0.87546 -1.12440 -0.97849
 H 0.83853 -1.09890 1.35002
 H 0.83476 -1.07679 -1.34645
 H -0.32413 -0.40656 2.51428
 H -0.32264 -0.40922 -2.51654
13
bifur_IRC_Distances_noMW_output/bifur_IRC_Distances_noMW point 63
C 0.05575 0.81469 0.84692
 C 0.05800 0.80446 -0.84664
 C -0.86503 1.51063 -0.00374
 C -0.08466 -0.54765 1.44876
 C -0.08495 -0.54258 -1.44667
 F 0.81963 1.61547 1.63884
 F 0.82239 1.60030 -1.64416
 H -0.87564 -1.12583 0.98153
 H -0.87609 -1.12047 -0.97671
 H 0.83612 -1.10013 1.33861
 H 0.83216 -1.07703 -1.33464
 H -0.31954 -0.41518 2.51548
 H -0.31815 -0.41668 -2.51757
13
bifur_IRC_Distances_noMW_output/bifur_IRC_Distances_noMW point 64
C 0.05557 0.81858 0.85678
 C 0.05803 0.80758 -0.85668
 C -0.84527 1.51386 -0.00388
 C -0.08438 -0.54782 1.44860
 C -0.08466 -0.54250 -1.44635
 F 0.80795 1.61552 1.65898
 F 0.81109 1.59864 -1.66481
 H -0.87655 -1.12136 0.98085
 H -0.87686 -1.11643 -0.97592
 H 0.83371 -1.10129 1.32791
 H 0.82957 -1.07736 -1.32355
 H -0.31473 -0.42357 2.51702
 H -0.31346 -0.42384 -2.51893
13
bifur_IRC_Distances_noMW_output/bifur_IRC_Distances_noMW point 65
C 0.05540 0.82230 0.86681
 C 0.05807 0.81059 -0.86690
 C -0.82483 1.51667 -0.00401
 C -0.08409 -0.54791 1.44899
 C -0.08435 -0.54235 -1.44659
 F 0.79584 1.61542 1.67898
 F 0.79935 1.59690 -1.68531
 H -0.87762 -1.11678 0.98106
 H -0.87778 -1.11230 -0.97605
 H 0.83132 -1.10238 1.31794
 H 0.82703 -1.07776 -1.31322
 H -0.30974 -0.43170 2.51887
 H -0.30860 -0.43070 -2.52057
13
bifur_IRC_Distances_noMW_output/bifur_IRC_Distances_noMW point 66
C 0.05526 0.82585 0.87694
 C 0.05813 0.81350 -0.87721
 C -0.80378 1.51912 -0.00411
 C -0.08378 -0.54792 1.44986
 C -0.08403 -0.54215 -1.44731
 F 0.78334 1.61520 1.69877
 F 0.78723 1.59511 -1.70559
 H -0.87885 -1.11214 0.98204
 H -0.87886 -1.10811 -0.97699
 H 0.82897 -1.10339 1.30868
 H 0.82456 -1.07824 -1.30360
 H -0.30458 -0.43955 2.52098
 H -0.30360 -0.43727 -2.52246
13
bifur_IRC_Distances_noMW_output/bifur_IRC_Distances_noMW point 67
C 0.05514 0.82924 0.88713
 C 0.05820 0.81633 -0.88757
 C -0.78215 1.52124 -0.00419
 C -0.08346 -0.54787 1.45113
 C -0.08369 -0.54190 -1.44846
 F 0.77049 1.61486 1.71833
 F 0.77475 1.59329 -1.72562
 H -0.88026 -1.10743 0.98368
 H -0.88012 -1.10386 -0.97861
 H 0.82667 -1.10434 1.30004
 H 0.82218 -1.07881 -1.29463
 H -0.29928 -0.44716 2.52332
 H -0.29847 -0.44359 -2.52457
13
bifur_IRC_Distances_noMW_output/bifur_IRC_Distances_noMW point 68
C 0.05505 0.83250 0.89735
 C 0.05828 0.81909 -0.89796
 C -0.75996 1.52307 -0.00424
 C -0.08312 -0.54777 1.45275
 C -0.08334 -0.54162 -1.44995
 F 0.75729 1.61443 1.73766
 F 0.76192 1.59147 -1.74540
 H -0.88185 -1.10268 0.98587
 H -0.88155 -1.09956 -0.98080
 H 0.82443 -1.10522 1.29195
 H 0.81988 -1.07945 -1.28623
 H -0.29384 -0.45455 2.52585
 H -0.29320 -0.44971 -2.52686
13
bifur_IRC_Distances_noMW_output/bifur_IRC_Distances_noMW point 69
C 0.05499 0.83563 0.90757
 C 0.05838 0.82179 -0.90835
 C -0.73718 1.52466 -0.00427
 C -0.08278 -0.54762 1.45466
 C -0.08298 -0.54131 -1.45175
 F 0.74375 1.61391 1.75677
 F 0.74873 1.58966 -1.76495
 H -0.88362 -1.09789 0.98851
 H -0.88318 -1.09521 -0.98347
 H 0.82226 -1.10606 1.28434
 H 0.81768 -1.08016 -1.27832
 H -0.28826 -0.46175 2.52856
 H -0.28779 -0.45565 -2.52931
13
bifur_IRC_Distances_noMW_output/bifur_IRC_Distances_noMW point 70
C 0.05496 0.83866 0.91779
 C 0.05849 0.82446 -0.91872
 C -0.71380 1.52604 -0.00428
 C -0.08243 -0.54744 1.45681
 C -0.08260 -0.54098 -1.45379
 F 0.72986 1.61332 1.77568
 F 0.73518 1.58787 -1.78428
 H -0.88559 -1.09307 0.99152
 H -0.88500 -1.09081 -0.98653
 H 0.82016 -1.10685 1.27714
 H 0.81558 -1.08096 -1.27085
 H -0.28254 -0.46878 2.53140
 H -0.28226 -0.46146 -2.53189
13
bifur_IRC_Distances_noMW_output/bifur_IRC_Distances_noMW point 71
C 0.05497 0.84158 0.92799
 C 0.05862 0.82711 -0.92907
 C -0.68982 1.52724 -0.00426
 C -0.08206 -0.54723 1.45915
 C -0.08222 -0.54063 -1.45604
 F 0.71562 1.61267 1.79440
 F 0.72126 1.58613 -1.80340
 H -0.88777 -1.08821 0.99483
 H -0.88703 -1.08637 -0.98991
 H 0.81813 -1.10760 1.27029
 H 0.81358 -1.08183 -1.26377
 H -0.27669 -0.47567 2.53436
 H -0.27659 -0.46717 -2.53458
13
bifur_IRC_Distances_noMW_output/bifur_IRC_Distances_noMW point 72
C 0.05501 0.84442 0.93815
 C 0.05877 0.82974 -0.93938
 C -0.66522 1.52828 -0.00422
 C -0.08169 -0.54698 1.46166
 C -0.08183 -0.54028 -1.45846
 F 0.70102 1.61196 1.81295
 F 0.70698 1.58443 -1.82233
 H -0.89014 -1.08334 0.99838
 H -0.88927 -1.08189 -0.99356
 H 0.81618 -1.10832 1.26376
 H 0.81168 -1.08278 -1.25701
 H -0.27070 -0.48244 2.53743
 H -0.27079 -0.47279 -2.53736
13
bifur_IRC_Distances_noMW_output/bifur_IRC_Distances_noMW point 73
C 0.05508 0.84718 0.94828
 C 0.05894 0.83235 -0.94963
 C -0.63998 1.52918 -0.00415
 C -0.08131 -0.54672 1.46430
 C -0.08142 -0.53991 -1.46102
 F 0.68608 1.61120 1.83131
 F 0.69232 1.58279 -1.84107
 H -0.89273 -1.07844 1.00212
 H -0.89172 -1.07737 -0.99743
 H 0.81430 -1.10901 1.25749
 H 0.80988 -1.08381 -1.25055
 H -0.26459 -0.48909 2.54059
 H -0.26485 -0.47835 -2.54023
13
bifur_IRC_Distances_noMW_output/bifur_IRC_Distances_noMW point 74
C 0.05520 0.84987 0.95835
 C 0.05913 0.83497 -0.95983
 C -0.61411 1.52996 -0.00407
 C -0.08093 -0.54643 1.46704
 C -0.08101 -0.53955 -1.46370
 F 0.67078 1.61039 1.84952
 F 0.67728 1.58122 -1.85962
 H -0.89552 -1.07352 1.00601
 H -0.89438 -1.07281 -1.00146
 H 0.81249 -1.10968 1.25145
 H 0.80819 -1.08491 -1.24435
 H -0.25834 -0.49565 2.54382
 H -0.25878 -0.48386 -2.54316
13
bifur_IRC_Distances_noMW_output/bifur_IRC_Distances_noMW point 75
C 0.05536 0.85249 0.96837
 C 0.05934 0.83759 -0.96996
 C -0.58761 1.53063 -0.00396
 C -0.08053 -0.54613 1.46987
 C -0.08059 -0.53918 -1.46647
 F 0.65512 1.60955 1.86755
 F 0.66187 1.57972 -1.87799
 H -0.89852 -1.06859 1.01002
 H -0.89726 -1.06822 -1.00563
 H 0.81075 -1.11032 1.24562
 H 0.80659 -1.08609 -1.23838
 H -0.25197 -0.50213 2.54712
 H -0.25257 -0.48934 -2.54615
13
bifur_IRC_Distances_noMW_output/bifur_IRC_Distances_noMW point 76
C 0.05557 0.85506 0.97831
 C 0.05958 0.84022 -0.98001
 C -0.56047 1.53122 -0.00382
 C -0.08014 -0.54581 1.47275
 C -0.08015 -0.53882 -1.46931
 F 0.63913 1.60868 1.88542
 F 0.64609 1.57830 -1.89618
 H -0.90171 -1.06364 1.01409
 H -0.90034 -1.06361 -1.00988
 H 0.80908 -1.11094 1.23996
 H 0.80509 -1.08734 -1.23262
 H -0.24548 -0.50852 2.55046
 H -0.24624 -0.49479 -2.54918
13
bifur_IRC_Distances_noMW_output/bifur_IRC_Distances_noMW point 77
C 0.05582 0.85756 0.98818
 C 0.05985 0.84285 -0.98997
 C -0.53274 1.53173 -0.00367
 C -0.07973 -0.54549 1.47567
 C -0.07972 -0.53847 -1.47219
 F 0.62281 1.60777 1.90312
 F 0.62995 1.57697 -1.91418
 H -0.90510 -1.05869 1.01821
 H -0.90362 -1.05897 -1.01419
 H 0.80746 -1.11154 1.23445
 H 0.80367 -1.08866 -1.22704
 H -0.23888 -0.51484 2.55384
 H -0.23978 -0.50023 -2.55224
13
bifur_IRC_Distances_noMW_output/bifur_IRC_Distances_noMW point 78
C 0.05612 0.86002 0.99795
 C 0.06015 0.84550 -0.99982
 C -0.50442 1.53218 -0.00350
 C -0.07933 -0.54515 1.47861
 C -0.07927 -0.53813 -1.47511
 F 0.60619 1.60685 1.92065
 F 0.61348 1.57573 -1.93198
 H -0.90866 -1.05374 1.02234
 H -0.90708 -1.05433 -1.01852
 H 0.80590 -1.11212 1.22907
 H 0.80232 -1.09004 -1.22162
 H -0.23218 -0.52110 2.55724
 H -0.23321 -0.50566 -2.55532
13
bifur_IRC_Distances_noMW_output/bifur_IRC_Distances_noMW point 79
C 0.05648 0.86242 1.00762
 C 0.06047 0.84816 -1.00956
 C -0.47559 1.53257 -0.00331
 C -0.07891 -0.54481 1.48155
 C -0.07882 -0.53780 -1.47803
 F 0.58928 1.60590 1.93799
 F 0.59669 1.57459 -1.94957
 H -0.91238 -1.04880 1.02645
 H -0.91070 -1.04967 -1.02284
 H 0.80437 -1.11269 1.22379
 H 0.80104 -1.09150 -1.21634
 H -0.22539 -0.52729 2.56066
 H -0.22654 -0.51108 -2.55841
13
bifur_IRC_Distances_noMW_output/bifur_IRC_Distances_noMW point 80
C 0.05689 0.86478 1.01717
 C 0.06084 0.85083 -1.01918
 C -0.44628 1.53294 -0.00310
 C -0.07850 -0.54447 1.48448
 C -0.07836 -0.53749 -1.48095
 F 0.57213 1.60494 1.95513
 F 0.57962 1.57355 -1.96695
 H -0.91623 -1.04388 1.03052
 H -0.91447 -1.04502 -1.02713
 H 0.80287 -1.11324 1.21861
 H 0.79981 -1.09302 -1.21119
 H -0.21854 -0.53342 2.56407
 H -0.21979 -0.51650 -2.56149
13
bifur_IRC_Distances_noMW_output/bifur_IRC_Distances_noMW point 81
C 0.05736 0.86709 1.02660
 C 0.06124 0.85352 -1.02865
 C -0.41656 1.53327 -0.00288
 C -0.07809 -0.54413 1.48737
 C -0.07789 -0.53719 -1.48384
 F 0.55478 1.60396 1.97208
 F 0.56231 1.57261 -1.98410
 H -0.92019 -1.03898 1.03452
 H -0.91836 -1.04039 -1.03135
 H 0.80138 -1.11378 1.21351
 H 0.79862 -1.09459 -1.20615
 H -0.21164 -0.53948 2.56748
 H -0.21296 -0.52193 -2.56457
13
bifur_IRC_Distances_noMW_output/bifur_IRC_Distances_noMW point 82
C 0.05788 0.86936 1.03589
 C 0.06167 0.85621 -1.03798
 C -0.38652 1.53360 -0.00265
 C -0.07767 -0.54378 1.49021
 C -0.07742 -0.53692 -1.48669
 F 0.53727 1.60298 1.98881
 F 0.54480 1.57178 -2.00102
 H -0.92423 -1.03411 1.03844
 H -0.92233 -1.03577 -1.03550
 H 0.79990 -1.11430 1.20847
 H 0.79745 -1.09622 -1.20122
 H -0.20471 -0.54549 2.57086
 H -0.20609 -0.52734 -2.56762
13
bifur_IRC_Distances_noMW_output/bifur_IRC_Distances_noMW point 83
C 0.05846 0.87159 1.04503
 C 0.06214 0.85892 -1.04715
 C -0.35626 1.53393 -0.00241
 C -0.07725 -0.54344 1.49300
 C -0.07695 -0.53666 -1.48949
 F 0.51965 1.60198 2.00531
 F 0.52715 1.57105 -2.01768
 H -0.92832 -1.02928 1.04225
 H -0.92636 -1.03119 -1.03953
 H 0.79842 -1.11480 1.20348
 H 0.79628 -1.09789 -1.19637
 H -0.19777 -0.55143 2.57420
 H -0.19919 -0.53276 -2.57064
13
bifur_IRC_Distances_noMW_output/bifur_IRC_Distances_noMW point 84
C 0.05909 0.87377 1.05400
 C 0.06265 0.86164 -1.05614
 C -0.32589 1.53427 -0.00217
 C -0.07684 -0.54311 1.49570
 C -0.07648 -0.53643 -1.49223
 F 0.50200 1.60097 2.02158
 F 0.50943 1.57042 -2.03407
 H -0.93241 -1.02450 1.04592
 H -0.93040 -1.02666 -1.04343
 H 0.79691 -1.11529 1.19853
 H 0.79510 -1.09961 -1.19159
 H -0.19086 -0.55730 2.57751
 H -0.19229 -0.53817 -2.57362
13
bifur_IRC_Distances_noMW_output/bifur_IRC_Distances_noMW point 85
C 0.05977 0.87592 1.06281
 C 0.06320 0.86436 -1.06495
 C -0.29553 1.53464 -0.00192
 C -0.07643 -0.54278 1.49832
 C -0.07600 -0.53623 -1.49488
 F 0.48438 1.59996 2.03759
 F 0.49170 1.56991 -2.05017
 H -0.93648 -1.01978 1.04945
 H -0.93444 -1.02218 -1.04717
 H 0.79537 -1.11577 1.19361
 H 0.79390 -1.10137 -1.18688
 H -0.18400 -0.56310 2.58075
 H -0.18543 -0.54357 -2.57654
13
bifur_IRC_Distances_noMW_output/bifur_IRC_Distances_noMW point 86
C 0.06049 0.87803 1.07142
 C 0.06378 0.86709 -1.07356
 C -0.26533 1.53505 -0.00167
 C -0.07602 -0.54246 1.50082
 C -0.07553 -0.53605 -1.49743
 F 0.46687 1.59894 2.05332
 F 0.47405 1.56949 -2.06598
 H -0.94050 -1.01513 1.05280
 H -0.93842 -1.01778 -1.05075
 H 0.79380 -1.11622 1.18871
 H 0.79266 -1.10316 -1.18222
 H -0.17723 -0.56883 2.58392
 H -0.17863 -0.54896 -2.57940
13
bifur_IRC_Distances_noMW_output/bifur_IRC_Distances_noMW point 87
C 0.06126 0.88010 1.07982
 C 0.06439 0.86982 -1.08194
 C -0.23543 1.53553 -0.00142
 C -0.07561 -0.54216 1.50321
 C -0.07507 -0.53591 -1.49986
 F 0.44956 1.59792 2.06876
 F 0.45656 1.56919 -2.08145
 H -0.94441 -1.01057 1.05595
 H -0.94231 -1.01347 -1.05411
 H 0.79219 -1.11666 1.18382
 H 0.79138 -1.10497 -1.17760
 H -0.17057 -0.57448 2.58701
 H -0.17193 -0.55433 -2.58219
13
bifur_IRC_Distances_noMW_output/bifur_IRC_Distances_noMW point 88
C 0.06205 0.88213 1.08799
 C 0.06502 0.87255 -1.09009
 C -0.20601 1.53607 -0.00118
 C -0.07522 -0.54187 1.50545
 C -0.07460 -0.53580 -1.50216
 F 0.43254 1.59689 2.08388
 F 0.43933 1.56899 -2.09656
 H -0.94820 -1.00612 1.05888
 H -0.94608 -1.00926 -1.05725
 H 0.79054 -1.11708 1.17893
 H 0.79006 -1.10680 -1.17301
 H -0.16408 -0.58004 2.58999
 H -0.16536 -0.55967 -2.58488
13
bifur_IRC_Distances_noMW_output/bifur_IRC_Distances_noMW point 89
C 0.06288 0.88413 1.09592
 C 0.06568 0.87527 -1.09799
 C -0.17723 1.53671 -0.00094
 C -0.07483 -0.54159 1.50753
 C -0.07415 -0.53572 -1.50430
 F 0.41591 1.59587 2.09865
 F 0.42247 1.56890 -2.11129
 H -0.95183 -1.00177 1.06155
 H -0.94971 -1.00518 -1.06013
 H 0.78887 -1.11748 1.17403
 H 0.78869 -1.10864 -1.16843
 H -0.15777 -0.58552 2.59286
 H -0.15898 -0.56498 -2.58746
13
bifur_IRC_Distances_noMW_output/bifur_IRC_Distances_noMW point 90
C 0.06372 0.88609 1.10358
 C 0.06636 0.87799 -1.10560
 C -0.14924 1.53746 -0.00071
 C -0.07445 -0.54133 1.50943
 C -0.07371 -0.53568 -1.50627
 F 0.39975 1.59486 2.11305
 F 0.40606 1.56892 -2.12562
 H -0.95528 -0.99756 1.06394
 H -0.95316 -1.00123 -1.06272
 H 0.78717 -1.11786 1.16910
 H 0.78729 -1.11049 -1.16385
 H -0.15170 -0.59090 2.59558
 H -0.15280 -0.57025 -2.58992
13
bifur_IRC_Distances_noMW_output/bifur_IRC_Distances_noMW point 91
C 0.06457 0.88802 1.11096
 C 0.06704 0.88070 -1.11293
 C -0.12219 1.53832 -0.00049
 C -0.07408 -0.54110 1.51113
 C -0.07329 -0.53568 -1.50804
 F 0.38414 1.59386 2.12706
 F 0.39018 1.56904 -2.13951
 H -0.95853 -0.99350 1.06602
 H -0.95641 -0.99745 -1.06501
 H 0.78546 -1.11822 1.16415
 H 0.78585 -1.11233 -1.15926
 H -0.14588 -0.59618 2.59816
 H -0.14687 -0.57547 -2.59224
13
bifur_IRC_Distances_noMW_output/bifur_IRC_Distances_noMW point 92
C 0.06543 0.88990 1.11803
 C 0.06773 0.88338 -1.11994
 C -0.09622 1.53931 -0.00028
 C -0.07373 -0.54089 1.51262
 C -0.07288 -0.53573 -1.50962
 F 0.36917 1.59287 2.14063
 F 0.37492 1.56928 -2.15294
 H -0.96157 -0.98959 1.06778
 H -0.95946 -0.99383 -1.06697
 H 0.78376 -1.11856 1.15916
 H 0.78440 -1.11416 -1.15465
 H -0.14034 -0.60135 2.60057
 H -0.14121 -0.58064 -2.59441
13
bifur_IRC_Distances_noMW_output/bifur_IRC_Distances_noMW point 93
C 0.06627 0.89175 1.12478
 C 0.06841 0.88604 -1.12661
 C -0.07147 1.54042 -0.00009
 C -0.07339 -0.54070 1.51390
 C -0.07249 -0.53581 -1.51098
 F 0.35492 1.59190 2.15372
 F 0.36037 1.56961 -2.16585
 H -0.96438 -0.98585 1.06921
 H -0.96229 -0.99041 -1.06860
 H 0.78209 -1.11888 1.15417
 H 0.78295 -1.11597 -1.15004
 H -0.13512 -0.60639 2.60282
 H -0.13585 -0.58571 -2.59642
13
bifur_IRC_Distances_noMW_output/bifur_IRC_Distances_noMW point 94
C 0.06709 0.89355 1.13117
 C 0.06909 0.88864 -1.13293
 C -0.04808 1.54163 0.00010
 C -0.07307 -0.54054 1.51497
 C -0.07212 -0.53593 -1.51214
 F 0.34145 1.59097 2.16627
 F 0.34662 1.57004 -2.17820
 H -0.96697 -0.98231 1.07033
 H -0.96490 -0.98718 -1.06992
 H 0.78045 -1.11918 1.14921
 H 0.78151 -1.11774 -1.14547
 H -0.13022 -0.61127 2.60488
 H -0.13082 -0.59068 -2.59827
13
bifur_IRC_Distances_noMW_output/bifur_IRC_Distances_noMW point 95
C 0.06789 0.89528 1.13718
 C 0.06974 0.89118 -1.13886
 C -0.02618 1.54294 0.00027
 C -0.07277 -0.54041 1.51584
 C -0.07178 -0.53608 -1.51310
 F 0.32884 1.59006 2.17821
 F 0.33373 1.57054 -2.18992
 H -0.96933 -0.97897 1.07116
 H -0.96728 -0.98417 -1.07095
 H 0.77888 -1.11945 1.14432
 H 0.78011 -1.11946 -1.14096
 H -0.12568 -0.61595 2.60676
 H -0.12615 -0.59549 -2.59995
13
bifur_IRC_Distances_noMW_output/bifur_IRC_Distances_noMW point 96
C 0.06864 0.89693 1.14278
 C 0.07037 0.89362 -1.14438
 C -0.00590 1.54430 0.00043
 C -0.07249 -0.54029 1.51653
 C -0.07146 -0.53626 -1.51388
 F 0.31717 1.58920 2.18946
 F 0.32179 1.57109 -2.20093
 H -0.97145 -0.97587 1.07171
 H -0.96944 -0.98140 -1.07169
 H 0.77739 -1.11970 1.13955
 H 0.77876 -1.12111 -1.13657
 H -0.12152 -0.62041 2.60845
 H -0.12185 -0.60009 -2.60145
13
bifur_IRC_Distances_noMW_output/bifur_IRC_Distances_noMW point 97
C 0.06934 0.89849 1.14793
 C 0.07095 0.89594 -1.14945
 C 0.01264 1.54571 0.00058
 C -0.07224 -0.54020 1.51702
 C -0.07118 -0.53647 -1.51446
 F 0.30651 1.58839 2.19993
 F 0.31087 1.57169 -2.21115
 H -0.97334 -0.97301 1.07199
 H -0.97136 -0.97888 -1.07217
 H 0.77600 -1.11992 1.13494
 H 0.77749 -1.12268 -1.13232
 H -0.11774 -0.62461 2.60994
 H -0.11795 -0.60446 -2.60278
13
bifur_IRC_Distances_noMW_output/bifur_IRC_Distances_noMW point 98
C 0.06999 0.89997 1.15261
 C 0.07150 0.89814 -1.15404
 C 0.02939 1.54718 0.00071
 C -0.07200 -0.54014 1.51730
 C -0.07092 -0.53670 -1.51483
 F 0.29689 1.58765 2.20962
 F 0.30101 1.57236 -2.22058
 H -0.97501 -0.97041 1.07195
 H -0.97306 -0.97662 -1.07232
 H 0.77473 -1.12013 1.13046
 H 0.77631 -1.12415 -1.12819
 H -0.11437 -0.62855 2.61121
 H -0.11446 -0.60860 -2.60390
13
bifur_IRC_Distances_noMW_output/bifur_IRC_Distances_noMW point 99
C 0.07058 0.90138 1.15679
 C 0.07200 0.90023 -1.15814
 C 0.04432 1.54872 0.00083
 C -0.07180 -0.54011 1.51731
 C -0.07069 -0.53696 -1.51492
 F 0.28834 1.58698 2.21849
 F 0.29225 1.57310 -2.22920
 H -0.97646 -0.96809 1.07154
 H -0.97454 -0.97464 -1.07209
 H 0.77358 -1.12031 1.12607
 H 0.77523 -1.12554 -1.12412
 H -0.11141 -0.63225 2.61223
 H -0.11139 -0.61251 -2.60479
13
bifur_IRC_Distances_noMW_output/bifur_IRC_Distances_noMW point 100
C 0.07111 0.90269 1.16046
 C 0.07244 0.90219 -1.16172
 C 0.05738 1.55032 0.00094
 C -0.07163 -0.54012 1.51707
 C -0.07050 -0.53725 -1.51477
 F 0.28089 1.58640 2.22649
 F 0.28459 1.57389 -2.23695
 H -0.97771 -0.96605 1.07078
 H -0.97582 -0.97296 -1.07151
 H 0.77257 -1.12047 1.12182
 H 0.77427 -1.12681 -1.12018
 H -0.10886 -0.63567 2.61300
 H -0.10873 -0.61616 -2.60544
13
bifur_IRC_Distances_noMW_output/bifur_IRC_Distances_noMW point 101
C 0.07157 0.90388 1.16362
 C 0.07282 0.90397 -1.16480
 C 0.06860 1.55189 0.00104
 C -0.07148 -0.54014 1.51668
 C -0.07034 -0.53755 -1.51445
 F 0.27452 1.58590 2.23354
 F 0.27803 1.57470 -2.24376
 H -0.97876 -0.96430 1.06979
 H -0.97690 -0.97155 -1.07069
 H 0.77169 -1.12062 1.11783
 H 0.77344 -1.12796 -1.11647
 H -0.10670 -0.63875 2.61356
 H -0.10648 -0.61948 -2.60590
13
bifur_IRC_Distances_noMW_output/bifur_IRC_Distances_noMW point 102
C 0.07196 0.90494 1.16628
 C 0.07315 0.90556 -1.16738
 C 0.07803 1.55337 0.00113
 C -0.07137 -0.54018 1.51617
 C -0.07021 -0.53785 -1.51402
 F 0.26920 1.58548 2.23964
 F 0.27251 1.57549 -2.24964
 H -0.97962 -0.96282 1.06869
 H -0.97780 -0.97039 -1.06975
 H 0.77095 -1.12074 1.11420
 H 0.77272 -1.12898 -1.11307
 H -0.10492 -0.64146 2.61395
 H -0.10460 -0.62242 -2.60620
13
bifur_IRC_Distances_noMW_output/bifur_IRC_Distances_noMW point 103
C 0.07229 0.90584 1.16846
 C 0.07340 0.90691 -1.16949
 C 0.08574 1.55467 0.00121
 C -0.07127 -0.54023 1.51567
 C -0.07011 -0.53811 -1.51358
 F 0.26490 1.58514 2.24471
 F 0.26797 1.57619 -2.25452
 H -0.98031 -0.96161 1.06762
 H -0.97853 -0.96947 -1.06886
 H 0.77036 -1.12084 1.11109
 H 0.77213 -1.12983 -1.11013
 H -0.10350 -0.64375 2.61422
 H -0.10306 -0.62491 -2.60640
13
bifur_IRC_Distances_noMW_output/bifur_IRC_Distances_noMW point 104
C 0.07264 0.90653 1.17015
 C 0.07352 0.90796 -1.17114
 C 0.09169 1.55569 0.00126
 C -0.07120 -0.54026 1.51529
 C -0.07002 -0.53832 -1.51324
 F 0.26187 1.58484 2.24864
 F 0.26417 1.57676 -2.25832
 H -0.98078 -0.96066 1.06668
 H -0.97916 -0.96875 -1.06828
 H 0.76995 -1.12094 1.10880
 H 0.77160 -1.13048 -1.10774
 H -0.10257 -0.64550 2.61444
 H -0.10170 -0.62687 -2.60655
13
bifur_IRC_Distances_noMW_output/bifur_IRC_Distances_noMW point 105
C 0.07375 0.90693 1.17128
 C 0.07268 0.90876 -1.17224
 C 0.09562 1.55642 0.00130
 C -0.07118 -0.54025 1.51501
 C -0.06994 -0.53850 -1.51296
 F 0.26298 1.58433 2.25125
 F 0.25851 1.57744 -2.26096
 H -0.98040 -0.95998 1.06480
 H -0.98025 -0.96832 -1.06905
 H 0.77031 -1.12116 1.10845
 H 0.77064 -1.13079 -1.10485
 H -0.10370 -0.64645 2.61457
 H -0.09901 -0.62843 -2.60659
13
bifur_IRC_Distances_noMW_output/bifur_IRC_Distances_noMW point 106
C 0.24791 0.87573 1.17170
 C 0.25444 0.87561 -1.17282
 C 0.45713 1.49111 0.00118
 C -0.12266 -0.53076 1.51518
 C -0.12516 -0.52854 -1.51299
 F 0.30301 1.57770 2.25199
 F 0.32397 1.56433 -2.26219
 H 0.57821 -1.24255 1.06020
 H 0.57835 -1.25214 -1.07395
 H -1.11728 -0.77806 1.11308
 H -1.11774 -0.78744 -1.09957
 H -0.12338 -0.64343 2.61479
 H -0.13679 -0.62155 -2.60660
13
bifur_IRC_Distances_noMW_output/bifur_IRC_Distances_noMW point 107
C 0.24509 0.87668 1.17230
 C 0.25661 0.87490 -1.17372
 C 0.45453 1.49167 0.00095
 C -0.12063 -0.53089 1.51605
 C -0.12691 -0.52820 -1.51367
 F 0.29287 1.58024 2.25260
 F 0.33557 1.56037 -2.26344
 H 0.57736 -1.24096 1.05518
 H 0.58053 -1.25253 -1.08138
 H -1.11834 -0.77844 1.12019
 H -1.11575 -0.78814 -1.09353
 H -0.11308 -0.64560 2.61546
 H -0.14788 -0.61908 -2.60701
13
bifur_IRC_Distances_noMW_output/bifur_IRC_Distances_noMW point 108
C 0.24165 0.87768 1.17320
 C 0.25904 0.87391 -1.17498
 C 0.45079 1.49209 0.00066
 C -0.11819 -0.53098 1.51769
 C -0.12893 -0.52768 -1.51506
 F 0.28110 1.58302 2.25321
 F 0.34947 1.55532 -2.26481
 H 0.57648 -1.23898 1.05028
 H 0.58315 -1.25275 -1.09101
 H -1.11940 -0.77899 1.12931
 H -1.11323 -0.78899 -1.08724
 H -0.10100 -0.64782 2.61663
 H -0.16091 -0.61585 -2.60787
13
bifur_IRC_Distances_noMW_output/bifur_IRC_Distances_noMW point 109
C 0.23778 0.87867 1.17429
 C 0.26161 0.87272 -1.17647
 C 0.44632 1.49229 0.00034
 C -0.11550 -0.53102 1.51992
 C -0.13114 -0.52701 -1.51702
 F 0.26823 1.58595 2.25370
 F 0.36485 1.54955 -2.26614
 H 0.57557 -1.23674 1.04569
 H 0.58591 -1.25278 -1.10212
 H -1.12035 -0.77968 1.13980
 H -1.11034 -0.78992 -1.08105
 H -0.08785 -0.64996 2.61818
 H -0.17508 -0.61208 -2.60911
13
bifur_IRC_Distances_noMW_output/bifur_IRC_Distances_noMW point 110
C 0.23347 0.87968 1.17552
 C 0.26438 0.87133 -1.17813
 C 0.44127 1.49228 -0.00000
 C -0.11252 -0.53103 1.52264
 C -0.13355 -0.52621 -1.51947
 F 0.25405 1.58909 2.25406
 F 0.38182 1.54310 -2.26741
 H 0.57460 -1.23428 1.04123
 H 0.58873 -1.25265 -1.11463
 H -1.12117 -0.78051 1.15158
 H -1.10708 -0.79092 -1.07482
 H -0.07355 -0.65206 2.62007
 H -0.19044 -0.60782 -2.61066
13
bifur_IRC_Distances_noMW_output/bifur_IRC_Distances_noMW point 111
C 0.22859 0.88071 1.17688
 C 0.26742 0.86968 -1.17995
 C 0.43570 1.49200 -0.00039
 C -0.10919 -0.53101 1.52592
 C -0.13625 -0.52527 -1.52243
 F 0.23807 1.59256 2.25419
 F 0.40081 1.53584 -2.26853
 H 0.57353 -1.23157 1.03678
 H 0.59153 -1.25236 -1.12877
 H -1.12180 -0.78152 1.16496
 H -1.10339 -0.79199 -1.06842
 H -0.05772 -0.65412 2.62233
 H -0.20731 -0.60296 -2.61257
13
bifur_IRC_Distances_noMW_output/bifur_IRC_Distances_noMW point 112
C 0.10996 0.90214 1.17887
 C 0.03826 0.90973 -1.18073
 C 0.11823 1.54759 0.00073
 C -0.07192 -0.53704 1.52953
 C -0.06728 -0.53716 -1.52623
 F 0.37209 1.56894 2.25332
 F 0.11743 1.58278 -2.26794
 H -0.95565 -0.95315 1.04021
 H -1.00483 -0.96353 -1.13622
 H 0.78928 -1.12736 1.17007
 H 0.74297 -1.12530 -1.07134
 H -0.16563 -0.63354 2.62553
 H -0.02292 -0.63409 -2.61581
13
bifur_IRC_Distances_noMW_output/bifur_IRC_Distances_noMW point 113
C 0.11725 0.90071 1.18042
 C 0.03153 0.90937 -1.18247
 C 0.12272 1.54457 0.00053
 C -0.07226 -0.53619 1.53385
 C -0.06646 -0.53662 -1.53030
 F 0.39398 1.56555 2.25246
 F 0.08879 1.58333 -2.26794
 H -0.95105 -0.95169 1.03796
 H -1.00834 -0.96230 -1.15122
 H 0.79184 -1.12852 1.18397
 H 0.73744 -1.12399 -1.06721
 H -0.17730 -0.62997 2.62877
 H -0.00814 -0.63424 -2.61881
13
bifur_IRC_Distances_noMW_output/bifur_IRC_Distances_noMW point 114
C 0.12506 0.89903 1.18195
 C 0.02435 0.90884 -1.18421
 C 0.12715 1.54106 0.00030
 C -0.07273 -0.53523 1.53873
 C -0.06547 -0.53600 -1.53493
 F 0.41772 1.56183 2.25102
 F 0.05820 1.58386 -2.26739
 H -0.94630 -0.95015 1.03612
 H -1.01148 -0.96100 -1.16748
 H 0.79407 -1.12972 1.19914
 H 0.73165 -1.12252 -1.06344
 H -0.18956 -0.62586 2.63246
 H 0.00734 -0.63413 -2.62228
13
bifur_IRC_Distances_noMW_output/bifur_IRC_Distances_noMW point 115
C 0.13339 0.89714 1.18348
 C 0.01675 0.90817 -1.18596
 C 0.13160 1.53711 0.00004
 C -0.07334 -0.53417 1.54413
 C -0.06431 -0.53531 -1.54007
 F 0.44321 1.55778 2.24906
 F 0.02567 1.58441 -2.26630
 H -0.94147 -0.94852 1.03464
 H -1.01414 -0.95964 -1.18489
 H 0.79587 -1.13095 1.21546
 H 0.72565 -1.12094 -1.05997
 H -0.20229 -0.62127 2.63658
 H 0.02340 -0.63381 -2.62620
13
bifur_IRC_Distances_noMW_output/bifur_IRC_Distances_noMW point 116
C 0.14212 0.89501 1.18494
 C 0.00881 0.90733 -1.18765
 C 0.13583 1.53271 -0.00025
 C -0.07409 -0.53301 1.55003
 C -0.06298 -0.53455 -1.54569
 F 0.47023 1.55343 2.24643
 F -0.00826 1.58496 -2.26455
 H -0.93668 -0.94684 1.03365
 H -1.01613 -0.95827 -1.20326
 H 0.79708 -1.13217 1.23279
 H 0.71961 -1.11924 -1.05699
 H -0.21522 -0.61618 2.64110
 H 0.03969 -0.63320 -2.63055
13
bifur_IRC_Distances_noMW_output/bifur_IRC_Distances_noMW point 117
C 0.15112 0.89269 1.18635
 C 0.00069 0.90635 -1.18929
 C 0.13989 1.52792 -0.00056
 C -0.07500 -0.53175 1.55636
 C -0.06147 -0.53374 -1.55177
 F 0.49822 1.54884 2.24324
 F -0.04311 1.58551 -2.26218
 H -0.93212 -0.94509 1.03326
 H -1.01734 -0.95690 -1.22234
 H 0.79758 -1.13337 1.25086
 H 0.71369 -1.11746 -1.05461
 H -0.22802 -0.61069 2.64599
 H 0.05585 -0.63231 -2.63531
13
bifur_IRC_Distances_noMW_output/bifur_IRC_Distances_noMW point 118
C 0.16052 0.89012 1.18768
 C -0.00776 0.90517 -1.19086
 C 0.14372 1.52261 -0.00089
 C -0.07609 -0.53038 1.56326
 C -0.05975 -0.53285 -1.55840
 F 0.52773 1.54392 2.23929
 F -0.07933 1.58605 -2.25904
 H -0.92777 -0.94328 1.03352
 H -1.01768 -0.95553 -1.24245
 H 0.79730 -1.13453 1.27002
 H 0.70791 -1.11559 -1.05288
 H -0.24081 -0.60467 2.65132
 H 0.07202 -0.63106 -2.64054
13
bifur_IRC_Distances_noMW_output/bifur_IRC_Distances_noMW point 119
C 0.17023 0.88728 1.18888
 C -0.01646 0.90379 -1.19231
 C 0.14717 1.51682 -0.00124
 C -0.07737 -0.52889 1.57067
 C -0.05781 -0.53190 -1.56556
 F 0.55849 1.53871 2.23454
 F -0.11652 1.58658 -2.25507
 H -0.92378 -0.94141 1.03450
 H -1.01703 -0.95420 -1.26343
 H 0.79611 -1.13563 1.29012
 H 0.70244 -1.11363 -1.05193
 H -0.25337 -0.59812 2.65704
 H 0.08789 -0.62940 -2.64622
13
bifur_IRC_Distances_noMW_output/bifur_IRC_Distances_noMW point 120
C 0.18023 0.88419 1.18998
 C -0.02539 0.90222 -1.19367
 C 0.15030 1.51052 -0.00159
 C -0.07884 -0.52729 1.57862
 C -0.05566 -0.53088 -1.57326
 F 0.59039 1.53318 2.22901
 F -0.15461 1.58711 -2.25028
 H -0.92023 -0.93947 1.03626
 H -1.01531 -0.95292 -1.28528
 H 0.79395 -1.13665 1.31114
 H 0.69738 -1.11161 -1.05178
 H -0.26557 -0.59107 2.66317
 H 0.10336 -0.62734 -2.65234
13
bifur_IRC_Distances_noMW_output/bifur_IRC_Distances_noMW point 121
C 0.19042 0.88085 1.19099
 C -0.03446 0.90045 -1.19493
 C 0.15316 1.50374 -0.00194
 C -0.08052 -0.52557 1.58709
 C -0.05328 -0.52980 -1.58149
 F 0.62303 1.52739 2.22277
 F -0.19324 1.58761 -2.24471
 H -0.91727 -0.93744 1.03892
 H -1.01249 -0.95169 -1.30784
 H 0.79075 -1.13757 1.33291
 H 0.69287 -1.10956 -1.05256
 H -0.27714 -0.58357 2.66966
 H 0.11816 -0.62483 -2.65887
13
bifur_IRC_Distances_noMW_output/bifur_IRC_Distances_noMW point 122
C 0.20093 0.87721 1.19189
 C -0.04380 0.89844 -1.19608
 C 0.15567 1.49636 -0.00229
 C -0.08242 -0.52371 1.59620
 C -0.05066 -0.52864 -1.59037
 F 0.65691 1.52122 2.21562
 F -0.23288 1.58810 -2.23821
 H -0.91490 -0.93530 1.04255
 H -1.00844 -0.95053 -1.33145
 H 0.78641 -1.13838 1.35579
 H 0.68895 -1.10747 -1.05435
 H -0.28820 -0.57549 2.67658
 H 0.13241 -0.62181 -2.66588
13
bifur_IRC_Distances_noMW_output/bifur_IRC_Distances_noMW point 123
C 0.21167 0.87328 1.19268
 C -0.05334 0.89621 -1.19713
 C 0.15786 1.48840 -0.00263
 C -0.08453 -0.52170 1.60591
 C -0.04779 -0.52741 -1.59986
 F 0.69169 1.51472 2.20763
 F -0.27316 1.58857 -2.23081
 H -0.91324 -0.93305 1.04720
 H -1.00317 -0.94945 -1.35597
 H 0.78090 -1.13907 1.37963
 H 0.68574 -1.10537 -1.05721
 H -0.29853 -0.56687 2.68390
 H 0.14590 -0.61825 -2.67333
13
bifur_IRC_Distances_noMW_output/bifur_IRC_Distances_noMW point 124
C 0.22256 0.86905 1.19335
 C -0.06300 0.89375 -1.19805
 C 0.15966 1.47987 -0.00295
 C -0.08686 -0.51956 1.61619
 C -0.04470 -0.52612 -1.60994
 F 0.72707 1.50791 2.19879
 F -0.31371 1.58901 -2.22251
 H -0.91236 -0.93070 1.05295
 H -0.99667 -0.94848 -1.38127
 H 0.77421 -1.13959 1.40431
 H 0.68337 -1.10328 -1.06124
 H -0.30801 -0.55774 2.69154
 H 0.15843 -0.61411 -2.68116
13
bifur_IRC_Distances_noMW_output/bifur_IRC_Distances_noMW point 125
C 0.23349 0.86456 1.19395
 C -0.07270 0.89107 -1.19889
 C 0.16121 1.47080 -0.00325
 C -0.08938 -0.51729 1.62702
 C -0.04139 -0.52476 -1.62060
 F 0.76266 1.50082 2.18926
 F -0.35432 1.58939 -2.21345
 H -0.91230 -0.92821 1.05987
 H -0.98899 -0.94760 -1.40724
 H 0.76640 -1.13995 1.42967
 H 0.68186 -1.10125 -1.06649
 H -0.31648 -0.54817 2.69949
 H 0.16993 -0.60941 -2.68934
13
bifur_IRC_Distances_noMW_output/bifur_IRC_Distances_noMW point 126
C 0.24463 0.85971 1.19445
 C -0.08260 0.88810 -1.19963
 C 0.16243 1.46098 -0.00352
 C -0.09212 -0.51483 1.63859
 C -0.03783 -0.52330 -1.63202
 F 0.79902 1.49333 2.17879
 F -0.39546 1.58972 -2.20339
 H -0.91309 -0.92557 1.06817
 H -0.98001 -0.94682 -1.43432
 H 0.75732 -1.14013 1.45618
 H 0.68127 -1.09924 -1.07315
 H -0.32406 -0.53796 2.70784
 H 0.18052 -0.60399 -2.69798
13
bifur_IRC_Distances_noMW_output/bifur_IRC_Distances_noMW point 127
C 0.25581 0.85453 1.19487
 C -0.09257 0.88485 -1.20029
 C 0.16335 1.45045 -0.00377
 C -0.09505 -0.51221 1.65085
 C -0.03405 -0.52176 -1.64414
 F 0.83557 1.48552 2.16751
 F -0.43661 1.58996 -2.19246
 H -0.91475 -0.92276 1.07792
 H -0.96984 -0.94615 -1.46225
 H 0.74707 -1.14012 1.48356
 H 0.68164 -1.09731 -1.08133
 H -0.33060 -0.52717 2.71652
 H 0.19003 -0.59782 -2.70700
13
bifur_IRC_Distances_noMW_output/bifur_IRC_Distances_noMW point 128
C 0.26709 0.84898 1.19528
 C -0.10265 0.88131 -1.20092
 C 0.16411 1.43914 -0.00399
 C -0.09818 -0.50940 1.66387
 C -0.03005 -0.52012 -1.65705
 F 0.87241 1.47732 2.15548
 F -0.47801 1.59011 -2.18070
 H -0.91727 -0.91976 1.08918
 H -0.95851 -0.94556 -1.49126
 H 0.73568 -1.13991 1.51200
 H 0.68292 -1.09545 -1.09103
 H -0.33614 -0.51578 2.72559
 H 0.19859 -0.59089 -2.71646
13
bifur_IRC_Distances_noMW_output/bifur_IRC_Distances_noMW point 129
C 0.27839 0.84310 1.19567
 C -0.11279 0.87750 -1.20152
 C 0.16469 1.42708 -0.00418
 C -0.10144 -0.50641 1.67758
 C -0.02588 -0.51838 -1.67067
 F 0.90930 1.46876 2.14277
 F -0.51938 1.59017 -2.16819
 H -0.92055 -0.91656 1.10182
 H -0.94624 -0.94509 -1.52124
 H 0.72335 -1.13949 1.54138
 H 0.68506 -1.09367 -1.10211
 H -0.34073 -0.50380 2.73497
 H 0.20622 -0.58322 -2.72628
13
bifur_IRC_Distances_noMW_output/bifur_IRC_Distances_noMW point 130
C 0.28961 0.83691 1.19601
 C -0.12290 0.87343 -1.20204
 C 0.16499 1.41435 -0.00434
 C -0.10477 -0.50327 1.69186
 C -0.02163 -0.51657 -1.68488
 F 0.94587 1.45992 2.12942
 F -0.56022 1.59016 -2.15498
 H -0.92450 -0.91323 1.11567
 H -0.93330 -0.94477 -1.55199
 H 0.71034 -1.13888 1.57156
 H 0.68802 -1.09198 -1.11449
 H -0.34441 -0.49127 2.74456
 H 0.21289 -0.57480 -2.73635
13
bifur_IRC_Distances_noMW_output/bifur_IRC_Distances_noMW point 131
C 0.30076 0.83037 1.19634
 C -0.13302 0.86907 -1.20255
 C 0.16513 1.40084 -0.00446
 C -0.10816 -0.49994 1.70678
 C -0.01730 -0.51466 -1.69976
 F 0.98213 1.45076 2.11550
 F -0.60067 1.59002 -2.14114
 H -0.92907 -0.90974 1.13082
 H -0.91982 -0.94456 -1.58369
 H 0.69678 -1.13808 1.60266
 H 0.69174 -1.09037 -1.12820
 H -0.34726 -0.47813 2.75444
 H 0.21876 -0.56559 -2.74675
13
bifur_IRC_Distances_noMW_output/bifur_IRC_Distances_noMW point 132
C 0.31176 0.82349 1.19671
 C -0.14307 0.86439 -1.20308
 C 0.16511 1.38650 -0.00456
 C -0.11157 -0.49644 1.72238
 C -0.01292 -0.51263 -1.71534
 F 1.01784 1.44130 2.10108
 F -0.64052 1.58972 -2.12672
 H -0.93422 -0.90608 1.14740
 H -0.90599 -0.94446 -1.61628
 H 0.68284 -1.13709 1.63463
 H 0.69616 -1.08884 -1.14333
 H -0.34933 -0.46435 2.76460
 H 0.22391 -0.55552 -2.75748
13
bifur_IRC_Distances_noMW_output/bifur_IRC_Distances_noMW point 133
C 0.32252 0.81626 1.19712
 C -0.15299 0.85937 -1.20364
 C 0.16492 1.37129 -0.00463
 C -0.11497 -0.49276 1.73864
 C -0.00852 -0.51047 -1.73160
 F 1.05267 1.43161 2.08621
 F -0.67946 1.58917 -2.11180
 H -0.93985 -0.90227 1.16550
 H -0.89198 -0.94442 -1.64960
 H 0.66871 -1.13593 1.66730
 H 0.70123 -1.08740 -1.16003
 H -0.35071 -0.44993 2.77501
 H 0.22842 -0.54453 -2.76850
13
bifur_IRC_Distances_noMW_output/bifur_IRC_Distances_noMW point 134
C 0.33300 0.80869 1.19763
 C -0.16276 0.85401 -1.20427
 C 0.16462 1.35519 -0.00467
 C -0.11833 -0.48891 1.75554
 C -0.00413 -0.50816 -1.74852
 F 1.08651 1.42170 2.07103
 F -0.71743 1.58835 -2.09651
 H -0.94584 -0.89832 1.18508
 H -0.87802 -0.94441 -1.68362
 H 0.65462 -1.13462 1.70062
 H 0.70682 -1.08606 -1.17819
 H -0.35152 -0.43483 2.78571
 H 0.23246 -0.53262 -2.77984
13
bifur_IRC_Distances_noMW_output/bifur_IRC_Distances_noMW point 135
C 0.34317 0.80081 1.19822
 C -0.17235 0.84831 -1.20497
 C 0.16420 1.33824 -0.00470
 C -0.12158 -0.48490 1.77300
 C 0.00019 -0.50571 -1.76601
 F 1.11925 1.41161 2.05562
 F -0.75430 1.58727 -2.08094
 H -0.95208 -0.89426 1.20592
 H -0.86444 -0.94445 -1.71825
 H 0.64089 -1.13321 1.73451
 H 0.71281 -1.08479 -1.19761
 H -0.35194 -0.41909 2.79666
 H 0.23619 -0.51983 -2.79145
13
bifur_IRC_Distances_noMW_output/bifur_IRC_Distances_noMW point 136
C 0.35303 0.79259 1.19889
 C -0.18179 0.84227 -1.20573
 C 0.16360 1.32040 -0.00469
 C -0.12469 -0.48073 1.79099
 C 0.00439 -0.50312 -1.78405
 F 1.15093 1.40136 2.03997
 F -0.79005 1.58591 -2.06508
 H -0.95849 -0.89012 1.22788
 H -0.85148 -0.94455 -1.75354
 H 0.62775 -1.13171 1.76903
 H 0.71916 -1.08355 -1.21818
 H -0.35213 -0.40260 2.80786
 H 0.23979 -0.50612 -2.80334
13
bifur_IRC_Distances_noMW_output/bifur_IRC_Distances_noMW point 137
C 0.36252 0.78406 1.19966
 C -0.19103 0.83587 -1.20657
 C 0.16284 1.30168 -0.00467
 C -0.12764 -0.47642 1.80947
 C 0.00845 -0.50038 -1.80259
 F 1.18136 1.39099 2.02418
 F -0.82454 1.58425 -2.04907
 H -0.96497 -0.88593 1.25093
 H -0.83933 -0.94467 -1.78929
 H 0.61540 -1.13017 1.80399
 H 0.72576 -1.08236 -1.23985
 H -0.35220 -0.38540 2.81930
 H 0.24337 -0.49151 -2.81550
13
bifur_IRC_Distances_noMW_output/bifur_IRC_Distances_noMW point 138
C 0.37161 0.77524 1.20054
 C -0.20003 0.82913 -1.20749
 C 0.16193 1.28210 -0.00462
 C -0.13039 -0.47197 1.82835
 C 0.01236 -0.49748 -1.82155
 F 1.21045 1.38055 2.00834
 F -0.85766 1.58226 -2.03298
 H -0.97144 -0.88172 1.27496
 H -0.82815 -0.94479 -1.82536
 H 0.60399 -1.12860 1.83925
 H 0.73252 -1.08121 -1.26253
 H -0.35225 -0.36749 2.83097
 H 0.24707 -0.47601 -2.82789
13
bifur_IRC_Distances_noMW_output/bifur_IRC_Distances_noMW point 139
C 0.38033 0.76612 1.20152
 C -0.20884 0.82203 -1.20851
 C 0.16085 1.26164 -0.00456
 C -0.13294 -0.46739 1.84765
 C 0.01609 -0.49442 -1.84093
 F 1.23830 1.37003 1.99246
 F -0.88951 1.57995 -2.01682
 H -0.97785 -0.87749 1.29988
 H -0.81809 -0.94493 -1.86179
 H 0.59368 -1.12704 1.87486
 H 0.73939 -1.08008 -1.28610
 H -0.35242 -0.34880 2.84289
 H 0.25101 -0.45960 -2.84055
13
bifur_IRC_Distances_noMW_output/bifur_IRC_Distances_noMW point 140
C 0.38865 0.75670 1.20260
 C -0.21742 0.81456 -1.20961
 C 0.15960 1.24027 -0.00447
 C -0.13527 -0.46268 1.86730
 C 0.01963 -0.49120 -1.86066
 F 1.26487 1.35947 1.97659
 F -0.92006 1.57732 -2.00066
 H -0.98414 -0.87328 1.32562
 H -0.80923 -0.94506 -1.89846
 H 0.58454 -1.12552 1.91070
 H 0.74631 -1.07897 -1.31052
 H -0.35276 -0.32932 2.85505
 H 0.25528 -0.44228 -2.85346
13
bifur_IRC_Distances_noMW_output/bifur_IRC_Distances_noMW point 141
C 0.39657 0.74698 1.20378
 C -0.22579 0.80673 -1.21079
 C 0.15816 1.21801 -0.00438
 C -0.13737 -0.45785 1.88726
 C 0.02298 -0.48782 -1.88072
 F 1.29016 1.34890 1.96074
 F -0.94929 1.57435 -1.98452
 H -0.99025 -0.86910 1.35210
 H -0.80161 -0.94520 -1.93527
 H 0.57661 -1.12405 1.94667
 H 0.75321 -1.07788 -1.33571
 H -0.35336 -0.30903 2.86745
 H 0.25997 -0.42403 -2.86661
13
bifur_IRC_Distances_noMW_output/bifur_IRC_Distances_noMW point 142
C 0.40411 0.73697 1.20505
 C -0.23394 0.79853 -1.21204
 C 0.15652 1.19485 -0.00426
 C -0.13924 -0.45291 1.90748
 C 0.02614 -0.48427 -1.90104
 F 1.31424 1.33831 1.94493
 F -0.97725 1.57108 -1.96841
 H -0.99616 -0.86499 1.37919
 H -0.79532 -0.94536 -1.97220
 H 0.56996 -1.12266 1.98278
 H 0.76006 -1.07680 -1.36155
 H -0.35426 -0.28790 2.88007
 H 0.26514 -0.40485 -2.87999
13
bifur_IRC_Distances_noMW_output/bifur_IRC_Distances_noMW point 143
C 0.41128 0.72665 1.20638
 C -0.24190 0.78996 -1.21334
 C 0.15466 1.17078 -0.00414
 C -0.14088 -0.44784 1.92794
 C 0.02909 -0.48057 -1.92160
 F 1.33719 1.32771 1.92916
 F -1.00397 1.56752 -1.95233
 H -1.00185 -0.86096 1.40678
 H -0.79039 -0.94557 -2.00921
 H 0.56461 -1.12135 2.01899
 H 0.76683 -1.07571 -1.38796
 H -0.35549 -0.26589 2.89290
 H 0.27083 -0.38474 -2.89357
13
bifur_IRC_Distances_noMW_output/bifur_IRC_Distances_noMW point 144
C 0.41808 0.71604 1.20777
 C -0.24966 0.78102 -1.21469
 C 0.15258 1.14582 -0.00400
 C -0.14230 -0.44267 1.94857
 C 0.03184 -0.47671 -1.94234
 F 1.35899 1.31713 1.91345
 F -1.02946 1.56368 -1.93632
 H -1.00727 -0.85704 1.43484
 H -0.78676 -0.94582 -2.04618
 H 0.56051 -1.12013 2.05520
 H 0.77345 -1.07465 -1.41489
 H -0.35707 -0.24301 2.90594
 H 0.27706 -0.36367 -2.90735
13
bifur_IRC_Distances_noMW_output/bifur_IRC_Distances_noMW point 145
C 0.42450 0.70514 1.20923
 C -0.25719 0.77172 -1.21609
 C 0.15029 1.11996 -0.00385
 C -0.14350 -0.43739 1.96935
 C 0.03441 -0.47270 -1.96323
 F 1.37964 1.30659 1.89785
 F -1.05371 1.55956 -1.92041
 H -1.01239 -0.85322 1.46336
 H -0.78434 -0.94611 -2.08298
 H 0.55756 -1.11902 2.09126
 H 0.77985 -1.07361 -1.44235
 H -0.35898 -0.21926 2.91917
 H 0.28386 -0.34165 -2.92130
13
bifur_IRC_Distances_noMW_output/bifur_IRC_Distances_noMW point 146
C 0.43054 0.69396 1.21076
 C -0.26450 0.76204 -1.21754
 C 0.14778 1.09320 -0.00370
 C -0.14451 -0.43201 1.99024
 C 0.03681 -0.46854 -1.98423
 F 1.39917 1.29610 1.88238
 F -1.07674 1.55516 -1.90463
 H -1.01715 -0.84953 1.49231
 H -0.78304 -0.94644 -2.11953
 H 0.55565 -1.11802 2.12709
 H 0.78598 -1.07262 -1.47030
 H -0.36122 -0.19463 2.93257
 H 0.29123 -0.31866 -2.93541
13
bifur_IRC_Distances_noMW_output/bifur_IRC_Distances_noMW point 147
C 0.43621 0.68248 1.21233
 C -0.27160 0.75199 -1.21903
 C 0.14505 1.06556 -0.00354
 C -0.14532 -0.42652 2.01120
 C 0.03904 -0.46423 -2.00530
 F 1.41763 1.28566 1.86706
 F -1.09859 1.55051 -1.88899
 H -1.02154 -0.84597 1.52160
 H -0.78280 -0.94684 -2.15578
 H 0.55474 -1.11712 2.16265
 H 0.79179 -1.07168 -1.49868
 H -0.36378 -0.16913 2.94613
 H 0.29919 -0.29471 -2.94965
13
bifur_IRC_Distances_noMW_output/bifur_IRC_Distances_noMW point 148
C 0.44153 0.67071 1.21392
 C -0.27850 0.74159 -1.22053
 C 0.14207 1.03703 -0.00339
 C -0.14595 -0.42095 2.03219
 C 0.04111 -0.45979 -2.02641
 F 1.43511 1.27528 1.85185
 F -1.11931 1.54565 -1.87345
 H -1.02558 -0.84258 1.55112
 H -0.78364 -0.94734 -2.19173
 H 0.55479 -1.11633 2.19797
 H 0.79728 -1.07078 -1.52738
 H -0.36664 -0.14273 2.95982
 H 0.30772 -0.26978 -2.96399
13
bifur_IRC_Distances_noMW_output/bifur_IRC_Distances_noMW point 149
C 0.44653 0.65865 1.21549
 C -0.28522 0.73082 -1.22201
 C 0.13881 1.00764 -0.00323
 C -0.14638 -0.41527 2.05317
 C 0.04300 -0.45521 -2.04750
 F 1.45170 1.26494 1.83670
 F -1.13892 1.54063 -1.85797
 H -1.02928 -0.83937 1.58072
 H -0.78555 -0.94798 -2.22739
 H 0.55580 -1.11563 2.23306
 H 0.80247 -1.06992 -1.55628
 H -0.36977 -0.11541 2.97363
 H 0.31682 -0.24387 -2.97839
13
bifur_IRC_Distances_noMW_output/bifur_IRC_Distances_noMW point 150
C 0.45122 0.64627 1.21703
 C -0.29176 0.71969 -1.22345
 C 0.13525 0.97740 -0.00309
 C -0.14662 -0.40950 2.07410
 C 0.04471 -0.45053 -2.06854
 F 1.46744 1.25465 1.82162
 F -1.15744 1.53547 -1.84256
 H -1.03268 -0.83635 1.61032
 H -0.78853 -0.94881 -2.26274
 H 0.55774 -1.11502 2.26793
 H 0.80735 -1.06910 -1.58532
 H -0.37314 -0.08718 2.98752
 H 0.32647 -0.21700 -2.99282
13
bifur_IRC_Distances_noMW_output/bifur_IRC_Distances_noMW point 151
C 0.45559 0.63361 1.21852
 C -0.29813 0.70822 -1.22484
 C 0.13138 0.94634 -0.00295
 C -0.14669 -0.40365 2.09493
 C 0.04625 -0.44573 -2.08949
 F 1.48234 1.24442 1.80659
 F -1.17486 1.53020 -1.82720
 H -1.03576 -0.83355 1.63987
 H -0.79249 -0.94983 -2.29770
 H 0.56051 -1.11447 2.30248
 H 0.81188 -1.06831 -1.61445
 H -0.37670 -0.05806 3.00148
 H 0.33667 -0.18918 -3.00725
13
bifur_IRC_Distances_noMW_output/bifur_IRC_Distances_noMW point 152
C 0.45964 0.62065 1.21995
 C -0.30431 0.69642 -1.22618
 C 0.12718 0.91451 -0.00284
 C -0.14659 -0.39772 2.11563
 C 0.04764 -0.44084 -2.11030
 F 1.49643 1.23425 1.79165
 F -1.19118 1.52483 -1.81191
 H -1.03850 -0.83096 1.66934
 H -0.79733 -0.95104 -2.33218
 H 0.56401 -1.11398 2.33665
 H 0.81603 -1.06759 -1.64366
 H -0.38042 -0.02811 3.01547
 H 0.34738 -0.16044 -3.02162
13
bifur_IRC_Distances_noMW_output/bifur_IRC_Distances_noMW point 153
C 0.46337 0.60743 1.22130
 C -0.31031 0.68431 -1.22745
 C 0.12266 0.88197 -0.00275
 C -0.14633 -0.39172 2.13616
 C 0.04888 -0.43586 -2.13093
 F 1.50971 1.22416 1.77679
 F -1.20639 1.51939 -1.79671
 H -1.04090 -0.82859 1.69866
 H -0.80298 -0.95244 -2.36613
 H 0.56815 -1.11353 2.37036
 H 0.81977 -1.06692 -1.67288
 H -0.38423 0.00262 3.02947
 H 0.35859 -0.13083 -3.03590
13
bifur_IRC_Distances_noMW_output/bifur_IRC_Distances_noMW point 154
C 0.46678 0.59395 1.22255
 C -0.31613 0.67190 -1.22863
 C 0.11779 0.84877 -0.00269
 C -0.14592 -0.38566 2.15648
 C 0.04997 -0.43080 -2.15134
 F 1.52224 1.21414 1.76201
 F -1.22050 1.51391 -1.78157
 H -1.04298 -0.82645 1.72776
 H -0.80942 -0.95404 -2.39952
 H 0.57289 -1.11311 2.40361
 H 0.82311 -1.06630 -1.70205
 H -0.38811 0.03409 3.04346
 H 0.37029 -0.10040 -3.05005
13
bifur_IRC_Distances_noMW_output/bifur_IRC_Distances_noMW point 155
C 0.46988 0.58022 1.22367
 C -0.32178 0.65922 -1.22972
 C 0.11254 0.81498 -0.00268
 C -0.14536 -0.37955 2.17655
 C 0.05091 -0.42568 -2.17150
 F 1.53405 1.20419 1.74727
 F -1.23353 1.50842 -1.76647
 H -1.04479 -0.82454 1.75653
 H -0.81664 -0.95585 -2.43235
 H 0.57822 -1.11269 2.43641
 H 0.82605 -1.06572 -1.73110
 H -0.39200 0.06624 3.05741
 H 0.38244 -0.06923 -3.06402
13
bifur_IRC_Distances_noMW_output/bifur_IRC_Distances_noMW point 156
C 0.47268 0.56626 1.22464
 C -0.32726 0.64629 -1.23067
 C 0.10689 0.78069 -0.00272
 C -0.14466 -0.37341 2.19634
 C 0.05169 -0.42052 -2.19136
 F 1.54518 1.19430 1.73256
 F -1.24544 1.50297 -1.75139
 H -1.04635 -0.82287 1.78491
 H -0.82461 -0.95789 -2.46458
 H 0.58410 -1.11224 2.46872
 H 0.82862 -1.06518 -1.75996
 H -0.39586 0.09899 3.07128
 H 0.39503 -0.03739 -3.07776
13
bifur_IRC_Distances_noMW_output/bifur_IRC_Distances_noMW point 157
C 0.47515 0.55209 1.22543
 C -0.33256 0.63315 -1.23148
 C 0.10081 0.74601 -0.00281
 C -0.14381 -0.36725 2.21579
 C 0.05233 -0.41534 -2.21088
 F 1.55563 1.18448 1.71785
 F -1.25622 1.49759 -1.73632
 H -1.04766 -0.82144 1.81283
 H -0.83328 -0.96014 -2.49614
 H 0.59046 -1.11175 2.50050
 H 0.83078 -1.06466 -1.78860
 H -0.39964 0.13223 3.08505
 H 0.40801 -0.00499 -3.09121
13
bifur_IRC_Distances_noMW_output/bifur_IRC_Distances_noMW point 158
C 0.47729 0.53775 1.22602
 C -0.33768 0.61985 -1.23214
 C 0.09430 0.71106 -0.00297
 C -0.14284 -0.36109 2.23487
 C 0.05283 -0.41014 -2.23001
 F 1.56537 1.17476 1.70317
 F -1.26581 1.49230 -1.72128
 H -1.04869 -0.82025 1.84030
 H -0.84253 -0.96255 -2.52694
 H 0.59720 -1.11120 2.53164
 H 0.83250 -1.06417 -1.81702
 H -0.40332 0.16584 3.09868
 H 0.42138 0.02784 -3.10433
13
bifur_IRC_Distances_noMW_output/bifur_IRC_Distances_noMW point 159
C 0.47909 0.52330 1.22640
 C -0.34259 0.60644 -1.23264
 C 0.08737 0.67601 -0.00321
 C -0.14176 -0.35496 2.25352
 C 0.05321 -0.40495 -2.24869
 F 1.57440 1.16514 1.68854
 F -1.27422 1.48710 -1.70629
 H -1.04942 -0.81929 1.86726
 H -0.85226 -0.96507 -2.55686
 H 0.60422 -1.11057 2.56204
 H 0.83374 -1.06370 -1.84516
 H -0.40685 0.19963 3.11213
 H 0.43507 0.06091 -3.11705
13
bifur_IRC_Distances_noMW_output/bifur_IRC_Distances_noMW point 160
C 0.48055 0.50881 1.22656
 C -0.34730 0.59300 -1.23298
 C 0.08002 0.64110 -0.00353
 C -0.14057 -0.34890 2.27167
 C 0.05346 -0.39980 -2.26685
 F 1.58274 1.15566 1.67397
 F -1.28142 1.48208 -1.69138
 H -1.04989 -0.81855 1.89358
 H -0.86243 -0.96767 -2.58582
 H 0.61149 -1.10985 2.59162
 H 0.83453 -1.06325 -1.87290
 H -0.41019 0.23338 3.12535
 H 0.44902 0.09398 -3.12930
13
bifur_IRC_Distances_noMW_output/bifur_IRC_Distances_noMW point 161
C 0.48166 0.49439 1.22647
 C -0.35178 0.57967 -1.23313
 C 0.07227 0.60664 -0.00394
 C -0.13928 -0.34296 2.28921
 C 0.05358 -0.39474 -2.28437
 F 1.59036 1.14635 1.65951
 F -1.28737 1.47728 -1.67659
 H -1.05013 -0.81802 1.91905
 H -0.87296 -0.97031 -2.61369
 H 0.61897 -1.10902 2.62026
 H 0.83489 -1.06278 -1.90004
 H -0.41331 0.26678 3.13825
 H 0.46312 0.12672 -3.14098
13
bifur_IRC_Distances_noMW_output/bifur_IRC_Distances_noMW point 162
C 0.48244 0.48027 1.22611
 C -0.35598 0.56665 -1.23310
 C 0.06424 0.57318 -0.00443
 C -0.13793 -0.33723 2.30592
 C 0.05358 -0.38985 -2.30104
 F 1.59721 1.13734 1.64533
 F -1.29205 1.47279 -1.66211
 H -1.05013 -0.81770 1.94341
 H -0.88366 -0.97293 -2.64011
 H 0.62650 -1.10810 2.64759
 H 0.83482 -1.06232 -1.92628
 H -0.41617 0.29930 3.15065
 H 0.47714 0.15858 -3.15194
13
bifur_IRC_Distances_noMW_output/bifur_IRC_Distances_noMW point 163
C 0.48287 0.46687 1.22554
 C -0.35979 0.55435 -1.23290
 C 0.05620 0.54172 -0.00499
 C -0.13656 -0.33189 2.32137
 C 0.05348 -0.38526 -2.31643
 F 1.60313 1.12889 1.63181
 F -1.29542 1.46872 -1.64835
 H -1.04987 -0.81756 1.96608
 H -0.89406 -0.97537 -2.66437
 H 0.63377 -1.10712 2.67288
 H 0.83432 -1.06186 -1.95096
 H -0.41871 0.32993 3.16222
 H 0.49066 0.18858 -3.16190
13
bifur_IRC_Distances_noMW_output/bifur_IRC_Distances_noMW point 164
C 0.48298 0.45516 1.22483
 C -0.36298 0.54362 -1.23258
 C 0.04881 0.51446 -0.00556
 C -0.13532 -0.32729 2.33460
 C 0.05332 -0.38129 -2.32957
 F 1.60783 1.12156 1.61991
 F -1.29746 1.46531 -1.63625
 H -1.04938 -0.81757 1.98565
 H -0.90331 -0.97745 -2.68493
 H 0.64016 -1.10618 2.69446
 H 0.83347 -1.06146 -1.97248
 H -0.42080 0.35652 3.17220
 H 0.50267 0.21460 -3.17026
13
bifur_IRC_Distances_noMW_output/bifur_IRC_Distances_noMW point 165
C 0.48290 0.44679 1.22418
 C -0.36515 0.53598 -1.23226
 C 0.04329 0.49515 -0.00602
 C -0.13439 -0.32407 2.34387
 C 0.05317 -0.37848 -2.33878
 F 1.61089 1.11639 1.61131
 F -1.29832 1.46299 -1.62753
 H -1.04885 -0.81768 1.99952
 H -0.90998 -0.97889 -2.69921
 H 0.64473 -1.10545 2.70957
 H 0.83260 -1.06116 -1.98787
 H -0.42223 0.37539 3.17924
 H 0.51135 0.23305 -3.17602
13
bifur_IRC_Distances_noMW_output/bifur_IRC_Distances_noMW point 166
C 0.48280 0.44216 1.22377
 C -0.36632 0.53177 -1.23205
 C 0.04016 0.48454 -0.00628
 C -0.13387 -0.32230 2.34894
 C 0.05307 -0.37694 -2.34380
 F 1.61247 1.11354 1.60653
 F -1.29859 1.46173 -1.62269
 H -1.04847 -0.81777 2.00716
 H -0.91368 -0.97966 -2.70695
 H 0.64725 -1.10503 2.71780
 H 0.83201 -1.06100 -1.99640
 H -0.42300 0.38576 3.18310
 H 0.51619 0.24319 -3.17913
13
bifur_IRC_Distances_noMW_output/bifur_IRC_Distances_noMW point 167
C 0.48274 0.43991 1.22357
 C -0.36688 0.52973 -1.23194
 C 0.03862 0.47939 -0.00642
 C -0.13362 -0.32145 2.35140
 C 0.05302 -0.37619 -2.34624
 F 1.61321 1.11216 1.60420
 F -1.29868 1.46113 -1.62034
 H -1.04827 -0.81781 2.01088
 H -0.91547 -0.98002 -2.71068
 H 0.64846 -1.10483 2.72177
 H 0.83168 -1.06093 -2.00056
 H -0.42337 0.39080 3.18498
 H 0.51856 0.24811 -3.18063
13
bifur_IRC_Distances_noMW_output/bifur_IRC_Distances_noMW point 168
C 0.48270 0.43881 1.22348
 C -0.36715 0.52873 -1.23190
 C 0.03786 0.47686 -0.00649
 C -0.13349 -0.32103 2.35261
 C 0.05299 -0.37582 -2.34743
 F 1.61357 1.11148 1.60308
 F -1.29873 1.46082 -1.61919
 H -1.04816 -0.81783 2.01272
 H -0.91633 -0.98019 -2.71250
 H 0.64904 -1.10473 2.72370
 H 0.83152 -1.06089 -2.00261
 H -0.42355 0.39326 3.18590
 H 0.51973 0.25052 -3.18137
13
bifur_IRC_Distances_noMW_output/bifur_IRC_Distances_noMW point 169
C 0.48269 0.43828 1.22343
 C -0.36729 0.52824 -1.23188
 C 0.03750 0.47563 -0.00652
 C -0.13343 -0.32082 2.35320
 C 0.05298 -0.37564 -2.34802
 F 1.61375 1.11115 1.60253
 F -1.29877 1.46067 -1.61864
 H -1.04811 -0.81784 2.01361
 H -0.91676 -0.98027 -2.71340
 H 0.64933 -1.10468 2.72466
 H 0.83144 -1.06087 -2.00360
 H -0.42364 0.39446 3.18636
 H 0.52030 0.25169 -3.18173
13
bifur_IRC_Distances_noMW_output/bifur_IRC_Distances_noMW point 170
C 0.48267 0.43790 1.22339
 C -0.36738 0.52790 -1.23185
 C 0.03723 0.47479 -0.00654
 C -0.13339 -0.32068 2.35360
 C 0.05297 -0.37552 -2.34841
 F 1.61386 1.11093 1.60213
 F -1.29875 1.46058 -1.61824
 H -1.04807 -0.81785 2.01422
 H -0.91706 -0.98033 -2.71400
 H 0.64953 -1.10464 2.72530
 H 0.83138 -1.06086 -2.00429
 H -0.42370 0.39529 3.18666
 H 0.52069 0.25250 -3.18196
13
bifur_IRC_Distances_noMW_output/bifur_IRC_Distances_noMW point 171
C 0.48266 0.43761 1.22335
 C -0.36744 0.52763 -1.23183
 C 0.03702 0.47413 -0.00656
 C -0.13336 -0.32058 2.35390
 C 0.05296 -0.37542 -2.34871
 F 1.61394 1.11075 1.60182
 F -1.29873 1.46051 -1.61792
 H -1.04804 -0.81787 2.01469
 H -0.91730 -0.98039 -2.71446
 H 0.64969 -1.10461 2.72581
 H 0.83133 -1.06085 -2.00483
 H -0.42375 0.39594 3.18689
 H 0.52100 0.25313 -3.18215
13
bifur_IRC_Distances_noMW_output/bifur_IRC_Distances_noMW point 172
C 0.48265 0.43734 1.22332
 C -0.36751 0.52739 -1.23181
 C 0.03683 0.47352 -0.00658
 C -0.13332 -0.32048 2.35419
 C 0.05296 -0.37533 -2.34900
 F 1.61402 1.11059 1.60153
 F -1.29872 1.46044 -1.61763
 H -1.04801 -0.81788 2.01514
 H -0.91751 -0.98043 -2.71490
 H 0.64984 -1.10459 2.72627
 H 0.83129 -1.06084 -2.00533
 H -0.42379 0.39654 3.18711
 H 0.52128 0.25372 -3.18232
13
bifur_IRC_Distances_noMW_output/bifur_IRC_Distances_noMW point 173
C 0.48265 0.43721 1.22330
 C -0.36754 0.52727 -1.23180
 C 0.03673 0.47323 -0.00659
 C -0.13331 -0.32043 2.35433
 C 0.05295 -0.37529 -2.34913
 F 1.61407 1.11051 1.60139
 F -1.29872 1.46042 -1.61748
 H -1.04801 -0.81789 2.01533
 H -0.91764 -0.98046 -2.71512
 H 0.64993 -1.10457 2.72652
 H 0.83128 -1.06083 -2.00555
 H -0.42381 0.39683 3.18722
 H 0.52141 0.25400 -3.18240
13
bifur_IRC_Distances_noMW_output/bifur_IRC_Distances_noMW point 174
C 0.48263 0.43695 1.22326
 C -0.36760 0.52703 -1.23177
 C 0.03654 0.47263 -0.00660
 C -0.13328 -0.32033 2.35461
 C 0.05294 -0.37521 -2.34941
 F 1.61415 1.11036 1.60109
 F -1.29869 1.46036 -1.61719
 H -1.04798 -0.81791 2.01575
 H -0.91786 -0.98052 -2.71554
 H 0.65008 -1.10454 2.72697
 H 0.83124 -1.06082 -2.00604
 H -0.42386 0.39742 3.18742
 H 0.52169 0.25458 -3.18256
13
bifur_IRC_Distances_noMW_output/bifur_IRC_Distances_noMW point 175
C 0.48261 0.43658 1.22320
 C -0.36767 0.52670 -1.23173
 C 0.03626 0.47181 -0.00662
 C -0.13323 -0.32020 2.35499
 C 0.05292 -0.37509 -2.34979
 F 1.61424 1.11015 1.60068
 F -1.29863 1.46028 -1.61677
 H -1.04793 -0.81793 2.01635
 H -0.91816 -0.98059 -2.71610
 H 0.65028 -1.10450 2.72760
 H 0.83116 -1.06081 -2.00674
 H -0.42392 0.39824 3.18771
 H 0.52207 0.25537 -3.18278
13
bifur_IRC_Distances_noMW_output/bifur_IRC_Distances_noMW point 176
C 0.48259 0.43634 1.22316
 C -0.36773 0.52648 -1.23170
 C 0.03608 0.47128 -0.00664
 C -0.13320 -0.32011 2.35523
 C 0.05291 -0.37502 -2.35003
 F 1.61431 1.11001 1.60041
 F -1.29859 1.46023 -1.61650
 H -1.04791 -0.81795 2.01673
 H -0.91836 -0.98064 -2.71647
 H 0.65042 -1.10448 2.72801
 H 0.83113 -1.06080 -2.00718
 H -0.42396 0.39877 3.18790
 H 0.52231 0.25589 -3.18292
13
bifur_IRC_Distances_noMW_output/bifur_IRC_Distances_noMW point 177
C 0.48259 0.43622 1.22314
 C -0.36775 0.52638 -1.23168
 C 0.03599 0.47102 -0.00664
 C -0.13319 -0.32007 2.35535
 C 0.05290 -0.37498 -2.35014
 F 1.61435 1.10994 1.60027
 F -1.29857 1.46021 -1.61636
 H -1.04791 -0.81796 2.01689
 H -0.91848 -0.98067 -2.71666
 H 0.65051 -1.10446 2.72823
 H 0.83112 -1.06079 -2.00737
 H -0.42398 0.39902 3.18798
 H 0.52243 0.25614 -3.18299
13
bifur_IRC_Distances_noMW_output/bifur_IRC_Distances_noMW point 178
C 0.48258 0.43607 1.22311
 C -0.36779 0.52624 -1.23167
 C 0.03587 0.47067 -0.00665
 C -0.13317 -0.32001 2.35551
 C 0.05290 -0.37493 -2.35030
 F 1.61439 1.10985 1.60009
 F -1.29855 1.46018 -1.61618
 H -1.04790 -0.81797 2.01713
 H -0.91862 -0.98071 -2.71691
 H 0.65060 -1.10444 2.72850
 H 0.83110 -1.06078 -2.00765
 H -0.42400 0.39937 3.18810
 H 0.52259 0.25647 -3.18308
13
bifur_IRC_Distances_noMW_output/bifur_IRC_Distances_noMW point 179
C 0.48257 0.43574 1.22308
 C -0.36786 0.52595 -1.23165
 C 0.03564 0.46993 -0.00667
 C -0.13313 -0.31989 2.35586
 C 0.05289 -0.37483 -2.35065
 F 1.61449 1.10965 1.59975
 F -1.29855 1.46010 -1.61584
 H -1.04786 -0.81798 2.01767
 H -0.91888 -0.98076 -2.71744
 H 0.65077 -1.10441 2.72906
 H 0.83104 -1.06077 -2.00826
 H -0.42406 0.40010 3.18837
 H 0.52293 0.25718 -3.18329
13
bifur_IRC_Distances_noMW_output/bifur_IRC_Distances_noMW point 180
C 0.48253 0.43504 1.22300
 C -0.36802 0.52530 -1.23160
 C 0.03514 0.46833 -0.00672
 C -0.13305 -0.31963 2.35662
 C 0.05287 -0.37459 -2.35140
 F 1.61468 1.10923 1.59901
 F -1.29851 1.45991 -1.61509
 H -1.04775 -0.81801 2.01887
 H -0.91941 -0.98086 -2.71855
 H 0.65112 -1.10435 2.73026
 H 0.83089 -1.06076 -2.00961
 H -0.42418 0.40167 3.18895
 H 0.52369 0.25872 -3.18374
13
bifur_IRC_Distances_noMW_output/bifur_IRC_Distances_noMW point 181
C 0.48248 0.43418 1.22291
 C -0.36822 0.52452 -1.23155
 C 0.03453 0.46638 -0.00677
 C -0.13296 -0.31931 2.35754
 C 0.05285 -0.37431 -2.35231
 F 1.61492 1.10872 1.59811
 F -1.29846 1.45968 -1.61418
 H -1.04763 -0.81805 2.02030
 H -0.92006 -0.98099 -2.71990
 H 0.65155 -1.10426 2.73172
 H 0.83072 -1.06073 -2.01123
 H -0.42432 0.40357 3.18965
 H 0.52460 0.26059 -3.18429
13
bifur_IRC_Distances_noMW_output/bifur_IRC_Distances_noMW point 182
C 0.48243 0.43314 1.22281
 C -0.36847 0.52358 -1.23150
 C 0.03380 0.46401 -0.00684
 C -0.13284 -0.31892 2.35866
 C 0.05283 -0.37396 -2.35342
 F 1.61522 1.10809 1.59704
 F -1.29844 1.45940 -1.61309
 H -1.04748 -0.81807 2.02206
 H -0.92086 -0.98114 -2.72156
 H 0.65207 -1.10416 2.73349
 H 0.83051 -1.06070 -2.01319
 H -0.42449 0.40588 3.19052
 H 0.52571 0.26285 -3.18497
13
bifur_IRC_Distances_noMW_output/bifur_IRC_Distances_noMW point 183
C 0.48239 0.43220 1.22271
 C -0.36869 0.52272 -1.23144
 C 0.03313 0.46187 -0.00690
 C -0.13273 -0.31857 2.35968
 C 0.05280 -0.37365 -2.35443
 F 1.61550 1.10752 1.59604
 F -1.29842 1.45916 -1.61209
 H -1.04738 -0.81810 2.02360
 H -0.92162 -0.98129 -2.72309
 H 0.65259 -1.10407 2.73514
 H 0.83035 -1.06067 -2.01494
 H -0.42464 0.40798 3.19129
 H 0.52671 0.26490 -3.18557
13
bifur_IRC_Distances_noMW_output/bifur_IRC_Distances_noMW point 184
C 0.48236 0.43147 1.22261
 C -0.36887 0.52206 -1.23138
 C 0.03259 0.46023 -0.00695
 C -0.13264 -0.31830 2.36045
 C 0.05277 -0.37342 -2.35519
 F 1.61573 1.10707 1.59525
 F -1.29838 1.45900 -1.61129
 H -1.04733 -0.81814 2.02475
 H -0.92226 -0.98143 -2.72429
 H 0.65304 -1.10400 2.73644
 H 0.83026 -1.06063 -2.01625
 H -0.42475 0.40961 3.19188
 H 0.52748 0.26647 -3.18603
13
bifur_IRC_Distances_noMW_output/bifur_IRC_Distances_noMW point 185
C 0.24920 0.87565 1.17538
 C 0.25051 0.87763 -1.17618
 C 0.44451 1.49490 0.00147
 C -0.12420 -0.53030 1.51740
 C -0.12260 -0.52859 -1.51547
 F 0.31900 1.57159 2.25782
 F 0.31662 1.56515 -2.26720
 H 0.58295 -1.24158 1.07028
 H 0.57995 -1.24887 -1.07062
 H -1.11392 -0.77983 1.10611
 H -1.11786 -0.78951 -1.10697
 H -0.13691 -0.64163 2.61682
 H -0.12726 -0.62462 -2.60885
13
bifur_IRC_Distances_noMW_output/bifur_IRC_Distances_noMW point 186
C 0.24946 0.87575 1.17496
 C 0.25067 0.87781 -1.17573
 C 0.44595 1.49508 0.00149
 C -0.12430 -0.53041 1.51648
 C -0.12263 -0.52877 -1.51456
 F 0.31874 1.57188 2.25772
 F 0.31598 1.56591 -2.26705
 H 0.58267 -1.24185 1.06899
 H 0.57954 -1.24921 -1.06904
 H -1.11404 -0.77968 1.10485
 H -1.11809 -0.78940 -1.10607
 H -0.13704 -0.64195 2.61623
 H -0.12689 -0.62515 -2.60826
13
bifur_IRC_Distances_noMW_output/bifur_IRC_Distances_noMW point 187
C 0.25030 0.87551 1.17440
 C 0.25032 0.87798 -1.17509
 C 0.44799 1.49477 0.00155
 C -0.12485 -0.53044 1.51572
 C -0.12228 -0.52894 -1.51386
 F 0.32068 1.57160 2.25715
 F 0.31276 1.56733 -2.26632
 H 0.58251 -1.24248 1.06938
 H 0.57861 -1.24940 -1.06641
 H -1.11393 -0.77943 1.10265
 H -1.11873 -0.78905 -1.10708
 H -0.13935 -0.64153 2.61568
 H -0.12403 -0.62592 -2.60779
13
bifur_IRC_Distances_noMW_output/bifur_IRC_Distances_noMW point 188
C 0.06889 0.90803 1.17411
 C 0.07844 0.90939 -1.17491
 C 0.10508 1.55680 0.00140
 C -0.07088 -0.54035 1.51564
 C -0.06995 -0.53836 -1.51383
 F 0.23886 1.58563 2.25687
 F 0.27163 1.57593 -2.26564
 H -0.98526 -0.95879 1.07275
 H -0.97707 -0.96667 -1.06280
 H 0.76578 -1.12030 1.09930
 H 0.77357 -1.13238 -1.11063
 H -0.09139 -0.64984 2.61561
 H -0.10770 -0.62910 -2.60787
13
bifur_IRC_Distances_noMW_output/bifur_IRC_Distances_noMW point 189
C 0.06505 0.90823 1.17454
 C 0.08252 0.90893 -1.17527
 C 0.10641 1.55627 0.00144
 C -0.07074 -0.54040 1.51630
 C -0.07004 -0.53810 -1.51463
 F 0.22417 1.58684 2.25730
 F 0.28474 1.57441 -2.26551
 H -0.98827 -0.95884 1.07912
 H -0.97413 -0.96618 -1.05855
 H 0.76279 -1.11959 1.09454
 H 0.77611 -1.13294 -1.11682
 H -0.08333 -0.65074 2.61612
 H -0.11529 -0.62788 -2.60859
13
bifur_IRC_Distances_noMW_output/bifur_IRC_Distances_noMW point 190
C 0.06059 0.90834 1.17536
 C 0.08738 0.90825 -1.17601
 C 0.10887 1.55519 0.00149
 C -0.07051 -0.54039 1.51772
 C -0.07014 -0.53767 -1.51620
 F 0.20620 1.58816 2.25788
 F 0.29962 1.57232 -2.26546
 H -0.99177 -0.95874 1.08757
 H -0.97076 -0.96534 -1.05455
 H 0.75916 -1.11876 1.08970
 H 0.77890 -1.13355 -1.12476
 H -0.07361 -0.65159 2.61717
 H -0.12395 -0.62624 -2.60991
13
bifur_IRC_Distances_noMW_output/bifur_IRC_Distances_noMW point 191
C 0.05574 0.90839 1.17648
 C 0.09274 0.90742 -1.17705
 C 0.11224 1.55370 0.00156
 C -0.07020 -0.54032 1.51975
 C -0.07026 -0.53710 -1.51840
 F 0.18601 1.58951 2.25854
 F 0.31552 1.56982 -2.26547
 H -0.99545 -0.95852 1.09747
 H -0.96716 -0.96422 -1.05095
 H 0.75511 -1.11786 1.08498
 H 0.78173 -1.13417 -1.13390
 H -0.06284 -0.65236 2.61869
 H -0.13317 -0.62429 -2.61170
13
bifur_IRC_Distances_noMW_output/bifur_IRC_Distances_noMW point 192
C 0.05048 0.90837 1.17780
 C 0.09862 0.90643 -1.17828
 C 0.11619 1.55183 0.00165
 C -0.06980 -0.54020 1.52230
 C -0.07042 -0.53642 -1.52112
 F 0.16365 1.59091 2.25915
 F 0.33276 1.56694 -2.26540
 H -0.99925 -0.95825 1.10869
 H -0.96329 -0.96287 -1.04757
 H 0.75062 -1.11688 1.08029
 H 0.78458 -1.13479 -1.14418
 H -0.05106 -0.65304 2.62061
 H -0.14309 -0.62204 -2.61392
13
bifur_IRC_Distances_noMW_output/bifur_IRC_Distances_noMW point 193
C 0.04466 0.90825 1.17926
 C 0.10518 0.90523 -1.17964
 C 0.12052 1.54955 0.00177
 C -0.06929 -0.54003 1.52538
 C -0.07064 -0.53561 -1.52439
 F 0.13870 1.59242 2.25950
 F 0.35201 1.56361 -2.26505
 H -1.00315 -0.95799 1.12144
 H -0.95906 -0.96132 -1.04428
 H 0.74564 -1.11580 1.07555
 H 0.78747 -1.13539 -1.15590
 H -0.03807 -0.65355 2.62295
 H -0.15397 -0.61937 -2.61658
13
bifur_IRC_Distances_noMW_output/bifur_IRC_Distances_noMW point 194
C 0.03849 0.90802 1.18078
 C 0.11217 0.90382 -1.18107
 C 0.12505 1.54688 0.00192
 C -0.06867 -0.53982 1.52896
 C -0.07093 -0.53468 -1.52817
 F 0.11207 1.59397 2.25950
 F 0.37259 1.55993 -2.26435
 H -1.00688 -0.95775 1.13534
 H -0.95466 -0.95960 -1.04136
 H 0.74036 -1.11467 1.07111
 H 0.79018 -1.13592 -1.16869
 H -0.02442 -0.65382 2.62569
 H -0.16534 -0.61635 -2.61966
13
bifur_IRC_Distances_noMW_output/bifur_IRC_Distances_noMW point 195
C 0.03196 0.90765 1.18236
 C 0.11962 0.90217 -1.18253
 C 0.12968 1.54375 0.00209
 C -0.06792 -0.53956 1.53310
 C -0.07132 -0.53361 -1.53250
 F 0.08372 1.59556 2.25905
 F 0.39462 1.55585 -2.26321
 H -1.01035 -0.95756 1.15044
 H -0.95013 -0.95771 -1.03888
 H 0.73484 -1.11348 1.06705
 H 0.79262 -1.13635 -1.18264
 H -0.01014 -0.65378 2.62886
 H -0.17720 -0.61293 -2.62318
13
bifur_IRC_Distances_noMW_output/bifur_IRC_Distances_noMW point 196
C 0.02499 0.90715 1.18398
 C 0.12760 0.90028 -1.18403
 C 0.13438 1.54017 0.00230
 C -0.06702 -0.53925 1.53780
 C -0.07182 -0.53241 -1.53741
 F 0.05339 1.59720 2.25809
 F 0.41840 1.55136 -2.26156
 H -1.01347 -0.95744 1.16685
 H -0.94548 -0.95563 -1.03679
 H 0.72907 -1.11225 1.06332
 H 0.79474 -1.13667 -1.19784
 H 0.00481 -0.65342 2.63248
 H -0.18958 -0.60908 -2.62717
13
bifur_IRC_Distances_noMW_output/bifur_IRC_Distances_noMW point 197
C 0.01760 0.90650 1.18555
 C 0.13608 0.89814 -1.18547
 C 0.13892 1.53616 0.00254
 C -0.06596 -0.53890 1.54300
 C -0.07246 -0.53108 -1.54282
 F 0.02128 1.59890 2.25648
 F 0.44400 1.54649 -2.25929
 H -1.01611 -0.95744 1.18442
 H -0.94074 -0.95340 -1.03503
 H 0.72313 -1.11097 1.05994
 H 0.79641 -1.13688 -1.21424
 H 0.02027 -0.65270 2.63651
 H -0.20243 -0.60481 -2.63159
13
bifur_IRC_Distances_noMW_output/bifur_IRC_Distances_noMW point 198
C 0.00989 0.90570 1.18710
 C 0.14497 0.89576 -1.18688
 C 0.14336 1.53173 0.00281
 C -0.06472 -0.53850 1.54870
 C -0.07324 -0.52963 -1.54874
 F -0.01225 1.60060 2.25428
 F 0.47101 1.54129 -2.25643
 H -1.01813 -0.95754 1.20300
 H -0.93608 -0.95102 -1.03375
 H 0.71716 -1.10968 1.05703
 H 0.79752 -1.13694 -1.23164
 H 0.03594 -0.65159 2.64095
 H -0.21543 -0.60019 -2.63643
13
bifur_IRC_Distances_noMW_output/bifur_IRC_Distances_noMW point 199
C 0.00199 0.90476 1.18857
 C 0.15410 0.89317 -1.18819
 C 0.14751 1.52693 0.00310
 C -0.06332 -0.53805 1.55483
 C -0.07416 -0.52807 -1.55508
 F -0.04658 1.60229 2.25141
 F 0.49903 1.53583 -2.25294
 H -1.01939 -0.95777 1.22230
 H -0.93164 -0.94853 -1.03305
 H 0.71136 -1.10840 1.05474
 H 0.79793 -1.13684 -1.24981
 H 0.05146 -0.65006 2.64574
 H -0.22829 -0.59525 -2.64162
13
bifur_IRC_Distances_noMW_output/bifur_IRC_Distances_noMW point 200
C -0.00625 0.90363 1.18996
 C 0.16363 0.89030 -1.18941
 C 0.15137 1.52163 0.00342
 C -0.06172 -0.53755 1.56152
 C -0.07526 -0.52638 -1.56198
 F -0.08221 1.60397 2.24775
 F 0.52854 1.53002 -2.24869
 H -1.01983 -0.95814 1.24268
 H -0.92744 -0.94589 -1.03297
 H 0.70573 -1.10713 1.05312
 H 0.79757 -1.13656 -1.26909
 H 0.06696 -0.64802 2.65095
 H -0.24112 -0.58989 -2.64725
13
bifur_IRC_Distances_noMW_output/bifur_IRC_Distances_noMW point 201
C -0.01472 0.90233 1.19130
 C 0.17345 0.88719 -1.19055
 C 0.15499 1.51588 0.00376
 C -0.05991 -0.53700 1.56875
 C -0.07653 -0.52456 -1.56941
 F -0.11882 1.60561 2.24337
 F 0.55916 1.52390 -2.24375
 H -1.01934 -0.95863 1.26395
 H -0.92361 -0.94309 -1.03362
 H 0.70042 -1.10588 1.05224
 H 0.79635 -1.13610 -1.28929
 H 0.08222 -0.64548 2.65657
 H -0.25365 -0.58417 -2.65330
13
bifur_IRC_Distances_noMW_output/bifur_IRC_Distances_noMW point 202
C -0.02344 0.90084 1.19253
 C 0.18354 0.88381 -1.19158
 C 0.15825 1.50964 0.00411
 C -0.05789 -0.53638 1.57651
 C -0.07799 -0.52261 -1.57738
 F -0.15629 1.60721 2.23818
 F 0.59091 1.51749 -2.23803
 H -1.01785 -0.95928 1.28612
 H -0.92023 -0.94015 -1.03503
 H 0.69553 -1.10466 1.05218
 H 0.79418 -1.13543 -1.31043
 H 0.09708 -0.64240 2.66257
 H -0.26579 -0.57808 -2.65975
13
bifur_IRC_Distances_noMW_output/bifur_IRC_Distances_noMW point 203
C -0.03231 0.89915 1.19364
 C 0.19380 0.88017 -1.19248
 C 0.16107 1.50293 0.00448
 C -0.05567 -0.53571 1.58477
 C -0.07965 -0.52055 -1.58584
 F -0.19417 1.60873 2.23216
 F 0.62344 1.51083 -2.23151
 H -1.01531 -0.96007 1.30900
 H -0.91743 -0.93710 -1.03734
 H 0.69123 -1.10350 1.05310
 H 0.79101 -1.13455 -1.33236
 H 0.11130 -0.63872 2.66891
 H -0.27731 -0.57162 -2.66653
13
bifur_IRC_Distances_noMW_output/bifur_IRC_Distances_noMW point 204
C -0.04146 0.89725 1.19467
 C 0.20436 0.87623 -1.19327
 C 0.16356 1.49563 0.00485
 C -0.05319 -0.53495 1.59369
 C -0.08152 -0.51833 -1.59495
 F -0.23303 1.61018 2.22526
 F 0.65717 1.50384 -2.22413
 H -1.01164 -0.96102 1.33295
 H -0.91525 -0.93388 -1.04060
 H 0.68751 -1.10238 1.05502
 H 0.78674 -1.13345 -1.35540
 H 0.12503 -0.63440 2.67568
 H -0.28829 -0.56471 -2.67376
13
bifur_IRC_Distances_noMW_output/bifur_IRC_Distances_noMW point 205
C -0.05082 0.89511 1.19561
 C 0.21513 0.87200 -1.19395
 C 0.16568 1.48777 0.00523
 C -0.05048 -0.53413 1.60320
 C -0.08360 -0.51598 -1.60466
 F -0.27250 1.61153 2.21750
 F 0.69177 1.49656 -2.21592
 H -1.00681 -0.96210 1.35783
 H -0.91378 -0.93051 -1.04490
 H 0.68451 -1.10131 1.05802
 H 0.78135 -1.13213 -1.37940
 H 0.13807 -0.62943 2.68282
 H -0.29852 -0.55739 -2.68138
13
bifur_IRC_Distances_noMW_output/bifur_IRC_Distances_noMW point 206
C -0.06030 0.89277 1.19648
 C 0.22602 0.86752 -1.19455
 C 0.16750 1.47937 0.00561
 C -0.04754 -0.53321 1.61330
 C -0.08587 -0.51351 -1.61495
 F -0.31229 1.61273 2.20898
 F 0.72687 1.48905 -2.20698
 H -1.00085 -0.96330 1.38348
 H -0.91310 -0.92700 -1.05031
 H 0.68231 -1.10030 1.06216
 H 0.77484 -1.13060 -1.40420
 H 0.15028 -0.62382 2.69030
 H -0.30785 -0.54970 -2.68933
13
bifur_IRC_Distances_noMW_output/bifur_IRC_Distances_noMW point 207
C -0.06987 0.89019 1.19724
 C 0.23693 0.86276 -1.19502
 C 0.16889 1.47041 0.00599
 C -0.04440 -0.53221 1.62395
 C -0.08834 -0.51092 -1.62578
 F -0.35203 1.61379 2.19965
 F 0.76230 1.48134 -2.19724
 H -0.99378 -0.96461 1.40978
 H -0.91325 -0.92339 -1.05689
 H 0.68098 -1.09935 1.06756
 H 0.76723 -1.12886 -1.42972
 H 0.16154 -0.61753 2.69805
 H -0.31620 -0.54161 -2.69757
13
bifur_IRC_Distances_noMW_output/bifur_IRC_Distances_noMW point 208
C -0.07964 0.88732 1.19795
 C 0.24802 0.85766 -1.19541
 C 0.16997 1.46073 0.00636
 C -0.04100 -0.53110 1.63536
 C -0.09102 -0.50816 -1.63736
 F -0.39233 1.61467 2.18943
 F 0.79844 1.47332 -2.18664
 H -0.98550 -0.96604 1.43719
 H -0.91425 -0.91963 -1.06486
 H 0.68052 -1.09845 1.07436
 H 0.75840 -1.12689 -1.45636
 H 0.17202 -0.61045 2.70621
 H -0.32363 -0.53299 -2.70623
13
bifur_IRC_Distances_noMW_output/bifur_IRC_Distances_noMW point 209
C -0.08948 0.88419 1.19861
 C 0.25913 0.85226 -1.19576
 C 0.17077 1.45036 0.00673
 C -0.03738 -0.52987 1.64745
 C -0.09390 -0.50526 -1.64963
 F -0.43266 1.61533 2.17845
 F 0.83476 1.46504 -2.17530
 H -0.97610 -0.96754 1.46544
 H -0.91615 -0.91574 -1.07430
 H 0.68098 -1.09759 1.08267
 H 0.74845 -1.12471 -1.48385
 H 0.18157 -0.60261 2.71471
 H -0.32998 -0.52386 -2.71522
13
bifur_IRC_Distances_noMW_output/bifur_IRC_Distances_noMW point 210
C -0.09948 0.88075 1.19921
 C 0.27032 0.84650 -1.19603
 C 0.17122 1.43920 0.00708
 C -0.03353 -0.52851 1.66031
 C -0.09697 -0.50220 -1.66265
 F -0.47317 1.61578 2.16659
 F 0.87148 1.45648 -2.16309
 H -0.96561 -0.96912 1.49473
 H -0.91890 -0.91173 -1.08526
 H 0.68234 -1.09676 1.09253
 H 0.73737 -1.12233 -1.51241
 H 0.19028 -0.59392 2.72357
 H -0.33535 -0.51414 -2.72459
13
bifur_IRC_Distances_noMW_output/bifur_IRC_Distances_noMW point 211
C -0.10958 0.87700 1.19977
 C 0.28152 0.84043 -1.19624
 C 0.17136 1.42730 0.00743
 C -0.02951 -0.52701 1.67386
 C -0.10018 -0.49900 -1.67635
 F -0.51364 1.61596 2.15398
 F 0.90832 1.44772 -2.15014
 H -0.95422 -0.97074 1.52495
 H -0.92242 -0.90763 -1.09760
 H 0.68455 -1.09596 1.10381
 H 0.72536 -1.11981 -1.54193
 H 0.19819 -0.58443 2.73274
 H -0.33974 -0.50384 -2.73428
13
bifur_IRC_Distances_noMW_output/bifur_IRC_Distances_noMW point 212
C -0.11966 0.87299 1.20034
 C 0.29260 0.83411 -1.19645
 C 0.17128 1.41475 0.00777
 C -0.02539 -0.52537 1.68798
 C -0.10346 -0.49569 -1.69063
 F -0.55370 1.61584 2.14085
 F 0.94480 1.43885 -2.13668
 H -0.94220 -0.97233 1.55590
 H -0.92663 -0.90345 -1.11119
 H 0.68750 -1.09518 1.11633
 H 0.71269 -1.11721 -1.57218
 H 0.20534 -0.57425 2.74216
 H -0.34316 -0.49305 -2.74421
13
bifur_IRC_Distances_noMW_output/bifur_IRC_Distances_noMW point 213
C -0.12980 0.86865 1.20089
 C 0.30359 0.82750 -1.19663
 C 0.17092 1.40143 0.00810
 C -0.02116 -0.52359 1.70277
 C -0.10680 -0.49224 -1.70557
 F -0.59342 1.61539 2.12709
 F 0.98105 1.42983 -2.12259
 H -0.92966 -0.97391 1.58776
 H -0.93147 -0.89919 -1.12610
 H 0.69118 -1.09440 1.13019
 H 0.69945 -1.11456 -1.60336
 H 0.21183 -0.56327 2.75187
 H -0.34573 -0.48163 -2.75442
13
bifur_IRC_Distances_noMW_output/bifur_IRC_Distances_noMW point 214
C -0.13992 0.86397 1.20145
 C 0.31442 0.82056 -1.19681
 C 0.17029 1.38728 0.00842
 C -0.01686 -0.52163 1.71823
 C -0.11017 -0.48867 -1.72117
 F -0.63259 1.61461 2.11277
 F 1.01681 1.42065 -2.10795
 H -0.91674 -0.97542 1.62047
 H -0.93689 -0.89488 -1.14246
 H 0.69555 -1.09363 1.14551
 H 0.68581 -1.11186 -1.63540
 H 0.21774 -0.55147 2.76187
 H -0.34747 -0.46952 -2.76492
13
bifur_IRC_Distances_noMW_output/bifur_IRC_Distances_noMW point 215
C -0.14993 0.85896 1.20209
 C 0.32499 0.81332 -1.19707
 C 0.16949 1.37230 0.00872
 C -0.01251 -0.51950 1.73436
 C -0.11353 -0.48496 -1.73745
 F -0.67096 1.61344 2.09805
 F 1.05172 1.41133 -2.09293
 H -0.90362 -0.97682 1.65387
 H -0.94280 -0.89053 -1.16036
 H 0.70048 -1.09284 1.16237
 H 0.67195 -1.10914 -1.66809
 H 0.22317 -0.53885 2.77216
 H -0.34845 -0.45670 -2.77571
13
bifur_IRC_Distances_noMW_output/bifur_IRC_Distances_noMW point 216
C -0.15984 0.85358 1.20279
 C 0.33526 0.80577 -1.19740
 C 0.16848 1.35643 0.00900
 C -0.00814 -0.51718 1.75114
 C -0.11686 -0.48111 -1.75436
 F -0.70843 1.61188 2.08295
 F 1.08572 1.40187 -2.07755
 H -0.89051 -0.97809 1.68793
 H -0.94910 -0.88616 -1.17977
 H 0.70591 -1.09203 1.18072
 H 0.65806 -1.10644 -1.70141
 H 0.22825 -0.52542 2.78275
 H -0.34880 -0.44309 -2.78678
13
bifur_IRC_Distances_noMW_output/bifur_IRC_Distances_noMW point 217
C -0.16961 0.84786 1.20356
 C 0.34520 0.79793 -1.19782
 C 0.16727 1.33973 0.00926
 C -0.00382 -0.51468 1.76849
 C -0.12008 -0.47715 -1.77183
 F -0.74488 1.60992 2.06760
 F 1.11866 1.39233 -2.06193
 H -0.87770 -0.97921 1.72256
 H -0.95566 -0.88179 -1.20044
 H 0.71170 -1.09119 1.20033
 H 0.64446 -1.10383 -1.73529
 H 0.23314 -0.51120 2.79362
 H -0.34869 -0.42872 -2.79811
13
bifur_IRC_Distances_noMW_output/bifur_IRC_Distances_noMW point 218
C -0.17926 0.84179 1.20443
 C 0.35482 0.78981 -1.19834
 C 0.16589 1.32218 0.00950
 C 0.00042 -0.51198 1.78639
 C -0.12318 -0.47306 -1.78985
 F -0.78038 1.60754 2.05205
 F 1.15054 1.38271 -2.04611
 H -0.86542 -0.98014 1.75782
 H -0.96237 -0.87740 -1.22227
 H 0.71779 -1.09033 1.22108
 H 0.63138 -1.10136 -1.76975
 H 0.23802 -0.49621 2.80477
 H -0.34826 -0.41354 -2.80972
13
bifur_IRC_Distances_noMW_output/bifur_IRC_Distances_noMW point 219
C -0.18875 0.83535 1.20540
 C 0.36406 0.78141 -1.19897
 C 0.16430 1.30377 0.00972
 C 0.00457 -0.50910 1.80478
 C -0.12611 -0.46887 -1.80835
 F -0.81472 1.60475 2.03636
 F 1.18120 1.37304 -2.03018
 H -0.85384 -0.98087 1.79351
 H -0.96916 -0.87304 -1.24521
 H 0.72410 -1.08943 1.24293
 H 0.61901 -1.09905 -1.80463
 H 0.24298 -0.48045 2.81620
 H -0.34763 -0.39752 -2.82158
13
bifur_IRC_Distances_noMW_output/bifur_IRC_Distances_noMW point 220
C -0.19804 0.82858 1.20646
 C 0.37287 0.77275 -1.19972
 C 0.16253 1.28452 0.00992
 C 0.00858 -0.50602 1.82360
 C -0.12885 -0.46457 -1.82727
 F -0.84782 1.60156 2.02064
 F 1.21053 1.36335 -2.01422
 H -0.84312 -0.98139 1.82950
 H -0.97593 -0.86873 -1.26915
 H 0.73052 -1.08850 1.26579
 H 0.60750 -1.09694 -1.83977
 H 0.24812 -0.46394 2.82789
 H -0.34691 -0.38066 -2.83367
13
bifur_IRC_Distances_noMW_output/bifur_IRC_Distances_noMW point 221
C -0.20716 0.82144 1.20761
 C 0.38130 0.76381 -1.20058
 C 0.16055 1.26440 0.01010
 C 0.01245 -0.50276 1.84283
 C -0.13138 -0.46016 -1.84660
 F -0.87974 1.59796 2.00486
 F 1.23863 1.35363 -1.99821
 H -0.83340 -0.98171 1.86584
 H -0.98263 -0.86446 -1.29399
 H 0.73703 -1.08754 1.28955
 H 0.59701 -1.09505 -1.87525
 H 0.25356 -0.44665 2.83985
 H -0.34623 -0.36290 -2.84602
13
bifur_IRC_Distances_noMW_output/bifur_IRC_Distances_noMW point 222
C -0.21609 0.81393 1.20884
 C 0.38932 0.75458 -1.20154
 C 0.15836 1.24338 0.01024
 C 0.01616 -0.49930 1.86243
 C -0.13370 -0.45565 -1.86628
 F -0.91043 1.59398 1.98906
 F 1.26545 1.34391 -1.98219
 H -0.82476 -0.98183 1.90239
 H -0.98918 -0.86027 -1.31966
 H 0.74356 -1.08656 1.31418
 H 0.58760 -1.09340 -1.91095
 H 0.25937 -0.42857 2.85208
 H -0.34566 -0.34420 -2.85861
13
bifur_IRC_Distances_noMW_output/bifur_IRC_Distances_noMW point 223
C -0.22483 0.80605 1.21015
 C 0.39693 0.74507 -1.20259
 C 0.15595 1.22147 0.01036
 C 0.01971 -0.49566 1.88234
 C -0.13580 -0.45105 -1.88627
 F -0.93988 1.58964 1.97328
 F 1.29099 1.33419 -1.96619
 H -0.81726 -0.98175 1.93907
 H -0.99555 -0.85617 -1.34609
 H 0.75005 -1.08555 1.33958
 H 0.57935 -1.09200 -1.94678
 H 0.26562 -0.40970 2.86456
 H -0.34529 -0.32455 -2.87143
13
bifur_IRC_Distances_noMW_output/bifur_IRC_Distances_noMW point 224
C -0.23338 0.79781 1.21152
 C 0.40415 0.73528 -1.20374
 C 0.15332 1.19867 0.01045
 C 0.02308 -0.49183 1.90254
 C -0.13766 -0.44634 -1.90654
 F -0.96813 1.58495 1.95753
 F 1.31532 1.32450 -1.95023
 H -0.81097 -0.98149 1.97586
 H -1.00169 -0.85217 -1.37313
 H 0.75647 -1.08453 1.36565
 H 0.57233 -1.09089 -1.98274
 H 0.27235 -0.39003 2.87729
 H -0.34517 -0.30392 -2.88447
13
bifur_IRC_Distances_noMW_output/bifur_IRC_Distances_noMW point 225
C -0.24175 0.78921 1.21296
 C 0.41098 0.72521 -1.20498
 C 0.15049 1.17495 0.01051
 C 0.02627 -0.48782 1.92296
 C -0.13929 -0.44154 -1.92703
 F -0.99525 1.57991 1.94185
 F 1.33847 1.31484 -1.93433
 H -0.80590 -0.98105 2.01271
 H -1.00759 -0.84827 -1.40068
 H 0.76279 -1.08350 1.39227
 H 0.56656 -1.09007 -2.01879
 H 0.27959 -0.36954 2.89027
 H -0.34537 -0.28231 -2.89772
13
bifur_IRC_Distances_noMW_output/bifur_IRC_Distances_noMW point 226
C -0.24993 0.78024 1.21446
 C 0.41744 0.71486 -1.20630
 C 0.14747 1.15034 0.01054
 C 0.02928 -0.48364 1.94359
 C -0.14069 -0.43666 -1.94771
 F -1.02121 1.57457 1.92626
 F 1.36044 1.30522 -1.91854
 H -0.80202 -0.98045 2.04952
 H -1.01319 -0.84450 -1.42872
 H 0.76895 -1.08246 1.41941
 H 0.56200 -1.08956 -2.05481
 H 0.28736 -0.34825 2.90347
 H -0.34589 -0.25971 -2.91116
13
bifur_IRC_Distances_noMW_output/bifur_IRC_Distances_noMW point 227
C -0.25789 0.77092 1.21602
 C 0.42351 0.70422 -1.20770
 C 0.14429 1.12483 0.01054
 C 0.03212 -0.47928 1.96436
 C -0.14188 -0.43168 -1.96853
 F -1.04602 1.56893 1.91080
 F 1.38123 1.29564 -1.90287
 H -0.79922 -0.97971 2.08614
 H -1.01845 -0.84089 -1.45723
 H 0.77489 -1.08143 1.44705
 H 0.55856 -1.08932 -2.09070
 H 0.29564 -0.32614 2.91688
 H -0.34677 -0.23610 -2.92476
13
bifur_IRC_Distances_noMW_output/bifur_IRC_Distances_noMW point 228
C -0.26563 0.76124 1.21762
 C 0.42921 0.69330 -1.20918
 C 0.14094 1.09840 0.01050
 C 0.03480 -0.47475 1.98525
 C -0.14288 -0.42661 -1.98946
 F -1.06965 1.56305 1.89547
 F 1.40087 1.28609 -1.88734
 H -0.79745 -0.97884 2.12251
 H -1.02334 -0.83745 -1.48617
 H 0.78056 -1.08039 1.47520
 H 0.55616 -1.08936 -2.12636
 H 0.30442 -0.30321 2.93049
 H -0.34801 -0.21147 -2.93852
13
bifur_IRC_Distances_noMW_output/bifur_IRC_Distances_noMW point 229
C -0.27314 0.75120 1.21925
 C 0.43455 0.68207 -1.21071
 C 0.13742 1.07106 0.01043
 C 0.03732 -0.47005 2.00622
 C -0.14370 -0.42146 -2.01046
 F -1.09213 1.55694 1.88027
 F 1.41942 1.27659 -1.87194
 H -0.79665 -0.97788 2.15856
 H -1.02784 -0.83422 -1.51547
 H 0.78592 -1.07936 1.50376
 H 0.55476 -1.08966 -2.16178
 H 0.31367 -0.27943 2.94427
 H -0.34962 -0.18579 -2.95239
13
bifur_IRC_Distances_noMW_output/bifur_IRC_Distances_noMW point 230
C -0.28044 0.74081 1.22087
 C 0.43956 0.67054 -1.21226
 C 0.13372 1.04278 0.01032
 C 0.03968 -0.46520 2.02723
 C -0.14432 -0.41624 -2.03149
 F -1.11350 1.55063 1.86516
 F 1.43694 1.26717 -1.85662
 H -0.79681 -0.97683 2.19430
 H -1.03194 -0.83120 -1.54500
 H 0.79100 -1.07835 1.53265
 H 0.55435 -1.09025 -2.19698
 H 0.32338 -0.25480 2.95819
 H -0.35162 -0.15906 -2.96635
13
bifur_IRC_Distances_noMW_output/bifur_IRC_Distances_noMW point 231
C -0.28755 0.73005 1.22246
 C 0.44426 0.65871 -1.21381
 C 0.12984 1.01359 0.01017
 C 0.04186 -0.46019 2.04823
 C -0.14476 -0.41094 -2.05251
 F -1.13382 1.54414 1.85012
 F 1.45352 1.25785 -1.84136
 H -0.79793 -0.97572 2.22973
 H -1.03566 -0.82839 -1.57464
 H 0.79580 -1.07736 1.56172
 H 0.55495 -1.09115 -2.23198
 H 0.33350 -0.22930 2.97225
 H -0.35401 -0.13128 -2.98037
13
bifur_IRC_Distances_noMW_output/bifur_IRC_Distances_noMW point 232
C -0.29446 0.71893 1.22401
 C 0.44867 0.64659 -1.21534
 C 0.12579 0.98349 0.00998
 C 0.04387 -0.45504 2.06919
 C -0.14501 -0.40557 -2.07348
 F -1.15313 1.53748 1.83516
 F 1.46920 1.24865 -1.82617
 H -0.79997 -0.97455 2.26483
 H -1.03902 -0.82581 -1.60429
 H 0.80034 -1.07641 1.59091
 H 0.55653 -1.09235 -2.26678
 H 0.34399 -0.20296 2.98640
 H -0.35680 -0.10246 -2.99442
13
bifur_IRC_Distances_noMW_output/bifur_IRC_Distances_noMW point 233
C -0.30117 0.70748 1.22552
 C 0.45280 0.63418 -1.21686
 C 0.12160 0.95252 0.00974
 C 0.04571 -0.44976 2.09006
 C -0.14509 -0.40014 -2.09435
 F -1.17143 1.53070 1.82029
 F 1.48399 1.23958 -1.81106
 H -0.80283 -0.97333 2.29952
 H -1.04199 -0.82345 -1.63391
 H 0.80460 -1.07550 1.62016
 H 0.55900 -1.09385 -2.30130
 H 0.35479 -0.17579 3.00064
 H -0.35998 -0.07264 -3.00845
13
bifur_IRC_Distances_noMW_output/bifur_IRC_Distances_noMW point 234
C -0.30764 0.69569 1.22696
 C 0.45664 0.62149 -1.21834
 C 0.11730 0.92070 0.00946
 C 0.04740 -0.44435 2.11080
 C -0.14503 -0.39466 -2.11509
 F -1.18869 1.52381 1.80554
 F 1.49791 1.23064 -1.79604
 H -0.80642 -0.97209 2.33370
 H -1.04457 -0.82134 -1.66347
 H 0.80853 -1.07461 1.64944
 H 0.56227 -1.09560 -2.33545
 H 0.36584 -0.14784 3.01493
 H -0.36354 -0.04184 -3.02243
13
bifur_IRC_Distances_noMW_output/bifur_IRC_Distances_noMW point 235
C -0.31387 0.68359 1.22832
 C 0.46022 0.60852 -1.21976
 C 0.11289 0.88809 0.00911
 C 0.04893 -0.43882 2.13138
 C -0.14482 -0.38913 -2.13565
 F -1.20491 1.51685 1.79088
 F 1.51096 1.22185 -1.78110
 H -0.81068 -0.97082 2.36731
 H -1.04673 -0.81951 -1.69290
 H 0.81213 -1.07376 1.67872
 H 0.56629 -1.09760 -2.36921
 H 0.37707 -0.11914 3.02924
 H -0.36749 -0.01011 -3.03632
13
bifur_IRC_Distances_noMW_output/bifur_IRC_Distances_noMW point 236
C -0.31986 0.67117 1.22955
 C 0.46355 0.59528 -1.22110
 C 0.10837 0.85470 0.00871
 C 0.05028 -0.43319 2.15174
 C -0.14448 -0.38357 -2.15600
 F -1.22006 1.50987 1.77626
 F 1.52320 1.21322 -1.76618
 H -0.81556 -0.96956 2.40033
 H -1.04850 -0.81796 -1.72214
 H 0.81543 -1.07293 1.70792
 H 0.57104 -1.09983 -2.40256
 H 0.38842 -0.08972 3.04353
 H -0.37184 0.02253 -3.05006
13
bifur_IRC_Distances_noMW_output/bifur_IRC_Distances_noMW point 237
C -0.32559 0.65845 1.23063
 C 0.46665 0.58178 -1.22232
 C 0.10375 0.82057 0.00823
 C 0.05147 -0.42747 2.17186
 C -0.14400 -0.37799 -2.17609
 F -1.23415 1.50287 1.76165
 F 1.53466 1.20479 -1.75124
 H -0.82108 -0.96830 2.43275
 H -1.04990 -0.81671 -1.75108
 H 0.81845 -1.07211 1.73699
 H 0.57653 -1.10228 -2.43555
 H 0.39980 -0.05964 3.05778
 H -0.37660 0.05602 -3.06361
13
bifur_IRC_Distances_noMW_output/bifur_IRC_Distances_noMW point 238
C -0.33106 0.64545 1.23153
 C 0.46953 0.56804 -1.22341
 C 0.09905 0.78582 0.00768
 C 0.05248 -0.42168 2.19169
 C -0.14341 -0.37239 -2.19587
 F -1.24718 1.49589 1.74705
 F 1.54537 1.19659 -1.73629
 H -0.82717 -0.96704 2.46452
 H -1.05094 -0.81574 -1.77964
 H 0.82121 -1.07130 1.76583
 H 0.58274 -1.10491 -2.46812
 H 0.41114 -0.02897 3.07196
 H -0.38177 0.09026 -3.07692
13
bifur_IRC_Distances_noMW_output/bifur_IRC_Distances_noMW point 239
C -0.33624 0.63221 1.23224
 C 0.47220 0.55411 -1.22437
 C 0.09431 0.75052 0.00704
 C 0.05332 -0.41584 2.21119
 C -0.14270 -0.36680 -2.21531
 F -1.25914 1.48894 1.73248
 F 1.55533 1.18861 -1.72134
 H -0.83376 -0.96580 2.49558
 H -1.05162 -0.81508 -1.80779
 H 0.82370 -1.07047 1.79441
 H 0.58959 -1.10768 -2.50021
 H 0.42237 0.00215 3.08603
 H -0.38737 0.12513 -3.08994
13
bifur_IRC_Distances_noMW_output/bifur_IRC_Distances_noMW point 240
C -0.34111 0.61877 1.23277
 C 0.47467 0.54001 -1.22519
 C 0.08958 0.71483 0.00631
 C 0.05400 -0.40996 2.23032
 C -0.14192 -0.36123 -2.23437
 F -1.27001 1.48207 1.71796
 F 1.56454 1.18085 -1.70643
 H -0.84073 -0.96457 2.52582
 H -1.05192 -0.81472 -1.83552
 H 0.82588 -1.06961 1.82272
 H 0.59698 -1.11052 -2.53172
 H 0.43341 0.03359 3.09997
 H -0.39339 0.16049 -3.10264
13
bifur_IRC_Distances_noMW_output/bifur_IRC_Distances_noMW point 241
C -0.34563 0.60520 1.23309
 C 0.47695 0.52580 -1.22588
 C 0.08490 0.67890 0.00548
 C 0.05451 -0.40408 2.24903
 C -0.14106 -0.35569 -2.25298
 F -1.27976 1.47529 1.70351
 F 1.57300 1.17333 -1.69158
 H -0.84798 -0.96336 2.55515
 H -1.05181 -0.81467 -1.86276
 H 0.82773 -1.06868 1.85070
 H 0.60481 -1.11336 -2.56255
 H 0.44417 0.06518 3.11374
 H -0.39984 0.19615 -3.11495
13
bifur_IRC_Distances_noMW_output/bifur_IRC_Distances_noMW point 242
C -0.34979 0.59156 1.23319
 C 0.47905 0.51157 -1.22641
 C 0.08029 0.64295 0.00454
 C 0.05486 -0.39824 2.26724
 C -0.14014 -0.35023 -2.27107
 F -1.28837 1.46866 1.68915
 F 1.58072 1.16609 -1.67681
 H -0.85549 -0.96217 2.58347
 H -1.05133 -0.81494 -1.88940
 H 0.82927 -1.06767 1.87825
 H 0.61307 -1.11616 -2.59261
 H 0.45457 0.09671 3.12726
 H -0.40671 0.23187 -3.12680
13
bifur_IRC_Distances_noMW_output/bifur_IRC_Distances_noMW point 243
C -0.35356 0.57797 1.23303
 C 0.48098 0.49743 -1.22676
 C 0.07578 0.60732 0.00351
 C 0.05503 -0.39248 2.28484
 C -0.13917 -0.34489 -2.28853
 F -1.29579 1.46222 1.67492
 F 1.58772 1.15920 -1.66216
 H -0.86320 -0.96103 2.61065
 H -1.05051 -0.81551 -1.91523
 H 0.83052 -1.06655 1.90515
 H 0.62168 -1.11887 -2.62176
 H 0.46449 0.12786 3.14044
 H -0.41396 0.26732 -3.13811
13
bifur_IRC_Distances_noMW_output/bifur_IRC_Distances_noMW point 244
C -0.35690 0.56464 1.23262
 C 0.48273 0.48359 -1.22693
 C 0.07143 0.57254 0.00238
 C 0.05503 -0.38690 2.30160
 C -0.13818 -0.33974 -2.30513
 F -1.30196 1.45607 1.66096
 F 1.59393 1.15275 -1.64780
 H -0.87096 -0.95994 2.63637
 H -1.04936 -0.81637 -1.93995
 H 0.83147 -1.06533 1.93113
 H 0.63050 -1.12139 -2.64965
 H 0.47377 0.15815 3.15312
 H -0.42150 0.30194 -3.14871
13
bifur_IRC_Distances_noMW_output/bifur_IRC_Distances_noMW point 245
C -0.35971 0.55197 1.23198
 C 0.48428 0.47048 -1.22692
 C 0.06737 0.53969 0.00119
 C 0.05488 -0.38166 2.31712
 C -0.13721 -0.33494 -2.32046
 F -1.30676 1.45040 1.64768
 F 1.59926 1.14689 -1.63414
 H -0.87844 -0.95896 2.65992
 H -1.04792 -0.81749 -1.96299
 H 0.83205 -1.06402 1.95553
 H 0.63912 -1.12361 -2.67550
 H 0.48218 0.18662 3.16494
 H -0.42909 0.33463 -3.15835
13
bifur_IRC_Distances_noMW_output/bifur_IRC_Distances_noMW point 246
C -0.36187 0.54089 1.23122
 C 0.48553 0.45902 -1.22678
 C 0.06388 0.51108 0.00006
 C 0.05463 -0.37714 2.33039
 C -0.13636 -0.33081 -2.33355
 F -1.31007 1.44558 1.63599
 F 1.60346 1.14194 -1.62214
 H -0.88503 -0.95813 2.67984
 H -1.04633 -0.81873 -1.98291
 H 0.83225 -1.06273 1.97680
 H 0.64680 -1.12535 -2.69760
 H 0.48921 0.21128 3.17512
 H -0.43609 0.36310 -3.16644
13
bifur_IRC_Distances_noMW_output/bifur_IRC_Distances_noMW point 247
C -0.36322 0.53297 1.23053
 C 0.48636 0.45084 -1.22658
 C 0.06139 0.49072 -0.00081
 C 0.05438 -0.37394 2.33970
 C -0.13575 -0.32789 -2.34271
 F -1.31185 1.44225 1.62754
 F 1.60617 1.13853 -1.61348
 H -0.88975 -0.95758 2.69364
 H -1.04497 -0.81980 -1.99703
 H 0.83217 -1.06171 1.99200
 H 0.65235 -1.12647 -2.71308
 H 0.49404 0.22874 3.18229
 H -0.44132 0.38336 -3.17202
13
bifur_IRC_Distances_noMW_output/bifur_IRC_Distances_noMW point 248
C -0.36390 0.52859 1.23010
 C 0.48680 0.44631 -1.22644
 C 0.06003 0.47950 -0.00131
 C 0.05422 -0.37218 2.34479
 C -0.13541 -0.32630 -2.34772
 F -1.31261 1.44045 1.62285
 F 1.60757 1.13668 -1.60868
 H -0.89236 -0.95729 2.70111
 H -1.04414 -0.82046 -2.00481
 H 0.83204 -1.06111 2.00042
 H 0.65542 -1.12704 -2.72152
 H 0.49664 0.23832 3.18622
 H -0.44430 0.39452 -3.17503
13
bifur_IRC_Distances_noMW_output/bifur_IRC_Distances_noMW point 249
C -0.36421 0.52646 1.22988
 C 0.48701 0.44411 -1.22637
 C 0.05937 0.47404 -0.00156
 C 0.05413 -0.37133 2.34726
 C -0.13525 -0.32552 -2.35014
 F -1.31294 1.43958 1.62056
 F 1.60823 1.13578 -1.60634
 H -0.89361 -0.95715 2.70471
 H -1.04370 -0.82080 -2.00860
 H 0.83194 -1.06080 2.00453
 H 0.65691 -1.12729 -2.72560
 H 0.49789 0.24298 3.18814
 H -0.44577 0.39995 -3.17648
13
bifur_IRC_Distances_noMW_output/bifur_IRC_Distances_noMW point 250
C -0.36436 0.52542 1.22978
 C 0.48711 0.44303 -1.22633
 C 0.05905 0.47137 -0.00168
 C 0.05409 -0.37091 2.34847
 C -0.13517 -0.32514 -2.35133
 F -1.31310 1.43915 1.61945
 F 1.60854 1.13534 -1.60520
 H -0.89422 -0.95708 2.70647
 H -1.04348 -0.82097 -2.01047
 H 0.83189 -1.06065 2.00655
 H 0.65763 -1.12741 -2.72759
 H 0.49851 0.24526 3.18907
 H -0.44649 0.40261 -3.17719
13
bifur_IRC_Distances_noMW_output/bifur_IRC_Distances_noMW point 251
C -0.36443 0.52491 1.22973
 C 0.48716 0.44250 -1.22632
 C 0.05889 0.47006 -0.00174
 C 0.05407 -0.37071 2.34906
 C -0.13513 -0.32496 -2.35191
 F -1.31318 1.43894 1.61890
 F 1.60870 1.13513 -1.60463
 H -0.89453 -0.95704 2.70734
 H -1.04338 -0.82105 -2.01138
 H 0.83187 -1.06058 2.00753
 H 0.65799 -1.12748 -2.72857
 H 0.49881 0.24637 3.18953
 H -0.44685 0.40391 -3.17754
13
bifur_IRC_Distances_noMW_output/bifur_IRC_Distances_noMW point 252
C -0.36448 0.52456 1.22969
 C 0.48719 0.44214 -1.22630
 C 0.05878 0.46916 -0.00178
 C 0.05406 -0.37057 2.34946
 C -0.13510 -0.32483 -2.35230
 F -1.31321 1.43880 1.61852
 F 1.60880 1.13498 -1.60424
 H -0.89474 -0.95702 2.70792
 H -1.04330 -0.82111 -2.01200
 H 0.83185 -1.06053 2.00821
 H 0.65824 -1.12752 -2.72923
 H 0.49901 0.24713 3.18984
 H -0.44710 0.40480 -3.17777
13
bifur_IRC_Distances_noMW_output/bifur_IRC_Distances_noMW point 253
C -0.36451 0.52429 1.22966
 C 0.48722 0.44186 -1.22629
 C 0.05870 0.46848 -0.00182
 C 0.05405 -0.37046 2.34977
 C -0.13508 -0.32473 -2.35261
 F -1.31325 1.43869 1.61823
 F 1.60888 1.13487 -1.60395
 H -0.89488 -0.95701 2.70836
 H -1.04324 -0.82115 -2.01249
 H 0.83182 -1.06049 2.00874
 H 0.65841 -1.12754 -2.72974
 H 0.49917 0.24772 3.19009
 H -0.44728 0.40548 -3.17795
13
bifur_IRC_Distances_noMW_output/bifur_IRC_Distances_noMW point 254
C -0.36455 0.52404 1.22964
 C 0.48724 0.44161 -1.22629
 C 0.05863 0.46784 -0.00185
 C 0.05404 -0.37036 2.35006
 C -0.13507 -0.32464 -2.35289
 F -1.31330 1.43859 1.61798
 F 1.60896 1.13475 -1.60370
 H -0.89502 -0.95699 2.70878
 H -1.04318 -0.82119 -2.01294
 H 0.83181 -1.06045 2.00922
 H 0.65858 -1.12757 -2.73021
 H 0.49932 0.24826 3.19031
 H -0.44745 0.40611 -3.17813
13
bifur_IRC_Distances_noMW_output/bifur_IRC_Distances_noMW point 255
C -0.36457 0.52392 1.22963
 C 0.48726 0.44149 -1.22629
 C 0.05860 0.46754 -0.00186
 C 0.05403 -0.37031 2.35020
 C -0.13505 -0.32460 -2.35303
 F -1.31333 1.43853 1.61785
 F 1.60900 1.13471 -1.60357
 H -0.89510 -0.95698 2.70900
 H -1.04317 -0.82120 -2.01314
 H 0.83182 -1.06044 2.00943
 H 0.65868 -1.12759 -2.73045
 H 0.49938 0.24852 3.19042
 H -0.44754 0.40641 -3.17821
13
bifur_IRC_Distances_noMW_output/bifur_IRC_Distances_noMW point 256
C -0.36461 0.52368 1.22961
 C 0.48728 0.44124 -1.22628
 C 0.05852 0.46692 -0.00189
 C 0.05402 -0.37022 2.35048
 C -0.13504 -0.32451 -2.35330
 F -1.31336 1.43843 1.61759
 F 1.60907 1.13461 -1.60330
 H -0.89524 -0.95696 2.70940
 H -1.04311 -0.82124 -2.01357
 H 0.83180 -1.06040 2.00991
 H 0.65884 -1.12762 -2.73090
 H 0.49953 0.24904 3.19064
 H -0.44771 0.40703 -3.17837
13
bifur_IRC_Distances_noMW_output/bifur_IRC_Distances_noMW point 257
C -0.36464 0.52334 1.22957
 C 0.48731 0.44088 -1.22626
 C 0.05842 0.46605 -0.00193
 C 0.05401 -0.37008 2.35087
 C -0.13501 -0.32439 -2.35368
 F -1.31338 1.43831 1.61722
 F 1.60916 1.13446 -1.60292
 H -0.89543 -0.95694 2.70994
 H -1.04303 -0.82131 -2.01419
 H 0.83176 -1.06035 2.01058
 H 0.65906 -1.12765 -2.73153
 H 0.49972 0.24978 3.19093
 H -0.44795 0.40789 -3.17859
13
bifur_IRC_Distances_noMW_output/bifur_IRC_Distances_noMW point 258
C -0.36467 0.52312 1.22953
 C 0.48733 0.44065 -1.22625
 C 0.05834 0.46549 -0.00196
 C 0.05400 -0.37000 2.35111
 C -0.13500 -0.32431 -2.35392
 F -1.31338 1.43823 1.61697
 F 1.60922 1.13438 -1.60266
 H -0.89557 -0.95693 2.71030
 H -1.04298 -0.82135 -2.01457
 H 0.83175 -1.06031 2.01100
 H 0.65923 -1.12767 -2.73195
 H 0.49984 0.25025 3.19112
 H -0.44811 0.40845 -3.17873
13
bifur_IRC_Distances_noMW_output/bifur_IRC_Distances_noMW point 259
C -0.36468 0.52301 1.22950
 C 0.48734 0.44054 -1.22623
 C 0.05829 0.46521 -0.00197
 C 0.05399 -0.36996 2.35123
 C -0.13498 -0.32428 -2.35404
 F -1.31337 1.43819 1.61683
 F 1.60925 1.13435 -1.60252
 H -0.89566 -0.95693 2.71049
 H -1.04297 -0.82138 -2.01473
 H 0.83176 -1.06030 2.01120
 H 0.65933 -1.12769 -2.73217
 H 0.49989 0.25049 3.19121
 H -0.44819 0.40873 -3.17880
13
bifur_IRC_Distances_noMW_output/bifur_IRC_Distances_noMW point 260
C -0.36470 0.52286 1.22947
 C 0.48735 0.44039 -1.22621
 C 0.05823 0.46483 -0.00199
 C 0.05397 -0.36990 2.35139
 C -0.13497 -0.32423 -2.35420
 F -1.31336 1.43814 1.61665
 F 1.60929 1.13430 -1.60233
 H -0.89577 -0.95692 2.71072
 H -1.04294 -0.82141 -2.01498
 H 0.83176 -1.06027 2.01148
 H 0.65945 -1.12771 -2.73246
 H 0.49997 0.25081 3.19133
 H -0.44830 0.40911 -3.17888
13
bifur_IRC_Distances_noMW_output/bifur_IRC_Distances_noMW point 261
C -0.36473 0.52255 1.22943
 C 0.48737 0.44006 -1.22619
 C 0.05813 0.46404 -0.00203
 C 0.05396 -0.36978 2.35174
 C -0.13495 -0.32412 -2.35454
 F -1.31337 1.43803 1.61630
 F 1.60938 1.13418 -1.60198
 H -0.89595 -0.95691 2.71123
 H -1.04287 -0.82147 -2.01553
 H 0.83173 -1.06022 2.01208
 H 0.65967 -1.12774 -2.73304
 H 0.50015 0.25148 3.19160
 H -0.44852 0.40990 -3.17909
13
bifur_IRC_Distances_noMW_output/bifur_IRC_Distances_noMW point 262
C -0.36481 0.52189 1.22936
 C 0.48743 0.43937 -1.22616
 C 0.05792 0.46234 -0.00211
 C 0.05393 -0.36951 2.35251
 C -0.13490 -0.32388 -2.35529
 F -1.31341 1.43777 1.61558
 F 1.60955 1.13389 -1.60125
 H -0.89631 -0.95687 2.71230
 H -1.04269 -0.82160 -2.01675
 H 0.83165 -1.06012 2.01341
 H 0.66010 -1.12780 -2.73426
 H 0.50053 0.25292 3.19219
 H -0.44899 0.41159 -3.17953
13
bifur_IRC_Distances_noMW_output/bifur_IRC_Distances_noMW point 263
C -0.36491 0.52108 1.22927
 C 0.48750 0.43854 -1.22613
 C 0.05768 0.46028 -0.00221
 C 0.05390 -0.36919 2.35343
 C -0.13484 -0.32358 -2.35620
 F -1.31348 1.43746 1.61472
 F 1.60976 1.13355 -1.60036
 H -0.89675 -0.95682 2.71360
 H -1.04248 -0.82175 -2.01822
 H 0.83157 -1.05999 2.01500
 H 0.66062 -1.12787 -2.73575
 H 0.50100 0.25467 3.19291
 H -0.44957 0.41364 -3.18006
13
bifur_IRC_Distances_noMW_output/bifur_IRC_Distances_noMW point 264
C -0.36503 0.52011 1.22917
 C 0.48759 0.43752 -1.22610
 C 0.05739 0.45778 -0.00233
 C 0.05386 -0.36880 2.35456
 C -0.13478 -0.32323 -2.35730
 F -1.31358 1.43706 1.61368
 F 1.61003 1.13313 -1.59931
 H -0.89729 -0.95676 2.71520
 H -1.04223 -0.82192 -2.02000
 H 0.83147 -1.05984 2.01693
 H 0.66126 -1.12796 -2.73757
 H 0.50157 0.25679 3.19379
 H -0.45026 0.41613 -3.18072
13
bifur_IRC_Distances_noMW_output/bifur_IRC_Distances_noMW point 265
C -0.36515 0.51922 1.22908
 C 0.48767 0.43661 -1.22607
 C 0.05713 0.45551 -0.00244
 C 0.05382 -0.36845 2.35558
 C -0.13471 -0.32291 -2.35830
 F -1.31368 1.43670 1.61273
 F 1.61028 1.13276 -1.59834
 H -0.89781 -0.95670 2.71668
 H -1.04203 -0.82207 -2.02158
 H 0.83141 -1.05971 2.01865
 H 0.66188 -1.12806 -2.73925
 H 0.50208 0.25872 3.19458
 H -0.45090 0.41838 -3.18132
13
bifur_IRC_Distances_noMW_output/bifur_IRC_Distances_noMW point 266
C -0.36524 0.51853 1.22899
 C 0.48774 0.43590 -1.22604
 C 0.05691 0.45377 -0.00252
 C 0.05378 -0.36818 2.35636
 C -0.13465 -0.32266 -2.35907
 F -1.31376 1.43643 1.61197
 F 1.61049 1.13249 -1.59756
 H -0.89825 -0.95666 2.71783
 H -1.04191 -0.82219 -2.02275
 H 0.83140 -1.05960 2.01993
 H 0.66241 -1.12814 -2.74057
 H 0.50246 0.26020 3.19519
 H -0.45139 0.42012 -3.18176
