# Supplementary material for: Low dimensional representations along intrinsic reaction coordinates and molecular dynamics trajectories using interatomic distance matrices
Source: Chem Sci. 2019 Sep 18;10(43):9954–68. doi: 10.1039/c9sc02742d (PMC6991188; doi:10.1039/c9sc02742d)
Supplement: Supplementary file 1 [file SC-010-C9SC02742D-s001.zip › C9SC02742D-SI/ESI_xyz_files/bifur_IRC_Distances_MW_output/bifur_IRC_Distances_MW_PC1.xyz]

13
bifur_IRC_Distances_MW_output/bifur_IRC_Distances_MW point 1
C 0.05999 0.79898 0.73247
 C 0.06051 0.79882 -0.72823
 C -1.02010 1.53991 -0.00309
 C -0.08636 -0.55697 1.39298
 C -0.09055 -0.55569 -1.39282
 F 0.91285 1.63891 1.44356
 F 0.92264 1.63597 -1.44176
 H -0.89133 -1.17172 0.87477
 H -0.90632 -1.16723 -0.87016
 H 0.89236 -1.09209 1.33953
 H 0.88360 -1.08948 -1.34090
 H -0.37310 -0.38839 2.51336
 H -0.36417 -0.39102 -2.51970
13
bifur_IRC_Distances_MW_output/bifur_IRC_Distances_MW point 2
C 0.05999 0.79900 0.73230
 C 0.06050 0.79884 -0.72806
 C -1.02023 1.53999 -0.00308
 C -0.08637 -0.55699 1.39286
 C -0.09056 -0.55571 -1.39270
 F 0.91295 1.63896 1.44334
 F 0.92273 1.63603 -1.44154
 H -0.89140 -1.17177 0.87451
 H -0.90641 -1.16728 -0.86990
 H 0.89247 -1.09210 1.33946
 H 0.88371 -1.08950 -1.34083
 H -0.37317 -0.38841 2.51336
 H -0.36422 -0.39105 -2.51971
13
bifur_IRC_Distances_MW_output/bifur_IRC_Distances_MW point 3
C 0.06000 0.79902 0.73207
 C 0.06050 0.79886 -0.72783
 C -1.02042 1.54011 -0.00308
 C -0.08638 -0.55702 1.39268
 C -0.09057 -0.55575 -1.39252
 F 0.91309 1.63903 1.44303
 F 0.92286 1.63610 -1.44123
 H -0.89150 -1.17185 0.87416
 H -0.90652 -1.16734 -0.86954
 H 0.89263 -1.09212 1.33935
 H 0.88387 -1.08951 -1.34074
 H -0.37326 -0.38844 2.51337
 H -0.36430 -0.39109 -2.51972
13
bifur_IRC_Distances_MW_output/bifur_IRC_Distances_MW point 4
C 0.06001 0.79904 0.73182
 C 0.06050 0.79888 -0.72758
 C -1.02062 1.54022 -0.00307
 C -0.08638 -0.55705 1.39250
 C -0.09058 -0.55578 -1.39234
 F 0.91323 1.63911 1.44271
 F 0.92300 1.63618 -1.44091
 H -0.89159 -1.17192 0.87379
 H -0.90665 -1.16741 -0.86917
 H 0.89279 -1.09213 1.33924
 H 0.88403 -1.08953 -1.34064
 H -0.37336 -0.38848 2.51338
 H -0.36437 -0.39113 -2.51973
13
bifur_IRC_Distances_MW_output/bifur_IRC_Distances_MW point 5
C 0.34338 0.72404 0.73161
 C 0.34247 0.72426 -0.72746
 C 1.64913 0.83357 -0.00348
 C -0.20014 -0.52696 1.39239
 C -0.19666 -0.52772 -1.39221
 F 0.01767 1.87624 1.44262
 F 0.00690 1.87875 -1.44054
 H 0.19531 -1.45970 0.87337
 H 0.21014 -1.46310 -0.86908
 H -1.31591 -0.50746 1.33950
 H -1.30779 -0.50933 -1.34023
 H 0.13304 -0.52257 2.51331
 H 0.12245 -0.52003 -2.51981
13
bifur_IRC_Distances_MW_output/bifur_IRC_Distances_MW point 6
C 0.06002 0.79906 0.73161
 C 0.06050 0.79891 -0.72737
 C -1.02079 1.54033 -0.00307
 C -0.08639 -0.55708 1.39234
 C -0.09059 -0.55581 -1.39219
 F 0.91335 1.63917 1.44242
 F 0.92312 1.63624 -1.44062
 H -0.89168 -1.17198 0.87347
 H -0.90676 -1.16747 -0.86884
 H 0.89293 -1.09215 1.33914
 H 0.88418 -1.08955 -1.34055
 H -0.37345 -0.38850 2.51339
 H -0.36443 -0.39117 -2.51973
13
bifur_IRC_Distances_MW_output/bifur_IRC_Distances_MW point 7
C 0.34337 0.72404 0.73168
 C 0.34246 0.72426 -0.72753
 C 1.64905 0.83359 -0.00348
 C -0.20013 -0.52696 1.39245
 C -0.19665 -0.52772 -1.39226
 F 0.01767 1.87621 1.44271
 F 0.00690 1.87871 -1.44063
 H 0.19532 -1.45966 0.87348
 H 0.21014 -1.46306 -0.86919
 H -1.31586 -0.50750 1.33954
 H -1.30774 -0.50936 -1.34026
 H 0.13303 -0.52254 2.51330
 H 0.12244 -0.52001 -2.51981
13
bifur_IRC_Distances_MW_output/bifur_IRC_Distances_MW point 8
C 0.34333 0.72403 0.73198
 C 0.34239 0.72426 -0.72783
 C 1.64873 0.83369 -0.00349
 C -0.20008 -0.52693 1.39267
 C -0.19661 -0.52769 -1.39247
 F 0.01766 1.87604 1.44311
 F 0.00688 1.87855 -1.44102
 H 0.19535 -1.45952 0.87392
 H 0.21014 -1.46290 -0.86965
 H -1.31565 -0.50766 1.33967
 H -1.30753 -0.50952 -1.34038
 H 0.13298 -0.52244 2.51329
 H 0.12241 -0.51992 -2.51979
13
bifur_IRC_Distances_MW_output/bifur_IRC_Distances_MW point 9
C 0.05999 0.79899 0.73239
 C 0.06051 0.79883 -0.72816
 C -1.02016 1.53995 -0.00308
 C -0.08637 -0.55698 1.39293
 C -0.09056 -0.55570 -1.39277
 F 0.91290 1.63893 1.44346
 F 0.92268 1.63600 -1.44166
 H -0.89136 -1.17175 0.87465
 H -0.90636 -1.16725 -0.87005
 H 0.89241 -1.09209 1.33950
 H 0.88365 -1.08949 -1.34087
 H -0.37313 -0.38840 2.51336
 H -0.36420 -0.39104 -2.51971
13
bifur_IRC_Distances_MW_output/bifur_IRC_Distances_MW point 10
C 0.34323 0.72402 0.73259
 C 0.34226 0.72425 -0.72845
 C 1.64804 0.83388 -0.00351
 C -0.19998 -0.52688 1.39312
 C -0.19653 -0.52763 -1.39293
 F 0.01765 1.87570 1.44392
 F 0.00684 1.87821 -1.44184
 H 0.19541 -1.45921 0.87485
 H 0.21013 -1.46257 -0.87060
 H -1.31520 -0.50799 1.33996
 H -1.30709 -0.50985 -1.34063
 H 0.13288 -0.52223 2.51327
 H 0.12235 -0.51972 -2.51977
13
bifur_IRC_Distances_MW_output/bifur_IRC_Distances_MW point 11
C 0.05998 0.79897 0.73261
 C 0.06051 0.79881 -0.72838
 C -1.01998 1.53984 -0.00309
 C -0.08636 -0.55695 1.39309
 C -0.09055 -0.55567 -1.39293
 F 0.91277 1.63886 1.44375
 F 0.92256 1.63593 -1.44195
 H -0.89127 -1.17168 0.87499
 H -0.90625 -1.16719 -0.87039
 H 0.89226 -1.09208 1.33960
 H 0.88350 -1.08947 -1.34096
 H -0.37304 -0.38837 2.51335
 H -0.36413 -0.39100 -2.51970
13
bifur_IRC_Distances_MW_output/bifur_IRC_Distances_MW point 12
C 0.34324 0.72402 0.73253
 C 0.34227 0.72425 -0.72839
 C 1.64811 0.83386 -0.00351
 C -0.19999 -0.52688 1.39308
 C -0.19654 -0.52763 -1.39289
 F 0.01765 1.87573 1.44385
 F 0.00684 1.87825 -1.44176
 H 0.19541 -1.45924 0.87476
 H 0.21013 -1.46260 -0.87051
 H -1.31524 -0.50796 1.33993
 H -1.30713 -0.50982 -1.34060
 H 0.13289 -0.52225 2.51327
 H 0.12236 -0.51974 -2.51978
13
bifur_IRC_Distances_MW_output/bifur_IRC_Distances_MW point 13
C 0.34321 0.72402 0.73273
 C 0.34223 0.72425 -0.72859
 C 1.64789 0.83393 -0.00351
 C -0.19996 -0.52687 1.39323
 C -0.19651 -0.52761 -1.39303
 F 0.01764 1.87562 1.44411
 F 0.00683 1.87814 -1.44202
 H 0.19543 -1.45914 0.87506
 H 0.21013 -1.46250 -0.87081
 H -1.31510 -0.50806 1.34002
 H -1.30699 -0.50992 -1.34068
 H 0.13286 -0.52219 2.51327
 H 0.12234 -0.51967 -2.51977
13
bifur_IRC_Distances_MW_output/bifur_IRC_Distances_MW point 14
C 0.05996 0.79893 0.73311
 C 0.06051 0.79876 -0.72888
 C -1.01958 1.53961 -0.00310
 C -0.08635 -0.55688 1.39346
 C -0.09053 -0.55561 -1.39330
 F 0.91248 1.63871 1.44441
 F 0.92228 1.63577 -1.44261
 H -0.89108 -1.17153 0.87573
 H -0.90600 -1.16705 -0.87115
 H 0.89193 -1.09204 1.33983
 H 0.88317 -1.08944 -1.34116
 H -0.37284 -0.38831 2.51334
 H -0.36398 -0.39092 -2.51968
13
bifur_IRC_Distances_MW_output/bifur_IRC_Distances_MW point 15
C 0.34310 0.72400 0.73343
 C 0.34208 0.72425 -0.72930
 C 1.64710 0.83415 -0.00353
 C -0.19985 -0.52681 1.39375
 C -0.19642 -0.52754 -1.39355
 F 0.01763 1.87523 1.44504
 F 0.00678 1.87775 -1.44295
 H 0.19550 -1.45878 0.87612
 H 0.21012 -1.46212 -0.87190
 H -1.31458 -0.50845 1.34035
 H -1.30648 -0.51030 -1.34097
 H 0.13274 -0.52194 2.51324
 H 0.12227 -0.51944 -2.51975
13
bifur_IRC_Distances_MW_output/bifur_IRC_Distances_MW point 16
C 0.34305 0.72399 0.73381
 C 0.34200 0.72425 -0.72968
 C 1.64668 0.83427 -0.00354
 C -0.19978 -0.52677 1.39403
 C -0.19637 -0.52751 -1.39383
 F 0.01762 1.87502 1.44554
 F 0.00676 1.87755 -1.44345
 H 0.19554 -1.45859 0.87669
 H 0.21012 -1.46192 -0.87248
 H -1.31431 -0.50865 1.34052
 H -1.30621 -0.51050 -1.34112
 H 0.13267 -0.52182 2.51323
 H 0.12224 -0.51932 -2.51973
13
bifur_IRC_Distances_MW_output/bifur_IRC_Distances_MW point 17
C 0.05992 0.79883 0.73423
 C 0.06053 0.79865 -0.73002
 C -1.01866 1.53906 -0.00311
 C -0.08631 -0.55673 1.39430
 C -0.09048 -0.55546 -1.39413
 F 0.91183 1.63835 1.44590
 F 0.92165 1.63541 -1.44410
 H -0.89062 -1.17118 0.87743
 H -0.90542 -1.16674 -0.87287
 H 0.89118 -1.09197 1.34034
 H 0.88240 -1.08935 -1.34163
 H -0.37238 -0.38816 2.51330
 H -0.36363 -0.39073 -2.51964
13
bifur_IRC_Distances_MW_output/bifur_IRC_Distances_MW point 18
C 0.05991 0.79880 0.73461
 C 0.06053 0.79862 -0.73040
 C -1.01836 1.53888 -0.00312
 C -0.08630 -0.55668 1.39458
 C -0.09047 -0.55541 -1.39441
 F 0.91161 1.63824 1.44639
 F 0.92144 1.63529 -1.44459
 H -0.89047 -1.17107 0.87800
 H -0.90523 -1.16664 -0.87345
 H 0.89092 -1.09194 1.34051
 H 0.88215 -1.08933 -1.34178
 H -0.37222 -0.38811 2.51329
 H -0.36352 -0.39067 -2.51963
13
bifur_IRC_Distances_MW_output/bifur_IRC_Distances_MW point 19
C 0.05990 0.79877 0.73499
 C 0.06054 0.79858 -0.73078
 C -1.01804 1.53870 -0.00313
 C -0.08629 -0.55663 1.39486
 C -0.09045 -0.55535 -1.39469
 F 0.91139 1.63812 1.44690
 F 0.92123 1.63517 -1.44510
 H -0.89032 -1.17095 0.87858
 H -0.90504 -1.16653 -0.87404
 H 0.89067 -1.09192 1.34068
 H 0.88189 -1.08930 -1.34194
 H -0.37206 -0.38806 2.51328
 H -0.36340 -0.39061 -2.51962
13
bifur_IRC_Distances_MW_output/bifur_IRC_Distances_MW point 20
C 0.05988 0.79874 0.73539
 C 0.06054 0.79854 -0.73119
 C -1.01772 1.53851 -0.00313
 C -0.08628 -0.55657 1.39516
 C -0.09044 -0.55530 -1.39499
 F 0.91116 1.63799 1.44743
 F 0.92100 1.63505 -1.44563
 H -0.89016 -1.17083 0.87918
 H -0.90483 -1.16642 -0.87465
 H 0.89040 -1.09189 1.34087
 H 0.88162 -1.08927 -1.34210
 H -0.37190 -0.38800 2.51327
 H -0.36328 -0.39054 -2.51961
13
bifur_IRC_Distances_MW_output/bifur_IRC_Distances_MW point 21
C 0.05987 0.79870 0.73581
 C 0.06055 0.79850 -0.73161
 C -1.01738 1.53830 -0.00314
 C -0.08627 -0.55652 1.39547
 C -0.09042 -0.55524 -1.39530
 F 0.91091 1.63786 1.44799
 F 0.92077 1.63491 -1.44618
 H -0.88999 -1.17070 0.87981
 H -0.90462 -1.16630 -0.87530
 H 0.89012 -1.09186 1.34106
 H 0.88133 -1.08924 -1.34228
 H -0.37173 -0.38795 2.51326
 H -0.36315 -0.39047 -2.51959
13
bifur_IRC_Distances_MW_output/bifur_IRC_Distances_MW point 22
C 0.05985 0.79866 0.73625
 C 0.06056 0.79846 -0.73205
 C -1.01702 1.53809 -0.00315
 C -0.08626 -0.55646 1.39580
 C -0.09040 -0.55518 -1.39562
 F 0.91066 1.63772 1.44857
 F 0.92052 1.63477 -1.44677
 H -0.88981 -1.17057 0.88048
 H -0.90439 -1.16618 -0.87597
 H 0.88982 -1.09183 1.34126
 H 0.88103 -1.08921 -1.34246
 H -0.37155 -0.38789 2.51325
 H -0.36301 -0.39040 -2.51958
13
bifur_IRC_Distances_MW_output/bifur_IRC_Distances_MW point 23
C 0.34260 0.72393 0.73667
 C 0.34140 0.72423 -0.73257
 C 1.64348 0.83519 -0.00361
 C -0.19933 -0.52652 1.39617
 C -0.19600 -0.52722 -1.39595
 F 0.01755 1.87342 1.44934
 F 0.00657 1.87598 -1.44723
 H 0.19584 -1.45715 0.88099
 H 0.21008 -1.46038 -0.87688
 H -1.31222 -0.51021 1.34185
 H -1.30414 -0.51204 -1.34227
 H 0.13219 -0.52084 2.51315
 H 0.12196 -0.51839 -2.51965
13
bifur_IRC_Distances_MW_output/bifur_IRC_Distances_MW point 24
C 0.05982 0.79858 0.73720
 C 0.06057 0.79836 -0.73302
 C -1.01624 1.53763 -0.00316
 C -0.08623 -0.55633 1.39651
 C -0.09036 -0.55506 -1.39633
 F 0.91010 1.63742 1.44983
 F 0.91999 1.63447 -1.44803
 H -0.88942 -1.17028 0.88192
 H -0.90391 -1.16591 -0.87744
 H 0.88918 -1.09176 1.34170
 H 0.88039 -1.08914 -1.34285
 H -0.37115 -0.38776 2.51322
 H -0.36272 -0.39024 -2.51955
13
bifur_IRC_Distances_MW_output/bifur_IRC_Distances_MW point 25
C 0.34245 0.72391 0.73766
 C 0.34118 0.72422 -0.73358
 C 1.64237 0.83551 -0.00364
 C -0.19917 -0.52643 1.39691
 C -0.19587 -0.52712 -1.39669
 F 0.01753 1.87286 1.45066
 F 0.00651 1.87543 -1.44854
 H 0.19595 -1.45665 0.88249
 H 0.21007 -1.45984 -0.87841
 H -1.31149 -0.51075 1.34231
 H -1.30342 -0.51257 -1.34268
 H 0.13203 -0.52050 2.51312
 H 0.12187 -0.51806 -2.51962
13
bifur_IRC_Distances_MW_output/bifur_IRC_Distances_MW point 26
C 0.34237 0.72390 0.73818
 C 0.34107 0.72422 -0.73410
 C 1.64178 0.83568 -0.00365
 C -0.19908 -0.52639 1.39730
 C -0.19580 -0.52707 -1.39708
 F 0.01752 1.87257 1.45136
 F 0.00648 1.87514 -1.44924
 H 0.19600 -1.45639 0.88328
 H 0.21006 -1.45956 -0.87921
 H -1.31110 -0.51103 1.34256
 H -1.30304 -0.51285 -1.34289
 H 0.13194 -0.52032 2.51311
 H 0.12182 -0.51789 -2.51961
13
bifur_IRC_Distances_MW_output/bifur_IRC_Distances_MW point 27
C 0.05976 0.79845 0.73877
 C 0.06059 0.79821 -0.73460
 C -1.01495 1.53687 -0.00319
 C -0.08619 -0.55611 1.39769
 C -0.09030 -0.55484 -1.39750
 F 0.90918 1.63693 1.45191
 F 0.91910 1.63397 -1.45011
 H -0.88878 -1.16979 0.88429
 H -0.90311 -1.16547 -0.87985
 H 0.88812 -1.09165 1.34241
 H 0.87931 -1.08902 -1.34350
 H -0.37051 -0.38755 2.51318
 H -0.36223 -0.38998 -2.51951
13
bifur_IRC_Distances_MW_output/bifur_IRC_Distances_MW point 28
C 0.05974 0.79840 0.73933
 C 0.06059 0.79816 -0.73516
 C -1.01450 1.53660 -0.00320
 C -0.08617 -0.55604 1.39810
 C -0.09028 -0.55477 -1.39791
 F 0.90886 1.63676 1.45265
 F 0.91879 1.63379 -1.45085
 H -0.88856 -1.16962 0.88513
 H -0.90282 -1.16532 -0.88070
 H 0.88774 -1.09162 1.34267
 H 0.87893 -1.08898 -1.34373
 H -0.37028 -0.38748 2.51317
 H -0.36206 -0.38988 -2.51950
13
bifur_IRC_Distances_MW_output/bifur_IRC_Distances_MW point 29
C 0.05972 0.79835 0.73992
 C 0.06060 0.79810 -0.73575
 C -1.01402 1.53631 -0.00321
 C -0.08616 -0.55596 1.39854
 C -0.09025 -0.55469 -1.39835
 F 0.90851 1.63657 1.45343
 F 0.91846 1.63361 -1.45163
 H -0.88832 -1.16944 0.88601
 H -0.90252 -1.16515 -0.88160
 H 0.88735 -1.09158 1.34294
 H 0.87853 -1.08894 -1.34397
 H -0.37003 -0.38740 2.51316
 H -0.36188 -0.38979 -2.51948
13
bifur_IRC_Distances_MW_output/bifur_IRC_Distances_MW point 30
C 0.05970 0.79830 0.74052
 C 0.06061 0.79804 -0.73636
 C -1.01352 1.53602 -0.00322
 C -0.08614 -0.55588 1.39899
 C -0.09023 -0.55461 -1.39879
 F 0.90816 1.63638 1.45423
 F 0.91812 1.63341 -1.45243
 H -0.88807 -1.16926 0.88692
 H -0.90221 -1.16499 -0.88252
 H 0.88694 -1.09153 1.34321
 H 0.87812 -1.08889 -1.34423
 H -0.36978 -0.38732 2.51315
 H -0.36169 -0.38969 -2.51947
13
bifur_IRC_Distances_MW_output/bifur_IRC_Distances_MW point 31
C 0.34191 0.72383 0.74111
 C 0.34045 0.72420 -0.73707
 C 1.63848 0.83662 -0.00372
 C -0.19861 -0.52613 1.39950
 C -0.19542 -0.52678 -1.39925
 F 0.01745 1.87092 1.45525
 F 0.00629 1.87352 -1.45312
 H 0.19631 -1.45490 0.88769
 H 0.21003 -1.45797 -0.88372
 H -1.30894 -0.51264 1.34392
 H -1.30091 -0.51444 -1.34409
 H 0.13144 -0.51931 2.51304
 H 0.12153 -0.51693 -2.51954
13
bifur_IRC_Distances_MW_output/bifur_IRC_Distances_MW point 32
C 0.05966 0.79819 0.74183
 C 0.06062 0.79792 -0.73769
 C -1.01244 1.53538 -0.00324
 C -0.08610 -0.55570 1.39998
 C -0.09018 -0.55443 -1.39977
 F 0.90739 1.63597 1.45598
 F 0.91737 1.63299 -1.45418
 H -0.88754 -1.16885 0.88890
 H -0.90154 -1.16462 -0.88454
 H 0.88605 -1.09144 1.34382
 H 0.87722 -1.08879 -1.34477
 H -0.36924 -0.38714 2.51312
 H -0.36128 -0.38947 -2.51944
13
bifur_IRC_Distances_MW_output/bifur_IRC_Distances_MW point 33
C 0.05963 0.79812 0.74254
 C 0.06063 0.79785 -0.73841
 C -1.01185 1.53504 -0.00325
 C -0.08608 -0.55560 1.40051
 C -0.09015 -0.55433 -1.40030
 F 0.90697 1.63574 1.45692
 F 0.91697 1.63277 -1.45512
 H -0.88725 -1.16863 0.88997
 H -0.90117 -1.16442 -0.88563
 H 0.88556 -1.09139 1.34415
 H 0.87673 -1.08874 -1.34507
 H -0.36894 -0.38705 2.51311
 H -0.36105 -0.38935 -2.51942
13
bifur_IRC_Distances_MW_output/bifur_IRC_Distances_MW point 34
C 0.34157 0.72378 0.74326
 C 0.33999 0.72418 -0.73924
 C 1.63604 0.83731 -0.00378
 C -0.19827 -0.52594 1.40111
 C -0.19513 -0.52657 -1.40085
 F 0.01740 1.86971 1.45811
 F 0.00616 1.87233 -1.45597
 H 0.19653 -1.45380 0.89092
 H 0.21000 -1.45680 -0.88703
 H -1.30735 -0.51382 1.34493
 H -1.29933 -0.51560 -1.34497
 H 0.13107 -0.51857 2.51300
 H 0.12131 -0.51622 -2.51950
13
bifur_IRC_Distances_MW_output/bifur_IRC_Distances_MW point 35
C 0.05957 0.79797 0.74431
 C 0.06065 0.79767 -0.74019
 C -1.01039 1.53417 -0.00328
 C -0.08603 -0.55536 1.40183
 C -0.09008 -0.55409 -1.40162
 F 0.90593 1.63518 1.45926
 F 0.91596 1.63220 -1.45747
 H -0.88652 -1.16809 0.89263
 H -0.90026 -1.16392 -0.88834
 H 0.88436 -1.09127 1.34496
 H 0.87552 -1.08861 -1.34581
 H -0.36821 -0.38681 2.51309
 H -0.36050 -0.38905 -2.51939
13
bifur_IRC_Distances_MW_output/bifur_IRC_Distances_MW point 36
C 0.05954 0.79790 0.74514
 C 0.06066 0.79759 -0.74102
 C -1.00970 1.53377 -0.00329
 C -0.08601 -0.55525 1.40245
 C -0.09004 -0.55398 -1.40224
 F 0.90544 1.63492 1.46036
 F 0.91548 1.63193 -1.45857
 H -0.88618 -1.16783 0.89388
 H -0.89984 -1.16368 -0.88961
 H 0.88379 -1.09121 1.34534
 H 0.87494 -1.08855 -1.34615
 H -0.36786 -0.38669 2.51307
 H -0.36023 -0.38891 -2.51938
13
bifur_IRC_Distances_MW_output/bifur_IRC_Distances_MW point 37
C 0.05951 0.79783 0.74601
 C 0.06067 0.79751 -0.74190
 C -1.00898 1.53334 -0.00330
 C -0.08598 -0.55513 1.40310
 C -0.09001 -0.55386 -1.40288
 F 0.90493 1.63464 1.46152
 F 0.91499 1.63166 -1.45972
 H -0.88582 -1.16756 0.89519
 H -0.89939 -1.16344 -0.89094
 H 0.88320 -1.09115 1.34574
 H 0.87434 -1.08849 -1.34652
 H -0.36750 -0.38658 2.51306
 H -0.35996 -0.38877 -2.51936
13
bifur_IRC_Distances_MW_output/bifur_IRC_Distances_MW point 38
C 0.05948 0.79775 0.74688
 C 0.06068 0.79742 -0.74278
 C -1.00826 1.53291 -0.00331
 C -0.08596 -0.55501 1.40376
 C -0.08997 -0.55374 -1.40353
 F 0.90441 1.63437 1.46267
 F 0.91449 1.63138 -1.46088
 H -0.88546 -1.16729 0.89650
 H -0.89894 -1.16319 -0.89227
 H 0.88260 -1.09109 1.34615
 H 0.87374 -1.08842 -1.34688
 H -0.36714 -0.38646 2.51306
 H -0.35968 -0.38862 -2.51935
13
bifur_IRC_Distances_MW_output/bifur_IRC_Distances_MW point 39
C 0.34086 0.72368 0.74772
 C 0.33903 0.72415 -0.74375
 C 1.63095 0.83875 -0.00388
 C -0.19755 -0.52554 1.40446
 C -0.19454 -0.52612 -1.40419
 F 0.01731 1.86718 1.46406
 F 0.00590 1.86984 -1.46190
 H 0.19699 -1.45151 0.89764
 H 0.20995 -1.45437 -0.89389
 H -1.30402 -0.51628 1.34702
 H -1.29604 -0.51803 -1.34681
 H 0.13030 -0.51702 2.51294
 H 0.12086 -0.51474 -2.51944
13
bifur_IRC_Distances_MW_output/bifur_IRC_Distances_MW point 40
C 0.05942 0.79759 0.74875
 C 0.06070 0.79724 -0.74467
 C -1.00669 1.53199 -0.00334
 C -0.08591 -0.55475 1.40517
 C -0.08990 -0.55349 -1.40493
 F 0.90330 1.63377 1.46517
 F 0.91341 1.63077 -1.46338
 H -0.88469 -1.16671 0.89932
 H -0.89797 -1.16266 -0.89514
 H 0.88131 -1.09096 1.34701
 H 0.87244 -1.08828 -1.34767
 H -0.36636 -0.38620 2.51304
 H -0.35908 -0.38831 -2.51933
13
bifur_IRC_Distances_MW_output/bifur_IRC_Distances_MW point 41
C 0.05938 0.79750 0.74982
 C 0.06072 0.79714 -0.74575
 C -1.00580 1.53147 -0.00336
 C -0.08587 -0.55460 1.40597
 C -0.08985 -0.55334 -1.40573
 F 0.90266 1.63343 1.46659
 F 0.91279 1.63043 -1.46480
 H -0.88424 -1.16638 0.90093
 H -0.89742 -1.16236 -0.89677
 H 0.88058 -1.09089 1.34751
 H 0.87170 -1.08821 -1.34812
 H -0.36591 -0.38606 2.51304
 H -0.35874 -0.38813 -2.51932
13
bifur_IRC_Distances_MW_output/bifur_IRC_Distances_MW point 42
C 0.05934 0.79739 0.75100
 C 0.06073 0.79702 -0.74694
 C -1.00480 1.53088 -0.00337
 C -0.08584 -0.55444 1.40686
 C -0.08980 -0.55318 -1.40662
 F 0.90196 1.63305 1.46817
 F 0.91211 1.63005 -1.46638
 H -0.88375 -1.16601 0.90272
 H -0.89680 -1.16202 -0.89859
 H 0.87976 -1.09081 1.34806
 H 0.87087 -1.08812 -1.34863
 H -0.36541 -0.38590 2.51303
 H -0.35836 -0.38793 -2.51931
13
bifur_IRC_Distances_MW_output/bifur_IRC_Distances_MW point 43
C 0.05930 0.79728 0.75232
 C 0.06074 0.79689 -0.74827
 C -1.00370 1.53023 -0.00339
 C -0.08580 -0.55426 1.40785
 C -0.08975 -0.55300 -1.40760
 F 0.90117 1.63263 1.46992
 F 0.91134 1.62962 -1.46813
 H -0.88320 -1.16559 0.90470
 H -0.89612 -1.16164 -0.90060
 H 0.87884 -1.09071 1.34867
 H 0.86996 -1.08802 -1.34918
 H -0.36486 -0.38572 2.51303
 H -0.35793 -0.38771 -2.51930
13
bifur_IRC_Distances_MW_output/bifur_IRC_Distances_MW point 44
C 0.05925 0.79715 0.75376
 C 0.06076 0.79675 -0.74972
 C -1.00248 1.52952 -0.00341
 C -0.08576 -0.55406 1.40894
 C -0.08969 -0.55280 -1.40868
 F 0.90031 1.63217 1.47184
 F 0.91051 1.62915 -1.47006
 H -0.88259 -1.16514 0.90687
 H -0.89537 -1.16123 -0.90281
 H 0.87784 -1.09061 1.34934
 H 0.86895 -1.08791 -1.34980
 H -0.36425 -0.38552 2.51303
 H -0.35746 -0.38746 -2.51930
13
bifur_IRC_Distances_MW_output/bifur_IRC_Distances_MW point 45
C 0.05920 0.79702 0.75531
 C 0.06077 0.79660 -0.75130
 C -1.00117 1.52874 -0.00343
 C -0.08572 -0.55384 1.41012
 C -0.08963 -0.55258 -1.40985
 F 0.89937 1.63166 1.47391
 F 0.90960 1.62865 -1.47213
 H -0.88194 -1.16465 0.90921
 H -0.89456 -1.16078 -0.90519
 H 0.87676 -1.09050 1.35007
 H 0.86785 -1.08780 -1.35046
 H -0.36359 -0.38530 2.51304
 H -0.35696 -0.38720 -2.51930
13
bifur_IRC_Distances_MW_output/bifur_IRC_Distances_MW point 46
C 0.33937 0.72348 0.75694
 C 0.33705 0.72408 -0.75307
 C 1.62030 0.84176 -0.00408
 C -0.19605 -0.52470 1.41142
 C -0.19330 -0.52518 -1.41110
 F 0.01711 1.86190 1.47639
 F 0.00538 1.86463 -1.47419
 H 0.19792 -1.44673 0.91151
 H 0.20984 -1.44928 -0.90804
 H -1.29703 -0.52142 1.35138
 H -1.28914 -0.52311 -1.35067
 H 0.12867 -0.51379 2.51293
 H 0.11988 -0.51164 -2.51941
13
bifur_IRC_Distances_MW_output/bifur_IRC_Distances_MW point 47
C 0.05908 0.79670 0.75888
 C 0.06081 0.79625 -0.75489
 C -0.99814 1.52697 -0.00348
 C -0.08561 -0.55334 1.41281
 C -0.08948 -0.55209 -1.41253
 F 0.89723 1.63051 1.47867
 F 0.90751 1.62749 -1.47690
 H -0.88044 -1.16353 0.91457
 H -0.89269 -1.15976 -0.91063
 H 0.87426 -1.09025 1.35174
 H 0.86534 -1.08753 -1.35198
 H -0.36208 -0.38481 2.51306
 H -0.35579 -0.38660 -2.51931
13
bifur_IRC_Distances_MW_output/bifur_IRC_Distances_MW point 48
C 0.33873 0.72339 0.76088
 C 0.33619 0.72405 -0.75705
 C 1.61569 0.84305 -0.00416
 C -0.19540 -0.52434 1.41441
 C -0.19277 -0.52478 -1.41407
 F 0.01703 1.85963 1.48165
 F 0.00517 1.86239 -1.47944
 H 0.19832 -1.44467 0.91741
 H 0.20979 -1.44710 -0.91407
 H -1.29401 -0.52363 1.35325
 H -1.28615 -0.52529 -1.35234
 H 0.12797 -0.51240 2.51296
 H 0.11945 -0.51031 -2.51944
13
bifur_IRC_Distances_MW_output/bifur_IRC_Distances_MW point 49
C 0.05893 0.79632 0.76325
 C 0.06085 0.79581 -0.75930
 C -0.99439 1.52477 -0.00354
 C -0.08549 -0.55273 1.41612
 C -0.08929 -0.55148 -1.41583
 F 0.89458 1.62909 1.48451
 F 0.90492 1.62606 -1.48275
 H -0.87858 -1.16215 0.92114
 H -0.89039 -1.15849 -0.91731
 H 0.87118 -1.08995 1.35380
 H 0.86224 -1.08721 -1.35387
 H -0.36022 -0.38420 2.51312
 H -0.35433 -0.38585 -2.51934
13
bifur_IRC_Distances_MW_output/bifur_IRC_Distances_MW point 50
C 0.33792 0.72329 0.76577
 C 0.33513 0.72401 -0.76199
 C 1.60992 0.84466 -0.00425
 C -0.19460 -0.52388 1.41813
 C -0.19210 -0.52427 -1.41776
 F 0.01693 1.85678 1.48821
 F 0.00493 1.85958 -1.48599
 H 0.19880 -1.44209 0.92476
 H 0.20973 -1.44436 -0.92156
 H -1.29023 -0.52640 1.35559
 H -1.28241 -0.52802 -1.35443
 H 0.12708 -0.51066 2.51304
 H 0.11890 -0.50864 -2.51951
13
bifur_IRC_Distances_MW_output/bifur_IRC_Distances_MW point 51
C 0.33740 0.72322 0.76883
 C 0.33447 0.72398 -0.76509
 C 1.60629 0.84567 -0.00431
 C -0.19410 -0.52359 1.42046
 C -0.19168 -0.52395 -1.42008
 F 0.01686 1.85500 1.49231
 F 0.00478 1.85781 -1.49009
 H 0.19910 -1.44046 0.92935
 H 0.20970 -1.44264 -0.92623
 H -1.28784 -0.52814 1.35706
 H -1.28005 -0.52974 -1.35575
 H 0.12652 -0.50957 2.51311
 H 0.11855 -0.50758 -2.51957
13
bifur_IRC_Distances_MW_output/bifur_IRC_Distances_MW point 52
C 0.05862 0.79548 0.77263
 C 0.06093 0.79488 -0.76877
 C -0.98625 1.52001 -0.00365
 C -0.08521 -0.55140 1.42327
 C -0.08890 -0.55016 -1.42293
 F 0.88883 1.62601 1.49706
 F 0.89928 1.62297 -1.49534
 H -0.87453 -1.15915 0.93522
 H -0.88542 -1.15573 -0.93161
 H 0.86447 -1.08928 1.35824
 H 0.85550 -1.08651 -1.35796
 H -0.35618 -0.38287 2.51335
 H -0.35114 -0.38425 -2.51953
13
bifur_IRC_Distances_MW_output/bifur_IRC_Distances_MW point 53
C 0.33601 0.72304 0.77705
 C 0.33267 0.72391 -0.77339
 C 1.59641 0.84839 -0.00445
 C -0.19273 -0.52282 1.42674
 C -0.19053 -0.52309 -1.42632
 F 0.01670 1.85016 1.50336
 F 0.00441 1.85302 -1.50114
 H 0.19990 -1.43605 0.94167
 H 0.20960 -1.43799 -0.93878
 H -1.28136 -0.53285 1.36102
 H -1.27364 -0.53440 -1.35932
 H 0.12499 -0.50661 2.51337
 H 0.11758 -0.50472 -2.51980
13
bifur_IRC_Distances_MW_output/bifur_IRC_Distances_MW point 54
C 0.05831 0.79459 0.78245
 C 0.06101 0.79390 -0.77867
 C -0.97756 1.51496 -0.00375
 C -0.08492 -0.54999 1.43079
 C -0.08847 -0.54877 -1.43041
 F 0.88272 1.62275 1.51025
 F 0.89324 1.61970 -1.50857
 H -0.87022 -1.15597 0.94995
 H -0.88015 -1.15281 -0.94655
 H 0.85732 -1.08858 1.36295
 H 0.84833 -1.08577 -1.36231
 H -0.35189 -0.38146 2.51375
 H -0.34771 -0.38255 -2.51987
13
bifur_IRC_Distances_MW_output/bifur_IRC_Distances_MW point 55
C 0.05811 0.79404 0.78847
 C 0.06104 0.79329 -0.78475
 C -0.97215 1.51182 -0.00381
 C -0.08475 -0.54912 1.43543
 C -0.08821 -0.54790 -1.43502
 F 0.87892 1.62072 1.51836
 F 0.88948 1.61767 -1.51671
 H -0.86753 -1.15399 0.95897
 H -0.87688 -1.15099 -0.95570
 H 0.85286 -1.08814 1.36586
 H 0.84386 -1.08532 -1.36501
 H -0.34923 -0.38058 2.51406
 H -0.34555 -0.38150 -2.52015
13
bifur_IRC_Distances_MW_output/bifur_IRC_Distances_MW point 56
C 0.05791 0.79344 0.79499
 C 0.06108 0.79263 -0.79133
 C -0.96621 1.50839 -0.00386
 C -0.08455 -0.54816 1.44047
 C -0.08791 -0.54695 -1.44004
 F 0.87477 1.61850 1.52716
 F 0.88535 1.61546 -1.52554
 H -0.86458 -1.15184 0.96872
 H -0.87332 -1.14900 -0.96559
 H 0.84797 -1.08767 1.36903
 H 0.83898 -1.08483 -1.36797
 H -0.34632 -0.37962 2.51447
 H -0.34317 -0.38036 -2.52052
13
bifur_IRC_Distances_MW_output/bifur_IRC_Distances_MW point 57
C 0.05767 0.79271 0.80282
 C 0.06111 0.79183 -0.79922
 C -0.95898 1.50423 -0.00391
 C -0.08431 -0.54700 1.44655
 C -0.08756 -0.54581 -1.44609
 F 0.86973 1.61581 1.53774
 F 0.88030 1.61279 -1.53618
 H -0.86099 -1.14922 0.98043
 H -0.86900 -1.14659 -0.97745
 H 0.84202 -1.08709 1.37287
 H 0.83304 -1.08424 -1.37156
 H -0.34278 -0.37844 2.51505
 H -0.34025 -0.37898 -2.52105
13
bifur_IRC_Distances_MW_output/bifur_IRC_Distances_MW point 58
C 0.05741 0.79189 0.81143
 C 0.06114 0.79095 -0.80791
 C -0.95089 1.49959 -0.00396
 C -0.08405 -0.54571 1.45326
 C -0.08717 -0.54453 -1.45277
 F 0.86411 1.61282 1.54941
 F 0.87465 1.60983 -1.54791
 H -0.85699 -1.14632 0.99328
 H -0.86420 -1.14390 -0.99047
 H 0.83537 -1.08646 1.37713
 H 0.82641 -1.08359 -1.37556
 H -0.33884 -0.37714 2.51581
 H -0.33695 -0.37745 -2.52174
13
bifur_IRC_Distances_MW_output/bifur_IRC_Distances_MW point 59
C 0.32815 0.72211 0.82057
 C 0.32299 0.72343 -0.81732
 C 1.54145 0.86316 -0.00492
 C -0.18534 -0.51848 1.46055
 C -0.18422 -0.51836 -1.45995
 F 0.01598 1.82363 1.56228
 F 0.00321 1.82660 -1.56022
 H 0.20383 -1.41174 1.00667
 H 0.20907 -1.41251 -1.00482
 H -1.24515 -0.55868 1.38252
 H -1.23785 -0.55993 -1.37916
 H 0.11625 -0.49031 2.51658
 H 0.11162 -0.48891 -2.52277
13
bifur_IRC_Distances_MW_output/bifur_IRC_Distances_MW point 60
C 0.32627 0.72190 0.83035
 C 0.32078 0.72331 -0.82718
 C 1.52845 0.86655 -0.00497
 C -0.18364 -0.51745 1.46827
 C -0.18274 -0.51726 -1.46764
 F 0.01586 1.81745 1.57561
 F 0.00314 1.82041 -1.57362
 H 0.20465 -1.40604 1.02122
 H 0.20895 -1.40658 -1.01956
 H -1.23656 -0.56470 1.38746
 H -1.22936 -0.56588 -1.38382
 H 0.11412 -0.48651 2.51771
 H 0.11007 -0.48519 -2.52384
13
bifur_IRC_Distances_MW_output/bifur_IRC_Distances_MW point 61
C 0.05656 0.78905 0.84071
 C 0.06115 0.78791 -0.83742
 C -0.92231 1.48336 -0.00404
 C -0.08314 -0.54119 1.47637
 C -0.08576 -0.54009 -1.47578
 F 0.84441 1.60236 1.58930
 F 0.85457 1.59957 -1.58806
 H -0.84288 -1.13617 1.03686
 H -0.84747 -1.13448 -1.03457
 H 0.81188 -1.08425 1.39190
 H 0.80308 -1.08137 -1.38957
 H -0.32502 -0.37253 2.51923
 H -0.32508 -0.37216 -2.52493
13
bifur_IRC_Distances_MW_output/bifur_IRC_Distances_MW point 62
C 0.05628 0.78798 0.85134
 C 0.06112 0.78679 -0.84813
 C -0.91148 1.47728 -0.00404
 C -0.08281 -0.53950 1.48486
 C -0.08523 -0.53843 -1.48424
 F 0.83703 1.59845 1.60387
 F 0.84693 1.59576 -1.60274
 H -0.83757 -1.13238 1.05265
 H -0.84123 -1.13095 -1.05052
 H 0.80300 -1.08343 1.39737
 H 0.79430 -1.08056 -1.39482
 H -0.31983 -0.37080 2.52080
 H -0.32050 -0.37021 -2.52641
13
bifur_IRC_Distances_MW_output/bifur_IRC_Distances_MW point 63
C 0.05599 0.78687 0.86225
 C 0.06106 0.78564 -0.85911
 C -0.90013 1.47094 -0.00401
 C -0.08246 -0.53774 1.49361
 C -0.08467 -0.53671 -1.49296
 F 0.82933 1.59437 1.61885
 F 0.83888 1.59183 -1.61784
 H -0.83202 -1.12843 1.06881
 H -0.83475 -1.12727 -1.06683
 H 0.79369 -1.08258 1.40303
 H 0.78512 -1.07974 -1.40027
 H -0.31440 -0.36899 2.52259
 H -0.31564 -0.36819 -2.52810
13
bifur_IRC_Distances_MW_output/bifur_IRC_Distances_MW point 64
C 0.05571 0.78573 0.87331
 C 0.06098 0.78446 -0.87025
 C -0.88833 1.46440 -0.00396
 C -0.08211 -0.53592 1.50255
 C -0.08409 -0.53494 -1.50188
 F 0.82138 1.59016 1.63409
 F 0.83048 1.58780 -1.63323
 H -0.82628 -1.12436 1.08518
 H -0.82806 -1.12347 -1.08335
 H 0.78403 -1.08171 1.40883
 H 0.77561 -1.07890 -1.40590
 H -0.30878 -0.36711 2.52459
 H -0.31054 -0.36612 -2.52999
13
bifur_IRC_Distances_MW_output/bifur_IRC_Distances_MW point 65
C 0.05545 0.78455 0.88447
 C 0.06087 0.78327 -0.88147
 C -0.87615 1.45770 -0.00388
 C -0.08175 -0.53406 1.51162
 C -0.08348 -0.53314 -1.51092
 F 0.81323 1.58585 1.64949
 F 0.82177 1.58370 -1.64878
 H -0.82039 -1.12019 1.10166
 H -0.82123 -1.11958 -1.09996
 H 0.77406 -1.08083 1.41472
 H 0.76583 -1.07805 -1.41167
 H -0.30300 -0.36518 2.52679
 H -0.30521 -0.36403 -2.53207
13
bifur_IRC_Distances_MW_output/bifur_IRC_Distances_MW point 66
C 0.31257 0.72054 0.89554
 C 0.30577 0.72225 -0.89280
 C 1.43495 0.88980 -0.00465
 C -0.17184 -0.51009 1.52079
 C -0.17235 -0.50946 -1.52000
 F 0.01541 1.77417 1.66527
 F 0.00516 1.77669 -1.66412
 H 0.20946 -1.36586 1.11776
 H 0.20790 -1.36512 -1.11696
 H -1.17445 -0.60682 1.42143
 H -1.16815 -0.60759 -1.41680
 H 0.09817 -0.45969 2.52903
 H 0.09739 -0.45883 -2.53449
13
bifur_IRC_Distances_MW_output/bifur_IRC_Distances_MW point 67
C 0.05496 0.78214 0.90681
 C 0.06055 0.78086 -0.90394
 C -0.85080 1.44391 -0.00363
 C -0.08105 -0.53023 1.52994
 C -0.08220 -0.52945 -1.52920
 F 0.79650 1.57698 1.68047
 F 0.80351 1.57539 -1.68012
 H -0.80827 -1.11164 1.13461
 H -0.80721 -1.11159 -1.13312
 H 0.75335 -1.07901 1.42669
 H 0.74562 -1.07637 -1.42349
 H -0.29105 -0.36120 2.53175
 H -0.29392 -0.35979 -2.53678
13
bifur_IRC_Distances_MW_output/bifur_IRC_Distances_MW point 68
C 0.05475 0.78091 0.91795
 C 0.06034 0.77965 -0.91512
 C -0.83768 1.43685 -0.00346
 C -0.08070 -0.52827 1.53915
 C -0.08153 -0.52757 -1.53840
 F 0.78797 1.57244 1.69597
 F 0.79396 1.57120 -1.69581
 H -0.80207 -1.10726 1.15100
 H -0.80006 -1.10750 -1.14959
 H 0.74264 -1.07809 1.43272
 H 0.73524 -1.07554 -1.42952
 H -0.28490 -0.35915 2.53450
 H -0.28797 -0.35766 -2.53938
13
bifur_IRC_Distances_MW_output/bifur_IRC_Distances_MW point 69
C 0.05457 0.77965 0.92905
 C 0.06008 0.77845 -0.92626
 C -0.82428 1.42970 -0.00325
 C -0.08036 -0.52629 1.54837
 C -0.08083 -0.52569 -1.54762
 F 0.77937 1.56782 1.71144
 F 0.78412 1.56702 -1.71149
 H -0.79581 -1.10283 1.16730
 H -0.79282 -1.10337 -1.16595
 H 0.73171 -1.07715 1.43877
 H 0.72469 -1.07472 -1.43562
 H -0.27864 -0.35707 2.53740
 H -0.28180 -0.35553 -2.54214
13
bifur_IRC_Distances_MW_output/bifur_IRC_Distances_MW point 70
C 0.05441 0.77838 0.94009
 C 0.05978 0.77725 -0.93733
 C -0.81058 1.42247 -0.00299
 C -0.08004 -0.52428 1.55759
 C -0.08010 -0.52379 -1.55684
 F 0.77071 1.56314 1.72686
 F 0.77396 1.56285 -1.72715
 H -0.78949 -1.09835 1.18351
 H -0.78550 -1.09919 -1.18218
 H 0.72055 -1.07620 1.44481
 H 0.71399 -1.07392 -1.44179
 H -0.27228 -0.35495 2.54046
 H -0.27541 -0.35341 -2.54505
13
bifur_IRC_Distances_MW_output/bifur_IRC_Distances_MW point 71
C 0.05430 0.77709 0.95107
 C 0.05941 0.77607 -0.94832
 C -0.79660 1.41515 -0.00269
 C -0.07974 -0.52224 1.56679
 C -0.07933 -0.52189 -1.56605
 F 0.76203 1.55838 1.74222
 F 0.76346 1.55870 -1.74275
 H -0.78313 -1.09381 1.19960
 H -0.77809 -1.09498 -1.19825
 H 0.70916 -1.07524 1.45084
 H 0.70314 -1.07313 -1.44803
 H -0.26582 -0.35279 2.54367
 H -0.26878 -0.35130 -2.54809
13
bifur_IRC_Distances_MW_output/bifur_IRC_Distances_MW point 72
C 0.29601 0.71921 0.96192
 C 0.29054 0.72071 -0.95927
 C 1.32572 0.91449 -0.00279
 C -0.15890 -0.50159 1.57599
 C -0.16101 -0.50069 -1.57523
 F 0.01486 1.72635 1.75765
 F 0.01455 1.72729 -1.75814
 H 0.21337 -1.32090 1.21534
 H 0.20614 -1.31929 -1.21438
 H -1.10113 -0.65340 1.45723
 H -1.09673 -0.65378 -1.45392
 H 0.07790 -0.42950 2.54693
 H 0.07868 -0.42891 -2.55134
13
bifur_IRC_Distances_MW_output/bifur_IRC_Distances_MW point 73
C 0.29293 0.71901 0.97276
 C 0.28820 0.72039 -0.97005
 C 1.30634 0.91860 -0.00223
 C -0.15666 -0.50009 1.58512
 C -0.15912 -0.49917 -1.58440
 F 0.01444 1.71823 1.77278
 F 0.01737 1.71868 -1.77366
 H 0.21397 -1.31318 1.23123
 H 0.20573 -1.31146 -1.23004
 H -1.08801 -0.66135 1.46306
 H -1.08415 -0.66167 -1.46039
 H 0.07414 -0.42427 2.55043
 H 0.07484 -0.42371 -2.55460
13
bifur_IRC_Distances_MW_output/bifur_IRC_Distances_MW point 74
C 0.28971 0.71883 0.98351
 C 0.28598 0.72004 -0.98071
 C 1.28663 0.92269 -0.00153
 C -0.15441 -0.49859 1.59421
 C -0.15726 -0.49764 -1.59354
 F 0.01376 1.71013 1.78777
 F 0.02077 1.70994 -1.78911
 H 0.21460 -1.30543 1.24699
 H 0.20525 -1.30360 -1.24548
 H -1.07462 -0.66934 1.46877
 H -1.07143 -0.66959 -1.46696
 H 0.07029 -0.41900 2.55404
 H 0.07074 -0.41845 -2.55795
13
bifur_IRC_Distances_MW_output/bifur_IRC_Distances_MW point 75
C 0.28631 0.71868 0.99418
 C 0.28394 0.71965 -0.99123
 C 1.26661 0.92677 -0.00067
 C -0.15211 -0.49706 1.60322
 C -0.15544 -0.49610 -1.60263
 F 0.01264 1.70208 1.80260
 F 0.02494 1.70107 -1.80449
 H 0.21527 -1.29766 1.26263
 H 0.20469 -1.29571 -1.26065
 H -1.06094 -0.67736 1.47433
 H -1.05860 -0.67752 -1.47367
 H 0.06635 -0.41369 2.55776
 H 0.06634 -0.41315 -2.56138
13
bifur_IRC_Distances_MW_output/bifur_IRC_Distances_MW point 76
C 0.28266 0.71856 1.00476
 C 0.28216 0.71921 -1.00160
 C 1.24628 0.93081 0.00044
 C -0.14975 -0.49552 1.61215
 C -0.15368 -0.49456 -1.61166
 F 0.01082 1.69413 1.81724
 F 0.03015 1.69203 -1.81980
 H 0.21603 -1.28988 1.27817
 H 0.20400 -1.28781 -1.27551
 H -1.04693 -0.68539 1.47964
 H -1.04571 -0.68545 -1.48055
 H 0.06239 -0.40834 2.56158
 H 0.06160 -0.40780 -2.56486
13
bifur_IRC_Distances_MW_output/bifur_IRC_Distances_MW point 77
C 0.27860 0.71851 1.01526
 C 0.28078 0.71870 -1.01177
 C 1.22562 0.93483 0.00194
 C -0.14731 -0.49397 1.62097
 C -0.15202 -0.49300 -1.62063
 F 0.00784 1.68638 1.83163
 F 0.03692 1.68274 -1.83506
 H 0.21694 -1.28211 1.29365
 H 0.20311 -1.27990 -1.28998
 H -1.03253 -0.69344 1.48458
 H -1.03282 -0.69336 -1.48772
 H 0.05845 -0.40297 2.56550
 H 0.05642 -0.40241 -2.56836
13
bifur_IRC_Distances_MW_output/bifur_IRC_Distances_MW point 78
C 0.27388 0.71857 1.02570
 C 0.28009 0.71806 -1.02170
 C 1.20463 0.93881 0.00407
 C -0.14472 -0.49241 1.62963
 C -0.15054 -0.49144 -1.62952
 F 0.00278 1.67900 1.84568
 F 0.04622 1.67306 -1.85032
 H 0.21811 -1.27438 1.30916
 H 0.20186 -1.27197 -1.30390
 H -1.01756 -0.70150 1.48889
 H -1.02006 -0.70123 -1.49539
 H 0.05468 -0.39759 2.56951
 H 0.05063 -0.39697 -2.57182
13
bifur_IRC_Distances_MW_output/bifur_IRC_Distances_MW point 79
C 0.26789 0.71885 1.03615
 C 0.28067 0.71718 -1.03128
 C 1.18317 0.94276 0.00741
 C -0.14182 -0.49084 1.63808
 C -0.14939 -0.48987 -1.63833
 F -0.00639 1.67234 1.85920
 F 0.06021 1.66264 -1.86570
 H 0.21977 -1.26674 1.32494
 H 0.19987 -1.26402 -1.31700
 H -1.00160 -0.70959 1.49204
 H -1.00765 -0.70902 -1.50401
 H 0.05140 -0.39223 2.57363
 H 0.04386 -0.39146 -2.57514
13
bifur_IRC_Distances_MW_output/bifur_IRC_Distances_MW point 80
C 0.25894 0.71964 1.04679
 C 0.28416 0.71577 -1.04023
 C 1.16077 0.94668 0.01355
 C -0.13820 -0.48928 1.64619
 C -0.14897 -0.48829 -1.64712
 F -0.02517 1.66736 1.87163
 F 0.08487 1.65050 -1.88149
 H 0.22245 -1.25924 1.34167
 H 0.19600 -1.25593 -1.32852
 H -0.98337 -0.71779 1.49262
 H -0.99601 -0.71664 -1.51496
 H 0.04943 -0.38693 2.57795
 H 0.03509 -0.38584 -2.57809
13
bifur_IRC_Distances_MW_output/bifur_IRC_Distances_MW point 81
C 0.24012 0.72213 1.05831
 C 0.29692 0.71259 -1.04739
 C 1.13424 0.95068 0.02880
 C -0.13215 -0.48772 1.65370
 C -0.15092 -0.48665 -1.65633
 F -0.07506 1.66786 1.88034
 F 0.14466 1.63259 -1.89849
 H 0.22746 -1.25209 1.36243
 H 0.18492 -1.24725 -1.33576
 H -0.95652 -0.72655 1.48522
 H -0.98572 -0.72387 -1.53392
 H 0.05200 -0.38188 2.58330
 H 0.02004 -0.37984 -2.58022
13
bifur_IRC_Distances_MW_output/bifur_IRC_Distances_MW point 82
C 0.14283 0.73814 1.07269
 C 0.37255 0.69560 -1.03945
 C 1.02220 0.95965 0.10448
 C -0.10538 -0.48709 1.66738
 C -0.17076 -0.48340 -1.67857
 F -0.33252 1.70964 1.84380
 F 0.48821 1.56521 -1.90264
 H 0.21682 -1.24493 1.42180
 H 0.08499 -1.22913 -1.32664
 H -0.81464 -0.74469 1.43645
 H -0.93783 -0.73086 -1.61760
 H 0.08433 -0.37973 2.61137
 H -0.05080 -0.36841 -2.59305
13
bifur_IRC_Distances_MW_output/bifur_IRC_Distances_MW point 83
C -0.04028 0.77649 1.05778
 C 0.42371 0.67308 -1.03209
 C 0.43306 1.04811 0.07650
 C -0.02323 -0.50434 1.73746
 C -0.21552 -0.46626 -1.74564
 F -0.54256 1.77827 1.74291
 F 1.14463 1.40622 -1.78595
 H -0.01652 -1.20995 1.48706
 H -0.32745 -1.14561 -1.41761
 H -0.19690 -0.85428 1.53665
 H -0.51648 -0.78820 -1.66810
 H 0.13165 -0.39586 2.71438
 H -0.25411 -0.31767 -2.70336
13
bifur_IRC_Distances_MW_output/bifur_IRC_Distances_MW point 84
C -0.05963 0.78054 1.06207
 C 0.41487 0.67390 -1.04407
 C 0.33198 1.07094 0.05086
 C -0.00876 -0.50693 1.75412
 C -0.21909 -0.46239 -1.75926
 F -0.54067 1.77251 1.75253
 F 1.19972 1.38349 -1.78235
 H -0.05333 -1.19549 1.49622
 H -0.38451 -1.12405 -1.44939
 H -0.09916 -0.88297 1.57238
 H -0.43853 -0.80964 -1.65866
 H 0.13852 -0.39495 2.72760
 H -0.28140 -0.30495 -2.72206
13
bifur_IRC_Distances_MW_output/bifur_IRC_Distances_MW point 85
C -0.06899 0.78168 1.06900
 C 0.41278 0.67416 -1.05372
 C 0.29966 1.07920 0.04193
 C -0.00172 -0.50691 1.76607
 C -0.22045 -0.46010 -1.77011
 F -0.55384 1.76642 1.76184
 F 1.22157 1.37168 -1.78720
 H -0.05877 -1.18656 1.50900
 H -0.40052 -1.11259 -1.46982
 H -0.06777 -0.89620 1.58938
 H -0.41554 -0.82074 -1.65984
 H 0.14535 -0.39222 2.73652
 H -0.29175 -0.29782 -2.73305
13
bifur_IRC_Distances_MW_output/bifur_IRC_Distances_MW point 86
C -0.07632 0.78220 1.07629
 C 0.41255 0.67420 -1.06254
 C 0.28284 1.08393 0.03699
 C 0.00365 -0.50631 1.77695
 C -0.22142 -0.45816 -1.78037
 F -0.57099 1.76056 1.77041
 F 1.23695 1.36225 -1.79336
 H -0.05725 -1.17902 1.52254
 H -0.40755 -1.10355 -1.48749
 H -0.05111 -0.90573 1.60208
 H -0.40509 -0.82922 -1.66370
 H 0.15222 -0.38916 2.74472
 H -0.29848 -0.29201 -2.74252
13
bifur_IRC_Distances_MW_output/bifur_IRC_Distances_MW point 87
C -0.08282 0.78247 1.08356
 C 0.41302 0.67415 -1.07087
 C 0.27191 1.08721 0.03359
 C 0.00832 -0.50547 1.78725
 C -0.22223 -0.45638 -1.79023
 F -0.58930 1.75481 1.77850
 F 1.24975 1.35387 -1.79984
 H -0.05327 -1.17208 1.53611
 H -0.41120 -1.09553 -1.50382
 H -0.04002 -0.91371 1.61300
 H -0.39937 -0.83657 -1.66850
 H 0.15899 -0.38599 2.75259
 H -0.30379 -0.28678 -2.75135
13
bifur_IRC_Distances_MW_output/bifur_IRC_Distances_MW point 88
C -0.08883 0.78260 1.09066
 C 0.41380 0.67406 -1.07881
 C 0.26387 1.08973 0.03098
 C 0.01258 -0.50453 1.79711
 C -0.22294 -0.45469 -1.79975
 F -0.60776 1.74914 1.78621
 F 1.26111 1.34616 -1.80632
 H -0.04826 -1.16550 1.54942
 H -0.41320 -1.08811 -1.51921
 H -0.03167 -0.92085 1.62292
 H -0.39591 -0.84328 -1.67367
 H 0.16556 -0.38280 2.76020
 H -0.30835 -0.28192 -2.75974
13
bifur_IRC_Distances_MW_output/bifur_IRC_Distances_MW point 89
C -0.09446 0.78264 1.09755
 C 0.41472 0.67396 -1.08638
 C 0.25748 1.09178 0.02884
 C 0.01654 -0.50353 1.80655
 C -0.22358 -0.45309 -1.80890
 F -0.62593 1.74354 1.79357
 F 1.27145 1.33897 -1.81268
 H -0.04283 -1.15920 1.56233
 H -0.41429 -1.08114 -1.53382
 H -0.02488 -0.92739 1.63213
 H -0.39370 -0.84954 -1.67894
 H 0.17190 -0.37964 2.76754
 H -0.31242 -0.27735 -2.76778
13
bifur_IRC_Distances_MW_output/bifur_IRC_Distances_MW point 90
C -0.09979 0.78262 1.10417
 C 0.41570 0.67385 -1.09360
 C 0.25215 1.09348 0.02700
 C 0.02024 -0.50251 1.81556
 C -0.22415 -0.45157 -1.81768
 F -0.64354 1.73805 1.80060
 F 1.28097 1.33223 -1.81886
 H -0.03727 -1.15315 1.57476
 H -0.41481 -1.07455 -1.54768
 H -0.01912 -0.93347 1.64076
 H -0.39223 -0.85542 -1.68417
 H 0.17798 -0.37652 2.77461
 H -0.31612 -0.27304 -2.77548
13
bifur_IRC_Distances_MW_output/bifur_IRC_Distances_MW point 91
C -0.10482 0.78255 1.11050
 C 0.41669 0.67376 -1.10046
 C 0.24756 1.09492 0.02539
 C 0.02372 -0.50148 1.82415
 C -0.22468 -0.45012 -1.82605
 F -0.66045 1.73268 1.80729
 F 1.28978 1.32590 -1.82480
 H -0.03177 -1.14735 1.58663
 H -0.41497 -1.06831 -1.56081
 H -0.01407 -0.93915 1.64888
 H -0.39123 -0.86096 -1.68928
 H 0.18377 -0.37348 2.78139
 H -0.31953 -0.26897 -2.78283
13
bifur_IRC_Distances_MW_output/bifur_IRC_Distances_MW point 92
C 0.40629 0.67532 1.11790
 C -0.10922 0.78308 -1.10836
 C 0.21292 1.10251 0.02388
 C -0.23341 -0.44638 1.83159
 C 0.03729 -0.50324 -1.83330
 F 1.29906 1.31721 1.81893
 F -0.65567 1.72567 -1.83571
 H -0.43858 -1.05621 1.59681
 H -0.03432 -1.14144 -1.57218
 H -0.37576 -0.86841 1.65552
 H 0.02208 -0.95187 -1.69311
 H -0.33545 -0.26157 2.78644
 H 0.20477 -0.37466 -2.78840
13
bifur_IRC_Distances_MW_output/bifur_IRC_Distances_MW point 93
C -0.11401 0.78230 1.12219
 C 0.41858 0.67359 -1.11304
 C 0.23993 1.09721 0.02268
 C 0.03001 -0.49946 1.83995
 C -0.22557 -0.44745 -1.84150
 F -0.69174 1.72243 1.81961
 F 1.30549 1.31448 -1.83585
 H -0.02128 -1.13654 1.60854
 H -0.41465 -1.05686 -1.58483
 H -0.00551 -0.94939 1.66363
 H -0.39005 -0.87109 -1.69892
 H 0.19441 -0.36770 2.79396
 H -0.32559 -0.26154 -2.79642
13
bifur_IRC_Distances_MW_output/bifur_IRC_Distances_MW point 94
C 0.40931 0.67480 1.12875
 C -0.11777 0.78285 -1.12001
 C 0.21120 1.10330 0.02147
 C -0.23347 -0.44429 1.84648
 C 0.04200 -0.50077 -1.84788
 F 1.31280 1.30679 1.83000
 F -0.68789 1.71647 -1.84564
 H -0.43451 -1.04649 1.61749
 H -0.02240 -1.13142 -1.59475
 H -0.37875 -0.87727 1.66938
 H 0.02424 -0.95991 -1.70239
 H -0.33879 -0.25552 2.79844
 H 0.21402 -0.36855 -2.80133
13
bifur_IRC_Distances_MW_output/bifur_IRC_Distances_MW point 95
C 0.41062 0.67459 1.13362
 C -0.12163 0.78272 -1.12523
 C 0.21019 1.10364 0.02044
 C -0.23347 -0.44335 1.85316
 C 0.04413 -0.49963 -1.85442
 F 1.31892 1.30214 1.83497
 F -0.70219 1.71218 -1.85012
 H -0.43275 -1.04207 1.62676
 H -0.01718 -1.12684 -1.60483
 H -0.37989 -0.88130 1.67556
 H 0.02543 -0.96356 -1.70660
 H -0.34032 -0.25278 2.80385
 H 0.21814 -0.36576 -2.80716
13
bifur_IRC_Distances_MW_output/bifur_IRC_Distances_MW point 96
C 0.41179 0.67440 1.13809
 C -0.12518 0.78259 -1.13001
 C 0.20917 1.10394 0.01952
 C -0.23347 -0.44247 1.85929
 C 0.04608 -0.49858 -1.86044
 F 1.32452 1.29789 1.83955
 F -0.71525 1.70817 -1.85425
 H -0.43116 -1.03797 1.63528
 H -0.01245 -1.12257 -1.61407
 H -0.38084 -0.88503 1.68122
 H 0.02662 -0.96694 -1.71049
 H -0.34173 -0.25026 2.80884
 H 0.22190 -0.36316 -2.81253
13
bifur_IRC_Distances_MW_output/bifur_IRC_Distances_MW point 97
C 0.41284 0.67423 1.14215
 C -0.12842 0.78246 -1.13435
 C 0.20816 1.10419 0.01871
 C -0.23346 -0.44167 1.86486
 C 0.04786 -0.49761 -1.86590
 F 1.32959 1.29404 1.84370
 F -0.72704 1.70446 -1.85801
 H -0.42973 -1.03424 1.64299
 H -0.00820 -1.11866 -1.62244
 H -0.38164 -0.88844 1.68635
 H 0.02777 -0.97002 -1.71404
 H -0.34302 -0.24796 2.81338
 H 0.22530 -0.36079 -2.81741
13
bifur_IRC_Distances_MW_output/bifur_IRC_Distances_MW point 98
C 0.41376 0.67409 1.14578
 C -0.13131 0.78233 -1.13821
 C 0.20720 1.10441 0.01799
 C -0.23344 -0.44095 1.86982
 C 0.04944 -0.49673 -1.87077
 F 1.33409 1.29062 1.84741
 F -0.73752 1.70109 -1.86137
 H -0.42847 -1.03089 1.64988
 H -0.00444 -1.11514 -1.62989
 H -0.38230 -0.89149 1.69092
 H 0.02885 -0.97277 -1.71721
 H -0.34417 -0.24591 2.81745
 H 0.22832 -0.35865 -2.82178
13
bifur_IRC_Distances_MW_output/bifur_IRC_Distances_MW point 99
C 0.41456 0.67396 1.14894
 C -0.13383 0.78222 -1.14158
 C 0.20633 1.10458 0.01737
 C -0.23342 -0.44032 1.87415
 C 0.05082 -0.49596 -1.87503
 F 1.33800 1.28764 1.85065
 F -0.74663 1.69812 -1.86430
 H -0.42738 -1.02796 1.65587
 H -0.00119 -1.11204 -1.63638
 H -0.38284 -0.89417 1.69490
 H 0.02983 -0.97519 -1.71999
 H -0.34518 -0.24411 2.82100
 H 0.23095 -0.35678 -2.82560
13
bifur_IRC_Distances_MW_output/bifur_IRC_Distances_MW point 100
C 0.41522 0.67386 1.15161
 C -0.13598 0.78211 -1.14443
 C 0.20556 1.10472 0.01686
 C -0.23340 -0.43979 1.87781
 C 0.05199 -0.49530 -1.87863
 F 1.34130 1.28513 1.85340
 F -0.75432 1.69557 -1.86679
 H -0.42646 -1.02546 1.66094
 H 0.00155 -1.10941 -1.64187
 H -0.38327 -0.89644 1.69827
 H 0.03068 -0.97723 -1.72235
 H -0.34604 -0.24259 2.82402
 H 0.23317 -0.35518 -2.82884
13
bifur_IRC_Distances_MW_output/bifur_IRC_Distances_MW point 101
C 0.41576 0.67378 1.15380
 C -0.13773 0.78202 -1.14676
 C 0.20492 1.10483 0.01644
 C -0.23338 -0.43935 1.88082
 C 0.05295 -0.49476 -1.88158
 F 1.34399 1.28308 1.85565
 F -0.76060 1.69346 -1.86883
 H -0.42571 -1.02342 1.66510
 H 0.00378 -1.10723 -1.64636
 H -0.38361 -0.89830 1.70102
 H 0.03140 -0.97891 -1.72429
 H -0.34674 -0.24135 2.82649
 H 0.23498 -0.35386 -2.83150
13
bifur_IRC_Distances_MW_output/bifur_IRC_Distances_MW point 102
C 0.41618 0.67372 1.15551
 C -0.13911 0.78195 -1.14858
 C 0.20440 1.10491 0.01612
 C -0.23337 -0.43900 1.88316
 C 0.05370 -0.49433 -1.88388
 F 1.34610 1.28148 1.85740
 F -0.76551 1.69180 -1.87042
 H -0.42512 -1.02181 1.66834
 H 0.00552 -1.10553 -1.64987
 H -0.38387 -0.89976 1.70318
 H 0.03197 -0.98023 -1.72580
 H -0.34730 -0.24037 2.82843
 H 0.23640 -0.35283 -2.83358
13
bifur_IRC_Distances_MW_output/bifur_IRC_Distances_MW point 103
C 0.41649 0.67368 1.15677
 C -0.14012 0.78190 -1.14992
 C 0.20402 1.10496 0.01588
 C -0.23336 -0.43875 1.88489
 C 0.05425 -0.49402 -1.88558
 F 1.34764 1.28030 1.85870
 F -0.76911 1.69057 -1.87160
 H -0.42469 -1.02063 1.67073
 H 0.00679 -1.10427 -1.65245
 H -0.38405 -0.90084 1.70476
 H 0.03239 -0.98119 -1.72692
 H -0.34770 -0.23965 2.82985
 H 0.23744 -0.35207 -2.83511
13
bifur_IRC_Distances_MW_output/bifur_IRC_Distances_MW point 104
C 0.41670 0.67365 1.15762
 C -0.14080 0.78186 -1.15082
 C 0.20376 1.10500 0.01572
 C -0.23335 -0.43858 1.88605
 C 0.05462 -0.49380 -1.88672
 F 1.34868 1.27951 1.85957
 F -0.77153 1.68974 -1.87239
 H -0.42440 -1.01983 1.67233
 H 0.00765 -1.10342 -1.65418
 H -0.38417 -0.90156 1.70582
 H 0.03268 -0.98184 -1.72767
 H -0.34797 -0.23917 2.83081
 H 0.23814 -0.35155 -2.83614
13
bifur_IRC_Distances_MW_output/bifur_IRC_Distances_MW point 105
C 0.41681 0.67363 1.15810
 C -0.14119 0.78184 -1.15134
 C 0.20361 1.10502 0.01563
 C -0.23334 -0.43848 1.88671
 C 0.05483 -0.49368 -1.88738
 F 1.34927 1.27906 1.86007
 F -0.77292 1.68926 -1.87284
 H -0.42423 -1.01937 1.67325
 H 0.00814 -1.10294 -1.65518
 H -0.38424 -0.90198 1.70643
 H 0.03285 -0.98222 -1.72810
 H -0.34813 -0.23889 2.83136
 H 0.23854 -0.35126 -2.83673
13
bifur_IRC_Distances_MW_output/bifur_IRC_Distances_MW point 106
C 0.41688 0.67362 1.15839
 C -0.14142 0.78183 -1.15164
 C 0.20352 1.10503 0.01558
 C -0.23334 -0.43842 1.88710
 C 0.05495 -0.49361 -1.88775
 F 1.34962 1.27880 1.86036
 F -0.77372 1.68899 -1.87310
 H -0.42414 -1.01911 1.67378
 H 0.00842 -1.10265 -1.65575
 H -0.38428 -0.90222 1.70679
 H 0.03295 -0.98243 -1.72835
 H -0.34822 -0.23873 2.83168
 H 0.23877 -0.35109 -2.83707
13
bifur_IRC_Distances_MW_output/bifur_IRC_Distances_MW point 107
C 0.41704 0.67360 1.15904
 C -0.14194 0.78180 -1.15234
 C 0.20331 1.10506 0.01546
 C -0.23333 -0.43829 1.88800
 C 0.05524 -0.49344 -1.88864
 F 1.35042 1.27819 1.86103
 F -0.77560 1.68834 -1.87372
 H -0.42391 -1.01849 1.67503
 H 0.00909 -1.10199 -1.65710
 H -0.38437 -0.90278 1.70761
 H 0.03317 -0.98294 -1.72893
 H -0.34843 -0.23835 2.83243
 H 0.23931 -0.35069 -2.83787
13
bifur_IRC_Distances_MW_output/bifur_IRC_Distances_MW point 108
C 0.41728 0.67356 1.16002
 C -0.14273 0.78175 -1.15338
 C 0.20301 1.10509 0.01527
 C -0.23332 -0.43809 1.88934
 C 0.05567 -0.49319 -1.88996
 F 1.35162 1.27728 1.86204
 F -0.77839 1.68737 -1.87463
 H -0.42358 -1.01757 1.67688
 H 0.01007 -1.10101 -1.65910
 H -0.38450 -0.90362 1.70884
 H 0.03351 -0.98369 -1.72980
 H -0.34875 -0.23779 2.83354
 H 0.24012 -0.35009 -2.83907
13
bifur_IRC_Distances_MW_output/bifur_IRC_Distances_MW point 109
C 0.41756 0.67352 1.16122
 C -0.14370 0.78170 -1.15465
 C 0.20262 1.10514 0.01505
 C -0.23330 -0.43785 1.89099
 C 0.05620 -0.49289 -1.89158
 F 1.35308 1.27616 1.86328
 F -0.78181 1.68618 -1.87575
 H -0.42317 -1.01643 1.67915
 H 0.01128 -1.09980 -1.66156
 H -0.38466 -0.90465 1.71035
 H 0.03393 -0.98462 -1.73087
 H -0.34914 -0.23711 2.83490
 H 0.24110 -0.34935 -2.84053
13
bifur_IRC_Distances_MW_output/bifur_IRC_Distances_MW point 110
C 0.41789 0.67348 1.16258
 C -0.14480 0.78163 -1.15610
 C 0.20219 1.10519 0.01480
 C -0.23329 -0.43757 1.89285
 C 0.05679 -0.49254 -1.89342
 F 1.35474 1.27489 1.86468
 F -0.78569 1.68482 -1.87702
 H -0.42271 -1.01514 1.68173
 H 0.01264 -1.09842 -1.66434
 H -0.38484 -0.90582 1.71206
 H 0.03441 -0.98567 -1.73208
 H -0.34958 -0.23633 2.83645
 H 0.24222 -0.34852 -2.84220
13
bifur_IRC_Distances_MW_output/bifur_IRC_Distances_MW point 111
C 0.41824 0.67343 1.16407
 C -0.14599 0.78156 -1.15768
 C 0.20170 1.10524 0.01453
 C -0.23327 -0.43727 1.89489
 C 0.05744 -0.49216 -1.89542
 F 1.35655 1.27352 1.86621
 F -0.78991 1.68333 -1.87841
 H -0.42220 -1.01374 1.68454
 H 0.01413 -1.09691 -1.66738
 H -0.38502 -0.90710 1.71393
 H 0.03494 -0.98681 -1.73341
 H -0.35006 -0.23548 2.83814
 H 0.24344 -0.34761 -2.84401
13
bifur_IRC_Distances_MW_output/bifur_IRC_Distances_MW point 112
C 0.41862 0.67338 1.16564
 C -0.14726 0.78148 -1.15935
 C 0.20119 1.10529 0.01424
 C -0.23325 -0.43695 1.89705
 C 0.05813 -0.49176 -1.89754
 F 1.35846 1.27206 1.86783
 F -0.79438 1.68175 -1.87988
 H -0.42166 -1.01224 1.68751
 H 0.01570 -1.09531 -1.67059
 H -0.38522 -0.90846 1.71591
 H 0.03551 -0.98803 -1.73481
 H -0.35057 -0.23457 2.83994
 H 0.24473 -0.34664 -2.84594
13
bifur_IRC_Distances_MW_output/bifur_IRC_Distances_MW point 113
C 0.41900 0.67332 1.16728
 C -0.14858 0.78140 -1.16109
 C 0.20064 1.10534 0.01394
 C -0.23322 -0.43661 1.89929
 C 0.05885 -0.49133 -1.89975
 F 1.36045 1.27054 1.86952
 F -0.79903 1.68008 -1.88141
 H -0.42111 -1.01068 1.69061
 H 0.01733 -1.09363 -1.67394
 H -0.38541 -0.90987 1.71797
 H 0.03611 -0.98930 -1.73627
 H -0.35110 -0.23363 2.84181
 H 0.24607 -0.34562 -2.84795
13
bifur_IRC_Distances_MW_output/bifur_IRC_Distances_MW point 114
C 0.41940 0.67327 1.16897
 C -0.14995 0.78131 -1.16289
 C 0.20007 1.10538 0.01363
 C -0.23320 -0.43626 1.90161
 C 0.05959 -0.49089 -1.90204
 F 1.36249 1.26898 1.87126
 F -0.80382 1.67835 -1.88300
 H -0.42053 -1.00907 1.69381
 H 0.01901 -1.09190 -1.67739
 H -0.38560 -0.91134 1.72009
 H 0.03674 -0.99060 -1.73779
 H -0.35165 -0.23266 2.84374
 H 0.24746 -0.34457 -2.85002
13
bifur_IRC_Distances_MW_output/bifur_IRC_Distances_MW point 115
C 0.41980 0.67322 1.17069
 C -0.15134 0.78122 -1.16471
 C 0.19948 1.10542 0.01332
 C -0.23317 -0.43591 1.90397
 C 0.06034 -0.49044 -1.90436
 F 1.36457 1.26740 1.87304
 F -0.80869 1.67659 -1.88461
 H -0.41995 -1.00743 1.69706
 H 0.02071 -1.09012 -1.68091
 H -0.38579 -0.91283 1.72225
 H 0.03738 -0.99194 -1.73933
 H -0.35221 -0.23167 2.84571
 H 0.24886 -0.34350 -2.85214
13
bifur_IRC_Distances_MW_output/bifur_IRC_Distances_MW point 116
C 0.42021 0.67316 1.17243
 C -0.15275 0.78112 -1.16656
 C 0.19888 1.10546 0.01301
 C -0.23314 -0.43555 1.90636
 C 0.06110 -0.48999 -1.90671
 F 1.36667 1.26580 1.87483
 F -0.81361 1.67479 -1.88624
 H -0.41936 -1.00577 1.70034
 H 0.02243 -1.08833 -1.68445
 H -0.38598 -0.91433 1.72443
 H 0.03803 -0.99328 -1.74088
 H -0.35277 -0.23067 2.84771
 H 0.25028 -0.34241 -2.85428
13
bifur_IRC_Distances_MW_output/bifur_IRC_Distances_MW point 117
C 0.42061 0.67311 1.17416
 C -0.15415 0.78102 -1.16840
 C 0.19827 1.10549 0.01270
 C -0.23311 -0.43519 1.90874
 C 0.06186 -0.48953 -1.90906
 F 1.36876 1.26420 1.87663
 F -0.81852 1.67298 -1.88787
 H -0.41877 -1.00410 1.70363
 H 0.02414 -1.08652 -1.68799
 H -0.38616 -0.91584 1.72662
 H 0.03870 -0.99463 -1.74244
 H -0.35334 -0.22967 2.84970
 H 0.25170 -0.34131 -2.85642
13
bifur_IRC_Distances_MW_output/bifur_IRC_Distances_MW point 118
C 0.42101 0.67306 1.17590
 C -0.15556 0.78092 -1.17024
 C 0.19766 1.10552 0.01239
 C -0.23308 -0.43483 1.91112
 C 0.06262 -0.48906 -1.91140
 F 1.37085 1.26261 1.87842
 F -0.82341 1.67116 -1.88950
 H -0.41818 -1.00243 1.70690
 H 0.02585 -1.08472 -1.69153
 H -0.38633 -0.91735 1.72880
 H 0.03937 -0.99598 -1.74400
 H -0.35391 -0.22867 2.85170
 H 0.25311 -0.34022 -2.85856
13
bifur_IRC_Distances_MW_output/bifur_IRC_Distances_MW point 119
C 0.42140 0.67301 1.17763
 C -0.15696 0.78082 -1.17207
 C 0.19704 1.10554 0.01209
 C -0.23304 -0.43447 1.91350
 C 0.06337 -0.48860 -1.91374
 F 1.37292 1.26103 1.88021
 F -0.82828 1.66934 -1.89112
 H -0.41759 -1.00077 1.71017
 H 0.02754 -1.08291 -1.69506
 H -0.38649 -0.91886 1.73097
 H 0.04004 -0.99732 -1.74556
 H -0.35447 -0.22767 2.85369
 H 0.25452 -0.33912 -2.86069
13
bifur_IRC_Distances_MW_output/bifur_IRC_Distances_MW point 120
C 0.42179 0.67296 1.17934
 C -0.15835 0.78072 -1.17389
 C 0.19642 1.10555 0.01179
 C -0.23301 -0.43412 1.91584
 C 0.06412 -0.48814 -1.91606
 F 1.37497 1.25946 1.88198
 F -0.83310 1.66752 -1.89273
 H -0.41701 -0.99911 1.71339
 H 0.02922 -1.08111 -1.69854
 H -0.38665 -0.92035 1.73312
 H 0.04071 -0.99865 -1.74710
 H -0.35503 -0.22668 2.85566
 H 0.25591 -0.33804 -2.86281
13
bifur_IRC_Distances_MW_output/bifur_IRC_Distances_MW point 121
C 0.42218 0.67291 1.18103
 C -0.15972 0.78061 -1.17568
 C 0.19580 1.10557 0.01149
 C -0.23298 -0.43376 1.91816
 C 0.06486 -0.48769 -1.91834
 F 1.37699 1.25792 1.88373
 F -0.83785 1.66572 -1.89432
 H -0.41644 -0.99748 1.71658
 H 0.03087 -1.07934 -1.70198
 H -0.38680 -0.92183 1.73524
 H 0.04138 -0.99996 -1.74862
 H -0.35558 -0.22571 2.85761
 H 0.25728 -0.33696 -2.86490
13
bifur_IRC_Distances_MW_output/bifur_IRC_Distances_MW point 122
C 0.42255 0.67286 1.18270
 C -0.16109 0.78051 -1.17745
 C 0.19519 1.10557 0.01120
 C -0.23294 -0.43341 1.92046
 C 0.06559 -0.48723 -1.92061
 F 1.37899 1.25640 1.88547
 F -0.84255 1.66392 -1.89589
 H -0.41587 -0.99586 1.71974
 H 0.03250 -1.07757 -1.70539
 H -0.38694 -0.92330 1.73735
 H 0.04205 -1.00126 -1.75013
 H -0.35613 -0.22474 2.85954
 H 0.25863 -0.33589 -2.86698
13
bifur_IRC_Distances_MW_output/bifur_IRC_Distances_MW point 123
C 0.42293 0.67282 1.18436
 C -0.16243 0.78040 -1.17921
 C 0.19457 1.10557 0.01091
 C -0.23290 -0.43307 1.92274
 C 0.06632 -0.48678 -1.92285
 F 1.38097 1.25489 1.88719
 F -0.84721 1.66213 -1.89745
 H -0.41530 -0.99425 1.72286
 H 0.03411 -1.07581 -1.70877
 H -0.38707 -0.92475 1.73943
 H 0.04272 -1.00255 -1.75163
 H -0.35667 -0.22378 2.86146
 H 0.25997 -0.33482 -2.86904
13
bifur_IRC_Distances_MW_output/bifur_IRC_Distances_MW point 124
C 0.42329 0.67277 1.18600
 C -0.16377 0.78029 -1.18095
 C 0.19395 1.10557 0.01062
 C -0.23287 -0.43272 1.92500
 C 0.06703 -0.48633 -1.92508
 F 1.38292 1.25340 1.88889
 F -0.85181 1.66034 -1.89900
 H -0.41474 -0.99265 1.72596
 H 0.03570 -1.07406 -1.71211
 H -0.38720 -0.92619 1.74150
 H 0.04339 -1.00383 -1.75311
 H -0.35721 -0.22283 2.86337
 H 0.26130 -0.33376 -2.87108
13
bifur_IRC_Distances_MW_output/bifur_IRC_Distances_MW point 125
C 0.42365 0.67273 1.18762
 C -0.16509 0.78018 -1.18267
 C 0.19334 1.10556 0.01034
 C -0.23283 -0.43238 1.92722
 C 0.06774 -0.48588 -1.92727
 F 1.38484 1.25193 1.89057
 F -0.85634 1.65857 -1.90053
 H -0.41419 -0.99107 1.72901
 H 0.03727 -1.07233 -1.71540
 H -0.38732 -0.92762 1.74353
 H 0.04406 -1.00509 -1.75458
 H -0.35774 -0.22189 2.86524
 H 0.26261 -0.33271 -2.87310
13
bifur_IRC_Distances_MW_output/bifur_IRC_Distances_MW point 126
C 0.42401 0.67269 1.18923
 C -0.16640 0.78007 -1.18437
 C 0.19272 1.10555 0.01007
 C -0.23279 -0.43204 1.92944
 C 0.06845 -0.48544 -1.92946
 F 1.38675 1.25047 1.89225
 F -0.86086 1.65680 -1.90205
 H -0.41364 -0.98950 1.73204
 H 0.03883 -1.07060 -1.71868
 H -0.38743 -0.92904 1.74556
 H 0.04473 -1.00635 -1.75604
 H -0.35827 -0.22095 2.86712
 H 0.26391 -0.33167 -2.87511
13
bifur_IRC_Distances_MW_output/bifur_IRC_Distances_MW point 127
C 0.42437 0.67265 1.19084
 C -0.16772 0.77996 -1.18608
 C 0.19211 1.10553 0.00979
 C -0.23275 -0.43170 1.93165
 C 0.06915 -0.48499 -1.93164
 F 1.38866 1.24902 1.89392
 F -0.86536 1.65502 -1.90356
 H -0.41310 -0.98792 1.73507
 H 0.04038 -1.06887 -1.72195
 H -0.38754 -0.93045 1.74759
 H 0.04540 -1.00761 -1.75750
 H -0.35880 -0.22001 2.86899
 H 0.26520 -0.33062 -2.87712
13
bifur_IRC_Distances_MW_output/bifur_IRC_Distances_MW point 128
C 0.42472 0.67260 1.19245
 C -0.16903 0.77985 -1.18779
 C 0.19148 1.10550 0.00952
 C -0.23271 -0.43135 1.93387
 C 0.06985 -0.48454 -1.93383
 F 1.39057 1.24757 1.89560
 F -0.86986 1.65323 -1.90509
 H -0.41255 -0.98634 1.73811
 H 0.04193 -1.06713 -1.72523
 H -0.38765 -0.93188 1.74962
 H 0.04607 -1.00886 -1.75896
 H -0.35933 -0.21907 2.87087
 H 0.26650 -0.32956 -2.87914
13
bifur_IRC_Distances_MW_output/bifur_IRC_Distances_MW point 129
C 0.42507 0.67256 1.19407
 C -0.17036 0.77973 -1.18950
 C 0.19085 1.10547 0.00924
 C -0.23267 -0.43101 1.93610
 C 0.07056 -0.48408 -1.93603
 F 1.39248 1.24611 1.89729
 F -0.87439 1.65141 -1.90662
 H -0.41199 -0.98475 1.74116
 H 0.04349 -1.06538 -1.72853
 H -0.38775 -0.93331 1.75166
 H 0.04676 -1.01013 -1.76043
 H -0.35986 -0.21813 2.87276
 H 0.26781 -0.32850 -2.88117
13
bifur_IRC_Distances_MW_output/bifur_IRC_Distances_MW point 130
C 0.42543 0.67252 1.19570
 C -0.17169 0.77961 -1.19123
 C 0.19020 1.10544 0.00896
 C -0.23263 -0.43066 1.93834
 C 0.07127 -0.48362 -1.93824
 F 1.39440 1.24464 1.89899
 F -0.87894 1.64958 -1.90816
 H -0.41144 -0.98314 1.74423
 H 0.04506 -1.06361 -1.73184
 H -0.38784 -0.93475 1.75371
 H 0.04746 -1.01140 -1.76192
 H -0.36040 -0.21718 2.87467
 H 0.26912 -0.32742 -2.88321
13
bifur_IRC_Distances_MW_output/bifur_IRC_Distances_MW point 131
C 0.42579 0.67249 1.19735
 C -0.17304 0.77949 -1.19297
 C 0.18955 1.10540 0.00869
 C -0.23259 -0.43031 1.94060
 C 0.07199 -0.48316 -1.94047
 F 1.39633 1.24317 1.90070
 F -0.88352 1.64772 -1.90971
 H -0.41088 -0.98152 1.74732
 H 0.04663 -1.06182 -1.73518
 H -0.38793 -0.93621 1.75578
 H 0.04816 -1.01269 -1.76341
 H -0.36094 -0.21622 2.87659
 H 0.27043 -0.32634 -2.88527
13
bifur_IRC_Distances_MW_output/bifur_IRC_Distances_MW point 132
C 0.42614 0.67245 1.19901
 C -0.17440 0.77936 -1.19473
 C 0.18888 1.10536 0.00840
 C -0.23254 -0.42995 1.94290
 C 0.07272 -0.48268 -1.94274
 F 1.39829 1.24167 1.90244
 F -0.88816 1.64583 -1.91129
 H -0.41031 -0.97988 1.75045
 H 0.04822 -1.05999 -1.73856
 H -0.38802 -0.93769 1.75788
 H 0.04888 -1.01399 -1.76493
 H -0.36149 -0.21525 2.87854
 H 0.27177 -0.32523 -2.88737
13
bifur_IRC_Distances_MW_output/bifur_IRC_Distances_MW point 133
C 0.42651 0.67241 1.20071
 C -0.17580 0.77923 -1.19653
 C 0.18820 1.10530 0.00812
 C -0.23249 -0.42959 1.94524
 C 0.07346 -0.48219 -1.94505
 F 1.40028 1.24015 1.90421
 F -0.89288 1.64388 -1.91289
 H -0.40972 -0.97819 1.75365
 H 0.04984 -1.05813 -1.74201
 H -0.38810 -0.93920 1.76002
 H 0.04963 -1.01532 -1.76648
 H -0.36205 -0.21425 2.88053
 H 0.27313 -0.32410 -2.88951
13
bifur_IRC_Distances_MW_output/bifur_IRC_Distances_MW point 134
C 0.42688 0.67237 1.20245
 C -0.17722 0.77909 -1.19837
 C 0.18749 1.10525 0.00783
 C -0.23244 -0.42921 1.94763
 C 0.07422 -0.48169 -1.94741
 F 1.40231 1.23860 1.90602
 F -0.89771 1.64188 -1.91454
 H -0.40913 -0.97647 1.75691
 H 0.05149 -1.05622 -1.74554
 H -0.38818 -0.94074 1.76221
 H 0.05039 -1.01668 -1.76806
 H -0.36262 -0.21324 2.88257
 H 0.27452 -0.32294 -2.89170
13
bifur_IRC_Distances_MW_output/bifur_IRC_Distances_MW point 135
C 0.42726 0.67233 1.20422
 C -0.17868 0.77895 -1.20024
 C 0.18677 1.10518 0.00753
 C -0.23239 -0.42883 1.95007
 C 0.07499 -0.48118 -1.94982
 F 1.40439 1.23703 1.90787
 F -0.90263 1.63983 -1.91622
 H -0.40852 -0.97471 1.76024
 H 0.05318 -1.05426 -1.74914
 H -0.38826 -0.94232 1.76444
 H 0.05117 -1.01807 -1.76968
 H -0.36321 -0.21220 2.88465
 H 0.27593 -0.32175 -2.89393
13
bifur_IRC_Distances_MW_output/bifur_IRC_Distances_MW point 136
C 0.42764 0.67229 1.20603
 C -0.18016 0.77880 -1.20216
 C 0.18602 1.10510 0.00723
 C -0.23234 -0.42843 1.95256
 C 0.07578 -0.48065 -1.95229
 F 1.40650 1.23541 1.90977
 F -0.90766 1.63772 -1.91793
 H -0.40790 -0.97290 1.76365
 H 0.05490 -1.05225 -1.75282
 H -0.38833 -0.94394 1.76672
 H 0.05198 -1.01949 -1.77134
 H -0.36380 -0.21114 2.88679
 H 0.27738 -0.32053 -2.89622
13
bifur_IRC_Distances_MW_output/bifur_IRC_Distances_MW point 137
C 0.42803 0.67225 1.20788
 C -0.18168 0.77864 -1.20411
 C 0.18526 1.10502 0.00693
 C -0.23228 -0.42803 1.95511
 C 0.07659 -0.48011 -1.95480
 F 1.40865 1.23378 1.91170
 F -0.91278 1.63556 -1.91968
 H -0.40727 -0.97106 1.76711
 H 0.05664 -1.05019 -1.75656
 H -0.38840 -0.94559 1.76905
 H 0.05281 -1.02093 -1.77303
 H -0.36441 -0.21005 2.88896
 H 0.27885 -0.31929 -2.89856
13
bifur_IRC_Distances_MW_output/bifur_IRC_Distances_MW point 138
C 0.42842 0.67221 1.20976
 C -0.18323 0.77849 -1.20610
 C 0.18447 1.10493 0.00662
 C -0.23222 -0.42762 1.95769
 C 0.07741 -0.47956 -1.95735
 F 1.41083 1.23212 1.91366
 F -0.91797 1.63335 -1.92146
 H -0.40663 -0.96918 1.77063
 H 0.05841 -1.04809 -1.76036
 H -0.38846 -0.94727 1.77142
 H 0.05366 -1.02240 -1.77475
 H -0.36504 -0.20895 2.89118
 H 0.28034 -0.31802 -2.90094
13
bifur_IRC_Distances_MW_output/bifur_IRC_Distances_MW point 139
C 0.42882 0.67217 1.21166
 C -0.18479 0.77832 -1.20811
 C 0.18367 1.10483 0.00631
 C -0.23216 -0.42721 1.96031
 C 0.07824 -0.47899 -1.95994
 F 1.41303 1.23044 1.91566
 F -0.92323 1.63110 -1.92326
 H -0.40597 -0.96728 1.77420
 H 0.06021 -1.04596 -1.76422
 H -0.38852 -0.94897 1.77382
 H 0.05452 -1.02389 -1.77649
 H -0.36567 -0.20784 2.89342
 H 0.28185 -0.31672 -2.90335
13
bifur_IRC_Distances_MW_output/bifur_IRC_Distances_MW point 140
C 0.42922 0.67214 1.21358
 C -0.18638 0.77815 -1.21014
 C 0.18285 1.10472 0.00599
 C -0.23210 -0.42678 1.96296
 C 0.07908 -0.47842 -1.96256
 F 1.41526 1.22874 1.91767
 F -0.92855 1.62880 -1.92509
 H -0.40531 -0.96535 1.77780
 H 0.06201 -1.04380 -1.76812
 H -0.38857 -0.95070 1.77624
 H 0.05541 -1.02540 -1.77826
 H -0.36630 -0.20670 2.89570
 H 0.28338 -0.31541 -2.90579
13
bifur_IRC_Distances_MW_output/bifur_IRC_Distances_MW point 141
C 0.42962 0.67210 1.21552
 C -0.18797 0.77798 -1.21219
 C 0.18203 1.10460 0.00568
 C -0.23204 -0.42636 1.96563
 C 0.07992 -0.47784 -1.96520
 F 1.41750 1.22704 1.91970
 F -0.93390 1.62647 -1.92693
 H -0.40464 -0.96339 1.78144
 H 0.06383 -1.04160 -1.77204
 H -0.38861 -0.95244 1.77869
 H 0.05630 -1.02692 -1.78004
 H -0.36695 -0.20556 2.89800
 H 0.28491 -0.31408 -2.90826
13
bifur_IRC_Distances_MW_output/bifur_IRC_Distances_MW point 142
C 0.43002 0.67206 1.21746
 C -0.18958 0.77780 -1.21424
 C 0.18119 1.10447 0.00536
 C -0.23197 -0.42593 1.96832
 C 0.08077 -0.47725 -1.96785
 F 1.41974 1.22533 1.92174
 F -0.93926 1.62413 -1.92878
 H -0.40397 -0.96143 1.78508
 H 0.06565 -1.03940 -1.77598
 H -0.38865 -0.95418 1.78115
 H 0.05721 -1.02844 -1.78182
 H -0.36759 -0.20442 2.90030
 H 0.28645 -0.31274 -2.91074
13
bifur_IRC_Distances_MW_output/bifur_IRC_Distances_MW point 143
C 0.43041 0.67203 1.21941
 C -0.19119 0.77762 -1.21629
 C 0.18035 1.10434 0.00505
 C -0.23190 -0.42550 1.97100
 C 0.08161 -0.47666 -1.97051
 F 1.42198 1.22363 1.92379
 F -0.94462 1.62176 -1.93062
 H -0.40330 -0.95947 1.78872
 H 0.06747 -1.03718 -1.77992
 H -0.38868 -0.95594 1.78360
 H 0.05812 -1.02997 -1.78361
 H -0.36824 -0.20327 2.90262
 H 0.28799 -0.31139 -2.91322
13
bifur_IRC_Distances_MW_output/bifur_IRC_Distances_MW point 144
C 0.43081 0.67200 1.22134
 C -0.19279 0.77743 -1.21834
 C 0.17950 1.10419 0.00473
 C -0.23183 -0.42507 1.97367
 C 0.08246 -0.47607 -1.97315
 F 1.42421 1.22194 1.92582
 F -0.94995 1.61939 -1.93247
 H -0.40264 -0.95750 1.79235
 H 0.06928 -1.03497 -1.78384
 H -0.38871 -0.95768 1.78605
 H 0.05903 -1.03149 -1.78540
 H -0.36888 -0.20213 2.90492
 H 0.28951 -0.31005 -2.91570
13
bifur_IRC_Distances_MW_output/bifur_IRC_Distances_MW point 145
C 0.43119 0.67196 1.22326
 C -0.19437 0.77725 -1.22037
 C 0.17866 1.10404 0.00443
 C -0.23177 -0.42464 1.97632
 C 0.08329 -0.47548 -1.97577
 F 1.42641 1.22026 1.92784
 F -0.95523 1.61703 -1.93429
 H -0.40197 -0.95555 1.79594
 H 0.07106 -1.03276 -1.78773
 H -0.38873 -0.95941 1.78847
 H 0.05994 -1.03299 -1.78716
 H -0.36952 -0.20099 2.90721
 H 0.29103 -0.30871 -2.91815
13
bifur_IRC_Distances_MW_output/bifur_IRC_Distances_MW point 146
C 0.43157 0.67193 1.22515
 C -0.19594 0.77706 -1.22236
 C 0.17782 1.10389 0.00412
 C -0.23170 -0.42422 1.97892
 C 0.08412 -0.47490 -1.97835
 F 1.42857 1.21862 1.92983
 F -0.96042 1.61469 -1.93609
 H -0.40132 -0.95363 1.79947
 H 0.07282 -1.03059 -1.79155
 H -0.38874 -0.96112 1.79086
 H 0.06085 -1.03447 -1.78891
 H -0.37015 -0.19987 2.90946
 H 0.29251 -0.30739 -2.92057
13
bifur_IRC_Distances_MW_output/bifur_IRC_Distances_MW point 147
C 0.43194 0.67190 1.22699
 C -0.19747 0.77688 -1.22431
 C 0.17700 1.10373 0.00383
 C -0.23163 -0.42380 1.98147
 C 0.08492 -0.47433 -1.98087
 F 1.43068 1.21702 1.93177
 F -0.96549 1.61239 -1.93784
 H -0.40068 -0.95175 1.80292
 H 0.07453 -1.02845 -1.79528
 H -0.38875 -0.96279 1.79320
 H 0.06174 -1.03592 -1.79061
 H -0.37077 -0.19878 2.91166
 H 0.29396 -0.30609 -2.92294
13
bifur_IRC_Distances_MW_output/bifur_IRC_Distances_MW point 148
C 0.43230 0.67187 1.22878
 C -0.19895 0.77670 -1.22619
 C 0.17620 1.10356 0.00355
 C -0.23156 -0.42340 1.98394
 C 0.08570 -0.47377 -1.98331
 F 1.43272 1.21547 1.93365
 F -0.97039 1.61015 -1.93955
 H -0.40006 -0.94992 1.80626
 H 0.07619 -1.02638 -1.79890
 H -0.38875 -0.96441 1.79546
 H 0.06260 -1.03732 -1.79226
 H -0.37136 -0.19772 2.91380
 H 0.29537 -0.30483 -2.92524
13
bifur_IRC_Distances_MW_output/bifur_IRC_Distances_MW point 149
C 0.43264 0.67185 1.23050
 C -0.20037 0.77652 -1.22801
 C 0.17543 1.10340 0.00328
 C -0.23149 -0.42302 1.98631
 C 0.08644 -0.47323 -1.98566
 F 1.43468 1.21399 1.93546
 F -0.97510 1.60799 -1.94118
 H -0.39947 -0.94816 1.80947
 H 0.07777 -1.02438 -1.80237
 H -0.38874 -0.96597 1.79763
 H 0.06344 -1.03867 -1.79385
 H -0.37194 -0.19670 2.91586
 H 0.29671 -0.30362 -2.92745
13
bifur_IRC_Distances_MW_output/bifur_IRC_Distances_MW point 150
C 0.43296 0.67182 1.23213
 C -0.20173 0.77635 -1.22973
 C 0.17469 1.10324 0.00302
 C -0.23143 -0.42265 1.98857
 C 0.08715 -0.47272 -1.98789
 F 1.43654 1.21258 1.93719
 F -0.97957 1.60592 -1.94274
 H -0.39890 -0.94649 1.81252
 H 0.07928 -1.02247 -1.80567
 H -0.38873 -0.96745 1.79970
 H 0.06424 -1.03996 -1.79536
 H -0.37248 -0.19573 2.91782
 H 0.29799 -0.30246 -2.92955
13
bifur_IRC_Distances_MW_output/bifur_IRC_Distances_MW point 151
C 0.43326 0.67180 1.23366
 C -0.20300 0.77619 -1.23135
 C 0.17399 1.10308 0.00278
 C -0.23137 -0.42230 1.99069
 C 0.08782 -0.47223 -1.98999
 F 1.43828 1.21126 1.93881
 F -0.98377 1.60397 -1.94420
 H -0.39837 -0.94491 1.81539
 H 0.08069 -1.02067 -1.80877
 H -0.38872 -0.96885 1.80164
 H 0.06500 -1.04116 -1.79678
 H -0.37299 -0.19482 2.91966
 H 0.29919 -0.30137 -2.93153
13
bifur_IRC_Distances_MW_output/bifur_IRC_Distances_MW point 152
C 0.43353 0.67178 1.23508
 C -0.20419 0.77603 -1.23285
 C 0.17335 1.10293 0.00255
 C -0.23131 -0.42198 1.99265
 C 0.08844 -0.47178 -1.99193
 F 1.43989 1.21004 1.94031
 F -0.98766 1.60216 -1.94555
 H -0.39788 -0.94345 1.81804
 H 0.08200 -1.01900 -1.81165
 H -0.38871 -0.97014 1.80344
 H 0.06570 -1.04228 -1.79810
 H -0.37347 -0.19398 2.92137
 H 0.30030 -0.30035 -2.93337
13
bifur_IRC_Distances_MW_output/bifur_IRC_Distances_MW point 153
C 0.43379 0.67177 1.23638
 C -0.20526 0.77589 -1.23421
 C 0.17275 1.10279 0.00235
 C -0.23126 -0.42168 1.99444
 C 0.08900 -0.47137 -1.99370
 F 1.44136 1.20893 1.94167
 F -0.99120 1.60050 -1.94679
 H -0.39743 -0.94211 1.82045
 H 0.08319 -1.01747 -1.81426
 H -0.38869 -0.97132 1.80508
 H 0.06634 -1.04329 -1.79929
 H -0.37390 -0.19321 2.92292
 H 0.30131 -0.29942 -2.93504
13
bifur_IRC_Distances_MW_output/bifur_IRC_Distances_MW point 154
C 0.43401 0.67175 1.23752
 C -0.20622 0.77577 -1.23542
 C 0.17222 1.10266 0.00217
 C -0.23121 -0.42142 1.99602
 C 0.08950 -0.47100 -1.99527
 F 1.44266 1.20795 1.94289
 F -0.99433 1.59902 -1.94788
 H -0.39703 -0.94093 1.82260
 H 0.08424 -1.01612 -1.81658
 H -0.38867 -0.97237 1.80653
 H 0.06692 -1.04419 -1.80036
 H -0.37429 -0.19252 2.92430
 H 0.30220 -0.29860 -2.93652
13
bifur_IRC_Distances_MW_output/bifur_IRC_Distances_MW point 155
C 0.43420 0.67174 1.23851
 C -0.20704 0.77566 -1.23646
 C 0.17177 1.10254 0.00202
 C -0.23117 -0.42119 1.99739
 C 0.08993 -0.47068 -1.99663
 F 1.44378 1.20710 1.94393
 F -0.99703 1.59774 -1.94883
 H -0.39668 -0.93990 1.82444
 H 0.08515 -1.01495 -1.81858
 H -0.38866 -0.97327 1.80779
 H 0.06741 -1.04497 -1.80128
 H -0.37462 -0.19193 2.92550
 H 0.30297 -0.29789 -2.93780
13
bifur_IRC_Distances_MW_output/bifur_IRC_Distances_MW point 156
C 0.43436 0.67173 1.23933
 C -0.20772 0.77557 -1.23732
 C 0.17139 1.10245 0.00189
 C -0.23114 -0.42101 1.99851
 C 0.09028 -0.47042 -1.99774
 F 1.44469 1.20641 1.94479
 F -0.99926 1.59669 -1.94960
 H -0.39640 -0.93906 1.82596
 H 0.08589 -1.01398 -1.82022
 H -0.38864 -0.97401 1.80882
 H 0.06782 -1.04561 -1.80203
 H -0.37489 -0.19145 2.92648
 H 0.30361 -0.29730 -2.93886
13
bifur_IRC_Distances_MW_output/bifur_IRC_Distances_MW point 157
C 0.43448 0.67172 1.23995
 C -0.20824 0.77550 -1.23798
 C 0.17110 1.10237 0.00179
 C -0.23111 -0.42086 1.99937
 C 0.09055 -0.47022 -1.99859
 F 1.44540 1.20588 1.94545
 F -1.00095 1.59588 -1.95020
 H -0.39618 -0.93842 1.82712
 H 0.08646 -1.01324 -1.82148
 H -0.38863 -0.97458 1.80961
 H 0.06813 -1.04610 -1.80261
 H -0.37510 -0.19108 2.92723
 H 0.30409 -0.29685 -2.93966
13
bifur_IRC_Distances_MW_output/bifur_IRC_Distances_MW point 158
C 0.43456 0.67171 1.24036
 C -0.20858 0.77545 -1.23842
 C 0.17091 1.10232 0.00173
 C -0.23110 -0.42077 1.99995
 C 0.09074 -0.47008 -1.99916
 F 1.44587 1.20552 1.94589
 F -1.00209 1.59534 -1.95059
 H -0.39604 -0.93799 1.82789
 H 0.08684 -1.01275 -1.82232
 H -0.38862 -0.97496 1.81013
 H 0.06834 -1.04642 -1.80300
 H -0.37524 -0.19083 2.92773
 H 0.30442 -0.29655 -2.94020
13
bifur_IRC_Distances_MW_output/bifur_IRC_Distances_MW point 159
C 0.43459 0.67171 1.24056
 C -0.20874 0.77543 -1.23862
 C 0.17082 1.10230 0.00170
 C -0.23109 -0.42073 2.00022
 C 0.09082 -0.47002 -1.99943
 F 1.44608 1.20536 1.94610
 F -1.00261 1.59509 -1.95078
 H -0.39597 -0.93779 1.82825
 H 0.08702 -1.01252 -1.82271
 H -0.38862 -0.97513 1.81038
 H 0.06844 -1.04657 -1.80318
 H -0.37531 -0.19071 2.92796
 H 0.30457 -0.29641 -2.94045
13
bifur_IRC_Distances_MW_output/bifur_IRC_Distances_MW point 160
C 0.43458 0.67171 1.24051
 C -0.20871 0.77544 -1.23857
 C 0.17084 1.10230 0.00171
 C -0.23109 -0.42074 2.00015
 C 0.09080 -0.47004 -1.99936
 F 1.44603 1.20540 1.94605
 F -1.00249 1.59515 -1.95073
 H -0.39599 -0.93783 1.82817
 H 0.08698 -1.01257 -1.82261
 H -0.38862 -0.97509 1.81032
 H 0.06842 -1.04654 -1.80313
 H -0.37529 -0.19074 2.92790
 H 0.30453 -0.29645 -2.94039
13
bifur_IRC_Distances_MW_output/bifur_IRC_Distances_MW point 161
C 0.43453 0.67172 1.24021
 C -0.20846 0.77547 -1.23826
 C 0.17098 1.10234 0.00175
 C -0.23110 -0.42080 1.99974
 C 0.09067 -0.47013 -1.99896
 F 1.44570 1.20565 1.94573
 F -1.00168 1.59554 -1.95045
 H -0.39609 -0.93814 1.82761
 H 0.08670 -1.01293 -1.82201
 H -0.38862 -0.97482 1.80994
 H 0.06827 -1.04630 -1.80286
 H -0.37519 -0.19092 2.92755
 H 0.30430 -0.29666 -2.94001
13
bifur_IRC_Distances_MW_output/bifur_IRC_Distances_MW point 162
C 0.43442 0.67172 1.23966
 C -0.20800 0.77553 -1.23768
 C 0.17123 1.10241 0.00184
 C -0.23113 -0.42093 1.99898
 C 0.09043 -0.47031 -1.99820
 F 1.44508 1.20612 1.94515
 F -1.00018 1.59625 -1.94992
 H -0.39628 -0.93871 1.82659
 H 0.08620 -1.01358 -1.82090
 H -0.38863 -0.97432 1.80925
 H 0.06799 -1.04587 -1.80235
 H -0.37501 -0.19125 2.92688
 H 0.30387 -0.29706 -2.93929
13
bifur_IRC_Distances_MW_output/bifur_IRC_Distances_MW point 163
C 0.43427 0.67173 1.23889
 C -0.20735 0.77562 -1.23686
 C 0.17159 1.10250 0.00196
 C -0.23116 -0.42111 1.99791
 C 0.09009 -0.47056 -1.99714
 F 1.44420 1.20678 1.94433
 F -0.99806 1.59726 -1.94918
 H -0.39655 -0.93952 1.82514
 H 0.08549 -1.01450 -1.81933
 H -0.38865 -0.97361 1.80826
 H 0.06760 -1.04526 -1.80163
 H -0.37475 -0.19171 2.92595
 H 0.30327 -0.29762 -2.93829
13
bifur_IRC_Distances_MW_output/bifur_IRC_Distances_MW point 164
C 0.43410 0.67174 1.23798
 C -0.20660 0.77572 -1.23590
 C 0.17201 1.10260 0.00210
 C -0.23120 -0.42132 1.99665
 C 0.08970 -0.47085 -1.99590
 F 1.44317 1.20756 1.94337
 F -0.99558 1.59843 -1.94832
 H -0.39687 -0.94046 1.82345
 H 0.08466 -1.01558 -1.81750
 H -0.38866 -0.97278 1.80711
 H 0.06714 -1.04455 -1.80078
 H -0.37444 -0.19225 2.92485
 H 0.30256 -0.29827 -2.93711
13
bifur_IRC_Distances_MW_output/bifur_IRC_Distances_MW point 165
C 0.43394 0.67176 1.23716
 C -0.20592 0.77581 -1.23504
 C 0.17239 1.10270 0.00223
 C -0.23123 -0.42150 1.99553
 C 0.08934 -0.47112 -1.99478
 F 1.44225 1.20826 1.94251
 F -0.99335 1.59948 -1.94754
 H -0.39715 -0.94130 1.82192
 H 0.08391 -1.01654 -1.81585
 H -0.38868 -0.97204 1.80608
 H 0.06674 -1.04391 -1.80003
 H -0.37417 -0.19274 2.92387
 H 0.30192 -0.29886 -2.93606
13
bifur_IRC_Distances_MW_output/bifur_IRC_Distances_MW point 166
C 0.43384 0.67176 1.23664
 C -0.20548 0.77587 -1.23449
 C 0.17263 1.10276 0.00231
 C -0.23125 -0.42162 1.99480
 C 0.08912 -0.47128 -1.99406
 F 1.44165 1.20871 1.94195
 F -0.99191 1.60016 -1.94704
 H -0.39734 -0.94184 1.82094
 H 0.08343 -1.01716 -1.81479
 H -0.38869 -0.97156 1.80541
 H 0.06647 -1.04350 -1.79954
 H -0.37399 -0.19305 2.92324
 H 0.30151 -0.29924 -2.93538
13
bifur_IRC_Distances_MW_output/bifur_IRC_Distances_MW point 167
C 0.43378 0.67177 1.23635
 C -0.20524 0.77590 -1.23419
 C 0.17276 1.10279 0.00235
 C -0.23126 -0.42169 1.99441
 C 0.08899 -0.47137 -1.99367
 F 1.44133 1.20895 1.94165
 F -0.99114 1.60053 -1.94677
 H -0.39743 -0.94213 1.82041
 H 0.08317 -1.01750 -1.81422
 H -0.38869 -0.97130 1.80505
 H 0.06633 -1.04327 -1.79927
 H -0.37390 -0.19322 2.92290
 H 0.30129 -0.29944 -2.93501
13
bifur_IRC_Distances_MW_output/bifur_IRC_Distances_MW point 168
C 0.43375 0.67177 1.23621
 C -0.20512 0.77591 -1.23403
 C 0.17283 1.10280 0.00238
 C -0.23127 -0.42172 1.99421
 C 0.08893 -0.47142 -1.99348
 F 1.44117 1.20907 1.94150
 F -0.99074 1.60071 -1.94663
 H -0.39748 -0.94228 1.82014
 H 0.08304 -1.01767 -1.81392
 H -0.38869 -0.97117 1.80487
 H 0.06626 -1.04316 -1.79914
 H -0.37385 -0.19331 2.92272
 H 0.30118 -0.29954 -2.93482
13
bifur_IRC_Distances_MW_output/bifur_IRC_Distances_MW point 169
C 0.43374 0.67177 1.23615
 C -0.20508 0.77592 -1.23397
 C 0.17286 1.10281 0.00239
 C -0.23127 -0.42173 1.99413
 C 0.08890 -0.47144 -1.99340
 F 1.44110 1.20912 1.94144
 F -0.99058 1.60079 -1.94657
 H -0.39750 -0.94234 1.82004
 H 0.08298 -1.01774 -1.81381
 H -0.38869 -0.97111 1.80479
 H 0.06623 -1.04311 -1.79909
 H -0.37383 -0.19334 2.92265
 H 0.30113 -0.29959 -2.93475
13
bifur_IRC_Distances_MW_output/bifur_IRC_Distances_MW point 170
C 0.43373 0.67177 1.23608
 C -0.20501 0.77593 -1.23389
 C 0.17289 1.10282 0.00240
 C -0.23127 -0.42175 1.99402
 C 0.08887 -0.47146 -1.99329
 F 1.44102 1.20919 1.94136
 F -0.99038 1.60088 -1.94650
 H -0.39753 -0.94242 1.81990
 H 0.08291 -1.01783 -1.81366
 H -0.38869 -0.97105 1.80470
 H 0.06619 -1.04306 -1.79902
 H -0.37380 -0.19338 2.92256
 H 0.30108 -0.29964 -2.93465
13
bifur_IRC_Distances_MW_output/bifur_IRC_Distances_MW point 171
C 0.43372 0.67177 1.23601
 C -0.20496 0.77593 -1.23382
 C 0.17292 1.10283 0.00241
 C -0.23128 -0.42176 1.99393
 C 0.08884 -0.47148 -1.99320
 F 1.44094 1.20924 1.94129
 F -0.99020 1.60097 -1.94644
 H -0.39755 -0.94249 1.81977
 H 0.08285 -1.01790 -1.81352
 H -0.38869 -0.97099 1.80462
 H 0.06616 -1.04300 -1.79896
 H -0.37378 -0.19342 2.92248
 H 0.30102 -0.29969 -2.93456
13
bifur_IRC_Distances_MW_output/bifur_IRC_Distances_MW point 172
C 0.43371 0.67177 1.23596
 C -0.20492 0.77594 -1.23377
 C 0.17294 1.10283 0.00242
 C -0.23128 -0.42178 1.99386
 C 0.08882 -0.47150 -1.99314
 F 1.44089 1.20929 1.94124
 F -0.99007 1.60103 -1.94639
 H -0.39757 -0.94254 1.81968
 H 0.08281 -1.01796 -1.81342
 H -0.38869 -0.97094 1.80455
 H 0.06614 -1.04297 -1.79891
 H -0.37376 -0.19345 2.92242
 H 0.30099 -0.29972 -2.93450
13
bifur_IRC_Distances_MW_output/bifur_IRC_Distances_MW point 173
C 0.43370 0.67177 1.23595
 C -0.20491 0.77594 -1.23376
 C 0.17295 1.10283 0.00242
 C -0.23128 -0.42178 1.99385
 C 0.08882 -0.47150 -1.99313
 F 1.44088 1.20929 1.94123
 F -0.99004 1.60104 -1.94639
 H -0.39757 -0.94255 1.81967
 H 0.08280 -1.01797 -1.81341
 H -0.38870 -0.97093 1.80454
 H 0.06613 -1.04296 -1.79890
 H -0.37376 -0.19346 2.92241
 H 0.30098 -0.29973 -2.93449
13
bifur_IRC_Distances_MW_output/bifur_IRC_Distances_MW point 174
C 0.43369 0.67177 1.23590
 C -0.20487 0.77595 -1.23371
 C 0.17297 1.10284 0.00243
 C -0.23128 -0.42179 1.99378
 C 0.08879 -0.47152 -1.99305
 F 1.44082 1.20934 1.94117
 F -0.98990 1.60111 -1.94633
 H -0.39759 -0.94260 1.81957
 H 0.08275 -1.01804 -1.81330
 H -0.38870 -0.97089 1.80448
 H 0.06611 -1.04292 -1.79885
 H -0.37374 -0.19349 2.92235
 H 0.30094 -0.29977 -2.93442
13
bifur_IRC_Distances_MW_output/bifur_IRC_Distances_MW point 175
C 0.43367 0.67177 1.23580
 C -0.20478 0.77596 -1.23360
 C 0.17302 1.10285 0.00244
 C -0.23128 -0.42181 1.99364
 C 0.08875 -0.47155 -1.99292
 F 1.44071 1.20942 1.94107
 F -0.98963 1.60124 -1.94624
 H -0.39763 -0.94270 1.81938
 H 0.08266 -1.01815 -1.81310
 H -0.38870 -0.97080 1.80435
 H 0.06606 -1.04284 -1.79876
 H -0.37371 -0.19355 2.92223
 H 0.30086 -0.29984 -2.93429
13
bifur_IRC_Distances_MW_output/bifur_IRC_Distances_MW point 176
C 0.43366 0.67177 1.23575
 C -0.20474 0.77596 -1.23354
 C 0.17304 1.10286 0.00245
 C -0.23129 -0.42183 1.99356
 C 0.08873 -0.47157 -1.99284
 F 1.44064 1.20947 1.94101
 F -0.98947 1.60131 -1.94619
 H -0.39765 -0.94276 1.81928
 H 0.08261 -1.01822 -1.81298
 H -0.38870 -0.97074 1.80428
 H 0.06603 -1.04279 -1.79871
 H -0.37369 -0.19358 2.92216
 H 0.30082 -0.29988 -2.93422
13
bifur_IRC_Distances_MW_output/bifur_IRC_Distances_MW point 177
C 0.43366 0.67177 1.23572
 C -0.20472 0.77597 -1.23352
 C 0.17305 1.10286 0.00245
 C -0.23129 -0.42183 1.99354
 C 0.08872 -0.47158 -1.99281
 F 1.44062 1.20949 1.94098
 F -0.98941 1.60134 -1.94617
 H -0.39765 -0.94279 1.81924
 H 0.08259 -1.01824 -1.81294
 H -0.38870 -0.97072 1.80425
 H 0.06602 -1.04278 -1.79869
 H -0.37368 -0.19359 2.92214
 H 0.30080 -0.29989 -2.93419
13
bifur_IRC_Distances_MW_output/bifur_IRC_Distances_MW point 178
C 0.43365 0.67177 1.23569
 C -0.20469 0.77597 -1.23348
 C 0.17307 1.10286 0.00246
 C -0.23129 -0.42184 1.99348
 C 0.08870 -0.47159 -1.99276
 F 1.44058 1.20952 1.94095
 F -0.98931 1.60138 -1.94613
 H -0.39767 -0.94282 1.81917
 H 0.08256 -1.01829 -1.81287
 H -0.38870 -0.97069 1.80421
 H 0.06600 -1.04275 -1.79866
 H -0.37367 -0.19362 2.92209
 H 0.30077 -0.29992 -2.93415
13
bifur_IRC_Distances_MW_output/bifur_IRC_Distances_MW point 179
C 0.43364 0.67178 1.23563
 C -0.20464 0.77598 -1.23342
 C 0.17310 1.10287 0.00247
 C -0.23129 -0.42185 1.99340
 C 0.08868 -0.47161 -1.99268
 F 1.44051 1.20957 1.94088
 F -0.98915 1.60146 -1.94607
 H -0.39769 -0.94288 1.81906
 H 0.08250 -1.01836 -1.81275
 H -0.38870 -0.97064 1.80413
 H 0.06597 -1.04270 -1.79860
 H -0.37365 -0.19365 2.92202
 H 0.30072 -0.29996 -2.93407
13
bifur_IRC_Distances_MW_output/bifur_IRC_Distances_MW point 180
C 0.43361 0.67178 1.23549
 C -0.20452 0.77599 -1.23327
 C 0.17316 1.10288 0.00249
 C -0.23130 -0.42188 1.99321
 C 0.08861 -0.47165 -1.99248
 F 1.44035 1.20969 1.94073
 F -0.98876 1.60164 -1.94594
 H -0.39774 -0.94303 1.81879
 H 0.08237 -1.01852 -1.81246
 H -0.38870 -0.97051 1.80395
 H 0.06590 -1.04259 -1.79847
 H -0.37361 -0.19374 2.92185
 H 0.30061 -0.30006 -2.93389
13
bifur_IRC_Distances_MW_output/bifur_IRC_Distances_MW point 181
C 0.43358 0.67178 1.23533
 C -0.20439 0.77601 -1.23311
 C 0.17323 1.10290 0.00251
 C -0.23130 -0.42192 1.99299
 C 0.08855 -0.47170 -1.99227
 F 1.44017 1.20983 1.94057
 F -0.98834 1.60184 -1.94579
 H -0.39779 -0.94319 1.81850
 H 0.08223 -1.01871 -1.81215
 H -0.38870 -0.97037 1.80375
 H 0.06582 -1.04247 -1.79833
 H -0.37355 -0.19383 2.92167
 H 0.30049 -0.30017 -2.93369
13
bifur_IRC_Distances_MW_output/bifur_IRC_Distances_MW point 182
C 0.43355 0.67178 1.23518
 C -0.20426 0.77602 -1.23294
 C 0.17330 1.10292 0.00254
 C -0.23131 -0.42195 1.99278
 C 0.08848 -0.47175 -1.99206
 F 1.44000 1.20996 1.94041
 F -0.98791 1.60204 -1.94564
 H -0.39784 -0.94335 1.81821
 H 0.08209 -1.01889 -1.81183
 H -0.38870 -0.97023 1.80356
 H 0.06575 -1.04235 -1.79818
 H -0.37350 -0.19392 2.92148
 H 0.30037 -0.30028 -2.93349
13
bifur_IRC_Distances_MW_output/bifur_IRC_Distances_MW point 183
C 0.43353 0.67178 1.23506
 C -0.20417 0.77604 -1.23282
 C 0.17336 1.10293 0.00256
 C -0.23131 -0.42198 1.99262
 C 0.08843 -0.47179 -1.99190
 F 1.43987 1.21006 1.94028
 F -0.98760 1.60219 -1.94553
 H -0.39788 -0.94347 1.81800
 H 0.08198 -1.01902 -1.81160
 H -0.38871 -0.97012 1.80341
 H 0.06569 -1.04226 -1.79808
 H -0.37346 -0.19399 2.92134
 H 0.30028 -0.30037 -2.93334
13
bifur_IRC_Distances_MW_output/bifur_IRC_Distances_MW point 184
C 0.43352 0.67178 1.23499
 C -0.20411 0.77604 -1.23275
 C 0.17339 1.10294 0.00257
 C -0.23132 -0.42200 1.99252
 C 0.08840 -0.47181 -1.99181
 F 1.43979 1.21012 1.94021
 F -0.98741 1.60228 -1.94547
 H -0.39791 -0.94354 1.81787
 H 0.08192 -1.01911 -1.81146
 H -0.38871 -0.97006 1.80332
 H 0.06565 -1.04220 -1.79801
 H -0.37344 -0.19403 2.92126
 H 0.30023 -0.30042 -2.93325
13
bifur_IRC_Distances_MW_output/bifur_IRC_Distances_MW point 185
C -0.14044 0.78087 1.15610
 C 0.42422 0.67323 -1.14925
 C 0.22074 1.10174 0.01586
 C 0.04779 -0.49281 1.88570
 C -0.22778 -0.43965 -1.88639
 F -0.78244 1.69011 1.85541
 F 1.34827 1.28264 -1.86831
 H 0.01014 -1.10407 1.67193
 H -0.41105 -1.02355 -1.65366
 H 0.01671 -0.97820 1.70574
 H -0.38891 -0.90028 -1.72784
 H 0.22495 -0.34974 2.83109
 H -0.34220 -0.24031 -2.83638
13
bifur_IRC_Distances_MW_output/bifur_IRC_Distances_MW point 186
C -0.14104 0.78083 1.15687
 C 0.42435 0.67322 -1.15008
 C 0.22033 1.10181 0.01572
 C 0.04819 -0.49264 1.88675
 C -0.22782 -0.43947 -1.88742
 F -0.78451 1.68933 1.85624
 F 1.34921 1.28193 -1.86906
 H 0.01087 -1.10330 1.67338
 H -0.41094 -1.02278 -1.65523
 H 0.01719 -0.97885 1.70670
 H -0.38890 -0.90095 -1.72852
 H 0.22565 -0.34931 2.83195
 H -0.34257 -0.23983 -2.83731
13
bifur_IRC_Distances_MW_output/bifur_IRC_Distances_MW point 187
C -0.14137 0.78081 1.15730
 C 0.42442 0.67322 -1.15053
 C 0.22010 1.10185 0.01564
 C 0.04841 -0.49255 1.88732
 C -0.22785 -0.43937 -1.88799
 F -0.78565 1.68889 1.85669
 F 1.34973 1.28154 -1.86947
 H 0.01126 -1.10288 1.67417
 H -0.41087 -1.02235 -1.65609
 H 0.01746 -0.97920 1.70723
 H -0.38889 -0.90132 -1.72889
 H 0.22603 -0.34907 2.83243
 H -0.34277 -0.23956 -2.83782
13
bifur_IRC_Distances_MW_output/bifur_IRC_Distances_MW point 188
C -0.14157 0.78079 1.15755
 C 0.42446 0.67322 -1.15080
 C 0.21997 1.10187 0.01559
 C 0.04854 -0.49250 1.88766
 C -0.22786 -0.43931 -1.88832
 F -0.78632 1.68864 1.85696
 F 1.35003 1.28131 -1.86971
 H 0.01150 -1.10263 1.67464
 H -0.41084 -1.02210 -1.65660
 H 0.01762 -0.97941 1.70754
 H -0.38889 -0.90154 -1.72911
 H 0.22625 -0.34893 2.83271
 H -0.34289 -0.23940 -2.83812
13
bifur_IRC_Distances_MW_output/bifur_IRC_Distances_MW point 189
C -0.14207 0.78075 1.15820
 C 0.42456 0.67321 -1.15149
 C 0.21962 1.10193 0.01547
 C 0.04888 -0.49236 1.88854
 C -0.22790 -0.43916 -1.88918
 F -0.78805 1.68798 1.85764
 F 1.35082 1.28072 -1.87034
 H 0.01211 -1.10199 1.67585
 H -0.41074 -1.02146 -1.65790
 H 0.01803 -0.97995 1.70834
 H -0.38888 -0.90210 -1.72967
 H 0.22683 -0.34857 2.83342
 H -0.34320 -0.23900 -2.83889
13
bifur_IRC_Distances_MW_output/bifur_IRC_Distances_MW point 190
C -0.14283 0.78069 1.15918
 C 0.42472 0.67321 -1.15252
 C 0.21910 1.10201 0.01529
 C 0.04938 -0.49215 1.88985
 C -0.22795 -0.43893 -1.89047
 F -0.79064 1.68698 1.85868
 F 1.35200 1.27983 -1.87128
 H 0.01302 -1.10103 1.67766
 H -0.41059 -1.02049 -1.65987
 H 0.01864 -0.98077 1.70954
 H -0.38887 -0.90294 -1.73052
 H 0.22770 -0.34803 2.83451
 H -0.34366 -0.23840 -2.84005
13
bifur_IRC_Distances_MW_output/bifur_IRC_Distances_MW point 191
C -0.14377 0.78062 1.16038
 C 0.42492 0.67320 -1.15380
 C 0.21847 1.10212 0.01507
 C 0.05000 -0.49189 1.89148
 C -0.22802 -0.43865 -1.89207
 F -0.79385 1.68575 1.85995
 F 1.35345 1.27874 -1.87244
 H 0.01414 -1.09983 1.67990
 H -0.41041 -1.01930 -1.66229
 H 0.01939 -0.98177 1.71103
 H -0.38886 -0.90398 -1.73156
 H 0.22877 -0.34735 2.83585
 H -0.34423 -0.23765 -2.84149
13
bifur_IRC_Distances_MW_output/bifur_IRC_Distances_MW point 192
C -0.14483 0.78054 1.16174
 C 0.42514 0.67319 -1.15525
 C 0.21774 1.10223 0.01482
 C 0.05071 -0.49159 1.89332
 C -0.22810 -0.43833 -1.89389
 F -0.79748 1.68434 1.86140
 F 1.35509 1.27749 -1.87376
 H 0.01542 -1.09847 1.68245
 H -0.41020 -1.01794 -1.66504
 H 0.02025 -0.98291 1.71272
 H -0.38885 -0.90516 -1.73275
 H 0.22999 -0.34658 2.83737
 H -0.34488 -0.23680 -2.84313
13
bifur_IRC_Distances_MW_output/bifur_IRC_Distances_MW point 193
C -0.14599 0.78044 1.16324
 C 0.42539 0.67319 -1.15684
 C 0.21696 1.10235 0.01455
 C 0.05148 -0.49127 1.89534
 C -0.22818 -0.43798 -1.89587
 F -0.80145 1.68280 1.86299
 F 1.35688 1.27614 -1.87521
 H 0.01682 -1.09699 1.68523
 H -0.40997 -1.01645 -1.66805
 H 0.02118 -0.98416 1.71456
 H -0.38884 -0.90645 -1.73406
 H 0.23132 -0.34574 2.83903
 H -0.34559 -0.23588 -2.84491
13
bifur_IRC_Distances_MW_output/bifur_IRC_Distances_MW point 194
C -0.14722 0.78034 1.16482
 C 0.42564 0.67318 -1.15852
 C 0.21612 1.10246 0.01426
 C 0.05229 -0.49092 1.89747
 C -0.22826 -0.43762 -1.89797
 F -0.80566 1.68116 1.86467
 F 1.35877 1.27471 -1.87673
 H 0.01830 -1.09541 1.68817
 H -0.40972 -1.01488 -1.67123
 H 0.02217 -0.98547 1.71651
 H -0.38882 -0.90782 -1.73544
 H 0.23273 -0.34484 2.84080
 H -0.34634 -0.23490 -2.84681
13
bifur_IRC_Distances_MW_output/bifur_IRC_Distances_MW point 195
C -0.14850 0.78023 1.16647
 C 0.42591 0.67317 -1.16027
 C 0.21526 1.10258 0.01396
 C 0.05314 -0.49056 1.89970
 C -0.22835 -0.43723 -1.90016
 F -0.81004 1.67943 1.86642
 F 1.36074 1.27322 -1.87833
 H 0.01984 -1.09376 1.69124
 H -0.40945 -1.01324 -1.67454
 H 0.02319 -0.98684 1.71854
 H -0.38881 -0.90924 -1.73688
 H 0.23419 -0.34390 2.84264
 H -0.34711 -0.23387 -2.84879
13
bifur_IRC_Distances_MW_output/bifur_IRC_Distances_MW point 196
C -0.14983 0.78012 1.16817
 C 0.42619 0.67316 -1.16207
 C 0.21437 1.10270 0.01366
 C 0.05401 -0.49018 1.90199
 C -0.22844 -0.43683 -1.90242
 F -0.81456 1.67765 1.86823
 F 1.36276 1.27168 -1.87998
 H 0.02143 -1.09205 1.69440
 H -0.40918 -1.01154 -1.67796
 H 0.02425 -0.98826 1.72064
 H -0.38880 -0.91072 -1.73837
 H 0.23571 -0.34292 2.84454
 H -0.34792 -0.23282 -2.85083
13
bifur_IRC_Distances_MW_output/bifur_IRC_Distances_MW point 197
C -0.15117 0.78000 1.16990
 C 0.42647 0.67316 -1.16391
 C 0.21346 1.10281 0.01335
 C 0.05490 -0.48979 1.90433
 C -0.22853 -0.43643 -1.90472
 F -0.81915 1.67582 1.87007
 F 1.36482 1.27013 -1.88165
 H 0.02305 -1.09030 1.69762
 H -0.40889 -1.00981 -1.68144
 H 0.02533 -0.98969 1.72278
 H -0.38879 -0.91222 -1.73988
 H 0.23724 -0.34192 2.84648
 H -0.34873 -0.23175 -2.85292
13
bifur_IRC_Distances_MW_output/bifur_IRC_Distances_MW point 198
C -0.15253 0.77988 1.17164
 C 0.42675 0.67315 -1.16576
 C 0.21255 1.10291 0.01304
 C 0.05580 -0.48939 1.90669
 C -0.22862 -0.43601 -1.90704
 F -0.82379 1.67396 1.87193
 F 1.36688 1.26856 -1.88335
 H 0.02468 -1.08854 1.70087
 H -0.40860 -1.00806 -1.68495
 H 0.02642 -0.99114 1.72493
 H -0.38878 -0.91373 -1.74141
 H 0.23879 -0.34091 2.84844
 H -0.34955 -0.23067 -2.85502
13
bifur_IRC_Distances_MW_output/bifur_IRC_Distances_MW point 199
C -0.15390 0.77975 1.17339
 C 0.42703 0.67315 -1.16762
 C 0.21164 1.10301 0.01273
 C 0.05669 -0.48900 1.90905
 C -0.22871 -0.43560 -1.90937
 F -0.82842 1.67209 1.87379
 F 1.36894 1.26699 -1.88505
 H 0.02632 -1.08676 1.70411
 H -0.40830 -1.00630 -1.68846
 H 0.02751 -0.99259 1.72709
 H -0.38877 -0.91525 -1.74295
 H 0.24034 -0.33990 2.85041
 H -0.35037 -0.22959 -2.85713
13
bifur_IRC_Distances_MW_output/bifur_IRC_Distances_MW point 200
C -0.15526 0.77962 1.17514
 C 0.42731 0.67314 -1.16947
 C 0.21073 1.10310 0.01242
 C 0.05759 -0.48860 1.91141
 C -0.22880 -0.43519 -1.91169
 F -0.83305 1.67021 1.87565
 F 1.37100 1.26543 -1.88674
 H 0.02795 -1.08499 1.70735
 H -0.40800 -1.00455 -1.69196
 H 0.02859 -0.99404 1.72925
 H -0.38875 -0.91677 -1.74448
 H 0.24189 -0.33888 2.85237
 H -0.35119 -0.22851 -2.85924
13
bifur_IRC_Distances_MW_output/bifur_IRC_Distances_MW point 201
C -0.15661 0.77949 1.17687
 C 0.42758 0.67314 -1.17131
 C 0.20983 1.10319 0.01211
 C 0.05848 -0.48819 1.91376
 C -0.22889 -0.43478 -1.91401
 F -0.83766 1.66833 1.87750
 F 1.37303 1.26388 -1.88843
 H 0.02957 -1.08321 1.71058
 H -0.40769 -1.00280 -1.69545
 H 0.02967 -0.99548 1.73139
 H -0.38874 -0.91828 -1.74601
 H 0.24343 -0.33786 2.85433
 H -0.35201 -0.22743 -2.86134
13
bifur_IRC_Distances_MW_output/bifur_IRC_Distances_MW point 202
C -0.15795 0.77936 1.17860
 C 0.42786 0.67314 -1.17313
 C 0.20893 1.10326 0.01181
 C 0.05936 -0.48779 1.91609
 C -0.22897 -0.43437 -1.91630
 F -0.84221 1.66645 1.87934
 F 1.37505 1.26235 -1.89010
 H 0.03118 -1.08145 1.71378
 H -0.40739 -1.00107 -1.69891
 H 0.03074 -0.99690 1.73352
 H -0.38873 -0.91978 -1.74753
 H 0.24495 -0.33684 2.85627
 H -0.35281 -0.22637 -2.86343
13
bifur_IRC_Distances_MW_output/bifur_IRC_Distances_MW point 203
C -0.15928 0.77923 1.18029
 C 0.42812 0.67314 -1.17493
 C 0.20805 1.10333 0.01152
 C 0.06023 -0.48740 1.91838
 C -0.22905 -0.43397 -1.91856
 F -0.84671 1.66459 1.88115
 F 1.37703 1.26084 -1.89176
 H 0.03277 -1.07970 1.71693
 H -0.40709 -0.99935 -1.70231
 H 0.03180 -0.99830 1.73561
 H -0.38872 -0.92126 -1.74903
 H 0.24645 -0.33583 2.85819
 H -0.35360 -0.22532 -2.86549
13
bifur_IRC_Distances_MW_output/bifur_IRC_Distances_MW point 204
C -0.16059 0.77910 1.18198
 C 0.42839 0.67314 -1.17672
 C 0.20718 1.10339 0.01123
 C 0.06109 -0.48700 1.92066
 C -0.22913 -0.43357 -1.92081
 F -0.85117 1.66274 1.88295
 F 1.37899 1.25935 -1.89340
 H 0.03434 -1.07797 1.72006
 H -0.40678 -0.99765 -1.70569
 H 0.03285 -0.99969 1.73769
 H -0.38871 -0.92273 -1.75052
 H 0.24794 -0.33483 2.86010
 H -0.35439 -0.22428 -2.86754
13
bifur_IRC_Distances_MW_output/bifur_IRC_Distances_MW point 205
C -0.16189 0.77896 1.18364
 C 0.42865 0.67314 -1.17849
 C 0.20631 1.10345 0.01094
 C 0.06194 -0.48660 1.92292
 C -0.22921 -0.43318 -1.92303
 F -0.85557 1.66089 1.88474
 F 1.38092 1.25787 -1.89502
 H 0.03590 -1.07624 1.72315
 H -0.40648 -0.99596 -1.70903
 H 0.03388 -1.00107 1.73975
 H -0.38870 -0.92418 -1.75199
 H 0.24941 -0.33383 2.86199
 H -0.35517 -0.22325 -2.86957
13
bifur_IRC_Distances_MW_output/bifur_IRC_Distances_MW point 206
C -0.16318 0.77882 1.18530
 C 0.42891 0.67314 -1.18023
 C 0.20546 1.10350 0.01065
 C 0.06279 -0.48621 1.92515
 C -0.22929 -0.43278 -1.92523
 F -0.85994 1.65906 1.88650
 F 1.38283 1.25642 -1.89663
 H 0.03744 -1.07453 1.72621
 H -0.40617 -0.99429 -1.71234
 H 0.03491 -1.00243 1.74179
 H -0.38868 -0.92562 -1.75345
 H 0.25086 -0.33284 2.86386
 H -0.35594 -0.22223 -2.87158
13
bifur_IRC_Distances_MW_output/bifur_IRC_Distances_MW point 207
C -0.16445 0.77869 1.18693
 C 0.42916 0.67314 -1.18196
 C 0.20461 1.10354 0.01037
 C 0.06362 -0.48582 1.92735
 C -0.22936 -0.43240 -1.92741
 F -0.86424 1.65723 1.88825
 F 1.38471 1.25498 -1.89822
 H 0.03896 -1.07284 1.72923
 H -0.40587 -0.99264 -1.71560
 H 0.03593 -1.00377 1.74380
 H -0.38867 -0.92705 -1.75490
 H 0.25230 -0.33186 2.86571
 H -0.35670 -0.22123 -2.87356
13
bifur_IRC_Distances_MW_output/bifur_IRC_Distances_MW point 208
C -0.16572 0.77855 1.18855
 C 0.42942 0.67314 -1.18368
 C 0.20377 1.10357 0.01010
 C 0.06444 -0.48542 1.92955
 C -0.22944 -0.43201 -1.92957
 F -0.86853 1.65541 1.88999
 F 1.38658 1.25356 -1.89980
 H 0.04048 -1.07115 1.73224
 H -0.40556 -0.99099 -1.71885
 H 0.03694 -1.00510 1.74581
 H -0.38866 -0.92847 -1.75634
 H 0.25373 -0.33087 2.86755
 H -0.35745 -0.22022 -2.87555
13
bifur_IRC_Distances_MW_output/bifur_IRC_Distances_MW point 209
C -0.16699 0.77841 1.19017
 C 0.42967 0.67315 -1.18539
 C 0.20293 1.10360 0.00982
 C 0.06527 -0.48503 1.93174
 C -0.22951 -0.43162 -1.93173
 F -0.87280 1.65358 1.89172
 F 1.38844 1.25214 -1.90138
 H 0.04199 -1.06945 1.73524
 H -0.40525 -0.98934 -1.72209
 H 0.03795 -1.00644 1.74781
 H -0.38864 -0.92988 -1.75777
 H 0.25515 -0.32989 2.86940
 H -0.35820 -0.21923 -2.87753
13
bifur_IRC_Distances_MW_output/bifur_IRC_Distances_MW point 210
C -0.16825 0.77826 1.19179
 C 0.42992 0.67315 -1.18711
 C 0.20209 1.10362 0.00955
 C 0.06610 -0.48463 1.93394
 C -0.22958 -0.43123 -1.93390
 F -0.87708 1.65173 1.89346
 F 1.39030 1.25072 -1.90297
 H 0.04350 -1.06775 1.73825
 H -0.40494 -0.98768 -1.72534
 H 0.03896 -1.00777 1.74981
 H -0.38862 -0.93131 -1.75922
 H 0.25658 -0.32890 2.87125
 H -0.35896 -0.21822 -2.87951
13
bifur_IRC_Distances_MW_output/bifur_IRC_Distances_MW point 211
C -0.16953 0.77812 1.19342
 C 0.43017 0.67316 -1.18884
 C 0.20125 1.10364 0.00927
 C 0.06693 -0.48423 1.93615
 C -0.22965 -0.43084 -1.93608
 F -0.88138 1.64987 1.89521
 F 1.39216 1.24929 -1.90456
 H 0.04502 -1.06603 1.74127
 H -0.40463 -0.98601 -1.72860
 H 0.03998 -1.00911 1.75183
 H -0.38861 -0.93274 -1.76067
 H 0.25801 -0.32789 2.87311
 H -0.35972 -0.21722 -2.88151
13
bifur_IRC_Distances_MW_output/bifur_IRC_Distances_MW point 212
C -0.17081 0.77797 1.19507
 C 0.43042 0.67316 -1.19058
 C 0.20040 1.10365 0.00900
 C 0.06776 -0.48382 1.93837
 C -0.22973 -0.43045 -1.93828
 F -0.88571 1.64798 1.89698
 F 1.39403 1.24786 -1.90617
 H 0.04655 -1.06430 1.74431
 H -0.40431 -0.98433 -1.73189
 H 0.04101 -1.01046 1.75386
 H -0.38859 -0.93418 -1.76213
 H 0.25945 -0.32688 2.87499
 H -0.36048 -0.21621 -2.88353
13
bifur_IRC_Distances_MW_output/bifur_IRC_Distances_MW point 213
C -0.17211 0.77781 1.19672
 C 0.43067 0.67317 -1.19233
 C 0.19954 1.10366 0.00872
 C 0.06860 -0.48341 1.94061
 C -0.22980 -0.43005 -1.94049
 F -0.89007 1.64607 1.89875
 F 1.39592 1.24642 -1.90779
 H 0.04809 -1.06255 1.74737
 H -0.40398 -0.98264 -1.73520
 H 0.04204 -1.01181 1.75591
 H -0.38857 -0.93563 -1.76360
 H 0.26091 -0.32586 2.87688
 H -0.36124 -0.21519 -2.88556
13
bifur_IRC_Distances_MW_output/bifur_IRC_Distances_MW point 214
C -0.17342 0.77766 1.19840
 C 0.43093 0.67318 -1.19410
 C 0.19867 1.10366 0.00844
 C 0.06946 -0.48298 1.94289
 C -0.22987 -0.42964 -1.94273
 F -0.89449 1.64412 1.90056
 F 1.39782 1.24496 -1.90943
 H 0.04965 -1.06077 1.75048
 H -0.40365 -0.98091 -1.73855
 H 0.04309 -1.01319 1.75798
 H -0.38855 -0.93711 -1.76510
 H 0.26238 -0.32481 2.87880
 H -0.36202 -0.21415 -2.88763
13
bifur_IRC_Distances_MW_output/bifur_IRC_Distances_MW point 215
C -0.17476 0.77749 1.20011
 C 0.43118 0.67318 -1.19592
 C 0.19778 1.10365 0.00816
 C 0.07033 -0.48255 1.94521
 C -0.22994 -0.42923 -1.94502
 F -0.89899 1.64213 1.90240
 F 1.39976 1.24348 -1.91111
 H 0.05124 -1.05894 1.75364
 H -0.40331 -0.97915 -1.74198
 H 0.04417 -1.01459 1.76010
 H -0.38852 -0.93862 -1.76663
 H 0.26388 -0.32374 2.88077
 H -0.36282 -0.21310 -2.88974
13
bifur_IRC_Distances_MW_output/bifur_IRC_Distances_MW point 216
C -0.17613 0.77732 1.20186
 C 0.43145 0.67319 -1.19777
 C 0.19688 1.10363 0.00787
 C 0.07122 -0.48210 1.94758
 C -0.23001 -0.42881 -1.94736
 F -0.90359 1.64007 1.90429
 F 1.40174 1.24197 -1.91282
 H 0.05287 -1.05707 1.75688
 H -0.40296 -0.97735 -1.74547
 H 0.04527 -1.01602 1.76227
 H -0.38850 -0.94016 -1.76819
 H 0.26541 -0.32264 2.88278
 H -0.36363 -0.21202 -2.89189
13
bifur_IRC_Distances_MW_output/bifur_IRC_Distances_MW point 217
C -0.17754 0.77714 1.20365
 C 0.43172 0.67320 -1.19966
 C 0.19595 1.10361 0.00757
 C 0.07213 -0.48164 1.95000
 C -0.23008 -0.42837 -1.94976
 F -0.90829 1.63796 1.90621
 F 1.40375 1.24043 -1.91457
 H 0.05453 -1.05516 1.76018
 H -0.40260 -0.97551 -1.74904
 H 0.04639 -1.01748 1.76448
 H -0.38847 -0.94174 -1.76979
 H 0.26697 -0.32151 2.88483
 H -0.36445 -0.21092 -2.89410
13
bifur_IRC_Distances_MW_output/bifur_IRC_Distances_MW point 218
C -0.17897 0.77696 1.20548
 C 0.43199 0.67322 -1.20159
 C 0.19500 1.10358 0.00727
 C 0.07305 -0.48117 1.95248
 C -0.23016 -0.42793 -1.95220
 F -0.91309 1.63580 1.90818
 F 1.40580 1.23885 -1.91637
 H 0.05623 -1.05319 1.76356
 H -0.40222 -0.97362 -1.75269
 H 0.04754 -1.01898 1.76674
 H -0.38844 -0.94335 -1.77143
 H 0.26857 -0.32036 2.88694
 H -0.36530 -0.20980 -2.89636
13
bifur_IRC_Distances_MW_output/bifur_IRC_Distances_MW point 219
C -0.18043 0.77677 1.20734
 C 0.43226 0.67323 -1.20356
 C 0.19403 1.10354 0.00697
 C 0.07400 -0.48069 1.95500
 C -0.23023 -0.42748 -1.95470
 F -0.91798 1.63357 1.91019
 F 1.40789 1.23725 -1.91819
 H 0.05795 -1.05119 1.76700
 H -0.40184 -0.97169 -1.75641
 H 0.04872 -1.02050 1.76905
 H -0.38841 -0.94500 -1.77309
 H 0.27019 -0.31917 2.88908
 H -0.36616 -0.20865 -2.89867
13
bifur_IRC_Distances_MW_output/bifur_IRC_Distances_MW point 220
C -0.18192 0.77657 1.20923
 C 0.43254 0.67324 -1.20556
 C 0.19305 1.10349 0.00666
 C 0.07496 -0.48019 1.95757
 C -0.23030 -0.42702 -1.95723
 F -0.92295 1.63130 1.91223
 F 1.41001 1.23563 -1.92005
 H 0.05971 -1.04914 1.77049
 H -0.40145 -0.96972 -1.76019
 H 0.04991 -1.02204 1.77139
 H -0.38838 -0.94667 -1.77479
 H 0.27184 -0.31796 2.89127
 H -0.36703 -0.20749 -2.90102
13
bifur_IRC_Distances_MW_output/bifur_IRC_Distances_MW point 221
C -0.18342 0.77637 1.21115
 C 0.43283 0.67326 -1.20759
 C 0.19205 1.10343 0.00634
 C 0.07593 -0.47969 1.96017
 C -0.23038 -0.42655 -1.95981
 F -0.92798 1.62899 1.91431
 F 1.41215 1.23399 -1.92194
 H 0.06149 -1.04705 1.77403
 H -0.40105 -0.96773 -1.76402
 H 0.05113 -1.02360 1.77377
 H -0.38834 -0.94838 -1.77651
 H 0.27351 -0.31672 2.89349
 H -0.36792 -0.20631 -2.90340
13
bifur_IRC_Distances_MW_output/bifur_IRC_Distances_MW point 222
C -0.18495 0.77616 1.21310
 C 0.43311 0.67328 -1.20964
 C 0.19104 1.10336 0.00603
 C 0.07691 -0.47917 1.96281
 C -0.23045 -0.42607 -1.96241
 F -0.93306 1.62663 1.91641
 F 1.41431 1.23234 -1.92385
 H 0.06328 -1.04494 1.77761
 H -0.40064 -0.96571 -1.76789
 H 0.05236 -1.02519 1.77617
 H -0.38830 -0.95010 -1.77826
 H 0.27520 -0.31547 2.89573
 H -0.36882 -0.20512 -2.90581
13
bifur_IRC_Distances_MW_output/bifur_IRC_Distances_MW point 223
C -0.18649 0.77594 1.21505
 C 0.43339 0.67329 -1.21171
 C 0.19002 1.10328 0.00571
 C 0.07790 -0.47865 1.96546
 C -0.23052 -0.42559 -1.96503
 F -0.93819 1.62424 1.91852
 F 1.41648 1.23068 -1.92577
 H 0.06509 -1.04280 1.78122
 H -0.40023 -0.96367 -1.77179
 H 0.05360 -1.02678 1.77860
 H -0.38825 -0.95183 -1.78002
 H 0.27690 -0.31420 2.89800
 H -0.36972 -0.20392 -2.90825
13
bifur_IRC_Distances_MW_output/bifur_IRC_Distances_MW point 224
C -0.18803 0.77572 1.21702
 C 0.43368 0.67331 -1.21378
 C 0.18900 1.10319 0.00540
 C 0.07890 -0.47812 1.96813
 C -0.23059 -0.42511 -1.96767
 F -0.94332 1.62183 1.92065
 F 1.41865 1.22901 -1.92770
 H 0.06691 -1.04065 1.78484
 H -0.39981 -0.96161 -1.77571
 H 0.05485 -1.02837 1.78103
 H -0.38821 -0.95358 -1.78178
 H 0.27860 -0.31292 2.90028
 H -0.37062 -0.20271 -2.91070
13
bifur_IRC_Distances_MW_output/bifur_IRC_Distances_MW point 225
C -0.18958 0.77550 1.21898
 C 0.43396 0.67333 -1.21585
 C 0.18797 1.10310 0.00509
 C 0.07989 -0.47759 1.97079
 C -0.23066 -0.42463 -1.97030
 F -0.94846 1.61940 1.92278
 F 1.42082 1.22735 -1.92964
 H 0.06872 -1.03848 1.78846
 H -0.39939 -0.95955 -1.77962
 H 0.05611 -1.02997 1.78347
 H -0.38816 -0.95533 -1.78355
 H 0.28031 -0.31163 2.90256
 H -0.37153 -0.20150 -2.91315
13
bifur_IRC_Distances_MW_output/bifur_IRC_Distances_MW point 226
C -0.19112 0.77527 1.22094
 C 0.43424 0.67336 -1.21792
 C 0.18695 1.10299 0.00477
 C 0.08088 -0.47705 1.97345
 C -0.23073 -0.42414 -1.97293
 F -0.95357 1.61697 1.92490
 F 1.42298 1.22570 -1.93157
 H 0.07053 -1.03632 1.79206
 H -0.39897 -0.95750 -1.78352
 H 0.05736 -1.03156 1.78589
 H -0.38810 -0.95707 -1.78532
 H 0.28200 -0.31034 2.90484
 H -0.37243 -0.20030 -2.91560
13
bifur_IRC_Distances_MW_output/bifur_IRC_Distances_MW point 227
C -0.19264 0.77505 1.22288
 C 0.43451 0.67338 -1.21997
 C 0.18593 1.10288 0.00447
 C 0.08186 -0.47652 1.97608
 C -0.23080 -0.42367 -1.97553
 F -0.95863 1.61455 1.92700
 F 1.42511 1.22407 -1.93348
 H 0.07231 -1.03417 1.79563
 H -0.39855 -0.95546 -1.78738
 H 0.05860 -1.03313 1.78830
 H -0.38805 -0.95880 -1.78706
 H 0.28368 -0.30906 2.90710
 H -0.37333 -0.19912 -2.91802
13
bifur_IRC_Distances_MW_output/bifur_IRC_Distances_MW point 228
C -0.19415 0.77482 1.22478
 C 0.43478 0.67340 -1.22198
 C 0.18493 1.10275 0.00416
 C 0.08282 -0.47599 1.97867
 C -0.23086 -0.42319 -1.97810
 F -0.96361 1.61215 1.92907
 F 1.42720 1.22247 -1.93536
 H 0.07407 -1.03205 1.79914
 H -0.39814 -0.95345 -1.79118
 H 0.05982 -1.03467 1.79067
 H -0.38799 -0.96050 -1.78879
 H 0.28533 -0.30778 2.90932
 H -0.37421 -0.19795 -2.92042
13
bifur_IRC_Distances_MW_output/bifur_IRC_Distances_MW point 229
C -0.19562 0.77459 1.22665
 C 0.43505 0.67343 -1.22395
 C 0.18395 1.10263 0.00387
 C 0.08376 -0.47547 1.98121
 C -0.23093 -0.42273 -1.98061
 F -0.96848 1.60979 1.93110
 F 1.42924 1.22091 -1.93720
 H 0.07579 -1.02997 1.80257
 H -0.39773 -0.95148 -1.79489
 H 0.06102 -1.03618 1.79298
 H -0.38794 -0.96217 -1.79047
 H 0.28694 -0.30654 2.91150
 H -0.37507 -0.19680 -2.92276
13
bifur_IRC_Distances_MW_output/bifur_IRC_Distances_MW point 230
C -0.19704 0.77437 1.22846
 C 0.43530 0.67345 -1.22586
 C 0.18300 1.10249 0.00359
 C 0.08468 -0.47496 1.98366
 C -0.23099 -0.42228 -1.98303
 F -0.97318 1.60749 1.93306
 F 1.43121 1.21940 -1.93898
 H 0.07745 -1.02795 1.80589
 H -0.39733 -0.94956 -1.79849
 H 0.06219 -1.03764 1.79522
 H -0.38788 -0.96379 -1.79211
 H 0.28850 -0.30532 2.91362
 H -0.37590 -0.19570 -2.92503
13
bifur_IRC_Distances_MW_output/bifur_IRC_Distances_MW point 231
C -0.19841 0.77416 1.23019
 C 0.43554 0.67347 -1.22769
 C 0.18209 1.10236 0.00331
 C 0.08555 -0.47447 1.98602
 C -0.23104 -0.42185 -1.98537
 F -0.97771 1.60527 1.93495
 F 1.43310 1.21795 -1.94069
 H 0.07904 -1.02600 1.80908
 H -0.39695 -0.94772 -1.80194
 H 0.06331 -1.03905 1.79738
 H -0.38782 -0.96534 -1.79368
 H 0.29000 -0.30415 2.91565
 H -0.37670 -0.19463 -2.92722
13
bifur_IRC_Distances_MW_output/bifur_IRC_Distances_MW point 232
C -0.19972 0.77395 1.23184
 C 0.43577 0.67350 -1.22943
 C 0.18122 1.10222 0.00306
 C 0.08638 -0.47400 1.98826
 C -0.23110 -0.42144 -1.98759
 F -0.98200 1.60315 1.93675
 F 1.43489 1.21658 -1.94232
 H 0.08056 -1.02414 1.81211
 H -0.39658 -0.94597 -1.80523
 H 0.06438 -1.04038 1.79943
 H -0.38776 -0.96682 -1.79517
 H 0.29142 -0.30303 2.91758
 H -0.37746 -0.19362 -2.92930
13
bifur_IRC_Distances_MW_output/bifur_IRC_Distances_MW point 233
C -0.20094 0.77375 1.23339
 C 0.43598 0.67352 -1.23106
 C 0.18040 1.10209 0.00281
 C 0.08717 -0.47356 1.99037
 C -0.23114 -0.42105 -1.98968
 F -0.98604 1.60115 1.93844
 F 1.43657 1.21529 -1.94386
 H 0.08198 -1.02239 1.81496
 H -0.39624 -0.94432 -1.80831
 H 0.06539 -1.04163 1.80136
 H -0.38770 -0.96822 -1.79658
 H 0.29275 -0.30197 2.91940
 H -0.37817 -0.19267 -2.93125
13
bifur_IRC_Distances_MW_output/bifur_IRC_Distances_MW point 234
C -0.20208 0.77357 1.23483
 C 0.43618 0.67354 -1.23258
 C 0.17964 1.10196 0.00259
 C 0.08789 -0.47315 1.99232
 C -0.23119 -0.42069 -1.99161
 F -0.98977 1.59929 1.94000
 F 1.43813 1.21410 -1.94528
 H 0.08330 -1.02076 1.81760
 H -0.39591 -0.94278 -1.81117
 H 0.06632 -1.04279 1.80314
 H -0.38765 -0.96951 -1.79788
 H 0.29399 -0.30099 2.92109
 H -0.37884 -0.19180 -2.93307
13
bifur_IRC_Distances_MW_output/bifur_IRC_Distances_MW point 235
C -0.20311 0.77340 1.23614
 C 0.43635 0.67357 -1.23396
 C 0.17895 1.10184 0.00239
 C 0.08855 -0.47277 1.99410
 C -0.23123 -0.42036 -1.99337
 F -0.99317 1.59759 1.94143
 F 1.43954 1.21302 -1.94657
 H 0.08450 -1.01928 1.82000
 H -0.39562 -0.94139 -1.81377
 H 0.06717 -1.04384 1.80477
 H -0.38760 -0.97068 -1.79907
 H 0.29511 -0.30010 2.92263
 H -0.37944 -0.19100 -2.93472
13
bifur_IRC_Distances_MW_output/bifur_IRC_Distances_MW point 236
C -0.20403 0.77324 1.23730
 C 0.43651 0.67358 -1.23518
 C 0.17834 1.10173 0.00221
 C 0.08913 -0.47244 1.99568
 C -0.23127 -0.42007 -1.99493
 F -0.99619 1.59608 1.94270
 F 1.44079 1.21207 -1.94772
 H 0.08556 -1.01796 1.82213
 H -0.39536 -0.94015 -1.81607
 H 0.06793 -1.04478 1.80621
 H -0.38755 -0.97173 -1.80012
 H 0.29611 -0.29930 2.92399
 H -0.37997 -0.19029 -2.93619
13
bifur_IRC_Distances_MW_output/bifur_IRC_Distances_MW point 237
C -0.20482 0.77311 1.23830
 C 0.43665 0.67360 -1.23623
 C 0.17781 1.10163 0.00206
 C 0.08964 -0.47215 1.99704
 C -0.23130 -0.41982 -1.99628
 F -0.99878 1.59477 1.94379
 F 1.44187 1.21124 -1.94871
 H 0.08647 -1.01682 1.82396
 H -0.39514 -0.93908 -1.81806
 H 0.06858 -1.04558 1.80746
 H -0.38751 -0.97263 -1.80103
 H 0.29696 -0.29861 2.92517
 H -0.38043 -0.18968 -2.93745
13
bifur_IRC_Distances_MW_output/bifur_IRC_Distances_MW point 238
C -0.20547 0.77300 1.23912
 C 0.43676 0.67362 -1.23710
 C 0.17737 1.10155 0.00193
 C 0.09005 -0.47191 1.99815
 C -0.23132 -0.41961 -1.99739
 F -1.00091 1.59369 1.94468
 F 1.44275 1.21057 -1.94952
 H 0.08722 -1.01588 1.82547
 H -0.39495 -0.93820 -1.81969
 H 0.06912 -1.04624 1.80848
 H -0.38747 -0.97337 -1.80178
 H 0.29767 -0.29804 2.92614
 H -0.38081 -0.18917 -2.93849
13
bifur_IRC_Distances_MW_output/bifur_IRC_Distances_MW point 239
C -0.20597 0.77292 1.23975
 C 0.43684 0.67363 -1.23776
 C 0.17704 1.10148 0.00183
 C 0.09037 -0.47172 1.99901
 C -0.23134 -0.41945 -1.99823
 F -1.00254 1.59286 1.94537
 F 1.44343 1.21005 -1.95014
 H 0.08780 -1.01517 1.82662
 H -0.39481 -0.93752 -1.82094
 H 0.06953 -1.04675 1.80926
 H -0.38745 -0.97393 -1.80235
 H 0.29821 -0.29761 2.92688
 H -0.38110 -0.18879 -2.93929
13
bifur_IRC_Distances_MW_output/bifur_IRC_Distances_MW point 240
C -0.20630 0.77286 1.24017
 C 0.43690 0.67363 -1.23821
 C 0.17681 1.10144 0.00177
 C 0.09058 -0.47160 1.99958
 C -0.23135 -0.41935 -1.99880
 F -1.00363 1.59231 1.94583
 F 1.44388 1.20971 -1.95056
 H 0.08818 -1.01469 1.82739
 H -0.39471 -0.93707 -1.82177
 H 0.06980 -1.04709 1.80978
 H -0.38743 -0.97431 -1.80273
 H 0.29857 -0.29732 2.92737
 H -0.38130 -0.18853 -2.93982
13
bifur_IRC_Distances_MW_output/bifur_IRC_Distances_MW point 241
C -0.20645 0.77283 1.24036
 C 0.43692 0.67364 -1.23841
 C 0.17671 1.10142 0.00174
 C 0.09067 -0.47154 1.99984
 C -0.23136 -0.41930 -1.99906
 F -1.00414 1.59206 1.94604
 F 1.44409 1.20955 -1.95075
 H 0.08836 -1.01446 1.82774
 H -0.39467 -0.93686 -1.82216
 H 0.06993 -1.04724 1.81002
 H -0.38742 -0.97448 -1.80290
 H 0.29873 -0.29718 2.92760
 H -0.38138 -0.18842 -2.94007
13
bifur_IRC_Distances_MW_output/bifur_IRC_Distances_MW point 242
C -0.20641 0.77284 1.24031
 C 0.43692 0.67364 -1.23836
 C 0.17674 1.10142 0.00175
 C 0.09065 -0.47156 1.99978
 C -0.23136 -0.41931 -1.99899
 F -1.00401 1.59212 1.94599
 F 1.44404 1.20959 -1.95070
 H 0.08831 -1.01452 1.82766
 H -0.39468 -0.93692 -1.82206
 H 0.06990 -1.04720 1.80996
 H -0.38742 -0.97444 -1.80286
 H 0.29869 -0.29721 2.92754
 H -0.38136 -0.18844 -2.94001
13
bifur_IRC_Distances_MW_output/bifur_IRC_Distances_MW point 243
C -0.20617 0.77288 1.24001
 C 0.43688 0.67363 -1.23804
 C 0.17690 1.10145 0.00179
 C 0.09050 -0.47165 1.99937
 C -0.23135 -0.41938 -1.99859
 F -1.00323 1.59252 1.94566
 F 1.44371 1.20984 -1.95040
 H 0.08804 -1.01487 1.82710
 H -0.39475 -0.93724 -1.82146
 H 0.06970 -1.04696 1.80959
 H -0.38743 -0.97417 -1.80259
 H 0.29843 -0.29742 2.92719
 H -0.38122 -0.18863 -2.93962
13
bifur_IRC_Distances_MW_output/bifur_IRC_Distances_MW point 244
C -0.20573 0.77296 1.23945
 C 0.43680 0.67362 -1.23745
 C 0.17719 1.10151 0.00188
 C 0.09022 -0.47181 1.99861
 C -0.23133 -0.41953 -1.99784
 F -1.00178 1.59325 1.94505
 F 1.44311 1.21029 -1.94985
 H 0.08753 -1.01550 1.82608
 H -0.39487 -0.93784 -1.82036
 H 0.06934 -1.04651 1.80889
 H -0.38746 -0.97367 -1.80208
 H 0.29795 -0.29781 2.92653
 H -0.38097 -0.18897 -2.93892
13
bifur_IRC_Distances_MW_output/bifur_IRC_Distances_MW point 245
C -0.20511 0.77306 1.23867
 C 0.43669 0.67361 -1.23662
 C 0.17761 1.10159 0.00200
 C 0.08982 -0.47204 1.99754
 C -0.23131 -0.41972 -1.99678
 F -0.99974 1.59428 1.94419
 F 1.44227 1.21094 -1.94907
 H 0.08681 -1.01640 1.82464
 H -0.39505 -0.93868 -1.81880
 H 0.06882 -1.04588 1.80791
 H -0.38749 -0.97296 -1.80136
 H 0.29728 -0.29835 2.92560
 H -0.38060 -0.18945 -2.93792
13
bifur_IRC_Distances_MW_output/bifur_IRC_Distances_MW point 246
C -0.20438 0.77318 1.23775
 C 0.43657 0.67359 -1.23566
 C 0.17810 1.10169 0.00214
 C 0.08936 -0.47231 1.99629
 C -0.23128 -0.41995 -1.99554
 F -0.99735 1.59549 1.94319
 F 1.44128 1.21170 -1.94816
 H 0.08597 -1.01745 1.82295
 H -0.39526 -0.93967 -1.81697
 H 0.06822 -1.04514 1.80677
 H -0.38753 -0.97213 -1.80053
 H 0.29649 -0.29899 2.92452
 H -0.38018 -0.19001 -2.93676
13
bifur_IRC_Distances_MW_output/bifur_IRC_Distances_MW point 247
C -0.20373 0.77329 1.23692
 C 0.43646 0.67358 -1.23478
 C 0.17853 1.10177 0.00227
 C 0.08894 -0.47255 1.99517
 C -0.23125 -0.42016 -1.99443
 F -0.99521 1.59657 1.94229
 F 1.44038 1.21238 -1.94734
 H 0.08521 -1.01839 1.82144
 H -0.39545 -0.94055 -1.81533
 H 0.06768 -1.04448 1.80574
 H -0.38756 -0.97139 -1.79978
 H 0.29578 -0.29956 2.92355
 H -0.37980 -0.19052 -2.93571
13
bifur_IRC_Distances_MW_output/bifur_IRC_Distances_MW point 248
C -0.20331 0.77336 1.23639
 C 0.43639 0.67357 -1.23422
 C 0.17882 1.10182 0.00235
 C 0.08867 -0.47270 1.99444
 C -0.23124 -0.42030 -1.99371
 F -0.99382 1.59726 1.94170
 F 1.43981 1.21282 -1.94682
 H 0.08473 -1.01899 1.82046
 H -0.39557 -0.94112 -1.81427
 H 0.06734 -1.04405 1.80508
 H -0.38759 -0.97091 -1.79930
 H 0.29533 -0.29992 2.92292
 H -0.37955 -0.19084 -2.93504
13
bifur_IRC_Distances_MW_output/bifur_IRC_Distances_MW point 249
C -0.20308 0.77340 1.23610
 C 0.43635 0.67356 -1.23392
 C 0.17897 1.10184 0.00239
 C 0.08853 -0.47278 1.99405
 C -0.23123 -0.42037 -1.99332
 F -0.99308 1.59764 1.94139
 F 1.43950 1.21305 -1.94653
 H 0.08446 -1.01932 1.81993
 H -0.39563 -0.94143 -1.81370
 H 0.06715 -1.04382 1.80472
 H -0.38760 -0.97065 -1.79904
 H 0.29508 -0.30012 2.92259
 H -0.37942 -0.19102 -2.93467
13
bifur_IRC_Distances_MW_output/bifur_IRC_Distances_MW point 250
C -0.20297 0.77342 1.23596
 C 0.43633 0.67356 -1.23377
 C 0.17905 1.10186 0.00242
 C 0.08846 -0.47282 1.99385
 C -0.23122 -0.42041 -1.99312
 F -0.99270 1.59783 1.94123
 F 1.43934 1.21317 -1.94639
 H 0.08433 -1.01949 1.81967
 H -0.39566 -0.94158 -1.81341
 H 0.06705 -1.04370 1.80454
 H -0.38760 -0.97052 -1.79890
 H 0.29495 -0.30022 2.92241
 H -0.37935 -0.19111 -2.93449
13
bifur_IRC_Distances_MW_output/bifur_IRC_Distances_MW point 251
C -0.20292 0.77343 1.23590
 C 0.43632 0.67356 -1.23370
 C 0.17908 1.10186 0.00243
 C 0.08843 -0.47284 1.99377
 C -0.23122 -0.42042 -1.99305
 F -0.99254 1.59791 1.94117
 F 1.43928 1.21322 -1.94633
 H 0.08427 -1.01955 1.81956
 H -0.39568 -0.94165 -1.81329
 H 0.06701 -1.04365 1.80447
 H -0.38761 -0.97046 -1.79885
 H 0.29490 -0.30026 2.92234
 H -0.37933 -0.19114 -2.93442
13
bifur_IRC_Distances_MW_output/bifur_IRC_Distances_MW point 252
C -0.20286 0.77344 1.23582
 C 0.43631 0.67356 -1.23362
 C 0.17912 1.10187 0.00244
 C 0.08839 -0.47286 1.99367
 C -0.23122 -0.42044 -1.99294
 F -0.99235 1.59800 1.94109
 F 1.43920 1.21328 -1.94626
 H 0.08421 -1.01964 1.81942
 H -0.39569 -0.94173 -1.81314
 H 0.06697 -1.04359 1.80438
 H -0.38761 -0.97040 -1.79878
 H 0.29484 -0.30031 2.92226
 H -0.37929 -0.19119 -2.93432
13
bifur_IRC_Distances_MW_output/bifur_IRC_Distances_MW point 253
C -0.20281 0.77345 1.23575
 C 0.43630 0.67356 -1.23355
 C 0.17915 1.10188 0.00245
 C 0.08835 -0.47288 1.99358
 C -0.23122 -0.42046 -1.99285
 F -0.99218 1.59809 1.94101
 F 1.43913 1.21334 -1.94619
 H 0.08414 -1.01971 1.81930
 H -0.39571 -0.94180 -1.81301
 H 0.06692 -1.04354 1.80429
 H -0.38761 -0.97034 -1.79872
 H 0.29478 -0.30036 2.92218
 H -0.37926 -0.19123 -2.93424
13
bifur_IRC_Distances_MW_output/bifur_IRC_Distances_MW point 254
C -0.20277 0.77345 1.23571
 C 0.43629 0.67356 -1.23350
 C 0.17918 1.10188 0.00246
 C 0.08833 -0.47290 1.99351
 C -0.23122 -0.42047 -1.99279
 F -0.99205 1.59815 1.94096
 F 1.43907 1.21338 -1.94614
 H 0.08410 -1.01977 1.81921
 H -0.39572 -0.94185 -1.81291
 H 0.06689 -1.04350 1.80423
 H -0.38761 -0.97029 -1.79868
 H 0.29474 -0.30039 2.92212
 H -0.37924 -0.19126 -2.93417
13
bifur_IRC_Distances_MW_output/bifur_IRC_Distances_MW point 255
C -0.20276 0.77345 1.23570
 C 0.43629 0.67356 -1.23349
 C 0.17918 1.10188 0.00246
 C 0.08833 -0.47290 1.99350
 C -0.23122 -0.42047 -1.99278
 F -0.99203 1.59817 1.94095
 F 1.43906 1.21339 -1.94613
 H 0.08409 -1.01978 1.81919
 H -0.39572 -0.94186 -1.81289
 H 0.06688 -1.04349 1.80422
 H -0.38761 -0.97028 -1.79867
 H 0.29473 -0.30040 2.92211
 H -0.37924 -0.19127 -2.93416
13
bifur_IRC_Distances_MW_output/bifur_IRC_Distances_MW point 256
C -0.20272 0.77346 1.23564
 C 0.43629 0.67356 -1.23344
 C 0.17921 1.10189 0.00247
 C 0.08830 -0.47292 1.99343
 C -0.23121 -0.42048 -1.99270
 F -0.99189 1.59824 1.94089
 F 1.43900 1.21343 -1.94608
 H 0.08404 -1.01984 1.81909
 H -0.39573 -0.94192 -1.81278
 H 0.06685 -1.04345 1.80415
 H -0.38762 -0.97024 -1.79862
 H 0.29468 -0.30044 2.92205
 H -0.37921 -0.19130 -2.93409
13
bifur_IRC_Distances_MW_output/bifur_IRC_Distances_MW point 257
C -0.20264 0.77347 1.23554
 C 0.43627 0.67356 -1.23333
 C 0.17926 1.10190 0.00248
 C 0.08825 -0.47294 1.99329
 C -0.23121 -0.42051 -1.99257
 F -0.99163 1.59837 1.94078
 F 1.43890 1.21351 -1.94598
 H 0.08395 -1.01995 1.81891
 H -0.39575 -0.94202 -1.81259
 H 0.06678 -1.04337 1.80403
 H -0.38762 -0.97015 -1.79853
 H 0.29460 -0.30050 2.92193
 H -0.37916 -0.19136 -2.93397
13
bifur_IRC_Distances_MW_output/bifur_IRC_Distances_MW point 258
C -0.20259 0.77348 1.23549
 C 0.43626 0.67355 -1.23327
 C 0.17929 1.10190 0.00249
 C 0.08822 -0.47296 1.99321
 C -0.23121 -0.42052 -1.99249
 F -0.99148 1.59844 1.94072
 F 1.43884 1.21356 -1.94593
 H 0.08390 -1.02002 1.81880
 H -0.39577 -0.94208 -1.81247
 H 0.06675 -1.04332 1.80396
 H -0.38762 -0.97010 -1.79848
 H 0.29455 -0.30054 2.92186
 H -0.37914 -0.19139 -2.93390
13
bifur_IRC_Distances_MW_output/bifur_IRC_Distances_MW point 259
C -0.20258 0.77348 1.23546
 C 0.43626 0.67355 -1.23325
 C 0.17931 1.10190 0.00249
 C 0.08821 -0.47297 1.99319
 C -0.23121 -0.42053 -1.99246
 F -0.99142 1.59847 1.94070
 F 1.43881 1.21358 -1.94590
 H 0.08388 -1.02004 1.81876
 H -0.39577 -0.94211 -1.81243
 H 0.06673 -1.04330 1.80393
 H -0.38762 -0.97008 -1.79846
 H 0.29453 -0.30056 2.92184
 H -0.37913 -0.19141 -2.93387
13
bifur_IRC_Distances_MW_output/bifur_IRC_Distances_MW point 260
C -0.20255 0.77349 1.23543
 C 0.43626 0.67355 -1.23321
 C 0.17933 1.10191 0.00250
 C 0.08819 -0.47298 1.99313
 C -0.23121 -0.42054 -1.99241
 F -0.99132 1.59852 1.94066
 F 1.43877 1.21361 -1.94587
 H 0.08384 -1.02009 1.81870
 H -0.39578 -0.94215 -1.81236
 H 0.06671 -1.04327 1.80389
 H -0.38762 -0.97004 -1.79842
 H 0.29450 -0.30058 2.92179
 H -0.37911 -0.19143 -2.93382
13
bifur_IRC_Distances_MW_output/bifur_IRC_Distances_MW point 261
C -0.20250 0.77350 1.23537
 C 0.43625 0.67355 -1.23315
 C 0.17936 1.10191 0.00251
 C 0.08816 -0.47299 1.99305
 C -0.23121 -0.42055 -1.99233
 F -0.99117 1.59859 1.94059
 F 1.43871 1.21366 -1.94581
 H 0.08379 -1.02015 1.81859
 H -0.39579 -0.94221 -1.81224
 H 0.06667 -1.04322 1.80381
 H -0.38763 -0.96999 -1.79837
 H 0.29445 -0.30063 2.92172
 H -0.37908 -0.19147 -2.93375
13
bifur_IRC_Distances_MW_output/bifur_IRC_Distances_MW point 262
C -0.20239 0.77352 1.23522
 C 0.43623 0.67355 -1.23299
 C 0.17943 1.10193 0.00253
 C 0.08809 -0.47304 1.99286
 C -0.23120 -0.42059 -1.99214
 F -0.99079 1.59878 1.94043
 F 1.43855 1.21378 -1.94567
 H 0.08366 -1.02032 1.81832
 H -0.39583 -0.94236 -1.81195
 H 0.06658 -1.04311 1.80363
 H -0.38763 -0.96986 -1.79824
 H 0.29432 -0.30072 2.92155
 H -0.37902 -0.19156 -2.93356
13
bifur_IRC_Distances_MW_output/bifur_IRC_Distances_MW point 263
C -0.20226 0.77354 1.23507
 C 0.43621 0.67355 -1.23283
 C 0.17952 1.10194 0.00255
 C 0.08801 -0.47308 1.99264
 C -0.23120 -0.42063 -1.99193
 F -0.99039 1.59899 1.94026
 F 1.43838 1.21391 -1.94551
 H 0.08351 -1.02050 1.81803
 H -0.39586 -0.94253 -1.81164
 H 0.06647 -1.04298 1.80344
 H -0.38764 -0.96972 -1.79810
 H 0.29419 -0.30083 2.92137
 H -0.37895 -0.19165 -2.93337
13
bifur_IRC_Distances_MW_output/bifur_IRC_Distances_MW point 264
C -0.20214 0.77356 1.23491
 C 0.43619 0.67355 -1.23266
 C 0.17960 1.10196 0.00258
 C 0.08793 -0.47313 1.99243
 C -0.23119 -0.42067 -1.99172
 F -0.98998 1.59919 1.94009
 F 1.43821 1.21404 -1.94536
 H 0.08337 -1.02067 1.81775
 H -0.39590 -0.94270 -1.81133
 H 0.06637 -1.04285 1.80324
 H -0.38764 -0.96958 -1.79795
 H 0.29406 -0.30094 2.92118
 H -0.37887 -0.19175 -2.93317
13
bifur_IRC_Distances_MW_output/bifur_IRC_Distances_MW point 265
C -0.20205 0.77357 1.23479
 C 0.43617 0.67354 -1.23254
 C 0.17966 1.10197 0.00260
 C 0.08787 -0.47316 1.99227
 C -0.23119 -0.42070 -1.99156
 F -0.98968 1.59934 1.93996
 F 1.43809 1.21413 -1.94524
 H 0.08326 -1.02081 1.81753
 H -0.39592 -0.94282 -1.81110
 H 0.06630 -1.04276 1.80310
 H -0.38765 -0.96947 -1.79785
 H 0.29396 -0.30102 2.92105
 H -0.37882 -0.19182 -2.93302
13
bifur_IRC_Distances_MW_output/bifur_IRC_Distances_MW point 266
C -0.20199 0.77358 1.23472
 C 0.43616 0.67354 -1.23247
 C 0.17970 1.10197 0.00261
 C 0.08784 -0.47318 1.99218
 C -0.23119 -0.42071 -1.99147
 F -0.98949 1.59943 1.93989
 F 1.43801 1.21419 -1.94517
 H 0.08320 -1.02089 1.81740
 H -0.39594 -0.94290 -1.81095
 H 0.06625 -1.04270 1.80301
 H -0.38765 -0.96941 -1.79778
 H 0.29389 -0.30107 2.92096
 H -0.37879 -0.19186 -2.93293
