# Supplementary material for: Low dimensional representations along intrinsic reaction coordinates and molecular dynamics trajectories using interatomic distance matrices
Source: Chem Sci. 2019 Sep 18;10(43):9954–68. doi: 10.1039/c9sc02742d (PMC6991188; doi:10.1039/c9sc02742d)
Supplement: Supplementary file 1 [file SC-010-C9SC02742D-s001.zip › C9SC02742D-SI/ESI_xyz_files/bifur_IRC_Distances_MW_output/bifur_IRC_Distances_MW_PC3.xyz]

13
bifur_IRC_Distances_MW_output/bifur_IRC_Distances_MW point 1
C -0.09257 0.78267 1.09634
 C 0.41484 0.67369 -1.08506
 C 0.26030 1.09104 0.02941
 C 0.01588 -0.50367 1.80478
 C -0.22418 -0.45329 -1.80715
 F -0.62147 1.74500 1.79230
 F 1.26959 1.33962 -1.81193
 H -0.03625 -1.16170 1.55735
 H -0.40728 -1.08418 -1.53363
 H -0.03463 -0.92462 1.63292
 H -0.40316 -0.84617 -1.67531
 H 0.17126 -0.38029 2.76614
 H -0.31234 -0.27809 -2.76615
13
bifur_IRC_Distances_MW_output/bifur_IRC_Distances_MW point 2
C -0.09255 0.78267 1.09634
 C 0.41485 0.67369 -1.08506
 C 0.26032 1.09103 0.02941
 C 0.01588 -0.50367 1.80477
 C -0.22419 -0.45329 -1.80715
 F -0.62145 1.74501 1.79230
 F 1.26959 1.33961 -1.81194
 H -0.03613 -1.16173 1.55731
 H -0.40717 -1.08421 -1.53367
 H -0.03477 -0.92460 1.63296
 H -0.40331 -0.84613 -1.67527
 H 0.17127 -0.38029 2.76614
 H -0.31235 -0.27809 -2.76615
13
bifur_IRC_Distances_MW_output/bifur_IRC_Distances_MW point 3
C -0.09258 0.78267 1.09634
 C 0.41484 0.67370 -1.08506
 C 0.26027 1.09104 0.02940
 C 0.01588 -0.50367 1.80478
 C -0.22416 -0.45329 -1.80715
 F -0.62149 1.74500 1.79230
 F 1.26959 1.33963 -1.81192
 H -0.03637 -1.16168 1.55739
 H -0.40739 -1.08415 -1.53359
 H -0.03449 -0.92465 1.63289
 H -0.40302 -0.84621 -1.67535
 H 0.17126 -0.38029 2.76614
 H -0.31233 -0.27809 -2.76616
13
bifur_IRC_Distances_MW_output/bifur_IRC_Distances_MW point 4
C -0.09266 0.78267 1.09633
 C 0.41481 0.67372 -1.08506
 C 0.26013 1.09107 0.02939
 C 0.01587 -0.50368 1.80478
 C -0.22411 -0.45330 -1.80716
 F -0.62158 1.74496 1.79229
 F 1.26959 1.33969 -1.81189
 H -0.03701 -1.16157 1.55761
 H -0.40796 -1.08401 -1.53338
 H -0.03378 -0.92478 1.63268
 H -0.40225 -0.84639 -1.67557
 H 0.17121 -0.38028 2.76614
 H -0.31227 -0.27810 -2.76617
13
bifur_IRC_Distances_MW_output/bifur_IRC_Distances_MW point 5
C 0.39984 0.67666 1.09789
 C -0.09435 0.78331 -1.08666
 C 0.21173 1.10149 0.02921
 C -0.23257 -0.45022 1.80400
 C 0.02867 -0.50769 -1.80637
 F 1.27356 1.33706 1.79829
 F -0.59513 1.74104 -1.81774
 H -0.45256 -1.07218 1.55662
 H -0.06389 -1.15801 -1.53198
 H -0.36054 -0.85443 1.63133
 H 0.02749 -0.93891 -1.67454
 H -0.32916 -0.27261 2.76457
 H 0.18691 -0.38551 -2.76461
13
bifur_IRC_Distances_MW_output/bifur_IRC_Distances_MW point 6
C -0.09291 0.78266 1.09632
 C 0.41473 0.67380 -1.08504
 C 0.25963 1.09119 0.02933
 C 0.01586 -0.50369 1.80479
 C -0.22390 -0.45333 -1.80718
 F -0.62190 1.74484 1.79227
 F 1.26959 1.33987 -1.81177
 H -0.03918 -1.16118 1.55836
 H -0.40993 -1.08350 -1.53267
 H -0.03132 -0.92524 1.63197
 H -0.39964 -0.84703 -1.67633
 H 0.17106 -0.38026 2.76616
 H -0.31209 -0.27813 -2.76621
13
bifur_IRC_Distances_MW_output/bifur_IRC_Distances_MW point 7
C 0.39996 0.67655 1.09791
 C -0.09403 0.78333 -1.08668
 C 0.21239 1.10136 0.02913
 C -0.23285 -0.45019 1.80399
 C 0.02870 -0.50767 -1.80638
 F 1.27358 1.33681 1.79842
 F -0.59474 1.74120 -1.81774
 H -0.44994 -1.07286 1.55761
 H -0.06096 -1.15853 -1.53098
 H -0.36405 -0.85358 1.63034
 H 0.02424 -0.93831 -1.67555
 H -0.32942 -0.27258 2.76454
 H 0.18711 -0.38554 -2.76463
13
bifur_IRC_Distances_MW_output/bifur_IRC_Distances_MW point 8
C 0.40006 0.67646 1.09793
 C -0.09377 0.78334 -1.08669
 C 0.21291 1.10125 0.02907
 C -0.23307 -0.45016 1.80399
 C 0.02872 -0.50766 -1.80638
 F 1.27360 1.33660 1.79853
 F -0.59443 1.74133 -1.81773
 H -0.44785 -1.07340 1.55840
 H -0.05862 -1.15894 -1.53019
 H -0.36685 -0.85290 1.62954
 H 0.02163 -0.93783 -1.67635
 H -0.32962 -0.27255 2.76453
 H 0.18728 -0.38556 -2.76464
13
bifur_IRC_Distances_MW_output/bifur_IRC_Distances_MW point 9
C -0.09369 0.78263 1.09627
 C 0.41446 0.67406 -1.08498
 C 0.25808 1.09154 0.02915
 C 0.01581 -0.50373 1.80483
 C -0.22326 -0.45341 -1.80725
 F -0.62290 1.74445 1.79221
 F 1.26959 1.34046 -1.81139
 H -0.04607 -1.15996 1.56072
 H -0.41614 -1.08190 -1.53043
 H -0.02356 -0.92667 1.62975
 H -0.39139 -0.84905 -1.67873
 H 0.17059 -0.38020 2.76621
 H -0.31150 -0.27821 -2.76636
13
bifur_IRC_Distances_MW_output/bifur_IRC_Distances_MW point 10
C 0.40029 0.67625 1.09797
 C -0.09315 0.78337 -1.08673
 C 0.21416 1.10100 0.02893
 C -0.23360 -0.45009 1.80398
 C 0.02878 -0.50763 -1.80640
 F 1.27365 1.33611 1.79878
 F -0.59368 1.74164 -1.81773
 H -0.44284 -1.07469 1.56028
 H -0.05304 -1.15993 -1.52828
 H -0.37355 -0.85126 1.62764
 H 0.01539 -0.93668 -1.67827
 H -0.33010 -0.27248 2.76449
 H 0.18768 -0.38561 -2.76468
13
bifur_IRC_Distances_MW_output/bifur_IRC_Distances_MW point 11
C -0.09415 0.78261 1.09624
 C 0.41430 0.67421 -1.08495
 C 0.25718 1.09174 0.02905
 C 0.01578 -0.50376 1.80486
 C -0.22289 -0.45346 -1.80729
 F -0.62348 1.74423 1.79217
 F 1.26958 1.34080 -1.81117
 H -0.05007 -1.15926 1.56209
 H -0.41974 -1.08097 -1.52914
 H -0.01906 -0.92750 1.62846
 H -0.38661 -0.85022 -1.68011
 H 0.17032 -0.38017 2.76624
 H -0.31116 -0.27826 -2.76644
13
bifur_IRC_Distances_MW_output/bifur_IRC_Distances_MW point 12
C 0.40030 0.67624 1.09798
 C -0.09311 0.78337 -1.08673
 C 0.21424 1.10098 0.02892
 C -0.23363 -0.45008 1.80398
 C 0.02878 -0.50763 -1.80640
 F 1.27365 1.33608 1.79880
 F -0.59363 1.74166 -1.81773
 H -0.44254 -1.07477 1.56039
 H -0.05271 -1.15999 -1.52816
 H -0.37395 -0.85116 1.62753
 H 0.01502 -0.93661 -1.67838
 H -0.33013 -0.27247 2.76449
 H 0.18770 -0.38561 -2.76468
13
bifur_IRC_Distances_MW_output/bifur_IRC_Distances_MW point 13
C 0.40022 0.67632 1.09796
 C -0.09334 0.78336 -1.08672
 C 0.21377 1.10108 0.02897
 C -0.23344 -0.45011 1.80398
 C 0.02876 -0.50764 -1.80639
 F 1.27364 1.33626 1.79870
 F -0.59391 1.74154 -1.81773
 H -0.44440 -1.07429 1.55969
 H -0.05478 -1.15962 -1.52887
 H -0.37145 -0.85177 1.62824
 H 0.01734 -0.93704 -1.67767
 H -0.32995 -0.27250 2.76450
 H 0.18755 -0.38560 -2.76466
13
bifur_IRC_Distances_MW_output/bifur_IRC_Distances_MW point 14
C -0.09356 0.78263 1.09628
 C 0.41450 0.67402 -1.08499
 C 0.25834 1.09148 0.02918
 C 0.01581 -0.50373 1.80483
 C -0.22337 -0.45340 -1.80724
 F -0.62273 1.74452 1.79222
 F 1.26959 1.34036 -1.81145
 H -0.04491 -1.16017 1.56032
 H -0.41509 -1.08217 -1.53081
 H -0.02487 -0.92643 1.63012
 H -0.39278 -0.84871 -1.67832
 H 0.17067 -0.38021 2.76620
 H -0.31160 -0.27820 -2.76633
13
bifur_IRC_Distances_MW_output/bifur_IRC_Distances_MW point 15
C 0.40005 0.67647 1.09793
 C -0.09380 0.78334 -1.08669
 C 0.21285 1.10126 0.02908
 C -0.23304 -0.45016 1.80399
 C 0.02872 -0.50766 -1.80638
 F 1.27360 1.33662 1.79852
 F -0.59446 1.74131 -1.81773
 H -0.44809 -1.07333 1.55831
 H -0.05889 -1.15889 -1.53028
 H -0.36653 -0.85297 1.62964
 H 0.02193 -0.93788 -1.67626
 H -0.32959 -0.27255 2.76453
 H 0.18726 -0.38556 -2.76464
13
bifur_IRC_Distances_MW_output/bifur_IRC_Distances_MW point 16
C 0.39997 0.67654 1.09791
 C -0.09400 0.78333 -1.08668
 C 0.21244 1.10135 0.02913
 C -0.23287 -0.45018 1.80399
 C 0.02870 -0.50767 -1.80638
 F 1.27359 1.33678 1.79843
 F -0.59471 1.74121 -1.81774
 H -0.44973 -1.07291 1.55769
 H -0.06072 -1.15857 -1.53090
 H -0.36434 -0.85351 1.63026
 H 0.02397 -0.93826 -1.67563
 H -0.32944 -0.27257 2.76454
 H 0.18713 -0.38554 -2.76463
13
bifur_IRC_Distances_MW_output/bifur_IRC_Distances_MW point 17
C -0.09293 0.78266 1.09632
 C 0.41472 0.67381 -1.08504
 C 0.25958 1.09120 0.02932
 C 0.01585 -0.50369 1.80479
 C -0.22388 -0.45333 -1.80718
 F -0.62193 1.74483 1.79227
 F 1.26959 1.33989 -1.81176
 H -0.03940 -1.16114 1.55844
 H -0.41012 -1.08345 -1.53260
 H -0.03108 -0.92528 1.63190
 H -0.39939 -0.84710 -1.67641
 H 0.17105 -0.38026 2.76616
 H -0.31207 -0.27813 -2.76622
13
bifur_IRC_Distances_MW_output/bifur_IRC_Distances_MW point 18
C -0.09274 0.78266 1.09633
 C 0.41478 0.67375 -1.08505
 C 0.25995 1.09111 0.02937
 C 0.01587 -0.50368 1.80478
 C -0.22403 -0.45331 -1.80717
 F -0.62170 1.74492 1.79228
 F 1.26959 1.33975 -1.81184
 H -0.03778 -1.16143 1.55788
 H -0.40866 -1.08383 -1.53313
 H -0.03291 -0.92494 1.63243
 H -0.40133 -0.84662 -1.67584
 H 0.17116 -0.38027 2.76615
 H -0.31221 -0.27811 -2.76619
13
bifur_IRC_Distances_MW_output/bifur_IRC_Distances_MW point 19
C -0.09257 0.78267 1.09634
 C 0.41485 0.67369 -1.08506
 C 0.26030 1.09103 0.02941
 C 0.01588 -0.50367 1.80478
 C -0.22418 -0.45329 -1.80715
 F -0.62147 1.74501 1.79230
 F 1.26959 1.33962 -1.81193
 H -0.03623 -1.16171 1.55735
 H -0.40726 -1.08419 -1.53364
 H -0.03465 -0.92462 1.63293
 H -0.40318 -0.84617 -1.67530
 H 0.17127 -0.38029 2.76614
 H -0.31234 -0.27809 -2.76615
13
bifur_IRC_Distances_MW_output/bifur_IRC_Distances_MW point 20
C -0.09240 0.78268 1.09635
 C 0.41490 0.67364 -1.08507
 C 0.26063 1.09096 0.02945
 C 0.01589 -0.50366 1.80477
 C -0.22432 -0.45327 -1.80713
 F -0.62125 1.74509 1.79231
 F 1.26959 1.33949 -1.81201
 H -0.03476 -1.16197 1.55684
 H -0.40594 -1.08453 -1.53412
 H -0.03631 -0.92431 1.63341
 H -0.40495 -0.84573 -1.67479
 H 0.17137 -0.38030 2.76613
 H -0.31246 -0.27807 -2.76612
13
bifur_IRC_Distances_MW_output/bifur_IRC_Distances_MW point 21
C -0.09224 0.78268 1.09636
 C 0.41496 0.67358 -1.08509
 C 0.26095 1.09089 0.02948
 C 0.01590 -0.50365 1.80476
 C -0.22445 -0.45325 -1.80712
 F -0.62105 1.74517 1.79233
 F 1.26959 1.33937 -1.81209
 H -0.03336 -1.16222 1.55636
 H -0.40468 -1.08486 -1.53457
 H -0.03789 -0.92402 1.63386
 H -0.40662 -0.84532 -1.67430
 H 0.17146 -0.38031 2.76612
 H -0.31258 -0.27806 -2.76610
13
bifur_IRC_Distances_MW_output/bifur_IRC_Distances_MW point 22
C -0.09209 0.78269 1.09636
 C 0.41501 0.67353 -1.08510
 C 0.26125 1.09082 0.02952
 C 0.01591 -0.50365 1.80475
 C -0.22457 -0.45324 -1.80711
 F -0.62085 1.74524 1.79234
 F 1.26959 1.33926 -1.81216
 H -0.03205 -1.16245 1.55591
 H -0.40349 -1.08517 -1.53500
 H -0.03937 -0.92374 1.63429
 H -0.40820 -0.84493 -1.67384
 H 0.17156 -0.38033 2.76611
 H -0.31270 -0.27804 -2.76607
13
bifur_IRC_Distances_MW_output/bifur_IRC_Distances_MW point 23
C 0.39955 0.67692 1.09783
 C -0.09514 0.78328 -1.08662
 C 0.21013 1.10182 0.02940
 C -0.23189 -0.45031 1.80401
 C 0.02859 -0.50773 -1.80634
 F 1.27349 1.33769 1.79796
 F -0.59608 1.74064 -1.81775
 H -0.45898 -1.07053 1.55421
 H -0.07106 -1.15675 -1.53443
 H -0.35195 -0.85652 1.63377
 H 0.03548 -0.94037 -1.67209
 H -0.32855 -0.27270 2.76462
 H 0.18640 -0.38545 -2.76456
13
bifur_IRC_Distances_MW_output/bifur_IRC_Distances_MW point 24
C -0.09181 0.78270 1.09638
 C 0.41511 0.67344 -1.08512
 C 0.26179 1.09069 0.02958
 C 0.01592 -0.50363 1.80474
 C -0.22480 -0.45321 -1.80708
 F -0.62050 1.74538 1.79236
 F 1.26959 1.33905 -1.81230
 H -0.02964 -1.16288 1.55508
 H -0.40132 -1.08573 -1.53579
 H -0.04208 -0.92324 1.63507
 H -0.41108 -0.84422 -1.67300
 H 0.17172 -0.38035 2.76609
 H -0.31290 -0.27801 -2.76602
13
bifur_IRC_Distances_MW_output/bifur_IRC_Distances_MW point 25
C 0.39946 0.67701 1.09781
 C -0.09539 0.78327 -1.08660
 C 0.20963 1.10192 0.02945
 C -0.23167 -0.45034 1.80401
 C 0.02857 -0.50774 -1.80634
 F 1.27348 1.33789 1.79786
 F -0.59638 1.74052 -1.81776
 H -0.46100 -1.07002 1.55345
 H -0.07332 -1.15636 -1.53519
 H -0.34925 -0.85717 1.63454
 H 0.03799 -0.94082 -1.67132
 H -0.32835 -0.27272 2.76463
 H 0.18624 -0.38543 -2.76455
13
bifur_IRC_Distances_MW_output/bifur_IRC_Distances_MW point 26
C 0.39942 0.67704 1.09780
 C -0.09550 0.78326 -1.08660
 C 0.20940 1.10196 0.02948
 C -0.23158 -0.45035 1.80401
 C 0.02856 -0.50774 -1.80633
 F 1.27347 1.33798 1.79781
 F -0.59652 1.74046 -1.81776
 H -0.46190 -1.06978 1.55311
 H -0.07433 -1.15618 -1.53554
 H -0.34804 -0.85746 1.63488
 H 0.03912 -0.94103 -1.67097
 H -0.32827 -0.27274 2.76464
 H 0.18617 -0.38542 -2.76454
13
bifur_IRC_Distances_MW_output/bifur_IRC_Distances_MW point 27
C -0.09146 0.78271 1.09640
 C 0.41523 0.67333 -1.08514
 C 0.26248 1.09054 0.02966
 C 0.01595 -0.50361 1.80472
 C -0.22508 -0.45317 -1.80705
 F -0.62006 1.74555 1.79239
 F 1.26959 1.33879 -1.81246
 H -0.02662 -1.16342 1.55404
 H -0.39859 -1.08644 -1.53677
 H -0.04550 -0.92260 1.63605
 H -0.41470 -0.84333 -1.67194
 H 0.17193 -0.38037 2.76607
 H -0.31316 -0.27797 -2.76596
13
bifur_IRC_Distances_MW_output/bifur_IRC_Distances_MW point 28
C -0.09136 0.78271 1.09641
 C 0.41526 0.67330 -1.08515
 C 0.26267 1.09049 0.02968
 C 0.01595 -0.50361 1.80471
 C -0.22516 -0.45316 -1.80704
 F -0.61993 1.74559 1.79240
 F 1.26959 1.33872 -1.81251
 H -0.02577 -1.16358 1.55374
 H -0.39782 -1.08664 -1.53705
 H -0.04646 -0.92242 1.63633
 H -0.41573 -0.84308 -1.67164
 H 0.17199 -0.38038 2.76606
 H -0.31324 -0.27796 -2.76594
13
bifur_IRC_Distances_MW_output/bifur_IRC_Distances_MW point 29
C -0.09128 0.78272 1.09641
 C 0.41529 0.67327 -1.08515
 C 0.26283 1.09046 0.02970
 C 0.01596 -0.50360 1.80471
 C -0.22523 -0.45315 -1.80703
 F -0.61982 1.74564 1.79241
 F 1.26959 1.33866 -1.81255
 H -0.02505 -1.16371 1.55349
 H -0.39717 -1.08681 -1.53729
 H -0.04728 -0.92227 1.63657
 H -0.41659 -0.84286 -1.67139
 H 0.17204 -0.38039 2.76606
 H -0.31330 -0.27795 -2.76592
13
bifur_IRC_Distances_MW_output/bifur_IRC_Distances_MW point 30
C -0.09120 0.78272 1.09642
 C 0.41532 0.67324 -1.08516
 C 0.26300 1.09042 0.02971
 C 0.01596 -0.50360 1.80470
 C -0.22529 -0.45314 -1.80703
 F -0.61971 1.74568 1.79242
 F 1.26960 1.33860 -1.81259
 H -0.02433 -1.16383 1.55324
 H -0.39652 -1.08698 -1.53752
 H -0.04809 -0.92212 1.63680
 H -0.41746 -0.84265 -1.67114
 H 0.17209 -0.38039 2.76605
 H -0.31336 -0.27794 -2.76591
13
bifur_IRC_Distances_MW_output/bifur_IRC_Distances_MW point 31
C 0.39926 0.67718 1.09777
 C -0.09592 0.78325 -1.08657
 C 0.20855 1.10213 0.02958
 C -0.23121 -0.45040 1.80402
 C 0.02852 -0.50777 -1.80632
 F 1.27343 1.33831 1.79764
 F -0.59702 1.74025 -1.81777
 H -0.46531 -1.06891 1.55183
 H -0.07814 -1.15552 -1.53683
 H -0.34348 -0.85856 1.63617
 H 0.04335 -0.94180 -1.66967
 H -0.32794 -0.27278 2.76467
 H 0.18590 -0.38539 -2.76452
13
bifur_IRC_Distances_MW_output/bifur_IRC_Distances_MW point 32
C -0.09108 0.78272 1.09642
 C 0.41536 0.67320 -1.08517
 C 0.26323 1.09036 0.02974
 C 0.01597 -0.50359 1.80470
 C -0.22539 -0.45313 -1.80702
 F -0.61956 1.74573 1.79243
 F 1.26960 1.33851 -1.81265
 H -0.02328 -1.16402 1.55288
 H -0.39557 -1.08722 -1.53787
 H -0.04928 -0.92189 1.63714
 H -0.41871 -0.84234 -1.67077
 H 0.17217 -0.38040 2.76604
 H -0.31345 -0.27793 -2.76589
13
bifur_IRC_Distances_MW_output/bifur_IRC_Distances_MW point 33
C -0.09103 0.78272 1.09643
 C 0.41537 0.67319 -1.08517
 C 0.26333 1.09034 0.02975
 C 0.01597 -0.50359 1.80470
 C -0.22543 -0.45312 -1.80701
 F -0.61950 1.74576 1.79243
 F 1.26960 1.33847 -1.81267
 H -0.02288 -1.16409 1.55274
 H -0.39521 -1.08732 -1.53800
 H -0.04973 -0.92181 1.63727
 H -0.41920 -0.84222 -1.67063
 H 0.17219 -0.38041 2.76604
 H -0.31349 -0.27792 -2.76588
13
bifur_IRC_Distances_MW_output/bifur_IRC_Distances_MW point 34
C 0.39922 0.67723 1.09776
 C -0.09604 0.78324 -1.08656
 C 0.20829 1.10219 0.02961
 C -0.23110 -0.45041 1.80402
 C 0.02850 -0.50777 -1.80632
 F 1.27342 1.33841 1.79759
 F -0.59717 1.74019 -1.81777
 H -0.46635 -1.06865 1.55144
 H -0.07930 -1.15532 -1.53723
 H -0.34209 -0.85890 1.63657
 H 0.04464 -0.94203 -1.66927
 H -0.32784 -0.27279 2.76468
 H 0.18582 -0.38538 -2.76451
13
bifur_IRC_Distances_MW_output/bifur_IRC_Distances_MW point 35
C -0.09101 0.78272 1.09643
 C 0.41538 0.67318 -1.08517
 C 0.26337 1.09033 0.02976
 C 0.01597 -0.50359 1.80469
 C -0.22545 -0.45312 -1.80701
 F -0.61947 1.74577 1.79243
 F 1.26960 1.33846 -1.81268
 H -0.02270 -1.16413 1.55268
 H -0.39505 -1.08736 -1.53806
 H -0.04993 -0.92177 1.63733
 H -0.41941 -0.84217 -1.67056
 H 0.17221 -0.38041 2.76604
 H -0.31350 -0.27792 -2.76588
13
bifur_IRC_Distances_MW_output/bifur_IRC_Distances_MW point 36
C -0.09104 0.78272 1.09642
 C 0.41537 0.67319 -1.08517
 C 0.26330 1.09035 0.02975
 C 0.01597 -0.50359 1.80470
 C -0.22542 -0.45312 -1.80701
 F -0.61951 1.74575 1.79243
 F 1.26960 1.33848 -1.81267
 H -0.02298 -1.16408 1.55278
 H -0.39530 -1.08729 -1.53797
 H -0.04961 -0.92183 1.63724
 H -0.41907 -0.84225 -1.67066
 H 0.17219 -0.38041 2.76604
 H -0.31348 -0.27793 -2.76588
13
bifur_IRC_Distances_MW_output/bifur_IRC_Distances_MW point 37
C -0.09109 0.78272 1.09642
 C 0.41535 0.67321 -1.08517
 C 0.26321 1.09037 0.02974
 C 0.01597 -0.50359 1.80470
 C -0.22538 -0.45313 -1.80702
 F -0.61958 1.74573 1.79242
 F 1.26960 1.33852 -1.81264
 H -0.02341 -1.16400 1.55292
 H -0.39569 -1.08719 -1.53783
 H -0.04913 -0.92192 1.63710
 H -0.41856 -0.84238 -1.67081
 H 0.17216 -0.38040 2.76604
 H -0.31344 -0.27793 -2.76589
13
bifur_IRC_Distances_MW_output/bifur_IRC_Distances_MW point 38
C -0.09114 0.78272 1.09642
 C 0.41533 0.67322 -1.08516
 C 0.26310 1.09039 0.02973
 C 0.01597 -0.50359 1.80470
 C -0.22534 -0.45313 -1.80702
 F -0.61964 1.74570 1.79242
 F 1.26960 1.33855 -1.81262
 H -0.02385 -1.16392 1.55308
 H -0.39609 -1.08709 -1.53768
 H -0.04863 -0.92202 1.63696
 H -0.41803 -0.84251 -1.67097
 H 0.17213 -0.38040 2.76605
 H -0.31340 -0.27794 -2.76590
13
bifur_IRC_Distances_MW_output/bifur_IRC_Distances_MW point 39
C 0.39929 0.67716 1.09778
 C -0.09585 0.78325 -1.08658
 C 0.20868 1.10211 0.02956
 C -0.23127 -0.45039 1.80402
 C 0.02852 -0.50776 -1.80632
 F 1.27344 1.33826 1.79766
 F -0.59695 1.74028 -1.81776
 H -0.46481 -1.06904 1.55202
 H -0.07758 -1.15561 -1.53664
 H -0.34414 -0.85840 1.63598
 H 0.04273 -0.94168 -1.66986
 H -0.32799 -0.27277 2.76467
 H 0.18594 -0.38539 -2.76452
13
bifur_IRC_Distances_MW_output/bifur_IRC_Distances_MW point 40
C -0.09126 0.78272 1.09641
 C 0.41530 0.67326 -1.08515
 C 0.26288 1.09045 0.02970
 C 0.01596 -0.50360 1.80471
 C -0.22525 -0.45315 -1.80703
 F -0.61979 1.74565 1.79241
 F 1.26960 1.33864 -1.81256
 H -0.02484 -1.16374 1.55342
 H -0.39699 -1.08686 -1.53736
 H -0.04751 -0.92222 1.63663
 H -0.41684 -0.84280 -1.67132
 H 0.17206 -0.38039 2.76606
 H -0.31332 -0.27795 -2.76592
13
bifur_IRC_Distances_MW_output/bifur_IRC_Distances_MW point 41
C -0.09133 0.78271 1.09641
 C 0.41527 0.67329 -1.08515
 C 0.26274 1.09048 0.02968
 C 0.01595 -0.50360 1.80471
 C -0.22519 -0.45315 -1.80704
 F -0.61988 1.74561 1.79240
 F 1.26959 1.33869 -1.81253
 H -0.02547 -1.16363 1.55364
 H -0.39755 -1.08671 -1.53715
 H -0.04680 -0.92236 1.63643
 H -0.41609 -0.84299 -1.67154
 H 0.17201 -0.38038 2.76606
 H -0.31326 -0.27796 -2.76593
13
bifur_IRC_Distances_MW_output/bifur_IRC_Distances_MW point 42
C -0.09141 0.78271 1.09640
 C 0.41524 0.67331 -1.08514
 C 0.26257 1.09052 0.02967
 C 0.01595 -0.50361 1.80472
 C -0.22512 -0.45316 -1.80705
 F -0.61999 1.74557 1.79240
 F 1.26959 1.33876 -1.81249
 H -0.02620 -1.16350 1.55389
 H -0.39821 -1.08654 -1.53691
 H -0.04598 -0.92251 1.63619
 H -0.41521 -0.84320 -1.67179
 H 0.17196 -0.38038 2.76607
 H -0.31320 -0.27797 -2.76595
13
bifur_IRC_Distances_MW_output/bifur_IRC_Distances_MW point 43
C -0.09151 0.78271 1.09640
 C 0.41521 0.67334 -1.08514
 C 0.26239 1.09056 0.02965
 C 0.01594 -0.50361 1.80472
 C -0.22504 -0.45317 -1.80705
 F -0.62011 1.74552 1.79239
 F 1.26959 1.33883 -1.81244
 H -0.02701 -1.16335 1.55417
 H -0.39894 -1.08635 -1.53665
 H -0.04506 -0.92268 1.63593
 H -0.41424 -0.84344 -1.67208
 H 0.17191 -0.38037 2.76607
 H -0.31313 -0.27798 -2.76596
13
bifur_IRC_Distances_MW_output/bifur_IRC_Distances_MW point 44
C -0.09161 0.78270 1.09639
 C 0.41517 0.67338 -1.08513
 C 0.26219 1.09060 0.02962
 C 0.01594 -0.50362 1.80473
 C -0.22496 -0.45319 -1.80706
 F -0.62024 1.74547 1.79238
 F 1.26959 1.33890 -1.81239
 H -0.02791 -1.16319 1.55448
 H -0.39975 -1.08614 -1.53635
 H -0.04405 -0.92287 1.63563
 H -0.41316 -0.84371 -1.67239
 H 0.17184 -0.38036 2.76608
 H -0.31305 -0.27799 -2.76598
13
bifur_IRC_Distances_MW_output/bifur_IRC_Distances_MW point 45
C -0.09172 0.78270 1.09639
 C 0.41514 0.67341 -1.08512
 C 0.26197 1.09065 0.02960
 C 0.01593 -0.50363 1.80473
 C -0.22487 -0.45320 -1.80707
 F -0.62039 1.74542 1.79237
 F 1.26959 1.33899 -1.81234
 H -0.02887 -1.16302 1.55481
 H -0.40062 -1.08591 -1.53604
 H -0.04296 -0.92307 1.63532
 H -0.41201 -0.84399 -1.67273
 H 0.17178 -0.38035 2.76608
 H -0.31297 -0.27800 -2.76600
13
bifur_IRC_Distances_MW_output/bifur_IRC_Distances_MW point 46
C 0.39952 0.67696 1.09782
 C -0.09523 0.78328 -1.08661
 C 0.20994 1.10185 0.02942
 C -0.23180 -0.45032 1.80401
 C 0.02858 -0.50773 -1.80634
 F 1.27349 1.33777 1.79792
 F -0.59620 1.74059 -1.81776
 H -0.45976 -1.07033 1.55392
 H -0.07193 -1.15660 -1.53472
 H -0.35091 -0.85677 1.63407
 H 0.03645 -0.94054 -1.67179
 H -0.32847 -0.27271 2.76462
 H 0.18634 -0.38544 -2.76456
13
bifur_IRC_Distances_MW_output/bifur_IRC_Distances_MW point 47
C -0.09198 0.78269 1.09637
 C 0.41505 0.67350 -1.08510
 C 0.26145 1.09077 0.02954
 C 0.01591 -0.50364 1.80475
 C -0.22465 -0.45323 -1.80710
 F -0.62072 1.74529 1.79235
 F 1.26959 1.33918 -1.81221
 H -0.03114 -1.16261 1.55559
 H -0.40267 -1.08538 -1.53530
 H -0.04039 -0.92355 1.63458
 H -0.40928 -0.84467 -1.67352
 H 0.17162 -0.38033 2.76610
 H -0.31277 -0.27803 -2.76605
13
bifur_IRC_Distances_MW_output/bifur_IRC_Distances_MW point 48
C 0.39962 0.67686 1.09784
 C -0.09495 0.78329 -1.08663
 C 0.21051 1.10174 0.02935
 C -0.23205 -0.45029 1.80401
 C 0.02861 -0.50772 -1.80635
 F 1.27351 1.33754 1.79804
 F -0.59586 1.74074 -1.81775
 H -0.45745 -1.07093 1.55479
 H -0.06935 -1.15705 -1.53384
 H -0.35400 -0.85602 1.63319
 H 0.03358 -0.94002 -1.67267
 H -0.32869 -0.27268 2.76461
 H 0.18652 -0.38547 -2.76457
13
bifur_IRC_Distances_MW_output/bifur_IRC_Distances_MW point 49
C -0.09231 0.78268 1.09635
 C 0.41493 0.67361 -1.08508
 C 0.26080 1.09092 0.02946
 C 0.01589 -0.50366 1.80476
 C -0.22439 -0.45326 -1.80713
 F -0.62114 1.74513 1.79232
 F 1.26959 1.33943 -1.81205
 H -0.03401 -1.16210 1.55658
 H -0.40526 -1.08471 -1.53436
 H -0.03716 -0.92415 1.63365
 H -0.40585 -0.84551 -1.67453
 H 0.17142 -0.38031 2.76612
 H -0.31253 -0.27806 -2.76611
13
bifur_IRC_Distances_MW_output/bifur_IRC_Distances_MW point 50
C 0.39975 0.67674 1.09787
 C -0.09460 0.78330 -1.08665
 C 0.21122 1.10159 0.02927
 C -0.23235 -0.45025 1.80400
 C 0.02864 -0.50770 -1.80636
 F 1.27354 1.33726 1.79818
 F -0.59543 1.74091 -1.81775
 H -0.45460 -1.07166 1.55586
 H -0.06616 -1.15761 -1.53276
 H -0.35781 -0.85509 1.63211
 H 0.03003 -0.93937 -1.67376
 H -0.32897 -0.27264 2.76458
 H 0.18674 -0.38549 -2.76459
13
bifur_IRC_Distances_MW_output/bifur_IRC_Distances_MW point 51
C 0.39983 0.67667 1.09788
 C -0.09439 0.78331 -1.08666
 C 0.21166 1.10151 0.02922
 C -0.23254 -0.45023 1.80400
 C 0.02866 -0.50769 -1.80637
 F 1.27355 1.33709 1.79827
 F -0.59518 1.74102 -1.81774
 H -0.45287 -1.07210 1.55651
 H -0.06423 -1.15795 -1.53210
 H -0.36013 -0.85453 1.63145
 H 0.02788 -0.93898 -1.67443
 H -0.32913 -0.27262 2.76457
 H 0.18688 -0.38551 -2.76461
13
bifur_IRC_Distances_MW_output/bifur_IRC_Distances_MW point 52
C -0.09298 0.78265 1.09631
 C 0.41470 0.67383 -1.08503
 C 0.25948 1.09122 0.02931
 C 0.01585 -0.50370 1.80480
 C -0.22384 -0.45334 -1.80719
 F -0.62200 1.74480 1.79226
 F 1.26959 1.33993 -1.81173
 H -0.03986 -1.16106 1.55859
 H -0.41054 -1.08334 -1.53245
 H -0.03056 -0.92538 1.63176
 H -0.39883 -0.84723 -1.67657
 H 0.17102 -0.38026 2.76616
 H -0.31203 -0.27814 -2.76623
13
bifur_IRC_Distances_MW_output/bifur_IRC_Distances_MW point 53
C 0.40003 0.67649 1.09792
 C -0.09385 0.78334 -1.08669
 C 0.21274 1.10129 0.02909
 C -0.23300 -0.45017 1.80399
 C 0.02871 -0.50766 -1.80638
 F 1.27360 1.33667 1.79849
 F -0.59453 1.74129 -1.81774
 H -0.44855 -1.07322 1.55813
 H -0.05941 -1.15880 -1.53045
 H -0.36591 -0.85312 1.62981
 H 0.02250 -0.93799 -1.67608
 H -0.32955 -0.27256 2.76453
 H 0.18722 -0.38555 -2.76464
13
bifur_IRC_Distances_MW_output/bifur_IRC_Distances_MW point 54
C -0.09360 0.78263 1.09628
 C 0.41449 0.67403 -1.08499
 C 0.25827 1.09150 0.02917
 C 0.01581 -0.50373 1.80483
 C -0.22334 -0.45340 -1.80724
 F -0.62278 1.74450 1.79221
 F 1.26959 1.34039 -1.81143
 H -0.04524 -1.16011 1.56044
 H -0.41538 -1.08209 -1.53071
 H -0.02450 -0.92649 1.63002
 H -0.39240 -0.84881 -1.67844
 H 0.17065 -0.38021 2.76620
 H -0.31157 -0.27820 -2.76634
13
bifur_IRC_Distances_MW_output/bifur_IRC_Distances_MW point 55
C -0.09394 0.78262 1.09626
 C 0.41437 0.67414 -1.08497
 C 0.25759 1.09165 0.02909
 C 0.01579 -0.50375 1.80485
 C -0.22306 -0.45344 -1.80727
 F -0.62322 1.74433 1.79218
 F 1.26959 1.34065 -1.81127
 H -0.04825 -1.15958 1.56147
 H -0.41810 -1.08139 -1.52973
 H -0.02111 -0.92712 1.62904
 H -0.38879 -0.84969 -1.67948
 H 0.17044 -0.38018 2.76623
 H -0.31132 -0.27824 -2.76640
13
bifur_IRC_Distances_MW_output/bifur_IRC_Distances_MW point 56
C -0.09430 0.78261 1.09623
 C 0.41425 0.67426 -1.08494
 C 0.25687 1.09181 0.02901
 C 0.01577 -0.50377 1.80486
 C -0.22276 -0.45348 -1.80730
 F -0.62368 1.74415 1.79215
 F 1.26958 1.34092 -1.81109
 H -0.05144 -1.15902 1.56256
 H -0.42097 -1.08065 -1.52869
 H -0.01752 -0.92778 1.62802
 H -0.38497 -0.85062 -1.68059
 H 0.17022 -0.38016 2.76625
 H -0.31105 -0.27828 -2.76647
13
bifur_IRC_Distances_MW_output/bifur_IRC_Distances_MW point 57
C -0.09473 0.78259 1.09621
 C 0.41410 0.67440 -1.08491
 C 0.25603 1.09200 0.02891
 C 0.01574 -0.50379 1.80489
 C -0.22241 -0.45353 -1.80734
 F -0.62421 1.74395 1.79212
 F 1.26958 1.34123 -1.81089
 H -0.05517 -1.15836 1.56383
 H -0.42433 -1.07979 -1.52748
 H -0.01333 -0.92855 1.62681
 H -0.38050 -0.85170 -1.68188
 H 0.16997 -0.38013 2.76628
 H -0.31074 -0.27832 -2.76654
13
bifur_IRC_Distances_MW_output/bifur_IRC_Distances_MW point 58
C -0.09517 0.78258 1.09618
 C 0.41395 0.67454 -1.08488
 C 0.25516 1.09220 0.02881
 C 0.01571 -0.50382 1.80491
 C -0.22205 -0.45357 -1.80738
 F -0.62477 1.74373 1.79208
 F 1.26958 1.34156 -1.81068
 H -0.05905 -1.15769 1.56515
 H -0.42782 -1.07890 -1.52623
 H -0.00897 -0.92934 1.62557
 H -0.37586 -0.85283 -1.68322
 H 0.16971 -0.38009 2.76631
 H -0.31041 -0.27836 -2.76662
13
bifur_IRC_Distances_MW_output/bifur_IRC_Distances_MW point 59
C 0.40087 0.67572 1.09809
 C -0.09158 0.78343 -1.08682
 C 0.21733 1.10035 0.02857
 C -0.23495 -0.44991 1.80396
 C 0.02892 -0.50755 -1.80644
 F 1.27377 1.33486 1.79943
 F -0.59177 1.74242 -1.81771
 H -0.43021 -1.07797 1.56503
 H -0.03896 -1.16244 -1.52345
 H -0.39044 -0.84711 1.62283
 H -0.00034 -0.93376 -1.68311
 H -0.33134 -0.27230 2.76439
 H 0.18869 -0.38574 -2.76476
13
bifur_IRC_Distances_MW_output/bifur_IRC_Distances_MW point 60
C 0.40102 0.67559 1.09812
 C -0.09118 0.78345 -1.08684
 C 0.21816 1.10018 0.02847
 C -0.23530 -0.44986 1.80395
 C 0.02895 -0.50753 -1.80645
 F 1.27380 1.33453 1.79960
 F -0.59127 1.74262 -1.81770
 H -0.42693 -1.07883 1.56627
 H -0.03532 -1.16309 -1.52220
 H -0.39481 -0.84603 1.62158
 H -0.00443 -0.93299 -1.68436
 H -0.33166 -0.27225 2.76436
 H 0.18896 -0.38578 -2.76479
13
bifur_IRC_Distances_MW_output/bifur_IRC_Distances_MW point 61
C -0.09639 0.78253 1.09611
 C 0.41352 0.67494 -1.08480
 C 0.25272 1.09274 0.02853
 C 0.01562 -0.50388 1.80497
 C -0.22104 -0.45371 -1.80748
 F -0.62631 1.74312 1.79198
 F 1.26957 1.34247 -1.81009
 H -0.06989 -1.15580 1.56883
 H -0.43757 -1.07642 -1.52273
 H 0.00320 -0.93155 1.62209
 H -0.36290 -0.85596 -1.68695
 H 0.16898 -0.38001 2.76639
 H -0.30952 -0.27849 -2.76685
13
bifur_IRC_Distances_MW_output/bifur_IRC_Distances_MW point 62
C -0.09671 0.78252 1.09609
 C 0.41341 0.67504 -1.08478
 C 0.25209 1.09289 0.02845
 C 0.01560 -0.50390 1.80499
 C -0.22078 -0.45374 -1.80751
 F -0.62671 1.74297 1.79196
 F 1.26957 1.34271 -1.80993
 H -0.07272 -1.15531 1.56979
 H -0.44012 -1.07577 -1.52181
 H 0.00638 -0.93213 1.62118
 H -0.35952 -0.85677 -1.68792
 H 0.16880 -0.37998 2.76641
 H -0.30929 -0.27852 -2.76691
13
bifur_IRC_Distances_MW_output/bifur_IRC_Distances_MW point 63
C -0.09697 0.78251 1.09608
 C 0.41332 0.67513 -1.08476
 C 0.25158 1.09300 0.02839
 C 0.01558 -0.50391 1.80500
 C -0.22057 -0.45377 -1.80753
 F -0.62703 1.74284 1.79194
 F 1.26957 1.34290 -1.80981
 H -0.07500 -1.15492 1.57056
 H -0.44217 -1.07525 -1.52108
 H 0.00893 -0.93259 1.62045
 H -0.35679 -0.85743 -1.68871
 H 0.16864 -0.37997 2.76642
 H -0.30910 -0.27855 -2.76695
13
bifur_IRC_Distances_MW_output/bifur_IRC_Distances_MW point 64
C -0.09716 0.78250 1.09606
 C 0.41326 0.67519 -1.08475
 C 0.25120 1.09309 0.02835
 C 0.01557 -0.50392 1.80501
 C -0.22041 -0.45379 -1.80755
 F -0.62727 1.74274 1.79192
 F 1.26956 1.34305 -1.80972
 H -0.07672 -1.15462 1.57114
 H -0.44371 -1.07486 -1.52053
 H 0.01085 -0.93293 1.61991
 H -0.35474 -0.85792 -1.68929
 H 0.16853 -0.37995 2.76644
 H -0.30896 -0.27857 -2.76699
13
bifur_IRC_Distances_MW_output/bifur_IRC_Distances_MW point 65
C -0.09729 0.78249 1.09606
 C 0.41321 0.67523 -1.08474
 C 0.25093 1.09315 0.02831
 C 0.01556 -0.50393 1.80501
 C -0.22030 -0.45380 -1.80756
 F -0.62744 1.74268 1.79191
 F 1.26956 1.34315 -1.80965
 H -0.07791 -1.15441 1.57155
 H -0.44478 -1.07459 -1.52014
 H 0.01219 -0.93317 1.61952
 H -0.35331 -0.85826 -1.68970
 H 0.16845 -0.37994 2.76644
 H -0.30886 -0.27858 -2.76701
13
bifur_IRC_Distances_MW_output/bifur_IRC_Distances_MW point 66
C 0.40152 0.67513 1.09822
 C -0.08983 0.78351 -1.08692
 C 0.22087 1.09961 0.02816
 C -0.23645 -0.44971 1.80392
 C 0.02906 -0.50746 -1.80649
 F 1.27390 1.33345 1.80016
 F -0.58961 1.74329 -1.81769
 H -0.41615 -1.08166 1.57033
 H -0.02333 -1.16526 -1.51807
 H -0.40922 -0.84246 1.61745
 H -0.01787 -0.93047 -1.68851
 H -0.33273 -0.27210 2.76427
 H 0.18983 -0.38589 -2.76486
13
bifur_IRC_Distances_MW_output/bifur_IRC_Distances_MW point 67
C -0.09742 0.78249 1.09605
 C 0.41317 0.67527 -1.08473
 C 0.25068 1.09320 0.02828
 C 0.01555 -0.50394 1.80502
 C -0.22020 -0.45382 -1.80757
 F -0.62759 1.74262 1.79190
 F 1.26956 1.34324 -1.80959
 H -0.07903 -1.15422 1.57192
 H -0.44579 -1.07434 -1.51978
 H 0.01345 -0.93340 1.61917
 H -0.35198 -0.85858 -1.69009
 H 0.16838 -0.37993 2.76645
 H -0.30877 -0.27859 -2.76704
13
bifur_IRC_Distances_MW_output/bifur_IRC_Distances_MW point 68
C -0.09743 0.78249 1.09605
 C 0.41316 0.67528 -1.08473
 C 0.25066 1.09321 0.02828
 C 0.01555 -0.50394 1.80502
 C -0.22019 -0.45382 -1.80757
 F -0.62761 1.74261 1.79190
 F 1.26956 1.34325 -1.80959
 H -0.07912 -1.15421 1.57195
 H -0.44586 -1.07432 -1.51976
 H 0.01354 -0.93342 1.61914
 H -0.35188 -0.85860 -1.69012
 H 0.16837 -0.37993 2.76645
 H -0.30877 -0.27859 -2.76704
13
bifur_IRC_Distances_MW_output/bifur_IRC_Distances_MW point 69
C -0.09741 0.78249 1.09605
 C 0.41317 0.67527 -1.08473
 C 0.25069 1.09320 0.02829
 C 0.01555 -0.50394 1.80502
 C -0.22020 -0.45382 -1.80757
 F -0.62759 1.74262 1.79190
 F 1.26956 1.34324 -1.80960
 H -0.07897 -1.15423 1.57190
 H -0.44573 -1.07435 -1.51980
 H 0.01337 -0.93339 1.61919
 H -0.35206 -0.85856 -1.69006
 H 0.16838 -0.37994 2.76645
 H -0.30878 -0.27859 -2.76703
13
bifur_IRC_Distances_MW_output/bifur_IRC_Distances_MW point 70
C -0.09737 0.78249 1.09605
 C 0.41318 0.67526 -1.08473
 C 0.25077 1.09318 0.02830
 C 0.01556 -0.50394 1.80502
 C -0.22023 -0.45381 -1.80757
 F -0.62754 1.74264 1.79191
 F 1.26956 1.34321 -1.80961
 H -0.07863 -1.15429 1.57179
 H -0.44543 -1.07443 -1.51991
 H 0.01300 -0.93332 1.61929
 H -0.35245 -0.85847 -1.68995
 H 0.16840 -0.37994 2.76645
 H -0.30881 -0.27859 -2.76703
13
bifur_IRC_Distances_MW_output/bifur_IRC_Distances_MW point 71
C -0.09732 0.78249 1.09605
 C 0.41320 0.67524 -1.08474
 C 0.25087 1.09316 0.02831
 C 0.01556 -0.50393 1.80502
 C -0.22028 -0.45381 -1.80756
 F -0.62747 1.74266 1.79191
 F 1.26956 1.34317 -1.80964
 H -0.07816 -1.15437 1.57163
 H -0.44500 -1.07454 -1.52006
 H 0.01246 -0.93322 1.61945
 H -0.35302 -0.85833 -1.68979
 H 0.16844 -0.37994 2.76645
 H -0.30884 -0.27858 -2.76702
13
bifur_IRC_Distances_MW_output/bifur_IRC_Distances_MW point 72
C -0.09725 0.78250 1.09606
 C 0.41322 0.67522 -1.08474
 C 0.25101 1.09313 0.02832
 C 0.01556 -0.50393 1.80501
 C -0.22033 -0.45380 -1.80756
 F -0.62739 1.74270 1.79192
 F 1.26956 1.34312 -1.80967
 H -0.07756 -1.15447 1.57143
 H -0.44447 -1.07467 -1.52025
 H 0.01180 -0.93310 1.61964
 H -0.35373 -0.85816 -1.68958
 H 0.16847 -0.37995 2.76644
 H -0.30889 -0.27858 -2.76701
13
bifur_IRC_Distances_MW_output/bifur_IRC_Distances_MW point 73
C -0.09718 0.78250 1.09606
 C 0.41325 0.67520 -1.08475
 C 0.25116 1.09309 0.02834
 C 0.01557 -0.50393 1.80501
 C -0.22040 -0.45379 -1.80755
 F -0.62729 1.74274 1.79192
 F 1.26956 1.34306 -1.80971
 H -0.07688 -1.15459 1.57119
 H -0.44385 -1.07483 -1.52048
 H 0.01103 -0.93297 1.61986
 H -0.35455 -0.85796 -1.68935
 H 0.16852 -0.37995 2.76644
 H -0.30895 -0.27857 -2.76699
13
bifur_IRC_Distances_MW_output/bifur_IRC_Distances_MW point 74
C -0.09709 0.78250 1.09607
 C 0.41328 0.67517 -1.08475
 C 0.25133 1.09306 0.02836
 C 0.01558 -0.50392 1.80500
 C -0.22047 -0.45378 -1.80754
 F -0.62719 1.74278 1.79193
 F 1.26957 1.34300 -1.80975
 H -0.07611 -1.15472 1.57094
 H -0.44316 -1.07500 -1.52072
 H 0.01018 -0.93281 1.62010
 H -0.35546 -0.85774 -1.68909
 H 0.16857 -0.37996 2.76643
 H -0.30901 -0.27856 -2.76698
13
bifur_IRC_Distances_MW_output/bifur_IRC_Distances_MW point 75
C -0.09700 0.78251 1.09607
 C 0.41331 0.67514 -1.08476
 C 0.25152 1.09301 0.02838
 C 0.01558 -0.50392 1.80500
 C -0.22054 -0.45377 -1.80754
 F -0.62707 1.74282 1.79194
 F 1.26957 1.34293 -1.80980
 H -0.07529 -1.15487 1.57066
 H -0.44242 -1.07519 -1.52099
 H 0.00925 -0.93265 1.62036
 H -0.35645 -0.85751 -1.68880
 H 0.16863 -0.37996 2.76643
 H -0.30908 -0.27855 -2.76696
13
bifur_IRC_Distances_MW_output/bifur_IRC_Distances_MW point 76
C -0.09690 0.78251 1.09608
 C 0.41335 0.67511 -1.08476
 C 0.25171 1.09297 0.02841
 C 0.01559 -0.50391 1.80499
 C -0.22063 -0.45376 -1.80753
 F -0.62694 1.74287 1.79194
 F 1.26957 1.34285 -1.80984
 H -0.07440 -1.15502 1.57036
 H -0.44163 -1.07539 -1.52127
 H 0.00826 -0.93247 1.62065
 H -0.35751 -0.85725 -1.68850
 H 0.16868 -0.37997 2.76642
 H -0.30915 -0.27854 -2.76694
13
bifur_IRC_Distances_MW_output/bifur_IRC_Distances_MW point 77
C -0.09679 0.78251 1.09609
 C 0.41338 0.67507 -1.08477
 C 0.25192 1.09292 0.02843
 C 0.01560 -0.50390 1.80499
 C -0.22071 -0.45375 -1.80752
 F -0.62681 1.74292 1.79195
 F 1.26957 1.34277 -1.80989
 H -0.07346 -1.15518 1.57004
 H -0.44078 -1.07560 -1.52157
 H 0.00721 -0.93228 1.62095
 H -0.35863 -0.85698 -1.68818
 H 0.16875 -0.37998 2.76641
 H -0.30923 -0.27853 -2.76692
13
bifur_IRC_Distances_MW_output/bifur_IRC_Distances_MW point 78
C -0.09668 0.78252 1.09609
 C 0.41342 0.67504 -1.08478
 C 0.25214 1.09287 0.02846
 C 0.01560 -0.50390 1.80498
 C -0.22080 -0.45374 -1.80751
 F -0.62667 1.74298 1.79196
 F 1.26957 1.34269 -1.80995
 H -0.07248 -1.15535 1.56971
 H -0.43990 -1.07583 -1.52189
 H 0.00611 -0.93208 1.62126
 H -0.35980 -0.85670 -1.68784
 H 0.16881 -0.37999 2.76640
 H -0.30931 -0.27852 -2.76690
13
bifur_IRC_Distances_MW_output/bifur_IRC_Distances_MW point 79
C -0.09657 0.78252 1.09610
 C 0.41346 0.67500 -1.08479
 C 0.25237 1.09282 0.02849
 C 0.01561 -0.50389 1.80498
 C -0.22090 -0.45373 -1.80750
 F -0.62653 1.74304 1.79197
 F 1.26957 1.34261 -1.81000
 H -0.07146 -1.15553 1.56936
 H -0.43898 -1.07606 -1.52222
 H 0.00496 -0.93187 1.62159
 H -0.36103 -0.85641 -1.68749
 H 0.16888 -0.37999 2.76640
 H -0.30939 -0.27851 -2.76688
13
bifur_IRC_Distances_MW_output/bifur_IRC_Distances_MW point 80
C -0.09645 0.78253 1.09611
 C 0.41350 0.67496 -1.08479
 C 0.25261 1.09277 0.02851
 C 0.01562 -0.50389 1.80497
 C -0.22100 -0.45371 -1.80749
 F -0.62638 1.74310 1.79198
 F 1.26957 1.34252 -1.81006
 H -0.07040 -1.15571 1.56900
 H -0.43803 -1.07630 -1.52256
 H 0.00377 -0.93166 1.62193
 H -0.36229 -0.85610 -1.68713
 H 0.16895 -0.38000 2.76639
 H -0.30948 -0.27850 -2.76686
13
bifur_IRC_Distances_MW_output/bifur_IRC_Distances_MW point 81
C -0.09633 0.78253 1.09611
 C 0.41354 0.67492 -1.08480
 C 0.25286 1.09271 0.02854
 C 0.01563 -0.50388 1.80497
 C -0.22110 -0.45370 -1.80748
 F -0.62623 1.74316 1.79199
 F 1.26957 1.34243 -1.81012
 H -0.06930 -1.15590 1.56863
 H -0.43704 -1.07655 -1.52292
 H 0.00254 -0.93143 1.62228
 H -0.36360 -0.85579 -1.68675
 H 0.16902 -0.38001 2.76638
 H -0.30957 -0.27848 -2.76684
13
bifur_IRC_Distances_MW_output/bifur_IRC_Distances_MW point 82
C -0.09620 0.78254 1.09612
 C 0.41359 0.67488 -1.08481
 C 0.25311 1.09266 0.02857
 C 0.01564 -0.50387 1.80496
 C -0.22120 -0.45369 -1.80747
 F -0.62607 1.74322 1.79200
 F 1.26957 1.34233 -1.81018
 H -0.06818 -1.15610 1.56825
 H -0.43604 -1.07681 -1.52328
 H 0.00129 -0.93121 1.62264
 H -0.36494 -0.85547 -1.68637
 H 0.16910 -0.38002 2.76637
 H -0.30966 -0.27847 -2.76681
13
bifur_IRC_Distances_MW_output/bifur_IRC_Distances_MW point 83
C -0.09607 0.78254 1.09613
 C 0.41363 0.67484 -1.08482
 C 0.25336 1.09260 0.02860
 C 0.01565 -0.50386 1.80495
 C -0.22131 -0.45367 -1.80746
 F -0.62590 1.74328 1.79201
 F 1.26957 1.34223 -1.81024
 H -0.06703 -1.15630 1.56786
 H -0.43500 -1.07707 -1.52365
 H -0.00000 -0.93097 1.62301
 H -0.36632 -0.85513 -1.68597
 H 0.16917 -0.38003 2.76636
 H -0.30975 -0.27846 -2.76679
13
bifur_IRC_Distances_MW_output/bifur_IRC_Distances_MW point 84
C -0.09594 0.78255 1.09614
 C 0.41368 0.67479 -1.08483
 C 0.25363 1.09254 0.02863
 C 0.01566 -0.50386 1.80495
 C -0.22142 -0.45366 -1.80745
 F -0.62574 1.74335 1.79202
 F 1.26957 1.34214 -1.81031
 H -0.06586 -1.15650 1.56746
 H -0.43395 -1.07734 -1.52403
 H -0.00132 -0.93073 1.62338
 H -0.36772 -0.85480 -1.68557
 H 0.16925 -0.38004 2.76636
 H -0.30985 -0.27844 -2.76676
13
bifur_IRC_Distances_MW_output/bifur_IRC_Distances_MW point 85
C -0.09580 0.78255 1.09615
 C 0.41373 0.67475 -1.08484
 C 0.25389 1.09248 0.02866
 C 0.01567 -0.50385 1.80494
 C -0.22153 -0.45364 -1.80743
 F -0.62557 1.74341 1.79203
 F 1.26957 1.34204 -1.81037
 H -0.06467 -1.15671 1.56706
 H -0.43288 -1.07761 -1.52441
 H -0.00266 -0.93049 1.62376
 H -0.36914 -0.85445 -1.68516
 H 0.16933 -0.38005 2.76635
 H -0.30995 -0.27843 -2.76674
13
bifur_IRC_Distances_MW_output/bifur_IRC_Distances_MW point 86
C -0.09567 0.78256 1.09615
 C 0.41377 0.67470 -1.08485
 C 0.25417 1.09242 0.02870
 C 0.01567 -0.50384 1.80493
 C -0.22164 -0.45363 -1.80742
 F -0.62540 1.74348 1.79204
 F 1.26958 1.34193 -1.81044
 H -0.06346 -1.15692 1.56665
 H -0.43179 -1.07789 -1.52480
 H -0.00401 -0.93024 1.62415
 H -0.37059 -0.85410 -1.68474
 H 0.16941 -0.38006 2.76634
 H -0.31005 -0.27842 -2.76671
13
bifur_IRC_Distances_MW_output/bifur_IRC_Distances_MW point 87
C -0.09553 0.78256 1.09616
 C 0.41382 0.67466 -1.08486
 C 0.25444 1.09236 0.02873
 C 0.01568 -0.50383 1.80493
 C -0.22175 -0.45361 -1.80741
 F -0.62522 1.74355 1.79205
 F 1.26958 1.34183 -1.81050
 H -0.06223 -1.15713 1.56623
 H -0.43068 -1.07817 -1.52520
 H -0.00539 -0.92999 1.62455
 H -0.37206 -0.85375 -1.68432
 H 0.16950 -0.38007 2.76633
 H -0.31015 -0.27840 -2.76669
13
bifur_IRC_Distances_MW_output/bifur_IRC_Distances_MW point 88
C -0.09539 0.78257 1.09617
 C 0.41387 0.67461 -1.08487
 C 0.25472 1.09230 0.02876
 C 0.01569 -0.50383 1.80492
 C -0.22187 -0.45360 -1.80740
 F -0.62504 1.74362 1.79207
 F 1.26958 1.34172 -1.81057
 H -0.06098 -1.15735 1.56581
 H -0.42956 -1.07846 -1.52560
 H -0.00680 -0.92974 1.62495
 H -0.37355 -0.85339 -1.68389
 H 0.16958 -0.38008 2.76632
 H -0.31025 -0.27839 -2.76666
13
bifur_IRC_Distances_MW_output/bifur_IRC_Distances_MW point 89
C -0.09524 0.78257 1.09618
 C 0.41392 0.67457 -1.08488
 C 0.25501 1.09223 0.02879
 C 0.01570 -0.50382 1.80491
 C -0.22199 -0.45358 -1.80738
 F -0.62486 1.74369 1.79208
 F 1.26958 1.34162 -1.81064
 H -0.05971 -1.15757 1.56538
 H -0.42842 -1.07875 -1.52601
 H -0.00822 -0.92948 1.62536
 H -0.37507 -0.85302 -1.68345
 H 0.16966 -0.38009 2.76631
 H -0.31036 -0.27837 -2.76664
13
bifur_IRC_Distances_MW_output/bifur_IRC_Distances_MW point 90
C -0.09510 0.78258 1.09619
 C 0.41397 0.67452 -1.08489
 C 0.25530 1.09217 0.02883
 C 0.01571 -0.50381 1.80490
 C -0.22211 -0.45357 -1.80737
 F -0.62468 1.74376 1.79209
 F 1.26958 1.34151 -1.81071
 H -0.05843 -1.15779 1.56494
 H -0.42726 -1.07904 -1.52643
 H -0.00967 -0.92921 1.62577
 H -0.37661 -0.85265 -1.68300
 H 0.16975 -0.38010 2.76630
 H -0.31047 -0.27836 -2.76661
13
bifur_IRC_Distances_MW_output/bifur_IRC_Distances_MW point 91
C -0.09495 0.78258 1.09620
 C 0.41402 0.67447 -1.08490
 C 0.25559 1.09210 0.02886
 C 0.01572 -0.50380 1.80490
 C -0.22223 -0.45355 -1.80736
 F -0.62450 1.74384 1.79210
 F 1.26958 1.34140 -1.81078
 H -0.05714 -1.15802 1.56450
 H -0.42610 -1.07934 -1.52685
 H -0.01112 -0.92895 1.62618
 H -0.37815 -0.85227 -1.68256
 H 0.16984 -0.38011 2.76629
 H -0.31057 -0.27834 -2.76658
13
bifur_IRC_Distances_MW_output/bifur_IRC_Distances_MW point 92
C 0.40058 0.67599 1.09803
 C -0.09237 0.78340 -1.08677
 C 0.21575 1.10067 0.02875
 C -0.23427 -0.45000 1.80397
 C 0.02885 -0.50759 -1.80642
 F 1.27371 1.33548 1.79911
 F -0.59272 1.74203 -1.81772
 H -0.43653 -1.07633 1.56266
 H -0.04600 -1.16118 -1.52587
 H -0.38199 -0.84919 1.62524
 H 0.00753 -0.93522 -1.68069
 H -0.33072 -0.27239 2.76444
 H 0.18818 -0.38568 -2.76472
13
bifur_IRC_Distances_MW_output/bifur_IRC_Distances_MW point 93
C -0.09466 0.78259 1.09621
 C 0.41412 0.67437 -1.08492
 C 0.25617 1.09197 0.02893
 C 0.01574 -0.50379 1.80488
 C -0.22247 -0.45352 -1.80733
 F -0.62412 1.74398 1.79213
 F 1.26958 1.34118 -1.81092
 H -0.05455 -1.15847 1.56362
 H -0.42377 -1.07994 -1.52769
 H -0.01403 -0.92842 1.62702
 H -0.38125 -0.85152 -1.68166
 H 0.17001 -0.38013 2.76627
 H -0.31079 -0.27831 -2.76653
13
bifur_IRC_Distances_MW_output/bifur_IRC_Distances_MW point 94
C 0.40047 0.67609 1.09801
 C -0.09266 0.78339 -1.08676
 C 0.21516 1.10079 0.02882
 C -0.23403 -0.45003 1.80397
 C 0.02882 -0.50760 -1.80641
 F 1.27369 1.33571 1.79899
 F -0.59308 1.74189 -1.81772
 H -0.43886 -1.07572 1.56178
 H -0.04860 -1.16072 -1.52676
 H -0.37887 -0.84996 1.62612
 H 0.01043 -0.93576 -1.67979
 H -0.33049 -0.27242 2.76446
 H 0.18800 -0.38565 -2.76470
13
bifur_IRC_Distances_MW_output/bifur_IRC_Distances_MW point 95
C 0.40042 0.67614 1.09800
 C -0.09280 0.78338 -1.08675
 C 0.21486 1.10085 0.02885
 C -0.23390 -0.45005 1.80398
 C 0.02881 -0.50761 -1.80641
 F 1.27368 1.33583 1.79893
 F -0.59326 1.74181 -1.81772
 H -0.44005 -1.07541 1.56133
 H -0.04993 -1.16048 -1.52721
 H -0.37728 -0.85035 1.62658
 H 0.01192 -0.93604 -1.67933
 H -0.33038 -0.27244 2.76447
 H 0.18790 -0.38564 -2.76469
13
bifur_IRC_Distances_MW_output/bifur_IRC_Distances_MW point 96
C 0.40036 0.67619 1.09799
 C -0.09296 0.78338 -1.08674
 C 0.21455 1.10092 0.02889
 C -0.23377 -0.45006 1.80398
 C 0.02879 -0.50762 -1.80640
 F 1.27367 1.33595 1.79886
 F -0.59344 1.74173 -1.81772
 H -0.44129 -1.07509 1.56086
 H -0.05131 -1.16023 -1.52769
 H -0.37562 -0.85075 1.62705
 H 0.01347 -0.93632 -1.67886
 H -0.33025 -0.27246 2.76448
 H 0.18780 -0.38563 -2.76469
13
bifur_IRC_Distances_MW_output/bifur_IRC_Distances_MW point 97
C 0.40030 0.67624 1.09798
 C -0.09312 0.78337 -1.08673
 C 0.21423 1.10098 0.02892
 C -0.23363 -0.45008 1.80398
 C 0.02878 -0.50763 -1.80640
 F 1.27365 1.33608 1.79880
 F -0.59364 1.74165 -1.81773
 H -0.44260 -1.07475 1.56037
 H -0.05277 -1.15997 -1.52819
 H -0.37387 -0.85118 1.62755
 H 0.01509 -0.93662 -1.67836
 H -0.33013 -0.27247 2.76449
 H 0.18770 -0.38561 -2.76468
13
bifur_IRC_Distances_MW_output/bifur_IRC_Distances_MW point 98
C 0.40024 0.67630 1.09796
 C -0.09329 0.78336 -1.08672
 C 0.21388 1.10105 0.02896
 C -0.23348 -0.45010 1.80398
 C 0.02876 -0.50763 -1.80640
 F 1.27364 1.33622 1.79873
 F -0.59384 1.74157 -1.81773
 H -0.44396 -1.07440 1.55986
 H -0.05428 -1.15971 -1.52870
 H -0.37205 -0.85163 1.62806
 H 0.01678 -0.93694 -1.67784
 H -0.33000 -0.27249 2.76450
 H 0.18759 -0.38560 -2.76467
13
bifur_IRC_Distances_MW_output/bifur_IRC_Distances_MW point 99
C 0.40018 0.67636 1.09795
 C -0.09346 0.78335 -1.08671
 C 0.21354 1.10112 0.02900
 C -0.23334 -0.45012 1.80399
 C 0.02875 -0.50764 -1.80639
 F 1.27363 1.33635 1.79866
 F -0.59405 1.74148 -1.81773
 H -0.44534 -1.07404 1.55934
 H -0.05583 -1.15943 -1.52923
 H -0.37020 -0.85208 1.62859
 H 0.01851 -0.93725 -1.67731
 H -0.32986 -0.27251 2.76451
 H 0.18748 -0.38559 -2.76466
13
bifur_IRC_Distances_MW_output/bifur_IRC_Distances_MW point 100
C 0.40011 0.67642 1.09794
 C -0.09363 0.78335 -1.08670
 C 0.21319 1.10119 0.02904
 C -0.23319 -0.45014 1.80399
 C 0.02873 -0.50765 -1.80639
 F 1.27361 1.33649 1.79858
 F -0.59426 1.74140 -1.81773
 H -0.44674 -1.07368 1.55881
 H -0.05740 -1.15916 -1.52977
 H -0.36832 -0.85254 1.62913
 H 0.02026 -0.93758 -1.67677
 H -0.32972 -0.27253 2.76452
 H 0.18737 -0.38557 -2.76465
13
bifur_IRC_Distances_MW_output/bifur_IRC_Distances_MW point 101
C 0.40005 0.67648 1.09793
 C -0.09381 0.78334 -1.08669
 C 0.21283 1.10127 0.02908
 C -0.23304 -0.45016 1.80399
 C 0.02872 -0.50766 -1.80638
 F 1.27360 1.33663 1.79851
 F -0.59448 1.74131 -1.81774
 H -0.44817 -1.07331 1.55827
 H -0.05899 -1.15887 -1.53031
 H -0.36641 -0.85300 1.62967
 H 0.02203 -0.93790 -1.67622
 H -0.32959 -0.27255 2.76453
 H 0.18725 -0.38556 -2.76464
13
bifur_IRC_Distances_MW_output/bifur_IRC_Distances_MW point 102
C 0.39998 0.67653 1.09791
 C -0.09398 0.78333 -1.08668
 C 0.21247 1.10134 0.02912
 C -0.23288 -0.45018 1.80399
 C 0.02870 -0.50767 -1.80638
 F 1.27359 1.33677 1.79844
 F -0.59469 1.74122 -1.81774
 H -0.44960 -1.07294 1.55774
 H -0.06058 -1.15859 -1.53085
 H -0.36450 -0.85347 1.63021
 H 0.02381 -0.93823 -1.67568
 H -0.32945 -0.27257 2.76454
 H 0.18714 -0.38554 -2.76463
13
bifur_IRC_Distances_MW_output/bifur_IRC_Distances_MW point 103
C 0.39991 0.67660 1.09790
 C -0.09417 0.78332 -1.08667
 C 0.21210 1.10141 0.02917
 C -0.23273 -0.45020 1.80400
 C 0.02868 -0.50768 -1.80637
 F 1.27357 1.33692 1.79836
 F -0.59491 1.74113 -1.81774
 H -0.45108 -1.07256 1.55718
 H -0.06223 -1.15830 -1.53142
 H -0.36253 -0.85395 1.63077
 H 0.02565 -0.93857 -1.67511
 H -0.32931 -0.27259 2.76455
 H 0.18702 -0.38553 -2.76462
13
bifur_IRC_Distances_MW_output/bifur_IRC_Distances_MW point 104
C 0.39982 0.67668 1.09788
 C -0.09441 0.78331 -1.08666
 C 0.21161 1.10151 0.02922
 C -0.23252 -0.45023 1.80400
 C 0.02866 -0.50769 -1.80636
 F 1.27355 1.33711 1.79826
 F -0.59520 1.74101 -1.81774
 H -0.45303 -1.07206 1.55645
 H -0.06441 -1.15792 -1.53216
 H -0.35991 -0.85459 1.63151
 H 0.02808 -0.93901 -1.67436
 H -0.32912 -0.27262 2.76457
 H 0.18687 -0.38551 -2.76461
13
bifur_IRC_Distances_MW_output/bifur_IRC_Distances_MW point 105
C 0.39951 0.67697 1.09782
 C -0.09526 0.78327 -1.08661
 C 0.20988 1.10187 0.02942
 C -0.23178 -0.45033 1.80401
 C 0.02858 -0.50773 -1.80634
 F 1.27348 1.33779 1.79791
 F -0.59623 1.74058 -1.81776
 H -0.45999 -1.07027 1.55383
 H -0.07219 -1.15656 -1.53481
 H -0.35060 -0.85684 1.63415
 H 0.03673 -0.94059 -1.67170
 H -0.32845 -0.27271 2.76463
 H 0.18632 -0.38544 -2.76456
13
bifur_IRC_Distances_MW_output/bifur_IRC_Distances_MW point 106
C 0.39864 0.67775 1.09765
 C -0.09760 0.78317 -1.08647
 C 0.20512 1.10282 0.02998
 C -0.22975 -0.45059 1.80404
 C 0.02834 -0.50785 -1.80627
 F 1.27329 1.33966 1.79694
 F -0.59904 1.73940 -1.81779
 H -0.47913 -1.06540 1.54663
 H -0.09361 -1.15284 -1.54208
 H -0.32498 -0.86301 1.64140
 H 0.06052 -0.94489 -1.66438
 H -0.32663 -0.27296 2.76478
 H 0.18482 -0.38526 -2.76443
13
bifur_IRC_Distances_MW_output/bifur_IRC_Distances_MW point 107
C 0.39765 0.67865 1.09745
 C -0.10028 0.78304 -1.08632
 C 0.19967 1.10390 0.03062
 C -0.22740 -0.45089 1.80407
 C 0.02805 -0.50798 -1.80619
 F 1.27307 1.34179 1.79583
 F -0.60223 1.73804 -1.81784
 H -0.50120 -1.05984 1.53831
 H -0.11840 -1.14863 -1.55046
 H -0.29538 -0.87004 1.64976
 H 0.08791 -0.94976 -1.65592
 H -0.32458 -0.27323 2.76497
 H 0.18313 -0.38507 -2.76428
13
bifur_IRC_Distances_MW_output/bifur_IRC_Distances_MW point 108
C 0.39660 0.67960 1.09724
 C -0.10316 0.78290 -1.08615
 C 0.19382 1.10505 0.03131
 C -0.22486 -0.45120 1.80410
 C 0.02771 -0.50812 -1.80609
 F 1.27282 1.34407 1.79464
 F -0.60561 1.73659 -1.81789
 H -0.52506 -1.05392 1.52929
 H -0.14529 -1.14415 -1.55952
 H -0.26336 -0.87754 1.65879
 H 0.11746 -0.95491 -1.64675
 H -0.32239 -0.27351 2.76517
 H 0.18132 -0.38487 -2.76413
13
bifur_IRC_Distances_MW_output/bifur_IRC_Distances_MW point 109
C 0.39554 0.68058 1.09702
 C -0.10611 0.78275 -1.08597
 C 0.18783 1.10621 0.03202
 C -0.22222 -0.45152 1.80412
 C 0.02732 -0.50826 -1.80599
 F 1.27256 1.34641 1.79341
 F -0.60905 1.73508 -1.81794
 H -0.54975 -1.04787 1.51989
 H -0.17323 -1.13959 -1.56893
 H -0.23017 -0.88520 1.66817
 H 0.14799 -0.96013 -1.63721
 H -0.32017 -0.27378 2.76539
 H 0.17947 -0.38468 -2.76398
13
bifur_IRC_Distances_MW_output/bifur_IRC_Distances_MW point 110
C 0.39446 0.68157 1.09679
 C -0.10914 0.78259 -1.08578
 C 0.18171 1.10737 0.03275
 C -0.21949 -0.45184 1.80413
 C 0.02689 -0.50840 -1.80588
 F 1.27229 1.34881 1.79215
 F -0.61256 1.73353 -1.81800
 H -0.57523 -1.04172 1.51011
 H -0.20219 -1.13498 -1.57869
 H -0.19585 -0.89301 1.67791
 H 0.17943 -0.96539 -1.62728
 H -0.31790 -0.27404 2.76562
 H 0.17759 -0.38450 -2.76384
13
bifur_IRC_Distances_MW_output/bifur_IRC_Distances_MW point 111
C 0.39338 0.68259 1.09654
 C -0.11227 0.78242 -1.08559
 C 0.17541 1.10855 0.03350
 C -0.21663 -0.45217 1.80415
 C 0.02638 -0.50854 -1.80576
 F 1.27201 1.35128 1.79083
 F -0.61617 1.73193 -1.81805
 H -0.60173 -1.03540 1.49983
 H -0.23245 -1.13029 -1.58892
 H -0.16008 -0.90102 1.68813
 H 0.21207 -0.97073 -1.61684
 H -0.31558 -0.27430 2.76587
 H 0.17566 -0.38434 -2.76370
13
bifur_IRC_Distances_MW_output/bifur_IRC_Distances_MW point 112
C 0.39231 0.68361 1.09629
 C -0.11542 0.78224 -1.08539
 C 0.16912 1.10971 0.03426
 C -0.21371 -0.45249 1.80416
 C 0.02583 -0.50868 -1.80563
 F 1.27174 1.35376 1.78949
 F -0.61980 1.73032 -1.81809
 H -0.62857 -1.02909 1.48928
 H -0.26326 -1.12563 -1.59940
 H -0.12378 -0.90903 1.69859
 H 0.24506 -0.97600 -1.60612
 H -0.31325 -0.27453 2.76614
 H 0.17372 -0.38418 -2.76358
13
bifur_IRC_Distances_MW_output/bifur_IRC_Distances_MW point 113
C 0.39128 0.68462 1.09602
 C -0.11860 0.78205 -1.08518
 C 0.16286 1.11084 0.03500
 C -0.21073 -0.45281 1.80417
 C 0.02521 -0.50882 -1.80550
 F 1.27147 1.35625 1.78813
 F -0.62344 1.72869 -1.81812
 H -0.65567 -1.02281 1.47845
 H -0.29454 -1.12102 -1.61013
 H -0.08701 -0.91701 1.70931
 H 0.27832 -0.98119 -1.59513
 H -0.31091 -0.27476 2.76643
 H 0.17177 -0.38405 -2.76347
13
bifur_IRC_Distances_MW_output/bifur_IRC_Distances_MW point 114
C 0.39028 0.68563 1.09575
 C -0.12181 0.78185 -1.08498
 C 0.15660 1.11195 0.03575
 C -0.20768 -0.45313 1.80418
 C 0.02452 -0.50895 -1.80537
 F 1.27122 1.35876 1.78673
 F -0.62714 1.72706 -1.81813
 H -0.68316 -1.01651 1.46727
 H -0.32646 -1.11645 -1.62118
 H -0.04961 -0.92501 1.72038
 H 0.31198 -0.98631 -1.58377
 H -0.30855 -0.27496 2.76675
 H 0.16980 -0.38393 -2.76338
13
bifur_IRC_Distances_MW_output/bifur_IRC_Distances_MW point 115
C 0.38933 0.68664 1.09545
 C -0.12504 0.78164 -1.08476
 C 0.15042 1.11303 0.03647
 C -0.20457 -0.45344 1.80420
 C 0.02376 -0.50909 -1.80523
 F 1.27100 1.36127 1.78530
 F -0.63088 1.72542 -1.81812
 H -0.71082 -1.01026 1.45579
 H -0.35876 -1.11196 -1.63252
 H -0.01187 -0.93295 1.73174
 H 0.34579 -0.99131 -1.57210
 H -0.30619 -0.27515 2.76708
 H 0.16783 -0.38383 -2.76331
13
bifur_IRC_Distances_MW_output/bifur_IRC_Distances_MW point 116
C 0.38845 0.68763 1.09515
 C -0.12827 0.78143 -1.08455
 C 0.14438 1.11406 0.03718
 C -0.20143 -0.45374 1.80421
 C 0.02294 -0.50922 -1.80509
 F 1.27081 1.36375 1.78385
 F -0.63464 1.72379 -1.81808
 H -0.73839 -1.00411 1.44410
 H -0.39115 -1.10759 -1.64405
 H 0.02586 -0.94077 1.74331
 H 0.37941 -0.99616 -1.56020
 H -0.30382 -0.27533 2.76745
 H 0.16587 -0.38374 -2.76327
13
bifur_IRC_Distances_MW_output/bifur_IRC_Distances_MW point 117
C 0.38764 0.68858 1.09483
 C -0.13143 0.78122 -1.08433
 C 0.13857 1.11504 0.03785
 C -0.19830 -0.45403 1.80424
 C 0.02205 -0.50935 -1.80496
 F 1.27066 1.36618 1.78239
 F -0.63838 1.72220 -1.81801
 H -0.76541 -0.99815 1.43235
 H -0.42312 -1.10341 -1.65562
 H 0.06297 -0.94835 1.75494
 H 0.41230 -1.00077 -1.54825
 H -0.30150 -0.27548 2.76783
 H 0.16394 -0.38368 -2.76326
13
bifur_IRC_Distances_MW_output/bifur_IRC_Distances_MW point 118
C 0.38691 0.68951 1.09451
 C -0.13457 0.78100 -1.08411
 C 0.13295 1.11596 0.03848
 C -0.19516 -0.45431 1.80427
 C 0.02111 -0.50947 -1.80483
 F 1.27057 1.36856 1.78091
 F -0.64214 1.72065 -1.81790
 H -0.79213 -0.99232 1.42045
 H -0.45492 -1.09938 -1.66735
 H 0.09979 -0.95575 1.76673
 H 0.44476 -1.00520 -1.53613
 H -0.29919 -0.27561 2.76824
 H 0.16203 -0.38364 -2.76328
13
bifur_IRC_Distances_MW_output/bifur_IRC_Distances_MW point 119
C 0.38626 0.69041 1.09416
 C -0.13767 0.78078 -1.08389
 C 0.12756 1.11683 0.03908
 C -0.19203 -0.45458 1.80431
 C 0.02010 -0.50958 -1.80470
 F 1.27053 1.37089 1.77941
 F -0.64590 1.71913 -1.81776
 H -0.81835 -0.98666 1.40846
 H -0.48633 -1.09553 -1.67915
 H 0.13604 -0.96294 1.77863
 H 0.47655 -1.00941 -1.52391
 H -0.29691 -0.27573 2.76868
 H 0.16015 -0.38361 -2.76334
13
bifur_IRC_Distances_MW_output/bifur_IRC_Distances_MW point 120
C 0.38570 0.69128 1.09381
 C -0.14072 0.78055 -1.08367
 C 0.12243 1.11764 0.03964
 C -0.18892 -0.45483 1.80436
 C 0.01905 -0.50970 -1.80458
 F 1.27055 1.37315 1.77790
 F -0.64967 1.71766 -1.81757
 H -0.84394 -0.98120 1.39644
 H -0.51719 -1.09187 -1.69099
 H 0.17154 -0.96988 1.79058
 H 0.50751 -1.01338 -1.51165
 H -0.29465 -0.27582 2.76914
 H 0.15830 -0.38360 -2.76342
13
bifur_IRC_Distances_MW_output/bifur_IRC_Distances_MW point 121
C 0.38523 0.69211 1.09345
 C -0.14367 0.78033 -1.08345
 C 0.11759 1.11839 0.04016
 C -0.18587 -0.45507 1.80442
 C 0.01796 -0.50980 -1.80447
 F 1.27064 1.37533 1.77640
 F -0.65340 1.71625 -1.81735
 H -0.86861 -0.97598 1.38453
 H -0.54714 -1.08844 -1.70272
 H 0.20589 -0.97650 1.80244
 H 0.53731 -1.01710 -1.49950
 H -0.29246 -0.27590 2.76962
 H 0.15650 -0.38361 -2.76354
13
bifur_IRC_Distances_MW_output/bifur_IRC_Distances_MW point 122
C 0.38485 0.69290 1.09308
 C -0.14658 0.78011 -1.08323
 C 0.11301 1.11909 0.04064
 C -0.18285 -0.45530 1.80450
 C 0.01683 -0.50991 -1.80437
 F 1.27080 1.37744 1.77488
 F -0.65714 1.71489 -1.81708
 H -0.89266 -0.97094 1.37261
 H -0.57651 -1.08518 -1.71448
 H 0.23949 -0.98289 1.81433
 H 0.56630 -1.02061 -1.48732
 H -0.29029 -0.27597 2.77013
 H 0.15474 -0.38364 -2.76369
13
bifur_IRC_Distances_MW_output/bifur_IRC_Distances_MW point 123
C 0.38455 0.69366 1.09270
 C -0.14941 0.77990 -1.08300
 C 0.10869 1.11973 0.04107
 C -0.17988 -0.45551 1.80458
 C 0.01566 -0.51001 -1.80428
 F 1.27103 1.37947 1.77336
 F -0.66086 1.71358 -1.81677
 H -0.91589 -0.96611 1.36078
 H -0.60506 -1.08213 -1.72615
 H 0.27206 -0.98901 1.82617
 H 0.59425 -1.02388 -1.47522
 H -0.28817 -0.27602 2.77065
 H 0.15302 -0.38367 -2.76387
13
bifur_IRC_Distances_MW_output/bifur_IRC_Distances_MW point 124
C 0.38434 0.69438 1.09231
 C -0.15216 0.77968 -1.08278
 C 0.10465 1.12031 0.04147
 C -0.17697 -0.45570 1.80467
 C 0.01448 -0.51010 -1.80420
 F 1.27133 1.38141 1.77184
 F -0.66455 1.71234 -1.81642
 H -0.93819 -0.96151 1.34911
 H -0.63265 -1.07928 -1.73768
 H 0.30344 -0.99483 1.83787
 H 0.62104 -1.02693 -1.46328
 H -0.28610 -0.27605 2.77119
 H 0.15135 -0.38373 -2.76408
13
bifur_IRC_Distances_MW_output/bifur_IRC_Distances_MW point 125
C 0.38420 0.69506 1.09193
 C -0.15480 0.77948 -1.08257
 C 0.10093 1.12084 0.04182
 C -0.17417 -0.45589 1.80477
 C 0.01329 -0.51019 -1.80413
 F 1.27170 1.38325 1.77035
 F -0.66817 1.71117 -1.81605
 H -0.95938 -0.95717 1.33773
 H -0.65900 -1.07665 -1.74893
 H 0.33333 -1.00031 1.84929
 H 0.64643 -1.02972 -1.45163
 H -0.28411 -0.27608 2.77173
 H 0.14975 -0.38379 -2.76432
13
bifur_IRC_Distances_MW_output/bifur_IRC_Distances_MW point 126
C 0.38414 0.69570 1.09154
 C -0.15736 0.77928 -1.08235
 C 0.09744 1.12132 0.04214
 C -0.17144 -0.45605 1.80488
 C 0.01209 -0.51028 -1.80407
 F 1.27212 1.38501 1.76886
 F -0.67176 1.71006 -1.81564
 H -0.97971 -0.95304 1.32653
 H -0.68445 -1.07420 -1.76001
 H 0.36212 -1.00553 1.86057
 H 0.67077 -1.03232 -1.44016
 H -0.28216 -0.27609 2.77229
 H 0.14820 -0.38386 -2.76458
13
bifur_IRC_Distances_MW_output/bifur_IRC_Distances_MW point 127
C 0.38414 0.69630 1.09115
 C -0.15982 0.77908 -1.08214
 C 0.09423 1.12175 0.04242
 C -0.16881 -0.45621 1.80500
 C 0.01090 -0.51036 -1.80402
 F 1.27260 1.38667 1.76740
 F -0.67527 1.70901 -1.81520
 H -0.99898 -0.94914 1.31566
 H -0.70869 -1.07194 -1.77079
 H 0.38948 -1.01044 1.87155
 H 0.69380 -1.03470 -1.42901
 H -0.28030 -0.27609 2.77285
 H 0.14671 -0.38393 -2.76485
13
bifur_IRC_Distances_MW_output/bifur_IRC_Distances_MW point 128
C 0.38419 0.69687 1.09076
 C -0.16217 0.77890 -1.08194
 C 0.09127 1.12215 0.04267
 C -0.16628 -0.45635 1.80512
 C 0.00973 -0.51044 -1.80397
 F 1.27313 1.38823 1.76596
 F -0.67870 1.70802 -1.81474
 H -1.01725 -0.94547 1.30510
 H -0.73180 -1.06987 -1.78127
 H 0.41550 -1.01505 1.88222
 H 0.71559 -1.03688 -1.41818
 H -0.27850 -0.27609 2.77341
 H 0.14529 -0.38402 -2.76515
13
bifur_IRC_Distances_MW_output/bifur_IRC_Distances_MW point 129
C 0.38430 0.69740 1.09038
 C -0.16443 0.77872 -1.08173
 C 0.08853 1.12250 0.04289
 C -0.16384 -0.45648 1.80525
 C 0.00857 -0.51052 -1.80394
 F 1.27370 1.38972 1.76456
 F -0.68205 1.70710 -1.81427
 H -1.03459 -0.94200 1.29485
 H -0.75383 -1.06796 -1.79144
 H 0.44025 -1.01941 1.89261
 H 0.73624 -1.03889 -1.40767
 H -0.27676 -0.27607 2.77397
 H 0.14392 -0.38411 -2.76545
13
bifur_IRC_Distances_MW_output/bifur_IRC_Distances_MW point 130
C 0.38445 0.69790 1.09001
 C -0.16660 0.77855 -1.08153
 C 0.08600 1.12282 0.04308
 C -0.16150 -0.45660 1.80538
 C 0.00742 -0.51059 -1.80392
 F 1.27430 1.39112 1.76318
 F -0.68533 1.70623 -1.81378
 H -1.05104 -0.93873 1.28492
 H -0.77483 -1.06620 -1.80132
 H 0.46380 -1.02351 1.90269
 H 0.75581 -1.04073 -1.39747
 H -0.27510 -0.27605 2.77453
 H 0.14261 -0.38420 -2.76577
13
bifur_IRC_Distances_MW_output/bifur_IRC_Distances_MW point 131
C 0.38464 0.69836 1.08963
 C -0.16868 0.77838 -1.08134
 C 0.08367 1.12311 0.04325
 C -0.15925 -0.45671 1.80551
 C 0.00630 -0.51066 -1.80390
 F 1.27494 1.39245 1.76183
 F -0.68853 1.70541 -1.81327
 H -1.06664 -0.93564 1.27530
 H -0.79485 -1.06457 -1.81089
 H 0.48620 -1.02737 1.91247
 H 0.77434 -1.04242 -1.38760
 H -0.27349 -0.27603 2.77508
 H 0.14135 -0.38430 -2.76609
13
bifur_IRC_Distances_MW_output/bifur_IRC_Distances_MW point 132
C 0.38486 0.69880 1.08927
 C -0.17066 0.77822 -1.08115
 C 0.08152 1.12337 0.04340
 C -0.15710 -0.45681 1.80565
 C 0.00520 -0.51073 -1.80389
 F 1.27560 1.39369 1.76052
 F -0.69162 1.70464 -1.81277
 H -1.08135 -0.93274 1.26607
 H -0.81379 -1.06309 -1.82010
 H 0.50735 -1.03100 1.92189
 H 0.79178 -1.04397 -1.37810
 H -0.27196 -0.27600 2.77563
 H 0.14015 -0.38439 -2.76641
13
bifur_IRC_Distances_MW_output/bifur_IRC_Distances_MW point 133
C 0.38510 0.69921 1.08892
 C -0.17254 0.77808 -1.08097
 C 0.07957 1.12360 0.04352
 C -0.15506 -0.45690 1.80579
 C 0.00415 -0.51079 -1.80388
 F 1.27627 1.39485 1.75926
 F -0.69458 1.70393 -1.81226
 H -1.09508 -0.93004 1.25727
 H -0.83156 -1.06174 -1.82887
 H 0.52716 -1.03436 1.93086
 H 0.80806 -1.04537 -1.36907
 H -0.27050 -0.27597 2.77615
 H 0.13902 -0.38449 -2.76674
13
bifur_IRC_Distances_MW_output/bifur_IRC_Distances_MW point 134
C 0.38536 0.69958 1.08858
 C -0.17430 0.77794 -1.08079
 C 0.07779 1.12380 0.04363
 C -0.15315 -0.45698 1.80592
 C 0.00314 -0.51085 -1.80388
 F 1.27695 1.39593 1.75806
 F -0.69741 1.70327 -1.81176
 H -1.10788 -0.92754 1.24895
 H -0.84817 -1.06052 -1.83718
 H 0.54564 -1.03748 1.93937
 H 0.82320 -1.04663 -1.36050
 H -0.26914 -0.27593 2.77666
 H 0.13796 -0.38459 -2.76706
13
bifur_IRC_Distances_MW_output/bifur_IRC_Distances_MW point 135
C 0.38563 0.69993 1.08826
 C -0.17596 0.77781 -1.08062
 C 0.07616 1.12398 0.04373
 C -0.15134 -0.45706 1.80605
 C 0.00218 -0.51090 -1.80388
 F 1.27762 1.39693 1.75691
 F -0.70011 1.70266 -1.81127
 H -1.11985 -0.92520 1.24103
 H -0.86377 -1.05941 -1.84510
 H 0.56298 -1.04038 1.94748
 H 0.83735 -1.04779 -1.35236
 H -0.26784 -0.27590 2.77716
 H 0.13695 -0.38468 -2.76737
13
bifur_IRC_Distances_MW_output/bifur_IRC_Distances_MW point 136
C 0.38592 0.70026 1.08794
 C -0.17755 0.77768 -1.08046
 C 0.07466 1.12415 0.04381
 C -0.14962 -0.45712 1.80618
 C 0.00124 -0.51096 -1.80389
 F 1.27830 1.39788 1.75579
 F -0.70272 1.70209 -1.81078
 H -1.13116 -0.92300 1.23343
 H -0.87855 -1.05839 -1.85270
 H 0.57938 -1.04311 1.95526
 H 0.85070 -1.04884 -1.34455
 H -0.26660 -0.27586 2.77764
 H 0.13600 -0.38478 -2.76768
13
bifur_IRC_Distances_MW_output/bifur_IRC_Distances_MW point 137
C 0.38621 0.70056 1.08764
 C -0.17905 0.77756 -1.08030
 C 0.07328 1.12430 0.04388
 C -0.14799 -0.45718 1.80631
 C 0.00035 -0.51101 -1.80389
 F 1.27897 1.39876 1.75472
 F -0.70521 1.70156 -1.81030
 H -1.14177 -0.92094 1.22621
 H -0.89246 -1.05745 -1.85993
 H 0.59479 -1.04566 1.96268
 H 0.86322 -1.04981 -1.33711
 H -0.26542 -0.27582 2.77810
 H 0.13509 -0.38487 -2.76799
13
bifur_IRC_Distances_MW_output/bifur_IRC_Distances_MW point 138
C 0.38650 0.70085 1.08734
 C -0.18046 0.77745 -1.08015
 C 0.07201 1.12443 0.04394
 C -0.14645 -0.45724 1.80643
 C -0.00050 -0.51106 -1.80391
 F 1.27963 1.39959 1.75370
 F -0.70759 1.70106 -1.80984
 H -1.15170 -0.91902 1.21936
 H -0.90550 -1.05660 -1.86679
 H 0.60923 -1.04803 1.96971
 H 0.87491 -1.05069 -1.33007
 H -0.26431 -0.27578 2.77854
 H 0.13423 -0.38496 -2.76828
13
bifur_IRC_Distances_MW_output/bifur_IRC_Distances_MW point 139
C 0.38680 0.70111 1.08706
 C -0.18181 0.77735 -1.08001
 C 0.07084 1.12455 0.04399
 C -0.14498 -0.45729 1.80655
 C -0.00132 -0.51110 -1.80392
 F 1.28028 1.40037 1.75272
 F -0.70987 1.70060 -1.80938
 H -1.16105 -0.91722 1.21283
 H -0.91783 -1.05582 -1.87334
 H 0.62286 -1.05026 1.97643
 H 0.88593 -1.05149 -1.32334
 H -0.26326 -0.27574 2.77897
 H 0.13342 -0.38504 -2.76857
13
bifur_IRC_Distances_MW_output/bifur_IRC_Distances_MW point 140
C 0.38709 0.70136 1.08680
 C -0.18308 0.77725 -1.07987
 C 0.06976 1.12466 0.04403
 C -0.14360 -0.45734 1.80667
 C -0.00211 -0.51115 -1.80393
 F 1.28092 1.40109 1.75179
 F -0.71204 1.70016 -1.80894
 H -1.16983 -0.91553 1.20663
 H -0.92943 -1.05510 -1.87956
 H 0.63567 -1.05235 1.98282
 H 0.89625 -1.05223 -1.31695
 H -0.26226 -0.27570 2.77938
 H 0.13265 -0.38513 -2.76885
13
bifur_IRC_Distances_MW_output/bifur_IRC_Distances_MW point 141
C 0.38739 0.70159 1.08654
 C -0.18428 0.77715 -1.07974
 C 0.06877 1.12476 0.04406
 C -0.14229 -0.45738 1.80678
 C -0.00285 -0.51119 -1.80395
 F 1.28154 1.40177 1.75089
 F -0.71411 1.69976 -1.80851
 H -1.17807 -0.91394 1.20074
 H -0.94034 -1.05444 -1.88546
 H 0.64770 -1.05430 1.98888
 H 0.90593 -1.05291 -1.31090
 H -0.26131 -0.27566 2.77978
 H 0.13193 -0.38521 -2.76913
13
bifur_IRC_Distances_MW_output/bifur_IRC_Distances_MW point 142
C 0.38767 0.70181 1.08629
 C -0.18542 0.77706 -1.07961
 C 0.06785 1.12485 0.04410
 C -0.14105 -0.45742 1.80689
 C -0.00356 -0.51123 -1.80397
 F 1.28215 1.40241 1.75004
 F -0.71609 1.69938 -1.80809
 H -1.18584 -0.91245 1.19514
 H -0.95066 -1.05384 -1.89109
 H 0.65906 -1.05613 1.99466
 H 0.91506 -1.05353 -1.30512
 H -0.26041 -0.27563 2.78016
 H 0.13124 -0.38529 -2.76939
13
bifur_IRC_Distances_MW_output/bifur_IRC_Distances_MW point 143
C 0.38796 0.70201 1.08605
 C -0.18651 0.77698 -1.07949
 C 0.06699 1.12493 0.04412
 C -0.13987 -0.45745 1.80700
 C -0.00425 -0.51127 -1.80398
 F 1.28275 1.40302 1.74921
 F -0.71799 1.69902 -1.80768
 H -1.19321 -0.91104 1.18977
 H -0.96046 -1.05327 -1.89649
 H 0.66986 -1.05786 2.00020
 H 0.92371 -1.05411 -1.29959
 H -0.25955 -0.27559 2.78052
 H 0.13058 -0.38536 -2.76964
13
bifur_IRC_Distances_MW_output/bifur_IRC_Distances_MW point 144
C 0.38824 0.70220 1.08582
 C -0.18755 0.77690 -1.07937
 C 0.06619 1.12500 0.04414
 C -0.13874 -0.45748 1.80710
 C -0.00491 -0.51130 -1.80400
 F 1.28333 1.40358 1.74842
 F -0.71981 1.69869 -1.80729
 H -1.20016 -0.90971 1.18466
 H -0.96972 -1.05275 -1.90162
 H 0.68004 -1.05949 2.00548
 H 0.93186 -1.05465 -1.29433
 H -0.25873 -0.27555 2.78087
 H 0.12995 -0.38544 -2.76989
13
bifur_IRC_Distances_MW_output/bifur_IRC_Distances_MW point 145
C 0.38851 0.70238 1.08561
 C -0.18852 0.77683 -1.07926
 C 0.06546 1.12507 0.04416
 C -0.13769 -0.45751 1.80720
 C -0.00552 -0.51134 -1.80402
 F 1.28389 1.40411 1.74768
 F -0.72153 1.69837 -1.80691
 H -1.20664 -0.90847 1.17985
 H -0.97837 -1.05228 -1.90646
 H 0.68955 -1.06101 2.01045
 H 0.93946 -1.05513 -1.28938
 H -0.25796 -0.27552 2.78120
 H 0.12937 -0.38551 -2.77013
13
bifur_IRC_Distances_MW_output/bifur_IRC_Distances_MW point 146
C 0.38877 0.70255 1.08541
 C -0.18942 0.77676 -1.07915
 C 0.06479 1.12513 0.04417
 C -0.13671 -0.45754 1.80729
 C -0.00610 -0.51137 -1.80404
 F 1.28442 1.40460 1.74698
 F -0.72313 1.69809 -1.80656
 H -1.21264 -0.90733 1.17537
 H -0.98640 -1.05185 -1.91097
 H 0.69836 -1.06241 2.01509
 H 0.94649 -1.05558 -1.28476
 H -0.25724 -0.27548 2.78152
 H 0.12882 -0.38558 -2.77035
13
bifur_IRC_Distances_MW_output/bifur_IRC_Distances_MW point 147
C 0.38902 0.70270 1.08522
 C -0.19026 0.77669 -1.07905
 C 0.06418 1.12519 0.04418
 C -0.13580 -0.45756 1.80738
 C -0.00664 -0.51140 -1.80405
 F 1.28492 1.40506 1.74633
 F -0.72463 1.69782 -1.80622
 H -1.21818 -0.90627 1.17120
 H -0.99382 -1.05146 -1.91517
 H 0.70651 -1.06370 2.01940
 H 0.95297 -1.05598 -1.28046
 H -0.25658 -0.27545 2.78181
 H 0.12831 -0.38564 -2.77056
13
bifur_IRC_Distances_MW_output/bifur_IRC_Distances_MW point 148
C 0.38925 0.70284 1.08504
 C -0.19104 0.77663 -1.07896
 C 0.06362 1.12523 0.04419
 C -0.13495 -0.45759 1.80746
 C -0.00715 -0.51143 -1.80407
 F 1.28539 1.40547 1.74571
 F -0.72603 1.69758 -1.80590
 H -1.22333 -0.90529 1.16730
 H -1.00072 -1.05110 -1.91910
 H 0.71408 -1.06489 2.02344
 H 0.95900 -1.05634 -1.27644
 H -0.25596 -0.27542 2.78208
 H 0.12784 -0.38570 -2.77075
13
bifur_IRC_Distances_MW_output/bifur_IRC_Distances_MW point 149
C 0.38948 0.70297 1.08487
 C -0.19178 0.77658 -1.07887
 C 0.06310 1.12528 0.04420
 C -0.13415 -0.45761 1.80754
 C -0.00763 -0.51145 -1.80409
 F 1.28585 1.40587 1.74513
 F -0.72736 1.69735 -1.80560
 H -1.22816 -0.90437 1.16361
 H -1.00721 -1.05077 -1.92281
 H 0.72119 -1.06601 2.02726
 H 0.96465 -1.05668 -1.27264
 H -0.25537 -0.27539 2.78234
 H 0.12739 -0.38575 -2.77094
13
bifur_IRC_Distances_MW_output/bifur_IRC_Distances_MW point 150
C 0.38970 0.70309 1.08471
 C -0.19248 0.77652 -1.07879
 C 0.06261 1.12532 0.04421
 C -0.13340 -0.45762 1.80761
 C -0.00809 -0.51148 -1.80410
 F 1.28629 1.40623 1.74458
 F -0.72863 1.69713 -1.80531
 H -1.23272 -0.90351 1.16012
 H -1.01334 -1.05047 -1.92633
 H 0.72791 -1.06707 2.03088
 H 0.96998 -1.05699 -1.26904
 H -0.25481 -0.27536 2.78259
 H 0.12697 -0.38581 -2.77112
13
bifur_IRC_Distances_MW_output/bifur_IRC_Distances_MW point 151
C 0.38991 0.70321 1.08455
 C -0.19313 0.77647 -1.07871
 C 0.06216 1.12536 0.04421
 C -0.13268 -0.45764 1.80768
 C -0.00852 -0.51150 -1.80412
 F 1.28671 1.40658 1.74406
 F -0.72982 1.69693 -1.80503
 H -1.23699 -0.90270 1.15682
 H -1.01909 -1.05019 -1.92965
 H 0.73421 -1.06805 2.03430
 H 0.97497 -1.05728 -1.26564
 H -0.25429 -0.27533 2.78283
 H 0.12657 -0.38586 -2.77129
13
bifur_IRC_Distances_MW_output/bifur_IRC_Distances_MW point 152
C 0.39011 0.70332 1.08441
 C -0.19374 0.77643 -1.07864
 C 0.06175 1.12539 0.04421
 C -0.13202 -0.45766 1.80775
 C -0.00892 -0.51152 -1.80414
 F 1.28710 1.40690 1.74357
 F -0.73094 1.69675 -1.80477
 H -1.24095 -0.90195 1.15376
 H -1.02443 -1.04993 -1.93274
 H 0.74004 -1.06897 2.03748
 H 0.97959 -1.05755 -1.26248
 H -0.25380 -0.27531 2.78305
 H 0.12620 -0.38591 -2.77145
13
bifur_IRC_Distances_MW_output/bifur_IRC_Distances_MW point 153
C 0.39029 0.70341 1.08428
 C -0.19431 0.77638 -1.07857
 C 0.06138 1.12542 0.04421
 C -0.13141 -0.45767 1.80781
 C -0.00929 -0.51154 -1.80415
 F 1.28747 1.40719 1.74312
 F -0.73196 1.69658 -1.80453
 H -1.24457 -0.90126 1.15093
 H -1.02932 -1.04970 -1.93559
 H 0.74539 -1.06980 2.04041
 H 0.98383 -1.05778 -1.25957
 H -0.25336 -0.27528 2.78325
 H 0.12586 -0.38595 -2.77160
13
bifur_IRC_Distances_MW_output/bifur_IRC_Distances_MW point 154
C 0.39046 0.70350 1.08416
 C -0.19482 0.77634 -1.07851
 C 0.06104 1.12545 0.04421
 C -0.13086 -0.45768 1.80787
 C -0.00963 -0.51156 -1.80416
 F 1.28781 1.40746 1.74271
 F -0.73291 1.69642 -1.80431
 H -1.24789 -0.90063 1.14834
 H -1.03379 -1.04949 -1.93820
 H 0.75028 -1.07056 2.04310
 H 0.98769 -1.05800 -1.25690
 H -0.25295 -0.27526 2.78344
 H 0.12555 -0.38599 -2.77174
13
bifur_IRC_Distances_MW_output/bifur_IRC_Distances_MW point 155
C 0.39062 0.70358 1.08405
 C -0.19529 0.77631 -1.07845
 C 0.06073 1.12547 0.04421
 C -0.13035 -0.45769 1.80792
 C -0.00994 -0.51158 -1.80418
 F 1.28812 1.40770 1.74232
 F -0.73378 1.69628 -1.80411
 H -1.25092 -0.90006 1.14596
 H -1.03789 -1.04930 -1.94061
 H 0.75477 -1.07126 2.04557
 H 0.99124 -1.05819 -1.25444
 H -0.25257 -0.27524 2.78361
 H 0.12526 -0.38603 -2.77187
13
bifur_IRC_Distances_MW_output/bifur_IRC_Distances_MW point 156
C 0.39077 0.70366 1.08394
 C -0.19573 0.77628 -1.07840
 C 0.06045 1.12549 0.04421
 C -0.12988 -0.45770 1.80797
 C -0.01023 -0.51159 -1.80419
 F 1.28841 1.40793 1.74197
 F -0.73457 1.69615 -1.80392
 H -1.25370 -0.89953 1.14377
 H -1.04164 -1.04913 -1.94281
 H 0.75887 -1.07189 2.04784
 H 0.99447 -1.05837 -1.25219
 H -0.25222 -0.27522 2.78377
 H 0.12500 -0.38606 -2.77198
13
bifur_IRC_Distances_MW_output/bifur_IRC_Distances_MW point 157
C 0.39090 0.70373 1.08385
 C -0.19612 0.77625 -1.07835
 C 0.06020 1.12551 0.04421
 C -0.12945 -0.45771 1.80802
 C -0.01049 -0.51161 -1.80420
 F 1.28867 1.40813 1.74166
 F -0.73530 1.69604 -1.80374
 H -1.25620 -0.89906 1.14180
 H -1.04503 -1.04898 -1.94481
 H 0.76256 -1.07246 2.04989
 H 0.99739 -1.05853 -1.25015
 H -0.25191 -0.27520 2.78391
 H 0.12476 -0.38609 -2.77209
13
bifur_IRC_Distances_MW_output/bifur_IRC_Distances_MW point 158
C 0.39102 0.70378 1.08377
 C -0.19646 0.77622 -1.07831
 C 0.05998 1.12553 0.04421
 C -0.12908 -0.45772 1.80805
 C -0.01072 -0.51162 -1.80421
 F 1.28891 1.40830 1.74138
 F -0.73593 1.69594 -1.80359
 H -1.25838 -0.89865 1.14007
 H -1.04798 -1.04885 -1.94655
 H 0.76579 -1.07296 2.05169
 H 0.99994 -1.05866 -1.24837
 H -0.25163 -0.27519 2.78404
 H 0.12456 -0.38612 -2.77218
13
bifur_IRC_Distances_MW_output/bifur_IRC_Distances_MW point 159
C 0.39112 0.70383 1.08370
 C -0.19675 0.77620 -1.07827
 C 0.05980 1.12554 0.04421
 C -0.12877 -0.45772 1.80809
 C -0.01091 -0.51163 -1.80422
 F 1.28910 1.40845 1.74114
 F -0.73646 1.69585 -1.80346
 H -1.26021 -0.89830 1.13861
 H -1.05047 -1.04874 -1.94802
 H 0.76850 -1.07338 2.05320
 H 1.00207 -1.05878 -1.24687
 H -0.25140 -0.27517 2.78414
 H 0.12438 -0.38615 -2.77226
13
bifur_IRC_Distances_MW_output/bifur_IRC_Distances_MW point 160
C 0.39120 0.70387 1.08364
 C -0.19698 0.77618 -1.07824
 C 0.05965 1.12555 0.04421
 C -0.12852 -0.45773 1.80811
 C -0.01107 -0.51164 -1.80422
 F 1.28927 1.40857 1.74095
 F -0.73690 1.69578 -1.80336
 H -1.26170 -0.89802 1.13742
 H -1.05249 -1.04865 -1.94922
 H 0.77071 -1.07372 2.05444
 H 1.00381 -1.05887 -1.24564
 H -0.25122 -0.27516 2.78423
 H 0.12424 -0.38616 -2.77233
13
bifur_IRC_Distances_MW_output/bifur_IRC_Distances_MW point 161
C 0.39127 0.70390 1.08360
 C -0.19717 0.77617 -1.07822
 C 0.05954 1.12556 0.04421
 C -0.12832 -0.45773 1.80814
 C -0.01119 -0.51165 -1.80423
 F 1.28939 1.40866 1.74080
 F -0.73724 1.69573 -1.80328
 H -1.26287 -0.89780 1.13650
 H -1.05406 -1.04858 -1.95016
 H 0.77243 -1.07399 2.05540
 H 1.00517 -1.05894 -1.24469
 H -0.25107 -0.27515 2.78430
 H 0.12413 -0.38618 -2.77238
13
bifur_IRC_Distances_MW_output/bifur_IRC_Distances_MW point 162
C 0.39131 0.70392 1.08357
 C -0.19729 0.77616 -1.07820
 C 0.05946 1.12557 0.04421
 C -0.12818 -0.45774 1.80815
 C -0.01127 -0.51165 -1.80423
 F 1.28948 1.40872 1.74070
 F -0.73747 1.69569 -1.80322
 H -1.26366 -0.89765 1.13586
 H -1.05514 -1.04853 -1.95080
 H 0.77361 -1.07417 2.05606
 H 1.00609 -1.05899 -1.24403
 H -0.25097 -0.27515 2.78434
 H 0.12405 -0.38619 -2.77241
13
bifur_IRC_Distances_MW_output/bifur_IRC_Distances_MW point 163
C 0.39133 0.70393 1.08356
 C -0.19735 0.77615 -1.07819
 C 0.05942 1.12557 0.04421
 C -0.12812 -0.45774 1.80816
 C -0.01131 -0.51165 -1.80424
 F 1.28952 1.40875 1.74065
 F -0.73758 1.69567 -1.80319
 H -1.26404 -0.89758 1.13556
 H -1.05565 -1.04851 -1.95110
 H 0.77416 -1.07426 2.05637
 H 1.00653 -1.05901 -1.24372
 H -0.25092 -0.27515 2.78437
 H 0.12401 -0.38619 -2.77243
13
bifur_IRC_Distances_MW_output/bifur_IRC_Distances_MW point 164
C 0.39133 0.70393 1.08356
 C -0.19734 0.77615 -1.07819
 C 0.05943 1.12557 0.04421
 C -0.12813 -0.45774 1.80816
 C -0.01131 -0.51165 -1.80423
 F 1.28951 1.40875 1.74066
 F -0.73757 1.69568 -1.80320
 H -1.26399 -0.89759 1.13560
 H -1.05559 -1.04851 -1.95107
 H 0.77409 -1.07425 2.05634
 H 1.00648 -1.05901 -1.24376
 H -0.25093 -0.27515 2.78436
 H 0.12402 -0.38619 -2.77242
13
bifur_IRC_Distances_MW_output/bifur_IRC_Distances_MW point 165
C 0.39131 0.70393 1.08357
 C -0.19730 0.77616 -1.07820
 C 0.05946 1.12557 0.04421
 C -0.12818 -0.45774 1.80815
 C -0.01128 -0.51165 -1.80423
 F 1.28948 1.40873 1.74069
 F -0.73748 1.69569 -1.80322
 H -1.26369 -0.89765 1.13584
 H -1.05518 -1.04853 -1.95082
 H 0.77364 -1.07418 2.05608
 H 1.00612 -1.05899 -1.24401
 H -0.25096 -0.27515 2.78435
 H 0.12405 -0.38619 -2.77241
13
bifur_IRC_Distances_MW_output/bifur_IRC_Distances_MW point 166
C 0.39129 0.70392 1.08358
 C -0.19725 0.77616 -1.07821
 C 0.05949 1.12557 0.04421
 C -0.12823 -0.45774 1.80814
 C -0.01125 -0.51165 -1.80423
 F 1.28945 1.40870 1.74073
 F -0.73739 1.69570 -1.80324
 H -1.26339 -0.89770 1.13608
 H -1.05477 -1.04855 -1.95058
 H 0.77320 -1.07411 2.05583
 H 1.00577 -1.05897 -1.24426
 H -0.25100 -0.27515 2.78433
 H 0.12408 -0.38619 -2.77240
13
bifur_IRC_Distances_MW_output/bifur_IRC_Distances_MW point 167
C 0.39128 0.70391 1.08359
 C -0.19722 0.77616 -1.07821
 C 0.05951 1.12556 0.04421
 C -0.12827 -0.45773 1.80814
 C -0.01122 -0.51165 -1.80423
 F 1.28943 1.40868 1.74076
 F -0.73733 1.69571 -1.80325
 H -1.26318 -0.89774 1.13625
 H -1.05449 -1.04856 -1.95041
 H 0.77289 -1.07406 2.05566
 H 1.00553 -1.05896 -1.24443
 H -0.25103 -0.27515 2.78432
 H 0.12410 -0.38618 -2.77239
13
bifur_IRC_Distances_MW_output/bifur_IRC_Distances_MW point 168
C 0.39128 0.70391 1.08359
 C -0.19720 0.77617 -1.07821
 C 0.05952 1.12556 0.04421
 C -0.12829 -0.45773 1.80814
 C -0.01121 -0.51165 -1.80423
 F 1.28941 1.40868 1.74078
 F -0.73730 1.69572 -1.80326
 H -1.26306 -0.89777 1.13634
 H -1.05433 -1.04857 -1.95031
 H 0.77271 -1.07403 2.05556
 H 1.00539 -1.05895 -1.24453
 H -0.25104 -0.27515 2.78431
 H 0.12411 -0.38618 -2.77238
13
bifur_IRC_Distances_MW_output/bifur_IRC_Distances_MW point 169
C 0.39128 0.70391 1.08359
 C -0.19719 0.77617 -1.07821
 C 0.05952 1.12556 0.04421
 C -0.12829 -0.45773 1.80814
 C -0.01121 -0.51165 -1.80423
 F 1.28941 1.40867 1.74078
 F -0.73729 1.69572 -1.80326
 H -1.26303 -0.89777 1.13637
 H -1.05429 -1.04857 -1.95029
 H 0.77267 -1.07403 2.05554
 H 1.00536 -1.05895 -1.24455
 H -0.25105 -0.27515 2.78431
 H 0.12411 -0.38618 -2.77238
13
bifur_IRC_Distances_MW_output/bifur_IRC_Distances_MW point 170
C 0.39127 0.70391 1.08360
 C -0.19718 0.77617 -1.07821
 C 0.05953 1.12556 0.04421
 C -0.12830 -0.45773 1.80814
 C -0.01120 -0.51165 -1.80423
 F 1.28940 1.40867 1.74079
 F -0.73727 1.69572 -1.80327
 H -1.26298 -0.89778 1.13641
 H -1.05422 -1.04857 -1.95025
 H 0.77259 -1.07401 2.05549
 H 1.00530 -1.05894 -1.24459
 H -0.25105 -0.27515 2.78430
 H 0.12412 -0.38618 -2.77238
13
bifur_IRC_Distances_MW_output/bifur_IRC_Distances_MW point 171
C 0.39127 0.70390 1.08360
 C -0.19718 0.77617 -1.07822
 C 0.05953 1.12556 0.04421
 C -0.12831 -0.45773 1.80814
 C -0.01120 -0.51165 -1.80423
 F 1.28940 1.40866 1.74079
 F -0.73726 1.69573 -1.80327
 H -1.26292 -0.89779 1.13645
 H -1.05414 -1.04857 -1.95021
 H 0.77251 -1.07400 2.05545
 H 1.00523 -1.05894 -1.24464
 H -0.25106 -0.27515 2.78430
 H 0.12412 -0.38618 -2.77238
13
bifur_IRC_Distances_MW_output/bifur_IRC_Distances_MW point 172
C 0.39127 0.70390 1.08360
 C -0.19717 0.77617 -1.07822
 C 0.05954 1.12556 0.04421
 C -0.12832 -0.45773 1.80814
 C -0.01119 -0.51165 -1.80423
 F 1.28939 1.40866 1.74080
 F -0.73724 1.69573 -1.80327
 H -1.26288 -0.89780 1.13649
 H -1.05408 -1.04858 -1.95017
 H 0.77245 -1.07399 2.05541
 H 1.00518 -1.05894 -1.24467
 H -0.25107 -0.27515 2.78430
 H 0.12413 -0.38618 -2.77238
13
bifur_IRC_Distances_MW_output/bifur_IRC_Distances_MW point 173
C 0.39127 0.70390 1.08360
 C -0.19717 0.77617 -1.07822
 C 0.05953 1.12556 0.04421
 C -0.12832 -0.45773 1.80814
 C -0.01119 -0.51165 -1.80423
 F 1.28939 1.40866 1.74080
 F -0.73725 1.69573 -1.80327
 H -1.26289 -0.89780 1.13648
 H -1.05410 -1.04858 -1.95018
 H 0.77247 -1.07399 2.05542
 H 1.00520 -1.05894 -1.24466
 H -0.25107 -0.27515 2.78430
 H 0.12412 -0.38618 -2.77238
13
bifur_IRC_Distances_MW_output/bifur_IRC_Distances_MW point 174
C 0.39127 0.70390 1.08360
 C -0.19716 0.77617 -1.07822
 C 0.05954 1.12556 0.04421
 C -0.12832 -0.45773 1.80813
 C -0.01119 -0.51165 -1.80423
 F 1.28939 1.40866 1.74080
 F -0.73724 1.69573 -1.80328
 H -1.26285 -0.89780 1.13651
 H -1.05404 -1.04858 -1.95015
 H 0.77241 -1.07398 2.05539
 H 1.00515 -1.05894 -1.24470
 H -0.25107 -0.27515 2.78430
 H 0.12413 -0.38618 -2.77238
13
bifur_IRC_Distances_MW_output/bifur_IRC_Distances_MW point 175
C 0.39126 0.70390 1.08360
 C -0.19715 0.77617 -1.07822
 C 0.05955 1.12556 0.04421
 C -0.12834 -0.45773 1.80813
 C -0.01118 -0.51165 -1.80423
 F 1.28938 1.40865 1.74081
 F -0.73721 1.69573 -1.80328
 H -1.26276 -0.89782 1.13658
 H -1.05392 -1.04858 -1.95007
 H 0.77227 -1.07396 2.05531
 H 1.00504 -1.05893 -1.24477
 H -0.25108 -0.27516 2.78429
 H 0.12414 -0.38618 -2.77237
13
bifur_IRC_Distances_MW_output/bifur_IRC_Distances_MW point 176
C 0.39126 0.70390 1.08361
 C -0.19714 0.77617 -1.07822
 C 0.05955 1.12556 0.04421
 C -0.12834 -0.45773 1.80813
 C -0.01117 -0.51165 -1.80423
 F 1.28938 1.40865 1.74082
 F -0.73720 1.69574 -1.80329
 H -1.26272 -0.89783 1.13662
 H -1.05386 -1.04859 -1.95004
 H 0.77221 -1.07395 2.05528
 H 1.00499 -1.05893 -1.24481
 H -0.25109 -0.27516 2.78429
 H 0.12414 -0.38618 -2.77237
13
bifur_IRC_Distances_MW_output/bifur_IRC_Distances_MW point 177
C 0.39126 0.70390 1.08361
 C -0.19714 0.77617 -1.07822
 C 0.05955 1.12556 0.04421
 C -0.12835 -0.45773 1.80813
 C -0.01117 -0.51165 -1.80423
 F 1.28937 1.40865 1.74082
 F -0.73720 1.69574 -1.80329
 H -1.26271 -0.89783 1.13662
 H -1.05385 -1.04859 -1.95003
 H 0.77220 -1.07395 2.05527
 H 1.00499 -1.05893 -1.24481
 H -0.25109 -0.27516 2.78429
 H 0.12414 -0.38618 -2.77237
13
bifur_IRC_Distances_MW_output/bifur_IRC_Distances_MW point 178
C 0.39126 0.70390 1.08361
 C -0.19714 0.77617 -1.07822
 C 0.05956 1.12556 0.04421
 C -0.12835 -0.45773 1.80813
 C -0.01117 -0.51165 -1.80423
 F 1.28937 1.40864 1.74083
 F -0.73718 1.69574 -1.80329
 H -1.26268 -0.89784 1.13665
 H -1.05380 -1.04859 -1.95001
 H 0.77215 -1.07394 2.05524
 H 1.00494 -1.05893 -1.24484
 H -0.25109 -0.27516 2.78429
 H 0.12415 -0.38618 -2.77237
13
bifur_IRC_Distances_MW_output/bifur_IRC_Distances_MW point 179
C 0.39125 0.70390 1.08361
 C -0.19713 0.77617 -1.07822
 C 0.05956 1.12556 0.04421
 C -0.12836 -0.45773 1.80813
 C -0.01116 -0.51165 -1.80423
 F 1.28936 1.40864 1.74083
 F -0.73717 1.69574 -1.80329
 H -1.26261 -0.89785 1.13670
 H -1.05372 -1.04859 -1.94996
 H 0.77205 -1.07393 2.05519
 H 1.00487 -1.05892 -1.24489
 H -0.25110 -0.27516 2.78428
 H 0.12415 -0.38618 -2.77237
13
bifur_IRC_Distances_MW_output/bifur_IRC_Distances_MW point 180
C 0.39124 0.70389 1.08362
 C -0.19710 0.77617 -1.07823
 C 0.05958 1.12556 0.04421
 C -0.12839 -0.45773 1.80813
 C -0.01115 -0.51165 -1.80423
 F 1.28935 1.40863 1.74085
 F -0.73712 1.69575 -1.80330
 H -1.26247 -0.89788 1.13681
 H -1.05352 -1.04860 -1.94984
 H 0.77184 -1.07390 2.05507
 H 1.00470 -1.05891 -1.24501
 H -0.25112 -0.27516 2.78427
 H 0.12416 -0.38617 -2.77236
13
bifur_IRC_Distances_MW_output/bifur_IRC_Distances_MW point 181
C 0.39124 0.70389 1.08362
 C -0.19708 0.77617 -1.07823
 C 0.05959 1.12556 0.04421
 C -0.12841 -0.45773 1.80813
 C -0.01113 -0.51164 -1.80423
 F 1.28933 1.40862 1.74087
 F -0.73708 1.69575 -1.80331
 H -1.26232 -0.89790 1.13693
 H -1.05333 -1.04861 -1.94972
 H 0.77163 -1.07386 2.05495
 H 1.00453 -1.05890 -1.24513
 H -0.25114 -0.27516 2.78427
 H 0.12418 -0.38617 -2.77235
13
bifur_IRC_Distances_MW_output/bifur_IRC_Distances_MW point 182
C 0.39123 0.70389 1.08363
 C -0.19706 0.77618 -1.07823
 C 0.05960 1.12556 0.04421
 C -0.12844 -0.45773 1.80812
 C -0.01112 -0.51164 -1.80423
 F 1.28932 1.40861 1.74089
 F -0.73704 1.69576 -1.80332
 H -1.26219 -0.89793 1.13704
 H -1.05314 -1.04862 -1.94961
 H 0.77142 -1.07383 2.05484
 H 1.00437 -1.05890 -1.24524
 H -0.25115 -0.27516 2.78426
 H 0.12419 -0.38617 -2.77235
13
bifur_IRC_Distances_MW_output/bifur_IRC_Distances_MW point 183
C 0.39122 0.70388 1.08363
 C -0.19705 0.77618 -1.07823
 C 0.05961 1.12556 0.04421
 C -0.12845 -0.45773 1.80812
 C -0.01111 -0.51164 -1.80423
 F 1.28931 1.40860 1.74090
 F -0.73702 1.69576 -1.80333
 H -1.26213 -0.89794 1.13709
 H -1.05306 -1.04862 -1.94956
 H 0.77133 -1.07382 2.05479
 H 1.00430 -1.05889 -1.24529
 H -0.25116 -0.27516 2.78425
 H 0.12420 -0.38617 -2.77234
13
bifur_IRC_Distances_MW_output/bifur_IRC_Distances_MW point 184
C 0.39123 0.70388 1.08363
 C -0.19705 0.77618 -1.07823
 C 0.05961 1.12556 0.04421
 C -0.12844 -0.45773 1.80812
 C -0.01111 -0.51164 -1.80423
 F 1.28931 1.40860 1.74090
 F -0.73703 1.69576 -1.80333
 H -1.26213 -0.89794 1.13708
 H -1.05307 -1.04862 -1.94957
 H 0.77134 -1.07382 2.05479
 H 1.00431 -1.05889 -1.24529
 H -0.25116 -0.27516 2.78425
 H 0.12420 -0.38617 -2.77234
13
bifur_IRC_Distances_MW_output/bifur_IRC_Distances_MW point 185
C -0.09174 0.78270 1.09638
 C 0.41513 0.67342 -1.08512
 C 0.26194 1.09066 0.02959
 C 0.01593 -0.50363 1.80473
 C -0.22485 -0.45320 -1.80708
 F -0.62041 1.74541 1.79237
 F 1.26959 1.33900 -1.81233
 H -0.02901 -1.16300 1.55486
 H -0.40075 -1.08588 -1.53599
 H -0.04280 -0.92310 1.63528
 H -0.41184 -0.84404 -1.67278
 H 0.17177 -0.38035 2.76609
 H -0.31296 -0.27800 -2.76601
13
bifur_IRC_Distances_MW_output/bifur_IRC_Distances_MW point 186
C -0.09200 0.78269 1.09637
 C 0.41504 0.67350 -1.08510
 C 0.26143 1.09078 0.02954
 C 0.01591 -0.50364 1.80475
 C -0.22464 -0.45323 -1.80710
 F -0.62074 1.74529 1.79235
 F 1.26959 1.33919 -1.81221
 H -0.03125 -1.16259 1.55563
 H -0.40277 -1.08535 -1.53526
 H -0.04027 -0.92358 1.63455
 H -0.40915 -0.84470 -1.67356
 H 0.17161 -0.38033 2.76610
 H -0.31276 -0.27803 -2.76605
13
bifur_IRC_Distances_MW_output/bifur_IRC_Distances_MW point 187
C -0.09289 0.78266 1.09632
 C 0.41473 0.67380 -1.08504
 C 0.25967 1.09118 0.02933
 C 0.01586 -0.50369 1.80479
 C -0.22392 -0.45333 -1.80718
 F -0.62188 1.74485 1.79227
 F 1.26959 1.33986 -1.81178
 H -0.03903 -1.16121 1.55831
 H -0.40979 -1.08353 -1.53272
 H -0.03149 -0.92520 1.63202
 H -0.39982 -0.84699 -1.67628
 H 0.17107 -0.38026 2.76616
 H -0.31210 -0.27813 -2.76621
13
bifur_IRC_Distances_MW_output/bifur_IRC_Distances_MW point 188
C -0.09532 0.78257 1.09617
 C 0.41389 0.67459 -1.08487
 C 0.25484 1.09227 0.02878
 C 0.01570 -0.50382 1.80492
 C -0.22192 -0.45359 -1.80739
 F -0.62497 1.74365 1.79207
 F 1.26958 1.34168 -1.81060
 H -0.06044 -1.15744 1.56562
 H -0.42908 -1.07858 -1.52578
 H -0.00740 -0.92963 1.62512
 H -0.37420 -0.85323 -1.68370
 H 0.16962 -0.38008 2.76632
 H -0.31030 -0.27838 -2.76665
13
bifur_IRC_Distances_MW_output/bifur_IRC_Distances_MW point 189
C -0.09812 0.78246 1.09601
 C 0.41292 0.67550 -1.08468
 C 0.24928 1.09351 0.02812
 C 0.01550 -0.50398 1.80506
 C -0.21962 -0.45389 -1.80763
 F -0.62847 1.74227 1.79185
 F 1.26956 1.34376 -1.80925
 H -0.08531 -1.15315 1.57404
 H -0.45142 -1.07292 -1.51776
 H 0.02047 -0.93466 1.61716
 H -0.34448 -0.86037 -1.69223
 H 0.16797 -0.37989 2.76650
 H -0.30827 -0.27866 -2.76716
13
bifur_IRC_Distances_MW_output/bifur_IRC_Distances_MW point 190
C -0.10113 0.78234 1.09582
 C 0.41188 0.67648 -1.08448
 C 0.24326 1.09484 0.02740
 C 0.01527 -0.50414 1.80520
 C -0.21712 -0.45421 -1.80788
 F -0.63218 1.74077 1.79161
 F 1.26953 1.34600 -1.80781
 H -0.11238 -1.14856 1.58312
 H -0.47567 -1.06686 -1.50909
 H 0.05067 -0.94001 1.60856
 H -0.31221 -0.86802 -1.70143
 H 0.16622 -0.37969 2.76670
 H -0.30612 -0.27895 -2.76772
13
bifur_IRC_Distances_MW_output/bifur_IRC_Distances_MW point 191
C -0.10422 0.78221 1.09563
 C 0.41080 0.67748 -1.08427
 C 0.23706 1.09619 0.02664
 C 0.01501 -0.50431 1.80535
 C -0.21454 -0.45454 -1.80814
 F -0.63596 1.73922 1.79138
 F 1.26949 1.34830 -1.80632
 H -0.14060 -1.14389 1.59251
 H -0.50087 -1.06065 -1.50007
 H 0.08198 -0.94544 1.59964
 H -0.27864 -0.87585 -1.71095
 H 0.16444 -0.37950 2.76692
 H -0.30394 -0.27922 -2.76830
13
bifur_IRC_Distances_MW_output/bifur_IRC_Distances_MW point 192
C -0.10740 0.78207 1.09542
 C 0.40970 0.67850 -1.08406
 C 0.23067 1.09756 0.02584
 C 0.01471 -0.50447 1.80549
 C -0.21186 -0.45487 -1.80839
 F -0.63978 1.73762 1.79115
 F 1.26944 1.35065 -1.80479
 H -0.16993 -1.13915 1.60223
 H -0.52696 -1.05432 -1.49072
 H 0.11435 -0.95094 1.59038
 H -0.24383 -0.88384 -1.72078
 H 0.16264 -0.37932 2.76714
 H -0.30174 -0.27949 -2.76891
13
bifur_IRC_Distances_MW_output/bifur_IRC_Distances_MW point 193
C -0.11069 0.78192 1.09521
 C 0.40858 0.67955 -1.08384
 C 0.22406 1.09896 0.02501
 C 0.01436 -0.50465 1.80563
 C -0.20906 -0.45520 -1.80864
 F -0.64369 1.73596 1.79091
 F 1.26938 1.35308 -1.80320
 H -0.20068 -1.13430 1.61237
 H -0.55419 -1.04781 -1.48091
 H 0.14807 -0.95655 1.58068
 H -0.20744 -0.89207 -1.73105
 H 0.16079 -0.37915 2.76738
 H -0.29949 -0.27975 -2.76955
13
bifur_IRC_Distances_MW_output/bifur_IRC_Distances_MW point 194
C -0.11400 0.78176 1.09499
 C 0.40745 0.68060 -1.08361
 C 0.21741 1.10035 0.02417
 C 0.01396 -0.50482 1.80577
 C -0.20620 -0.45553 -1.80889
 F -0.64760 1.73428 1.79068
 F 1.26932 1.35553 -1.80160
 H -0.23205 -1.12947 1.62272
 H -0.58186 -1.04130 -1.47086
 H 0.18226 -0.96210 1.57075
 H -0.17040 -0.90031 -1.74153
 H 0.15895 -0.37900 2.76763
 H -0.29725 -0.27999 -2.77021
13
bifur_IRC_Distances_MW_output/bifur_IRC_Distances_MW point 195
C -0.11734 0.78159 1.09476
 C 0.40635 0.68165 -1.08338
 C 0.21075 1.10173 0.02331
 C 0.01351 -0.50499 1.80590
 C -0.20329 -0.45586 -1.80914
 F -0.65150 1.73258 1.79044
 F 1.26926 1.35798 -1.79998
 H -0.26399 -1.12469 1.63327
 H -0.60989 -1.03479 -1.46057
 H 0.21684 -0.96758 1.56058
 H -0.13279 -0.90854 -1.75222
 H 0.15712 -0.37887 2.76790
 H -0.29502 -0.28021 -2.77088
13
bifur_IRC_Distances_MW_output/bifur_IRC_Distances_MW point 196
C -0.12072 0.78142 1.09453
 C 0.40526 0.68270 -1.08315
 C 0.20405 1.10308 0.02245
 C 0.01301 -0.50516 1.80602
 C -0.20031 -0.45618 -1.80938
 F -0.65543 1.73086 1.79020
 F 1.26920 1.36046 -1.79832
 H -0.29665 -1.11993 1.64410
 H -0.63840 -1.02827 -1.44995
 H 0.25194 -0.97300 1.55010
 H -0.09444 -0.91680 -1.76320
 H 0.15527 -0.37875 2.76817
 H -0.29278 -0.28042 -2.77157
13
bifur_IRC_Distances_MW_output/bifur_IRC_Distances_MW point 197
C -0.12411 0.78123 1.09429
 C 0.40420 0.68375 -1.08290
 C 0.19738 1.10442 0.02159
 C 0.01244 -0.50533 1.80614
 C -0.19727 -0.45650 -1.80962
 F -0.65936 1.72912 1.78994
 F 1.26916 1.36293 -1.79665
 H -0.32977 -1.11525 1.65517
 H -0.66715 -1.02177 -1.43907
 H 0.28727 -0.97833 1.53934
 H -0.05566 -0.92502 -1.77442
 H 0.15342 -0.37865 2.76846
 H -0.29054 -0.28061 -2.77228
13
bifur_IRC_Distances_MW_output/bifur_IRC_Distances_MW point 198
C -0.12749 0.78103 1.09405
 C 0.40319 0.68478 -1.08264
 C 0.19082 1.10571 0.02074
 C 0.01180 -0.50549 1.80625
 C -0.19420 -0.45681 -1.80985
 F -0.66328 1.72740 1.78968
 F 1.26913 1.36539 -1.79497
 H -0.36305 -1.11068 1.66640
 H -0.69588 -1.01538 -1.42798
 H 0.32250 -0.98349 1.52838
 H -0.01681 -0.93312 -1.78583
 H 0.15159 -0.37857 2.76877
 H -0.28832 -0.28078 -2.77301
13
bifur_IRC_Distances_MW_output/bifur_IRC_Distances_MW point 199
C -0.13081 0.78083 1.09381
 C 0.40225 0.68578 -1.08238
 C 0.18448 1.10695 0.01993
 C 0.01112 -0.50565 1.80635
 C -0.19115 -0.45711 -1.81008
 F -0.66714 1.72571 1.78940
 F 1.26912 1.36779 -1.79329
 H -0.39595 -1.10630 1.67764
 H -0.72410 -1.00917 -1.41685
 H 0.35705 -0.98842 1.51736
 H 0.02148 -0.94098 -1.79725
 H 0.14980 -0.37851 2.76909
 H -0.28614 -0.28093 -2.77373
13
bifur_IRC_Distances_MW_output/bifur_IRC_Distances_MW point 200
C -0.13410 0.78063 1.09357
 C 0.40137 0.68676 -1.08210
 C 0.17830 1.10813 0.01914
 C 0.01036 -0.50581 1.80644
 C -0.18808 -0.45739 -1.81030
 F -0.67099 1.72405 1.78910
 F 1.26915 1.37015 -1.79161
 H -0.42874 -1.10206 1.68900
 H -0.75206 -1.00309 -1.40556
 H 0.39120 -0.99317 1.50619
 H 0.05954 -0.94867 -1.80881
 H 0.14803 -0.37846 2.76942
 H -0.28398 -0.28106 -2.77447
13
bifur_IRC_Distances_MW_output/bifur_IRC_Distances_MW point 201
C -0.13734 0.78042 1.09333
 C 0.40056 0.68771 -1.08182
 C 0.17235 1.10926 0.01838
 C 0.00955 -0.50596 1.80653
 C -0.18501 -0.45767 -1.81052
 F -0.67481 1.72242 1.78878
 F 1.26922 1.37247 -1.78993
 H -0.46117 -1.09801 1.70042
 H -0.77954 -0.99719 -1.39418
 H 0.42470 -0.99769 1.49490
 H 0.09706 -0.95615 -1.82045
 H 0.14628 -0.37844 2.76977
 H -0.28185 -0.28117 -2.77522
13
bifur_IRC_Distances_MW_output/bifur_IRC_Distances_MW point 202
C -0.14052 0.78021 1.09309
 C 0.39984 0.68862 -1.08152
 C 0.16664 1.11032 0.01767
 C 0.00869 -0.50610 1.80661
 C -0.18197 -0.45793 -1.81073
 F -0.67861 1.72083 1.78844
 F 1.26933 1.37471 -1.78825
 H -0.49306 -1.09415 1.71185
 H -0.80639 -0.99149 -1.38276
 H 0.45738 -1.00197 1.48357
 H 0.13386 -0.96337 -1.83211
 H 0.14457 -0.37843 2.77013
 H -0.27975 -0.28127 -2.77597
13
bifur_IRC_Distances_MW_output/bifur_IRC_Distances_MW point 203
C -0.14360 0.78000 1.09285
 C 0.39921 0.68950 -1.08122
 C 0.16124 1.11132 0.01700
 C 0.00778 -0.50624 1.80668
 C -0.17899 -0.45817 -1.81094
 F -0.68234 1.71931 1.78808
 F 1.26949 1.37688 -1.78660
 H -0.52405 -1.09052 1.72317
 H -0.83232 -0.98604 -1.37143
 H 0.48887 -1.00598 1.47231
 H 0.16951 -0.97026 -1.84368
 H 0.14290 -0.37844 2.77050
 H -0.27771 -0.28135 -2.77672
13
bifur_IRC_Distances_MW_output/bifur_IRC_Distances_MW point 204
C -0.14663 0.77978 1.09262
 C 0.39865 0.69034 -1.08090
 C 0.15609 1.11225 0.01637
 C 0.00682 -0.50637 1.80675
 C -0.17602 -0.45841 -1.81115
 F -0.68606 1.71783 1.78769
 F 1.26970 1.37898 -1.78495
 H -0.55448 -1.08708 1.73451
 H -0.85761 -0.98077 -1.36006
 H 0.51954 -1.00977 1.46100
 H 0.20442 -0.97692 -1.85529
 H 0.14126 -0.37846 2.77088
 H -0.27569 -0.28141 -2.77748
13
bifur_IRC_Distances_MW_output/bifur_IRC_Distances_MW point 205
C -0.14958 0.77957 1.09238
 C 0.39818 0.69114 -1.08058
 C 0.15122 1.11313 0.01579
 C 0.00582 -0.50650 1.80682
 C -0.17310 -0.45863 -1.81136
 F -0.68975 1.71641 1.78728
 F 1.26997 1.38100 -1.78330
 H -0.58408 -1.08384 1.74577
 H -0.88207 -0.97572 -1.34875
 H 0.54914 -1.01332 1.44974
 H 0.23828 -0.98330 -1.86683
 H 0.13966 -0.37850 2.77128
 H -0.27371 -0.28146 -2.77823
13
bifur_IRC_Distances_MW_output/bifur_IRC_Distances_MW point 206
C -0.15243 0.77937 1.09215
 C 0.39779 0.69191 -1.08025
 C 0.14665 1.11394 0.01526
 C 0.00480 -0.50662 1.80688
 C -0.17025 -0.45883 -1.81157
 F -0.69339 1.71505 1.78683
 F 1.27029 1.38294 -1.78168
 H -0.61270 -1.08081 1.75689
 H -0.90557 -0.97091 -1.33757
 H 0.57753 -1.01662 1.43860
 H 0.27094 -0.98937 -1.87824
 H 0.13811 -0.37855 2.77169
 H -0.27177 -0.28149 -2.77899
13
bifur_IRC_Distances_MW_output/bifur_IRC_Distances_MW point 207
C -0.15517 0.77916 1.09192
 C 0.39749 0.69263 -1.07992
 C 0.14241 1.11468 0.01478
 C 0.00376 -0.50673 1.80694
 C -0.16750 -0.45902 -1.81177
 F -0.69694 1.71376 1.78637
 F 1.27067 1.38477 -1.78009
 H -0.64006 -1.07801 1.76774
 H -0.92790 -0.96637 -1.32665
 H 0.60446 -1.01965 1.42770
 H 0.30207 -0.99509 -1.88940
 H 0.13661 -0.37861 2.77210
 H -0.26991 -0.28152 -2.77973
13
bifur_IRC_Distances_MW_output/bifur_IRC_Distances_MW point 208
C -0.15782 0.77896 1.09170
 C 0.39726 0.69331 -1.07958
 C 0.13843 1.11537 0.01434
 C 0.00270 -0.50684 1.80700
 C -0.16480 -0.45920 -1.81197
 F -0.70045 1.71253 1.78589
 F 1.27109 1.38653 -1.77852
 H -0.66649 -1.07540 1.77845
 H -0.94935 -0.96204 -1.31587
 H 0.63030 -1.02248 1.41693
 H 0.33208 -1.00054 -1.90042
 H 0.13516 -0.37868 2.77252
 H -0.26809 -0.28153 -2.78046
13
bifur_IRC_Distances_MW_output/bifur_IRC_Distances_MW point 209
C -0.16037 0.77877 1.09148
 C 0.39710 0.69395 -1.07925
 C 0.13474 1.11601 0.01395
 C 0.00164 -0.50694 1.80706
 C -0.16220 -0.45936 -1.81217
 F -0.70388 1.71138 1.78539
 F 1.27157 1.38819 -1.77699
 H -0.69170 -1.07300 1.78887
 H -0.96969 -0.95796 -1.30538
 H 0.65474 -1.02508 1.40643
 H 0.36062 -1.00567 -1.91116
 H 0.13376 -0.37875 2.77294
 H -0.26633 -0.28154 -2.78118
13
bifur_IRC_Distances_MW_output/bifur_IRC_Distances_MW point 210
C -0.16280 0.77858 1.09126
 C 0.39700 0.69455 -1.07891
 C 0.13133 1.11659 0.01359
 C 0.00058 -0.50704 1.80711
 C -0.15970 -0.45951 -1.81237
 F -0.70724 1.71029 1.78488
 F 1.27208 1.38976 -1.77549
 H -0.71574 -1.07078 1.79901
 H -0.98898 -0.95412 -1.29516
 H 0.67791 -1.02746 1.39621
 H 0.38778 -1.01049 -1.92161
 H 0.13242 -0.37883 2.77337
 H -0.26463 -0.28153 -2.78189
13
bifur_IRC_Distances_MW_output/bifur_IRC_Distances_MW point 211
C -0.16514 0.77840 1.09105
 C 0.39696 0.69512 -1.07857
 C 0.12816 1.11712 0.01328
 C -0.00047 -0.50714 1.80716
 C -0.15729 -0.45965 -1.81256
 F -0.71051 1.70926 1.78435
 F 1.27263 1.39125 -1.77403
 H -0.73868 -1.06874 1.80888
 H -1.00730 -0.95049 -1.28522
 H 0.69986 -1.02966 1.38625
 H 0.41364 -1.01504 -1.93180
 H 0.13112 -0.37892 2.77379
 H -0.26299 -0.28152 -2.78258
13
bifur_IRC_Distances_MW_output/bifur_IRC_Distances_MW point 212
C -0.16738 0.77823 1.09085
 C 0.39697 0.69565 -1.07824
 C 0.12523 1.11761 0.01299
 C -0.00151 -0.50723 1.80722
 C -0.15496 -0.45978 -1.81275
 F -0.71371 1.70828 1.78382
 F 1.27322 1.39266 -1.77260
 H -0.76057 -1.06685 1.81846
 H -1.02469 -0.94706 -1.27557
 H 0.72068 -1.03167 1.37657
 H 0.43826 -1.01934 -1.94171
 H 0.12988 -0.37901 2.77421
 H -0.26141 -0.28150 -2.78326
13
bifur_IRC_Distances_MW_output/bifur_IRC_Distances_MW point 213
C -0.16953 0.77806 1.09065
 C 0.39703 0.69615 -1.07790
 C 0.12251 1.11806 0.01274
 C -0.00255 -0.50731 1.80727
 C -0.15272 -0.45990 -1.81294
 F -0.71682 1.70736 1.78328
 F 1.27383 1.39399 -1.77121
 H -0.78144 -1.06511 1.82777
 H -1.04120 -0.94382 -1.26619
 H 0.74040 -1.03353 1.36716
 H 0.46169 -1.02338 -1.95134
 H 0.12868 -0.37910 2.77463
 H -0.25988 -0.28148 -2.78392
13
bifur_IRC_Distances_MW_output/bifur_IRC_Distances_MW point 214
C -0.17158 0.77790 1.09046
 C 0.39713 0.69662 -1.07758
 C 0.12000 1.11847 0.01252
 C -0.00356 -0.50739 1.80732
 C -0.15058 -0.46000 -1.81312
 F -0.71984 1.70650 1.78273
 F 1.27447 1.39525 -1.76986
 H -0.80121 -1.06351 1.83674
 H -1.05677 -0.94078 -1.25716
 H 0.75899 -1.03523 1.35808
 H 0.48384 -1.02718 -1.96062
 H 0.12754 -0.37919 2.77504
 H -0.25842 -0.28146 -2.78456
13
bifur_IRC_Distances_MW_output/bifur_IRC_Distances_MW point 215
C -0.17352 0.77775 1.09027
 C 0.39725 0.69706 -1.07726
 C 0.11771 1.11884 0.01233
 C -0.00454 -0.50747 1.80737
 C -0.14855 -0.46010 -1.81330
 F -0.72274 1.70570 1.78220
 F 1.27511 1.39642 -1.76857
 H -0.81978 -1.06206 1.84530
 H -1.07132 -0.93794 -1.24853
 H 0.77634 -1.03678 1.34942
 H 0.50461 -1.03071 -1.96950
 H 0.12645 -0.37929 2.77545
 H -0.25703 -0.28143 -2.78518
13
bifur_IRC_Distances_MW_output/bifur_IRC_Distances_MW point 216
C -0.17534 0.77761 1.09009
 C 0.39740 0.69746 -1.07695
 C 0.11561 1.11918 0.01216
 C -0.00548 -0.50754 1.80742
 C -0.14664 -0.46019 -1.81347
 F -0.72551 1.70496 1.78167
 F 1.27576 1.39751 -1.76733
 H -0.83716 -1.06074 1.85344
 H -1.08490 -0.93531 -1.24034
 H 0.79251 -1.03818 1.34118
 H 0.52402 -1.03398 -1.97793
 H 0.12543 -0.37938 2.77584
 H -0.25571 -0.28140 -2.78577
13
bifur_IRC_Distances_MW_output/bifur_IRC_Distances_MW point 217
C -0.17707 0.77747 1.08992
 C 0.39757 0.69784 -1.07665
 C 0.11369 1.11949 0.01201
 C -0.00639 -0.50761 1.80747
 C -0.14482 -0.46027 -1.81363
 F -0.72816 1.70427 1.78115
 F 1.27641 1.39852 -1.76614
 H -0.85351 -1.05954 1.86120
 H -1.09762 -0.93285 -1.23252
 H 0.80764 -1.03945 1.33331
 H 0.54225 -1.03704 -1.98599
 H 0.12446 -0.37947 2.77621
 H -0.25446 -0.28136 -2.78633
13
bifur_IRC_Distances_MW_output/bifur_IRC_Distances_MW point 218
C -0.17871 0.77734 1.08976
 C 0.39777 0.69819 -1.07636
 C 0.11191 1.11977 0.01188
 C -0.00727 -0.50767 1.80751
 C -0.14309 -0.46034 -1.81379
 F -0.73072 1.70361 1.78063
 F 1.27707 1.39948 -1.76500
 H -0.86903 -1.05843 1.86867
 H -1.10965 -0.93053 -1.22501
 H 0.82194 -1.04062 1.32575
 H 0.55952 -1.03991 -1.99375
 H 0.12353 -0.37956 2.77658
 H -0.25326 -0.28133 -2.78688
13
bifur_IRC_Distances_MW_output/bifur_IRC_Distances_MW point 219
C -0.18027 0.77722 1.08960
 C 0.39797 0.69852 -1.07608
 C 0.11027 1.12003 0.01177
 C -0.00812 -0.50774 1.80756
 C -0.14144 -0.46041 -1.81394
 F -0.73318 1.70301 1.78013
 F 1.27772 1.40038 -1.76390
 H -0.88365 -1.05741 1.87580
 H -1.12096 -0.92836 -1.21784
 H 0.83535 -1.04170 1.31852
 H 0.57577 -1.04260 -2.00115
 H 0.12265 -0.37965 2.77694
 H -0.25211 -0.28129 -2.78741
13
bifur_IRC_Distances_MW_output/bifur_IRC_Distances_MW point 220
C -0.18175 0.77710 1.08945
 C 0.39818 0.69883 -1.07581
 C 0.10876 1.12027 0.01167
 C -0.00893 -0.50779 1.80760
 C -0.13988 -0.46047 -1.81409
 F -0.73553 1.70244 1.77964
 F 1.27836 1.40122 -1.76285
 H -0.89739 -1.05648 1.88258
 H -1.13155 -0.92633 -1.21102
 H 0.84791 -1.04268 1.31165
 H 0.59103 -1.04511 -2.00820
 H 0.12181 -0.37973 2.77729
 H -0.25103 -0.28126 -2.78791
13
bifur_IRC_Distances_MW_output/bifur_IRC_Distances_MW point 221
C -0.18315 0.77699 1.08930
 C 0.39840 0.69911 -1.07555
 C 0.10736 1.12049 0.01158
 C -0.00972 -0.50785 1.80765
 C -0.13840 -0.46053 -1.81423
 F -0.73779 1.70190 1.77915
 F 1.27900 1.40201 -1.76184
 H -0.91040 -1.05563 1.88908
 H -1.14154 -0.92441 -1.20449
 H 0.85976 -1.04358 1.30507
 H 0.60546 -1.04747 -2.01495
 H 0.12101 -0.37982 2.77762
 H -0.24999 -0.28122 -2.78839
13
bifur_IRC_Distances_MW_output/bifur_IRC_Distances_MW point 222
C -0.18448 0.77688 1.08916
 C 0.39863 0.69938 -1.07529
 C 0.10606 1.12069 0.01151
 C -0.01048 -0.50790 1.80769
 C -0.13699 -0.46058 -1.81437
 F -0.73994 1.70140 1.77869
 F 1.27963 1.40275 -1.76088
 H -0.92267 -1.05484 1.89526
 H -1.15094 -0.92262 -1.19827
 H 0.87089 -1.04441 1.29880
 H 0.61905 -1.04968 -2.02139
 H 0.12026 -0.37990 2.77794
 H -0.24901 -0.28119 -2.78885
13
bifur_IRC_Distances_MW_output/bifur_IRC_Distances_MW point 223
C -0.18573 0.77679 1.08903
 C 0.39886 0.69963 -1.07505
 C 0.10487 1.12088 0.01144
 C -0.01120 -0.50795 1.80773
 C -0.13566 -0.46063 -1.81450
 F -0.74200 1.70093 1.77823
 F 1.28024 1.40345 -1.75996
 H -0.93422 -1.05412 1.90115
 H -1.15978 -0.92094 -1.19235
 H 0.88134 -1.04517 1.29283
 H 0.63183 -1.05175 -2.02751
 H 0.11954 -0.37998 2.77825
 H -0.24807 -0.28115 -2.78929
13
bifur_IRC_Distances_MW_output/bifur_IRC_Distances_MW point 224
C -0.18693 0.77669 1.08890
 C 0.39909 0.69987 -1.07482
 C 0.10375 1.12105 0.01138
 C -0.01189 -0.50800 1.80777
 C -0.13439 -0.46067 -1.81463
 F -0.74398 1.70049 1.77779
 F 1.28084 1.40411 -1.75907
 H -0.94518 -1.05345 1.90678
 H -1.16813 -0.91935 -1.18669
 H 0.89121 -1.04587 1.28712
 H 0.64394 -1.05370 -2.03338
 H 0.11885 -0.38006 2.77855
 H -0.24718 -0.28112 -2.78972
13
bifur_IRC_Distances_MW_output/bifur_IRC_Distances_MW point 225
C -0.18808 0.77660 1.08877
 C 0.39932 0.70010 -1.07459
 C 0.10271 1.12121 0.01134
 C -0.01256 -0.50804 1.80781
 C -0.13318 -0.46072 -1.81475
 F -0.74589 1.70008 1.77736
 F 1.28143 1.40473 -1.75822
 H -0.95561 -1.05283 1.91219
 H -1.17607 -0.91784 -1.18126
 H 0.90059 -1.04652 1.28164
 H 0.65546 -1.05555 -2.03901
 H 0.11820 -0.38013 2.77884
 H -0.24632 -0.28108 -2.79012
13
bifur_IRC_Distances_MW_output/bifur_IRC_Distances_MW point 226
C -0.18916 0.77651 1.08865
 C 0.39955 0.70031 -1.07437
 C 0.10174 1.12136 0.01129
 C -0.01321 -0.50809 1.80784
 C -0.13202 -0.46075 -1.81487
 F -0.74772 1.69968 1.77694
 F 1.28201 1.40532 -1.75740
 H -0.96548 -1.05226 1.91736
 H -1.18356 -0.91642 -1.17607
 H 0.90944 -1.04712 1.27640
 H 0.66635 -1.05729 -2.04439
 H 0.11757 -0.38020 2.77912
 H -0.24550 -0.28105 -2.79051
13
bifur_IRC_Distances_MW_output/bifur_IRC_Distances_MW point 227
C -0.19019 0.77643 1.08854
 C 0.39978 0.70050 -1.07416
 C 0.10084 1.12149 0.01126
 C -0.01382 -0.50813 1.80788
 C -0.13094 -0.46079 -1.81498
 F -0.74945 1.69932 1.77654
 F 1.28257 1.40587 -1.75663
 H -0.97474 -1.05173 1.92224
 H -1.19058 -0.91509 -1.17117
 H 0.91771 -1.04768 1.27145
 H 0.67655 -1.05892 -2.04948
 H 0.11698 -0.38027 2.77939
 H -0.24473 -0.28101 -2.79088
13
bifur_IRC_Distances_MW_output/bifur_IRC_Distances_MW point 228
C -0.19114 0.77636 1.08843
 C 0.40000 0.70069 -1.07397
 C 0.10002 1.12162 0.01122
 C -0.01439 -0.50817 1.80791
 C -0.12992 -0.46082 -1.81508
 F -0.75107 1.69898 1.77616
 F 1.28310 1.40638 -1.75590
 H -0.98334 -1.05125 1.92682
 H -1.19709 -0.91386 -1.16657
 H 0.92539 -1.04818 1.26681
 H 0.68604 -1.06042 -2.05425
 H 0.11643 -0.38034 2.77964
 H -0.24401 -0.28098 -2.79123
13
bifur_IRC_Distances_MW_output/bifur_IRC_Distances_MW point 229
C -0.19204 0.77629 1.08833
 C 0.40021 0.70085 -1.07378
 C 0.09927 1.12173 0.01120
 C -0.01493 -0.50820 1.80794
 C -0.12898 -0.46085 -1.81518
 F -0.75259 1.69866 1.77581
 F 1.28361 1.40685 -1.75521
 H -0.99134 -1.05082 1.93109
 H -1.20313 -0.91272 -1.16228
 H 0.93250 -1.04864 1.26248
 H 0.69483 -1.06181 -2.05870
 H 0.11592 -0.38040 2.77987
 H -0.24334 -0.28095 -2.79156
13
bifur_IRC_Distances_MW_output/bifur_IRC_Distances_MW point 230
C -0.19287 0.77622 1.08824
 C 0.40041 0.70101 -1.07361
 C 0.09858 1.12184 0.01118
 C -0.01544 -0.50824 1.80797
 C -0.12809 -0.46087 -1.81528
 F -0.75403 1.69837 1.77546
 F 1.28409 1.40728 -1.75457
 H -0.99879 -1.05042 1.93511
 H -1.20875 -0.91166 -1.15825
 H 0.93912 -1.04906 1.25841
 H 0.70304 -1.06310 -2.06289
 H 0.11543 -0.38046 2.78010
 H -0.24271 -0.28092 -2.79186
13
bifur_IRC_Distances_MW_output/bifur_IRC_Distances_MW point 231
C -0.19366 0.77616 1.08815
 C 0.40061 0.70116 -1.07344
 C 0.09793 1.12193 0.01116
 C -0.01592 -0.50827 1.80800
 C -0.12725 -0.46090 -1.81537
 F -0.75539 1.69810 1.77514
 F 1.28455 1.40769 -1.75396
 H -1.00583 -1.05005 1.93891
 H -1.21405 -0.91066 -1.15443
 H 0.94536 -1.04945 1.25455
 H 0.71077 -1.06432 -2.06686
 H 0.11498 -0.38051 2.78031
 H -0.24211 -0.28089 -2.79216
13
bifur_IRC_Distances_MW_output/bifur_IRC_Distances_MW point 232
C -0.19441 0.77610 1.08806
 C 0.40081 0.70129 -1.07328
 C 0.09733 1.12202 0.01114
 C -0.01638 -0.50830 1.80803
 C -0.12646 -0.46092 -1.81545
 F -0.75669 1.69784 1.77482
 F 1.28500 1.40808 -1.75337
 H -1.01249 -1.04971 1.94254
 H -1.21905 -0.90972 -1.15079
 H 0.95125 -1.04981 1.25087
 H 0.71809 -1.06547 -2.07065
 H 0.11454 -0.38057 2.78051
 H -0.24154 -0.28087 -2.79243
13
bifur_IRC_Distances_MW_output/bifur_IRC_Distances_MW point 233
C -0.19512 0.77605 1.08798
 C 0.40099 0.70142 -1.07313
 C 0.09677 1.12211 0.01113
 C -0.01682 -0.50833 1.80806
 C -0.12570 -0.46094 -1.81553
 F -0.75792 1.69760 1.77452
 F 1.28543 1.40845 -1.75282
 H -1.01876 -1.04939 1.94597
 H -1.22376 -0.90883 -1.14735
 H 0.95678 -1.05014 1.24739
 H 0.72497 -1.06654 -2.07422
 H 0.11413 -0.38062 2.78071
 H -0.24100 -0.28084 -2.79270
13
bifur_IRC_Distances_MW_output/bifur_IRC_Distances_MW point 234
C -0.19578 0.77600 1.08790
 C 0.40117 0.70154 -1.07299
 C 0.09625 1.12219 0.01112
 C -0.01722 -0.50835 1.80808
 C -0.12500 -0.46096 -1.81561
 F -0.75908 1.69737 1.77424
 F 1.28583 1.40879 -1.75230
 H -1.02459 -1.04910 1.94918
 H -1.22813 -0.90801 -1.14414
 H 0.96192 -1.05045 1.24414
 H 0.73136 -1.06754 -2.07757
 H 0.11375 -0.38066 2.78089
 H -0.24049 -0.28082 -2.79294
13
bifur_IRC_Distances_MW_output/bifur_IRC_Distances_MW point 235
C -0.19639 0.77595 1.08783
 C 0.40134 0.70165 -1.07285
 C 0.09578 1.12226 0.01111
 C -0.01760 -0.50838 1.80810
 C -0.12436 -0.46097 -1.81568
 F -0.76015 1.69717 1.77398
 F 1.28621 1.40910 -1.75182
 H -1.02996 -1.04883 1.95214
 H -1.23215 -0.90726 -1.14116
 H 0.96665 -1.05072 1.24114
 H 0.73726 -1.06846 -2.08067
 H 0.11339 -0.38071 2.78106
 H -0.24003 -0.28079 -2.79317
13
bifur_IRC_Distances_MW_output/bifur_IRC_Distances_MW point 236
C -0.19695 0.77590 1.08776
 C 0.40149 0.70176 -1.07273
 C 0.09535 1.12232 0.01110
 C -0.01795 -0.50840 1.80813
 C -0.12376 -0.46099 -1.81574
 F -0.76113 1.69698 1.77374
 F 1.28656 1.40938 -1.75138
 H -1.03489 -1.04860 1.95488
 H -1.23585 -0.90656 -1.13842
 H 0.97099 -1.05098 1.23836
 H 0.74266 -1.06930 -2.08352
 H 0.11307 -0.38075 2.78121
 H -0.23960 -0.28077 -2.79338
13
bifur_IRC_Distances_MW_output/bifur_IRC_Distances_MW point 237
C -0.19746 0.77586 1.08770
 C 0.40164 0.70185 -1.07262
 C 0.09496 1.12238 0.01109
 C -0.01828 -0.50842 1.80815
 C -0.12321 -0.46100 -1.81580
 F -0.76205 1.69681 1.77351
 F 1.28689 1.40964 -1.75097
 H -1.03943 -1.04838 1.95741
 H -1.23924 -0.90593 -1.13588
 H 0.97498 -1.05120 1.23580
 H 0.74764 -1.07007 -2.08616
 H 0.11276 -0.38079 2.78136
 H -0.23920 -0.28075 -2.79358
13
bifur_IRC_Distances_MW_output/bifur_IRC_Distances_MW point 238
C -0.19794 0.77583 1.08765
 C 0.40178 0.70193 -1.07251
 C 0.09460 1.12243 0.01109
 C -0.01858 -0.50844 1.80816
 C -0.12271 -0.46101 -1.81586
 F -0.76289 1.69665 1.77330
 F 1.28720 1.40988 -1.75059
 H -1.04361 -1.04818 1.95974
 H -1.24236 -0.90534 -1.13355
 H 0.97864 -1.05141 1.23343
 H 0.75222 -1.07078 -2.08860
 H 0.11249 -0.38082 2.78149
 H -0.23884 -0.28073 -2.79376
13
bifur_IRC_Distances_MW_output/bifur_IRC_Distances_MW point 239
C -0.19837 0.77579 1.08759
 C 0.40190 0.70201 -1.07242
 C 0.09428 1.12248 0.01109
 C -0.01885 -0.50846 1.80818
 C -0.12225 -0.46103 -1.81591
 F -0.76366 1.69650 1.77311
 F 1.28748 1.41010 -1.75024
 H -1.04739 -1.04801 1.96186
 H -1.24518 -0.90481 -1.13142
 H 0.98195 -1.05160 1.23128
 H 0.75636 -1.07142 -2.09081
 H 0.11223 -0.38086 2.78161
 H -0.23850 -0.28072 -2.79392
13
bifur_IRC_Distances_MW_output/bifur_IRC_Distances_MW point 240
C -0.19875 0.77576 1.08755
 C 0.40201 0.70208 -1.07233
 C 0.09400 1.12252 0.01108
 C -0.01909 -0.50847 1.80820
 C -0.12184 -0.46103 -1.81596
 F -0.76434 1.69638 1.77294
 F 1.28773 1.41029 -1.74994
 H -1.05072 -1.04785 1.96373
 H -1.24767 -0.90435 -1.12954
 H 0.98487 -1.05176 1.22939
 H 0.76000 -1.07198 -2.09277
 H 0.11201 -0.38088 2.78172
 H -0.23821 -0.28070 -2.79407
13
bifur_IRC_Distances_MW_output/bifur_IRC_Distances_MW point 241
C -0.19908 0.77574 1.08751
 C 0.40211 0.70213 -1.07226
 C 0.09376 1.12255 0.01108
 C -0.01930 -0.50849 1.80821
 C -0.12150 -0.46104 -1.81599
 F -0.76492 1.69627 1.77279
 F 1.28794 1.41045 -1.74968
 H -1.05355 -1.04772 1.96533
 H -1.24978 -0.90395 -1.12795
 H 0.98734 -1.05189 1.22777
 H 0.76310 -1.07246 -2.09443
 H 0.11182 -0.38091 2.78181
 H -0.23796 -0.28069 -2.79419
13
bifur_IRC_Distances_MW_output/bifur_IRC_Distances_MW point 242
C -0.19935 0.77572 1.08748
 C 0.40219 0.70218 -1.07220
 C 0.09357 1.12258 0.01108
 C -0.01947 -0.50850 1.80822
 C -0.12121 -0.46105 -1.81603
 F -0.76540 1.69618 1.77267
 F 1.28812 1.41059 -1.74946
 H -1.05589 -1.04762 1.96665
 H -1.25152 -0.90363 -1.12662
 H 0.98939 -1.05201 1.22643
 H 0.76566 -1.07285 -2.09581
 H 0.11166 -0.38093 2.78189
 H -0.23775 -0.28068 -2.79429
13
bifur_IRC_Distances_MW_output/bifur_IRC_Distances_MW point 243
C -0.19956 0.77570 1.08745
 C 0.40226 0.70222 -1.07215
 C 0.09341 1.12261 0.01108
 C -0.01960 -0.50851 1.80823
 C -0.12099 -0.46105 -1.81605
 F -0.76578 1.69611 1.77257
 F 1.28826 1.41069 -1.74929
 H -1.05775 -1.04753 1.96770
 H -1.25290 -0.90337 -1.12557
 H 0.99101 -1.05209 1.22537
 H 0.76770 -1.07316 -2.09691
 H 0.11154 -0.38095 2.78195
 H -0.23759 -0.28067 -2.79437
13
bifur_IRC_Distances_MW_output/bifur_IRC_Distances_MW point 244
C -0.19971 0.77569 1.08743
 C 0.40230 0.70225 -1.07212
 C 0.09330 1.12262 0.01108
 C -0.01970 -0.50851 1.80823
 C -0.12082 -0.46106 -1.81607
 F -0.76605 1.69606 1.77250
 F 1.28836 1.41077 -1.74916
 H -1.05908 -1.04747 1.96845
 H -1.25389 -0.90318 -1.12482
 H 0.99217 -1.05216 1.22460
 H 0.76915 -1.07339 -2.09770
 H 0.11145 -0.38096 2.78199
 H -0.23747 -0.28066 -2.79443
13
bifur_IRC_Distances_MW_output/bifur_IRC_Distances_MW point 245
C -0.19980 0.77568 1.08742
 C 0.40233 0.70226 -1.07210
 C 0.09324 1.12263 0.01108
 C -0.01975 -0.50852 1.80824
 C -0.12074 -0.46106 -1.81608
 F -0.76620 1.69604 1.77246
 F 1.28841 1.41081 -1.74910
 H -1.05979 -1.04744 1.96886
 H -1.25443 -0.90308 -1.12441
 H 0.99280 -1.05219 1.22419
 H 0.76994 -1.07351 -2.09812
 H 0.11140 -0.38096 2.78202
 H -0.23741 -0.28066 -2.79446
13
bifur_IRC_Distances_MW_output/bifur_IRC_Distances_MW point 246
C -0.19981 0.77568 1.08742
 C 0.40233 0.70226 -1.07210
 C 0.09324 1.12263 0.01108
 C -0.01976 -0.50852 1.80824
 C -0.12073 -0.46106 -1.81608
 F -0.76622 1.69603 1.77246
 F 1.28842 1.41082 -1.74909
 H -1.05989 -1.04744 1.96891
 H -1.25450 -0.90307 -1.12436
 H 0.99288 -1.05220 1.22414
 H 0.77004 -1.07352 -2.09818
 H 0.11139 -0.38096 2.78202
 H -0.23740 -0.28066 -2.79447
13
bifur_IRC_Distances_MW_output/bifur_IRC_Distances_MW point 247
C -0.19977 0.77568 1.08743
 C 0.40232 0.70226 -1.07210
 C 0.09326 1.12263 0.01108
 C -0.01974 -0.50851 1.80824
 C -0.12076 -0.46106 -1.81608
 F -0.76615 1.69604 1.77248
 F 1.28840 1.41080 -1.74912
 H -1.05957 -1.04745 1.96873
 H -1.25426 -0.90311 -1.12454
 H 0.99260 -1.05218 1.22432
 H 0.76969 -1.07347 -2.09799
 H 0.11141 -0.38096 2.78201
 H -0.23743 -0.28066 -2.79445
13
bifur_IRC_Distances_MW_output/bifur_IRC_Distances_MW point 248
C -0.19973 0.77569 1.08743
 C 0.40231 0.70225 -1.07211
 C 0.09329 1.12262 0.01108
 C -0.01971 -0.50851 1.80823
 C -0.12081 -0.46106 -1.81607
 F -0.76608 1.69606 1.77250
 F 1.28837 1.41078 -1.74915
 H -1.05920 -1.04747 1.96852
 H -1.25399 -0.90317 -1.12474
 H 0.99228 -1.05216 1.22453
 H 0.76929 -1.07341 -2.09777
 H 0.11144 -0.38096 2.78200
 H -0.23746 -0.28066 -2.79444
13
bifur_IRC_Distances_MW_output/bifur_IRC_Distances_MW point 249
C -0.19970 0.77569 1.08743
 C 0.40230 0.70224 -1.07212
 C 0.09332 1.12262 0.01108
 C -0.01969 -0.50851 1.80823
 C -0.12084 -0.46106 -1.81607
 F -0.76602 1.69607 1.77251
 F 1.28835 1.41076 -1.74918
 H -1.05894 -1.04748 1.96837
 H -1.25379 -0.90320 -1.12489
 H 0.99205 -1.05215 1.22468
 H 0.76900 -1.07336 -2.09762
 H 0.11146 -0.38096 2.78199
 H -0.23748 -0.28066 -2.79443
13
bifur_IRC_Distances_MW_output/bifur_IRC_Distances_MW point 250
C -0.19968 0.77569 1.08744
 C 0.40229 0.70224 -1.07213
 C 0.09333 1.12262 0.01108
 C -0.01968 -0.50851 1.80823
 C -0.12086 -0.46106 -1.81607
 F -0.76599 1.69607 1.77252
 F 1.28834 1.41075 -1.74919
 H -1.05878 -1.04749 1.96829
 H -1.25368 -0.90322 -1.12498
 H 0.99191 -1.05214 1.22477
 H 0.76883 -1.07334 -2.09752
 H 0.11147 -0.38095 2.78198
 H -0.23750 -0.28066 -2.79442
13
bifur_IRC_Distances_MW_output/bifur_IRC_Distances_MW point 251
C -0.19968 0.77569 1.08744
 C 0.40229 0.70224 -1.07213
 C 0.09333 1.12262 0.01108
 C -0.01968 -0.50851 1.80823
 C -0.12086 -0.46106 -1.81607
 F -0.76598 1.69608 1.77252
 F 1.28833 1.41075 -1.74919
 H -1.05875 -1.04749 1.96827
 H -1.25365 -0.90323 -1.12500
 H 0.99189 -1.05214 1.22479
 H 0.76879 -1.07333 -2.09750
 H 0.11147 -0.38095 2.78198
 H -0.23750 -0.28066 -2.79442
13
bifur_IRC_Distances_MW_output/bifur_IRC_Distances_MW point 252
C -0.19967 0.77569 1.08744
 C 0.40229 0.70224 -1.07213
 C 0.09334 1.12262 0.01108
 C -0.01967 -0.50851 1.80823
 C -0.12087 -0.46106 -1.81606
 F -0.76597 1.69608 1.77252
 F 1.28833 1.41075 -1.74920
 H -1.05868 -1.04749 1.96823
 H -1.25360 -0.90324 -1.12504
 H 0.99182 -1.05214 1.22483
 H 0.76872 -1.07332 -2.09746
 H 0.11147 -0.38095 2.78198
 H -0.23751 -0.28066 -2.79442
13
bifur_IRC_Distances_MW_output/bifur_IRC_Distances_MW point 253
C -0.19966 0.77569 1.08744
 C 0.40229 0.70224 -1.07213
 C 0.09334 1.12262 0.01108
 C -0.01967 -0.50851 1.80823
 C -0.12088 -0.46106 -1.81606
 F -0.76595 1.69608 1.77253
 F 1.28832 1.41074 -1.74921
 H -1.05861 -1.04749 1.96819
 H -1.25355 -0.90325 -1.12508
 H 0.99176 -1.05213 1.22487
 H 0.76864 -1.07331 -2.09742
 H 0.11148 -0.38095 2.78198
 H -0.23751 -0.28066 -2.79441
13
bifur_IRC_Distances_MW_output/bifur_IRC_Distances_MW point 254
C -0.19965 0.77569 1.08744
 C 0.40228 0.70224 -1.07213
 C 0.09335 1.12262 0.01108
 C -0.01966 -0.50851 1.80823
 C -0.12089 -0.46106 -1.81606
 F -0.76594 1.69608 1.77253
 F 1.28832 1.41074 -1.74921
 H -1.05855 -1.04750 1.96815
 H -1.25350 -0.90326 -1.12511
 H 0.99171 -1.05213 1.22491
 H 0.76857 -1.07330 -2.09738
 H 0.11148 -0.38095 2.78198
 H -0.23752 -0.28066 -2.79441
13
bifur_IRC_Distances_MW_output/bifur_IRC_Distances_MW point 255
C -0.19966 0.77569 1.08744
 C 0.40228 0.70224 -1.07213
 C 0.09335 1.12262 0.01108
 C -0.01966 -0.50851 1.80823
 C -0.12089 -0.46106 -1.81606
 F -0.76595 1.69608 1.77253
 F 1.28832 1.41074 -1.74921
 H -1.05857 -1.04750 1.96816
 H -1.25352 -0.90325 -1.12510
 H 0.99173 -1.05213 1.22490
 H 0.76859 -1.07330 -2.09740
 H 0.11148 -0.38095 2.78198
 H -0.23752 -0.28066 -2.79441
13
bifur_IRC_Distances_MW_output/bifur_IRC_Distances_MW point 256
C -0.19965 0.77569 1.08744
 C 0.40228 0.70223 -1.07213
 C 0.09335 1.12262 0.01108
 C -0.01966 -0.50851 1.80823
 C -0.12089 -0.46106 -1.81606
 F -0.76593 1.69608 1.77253
 F 1.28832 1.41074 -1.74922
 H -1.05851 -1.04750 1.96813
 H -1.25347 -0.90326 -1.12514
 H 0.99168 -1.05213 1.22493
 H 0.76853 -1.07329 -2.09736
 H 0.11149 -0.38095 2.78198
 H -0.23752 -0.28066 -2.79441
13
bifur_IRC_Distances_MW_output/bifur_IRC_Distances_MW point 257
C -0.19963 0.77569 1.08744
 C 0.40228 0.70223 -1.07214
 C 0.09336 1.12261 0.01108
 C -0.01965 -0.50851 1.80823
 C -0.12091 -0.46106 -1.81606
 F -0.76591 1.69609 1.77254
 F 1.28831 1.41073 -1.74923
 H -1.05838 -1.04750 1.96806
 H -1.25338 -0.90328 -1.12521
 H 0.99156 -1.05212 1.22500
 H 0.76839 -1.07327 -2.09729
 H 0.11149 -0.38095 2.78197
 H -0.23753 -0.28066 -2.79440
13
bifur_IRC_Distances_MW_output/bifur_IRC_Distances_MW point 258
C -0.19963 0.77570 1.08744
 C 0.40228 0.70223 -1.07214
 C 0.09337 1.12261 0.01108
 C -0.01965 -0.50851 1.80823
 C -0.12092 -0.46106 -1.81606
 F -0.76590 1.69609 1.77254
 F 1.28830 1.41073 -1.74923
 H -1.05833 -1.04751 1.96803
 H -1.25334 -0.90329 -1.12524
 H 0.99152 -1.05212 1.22503
 H 0.76833 -1.07326 -2.09725
 H 0.11150 -0.38095 2.78197
 H -0.23754 -0.28067 -2.79440
13
bifur_IRC_Distances_MW_output/bifur_IRC_Distances_MW point 259
C -0.19963 0.77570 1.08744
 C 0.40228 0.70223 -1.07214
 C 0.09337 1.12261 0.01108
 C -0.01965 -0.50851 1.80823
 C -0.12092 -0.46106 -1.81606
 F -0.76590 1.69609 1.77254
 F 1.28830 1.41073 -1.74923
 H -1.05832 -1.04751 1.96803
 H -1.25333 -0.90329 -1.12524
 H 0.99151 -1.05212 1.22504
 H 0.76832 -1.07326 -2.09725
 H 0.11150 -0.38095 2.78197
 H -0.23754 -0.28067 -2.79440
13
bifur_IRC_Distances_MW_output/bifur_IRC_Distances_MW point 260
C -0.19962 0.77570 1.08744
 C 0.40227 0.70223 -1.07214
 C 0.09337 1.12261 0.01108
 C -0.01964 -0.50851 1.80823
 C -0.12092 -0.46106 -1.81606
 F -0.76589 1.69609 1.77254
 F 1.28830 1.41072 -1.74924
 H -1.05827 -1.04751 1.96800
 H -1.25330 -0.90329 -1.12527
 H 0.99147 -1.05212 1.22507
 H 0.76827 -1.07325 -2.09722
 H 0.11150 -0.38095 2.78197
 H -0.23754 -0.28067 -2.79440
13
bifur_IRC_Distances_MW_output/bifur_IRC_Distances_MW point 261
C -0.19961 0.77570 1.08745
 C 0.40227 0.70223 -1.07214
 C 0.09338 1.12261 0.01108
 C -0.01964 -0.50851 1.80823
 C -0.12093 -0.46106 -1.81606
 F -0.76587 1.69610 1.77255
 F 1.28829 1.41072 -1.74925
 H -1.05819 -1.04751 1.96795
 H -1.25323 -0.90331 -1.12532
 H 0.99139 -1.05212 1.22511
 H 0.76818 -1.07324 -2.09717
 H 0.11151 -0.38095 2.78197
 H -0.23755 -0.28067 -2.79439
13
bifur_IRC_Distances_MW_output/bifur_IRC_Distances_MW point 262
C -0.19959 0.77570 1.08745
 C 0.40226 0.70222 -1.07215
 C 0.09339 1.12261 0.01108
 C -0.01962 -0.50851 1.80823
 C -0.12096 -0.46106 -1.81605
 F -0.76583 1.69610 1.77256
 F 1.28828 1.41071 -1.74926
 H -1.05799 -1.04752 1.96784
 H -1.25309 -0.90333 -1.12543
 H 0.99122 -1.05211 1.22523
 H 0.76797 -1.07320 -2.09706
 H 0.11152 -0.38095 2.78196
 H -0.23757 -0.28067 -2.79438
13
bifur_IRC_Distances_MW_output/bifur_IRC_Distances_MW point 263
C -0.19957 0.77570 1.08745
 C 0.40226 0.70222 -1.07215
 C 0.09341 1.12261 0.01108
 C -0.01961 -0.50851 1.80823
 C -0.12098 -0.46106 -1.81605
 F -0.76579 1.69611 1.77257
 F 1.28826 1.41070 -1.74928
 H -1.05780 -1.04753 1.96773
 H -1.25294 -0.90336 -1.12554
 H 0.99106 -1.05210 1.22534
 H 0.76775 -1.07317 -2.09694
 H 0.11153 -0.38095 2.78195
 H -0.23759 -0.28067 -2.79438
13
bifur_IRC_Distances_MW_output/bifur_IRC_Distances_MW point 264
C -0.19955 0.77570 1.08745
 C 0.40225 0.70222 -1.07216
 C 0.09343 1.12260 0.01108
 C -0.01959 -0.50851 1.80823
 C -0.12100 -0.46105 -1.81605
 F -0.76575 1.69612 1.77258
 F 1.28825 1.41069 -1.74930
 H -1.05762 -1.04754 1.96763
 H -1.25281 -0.90339 -1.12564
 H 0.99090 -1.05209 1.22544
 H 0.76756 -1.07314 -2.09683
 H 0.11155 -0.38094 2.78195
 H -0.23760 -0.28067 -2.79437
13
bifur_IRC_Distances_MW_output/bifur_IRC_Distances_MW point 265
C -0.19954 0.77570 1.08745
 C 0.40225 0.70221 -1.07216
 C 0.09343 1.12260 0.01108
 C -0.01959 -0.50850 1.80823
 C -0.12101 -0.46105 -1.81605
 F -0.76574 1.69612 1.77258
 F 1.28824 1.41068 -1.74931
 H -1.05754 -1.04754 1.96758
 H -1.25275 -0.90340 -1.12569
 H 0.99083 -1.05208 1.22548
 H 0.76747 -1.07313 -2.09679
 H 0.11155 -0.38094 2.78194
 H -0.23761 -0.28067 -2.79437
13
bifur_IRC_Distances_MW_output/bifur_IRC_Distances_MW point 266
C -0.19954 0.77570 1.08745
 C 0.40225 0.70222 -1.07216
 C 0.09343 1.12260 0.01108
 C -0.01959 -0.50851 1.80823
 C -0.12101 -0.46105 -1.81605
 F -0.76574 1.69612 1.77258
 F 1.28824 1.41068 -1.74930
 H -1.05756 -1.04754 1.96759
 H -1.25277 -0.90339 -1.12568
 H 0.99085 -1.05209 1.22547
 H 0.76749 -1.07313 -2.09680
 H 0.11155 -0.38094 2.78194
 H -0.23761 -0.28067 -2.79437
