# Supplementary material for: Low dimensional representations along intrinsic reaction coordinates and molecular dynamics trajectories using interatomic distance matrices
Source: Chem Sci. 2019 Sep 18;10(43):9954–68. doi: 10.1039/c9sc02742d (PMC6991188; doi:10.1039/c9sc02742d)
Supplement: Supplementary file 1 [file SC-010-C9SC02742D-s001.zip › C9SC02742D-SI/ESI_xyz_files/bifur_IRC_Distances_MW_output/bifur_IRC_Distances_MW_PC2.xyz]

13
bifur_IRC_Distances_MW_output/bifur_IRC_Distances_MW point 1
C 0.43401 0.55048 1.09943
 C -0.13289 0.68817 -1.09122
 C 0.19038 0.79029 0.02222
 C -0.23811 -0.39852 1.99467
 C 0.02781 -0.46537 -1.99762
 F 1.42217 1.23063 1.63767
 F -0.69567 1.74611 -1.64781
 H -0.44402 -1.08506 1.85433
 H -0.10716 -1.16863 -1.84007
 H -0.35157 -0.79221 1.93972
 H -0.05052 -0.86785 -1.97450
 H -0.39126 -0.02346 2.88395
 H 0.33682 -0.20457 -2.88078
13
bifur_IRC_Distances_MW_output/bifur_IRC_Distances_MW point 2
C 0.43383 0.55166 1.09940
 C -0.13262 0.68907 -1.09115
 C 0.19076 0.79327 0.02230
 C -0.23815 -0.39900 1.99303
 C 0.02790 -0.46580 -1.99598
 F 1.42114 1.23160 1.63899
 F -0.69525 1.74610 -1.64920
 H -0.44425 -1.08489 1.85182
 H -0.10627 -1.16864 -1.83744
 H -0.35208 -0.79274 1.93710
 H -0.04966 -0.86862 -1.97196
 H -0.39059 -0.02585 2.88285
 H 0.33523 -0.20617 -2.87976
13
bifur_IRC_Distances_MW_output/bifur_IRC_Distances_MW point 3
C 0.43348 0.55387 1.09935
 C -0.13210 0.69076 -1.09103
 C 0.19146 0.79885 0.02244
 C -0.23822 -0.39989 1.98995
 C 0.02809 -0.46659 -1.99290
 F 1.41919 1.23343 1.64146
 F -0.69445 1.74609 -1.65181
 H -0.44467 -1.08458 1.84711
 H -0.10463 -1.16866 -1.83250
 H -0.35303 -0.79375 1.93217
 H -0.04805 -0.87007 -1.96719
 H -0.38933 -0.03032 2.88079
 H 0.33226 -0.20915 -2.87785
13
bifur_IRC_Distances_MW_output/bifur_IRC_Distances_MW point 4
C 0.43290 0.55753 1.09926
 C -0.13124 0.69356 -1.09083
 C 0.19260 0.80806 0.02267
 C -0.23833 -0.40137 1.98484
 C 0.02837 -0.46790 -1.98779
 F 1.41592 1.23645 1.64556
 F -0.69306 1.74607 -1.65616
 H -0.44535 -1.08407 1.83930
 H -0.10195 -1.16868 -1.82430
 H -0.35456 -0.79541 1.92400
 H -0.04541 -0.87244 -1.95927
 H -0.38727 -0.03770 2.87738
 H 0.32738 -0.21411 -2.87468
13
bifur_IRC_Distances_MW_output/bifur_IRC_Distances_MW point 5
C 0.43203 0.56275 1.09914
 C -0.12998 0.69754 -1.09054
 C 0.19417 0.82119 0.02300
 C -0.23847 -0.40348 1.97752
 C 0.02876 -0.46975 -1.98045
 F 1.41117 1.24076 1.65147
 F -0.69094 1.74604 -1.66242
 H -0.44627 -1.08336 1.82807
 H -0.09824 -1.16867 -1.81254
 H -0.35666 -0.79778 1.91227
 H -0.04170 -0.87578 -1.94790
 H -0.38433 -0.04823 2.87251
 H 0.32046 -0.22123 -2.87013
13
bifur_IRC_Distances_MW_output/bifur_IRC_Distances_MW point 6
C 0.43088 0.56929 1.09900
 C -0.12837 0.70254 -1.09021
 C 0.19608 0.83762 0.02339
 C -0.23861 -0.40612 1.96826
 C 0.02921 -0.47207 -1.97118
 F 1.40507 1.24615 1.65897
 F -0.68807 1.74597 -1.67035
 H -0.44735 -1.08248 1.81387
 H -0.09376 -1.16860 -1.79765
 H -0.35915 -0.80077 1.89743
 H -0.03713 -0.87991 -1.93352
 H -0.38068 -0.06141 2.86639
 H 0.31187 -0.23021 -2.86440
13
bifur_IRC_Distances_MW_output/bifur_IRC_Distances_MW point 7
C 0.42953 0.57656 1.09884
 C -0.12652 0.70809 -1.08984
 C 0.19810 0.85584 0.02382
 C -0.23871 -0.40907 1.95789
 C 0.02966 -0.47462 -1.96079
 F 1.39808 1.25215 1.66742
 F -0.68457 1.74588 -1.67929
 H -0.44842 -1.08155 1.79793
 H -0.08902 -1.16846 -1.78095
 H -0.36173 -0.80410 1.88077
 H -0.03218 -0.88441 -1.91739
 H -0.37666 -0.07604 2.85959
 H 0.30243 -0.24027 -2.85799
13
bifur_IRC_Distances_MW_output/bifur_IRC_Distances_MW point 8
C 0.42813 0.58366 1.09870
 C -0.12467 0.71351 -1.08951
 C 0.19998 0.87360 0.02422
 C -0.23875 -0.41195 1.94765
 C 0.03005 -0.47710 -1.95054
 F 1.39104 1.25800 1.67581
 F -0.68083 1.74577 -1.68816
 H -0.44935 -1.08067 1.78218
 H -0.08463 -1.16825 -1.76444
 H -0.36405 -0.80737 1.86430
 H -0.02747 -0.88872 -1.90146
 H -0.37277 -0.09030 2.85293
 H 0.29333 -0.25018 -2.85168
13
bifur_IRC_Distances_MW_output/bifur_IRC_Distances_MW point 9
C 0.42691 0.58950 1.09858
 C -0.12309 0.71796 -1.08924
 C 0.20145 0.88818 0.02455
 C -0.23875 -0.41433 1.93916
 C 0.03032 -0.47912 -1.94203
 F 1.38509 1.26283 1.68280
 F -0.67751 1.74566 -1.69555
 H -0.45002 -1.07998 1.76909
 H -0.08122 -1.16803 -1.75073
 H -0.36579 -0.81007 1.85061
 H -0.02370 -0.89220 -1.88823
 H -0.36961 -0.10201 2.84744
 H 0.28593 -0.25838 -2.84646
13
bifur_IRC_Distances_MW_output/bifur_IRC_Distances_MW point 10
C 0.42609 0.59328 1.09852
 C -0.12205 0.72084 -1.08908
 C 0.20236 0.89761 0.02475
 C -0.23873 -0.41587 1.93363
 C 0.03048 -0.48043 -1.93648
 F 1.38114 1.26596 1.68737
 F -0.67523 1.74559 -1.70039
 H -0.45041 -1.07954 1.76054
 H -0.07911 -1.16786 -1.74178
 H -0.36684 -0.81183 1.84167
 H -0.02130 -0.89443 -1.87959
 H -0.36758 -0.10959 2.84388
 H 0.28118 -0.26373 -2.84306
13
bifur_IRC_Distances_MW_output/bifur_IRC_Distances_MW point 11
C 0.42570 0.59506 1.09848
 C -0.12156 0.72220 -1.08900
 C 0.20278 0.90204 0.02485
 C -0.23871 -0.41659 1.93102
 C 0.03055 -0.48104 -1.93386
 F 1.37927 1.26743 1.68954
 F -0.67413 1.74555 -1.70267
 H -0.45058 -1.07934 1.75651
 H -0.07815 -1.16778 -1.73755
 H -0.36731 -0.81265 1.83746
 H -0.02018 -0.89547 -1.87551
 H -0.36664 -0.11315 2.84220
 H 0.27896 -0.26625 -2.84146
13
bifur_IRC_Distances_MW_output/bifur_IRC_Distances_MW point 12
C 0.42558 0.59560 1.09847
 C -0.12141 0.72261 -1.08898
 C 0.20291 0.90338 0.02488
 C -0.23870 -0.41681 1.93022
 C 0.03057 -0.48122 -1.93306
 F 1.37869 1.26787 1.69020
 F -0.67379 1.74553 -1.70337
 H -0.45063 -1.07928 1.75528
 H -0.07786 -1.16775 -1.73627
 H -0.36745 -0.81290 1.83617
 H -0.01985 -0.89578 -1.87427
 H -0.36635 -0.11423 2.84169
 H 0.27829 -0.26701 -2.84097
13
bifur_IRC_Distances_MW_output/bifur_IRC_Distances_MW point 13
C 0.42556 0.59569 1.09847
 C -0.12138 0.72268 -1.08897
 C 0.20293 0.90361 0.02488
 C -0.23870 -0.41685 1.93008
 C 0.03057 -0.48126 -1.93292
 F 1.37859 1.26795 1.69031
 F -0.67373 1.74553 -1.70349
 H -0.45064 -1.07927 1.75507
 H -0.07781 -1.16774 -1.73604
 H -0.36748 -0.81295 1.83595
 H -0.01979 -0.89584 -1.87406
 H -0.36630 -0.11442 2.84161
 H 0.27817 -0.26714 -2.84088
13
bifur_IRC_Distances_MW_output/bifur_IRC_Distances_MW point 14
C 0.42556 0.59566 1.09847
 C -0.12139 0.72265 -1.08898
 C 0.20292 0.90352 0.02488
 C -0.23870 -0.41684 1.93014
 C 0.03057 -0.48124 -1.93298
 F 1.37863 1.26792 1.69026
 F -0.67375 1.74553 -1.70344
 H -0.45064 -1.07928 1.75516
 H -0.07783 -1.16775 -1.73614
 H -0.36747 -0.81293 1.83604
 H -0.01981 -0.89582 -1.87415
 H -0.36632 -0.11434 2.84164
 H 0.27822 -0.26709 -2.84092
13
bifur_IRC_Distances_MW_output/bifur_IRC_Distances_MW point 15
C 0.42559 0.59556 1.09847
 C -0.12142 0.72258 -1.08898
 C 0.20290 0.90329 0.02488
 C -0.23870 -0.41680 1.93027
 C 0.03056 -0.48121 -1.93312
 F 1.37873 1.26784 1.69015
 F -0.67381 1.74553 -1.70332
 H -0.45063 -1.07929 1.75536
 H -0.07787 -1.16775 -1.73635
 H -0.36744 -0.81289 1.83626
 H -0.01987 -0.89576 -1.87435
 H -0.36637 -0.11416 2.84173
 H 0.27833 -0.26696 -2.84100
13
bifur_IRC_Distances_MW_output/bifur_IRC_Distances_MW point 16
C 0.42561 0.59545 1.09848
 C -0.12145 0.72249 -1.08898
 C 0.20287 0.90300 0.02487
 C -0.23871 -0.41675 1.93045
 C 0.03056 -0.48117 -1.93329
 F 1.37886 1.26775 1.69001
 F -0.67388 1.74554 -1.70317
 H -0.45062 -1.07930 1.75563
 H -0.07794 -1.16776 -1.73663
 H -0.36741 -0.81283 1.83654
 H -0.01994 -0.89570 -1.87462
 H -0.36643 -0.11392 2.84184
 H 0.27848 -0.26679 -2.84111
13
bifur_IRC_Distances_MW_output/bifur_IRC_Distances_MW point 17
C 0.42564 0.59532 1.09848
 C -0.12148 0.72240 -1.08899
 C 0.20285 0.90268 0.02486
 C -0.23871 -0.41670 1.93063
 C 0.03056 -0.48113 -1.93348
 F 1.37899 1.26764 1.68986
 F -0.67396 1.74554 -1.70301
 H -0.45061 -1.07931 1.75592
 H -0.07801 -1.16776 -1.73693
 H -0.36738 -0.81277 1.83684
 H -0.02002 -0.89562 -1.87491
 H -0.36650 -0.11367 2.84196
 H 0.27864 -0.26661 -2.84122
13
bifur_IRC_Distances_MW_output/bifur_IRC_Distances_MW point 18
C 0.42567 0.59519 1.09848
 C -0.12152 0.72230 -1.08899
 C 0.20282 0.90237 0.02486
 C -0.23871 -0.41665 1.93082
 C 0.03055 -0.48109 -1.93366
 F 1.37912 1.26754 1.68970
 F -0.67404 1.74554 -1.70285
 H -0.45059 -1.07933 1.75620
 H -0.07807 -1.16777 -1.73723
 H -0.36735 -0.81271 1.83714
 H -0.02010 -0.89555 -1.87520
 H -0.36657 -0.11342 2.84208
 H 0.27879 -0.26644 -2.84133
13
bifur_IRC_Distances_MW_output/bifur_IRC_Distances_MW point 19
C 0.42569 0.59508 1.09848
 C -0.12155 0.72221 -1.08900
 C 0.20279 0.90208 0.02485
 C -0.23871 -0.41660 1.93099
 C 0.03055 -0.48105 -1.93383
 F 1.37925 1.26744 1.68956
 F -0.67412 1.74555 -1.70270
 H -0.45058 -1.07934 1.75647
 H -0.07814 -1.16778 -1.73751
 H -0.36732 -0.81266 1.83741
 H -0.02017 -0.89548 -1.87547
 H -0.36663 -0.11318 2.84219
 H 0.27894 -0.26627 -2.84144
13
bifur_IRC_Distances_MW_output/bifur_IRC_Distances_MW point 20
C 0.42572 0.59498 1.09849
 C -0.12158 0.72214 -1.08900
 C 0.20277 0.90184 0.02484
 C -0.23871 -0.41656 1.93113
 C 0.03054 -0.48101 -1.93398
 F 1.37935 1.26736 1.68944
 F -0.67418 1.74555 -1.70257
 H -0.45057 -1.07935 1.75669
 H -0.07819 -1.16778 -1.73774
 H -0.36729 -0.81261 1.83765
 H -0.02023 -0.89542 -1.87570
 H -0.36668 -0.11299 2.84228
 H 0.27906 -0.26613 -2.84153
13
bifur_IRC_Distances_MW_output/bifur_IRC_Distances_MW point 21
C 0.42573 0.59491 1.09849
 C -0.12160 0.72208 -1.08901
 C 0.20275 0.90165 0.02484
 C -0.23871 -0.41653 1.93124
 C 0.03054 -0.48099 -1.93409
 F 1.37943 1.26730 1.68935
 F -0.67422 1.74555 -1.70248
 H -0.45057 -1.07936 1.75686
 H -0.07823 -1.16778 -1.73792
 H -0.36727 -0.81258 1.83782
 H -0.02028 -0.89538 -1.87586
 H -0.36672 -0.11284 2.84235
 H 0.27915 -0.26603 -2.84159
13
bifur_IRC_Distances_MW_output/bifur_IRC_Distances_MW point 22
C 0.42574 0.59487 1.09849
 C -0.12161 0.72205 -1.08901
 C 0.20274 0.90155 0.02484
 C -0.23871 -0.41651 1.93130
 C 0.03054 -0.48097 -1.93415
 F 1.37947 1.26727 1.68930
 F -0.67425 1.74555 -1.70242
 H -0.45056 -1.07937 1.75695
 H -0.07825 -1.16779 -1.73802
 H -0.36726 -0.81256 1.83792
 H -0.02031 -0.89536 -1.87596
 H -0.36674 -0.11276 2.84239
 H 0.27920 -0.26597 -2.84163
13
bifur_IRC_Distances_MW_output/bifur_IRC_Distances_MW point 23
C 0.42574 0.59486 1.09849
 C -0.12161 0.72205 -1.08901
 C 0.20274 0.90155 0.02484
 C -0.23871 -0.41651 1.93130
 C 0.03054 -0.48097 -1.93415
 F 1.37947 1.26726 1.68930
 F -0.67425 1.74555 -1.70242
 H -0.45056 -1.07937 1.75696
 H -0.07825 -1.16779 -1.73802
 H -0.36726 -0.81256 1.83792
 H -0.02031 -0.89536 -1.87596
 H -0.36674 -0.11275 2.84239
 H 0.27921 -0.26597 -2.84163
13
bifur_IRC_Distances_MW_output/bifur_IRC_Distances_MW point 24
C 0.42573 0.59491 1.09849
 C -0.12160 0.72208 -1.08901
 C 0.20275 0.90167 0.02484
 C -0.23871 -0.41653 1.93123
 C 0.03054 -0.48099 -1.93408
 F 1.37942 1.26730 1.68936
 F -0.67422 1.74555 -1.70248
 H -0.45057 -1.07936 1.75685
 H -0.07823 -1.16778 -1.73791
 H -0.36727 -0.81258 1.83781
 H -0.02028 -0.89538 -1.87585
 H -0.36672 -0.11285 2.84234
 H 0.27915 -0.26603 -2.84159
13
bifur_IRC_Distances_MW_output/bifur_IRC_Distances_MW point 25
C 0.42571 0.59502 1.09848
 C -0.12157 0.72216 -1.08900
 C 0.20277 0.90193 0.02485
 C -0.23871 -0.41658 1.93108
 C 0.03054 -0.48102 -1.93392
 F 1.37931 1.26739 1.68949
 F -0.67415 1.74555 -1.70262
 H -0.45058 -1.07935 1.75661
 H -0.07817 -1.16778 -1.73766
 H -0.36730 -0.81263 1.83756
 H -0.02021 -0.89545 -1.87561
 H -0.36666 -0.11306 2.84224
 H 0.27902 -0.26619 -2.84149
13
bifur_IRC_Distances_MW_output/bifur_IRC_Distances_MW point 26
C 0.42567 0.59519 1.09848
 C -0.12152 0.72230 -1.08899
 C 0.20281 0.90236 0.02486
 C -0.23871 -0.41665 1.93082
 C 0.03055 -0.48108 -1.93367
 F 1.37913 1.26753 1.68970
 F -0.67405 1.74554 -1.70284
 H -0.45059 -1.07933 1.75621
 H -0.07808 -1.16777 -1.73724
 H -0.36735 -0.81271 1.83715
 H -0.02010 -0.89555 -1.87521
 H -0.36657 -0.11341 2.84208
 H 0.27880 -0.26643 -2.84134
13
bifur_IRC_Distances_MW_output/bifur_IRC_Distances_MW point 27
C 0.42561 0.59544 1.09848
 C -0.12145 0.72249 -1.08898
 C 0.20287 0.90298 0.02487
 C -0.23871 -0.41675 1.93046
 C 0.03056 -0.48117 -1.93330
 F 1.37886 1.26774 1.69000
 F -0.67389 1.74554 -1.70316
 H -0.45062 -1.07930 1.75565
 H -0.07794 -1.16776 -1.73665
 H -0.36741 -0.81283 1.83656
 H -0.01995 -0.89569 -1.87464
 H -0.36644 -0.11391 2.84185
 H 0.27849 -0.26678 -2.84111
13
bifur_IRC_Distances_MW_output/bifur_IRC_Distances_MW point 28
C 0.42554 0.59576 1.09847
 C -0.12136 0.72273 -1.08897
 C 0.20295 0.90377 0.02489
 C -0.23870 -0.41688 1.92999
 C 0.03057 -0.48128 -1.93283
 F 1.37853 1.26800 1.69039
 F -0.67369 1.74553 -1.70357
 H -0.45065 -1.07927 1.75493
 H -0.07777 -1.16774 -1.73590
 H -0.36749 -0.81298 1.83580
 H -0.01975 -0.89588 -1.87391
 H -0.36627 -0.11454 2.84155
 H 0.27809 -0.26723 -2.84083
13
bifur_IRC_Distances_MW_output/bifur_IRC_Distances_MW point 29
C 0.42542 0.59630 1.09846
 C -0.12121 0.72314 -1.08895
 C 0.20307 0.90511 0.02491
 C -0.23870 -0.41710 1.92919
 C 0.03059 -0.48146 -1.93203
 F 1.37795 1.26845 1.69105
 F -0.67335 1.74552 -1.70427
 H -0.45069 -1.07921 1.75370
 H -0.07748 -1.16771 -1.73461
 H -0.36763 -0.81323 1.83451
 H -0.01942 -0.89619 -1.87267
 H -0.36598 -0.11562 2.84104
 H 0.27742 -0.26800 -2.84034
13
bifur_IRC_Distances_MW_output/bifur_IRC_Distances_MW point 30
C 0.42530 0.59685 1.09845
 C -0.12105 0.72356 -1.08892
 C 0.20320 0.90648 0.02494
 C -0.23869 -0.41732 1.92838
 C 0.03061 -0.48165 -1.93122
 F 1.37736 1.26891 1.69172
 F -0.67299 1.74550 -1.70498
 H -0.45074 -1.07914 1.75244
 H -0.07719 -1.16769 -1.73329
 H -0.36777 -0.81348 1.83320
 H -0.01907 -0.89651 -1.87140
 H -0.36569 -0.11672 2.84052
 H 0.27674 -0.26878 -2.83984
13
bifur_IRC_Distances_MW_output/bifur_IRC_Distances_MW point 31
C 0.42510 0.59772 1.09844
 C -0.12081 0.72423 -1.08889
 C 0.20340 0.90866 0.02499
 C -0.23868 -0.41768 1.92709
 C 0.03064 -0.48195 -1.92992
 F 1.37642 1.26963 1.69280
 F -0.67243 1.74548 -1.70612
 H -0.45082 -1.07905 1.75044
 H -0.07673 -1.16764 -1.73120
 H -0.36799 -0.81389 1.83111
 H -0.01853 -0.89702 -1.86938
 H -0.36522 -0.11847 2.83969
 H 0.27565 -0.27003 -2.83905
13
bifur_IRC_Distances_MW_output/bifur_IRC_Distances_MW point 32
C 0.42487 0.59872 1.09842
 C -0.12052 0.72499 -1.08885
 C 0.20363 0.91115 0.02504
 C -0.23866 -0.41809 1.92561
 C 0.03067 -0.48229 -1.92844
 F 1.37535 1.27046 1.69402
 F -0.67178 1.74546 -1.70741
 H -0.45090 -1.07894 1.74816
 H -0.07621 -1.16759 -1.72881
 H -0.36824 -0.81436 1.82872
 H -0.01792 -0.89759 -1.86708
 H -0.36470 -0.12047 2.83875
 H 0.27441 -0.27145 -2.83814
13
bifur_IRC_Distances_MW_output/bifur_IRC_Distances_MW point 33
C 0.42460 0.59986 1.09840
 C -0.12020 0.72585 -1.08880
 C 0.20389 0.91398 0.02510
 C -0.23865 -0.41855 1.92393
 C 0.03071 -0.48268 -1.92675
 F 1.37412 1.27140 1.69542
 F -0.67103 1.74543 -1.70889
 H -0.45099 -1.07882 1.74556
 H -0.07563 -1.16752 -1.72608
 H -0.36851 -0.81489 1.82600
 H -0.01722 -0.89825 -1.86445
 H -0.36410 -0.12274 2.83768
 H 0.27301 -0.27307 -2.83711
13
bifur_IRC_Distances_MW_output/bifur_IRC_Distances_MW point 34
C 0.42429 0.60122 1.09838
 C -0.11981 0.72688 -1.08874
 C 0.20419 0.91735 0.02518
 C -0.23862 -0.41910 1.92192
 C 0.03075 -0.48315 -1.92474
 F 1.37265 1.27253 1.69710
 F -0.67013 1.74540 -1.71066
 H -0.45110 -1.07867 1.74245
 H -0.07494 -1.16745 -1.72282
 H -0.36883 -0.81552 1.82274
 H -0.01640 -0.89903 -1.86131
 H -0.36338 -0.12545 2.83639
 H 0.27133 -0.27500 -2.83588
13
bifur_IRC_Distances_MW_output/bifur_IRC_Distances_MW point 35
C 0.42401 0.60240 1.09836
 C -0.11947 0.72778 -1.08870
 C 0.20445 0.92027 0.02524
 C -0.23860 -0.41959 1.92017
 C 0.03078 -0.48355 -1.92298
 F 1.37136 1.27351 1.69856
 F -0.66933 1.74537 -1.71220
 H -0.45119 -1.07854 1.73974
 H -0.07435 -1.16738 -1.71999
 H -0.36910 -0.81608 1.81991
 H -0.01568 -0.89970 -1.85857
 H -0.36277 -0.12781 2.83528
 H 0.26989 -0.27668 -2.83481
13
bifur_IRC_Distances_MW_output/bifur_IRC_Distances_MW point 36
C 0.42382 0.60319 1.09835
 C -0.11924 0.72839 -1.08867
 C 0.20462 0.92225 0.02528
 C -0.23859 -0.41991 1.91898
 C 0.03081 -0.48382 -1.92179
 F 1.37048 1.27417 1.69955
 F -0.66879 1.74534 -1.71325
 H -0.45124 -1.07846 1.73790
 H -0.07396 -1.16733 -1.71807
 H -0.36928 -0.81645 1.81799
 H -0.01520 -0.90016 -1.85672
 H -0.36235 -0.12940 2.83453
 H 0.26891 -0.27782 -2.83408
13
bifur_IRC_Distances_MW_output/bifur_IRC_Distances_MW point 37
C 0.42363 0.60397 1.09833
 C -0.11901 0.72898 -1.08863
 C 0.20479 0.92418 0.02532
 C -0.23857 -0.42023 1.91783
 C 0.03083 -0.48408 -1.92063
 F 1.36963 1.27481 1.70051
 F -0.66825 1.74532 -1.71427
 H -0.45130 -1.07838 1.73611
 H -0.07358 -1.16728 -1.71619
 H -0.36945 -0.81681 1.81612
 H -0.01474 -0.90060 -1.85491
 H -0.36195 -0.13095 2.83379
 H 0.26795 -0.27894 -2.83337
13
bifur_IRC_Distances_MW_output/bifur_IRC_Distances_MW point 38
C 0.42342 0.60486 1.09832
 C -0.11875 0.72966 -1.08860
 C 0.20498 0.92639 0.02536
 C -0.23855 -0.42059 1.91650
 C 0.03085 -0.48439 -1.91930
 F 1.36864 1.27555 1.70162
 F -0.66763 1.74530 -1.71544
 H -0.45135 -1.07829 1.73406
 H -0.07315 -1.16723 -1.71404
 H -0.36964 -0.81723 1.81397
 H -0.01420 -0.90110 -1.85284
 H -0.36148 -0.13272 2.83295
 H 0.26687 -0.28021 -2.83256
13
bifur_IRC_Distances_MW_output/bifur_IRC_Distances_MW point 39
C 0.42316 0.60591 1.09830
 C -0.11844 0.73045 -1.08856
 C 0.20521 0.92899 0.02542
 C -0.23853 -0.42102 1.91493
 C 0.03087 -0.48474 -1.91773
 F 1.36747 1.27643 1.70293
 F -0.66689 1.74527 -1.71682
 H -0.45142 -1.07818 1.73163
 H -0.07264 -1.16716 -1.71150
 H -0.36986 -0.81772 1.81143
 H -0.01358 -0.90170 -1.85039
 H -0.36094 -0.13481 2.83196
 H 0.26559 -0.28171 -2.83161
13
bifur_IRC_Distances_MW_output/bifur_IRC_Distances_MW point 40
C 0.42286 0.60714 1.09828
 C -0.11808 0.73139 -1.08851
 C 0.20546 0.93205 0.02548
 C -0.23850 -0.42153 1.91309
 C 0.03090 -0.48516 -1.91588
 F 1.36609 1.27745 1.70448
 F -0.66601 1.74523 -1.71846
 H -0.45150 -1.07805 1.72877
 H -0.07206 -1.16708 -1.70850
 H -0.37011 -0.81831 1.80843
 H -0.01285 -0.90239 -1.84750
 H -0.36030 -0.13727 2.83079
 H 0.26408 -0.28348 -2.83048
13
bifur_IRC_Distances_MW_output/bifur_IRC_Distances_MW point 41
C 0.42249 0.60863 1.09826
 C -0.11764 0.73252 -1.08845
 C 0.20577 0.93573 0.02556
 C -0.23846 -0.42213 1.91086
 C 0.03093 -0.48566 -1.91365
 F 1.36443 1.27869 1.70634
 F -0.66494 1.74519 -1.72042
 H -0.45158 -1.07790 1.72533
 H -0.07137 -1.16698 -1.70490
 H -0.37040 -0.81900 1.80483
 H -0.01198 -0.90323 -1.84403
 H -0.35953 -0.14023 2.82939
 H 0.26228 -0.28561 -2.82912
13
bifur_IRC_Distances_MW_output/bifur_IRC_Distances_MW point 42
C 0.42206 0.61038 1.09824
 C -0.11712 0.73385 -1.08839
 C 0.20613 0.94007 0.02565
 C -0.23841 -0.42285 1.90823
 C 0.03096 -0.48626 -1.91101
 F 1.36244 1.28014 1.70854
 F -0.66365 1.74514 -1.72275
 H -0.45167 -1.07773 1.72125
 H -0.07058 -1.16686 -1.70063
 H -0.37073 -0.81983 1.80056
 H -0.01096 -0.90421 -1.83992
 H -0.35864 -0.14371 2.82773
 H 0.26016 -0.28813 -2.82751
13
bifur_IRC_Distances_MW_output/bifur_IRC_Distances_MW point 43
C 0.42155 0.61238 1.09821
 C -0.11651 0.73537 -1.08831
 C 0.20653 0.94503 0.02575
 C -0.23835 -0.42367 1.90522
 C 0.03100 -0.48693 -1.90798
 F 1.36015 1.28182 1.71108
 F -0.66215 1.74507 -1.72543
 H -0.45176 -1.07753 1.71657
 H -0.06970 -1.16672 -1.69573
 H -0.37109 -0.82078 1.79566
 H -0.00980 -0.90532 -1.83519
 H -0.35761 -0.14770 2.82583
 H 0.25775 -0.29102 -2.82567
13
bifur_IRC_Distances_MW_output/bifur_IRC_Distances_MW point 44
C 0.42097 0.61461 1.09818
 C -0.11583 0.73706 -1.08823
 C 0.20696 0.95053 0.02586
 C -0.23827 -0.42458 1.90185
 C 0.03103 -0.48768 -1.90461
 F 1.35758 1.28367 1.71391
 F -0.66045 1.74500 -1.72841
 H -0.45185 -1.07732 1.71135
 H -0.06874 -1.16656 -1.69027
 H -0.37146 -0.82183 1.79020
 H -0.00852 -0.90655 -1.82993
 H -0.35648 -0.15212 2.82372
 H 0.25508 -0.29423 -2.82362
13
bifur_IRC_Distances_MW_output/bifur_IRC_Distances_MW point 45
C 0.42032 0.61705 1.09814
 C -0.11508 0.73891 -1.08815
 C 0.20742 0.95657 0.02599
 C -0.23819 -0.42558 1.89815
 C 0.03105 -0.48850 -1.90089
 F 1.35472 1.28571 1.71703
 F -0.65853 1.74491 -1.73171
 H -0.45192 -1.07709 1.70560
 H -0.06774 -1.16637 -1.68425
 H -0.37184 -0.82299 1.78418
 H -0.00714 -0.90789 -1.82414
 H -0.35526 -0.15697 2.82140
 H 0.25217 -0.29776 -2.82137
13
bifur_IRC_Distances_MW_output/bifur_IRC_Distances_MW point 46
C 0.41960 0.61973 1.09811
 C -0.11424 0.74094 -1.08805
 C 0.20791 0.96317 0.02612
 C -0.23808 -0.42668 1.89408
 C 0.03107 -0.48940 -1.89681
 F 1.35156 1.28795 1.72047
 F -0.65637 1.74482 -1.73534
 H -0.45199 -1.07685 1.69929
 H -0.06668 -1.16615 -1.67763
 H -0.37221 -0.82427 1.77756
 H -0.00566 -0.90935 -1.81777
 H -0.35392 -0.16227 2.81886
 H 0.24900 -0.30164 -2.81889
13
bifur_IRC_Distances_MW_output/bifur_IRC_Distances_MW point 47
C 0.41879 0.62269 1.09808
 C -0.11330 0.74319 -1.08795
 C 0.20843 0.97048 0.02627
 C -0.23795 -0.42790 1.88955
 C 0.03107 -0.49039 -1.89227
 F 1.34801 1.29044 1.72431
 F -0.65391 1.74471 -1.73939
 H -0.45203 -1.07659 1.69225
 H -0.06556 -1.16590 -1.67026
 H -0.37257 -0.82568 1.77018
 H -0.00403 -0.91095 -1.81068
 H -0.35246 -0.16815 2.81604
 H 0.24551 -0.30595 -2.81613
13
bifur_IRC_Distances_MW_output/bifur_IRC_Distances_MW point 48
C 0.41786 0.62598 1.09804
 C -0.11225 0.74568 -1.08785
 C 0.20899 0.97858 0.02643
 C -0.23779 -0.42925 1.88450
 C 0.03107 -0.49148 -1.88720
 F 1.34400 1.29320 1.72860
 F -0.65109 1.74457 -1.74391
 H -0.45204 -1.07631 1.68439
 H -0.06440 -1.16561 -1.66203
 H -0.37291 -0.82726 1.76195
 H -0.00225 -0.91272 -1.80277
 H -0.35085 -0.17465 2.81291
 H 0.24166 -0.31074 -2.81307
13
bifur_IRC_Distances_MW_output/bifur_IRC_Distances_MW point 49
C 0.41682 0.62957 1.09800
 C -0.11108 0.74838 -1.08773
 C 0.20956 0.98740 0.02661
 C -0.23760 -0.43072 1.87897
 C 0.03104 -0.49267 -1.88165
 F 1.33957 1.29622 1.73331
 F -0.64790 1.74442 -1.74888
 H -0.45201 -1.07601 1.67579
 H -0.06321 -1.16527 -1.65302
 H -0.37321 -0.82899 1.75292
 H -0.00036 -0.91462 -1.79410
 H -0.34912 -0.18173 2.80949
 H 0.23751 -0.31598 -2.80971
13
bifur_IRC_Distances_MW_output/bifur_IRC_Distances_MW point 50
C 0.41563 0.63355 1.09797
 C -0.10975 0.75139 -1.08762
 C 0.21015 0.99717 0.02680
 C -0.23737 -0.43236 1.87280
 C 0.03099 -0.49398 -1.87545
 F 1.33455 1.29958 1.73858
 F -0.64424 1.74424 -1.75445
 H -0.45193 -1.07571 1.66617
 H -0.06201 -1.16488 -1.64295
 H -0.37343 -0.83092 1.74284
 H 0.00170 -0.91670 -1.78443
 H -0.34724 -0.18957 2.80570
 H 0.23295 -0.32181 -2.80597
13
bifur_IRC_Distances_MW_output/bifur_IRC_Distances_MW point 51
C 0.41425 0.63802 1.09793
 C -0.10823 0.75475 -1.08749
 C 0.21076 1.00811 0.02702
 C -0.23707 -0.43421 1.86583
 C 0.03090 -0.49544 -1.86845
 F 1.32880 1.30336 1.74456
 F -0.63995 1.74403 -1.76075
 H -0.45177 -1.07538 1.65531
 H -0.06081 -1.16441 -1.63156
 H -0.37356 -0.83311 1.73143
 H 0.00395 -0.91902 -1.77350
 H -0.34516 -0.19835 2.80143
 H 0.22789 -0.32837 -2.80176
13
bifur_IRC_Distances_MW_output/bifur_IRC_Distances_MW point 52
C 0.41262 0.64311 1.09790
 C -0.10646 0.75858 -1.08735
 C 0.21138 1.02054 0.02728
 C -0.23670 -0.43631 1.85783
 C 0.03076 -0.49710 -1.86043
 F 1.32209 1.30769 1.75144
 F -0.63482 1.74376 -1.76801
 H -0.45150 -1.07504 1.64284
 H -0.05964 -1.16383 -1.61849
 H -0.37352 -0.83561 1.71832
 H 0.00644 -0.92161 -1.76096
 H -0.34285 -0.20831 2.79656
 H 0.22220 -0.33587 -2.79693
13
bifur_IRC_Distances_MW_output/bifur_IRC_Distances_MW point 53
C 0.41073 0.64875 1.09787
 C -0.10445 0.76281 -1.08721
 C 0.21198 1.03430 0.02756
 C -0.23624 -0.43864 1.84890
 C 0.03056 -0.49892 -1.85146
 F 1.31445 1.31251 1.75917
 F -0.62884 1.74344 -1.77616
 H -0.45108 -1.07469 1.62888
 H -0.05859 -1.16315 -1.60385
 H -0.37324 -0.83841 1.70364
 H 0.00911 -0.92445 -1.74694
 H -0.34037 -0.21932 2.79116
 H 0.21600 -0.34422 -2.79154
13
bifur_IRC_Distances_MW_output/bifur_IRC_Distances_MW point 54
C 0.40864 0.65472 1.09786
 C -0.10225 0.76726 -1.08708
 C 0.21248 1.04879 0.02786
 C -0.23569 -0.44111 1.83937
 C 0.03028 -0.50083 -1.84190
 F 1.30613 1.31763 1.76745
 F -0.62216 1.74306 -1.78489
 H -0.45052 -1.07437 1.61400
 H -0.05780 -1.16238 -1.58824
 H -0.37267 -0.84141 1.68796
 H 0.01183 -0.92739 -1.73201
 H -0.33785 -0.23089 2.78544
 H 0.20957 -0.35308 -2.78582
13
bifur_IRC_Distances_MW_output/bifur_IRC_Distances_MW point 55
C 0.40645 0.66065 1.09786
 C -0.10001 0.77168 -1.08696
 C 0.21285 1.06317 0.02817
 C -0.23508 -0.44357 1.82982
 C 0.02994 -0.50272 -1.83231
 F 1.29761 1.32275 1.77579
 F -0.61512 1.74265 -1.79369
 H -0.44981 -1.07409 1.59905
 H -0.05735 -1.16156 -1.57254
 H -0.37177 -0.84443 1.67218
 H 0.01443 -0.93027 -1.71703
 H -0.33545 -0.24236 2.77973
 H 0.20331 -0.36192 -2.78008
13
bifur_IRC_Distances_MW_output/bifur_IRC_Distances_MW point 56
C 0.40441 0.66594 1.09787
 C -0.09795 0.77560 -1.08686
 C 0.21306 1.07595 0.02845
 C -0.23449 -0.44577 1.82123
 C 0.02959 -0.50439 -1.82369
 F 1.28979 1.32734 1.78333
 F -0.60851 1.74226 -1.80164
 H -0.44907 -1.07387 1.58562
 H -0.05725 -1.16077 -1.55841
 H -0.37069 -0.84716 1.65798
 H 0.01666 -0.93279 -1.70357
 H -0.33341 -0.25252 2.77465
 H 0.19784 -0.36982 -2.77494
13
bifur_IRC_Distances_MW_output/bifur_IRC_Distances_MW point 57
C 0.40239 0.67097 1.09789
 C -0.09594 0.77932 -1.08678
 C 0.21313 1.08808 0.02874
 C -0.23387 -0.44787 1.81300
 C 0.02920 -0.50596 -1.81542
 F 1.28214 1.33174 1.79058
 F -0.60189 1.74185 -1.80931
 H -0.44826 -1.07370 1.57272
 H -0.05744 -1.15997 -1.54484
 H -0.36938 -0.84980 1.64431
 H 0.01873 -0.93516 -1.69067
 H -0.33156 -0.26215 2.76980
 H 0.19274 -0.37736 -2.77002
13
bifur_IRC_Distances_MW_output/bifur_IRC_Distances_MW point 58
C 0.40032 0.67589 1.09793
 C -0.09393 0.78294 -1.08671
 C 0.21307 1.09989 0.02902
 C -0.23321 -0.44992 1.80490
 C 0.02878 -0.50748 -1.80730
 F 1.27448 1.33606 1.79775
 F -0.59512 1.74142 -1.81688
 H -0.44737 -1.07356 1.56005
 H -0.05790 -1.15915 -1.53148
 H -0.36782 -0.85241 1.63085
 H 0.02069 -0.93744 -1.67800
 H -0.32986 -0.27149 2.76506
 H 0.18787 -0.38474 -2.76519
13
bifur_IRC_Distances_MW_output/bifur_IRC_Distances_MW point 59
C 0.39814 0.68087 1.09798
 C -0.09184 0.78659 -1.08664
 C 0.21287 1.11185 0.02933
 C -0.23249 -0.45200 1.79664
 C 0.02830 -0.50902 -1.79901
 F 1.26652 1.34046 1.80509
 F -0.58792 1.74094 -1.82465
 H -0.44638 -1.07345 1.54710
 H -0.05869 -1.15826 -1.51780
 H -0.36593 -0.85510 1.61706
 H 0.02263 -0.93973 -1.66507
 H -0.32824 -0.28091 2.76024
 H 0.18303 -0.39223 -2.76026
13
bifur_IRC_Distances_MW_output/bifur_IRC_Distances_MW point 60
C 0.39580 0.68599 1.09804
 C -0.08964 0.79033 -1.08658
 C 0.21248 1.12409 0.02967
 C -0.23170 -0.45414 1.78809
 C 0.02775 -0.51058 -1.79043
 F 1.25812 1.34500 1.81272
 F -0.58017 1.74041 -1.83272
 H -0.44527 -1.07337 1.53372
 H -0.05983 -1.15730 -1.50364
 H -0.36364 -0.85792 1.60275
 H 0.02459 -0.94205 -1.65173
 H -0.32670 -0.29053 2.75530
 H 0.17819 -0.39994 -2.75518
13
bifur_IRC_Distances_MW_output/bifur_IRC_Distances_MW point 61
C 0.39326 0.69127 1.09812
 C -0.08731 0.79416 -1.08654
 C 0.21188 1.13669 0.03004
 C -0.23081 -0.45635 1.77920
 C 0.02713 -0.51218 -1.78152
 F 1.24922 1.34972 1.82068
 F -0.57175 1.73982 -1.84116
 H -0.44403 -1.07331 1.51981
 H -0.06142 -1.15623 -1.48888
 H -0.36086 -0.86088 1.58783
 H 0.02660 -0.94442 -1.63788
 H -0.32525 -0.30038 2.75019
 H 0.17333 -0.40792 -2.74989
13
bifur_IRC_Distances_MW_output/bifur_IRC_Distances_MW point 62
C 0.39050 0.69672 1.09823
 C -0.08486 0.79810 -1.08649
 C 0.21099 1.14967 0.03047
 C -0.22982 -0.45864 1.76996
 C 0.02643 -0.51381 -1.77226
 F 1.23979 1.35461 1.82898
 F -0.56259 1.73915 -1.84999
 H -0.44267 -1.07328 1.50537
 H -0.06351 -1.15506 -1.47351
 H -0.35749 -0.86402 1.57227
 H 0.02869 -0.94684 -1.62353
 H -0.32393 -0.31046 2.74491
 H 0.16846 -0.41615 -2.74441
13
bifur_IRC_Distances_MW_output/bifur_IRC_Distances_MW point 63
C 0.38751 0.70232 1.09836
 C -0.08228 0.80212 -1.08646
 C 0.20976 1.16296 0.03095
 C -0.22873 -0.46099 1.76042
 C 0.02565 -0.51546 -1.76270
 F 1.22984 1.35966 1.83760
 F -0.55265 1.73840 -1.85918
 H -0.44121 -1.07328 1.49047
 H -0.06620 -1.15377 -1.45759
 H -0.35345 -0.86732 1.55611
 H 0.03089 -0.94932 -1.60875
 H -0.32276 -0.32070 2.73949
 H 0.16363 -0.42460 -2.73874
13
bifur_IRC_Distances_MW_output/bifur_IRC_Distances_MW point 64
C 0.38429 0.70801 1.09853
 C -0.07960 0.80617 -1.08643
 C 0.20809 1.17646 0.03151
 C -0.22754 -0.46338 1.75064
 C 0.02479 -0.51713 -1.75291
 F 1.21945 1.36483 1.84646
 F -0.54194 1.73755 -1.86866
 H -0.43969 -1.07330 1.47525
 H -0.06957 -1.15236 -1.44122
 H -0.34863 -0.87080 1.53947
 H 0.03326 -0.95185 -1.59368
 H -0.32181 -0.33101 2.73397
 H 0.15889 -0.43320 -2.73293
13
bifur_IRC_Distances_MW_output/bifur_IRC_Distances_MW point 65
C 0.38082 0.71377 1.09872
 C -0.07683 0.81024 -1.08641
 C 0.20589 1.19008 0.03216
 C -0.22624 -0.46580 1.74070
 C 0.02386 -0.51879 -1.74296
 F 1.20867 1.37007 1.85551
 F -0.53043 1.73660 -1.87839
 H -0.43818 -1.07333 1.45981
 H -0.07369 -1.15081 -1.42451
 H -0.34292 -0.87444 1.52244
 H 0.03586 -0.95442 -1.57844
 H -0.32110 -0.34129 2.72838
 H 0.15429 -0.44188 -2.72701
13
bifur_IRC_Distances_MW_output/bifur_IRC_Distances_MW point 66
C 0.37709 0.71956 1.09896
 C -0.07402 0.81430 -1.08639
 C 0.20301 1.20376 0.03292
 C -0.22483 -0.46823 1.73064
 C 0.02287 -0.52045 -1.73291
 F 1.19757 1.37536 1.86469
 F -0.51810 1.73554 -1.88833
 H -0.43675 -1.07335 1.44428
 H -0.07868 -1.14911 -1.40753
 H -0.33616 -0.87827 1.50508
 H 0.03883 -0.95705 -1.56317
 H -0.32070 -0.35147 2.72277
 H 0.14987 -0.45059 -2.72101
13
bifur_IRC_Distances_MW_output/bifur_IRC_Distances_MW point 67
C 0.37306 0.72536 1.09925
 C -0.07116 0.81832 -1.08638
 C 0.19928 1.21750 0.03383
 C -0.22332 -0.47066 1.72050
 C 0.02182 -0.52208 -1.72279
 F 1.18619 1.38066 1.87397
 F -0.50485 1.73434 -1.89846
 H -0.43555 -1.07334 1.42873
 H -0.08468 -1.14724 -1.39033
 H -0.32815 -0.88232 1.48741
 H 0.04236 -0.95977 -1.54794
 H -0.32064 -0.36149 2.71712
 H 0.14563 -0.45928 -2.71493
13
bifur_IRC_Distances_MW_output/bifur_IRC_Distances_MW point 68
C 0.36865 0.73118 1.09960
 C -0.06829 0.82231 -1.08636
 C 0.19442 1.23130 0.03494
 C -0.22168 -0.47309 1.71029
 C 0.02073 -0.52370 -1.71261
 F 1.17459 1.38596 1.88333
 F -0.49054 1.73297 -1.90880
 H -0.43473 -1.07326 1.41322
 H -0.09191 -1.14515 -1.37290
 H -0.31856 -0.88664 1.46942
 H 0.04671 -0.96263 -1.53284
 H -0.32098 -0.37132 2.71145
 H 0.14159 -0.46794 -2.70875
13
bifur_IRC_Distances_MW_output/bifur_IRC_Distances_MW point 69
C 0.36378 0.73703 1.10003
 C -0.06544 0.82627 -1.08633
 C 0.18802 1.24525 0.03632
 C -0.21993 -0.47551 1.69999
 C 0.01962 -0.52530 -1.70237
 F 1.16279 1.39125 1.89279
 F -0.47492 1.73139 -1.91941
 H -0.43459 -1.07306 1.39781
 H -0.10067 -1.14279 -1.35518
 H -0.30693 -0.89132 1.45100
 H 0.05233 -0.96572 -1.51795
 H -0.32179 -0.38094 2.70572
 H 0.13771 -0.47655 -2.70243
13
bifur_IRC_Distances_MW_output/bifur_IRC_Distances_MW point 70
C 0.35828 0.74295 1.10056
 C -0.06265 0.83020 -1.08628
 C 0.17942 1.25947 0.03809
 C -0.21802 -0.47794 1.68957
 C 0.01852 -0.52690 -1.69205
 F 1.15084 1.39651 1.90236
 F -0.45756 1.72951 -1.93038
 H -0.43555 -1.07265 1.38255
 H -0.11145 -1.14006 -1.33707
 H -0.29250 -0.89652 1.43201
 H 0.05991 -0.96919 -1.50336
 H -0.32319 -0.39030 2.69990
 H 0.13395 -0.48510 -2.69591
13
bifur_IRC_Distances_MW_output/bifur_IRC_Distances_MW point 71
C 0.35186 0.74898 1.10125
 C -0.05998 0.83412 -1.08620
 C 0.16756 1.27419 0.04042
 C -0.21592 -0.48036 1.67896
 C 0.01747 -0.52850 -1.68158
 F 1.13875 1.40173 1.91209
 F -0.43776 1.72720 -1.94188
 H -0.43835 -1.07187 1.36751
 H -0.12505 -1.13679 -1.31839
 H -0.27403 -0.90248 1.41218
 H 0.07057 -0.97326 -1.48921
 H -0.32529 -0.39939 2.69388
 H 0.13018 -0.49356 -2.68905
13
bifur_IRC_Distances_MW_output/bifur_IRC_Distances_MW point 72
C 0.34400 0.75523 1.10218
 C -0.05752 0.83806 -1.08607
 C 0.15053 1.28977 0.04362
 C -0.21354 -0.48281 1.66803
 C 0.01655 -0.53012 -1.67088
 F 1.12652 1.40688 1.92212
 F -0.41420 1.72421 -1.95423
 H -0.44428 -1.07046 1.35279
 H -0.14291 -1.13272 -1.29882
 H -0.24935 -0.90963 1.39105
 H 0.08635 -0.97836 -1.47571
 H -0.32832 -0.40815 2.68748
 H 0.12617 -0.50191 -2.68159
13
bifur_IRC_Distances_MW_output/bifur_IRC_Distances_MW point 73
C 0.33370 0.76191 1.10349
 C -0.05539 0.84204 -1.08588
 C 0.12473 1.30698 0.04821
 C -0.21070 -0.48530 1.65651
 C 0.01584 -0.53180 -1.65970
 F 1.11392 1.41199 1.93275
 F -0.38417 1.72002 -1.96806
 H -0.45578 -1.06790 1.33855
 H -0.16773 -1.12729 -1.27777
 H -0.21422 -0.91884 1.36777
 H 0.11104 -0.98527 -1.46317
 H -0.33257 -0.41650 2.68030
 H 0.12133 -0.51004 -2.67300
13
bifur_IRC_Distances_MW_output/bifur_IRC_Distances_MW point 74
C 0.31862 0.76946 1.10552
 C -0.05369 0.84610 -1.08565
 C 0.08264 1.32736 0.05506
 C -0.20684 -0.48793 1.64374
 C 0.01538 -0.53355 -1.64749
 F 1.09976 1.41723 1.94484
 F -0.34132 1.71340 -1.98481
 H -0.47783 -1.06317 1.32485
 H -0.20531 -1.11933 -1.25406
 H -0.15970 -0.93192 1.34069
 H 0.15244 -0.99561 -1.45196
 H -0.33828 -0.42438 2.67133
 H 0.11413 -0.51766 -2.66207
13
bifur_IRC_Distances_MW_output/bifur_IRC_Distances_MW point 75
C 0.29302 0.77906 1.10887
 C -0.05185 0.85018 -1.08569
 C 0.00810 1.35426 0.06511
 C -0.20010 -0.49108 1.62809
 C 0.01463 -0.53530 -1.63268
 F 1.07826 1.42365 1.96118
 F -0.26884 1.70101 -2.00785
 H -0.52064 -1.05411 1.31101
 H -0.26882 -1.10613 -1.22555
 H -0.06557 -0.95303 1.30700
 H 0.22669 -1.01277 -1.44155
 H -0.34463 -0.43188 2.65771
 H 0.09976 -0.52385 -2.64566
13
bifur_IRC_Distances_MW_output/bifur_IRC_Distances_MW point 76
C 0.24448 0.79324 1.11392
 C -0.04518 0.85336 -1.08767
 C -0.12261 1.39274 0.07450
 C -0.18418 -0.49604 1.60641
 C 0.00927 -0.53615 -1.61183
 F 1.02452 1.43619 1.98970
 F -0.12593 1.67453 -2.04253
 H -0.59635 -1.03814 1.29170
 H -0.38137 -1.08283 -1.19187
 H 0.10288 -0.98949 1.26731
 H 0.35420 -1.04112 -1.42463
 H -0.34312 -0.44075 2.63275
 H 0.06339 -0.52555 -2.61777
13
bifur_IRC_Distances_MW_output/bifur_IRC_Distances_MW point 77
C 0.17509 0.81167 1.11709
 C -0.02322 0.85341 -1.09397
 C -0.26937 1.43455 0.06514
 C -0.15295 -0.50428 1.58240
 C -0.00998 -0.53399 -1.58701
 F 0.90260 1.46275 2.03182
 F 0.09566 1.63177 -2.07854
 H -0.67232 -1.02215 1.25742
 H -0.52205 -1.05352 -1.16863
 H 0.31164 -1.03454 1.24493
 H 0.48607 -1.07038 -1.38468
 H -0.31346 -0.45553 2.59912
 H -0.00772 -0.51977 -2.58509
13
bifur_IRC_Distances_MW_output/bifur_IRC_Distances_MW point 78
C 0.12570 0.82596 1.11602
 C 0.00288 0.85237 -1.09988
 C -0.33956 1.45995 0.04414
 C -0.12500 -0.51195 1.56769
 C -0.03219 -0.53104 -1.57044
 F 0.77956 1.49023 2.06165
 F 0.26660 1.59906 -2.09479
 H -0.69970 -1.01667 1.22322
 H -0.60725 -1.03584 -1.16229
 H 0.43567 -1.06174 1.24551
 H 0.54058 -1.08296 -1.34096
 H -0.27555 -0.47226 2.57954
 H -0.07173 -0.51511 -2.56940
13
bifur_IRC_Distances_MW_output/bifur_IRC_Distances_MW point 79
C 0.10084 0.83516 1.11415
 C 0.02026 0.85295 -1.10285
 C -0.35992 1.47455 0.02968
 C -0.10927 -0.51705 1.55869
 C -0.04635 -0.52973 -1.56015
 F 0.70341 1.50835 2.07721
 F 0.35729 1.58283 -2.10106
 H -0.70427 -1.01618 1.19877
 H -0.64535 -1.02817 -1.15738
 H 0.49056 -1.07421 1.24581
 H 0.55520 -1.08688 -1.31023
 H -0.25273 -0.48580 2.57150
 H -0.10966 -0.51582 -2.56415
13
bifur_IRC_Distances_MW_output/bifur_IRC_Distances_MW point 80
C 0.08776 0.84188 1.11259
 C 0.03106 0.85480 -1.10419
 C -0.36379 1.48550 0.02106
 C -0.10057 -0.52064 1.55125
 C -0.05489 -0.52960 -1.55192
 F 0.65782 1.52023 2.08687
 F 0.40645 1.57516 -2.10522
 H -0.70419 -1.01673 1.17990
 H -0.66463 -1.02453 -1.15027
 H 0.51863 -1.08094 1.24180
 H 0.56012 -1.08866 -1.28761
 H -0.24105 -0.49690 2.56740
 H -0.13274 -0.51956 -2.56166
13
bifur_IRC_Distances_MW_output/bifur_IRC_Distances_MW point 81
C 0.08013 0.84743 1.11133
 C 0.03823 0.85734 -1.10478
 C -0.36191 1.49511 0.01563
 C -0.09534 -0.52348 1.54423
 C -0.06045 -0.53009 -1.54440
 F 0.62827 1.52882 2.09414
 F 0.43581 1.57156 -2.10907
 H -0.70355 -1.01743 1.16375
 H -0.67627 -1.02252 -1.14156
 H 0.53607 -1.08541 1.23499
 H 0.56298 -1.08996 -1.26903
 H -0.23541 -0.50663 2.56462
 H -0.14855 -0.52476 -2.55985
13
bifur_IRC_Distances_MW_output/bifur_IRC_Distances_MW point 82
C 0.07528 0.85237 1.11027
 C 0.04335 0.86025 -1.10499
 C -0.35767 1.50409 0.01196
 C -0.09196 -0.52590 1.53736
 C -0.06437 -0.53090 -1.53718
 F 0.60755 1.53558 2.10030
 F 0.45477 1.57008 -2.11295
 H -0.70312 -1.01809 1.14904
 H -0.68435 -1.02127 -1.13191
 H 0.54864 -1.08883 1.22655
 H 0.56556 -1.09119 -1.25262
 H -0.23316 -0.51553 2.56239
 H -0.16051 -0.53066 -2.55821
13
bifur_IRC_Distances_MW_output/bifur_IRC_Distances_MW point 83
C 0.07203 0.85693 1.10934
 C 0.04723 0.86336 -1.10499
 C -0.35231 1.51270 0.00933
 C -0.08965 -0.52808 1.53058
 C -0.06732 -0.53191 -1.53014
 F 0.59208 1.54124 2.10585
 F 0.46774 1.56982 -2.11691
 H -0.70302 -1.01870 1.13522
 H -0.69055 -1.02043 -1.12173
 H 0.55869 -1.09170 1.21717
 H 0.56829 -1.09244 -1.23751
 H -0.23295 -0.52389 2.56042
 H -0.17027 -0.53691 -2.55662
13
bifur_IRC_Distances_MW_output/bifur_IRC_Distances_MW point 84
C 0.06976 0.86123 1.10850
 C 0.05031 0.86658 -1.10487
 C -0.34635 1.52106 0.00735
 C -0.08801 -0.53009 1.52388
 C -0.06964 -0.53302 -1.52324
 F 0.57995 1.54619 2.11102
 F 0.47698 1.57029 -2.12091
 H -0.70321 -1.01924 1.12200
 H -0.69565 -1.01982 -1.11126
 H 0.56730 -1.09427 1.20723
 H 0.57127 -1.09373 -1.22327
 H -0.23405 -0.53185 2.55861
 H -0.17866 -0.54333 -2.55504
13
bifur_IRC_Distances_MW_output/bifur_IRC_Distances_MW point 85
C 0.06813 0.86535 1.10773
 C 0.05285 0.86985 -1.10467
 C -0.34005 1.52919 0.00582
 C -0.08681 -0.53199 1.51725
 C -0.07155 -0.53420 -1.51644
 F 0.57007 1.55065 2.11593
 F 0.48374 1.57124 -2.12495
 H -0.70365 -1.01975 1.10923
 H -0.70007 -1.01935 -1.10064
 H 0.57504 -1.09665 1.19698
 H 0.57450 -1.09505 -1.20965
 H -0.23605 -0.53949 2.55689
 H -0.18614 -0.54982 -2.55347
13
bifur_IRC_Distances_MW_output/bifur_IRC_Distances_MW point 86
C 0.06696 0.86932 1.10700
 C 0.05502 0.87313 -1.10442
 C -0.33356 1.53714 0.00459
 C -0.08592 -0.53379 1.51071
 C -0.07317 -0.53541 -1.50976
 F 0.56177 1.55476 2.12064
 F 0.48877 1.57251 -2.12898
 H -0.70429 -1.02021 1.09684
 H -0.70405 -1.01897 -1.08999
 H 0.58220 -1.09890 1.18656
 H 0.57794 -1.09642 -1.19654
 H -0.23867 -0.54685 2.55526
 H -0.19300 -0.55629 -2.55191
13
bifur_IRC_Distances_MW_output/bifur_IRC_Distances_MW point 87
C 0.06610 0.87315 1.10632
 C 0.05689 0.87640 -1.10414
 C -0.32695 1.54489 0.00358
 C -0.08526 -0.53553 1.50426
 C -0.07457 -0.53665 -1.50320
 F 0.55462 1.55860 2.12519
 F 0.49256 1.57400 -2.13301
 H -0.70509 -1.02064 1.08478
 H -0.70771 -1.01866 -1.07936
 H 0.58898 -1.10107 1.17609
 H 0.58156 -1.09781 -1.18385
 H -0.24173 -0.55398 2.55368
 H -0.19940 -0.56272 -2.55036
13
bifur_IRC_Distances_MW_output/bifur_IRC_Distances_MW point 88
C 0.06549 0.87687 1.10566
 C 0.05856 0.87965 -1.10383
 C -0.32029 1.55246 0.00274
 C -0.08476 -0.53720 1.49793
 C -0.07580 -0.53788 -1.49676
 F 0.54835 1.56222 2.12960
 F 0.49542 1.57564 -2.13700
 H -0.70603 -1.02104 1.07303
 H -0.71116 -1.01840 -1.06881
 H 0.59547 -1.10316 1.16563
 H 0.58534 -1.09922 -1.17153
 H -0.24513 -0.56088 2.55217
 H -0.20545 -0.56906 -2.54884
13
bifur_IRC_Distances_MW_output/bifur_IRC_Distances_MW point 89
C 0.06505 0.88047 1.10504
 C 0.06006 0.88286 -1.10352
 C -0.31361 1.55984 0.00203
 C -0.08438 -0.53882 1.49171
 C -0.07691 -0.53912 -1.49045
 F 0.54275 1.56567 2.13387
 F 0.49757 1.57737 -2.14094
 H -0.70708 -1.02142 1.06158
 H -0.71444 -1.01816 -1.05839
 H 0.60175 -1.10520 1.15526
 H 0.58923 -1.10064 -1.15957
 H -0.24877 -0.56756 2.55071
 H -0.21122 -0.57529 -2.54734
13
bifur_IRC_Distances_MW_output/bifur_IRC_Distances_MW point 90
C 0.06475 0.88396 1.10444
 C 0.06142 0.88601 -1.10319
 C -0.30695 1.56702 0.00142
 C -0.08410 -0.54038 1.48563
 C -0.07791 -0.54034 -1.48428
 F 0.53770 1.56896 2.13801
 F 0.49916 1.57917 -2.14482
 H -0.70823 -1.02178 1.05044
 H -0.71759 -1.01795 -1.04813
 H 0.60785 -1.10719 1.14501
 H 0.59321 -1.10207 -1.14796
 H -0.25257 -0.57403 2.54931
 H -0.21675 -0.58139 -2.54588
13
bifur_IRC_Distances_MW_output/bifur_IRC_Distances_MW point 91
C 0.06457 0.88735 1.10386
 C 0.06267 0.88909 -1.10287
 C -0.30034 1.57398 0.00089
 C -0.08390 -0.54189 1.47969
 C -0.07883 -0.54154 -1.47827
 F 0.53309 1.57211 2.14202
 F 0.50032 1.58100 -2.14862
 H -0.70945 -1.02212 1.03961
 H -0.72062 -1.01775 -1.03808
 H 0.61379 -1.10914 1.13494
 H 0.59725 -1.10349 -1.13669
 H -0.25648 -0.58027 2.54796
 H -0.22206 -0.58734 -2.54446
13
bifur_IRC_Distances_MW_output/bifur_IRC_Distances_MW point 92
C 0.06446 0.89062 1.10331
 C 0.06382 0.89209 -1.10254
 C -0.29382 1.58072 0.00043
 C -0.08376 -0.54335 1.47393
 C -0.07967 -0.54271 -1.47242
 F 0.52886 1.57513 2.14589
 F 0.50112 1.58285 -2.15233
 H -0.71072 -1.02244 1.02912
 H -0.72356 -1.01757 -1.02827
 H 0.61958 -1.11104 1.12510
 H 0.60132 -1.10490 -1.12580
 H -0.26045 -0.58630 2.54667
 H -0.22718 -0.59311 -2.54309
13
bifur_IRC_Distances_MW_output/bifur_IRC_Distances_MW point 93
C 0.06443 0.89376 1.10278
 C 0.06488 0.89500 -1.10222
 C -0.28742 1.58721 0.00003
 C -0.08367 -0.54475 1.46835
 C -0.08045 -0.54386 -1.46678
 F 0.52496 1.57802 2.14961
 F 0.50164 1.58468 -2.15593
 H -0.71203 -1.02275 1.01900
 H -0.72640 -1.01739 -1.01876
 H 0.62519 -1.11288 1.11553
 H 0.60538 -1.10629 -1.11530
 H -0.26443 -0.59207 2.54545
 H -0.23208 -0.59869 -2.54176
13
bifur_IRC_Distances_MW_output/bifur_IRC_Distances_MW point 94
C 0.06445 0.89677 1.10228
 C 0.06586 0.89780 -1.10191
 C -0.28118 1.59341 -0.00033
 C -0.08361 -0.54609 1.46299
 C -0.08117 -0.54496 -1.46136
 F 0.52136 1.58076 2.15318
 F 0.50192 1.58649 -2.15940
 H -0.71337 -1.02303 1.00930
 H -0.72913 -1.01723 -1.00960
 H 0.63062 -1.11466 1.10630
 H 0.60939 -1.10764 -1.10525
 H -0.26837 -0.59759 2.54428
 H -0.23677 -0.60404 -2.54049
13
bifur_IRC_Distances_MW_output/bifur_IRC_Distances_MW point 95
C 0.06451 0.89963 1.10180
 C 0.06677 0.90047 -1.10161
 C -0.27516 1.59931 -0.00064
 C -0.08359 -0.54736 1.45789
 C -0.08183 -0.54601 -1.45619
 F 0.51804 1.58337 2.15656
 F 0.50203 1.58824 -2.16272
 H -0.71470 -1.02330 1.00006
 H -0.73175 -1.01707 -1.00084
 H 0.63583 -1.11637 1.09747
 H 0.61332 -1.10895 -1.09568
 H -0.27223 -0.60282 2.54319
 H -0.24123 -0.60913 -2.53929
13
bifur_IRC_Distances_MW_output/bifur_IRC_Distances_MW point 96
C 0.06460 0.90233 1.10135
 C 0.06760 0.90300 -1.10132
 C -0.26940 1.60487 -0.00092
 C -0.08359 -0.54856 1.45305
 C -0.08244 -0.54701 -1.45130
 F 0.51499 1.58582 2.15976
 F 0.50198 1.58993 -2.16586
 H -0.71602 -1.02355 0.99133
 H -0.73425 -1.01692 -0.99253
 H 0.64080 -1.11801 1.08909
 H 0.61712 -1.11021 -1.08665
 H -0.27596 -0.60774 2.54216
 H -0.24544 -0.61395 -2.53815
13
bifur_IRC_Distances_MW_output/bifur_IRC_Distances_MW point 97
C 0.06471 0.90485 1.10093
 C 0.06837 0.90538 -1.10105
 C -0.26394 1.61007 -0.00116
 C -0.08360 -0.54968 1.44852
 C -0.08299 -0.54795 -1.44672
 F 0.51219 1.58810 2.16274
 F 0.50183 1.59153 -2.16881
 H -0.71731 -1.02378 0.98315
 H -0.73660 -1.01678 -0.98473
 H 0.64549 -1.11954 1.08121
 H 0.62076 -1.11141 -1.07819
 H -0.27952 -0.61233 2.54122
 H -0.24939 -0.61845 -2.53710
13
bifur_IRC_Distances_MW_output/bifur_IRC_Distances_MW point 98
C 0.06483 0.90719 1.10054
 C 0.06907 0.90759 -1.10080
 C -0.25880 1.61490 -0.00138
 C -0.08363 -0.55073 1.44430
 C -0.08350 -0.54883 -1.44245
 F 0.50963 1.59023 2.16552
 F 0.50161 1.59304 -2.17157
 H -0.71855 -1.02400 0.97554
 H -0.73882 -1.01665 -0.97746
 H 0.64989 -1.12099 1.07386
 H 0.62421 -1.11253 -1.07033
 H -0.28288 -0.61659 2.54035
 H -0.25305 -0.62264 -2.53612
13
bifur_IRC_Distances_MW_output/bifur_IRC_Distances_MW point 99
C 0.06496 0.90935 1.10018
 C 0.06970 0.90963 -1.10056
 C -0.25401 1.61934 -0.00157
 C -0.08367 -0.55169 1.44040
 C -0.08396 -0.54964 -1.43851
 F 0.50731 1.59219 2.16807
 F 0.50132 1.59445 -2.17412
 H -0.71973 -1.02419 0.96851
 H -0.74088 -1.01653 -0.97073
 H 0.65398 -1.12233 1.06705
 H 0.62745 -1.11358 -1.06307
 H -0.28604 -0.62051 2.53955
 H -0.25644 -0.62650 -2.53521
13
bifur_IRC_Distances_MW_output/bifur_IRC_Distances_MW point 100
C 0.06509 0.91132 1.09985
 C 0.07026 0.91149 -1.10035
 C -0.24961 1.62338 -0.00173
 C -0.08371 -0.55256 1.43686
 C -0.08437 -0.55037 -1.43492
 F 0.50522 1.59397 2.17040
 F 0.50101 1.59574 -2.17644
 H -0.72084 -1.02437 0.96212
 H -0.74277 -1.01642 -0.96460
 H 0.65773 -1.12355 1.06085
 H 0.63045 -1.11454 -1.05647
 H -0.28894 -0.62406 2.53883
 H -0.25952 -0.63001 -2.53440
13
bifur_IRC_Distances_MW_output/bifur_IRC_Distances_MW point 101
C 0.06521 0.91305 1.09956
 C 0.07076 0.91314 -1.10016
 C -0.24570 1.62694 -0.00187
 C -0.08376 -0.55334 1.43372
 C -0.08473 -0.55103 -1.43175
 F 0.50339 1.59554 2.17245
 F 0.50069 1.59689 -2.17850
 H -0.72184 -1.02452 0.95647
 H -0.74445 -1.01632 -0.95917
 H 0.66107 -1.12464 1.05535
 H 0.63313 -1.11540 -1.05063
 H -0.29153 -0.62720 2.53820
 H -0.26224 -0.63311 -2.53368
13
bifur_IRC_Distances_MW_output/bifur_IRC_Distances_MW point 102
C 0.27230 0.87553 1.09929
 C 0.26631 0.87777 -1.10002
 C 0.81898 1.42997 -0.00213
 C -0.12324 -0.54656 1.43105
 C -0.12192 -0.54463 -1.42904
 F 0.11435 1.66991 2.17425
 F 0.11499 1.67051 -2.18021
 H 0.30042 -1.21747 0.95151
 H 0.32462 -1.21797 -0.95467
 H -1.02781 -0.80677 1.05087
 H -0.99836 -0.80825 -1.04544
 H 0.04497 -0.69371 2.53763
 H 0.01439 -0.68833 -2.53310
13
bifur_IRC_Distances_MW_output/bifur_IRC_Distances_MW point 103
C 0.27249 0.87672 1.09909
 C 0.26619 0.87901 -1.09989
 C 0.81704 1.43341 -0.00223
 C -0.12324 -0.54711 1.42889
 C -0.12179 -0.54516 -1.42685
 F 0.11562 1.67047 2.17566
 F 0.11512 1.67119 -2.18162
 H 0.30132 -1.21777 0.94761
 H 0.32596 -1.21826 -0.95095
 H -1.03005 -0.80685 1.04711
 H -1.00019 -0.80832 -1.04141
 H 0.04609 -0.69637 2.53720
 H 0.01543 -0.69098 -2.53262
13
bifur_IRC_Distances_MW_output/bifur_IRC_Distances_MW point 104
C 0.27263 0.87759 1.09894
 C 0.26611 0.87991 -1.09980
 C 0.81560 1.43592 -0.00231
 C -0.12324 -0.54750 1.42731
 C -0.12169 -0.54554 -1.42526
 F 0.11654 1.67089 2.17669
 F 0.11522 1.67169 -2.18265
 H 0.30199 -1.21799 0.94476
 H 0.32695 -1.21847 -0.94822
 H -1.03169 -0.80691 1.04436
 H -1.00153 -0.80838 -1.03845
 H 0.04692 -0.69832 2.53688
 H 0.01619 -0.69291 -2.53226
13
bifur_IRC_Distances_MW_output/bifur_IRC_Distances_MW point 105
C 0.27272 0.87818 1.09884
 C 0.26606 0.88052 -1.09973
 C 0.81464 1.43760 -0.00236
 C -0.12325 -0.54777 1.42626
 C -0.12163 -0.54580 -1.42419
 F 0.11715 1.67117 2.17738
 F 0.11530 1.67203 -2.18334
 H 0.30244 -1.21814 0.94285
 H 0.32761 -1.21861 -0.94640
 H -1.03279 -0.80695 1.04252
 H -1.00243 -0.80841 -1.03648
 H 0.04747 -0.69962 2.53667
 H 0.01670 -0.69420 -2.53202
13
bifur_IRC_Distances_MW_output/bifur_IRC_Distances_MW point 106
C 0.27275 0.87836 1.09881
 C 0.26604 0.88071 -1.09971
 C 0.81434 1.43812 -0.00237
 C -0.12325 -0.54785 1.42593
 C -0.12161 -0.54587 -1.42386
 F 0.11734 1.67126 2.17760
 F 0.11532 1.67213 -2.18356
 H 0.30258 -1.21818 0.94226
 H 0.32782 -1.21866 -0.94584
 H -1.03313 -0.80696 1.04195
 H -1.00271 -0.80842 -1.03587
 H 0.04764 -0.70002 2.53661
 H 0.01686 -0.69460 -2.53195
13
bifur_IRC_Distances_MW_output/bifur_IRC_Distances_MW point 107
C 0.27275 0.87837 1.09881
 C 0.26604 0.88071 -1.09971
 C 0.81433 1.43814 -0.00237
 C -0.12325 -0.54785 1.42592
 C -0.12161 -0.54588 -1.42385
 F 0.11735 1.67126 2.17761
 F 0.11532 1.67213 -2.18357
 H 0.30258 -1.21819 0.94224
 H 0.32783 -1.21866 -0.94581
 H -1.03314 -0.80696 1.04193
 H -1.00273 -0.80842 -1.03585
 H 0.04765 -0.70003 2.53661
 H 0.01687 -0.69462 -2.53195
13
bifur_IRC_Distances_MW_output/bifur_IRC_Distances_MW point 108
C 0.27273 0.87821 1.09884
 C 0.26605 0.88055 -1.09973
 C 0.81459 1.43769 -0.00236
 C -0.12325 -0.54778 1.42620
 C -0.12162 -0.54581 -1.42414
 F 0.11718 1.67119 2.17742
 F 0.11530 1.67204 -2.18338
 H 0.30246 -1.21815 0.94276
 H 0.32765 -1.21862 -0.94631
 H -1.03284 -0.80695 1.04243
 H -1.00248 -0.80841 -1.03638
 H 0.04750 -0.69968 2.53666
 H 0.01673 -0.69427 -2.53201
13
bifur_IRC_Distances_MW_output/bifur_IRC_Distances_MW point 109
C 0.27267 0.87788 1.09890
 C 0.26608 0.88021 -1.09977
 C 0.81513 1.43674 -0.00233
 C -0.12325 -0.54763 1.42680
 C -0.12166 -0.54566 -1.42474
 F 0.11684 1.67103 2.17703
 F 0.11526 1.67186 -2.18299
 H 0.30221 -1.21806 0.94383
 H 0.32727 -1.21854 -0.94733
 H -1.03222 -0.80693 1.04346
 H -1.00197 -0.80839 -1.03750
 H 0.04718 -0.69895 2.53678
 H 0.01644 -0.69354 -2.53214
13
bifur_IRC_Distances_MW_output/bifur_IRC_Distances_MW point 110
C 0.27260 0.87738 1.09898
 C 0.26613 0.87970 -1.09982
 C 0.81595 1.43532 -0.00229
 C -0.12324 -0.54741 1.42769
 C -0.12171 -0.54545 -1.42564
 F 0.11632 1.67079 2.17645
 F 0.11520 1.67157 -2.18241
 H 0.30183 -1.21794 0.94544
 H 0.32671 -1.21842 -0.94887
 H -1.03129 -0.80690 1.04502
 H -1.00121 -0.80836 -1.03916
 H 0.04672 -0.69785 2.53696
 H 0.01601 -0.69245 -2.53234
13
bifur_IRC_Distances_MW_output/bifur_IRC_Distances_MW point 111
C 0.27249 0.87671 1.09909
 C 0.26619 0.87900 -1.09989
 C 0.81705 1.43337 -0.00223
 C -0.12324 -0.54710 1.42891
 C -0.12179 -0.54515 -1.42687
 F 0.11561 1.67047 2.17565
 F 0.11512 1.67119 -2.18161
 H 0.30131 -1.21776 0.94765
 H 0.32595 -1.21826 -0.95098
 H -1.03002 -0.80685 1.04715
 H -1.00017 -0.80832 -1.04144
 H 0.04608 -0.69634 2.53720
 H 0.01542 -0.69095 -2.53262
13
bifur_IRC_Distances_MW_output/bifur_IRC_Distances_MW point 112
C 0.27235 0.87585 1.09924
 C 0.26627 0.87811 -1.09998
 C 0.81845 1.43092 -0.00216
 C -0.12324 -0.54671 1.43045
 C -0.12189 -0.54478 -1.42843
 F 0.11470 1.67006 2.17464
 F 0.11503 1.67070 -2.18060
 H 0.30067 -1.21755 0.95044
 H 0.32499 -1.21805 -0.95364
 H -1.02843 -0.80679 1.04984
 H -0.99886 -0.80827 -1.04433
 H 0.04528 -0.69444 2.53751
 H 0.01468 -0.68906 -2.53297
13
bifur_IRC_Distances_MW_output/bifur_IRC_Distances_MW point 113
C 0.27218 0.87481 1.09941
 C 0.26638 0.87703 -1.10010
 C 0.82015 1.42790 -0.00206
 C -0.12324 -0.54624 1.43234
 C -0.12200 -0.54432 -1.43035
 F 0.11359 1.66957 2.17340
 F 0.11493 1.67009 -2.17936
 H 0.29988 -1.21729 0.95386
 H 0.32381 -1.21780 -0.95690
 H -1.02648 -0.80672 1.05313
 H -0.99727 -0.80820 -1.04787
 H 0.04431 -0.69210 2.53789
 H 0.01377 -0.68674 -2.53340
13
bifur_IRC_Distances_MW_output/bifur_IRC_Distances_MW point 114
C 0.06518 0.91257 1.09964
 C 0.07062 0.91268 -1.10021
 C -0.24679 1.62595 -0.00183
 C -0.08374 -0.55312 1.43459
 C -0.08463 -0.55084 -1.43263
 F 0.50389 1.59510 2.17188
 F 0.50078 1.59657 -2.17793
 H -0.72156 -1.02448 0.95804
 H -0.74398 -1.01634 -0.96068
 H 0.66014 -1.12434 1.05688
 H 0.63238 -1.11516 -1.05225
 H -0.29080 -0.62633 2.53838
 H -0.26149 -0.63225 -2.53388
13
bifur_IRC_Distances_MW_output/bifur_IRC_Distances_MW point 115
C 0.06508 0.91113 1.09988
 C 0.07021 0.91132 -1.10037
 C -0.25003 1.62300 -0.00172
 C -0.08371 -0.55248 1.43719
 C -0.08433 -0.55030 -1.43526
 F 0.50541 1.59380 2.17018
 F 0.50104 1.59562 -2.17622
 H -0.72073 -1.02435 0.96273
 H -0.74259 -1.01643 -0.96518
 H 0.65737 -1.12344 1.06144
 H 0.63016 -1.11445 -1.05709
 H -0.28866 -0.62373 2.53890
 H -0.25923 -0.62968 -2.53448
13
bifur_IRC_Distances_MW_output/bifur_IRC_Distances_MW point 116
C 0.06497 0.90951 1.10015
 C 0.06974 0.90978 -1.10054
 C -0.25367 1.61966 -0.00158
 C -0.08367 -0.55176 1.44013
 C -0.08399 -0.54969 -1.43823
 F 0.50714 1.59233 2.16825
 F 0.50130 1.59455 -2.17430
 H -0.71982 -1.02421 0.96802
 H -0.74102 -1.01652 -0.97025
 H 0.65427 -1.12242 1.06657
 H 0.62768 -1.11366 -1.06256
 H -0.28626 -0.62078 2.53949
 H -0.25668 -0.62677 -2.53515
13
bifur_IRC_Distances_MW_output/bifur_IRC_Distances_MW point 117
C 0.06486 0.90770 1.10045
 C 0.06922 0.90807 -1.10074
 C -0.25767 1.61595 -0.00143
 C -0.08364 -0.55095 1.44338
 C -0.08361 -0.54902 -1.44152
 F 0.50908 1.59069 2.16612
 F 0.50154 1.59337 -2.17217
 H -0.71883 -1.02404 0.97388
 H -0.73930 -1.01662 -0.97586
 H 0.65086 -1.12130 1.07225
 H 0.62498 -1.11278 -1.06861
 H -0.28363 -0.61752 2.54016
 H -0.25386 -0.62355 -2.53590
13
bifur_IRC_Distances_MW_output/bifur_IRC_Distances_MW point 118
C 0.06475 0.90571 1.10078
 C 0.06863 0.90619 -1.10096
 C -0.26205 1.61185 -0.00124
 C -0.08361 -0.55007 1.44697
 C -0.08318 -0.54827 -1.44515
 F 0.51124 1.58889 2.16376
 F 0.50176 1.59208 -2.16983
 H -0.71776 -1.02386 0.98035
 H -0.73742 -1.01673 -0.98206
 H 0.64710 -1.12007 1.07851
 H 0.62202 -1.11182 -1.07530
 H -0.28075 -0.61390 2.54090
 H -0.25074 -0.61999 -2.53674
13
bifur_IRC_Distances_MW_output/bifur_IRC_Distances_MW point 119
C 0.06465 0.90352 1.10115
 C 0.06797 0.90413 -1.10119
 C -0.26682 1.60733 -0.00104
 C -0.08359 -0.54909 1.45091
 C -0.08270 -0.54745 -1.44913
 F 0.51366 1.58690 2.16117
 F 0.50193 1.59068 -2.16726
 H -0.71663 -1.02366 0.98746
 H -0.73536 -1.01686 -0.98885
 H 0.64301 -1.11873 1.08536
 H 0.61883 -1.11078 -1.08265
 H -0.27763 -0.60991 2.54172
 H -0.24731 -0.61608 -2.53765
13
bifur_IRC_Distances_MW_output/bifur_IRC_Distances_MW point 120
C 0.06455 0.90113 1.10155
 C 0.06724 0.90188 -1.10145
 C -0.27196 1.60242 -0.00080
 C -0.08358 -0.54803 1.45519
 C -0.08217 -0.54657 -1.45346
 F 0.51633 1.58473 2.15834
 F 0.50202 1.58918 -2.16447
 H -0.71543 -1.02344 0.99519
 H -0.73314 -1.01699 -0.99621
 H 0.63860 -1.11728 1.09280
 H 0.61543 -1.10965 -1.09065
 H -0.27430 -0.60556 2.54262
 H -0.24358 -0.61182 -2.53866
13
bifur_IRC_Distances_MW_output/bifur_IRC_Distances_MW point 121
C 0.06448 0.89855 1.10198
 C 0.06643 0.89947 -1.10172
 C -0.27744 1.59709 -0.00053
 C -0.08359 -0.54688 1.45981
 C -0.08158 -0.54561 -1.45814
 F 0.51928 1.58239 2.15529
 F 0.50200 1.58758 -2.16146
 H -0.71419 -1.02320 1.00354
 H -0.73076 -1.01713 -1.00414
 H 0.63386 -1.11573 1.10080
 H 0.61183 -1.10846 -1.09929
 H -0.27076 -0.60085 2.54360
 H -0.23956 -0.60721 -2.53974
13
bifur_IRC_Distances_MW_output/bifur_IRC_Distances_MW point 122
C 0.06444 0.89575 1.10245
 C 0.06553 0.89685 -1.10201
 C -0.28331 1.59131 -0.00021
 C -0.08363 -0.54563 1.46481
 C -0.08093 -0.54458 -1.46320
 F 0.52257 1.57984 2.15197
 F 0.50185 1.58587 -2.15822
 H -0.71291 -1.02294 1.01259
 H -0.72820 -1.01728 -1.01271
 H 0.62878 -1.11406 1.10943
 H 0.60802 -1.10718 -1.10866
 H -0.26702 -0.59572 2.54468
 H -0.23519 -0.60223 -2.54092
13
bifur_IRC_Distances_MW_output/bifur_IRC_Distances_MW point 123
C 0.06443 0.89273 1.10295
 C 0.06453 0.89404 -1.10233
 C -0.28954 1.58507 0.00016
 C -0.08369 -0.54429 1.47019
 C -0.08020 -0.54348 -1.46864
 F 0.52623 1.57707 2.14839
 F 0.50149 1.58407 -2.15474
 H -0.71159 -1.02265 1.02234
 H -0.72546 -1.01745 -1.02190
 H 0.62334 -1.11227 1.11869
 H 0.60403 -1.10583 -1.11876
 H -0.26310 -0.59017 2.54585
 H -0.23047 -0.59685 -2.54220
13
bifur_IRC_Distances_MW_output/bifur_IRC_Distances_MW point 124
C 0.06449 0.88948 1.10350
 C 0.06342 0.89104 -1.10265
 C -0.29611 1.57837 0.00059
 C -0.08380 -0.54284 1.47594
 C -0.07938 -0.54230 -1.47447
 F 0.53031 1.57408 2.14454
 F 0.50087 1.58220 -2.15103
 H -0.71026 -1.02233 1.03279
 H -0.72253 -1.01763 -1.03171
 H 0.61755 -1.11037 1.12854
 H 0.59988 -1.10440 -1.12960
 H -0.25904 -0.58420 2.54712
 H -0.22539 -0.59109 -2.54357
13
bifur_IRC_Distances_MW_output/bifur_IRC_Distances_MW point 125
C 0.06463 0.88600 1.10409
 C 0.06218 0.88786 -1.10300
 C -0.30299 1.57121 0.00110
 C -0.08397 -0.54129 1.48206
 C -0.07847 -0.54106 -1.48066
 F 0.53490 1.57086 2.14042
 F 0.49990 1.58026 -2.14710
 H -0.70895 -1.02199 1.04393
 H -0.71941 -1.01783 -1.04210
 H 0.61142 -1.10836 1.13897
 H 0.59562 -1.10292 -1.14118
 H -0.25490 -0.57779 2.54850
 H -0.21995 -0.58496 -2.54503
13
bifur_IRC_Distances_MW_output/bifur_IRC_Distances_MW point 126
C 0.06488 0.88226 1.10473
 C 0.06076 0.88446 -1.10335
 C -0.31023 1.56351 0.00171
 C -0.08423 -0.53962 1.48860
 C -0.07743 -0.53974 -1.48730
 F 0.54012 1.56736 2.13599
 F 0.49844 1.57828 -2.14292
 H -0.70766 -1.02161 1.05589
 H -0.71605 -1.01805 -1.05316
 H 0.60487 -1.10622 1.15003
 H 0.59124 -1.10136 -1.15363
 H -0.25068 -0.57087 2.54999
 H -0.21405 -0.57840 -2.54660
13
bifur_IRC_Distances_MW_output/bifur_IRC_Distances_MW point 127
C 0.06530 0.87823 1.10543
 C 0.05914 0.88086 -1.10372
 C -0.31778 1.55526 0.00246
 C -0.08460 -0.53781 1.49558
 C -0.07623 -0.53835 -1.49437
 F 0.54617 1.56354 2.13122
 F 0.49630 1.57628 -2.13848
 H -0.70642 -1.02119 1.06870
 H -0.71241 -1.01830 -1.06488
 H 0.59786 -1.10393 1.16172
 H 0.58679 -1.09975 -1.16700
 H -0.24647 -0.56341 2.55162
 H -0.20765 -0.57141 -2.54827
13
bifur_IRC_Distances_MW_output/bifur_IRC_Distances_MW point 128
C 0.06596 0.87389 1.10619
 C 0.05724 0.87705 -1.10408
 C -0.32564 1.54641 0.00340
 C -0.08515 -0.53586 1.50300
 C -0.07482 -0.53689 -1.50192
 F 0.55332 1.55933 2.12607
 F 0.49319 1.57431 -2.13380
 H -0.70527 -1.02072 1.08244
 H -0.70841 -1.01861 -1.07726
 H 0.59028 -1.10148 1.17402
 H 0.58230 -1.09809 -1.18138
 H -0.24238 -0.55536 2.55338
 H -0.20062 -0.56398 -2.55006
13
bifur_IRC_Distances_MW_output/bifur_IRC_Distances_MW point 129
C 0.06698 0.86922 1.10702
 C 0.05497 0.87305 -1.10443
 C -0.33372 1.53694 0.00461
 C -0.08594 -0.53375 1.51087
 C -0.07313 -0.53538 -1.50993
 F 0.56196 1.55466 2.12053
 F 0.48866 1.57248 -2.12888
 H -0.70427 -1.02020 1.09714
 H -0.70395 -1.01898 -1.09025
 H 0.58203 -1.09885 1.18682
 H 0.57785 -1.09638 -1.19686
 H -0.23859 -0.54667 2.55530
 H -0.19284 -0.55613 -2.55195
13
bifur_IRC_Distances_MW_output/bifur_IRC_Distances_MW point 130
C 0.06855 0.86419 1.10794
 C 0.05217 0.86890 -1.10474
 C -0.34189 1.52688 0.00622
 C -0.08712 -0.53145 1.51914
 C -0.07104 -0.53386 -1.51838
 F 0.57272 1.54941 2.11454
 F 0.48200 1.57093 -2.12379
 H -0.70350 -1.01961 1.11286
 H -0.69886 -1.01947 -1.10370
 H 0.57288 -1.09598 1.19995
 H 0.57355 -1.09467 -1.21351
 H -0.23540 -0.53732 2.55738
 H -0.18407 -0.54795 -2.55392
13
bifur_IRC_Distances_MW_output/bifur_IRC_Distances_MW point 131
C 0.07100 0.85871 1.10899
 C 0.04857 0.86467 -1.10496
 C -0.34993 1.51614 0.00845
 C -0.08891 -0.52891 1.52783
 C -0.06833 -0.53235 -1.52731
 F 0.58679 1.54333 2.10800
 F 0.47188 1.56994 -2.11854
 H -0.70306 -1.01893 1.12975
 H -0.69274 -1.02015 -1.11748
 H 0.56234 -1.09278 1.21316
 H 0.56948 -1.09296 -1.23160
 H -0.23327 -0.52719 2.55967
 H -0.17383 -0.53952 -2.55598
13
bifur_IRC_Distances_MW_output/bifur_IRC_Distances_MW point 132
C 0.07506 0.85264 1.11021
 C 0.04360 0.86043 -1.10500
 C -0.35738 1.50460 0.01178
 C -0.09180 -0.52603 1.53696
 C -0.06457 -0.53096 -1.53677
 F 0.60652 1.53594 2.10064
 F 0.45567 1.57004 -2.11318
 H -0.70310 -1.01813 1.14821
 H -0.68476 -1.02121 -1.13133
 H 0.54928 -1.08901 1.22602
 H 0.56571 -1.09126 -1.25170
 H -0.23310 -0.51604 2.56227
 H -0.16113 -0.53102 -2.55812
13
bifur_IRC_Distances_MW_output/bifur_IRC_Distances_MW point 133
C 0.08233 0.84562 1.11173
 C 0.03607 0.85642 -1.10463
 C -0.36292 1.49192 0.01723
 C -0.09686 -0.52257 1.54660
 C -0.05879 -0.52987 -1.54692
 F 0.63711 1.52615 2.09182
 F 0.42728 1.57248 -2.10776
 H -0.70376 -1.01719 1.16906
 H -0.67283 -1.02309 -1.14466
 H 0.53084 -1.08404 1.23754
 H 0.56208 -1.08953 -1.27507
 H -0.23686 -0.50342 2.56548
 H -0.14370 -0.52288 -2.56043
13
bifur_IRC_Distances_MW_output/bifur_IRC_Distances_MW point 134
C 0.09746 0.83669 1.11380
 C 0.02291 0.85325 -1.10322
 C -0.36152 1.47700 0.02753
 C -0.10705 -0.51789 1.55709
 C -0.04847 -0.52963 -1.55835
 F 0.69210 1.51119 2.07952
 F 0.36987 1.58075 -2.10199
 H -0.70440 -1.01626 1.19454
 H -0.65033 -1.02721 -1.15608
 H 0.49777 -1.07590 1.24529
 H 0.55659 -1.08733 -1.30507
 H -0.24961 -0.48825 2.57047
 H -0.11531 -0.51641 -2.56352
13
bifur_IRC_Distances_MW_output/bifur_IRC_Distances_MW point 135
C 0.13711 0.82240 1.11654
 C -0.00404 0.85254 -1.09848
 C -0.32638 1.45407 0.04994
 C -0.13185 -0.50998 1.57113
 C -0.02641 -0.53175 -1.57440
 F 0.81099 1.48307 2.05478
 F 0.22608 1.60668 -2.09167
 H -0.69549 -1.01745 1.23224
 H -0.58873 -1.03965 -1.16353
 H 0.40889 -1.05580 1.24473
 H 0.53102 -1.08066 -1.35253
 H -0.28537 -0.46759 2.58362
 H -0.05584 -0.51587 -2.57237
13
bifur_IRC_Distances_MW_output/bifur_IRC_Distances_MW point 136
C 0.23456 0.79590 1.11469
 C -0.04299 0.85361 -1.08835
 C -0.14665 1.39945 0.07476
 C -0.18033 -0.49709 1.60260
 C 0.00737 -0.53604 -1.60803
 F 1.01048 1.43927 1.99563
 F -0.09554 1.66873 -2.04862
 H -0.60973 -1.03531 1.28752
 H -0.40293 -1.07835 -1.18706
 H 0.13510 -0.99643 1.26194
 H 0.37685 -1.04612 -1.42026
 H -0.34075 -0.44253 2.62770
 H 0.05455 -0.52510 -2.61250
13
bifur_IRC_Distances_MW_output/bifur_IRC_Distances_MW point 137
C 0.30650 0.77435 1.10714
 C -0.05282 0.84836 -1.08559
 C 0.04733 1.34098 0.06017
 C -0.20374 -0.48955 1.63569
 C 0.01512 -0.53453 -1.63986
 F 1.08972 1.42045 1.95294
 F -0.30713 1.70770 -1.99633
 H -0.49781 -1.05893 1.31742
 H -0.23560 -1.11301 -1.23918
 H -0.11500 -0.94208 1.32323
 H 0.18760 -1.00386 -1.44631
 H -0.34189 -0.42850 2.66476
 H 0.10773 -0.52136 -2.65408
13
bifur_IRC_Distances_MW_output/bifur_IRC_Distances_MW point 138
C 0.33488 0.76122 1.10334
 C -0.05558 0.84164 -1.08590
 C 0.12784 1.30517 0.04767
 C -0.21102 -0.48505 1.65769
 C 0.01589 -0.53163 -1.66084
 F 1.11521 1.41149 1.93165
 F -0.38757 1.72051 -1.96659
 H -0.45428 -1.06823 1.33993
 H -0.16483 -1.12792 -1.27995
 H -0.21836 -0.91780 1.37021
 H 0.10802 -0.98447 -1.46436
 H -0.33208 -0.41570 2.68107
 H 0.12187 -0.50925 -2.67393
13
bifur_IRC_Distances_MW_output/bifur_IRC_Distances_MW point 139
C 0.35035 0.75027 1.10142
 C -0.05944 0.83495 -1.08618
 C 0.16449 1.27737 0.04101
 C -0.21544 -0.48088 1.67670
 C 0.01727 -0.52884 -1.67936
 F 1.13619 1.40282 1.91417
 F -0.43318 1.72664 -1.94439
 H -0.43928 -1.07164 1.36438
 H -0.12839 -1.13602 -1.31436
 H -0.26946 -0.90386 1.40787
 H 0.07338 -0.97423 -1.48630
 H -0.32585 -0.40126 2.69257
 H 0.12937 -0.49533 -2.68754
13
bifur_IRC_Distances_MW_output/bifur_IRC_Distances_MW point 140
C 0.36124 0.73986 1.10027
 C -0.06410 0.82816 -1.08631
 C 0.18422 1.25203 0.03711
 C -0.21903 -0.47668 1.69501
 C 0.01909 -0.52607 -1.69743
 F 1.15708 1.39378 1.89736
 F -0.46684 1.73053 -1.92462
 H -0.43488 -1.07290 1.39047
 H -0.10554 -1.14153 -1.34655
 H -0.30042 -0.89374 1.44198
 H 0.05567 -0.96732 -1.51090
 H -0.32238 -0.38546 2.70295
 H 0.13590 -0.48066 -2.69934
13
bifur_IRC_Distances_MW_output/bifur_IRC_Distances_MW point 141
C 0.36997 0.72949 1.09949
 C -0.06912 0.82116 -1.08637
 C 0.19597 1.22729 0.03460
 C -0.22217 -0.47239 1.71326
 C 0.02105 -0.52323 -1.71556
 F 1.17797 1.38443 1.88061
 F -0.49481 1.73339 -1.90578
 H -0.43491 -1.07330 1.41770
 H -0.08967 -1.14578 -1.37797
 H -0.32152 -0.88535 1.47467
 H 0.04534 -0.96178 -1.53719
 H -0.32083 -0.36850 2.71310
 H 0.14274 -0.46544 -2.71055
13
bifur_IRC_Distances_MW_output/bifur_IRC_Distances_MW point 142
C 0.37747 0.71899 1.09894
 C -0.07429 0.81390 -1.08640
 C 0.20333 1.20243 0.03284
 C -0.22497 -0.46799 1.73163
 C 0.02297 -0.52029 -1.73389
 F 1.19866 1.37484 1.86379
 F -0.51934 1.73565 -1.88735
 H -0.43688 -1.07335 1.44579
 H -0.07815 -1.14928 -1.40920
 H -0.33687 -0.87789 1.50678
 H 0.03852 -0.95679 -1.56465
 H -0.32072 -0.35048 2.72331
 H 0.15029 -0.44974 -2.72160
13
bifur_IRC_Distances_MW_output/bifur_IRC_Distances_MW point 143
C 0.38414 0.70828 1.09853
 C -0.07947 0.80636 -1.08643
 C 0.20800 1.17707 0.03154
 C -0.22748 -0.46349 1.75020
 C 0.02475 -0.51721 -1.75246
 F 1.21896 1.36507 1.84687
 F -0.54143 1.73751 -1.86910
 H -0.43962 -1.07330 1.47455
 H -0.06974 -1.15229 -1.44046
 H -0.34839 -0.87096 1.53870
 H 0.03337 -0.95196 -1.59299
 H -0.32177 -0.33148 2.73371
 H 0.15867 -0.43360 -2.73266
13
bifur_IRC_Distances_MW_output/bifur_IRC_Distances_MW point 144
C 0.39020 0.69729 1.09824
 C -0.08460 0.79851 -1.08649
 C 0.21088 1.15103 0.03052
 C -0.22972 -0.45888 1.76900
 C 0.02636 -0.51398 -1.77129
 F 1.23879 1.35512 1.82986
 F -0.56160 1.73908 -1.85092
 H -0.44252 -1.07328 1.50385
 H -0.06376 -1.15494 -1.47190
 H -0.35711 -0.86435 1.57063
 H 0.02891 -0.94710 -1.62202
 H -0.32380 -0.31151 2.74436
 H 0.16796 -0.41701 -2.74383
13
bifur_IRC_Distances_MW_output/bifur_IRC_Distances_MW point 145
C 0.39578 0.68602 1.09804
 C -0.08963 0.79035 -1.08658
 C 0.21248 1.12416 0.02967
 C -0.23169 -0.45415 1.78804
 C 0.02775 -0.51059 -1.79038
 F 1.25807 1.34502 1.81276
 F -0.58012 1.74041 -1.83277
 H -0.44526 -1.07337 1.53364
 H -0.05984 -1.15729 -1.50356
 H -0.36362 -0.85793 1.60267
 H 0.02460 -0.94206 -1.65165
 H -0.32669 -0.29058 2.75527
 H 0.17816 -0.39999 -2.75515
13
bifur_IRC_Distances_MW_output/bifur_IRC_Distances_MW point 146
C 0.40095 0.67442 1.09792
 C -0.09453 0.78186 -1.08673
 C 0.21310 1.09638 0.02894
 C -0.23341 -0.44931 1.80732
 C 0.02891 -0.50703 -1.80973
 F 1.27679 1.33477 1.79560
 F -0.59717 1.74155 -1.81461
 H -0.44764 -1.07360 1.56384
 H -0.05773 -1.15940 -1.53547
 H -0.36832 -0.85163 1.63487
 H 0.02011 -0.93676 -1.68179
 H -0.33036 -0.26871 2.76647
 H 0.18931 -0.38253 -2.76663
13
bifur_IRC_Distances_MW_output/bifur_IRC_Distances_MW point 147
C 0.40575 0.66249 1.09786
 C -0.09930 0.77304 -1.08692
 C 0.21294 1.06762 0.02827
 C -0.23488 -0.44434 1.82684
 C 0.02983 -0.50330 -1.82932
 F 1.29491 1.32435 1.77840
 F -0.61286 1.74252 -1.79645
 H -0.44956 -1.07401 1.59439
 H -0.05728 -1.16129 -1.56764
 H -0.37143 -0.84538 1.66726
 H 0.01521 -0.93115 -1.71236
 H -0.33473 -0.24590 2.77796
 H 0.20139 -0.36466 -2.77830
13
bifur_IRC_Distances_MW_output/bifur_IRC_Distances_MW point 148
C 0.41022 0.65022 1.09787
 C -0.10391 0.76390 -1.08718
 C 0.21211 1.03786 0.02763
 C -0.23611 -0.43925 1.84657
 C 0.03050 -0.49939 -1.84912
 F 1.31243 1.31376 1.76119
 F -0.62724 1.74335 -1.77829
 H -0.45096 -1.07461 1.62524
 H -0.05837 -1.16297 -1.60004
 H -0.37313 -0.83915 1.69981
 H 0.00979 -0.92517 -1.74329
 H -0.33975 -0.22216 2.78975
 H 0.21441 -0.34639 -2.79014
13
bifur_IRC_Distances_MW_output/bifur_IRC_Distances_MW point 149
C 0.41438 0.63760 1.09793
 C -0.10838 0.75444 -1.08750
 C 0.21070 1.00708 0.02700
 C -0.23710 -0.43403 1.86649
 C 0.03091 -0.49530 -1.86911
 F 1.32934 1.30301 1.74400
 F -0.64036 1.74405 -1.76015
 H -0.45179 -1.07541 1.65633
 H -0.06092 -1.16445 -1.63264
 H -0.37355 -0.83290 1.73250
 H 0.00374 -0.91880 -1.77453
 H -0.34535 -0.19752 2.80183
 H 0.22836 -0.32775 -2.80215
13
bifur_IRC_Distances_MW_output/bifur_IRC_Distances_MW point 150
C 0.41824 0.62464 1.09805
 C -0.11268 0.74466 -1.08789
 C 0.20876 0.97526 0.02636
 C -0.23786 -0.42869 1.88657
 C 0.03107 -0.49103 -1.88928
 F 1.34565 1.29207 1.72684
 F -0.65225 1.74463 -1.74205
 H -0.45204 -1.07642 1.68762
 H -0.06486 -1.16573 -1.66541
 H -0.37278 -0.82662 1.76533
 H -0.00298 -0.91200 -1.80601
 H -0.35151 -0.17199 2.81419
 H 0.24323 -0.30877 -2.81433
13
bifur_IRC_Distances_MW_output/bifur_IRC_Distances_MW point 151
C 0.42182 0.61132 1.09822
 C -0.11683 0.73456 -1.08835
 C 0.20632 0.94239 0.02570
 C -0.23838 -0.42323 1.90682
 C 0.03098 -0.48657 -1.90959
 F 1.36137 1.28093 1.70973
 F -0.66295 1.74511 -1.72400
 H -0.45171 -1.07764 1.71906
 H -0.07016 -1.16680 -1.69833
 H -0.37090 -0.82027 1.79827
 H -0.01041 -0.90473 -1.83771
 H -0.35816 -0.14558 2.82684
 H 0.25903 -0.28948 -2.82665
13
bifur_IRC_Distances_MW_output/bifur_IRC_Distances_MW point 152
C 0.42511 0.59764 1.09844
 C -0.12083 0.72416 -1.08889
 C 0.20338 0.90847 0.02499
 C -0.23868 -0.41765 1.92721
 C 0.03064 -0.48193 -1.93004
 F 1.37651 1.26957 1.69270
 F -0.67248 1.74549 -1.70601
 H -0.45081 -1.07906 1.75063
 H -0.07677 -1.16764 -1.73139
 H -0.36797 -0.81386 1.83130
 H -0.01858 -0.89697 -1.86957
 H -0.36527 -0.11831 2.83977
 H 0.27575 -0.26991 -2.83912
13
bifur_IRC_Distances_MW_output/bifur_IRC_Distances_MW point 153
C 0.42814 0.58362 1.09870
 C -0.12468 0.71347 -1.08951
 C 0.19997 0.87350 0.02422
 C -0.23875 -0.41194 1.94771
 C 0.03005 -0.47709 -1.95060
 F 1.39109 1.25797 1.67576
 F -0.68085 1.74577 -1.68811
 H -0.44935 -1.08068 1.78227
 H -0.08466 -1.16825 -1.76454
 H -0.36403 -0.80735 1.86440
 H -0.02750 -0.88870 -1.90155
 H -0.37279 -0.09022 2.85297
 H 0.29338 -0.25012 -2.85172
13
bifur_IRC_Distances_MW_output/bifur_IRC_Distances_MW point 154
C 0.43089 0.56925 1.09900
 C -0.12838 0.70251 -1.09021
 C 0.19607 0.83752 0.02339
 C -0.23861 -0.40611 1.96832
 C 0.02921 -0.47206 -1.97124
 F 1.40510 1.24612 1.65892
 F -0.68809 1.74597 -1.67030
 H -0.44734 -1.08249 1.81396
 H -0.09379 -1.16860 -1.79775
 H -0.35914 -0.80075 1.89753
 H -0.03716 -0.87988 -1.93362
 H -0.38070 -0.06133 2.86643
 H 0.31192 -0.23015 -2.86444
13
bifur_IRC_Distances_MW_output/bifur_IRC_Distances_MW point 155
C 0.43338 0.55456 1.09933
 C -0.13194 0.69129 -1.09099
 C 0.19168 0.80058 0.02249
 C -0.23824 -0.40017 1.98899
 C 0.02814 -0.46684 -1.99194
 F 1.41857 1.23400 1.64223
 F -0.69419 1.74609 -1.65263
 H -0.44480 -1.08448 1.84565
 H -0.10412 -1.16867 -1.83096
 H -0.35332 -0.79406 1.93064
 H -0.04755 -0.87051 -1.96570
 H -0.38894 -0.03171 2.88015
 H 0.33134 -0.21009 -2.87725
13
bifur_IRC_Distances_MW_output/bifur_IRC_Distances_MW point 156
C 0.43559 0.53957 1.09970
 C -0.13536 0.67984 -1.09185
 C 0.18679 0.76276 0.02150
 C -0.23767 -0.39413 2.00969
 C 0.02684 -0.46143 -2.01265
 F 1.43150 1.22161 1.62569
 F -0.69918 1.74612 -1.63512
 H -0.44177 -1.08664 1.87726
 H -0.11562 -1.16842 -1.86412
 H -0.34662 -0.78728 1.96369
 H -0.05865 -0.86058 -1.99774
 H -0.39747 -0.00142 2.89409
 H 0.35162 -0.19001 -2.89014
13
bifur_IRC_Distances_MW_output/bifur_IRC_Distances_MW point 157
C 0.43754 0.52430 1.10009
 C -0.13866 0.66821 -1.09280
 C 0.18140 0.72415 0.02042
 C -0.23688 -0.38799 2.03040
 C 0.02532 -0.45585 -2.03333
 F 1.44388 1.20893 1.60934
 F -0.70308 1.74607 -1.61779
 H -0.43825 -1.08896 1.90876
 H -0.12823 -1.16783 -1.89718
 H -0.33908 -0.78041 1.99663
 H -0.07042 -0.85007 -2.02968
 H -0.40626 0.02945 2.90823
 H 0.37273 -0.17000 -2.90307
13
bifur_IRC_Distances_MW_output/bifur_IRC_Distances_MW point 158
C 0.43921 0.50879 1.10051
 C -0.14183 0.65641 -1.09384
 C 0.17549 0.68485 0.01925
 C -0.23589 -0.38179 2.05108
 C 0.02359 -0.45010 -2.05397
 F 1.45574 1.19596 1.59318
 F -0.70592 1.74594 -1.60068
 H -0.43428 -1.09141 1.94010
 H -0.14191 -1.16686 -1.93009
 H -0.33074 -0.77349 2.02941
 H -0.08284 -0.83899 -2.06147
 H -0.41525 0.06083 2.92257
 H 0.39463 -0.15016 -2.91604
13
bifur_IRC_Distances_MW_output/bifur_IRC_Distances_MW point 159
C 0.44062 0.49309 1.10094
 C -0.14488 0.64451 -1.09496
 C 0.16907 0.64499 0.01798
 C -0.23471 -0.37552 2.07168
 C 0.02167 -0.44419 -2.07451
 F 1.46706 1.18270 1.57725
 F -0.70772 1.74572 -1.58382
 H -0.42988 -1.09397 1.97122
 H -0.15661 -1.16549 -1.96277
 H -0.32163 -0.76652 2.06197
 H -0.09586 -0.82733 -2.09304
 H -0.42441 0.09261 2.93706
 H 0.41727 -0.13060 -2.92901
13
bifur_IRC_Distances_MW_output/bifur_IRC_Distances_MW point 160
C 0.44176 0.47726 1.10139
 C -0.14781 0.63256 -1.09615
 C 0.16215 0.60477 0.01661
 C -0.23333 -0.36923 2.09216
 C 0.01957 -0.43814 -2.09488
 F 1.47783 1.16919 1.56158
 F -0.70852 1.74541 -1.56726
 H -0.42510 -1.09664 2.00202
 H -0.17222 -1.16369 -1.99513
 H -0.31181 -0.75955 2.09423
 H -0.10941 -0.81514 -2.12429
 H -0.43368 0.12465 2.95166
 H 0.44057 -0.11145 -2.94194
13
bifur_IRC_Distances_MW_output/bifur_IRC_Distances_MW point 161
C 0.44263 0.46142 1.10185
 C -0.15062 0.62066 -1.09742
 C 0.15476 0.56452 0.01515
 C -0.23178 -0.36296 2.11238
 C 0.01731 -0.43200 -2.11497
 F 1.48801 1.15548 1.54627
 F -0.70837 1.74502 -1.55110
 H -0.41997 -1.09937 2.03233
 H -0.18860 -1.16143 -2.02696
 H -0.30139 -0.75263 2.12599
 H -0.12336 -0.80249 -2.15502
 H -0.44299 0.15668 2.96627
 H 0.46436 -0.09289 -2.95475
13
bifur_IRC_Distances_MW_output/bifur_IRC_Distances_MW point 162
C 0.44323 0.44580 1.10231
 C -0.15329 0.60899 -1.09874
 C 0.14702 0.52484 0.01362
 C -0.23008 -0.35680 2.13210
 C 0.01495 -0.42585 -2.13453
 F 1.49752 1.14177 1.53147
 F -0.70735 1.74455 -1.53552
 H -0.41459 -1.10213 2.06178
 H -0.20548 -1.15875 -2.05790
 H -0.29052 -0.74589 2.15687
 H -0.13751 -0.78956 -2.18488
 H -0.45220 0.18825 2.98070
 H 0.48830 -0.07521 -2.96729
13
bifur_IRC_Distances_MW_output/bifur_IRC_Distances_MW point 163
C 0.44358 0.43087 1.10275
 C -0.15576 0.59789 -1.10007
 C 0.13918 0.48693 0.01207
 C -0.22830 -0.35094 2.15080
 C 0.01257 -0.41989 -2.15303
 F 1.50615 1.12845 1.51757
 F -0.70561 1.74403 -1.52093
 H -0.40916 -1.10483 2.08961
 H -0.22228 -1.15574 -2.08710
 H -0.27960 -0.73952 2.18606
 H -0.15138 -0.77677 -2.21305
 H -0.46104 0.21843 2.99454
 H 0.51164 -0.05891 -2.97921
13
bifur_IRC_Distances_MW_output/bifur_IRC_Distances_MW point 164
C 0.44371 0.41768 1.10314
 C -0.15788 0.58815 -1.10130
 C 0.13190 0.45350 0.01063
 C -0.22661 -0.34579 2.16719
 C 0.01037 -0.41455 -2.16923
 F 1.51341 1.11651 1.50547
 F -0.70347 1.74351 -1.50826
 H -0.40412 -1.10725 2.11394
 H -0.23763 -1.15269 -2.11262
 H -0.26953 -0.73399 2.21160
 H -0.16392 -0.76512 -2.23766
 H -0.46888 0.24507 3.00682
 H 0.53264 -0.04503 -2.98969
13
bifur_IRC_Distances_MW_output/bifur_IRC_Distances_MW point 165
C 0.44370 0.40815 1.10342
 C -0.15938 0.58115 -1.10222
 C 0.12642 0.42937 0.00955
 C -0.22531 -0.34208 2.17899
 C 0.00873 -0.41065 -2.18088
 F 1.51846 1.10776 1.49681
 F -0.70159 1.74309 -1.49923
 H -0.40035 -1.10903 2.13141
 H -0.24902 -1.15026 -2.13094
 H -0.26199 -0.73004 2.22995
 H -0.17315 -0.75649 -2.25533
 H -0.47457 0.26433 3.01572
 H 0.54806 -0.03531 -2.99726
13
bifur_IRC_Distances_MW_output/bifur_IRC_Distances_MW point 166
C 0.44366 0.40281 1.10358
 C -0.16022 0.57724 -1.10274
 C 0.12327 0.41585 0.00893
 C -0.22456 -0.34001 2.18560
 C 0.00779 -0.40844 -2.18739
 F 1.52122 1.10282 1.49198
 F -0.70042 1.74285 -1.49421
 H -0.39817 -1.11004 2.14117
 H -0.25552 -1.14880 -2.14117
 H -0.25767 -0.72785 2.24020
 H -0.17838 -0.75157 -2.26518
 H -0.47777 0.27513 3.02073
 H 0.55679 -0.02998 -3.00150
13
bifur_IRC_Distances_MW_output/bifur_IRC_Distances_MW point 167
C 0.44362 0.40016 1.10365
 C -0.16063 0.57530 -1.10301
 C 0.12168 0.40915 0.00861
 C -0.22418 -0.33898 2.18887
 C 0.00732 -0.40734 -2.19061
 F 1.52257 1.10035 1.48960
 F -0.69981 1.74272 -1.49173
 H -0.39708 -1.11054 2.14600
 H -0.25878 -1.14805 -2.14623
 H -0.25551 -0.72677 2.24528
 H -0.18099 -0.74910 -2.27006
 H -0.47936 0.28048 3.02322
 H 0.56115 -0.02737 -3.00360
13
bifur_IRC_Distances_MW_output/bifur_IRC_Distances_MW point 168
C 0.44361 0.39884 1.10369
 C -0.16083 0.57434 -1.10314
 C 0.12089 0.40582 0.00846
 C -0.22399 -0.33847 2.19049
 C 0.00709 -0.40680 -2.19221
 F 1.52324 1.09912 1.48841
 F -0.69950 1.74266 -1.49049
 H -0.39654 -1.11079 2.14841
 H -0.26040 -1.14768 -2.14875
 H -0.25442 -0.72624 2.24780
 H -0.18230 -0.74787 -2.27249
 H -0.48016 0.28315 3.02446
 H 0.56332 -0.02608 -3.00464
13
bifur_IRC_Distances_MW_output/bifur_IRC_Distances_MW point 169
C 0.44360 0.39822 1.10371
 C -0.16093 0.57389 -1.10320
 C 0.12052 0.40426 0.00838
 C -0.22390 -0.33823 2.19126
 C 0.00697 -0.40654 -2.19297
 F 1.52355 1.09854 1.48785
 F -0.69935 1.74263 -1.48991
 H -0.39628 -1.11091 2.14954
 H -0.26117 -1.14750 -2.14993
 H -0.25391 -0.72599 2.24899
 H -0.18291 -0.74730 -2.27363
 H -0.48053 0.28440 3.02504
 H 0.56434 -0.02547 -3.00514
13
bifur_IRC_Distances_MW_output/bifur_IRC_Distances_MW point 170
C 0.44359 0.39774 1.10373
 C -0.16100 0.57354 -1.10325
 C 0.12022 0.40304 0.00833
 C -0.22383 -0.33805 2.19185
 C 0.00689 -0.40634 -2.19355
 F 1.52379 1.09809 1.48742
 F -0.69923 1.74261 -1.48947
 H -0.39608 -1.11100 2.15041
 H -0.26176 -1.14736 -2.15085
 H -0.25352 -0.72579 2.24991
 H -0.18339 -0.74684 -2.27451
 H -0.48082 0.28537 3.02550
 H 0.56514 -0.02500 -3.00552
13
bifur_IRC_Distances_MW_output/bifur_IRC_Distances_MW point 171
C 0.44358 0.39734 1.10374
 C -0.16106 0.57325 -1.10329
 C 0.11999 0.40205 0.00828
 C -0.22377 -0.33790 2.19234
 C 0.00682 -0.40618 -2.19403
 F 1.52399 1.09773 1.48707
 F -0.69914 1.74259 -1.48910
 H -0.39592 -1.11108 2.15113
 H -0.26225 -1.14725 -2.15159
 H -0.25319 -0.72563 2.25066
 H -0.18378 -0.74648 -2.27523
 H -0.48105 0.28617 3.02587
 H 0.56578 -0.02462 -3.00583
13
bifur_IRC_Distances_MW_output/bifur_IRC_Distances_MW point 172
C 0.44358 0.39700 1.10375
 C -0.16111 0.57300 -1.10333
 C 0.11978 0.40118 0.00824
 C -0.22372 -0.33776 2.19276
 C 0.00676 -0.40603 -2.19445
 F 1.52416 1.09741 1.48676
 F -0.69905 1.74257 -1.48878
 H -0.39577 -1.11114 2.15175
 H -0.26268 -1.14715 -2.15225
 H -0.25291 -0.72549 2.25132
 H -0.18412 -0.74615 -2.27587
 H -0.48126 0.28687 3.02619
 H 0.56635 -0.02428 -3.00610
13
bifur_IRC_Distances_MW_output/bifur_IRC_Distances_MW point 173
C 0.44358 0.39687 1.10375
 C -0.16113 0.57290 -1.10334
 C 0.11970 0.40084 0.00822
 C -0.22370 -0.33771 2.19293
 C 0.00673 -0.40598 -2.19461
 F 1.52423 1.09728 1.48664
 F -0.69902 1.74256 -1.48865
 H -0.39572 -1.11117 2.15200
 H -0.26284 -1.14711 -2.15251
 H -0.25280 -0.72544 2.25157
 H -0.18425 -0.74603 -2.27611
 H -0.48134 0.28713 3.02632
 H 0.56657 -0.02415 -3.00621
13
bifur_IRC_Distances_MW_output/bifur_IRC_Distances_MW point 174
C 0.44357 0.39653 1.10376
 C -0.16119 0.57266 -1.10337
 C 0.11949 0.39998 0.00818
 C -0.22365 -0.33758 2.19334
 C 0.00667 -0.40584 -2.19502
 F 1.52440 1.09696 1.48634
 F -0.69894 1.74255 -1.48834
 H -0.39558 -1.11124 2.15261
 H -0.26326 -1.14701 -2.15315
 H -0.25251 -0.72530 2.25222
 H -0.18459 -0.74571 -2.27673
 H -0.48154 0.28782 3.02664
 H 0.56713 -0.02383 -3.00648
13
bifur_IRC_Distances_MW_output/bifur_IRC_Distances_MW point 175
C 0.44356 0.39601 1.10378
 C -0.16127 0.57228 -1.10343
 C 0.11918 0.39868 0.00812
 C -0.22358 -0.33738 2.19398
 C 0.00658 -0.40562 -2.19565
 F 1.52465 1.09648 1.48587
 F -0.69881 1.74252 -1.48786
 H -0.39536 -1.11133 2.15355
 H -0.26390 -1.14686 -2.15413
 H -0.25209 -0.72510 2.25321
 H -0.18510 -0.74523 -2.27768
 H -0.48185 0.28886 3.02712
 H 0.56799 -0.02333 -3.00689
13
bifur_IRC_Distances_MW_output/bifur_IRC_Distances_MW point 176
C 0.44356 0.39569 1.10379
 C -0.16132 0.57205 -1.10346
 C 0.11898 0.39787 0.00808
 C -0.22353 -0.33726 2.19437
 C 0.00652 -0.40549 -2.19603
 F 1.52481 1.09618 1.48559
 F -0.69873 1.74251 -1.48756
 H -0.39523 -1.11140 2.15413
 H -0.26430 -1.14676 -2.15474
 H -0.25182 -0.72497 2.25382
 H -0.18542 -0.74492 -2.27827
 H -0.48205 0.28951 3.02742
 H 0.56852 -0.02302 -3.00714
13
bifur_IRC_Distances_MW_output/bifur_IRC_Distances_MW point 177
C 0.44355 0.39555 1.10379
 C -0.16134 0.57194 -1.10347
 C 0.11889 0.39751 0.00806
 C -0.22351 -0.33720 2.19455
 C 0.00649 -0.40543 -2.19621
 F 1.52489 1.09605 1.48546
 F -0.69870 1.74250 -1.48743
 H -0.39517 -1.11142 2.15439
 H -0.26448 -1.14672 -2.15501
 H -0.25170 -0.72491 2.25409
 H -0.18556 -0.74479 -2.27853
 H -0.48213 0.28980 3.02756
 H 0.56875 -0.02288 -3.00725
13
bifur_IRC_Distances_MW_output/bifur_IRC_Distances_MW point 178
C 0.44355 0.39533 1.10380
 C -0.16137 0.57179 -1.10349
 C 0.11876 0.39697 0.00804
 C -0.22348 -0.33712 2.19481
 C 0.00646 -0.40534 -2.19647
 F 1.52499 1.09585 1.48527
 F -0.69864 1.74249 -1.48723
 H -0.39508 -1.11146 2.15478
 H -0.26474 -1.14666 -2.15542
 H -0.25152 -0.72482 2.25450
 H -0.18577 -0.74459 -2.27892
 H -0.48226 0.29023 3.02776
 H 0.56911 -0.02267 -3.00742
13
bifur_IRC_Distances_MW_output/bifur_IRC_Distances_MW point 179
C 0.44354 0.39491 1.10381
 C -0.16144 0.57148 -1.10354
 C 0.11851 0.39591 0.00799
 C -0.22342 -0.33696 2.19533
 C 0.00638 -0.40516 -2.19698
 F 1.52520 1.09545 1.48489
 F -0.69854 1.74247 -1.48684
 H -0.39490 -1.11154 2.15555
 H -0.26527 -1.14653 -2.15622
 H -0.25117 -0.72465 2.25531
 H -0.18619 -0.74419 -2.27970
 H -0.48252 0.29108 3.02816
 H 0.56981 -0.02226 -3.00776
13
bifur_IRC_Distances_MW_output/bifur_IRC_Distances_MW point 180
C 0.44352 0.39399 1.10384
 C -0.16158 0.57081 -1.10363
 C 0.11794 0.39357 0.00788
 C -0.22328 -0.33660 2.19648
 C 0.00621 -0.40478 -2.19810
 F 1.52566 1.09459 1.48406
 F -0.69830 1.74242 -1.48597
 H -0.39451 -1.11172 2.15723
 H -0.26642 -1.14626 -2.15799
 H -0.25040 -0.72428 2.25707
 H -0.18712 -0.74332 -2.28140
 H -0.48307 0.29295 3.02903
 H 0.57134 -0.02137 -3.00849
13
bifur_IRC_Distances_MW_output/bifur_IRC_Distances_MW point 181
C 0.44350 0.39291 1.10387
 C -0.16174 0.57002 -1.10374
 C 0.11728 0.39084 0.00775
 C -0.22312 -0.33618 2.19781
 C 0.00602 -0.40433 -2.19941
 F 1.52620 1.09357 1.48309
 F -0.69803 1.74237 -1.48497
 H -0.39405 -1.11193 2.15920
 H -0.26777 -1.14593 -2.16004
 H -0.24950 -0.72385 2.25914
 H -0.18819 -0.74230 -2.28338
 H -0.48372 0.29514 3.03005
 H 0.57314 -0.02033 -3.00935
13
bifur_IRC_Distances_MW_output/bifur_IRC_Distances_MW point 182
C 0.44348 0.39165 1.10391
 C -0.16194 0.56911 -1.10387
 C 0.11650 0.38767 0.00759
 C -0.22293 -0.33570 2.19935
 C 0.00579 -0.40380 -2.20093
 F 1.52682 1.09239 1.48197
 F -0.69771 1.74230 -1.48381
 H -0.39352 -1.11217 2.16148
 H -0.26935 -1.14555 -2.16243
 H -0.24844 -0.72334 2.26154
 H -0.18945 -0.74111 -2.28568
 H -0.48448 0.29768 3.03123
 H 0.57523 -0.01913 -3.01035
13
bifur_IRC_Distances_MW_output/bifur_IRC_Distances_MW point 183
C 0.44346 0.39058 1.10394
 C -0.16210 0.56833 -1.10398
 C 0.11584 0.38497 0.00746
 C -0.22277 -0.33529 2.20067
 C 0.00559 -0.40335 -2.20223
 F 1.52734 1.09138 1.48101
 F -0.69743 1.74225 -1.48281
 H -0.39306 -1.11238 2.16342
 H -0.27069 -1.14522 -2.16446
 H -0.24754 -0.72292 2.26358
 H -0.19052 -0.74009 -2.28764
 H -0.48513 0.29984 3.03224
 H 0.57701 -0.01811 -3.01120
13
bifur_IRC_Distances_MW_output/bifur_IRC_Distances_MW point 184
C 0.44344 0.38981 1.10396
 C -0.16222 0.56777 -1.10406
 C 0.11536 0.38304 0.00737
 C -0.22265 -0.33499 2.20162
 C 0.00545 -0.40303 -2.20316
 F 1.52772 1.09066 1.48033
 F -0.69722 1.74221 -1.48210
 H -0.39274 -1.11253 2.16481
 H -0.27166 -1.14499 -2.16592
 H -0.24689 -0.72261 2.26504
 H -0.19129 -0.73936 -2.28904
 H -0.48559 0.30139 3.03297
 H 0.57829 -0.01738 -3.01180
13
bifur_IRC_Distances_MW_output/bifur_IRC_Distances_MW point 185
C 0.06543 0.91577 1.09911
 C 0.07153 0.91573 -1.09986
 C -0.23948 1.63253 -0.00208
 C -0.08384 -0.55455 1.42879
 C -0.08528 -0.55205 -1.42676
 F 0.50054 1.59801 2.17567
 F 0.50011 1.59872 -2.18174
 H -0.72345 -1.02477 0.94758
 H -0.74713 -1.01615 -0.95062
 H 0.66635 -1.12637 1.04670
 H 0.63740 -1.11676 -1.04146
 H -0.29564 -0.63212 2.53723
 H -0.26653 -0.63798 -2.53255
13
bifur_IRC_Distances_MW_output/bifur_IRC_Distances_MW point 186
C 0.06550 0.91663 1.09897
 C 0.07177 0.91654 -1.09976
 C -0.23751 1.63428 -0.00215
 C -0.08387 -0.55493 1.42724
 C -0.08545 -0.55238 -1.42519
 F 0.49965 1.59879 2.17668
 F 0.49991 1.59929 -2.18276
 H -0.72397 -1.02484 0.94479
 H -0.74798 -1.01610 -0.94793
 H 0.66801 -1.12692 1.04398
 H 0.63876 -1.11719 -1.03858
 H -0.29695 -0.63366 2.53692
 H -0.26787 -0.63951 -2.53220
13
bifur_IRC_Distances_MW_output/bifur_IRC_Distances_MW point 187
C 0.06554 0.91720 1.09887
 C 0.07192 0.91708 -1.09970
 C -0.23620 1.63545 -0.00219
 C -0.08388 -0.55519 1.42621
 C -0.08557 -0.55259 -1.42415
 F 0.49907 1.59931 2.17735
 F 0.49977 1.59968 -2.18344
 H -0.72432 -1.02489 0.94294
 H -0.74854 -1.01607 -0.94615
 H 0.66912 -1.12728 1.04217
 H 0.63966 -1.11748 -1.03666
 H -0.29781 -0.63468 2.53672
 H -0.26876 -0.64053 -2.53197
13
bifur_IRC_Distances_MW_output/bifur_IRC_Distances_MW point 188
C 0.06556 0.91737 1.09885
 C 0.07197 0.91725 -1.09968
 C -0.23580 1.63581 -0.00220
 C -0.08389 -0.55527 1.42589
 C -0.08560 -0.55266 -1.42383
 F 0.49888 1.59947 2.17756
 F 0.49972 1.59980 -2.18365
 H -0.72443 -1.02491 0.94236
 H -0.74871 -1.01606 -0.94559
 H 0.66947 -1.12739 1.04161
 H 0.63995 -1.11757 -1.03607
 H -0.29808 -0.63500 2.53666
 H -0.26904 -0.64084 -2.53189
13
bifur_IRC_Distances_MW_output/bifur_IRC_Distances_MW point 189
C 0.06556 0.91738 1.09884
 C 0.07197 0.91726 -1.09968
 C -0.23578 1.63582 -0.00220
 C -0.08389 -0.55527 1.42587
 C -0.08560 -0.55266 -1.42382
 F 0.49888 1.59947 2.17757
 F 0.49972 1.59980 -2.18365
 H -0.72443 -1.02491 0.94234
 H -0.74872 -1.01606 -0.94557
 H 0.66948 -1.12740 1.04158
 H 0.63996 -1.11757 -1.03605
 H -0.29809 -0.63501 2.53666
 H -0.26905 -0.64085 -2.53189
13
bifur_IRC_Distances_MW_output/bifur_IRC_Distances_MW point 190
C 0.06555 0.91722 1.09887
 C 0.07193 0.91711 -1.09970
 C -0.23614 1.63550 -0.00219
 C -0.08389 -0.55520 1.42616
 C -0.08557 -0.55260 -1.42410
 F 0.49904 1.59933 2.17738
 F 0.49976 1.59970 -2.18347
 H -0.72434 -1.02489 0.94285
 H -0.74857 -1.01607 -0.94606
 H 0.66918 -1.12730 1.04208
 H 0.63971 -1.11749 -1.03657
 H -0.29785 -0.63473 2.53671
 H -0.26881 -0.64058 -2.53196
13
bifur_IRC_Distances_MW_output/bifur_IRC_Distances_MW point 191
C 0.06552 0.91690 1.09892
 C 0.07184 0.91680 -1.09973
 C -0.23689 1.63483 -0.00217
 C -0.08387 -0.55505 1.42675
 C -0.08551 -0.55248 -1.42470
 F 0.49938 1.59904 2.17700
 F 0.49984 1.59948 -2.18308
 H -0.72414 -1.02487 0.94392
 H -0.74824 -1.01609 -0.94709
 H 0.66854 -1.12709 1.04312
 H 0.63919 -1.11733 -1.03767
 H -0.29735 -0.63414 2.53683
 H -0.26829 -0.63999 -2.53209
13
bifur_IRC_Distances_MW_output/bifur_IRC_Distances_MW point 192
C 0.06548 0.91641 1.09901
 C 0.07170 0.91633 -1.09979
 C -0.23802 1.63383 -0.00213
 C -0.08386 -0.55484 1.42764
 C -0.08541 -0.55229 -1.42560
 F 0.49988 1.59859 2.17642
 F 0.49996 1.59915 -2.18250
 H -0.72384 -1.02482 0.94551
 H -0.74776 -1.01612 -0.94863
 H 0.66758 -1.12678 1.04468
 H 0.63841 -1.11708 -1.03932
 H -0.29661 -0.63326 2.53700
 H -0.26752 -0.63912 -2.53229
13
bifur_IRC_Distances_MW_output/bifur_IRC_Distances_MW point 193
C 0.06542 0.91574 1.09912
 C 0.07152 0.91569 -1.09986
 C -0.23956 1.63246 -0.00208
 C -0.08384 -0.55454 1.42885
 C -0.08527 -0.55204 -1.42683
 F 0.50058 1.59798 2.17563
 F 0.50012 1.59869 -2.18170
 H -0.72343 -1.02476 0.94770
 H -0.74709 -1.01616 -0.95074
 H 0.66627 -1.12635 1.04681
 H 0.63734 -1.11675 -1.04158
 H -0.29559 -0.63205 2.53724
 H -0.26647 -0.63792 -2.53257
13
bifur_IRC_Distances_MW_output/bifur_IRC_Distances_MW point 194
C 0.06535 0.91489 1.09926
 C 0.07128 0.91489 -1.09995
 C -0.24151 1.63072 -0.00202
 C -0.08381 -0.55416 1.43039
 C -0.08510 -0.55172 -1.42838
 F 0.50146 1.59721 2.17462
 F 0.50031 1.59812 -2.18069
 H -0.72292 -1.02469 0.95047
 H -0.74626 -1.01621 -0.95340
 H 0.66463 -1.12581 1.04951
 H 0.63600 -1.11632 -1.04444
 H -0.29430 -0.63052 2.53754
 H -0.26514 -0.63640 -2.53292
13
bifur_IRC_Distances_MW_output/bifur_IRC_Distances_MW point 195
C 0.06527 0.91385 1.09943
 C 0.07099 0.91390 -1.10007
 C -0.24388 1.62858 -0.00194
 C -0.08378 -0.55369 1.43227
 C -0.08489 -0.55133 -1.43029
 F 0.50255 1.59627 2.17339
 F 0.50053 1.59742 -2.17945
 H -0.72231 -1.02460 0.95387
 H -0.74523 -1.01627 -0.95667
 H 0.66261 -1.12515 1.05282
 H 0.63437 -1.11580 -1.04794
 H -0.29273 -0.62864 2.53792
 H -0.26350 -0.63454 -2.53335
13
bifur_IRC_Distances_MW_output/bifur_IRC_Distances_MW point 196
C 0.27197 0.87360 1.09962
 C 0.26650 0.87577 -1.10023
 C 0.82210 1.42443 -0.00195
 C -0.12323 -0.54569 1.43453
 C -0.12214 -0.54379 -1.43256
 F 0.11230 1.66900 2.17196
 F 0.11483 1.66940 -2.17793
 H 0.29897 -1.21699 0.95781
 H 0.32246 -1.21751 -0.96067
 H -1.02423 -0.80663 1.05693
 H -0.99544 -0.80812 -1.05195
 H 0.04319 -0.68941 2.53833
 H 0.01272 -0.68406 -2.53389
13
bifur_IRC_Distances_MW_output/bifur_IRC_Distances_MW point 197
C 0.27172 0.87217 1.09986
 C 0.26664 0.87428 -1.10038
 C 0.82439 1.42030 -0.00181
 C -0.12322 -0.54504 1.43712
 C -0.12230 -0.54315 -1.43518
 F 0.11075 1.66833 2.17026
 F 0.11475 1.66856 -2.17624
 H 0.29791 -1.21664 0.96250
 H 0.32086 -1.21717 -0.96513
 H -1.02158 -0.80653 1.06144
 H -0.99329 -0.80802 -1.05681
 H 0.04187 -0.68621 2.53886
 H 0.01148 -0.68087 -2.53448
13
bifur_IRC_Distances_MW_output/bifur_IRC_Distances_MW point 198
C 0.27143 0.87055 1.10013
 C 0.26682 0.87260 -1.10055
 C 0.82696 1.41564 -0.00165
 C -0.12321 -0.54431 1.44005
 C -0.12249 -0.54244 -1.43814
 F 0.10899 1.66757 2.16833
 F 0.11468 1.66761 -2.17433
 H 0.29673 -1.21625 0.96780
 H 0.31907 -1.21678 -0.97017
 H -1.01861 -0.80642 1.06652
 H -0.99088 -0.80791 -1.06230
 H 0.04041 -0.68259 2.53946
 H 0.01009 -0.67727 -2.53515
13
bifur_IRC_Distances_MW_output/bifur_IRC_Distances_MW point 199
C 0.27110 0.86876 1.10044
 C 0.26702 0.87073 -1.10074
 C 0.82978 1.41048 -0.00147
 C -0.12319 -0.54350 1.44329
 C -0.12270 -0.54165 -1.44142
 F 0.10702 1.66675 2.16620
 F 0.11467 1.66655 -2.17222
 H 0.29543 -1.21582 0.97367
 H 0.31710 -1.21636 -0.97574
 H -1.01533 -0.80629 1.07214
 H -0.98825 -0.80778 -1.06838
 H 0.03881 -0.67859 2.54013
 H 0.00855 -0.67327 -2.53589
13
bifur_IRC_Distances_MW_output/bifur_IRC_Distances_MW point 200
C 0.27072 0.86679 1.10077
 C 0.26725 0.86866 -1.10095
 C 0.83285 1.40477 -0.00126
 C -0.12317 -0.54261 1.44687
 C -0.12293 -0.54077 -1.44505
 F 0.10481 1.66584 2.16383
 F 0.11470 1.66537 -2.16989
 H 0.29403 -1.21536 0.98017
 H 0.31493 -1.21590 -0.98189
 H -1.01174 -0.80615 1.07834
 H -0.98538 -0.80763 -1.07510
 H 0.03707 -0.67416 2.54087
 H 0.00686 -0.66886 -2.53671
13
bifur_IRC_Distances_MW_output/bifur_IRC_Distances_MW point 201
C 0.27027 0.86463 1.10114
 C 0.26751 0.86638 -1.10118
 C 0.83618 1.39852 -0.00101
 C -0.12314 -0.54163 1.45080
 C -0.12319 -0.53981 -1.44902
 F 0.10234 1.66487 2.16123
 F 0.11482 1.66406 -2.16734
 H 0.29251 -1.21486 0.98729
 H 0.31257 -1.21540 -0.98863
 H -1.00784 -0.80599 1.08513
 H -0.98227 -0.80746 -1.08249
 H 0.03520 -0.66930 2.54170
 H 0.00502 -0.66401 -2.53762
13
bifur_IRC_Distances_MW_output/bifur_IRC_Distances_MW point 202
C 0.26977 0.86228 1.10155
 C 0.26782 0.86390 -1.10143
 C 0.83974 1.39172 -0.00073
 C -0.12310 -0.54056 1.45507
 C -0.12347 -0.53876 -1.45335
 F 0.09961 1.66382 2.15839
 F 0.11505 1.66261 -2.16457
 H 0.29089 -1.21432 0.99505
 H 0.31003 -1.21485 -0.99594
 H -1.00363 -0.80582 1.09248
 H -0.97896 -0.80726 -1.09054
 H 0.03321 -0.66403 2.54261
 H 0.00303 -0.65873 -2.53861
13
bifur_IRC_Distances_MW_output/bifur_IRC_Distances_MW point 203
C 0.26919 0.85975 1.10199
 C 0.26818 0.86122 -1.10169
 C 0.84352 1.38439 -0.00041
 C -0.12304 -0.53942 1.45968
 C -0.12378 -0.53763 -1.45802
 F 0.09658 1.66271 2.15532
 F 0.11543 1.66103 -2.16159
 H 0.28918 -1.21376 1.00343
 H 0.30730 -1.21427 -1.00381
 H -0.99913 -0.80563 1.10040
 H -0.97544 -0.80704 -1.09923
 H 0.03113 -0.65833 2.54361
 H 0.00090 -0.65302 -2.53968
13
bifur_IRC_Distances_MW_output/bifur_IRC_Distances_MW point 204
C 0.26852 0.85702 1.10247
 C 0.26859 0.85831 -1.10197
 C 0.84754 1.37645 -0.00003
 C -0.12297 -0.53818 1.46467
 C -0.12413 -0.53640 -1.46307
 F 0.09320 1.66154 2.15199
 F 0.11599 1.65929 -2.15837
 H 0.28737 -1.21317 1.01251
 H 0.30437 -1.21365 -1.01231
 H -0.99431 -0.80543 1.10893
 H -0.97172 -0.80679 -1.10867
 H 0.02894 -0.65216 2.54470
 H -0.00140 -0.64684 -2.54085
13
bifur_IRC_Distances_MW_output/bifur_IRC_Distances_MW point 205
C 0.26774 0.85409 1.10299
 C 0.26908 0.85517 -1.10227
 C 0.85178 1.36792 0.00041
 C -0.12289 -0.53686 1.47004
 C -0.12452 -0.53507 -1.46851
 F 0.08943 1.66031 2.14838
 F 0.11680 1.65738 -2.15492
 H 0.28548 -1.21255 1.02231
 H 0.30123 -1.21298 -1.02142
 H -0.98917 -0.80520 1.11807
 H -0.96781 -0.80650 -1.11885
 H 0.02668 -0.64553 2.54588
 H -0.00385 -0.64018 -2.54211
13
bifur_IRC_Distances_MW_output/bifur_IRC_Distances_MW point 206
C 0.26684 0.85097 1.10355
 C 0.26966 0.85179 -1.10258
 C 0.85621 1.35878 0.00092
 C -0.12277 -0.53544 1.47578
 C -0.12494 -0.53365 -1.47433
 F 0.08521 1.65904 2.14451
 F 0.11793 1.65529 -2.15124
 H 0.28351 -1.21190 1.03281
 H 0.29789 -1.21228 -1.03114
 H -0.98373 -0.80496 1.12780
 H -0.96374 -0.80617 -1.12979
 H 0.02438 -0.63843 2.54717
 H -0.00646 -0.63303 -2.54346
13
bifur_IRC_Distances_MW_output/bifur_IRC_Distances_MW point 207
C 0.26578 0.84766 1.10415
 C 0.27035 0.84817 -1.10291
 C 0.86081 1.34907 0.00153
 C -0.12262 -0.53394 1.48189
 C -0.12541 -0.53213 -1.48052
 F 0.08046 1.65775 2.14035
 F 0.11949 1.65300 -2.14735
 H 0.28149 -1.21124 1.04402
 H 0.29435 -1.21153 -1.04144
 H -0.97798 -0.80471 1.13808
 H -0.95954 -0.80580 -1.14148
 H 0.02207 -0.63089 2.54857
 H -0.00923 -0.62541 -2.54491
13
bifur_IRC_Distances_MW_output/bifur_IRC_Distances_MW point 208
C 0.26451 0.84414 1.10481
 C 0.27119 0.84428 -1.10324
 C 0.86558 1.33868 0.00227
 C -0.12242 -0.53235 1.48842
 C -0.12595 -0.53049 -1.48715
 F 0.07501 1.65645 2.13587
 F 0.12162 1.65046 -2.14321
 H 0.27940 -1.21055 1.05606
 H 0.29056 -1.21073 -1.05238
 H -0.97189 -0.80444 1.14898
 H -0.95520 -0.80538 -1.15406
 H 0.01978 -0.62284 2.55009
 H -0.01219 -0.61724 -2.54646
13
bifur_IRC_Distances_MW_output/bifur_IRC_Distances_MW point 209
C 0.26297 0.84042 1.10553
 C 0.27223 0.84009 -1.10358
 C 0.87050 1.32762 0.00317
 C -0.12216 -0.53066 1.49538
 C -0.12655 -0.52874 -1.49422
 F 0.06867 1.65518 2.13105
 F 0.12455 1.64763 -2.13882
 H 0.27727 -1.20985 1.06897
 H 0.28649 -1.20988 -1.06397
 H -0.96540 -0.80416 1.16047
 H -0.95075 -0.80491 -1.16760
 H 0.01756 -0.61426 2.55174
 H -0.01537 -0.60849 -2.54811
13
bifur_IRC_Distances_MW_output/bifur_IRC_Distances_MW point 210
C 0.26107 0.83650 1.10632
 C 0.27356 0.83558 -1.10390
 C 0.87554 1.31582 0.00430
 C -0.12181 -0.52886 1.50279
 C -0.12726 -0.52686 -1.50177
 F 0.06114 1.65399 2.12582
 F 0.12859 1.64444 -2.13420
 H 0.27509 -1.20914 1.08285
 H 0.28208 -1.20897 -1.07620
 H -0.95846 -0.80388 1.17252
 H -0.94620 -0.80436 -1.18220
 H 0.01548 -0.60514 2.55353
 H -0.01883 -0.59913 -2.54987
13
bifur_IRC_Distances_MW_output/bifur_IRC_Distances_MW point 211
C 0.25866 0.83241 1.10719
 C 0.27530 0.83072 -1.10421
 C 0.88061 1.30332 0.00576
 C -0.12133 -0.52698 1.51064
 C -0.12810 -0.52484 -1.50979
 F 0.05197 1.65296 2.12017
 F 0.13425 1.64081 -2.12935
 H 0.27291 -1.20842 1.09774
 H 0.27726 -1.20798 -1.08898
 H -0.95097 -0.80361 1.18503
 H -0.94161 -0.80375 -1.19796
 H 0.01368 -0.59549 2.55549
 H -0.02263 -0.58914 -2.55173
13
bifur_IRC_Distances_MW_output/bifur_IRC_Distances_MW point 212
C 0.25551 0.82820 1.10815
 C 0.27764 0.82549 -1.10445
 C 0.88559 1.29018 0.00770
 C -0.12066 -0.52503 1.51890
 C -0.12912 -0.52269 -1.51825
 F 0.04045 1.65225 2.11403
 F 0.14233 1.63658 -2.12433
 H 0.27074 -1.20771 1.11369
 H 0.27190 -1.20690 -1.10218
 H -0.94279 -0.80339 1.19776
 H -0.93702 -0.80306 -1.21498
 H 0.01233 -0.58539 2.55763
 H -0.02690 -0.57853 -2.55368
13
bifur_IRC_Distances_MW_output/bifur_IRC_Distances_MW point 213
C 0.25119 0.82396 1.10925
 C 0.28094 0.81981 -1.10458
 C 0.89025 1.27640 0.01039
 C -0.11967 -0.52301 1.52758
 C -0.13044 -0.52038 -1.52720
 F 0.02528 1.65209 2.10725
 F 0.15429 1.63148 -2.11917
 H 0.26860 -1.20701 1.13091
 H 0.26570 -1.20567 -1.11561
 H -0.93351 -0.80329 1.21044
 H -0.93242 -0.80229 -1.23358
 H 0.01171 -0.57485 2.56001
 H -0.03192 -0.56724 -2.55570
13
bifur_IRC_Distances_MW_output/bifur_IRC_Distances_MW point 214
C 0.24487 0.81981 1.11055
 C 0.28593 0.81352 -1.10448
 C 0.89415 1.26202 0.01439
 C -0.11814 -0.52097 1.53669
 C -0.13224 -0.51787 -1.53669
 F 0.00385 1.65298 2.09951
 F 0.17306 1.62496 -2.11392
 H 0.26642 -1.20631 1.14987
 H 0.25798 -1.20418 -1.12897
 H -0.92221 -0.80346 1.22256
 H -0.92770 -0.80145 -1.25445
 H 0.01234 -0.56393 2.56274
 H -0.03829 -0.55511 -2.55780
13
bifur_IRC_Distances_MW_output/bifur_IRC_Distances_MW point 215
C 0.23457 0.81612 1.11216
 C 0.29416 0.80631 -1.10386
 C 0.89595 1.24719 0.02093
 C -0.11553 -0.51899 1.54632
 C -0.13498 -0.51509 -1.54692
 F -0.02959 1.65601 2.09001
 F 0.20536 1.61575 -2.10857
 H 0.26390 -1.20557 1.17152
 H 0.24704 -1.20215 -1.14156
 H -0.90652 -0.80429 1.23291
 H -0.92227 -0.80063 -1.27904
 H 0.01533 -0.55279 2.56617
 H -0.04742 -0.54188 -2.56008
13
bifur_IRC_Distances_MW_output/bifur_IRC_Distances_MW point 216
C 0.21491 0.81388 1.11430
 C 0.30960 0.79738 -1.10191
 C 0.89081 1.23271 0.03316
 C -0.11029 -0.51731 1.55682
 C -0.13985 -0.51183 -1.55851
 F -0.08985 1.66403 2.07616
 F 0.26958 1.60040 -2.10261
 H 0.25926 -1.20451 1.19847
 H 0.22726 -1.19863 -1.15170
 H -0.87847 -0.80712 1.23865
 H -0.91310 -0.80028 -1.31126
 H 0.02345 -0.54188 2.57161
 H -0.06331 -0.52684 -2.56318
13
bifur_IRC_Distances_MW_output/bifur_IRC_Distances_MW point 217
C 0.16758 0.81656 1.11675
 C 0.34292 0.78455 -1.09577
 C 0.85295 1.22288 0.05909
 C -0.09680 -0.51693 1.57100
 C -0.15071 -0.50739 -1.57495
 F -0.21911 1.68543 2.04708
 F 0.42682 1.56730 -2.09044
 H 0.23993 -1.20111 1.23897
 H 0.17282 -1.18915 -1.15703
 H -0.80099 -0.81832 1.23472
 H -0.87975 -0.80372 -1.36293
 H 0.04467 -0.53270 2.58584
 H -0.10033 -0.50740 -2.57234
13
bifur_IRC_Distances_MW_output/bifur_IRC_Distances_MW point 218
C 0.06396 0.82991 1.11285
 C 0.38989 0.76789 -1.08339
 C 0.67353 1.23718 0.08453
 C -0.06060 -0.52091 1.60315
 C -0.17428 -0.50007 -1.60932
 F -0.42650 1.72441 1.98000
 F 0.76494 1.49808 -2.03986
 H 0.14187 -1.18438 1.29547
 H -0.00729 -1.15679 -1.18128
 H -0.54130 -0.86236 1.25271
 H -0.72022 -0.82860 -1.43226
 H 0.08526 -0.52733 2.63159
 H -0.18925 -0.47703 -2.61418
13
bifur_IRC_Distances_MW_output/bifur_IRC_Distances_MW point 219
C -0.00287 0.83645 1.10449
 C 0.39413 0.75901 -1.08157
 C 0.47435 1.25588 0.06439
 C -0.02900 -0.52460 1.63672
 C -0.19143 -0.49324 -1.64121
 F -0.49163 1.73718 1.93929
 F 0.97292 1.45144 -1.98565
 H 0.03039 -1.16469 1.32171
 H -0.18751 -1.12263 -1.23774
 H -0.28277 -0.90857 1.32052
 H -0.53726 -0.85879 -1.45250
 H 0.10456 -0.51820 2.66830
 H -0.25390 -0.44925 -2.65676
13
bifur_IRC_Distances_MW_output/bifur_IRC_Distances_MW point 220
C -0.02765 0.83448 1.10093
 C 0.39160 0.75162 -1.08285
 C 0.38856 1.25301 0.04964
 C -0.01528 -0.52458 1.65861
 C -0.19895 -0.48837 -1.66191
 F -0.50577 1.73845 1.92100
 F 1.04858 1.43098 -1.95733
 H -0.01224 -1.15736 1.34246
 H -0.26742 -1.10721 -1.27988
 H -0.17377 -0.92686 1.36965
 H -0.46299 -0.86939 -1.46784
 H 0.10997 -0.50516 2.68381
 H -0.27463 -0.42961 -2.67631
13
bifur_IRC_Distances_MW_output/bifur_IRC_Distances_MW point 221
C -0.04163 0.83002 1.09924
 C 0.39212 0.74342 -1.08362
 C 0.34696 1.24075 0.04215
 C -0.00748 -0.52317 1.67749
 C -0.20389 -0.48400 -1.68023
 F -0.51940 1.73906 1.90516
 F 1.09259 1.41691 -1.93619
 H -0.02810 -1.15512 1.36619
 H -0.30996 -1.09914 -1.31471
 H -0.12050 -0.93418 1.40798
 H -0.43188 -0.87171 -1.48868
 H 0.11426 -0.49095 2.69484
 H -0.28309 -0.41191 -2.68962
13
bifur_IRC_Distances_MW_output/bifur_IRC_Distances_MW point 222
C -0.05199 0.82453 1.09824
 C 0.39437 0.73456 -1.08403
 C 0.32220 1.22425 0.03786
 C -0.00193 -0.52114 1.69572
 C -0.20789 -0.47971 -1.69819
 F -0.53460 1.73982 1.88931
 F 1.12644 1.40477 -1.91710
 H -0.03444 -1.15478 1.39191
 H -0.33785 -1.09401 -1.34706
 H -0.08884 -0.93708 1.44235
 H -0.41684 -0.87077 -1.51273
 H 0.11934 -0.47613 2.70493
 H -0.28796 -0.39431 -2.70121
13
bifur_IRC_Distances_MW_output/bifur_IRC_Distances_MW point 223
C -0.06070 0.81841 1.09757
 C 0.39743 0.72519 -1.08427
 C 0.30522 1.20524 0.03513
 C 0.00247 -0.51875 1.71390
 C -0.21136 -0.47541 -1.71624
 F -0.55047 1.74067 1.87318
 F 1.15564 1.39337 -1.89874
 H -0.03705 -1.15527 1.41894
 H -0.35841 -1.09038 -1.37855
 H -0.06777 -0.93772 1.47516
 H -0.40878 -0.86828 -1.53869
 H 0.12550 -0.46082 2.71490
 H -0.29172 -0.37626 -2.71228
13
bifur_IRC_Distances_MW_output/bifur_IRC_Distances_MW point 224
C -0.06846 0.81179 1.09710
 C 0.40087 0.71538 -1.08442
 C 0.29237 1.18441 0.03324
 C 0.00613 -0.51607 1.73222
 C -0.21444 -0.47104 -1.73451
 F -0.56638 1.74155 1.85680
 F 1.18212 1.38231 -1.88065
 H -0.03824 -1.15614 1.44688
 H -0.37456 -1.08769 -1.40981
 H -0.05288 -0.93696 1.50732
 H -0.40404 -0.86494 -1.56594
 H 0.13278 -0.44504 2.72499
 H -0.29526 -0.35755 -2.72323
13
bifur_IRC_Distances_MW_output/bifur_IRC_Distances_MW point 225
C -0.07557 0.80476 1.09676
 C 0.40446 0.70516 -1.08455
 C 0.28191 1.16208 0.03185
 C 0.00924 -0.51316 1.75075
 C -0.21719 -0.46660 -1.75303
 F -0.58194 1.74241 1.84021
 F 1.20673 1.37138 -1.86267
 H -0.03911 -1.15718 1.47553
 H -0.38770 -1.08566 -1.44108
 H -0.04213 -0.93520 1.53927
 H -0.40088 -0.86108 -1.59411
 H 0.14115 -0.42882 2.73531
 H -0.29897 -0.33809 -2.73422
13
bifur_IRC_Distances_MW_output/bifur_IRC_Distances_MW point 226
C -0.08219 0.79733 1.09652
 C 0.40806 0.69456 -1.08468
 C 0.27293 1.13842 0.03076
 C 0.01190 -0.51003 1.76951
 C -0.21965 -0.46205 -1.77182
 F -0.59690 1.74322 1.82346
 F 1.22988 1.36049 -1.84471
 H -0.04022 -1.15830 1.50475
 H -0.39858 -1.08414 -1.47251
 H -0.03439 -0.93265 1.57119
 H -0.39840 -0.85686 -1.62302
 H 0.15059 -0.41216 2.74589
 H -0.30303 -0.31783 -2.74534
13
bifur_IRC_Distances_MW_output/bifur_IRC_Distances_MW point 227
C -0.08842 0.78953 1.09636
 C 0.41161 0.68358 -1.08484
 C 0.26490 1.11350 0.02987
 C 0.01417 -0.50670 1.78852
 C -0.22182 -0.45741 -1.79088
 F -0.61115 1.74398 1.80659
 F 1.25182 1.34957 -1.82675
 H -0.04188 -1.15942 1.53446
 H -0.40765 -1.08305 -1.50415
 H -0.02903 -0.92942 1.60321
 H -0.39610 -0.85237 -1.65254
 H 0.16107 -0.39506 2.75675
 H -0.30752 -0.29673 -2.75661
13
bifur_IRC_Distances_MW_output/bifur_IRC_Distances_MW point 228
C -0.09432 0.78137 1.09628
 C 0.41506 0.67222 -1.08503
 C 0.25747 1.08735 0.02910
 C 0.01609 -0.50317 1.80778
 C -0.22374 -0.45265 -1.81019
 F -0.62458 1.74468 1.78963
 F 1.27272 1.33859 -1.80876
 H -0.04428 -1.16052 1.56459
 H -0.41520 -1.08232 -1.53604
 H -0.02566 -0.92558 1.63539
 H -0.39366 -0.84767 -1.68258
 H 0.17256 -0.37751 2.76792
 H -0.31248 -0.27477 -2.76807
13
bifur_IRC_Distances_MW_output/bifur_IRC_Distances_MW point 229
C -0.09991 0.77285 1.09626
 C 0.41838 0.66047 -1.08528
 C 0.25044 1.06001 0.02840
 C 0.01768 -0.49944 1.82727
 C -0.22541 -0.44778 -1.82975
 F -0.63712 1.74532 1.77261
 F 1.29266 1.32749 -1.79076
 H -0.04753 -1.16156 1.59508
 H -0.42142 -1.08193 -1.56818
 H -0.02400 -0.92116 1.66774
 H -0.39089 -0.84278 -1.71306
 H 0.18506 -0.35954 2.77939
 H -0.31793 -0.25193 -2.77972
13
bifur_IRC_Distances_MW_output/bifur_IRC_Distances_MW point 230
C -0.10523 0.76398 1.09631
 C 0.42155 0.64835 -1.08558
 C 0.24366 1.03149 0.02774
 C 0.01896 -0.49553 1.84697
 C -0.22683 -0.44278 -1.84953
 F -0.64874 1.74590 1.75557
 F 1.31172 1.31628 -1.77275
 H -0.05172 -1.16254 1.62587
 H -0.42645 -1.08185 -1.60054
 H -0.02389 -0.91619 1.70025
 H -0.38768 -0.83771 -1.74391
 H 0.19853 -0.34117 2.79116
 H -0.32389 -0.22822 -2.79155
13
bifur_IRC_Distances_MW_output/bifur_IRC_Distances_MW point 231
C -0.11028 0.75477 1.09641
 C 0.42454 0.63585 -1.08595
 C 0.23701 1.00181 0.02709
 C 0.01993 -0.49142 1.86686
 C -0.22802 -0.43767 -1.86949
 F -0.65940 1.74643 1.73854
 F 1.32994 1.30491 -1.75477
 H -0.05688 -1.16342 1.65690
 H -0.43039 -1.08206 -1.63310
 H -0.02518 -0.91067 1.73290
 H -0.38393 -0.83249 -1.77507
 H 0.21296 -0.32241 2.80322
 H -0.33033 -0.20364 -2.80355
13
bifur_IRC_Distances_MW_output/bifur_IRC_Distances_MW point 232
C -0.11508 0.74523 1.09657
 C 0.42736 0.62298 -1.08638
 C 0.23043 0.97098 0.02644
 C 0.02062 -0.48713 1.88692
 C -0.22897 -0.43242 -1.88963
 F -0.66907 1.74690 1.72154
 F 1.34737 1.29338 -1.73682
 H -0.06304 -1.16419 1.68812
 H -0.43333 -1.08253 -1.66583
 H -0.02777 -0.90460 1.76568
 H -0.37961 -0.82710 -1.80648
 H 0.22832 -0.30330 2.81558
 H -0.33724 -0.17819 -2.81572
13
bifur_IRC_Distances_MW_output/bifur_IRC_Distances_MW point 233
C -0.11964 0.73536 1.09677
 C 0.42999 0.60973 -1.08688
 C 0.22383 0.93901 0.02576
 C 0.02103 -0.48265 1.90714
 C -0.22970 -0.42705 -1.90991
 F -0.67774 1.74732 1.70460
 F 1.36405 1.28166 -1.71892
 H -0.07021 -1.16485 1.71950
 H -0.43535 -1.08325 -1.69870
 H -0.03158 -0.89799 1.79857
 H -0.37466 -0.82155 -1.83809
 H 0.24461 -0.28387 2.82821
 H -0.34462 -0.15188 -2.82803
13
bifur_IRC_Distances_MW_output/bifur_IRC_Distances_MW point 234
C -0.12398 0.72517 1.09703
 C 0.43244 0.59612 -1.08746
 C 0.21718 0.90591 0.02504
 C 0.02116 -0.47798 1.92750
 C -0.23021 -0.42154 -1.93033
 F -0.68541 1.74770 1.68773
 F 1.38001 1.26972 -1.70108
 H -0.07842 -1.16536 1.75100
 H -0.43650 -1.08421 -1.73171
 H -0.03654 -0.89082 1.83155
 H -0.36908 -0.81583 -1.86988
 H 0.26180 -0.26415 2.84113
 H -0.35245 -0.12472 -2.84050
13
bifur_IRC_Distances_MW_output/bifur_IRC_Distances_MW point 235
C -0.12809 0.71468 1.09733
 C 0.43469 0.58214 -1.08812
 C 0.21042 0.87170 0.02426
 C 0.02103 -0.47313 1.94798
 C -0.23051 -0.41590 -1.95086
 F -0.69207 1.74802 1.67095
 F 1.39528 1.25756 -1.68334
 H -0.08765 -1.16571 1.78258
 H -0.43682 -1.08539 -1.76480
 H -0.04260 -0.88308 1.86458
 H -0.36285 -0.80995 -1.90179
 H 0.27988 -0.24419 2.85433
 H -0.36071 -0.09674 -2.85310
13
bifur_IRC_Distances_MW_output/bifur_IRC_Distances_MW point 236
C -0.13200 0.70389 1.09767
 C 0.43675 0.56781 -1.08887
 C 0.20353 0.83642 0.02342
 C 0.02064 -0.46811 1.96855
 C -0.23060 -0.41012 -1.97148
 F -0.69772 1.74829 1.65429
 F 1.40988 1.24515 -1.66570
 H -0.09790 -1.16589 1.81421
 H -0.43638 -1.08677 -1.79795
 H -0.04971 -0.87477 1.89765
 H -0.35595 -0.80390 -1.93378
 H 0.29883 -0.22405 2.86778
 H -0.36937 -0.06795 -2.86581
13
bifur_IRC_Distances_MW_output/bifur_IRC_Distances_MW point 237
C -0.13570 0.69282 1.09805
 C 0.43860 0.55315 -1.08969
 C 0.19648 0.80011 0.02251
 C 0.02000 -0.46290 1.98920
 C -0.23048 -0.40421 -1.99214
 F -0.70237 1.74851 1.63777
 F 1.42382 1.23248 -1.64819
 H -0.10914 -1.16586 1.84583
 H -0.43519 -1.08833 -1.83111
 H -0.05781 -0.86587 1.93071
 H -0.34841 -0.79768 -1.96580
 H 0.31861 -0.20380 2.88148
 H -0.37842 -0.03841 -2.87861
13
bifur_IRC_Distances_MW_output/bifur_IRC_Distances_MW point 238
C -0.13921 0.68151 1.09846
 C 0.44026 0.53818 -1.09061
 C 0.18925 0.76287 0.02152
 C 0.01912 -0.45753 2.00987
 C -0.23016 -0.39818 -2.01282
 F -0.70602 1.74866 1.62141
 F 1.43711 1.21956 -1.63085
 H -0.12136 -1.16559 1.87738
 H -0.43332 -1.09006 -1.86421
 H -0.06684 -0.85640 1.96369
 H -0.34023 -0.79131 -1.99777
 H 0.33920 -0.18352 2.89541
 H -0.38781 -0.00819 -2.89149
13
bifur_IRC_Distances_MW_output/bifur_IRC_Distances_MW point 239
C -0.14252 0.66999 1.09890
 C 0.44172 0.52294 -1.09160
 C 0.18183 0.72477 0.02044
 C 0.01801 -0.45201 2.03055
 C -0.22964 -0.39203 -2.03348
 F -0.70870 1.74874 1.60524
 F 1.44977 1.20638 -1.61371
 H -0.13452 -1.16507 1.90882
 H -0.43078 -1.09193 -1.89721
 H -0.07676 -0.84634 1.99657
 H -0.33142 -0.78478 -2.02964
 H 0.36054 -0.16330 2.90954
 H -0.39754 0.02264 -2.90441
13
bifur_IRC_Distances_MW_output/bifur_IRC_Distances_MW point 240
C -0.14564 0.65827 1.09937
 C 0.44297 0.50746 -1.09269
 C 0.17420 0.68592 0.01927
 C 0.01668 -0.44634 2.05119
 C -0.22894 -0.38577 -2.05409
 F -0.71041 1.74874 1.58928
 F 1.46180 1.19295 -1.59679
 H -0.14858 -1.16426 1.94009
 H -0.42762 -1.09393 -1.93005
 H -0.08751 -0.83570 2.02929
 H -0.32199 -0.77812 -2.06137
 H 0.38260 -0.14323 2.92385
 H -0.40755 0.05402 -2.91736
13
bifur_IRC_Distances_MW_output/bifur_IRC_Distances_MW point 241
C -0.14859 0.64641 1.09986
 C 0.44402 0.49178 -1.09386
 C 0.16635 0.64645 0.01800
 C 0.01515 -0.44054 2.07177
 C -0.22805 -0.37943 -2.07460
 F -0.71120 1.74866 1.57354
 F 1.47321 1.17927 -1.58013
 H -0.16349 -1.16314 1.97115
 H -0.42387 -1.09603 -1.96267
 H -0.09903 -0.82451 2.06180
 H -0.31199 -0.77135 -2.09287
 H 0.40532 -0.12342 2.93832
 H -0.41783 0.08585 -2.93031
13
bifur_IRC_Distances_MW_output/bifur_IRC_Distances_MW point 242
C -0.15137 0.63445 1.10036
 C 0.44487 0.47599 -1.09511
 C 0.15831 0.60655 0.01663
 C 0.01343 -0.43463 2.09222
 C -0.22698 -0.37302 -2.09494
 F -0.71111 1.74847 1.55808
 F 1.48399 1.16539 -1.56377
 H -0.17916 -1.16168 2.00189
 H -0.41956 -1.09821 -1.99497
 H -0.11124 -0.81278 2.09400
 H -0.30145 -0.76449 -2.12406
 H 0.42860 -0.10401 2.95288
 H -0.42833 0.11797 -2.94321
13
bifur_IRC_Distances_MW_output/bifur_IRC_Distances_MW point 243
C -0.15397 0.62251 1.10087
 C 0.44553 0.46021 -1.09643
 C 0.15010 0.56655 0.01517
 C 0.01154 -0.42866 2.11241
 C -0.22575 -0.36659 -2.11500
 F -0.71017 1.74817 1.54297
 F 1.49410 1.15139 -1.54781
 H -0.19547 -1.15986 2.03214
 H -0.41476 -1.10044 -2.02675
 H -0.12402 -0.80062 2.12570
 H -0.29045 -0.75762 -2.15474
 H 0.45228 -0.08517 2.96746
 H -0.43896 0.15013 -2.95599
13
bifur_IRC_Distances_MW_output/bifur_IRC_Distances_MW point 244
C -0.15637 0.61075 1.10138
 C 0.44598 0.44465 -1.09780
 C 0.14184 0.52704 0.01364
 C 0.00952 -0.42272 2.13210
 C -0.22438 -0.36024 -2.13453
 F -0.70848 1.74775 1.52838
 F 1.50347 1.13746 -1.53244
 H -0.21214 -1.15771 2.06155
 H -0.40957 -1.10268 -2.05763
 H -0.13715 -0.78819 2.15653
 H -0.27916 -0.75084 -2.18454
 H 0.47602 -0.06718 2.98185
 H -0.44959 0.18189 -2.96848
13
bifur_IRC_Distances_MW_output/bifur_IRC_Distances_MW point 245
C -0.15854 0.59951 1.10188
 C 0.44625 0.42980 -1.09919
 C 0.13377 0.48923 0.01209
 C 0.00745 -0.41698 2.15077
 C -0.22292 -0.35415 -2.15301
 F -0.70620 1.74724 1.51468
 F 1.51190 1.12401 -1.51804
 H -0.22861 -1.15529 2.08932
 H -0.40418 -1.10485 -2.08679
 H -0.15017 -0.77590 2.18568
 H -0.26795 -0.74436 -2.21267
 H 0.49909 -0.05057 2.99564
 H -0.45988 0.21229 -2.98036
13
bifur_IRC_Distances_MW_output/bifur_IRC_Distances_MW point 246
C -0.16037 0.58962 1.10232
 C 0.44636 0.41669 -1.10046
 C 0.12649 0.45583 0.01066
 C 0.00553 -0.41187 2.16714
 C -0.22153 -0.34876 -2.16919
 F -0.70366 1.74669 1.50276
 F 1.51894 1.11203 -1.50556
 H -0.24359 -1.15284 2.11362
 H -0.39909 -1.10679 -2.11228
 H -0.16205 -0.76471 2.21118
 H -0.25772 -0.73865 -2.23725
 H 0.51977 -0.03639 3.00787
 H -0.46909 0.23917 -2.99080
13
bifur_IRC_Distances_MW_output/bifur_IRC_Distances_MW point 247
C -0.16163 0.58247 1.10264
 C 0.44636 0.40723 -1.10142
 C 0.12114 0.43167 0.00958
 C 0.00407 -0.40815 2.17893
 C -0.22045 -0.34486 -2.18082
 F -0.70155 1.74622 1.49424
 F 1.52380 1.10330 -1.49666
 H -0.25467 -1.15089 2.13106
 H -0.39521 -1.10821 -2.13057
 H -0.17085 -0.75643 2.22950
 H -0.25012 -0.73454 -2.25489
 H 0.53492 -0.02643 3.01674
 H -0.47582 0.25862 -2.99833
13
bifur_IRC_Distances_MW_output/bifur_IRC_Distances_MW point 248
C -0.16233 0.57847 1.10282
 C 0.44634 0.40193 -1.10196
 C 0.11811 0.41813 0.00896
 C 0.00324 -0.40606 2.18552
 C -0.21983 -0.34267 -2.18731
 F -0.70026 1.74594 1.48949
 F 1.52645 1.09838 -1.49172
 H -0.26098 -1.14972 2.14081
 H -0.39296 -1.10901 -2.14078
 H -0.17587 -0.75172 2.23974
 H -0.24578 -0.73225 -2.26473
 H 0.54349 -0.02096 3.02173
 H -0.47962 0.26953 -3.00255
13
bifur_IRC_Distances_MW_output/bifur_IRC_Distances_MW point 249
C -0.16267 0.57649 1.10290
 C 0.44632 0.39930 -1.10224
 C 0.11659 0.41142 0.00864
 C 0.00282 -0.40502 2.18879
 C -0.21951 -0.34159 -2.19053
 F -0.69959 1.74579 1.48714
 F 1.52774 1.09594 -1.48927
 H -0.26413 -1.14913 2.14564
 H -0.39182 -1.10940 -2.14584
 H -0.17838 -0.74936 2.24481
 H -0.24361 -0.73111 -2.26960
 H 0.54776 -0.01828 3.02420
 H -0.48152 0.27495 -3.00464
13
bifur_IRC_Distances_MW_output/bifur_IRC_Distances_MW point 250
C -0.16284 0.57550 1.10295
 C 0.44631 0.39799 -1.10237
 C 0.11583 0.40808 0.00849
 C 0.00261 -0.40450 2.19041
 C -0.21935 -0.34105 -2.19213
 F -0.69925 1.74572 1.48598
 F 1.52838 1.09472 -1.48806
 H -0.26570 -1.14882 2.14804
 H -0.39125 -1.10960 -2.14835
 H -0.17963 -0.74818 2.24733
 H -0.24253 -0.73055 -2.27203
 H 0.54988 -0.01696 3.02544
 H -0.48246 0.27764 -3.00568
13
bifur_IRC_Distances_MW_output/bifur_IRC_Distances_MW point 251
C -0.16291 0.57504 1.10297
 C 0.44630 0.39738 -1.10244
 C 0.11548 0.40651 0.00841
 C 0.00251 -0.40425 2.19117
 C -0.21927 -0.34079 -2.19289
 F -0.69909 1.74568 1.48543
 F 1.52868 1.09414 -1.48749
 H -0.26645 -1.14868 2.14916
 H -0.39098 -1.10969 -2.14953
 H -0.18022 -0.74762 2.24852
 H -0.24201 -0.73028 -2.27317
 H 0.55089 -0.01633 3.02602
 H -0.48291 0.27891 -3.00617
13
bifur_IRC_Distances_MW_output/bifur_IRC_Distances_MW point 252
C -0.16298 0.57468 1.10299
 C 0.44630 0.39690 -1.10249
 C 0.11520 0.40529 0.00836
 C 0.00243 -0.40407 2.19177
 C -0.21921 -0.34060 -2.19347
 F -0.69897 1.74566 1.48500
 F 1.52891 1.09370 -1.48705
 H -0.26702 -1.14857 2.15004
 H -0.39077 -1.10977 -2.15045
 H -0.18068 -0.74719 2.24944
 H -0.24162 -0.73007 -2.27405
 H 0.55166 -0.01585 3.02647
 H -0.48325 0.27990 -3.00655
13
bifur_IRC_Distances_MW_output/bifur_IRC_Distances_MW point 253
C -0.16303 0.57438 1.10300
 C 0.44629 0.39651 -1.10253
 C 0.11498 0.40429 0.00831
 C 0.00237 -0.40391 2.19225
 C -0.21917 -0.34044 -2.19395
 F -0.69887 1.74563 1.48466
 F 1.52910 1.09334 -1.48669
 H -0.26749 -1.14848 2.15075
 H -0.39060 -1.10983 -2.15119
 H -0.18106 -0.74684 2.25019
 H -0.24129 -0.72991 -2.27477
 H 0.55230 -0.01546 3.02684
 H -0.48353 0.28070 -3.00686
13
bifur_IRC_Distances_MW_output/bifur_IRC_Distances_MW point 254
C -0.16307 0.57413 1.10301
 C 0.44629 0.39617 -1.10257
 C 0.11478 0.40342 0.00827
 C 0.00231 -0.40377 2.19267
 C -0.21912 -0.34029 -2.19436
 F -0.69878 1.74561 1.48435
 F 1.52927 1.09302 -1.48637
 H -0.26791 -1.14840 2.15138
 H -0.39045 -1.10988 -2.15185
 H -0.18138 -0.74653 2.25085
 H -0.24101 -0.72976 -2.27540
 H 0.55286 -0.01511 3.02716
 H -0.48378 0.28140 -3.00713
13
bifur_IRC_Distances_MW_output/bifur_IRC_Distances_MW point 255
C -0.16309 0.57403 1.10301
 C 0.44629 0.39604 -1.10258
 C 0.11470 0.40308 0.00825
 C 0.00229 -0.40372 2.19284
 C -0.21911 -0.34024 -2.19453
 F -0.69874 1.74560 1.48423
 F 1.52933 1.09289 -1.48625
 H -0.26807 -1.14837 2.15162
 H -0.39039 -1.10990 -2.15210
 H -0.18151 -0.74641 2.25110
 H -0.24090 -0.72970 -2.27565
 H 0.55307 -0.01498 3.02728
 H -0.48388 0.28168 -3.00724
13
bifur_IRC_Distances_MW_output/bifur_IRC_Distances_MW point 256
C -0.16313 0.57377 1.10303
 C 0.44629 0.39570 -1.10262
 C 0.11451 0.40222 0.00821
 C 0.00223 -0.40359 2.19326
 C -0.21907 -0.34010 -2.19494
 F -0.69865 1.74558 1.48394
 F 1.52949 1.09258 -1.48594
 H -0.26847 -1.14829 2.15224
 H -0.39025 -1.10995 -2.15275
 H -0.18184 -0.74611 2.25175
 H -0.24062 -0.72956 -2.27627
 H 0.55362 -0.01464 3.02760
 H -0.48412 0.28237 -3.00751
13
bifur_IRC_Distances_MW_output/bifur_IRC_Distances_MW point 257
C -0.16319 0.57339 1.10304
 C 0.44628 0.39519 -1.10267
 C 0.11421 0.40092 0.00815
 C 0.00215 -0.40339 2.19389
 C -0.21900 -0.33989 -2.19556
 F -0.69851 1.74555 1.48348
 F 1.52974 1.09210 -1.48547
 H -0.26909 -1.14817 2.15317
 H -0.39002 -1.11003 -2.15373
 H -0.18233 -0.74564 2.25273
 H -0.24019 -0.72934 -2.27721
 H 0.55446 -0.01413 3.02808
 H -0.48449 0.28342 -3.00791
13
bifur_IRC_Distances_MW_output/bifur_IRC_Distances_MW point 258
C -0.16323 0.57315 1.10305
 C 0.44628 0.39487 -1.10270
 C 0.11402 0.40011 0.00811
 C 0.00210 -0.40326 2.19428
 C -0.21896 -0.33976 -2.19595
 F -0.69843 1.74554 1.48320
 F 1.52989 1.09181 -1.48517
 H -0.26948 -1.14809 2.15375
 H -0.38988 -1.11008 -2.15434
 H -0.18264 -0.74535 2.25334
 H -0.23992 -0.72920 -2.27780
 H 0.55498 -0.01381 3.02838
 H -0.48472 0.28408 -3.00817
13
bifur_IRC_Distances_MW_output/bifur_IRC_Distances_MW point 259
C -0.16325 0.57304 1.10306
 C 0.44627 0.39473 -1.10272
 C 0.11394 0.39975 0.00809
 C 0.00208 -0.40320 2.19446
 C -0.21894 -0.33970 -2.19612
 F -0.69839 1.74553 1.48307
 F 1.52996 1.09167 -1.48504
 H -0.26965 -1.14806 2.15401
 H -0.38982 -1.11010 -2.15461
 H -0.18277 -0.74523 2.25362
 H -0.23980 -0.72914 -2.27806
 H 0.55521 -0.01367 3.02852
 H -0.48483 0.28437 -3.00828
13
bifur_IRC_Distances_MW_output/bifur_IRC_Distances_MW point 260
C -0.16328 0.57288 1.10307
 C 0.44627 0.39452 -1.10274
 C 0.11382 0.39920 0.00807
 C 0.00204 -0.40312 2.19472
 C -0.21892 -0.33961 -2.19638
 F -0.69833 1.74551 1.48288
 F 1.53006 1.09147 -1.48485
 H -0.26991 -1.14801 2.15440
 H -0.38972 -1.11013 -2.15502
 H -0.18298 -0.74503 2.25403
 H -0.23963 -0.72905 -2.27845
 H 0.55555 -0.01345 3.02872
 H -0.48498 0.28481 -3.00845
13
bifur_IRC_Distances_MW_output/bifur_IRC_Distances_MW point 261
C -0.16333 0.57257 1.10308
 C 0.44627 0.39410 -1.10279
 C 0.11357 0.39814 0.00802
 C 0.00197 -0.40295 2.19524
 C -0.21887 -0.33944 -2.19689
 F -0.69822 1.74549 1.48251
 F 1.53026 1.09108 -1.48446
 H -0.27041 -1.14791 2.15517
 H -0.38954 -1.11019 -2.15582
 H -0.18338 -0.74465 2.25483
 H -0.23927 -0.72887 -2.27923
 H 0.55624 -0.01304 3.02911
 H -0.48528 0.28567 -3.00878
13
bifur_IRC_Distances_MW_output/bifur_IRC_Distances_MW point 262
C -0.16345 0.57188 1.10311
 C 0.44626 0.39318 -1.10288
 C 0.11304 0.39579 0.00791
 C 0.00182 -0.40259 2.19638
 C -0.21875 -0.33906 -2.19801
 F -0.69797 1.74543 1.48170
 F 1.53070 1.09023 -1.48361
 H -0.27153 -1.14768 2.15685
 H -0.38913 -1.11033 -2.15758
 H -0.18427 -0.74382 2.25660
 H -0.23850 -0.72847 -2.28092
 H 0.55774 -0.01212 3.02998
 H -0.48595 0.28756 -3.00951
13
bifur_IRC_Distances_MW_output/bifur_IRC_Distances_MW point 263
C -0.16358 0.57107 1.10315
 C 0.44624 0.39211 -1.10300
 C 0.11241 0.39305 0.00777
 C 0.00165 -0.40216 2.19771
 C -0.21862 -0.33862 -2.19932
 F -0.69768 1.74537 1.48074
 F 1.53121 1.08922 -1.48263
 H -0.27284 -1.14743 2.15881
 H -0.38865 -1.11050 -2.15963
 H -0.18531 -0.74284 2.25866
 H -0.23760 -0.72801 -2.28290
 H 0.55950 -0.01105 3.03100
 H -0.48673 0.28977 -3.01036
13
bifur_IRC_Distances_MW_output/bifur_IRC_Distances_MW point 264
C -0.16374 0.57013 1.10319
 C 0.44623 0.39087 -1.10313
 C 0.11168 0.38987 0.00762
 C 0.00144 -0.40166 2.19926
 C -0.21846 -0.33810 -2.20084
 F -0.69734 1.74529 1.47964
 F 1.53180 1.08806 -1.48148
 H -0.27436 -1.14712 2.16109
 H -0.38809 -1.11069 -2.16202
 H -0.18653 -0.74170 2.26105
 H -0.23655 -0.72748 -2.28520
 H 0.56154 -0.00981 3.03218
 H -0.48764 0.29234 -3.01135
13
bifur_IRC_Distances_MW_output/bifur_IRC_Distances_MW point 265
C -0.16387 0.56933 1.10323
 C 0.44621 0.38981 -1.10325
 C 0.11106 0.38716 0.00749
 C 0.00127 -0.40124 2.20057
 C -0.21832 -0.33766 -2.20214
 F -0.69704 1.74523 1.47870
 F 1.53230 1.08706 -1.48050
 H -0.27565 -1.14686 2.16303
 H -0.38761 -1.11085 -2.16405
 H -0.18756 -0.74073 2.26309
 H -0.23565 -0.72702 -2.28716
 H 0.56329 -0.00876 3.03318
 H -0.48841 0.29453 -3.01220
13
bifur_IRC_Distances_MW_output/bifur_IRC_Distances_MW point 266
C -0.16397 0.56876 1.10325
 C 0.44620 0.38905 -1.10333
 C 0.11062 0.38522 0.00740
 C 0.00114 -0.40094 2.20152
 C -0.21823 -0.33735 -2.20307
 F -0.69683 1.74518 1.47802
 F 1.53266 1.08635 -1.47980
 H -0.27659 -1.14667 2.16442
 H -0.38727 -1.11097 -2.16550
 H -0.18831 -0.74003 2.26455
 H -0.23501 -0.72670 -2.28856
 H 0.56454 -0.00801 3.03390
 H -0.48897 0.29610 -3.01280
