# Supplementary material for: Low dimensional representations along intrinsic reaction coordinates and molecular dynamics trajectories using interatomic distance matrices
Source: Chem Sci. 2019 Sep 18;10(43):9954–68. doi: 10.1039/c9sc02742d (PMC6991188; doi:10.1039/c9sc02742d)
Supplement: Supplementary file 1 [file SC-010-C9SC02742D-s001.zip › C9SC02742D-SI/ESI_xyz_files/bifur_IRC_Distances_MW_output/new_data/bifur_traj_B_Distances_MW_all_PCs.xyz]

13
bifur_IRC_Distances_MW_output/new_data/bifur_traj3_Distances point 1
C 0.75312 -0.75969 -0.20246
 C -0.76364 -0.71632 -0.28745
 C 0.05565 -0.97365 -1.50785
 C 1.46646 0.49347 0.21706
 C -1.45075 0.57774 0.04587
 F 1.37736 -1.88098 0.28602
 F -1.50483 -1.79932 0.12979
 H 1.07875 1.38442 -0.30434
 H -0.91236 1.44085 -0.42628
 H 1.36469 0.62195 1.30141
 H -1.50709 0.70678 1.13110
 H 2.54515 0.37978 -0.04601
 H -2.50250 0.52498 -0.33685
13
bifur_IRC_Distances_MW_output/new_data/bifur_traj3_Distances point 2
C 0.75284 -0.75949 -0.20318
 C -0.76332 -0.71661 -0.28678
 C 0.05471 -0.97371 -1.50822
 C 1.46620 0.49389 0.21628
 C -1.45059 0.57743 0.04668
 F 1.37771 -1.88070 0.28463
 F -1.50378 -1.80002 0.13145
 H 1.08414 1.38498 -0.30491
 H -0.90593 1.44033 -0.42568
 H 1.35875 0.62209 1.30068
 H -1.51281 0.70674 1.13209
 H 2.54497 0.38050 -0.04717
 H -2.50288 0.52455 -0.33587
13
bifur_IRC_Distances_MW_output/new_data/bifur_traj3_Distances point 3
C 0.75265 -0.75921 -0.20394
 C -0.76310 -0.71684 -0.28602
 C 0.05367 -0.97359 -1.50850
 C 1.46615 0.49430 0.21541
 C -1.45065 0.57706 0.04755
 F 1.37813 -1.88030 0.28310
 F -1.50265 -1.80068 0.13326
 H 1.09054 1.38554 -0.30551
 H -0.89928 1.43972 -0.42500
 H 1.35254 0.62225 1.29980
 H -1.51945 0.70672 1.13308
 H 2.54481 0.38111 -0.04845
 H -2.50336 0.52391 -0.33480
13
bifur_IRC_Distances_MW_output/new_data/bifur_traj3_Distances point 4
C 0.75252 -0.75883 -0.20460
 C -0.76293 -0.71694 -0.28526
 C 0.05270 -0.97321 -1.50871
 C 1.46641 0.49464 0.21459
 C -1.45102 0.57666 0.04835
 F 1.37837 -1.87985 0.28170
 F -1.50143 -1.80124 0.13501
 H 1.09710 1.38605 -0.30606
 H -0.89354 1.43914 -0.42438
 H 1.34718 0.62237 1.29895
 H -1.52622 0.70670 1.13397
 H 2.54473 0.38144 -0.04969
 H -2.50387 0.52306 -0.33386
13
bifur_IRC_Distances_MW_output/new_data/bifur_traj3_Distances point 5
C 0.75237 -0.75834 -0.20505
 C -0.76276 -0.71685 -0.28456
 C 0.05193 -0.97245 -1.50893
 C 1.46704 0.49484 0.21392
 C -1.45173 0.57629 0.04896
 F 1.37815 -1.87941 0.28067
 F -1.50003 -1.80164 0.13655
 H 1.10315 1.38647 -0.30652
 H -0.88957 1.43872 -0.42393
 H 1.34360 0.62240 1.29829
 H -1.53254 0.70665 1.13467
 H 2.54479 0.38131 -0.05082
 H -2.50441 0.52199 -0.33324
13
bifur_IRC_Distances_MW_output/new_data/bifur_traj3_Distances point 6
C 0.75215 -0.75772 -0.20526
 C -0.76252 -0.71652 -0.28393
 C 0.05140 -0.97125 -1.50918
 C 1.46806 0.49488 0.21342
 C -1.45281 0.57595 0.04936
 F 1.37729 -1.87902 0.28009
 F -1.49833 -1.80188 0.13788
 H 1.10855 1.38683 -0.30690
 H -0.88762 1.43851 -0.42369
 H 1.34211 0.62231 1.29787
 H -1.53832 0.70656 1.13519
 H 2.54502 0.38068 -0.05182
 H -2.50497 0.52068 -0.33302
13
bifur_IRC_Distances_MW_output/new_data/bifur_traj3_Distances point 7
C 0.75183 -0.75695 -0.20525
 C -0.76220 -0.71595 -0.28333
 C 0.05109 -0.96956 -1.50951
 C 1.46952 0.49477 0.21307
 C -1.45433 0.57562 0.04956
 F 1.37574 -1.87865 0.27995
 F -1.49623 -1.80198 0.13908
 H 1.11358 1.38713 -0.30721
 H -0.88754 1.43849 -0.42364
 H 1.34260 0.62209 1.29767
 H -1.54389 0.70643 1.13556
 H 2.54542 0.37950 -0.05277
 H -2.50560 0.51905 -0.33318
13
bifur_IRC_Distances_MW_output/new_data/bifur_traj3_Distances point 8
C 0.75141 -0.75598 -0.20503
 C -0.76178 -0.71512 -0.28271
 C 0.05093 -0.96728 -1.50992
 C 1.47151 0.49453 0.21280
 C -1.45637 0.57527 0.04962
 F 1.37347 -1.87826 0.28015
 F -1.49361 -1.80197 0.14028
 H 1.11876 1.38742 -0.30749
 H -0.88909 1.43863 -0.42374
 H 1.34485 0.62176 1.29765
 H -1.54979 0.70625 1.13583
 H 2.54602 0.37774 -0.05375
 H -2.50632 0.51700 -0.33368
13
bifur_IRC_Distances_MW_output/new_data/bifur_traj3_Distances point 9
C 0.75088 -0.75472 -0.20466
 C -0.76125 -0.71400 -0.28196
 C 0.05083 -0.96428 -1.51043
 C 1.47415 0.49416 0.21254
 C -1.45906 0.57485 0.04961
 F 1.37043 -1.87779 0.28059
 F -1.49026 -1.80189 0.14166
 H 1.12491 1.38774 -0.30778
 H -0.89187 1.43888 -0.42396
 H 1.34850 0.62130 1.29771
 H -1.55685 0.70602 1.13608
 H 2.54683 0.37536 -0.05492
 H -2.50724 0.51437 -0.33447
13
bifur_IRC_Distances_MW_output/new_data/bifur_traj3_Distances point 10
C 0.75023 -0.75307 -0.20423
 C -0.76060 -0.71254 -0.28095
 C 0.05064 -0.96038 -1.51105
 C 1.47761 0.49370 0.21216
 C -1.46259 0.57428 0.04964
 F 1.36657 -1.87714 0.28105
 F -1.48591 -1.80179 0.14353
 H 1.13336 1.38817 -0.30818
 H -0.89515 1.43915 -0.42418
 H 1.35288 0.62073 1.29771
 H -1.56646 0.70573 1.13644
 H 2.54787 0.37228 -0.05650
 H -2.50845 0.51089 -0.33543
13
bifur_IRC_Distances_MW_output/new_data/bifur_traj3_Distances point 11
C 0.74950 -0.75100 -0.20389
 C -0.75987 -0.71084 -0.27953
 C 0.05012 -0.95563 -1.51175
 C 1.48185 0.49324 0.21147
 C -1.46693 0.57347 0.04989
 F 1.36218 -1.87620 0.28114
 F -1.48052 -1.80178 0.14622
 H 1.14540 1.38880 -0.30880
 H -0.89750 1.43927 -0.42425
 H 1.35656 0.62009 1.29744
 H -1.57983 0.70538 1.13709
 H 2.54909 0.36870 -0.05873
 H -2.51004 0.50650 -0.33629
13
bifur_IRC_Distances_MW_output/new_data/bifur_traj3_Distances point 12
C 0.74950 -0.75100 -0.20389
 C -0.75987 -0.71084 -0.27953
 C 0.05012 -0.95563 -1.51175
 C 1.48184 0.49324 0.21147
 C -1.46693 0.57347 0.04990
 F 1.36218 -1.87620 0.28114
 F -1.48052 -1.80179 0.14622
 H 1.14541 1.38880 -0.30880
 H -0.89749 1.43927 -0.42425
 H 1.35655 0.62009 1.29744
 H -1.57983 0.70538 1.13709
 H 2.54909 0.36870 -0.05873
 H -2.51004 0.50650 -0.33629
13
bifur_IRC_Distances_MW_output/new_data/bifur_traj3_Distances point 13
C 0.74813 -0.74676 -0.20368
 C -0.75849 -0.70763 -0.27628
 C 0.04841 -0.94625 -1.51307
 C 1.49022 0.49258 0.20957
 C -1.47559 0.57163 0.05094
 F 1.35411 -1.87403 0.28027
 F -1.46948 -1.80207 0.15249
 H 1.17324 1.39032 -0.31035
 H -0.89815 1.43905 -0.42399
 H 1.35986 0.61898 1.29630
 H -1.61019 0.70469 1.13898
 H 2.55138 0.36204 -0.06387
 H -2.51344 0.49745 -0.33731
13
bifur_IRC_Distances_MW_output/new_data/bifur_traj3_Distances point 14
C 0.74741 -0.74475 -0.20353
 C -0.75777 -0.70609 -0.27476
 C 0.04765 -0.94179 -1.51375
 C 1.49418 0.49225 0.20871
 C -1.47968 0.57078 0.05139
 F 1.35010 -1.87307 0.27997
 F -1.46416 -1.80221 0.15541
 H 1.18607 1.39107 -0.31110
 H -0.89875 1.43901 -0.42394
 H 1.36178 0.61842 1.29589
 H -1.62430 0.70433 1.13991
 H 2.55249 0.35884 -0.06631
 H -2.51502 0.49319 -0.33790
13
bifur_IRC_Distances_MW_output/new_data/bifur_traj3_Distances point 15
C 0.74658 -0.74279 -0.20321
 C -0.75694 -0.70448 -0.27339
 C 0.04713 -0.93729 -1.51449
 C 1.49813 0.49185 0.20804
 C -1.48373 0.57002 0.05166
 F 1.34572 -1.87224 0.28007
 F -1.45881 -1.80227 0.15803
 H 1.19746 1.39176 -0.31175
 H -0.90072 1.43918 -0.42408
 H 1.36514 0.61780 1.29575
 H -1.63709 0.70395 1.14073
 H 2.55367 0.35548 -0.06855
 H -2.51653 0.48903 -0.33880
13
bifur_IRC_Distances_MW_output/new_data/bifur_traj3_Distances point 16
C 0.74562 -0.74087 -0.20262
 C -0.75600 -0.70276 -0.27223
 C 0.04696 -0.93271 -1.51533
 C 1.50211 0.49131 0.20764
 C -1.48778 0.56938 0.05164
 F 1.34080 -1.87161 0.28076
 F -1.45343 -1.80220 0.16020
 H 1.20682 1.39236 -0.31225
 H -0.90478 1.43963 -0.42447
 H 1.37066 0.61707 1.29600
 H -1.64799 0.70354 1.14132
 H 2.55496 0.35185 -0.07050
 H -2.51794 0.48501 -0.34016
13
bifur_IRC_Distances_MW_output/new_data/bifur_traj3_Distances point 17
C 0.74449 -0.73904 -0.20168
 C -0.75491 -0.70091 -0.27137
 C 0.04729 -0.92809 -1.51626
 C 1.50608 0.49061 0.20762
 C -1.49178 0.56894 0.05123
 F 1.33523 -1.87125 0.28226
 F -1.44813 -1.80196 0.16170
 H 1.21319 1.39280 -0.31252
 H -0.91173 1.44046 -0.42519
 H 1.37913 0.61622 1.29677
 H -1.65609 0.70309 1.14156
 H 2.55638 0.34790 -0.07202
 H -2.51917 0.48123 -0.34211
13
bifur_IRC_Distances_MW_output/new_data/bifur_traj3_Distances point 18
C 0.74319 -0.73740 -0.20026
 C -0.75367 -0.69895 -0.27099
 C 0.04832 -0.92357 -1.51731
 C 1.50990 0.48967 0.20816
 C -1.49555 0.56877 0.05027
 F 1.32894 -1.87128 0.28485
 F -1.44312 -1.80147 0.16221
 H 1.21506 1.39300 -0.31245
 H -0.92258 1.44180 -0.42635
 H 1.39154 0.61522 1.29826
 H -1.65986 0.70263 1.14129
 H 2.55793 0.34362 -0.07283
 H -2.52012 0.47794 -0.34484
13
bifur_IRC_Distances_MW_output/new_data/bifur_traj3_Distances point 19
C 0.74171 -0.73615 -0.19832
 C -0.75227 -0.69697 -0.27127
 C 0.05023 -0.91952 -1.51844
 C 1.51322 0.48851 0.20940
 C -1.49874 0.56900 0.04864
 F 1.32209 -1.87184 0.28874
 F -1.43885 -1.80070 0.16134
 H 1.21070 1.39287 -0.31195
 H -0.93785 1.44376 -0.42806
 H 1.40834 0.61408 1.30063
 H -1.65754 0.70217 1.14037
 H 2.55955 0.33923 -0.07265
 H -2.52060 0.47556 -0.34843
13
bifur_IRC_Distances_MW_output/new_data/bifur_traj3_Distances point 20
C 0.74018 -0.73538 -0.19603
 C -0.75085 -0.69516 -0.27218
 C 0.05284 -0.91630 -1.51958
 C 1.51573 0.48721 0.21123
 C -1.50105 0.56961 0.04649
 F 1.31529 -1.87287 0.29357
 F -1.43568 -1.79973 0.15919
 H 1.20052 1.39243 -0.31112
 H -0.95616 1.44617 -0.43019
 H 1.42802 0.61289 1.30371
 H -1.64936 0.70174 1.13891
 H 2.56108 0.33510 -0.07149
 H -2.52057 0.47428 -0.35253
13
bifur_IRC_Distances_MW_output/new_data/bifur_traj3_Distances point 21
C 0.73868 -0.73498 -0.19358
 C -0.74945 -0.69353 -0.27349
 C 0.05586 -0.91377 -1.52066
 C 1.51759 0.48587 0.21342
 C -1.50266 0.57046 0.04406
 F 1.30877 -1.87419 0.29886
 F -1.43341 -1.79866 0.15622
 H 1.18665 1.39180 -0.31012
 H -0.97593 1.44882 -0.43259
 H 1.44899 0.61169 1.30723
 H -1.63738 0.70134 1.13716
 H 2.56247 0.33131 -0.06967
 H -2.52017 0.47383 -0.35685
13
bifur_IRC_Distances_MW_output/new_data/bifur_traj3_Distances point 22
C 0.73720 -0.73479 -0.19104
 C -0.74809 -0.69200 -0.27505
 C 0.05912 -0.91164 -1.52169
 C 1.51907 0.48449 0.21582
 C -1.50386 0.57146 0.04145
 F 1.30242 -1.87567 0.30441
 F -1.43168 -1.79750 0.15275
 H 1.17059 1.39107 -0.30907
 H -0.99663 1.45162 -0.43520
 H 1.47076 0.61046 1.31106
 H -1.62313 0.70095 1.13529
 H 2.56377 0.32771 -0.06744
 H -2.51954 0.47385 -0.36129
13
bifur_IRC_Distances_MW_output/new_data/bifur_traj3_Distances point 23
C 0.73720 -0.73479 -0.19104
 C -0.74809 -0.69200 -0.27505
 C 0.05912 -0.91164 -1.52169
 C 1.51907 0.48449 0.21582
 C -1.50386 0.57146 0.04145
 F 1.30242 -1.87567 0.30441
 F -1.43168 -1.79750 0.15275
 H 1.17059 1.39107 -0.30907
 H -0.99664 1.45162 -0.43520
 H 1.47076 0.61046 1.31106
 H -1.62313 0.70095 1.13529
 H 2.56377 0.32771 -0.06744
 H -2.51954 0.47385 -0.36129
13
bifur_IRC_Distances_MW_output/new_data/bifur_traj3_Distances point 24
C 0.72041 -0.77043 0.02971
 C -0.75993 -0.72643 -0.05305
 C -0.10569 -1.35070 1.14650
 C 1.52696 0.49552 0.13721
 C -1.50106 0.58577 -0.03706
 F 1.35773 -1.70374 -0.73985
 F -1.36231 -1.62314 -0.89143
 H 1.05859 1.19314 0.87651
 H -1.11710 1.25959 0.75283
 H 1.65619 0.96835 -0.85396
 H -1.45134 1.05947 -1.03537
 H 2.53124 0.23038 0.48170
 H -2.55367 0.38222 0.18627
13
bifur_IRC_Distances_MW_output/new_data/bifur_traj3_Distances point 25
C 0.71853 -0.77018 0.03118
 C -0.75929 -0.72508 -0.05401
 C -0.10922 -1.34855 1.14872
 C 1.52813 0.49378 0.14165
 C -1.50150 0.58723 -0.04203
 F 1.35467 -1.70498 -0.73858
 F -1.35875 -1.62272 -0.89275
 H 1.03748 1.19274 0.87749
 H -1.14148 1.26339 0.74743
 H 1.68397 0.96600 -0.84804
 H -1.42920 1.05866 -1.03958
 H 2.53056 0.22615 0.49061
 H -2.55390 0.38356 0.17791
13
bifur_IRC_Distances_MW_output/new_data/bifur_traj3_Distances point 26
C 0.71698 -0.77002 0.03238
 C -0.75876 -0.72399 -0.05483
 C -0.11217 -1.34684 1.15050
 C 1.52901 0.49233 0.14538
 C -1.50178 0.58845 -0.04617
 F 1.35220 -1.70600 -0.73753
 F -1.35587 -1.62237 -0.89387
 H 1.01968 1.19241 0.87825
 H -1.16170 1.26655 0.74286
 H 1.70702 0.96405 -0.84298
 H -1.41052 1.05798 -1.04299
 H 2.52993 0.22269 0.49807
 H -2.55402 0.38475 0.17092
13
bifur_IRC_Distances_MW_output/new_data/bifur_traj3_Distances point 27
C 0.71582 -0.76991 0.03329
 C -0.75838 -0.72318 -0.05545
 C -0.11440 -1.34561 1.15180
 C 1.52962 0.49125 0.14820
 C -1.50194 0.58938 -0.04928
 F 1.35039 -1.70678 -0.73675
 F -1.35375 -1.62210 -0.89471
 H 1.00620 1.19216 0.87879
 H -1.17689 1.26894 0.73938
 H 1.72432 0.96259 -0.83910
 H -1.39635 1.05747 -1.04549
 H 2.52941 0.22011 0.50368
 H -2.55407 0.38567 0.16565
13
bifur_IRC_Distances_MW_output/new_data/bifur_traj3_Distances point 28
C 0.71497 -0.76980 0.03398
 C -0.75812 -0.72254 -0.05593
 C -0.11611 -1.34460 1.15276
 C 1.53015 0.49040 0.15037
 C -1.50212 0.59008 -0.05167
 F 1.34904 -1.70734 -0.73614
 F -1.35216 -1.62187 -0.89534
 H 0.99598 1.19195 0.87918
 H -1.18866 1.27076 0.73665
 H 1.73766 0.96145 -0.83606
 H -1.38555 1.05707 -1.04737
 H 2.52901 0.21809 0.50797
 H -2.55411 0.38634 0.16160
13
bifur_IRC_Distances_MW_output/new_data/bifur_traj3_Distances point 29
C 0.72983 -0.73481 -0.17713
 C -0.74141 -0.68439 -0.28453
 C 0.07774 -0.90229 -1.52627
 C 1.52508 0.47692 0.22970
 C -1.50827 0.57739 0.02667
 F 1.27008 -1.88402 0.33471
 F -1.42578 -1.79082 0.13148
 H 1.07453 1.38676 -0.30452
 H -1.11181 1.46750 -0.45142
 H 1.59041 0.60346 1.33434
 H -1.53568 0.69859 1.12573
 H 2.56984 0.30940 -0.05335
 H -2.51455 0.47631 -0.38542
13
bifur_IRC_Distances_MW_output/new_data/bifur_traj3_Distances point 30
C 0.72971 -0.73470 -0.17631
 C -0.74133 -0.68385 -0.28501
 C 0.07875 -0.90152 -1.52623
 C 1.52580 0.47642 0.23047
 C -1.50890 0.57766 0.02583
 F 1.26855 -1.88429 0.33630
 F -1.42568 -1.79027 0.13021
 H 1.07000 1.38640 -0.30425
 H -1.11888 1.46829 -0.45233
 H 1.59742 0.60307 1.33555
 H -1.53131 0.69849 1.12508
 H 2.57020 0.30812 -0.05255
 H -2.51432 0.47618 -0.38674
13
bifur_IRC_Distances_MW_output/new_data/bifur_traj3_Distances point 31
C 0.72993 -0.73451 -0.17563
 C -0.74159 -0.68333 -0.28534
 C 0.07949 -0.90068 -1.52590
 C 1.52675 0.47595 0.23105
 C -1.50979 0.57779 0.02516
 F 1.26767 -1.88430 0.33743
 F -1.42584 -1.78964 0.12915
 H 1.06737 1.38597 -0.30394
 H -1.12499 1.46878 -0.45296
 H 1.60316 0.60281 1.33628
 H -1.52848 0.69847 1.12437
 H 2.57052 0.30688 -0.05192
 H -2.51420 0.47581 -0.38774
13
bifur_IRC_Distances_MW_output/new_data/bifur_traj3_Distances point 32
C 0.73056 -0.73424 -0.17503
 C -0.74224 -0.68277 -0.28556
 C 0.08004 -0.89971 -1.52522
 C 1.52801 0.47548 0.23150
 C -1.51100 0.57781 0.02459
 F 1.26746 -1.88404 0.33821
 F -1.42639 -1.78887 0.12816
 H 1.06632 1.38542 -0.30355
 H -1.13073 1.46899 -0.45335
 H 1.60815 0.60266 1.33659
 H -1.52680 0.69853 1.12351
 H 2.57082 0.30558 -0.05138
 H -2.51419 0.47518 -0.38848
13
bifur_IRC_Distances_MW_output/new_data/bifur_traj3_Distances point 33
C 0.73162 -0.73390 -0.17442
 C -0.74333 -0.68214 -0.28573
 C 0.08049 -0.89861 -1.52413
 C 1.52961 0.47494 0.23190
 C -1.51258 0.57774 0.02405
 F 1.26787 -1.88354 0.33879
 F -1.42742 -1.78787 0.12705
 H 1.06633 1.38467 -0.30302
 H -1.13680 1.46898 -0.45358
 H 1.61303 0.60260 1.33657
 H -1.52571 0.69868 1.12240
 H 2.57111 0.30412 -0.05081
 H -2.51424 0.47433 -0.38908
13
bifur_IRC_Distances_MW_output/new_data/bifur_traj3_Distances point 34
C 0.73162 -0.73390 -0.17442
 C -0.74333 -0.68214 -0.28573
 C 0.08049 -0.89861 -1.52413
 C 1.52961 0.47494 0.23190
 C -1.51258 0.57774 0.02405
 F 1.26787 -1.88354 0.33879
 F -1.42742 -1.78787 0.12705
 H 1.06633 1.38467 -0.30302
 H -1.13680 1.46898 -0.45358
 H 1.61303 0.60260 1.33657
 H -1.52570 0.69868 1.12240
 H 2.57111 0.30412 -0.05081
 H -2.51424 0.47433 -0.38908
13
bifur_IRC_Distances_MW_output/new_data/bifur_traj3_Distances point 35
C 0.73443 -0.73303 -0.17320
 C -0.74619 -0.68072 -0.28595
 C 0.08121 -0.89600 -1.52130
 C 1.53355 0.47376 0.23260
 C -1.51647 0.57744 0.02303
 F 1.26957 -1.88210 0.33957
 F -1.43008 -1.78553 0.12477
 H 1.06856 1.38289 -0.30175
 H -1.14948 1.46861 -0.45376
 H 1.62265 0.60262 1.33596
 H -1.52500 0.69912 1.11980
 H 2.57175 0.30084 -0.04972
 H -2.51451 0.47210 -0.39005
13
bifur_IRC_Distances_MW_output/new_data/bifur_traj3_Distances point 36
C 0.73594 -0.73240 -0.17265
 C -0.74772 -0.67990 -0.28585
 C 0.08137 -0.89431 -1.51980
 C 1.53594 0.47317 0.23278
 C -1.51885 0.57715 0.02265
 F 1.27043 -1.88118 0.33970
 F -1.43111 -1.78434 0.12398
 H 1.07167 1.38202 -0.30113
 H -1.15529 1.46825 -0.45366
 H 1.62690 0.60267 1.33536
 H -1.52657 0.69937 1.11853
 H 2.57215 0.29898 -0.04948
 H -2.51485 0.47053 -0.39042
13
bifur_IRC_Distances_MW_output/new_data/bifur_traj3_Distances point 37
C 0.73752 -0.73154 -0.17216
 C -0.74932 -0.67895 -0.28553
 C 0.08132 -0.89219 -1.51823
 C 1.53879 0.47257 0.23279
 C -1.52173 0.57672 0.02240
 F 1.27122 -1.88004 0.33957
 F -1.43174 -1.78316 0.12358
 H 1.07687 1.38119 -0.30053
 H -1.16060 1.46774 -0.45338
 H 1.63066 0.60273 1.33448
 H -1.53022 0.69962 1.11730
 H 2.57266 0.29685 -0.04959
 H -2.51542 0.46845 -0.39069
13
bifur_IRC_Distances_MW_output/new_data/bifur_traj3_Distances point 38
C 0.73920 -0.73040 -0.17175
 C -0.75102 -0.67783 -0.28492
 C 0.08100 -0.88950 -1.51657
 C 1.54223 0.47197 0.23256
 C -1.52522 0.57611 0.02232
 F 1.27192 -1.87864 0.33911
 F -1.43189 -1.78197 0.12369
 H 1.08478 1.38041 -0.29994
 H -1.16528 1.46702 -0.45286
 H 1.63376 0.60281 1.33321
 H -1.53652 0.69990 1.11613
 H 2.57331 0.29438 -0.05013
 H -2.51627 0.46572 -0.39086
13
bifur_IRC_Distances_MW_output/new_data/bifur_traj3_Distances point 39
C 0.72546 -0.76301 0.03641
 C -0.76977 -0.71353 -0.05834
 C -0.11925 -1.32342 1.14914
 C 1.55205 0.48370 0.15689
 C -1.52333 0.58882 -0.06009
 F 1.35252 -1.70169 -0.72897
 F -1.35538 -1.61415 -0.89058
 H 1.00801 1.18638 0.87827
 H -1.25682 1.27362 0.72000
 H 1.79697 0.95586 -0.81835
 H -1.38435 1.05503 -1.04645
 H 2.53174 0.19866 0.51425
 H -2.55785 0.37374 0.14782
13
bifur_IRC_Distances_MW_output/new_data/bifur_traj3_Distances point 40
C 0.72769 -0.76097 0.03623
 C -0.77150 -0.71179 -0.05782
 C -0.11779 -1.31833 1.14928
 C 1.55708 0.48322 0.15527
 C -1.52863 0.58757 -0.05914
 F 1.35203 -1.70008 -0.72836
 F -1.35519 -1.61330 -0.88844
 H 1.02530 1.18625 0.87752
 H -1.25765 1.27273 0.71975
 H 1.79529 0.95538 -0.81961
 H -1.40083 1.05456 -1.04542
 H 2.53340 0.19582 0.51037
 H -2.55920 0.36893 0.15036
13
bifur_IRC_Distances_MW_output/new_data/bifur_traj3_Distances point 41
C 0.73000 -0.75868 0.03589
 C -0.77314 -0.70997 -0.05704
 C -0.11580 -1.31280 1.14967
 C 1.56246 0.48293 0.15288
 C -1.53440 0.58603 -0.05752
 F 1.35119 -1.69833 -0.72789
 F -1.35472 -1.61258 -0.88598
 H 1.04675 1.18641 0.87653
 H -1.25553 1.27148 0.72023
 H 1.79043 0.95501 -0.82206
 H -1.42188 1.05403 -1.04414
 H 2.53538 0.19310 0.50517
 H -2.56073 0.36338 0.15425
13
bifur_IRC_Distances_MW_output/new_data/bifur_traj3_Distances point 42
C 0.73216 -0.75643 0.03547
 C -0.77456 -0.70829 -0.05615
 C -0.11363 -1.30750 1.15017
 C 1.56755 0.48281 0.15016
 C -1.53992 0.58442 -0.05556
 F 1.35019 -1.69664 -0.72754
 F -1.35412 -1.61203 -0.88355
 H 1.06922 1.18676 0.87543
 H -1.25136 1.27007 0.72120
 H 1.78360 0.95476 -0.82513
 H -1.44428 1.05350 -1.04276
 H 2.53740 0.19073 0.49950
 H -2.56224 0.35783 0.15877
13
bifur_IRC_Distances_MW_output/new_data/bifur_traj3_Distances point 43
C 0.73420 -0.75423 0.03504
 C -0.77586 -0.70668 -0.05525
 C -0.11145 -1.30236 1.15072
 C 1.57245 0.48276 0.14735
 C -1.54525 0.58281 -0.05352
 F 1.34914 -1.69501 -0.72720
 F -1.35344 -1.61154 -0.88119
 H 1.09159 1.18722 0.87425
 H -1.24657 1.26864 0.72231
 H 1.77624 0.95454 -0.82837
 H -1.46672 1.05297 -1.04136
 H 2.53938 0.18851 0.49380
 H -2.56372 0.35236 0.16342
13
bifur_IRC_Distances_MW_output/new_data/bifur_traj3_Distances point 44
C 0.73623 -0.75202 0.03462
 C -0.77717 -0.70503 -0.05437
 C -0.10935 -1.29714 1.15128
 C 1.57737 0.48268 0.14461
 C -1.55059 0.58122 -0.05154
 F 1.34807 -1.69341 -0.72679
 F -1.35272 -1.61102 -0.87888
 H 1.11367 1.18768 0.87300
 H -1.24216 1.26727 0.72332
 H 1.76931 0.95428 -0.83148
 H -1.48881 1.05241 -1.03996
 H 2.54134 0.18620 0.48825
 H -2.56518 0.34689 0.16795
13
bifur_IRC_Distances_MW_output/new_data/bifur_traj3_Distances point 45
C 0.73623 -0.75202 0.03462
 C -0.77717 -0.70503 -0.05437
 C -0.10935 -1.29714 1.15128
 C 1.57737 0.48268 0.14461
 C -1.55059 0.58122 -0.05154
 F 1.34807 -1.69341 -0.72680
 F -1.35272 -1.61102 -0.87888
 H 1.11367 1.18768 0.87300
 H -1.24216 1.26727 0.72332
 H 1.76931 0.95428 -0.83149
 H -1.48882 1.05241 -1.03996
 H 2.54134 0.18620 0.48825
 H -2.56518 0.34689 0.16795
13
bifur_IRC_Distances_MW_output/new_data/bifur_traj3_Distances point 46
C 0.75416 -0.71384 -0.17297
 C -0.76599 -0.66601 -0.27055
 C 0.06859 -0.85520 -1.50207
 C 1.58249 0.46865 0.22254
 C -1.56690 0.56569 0.02860
 F 1.27735 -1.86007 0.32168
 F -1.41830 -1.77466 0.14320
 H 1.23113 1.37777 -0.29727
 H -1.16275 1.45402 -0.44052
 H 1.62027 0.60491 1.31103
 H -1.66992 0.70239 1.11178
 H 2.58114 0.26930 -0.06897
 H -2.53126 0.42706 -0.38649
13
bifur_IRC_Distances_MW_output/new_data/bifur_traj3_Distances point 47
C 0.75639 -0.71168 -0.17230
 C -0.76827 -0.66399 -0.26924
 C 0.06798 -0.85016 -1.49968
 C 1.58833 0.46769 0.22205
 C -1.57284 0.56458 0.02854
 F 1.27740 -1.85780 0.32082
 F -1.41732 -1.77294 0.14414
 H 1.24522 1.37686 -0.29647
 H -1.16962 1.45294 -0.43974
 H 1.62519 0.60492 1.30918
 H -1.68202 0.70270 1.11034
 H 2.58249 0.26484 -0.07046
 H -2.53293 0.42202 -0.38718
13
bifur_IRC_Distances_MW_output/new_data/bifur_traj3_Distances point 48
C 0.75863 -0.70994 -0.17065
 C -0.77060 -0.66174 -0.26896
 C 0.06880 -0.84541 -1.49714
 C 1.59391 0.46620 0.22271
 C -1.57838 0.56405 0.02735
 F 1.27667 -1.85614 0.32211
 F -1.41761 -1.77052 0.14265
 H 1.25016 1.37527 -0.29514
 H -1.18479 1.45286 -0.44004
 H 1.63805 0.60463 1.30890
 H -1.68490 0.70301 1.10782
 H 2.58398 0.25972 -0.07038
 H -2.53392 0.41801 -0.38922
13
bifur_IRC_Distances_MW_output/new_data/bifur_traj3_Distances point 49
C 0.76031 -0.70896 -0.16847
 C -0.77238 -0.65977 -0.26969
 C 0.07076 -0.84195 -1.49507
 C 1.59798 0.46456 0.22426
 C -1.58231 0.56416 0.02539
 F 1.27525 -1.85543 0.32512
 F -1.41885 -1.76806 0.13930
 H 1.24567 1.37344 -0.29368
 H -1.20410 1.45377 -0.44134
 H 1.65531 0.60409 1.31020
 H -1.67884 0.70322 1.10494
 H 2.58527 0.25512 -0.06891
 H -2.53407 0.41580 -0.39205
13
bifur_IRC_Distances_MW_output/new_data/bifur_traj3_Distances point 50
C 0.76153 -0.70844 -0.16618
 C -0.77370 -0.65809 -0.27088
 C 0.07314 -0.83937 -1.49344
 C 1.60099 0.46298 0.22615
 C -1.58514 0.56459 0.02320
 F 1.27350 -1.85527 0.32881
 F -1.42037 -1.76578 0.13527
 H 1.23678 1.37166 -0.29236
 H -1.22403 1.45514 -0.44311
 H 1.67351 0.60345 1.31230
 H -1.66877 0.70333 1.10219
 H 2.58635 0.25113 -0.06690
 H -2.53378 0.41466 -0.39506
13
bifur_IRC_Distances_MW_output/new_data/bifur_traj3_Distances point 51
C 0.76247 -0.70814 -0.16389
 C -0.77474 -0.65657 -0.27226
 C 0.07570 -0.83725 -1.49207
 C 1.60342 0.46145 0.22816
 C -1.58737 0.56517 0.02095
 F 1.27156 -1.85539 0.33276
 F -1.42195 -1.76364 0.13098
 H 1.22591 1.36996 -0.29119
 H -1.24386 1.45673 -0.44513
 H 1.69183 0.60274 1.31482
 H -1.65699 0.70338 1.09965
 H 2.58730 0.24750 -0.06468
 H -2.53328 0.41406 -0.39810
13
bifur_IRC_Distances_MW_output/new_data/bifur_traj3_Distances point 52
C 0.74866 -0.74022 0.03846
 C -0.79138 -0.69006 -0.05720
 C -0.11416 -1.26101 1.15047
 C 1.61098 0.47220 0.15436
 C -1.58309 0.57937 -0.06534
 F 1.34633 -1.68591 -0.71681
 F -1.35088 -1.60097 -0.87056
 H 1.12946 1.18113 0.87171
 H -1.34666 1.27400 0.69740
 H 1.86473 0.94448 -0.80796
 H -1.48845 1.04828 -1.04335
 H 2.54713 0.15343 0.50063
 H -2.57267 0.32526 0.14818
13
bifur_IRC_Distances_MW_output/new_data/bifur_traj3_Distances point 53
C 0.74905 -0.73995 0.03938
 C -0.79257 -0.68886 -0.05826
 C -0.11644 -1.25903 1.15009
 C 1.61269 0.47055 0.15804
 C -1.58430 0.58030 -0.06914
 F 1.34662 -1.68591 -0.71572
 F -1.35095 -1.59984 -0.87076
 H 1.11523 1.17972 0.87257
 H -1.36701 1.27628 0.69226
 H 1.88561 0.94302 -0.80177
 H -1.47175 1.04800 -1.04508
 H 2.54653 0.14983 0.50682
 H -2.57271 0.32588 0.14156
13
bifur_IRC_Distances_MW_output/new_data/bifur_traj3_Distances point 54
C 0.74941 -0.73986 0.04019
 C -0.79366 -0.68792 -0.05927
 C -0.11851 -1.25764 1.14953
 C 1.61390 0.46910 0.16142
 C -1.58507 0.58120 -0.07254
 F 1.34719 -1.68593 -0.71477
 F -1.35131 -1.59882 -0.87103
 H 1.10170 1.17837 0.87336
 H -1.38498 1.27828 0.68769
 H 1.90402 0.94181 -0.79606
 H -1.45593 1.04781 -1.04649
 H 2.54586 0.14686 0.51245
 H -2.57262 0.32675 0.13552
13
bifur_IRC_Distances_MW_output/new_data/bifur_traj3_Distances point 55
C 0.76509 -0.70833 -0.15626
 C -0.77765 -0.65239 -0.27788
 C 0.08487 -0.83268 -1.48798
 C 1.60875 0.45659 0.23542
 C -1.59199 0.56774 0.01319
 F 1.26578 -1.85680 0.34676
 F -1.42887 -1.75686 0.11496
 H 1.18086 1.36437 -0.28814
 H -1.30937 1.46280 -0.45319
 H 1.75248 0.60024 1.32502
 H -1.60916 0.70332 1.09199
 H 2.58967 0.23732 -0.05596
 H -2.53046 0.41468 -0.40793
13
bifur_IRC_Distances_MW_output/new_data/bifur_traj3_Distances point 56
C 0.76509 -0.70833 -0.15626
 C -0.77765 -0.65240 -0.27788
 C 0.08487 -0.83269 -1.48798
 C 1.60875 0.45659 0.23542
 C -1.59199 0.56774 0.01319
 F 1.26578 -1.85680 0.34676
 F -1.42887 -1.75686 0.11496
 H 1.18086 1.36437 -0.28814
 H -1.30937 1.46280 -0.45319
 H 1.75248 0.60024 1.32502
 H -1.60916 0.70332 1.09199
 H 2.58967 0.23732 -0.05596
 H -2.53046 0.41468 -0.40793
13
bifur_IRC_Distances_MW_output/new_data/bifur_traj3_Distances point 57
C 0.76598 -0.70950 -0.15535
 C -0.77855 -0.65271 -0.27958
 C 0.08651 -0.83461 -1.48700
 C 1.60729 0.45611 0.23685
 C -1.59037 0.56854 0.01194
 F 1.26751 -1.85747 0.34882
 F -1.43296 -1.75577 0.11097
 H 1.16793 1.36319 -0.28767
 H -1.31779 1.46363 -0.45457
 H 1.75944 0.60017 1.32667
 H -1.59503 0.70345 1.09063
 H 2.58919 0.23781 -0.05317
 H -2.52914 0.41716 -0.40855
13
bifur_IRC_Distances_MW_output/new_data/bifur_traj3_Distances point 58
C 0.76644 -0.71027 -0.15542
 C -0.77899 -0.65328 -0.28022
 C 0.08679 -0.83632 -1.48661
 C 1.60588 0.45621 0.23717
 C -1.58892 0.56884 0.01179
 F 1.26933 -1.85775 0.34893
 F -1.43526 -1.75559 0.10967
 H 1.16330 1.36283 -0.28753
 H -1.31776 1.46360 -0.45470
 H 1.75876 0.60038 1.32676
 H -1.58974 0.70358 1.09027
 H 2.58867 0.23902 -0.05203
 H -2.52851 0.41876 -0.40807
13
bifur_IRC_Distances_MW_output/new_data/bifur_traj3_Distances point 59
C 0.76703 -0.71116 -0.15570
 C -0.77955 -0.65405 -0.28082
 C 0.08684 -0.83841 -1.48616
 C 1.60418 0.45643 0.23733
 C -1.58719 0.56910 0.01182
 F 1.27180 -1.85798 0.34862
 F -1.43790 -1.75550 0.10856
 H 1.15937 1.36251 -0.28739
 H -1.31603 1.46332 -0.45457
 H 1.75629 0.60072 1.32646
 H -1.58498 0.70376 1.08997
 H 2.58801 0.24067 -0.05092
 H -2.52787 0.42056 -0.40721
13
bifur_IRC_Distances_MW_output/new_data/bifur_traj3_Distances point 60
C 0.76785 -0.71219 -0.15615
 C -0.78033 -0.65502 -0.28142
 C 0.08672 -0.84093 -1.48552
 C 1.60218 0.45676 0.23740
 C -1.58517 0.56934 0.01199
 F 1.27509 -1.85814 0.34795
 F -1.44114 -1.75541 0.10743
 H 1.15574 1.36214 -0.28719
 H -1.31303 1.46281 -0.45420
 H 1.75232 0.60122 1.32581
 H -1.58023 0.70402 1.08961
 H 2.58718 0.24276 -0.04973
 H -2.52719 0.42262 -0.40598
13
bifur_IRC_Distances_MW_output/new_data/bifur_traj3_Distances point 61
C 0.76908 -0.71350 -0.15676
 C -0.78150 -0.65625 -0.28216
 C 0.08650 -0.84416 -1.48453
 C 1.59970 0.45718 0.23744
 C -1.58267 0.56960 0.01224
 F 1.27963 -1.85824 0.34694
 F -1.44552 -1.75522 0.10597
 H 1.15157 1.36160 -0.28688
 H -1.30905 1.46204 -0.45363
 H 1.74693 0.60191 1.32479
 H -1.57444 0.70440 1.08907
 H 2.58612 0.24543 -0.04820
 H -2.52634 0.42520 -0.40430
13
bifur_IRC_Distances_MW_output/new_data/bifur_traj3_Distances point 62
C 0.77091 -0.71527 -0.15749
 C -0.78326 -0.65787 -0.28324
 C 0.08628 -0.84848 -1.48298
 C 1.59648 0.45768 0.23758
 C -1.57941 0.56997 0.01249
 F 1.28594 -1.85832 0.34568
 F -1.45173 -1.75480 0.10373
 H 1.14561 1.36073 -0.28638
 H -1.30451 1.46099 -0.45290
 H 1.74026 0.60286 1.32343
 H -1.56611 0.70493 1.08817
 H 2.58471 0.24891 -0.04600
 H -2.52518 0.42867 -0.40208
13
bifur_IRC_Distances_MW_output/new_data/bifur_traj3_Distances point 63
C 0.77289 -0.71706 -0.15817
 C -0.78517 -0.65948 -0.28437
 C 0.08610 -0.85282 -1.48127
 C 1.59332 0.45813 0.23776
 C -1.57621 0.57035 0.01270
 F 1.29246 -1.85836 0.34444
 F -1.45821 -1.75428 0.10129
 H 1.13944 1.35977 -0.28582
 H -1.30043 1.45992 -0.45218
 H 1.73390 0.60382 1.32205
 H -1.55740 0.70549 1.08715
 H 2.58330 0.25235 -0.04371
 H -2.52399 0.43216 -0.39987
13
bifur_IRC_Distances_MW_output/new_data/bifur_traj3_Distances point 64
C 0.77468 -0.71856 -0.15884
 C -0.78691 -0.66087 -0.28525
 C 0.08582 -0.85652 -1.47971
 C 1.59069 0.45856 0.23782
 C -1.57356 0.57061 0.01297
 F 1.29826 -1.85829 0.34316
 F -1.46380 -1.75383 0.09935
 H 1.13501 1.35894 -0.28531
 H -1.29636 1.45887 -0.45141
 H 1.72780 0.60471 1.32065
 H -1.55069 0.70601 1.08626
 H 2.58210 0.25533 -0.04185
 H -2.52304 0.43505 -0.39784
13
bifur_IRC_Distances_MW_output/new_data/bifur_traj3_Distances point 65
C 0.77632 -0.71982 -0.15958
 C -0.78849 -0.66213 -0.28585
 C 0.08533 -0.85976 -1.47830
 C 1.58844 0.45901 0.23769
 C -1.57130 0.57074 0.01338
 F 1.30361 -1.85811 0.34164
 F -1.46862 -1.75352 0.09801
 H 1.13262 1.35828 -0.28486
 H -1.29147 1.45773 -0.45048
 H 1.72111 0.60557 1.31906
 H -1.54624 0.70650 1.08556
 H 2.58102 0.25808 -0.04045
 H -2.52233 0.43744 -0.39583
13
bifur_IRC_Distances_MW_output/new_data/bifur_traj3_Distances point 66
C 0.77778 -0.72090 -0.16049
 C -0.78989 -0.66337 -0.28618
 C 0.08457 -0.86272 -1.47708
 C 1.58637 0.45955 0.23733
 C -1.56926 0.57076 0.01400
 F 1.30866 -1.85783 0.33978
 F -1.47276 -1.75342 0.09735
 H 1.13226 1.35783 -0.28450
 H -1.28509 1.45647 -0.44932
 H 1.71322 0.60645 1.31724
 H -1.54405 0.70696 1.08510
 H 2.58002 0.26078 -0.03951
 H -2.52182 0.43946 -0.39371
13
bifur_IRC_Distances_MW_output/new_data/bifur_traj3_Distances point 67
C 0.77778 -0.72090 -0.16049
 C -0.78989 -0.66337 -0.28618
 C 0.08457 -0.86272 -1.47708
 C 1.58637 0.45955 0.23733
 C -1.56926 0.57076 0.01400
 F 1.30866 -1.85783 0.33978
 F -1.47276 -1.75342 0.09735
 H 1.13226 1.35783 -0.28450
 H -1.28509 1.45647 -0.44932
 H 1.71322 0.60645 1.31724
 H -1.54406 0.70696 1.08510
 H 2.58002 0.26078 -0.03951
 H -2.52182 0.43946 -0.39371
13
bifur_IRC_Distances_MW_output/new_data/bifur_traj3_Distances point 68
C 0.77976 -0.72295 -0.16322
 C -0.79174 -0.66630 -0.28605
 C 0.08204 -0.86899 -1.47573
 C 1.58150 0.46126 0.23575
 C -1.56451 0.57053 0.01616
 F 1.31827 -1.85734 0.33458
 F -1.47913 -1.75438 0.09842
 H 1.13658 1.35787 -0.28427
 H -1.26429 1.45350 -0.44619
 H 1.69058 0.60833 1.31280
 H -1.54573 0.70779 1.08538
 H 2.57784 0.26731 -0.03896
 H -2.52116 0.44337 -0.38865
13
bifur_IRC_Distances_MW_output/new_data/bifur_traj3_Distances point 69
C 0.77989 -0.72425 -0.16524
 C -0.79178 -0.66837 -0.28572
 C 0.08025 -0.87314 -1.47605
 C 1.57769 0.46264 0.23451
 C -1.56081 0.57043 0.01779
 F 1.32284 -1.85747 0.33119
 F -1.48139 -1.75582 0.10025
 H 1.13963 1.35861 -0.28462
 H -1.24794 1.45192 -0.44429
 H 1.67429 0.60935 1.31043
 H -1.54832 0.70809 1.08652
 H 2.57641 0.27197 -0.03925
 H -2.52077 0.44604 -0.38552
13
bifur_IRC_Distances_MW_output/new_data/bifur_traj3_Distances point 70
C 0.77945 -0.72556 -0.16727
 C -0.79127 -0.67047 -0.28537
 C 0.07854 -0.87730 -1.47691
 C 1.57359 0.46409 0.23330
 C -1.55680 0.57041 0.01943
 F 1.32651 -1.85788 0.32804
 F -1.48284 -1.75756 0.10234
 H 1.14191 1.35963 -0.28520
 H -1.23115 1.45061 -0.44261
 H 1.65810 0.61021 1.30853
 H -1.55072 0.70825 1.08807
 H 2.57498 0.27672 -0.03972
 H -2.52031 0.44884 -0.38261
13
bifur_IRC_Distances_MW_output/new_data/bifur_traj3_Distances point 71
C 0.77877 -0.72679 -0.16913
 C -0.79052 -0.67241 -0.28505
 C 0.07701 -0.88113 -1.47796
 C 1.56965 0.46546 0.23220
 C -1.55295 0.57044 0.02092
 F 1.32944 -1.85840 0.32528
 F -1.48378 -1.75932 0.10436
 H 1.14354 1.36070 -0.28586
 H -1.21553 1.44957 -0.44121
 H 1.64331 0.61094 1.30704
 H -1.55277 0.70832 1.08970
 H 2.57368 0.28114 -0.04025
 H -2.51986 0.45149 -0.38004
13
bifur_IRC_Distances_MW_output/new_data/bifur_traj3_Distances point 72
C 0.77797 -0.72795 -0.17084
 C -0.78965 -0.67424 -0.28480
 C 0.07565 -0.88475 -1.47910
 C 1.56584 0.46673 0.23122
 C -1.54921 0.57051 0.02228
 F 1.33191 -1.85900 0.32285
 F -1.48449 -1.76103 0.10623
 H 1.14449 1.36176 -0.28655
 H -1.20102 1.44872 -0.44002
 H 1.62973 0.61156 1.30587
 H -1.55427 0.70835 1.09134
 H 2.57246 0.28528 -0.04074
 H -2.51940 0.45406 -0.37774
13
bifur_IRC_Distances_MW_output/new_data/bifur_traj3_Distances point 73
C 0.77707 -0.72914 -0.17239
 C -0.78870 -0.67600 -0.28466
 C 0.07450 -0.88831 -1.48030
 C 1.56203 0.46794 0.23038
 C -1.54547 0.57065 0.02350
 F 1.33404 -1.85970 0.32078
 F -1.48514 -1.76269 0.10782
 H 1.14428 1.36279 -0.28725
 H -1.18766 1.44807 -0.43906
 H 1.61734 0.61209 1.30502
 H -1.55473 0.70834 1.09295
 H 2.57129 0.28927 -0.04111
 H -2.51886 0.45669 -0.37569
13
bifur_IRC_Distances_MW_output/new_data/bifur_traj3_Distances point 74
C 0.77606 -0.73044 -0.17375
 C -0.78763 -0.67774 -0.28476
 C 0.07365 -0.89199 -1.48156
 C 1.55804 0.46906 0.22979
 C -1.54151 0.57094 0.02448
 F 1.33586 -1.86061 0.31920
 F -1.48593 -1.76427 0.10892
 H 1.14192 1.36374 -0.28794
 H -1.17580 1.44769 -0.43841
 H 1.60650 0.61253 1.30464
 H -1.55313 0.70828 1.09449
 H 2.57012 0.29320 -0.04118
 H -2.51815 0.45961 -0.37393
13
bifur_IRC_Distances_MW_output/new_data/bifur_traj3_Distances point 75
C 0.77486 -0.73204 -0.17477
 C -0.78639 -0.67952 -0.28532
 C 0.07337 -0.89606 -1.48296
 C 1.55356 0.47005 0.22964
 C -1.53701 0.57150 0.02506
 F 1.33729 -1.86191 0.31851
 F -1.48714 -1.76572 0.10908
 H 1.13531 1.36456 -0.28855
 H -1.16653 1.44779 -0.43829
 H 1.59827 0.61284 1.30504
 H -1.54743 0.70816 1.09585
 H 2.56892 0.29715 -0.04063
 H -2.51708 0.46321 -0.37266
13
bifur_IRC_Distances_MW_output/new_data/bifur_traj3_Distances point 76
C 0.77338 -0.73409 -0.17515
 C -0.78489 -0.68127 -0.28669
 C 0.07411 -0.90068 -1.48451
 C 1.54841 0.47078 0.23032
 C -1.53175 0.57254 0.02488
 F 1.33797 -1.86389 0.31943
 F -1.48909 -1.76686 0.10752
 H 1.12129 1.36508 -0.28900
 H -1.16233 1.44873 -0.43912
 H 1.59512 0.61288 1.30681
 H -1.53454 0.70792 1.09681
 H 2.56769 0.30099 -0.03895
 H -2.51538 0.46788 -0.37233
13
bifur_IRC_Distances_MW_output/new_data/bifur_traj3_Distances point 77
C 0.77173 -0.73639 -0.17470
 C -0.78326 -0.68275 -0.28885
 C 0.07599 -0.90529 -1.48607
 C 1.54319 0.47108 0.23189
 C -1.52630 0.57400 0.02379
 F 1.33757 -1.86642 0.32216
 F -1.49159 -1.76747 0.10417
 H 1.10034 1.36521 -0.28922
 H -1.16486 1.45059 -0.44103
 H 1.59859 0.61258 1.31003
 H -1.51484 0.70756 1.09720
 H 2.56662 0.30413 -0.03615
 H -2.51318 0.47316 -0.37322
13
bifur_IRC_Distances_MW_output/new_data/bifur_traj3_Distances point 78
C 0.77173 -0.73639 -0.17470
 C -0.78326 -0.68275 -0.28885
 C 0.07599 -0.90529 -1.48607
 C 1.54319 0.47108 0.23189
 C -1.52630 0.57400 0.02379
 F 1.33757 -1.86642 0.32216
 F -1.49159 -1.76747 0.10417
 H 1.10034 1.36521 -0.28922
 H -1.16485 1.45059 -0.44103
 H 1.59858 0.61258 1.31003
 H -1.51484 0.70756 1.09720
 H 2.56662 0.30413 -0.03615
 H -2.51318 0.47317 -0.37322
13
bifur_IRC_Distances_MW_output/new_data/bifur_traj3_Distances point 79
C 0.76829 -0.74081 -0.17239
 C -0.77991 -0.68477 -0.29400
 C 0.08139 -0.91315 -1.48901
 C 1.53389 0.47084 0.23630
 C -1.51642 0.57734 0.02023
 F 1.33432 -1.87191 0.33029
 F -1.49648 -1.76769 0.09521
 H 1.05093 1.36493 -0.28941
 H -1.18155 1.45566 -0.44661
 H 1.61701 0.61131 1.31867
 H -1.46816 0.70658 1.09719
 H 2.56505 0.30824 -0.02929
 H -2.50836 0.48344 -0.37717
13
bifur_IRC_Distances_MW_output/new_data/bifur_traj3_Distances point 80
C 0.76646 -0.74286 -0.17094
 C -0.77814 -0.68550 -0.29664
 C 0.08440 -0.91653 -1.49051
 C 1.52967 0.47053 0.23872
 C -1.51189 0.57904 0.01818
 F 1.33189 -1.87470 0.33487
 F -1.49854 -1.76762 0.09048
 H 1.02533 1.36477 -0.28958
 H -1.19231 1.45850 -0.44985
 H 1.62871 0.61046 1.32353
 H -1.44408 0.70597 1.09718
 H 2.56444 0.30964 -0.02574
 H -2.50594 0.48828 -0.37968
13
bifur_IRC_Distances_MW_output/new_data/bifur_traj3_Distances point 81
C 0.76454 -0.74478 -0.16949
 C -0.77628 -0.68613 -0.29918
 C 0.08737 -0.91963 -1.49207
 C 1.52567 0.47020 0.24110
 C -1.50757 0.58070 0.01615
 F 1.32915 -1.87745 0.33940
 F -1.50024 -1.76757 0.08596
 H 1.00042 1.36471 -0.28984
 H -1.20307 1.46137 -0.45316
 H 1.64053 0.60956 1.32845
 H -1.42080 0.70533 1.09730
 H 2.56389 0.31085 -0.02235
 H -2.50359 0.49285 -0.38228
13
bifur_IRC_Distances_MW_output/new_data/bifur_traj3_Distances point 82
C 0.76255 -0.74659 -0.16818
 C -0.77436 -0.68677 -0.30152
 C 0.09013 -0.92259 -1.49370
 C 1.52175 0.46995 0.24330
 C -1.50336 0.58226 0.01429
 F 1.32635 -1.88011 0.34361
 F -1.50158 -1.76765 0.08191
 H 0.97699 1.36479 -0.29022
 H -1.21262 1.46412 -0.45633
 H 1.65126 0.60866 1.33319
 H -1.39910 0.70466 1.09763
 H 2.56335 0.31207 -0.01924
 H -2.50136 0.49719 -0.38474
13
bifur_IRC_Distances_MW_output/new_data/bifur_traj3_Distances point 83
C 0.76048 -0.74837 -0.16722
 C -0.77234 -0.68758 -0.30359
 C 0.09248 -0.92572 -1.49547
 C 1.51761 0.46991 0.24517
 C -1.49897 0.58370 0.01277
 F 1.32387 -1.88266 0.34715
 F -1.50266 -1.76803 0.07859
 H 0.95567 1.36510 -0.29072
 H -1.21922 1.46658 -0.45913
 H 1.65921 0.60789 1.33748
 H -1.37958 0.70401 1.09828
 H 2.56273 0.31372 -0.01655
 H -2.49928 0.50147 -0.38676
13
bifur_IRC_Distances_MW_output/new_data/bifur_traj3_Distances point 84
C 0.75852 -0.75012 -0.16702
 C -0.77040 -0.68880 -0.30508
 C 0.09386 -0.92929 -1.49727
 C 1.51311 0.47030 0.24630
 C -1.49430 0.58483 0.01204
 F 1.32261 -1.88486 0.34911
 F -1.50360 -1.76892 0.07671
 H 0.93934 1.36572 -0.29129
 H -1.21947 1.46822 -0.46087
 H 1.66091 0.60749 1.34043
 H -1.36495 0.70352 1.09933
 H 2.56190 0.31632 -0.01471
 H -2.49754 0.50559 -0.38767
13
bifur_IRC_Distances_MW_output/new_data/bifur_traj3_Distances point 85
C 0.75721 -0.75149 -0.16762
 C -0.76908 -0.69018 -0.30571
 C 0.09398 -0.93259 -1.49862
 C 1.50923 0.47103 0.24645
 C -1.49036 0.58543 0.01224
 F 1.32305 -1.88621 0.34910
 F -1.50441 -1.77008 0.07654
 H 0.93142 1.36646 -0.29174
 H -1.21347 1.46866 -0.46114
 H 1.65602 0.60759 1.34135
 H -1.35812 0.70331 1.10046
 H 2.56104 0.31934 -0.01408
 H -2.49652 0.50873 -0.38723
13
bifur_IRC_Distances_MW_output/new_data/bifur_traj3_Distances point 86
C 0.75638 -0.75256 -0.16853
 C -0.76822 -0.69151 -0.30590
 C 0.09348 -0.93550 -1.49957
 C 1.50599 0.47185 0.24613
 C -1.48711 0.58572 0.01286
 F 1.32439 -1.88702 0.34812
 F -1.50521 -1.77123 0.07713
 H 0.92818 1.36714 -0.29208
 H -1.20506 1.46846 -0.46067
 H 1.64838 0.60794 1.34119
 H -1.35551 0.70328 1.10149
 H 2.56023 0.32231 -0.01403
 H -2.49591 0.51113 -0.38615
13
bifur_IRC_Distances_MW_output/new_data/bifur_traj3_Distances point 87
C 0.75585 -0.75352 -0.16957
 C -0.76765 -0.69282 -0.30591
 C 0.09274 -0.93825 -1.50026
 C 1.50305 0.47269 0.24562
 C -1.48420 0.58587 0.01364
 F 1.32625 -1.88757 0.34673
 F -1.50615 -1.77233 0.07797
 H 0.92693 1.36775 -0.29233
 H -1.19579 1.46796 -0.45988
 H 1.63965 0.60841 1.34055
 H -1.35460 0.70333 1.10243
 H 2.55943 0.32525 -0.01420
 H -2.49548 0.51323 -0.38478
13
bifur_IRC_Distances_MW_output/new_data/bifur_traj3_Distances point 88
C 0.75554 -0.75448 -0.17066
 C -0.76731 -0.69415 -0.30589
 C 0.09190 -0.94103 -1.50074
 C 1.50019 0.47354 0.24505
 C -1.48139 0.58598 0.01448
 F 1.32853 -1.88799 0.34516
 F -1.50739 -1.77334 0.07877
 H 0.92628 1.36827 -0.29253
 H -1.18630 1.46731 -0.45896
 H 1.63047 0.60895 1.33968
 H -1.35405 0.70344 1.10326
 H 2.55860 0.32822 -0.01438
 H -2.49509 0.51528 -0.38326
13
bifur_IRC_Distances_MW_output/new_data/bifur_traj3_Distances point 89
C 0.75554 -0.75448 -0.17066
 C -0.76731 -0.69415 -0.30589
 C 0.09190 -0.94103 -1.50074
 C 1.50019 0.47354 0.24505
 C -1.48139 0.58598 0.01448
 F 1.32853 -1.88799 0.34516
 F -1.50739 -1.77334 0.07877
 H 0.92628 1.36827 -0.29253
 H -1.18630 1.46731 -0.45896
 H 1.63047 0.60895 1.33968
 H -1.35405 0.70344 1.10326
 H 2.55860 0.32822 -0.01438
 H -2.49509 0.51528 -0.38326
13
bifur_IRC_Distances_MW_output/new_data/bifur_traj3_Distances point 90
C 0.75555 -0.75689 -0.17257
 C -0.76725 -0.69700 -0.30645
 C 0.09065 -0.94752 -1.50100
 C 1.49392 0.47510 0.24438
 C -1.47513 0.58643 0.01578
 F 1.33443 -1.88897 0.34243
 F -1.51189 -1.77486 0.07888
 H 0.92085 1.36883 -0.29267
 H -1.16979 1.46611 -0.45747
 H 1.61372 0.61013 1.33827
 H -1.34798 0.70375 1.10442
 H 2.55670 0.33453 -0.01373
 H -2.49378 0.52036 -0.38027
13
bifur_IRC_Distances_MW_output/new_data/bifur_traj3_Distances point 91
C 0.75585 -0.75842 -0.17309
 C -0.76755 -0.69840 -0.30729
 C 0.09065 -0.95117 -1.50074
 C 1.49054 0.47566 0.24460
 C -1.47169 0.58692 0.01591
 F 1.33766 -1.88970 0.34189
 F -1.51537 -1.77514 0.07752
 H 0.91369 1.36873 -0.29254
 H -1.16536 1.46588 -0.45733
 H 1.60864 0.61063 1.33827
 H -1.34009 0.70388 1.10454
 H 2.55569 0.33757 -0.01247
 H -2.49267 0.52355 -0.37926
13
bifur_IRC_Distances_MW_output/new_data/bifur_traj3_Distances point 92
C 0.75626 -0.75989 -0.17337
 C -0.76796 -0.69962 -0.30827
 C 0.09090 -0.95456 -1.50032
 C 1.48747 0.47605 0.24501
 C -1.46854 0.58745 0.01581
 F 1.34068 -1.89042 0.34175
 F -1.51897 -1.77517 0.07575
 H 0.90564 1.36848 -0.29234
 H -1.16300 1.46580 -0.45744
 H 1.60547 0.61104 1.33852
 H -1.33119 0.70400 1.10445
 H 2.55476 0.34020 -0.01098
 H -2.49152 0.52664 -0.37856
13
bifur_IRC_Distances_MW_output/new_data/bifur_traj3_Distances point 93
C 0.75675 -0.76123 -0.17364
 C -0.76845 -0.70074 -0.30915
 C 0.09109 -0.95765 -1.49982
 C 1.48474 0.47640 0.24537
 C -1.46574 0.58792 0.01573
 F 1.34362 -1.89102 0.34155
 F -1.52241 -1.77515 0.07409
 H 0.89852 1.36821 -0.29212
 H -1.16088 1.46567 -0.45748
 H 1.60250 0.61145 1.33866
 H -1.32318 0.70413 1.10431
 H 2.55391 0.34259 -0.00962
 H -2.49047 0.52942 -0.37787
13
bifur_IRC_Distances_MW_output/new_data/bifur_traj3_Distances point 94
C 0.75730 -0.76244 -0.17403
 C -0.76898 -0.70183 -0.30984
 C 0.09105 -0.96055 -1.49931
 C 1.48223 0.47680 0.24555
 C -1.46318 0.58827 0.01582
 F 1.34666 -1.89146 0.34101
 F -1.52560 -1.77520 0.07283
 H 0.89322 1.36798 -0.29191
 H -1.15771 1.46535 -0.45728
 H 1.59848 0.61192 1.33847
 H -1.31696 0.70430 1.10422
 H 2.55309 0.34496 -0.00855
 H -2.48961 0.53190 -0.37699
13
bifur_IRC_Distances_MW_output/new_data/bifur_traj3_Distances point 95
C 0.75785 -0.76352 -0.17468
 C -0.76952 -0.70297 -0.31024
 C 0.09065 -0.96334 -1.49883
 C 1.47984 0.47732 0.24542
 C -1.46078 0.58848 0.01620
 F 1.34990 -1.89171 0.33994
 F -1.52845 -1.77544 0.07221
 H 0.89034 1.36787 -0.29174
 H -1.15245 1.46475 -0.45670
 H 1.59248 0.61249 1.33780
 H -1.31318 0.70452 1.10428
 H 2.55228 0.34746 -0.00792
 H -2.48896 0.53409 -0.37575
13
bifur_IRC_Distances_MW_output/new_data/bifur_traj3_Distances point 96
C 0.75835 -0.76449 -0.17567
 C -0.76999 -0.70423 -0.31031
 C 0.08979 -0.96614 -1.49847
 C 1.47741 0.47804 0.24491
 C -1.45839 0.58852 0.01696
 F 1.35342 -1.89179 0.33816
 F -1.53089 -1.77598 0.07242
 H 0.89024 1.36796 -0.29165
 H -1.14422 1.46381 -0.45562
 H 1.58367 0.61320 1.33655
 H -1.31227 0.70480 1.10460
 H 2.55144 0.35027 -0.00784
 H -2.48855 0.53604 -0.37405
13
bifur_IRC_Distances_MW_output/new_data/bifur_traj3_Distances point 97
C 0.75874 -0.76542 -0.17711
 C -0.77033 -0.70573 -0.31002
 C 0.08838 -0.96914 -1.49830
 C 1.47473 0.47902 0.24396
 C -1.45579 0.58841 0.01819
 F 1.35733 -1.89173 0.33554
 F -1.53295 -1.77693 0.07356
 H 0.89295 1.36830 -0.29169
 H -1.13214 1.46249 -0.45400
 H 1.57125 0.61407 1.33469
 H -1.31430 0.70513 1.10529
 H 2.55050 0.35363 -0.00836
 H -2.48837 0.53789 -0.37176
13
bifur_IRC_Distances_MW_output/new_data/bifur_traj3_Distances point 98
C 0.75898 -0.76645 -0.17915
 C -0.77050 -0.70765 -0.30936
 C 0.08630 -0.97276 -1.49837
 C 1.47135 0.48039 0.24248
 C -1.45256 0.58816 0.02001
 F 1.36201 -1.89159 0.33184
 F -1.53481 -1.77843 0.07575
 H 0.89839 1.36898 -0.29191
 H -1.11478 1.46068 -0.45172
 H 1.55382 0.61519 1.33212
 H -1.31919 0.70553 1.10649
 H 2.54934 0.35798 -0.00952
 H -2.48834 0.53996 -0.36866
13
bifur_IRC_Distances_MW_output/new_data/bifur_traj3_Distances point 99
C 0.75908 -0.76775 -0.18196
 C -0.77051 -0.71022 -0.30836
 C 0.08343 -0.97747 -1.49868
 C 1.46683 0.48227 0.24041
 C -1.44825 0.58779 0.02254
 F 1.36791 -1.89140 0.32679
 F -1.53681 -1.78062 0.07902
 H 0.90637 1.37005 -0.29237
 H -1.09076 1.45831 -0.44868
 H 1.52995 0.61664 1.32877
 H -1.32668 0.70602 1.10836
 H 2.54781 0.36380 -0.01132
 H -2.48837 0.54258 -0.36450
13
bifur_IRC_Distances_MW_output/new_data/bifur_traj3_Distances point 100
C 0.75908 -0.76775 -0.18196
 C -0.77051 -0.71022 -0.30836
 C 0.08343 -0.97747 -1.49868
 C 1.46682 0.48227 0.24040
 C -1.44825 0.58779 0.02254
 F 1.36791 -1.89140 0.32679
 F -1.53681 -1.78063 0.07902
 H 0.90637 1.37005 -0.29237
 H -1.09075 1.45831 -0.44868
 H 1.52994 0.61664 1.32876
 H -1.32669 0.70602 1.10836
 H 2.54781 0.36381 -0.01133
 H -2.48837 0.54258 -0.36450
13
bifur_IRC_Distances_MW_output/new_data/bifur_traj3_Distances point 101
C 0.75930 -0.77065 -0.18795
 C -0.77054 -0.71581 -0.30634
 C 0.07740 -0.98783 -1.49923
 C 1.45682 0.48630 0.23605
 C -1.43868 0.58707 0.02791
 F 1.38073 -1.89108 0.31604
 F -1.54137 -1.78532 0.08570
 H 0.92233 1.37233 -0.29358
 H -1.03945 1.45336 -0.44250
 H 1.47884 0.61967 1.32204
 H -1.34152 0.70702 1.11260
 H 2.54443 0.37644 -0.01510
 H -2.48828 0.54849 -0.35562
13
bifur_IRC_Distances_MW_output/new_data/bifur_traj3_Distances point 102
C 0.75960 -0.77220 -0.19064
 C -0.77075 -0.71850 -0.30563
 C 0.07477 -0.99304 -1.49923
 C 1.45189 0.48813 0.23420
 C -1.43394 0.58685 0.03025
 F 1.38713 -1.89101 0.31120
 F -1.54422 -1.78734 0.08822
 H 0.92800 1.37324 -0.29413
 H -1.01651 1.45115 -0.43984
 H 1.45568 0.62108 1.31919
 H -1.34639 0.70749 1.11448
 H 2.54275 0.38249 -0.01651
 H -2.48802 0.55165 -0.35156
13
bifur_IRC_Distances_MW_output/new_data/bifur_traj3_Distances point 103
C 0.76008 -0.77402 -0.19311
 C -0.77116 -0.72127 -0.30528
 C 0.07250 -0.99872 -1.49898
 C 1.44661 0.48987 0.23269
 C -1.42880 0.58681 0.03230
 F 1.39389 -1.89111 0.30678
 F -1.54798 -1.78911 0.08986
 H 0.93072 1.37392 -0.29454
 H -0.99545 1.44914 -0.43750
 H 1.43405 0.62248 1.31674
 H -1.34802 0.70797 1.11611
 H 2.54099 0.38867 -0.01734
 H -2.48743 0.55539 -0.34774
13
bifur_IRC_Distances_MW_output/new_data/bifur_traj3_Distances point 104
C 0.76079 -0.77640 -0.19520
 C -0.77183 -0.72422 -0.30562
 C 0.07088 -1.00535 -1.49837
 C 1.44055 0.49147 0.23178
 C -1.42280 0.58712 0.03383
 F 1.40120 -1.89162 0.30318
 F -1.55333 -1.79051 0.08995
 H 0.92767 1.37425 -0.29466
 H -0.97761 1.44750 -0.43571
 H 1.41515 0.62385 1.31505
 H -1.34349 0.70844 1.11729
 H 2.53906 0.39518 -0.01713
 H -2.48624 0.56030 -0.34439
13
bifur_IRC_Distances_MW_output/new_data/bifur_traj3_Distances point 105
C 0.76160 -0.77931 -0.19645
 C -0.77265 -0.72707 -0.30696
 C 0.07049 -1.01258 -1.49747
 C 1.43403 0.49267 0.23193
 C -1.41620 0.58794 0.03435
 F 1.40816 -1.89276 0.30136
 F -1.56019 -1.79120 0.08773
 H 0.91603 1.37405 -0.29432
 H -0.96690 1.44669 -0.43498
 H 1.40288 0.62500 1.31474
 H -1.33012 0.70884 1.11769
 H 2.53716 0.40136 -0.01537
 H -2.48430 0.56638 -0.34225
13
bifur_IRC_Distances_MW_output/new_data/bifur_traj3_Distances point 106
C 0.76233 -0.78227 -0.19673
 C -0.77342 -0.72941 -0.30900
 C 0.07125 -1.01927 -1.49650
 C 1.42801 0.49334 0.23300
 C -1.40999 0.58911 0.03388
 F 1.41369 -1.89435 0.30145
 F -1.56731 -1.79118 0.08379
 H 0.89827 1.37344 -0.29362
 H -0.96413 1.44678 -0.43533
 H 1.39843 0.62577 1.31575
 H -1.31075 0.70909 1.11736
 H 2.53558 0.40635 -0.01250
 H -2.48196 0.57262 -0.34154
13
bifur_IRC_Distances_MW_output/new_data/bifur_traj3_Distances point 107
C 0.76298 -0.78515 -0.19638
 C -0.77414 -0.73132 -0.31142
 C 0.07273 -1.02534 -1.49551
 C 1.42258 0.49364 0.23463
 C -1.40430 0.59046 0.03279
 F 1.41803 -1.89617 0.30279
 F -1.57431 -1.79069 0.07889
 H 0.87728 1.37261 -0.29274
 H -0.96667 1.44745 -0.43641
 H 1.39928 0.62626 1.31761
 H -1.28826 0.70921 1.11661
 H 2.53426 0.41034 -0.00903
 H -2.47945 0.57870 -0.34181
13
bifur_IRC_Distances_MW_output/new_data/bifur_traj3_Distances point 108
C 0.76358 -0.78795 -0.19558
 C -0.77484 -0.73291 -0.31409
 C 0.07469 -1.03094 -1.49447
 C 1.41760 0.49368 0.23665
 C -1.39901 0.59192 0.03127
 F 1.42158 -1.89812 0.30497
 F -1.58122 -1.78986 0.07332
 H 0.85418 1.37163 -0.29174
 H -0.97291 1.44852 -0.43801
 H 1.40378 0.62654 1.32005
 H -1.26374 0.70923 1.11557
 H 2.53314 0.41363 -0.00516
 H -2.47683 0.58464 -0.34275
13
bifur_IRC_Distances_MW_output/new_data/bifur_traj3_Distances point 109
C 0.76416 -0.79062 -0.19448
 C -0.77552 -0.73422 -0.31688
 C 0.07693 -1.03603 -1.49342
 C 1.41310 0.49352 0.23888
 C -1.39418 0.59340 0.02947
 F 1.42446 -1.90012 0.30770
 F -1.58787 -1.78878 0.06740
 H 0.83024 1.37057 -0.29072
 H -0.98172 1.44986 -0.43997
 H 1.41086 0.62666 1.32285
 H -1.23845 0.70917 1.11437
 H 2.53217 0.41628 -0.00109
 H -2.47418 0.59029 -0.34413
13
bifur_IRC_Distances_MW_output/new_data/bifur_traj3_Distances point 110
C 0.76469 -0.79301 -0.19326
 C -0.77616 -0.73525 -0.31952
 C 0.07919 -1.04043 -1.49240
 C 1.40925 0.49326 0.24109
 C -1.39000 0.59480 0.02765
 F 1.42675 -1.90198 0.31056
 F -1.59391 -1.78761 0.06169
 H 0.80759 1.36954 -0.28976
 H -0.99147 1.45125 -0.44203
 H 1.41898 0.62667 1.32568
 H -1.21457 0.70906 1.11319
 H 2.53136 0.41836 0.00279
 H -2.47171 0.59534 -0.34568
13
bifur_IRC_Distances_MW_output/new_data/bifur_traj3_Distances point 111
C 0.76469 -0.79301 -0.19326
 C -0.77616 -0.73525 -0.31952
 C 0.07919 -1.04043 -1.49241
 C 1.40925 0.49326 0.24109
 C -1.39000 0.59480 0.02765
 F 1.42674 -1.90198 0.31056
 F -1.59390 -1.78761 0.06169
 H 0.80760 1.36954 -0.28976
 H -0.99148 1.45125 -0.44203
 H 1.41899 0.62667 1.32569
 H -1.21457 0.70906 1.11319
 H 2.53137 0.41836 0.00279
 H -2.47172 0.59534 -0.34568
13
bifur_IRC_Distances_MW_output/new_data/bifur_traj3_Distances point 112
C 0.76587 -0.79679 -0.19142
 C -0.77750 -0.73694 -0.32365
 C 0.08256 -1.04749 -1.49044
 C 1.40329 0.49287 0.24448
 C -1.38354 0.59693 0.02486
 F 1.43101 -1.90474 0.31472
 F -1.60385 -1.78564 0.05264
 H 0.77292 1.36784 -0.28823
 H -1.00635 1.45324 -0.44515
 H 1.43096 0.62678 1.32989
 H -1.17756 0.70892 1.11129
 H 2.53003 0.42176 0.00888
 H -2.46784 0.60327 -0.34788
13
bifur_IRC_Distances_MW_output/new_data/bifur_traj3_Distances point 113
C 0.76684 -0.79824 -0.19136
 C -0.77852 -0.73795 -0.32477
 C 0.08299 -1.05069 -1.48924
 C 1.40087 0.49304 0.24514
 C -1.38100 0.59747 0.02447
 F 1.43442 -1.90530 0.31479
 F -1.60818 -1.78514 0.05007
 H 0.76433 1.36721 -0.28764
 H -1.00697 1.45316 -0.44538
 H 1.43007 0.62723 1.33024
 H -1.16749 0.70910 1.11072
 H 2.52931 0.42391 0.01056
 H -2.46665 0.60620 -0.34759
13
bifur_IRC_Distances_MW_output/new_data/bifur_traj3_Distances point 114
C 0.76812 -0.79924 -0.19206
 C -0.77980 -0.73906 -0.32503
 C 0.08231 -1.05344 -1.48791
 C 1.39905 0.49352 0.24487
 C -1.37920 0.59753 0.02496
 F 1.43879 -1.90511 0.31310
 F -1.61178 -1.78508 0.04930
 H 0.76370 1.36678 -0.28719
 H -1.00171 1.45212 -0.44441
 H 1.42329 0.62801 1.32903
 H -1.16518 0.70951 1.11046
 H 2.52858 0.42636 0.01099
 H -2.46617 0.60810 -0.34611
13
bifur_IRC_Distances_MW_output/new_data/bifur_traj3_Distances point 115
C 0.76954 -0.79989 -0.19311
 C -0.78120 -0.74011 -0.32478
 C 0.08109 -1.05565 -1.48652
 C 1.39785 0.49411 0.24412
 C -1.37808 0.59731 0.02588
 F 1.44339 -1.90447 0.31057
 F -1.61474 -1.78522 0.04957
 H 0.76775 1.36645 -0.28685
 H -0.99386 1.45062 -0.44284
 H 1.41398 0.62891 1.32701
 H -1.16748 0.71003 1.11032
 H 2.52792 0.42869 0.01071
 H -2.46615 0.60921 -0.34409
13
bifur_IRC_Distances_MW_output/new_data/bifur_traj3_Distances point 116
C 0.77109 -0.80034 -0.19422
 C -0.78273 -0.74106 -0.32433
 C 0.07970 -1.05751 -1.48503
 C 1.39707 0.49468 0.24321
 C -1.37741 0.59696 0.02693
 F 1.44806 -1.90359 0.30776
 F -1.61747 -1.78533 0.05015
 H 0.77373 1.36611 -0.28651
 H -0.98560 1.44895 -0.44107
 H 1.40420 0.62984 1.32467
 H -1.17163 0.71060 1.11015
 H 2.52732 0.43081 0.01021
 H -2.46633 0.60989 -0.34191
13
bifur_IRC_Distances_MW_output/new_data/bifur_traj3_Distances point 117
C 0.77283 -0.80073 -0.19526
 C -0.78445 -0.74190 -0.32391
 C 0.07835 -1.05917 -1.48334
 C 1.39662 0.49516 0.24235
 C -1.37706 0.59659 0.02791
 F 1.45279 -1.90261 0.30501
 F -1.62033 -1.78528 0.05057
 H 0.77997 1.36564 -0.28612
 H -0.97828 1.44726 -0.43933
 H 1.39518 0.63076 1.32228
 H -1.17585 0.71119 1.10980
 H 2.52677 0.43268 0.00981
 H -2.46654 0.61040 -0.33978
13
bifur_IRC_Distances_MW_output/new_data/bifur_traj3_Distances point 118
C 0.77479 -0.80117 -0.19596
 C -0.78640 -0.74258 -0.32377
 C 0.07739 -1.06074 -1.48136
 C 1.39641 0.49545 0.24182
 C -1.37693 0.59632 0.02854
 F 1.45747 -1.90168 0.30282
 F -1.62370 -1.78483 0.05020
 H 0.78423 1.36492 -0.28554
 H -0.97393 1.44577 -0.43794
 H 1.38882 0.63161 1.32022
 H -1.17786 0.71177 1.10908
 H 2.52629 0.43417 0.00992
 H -2.46659 0.61099 -0.33802
13
bifur_IRC_Distances_MW_output/new_data/bifur_traj3_Distances point 119
C 0.77675 -0.80174 -0.19595
 C -0.78838 -0.74293 -0.32423
 C 0.07729 -1.06210 -1.47924
 C 1.39644 0.49535 0.24200
 C -1.37692 0.59633 0.02843
 F 1.46131 -1.90112 0.30205
 F -1.62754 -1.78381 0.04837
 H 0.78350 1.36388 -0.28475
 H -0.97547 1.44495 -0.43744
 H 1.38816 0.63218 1.31917
 H -1.17485 0.71221 1.10784
 H 2.52596 0.43491 0.01099
 H -2.46624 0.61188 -0.33725
13
bifur_IRC_Distances_MW_output/new_data/bifur_traj3_Distances point 120
C 0.77843 -0.80231 -0.19526
 C -0.79010 -0.74289 -0.32518
 C 0.07801 -1.06297 -1.47731
 C 1.39677 0.49489 0.24283
 C -1.37715 0.59659 0.02762
 F 1.46373 -1.90095 0.30278
 F -1.63117 -1.78236 0.04546
 H 0.77837 1.36270 -0.28386
 H -0.98247 1.44489 -0.43787
 H 1.39312 0.63240 1.31923
 H -1.16777 0.71246 1.10629
 H 2.52585 0.43475 0.01279
 H -2.46561 0.61281 -0.33752
13
bifur_IRC_Distances_MW_output/new_data/bifur_traj3_Distances point 121
C 0.77991 -0.80270 -0.19420
 C -0.79163 -0.74251 -0.32627
 C 0.07912 -1.06318 -1.47557
 C 1.39759 0.49421 0.24393
 C -1.37784 0.59691 0.02650
 F 1.46509 -1.90090 0.30426
 F -1.63427 -1.78072 0.04223
 H 0.77201 1.36148 -0.28299
 H -0.99238 1.44522 -0.43876
 H 1.40118 0.63239 1.31981
 H -1.15974 0.71258 1.10462
 H 2.52593 0.43383 0.01479
 H -2.46498 0.61340 -0.33836
13
bifur_IRC_Distances_MW_output/new_data/bifur_traj3_Distances point 122
C 0.77991 -0.80270 -0.19420
 C -0.79163 -0.74251 -0.32627
 C 0.07912 -1.06318 -1.47557
 C 1.39759 0.49421 0.24393
 C -1.37784 0.59691 0.02650
 F 1.46509 -1.90090 0.30426
 F -1.63427 -1.78072 0.04223
 H 0.77202 1.36148 -0.28299
 H -0.99237 1.44522 -0.43876
 H 1.40118 0.63239 1.31981
 H -1.15975 0.71258 1.10462
 H 2.52593 0.43383 0.01479
 H -2.46498 0.61340 -0.33835
13
bifur_IRC_Distances_MW_output/new_data/bifur_traj3_Distances point 123
C 0.78279 -0.80247 -0.19179
 C -0.79459 -0.74082 -0.32791
 C 0.08132 -1.06118 -1.47226
 C 1.40149 0.49248 0.24594
 C -1.38152 0.59719 0.02422
 F 1.46593 -1.90023 0.30757
 F -1.63836 -1.77719 0.03663
 H 0.76434 1.35905 -0.28145
 H -1.01491 1.44596 -0.44062
 H 1.42041 0.63206 1.32074
 H -1.14911 0.71276 1.10110
 H 2.52663 0.42999 0.01820
 H -2.46443 0.61242 -0.34037
13
bifur_IRC_Distances_MW_output/new_data/bifur_traj3_Distances point 124
C 0.78424 -0.80167 -0.19082
 C -0.79605 -0.73960 -0.32807
 C 0.08193 -1.05882 -1.47073
 C 1.40470 0.49159 0.24643
 C -1.38470 0.59696 0.02348
 F 1.46578 -1.89933 0.30860
 F -1.63896 -1.77558 0.03516
 H 0.76639 1.35797 -0.28086
 H -1.02463 1.44597 -0.44105
 H 1.42875 0.63187 1.32045
 H -1.14986 0.71290 1.09946
 H 2.52724 0.42727 0.01902
 H -2.46483 0.61046 -0.34105
13
bifur_IRC_Distances_MW_output/new_data/bifur_traj3_Distances point 125
C 0.78561 -0.80045 -0.19027
 C -0.79741 -0.73832 -0.32762
 C 0.08192 -1.05583 -1.46940
 C 1.40844 0.49086 0.24634
 C -1.38850 0.59642 0.02325
 F 1.46556 -1.89801 0.30870
 F -1.63850 -1.77434 0.03506
 H 0.77357 1.35715 -0.28047
 H -1.03093 1.44552 -0.44083
 H 1.43398 0.63178 1.31933
 H -1.15594 0.71314 1.09811
 H 2.52793 0.42445 0.01895
 H -2.46574 0.60762 -0.34117
13
bifur_IRC_Distances_MW_output/new_data/bifur_traj3_Distances point 126
C 0.78690 -0.79893 -0.19029
 C -0.79865 -0.73716 -0.32654
 C 0.08118 -1.05258 -1.46829
 C 1.41235 0.49040 0.24561
 C -1.39254 0.59558 0.02366
 F 1.46562 -1.89630 0.30763
 F -1.63719 -1.77360 0.03646
 H 0.78584 1.35663 -0.28027
 H -1.03258 1.44452 -0.43981
 H 1.43485 0.63187 1.31730
 H -1.16727 0.71348 1.09716
 H 2.52862 0.42194 0.01792
 H -2.46713 0.60416 -0.34056
13
bifur_IRC_Distances_MW_output/new_data/bifur_traj3_Distances point 127
C 0.78820 -0.79718 -0.19101
 C -0.79988 -0.73625 -0.32479
 C 0.07956 -1.04934 -1.46731
 C 1.41623 0.49029 0.24413
 C -1.39666 0.59442 0.02481
 F 1.46638 -1.89417 0.30512
 F -1.63527 -1.77342 0.03942
 H 0.80357 1.35642 -0.28026
 H -1.02857 1.44282 -0.43785
 H 1.43027 0.63222 1.31418
 H -1.18410 0.71396 1.09667
 H 2.52921 0.42000 0.01590
 H -2.46896 0.60022 -0.33902
13
bifur_IRC_Distances_MW_output/new_data/bifur_traj3_Distances point 128
C 0.78960 -0.79530 -0.19254
 C -0.80118 -0.73571 -0.32235
 C 0.07697 -1.04636 -1.46634
 C 1.41991 0.49060 0.24186
 C -1.40066 0.59294 0.02679
 F 1.46826 -1.89158 0.30089
 F -1.63301 -1.77382 0.04399
 H 0.82700 1.35653 -0.28044
 H -1.01806 1.44031 -0.43484
 H 1.41928 0.63290 1.30982
 H -1.20653 0.71463 1.09666
 H 2.52964 0.41892 0.01286
 H -2.47121 0.59597 -0.33637
13
bifur_IRC_Distances_MW_output/new_data/bifur_traj3_Distances point 129
C 0.79110 -0.79347 -0.19468
 C -0.80256 -0.73557 -0.31950
 C 0.07368 -1.04393 -1.46532
 C 1.42312 0.49125 0.23905
 C -1.40426 0.59127 0.02936
 F 1.47121 -1.88874 0.29540
 F -1.63084 -1.77467 0.04955
 H 0.85374 1.35688 -0.28080
 H -1.00258 1.43723 -0.43115
 H 1.40332 0.63383 1.30468
 H -1.23213 0.71540 1.09708
 H 2.52984 0.41872 0.00922
 H -2.47364 0.59181 -0.33287
13
bifur_IRC_Distances_MW_output/new_data/bifur_traj3_Distances point 130
C 0.79266 -0.79178 -0.19710
 C -0.80401 -0.73569 -0.31657
 C 0.07014 -1.04200 -1.46423
 C 1.42587 0.49208 0.23605
 C -1.40742 0.58956 0.03215
 F 1.47481 -1.88585 0.28935
 F -1.62899 -1.77570 0.05536
 H 0.88114 1.35734 -0.28128
 H -0.98491 1.43393 -0.42726
 H 1.38508 0.63488 1.29932
 H -1.25825 0.71619 1.09774
 H 2.52988 0.41909 0.00544
 H -2.47601 0.58793 -0.32899
13
bifur_IRC_Distances_MW_output/new_data/bifur_traj3_Distances point 131
C 0.79432 -0.79022 -0.19960
 C -0.80555 -0.73595 -0.31366
 C 0.06654 -1.04043 -1.46300
 C 1.42835 0.49298 0.23305
 C -1.41030 0.58788 0.03499
 F 1.47886 -1.88296 0.28310
 F -1.62751 -1.77673 0.06109
 H 0.90827 1.35782 -0.28183
 H -0.96659 1.43057 -0.42340
 H 1.36606 0.63597 1.29398
 H -1.28397 0.71699 1.09851
 H 2.52979 0.41977 0.00174
 H -2.47827 0.58432 -0.32497
13
bifur_IRC_Distances_MW_output/new_data/bifur_traj3_Distances point 132
C 0.78038 -0.82924 0.01574
 C -0.82336 -0.77767 -0.08794
 C -0.11403 -1.49375 0.98778
 C 1.43549 0.50639 0.16267
 C -1.40863 0.59735 -0.02205
 F 1.55539 -1.69496 -0.72070
 F -1.55511 -1.59417 -0.92222
 H 0.85069 1.14331 0.87568
 H -1.03429 1.20731 0.76529
 H 1.49641 1.02020 -0.77566
 H -1.16098 1.09643 -0.94105
 H 2.49311 0.32686 0.50349
 H -2.51506 0.49194 0.15898
13
bifur_IRC_Distances_MW_output/new_data/bifur_traj3_Distances point 133
C 0.78038 -0.82924 0.01574
 C -0.82336 -0.77767 -0.08794
 C -0.11403 -1.49375 0.98778
 C 1.43549 0.50639 0.16267
 C -1.40863 0.59735 -0.02205
 F 1.55539 -1.69496 -0.72070
 F -1.55511 -1.59417 -0.92222
 H 0.85069 1.14331 0.87568
 H -1.03428 1.20731 0.76529
 H 1.49640 1.02020 -0.77566
 H -1.16098 1.09643 -0.94105
 H 2.49311 0.32686 0.50349
 H -2.51506 0.49194 0.15898
13
bifur_IRC_Distances_MW_output/new_data/bifur_traj3_Distances point 134
C 0.78503 -0.82786 0.01329
 C -0.82599 -0.77816 -0.08610
 C -0.10844 -1.49243 0.98398
 C 1.43860 0.50808 0.15617
 C -1.41284 0.59450 -0.01528
 F 1.55951 -1.69147 -0.72274
 F -1.56022 -1.59413 -0.91741
 H 0.89254 1.14291 0.87496
 H -1.00445 1.20159 0.77068
 H 1.46013 1.02263 -0.78237
 H -1.20309 1.09756 -0.93514
 H 2.49551 0.33042 0.48818
 H -2.51629 0.48634 0.17178
13
bifur_IRC_Distances_MW_output/new_data/bifur_traj3_Distances point 135
C 0.78696 -0.82778 0.01275
 C -0.82757 -0.77832 -0.08611
 C -0.10741 -1.49243 0.98157
 C 1.43950 0.50826 0.15523
 C -1.41395 0.59392 -0.01402
 F 1.56214 -1.69041 -0.72263
 F -1.56303 -1.59354 -0.91641
 H 0.90049 1.14219 0.87465
 H -1.00022 1.20001 0.77126
 H 1.45355 1.02332 -0.78234
 H -1.20994 1.09798 -0.93290
 H 2.49589 0.33123 0.48528
 H -2.51642 0.48557 0.17368
13
bifur_IRC_Distances_MW_output/new_data/bifur_traj3_Distances point 136
C 0.78881 -0.82789 0.01254
 C -0.82936 -0.77834 -0.08654
 C -0.10720 -1.49248 0.97892
 C 1.44038 0.50806 0.15538
 C -1.41487 0.59370 -0.01381
 F 1.56502 -1.68960 -0.72193
 F -1.56594 -1.59261 -0.91598
 H 0.90282 1.14117 0.87439
 H -1.00153 1.19903 0.77075
 H 1.45283 1.02371 -0.78066
 H -1.21051 1.09832 -0.93100
 H 2.49597 0.33137 0.48453
 H -2.51642 0.48555 0.17340
13
bifur_IRC_Distances_MW_output/new_data/bifur_traj3_Distances point 137
C 0.79079 -0.82808 0.01258
 C -0.83152 -0.77817 -0.08731
 C -0.10757 -1.49236 0.97595
 C 1.44151 0.50752 0.15639
 C -1.41592 0.59371 -0.01441
 F 1.56825 -1.68887 -0.72071
 F -1.56910 -1.59131 -0.91589
 H 0.90140 1.13981 0.87414
 H -1.00754 1.19845 0.76931
 H 1.45685 1.02386 -0.77753
 H -1.20667 1.09859 -0.92922
 H 2.49588 0.33088 0.48532
 H -2.51635 0.48596 0.17138
13
bifur_IRC_Distances_MW_output/new_data/bifur_traj3_Distances point 138
C 0.79306 -0.82828 0.01286
 C -0.83415 -0.77777 -0.08841
 C -0.10843 -1.49194 0.97253
 C 1.44308 0.50663 0.15815
 C -1.41732 0.59390 -0.01573
 F 1.57194 -1.68810 -0.71897
 F -1.57264 -1.58959 -0.91600
 H 0.89711 1.13808 0.87388
 H -1.01802 1.19817 0.76693
 H 1.46522 1.02377 -0.77296
 H -1.19926 1.09881 -0.92740
 H 2.49568 0.32971 0.48735
 H -2.51627 0.48662 0.16778
13
bifur_IRC_Distances_MW_output/new_data/bifur_traj3_Distances point 139
C 0.79564 -0.82846 0.01330
 C -0.83723 -0.77716 -0.08977
 C -0.10964 -1.49119 0.96869
 C 1.44510 0.50544 0.16051
 C -1.41910 0.59420 -0.01763
 F 1.57604 -1.68725 -0.71679
 F -1.57656 -1.58749 -0.91622
 H 0.89083 1.13601 0.87358
 H -1.03218 1.19810 0.76377
 H 1.47709 1.02349 -0.76717
 H -1.18923 1.09897 -0.92547
 H 2.49543 0.32795 0.49030
 H -2.51619 0.48740 0.16291
13
bifur_IRC_Distances_MW_output/new_data/bifur_traj3_Distances point 140
C 0.79841 -0.82860 0.01380
 C -0.84054 -0.77645 -0.09122
 C -0.11095 -1.49024 0.96463
 C 1.44739 0.50412 0.16308
 C -1.42112 0.59452 -0.01973
 F 1.58036 -1.68632 -0.71443
 F -1.58068 -1.58522 -0.91642
 H 0.88407 1.13378 0.87325
 H -1.04781 1.19808 0.76025
 H 1.49028 1.02313 -0.76085
 H -1.17845 1.09910 -0.92342
 H 2.49518 0.32592 0.49351
 H -2.51614 0.48817 0.15757
13
bifur_IRC_Distances_MW_output/new_data/bifur_traj3_Distances point 141
C 0.81688 -0.78830 -0.20090
 C -0.82808 -0.73456 -0.31194
 C 0.06143 -1.03863 -1.43883
 C 1.44507 0.49063 0.23045
 C -1.42750 0.58377 0.03683
 F 1.51390 -1.86947 0.26859
 F -1.65511 -1.76507 0.05336
 H 0.96150 1.34699 -0.27434
 H -0.97795 1.41765 -0.41318
 H 1.35569 0.64183 1.27399
 H -1.31391 0.72271 1.08380
 H 2.53046 0.41604 0.00613
 H -2.48238 0.57641 -0.31398
13
bifur_IRC_Distances_MW_output/new_data/bifur_traj3_Distances point 142
C 0.82028 -0.78843 -0.19986
 C -0.83151 -0.73393 -0.31288
 C 0.06215 -1.03841 -1.43489
 C 1.44761 0.48967 0.23133
 C -1.42995 0.58371 0.03583
 F 1.51806 -1.86817 0.26897
 F -1.66039 -1.76231 0.04933
 H 0.95990 1.34469 -0.27265
 H -0.98936 1.41681 -0.41306
 H 1.36353 0.64237 1.27263
 H -1.30879 0.72342 1.08059
 H 2.53084 0.41451 0.00850
 H -2.48236 0.57606 -0.31385
13
bifur_IRC_Distances_MW_output/new_data/bifur_traj3_Distances point 143
C 0.82424 -0.78839 -0.19938
 C -0.83549 -0.73350 -0.31331
 C 0.06212 -1.03830 -1.43038
 C 1.45043 0.48893 0.23162
 C -1.43276 0.58333 0.03541
 F 1.52370 -1.86623 0.26787
 F -1.66604 -1.75966 0.04619
 H 0.96330 1.34238 -0.27099
 H -0.99680 1.41516 -0.41206
 H 1.36699 0.64324 1.27005
 H -1.30812 0.72435 1.07739
 H 2.53114 0.41340 0.01034
 H -2.48272 0.57530 -0.31275
13
bifur_IRC_Distances_MW_output/new_data/bifur_traj3_Distances point 144
C 0.82424 -0.78839 -0.19938
 C -0.83549 -0.73350 -0.31331
 C 0.06212 -1.03830 -1.43038
 C 1.45043 0.48893 0.23162
 C -1.43276 0.58333 0.03542
 F 1.52370 -1.86623 0.26787
 F -1.66603 -1.75966 0.04619
 H 0.96331 1.34238 -0.27099
 H -0.99679 1.41516 -0.41206
 H 1.36699 0.64324 1.27005
 H -1.30813 0.72435 1.07739
 H 2.53114 0.41340 0.01034
 H -2.48272 0.57529 -0.31275
13
bifur_IRC_Distances_MW_output/new_data/bifur_traj3_Distances point 145
C 0.83301 -0.78786 -0.20043
 C -0.84424 -0.73345 -0.31242
 C 0.05969 -1.03854 -1.42055
 C 1.45619 0.48832 0.23025
 C -1.43875 0.58164 0.03658
 F 1.53841 -1.86075 0.26097
 F -1.67721 -1.75540 0.04361
 H 0.98533 1.33826 -0.26811
 H -0.99687 1.40956 -0.40745
 H 1.35878 0.64584 1.26149
 H -1.32119 0.72678 1.07179
 H 2.53142 0.41293 0.01191
 H -2.48457 0.57266 -0.30764
13
bifur_IRC_Distances_MW_output/new_data/bifur_traj3_Distances point 146
C 0.83747 -0.78755 -0.20138
 C -0.84868 -0.73363 -0.31165
 C 0.05802 -1.03888 -1.41552
 C 1.45895 0.48822 0.22919
 C -1.44166 0.58064 0.03755
 F 1.54639 -1.85773 0.25658
 F -1.68277 -1.75353 0.04307
 H 0.99895 1.33634 -0.26678
 H -0.99379 1.40634 -0.40466
 H 1.35159 0.64730 1.25662
 H -1.33027 0.72810 1.06920
 H 2.53150 0.41313 0.01231
 H -2.48569 0.57125 -0.30453
13
bifur_IRC_Distances_MW_output/new_data/bifur_traj3_Distances point 147
C 0.82742 -0.82791 0.01053
 C -0.86837 -0.77468 -0.09688
 C -0.10638 -1.48488 0.92498
 C 1.46623 0.50023 0.16448
 C -1.44082 0.59011 -0.01644
 F 1.62152 -1.67228 -0.70350
 F -1.62279 -1.57039 -0.90677
 H 0.93328 1.11786 0.86875
 H -1.07166 1.18298 0.75135
 H 1.48309 1.02776 -0.73456
 H -1.20216 1.10345 -0.89376
 H 2.49915 0.32454 0.47851
 H -2.51851 0.48320 0.15332
13
bifur_IRC_Distances_MW_output/new_data/bifur_traj3_Distances point 148
C 0.83285 -0.82791 0.00951
 C -0.87335 -0.77478 -0.09767
 C -0.10492 -1.48453 0.91712
 C 1.46916 0.49995 0.16383
 C -1.44404 0.58904 -0.01480
 F 1.62949 -1.66954 -0.70186
 F -1.63102 -1.56795 -0.90461
 H 0.94615 1.11511 0.86775
 H -1.07022 1.17944 0.75081
 H 1.47564 1.02907 -0.73090
 H -1.21082 1.10446 -0.88759
 H 2.50010 0.32544 0.47399
 H -2.51903 0.48220 0.15443
13
bifur_IRC_Distances_MW_output/new_data/bifur_traj3_Distances point 149
C 0.83833 -0.82805 0.00871
 C -0.87858 -0.77478 -0.09879
 C -0.10395 -1.48422 0.90883
 C 1.47211 0.49938 0.16398
 C -1.44717 0.58821 -0.01390
 F 1.63782 -1.66691 -0.69978
 F -1.63953 -1.56522 -0.90273
 H 0.95509 1.11204 0.86677
 H -1.07276 1.17626 0.74944
 H 1.47230 1.03019 -0.72591
 H -1.21506 1.10542 -0.88150
 H 2.50088 0.32589 0.47095
 H -2.51948 0.48178 0.15393
13
bifur_IRC_Distances_MW_output/new_data/bifur_traj3_Distances point 150
C 0.84349 -0.82827 0.00816
 C -0.88367 -0.77465 -0.10010
 C -0.10348 -1.48380 0.90080
 C 1.47501 0.49857 0.16482
 C -1.45015 0.58765 -0.01372
 F 1.64579 -1.66453 -0.69745
 F -1.64764 -1.56240 -0.90117
 H 0.96016 1.10891 0.86588
 H -1.07888 1.17365 0.74740
 H 1.47305 1.03102 -0.72007
 H -1.21532 1.10625 -0.87593
 H 2.50152 0.32581 0.46938
 H -2.51986 0.48179 0.15202
13
bifur_IRC_Distances_MW_output/new_data/bifur_traj3_Distances point 151
C 0.84843 -0.82845 0.00779
 C -0.88867 -0.77436 -0.10152
 C -0.10331 -1.48314 0.89306
 C 1.47802 0.49757 0.16611
 C -1.45318 0.58724 -0.01406
 F 1.65339 -1.66228 -0.69498
 F -1.65535 -1.55953 -0.89977
 H 0.96294 1.10574 0.86507
 H -1.08759 1.17146 0.74486
 H 1.47674 1.03162 -0.71368
 H -1.21326 1.10696 -0.87075
 H 2.50210 0.32523 0.46874
 H -2.52025 0.48194 0.14914
13
bifur_IRC_Distances_MW_output/new_data/bifur_traj3_Distances point 152
C 0.85338 -0.82855 0.00754
 C -0.89374 -0.77388 -0.10300
 C -0.10330 -1.48212 0.88538
 C 1.48133 0.49639 0.16769
 C -1.45646 0.58690 -0.01475
 F 1.66085 -1.66003 -0.69236
 F -1.66291 -1.55653 -0.89835
 H 0.96467 1.10246 0.86428
 H -1.09834 1.16948 0.74191
 H 1.48256 1.03204 -0.70678
 H -1.21005 1.10759 -0.86571
 H 2.50273 0.32420 0.46860
 H -2.52071 0.48205 0.14556
13
bifur_IRC_Distances_MW_output/new_data/bifur_traj3_Distances point 153
C 0.87304 -0.78800 -0.20071
 C -0.88432 -0.73250 -0.31362
 C 0.05435 -1.04260 -1.37230
 C 1.48091 0.48346 0.22891
 C -1.46387 0.57626 0.03713
 F 1.60325 -1.83830 0.23827
 F -1.73463 -1.73158 0.01859
 H 1.04442 1.31628 -0.25232
 H -1.03157 1.38758 -0.39127
 H 1.35495 0.65712 1.22769
 H -1.33983 0.73782 1.04156
 H 2.53443 0.40873 0.02685
 H -2.49113 0.56573 -0.28878
13
bifur_IRC_Distances_MW_output/new_data/bifur_traj3_Distances point 154
C 0.87829 -0.78791 -0.19960
 C -0.88958 -0.73163 -0.31455
 C 0.05474 -1.04213 -1.36558
 C 1.48515 0.48218 0.22959
 C -1.46807 0.57581 0.03625
 F 1.61023 -1.83563 0.23750
 F -1.74216 -1.72743 0.01312
 H 1.04696 1.31279 -0.24986
 H -1.04459 1.38551 -0.39022
 H 1.36289 0.65830 1.22424
 H -1.33726 0.73916 1.03667
 H 2.53539 0.40653 0.02983
 H -2.49198 0.56446 -0.28741
13
bifur_IRC_Distances_MW_output/new_data/bifur_traj3_Distances point 155
C 0.87829 -0.78791 -0.19960
 C -0.88958 -0.73163 -0.31455
 C 0.05474 -1.04213 -1.36558
 C 1.48515 0.48218 0.22959
 C -1.46807 0.57581 0.03625
 F 1.61023 -1.83563 0.23750
 F -1.74216 -1.72743 0.01312
 H 1.04696 1.31279 -0.24986
 H -1.04459 1.38551 -0.39022
 H 1.36288 0.65830 1.22424
 H -1.33726 0.73916 1.03667
 H 2.53539 0.40653 0.02983
 H -2.49198 0.56446 -0.28741
13
bifur_IRC_Distances_MW_output/new_data/bifur_traj3_Distances point 156
C 0.88817 -0.78724 -0.19757
 C -0.89947 -0.72965 -0.31591
 C 0.05525 -1.04020 -1.35280
 C 1.49404 0.47968 0.23058
 C -1.47694 0.57468 0.03479
 F 1.62291 -1.83016 0.23575
 F -1.75544 -1.71956 0.00346
 H 1.05529 1.30625 -0.24535
 H -1.06858 1.38137 -0.38798
 H 1.37752 0.66051 1.21722
 H -1.33614 0.74173 1.02744
 H 2.53750 0.40163 0.03496
 H -2.49410 0.56096 -0.28460
13
bifur_IRC_Distances_MW_output/new_data/bifur_traj3_Distances point 157
C 0.89254 -0.78671 -0.19690
 C -0.90383 -0.72875 -0.31618
 C 0.05517 -1.03902 -1.34713
 C 1.49825 0.47865 0.23072
 C -1.48118 0.57400 0.03441
 F 1.62854 -1.82747 0.23440
 F -1.76086 -1.71623 -0.00012
 H 1.06154 1.30349 -0.24346
 H -1.07749 1.37927 -0.38666
 H 1.38242 0.66155 1.21367
 H -1.33830 0.74293 1.02347
 H 2.53850 0.39937 0.03685
 H -2.49531 0.55893 -0.28307
13
bifur_IRC_Distances_MW_output/new_data/bifur_traj3_Distances point 158
C 0.88215 -0.82605 0.00610
 C -0.92270 -0.76862 -0.11000
 C -0.10174 -1.46885 0.84420
 C 1.50621 0.48868 0.17538
 C -1.48146 0.58368 -0.01865
 F 1.69928 -1.64523 -0.67790
 F -1.70245 -1.53901 -0.88675
 H 0.99084 1.08389 0.85950
 H -1.16315 1.15833 0.72403
 H 1.51939 1.03277 -0.66766
 H -1.20964 1.11022 -0.83701
 H 2.50900 0.31359 0.46334
 H -2.52575 0.47659 0.12541
13
bifur_IRC_Distances_MW_output/new_data/bifur_traj3_Distances point 159
C 0.88637 -0.82534 0.00546
 C -0.92659 -0.76797 -0.11045
 C -0.10065 -1.46661 0.83854
 C 1.51002 0.48803 0.17504
 C -1.48547 0.58268 -0.01786
 F 1.70441 -1.64273 -0.67634
 F -1.70781 -1.53685 -0.88441
 H 1.00225 1.08167 0.85858
 H -1.16545 1.15588 0.72282
 H 1.51740 1.03318 -0.66398
 H -1.21804 1.11068 -0.83230
 H 2.51042 0.31277 0.45969
 H -2.52686 0.47462 0.12521
13
bifur_IRC_Distances_MW_output/new_data/bifur_traj3_Distances point 160
C 0.89066 -0.82465 0.00459
 C -0.93039 -0.76755 -0.11071
 C -0.09919 -1.46470 0.83268
 C 1.51359 0.48770 0.17400
 C -1.48933 0.58146 -0.01631
 F 1.70971 -1.64014 -0.67498
 F -1.71336 -1.53488 -0.88193
 H 1.01687 1.07965 0.85750
 H -1.16365 1.15289 0.72239
 H 1.51110 1.03386 -0.66125
 H -1.22994 1.11127 -0.82712
 H 2.51195 0.31267 0.45469
 H -2.52802 0.47243 0.12646
13
bifur_IRC_Distances_MW_output/new_data/bifur_traj3_Distances point 161
C 0.89488 -0.82405 0.00352
 C -0.93402 -0.76739 -0.11082
 C -0.09748 -1.46322 0.82673
 C 1.51676 0.48767 0.17239
 C -1.49285 0.58009 -0.01413
 F 1.71509 -1.63757 -0.67377
 F -1.71896 -1.53312 -0.87946
 H 1.03366 1.07788 0.85627
 H -1.15828 1.14951 0.72265
 H 1.50117 1.03478 -0.65938
 H -1.24430 1.11194 -0.82164
 H 2.51350 0.31330 0.44870
 H -2.52918 0.47018 0.12894
13
bifur_IRC_Distances_MW_output/new_data/bifur_traj3_Distances point 162
C 0.89903 -0.82353 0.00236
 C -0.93751 -0.76740 -0.11088
 C -0.09566 -1.46207 0.82071
 C 1.51962 0.48781 0.17049
 C -1.49609 0.57867 -0.01163
 F 1.72051 -1.63505 -0.67261
 F -1.72460 -1.53149 -0.87705
 H 1.05131 1.07625 0.85494
 H -1.15091 1.14595 0.72329
 H 1.48927 1.03583 -0.65794
 H -1.25969 1.11266 -0.81599
 H 2.51503 0.31438 0.44226
 H -2.53030 0.46800 0.13205
13
bifur_IRC_Distances_MW_output/new_data/bifur_traj3_Distances point 163
C 0.91665 -0.78269 -0.20122
 C -0.92784 -0.72756 -0.31106
 C 0.04710 -1.03592 -1.31581
 C 1.51864 0.47669 0.22521
 C -1.50242 0.56766 0.03890
 F 1.66793 -1.80826 0.20922
 F -1.78811 -1.70369 -0.00351
 H 1.14119 1.29184 -0.23498
 H -1.07060 1.36076 -0.37090
 H 1.35497 0.66955 1.18438
 H -1.39536 0.75106 1.00549
 H 2.54268 0.39446 0.04081
 H -2.50483 0.54610 -0.26652
13
bifur_IRC_Distances_MW_output/new_data/bifur_traj3_Distances point 164
C 0.92086 -0.78214 -0.20260
 C -0.93205 -0.72783 -0.30983
 C 0.04523 -1.03621 -1.31015
 C 1.52156 0.47667 0.22391
 C -1.50552 0.56646 0.04010
 F 1.67573 -1.80468 0.20338
 F -1.79317 -1.70193 -0.00321
 H 1.15684 1.29003 -0.23362
 H -1.06529 1.35706 -0.36765
 H 1.34613 0.67115 1.17873
 H -1.40703 0.75261 1.00262
 H 2.54325 0.39453 0.04137
 H -2.50654 0.54427 -0.26305
13
bifur_IRC_Distances_MW_output/new_data/bifur_traj3_Distances point 165
C 0.92522 -0.78171 -0.20367
 C -0.93641 -0.72800 -0.30892
 C 0.04366 -1.03658 -1.30417
 C 1.52455 0.47649 0.22289
 C -1.50865 0.56537 0.04102
 F 1.68355 -1.80119 0.19809
 F -1.79870 -1.69981 -0.00379
 H 1.17047 1.28797 -0.23209
 H -1.06225 1.35352 -0.36467
 H 1.33935 0.67274 1.17330
 H -1.41653 0.75418 0.99941
 H 2.54390 0.39440 0.04237
 H -2.50816 0.54263 -0.25976
13
bifur_IRC_Distances_MW_output/new_data/bifur_traj3_Distances point 166
C 0.92522 -0.78171 -0.20367
 C -0.93641 -0.72800 -0.30892
 C 0.04366 -1.03658 -1.30417
 C 1.52455 0.47649 0.22289
 C -1.50865 0.56537 0.04101
 F 1.68355 -1.80119 0.19809
 F -1.79870 -1.69981 -0.00379
 H 1.17047 1.28797 -0.23209
 H -1.06225 1.35352 -0.36467
 H 1.33936 0.67274 1.17330
 H -1.41653 0.75418 0.99940
 H 2.54390 0.39440 0.04237
 H -2.50816 0.54263 -0.25976
13
bifur_IRC_Distances_MW_output/new_data/bifur_traj3_Distances point 167
C 0.93354 -0.78117 -0.20473
 C -0.94472 -0.72796 -0.30811
 C 0.04166 -1.03721 -1.29245
 C 1.53037 0.47569 0.22176
 C -1.51467 0.56367 0.04193
 F 1.69765 -1.79505 0.19013
 F -1.80987 -1.69495 -0.00730
 H 1.19001 1.28347 -0.22879
 H -1.06329 1.34756 -0.35995
 H 1.33312 0.67558 1.16396
 H -1.42825 0.75706 0.99258
 H 2.54539 0.39337 0.04530
 H -2.51093 0.53993 -0.25434
13
bifur_IRC_Distances_MW_output/new_data/bifur_traj3_Distances point 168
C 0.93765 -0.78093 -0.20493
 C -0.94884 -0.72778 -0.30797
 C 0.04097 -1.03739 -1.28654
 C 1.53340 0.47514 0.22145
 C -1.51776 0.56292 0.04213
 F 1.70431 -1.79214 0.18685
 F -1.81550 -1.69227 -0.00975
 H 1.19796 1.28107 -0.22704
 H -1.06600 1.34484 -0.35788
 H 1.33220 0.67694 1.15961
 H -1.43236 0.75846 0.98895
 H 2.54624 0.39252 0.04704
 H -2.51226 0.53862 -0.25191
13
bifur_IRC_Distances_MW_output/new_data/bifur_traj3_Distances point 169
C 0.94195 -0.78065 -0.20503
 C -0.95313 -0.72752 -0.30789
 C 0.04035 -1.03744 -1.28030
 C 1.53667 0.47450 0.22118
 C -1.52110 0.56215 0.04226
 F 1.71111 -1.78911 0.18362
 F -1.82135 -1.68937 -0.01252
 H 1.20587 1.27850 -0.22516
 H -1.06958 1.34206 -0.35581
 H 1.33200 0.67833 1.15511
 H -1.43630 0.75992 0.98506
 H 2.54719 0.39145 0.04895
 H -2.51366 0.53717 -0.24945
13
bifur_IRC_Distances_MW_output/new_data/bifur_traj3_Distances point 170
C 0.94653 -0.78032 -0.20509
 C -0.95772 -0.72717 -0.30783
 C 0.03973 -1.03739 -1.27358
 C 1.54027 0.47378 0.22093
 C -1.52477 0.56132 0.04236
 F 1.71826 -1.78585 0.18025
 F -1.82756 -1.68620 -0.01558
 H 1.21422 1.27572 -0.22314
 H -1.07383 1.33911 -0.35363
 H 1.33222 0.67982 1.15029
 H -1.44043 0.76149 0.98083
 H 2.54827 0.39017 0.05103
 H -2.51521 0.53553 -0.24685
13
bifur_IRC_Distances_MW_output/new_data/bifur_traj3_Distances point 171
C 0.95142 -0.77995 -0.20512
 C -0.96260 -0.72677 -0.30777
 C 0.03908 -1.03729 -1.26633
 C 1.54417 0.47299 0.22067
 C -1.52874 0.56043 0.04245
 F 1.72585 -1.78234 0.17666
 F -1.83414 -1.68278 -0.01890
 H 1.22312 1.27272 -0.22097
 H -1.07849 1.33595 -0.35130
 H 1.33262 0.68141 1.14513
 H -1.44486 0.76319 0.97626
 H 2.54946 0.38872 0.05329
 H -2.51689 0.53372 -0.24406
13
bifur_IRC_Distances_MW_output/new_data/bifur_traj3_Distances point 172
C 0.95648 -0.77957 -0.20518
 C -0.96765 -0.72638 -0.30770
 C 0.03840 -1.03724 -1.25874
 C 1.54818 0.47217 0.22039
 C -1.53283 0.55950 0.04255
 F 1.73374 -1.77868 0.17286
 F -1.84098 -1.67922 -0.02236
 H 1.23235 1.26961 -0.21871
 H -1.08321 1.33266 -0.34887
 H 1.33294 0.68308 1.13971
 H -1.44947 0.76496 0.97149
 H 2.55072 0.38724 0.05566
 H -2.51867 0.53186 -0.24112
13
bifur_IRC_Distances_MW_output/new_data/bifur_traj3_Distances point 173
C 0.96152 -0.77923 -0.20530
 C -0.97269 -0.72605 -0.30762
 C 0.03768 -1.03735 -1.25107
 C 1.55208 0.47139 0.22009
 C -1.53681 0.55857 0.04270
 F 1.74173 -1.77499 0.16890
 F -1.84787 -1.67569 -0.02580
 H 1.24156 1.26652 -0.21645
 H -1.08749 1.32931 -0.34639
 H 1.33285 0.68478 1.13423
 H -1.45409 0.76676 0.96672
 H 2.55197 0.38589 0.05808
 H -2.52045 0.53009 -0.23808
13
bifur_IRC_Distances_MW_output/new_data/bifur_traj3_Distances point 174
C 0.96647 -0.77896 -0.20554
 C -0.97763 -0.72585 -0.30751
 C 0.03690 -1.03771 -1.24342
 C 1.55572 0.47069 0.21974
 C -1.54054 0.55766 0.04291
 F 1.74980 -1.77133 0.16471
 F -1.85476 -1.67230 -0.02909
 H 1.25075 1.26350 -0.21425
 H -1.09090 1.32593 -0.34386
 H 1.33198 0.68651 1.12873
 H -1.45875 0.76857 0.96206
 H 2.55316 0.38479 0.06049
 H -2.52220 0.52850 -0.23496
13
bifur_IRC_Distances_MW_output/new_data/bifur_traj3_Distances point 175
C 0.97139 -0.77877 -0.20599
 C -0.98257 -0.72583 -0.30730
 C 0.03597 -1.03842 -1.23570
 C 1.55911 0.47011 0.21930
 C -1.54402 0.55674 0.04324
 F 1.75816 -1.76761 0.16001
 F -1.86175 -1.66906 -0.03211
 H 1.26032 1.26057 -0.21209
 H -1.09297 1.32242 -0.34119
 H 1.32981 0.68830 1.12310
 H -1.46382 0.77041 0.95749
 H 2.55430 0.38404 0.06290
 H -2.52395 0.52711 -0.23166
13
bifur_IRC_Distances_MW_output/new_data/bifur_traj3_Distances point 176
C 0.97646 -0.77866 -0.20680
 C -0.98765 -0.72605 -0.30689
 C 0.03476 -1.03960 -1.22762
 C 1.56228 0.46966 0.21870
 C -1.54729 0.55576 0.04377
 F 1.76721 -1.76366 0.15434
 F -1.86907 -1.66596 -0.03469
 H 1.27107 1.25767 -0.20993
 H -1.09305 1.31858 -0.33824
 H 1.32555 0.69023 1.11706
 H -1.46990 0.77238 0.95292
 H 2.55538 0.38374 0.06536
 H -2.52576 0.52591 -0.22799
13
bifur_IRC_Distances_MW_output/new_data/bifur_traj3_Distances point 177
C 0.97646 -0.77866 -0.20680
 C -0.98765 -0.72605 -0.30689
 C 0.03476 -1.03960 -1.22762
 C 1.56228 0.46966 0.21870
 C -1.54729 0.55576 0.04377
 F 1.76721 -1.76366 0.15434
 F -1.86907 -1.66596 -0.03469
 H 1.27107 1.25767 -0.20993
 H -1.09305 1.31858 -0.33824
 H 1.32555 0.69023 1.11706
 H -1.46990 0.77238 0.95292
 H 2.55538 0.38374 0.06536
 H -2.52576 0.52591 -0.22799
13
bifur_IRC_Distances_MW_output/new_data/bifur_traj3_Distances point 178
C 0.98729 -0.77864 -0.21009
 C -0.99859 -0.72758 -0.30502
 C 0.03103 -1.04386 -1.20988
 C 1.56788 0.46939 0.21678
 C -1.55318 0.55345 0.04571
 F 1.78844 -1.75453 0.13826
 F -1.88513 -1.66043 -0.03745
 H 1.29861 1.25207 -0.20567
 H -1.08435 1.30939 -0.33111
 H 1.30774 0.69468 1.10331
 H -1.48732 0.77684 0.94376
 H 2.55735 0.38504 0.07058
 H -2.52977 0.52416 -0.21918
13
bifur_IRC_Distances_MW_output/new_data/bifur_traj3_Distances point 179
C 0.99284 -0.77876 -0.21253
 C -1.00423 -0.72887 -0.30361
 C 0.02859 -1.04692 -1.20048
 C 1.57017 0.46956 0.21557
 C -1.55564 0.55221 0.04701
 F 1.80019 -1.74951 0.12802
 F -1.89361 -1.65812 -0.03754
 H 1.31451 1.24947 -0.20372
 H -1.07598 1.30428 -0.32724
 H 1.29477 0.69706 1.09605
 H -1.49797 0.77923 0.93940
 H 2.55820 0.38662 0.07338
 H -2.53185 0.52374 -0.21431
13
bifur_IRC_Distances_MW_output/new_data/bifur_traj3_Distances point 180
C 0.99846 -0.77902 -0.21530
 C -1.00997 -0.73043 -0.30205
 C 0.02597 -1.05059 -1.19069
 C 1.57215 0.46983 0.21435
 C -1.55779 0.55099 0.04837
 F 1.81254 -1.74431 0.11675
 F -1.90247 -1.65595 -0.03727
 H 1.33060 1.24691 -0.20186
 H -1.06628 1.29900 -0.32340
 H 1.28040 0.69951 1.08880
 H -1.50867 0.78170 0.93511
 H 2.55900 0.38866 0.07648
 H -2.53394 0.52372 -0.20929
13
bifur_IRC_Distances_MW_output/new_data/bifur_traj3_Distances point 181
C 1.00436 -0.77951 -0.21828
 C -1.01602 -0.73227 -0.30052
 C 0.02326 -1.05505 -1.18008
 C 1.57387 0.47016 0.21322
 C -1.55967 0.54981 0.04971
 F 1.82576 -1.73888 0.10453
 F -1.91215 -1.65370 -0.03717
 H 1.34617 1.24420 -0.19999
 H -1.05609 1.29353 -0.31963
 H 1.26530 0.70207 1.08150
 H -1.51857 0.78429 0.93067
 H 2.55982 0.39115 0.08014
 H -2.53603 0.52421 -0.20408
13
bifur_IRC_Distances_MW_output/new_data/bifur_traj3_Distances point 182
C 1.01067 -0.78033 -0.22135
 C -1.02250 -0.73439 -0.29918
 C 0.02057 -1.06049 -1.16835
 C 1.57533 0.47047 0.21228
 C -1.56127 0.54874 0.05093
 F 1.84008 -1.73322 0.09154
 F -1.92301 -1.65118 -0.03784
 H 1.36032 1.24117 -0.19800
 H -1.04631 1.28789 -0.31596
 H 1.25018 0.70480 1.07413
 H -1.52662 0.78705 0.92587
 H 2.56068 0.39410 0.08458
 H -2.53811 0.52539 -0.19865
13
bifur_IRC_Distances_MW_output/new_data/bifur_traj3_Distances point 183
C 1.01721 -0.78153 -0.22426
 C -1.02924 -0.73670 -0.29824
 C 0.01812 -1.06684 -1.15570
 C 1.57645 0.47072 0.21165
 C -1.56252 0.54787 0.05191
 F 1.85504 -1.72758 0.07855
 F -1.93488 -1.64833 -0.03974
 H 1.37171 1.23779 -0.19588
 H -1.03806 1.28233 -0.31253
 H 1.23629 0.70763 1.06694
 H -1.53167 0.78990 0.92074
 H 2.56159 0.39739 0.08977
 H -2.54005 0.52734 -0.19320
13
bifur_IRC_Distances_MW_output/new_data/bifur_traj3_Distances point 184
C 1.02366 -0.78304 -0.22681
 C -1.03587 -0.73906 -0.29779
 C 0.01605 -1.07374 -1.14277
 C 1.57723 0.47087 0.21135
 C -1.56339 0.54723 0.05260
 F 1.86982 -1.72228 0.06634
 F -1.94712 -1.64524 -0.04290
 H 1.37973 1.23424 -0.19368
 H -1.03193 1.27715 -0.30947
 H 1.22451 0.71042 1.06024
 H -1.53344 0.79270 0.91550
 H 2.56252 0.40080 0.09541
 H -2.54178 0.52994 -0.18801
13
bifur_IRC_Distances_MW_output/new_data/bifur_traj3_Distances point 185
C 1.02996 -0.78480 -0.22904
 C -1.04235 -0.74144 -0.29774
 C 0.01432 -1.08107 -1.12969
 C 1.57771 0.47096 0.21131
 C -1.56393 0.54681 0.05305
 F 1.88431 -1.71729 0.05487
 F -1.95952 -1.64200 -0.04710
 H 1.38492 1.23058 -0.19145
 H -1.02754 1.27232 -0.30674
 H 1.21454 0.71315 1.05401
 H -1.53254 0.79544 0.91024
 H 2.56345 0.40430 0.10135
 H -2.54333 0.53304 -0.18307
13
bifur_IRC_Distances_MW_output/new_data/bifur_traj3_Distances point 186
C 1.03626 -0.78681 -0.23109
 C -1.04882 -0.74392 -0.29800
 C 0.01278 -1.08898 -1.11613
 C 1.57791 0.47101 0.21148
 C -1.56417 0.54655 0.05334
 F 1.89889 -1.71245 0.04364
 F -1.97231 -1.63860 -0.05219
 H 1.38796 1.22678 -0.18920
 H -1.02429 1.26769 -0.30422
 H 1.20566 0.71590 1.04804
 H -1.52950 0.79817 0.90491
 H 2.56439 0.40800 0.10766
 H -2.54475 0.53668 -0.17824
13
bifur_IRC_Distances_MW_output/new_data/bifur_traj3_Distances point 187
C 1.04270 -0.78913 -0.23308
 C -1.05546 -0.74660 -0.29852
 C 0.01136 -1.09775 -1.10169
 C 1.57781 0.47104 0.21184
 C -1.56410 0.54643 0.05350
 F 1.91400 -1.70759 0.03217
 F -1.98579 -1.63499 -0.05820
 H 1.38918 1.22278 -0.18692
 H -1.02171 1.26311 -0.30186
 H 1.19726 0.71873 1.04220
 H -1.52451 0.80096 0.89946
 H 2.56537 0.41206 0.11448
 H -2.54611 0.54095 -0.17337
13
bifur_IRC_Distances_MW_output/new_data/bifur_traj3_Distances point 188
C 1.04270 -0.78913 -0.23308
 C -1.05546 -0.74660 -0.29852
 C 0.01135 -1.09775 -1.10168
 C 1.57781 0.47104 0.21184
 C -1.56410 0.54643 0.05350
 F 1.91400 -1.70759 0.03217
 F -1.98579 -1.63499 -0.05820
 H 1.38918 1.22278 -0.18692
 H -1.02171 1.26311 -0.30186
 H 1.19726 0.71873 1.04220
 H -1.52451 0.80096 0.89946
 H 2.56537 0.41206 0.11448
 H -2.54611 0.54095 -0.17337
13
bifur_IRC_Distances_MW_output/new_data/bifur_traj3_Distances point 189
C 1.05623 -0.79489 -0.23704
 C -1.06941 -0.75282 -0.30036
 C 0.00868 -1.11865 -1.06927
 C 1.57645 0.47118 0.21307
 C -1.56277 0.54668 0.05350
 F 1.94651 -1.69762 0.00763
 F -2.01539 -1.62712 -0.07326
 H 1.38613 1.21421 -0.18252
 H -1.01770 1.25394 -0.29768
 H 1.18089 0.72469 1.03095
 H -1.50841 0.80674 0.88846
 H 2.56740 0.42174 0.12992
 H -2.54861 0.55191 -0.16341
13
bifur_IRC_Distances_MW_output/new_data/bifur_traj3_Distances point 190
C 1.06300 -0.79826 -0.23897
 C -1.07640 -0.75630 -0.30164
 C 0.00746 -1.13056 -1.05176
 C 1.57512 0.47132 0.21391
 C -1.56144 0.54705 0.05338
 F 1.96329 -1.69271 -0.00510
 F -2.03091 -1.62306 -0.08207
 H 1.38186 1.20988 -0.18069
 H -1.01603 1.24959 -0.29604
 H 1.17296 0.72766 1.02594
 H -1.49759 0.80957 0.88341
 H 2.56839 0.42731 0.13820
 H -2.54970 0.55851 -0.15858
13
bifur_IRC_Distances_MW_output/new_data/bifur_traj3_Distances point 191
C 1.06945 -0.80176 -0.24087
 C -1.08308 -0.75987 -0.30300
 C 0.00630 -1.14288 -1.03414
 C 1.57342 0.47151 0.21483
 C -1.55973 0.54756 0.05320
 F 1.97965 -1.68802 -0.01784
 F -2.04610 -1.61918 -0.09108
 H 1.37634 1.20582 -0.17935
 H -1.01430 1.24560 -0.29491
 H 1.16522 0.73044 1.02174
 H -1.48584 0.81216 0.87913
 H 2.56932 0.43310 0.14644
 H -2.55064 0.56551 -0.15415
13
bifur_IRC_Distances_MW_output/new_data/bifur_traj3_Distances point 192
C 1.07548 -0.80524 -0.24292
 C -1.08937 -0.76352 -0.30419
 C 0.00505 -1.15535 -1.01665
 C 1.57146 0.47177 0.21584
 C -1.55776 0.54815 0.05295
 F 1.99541 -1.68342 -0.03117
 F -2.06063 -1.61570 -0.09944
 H 1.37046 1.20219 -0.17874
 H -1.01202 1.24201 -0.29450
 H 1.15731 0.73291 1.01863
 H -1.47407 0.81446 0.87587
 H 2.57018 0.43899 0.15467
 H -2.55150 0.57274 -0.15035
13
bifur_IRC_Distances_MW_output/new_data/bifur_traj3_Distances point 193
C 1.08118 -0.80860 -0.24556
 C -1.09542 -0.76735 -0.30479
 C 0.00343 -1.16801 -0.99893
 C 1.56933 0.47209 0.21707
 C -1.55561 0.54880 0.05253
 F 2.01092 -1.67847 -0.04683
 F -2.07454 -1.61287 -0.10584
 H 1.36518 1.19910 -0.17919
 H -1.00841 1.23878 -0.29533
 H 1.14847 0.73493 1.01713
 H -1.46310 0.81644 0.87388
 H 2.57102 0.44493 0.16345
 H -2.55245 0.58023 -0.14758
13
bifur_IRC_Distances_MW_output/new_data/bifur_traj3_Distances point 194
C 1.08662 -0.81165 -0.24958
 C -1.10141 -0.77159 -0.30405
 C 0.00093 -1.18101 -0.98040
 C 1.56715 0.47244 0.21887
 C -1.55339 0.54952 0.05162
 F 2.02662 -1.67237 -0.06803
 F -2.08779 -1.61125 -0.10788
 H 1.36156 1.19679 -0.18141
 H -1.00260 1.23599 -0.29854
 H 1.13789 0.73619 1.01845
 H -1.45375 0.81800 0.87370
 H 2.57193 0.45080 0.17399
 H -2.55375 0.58815 -0.14674
13
bifur_IRC_Distances_MW_output/new_data/bifur_traj3_Distances point 195
C 1.09165 -0.81406 -0.25582
 C -1.10735 -0.77635 -0.30095
 C -0.00295 -1.19410 -0.96071
 C 1.56516 0.47268 0.22186
 C -1.55133 0.55037 0.04965
 F 2.04238 -1.66425 -0.09875
 F -2.09982 -1.61166 -0.10213
 H 1.36034 1.19569 -0.18648
 H -0.99442 1.23409 -0.30599
 H 1.12571 0.73607 1.02456
 H -1.44671 0.81887 0.87620
 H 2.57309 0.45605 0.18803
 H -2.55574 0.59661 -0.14947
13
bifur_IRC_Distances_MW_output/new_data/bifur_traj3_Distances point 196
C 1.09605 -0.81553 -0.26482
 C -1.11314 -0.78168 -0.29460
 C -0.00847 -1.20698 -0.93913
 C 1.56368 0.47258 0.22679
 C -1.54973 0.55151 0.04588
 F 2.05762 -1.65327 -0.14268
 F -2.10988 -1.61484 -0.08578
 H 1.36106 1.19620 -0.19557
 H -0.98511 1.23377 -0.31974
 H 1.11349 0.73392 1.03748
 H -1.44151 0.81869 0.88211
 H 2.57483 0.45987 0.20761
 H -2.55888 0.60576 -0.15755
13
bifur_IRC_Distances_MW_output/new_data/bifur_traj3_Distances point 197
C 1.09977 -0.81595 -0.27697
 C -1.11884 -0.78780 -0.28399
 C -0.01569 -1.22017 -0.91286
 C 1.56308 0.47183 0.23457
 C -1.54892 0.55321 0.03946
 F 2.07192 -1.63819 -0.20484
 F -2.11760 -1.62134 -0.05686
 H 1.36227 1.19860 -0.20979
 H -0.97659 1.23577 -0.34182
 H 1.10325 0.72916 1.05855
 H -1.43662 0.81721 0.89156
 H 2.57787 0.46145 0.23569
 H -2.56391 0.61622 -0.17271
13
bifur_IRC_Distances_MW_output/new_data/bifur_traj3_Distances point 198
C 1.10290 -0.81534 -0.29243
 C -1.12446 -0.79519 -0.26755
 C -0.02426 -1.23517 -0.87591
 C 1.56387 0.47009 0.24610
 C -1.54943 0.55583 0.02945
 F 2.08451 -1.61704 -0.29265
 F -2.12252 -1.63170 -0.01412
 H 1.36242 1.20312 -0.22950
 H -0.97091 1.24072 -0.37322
 H 1.09689 0.72153 1.08703
 H -1.43049 0.81446 0.90302
 H 2.58355 0.45982 0.27625
 H -2.57207 0.62886 -0.19647
13
bifur_IRC_Distances_MW_output/new_data/bifur_traj3_Distances point 199
C 1.10290 -0.81534 -0.29243
 C -1.12446 -0.79519 -0.26755
 C -0.02426 -1.23517 -0.87591
 C 1.56387 0.47009 0.24610
 C -1.54943 0.55583 0.02945
 F 2.08451 -1.61704 -0.29264
 F -2.12252 -1.63170 -0.01412
 H 1.36242 1.20312 -0.22950
 H -0.97091 1.24072 -0.37322
 H 1.09689 0.72153 1.08702
 H -1.43049 0.81446 0.90302
 H 2.58354 0.45983 0.27625
 H -2.57207 0.62886 -0.19647
13
bifur_IRC_Distances_MW_output/new_data/bifur_traj3_Distances point 200
C 1.10868 -0.81329 -0.32378
 C -1.13372 -0.81424 -0.21828
 C -0.03532 -1.27830 -0.74520
 C 1.56985 0.46424 0.27447
 C -1.55522 0.56358 0.00355
 F 2.09820 -1.55593 -0.53573
 F -2.12556 -1.65812 0.08220
 H 1.35849 1.21446 -0.26741
 H -0.96900 1.25435 -0.43485
 H 1.09242 0.70628 1.12402
 H -1.41680 0.81104 0.90579
 H 2.60651 0.44647 0.38961
 H -2.59854 0.65948 -0.25440
13
bifur_IRC_Distances_MW_output/new_data/bifur_traj3_Distances point 201
C 1.11231 -0.81406 -0.33115
 C -1.13671 -0.82310 -0.19764
 C -0.03322 -1.30292 -0.67258
 C 1.57180 0.46231 0.28238
 C -1.55751 0.56658 -0.00369
 F 2.10121 -1.52845 -0.63569
 F -2.12919 -1.66563 0.10359
 H 1.35765 1.21729 -0.27418
 H -0.96556 1.25642 -0.44188
 H 1.08465 0.70594 1.11170
 H -1.41394 0.81309 0.89267
 H 2.61774 0.44044 0.43594
 H -2.60922 0.67208 -0.26948
13
bifur_IRC_Distances_MW_output/new_data/bifur_traj3_Distances point 202
C 1.11612 -0.81595 -0.33353
 C -1.13927 -0.82975 -0.18523
 C -0.02937 -1.32366 -0.61785
 C 1.57184 0.46162 0.28538
 C -1.55797 0.56829 -0.00603
 F 2.10534 -1.50953 -0.69926
 F -2.13548 -1.66818 0.10723
 H 1.35759 1.21837 -0.27690
 H -0.95937 1.25528 -0.43797
 H 1.07338 0.70905 1.09146
 H -1.41255 0.81567 0.88125
 H 2.62483 0.43750 0.46632
 H -2.61510 0.68130 -0.27487
13
bifur_IRC_Distances_MW_output/new_data/bifur_traj3_Distances point 203
C 1.11978 -0.81831 -0.33360
 C -1.14175 -0.83468 -0.17853
 C -0.02581 -1.34032 -0.57929
 C 1.57081 0.46159 0.28601
 C -1.55729 0.56921 -0.00592
 F 2.11072 -1.49690 -0.73833
 F -2.14298 -1.66810 0.10278
 H 1.35727 1.21873 -0.27911
 H -0.95259 1.25284 -0.43074
 H 1.06175 0.71319 1.07182
 H -1.41088 0.81771 0.87440
 H 2.62897 0.43662 0.48659
 H -2.61800 0.68842 -0.27607
13
bifur_IRC_Distances_MW_output/new_data/bifur_traj3_Distances point 204
C 1.12324 -0.82083 -0.33266
 C -1.14424 -0.83851 -0.17518
 C -0.02292 -1.35409 -0.55136
 C 1.56928 0.46187 0.28565
 C -1.55605 0.56973 -0.00477
 F 2.11686 -1.48807 -0.76333
 F -2.15089 -1.66676 0.09506
 H 1.35626 1.21874 -0.28147
 H -0.94632 1.24992 -0.42280
 H 1.05105 0.71755 1.05428
 H -1.40835 0.81919 0.87097
 H 2.63141 0.43684 0.50137
 H -2.61932 0.69441 -0.27577
13
bifur_IRC_Distances_MW_output/new_data/bifur_traj3_Distances point 205
C 1.12651 -0.82342 -0.33118
 C -1.14676 -0.84162 -0.17382
 C -0.02062 -1.36588 -0.53018
 C 1.56756 0.46227 0.28493
 C -1.55454 0.57006 -0.00324
 F 2.12342 -1.48160 -0.78000
 F -2.15890 -1.66475 0.08599
 H 1.35434 1.21840 -0.28353
 H -0.94110 1.24678 -0.41455
 H 1.04177 0.72200 1.03826
 H -1.40477 0.82038 0.86922
 H 2.63288 0.43761 0.51308
 H -2.61979 0.69977 -0.27499
13
bifur_IRC_Distances_MW_output/new_data/bifur_traj3_Distances point 206
C 1.12963 -0.82603 -0.32933
 C -1.14928 -0.84420 -0.17368
 C -0.01879 -1.37623 -0.51340
 C 1.56582 0.46267 0.28415
 C -1.55296 0.57032 -0.00170
 F 2.13011 -1.47669 -0.79146
 F -2.16682 -1.66235 0.07647
 H 1.35138 1.21752 -0.28444
 H -0.93735 1.24343 -0.40575
 H 1.03428 0.72664 1.02282
 H -1.40002 0.82162 0.86752
 H 2.63376 0.43863 0.52293
 H -2.61976 0.70467 -0.27413
13
bifur_IRC_Distances_MW_output/new_data/bifur_traj3_Distances point 207
C 1.13258 -0.82860 -0.32719
 C -1.15178 -0.84636 -0.17425
 C -0.01733 -1.38539 -0.49958
 C 1.56421 0.46300 0.28352
 C -1.55145 0.57058 -0.00040
 F 2.13669 -1.47284 -0.79957
 F -2.17447 -1.65975 0.06708
 H 1.34736 1.21591 -0.28332
 H -0.93539 1.23986 -0.39607
 H 1.02889 0.73159 1.00716
 H -1.39416 0.82321 0.86444
 H 2.63429 0.43966 0.53150
 H -2.61945 0.70913 -0.27334
13
bifur_IRC_Distances_MW_output/new_data/bifur_traj3_Distances point 208
C 1.13535 -0.83107 -0.32486
 C -1.15420 -0.84817 -0.17513
 C -0.01616 -1.39351 -0.48775
 C 1.56283 0.46320 0.28314
 C -1.55013 0.57086 0.00053
 F 2.14293 -1.46970 -0.80566
 F -2.18168 -1.65707 0.05831
 H 1.34248 1.21342 -0.27955
 H -0.93529 1.23605 -0.38530
 H 1.02568 0.73691 0.99081
 H -1.38743 0.82539 0.85901
 H 2.63463 0.44056 0.53910
 H -2.61900 0.71313 -0.27263
13
bifur_IRC_Distances_MW_output/new_data/bifur_traj3_Distances point 209
C 1.13795 -0.83339 -0.32244
 C -1.15654 -0.84970 -0.17603
 C -0.01521 -1.40072 -0.47722
 C 1.56178 0.46326 0.28304
 C -1.54910 0.57118 0.00105
 F 2.14872 -1.46694 -0.81077
 F -2.18837 -1.65446 0.05045
 H 1.33718 1.21009 -0.27311
 H -0.93676 1.23201 -0.37355
 H 1.02428 0.74255 0.97362
 H -1.38030 0.82821 0.85099
 H 2.63492 0.44126 0.54595
 H -2.61856 0.71663 -0.27198
13
bifur_IRC_Distances_MW_output/new_data/bifur_traj3_Distances point 210
C 1.13795 -0.83339 -0.32244
 C -1.15654 -0.84970 -0.17603
 C -0.01521 -1.40072 -0.47722
 C 1.56177 0.46326 0.28304
 C -1.54910 0.57118 0.00105
 F 2.14872 -1.46694 -0.81077
 F -2.18837 -1.65446 0.05045
 H 1.33718 1.21009 -0.27311
 H -0.93676 1.23201 -0.37355
 H 1.02428 0.74255 0.97362
 H -1.38029 0.82821 0.85098
 H 2.63492 0.44126 0.54594
 H -2.61856 0.71663 -0.27198
13
bifur_IRC_Distances_MW_output/new_data/bifur_traj3_Distances point 211
C 1.14299 -0.83748 -0.31785
 C -1.16114 -0.85234 -0.17731
 C -0.01371 -1.41322 -0.45848
 C 1.56066 0.46309 0.28339
 C -1.54800 0.57178 0.00136
 F 2.15934 -1.46139 -0.82096
 F -2.20050 -1.64968 0.03796
 H 1.32815 1.20201 -0.25554
 H -0.94144 1.22361 -0.34949
 H 1.02360 0.75406 0.93872
 H -1.36762 0.83505 0.83059
 H 2.63578 0.44214 0.55805
 H -2.61812 0.72237 -0.27042
13
bifur_IRC_Distances_MW_output/new_data/bifur_traj3_Distances point 212
C 1.14561 -0.83917 -0.31615
 C -1.16353 -0.85363 -0.17767
 C -0.01311 -1.41877 -0.45039
 C 1.56058 0.46298 0.28355
 C -1.54796 0.57192 0.00162
 F 2.16454 -1.45811 -0.82684
 F -2.20617 -1.64767 0.03343
 H 1.32654 1.19851 -0.24849
 H -0.94234 1.21982 -0.34025
 H 1.02178 0.75892 0.92425
 H -1.36413 0.83797 0.82282
 H 2.63654 0.44252 0.56340
 H -2.61835 0.72473 -0.26928
13
bifur_IRC_Distances_MW_output/new_data/bifur_traj3_Distances point 213
C 1.14828 -0.84052 -0.31522
 C -1.16595 -0.85493 -0.17796
 C -0.01262 -1.42371 -0.44393
 C 1.56076 0.46294 0.28348
 C -1.54822 0.57184 0.00229
 F 2.16973 -1.45449 -0.83304
 F -2.21151 -1.64606 0.03011
 H 1.32812 1.19654 -0.24622
 H -0.94078 1.21701 -0.33576
 H 1.01743 0.76214 0.91522
 H -1.36382 0.83946 0.82083
 H 2.63755 0.44301 0.56804
 H -2.61896 0.72677 -0.26786
13
bifur_IRC_Distances_MW_output/new_data/bifur_traj3_Distances point 214
C 1.15087 -0.84153 -0.31506
 C -1.16831 -0.85621 -0.17829
 C -0.01226 -1.42795 -0.43935
 C 1.56107 0.46303 0.28313
 C -1.54865 0.57156 0.00339
 F 2.17476 -1.45079 -0.83898
 F -2.21641 -1.64486 0.02780
 H 1.33247 1.19632 -0.24928
 H -0.93679 1.21535 -0.33622
 H 1.01075 0.76354 0.91212
 H -1.36636 0.83932 0.82517
 H 2.63870 0.44367 0.57189
 H -2.61985 0.72856 -0.26631
13
bifur_IRC_Distances_MW_output/new_data/bifur_traj3_Distances point 215
C 1.15335 -0.84232 -0.31539
 C -1.17055 -0.85743 -0.17876
 C -0.01198 -1.43166 -0.43628
 C 1.56138 0.46321 0.28256
 C -1.54910 0.57115 0.00481
 F 2.17961 -1.44724 -0.84432
 F -2.22094 -1.64392 0.02601
 H 1.33837 1.19739 -0.25616
 H -0.93123 1.21454 -0.34000
 H 1.00262 0.76365 0.91316
 H -1.37055 0.83797 0.83399
 H 2.63986 0.44446 0.57515
 H -2.62085 0.73020 -0.26480
13
bifur_IRC_Distances_MW_output/new_data/bifur_traj3_Distances point 216
C 1.15570 -0.84303 -0.31594
 C -1.17269 -0.85861 -0.17940
 C -0.01178 -1.43504 -0.43423
 C 1.56160 0.46348 0.28183
 C -1.54947 0.57068 0.00644
 F 2.18437 -1.44398 -0.84885
 F -2.22526 -1.64311 0.02433
 H 1.34480 1.19923 -0.26525
 H -0.92484 1.21419 -0.34542
 H 0.99379 0.76308 0.91642
 H -1.37535 0.83590 0.84539
 H 2.64096 0.44537 0.57808
 H -2.62183 0.73184 -0.26338
13
bifur_IRC_Distances_MW_output/new_data/bifur_traj3_Distances point 217
C 1.15795 -0.84376 -0.31653
 C -1.17475 -0.85974 -0.18026
 C -0.01164 -1.43829 -0.43288
 C 1.56167 0.46381 0.28098
 C -1.54968 0.57019 0.00819
 F 2.18911 -1.44106 -0.85249
 F -2.22953 -1.64230 0.02241
 H 1.35107 1.20146 -0.27547
 H -0.91814 1.21403 -0.35133
 H 0.98475 0.76225 0.92054
 H -1.38003 0.83343 0.85809
 H 2.64194 0.44641 0.58086
 H -2.62271 0.73356 -0.26212
13
bifur_IRC_Distances_MW_output/new_data/bifur_traj3_Distances point 218
C 1.16013 -0.84457 -0.31701
 C -1.17678 -0.86084 -0.18141
 C -0.01155 -1.44153 -0.43198
 C 1.56154 0.46421 0.28003
 C -1.54969 0.56971 0.01004
 F 2.19393 -1.43852 -0.85516
 F -2.23388 -1.64140 0.02001
 H 1.35671 1.20383 -0.28609
 H -0.91148 1.21388 -0.35699
 H 0.97583 0.76145 0.92464
 H -1.38412 0.83078 0.87129
 H 2.64277 0.44757 0.58365
 H -2.62344 0.73544 -0.26103
13
bifur_IRC_Distances_MW_output/new_data/bifur_traj3_Distances point 219
C 1.16229 -0.84556 -0.31725
 C -1.17881 -0.86190 -0.18291
 C -0.01150 -1.44490 -0.43138
 C 1.56119 0.46465 0.27902
 C -1.54945 0.56925 0.01194
 F 2.19897 -1.43641 -0.85673
 F -2.23845 -1.64031 0.01685
 H 1.36129 1.20612 -0.29654
 H -0.90521 1.21357 -0.36177
 H 0.96734 0.76094 0.92795
 H -1.38711 0.82814 0.88433
 H 2.64340 0.44885 0.58659
 H -2.62395 0.73756 -0.26011
13
bifur_IRC_Distances_MW_output/new_data/bifur_traj3_Distances point 220
C 1.16441 -0.84677 -0.31711
 C -1.18085 -0.86291 -0.18482
 C -0.01151 -1.44841 -0.43095
 C 1.56059 0.46512 0.27802
 C -1.54894 0.56887 0.01381
 F 2.20423 -1.43483 -0.85699
 F -2.24331 -1.63894 0.01275
 H 1.36420 1.20800 -0.30595
 H -0.89990 1.21294 -0.36495
 H 0.95987 0.76100 0.92965
 H -1.38841 0.82575 0.89624
 H 2.64379 0.45023 0.58974
 H -2.62418 0.73996 -0.25943
13
bifur_IRC_Distances_MW_output/new_data/bifur_traj3_Distances point 221
C 1.16441 -0.84677 -0.31711
 C -1.18085 -0.86291 -0.18482
 C -0.01151 -1.44841 -0.43095
 C 1.56059 0.46512 0.27802
 C -1.54894 0.56887 0.01381
 F 2.20423 -1.43483 -0.85699
 F -2.24331 -1.63894 0.01275
 H 1.36420 1.20800 -0.30595
 H -0.89990 1.21294 -0.36495
 H 0.95987 0.76100 0.92965
 H -1.38841 0.82575 0.89624
 H 2.64379 0.45023 0.58974
 H -2.62418 0.73996 -0.25943
13
bifur_IRC_Distances_MW_output/new_data/bifur_traj3_Distances point 222
C 1.16821 -0.84971 -0.31544
 C -1.18465 -0.86447 -0.18958
 C -0.01168 -1.45528 -0.43029
 C 1.55887 0.46591 0.27646
 C -1.54730 0.56848 0.01675
 F 2.21449 -1.43354 -0.85362
 F -2.25307 -1.63548 0.00231
 H 1.36348 1.20942 -0.31773
 H -0.89461 1.21050 -0.36464
 H 0.95081 0.76337 0.92637
 H -1.38459 0.82284 0.91208
 H 2.64374 0.45291 0.59618
 H -2.62369 0.74507 -0.25885
13
bifur_IRC_Distances_MW_output/new_data/bifur_traj3_Distances point 223
C 1.16983 -0.85130 -0.31403
 C -1.18634 -0.86501 -0.19217
 C -0.01183 -1.45840 -0.42995
 C 1.55792 0.46618 0.27598
 C -1.54634 0.56847 0.01773
 F 2.21917 -1.43366 -0.85055
 F -2.25765 -1.63353 -0.00345
 H 1.36030 1.20890 -0.31980
 H -0.89468 1.20881 -0.36153
 H 0.94933 0.76552 0.92176
 H -1.38001 0.82241 0.91564
 H 2.64339 0.45407 0.59925
 H -2.62308 0.74755 -0.25888
13
bifur_IRC_Distances_MW_output/new_data/bifur_traj3_Distances point 224
C 1.17130 -0.85294 -0.31233
 C -1.18792 -0.86540 -0.19484
 C -0.01201 -1.46134 -0.42957
 C 1.55696 0.46636 0.27571
 C -1.54534 0.56856 0.01840
 F 2.22357 -1.43413 -0.84687
 F -2.26204 -1.63148 -0.00937
 H 1.35570 1.20767 -0.31963
 H -0.89629 1.20684 -0.35681
 H 0.94958 0.76821 0.91551
 H -1.37407 0.82260 0.91664
 H 2.64289 0.45510 0.60223
 H -2.62232 0.74995 -0.25907
13
bifur_IRC_Distances_MW_output/new_data/bifur_traj3_Distances point 225
C 1.17264 -0.85461 -0.31037
 C -1.18940 -0.86567 -0.19754
 C -0.01222 -1.46409 -0.42912
 C 1.55603 0.46646 0.27562
 C -1.54435 0.56874 0.01878
 F 2.22772 -1.43488 -0.84274
 F -2.26626 -1.62936 -0.01537
 H 1.34985 1.20574 -0.31732
 H -0.89929 1.20462 -0.35062
 H 0.95137 0.77140 0.90771
 H -1.36694 0.82338 0.91524
 H 2.64228 0.45601 0.60513
 H -2.62143 0.75226 -0.25940
13
bifur_IRC_Distances_MW_output/new_data/bifur_traj3_Distances point 226
C 1.17388 -0.85629 -0.30818
 C -1.19080 -0.86583 -0.20023
 C -0.01245 -1.46666 -0.42858
 C 1.55514 0.46647 0.27572
 C -1.54338 0.56900 0.01888
 F 2.23161 -1.43584 -0.83832
 F -2.27027 -1.62720 -0.02133
 H 1.34298 1.20315 -0.31297
 H -0.90355 1.20213 -0.34306
 H 0.95454 0.77504 0.89847
 H -1.35885 0.82475 0.91151
 H 2.64159 0.45679 0.60793
 H -2.62045 0.75447 -0.25985
13
bifur_IRC_Distances_MW_output/new_data/bifur_traj3_Distances point 227
C 1.17500 -0.85795 -0.30585
 C -1.19210 -0.86590 -0.20284
 C -0.01269 -1.46903 -0.42797
 C 1.55432 0.46641 0.27599
 C -1.54246 0.56934 0.01873
 F 2.23520 -1.43693 -0.83379
 F -2.27405 -1.62505 -0.02709
 H 1.33537 1.19999 -0.30676
 H -0.90881 1.19943 -0.33432
 H 0.95886 0.77907 0.88797
 H -1.35008 0.82664 0.90569
 H 2.64086 0.45744 0.61063
 H -2.61942 0.75654 -0.26040
13
bifur_IRC_Distances_MW_output/new_data/bifur_traj3_Distances point 228
C 1.17603 -0.85956 -0.30346
 C -1.19331 -0.86591 -0.20532
 C -0.01294 -1.47120 -0.42730
 C 1.55358 0.46629 0.27638
 C -1.54162 0.56971 0.01838
 F 2.23849 -1.43808 -0.82935
 F -2.27756 -1.62296 -0.03249
 H 1.32742 1.19642 -0.29914
 H -0.91471 1.19657 -0.32475
 H 0.96393 0.78333 0.87660
 H -1.34103 0.82895 0.89825
 H 2.64013 0.45797 0.61320
 H -2.61841 0.75847 -0.26102
13
bifur_IRC_Distances_MW_output/new_data/bifur_traj3_Distances point 229
C 1.17697 -0.86107 -0.30113
 C -1.19444 -0.86589 -0.20760
 C -0.01319 -1.47318 -0.42661
 C 1.55294 0.46615 0.27683
 C -1.54086 0.57009 0.01794
 F 2.24151 -1.43917 -0.82522
 F -2.28080 -1.62101 -0.03742
 H 1.31967 1.19272 -0.29089
 H -0.92070 1.19369 -0.31499
 H 0.96917 0.78762 0.86503
 H -1.33225 0.83143 0.89009
 H 2.63946 0.45841 0.61563
 H -2.61746 0.76024 -0.26166
13
bifur_IRC_Distances_MW_output/new_data/bifur_traj3_Distances point 230
C 1.17786 -0.86245 -0.29903
 C -1.19550 -0.86590 -0.20965
 C -0.01342 -1.47500 -0.42600
 C 1.55239 0.46601 0.27723
 C -1.54022 0.57043 0.01755
 F 2.24430 -1.44010 -0.82160
 F -2.28378 -1.61926 -0.04178
 H 1.31282 1.18932 -0.28335
 H -0.92603 1.19101 -0.30605
 H 0.97378 0.79155 0.85438
 H -1.32445 0.83372 0.88265
 H 2.63889 0.45881 0.61789
 H -2.61664 0.76185 -0.26223
13
bifur_IRC_Distances_MW_output/new_data/bifur_traj3_Distances point 231
C 1.17873 -0.86362 -0.29739
 C -1.19649 -0.86597 -0.21145
 C -0.01362 -1.47666 -0.42560
 C 1.55192 0.46595 0.27745
 C -1.53969 0.57065 0.01741
 F 2.24691 -1.44072 -0.81871
 F -2.28649 -1.61778 -0.04550
 H 1.30780 1.18688 -0.27840
 H -0.92971 1.18889 -0.29947
 H 0.97674 0.79459 0.84634
 H -1.31856 0.83525 0.87803
 H 2.63848 0.45924 0.61990
 H -2.61603 0.76330 -0.26261
13
bifur_IRC_Distances_MW_output/new_data/bifur_traj3_Distances point 232
C 1.17873 -0.86362 -0.29739
 C -1.19649 -0.86597 -0.21145
 C -0.01362 -1.47666 -0.42560
 C 1.55192 0.46595 0.27745
 C -1.53969 0.57065 0.01741
 F 2.24691 -1.44072 -0.81871
 F -2.28649 -1.61778 -0.04550
 H 1.30780 1.18688 -0.27840
 H -0.92971 1.18889 -0.29947
 H 0.97673 0.79458 0.84635
 H -1.31856 0.83525 0.87803
 H 2.63848 0.45924 0.61990
 H -2.61603 0.76330 -0.26261
13
bifur_IRC_Distances_MW_output/new_data/bifur_traj3_Distances point 233
C 1.18038 -0.86510 -0.29618
 C -1.19821 -0.86644 -0.21416
 C -0.01383 -1.47947 -0.42588
 C 1.55118 0.46622 0.27690
 C -1.53895 0.57055 0.01852
 F 2.25160 -1.44077 -0.81556
 F -2.29093 -1.61588 -0.05101
 H 1.30588 1.18699 -0.28251
 H -0.92918 1.18763 -0.29844
 H 0.97466 0.79609 0.84386
 H -1.31525 0.83416 0.88403
 H 2.63824 0.46038 0.62284
 H -2.61560 0.76563 -0.26242
13
bifur_IRC_Distances_MW_output/new_data/bifur_traj3_Distances point 234
C 1.18111 -0.86546 -0.29651
 C -1.19889 -0.86681 -0.21515
 C -0.01385 -1.48065 -0.42650
 C 1.55081 0.46658 0.27613
 C -1.53865 0.57025 0.01975
 F 2.25363 -1.44037 -0.81496
 F -2.29265 -1.61541 -0.05306
 H 1.30850 1.18945 -0.29121
 H -0.92522 1.18842 -0.30347
 H 0.96994 0.79472 0.84891
 H -1.31738 0.83164 0.89417
 H 2.63833 0.46109 0.62378
 H -2.61568 0.76655 -0.26189
13
bifur_IRC_Distances_MW_output/new_data/bifur_traj3_Distances point 235
C 1.18175 -0.86568 -0.29720
 C -1.19944 -0.86725 -0.21601
 C -0.01383 -1.48175 -0.42734
 C 1.55037 0.46705 0.27509
 C -1.53830 0.56985 0.02132
 F 2.25547 -1.43992 -0.81455
 F -2.29412 -1.61512 -0.05500
 H 1.31250 1.19300 -0.30282
 H -0.91960 1.18980 -0.31062
 H 0.96359 0.79248 0.85644
 H -1.32101 0.82825 0.90739
 H 2.63845 0.46190 0.62452
 H -2.61582 0.76740 -0.26122
13
bifur_IRC_Distances_MW_output/new_data/bifur_traj3_Distances point 236
C 1.18227 -0.86585 -0.29806
 C -1.19986 -0.86771 -0.21685
 C -0.01379 -1.48284 -0.42832
 C 1.54978 0.46765 0.27380
 C -1.53781 0.56937 0.02317
 F 2.25718 -1.43958 -0.81397
 F -2.29542 -1.61493 -0.05712
 H 1.31717 1.19731 -0.31639
 H -0.91284 1.19152 -0.31886
 H 0.95618 0.78975 0.86533
 H -1.32544 0.82427 0.92260
 H 2.63852 0.46280 0.62515
 H -2.61593 0.76826 -0.26049
13
bifur_IRC_Distances_MW_output/new_data/bifur_traj3_Distances point 237
C 1.18266 -0.86602 -0.29895
 C -1.20015 -0.86819 -0.21776
 C -0.01372 -1.48397 -0.42943
 C 1.54899 0.46835 0.27230
 C -1.53713 0.56885 0.02526
 F 2.25878 -1.43950 -0.81288
 F -2.29661 -1.61474 -0.05967
 H 1.32194 1.20214 -0.33124
 H -0.90534 1.19341 -0.32740
 H 0.94813 0.78680 0.87474
 H -1.33009 0.81989 0.93905
 H 2.63846 0.46379 0.62577
 H -2.61592 0.76918 -0.25978
13
bifur_IRC_Distances_MW_output/new_data/bifur_traj3_Distances point 238
C 1.18292 -0.86628 -0.29974
 C -1.20030 -0.86866 -0.21885
 C -0.01366 -1.48519 -0.43062
 C 1.54795 0.46916 0.27059
 C -1.53620 0.56832 0.02754
 F 2.26033 -1.43979 -0.81100
 F -2.29775 -1.61446 -0.06291
 H 1.32635 1.20731 -0.34686
 H -0.89747 1.19533 -0.33568
 H 0.93980 0.78387 0.88405
 H -1.33448 0.81527 0.95619
 H 2.63822 0.46490 0.62643
 H -2.61571 0.77023 -0.25913
13
bifur_IRC_Distances_MW_output/new_data/bifur_traj3_Distances point 239
C 1.18305 -0.86667 -0.30033
 C -1.20034 -0.86911 -0.22022
 C -0.01360 -1.48654 -0.43191
 C 1.54662 0.47008 0.26870
 C -1.53496 0.56779 0.03000
 F 2.26189 -1.44058 -0.80803
 F -2.29894 -1.61403 -0.06711
 H 1.32996 1.21266 -0.36290
 H -0.88953 1.19720 -0.34327
 H 0.93152 0.78110 0.89281
 H -1.33816 0.81049 0.97366
 H 2.63774 0.46614 0.62718
 H -2.61524 0.77147 -0.25858
13
bifur_IRC_Distances_MW_output/new_data/bifur_traj3_Distances point 240
C 1.18306 -0.86727 -0.30059
 C -1.20028 -0.86951 -0.22203
 C -0.01356 -1.48809 -0.43328
 C 1.54493 0.47110 0.26663
 C -1.53336 0.56728 0.03262
 F 2.26355 -1.44201 -0.80358
 F -2.30028 -1.61331 -0.07262
 H 1.33229 1.21806 -0.37907
 H -0.88188 1.19893 -0.34978
 H 0.92364 0.77868 0.90062
 H -1.34061 0.80564 0.99113
 H 2.63694 0.46753 0.62808
 H -2.61443 0.77297 -0.25814
13
bifur_IRC_Distances_MW_output/new_data/bifur_traj3_Distances point 241
C 1.18295 -0.86816 -0.30034
 C -1.20015 -0.86982 -0.22443
 C -0.01356 -1.48990 -0.43473
 C 1.54285 0.47220 0.26444
 C -1.53134 0.56684 0.03533
 F 2.26540 -1.44422 -0.79720
 F -2.30187 -1.61217 -0.07985
 H 1.33266 1.22327 -0.39481
 H -0.87513 1.20040 -0.35471
 H 0.91677 0.77680 0.90694
 H -1.34115 0.80088 1.00804
 H 2.63574 0.46909 0.62915
 H -2.61317 0.77478 -0.25782
13
bifur_IRC_Distances_MW_output/new_data/bifur_traj3_Distances point 242
C 1.18275 -0.86936 -0.29947
 C -1.19997 -0.86999 -0.22750
 C -0.01360 -1.49192 -0.43619
 C 1.54045 0.47332 0.26225
 C -1.52896 0.56650 0.03798
 F 2.26743 -1.44727 -0.78876
 F -2.30375 -1.61053 -0.08887
 H 1.33054 1.22792 -0.40915
 H -0.87006 1.20153 -0.35762
 H 0.91170 0.77567 0.91127
 H -1.33920 0.79648 1.02334
 H 2.63411 0.47077 0.63033
 H -2.61143 0.77686 -0.25761
13
bifur_IRC_Distances_MW_output/new_data/bifur_traj3_Distances point 243
C 1.18275 -0.86936 -0.29947
 C -1.19998 -0.86999 -0.22750
 C -0.01360 -1.49192 -0.43619
 C 1.54045 0.47332 0.26225
 C -1.52896 0.56650 0.03798
 F 2.26743 -1.44727 -0.78876
 F -2.30375 -1.61053 -0.08887
 H 1.33054 1.22792 -0.40915
 H -0.87006 1.20152 -0.35762
 H 0.91170 0.77567 0.91127
 H -1.33920 0.79648 1.02334
 H 2.63411 0.47077 0.63033
 H -2.61143 0.77686 -0.25761
13
bifur_IRC_Distances_MW_output/new_data/bifur_traj3_Distances point 244
C 1.18214 -0.87242 -0.29608
 C -1.19956 -0.86980 -0.23514
 C -0.01383 -1.49611 -0.43891
 C 1.53523 0.47534 0.25838
 C -1.52368 0.56621 0.04252
 F 2.27165 -1.45525 -0.76710
 F -2.30799 -1.60595 -0.11078
 H 1.31947 1.23481 -0.43156
 H -0.86616 1.20285 -0.35817
 H 0.90812 0.77543 0.91462
 H -1.32840 0.78937 1.04711
 H 2.62990 0.47422 0.63234
 H -2.60689 0.78131 -0.25723
13
bifur_IRC_Distances_MW_output/new_data/bifur_traj3_Distances point 245
C 1.18174 -0.87415 -0.29377
 C -1.19930 -0.86946 -0.23952
 C -0.01400 -1.49814 -0.44018
 C 1.53258 0.47622 0.25672
 C -1.52096 0.56623 0.04439
 F 2.27367 -1.45994 -0.75447
 F -2.31017 -1.60316 -0.12309
 H 1.31136 1.23722 -0.44007
 H -0.86695 1.20328 -0.35684
 H 0.90922 0.77593 0.91475
 H -1.32041 0.78653 1.05609
 H 2.62745 0.47594 0.63288
 H -2.60424 0.78347 -0.25690
13
bifur_IRC_Distances_MW_output/new_data/bifur_traj3_Distances point 246
C 1.18127 -0.87595 -0.29116
 C -1.19901 -0.86895 -0.24419
 C -0.01418 -1.50006 -0.44143
 C 1.52995 0.47702 0.25524
 C -1.51823 0.56634 0.04602
 F 2.27557 -1.46500 -0.74081
 F -2.31230 -1.60010 -0.13615
 H 1.30196 1.23912 -0.44721
 H -0.86928 1.20372 -0.35506
 H 0.91195 0.77661 0.91454
 H -1.31112 0.78403 1.06362
 H 2.62483 0.47769 0.63294
 H -2.60140 0.78553 -0.25635
13
bifur_IRC_Distances_MW_output/new_data/bifur_traj3_Distances point 247
C 1.18074 -0.87777 -0.28832
 C -1.19866 -0.86830 -0.24911
 C -0.01439 -1.50184 -0.44268
 C 1.52736 0.47773 0.25393
 C -1.51553 0.56652 0.04741
 F 2.27730 -1.47039 -0.72625
 F -2.31433 -1.59681 -0.14981
 H 1.29153 1.24059 -0.45324
 H -0.87295 1.20426 -0.35320
 H 0.91611 0.77732 0.91443
 H -1.30083 0.78180 1.06999
 H 2.62206 0.47948 0.63237
 H -2.59841 0.78741 -0.25552
13
bifur_IRC_Distances_MW_output/new_data/bifur_traj3_Distances point 248
C 1.18015 -0.87958 -0.28536
 C -1.19827 -0.86751 -0.25420
 C -0.01459 -1.50343 -0.44393
 C 1.52487 0.47835 0.25277
 C -1.51291 0.56676 0.04859
 F 2.27884 -1.47600 -0.71103
 F -2.31622 -1.59336 -0.16385
 H 1.28049 1.24174 -0.45837
 H -0.87768 1.20498 -0.35169
 H 0.92140 0.77791 0.91484
 H -1.28993 0.77977 1.07549
 H 2.61920 0.48131 0.63107
 H -2.59534 0.78906 -0.25432
13
bifur_IRC_Distances_MW_output/new_data/bifur_traj3_Distances point 249
C 1.17952 -0.88131 -0.28241
 C -1.19784 -0.86661 -0.25932
 C -0.01480 -1.50482 -0.44520
 C 1.52253 0.47889 0.25176
 C -1.51044 0.56703 0.04957
 F 2.28015 -1.48166 -0.69554
 F -2.31791 -1.58985 -0.17792
 H 1.26935 1.24267 -0.46290
 H -0.88306 1.20594 -0.35092
 H 0.92738 0.77822 0.91619
 H -1.27895 0.77786 1.08044
 H 2.61636 0.48320 0.62897
 H -2.59229 0.79044 -0.25271
13
bifur_IRC_Distances_MW_output/new_data/bifur_traj3_Distances point 250
C 1.17890 -0.88289 -0.27965
 C -1.19739 -0.86569 -0.26427
 C -0.01499 -1.50599 -0.44647
 C 1.52040 0.47936 0.25086
 C -1.50817 0.56730 0.05041
 F 2.28123 -1.48713 -0.68044
 F -2.31938 -1.58643 -0.19148
 H 1.25884 1.24354 -0.46714
 H -0.88846 1.20718 -0.35124
 H 0.93338 0.77813 0.91877
 H -1.26861 0.77600 1.08522
 H 2.61366 0.48512 0.62612
 H -2.58940 0.79149 -0.25069
13
bifur_IRC_Distances_MW_output/new_data/bifur_traj3_Distances point 251
C 1.17834 -0.88423 -0.27732
 C -1.19698 -0.86484 -0.26869
 C -0.01514 -1.50694 -0.44769
 C 1.51856 0.47978 0.25004
 C -1.50623 0.56752 0.05117
 F 2.28211 -1.49202 -0.66679
 F -2.32058 -1.58337 -0.20364
 H 1.24996 1.24449 -0.47138
 H -0.89302 1.20862 -0.35276
 H 0.93846 0.77758 0.92257
 H -1.25989 0.77416 1.09011
 H 2.61128 0.48700 0.62281
 H -2.58687 0.79224 -0.24842
13
bifur_IRC_Distances_MW_output/new_data/bifur_traj3_Distances point 252
C 1.17793 -0.88519 -0.27576
 C -1.19665 -0.86423 -0.27204
 C -0.01524 -1.50770 -0.44873
 C 1.51715 0.48017 0.24928
 C -1.50474 0.56763 0.05192
 F 2.28279 -1.49574 -0.65632
 F -2.32148 -1.58106 -0.21301
 H 1.24400 1.24564 -0.47575
 H -0.89561 1.21001 -0.35516
 H 0.94141 0.77669 0.92693
 H -1.25407 0.77240 1.09516
 H 2.60951 0.48864 0.61978
 H -2.58500 0.79273 -0.24630
13
bifur_IRC_Distances_MW_output/new_data/bifur_traj3_Distances point 253
C 1.17775 -0.88568 -0.27525
 C -1.19648 -0.86406 -0.27376
 C -0.01527 -1.50830 -0.44941
 C 1.51627 0.48053 0.24856
 C -1.50385 0.56758 0.05271
 F 2.28332 -1.49764 -0.65088
 F -2.32204 -1.57992 -0.21806
 H 1.24212 1.24701 -0.48016
 H -0.89520 1.21100 -0.35769
 H 0.94111 0.77574 0.93068
 H -1.25228 0.77086 1.10015
 H 2.60862 0.48978 0.61801
 H -2.58406 0.79309 -0.24490
13
bifur_IRC_Distances_MW_output/new_data/bifur_traj3_Distances point 254
C 1.17775 -0.88568 -0.27525
 C -1.19648 -0.86406 -0.27376
 C -0.01527 -1.50830 -0.44941
 C 1.51627 0.48053 0.24856
 C -1.50385 0.56758 0.05271
 F 2.28332 -1.49764 -0.65089
 F -2.32204 -1.57992 -0.21805
 H 1.24212 1.24701 -0.48016
 H -0.89520 1.21100 -0.35769
 H 0.94110 0.77574 0.93068
 H -1.25228 0.77087 1.10015
 H 2.60862 0.48978 0.61802
 H -2.58406 0.79309 -0.24490
13
bifur_IRC_Distances_MW_output/new_data/bifur_traj3_Distances point 255
C 1.17808 -0.88537 -0.27716
 C -1.19663 -0.86502 -0.27239
 C -0.01513 -1.50924 -0.44966
 C 1.51595 0.48123 0.24718
 C -1.50368 0.56701 0.05450
 F 2.28411 -1.49609 -0.65509
 F -2.32235 -1.58113 -0.21543
 H 1.24999 1.25047 -0.48919
 H -0.88550 1.21138 -0.36162
 H 0.93087 0.77417 0.93463
 H -1.26018 0.76849 1.10979
 H 2.60938 0.49039 0.61937
 H -2.58491 0.79371 -0.24493
13
bifur_IRC_Distances_MW_output/new_data/bifur_traj3_Distances point 256
C 1.17846 -0.88486 -0.27899
 C -1.19687 -0.86590 -0.27038
 C -0.01500 -1.50969 -0.44950
 C 1.51618 0.48161 0.24643
 C -1.50402 0.56657 0.05554
 F 2.28450 -1.49380 -0.66138
 F -2.32233 -1.58271 -0.21064
 H 1.25747 1.25257 -0.49428
 H -0.87777 1.21118 -0.36360
 H 0.92264 0.77337 0.93595
 H -1.26761 0.76734 1.11512
 H 2.61049 0.49030 0.62138
 H -2.58612 0.79402 -0.24565
13
bifur_IRC_Distances_MW_output/new_data/bifur_traj3_Distances point 257
C 1.17890 -0.88430 -0.28102
 C -1.19715 -0.86688 -0.26820
 C -0.01486 -1.51021 -0.44933
 C 1.51644 0.48203 0.24560
 C -1.50442 0.56608 0.05671
 F 2.28497 -1.49125 -0.66832
 F -2.32235 -1.58443 -0.20539
 H 1.26583 1.25491 -0.49996
 H -0.86917 1.21098 -0.36591
 H 0.91345 0.77245 0.93753
 H -1.27591 0.76605 1.12112
 H 2.61173 0.49022 0.62353
 H -2.58746 0.79436 -0.24637
13
bifur_IRC_Distances_MW_output/new_data/bifur_traj3_Distances point 258
C 1.17939 -0.88379 -0.28304
 C -1.19747 -0.86787 -0.26615
 C -0.01472 -1.51084 -0.44919
 C 1.51664 0.48249 0.24468
 C -1.50476 0.56556 0.05798
 F 2.28558 -1.48878 -0.67493
 F -2.32249 -1.58607 -0.20052
 H 1.27427 1.25740 -0.50615
 H -0.86030 1.21083 -0.36850
 H 0.90395 0.77144 0.93943
 H -1.28426 0.76459 1.12773
 H 2.61295 0.49027 0.62557
 H -2.58878 0.79476 -0.24692
13
bifur_IRC_Distances_MW_output/new_data/bifur_traj3_Distances point 259
C 1.17990 -0.88340 -0.28489
 C -1.19782 -0.86883 -0.26443
 C -0.01459 -1.51163 -0.44910
 C 1.51672 0.48299 0.24370
 C -1.50498 0.56506 0.05933
 F 2.28638 -1.48658 -0.68069
 F -2.32284 -1.58746 -0.19650
 H 1.28223 1.25993 -0.51260
 H -0.85165 1.21072 -0.37116
 H 0.89464 0.77045 0.94147
 H -1.29208 0.76303 1.13468
 H 2.61405 0.49048 0.62744
 H -2.58996 0.79525 -0.24725
13
bifur_IRC_Distances_MW_output/new_data/bifur_traj3_Distances point 260
C 1.18045 -0.88317 -0.28650
 C -1.19822 -0.86973 -0.26313
 C -0.01449 -1.51259 -0.44902
 C 1.51670 0.48349 0.24269
 C -1.50507 0.56458 0.06071
 F 2.28742 -1.48471 -0.68538
 F -2.32346 -1.58853 -0.19357
 H 1.28933 1.26236 -0.51902
 H -0.84358 1.21061 -0.37367
 H 0.88588 0.76957 0.94339
 H -1.29900 0.76143 1.14169
 H 2.61499 0.49085 0.62916
 H -2.59095 0.79585 -0.24735
13
bifur_IRC_Distances_MW_output/new_data/bifur_traj3_Distances point 261
C 1.18107 -0.88314 -0.28777
 C -1.19872 -0.87057 -0.26232
 C -0.01442 -1.51376 -0.44893
 C 1.51656 0.48400 0.24170
 C -1.50504 0.56414 0.06207
 F 2.28879 -1.48319 -0.68891
 F -2.32443 -1.58921 -0.19184
 H 1.29534 1.26456 -0.52513
 H -0.83639 1.21043 -0.37583
 H 0.87794 0.76892 0.94492
 H -1.30472 0.75988 1.14844
 H 2.61575 0.49137 0.63081
 H -2.59174 0.79659 -0.24721
13
bifur_IRC_Distances_MW_output/new_data/bifur_traj3_Distances point 262
C 1.18181 -0.88335 -0.28861
 C -1.19936 -0.87132 -0.26208
 C -0.01439 -1.51519 -0.44877
 C 1.51632 0.48447 0.24079
 C -1.50489 0.56377 0.06336
 F 2.29057 -1.48206 -0.69113
 F -2.32586 -1.58941 -0.19152
 H 1.29993 1.26638 -0.53060
 H -0.83048 1.21014 -0.37747
 H 0.87121 0.76859 0.94581
 H -1.30888 0.75847 1.15461
 H 2.61630 0.49202 0.63242
 H -2.59228 0.79749 -0.24681
13
bifur_IRC_Distances_MW_output/new_data/bifur_traj3_Distances point 263
C 1.18268 -0.88385 -0.28891
 C -1.20017 -0.87194 -0.26251
 C -0.01442 -1.51686 -0.44851
 C 1.51603 0.48486 0.24004
 C -1.50465 0.56350 0.06448
 F 2.29282 -1.48136 -0.69184
 F -2.32782 -1.58903 -0.19280
 H 1.30263 1.26759 -0.53493
 H -0.82645 1.20971 -0.37840
 H 0.86627 0.76871 0.94583
 H -1.31099 0.75734 1.15969
 H 2.61663 0.49279 0.63399
 H -2.59254 0.79856 -0.24612
13
bifur_IRC_Distances_MW_output/new_data/bifur_traj3_Distances point 264
C 1.18365 -0.88460 -0.28863
 C -1.20113 -0.87238 -0.26358
 C -0.01452 -1.51866 -0.44815
 C 1.51572 0.48512 0.23955
 C -1.50437 0.56335 0.06531
 F 2.29541 -1.48112 -0.69105
 F -2.33020 -1.58808 -0.19555
 H 1.30324 1.26806 -0.53768
 H -0.82472 1.20914 -0.37855
 H 0.86361 0.76928 0.94493
 H -1.31086 0.75661 1.16315
 H 2.61670 0.49359 0.63543
 H -2.59252 0.79969 -0.24516
13
bifur_IRC_Distances_MW_output/new_data/bifur_traj3_Distances point 265
C 1.18365 -0.88460 -0.28863
 C -1.20113 -0.87238 -0.26358
 C -0.01452 -1.51866 -0.44815
 C 1.51572 0.48512 0.23955
 C -1.50437 0.56335 0.06531
 F 2.29541 -1.48111 -0.69105
 F -2.33020 -1.58808 -0.19555
 H 1.30324 1.26806 -0.53768
 H -0.82471 1.20914 -0.37855
 H 0.86360 0.76928 0.94493
 H -1.31086 0.75661 1.16315
 H 2.61670 0.49359 0.63543
 H -2.59252 0.79969 -0.24516
13
bifur_IRC_Distances_MW_output/new_data/bifur_traj3_Distances point 266
C 1.18567 -0.88647 -0.28681
 C -1.20324 -0.87274 -0.26689
 C -0.01483 -1.52208 -0.44722
 C 1.51529 0.48523 0.23937
 C -1.50392 0.56338 0.06601
 F 2.30081 -1.48153 -0.68658
 F -2.33541 -1.58510 -0.20355
 H 1.29958 1.26697 -0.53852
 H -0.82723 1.20784 -0.37715
 H 0.86434 0.77135 0.94120
 H -1.30550 0.75637 1.16522
 H 2.61638 0.49499 0.63773
 H -2.59194 0.80178 -0.24281
13
bifur_IRC_Distances_MW_output/new_data/bifur_traj3_Distances point 267
C 1.18666 -0.88747 -0.28551
 C -1.20431 -0.87272 -0.26882
 C -0.01502 -1.52357 -0.44668
 C 1.51522 0.48511 0.23964
 C -1.50380 0.56353 0.06593
 F 2.30342 -1.48197 -0.68363
 F -2.33800 -1.58334 -0.20802
 H 1.29615 1.26565 -0.53702
 H -0.83069 1.20715 -0.37590
 H 0.86699 0.77266 0.93873
 H -1.30119 0.75677 1.16421
 H 2.61609 0.49554 0.63862
 H -2.59151 0.80267 -0.24156
13
bifur_IRC_Distances_MW_output/new_data/bifur_traj3_Distances point 268
C 1.18763 -0.88845 -0.28405
 C -1.20537 -0.87258 -0.27079
 C -0.01524 -1.52489 -0.44612
 C 1.51525 0.48488 0.24012
 C -1.50378 0.56373 0.06561
 F 2.30589 -1.48245 -0.68053
 F -2.34050 -1.58151 -0.21247
 H 1.29206 1.26391 -0.53445
 H -0.83524 1.20644 -0.37439
 H 0.87078 0.77409 0.93596
 H -1.29621 0.75746 1.16205
 H 2.61578 0.49595 0.63937
 H -2.59106 0.80342 -0.24032
13
bifur_IRC_Distances_MW_output/new_data/bifur_traj3_Distances point 269
C 1.18855 -0.88938 -0.28251
 C -1.20640 -0.87237 -0.27270
 C -0.01545 -1.52601 -0.44553
 C 1.51540 0.48455 0.24077
 C -1.50387 0.56398 0.06506
 F 2.30817 -1.48291 -0.67753
 F -2.34284 -1.57970 -0.21664
 H 1.28758 1.26185 -0.53094
 H -0.84058 1.20572 -0.37265
 H 0.87544 0.77561 0.93294
 H -1.29085 0.75841 1.15887
 H 2.61548 0.49621 0.64002
 H -2.59064 0.80404 -0.23916
13
bifur_IRC_Distances_MW_output/new_data/bifur_traj3_Distances point 270
C 1.18944 -0.89021 -0.28100
 C -1.20740 -0.87211 -0.27445
 C -0.01567 -1.52690 -0.44493
 C 1.51569 0.48414 0.24157
 C -1.50409 0.56426 0.06433
 F 2.31023 -1.48324 -0.67495
 F -2.34496 -1.57802 -0.22024
 H 1.28307 1.25953 -0.52666
 H -0.84637 1.20496 -0.37070
 H 0.88059 0.77717 0.92969
 H -1.28549 0.75960 1.15484
 H 2.61526 0.49631 0.64066
 H -2.59029 0.80451 -0.23816
13
bifur_IRC_Distances_MW_output/new_data/bifur_traj3_Distances point 271
C 1.19027 -0.89091 -0.27963
 C -1.20834 -0.87184 -0.27586
 C -0.01587 -1.52755 -0.44433
 C 1.51611 0.48368 0.24247
 C -1.50446 0.56454 0.06347
 F 2.31201 -1.48329 -0.67322
 F -2.34682 -1.57660 -0.22285
 H 1.27898 1.25709 -0.52184
 H -0.85209 1.20414 -0.36861
 H 0.88574 0.77874 0.92625
 H -1.28061 0.76097 1.15021
 H 2.61516 0.49620 0.64137
 H -2.59010 0.80484 -0.23743
13
bifur_IRC_Distances_MW_output/new_data/bifur_traj3_Distances point 272
C 1.19106 -0.89139 -0.27857
 C -1.20921 -0.87165 -0.27675
 C -0.01604 -1.52797 -0.44376
 C 1.51669 0.48320 0.24340
 C -1.50498 0.56479 0.06256
 F 2.31348 -1.48292 -0.67284
 F -2.34833 -1.57562 -0.22400
 H 1.27597 1.25471 -0.51689
 H -0.85708 1.20326 -0.36647
 H 0.89018 0.78023 0.92272
 H -1.27686 0.76242 1.14541
 H 2.61529 0.49589 0.64229
 H -2.59016 0.80505 -0.23710
13
bifur_IRC_Distances_MW_output/new_data/bifur_traj3_Distances point 273
C 1.19179 -0.89160 -0.27804
 C -1.20999 -0.87160 -0.27692
 C -0.01615 -1.52815 -0.44324
 C 1.51741 0.48276 0.24425
 C -1.50568 0.56496 0.06174
 F 2.31458 -1.48194 -0.67433
 F -2.34943 -1.57525 -0.22321
 H 1.27477 1.25267 -0.51241
 H -0.86047 1.20233 -0.36454
 H 0.89303 0.78150 0.91939
 H -1.27504 0.76381 1.14108
 H 2.61573 0.49538 0.64348
 H -2.59055 0.80515 -0.23725
13
bifur_IRC_Distances_MW_output/new_data/bifur_traj3_Distances point 274
C 1.19243 -0.89149 -0.27821
 C -1.21064 -0.87176 -0.27623
 C -0.01620 -1.52811 -0.44284
 C 1.51823 0.48241 0.24490
 C -1.50650 0.56499 0.06114
 F 2.31527 -1.48031 -0.67792
 F -2.35003 -1.57563 -0.22027
 H 1.27602 1.25130 -0.50920
 H -0.86142 1.20145 -0.36323
 H 0.89347 0.78235 0.91678
 H -1.27581 0.76489 1.13805
 H 2.61650 0.49475 0.64492
 H -2.59133 0.80515 -0.23788
13
bifur_IRC_Distances_MW_output/new_data/bifur_traj3_Distances point 275
C 1.19294 -0.89104 -0.27912
 C -1.21109 -0.87213 -0.27473
 C -0.01616 -1.52788 -0.44259
 C 1.51905 0.48222 0.24524
 C -1.50738 0.56488 0.06087
 F 2.31549 -1.47816 -0.68332
 F -2.35008 -1.57673 -0.21547
 H 1.27983 1.25087 -0.50789
 H -0.85960 1.20076 -0.36295
 H 0.89119 0.78260 0.91545
 H -1.27932 0.76548 1.13696
 H 2.61756 0.49408 0.64640
 H -2.59243 0.80505 -0.23886
13
bifur_IRC_Distances_MW_output/new_data/bifur_traj3_Distances point 276
C 1.19294 -0.89104 -0.27912
 C -1.21109 -0.87213 -0.27473
 C -0.01616 -1.52788 -0.44259
 C 1.51905 0.48222 0.24524
 C -1.50738 0.56488 0.06087
 F 2.31549 -1.47816 -0.68331
 F -2.35008 -1.57673 -0.21547
 H 1.27983 1.25087 -0.50789
 H -0.85960 1.20076 -0.36295
 H 0.89119 0.78260 0.91545
 H -1.27932 0.76548 1.13696
 H 2.61756 0.49408 0.64640
 H -2.59243 0.80505 -0.23886
13
bifur_IRC_Distances_MW_output/new_data/bifur_traj3_Distances point 277
C 1.19335 -0.88937 -0.28267
 C -1.21127 -0.87330 -0.27005
 C -0.01586 -1.52692 -0.44257
 C 1.52048 0.48232 0.24495
 C -1.50899 0.56428 0.06136
 F 2.31448 -1.47318 -0.69706
 F -2.34856 -1.58048 -0.20254
 H 1.29326 1.25281 -0.51122
 H -0.84892 1.20036 -0.36585
 H 0.87991 0.78111 0.91741
 H -1.29282 0.76498 1.14078
 H 2.62009 0.49293 0.64866
 H -2.59516 0.80447 -0.24121
13
bifur_IRC_Distances_MW_output/new_data/bifur_traj3_Distances point 278
C 1.19320 -0.88825 -0.28501
 C -1.21096 -0.87397 -0.26720
 C -0.01562 -1.52618 -0.44276
 C 1.52100 0.48257 0.24441
 C -1.50963 0.56385 0.06199
 F 2.31321 -1.47075 -0.70438
 F -2.34700 -1.58287 -0.19533
 H 1.30173 1.25494 -0.51528
 H -0.84114 1.20068 -0.36873
 H 0.87208 0.77951 0.92046
 H -1.30167 0.76402 1.14501
 H 2.62137 0.49247 0.64923
 H -2.59658 0.80397 -0.24240
13
bifur_IRC_Distances_MW_output/new_data/bifur_traj3_Distances point 279
C 1.19279 -0.88700 -0.28753
 C -1.21035 -0.87462 -0.26419
 C -0.01535 -1.52525 -0.44307
 C 1.52138 0.48291 0.24367
 C -1.51014 0.56339 0.06278
 F 2.31143 -1.46853 -0.71150
 F -2.34495 -1.58543 -0.18806
 H 1.31062 1.25759 -0.52034
 H -0.83252 1.20129 -0.37219
 H 0.86361 0.77751 0.92449
 H -1.31115 0.76276 1.15013
 H 2.62256 0.49207 0.64937
 H -2.59793 0.80332 -0.24356
13
bifur_IRC_Distances_MW_output/new_data/bifur_traj3_Distances point 280
C 1.19212 -0.88567 -0.29008
 C -1.20949 -0.87522 -0.26113
 C -0.01505 -1.52413 -0.44347
 C 1.52164 0.48331 0.24284
 C -1.51052 0.56292 0.06363
 F 2.30916 -1.46662 -0.71816
 F -2.34244 -1.58808 -0.18094
 H 1.31942 1.26054 -0.52584
 H -0.82365 1.20214 -0.37592
 H 0.85512 0.77526 0.92914
 H -1.32075 0.76135 1.15553
 H 2.62361 0.49169 0.64910
 H -2.59917 0.80252 -0.24469
13
bifur_IRC_Distances_MW_output/new_data/bifur_traj3_Distances point 281
C 1.19122 -0.88428 -0.29260
 C -1.20840 -0.87572 -0.25805
 C -0.01473 -1.52279 -0.44394
 C 1.52181 0.48372 0.24198
 C -1.51081 0.56247 0.06444
 F 2.30645 -1.46500 -0.72434
 F -2.33952 -1.59076 -0.17398
 H 1.32783 1.26356 -0.53131
 H -0.81499 1.20317 -0.37968
 H 0.84703 0.77286 0.93411
 H -1.33014 0.75992 1.16074
 H 2.62453 0.49129 0.64844
 H -2.60029 0.80156 -0.24582
13
bifur_IRC_Distances_MW_output/new_data/bifur_traj3_Distances point 282
C 1.19010 -0.88280 -0.29508
 C -1.20709 -0.87612 -0.25493
 C -0.01441 -1.52117 -0.44448
 C 1.52195 0.48411 0.24117
 C -1.51106 0.56206 0.06515
 F 2.30325 -1.46364 -0.73016
 F -2.33617 -1.59351 -0.16702
 H 1.33583 1.26657 -0.53643
 H -0.80672 1.20435 -0.38341
 H 0.83956 0.77035 0.93931
 H -1.33927 0.75857 1.16543
 H 2.62534 0.49083 0.64742
 H -2.60131 0.80041 -0.24698
13
bifur_IRC_Distances_MW_output/new_data/bifur_traj3_Distances point 283
C 1.18873 -0.88119 -0.29755
 C -1.20554 -0.87640 -0.25168
 C -0.01407 -1.51920 -0.44509
 C 1.52210 0.48446 0.24044
 C -1.51131 0.56168 0.06570
 F 2.29948 -1.46247 -0.73581
 F -2.33230 -1.59638 -0.15982
 H 1.34348 1.26950 -0.54107
 H -0.79889 1.20569 -0.38714
 H 0.83277 0.76771 0.94478
 H -1.34825 0.75734 1.16943
 H 2.62607 0.49024 0.64599
 H -2.60228 0.79902 -0.24821
13
bifur_IRC_Distances_MW_output/new_data/bifur_traj3_Distances point 284
C 1.18710 -0.87943 -0.30004
 C -1.20372 -0.87655 -0.24824
 C -0.01373 -1.51680 -0.44579
 C 1.52230 0.48474 0.23983
 C -1.51160 0.56135 0.06605
 F 2.29506 -1.46147 -0.74135
 F -2.32781 -1.59942 -0.15221
 H 1.35079 1.27233 -0.54505
 H -0.79162 1.20723 -0.39092
 H 0.82679 0.76490 0.95060
 H -1.35709 0.75628 1.17257
 H 2.62674 0.48950 0.64410
 H -2.60322 0.79733 -0.24953
13
bifur_IRC_Distances_MW_output/new_data/bifur_traj3_Distances point 285
C 1.18525 -0.87755 -0.30246
 C -1.20171 -0.87654 -0.24472
 C -0.01338 -1.51399 -0.44659
 C 1.52258 0.48493 0.23940
 C -1.51196 0.56109 0.06613
 F 2.29011 -1.46067 -0.74666
 F -2.32285 -1.60252 -0.14437
 H 1.35746 1.27487 -0.54803
 H -0.78534 1.20891 -0.39463
 H 0.82205 0.76203 0.95655
 H -1.36543 0.75549 1.17450
 H 2.62733 0.48860 0.64178
 H -2.60410 0.79536 -0.25089
13
bifur_IRC_Distances_MW_output/new_data/bifur_traj3_Distances point 286
C 1.18331 -0.87564 -0.30469
 C -1.19963 -0.87638 -0.24127
 C -0.01307 -1.51087 -0.44742
 C 1.52300 0.48498 0.23926
 C -1.51245 0.56092 0.06586
 F 2.28488 -1.46002 -0.75164
 F -2.31766 -1.60554 -0.13652
 H 1.36315 1.27687 -0.54955
 H -0.78061 1.21062 -0.39809
 H 0.81897 0.75925 0.96232
 H -1.37284 0.75509 1.17483
 H 2.62785 0.48754 0.63914
 H -2.60493 0.79317 -0.25224
13
bifur_IRC_Distances_MW_output/new_data/bifur_traj3_Distances point 287
C 1.18331 -0.87564 -0.30469
 C -1.19963 -0.87638 -0.24127
 C -0.01307 -1.51087 -0.44742
 C 1.52300 0.48498 0.23926
 C -1.51245 0.56092 0.06586
 F 2.28488 -1.46002 -0.75164
 F -2.31766 -1.60554 -0.13652
 H 1.36315 1.27687 -0.54955
 H -0.78060 1.21063 -0.39809
 H 0.81897 0.75925 0.96232
 H -1.37284 0.75509 1.17483
 H 2.62785 0.48754 0.63914
 H -2.60493 0.79317 -0.25224
13
bifur_IRC_Distances_MW_output/new_data/bifur_traj3_Distances point 288
C 1.17936 -0.87167 -0.30856
 C -1.19547 -0.87554 -0.23440
 C -0.01255 -1.50364 -0.44904
 C 1.52454 0.48451 0.24008
 C -1.51405 0.56088 0.06400
 F 2.27375 -1.45881 -0.76131
 F -2.30675 -1.61137 -0.12017
 H 1.37169 1.27877 -0.54703
 H -0.77648 1.21408 -0.40421
 H 0.81846 0.75415 0.97289
 H -1.38477 0.75582 1.16954
 H 2.62887 0.48478 0.63302
 H -2.60658 0.78804 -0.25482
13
bifur_IRC_Distances_MW_output/new_data/bifur_traj3_Distances point 289
C 1.17732 -0.86952 -0.31033
 C -1.19336 -0.87488 -0.23077
 C -0.01233 -1.49940 -0.44979
 C 1.52578 0.48396 0.24110
 C -1.51530 0.56101 0.06233
 F 2.26768 -1.45807 -0.76657
 F -2.30088 -1.61432 -0.11109
 H 1.37494 1.27862 -0.54268
 H -0.77704 1.21584 -0.40702
 H 0.82097 0.75174 0.97782
 H -1.38973 0.75706 1.16355
 H 2.62947 0.48299 0.62948
 H -2.60753 0.78497 -0.25604
13
bifur_IRC_Distances_MW_output/new_data/bifur_traj3_Distances point 290
C 1.17524 -0.86718 -0.31211
 C -1.19123 -0.87409 -0.22683
 C -0.01214 -1.49467 -0.45047
 C 1.52741 0.48319 0.24255
 C -1.51691 0.56123 0.06016
 F 2.26118 -1.45709 -0.77254
 F -2.29459 -1.61742 -0.10097
 H 1.37797 1.27776 -0.53623
 H -0.77908 1.21764 -0.40983
 H 0.82506 0.74935 0.98265
 H -1.39449 0.75889 1.15527
 H 2.63022 0.48090 0.62556
 H -2.60865 0.78148 -0.25720
13
bifur_IRC_Distances_MW_output/new_data/bifur_traj3_Distances point 291
C 1.17312 -0.86460 -0.31405
 C -1.18905 -0.87320 -0.22244
 C -0.01196 -1.48944 -0.45107
 C 1.52946 0.48223 0.24439
 C -1.51896 0.56150 0.05751
 F 2.25418 -1.45573 -0.77963
 F -2.28782 -1.62077 -0.08947
 H 1.38133 1.27631 -0.52789
 H -0.78212 1.21952 -0.41288
 H 0.83025 0.74688 0.98760
 H -1.39962 0.76128 1.14490
 H 2.63120 0.47850 0.62126
 H -2.61002 0.77752 -0.25824
13
bifur_IRC_Distances_MW_output/new_data/bifur_traj3_Distances point 292
C 1.17097 -0.86173 -0.31629
 C -1.18683 -0.87227 -0.21743
 C -0.01178 -1.48373 -0.45154
 C 1.53199 0.48110 0.24653
 C -1.52148 0.56179 0.05450
 F 2.24667 -1.45382 -0.78829
 F -2.28051 -1.62449 -0.07627
 H 1.38577 1.27449 -0.51811
 H -0.78550 1.22150 -0.41651
 H 0.83583 0.74419 0.99296
 H -1.40587 0.76409 1.13293
 H 2.63250 0.47581 0.61658
 H -2.61177 0.77306 -0.25906
13
bifur_IRC_Distances_MW_output/new_data/bifur_traj3_Distances point 293
C 1.16885 -0.85856 -0.31897
 C -1.18460 -0.87139 -0.21176
 C -0.01159 -1.47766 -0.45182
 C 1.53498 0.47987 0.24885
 C -1.52448 0.56204 0.05130
 F 2.23875 -1.45125 -0.79878
 F -2.27273 -1.62860 -0.06134
 H 1.39202 1.27259 -0.50772
 H -0.78840 1.22363 -0.42114
 H 0.84091 0.74116 0.99909
 H -1.41396 0.76712 1.12025
 H 2.63418 0.47291 0.61159
 H -2.61395 0.76814 -0.25955
13
bifur_IRC_Distances_MW_output/new_data/bifur_traj3_Distances point 294
C 1.16683 -0.85516 -0.32207
 C -1.18243 -0.87060 -0.20556
 C -0.01138 -1.47144 -0.45188
 C 1.53834 0.47861 0.25119
 C -1.52787 0.56220 0.04809
 F 2.23066 -1.44803 -0.81090
 F -2.26467 -1.63303 -0.04513
 H 1.40034 1.27089 -0.49758
 H -0.79027 1.22592 -0.42699
 H 0.84487 0.73772 1.00617
 H -1.42412 0.77010 1.10785
 H 2.63624 0.46992 0.60641
 H -2.61653 0.76290 -0.25961
13
bifur_IRC_Distances_MW_output/new_data/bifur_traj3_Distances point 295
C 1.16493 -0.85164 -0.32548
 C -1.18034 -0.86990 -0.19907
 C -0.01115 -1.46523 -0.45171
 C 1.54196 0.47737 0.25346
 C -1.53155 0.56227 0.04500
 F 2.22256 -1.44436 -0.82405
 F -2.25654 -1.63758 -0.02831
 H 1.41041 1.26950 -0.48821
 H -0.79114 1.22835 -0.43398
 H 0.84769 0.73395 1.01413
 H -1.43598 0.77287 1.09631
 H 2.63855 0.46692 0.60113
 H -2.61938 0.75746 -0.25922
13
bifur_IRC_Distances_MW_output/new_data/bifur_traj3_Distances point 296
C 1.16312 -0.84806 -0.32902
 C -1.17831 -0.86924 -0.19252
 C -0.01092 -1.45907 -0.45136
 C 1.54574 0.47616 0.25564
 C -1.53540 0.56227 0.04202
 F 2.21453 -1.44046 -0.83761
 F -2.24840 -1.64211 -0.01143
 H 1.42157 1.26838 -0.47953
 H -0.79144 1.23090 -0.44180
 H 0.84983 0.72995 1.02273
 H -1.44890 0.77543 1.08558
 H 2.64098 0.46395 0.59577
 H -2.62238 0.75191 -0.25846
13
bifur_IRC_Distances_MW_output/new_data/bifur_traj3_Distances point 297
C 1.16136 -0.84450 -0.33254
 C -1.17633 -0.86855 -0.18606
 C -0.01069 -1.45293 -0.45089
 C 1.54962 0.47495 0.25777
 C -1.53937 0.56224 0.03910
 F 2.20653 -1.43655 -0.85107
 F -2.24028 -1.64652 0.00516
 H 1.43313 1.26736 -0.47122
 H -0.79175 1.23351 -0.45005
 H 0.85192 0.72586 1.03162
 H -1.46219 0.77785 1.07528
 H 2.64343 0.46098 0.59033
 H -2.62539 0.74629 -0.25744
13
bifur_IRC_Distances_MW_output/new_data/bifur_traj3_Distances point 298
C 1.16136 -0.84450 -0.33254
 C -1.17633 -0.86855 -0.18606
 C -0.01069 -1.45293 -0.45089
 C 1.54962 0.47495 0.25777
 C -1.53936 0.56224 0.03910
 F 2.20653 -1.43655 -0.85107
 F -2.24028 -1.64652 0.00516
 H 1.43313 1.26736 -0.47122
 H -0.79175 1.23351 -0.45005
 H 0.85192 0.72586 1.03162
 H -1.46219 0.77785 1.07528
 H 2.64343 0.46098 0.59033
 H -2.62538 0.74629 -0.25744
13
bifur_IRC_Distances_MW_output/new_data/bifur_traj3_Distances point 299
C 1.15792 -0.83762 -0.33894
 C -1.17247 -0.86691 -0.17393
 C -0.01029 -1.44074 -0.44964
 C 1.55746 0.47249 0.26206
 C -1.54734 0.56222 0.03320
 F 2.19080 -1.42940 -0.87595
 F -2.22437 -1.65459 0.03619
 H 1.45470 1.26492 -0.45390
 H -0.79456 1.23862 -0.46582
 H 0.85828 0.71816 1.04836
 H -1.48713 0.78276 1.05400
 H 2.64802 0.45499 0.57945
 H -2.63103 0.73509 -0.25509
13
bifur_IRC_Distances_MW_output/new_data/bifur_traj3_Distances point 300
C 1.15628 -0.83449 -0.34153
 C -1.17067 -0.86594 -0.16856
 C -0.01014 -1.43487 -0.44885
 C 1.56126 0.47122 0.26425
 C -1.55117 0.56230 0.03016
 F 2.18335 -1.42642 -0.88666
 F -2.21691 -1.65801 0.04994
 H 1.46345 1.26315 -0.44414
 H -0.79788 1.24087 -0.47226
 H 0.86333 0.71499 1.05508
 H -1.49743 0.78545 1.04225
 H 2.65001 0.45202 0.57428
 H -2.63348 0.72974 -0.25396
13
bifur_IRC_Distances_MW_output/new_data/bifur_traj3_Distances point 301
C 1.15477 -0.83165 -0.34362
 C -1.16903 -0.86489 -0.16374
 C -0.01002 -1.42932 -0.44791
 C 1.56491 0.46994 0.26650
 C -1.55483 0.56244 0.02706
 F 2.17638 -1.42387 -0.89607
 F -2.21001 -1.66094 0.06229
 H 1.47038 1.26085 -0.43332
 H -0.80268 1.24277 -0.47722
 H 0.86978 0.71247 1.06012
 H -1.50576 0.78841 1.02941
 H 2.65175 0.44910 0.56946
 H -2.63563 0.72469 -0.25296
13
bifur_IRC_Distances_MW_output/new_data/bifur_traj3_Distances point 302
C 1.15338 -0.82907 -0.34526
 C -1.16756 -0.86377 -0.15940
 C -0.00992 -1.42407 -0.44675
 C 1.56844 0.46862 0.26882
 C -1.55835 0.56266 0.02385
 F 2.16987 -1.42167 -0.90440
 F -2.20366 -1.66342 0.07342
 H 1.47560 1.25795 -0.42119
 H -0.80897 1.24428 -0.48063
 H 0.87761 0.71065 1.06338
 H -1.51223 0.79171 1.01523
 H 2.65329 0.44621 0.56501
 H -2.63751 0.71993 -0.25208
13
bifur_IRC_Distances_MW_output/new_data/bifur_traj3_Distances point 303
C 1.15211 -0.82670 -0.34649
 C -1.16624 -0.86259 -0.15541
 C -0.00983 -1.41904 -0.44530
 C 1.57194 0.46724 0.27127
 C -1.56181 0.56296 0.02048
 F 2.16371 -1.41971 -0.91201
 F -2.19774 -1.66554 0.08369
 H 1.47932 1.25439 -0.40744
 H -0.81676 1.24541 -0.48249
 H 0.88686 0.70949 1.06483
 H -1.51705 0.79544 0.99933
 H 2.65470 0.44329 0.56085
 H -2.63922 0.71535 -0.25132
13
bifur_IRC_Distances_MW_output/new_data/bifur_traj3_Distances point 304
C 1.15095 -0.82447 -0.34738
 C -1.16504 -0.86132 -0.15161
 C -0.00974 -1.41413 -0.44348
 C 1.57548 0.46577 0.27390
 C -1.56529 0.56335 0.01687
 F 2.15774 -1.41790 -0.91917
 F -2.19213 -1.66735 0.09340
 H 1.48168 1.25004 -0.39165
 H -0.82617 1.24615 -0.48277
 H 0.89767 0.70900 1.06440
 H -1.52039 0.79973 0.98123
 H 2.65603 0.44027 0.55691
 H -2.64079 0.71087 -0.25066
13
bifur_IRC_Distances_MW_output/new_data/bifur_traj3_Distances point 305
C 1.14986 -0.82236 -0.34793
 C -1.16396 -0.85997 -0.14794
 C -0.00965 -1.40928 -0.44124
 C 1.57912 0.46419 0.27674
 C -1.56885 0.56382 0.01296
 F 2.15190 -1.41621 -0.92603
 F -2.18673 -1.66890 0.10274
 H 1.48271 1.24480 -0.37342
 H -0.83732 1.24647 -0.48128
 H 0.91018 0.70923 1.06189
 H -1.52230 0.80470 0.96048
 H 2.65730 0.43710 0.55314
 H -2.64226 0.70641 -0.25011
13
bifur_IRC_Distances_MW_output/new_data/bifur_traj3_Distances point 306
C 1.14887 -0.82039 -0.34815
 C -1.16299 -0.85855 -0.14443
 C -0.00956 -1.40458 -0.43856
 C 1.58280 0.46253 0.27975
 C -1.57243 0.56438 0.00881
 F 2.14624 -1.41465 -0.93253
 F -2.18163 -1.67017 0.11162
 H 1.48239 1.23872 -0.35285
 H -0.85004 1.24630 -0.47785
 H 0.92418 0.71022 1.05712
 H -1.52274 0.81031 0.93717
 H 2.65851 0.43384 0.54960
 H -2.64362 0.70205 -0.24971
13
bifur_IRC_Distances_MW_output/new_data/bifur_traj3_Distances point 307
C 1.14800 -0.81863 -0.34806
 C -1.16215 -0.85713 -0.14114
 C -0.00945 -1.40020 -0.43554
 C 1.58639 0.46085 0.28279
 C -1.57590 0.56499 0.00458
 F 2.14094 -1.41328 -0.93854
 F -2.17697 -1.67116 0.11982
 H 1.48089 1.23204 -0.33070
 H -0.86368 1.24567 -0.47260
 H 0.93901 0.71193 1.05027
 H -1.52186 0.81635 0.91217
 H 2.65962 0.43061 0.54641
 H -2.64485 0.69793 -0.24946
13
bifur_IRC_Distances_MW_output/new_data/bifur_traj3_Distances point 308
C 1.14724 -0.81704 -0.34776
 C -1.16144 -0.85575 -0.13805
 C -0.00933 -1.39615 -0.43227
 C 1.58983 0.45921 0.28577
 C -1.57921 0.56562 0.00041
 F 2.13602 -1.41204 -0.94411
 F -2.17273 -1.67191 0.12738
 H 1.47860 1.22505 -0.30774
 H -0.87764 1.24464 -0.46593
 H 0.95405 0.71419 1.04180
 H -1.52011 0.82262 0.88630
 H 2.66066 0.42746 0.54358
 H -2.64595 0.69409 -0.24935
13
bifur_IRC_Distances_MW_output/new_data/bifur_traj3_Distances point 309
C 1.14724 -0.81704 -0.34776
 C -1.16144 -0.85575 -0.13805
 C -0.00933 -1.39615 -0.43227
 C 1.58983 0.45921 0.28577
 C -1.57921 0.56562 0.00041
 F 2.13602 -1.41204 -0.94411
 F -2.17273 -1.67191 0.12738
 H 1.47860 1.22505 -0.30774
 H -0.87764 1.24464 -0.46593
 H 0.95405 0.71419 1.04180
 H -1.52010 0.82262 0.88630
 H 2.66066 0.42746 0.54358
 H -2.64595 0.69409 -0.24935
13
bifur_IRC_Distances_MW_output/new_data/bifur_traj3_Distances point 310
C 1.14591 -0.81412 -0.34696
 C -1.16021 -0.85310 -0.13202
 C -0.00903 -1.38864 -0.42512
 C 1.59655 0.45605 0.29146
 C -1.58567 0.56685 -0.00773
 F 2.12672 -1.40964 -0.95500
 F -2.16487 -1.67314 0.14175
 H 1.47369 1.21074 -0.26081
 H -0.90531 1.24188 -0.45012
 H 0.98367 0.71958 1.02198
 H -1.51607 0.83543 0.83343
 H 2.66274 0.42129 0.53854
 H -2.64811 0.68681 -0.24938
13
bifur_IRC_Distances_MW_output/new_data/bifur_traj3_Distances point 311
C 1.14529 -0.81259 -0.34670
 C -1.15961 -0.85182 -0.12885
 C -0.00884 -1.38490 -0.42132
 C 1.60000 0.45452 0.29415
 C -1.58901 0.56739 -0.01164
 F 2.12205 -1.40825 -0.96089
 F -2.16088 -1.67381 0.14917
 H 1.47222 1.20384 -0.23786
 H -0.91841 1.24044 -0.44225
 H 0.99767 0.72221 1.01197
 H -1.51504 0.84166 0.80753
 H 2.66390 0.41816 0.53612
 H -2.64933 0.68313 -0.24943
13
bifur_IRC_Distances_MW_output/new_data/bifur_traj3_Distances point 312
C 1.14469 -0.81089 -0.34675
 C -1.15898 -0.85057 -0.12547
 C -0.00861 -1.38101 -0.41754
 C 1.60361 0.45305 0.29664
 C -1.59253 0.56781 -0.01532
 F 2.11721 -1.40659 -0.96741
 F -2.15667 -1.67465 0.15709
 H 1.47241 1.19762 -0.21671
 H -0.93029 1.23929 -0.43576
 H 1.01040 0.72432 1.00339
 H -1.51572 0.84736 0.78362
 H 2.66525 0.41497 0.53365
 H -2.65077 0.67930 -0.24942
13
bifur_IRC_Distances_MW_output/new_data/bifur_traj3_Distances point 313
C 1.14409 -0.80895 -0.34728
 C -1.15832 -0.84938 -0.12188
 C -0.00835 -1.37691 -0.41403
 C 1.60738 0.45167 0.29883
 C -1.59626 0.56806 -0.01860
 F 2.11220 -1.40454 -0.97468
 F -2.15213 -1.67574 0.16558
 H 1.47514 1.19267 -0.19922
 H -0.94008 1.23875 -0.43209
 H 1.02099 0.72537 0.99784
 H -1.51901 0.85200 0.76376
 H 2.66683 0.41173 0.53107
 H -2.65250 0.67527 -0.24931
13
bifur_IRC_Distances_MW_output/new_data/bifur_traj3_Distances point 314
C 1.14349 -0.80675 -0.34839
 C -1.15759 -0.84827 -0.11819
 C -0.00807 -1.37259 -0.41112
 C 1.61124 0.45046 0.30060
 C -1.60012 0.56807 -0.02127
 F 2.10708 -1.40211 -0.98256
 F -2.14728 -1.67715 0.17450
 H 1.48093 1.18958 -0.18725
 H -0.94697 1.23911 -0.43250
 H 1.02861 0.72492 0.99679
 H -1.52544 0.85507 0.75005
 H 2.66861 0.40855 0.52838
 H -2.65451 0.67111 -0.24905
13
bifur_IRC_Distances_MW_output/new_data/bifur_traj3_Distances point 315
C 1.14287 -0.80437 -0.35006
 C -1.15679 -0.84727 -0.11456
 C -0.00780 -1.36816 -0.40903
 C 1.61501 0.44947 0.30186
 C -1.60395 0.56786 -0.02322
 F 2.10199 -1.39944 -0.99063
 F -2.14221 -1.67884 0.18349
 H 1.48956 1.18860 -0.18161
 H -0.95062 1.24045 -0.43728
 H 1.03295 0.72288 1.00065
 H -1.53481 0.85635 0.74337
 H 2.67051 0.40554 0.52566
 H -2.65671 0.66694 -0.24864
13
bifur_IRC_Distances_MW_output/new_data/bifur_traj3_Distances point 316
C 1.14218 -0.80190 -0.35212
 C -1.15590 -0.84638 -0.11111
 C -0.00755 -1.36371 -0.40780
 C 1.61854 0.44870 0.30263
 C -1.60757 0.56746 -0.02447
 F 2.09698 -1.39677 -0.99844
 F -2.13704 -1.68074 0.19218
 H 1.50026 1.18951 -0.18171
 H -0.95136 1.24266 -0.44569
 H 1.03437 0.71949 1.00868
 H -1.54637 0.85601 0.74304
 H 2.67241 0.40277 0.52294
 H -2.65896 0.66290 -0.24815
13
bifur_IRC_Distances_MW_output/new_data/bifur_traj3_Distances point 317
C 1.14138 -0.79941 -0.35442
 C -1.15487 -0.84558 -0.10788
 C -0.00733 -1.35929 -0.40733
 C 1.62175 0.44815 0.30298
 C -1.61090 0.56692 -0.02513
 F 2.09203 -1.39426 -1.00571
 F -2.13177 -1.68278 0.20040
 H 1.51223 1.19197 -0.18636
 H -0.94974 1.24551 -0.45670
 H 1.03349 0.71511 1.01979
 H -1.55934 0.85437 0.74771
 H 2.67421 0.40027 0.52024
 H -2.66114 0.65902 -0.24760
13
bifur_IRC_Distances_MW_output/new_data/bifur_traj3_Distances point 318
C 1.14043 -0.79694 -0.35685
 C -1.15368 -0.84484 -0.10488
 C -0.00715 -1.35490 -0.40752
 C 1.62461 0.44779 0.30297
 C -1.61390 0.56628 -0.02531
 F 2.08710 -1.39203 -1.01229
 F -2.12640 -1.68493 0.20809
 H 1.52493 1.19563 -0.19451
 H -0.94624 1.24884 -0.46948
 H 1.03083 0.71002 1.03308
 H -1.57317 0.85173 0.75616
 H 2.67587 0.39802 0.51756
 H -2.66321 0.65532 -0.24704
13
bifur_IRC_Distances_MW_output/new_data/bifur_traj3_Distances point 319
C 1.13930 -0.79450 -0.35934
 C -1.15231 -0.84414 -0.10207
 C -0.00702 -1.35052 -0.40831
 C 1.62711 0.44762 0.30264
 C -1.61656 0.56557 -0.02509
 F 2.08211 -1.39016 -1.01811
 F -2.12089 -1.68718 0.21528
 H 1.53802 1.20029 -0.20541
 H -0.94119 1.25256 -0.48349
 H 1.02677 0.70439 1.04796
 H -1.58758 0.84829 0.76755
 H 2.67736 0.39601 0.51488
 H -2.66513 0.65177 -0.24648
13
bifur_IRC_Distances_MW_output/new_data/bifur_traj3_Distances point 320
C 1.13930 -0.79450 -0.35934
 C -1.15231 -0.84414 -0.10207
 C -0.00702 -1.35052 -0.40831
 C 1.62711 0.44762 0.30264
 C -1.61656 0.56557 -0.02509
 F 2.08211 -1.39016 -1.01811
 F -2.12089 -1.68718 0.21528
 H 1.53802 1.20029 -0.20541
 H -0.94119 1.25256 -0.48349
 H 1.02677 0.70439 1.04796
 H -1.58758 0.84829 0.76755
 H 2.67736 0.39601 0.51488
 H -2.66513 0.65177 -0.24648
13
bifur_IRC_Distances_MW_output/new_data/bifur_traj3_Distances point 321
C 1.13644 -0.78976 -0.36440
 C -1.14900 -0.84281 -0.09699
 C -0.00690 -1.34172 -0.41148
 C 1.63113 0.44773 0.30118
 C -1.62089 0.56401 -0.02368
 F 2.07191 -1.38758 -1.02748
 F -2.10940 -1.69193 0.22831
 H 1.56465 1.21187 -0.23322
 H -0.92741 1.26078 -0.51370
 H 1.01544 0.69208 1.08077
 H -1.61732 0.83963 0.79668
 H 2.67982 0.39261 0.50942
 H -2.66846 0.64509 -0.24541
13
bifur_IRC_Distances_MW_output/new_data/bifur_traj3_Distances point 322
C 1.13477 -0.78748 -0.36687
 C -1.14711 -0.84217 -0.09468
 C -0.00693 -1.33732 -0.41372
 C 1.63269 0.44798 0.30016
 C -1.62261 0.56320 -0.02265
 F 2.06673 -1.38687 -1.03105
 F -2.10350 -1.69437 0.23421
 H 1.57771 1.21833 -0.24881
 H -0.91932 1.26505 -0.52903
 H 1.00881 0.68573 1.09772
 H -1.63214 0.83478 0.81300
 H 2.68079 0.39119 0.50667
 H -2.66988 0.64195 -0.24494
13
bifur_IRC_Distances_MW_output/new_data/bifur_traj3_Distances point 323
C 1.13296 -0.78530 -0.36923
 C -1.14512 -0.84152 -0.09253
 C -0.00701 -1.33294 -0.41626
 C 1.63401 0.44829 0.29906
 C -1.62409 0.56239 -0.02153
 F 2.06154 -1.38651 -1.03394
 F -2.09756 -1.69679 0.23976
 H 1.59022 1.22486 -0.26447
 H -0.91104 1.26926 -0.54387
 H 1.00210 0.67950 1.11430
 H -1.64649 0.82989 0.82936
 H 2.68161 0.38991 0.50393
 H -2.67113 0.63895 -0.24455
13
bifur_IRC_Distances_MW_output/new_data/bifur_traj3_Distances point 324
C 1.13106 -0.78320 -0.37143
 C -1.14306 -0.84083 -0.09052
 C -0.00715 -1.32853 -0.41901
 C 1.63517 0.44864 0.29794
 C -1.62538 0.56162 -0.02043
 F 2.05633 -1.38650 -1.03620
 F -2.09160 -1.69917 0.24502
 H 1.60198 1.23121 -0.27955
 H -0.90301 1.27332 -0.55789
 H 0.99576 0.67355 1.13009
 H -1.66014 0.82515 0.84505
 H 2.68228 0.38870 0.50119
 H -2.67224 0.63603 -0.24425
13
bifur_IRC_Distances_MW_output/new_data/bifur_traj3_Distances point 325
C 1.12904 -0.78116 -0.37346
 C -1.14092 -0.84008 -0.08861
 C -0.00735 -1.32404 -0.42194
 C 1.63622 0.44899 0.29687
 C -1.62656 0.56090 -0.01943
 F 2.05106 -1.38683 -1.03783
 F -2.08558 -1.70148 0.25007
 H 1.61283 1.23725 -0.29359
 H -0.89557 1.27720 -0.57091
 H 0.99014 0.66793 1.14489
 H -1.67294 0.82066 0.85958
 H 2.68283 0.38751 0.49844
 H -2.67321 0.63315 -0.24408
13
bifur_IRC_Distances_MW_output/new_data/bifur_traj3_Distances point 326
C 1.12691 -0.77918 -0.37529
 C -1.13870 -0.83922 -0.08680
 C -0.00762 -1.31937 -0.42505
 C 1.63722 0.44931 0.29589
 C -1.62765 0.56022 -0.01859
 F 2.04564 -1.38753 -1.03883
 F -2.07944 -1.70372 0.25498
 H 1.62268 1.24287 -0.30631
 H -0.88901 1.28089 -0.58283
 H 0.98556 0.66269 1.15861
 H -1.68479 0.81650 0.87264
 H 2.68324 0.38628 0.49565
 H -2.67405 0.63027 -0.24407
13
bifur_IRC_Distances_MW_output/new_data/bifur_traj3_Distances point 327
C 1.12464 -0.77723 -0.37690
 C -1.13638 -0.83823 -0.08509
 C -0.00797 -1.31445 -0.42839
 C 1.63817 0.44959 0.29504
 C -1.62868 0.55962 -0.01795
 F 2.04004 -1.38864 -1.03909
 F -2.07313 -1.70589 0.25977
 H 1.63136 1.24799 -0.31746
 H -0.88358 1.28438 -0.59359
 H 0.98228 0.65785 1.17116
 H -1.69553 0.81271 0.88396
 H 2.68352 0.38496 0.49278
 H -2.67474 0.62733 -0.24425
13
bifur_IRC_Distances_MW_output/new_data/bifur_traj3_Distances point 328
C 1.12223 -0.77534 -0.37824
 C -1.13398 -0.83708 -0.08352
 C -0.00842 -1.30926 -0.43199
 C 1.63910 0.44980 0.29435
 C -1.62966 0.55909 -0.01758
 F 2.03428 -1.39021 -1.03852
 F -2.06670 -1.70794 0.26442
 H 1.63866 1.25251 -0.32678
 H -0.87952 1.28765 -0.60300
 H 0.98057 0.65349 1.18239
 H -1.70494 0.80938 0.89328
 H 2.68364 0.38356 0.48985
 H -2.67526 0.62435 -0.24465
13
bifur_IRC_Distances_MW_output/new_data/bifur_traj3_Distances point 329
C 1.11974 -0.77353 -0.37928
 C -1.13155 -0.83578 -0.08213
 C -0.00897 -1.30386 -0.43583
 C 1.64001 0.44994 0.29387
 C -1.63058 0.55866 -0.01749
 F 2.02847 -1.39221 -1.03710
 F -2.06025 -1.70983 0.26886
 H 1.64440 1.25630 -0.33402
 H -0.87704 1.29062 -0.61093
 H 0.98058 0.64969 1.19209
 H -1.71279 0.80656 0.90036
 H 2.68360 0.38207 0.48689
 H -2.67562 0.62136 -0.24528
13
bifur_IRC_Distances_MW_output/new_data/bifur_traj3_Distances point 330
C 1.11723 -0.77182 -0.38004
 C -1.12917 -0.83436 -0.08093
 C -0.00961 -1.29832 -0.43985
 C 1.64094 0.44999 0.29359
 C -1.63149 0.55831 -0.01770
 F 2.02271 -1.39455 -1.03494
 F -2.05391 -1.71153 0.27309
 H 1.64864 1.25932 -0.33912
 H -0.87619 1.29328 -0.61735
 H 0.98230 0.64648 1.20023
 H -1.71907 0.80429 0.90516
 H 2.68344 0.38050 0.48396
 H -2.67584 0.61839 -0.24612
13
bifur_IRC_Distances_MW_output/new_data/bifur_traj3_Distances point 331
C 1.11723 -0.77182 -0.38004
 C -1.12917 -0.83436 -0.08093
 C -0.00961 -1.29832 -0.43985
 C 1.64094 0.44999 0.29359
 C -1.63149 0.55831 -0.01770
 F 2.02271 -1.39455 -1.03494
 F -2.05391 -1.71153 0.27309
 H 1.64864 1.25932 -0.33912
 H -0.87619 1.29328 -0.61735
 H 0.98230 0.64648 1.20023
 H -1.71907 0.80429 0.90516
 H 2.68344 0.38050 0.48396
 H -2.67584 0.61839 -0.24612
13
bifur_IRC_Distances_MW_output/new_data/bifur_traj3_Distances point 332
C 1.11230 -0.76856 -0.38085
 C -1.12460 -0.83114 -0.07885
 C -0.01108 -1.28677 -0.44805
 C 1.64309 0.44978 0.29370
 C -1.63353 0.55784 -0.01899
 F 2.01130 -1.39979 -1.02928
 F -2.04147 -1.71441 0.28137
 H 1.65373 1.26320 -0.34339
 H -0.87908 1.29772 -0.62650
 H 0.99043 0.64156 1.21244
 H -1.72798 0.80128 0.90854
 H 2.68297 0.37695 0.47820
 H -2.67606 0.61233 -0.24834
13
bifur_IRC_Distances_MW_output/new_data/bifur_traj3_Distances point 333
C 1.10989 -0.76689 -0.38102
 C -1.12242 -0.82933 -0.07781
 C -0.01186 -1.28064 -0.45203
 C 1.64450 0.44951 0.29406
 C -1.63486 0.55766 -0.02005
 F 2.00548 -1.40246 -1.02633
 F -2.03521 -1.71567 0.28578
 H 1.65543 1.26426 -0.34307
 H -0.88255 1.29964 -0.62987
 H 0.99652 0.63962 1.21706
 H -1.73149 0.80039 0.90765
 H 2.68279 0.37484 0.47531
 H -2.67622 0.60907 -0.24967
13
bifur_IRC_Distances_MW_output/new_data/bifur_traj3_Distances point 334
C 1.10753 -0.76510 -0.38114
 C -1.12029 -0.82740 -0.07662
 C -0.01265 -1.27419 -0.45572
 C 1.64628 0.44911 0.29459
 C -1.63654 0.55748 -0.02136
 F 1.99943 -1.40495 -1.02382
 F -2.02876 -1.71688 0.29062
 H 1.65732 1.26493 -0.34158
 H -0.88704 1.30148 -0.63298
 H 1.00362 0.63782 1.22117
 H -1.73514 0.79978 0.90552
 H 2.68276 0.37241 0.47241
 H -2.67653 0.60553 -0.25108
13
bifur_IRC_Distances_MW_output/new_data/bifur_traj3_Distances point 335
C 1.10526 -0.76312 -0.38131
 C -1.11822 -0.82535 -0.07511
 C -0.01336 -1.26741 -0.45881
 C 1.64854 0.44858 0.29524
 C -1.63872 0.55726 -0.02285
 F 1.99307 -1.40702 -1.02231
 F -2.02203 -1.71810 0.29612
 H 1.66016 1.26542 -0.33949
 H -0.89217 1.30331 -0.63638
 H 1.01127 0.63596 1.22518
 H -1.73969 0.79930 0.90274
 H 2.68300 0.36958 0.46951
 H -2.67710 0.60159 -0.25251
13
bifur_IRC_Distances_MW_output/new_data/bifur_traj3_Distances point 336
C 1.10315 -0.76087 -0.38166
 C -1.11624 -0.82326 -0.07314
 C -0.01393 -1.26037 -0.46085
 C 1.65141 0.44792 0.29596
 C -1.64152 0.55695 -0.02445
 F 1.98635 -1.40836 -1.02252
 F -2.01501 -1.71940 0.30241
 H 1.66479 1.26597 -0.33748
 H -0.89742 1.30525 -0.64064
 H 1.01885 0.63385 1.22955
 H -1.74600 0.79880 0.89998
 H 2.68365 0.36630 0.46667
 H -2.67809 0.59722 -0.25386
13
bifur_IRC_Distances_MW_output/new_data/bifur_traj3_Distances point 337
C 1.10129 -0.75834 -0.38224
 C -1.11441 -0.82119 -0.07060
 C -0.01425 -1.25331 -0.46139
 C 1.65490 0.44716 0.29668
 C -1.64499 0.55654 -0.02605
 F 1.97940 -1.40868 -1.02501
 F -2.00781 -1.72078 0.30947
 H 1.67175 1.26673 -0.33610
 H -0.90231 1.30731 -0.64612
 H 1.02575 0.63137 1.23451
 H -1.75456 0.79819 0.89783
 H 2.68480 0.36257 0.46403
 H -2.67956 0.59245 -0.25501
13
bifur_IRC_Distances_MW_output/new_data/bifur_traj3_Distances point 338
C 1.09976 -0.75561 -0.38307
 C -1.11279 -0.81923 -0.06755
 C -0.01428 -1.24646 -0.46022
 C 1.65894 0.44630 0.29737
 C -1.64906 0.55603 -0.02761
 F 1.97239 -1.40790 -1.02986
 F -2.00066 -1.72221 0.31706
 H 1.68093 1.26769 -0.33542
 H -0.90671 1.30945 -0.65266
 H 1.03175 0.62858 1.23988
 H -1.76521 0.79747 0.89632
 H 2.68645 0.35847 0.46170
 H -2.68150 0.58741 -0.25593
13
bifur_IRC_Distances_MW_output/new_data/bifur_traj3_Distances point 339
C 1.09857 -0.75274 -0.38404
 C -1.11142 -0.81736 -0.06408
 C -0.01403 -1.23990 -0.45742
 C 1.66346 0.44533 0.29806
 C -1.65364 0.55545 -0.02917
 F 1.96547 -1.40614 -1.03675
 F -1.99372 -1.72360 0.32496
 H 1.69171 1.26868 -0.33502
 H -0.91094 1.31157 -0.65979
 H 1.03715 0.62566 1.24521
 H -1.77731 0.79678 0.89500
 H 2.68852 0.35406 0.45971
 H -2.68383 0.58221 -0.25668
13
bifur_IRC_Distances_MW_output/new_data/bifur_traj3_Distances point 340
C 1.09772 -0.74977 -0.38507
 C -1.11029 -0.81555 -0.06030
 C -0.01352 -1.23359 -0.45315
 C 1.66842 0.44424 0.29880
 C -1.65869 0.55485 -0.03080
 F 1.95864 -1.40357 -1.04529
 F -1.98701 -1.72491 0.33307
 H 1.70356 1.26949 -0.33428
 H -0.91551 1.31359 -0.66700
 H 1.04252 0.62277 1.25008
 H -1.79030 0.79627 0.89322
 H 2.69096 0.34931 0.45807
 H -2.68648 0.57687 -0.25735
13
bifur_IRC_Distances_MW_output/new_data/bifur_traj3_Distances point 341
C 1.09720 -0.74669 -0.38611
 C -1.10943 -0.81374 -0.05622
 C -0.01278 -1.22742 -0.44748
 C 1.67387 0.44299 0.29966
 C -1.66426 0.55422 -0.03260
 F 1.95189 -1.40024 -1.05529
 F -1.98053 -1.72608 0.34141
 H 1.71615 1.26991 -0.33265
 H -0.92093 1.31543 -0.67396
 H 1.04837 0.62003 1.25413
 H -1.80384 0.79607 0.89040
 H 2.69375 0.34416 0.45675
 H -2.68945 0.57135 -0.25804
13
bifur_IRC_Distances_MW_output/new_data/bifur_traj3_Distances point 342
C 1.09720 -0.74669 -0.38611
 C -1.10943 -0.81374 -0.05622
 C -0.01278 -1.22742 -0.44748
 C 1.67387 0.44299 0.29966
 C -1.66426 0.55422 -0.03260
 F 1.95189 -1.40024 -1.05529
 F -1.98053 -1.72608 0.34141
 H 1.71614 1.26991 -0.33265
 H -0.92093 1.31543 -0.67395
 H 1.04837 0.62003 1.25413
 H -1.80384 0.79607 0.89040
 H 2.69375 0.34416 0.45675
 H -2.68945 0.57135 -0.25804
13
bifur_IRC_Distances_MW_output/new_data/bifur_traj3_Distances point 343
C 1.09731 -0.74011 -0.38814
 C -1.10867 -0.80997 -0.04718
 C -0.01060 -1.21515 -0.43199
 C 1.68666 0.43986 0.30193
 C -1.67733 0.55294 -0.03699
 F 1.93865 -1.39117 -1.07965
 F -1.96832 -1.72784 0.35915
 H 1.74331 1.26899 -0.32514
 H -0.93591 1.31833 -0.68624
 H 1.06300 0.61534 1.25887
 H -1.83216 0.79701 0.88001
 H 2.70057 0.33224 0.45516
 H -2.69651 0.55953 -0.25979
13
bifur_IRC_Distances_MW_output/new_data/bifur_traj3_Distances point 344
C 1.09808 -0.73663 -0.38912
 C -1.10894 -0.80800 -0.04232
 C -0.00921 -1.20908 -0.42243
 C 1.69407 0.43792 0.30340
 C -1.68490 0.55229 -0.03962
 F 1.93245 -1.38537 -1.09378
 F -1.96287 -1.72832 0.36856
 H 1.75761 1.26735 -0.31871
 H -0.94595 1.31920 -0.69109
 H 1.07217 0.61358 1.25917
 H -1.84651 0.79835 0.87199
 H 2.70463 0.32544 0.45497
 H -2.70063 0.55327 -0.26101
13
bifur_IRC_Distances_MW_output/new_data/bifur_traj3_Distances point 345
C 1.09936 -0.73316 -0.39003
 C -1.10972 -0.80601 -0.03748
 C -0.00774 -1.20321 -0.41225
 C 1.70197 0.43578 0.30510
 C -1.69296 0.55166 -0.04253
 F 1.92688 -1.37891 -1.10852
 F -1.95813 -1.72846 0.37808
 H 1.77170 1.26477 -0.31030
 H -0.95774 1.31951 -0.69458
 H 1.08263 0.61243 1.25783
 H -1.86019 0.80037 0.86200
 H 2.70901 0.31825 0.45523
 H -2.70506 0.54699 -0.26256
13
bifur_IRC_Distances_MW_output/new_data/bifur_traj3_Distances point 346
C 1.10111 -0.72977 -0.39082
 C -1.11100 -0.80403 -0.03281
 C -0.00627 -1.19758 -0.40197
 C 1.71017 0.43346 0.30704
 C -1.70130 0.55107 -0.04568
 F 1.92208 -1.37206 -1.12326
 F -1.95423 -1.72823 0.38755
 H 1.78497 1.26117 -0.29977
 H -0.97129 1.31921 -0.69634
 H 1.09445 0.61201 1.25469
 H -1.87260 0.80309 0.84996
 H 2.71359 0.31083 0.45592
 H -2.70967 0.54083 -0.26451
13
bifur_IRC_Distances_MW_output/new_data/bifur_traj3_Distances point 347
C 1.10327 -0.72649 -0.39148
 C -1.11275 -0.80201 -0.02835
 C -0.00487 -1.19211 -0.39182
 C 1.71864 0.43097 0.30922
 C -1.70989 0.55053 -0.04911
 F 1.91803 -1.36495 -1.13772
 F -1.95111 -1.72762 0.39698
 H 1.79713 1.25649 -0.28688
 H -0.98674 1.31823 -0.69613
 H 1.10787 0.61241 1.24961
 H -1.88347 0.80657 0.83560
 H 2.71832 0.30318 0.45704
 H -2.71443 0.53479 -0.26695
13
bifur_IRC_Distances_MW_output/new_data/bifur_traj3_Distances point 348
C 1.10583 -0.72326 -0.39201
 C -1.11495 -0.79991 -0.02407
 C -0.00357 -1.18666 -0.38185
 C 1.72744 0.42828 0.31170
 C -1.71878 0.55005 -0.05288
 F 1.91465 -1.35761 -1.15190
 F -1.94869 -1.72662 0.40652
 H 1.80813 1.25061 -0.27132
 H -1.00438 1.31653 -0.69377
 H 1.12319 0.61368 1.24238
 H -1.89275 0.81090 0.81858
 H 2.72324 0.29521 0.45860
 H -2.71938 0.52880 -0.26998
13
bifur_IRC_Distances_MW_output/new_data/bifur_traj3_Distances point 349
C 1.10879 -0.72005 -0.39240
 C -1.11762 -0.79768 -0.01992
 C -0.00237 -1.18110 -0.37204
 C 1.73669 0.42536 0.31449
 C -1.72810 0.54961 -0.05704
 F 1.91186 -1.34999 -1.16588
 F -1.94687 -1.72524 0.41634
 H 1.81803 1.24341 -0.25276
 H -1.02449 1.31406 -0.68905
 H 1.14072 0.61591 1.23280
 H -1.90048 0.81615 0.79854
 H 2.72841 0.28679 0.46062
 H -2.72459 0.52278 -0.27370
13
bifur_IRC_Distances_MW_output/new_data/bifur_traj3_Distances point 350
C 1.11214 -0.71684 -0.39268
 C -1.12075 -0.79532 -0.01586
 C -0.00130 -1.17537 -0.36245
 C 1.74642 0.42221 0.31762
 C -1.73786 0.54920 -0.06162
 F 1.90963 -1.34211 -1.17965
 F -1.94562 -1.72346 0.42654
 H 1.82684 1.23486 -0.23108
 H -1.04715 1.31077 -0.68185
 H 1.16055 0.61914 1.22074
 H -1.90668 0.82238 0.77534
 H 2.73386 0.27787 0.46315
 H -2.73009 0.51668 -0.27820
13
bifur_IRC_Distances_MW_output/new_data/bifur_traj3_Distances point 351
C 1.11579 -0.71367 -0.39287
 C -1.12426 -0.79286 -0.01197
 C -0.00040 -1.16954 -0.35333
 C 1.75643 0.41889 0.32099
 C -1.74786 0.54884 -0.06649
 F 1.90797 -1.33413 -1.19294
 F -1.94491 -1.72135 0.43695
 H 1.83446 1.22516 -0.20684
 H -1.07176 1.30671 -0.67232
 H 1.18218 0.62329 1.20652
 H -1.91133 0.82942 0.74956
 H 2.73949 0.26863 0.46614
 H -2.73580 0.51061 -0.28341
13
bifur_IRC_Distances_MW_output/new_data/bifur_traj3_Distances point 352
C 1.11957 -0.71062 -0.39299
 C -1.12797 -0.79039 -0.00833
 C 0.00031 -1.16377 -0.34499
 C 1.76637 0.41554 0.32445
 C -1.75776 0.54849 -0.07144
 F 1.90684 -1.32633 -1.20537
 F -1.94466 -1.71901 0.44728
 H 1.84089 1.21480 -0.18128
 H -1.09718 1.30212 -0.66108
 H 1.20460 0.62811 1.19092
 H -1.91458 0.83691 0.72250
 H 2.74512 0.25939 0.46945
 H -2.74154 0.50476 -0.28912
13
bifur_IRC_Distances_MW_output/new_data/bifur_traj3_Distances point 353
C 1.11957 -0.71062 -0.39299
 C -1.12797 -0.79039 -0.00833
 C 0.00031 -1.16377 -0.34499
 C 1.76637 0.41554 0.32445
 C -1.75776 0.54849 -0.07144
 F 1.90684 -1.32633 -1.20537
 F -1.94466 -1.71901 0.44728
 H 1.84089 1.21480 -0.18128
 H -1.09718 1.30212 -0.66108
 H 1.20460 0.62811 1.19092
 H -1.91458 0.83691 0.72250
 H 2.74512 0.25939 0.46945
 H -2.74154 0.50476 -0.28912
13
bifur_IRC_Distances_MW_output/new_data/bifur_traj3_Distances point 354
C 1.12725 -0.70478 -0.39331
 C -1.13567 -0.78552 -0.00168
 C 0.00124 -1.15236 -0.33068
 C 1.78578 0.40894 0.33129
 C -1.77707 0.54779 -0.08113
 F 1.90571 -1.31126 -1.22802
 F -1.94498 -1.71405 0.46763
 H 1.85191 1.19354 -0.12980
 H -1.14800 1.29206 -0.63624
 H 1.24950 0.63868 1.15849
 H -1.91895 0.85224 0.66831
 H 2.75630 0.24114 0.47666
 H -2.75302 0.49359 -0.30151
13
bifur_IRC_Distances_MW_output/new_data/bifur_traj3_Distances point 355
C 1.13125 -0.70176 -0.39369
 C -1.13972 -0.78305 0.00156
 C 0.00151 -1.14637 -0.32445
 C 1.79569 0.40561 0.33465
 C -1.78692 0.54733 -0.08585
 F 1.90547 -1.30353 -1.23906
 F -1.94529 -1.71148 0.47816
 H 1.85798 1.18294 -0.10495
 H -1.17328 1.28680 -0.62390
 H 1.27176 0.64400 1.14285
 H -1.92152 0.85981 0.64239
 H 2.76213 0.23178 0.48054
 H -2.75907 0.48792 -0.30824
13
bifur_IRC_Distances_MW_output/new_data/bifur_traj3_Distances point 356
C 1.13544 -0.69847 -0.39438
 C -1.14398 -0.78051 0.00489
 C 0.00168 -1.13994 -0.31875
 C 1.80605 0.40220 0.33796
 C -1.79723 0.54672 -0.09045
 F 1.90533 -1.29528 -1.25049
 F -1.94555 -1.70889 0.48928
 H 1.86559 1.17267 -0.08179
 H -1.19827 1.28157 -0.61275
 H 1.29361 0.64895 1.12877
 H -1.92547 0.86706 0.61850
 H 2.76837 0.22199 0.48458
 H -2.76557 0.48193 -0.31538
13
bifur_IRC_Distances_MW_output/new_data/bifur_traj3_Distances point 357
C 1.13983 -0.69485 -0.39549
 C -1.14842 -0.77790 0.00834
 C 0.00177 -1.13298 -0.31363
 C 1.81692 0.39872 0.34115
 C -1.80807 0.54591 -0.09479
 F 1.90524 -1.28633 -1.26252
 F -1.94565 -1.70635 0.50107
 H 1.87554 1.16317 -0.06171
 H -1.22239 1.27660 -0.60397
 H 1.31442 0.65313 1.11750
 H -1.93163 0.87363 0.59819
 H 2.77506 0.21174 0.48870
 H -2.77262 0.47553 -0.32282
13
bifur_IRC_Distances_MW_output/new_data/bifur_traj3_Distances point 358
C 1.14433 -0.69090 -0.39706
 C -1.15295 -0.77529 0.01186
 C 0.00179 -1.12558 -0.30921
 C 1.82812 0.39525 0.34410
 C -1.81929 0.54487 -0.09873
 F 1.90512 -1.27679 -1.27503
 F -1.94552 -1.70396 0.51327
 H 1.88807 1.15487 -0.04590
 H -1.24483 1.27216 -0.59843
 H 1.33346 0.65620 1.11003
 H -1.94034 0.87920 0.58272
 H 2.78212 0.20118 0.49275
 H -2.78010 0.46878 -0.33037
13
bifur_IRC_Distances_MW_output/new_data/bifur_traj3_Distances point 359
C 1.14880 -0.68672 -0.39900
 C -1.15741 -0.77270 0.01537
 C 0.00175 -1.11786 -0.30544
 C 1.83939 0.39186 0.34676
 C -1.83059 0.54365 -0.10219
 F 1.90491 -1.26691 -1.28767
 F -1.94511 -1.70176 0.52552
 H 1.90270 1.14795 -0.03450
 H -1.26524 1.26835 -0.59609
 H 1.35047 0.65812 1.10630
 H -1.95123 0.88367 0.57214
 H 2.78935 0.19054 0.49662
 H -2.78779 0.46180 -0.33783
13
bifur_IRC_Distances_MW_output/new_data/bifur_traj3_Distances point 360
C 1.15316 -0.68239 -0.40116
 C -1.16175 -0.77013 0.01886
 C 0.00168 -1.10991 -0.30219
 C 1.85058 0.38857 0.34914
 C -1.84183 0.54230 -0.10526
 F 1.90455 -1.25693 -1.30018
 F -1.94443 -1.69973 0.53762
 H 1.91873 1.14219 -0.02665
 H -1.28390 1.26510 -0.59622
 H 1.36583 0.65913 1.10547
 H -1.96368 0.88724 0.56546
 H 2.79663 0.17988 0.50028
 H -2.79556 0.45467 -0.34518
13
bifur_IRC_Distances_MW_output/new_data/bifur_traj3_Distances point 361
C 1.15739 -0.67792 -0.40344
 C -1.16594 -0.76753 0.02232
 C 0.00159 -1.10170 -0.29926
 C 1.86170 0.38535 0.35131
 C -1.85303 0.54084 -0.10804
 F 1.90400 -1.24694 -1.31248
 F -1.94346 -1.69781 0.54954
 H 1.93566 1.13729 -0.02134
 H -1.30140 1.26225 -0.59800
 H 1.38012 0.65950 1.10661
 H -1.97719 0.89014 0.56149
 H 2.80392 0.16914 0.50380
 H -2.80337 0.44737 -0.35250
13
bifur_IRC_Distances_MW_output/new_data/bifur_traj3_Distances point 362
C 1.16151 -0.67329 -0.40580
 C -1.17001 -0.76484 0.02580
 C 0.00148 -1.09311 -0.29652
 C 1.87285 0.38215 0.35331
 C -1.86426 0.53930 -0.11064
 F 1.90318 -1.23696 -1.32458
 F -1.94218 -1.69594 0.56136
 H 1.95331 1.13303 -0.01784
 H -1.31825 1.25969 -0.60090
 H 1.39388 0.65942 1.10907
 H -1.99155 0.89257 0.55940
 H 2.81127 0.15817 0.50722
 H -2.81124 0.43982 -0.35991
13
bifur_IRC_Distances_MW_output/new_data/bifur_traj3_Distances point 363
C 1.16552 -0.66846 -0.40819
 C -1.17396 -0.76202 0.02936
 C 0.00137 -1.08403 -0.29385
 C 1.88414 0.37894 0.35518
 C -1.87564 0.53765 -0.11311
 F 1.90204 -1.22694 -1.33657
 F -1.94053 -1.69411 0.57319
 H 1.97166 1.12928 -0.01581
 H -1.33478 1.25737 -0.60468
 H 1.40743 0.65896 1.11259
 H -2.00675 0.89460 0.55883
 H 2.81874 0.14683 0.51058
 H -2.81923 0.43192 -0.36751
13
bifur_IRC_Distances_MW_output/new_data/bifur_traj3_Distances point 364
C 1.16552 -0.66846 -0.40819
 C -1.17396 -0.76202 0.02936
 C 0.00137 -1.08403 -0.29385
 C 1.88414 0.37894 0.35518
 C -1.87564 0.53765 -0.11311
 F 1.90204 -1.22694 -1.33657
 F -1.94053 -1.69411 0.57319
 H 1.97166 1.12928 -0.01581
 H -1.33478 1.25737 -0.60468
 H 1.40743 0.65896 1.11259
 H -2.00675 0.89460 0.55883
 H 2.81874 0.14683 0.51058
 H -2.81923 0.43192 -0.36751
13
bifur_IRC_Distances_MW_output/new_data/bifur_traj3_Distances point 365
C 1.17308 -0.65819 -0.41300
 C -1.18138 -0.75588 0.03668
 C 0.00116 -1.06426 -0.28853
 C 1.90700 0.37251 0.35844
 C -1.89870 0.53406 -0.11766
 F 1.89852 -1.20711 -1.35991
 F -1.93592 -1.69054 0.59663
 H 2.01022 1.12348 -0.01606
 H -1.36686 1.25354 -0.61466
 H 1.43398 0.65692 1.12237
 H -2.03954 0.89742 0.56189
 H 2.83388 0.12302 0.51708
 H -2.83543 0.41501 -0.38326
13
bifur_IRC_Distances_MW_output/new_data/bifur_traj3_Distances point 366
C 1.17642 -0.65296 -0.41524
 C -1.18464 -0.75265 0.04031
 C 0.00107 -1.05390 -0.28588
 C 1.91810 0.36943 0.35977
 C -1.90990 0.53221 -0.11969
 F 1.89610 -1.19782 -1.37071
 F -1.93297 -1.68886 0.60775
 H 2.02942 1.12148 -0.01793
 H -1.38198 1.25208 -0.62031
 H 1.44670 0.65549 1.12800
 H -2.05628 0.89822 0.56498
 H 2.84122 0.11099 0.52009
 H -2.84326 0.40630 -0.39114
13
bifur_IRC_Distances_MW_output/new_data/bifur_traj3_Distances point 367
C 1.17936 -0.64785 -0.41723
 C -1.18751 -0.74937 0.04384
 C 0.00100 -1.04348 -0.28322
 C 1.92868 0.36651 0.36091
 C -1.92057 0.53039 -0.12159
 F 1.89329 -1.18932 -1.38055
 F -1.92966 -1.68726 0.61817
 H 2.04765 1.11988 -0.02013
 H -1.39648 1.25085 -0.62560
 H 1.45915 0.65405 1.13323
 H -2.07241 0.89877 0.56813
 H 2.84817 0.09917 0.52291
 H -2.85066 0.39766 -0.39888
13
bifur_IRC_Distances_MW_output/new_data/bifur_traj3_Distances point 368
C 1.18192 -0.64287 -0.41892
 C -1.19000 -0.74600 0.04726
 C 0.00094 -1.03301 -0.28047
 C 1.93875 0.36372 0.36192
 C -1.93072 0.52863 -0.12344
 F 1.89010 -1.18167 -1.38940
 F -1.92605 -1.68569 0.62792
 H 2.06454 1.11842 -0.02188
 H -1.41079 1.24970 -0.62992
 H 1.47174 0.65283 1.13739
 H -2.08752 0.89928 0.57048
 H 2.85473 0.08754 0.52562
 H -2.85762 0.38910 -0.40655
13
bifur_IRC_Distances_MW_output/new_data/bifur_traj3_Distances point 369
C 1.18413 -0.63800 -0.42028
 C -1.19217 -0.74250 0.05061
 C 0.00089 -1.02236 -0.27756
 C 1.94843 0.36102 0.36285
 C -1.94047 0.52694 -0.12535
 F 1.88651 -1.17484 -1.39730
 F -1.92213 -1.68408 0.63714
 H 2.07996 1.11685 -0.02251
 H -1.42545 1.24851 -0.63277
 H 1.48500 0.65204 1.13989
 H -2.10145 0.89992 0.57127
 H 2.86096 0.07595 0.52832
 H -2.86420 0.38055 -0.41432
13
bifur_IRC_Distances_MW_output/new_data/bifur_traj3_Distances point 370
C 1.18603 -0.63319 -0.42128
 C -1.19406 -0.73879 0.05394
 C 0.00085 -1.01138 -0.27441
 C 1.95787 0.35835 0.36375
 C -1.94996 0.52531 -0.12739
 F 1.88249 -1.16882 -1.40431
 F -1.91788 -1.68238 0.64596
 H 2.09381 1.11492 -0.02141
 H -1.44100 1.24714 -0.63366
 H 1.49945 0.65184 1.14021
 H -2.11406 0.90087 0.56985
 H 2.86693 0.06422 0.53111
 H -2.87048 0.37190 -0.42235
13
bifur_IRC_Distances_MW_output/new_data/bifur_traj3_Distances point 371
C 1.18762 -0.62844 -0.42187
 C -1.19567 -0.73482 0.05725
 C 0.00080 -0.99998 -0.27094
 C 1.96713 0.35569 0.36466
 C -1.95923 0.52374 -0.12965
 F 1.87802 -1.16365 -1.41041
 F -1.91327 -1.68052 0.65447
 H 2.10592 1.11245 -0.01805
 H -1.45781 1.24550 -0.63214
 H 1.51546 0.65242 1.13782
 H -2.12517 0.90225 0.56558
 H 2.87267 0.05226 0.53406
 H -2.87647 0.36310 -0.43077
13
bifur_IRC_Distances_MW_output/new_data/bifur_traj3_Distances point 372
C 1.18889 -0.62380 -0.42204
 C -1.19699 -0.73062 0.06053
 C 0.00076 -0.98826 -0.26718
 C 1.97610 0.35306 0.36558
 C -1.96820 0.52226 -0.13213
 F 1.87313 -1.15943 -1.41550
 F -1.90837 -1.67852 0.66258
 H 2.11599 1.10936 -0.01212
 H -1.47588 1.24353 -0.62793
 H 1.53306 0.65387 1.13240
 H -2.13448 0.90413 0.55812
 H 2.87812 0.04017 0.53720
 H -2.88211 0.35424 -0.43952
13
bifur_IRC_Distances_MW_output/new_data/bifur_traj3_Distances point 373
C 1.18983 -0.61939 -0.42178
 C -1.19802 -0.72629 0.06370
 C 0.00071 -0.97649 -0.26320
 C 1.98462 0.35052 0.36649
 C -1.97668 0.52090 -0.13477
 F 1.86795 -1.15624 -1.41951
 F -1.90329 -1.67640 0.67017
 H 2.12391 1.10574 -0.00383
 H -1.49474 1.24130 -0.62119
 H 1.55175 0.65613 1.12413
 H -2.14188 0.90643 0.54773
 H 2.88315 0.02825 0.54046
 H -2.88729 0.34553 -0.44840
13
bifur_IRC_Distances_MW_output/new_data/bifur_traj3_Distances point 374
C 1.19045 -0.61521 -0.42118
 C -1.19876 -0.72190 0.06675
 C 0.00067 -0.96481 -0.25911
 C 1.99261 0.34810 0.36735
 C -1.98463 0.51965 -0.13747
 F 1.86257 -1.15398 -1.42257
 F -1.89811 -1.67424 0.67720
 H 2.13006 1.10185 0.00604
 H -1.51383 1.23894 -0.61261
 H 1.57094 0.65895 1.11376
 H -2.14775 0.90896 0.53530
 H 2.88777 0.01666 0.54377
 H -2.89200 0.33704 -0.45724
13
bifur_IRC_Distances_MW_output/new_data/bifur_traj3_Distances point 375
C 1.19045 -0.61521 -0.42118
 C -1.19876 -0.72190 0.06675
 C 0.00067 -0.96481 -0.25911
 C 1.99261 0.34810 0.36735
 C -1.98463 0.51965 -0.13747
 F 1.86257 -1.15398 -1.42257
 F -1.89811 -1.67424 0.67720
 H 2.13005 1.10185 0.00604
 H -1.51383 1.23894 -0.61261
 H 1.57094 0.65895 1.11376
 H -2.14775 0.90896 0.53530
 H 2.88777 0.01666 0.54377
 H -2.89200 0.33704 -0.45724
13
bifur_IRC_Distances_MW_output/new_data/bifur_traj3_Distances point 376
C 1.19103 -0.60701 -0.41943
 C -1.19959 -0.71283 0.07280
 C 0.00061 -0.94092 -0.25060
 C 2.00790 0.34352 0.36872
 C -1.99979 0.51716 -0.14278
 F 1.85097 -1.15114 -1.42707
 F -1.88701 -1.66990 0.69046
 H 2.14063 1.09451 0.02633
 H -1.55168 1.23447 -0.59371
 H 1.60956 0.66487 1.09071
 H -2.15833 0.91365 0.50911
 H 2.89644 -0.00633 0.55043
 H -2.90074 0.31996 -0.47497
13
bifur_IRC_Distances_MW_output/new_data/bifur_traj3_Distances point 377
C 1.19112 -0.60258 -0.41854
 C -1.19978 -0.70799 0.07601
 C 0.00060 -0.92801 -0.24615
 C 2.01578 0.34124 0.36912
 C -2.00762 0.51574 -0.14524
 F 1.84449 -1.14991 -1.42923
 F -1.88074 -1.66777 0.69719
 H 2.14733 1.09187 0.03404
 H -1.56998 1.23274 -0.58577
 H 1.62839 0.66711 1.08054
 H -2.16527 0.91516 0.49839
 H 2.90093 -0.01838 0.55372
 H -2.90524 0.31077 -0.48408
13
bifur_IRC_Distances_MW_output/new_data/bifur_traj3_Distances point 378
C 1.19114 -0.59777 -0.41783
 C -1.19988 -0.70295 0.07939
 C 0.00061 -0.91427 -0.24166
 C 2.02401 0.33897 0.36923
 C -2.01583 0.51410 -0.14738
 F 1.83753 -1.14841 -1.43173
 F -1.87390 -1.66576 0.70409
 H 2.15633 1.09055 0.03799
 H -1.58705 1.23169 -0.58070
 H 1.64601 0.66822 1.07331
 H -2.17466 0.91560 0.49169
 H 2.90570 -0.03093 0.55687
 H -2.91001 0.30096 -0.49329
13
bifur_IRC_Distances_MW_output/new_data/bifur_traj3_Distances point 379
C 1.19113 -0.59267 -0.41737
 C -1.19991 -0.69788 0.08286
 C 0.00064 -0.90009 -0.23730
 C 2.03239 0.33676 0.36904
 C -2.02422 0.51226 -0.14909
 F 1.83033 -1.14655 -1.43461
 F -1.86670 -1.66395 0.71099
 H 2.16772 1.09076 0.03745
 H -1.60219 1.23142 -0.57920
 H 1.66165 0.66799 1.06986
 H -2.18655 0.91484 0.48993
 H 2.91066 -0.04366 0.55974
 H -2.91496 0.29078 -0.50229
13
bifur_IRC_Distances_MW_output/new_data/bifur_traj3_Distances point 380
C 1.19110 -0.58746 -0.41712
 C -1.19987 -0.69290 0.08629
 C 0.00068 -0.88588 -0.23315
 C 2.04067 0.33465 0.36859
 C -2.03254 0.51030 -0.15041
 F 1.82313 -1.14445 -1.43770
 F -1.85939 -1.66235 0.71767
 H 2.18072 1.09220 0.03324
 H -1.61538 1.23178 -0.58065
 H 1.67528 0.66668 1.06957
 H -2.20014 0.91311 0.49227
 H 2.91566 -0.05623 0.56230
 H -2.91994 0.28055 -0.51091
13
bifur_IRC_Distances_MW_output/new_data/bifur_traj3_Distances point 381
C 1.19104 -0.58225 -0.41696
 C -1.19978 -0.68801 0.08965
 C 0.00073 -0.87177 -0.22916
 C 2.04877 0.33264 0.36798
 C -2.04068 0.50829 -0.15146
 F 1.81599 -1.14231 -1.44077
 F -1.85208 -1.66087 0.72408
 H 2.19448 1.09441 0.02679
 H -1.62720 1.23252 -0.58384
 H 1.68754 0.66472 1.07113
 H -2.21455 0.91078 0.49711
 H 2.92060 -0.06854 0.56467
 H -2.92483 0.27040 -0.51922
13
bifur_IRC_Distances_MW_output/new_data/bifur_traj3_Distances point 382
C 1.19092 -0.57705 -0.41680
 C -1.19964 -0.68314 0.09296
 C 0.00077 -0.85765 -0.22523
 C 2.05673 0.33069 0.36725
 C -2.04870 0.50624 -0.15236
 F 1.80885 -1.14026 -1.44371
 F -1.84476 -1.65945 0.73026
 H 2.20850 1.09704 0.01919
 H -1.63833 1.23346 -0.58781
 H 1.69911 0.66245 1.07349
 H -2.22928 0.90810 0.50319
 H 2.92548 -0.08072 0.56696
 H -2.92965 0.26028 -0.52739
13
bifur_IRC_Distances_MW_output/new_data/bifur_traj3_Distances point 383
C 1.19075 -0.57181 -0.41659
 C -1.19945 -0.67820 0.09626
 C 0.00080 -0.84332 -0.22125
 C 2.06466 0.32876 0.36644
 C -2.05668 0.50416 -0.15320
 F 1.80164 -1.13834 -1.44648
 F -1.83736 -1.65800 0.73631
 H 2.22264 1.09989 0.01099
 H -1.64923 1.23448 -0.59205
 H 1.71050 0.66005 1.07607
 H -2.24419 0.90521 0.50984
 H 2.93036 -0.09296 0.56927
 H -2.93443 0.25007 -0.53560
13
bifur_IRC_Distances_MW_output/new_data/bifur_traj3_Distances point 384
C 1.19054 -0.56647 -0.41632
 C -1.19923 -0.67311 0.09960
 C 0.00082 -0.82858 -0.21718
 C 2.07268 0.32681 0.36555
 C -2.06475 0.50201 -0.15401
 F 1.79427 -1.13652 -1.44910
 F -1.82979 -1.65650 0.74234
 H 2.23700 1.10292 0.00228
 H -1.66018 1.23556 -0.59644
 H 1.72197 0.65753 1.07870
 H -2.25938 0.90213 0.51693
 H 2.93531 -0.10542 0.57165
 H -2.93925 0.23963 -0.54399
13
bifur_IRC_Distances_MW_output/new_data/bifur_traj3_Distances point 385
C 1.19030 -0.56096 -0.41600
 C -1.19899 -0.66785 0.10301
 C 0.00082 -0.81331 -0.21298
 C 2.08088 0.32483 0.36457
 C -2.07300 0.49977 -0.15478
 F 1.78672 -1.13472 -1.45166
 F -1.82202 -1.65492 0.74841
 H 2.25183 1.10619 -0.00717
 H -1.67124 1.23671 -0.60117
 H 1.73356 0.65485 1.08158
 H -2.27508 0.89880 0.52472
 H 2.94041 -0.11825 0.57412
 H -2.94419 0.22886 -0.55265
13
bifur_IRC_Distances_MW_output/new_data/bifur_traj3_Distances point 386
C 1.19030 -0.56096 -0.41600
 C -1.19899 -0.66785 0.10301
 C 0.00082 -0.81331 -0.21298
 C 2.08088 0.32483 0.36457
 C -2.07300 0.49977 -0.15478
 F 1.78672 -1.13472 -1.45166
 F -1.82202 -1.65492 0.74840
 H 2.25183 1.10619 -0.00717
 H -1.67124 1.23671 -0.60117
 H 1.73356 0.65485 1.08158
 H -2.27508 0.89880 0.52472
 H 2.94041 -0.11825 0.57412
 H -2.94419 0.22886 -0.55265
13
bifur_IRC_Distances_MW_output/new_data/bifur_traj3_Distances point 387
C 1.18989 -0.54956 -0.41538
 C -1.19857 -0.65703 0.10990
 C 0.00079 -0.78175 -0.20445
 C 2.09764 0.32078 0.36235
 C -2.08988 0.49505 -0.15608
 F 1.77146 -1.13090 -1.45678
 F -1.80626 -1.65164 0.76049
 H 2.28304 1.11354 -0.02896
 H -1.69282 1.23927 -0.61242
 H 1.75615 0.64877 1.08912
 H -2.30806 0.89136 0.54336
 H 2.95096 -0.14456 0.57921
 H -2.95433 0.20667 -0.57037
13
bifur_IRC_Distances_MW_output/new_data/bifur_traj3_Distances point 388
C 1.18976 -0.54395 -0.41510
 C -1.19845 -0.65173 0.11323
 C 0.00074 -0.76621 -0.20032
 C 2.10585 0.31880 0.36119
 C -2.09815 0.49267 -0.15661
 F 1.76416 -1.12890 -1.45927
 F -1.79869 -1.64998 0.76627
 H 2.29861 1.11731 -0.04050
 H -1.70303 1.24053 -0.61846
 H 1.76677 0.64562 1.09340
 H -2.32446 0.88753 0.55349
 H 2.95620 -0.15747 0.58173
 H -2.95933 0.19576 -0.57906
13
bifur_IRC_Distances_MW_output/new_data/bifur_traj3_Distances point 389
C 1.18968 -0.53852 -0.41479
 C -1.19839 -0.64657 0.11643
 C 0.00067 -0.75113 -0.19630
 C 2.11380 0.31686 0.36008
 C -2.10614 0.49037 -0.15714
 F 1.75723 -1.12697 -1.46157
 F -1.79150 -1.64828 0.77180
 H 2.31346 1.12081 -0.05141
 H -1.71308 1.24161 -0.62393
 H 1.77719 0.64272 1.09714
 H -2.34006 0.88390 0.56298
 H 2.96130 -0.17000 0.58428
 H -2.96418 0.18520 -0.58757
13
bifur_IRC_Distances_MW_output/new_data/bifur_traj3_Distances point 390
C 1.18964 -0.53329 -0.41438
 C -1.19839 -0.64150 0.11950
 C 0.00058 -0.73643 -0.19232
 C 2.12149 0.31495 0.35904
 C -2.11387 0.48814 -0.15775
 F 1.75063 -1.12520 -1.46361
 F -1.78466 -1.64650 0.77711
 H 2.32726 1.12379 -0.06096
 H -1.72338 1.24241 -0.62819
 H 1.78785 0.64028 1.09962
 H -2.35454 0.88065 0.57101
 H 2.96626 -0.18223 0.58694
 H -2.96887 0.17494 -0.59601
13
bifur_IRC_Distances_MW_output/new_data/bifur_traj3_Distances point 391
C 1.18962 -0.52823 -0.41383
 C -1.19844 -0.63647 0.12248
 C 0.00047 -0.72197 -0.18832
 C 2.12902 0.31303 0.35809
 C -2.12141 0.48599 -0.15850
 F 1.74425 -1.12369 -1.46531
 F -1.77812 -1.64457 0.78228
 H 2.33984 1.12611 -0.06864
 H -1.73435 1.24282 -0.63072
 H 1.79917 0.63846 1.10025
 H -2.36773 0.87789 0.57692
 H 2.97110 -0.19427 0.58981
 H -2.97342 0.16491 -0.60451
13
bifur_IRC_Distances_MW_output/new_data/bifur_traj3_Distances point 392
C 1.18960 -0.52333 -0.41309
 C -1.19853 -0.63139 0.12539
 C 0.00034 -0.70761 -0.18423
 C 2.13642 0.31109 0.35724
 C -2.12881 0.48392 -0.15944
 F 1.73804 -1.12250 -1.46661
 F -1.77181 -1.64245 0.78737
 H 2.35105 1.12765 -0.07406
 H -1.74628 1.24280 -0.63115
 H 1.81149 0.63737 1.09857
 H -2.37951 0.87568 0.58024
 H 2.97583 -0.20624 0.59295
 H -2.97784 0.15501 -0.61319
13
bifur_IRC_Distances_MW_output/new_data/bifur_traj3_Distances point 393
C 1.18957 -0.51858 -0.41214
 C -1.19865 -0.62624 0.12826
 C 0.00018 -0.69330 -0.18003
 C 2.14371 0.30913 0.35649
 C -2.13607 0.48192 -0.16061
 F 1.73195 -1.12170 -1.46747
 F -1.76570 -1.64010 0.79241
 H 2.36079 1.12833 -0.07693
 H -1.75934 1.24229 -0.62918
 H 1.82497 0.63711 1.09424
 H -2.38976 0.87409 0.58061
 H 2.98046 -0.21816 0.59643
 H -2.98213 0.14523 -0.62209
13
bifur_IRC_Distances_MW_output/new_data/bifur_traj3_Distances point 394
C 1.18953 -0.51404 -0.41097
 C -1.19878 -0.62107 0.13105
 C 0.00000 -0.67917 -0.17573
 C 2.15082 0.30715 0.35585
 C -2.14312 0.48001 -0.16199
 F 1.72603 -1.12133 -1.46785
 F -1.75984 -1.63756 0.79736
 H 2.36893 1.12813 -0.07716
 H -1.77342 1.24132 -0.62477
 H 1.83954 0.63768 1.08721
 H -2.39837 0.87312 0.57793
 H 2.98493 -0.22990 0.60021
 H -2.98624 0.13565 -0.63114
13
bifur_IRC_Distances_MW_output/new_data/bifur_traj3_Distances point 395
C 1.18947 -0.50976 -0.40963
 C -1.19893 -0.61596 0.13374
 C -0.00019 -0.66543 -0.17144
 C 2.15763 0.30522 0.35531
 C -2.14987 0.47823 -0.16353
 F 1.72035 -1.12136 -1.46780
 F -1.75430 -1.63487 0.80216
 H 2.37550 1.12716 -0.07500
 H -1.78817 1.23994 -0.61821
 H 1.85480 0.63899 1.07781
 H -2.40537 0.87271 0.57252
 H 2.98917 -0.24127 0.60423
 H -2.99012 0.12641 -0.64016
13
bifur_IRC_Distances_MW_output/new_data/bifur_traj3_Distances point 396
C 1.18939 -0.50576 -0.40818
 C -1.19908 -0.61098 0.13629
 C -0.00039 -0.65222 -0.16721
 C 2.16412 0.30334 0.35485
 C -2.15626 0.47656 -0.16518
 F 1.71494 -1.12173 -1.46739
 F -1.74908 -1.63210 0.80677
 H 2.38078 1.12563 -0.07106
 H -1.80317 1.23828 -0.61008
 H 1.87035 0.64082 1.06672
 H -2.41102 0.87273 0.56510
 H 2.99319 -0.25217 0.60837
 H -2.99376 0.11759 -0.64901
13
bifur_IRC_Distances_MW_output/new_data/bifur_traj3_Distances point 397
C 1.18939 -0.50576 -0.40818
 C -1.19908 -0.61098 0.13629
 C -0.00039 -0.65222 -0.16721
 C 2.16412 0.30334 0.35485
 C -2.15626 0.47656 -0.16518
 F 1.71494 -1.12173 -1.46739
 F -1.74908 -1.63210 0.80677
 H 2.38078 1.12563 -0.07106
 H -1.80317 1.23828 -0.61008
 H 1.87035 0.64082 1.06671
 H -2.41102 0.87273 0.56510
 H 2.99319 -0.25217 0.60837
 H -2.99376 0.11759 -0.64901
13
bifur_IRC_Distances_MW_output/new_data/bifur_traj3_Distances point 398
C 1.18923 -0.49829 -0.40516
 C -1.19941 -0.60136 0.14114
 C -0.00081 -0.62694 -0.15901
 C 2.17638 0.29973 0.35402
 C -2.16833 0.47343 -0.16854
 F 1.70476 -1.12293 -1.46602
 F -1.73938 -1.62647 0.81559
 H 2.38932 1.12179 -0.06075
 H -1.83295 1.23458 -0.59169
 H 1.90122 0.64518 1.04221
 H -2.42021 0.87334 0.54758
 H 3.00076 -0.27286 0.61681
 H -3.00058 0.10080 -0.66618
13
bifur_IRC_Distances_MW_output/new_data/bifur_traj3_Distances point 399
C 1.18919 -0.49464 -0.40369
 C -1.19961 -0.59664 0.14350
 C -0.00103 -0.61455 -0.15502
 C 2.18238 0.29797 0.35357
 C -2.17423 0.47186 -0.17015
 F 1.69985 -1.12350 -1.46530
 F -1.73470 -1.62365 0.81990
 H 2.39359 1.11994 -0.05588
 H -1.84741 1.23276 -0.58267
 H 1.91618 0.64727 1.03016
 H -2.42476 0.87357 0.53914
 H 3.00450 -0.28295 0.62103
 H -3.00394 0.09256 -0.67459
13
bifur_IRC_Distances_MW_output/new_data/bifur_traj3_Distances point 400
C 1.18917 -0.49096 -0.40232
 C -1.19984 -0.59199 0.14585
 C -0.00126 -0.60223 -0.15113
 C 2.18837 0.29623 0.35307
 C -2.18011 0.47027 -0.17165
 F 1.69503 -1.12391 -1.46471
 F -1.73009 -1.62088 0.82416
 H 2.39835 1.11840 -0.05208
 H -1.86126 1.23108 -0.57455
 H 1.93049 0.64904 1.01910
 H -2.42979 0.87355 0.53194
 H 3.00828 -0.29294 0.62518
 H -3.00733 0.08435 -0.68287
13
bifur_IRC_Distances_MW_output/new_data/bifur_traj3_Distances point 401
C 1.18920 -0.48729 -0.40106
 C -1.20010 -0.58745 0.14814
 C -0.00148 -0.59010 -0.14739
 C 2.19427 0.29453 0.35250
 C -2.18594 0.46864 -0.17298
 F 1.69034 -1.12410 -1.46429
 F -1.72556 -1.61820 0.82831
 H 2.40372 1.11727 -0.04970
 H -1.87425 1.22961 -0.56768
 H 1.94388 0.65038 1.00947
 H -2.43542 0.87322 0.52641
 H 3.01206 -0.30276 0.62917
 H -3.01072 0.07624 -0.69090
13
bifur_IRC_Distances_MW_output/new_data/bifur_traj3_Distances point 402
C 1.18924 -0.48366 -0.39993
 C -1.20036 -0.58306 0.15037
 C -0.00171 -0.57830 -0.14383
 C 2.20003 0.29289 0.35189
 C -2.19162 0.46702 -0.17415
 F 1.68581 -1.12412 -1.46401
 F -1.72115 -1.61565 0.83230
 H 2.40954 1.11654 -0.04863
 H -1.88629 1.22834 -0.56205
 H 1.95628 0.65132 1.00126
 H -2.44150 0.87260 0.52246
 H 3.01578 -0.31227 0.63296
 H -3.01406 0.06834 -0.69862
13
bifur_IRC_Distances_MW_output/new_data/bifur_traj3_Distances point 403
C 1.18930 -0.48011 -0.39890
 C -1.20062 -0.57884 0.15251
 C -0.00194 -0.56686 -0.14045
 C 2.20561 0.29132 0.35124
 C -2.19713 0.46541 -0.17519
 F 1.68146 -1.12402 -1.46381
 F -1.71689 -1.61321 0.83611
 H 2.41558 1.11607 -0.04847
 H -1.89754 1.22724 -0.55730
 H 1.96784 0.65198 0.99407
 H -2.44777 0.87179 0.51962
 H 3.01943 -0.32144 0.63658
 H -3.01733 0.06067 -0.70601
13
bifur_IRC_Distances_MW_output/new_data/bifur_traj3_Distances point 404
C 1.18937 -0.47665 -0.39792
 C -1.20089 -0.57475 0.15458
 C -0.00216 -0.55573 -0.13719
 C 2.21104 0.28980 0.35058
 C -2.20248 0.46383 -0.17615
 F 1.67724 -1.12388 -1.46363
 F -1.71276 -1.61084 0.83978
 H 2.42164 1.11574 -0.04877
 H -1.90825 1.22621 -0.55302
 H 1.97885 0.65250 0.98745
 H -2.45408 0.87088 0.51736
 H 3.02299 -0.33033 0.64011
 H -3.02051 0.05322 -0.71318
13
bifur_IRC_Distances_MW_output/new_data/bifur_traj3_Distances point 405
C 1.18945 -0.47323 -0.39696
 C -1.20117 -0.57072 0.15662
 C -0.00239 -0.54475 -0.13401
 C 2.21638 0.28830 0.34991
 C -2.20776 0.46226 -0.17707
 F 1.67312 -1.12371 -1.46345
 F -1.70872 -1.60849 0.84338
 H 2.42772 1.11546 -0.04931
 H -1.91870 1.22520 -0.54894
 H 1.98958 0.65294 0.98106
 H -2.46037 0.86993 0.51540
 H 3.02652 -0.33907 0.64360
 H -3.02366 0.04586 -0.72023
13
bifur_IRC_Distances_MW_output/new_data/bifur_traj3_Distances point 406
C 1.18955 -0.46978 -0.39603
 C -1.20148 -0.56668 0.15865
 C -0.00263 -0.53374 -0.13084
 C 2.22176 0.28680 0.34922
 C -2.21306 0.46066 -0.17796
 F 1.66904 -1.12345 -1.46331
 F -1.70471 -1.60612 0.84697
 H 2.43394 1.11522 -0.05012
 H -1.92906 1.22420 -0.54503
 H 2.00019 0.65333 0.97488
 H -2.46680 0.86893 0.51374
 H 3.03010 -0.34784 0.64712
 H -3.02684 0.03848 -0.72730
13
bifur_IRC_Distances_MW_output/new_data/bifur_traj3_Distances point 407
C 1.18972 -0.46623 -0.39515
 C -1.20185 -0.56259 0.16071
 C -0.00288 -0.52253 -0.12766
 C 2.22728 0.28525 0.34851
 C -2.21852 0.45900 -0.17881
 F 1.66497 -1.12301 -1.46329
 F -1.70069 -1.60370 0.85063
 H 2.44062 1.11508 -0.05152
 H -1.93940 1.22320 -0.54152
 H 2.01074 0.65358 0.96916
 H -2.47365 0.86782 0.51274
 H 3.03381 -0.35681 0.65069
 H -3.03015 0.03093 -0.73450
13
bifur_IRC_Distances_MW_output/new_data/bifur_traj3_Distances point 408
C 1.18972 -0.46623 -0.39515
 C -1.20185 -0.56259 0.16071
 C -0.00288 -0.52253 -0.12766
 C 2.22728 0.28525 0.34851
 C -2.21852 0.45900 -0.17881
 F 1.66497 -1.12301 -1.46329
 F -1.70069 -1.60370 0.85063
 H 2.44062 1.11508 -0.05152
 H -1.93940 1.22320 -0.54152
 H 2.01074 0.65358 0.96916
 H -2.47365 0.86782 0.51274
 H 3.03381 -0.35681 0.65069
 H -3.03015 0.03093 -0.73450
13
bifur_IRC_Distances_MW_output/new_data/bifur_traj3_Distances point 409
C 1.19036 -0.45853 -0.39371
 C -1.20289 -0.55418 0.16502
 C -0.00343 -0.49912 -0.12128
 C 2.23914 0.28194 0.34694
 C -2.23026 0.45538 -0.18025
 F 1.65684 -1.12093 -1.46410
 F -1.69254 -1.59876 0.85824
 H 2.45669 1.11555 -0.05797
 H -1.95967 1.22138 -0.53734
 H 2.03116 0.65325 0.96102
 H -2.48991 0.86498 0.51499
 H 3.04197 -0.37590 0.65788
 H -3.03747 0.01493 -0.74945
13
bifur_IRC_Distances_MW_output/new_data/bifur_traj3_Distances point 410
C 1.19088 -0.45436 -0.39323
 C -1.20361 -0.54991 0.16725
 C -0.00373 -0.48704 -0.11814
 C 2.24547 0.28018 0.34610
 C -2.23655 0.45341 -0.18079
 F 1.65288 -1.11911 -1.46509
 F -1.68849 -1.59629 0.86217
 H 2.46630 1.11624 -0.06345
 H -1.96937 1.22059 -0.53712
 H 2.04076 0.65258 0.95921
 H -2.49950 0.86321 0.51881
 H 3.04645 -0.38601 0.66142
 H -3.04150 0.00651 -0.75714
13
bifur_IRC_Distances_MW_output/new_data/bifur_traj3_Distances point 411
C 1.19153 -0.45006 -0.39287
 C -1.20445 -0.54566 0.16950
 C -0.00405 -0.47488 -0.11504
 C 2.25199 0.27836 0.34525
 C -2.24302 0.45136 -0.18126
 F 1.64907 -1.11682 -1.46640
 F -1.68453 -1.59381 0.86613
 H 2.47663 1.11709 -0.06992
 H -1.97884 1.21980 -0.53776
 H 2.05001 0.65171 0.95850
 H -2.50973 0.86135 0.52388
 H 3.05113 -0.39638 0.66490
 H -3.04572 -0.00206 -0.76492
13
bifur_IRC_Distances_MW_output/new_data/bifur_traj3_Distances point 412
C 1.19230 -0.44566 -0.39260
 C -1.20541 -0.54139 0.17177
 C -0.00438 -0.46266 -0.11196
 C 2.25865 0.27647 0.34442
 C -2.24965 0.44928 -0.18170
 F 1.64538 -1.11421 -1.46793
 F -1.68069 -1.59128 0.87015
 H 2.48728 1.11788 -0.07666
 H -1.98838 1.21893 -0.53860
 H 2.05925 0.65086 0.95816
 H -2.52021 0.85954 0.52935
 H 3.05596 -0.40699 0.66842
 H -3.05010 -0.01077 -0.77282
13
bifur_IRC_Distances_MW_output/new_data/bifur_traj3_Distances point 413
C 1.19317 -0.44119 -0.39234
 C -1.20647 -0.53707 0.17406
 C -0.00473 -0.45030 -0.10883
 C 2.26548 0.27452 0.34362
 C -2.25643 0.44716 -0.18219
 F 1.64179 -1.11139 -1.46954
 F -1.67695 -1.58864 0.87427
 H 2.49798 1.11844 -0.08305
 H -1.99833 1.21788 -0.53902
 H 2.06883 0.65019 0.95744
 H -2.53066 0.85792 0.53445
 H 3.06094 -0.41788 0.67208
 H -3.05461 -0.01965 -0.78095
13
bifur_IRC_Distances_MW_output/new_data/bifur_traj3_Distances point 414
C 1.19411 -0.43662 -0.39205
 C -1.20764 -0.53262 0.17642
 C -0.00511 -0.43767 -0.10560
 C 2.27252 0.27248 0.34285
 C -2.26342 0.44499 -0.18276
 F 1.63823 -1.10846 -1.47117
 F -1.67326 -1.58581 0.87853
 H 2.50858 1.11866 -0.08867
 H -2.00898 1.21657 -0.53858
 H 2.07907 0.64984 0.95582
 H -2.54093 0.85653 0.53866
 H 3.06609 -0.42913 0.67597
 H -3.05927 -0.02878 -0.78942
13
bifur_IRC_Distances_MW_output/new_data/bifur_traj3_Distances point 415
C 1.19513 -0.43194 -0.39169
 C -1.20891 -0.52799 0.17884
 C -0.00551 -0.42464 -0.10223
 C 2.27982 0.27034 0.34211
 C -2.27065 0.44277 -0.18345
 F 1.63465 -1.10546 -1.47274
 F -1.66958 -1.58275 0.88298
 H 2.51902 1.11846 -0.09332
 H -2.02053 1.21496 -0.53701
 H 2.09019 0.64988 0.95295
 H -2.55097 0.85542 0.54168
 H 3.07143 -0.44082 0.68018
 H -3.06410 -0.03823 -0.79831
13
bifur_IRC_Distances_MW_output/new_data/bifur_traj3_Distances point 416
C 1.19622 -0.42713 -0.39126
 C -1.21026 -0.52315 0.18135
 C -0.00593 -0.41116 -0.09869
 C 2.28739 0.26809 0.34139
 C -2.27813 0.44049 -0.18426
 F 1.63101 -1.10245 -1.47424
 F -1.66588 -1.57945 0.88763
 H 2.52928 1.11783 -0.09695
 H -2.03305 1.21305 -0.53421
 H 2.10226 0.65031 0.94872
 H -2.56077 0.85458 0.54344
 H 3.07698 -0.45297 0.68475
 H -3.06910 -0.04804 -0.80768
13
bifur_IRC_Distances_MW_output/new_data/bifur_traj3_Distances point 417
C 1.19735 -0.42221 -0.39075
 C -1.21170 -0.51812 0.18393
 C -0.00639 -0.39724 -0.09500
 C 2.29520 0.26575 0.34068
 C -2.28585 0.43814 -0.18518
 F 1.62730 -1.09944 -1.47563
 F -1.66215 -1.57590 0.89246
 H 2.53937 1.11681 -0.09964
 H -2.04646 1.21085 -0.53024
 H 2.11522 0.65110 0.94317
 H -2.57035 0.85398 0.54402
 H 3.08271 -0.46555 0.68966
 H -3.07426 -0.05817 -0.81748
13
bifur_IRC_Distances_MW_output/new_data/bifur_traj3_Distances point 418
C 1.19852 -0.41721 -0.39017
 C -1.21319 -0.51294 0.18658
 C -0.00687 -0.38298 -0.09121
 C 2.30321 0.26334 0.33997
 C -2.29375 0.43575 -0.18618
 F 1.62354 -1.09644 -1.47691
 F -1.65840 -1.57217 0.89742
 H 2.54931 1.11547 -0.10159
 H -2.06055 1.20843 -0.52532
 H 2.12887 0.65220 0.93654
 H -2.57974 0.85356 0.54365
 H 3.08859 -0.47844 0.69486
 H -3.07954 -0.06856 -0.82763
13
bifur_IRC_Distances_MW_output/new_data/bifur_traj3_Distances point 419
C 1.19852 -0.41721 -0.39017
 C -1.21319 -0.51294 0.18657
 C -0.00687 -0.38298 -0.09121
 C 2.30321 0.26334 0.33997
 C -2.29375 0.43575 -0.18618
 F 1.62354 -1.09644 -1.47691
 F -1.65840 -1.57217 0.89742
 H 2.54931 1.11547 -0.10159
 H -2.06055 1.20843 -0.52532
 H 2.12887 0.65220 0.93654
 H -2.57974 0.85356 0.54365
 H 3.08859 -0.47844 0.69486
 H -3.07954 -0.06856 -0.82763
13
bifur_IRC_Distances_MW_output/new_data/bifur_traj3_Distances point 420
C 1.20095 -0.40700 -0.38893
 C -1.21633 -0.50227 0.19196
 C -0.00789 -0.35376 -0.08342
 C 2.31965 0.25837 0.33852
 C -2.30993 0.43084 -0.18828
 F 1.61596 -1.09034 -1.47932
 F -1.65089 -1.56428 0.90756
 H 2.56913 1.11224 -0.10446
 H -2.09000 1.20311 -0.51382
 H 2.15741 0.65490 0.92145
 H -2.59836 0.85301 0.54152
 H 3.10071 -0.50491 0.70587
 H -3.09039 -0.08990 -0.84866
13
bifur_IRC_Distances_MW_output/new_data/bifur_traj3_Distances point 421
C 1.20226 -0.40169 -0.38833
 C -1.21802 -0.49676 0.19474
 C -0.00844 -0.33867 -0.07944
 C 2.32820 0.25578 0.33776
 C -2.31835 0.42827 -0.18932
 F 1.61212 -1.08700 -1.48062
 F -1.64710 -1.56015 0.91276
 H 2.57955 1.11054 -0.10619
 H -2.10516 1.20029 -0.50795
 H 2.17207 0.65631 0.91382
 H -2.60811 0.85274 0.54076
 H 3.10707 -0.51867 0.71162
 H -3.09607 -0.10098 -0.85960
13
bifur_IRC_Distances_MW_output/new_data/bifur_traj3_Distances point 422
C 1.20368 -0.39612 -0.38780
 C -1.21983 -0.49111 0.19759
 C -0.00902 -0.32309 -0.07539
 C 2.33713 0.25308 0.33695
 C -2.32714 0.42557 -0.19031
 F 1.60824 -1.08324 -1.48215
 F -1.64324 -1.55590 0.91807
 H 2.59081 1.10895 -0.10887
 H -2.12053 1.19740 -0.50257
 H 2.18685 0.65760 0.90685
 H -2.61866 0.85235 0.54105
 H 3.11377 -0.53302 0.71751
 H -3.10205 -0.11249 -0.87093
13
bifur_IRC_Distances_MW_output/new_data/bifur_traj3_Distances point 423
C 1.20523 -0.39024 -0.38740
 C -1.22178 -0.48532 0.20053
 C -0.00964 -0.30701 -0.07128
 C 2.34645 0.25027 0.33607
 C -2.33633 0.42271 -0.19118
 F 1.60433 -1.07889 -1.48403
 F -1.63932 -1.55159 0.92347
 H 2.60322 1.10761 -0.11303
 H -2.13589 1.19450 -0.49822
 H 2.20153 0.65864 0.90116
 H -2.63029 0.85174 0.54309
 H 3.12084 -0.54799 0.72345
 H -3.10835 -0.12444 -0.88265
13
bifur_IRC_Distances_MW_output/new_data/bifur_traj3_Distances point 424
C 1.20691 -0.38412 -0.38716
 C -1.22386 -0.47950 0.20352
 C -0.01029 -0.29067 -0.06717
 C 2.35607 0.24738 0.33515
 C -2.34582 0.41974 -0.19192
 F 1.60047 -1.07393 -1.48628
 F -1.63540 -1.54728 0.92886
 H 2.61671 1.10659 -0.11884
 H -2.15095 1.19164 -0.49515
 H 2.21582 0.65937 0.89710
 H -2.64295 0.85090 0.54714
 H 3.12822 -0.56345 0.72933
 H -3.11493 -0.13668 -0.89458
13
bifur_IRC_Distances_MW_output/new_data/bifur_traj3_Distances point 425
C 1.20869 -0.37787 -0.38704
 C -1.22604 -0.47372 0.20650
 C -0.01095 -0.27432 -0.06312
 C 2.36584 0.24446 0.33420
 C -2.35545 0.41670 -0.19253
 F 1.59671 -1.06849 -1.48883
 F -1.63154 -1.54303 0.93417
 H 2.63093 1.10582 -0.12589
 H -2.16564 1.18883 -0.49311
 H 2.22964 0.65987 0.89440
 H -2.65629 0.84990 0.55275
 H 3.13579 -0.57913 0.73508
 H -3.12167 -0.14901 -0.90659
13
bifur_IRC_Distances_MW_output/new_data/bifur_traj3_Distances point 426
C 1.21053 -0.37155 -0.38700
 C -1.22829 -0.46799 0.20947
 C -0.01163 -0.25805 -0.05911
 C 2.37568 0.24151 0.33326
 C -2.36517 0.41363 -0.19308
 F 1.59307 -1.06272 -1.49155
 F -1.62779 -1.53880 0.93941
 H 2.64548 1.10510 -0.13346
 H -2.18017 1.18598 -0.49148
 H 2.24325 0.66033 0.89233
 H -2.66992 0.84889 0.55908
 H 3.14347 -0.59497 0.74078
 H -3.12851 -0.16136 -0.91866
13
bifur_IRC_Distances_MW_output/new_data/bifur_traj3_Distances point 427
C 1.21245 -0.36516 -0.38699
 C -1.23063 -0.46223 0.21245
 C -0.01234 -0.24172 -0.05508
 C 2.38566 0.23851 0.33232
 C -2.37500 0.41053 -0.19363
 F 1.58949 -1.05671 -1.49434
 F -1.62411 -1.53450 0.94466
 H 2.66012 1.10423 -0.14090
 H -2.19495 1.18296 -0.48957
 H 2.25706 0.66096 0.89011
 H -2.68359 0.84801 0.56535
 H 3.15131 -0.61104 0.74657
 H -3.13547 -0.17382 -0.93094
13
bifur_IRC_Distances_MW_output/new_data/bifur_traj3_Distances point 428
C 1.21447 -0.35865 -0.38698
 C -1.23309 -0.45637 0.21549
 C -0.01307 -0.22513 -0.05096
 C 2.39590 0.23541 0.33140
 C -2.38509 0.40737 -0.19422
 F 1.58592 -1.05046 -1.49719
 F -1.62048 -1.53003 0.95000
 H 2.67486 1.10306 -0.14787
 H -2.21036 1.17968 -0.48693
 H 2.27147 0.66188 0.88721
 H -2.69727 0.84733 0.57109
 H 3.15938 -0.62756 0.75260
 H -3.14264 -0.18655 -0.94362
13
bifur_IRC_Distances_MW_output/new_data/bifur_traj3_Distances point 429
C 1.21661 -0.35189 -0.38696
 C -1.23572 -0.45028 0.21863
 C -0.01386 -0.20799 -0.04668
 C 2.40659 0.23217 0.33048
 C -2.39562 0.40409 -0.19488
 F 1.58232 -1.04386 -1.50013
 F -1.61683 -1.52530 0.95554
 H 2.68989 1.10153 -0.15436
 H -2.22674 1.17604 -0.48338
 H 2.28679 0.66319 0.88345
 H -2.71115 0.84691 0.57627
 H 3.16784 -0.64483 0.75899
 H -3.15014 -0.19978 -0.95696
13
bifur_IRC_Distances_MW_output/new_data/bifur_traj3_Distances point 430
C 1.21661 -0.35189 -0.38696
 C -1.23572 -0.45028 0.21863
 C -0.01386 -0.20799 -0.04668
 C 2.40659 0.23217 0.33048
 C -2.39562 0.40409 -0.19488
 F 1.58232 -1.04386 -1.50013
 F -1.61683 -1.52530 0.95554
 H 2.68989 1.10153 -0.15436
 H -2.22674 1.17604 -0.48338
 H 2.28679 0.66319 0.88344
 H -2.71115 0.84691 0.57626
 H 3.16784 -0.64483 0.75900
 H -3.15014 -0.19978 -0.95696
13
bifur_IRC_Distances_MW_output/new_data/bifur_traj3_Distances point 431
C 1.22154 -0.33703 -0.38704
 C -1.24174 -0.43711 0.22545
 C -0.01562 -0.17088 -0.03739
 C 2.43024 0.22498 0.32856
 C -2.41887 0.39688 -0.19630
 F 1.57483 -1.02862 -1.50681
 F -1.60930 -1.51484 0.96753
 H 2.72270 1.09757 -0.16762
 H -2.26318 1.16751 -0.47441
 H 2.32078 0.66677 0.87456
 H -2.74125 0.84659 0.58694
 H 3.18671 -0.68311 0.77315
 H -3.16684 -0.22873 -0.98663
13
bifur_IRC_Distances_MW_output/new_data/bifur_traj3_Distances point 432
C 1.22443 -0.32867 -0.38726
 C -1.24525 -0.42996 0.22920
 C -0.01664 -0.15063 -0.03231
 C 2.44351 0.22096 0.32751
 C -2.43192 0.39285 -0.19695
 F 1.57092 -1.01937 -1.51092
 F -1.60536 -1.50916 0.97397
 H 2.74154 1.09548 -0.17594
 H -2.28305 1.16266 -0.47019
 H 2.33918 0.66878 0.87099
 H -2.75849 0.84646 0.59435
 H 3.19744 -0.70466 0.78080
 H -3.17631 -0.24472 -1.00324
13
bifur_IRC_Distances_MW_output/new_data/bifur_traj3_Distances point 433
C 1.22759 -0.31976 -0.38767
 C -1.24906 -0.42264 0.23309
 C -0.01772 -0.12964 -0.02706
 C 2.45757 0.21670 0.32641
 C -2.44575 0.38857 -0.19747
 F 1.56701 -1.00893 -1.51564
 F -1.60137 -1.50338 0.98050
 H 2.76211 1.09358 -0.18607
 H -2.30337 1.15760 -0.46701
 H 2.35784 0.67070 0.86906
 H -2.77733 0.84619 0.60409
 H 3.20891 -0.72757 0.78852
 H -3.18644 -0.26144 -1.02076
13
bifur_IRC_Distances_MW_output/new_data/bifur_traj3_Distances point 434
C 1.23093 -0.31058 -0.38824
 C -1.25306 -0.41534 0.23701
 C -0.01885 -0.10856 -0.02176
 C 2.47202 0.21235 0.32528
 C -2.45995 0.38418 -0.19785
 F 1.56320 -0.99758 -1.52081
 F -1.59747 -1.49767 0.98692
 H 2.78374 1.09191 -0.19754
 H -2.32363 1.15243 -0.46477
 H 2.37632 0.67255 0.86867
 H -2.79714 0.84585 0.61571
 H 3.22082 -0.75119 0.79610
 H -3.19692 -0.27836 -1.03873
13
bifur_IRC_Distances_MW_output/new_data/bifur_traj3_Distances point 435
C 1.23436 -0.30133 -0.38889
 C -1.25717 -0.40819 0.24090
 C -0.02000 -0.08776 -0.01648
 C 2.48657 0.20797 0.32418
 C -2.47426 0.37979 -0.19816
 F 1.55955 -0.98571 -1.52619
 F -1.59372 -1.49207 0.99316
 H 2.80564 1.09026 -0.20933
 H -2.34382 1.14714 -0.46271
 H 2.39468 0.67454 0.86888
 H -2.81718 0.84558 0.62800
 H 3.23290 -0.77506 0.80352
 H -3.20755 -0.29517 -1.05688
13
bifur_IRC_Distances_MW_output/new_data/bifur_traj3_Distances point 436
C 1.23786 -0.29210 -0.38956
 C -1.26136 -0.40114 0.24476
 C -0.02117 -0.06727 -0.01120
 C 2.50119 0.20359 0.32312
 C -2.48862 0.37541 -0.19847
 F 1.55601 -0.97357 -1.53160
 F -1.59013 -1.48650 0.99928
 H 2.82733 1.08835 -0.22044
 H -2.36432 1.14160 -0.45987
 H 2.41332 0.67693 0.86855
 H -2.83694 0.84559 0.63974
 H 3.24511 -0.79908 0.81096
 H -3.21826 -0.31182 -1.07527
13
bifur_IRC_Distances_MW_output/new_data/bifur_traj3_Distances point 437
C 1.24141 -0.28289 -0.39019
 C -1.26565 -0.39412 0.24861
 C -0.02237 -0.04695 -0.00588
 C 2.51594 0.19917 0.32211
 C -2.50309 0.37107 -0.19886
 F 1.55254 -0.96129 -1.53691
 F -1.58668 -1.48085 1.00536
 H 2.84855 1.08594 -0.23013
 H -2.38559 1.13566 -0.45545
 H 2.43273 0.67996 0.86675
 H -2.85617 0.84606 0.65001
 H 3.25745 -0.82334 0.81861
 H -3.22908 -0.32841 -1.09404
13
bifur_IRC_Distances_MW_output/new_data/bifur_traj3_Distances point 438
C 1.24502 -0.27372 -0.39074
 C -1.27003 -0.38708 0.25246
 C -0.02359 -0.02675 -0.00049
 C 2.53085 0.19471 0.32115
 C -2.51770 0.36675 -0.19936
 F 1.54909 -0.94899 -1.54206
 F -1.58334 -1.47507 1.01146
 H 2.86913 1.08285 -0.23793
 H -2.40790 1.12922 -0.44888
 H 2.45322 0.68382 0.86283
 H -2.87467 0.84707 0.65821
 H 3.26995 -0.84784 0.82663
 H -3.24002 -0.34497 -1.11329
13
bifur_IRC_Distances_MW_output/new_data/bifur_traj3_Distances point 439
C 1.24862 -0.26470 -0.39119
 C -1.27443 -0.38009 0.25628
 C -0.02483 -0.00683 0.00491
 C 2.54577 0.19028 0.32025
 C -2.53229 0.36250 -0.19998
 F 1.54567 -0.93691 -1.54690
 F -1.58011 -1.46919 1.01753
 H 2.88874 1.07906 -0.24353
 H -2.43115 1.12233 -0.43998
 H 2.47469 0.68851 0.85650
 H -2.89217 0.84868 0.66395
 H 3.28247 -0.87231 0.83501
 H -3.25097 -0.36133 -1.13285
13
bifur_IRC_Distances_MW_output/new_data/bifur_traj3_Distances point 440
C 1.25211 -0.25607 -0.39152
 C -1.27874 -0.37330 0.25996
 C -0.02606 0.01233 0.01018
 C 2.56033 0.18597 0.31942
 C -2.54651 0.35844 -0.20069
 F 1.54231 -0.92540 -1.55132
 F -1.57704 -1.46335 1.02343
 H 2.90696 1.07470 -0.24691
 H -2.45470 1.11516 -0.42902
 H 2.49660 0.69389 0.84793
 H -2.90829 0.85080 0.66718
 H 3.29468 -0.89608 0.84357
 H -3.26165 -0.37708 -1.15222
13
bifur_IRC_Distances_MW_output/new_data/bifur_traj3_Distances point 441
C 1.25211 -0.25607 -0.39152
 C -1.27874 -0.37331 0.25996
 C -0.02606 0.01233 0.01018
 C 2.56033 0.18598 0.31942
 C -2.54651 0.35844 -0.20069
 F 1.54231 -0.92541 -1.55132
 F -1.57704 -1.46336 1.02343
 H 2.90695 1.07470 -0.24691
 H -2.45470 1.11516 -0.42902
 H 2.49660 0.69389 0.84793
 H -2.90829 0.85080 0.66718
 H 3.29468 -0.89608 0.84357
 H -3.26165 -0.37708 -1.15222
13
bifur_IRC_Distances_MW_output/new_data/bifur_traj3_Distances point 442
C 1.25854 -0.24036 -0.39190
 C -1.28679 -0.36076 0.26675
 C -0.02838 0.04745 0.02000
 C 2.58756 0.17806 0.31792
 C -2.57304 0.35104 -0.20221
 F 1.53593 -0.90466 -1.55881
 F -1.57139 -1.45234 1.03429
 H 2.93906 1.06516 -0.24885
 H -2.50057 1.10083 -0.40348
 H 2.53960 0.70572 0.82664
 H -2.93643 0.85589 0.66824
 H 3.31750 -0.94014 0.86049
 H -3.28159 -0.40589 -1.18907
13
bifur_IRC_Distances_MW_output/new_data/bifur_traj3_Distances point 443
C 1.26158 -0.23294 -0.39204
 C -1.29064 -0.35486 0.26995
 C -0.02951 0.06397 0.02468
 C 2.60066 0.17433 0.31717
 C -2.58578 0.34755 -0.20290
 F 1.53278 -0.89483 -1.56222
 F -1.56866 -1.44716 1.03931
 H 2.95425 1.06046 -0.24929
 H -2.52283 1.09376 -0.39032
 H 2.56056 0.71175 0.81560
 H -2.94973 0.85847 0.66825
 H 3.32851 -0.96113 0.86880
 H -3.29119 -0.41937 -1.20698
13
bifur_IRC_Distances_MW_output/new_data/bifur_traj3_Distances point 444
C 1.26461 -0.22550 -0.39224
 C -1.29447 -0.34911 0.27313
 C -0.03065 0.08028 0.02936
 C 2.61381 0.17068 0.31634
 C -2.59858 0.34405 -0.20344
 F 1.52955 -0.88479 -1.56572
 F -1.56585 -1.44225 1.04408
 H 2.97003 1.05624 -0.25108
 H -2.54460 1.08686 -0.37817
 H 2.58104 0.71749 0.80583
 H -2.96367 0.86069 0.66994
 H 3.33962 -0.98209 0.87692
 H -3.30086 -0.43256 -1.22496
13
bifur_IRC_Distances_MW_output/new_data/bifur_traj3_Distances point 445
C 1.26755 -0.21812 -0.39253
 C -1.29820 -0.34366 0.27621
 C -0.03179 0.09610 0.03396
 C 2.62679 0.16717 0.31541
 C -2.61121 0.34059 -0.20372
 F 1.52628 -0.87458 -1.56934
 F -1.56295 -1.43780 1.04840
 H 2.98659 1.05301 -0.25533
 H -2.56503 1.08046 -0.36831
 H 2.60022 0.72249 0.79872
 H -2.97849 0.86219 0.67462
 H 3.35067 -1.00265 0.88452
 H -3.31043 -0.44518 -1.24262
13
bifur_IRC_Distances_MW_output/new_data/bifur_traj3_Distances point 446
C 1.27024 -0.21117 -0.39286
 C -1.30163 -0.33874 0.27905
 C -0.03286 0.11072 0.03826
 C 2.63894 0.16399 0.31441
 C -2.62304 0.33733 -0.20375
 F 1.52306 -0.86484 -1.57281
 F -1.56006 -1.43402 1.05209
 H 3.00304 1.05093 -0.26181
 H -2.58319 1.07489 -0.36118
 H 2.61724 0.72644 0.79445
 H -2.99342 0.86281 0.68195
 H 3.36108 -1.02174 0.89130
 H -3.31940 -0.45659 -1.25909
13
bifur_IRC_Distances_MW_output/new_data/bifur_traj3_Distances point 447
C 1.27258 -0.20487 -0.39316
 C -1.30467 -0.33437 0.28161
 C -0.03385 0.12395 0.04221
 C 2.65001 0.16120 0.31337
 C -2.63381 0.33435 -0.20362
 F 1.51992 -0.85607 -1.57589
 F -1.55721 -1.43082 1.05519
 H 3.01858 1.04972 -0.26938
 H -2.59913 1.07016 -0.35590
 H 2.63222 0.72952 0.79182
 H -3.00767 0.86277 0.69044
 H 3.37059 -1.03889 0.89738
 H -3.32756 -0.46667 -1.27407
13
bifur_IRC_Distances_MW_output/new_data/bifur_traj3_Distances point 448
C 1.27462 -0.19913 -0.39337
 C -1.30735 -0.33036 0.28396
 C -0.03478 0.13616 0.04587
 C 2.66020 0.15874 0.31230
 C -2.64372 0.33162 -0.20340
 F 1.51676 -0.84834 -1.57848
 F -1.55437 -1.42799 1.05789
 H 3.03315 1.04907 -0.27736
 H -2.61356 1.06602 -0.35154
 H 2.64588 0.73203 0.78974
 H -3.02115 0.86225 0.69918
 H 3.37935 -1.05437 0.90312
 H -3.33503 -0.47569 -1.28789
13
bifur_IRC_Distances_MW_output/new_data/bifur_traj3_Distances point 449
C 1.27642 -0.19376 -0.39349
 C -1.30979 -0.32657 0.28618
 C -0.03567 0.14783 0.04937
 C 2.66988 0.15652 0.31114
 C -2.65312 0.32901 -0.20310
 F 1.51347 -0.84144 -1.58066
 F -1.55140 -1.42541 1.06030
 H 3.04723 1.04892 -0.28594
 H -2.62703 1.06235 -0.34787
 H 2.65874 0.73406 0.78801
 H -3.03430 0.86125 0.70835
 H 3.38765 -1.06873 0.90877
 H -3.34209 -0.48402 -1.30104
13
bifur_IRC_Distances_MW_output/new_data/bifur_traj3_Distances point 450
C 1.27805 -0.18852 -0.39357
 C -1.31206 -0.32287 0.28835
 C -0.03657 0.15940 0.05286
 C 2.67941 0.15445 0.30984
 C -2.66237 0.32643 -0.20264
 F 1.50992 -0.83497 -1.58261
 F -1.54818 -1.42306 1.06246
 H 3.06169 1.04956 -0.29628
 H -2.63973 1.05915 -0.34555
 H 2.67095 0.73540 0.78744
 H -3.04795 0.85950 0.71925
 H 3.39583 -1.08252 0.91440
 H -3.34900 -0.49195 -1.31395
13
bifur_IRC_Distances_MW_output/new_data/bifur_traj3_Distances point 451
C 1.27956 -0.18313 -0.39368
 C -1.31423 -0.31923 0.29055
 C -0.03751 0.17123 0.05646
 C 2.68913 0.15248 0.30830
 C -2.67180 0.32374 -0.20188
 F 1.50597 -0.82842 -1.58457
 F -1.54454 -1.42104 1.06429
 H 3.07770 1.05161 -0.31042
 H -2.65138 1.05663 -0.34619
 H 2.68220 0.73556 0.78994
 H -3.06330 0.85645 0.73431
 H 3.40422 -1.09625 0.91985
 H -3.35602 -0.49964 -1.32695
13
bifur_IRC_Distances_MW_output/new_data/bifur_traj3_Distances point 452
C 1.27956 -0.18313 -0.39368
 C -1.31423 -0.31923 0.29055
 C -0.03751 0.17123 0.05646
 C 2.68913 0.15248 0.30830
 C -2.67180 0.32374 -0.20188
 F 1.50597 -0.82842 -1.58457
 F -1.54454 -1.42104 1.06429
 H 3.07771 1.05162 -0.31042
 H -2.65138 1.05663 -0.34619
 H 2.68220 0.73556 0.78995
 H -3.06331 0.85644 0.73431
 H 3.40422 -1.09625 0.91985
 H -3.35602 -0.49964 -1.32695
13
bifur_IRC_Distances_MW_output/new_data/bifur_traj3_Distances point 453
C 1.28226 -0.17158 -0.39425
 C -1.31825 -0.31251 0.29497
 C -0.03949 0.19542 0.06406
 C 2.70911 0.14901 0.30426
 C -2.69124 0.31791 -0.19894
 F 1.49689 -0.81388 -1.58933
 F -1.53585 -1.41890 1.06627
 H 3.11747 1.06290 -0.35774
 H -2.66840 1.05523 -0.36396
 H 2.69852 0.72977 0.81274
 H -3.10235 0.84409 0.78597
 H 3.42179 -1.12364 0.92859
 H -3.37046 -0.51381 -1.35265
13
bifur_IRC_Distances_MW_output/new_data/bifur_traj3_Distances point 454
C 1.28332 -0.16592 -0.39465
 C -1.31992 -0.30966 0.29703
 C -0.04047 0.20686 0.06778
 C 2.71857 0.14765 0.30193
 C -2.70047 0.31500 -0.19690
 F 1.49208 -0.80663 -1.59183
 F -1.53111 -1.41879 1.06640
 H 3.13956 1.07175 -0.38892
 H -2.67316 1.05648 -0.38032
 H 2.70305 0.72398 0.83189
 H -3.12442 0.83518 0.82027
 H 3.43025 -1.13614 0.93160
 H -3.37728 -0.51975 -1.36427
13
bifur_IRC_Distances_MW_output/new_data/bifur_traj3_Distances point 455
C 1.28410 -0.16069 -0.39498
 C -1.32129 -0.30708 0.29893
 C -0.04141 0.21763 0.07129
 C 2.72735 0.14657 0.29951
 C -2.70902 0.31223 -0.19474
 F 1.48718 -0.80029 -1.59394
 F -1.52627 -1.41899 1.06621
 H 3.16129 1.08152 -0.42149
 H -2.67636 1.05857 -0.39848
 H 2.70617 0.71723 0.85244
 H -3.14631 0.82541 0.85583
 H 3.43810 -1.14721 0.93424
 H -3.38355 -0.52490 -1.37481
13
bifur_IRC_Distances_MW_output/new_data/bifur_traj3_Distances point 456
C 1.28456 -0.15603 -0.39514
 C -1.32231 -0.30465 0.30068
 C -0.04230 0.22784 0.07457
 C 2.73539 0.14577 0.29704
 C -2.71683 0.30966 -0.19261
 F 1.48212 -0.79538 -1.59535
 F -1.52133 -1.41925 1.06585
 H 3.18183 1.09152 -0.45367
 H -2.67872 1.06117 -0.41657
 H 2.70871 0.71009 0.87213
 H -3.16716 0.81529 0.89039
 H 3.44524 -1.15667 0.93703
 H -3.38919 -0.52935 -1.38434
13
bifur_IRC_Distances_MW_output/new_data/bifur_traj3_Distances point 457
C 1.28463 -0.15207 -0.39504
 C -1.32294 -0.30231 0.30224
 C -0.04313 0.23749 0.07755
 C 2.74255 0.14527 0.29454
 C -2.72377 0.30733 -0.19057
 F 1.47688 -0.79237 -1.59580
 F -1.51627 -1.41943 1.06540
 H 3.20043 1.10124 -0.48416
 H -2.68063 1.06405 -0.43332
 H 2.71108 0.70292 0.88939
 H -3.18627 0.80520 0.92228
 H 3.45150 -1.16421 0.94029
 H -3.39407 -0.53310 -1.39279
13
bifur_IRC_Distances_MW_output/new_data/bifur_traj3_Distances point 458
C 1.28426 -0.14898 -0.39466
 C -1.32311 -0.30007 0.30356
 C -0.04388 0.24640 0.08013
 C 2.74862 0.14509 0.29208
 C -2.72961 0.30533 -0.18872
 F 1.47154 -0.79157 -1.59516
 F -1.51119 -1.41946 1.06490
 H 3.21631 1.11014 -0.51159
 H -2.68227 1.06701 -0.44762
 H 2.71351 0.69610 0.90296
 H -3.20281 0.79558 0.94992
 H 3.45664 -1.16949 0.94415
 H -3.39801 -0.53608 -1.39995
13
bifur_IRC_Distances_MW_output/new_data/bifur_traj3_Distances point 459
C 1.28348 -0.14681 -0.39399
 C -1.32284 -0.29793 0.30462
 C -0.04453 0.25447 0.08226
 C 2.75349 0.14519 0.28974
 C -2.73425 0.30370 -0.18713
 F 1.46622 -0.79297 -1.59342
 F -1.50622 -1.41927 1.06439
 H 3.22896 1.11777 -0.53494
 H -2.68383 1.06982 -0.45869
 H 2.71616 0.68999 0.91206
 H -3.21627 0.78685 0.97225
 H 3.46058 -1.17250 0.94864
 H -3.40095 -0.53830 -1.40577
13
bifur_IRC_Distances_MW_output/new_data/bifur_traj3_Distances point 460
C 1.28234 -0.14546 -0.39305
 C -1.32218 -0.29585 0.30543
 C -0.04509 0.26179 0.08395
 C 2.75727 0.14552 0.28751
 C -2.73781 0.30240 -0.18581
 F 1.46094 -0.79639 -1.59066
 F -1.50136 -1.41884 1.06391
 H 3.23846 1.12398 -0.55402
 H -2.68557 1.07233 -0.46626
 H 2.71926 0.68472 0.91651
 H -3.22670 0.77915 0.98913
 H 3.46343 -1.17347 0.95380
 H -3.40299 -0.53989 -1.41045
13
bifur_IRC_Distances_MW_output/new_data/bifur_traj3_Distances point 461
C 1.28084 -0.14485 -0.39183
 C -1.32115 -0.29377 0.30604
 C -0.04557 0.26861 0.08529
 C 2.76015 0.14607 0.28535
 C -2.74046 0.30140 -0.18472
 F 1.45558 -0.80176 -1.58684
 F -1.49653 -1.41813 1.06348
 H 3.24514 1.12886 -0.56926
 H -2.68767 1.07454 -0.47038
 H 2.72301 0.68026 0.91637
 H -3.23441 0.77236 1.00098
 H 3.46532 -1.17261 0.95977
 H -3.40424 -0.54096 -1.41426
13
bifur_IRC_Distances_MW_output/new_data/bifur_traj3_Distances point 462
C 1.27891 -0.14497 -0.39027
 C -1.31969 -0.29161 0.30645
 C -0.04600 0.27517 0.08629
 C 2.76217 0.14685 0.28317
 C -2.74225 0.30065 -0.18381
 F 1.44994 -0.80933 -1.58179
 F -1.49151 -1.41712 1.06306
 H 3.24919 1.13260 -0.58126
 H -2.69011 1.07656 -0.47128
 H 2.72744 0.67635 0.91166
 H -3.23967 0.76621 1.00828
 H 3.46628 -1.16980 0.96675
 H -3.40471 -0.54155 -1.41726
13
bifur_IRC_Distances_MW_output/new_data/bifur_traj3_Distances point 463
C 1.27892 -0.14497 -0.39027
 C -1.31969 -0.29161 0.30645
 C -0.04600 0.27517 0.08629
 C 2.76217 0.14685 0.28317
 C -2.74225 0.30065 -0.18381
 F 1.44994 -0.80933 -1.58179
 F -1.49151 -1.41712 1.06306
 H 3.24919 1.13260 -0.58126
 H -2.69012 1.07656 -0.47128
 H 2.72744 0.67635 0.91166
 H -3.23967 0.76621 1.00828
 H 3.46629 -1.16981 0.96675
 H -3.40471 -0.54155 -1.41726
13
bifur_IRC_Distances_MW_output/new_data/bifur_traj3_Distances point 464
C 1.27347 -0.14780 -0.38608
 C -1.31512 -0.28731 0.30648
 C -0.04660 0.28679 0.08695
 C 2.76267 0.14931 0.27873
 C -2.74228 0.30012 -0.18251
 F 1.43789 -0.83168 -1.56754
 F -1.48099 -1.41449 1.06198
 H 3.24862 1.13720 -0.59630
 H -2.69412 1.08076 -0.46510
 H 2.73662 0.66925 0.88990
 H -3.24221 0.75531 1.01000
 H 3.46458 -1.15688 0.98304
 H -3.40254 -0.54059 -1.41955
13
bifur_IRC_Distances_MW_output/new_data/bifur_traj3_Distances point 465
C 1.27048 -0.15014 -0.38387
 C -1.31244 -0.28561 0.30611
 C -0.04671 0.29076 0.08659
 C 2.76114 0.15076 0.27685
 C -2.74056 0.30035 -0.18217
 F 1.43261 -0.84410 -1.55978
 F -1.47644 -1.41320 1.06138
 H 3.24449 1.13803 -0.59882
 H -2.69494 1.08276 -0.45956
 H 2.74010 0.66637 0.87597
 H -3.23971 0.75128 1.00538
 H 3.46213 -1.14811 0.99052
 H -3.40014 -0.53914 -1.41859
13
bifur_IRC_Distances_MW_output/new_data/bifur_traj3_Distances point 466
C 1.26751 -0.15275 -0.38168
 C -1.30974 -0.28413 0.30560
 C -0.04675 0.29387 0.08596
 C 2.75900 0.15221 0.27518
 C -2.73825 0.30076 -0.18200
 F 1.42784 -0.85652 -1.55201
 F -1.47238 -1.41191 1.06083
 H 3.23885 1.13809 -0.59879
 H -2.69550 1.08457 -0.45275
 H 2.74324 0.66399 0.86084
 H -3.23566 0.74809 0.99824
 H 3.45917 -1.13883 0.99752
 H -3.39733 -0.53742 -1.41694
13
bifur_IRC_Distances_MW_output/new_data/bifur_traj3_Distances point 467
C 1.26449 -0.15557 -0.37943
 C -1.30696 -0.28274 0.30500
 C -0.04674 0.29659 0.08517
 C 2.75648 0.15369 0.27358
 C -2.73556 0.30129 -0.18194
 F 1.42322 -0.86921 -1.54398
 F -1.46848 -1.41058 1.06030
 H 3.23224 1.13772 -0.59726
 H -2.69596 1.08631 -0.44497
 H 2.74632 0.66182 0.84455
 H -3.23064 0.74529 0.98944
 H 3.45586 -1.12908 1.00443
 H -3.39424 -0.53554 -1.41491
13
bifur_IRC_Distances_MW_output/new_data/bifur_traj3_Distances point 468
C 1.26133 -0.15852 -0.37709
 C -1.30404 -0.28137 0.30434
 C -0.04672 0.29921 0.08429
 C 2.75370 0.15523 0.27194
 C -2.73263 0.30187 -0.18186
 F 1.41850 -0.88228 -1.53560
 F -1.46451 -1.40927 1.05970
 H 3.22524 1.13742 -0.59566
 H -2.69613 1.08824 -0.43715
 H 2.74919 0.65942 0.82796
 H -3.22532 0.74234 0.98045
 H 3.45231 -1.11882 1.01132
 H -3.39093 -0.53348 -1.41263
13
bifur_IRC_Distances_MW_output/new_data/bifur_traj3_Distances point 469
C 1.25804 -0.16147 -0.37470
 C -1.30098 -0.28005 0.30363
 C -0.04671 0.30190 0.08338
 C 2.75081 0.15685 0.27015
 C -2.72959 0.30242 -0.18163
 F 1.41358 -0.89545 -1.52700
 F -1.46030 -1.40816 1.05886
 H 3.21878 1.13786 -0.59601
 H -2.69545 1.09066 -0.43105
 H 2.75131 0.65620 0.81301
 H -3.22065 0.73865 0.97358
 H 3.44865 -1.10823 1.01794
 H -3.38748 -0.53120 -1.41015
13
bifur_IRC_Distances_MW_output/new_data/bifur_traj3_Distances point 470
C 1.25471 -0.16418 -0.37238
 C -1.29788 -0.27886 0.30289
 C -0.04671 0.30466 0.08255
 C 2.74800 0.15850 0.26823
 C -2.72663 0.30289 -0.18114
 F 1.40852 -0.90800 -1.51864
 F -1.45589 -1.40746 1.05763
 H 3.21383 1.13958 -0.60001
 H -2.69346 1.09374 -0.42841
 H 2.75209 0.65182 0.80199
 H -3.21760 0.73385 0.97111
 H 3.44511 -1.09779 1.02379
 H -3.38408 -0.52873 -1.40761
13
bifur_IRC_Distances_MW_output/new_data/bifur_traj3_Distances point 471
C 1.25149 -0.16656 -0.37024
 C -1.29487 -0.27786 0.30215
 C -0.04674 0.30740 0.08181
 C 2.74536 0.16011 0.26626
 C -2.72387 0.30324 -0.18042
 F 1.40354 -0.91945 -1.51086
 F -1.45145 -1.40721 1.05606
 H 3.21052 1.14242 -0.60736
 H -2.69031 1.09727 -0.42921
 H 2.75158 0.64654 0.79523
 H -3.21622 0.72820 0.97300
 H 3.44183 -1.08794 1.02868
 H -3.38087 -0.52616 -1.40511
13
bifur_IRC_Distances_MW_output/new_data/bifur_traj3_Distances point 472
C 1.24838 -0.16875 -0.36821
 C -1.29195 -0.27698 0.30140
 C -0.04678 0.31002 0.08113
 C 2.74283 0.16167 0.26430
 C -2.72122 0.30355 -0.17959
 F 1.39871 -0.93013 -1.50348
 F -1.44710 -1.40720 1.05431
 H 3.20799 1.14571 -0.61610
 H -2.68661 1.10094 -0.43162
 H 2.75043 0.64095 0.79065
 H -3.21560 0.72228 0.97693
 H 3.43870 -1.07853 1.03293
 H -3.37778 -0.52354 -1.40266
13
bifur_IRC_Distances_MW_output/new_data/bifur_traj3_Distances point 473
C 1.24526 -0.17096 -0.36617
 C -1.28901 -0.27616 0.30061
 C -0.04680 0.31249 0.08038
 C 2.74017 0.16322 0.26239
 C -2.71845 0.30390 -0.17878
 F 1.39397 -0.94074 -1.49605
 F -1.44283 -1.40722 1.05253
 H 3.20515 1.14881 -0.62435
 H -2.68287 1.10454 -0.43376
 H 2.74922 0.63547 0.78586
 H -3.21467 0.71655 0.98044
 H 3.43546 -1.06906 1.03703
 H -3.37459 -0.52085 -1.40014
13
bifur_IRC_Distances_MW_output/new_data/bifur_traj3_Distances point 474
C 1.24526 -0.17096 -0.36617
 C -1.28901 -0.27616 0.30061
 C -0.04680 0.31249 0.08038
 C 2.74017 0.16322 0.26239
 C -2.71845 0.30390 -0.17878
 F 1.39397 -0.94074 -1.49605
 F -1.44283 -1.40722 1.05253
 H 3.20515 1.14881 -0.62434
 H -2.68287 1.10454 -0.43376
 H 2.74922 0.63547 0.78586
 H -3.21467 0.71655 0.98044
 H 3.43546 -1.06906 1.03703
 H -3.37459 -0.52085 -1.40014
13
bifur_IRC_Distances_MW_output/new_data/bifur_traj3_Distances point 475
C 1.23865 -0.17617 -0.36167
 C -1.28273 -0.27455 0.29876
 C -0.04674 0.31660 0.07842
 C 2.73370 0.16646 0.25868
 C -2.71176 0.30497 -0.17756
 F 1.38457 -0.96373 -1.47972
 F -1.43451 -1.40690 1.04911
 H 3.19560 1.15313 -0.63471
 H -2.67608 1.11128 -0.43283
 H 2.74778 0.62563 0.76981
 H -3.20905 0.70655 0.98017
 H 3.42783 -1.04829 1.04578
 H -3.36727 -0.51498 -1.39425
13
bifur_IRC_Distances_MW_output/new_data/bifur_traj3_Distances point 476
C 1.23515 -0.17928 -0.35919
 C -1.27938 -0.27379 0.29768
 C -0.04662 0.31803 0.07714
 C 2.72973 0.16815 0.25694
 C -2.70768 0.30575 -0.17723
 F 1.38002 -0.97627 -1.47071
 F -1.43057 -1.40647 1.04758
 H 3.18830 1.15405 -0.63566
 H -2.67315 1.11434 -0.42889
 H 2.74767 0.62149 0.75755
 H -3.20374 0.70258 0.97505
 H 3.42330 -1.03681 1.05046
 H -3.36301 -0.51176 -1.39071
13
bifur_IRC_Distances_MW_output/new_data/bifur_traj3_Distances point 477
C 1.23158 -0.18270 -0.35659
 C -1.27594 -0.27309 0.29651
 C -0.04646 0.31899 0.07567
 C 2.72528 0.16988 0.25531
 C -2.70312 0.30668 -0.17710
 F 1.37565 -0.98933 -1.46126
 F -1.42687 -1.40588 1.04620
 H 3.17935 1.15417 -0.63368
 H -2.67054 1.11719 -0.42268
 H 2.74792 0.61790 0.74260
 H -3.19679 0.69933 0.96658
 H 3.41832 -1.02475 1.05522
 H -3.35839 -0.50840 -1.38678
13
bifur_IRC_Distances_MW_output/new_data/bifur_traj3_Distances point 478
C 1.22791 -0.18640 -0.35386
 C -1.27238 -0.27245 0.29525
 C -0.04623 0.31945 0.07402
 C 2.72036 0.17165 0.25376
 C -2.69809 0.30777 -0.17716
 F 1.37144 -1.00288 -1.45136
 F -1.42337 -1.40516 1.04496
 H 3.16888 1.15364 -0.62909
 H -2.66809 1.11991 -0.41452
 H 2.74840 0.61473 0.72530
 H -3.18833 0.69667 0.95511
 H 3.41290 -1.01207 1.06001
 H -3.35340 -0.50485 -1.38242
13
bifur_IRC_Distances_MW_output/new_data/bifur_traj3_Distances point 479
C 1.22409 -0.19044 -0.35098
 C -1.26864 -0.27191 0.29387
 C -0.04594 0.31938 0.07217
 C 2.71485 0.17350 0.25227
 C -2.69249 0.30902 -0.17735
 F 1.36733 -1.01707 -1.44091
 F -1.42001 -1.40437 1.04375
 H 3.15693 1.15267 -0.62238
 H -2.66548 1.12268 -0.40490
 H 2.74882 0.61172 0.70607
 H -3.17846 0.69439 0.94116
 H 3.40695 -0.99858 1.06470
 H -3.34795 -0.50100 -1.37748
13
bifur_IRC_Distances_MW_output/new_data/bifur_traj3_Distances point 480
C 1.22000 -0.19488 -0.34792
 C -1.26461 -0.27153 0.29233
 C -0.04559 0.31869 0.07009
 C 2.70857 0.17551 0.25079
 C -2.68611 0.31047 -0.17764
 F 1.36324 -1.03205 -1.42977
 F -1.41670 -1.40365 1.04244
 H 3.14351 1.15159 -0.61427
 H -2.66216 1.12574 -0.39463
 H 2.74869 0.60852 0.68567
 H -3.16726 0.69214 0.92551
 H 3.40028 -0.98392 1.06910
 H -3.34186 -0.49663 -1.37170
13
bifur_IRC_Distances_MW_output/new_data/bifur_traj3_Distances point 481
C 1.21556 -0.19975 -0.34468
 C -1.26018 -0.27145 0.29055
 C -0.04515 0.31719 0.06774
 C 2.70127 0.17774 0.24928
 C -2.67875 0.31212 -0.17790
 F 1.35915 -1.04781 -1.41797
 F -1.41336 -1.40326 1.04076
 H 3.12885 1.15091 -0.60604
 H -2.65728 1.12940 -0.38521
 H 2.74719 0.60466 0.66574
 H -3.15507 0.68949 0.90974
 H 3.39272 -0.96784 1.07271
 H -3.33495 -0.49141 -1.36473
13
bifur_IRC_Distances_MW_output/new_data/bifur_traj3_Distances point 482
C 1.21086 -0.20486 -0.34141
 C -1.25541 -0.27181 0.28854
 C -0.04465 0.31474 0.06522
 C 2.69303 0.18020 0.24778
 C -2.67048 0.31394 -0.17801
 F 1.35519 -1.06362 -1.40607
 F -1.41005 -1.40353 1.03845
 H 3.11388 1.15125 -0.59974
 H -2.65000 1.13383 -0.37894
 H 2.74338 0.59976 0.64927
 H -3.14284 0.68604 0.89659
 H 3.38439 -0.95072 1.07482
 H -3.32730 -0.48521 -1.35649
13
bifur_IRC_Distances_MW_output/new_data/bifur_traj3_Distances point 483
C 1.20619 -0.20980 -0.33840
 C -1.25060 -0.27268 0.28640
 C -0.04411 0.31148 0.06270
 C 2.68439 0.18273 0.24637
 C -2.66186 0.31578 -0.17786
 F 1.35161 -1.07822 -1.39505
 F -1.40693 -1.40465 1.03546
 H 3.10007 1.15291 -0.59697
 H -2.64036 1.13882 -0.37744
 H 2.73706 0.59394 0.63882
 H -3.13187 0.68174 0.88847
 H 3.37586 -0.93378 1.07499
 H -3.31943 -0.47828 -1.34749
13
bifur_IRC_Distances_MW_output/new_data/bifur_traj3_Distances point 484
C 1.20172 -0.21439 -0.33572
 C -1.24594 -0.27394 0.28423
 C -0.04359 0.30770 0.06029
 C 2.67577 0.18523 0.24508
 C -2.65330 0.31756 -0.17745
 F 1.34845 -1.09119 -1.38525
 F -1.40405 -1.40649 1.03193
 H 3.08791 1.15568 -0.59767
 H -2.62903 1.14409 -0.38030
 H 2.72880 0.58756 0.63425
 H -3.12256 0.67685 0.88538
 H 3.36751 -0.91770 1.07348
 H -3.31169 -0.47098 -1.33825
13
bifur_IRC_Distances_MW_output/new_data/bifur_traj3_Distances point 485
C 1.20172 -0.21439 -0.33572
 C -1.24594 -0.27394 0.28423
 C -0.04359 0.30770 0.06029
 C 2.67577 0.18523 0.24508
 C -2.65330 0.31756 -0.17745
 F 1.34845 -1.09120 -1.38525
 F -1.40405 -1.40649 1.03193
 H 3.08791 1.15568 -0.59767
 H -2.62904 1.14409 -0.38030
 H 2.72880 0.58757 0.63425
 H -3.12256 0.67686 0.88537
 H 3.36751 -0.91770 1.07348
 H -3.31169 -0.47098 -1.33825
13
bifur_IRC_Distances_MW_output/new_data/bifur_traj3_Distances point 486
C 1.19313 -0.22280 -0.33108
 C -1.23681 -0.27738 0.27975
 C -0.04255 0.29905 0.05571
 C 2.65849 0.19024 0.24273
 C -2.63624 0.32099 -0.17597
 F 1.34292 -1.11372 -1.36824
 F -1.39862 -1.41196 1.02341
 H 3.06742 1.16388 -0.60766
 H -2.60225 1.15530 -0.39637
 H 2.70769 0.57344 0.63887
 H -3.10789 0.66556 0.89139
 H 3.35113 -0.88724 1.06664
 H -3.29641 -0.45537 -1.31917
13
bifur_IRC_Distances_MW_output/new_data/bifur_traj3_Distances point 487
C 1.18879 -0.22677 -0.32902
 C -1.23214 -0.27958 0.27736
 C -0.04204 0.29415 0.05342
 C 2.64955 0.19286 0.24157
 C -2.62746 0.32269 -0.17482
 F 1.34031 -1.12383 -1.36065
 F -1.39585 -1.41569 1.01820
 H 3.05889 1.16952 -0.61761
 H -2.58625 1.16147 -0.41010
 H 2.69444 0.56534 0.64831
 H -3.10245 0.65883 0.90108
 H 3.34280 -0.87221 1.06129
 H -3.28859 -0.44679 -1.30903
13
bifur_IRC_Distances_MW_output/new_data/bifur_traj3_Distances point 488
C 1.18437 -0.23059 -0.32716
 C -1.22733 -0.28215 0.27481
 C -0.04153 0.28886 0.05110
 C 2.64032 0.19561 0.24039
 C -2.61843 0.32436 -0.17329
 F 1.33775 -1.13316 -1.35370
 F -1.39294 -1.42025 1.01215
 H 3.05184 1.17651 -0.63202
 H -2.56795 1.16819 -0.42877
 H 2.67888 0.55626 0.66381
 H -3.09871 0.65108 0.91659
 H 3.33430 -0.85718 1.05440
 H -3.28058 -0.43754 -1.29831
13
bifur_IRC_Distances_MW_output/new_data/bifur_traj3_Distances point 489
C 1.17990 -0.23418 -0.32554
 C -1.22242 -0.28510 0.27214
 C -0.04104 0.28324 0.04876
 C 2.63092 0.19845 0.23918
 C -2.60927 0.32599 -0.17137
 F 1.33523 -1.14155 -1.34756
 F -1.38987 -1.42564 1.00527
 H 3.04662 1.18493 -0.65128
 H -2.54730 1.17544 -0.45274
 H 2.66093 0.54618 0.68585
 H -3.09696 0.64228 0.93844
 H 3.32574 -0.84230 1.04590
 H -3.27247 -0.42774 -1.28707
13
bifur_IRC_Distances_MW_output/new_data/bifur_traj3_Distances point 490
C 1.17545 -0.23752 -0.32417
 C -1.21749 -0.28832 0.26940
 C -0.04058 0.27742 0.04639
 C 2.62150 0.20136 0.23798
 C -2.60013 0.32754 -0.16910
 F 1.33278 -1.14904 -1.34222
 F -1.38670 -1.43166 0.99778
 H 3.04315 1.19447 -0.67455
 H -2.52482 1.18307 -0.48106
 H 2.64108 0.53536 0.71337
 H -3.09708 0.63270 0.96555
 H 3.31724 -0.82776 1.03610
 H -3.26439 -0.41762 -1.27547
13
bifur_IRC_Distances_MW_output/new_data/bifur_traj3_Distances point 491
C 1.17104 -0.24072 -0.32298
 C -1.21256 -0.29170 0.26662
 C -0.04013 0.27144 0.04398
 C 2.61210 0.20429 0.23678
 C -2.59103 0.32904 -0.16663
 F 1.33039 -1.15592 -1.33741
 F -1.38349 -1.43805 0.98993
 H 3.04082 1.20466 -0.70010
 H -2.50123 1.19090 -0.51193
 H 2.62006 0.52417 0.74418
 H -3.09841 0.62274 0.99573
 H 3.30881 -0.81346 1.02545
 H -3.25638 -0.40739 -1.26363
13
bifur_IRC_Distances_MW_output/new_data/bifur_traj3_Distances point 492
C 1.16659 -0.24391 -0.32186
 C -1.20759 -0.29519 0.26380
 C -0.03968 0.26527 0.04145
 C 2.60261 0.20727 0.23560
 C -2.58184 0.33055 -0.16408
 F 1.32802 -1.16266 -1.33275
 F -1.38025 -1.44459 0.98193
 H 3.03882 1.21504 -0.72622
 H -2.47703 1.19880 -0.54365
 H 2.59845 0.51293 0.77615
 H -3.10010 0.61272 1.02683
 H 3.30031 -0.79913 1.01433
 H -3.24831 -0.39708 -1.25153
13
bifur_IRC_Distances_MW_output/new_data/bifur_traj3_Distances point 493
C 1.16205 -0.24726 -0.32069
 C -1.20251 -0.29876 0.26091
 C -0.03922 0.25880 0.03876
 C 2.59285 0.21032 0.23443
 C -2.57239 0.33212 -0.16154
 F 1.32565 -1.16969 -1.32787
 F -1.37701 -1.45116 0.97386
 H 3.03637 1.22529 -0.75158
 H -2.45253 1.20670 -0.57489
 H 2.57664 0.50185 0.80757
 H -3.10142 0.60290 1.05713
 H 3.29158 -0.78445 1.00301
 H -3.24006 -0.38666 -1.23910
13
bifur_IRC_Distances_MW_output/new_data/bifur_traj3_Distances point 494
C 1.15736 -0.25086 -0.31942
 C -1.19728 -0.30238 0.25793
 C -0.03872 0.25198 0.03585
 C 2.58276 0.21345 0.23329
 C -2.56260 0.33381 -0.15908
 F 1.32325 -1.17727 -1.32251
 F -1.37378 -1.45766 0.96581
 H 3.03288 1.23510 -0.77507
 H -2.42808 1.21450 -0.60455
 H 2.55500 0.49116 0.83712
 H -3.10178 0.59351 1.08529
 H 3.28252 -0.76924 0.99172
 H -3.23153 -0.37609 -1.22636
13
bifur_IRC_Distances_MW_output/new_data/bifur_traj3_Distances point 495
C 1.15255 -0.25476 -0.31799
 C -1.19192 -0.30600 0.25487
 C -0.03819 0.24482 0.03275
 C 2.57233 0.21664 0.23218
 C -2.55248 0.33563 -0.15678
 F 1.32085 -1.18552 -1.31656
 F -1.37061 -1.46398 0.95787
 H 3.02796 1.24422 -0.79578
 H -2.40411 1.22207 -0.63165
 H 2.53397 0.48111 0.86365
 H -3.10074 0.58477 1.11020
 H 3.27314 -0.75356 0.98070
 H -3.22276 -0.36544 -1.21345
13
bifur_IRC_Distances_MW_output/new_data/bifur_traj3_Distances point 496
C 1.15255 -0.25476 -0.31799
 C -1.19192 -0.30600 0.25487
 C -0.03819 0.24482 0.03275
 C 2.57233 0.21664 0.23218
 C -2.55248 0.33563 -0.15678
 F 1.32085 -1.18552 -1.31656
 F -1.37061 -1.46398 0.95787
 H 3.02796 1.24422 -0.79578
 H -2.40411 1.22207 -0.63166
 H 2.53397 0.48111 0.86365
 H -3.10074 0.58477 1.11020
 H 3.27314 -0.75356 0.98070
 H -3.22276 -0.36544 -1.21345
13
bifur_IRC_Distances_MW_output/new_data/bifur_traj3_Distances point 497
C 1.14269 -0.26335 -0.31458
 C -1.18102 -0.31311 0.24862
 C -0.03704 0.22974 0.02610
 C 2.55086 0.22307 0.23013
 C -2.53155 0.33963 -0.15284
 F 1.31607 -1.20392 -1.30277
 F -1.36462 -1.47573 0.94270
 H 3.01322 1.25959 -0.82678
 H -2.35922 1.23603 -0.67567
 H 2.49532 0.46368 0.90495
 H -3.09373 0.56990 1.14778
 H 3.25376 -0.72130 0.96028
 H -3.20473 -0.34422 -1.18792
13
bifur_IRC_Distances_MW_output/new_data/bifur_traj3_Distances point 498
C 1.13768 -0.26800 -0.31259
 C -1.17552 -0.31655 0.24544
 C -0.03643 0.22189 0.02259
 C 2.53991 0.22626 0.22920
 C -2.52084 0.34180 -0.15124
 F 1.31371 -1.21399 -1.29491
 F -1.36184 -1.48111 0.93550
 H 3.00330 1.26577 -0.83681
 H -2.33866 1.24234 -0.69219
 H 2.47803 0.45641 0.91932
 H -3.08762 0.56383 1.16015
 H 3.24384 -0.70492 0.95104
 H -3.19556 -0.33372 -1.17551
13
bifur_IRC_Distances_MW_output/new_data/bifur_traj3_Distances point 499
C 1.13261 -0.27291 -0.31039
 C -1.16997 -0.31994 0.24221
 C -0.03579 0.21380 0.01897
 C 2.52878 0.22946 0.22833
 C -2.50993 0.34410 -0.14986
 F 1.31136 -1.22465 -1.28638
 F -1.35919 -1.48621 0.92850
 H 2.99165 1.27101 -0.84340
 H -2.31927 1.24826 -0.70526
 H 2.46203 0.45004 0.92972
 H -3.07977 0.55860 1.16850
 H 3.23374 -0.68833 0.94239
 H -3.18624 -0.32322 -1.16334
13
bifur_IRC_Distances_MW_output/new_data/bifur_traj3_Distances point 500
C 1.12742 -0.27808 -0.30797
 C -1.16433 -0.32333 0.23890
 C -0.03512 0.20540 0.01520
 C 2.51738 0.23269 0.22751
 C -2.49874 0.34653 -0.14868
 F 1.30902 -1.23591 -1.27716
 F -1.35665 -1.49110 0.92161
 H 2.97830 1.27547 -0.84685
 H -2.30080 1.25386 -0.71527
 H 2.44707 0.44444 0.93660
 H -3.07022 0.55409 1.17323
 H 3.22338 -0.67145 0.93417
 H -3.17671 -0.31262 -1.15128
