# Supplementary material for: Low dimensional representations along intrinsic reaction coordinates and molecular dynamics trajectories using interatomic distance matrices
Source: Chem Sci. 2019 Sep 18;10(43):9954–68. doi: 10.1039/c9sc02742d (PMC6991188; doi:10.1039/c9sc02742d)
Supplement: Supplementary file 1 [file SC-010-C9SC02742D-s001.zip › C9SC02742D-SI/ESI_xyz_files/bifur_IRC_Distances_MW_output/new_data/bifur_traj_B_Distances_MW_PC3.xyz]

13
bifur_IRC_Distances_MW_output/new_data/bifur_traj3_Distances point 1
C 1.13249 0.73465 -0.02910
 C -1.10917 0.75675 0.02021
 C 0.03320 1.12116 -0.02593
 C 1.71070 -0.50558 -0.57442
 C -1.72199 -0.47373 0.57623
 F 1.99565 1.55557 0.48941
 F -1.98001 1.59632 -0.47091
 H 1.46274 -1.15870 -0.56533
 H -1.43205 -1.13065 0.58297
 H 1.51047 -0.92459 -0.60229
 H -1.59530 -0.89791 0.59895
 H 2.61054 -0.36087 -0.93847
 H -2.61725 -0.31242 0.93870
13
bifur_IRC_Distances_MW_output/new_data/bifur_traj3_Distances point 2
C 1.13255 0.73458 -0.02879
 C -1.10911 0.75683 0.02055
 C 0.03330 1.12117 -0.02445
 C 1.71068 -0.50562 -0.57463
 C -1.72205 -0.47369 0.57613
 F 1.99574 1.55536 0.48930
 F -1.97989 1.59652 -0.47101
 H 1.46775 -1.15909 -0.55761
 H -1.42706 -1.13037 0.59076
 H 1.50535 -0.92426 -0.61101
 H -1.60050 -0.89813 0.59034
 H 2.61055 -0.36091 -0.93848
 H -2.61731 -0.31238 0.93889
13
bifur_IRC_Distances_MW_output/new_data/bifur_traj3_Distances point 3
C 1.13262 0.73449 -0.02844
 C -1.10905 0.75691 0.02094
 C 0.03341 1.12118 -0.02281
 C 1.71066 -0.50567 -0.57485
 C -1.72211 -0.47364 0.57603
 F 1.99583 1.55513 0.48918
 F -1.97975 1.59674 -0.47110
 H 1.47328 -1.15952 -0.54910
 H -1.42155 -1.13006 0.59934
 H 1.49970 -0.92389 -0.62062
 H -1.60623 -0.89837 0.58085
 H 2.61056 -0.36095 -0.93850
 H -2.61736 -0.31234 0.93910
13
bifur_IRC_Distances_MW_output/new_data/bifur_traj3_Distances point 4
C 1.13268 0.73441 -0.02812
 C -1.10899 0.75699 0.02130
 C 0.03352 1.12120 -0.02127
 C 1.71064 -0.50571 -0.57506
 C -1.72216 -0.47360 0.57592
 F 1.99592 1.55490 0.48906
 F -1.97962 1.59695 -0.47119
 H 1.47849 -1.15993 -0.54105
 H -1.41635 -1.12978 0.60743
 H 1.49436 -0.92354 -0.62969
 H -1.61165 -0.89859 0.57189
 H 2.61056 -0.36100 -0.93853
 H -2.61741 -0.31230 0.93931
13
bifur_IRC_Distances_MW_output/new_data/bifur_traj3_Distances point 5
C 1.13273 0.73434 -0.02785
 C -1.10895 0.75705 0.02159
 C 0.03360 1.12120 -0.02001
 C 1.71063 -0.50575 -0.57524
 C -1.72221 -0.47357 0.57584
 F 1.99600 1.55472 0.48896
 F -1.97952 1.59712 -0.47126
 H 1.48274 -1.16027 -0.53450
 H -1.41211 -1.12954 0.61401
 H 1.49002 -0.92325 -0.63706
 H -1.61605 -0.89878 0.56459
 H 2.61057 -0.36103 -0.93855
 H -2.61745 -0.31226 0.93948
13
bifur_IRC_Distances_MW_output/new_data/bifur_traj3_Distances point 6
C 1.13276 0.73430 -0.02766
 C -1.10891 0.75710 0.02181
 C 0.03366 1.12121 -0.01910
 C 1.71062 -0.50577 -0.57536
 C -1.72224 -0.47354 0.57577
 F 1.99605 1.55459 0.48889
 F -1.97944 1.59725 -0.47131
 H 1.48585 -1.16052 -0.52971
 H -1.40902 -1.12937 0.61882
 H 1.48684 -0.92304 -0.64246
 H -1.61928 -0.89891 0.55925
 H 2.61058 -0.36106 -0.93857
 H -2.61748 -0.31223 0.93961
13
bifur_IRC_Distances_MW_output/new_data/bifur_traj3_Distances point 7
C 1.13279 0.73426 -0.02752
 C -1.10889 0.75713 0.02196
 C 0.03371 1.12122 -0.01846
 C 1.71061 -0.50579 -0.57545
 C -1.72227 -0.47353 0.57573
 F 1.99609 1.55450 0.48884
 F -1.97938 1.59733 -0.47134
 H 1.48800 -1.16069 -0.52638
 H -1.40687 -1.12925 0.62216
 H 1.48464 -0.92289 -0.64619
 H -1.62151 -0.89900 0.55555
 H 2.61058 -0.36108 -0.93858
 H -2.61750 -0.31222 0.93969
13
bifur_IRC_Distances_MW_output/new_data/bifur_traj3_Distances point 8
C 1.13281 0.73424 -0.02743
 C -1.10887 0.75715 0.02207
 C 0.03374 1.12122 -0.01801
 C 1.71061 -0.50580 -0.57551
 C -1.72228 -0.47351 0.57570
 F 1.99612 1.55443 0.48880
 F -1.97935 1.59739 -0.47137
 H 1.48954 -1.16081 -0.52402
 H -1.40534 -1.12917 0.62453
 H 1.48308 -0.92278 -0.64885
 H -1.62310 -0.89906 0.55292
 H 2.61058 -0.36109 -0.93859
 H -2.61752 -0.31220 0.93976
13
bifur_IRC_Distances_MW_output/new_data/bifur_traj3_Distances point 9
C 1.13282 0.73422 -0.02734
 C -1.10885 0.75717 0.02217
 C 0.03377 1.12122 -0.01759
 C 1.71060 -0.50581 -0.57556
 C -1.72230 -0.47350 0.57567
 F 1.99614 1.55437 0.48877
 F -1.97931 1.59745 -0.47139
 H 1.49095 -1.16092 -0.52184
 H -1.40393 -1.12910 0.62671
 H 1.48163 -0.92269 -0.65129
 H -1.62457 -0.89912 0.55049
 H 2.61058 -0.36110 -0.93860
 H -2.61753 -0.31219 0.93982
13
bifur_IRC_Distances_MW_output/new_data/bifur_traj3_Distances point 10
C 1.13285 0.73418 -0.02721
 C -1.10883 0.75721 0.02232
 C 0.03381 1.12123 -0.01695
 C 1.71059 -0.50583 -0.57565
 C -1.72232 -0.47348 0.57563
 F 1.99618 1.55428 0.48871
 F -1.97926 1.59754 -0.47142
 H 1.49313 -1.16110 -0.51847
 H -1.40176 -1.12898 0.63008
 H 1.47940 -0.92254 -0.65507
 H -1.62683 -0.89921 0.54674
 H 2.61059 -0.36112 -0.93862
 H -2.61755 -0.31218 0.93991
13
bifur_IRC_Distances_MW_output/new_data/bifur_traj3_Distances point 11
C 1.13290 0.73412 -0.02695
 C -1.10879 0.75727 0.02260
 C 0.03389 1.12123 -0.01574
 C 1.71058 -0.50586 -0.57581
 C -1.72237 -0.47345 0.57554
 F 1.99625 1.55411 0.48861
 F -1.97915 1.59770 -0.47148
 H 1.49722 -1.16143 -0.51216
 H -1.39767 -1.12876 0.63640
 H 1.47522 -0.92225 -0.66216
 H -1.63108 -0.89938 0.53971
 H 2.61059 -0.36115 -0.93865
 H -2.61759 -0.31214 0.94008
13
bifur_IRC_Distances_MW_output/new_data/bifur_traj3_Distances point 12
C 1.13290 0.73412 -0.02695
 C -1.10879 0.75727 0.02260
 C 0.03389 1.12123 -0.01574
 C 1.71058 -0.50586 -0.57581
 C -1.72237 -0.47345 0.57554
 F 1.99625 1.55411 0.48861
 F -1.97915 1.59770 -0.47148
 H 1.49723 -1.16143 -0.51215
 H -1.39767 -1.12876 0.63641
 H 1.47521 -0.92225 -0.66217
 H -1.63108 -0.89938 0.53970
 H 2.61059 -0.36115 -0.93865
 H -2.61759 -0.31214 0.94008
13
bifur_IRC_Distances_MW_output/new_data/bifur_traj3_Distances point 13
C 1.13303 0.73394 -0.02624
 C -1.10866 0.75744 0.02340
 C 0.03413 1.12126 -0.01235
 C 1.71054 -0.50596 -0.57626
 C -1.72249 -0.47336 0.57529
 F 1.99645 1.55361 0.48831
 F -1.97887 1.59816 -0.47163
 H 1.50875 -1.16236 -0.49439
 H -1.38618 -1.12814 0.65414
 H 1.46343 -0.92145 -0.68204
 H -1.64303 -0.89985 0.51993
 H 2.61060 -0.36125 -0.93875
 H -2.61770 -0.31205 0.94059
13
bifur_IRC_Distances_MW_output/new_data/bifur_traj3_Distances point 14
C 1.13309 0.73386 -0.02592
 C -1.10860 0.75751 0.02376
 C 0.03423 1.12127 -0.01083
 C 1.71052 -0.50600 -0.57646
 C -1.72255 -0.47332 0.57518
 F 1.99654 1.55339 0.48818
 F -1.97874 1.59837 -0.47169
 H 1.51393 -1.16278 -0.48640
 H -1.38101 -1.12787 0.66209
 H 1.45814 -0.92108 -0.69096
 H -1.64841 -0.90005 0.51104
 H 2.61061 -0.36129 -0.93881
 H -2.61775 -0.31201 0.94082
13
bifur_IRC_Distances_MW_output/new_data/bifur_traj3_Distances point 15
C 1.13314 0.73380 -0.02567
 C -1.10856 0.75757 0.02404
 C 0.03431 1.12127 -0.00966
 C 1.71050 -0.50603 -0.57661
 C -1.72259 -0.47328 0.57509
 F 1.99661 1.55322 0.48807
 F -1.97864 1.59853 -0.47174
 H 1.51791 -1.16311 -0.48027
 H -1.37704 -1.12766 0.66819
 H 1.45406 -0.92080 -0.69781
 H -1.65254 -0.90021 0.50422
 H 2.61061 -0.36132 -0.93885
 H -2.61778 -0.31197 0.94100
13
bifur_IRC_Distances_MW_output/new_data/bifur_traj3_Distances point 16
C 1.13317 0.73376 -0.02553
 C -1.10853 0.75761 0.02419
 C 0.03436 1.12128 -0.00901
 C 1.71050 -0.50605 -0.57669
 C -1.72261 -0.47327 0.57504
 F 1.99665 1.55313 0.48801
 F -1.97859 1.59862 -0.47176
 H 1.52014 -1.16329 -0.47684
 H -1.37482 -1.12754 0.67160
 H 1.45179 -0.92064 -0.70163
 H -1.65485 -0.90030 0.50040
 H 2.61061 -0.36134 -0.93888
 H -2.61780 -0.31195 0.94110
13
bifur_IRC_Distances_MW_output/new_data/bifur_traj3_Distances point 17
C 1.13316 0.73377 -0.02555
 C -1.10854 0.75760 0.02417
 C 0.03435 1.12128 -0.00909
 C 1.71050 -0.50605 -0.57668
 C -1.72261 -0.47327 0.57505
 F 1.99665 1.55314 0.48802
 F -1.97859 1.59861 -0.47176
 H 1.51986 -1.16327 -0.47727
 H -1.37510 -1.12756 0.67118
 H 1.45207 -0.92066 -0.70115
 H -1.65456 -0.90029 0.50088
 H 2.61061 -0.36134 -0.93887
 H -2.61780 -0.31196 0.94109
13
bifur_IRC_Distances_MW_output/new_data/bifur_traj3_Distances point 18
C 1.13312 0.73383 -0.02579
 C -1.10858 0.75755 0.02391
 C 0.03427 1.12127 -0.01022
 C 1.71051 -0.50602 -0.57654
 C -1.72257 -0.47330 0.57514
 F 1.99658 1.55331 0.48812
 F -1.97869 1.59845 -0.47172
 H 1.51600 -1.16295 -0.48321
 H -1.37895 -1.12776 0.66527
 H 1.45602 -0.92094 -0.69453
 H -1.65056 -0.90014 0.50749
 H 2.61061 -0.36131 -0.93883
 H -2.61776 -0.31199 0.94091
13
bifur_IRC_Distances_MW_output/new_data/bifur_traj3_Distances point 19
C 1.13302 0.73396 -0.02631
 C -1.10867 0.75742 0.02332
 C 0.03410 1.12125 -0.01268
 C 1.71054 -0.50595 -0.57622
 C -1.72248 -0.47337 0.57532
 F 1.99643 1.55366 0.48834
 F -1.97890 1.59812 -0.47162
 H 1.50760 -1.16227 -0.49615
 H -1.38732 -1.12820 0.65238
 H 1.46460 -0.92153 -0.68008
 H -1.64185 -0.89980 0.52188
 H 2.61060 -0.36124 -0.93874
 H -2.61769 -0.31206 0.94053
13
bifur_IRC_Distances_MW_output/new_data/bifur_traj3_Distances point 20
C 1.13288 0.73415 -0.02706
 C -1.10881 0.75724 0.02248
 C 0.03386 1.12123 -0.01627
 C 1.71058 -0.50585 -0.57574
 C -1.72235 -0.47347 0.57558
 F 1.99622 1.55418 0.48865
 F -1.97920 1.59763 -0.47145
 H 1.49543 -1.16128 -0.51492
 H -1.39946 -1.12885 0.63364
 H 1.47705 -0.92238 -0.65906
 H -1.62922 -0.89931 0.54278
 H 2.61059 -0.36114 -0.93864
 H -2.61757 -0.31216 0.94001
13
bifur_IRC_Distances_MW_output/new_data/bifur_traj3_Distances point 21
C 1.13271 0.73437 -0.02796
 C -1.10896 0.75703 0.02148
 C 0.03357 1.12120 -0.02051
 C 1.71063 -0.50573 -0.57517
 C -1.72219 -0.47358 0.57587
 F 1.99597 1.55479 0.48900
 F -1.97956 1.59705 -0.47123
 H 1.48107 -1.16014 -0.53708
 H -1.41378 -1.12963 0.61143
 H 1.49173 -0.92336 -0.63416
 H -1.61432 -0.89870 0.56746
 H 2.61057 -0.36102 -0.93854
 H -2.61744 -0.31227 0.93941
13
bifur_IRC_Distances_MW_output/new_data/bifur_traj3_Distances point 22
C 1.13252 0.73461 -0.02894
 C -1.10914 0.75679 0.02039
 C 0.03325 1.12117 -0.02515
 C 1.71069 -0.50560 -0.57453
 C -1.72202 -0.47371 0.57618
 F 1.99570 1.55546 0.48935
 F -1.97995 1.59643 -0.47096
 H 1.46539 -1.15891 -0.56125
 H -1.42941 -1.13050 0.58709
 H 1.50776 -0.92442 -0.60690
 H -1.59805 -0.89803 0.59439
 H 2.61054 -0.36089 -0.93848
 H -2.61728 -0.31240 0.93880
13
bifur_IRC_Distances_MW_output/new_data/bifur_traj3_Distances point 23
C 1.13252 0.73461 -0.02894
 C -1.10914 0.75679 0.02039
 C 0.03325 1.12117 -0.02515
 C 1.71069 -0.50560 -0.57453
 C -1.72202 -0.47371 0.57618
 F 1.99570 1.55546 0.48935
 F -1.97995 1.59643 -0.47096
 H 1.46539 -1.15891 -0.56125
 H -1.42941 -1.13050 0.58709
 H 1.50776 -0.92442 -0.60690
 H -1.59805 -0.89803 0.59439
 H 2.61054 -0.36089 -0.93848
 H -2.61728 -0.31240 0.93880
13
bifur_IRC_Distances_MW_output/new_data/bifur_traj3_Distances point 24
C 1.13212 0.73513 -0.03106
 C -1.10951 0.75629 0.01805
 C 0.03256 1.12108 -0.03515
 C 1.71079 -0.50533 -0.57309
 C -1.72164 -0.47398 0.57679
 F 1.99512 1.55691 0.48999
 F -1.98080 1.59507 -0.47028
 H 1.43151 -1.15631 -0.61327
 H -1.46318 -1.13245 0.53437
 H 1.54239 -0.92663 -0.54787
 H -1.56290 -0.89650 0.65240
 H 2.61046 -0.36061 -0.93847
 H -2.61693 -0.31268 0.93761
13
bifur_IRC_Distances_MW_output/new_data/bifur_traj3_Distances point 25
C 1.13192 0.73539 -0.03212
 C -1.10970 0.75603 0.01690
 C 0.03221 1.12104 -0.04009
 C 1.71085 -0.50519 -0.57236
 C -1.72145 -0.47411 0.57707
 F 1.99483 1.55763 0.49024
 F -1.98122 1.59440 -0.46990
 H 1.41465 -1.15505 -0.63898
 H -1.47998 -1.13345 0.50813
 H 1.55963 -0.92769 -0.51852
 H -1.54541 -0.89570 0.68107
 H 2.61042 -0.36047 -0.93853
 H -2.61675 -0.31282 0.93709
13
bifur_IRC_Distances_MW_output/new_data/bifur_traj3_Distances point 26
C 1.13176 0.73561 -0.03300
 C -1.10985 0.75582 0.01594
 C 0.03192 1.12100 -0.04419
 C 1.71089 -0.50507 -0.57173
 C -1.72129 -0.47422 0.57729
 F 1.99459 1.55823 0.49042
 F -1.98158 1.59383 -0.46956
 H 1.40055 -1.15402 -0.66034
 H -1.49403 -1.13430 0.48624
 H 1.57403 -0.92856 -0.49405
 H -1.53079 -0.89502 0.70490
 H 2.61038 -0.36036 -0.93862
 H -2.61659 -0.31294 0.93669
13
bifur_IRC_Distances_MW_output/new_data/bifur_traj3_Distances point 27
C 1.13163 0.73577 -0.03365
 C -1.10997 0.75566 0.01523
 C 0.03170 1.12096 -0.04725
 C 1.71092 -0.50499 -0.57126
 C -1.72117 -0.47431 0.57745
 F 1.99441 1.55869 0.49053
 F -1.98185 1.59340 -0.46930
 H 1.38993 -1.15325 -0.67635
 H -1.50462 -1.13496 0.46978
 H 1.58489 -0.92920 -0.47565
 H -1.51977 -0.89449 0.72277
 H 2.61035 -0.36027 -0.93870
 H -2.61647 -0.31302 0.93642
13
bifur_IRC_Distances_MW_output/new_data/bifur_traj3_Distances point 28
C 1.13153 0.73590 -0.03416
 C -1.11006 0.75554 0.01468
 C 0.03154 1.12094 -0.04959
 C 1.71094 -0.50492 -0.57089
 C -1.72107 -0.47437 0.57756
 F 1.99427 1.55904 0.49061
 F -1.98205 1.59308 -0.46910
 H 1.38178 -1.15267 -0.68857
 H -1.51274 -1.13546 0.45718
 H 1.59323 -0.92969 -0.46158
 H -1.51131 -0.89408 0.73641
 H 2.61032 -0.36020 -0.93878
 H -2.61638 -0.31309 0.93622
13
bifur_IRC_Distances_MW_output/new_data/bifur_traj3_Distances point 29
C 1.03026 0.73611 -0.46882
 C -1.00199 0.75532 0.47833
 C 0.05102 1.12090 0.03279
 C 1.78689 -0.50495 -0.24479
 C -1.79912 -0.47434 0.24241
 F 1.57201 1.55978 -1.32088
 F -1.57053 1.59236 1.29768
 H 1.54218 -1.15240 0.01761
 H -1.56049 -1.13582 0.26974
 H 1.63403 -0.93010 -0.30350
 H -1.68002 -0.89356 -0.00537
 H 2.75639 -0.36032 -0.31197
 H -2.76063 -0.31298 0.31677
13
bifur_IRC_Distances_MW_output/new_data/bifur_traj3_Distances point 30
C 1.03035 0.73620 -0.46847
 C -1.00188 0.75523 0.47870
 C 0.05157 1.12088 0.03416
 C 1.78679 -0.50492 -0.24503
 C -1.79911 -0.47436 0.24229
 F 1.57195 1.56006 -1.32077
 F -1.57067 1.59210 1.29773
 H 1.54098 -1.15208 0.02632
 H -1.56156 -1.13613 0.27867
 H 1.63480 -0.93039 -0.31342
 H -1.67907 -0.89327 -0.01507
 H 2.75639 -0.36030 -0.31193
 H -2.76054 -0.31300 0.31682
13
bifur_IRC_Distances_MW_output/new_data/bifur_traj3_Distances point 31
C 1.03042 0.73627 -0.46821
 C -1.00180 0.75516 0.47898
 C 0.05198 1.12086 0.03520
 C 1.78672 -0.50490 -0.24521
 C -1.79910 -0.47438 0.24221
 F 1.57190 1.56027 -1.32069
 F -1.57078 1.59190 1.29777
 H 1.54007 -1.15184 0.03288
 H -1.56238 -1.13637 0.28540
 H 1.63538 -0.93061 -0.32090
 H -1.67834 -0.89305 -0.02238
 H 2.75640 -0.36029 -0.31191
 H -2.76047 -0.31301 0.31686
13
bifur_IRC_Distances_MW_output/new_data/bifur_traj3_Distances point 32
C 1.03048 0.73632 -0.46801
 C -1.00173 0.75510 0.47920
 C 0.05230 1.12085 0.03600
 C 1.78667 -0.50488 -0.24536
 C -1.79909 -0.47440 0.24214
 F 1.57186 1.56043 -1.32062
 F -1.57086 1.59175 1.29780
 H 1.53935 -1.15166 0.03799
 H -1.56301 -1.13655 0.29065
 H 1.63583 -0.93078 -0.32673
 H -1.67777 -0.89288 -0.02807
 H 2.75640 -0.36028 -0.31188
 H -2.76042 -0.31302 0.31688
13
bifur_IRC_Distances_MW_output/new_data/bifur_traj3_Distances point 33
C 1.03052 0.73637 -0.46782
 C -1.00168 0.75505 0.47939
 C 0.05258 1.12084 0.03673
 C 1.78662 -0.50487 -0.24549
 C -1.79908 -0.47441 0.24208
 F 1.57183 1.56058 -1.32055
 F -1.57094 1.59161 1.29782
 H 1.53870 -1.15149 0.04258
 H -1.56359 -1.13672 0.29536
 H 1.63625 -0.93093 -0.33197
 H -1.67725 -0.89273 -0.03317
 H 2.75640 -0.36027 -0.31186
 H -2.76037 -0.31303 0.31690
13
bifur_IRC_Distances_MW_output/new_data/bifur_traj3_Distances point 34
C 1.03052 0.73637 -0.46782
 C -1.00168 0.75505 0.47939
 C 0.05258 1.12084 0.03673
 C 1.78662 -0.50487 -0.24549
 C -1.79908 -0.47441 0.24208
 F 1.57183 1.56058 -1.32055
 F -1.57094 1.59161 1.29782
 H 1.53870 -1.15149 0.04258
 H -1.56359 -1.13672 0.29537
 H 1.63625 -0.93093 -0.33197
 H -1.67725 -0.89273 -0.03318
 H 2.75640 -0.36027 -0.31186
 H -2.76037 -0.31303 0.31690
13
bifur_IRC_Distances_MW_output/new_data/bifur_traj3_Distances point 35
C 1.03061 0.73645 -0.46751
 C -1.00158 0.75497 0.47973
 C 0.05307 1.12082 0.03798
 C 1.78653 -0.50484 -0.24571
 C -1.79907 -0.47444 0.24197
 F 1.57177 1.56083 -1.32044
 F -1.57107 1.59137 1.29787
 H 1.53757 -1.15121 0.05054
 H -1.56459 -1.13701 0.30355
 H 1.63697 -0.93119 -0.34106
 H -1.67634 -0.89245 -0.04204
 H 2.75641 -0.36025 -0.31182
 H -2.76029 -0.31305 0.31694
13
bifur_IRC_Distances_MW_output/new_data/bifur_traj3_Distances point 36
C 1.03063 0.73648 -0.46742
 C -1.00155 0.75495 0.47982
 C 0.05321 1.12081 0.03831
 C 1.78651 -0.50483 -0.24577
 C -1.79906 -0.47444 0.24195
 F 1.57176 1.56090 -1.32041
 F -1.57111 1.59130 1.29788
 H 1.53727 -1.15113 0.05266
 H -1.56486 -1.13709 0.30573
 H 1.63716 -0.93126 -0.34348
 H -1.67610 -0.89238 -0.04440
 H 2.75642 -0.36025 -0.31181
 H -2.76027 -0.31306 0.31694
13
bifur_IRC_Distances_MW_output/new_data/bifur_traj3_Distances point 37
C 1.03063 0.73648 -0.46741
 C -1.00155 0.75495 0.47983
 C 0.05322 1.12081 0.03834
 C 1.78650 -0.50483 -0.24578
 C -1.79906 -0.47444 0.24194
 F 1.57175 1.56091 -1.32041
 F -1.57111 1.59130 1.29788
 H 1.53724 -1.15113 0.05285
 H -1.56488 -1.13710 0.30593
 H 1.63718 -0.93126 -0.34370
 H -1.67607 -0.89237 -0.04461
 H 2.75642 -0.36025 -0.31181
 H -2.76027 -0.31306 0.31695
13
bifur_IRC_Distances_MW_output/new_data/bifur_traj3_Distances point 38
C 1.03061 0.73645 -0.46750
 C -1.00158 0.75497 0.47973
 C 0.05308 1.12082 0.03798
 C 1.78653 -0.50484 -0.24571
 C -1.79907 -0.47444 0.24197
 F 1.57177 1.56083 -1.32044
 F -1.57107 1.59137 1.29787
 H 1.53757 -1.15121 0.05055
 H -1.56459 -1.13701 0.30356
 H 1.63697 -0.93119 -0.34107
 H -1.67634 -0.89245 -0.04205
 H 2.75641 -0.36025 -0.31182
 H -2.76029 -0.31305 0.31694
13
bifur_IRC_Distances_MW_output/new_data/bifur_traj3_Distances point 39
C 1.13127 0.73623 -0.03550
 C -1.11030 0.75520 0.01323
 C 0.03108 1.12087 -0.05578
 C 1.71101 -0.50474 -0.56989
 C -1.72082 -0.47455 0.57786
 F 1.99390 1.55998 0.49075
 F -1.98261 1.59220 -0.46854
 H 1.35987 -1.15113 -0.72114
 H -1.53458 -1.13685 0.42347
 H 1.61563 -0.93097 -0.42395
 H -1.48858 -0.89295 0.77276
 H 2.61025 -0.36003 -0.93904
 H -2.61613 -0.31327 0.93576
13
bifur_IRC_Distances_MW_output/new_data/bifur_traj3_Distances point 40
C 1.13134 0.73614 -0.03514
 C -1.11024 0.75529 0.01363
 C 0.03121 1.12089 -0.05411
 C 1.71099 -0.50479 -0.57016
 C -1.72089 -0.47450 0.57778
 F 1.99400 1.55972 0.49072
 F -1.98246 1.59244 -0.46869
 H 1.36582 -1.15154 -0.71233
 H -1.52864 -1.13647 0.43260
 H 1.60954 -0.93063 -0.43414
 H -1.49475 -0.89326 0.76293
 H 2.61027 -0.36008 -0.93896
 H -2.61620 -0.31322 0.93588
13
bifur_IRC_Distances_MW_output/new_data/bifur_traj3_Distances point 41
C 1.13145 0.73601 -0.03461
 C -1.11014 0.75543 0.01420
 C 0.03138 1.12092 -0.05166
 C 1.71097 -0.50486 -0.57056
 C -1.72099 -0.47443 0.57767
 F 1.99415 1.55935 0.49066
 F -1.98224 1.59278 -0.46891
 H 1.37449 -1.15215 -0.69946
 H -1.52001 -1.13592 0.44593
 H 1.60069 -0.93012 -0.44902
 H -1.50374 -0.89371 0.74856
 H 2.61030 -0.36015 -0.93886
 H -2.61630 -0.31315 0.93606
13
bifur_IRC_Distances_MW_output/new_data/bifur_traj3_Distances point 42
C 1.13157 0.73586 -0.03400
 C -1.11003 0.75558 0.01486
 C 0.03159 1.12095 -0.04885
 C 1.71094 -0.50494 -0.57101
 C -1.72110 -0.47435 0.57753
 F 1.99432 1.55892 0.49058
 F -1.98199 1.59318 -0.46916
 H 1.38436 -1.15285 -0.68471
 H -1.51017 -1.13530 0.46116
 H 1.59059 -0.92953 -0.46603
 H -1.51399 -0.89421 0.73209
 H 2.61033 -0.36023 -0.93875
 H -2.61641 -0.31307 0.93628
13
bifur_IRC_Distances_MW_output/new_data/bifur_traj3_Distances point 43
C 1.13169 0.73570 -0.03337
 C -1.10992 0.75573 0.01553
 C 0.03180 1.12098 -0.04594
 C 1.71091 -0.50502 -0.57146
 C -1.72122 -0.47427 0.57738
 F 1.99449 1.55849 0.49049
 F -1.98173 1.59359 -0.46941
 H 1.39449 -1.15358 -0.66949
 H -1.50007 -1.13468 0.47684
 H 1.58023 -0.92893 -0.48354
 H -1.52449 -0.89472 0.71511
 H 2.61036 -0.36031 -0.93866
 H -2.61653 -0.31299 0.93653
13
bifur_IRC_Distances_MW_output/new_data/bifur_traj3_Distances point 44
C 1.13180 0.73555 -0.03276
 C -1.10981 0.75588 0.01620
 C 0.03200 1.12101 -0.04308
 C 1.71088 -0.50510 -0.57191
 C -1.72133 -0.47419 0.57723
 F 1.99466 1.55807 0.49038
 F -1.98148 1.59398 -0.46966
 H 1.40440 -1.15430 -0.65452
 H -1.49019 -1.13407 0.49221
 H 1.57010 -0.92832 -0.50072
 H -1.53478 -0.89521 0.69841
 H 2.61039 -0.36039 -0.93859
 H -2.61664 -0.31291 0.93680
13
bifur_IRC_Distances_MW_output/new_data/bifur_traj3_Distances point 45
C 1.13180 0.73555 -0.03276
 C -1.10981 0.75588 0.01620
 C 0.03200 1.12101 -0.04308
 C 1.71088 -0.50510 -0.57191
 C -1.72133 -0.47419 0.57723
 F 1.99466 1.55807 0.49038
 F -1.98148 1.59398 -0.46966
 H 1.40440 -1.15430 -0.65452
 H -1.49019 -1.13407 0.49221
 H 1.57010 -0.92832 -0.50072
 H -1.53478 -0.89521 0.69841
 H 2.61039 -0.36039 -0.93859
 H -2.61664 -0.31291 0.93680
13
bifur_IRC_Distances_MW_output/new_data/bifur_traj3_Distances point 46
C 1.02939 0.73527 -0.47204
 C -1.00300 0.75615 0.47490
 C 0.04591 1.12106 0.01993
 C 1.78774 -0.50522 -0.24259
 C -1.79922 -0.47409 0.24354
 F 1.57271 1.55725 -1.32173
 F -1.56925 1.59475 1.29718
 H 1.55279 -1.15547 -0.06313
 H -1.55085 -1.13311 0.18735
 H 1.62730 -0.92728 -0.21191
 H -1.68836 -0.89603 0.08450
 H 2.75641 -0.36048 -0.31210
 H -2.76157 -0.31281 0.31611
13
bifur_IRC_Distances_MW_output/new_data/bifur_traj3_Distances point 47
C 1.02933 0.73521 -0.47226
 C -1.00307 0.75621 0.47465
 C 0.04554 1.12107 0.01901
 C 1.78780 -0.50524 -0.24244
 C -1.79922 -0.47407 0.24362
 F 1.57276 1.55707 -1.32178
 F -1.56916 1.59492 1.29714
 H 1.55352 -1.15570 -0.06886
 H -1.55018 -1.13292 0.18153
 H 1.62684 -0.92707 -0.20543
 H -1.68893 -0.89620 0.09088
 H 2.75641 -0.36049 -0.31210
 H -2.76164 -0.31280 0.31605
13
bifur_IRC_Distances_MW_output/new_data/bifur_traj3_Distances point 48
C 1.02942 0.73529 -0.47195
 C -1.00297 0.75613 0.47499
 C 0.04605 1.12105 0.02027
 C 1.78772 -0.50521 -0.24265
 C -1.79922 -0.47409 0.24351
 F 1.57268 1.55732 -1.32172
 F -1.56928 1.59469 1.29719
 H 1.55252 -1.15538 -0.06095
 H -1.55111 -1.13317 0.18957
 H 1.62748 -0.92736 -0.21437
 H -1.68815 -0.89597 0.08207
 H 2.75641 -0.36048 -0.31210
 H -2.76154 -0.31281 0.31613
13
bifur_IRC_Distances_MW_output/new_data/bifur_traj3_Distances point 49
C 1.02962 0.73549 -0.47121
 C -1.00273 0.75594 0.47578
 C 0.04723 1.12102 0.02325
 C 1.78752 -0.50515 -0.24315
 C -1.79920 -0.47415 0.24324
 F 1.57251 1.55790 -1.32155
 F -1.56957 1.59414 1.29732
 H 1.55014 -1.15466 -0.04235
 H -1.55329 -1.13378 0.20849
 H 1.62899 -0.92803 -0.23542
 H -1.68629 -0.89543 0.06137
 H 2.75639 -0.36044 -0.31210
 H -2.76131 -0.31285 0.31632
13
bifur_IRC_Distances_MW_output/new_data/bifur_traj3_Distances point 50
C 1.02986 0.73572 -0.47031
 C -1.00245 0.75571 0.47675
 C 0.04866 1.12098 0.02684
 C 1.78729 -0.50508 -0.24376
 C -1.79917 -0.47422 0.24292
 F 1.57231 1.55860 -1.32132
 F -1.56993 1.59347 1.29746
 H 1.54720 -1.15380 -0.01980
 H -1.55596 -1.13452 0.23147
 H 1.63085 -0.92883 -0.26097
 H -1.68399 -0.89475 0.03627
 H 2.75638 -0.36039 -0.31207
 H -2.76105 -0.31290 0.31651
13
bifur_IRC_Distances_MW_output/new_data/bifur_traj3_Distances point 51
C 1.03011 0.73597 -0.46936
 C -1.00215 0.75546 0.47776
 C 0.05018 1.12093 0.03065
 C 1.78703 -0.50500 -0.24441
 C -1.79914 -0.47429 0.24259
 F 1.57212 1.55936 -1.32105
 F -1.57031 1.59276 1.29760
 H 1.54401 -1.15290 0.00416
 H -1.55885 -1.13534 0.25596
 H 1.63287 -0.92965 -0.28819
 H -1.68148 -0.89399 0.00960
 H 2.75638 -0.36034 -0.31201
 H -2.76078 -0.31295 0.31669
13
bifur_IRC_Distances_MW_output/new_data/bifur_traj3_Distances point 52
C 1.13139 0.73609 -0.03493
 C -1.11020 0.75535 0.01385
 C 0.03128 1.12090 -0.05315
 C 1.71098 -0.50482 -0.57032
 C -1.72093 -0.47447 0.57774
 F 1.99406 1.55957 0.49070
 F -1.98237 1.59257 -0.46878
 H 1.36925 -1.15178 -0.70725
 H -1.52523 -1.13625 0.43787
 H 1.60604 -0.93043 -0.44002
 H -1.49831 -0.89344 0.75726
 H 2.61028 -0.36010 -0.93892
 H -2.61624 -0.31319 0.93595
13
bifur_IRC_Distances_MW_output/new_data/bifur_traj3_Distances point 53
C 1.13123 0.73630 -0.03575
 C -1.11035 0.75514 0.01297
 C 0.03100 1.12085 -0.05693
 C 1.71102 -0.50470 -0.56970
 C -1.72077 -0.47458 0.57791
 F 1.99383 1.56015 0.49077
 F -1.98271 1.59203 -0.46843
 H 1.35577 -1.15084 -0.72717
 H -1.53866 -1.13711 0.41720
 H 1.61982 -0.93121 -0.41695
 H -1.48433 -0.89273 0.77950
 H 2.61024 -0.36000 -0.93909
 H -2.61609 -0.31330 0.93569
13
bifur_IRC_Distances_MW_output/new_data/bifur_traj3_Distances point 54
C 1.13108 0.73648 -0.03649
 C -1.11049 0.75495 0.01217
 C 0.03074 1.12081 -0.06033
 C 1.71106 -0.50460 -0.56913
 C -1.72063 -0.47467 0.57806
 F 1.99362 1.56068 0.49081
 F -1.98302 1.59154 -0.46812
 H 1.34348 -1.15000 -0.74519
 H -1.55091 -1.13791 0.39844
 H 1.63240 -0.93190 -0.39604
 H -1.47157 -0.89207 0.79962
 H 2.61019 -0.35990 -0.93928
 H -2.61594 -0.31340 0.93548
13
bifur_IRC_Distances_MW_output/new_data/bifur_traj3_Distances point 55
C 1.03102 0.73687 -0.46595
 C -1.00111 0.75455 0.48138
 C 0.05548 1.12072 0.04409
 C 1.78610 -0.50471 -0.24683
 C -1.79899 -0.47456 0.24147
 F 1.57151 1.56210 -1.31984
 F -1.57172 1.59017 1.29809
 H 1.53184 -1.14984 0.08965
 H -1.56965 -1.13851 0.34387
 H 1.64067 -0.93242 -0.38581
 H -1.67169 -0.89106 -0.08559
 H 2.75647 -0.36017 -0.31158
 H -2.75992 -0.31313 0.31704
13
bifur_IRC_Distances_MW_output/new_data/bifur_traj3_Distances point 56
C 1.03102 0.73687 -0.46595
 C -1.00111 0.75455 0.48138
 C 0.05548 1.12072 0.04409
 C 1.78610 -0.50471 -0.24683
 C -1.79899 -0.47456 0.24147
 F 1.57151 1.56210 -1.31984
 F -1.57172 1.59017 1.29809
 H 1.53184 -1.14984 0.08965
 H -1.56965 -1.13851 0.34387
 H 1.64067 -0.93242 -0.38581
 H -1.67169 -0.89106 -0.08559
 H 2.75647 -0.36017 -0.31158
 H -2.75992 -0.31313 0.31704
13
bifur_IRC_Distances_MW_output/new_data/bifur_traj3_Distances point 57
C 1.03119 0.73704 -0.46530
 C -1.00091 0.75437 0.48207
 C 0.05646 1.12067 0.04661
 C 1.78591 -0.50465 -0.24730
 C -1.79895 -0.47461 0.24127
 F 1.57141 1.56263 -1.31956
 F -1.57200 1.58967 1.29818
 H 1.52936 -1.14928 0.10590
 H -1.57183 -1.13915 0.36067
 H 1.64228 -0.93292 -0.40445
 H -1.66966 -0.89046 -0.10369
 H 2.75651 -0.36014 -0.31146
 H -2.75978 -0.31317 0.31706
13
bifur_IRC_Distances_MW_output/new_data/bifur_traj3_Distances point 58
C 1.03122 0.73707 -0.46516
 C -1.00087 0.75433 0.48221
 C 0.05667 1.12066 0.04714
 C 1.78587 -0.50464 -0.24740
 C -1.79894 -0.47462 0.24122
 F 1.57139 1.56274 -1.31950
 F -1.57205 1.58956 1.29820
 H 1.52883 -1.14916 0.10936
 H -1.57230 -1.13929 0.36425
 H 1.64263 -0.93303 -0.40842
 H -1.66922 -0.89033 -0.10753
 H 2.75652 -0.36013 -0.31143
 H -2.75975 -0.31317 0.31706
13
bifur_IRC_Distances_MW_output/new_data/bifur_traj3_Distances point 59
C 1.03124 0.73709 -0.46510
 C -1.00085 0.75432 0.48228
 C 0.05677 1.12066 0.04739
 C 1.78586 -0.50463 -0.24745
 C -1.79894 -0.47462 0.24120
 F 1.57138 1.56279 -1.31947
 F -1.57208 1.58951 1.29821
 H 1.52858 -1.14911 0.11099
 H -1.57252 -1.13936 0.36594
 H 1.64279 -0.93308 -0.41029
 H -1.66901 -0.89027 -0.10935
 H 2.75652 -0.36013 -0.31142
 H -2.75974 -0.31318 0.31706
13
bifur_IRC_Distances_MW_output/new_data/bifur_traj3_Distances point 60
C 1.03125 0.73710 -0.46508
 C -1.00085 0.75431 0.48230
 C 0.05679 1.12066 0.04746
 C 1.78585 -0.50463 -0.24746
 C -1.79894 -0.47463 0.24120
 F 1.57138 1.56281 -1.31947
 F -1.57209 1.58950 1.29822
 H 1.52851 -1.14909 0.11143
 H -1.57258 -1.13938 0.36639
 H 1.64284 -0.93309 -0.41080
 H -1.66895 -0.89025 -0.10984
 H 2.75652 -0.36013 -0.31142
 H -2.75974 -0.31318 0.31706
13
bifur_IRC_Distances_MW_output/new_data/bifur_traj3_Distances point 61
C 1.03125 0.73710 -0.46507
 C -1.00084 0.75431 0.48230
 C 0.05680 1.12066 0.04748
 C 1.78585 -0.50463 -0.24746
 C -1.79894 -0.47463 0.24120
 F 1.57138 1.56281 -1.31946
 F -1.57209 1.58950 1.29822
 H 1.52849 -1.14909 0.11154
 H -1.57259 -1.13938 0.36651
 H 1.64285 -0.93309 -0.41092
 H -1.66894 -0.89025 -0.10996
 H 2.75652 -0.36013 -0.31142
 H -2.75974 -0.31318 0.31706
13
bifur_IRC_Distances_MW_output/new_data/bifur_traj3_Distances point 62
C 1.03126 0.73711 -0.46503
 C -1.00083 0.75430 0.48235
 C 0.05686 1.12066 0.04764
 C 1.78584 -0.50463 -0.24749
 C -1.79894 -0.47463 0.24118
 F 1.57137 1.56285 -1.31945
 F -1.57211 1.58946 1.29822
 H 1.52833 -1.14905 0.11258
 H -1.57273 -1.13942 0.36758
 H 1.64296 -0.93312 -0.41212
 H -1.66881 -0.89021 -0.11111
 H 2.75653 -0.36013 -0.31141
 H -2.75973 -0.31318 0.31706
13
bifur_IRC_Distances_MW_output/new_data/bifur_traj3_Distances point 63
C 1.03127 0.73713 -0.46497
 C -1.00081 0.75428 0.48241
 C 0.05696 1.12065 0.04788
 C 1.78582 -0.50462 -0.24754
 C -1.79893 -0.47463 0.24116
 F 1.57136 1.56290 -1.31942
 F -1.57213 1.58942 1.29823
 H 1.52808 -1.14900 0.11414
 H -1.57295 -1.13949 0.36920
 H 1.64312 -0.93317 -0.41391
 H -1.66861 -0.89015 -0.11286
 H 2.75653 -0.36013 -0.31139
 H -2.75971 -0.31318 0.31706
13
bifur_IRC_Distances_MW_output/new_data/bifur_traj3_Distances point 64
C 1.03128 0.73713 -0.46496
 C -1.00081 0.75428 0.48242
 C 0.05697 1.12065 0.04792
 C 1.78582 -0.50462 -0.24755
 C -1.79893 -0.47463 0.24116
 F 1.57136 1.56291 -1.31941
 F -1.57214 1.58941 1.29823
 H 1.52804 -1.14899 0.11441
 H -1.57298 -1.13950 0.36948
 H 1.64314 -0.93318 -0.41422
 H -1.66857 -0.89014 -0.11315
 H 2.75653 -0.36013 -0.31139
 H -2.75971 -0.31318 0.31706
13
bifur_IRC_Distances_MW_output/new_data/bifur_traj3_Distances point 65
C 1.03126 0.73711 -0.46504
 C -1.00083 0.75430 0.48234
 C 0.05686 1.12066 0.04763
 C 1.78584 -0.50463 -0.24749
 C -1.79894 -0.47463 0.24119
 F 1.57137 1.56284 -1.31945
 F -1.57211 1.58947 1.29822
 H 1.52834 -1.14906 0.11250
 H -1.57272 -1.13942 0.36751
 H 1.64295 -0.93312 -0.41203
 H -1.66882 -0.89021 -0.11103
 H 2.75653 -0.36013 -0.31141
 H -2.75973 -0.31318 0.31706
13
bifur_IRC_Distances_MW_output/new_data/bifur_traj3_Distances point 66
C 1.03121 0.73706 -0.46522
 C -1.00089 0.75435 0.48215
 C 0.05658 1.12067 0.04692
 C 1.78589 -0.50464 -0.24736
 C -1.79895 -0.47461 0.24124
 F 1.57140 1.56269 -1.31953
 F -1.57203 1.58961 1.29819
 H 1.52905 -1.14921 0.10793
 H -1.57210 -1.13923 0.36277
 H 1.64248 -0.93298 -0.40678
 H -1.66940 -0.89038 -0.10594
 H 2.75652 -0.36014 -0.31144
 H -2.75977 -0.31317 0.31706
13
bifur_IRC_Distances_MW_output/new_data/bifur_traj3_Distances point 67
C 1.03121 0.73706 -0.46522
 C -1.00089 0.75435 0.48215
 C 0.05658 1.12067 0.04692
 C 1.78589 -0.50464 -0.24736
 C -1.79895 -0.47461 0.24124
 F 1.57140 1.56269 -1.31953
 F -1.57203 1.58961 1.29819
 H 1.52905 -1.14921 0.10793
 H -1.57210 -1.13923 0.36277
 H 1.64248 -0.93298 -0.40678
 H -1.66940 -0.89038 -0.10594
 H 2.75652 -0.36014 -0.31144
 H -2.75977 -0.31317 0.31706
13
bifur_IRC_Distances_MW_output/new_data/bifur_traj3_Distances point 68
C 1.03101 0.73686 -0.46598
 C -1.00112 0.75456 0.48134
 C 0.05542 1.12072 0.04394
 C 1.78611 -0.50471 -0.24680
 C -1.79899 -0.47456 0.24148
 F 1.57152 1.56206 -1.31985
 F -1.57171 1.59020 1.29808
 H 1.53199 -1.14987 0.08867
 H -1.56952 -1.13847 0.34286
 H 1.64057 -0.93239 -0.38469
 H -1.67181 -0.89110 -0.08450
 H 2.75647 -0.36018 -0.31159
 H -2.75993 -0.31313 0.31704
13
bifur_IRC_Distances_MW_output/new_data/bifur_traj3_Distances point 69
C 1.03085 0.73670 -0.46658
 C -1.00130 0.75472 0.48071
 C 0.05450 1.12076 0.04160
 C 1.78627 -0.50476 -0.24637
 C -1.79902 -0.47451 0.24167
 F 1.57161 1.56158 -1.32009
 F -1.57146 1.59066 1.29800
 H 1.53422 -1.15039 0.07368
 H -1.56756 -1.13789 0.32738
 H 1.63913 -0.93193 -0.36751
 H -1.67363 -0.89164 -0.06780
 H 2.75645 -0.36020 -0.31169
 H -2.76007 -0.31310 0.31701
13
bifur_IRC_Distances_MW_output/new_data/bifur_traj3_Distances point 70
C 1.03070 0.73654 -0.46717
 C -1.00148 0.75488 0.48008
 C 0.05359 1.12080 0.03928
 C 1.78644 -0.50481 -0.24595
 C -1.79905 -0.47446 0.24186
 F 1.57171 1.56110 -1.32032
 F -1.57121 1.59111 1.29791
 H 1.53638 -1.15091 0.05887
 H -1.56565 -1.13733 0.31212
 H 1.63774 -0.93146 -0.35057
 H -1.67538 -0.89216 -0.05131
 H 2.75642 -0.36023 -0.31178
 H -2.76021 -0.31307 0.31697
13
bifur_IRC_Distances_MW_output/new_data/bifur_traj3_Distances point 71
C 1.03056 0.73640 -0.46771
 C -1.00164 0.75502 0.47951
 C 0.05276 1.12083 0.03718
 C 1.78659 -0.50486 -0.24557
 C -1.79907 -0.47442 0.24204
 F 1.57181 1.56067 -1.32051
 F -1.57099 1.59152 1.29784
 H 1.53830 -1.15139 0.04544
 H -1.56395 -1.13683 0.29831
 H 1.63651 -0.93102 -0.33523
 H -1.67692 -0.89263 -0.03636
 H 2.75641 -0.36026 -0.31185
 H -2.76034 -0.31304 0.31692
13
bifur_IRC_Distances_MW_output/new_data/bifur_traj3_Distances point 72
C 1.03043 0.73627 -0.46819
 C -1.00179 0.75515 0.47900
 C 0.05201 1.12086 0.03528
 C 1.78672 -0.50490 -0.24523
 C -1.79910 -0.47438 0.24220
 F 1.57189 1.56028 -1.32068
 F -1.57079 1.59188 1.29777
 H 1.53999 -1.15183 0.03339
 H -1.56244 -1.13638 0.28593
 H 1.63542 -0.93063 -0.32148
 H -1.67828 -0.89304 -0.02295
 H 2.75640 -0.36028 -0.31190
 H -2.76046 -0.31301 0.31686
13
bifur_IRC_Distances_MW_output/new_data/bifur_traj3_Distances point 73
C 1.03032 0.73617 -0.46860
 C -1.00192 0.75526 0.47857
 C 0.05137 1.12088 0.03366
 C 1.78683 -0.50493 -0.24494
 C -1.79911 -0.47435 0.24234
 F 1.57197 1.55996 -1.32081
 F -1.57062 1.59219 1.29771
 H 1.54142 -1.15220 0.02311
 H -1.56117 -1.13601 0.27538
 H 1.63452 -0.93029 -0.30977
 H -1.67942 -0.89338 -0.01150
 H 2.75639 -0.36031 -0.31195
 H -2.76057 -0.31299 0.31680
13
bifur_IRC_Distances_MW_output/new_data/bifur_traj3_Distances point 74
C 1.03024 0.73609 -0.46890
 C -1.00201 0.75534 0.47825
 C 0.05090 1.12090 0.03248
 C 1.78691 -0.50496 -0.24473
 C -1.79912 -0.47433 0.24244
 F 1.57203 1.55972 -1.32091
 F -1.57050 1.59242 1.29767
 H 1.54244 -1.15247 0.01568
 H -1.56025 -1.13575 0.26776
 H 1.63387 -0.93004 -0.30130
 H -1.68023 -0.89362 -0.00323
 H 2.75639 -0.36032 -0.31197
 H -2.76065 -0.31298 0.31676
13
bifur_IRC_Distances_MW_output/new_data/bifur_traj3_Distances point 75
C 1.03022 0.73607 -0.46898
 C -1.00204 0.75536 0.47816
 C 0.05077 1.12091 0.03214
 C 1.78693 -0.50496 -0.24467
 C -1.79913 -0.47432 0.24247
 F 1.57204 1.55965 -1.32094
 F -1.57046 1.59248 1.29766
 H 1.54273 -1.15255 0.01354
 H -1.55999 -1.13567 0.26556
 H 1.63368 -0.92997 -0.29886
 H -1.68047 -0.89369 -0.00084
 H 2.75638 -0.36033 -0.31198
 H -2.76067 -0.31297 0.31675
13
bifur_IRC_Distances_MW_output/new_data/bifur_traj3_Distances point 76
C 1.03030 0.73614 -0.46868
 C -1.00194 0.75528 0.47848
 C 0.05124 1.12089 0.03333
 C 1.78685 -0.50494 -0.24488
 C -1.79912 -0.47435 0.24236
 F 1.57199 1.55989 -1.32084
 F -1.57059 1.59226 1.29770
 H 1.54171 -1.15228 0.02104
 H -1.56091 -1.13594 0.27325
 H 1.63433 -0.93022 -0.30740
 H -1.67965 -0.89345 -0.00919
 H 2.75639 -0.36031 -0.31195
 H -2.76059 -0.31299 0.31679
13
bifur_IRC_Distances_MW_output/new_data/bifur_traj3_Distances point 77
C 1.03049 0.73633 -0.46797
 C -1.00172 0.75509 0.47924
 C 0.05236 1.12085 0.03616
 C 1.78666 -0.50488 -0.24539
 C -1.79909 -0.47440 0.24213
 F 1.57185 1.56046 -1.32060
 F -1.57088 1.59172 1.29780
 H 1.53921 -1.15162 0.03898
 H -1.56314 -1.13659 0.29167
 H 1.63592 -0.93081 -0.32786
 H -1.67765 -0.89285 -0.02917
 H 2.75640 -0.36027 -0.31188
 H -2.76041 -0.31303 0.31689
13
bifur_IRC_Distances_MW_output/new_data/bifur_traj3_Distances point 78
C 1.03049 0.73633 -0.46797
 C -1.00172 0.75509 0.47924
 C 0.05236 1.12085 0.03616
 C 1.78666 -0.50488 -0.24539
 C -1.79909 -0.47440 0.24213
 F 1.57185 1.56046 -1.32060
 F -1.57088 1.59172 1.29780
 H 1.53921 -1.15162 0.03898
 H -1.56314 -1.13659 0.29166
 H 1.63592 -0.93081 -0.32786
 H -1.67766 -0.89285 -0.02917
 H 2.75640 -0.36027 -0.31188
 H -2.76041 -0.31303 0.31689
13
bifur_IRC_Distances_MW_output/new_data/bifur_traj3_Distances point 79
C 1.03101 0.73686 -0.46597
 C -1.00112 0.75456 0.48135
 C 0.05543 1.12072 0.04398
 C 1.78610 -0.50471 -0.24681
 C -1.79899 -0.47456 0.24148
 F 1.57152 1.56207 -1.31985
 F -1.57171 1.59019 1.29808
 H 1.53195 -1.14986 0.08892
 H -1.56956 -1.13848 0.34311
 H 1.64059 -0.93240 -0.38497
 H -1.67178 -0.89109 -0.08478
 H 2.75647 -0.36017 -0.31159
 H -2.75993 -0.31313 0.31704
13
bifur_IRC_Distances_MW_output/new_data/bifur_traj3_Distances point 80
C 1.03129 0.73715 -0.46490
 C -1.00079 0.75426 0.48249
 C 0.05707 1.12065 0.04816
 C 1.78580 -0.50462 -0.24759
 C -1.79893 -0.47464 0.24114
 F 1.57135 1.56296 -1.31939
 F -1.57216 1.58936 1.29824
 H 1.52780 -1.14894 0.11596
 H -1.57320 -1.13956 0.37108
 H 1.64330 -0.93323 -0.41600
 H -1.66837 -0.89008 -0.11488
 H 2.75654 -0.36012 -0.31138
 H -2.75970 -0.31319 0.31706
13
bifur_IRC_Distances_MW_output/new_data/bifur_traj3_Distances point 81
C 1.03156 0.73743 -0.46386
 C -1.00048 0.75397 0.48359
 C 0.05862 1.12057 0.05217
 C 1.78550 -0.50452 -0.24836
 C -1.79887 -0.47472 0.24082
 F 1.57121 1.56382 -1.31890
 F -1.57260 1.58854 1.29841
 H 1.52362 -1.14807 0.14215
 H -1.57686 -1.14065 0.39826
 H 1.64607 -0.93400 -0.44613
 H -1.66490 -0.88906 -0.14404
 H 2.75661 -0.36007 -0.31114
 H -2.75950 -0.31324 0.31704
13
bifur_IRC_Distances_MW_output/new_data/bifur_traj3_Distances point 82
C 1.03180 0.73768 -0.46291
 C -1.00020 0.75370 0.48459
 C 0.06002 1.12049 0.05579
 C 1.78523 -0.50444 -0.24907
 C -1.79881 -0.47479 0.24054
 F 1.57109 1.56462 -1.31842
 F -1.57299 1.58778 1.29857
 H 1.51965 -1.14729 0.16602
 H -1.58032 -1.14167 0.42309
 H 1.64873 -0.93469 -0.47365
 H -1.66157 -0.88809 -0.17062
 H 2.75670 -0.36003 -0.31090
 H -2.75933 -0.31329 0.31697
13
bifur_IRC_Distances_MW_output/new_data/bifur_traj3_Distances point 83
C 1.03199 0.73790 -0.46213
 C -0.99997 0.75347 0.48543
 C 0.06117 1.12043 0.05878
 C 1.78501 -0.50437 -0.24967
 C -1.79875 -0.47486 0.24031
 F 1.57099 1.56530 -1.31801
 F -1.57332 1.58715 1.29872
 H 1.51622 -1.14665 0.18592
 H -1.58331 -1.14255 0.44384
 H 1.65106 -0.93524 -0.49663
 H -1.65866 -0.88725 -0.19278
 H 2.75679 -0.35999 -0.31068
 H -2.75921 -0.31333 0.31689
13
bifur_IRC_Distances_MW_output/new_data/bifur_traj3_Distances point 84
C 1.03211 0.73803 -0.46168
 C -0.99984 0.75334 0.48591
 C 0.06183 1.12039 0.06050
 C 1.78488 -0.50433 -0.25002
 C -1.79872 -0.47489 0.24017
 F 1.57094 1.56569 -1.31775
 F -1.57350 1.58678 1.29882
 H 1.51418 -1.14629 0.19744
 H -1.58508 -1.14308 0.45587
 H 1.65245 -0.93556 -0.50995
 H -1.65693 -0.88676 -0.20561
 H 2.75684 -0.35997 -0.31054
 H -2.75915 -0.31336 0.31683
13
bifur_IRC_Distances_MW_output/new_data/bifur_traj3_Distances point 85
C 1.03212 0.73804 -0.46164
 C -0.99983 0.75333 0.48596
 C 0.06189 1.12038 0.06066
 C 1.78487 -0.50432 -0.25005
 C -1.79872 -0.47490 0.24016
 F 1.57093 1.56573 -1.31773
 F -1.57352 1.58674 1.29882
 H 1.51399 -1.14625 0.19849
 H -1.58524 -1.14312 0.45697
 H 1.65258 -0.93559 -0.51116
 H -1.65677 -0.88671 -0.20677
 H 2.75684 -0.35997 -0.31053
 H -2.75914 -0.31336 0.31683
13
bifur_IRC_Distances_MW_output/new_data/bifur_traj3_Distances point 86
C 1.03208 0.73799 -0.46179
 C -0.99987 0.75338 0.48579
 C 0.06167 1.12040 0.06007
 C 1.78491 -0.50434 -0.24993
 C -1.79873 -0.47488 0.24021
 F 1.57095 1.56559 -1.31782
 F -1.57346 1.58687 1.29879
 H 1.51470 -1.14638 0.19454
 H -1.58463 -1.14294 0.45284
 H 1.65210 -0.93548 -0.50659
 H -1.65737 -0.88688 -0.20237
 H 2.75683 -0.35997 -0.31058
 H -2.75916 -0.31335 0.31685
13
bifur_IRC_Distances_MW_output/new_data/bifur_traj3_Distances point 87
C 1.03202 0.73793 -0.46203
 C -0.99994 0.75344 0.48554
 C 0.06133 1.12042 0.05918
 C 1.78498 -0.50436 -0.24975
 C -1.79875 -0.47487 0.24027
 F 1.57098 1.56539 -1.31795
 F -1.57336 1.58706 1.29874
 H 1.51575 -1.14657 0.18859
 H -1.58371 -1.14267 0.44663
 H 1.65138 -0.93532 -0.49971
 H -1.65827 -0.88714 -0.19575
 H 2.75680 -0.35999 -0.31065
 H -2.75919 -0.31334 0.31688
13
bifur_IRC_Distances_MW_output/new_data/bifur_traj3_Distances point 88
C 1.03196 0.73786 -0.46228
 C -1.00002 0.75352 0.48527
 C 0.06095 1.12044 0.05821
 C 1.78505 -0.50438 -0.24955
 C -1.79876 -0.47484 0.24035
 F 1.57101 1.56517 -1.31809
 F -1.57326 1.58727 1.29869
 H 1.51689 -1.14677 0.18207
 H -1.58272 -1.14238 0.43982
 H 1.65060 -0.93514 -0.49218
 H -1.65923 -0.88742 -0.18850
 H 2.75677 -0.36000 -0.31072
 H -2.75923 -0.31332 0.31691
13
bifur_IRC_Distances_MW_output/new_data/bifur_traj3_Distances point 89
C 1.03196 0.73786 -0.46228
 C -1.00002 0.75352 0.48527
 C 0.06095 1.12044 0.05821
 C 1.78505 -0.50438 -0.24955
 C -1.79876 -0.47484 0.24035
 F 1.57101 1.56517 -1.31809
 F -1.57326 1.58727 1.29869
 H 1.51689 -1.14677 0.18207
 H -1.58272 -1.14238 0.43982
 H 1.65060 -0.93514 -0.49218
 H -1.65924 -0.88742 -0.18849
 H 2.75677 -0.36000 -0.31072
 H -2.75923 -0.31332 0.31691
13
bifur_IRC_Distances_MW_output/new_data/bifur_traj3_Distances point 90
C 1.03188 0.73777 -0.46261
 C -1.00011 0.75361 0.48492
 C 0.06048 1.12047 0.05697
 C 1.78515 -0.50441 -0.24931
 C -1.79879 -0.47482 0.24045
 F 1.57105 1.56489 -1.31826
 F -1.57312 1.58754 1.29863
 H 1.51832 -1.14704 0.17382
 H -1.58148 -1.14201 0.43121
 H 1.64963 -0.93491 -0.48264
 H -1.66044 -0.88776 -0.17930
 H 2.75673 -0.36001 -0.31082
 H -2.75928 -0.31331 0.31695
13
bifur_IRC_Distances_MW_output/new_data/bifur_traj3_Distances point 91
C 1.03189 0.73779 -0.46253
 C -1.00009 0.75359 0.48500
 C 0.06058 1.12046 0.05724
 C 1.78512 -0.50440 -0.24936
 C -1.79878 -0.47482 0.24043
 F 1.57104 1.56495 -1.31822
 F -1.57315 1.58748 1.29864
 H 1.51800 -1.14698 0.17566
 H -1.58175 -1.14210 0.43314
 H 1.64984 -0.93496 -0.48478
 H -1.66017 -0.88769 -0.18136
 H 2.75674 -0.36001 -0.31080
 H -2.75927 -0.31331 0.31694
13
bifur_IRC_Distances_MW_output/new_data/bifur_traj3_Distances point 92
C 1.03193 0.73783 -0.46238
 C -1.00004 0.75355 0.48517
 C 0.06081 1.12045 0.05785
 C 1.78508 -0.50439 -0.24948
 C -1.79877 -0.47484 0.24038
 F 1.57102 1.56509 -1.31814
 F -1.57322 1.58735 1.29867
 H 1.51731 -1.14685 0.17967
 H -1.58236 -1.14227 0.43731
 H 1.65031 -0.93507 -0.48940
 H -1.65959 -0.88752 -0.18582
 H 2.75676 -0.36000 -0.31075
 H -2.75925 -0.31332 0.31692
13
bifur_IRC_Distances_MW_output/new_data/bifur_traj3_Distances point 93
C 1.03197 0.73787 -0.46224
 C -1.00000 0.75351 0.48532
 C 0.06102 1.12044 0.05837
 C 1.78504 -0.50438 -0.24959
 C -1.79876 -0.47485 0.24034
 F 1.57100 1.56521 -1.31806
 F -1.57327 1.58724 1.29870
 H 1.51669 -1.14674 0.18319
 H -1.58289 -1.14243 0.44099
 H 1.65073 -0.93517 -0.49347
 H -1.65907 -0.88737 -0.18974
 H 2.75677 -0.36000 -0.31071
 H -2.75923 -0.31333 0.31691
13
bifur_IRC_Distances_MW_output/new_data/bifur_traj3_Distances point 94
C 1.03198 0.73789 -0.46218
 C -0.99999 0.75349 0.48538
 C 0.06110 1.12043 0.05859
 C 1.78502 -0.50437 -0.24963
 C -1.79876 -0.47485 0.24032
 F 1.57100 1.56526 -1.31803
 F -1.57330 1.58719 1.29871
 H 1.51644 -1.14669 0.18466
 H -1.58311 -1.14250 0.44252
 H 1.65090 -0.93521 -0.49517
 H -1.65885 -0.88731 -0.19138
 H 2.75678 -0.35999 -0.31069
 H -2.75922 -0.31333 0.31690
13
bifur_IRC_Distances_MW_output/new_data/bifur_traj3_Distances point 95
C 1.03196 0.73787 -0.46225
 C -1.00001 0.75351 0.48530
 C 0.06100 1.12044 0.05833
 C 1.78504 -0.50438 -0.24958
 C -1.79876 -0.47485 0.24034
 F 1.57100 1.56520 -1.31807
 F -1.57327 1.58724 1.29870
 H 1.51674 -1.14675 0.18291
 H -1.58285 -1.14242 0.44070
 H 1.65070 -0.93516 -0.49315
 H -1.65911 -0.88738 -0.18943
 H 2.75677 -0.36000 -0.31071
 H -2.75923 -0.31333 0.31691
13
bifur_IRC_Distances_MW_output/new_data/bifur_traj3_Distances point 96
C 1.03191 0.73780 -0.46248
 C -1.00007 0.75358 0.48506
 C 0.06066 1.12046 0.05745
 C 1.78511 -0.50440 -0.24940
 C -1.79878 -0.47483 0.24041
 F 1.57103 1.56500 -1.31820
 F -1.57317 1.58743 1.29865
 H 1.51777 -1.14693 0.17702
 H -1.58196 -1.14216 0.43455
 H 1.65000 -0.93500 -0.48634
 H -1.65998 -0.88763 -0.18286
 H 2.75675 -0.36001 -0.31078
 H -2.75926 -0.31331 0.31693
13
bifur_IRC_Distances_MW_output/new_data/bifur_traj3_Distances point 97
C 1.03180 0.73769 -0.46290
 C -1.00020 0.75370 0.48460
 C 0.06004 1.12049 0.05583
 C 1.78523 -0.50444 -0.24908
 C -1.79881 -0.47480 0.24054
 F 1.57108 1.56463 -1.31842
 F -1.57300 1.58778 1.29857
 H 1.51960 -1.14728 0.16628
 H -1.58036 -1.14168 0.42336
 H 1.64876 -0.93469 -0.47394
 H -1.66153 -0.88808 -0.17091
 H 2.75670 -0.36003 -0.31090
 H -2.75933 -0.31329 0.31697
13
bifur_IRC_Distances_MW_output/new_data/bifur_traj3_Distances point 98
C 1.03163 0.73751 -0.46356
 C -1.00039 0.75389 0.48391
 C 0.05907 1.12054 0.05331
 C 1.78542 -0.50450 -0.24859
 C -1.79885 -0.47474 0.24073
 F 1.57117 1.56407 -1.31875
 F -1.57272 1.58830 1.29846
 H 1.52238 -1.14782 0.14965
 H -1.57793 -1.14096 0.40605
 H 1.64689 -0.93422 -0.45477
 H -1.66387 -0.88876 -0.15240
 H 2.75664 -0.36006 -0.31107
 H -2.75944 -0.31326 0.31702
13
bifur_IRC_Distances_MW_output/new_data/bifur_traj3_Distances point 99
C 1.03140 0.73725 -0.46449
 C -1.00067 0.75415 0.48292
 C 0.05767 1.12062 0.04972
 C 1.78569 -0.50458 -0.24789
 C -1.79891 -0.47467 0.24102
 F 1.57130 1.56329 -1.31920
 F -1.57233 1.58904 1.29831
 H 1.52619 -1.14860 0.12615
 H -1.57460 -1.13998 0.38165
 H 1.64436 -0.93353 -0.42772
 H -1.66704 -0.88969 -0.12623
 H 2.75656 -0.36010 -0.31129
 H -2.75962 -0.31321 0.31706
13
bifur_IRC_Distances_MW_output/new_data/bifur_traj3_Distances point 100
C 1.03140 0.73725 -0.46449
 C -1.00067 0.75415 0.48292
 C 0.05767 1.12062 0.04972
 C 1.78569 -0.50458 -0.24789
 C -1.79891 -0.47467 0.24102
 F 1.57130 1.56329 -1.31920
 F -1.57233 1.58904 1.29831
 H 1.52619 -1.14860 0.12614
 H -1.57460 -1.13998 0.38164
 H 1.64436 -0.93353 -0.42770
 H -1.66704 -0.88969 -0.12622
 H 2.75656 -0.36010 -0.31129
 H -2.75962 -0.31321 0.31706
13
bifur_IRC_Distances_MW_output/new_data/bifur_traj3_Distances point 101
C 1.03088 0.73672 -0.46648
 C -1.00127 0.75469 0.48081
 C 0.05466 1.12075 0.04200
 C 1.78625 -0.50475 -0.24644
 C -1.79902 -0.47452 0.24164
 F 1.57160 1.56166 -1.32005
 F -1.57150 1.59058 1.29801
 H 1.53385 -1.15030 0.07621
 H -1.56789 -1.13798 0.32999
 H 1.63937 -0.93201 -0.37041
 H -1.67332 -0.89155 -0.07062
 H 2.75645 -0.36020 -0.31167
 H -2.76004 -0.31310 0.31702
13
bifur_IRC_Distances_MW_output/new_data/bifur_traj3_Distances point 102
C 1.03065 0.73650 -0.46734
 C -1.00153 0.75493 0.47991
 C 0.05334 1.12081 0.03864
 C 1.78648 -0.50483 -0.24583
 C -1.79906 -0.47445 0.24192
 F 1.57174 1.56097 -1.32038
 F -1.57114 1.59124 1.29789
 H 1.53697 -1.15106 0.05477
 H -1.56513 -1.13717 0.30791
 H 1.63736 -0.93132 -0.34589
 H -1.67585 -0.89231 -0.04675
 H 2.75642 -0.36024 -0.31180
 H -2.76025 -0.31306 0.31695
13
bifur_IRC_Distances_MW_output/new_data/bifur_traj3_Distances point 103
C 1.03046 0.73631 -0.46805
 C -1.00175 0.75512 0.47915
 C 0.05223 1.12085 0.03583
 C 1.78668 -0.50489 -0.24533
 C -1.79909 -0.47439 0.24215
 F 1.57187 1.56040 -1.32063
 F -1.57085 1.59178 1.29779
 H 1.53951 -1.15170 0.03686
 H -1.56287 -1.13651 0.28949
 H 1.63573 -0.93074 -0.32544
 H -1.67789 -0.89292 -0.02681
 H 2.75640 -0.36028 -0.31189
 H -2.76043 -0.31302 0.31688
13
bifur_IRC_Distances_MW_output/new_data/bifur_traj3_Distances point 104
C 1.03034 0.73619 -0.46850
 C -1.00189 0.75523 0.47868
 C 0.05153 1.12088 0.03406
 C 1.78680 -0.50492 -0.24501
 C -1.79911 -0.47436 0.24230
 F 1.57195 1.56004 -1.32078
 F -1.57066 1.59212 1.29773
 H 1.54107 -1.15211 0.02565
 H -1.56148 -1.13610 0.27798
 H 1.63474 -0.93037 -0.31265
 H -1.67914 -0.89329 -0.01432
 H 2.75639 -0.36030 -0.31194
 H -2.76054 -0.31300 0.31682
13
bifur_IRC_Distances_MW_output/new_data/bifur_traj3_Distances point 105
C 1.03035 0.73620 -0.46848
 C -1.00188 0.75523 0.47870
 C 0.05156 1.12088 0.03415
 C 1.78680 -0.50492 -0.24503
 C -1.79911 -0.47436 0.24229
 F 1.57195 1.56006 -1.32077
 F -1.57067 1.59210 1.29773
 H 1.54099 -1.15209 0.02623
 H -1.56155 -1.13613 0.27858
 H 1.63479 -0.93039 -0.31332
 H -1.67908 -0.89327 -0.01497
 H 2.75639 -0.36030 -0.31193
 H -2.76054 -0.31300 0.31682
13
bifur_IRC_Distances_MW_output/new_data/bifur_traj3_Distances point 106
C 1.03047 0.73632 -0.46803
 C -1.00174 0.75511 0.47917
 C 0.05226 1.12085 0.03591
 C 1.78667 -0.50488 -0.24534
 C -1.79909 -0.47440 0.24215
 F 1.57186 1.56041 -1.32063
 F -1.57085 1.59176 1.29779
 H 1.53944 -1.15168 0.03737
 H -1.56294 -1.13653 0.29002
 H 1.63578 -0.93076 -0.32603
 H -1.67784 -0.89290 -0.02738
 H 2.75640 -0.36028 -0.31189
 H -2.76042 -0.31302 0.31688
13
bifur_IRC_Distances_MW_output/new_data/bifur_traj3_Distances point 107
C 1.03065 0.73650 -0.46733
 C -1.00153 0.75492 0.47991
 C 0.05334 1.12081 0.03866
 C 1.78648 -0.50483 -0.24583
 C -1.79906 -0.47445 0.24192
 F 1.57174 1.56097 -1.32038
 F -1.57114 1.59123 1.29789
 H 1.53695 -1.15105 0.05488
 H -1.56514 -1.13718 0.30801
 H 1.63737 -0.93133 -0.34601
 H -1.67584 -0.89230 -0.04687
 H 2.75642 -0.36024 -0.31180
 H -2.76025 -0.31306 0.31695
13
bifur_IRC_Distances_MW_output/new_data/bifur_traj3_Distances point 108
C 1.03088 0.73673 -0.46647
 C -1.00126 0.75469 0.48083
 C 0.05468 1.12075 0.04206
 C 1.78624 -0.50475 -0.24645
 C -1.79901 -0.47452 0.24164
 F 1.57159 1.56167 -1.32005
 F -1.57151 1.59057 1.29801
 H 1.53379 -1.15029 0.07661
 H -1.56794 -1.13800 0.33041
 H 1.63941 -0.93202 -0.37087
 H -1.67328 -0.89154 -0.07107
 H 2.75645 -0.36020 -0.31167
 H -2.76004 -0.31311 0.31702
13
bifur_IRC_Distances_MW_output/new_data/bifur_traj3_Distances point 109
C 1.03113 0.73698 -0.46550
 C -1.00097 0.75443 0.48185
 C 0.05615 1.12069 0.04580
 C 1.78597 -0.50467 -0.24715
 C -1.79896 -0.47459 0.24133
 F 1.57144 1.56246 -1.31965
 F -1.57191 1.58983 1.29815
 H 1.53016 -1.14946 0.10071
 H -1.57113 -1.13894 0.35530
 H 1.64176 -0.93276 -0.39849
 H -1.67031 -0.89065 -0.09790
 H 2.75650 -0.36015 -0.31150
 H -2.75983 -0.31316 0.31706
13
bifur_IRC_Distances_MW_output/new_data/bifur_traj3_Distances point 110
C 1.03138 0.73724 -0.46456
 C -1.00069 0.75417 0.48284
 C 0.05757 1.12062 0.04945
 C 1.78571 -0.50459 -0.24784
 C -1.79891 -0.47467 0.24104
 F 1.57131 1.56324 -1.31923
 F -1.57230 1.58910 1.29829
 H 1.52647 -1.14866 0.12438
 H -1.57436 -1.13990 0.37981
 H 1.64418 -0.93348 -0.42568
 H -1.66727 -0.88975 -0.12426
 H 2.75656 -0.36011 -0.31131
 H -2.75963 -0.31321 0.31706
13
bifur_IRC_Distances_MW_output/new_data/bifur_traj3_Distances point 111
C 1.03138 0.73724 -0.46456
 C -1.00069 0.75417 0.48284
 C 0.05757 1.12062 0.04945
 C 1.78571 -0.50459 -0.24784
 C -1.79891 -0.47467 0.24104
 F 1.57131 1.56324 -1.31923
 F -1.57230 1.58910 1.29829
 H 1.52647 -1.14866 0.12438
 H -1.57436 -1.13990 0.37982
 H 1.64418 -0.93348 -0.42569
 H -1.66727 -0.88975 -0.12426
 H 2.75656 -0.36011 -0.31131
 H -2.75963 -0.31321 0.31706
13
bifur_IRC_Distances_MW_output/new_data/bifur_traj3_Distances point 112
C 1.03174 0.73762 -0.46314
 C -1.00027 0.75377 0.48435
 C 0.05969 1.12051 0.05492
 C 1.78530 -0.50446 -0.24890
 C -1.79882 -0.47478 0.24061
 F 1.57112 1.56443 -1.31854
 F -1.57290 1.58797 1.29853
 H 1.52062 -1.14747 0.16024
 H -1.57947 -1.14142 0.41707
 H 1.64807 -0.93452 -0.46697
 H -1.66239 -0.88833 -0.16419
 H 2.75668 -0.36004 -0.31096
 H -2.75937 -0.31328 0.31699
13
bifur_IRC_Distances_MW_output/new_data/bifur_traj3_Distances point 113
C 1.03181 0.73769 -0.46288
 C -1.00019 0.75369 0.48463
 C 0.06007 1.12049 0.05592
 C 1.78522 -0.50444 -0.24910
 C -1.79880 -0.47480 0.24053
 F 1.57108 1.56465 -1.31841
 F -1.57301 1.58776 1.29858
 H 1.51950 -1.14726 0.16689
 H -1.58045 -1.14171 0.42400
 H 1.64883 -0.93471 -0.47465
 H -1.66144 -0.88805 -0.17159
 H 2.75670 -0.36003 -0.31089
 H -2.75933 -0.31329 0.31697
13
bifur_IRC_Distances_MW_output/new_data/bifur_traj3_Distances point 114
C 1.03177 0.73766 -0.46301
 C -1.00023 0.75373 0.48449
 C 0.05989 1.12050 0.05543
 C 1.78526 -0.50445 -0.24900
 C -1.79881 -0.47479 0.24057
 F 1.57110 1.56454 -1.31847
 F -1.57295 1.58786 1.29855
 H 1.52005 -1.14736 0.16364
 H -1.57997 -1.14157 0.42061
 H 1.64846 -0.93462 -0.47089
 H -1.66191 -0.88819 -0.16797
 H 2.75669 -0.36003 -0.31093
 H -2.75935 -0.31329 0.31698
13
bifur_IRC_Distances_MW_output/new_data/bifur_traj3_Distances point 115
C 1.03169 0.73757 -0.46334
 C -1.00033 0.75382 0.48414
 C 0.05939 1.12053 0.05415
 C 1.78536 -0.50448 -0.24875
 C -1.79883 -0.47476 0.24067
 F 1.57114 1.56426 -1.31864
 F -1.57281 1.58813 1.29850
 H 1.52147 -1.14764 0.15515
 H -1.57873 -1.14120 0.41177
 H 1.64750 -0.93438 -0.46111
 H -1.66310 -0.88853 -0.15852
 H 2.75666 -0.36005 -0.31102
 H -2.75941 -0.31327 0.31701
13
bifur_IRC_Distances_MW_output/new_data/bifur_traj3_Distances point 116
C 1.03159 0.73746 -0.46375
 C -1.00045 0.75394 0.48371
 C 0.05879 1.12056 0.05260
 C 1.78547 -0.50451 -0.24845
 C -1.79886 -0.47473 0.24079
 F 1.57119 1.56392 -1.31885
 F -1.57265 1.58845 1.29843
 H 1.52316 -1.14797 0.14496
 H -1.57726 -1.14076 0.40118
 H 1.64638 -0.93408 -0.44937
 H -1.66451 -0.88894 -0.14717
 H 2.75662 -0.36007 -0.31112
 H -2.75948 -0.31325 0.31703
13
bifur_IRC_Distances_MW_output/new_data/bifur_traj3_Distances point 117
C 1.03149 0.73735 -0.46413
 C -1.00056 0.75405 0.48330
 C 0.05822 1.12059 0.05112
 C 1.78558 -0.50455 -0.24816
 C -1.79888 -0.47470 0.24091
 F 1.57125 1.56359 -1.31903
 F -1.57248 1.58876 1.29836
 H 1.52474 -1.14829 0.13524
 H -1.57588 -1.14035 0.39108
 H 1.64532 -0.93380 -0.43817
 H -1.66583 -0.88933 -0.13635
 H 2.75659 -0.36009 -0.31121
 H -2.75955 -0.31323 0.31705
13
bifur_IRC_Distances_MW_output/new_data/bifur_traj3_Distances point 118
C 1.03143 0.73729 -0.46438
 C -1.00064 0.75412 0.48304
 C 0.05785 1.12061 0.05018
 C 1.78565 -0.50457 -0.24798
 C -1.79890 -0.47468 0.24098
 F 1.57128 1.56339 -1.31915
 F -1.57238 1.58895 1.29832
 H 1.52572 -1.14850 0.12910
 H -1.57502 -1.14010 0.38471
 H 1.64467 -0.93362 -0.43111
 H -1.66665 -0.88957 -0.12952
 H 2.75657 -0.36010 -0.31127
 H -2.75960 -0.31322 0.31706
13
bifur_IRC_Distances_MW_output/new_data/bifur_traj3_Distances point 119
C 1.03145 0.73731 -0.46430
 C -1.00061 0.75410 0.48312
 C 0.05796 1.12060 0.05046
 C 1.78563 -0.50456 -0.24803
 C -1.79889 -0.47469 0.24096
 F 1.57127 1.56345 -1.31911
 F -1.57241 1.58889 1.29834
 H 1.52543 -1.14844 0.13093
 H -1.57527 -1.14018 0.38661
 H 1.64487 -0.93367 -0.43322
 H -1.66641 -0.88950 -0.13156
 H 2.75658 -0.36009 -0.31125
 H -2.75958 -0.31322 0.31705
13
bifur_IRC_Distances_MW_output/new_data/bifur_traj3_Distances point 120
C 1.03154 0.73740 -0.46395
 C -1.00051 0.75399 0.48350
 C 0.05850 1.12057 0.05184
 C 1.78553 -0.50453 -0.24830
 C -1.79887 -0.47471 0.24085
 F 1.57122 1.56375 -1.31894
 F -1.57256 1.58861 1.29839
 H 1.52397 -1.14814 0.13997
 H -1.57655 -1.14055 0.39599
 H 1.64583 -0.93394 -0.44362
 H -1.66519 -0.88914 -0.14162
 H 2.75661 -0.36008 -0.31116
 H -2.75951 -0.31324 0.31704
13
bifur_IRC_Distances_MW_output/new_data/bifur_traj3_Distances point 121
C 1.03166 0.73753 -0.46347
 C -1.00037 0.75386 0.48400
 C 0.05921 1.12054 0.05367
 C 1.78539 -0.50449 -0.24866
 C -1.79884 -0.47475 0.24070
 F 1.57116 1.56415 -1.31871
 F -1.57276 1.58823 1.29847
 H 1.52199 -1.14774 0.15201
 H -1.57827 -1.14107 0.40851
 H 1.64715 -0.93429 -0.45749
 H -1.66354 -0.88866 -0.15502
 H 2.75665 -0.36005 -0.31105
 H -2.75943 -0.31326 0.31702
13
bifur_IRC_Distances_MW_output/new_data/bifur_traj3_Distances point 122
C 1.03166 0.73753 -0.46347
 C -1.00037 0.75386 0.48400
 C 0.05920 1.12054 0.05367
 C 1.78539 -0.50449 -0.24866
 C -1.79884 -0.47475 0.24070
 F 1.57116 1.56415 -1.31871
 F -1.57276 1.58823 1.29847
 H 1.52200 -1.14774 0.15201
 H -1.57827 -1.14106 0.40850
 H 1.64715 -0.93429 -0.45748
 H -1.66354 -0.88866 -0.15502
 H 2.75665 -0.36005 -0.31105
 H -2.75943 -0.31326 0.31702
13
bifur_IRC_Distances_MW_output/new_data/bifur_traj3_Distances point 123
C 1.03188 0.73777 -0.46259
 C -1.00010 0.75361 0.48494
 C 0.06051 1.12047 0.05705
 C 1.78514 -0.50441 -0.24932
 C -1.79878 -0.47482 0.24044
 F 1.57104 1.56491 -1.31825
 F -1.57313 1.58752 1.29863
 H 1.51822 -1.14702 0.17438
 H -1.58156 -1.14204 0.43180
 H 1.64969 -0.93492 -0.48329
 H -1.66036 -0.88774 -0.17993
 H 2.75674 -0.36001 -0.31081
 H -2.75928 -0.31331 0.31694
13
bifur_IRC_Distances_MW_output/new_data/bifur_traj3_Distances point 124
C 1.03194 0.73784 -0.46236
 C -1.00004 0.75354 0.48519
 C 0.06084 1.12045 0.05793
 C 1.78507 -0.50439 -0.24950
 C -1.79877 -0.47484 0.24037
 F 1.57102 1.56510 -1.31813
 F -1.57322 1.58733 1.29868
 H 1.51721 -1.14683 0.18020
 H -1.58244 -1.14230 0.43787
 H 1.65038 -0.93508 -0.49002
 H -1.65951 -0.88750 -0.18641
 H 2.75676 -0.36000 -0.31074
 H -2.75924 -0.31332 0.31692
13
bifur_IRC_Distances_MW_output/new_data/bifur_traj3_Distances point 125
C 1.03193 0.73783 -0.46237
 C -1.00004 0.75354 0.48517
 C 0.06082 1.12045 0.05787
 C 1.78508 -0.50439 -0.24949
 C -1.79877 -0.47484 0.24038
 F 1.57102 1.56509 -1.31814
 F -1.57322 1.58734 1.29867
 H 1.51728 -1.14684 0.17985
 H -1.58238 -1.14228 0.43750
 H 1.65033 -0.93507 -0.48960
 H -1.65956 -0.88751 -0.18601
 H 2.75676 -0.36000 -0.31075
 H -2.75925 -0.31332 0.31692
13
bifur_IRC_Distances_MW_output/new_data/bifur_traj3_Distances point 126
C 1.03186 0.73775 -0.46266
 C -1.00013 0.75363 0.48486
 C 0.06039 1.12047 0.05675
 C 1.78516 -0.50442 -0.24926
 C -1.79879 -0.47481 0.24046
 F 1.57105 1.56484 -1.31829
 F -1.57310 1.58758 1.29862
 H 1.51856 -1.14708 0.17240
 H -1.58127 -1.14195 0.42974
 H 1.64946 -0.93487 -0.48101
 H -1.66065 -0.88782 -0.17773
 H 2.75673 -0.36002 -0.31083
 H -2.75929 -0.31330 0.31695
13
bifur_IRC_Distances_MW_output/new_data/bifur_traj3_Distances point 127
C 1.03171 0.73758 -0.46328
 C -1.00031 0.75381 0.48421
 C 0.05948 1.12052 0.05440
 C 1.78534 -0.50447 -0.24880
 C -1.79883 -0.47477 0.24065
 F 1.57113 1.56431 -1.31861
 F -1.57284 1.58808 1.29851
 H 1.52120 -1.14759 0.15678
 H -1.57896 -1.14127 0.41347
 H 1.64768 -0.93442 -0.46299
 H -1.66287 -0.88847 -0.16034
 H 2.75667 -0.36004 -0.31100
 H -2.75939 -0.31327 0.31700
13
bifur_IRC_Distances_MW_output/new_data/bifur_traj3_Distances point 128
C 1.03146 0.73732 -0.46426
 C -1.00060 0.75408 0.48316
 C 0.05802 1.12060 0.05062
 C 1.78562 -0.50456 -0.24806
 C -1.79889 -0.47469 0.24095
 F 1.57126 1.56349 -1.31909
 F -1.57243 1.58886 1.29834
 H 1.52526 -1.14840 0.13201
 H -1.57542 -1.14022 0.38773
 H 1.64498 -0.93370 -0.43446
 H -1.66626 -0.88946 -0.13276
 H 2.75658 -0.36009 -0.31124
 H -2.75957 -0.31322 0.31705
13
bifur_IRC_Distances_MW_output/new_data/bifur_traj3_Distances point 129
C 1.03114 0.73698 -0.46550
 C -1.00097 0.75443 0.48185
 C 0.05615 1.12069 0.04581
 C 1.78597 -0.50467 -0.24715
 C -1.79896 -0.47459 0.24133
 F 1.57144 1.56246 -1.31965
 F -1.57191 1.58983 1.29815
 H 1.53016 -1.14946 0.10074
 H -1.57113 -1.13895 0.35533
 H 1.64176 -0.93277 -0.39852
 H -1.67031 -0.89065 -0.09793
 H 2.75650 -0.36015 -0.31150
 H -2.75983 -0.31316 0.31706
13
bifur_IRC_Distances_MW_output/new_data/bifur_traj3_Distances point 130
C 1.03078 0.73663 -0.46685
 C -1.00138 0.75480 0.48042
 C 0.05408 1.12078 0.04054
 C 1.78635 -0.50478 -0.24618
 C -1.79903 -0.47449 0.24176
 F 1.57166 1.56136 -1.32020
 F -1.57134 1.59087 1.29796
 H 1.53521 -1.15063 0.06690
 H -1.56668 -1.13763 0.32040
 H 1.63849 -0.93171 -0.35976
 H -1.67443 -0.89188 -0.06026
 H 2.75643 -0.36022 -0.31173
 H -2.76013 -0.31309 0.31699
13
bifur_IRC_Distances_MW_output/new_data/bifur_traj3_Distances point 131
C 1.03042 0.73626 -0.46823
 C -1.00180 0.75516 0.47896
 C 0.05194 1.12086 0.03511
 C 1.78673 -0.50490 -0.24520
 C -1.79910 -0.47438 0.24221
 F 1.57190 1.56025 -1.32069
 F -1.57077 1.59192 1.29777
 H 1.54014 -1.15186 0.03235
 H -1.56231 -1.13635 0.28486
 H 1.63533 -0.93059 -0.32029
 H -1.67840 -0.89307 -0.02178
 H 2.75640 -0.36029 -0.31191
 H -2.76047 -0.31301 0.31685
13
bifur_IRC_Distances_MW_output/new_data/bifur_traj3_Distances point 132
C 1.03005 0.73591 -0.46958
 C -1.00222 0.75552 0.47752
 C 0.04982 1.12094 0.02975
 C 1.78709 -0.50501 -0.24426
 C -1.79915 -0.47428 0.24267
 F 1.57216 1.55918 -1.32112
 F -1.57022 1.59293 1.29757
 H 1.54477 -1.15311 -0.00154
 H -1.55816 -1.13515 0.25013
 H 1.63239 -0.92946 -0.28172
 H -1.68208 -0.89417 0.01594
 H 2.75638 -0.36036 -0.31203
 H -2.76084 -0.31294 0.31665
13
bifur_IRC_Distances_MW_output/new_data/bifur_traj3_Distances point 133
C 1.03005 0.73591 -0.46958
 C -1.00222 0.75552 0.47752
 C 0.04982 1.12094 0.02975
 C 1.78709 -0.50501 -0.24426
 C -1.79915 -0.47428 0.24267
 F 1.57216 1.55918 -1.32112
 F -1.57022 1.59293 1.29757
 H 1.54477 -1.15311 -0.00154
 H -1.55816 -1.13515 0.25013
 H 1.63239 -0.92946 -0.28171
 H -1.68208 -0.89417 0.01594
 H 2.75638 -0.36036 -0.31203
 H -2.76084 -0.31294 0.31665
13
bifur_IRC_Distances_MW_output/new_data/bifur_traj3_Distances point 134
C 1.02954 0.73541 -0.47150
 C -1.00283 0.75602 0.47547
 C 0.04676 1.12103 0.02207
 C 1.78760 -0.50517 -0.24295
 C -1.79921 -0.47413 0.24334
 F 1.57258 1.55767 -1.32162
 F -1.56946 1.59436 1.29727
 H 1.55108 -1.15494 -0.04970
 H -1.55242 -1.13354 0.20100
 H 1.62839 -0.92777 -0.22709
 H -1.68703 -0.89564 0.06956
 H 2.75640 -0.36045 -0.31210
 H -2.76140 -0.31284 0.31625
13
bifur_IRC_Distances_MW_output/new_data/bifur_traj3_Distances point 135
C 1.02945 0.73532 -0.47183
 C -1.00293 0.75610 0.47512
 C 0.04624 1.12105 0.02075
 C 1.78768 -0.50520 -0.24273
 C -1.79922 -0.47410 0.24346
 F 1.57266 1.55741 -1.32169
 F -1.56933 1.59460 1.29721
 H 1.55214 -1.15527 -0.05794
 H -1.55146 -1.13327 0.19262
 H 1.62772 -0.92747 -0.21777
 H -1.68785 -0.89588 0.07873
 H 2.75640 -0.36047 -0.31210
 H -2.76150 -0.31282 0.31616
13
bifur_IRC_Distances_MW_output/new_data/bifur_traj3_Distances point 136
C 1.02944 0.73532 -0.47186
 C -1.00294 0.75611 0.47509
 C 0.04620 1.12105 0.02065
 C 1.78769 -0.50520 -0.24271
 C -1.79922 -0.47410 0.24347
 F 1.57266 1.55739 -1.32170
 F -1.56932 1.59462 1.29721
 H 1.55222 -1.15529 -0.05860
 H -1.55138 -1.13325 0.19196
 H 1.62767 -0.92745 -0.21703
 H -1.68792 -0.89590 0.07945
 H 2.75640 -0.36047 -0.31210
 H -2.76151 -0.31282 0.31616
13
bifur_IRC_Distances_MW_output/new_data/bifur_traj3_Distances point 137
C 1.02950 0.73537 -0.47165
 C -1.00288 0.75606 0.47531
 C 0.04652 1.12104 0.02147
 C 1.78764 -0.50519 -0.24285
 C -1.79921 -0.47412 0.24340
 F 1.57261 1.55755 -1.32165
 F -1.56940 1.59447 1.29724
 H 1.55157 -1.15509 -0.05348
 H -1.55198 -1.13341 0.19716
 H 1.62808 -0.92763 -0.22281
 H -1.68741 -0.89575 0.07376
 H 2.75640 -0.36046 -0.31210
 H -2.76145 -0.31283 0.31621
13
bifur_IRC_Distances_MW_output/new_data/bifur_traj3_Distances point 138
C 1.02961 0.73548 -0.47125
 C -1.00275 0.75595 0.47574
 C 0.04717 1.12102 0.02309
 C 1.78753 -0.50515 -0.24312
 C -1.79920 -0.47415 0.24325
 F 1.57252 1.55787 -1.32156
 F -1.56956 1.59417 1.29731
 H 1.55026 -1.15470 -0.04332
 H -1.55318 -1.13374 0.20750
 H 1.62891 -0.92800 -0.23431
 H -1.68639 -0.89546 0.06245
 H 2.75639 -0.36044 -0.31210
 H -2.76132 -0.31285 0.31631
13
bifur_IRC_Distances_MW_output/new_data/bifur_traj3_Distances point 139
C 1.02976 0.73562 -0.47069
 C -1.00257 0.75581 0.47634
 C 0.04807 1.12100 0.02534
 C 1.78739 -0.50511 -0.24350
 C -1.79919 -0.47419 0.24305
 F 1.57240 1.55831 -1.32142
 F -1.56978 1.59375 1.29740
 H 1.54844 -1.15416 -0.02922
 H -1.55484 -1.13421 0.22186
 H 1.63007 -0.92850 -0.25029
 H -1.68496 -0.89503 0.04676
 H 2.75638 -0.36041 -0.31208
 H -2.76116 -0.31288 0.31643
13
bifur_IRC_Distances_MW_output/new_data/bifur_traj3_Distances point 140
C 1.02992 0.73578 -0.47007
 C -1.00238 0.75565 0.47700
 C 0.04905 1.12096 0.02781
 C 1.78722 -0.50506 -0.24392
 C -1.79917 -0.47424 0.24284
 F 1.57226 1.55879 -1.32125
 F -1.57002 1.59329 1.29750
 H 1.54640 -1.15357 -0.01374
 H -1.55669 -1.13473 0.23766
 H 1.63136 -0.92904 -0.26785
 H -1.68336 -0.89456 0.02952
 H 2.75638 -0.36038 -0.31206
 H -2.76098 -0.31291 0.31656
13
bifur_IRC_Distances_MW_output/new_data/bifur_traj3_Distances point 141
C 1.03007 0.73593 -0.46951
 C -1.00220 0.75550 0.47760
 C 0.04994 1.12093 0.03005
 C 1.78707 -0.50501 -0.24431
 C -1.79915 -0.47428 0.24264
 F 1.57215 1.55924 -1.32109
 F -1.57025 1.59287 1.29758
 H 1.54452 -1.15304 0.00034
 H -1.55839 -1.13521 0.25206
 H 1.63255 -0.92952 -0.28385
 H -1.68188 -0.89411 0.01385
 H 2.75638 -0.36035 -0.31202
 H -2.76082 -0.31294 0.31666
13
bifur_IRC_Distances_MW_output/new_data/bifur_traj3_Distances point 142
C 1.03018 0.73604 -0.46910
 C -1.00207 0.75539 0.47804
 C 0.05058 1.12091 0.03167
 C 1.78696 -0.50497 -0.24459
 C -1.79913 -0.47431 0.24251
 F 1.57207 1.55956 -1.32097
 F -1.57042 1.59257 1.29764
 H 1.54314 -1.15266 0.01060
 H -1.55963 -1.13557 0.26255
 H 1.63343 -0.92987 -0.29552
 H -1.68078 -0.89379 0.00243
 H 2.75638 -0.36033 -0.31199
 H -2.76071 -0.31297 0.31673
13
bifur_IRC_Distances_MW_output/new_data/bifur_traj3_Distances point 143
C 1.03022 0.73607 -0.46897
 C -1.00203 0.75536 0.47817
 C 0.05079 1.12091 0.03219
 C 1.78693 -0.50496 -0.24468
 C -1.79913 -0.47432 0.24246
 F 1.57204 1.55966 -1.32093
 F -1.57047 1.59247 1.29766
 H 1.54269 -1.15254 0.01383
 H -1.56003 -1.13568 0.26586
 H 1.63371 -0.92998 -0.29919
 H -1.68043 -0.89368 -0.00117
 H 2.75638 -0.36032 -0.31198
 H -2.76067 -0.31297 0.31675
13
bifur_IRC_Distances_MW_output/new_data/bifur_traj3_Distances point 144
C 1.03022 0.73607 -0.46897
 C -1.00203 0.75536 0.47817
 C 0.05079 1.12091 0.03219
 C 1.78693 -0.50496 -0.24468
 C -1.79913 -0.47432 0.24246
 F 1.57204 1.55966 -1.32093
 F -1.57047 1.59247 1.29766
 H 1.54270 -1.15254 0.01382
 H -1.56003 -1.13568 0.26585
 H 1.63370 -0.92998 -0.29918
 H -1.68044 -0.89368 -0.00115
 H 2.75638 -0.36032 -0.31198
 H -2.76067 -0.31297 0.31675
13
bifur_IRC_Distances_MW_output/new_data/bifur_traj3_Distances point 145
C 1.03003 0.73589 -0.46966
 C -1.00225 0.75554 0.47744
 C 0.04970 1.12094 0.02945
 C 1.78712 -0.50502 -0.24420
 C -1.79915 -0.47427 0.24270
 F 1.57218 1.55912 -1.32114
 F -1.57019 1.59299 1.29756
 H 1.54503 -1.15318 -0.00345
 H -1.55793 -1.13508 0.24818
 H 1.63222 -0.92939 -0.27954
 H -1.68228 -0.89424 0.01807
 H 2.75638 -0.36036 -0.31203
 H -2.76086 -0.31294 0.31664
13
bifur_IRC_Distances_MW_output/new_data/bifur_traj3_Distances point 146
C 1.02989 0.73575 -0.47019
 C -1.00241 0.75568 0.47687
 C 0.04886 1.12097 0.02733
 C 1.78726 -0.50507 -0.24384
 C -1.79917 -0.47423 0.24288
 F 1.57229 1.55870 -1.32129
 F -1.56997 1.59338 1.29748
 H 1.54680 -1.15368 -0.01676
 H -1.55633 -1.13463 0.23457
 H 1.63110 -0.92893 -0.26442
 H -1.68368 -0.89465 0.03289
 H 2.75638 -0.36039 -0.31206
 H -2.76101 -0.31291 0.31654
13
bifur_IRC_Distances_MW_output/new_data/bifur_traj3_Distances point 147
C 1.02975 0.73562 -0.47070
 C -1.00257 0.75581 0.47633
 C 0.04805 1.12100 0.02529
 C 1.78739 -0.50511 -0.24349
 C -1.79919 -0.47419 0.24306
 F 1.57240 1.55830 -1.32142
 F -1.56977 1.59376 1.29740
 H 1.54848 -1.15417 -0.02958
 H -1.55480 -1.13420 0.22150
 H 1.63004 -0.92849 -0.24988
 H -1.68500 -0.89504 0.04715
 H 2.75638 -0.36041 -0.31208
 H -2.76116 -0.31288 0.31643
13
bifur_IRC_Distances_MW_output/new_data/bifur_traj3_Distances point 148
C 1.02965 0.73552 -0.47109
 C -1.00270 0.75591 0.47591
 C 0.04742 1.12101 0.02372
 C 1.78749 -0.50514 -0.24322
 C -1.79920 -0.47416 0.24320
 F 1.57249 1.55799 -1.32152
 F -1.56962 1.59405 1.29734
 H 1.54976 -1.15455 -0.03940
 H -1.55364 -1.13387 0.21149
 H 1.62923 -0.92814 -0.23876
 H -1.68600 -0.89534 0.05808
 H 2.75639 -0.36043 -0.31210
 H -2.76128 -0.31286 0.31634
13
bifur_IRC_Distances_MW_output/new_data/bifur_traj3_Distances point 149
C 1.02960 0.73547 -0.47126
 C -1.00275 0.75596 0.47573
 C 0.04715 1.12102 0.02303
 C 1.78754 -0.50515 -0.24311
 C -1.79920 -0.47415 0.24326
 F 1.57253 1.55785 -1.32156
 F -1.56955 1.59418 1.29731
 H 1.55031 -1.15471 -0.04370
 H -1.55313 -1.13373 0.20711
 H 1.62888 -0.92798 -0.23389
 H -1.68643 -0.89547 0.06287
 H 2.75639 -0.36044 -0.31210
 H -2.76133 -0.31285 0.31630
13
bifur_IRC_Distances_MW_output/new_data/bifur_traj3_Distances point 150
C 1.02961 0.73548 -0.47122
 C -1.00274 0.75595 0.47577
 C 0.04721 1.12102 0.02319
 C 1.78753 -0.50515 -0.24314
 C -1.79920 -0.47415 0.24324
 F 1.57252 1.55789 -1.32155
 F -1.56956 1.59415 1.29732
 H 1.55019 -1.15467 -0.04273
 H -1.55325 -1.13376 0.20810
 H 1.62896 -0.92802 -0.23498
 H -1.68633 -0.89544 0.06179
 H 2.75639 -0.36044 -0.31210
 H -2.76132 -0.31285 0.31631
13
bifur_IRC_Distances_MW_output/new_data/bifur_traj3_Distances point 151
C 1.02966 0.73553 -0.47105
 C -1.00268 0.75590 0.47596
 C 0.04749 1.12101 0.02390
 C 1.78748 -0.50514 -0.24326
 C -1.79920 -0.47416 0.24318
 F 1.57248 1.55802 -1.32151
 F -1.56963 1.59402 1.29734
 H 1.54961 -1.15450 -0.03826
 H -1.55377 -1.13391 0.21265
 H 1.62932 -0.92818 -0.24005
 H -1.68588 -0.89530 0.05681
 H 2.75639 -0.36043 -0.31209
 H -2.76126 -0.31286 0.31635
13
bifur_IRC_Distances_MW_output/new_data/bifur_traj3_Distances point 152
C 1.02973 0.73560 -0.47078
 C -1.00260 0.75583 0.47625
 C 0.04792 1.12100 0.02498
 C 1.78741 -0.50511 -0.24344
 C -1.79919 -0.47418 0.24309
 F 1.57242 1.55824 -1.32144
 F -1.56974 1.59382 1.29739
 H 1.54874 -1.15424 -0.03152
 H -1.55457 -1.13413 0.21952
 H 1.62988 -0.92842 -0.24768
 H -1.68520 -0.89510 0.04932
 H 2.75639 -0.36042 -0.31209
 H -2.76118 -0.31288 0.31641
13
bifur_IRC_Distances_MW_output/new_data/bifur_traj3_Distances point 153
C 1.02982 0.73568 -0.47045
 C -1.00250 0.75575 0.47659
 C 0.04844 1.12098 0.02628
 C 1.78733 -0.50509 -0.24366
 C -1.79918 -0.47421 0.24297
 F 1.57235 1.55849 -1.32136
 F -1.56987 1.59358 1.29744
 H 1.54767 -1.15393 -0.02338
 H -1.55554 -1.13440 0.22782
 H 1.63055 -0.92870 -0.25691
 H -1.68436 -0.89485 0.04025
 H 2.75638 -0.36040 -0.31207
 H -2.76109 -0.31289 0.31648
13
bifur_IRC_Distances_MW_output/new_data/bifur_traj3_Distances point 154
C 1.02991 0.73577 -0.47011
 C -1.00239 0.75566 0.47696
 C 0.04898 1.12097 0.02764
 C 1.78724 -0.50506 -0.24389
 C -1.79917 -0.47424 0.24285
 F 1.57227 1.55876 -1.32127
 F -1.57001 1.59333 1.29749
 H 1.54654 -1.15361 -0.01481
 H -1.55656 -1.13469 0.23657
 H 1.63127 -0.92900 -0.26664
 H -1.68348 -0.89459 0.03072
 H 2.75638 -0.36038 -0.31206
 H -2.76099 -0.31291 0.31655
13
bifur_IRC_Distances_MW_output/new_data/bifur_traj3_Distances point 155
C 1.02991 0.73577 -0.47011
 C -1.00239 0.75566 0.47696
 C 0.04898 1.12097 0.02764
 C 1.78724 -0.50506 -0.24389
 C -1.79917 -0.47424 0.24285
 F 1.57227 1.55876 -1.32127
 F -1.57001 1.59333 1.29749
 H 1.54654 -1.15361 -0.01481
 H -1.55656 -1.13469 0.23657
 H 1.63127 -0.92900 -0.26664
 H -1.68348 -0.89459 0.03072
 H 2.75638 -0.36038 -0.31206
 H -2.76099 -0.31291 0.31655
13
bifur_IRC_Distances_MW_output/new_data/bifur_traj3_Distances point 156
C 1.03005 0.73591 -0.46960
 C -1.00223 0.75552 0.47751
 C 0.04980 1.12094 0.02970
 C 1.78710 -0.50502 -0.24425
 C -1.79915 -0.47428 0.24268
 F 1.57217 1.55917 -1.32112
 F -1.57021 1.59294 1.29757
 H 1.54482 -1.15312 -0.00187
 H -1.55812 -1.13514 0.24980
 H 1.63236 -0.92945 -0.28134
 H -1.68212 -0.89419 0.01631
 H 2.75638 -0.36036 -0.31203
 H -2.76084 -0.31294 0.31665
13
bifur_IRC_Distances_MW_output/new_data/bifur_traj3_Distances point 157
C 1.03007 0.73593 -0.46951
 C -1.00220 0.75550 0.47760
 C 0.04994 1.12093 0.03005
 C 1.78707 -0.50501 -0.24431
 C -1.79915 -0.47428 0.24264
 F 1.57215 1.55924 -1.32109
 F -1.57025 1.59287 1.29758
 H 1.54452 -1.15304 0.00036
 H -1.55839 -1.13521 0.25208
 H 1.63255 -0.92952 -0.28387
 H -1.68188 -0.89411 0.01383
 H 2.75638 -0.36035 -0.31202
 H -2.76082 -0.31294 0.31666
13
bifur_IRC_Distances_MW_output/new_data/bifur_traj3_Distances point 158
C 1.13158 0.73583 -0.03390
 C -1.11001 0.75560 0.01497
 C 0.03162 1.12095 -0.04837
 C 1.71093 -0.50495 -0.57108
 C -1.72112 -0.47434 0.57750
 F 1.99435 1.55885 0.49057
 F -1.98195 1.59325 -0.46920
 H 1.38603 -1.15297 -0.68221
 H -1.50851 -1.13520 0.46374
 H 1.58889 -0.92943 -0.46891
 H -1.51571 -0.89430 0.72931
 H 2.61033 -0.36024 -0.93874
 H -2.61643 -0.31306 0.93632
13
bifur_IRC_Distances_MW_output/new_data/bifur_traj3_Distances point 159
C 1.13163 0.73578 -0.03368
 C -1.10997 0.75565 0.01520
 C 0.03170 1.12096 -0.04736
 C 1.71092 -0.50498 -0.57124
 C -1.72116 -0.47431 0.57745
 F 1.99441 1.55870 0.49054
 F -1.98186 1.59339 -0.46929
 H 1.38958 -1.15323 -0.67687
 H -1.50497 -1.13498 0.46923
 H 1.58525 -0.92922 -0.47505
 H -1.51940 -0.89447 0.72336
 H 2.61035 -0.36027 -0.93871
 H -2.61647 -0.31303 0.93641
13
bifur_IRC_Distances_MW_output/new_data/bifur_traj3_Distances point 160
C 1.13171 0.73568 -0.03327
 C -1.10990 0.75576 0.01565
 C 0.03183 1.12098 -0.04545
 C 1.71090 -0.50504 -0.57154
 C -1.72124 -0.47426 0.57736
 F 1.99452 1.55842 0.49047
 F -1.98169 1.59366 -0.46946
 H 1.39620 -1.15370 -0.66690
 H -1.49836 -1.13457 0.47949
 H 1.57848 -0.92882 -0.48651
 H -1.52627 -0.89480 0.71223
 H 2.61037 -0.36032 -0.93865
 H -2.61654 -0.31297 0.93658
13
bifur_IRC_Distances_MW_output/new_data/bifur_traj3_Distances point 161
C 1.13181 0.73554 -0.03270
 C -1.10980 0.75589 0.01626
 C 0.03202 1.12101 -0.04282
 C 1.71087 -0.50511 -0.57194
 C -1.72134 -0.47419 0.57722
 F 1.99467 1.55803 0.49037
 F -1.98146 1.59402 -0.46968
 H 1.40528 -1.15436 -0.65319
 H -1.48931 -1.13402 0.49358
 H 1.56920 -0.92827 -0.50225
 H -1.53569 -0.89525 0.69692
 H 2.61039 -0.36040 -0.93859
 H -2.61665 -0.31290 0.93682
13
bifur_IRC_Distances_MW_output/new_data/bifur_traj3_Distances point 162
C 1.13194 0.73538 -0.03206
 C -1.10969 0.75605 0.01697
 C 0.03223 1.12104 -0.03981
 C 1.71084 -0.50520 -0.57240
 C -1.72146 -0.47410 0.57706
 F 1.99485 1.55759 0.49023
 F -1.98120 1.59443 -0.46992
 H 1.41563 -1.15512 -0.63749
 H -1.47901 -1.13339 0.50965
 H 1.55863 -0.92763 -0.52022
 H -1.54643 -0.89575 0.67941
 H 2.61042 -0.36048 -0.93853
 H -2.61676 -0.31281 0.93712
13
bifur_IRC_Distances_MW_output/new_data/bifur_traj3_Distances point 163
C 1.13206 0.73521 -0.03139
 C -1.10957 0.75621 0.01770
 C 0.03245 1.12107 -0.03667
 C 1.71081 -0.50528 -0.57287
 C -1.72158 -0.47402 0.57688
 F 1.99503 1.55713 0.49007
 F -1.98093 1.59486 -0.47017
 H 1.42634 -1.15592 -0.62117
 H -1.46833 -1.13275 0.52632
 H 1.54767 -0.92695 -0.53887
 H -1.55754 -0.89626 0.66120
 H 2.61045 -0.36057 -0.93848
 H -2.61687 -0.31272 0.93744
13
bifur_IRC_Distances_MW_output/new_data/bifur_traj3_Distances point 164
C 1.13218 0.73506 -0.03075
 C -1.10946 0.75636 0.01839
 C 0.03266 1.12110 -0.03369
 C 1.71078 -0.50537 -0.57331
 C -1.72170 -0.47394 0.57671
 F 1.99520 1.55670 0.48991
 F -1.98067 1.59527 -0.47039
 H 1.43648 -1.15668 -0.60568
 H -1.45823 -1.13216 0.54210
 H 1.53732 -0.92631 -0.55652
 H -1.56805 -0.89673 0.64392
 H 2.61048 -0.36065 -0.93846
 H -2.61698 -0.31264 0.93777
13
bifur_IRC_Distances_MW_output/new_data/bifur_traj3_Distances point 165
C 1.13228 0.73493 -0.03024
 C -1.10937 0.75648 0.01895
 C 0.03283 1.12112 -0.03129
 C 1.71075 -0.50543 -0.57366
 C -1.72179 -0.47387 0.57656
 F 1.99534 1.55635 0.48976
 F -1.98047 1.59560 -0.47056
 H 1.44462 -1.15730 -0.59319
 H -1.45011 -1.13169 0.55478
 H 1.52899 -0.92578 -0.57072
 H -1.57651 -0.89710 0.63000
 H 2.61050 -0.36072 -0.93845
 H -2.61707 -0.31257 0.93804
13
bifur_IRC_Distances_MW_output/new_data/bifur_traj3_Distances point 166
C 1.13228 0.73493 -0.03024
 C -1.10937 0.75648 0.01895
 C 0.03283 1.12112 -0.03129
 C 1.71075 -0.50543 -0.57366
 C -1.72179 -0.47387 0.57656
 F 1.99534 1.55635 0.48976
 F -1.98047 1.59560 -0.47056
 H 1.44462 -1.15730 -0.59319
 H -1.45011 -1.13169 0.55478
 H 1.52899 -0.92578 -0.57072
 H -1.57650 -0.89710 0.63000
 H 2.61050 -0.36072 -0.93845
 H -2.61707 -0.31257 0.93804
13
bifur_IRC_Distances_MW_output/new_data/bifur_traj3_Distances point 167
C 1.13239 0.73479 -0.02966
 C -1.10926 0.75662 0.01959
 C 0.03302 1.12114 -0.02855
 C 1.71072 -0.50551 -0.57405
 C -1.72189 -0.47380 0.57640
 F 1.99550 1.55595 0.48959
 F -1.98024 1.59597 -0.47075
 H 1.45389 -1.15801 -0.57895
 H -1.44087 -1.13116 0.56921
 H 1.51951 -0.92518 -0.58688
 H -1.58612 -0.89752 0.61412
 H 2.61052 -0.36079 -0.93845
 H -2.61716 -0.31250 0.93837
13
bifur_IRC_Distances_MW_output/new_data/bifur_traj3_Distances point 168
C 1.13242 0.73475 -0.02949
 C -1.10923 0.75666 0.01978
 C 0.03307 1.12115 -0.02774
 C 1.71072 -0.50553 -0.57416
 C -1.72192 -0.47378 0.57634
 F 1.99555 1.55584 0.48953
 F -1.98017 1.59608 -0.47080
 H 1.45663 -1.15822 -0.57474
 H -1.43815 -1.13100 0.57347
 H 1.51672 -0.92500 -0.59164
 H -1.58896 -0.89764 0.60943
 H 2.61052 -0.36082 -0.93846
 H -2.61719 -0.31248 0.93847
13
bifur_IRC_Distances_MW_output/new_data/bifur_traj3_Distances point 169
C 1.13245 0.73471 -0.02934
 C -1.10921 0.75670 0.01994
 C 0.03312 1.12115 -0.02705
 C 1.71071 -0.50555 -0.57426
 C -1.72195 -0.47376 0.57630
 F 1.99559 1.55574 0.48949
 F -1.98011 1.59617 -0.47084
 H 1.45895 -1.15840 -0.57117
 H -1.43583 -1.13087 0.57708
 H 1.51434 -0.92485 -0.59568
 H -1.59137 -0.89775 0.60545
 H 2.61053 -0.36084 -0.93846
 H -2.61722 -0.31246 0.93856
13
bifur_IRC_Distances_MW_output/new_data/bifur_traj3_Distances point 170
C 1.13247 0.73468 -0.02920
 C -1.10918 0.75673 0.02010
 C 0.03316 1.12116 -0.02639
 C 1.71070 -0.50557 -0.57435
 C -1.72197 -0.47374 0.57626
 F 1.99563 1.55564 0.48944
 F -1.98005 1.59626 -0.47089
 H 1.46119 -1.15858 -0.56772
 H -1.43360 -1.13074 0.58056
 H 1.51205 -0.92470 -0.59959
 H -1.59370 -0.89784 0.60160
 H 2.61053 -0.36085 -0.93846
 H -2.61724 -0.31244 0.93864
13
bifur_IRC_Distances_MW_output/new_data/bifur_traj3_Distances point 171
C 1.13250 0.73464 -0.02905
 C -1.10916 0.75677 0.02026
 C 0.03321 1.12116 -0.02570
 C 1.71069 -0.50559 -0.57445
 C -1.72200 -0.47372 0.57621
 F 1.99567 1.55554 0.48939
 F -1.97999 1.59635 -0.47093
 H 1.46353 -1.15876 -0.56412
 H -1.43127 -1.13061 0.58420
 H 1.50966 -0.92454 -0.60366
 H -1.59612 -0.89795 0.59759
 H 2.61054 -0.36087 -0.93847
 H -2.61726 -0.31242 0.93873
13
bifur_IRC_Distances_MW_output/new_data/bifur_traj3_Distances point 172
C 1.13253 0.73460 -0.02890
 C -1.10913 0.75680 0.02043
 C 0.03326 1.12117 -0.02496
 C 1.71068 -0.50561 -0.57455
 C -1.72203 -0.47370 0.57617
 F 1.99571 1.55543 0.48934
 F -1.97993 1.59645 -0.47097
 H 1.46603 -1.15895 -0.56027
 H -1.42877 -1.13047 0.58808
 H 1.50711 -0.92438 -0.60801
 H -1.59871 -0.89806 0.59330
 H 2.61054 -0.36089 -0.93848
 H -2.61729 -0.31240 0.93882
13
bifur_IRC_Distances_MW_output/new_data/bifur_traj3_Distances point 173
C 1.13256 0.73456 -0.02873
 C -1.10910 0.75684 0.02062
 C 0.03332 1.12117 -0.02415
 C 1.71068 -0.50563 -0.57467
 C -1.72206 -0.47368 0.57611
 F 1.99576 1.55532 0.48928
 F -1.97986 1.59656 -0.47102
 H 1.46875 -1.15917 -0.55607
 H -1.42606 -1.13032 0.59231
 H 1.50432 -0.92419 -0.61275
 H -1.60154 -0.89818 0.58863
 H 2.61055 -0.36092 -0.93849
 H -2.61732 -0.31238 0.93893
13
bifur_IRC_Distances_MW_output/new_data/bifur_traj3_Distances point 174
C 1.13260 0.73451 -0.02853
 C -1.10906 0.75689 0.02084
 C 0.03338 1.12118 -0.02322
 C 1.71067 -0.50566 -0.57480
 C -1.72209 -0.47366 0.57605
 F 1.99581 1.55518 0.48921
 F -1.97979 1.59669 -0.47108
 H 1.47190 -1.15941 -0.55121
 H -1.42292 -1.13014 0.59721
 H 1.50110 -0.92398 -0.61823
 H -1.60481 -0.89831 0.58321
 H 2.61055 -0.36094 -0.93850
 H -2.61735 -0.31235 0.93905
13
bifur_IRC_Distances_MW_output/new_data/bifur_traj3_Distances point 175
C 1.13265 0.73445 -0.02828
 C -1.10902 0.75695 0.02112
 C 0.03346 1.12119 -0.02203
 C 1.71065 -0.50569 -0.57496
 C -1.72214 -0.47362 0.57597
 F 1.99588 1.55501 0.48912
 F -1.97968 1.59685 -0.47115
 H 1.47594 -1.15973 -0.54499
 H -1.41890 -1.12992 0.60347
 H 1.49698 -0.92371 -0.62525
 H -1.60899 -0.89849 0.57628
 H 2.61056 -0.36098 -0.93852
 H -2.61739 -0.31232 0.93921
13
bifur_IRC_Distances_MW_output/new_data/bifur_traj3_Distances point 176
C 1.13271 0.73436 -0.02792
 C -1.10896 0.75703 0.02151
 C 0.03358 1.12120 -0.02035
 C 1.71063 -0.50574 -0.57519
 C -1.72220 -0.47358 0.57586
 F 1.99598 1.55477 0.48899
 F -1.97954 1.59708 -0.47124
 H 1.48159 -1.16018 -0.53628
 H -1.41326 -1.12961 0.61223
 H 1.49120 -0.92333 -0.63507
 H -1.61486 -0.89873 0.56657
 H 2.61057 -0.36102 -0.93854
 H -2.61744 -0.31227 0.93943
13
bifur_IRC_Distances_MW_output/new_data/bifur_traj3_Distances point 177
C 1.13271 0.73436 -0.02792
 C -1.10896 0.75703 0.02151
 C 0.03358 1.12120 -0.02035
 C 1.71063 -0.50574 -0.57519
 C -1.72220 -0.47358 0.57586
 F 1.99598 1.55477 0.48899
 F -1.97954 1.59708 -0.47124
 H 1.48159 -1.16018 -0.53628
 H -1.41326 -1.12961 0.61223
 H 1.49120 -0.92333 -0.63506
 H -1.61486 -0.89873 0.56657
 H 2.61057 -0.36102 -0.93854
 H -2.61744 -0.31227 0.93943
13
bifur_IRC_Distances_MW_output/new_data/bifur_traj3_Distances point 178
C 1.13294 0.73407 -0.02674
 C -1.10875 0.75732 0.02283
 C 0.03396 1.12124 -0.01475
 C 1.71057 -0.50589 -0.57594
 C -1.72240 -0.47342 0.57547
 F 1.99631 1.55396 0.48853
 F -1.97907 1.59784 -0.47152
 H 1.50057 -1.16170 -0.50700
 H -1.39434 -1.12858 0.64155
 H 1.47180 -0.92202 -0.66794
 H -1.63455 -0.89952 0.53396
 H 2.61060 -0.36118 -0.93868
 H -2.61762 -0.31211 0.94023
13
bifur_IRC_Distances_MW_output/new_data/bifur_traj3_Distances point 179
C 1.13309 0.73387 -0.02596
 C -1.10861 0.75751 0.02372
 C 0.03422 1.12126 -0.01101
 C 1.71052 -0.50600 -0.57643
 C -1.72254 -0.47332 0.57519
 F 1.99653 1.55342 0.48819
 F -1.97876 1.59835 -0.47168
 H 1.51330 -1.16273 -0.48737
 H -1.38164 -1.12790 0.66113
 H 1.45878 -0.92113 -0.68988
 H -1.64776 -0.90003 0.51212
 H 2.61061 -0.36128 -0.93880
 H -2.61774 -0.31201 0.94079
13
bifur_IRC_Distances_MW_output/new_data/bifur_traj3_Distances point 180
C 1.13325 0.73366 -0.02512
 C -1.10846 0.75771 0.02466
 C 0.03449 1.12129 -0.00703
 C 1.71047 -0.50611 -0.57695
 C -1.72269 -0.47321 0.57489
 F 1.99677 1.55284 0.48782
 F -1.97842 1.59889 -0.47183
 H 1.52692 -1.16386 -0.46640
 H -1.36805 -1.12719 0.68196
 H 1.44485 -0.92016 -0.71325
 H -1.66189 -0.90056 0.48879
 H 2.61062 -0.36140 -0.93896
 H -2.61786 -0.31190 0.94142
13
bifur_IRC_Distances_MW_output/new_data/bifur_traj3_Distances point 181
C 1.13341 0.73344 -0.02428
 C -1.10831 0.75791 0.02561
 C 0.03477 1.12131 -0.00304
 C 1.71042 -0.50622 -0.57745
 C -1.72283 -0.47310 0.57458
 F 1.99701 1.55225 0.48743
 F -1.97808 1.59944 -0.47195
 H 1.54069 -1.16500 -0.44527
 H -1.35431 -1.12649 0.70288
 H 1.43076 -0.91916 -0.73672
 H -1.67618 -0.90109 0.46529
 H 2.61063 -0.36151 -0.93915
 H -2.61798 -0.31179 0.94208
13
bifur_IRC_Distances_MW_output/new_data/bifur_traj3_Distances point 182
C 1.13356 0.73324 -0.02349
 C -1.10816 0.75810 0.02651
 C 0.03503 1.12133 0.00070
 C 1.71036 -0.50632 -0.57792
 C -1.72297 -0.47300 0.57427
 F 1.99725 1.55170 0.48705
 F -1.97776 1.59997 -0.47204
 H 1.55373 -1.16611 -0.42534
 H -1.34131 -1.12584 0.72254
 H 1.41743 -0.91820 -0.75878
 H -1.68970 -0.90157 0.44314
 H 2.61063 -0.36161 -0.93936
 H -2.61809 -0.31168 0.94272
13
bifur_IRC_Distances_MW_output/new_data/bifur_traj3_Distances point 183
C 1.13369 0.73307 -0.02283
 C -1.10804 0.75826 0.02726
 C 0.03525 1.12134 0.00384
 C 1.71032 -0.50641 -0.57830
 C -1.72308 -0.47291 0.57400
 F 1.99745 1.55123 0.48672
 F -1.97749 1.60041 -0.47209
 H 1.56475 -1.16705 -0.40856
 H -1.33031 -1.12530 0.73903
 H 1.40616 -0.91738 -0.77730
 H -1.70113 -0.90197 0.42449
 H 2.61063 -0.36170 -0.93957
 H -2.61818 -0.31159 0.94329
13
bifur_IRC_Distances_MW_output/new_data/bifur_traj3_Distances point 184
C 1.13378 0.73294 -0.02233
 C -1.10795 0.75839 0.02782
 C 0.03541 1.12135 0.00618
 C 1.71028 -0.50648 -0.57859
 C -1.72316 -0.47284 0.57380
 F 1.99759 1.55087 0.48648
 F -1.97728 1.60074 -0.47212
 H 1.57305 -1.16776 -0.39596
 H -1.32202 -1.12489 0.75139
 H 1.39766 -0.91675 -0.79117
 H -1.70975 -0.90226 0.41050
 H 2.61062 -0.36177 -0.93973
 H -2.61824 -0.31153 0.94372
13
bifur_IRC_Distances_MW_output/new_data/bifur_traj3_Distances point 185
C 1.13386 0.73284 -0.02198
 C -1.10789 0.75848 0.02823
 C 0.03553 1.12136 0.00786
 C 1.71026 -0.50653 -0.57879
 C -1.72322 -0.47279 0.57365
 F 1.99770 1.55062 0.48630
 F -1.97714 1.60099 -0.47213
 H 1.57907 -1.16829 -0.38686
 H -1.31602 -1.12461 0.76029
 H 1.39151 -0.91630 -0.80116
 H -1.71599 -0.90247 0.40041
 H 2.61062 -0.36182 -0.93986
 H -2.61829 -0.31148 0.94404
13
bifur_IRC_Distances_MW_output/new_data/bifur_traj3_Distances point 186
C 1.13391 0.73277 -0.02172
 C -1.10784 0.75854 0.02852
 C 0.03562 1.12137 0.00908
 C 1.71024 -0.50656 -0.57894
 C -1.72327 -0.47275 0.57354
 F 1.99778 1.55043 0.48616
 F -1.97703 1.60116 -0.47214
 H 1.58346 -1.16867 -0.38023
 H -1.31164 -1.12440 0.76677
 H 1.38701 -0.91596 -0.80843
 H -1.72055 -0.90263 0.39305
 H 2.61062 -0.36186 -0.93996
 H -2.61832 -0.31145 0.94428
13
bifur_IRC_Distances_MW_output/new_data/bifur_traj3_Distances point 187
C 1.13394 0.73272 -0.02153
 C -1.10780 0.75859 0.02874
 C 0.03568 1.12137 0.00997
 C 1.71023 -0.50659 -0.57904
 C -1.72330 -0.47273 0.57346
 F 1.99784 1.55029 0.48607
 F -1.97695 1.60129 -0.47214
 H 1.58665 -1.16895 -0.37542
 H -1.30845 -1.12425 0.77146
 H 1.38375 -0.91572 -0.81370
 H -1.72386 -0.90273 0.38771
 H 2.61061 -0.36188 -0.94003
 H -2.61835 -0.31142 0.94445
13
bifur_IRC_Distances_MW_output/new_data/bifur_traj3_Distances point 188
C 1.13394 0.73272 -0.02153
 C -1.10780 0.75859 0.02874
 C 0.03568 1.12137 0.00997
 C 1.71023 -0.50659 -0.57904
 C -1.72330 -0.47273 0.57346
 F 1.99784 1.55029 0.48607
 F -1.97695 1.60129 -0.47214
 H 1.58665 -1.16895 -0.37542
 H -1.30845 -1.12425 0.77147
 H 1.38374 -0.91572 -0.81370
 H -1.72386 -0.90273 0.38771
 H 2.61061 -0.36188 -0.94003
 H -2.61835 -0.31142 0.94445
13
bifur_IRC_Distances_MW_output/new_data/bifur_traj3_Distances point 189
C 1.13398 0.73267 -0.02134
 C -1.10777 0.75863 0.02895
 C 0.03575 1.12137 0.01085
 C 1.71021 -0.50661 -0.57915
 C -1.72333 -0.47270 0.57338
 F 1.99790 1.55016 0.48597
 F -1.97687 1.60142 -0.47214
 H 1.58986 -1.16923 -0.37060
 H -1.30525 -1.12410 0.77617
 H 1.38047 -0.91547 -0.81898
 H -1.72718 -0.90284 0.38237
 H 2.61061 -0.36191 -0.94010
 H -2.61837 -0.31140 0.94463
13
bifur_IRC_Distances_MW_output/new_data/bifur_traj3_Distances point 190
C 1.13398 0.73267 -0.02134
 C -1.10777 0.75864 0.02895
 C 0.03575 1.12137 0.01087
 C 1.71021 -0.50661 -0.57915
 C -1.72333 -0.47270 0.57338
 F 1.99790 1.55015 0.48597
 F -1.97687 1.60142 -0.47214
 H 1.58991 -1.16923 -0.37053
 H -1.30520 -1.12409 0.77624
 H 1.38041 -0.91546 -0.81907
 H -1.72724 -0.90284 0.38228
 H 2.61061 -0.36191 -0.94010
 H -2.61837 -0.31140 0.94463
13
bifur_IRC_Distances_MW_output/new_data/bifur_traj3_Distances point 191
C 1.13397 0.73268 -0.02137
 C -1.10777 0.75863 0.02891
 C 0.03574 1.12137 0.01070
 C 1.71022 -0.50661 -0.57913
 C -1.72333 -0.47271 0.57340
 F 1.99789 1.55018 0.48599
 F -1.97689 1.60140 -0.47214
 H 1.58932 -1.16918 -0.37142
 H -1.30579 -1.12412 0.77537
 H 1.38102 -0.91551 -0.81809
 H -1.72662 -0.90282 0.38327
 H 2.61061 -0.36190 -0.94009
 H -2.61837 -0.31140 0.94460
13
bifur_IRC_Distances_MW_output/new_data/bifur_traj3_Distances point 192
C 1.13397 0.73269 -0.02140
 C -1.10778 0.75862 0.02888
 C 0.03573 1.12137 0.01057
 C 1.71022 -0.50661 -0.57911
 C -1.72332 -0.47271 0.57341
 F 1.99788 1.55020 0.48600
 F -1.97690 1.60138 -0.47214
 H 1.58883 -1.16914 -0.37215
 H -1.30628 -1.12414 0.77465
 H 1.38152 -0.91555 -0.81728
 H -1.72611 -0.90281 0.38409
 H 2.61061 -0.36190 -0.94008
 H -2.61836 -0.31140 0.94457
13
bifur_IRC_Distances_MW_output/new_data/bifur_traj3_Distances point 193
C 1.13398 0.73268 -0.02136
 C -1.10777 0.75863 0.02893
 C 0.03574 1.12137 0.01076
 C 1.71021 -0.50661 -0.57913
 C -1.72333 -0.47271 0.57339
 F 1.99789 1.55017 0.48598
 F -1.97688 1.60141 -0.47214
 H 1.58952 -1.16920 -0.37111
 H -1.30559 -1.12411 0.77567
 H 1.38081 -0.91549 -0.81842
 H -1.72683 -0.90283 0.38293
 H 2.61061 -0.36190 -0.94010
 H -2.61837 -0.31140 0.94461
13
bifur_IRC_Distances_MW_output/new_data/bifur_traj3_Distances point 194
C 1.13401 0.73262 -0.02117
 C -1.10774 0.75868 0.02914
 C 0.03580 1.12138 0.01165
 C 1.71020 -0.50664 -0.57924
 C -1.72336 -0.47268 0.57331
 F 1.99795 1.55003 0.48589
 F -1.97680 1.60154 -0.47214
 H 1.59275 -1.16948 -0.36626
 H -1.30236 -1.12396 0.78040
 H 1.37751 -0.91525 -0.82373
 H -1.73018 -0.90294 0.37755
 H 2.61061 -0.36193 -0.94017
 H -2.61839 -0.31137 0.94479
13
bifur_IRC_Distances_MW_output/new_data/bifur_traj3_Distances point 195
C 1.13409 0.73252 -0.02078
 C -1.10766 0.75878 0.02959
 C 0.03594 1.12138 0.01349
 C 1.71017 -0.50669 -0.57946
 C -1.72343 -0.47262 0.57314
 F 1.99808 1.54974 0.48568
 F -1.97664 1.60181 -0.47214
 H 1.59950 -1.17008 -0.35616
 H -1.29563 -1.12365 0.79023
 H 1.37061 -0.91472 -0.83477
 H -1.73718 -0.90316 0.36635
 H 2.61060 -0.36199 -0.94034
 H -2.61844 -0.31132 0.94516
13
bifur_IRC_Distances_MW_output/new_data/bifur_traj3_Distances point 196
C 1.13421 0.73236 -0.02021
 C -1.10755 0.75892 0.03025
 C 0.03613 1.12139 0.01618
 C 1.71013 -0.50677 -0.57977
 C -1.72353 -0.47254 0.57288
 F 1.99826 1.54932 0.48539
 F -1.97640 1.60221 -0.47212
 H 1.60943 -1.17096 -0.34136
 H -1.28571 -1.12319 0.80461
 H 1.36044 -0.91394 -0.85092
 H -1.74749 -0.90349 0.34994
 H 2.61059 -0.36206 -0.94060
 H -2.61851 -0.31124 0.94572
13
bifur_IRC_Distances_MW_output/new_data/bifur_traj3_Distances point 197
C 1.13435 0.73217 -0.01951
 C -1.10742 0.75910 0.03104
 C 0.03637 1.12141 0.01943
 C 1.71007 -0.50687 -0.58015
 C -1.72365 -0.47245 0.57257
 F 1.99848 1.54880 0.48503
 F -1.97610 1.60270 -0.47208
 H 1.62158 -1.17206 -0.32337
 H -1.27357 -1.12264 0.82203
 H 1.34800 -0.91298 -0.87048
 H -1.76010 -0.90388 0.33001
 H 2.61058 -0.36216 -0.94094
 H -2.61860 -0.31115 0.94642
13
bifur_IRC_Distances_MW_output/new_data/bifur_traj3_Distances point 198
C 1.13451 0.73195 -0.01874
 C -1.10727 0.75930 0.03191
 C 0.03664 1.12142 0.02299
 C 1.71001 -0.50698 -0.58055
 C -1.72378 -0.47234 0.57222
 F 1.99873 1.54822 0.48464
 F -1.97577 1.60325 -0.47201
 H 1.63516 -1.17329 -0.30344
 H -1.26001 -1.12204 0.84128
 H 1.33410 -0.91189 -0.89210
 H -1.77419 -0.90429 0.30794
 H 2.61056 -0.36227 -0.94135
 H -2.61869 -0.31104 0.94723
13
bifur_IRC_Distances_MW_output/new_data/bifur_traj3_Distances point 199
C 1.13451 0.73195 -0.01874
 C -1.10727 0.75930 0.03191
 C 0.03664 1.12142 0.02299
 C 1.71001 -0.50698 -0.58055
 C -1.72378 -0.47234 0.57222
 F 1.99873 1.54822 0.48464
 F -1.97577 1.60325 -0.47201
 H 1.63516 -1.17329 -0.30344
 H -1.26001 -1.12204 0.84128
 H 1.33410 -0.91189 -0.89210
 H -1.77419 -0.90429 0.30794
 H 2.61056 -0.36227 -0.94135
 H -2.61869 -0.31104 0.94723
13
bifur_IRC_Distances_MW_output/new_data/bifur_traj3_Distances point 200
C 1.13483 0.73151 -0.01720
 C -1.10696 0.75971 0.03365
 C 0.03719 1.12143 0.03005
 C 1.70988 -0.50720 -0.58135
 C -1.72405 -0.47211 0.57148
 F 1.99925 1.54702 0.48389
 F -1.97510 1.60438 -0.47181
 H 1.66301 -1.17586 -0.26320
 H -1.23220 -1.12085 0.87994
 H 1.30560 -0.90961 -0.93551
 H -1.80309 -0.90511 0.26342
 H 2.61051 -0.36249 -0.94229
 H -2.61887 -0.31083 0.94893
13
bifur_IRC_Distances_MW_output/new_data/bifur_traj3_Distances point 201
C 1.13497 0.73133 -0.01659
 C -1.10684 0.75987 0.03434
 C 0.03741 1.12144 0.03283
 C 1.70983 -0.50728 -0.58166
 C -1.72416 -0.47202 0.57118
 F 1.99946 1.54654 0.48360
 F -1.97482 1.60484 -0.47170
 H 1.67434 -1.17692 -0.24709
 H -1.22088 -1.12038 0.89535
 H 1.29401 -0.90866 -0.95281
 H -1.81484 -0.90543 0.24562
 H 2.61048 -0.36257 -0.94271
 H -2.61895 -0.31075 0.94965
13
bifur_IRC_Distances_MW_output/new_data/bifur_traj3_Distances point 202
C 1.13506 0.73120 -0.01614
 C -1.10675 0.75999 0.03484
 C 0.03757 1.12144 0.03483
 C 1.70979 -0.50735 -0.58189
 C -1.72424 -0.47195 0.57096
 F 1.99962 1.54618 0.48340
 F -1.97462 1.60518 -0.47162
 H 1.68267 -1.17771 -0.23535
 H -1.21256 -1.12004 0.90655
 H 1.28548 -0.90796 -0.96539
 H -1.82349 -0.90565 0.23265
 H 2.61047 -0.36264 -0.94304
 H -2.61900 -0.31068 0.95018
13
bifur_IRC_Distances_MW_output/new_data/bifur_traj3_Distances point 203
C 1.13513 0.73110 -0.01583
 C -1.10668 0.76008 0.03519
 C 0.03768 1.12144 0.03622
 C 1.70976 -0.50740 -0.58204
 C -1.72429 -0.47190 0.57080
 F 1.99973 1.54593 0.48327
 F -1.97448 1.60541 -0.47156
 H 1.68850 -1.17827 -0.22717
 H -1.20673 -1.11980 0.91434
 H 1.27951 -0.90747 -0.97413
 H -1.82954 -0.90581 0.22362
 H 2.61045 -0.36268 -0.94327
 H -2.61903 -0.31064 0.95056
13
bifur_IRC_Distances_MW_output/new_data/bifur_traj3_Distances point 204
C 1.13518 0.73104 -0.01562
 C -1.10664 0.76014 0.03542
 C 0.03776 1.12145 0.03714
 C 1.70974 -0.50743 -0.58214
 C -1.72433 -0.47187 0.57070
 F 1.99980 1.54576 0.48318
 F -1.97438 1.60557 -0.47151
 H 1.69239 -1.17864 -0.22175
 H -1.20285 -1.11965 0.91950
 H 1.27553 -0.90713 -0.97993
 H -1.83358 -0.90591 0.21763
 H 2.61044 -0.36271 -0.94343
 H -2.61906 -0.31061 0.95081
13
bifur_IRC_Distances_MW_output/new_data/bifur_traj3_Distances point 205
C 1.13520 0.73101 -0.01551
 C -1.10662 0.76017 0.03554
 C 0.03780 1.12145 0.03764
 C 1.70973 -0.50744 -0.58220
 C -1.72435 -0.47186 0.57065
 F 1.99984 1.54567 0.48313
 F -1.97433 1.60566 -0.47149
 H 1.69453 -1.17884 -0.21878
 H -1.20072 -1.11956 0.92233
 H 1.27334 -0.90695 -0.98310
 H -1.83579 -0.90597 0.21436
 H 2.61044 -0.36273 -0.94352
 H -2.61907 -0.31060 0.95095
13
bifur_IRC_Distances_MW_output/new_data/bifur_traj3_Distances point 206
C 1.13520 0.73100 -0.01549
 C -1.10661 0.76017 0.03556
 C 0.03781 1.12145 0.03771
 C 1.70973 -0.50744 -0.58221
 C -1.72435 -0.47185 0.57064
 F 1.99985 1.54565 0.48313
 F -1.97432 1.60567 -0.47148
 H 1.69485 -1.17887 -0.21833
 H -1.20040 -1.11955 0.92275
 H 1.27302 -0.90692 -0.98357
 H -1.83613 -0.90598 0.21387
 H 2.61044 -0.36273 -0.94354
 H -2.61907 -0.31059 0.95098
13
bifur_IRC_Distances_MW_output/new_data/bifur_traj3_Distances point 207
C 1.13519 0.73103 -0.01558
 C -1.10663 0.76015 0.03547
 C 0.03778 1.12145 0.03734
 C 1.70973 -0.50743 -0.58217
 C -1.72434 -0.47187 0.57068
 F 1.99982 1.54572 0.48316
 F -1.97436 1.60561 -0.47150
 H 1.69328 -1.17872 -0.22051
 H -1.20196 -1.11961 0.92068
 H 1.27462 -0.90706 -0.98125
 H -1.83450 -0.90593 0.21627
 H 2.61044 -0.36272 -0.94347
 H -2.61906 -0.31061 0.95087
13
bifur_IRC_Distances_MW_output/new_data/bifur_traj3_Distances point 208
C 1.13515 0.73108 -0.01575
 C -1.10667 0.76010 0.03528
 C 0.03771 1.12145 0.03657
 C 1.70975 -0.50741 -0.58208
 C -1.72431 -0.47189 0.57077
 F 1.99976 1.54586 0.48323
 F -1.97444 1.60547 -0.47154
 H 1.68998 -1.17841 -0.22511
 H -1.20526 -1.11974 0.91630
 H 1.27800 -0.90734 -0.97633
 H -1.83107 -0.90585 0.22135
 H 2.61045 -0.36269 -0.94333
 H -2.61904 -0.31063 0.95066
13
bifur_IRC_Distances_MW_output/new_data/bifur_traj3_Distances point 209
C 1.13509 0.73115 -0.01599
 C -1.10672 0.76003 0.03501
 C 0.03762 1.12144 0.03549
 C 1.70977 -0.50737 -0.58196
 C -1.72426 -0.47193 0.57089
 F 1.99967 1.54606 0.48334
 F -1.97455 1.60529 -0.47159
 H 1.68543 -1.17797 -0.23148
 H -1.20981 -1.11993 0.91024
 H 1.28266 -0.90773 -0.96953
 H -1.82635 -0.90573 0.22838
 H 2.61046 -0.36266 -0.94315
 H -2.61901 -0.31066 0.95036
13
bifur_IRC_Distances_MW_output/new_data/bifur_traj3_Distances point 210
C 1.13509 0.73115 -0.01599
 C -1.10672 0.76003 0.03501
 C 0.03762 1.12144 0.03549
 C 1.70977 -0.50737 -0.58196
 C -1.72426 -0.47193 0.57089
 F 1.99967 1.54606 0.48334
 F -1.97455 1.60529 -0.47159
 H 1.68542 -1.17797 -0.23148
 H -1.20981 -1.11993 0.91024
 H 1.28266 -0.90773 -0.96952
 H -1.82634 -0.90573 0.22838
 H 2.61046 -0.36266 -0.94315
 H -2.61901 -0.31066 0.95036
13
bifur_IRC_Distances_MW_output/new_data/bifur_traj3_Distances point 211
C 1.13499 0.73130 -0.01649
 C -1.10682 0.75990 0.03446
 C 0.03744 1.12144 0.03328
 C 1.70982 -0.50730 -0.58171
 C -1.72417 -0.47200 0.57113
 F 1.99950 1.54646 0.48356
 F -1.97478 1.60491 -0.47169
 H 1.67620 -1.17710 -0.24446
 H -1.21902 -1.12030 0.89786
 H 1.29210 -0.90851 -0.95563
 H -1.81677 -0.90548 0.24271
 H 2.61048 -0.36259 -0.94278
 H -2.61896 -0.31073 0.94977
13
bifur_IRC_Distances_MW_output/new_data/bifur_traj3_Distances point 212
C 1.13496 0.73133 -0.01659
 C -1.10684 0.75987 0.03434
 C 0.03741 1.12144 0.03282
 C 1.70983 -0.50728 -0.58166
 C -1.72416 -0.47202 0.57118
 F 1.99946 1.54654 0.48360
 F -1.97482 1.60484 -0.47170
 H 1.67431 -1.17692 -0.24713
 H -1.22091 -1.12038 0.89531
 H 1.29403 -0.90866 -0.95277
 H -1.81482 -0.90543 0.24566
 H 2.61048 -0.36257 -0.94271
 H -2.61895 -0.31075 0.94965
13
bifur_IRC_Distances_MW_output/new_data/bifur_traj3_Distances point 213
C 1.13499 0.73130 -0.01650
 C -1.10682 0.75990 0.03445
 C 0.03744 1.12144 0.03324
 C 1.70982 -0.50730 -0.58171
 C -1.72417 -0.47201 0.57113
 F 1.99949 1.54646 0.48356
 F -1.97478 1.60491 -0.47169
 H 1.67606 -1.17709 -0.24466
 H -1.21917 -1.12031 0.89767
 H 1.29225 -0.90852 -0.95541
 H -1.81662 -0.90547 0.24294
 H 2.61048 -0.36259 -0.94278
 H -2.61896 -0.31073 0.94976
13
bifur_IRC_Distances_MW_output/new_data/bifur_traj3_Distances point 214
C 1.13504 0.73122 -0.01622
 C -1.10677 0.75997 0.03475
 C 0.03754 1.12144 0.03447
 C 1.70979 -0.50734 -0.58185
 C -1.72422 -0.47196 0.57100
 F 1.99959 1.54624 0.48344
 F -1.97466 1.60511 -0.47163
 H 1.68114 -1.17757 -0.23749
 H -1.21409 -1.12010 0.90451
 H 1.28704 -0.90809 -0.96310
 H -1.82190 -0.90561 0.23502
 H 2.61047 -0.36263 -0.94298
 H -2.61899 -0.31070 0.95008
13
bifur_IRC_Distances_MW_output/new_data/bifur_traj3_Distances point 215
C 1.13513 0.73111 -0.01584
 C -1.10669 0.76008 0.03518
 C 0.03768 1.12144 0.03617
 C 1.70976 -0.50739 -0.58204
 C -1.72429 -0.47191 0.57081
 F 1.99972 1.54594 0.48327
 F -1.97448 1.60540 -0.47156
 H 1.68828 -1.17824 -0.22749
 H -1.20696 -1.11981 0.91404
 H 1.27974 -0.90748 -0.97380
 H -1.82931 -0.90580 0.22397
 H 2.61045 -0.36268 -0.94326
 H -2.61903 -0.31064 0.95055
13
bifur_IRC_Distances_MW_output/new_data/bifur_traj3_Distances point 216
C 1.13522 0.73098 -0.01542
 C -1.10660 0.76019 0.03565
 C 0.03783 1.12145 0.03805
 C 1.70972 -0.50746 -0.58225
 C -1.72437 -0.47184 0.57060
 F 1.99988 1.54559 0.48309
 F -1.97429 1.60573 -0.47147
 H 1.69630 -1.17901 -0.21632
 H -1.19895 -1.11949 0.92466
 H 1.27153 -0.90680 -0.98572
 H -1.83763 -0.90601 0.21164
 H 2.61043 -0.36274 -0.94360
 H -2.61908 -0.31058 0.95107
13
bifur_IRC_Distances_MW_output/new_data/bifur_traj3_Distances point 217
C 1.13532 0.73085 -0.01499
 C -1.10651 0.76031 0.03612
 C 0.03799 1.12145 0.03993
 C 1.70968 -0.50752 -0.58245
 C -1.72444 -0.47178 0.57038
 F 2.00003 1.54524 0.48292
 F -1.97409 1.60606 -0.47137
 H 1.70443 -1.17979 -0.20508
 H -1.19083 -1.11917 0.93533
 H 1.26321 -0.90610 -0.99770
 H -1.84607 -0.90622 0.19925
 H 2.61042 -0.36280 -0.94394
 H -2.61913 -0.31052 0.95161
13
bifur_IRC_Distances_MW_output/new_data/bifur_traj3_Distances point 218
C 1.13540 0.73072 -0.01459
 C -1.10643 0.76042 0.03656
 C 0.03814 1.12145 0.04168
 C 1.70964 -0.50758 -0.58265
 C -1.72452 -0.47171 0.57018
 F 2.00017 1.54491 0.48277
 F -1.97390 1.60638 -0.47127
 H 1.71213 -1.18054 -0.19452
 H -1.18313 -1.11887 0.94534
 H 1.25533 -0.90544 -1.00893
 H -1.85406 -0.90642 0.18761
 H 2.61040 -0.36286 -0.94429
 H -2.61918 -0.31047 0.95213
13
bifur_IRC_Distances_MW_output/new_data/bifur_traj3_Distances point 219
C 1.13548 0.73061 -0.01424
 C -1.10635 0.76052 0.03694
 C 0.03827 1.12145 0.04319
 C 1.70961 -0.50763 -0.58282
 C -1.72458 -0.47166 0.57000
 F 2.00030 1.54462 0.48264
 F -1.97374 1.60665 -0.47118
 H 1.71888 -1.18119 -0.18534
 H -1.17639 -1.11861 0.95403
 H 1.24842 -0.90485 -1.01869
 H -1.86107 -0.90658 0.17748
 H 2.61038 -0.36291 -0.94459
 H -2.61922 -0.31042 0.95258
13
bifur_IRC_Distances_MW_output/new_data/bifur_traj3_Distances point 220
C 1.13554 0.73053 -0.01398
 C -1.10630 0.76060 0.03722
 C 0.03837 1.12145 0.04430
 C 1.70959 -0.50767 -0.58294
 C -1.72463 -0.47162 0.56987
 F 2.00040 1.54440 0.48255
 F -1.97362 1.60686 -0.47112
 H 1.72393 -1.18169 -0.17851
 H -1.17135 -1.11842 0.96049
 H 1.24326 -0.90441 -1.02594
 H -1.86630 -0.90670 0.16996
 H 2.61037 -0.36295 -0.94483
 H -2.61925 -0.31038 0.95293
13
bifur_IRC_Distances_MW_output/new_data/bifur_traj3_Distances point 221
C 1.13554 0.73053 -0.01398
 C -1.10630 0.76060 0.03722
 C 0.03837 1.12145 0.04430
 C 1.70959 -0.50767 -0.58294
 C -1.72463 -0.47162 0.56987
 F 2.00040 1.54440 0.48255
 F -1.97362 1.60686 -0.47112
 H 1.72393 -1.18169 -0.17851
 H -1.17135 -1.11842 0.96049
 H 1.24326 -0.90441 -1.02594
 H -1.86630 -0.90670 0.16996
 H 2.61037 -0.36295 -0.94483
 H -2.61925 -0.31038 0.95293
13
bifur_IRC_Distances_MW_output/new_data/bifur_traj3_Distances point 222
C 1.13557 0.73049 -0.01385
 C -1.10627 0.76063 0.03735
 C 0.03842 1.12145 0.04485
 C 1.70957 -0.50769 -0.58300
 C -1.72465 -0.47160 0.56980
 F 2.00044 1.54429 0.48251
 F -1.97356 1.60696 -0.47108
 H 1.72645 -1.18193 -0.17511
 H -1.16883 -1.11832 0.96370
 H 1.24068 -0.90419 -1.02954
 H -1.86892 -0.90676 0.16622
 H 2.61036 -0.36297 -0.94495
 H -2.61926 -0.31036 0.95310
13
bifur_IRC_Distances_MW_output/new_data/bifur_traj3_Distances point 223
C 1.13555 0.73053 -0.01397
 C -1.10629 0.76060 0.03723
 C 0.03837 1.12145 0.04436
 C 1.70958 -0.50767 -0.58295
 C -1.72463 -0.47162 0.56986
 F 2.00040 1.54438 0.48255
 F -1.97361 1.60687 -0.47111
 H 1.72422 -1.18171 -0.17812
 H -1.17106 -1.11841 0.96086
 H 1.24296 -0.90438 -1.02635
 H -1.86660 -0.90671 0.16953
 H 2.61037 -0.36295 -0.94484
 H -2.61925 -0.31038 0.95295
13
bifur_IRC_Distances_MW_output/new_data/bifur_traj3_Distances point 224
C 1.13550 0.73059 -0.01418
 C -1.10634 0.76054 0.03700
 C 0.03829 1.12145 0.04346
 C 1.70960 -0.50764 -0.58285
 C -1.72459 -0.47165 0.56997
 F 2.00032 1.54456 0.48262
 F -1.97371 1.60670 -0.47117
 H 1.72012 -1.18131 -0.18367
 H -1.17516 -1.11856 0.95561
 H 1.24716 -0.90474 -1.02047
 H -1.86235 -0.90661 0.17564
 H 2.61038 -0.36292 -0.94465
 H -2.61922 -0.31041 0.95267
13
bifur_IRC_Distances_MW_output/new_data/bifur_traj3_Distances point 225
C 1.13543 0.73069 -0.01447
 C -1.10640 0.76046 0.03668
 C 0.03818 1.12145 0.04218
 C 1.70963 -0.50760 -0.58271
 C -1.72454 -0.47170 0.57012
 F 2.00022 1.54481 0.48273
 F -1.97385 1.60647 -0.47124
 H 1.71437 -1.18075 -0.19147
 H -1.18090 -1.11878 0.94823
 H 1.25304 -0.90524 -1.01218
 H -1.85638 -0.90647 0.18425
 H 2.61039 -0.36288 -0.94439
 H -2.61919 -0.31045 0.95228
13
bifur_IRC_Distances_MW_output/new_data/bifur_traj3_Distances point 226
C 1.13535 0.73080 -0.01485
 C -1.10648 0.76035 0.03628
 C 0.03804 1.12145 0.04056
 C 1.70967 -0.50754 -0.58253
 C -1.72447 -0.47175 0.57031
 F 2.00008 1.54512 0.48287
 F -1.97402 1.60617 -0.47133
 H 1.70721 -1.18006 -0.20127
 H -1.18805 -1.11906 0.93895
 H 1.26037 -0.90586 -1.00176
 H -1.84895 -0.90629 0.19504
 H 2.61041 -0.36282 -0.94407
 H -2.61915 -0.31050 0.95179
13
bifur_IRC_Distances_MW_output/new_data/bifur_traj3_Distances point 227
C 1.13525 0.73093 -0.01528
 C -1.10657 0.76023 0.03580
 C 0.03789 1.12145 0.03867
 C 1.70971 -0.50748 -0.58231
 C -1.72439 -0.47182 0.57053
 F 1.99993 1.54547 0.48304
 F -1.97422 1.60584 -0.47143
 H 1.69897 -1.17927 -0.21262
 H -1.19628 -1.11939 0.92817
 H 1.26880 -0.90657 -0.98966
 H -1.84040 -0.90608 0.20757
 H 2.61043 -0.36276 -0.94371
 H -2.61910 -0.31056 0.95125
13
bifur_IRC_Distances_MW_output/new_data/bifur_traj3_Distances point 228
C 1.13515 0.73108 -0.01574
 C -1.10667 0.76010 0.03529
 C 0.03771 1.12145 0.03660
 C 1.70975 -0.50741 -0.58208
 C -1.72431 -0.47189 0.57076
 F 1.99976 1.54586 0.48323
 F -1.97444 1.60548 -0.47154
 H 1.69014 -1.17842 -0.22489
 H -1.20510 -1.11974 0.91651
 H 1.27784 -0.90733 -0.97657
 H -1.83123 -0.90585 0.22111
 H 2.61045 -0.36270 -0.94334
 H -2.61904 -0.31063 0.95067
13
bifur_IRC_Distances_MW_output/new_data/bifur_traj3_Distances point 229
C 1.13505 0.73122 -0.01621
 C -1.10676 0.75998 0.03477
 C 0.03754 1.12144 0.03453
 C 1.70979 -0.50734 -0.58185
 C -1.72422 -0.47196 0.57099
 F 1.99959 1.54623 0.48343
 F -1.97465 1.60512 -0.47163
 H 1.68139 -1.17759 -0.23714
 H -1.21384 -1.12009 0.90484
 H 1.28679 -0.90807 -0.96347
 H -1.82216 -0.90562 0.23463
 H 2.61047 -0.36263 -0.94299
 H -2.61899 -0.31069 0.95010
13
bifur_IRC_Distances_MW_output/new_data/bifur_traj3_Distances point 230
C 1.13496 0.73134 -0.01662
 C -1.10685 0.75986 0.03430
 C 0.03739 1.12144 0.03266
 C 1.70983 -0.50728 -0.58164
 C -1.72415 -0.47202 0.57120
 F 1.99945 1.54657 0.48362
 F -1.97484 1.60481 -0.47171
 H 1.67365 -1.17686 -0.24807
 H -1.22157 -1.12041 0.89442
 H 1.29471 -0.90872 -0.95176
 H -1.81413 -0.90541 0.24670
 H 2.61049 -0.36257 -0.94269
 H -2.61894 -0.31075 0.94960
13
bifur_IRC_Distances_MW_output/new_data/bifur_traj3_Distances point 231
C 1.13489 0.73143 -0.01692
 C -1.10691 0.75978 0.03397
 C 0.03729 1.12144 0.03130
 C 1.70985 -0.50724 -0.58149
 C -1.72410 -0.47207 0.57135
 F 1.99935 1.54680 0.48376
 F -1.97497 1.60458 -0.47176
 H 1.66810 -1.17634 -0.25594
 H -1.22711 -1.12064 0.88689
 H 1.30039 -0.90918 -0.94331
 H -1.80837 -0.90525 0.25540
 H 2.61050 -0.36253 -0.94248
 H -2.61891 -0.31079 0.94925
13
bifur_IRC_Distances_MW_output/new_data/bifur_traj3_Distances point 232
C 1.13489 0.73143 -0.01692
 C -1.10691 0.75978 0.03397
 C 0.03729 1.12144 0.03130
 C 1.70985 -0.50724 -0.58149
 C -1.72410 -0.47207 0.57135
 F 1.99935 1.54680 0.48376
 F -1.97497 1.60458 -0.47176
 H 1.66810 -1.17634 -0.25594
 H -1.22711 -1.12064 0.88689
 H 1.30039 -0.90918 -0.94331
 H -1.80837 -0.90525 0.25540
 H 2.61050 -0.36253 -0.94248
 H -2.61891 -0.31079 0.94925
13
bifur_IRC_Distances_MW_output/new_data/bifur_traj3_Distances point 233
C 1.13488 0.73145 -0.01698
 C -1.10692 0.75977 0.03390
 C 0.03727 1.12144 0.03105
 C 1.70986 -0.50723 -0.58146
 C -1.72409 -0.47208 0.57137
 F 1.99933 1.54685 0.48378
 F -1.97500 1.60454 -0.47177
 H 1.66707 -1.17624 -0.25741
 H -1.22814 -1.12068 0.88549
 H 1.30144 -0.90927 -0.94174
 H -1.80730 -0.90522 0.25702
 H 2.61050 -0.36252 -0.94244
 H -2.61890 -0.31080 0.94919
13
bifur_IRC_Distances_MW_output/new_data/bifur_traj3_Distances point 234
C 1.13493 0.73138 -0.01676
 C -1.10688 0.75983 0.03415
 C 0.03734 1.12144 0.03204
 C 1.70984 -0.50726 -0.58157
 C -1.72413 -0.47205 0.57127
 F 1.99940 1.54667 0.48368
 F -1.97490 1.60471 -0.47174
 H 1.67110 -1.17662 -0.25168
 H -1.22412 -1.12051 0.89096
 H 1.29732 -0.90893 -0.94788
 H -1.81148 -0.90534 0.25069
 H 2.61049 -0.36255 -0.94259
 H -2.61893 -0.31077 0.94944
13
bifur_IRC_Distances_MW_output/new_data/bifur_traj3_Distances point 235
C 1.13500 0.73129 -0.01644
 C -1.10681 0.75991 0.03450
 C 0.03746 1.12144 0.03347
 C 1.70981 -0.50731 -0.58173
 C -1.72418 -0.47200 0.57111
 F 1.99951 1.54642 0.48354
 F -1.97476 1.60495 -0.47168
 H 1.67699 -1.17717 -0.24335
 H -1.21824 -1.12027 0.89892
 H 1.29129 -0.90844 -0.95682
 H -1.81759 -0.90550 0.24148
 H 2.61048 -0.36259 -0.94282
 H -2.61896 -0.31073 0.94982
13
bifur_IRC_Distances_MW_output/new_data/bifur_traj3_Distances point 236
C 1.13508 0.73118 -0.01607
 C -1.10673 0.76001 0.03492
 C 0.03759 1.12144 0.03514
 C 1.70978 -0.50736 -0.58192
 C -1.72425 -0.47194 0.57093
 F 1.99964 1.54612 0.48337
 F -1.97459 1.60523 -0.47160
 H 1.68395 -1.17783 -0.23355
 H -1.21128 -1.11999 0.90827
 H 1.28417 -0.90785 -0.96732
 H -1.82482 -0.90569 0.23066
 H 2.61046 -0.36265 -0.94309
 H -2.61901 -0.31067 0.95026
13
bifur_IRC_Distances_MW_output/new_data/bifur_traj3_Distances point 237
C 1.13516 0.73106 -0.01568
 C -1.10665 0.76012 0.03536
 C 0.03774 1.12145 0.03689
 C 1.70974 -0.50742 -0.58212
 C -1.72432 -0.47188 0.57073
 F 1.99978 1.54580 0.48320
 F -1.97441 1.60553 -0.47152
 H 1.69134 -1.17854 -0.22321
 H -1.20390 -1.11969 0.91811
 H 1.27660 -0.90722 -0.97837
 H -1.83249 -0.90588 0.21925
 H 2.61045 -0.36270 -0.94339
 H -2.61905 -0.31062 0.95075
13
bifur_IRC_Distances_MW_output/new_data/bifur_traj3_Distances point 238
C 1.13525 0.73094 -0.01529
 C -1.10657 0.76023 0.03578
 C 0.03788 1.12145 0.03859
 C 1.70971 -0.50747 -0.58231
 C -1.72439 -0.47182 0.57054
 F 1.99992 1.54549 0.48304
 F -1.97423 1.60582 -0.47144
 H 1.69863 -1.17923 -0.21310
 H -1.19662 -1.11940 0.92773
 H 1.26915 -0.90660 -0.98916
 H -1.84004 -0.90607 0.20809
 H 2.61043 -0.36276 -0.94369
 H -2.61910 -0.31057 0.95122
13
bifur_IRC_Distances_MW_output/new_data/bifur_traj3_Distances point 239
C 1.13533 0.73083 -0.01494
 C -1.10650 0.76033 0.03617
 C 0.03801 1.12145 0.04013
 C 1.70968 -0.50753 -0.58248
 C -1.72445 -0.47177 0.57036
 F 2.00004 1.54520 0.48290
 F -1.97407 1.60610 -0.47136
 H 1.70532 -1.17988 -0.20386
 H -1.18994 -1.11914 0.93649
 H 1.26230 -0.90602 -0.99900
 H -1.84699 -0.90624 0.19790
 H 2.61041 -0.36281 -0.94398
 H -2.61914 -0.31052 0.95167
13
bifur_IRC_Distances_MW_output/new_data/bifur_traj3_Distances point 240
C 1.13539 0.73074 -0.01466
 C -1.10644 0.76041 0.03648
 C 0.03812 1.12145 0.04139
 C 1.70965 -0.50757 -0.58262
 C -1.72450 -0.47172 0.57021
 F 2.00015 1.54496 0.48279
 F -1.97394 1.60632 -0.47129
 H 1.71086 -1.18041 -0.19627
 H -1.18441 -1.11892 0.94369
 H 1.25663 -0.90555 -1.00708
 H -1.85274 -0.90638 0.18953
 H 2.61040 -0.36285 -0.94423
 H -2.61917 -0.31048 0.95204
13
bifur_IRC_Distances_MW_output/new_data/bifur_traj3_Distances point 241
C 1.13543 0.73069 -0.01447
 C -1.10640 0.76046 0.03669
 C 0.03818 1.12145 0.04219
 C 1.70963 -0.50760 -0.58271
 C -1.72454 -0.47170 0.57012
 F 2.00022 1.54481 0.48273
 F -1.97385 1.60647 -0.47124
 H 1.71444 -1.18076 -0.19138
 H -1.18083 -1.11878 0.94832
 H 1.25297 -0.90524 -1.01228
 H -1.85645 -0.90647 0.18414
 H 2.61039 -0.36288 -0.94439
 H -2.61919 -0.31045 0.95228
13
bifur_IRC_Distances_MW_output/new_data/bifur_traj3_Distances point 242
C 1.13544 0.73067 -0.01443
 C -1.10639 0.76047 0.03673
 C 0.03820 1.12145 0.04238
 C 1.70963 -0.50760 -0.58273
 C -1.72455 -0.47169 0.57010
 F 2.00023 1.54477 0.48271
 F -1.97383 1.60650 -0.47123
 H 1.71525 -1.18084 -0.19027
 H -1.18002 -1.11875 0.94937
 H 1.25214 -0.90516 -1.01345
 H -1.85730 -0.90649 0.18292
 H 2.61039 -0.36289 -0.94443
 H -2.61919 -0.31044 0.95234
13
bifur_IRC_Distances_MW_output/new_data/bifur_traj3_Distances point 243
C 1.13544 0.73067 -0.01443
 C -1.10639 0.76047 0.03673
 C 0.03820 1.12145 0.04238
 C 1.70963 -0.50760 -0.58273
 C -1.72455 -0.47169 0.57010
 F 2.00023 1.54477 0.48271
 F -1.97383 1.60650 -0.47123
 H 1.71525 -1.18084 -0.19027
 H -1.18002 -1.11875 0.94937
 H 1.25214 -0.90516 -1.01345
 H -1.85730 -0.90649 0.18292
 H 2.61039 -0.36289 -0.94443
 H -2.61919 -0.31044 0.95234
13
bifur_IRC_Distances_MW_output/new_data/bifur_traj3_Distances point 244
C 1.13536 0.73078 -0.01478
 C -1.10647 0.76037 0.03635
 C 0.03807 1.12145 0.04085
 C 1.70966 -0.50755 -0.58256
 C -1.72448 -0.47174 0.57028
 F 2.00010 1.54506 0.48284
 F -1.97399 1.60623 -0.47132
 H 1.70850 -1.18019 -0.19949
 H -1.18676 -1.11901 0.94063
 H 1.25904 -0.90575 -1.00365
 H -1.85030 -0.90632 0.19309
 H 2.61041 -0.36283 -0.94412
 H -2.61915 -0.31049 0.95188
13
bifur_IRC_Distances_MW_output/new_data/bifur_traj3_Distances point 245
C 1.13528 0.73089 -0.01513
 C -1.10654 0.76027 0.03596
 C 0.03794 1.12145 0.03931
 C 1.70969 -0.50750 -0.58239
 C -1.72442 -0.47180 0.57045
 F 1.99998 1.54535 0.48298
 F -1.97416 1.60595 -0.47140
 H 1.70176 -1.17954 -0.20876
 H -1.19349 -1.11927 0.93184
 H 1.26594 -0.90633 -0.99378
 H -1.84330 -0.90615 0.20331
 H 2.61042 -0.36278 -0.94383
 H -2.61911 -0.31054 0.95143
13
bifur_IRC_Distances_MW_output/new_data/bifur_traj3_Distances point 246
C 1.13519 0.73103 -0.01558
 C -1.10663 0.76015 0.03547
 C 0.03777 1.12145 0.03733
 C 1.70973 -0.50743 -0.58217
 C -1.72434 -0.47187 0.57068
 F 1.99982 1.54572 0.48316
 F -1.97436 1.60561 -0.47150
 H 1.69324 -1.17872 -0.22057
 H -1.20201 -1.11961 0.92062
 H 1.27466 -0.90706 -0.98119
 H -1.83445 -0.90593 0.21634
 H 2.61044 -0.36272 -0.94347
 H -2.61906 -0.31061 0.95087
13
bifur_IRC_Distances_MW_output/new_data/bifur_traj3_Distances point 247
C 1.13507 0.73119 -0.01611
 C -1.10674 0.76000 0.03488
 C 0.03758 1.12144 0.03497
 C 1.70978 -0.50735 -0.58190
 C -1.72424 -0.47195 0.57094
 F 1.99963 1.54615 0.48339
 F -1.97461 1.60520 -0.47161
 H 1.68325 -1.17777 -0.23453
 H -1.21198 -1.12001 0.90733
 H 1.28489 -0.90791 -0.96626
 H -1.82409 -0.90567 0.23175
 H 2.61046 -0.36264 -0.94306
 H -2.61900 -0.31068 0.95022
13
bifur_IRC_Distances_MW_output/new_data/bifur_traj3_Distances point 248
C 1.13494 0.73136 -0.01670
 C -1.10686 0.75984 0.03422
 C 0.03737 1.12144 0.03231
 C 1.70984 -0.50727 -0.58161
 C -1.72414 -0.47204 0.57124
 F 1.99942 1.54663 0.48365
 F -1.97487 1.60475 -0.47172
 H 1.67222 -1.17672 -0.25010
 H -1.22300 -1.12047 0.89247
 H 1.29618 -0.90884 -0.94958
 H -1.81264 -0.90537 0.24894
 H 2.61049 -0.36256 -0.94263
 H -2.61893 -0.31076 0.94951
13
bifur_IRC_Distances_MW_output/new_data/bifur_traj3_Distances point 249
C 1.13481 0.73155 -0.01733
 C -1.10699 0.75967 0.03351
 C 0.03714 1.12143 0.02949
 C 1.70989 -0.50718 -0.58129
 C -1.72403 -0.47213 0.57154
 F 1.99921 1.54712 0.48395
 F -1.97515 1.60429 -0.47183
 H 1.66075 -1.17565 -0.26644
 H -1.23446 -1.12094 0.87684
 H 1.30791 -0.90979 -0.93203
 H -1.80074 -0.90505 0.26700
 H 2.61051 -0.36247 -0.94221
 H -2.61886 -0.31085 0.94879
13
bifur_IRC_Distances_MW_output/new_data/bifur_traj3_Distances point 250
C 1.13468 0.73172 -0.01793
 C -1.10711 0.75951 0.03283
 C 0.03693 1.12143 0.02671
 C 1.70994 -0.50709 -0.58098
 C -1.72392 -0.47222 0.57183
 F 1.99900 1.54759 0.48424
 F -1.97542 1.60384 -0.47192
 H 1.64971 -1.17463 -0.28232
 H -1.24549 -1.12141 0.86161
 H 1.31922 -0.91071 -0.91492
 H -1.78928 -0.90473 0.28456
 H 2.61053 -0.36238 -0.94182
 H -2.61879 -0.31093 0.94811
13
bifur_IRC_Distances_MW_output/new_data/bifur_traj3_Distances point 251
C 1.13457 0.73187 -0.01846
 C -1.10721 0.75937 0.03224
 C 0.03674 1.12142 0.02431
 C 1.70999 -0.50702 -0.58070
 C -1.72383 -0.47229 0.57208
 F 1.99883 1.54800 0.48450
 F -1.97565 1.60346 -0.47198
 H 1.64028 -1.17376 -0.29599
 H -1.25490 -1.12182 0.84846
 H 1.32887 -0.91148 -0.90016
 H -1.77950 -0.90445 0.29969
 H 2.61055 -0.36231 -0.94151
 H -2.61873 -0.31100 0.94753
13
bifur_IRC_Distances_MW_output/new_data/bifur_traj3_Distances point 252
C 1.13450 0.73197 -0.01881
 C -1.10728 0.75928 0.03184
 C 0.03662 1.12142 0.02269
 C 1.71002 -0.50697 -0.58052
 C -1.72377 -0.47234 0.57224
 F 1.99871 1.54827 0.48467
 F -1.97580 1.60320 -0.47202
 H 1.63404 -1.17319 -0.30508
 H -1.26113 -1.12209 0.83970
 H 1.33525 -0.91198 -0.89032
 H -1.77303 -0.90426 0.30975
 H 2.61056 -0.36226 -0.94131
 H -2.61869 -0.31105 0.94716
13
bifur_IRC_Distances_MW_output/new_data/bifur_traj3_Distances point 253
C 1.13448 0.73200 -0.01889
 C -1.10730 0.75926 0.03174
 C 0.03659 1.12141 0.02229
 C 1.71002 -0.50695 -0.58047
 C -1.72375 -0.47236 0.57229
 F 1.99868 1.54833 0.48472
 F -1.97584 1.60314 -0.47203
 H 1.63248 -1.17305 -0.30736
 H -1.26269 -1.12216 0.83750
 H 1.33684 -0.91211 -0.88786
 H -1.77141 -0.90421 0.31227
 H 2.61056 -0.36225 -0.94126
 H -2.61867 -0.31106 0.94707
13
bifur_IRC_Distances_MW_output/new_data/bifur_traj3_Distances point 254
C 1.13448 0.73200 -0.01889
 C -1.10730 0.75926 0.03174
 C 0.03659 1.12141 0.02229
 C 1.71002 -0.50695 -0.58047
 C -1.72375 -0.47236 0.57229
 F 1.99868 1.54833 0.48472
 F -1.97584 1.60314 -0.47203
 H 1.63249 -1.17305 -0.30735
 H -1.26268 -1.12216 0.83751
 H 1.33684 -0.91211 -0.88786
 H -1.77142 -0.90421 0.31227
 H 2.61056 -0.36225 -0.94126
 H -2.61867 -0.31106 0.94707
13
bifur_IRC_Distances_MW_output/new_data/bifur_traj3_Distances point 255
C 1.13460 0.73183 -0.01831
 C -1.10718 0.75941 0.03241
 C 0.03679 1.12142 0.02500
 C 1.70997 -0.50704 -0.58078
 C -1.72385 -0.47227 0.57201
 F 1.99888 1.54788 0.48442
 F -1.97558 1.60357 -0.47197
 H 1.64298 -1.17401 -0.29206
 H -1.25220 -1.12170 0.85224
 H 1.32610 -0.91126 -0.90441
 H -1.78230 -0.90453 0.29534
 H 2.61054 -0.36233 -0.94160
 H -2.61874 -0.31098 0.94770
13
bifur_IRC_Distances_MW_output/new_data/bifur_traj3_Distances point 256
C 1.13471 0.73168 -0.01778
 C -1.10708 0.75955 0.03300
 C 0.03698 1.12143 0.02740
 C 1.70993 -0.50711 -0.58105
 C -1.72395 -0.47220 0.57176
 F 1.99905 1.54748 0.48417
 F -1.97535 1.60395 -0.47190
 H 1.65243 -1.17488 -0.27839
 H -1.24277 -1.12130 0.86538
 H 1.31643 -0.91048 -0.91916
 H -1.79211 -0.90481 0.28021
 H 2.61053 -0.36240 -0.94192
 H -2.61881 -0.31091 0.94827
13
bifur_IRC_Distances_MW_output/new_data/bifur_traj3_Distances point 257
C 1.13483 0.73151 -0.01720
 C -1.10696 0.75971 0.03365
 C 0.03719 1.12143 0.03004
 C 1.70988 -0.50719 -0.58135
 C -1.72405 -0.47211 0.57148
 F 1.99925 1.54702 0.48389
 F -1.97510 1.60438 -0.47181
 H 1.66298 -1.17586 -0.26325
 H -1.23223 -1.12085 0.87990
 H 1.30563 -0.90961 -0.93546
 H -1.80306 -0.90511 0.26347
 H 2.61051 -0.36249 -0.94229
 H -2.61887 -0.31083 0.94893
13
bifur_IRC_Distances_MW_output/new_data/bifur_traj3_Distances point 258
C 1.13496 0.73134 -0.01662
 C -1.10685 0.75986 0.03431
 C 0.03739 1.12144 0.03267
 C 1.70983 -0.50728 -0.58165
 C -1.72415 -0.47202 0.57120
 F 1.99945 1.54656 0.48362
 F -1.97484 1.60481 -0.47171
 H 1.67370 -1.17686 -0.24800
 H -1.22152 -1.12040 0.89448
 H 1.29466 -0.90872 -0.95184
 H -1.81418 -0.90541 0.24662
 H 2.61049 -0.36257 -0.94269
 H -2.61894 -0.31075 0.94961
13
bifur_IRC_Distances_MW_output/new_data/bifur_traj3_Distances point 259
C 1.13508 0.73118 -0.01607
 C -1.10673 0.76001 0.03492
 C 0.03759 1.12144 0.03513
 C 1.70978 -0.50736 -0.58192
 C -1.72425 -0.47194 0.57093
 F 1.99964 1.54612 0.48337
 F -1.97459 1.60523 -0.47161
 H 1.68391 -1.17783 -0.23360
 H -1.21132 -1.11999 0.90821
 H 1.28421 -0.90785 -0.96725
 H -1.82477 -0.90569 0.23073
 H 2.61046 -0.36265 -0.94309
 H -2.61901 -0.31067 0.95026
13
bifur_IRC_Distances_MW_output/new_data/bifur_traj3_Distances point 260
C 1.13518 0.73103 -0.01558
 C -1.10663 0.76015 0.03546
 C 0.03777 1.12145 0.03732
 C 1.70973 -0.50743 -0.58216
 C -1.72434 -0.47187 0.57068
 F 1.99982 1.54572 0.48316
 F -1.97436 1.60560 -0.47150
 H 1.69317 -1.17871 -0.22067
 H -1.20208 -1.11962 0.92053
 H 1.27474 -0.90707 -0.98108
 H -1.83438 -0.90593 0.21645
 H 2.61044 -0.36272 -0.94347
 H -2.61906 -0.31061 0.95086
13
bifur_IRC_Distances_MW_output/new_data/bifur_traj3_Distances point 261
C 1.13528 0.73090 -0.01516
 C -1.10655 0.76026 0.03593
 C 0.03793 1.12145 0.03917
 C 1.70970 -0.50749 -0.58237
 C -1.72441 -0.47180 0.57047
 F 1.99997 1.54538 0.48299
 F -1.97417 1.60593 -0.47141
 H 1.70114 -1.17948 -0.20963
 H -1.19412 -1.11930 0.93102
 H 1.26658 -0.90639 -0.99286
 H -1.84265 -0.90614 0.20426
 H 2.61042 -0.36278 -0.94380
 H -2.61911 -0.31055 0.95139
13
bifur_IRC_Distances_MW_output/new_data/bifur_traj3_Distances point 262
C 1.13535 0.73080 -0.01484
 C -1.10648 0.76036 0.03628
 C 0.03805 1.12145 0.04060
 C 1.70967 -0.50754 -0.58253
 C -1.72447 -0.47175 0.57031
 F 2.00008 1.54511 0.48286
 F -1.97402 1.60618 -0.47133
 H 1.70737 -1.18008 -0.20105
 H -1.18789 -1.11906 0.93916
 H 1.26020 -0.90585 -1.00200
 H -1.84912 -0.90630 0.19480
 H 2.61041 -0.36283 -0.94407
 H -2.61915 -0.31050 0.95181
13
bifur_IRC_Distances_MW_output/new_data/bifur_traj3_Distances point 263
C 1.13539 0.73074 -0.01464
 C -1.10644 0.76041 0.03650
 C 0.03812 1.12145 0.04147
 C 1.70965 -0.50757 -0.58263
 C -1.72451 -0.47172 0.57020
 F 2.00016 1.54495 0.48279
 F -1.97393 1.60634 -0.47128
 H 1.71124 -1.18045 -0.19575
 H -1.18403 -1.11890 0.94418
 H 1.25625 -0.90551 -1.00763
 H -1.85313 -0.90639 0.18896
 H 2.61040 -0.36285 -0.94425
 H -2.61917 -0.31047 0.95206
13
bifur_IRC_Distances_MW_output/new_data/bifur_traj3_Distances point 264
C 1.13541 0.73072 -0.01458
 C -1.10642 0.76043 0.03657
 C 0.03814 1.12145 0.04173
 C 1.70964 -0.50758 -0.58266
 C -1.72452 -0.47171 0.57017
 F 2.00018 1.54490 0.48276
 F -1.97390 1.60639 -0.47127
 H 1.71238 -1.18056 -0.19419
 H -1.18289 -1.11886 0.94566
 H 1.25508 -0.90541 -1.00929
 H -1.85432 -0.90642 0.18724
 H 2.61040 -0.36286 -0.94430
 H -2.61918 -0.31047 0.95214
13
bifur_IRC_Distances_MW_output/new_data/bifur_traj3_Distances point 265
C 1.13541 0.73072 -0.01458
 C -1.10642 0.76043 0.03657
 C 0.03814 1.12145 0.04173
 C 1.70964 -0.50758 -0.58266
 C -1.72452 -0.47171 0.57017
 F 2.00018 1.54490 0.48276
 F -1.97390 1.60639 -0.47127
 H 1.71238 -1.18056 -0.19419
 H -1.18289 -1.11886 0.94566
 H 1.25508 -0.90541 -1.00929
 H -1.85432 -0.90642 0.18724
 H 2.61040 -0.36286 -0.94430
 H -2.61918 -0.31047 0.95214
13
bifur_IRC_Distances_MW_output/new_data/bifur_traj3_Distances point 266
C 1.13536 0.73079 -0.01480
 C -1.10647 0.76037 0.03632
 C 0.03806 1.12145 0.04076
 C 1.70966 -0.50755 -0.58255
 C -1.72448 -0.47175 0.57029
 F 2.00010 1.54508 0.48285
 F -1.97400 1.60621 -0.47132
 H 1.70807 -1.18014 -0.20008
 H -1.18719 -1.11903 0.94008
 H 1.25948 -0.90579 -1.00303
 H -1.84985 -0.90631 0.19373
 H 2.61041 -0.36283 -0.94410
 H -2.61915 -0.31050 0.95185
13
bifur_IRC_Distances_MW_output/new_data/bifur_traj3_Distances point 267
C 1.13531 0.73086 -0.01503
 C -1.10652 0.76030 0.03607
 C 0.03798 1.12145 0.03975
 C 1.70968 -0.50751 -0.58243
 C -1.72444 -0.47178 0.57040
 F 2.00001 1.54527 0.48294
 F -1.97411 1.60603 -0.47138
 H 1.70366 -1.17972 -0.20614
 H -1.19160 -1.11920 0.93432
 H 1.26400 -0.90617 -0.99657
 H -1.84527 -0.90620 0.20042
 H 2.61042 -0.36280 -0.94391
 H -2.61913 -0.31053 0.95156
13
bifur_IRC_Distances_MW_output/new_data/bifur_traj3_Distances point 268
C 1.13524 0.73095 -0.01531
 C -1.10658 0.76022 0.03576
 C 0.03787 1.12145 0.03850
 C 1.70971 -0.50747 -0.58230
 C -1.72438 -0.47183 0.57055
 F 1.99991 1.54551 0.48305
 F -1.97424 1.60581 -0.47144
 H 1.69824 -1.17920 -0.21363
 H -1.19701 -1.11941 0.92722
 H 1.26954 -0.90663 -0.98859
 H -1.83965 -0.90606 0.20868
 H 2.61043 -0.36276 -0.94368
 H -2.61909 -0.31057 0.95120
13
bifur_IRC_Distances_MW_output/new_data/bifur_traj3_Distances point 269
C 1.13517 0.73104 -0.01563
 C -1.10664 0.76013 0.03541
 C 0.03775 1.12145 0.03708
 C 1.70974 -0.50742 -0.58214
 C -1.72433 -0.47188 0.57071
 F 1.99980 1.54577 0.48318
 F -1.97439 1.60556 -0.47151
 H 1.69217 -1.17862 -0.22206
 H -1.20307 -1.11966 0.91921
 H 1.27576 -0.90715 -0.97960
 H -1.83335 -0.90591 0.21798
 H 2.61044 -0.36271 -0.94342
 H -2.61906 -0.31061 0.95080
13
bifur_IRC_Distances_MW_output/new_data/bifur_traj3_Distances point 270
C 1.13510 0.73114 -0.01597
 C -1.10671 0.76004 0.03504
 C 0.03763 1.12144 0.03560
 C 1.70977 -0.50737 -0.58197
 C -1.72427 -0.47193 0.57087
 F 1.99968 1.54604 0.48333
 F -1.97454 1.60531 -0.47158
 H 1.68590 -1.17802 -0.23082
 H -1.20934 -1.11991 0.91087
 H 1.28218 -0.90769 -0.97024
 H -1.82684 -0.90574 0.22765
 H 2.61046 -0.36266 -0.94317
 H -2.61902 -0.31066 0.95039
13
bifur_IRC_Distances_MW_output/new_data/bifur_traj3_Distances point 271
C 1.13503 0.73124 -0.01628
 C -1.10678 0.75996 0.03469
 C 0.03752 1.12144 0.03420
 C 1.70980 -0.50733 -0.58182
 C -1.72421 -0.47197 0.57103
 F 1.99957 1.54629 0.48346
 F -1.97468 1.60507 -0.47165
 H 1.68004 -1.17746 -0.23904
 H -1.21519 -1.12014 0.90303
 H 1.28817 -0.90818 -0.96143
 H -1.82076 -0.90558 0.23673
 H 2.61047 -0.36262 -0.94293
 H -2.61898 -0.31070 0.95001
13
bifur_IRC_Distances_MW_output/new_data/bifur_traj3_Distances point 272
C 1.13498 0.73131 -0.01653
 C -1.10683 0.75989 0.03441
 C 0.03743 1.12144 0.03309
 C 1.70982 -0.50729 -0.58169
 C -1.72417 -0.47201 0.57115
 F 1.99948 1.54649 0.48358
 F -1.97480 1.60488 -0.47169
 H 1.67542 -1.17703 -0.24557
 H -1.21981 -1.12033 0.89680
 H 1.29290 -0.90857 -0.95444
 H -1.81596 -0.90546 0.24394
 H 2.61048 -0.36258 -0.94275
 H -2.61895 -0.31074 0.94972
13
bifur_IRC_Distances_MW_output/new_data/bifur_traj3_Distances point 273
C 1.13495 0.73135 -0.01666
 C -1.10685 0.75985 0.03426
 C 0.03738 1.12144 0.03251
 C 1.70983 -0.50727 -0.58163
 C -1.72414 -0.47203 0.57122
 F 1.99944 1.54659 0.48363
 F -1.97485 1.60478 -0.47172
 H 1.67303 -1.17680 -0.24895
 H -1.22219 -1.12043 0.89358
 H 1.29535 -0.90877 -0.95082
 H -1.81348 -0.90539 0.24767
 H 2.61049 -0.36256 -0.94266
 H -2.61894 -0.31076 0.94956
13
bifur_IRC_Distances_MW_output/new_data/bifur_traj3_Distances point 274
C 1.13496 0.73134 -0.01662
 C -1.10685 0.75986 0.03431
 C 0.03740 1.12144 0.03268
 C 1.70983 -0.50728 -0.58165
 C -1.72415 -0.47202 0.57120
 F 1.99945 1.54656 0.48362
 F -1.97484 1.60481 -0.47171
 H 1.67374 -1.17687 -0.24794
 H -1.22148 -1.12040 0.89454
 H 1.29462 -0.90871 -0.95190
 H -1.81422 -0.90541 0.24656
 H 2.61049 -0.36257 -0.94269
 H -2.61894 -0.31075 0.94961
13
bifur_IRC_Distances_MW_output/new_data/bifur_traj3_Distances point 275
C 1.13501 0.73127 -0.01640
 C -1.10680 0.75992 0.03455
 C 0.03747 1.12144 0.03366
 C 1.70981 -0.50731 -0.58176
 C -1.72419 -0.47199 0.57109
 F 1.99953 1.54639 0.48352
 F -1.97474 1.60498 -0.47167
 H 1.67777 -1.17725 -0.24225
 H -1.21746 -1.12024 0.89997
 H 1.29050 -0.90837 -0.95800
 H -1.81840 -0.90552 0.24027
 H 2.61048 -0.36260 -0.94285
 H -2.61897 -0.31072 0.94987
13
bifur_IRC_Distances_MW_output/new_data/bifur_traj3_Distances point 276
C 1.13501 0.73127 -0.01640
 C -1.10680 0.75992 0.03455
 C 0.03747 1.12144 0.03366
 C 1.70981 -0.50731 -0.58176
 C -1.72419 -0.47199 0.57109
 F 1.99953 1.54639 0.48352
 F -1.97474 1.60498 -0.47167
 H 1.67777 -1.17725 -0.24225
 H -1.21746 -1.12024 0.89997
 H 1.29050 -0.90837 -0.95800
 H -1.81840 -0.90552 0.24027
 H 2.61048 -0.36260 -0.94285
 H -2.61897 -0.31072 0.94987
13
bifur_IRC_Distances_MW_output/new_data/bifur_traj3_Distances point 277
C 1.13519 0.73102 -0.01556
 C -1.10663 0.76015 0.03549
 C 0.03778 1.12145 0.03742
 C 1.70973 -0.50744 -0.58218
 C -1.72434 -0.47186 0.57067
 F 1.99982 1.54571 0.48315
 F -1.97435 1.60562 -0.47150
 H 1.69362 -1.17875 -0.22004
 H -1.20163 -1.11960 0.92112
 H 1.27427 -0.90703 -0.98175
 H -1.83485 -0.90594 0.21575
 H 2.61044 -0.36272 -0.94348
 H -2.61906 -0.31060 0.95089
13
bifur_IRC_Distances_MW_output/new_data/bifur_traj3_Distances point 278
C 1.13531 0.73085 -0.01501
 C -1.10651 0.76031 0.03609
 C 0.03798 1.12145 0.03983
 C 1.70968 -0.50752 -0.58244
 C -1.72444 -0.47178 0.57039
 F 2.00002 1.54526 0.48293
 F -1.97410 1.60604 -0.47137
 H 1.70403 -1.17975 -0.20564
 H -1.19123 -1.11919 0.93480
 H 1.26362 -0.90614 -0.99711
 H -1.84565 -0.90621 0.19987
 H 2.61042 -0.36280 -0.94393
 H -2.61913 -0.31053 0.95158
13
bifur_IRC_Distances_MW_output/new_data/bifur_traj3_Distances point 279
C 1.13544 0.73067 -0.01443
 C -1.10639 0.76047 0.03672
 C 0.03820 1.12145 0.04235
 C 1.70963 -0.50760 -0.58272
 C -1.72455 -0.47169 0.57010
 F 2.00023 1.54478 0.48271
 F -1.97383 1.60650 -0.47123
 H 1.71513 -1.18083 -0.19043
 H -1.18014 -1.11875 0.94921
 H 1.25226 -0.90517 -1.01328
 H -1.85717 -0.90649 0.18310
 H 2.61039 -0.36288 -0.94442
 H -2.61919 -0.31045 0.95233
13
bifur_IRC_Distances_MW_output/new_data/bifur_traj3_Distances point 280
C 1.13557 0.73049 -0.01386
 C -1.10627 0.76063 0.03734
 C 0.03841 1.12145 0.04481
 C 1.70957 -0.50769 -0.58300
 C -1.72465 -0.47160 0.56981
 F 2.00044 1.54430 0.48251
 F -1.97356 1.60695 -0.47109
 H 1.72626 -1.18191 -0.17537
 H -1.16902 -1.11833 0.96345
 H 1.24087 -0.90420 -1.02927
 H -1.86872 -0.90676 0.16650
 H 2.61036 -0.36297 -0.94494
 H -2.61926 -0.31036 0.95309
13
bifur_IRC_Distances_MW_output/new_data/bifur_traj3_Distances point 281
C 1.13569 0.73032 -0.01332
 C -1.10615 0.76079 0.03793
 C 0.03862 1.12146 0.04713
 C 1.70952 -0.50777 -0.58326
 C -1.72475 -0.47151 0.56953
 F 2.00064 1.54383 0.48234
 F -1.97330 1.60739 -0.47094
 H 1.73698 -1.18297 -0.16101
 H -1.15831 -1.11793 0.97700
 H 1.22990 -0.90326 -1.04447
 H -1.87985 -0.90701 0.15069
 H 2.61033 -0.36305 -0.94545
 H -2.61932 -0.31029 0.95383
13
bifur_IRC_Distances_MW_output/new_data/bifur_traj3_Distances point 282
C 1.13581 0.73016 -0.01281
 C -1.10604 0.76094 0.03847
 C 0.03881 1.12146 0.04928
 C 1.70947 -0.50785 -0.58350
 C -1.72485 -0.47143 0.56927
 F 2.00084 1.54339 0.48220
 F -1.97305 1.60781 -0.47079
 H 1.74719 -1.18398 -0.14750
 H -1.14812 -1.11755 0.98971
 H 1.21946 -0.90235 -1.05873
 H -1.89044 -0.90725 0.13583
 H 2.61031 -0.36312 -0.94597
 H -2.61938 -0.31022 0.95454
13
bifur_IRC_Distances_MW_output/new_data/bifur_traj3_Distances point 283
C 1.13593 0.73000 -0.01232
 C -1.10594 0.76108 0.03898
 C 0.03900 1.12146 0.05129
 C 1.70943 -0.50793 -0.58373
 C -1.72494 -0.47135 0.56902
 F 2.00102 1.54297 0.48208
 F -1.97281 1.60820 -0.47065
 H 1.75692 -1.18495 -0.13476
 H -1.13841 -1.11720 1.00168
 H 1.20951 -0.90148 -1.07216
 H -1.90054 -0.90746 0.12181
 H 2.61028 -0.36319 -0.94647
 H -2.61944 -0.31015 0.95523
13
bifur_IRC_Distances_MW_output/new_data/bifur_traj3_Distances point 284
C 1.13603 0.72985 -0.01187
 C -1.10583 0.76121 0.03945
 C 0.03918 1.12146 0.05315
 C 1.70938 -0.50800 -0.58394
 C -1.72503 -0.47128 0.56878
 F 2.00119 1.54257 0.48199
 F -1.97259 1.60858 -0.47052
 H 1.76613 -1.18587 -0.12282
 H -1.12921 -1.11687 1.01287
 H 1.20009 -0.90064 -1.08471
 H -1.91010 -0.90766 0.10869
 H 2.61026 -0.36326 -0.94696
 H -2.61949 -0.31008 0.95589
13
bifur_IRC_Distances_MW_output/new_data/bifur_traj3_Distances point 285
C 1.13613 0.72972 -0.01147
 C -1.10575 0.76133 0.03986
 C 0.03933 1.12145 0.05478
 C 1.70935 -0.50806 -0.58413
 C -1.72511 -0.47121 0.56858
 F 2.00135 1.54221 0.48192
 F -1.97238 1.60892 -0.47039
 H 1.77438 -1.18671 -0.11225
 H -1.12098 -1.11658 1.02277
 H 1.19165 -0.89989 -1.09582
 H -1.91866 -0.90784 0.09708
 H 2.61024 -0.36332 -0.94741
 H -2.61954 -0.31002 0.95649
13
bifur_IRC_Distances_MW_output/new_data/bifur_traj3_Distances point 286
C 1.13621 0.72961 -0.01114
 C -1.10567 0.76143 0.04020
 C 0.03946 1.12145 0.05609
 C 1.70931 -0.50811 -0.58428
 C -1.72518 -0.47116 0.56841
 F 2.00148 1.54192 0.48187
 F -1.97222 1.60920 -0.47029
 H 1.78115 -1.18739 -0.10364
 H -1.11422 -1.11634 1.03082
 H 1.18473 -0.89928 -1.10484
 H -1.92569 -0.90798 0.08762
 H 2.61022 -0.36337 -0.94779
 H -2.61958 -0.30998 0.95698
13
bifur_IRC_Distances_MW_output/new_data/bifur_traj3_Distances point 287
C 1.13621 0.72961 -0.01114
 C -1.10567 0.76143 0.04020
 C 0.03946 1.12145 0.05609
 C 1.70931 -0.50811 -0.58428
 C -1.72518 -0.47116 0.56841
 F 2.00148 1.54192 0.48187
 F -1.97222 1.60920 -0.47029
 H 1.78115 -1.18739 -0.10364
 H -1.11422 -1.11634 1.03082
 H 1.18473 -0.89928 -1.10484
 H -1.92569 -0.90798 0.08762
 H 2.61022 -0.36337 -0.94779
 H -2.61958 -0.30998 0.95698
13
bifur_IRC_Distances_MW_output/new_data/bifur_traj3_Distances point 288
C 1.13631 0.72946 -0.01071
 C -1.10557 0.76156 0.04062
 C 0.03963 1.12145 0.05777
 C 1.70927 -0.50818 -0.58448
 C -1.72526 -0.47109 0.56819
 F 2.00164 1.54153 0.48182
 F -1.97200 1.60956 -0.47016
 H 1.79000 -1.18830 -0.09249
 H -1.10538 -1.11604 1.04123
 H 1.17568 -0.89846 -1.11652
 H -1.93488 -0.90815 0.07538
 H 2.61019 -0.36343 -0.94830
 H -2.61964 -0.30992 0.95763
13
bifur_IRC_Distances_MW_output/new_data/bifur_traj3_Distances point 289
C 1.13634 0.72942 -0.01060
 C -1.10555 0.76160 0.04074
 C 0.03968 1.12145 0.05823
 C 1.70926 -0.50820 -0.58453
 C -1.72529 -0.47107 0.56813
 F 2.00169 1.54143 0.48181
 F -1.97194 1.60966 -0.47012
 H 1.79243 -1.18854 -0.08944
 H -1.10295 -1.11596 1.04407
 H 1.17320 -0.89824 -1.11970
 H -1.93740 -0.90820 0.07204
 H 2.61019 -0.36345 -0.94844
 H -2.61965 -0.30990 0.95782
13
bifur_IRC_Distances_MW_output/new_data/bifur_traj3_Distances point 290
C 1.13636 0.72940 -0.01052
 C -1.10553 0.76162 0.04081
 C 0.03971 1.12145 0.05852
 C 1.70925 -0.50821 -0.58457
 C -1.72530 -0.47105 0.56809
 F 2.00172 1.54136 0.48181
 F -1.97190 1.60972 -0.47010
 H 1.79401 -1.18871 -0.08747
 H -1.10138 -1.11590 1.04591
 H 1.17158 -0.89809 -1.12176
 H -1.93904 -0.90823 0.06988
 H 2.61018 -0.36346 -0.94853
 H -2.61966 -0.30989 0.95793
13
bifur_IRC_Distances_MW_output/new_data/bifur_traj3_Distances point 291
C 1.13637 0.72937 -0.01046
 C -1.10552 0.76164 0.04088
 C 0.03973 1.12145 0.05878
 C 1.70925 -0.50822 -0.58460
 C -1.72532 -0.47104 0.56806
 F 2.00174 1.54130 0.48180
 F -1.97187 1.60978 -0.47008
 H 1.79537 -1.18885 -0.08578
 H -1.10003 -1.11586 1.04748
 H 1.17020 -0.89797 -1.12353
 H -1.94045 -0.90826 0.06803
 H 2.61018 -0.36347 -0.94861
 H -2.61967 -0.30988 0.95803
13
bifur_IRC_Distances_MW_output/new_data/bifur_traj3_Distances point 292
C 1.13640 0.72934 -0.01036
 C -1.10549 0.76167 0.04097
 C 0.03977 1.12145 0.05915
 C 1.70924 -0.50824 -0.58464
 C -1.72534 -0.47103 0.56801
 F 2.00178 1.54121 0.48180
 F -1.97182 1.60986 -0.47005
 H 1.79737 -1.18905 -0.08329
 H -1.09802 -1.11579 1.04981
 H 1.16815 -0.89778 -1.12613
 H -1.94253 -0.90830 0.06529
 H 2.61018 -0.36349 -0.94873
 H -2.61968 -0.30987 0.95818
13
bifur_IRC_Distances_MW_output/new_data/bifur_traj3_Distances point 293
C 1.13644 0.72928 -0.01019
 C -1.10546 0.76172 0.04114
 C 0.03984 1.12145 0.05980
 C 1.70922 -0.50827 -0.58472
 C -1.72537 -0.47100 0.56792
 F 2.00185 1.54106 0.48179
 F -1.97173 1.61001 -0.47000
 H 1.80093 -1.18942 -0.07888
 H -1.09448 -1.11567 1.05391
 H 1.16451 -0.89745 -1.13073
 H -1.94622 -0.90837 0.06046
 H 2.61017 -0.36351 -0.94894
 H -2.61970 -0.30984 0.95845
13
bifur_IRC_Distances_MW_output/new_data/bifur_traj3_Distances point 294
C 1.13650 0.72919 -0.00993
 C -1.10540 0.76180 0.04139
 C 0.03994 1.12145 0.06081
 C 1.70920 -0.50831 -0.58484
 C -1.72543 -0.47095 0.56779
 F 2.00195 1.54081 0.48178
 F -1.97159 1.61023 -0.46991
 H 1.80646 -1.18999 -0.07205
 H -1.08895 -1.11548 1.06026
 H 1.15886 -0.89693 -1.13785
 H -1.95196 -0.90847 0.05297
 H 2.61015 -0.36355 -0.94928
 H -2.61973 -0.30980 0.95886
13
bifur_IRC_Distances_MW_output/new_data/bifur_traj3_Distances point 295
C 1.13659 0.72908 -0.00959
 C -1.10532 0.76191 0.04172
 C 0.04008 1.12145 0.06210
 C 1.70917 -0.50836 -0.58499
 C -1.72550 -0.47089 0.56762
 F 2.00209 1.54050 0.48178
 F -1.97141 1.61053 -0.46981
 H 1.81370 -1.19074 -0.06320
 H -1.08174 -1.11524 1.06849
 H 1.15146 -0.89626 -1.14707
 H -1.95947 -0.90861 0.04327
 H 2.61013 -0.36360 -0.94972
 H -2.61978 -0.30975 0.95941
13
bifur_IRC_Distances_MW_output/new_data/bifur_traj3_Distances point 296
C 1.13668 0.72894 -0.00921
 C -1.10523 0.76203 0.04209
 C 0.04023 1.12145 0.06353
 C 1.70913 -0.50843 -0.58517
 C -1.72558 -0.47083 0.56742
 F 2.00224 1.54014 0.48180
 F -1.97121 1.61087 -0.46969
 H 1.82192 -1.19159 -0.05324
 H -1.07353 -1.11498 1.07774
 H 1.14306 -0.89548 -1.15744
 H -1.96800 -0.90876 0.03236
 H 2.61011 -0.36366 -0.95024
 H -2.61983 -0.30970 0.96004
13
bifur_IRC_Distances_MW_output/new_data/bifur_traj3_Distances point 297
C 1.13678 0.72880 -0.00882
 C -1.10514 0.76215 0.04245
 C 0.04039 1.12144 0.06497
 C 1.70909 -0.50849 -0.58535
 C -1.72566 -0.47076 0.56723
 F 2.00240 1.53977 0.48183
 F -1.97100 1.61121 -0.46957
 H 1.83033 -1.19247 -0.04315
 H -1.06514 -1.11470 1.08710
 H 1.13447 -0.89469 -1.16792
 H -1.97674 -0.90891 0.02131
 H 2.61009 -0.36372 -0.95077
 H -2.61988 -0.30964 0.96069
13
bifur_IRC_Distances_MW_output/new_data/bifur_traj3_Distances point 298
C 1.13678 0.72880 -0.00882
 C -1.10514 0.76215 0.04245
 C 0.04039 1.12144 0.06497
 C 1.70909 -0.50849 -0.58535
 C -1.72566 -0.47076 0.56723
 F 2.00240 1.53977 0.48183
 F -1.97100 1.61121 -0.46957
 H 1.83033 -1.19247 -0.04315
 H -1.06514 -1.11470 1.08710
 H 1.13447 -0.89469 -1.16792
 H -1.97674 -0.90891 0.02131
 H 2.61009 -0.36372 -0.95077
 H -2.61988 -0.30964 0.96069
13
bifur_IRC_Distances_MW_output/new_data/bifur_traj3_Distances point 299
C 1.13694 0.72857 -0.00816
 C -1.10498 0.76236 0.04305
 C 0.04066 1.12144 0.06734
 C 1.70903 -0.50860 -0.58564
 C -1.72581 -0.47064 0.56690
 F 2.00267 1.53915 0.48193
 F -1.97064 1.61180 -0.46937
 H 1.84462 -1.19398 -0.02625
 H -1.05088 -1.11425 1.10274
 H 1.11987 -0.89333 -1.18545
 H -1.99157 -0.90915 0.00282
 H 2.61006 -0.36382 -0.95171
 H -2.61997 -0.30955 0.96180
13
bifur_IRC_Distances_MW_output/new_data/bifur_traj3_Distances point 300
C 1.13700 0.72850 -0.00796
 C -1.10493 0.76242 0.04324
 C 0.04075 1.12144 0.06808
 C 1.70901 -0.50863 -0.58574
 C -1.72585 -0.47061 0.56680
 F 2.00275 1.53895 0.48197
 F -1.97053 1.61199 -0.46931
 H 1.84917 -1.19446 -0.02094
 H -1.04635 -1.11411 1.10765
 H 1.11523 -0.89289 -1.19094
 H -1.99629 -0.90923 -0.00299
 H 2.61005 -0.36385 -0.95202
 H -2.62000 -0.30952 0.96215
13
bifur_IRC_Distances_MW_output/new_data/bifur_traj3_Distances point 301
C 1.13703 0.72846 -0.00785
 C -1.10491 0.76246 0.04333
 C 0.04079 1.12144 0.06846
 C 1.70900 -0.50865 -0.58579
 C -1.72588 -0.47059 0.56675
 F 2.00279 1.53885 0.48199
 F -1.97047 1.61209 -0.46927
 H 1.85156 -1.19471 -0.01815
 H -1.04396 -1.11404 1.11022
 H 1.11279 -0.89266 -1.19382
 H -1.99877 -0.90927 -0.00603
 H 2.61004 -0.36387 -0.95218
 H -2.62001 -0.30950 0.96234
13
bifur_IRC_Distances_MW_output/new_data/bifur_traj3_Distances point 302
C 1.13703 0.72845 -0.00784
 C -1.10490 0.76246 0.04335
 C 0.04080 1.12144 0.06851
 C 1.70900 -0.50865 -0.58579
 C -1.72588 -0.47059 0.56674
 F 2.00280 1.53883 0.48199
 F -1.97046 1.61210 -0.46927
 H 1.85188 -1.19474 -0.01779
 H -1.04365 -1.11403 1.11056
 H 1.11247 -0.89263 -1.19420
 H -1.99910 -0.90927 -0.00643
 H 2.61004 -0.36387 -0.95220
 H -2.62002 -0.30950 0.96237
13
bifur_IRC_Distances_MW_output/new_data/bifur_traj3_Distances point 303
C 1.13701 0.72848 -0.00791
 C -1.10492 0.76244 0.04328
 C 0.04077 1.12144 0.06825
 C 1.70901 -0.50864 -0.58576
 C -1.72586 -0.47060 0.56678
 F 2.00277 1.53890 0.48198
 F -1.97050 1.61203 -0.46929
 H 1.85024 -1.19457 -0.01968
 H -1.04528 -1.11408 1.10880
 H 1.11413 -0.89279 -1.19224
 H -1.99741 -0.90925 -0.00435
 H 2.61005 -0.36386 -0.95209
 H -2.62001 -0.30951 0.96224
13
bifur_IRC_Distances_MW_output/new_data/bifur_traj3_Distances point 304
C 1.13697 0.72854 -0.00807
 C -1.10496 0.76239 0.04314
 C 0.04070 1.12144 0.06768
 C 1.70902 -0.50862 -0.58569
 C -1.72583 -0.47063 0.56686
 F 2.00270 1.53906 0.48194
 F -1.97059 1.61189 -0.46934
 H 1.84670 -1.19420 -0.02381
 H -1.04881 -1.11419 1.10499
 H 1.11775 -0.89313 -1.18797
 H -1.99373 -0.90919 0.00016
 H 2.61005 -0.36383 -0.95185
 H -2.61998 -0.30953 0.96196
13
bifur_IRC_Distances_MW_output/new_data/bifur_traj3_Distances point 305
C 1.13690 0.72863 -0.00832
 C -1.10502 0.76231 0.04291
 C 0.04060 1.12144 0.06678
 C 1.70905 -0.50857 -0.58557
 C -1.72577 -0.47067 0.56698
 F 2.00260 1.53930 0.48190
 F -1.97073 1.61166 -0.46941
 H 1.84119 -1.19361 -0.03028
 H -1.05431 -1.11436 1.09901
 H 1.12338 -0.89366 -1.18127
 H -1.98801 -0.90910 0.00723
 H 2.61007 -0.36379 -0.95148
 H -2.61995 -0.30957 0.96153
13
bifur_IRC_Distances_MW_output/new_data/bifur_traj3_Distances point 306
C 1.13682 0.72875 -0.00866
 C -1.10510 0.76220 0.04260
 C 0.04046 1.12144 0.06555
 C 1.70908 -0.50852 -0.58542
 C -1.72570 -0.47073 0.56715
 F 2.00246 1.53962 0.48185
 F -1.97092 1.61135 -0.46952
 H 1.83376 -1.19283 -0.03906
 H -1.06171 -1.11459 1.09088
 H 1.13096 -0.89436 -1.17217
 H -1.98030 -0.90897 0.01684
 H 2.61008 -0.36374 -0.95100
 H -2.61990 -0.30962 0.96095
13
bifur_IRC_Distances_MW_output/new_data/bifur_traj3_Distances point 307
C 1.13672 0.72889 -0.00907
 C -1.10520 0.76207 0.04222
 C 0.04029 1.12145 0.06405
 C 1.70912 -0.50845 -0.58523
 C -1.72561 -0.47080 0.56735
 F 2.00230 1.54001 0.48181
 F -1.97114 1.61099 -0.46964
 H 1.82489 -1.19190 -0.04966
 H -1.07057 -1.11488 1.08106
 H 1.14003 -0.89520 -1.16116
 H -1.97109 -0.90881 0.02844
 H 2.61011 -0.36368 -0.95043
 H -2.61985 -0.30968 0.96027
13
bifur_IRC_Distances_MW_output/new_data/bifur_traj3_Distances point 308
C 1.13660 0.72905 -0.00952
 C -1.10530 0.76193 0.04179
 C 0.04011 1.12145 0.06236
 C 1.70916 -0.50837 -0.58502
 C -1.72551 -0.47088 0.56758
 F 2.00212 1.54043 0.48178
 F -1.97138 1.61059 -0.46979
 H 1.81519 -1.19089 -0.06139
 H -1.08025 -1.11520 1.07017
 H 1.14994 -0.89612 -1.14896
 H -1.96102 -0.90864 0.04129
 H 2.61013 -0.36361 -0.94981
 H -2.61979 -0.30974 0.95953
13
bifur_IRC_Distances_MW_output/new_data/bifur_traj3_Distances point 309
C 1.13660 0.72905 -0.00952
 C -1.10530 0.76193 0.04179
 C 0.04011 1.12145 0.06236
 C 1.70916 -0.50837 -0.58502
 C -1.72551 -0.47088 0.56758
 F 2.00212 1.54043 0.48178
 F -1.97138 1.61059 -0.46979
 H 1.81518 -1.19089 -0.06139
 H -1.08025 -1.11520 1.07017
 H 1.14994 -0.89612 -1.14896
 H -1.96102 -0.90864 0.04129
 H 2.61013 -0.36361 -0.94981
 H -2.61979 -0.30974 0.95953
13
bifur_IRC_Distances_MW_output/new_data/bifur_traj3_Distances point 310
C 1.13637 0.72937 -0.01046
 C -1.10552 0.76164 0.04088
 C 0.03973 1.12145 0.05877
 C 1.70925 -0.50822 -0.58459
 C -1.72532 -0.47104 0.56806
 F 2.00174 1.54130 0.48180
 F -1.97187 1.60978 -0.47008
 H 1.79535 -1.18884 -0.08581
 H -1.10005 -1.11586 1.04746
 H 1.17022 -0.89797 -1.12350
 H -1.94042 -0.90826 0.06805
 H 2.61018 -0.36347 -0.94861
 H -2.61967 -0.30988 0.95803
13
bifur_IRC_Distances_MW_output/new_data/bifur_traj3_Distances point 311
C 1.13627 0.72952 -0.01089
 C -1.10561 0.76151 0.04045
 C 0.03956 1.12145 0.05709
 C 1.70929 -0.50815 -0.58440
 C -1.72523 -0.47112 0.56828
 F 2.00157 1.54169 0.48184
 F -1.97209 1.60941 -0.47021
 H 1.78638 -1.18793 -0.09703
 H -1.10899 -1.11616 1.03699
 H 1.17938 -0.89879 -1.11176
 H -1.93112 -0.90808 0.08037
 H 2.61020 -0.36341 -0.94809
 H -2.61961 -0.30994 0.95737
13
bifur_IRC_Distances_MW_output/new_data/bifur_traj3_Distances point 312
C 1.13618 0.72964 -0.01123
 C -1.10569 0.76140 0.04010
 C 0.03943 1.12145 0.05572
 C 1.70932 -0.50810 -0.58424
 C -1.72516 -0.47117 0.56846
 F 2.00144 1.54200 0.48188
 F -1.97227 1.60912 -0.47032
 H 1.77920 -1.18720 -0.10610
 H -1.11616 -1.11641 1.02852
 H 1.18672 -0.89945 -1.10226
 H -1.92367 -0.90794 0.09033
 H 2.61022 -0.36336 -0.94768
 H -2.61957 -0.30999 0.95684
13
bifur_IRC_Distances_MW_output/new_data/bifur_traj3_Distances point 313
C 1.13614 0.72971 -0.01144
 C -1.10574 0.76134 0.03989
 C 0.03935 1.12145 0.05489
 C 1.70934 -0.50807 -0.58414
 C -1.72512 -0.47121 0.56856
 F 2.00136 1.54219 0.48191
 F -1.97237 1.60894 -0.47038
 H 1.77496 -1.18677 -0.11150
 H -1.12039 -1.11656 1.02347
 H 1.19105 -0.89984 -1.09660
 H -1.91927 -0.90785 0.09625
 H 2.61023 -0.36333 -0.94745
 H -2.61955 -0.31002 0.95653
13
bifur_IRC_Distances_MW_output/new_data/bifur_traj3_Distances point 314
C 1.13613 0.72971 -0.01146
 C -1.10574 0.76134 0.03987
 C 0.03934 1.12145 0.05482
 C 1.70934 -0.50806 -0.58413
 C -1.72511 -0.47121 0.56857
 F 2.00135 1.54220 0.48191
 F -1.97238 1.60893 -0.47039
 H 1.77458 -1.18673 -0.11199
 H -1.12077 -1.11657 1.02301
 H 1.19145 -0.89988 -1.09609
 H -1.91887 -0.90784 0.09679
 H 2.61023 -0.36332 -0.94742
 H -2.61954 -0.31002 0.95650
13
bifur_IRC_Distances_MW_output/new_data/bifur_traj3_Distances point 315
C 1.13617 0.72965 -0.01128
 C -1.10570 0.76139 0.04005
 C 0.03941 1.12145 0.05551
 C 1.70933 -0.50809 -0.58421
 C -1.72515 -0.47118 0.56848
 F 2.00142 1.54205 0.48189
 F -1.97229 1.60907 -0.47034
 H 1.77815 -1.18709 -0.10745
 H -1.11721 -1.11645 1.02726
 H 1.18780 -0.89955 -1.10085
 H -1.92257 -0.90791 0.09180
 H 2.61023 -0.36335 -0.94762
 H -2.61957 -0.31000 0.95676
13
bifur_IRC_Distances_MW_output/new_data/bifur_traj3_Distances point 316
C 1.13625 0.72954 -0.01096
 C -1.10563 0.76149 0.04038
 C 0.03954 1.12145 0.05682
 C 1.70930 -0.50814 -0.58437
 C -1.72522 -0.47113 0.56831
 F 2.00155 1.54175 0.48185
 F -1.97212 1.60935 -0.47023
 H 1.78497 -1.18778 -0.09881
 H -1.11041 -1.11621 1.03533
 H 1.18083 -0.89892 -1.10990
 H -1.92965 -0.90805 0.08232
 H 2.61021 -0.36340 -0.94801
 H -2.61961 -0.30995 0.95726
13
bifur_IRC_Distances_MW_output/new_data/bifur_traj3_Distances point 317
C 1.13636 0.72939 -0.01052
 C -1.10553 0.76162 0.04082
 C 0.03971 1.12145 0.05855
 C 1.70925 -0.50821 -0.58457
 C -1.72531 -0.47105 0.56809
 F 2.00172 1.54135 0.48181
 F -1.97190 1.60973 -0.47010
 H 1.79414 -1.18872 -0.08731
 H -1.10125 -1.11590 1.04606
 H 1.17145 -0.89808 -1.12193
 H -1.93917 -0.90824 0.06970
 H 2.61018 -0.36346 -0.94854
 H -2.61966 -0.30989 0.95794
13
bifur_IRC_Distances_MW_output/new_data/bifur_traj3_Distances point 318
C 1.13648 0.72922 -0.01000
 C -1.10541 0.76178 0.04133
 C 0.03992 1.12145 0.06054
 C 1.70921 -0.50830 -0.58480
 C -1.72541 -0.47096 0.56783
 F 2.00192 1.54088 0.48178
 F -1.97163 1.61017 -0.46994
 H 1.80498 -1.18984 -0.07387
 H -1.09043 -1.11553 1.05857
 H 1.16037 -0.89707 -1.13596
 H -1.95043 -0.90845 0.05497
 H 2.61016 -0.36354 -0.94919
 H -2.61973 -0.30981 0.95875
13
bifur_IRC_Distances_MW_output/new_data/bifur_traj3_Distances point 319
C 1.13662 0.72902 -0.00944
 C -1.10528 0.76196 0.04187
 C 0.04014 1.12145 0.06269
 C 1.70915 -0.50839 -0.58506
 C -1.72553 -0.47087 0.56754
 F 2.00215 1.54035 0.48179
 F -1.97133 1.61067 -0.46976
 H 1.81706 -1.19109 -0.05911
 H -1.07838 -1.11513 1.07229
 H 1.14802 -0.89594 -1.15133
 H -1.96296 -0.90867 0.03879
 H 2.61013 -0.36363 -0.94993
 H -2.61980 -0.30973 0.95967
13
bifur_IRC_Distances_MW_output/new_data/bifur_traj3_Distances point 320
C 1.13662 0.72902 -0.00944
 C -1.10528 0.76196 0.04187
 C 0.04014 1.12145 0.06269
 C 1.70915 -0.50839 -0.58506
 C -1.72553 -0.47087 0.56754
 F 2.00215 1.54035 0.48179
 F -1.97133 1.61067 -0.46976
 H 1.81706 -1.19109 -0.05911
 H -1.07838 -1.11513 1.07229
 H 1.14803 -0.89594 -1.15133
 H -1.96296 -0.90867 0.03879
 H 2.61013 -0.36363 -0.94993
 H -2.61980 -0.30973 0.95967
13
bifur_IRC_Distances_MW_output/new_data/bifur_traj3_Distances point 321
C 1.13693 0.72858 -0.00821
 C -1.10499 0.76234 0.04301
 C 0.04064 1.12144 0.06720
 C 1.70904 -0.50859 -0.58563
 C -1.72580 -0.47065 0.56692
 F 2.00265 1.53919 0.48192
 F -1.97067 1.61176 -0.46938
 H 1.84372 -1.19388 -0.02730
 H -1.05178 -1.11428 1.10176
 H 1.12079 -0.89341 -1.18435
 H -1.99064 -0.90914 0.00398
 H 2.61006 -0.36381 -0.95165
 H -2.61996 -0.30955 0.96173
13
bifur_IRC_Distances_MW_output/new_data/bifur_traj3_Distances point 322
C 1.13709 0.72836 -0.00758
 C -1.10484 0.76255 0.04357
 C 0.04090 1.12144 0.06941
 C 1.70898 -0.50870 -0.58591
 C -1.72594 -0.47054 0.56662
 F 2.00291 1.53858 0.48205
 F -1.97032 1.61233 -0.46919
 H 1.85756 -1.19535 -0.01121
 H -1.03798 -1.11385 1.11663
 H 1.10666 -0.89208 -1.20100
 H -2.00500 -0.90937 -0.01361
 H 2.61003 -0.36391 -0.95259
 H -2.62005 -0.30946 0.96282
13
bifur_IRC_Distances_MW_output/new_data/bifur_traj3_Distances point 323
C 1.13725 0.72814 -0.00697
 C -1.10470 0.76274 0.04410
 C 0.04115 1.12143 0.07149
 C 1.70892 -0.50880 -0.58619
 C -1.72608 -0.47043 0.56632
 F 2.00316 1.53799 0.48223
 F -1.96998 1.61289 -0.46902
 H 1.87110 -1.19680 0.00426
 H -1.02448 -1.11344 1.13089
 H 1.09284 -0.89077 -1.21696
 H -2.01905 -0.90958 -0.03051
 H 2.61000 -0.36400 -0.95353
 H -2.62014 -0.30937 0.96390
13
bifur_IRC_Distances_MW_output/new_data/bifur_traj3_Distances point 324
C 1.13740 0.72792 -0.00640
 C -1.10456 0.76293 0.04457
 C 0.04139 1.12143 0.07339
 C 1.70887 -0.50890 -0.58645
 C -1.72621 -0.47033 0.56606
 F 2.00339 1.53743 0.48244
 F -1.96966 1.61342 -0.46887
 H 1.88392 -1.19818 0.01866
 H -1.01170 -1.11306 1.14414
 H 1.07976 -0.88952 -1.23180
 H -2.03236 -0.90977 -0.04623
 H 2.60997 -0.36409 -0.95445
 H -2.62022 -0.30929 0.96493
13
bifur_IRC_Distances_MW_output/new_data/bifur_traj3_Distances point 325
C 1.13754 0.72773 -0.00588
 C -1.10443 0.76310 0.04499
 C 0.04161 1.12142 0.07508
 C 1.70883 -0.50899 -0.58669
 C -1.72633 -0.47023 0.56582
 F 2.00361 1.53691 0.48267
 F -1.96936 1.61390 -0.46874
 H 1.89572 -1.19945 0.03170
 H -0.99994 -1.11271 1.15613
 H 1.06773 -0.88836 -1.24520
 H -2.04461 -0.90994 -0.06045
 H 2.60995 -0.36417 -0.95531
 H -2.62030 -0.30921 0.96589
13
bifur_IRC_Distances_MW_output/new_data/bifur_traj3_Distances point 326
C 1.13766 0.72756 -0.00543
 C -1.10432 0.76325 0.04536
 C 0.04180 1.12142 0.07653
 C 1.70879 -0.50907 -0.58690
 C -1.72644 -0.47015 0.56561
 F 2.00380 1.53645 0.48290
 F -1.96909 1.61433 -0.46863
 H 1.90625 -1.20060 0.04317
 H -0.98945 -1.11241 1.16665
 H 1.05699 -0.88732 -1.25697
 H -2.05554 -0.91009 -0.07295
 H 2.60993 -0.36424 -0.95610
 H -2.62038 -0.30914 0.96676
13
bifur_IRC_Distances_MW_output/new_data/bifur_traj3_Distances point 327
C 1.13776 0.72741 -0.00504
 C -1.10422 0.76339 0.04565
 C 0.04197 1.12141 0.07774
 C 1.70876 -0.50914 -0.58708
 C -1.72654 -0.47007 0.56543
 F 2.00396 1.53606 0.48312
 F -1.96886 1.61470 -0.46854
 H 1.91526 -1.20159 0.05285
 H -0.98049 -1.11215 1.17552
 H 1.04781 -0.88643 -1.26689
 H -2.06489 -0.91021 -0.08349
 H 2.60992 -0.36430 -0.95679
 H -2.62044 -0.30909 0.96751
13
bifur_IRC_Distances_MW_output/new_data/bifur_traj3_Distances point 328
C 1.13785 0.72729 -0.00473
 C -1.10415 0.76349 0.04589
 C 0.04210 1.12141 0.07868
 C 1.70873 -0.50919 -0.58722
 C -1.72662 -0.47001 0.56530
 F 2.00410 1.53574 0.48331
 F -1.96868 1.61500 -0.46848
 H 1.92245 -1.20238 0.06050
 H -0.97333 -1.11195 1.18252
 H 1.04048 -0.88571 -1.27472
 H -2.07235 -0.91030 -0.09182
 H 2.60991 -0.36435 -0.95734
 H -2.62049 -0.30904 0.96811
13
bifur_IRC_Distances_MW_output/new_data/bifur_traj3_Distances point 329
C 1.13791 0.72721 -0.00450
 C -1.10409 0.76357 0.04605
 C 0.04219 1.12141 0.07935
 C 1.70871 -0.50923 -0.58732
 C -1.72667 -0.46997 0.56520
 F 2.00419 1.53551 0.48345
 F -1.96854 1.61521 -0.46843
 H 1.92760 -1.20295 0.06593
 H -0.96820 -1.11181 1.18750
 H 1.03523 -0.88519 -1.28028
 H -2.07770 -0.91037 -0.09773
 H 2.60990 -0.36438 -0.95775
 H -2.62053 -0.30901 0.96854
13
bifur_IRC_Distances_MW_output/new_data/bifur_traj3_Distances point 330
C 1.13794 0.72715 -0.00437
 C -1.10406 0.76361 0.04615
 C 0.04225 1.12141 0.07974
 C 1.70870 -0.50926 -0.58738
 C -1.72670 -0.46995 0.56514
 F 2.00424 1.53538 0.48354
 F -1.96846 1.61534 -0.46841
 H 1.93072 -1.20329 0.06921
 H -0.96509 -1.11172 1.19049
 H 1.03205 -0.88488 -1.28363
 H -2.08094 -0.91041 -0.10129
 H 2.60989 -0.36440 -0.95799
 H -2.62055 -0.30899 0.96880
13
bifur_IRC_Distances_MW_output/new_data/bifur_traj3_Distances point 331
C 1.13794 0.72715 -0.00437
 C -1.10406 0.76361 0.04615
 C 0.04225 1.12141 0.07974
 C 1.70870 -0.50926 -0.58738
 C -1.72670 -0.46995 0.56514
 F 2.00424 1.53538 0.48354
 F -1.96846 1.61534 -0.46841
 H 1.93072 -1.20329 0.06920
 H -0.96509 -1.11172 1.19049
 H 1.03205 -0.88488 -1.28363
 H -2.08094 -0.91041 -0.10129
 H 2.60989 -0.36440 -0.95799
 H -2.62055 -0.30899 0.96880
13
bifur_IRC_Distances_MW_output/new_data/bifur_traj3_Distances point 332
C 1.13796 0.72713 -0.00432
 C -1.10405 0.76363 0.04618
 C 0.04227 1.12141 0.07989
 C 1.70870 -0.50926 -0.58741
 C -1.72672 -0.46994 0.56512
 F 2.00427 1.53533 0.48358
 F -1.96843 1.61539 -0.46840
 H 1.93189 -1.20342 0.07043
 H -0.96393 -1.11169 1.19161
 H 1.03086 -0.88476 -1.28487
 H -2.08215 -0.91042 -0.10262
 H 2.60989 -0.36441 -0.95808
 H -2.62056 -0.30898 0.96890
13
bifur_IRC_Distances_MW_output/new_data/bifur_traj3_Distances point 333
C 1.13794 0.72715 -0.00437
 C -1.10406 0.76361 0.04614
 C 0.04225 1.12141 0.07974
 C 1.70870 -0.50926 -0.58738
 C -1.72670 -0.46995 0.56514
 F 2.00424 1.53538 0.48354
 F -1.96847 1.61534 -0.46841
 H 1.93069 -1.20329 0.06918
 H -0.96511 -1.11172 1.19047
 H 1.03208 -0.88488 -1.28360
 H -2.08091 -0.91040 -0.10126
 H 2.60989 -0.36440 -0.95799
 H -2.62055 -0.30899 0.96880
13
bifur_IRC_Distances_MW_output/new_data/bifur_traj3_Distances point 334
C 1.13792 0.72718 -0.00444
 C -1.10408 0.76359 0.04609
 C 0.04222 1.12141 0.07953
 C 1.70871 -0.50924 -0.58735
 C -1.72669 -0.46996 0.56518
 F 2.00421 1.53545 0.48349
 F -1.96851 1.61527 -0.46842
 H 1.92902 -1.20311 0.06743
 H -0.96678 -1.11177 1.18887
 H 1.03378 -0.88505 -1.28181
 H -2.07918 -0.91038 -0.09936
 H 2.60990 -0.36439 -0.95786
 H -2.62054 -0.30900 0.96866
13
bifur_IRC_Distances_MW_output/new_data/bifur_traj3_Distances point 335
C 1.13791 0.72720 -0.00450
 C -1.10409 0.76357 0.04605
 C 0.04219 1.12141 0.07935
 C 1.70871 -0.50923 -0.58732
 C -1.72667 -0.46997 0.56520
 F 2.00419 1.53551 0.48345
 F -1.96854 1.61521 -0.46843
 H 1.92763 -1.20295 0.06597
 H -0.96816 -1.11181 1.18753
 H 1.03520 -0.88519 -1.28032
 H -2.07774 -0.91037 -0.09777
 H 2.60990 -0.36438 -0.95775
 H -2.62053 -0.30901 0.96854
13
bifur_IRC_Distances_MW_output/new_data/bifur_traj3_Distances point 336
C 1.13790 0.72721 -0.00451
 C -1.10409 0.76356 0.04604
 C 0.04219 1.12141 0.07932
 C 1.70871 -0.50923 -0.58732
 C -1.72667 -0.46997 0.56520
 F 2.00419 1.53552 0.48345
 F -1.96855 1.61520 -0.46843
 H 1.92743 -1.20293 0.06575
 H -0.96837 -1.11181 1.18733
 H 1.03541 -0.88521 -1.28009
 H -2.07752 -0.91036 -0.09753
 H 2.60990 -0.36438 -0.95773
 H -2.62053 -0.30901 0.96852
13
bifur_IRC_Distances_MW_output/new_data/bifur_traj3_Distances point 337
C 1.13792 0.72718 -0.00444
 C -1.10408 0.76359 0.04609
 C 0.04222 1.12141 0.07953
 C 1.70871 -0.50924 -0.58735
 C -1.72669 -0.46996 0.56517
 F 2.00421 1.53545 0.48349
 F -1.96851 1.61527 -0.46842
 H 1.92907 -1.20311 0.06747
 H -0.96673 -1.11177 1.18891
 H 1.03374 -0.88504 -1.28186
 H -2.07922 -0.91038 -0.09941
 H 2.60990 -0.36439 -0.95786
 H -2.62054 -0.30900 0.96866
13
bifur_IRC_Distances_MW_output/new_data/bifur_traj3_Distances point 338
C 1.13796 0.72712 -0.00429
 C -1.10404 0.76364 0.04620
 C 0.04228 1.12141 0.07997
 C 1.70870 -0.50927 -0.58742
 C -1.72672 -0.46993 0.56511
 F 2.00428 1.53530 0.48360
 F -1.96842 1.61542 -0.46839
 H 1.93257 -1.20350 0.07114
 H -0.96325 -1.11167 1.19226
 H 1.03017 -0.88469 -1.28560
 H -2.08285 -0.91043 -0.10339
 H 2.60989 -0.36441 -0.95814
 H -2.62056 -0.30898 0.96896
13
bifur_IRC_Distances_MW_output/new_data/bifur_traj3_Distances point 339
C 1.13802 0.72704 -0.00409
 C -1.10399 0.76371 0.04635
 C 0.04237 1.12140 0.08057
 C 1.70868 -0.50931 -0.58752
 C -1.72678 -0.46989 0.56502
 F 2.00436 1.53509 0.48374
 F -1.96829 1.61561 -0.46836
 H 1.93734 -1.20403 0.07610
 H -0.95850 -1.11154 1.19680
 H 1.02531 -0.88421 -1.29067
 H -2.08781 -0.91049 -0.10880
 H 2.60988 -0.36444 -0.95852
 H -2.62060 -0.30895 0.96936
13
bifur_IRC_Distances_MW_output/new_data/bifur_traj3_Distances point 340
C 1.13808 0.72696 -0.00386
 C -1.10393 0.76379 0.04651
 C 0.04247 1.12140 0.08123
 C 1.70866 -0.50935 -0.58762
 C -1.72684 -0.46985 0.56493
 F 2.00446 1.53485 0.48391
 F -1.96816 1.61583 -0.46832
 H 1.94270 -1.20462 0.08164
 H -0.95316 -1.11139 1.20186
 H 1.01985 -0.88367 -1.29633
 H -2.09337 -0.91055 -0.11482
 H 2.60988 -0.36448 -0.95895
 H -2.62064 -0.30891 0.96981
13
bifur_IRC_Distances_MW_output/new_data/bifur_traj3_Distances point 341
C 1.13814 0.72687 -0.00363
 C -1.10387 0.76387 0.04667
 C 0.04257 1.12140 0.08188
 C 1.70864 -0.50939 -0.58773
 C -1.72689 -0.46980 0.56483
 F 2.00456 1.53461 0.48409
 F -1.96802 1.61606 -0.46828
 H 1.94813 -1.20523 0.08723
 H -0.94775 -1.11125 1.20696
 H 1.01431 -0.88312 -1.30202
 H -2.09901 -0.91062 -0.12089
 H 2.60987 -0.36452 -0.95938
 H -2.62068 -0.30888 0.97028
13
bifur_IRC_Distances_MW_output/new_data/bifur_traj3_Distances point 342
C 1.13814 0.72687 -0.00363
 C -1.10387 0.76387 0.04667
 C 0.04257 1.12140 0.08188
 C 1.70864 -0.50939 -0.58773
 C -1.72689 -0.46980 0.56483
 F 2.00456 1.53461 0.48409
 F -1.96802 1.61606 -0.46828
 H 1.94813 -1.20523 0.08722
 H -0.94775 -1.11125 1.20696
 H 1.01432 -0.88312 -1.30202
 H -2.09901 -0.91062 -0.12088
 H 2.60987 -0.36452 -0.95938
 H -2.62068 -0.30888 0.97028
13
bifur_IRC_Distances_MW_output/new_data/bifur_traj3_Distances point 343
C 1.13826 0.72670 -0.00321
 C -1.10377 0.76401 0.04695
 C 0.04275 1.12140 0.08306
 C 1.70861 -0.50946 -0.58793
 C -1.72701 -0.46972 0.56466
 F 2.00474 1.53417 0.48444
 F -1.96776 1.61647 -0.46822
 H 1.95815 -1.20635 0.09740
 H -0.93778 -1.11098 1.21624
 H 1.00411 -0.88211 -1.31239
 H -2.10941 -0.91073 -0.13194
 H 2.60986 -0.36458 -0.96020
 H -2.62076 -0.30881 0.97114
13
bifur_IRC_Distances_MW_output/new_data/bifur_traj3_Distances point 344
C 1.13831 0.72663 -0.00303
 C -1.10372 0.76407 0.04706
 C 0.04282 1.12139 0.08354
 C 1.70860 -0.50950 -0.58801
 C -1.72705 -0.46969 0.56459
 F 2.00481 1.53399 0.48459
 F -1.96765 1.61664 -0.46820
 H 1.96227 -1.20681 0.10155
 H -0.93368 -1.11087 1.22003
 H 0.99992 -0.88168 -1.31662
 H -2.11369 -0.91078 -0.13645
 H 2.60985 -0.36461 -0.96054
 H -2.62079 -0.30879 0.97149
13
bifur_IRC_Distances_MW_output/new_data/bifur_traj3_Distances point 345
C 1.13834 0.72658 -0.00291
 C -1.10369 0.76412 0.04714
 C 0.04288 1.12139 0.08388
 C 1.70859 -0.50952 -0.58807
 C -1.72708 -0.46966 0.56454
 F 2.00486 1.53386 0.48470
 F -1.96757 1.61676 -0.46819
 H 1.96529 -1.20715 0.10458
 H -0.93067 -1.11079 1.22278
 H 0.99684 -0.88138 -1.31970
 H -2.11683 -0.91081 -0.13973
 H 2.60985 -0.36463 -0.96079
 H -2.62081 -0.30877 0.97175
13
bifur_IRC_Distances_MW_output/new_data/bifur_traj3_Distances point 346
C 1.13836 0.72656 -0.00284
 C -1.10368 0.76414 0.04718
 C 0.04290 1.12139 0.08405
 C 1.70859 -0.50953 -0.58810
 C -1.72710 -0.46965 0.56452
 F 2.00489 1.53379 0.48476
 F -1.96753 1.61682 -0.46818
 H 1.96677 -1.20732 0.10605
 H -0.92921 -1.11075 1.22412
 H 0.99534 -0.88123 -1.32119
 H -2.11836 -0.91083 -0.14133
 H 2.60985 -0.36464 -0.96092
 H -2.62082 -0.30876 0.97188
13
bifur_IRC_Distances_MW_output/new_data/bifur_traj3_Distances point 347
C 1.13835 0.72656 -0.00286
 C -1.10368 0.76413 0.04717
 C 0.04289 1.12139 0.08400
 C 1.70859 -0.50953 -0.58809
 C -1.72710 -0.46966 0.56452
 F 2.00488 1.53381 0.48474
 F -1.96754 1.61681 -0.46818
 H 1.96637 -1.20727 0.10565
 H -0.92961 -1.11076 1.22376
 H 0.99575 -0.88127 -1.32079
 H -2.11794 -0.91082 -0.14089
 H 2.60985 -0.36464 -0.96088
 H -2.62082 -0.30876 0.97184
13
bifur_IRC_Distances_MW_output/new_data/bifur_traj3_Distances point 348
C 1.13832 0.72661 -0.00297
 C -1.10371 0.76409 0.04711
 C 0.04285 1.12139 0.08372
 C 1.70860 -0.50951 -0.58804
 C -1.72707 -0.46968 0.56457
 F 2.00484 1.53392 0.48465
 F -1.96761 1.61670 -0.46819
 H 1.96387 -1.20699 0.10315
 H -0.93209 -1.11083 1.22148
 H 0.99830 -0.88152 -1.31824
 H -2.11534 -0.91079 -0.13818
 H 2.60985 -0.36462 -0.96067
 H -2.62080 -0.30878 0.97163
13
bifur_IRC_Distances_MW_output/new_data/bifur_traj3_Distances point 349
C 1.13827 0.72669 -0.00317
 C -1.10376 0.76402 0.04698
 C 0.04276 1.12139 0.08317
 C 1.70861 -0.50947 -0.58795
 C -1.72702 -0.46972 0.56465
 F 2.00475 1.53413 0.48447
 F -1.96773 1.61651 -0.46822
 H 1.95909 -1.20645 0.09835
 H -0.93685 -1.11095 1.21711
 H 1.00316 -0.88201 -1.31336
 H -2.11039 -0.91074 -0.13297
 H 2.60986 -0.36459 -0.96028
 H -2.62076 -0.30881 0.97122
13
bifur_IRC_Distances_MW_output/new_data/bifur_traj3_Distances point 350
C 1.13819 0.72680 -0.00347
 C -1.10383 0.76392 0.04678
 C 0.04263 1.12140 0.08234
 C 1.70863 -0.50942 -0.58780
 C -1.72694 -0.46977 0.56477
 F 2.00463 1.53444 0.48422
 F -1.96792 1.61621 -0.46826
 H 1.95196 -1.20566 0.09113
 H -0.94394 -1.11114 1.21052
 H 1.01041 -0.88273 -1.30601
 H -2.10299 -0.91066 -0.12513
 H 2.60987 -0.36454 -0.95970
 H -2.62071 -0.30885 0.97060
13
bifur_IRC_Distances_MW_output/new_data/bifur_traj3_Distances point 351
C 1.13808 0.72696 -0.00386
 C -1.10393 0.76379 0.04651
 C 0.04247 1.12140 0.08123
 C 1.70866 -0.50935 -0.58762
 C -1.72684 -0.46985 0.56493
 F 2.00446 1.53485 0.48391
 F -1.96816 1.61583 -0.46832
 H 1.94272 -1.20462 0.08167
 H -0.95314 -1.11139 1.20188
 H 1.01983 -0.88367 -1.29635
 H -2.09339 -0.91055 -0.11484
 H 2.60988 -0.36448 -0.95895
 H -2.62064 -0.30891 0.96982
13
bifur_IRC_Distances_MW_output/new_data/bifur_traj3_Distances point 352
C 1.13796 0.72713 -0.00432
 C -1.10404 0.76363 0.04619
 C 0.04227 1.12141 0.07991
 C 1.70870 -0.50927 -0.58741
 C -1.72672 -0.46994 0.56512
 F 2.00427 1.53532 0.48358
 F -1.96843 1.61539 -0.46840
 H 1.93201 -1.20344 0.07056
 H -0.96380 -1.11169 1.19173
 H 1.03074 -0.88475 -1.28501
 H -2.08228 -0.91042 -0.10277
 H 2.60989 -0.36441 -0.95809
 H -2.62056 -0.30898 0.96891
13
bifur_IRC_Distances_MW_output/new_data/bifur_traj3_Distances point 353
C 1.13796 0.72713 -0.00432
 C -1.10404 0.76363 0.04619
 C 0.04227 1.12141 0.07991
 C 1.70870 -0.50927 -0.58741
 C -1.72672 -0.46994 0.56512
 F 2.00427 1.53532 0.48358
 F -1.96843 1.61539 -0.46840
 H 1.93201 -1.20344 0.07056
 H -0.96380 -1.11169 1.19173
 H 1.03074 -0.88475 -1.28501
 H -2.08228 -0.91042 -0.10276
 H 2.60989 -0.36441 -0.95809
 H -2.62056 -0.30898 0.96891
13
bifur_IRC_Distances_MW_output/new_data/bifur_traj3_Distances point 354
C 1.13769 0.72751 -0.00531
 C -1.10429 0.76329 0.04545
 C 0.04185 1.12142 0.07690
 C 1.70878 -0.50909 -0.58695
 C -1.72647 -0.47012 0.56555
 F 2.00385 1.53633 0.48296
 F -1.96902 1.61445 -0.46860
 H 1.90895 -1.20090 0.04608
 H -0.98677 -1.11233 1.16932
 H 1.05424 -0.88705 -1.25996
 H -2.05834 -0.91012 -0.07612
 H 2.60993 -0.36426 -0.95631
 H -2.62040 -0.30913 0.96698
13
bifur_IRC_Distances_MW_output/new_data/bifur_traj3_Distances point 355
C 1.13756 0.72770 -0.00579
 C -1.10441 0.76313 0.04507
 C 0.04165 1.12142 0.07537
 C 1.70882 -0.50900 -0.58673
 C -1.72635 -0.47021 0.56577
 F 2.00365 1.53682 0.48271
 F -1.96931 1.61399 -0.46871
 H 1.89779 -1.19968 0.03396
 H -0.99789 -1.11265 1.15821
 H 1.06562 -0.88816 -1.24753
 H -2.04676 -0.90997 -0.06292
 H 2.60995 -0.36418 -0.95547
 H -2.62032 -0.30920 0.96606
13
bifur_IRC_Distances_MW_output/new_data/bifur_traj3_Distances point 356
C 1.13745 0.72786 -0.00623
 C -1.10452 0.76299 0.04472
 C 0.04146 1.12142 0.07397
 C 1.70886 -0.50893 -0.58653
 C -1.72625 -0.47029 0.56597
 F 2.00347 1.53725 0.48251
 F -1.96956 1.61358 -0.46882
 H 1.88792 -1.19861 0.02310
 H -1.00772 -1.11294 1.14823
 H 1.07568 -0.88913 -1.23637
 H -2.03652 -0.90983 -0.05108
 H 2.60997 -0.36411 -0.95474
 H -2.62025 -0.30926 0.96526
13
bifur_IRC_Distances_MW_output/new_data/bifur_traj3_Distances point 357
C 1.13736 0.72798 -0.00656
 C -1.10460 0.76288 0.04444
 C 0.04133 1.12143 0.07288
 C 1.70889 -0.50887 -0.58638
 C -1.72617 -0.47036 0.56613
 F 2.00333 1.53759 0.48238
 F -1.96975 1.61327 -0.46891
 H 1.88038 -1.19779 0.01471
 H -1.01523 -1.11316 1.14051
 H 1.08337 -0.88987 -1.22773
 H -2.02869 -0.90972 -0.04192
 H 2.60998 -0.36406 -0.95419
 H -2.62020 -0.30931 0.96464
13
bifur_IRC_Distances_MW_output/new_data/bifur_traj3_Distances point 358
C 1.13731 0.72806 -0.00676
 C -1.10465 0.76281 0.04428
 C 0.04124 1.12143 0.07221
 C 1.70890 -0.50884 -0.58629
 C -1.72613 -0.47039 0.56622
 F 2.00324 1.53778 0.48230
 F -1.96986 1.61309 -0.46896
 H 1.87590 -1.19731 0.00968
 H -1.01970 -1.11329 1.13588
 H 1.08794 -0.89031 -1.22255
 H -2.02404 -0.90965 -0.03643
 H 2.60999 -0.36403 -0.95387
 H -2.62017 -0.30934 0.96428
13
bifur_IRC_Distances_MW_output/new_data/bifur_traj3_Distances point 359
C 1.13729 0.72808 -0.00683
 C -1.10466 0.76279 0.04422
 C 0.04121 1.12143 0.07199
 C 1.70891 -0.50883 -0.58625
 C -1.72611 -0.47040 0.56626
 F 2.00322 1.53785 0.48228
 F -1.96990 1.61302 -0.46898
 H 1.87438 -1.19715 0.00797
 H -1.02121 -1.11334 1.13431
 H 1.08949 -0.89045 -1.22079
 H -2.02246 -0.90963 -0.03456
 H 2.60999 -0.36402 -0.95376
 H -2.62016 -0.30935 0.96416
13
bifur_IRC_Distances_MW_output/new_data/bifur_traj3_Distances point 360
C 1.13730 0.72807 -0.00679
 C -1.10465 0.76280 0.04425
 C 0.04123 1.12143 0.07210
 C 1.70891 -0.50883 -0.58627
 C -1.72612 -0.47040 0.56624
 F 2.00323 1.53782 0.48229
 F -1.96988 1.61305 -0.46897
 H 1.87511 -1.19723 0.00879
 H -1.02048 -1.11332 1.13506
 H 1.08875 -0.89038 -1.22164
 H -2.02322 -0.90964 -0.03546
 H 2.60999 -0.36403 -0.95382
 H -2.62017 -0.30935 0.96422
13
bifur_IRC_Distances_MW_output/new_data/bifur_traj3_Distances point 361
C 1.13732 0.72803 -0.00669
 C -1.10463 0.76283 0.04433
 C 0.04127 1.12143 0.07243
 C 1.70890 -0.50885 -0.58631
 C -1.72614 -0.47038 0.56619
 F 2.00327 1.53772 0.48233
 F -1.96982 1.61315 -0.46895
 H 1.87734 -1.19747 0.01129
 H -1.01827 -1.11325 1.13737
 H 1.08648 -0.89017 -1.22421
 H -2.02553 -0.90967 -0.03819
 H 2.60999 -0.36404 -0.95397
 H -2.62018 -0.30933 0.96440
13
bifur_IRC_Distances_MW_output/new_data/bifur_traj3_Distances point 362
C 1.13736 0.72798 -0.00655
 C -1.10460 0.76288 0.04445
 C 0.04133 1.12143 0.07290
 C 1.70889 -0.50887 -0.58638
 C -1.72617 -0.47035 0.56613
 F 2.00333 1.53758 0.48238
 F -1.96974 1.61328 -0.46891
 H 1.88056 -1.19781 0.01491
 H -1.01505 -1.11316 1.14069
 H 1.08319 -0.88985 -1.22794
 H -2.02888 -0.90972 -0.04214
 H 2.60998 -0.36406 -0.95421
 H -2.62020 -0.30931 0.96466
13
bifur_IRC_Distances_MW_output/new_data/bifur_traj3_Distances point 363
C 1.13741 0.72791 -0.00637
 C -1.10455 0.76294 0.04460
 C 0.04140 1.12143 0.07349
 C 1.70887 -0.50890 -0.58646
 C -1.72622 -0.47032 0.56604
 F 2.00340 1.53740 0.48245
 F -1.96964 1.61344 -0.46886
 H 1.88459 -1.19825 0.01940
 H -1.01104 -1.11304 1.14483
 H 1.07908 -0.88946 -1.23256
 H -2.03305 -0.90978 -0.04704
 H 2.60997 -0.36409 -0.95450
 H -2.62023 -0.30928 0.96498
13
bifur_IRC_Distances_MW_output/new_data/bifur_traj3_Distances point 364
C 1.13741 0.72791 -0.00637
 C -1.10455 0.76294 0.04460
 C 0.04140 1.12143 0.07349
 C 1.70887 -0.50890 -0.58646
 C -1.72622 -0.47032 0.56604
 F 2.00340 1.53740 0.48245
 F -1.96964 1.61344 -0.46886
 H 1.88459 -1.19825 0.01940
 H -1.01104 -1.11304 1.14483
 H 1.07908 -0.88946 -1.23256
 H -2.03305 -0.90978 -0.04704
 H 2.60997 -0.36409 -0.95450
 H -2.62023 -0.30928 0.96498
13
bifur_IRC_Distances_MW_output/new_data/bifur_traj3_Distances point 365
C 1.13753 0.72775 -0.00592
 C -1.10444 0.76309 0.04496
 C 0.04159 1.12142 0.07495
 C 1.70883 -0.50898 -0.58667
 C -1.72632 -0.47024 0.56583
 F 2.00359 1.53695 0.48265
 F -1.96938 1.61386 -0.46875
 H 1.89481 -1.19936 0.03070
 H -1.00085 -1.11274 1.15521
 H 1.06866 -0.88845 -1.24418
 H -2.04366 -0.90993 -0.05936
 H 2.60995 -0.36416 -0.95525
 H -2.62030 -0.30922 0.96582
13
bifur_IRC_Distances_MW_output/new_data/bifur_traj3_Distances point 366
C 1.13759 0.72765 -0.00568
 C -1.10438 0.76317 0.04516
 C 0.04170 1.12142 0.07574
 C 1.70881 -0.50903 -0.58678
 C -1.72638 -0.47019 0.56572
 F 2.00370 1.53670 0.48277
 F -1.96924 1.61410 -0.46869
 H 1.90047 -1.19997 0.03689
 H -0.99521 -1.11257 1.16089
 H 1.06288 -0.88789 -1.25054
 H -2.04954 -0.91001 -0.06611
 H 2.60994 -0.36420 -0.95567
 H -2.62034 -0.30918 0.96628
13
bifur_IRC_Distances_MW_output/new_data/bifur_traj3_Distances point 367
C 1.13765 0.72757 -0.00545
 C -1.10433 0.76325 0.04534
 C 0.04179 1.12142 0.07646
 C 1.70879 -0.50907 -0.58689
 C -1.72644 -0.47015 0.56562
 F 2.00379 1.53647 0.48289
 F -1.96910 1.61431 -0.46863
 H 1.90574 -1.20055 0.04261
 H -0.98997 -1.11242 1.16614
 H 1.05752 -0.88737 -1.25640
 H -2.05501 -0.91008 -0.07234
 H 2.60993 -0.36423 -0.95606
 H -2.62037 -0.30915 0.96672
13
bifur_IRC_Distances_MW_output/new_data/bifur_traj3_Distances point 368
C 1.13770 0.72750 -0.00526
 C -1.10428 0.76331 0.04548
 C 0.04187 1.12142 0.07704
 C 1.70877 -0.50910 -0.58697
 C -1.72648 -0.47012 0.56553
 F 2.00387 1.53629 0.48299
 F -1.96899 1.61449 -0.46859
 H 1.91000 -1.20101 0.04721
 H -0.98573 -1.11230 1.17035
 H 1.05317 -0.88695 -1.26111
 H -2.05943 -0.91014 -0.07735
 H 2.60993 -0.36426 -0.95639
 H -2.62040 -0.30912 0.96707
13
bifur_IRC_Distances_MW_output/new_data/bifur_traj3_Distances point 369
C 1.13773 0.72745 -0.00514
 C -1.10425 0.76335 0.04557
 C 0.04192 1.12141 0.07741
 C 1.70876 -0.50912 -0.58703
 C -1.72651 -0.47009 0.56548
 F 2.00392 1.53617 0.48306
 F -1.96892 1.61460 -0.46856
 H 1.91275 -1.20131 0.05017
 H -0.98298 -1.11222 1.17306
 H 1.05037 -0.88668 -1.26414
 H -2.06228 -0.91017 -0.08057
 H 2.60992 -0.36428 -0.95660
 H -2.62042 -0.30910 0.96730
13
bifur_IRC_Distances_MW_output/new_data/bifur_traj3_Distances point 370
C 1.13774 0.72744 -0.00511
 C -1.10424 0.76336 0.04560
 C 0.04194 1.12141 0.07751
 C 1.70876 -0.50912 -0.58704
 C -1.72652 -0.47009 0.56547
 F 2.00393 1.53613 0.48308
 F -1.96890 1.61463 -0.46856
 H 1.91354 -1.20140 0.05101
 H -0.98220 -1.11220 1.17384
 H 1.04956 -0.88660 -1.26501
 H -2.06310 -0.91018 -0.08149
 H 2.60992 -0.36429 -0.95666
 H -2.62043 -0.30910 0.96736
13
bifur_IRC_Distances_MW_output/new_data/bifur_traj3_Distances point 371
C 1.13772 0.72746 -0.00518
 C -1.10426 0.76334 0.04554
 C 0.04191 1.12142 0.07730
 C 1.70877 -0.50911 -0.58701
 C -1.72650 -0.47010 0.56550
 F 2.00390 1.53620 0.48303
 F -1.96895 1.61457 -0.46857
 H 1.91192 -1.20122 0.04928
 H -0.98381 -1.11225 1.17225
 H 1.05121 -0.88676 -1.26323
 H -2.06143 -0.91016 -0.07960
 H 2.60992 -0.36428 -0.95653
 H -2.62042 -0.30911 0.96723
13
bifur_IRC_Distances_MW_output/new_data/bifur_traj3_Distances point 372
C 1.13767 0.72753 -0.00537
 C -1.10430 0.76327 0.04540
 C 0.04183 1.12142 0.07672
 C 1.70878 -0.50908 -0.58692
 C -1.72646 -0.47013 0.56558
 F 2.00383 1.53639 0.48293
 F -1.96905 1.61439 -0.46861
 H 1.90763 -1.20075 0.04466
 H -0.98808 -1.11237 1.16802
 H 1.05558 -0.88718 -1.25850
 H -2.05697 -0.91011 -0.07457
 H 2.60993 -0.36425 -0.95621
 H -2.62039 -0.30914 0.96687
13
bifur_IRC_Distances_MW_output/new_data/bifur_traj3_Distances point 373
C 1.13760 0.72765 -0.00566
 C -1.10438 0.76318 0.04517
 C 0.04170 1.12142 0.07580
 C 1.70881 -0.50903 -0.58679
 C -1.72639 -0.47019 0.56571
 F 2.00370 1.53669 0.48278
 F -1.96923 1.61411 -0.46868
 H 1.90088 -1.20002 0.03734
 H -0.99480 -1.11256 1.16130
 H 1.06246 -0.88785 -1.25099
 H -2.04997 -0.91001 -0.06660
 H 2.60994 -0.36420 -0.95570
 H -2.62034 -0.30918 0.96632
13
bifur_IRC_Distances_MW_output/new_data/bifur_traj3_Distances point 374
C 1.13750 0.72779 -0.00603
 C -1.10447 0.76305 0.04488
 C 0.04155 1.12142 0.07461
 C 1.70884 -0.50896 -0.58662
 C -1.72630 -0.47026 0.56588
 F 2.00355 1.53706 0.48260
 F -1.96944 1.61376 -0.46877
 H 1.89238 -1.19909 0.02803
 H -1.00328 -1.11281 1.15275
 H 1.07114 -0.88869 -1.24143
 H -2.04114 -0.90989 -0.05645
 H 2.60996 -0.36414 -0.95507
 H -2.62028 -0.30923 0.96562
13
bifur_IRC_Distances_MW_output/new_data/bifur_traj3_Distances point 375
C 1.13750 0.72779 -0.00603
 C -1.10447 0.76305 0.04488
 C 0.04155 1.12142 0.07461
 C 1.70884 -0.50896 -0.58662
 C -1.72630 -0.47026 0.56588
 F 2.00355 1.53706 0.48260
 F -1.96944 1.61376 -0.46877
 H 1.89238 -1.19909 0.02803
 H -1.00328 -1.11281 1.15275
 H 1.07114 -0.88869 -1.24143
 H -2.04114 -0.90989 -0.05644
 H 2.60996 -0.36414 -0.95507
 H -2.62028 -0.30923 0.96562
13
bifur_IRC_Distances_MW_output/new_data/bifur_traj3_Distances point 376
C 1.13728 0.72809 -0.00685
 C -1.10467 0.76278 0.04420
 C 0.04120 1.12143 0.07191
 C 1.70891 -0.50882 -0.58624
 C -1.72610 -0.47041 0.56627
 F 2.00321 1.53787 0.48227
 F -1.96991 1.61300 -0.46899
 H 1.87385 -1.19709 0.00736
 H -1.02175 -1.11336 1.13375
 H 1.09004 -0.89051 -1.22017
 H -2.02190 -0.90962 -0.03390
 H 2.60999 -0.36402 -0.95373
 H -2.62016 -0.30935 0.96412
13
bifur_IRC_Distances_MW_output/new_data/bifur_traj3_Distances point 377
C 1.13719 0.72822 -0.00720
 C -1.10475 0.76267 0.04391
 C 0.04106 1.12143 0.07073
 C 1.70894 -0.50876 -0.58609
 C -1.72602 -0.47047 0.56643
 F 2.00306 1.53821 0.48216
 F -1.97011 1.61268 -0.46908
 H 1.86609 -1.19626 -0.00144
 H -1.02948 -1.11359 1.12564
 H 1.09796 -0.89126 -1.21109
 H -2.01385 -0.90950 -0.02429
 H 2.61001 -0.36397 -0.95318
 H -2.62011 -0.30941 0.96349
13
bifur_IRC_Distances_MW_output/new_data/bifur_traj3_Distances point 378
C 1.13714 0.72830 -0.00742
 C -1.10480 0.76260 0.04371
 C 0.04097 1.12143 0.06996
 C 1.70896 -0.50872 -0.58598
 C -1.72597 -0.47051 0.56654
 F 2.00297 1.53843 0.48210
 F -1.97023 1.61248 -0.46915
 H 1.86108 -1.19572 -0.00716
 H -1.03447 -1.11374 1.12036
 H 1.10307 -0.89174 -1.20518
 H -2.00866 -0.90942 -0.01804
 H 2.61002 -0.36393 -0.95283
 H -2.62007 -0.30944 0.96310
13
bifur_IRC_Distances_MW_output/new_data/bifur_traj3_Distances point 379
C 1.13712 0.72833 -0.00749
 C -1.10482 0.76257 0.04365
 C 0.04094 1.12144 0.06971
 C 1.70897 -0.50871 -0.58595
 C -1.72596 -0.47052 0.56658
 F 2.00294 1.53850 0.48208
 F -1.97027 1.61241 -0.46917
 H 1.85948 -1.19555 -0.00900
 H -1.03607 -1.11379 1.11866
 H 1.10470 -0.89190 -1.20328
 H -2.00699 -0.90940 -0.01603
 H 2.61003 -0.36392 -0.95272
 H -2.62006 -0.30945 0.96297
13
bifur_IRC_Distances_MW_output/new_data/bifur_traj3_Distances point 380
C 1.13713 0.72831 -0.00744
 C -1.10481 0.76259 0.04369
 C 0.04096 1.12143 0.06990
 C 1.70897 -0.50872 -0.58597
 C -1.72597 -0.47052 0.56655
 F 2.00296 1.53845 0.48209
 F -1.97024 1.61246 -0.46915
 H 1.86067 -1.19568 -0.00764
 H -1.03489 -1.11376 1.11992
 H 1.10349 -0.89178 -1.20469
 H -2.00822 -0.90941 -0.01752
 H 2.61002 -0.36393 -0.95280
 H -2.62007 -0.30944 0.96306
13
bifur_IRC_Distances_MW_output/new_data/bifur_traj3_Distances point 381
C 1.13716 0.72826 -0.00731
 C -1.10478 0.76263 0.04381
 C 0.04101 1.12143 0.07034
 C 1.70895 -0.50874 -0.58603
 C -1.72600 -0.47049 0.56649
 F 2.00302 1.53832 0.48213
 F -1.97017 1.61258 -0.46912
 H 1.86350 -1.19598 -0.00439
 H -1.03206 -1.11367 1.12292
 H 1.10060 -0.89151 -1.20805
 H -2.01117 -0.90946 -0.02107
 H 2.61002 -0.36395 -0.95300
 H -2.62009 -0.30942 0.96329
13
bifur_IRC_Distances_MW_output/new_data/bifur_traj3_Distances point 382
C 1.13721 0.72820 -0.00715
 C -1.10474 0.76268 0.04394
 C 0.04108 1.12143 0.07089
 C 1.70894 -0.50877 -0.58611
 C -1.72603 -0.47046 0.56641
 F 2.00308 1.53817 0.48217
 F -1.97008 1.61272 -0.46907
 H 1.86709 -1.19637 -0.00029
 H -1.02848 -1.11356 1.12670
 H 1.09693 -0.89116 -1.21227
 H -2.01489 -0.90952 -0.02554
 H 2.61001 -0.36397 -0.95325
 H -2.62011 -0.30940 0.96358
13
bifur_IRC_Distances_MW_output/new_data/bifur_traj3_Distances point 383
C 1.13725 0.72814 -0.00698
 C -1.10470 0.76274 0.04409
 C 0.04115 1.12143 0.07147
 C 1.70892 -0.50880 -0.58618
 C -1.72607 -0.47043 0.56633
 F 2.00315 1.53800 0.48223
 F -1.96998 1.61288 -0.46902
 H 1.87095 -1.19678 0.00409
 H -1.02463 -1.11344 1.13074
 H 1.09299 -0.89079 -1.21679
 H -2.01890 -0.90958 -0.03033
 H 2.61000 -0.36400 -0.95352
 H -2.62014 -0.30937 0.96388
13
bifur_IRC_Distances_MW_output/new_data/bifur_traj3_Distances point 384
C 1.13730 0.72807 -0.00680
 C -1.10466 0.76280 0.04424
 C 0.04123 1.12143 0.07208
 C 1.70891 -0.50883 -0.58627
 C -1.72612 -0.47040 0.56624
 F 2.00323 1.53782 0.48229
 F -1.96988 1.61305 -0.46897
 H 1.87498 -1.19721 0.00864
 H -1.02061 -1.11332 1.13493
 H 1.08888 -0.89040 -1.22148
 H -2.02308 -0.90964 -0.03530
 H 2.60999 -0.36403 -0.95381
 H -2.62017 -0.30935 0.96421
13
bifur_IRC_Distances_MW_output/new_data/bifur_traj3_Distances point 385
C 1.13735 0.72800 -0.00661
 C -1.10461 0.76286 0.04441
 C 0.04131 1.12143 0.07272
 C 1.70889 -0.50886 -0.58636
 C -1.72616 -0.47036 0.56615
 F 2.00331 1.53763 0.48236
 F -1.96977 1.61323 -0.46892
 H 1.87936 -1.19768 0.01356
 H -1.01625 -1.11319 1.13945
 H 1.08442 -0.88997 -1.22655
 H -2.02762 -0.90970 -0.04066
 H 2.60998 -0.36406 -0.95412
 H -2.62019 -0.30932 0.96456
13
bifur_IRC_Distances_MW_output/new_data/bifur_traj3_Distances point 386
C 1.13735 0.72800 -0.00661
 C -1.10461 0.76286 0.04441
 C 0.04131 1.12143 0.07272
 C 1.70889 -0.50886 -0.58636
 C -1.72616 -0.47036 0.56615
 F 2.00331 1.53763 0.48236
 F -1.96977 1.61323 -0.46892
 H 1.87936 -1.19768 0.01356
 H -1.01625 -1.11319 1.13945
 H 1.08442 -0.88997 -1.22655
 H -2.02762 -0.90970 -0.04066
 H 2.60998 -0.36406 -0.95412
 H -2.62019 -0.30932 0.96456
13
bifur_IRC_Distances_MW_output/new_data/bifur_traj3_Distances point 387
C 1.13747 0.72783 -0.00614
 C -1.10449 0.76302 0.04479
 C 0.04150 1.12142 0.07426
 C 1.70885 -0.50894 -0.58657
 C -1.72627 -0.47028 0.56593
 F 2.00350 1.53717 0.48255
 F -1.96950 1.61366 -0.46880
 H 1.88993 -1.19883 0.02532
 H -1.00572 -1.11288 1.15027
 H 1.07364 -0.88893 -1.23865
 H -2.03860 -0.90986 -0.05350
 H 2.60996 -0.36413 -0.95489
 H -2.62027 -0.30925 0.96542
13
bifur_IRC_Distances_MW_output/new_data/bifur_traj3_Distances point 388
C 1.13754 0.72773 -0.00589
 C -1.10443 0.76310 0.04499
 C 0.04161 1.12142 0.07507
 C 1.70883 -0.50899 -0.58668
 C -1.72633 -0.47023 0.56582
 F 2.00361 1.53691 0.48267
 F -1.96936 1.61390 -0.46874
 H 1.89570 -1.19945 0.03167
 H -0.99997 -1.11271 1.15610
 H 1.06775 -0.88836 -1.24517
 H -2.04458 -0.90994 -0.06042
 H 2.60995 -0.36417 -0.95531
 H -2.62030 -0.30921 0.96589
13
bifur_IRC_Distances_MW_output/new_data/bifur_traj3_Distances point 389
C 1.13760 0.72764 -0.00565
 C -1.10438 0.76318 0.04518
 C 0.04171 1.12142 0.07581
 C 1.70881 -0.50903 -0.58679
 C -1.72639 -0.47019 0.56571
 F 2.00371 1.53668 0.48278
 F -1.96922 1.61412 -0.46868
 H 1.90099 -1.20003 0.03746
 H -0.99469 -1.11256 1.16141
 H 1.06235 -0.88784 -1.25112
 H -2.05008 -0.91001 -0.06673
 H 2.60994 -0.36420 -0.95571
 H -2.62034 -0.30918 0.96633
13
bifur_IRC_Distances_MW_output/new_data/bifur_traj3_Distances point 390
C 1.13765 0.72757 -0.00547
 C -1.10433 0.76324 0.04532
 C 0.04178 1.12142 0.07639
 C 1.70879 -0.50906 -0.58688
 C -1.72643 -0.47015 0.56563
 F 2.00378 1.53650 0.48287
 F -1.96912 1.61429 -0.46864
 H 1.90522 -1.20049 0.04206
 H -0.99048 -1.11244 1.16563
 H 1.05804 -0.88742 -1.25583
 H -2.05447 -0.91007 -0.07174
 H 2.60993 -0.36423 -0.95602
 H -2.62037 -0.30915 0.96667
13
bifur_IRC_Distances_MW_output/new_data/bifur_traj3_Distances point 391
C 1.13768 0.72753 -0.00535
 C -1.10430 0.76328 0.04541
 C 0.04183 1.12142 0.07676
 C 1.70878 -0.50908 -0.58693
 C -1.72646 -0.47013 0.56557
 F 2.00383 1.53638 0.48294
 F -1.96905 1.61440 -0.46861
 H 1.90792 -1.20078 0.04497
 H -0.98780 -1.11236 1.16830
 H 1.05529 -0.88716 -1.25882
 H -2.05727 -0.91011 -0.07491
 H 2.60993 -0.36425 -0.95623
 H -2.62039 -0.30913 0.96690
13
bifur_IRC_Distances_MW_output/new_data/bifur_traj3_Distances point 392
C 1.13769 0.72752 -0.00532
 C -1.10429 0.76329 0.04544
 C 0.04185 1.12142 0.07687
 C 1.70878 -0.50909 -0.58695
 C -1.72647 -0.47013 0.56556
 F 2.00385 1.53634 0.48296
 F -1.96903 1.61444 -0.46860
 H 1.90871 -1.20087 0.04582
 H -0.98701 -1.11234 1.16908
 H 1.05448 -0.88708 -1.25969
 H -2.05809 -0.91012 -0.07584
 H 2.60993 -0.36425 -0.95629
 H -2.62039 -0.30913 0.96696
13
bifur_IRC_Distances_MW_output/new_data/bifur_traj3_Distances point 393
C 1.13767 0.72754 -0.00538
 C -1.10431 0.76327 0.04539
 C 0.04182 1.12142 0.07668
 C 1.70878 -0.50908 -0.58692
 C -1.72645 -0.47014 0.56559
 F 2.00382 1.53640 0.48292
 F -1.96906 1.61438 -0.46862
 H 1.90736 -1.20072 0.04437
 H -0.98835 -1.11238 1.16775
 H 1.05586 -0.88721 -1.25820
 H -2.05669 -0.91010 -0.07425
 H 2.60993 -0.36425 -0.95619
 H -2.62038 -0.30914 0.96685
13
bifur_IRC_Distances_MW_output/new_data/bifur_traj3_Distances point 394
C 1.13763 0.72760 -0.00553
 C -1.10435 0.76322 0.04527
 C 0.04176 1.12142 0.07620
 C 1.70880 -0.50905 -0.58685
 C -1.72642 -0.47017 0.56566
 F 2.00376 1.53656 0.48284
 F -1.96915 1.61423 -0.46865
 H 1.90382 -1.20034 0.04053
 H -0.99188 -1.11248 1.16423
 H 1.05947 -0.88756 -1.25427
 H -2.05301 -0.91005 -0.07008
 H 2.60994 -0.36422 -0.95592
 H -2.62036 -0.30916 0.96656
13
bifur_IRC_Distances_MW_output/new_data/bifur_traj3_Distances point 395
C 1.13757 0.72769 -0.00577
 C -1.10440 0.76314 0.04509
 C 0.04166 1.12142 0.07545
 C 1.70882 -0.50901 -0.58674
 C -1.72636 -0.47021 0.56576
 F 2.00366 1.53680 0.48272
 F -1.96929 1.61401 -0.46871
 H 1.89836 -1.19974 0.03459
 H -0.99731 -1.11263 1.15878
 H 1.06503 -0.88810 -1.24817
 H -2.04735 -0.90998 -0.06360
 H 2.60995 -0.36418 -0.95551
 H -2.62032 -0.30920 0.96611
13
bifur_IRC_Distances_MW_output/new_data/bifur_traj3_Distances point 396
C 1.13749 0.72780 -0.00607
 C -1.10448 0.76304 0.04485
 C 0.04153 1.12142 0.07449
 C 1.70884 -0.50896 -0.58660
 C -1.72629 -0.47027 0.56590
 F 2.00353 1.53710 0.48258
 F -1.96946 1.61373 -0.46878
 H 1.89154 -1.19900 0.02710
 H -1.00412 -1.11283 1.15190
 H 1.07200 -0.88877 -1.24047
 H -2.04027 -0.90988 -0.05543
 H 2.60996 -0.36414 -0.95500
 H -2.62028 -0.30924 0.96555
13
bifur_IRC_Distances_MW_output/new_data/bifur_traj3_Distances point 397
C 1.13749 0.72780 -0.00607
 C -1.10448 0.76304 0.04485
 C 0.04153 1.12142 0.07449
 C 1.70884 -0.50896 -0.58660
 C -1.72629 -0.47027 0.56590
 F 2.00353 1.53710 0.48258
 F -1.96946 1.61373 -0.46878
 H 1.89154 -1.19900 0.02710
 H -1.00412 -1.11283 1.15190
 H 1.07200 -0.88877 -1.24047
 H -2.04027 -0.90988 -0.05543
 H 2.60996 -0.36414 -0.95500
 H -2.62028 -0.30924 0.96555
13
bifur_IRC_Distances_MW_output/new_data/bifur_traj3_Distances point 398
C 1.13731 0.72805 -0.00675
 C -1.10464 0.76282 0.04429
 C 0.04125 1.12143 0.07225
 C 1.70890 -0.50884 -0.58629
 C -1.72613 -0.47039 0.56622
 F 2.00325 1.53777 0.48231
 F -1.96985 1.61310 -0.46896
 H 1.87617 -1.19734 0.00998
 H -1.01943 -1.11329 1.13616
 H 1.08767 -0.89028 -1.22286
 H -2.02432 -0.90966 -0.03676
 H 2.60999 -0.36403 -0.95389
 H -2.62017 -0.30934 0.96430
13
bifur_IRC_Distances_MW_output/new_data/bifur_traj3_Distances point 399
C 1.13722 0.72817 -0.00708
 C -1.10472 0.76271 0.04401
 C 0.04111 1.12143 0.07114
 C 1.70893 -0.50878 -0.58614
 C -1.72605 -0.47045 0.56637
 F 2.00311 1.53809 0.48220
 F -1.97004 1.61279 -0.46905
 H 1.86878 -1.19655 0.00162
 H -1.02680 -1.11351 1.12846
 H 1.09522 -0.89100 -1.21425
 H -2.01664 -0.90954 -0.02763
 H 2.61001 -0.36398 -0.95337
 H -2.62012 -0.30939 0.96371
13
bifur_IRC_Distances_MW_output/new_data/bifur_traj3_Distances point 400
C 1.13715 0.72828 -0.00737
 C -1.10479 0.76261 0.04376
 C 0.04099 1.12143 0.07014
 C 1.70896 -0.50873 -0.58601
 C -1.72598 -0.47050 0.56651
 F 2.00299 1.53838 0.48211
 F -1.97020 1.61253 -0.46913
 H 1.86227 -1.19585 -0.00581
 H -1.03329 -1.11371 1.12161
 H 1.10186 -0.89163 -1.20658
 H -2.00988 -0.90944 -0.01952
 H 2.61002 -0.36394 -0.95291
 H -2.62008 -0.30943 0.96319
13
bifur_IRC_Distances_MW_output/new_data/bifur_traj3_Distances point 401
C 1.13709 0.72837 -0.00761
 C -1.10485 0.76254 0.04355
 C 0.04089 1.12144 0.06931
 C 1.70898 -0.50869 -0.58590
 C -1.72593 -0.47055 0.56663
 F 2.00289 1.53861 0.48205
 F -1.97034 1.61231 -0.46920
 H 1.85694 -1.19528 -0.01193
 H -1.03860 -1.11387 1.11596
 H 1.10730 -0.89214 -1.20026
 H -2.00435 -0.90936 -0.01283
 H 2.61003 -0.36390 -0.95255
 H -2.62005 -0.30947 0.96277
13
bifur_IRC_Distances_MW_output/new_data/bifur_traj3_Distances point 402
C 1.13704 0.72844 -0.00780
 C -1.10489 0.76248 0.04338
 C 0.04081 1.12144 0.06865
 C 1.70900 -0.50866 -0.58581
 C -1.72589 -0.47058 0.56672
 F 2.00282 1.53879 0.48200
 F -1.97044 1.61213 -0.46926
 H 1.85274 -1.19484 -0.01679
 H -1.04279 -1.11400 1.11148
 H 1.11159 -0.89255 -1.19524
 H -1.99999 -0.90929 -0.00752
 H 2.61004 -0.36387 -0.95226
 H -2.62002 -0.30949 0.96244
13
bifur_IRC_Distances_MW_output/new_data/bifur_traj3_Distances point 403
C 1.13700 0.72849 -0.00795
 C -1.10493 0.76243 0.04324
 C 0.04075 1.12144 0.06811
 C 1.70901 -0.50864 -0.58574
 C -1.72585 -0.47061 0.56680
 F 2.00275 1.53894 0.48197
 F -1.97053 1.61199 -0.46930
 H 1.84934 -1.19447 -0.02074
 H -1.04618 -1.11410 1.10783
 H 1.11506 -0.89288 -1.19115
 H -1.99646 -0.90923 -0.00320
 H 2.61005 -0.36385 -0.95203
 H -2.62000 -0.30952 0.96217
13
bifur_IRC_Distances_MW_output/new_data/bifur_traj3_Distances point 404
C 1.13696 0.72854 -0.00809
 C -1.10496 0.76238 0.04312
 C 0.04069 1.12144 0.06763
 C 1.70902 -0.50861 -0.58568
 C -1.72582 -0.47063 0.56686
 F 2.00270 1.53907 0.48194
 F -1.97060 1.61187 -0.46934
 H 1.84636 -1.19416 -0.02421
 H -1.04915 -1.11420 1.10462
 H 1.11809 -0.89316 -1.18756
 H -1.99338 -0.90918 0.00059
 H 2.61005 -0.36383 -0.95183
 H -2.61998 -0.30954 0.96193
13
bifur_IRC_Distances_MW_output/new_data/bifur_traj3_Distances point 405
C 1.13693 0.72859 -0.00821
 C -1.10499 0.76234 0.04301
 C 0.04064 1.12144 0.06718
 C 1.70904 -0.50859 -0.58562
 C -1.72580 -0.47065 0.56693
 F 2.00265 1.53919 0.48192
 F -1.97067 1.61176 -0.46938
 H 1.84360 -1.19387 -0.02745
 H -1.05190 -1.11428 1.10163
 H 1.12092 -0.89343 -1.18420
 H -1.99051 -0.90914 0.00414
 H 2.61006 -0.36381 -0.95164
 H -2.61996 -0.30955 0.96172
13
bifur_IRC_Distances_MW_output/new_data/bifur_traj3_Distances point 406
C 1.13690 0.72863 -0.00833
 C -1.10502 0.76230 0.04290
 C 0.04059 1.12144 0.06676
 C 1.70905 -0.50857 -0.58557
 C -1.72577 -0.47067 0.56698
 F 2.00260 1.53931 0.48190
 F -1.97073 1.61165 -0.46942
 H 1.84104 -1.19360 -0.03046
 H -1.05446 -1.11436 1.09884
 H 1.12354 -0.89367 -1.18108
 H -1.98785 -0.90909 0.00743
 H 2.61007 -0.36379 -0.95147
 H -2.61995 -0.30957 0.96152
13
bifur_IRC_Distances_MW_output/new_data/bifur_traj3_Distances point 407
C 1.13688 0.72866 -0.00843
 C -1.10504 0.76227 0.04281
 C 0.04055 1.12144 0.06641
 C 1.70906 -0.50856 -0.58552
 C -1.72575 -0.47069 0.56703
 F 2.00256 1.53940 0.48188
 F -1.97079 1.61157 -0.46945
 H 1.83890 -1.19337 -0.03298
 H -1.05659 -1.11443 1.09651
 H 1.12572 -0.89387 -1.17847
 H -1.98563 -0.90906 0.01019
 H 2.61007 -0.36378 -0.95133
 H -2.61993 -0.30959 0.96135
13
bifur_IRC_Distances_MW_output/new_data/bifur_traj3_Distances point 408
C 1.13688 0.72866 -0.00843
 C -1.10504 0.76227 0.04281
 C 0.04055 1.12144 0.06641
 C 1.70906 -0.50856 -0.58552
 C -1.72575 -0.47069 0.56703
 F 2.00256 1.53940 0.48188
 F -1.97079 1.61157 -0.46945
 H 1.83890 -1.19337 -0.03298
 H -1.05659 -1.11443 1.09651
 H 1.12572 -0.89387 -1.17847
 H -1.98563 -0.90906 0.01019
 H 2.61007 -0.36378 -0.95133
 H -2.61993 -0.30959 0.96135
13
bifur_IRC_Distances_MW_output/new_data/bifur_traj3_Distances point 409
C 1.13686 0.72869 -0.00849
 C -1.10506 0.76225 0.04275
 C 0.04053 1.12144 0.06616
 C 1.70906 -0.50854 -0.58549
 C -1.72573 -0.47070 0.56707
 F 2.00253 1.53946 0.48187
 F -1.97082 1.61150 -0.46947
 H 1.83742 -1.19322 -0.03473
 H -1.05807 -1.11448 1.09489
 H 1.12723 -0.89401 -1.17666
 H -1.98409 -0.90903 0.01210
 H 2.61008 -0.36377 -0.95124
 H -2.61992 -0.30960 0.96124
13
bifur_IRC_Distances_MW_output/new_data/bifur_traj3_Distances point 410
C 1.13687 0.72867 -0.00844
 C -1.10505 0.76227 0.04280
 C 0.04055 1.12144 0.06634
 C 1.70906 -0.50855 -0.58552
 C -1.72574 -0.47069 0.56704
 F 2.00255 1.53942 0.48188
 F -1.97080 1.61155 -0.46945
 H 1.83849 -1.19333 -0.03346
 H -1.05700 -1.11444 1.09607
 H 1.12614 -0.89391 -1.17797
 H -1.98521 -0.90905 0.01071
 H 2.61007 -0.36378 -0.95131
 H -2.61993 -0.30959 0.96132
13
bifur_IRC_Distances_MW_output/new_data/bifur_traj3_Distances point 411
C 1.13690 0.72864 -0.00836
 C -1.10503 0.76230 0.04288
 C 0.04058 1.12144 0.06666
 C 1.70905 -0.50857 -0.58556
 C -1.72576 -0.47068 0.56700
 F 2.00259 1.53933 0.48189
 F -1.97075 1.61163 -0.46943
 H 1.84042 -1.19353 -0.03119
 H -1.05508 -1.11438 1.09817
 H 1.12417 -0.89373 -1.18033
 H -1.98721 -0.90908 0.00823
 H 2.61007 -0.36379 -0.95143
 H -2.61994 -0.30958 0.96147
13
bifur_IRC_Distances_MW_output/new_data/bifur_traj3_Distances point 412
C 1.13692 0.72860 -0.00826
 C -1.10500 0.76233 0.04297
 C 0.04062 1.12144 0.06702
 C 1.70904 -0.50858 -0.58560
 C -1.72579 -0.47066 0.56695
 F 2.00263 1.53924 0.48191
 F -1.97069 1.61172 -0.46939
 H 1.84262 -1.19376 -0.02860
 H -1.05288 -1.11431 1.10057
 H 1.12192 -0.89352 -1.18301
 H -1.98949 -0.90912 0.00539
 H 2.61006 -0.36380 -0.95158
 H -2.61996 -0.30956 0.96164
13
bifur_IRC_Distances_MW_output/new_data/bifur_traj3_Distances point 413
C 1.13694 0.72857 -0.00817
 C -1.10498 0.76236 0.04305
 C 0.04066 1.12144 0.06734
 C 1.70903 -0.50860 -0.58564
 C -1.72581 -0.47065 0.56690
 F 2.00266 1.53915 0.48193
 F -1.97065 1.61180 -0.46937
 H 1.84457 -1.19397 -0.02631
 H -1.05093 -1.11425 1.10268
 H 1.11993 -0.89333 -1.18538
 H -1.99152 -0.90915 0.00289
 H 2.61006 -0.36382 -0.95171
 H -2.61997 -0.30955 0.96179
13
bifur_IRC_Distances_MW_output/new_data/bifur_traj3_Distances point 414
C 1.13696 0.72855 -0.00811
 C -1.10497 0.76238 0.04310
 C 0.04068 1.12144 0.06755
 C 1.70903 -0.50861 -0.58567
 C -1.72582 -0.47063 0.56688
 F 2.00269 1.53909 0.48194
 F -1.97061 1.61185 -0.46935
 H 1.84588 -1.19411 -0.02477
 H -1.04963 -1.11421 1.10410
 H 1.11858 -0.89321 -1.18697
 H -1.99288 -0.90917 0.00121
 H 2.61006 -0.36383 -0.95180
 H -2.61998 -0.30954 0.96190
13
bifur_IRC_Distances_MW_output/new_data/bifur_traj3_Distances point 415
C 1.13696 0.72854 -0.00809
 C -1.10496 0.76238 0.04312
 C 0.04069 1.12144 0.06762
 C 1.70902 -0.50861 -0.58568
 C -1.72582 -0.47063 0.56687
 F 2.00270 1.53907 0.48194
 F -1.97060 1.61187 -0.46934
 H 1.84634 -1.19416 -0.02424
 H -1.04917 -1.11420 1.10460
 H 1.11812 -0.89316 -1.18753
 H -1.99336 -0.90918 0.00062
 H 2.61006 -0.36383 -0.95183
 H -2.61998 -0.30954 0.96193
13
bifur_IRC_Distances_MW_output/new_data/bifur_traj3_Distances point 416
C 1.13696 0.72855 -0.00811
 C -1.10497 0.76238 0.04310
 C 0.04068 1.12144 0.06755
 C 1.70903 -0.50861 -0.58567
 C -1.72582 -0.47063 0.56688
 F 2.00269 1.53910 0.48194
 F -1.97061 1.61185 -0.46935
 H 1.84587 -1.19411 -0.02479
 H -1.04964 -1.11421 1.10408
 H 1.11860 -0.89321 -1.18695
 H -1.99286 -0.90917 0.00123
 H 2.61006 -0.36383 -0.95180
 H -2.61998 -0.30954 0.96189
13
bifur_IRC_Distances_MW_output/new_data/bifur_traj3_Distances point 417
C 1.13694 0.72857 -0.00817
 C -1.10498 0.76236 0.04305
 C 0.04066 1.12144 0.06733
 C 1.70903 -0.50860 -0.58564
 C -1.72580 -0.47065 0.56691
 F 2.00266 1.53915 0.48193
 F -1.97065 1.61180 -0.46937
 H 1.84451 -1.19396 -0.02638
 H -1.05099 -1.11425 1.10262
 H 1.11999 -0.89334 -1.18531
 H -1.99146 -0.90915 0.00296
 H 2.61006 -0.36382 -0.95170
 H -2.61997 -0.30955 0.96179
13
bifur_IRC_Distances_MW_output/new_data/bifur_traj3_Distances point 418
C 1.13692 0.72861 -0.00826
 C -1.10501 0.76233 0.04296
 C 0.04062 1.12144 0.06699
 C 1.70904 -0.50858 -0.58560
 C -1.72578 -0.47066 0.56695
 F 2.00263 1.53924 0.48191
 F -1.97070 1.61171 -0.46940
 H 1.84245 -1.19375 -0.02880
 H -1.05305 -1.11432 1.10038
 H 1.12210 -0.89354 -1.18280
 H -1.98931 -0.90912 0.00562
 H 2.61006 -0.36380 -0.95157
 H -2.61996 -0.30956 0.96163
13
bifur_IRC_Distances_MW_output/new_data/bifur_traj3_Distances point 419
C 1.13692 0.72861 -0.00826
 C -1.10501 0.76233 0.04296
 C 0.04062 1.12144 0.06699
 C 1.70904 -0.50858 -0.58560
 C -1.72578 -0.47066 0.56695
 F 2.00263 1.53924 0.48191
 F -1.97070 1.61171 -0.46940
 H 1.84245 -1.19375 -0.02880
 H -1.05305 -1.11432 1.10038
 H 1.12210 -0.89354 -1.18280
 H -1.98931 -0.90912 0.00562
 H 2.61006 -0.36380 -0.95157
 H -2.61996 -0.30956 0.96163
13
bifur_IRC_Distances_MW_output/new_data/bifur_traj3_Distances point 420
C 1.13686 0.72869 -0.00850
 C -1.10506 0.76225 0.04274
 C 0.04052 1.12144 0.06612
 C 1.70906 -0.50854 -0.58549
 C -1.72573 -0.47070 0.56707
 F 2.00253 1.53947 0.48187
 F -1.97083 1.61150 -0.46947
 H 1.83719 -1.19319 -0.03500
 H -1.05829 -1.11449 1.09465
 H 1.12746 -0.89404 -1.17638
 H -1.98386 -0.90903 0.01239
 H 2.61008 -0.36377 -0.95122
 H -2.61992 -0.30960 0.96122
13
bifur_IRC_Distances_MW_output/new_data/bifur_traj3_Distances point 421
C 1.13683 0.72873 -0.00862
 C -1.10509 0.76221 0.04263
 C 0.04047 1.12144 0.06570
 C 1.70907 -0.50852 -0.58544
 C -1.72571 -0.47073 0.56713
 F 2.00248 1.53959 0.48186
 F -1.97089 1.61139 -0.46951
 H 1.83466 -1.19293 -0.03800
 H -1.06082 -1.11457 1.09187
 H 1.13005 -0.89428 -1.17327
 H -1.98123 -0.90898 0.01568
 H 2.61008 -0.36375 -0.95105
 H -2.61991 -0.30961 0.96102
13
bifur_IRC_Distances_MW_output/new_data/bifur_traj3_Distances point 422
C 1.13681 0.72876 -0.00871
 C -1.10511 0.76218 0.04255
 C 0.04044 1.12144 0.06538
 C 1.70908 -0.50851 -0.58540
 C -1.72569 -0.47074 0.56717
 F 2.00244 1.53967 0.48184
 F -1.97094 1.61131 -0.46953
 H 1.83274 -1.19272 -0.04027
 H -1.06273 -1.11463 1.08976
 H 1.13200 -0.89446 -1.17091
 H -1.97924 -0.90895 0.01816
 H 2.61009 -0.36374 -0.95093
 H -2.61990 -0.30963 0.96087
13
bifur_IRC_Distances_MW_output/new_data/bifur_traj3_Distances point 423
C 1.13680 0.72878 -0.00875
 C -1.10512 0.76217 0.04252
 C 0.04042 1.12144 0.06524
 C 1.70909 -0.50850 -0.58538
 C -1.72568 -0.47075 0.56719
 F 2.00243 1.53971 0.48184
 F -1.97096 1.61128 -0.46954
 H 1.83191 -1.19264 -0.04127
 H -1.06357 -1.11465 1.08884
 H 1.13286 -0.89454 -1.16988
 H -1.97837 -0.90894 0.01925
 H 2.61009 -0.36373 -0.95088
 H -2.61989 -0.30963 0.96081
13
bifur_IRC_Distances_MW_output/new_data/bifur_traj3_Distances point 424
C 1.13680 0.72877 -0.00873
 C -1.10512 0.76218 0.04254
 C 0.04043 1.12144 0.06531
 C 1.70908 -0.50851 -0.58539
 C -1.72568 -0.47074 0.56718
 F 2.00244 1.53969 0.48184
 F -1.97095 1.61130 -0.46954
 H 1.83235 -1.19268 -0.04074
 H -1.06312 -1.11464 1.08933
 H 1.13241 -0.89450 -1.17042
 H -1.97883 -0.90894 0.01868
 H 2.61009 -0.36373 -0.95090
 H -2.61989 -0.30963 0.96084
13
bifur_IRC_Distances_MW_output/new_data/bifur_traj3_Distances point 425
C 1.13682 0.72875 -0.00866
 C -1.10510 0.76220 0.04260
 C 0.04046 1.12144 0.06556
 C 1.70908 -0.50852 -0.58542
 C -1.72570 -0.47073 0.56715
 F 2.00246 1.53962 0.48185
 F -1.97091 1.61136 -0.46952
 H 1.83381 -1.19284 -0.03901
 H -1.06167 -1.11459 1.09093
 H 1.13091 -0.89436 -1.17222
 H -1.98035 -0.90897 0.01678
 H 2.61008 -0.36374 -0.95100
 H -2.61990 -0.30962 0.96096
13
bifur_IRC_Distances_MW_output/new_data/bifur_traj3_Distances point 426
C 1.13684 0.72872 -0.00857
 C -1.10508 0.76223 0.04268
 C 0.04049 1.12144 0.06588
 C 1.70907 -0.50853 -0.58546
 C -1.72572 -0.47072 0.56710
 F 2.00250 1.53954 0.48186
 F -1.97087 1.61143 -0.46949
 H 1.83572 -1.19304 -0.03674
 H -1.05976 -1.11453 1.09303
 H 1.12896 -0.89418 -1.17458
 H -1.98233 -0.90900 0.01429
 H 2.61008 -0.36376 -0.95112
 H -2.61991 -0.30961 0.96110
13
bifur_IRC_Distances_MW_output/new_data/bifur_traj3_Distances point 427
C 1.13686 0.72869 -0.00849
 C -1.10506 0.76225 0.04276
 C 0.04053 1.12144 0.06618
 C 1.70906 -0.50855 -0.58550
 C -1.72573 -0.47070 0.56706
 F 2.00253 1.53946 0.48187
 F -1.97082 1.61151 -0.46947
 H 1.83754 -1.19323 -0.03459
 H -1.05795 -1.11447 1.09503
 H 1.12711 -0.89400 -1.17681
 H -1.98422 -0.90903 0.01194
 H 2.61008 -0.36377 -0.95124
 H -2.61993 -0.30959 0.96124
13
bifur_IRC_Distances_MW_output/new_data/bifur_traj3_Distances point 428
C 1.13688 0.72866 -0.00843
 C -1.10504 0.76227 0.04281
 C 0.04055 1.12144 0.06641
 C 1.70906 -0.50856 -0.58553
 C -1.72575 -0.47069 0.56703
 F 2.00256 1.53940 0.48188
 F -1.97079 1.61157 -0.46945
 H 1.83892 -1.19337 -0.03296
 H -1.05657 -1.11443 1.09653
 H 1.12570 -0.89387 -1.17849
 H -1.98565 -0.90906 0.01016
 H 2.61007 -0.36378 -0.95133
 H -2.61993 -0.30959 0.96135
13
bifur_IRC_Distances_MW_output/new_data/bifur_traj3_Distances point 429
C 1.13689 0.72865 -0.00839
 C -1.10503 0.76229 0.04285
 C 0.04057 1.12144 0.06655
 C 1.70905 -0.50856 -0.58554
 C -1.72576 -0.47068 0.56701
 F 2.00258 1.53936 0.48189
 F -1.97077 1.61160 -0.46943
 H 1.83978 -1.19346 -0.03194
 H -1.05571 -1.11440 1.09747
 H 1.12482 -0.89379 -1.17955
 H -1.98654 -0.90907 0.00905
 H 2.61007 -0.36378 -0.95139
 H -2.61994 -0.30958 0.96142
13
bifur_IRC_Distances_MW_output/new_data/bifur_traj3_Distances point 430
C 1.13689 0.72865 -0.00839
 C -1.10503 0.76229 0.04285
 C 0.04057 1.12144 0.06655
 C 1.70905 -0.50856 -0.58554
 C -1.72576 -0.47068 0.56701
 F 2.00258 1.53936 0.48189
 F -1.97077 1.61160 -0.46943
 H 1.83978 -1.19346 -0.03195
 H -1.05572 -1.11440 1.09747
 H 1.12482 -0.89379 -1.17954
 H -1.98654 -0.90907 0.00905
 H 2.61007 -0.36378 -0.95139
 H -2.61994 -0.30958 0.96142
13
bifur_IRC_Distances_MW_output/new_data/bifur_traj3_Distances point 431
C 1.13690 0.72863 -0.00833
 C -1.10502 0.76231 0.04290
 C 0.04059 1.12144 0.06677
 C 1.70905 -0.50857 -0.58557
 C -1.72577 -0.47067 0.56698
 F 2.00260 1.53930 0.48190
 F -1.97073 1.61165 -0.46942
 H 1.84108 -1.19360 -0.03041
 H -1.05442 -1.11436 1.09889
 H 1.12349 -0.89367 -1.18114
 H -1.98789 -0.90909 0.00737
 H 2.61007 -0.36379 -0.95148
 H -2.61995 -0.30957 0.96152
13
bifur_IRC_Distances_MW_output/new_data/bifur_traj3_Distances point 432
C 1.13692 0.72860 -0.00825
 C -1.10500 0.76233 0.04297
 C 0.04062 1.12144 0.06704
 C 1.70904 -0.50858 -0.58560
 C -1.72579 -0.47066 0.56695
 F 2.00263 1.53923 0.48191
 F -1.97069 1.61172 -0.46939
 H 1.84273 -1.19378 -0.02847
 H -1.05277 -1.11431 1.10068
 H 1.12181 -0.89351 -1.18314
 H -1.98960 -0.90912 0.00526
 H 2.61006 -0.36380 -0.95159
 H -2.61996 -0.30956 0.96165
13
bifur_IRC_Distances_MW_output/new_data/bifur_traj3_Distances point 433
C 1.13696 0.72855 -0.00812
 C -1.10497 0.76237 0.04310
 C 0.04068 1.12144 0.06752
 C 1.70903 -0.50861 -0.58567
 C -1.72582 -0.47064 0.56688
 F 2.00269 1.53910 0.48194
 F -1.97062 1.61185 -0.46935
 H 1.84572 -1.19409 -0.02497
 H -1.04979 -1.11422 1.10392
 H 1.11876 -0.89322 -1.18677
 H -1.99271 -0.90917 0.00142
 H 2.61006 -0.36383 -0.95179
 H -2.61998 -0.30954 0.96188
13
bifur_IRC_Distances_MW_output/new_data/bifur_traj3_Distances point 434
C 1.13701 0.72848 -0.00793
 C -1.10493 0.76243 0.04326
 C 0.04076 1.12144 0.06819
 C 1.70901 -0.50864 -0.58575
 C -1.72586 -0.47060 0.56679
 F 2.00276 1.53892 0.48197
 F -1.97051 1.61201 -0.46930
 H 1.84984 -1.19453 -0.02016
 H -1.04568 -1.11409 1.10837
 H 1.11455 -0.89283 -1.19175
 H -1.99699 -0.90924 -0.00384
 H 2.61005 -0.36385 -0.95206
 H -2.62000 -0.30951 0.96221
13
bifur_IRC_Distances_MW_output/new_data/bifur_traj3_Distances point 435
C 1.13706 0.72841 -0.00772
 C -1.10488 0.76250 0.04344
 C 0.04084 1.12144 0.06890
 C 1.70899 -0.50867 -0.58584
 C -1.72590 -0.47057 0.56669
 F 2.00285 1.53873 0.48202
 F -1.97040 1.61220 -0.46924
 H 1.85433 -1.19501 -0.01494
 H -1.04120 -1.11395 1.11319
 H 1.10996 -0.89240 -1.19715
 H -2.00165 -0.90931 -0.00954
 H 2.61004 -0.36388 -0.95237
 H -2.62003 -0.30948 0.96256
13
bifur_IRC_Distances_MW_output/new_data/bifur_traj3_Distances point 436
C 1.13710 0.72834 -0.00754
 C -1.10483 0.76256 0.04360
 C 0.04092 1.12144 0.06954
 C 1.70897 -0.50870 -0.58593
 C -1.72594 -0.47053 0.56660
 F 2.00292 1.53855 0.48206
 F -1.97030 1.61237 -0.46918
 H 1.85836 -1.19543 -0.01029
 H -1.03718 -1.11383 1.11748
 H 1.10585 -0.89201 -1.20195
 H -2.00583 -0.90938 -0.01462
 H 2.61003 -0.36391 -0.95264
 H -2.62006 -0.30946 0.96288
13
bifur_IRC_Distances_MW_output/new_data/bifur_traj3_Distances point 437
C 1.13714 0.72830 -0.00741
 C -1.10480 0.76260 0.04372
 C 0.04097 1.12143 0.06999
 C 1.70896 -0.50873 -0.58599
 C -1.72597 -0.47051 0.56654
 F 2.00297 1.53842 0.48210
 F -1.97023 1.61248 -0.46915
 H 1.86126 -1.19574 -0.00696
 H -1.03430 -1.11374 1.12055
 H 1.10289 -0.89173 -1.20539
 H -2.00884 -0.90942 -0.01826
 H 2.61002 -0.36393 -0.95284
 H -2.62008 -0.30944 0.96311
13
bifur_IRC_Distances_MW_output/new_data/bifur_traj3_Distances point 438
C 1.13715 0.72828 -0.00735
 C -1.10479 0.76262 0.04377
 C 0.04099 1.12143 0.07019
 C 1.70896 -0.50874 -0.58601
 C -1.72599 -0.47050 0.56651
 F 2.00300 1.53837 0.48211
 F -1.97020 1.61254 -0.46913
 H 1.86257 -1.19588 -0.00546
 H -1.03299 -1.11370 1.12193
 H 1.10155 -0.89160 -1.20694
 H -2.01020 -0.90945 -0.01990
 H 2.61002 -0.36394 -0.95293
 H -2.62008 -0.30943 0.96321
13
bifur_IRC_Distances_MW_output/new_data/bifur_traj3_Distances point 439
C 1.13715 0.72828 -0.00738
 C -1.10479 0.76261 0.04375
 C 0.04099 1.12143 0.07011
 C 1.70896 -0.50873 -0.58600
 C -1.72598 -0.47050 0.56652
 F 2.00299 1.53839 0.48211
 F -1.97021 1.61252 -0.46914
 H 1.86204 -1.19583 -0.00606
 H -1.03351 -1.11371 1.12138
 H 1.10209 -0.89165 -1.20632
 H -2.00965 -0.90944 -0.01924
 H 2.61002 -0.36394 -0.95290
 H -2.62008 -0.30943 0.96317
13
bifur_IRC_Distances_MW_output/new_data/bifur_traj3_Distances point 440
C 1.13712 0.72832 -0.00748
 C -1.10482 0.76258 0.04366
 C 0.04094 1.12144 0.06975
 C 1.70897 -0.50871 -0.58596
 C -1.72596 -0.47052 0.56657
 F 2.00295 1.53849 0.48208
 F -1.97027 1.61242 -0.46917
 H 1.85974 -1.19558 -0.00870
 H -1.03580 -1.11378 1.11895
 H 1.10443 -0.89187 -1.20360
 H -2.00727 -0.90940 -0.01636
 H 2.61002 -0.36392 -0.95274
 H -2.62007 -0.30945 0.96299
13
bifur_IRC_Distances_MW_output/new_data/bifur_traj3_Distances point 441
C 1.13712 0.72832 -0.00748
 C -1.10482 0.76258 0.04366
 C 0.04094 1.12144 0.06975
 C 1.70897 -0.50871 -0.58596
 C -1.72596 -0.47052 0.56657
 F 2.00295 1.53849 0.48208
 F -1.97027 1.61242 -0.46917
 H 1.85974 -1.19558 -0.00870
 H -1.03580 -1.11378 1.11895
 H 1.10443 -0.89187 -1.20360
 H -2.00727 -0.90940 -0.01636
 H 2.61002 -0.36392 -0.95274
 H -2.62007 -0.30945 0.96299
13
bifur_IRC_Distances_MW_output/new_data/bifur_traj3_Distances point 442
C 1.13703 0.72846 -0.00785
 C -1.10491 0.76246 0.04333
 C 0.04079 1.12144 0.06846
 C 1.70900 -0.50865 -0.58579
 C -1.72588 -0.47059 0.56675
 F 2.00279 1.53885 0.48199
 F -1.97047 1.61209 -0.46927
 H 1.85155 -1.19471 -0.01816
 H -1.04397 -1.11404 1.11021
 H 1.11279 -0.89266 -1.19382
 H -1.99877 -0.90927 -0.00602
 H 2.61004 -0.36387 -0.95218
 H -2.62001 -0.30950 0.96234
13
bifur_IRC_Distances_MW_output/new_data/bifur_traj3_Distances point 443
C 1.13697 0.72853 -0.00805
 C -1.10496 0.76239 0.04315
 C 0.04071 1.12144 0.06774
 C 1.70902 -0.50862 -0.58569
 C -1.72583 -0.47063 0.56685
 F 2.00271 1.53904 0.48195
 F -1.97058 1.61190 -0.46933
 H 1.84704 -1.19423 -0.02341
 H -1.04847 -1.11418 1.10536
 H 1.11740 -0.89310 -1.18838
 H -1.99409 -0.90919 -0.00028
 H 2.61005 -0.36383 -0.95187
 H -2.61998 -0.30953 0.96199
13
bifur_IRC_Distances_MW_output/new_data/bifur_traj3_Distances point 444
C 1.13693 0.72859 -0.00821
 C -1.10499 0.76234 0.04301
 C 0.04064 1.12144 0.06717
 C 1.70904 -0.50859 -0.58562
 C -1.72579 -0.47065 0.56693
 F 2.00265 1.53920 0.48192
 F -1.97067 1.61176 -0.46938
 H 1.84353 -1.19386 -0.02753
 H -1.05198 -1.11429 1.10155
 H 1.12099 -0.89343 -1.18412
 H -1.99043 -0.90913 0.00423
 H 2.61006 -0.36381 -0.95164
 H -2.61996 -0.30955 0.96171
13
bifur_IRC_Distances_MW_output/new_data/bifur_traj3_Distances point 445
C 1.13691 0.72861 -0.00829
 C -1.10501 0.76232 0.04294
 C 0.04061 1.12144 0.06691
 C 1.70904 -0.50858 -0.58559
 C -1.72578 -0.47067 0.56696
 F 2.00262 1.53927 0.48190
 F -1.97071 1.61169 -0.46940
 H 1.84197 -1.19370 -0.02936
 H -1.05353 -1.11433 1.09986
 H 1.12258 -0.89358 -1.18223
 H -1.98882 -0.90911 0.00622
 H 2.61007 -0.36380 -0.95154
 H -2.61995 -0.30956 0.96159
13
bifur_IRC_Distances_MW_output/new_data/bifur_traj3_Distances point 446
C 1.13692 0.72861 -0.00827
 C -1.10501 0.76232 0.04296
 C 0.04062 1.12144 0.06698
 C 1.70904 -0.50858 -0.58560
 C -1.72578 -0.47066 0.56695
 F 2.00262 1.53925 0.48191
 F -1.97070 1.61171 -0.46940
 H 1.84238 -1.19374 -0.02888
 H -1.05312 -1.11432 1.10031
 H 1.12216 -0.89354 -1.18272
 H -1.98925 -0.90912 0.00570
 H 2.61006 -0.36380 -0.95156
 H -2.61996 -0.30956 0.96162
13
bifur_IRC_Distances_MW_output/new_data/bifur_traj3_Distances point 447
C 1.13694 0.72858 -0.00820
 C -1.10499 0.76235 0.04302
 C 0.04065 1.12144 0.06722
 C 1.70903 -0.50859 -0.58563
 C -1.72580 -0.47065 0.56692
 F 2.00265 1.53918 0.48192
 F -1.97066 1.61177 -0.46938
 H 1.84385 -1.19389 -0.02715
 H -1.05165 -1.11428 1.10190
 H 1.12066 -0.89340 -1.18451
 H -1.99077 -0.90914 0.00381
 H 2.61006 -0.36381 -0.95166
 H -2.61996 -0.30955 0.96174
13
bifur_IRC_Distances_MW_output/new_data/bifur_traj3_Distances point 448
C 1.13696 0.72855 -0.00812
 C -1.10497 0.76237 0.04309
 C 0.04068 1.12144 0.06752
 C 1.70903 -0.50861 -0.58567
 C -1.72582 -0.47064 0.56688
 F 2.00269 1.53910 0.48193
 F -1.97062 1.61184 -0.46935
 H 1.84568 -1.19409 -0.02501
 H -1.04983 -1.11422 1.10389
 H 1.11879 -0.89323 -1.18673
 H -1.99267 -0.90917 0.00147
 H 2.61006 -0.36383 -0.95178
 H -2.61998 -0.30954 0.96188
13
bifur_IRC_Distances_MW_output/new_data/bifur_traj3_Distances point 449
C 1.13698 0.72852 -0.00802
 C -1.10495 0.76240 0.04318
 C 0.04072 1.12144 0.06787
 C 1.70902 -0.50862 -0.58571
 C -1.72584 -0.47062 0.56683
 F 2.00273 1.53901 0.48195
 F -1.97056 1.61193 -0.46932
 H 1.84786 -1.19432 -0.02246
 H -1.04765 -1.11415 1.10624
 H 1.11656 -0.89302 -1.18937
 H -1.99493 -0.90921 -0.00132
 H 2.61005 -0.36384 -0.95193
 H -2.61999 -0.30953 0.96205
13
bifur_IRC_Distances_MW_output/new_data/bifur_traj3_Distances point 450
C 1.13702 0.72846 -0.00787
 C -1.10491 0.76245 0.04332
 C 0.04078 1.12144 0.06839
 C 1.70900 -0.50865 -0.58578
 C -1.72587 -0.47059 0.56676
 F 2.00279 1.53886 0.48199
 F -1.97048 1.61207 -0.46928
 H 1.85114 -1.19467 -0.01864
 H -1.04438 -1.11405 1.10977
 H 1.11322 -0.89270 -1.19332
 H -1.99834 -0.90926 -0.00549
 H 2.61004 -0.36386 -0.95215
 H -2.62001 -0.30950 0.96231
13
bifur_IRC_Distances_MW_output/new_data/bifur_traj3_Distances point 451
C 1.13709 0.72837 -0.00760
 C -1.10485 0.76254 0.04355
 C 0.04089 1.12144 0.06933
 C 1.70898 -0.50869 -0.58590
 C -1.72593 -0.47054 0.56663
 F 2.00290 1.53861 0.48205
 F -1.97033 1.61231 -0.46920
 H 1.85705 -1.19529 -0.01180
 H -1.03849 -1.11387 1.11609
 H 1.10718 -0.89213 -1.20039
 H -2.00447 -0.90936 -0.01297
 H 2.61003 -0.36390 -0.95255
 H -2.62005 -0.30946 0.96278
13
bifur_IRC_Distances_MW_output/new_data/bifur_traj3_Distances point 452
C 1.13709 0.72837 -0.00760
 C -1.10485 0.76254 0.04355
 C 0.04089 1.12144 0.06933
 C 1.70898 -0.50869 -0.58590
 C -1.72593 -0.47054 0.56663
 F 2.00290 1.53861 0.48205
 F -1.97033 1.61231 -0.46920
 H 1.85706 -1.19529 -0.01179
 H -1.03848 -1.11387 1.11609
 H 1.10718 -0.89213 -1.20040
 H -2.00448 -0.90936 -0.01298
 H 2.61003 -0.36390 -0.95255
 H -2.62005 -0.30946 0.96278
13
bifur_IRC_Distances_MW_output/new_data/bifur_traj3_Distances point 453
C 1.13739 0.72794 -0.00644
 C -1.10457 0.76292 0.04455
 C 0.04138 1.12143 0.07329
 C 1.70888 -0.50889 -0.58643
 C -1.72620 -0.47033 0.56607
 F 2.00338 1.53746 0.48243
 F -1.96968 1.61339 -0.46888
 H 1.88320 -1.19810 0.01785
 H -1.01242 -1.11308 1.14340
 H 1.08050 -0.88959 -1.23097
 H -2.03161 -0.90976 -0.04535
 H 2.60998 -0.36408 -0.95440
 H -2.62022 -0.30929 0.96487
13
bifur_IRC_Distances_MW_output/new_data/bifur_traj3_Distances point 454
C 1.13761 0.72762 -0.00560
 C -1.10436 0.76320 0.04522
 C 0.04173 1.12142 0.07599
 C 1.70880 -0.50904 -0.58682
 C -1.72640 -0.47018 0.56569
 F 2.00373 1.53662 0.48281
 F -1.96919 1.61417 -0.46867
 H 1.90230 -1.20017 0.03889
 H -0.99339 -1.11252 1.16272
 H 1.06102 -0.88771 -1.25258
 H -2.05144 -0.91003 -0.06828
 H 2.60994 -0.36421 -0.95581
 H -2.62035 -0.30917 0.96643
13
bifur_IRC_Distances_MW_output/new_data/bifur_traj3_Distances point 455
C 1.13785 0.72729 -0.00472
 C -1.10415 0.76349 0.04589
 C 0.04210 1.12141 0.07870
 C 1.70873 -0.50919 -0.58722
 C -1.72662 -0.47001 0.56530
 F 2.00410 1.53574 0.48331
 F -1.96867 1.61500 -0.46848
 H 1.92256 -1.20239 0.06061
 H -0.97322 -1.11195 1.18263
 H 1.04037 -0.88570 -1.27484
 H -2.07246 -0.91030 -0.09194
 H 2.60991 -0.36435 -0.95735
 H -2.62049 -0.30904 0.96812
13
bifur_IRC_Distances_MW_output/new_data/bifur_traj3_Distances point 456
C 1.13808 0.72696 -0.00388
 C -1.10394 0.76378 0.04650
 C 0.04246 1.12140 0.08118
 C 1.70866 -0.50934 -0.58761
 C -1.72683 -0.46985 0.56494
 F 2.00445 1.53487 0.48390
 F -1.96817 1.61582 -0.46832
 H 1.94232 -1.20458 0.08126
 H -0.95354 -1.11140 1.20151
 H 1.02023 -0.88371 -1.29593
 H -2.09298 -0.91055 -0.11440
 H 2.60988 -0.36448 -0.95892
 H -2.62064 -0.30891 0.96978
13
bifur_IRC_Distances_MW_output/new_data/bifur_traj3_Distances point 457
C 1.13828 0.72666 -0.00311
 C -1.10374 0.76404 0.04701
 C 0.04279 1.12139 0.08332
 C 1.70861 -0.50948 -0.58797
 C -1.72703 -0.46970 0.56462
 F 2.00478 1.53407 0.48452
 F -1.96770 1.61656 -0.46821
 H 1.96041 -1.20660 0.09968
 H -0.93553 -1.11092 1.21832
 H 1.00181 -0.88187 -1.31471
 H -2.11176 -0.91076 -0.13442
 H 2.60986 -0.36460 -0.96039
 H -2.62077 -0.30880 0.97133
13
bifur_IRC_Distances_MW_output/new_data/bifur_traj3_Distances point 458
C 1.13846 0.72641 -0.00247
 C -1.10358 0.76427 0.04742
 C 0.04306 1.12139 0.08505
 C 1.70856 -0.50960 -0.58828
 C -1.72720 -0.46958 0.56437
 F 2.00505 1.53340 0.48511
 F -1.96730 1.61719 -0.46814
 H 1.97575 -1.20833 0.11495
 H -0.92027 -1.11052 1.23223
 H 0.98620 -0.88031 -1.33025
 H -2.12768 -0.91092 -0.15099
 H 2.60984 -0.36470 -0.96167
 H -2.62089 -0.30870 0.97266
13
bifur_IRC_Distances_MW_output/new_data/bifur_traj3_Distances point 459
C 1.13860 0.72621 -0.00198
 C -1.10346 0.76444 0.04772
 C 0.04328 1.12138 0.08632
 C 1.70853 -0.50969 -0.58851
 C -1.72734 -0.46948 0.56419
 F 2.00526 1.53288 0.48560
 F -1.96699 1.61768 -0.46811
 H 1.98760 -1.20967 0.12654
 H -0.90849 -1.11021 1.24278
 H 0.97415 -0.87909 -1.34201
 H -2.13998 -0.91104 -0.16355
 H 2.60983 -0.36477 -0.96268
 H -2.62099 -0.30863 0.97369
13
bifur_IRC_Distances_MW_output/new_data/bifur_traj3_Distances point 460
C 1.13869 0.72608 -0.00164
 C -1.10337 0.76456 0.04792
 C 0.04342 1.12138 0.08718
 C 1.70850 -0.50975 -0.58867
 C -1.72743 -0.46941 0.56406
 F 2.00540 1.53251 0.48596
 F -1.96678 1.61801 -0.46809
 H 1.99579 -1.21060 0.13444
 H -0.90034 -1.11000 1.24996
 H 0.96581 -0.87824 -1.35003
 H -2.14848 -0.91113 -0.17212
 H 2.60983 -0.36483 -0.96338
 H -2.62105 -0.30858 0.97441
13
bifur_IRC_Distances_MW_output/new_data/bifur_traj3_Distances point 461
C 1.13875 0.72600 -0.00144
 C -1.10332 0.76463 0.04803
 C 0.04351 1.12138 0.08766
 C 1.70849 -0.50979 -0.58877
 C -1.72748 -0.46938 0.56399
 F 2.00548 1.53231 0.48618
 F -1.96666 1.61821 -0.46808
 H 2.00049 -1.21114 0.13894
 H -0.89566 -1.10988 1.25405
 H 0.96103 -0.87775 -1.35459
 H -2.15336 -0.91117 -0.17699
 H 2.60982 -0.36486 -0.96379
 H -2.62109 -0.30855 0.97483
13
bifur_IRC_Distances_MW_output/new_data/bifur_traj3_Distances point 462
C 1.13876 0.72598 -0.00139
 C -1.10331 0.76465 0.04806
 C 0.04353 1.12138 0.08780
 C 1.70849 -0.50980 -0.58879
 C -1.72750 -0.46936 0.56397
 F 2.00551 1.53225 0.48624
 F -1.96662 1.61826 -0.46808
 H 2.00190 -1.21130 0.14028
 H -0.89427 -1.10985 1.25527
 H 0.95960 -0.87761 -1.35595
 H -2.15482 -0.91118 -0.17845
 H 2.60982 -0.36487 -0.96391
 H -2.62110 -0.30854 0.97495
13
bifur_IRC_Distances_MW_output/new_data/bifur_traj3_Distances point 463
C 1.13876 0.72598 -0.00139
 C -1.10331 0.76465 0.04806
 C 0.04353 1.12138 0.08780
 C 1.70849 -0.50980 -0.58879
 C -1.72750 -0.46936 0.56397
 F 2.00551 1.53225 0.48624
 F -1.96662 1.61826 -0.46808
 H 2.00190 -1.21130 0.14028
 H -0.89427 -1.10985 1.25527
 H 0.95960 -0.87761 -1.35595
 H -2.15482 -0.91118 -0.17845
 H 2.60982 -0.36487 -0.96391
 H -2.62110 -0.30854 0.97495
13
bifur_IRC_Distances_MW_output/new_data/bifur_traj3_Distances point 464
C 1.13869 0.72608 -0.00164
 C -1.10337 0.76456 0.04791
 C 0.04342 1.12138 0.08717
 C 1.70850 -0.50975 -0.58867
 C -1.72743 -0.46941 0.56406
 F 2.00540 1.53252 0.48596
 F -1.96678 1.61801 -0.46809
 H 1.99574 -1.21060 0.13439
 H -0.90039 -1.11000 1.24992
 H 0.96587 -0.87825 -1.34998
 H -2.14843 -0.91112 -0.17207
 H 2.60983 -0.36483 -0.96338
 H -2.62105 -0.30858 0.97441
13
bifur_IRC_Distances_MW_output/new_data/bifur_traj3_Distances point 465
C 1.13862 0.72618 -0.00189
 C -1.10344 0.76447 0.04777
 C 0.04331 1.12138 0.08653
 C 1.70852 -0.50971 -0.58855
 C -1.72736 -0.46946 0.56416
 F 2.00529 1.53279 0.48569
 F -1.96694 1.61776 -0.46810
 H 1.98959 -1.20990 0.12847
 H -0.90650 -1.11016 1.24454
 H 0.97212 -0.87888 -1.34398
 H -2.14205 -0.91106 -0.16565
 H 2.60983 -0.36479 -0.96285
 H -2.62100 -0.30862 0.97387
13
bifur_IRC_Distances_MW_output/new_data/bifur_traj3_Distances point 466
C 1.13853 0.72630 -0.00220
 C -1.10351 0.76436 0.04758
 C 0.04318 1.12138 0.08574
 C 1.70854 -0.50965 -0.58840
 C -1.72727 -0.46953 0.56427
 F 2.00516 1.53312 0.48537
 F -1.96714 1.61745 -0.46812
 H 1.98211 -1.20905 0.12120
 H -0.91394 -1.11035 1.23792
 H 0.97973 -0.87965 -1.33659
 H -2.13428 -0.91099 -0.15776
 H 2.60984 -0.36474 -0.96221
 H -2.62094 -0.30866 0.97321
13
bifur_IRC_Distances_MW_output/new_data/bifur_traj3_Distances point 467
C 1.13844 0.72644 -0.00256
 C -1.10360 0.76424 0.04737
 C 0.04303 1.12139 0.08482
 C 1.70857 -0.50958 -0.58823
 C -1.72718 -0.46960 0.56441
 F 2.00501 1.53349 0.48503
 F -1.96736 1.61710 -0.46815
 H 1.97365 -1.20809 0.11288
 H -0.92236 -1.11057 1.23035
 H 0.98834 -0.88052 -1.32814
 H -2.12550 -0.91090 -0.14875
 H 2.60984 -0.36468 -0.96149
 H -2.62088 -0.30872 0.97247
13
bifur_IRC_Distances_MW_output/new_data/bifur_traj3_Distances point 468
C 1.13834 0.72659 -0.00292
 C -1.10369 0.76411 0.04714
 C 0.04287 1.12139 0.08386
 C 1.70859 -0.50952 -0.58806
 C -1.72708 -0.46967 0.56455
 F 2.00486 1.53387 0.48469
 F -1.96758 1.61675 -0.46819
 H 1.96506 -1.20712 0.10434
 H -0.93091 -1.11080 1.22257
 H 0.99708 -0.88140 -1.31946
 H -2.11658 -0.91081 -0.13948
 H 2.60985 -0.36463 -0.96077
 H -2.62081 -0.30877 0.97173
13
bifur_IRC_Distances_MW_output/new_data/bifur_traj3_Distances point 469
C 1.13825 0.72671 -0.00322
 C -1.10377 0.76401 0.04694
 C 0.04274 1.12140 0.08303
 C 1.70861 -0.50946 -0.58792
 C -1.72700 -0.46973 0.56467
 F 2.00473 1.53419 0.48443
 F -1.96777 1.61645 -0.46822
 H 1.95782 -1.20631 0.09707
 H -0.93811 -1.11099 1.21594
 H 1.00445 -0.88214 -1.31206
 H -2.10907 -0.91073 -0.13158
 H 2.60986 -0.36458 -0.96018
 H -2.62075 -0.30882 0.97111
13
bifur_IRC_Distances_MW_output/new_data/bifur_traj3_Distances point 470
C 1.13820 0.72678 -0.00340
 C -1.10382 0.76394 0.04682
 C 0.04266 1.12140 0.08252
 C 1.70863 -0.50943 -0.58783
 C -1.72695 -0.46976 0.56474
 F 2.00465 1.53438 0.48427
 F -1.96788 1.61628 -0.46825
 H 1.95348 -1.20583 0.09267
 H -0.94243 -1.11110 1.21193
 H 1.00887 -0.88258 -1.30757
 H -2.10456 -0.91068 -0.12680
 H 2.60986 -0.36455 -0.95982
 H -2.62072 -0.30884 0.97073
13
bifur_IRC_Distances_MW_output/new_data/bifur_traj3_Distances point 471
C 1.13819 0.72680 -0.00346
 C -1.10383 0.76392 0.04678
 C 0.04264 1.12140 0.08235
 C 1.70863 -0.50942 -0.58781
 C -1.72694 -0.46977 0.56477
 F 2.00463 1.53444 0.48422
 F -1.96792 1.61622 -0.46826
 H 1.95205 -1.20567 0.09122
 H -0.94385 -1.11114 1.21060
 H 1.01033 -0.88273 -1.30610
 H -2.10308 -0.91066 -0.12523
 H 2.60987 -0.36454 -0.95970
 H -2.62071 -0.30885 0.97061
13
bifur_IRC_Distances_MW_output/new_data/bifur_traj3_Distances point 472
C 1.13819 0.72680 -0.00347
 C -1.10383 0.76392 0.04678
 C 0.04264 1.12140 0.08234
 C 1.70863 -0.50942 -0.58781
 C -1.72694 -0.46977 0.56477
 F 2.00463 1.53444 0.48422
 F -1.96792 1.61622 -0.46826
 H 1.95200 -1.20566 0.09117
 H -0.94390 -1.11114 1.21056
 H 1.01038 -0.88273 -1.30604
 H -2.10303 -0.91066 -0.12517
 H 2.60987 -0.36454 -0.95970
 H -2.62071 -0.30885 0.97061
13
bifur_IRC_Distances_MW_output/new_data/bifur_traj3_Distances point 473
C 1.13818 0.72681 -0.00348
 C -1.10384 0.76392 0.04677
 C 0.04263 1.12140 0.08230
 C 1.70863 -0.50942 -0.58780
 C -1.72693 -0.46978 0.56477
 F 2.00462 1.53446 0.48421
 F -1.96793 1.61620 -0.46826
 H 1.95166 -1.20562 0.09082
 H -0.94424 -1.11115 1.21024
 H 1.01072 -0.88276 -1.30569
 H -2.10267 -0.91066 -0.12479
 H 2.60987 -0.36454 -0.95967
 H -2.62071 -0.30885 0.97058
13
bifur_IRC_Distances_MW_output/new_data/bifur_traj3_Distances point 474
C 1.13818 0.72681 -0.00348
 C -1.10384 0.76392 0.04677
 C 0.04263 1.12140 0.08230
 C 1.70863 -0.50942 -0.58780
 C -1.72693 -0.46978 0.56477
 F 2.00462 1.53446 0.48421
 F -1.96793 1.61620 -0.46826
 H 1.95166 -1.20562 0.09082
 H -0.94425 -1.11115 1.21024
 H 1.01073 -0.88277 -1.30569
 H -2.10267 -0.91066 -0.12479
 H 2.60987 -0.36454 -0.95967
 H -2.62071 -0.30885 0.97058
13
bifur_IRC_Distances_MW_output/new_data/bifur_traj3_Distances point 475
C 1.13812 0.72690 -0.00372
 C -1.10390 0.76384 0.04661
 C 0.04253 1.12140 0.08164
 C 1.70865 -0.50937 -0.58769
 C -1.72687 -0.46982 0.56487
 F 2.00452 1.53470 0.48402
 F -1.96807 1.61597 -0.46830
 H 1.94610 -1.20500 0.08515
 H -0.94977 -1.11130 1.20506
 H 1.01638 -0.88333 -1.29990
 H -2.09691 -0.91059 -0.11863
 H 2.60987 -0.36450 -0.95922
 H -2.62066 -0.30889 0.97010
13
bifur_IRC_Distances_MW_output/new_data/bifur_traj3_Distances point 476
C 1.13805 0.72700 -0.00397
 C -1.10396 0.76375 0.04643
 C 0.04242 1.12140 0.08092
 C 1.70867 -0.50933 -0.58757
 C -1.72681 -0.46987 0.56497
 F 2.00441 1.53496 0.48383
 F -1.96822 1.61573 -0.46834
 H 1.94014 -1.20434 0.07901
 H -0.95570 -1.11146 1.19946
 H 1.02245 -0.88393 -1.29364
 H -2.09072 -0.91052 -0.11196
 H 2.60988 -0.36446 -0.95874
 H -2.62062 -0.30893 0.96960
13
bifur_IRC_Distances_MW_output/new_data/bifur_traj3_Distances point 477
C 1.13796 0.72713 -0.00431
 C -1.10404 0.76363 0.04619
 C 0.04228 1.12141 0.07992
 C 1.70870 -0.50927 -0.58741
 C -1.72672 -0.46993 0.56512
 F 2.00427 1.53531 0.48359
 F -1.96843 1.61540 -0.46840
 H 1.93216 -1.20345 0.07071
 H -0.96366 -1.11168 1.19187
 H 1.03059 -0.88473 -1.28516
 H -2.08243 -0.91042 -0.10293
 H 2.60989 -0.36441 -0.95811
 H -2.62056 -0.30898 0.96892
13
bifur_IRC_Distances_MW_output/new_data/bifur_traj3_Distances point 478
C 1.13785 0.72729 -0.00473
 C -1.10415 0.76349 0.04589
 C 0.04210 1.12141 0.07868
 C 1.70873 -0.50919 -0.58722
 C -1.72662 -0.47001 0.56530
 F 2.00409 1.53574 0.48331
 F -1.96868 1.61500 -0.46848
 H 1.92241 -1.20238 0.06046
 H -0.97336 -1.11195 1.18249
 H 1.04052 -0.88571 -1.27468
 H -2.07231 -0.91030 -0.09178
 H 2.60991 -0.36435 -0.95734
 H -2.62049 -0.30904 0.96810
13
bifur_IRC_Distances_MW_output/new_data/bifur_traj3_Distances point 479
C 1.13772 0.72748 -0.00521
 C -1.10427 0.76333 0.04552
 C 0.04189 1.12142 0.07721
 C 1.70877 -0.50911 -0.58700
 C -1.72650 -0.47011 0.56551
 F 2.00389 1.53623 0.48302
 F -1.96896 1.61454 -0.46858
 H 1.91124 -1.20115 0.04855
 H -0.98448 -1.11227 1.17158
 H 1.05190 -0.88683 -1.26249
 H -2.06072 -0.91015 -0.07881
 H 2.60992 -0.36427 -0.95648
 H -2.62041 -0.30911 0.96717
13
bifur_IRC_Distances_MW_output/new_data/bifur_traj3_Distances point 480
C 1.13758 0.72767 -0.00573
 C -1.10440 0.76315 0.04511
 C 0.04167 1.12142 0.07556
 C 1.70881 -0.50902 -0.58675
 C -1.72637 -0.47020 0.56575
 F 2.00367 1.53676 0.48274
 F -1.96927 1.61404 -0.46870
 H 1.89919 -1.19983 0.03549
 H -0.99649 -1.11261 1.15961
 H 1.06419 -0.88802 -1.24910
 H -2.04821 -0.90999 -0.06458
 H 2.60995 -0.36419 -0.95557
 H -2.62033 -0.30919 0.96618
13
bifur_IRC_Distances_MW_output/new_data/bifur_traj3_Distances point 481
C 1.13744 0.72787 -0.00626
 C -1.10452 0.76298 0.04469
 C 0.04145 1.12142 0.07388
 C 1.70886 -0.50892 -0.58652
 C -1.72624 -0.47030 0.56599
 F 2.00345 1.53728 0.48250
 F -1.96957 1.61355 -0.46883
 H 1.88728 -1.19854 0.02239
 H -1.00836 -1.11296 1.14758
 H 1.07634 -0.88919 -1.23564
 H -2.03585 -0.90982 -0.05030
 H 2.60997 -0.36411 -0.95469
 H -2.62025 -0.30927 0.96520
13
bifur_IRC_Distances_MW_output/new_data/bifur_traj3_Distances point 482
C 1.13732 0.72803 -0.00669
 C -1.10463 0.76283 0.04433
 C 0.04127 1.12143 0.07243
 C 1.70890 -0.50885 -0.58631
 C -1.72614 -0.47038 0.56619
 F 2.00327 1.53772 0.48233
 F -1.96982 1.61315 -0.46895
 H 1.87734 -1.19747 0.01130
 H -1.01826 -1.11325 1.13737
 H 1.08648 -0.89017 -1.22422
 H -2.02553 -0.90967 -0.03820
 H 2.60999 -0.36404 -0.95397
 H -2.62018 -0.30933 0.96440
13
bifur_IRC_Distances_MW_output/new_data/bifur_traj3_Distances point 483
C 1.13725 0.72814 -0.00698
 C -1.10470 0.76274 0.04409
 C 0.04115 1.12143 0.07146
 C 1.70892 -0.50880 -0.58618
 C -1.72607 -0.47043 0.56633
 F 2.00315 1.53800 0.48223
 F -1.96999 1.61288 -0.46902
 H 1.87090 -1.19677 0.00403
 H -1.02468 -1.11344 1.13068
 H 1.09305 -0.89079 -1.21673
 H -2.01885 -0.90957 -0.03027
 H 2.61000 -0.36400 -0.95352
 H -2.62014 -0.30937 0.96388
13
bifur_IRC_Distances_MW_output/new_data/bifur_traj3_Distances point 484
C 1.13721 0.72819 -0.00712
 C -1.10473 0.76270 0.04397
 C 0.04109 1.12143 0.07100
 C 1.70894 -0.50878 -0.58612
 C -1.72604 -0.47046 0.56639
 F 2.00310 1.53813 0.48218
 F -1.97006 1.61276 -0.46906
 H 1.86787 -1.19645 0.00059
 H -1.02770 -1.11354 1.12751
 H 1.09614 -0.89109 -1.21319
 H -2.01570 -0.90953 -0.02651
 H 2.61001 -0.36398 -0.95330
 H -2.62012 -0.30939 0.96364
13
bifur_IRC_Distances_MW_output/new_data/bifur_traj3_Distances point 485
C 1.13721 0.72819 -0.00712
 C -1.10473 0.76270 0.04397
 C 0.04109 1.12143 0.07100
 C 1.70894 -0.50878 -0.58612
 C -1.72604 -0.47046 0.56639
 F 2.00310 1.53813 0.48218
 F -1.97006 1.61276 -0.46906
 H 1.86787 -1.19645 0.00059
 H -1.02770 -1.11354 1.12751
 H 1.09614 -0.89109 -1.21318
 H -2.01570 -0.90953 -0.02651
 H 2.61001 -0.36398 -0.95330
 H -2.62012 -0.30939 0.96364
13
bifur_IRC_Distances_MW_output/new_data/bifur_traj3_Distances point 486
C 1.13724 0.72816 -0.00703
 C -1.10471 0.76272 0.04404
 C 0.04113 1.12143 0.07128
 C 1.70893 -0.50879 -0.58616
 C -1.72606 -0.47044 0.56635
 F 2.00313 1.53805 0.48221
 F -1.97002 1.61283 -0.46904
 H 1.86971 -1.19665 0.00268
 H -1.02587 -1.11348 1.12944
 H 1.09426 -0.89091 -1.21534
 H -2.01761 -0.90956 -0.02879
 H 2.61000 -0.36399 -0.95343
 H -2.62013 -0.30938 0.96378
13
bifur_IRC_Distances_MW_output/new_data/bifur_traj3_Distances point 487
C 1.13729 0.72808 -0.00681
 C -1.10466 0.76280 0.04423
 C 0.04122 1.12143 0.07204
 C 1.70891 -0.50883 -0.58626
 C -1.72611 -0.47040 0.56625
 F 2.00322 1.53783 0.48229
 F -1.96989 1.61304 -0.46898
 H 1.87476 -1.19719 0.00839
 H -1.02084 -1.11333 1.13469
 H 1.08911 -0.89042 -1.22122
 H -2.02285 -0.90963 -0.03502
 H 2.60999 -0.36402 -0.95379
 H -2.62016 -0.30935 0.96419
13
bifur_IRC_Distances_MW_output/new_data/bifur_traj3_Distances point 488
C 1.13739 0.72793 -0.00643
 C -1.10457 0.76292 0.04455
 C 0.04138 1.12143 0.07331
 C 1.70887 -0.50889 -0.58644
 C -1.72620 -0.47033 0.56607
 F 2.00338 1.53746 0.48243
 F -1.96967 1.61339 -0.46888
 H 1.88335 -1.19811 0.01802
 H -1.01228 -1.11307 1.14355
 H 1.08035 -0.88958 -1.23114
 H -2.03176 -0.90976 -0.04553
 H 2.60998 -0.36408 -0.95441
 H -2.62022 -0.30929 0.96488
13
bifur_IRC_Distances_MW_output/new_data/bifur_traj3_Distances point 489
C 1.13754 0.72773 -0.00588
 C -1.10443 0.76310 0.04500
 C 0.04161 1.12142 0.07509
 C 1.70883 -0.50899 -0.58669
 C -1.72633 -0.47023 0.56581
 F 2.00361 1.53691 0.48267
 F -1.96936 1.61390 -0.46874
 H 1.89580 -1.19946 0.03179
 H -0.99987 -1.11271 1.15620
 H 1.06765 -0.88835 -1.24529
 H -2.04469 -0.90994 -0.06054
 H 2.60995 -0.36417 -0.95532
 H -2.62031 -0.30921 0.96590
13
bifur_IRC_Distances_MW_output/new_data/bifur_traj3_Distances point 490
C 1.13772 0.72747 -0.00520
 C -1.10426 0.76333 0.04553
 C 0.04190 1.12142 0.07724
 C 1.70877 -0.50911 -0.58700
 C -1.72650 -0.47010 0.56551
 F 2.00390 1.53622 0.48302
 F -1.96896 1.61455 -0.46858
 H 1.91150 -1.20118 0.04883
 H -0.98423 -1.11226 1.17184
 H 1.05164 -0.88680 -1.26277
 H -2.06099 -0.91016 -0.07911
 H 2.60992 -0.36427 -0.95650
 H -2.62041 -0.30911 0.96719
13
bifur_IRC_Distances_MW_output/new_data/bifur_traj3_Distances point 491
C 1.13792 0.72718 -0.00444
 C -1.10408 0.76359 0.04610
 C 0.04222 1.12141 0.07954
 C 1.70871 -0.50924 -0.58735
 C -1.72669 -0.46996 0.56517
 F 2.00422 1.53545 0.48350
 F -1.96851 1.61528 -0.46842
 H 1.92914 -1.20312 0.06755
 H -0.96666 -1.11176 1.18898
 H 1.03366 -0.88504 -1.28194
 H -2.07930 -0.91039 -0.09949
 H 2.60990 -0.36439 -0.95787
 H -2.62054 -0.30900 0.96867
13
bifur_IRC_Distances_MW_output/new_data/bifur_traj3_Distances point 492
C 1.13813 0.72688 -0.00366
 C -1.10388 0.76385 0.04664
 C 0.04255 1.12140 0.08179
 C 1.70865 -0.50938 -0.58771
 C -1.72689 -0.46981 0.56485
 F 2.00454 1.53464 0.48407
 F -1.96804 1.61603 -0.46829
 H 1.94738 -1.20514 0.08645
 H -0.94850 -1.11127 1.20625
 H 1.01508 -0.88320 -1.30124
 H -2.09823 -0.91061 -0.12005
 H 2.60987 -0.36451 -0.95932
 H -2.62067 -0.30888 0.97021
13
bifur_IRC_Distances_MW_output/new_data/bifur_traj3_Distances point 493
C 1.13834 0.72659 -0.00291
 C -1.10369 0.76411 0.04714
 C 0.04287 1.12139 0.08386
 C 1.70859 -0.50952 -0.58807
 C -1.72708 -0.46967 0.56454
 F 2.00486 1.53386 0.48470
 F -1.96758 1.61675 -0.46819
 H 1.96513 -1.20713 0.10442
 H -0.93083 -1.11079 1.22264
 H 0.99701 -0.88139 -1.31953
 H -2.11666 -0.91081 -0.13956
 H 2.60985 -0.36463 -0.96078
 H -2.62081 -0.30877 0.97174
13
bifur_IRC_Distances_MW_output/new_data/bifur_traj3_Distances point 494
C 1.13853 0.72631 -0.00223
 C -1.10352 0.76435 0.04757
 C 0.04317 1.12139 0.08567
 C 1.70854 -0.50964 -0.58839
 C -1.72727 -0.46953 0.56428
 F 2.00515 1.53314 0.48534
 F -1.96715 1.61743 -0.46812
 H 1.98151 -1.20898 0.12061
 H -0.91454 -1.11037 1.23739
 H 0.98034 -0.87971 -1.33600
 H -2.13366 -0.91098 -0.15713
 H 2.60984 -0.36473 -0.96216
 H -2.62094 -0.30867 0.97316
13
bifur_IRC_Distances_MW_output/new_data/bifur_traj3_Distances point 495
C 1.13869 0.72608 -0.00164
 C -1.10337 0.76456 0.04792
 C 0.04342 1.12138 0.08718
 C 1.70850 -0.50975 -0.58867
 C -1.72743 -0.46941 0.56406
 F 2.00540 1.53251 0.48596
 F -1.96678 1.61801 -0.46809
 H 1.99578 -1.21060 0.13443
 H -0.90035 -1.11000 1.24996
 H 0.96583 -0.87824 -1.35002
 H -2.14847 -0.91112 -0.17211
 H 2.60983 -0.36483 -0.96338
 H -2.62105 -0.30858 0.97441
13
bifur_IRC_Distances_MW_output/new_data/bifur_traj3_Distances point 496
C 1.13869 0.72608 -0.00164
 C -1.10337 0.76456 0.04792
 C 0.04342 1.12138 0.08718
 C 1.70850 -0.50975 -0.58867
 C -1.72743 -0.46941 0.56406
 F 2.00540 1.53251 0.48596
 F -1.96678 1.61801 -0.46809
 H 1.99578 -1.21060 0.13443
 H -0.90035 -1.11000 1.24996
 H 0.96582 -0.87824 -1.35002
 H -2.14847 -0.91113 -0.17211
 H 2.60983 -0.36483 -0.96338
 H -2.62105 -0.30858 0.97441
13
bifur_IRC_Distances_MW_output/new_data/bifur_traj3_Distances point 497
C 1.13893 0.72574 -0.00080
 C -1.10316 0.76486 0.04838
 C 0.04378 1.12137 0.08921
 C 1.70845 -0.50991 -0.58908
 C -1.72766 -0.46925 0.56377
 F 2.00576 1.53161 0.48693
 F -1.96624 1.61885 -0.46808
 H 2.01621 -1.21294 0.15376
 H -0.88004 -1.10949 1.26752
 H 0.94505 -0.87612 -1.36960
 H -2.16968 -0.91132 -0.19305
 H 2.60982 -0.36496 -0.96517
 H -2.62122 -0.30845 0.97622
13
bifur_IRC_Distances_MW_output/new_data/bifur_traj3_Distances point 498
C 1.13899 0.72564 -0.00056
 C -1.10310 0.76494 0.04850
 C 0.04389 1.12137 0.08977
 C 1.70844 -0.50996 -0.58920
 C -1.72773 -0.46920 0.56369
 F 2.00586 1.53136 0.48722
 F -1.96609 1.61909 -0.46808
 H 2.02211 -1.21362 0.15924
 H -0.87418 -1.10935 1.27249
 H 0.93906 -0.87550 -1.37515
 H -2.17580 -0.91137 -0.19898
 H 2.60982 -0.36500 -0.96570
 H -2.62127 -0.30841 0.97675
13
bifur_IRC_Distances_MW_output/new_data/bifur_traj3_Distances point 499
C 1.13903 0.72559 -0.00043
 C -1.10306 0.76499 0.04857
 C 0.04394 1.12137 0.09006
 C 1.70843 -0.50998 -0.58926
 C -1.72777 -0.46917 0.56365
 F 2.00591 1.53122 0.48738
 F -1.96600 1.61922 -0.46809
 H 2.02524 -1.21398 0.16214
 H -0.87107 -1.10927 1.27512
 H 0.93588 -0.87517 -1.37808
 H -2.17905 -0.91140 -0.20211
 H 2.60981 -0.36502 -0.96598
 H -2.62130 -0.30839 0.97703
13
bifur_IRC_Distances_MW_output/new_data/bifur_traj3_Distances point 500
C 1.13904 0.72558 -0.00040
 C -1.10306 0.76500 0.04858
 C 0.04396 1.12137 0.09012
 C 1.70843 -0.50998 -0.58927
 C -1.72778 -0.46917 0.56364
 F 2.00592 1.53119 0.48742
 F -1.96599 1.61925 -0.46809
 H 2.02586 -1.21405 0.16271
 H -0.87045 -1.10926 1.27564
 H 0.93524 -0.87511 -1.37866
 H -2.17970 -0.91140 -0.20273
 H 2.60981 -0.36502 -0.96604
 H -2.62130 -0.30839 0.97708
