# Supplementary material for: Low dimensional representations along intrinsic reaction coordinates and molecular dynamics trajectories using interatomic distance matrices
Source: Chem Sci. 2019 Sep 18;10(43):9954–68. doi: 10.1039/c9sc02742d (PMC6991188; doi:10.1039/c9sc02742d)
Supplement: Supplementary file 1 [file SC-010-C9SC02742D-s001.zip › C9SC02742D-SI/ESI_xyz_files/bifur_IRC_Distances_MW_output/new_data/bifur_traj_B_Distances_MW_PC2.xyz]

13
bifur_IRC_Distances_MW_output/new_data/bifur_traj3_Distances point 1
C 1.13257 -0.71475 0.02690
 C -1.11494 -0.72854 -0.01868
 C 0.02891 -1.05408 0.02270
 C 1.75133 0.48976 0.60245
 C -1.75924 0.46964 -0.60465
 F 1.96468 -1.55324 -0.52015
 F -1.95959 -1.57826 0.50668
 H 1.51661 1.15606 0.61648
 H -1.51009 1.13926 -0.59631
 H 1.59683 0.90871 0.61146
 H -1.64326 0.89043 -0.64653
 H 2.62529 0.30258 0.98676
 H -2.62910 0.27242 -0.98710
13
bifur_IRC_Distances_MW_output/new_data/bifur_traj3_Distances point 2
C 1.13257 -0.71477 0.02690
 C -1.11493 -0.72856 -0.01868
 C 0.02891 -1.05414 0.02270
 C 1.75129 0.48977 0.60243
 C -1.75921 0.46965 -0.60463
 F 1.96470 -1.55324 -0.52013
 F -1.95961 -1.57827 0.50665
 H 1.51656 1.15606 0.61646
 H -1.51004 1.13926 -0.59629
 H 1.59677 0.90872 0.61144
 H -1.64320 0.89044 -0.64652
 H 2.62527 0.30262 0.98673
 H -2.62908 0.27246 -0.98707
13
bifur_IRC_Distances_MW_output/new_data/bifur_traj3_Distances point 3
C 1.13258 -0.71471 0.02689
 C -1.11494 -0.72850 -0.01868
 C 0.02891 -1.05397 0.02269
 C 1.75139 0.48974 0.60248
 C -1.75931 0.46962 -0.60469
 F 1.96463 -1.55322 -0.52021
 F -1.95954 -1.57824 0.50675
 H 1.51672 1.15607 0.61651
 H -1.51020 1.13927 -0.59636
 H 1.59694 0.90869 0.61150
 H -1.64337 0.89041 -0.64655
 H 2.62531 0.30250 0.98683
 H -2.62912 0.27234 -0.98717
13
bifur_IRC_Distances_MW_output/new_data/bifur_traj3_Distances point 4
C 1.13260 -0.71451 0.02684
 C -1.11497 -0.72831 -0.01865
 C 0.02891 -1.05342 0.02264
 C 1.75172 0.48966 0.60266
 C -1.75963 0.46954 -0.60486
 F 1.96442 -1.55314 -0.52048
 F -1.95932 -1.57816 0.50706
 H 1.51725 1.15610 0.61668
 H -1.51075 1.13929 -0.59658
 H 1.59749 0.90859 0.61171
 H -1.64392 0.89031 -0.64667
 H 2.62544 0.30210 0.98715
 H -2.62925 0.27195 -0.98750
13
bifur_IRC_Distances_MW_output/new_data/bifur_traj3_Distances point 5
C 1.13264 -0.71413 0.02675
 C -1.11502 -0.72792 -0.01858
 C 0.02890 -1.05233 0.02253
 C 1.75236 0.48950 0.60300
 C -1.76028 0.46938 -0.60520
 F 1.96399 -1.55299 -0.52103
 F -1.95888 -1.57798 0.50769
 H 1.51832 1.15616 0.61701
 H -1.51184 1.13934 -0.59703
 H 1.59860 0.90840 0.61213
 H -1.64501 0.89011 -0.64691
 H 2.62571 0.30130 0.98781
 H -2.62950 0.27115 -0.98816
13
bifur_IRC_Distances_MW_output/new_data/bifur_traj3_Distances point 6
C 1.13271 -0.71351 0.02660
 C -1.11510 -0.72729 -0.01849
 C 0.02889 -1.05059 0.02237
 C 1.75339 0.48925 0.60356
 C -1.76131 0.46912 -0.60575
 F 1.96331 -1.55275 -0.52190
 F -1.95818 -1.57771 0.50868
 H 1.52001 1.15625 0.61753
 H -1.51358 1.13942 -0.59775
 H 1.60036 0.90809 0.61279
 H -1.64675 0.88979 -0.64729
 H 2.62612 0.30003 0.98885
 H -2.62989 0.26989 -0.98921
13
bifur_IRC_Distances_MW_output/new_data/bifur_traj3_Distances point 7
C 1.13281 -0.71262 0.02639
 C -1.11521 -0.72640 -0.01835
 C 0.02888 -1.04809 0.02215
 C 1.75486 0.48888 0.60435
 C -1.76278 0.46875 -0.60652
 F 1.96234 -1.55240 -0.52314
 F -1.95718 -1.57732 0.51010
 H 1.52244 1.15639 0.61827
 H -1.51606 1.13953 -0.59876
 H 1.60288 0.90765 0.61373
 H -1.64923 0.88933 -0.64783
 H 2.62672 0.29822 0.99034
 H -2.63046 0.26809 -0.99071
13
bifur_IRC_Distances_MW_output/new_data/bifur_traj3_Distances point 8
C 1.13295 -0.71143 0.02610
 C -1.11537 -0.72519 -0.01817
 C 0.02886 -1.04473 0.02184
 C 1.75684 0.48839 0.60541
 C -1.76477 0.46825 -0.60756
 F 1.96103 -1.55193 -0.52479
 F -1.95583 -1.57679 0.51199
 H 1.52570 1.15657 0.61927
 H -1.51940 1.13968 -0.60011
 H 1.60626 0.90705 0.61498
 H -1.65257 0.88871 -0.64855
 H 2.62752 0.29577 0.99235
 H -2.63122 0.26565 -0.99274
13
bifur_IRC_Distances_MW_output/new_data/bifur_traj3_Distances point 9
C 1.13312 -0.70987 0.02574
 C -1.11557 -0.72360 -0.01794
 C 0.02884 -1.04029 0.02145
 C 1.75944 0.48774 0.60679
 C -1.76738 0.46759 -0.60893
 F 1.95931 -1.55132 -0.52695
 F -1.95407 -1.57609 0.51446
 H 1.52998 1.15681 0.62055
 H -1.52379 1.13987 -0.60186
 H 1.61071 0.90627 0.61659
 H -1.65696 0.88790 -0.64949
 H 2.62857 0.29254 0.99501
 H -2.63221 0.26245 -0.99542
13
bifur_IRC_Distances_MW_output/new_data/bifur_traj3_Distances point 10
C 1.13335 -0.70782 0.02527
 C -1.11584 -0.72153 -0.01764
 C 0.02880 -1.03451 0.02095
 C 1.76282 0.48690 0.60858
 C -1.77076 0.46673 -0.61069
 F 1.95707 -1.55052 -0.52973
 F -1.95177 -1.57519 0.51763
 H 1.53554 1.15712 0.62221
 H -1.52949 1.14013 -0.60410
 H 1.61650 0.90524 0.61865
 H -1.66267 0.88683 -0.65069
 H 2.62994 0.28834 0.99848
 H -2.63350 0.25828 -0.99891
13
bifur_IRC_Distances_MW_output/new_data/bifur_traj3_Distances point 11
C 1.13363 -0.70534 0.02472
 C -1.11616 -0.71902 -0.01728
 C 0.02876 -1.02748 0.02036
 C 1.76690 0.48587 0.61073
 C -1.77485 0.46569 -0.61281
 F 1.95438 -1.54956 -0.53306
 F -1.94899 -1.57410 0.52140
 H 1.54227 1.15751 0.62416
 H -1.53639 1.14045 -0.60674
 H 1.62349 0.90399 0.62108
 H -1.66956 0.88553 -0.65211
 H 2.63159 0.28325 1.00269
 H -2.63505 0.25322 -1.00315
13
bifur_IRC_Distances_MW_output/new_data/bifur_traj3_Distances point 12
C 1.13363 -0.70534 0.02472
 C -1.11616 -0.71902 -0.01728
 C 0.02876 -1.02749 0.02036
 C 1.76690 0.48587 0.61073
 C -1.77485 0.46569 -0.61280
 F 1.95438 -1.54956 -0.53306
 F -1.94899 -1.57410 0.52140
 H 1.54227 1.15751 0.62416
 H -1.53639 1.14045 -0.60674
 H 1.62349 0.90399 0.62107
 H -1.66956 0.88553 -0.65211
 H 2.63159 0.28325 1.00269
 H -2.63505 0.25322 -1.00315
13
bifur_IRC_Distances_MW_output/new_data/bifur_traj3_Distances point 13
C 1.13416 -0.70046 0.02367
 C -1.11679 -0.71407 -0.01662
 C 0.02866 -1.01360 0.01926
 C 1.77490 0.48384 0.61490
 C -1.78287 0.46364 -0.61691
 F 1.94909 -1.54766 -0.53946
 F -1.94354 -1.57196 0.52865
 H 1.55546 1.15827 0.62789
 H -1.54993 1.14108 -0.61174
 H 1.63721 0.90151 0.62565
 H -1.68309 0.88296 -0.65481
 H 2.63481 0.27320 1.01105
 H -2.63807 0.24326 -1.01154
13
bifur_IRC_Distances_MW_output/new_data/bifur_traj3_Distances point 14
C 1.13442 -0.69811 0.02320
 C -1.11709 -0.71170 -0.01631
 C 0.02860 -1.00695 0.01875
 C 1.77871 0.48287 0.61686
 C -1.78669 0.46266 -0.61884
 F 1.94658 -1.54676 -0.54245
 F -1.94094 -1.57094 0.53203
 H 1.56173 1.15864 0.62962
 H -1.55638 1.14138 -0.61404
 H 1.64374 0.90031 0.62774
 H -1.68953 0.88172 -0.65605
 H 2.63634 0.26840 1.01506
 H -2.63950 0.23849 -1.01556
13
bifur_IRC_Distances_MW_output/new_data/bifur_traj3_Distances point 15
C 1.13467 -0.69574 0.02272
 C -1.11740 -0.70930 -0.01601
 C 0.02855 -1.00019 0.01825
 C 1.78256 0.48189 0.61883
 C -1.79055 0.46166 -0.62078
 F 1.94405 -1.54584 -0.54543
 F -1.93832 -1.56991 0.53540
 H 1.56808 1.15901 0.63132
 H -1.56291 1.14169 -0.61631
 H 1.65035 0.89910 0.62981
 H -1.69604 0.88045 -0.65728
 H 2.63789 0.26352 1.01914
 H -2.64093 0.23365 -1.01965
13
bifur_IRC_Distances_MW_output/new_data/bifur_traj3_Distances point 16
C 1.13494 -0.69330 0.02225
 C -1.11771 -0.70683 -0.01570
 C 0.02848 -0.99324 0.01775
 C 1.78649 0.48088 0.62083
 C -1.79449 0.46064 -0.62275
 F 1.94145 -1.54490 -0.54845
 F -1.93564 -1.56885 0.53880
 H 1.57457 1.15940 0.63303
 H -1.56958 1.14201 -0.61858
 H 1.65710 0.89784 0.63186
 H -1.70270 0.87915 -0.65851
 H 2.63947 0.25852 1.02333
 H -2.64239 0.22869 -1.02385
13
bifur_IRC_Distances_MW_output/new_data/bifur_traj3_Distances point 17
C 1.13520 -0.69082 0.02178
 C -1.11803 -0.70432 -0.01541
 C 0.02842 -0.98616 0.01725
 C 1.79048 0.47985 0.62285
 C -1.79849 0.45959 -0.62474
 F 1.93883 -1.54395 -0.55147
 F -1.93291 -1.56778 0.54220
 H 1.58115 1.15980 0.63473
 H -1.57635 1.14234 -0.62082
 H 1.66396 0.89656 0.63389
 H -1.70945 0.87782 -0.65973
 H 2.64107 0.25343 1.02762
 H -2.64386 0.22365 -1.02814
13
bifur_IRC_Distances_MW_output/new_data/bifur_traj3_Distances point 18
C 1.13546 -0.68836 0.02133
 C -1.11835 -0.70184 -0.01512
 C 0.02835 -0.97913 0.01677
 C 1.79442 0.47883 0.62483
 C -1.80244 0.45856 -0.62669
 F 1.93624 -1.54301 -0.55442
 F -1.93023 -1.56672 0.54550
 H 1.58765 1.16020 0.63637
 H -1.58304 1.14266 -0.62299
 H 1.67072 0.89528 0.63584
 H -1.71612 0.87650 -0.66090
 H 2.64265 0.24839 1.03187
 H -2.64530 0.21865 -1.03239
13
bifur_IRC_Distances_MW_output/new_data/bifur_traj3_Distances point 19
C 1.13570 -0.68611 0.02093
 C -1.11864 -0.69956 -0.01487
 C 0.02828 -0.97270 0.01634
 C 1.79801 0.47789 0.62661
 C -1.80603 0.45761 -0.62845
 F 1.93388 -1.54215 -0.55708
 F -1.92778 -1.56576 0.54848
 H 1.59356 1.16056 0.63783
 H -1.58914 1.14296 -0.62491
 H 1.67689 0.89411 0.63757
 H -1.72219 0.87529 -0.66194
 H 2.64408 0.24378 1.03576
 H -2.64661 0.21408 -1.03628
13
bifur_IRC_Distances_MW_output/new_data/bifur_traj3_Distances point 20
C 1.13589 -0.68427 0.02061
 C -1.11888 -0.69770 -0.01466
 C 0.02822 -0.96744 0.01600
 C 1.80093 0.47713 0.62806
 C -1.80896 0.45684 -0.62988
 F 1.93196 -1.54145 -0.55922
 F -1.92579 -1.56497 0.55087
 H 1.59839 1.16086 0.63900
 H -1.59410 1.14320 -0.62645
 H 1.68191 0.89315 0.63896
 H -1.72714 0.87429 -0.66278
 H 2.64525 0.24002 1.03895
 H -2.64768 0.21035 -1.03947
13
bifur_IRC_Distances_MW_output/new_data/bifur_traj3_Distances point 21
C 1.13604 -0.68279 0.02036
 C -1.11907 -0.69620 -0.01450
 C 0.02817 -0.96319 0.01573
 C 1.80329 0.47651 0.62923
 C -1.81132 0.45621 -0.63102
 F 1.93041 -1.54089 -0.56093
 F -1.92418 -1.56434 0.55278
 H 1.60227 1.16110 0.63993
 H -1.59811 1.14340 -0.62767
 H 1.68596 0.89237 0.64005
 H -1.73113 0.87349 -0.66343
 H 2.64619 0.23698 1.04152
 H -2.64853 0.20734 -1.04204
13
bifur_IRC_Distances_MW_output/new_data/bifur_traj3_Distances point 22
C 1.13617 -0.68151 0.02014
 C -1.11923 -0.69491 -0.01437
 C 0.02813 -0.95952 0.01550
 C 1.80531 0.47598 0.63022
 C -1.81334 0.45568 -0.63200
 F 1.92909 -1.54041 -0.56239
 F -1.92280 -1.56379 0.55441
 H 1.60561 1.16131 0.64072
 H -1.60155 1.14357 -0.62870
 H 1.68944 0.89170 0.64097
 H -1.73456 0.87279 -0.66399
 H 2.64700 0.23437 1.04374
 H -2.64926 0.20475 -1.04426
13
bifur_IRC_Distances_MW_output/new_data/bifur_traj3_Distances point 23
C 1.13617 -0.68151 0.02014
 C -1.11923 -0.69491 -0.01437
 C 0.02813 -0.95952 0.01550
 C 1.80531 0.47598 0.63022
 C -1.81334 0.45568 -0.63200
 F 1.92909 -1.54041 -0.56239
 F -1.92280 -1.56379 0.55441
 H 1.60561 1.16131 0.64072
 H -1.60155 1.14357 -0.62870
 H 1.68944 0.89170 0.64097
 H -1.73456 0.87279 -0.66399
 H 2.64700 0.23437 1.04374
 H -2.64926 0.20475 -1.04426
13
bifur_IRC_Distances_MW_output/new_data/bifur_traj3_Distances point 24
C 1.13641 -0.67920 0.01976
 C -1.11953 -0.69257 -0.01413
 C 0.02805 -0.95289 0.01509
 C 1.80896 0.47502 0.63201
 C -1.81700 0.45470 -0.63376
 F 1.92669 -1.53953 -0.56500
 F -1.92031 -1.56281 0.55733
 H 1.61163 1.16168 0.64212
 H -1.60776 1.14388 -0.63053
 H 1.69572 0.89048 0.64261
 H -1.74074 0.87153 -0.66498
 H 2.64846 0.22964 1.04777
 H -2.65057 0.20006 -1.04827
13
bifur_IRC_Distances_MW_output/new_data/bifur_traj3_Distances point 25
C 1.13652 -0.67815 0.01959
 C -1.11967 -0.69151 -0.01402
 C 0.02801 -0.94987 0.01490
 C 1.81062 0.47458 0.63282
 C -1.81866 0.45426 -0.63456
 F 1.92560 -1.53913 -0.56618
 F -1.91918 -1.56236 0.55864
 H 1.61436 1.16186 0.64275
 H -1.61058 1.14403 -0.63135
 H 1.69857 0.88992 0.64333
 H -1.74355 0.87095 -0.66541
 H 2.64912 0.22748 1.04960
 H -2.65117 0.19793 -1.05010
13
bifur_IRC_Distances_MW_output/new_data/bifur_traj3_Distances point 26
C 1.13660 -0.67731 0.01946
 C -1.11978 -0.69066 -0.01394
 C 0.02798 -0.94747 0.01476
 C 1.81193 0.47423 0.63345
 C -1.81998 0.45391 -0.63519
 F 1.92474 -1.53881 -0.56710
 F -1.91829 -1.56200 0.55967
 H 1.61653 1.16199 0.64324
 H -1.61282 1.14414 -0.63199
 H 1.70083 0.88948 0.64391
 H -1.74578 0.87049 -0.66576
 H 2.64965 0.22577 1.05106
 H -2.65164 0.19623 -1.05156
13
bifur_IRC_Distances_MW_output/new_data/bifur_traj3_Distances point 27
C 1.13667 -0.67670 0.01936
 C -1.11985 -0.69005 -0.01388
 C 0.02796 -0.94572 0.01466
 C 1.81289 0.47398 0.63392
 C -1.82093 0.45365 -0.63564
 F 1.92412 -1.53858 -0.56778
 F -1.91764 -1.56175 0.56042
 H 1.61811 1.16209 0.64359
 H -1.61444 1.14422 -0.63246
 H 1.70247 0.88916 0.64432
 H -1.74740 0.87016 -0.66601
 H 2.65003 0.22453 1.05212
 H -2.65198 0.19500 -1.05262
13
bifur_IRC_Distances_MW_output/new_data/bifur_traj3_Distances point 28
C 1.13672 -0.67622 0.01928
 C -1.11992 -0.68956 -0.01383
 C 0.02794 -0.94432 0.01457
 C 1.81365 0.47378 0.63429
 C -1.82169 0.45345 -0.63601
 F 1.92362 -1.53840 -0.56831
 F -1.91712 -1.56154 0.56101
 H 1.61936 1.16217 0.64387
 H -1.61574 1.14429 -0.63282
 H 1.70378 0.88890 0.64464
 H -1.74869 0.86989 -0.66620
 H 2.65033 0.22354 1.05296
 H -2.65225 0.19402 -1.05346
13
bifur_IRC_Distances_MW_output/new_data/bifur_traj3_Distances point 29
C 1.01019 -0.67583 0.52158
 C -0.99276 -0.68906 -0.51867
 C 0.03151 -0.94307 0.00028
 C 1.89841 0.47363 0.30093
 C -1.90635 0.45323 -0.30305
 F 1.42414 -1.53844 1.41185
 F -1.42168 -1.56115 -1.40298
 H 1.73218 1.16229 0.20084
 H -1.72393 1.14430 -0.20835
 H 1.80696 0.88871 0.24010
 H -1.85673 0.86961 -0.24214
 H 2.83344 0.22273 0.32806
 H -2.83536 0.19306 -0.32844
13
bifur_IRC_Distances_MW_output/new_data/bifur_traj3_Distances point 30
C 1.01013 -0.67541 0.52178
 C -0.99273 -0.68864 -0.51886
 C 0.03146 -0.94186 0.00033
 C 1.89910 0.47346 0.30120
 C -1.90704 0.45305 -0.30332
 F 1.42337 -1.53829 1.41221
 F -1.42086 -1.56097 -1.40341
 H 1.73323 1.16236 0.20137
 H -1.72505 1.14436 -0.20882
 H 1.80806 0.88849 0.24062
 H -1.85777 0.86938 -0.24275
 H 2.83398 0.22187 0.32790
 H -2.83587 0.19221 -0.32826
13
bifur_IRC_Distances_MW_output/new_data/bifur_traj3_Distances point 31
C 1.01007 -0.67499 0.52198
 C -0.99269 -0.68820 -0.51906
 C 0.03142 -0.94063 0.00039
 C 1.89981 0.47328 0.30148
 C -1.90775 0.45287 -0.30360
 F 1.42258 -1.53814 1.41258
 F -1.42003 -1.56078 -1.40384
 H 1.73429 1.16243 0.20191
 H -1.72618 1.14441 -0.20928
 H 1.80918 0.88826 0.24115
 H -1.85882 0.86914 -0.24336
 H 2.83452 0.22100 0.32772
 H -2.83640 0.19134 -0.32807
13
bifur_IRC_Distances_MW_output/new_data/bifur_traj3_Distances point 32
C 1.01001 -0.67454 0.52219
 C -0.99265 -0.68774 -0.51926
 C 0.03137 -0.93933 0.00044
 C 1.90055 0.47310 0.30177
 C -1.90849 0.45268 -0.30388
 F 1.42176 -1.53798 1.41297
 F -1.41916 -1.56058 -1.40429
 H 1.73540 1.16251 0.20247
 H -1.72737 1.14447 -0.20978
 H 1.81035 0.88802 0.24171
 H -1.85993 0.86889 -0.24401
 H 2.83510 0.22008 0.32754
 H -2.83695 0.19042 -0.32787
13
bifur_IRC_Distances_MW_output/new_data/bifur_traj3_Distances point 33
C 1.00995 -0.67406 0.52242
 C -0.99261 -0.68725 -0.51948
 C 0.03132 -0.93794 0.00050
 C 1.90134 0.47290 0.30208
 C -1.90928 0.45247 -0.30419
 F 1.42088 -1.53780 1.41339
 F -1.41823 -1.56036 -1.40478
 H 1.73660 1.16259 0.20308
 H -1.72864 1.14453 -0.21031
 H 1.81161 0.88777 0.24232
 H -1.86111 0.86862 -0.24471
 H 2.83572 0.21910 0.32735
 H -2.83754 0.18944 -0.32766
13
bifur_IRC_Distances_MW_output/new_data/bifur_traj3_Distances point 34
C 1.00995 -0.67406 0.52242
 C -0.99261 -0.68725 -0.51948
 C 0.03132 -0.93794 0.00050
 C 1.90134 0.47290 0.30208
 C -1.90928 0.45247 -0.30419
 F 1.42088 -1.53780 1.41339
 F -1.41823 -1.56036 -1.40478
 H 1.73660 1.16259 0.20308
 H -1.72864 1.14453 -0.21031
 H 1.81161 0.88777 0.24232
 H -1.86111 0.86862 -0.24471
 H 2.83572 0.21910 0.32735
 H -2.83754 0.18944 -0.32766
13
bifur_IRC_Distances_MW_output/new_data/bifur_traj3_Distances point 35
C 1.00980 -0.67296 0.52293
 C -0.99251 -0.68613 -0.51997
 C 0.03119 -0.93476 0.00063
 C 1.90316 0.47244 0.30279
 C -1.91110 0.45200 -0.30491
 F 1.41886 -1.53741 1.41433
 F -1.41609 -1.55987 -1.40588
 H 1.73934 1.16278 0.20447
 H -1.73156 1.14468 -0.21153
 H 1.81449 0.88718 0.24371
 H -1.86382 0.86801 -0.24630
 H 2.83714 0.21684 0.32689
 H -2.83889 0.18719 -0.32717
13
bifur_IRC_Distances_MW_output/new_data/bifur_traj3_Distances point 36
C 1.00970 -0.67222 0.52327
 C -0.99245 -0.68538 -0.52030
 C 0.03111 -0.93262 0.00072
 C 1.90437 0.47213 0.30327
 C -1.91231 0.45169 -0.30538
 F 1.41752 -1.53714 1.41496
 F -1.41467 -1.55954 -1.40661
 H 1.74116 1.16290 0.20541
 H -1.73351 1.14478 -0.21235
 H 1.81641 0.88679 0.24464
 H -1.86563 0.86759 -0.24737
 H 2.83808 0.21534 0.32659
 H -2.83979 0.18569 -0.32684
13
bifur_IRC_Distances_MW_output/new_data/bifur_traj3_Distances point 37
C 1.00957 -0.67127 0.52372
 C -0.99237 -0.68440 -0.52073
 C 0.03101 -0.92986 0.00083
 C 1.90594 0.47174 0.30389
 C -1.91388 0.45128 -0.30600
 F 1.41578 -1.53680 1.41576
 F -1.41284 -1.55912 -1.40755
 H 1.74352 1.16307 0.20662
 H -1.73602 1.14490 -0.21342
 H 1.81889 0.88628 0.24585
 H -1.86797 0.86706 -0.24876
 H 2.83931 0.21339 0.32619
 H -2.84096 0.18374 -0.32641
13
bifur_IRC_Distances_MW_output/new_data/bifur_traj3_Distances point 38
C 1.00941 -0.67003 0.52428
 C -0.99226 -0.68314 -0.52127
 C 0.03088 -0.92629 0.00097
 C 1.90796 0.47123 0.30470
 C -1.91590 0.45075 -0.30680
 F 1.41355 -1.53636 1.41679
 F -1.41047 -1.55857 -1.40876
 H 1.74656 1.16328 0.20820
 H -1.73926 1.14506 -0.21481
 H 1.82209 0.88562 0.24742
 H -1.87098 0.86636 -0.25056
 H 2.84090 0.21087 0.32567
 H -2.84247 0.18123 -0.32585
13
bifur_IRC_Distances_MW_output/new_data/bifur_traj3_Distances point 39
C 1.13750 -0.66836 0.01811
 C -1.12093 -0.68162 -0.01310
 C 0.02763 -0.92171 0.01329
 C 1.82590 0.47051 0.64016
 C -1.83395 0.45014 -0.64179
 F 1.91560 -1.53544 -0.57674
 F -1.90877 -1.55822 0.57037
 H 1.63957 1.16347 0.64823
 H -1.63661 1.14535 -0.63849
 H 1.72487 0.88470 0.64966
 H -1.76945 0.86555 -0.66922
 H 2.65521 0.20751 1.06669
 H -2.65659 0.17814 -1.06716
13
bifur_IRC_Distances_MW_output/new_data/bifur_traj3_Distances point 40
C 1.13770 -0.66638 0.01782
 C -1.12119 -0.67962 -0.01293
 C 0.02755 -0.91599 0.01298
 C 1.82897 0.46969 0.64161
 C -1.83702 0.44930 -0.64322
 F 1.91360 -1.53470 -0.57880
 F -1.90668 -1.55739 0.57265
 H 1.64464 1.16380 0.64927
 H -1.64184 1.14562 -0.63984
 H 1.73015 0.88363 0.65084
 H -1.77465 0.86444 -0.66993
 H 2.65643 0.20347 1.07016
 H -2.65766 0.17414 -1.07062
13
bifur_IRC_Distances_MW_output/new_data/bifur_traj3_Distances point 41
C 1.13791 -0.66421 0.01752
 C -1.12147 -0.67742 -0.01274
 C 0.02746 -0.90972 0.01264
 C 1.83232 0.46878 0.64319
 C -1.84038 0.44838 -0.64477
 F 1.91141 -1.53389 -0.58103
 F -1.90439 -1.55647 0.57512
 H 1.65017 1.16416 0.65038
 H -1.64756 1.14591 -0.64128
 H 1.73593 0.88246 0.65211
 H -1.78033 0.86323 -0.67068
 H 2.65777 0.19904 1.07397
 H -2.65883 0.16976 -1.07442
13
bifur_IRC_Distances_MW_output/new_data/bifur_traj3_Distances point 42
C 1.13812 -0.66211 0.01724
 C -1.12174 -0.67531 -0.01257
 C 0.02736 -0.90367 0.01233
 C 1.83554 0.46791 0.64470
 C -1.84360 0.44750 -0.64626
 F 1.90931 -1.53310 -0.58315
 F -1.90219 -1.55560 0.57746
 H 1.65549 1.16451 0.65142
 H -1.65307 1.14619 -0.64264
 H 1.74149 0.88132 0.65329
 H -1.78580 0.86205 -0.67139
 H 2.65905 0.19478 1.07765
 H -2.65995 0.16553 -1.07809
13
bifur_IRC_Distances_MW_output/new_data/bifur_traj3_Distances point 43
C 1.13832 -0.66008 0.01697
 C -1.12200 -0.67325 -0.01241
 C 0.02727 -0.89777 0.01202
 C 1.83867 0.46706 0.64615
 C -1.84673 0.44664 -0.64769
 F 1.90727 -1.53234 -0.58518
 F -1.90006 -1.55474 0.57971
 H 1.66065 1.16485 0.65242
 H -1.65841 1.14647 -0.64393
 H 1.74687 0.88021 0.65442
 H -1.79110 0.86090 -0.67206
 H 2.66029 0.19063 1.08123
 H -2.66103 0.16143 -1.08166
13
bifur_IRC_Distances_MW_output/new_data/bifur_traj3_Distances point 44
C 1.13852 -0.65801 0.01671
 C -1.12227 -0.67116 -0.01225
 C 0.02717 -0.89179 0.01172
 C 1.84183 0.46620 0.64762
 C -1.84989 0.44576 -0.64914
 F 1.90521 -1.53157 -0.58722
 F -1.89791 -1.55388 0.58196
 H 1.66587 1.16519 0.65340
 H -1.66380 1.14675 -0.64520
 H 1.75232 0.87908 0.65552
 H -1.79646 0.85973 -0.67271
 H 2.66155 0.18643 1.08487
 H -2.66212 0.15727 -1.08528
13
bifur_IRC_Distances_MW_output/new_data/bifur_traj3_Distances point 45
C 1.13852 -0.65801 0.01671
 C -1.12227 -0.67116 -0.01225
 C 0.02717 -0.89179 0.01172
 C 1.84183 0.46620 0.64762
 C -1.84989 0.44576 -0.64914
 F 1.90521 -1.53157 -0.58722
 F -1.89791 -1.55388 0.58196
 H 1.66587 1.16519 0.65340
 H -1.66380 1.14675 -0.64520
 H 1.75232 0.87908 0.65552
 H -1.79646 0.85973 -0.67271
 H 2.66155 0.18643 1.08487
 H -2.66212 0.15727 -1.08528
13
bifur_IRC_Distances_MW_output/new_data/bifur_traj3_Distances point 46
C 1.00739 -0.65377 0.53139
 C -0.99102 -0.66655 -0.52821
 C 0.02911 -0.87902 0.00263
 C 1.93415 0.46447 0.31538
 C -1.94207 0.44379 -0.31739
 F 1.38489 -1.53059 1.42937
 F -1.38014 -1.55138 -1.42344
 H 1.78570 1.16607 0.22941
 H -1.78095 1.14721 -0.23386
 H 1.86319 0.87678 0.26884
 H -1.90983 0.85709 -0.27457
 H 2.86189 0.17774 0.31838
 H -2.86231 0.14816 -0.31793
13
bifur_IRC_Distances_MW_output/new_data/bifur_traj3_Distances point 47
C 1.00712 -0.65139 0.53238
 C -0.99086 -0.66412 -0.52919
 C 0.02885 -0.87207 0.00285
 C 1.93792 0.46348 0.31696
 C -1.94584 0.44277 -0.31895
 F 1.38081 -1.52975 1.43107
 F -1.37582 -1.55034 -1.42542
 H 1.79130 1.16648 0.23259
 H -1.78692 1.14753 -0.23676
 H 1.86907 0.87547 0.27208
 H -1.91540 0.85571 -0.27814
 H 2.86497 0.17290 0.31724
 H -2.86520 0.14333 -0.31670
13
bifur_IRC_Distances_MW_output/new_data/bifur_traj3_Distances point 48
C 1.00686 -0.64915 0.53330
 C -0.99071 -0.66182 -0.53010
 C 0.02861 -0.86550 0.00304
 C 1.94146 0.46254 0.31845
 C -1.94937 0.44180 -0.32043
 F 1.37699 -1.52896 1.43263
 F -1.37178 -1.54935 -1.42724
 H 1.79655 1.16687 0.23560
 H -1.79250 1.14782 -0.23951
 H 1.87457 0.87422 0.27515
 H -1.92061 0.85441 -0.28152
 H 2.86788 0.16834 0.31615
 H -2.86793 0.13878 -0.31552
13
bifur_IRC_Distances_MW_output/new_data/bifur_traj3_Distances point 49
C 1.00667 -0.64750 0.53397
 C -0.99061 -0.66015 -0.53076
 C 0.02843 -0.86071 0.00318
 C 1.94403 0.46186 0.31954
 C -1.95194 0.44110 -0.32151
 F 1.37422 -1.52838 1.43375
 F -1.36884 -1.54863 -1.42856
 H 1.80036 1.16715 0.23781
 H -1.79656 1.14804 -0.24154
 H 1.87857 0.87331 0.27741
 H -1.92440 0.85345 -0.28399
 H 2.87000 0.16501 0.31535
 H -2.86992 0.13545 -0.31465
13
bifur_IRC_Distances_MW_output/new_data/bifur_traj3_Distances point 50
C 1.00653 -0.64628 0.53446
 C -0.99053 -0.65890 -0.53125
 C 0.02830 -0.85711 0.00328
 C 1.94595 0.46134 0.32035
 C -1.95386 0.44057 -0.32232
 F 1.37215 -1.52795 1.43458
 F -1.36665 -1.54809 -1.42953
 H 1.80321 1.16737 0.23946
 H -1.79959 1.14820 -0.24307
 H 1.88155 0.87262 0.27911
 H -1.92723 0.85273 -0.28584
 H 2.87159 0.16252 0.31474
 H -2.87141 0.13297 -0.31399
13
bifur_IRC_Distances_MW_output/new_data/bifur_traj3_Distances point 51
C 1.00642 -0.64526 0.53487
 C -0.99047 -0.65786 -0.53165
 C 0.02818 -0.85414 0.00336
 C 1.94754 0.46092 0.32103
 C -1.95544 0.44013 -0.32299
 F 1.37045 -1.52759 1.43526
 F -1.36485 -1.54764 -1.43032
 H 1.80556 1.16754 0.24084
 H -1.80209 1.14834 -0.24433
 H 1.88401 0.87205 0.28052
 H -1.92956 0.85213 -0.28738
 H 2.87291 0.16046 0.31424
 H -2.87265 0.13091 -0.31344
13
bifur_IRC_Distances_MW_output/new_data/bifur_traj3_Distances point 52
C 1.13982 -0.64417 0.01509
 C -1.12406 -0.65719 -0.01130
 C 0.02644 -0.85159 0.00984
 C 1.86278 0.46041 0.65714
 C -1.87083 0.43990 -0.65851
 F 1.89159 -1.52642 -0.60023
 F -1.88365 -1.54813 0.59626
 H 1.70044 1.16752 0.65939
 H -1.69963 1.14862 -0.65294
 H 1.78847 0.87140 0.66218
 H -1.83200 0.85179 -0.67658
 H 2.66986 0.15836 1.10931
 H -2.66922 0.12949 -1.10965
13
bifur_IRC_Distances_MW_output/new_data/bifur_traj3_Distances point 53
C 1.13989 -0.64344 0.01502
 C -1.12416 -0.65646 -0.01125
 C 0.02640 -0.84948 0.00975
 C 1.86386 0.46011 0.65762
 C -1.87192 0.43959 -0.65899
 F 1.89089 -1.52615 -0.60089
 F -1.88291 -1.54782 0.59698
 H 1.70223 1.16764 0.65967
 H -1.70149 1.14872 -0.65331
 H 1.79034 0.87100 0.66249
 H -1.83385 0.85137 -0.67676
 H 2.67029 0.15689 1.11059
 H -2.66958 0.12804 -1.11093
13
bifur_IRC_Distances_MW_output/new_data/bifur_traj3_Distances point 54
C 1.13993 -0.64296 0.01497
 C -1.12422 -0.65598 -0.01122
 C 0.02637 -0.84809 0.00969
 C 1.86458 0.45991 0.65794
 C -1.87263 0.43939 -0.65930
 F 1.89043 -1.52597 -0.60131
 F -1.88243 -1.54763 0.59745
 H 1.70341 1.16772 0.65986
 H -1.70271 1.14879 -0.65355
 H 1.79158 0.87073 0.66270
 H -1.83506 0.85109 -0.67688
 H 2.67057 0.15592 1.11144
 H -2.66982 0.12708 -1.11177
13
bifur_IRC_Distances_MW_output/new_data/bifur_traj3_Distances point 55
C 1.00619 -0.64315 0.53571
 C -0.99034 -0.65570 -0.53248
 C 0.02795 -0.84795 0.00352
 C 1.95083 0.46004 0.32244
 C -1.95873 0.43922 -0.32439
 F 1.36691 -1.52685 1.43665
 F -1.36112 -1.54671 -1.43195
 H 1.81042 1.16791 0.24371
 H -1.80727 1.14861 -0.24698
 H 1.88911 0.87087 0.28347
 H -1.93441 0.85089 -0.29059
 H 2.87565 0.15618 0.31318
 H -2.87521 0.12663 -0.31229
13
bifur_IRC_Distances_MW_output/new_data/bifur_traj3_Distances point 56
C 1.00619 -0.64315 0.53571
 C -0.99034 -0.65570 -0.53248
 C 0.02795 -0.84795 0.00352
 C 1.95083 0.46004 0.32244
 C -1.95873 0.43922 -0.32439
 F 1.36692 -1.52685 1.43665
 F -1.36112 -1.54671 -1.43195
 H 1.81042 1.16791 0.24371
 H -1.80727 1.14861 -0.24698
 H 1.88911 0.87087 0.28347
 H -1.93440 0.85089 -0.29059
 H 2.87565 0.15618 0.31318
 H -2.87521 0.12664 -0.31229
13
bifur_IRC_Distances_MW_output/new_data/bifur_traj3_Distances point 57
C 1.00631 -0.64424 0.53528
 C -0.99040 -0.65682 -0.53206
 C 0.02807 -0.85114 0.00344
 C 1.94914 0.46049 0.32171
 C -1.95704 0.43969 -0.32367
 F 1.36873 -1.52723 1.43594
 F -1.36304 -1.54719 -1.43111
 H 1.80792 1.16772 0.24223
 H -1.80460 1.14847 -0.24562
 H 1.88649 0.87148 0.28195
 H -1.93191 0.85153 -0.28893
 H 2.87424 0.15839 0.31373
 H -2.87389 0.12884 -0.31288
13
bifur_IRC_Distances_MW_output/new_data/bifur_traj3_Distances point 58
C 1.00641 -0.64517 0.53491
 C -0.99046 -0.65776 -0.53169
 C 0.02817 -0.85386 0.00336
 C 1.94769 0.46088 0.32109
 C -1.95559 0.44009 -0.32305
 F 1.37029 -1.52756 1.43532
 F -1.36468 -1.54760 -1.43039
 H 1.80578 1.16756 0.24097
 H -1.80232 1.14835 -0.24445
 H 1.88424 0.87200 0.28065
 H -1.92978 0.85208 -0.28753
 H 2.87303 0.16027 0.31419
 H -2.87276 0.13072 -0.31339
13
bifur_IRC_Distances_MW_output/new_data/bifur_traj3_Distances point 59
C 1.00654 -0.64630 0.53445
 C -0.99053 -0.65893 -0.53123
 C 0.02830 -0.85719 0.00327
 C 1.94591 0.46136 0.32034
 C -1.95382 0.44058 -0.32230
 F 1.37220 -1.52796 1.43456
 F -1.36671 -1.54810 -1.42950
 H 1.80314 1.16736 0.23943
 H -1.79952 1.14820 -0.24303
 H 1.88148 0.87264 0.27907
 H -1.92717 0.85275 -0.28580
 H 2.87156 0.16258 0.31476
 H -2.87138 0.13302 -0.31400
13
bifur_IRC_Distances_MW_output/new_data/bifur_traj3_Distances point 60
C 1.00669 -0.64769 0.53389
 C -0.99062 -0.66034 -0.53068
 C 0.02845 -0.86125 0.00316
 C 1.94374 0.46193 0.31941
 C -1.95165 0.44118 -0.32139
 F 1.37453 -1.52845 1.43362
 F -1.36918 -1.54871 -1.42841
 H 1.79993 1.16712 0.23755
 H -1.79610 1.14802 -0.24131
 H 1.87811 0.87341 0.27715
 H -1.92397 0.85356 -0.28371
 H 2.86976 0.16539 0.31544
 H -2.86970 0.13583 -0.31475
13
bifur_IRC_Distances_MW_output/new_data/bifur_traj3_Distances point 61
C 1.00690 -0.64949 0.53316
 C -0.99073 -0.66217 -0.52996
 C 0.02865 -0.86650 0.00301
 C 1.94092 0.46268 0.31822
 C -1.94884 0.44195 -0.32021
 F 1.37757 -1.52908 1.43240
 F -1.37239 -1.54950 -1.42697
 H 1.79576 1.16681 0.23514
 H -1.79166 1.14778 -0.23909
 H 1.87374 0.87441 0.27469
 H -1.91982 0.85460 -0.28101
 H 2.86744 0.16903 0.31632
 H -2.86752 0.13946 -0.31570
13
bifur_IRC_Distances_MW_output/new_data/bifur_traj3_Distances point 62
C 1.00717 -0.65190 0.53217
 C -0.99089 -0.66464 -0.52898
 C 0.02891 -0.87356 0.00280
 C 1.93711 0.46369 0.31662
 C -1.94503 0.44299 -0.31862
 F 1.38168 -1.52993 1.43071
 F -1.37674 -1.55056 -1.42500
 H 1.79011 1.16639 0.23190
 H -1.78564 1.14746 -0.23613
 H 1.86781 0.87575 0.27138
 H -1.91421 0.85601 -0.27738
 H 2.86431 0.17393 0.31748
 H -2.86458 0.14436 -0.31696
13
bifur_IRC_Distances_MW_output/new_data/bifur_traj3_Distances point 63
C 1.00746 -0.65434 0.53116
 C -0.99106 -0.66712 -0.52798
 C 0.02917 -0.88067 0.00258
 C 1.93325 0.46470 0.31500
 C -1.94118 0.44403 -0.31702
 F 1.38586 -1.53079 1.42897
 F -1.38117 -1.55163 -1.42296
 H 1.78437 1.16597 0.22866
 H -1.77954 1.14714 -0.23317
 H 1.86180 0.87709 0.26807
 H -1.90851 0.85742 -0.27373
 H 2.86116 0.17888 0.31864
 H -2.86162 0.14931 -0.31822
13
bifur_IRC_Distances_MW_output/new_data/bifur_traj3_Distances point 64
C 1.00771 -0.65642 0.53028
 C -0.99121 -0.66925 -0.52711
 C 0.02940 -0.88675 0.00239
 C 1.92994 0.46557 0.31363
 C -1.93787 0.44493 -0.31565
 F 1.38946 -1.53153 1.42745
 F -1.38498 -1.55255 -1.42119
 H 1.77944 1.16561 0.22589
 H -1.77428 1.14686 -0.23066
 H 1.85662 0.87824 0.26526
 H -1.90361 0.85862 -0.27062
 H 2.85846 0.18312 0.31962
 H -2.85908 0.15354 -0.31928
13
bifur_IRC_Distances_MW_output/new_data/bifur_traj3_Distances point 65
C 1.00793 -0.65825 0.52950
 C -0.99134 -0.67112 -0.52635
 C 0.02960 -0.89207 0.00222
 C 1.92702 0.46633 0.31242
 C -1.93495 0.44571 -0.31446
 F 1.39264 -1.53217 1.42609
 F -1.38834 -1.55336 -1.41960
 H 1.77509 1.16530 0.22348
 H -1.76965 1.14662 -0.22848
 H 1.85205 0.87924 0.26282
 H -1.89929 0.85967 -0.26790
 H 2.85610 0.18684 0.32047
 H -2.85686 0.15725 -0.32020
13
bifur_IRC_Distances_MW_output/new_data/bifur_traj3_Distances point 66
C 1.00813 -0.65992 0.52878
 C -0.99146 -0.67282 -0.52565
 C 0.02978 -0.89692 0.00205
 C 1.92435 0.46702 0.31132
 C -1.93228 0.44643 -0.31337
 F 1.39555 -1.53276 1.42483
 F -1.39142 -1.55409 -1.41814
 H 1.77110 1.16501 0.22129
 H -1.76541 1.14640 -0.22650
 H 1.84787 0.88015 0.26060
 H -1.89533 0.86063 -0.26542
 H 2.85394 0.19024 0.32123
 H -2.85482 0.16064 -0.32103
13
bifur_IRC_Distances_MW_output/new_data/bifur_traj3_Distances point 67
C 1.00813 -0.65992 0.52878
 C -0.99146 -0.67282 -0.52565
 C 0.02978 -0.89692 0.00205
 C 1.92435 0.46702 0.31132
 C -1.93229 0.44643 -0.31337
 F 1.39555 -1.53276 1.42483
 F -1.39142 -1.55409 -1.41814
 H 1.77111 1.16501 0.22129
 H -1.76541 1.14640 -0.22650
 H 1.84788 0.88015 0.26060
 H -1.89534 0.86063 -0.26543
 H 2.85395 0.19023 0.32123
 H -2.85483 0.16064 -0.32103
13
bifur_IRC_Distances_MW_output/new_data/bifur_traj3_Distances point 68
C 1.00855 -0.66333 0.52729
 C -0.99172 -0.67631 -0.52419
 C 0.03015 -0.90686 0.00171
 C 1.91885 0.46844 0.30908
 C -1.92679 0.44789 -0.31114
 F 1.40157 -1.53397 1.42220
 F -1.39779 -1.55560 -1.41506
 H 1.76289 1.16442 0.21683
 H -1.75666 1.14595 -0.22249
 H 1.83924 0.88201 0.25609
 H -1.88718 0.86258 -0.26038
 H 2.84954 0.19720 0.32277
 H -2.85066 0.16759 -0.32270
13
bifur_IRC_Distances_MW_output/new_data/bifur_traj3_Distances point 69
C 1.00882 -0.66547 0.52634
 C -0.99189 -0.67849 -0.52327
 C 0.03038 -0.91307 0.00148
 C 1.91539 0.46933 0.30768
 C -1.92333 0.44880 -0.30975
 F 1.40537 -1.53474 1.42051
 F -1.40181 -1.55655 -1.41309
 H 1.75770 1.16406 0.21406
 H -1.75113 1.14567 -0.22001
 H 1.83380 0.88317 0.25330
 H -1.88203 0.86379 -0.25723
 H 2.84678 0.20156 0.32371
 H -2.84804 0.17194 -0.32372
13
bifur_IRC_Distances_MW_output/new_data/bifur_traj3_Distances point 70
C 1.00909 -0.66757 0.52540
 C -0.99206 -0.68063 -0.52236
 C 0.03061 -0.91915 0.00125
 C 1.91199 0.47020 0.30631
 C -1.91993 0.44970 -0.30839
 F 1.40911 -1.53548 1.41882
 F -1.40577 -1.55748 -1.41112
 H 1.75260 1.16370 0.21136
 H -1.74570 1.14539 -0.21761
 H 1.82844 0.88429 0.25059
 H -1.87697 0.86498 -0.25416
 H 2.84408 0.20583 0.32462
 H -2.84548 0.17621 -0.32470
13
bifur_IRC_Distances_MW_output/new_data/bifur_traj3_Distances point 71
C 1.00934 -0.66947 0.52454
 C -0.99222 -0.68257 -0.52152
 C 0.03082 -0.92467 0.00104
 C 1.90887 0.47099 0.30506
 C -1.91681 0.45051 -0.30716
 F 1.41254 -1.53616 1.41726
 F -1.40940 -1.55832 -1.40930
 H 1.74793 1.16337 0.20891
 H -1.74072 1.14514 -0.21544
 H 1.82353 0.88532 0.24814
 H -1.87234 0.86605 -0.25137
 H 2.84162 0.20973 0.32544
 H -2.84315 0.18009 -0.32559
13
bifur_IRC_Distances_MW_output/new_data/bifur_traj3_Distances point 72
C 1.00957 -0.67126 0.52372
 C -0.99237 -0.68439 -0.52073
 C 0.03101 -0.92984 0.00083
 C 1.90595 0.47174 0.30390
 C -1.91389 0.45128 -0.30600
 F 1.41577 -1.53680 1.41577
 F -1.41282 -1.55912 -1.40756
 H 1.74354 1.16307 0.20663
 H -1.73604 1.14490 -0.21343
 H 1.81891 0.88627 0.24586
 H -1.86799 0.86705 -0.24877
 H 2.83932 0.21337 0.32619
 H -2.84097 0.18373 -0.32640
13
bifur_IRC_Distances_MW_output/new_data/bifur_traj3_Distances point 73
C 1.00980 -0.67300 0.52291
 C -0.99252 -0.68617 -0.51995
 C 0.03120 -0.93488 0.00063
 C 1.90309 0.47246 0.30277
 C -1.91103 0.45202 -0.30488
 F 1.41894 -1.53742 1.41430
 F -1.41618 -1.55989 -1.40584
 H 1.73923 1.16277 0.20442
 H -1.73145 1.14467 -0.21148
 H 1.81438 0.88720 0.24365
 H -1.86372 0.86803 -0.24624
 H 2.83708 0.21693 0.32691
 H -2.83883 0.18728 -0.32719
13
bifur_IRC_Distances_MW_output/new_data/bifur_traj3_Distances point 74
C 1.01004 -0.67479 0.52207
 C -0.99267 -0.68800 -0.51914
 C 0.03140 -0.94006 0.00041
 C 1.90013 0.47320 0.30160
 C -1.90807 0.45279 -0.30372
 F 1.42222 -1.53807 1.41275
 F -1.41965 -1.56069 -1.40404
 H 1.73478 1.16247 0.20215
 H -1.72670 1.14444 -0.20950
 H 1.80969 0.88816 0.24140
 H -1.85931 0.86903 -0.24365
 H 2.83478 0.22059 0.32764
 H -2.83664 0.19094 -0.32798
13
bifur_IRC_Distances_MW_output/new_data/bifur_traj3_Distances point 75
C 1.01031 -0.67676 0.52114
 C -0.99285 -0.69001 -0.51825
 C 0.03161 -0.94576 0.00016
 C 1.89686 0.47402 0.30033
 C -1.90481 0.45363 -0.30245
 F 1.42585 -1.53878 1.41103
 F -1.42349 -1.56157 -1.40203
 H 1.72985 1.16213 0.19967
 H -1.72145 1.14418 -0.20734
 H 1.80451 0.88920 0.23894
 H -1.85443 0.87013 -0.24080
 H 2.83224 0.22463 0.32844
 H -2.83422 0.19496 -0.32885
13
bifur_IRC_Distances_MW_output/new_data/bifur_traj3_Distances point 76
C 1.01062 -0.67898 0.52007
 C -0.99305 -0.69228 -0.51723
 C 0.03185 -0.95217 -0.00012
 C 1.89317 0.47494 0.29889
 C -1.90111 0.45457 -0.30103
 F 1.42997 -1.53958 1.40905
 F -1.42786 -1.56256 -1.39972
 H 1.72427 1.16176 0.19690
 H -1.71550 1.14389 -0.20493
 H 1.79863 0.89037 0.23620
 H -1.84890 0.87136 -0.23760
 H 2.82939 0.22918 0.32931
 H -2.83149 0.19950 -0.32980
13
bifur_IRC_Distances_MW_output/new_data/bifur_traj3_Distances point 77
C 1.01093 -0.68117 0.51901
 C -0.99326 -0.69452 -0.51621
 C 0.03210 -0.95848 -0.00041
 C 1.88951 0.47585 0.29748
 C -1.89745 0.45551 -0.29963
 F 1.43406 -1.54037 1.40706
 F -1.43218 -1.56354 -1.39739
 H 1.71874 1.16139 0.19418
 H -1.70960 1.14360 -0.20259
 H 1.79280 0.89153 0.23352
 H -1.84343 0.87257 -0.23447
 H 2.82658 0.23366 0.33016
 H -2.82880 0.20397 -0.33072
13
bifur_IRC_Distances_MW_output/new_data/bifur_traj3_Distances point 78
C 1.01093 -0.68117 0.51901
 C -0.99326 -0.69452 -0.51621
 C 0.03210 -0.95848 -0.00041
 C 1.88951 0.47585 0.29748
 C -1.89745 0.45551 -0.29963
 F 1.43406 -1.54037 1.40706
 F -1.43219 -1.56354 -1.39739
 H 1.71874 1.16139 0.19418
 H -1.70960 1.14360 -0.20259
 H 1.79280 0.89153 0.23352
 H -1.84343 0.87257 -0.23447
 H 2.82657 0.23366 0.33016
 H -2.82880 0.20398 -0.33072
13
bifur_IRC_Distances_MW_output/new_data/bifur_traj3_Distances point 79
C 1.01145 -0.68484 0.51720
 C -0.99361 -0.69826 -0.51449
 C 0.03250 -0.96903 -0.00091
 C 1.88334 0.47736 0.29513
 C -1.89128 0.45707 -0.29729
 F 1.44098 -1.54169 1.40364
 F -1.43950 -1.56518 -1.39340
 H 1.70940 1.16077 0.18967
 H -1.69963 1.14312 -0.19873
 H 1.78296 0.89344 0.22911
 H -1.83419 0.87459 -0.22924
 H 2.82187 0.24117 0.33153
 H -2.82429 0.21147 -0.33222
13
bifur_IRC_Distances_MW_output/new_data/bifur_traj3_Distances point 80
C 1.01167 -0.68638 0.51643
 C -0.99376 -0.69983 -0.51375
 C 0.03267 -0.97347 -0.00113
 C 1.88074 0.47800 0.29415
 C -1.88867 0.45773 -0.29631
 F 1.44391 -1.54225 1.40217
 F -1.44261 -1.56587 -1.39168
 H 1.70545 1.16051 0.18778
 H -1.69541 1.14292 -0.19714
 H 1.77879 0.89425 0.22727
 H -1.83028 0.87543 -0.22705
 H 2.81990 0.24433 0.33210
 H -2.82239 0.21462 -0.33284
13
bifur_IRC_Distances_MW_output/new_data/bifur_traj3_Distances point 81
C 1.01188 -0.68777 0.51572
 C -0.99390 -0.70125 -0.51308
 C 0.03283 -0.97747 -0.00134
 C 1.87837 0.47858 0.29326
 C -1.88631 0.45832 -0.29542
 F 1.44657 -1.54276 1.40083
 F -1.44543 -1.56650 -1.39011
 H 1.70186 1.16028 0.18609
 H -1.69158 1.14274 -0.19571
 H 1.77500 0.89497 0.22563
 H -1.82673 0.87619 -0.22508
 H 2.81811 0.24719 0.33260
 H -2.82067 0.21748 -0.33339
13
bifur_IRC_Distances_MW_output/new_data/bifur_traj3_Distances point 82
C 1.01208 -0.68909 0.51505
 C -0.99404 -0.70260 -0.51245
 C 0.03298 -0.98125 -0.00153
 C 1.87613 0.47912 0.29242
 C -1.88407 0.45888 -0.29459
 F 1.44910 -1.54324 1.39954
 F -1.44811 -1.56709 -1.38860
 H 1.69846 1.16006 0.18450
 H -1.68794 1.14257 -0.19437
 H 1.77140 0.89565 0.22409
 H -1.82337 0.87691 -0.22323
 H 2.81643 0.24989 0.33306
 H -2.81905 0.22017 -0.33390
13
bifur_IRC_Distances_MW_output/new_data/bifur_traj3_Distances point 83
C 1.01229 -0.69049 0.51433
 C -0.99418 -0.70403 -0.51177
 C 0.03313 -0.98527 -0.00175
 C 1.87374 0.47970 0.29153
 C -1.88168 0.45947 -0.29370
 F 1.45180 -1.54375 1.39815
 F -1.45097 -1.56773 -1.38698
 H 1.69482 1.15983 0.18281
 H -1.68406 1.14239 -0.19296
 H 1.76756 0.89638 0.22247
 H -1.81977 0.87767 -0.22125
 H 2.81463 0.25276 0.33355
 H -2.81732 0.22304 -0.33443
13
bifur_IRC_Distances_MW_output/new_data/bifur_traj3_Distances point 84
C 1.01253 -0.69213 0.51348
 C -0.99435 -0.70570 -0.51096
 C 0.03332 -0.98997 -0.00200
 C 1.87093 0.48038 0.29049
 C -1.87887 0.46017 -0.29266
 F 1.45498 -1.54435 1.39651
 F -1.45434 -1.56847 -1.38506
 H 1.69055 1.15956 0.18085
 H -1.67949 1.14218 -0.19133
 H 1.76305 0.89722 0.22058
 H -1.81555 0.87856 -0.21895
 H 2.81254 0.25613 0.33411
 H -2.81529 0.22640 -0.33505
13
bifur_IRC_Distances_MW_output/new_data/bifur_traj3_Distances point 85
C 1.01277 -0.69369 0.51265
 C -0.99452 -0.70730 -0.51019
 C 0.03350 -0.99444 -0.00225
 C 1.86824 0.48103 0.28950
 C -1.87618 0.46084 -0.29168
 F 1.45803 -1.54493 1.39492
 F -1.45756 -1.56917 -1.38320
 H 1.68645 1.15930 0.17899
 H -1.67512 1.14198 -0.18979
 H 1.75872 0.89803 0.21880
 H -1.81151 0.87941 -0.21677
 H 2.81054 0.25934 0.33464
 H -2.81336 0.22960 -0.33563
13
bifur_IRC_Distances_MW_output/new_data/bifur_traj3_Distances point 86
C 1.01299 -0.69510 0.51191
 C -0.99467 -0.70874 -0.50949
 C 0.03366 -0.99850 -0.00248
 C 1.86580 0.48161 0.28861
 C -1.87374 0.46144 -0.29079
 F 1.46080 -1.54545 1.39346
 F -1.46050 -1.56981 -1.38149
 H 1.68273 1.15907 0.17731
 H -1.67114 1.14180 -0.18842
 H 1.75479 0.89875 0.21720
 H -1.80784 0.88018 -0.21479
 H 2.80873 0.26224 0.33510
 H -2.81161 0.23250 -0.33614
13
bifur_IRC_Distances_MW_output/new_data/bifur_traj3_Distances point 87
C 1.01321 -0.69646 0.51118
 C -0.99482 -0.71013 -0.50880
 C 0.03381 -1.00239 -0.00270
 C 1.86345 0.48218 0.28775
 C -1.87138 0.46202 -0.28994
 F 1.46348 -1.54595 1.39204
 F -1.46334 -1.57043 -1.37982
 H 1.67914 1.15885 0.17571
 H -1.66730 1.14163 -0.18711
 H 1.75098 0.89945 0.21568
 H -1.80429 0.88091 -0.21290
 H 2.80699 0.26504 0.33554
 H -2.80992 0.23529 -0.33663
13
bifur_IRC_Distances_MW_output/new_data/bifur_traj3_Distances point 88
C 1.01343 -0.69786 0.51043
 C -0.99498 -0.71156 -0.50810
 C 0.03397 -1.00638 -0.00294
 C 1.86103 0.48275 0.28688
 C -1.86896 0.46261 -0.28906
 F 1.46624 -1.54646 1.39057
 F -1.46627 -1.57107 -1.37809
 H 1.67544 1.15862 0.17407
 H -1.66334 1.14145 -0.18578
 H 1.74706 0.90016 0.21413
 H -1.80064 0.88166 -0.21096
 H 2.80521 0.26791 0.33598
 H -2.80819 0.23816 -0.33712
13
bifur_IRC_Distances_MW_output/new_data/bifur_traj3_Distances point 89
C 1.01343 -0.69786 0.51043
 C -0.99498 -0.71156 -0.50810
 C 0.03397 -1.00638 -0.00294
 C 1.86103 0.48275 0.28688
 C -1.86896 0.46261 -0.28906
 F 1.46624 -1.54646 1.39057
 F -1.46627 -1.57107 -1.37809
 H 1.67544 1.15862 0.17407
 H -1.66334 1.14145 -0.18578
 H 1.74706 0.90016 0.21413
 H -1.80064 0.88166 -0.21096
 H 2.80521 0.26791 0.33598
 H -2.80819 0.23816 -0.33712
13
bifur_IRC_Distances_MW_output/new_data/bifur_traj3_Distances point 90
C 1.01396 -0.70117 0.50862
 C -0.99535 -0.71494 -0.50641
 C 0.03436 -1.01583 -0.00352
 C 1.85525 0.48412 0.28481
 C -1.86318 0.46402 -0.28700
 F 1.47284 -1.54769 1.38700
 F -1.47326 -1.57257 -1.37391
 H 1.66661 1.15808 0.17022
 H -1.65389 1.14104 -0.18269
 H 1.73771 0.90185 0.21052
 H -1.79194 0.88343 -0.20639
 H 2.80098 0.27472 0.33700
 H -2.80409 0.24495 -0.33825
13
bifur_IRC_Distances_MW_output/new_data/bifur_traj3_Distances point 91
C 1.01427 -0.70305 0.50757
 C -0.99557 -0.71686 -0.50543
 C 0.03458 -1.02120 -0.00386
 C 1.85195 0.48490 0.28364
 C -1.85988 0.46482 -0.28583
 F 1.47662 -1.54838 1.38493
 F -1.47727 -1.57343 -1.37147
 H 1.66156 1.15778 0.16805
 H -1.64848 1.14080 -0.18098
 H 1.73235 0.90280 0.20851
 H -1.78696 0.88444 -0.20381
 H 2.79859 0.27858 0.33755
 H -2.80175 0.24881 -0.33887
13
bifur_IRC_Distances_MW_output/new_data/bifur_traj3_Distances point 92
C 1.01456 -0.70480 0.50658
 C -0.99578 -0.71864 -0.50452
 C 0.03479 -1.02619 -0.00419
 C 1.84886 0.48562 0.28255
 C -1.85679 0.46556 -0.28474
 F 1.48017 -1.54904 1.38297
 F -1.48103 -1.57424 -1.36916
 H 1.65683 1.15750 0.16605
 H -1.64341 1.14058 -0.17941
 H 1.72732 0.90368 0.20666
 H -1.78230 0.88537 -0.20141
 H 2.79635 0.28218 0.33805
 H -2.79958 0.25240 -0.33943
13
bifur_IRC_Distances_MW_output/new_data/bifur_traj3_Distances point 93
C 1.01483 -0.70640 0.50567
 C -0.99597 -0.72028 -0.50367
 C 0.03498 -1.03076 -0.00450
 C 1.84602 0.48628 0.28156
 C -1.85395 0.46624 -0.28375
 F 1.48344 -1.54964 1.38114
 F -1.48450 -1.57497 -1.36701
 H 1.65247 1.15724 0.16423
 H -1.63873 1.14038 -0.17799
 H 1.72269 0.90449 0.20499
 H -1.77800 0.88622 -0.19922
 H 2.79431 0.28549 0.33850
 H -2.79758 0.25570 -0.33993
13
bifur_IRC_Distances_MW_output/new_data/bifur_traj3_Distances point 94
C 1.01508 -0.70791 0.50480
 C -0.99615 -0.72183 -0.50287
 C 0.03517 -1.03506 -0.00479
 C 1.84334 0.48691 0.28063
 C -1.85126 0.46688 -0.28282
 F 1.48653 -1.55020 1.37940
 F -1.48779 -1.57567 -1.36496
 H 1.64835 1.15700 0.16252
 H -1.63431 1.14020 -0.17668
 H 1.71831 0.90525 0.20343
 H -1.77395 0.88702 -0.19717
 H 2.79239 0.28860 0.33890
 H -2.79570 0.25881 -0.34040
13
bifur_IRC_Distances_MW_output/new_data/bifur_traj3_Distances point 95
C 1.01533 -0.70937 0.50396
 C -0.99633 -0.72332 -0.50209
 C 0.03534 -1.03921 -0.00509
 C 1.84074 0.48751 0.27973
 C -1.84866 0.46750 -0.28193
 F 1.48954 -1.55075 1.37770
 F -1.49098 -1.57634 -1.36295
 H 1.64435 1.15677 0.16089
 H -1.63002 1.14002 -0.17543
 H 1.71405 0.90598 0.20195
 H -1.77001 0.88779 -0.19519
 H 2.79053 0.29160 0.33929
 H -2.79388 0.26181 -0.34084
13
bifur_IRC_Distances_MW_output/new_data/bifur_traj3_Distances point 96
C 1.01559 -0.71083 0.50310
 C -0.99652 -0.72481 -0.50130
 C 0.03552 -1.04335 -0.00539
 C 1.83812 0.48811 0.27883
 C -1.84604 0.46812 -0.28103
 F 1.49256 -1.55130 1.37597
 F -1.49418 -1.57701 -1.36091
 H 1.64033 1.15653 0.15926
 H -1.62571 1.13984 -0.17421
 H 1.70978 0.90671 0.20049
 H -1.76606 0.88856 -0.19322
 H 2.78867 0.29461 0.33966
 H -2.79206 0.26481 -0.34126
13
bifur_IRC_Distances_MW_output/new_data/bifur_traj3_Distances point 97
C 1.01586 -0.71239 0.50218
 C -0.99672 -0.72640 -0.50045
 C 0.03572 -1.04778 -0.00571
 C 1.83532 0.48875 0.27788
 C -1.84324 0.46879 -0.28008
 F 1.49580 -1.55188 1.37410
 F -1.49763 -1.57773 -1.35871
 H 1.63603 1.15629 0.15753
 H -1.62108 1.13965 -0.17292
 H 1.70518 0.90749 0.19895
 H -1.76183 0.88939 -0.19111
 H 2.78669 0.29782 0.34005
 H -2.79011 0.26802 -0.34171
13
bifur_IRC_Distances_MW_output/new_data/bifur_traj3_Distances point 98
C 1.01619 -0.71426 0.50106
 C -0.99696 -0.72831 -0.49943
 C 0.03595 -1.05307 -0.00612
 C 1.83196 0.48952 0.27675
 C -1.83988 0.46958 -0.27894
 F 1.49971 -1.55259 1.37184
 F -1.50177 -1.57860 -1.35602
 H 1.63085 1.15600 0.15548
 H -1.61552 1.13942 -0.17141
 H 1.69966 0.90842 0.19714
 H -1.75674 0.89036 -0.18861
 H 2.78433 0.30167 0.34049
 H -2.78778 0.27186 -0.34223
13
bifur_IRC_Distances_MW_output/new_data/bifur_traj3_Distances point 99
C 1.01663 -0.71667 0.49960
 C -0.99727 -0.73077 -0.49809
 C 0.03626 -1.05991 -0.00666
 C 1.82759 0.49052 0.27529
 C -1.83550 0.47060 -0.27748
 F 1.50479 -1.55350 1.36885
 F -1.50718 -1.57972 -1.35248
 H 1.62411 1.15562 0.15285
 H -1.60827 1.13913 -0.16950
 H 1.69246 0.90961 0.19485
 H -1.75012 0.89163 -0.18538
 H 2.78127 0.30664 0.34103
 H -2.78477 0.27682 -0.34287
13
bifur_IRC_Distances_MW_output/new_data/bifur_traj3_Distances point 100
C 1.01663 -0.71667 0.49960
 C -0.99727 -0.73077 -0.49809
 C 0.03626 -1.05991 -0.00666
 C 1.82759 0.49052 0.27529
 C -1.83550 0.47060 -0.27748
 F 1.50479 -1.55350 1.36885
 F -1.50718 -1.57972 -1.35248
 H 1.62411 1.15562 0.15285
 H -1.60827 1.13913 -0.16950
 H 1.69246 0.90961 0.19485
 H -1.75012 0.89163 -0.18538
 H 2.78127 0.30664 0.34103
 H -2.78477 0.27682 -0.34287
13
bifur_IRC_Distances_MW_output/new_data/bifur_traj3_Distances point 101
C 1.01762 -0.72197 0.49629
 C -0.99799 -0.73619 -0.49508
 C 0.03696 -1.07489 -0.00793
 C 1.81789 0.49270 0.27211
 C -1.82580 0.47285 -0.27430
 F 1.51613 -1.55552 1.36206
 F -1.51924 -1.58219 -1.34440
 H 1.60913 1.15480 0.14718
 H -1.59213 1.13851 -0.16554
 H 1.67642 0.91222 0.19004
 H -1.73543 0.89439 -0.17835
 H 2.77456 0.31756 0.34212
 H -2.77813 0.28774 -0.34418
13
bifur_IRC_Distances_MW_output/new_data/bifur_traj3_Distances point 102
C 1.01813 -0.72464 0.49458
 C -0.99837 -0.73891 -0.49354
 C 0.03733 -1.08242 -0.00861
 C 1.81297 0.49380 0.27053
 C -1.82087 0.47398 -0.27271
 F 1.52191 -1.55654 1.35852
 F -1.52540 -1.58345 -1.34018
 H 1.60151 1.15440 0.14438
 H -1.58389 1.13819 -0.16367
 H 1.66823 0.91352 0.18773
 H -1.72796 0.89577 -0.17484
 H 2.77118 0.32306 0.34260
 H -2.77477 0.29324 -0.34479
13
bifur_IRC_Distances_MW_output/new_data/bifur_traj3_Distances point 103
C 1.01870 -0.72755 0.49268
 C -0.99878 -0.74188 -0.49182
 C 0.03774 -1.09062 -0.00939
 C 1.80755 0.49500 0.26881
 C -1.81545 0.47522 -0.27100
 F 1.52829 -1.55767 1.35457
 F -1.53219 -1.58482 -1.33544
 H 1.59313 1.15396 0.14136
 H -1.57482 1.13786 -0.16173
 H 1.65920 0.91494 0.18532
 H -1.71976 0.89727 -0.17103
 H 2.76751 0.32906 0.34308
 H -2.77111 0.29923 -0.34541
13
bifur_IRC_Distances_MW_output/new_data/bifur_traj3_Distances point 104
C 1.01939 -0.73094 0.49041
 C -0.99928 -0.74535 -0.48979
 C 0.03824 -1.10016 -0.01036
 C 1.80119 0.49639 0.26684
 C -1.80909 0.47666 -0.26901
 F 1.53580 -1.55898 1.34983
 F -1.54022 -1.58643 -1.32975
 H 1.58327 1.15345 0.13790
 H -1.56413 1.13747 -0.15960
 H 1.64855 0.91658 0.18265
 H -1.71011 0.89901 -0.16661
 H 2.76324 0.33605 0.34356
 H -2.76684 0.30623 -0.34607
13
bifur_IRC_Distances_MW_output/new_data/bifur_traj3_Distances point 105
C 1.02015 -0.73461 0.48790
 C -0.99984 -0.74910 -0.48755
 C 0.03880 -1.11047 -0.01148
 C 1.79424 0.49790 0.26472
 C -1.80214 0.47822 -0.26689
 F 1.54404 -1.56041 1.34455
 F -1.54902 -1.58818 -1.32336
 H 1.57249 1.15291 0.13423
 H -1.55241 1.13707 -0.15747
 H 1.63687 0.91835 0.17993
 H -1.69959 0.90089 -0.16186
 H 2.75862 0.34362 0.34400
 H -2.76220 0.31380 -0.34672
13
bifur_IRC_Distances_MW_output/new_data/bifur_traj3_Distances point 106
C 1.02087 -0.73798 0.48552
 C -1.00037 -0.75255 -0.48545
 C 0.03934 -1.11993 -0.01258
 C 1.78779 0.49929 0.26280
 C -1.79569 0.47966 -0.26495
 F 1.55171 -1.56172 1.33955
 F -1.55724 -1.58980 -1.31727
 H 1.56247 1.15242 0.13091
 H -1.54149 1.13670 -0.15569
 H 1.62597 0.91996 0.17761
 H -1.68982 0.90261 -0.15751
 H 2.75439 0.35058 0.34431
 H -2.75793 0.32077 -0.34724
13
bifur_IRC_Distances_MW_output/new_data/bifur_traj3_Distances point 107
C 1.02154 -0.74102 0.48332
 C -1.00085 -0.75566 -0.48353
 C 0.03984 -1.12842 -0.01364
 C 1.78194 0.50054 0.26109
 C -1.78984 0.48095 -0.26323
 F 1.55870 -1.56292 1.33492
 F -1.56474 -1.59127 -1.31161
 H 1.55338 1.15199 0.12797
 H -1.53154 1.13637 -0.15424
 H 1.61603 0.92141 0.17569
 H -1.68097 0.90415 -0.15361
 H 2.75058 0.35684 0.34452
 H -2.75408 0.32705 -0.34765
13
bifur_IRC_Distances_MW_output/new_data/bifur_traj3_Distances point 108
C 1.02217 -0.74381 0.48126
 C -1.00131 -0.75851 -0.48173
 C 0.04033 -1.13622 -0.01468
 C 1.77652 0.50168 0.25954
 C -1.78442 0.48214 -0.26167
 F 1.56520 -1.56402 1.33056
 F -1.57172 -1.59263 -1.30624
 H 1.54495 1.15159 0.12530
 H -1.52229 1.13608 -0.15304
 H 1.60678 0.92273 0.17406
 H -1.67277 0.90556 -0.15004
 H 2.74709 0.36260 0.34465
 H -2.75053 0.33281 -0.34799
13
bifur_IRC_Distances_MW_output/new_data/bifur_traj3_Distances point 109
C 1.02275 -0.74633 0.47935
 C -1.00173 -0.76110 -0.48008
 C 0.04080 -1.14327 -0.01567
 C 1.77157 0.50272 0.25816
 C -1.77948 0.48321 -0.26027
 F 1.57113 -1.56502 1.32653
 F -1.57812 -1.59387 -1.30124
 H 1.53726 1.15123 0.12292
 H -1.51382 1.13581 -0.15208
 H 1.59830 0.92393 0.17271
 H -1.66531 0.90684 -0.14680
 H 2.74394 0.36781 0.34471
 H -2.74730 0.33804 -0.34825
13
bifur_IRC_Distances_MW_output/new_data/bifur_traj3_Distances point 110
C 1.02326 -0.74851 0.47768
 C -1.00210 -0.76333 -0.47863
 C 0.04122 -1.14935 -0.01658
 C 1.76728 0.50361 0.25697
 C -1.77519 0.48414 -0.25907
 F 1.57630 -1.56589 1.32298
 F -1.58369 -1.59494 -1.29681
 H 1.53059 1.15093 0.12090
 H -1.50645 1.13559 -0.15134
 H 1.59092 0.92495 0.17165
 H -1.65884 0.90794 -0.14401
 H 2.74123 0.37230 0.34472
 H -2.74452 0.34255 -0.34844
13
bifur_IRC_Distances_MW_output/new_data/bifur_traj3_Distances point 111
C 1.02326 -0.74851 0.47768
 C -1.00210 -0.76332 -0.47863
 C 0.04122 -1.14934 -0.01658
 C 1.76728 0.50361 0.25697
 C -1.77519 0.48414 -0.25907
 F 1.57629 -1.56589 1.32298
 F -1.58369 -1.59494 -1.29682
 H 1.53059 1.15093 0.12090
 H -1.50646 1.13559 -0.15134
 H 1.59092 0.92495 0.17165
 H -1.65884 0.90794 -0.14401
 H 2.74123 0.37230 0.34472
 H -2.74452 0.34255 -0.34844
13
bifur_IRC_Distances_MW_output/new_data/bifur_traj3_Distances point 112
C 1.02411 -0.75202 0.47491
 C -1.00270 -0.76692 -0.47627
 C 0.04193 -1.15911 -0.01814
 C 1.76031 0.50505 0.25509
 C -1.76823 0.48564 -0.25717
 F 1.58469 -1.56728 1.31713
 F -1.59278 -1.59667 -1.28946
 H 1.51976 1.15045 0.11767
 H -1.49444 1.13524 -0.15037
 H 1.57887 0.92659 0.17016
 H -1.64836 0.90970 -0.13951
 H 2.73686 0.37952 0.34464
 H -2.74003 0.34981 -0.34869
13
bifur_IRC_Distances_MW_output/new_data/bifur_traj3_Distances point 113
C 1.02452 -0.75364 0.47360
 C -1.00299 -0.76858 -0.47516
 C 0.04228 -1.16363 -0.01892
 C 1.75706 0.50571 0.25423
 C -1.76498 0.48633 -0.25630
 F 1.58862 -1.56793 1.31436
 F -1.59705 -1.59748 -1.28595
 H 1.51471 1.15023 0.11619
 H -1.48881 1.13508 -0.15001
 H 1.57321 0.92735 0.16957
 H -1.64348 0.91051 -0.13742
 H 2.73485 0.38287 0.34456
 H -2.73794 0.35317 -0.34878
13
bifur_IRC_Distances_MW_output/new_data/bifur_traj3_Distances point 114
C 1.02488 -0.75508 0.47242
 C -1.00324 -0.77006 -0.47417
 C 0.04260 -1.16763 -0.01963
 C 1.75417 0.50630 0.25348
 C -1.76209 0.48695 -0.25553
 F 1.59212 -1.56851 1.31187
 F -1.60086 -1.59820 -1.28278
 H 1.51022 1.15003 0.11489
 H -1.48379 1.13494 -0.14974
 H 1.56816 0.92802 0.16910
 H -1.63915 0.91123 -0.13556
 H 2.73306 0.38584 0.34447
 H -2.73609 0.35616 -0.34884
13
bifur_IRC_Distances_MW_output/new_data/bifur_traj3_Distances point 115
C 1.02518 -0.75627 0.47144
 C -1.00345 -0.77127 -0.47334
 C 0.04287 -1.17093 -0.02024
 C 1.75176 0.50679 0.25286
 C -1.75969 0.48746 -0.25490
 F 1.59503 -1.56899 1.30980
 F -1.60403 -1.59880 -1.28012
 H 1.50649 1.14987 0.11381
 H -1.47961 1.13482 -0.14955
 H 1.56396 0.92857 0.16876
 H -1.63555 0.91183 -0.13401
 H 2.73159 0.38829 0.34438
 H -2.73455 0.35862 -0.34888
13
bifur_IRC_Distances_MW_output/new_data/bifur_traj3_Distances point 116
C 1.02545 -0.75729 0.47058
 C -1.00364 -0.77233 -0.47263
 C 0.04311 -1.17378 -0.02078
 C 1.74969 0.50721 0.25233
 C -1.75761 0.48790 -0.25436
 F 1.59755 -1.56940 1.30800
 F -1.60677 -1.59931 -1.27780
 H 1.50327 1.14973 0.11289
 H -1.47599 1.13473 -0.14942
 H 1.56031 0.92905 0.16849
 H -1.63245 0.91234 -0.13268
 H 2.73032 0.39040 0.34429
 H -2.73323 0.36075 -0.34891
13
bifur_IRC_Distances_MW_output/new_data/bifur_traj3_Distances point 117
C 1.02569 -0.75823 0.46979
 C -1.00381 -0.77329 -0.47197
 C 0.04333 -1.17638 -0.02129
 C 1.74778 0.50759 0.25185
 C -1.75571 0.48830 -0.25387
 F 1.59986 -1.56978 1.30633
 F -1.60930 -1.59978 -1.27566
 H 1.50032 1.14961 0.11205
 H -1.47266 1.13464 -0.14933
 H 1.55697 0.92948 0.16827
 H -1.62961 0.91281 -0.13146
 H 2.72916 0.39233 0.34420
 H -2.73202 0.36269 -0.34893
13
bifur_IRC_Distances_MW_output/new_data/bifur_traj3_Distances point 118
C 1.02593 -0.75913 0.46903
 C -1.00397 -0.77421 -0.47133
 C 0.04355 -1.17887 -0.02179
 C 1.74595 0.50796 0.25139
 C -1.75388 0.48869 -0.25340
 F 1.60208 -1.57014 1.30473
 F -1.61173 -1.60024 -1.27357
 H 1.49748 1.14949 0.11125
 H -1.46946 1.13455 -0.14926
 H 1.55374 0.92990 0.16808
 H -1.62688 0.91326 -0.13028
 H 2.72804 0.39418 0.34410
 H -2.73085 0.36456 -0.34895
13
bifur_IRC_Distances_MW_output/new_data/bifur_traj3_Distances point 119
C 1.02614 -0.75992 0.46835
 C -1.00412 -0.77502 -0.47078
 C 0.04375 -1.18105 -0.02224
 C 1.74434 0.50828 0.25099
 C -1.75228 0.48902 -0.25299
 F 1.60403 -1.57045 1.30332
 F -1.61387 -1.60064 -1.27173
 H 1.49500 1.14938 0.11054
 H -1.46665 1.13448 -0.14921
 H 1.55090 0.93026 0.16794
 H -1.62449 0.91365 -0.12925
 H 2.72707 0.39580 0.34401
 H -2.72984 0.36619 -0.34896
13
bifur_IRC_Distances_MW_output/new_data/bifur_traj3_Distances point 120
C 1.02628 -0.76043 0.46791
 C -1.00421 -0.77554 -0.47041
 C 0.04388 -1.18247 -0.02254
 C 1.74329 0.50849 0.25073
 C -1.75123 0.48924 -0.25273
 F 1.60531 -1.57066 1.30239
 F -1.61527 -1.60090 -1.27052
 H 1.49337 1.14932 0.11009
 H -1.46481 1.13443 -0.14919
 H 1.54904 0.93050 0.16786
 H -1.62293 0.91391 -0.12857
 H 2.72644 0.39686 0.34395
 H -2.72917 0.36726 -0.34896
13
bifur_IRC_Distances_MW_output/new_data/bifur_traj3_Distances point 121
C 1.02633 -0.76061 0.46775
 C -1.00424 -0.77573 -0.47028
 C 0.04393 -1.18297 -0.02264
 C 1.74292 0.50856 0.25064
 C -1.75086 0.48932 -0.25264
 F 1.60576 -1.57073 1.30206
 F -1.61576 -1.60099 -1.27009
 H 1.49280 1.14929 0.10992
 H -1.46416 1.13442 -0.14919
 H 1.54839 0.93058 0.16783
 H -1.62238 0.91400 -0.12833
 H 2.72622 0.39723 0.34393
 H -2.72893 0.36763 -0.34896
13
bifur_IRC_Distances_MW_output/new_data/bifur_traj3_Distances point 122
C 1.02633 -0.76061 0.46775
 C -1.00424 -0.77573 -0.47028
 C 0.04393 -1.18297 -0.02264
 C 1.74292 0.50856 0.25064
 C -1.75086 0.48932 -0.25264
 F 1.60576 -1.57073 1.30206
 F -1.61576 -1.60099 -1.27009
 H 1.49280 1.14929 0.10992
 H -1.46416 1.13442 -0.14919
 H 1.54839 0.93058 0.16783
 H -1.62238 0.91400 -0.12833
 H 2.72622 0.39723 0.34393
 H -2.72893 0.36763 -0.34896
13
bifur_IRC_Distances_MW_output/new_data/bifur_traj3_Distances point 123
C 1.02611 -0.75978 0.46847
 C -1.00409 -0.77488 -0.47087
 C 0.04372 -1.18068 -0.02216
 C 1.74462 0.50822 0.25106
 C -1.75255 0.48897 -0.25306
 F 1.60370 -1.57040 1.30356
 F -1.61350 -1.60057 -1.27205
 H 1.49542 1.14940 0.11066
 H -1.46713 1.13449 -0.14922
 H 1.55138 0.93020 0.16796
 H -1.62490 0.91359 -0.12942
 H 2.72724 0.39553 0.34403
 H -2.73001 0.36591 -0.34895
13
bifur_IRC_Distances_MW_output/new_data/bifur_traj3_Distances point 124
C 1.02582 -0.75872 0.46938
 C -1.00390 -0.77378 -0.47163
 C 0.04345 -1.17772 -0.02156
 C 1.74679 0.50779 0.25160
 C -1.75472 0.48851 -0.25362
 F 1.60106 -1.56997 1.30547
 F -1.61061 -1.60003 -1.27453
 H 1.49879 1.14954 0.11162
 H -1.47094 1.13459 -0.14929
 H 1.55522 0.92971 0.16817
 H -1.62814 0.91305 -0.13082
 H 2.72856 0.39333 0.34415
 H -2.73139 0.36370 -0.34894
13
bifur_IRC_Distances_MW_output/new_data/bifur_traj3_Distances point 125
C 1.02546 -0.75735 0.47054
 C -1.00365 -0.77238 -0.47259
 C 0.04312 -1.17393 -0.02081
 C 1.74958 0.50723 0.25230
 C -1.75750 0.48792 -0.25433
 F 1.59768 -1.56942 1.30790
 F -1.60692 -1.59934 -1.27768
 H 1.50310 1.14973 0.11284
 H -1.47580 1.13472 -0.14942
 H 1.56012 0.92907 0.16847
 H -1.63229 0.91237 -0.13261
 H 2.73025 0.39051 0.34429
 H -2.73316 0.36086 -0.34891
13
bifur_IRC_Distances_MW_output/new_data/bifur_traj3_Distances point 126
C 1.02508 -0.75586 0.47178
 C -1.00338 -0.77085 -0.47363
 C 0.04277 -1.16979 -0.02003
 C 1.75259 0.50662 0.25307
 C -1.76052 0.48728 -0.25512
 F 1.59403 -1.56882 1.31052
 F -1.60293 -1.59859 -1.28105
 H 1.50778 1.14993 0.11418
 H -1.48105 1.13486 -0.14961
 H 1.56541 0.92838 0.16887
 H -1.63680 0.91162 -0.13455
 H 2.73210 0.38744 0.34442
 H -2.73508 0.35777 -0.34887
13
bifur_IRC_Distances_MW_output/new_data/bifur_traj3_Distances point 127
C 1.02470 -0.75438 0.47300
 C -1.00312 -0.76934 -0.47465
 C 0.04244 -1.16569 -0.01928
 C 1.75557 0.50601 0.25384
 C -1.76349 0.48665 -0.25590
 F 1.59042 -1.56823 1.31308
 F -1.59901 -1.59785 -1.28432
 H 1.51240 1.15013 0.11552
 H -1.48623 1.13501 -0.14986
 H 1.57062 0.92770 0.16932
 H -1.64125 0.91088 -0.13646
 H 2.73393 0.38440 0.34452
 H -2.73699 0.35471 -0.34881
13
bifur_IRC_Distances_MW_output/new_data/bifur_traj3_Distances point 128
C 1.02437 -0.75305 0.47408
 C -1.00288 -0.76798 -0.47556
 C 0.04215 -1.16199 -0.01863
 C 1.75824 0.50547 0.25454
 C -1.76616 0.48608 -0.25661
 F 1.58720 -1.56770 1.31537
 F -1.59550 -1.59719 -1.28723
 H 1.51654 1.15031 0.11673
 H -1.49085 1.13514 -0.15013
 H 1.57526 0.92708 0.16978
 H -1.64525 0.91022 -0.13817
 H 2.73558 0.38166 0.34459
 H -2.73870 0.35195 -0.34875
13
bifur_IRC_Distances_MW_output/new_data/bifur_traj3_Distances point 129
C 1.02411 -0.75200 0.47492
 C -1.00270 -0.76690 -0.47628
 C 0.04193 -1.15907 -0.01814
 C 1.76034 0.50504 0.25510
 C -1.76825 0.48563 -0.25718
 F 1.58466 -1.56728 1.31715
 F -1.59275 -1.59666 -1.28949
 H 1.51981 1.15045 0.11768
 H -1.49449 1.13524 -0.15037
 H 1.57892 0.92659 0.17017
 H -1.64841 0.90969 -0.13953
 H 2.73688 0.37949 0.34464
 H -2.74005 0.34978 -0.34869
13
bifur_IRC_Distances_MW_output/new_data/bifur_traj3_Distances point 130
C 1.02391 -0.75121 0.47556
 C -1.00256 -0.76609 -0.47682
 C 0.04176 -1.15685 -0.01777
 C 1.76193 0.50471 0.25552
 C -1.76984 0.48529 -0.25760
 F 1.58274 -1.56696 1.31849
 F -1.59067 -1.59627 -1.29118
 H 1.52227 1.15056 0.11841
 H -1.49723 1.13532 -0.15057
 H 1.58167 0.92621 0.17048
 H -1.65079 0.90929 -0.14055
 H 2.73787 0.37785 0.34467
 H -2.74107 0.34813 -0.34864
13
bifur_IRC_Distances_MW_output/new_data/bifur_traj3_Distances point 131
C 1.02376 -0.75059 0.47605
 C -1.00245 -0.76545 -0.47724
 C 0.04163 -1.15513 -0.01749
 C 1.76316 0.50446 0.25585
 C -1.77107 0.48503 -0.25794
 F 1.58126 -1.56671 1.31953
 F -1.58906 -1.59596 -1.29249
 H 1.52419 1.15064 0.11898
 H -1.49936 1.13538 -0.15073
 H 1.58380 0.92593 0.17074
 H -1.65264 0.90898 -0.14134
 H 2.73864 0.37658 0.34468
 H -2.74186 0.34685 -0.34860
13
bifur_IRC_Distances_MW_output/new_data/bifur_traj3_Distances point 132
C 1.02365 -0.75014 0.47640
 C -1.00237 -0.76499 -0.47754
 C 0.04154 -1.15388 -0.01729
 C 1.76406 0.50428 0.25610
 C -1.77197 0.48484 -0.25818
 F 1.58018 -1.56653 1.32028
 F -1.58789 -1.59574 -1.29344
 H 1.52558 1.15071 0.11939
 H -1.50090 1.13543 -0.15086
 H 1.58535 0.92571 0.17093
 H -1.65399 0.90875 -0.14192
 H 2.73920 0.37565 0.34470
 H -2.74244 0.34591 -0.34856
13
bifur_IRC_Distances_MW_output/new_data/bifur_traj3_Distances point 133
C 1.02365 -0.75014 0.47641
 C -1.00237 -0.76499 -0.47754
 C 0.04154 -1.15388 -0.01729
 C 1.76406 0.50428 0.25610
 C -1.77197 0.48484 -0.25818
 F 1.58018 -1.56653 1.32028
 F -1.58789 -1.59574 -1.29344
 H 1.52558 1.15071 0.11939
 H -1.50090 1.13543 -0.15086
 H 1.58535 0.92571 0.17093
 H -1.65399 0.90875 -0.14192
 H 2.73920 0.37565 0.34470
 H -2.74244 0.34591 -0.34856
13
bifur_IRC_Distances_MW_output/new_data/bifur_traj3_Distances point 134
C 1.02362 -0.75000 0.47651
 C -1.00235 -0.76485 -0.47764
 C 0.04151 -1.15349 -0.01723
 C 1.76433 0.50422 0.25617
 C -1.77224 0.48478 -0.25826
 F 1.57984 -1.56648 1.32052
 F -1.58753 -1.59567 -1.29373
 H 1.52601 1.15073 0.11952
 H -1.50138 1.13544 -0.15090
 H 1.58583 0.92565 0.17099
 H -1.65441 0.90868 -0.14210
 H 2.73937 0.37536 0.34470
 H -2.74262 0.34563 -0.34855
13
bifur_IRC_Distances_MW_output/new_data/bifur_traj3_Distances point 135
C 1.02368 -0.75024 0.47632
 C -1.00239 -0.76510 -0.47747
 C 0.04156 -1.15416 -0.01734
 C 1.76385 0.50432 0.25604
 C -1.77176 0.48488 -0.25813
 F 1.58042 -1.56657 1.32011
 F -1.58816 -1.59579 -1.29322
 H 1.52526 1.15069 0.11930
 H -1.50055 1.13542 -0.15083
 H 1.58500 0.92576 0.17088
 H -1.65368 0.90881 -0.14179
 H 2.73907 0.37586 0.34469
 H -2.74231 0.34613 -0.34857
13
bifur_IRC_Distances_MW_output/new_data/bifur_traj3_Distances point 136
C 1.02375 -0.75053 0.47610
 C -1.00244 -0.76539 -0.47728
 C 0.04162 -1.15497 -0.01746
 C 1.76328 0.50444 0.25589
 C -1.77119 0.48500 -0.25797
 F 1.58112 -1.56669 1.31963
 F -1.58890 -1.59593 -1.29262
 H 1.52437 1.15065 0.11903
 H -1.49956 1.13539 -0.15075
 H 1.58401 0.92590 0.17076
 H -1.65282 0.90895 -0.14142
 H 2.73871 0.37646 0.34469
 H -2.74194 0.34673 -0.34859
13
bifur_IRC_Distances_MW_output/new_data/bifur_traj3_Distances point 137
C 1.02381 -0.75079 0.47589
 C -1.00249 -0.76566 -0.47710
 C 0.04167 -1.15570 -0.01758
 C 1.76276 0.50454 0.25575
 C -1.77067 0.48512 -0.25783
 F 1.58174 -1.56679 1.31919
 F -1.58959 -1.59606 -1.29206
 H 1.52356 1.15062 0.11879
 H -1.49866 1.13536 -0.15068
 H 1.58310 0.92602 0.17065
 H -1.65204 0.90908 -0.14108
 H 2.73839 0.37700 0.34468
 H -2.74160 0.34727 -0.34861
13
bifur_IRC_Distances_MW_output/new_data/bifur_traj3_Distances point 138
C 1.02386 -0.75098 0.47574
 C -1.00252 -0.76586 -0.47697
 C 0.04171 -1.15623 -0.01767
 C 1.76237 0.50462 0.25564
 C -1.77028 0.48520 -0.25773
 F 1.58221 -1.56687 1.31887
 F -1.59009 -1.59616 -1.29166
 H 1.52296 1.15059 0.11862
 H -1.49800 1.13534 -0.15063
 H 1.58244 0.92611 0.17057
 H -1.65146 0.90918 -0.14084
 H 2.73815 0.37739 0.34467
 H -2.74135 0.34767 -0.34862
13
bifur_IRC_Distances_MW_output/new_data/bifur_traj3_Distances point 139
C 1.02389 -0.75109 0.47565
 C -1.00254 -0.76597 -0.47690
 C 0.04174 -1.15654 -0.01772
 C 1.76216 0.50467 0.25558
 C -1.77007 0.48525 -0.25767
 F 1.58247 -1.56691 1.31868
 F -1.59037 -1.59621 -1.29142
 H 1.52262 1.15057 0.11852
 H -1.49762 1.13533 -0.15060
 H 1.58206 0.92616 0.17053
 H -1.65113 0.90923 -0.14069
 H 2.73801 0.37762 0.34467
 H -2.74121 0.34789 -0.34863
13
bifur_IRC_Distances_MW_output/new_data/bifur_traj3_Distances point 140
C 1.02390 -0.75115 0.47560
 C -1.00255 -0.76603 -0.47686
 C 0.04175 -1.15670 -0.01775
 C 1.76204 0.50469 0.25555
 C -1.76995 0.48527 -0.25763
 F 1.58261 -1.56694 1.31859
 F -1.59052 -1.59624 -1.29130
 H 1.52245 1.15057 0.11846
 H -1.49742 1.13532 -0.15059
 H 1.58186 0.92619 0.17051
 H -1.65096 0.90926 -0.14062
 H 2.73794 0.37774 0.34467
 H -2.74114 0.34801 -0.34863
13
bifur_IRC_Distances_MW_output/new_data/bifur_traj3_Distances point 141
C 1.02391 -0.75121 0.47556
 C -1.00256 -0.76609 -0.47682
 C 0.04176 -1.15685 -0.01777
 C 1.76193 0.50471 0.25552
 C -1.76984 0.48529 -0.25760
 F 1.58274 -1.56696 1.31849
 F -1.59067 -1.59627 -1.29118
 H 1.52227 1.15056 0.11841
 H -1.49723 1.13532 -0.15057
 H 1.58167 0.92621 0.17048
 H -1.65079 0.90929 -0.14055
 H 2.73787 0.37785 0.34467
 H -2.74107 0.34813 -0.34864
13
bifur_IRC_Distances_MW_output/new_data/bifur_traj3_Distances point 142
C 1.02394 -0.75131 0.47548
 C -1.00258 -0.76619 -0.47675
 C 0.04178 -1.15713 -0.01782
 C 1.76173 0.50476 0.25547
 C -1.76964 0.48534 -0.25755
 F 1.58298 -1.56700 1.31832
 F -1.59093 -1.59632 -1.29097
 H 1.52196 1.15055 0.11832
 H -1.49689 1.13531 -0.15055
 H 1.58132 0.92626 0.17044
 H -1.65049 0.90934 -0.14042
 H 2.73775 0.37806 0.34466
 H -2.74094 0.34834 -0.34864
13
bifur_IRC_Distances_MW_output/new_data/bifur_traj3_Distances point 143
C 1.02399 -0.75150 0.47532
 C -1.00261 -0.76639 -0.47662
 C 0.04182 -1.15767 -0.01791
 C 1.76134 0.50483 0.25537
 C -1.76925 0.48542 -0.25745
 F 1.58345 -1.56708 1.31800
 F -1.59144 -1.59642 -1.29056
 H 1.52136 1.15052 0.11814
 H -1.49622 1.13529 -0.15050
 H 1.58065 0.92635 0.17036
 H -1.64991 0.90944 -0.14017
 H 2.73750 0.37846 0.34466
 H -2.74069 0.34874 -0.34866
13
bifur_IRC_Distances_MW_output/new_data/bifur_traj3_Distances point 144
C 1.02399 -0.75150 0.47532
 C -1.00261 -0.76639 -0.47662
 C 0.04182 -1.15767 -0.01791
 C 1.76134 0.50483 0.25537
 C -1.76925 0.48542 -0.25745
 F 1.58345 -1.56708 1.31800
 F -1.59143 -1.59641 -1.29056
 H 1.52136 1.15052 0.11814
 H -1.49622 1.13529 -0.15050
 H 1.58065 0.92635 0.17036
 H -1.64991 0.90944 -0.14017
 H 2.73751 0.37846 0.34466
 H -2.74069 0.34874 -0.34866
13
bifur_IRC_Distances_MW_output/new_data/bifur_traj3_Distances point 145
C 1.02416 -0.75219 0.47477
 C -1.00273 -0.76709 -0.47615
 C 0.04197 -1.15959 -0.01823
 C 1.75997 0.50512 0.25500
 C -1.76788 0.48571 -0.25707
 F 1.58511 -1.56735 1.31683
 F -1.59324 -1.59676 -1.28908
 H 1.51922 1.15042 0.11751
 H -1.49384 1.13522 -0.15033
 H 1.57826 0.92667 0.17010
 H -1.64784 0.90978 -0.13928
 H 2.73665 0.37988 0.34463
 H -2.73981 0.35017 -0.34870
13
bifur_IRC_Distances_MW_output/new_data/bifur_traj3_Distances point 146
C 1.02427 -0.75264 0.47441
 C -1.00281 -0.76756 -0.47584
 C 0.04206 -1.16086 -0.01844
 C 1.75906 0.50530 0.25476
 C -1.76697 0.48591 -0.25683
 F 1.58621 -1.56754 1.31606
 F -1.59443 -1.59698 -1.28811
 H 1.51781 1.15036 0.11710
 H -1.49226 1.13518 -0.15022
 H 1.57668 0.92689 0.16993
 H -1.64648 0.91001 -0.13870
 H 2.73608 0.38082 0.34461
 H -2.73922 0.35111 -0.34872
13
bifur_IRC_Distances_MW_output/new_data/bifur_traj3_Distances point 147
C 1.02441 -0.75320 0.47396
 C -1.00291 -0.76813 -0.47546
 C 0.04218 -1.16240 -0.01870
 C 1.75795 0.50553 0.25447
 C -1.76586 0.48615 -0.25653
 F 1.58755 -1.56776 1.31511
 F -1.59589 -1.59726 -1.28691
 H 1.51609 1.15029 0.11659
 H -1.49034 1.13512 -0.15010
 H 1.57475 0.92715 0.16973
 H -1.64481 0.91029 -0.13798
 H 2.73539 0.38196 0.34459
 H -2.73851 0.35226 -0.34875
13
bifur_IRC_Distances_MW_output/new_data/bifur_traj3_Distances point 148
C 1.02458 -0.75388 0.47340
 C -1.00303 -0.76883 -0.47499
 C 0.04233 -1.16430 -0.01904
 C 1.75657 0.50581 0.25411
 C -1.76449 0.48644 -0.25617
 F 1.58921 -1.56803 1.31394
 F -1.59769 -1.59760 -1.28542
 H 1.51395 1.15019 0.11597
 H -1.48796 1.13506 -0.14996
 H 1.57236 0.92746 0.16949
 H -1.64275 0.91063 -0.13710
 H 2.73454 0.38337 0.34455
 H -2.73763 0.35368 -0.34879
13
bifur_IRC_Distances_MW_output/new_data/bifur_traj3_Distances point 149
C 1.02477 -0.75463 0.47279
 C -1.00316 -0.76960 -0.47448
 C 0.04250 -1.16639 -0.01941
 C 1.75507 0.50612 0.25371
 C -1.76298 0.48676 -0.25577
 F 1.59104 -1.56833 1.31265
 F -1.59967 -1.59798 -1.28377
 H 1.51161 1.15009 0.11529
 H -1.48535 1.13498 -0.14982
 H 1.56973 0.92781 0.16924
 H -1.64049 0.91101 -0.13613
 H 2.73361 0.38492 0.34450
 H -2.73666 0.35523 -0.34882
13
bifur_IRC_Distances_MW_output/new_data/bifur_traj3_Distances point 150
C 1.02494 -0.75532 0.47223
 C -1.00328 -0.77030 -0.47400
 C 0.04265 -1.16830 -0.01975
 C 1.75368 0.50640 0.25335
 C -1.76160 0.48705 -0.25540
 F 1.59271 -1.56861 1.31145
 F -1.60150 -1.59832 -1.28224
 H 1.50946 1.15000 0.11467
 H -1.48294 1.13492 -0.14970
 H 1.56731 0.92813 0.16903
 H -1.63842 0.91135 -0.13524
 H 2.73276 0.38634 0.34446
 H -2.73578 0.35666 -0.34885
13
bifur_IRC_Distances_MW_output/new_data/bifur_traj3_Distances point 151
C 1.02509 -0.75589 0.47176
 C -1.00339 -0.77089 -0.47361
 C 0.04278 -1.16988 -0.02004
 C 1.75253 0.50663 0.25306
 C -1.76045 0.48730 -0.25510
 F 1.59410 -1.56883 1.31046
 F -1.60301 -1.59861 -1.28098
 H 1.50768 1.14992 0.11416
 H -1.48094 1.13486 -0.14961
 H 1.56530 0.92840 0.16886
 H -1.63670 0.91164 -0.13451
 H 2.73206 0.38751 0.34441
 H -2.73504 0.35784 -0.34887
13
bifur_IRC_Distances_MW_output/new_data/bifur_traj3_Distances point 152
C 1.02520 -0.75632 0.47140
 C -1.00346 -0.77132 -0.47331
 C 0.04288 -1.17107 -0.02026
 C 1.75167 0.50681 0.25283
 C -1.75959 0.48748 -0.25487
 F 1.59515 -1.56901 1.30972
 F -1.60416 -1.59882 -1.28001
 H 1.50634 1.14986 0.11377
 H -1.47944 1.13482 -0.14955
 H 1.56379 0.92860 0.16874
 H -1.63541 0.91185 -0.13395
 H 2.73153 0.38839 0.34438
 H -2.73449 0.35872 -0.34888
13
bifur_IRC_Distances_MW_output/new_data/bifur_traj3_Distances point 153
C 1.02526 -0.75658 0.47118
 C -1.00351 -0.77160 -0.47312
 C 0.04294 -1.17180 -0.02040
 C 1.75113 0.50691 0.25270
 C -1.75905 0.48759 -0.25473
 F 1.59580 -1.56911 1.30925
 F -1.60486 -1.59895 -1.27942
 H 1.50551 1.14983 0.11353
 H -1.47851 1.13479 -0.14951
 H 1.56285 0.92872 0.16867
 H -1.63461 0.91199 -0.13361
 H 2.73120 0.38893 0.34436
 H -2.73415 0.35927 -0.34889
13
bifur_IRC_Distances_MW_output/new_data/bifur_traj3_Distances point 154
C 1.02528 -0.75666 0.47111
 C -1.00352 -0.77168 -0.47307
 C 0.04296 -1.17202 -0.02044
 C 1.75097 0.50695 0.25266
 C -1.75890 0.48763 -0.25469
 F 1.59599 -1.56914 1.30911
 F -1.60507 -1.59899 -1.27924
 H 1.50527 1.14982 0.11346
 H -1.47823 1.13479 -0.14950
 H 1.56257 0.92876 0.16865
 H -1.63437 0.91202 -0.13351
 H 2.73110 0.38910 0.34435
 H -2.73405 0.35943 -0.34889
13
bifur_IRC_Distances_MW_output/new_data/bifur_traj3_Distances point 155
C 1.02528 -0.75666 0.47111
 C -1.00352 -0.77168 -0.47307
 C 0.04296 -1.17202 -0.02044
 C 1.75097 0.50695 0.25266
 C -1.75890 0.48763 -0.25469
 F 1.59599 -1.56914 1.30911
 F -1.60507 -1.59899 -1.27924
 H 1.50526 1.14982 0.11346
 H -1.47823 1.13479 -0.14950
 H 1.56257 0.92876 0.16865
 H -1.63437 0.91202 -0.13351
 H 2.73110 0.38910 0.34435
 H -2.73405 0.35943 -0.34889
13
bifur_IRC_Distances_MW_output/new_data/bifur_traj3_Distances point 156
C 1.02520 -0.75632 0.47140
 C -1.00346 -0.77132 -0.47331
 C 0.04288 -1.17106 -0.02026
 C 1.75167 0.50681 0.25284
 C -1.75959 0.48748 -0.25487
 F 1.59515 -1.56901 1.30972
 F -1.60415 -1.59882 -1.28002
 H 1.50634 1.14986 0.11377
 H -1.47944 1.13482 -0.14955
 H 1.56379 0.92860 0.16874
 H -1.63541 0.91185 -0.13395
 H 2.73153 0.38839 0.34438
 H -2.73449 0.35872 -0.34888
13
bifur_IRC_Distances_MW_output/new_data/bifur_traj3_Distances point 157
C 1.02512 -0.75601 0.47165
 C -1.00341 -0.77101 -0.47352
 C 0.04281 -1.17022 -0.02011
 C 1.75228 0.50668 0.25299
 C -1.76020 0.48735 -0.25504
 F 1.59440 -1.56888 1.31025
 F -1.60334 -1.59867 -1.28070
 H 1.50730 1.14991 0.11404
 H -1.48051 1.13485 -0.14959
 H 1.56487 0.92846 0.16883
 H -1.63633 0.91170 -0.13435
 H 2.73190 0.38776 0.34440
 H -2.73488 0.35809 -0.34887
13
bifur_IRC_Distances_MW_output/new_data/bifur_traj3_Distances point 158
C 1.12755 -0.75600 0.04009
 C -1.10945 -0.77040 -0.02678
 C 0.02886 -1.16933 0.03851
 C 1.67981 0.50676 0.56104
 C -1.68751 0.48701 -0.56403
 F 2.01228 -1.56994 -0.45269
 F -2.00794 -1.59737 0.42645
 H 1.39906 1.15025 0.57429
 H -1.39043 1.13462 -0.53365
 H 1.47507 0.92857 0.55173
 H -1.52286 0.91123 -0.61664
 H 2.59569 0.38752 0.91983
 H -2.60014 0.35708 -0.91816
13
bifur_IRC_Distances_MW_output/new_data/bifur_traj3_Distances point 159
C 1.12758 -0.75576 0.03999
 C -1.10949 -0.77016 -0.02673
 C 0.02887 -1.16867 0.03837
 C 1.68025 0.50666 0.56131
 C -1.68794 0.48691 -0.56430
 F 2.01199 -1.56984 -0.45314
 F -2.00765 -1.59726 0.42702
 H 1.39978 1.15029 0.57458
 H -1.39114 1.13465 -0.53412
 H 1.47580 0.92846 0.55220
 H -1.52359 0.91111 -0.61683
 H 2.59588 0.38702 0.92020
 H -2.60032 0.35658 -0.91855
13
bifur_IRC_Distances_MW_output/new_data/bifur_traj3_Distances point 160
C 1.12759 -0.75566 0.03995
 C -1.10950 -0.77005 -0.02670
 C 0.02887 -1.16839 0.03831
 C 1.68042 0.50662 0.56142
 C -1.68812 0.48687 -0.56440
 F 2.01187 -1.56980 -0.45333
 F -2.00753 -1.59721 0.42725
 H 1.40007 1.15030 0.57469
 H -1.39144 1.13466 -0.53432
 H 1.47610 0.92841 0.55239
 H -1.52389 0.91106 -0.61690
 H 2.59595 0.38682 0.92035
 H -2.60040 0.35638 -0.91871
13
bifur_IRC_Distances_MW_output/new_data/bifur_traj3_Distances point 161
C 1.12758 -0.75573 0.03998
 C -1.10949 -0.77013 -0.02672
 C 0.02887 -1.16860 0.03836
 C 1.68029 0.50665 0.56134
 C -1.68799 0.48690 -0.56432
 F 2.01196 -1.56983 -0.45319
 F -2.00762 -1.59724 0.42707
 H 1.39985 1.15029 0.57461
 H -1.39121 1.13465 -0.53417
 H 1.47588 0.92845 0.55224
 H -1.52366 0.91110 -0.61684
 H 2.59589 0.38697 0.92024
 H -2.60034 0.35653 -0.91859
13
bifur_IRC_Distances_MW_output/new_data/bifur_traj3_Distances point 162
C 1.12755 -0.75594 0.04007
 C -1.10946 -0.77034 -0.02677
 C 0.02886 -1.16918 0.03848
 C 1.67991 0.50674 0.56110
 C -1.68761 0.48699 -0.56409
 F 2.01221 -1.56992 -0.45280
 F -2.00787 -1.59735 0.42658
 H 1.39923 1.15026 0.57436
 H -1.39059 1.13463 -0.53376
 H 1.47524 0.92854 0.55184
 H -1.52303 0.91120 -0.61668
 H 2.59573 0.38740 0.91992
 H -2.60018 0.35696 -0.91825
13
bifur_IRC_Distances_MW_output/new_data/bifur_traj3_Distances point 163
C 1.12751 -0.75624 0.04020
 C -1.10942 -0.77065 -0.02684
 C 0.02886 -1.17001 0.03865
 C 1.67937 0.50686 0.56076
 C -1.68706 0.48712 -0.56376
 F 2.01257 -1.57004 -0.45223
 F -2.00824 -1.59749 0.42588
 H 1.39834 1.15022 0.57400
 H -1.38969 1.13460 -0.53317
 H 1.47432 0.92868 0.55126
 H -1.52212 0.91135 -0.61644
 H 2.59550 0.38802 0.91945
 H -2.59995 0.35758 -0.91775
13
bifur_IRC_Distances_MW_output/new_data/bifur_traj3_Distances point 164
C 1.12746 -0.75661 0.04035
 C -1.10937 -0.77103 -0.02693
 C 0.02885 -1.17104 0.03887
 C 1.67870 0.50702 0.56035
 C -1.68639 0.48727 -0.56335
 F 2.01302 -1.57020 -0.45153
 F -2.00869 -1.59767 0.42500
 H 1.39724 1.15017 0.57356
 H -1.38858 1.13456 -0.53243
 H 1.47319 0.92886 0.55053
 H -1.52099 0.91153 -0.61615
 H 2.59522 0.38879 0.91888
 H -2.59966 0.35835 -0.91714
13
bifur_IRC_Distances_MW_output/new_data/bifur_traj3_Distances point 165
C 1.12741 -0.75702 0.04052
 C -1.10931 -0.77145 -0.02703
 C 0.02884 -1.17217 0.03911
 C 1.67795 0.50718 0.55988
 C -1.68565 0.48745 -0.56290
 F 2.01352 -1.57037 -0.45076
 F -2.00918 -1.59787 0.42403
 H 1.39602 1.15012 0.57307
 H -1.38735 1.13452 -0.53161
 H 1.47193 0.92905 0.54973
 H -1.51974 0.91173 -0.61582
 H 2.59490 0.38963 0.91825
 H -2.59935 0.35920 -0.91647
13
bifur_IRC_Distances_MW_output/new_data/bifur_traj3_Distances point 166
C 1.12741 -0.75702 0.04052
 C -1.10931 -0.77145 -0.02703
 C 0.02884 -1.17217 0.03911
 C 1.67796 0.50718 0.55988
 C -1.68565 0.48745 -0.56290
 F 2.01352 -1.57037 -0.45076
 F -2.00918 -1.59787 0.42403
 H 1.39602 1.15012 0.57307
 H -1.38735 1.13452 -0.53161
 H 1.47193 0.92905 0.54973
 H -1.51974 0.91173 -0.61582
 H 2.59490 0.38963 0.91825
 H -2.59935 0.35920 -0.91647
13
bifur_IRC_Distances_MW_output/new_data/bifur_traj3_Distances point 167
C 1.12731 -0.75776 0.04084
 C -1.10921 -0.77219 -0.02720
 C 0.02883 -1.17421 0.03954
 C 1.67663 0.50749 0.55905
 C -1.68431 0.48776 -0.56209
 F 2.01441 -1.57067 -0.44937
 F -2.01007 -1.59823 0.42228
 H 1.39384 1.15003 0.57220
 H -1.38515 1.13445 -0.53013
 H 1.46969 0.92939 0.54827
 H -1.51751 0.91210 -0.61525
 H 2.59434 0.39114 0.91713
 H -2.59878 0.36071 -0.91527
13
bifur_IRC_Distances_MW_output/new_data/bifur_traj3_Distances point 168
C 1.12728 -0.75805 0.04096
 C -1.10917 -0.77249 -0.02727
 C 0.02882 -1.17501 0.03972
 C 1.67610 0.50760 0.55872
 C -1.68379 0.48788 -0.56177
 F 2.01476 -1.57079 -0.44882
 F -2.01042 -1.59837 0.42158
 H 1.39298 1.14999 0.57185
 H -1.38428 1.13442 -0.52954
 H 1.46880 0.92952 0.54769
 H -1.51663 0.91224 -0.61502
 H 2.59411 0.39174 0.91669
 H -2.59856 0.36131 -0.91479
13
bifur_IRC_Distances_MW_output/new_data/bifur_traj3_Distances point 169
C 1.12724 -0.75829 0.04106
 C -1.10914 -0.77273 -0.02733
 C 0.02882 -1.17567 0.03987
 C 1.67566 0.50770 0.55844
 C -1.68335 0.48799 -0.56150
 F 2.01505 -1.57090 -0.44836
 F -2.01072 -1.59849 0.42100
 H 1.39227 1.14996 0.57156
 H -1.38356 1.13440 -0.52905
 H 1.46806 0.92964 0.54721
 H -1.51590 0.91236 -0.61483
 H 2.59392 0.39224 0.91632
 H -2.59837 0.36181 -0.91440
13
bifur_IRC_Distances_MW_output/new_data/bifur_traj3_Distances point 170
C 1.12722 -0.75850 0.04115
 C -1.10911 -0.77294 -0.02738
 C 0.02882 -1.17624 0.03999
 C 1.67529 0.50779 0.55821
 C -1.68298 0.48807 -0.56127
 F 2.01530 -1.57098 -0.44797
 F -2.01096 -1.59859 0.42051
 H 1.39166 1.14993 0.57132
 H -1.38295 1.13438 -0.52864
 H 1.46743 0.92973 0.54680
 H -1.51528 0.91246 -0.61467
 H 2.59377 0.39266 0.91601
 H -2.59821 0.36223 -0.91406
13
bifur_IRC_Distances_MW_output/new_data/bifur_traj3_Distances point 171
C 1.12719 -0.75869 0.04124
 C -1.10908 -0.77314 -0.02743
 C 0.02881 -1.17677 0.04011
 C 1.67495 0.50787 0.55799
 C -1.68263 0.48815 -0.56106
 F 2.01553 -1.57106 -0.44761
 F -2.01120 -1.59868 0.42005
 H 1.39109 1.14991 0.57109
 H -1.38237 1.13436 -0.52824
 H 1.46685 0.92982 0.54641
 H -1.51470 0.91255 -0.61452
 H 2.59362 0.39305 0.91572
 H -2.59806 0.36262 -0.91375
13
bifur_IRC_Distances_MW_output/new_data/bifur_traj3_Distances point 172
C 1.12716 -0.75890 0.04133
 C -1.10905 -0.77336 -0.02748
 C 0.02881 -1.17736 0.04024
 C 1.67455 0.50795 0.55774
 C -1.68224 0.48824 -0.56082
 F 2.01579 -1.57115 -0.44720
 F -2.01146 -1.59879 0.41953
 H 1.39045 1.14988 0.57083
 H -1.38173 1.13434 -0.52780
 H 1.46619 0.92992 0.54598
 H -1.51404 0.91266 -0.61435
 H 2.59345 0.39350 0.91539
 H -2.59789 0.36307 -0.91340
13
bifur_IRC_Distances_MW_output/new_data/bifur_traj3_Distances point 173
C 1.12713 -0.75918 0.04145
 C -1.10901 -0.77364 -0.02755
 C 0.02880 -1.17814 0.04042
 C 1.67404 0.50807 0.55742
 C -1.68172 0.48836 -0.56050
 F 2.01614 -1.57127 -0.44666
 F -2.01180 -1.59892 0.41885
 H 1.38961 1.14984 0.57049
 H -1.38088 1.13431 -0.52722
 H 1.46533 0.93005 0.54540
 H -1.51318 0.91280 -0.61413
 H 2.59323 0.39408 0.91496
 H -2.59768 0.36365 -0.91294
13
bifur_IRC_Distances_MW_output/new_data/bifur_traj3_Distances point 174
C 1.12707 -0.75957 0.04162
 C -1.10896 -0.77404 -0.02764
 C 0.02879 -1.17921 0.04066
 C 1.67334 0.50823 0.55698
 C -1.68102 0.48853 -0.56007
 F 2.01661 -1.57143 -0.44592
 F -2.01227 -1.59911 0.41790
 H 1.38846 1.14979 0.57003
 H -1.37972 1.13427 -0.52642
 H 1.46414 0.93023 0.54461
 H -1.51200 0.91299 -0.61382
 H 2.59293 0.39487 0.91437
 H -2.59737 0.36445 -0.91230
13
bifur_IRC_Distances_MW_output/new_data/bifur_traj3_Distances point 175
C 1.12700 -0.76011 0.04186
 C -1.10889 -0.77459 -0.02778
 C 0.02878 -1.18070 0.04100
 C 1.67236 0.50845 0.55636
 C -1.68004 0.48876 -0.55946
 F 2.01726 -1.57165 -0.44488
 F -2.01292 -1.59938 0.41658
 H 1.38685 1.14973 0.56938
 H -1.37810 1.13422 -0.52530
 H 1.46249 0.93048 0.54350
 H -1.51036 0.91325 -0.61340
 H 2.59251 0.39598 0.91356
 H -2.59695 0.36556 -0.91142
13
bifur_IRC_Distances_MW_output/new_data/bifur_traj3_Distances point 176
C 1.12690 -0.76086 0.04219
 C -1.10878 -0.77535 -0.02796
 C 0.02877 -1.18277 0.04149
 C 1.67099 0.50876 0.55549
 C -1.67867 0.48908 -0.55862
 F 2.01818 -1.57197 -0.44343
 F -2.01384 -1.59975 0.41473
 H 1.38461 1.14963 0.56847
 H -1.37584 1.13415 -0.52371
 H 1.46018 0.93083 0.54193
 H -1.50807 0.91362 -0.61281
 H 2.59193 0.39753 0.91243
 H -2.59636 0.36711 -0.91019
13
bifur_IRC_Distances_MW_output/new_data/bifur_traj3_Distances point 177
C 1.12690 -0.76086 0.04219
 C -1.10878 -0.77535 -0.02796
 C 0.02877 -1.18277 0.04149
 C 1.67099 0.50876 0.55549
 C -1.67867 0.48908 -0.55862
 F 2.01818 -1.57197 -0.44343
 F -2.01383 -1.59975 0.41473
 H 1.38462 1.14963 0.56847
 H -1.37584 1.13415 -0.52371
 H 1.46018 0.93083 0.54193
 H -1.50807 0.91362 -0.61281
 H 2.59193 0.39753 0.91243
 H -2.59636 0.36711 -0.91019
13
bifur_IRC_Distances_MW_output/new_data/bifur_traj3_Distances point 178
C 1.12659 -0.76322 0.04327
 C -1.10846 -0.77775 -0.02855
 C 0.02871 -1.18927 0.04309
 C 1.66669 0.50972 0.55273
 C -1.67435 0.49008 -0.55594
 F 2.02106 -1.57295 -0.43884
 F -2.01671 -1.60091 0.40882
 H 1.37756 1.14933 0.56561
 H -1.36874 1.13393 -0.51862
 H 1.45292 0.93191 0.53686
 H -1.50085 0.91478 -0.61099
 H 2.59007 0.40237 0.90889
 H -2.59450 0.37198 -0.90634
13
bifur_IRC_Distances_MW_output/new_data/bifur_traj3_Distances point 179
C 1.12637 -0.76480 0.04402
 C -1.10824 -0.77936 -0.02895
 C 0.02867 -1.19364 0.04423
 C 1.66378 0.51037 0.55086
 C -1.67144 0.49075 -0.55411
 F 2.02301 -1.57362 -0.43572
 F -2.01864 -1.60170 0.40476
 H 1.37281 1.14913 0.56368
 H -1.36396 1.13379 -0.51509
 H 1.44803 0.93264 0.53333
 H -1.49598 0.91556 -0.60978
 H 2.58882 0.40563 0.90654
 H -2.59324 0.37525 -0.90376
13
bifur_IRC_Distances_MW_output/new_data/bifur_traj3_Distances point 180
C 1.12612 -0.76664 0.04491
 C -1.10798 -0.78124 -0.02941
 C 0.02862 -1.19871 0.04562
 C 1.66039 0.51112 0.54865
 C -1.66804 0.49154 -0.55197
 F 2.02528 -1.57439 -0.43205
 F -2.02089 -1.60261 0.39993
 H 1.36726 1.14890 0.56142
 H -1.35839 1.13362 -0.51087
 H 1.44233 0.93349 0.52910
 H -1.49030 0.91646 -0.60840
 H 2.58735 0.40941 0.90383
 H -2.59176 0.37905 -0.90076
13
bifur_IRC_Distances_MW_output/new_data/bifur_traj3_Distances point 181
C 1.12582 -0.76881 0.04601
 C -1.10767 -0.78346 -0.02997
 C 0.02855 -1.20468 0.04738
 C 1.65638 0.51201 0.54602
 C -1.66401 0.49247 -0.54942
 F 2.02798 -1.57530 -0.42768
 F -2.02355 -1.60371 0.39410
 H 1.36069 1.14863 0.55875
 H -1.35179 1.13343 -0.50571
 H 1.43559 0.93448 0.52389
 H -1.48357 0.91753 -0.60681
 H 2.58559 0.41387 0.90066
 H -2.58999 0.38354 -0.89722
13
bifur_IRC_Distances_MW_output/new_data/bifur_traj3_Distances point 182
C 1.12546 -0.77140 0.04736
 C -1.10731 -0.78610 -0.03064
 C 0.02846 -1.21179 0.04965
 C 1.65156 0.51306 0.54282
 C -1.65919 0.49357 -0.54632
 F 2.03121 -1.57638 -0.42239
 F -2.02673 -1.60501 0.38693
 H 1.35282 1.14832 0.55558
 H -1.34392 1.13320 -0.49929
 H 1.42752 0.93566 0.51737
 H -1.47551 0.91880 -0.60499
 H 2.58348 0.41918 0.89694
 H -2.58785 0.38889 -0.89301
13
bifur_IRC_Distances_MW_output/new_data/bifur_traj3_Distances point 183
C 1.12505 -0.77435 0.04899
 C -1.10689 -0.78911 -0.03142
 C 0.02834 -1.21989 0.05251
 C 1.64604 0.51426 0.53910
 C -1.65365 0.49484 -0.54273
 F 2.03492 -1.57762 -0.41628
 F -2.03037 -1.60652 0.37844
 H 1.34379 1.14796 0.55198
 H -1.33491 1.13296 -0.49159
 H 1.41829 0.93699 0.50948
 H -1.46627 0.92024 -0.60305
 H 2.58103 0.42523 0.89277
 H -2.58538 0.39501 -0.88819
13
bifur_IRC_Distances_MW_output/new_data/bifur_traj3_Distances point 184
C 1.12460 -0.77749 0.05084
 C -1.10643 -0.79232 -0.03225
 C 0.02820 -1.22849 0.05592
 C 1.64012 0.51554 0.53505
 C -1.64772 0.49619 -0.53883
 F 2.03891 -1.57893 -0.40969
 F -2.03425 -1.60815 0.36900
 H 1.33412 1.14758 0.54822
 H -1.32528 1.13271 -0.48287
 H 1.40843 0.93841 0.50045
 H -1.45636 0.92178 -0.60120
 H 2.57837 0.43166 0.88842
 H -2.58269 0.40152 -0.88305
13
bifur_IRC_Distances_MW_output/new_data/bifur_traj3_Distances point 185
C 1.12412 -0.78075 0.05290
 C -1.10596 -0.79566 -0.03310
 C 0.02803 -1.23743 0.05998
 C 1.63391 0.51686 0.53072
 C -1.64150 0.49760 -0.53468
 F 2.04310 -1.58030 -0.40273
 F -2.03830 -1.60986 0.35866
 H 1.32398 1.14719 0.54443
 H -1.31524 1.13246 -0.47315
 H 1.39812 0.93987 0.49025
 H -1.44597 0.92339 -0.59960
 H 2.57555 0.43834 0.88401
 H -2.57984 0.40830 -0.87768
13
bifur_IRC_Distances_MW_output/new_data/bifur_traj3_Distances point 186
C 1.12360 -0.78420 0.05526
 C -1.10545 -0.79921 -0.03400
 C 0.02782 -1.24689 0.06499
 C 1.62726 0.51825 0.52598
 C -1.63485 0.49911 -0.53018
 F 2.04759 -1.58173 -0.39529
 F -2.04260 -1.61171 0.34704
 H 1.31313 1.14677 0.54065
 H -1.30456 1.13221 -0.46199
 H 1.38716 0.94141 0.47837
 H -1.43486 0.92510 -0.59840
 H 2.57248 0.44540 0.87948
 H -2.57674 0.41550 -0.87191
13
bifur_IRC_Distances_MW_output/new_data/bifur_traj3_Distances point 187
C 1.12303 -0.78795 0.05810
 C -1.10489 -0.80307 -0.03494
 C 0.02754 -1.25717 0.07151
 C 1.61996 0.51975 0.52065
 C -1.62754 0.50076 -0.52514
 F 2.05256 -1.58326 -0.38716
 F -2.04728 -1.61376 0.33346
 H 1.30121 1.14631 0.53697
 H -1.29292 1.13195 -0.44861
 H 1.37519 0.94307 0.46387
 H -1.42263 0.92697 -0.59792
 H 2.56903 0.45305 0.87473
 H -2.57327 0.42335 -0.86552
13
bifur_IRC_Distances_MW_output/new_data/bifur_traj3_Distances point 188
C 1.12303 -0.78795 0.05810
 C -1.10489 -0.80307 -0.03494
 C 0.02754 -1.25717 0.07151
 C 1.61996 0.51975 0.52065
 C -1.62754 0.50076 -0.52514
 F 2.05256 -1.58326 -0.38716
 F -2.04728 -1.61376 0.33346
 H 1.30121 1.14631 0.53697
 H -1.29291 1.13195 -0.44861
 H 1.37518 0.94307 0.46387
 H -1.42263 0.92697 -0.59792
 H 2.56903 0.45305 0.87473
 H -2.57327 0.42335 -0.86552
13
bifur_IRC_Distances_MW_output/new_data/bifur_traj3_Distances point 189
C 1.12162 -0.79659 0.06623
 C -1.10356 -0.81207 -0.03676
 C 0.02657 -1.28092 0.09349
 C 1.60262 0.52317 0.50729
 C -1.61022 0.50465 -0.51276
 F 2.06450 -1.58665 -0.36858
 F -2.05811 -1.61875 0.29650
 H 1.27290 1.14520 0.53192
 H -1.26589 1.13143 -0.41037
 H 1.34736 0.94687 0.42079
 H -1.39354 0.93142 -0.60271
 H 2.56038 0.47060 0.86458
 H -2.56465 0.44165 -0.84962
13
bifur_IRC_Distances_MW_output/new_data/bifur_traj3_Distances point 190
C 1.12077 -0.80135 0.07235
 C -1.10279 -0.81711 -0.03734
 C 0.02566 -1.29410 0.11308
 C 1.59262 0.52499 0.49893
 C -1.60026 0.50688 -0.50529
 F 2.07158 -1.58831 -0.35888
 F -2.06407 -1.62173 0.27041
 H 1.25651 1.14449 0.53345
 H -1.25096 1.13118 -0.38189
 H 1.33197 0.94896 0.38711
 H -1.37663 0.93403 -0.61220
 H 2.55491 0.48016 0.85953
 H -2.55932 0.45190 -0.83926
13
bifur_IRC_Distances_MW_output/new_data/bifur_traj3_Distances point 191
C 1.11977 -0.80614 0.08097
 C -1.10200 -0.82231 -0.03729
 C 0.02408 -1.30761 0.14404
 C 1.58192 0.52673 0.48909
 C -1.58963 0.50926 -0.49685
 F 2.07948 -1.58965 -0.34989
 F -2.07000 -1.62503 0.23551
 H 1.23878 1.14358 0.54203
 H -1.23598 1.13094 -0.34259
 H 1.31658 0.95114 0.33863
 H -1.35820 0.93696 -0.63247
 H 2.54832 0.48963 0.85466
 H -2.55311 0.46250 -0.82586
13
bifur_IRC_Distances_MW_output/new_data/bifur_traj3_Distances point 192
C 1.11844 -0.81085 0.09479
 C -1.10121 -0.82767 -0.03631
 C 0.02077 -1.32144 0.19724
 C 1.57014 0.52829 0.47628
 C -1.57795 0.51184 -0.48644
 F 2.08890 -1.59022 -0.34124
 F -2.07553 -1.62876 0.18229
 H 1.21865 1.14218 0.56522
 H -1.22174 1.13057 -0.28262
 H 1.30217 0.95357 0.26143
 H -1.33687 0.94057 -0.67439
 H 2.53947 0.49857 0.84905
 H -2.54524 0.47334 -0.80528
13
bifur_IRC_Distances_MW_output/new_data/bifur_traj3_Distances point 193
C 1.11584 -0.81556 0.12213
 C -1.10062 -0.83348 -0.03569
 C 0.01141 -1.33678 0.29882
 C 1.55559 0.52958 0.45492
 C -1.56340 0.51478 -0.46959
 F 2.10237 -1.58917 -0.32382
 F -2.07927 -1.63299 0.07933
 H 1.19113 1.13939 0.61929
 H -1.21025 1.12936 -0.17572
 H 1.29199 0.95739 0.11909
 H -1.30616 0.94623 -0.76189
 H 2.52466 0.50665 0.83666
 H -2.53329 0.48461 -0.76352
13
bifur_IRC_Distances_MW_output/new_data/bifur_traj3_Distances point 194
C 1.10816 -0.82094 0.17914
 C -1.10091 -0.83997 -0.04779
 C -0.01883 -1.35639 0.46459
 C 1.53721 0.53124 0.41223
 C -1.54397 0.51765 -0.43373
 F 2.12208 -1.58670 -0.24638
 F -2.07227 -1.63555 -0.14017
 H 1.14406 1.13370 0.70797
 H -1.21168 1.12476 0.00588
 H 1.30178 0.96625 -0.12503
 H -1.24833 0.95637 -0.90102
 H 2.49942 0.51453 0.79421
 H -2.51673 0.49507 -0.66991
13
bifur_IRC_Distances_MW_output/new_data/bifur_traj3_Distances point 195
C 1.09592 -0.82705 0.23807
 C -1.10102 -0.84553 -0.07866
 C -0.06121 -1.37567 0.57075
 C 1.52538 0.53428 0.36636
 C -1.52983 0.51905 -0.39122
 F 2.13199 -1.58832 -0.10587
 F -2.04835 -1.63395 -0.37638
 H 1.09389 1.12925 0.75258
 H -1.22767 1.11863 0.14884
 H 1.33286 0.97689 -0.31379
 H -1.18258 0.96507 -0.97467
 H 2.48315 0.52483 0.73137
 H -2.51251 0.50251 -0.56739
13
bifur_IRC_Distances_MW_output/new_data/bifur_traj3_Distances point 196
C 1.08795 -0.83236 0.26711
 C -1.10006 -0.84996 -0.10043
 C -0.08385 -1.38969 0.59749
 C 1.51932 0.53711 0.34205
 C -1.52237 0.52013 -0.36705
 F 2.13248 -1.59215 -0.01328
 F -2.03146 -1.63323 -0.49641
 H 1.06396 1.12810 0.75609
 H -1.23416 1.11578 0.20653
 H 1.34863 0.98254 -0.38808
 H -1.14387 0.96873 -0.98548
 H 2.47968 0.53529 0.69489
 H -2.51625 0.50972 -0.51343
13
bifur_IRC_Distances_MW_output/new_data/bifur_traj3_Distances point 197
C 1.08353 -0.83700 0.28075
 C -1.09901 -0.85404 -0.11230
 C -0.09407 -1.40123 0.60176
 C 1.51384 0.53942 0.32908
 C -1.51624 0.52142 -0.35357
 F 2.13271 -1.59569 0.03776
 F -2.02390 -1.63394 -0.55432
 H 1.04412 1.12799 0.75239
 H -1.23220 1.11466 0.23317
 H 1.35143 0.98562 -0.42207
 H -1.11952 0.97066 -0.98438
 H 2.47867 0.54482 0.67657
 H -2.51935 0.51731 -0.48484
13
bifur_IRC_Distances_MW_output/new_data/bifur_traj3_Distances point 198
C 1.08074 -0.84134 0.28817
 C -1.09808 -0.85803 -0.11933
 C -0.09915 -1.41187 0.59996
 C 1.50810 0.54147 0.32066
 C -1.51018 0.52283 -0.34455
 F 2.13390 -1.59889 0.06927
 F -2.02120 -1.63534 -0.58685
 H 1.02799 1.12815 0.74815
 H -1.22630 1.11421 0.24957
 H 1.34832 0.98776 -0.44310
 H -1.10062 0.97210 -0.98197
 H 2.47777 0.55383 0.66633
 H -2.52129 0.52513 -0.46631
13
bifur_IRC_Distances_MW_output/new_data/bifur_traj3_Distances point 199
C 1.08074 -0.84134 0.28817
 C -1.09808 -0.85803 -0.11933
 C -0.09915 -1.41187 0.59996
 C 1.50810 0.54147 0.32066
 C -1.51018 0.52283 -0.34455
 F 2.13390 -1.59889 0.06927
 F -2.02120 -1.63534 -0.58685
 H 1.02799 1.12815 0.74815
 H -1.22630 1.11421 0.24957
 H 1.34832 0.98776 -0.44310
 H -1.10062 0.97210 -0.98197
 H 2.47777 0.55383 0.66633
 H -2.52129 0.52513 -0.46631
13
bifur_IRC_Distances_MW_output/new_data/bifur_traj3_Distances point 200
C 1.07730 -0.84979 0.29545
 C -1.09650 -0.86606 -0.12692
 C -0.10306 -1.43254 0.59083
 C 1.49572 0.54529 0.30919
 C -1.49755 0.52592 -0.33181
 F 2.13845 -1.60485 0.10693
 F -2.02265 -1.63915 -0.62107
 H 0.99935 1.12873 0.74079
 H -1.20904 1.11404 0.27203
 H 1.33421 0.99107 -0.47255
 H -1.06843 0.97462 -0.97837
 H 2.47534 0.57139 0.65630
 H -2.52313 0.54132 -0.44082
13
bifur_IRC_Distances_MW_output/new_data/bifur_traj3_Distances point 201
C 1.07618 -0.85374 0.29716
 C -1.09583 -0.86989 -0.12896
 C -0.10349 -1.44222 0.58547
 C 1.48956 0.54704 0.30498
 C -1.49138 0.52745 -0.32700
 F 2.14126 -1.60755 0.11869
 F -2.02504 -1.64120 -0.63015
 H 0.98650 1.12905 0.73788
 H -1.19956 1.11412 0.28063
 H 1.32567 0.99246 -0.48411
 H -1.05434 0.97577 -0.97744
 H 2.47393 0.57960 0.65411
 H -2.52346 0.54912 -0.43126
13
bifur_IRC_Distances_MW_output/new_data/bifur_traj3_Distances point 202
C 1.07533 -0.85728 0.29815
 C -1.09527 -0.87334 -0.13030
 C -0.10344 -1.45088 0.58037
 C 1.48393 0.54859 0.30158
 C -1.48576 0.52884 -0.32304
 F 2.14400 -1.60995 0.12734
 F -2.02774 -1.64311 -0.63613
 H 0.97515 1.12935 0.73553
 H -1.19063 1.11424 0.28781
 H 1.31743 0.99366 -0.49390
 H -1.04199 0.97679 -0.97699
 H 2.47256 0.58692 0.65298
 H -2.52358 0.55615 -0.42339
13
bifur_IRC_Distances_MW_output/new_data/bifur_traj3_Distances point 203
C 1.07466 -0.86045 0.29872
 C -1.09478 -0.87644 -0.13122
 C -0.10314 -1.45862 0.57562
 C 1.47883 0.54997 0.29874
 C -1.48068 0.53010 -0.31971
 F 2.14661 -1.61208 0.13398
 F -2.03049 -1.64487 -0.64023
 H 0.96508 1.12963 0.73360
 H -1.18239 1.11438 0.29397
 H 1.30970 0.99472 -0.50239
 H -1.03108 0.97772 -0.97686
 H 2.47127 0.59346 0.65248
 H -2.52359 0.56248 -0.41672
13
bifur_IRC_Distances_MW_output/new_data/bifur_traj3_Distances point 204
C 1.07410 -0.86335 0.29905
 C -1.09434 -0.87929 -0.13188
 C -0.10270 -1.46572 0.57114
 C 1.47409 0.55123 0.29628
 C -1.47598 0.53127 -0.31679
 F 2.14909 -1.61402 0.13937
 F -2.03322 -1.64652 -0.64316
 H 0.95588 1.12989 0.73196
 H -1.17466 1.11452 0.29947
 H 1.30239 0.99568 -0.51004
 H -1.02116 0.97857 -0.97694
 H 2.47004 0.59944 0.65236
 H -2.52353 0.56830 -0.41082
13
bifur_IRC_Distances_MW_output/new_data/bifur_traj3_Distances point 205
C 1.07363 -0.86605 0.29921
 C -1.09394 -0.88195 -0.13237
 C -0.10218 -1.47235 0.56686
 C 1.46963 0.55241 0.29407
 C -1.47156 0.53236 -0.31414
 F 2.15147 -1.61584 0.14392
 F -2.03593 -1.64807 -0.64534
 H 0.94732 1.13014 0.73053
 H -1.16733 1.11466 0.30451
 H 1.29542 0.99658 -0.51709
 H -1.01195 0.97937 -0.97718
 H 2.46887 0.60501 0.65249
 H -2.52344 0.57374 -0.40546
13
bifur_IRC_Distances_MW_output/new_data/bifur_traj3_Distances point 206
C 1.07321 -0.86859 0.29925
 C -1.09358 -0.88444 -0.13274
 C -0.10161 -1.47854 0.56278
 C 1.46544 0.55351 0.29208
 C -1.46742 0.53339 -0.31174
 F 2.15375 -1.61753 0.14782
 F -2.03857 -1.64954 -0.64696
 H 0.93933 1.13038 0.72928
 H -1.16039 1.11480 0.30916
 H 1.28879 0.99741 -0.52365
 H -1.00337 0.98012 -0.97754
 H 2.46774 0.61022 0.65281
 H -2.52332 0.57883 -0.40054
13
bifur_IRC_Distances_MW_output/new_data/bifur_traj3_Distances point 207
C 1.07285 -0.87092 0.29922
 C -1.09325 -0.88674 -0.13301
 C -0.10102 -1.48424 0.55895
 C 1.46156 0.55452 0.29029
 C -1.46358 0.53433 -0.30957
 F 2.15588 -1.61909 0.15115
 F -2.04108 -1.65091 -0.64816
 H 0.93198 1.13060 0.72820
 H -1.15394 1.11493 0.31340
 H 1.28260 0.99818 -0.52967
 H -0.99549 0.98081 -0.97797
 H 2.46669 0.61500 0.65324
 H -2.52320 0.58353 -0.39608
13
bifur_IRC_Distances_MW_output/new_data/bifur_traj3_Distances point 208
C 1.07254 -0.87302 0.29913
 C -1.09295 -0.88881 -0.13322
 C -0.10045 -1.48938 0.55546
 C 1.45805 0.55542 0.28872
 C -1.46011 0.53519 -0.30765
 F 2.15783 -1.62049 0.15398
 F -2.04341 -1.65215 -0.64901
 H 0.92536 1.13080 0.72727
 H -1.14809 1.11505 0.31720
 H 1.27697 0.99888 -0.53508
 H -0.98841 0.98144 -0.97845
 H 2.46573 0.61930 0.65373
 H -2.52308 0.58775 -0.39209
13
bifur_IRC_Distances_MW_output/new_data/bifur_traj3_Distances point 209
C 1.07228 -0.87488 0.29902
 C -1.09269 -0.89065 -0.13336
 C -0.09991 -1.49394 0.55231
 C 1.45492 0.55623 0.28735
 C -1.45702 0.53595 -0.30597
 F 2.15958 -1.62174 0.15637
 F -2.04552 -1.65326 -0.64962
 H 0.91949 1.13098 0.72649
 H -1.14286 1.11517 0.32056
 H 1.27192 0.99949 -0.53989
 H -0.98211 0.98201 -0.97893
 H 2.46487 0.62312 0.65425
 H -2.52296 0.59151 -0.38857
13
bifur_IRC_Distances_MW_output/new_data/bifur_traj3_Distances point 210
C 1.07228 -0.87488 0.29902
 C -1.09269 -0.89065 -0.13336
 C -0.09991 -1.49394 0.55231
 C 1.45492 0.55623 0.28735
 C -1.45702 0.53595 -0.30597
 F 2.15958 -1.62174 0.15637
 F -2.04552 -1.65326 -0.64962
 H 0.91949 1.13098 0.72649
 H -1.14286 1.11517 0.32056
 H 1.27193 0.99949 -0.53989
 H -0.98212 0.98201 -0.97893
 H 2.46487 0.62312 0.65425
 H -2.52296 0.59151 -0.38857
13
bifur_IRC_Distances_MW_output/new_data/bifur_traj3_Distances point 211
C 1.07185 -0.87809 0.29875
 C -1.09225 -0.89382 -0.13356
 C -0.09891 -1.50178 0.54682
 C 1.44952 0.55762 0.28504
 C -1.45169 0.53726 -0.30311
 F 2.16262 -1.62389 0.16024
 F -2.04922 -1.65517 -0.65038
 H 0.90938 1.13130 0.72522
 H -1.13380 1.11537 0.32633
 H 1.26318 1.00056 -0.54818
 H -0.97131 0.98298 -0.97990
 H 2.46338 0.62968 0.65528
 H -2.52274 0.59797 -0.38256
13
bifur_IRC_Distances_MW_output/new_data/bifur_traj3_Distances point 212
C 1.07166 -0.87956 0.29860
 C -1.09205 -0.89527 -0.13363
 C -0.09844 -1.50536 0.54428
 C 1.44704 0.55826 0.28400
 C -1.44925 0.53787 -0.30182
 F 2.16402 -1.62488 0.16192
 F -2.05095 -1.65605 -0.65061
 H 0.90475 1.13145 0.72468
 H -1.12963 1.11546 0.32897
 H 1.25914 1.00106 -0.55198
 H -0.96637 0.98343 -0.98040
 H 2.46269 0.63267 0.65582
 H -2.52264 0.60093 -0.37982
13
bifur_IRC_Distances_MW_output/new_data/bifur_traj3_Distances point 213
C 1.07148 -0.88096 0.29843
 C -1.09185 -0.89666 -0.13368
 C -0.09797 -1.50879 0.54182
 C 1.44467 0.55887 0.28301
 C -1.44691 0.53844 -0.30060
 F 2.16537 -1.62582 0.16349
 F -2.05262 -1.65690 -0.65077
 H 0.90033 1.13159 0.72417
 H -1.12563 1.11555 0.33149
 H 1.25527 1.00153 -0.55562
 H -0.96164 0.98386 -0.98091
 H 2.46203 0.63554 0.65636
 H -2.52254 0.60376 -0.37721
13
bifur_IRC_Distances_MW_output/new_data/bifur_traj3_Distances point 214
C 1.07132 -0.88229 0.29827
 C -1.09167 -0.89797 -0.13372
 C -0.09752 -1.51203 0.53948
 C 1.44242 0.55944 0.28209
 C -1.44469 0.53899 -0.29945
 F 2.16666 -1.62671 0.16493
 F -2.05421 -1.65770 -0.65087
 H 0.89614 1.13173 0.72372
 H -1.12185 1.11564 0.33388
 H 1.25160 1.00198 -0.55907
 H -0.95717 0.98427 -0.98141
 H 2.46141 0.63824 0.65691
 H -2.52244 0.60643 -0.37474
13
bifur_IRC_Distances_MW_output/new_data/bifur_traj3_Distances point 215
C 1.07116 -0.88356 0.29810
 C -1.09150 -0.89923 -0.13375
 C -0.09707 -1.51513 0.53722
 C 1.44027 0.55999 0.28122
 C -1.44257 0.53951 -0.29835
 F 2.16789 -1.62757 0.16627
 F -2.05574 -1.65847 -0.65093
 H 0.89214 1.13186 0.72330
 H -1.11821 1.11572 0.33616
 H 1.24808 1.00241 -0.56238
 H -0.95289 0.98466 -0.98192
 H 2.46080 0.64083 0.65745
 H -2.52235 0.60898 -0.37238
13
bifur_IRC_Distances_MW_output/new_data/bifur_traj3_Distances point 216
C 1.07101 -0.88481 0.29792
 C -1.09133 -0.90046 -0.13377
 C -0.09663 -1.51818 0.53499
 C 1.43814 0.56053 0.28036
 C -1.44047 0.54002 -0.29728
 F 2.16910 -1.62841 0.16756
 F -2.05726 -1.65922 -0.65094
 H 0.88820 1.13199 0.72290
 H -1.11463 1.11580 0.33840
 H 1.24460 1.00283 -0.56564
 H -0.94869 0.98505 -0.98245
 H 2.46021 0.64337 0.65801
 H -2.52226 0.61150 -0.37006
13
bifur_IRC_Distances_MW_output/new_data/bifur_traj3_Distances point 217
C 1.07086 -0.88608 0.29773
 C -1.09116 -0.90171 -0.13378
 C -0.09617 -1.52127 0.53271
 C 1.43599 0.56108 0.27950
 C -1.43835 0.54054 -0.29620
 F 2.17034 -1.62926 0.16885
 F -2.05881 -1.65999 -0.65092
 H 0.88421 1.13212 0.72250
 H -1.11099 1.11588 0.34068
 H 1.24107 1.00326 -0.56894
 H -0.94443 0.98544 -0.98300
 H 2.45961 0.64594 0.65859
 H -2.52216 0.61404 -0.36772
13
bifur_IRC_Distances_MW_output/new_data/bifur_traj3_Distances point 218
C 1.07071 -0.88739 0.29753
 C -1.09099 -0.90301 -0.13379
 C -0.09569 -1.52446 0.53033
 C 1.43376 0.56165 0.27862
 C -1.43616 0.54108 -0.29509
 F 2.17162 -1.63015 0.17015
 F -2.06042 -1.66078 -0.65085
 H 0.88008 1.13226 0.72211
 H -1.10722 1.11597 0.34304
 H 1.23741 1.00371 -0.57238
 H -0.94002 0.98585 -0.98360
 H 2.45899 0.64860 0.65922
 H -2.52206 0.61667 -0.36529
13
bifur_IRC_Distances_MW_output/new_data/bifur_traj3_Distances point 219
C 1.07056 -0.88877 0.29730
 C -1.09080 -0.90438 -0.13379
 C -0.09517 -1.52785 0.52780
 C 1.43139 0.56225 0.27769
 C -1.43383 0.54165 -0.29391
 F 2.17298 -1.63109 0.17150
 F -2.06215 -1.66163 -0.65075
 H 0.87570 1.13241 0.72172
 H -1.10322 1.11606 0.34554
 H 1.23351 1.00418 -0.57603
 H -0.93534 0.98628 -0.98426
 H 2.45833 0.65142 0.65991
 H -2.52196 0.61946 -0.36271
13
bifur_IRC_Distances_MW_output/new_data/bifur_traj3_Distances point 220
C 1.07039 -0.89025 0.29705
 C -1.09061 -0.90584 -0.13379
 C -0.09461 -1.53143 0.52509
 C 1.42888 0.56289 0.27671
 C -1.43136 0.54226 -0.29267
 F 2.17443 -1.63208 0.17290
 F -2.06398 -1.66253 -0.65059
 H 0.87105 1.13257 0.72132
 H -1.09897 1.11616 0.34820
 H 1.22938 1.00469 -0.57990
 H -0.93039 0.98674 -0.98499
 H 2.45763 0.65440 0.66066
 H -2.52185 0.62241 -0.35999
13
bifur_IRC_Distances_MW_output/new_data/bifur_traj3_Distances point 221
C 1.07039 -0.89025 0.29705
 C -1.09061 -0.90584 -0.13379
 C -0.09461 -1.53143 0.52509
 C 1.42888 0.56289 0.27671
 C -1.43136 0.54226 -0.29267
 F 2.17443 -1.63208 0.17290
 F -2.06398 -1.66253 -0.65059
 H 0.87105 1.13257 0.72132
 H -1.09897 1.11616 0.34820
 H 1.22938 1.00469 -0.57990
 H -0.93039 0.98674 -0.98499
 H 2.45763 0.65440 0.66066
 H -2.52185 0.62241 -0.35999
13
bifur_IRC_Distances_MW_output/new_data/bifur_traj3_Distances point 222
C 1.07008 -0.89313 0.29653
 C -1.09023 -0.90869 -0.13376
 C -0.09349 -1.53845 0.51973
 C 1.42396 0.56414 0.27482
 C -1.42651 0.54345 -0.29026
 F 2.17727 -1.63404 0.17557
 F -2.06761 -1.66429 -0.65016
 H 0.86195 1.13288 0.72059
 H -1.09063 1.11636 0.35341
 H 1.22126 1.00569 -0.58753
 H -0.92069 0.98765 -0.98650
 H 2.45625 0.66023 0.66221
 H -2.52163 0.62819 -0.35465
13
bifur_IRC_Distances_MW_output/new_data/bifur_traj3_Distances point 223
C 1.06994 -0.89443 0.29628
 C -1.09006 -0.90998 -0.13373
 C -0.09297 -1.54163 0.51727
 C 1.42173 0.56470 0.27397
 C -1.42431 0.54398 -0.28917
 F 2.17857 -1.63493 0.17675
 F -2.06927 -1.66509 -0.64991
 H 0.85782 1.13303 0.72028
 H -1.08683 1.11645 0.35578
 H 1.21756 1.00615 -0.59101
 H -0.91628 0.98806 -0.98722
 H 2.45563 0.66288 0.66295
 H -2.52153 0.63081 -0.35222
13
bifur_IRC_Distances_MW_output/new_data/bifur_traj3_Distances point 224
C 1.06981 -0.89565 0.29604
 C -1.08990 -0.91119 -0.13371
 C -0.09248 -1.54460 0.51496
 C 1.41964 0.56523 0.27318
 C -1.42225 0.54449 -0.28816
 F 2.17978 -1.63576 0.17783
 F -2.07083 -1.66583 -0.64966
 H 0.85396 1.13316 0.72000
 H -1.08328 1.11653 0.35800
 H 1.21411 1.00657 -0.59426
 H -0.91217 0.98845 -0.98791
 H 2.45505 0.66534 0.66365
 H -2.52144 0.63325 -0.34996
13
bifur_IRC_Distances_MW_output/new_data/bifur_traj3_Distances point 225
C 1.06969 -0.89679 0.29581
 C -1.08975 -0.91231 -0.13368
 C -0.09202 -1.54737 0.51279
 C 1.41769 0.56573 0.27244
 C -1.42033 0.54495 -0.28722
 F 2.18091 -1.63653 0.17883
 F -2.07228 -1.66653 -0.64939
 H 0.85037 1.13329 0.71976
 H -1.07997 1.11661 0.36008
 H 1.21088 1.00697 -0.59731
 H -0.90833 0.98881 -0.98857
 H 2.45450 0.66764 0.66431
 H -2.52136 0.63553 -0.34785
13
bifur_IRC_Distances_MW_output/new_data/bifur_traj3_Distances point 226
C 1.06958 -0.89784 0.29559
 C -1.08961 -0.91335 -0.13365
 C -0.09159 -1.54992 0.51078
 C 1.41588 0.56619 0.27177
 C -1.41856 0.54539 -0.28635
 F 2.18196 -1.63725 0.17974
 F -2.07364 -1.66718 -0.64914
 H 0.84704 1.13341 0.71954
 H -1.07691 1.11668 0.36200
 H 1.20790 1.00734 -0.60012
 H -0.90478 0.98915 -0.98920
 H 2.45400 0.66976 0.66494
 H -2.52128 0.63763 -0.34589
13
bifur_IRC_Distances_MW_output/new_data/bifur_traj3_Distances point 227
C 1.06949 -0.89880 0.29539
 C -1.08949 -0.91430 -0.13363
 C -0.09119 -1.55226 0.50893
 C 1.41424 0.56660 0.27115
 C -1.41694 0.54578 -0.28556
 F 2.18291 -1.63791 0.18057
 F -2.07487 -1.66777 -0.64888
 H 0.84400 1.13352 0.71935
 H -1.07411 1.11675 0.36375
 H 1.20517 1.00768 -0.60270
 H -0.90154 0.98945 -0.98978
 H 2.45355 0.67169 0.66552
 H -2.52121 0.63955 -0.34411
13
bifur_IRC_Distances_MW_output/new_data/bifur_traj3_Distances point 228
C 1.06940 -0.89967 0.29520
 C -1.08937 -0.91516 -0.13360
 C -0.09083 -1.55437 0.50725
 C 1.41275 0.56698 0.27060
 C -1.41547 0.54614 -0.28485
 F 2.18378 -1.63850 0.18131
 F -2.07600 -1.66830 -0.64864
 H 0.84125 1.13362 0.71918
 H -1.07158 1.11681 0.36535
 H 1.20269 1.00799 -0.60504
 H -0.89861 0.98973 -0.99032
 H 2.45313 0.67344 0.66606
 H -2.52114 0.64129 -0.34249
13
bifur_IRC_Distances_MW_output/new_data/bifur_traj3_Distances point 229
C 1.06932 -0.90046 0.29503
 C -1.08927 -0.91594 -0.13357
 C -0.09050 -1.55628 0.50571
 C 1.41139 0.56732 0.27010
 C -1.41414 0.54647 -0.28420
 F 2.18457 -1.63904 0.18197
 F -2.07702 -1.66879 -0.64841
 H 0.83875 1.13371 0.71904
 H -1.06927 1.11686 0.36679
 H 1.20045 1.00827 -0.60717
 H -0.89595 0.98998 -0.99082
 H 2.45276 0.67503 0.66654
 H -2.52108 0.64286 -0.34103
13
bifur_IRC_Distances_MW_output/new_data/bifur_traj3_Distances point 230
C 1.06925 -0.90118 0.29487
 C -1.08918 -0.91666 -0.13355
 C -0.09019 -1.55805 0.50429
 C 1.41014 0.56764 0.26964
 C -1.41291 0.54677 -0.28360
 F 2.18530 -1.63954 0.18258
 F -2.07797 -1.66924 -0.64820
 H 0.83644 1.13379 0.71891
 H -1.06714 1.11691 0.36813
 H 1.19837 1.00853 -0.60914
 H -0.89349 0.99022 -0.99128
 H 2.45241 0.67650 0.66700
 H -2.52103 0.64432 -0.33967
13
bifur_IRC_Distances_MW_output/new_data/bifur_traj3_Distances point 231
C 1.06918 -0.90187 0.29472
 C -1.08909 -0.91734 -0.13352
 C -0.08990 -1.55972 0.50295
 C 1.40896 0.56794 0.26920
 C -1.41174 0.54705 -0.28304
 F 2.18599 -1.64001 0.18316
 F -2.07886 -1.66966 -0.64798
 H 0.83426 1.13387 0.71879
 H -1.06513 1.11696 0.36940
 H 1.19641 1.00878 -0.61100
 H -0.89116 0.99044 -0.99173
 H 2.45209 0.67788 0.66744
 H -2.52098 0.64569 -0.33839
13
bifur_IRC_Distances_MW_output/new_data/bifur_traj3_Distances point 232
C 1.06918 -0.90187 0.29472
 C -1.08909 -0.91734 -0.13352
 C -0.08990 -1.55972 0.50295
 C 1.40896 0.56794 0.26920
 C -1.41174 0.54705 -0.28304
 F 2.18599 -1.64001 0.18316
 F -2.07886 -1.66966 -0.64798
 H 0.83426 1.13387 0.71879
 H -1.06513 1.11696 0.36940
 H 1.19641 1.00878 -0.61100
 H -0.89116 0.99044 -0.99173
 H 2.45209 0.67788 0.66744
 H -2.52098 0.64569 -0.33839
13
bifur_IRC_Distances_MW_output/new_data/bifur_traj3_Distances point 233
C 1.06905 -0.90315 0.29443
 C -1.08892 -0.91860 -0.13347
 C -0.08936 -1.56283 0.50043
 C 1.40676 0.56850 0.26840
 C -1.40958 0.54758 -0.28200
 F 2.18727 -1.64089 0.18421
 F -2.08053 -1.67045 -0.64757
 H 0.83020 1.13402 0.71858
 H -1.06139 1.11705 0.37176
 H 1.19275 1.00924 -0.61447
 H -0.88684 0.99085 -0.99257
 H 2.45148 0.68045 0.66826
 H -2.52089 0.64824 -0.33600
13
bifur_IRC_Distances_MW_output/new_data/bifur_traj3_Distances point 234
C 1.06899 -0.90375 0.29430
 C -1.08885 -0.91919 -0.13345
 C -0.08910 -1.56427 0.49926
 C 1.40574 0.56876 0.26803
 C -1.40857 0.54782 -0.28151
 F 2.18786 -1.64130 0.18470
 F -2.08131 -1.67082 -0.64737
 H 0.82832 1.13409 0.71849
 H -1.05965 1.11709 0.37286
 H 1.19105 1.00945 -0.61608
 H -0.88484 0.99104 -0.99296
 H 2.45120 0.68164 0.66864
 H -2.52085 0.64943 -0.33490
13
bifur_IRC_Distances_MW_output/new_data/bifur_traj3_Distances point 235
C 1.06894 -0.90432 0.29416
 C -1.08877 -0.91976 -0.13343
 C -0.08886 -1.56567 0.49812
 C 1.40474 0.56901 0.26766
 C -1.40760 0.54806 -0.28104
 F 2.18844 -1.64170 0.18517
 F -2.08207 -1.67117 -0.64717
 H 0.82649 1.13416 0.71841
 H -1.05796 1.11713 0.37392
 H 1.18940 1.00966 -0.61766
 H -0.88289 0.99123 -0.99335
 H 2.45093 0.68280 0.66902
 H -2.52080 0.65058 -0.33382
13
bifur_IRC_Distances_MW_output/new_data/bifur_traj3_Distances point 236
C 1.10025 -0.90502 0.13495
 C -1.05812 -0.92044 -0.28851
 C 0.10622 -1.56780 -0.49120
 C 1.40032 0.56927 0.28471
 C -1.40770 0.54830 -0.27509
 F 2.09521 -1.64175 0.66143
 F -2.17299 -1.67120 -0.18965
 H 1.03590 1.13344 -0.35316
 H -0.83458 1.11635 -0.74943
 H 0.86411 1.01107 1.02229
 H -1.19192 0.99257 0.58362
 H 2.52153 0.68370 0.30990
 H -2.45824 0.65150 -0.64986
13
bifur_IRC_Distances_MW_output/new_data/bifur_traj3_Distances point 237
C 1.10017 -0.90561 0.13479
 C -1.05810 -0.92103 -0.28826
 C 0.10589 -1.56924 -0.49004
 C 1.39930 0.56953 0.28433
 C -1.40665 0.54855 -0.27482
 F 2.09611 -1.64216 0.66071
 F -2.17367 -1.67157 -0.18965
 H 1.03404 1.13351 -0.35403
 H -0.83272 1.11640 -0.74958
 H 0.86216 1.01128 1.02295
 H -1.19008 0.99276 0.58505
 H 2.52149 0.68490 0.30884
 H -2.45793 0.65268 -0.65029
13
bifur_IRC_Distances_MW_output/new_data/bifur_traj3_Distances point 238
C 1.10010 -0.90624 0.13463
 C -1.05809 -0.92165 -0.28800
 C 0.10555 -1.57075 -0.48881
 C 1.39822 0.56980 0.28394
 C -1.40554 0.54880 -0.27453
 F 2.09705 -1.64260 0.65994
 F -2.17440 -1.67196 -0.18965
 H 1.03207 1.13359 -0.35496
 H -0.83076 1.11645 -0.74974
 H 0.86009 1.01150 1.02365
 H -1.18813 0.99296 0.58656
 H 2.52145 0.68616 0.30771
 H -2.45761 0.65394 -0.65074
13
bifur_IRC_Distances_MW_output/new_data/bifur_traj3_Distances point 239
C 1.10001 -0.90692 0.13444
 C -1.05807 -0.92233 -0.28772
 C 0.10518 -1.57240 -0.48747
 C 1.39704 0.57010 0.28351
 C -1.40433 0.54909 -0.27422
 F 2.09807 -1.64307 0.65911
 F -2.17518 -1.67238 -0.18965
 H 1.02993 1.13368 -0.35597
 H -0.82863 1.11650 -0.74992
 H 0.85785 1.01174 1.02441
 H -1.18601 0.99317 0.58822
 H 2.52141 0.68753 0.30649
 H -2.45726 0.65530 -0.65123
13
bifur_IRC_Distances_MW_output/new_data/bifur_traj3_Distances point 240
C 1.09992 -0.90768 0.13424
 C -1.05806 -0.92308 -0.28740
 C 0.10476 -1.57425 -0.48597
 C 1.39573 0.57044 0.28303
 C -1.40299 0.54940 -0.27387
 F 2.09922 -1.64360 0.65818
 F -2.17606 -1.67286 -0.18967
 H 1.02753 1.13378 -0.35710
 H -0.82625 1.11656 -0.75012
 H 0.85533 1.01201 1.02527
 H -1.18365 0.99341 0.59007
 H 2.52137 0.68906 0.30511
 H -2.45687 0.65682 -0.65178
13
bifur_IRC_Distances_MW_output/new_data/bifur_traj3_Distances point 241
C 1.09981 -0.90855 0.13402
 C -1.05804 -0.92393 -0.28704
 C 0.10429 -1.57633 -0.48426
 C 1.39425 0.57081 0.28249
 C -1.40146 0.54976 -0.27347
 F 2.10051 -1.64421 0.65713
 F -2.17705 -1.67340 -0.18969
 H 1.02483 1.13389 -0.35838
 H -0.82355 1.11662 -0.75036
 H 0.85249 1.01232 1.02624
 H -1.18098 0.99369 0.59217
 H 2.52132 0.69079 0.30355
 H -2.45642 0.65854 -0.65240
13
bifur_IRC_Distances_MW_output/new_data/bifur_traj3_Distances point 242
C 1.09969 -0.90949 0.13377
 C -1.05801 -0.92486 -0.28665
 C 0.10377 -1.57861 -0.48239
 C 1.39263 0.57122 0.28190
 C -1.39979 0.55014 -0.27304
 F 2.10192 -1.64486 0.65599
 F -2.17813 -1.67399 -0.18972
 H 1.02187 1.13401 -0.35979
 H -0.82060 1.11670 -0.75062
 H 0.84938 1.01266 1.02732
 H -1.17806 0.99398 0.59447
 H 2.52127 0.69268 0.30184
 H -2.45594 0.66042 -0.65307
13
bifur_IRC_Distances_MW_output/new_data/bifur_traj3_Distances point 243
C 1.09969 -0.90949 0.13377
 C -1.05801 -0.92486 -0.28665
 C 0.10377 -1.57861 -0.48239
 C 1.39263 0.57122 0.28190
 C -1.39979 0.55014 -0.27304
 F 2.10192 -1.64486 0.65599
 F -2.17813 -1.67399 -0.18972
 H 1.02187 1.13401 -0.35979
 H -0.82060 1.11670 -0.75062
 H 0.84938 1.01266 1.02732
 H -1.17806 0.99398 0.59447
 H 2.52127 0.69268 0.30184
 H -2.45594 0.66042 -0.65307
13
bifur_IRC_Distances_MW_output/new_data/bifur_traj3_Distances point 244
C 1.09945 -0.91141 0.13328
 C -1.05797 -0.92676 -0.28586
 C 0.10272 -1.58325 -0.47855
 C 1.38932 0.57206 0.28068
 C -1.39640 0.55094 -0.27215
 F 2.10480 -1.64621 0.65366
 F -2.18034 -1.67519 -0.18981
 H 1.01585 1.13426 -0.36268
 H -0.81458 1.11685 -0.75116
 H 0.84304 1.01335 1.02952
 H -1.17211 0.99459 0.59919
 H 2.52117 0.69653 0.29834
 H -2.45496 0.66424 -0.65445
13
bifur_IRC_Distances_MW_output/new_data/bifur_traj3_Distances point 245
C 1.09934 -0.91233 0.13304
 C -1.05794 -0.92767 -0.28549
 C 0.10222 -1.58547 -0.47670
 C 1.38774 0.57247 0.28010
 C -1.39478 0.55131 -0.27172
 F 2.10617 -1.64685 0.65256
 F -2.18139 -1.67576 -0.18987
 H 1.01297 1.13438 -0.36406
 H -0.81170 1.11692 -0.75143
 H 0.84000 1.01368 1.03058
 H -1.16927 0.99489 0.60145
 H 2.52113 0.69837 0.29665
 H -2.45450 0.66607 -0.65511
13
bifur_IRC_Distances_MW_output/new_data/bifur_traj3_Distances point 246
C 1.09923 -0.91320 0.13282
 C -1.05792 -0.92853 -0.28513
 C 0.10174 -1.58757 -0.47493
 C 1.38624 0.57285 0.27955
 C -1.39324 0.55167 -0.27132
 F 2.10747 -1.64747 0.65150
 F -2.18238 -1.67631 -0.18993
 H 1.01024 1.13449 -0.36539
 H -0.80896 1.11699 -0.75168
 H 0.83712 1.01399 1.03159
 H -1.16657 0.99516 0.60361
 H 2.52109 0.70012 0.29505
 H -2.45406 0.66780 -0.65574
13
bifur_IRC_Distances_MW_output/new_data/bifur_traj3_Distances point 247
C 1.09913 -0.91401 0.13262
 C -1.05790 -0.92933 -0.28480
 C 0.10130 -1.58953 -0.47328
 C 1.38485 0.57320 0.27903
 C -1.39180 0.55201 -0.27094
 F 2.10868 -1.64804 0.65053
 F -2.18331 -1.67682 -0.18999
 H 1.00769 1.13460 -0.36662
 H -0.80642 1.11705 -0.75193
 H 0.83444 1.01429 1.03253
 H -1.16406 0.99542 0.60562
 H 2.52106 0.70174 0.29355
 H -2.45365 0.66941 -0.65632
13
bifur_IRC_Distances_MW_output/new_data/bifur_traj3_Distances point 248
C 1.09903 -0.91475 0.13243
 C -1.05788 -0.93006 -0.28450
 C 0.10089 -1.59131 -0.47178
 C 1.38358 0.57353 0.27856
 C -1.39050 0.55231 -0.27060
 F 2.10978 -1.64856 0.64964
 F -2.18415 -1.67728 -0.19006
 H 1.00538 1.13470 -0.36774
 H -0.80410 1.11711 -0.75215
 H 0.83199 1.01455 1.03340
 H -1.16178 0.99566 0.60745
 H 2.52103 0.70322 0.29219
 H -2.45328 0.67088 -0.65685
13
bifur_IRC_Distances_MW_output/new_data/bifur_traj3_Distances point 249
C 1.09895 -0.91540 0.13227
 C -1.05786 -0.93070 -0.28423
 C 0.10053 -1.59289 -0.47044
 C 1.38245 0.57381 0.27814
 C -1.38934 0.55258 -0.27030
 F 2.11075 -1.64902 0.64885
 F -2.18490 -1.67769 -0.19012
 H 1.00333 1.13478 -0.36874
 H -0.80204 1.11716 -0.75235
 H 0.82982 1.01479 1.03417
 H -1.15975 0.99587 0.60908
 H 2.52100 0.70452 0.29098
 H -2.45295 0.67218 -0.65732
13
bifur_IRC_Distances_MW_output/new_data/bifur_traj3_Distances point 250
C 1.09888 -0.91597 0.13213
 C -1.05785 -0.93126 -0.28400
 C 0.10022 -1.59426 -0.46927
 C 1.38148 0.57406 0.27778
 C -1.38834 0.55281 -0.27003
 F 2.11160 -1.64942 0.64817
 F -2.18555 -1.67805 -0.19018
 H 1.00155 1.13486 -0.36961
 H -0.80025 1.11721 -0.75253
 H 0.82794 1.01500 1.03484
 H -1.15800 0.99605 0.61050
 H 2.52098 0.70566 0.28993
 H -2.45266 0.67331 -0.65772
13
bifur_IRC_Distances_MW_output/new_data/bifur_traj3_Distances point 251
C 1.09882 -0.91645 0.13201
 C -1.05783 -0.93174 -0.28380
 C 0.09996 -1.59542 -0.46828
 C 1.38065 0.57427 0.27747
 C -1.38749 0.55301 -0.26981
 F 2.11231 -1.64976 0.64759
 F -2.18609 -1.67835 -0.19023
 H 1.00004 1.13493 -0.37035
 H -0.79874 1.11724 -0.75268
 H 0.82634 1.01517 1.03541
 H -1.15651 0.99620 0.61171
 H 2.52096 0.70662 0.28903
 H -2.45242 0.67426 -0.65807
13
bifur_IRC_Distances_MW_output/new_data/bifur_traj3_Distances point 252
C 1.09877 -0.91684 0.13191
 C -1.05782 -0.93213 -0.28365
 C 0.09975 -1.59636 -0.46747
 C 1.37997 0.57444 0.27722
 C -1.38679 0.55317 -0.26962
 F 2.11290 -1.65003 0.64712
 F -2.18654 -1.67860 -0.19027
 H 0.99881 1.13498 -0.37096
 H -0.79750 1.11728 -0.75280
 H 0.82504 1.01532 1.03587
 H -1.15530 0.99633 0.61269
 H 2.52095 0.70740 0.28830
 H -2.45223 0.67504 -0.65835
13
bifur_IRC_Distances_MW_output/new_data/bifur_traj3_Distances point 253
C 1.09873 -0.91715 0.13184
 C -1.05782 -0.93243 -0.28352
 C 0.09958 -1.59710 -0.46685
 C 1.37945 0.57458 0.27703
 C -1.38626 0.55330 -0.26948
 F 2.11335 -1.65025 0.64675
 F -2.18689 -1.67879 -0.19030
 H 0.99786 1.13502 -0.37142
 H -0.79655 1.11730 -0.75290
 H 0.82403 1.01543 1.03623
 H -1.15436 0.99643 0.61345
 H 2.52094 0.70801 0.28774
 H -2.45207 0.67565 -0.65857
13
bifur_IRC_Distances_MW_output/new_data/bifur_traj3_Distances point 254
C 1.09873 -0.91715 0.13184
 C -1.05782 -0.93243 -0.28352
 C 0.09958 -1.59710 -0.46685
 C 1.37945 0.57458 0.27703
 C -1.38626 0.55330 -0.26948
 F 2.11335 -1.65025 0.64675
 F -2.18689 -1.67879 -0.19030
 H 0.99786 1.13502 -0.37142
 H -0.79655 1.11730 -0.75290
 H 0.82403 1.01543 1.03623
 H -1.15436 0.99643 0.61345
 H 2.52094 0.70801 0.28774
 H -2.45207 0.67565 -0.65857
13
bifur_IRC_Distances_MW_output/new_data/bifur_traj3_Distances point 255
C 1.09868 -0.91757 0.13174
 C -1.05781 -0.93284 -0.28335
 C 0.09935 -1.59810 -0.46598
 C 1.37873 0.57476 0.27676
 C -1.38552 0.55347 -0.26929
 F 2.11397 -1.65054 0.64625
 F -2.18736 -1.67905 -0.19035
 H 0.99656 1.13508 -0.37207
 H -0.79523 1.11733 -0.75303
 H 0.82265 1.01558 1.03673
 H -1.15307 0.99656 0.61450
 H 2.52092 0.70884 0.28696
 H -2.45187 0.67647 -0.65886
13
bifur_IRC_Distances_MW_output/new_data/bifur_traj3_Distances point 256
C 1.09865 -0.91775 0.13169
 C -1.05780 -0.93302 -0.28328
 C 0.09925 -1.59855 -0.46560
 C 1.37842 0.57484 0.27664
 C -1.38519 0.55355 -0.26920
 F 2.11424 -1.65067 0.64603
 F -2.18757 -1.67917 -0.19037
 H 0.99598 1.13510 -0.37235
 H -0.79465 1.11735 -0.75309
 H 0.82204 1.01565 1.03695
 H -1.15250 0.99662 0.61496
 H 2.52092 0.70921 0.28662
 H -2.45177 0.67684 -0.65900
13
bifur_IRC_Distances_MW_output/new_data/bifur_traj3_Distances point 257
C 1.09862 -0.91796 0.13164
 C -1.05779 -0.93323 -0.28319
 C 0.09913 -1.59906 -0.46516
 C 1.37805 0.57494 0.27651
 C -1.38481 0.55363 -0.26910
 F 2.11456 -1.65083 0.64577
 F -2.18781 -1.67930 -0.19040
 H 0.99531 1.13513 -0.37268
 H -0.79398 1.11736 -0.75316
 H 0.82133 1.01572 1.03721
 H -1.15184 0.99669 0.61549
 H 2.52091 0.70964 0.28622
 H -2.45167 0.67726 -0.65915
13
bifur_IRC_Distances_MW_output/new_data/bifur_traj3_Distances point 258
C 1.09859 -0.91823 0.13157
 C -1.05779 -0.93349 -0.28308
 C 0.09899 -1.59970 -0.46461
 C 1.37759 0.57505 0.27634
 C -1.38434 0.55374 -0.26898
 F 2.11495 -1.65101 0.64545
 F -2.18812 -1.67947 -0.19043
 H 0.99447 1.13517 -0.37309
 H -0.79314 1.11739 -0.75324
 H 0.82044 1.01582 1.03752
 H -1.15101 0.99677 0.61617
 H 2.52090 0.71017 0.28572
 H -2.45154 0.67779 -0.65934
13
bifur_IRC_Distances_MW_output/new_data/bifur_traj3_Distances point 259
C 1.09855 -0.91857 0.13149
 C -1.05778 -0.93382 -0.28295
 C 0.09880 -1.60051 -0.46391
 C 1.37701 0.57520 0.27612
 C -1.38375 0.55388 -0.26882
 F 2.11545 -1.65125 0.64505
 F -2.18850 -1.67968 -0.19047
 H 0.99342 1.13521 -0.37361
 H -0.79208 1.11741 -0.75335
 H 0.81932 1.01595 1.03793
 H -1.14998 0.99688 0.61701
 H 2.52089 0.71084 0.28509
 H -2.45137 0.67846 -0.65958
13
bifur_IRC_Distances_MW_output/new_data/bifur_traj3_Distances point 260
C 1.09849 -0.91898 0.13139
 C -1.05777 -0.93423 -0.28278
 C 0.09858 -1.60151 -0.46305
 C 1.37630 0.57538 0.27586
 C -1.38302 0.55405 -0.26863
 F 2.11607 -1.65154 0.64455
 F -2.18897 -1.67994 -0.19052
 H 0.99213 1.13527 -0.37425
 H -0.79078 1.11745 -0.75349
 H 0.81795 1.01610 1.03842
 H -1.14870 0.99702 0.61805
 H 2.52088 0.71167 0.28432
 H -2.45116 0.67928 -0.65987
13
bifur_IRC_Distances_MW_output/new_data/bifur_traj3_Distances point 261
C 1.09843 -0.91948 0.13127
 C -1.05775 -0.93473 -0.28258
 C 0.09830 -1.60273 -0.46199
 C 1.37543 0.57560 0.27553
 C -1.38212 0.55426 -0.26839
 F 2.11682 -1.65190 0.64395
 F -2.18954 -1.68026 -0.19059
 H 0.99054 1.13534 -0.37504
 H -0.78918 1.11749 -0.75366
 H 0.81627 1.01628 1.03903
 H -1.14714 0.99718 0.61933
 H 2.52086 0.71267 0.28338
 H -2.45091 0.68028 -0.66024
13
bifur_IRC_Distances_MW_output/new_data/bifur_traj3_Distances point 262
C 1.09835 -0.92010 0.13112
 C -1.05774 -0.93534 -0.28233
 C 0.09796 -1.60420 -0.46071
 C 1.37438 0.57587 0.27514
 C -1.38104 0.55451 -0.26810
 F 2.11773 -1.65234 0.64321
 F -2.19024 -1.68064 -0.19067
 H 0.98862 1.13542 -0.37599
 H -0.78725 1.11754 -0.75386
 H 0.81423 1.01651 1.03977
 H -1.14524 0.99737 0.62087
 H 2.52085 0.71389 0.28223
 H -2.45061 0.68149 -0.66067
13
bifur_IRC_Distances_MW_output/new_data/bifur_traj3_Distances point 263
C 1.09826 -0.92081 0.13095
 C -1.05772 -0.93604 -0.28204
 C 0.09757 -1.60592 -0.45921
 C 1.37315 0.57619 0.27468
 C -1.37978 0.55481 -0.26777
 F 2.11879 -1.65285 0.64235
 F -2.19105 -1.68109 -0.19077
 H 0.98638 1.13552 -0.37711
 H -0.78499 1.11759 -0.75410
 H 0.81185 1.01677 1.04063
 H -1.14303 0.99761 0.62268
 H 2.52083 0.71532 0.28089
 H -2.45026 0.68291 -0.66118
13
bifur_IRC_Distances_MW_output/new_data/bifur_traj3_Distances point 264
C 1.09816 -0.92158 0.13077
 C -1.05770 -0.93680 -0.28174
 C 0.09715 -1.60777 -0.45760
 C 1.37183 0.57652 0.27419
 C -1.37842 0.55512 -0.26741
 F 2.11992 -1.65339 0.64143
 F -2.19192 -1.68158 -0.19089
 H 0.98398 1.13563 -0.37830
 H -0.78257 1.11765 -0.75436
 H 0.80930 1.01706 1.04156
 H -1.14066 0.99785 0.62463
 H 2.52081 0.71685 0.27945
 H -2.44988 0.68443 -0.66173
13
bifur_IRC_Distances_MW_output/new_data/bifur_traj3_Distances point 265
C 1.09816 -0.92158 0.13077
 C -1.05770 -0.93680 -0.28174
 C 0.09715 -1.60777 -0.45760
 C 1.37183 0.57652 0.27419
 C -1.37842 0.55512 -0.26741
 F 2.11992 -1.65339 0.64143
 F -2.19192 -1.68158 -0.19089
 H 0.98398 1.13563 -0.37830
 H -0.78257 1.11765 -0.75436
 H 0.80930 1.01706 1.04156
 H -1.14066 0.99785 0.62463
 H 2.52081 0.71685 0.27945
 H -2.44988 0.68443 -0.66173
13
bifur_IRC_Distances_MW_output/new_data/bifur_traj3_Distances point 266
C 1.09797 -0.92304 0.13042
 C -1.05765 -0.93824 -0.28115
 C 0.09635 -1.61128 -0.45451
 C 1.36932 0.57717 0.27325
 C -1.37584 0.55572 -0.26672
 F 2.12209 -1.65443 0.63967
 F -2.19357 -1.68250 -0.19112
 H 0.97941 1.13583 -0.38059
 H -0.77796 1.11777 -0.75487
 H 0.80443 1.01760 1.04334
 H -1.13615 0.99832 0.62834
 H 2.52077 0.71975 0.27670
 H -2.44916 0.68732 -0.66276
13
bifur_IRC_Distances_MW_output/new_data/bifur_traj3_Distances point 267
C 1.09789 -0.92368 0.13027
 C -1.05764 -0.93887 -0.28090
 C 0.09600 -1.61283 -0.45314
 C 1.36821 0.57745 0.27283
 C -1.37470 0.55599 -0.26642
 F 2.12304 -1.65489 0.63890
 F -2.19430 -1.68290 -0.19122
 H 0.97740 1.13592 -0.38160
 H -0.77593 1.11782 -0.75509
 H 0.80229 1.01784 1.04413
 H -1.13416 0.99853 0.62997
 H 2.52076 0.72103 0.27549
 H -2.44885 0.68859 -0.66322
13
bifur_IRC_Distances_MW_output/new_data/bifur_traj3_Distances point 268
C 1.09782 -0.92425 0.13013
 C -1.05762 -0.93943 -0.28067
 C 0.09568 -1.61419 -0.45194
 C 1.36724 0.57770 0.27247
 C -1.37370 0.55622 -0.26615
 F 2.12388 -1.65529 0.63822
 F -2.19494 -1.68326 -0.19132
 H 0.97562 1.13601 -0.38250
 H -0.77414 1.11787 -0.75529
 H 0.80041 1.01805 1.04483
 H -1.13242 0.99871 0.63142
 H 2.52075 0.72216 0.27442
 H -2.44857 0.68971 -0.66362
13
bifur_IRC_Distances_MW_output/new_data/bifur_traj3_Distances point 269
C 1.09775 -0.92473 0.13002
 C -1.05761 -0.93990 -0.28048
 C 0.09542 -1.61534 -0.45091
 C 1.36641 0.57791 0.27216
 C -1.37285 0.55642 -0.26593
 F 2.12459 -1.65564 0.63764
 F -2.19548 -1.68357 -0.19141
 H 0.97412 1.13607 -0.38326
 H -0.77262 1.11791 -0.75546
 H 0.79880 1.01823 1.04542
 H -1.13093 0.99887 0.63265
 H 2.52074 0.72311 0.27351
 H -2.44834 0.69066 -0.66395
13
bifur_IRC_Distances_MW_output/new_data/bifur_traj3_Distances point 270
C 1.09770 -0.92511 0.12993
 C -1.05760 -0.94029 -0.28032
 C 0.09521 -1.61627 -0.45008
 C 1.36575 0.57808 0.27191
 C -1.37217 0.55658 -0.26574
 F 2.12516 -1.65591 0.63718
 F -2.19592 -1.68381 -0.19148
 H 0.97291 1.13613 -0.38387
 H -0.77140 1.11794 -0.75560
 H 0.79751 1.01837 1.04590
 H -1.12973 0.99899 0.63364
 H 2.52073 0.72388 0.27278
 H -2.44815 0.69143 -0.66423
13
bifur_IRC_Distances_MW_output/new_data/bifur_traj3_Distances point 271
C 1.09767 -0.92540 0.12986
 C -1.05759 -0.94057 -0.28021
 C 0.09505 -1.61697 -0.44947
 C 1.36525 0.57821 0.27172
 C -1.37166 0.55670 -0.26561
 F 2.12558 -1.65612 0.63683
 F -2.19625 -1.68399 -0.19153
 H 0.97201 1.13617 -0.38432
 H -0.77049 1.11796 -0.75571
 H 0.79655 1.01848 1.04625
 H -1.12885 0.99909 0.63437
 H 2.52072 0.72445 0.27224
 H -2.44801 0.69199 -0.66443
13
bifur_IRC_Distances_MW_output/new_data/bifur_traj3_Distances point 272
C 1.09764 -0.92559 0.12982
 C -1.05758 -0.94075 -0.28014
 C 0.09495 -1.61741 -0.44907
 C 1.36493 0.57829 0.27160
 C -1.37133 0.55677 -0.26552
 F 2.12586 -1.65625 0.63661
 F -2.19646 -1.68411 -0.19156
 H 0.97142 1.13620 -0.38462
 H -0.76989 1.11798 -0.75578
 H 0.79593 1.01855 1.04648
 H -1.12827 0.99915 0.63485
 H 2.52072 0.72482 0.27188
 H -2.44792 0.69236 -0.66456
13
bifur_IRC_Distances_MW_output/new_data/bifur_traj3_Distances point 273
C 1.09763 -0.92568 0.12980
 C -1.05758 -0.94084 -0.28010
 C 0.09490 -1.61763 -0.44887
 C 1.36478 0.57833 0.27154
 C -1.37117 0.55681 -0.26548
 F 2.12599 -1.65632 0.63650
 F -2.19656 -1.68417 -0.19158
 H 0.97114 1.13621 -0.38476
 H -0.76961 1.11799 -0.75581
 H 0.79563 1.01858 1.04659
 H -1.12799 0.99918 0.63508
 H 2.52072 0.72500 0.27171
 H -2.44788 0.69254 -0.66462
13
bifur_IRC_Distances_MW_output/new_data/bifur_traj3_Distances point 274
C 1.09763 -0.92568 0.12980
 C -1.05758 -0.94084 -0.28010
 C 0.09490 -1.61763 -0.44887
 C 1.36478 0.57833 0.27154
 C -1.37117 0.55681 -0.26548
 F 2.12599 -1.65632 0.63650
 F -2.19656 -1.68417 -0.19158
 H 0.97114 1.13621 -0.38476
 H -0.76961 1.11799 -0.75581
 H 0.79563 1.01858 1.04659
 H -1.12799 0.99918 0.63508
 H 2.52072 0.72500 0.27171
 H -2.44788 0.69254 -0.66462
13
bifur_IRC_Distances_MW_output/new_data/bifur_traj3_Distances point 275
C 1.09764 -0.92560 0.12981
 C -1.05758 -0.94076 -0.28013
 C 0.09494 -1.61744 -0.44904
 C 1.36491 0.57829 0.27159
 C -1.37131 0.55678 -0.26552
 F 2.12588 -1.65626 0.63659
 F -2.19647 -1.68412 -0.19156
 H 0.97139 1.13620 -0.38464
 H -0.76986 1.11798 -0.75578
 H 0.79589 1.01855 1.04650
 H -1.12823 0.99915 0.63488
 H 2.52072 0.72485 0.27186
 H -2.44792 0.69238 -0.66457
13
bifur_IRC_Distances_MW_output/new_data/bifur_traj3_Distances point 276
C 1.09764 -0.92560 0.12981
 C -1.05758 -0.94076 -0.28013
 C 0.09494 -1.61744 -0.44904
 C 1.36491 0.57829 0.27159
 C -1.37131 0.55678 -0.26552
 F 2.12588 -1.65626 0.63659
 F -2.19647 -1.68412 -0.19156
 H 0.97139 1.13620 -0.38464
 H -0.76986 1.11798 -0.75578
 H 0.79589 1.01855 1.04650
 H -1.12823 0.99915 0.63488
 H 2.52072 0.72485 0.27186
 H -2.44792 0.69239 -0.66457
13
bifur_IRC_Distances_MW_output/new_data/bifur_traj3_Distances point 277
C 1.09769 -0.92523 0.12990
 C -1.05759 -0.94040 -0.28028
 C 0.09515 -1.61654 -0.44984
 C 1.36555 0.57813 0.27183
 C -1.37197 0.55662 -0.26569
 F 2.12533 -1.65599 0.63704
 F -2.19605 -1.68388 -0.19150
 H 0.97256 1.13614 -0.38405
 H -0.77104 1.11795 -0.75564
 H 0.79714 1.01841 1.04603
 H -1.12939 0.99903 0.63392
 H 2.52073 0.72410 0.27257
 H -2.44810 0.69165 -0.66431
13
bifur_IRC_Distances_MW_output/new_data/bifur_traj3_Distances point 278
C 1.09773 -0.92492 0.12997
 C -1.05760 -0.94009 -0.28040
 C 0.09531 -1.61581 -0.45050
 C 1.36608 0.57799 0.27203
 C -1.37251 0.55650 -0.26584
 F 2.12487 -1.65577 0.63741
 F -2.19570 -1.68369 -0.19144
 H 0.97351 1.13610 -0.38356
 H -0.77201 1.11793 -0.75553
 H 0.79816 1.01830 1.04566
 H -1.13033 0.99893 0.63314
 H 2.52073 0.72350 0.27315
 H -2.44824 0.69104 -0.66409
13
bifur_IRC_Distances_MW_output/new_data/bifur_traj3_Distances point 279
C 1.09778 -0.92453 0.13007
 C -1.05761 -0.93971 -0.28056
 C 0.09553 -1.61486 -0.45134
 C 1.36676 0.57782 0.27229
 C -1.37321 0.55634 -0.26602
 F 2.12429 -1.65549 0.63789
 F -2.19526 -1.68344 -0.19137
 H 0.97475 1.13604 -0.38294
 H -0.77326 1.11789 -0.75539
 H 0.79948 1.01815 1.04517
 H -1.13155 0.99880 0.63213
 H 2.52074 0.72271 0.27389
 H -2.44844 0.69026 -0.66381
13
bifur_IRC_Distances_MW_output/new_data/bifur_traj3_Distances point 280
C 1.09784 -0.92404 0.13018
 C -1.05763 -0.93922 -0.28075
 C 0.09580 -1.61369 -0.45238
 C 1.36760 0.57761 0.27260
 C -1.37407 0.55614 -0.26625
 F 2.12357 -1.65514 0.63847
 F -2.19471 -1.68313 -0.19129
 H 0.97628 1.13598 -0.38217
 H -0.77480 1.11785 -0.75522
 H 0.80110 1.01797 1.04457
 H -1.13306 0.99865 0.63089
 H 2.52075 0.72174 0.27481
 H -2.44867 0.68930 -0.66347
13
bifur_IRC_Distances_MW_output/new_data/bifur_traj3_Distances point 281
C 1.09792 -0.92345 0.13032
 C -1.05764 -0.93864 -0.28099
 C 0.09612 -1.61227 -0.45364
 C 1.36861 0.57735 0.27298
 C -1.37511 0.55589 -0.26653
 F 2.12269 -1.65472 0.63918
 F -2.19404 -1.68276 -0.19119
 H 0.97812 1.13589 -0.38124
 H -0.77666 1.11781 -0.75501
 H 0.80307 1.01775 1.04385
 H -1.13488 0.99846 0.62938
 H 2.52076 0.72057 0.27593
 H -2.44896 0.68813 -0.66305
13
bifur_IRC_Distances_MW_output/new_data/bifur_traj3_Distances point 282
C 1.09801 -0.92274 0.13049
 C -1.05766 -0.93794 -0.28127
 C 0.09651 -1.61056 -0.45515
 C 1.36983 0.57703 0.27344
 C -1.37637 0.55560 -0.26686
 F 2.12164 -1.65422 0.64004
 F -2.19323 -1.68231 -0.19107
 H 0.98035 1.13579 -0.38012
 H -0.77891 1.11775 -0.75476
 H 0.80544 1.01749 1.04298
 H -1.13708 0.99823 0.62757
 H 2.52078 0.71915 0.27726
 H -2.44931 0.68672 -0.66255
13
bifur_IRC_Distances_MW_output/new_data/bifur_traj3_Distances point 283
C 1.09812 -0.92187 0.13070
 C -1.05769 -0.93709 -0.28162
 C 0.09699 -1.60848 -0.45698
 C 1.37132 0.57665 0.27400
 C -1.37790 0.55524 -0.26727
 F 2.12036 -1.65360 0.64108
 F -2.19225 -1.68176 -0.19093
 H 0.98306 1.13567 -0.37876
 H -0.78165 1.11768 -0.75446
 H 0.80832 1.01716 1.04192
 H -1.13975 0.99795 0.62537
 H 2.52080 0.71743 0.27889
 H -2.44973 0.68501 -0.66193
13
bifur_IRC_Distances_MW_output/new_data/bifur_traj3_Distances point 284
C 1.09826 -0.92082 0.13095
 C -1.05772 -0.93605 -0.28204
 C 0.09756 -1.60595 -0.45919
 C 1.37313 0.57619 0.27467
 C -1.37976 0.55481 -0.26776
 F 2.11880 -1.65285 0.64234
 F -2.19106 -1.68110 -0.19078
 H 0.98635 1.13552 -0.37712
 H -0.78496 1.11759 -0.75410
 H 0.81182 1.01678 1.04065
 H -1.14300 0.99761 0.62271
 H 2.52083 0.71534 0.28087
 H -2.45025 0.68293 -0.66119
13
bifur_IRC_Distances_MW_output/new_data/bifur_traj3_Distances point 285
C 1.09841 -0.91961 0.13124
 C -1.05775 -0.93485 -0.28253
 C 0.09823 -1.60302 -0.46174
 C 1.37522 0.57566 0.27545
 C -1.38191 0.55431 -0.26833
 F 2.11700 -1.65199 0.64380
 F -2.18968 -1.68034 -0.19061
 H 0.99016 1.13536 -0.37523
 H -0.78880 1.11750 -0.75370
 H 0.81586 1.01633 1.03918
 H -1.14676 0.99722 0.61963
 H 2.52086 0.71292 0.28315
 H -2.45085 0.68052 -0.66032
13
bifur_IRC_Distances_MW_output/new_data/bifur_traj3_Distances point 286
C 1.09859 -0.91827 0.13156
 C -1.05779 -0.93353 -0.28307
 C 0.09896 -1.59980 -0.46453
 C 1.37752 0.57507 0.27631
 C -1.38427 0.55376 -0.26896
 F 2.11501 -1.65104 0.64541
 F -2.18816 -1.67949 -0.19043
 H 0.99435 1.13517 -0.37315
 H -0.79302 1.11739 -0.75326
 H 0.82031 1.01584 1.03757
 H -1.15089 0.99679 0.61626
 H 2.52090 0.71025 0.28565
 H -2.45152 0.67787 -0.65937
13
bifur_IRC_Distances_MW_output/new_data/bifur_traj3_Distances point 287
C 1.09859 -0.91827 0.13156
 C -1.05779 -0.93353 -0.28307
 C 0.09896 -1.59980 -0.46453
 C 1.37752 0.57507 0.27631
 C -1.38427 0.55376 -0.26896
 F 2.11501 -1.65104 0.64541
 F -2.18816 -1.67949 -0.19043
 H 0.99435 1.13517 -0.37315
 H -0.79302 1.11739 -0.75326
 H 0.82031 1.01584 1.03757
 H -1.15089 0.99679 0.61626
 H 2.52090 0.71025 0.28565
 H -2.45152 0.67787 -0.65937
13
bifur_IRC_Distances_MW_output/new_data/bifur_traj3_Distances point 288
C 1.09898 -0.91521 0.13232
 C -1.05787 -0.93051 -0.28431
 C 0.10064 -1.59242 -0.47084
 C 1.38279 0.57373 0.27827
 C -1.38968 0.55250 -0.27039
 F 2.11046 -1.64888 0.64909
 F -2.18468 -1.67757 -0.19010
 H 1.00394 1.13476 -0.36845
 H -0.80265 1.11715 -0.75229
 H 0.83047 1.01472 1.03394
 H -1.16036 0.99581 0.60860
 H 2.52101 0.70414 0.29134
 H -2.45305 0.67179 -0.65718
13
bifur_IRC_Distances_MW_output/new_data/bifur_traj3_Distances point 289
C 1.09920 -0.91343 0.13276
 C -1.05791 -0.92875 -0.28504
 C 0.10162 -1.58813 -0.47447
 C 1.38585 0.57295 0.27940
 C -1.39283 0.55177 -0.27121
 F 2.10781 -1.64763 0.65123
 F -2.18264 -1.67645 -0.18995
 H 1.00952 1.13452 -0.36573
 H -0.80824 1.11701 -0.75175
 H 0.83636 1.01407 1.03185
 H -1.16586 0.99524 0.60417
 H 2.52108 0.70058 0.29463
 H -2.45394 0.66826 -0.65590
13
bifur_IRC_Distances_MW_output/new_data/bifur_traj3_Distances point 290
C 1.09945 -0.91145 0.13326
 C -1.05796 -0.92680 -0.28584
 C 0.10270 -1.58335 -0.47846
 C 1.38925 0.57208 0.28065
 C -1.39632 0.55095 -0.27213
 F 2.10486 -1.64624 0.65361
 F -2.18038 -1.67522 -0.18981
 H 1.01572 1.13426 -0.36274
 H -0.81445 1.11685 -0.75117
 H 0.84290 1.01336 1.02956
 H -1.17198 0.99461 0.59929
 H 2.52117 0.69662 0.29826
 H -2.45494 0.66433 -0.65448
13
bifur_IRC_Distances_MW_output/new_data/bifur_traj3_Distances point 291
C 1.09972 -0.90927 0.13383
 C -1.05802 -0.92464 -0.28674
 C 0.10389 -1.57808 -0.48283
 C 1.39300 0.57113 0.28204
 C -1.40018 0.55005 -0.27314
 F 2.10159 -1.64471 0.65626
 F -2.17788 -1.67385 -0.18971
 H 1.02256 1.13398 -0.35946
 H -0.82129 1.11668 -0.75056
 H 0.85011 1.01258 1.02707
 H -1.17874 0.99391 0.59393
 H 2.52128 0.69224 0.30224
 H -2.45605 0.65998 -0.65292
13
bifur_IRC_Distances_MW_output/new_data/bifur_traj3_Distances point 292
C 1.10002 -0.90689 0.13445
 C -1.05807 -0.92229 -0.28773
 C 0.10519 -1.57233 -0.48754
 C 1.39710 0.57009 0.28353
 C -1.40439 0.54907 -0.27424
 F 2.09803 -1.64305 0.65915
 F -2.17515 -1.67236 -0.18965
 H 1.03003 1.13368 -0.35592
 H -0.82873 1.11650 -0.74991
 H 0.85795 1.01173 1.02438
 H -1.18612 0.99316 0.58814
 H 2.52142 0.68746 0.30655
 H -2.45727 0.65523 -0.65121
13
bifur_IRC_Distances_MW_output/new_data/bifur_traj3_Distances point 293
C 1.06895 -0.90424 0.29418
 C -1.08878 -0.91968 -0.13343
 C -0.08889 -1.56548 0.49827
 C 1.40488 0.56897 0.26771
 C -1.40773 0.54803 -0.28111
 F 2.18836 -1.64164 0.18510
 F -2.08196 -1.67113 -0.64720
 H 0.82674 1.13415 0.71842
 H -1.05819 1.11713 0.37378
 H 1.18963 1.00963 -0.61744
 H -0.88316 0.99120 -0.99330
 H 2.45096 0.68264 0.66897
 H -2.52081 0.65042 -0.33397
13
bifur_IRC_Distances_MW_output/new_data/bifur_traj3_Distances point 294
C 1.06920 -0.90164 0.29477
 C -1.08912 -0.91711 -0.13353
 C -0.09000 -1.55917 0.50340
 C 1.40935 0.56784 0.26935
 C -1.41213 0.54696 -0.28323
 F 2.18576 -1.63986 0.18297
 F -2.07857 -1.66952 -0.64805
 H 0.83499 1.13384 0.71883
 H -1.06580 1.11695 0.36898
 H 1.19706 1.00870 -0.61038
 H -0.89194 0.99036 -0.99158
 H 2.45219 0.67742 0.66729
 H -2.52100 0.64523 -0.33881
13
bifur_IRC_Distances_MW_output/new_data/bifur_traj3_Distances point 295
C 1.06946 -0.89904 0.29534
 C -1.08945 -0.91454 -0.13362
 C -0.09109 -1.55285 0.50845
 C 1.41382 0.56671 0.27100
 C -1.41652 0.54588 -0.28536
 F 2.18316 -1.63807 0.18078
 F -2.07519 -1.66792 -0.64882
 H 0.84322 1.13355 0.71930
 H -1.07340 1.11677 0.36420
 H 1.20447 1.00777 -0.60336
 H -0.90072 0.98953 -0.98993
 H 2.45343 0.67219 0.66567
 H -2.52119 0.64004 -0.34365
13
bifur_IRC_Distances_MW_output/new_data/bifur_traj3_Distances point 296
C 1.06973 -0.89646 0.29587
 C -1.08979 -0.91199 -0.13369
 C -0.09215 -1.54657 0.51342
 C 1.41825 0.56559 0.27265
 C -1.42088 0.54482 -0.28749
 F 2.18059 -1.63631 0.17855
 F -2.07186 -1.66633 -0.64947
 H 0.85140 1.13325 0.71983
 H -1.08093 1.11659 0.35948
 H 1.21181 1.00686 -0.59643
 H -0.90943 0.98871 -0.98838
 H 2.45466 0.66698 0.66412
 H -2.52138 0.63487 -0.34846
13
bifur_IRC_Distances_MW_output/new_data/bifur_traj3_Distances point 297
C 1.07000 -0.89389 0.29638
 C -1.09013 -0.90944 -0.13374
 C -0.09319 -1.54030 0.51830
 C 1.42266 0.56447 0.27432
 C -1.42523 0.54376 -0.28963
 F 2.17803 -1.63456 0.17626
 F -2.06858 -1.66475 -0.65002
 H 0.85955 1.13297 0.72040
 H -1.08841 1.11641 0.35479
 H 1.21911 1.00596 -0.58956
 H -0.91812 0.98789 -0.98692
 H 2.45589 0.66177 0.66264
 H -2.52157 0.62971 -0.35324
13
bifur_IRC_Distances_MW_output/new_data/bifur_traj3_Distances point 298
C 1.07000 -0.89389 0.29638
 C -1.09013 -0.90944 -0.13374
 C -0.09319 -1.54030 0.51830
 C 1.42266 0.56447 0.27432
 C -1.42523 0.54376 -0.28963
 F 2.17803 -1.63456 0.17626
 F -2.06858 -1.66475 -0.65002
 H 0.85955 1.13297 0.72040
 H -1.08841 1.11641 0.35479
 H 1.21911 1.00596 -0.58956
 H -0.91812 0.98789 -0.98692
 H 2.45589 0.66177 0.66264
 H -2.52157 0.62971 -0.35324
13
bifur_IRC_Distances_MW_output/new_data/bifur_traj3_Distances point 299
C 1.07056 -0.88877 0.29730
 C -1.09080 -0.90438 -0.13379
 C -0.09517 -1.52785 0.52780
 C 1.43139 0.56225 0.27769
 C -1.43383 0.54165 -0.29391
 F 2.17298 -1.63109 0.17150
 F -2.06215 -1.66163 -0.65075
 H 0.87570 1.13241 0.72172
 H -1.10322 1.11606 0.34554
 H 1.23351 1.00418 -0.57603
 H -0.93534 0.98628 -0.98426
 H 2.45833 0.65142 0.65991
 H -2.52196 0.61946 -0.36271
13
bifur_IRC_Distances_MW_output/new_data/bifur_traj3_Distances point 300
C 1.07084 -0.88631 0.29770
 C -1.09113 -0.90195 -0.13379
 C -0.09608 -1.52185 0.53228
 C 1.43559 0.56118 0.27934
 C -1.43796 0.54064 -0.29600
 F 2.17057 -1.62942 0.16908
 F -2.05910 -1.66013 -0.65091
 H 0.88346 1.13215 0.72243
 H -1.11031 1.11590 0.34110
 H 1.24041 1.00334 -0.56956
 H -0.94363 0.98551 -0.98311
 H 2.45950 0.64642 0.65870
 H -2.52214 0.61451 -0.36728
13
bifur_IRC_Distances_MW_output/new_data/bifur_traj3_Distances point 301
C 1.07111 -0.88397 0.29804
 C -1.09145 -0.89963 -0.13375
 C -0.09693 -1.51613 0.53650
 C 1.43957 0.56017 0.28094
 C -1.44188 0.53968 -0.29800
 F 2.16828 -1.62784 0.16669
 F -2.05623 -1.65871 -0.65094
 H 0.89086 1.13190 0.72316
 H -1.11705 1.11574 0.33689
 H 1.24694 1.00254 -0.56344
 H -0.95152 0.98479 -0.98209
 H 2.46061 0.64166 0.65763
 H -2.52232 0.60980 -0.37163
13
bifur_IRC_Distances_MW_output/new_data/bifur_traj3_Distances point 302
C 1.07138 -0.88173 0.29834
 C -1.09175 -0.89742 -0.13370
 C -0.09771 -1.51067 0.54046
 C 1.44337 0.55920 0.28248
 C -1.44562 0.53876 -0.29993
 F 2.16612 -1.62634 0.16432
 F -2.05354 -1.65736 -0.65084
 H 0.89790 1.13167 0.72391
 H -1.12344 1.11560 0.33287
 H 1.25314 1.00179 -0.55762
 H -0.95905 0.98410 -0.98120
 H 2.46167 0.63711 0.65667
 H -2.52248 0.60530 -0.37578
13
bifur_IRC_Distances_MW_output/new_data/bifur_traj3_Distances point 303
C 1.07166 -0.87957 0.29859
 C -1.09204 -0.89528 -0.13363
 C -0.09844 -1.50538 0.54426
 C 1.44703 0.55826 0.28399
 C -1.44924 0.53787 -0.30182
 F 2.16403 -1.62488 0.16193
 F -2.05096 -1.65606 -0.65061
 H 0.90473 1.13145 0.72467
 H -1.12961 1.11546 0.32899
 H 1.25912 1.00106 -0.55200
 H -0.96634 0.98343 -0.98040
 H 2.46269 0.63269 0.65582
 H -2.52264 0.60095 -0.37981
13
bifur_IRC_Distances_MW_output/new_data/bifur_traj3_Distances point 304
C 1.07194 -0.87742 0.29881
 C -1.09234 -0.89316 -0.13352
 C -0.09913 -1.50014 0.54798
 C 1.45065 0.55733 0.28551
 C -1.45281 0.53699 -0.30370
 F 2.16198 -1.62344 0.15945
 F -2.04844 -1.65477 -0.65025
 H 0.91149 1.13124 0.72548
 H -1.13570 1.11532 0.32513
 H 1.26501 1.00034 -0.54645
 H -0.97356 0.98278 -0.97968
 H 2.46369 0.62831 0.65505
 H -2.52279 0.59662 -0.38381
13
bifur_IRC_Distances_MW_output/new_data/bifur_traj3_Distances point 305
C 1.07223 -0.87526 0.29899
 C -1.09264 -0.89103 -0.13339
 C -0.09979 -1.49487 0.55166
 C 1.45428 0.55640 0.28707
 C -1.45639 0.53611 -0.30562
 F 2.15994 -1.62200 0.15685
 F -2.04595 -1.65349 -0.64973
 H 0.91828 1.13102 0.72633
 H -1.14178 1.11519 0.32125
 H 1.27088 0.99962 -0.54088
 H -0.98082 0.98212 -0.97904
 H 2.46470 0.62391 0.65436
 H -2.52293 0.59228 -0.38785
13
bifur_IRC_Distances_MW_output/new_data/bifur_traj3_Distances point 306
C 1.07253 -0.87313 0.29913
 C -1.09293 -0.88892 -0.13323
 C -0.10041 -1.48966 0.55526
 C 1.45786 0.55547 0.28864
 C -1.45992 0.53524 -0.30755
 F 2.15794 -1.62057 0.15413
 F -2.04354 -1.65222 -0.64906
 H 0.92500 1.13081 0.72722
 H -1.14777 1.11506 0.31741
 H 1.27666 0.99891 -0.53538
 H -0.98802 0.98148 -0.97847
 H 2.46568 0.61954 0.65376
 H -2.52307 0.58799 -0.39187
13
bifur_IRC_Distances_MW_output/new_data/bifur_traj3_Distances point 307
C 1.07283 -0.87109 0.29921
 C -1.09322 -0.88691 -0.13303
 C -0.10097 -1.48467 0.55866
 C 1.46127 0.55459 0.29016
 C -1.46329 0.53440 -0.30941
 F 2.15604 -1.61921 0.15140
 F -2.04128 -1.65101 -0.64823
 H 0.93142 1.13062 0.72812
 H -1.15346 1.11494 0.31372
 H 1.28213 0.99824 -0.53012
 H -0.99490 0.98087 -0.97801
 H 2.46661 0.61536 0.65328
 H -2.52319 0.58388 -0.39574
13
bifur_IRC_Distances_MW_output/new_data/bifur_traj3_Distances point 308
C 1.07312 -0.86917 0.29925
 C -1.09350 -0.88502 -0.13281
 C -0.10147 -1.47997 0.56182
 C 1.46447 0.55376 0.29163
 C -1.46646 0.53362 -0.31119
 F 2.15428 -1.61792 0.14867
 F -2.03919 -1.64989 -0.64729
 H 0.93749 1.13043 0.72900
 H -1.15878 1.11483 0.31022
 H 1.28724 0.99760 -0.52516
 H -1.00140 0.98029 -0.97764
 H 2.46748 0.61141 0.65290
 H -2.52329 0.58001 -0.39942
13
bifur_IRC_Distances_MW_output/new_data/bifur_traj3_Distances point 309
C 1.07312 -0.86917 0.29925
 C -1.09350 -0.88502 -0.13281
 C -0.10147 -1.47997 0.56182
 C 1.46447 0.55376 0.29163
 C -1.46646 0.53362 -0.31119
 F 2.15428 -1.61792 0.14867
 F -2.03919 -1.64989 -0.64729
 H 0.93749 1.13043 0.72900
 H -1.15879 1.11483 0.31022
 H 1.28724 0.99760 -0.52516
 H -1.00140 0.98029 -0.97764
 H 2.46748 0.61141 0.65290
 H -2.52329 0.58001 -0.39942
13
bifur_IRC_Distances_MW_output/new_data/bifur_traj3_Distances point 310
C 1.07372 -0.86550 0.29918
 C -1.09403 -0.88141 -0.13228
 C -0.10229 -1.47100 0.56774
 C 1.47055 0.55217 0.29452
 C -1.47247 0.53214 -0.31468
 F 2.15098 -1.61547 0.14303
 F -2.03537 -1.64775 -0.64494
 H 0.94906 1.13009 0.73082
 H -1.16883 1.11463 0.30349
 H 1.29685 0.99639 -0.51566
 H -1.01383 0.97920 -0.97712
 H 2.46911 0.60388 0.65245
 H -2.52346 0.57263 -0.40655
13
bifur_IRC_Distances_MW_output/new_data/bifur_traj3_Distances point 311
C 1.07405 -0.86366 0.29907
 C -1.09430 -0.87959 -0.13194
 C -0.10265 -1.46649 0.57065
 C 1.47358 0.55137 0.29602
 C -1.47547 0.53139 -0.31647
 F 2.14936 -1.61423 0.13992
 F -2.03353 -1.64670 -0.64344
 H 0.95488 1.12992 0.73179
 H -1.17382 1.11453 0.30006
 H 1.30159 0.99579 -0.51086
 H -1.02009 0.97866 -0.97696
 H 2.46991 0.60009 0.65236
 H -2.52352 0.56893 -0.41020
13
bifur_IRC_Distances_MW_output/new_data/bifur_traj3_Distances point 312
C 1.07440 -0.86177 0.29889
 C -1.09458 -0.87774 -0.13154
 C -0.10296 -1.46186 0.57359
 C 1.47667 0.55055 0.29760
 C -1.47854 0.53063 -0.31836
 F 2.14773 -1.61297 0.13652
 F -2.03171 -1.64562 -0.64165
 H 0.96088 1.12975 0.73284
 H -1.17888 1.11444 0.29650
 H 1.30639 0.99516 -0.50589
 H -1.02655 0.97810 -0.97687
 H 2.47072 0.59619 0.65239
 H -2.52357 0.56513 -0.41401
13
bifur_IRC_Distances_MW_output/new_data/bifur_traj3_Distances point 313
C 1.07478 -0.85982 0.29863
 C -1.09487 -0.87583 -0.13105
 C -0.10321 -1.45710 0.57657
 C 1.47983 0.54970 0.29929
 C -1.48168 0.52985 -0.32035
 F 2.14609 -1.61166 0.13275
 F -2.02993 -1.64452 -0.63950
 H 0.96705 1.12958 0.73397
 H -1.18402 1.11435 0.29278
 H 1.31124 0.99451 -0.50074
 H -1.03321 0.97753 -0.97687
 H 2.47153 0.59218 0.65254
 H -2.52359 0.56124 -0.41800
13
bifur_IRC_Distances_MW_output/new_data/bifur_traj3_Distances point 314
C 1.07520 -0.85786 0.29827
 C -1.09518 -0.87391 -0.13049
 C -0.10340 -1.45231 0.57951
 C 1.48300 0.54884 0.30104
 C -1.48483 0.52907 -0.32242
 F 2.14447 -1.61034 0.12863
 F -2.02823 -1.64343 -0.63697
 H 0.97329 1.12940 0.73516
 H -1.18913 1.11427 0.28896
 H 1.31602 0.99386 -0.49548
 H -1.03997 0.97696 -0.97695
 H 2.47233 0.58813 0.65286
 H -2.52359 0.55732 -0.42214
13
bifur_IRC_Distances_MW_output/new_data/bifur_traj3_Distances point 315
C 1.07563 -0.85594 0.29782
 C -1.09548 -0.87204 -0.12984
 C -0.10349 -1.44761 0.58233
 C 1.48607 0.54800 0.30283
 C -1.48789 0.52831 -0.32450
 F 2.14294 -1.60904 0.12424
 F -2.02667 -1.64238 -0.63407
 H 0.97943 1.12924 0.73639
 H -1.19404 1.11419 0.28514
 H 1.32059 0.99321 -0.49025
 H -1.04663 0.97640 -0.97712
 H 2.47309 0.58416 0.65333
 H -2.52355 0.55349 -0.42630
13
bifur_IRC_Distances_MW_output/new_data/bifur_traj3_Distances point 316
C 1.07608 -0.85410 0.29728
 C -1.09577 -0.87024 -0.12911
 C -0.10350 -1.44310 0.58497
 C 1.48899 0.54720 0.30462
 C -1.49081 0.52759 -0.32658
 F 2.14153 -1.60780 0.11963
 F -2.02530 -1.64139 -0.63084
 H 0.98534 1.12908 0.73763
 H -1.19867 1.11413 0.28138
 H 1.32485 0.99259 -0.48512
 H -1.05307 0.97587 -0.97738
 H 2.47379 0.58034 0.65397
 H -2.52348 0.54983 -0.43043
13
bifur_IRC_Distances_MW_output/new_data/bifur_traj3_Distances point 317
C 1.07655 -0.85234 0.29664
 C -1.09606 -0.86854 -0.12831
 C -0.10340 -1.43880 0.58741
 C 1.49176 0.54642 0.30641
 C -1.49357 0.52691 -0.32865
 F 2.14023 -1.60660 0.11482
 F -2.02411 -1.64046 -0.62727
 H 0.99102 1.12894 0.73887
 H -1.20298 1.11409 0.27767
 H 1.32879 0.99198 -0.48011
 H -1.05928 0.97536 -0.97772
 H 2.47444 0.57670 0.65476
 H -2.52337 0.54635 -0.43453
13
bifur_IRC_Distances_MW_output/new_data/bifur_traj3_Distances point 318
C 1.07703 -0.85066 0.29589
 C -1.09635 -0.86690 -0.12743
 C -0.10321 -1.43467 0.58969
 C 1.49438 0.54567 0.30822
 C -1.49621 0.52625 -0.33071
 F 2.13904 -1.60544 0.10974
 F -2.02311 -1.63959 -0.62332
 H 0.99651 1.12880 0.74013
 H -1.20702 1.11405 0.27398
 H 1.33241 0.99138 -0.47515
 H -1.06531 0.97487 -0.97812
 H 2.47504 0.57320 0.65572
 H -2.52323 0.54302 -0.43863
13
bifur_IRC_Distances_MW_output/new_data/bifur_traj3_Distances point 319
C 1.07754 -0.84902 0.29503
 C -1.09663 -0.86532 -0.12644
 C -0.10290 -1.43067 0.59181
 C 1.49689 0.54495 0.31007
 C -1.49873 0.52563 -0.33281
 F 2.13795 -1.60432 0.10433
 F -2.02228 -1.63877 -0.61892
 H 1.00187 1.12867 0.74139
 H -1.21081 1.11403 0.27026
 H 1.33577 0.99080 -0.47019
 H -1.07122 0.97440 -0.97860
 H 2.47559 0.56980 0.65687
 H -2.52304 0.53981 -0.44280
13
bifur_IRC_Distances_MW_output/new_data/bifur_traj3_Distances point 320
C 1.07754 -0.84902 0.29503
 C -1.09663 -0.86532 -0.12644
 C -0.10290 -1.43067 0.59181
 C 1.49689 0.54495 0.31007
 C -1.49873 0.52563 -0.33281
 F 2.13795 -1.60432 0.10433
 F -2.02228 -1.63877 -0.61892
 H 1.00187 1.12867 0.74139
 H -1.21081 1.11403 0.27026
 H 1.33577 0.99080 -0.47019
 H -1.07122 0.97440 -0.97860
 H 2.47559 0.56980 0.65687
 H -2.52304 0.53981 -0.44280
13
bifur_IRC_Distances_MW_output/new_data/bifur_traj3_Distances point 321
C 1.07867 -0.84587 0.29288
 C -1.09720 -0.86230 -0.12410
 C -0.10191 -1.42295 0.59560
 C 1.50162 0.54354 0.31396
 C -1.50352 0.52445 -0.33718
 F 2.13604 -1.60212 0.09219
 F -2.02119 -1.63726 -0.60844
 H 1.01236 1.12844 0.74401
 H -1.21771 1.11404 0.26256
 H 1.34167 0.98962 -0.46001
 H -1.08289 0.97347 -0.97977
 H 2.47658 0.56325 0.65981
 H -2.52252 0.53370 -0.45150
13
bifur_IRC_Distances_MW_output/new_data/bifur_traj3_Distances point 322
C 1.07930 -0.84434 0.29155
 C -1.09749 -0.86085 -0.12271
 C -0.10119 -1.41923 0.59725
 C 1.50385 0.54285 0.31604
 C -1.50580 0.52389 -0.33949
 F 2.13523 -1.60105 0.08533
 F -2.02095 -1.63658 -0.60220
 H 1.01752 1.12833 0.74535
 H -1.22080 1.11407 0.25850
 H 1.34419 0.98902 -0.45470
 H -1.08870 0.97302 -0.98044
 H 2.47701 0.56008 0.66165
 H -2.52218 0.53078 -0.45612
13
bifur_IRC_Distances_MW_output/new_data/bifur_traj3_Distances point 323
C 1.07998 -0.84285 0.29001
 C -1.09778 -0.85944 -0.12115
 C -0.10029 -1.41557 0.59870
 C 1.50599 0.54216 0.31824
 C -1.50800 0.52336 -0.34191
 F 2.13452 -1.59998 0.07780
 F -2.02094 -1.63594 -0.59512
 H 1.02268 1.12824 0.74672
 H -1.22365 1.11412 0.25423
 H 1.34640 0.98841 -0.44914
 H -1.09455 0.97257 -0.98117
 H 2.47740 0.55697 0.66379
 H -2.52177 0.52795 -0.46099
13
bifur_IRC_Distances_MW_output/new_data/bifur_traj3_Distances point 324
C 1.08073 -0.84136 0.28820
 C -1.09808 -0.85804 -0.11935
 C -0.09916 -1.41192 0.59995
 C 1.50808 0.54148 0.32063
 C -1.51016 0.52284 -0.34451
 F 2.13390 -1.59891 0.06938
 F -2.02120 -1.63535 -0.58696
 H 1.02792 1.12815 0.74813
 H -1.22627 1.11420 0.24962
 H 1.34830 0.98776 -0.44317
 H -1.10055 0.97211 -0.98196
 H 2.47776 0.55387 0.66630
 H -2.52129 0.52516 -0.46625
13
bifur_IRC_Distances_MW_output/new_data/bifur_traj3_Distances point 325
C 1.08160 -0.83984 0.28601
 C -1.09839 -0.85663 -0.11723
 C -0.09773 -1.40819 0.60095
 C 1.51015 0.54077 0.32329
 C -1.51232 0.52232 -0.34739
 F 2.13338 -1.59780 0.05967
 F -2.02177 -1.63479 -0.57725
 H 1.03340 1.12808 0.74961
 H -1.22866 1.11432 0.24448
 H 1.34985 0.98707 -0.43654
 H -1.10688 0.97162 -0.98281
 H 2.47810 0.55071 0.66933
 H -2.52071 0.52237 -0.47211
13
bifur_IRC_Distances_MW_output/new_data/bifur_traj3_Distances point 326
C 1.08262 -0.83825 0.28329
 C -1.09873 -0.85518 -0.11465
 C -0.09587 -1.40430 0.60161
 C 1.51224 0.54002 0.32637
 C -1.51453 0.52181 -0.35070
 F 2.13295 -1.59663 0.04811
 F -2.02277 -1.63428 -0.56532
 H 1.03930 1.12802 0.75117
 H -1.23081 1.11449 0.23848
 H 1.35097 0.98628 -0.42885
 H -1.11380 0.97110 -0.98371
 H 2.47843 0.54741 0.67309
 H -2.52000 0.51951 -0.47890
13
bifur_IRC_Distances_MW_output/new_data/bifur_traj3_Distances point 327
C 1.08386 -0.83657 0.27979
 C -1.09910 -0.85365 -0.11142
 C -0.09337 -1.40016 0.60172
 C 1.51438 0.53921 0.33007
 C -1.51682 0.52128 -0.35462
 F 2.13264 -1.59536 0.03390
 F -2.02437 -1.63383 -0.55016
 H 1.04582 1.12798 0.75280
 H -1.23260 1.11473 0.23120
 H 1.35148 0.98537 -0.41955
 H -1.12156 0.97051 -0.98460
 H 2.47875 0.54393 0.67790
 H -2.51910 0.51657 -0.48703
13
bifur_IRC_Distances_MW_output/new_data/bifur_traj3_Distances point 328
C 1.08541 -0.83478 0.27518
 C -1.09951 -0.85206 -0.10731
 C -0.08998 -1.39573 0.60091
 C 1.51655 0.53833 0.33463
 C -1.51921 0.52076 -0.35939
 F 2.13248 -1.59400 0.01609
 F -2.02679 -1.63347 -0.53045
 H 1.05317 1.12798 0.75442
 H -1.23385 1.11509 0.22205
 H 1.35109 0.98428 -0.40789
 H -1.13047 0.96981 -0.98534
 H 2.47910 0.54023 0.68415
 H -2.51799 0.51355 -0.49705
13
bifur_IRC_Distances_MW_output/new_data/bifur_traj3_Distances point 329
C 1.08736 -0.83288 0.26906
 C -1.09994 -0.85041 -0.10206
 C -0.08534 -1.39100 0.59852
 C 1.51873 0.53738 0.34030
 C -1.52169 0.52026 -0.36526
 F 2.13246 -1.59255 -0.00636
 F -2.03030 -1.63326 -0.50460
 H 1.06153 1.12806 0.75581
 H -1.23425 1.11560 0.21026
 H 1.34937 0.98294 -0.39285
 H -1.14082 0.96898 -0.98558
 H 2.47953 0.53635 0.69231
 H -2.51664 0.51052 -0.50957
13
bifur_IRC_Distances_MW_output/new_data/bifur_traj3_Distances point 330
C 1.08980 -0.83090 0.26087
 C -1.10037 -0.84872 -0.09537
 C -0.07900 -1.38595 0.59346
 C 1.52094 0.53635 0.34751
 C -1.52430 0.51979 -0.37259
 F 2.13253 -1.59103 -0.03475
 F -2.03520 -1.63325 -0.47032
 H 1.07122 1.12826 0.75651
 H -1.23343 1.11635 0.19454
 H 1.34581 0.98127 -0.37275
 H -1.15309 0.96794 -0.98463
 H 2.48020 0.53233 0.70302
 H -2.51511 0.50755 -0.52551
13
bifur_IRC_Distances_MW_output/new_data/bifur_traj3_Distances point 331
C 1.08980 -0.83090 0.26087
 C -1.10037 -0.84872 -0.09537
 C -0.07901 -1.38595 0.59346
 C 1.52094 0.53635 0.34751
 C -1.52430 0.51979 -0.37259
 F 2.13253 -1.59103 -0.03475
 F -2.03520 -1.63325 -0.47032
 H 1.07122 1.12826 0.75651
 H -1.23343 1.11635 0.19454
 H 1.34581 0.98127 -0.37275
 H -1.15309 0.96794 -0.98463
 H 2.48020 0.53233 0.70302
 H -2.51511 0.50755 -0.52551
13
bifur_IRC_Distances_MW_output/new_data/bifur_traj3_Distances point 332
C 1.09696 -0.82649 0.23385
 C -1.10108 -0.84506 -0.07586
 C -0.05794 -1.37408 0.56532
 C 1.52612 0.53398 0.36975
 C -1.53077 0.51895 -0.39449
 F 2.13170 -1.58799 -0.11795
 F -2.05060 -1.63412 -0.35913
 H 1.09773 1.12949 0.75099
 H -1.22639 1.11908 0.13987
 H 1.33032 0.97610 -0.30212
 H -1.18765 0.96451 -0.97168
 H 2.48390 0.52379 0.73640
 H -2.51231 0.50184 -0.57494
13
bifur_IRC_Distances_MW_output/new_data/bifur_traj3_Distances point 333
C 1.10199 -0.82396 0.21163
 C -1.10116 -0.84289 -0.06262
 C -0.04121 -1.36651 0.53115
 C 1.53013 0.53264 0.38725
 C -1.53574 0.51848 -0.41106
 F 2.12907 -1.58687 -0.17629
 F -2.06112 -1.63496 -0.26928
 H 1.11709 1.13098 0.73849
 H -1.21963 1.12143 0.08963
 H 1.31736 0.97201 -0.23627
 H -1.21320 0.96142 -0.95015
 H 2.48896 0.51932 0.76155
 H -2.51256 0.49892 -0.61404
13
bifur_IRC_Distances_MW_output/new_data/bifur_traj3_Distances point 334
C 1.10756 -0.82125 0.18263
 C -1.10094 -0.84029 -0.04912
 C -0.02108 -1.35747 0.47267
 C 1.53636 0.53136 0.40958
 C -1.54301 0.51776 -0.43138
 F 2.12300 -1.58665 -0.23973
 F -2.07132 -1.63554 -0.15388
 H 1.14121 1.13339 0.71194
 H -1.21235 1.12441 0.01548
 H 1.30319 0.96685 -0.13785
 H -1.24467 0.95694 -0.90730
 H 2.49814 0.51498 0.79096
 H -2.51608 0.49550 -0.66399
13
bifur_IRC_Distances_MW_output/new_data/bifur_traj3_Distances point 335
C 1.11237 -0.81853 0.15135
 C -1.10064 -0.83722 -0.03957
 C -0.00244 -1.34758 0.39187
 C 1.54498 0.53037 0.43316
 C -1.55243 0.51657 -0.45178
 F 2.11357 -1.58761 -0.29164
 F -2.07773 -1.63504 -0.03203
 H 1.16667 1.13639 0.67026
 H -1.20835 1.12728 -0.07656
 H 1.29350 0.96168 -0.01443
 H -1.27683 0.95161 -0.84179
 H 2.51078 0.51104 0.81759
 H -2.52346 0.49102 -0.71643
13
bifur_IRC_Distances_MW_output/new_data/bifur_traj3_Distances point 336
C 1.11552 -0.81592 0.12518
 C -1.10060 -0.83394 -0.03586
 C 0.01014 -1.33806 0.30935
 C 1.55432 0.52967 0.45264
 C -1.56211 0.51501 -0.46777
 F 2.10365 -1.58899 -0.32120
 F -2.07933 -1.63330 0.06780
 H 1.18847 1.13907 0.62510
 H -1.20970 1.12917 -0.16469
 H 1.29169 0.95781 0.10425
 H -1.30305 0.94682 -0.77105
 H 2.52312 0.50721 0.83496
 H -2.53213 0.48545 -0.75872
13
bifur_IRC_Distances_MW_output/new_data/bifur_traj3_Distances point 337
C 1.11734 -0.81336 0.10685
 C -1.10084 -0.83071 -0.03562
 C 0.01709 -1.32936 0.24345
 C 1.56283 0.52901 0.46654
 C -1.57068 0.51337 -0.47877
 F 2.09537 -1.58993 -0.33461
 F -2.07800 -1.63101 0.13682
 H 1.20539 1.14096 0.58907
 H -1.21489 1.13013 -0.23358
 H 1.29565 0.95529 0.19658
 H -1.32235 0.94320 -0.71374
 H 2.53265 0.50305 0.84415
 H -2.53955 0.47936 -0.78715
13
bifur_IRC_Distances_MW_output/new_data/bifur_traj3_Distances point 338
C 1.11846 -0.81080 0.09460
 C -1.10122 -0.82761 -0.03633
 C 0.02082 -1.32130 0.19652
 C 1.57027 0.52827 0.47643
 C -1.57808 0.51181 -0.48656
 F 2.08879 -1.59022 -0.34134
 F -2.07548 -1.62872 0.18299
 H 1.21888 1.14220 0.56486
 H -1.22187 1.13057 -0.28340
 H 1.30230 0.95354 0.26245
 H -1.33711 0.94053 -0.67379
 H 2.53958 0.49849 0.84912
 H -2.54533 0.47323 -0.80556
13
bifur_IRC_Distances_MW_output/new_data/bifur_traj3_Distances point 339
C 1.11925 -0.80821 0.08610
 C -1.10165 -0.82463 -0.03698
 C 0.02296 -1.31359 0.16354
 C 1.57696 0.52744 0.48402
 C -1.58471 0.51036 -0.49266
 F 2.08333 -1.59003 -0.34621
 F -2.07250 -1.62660 0.21550
 H 1.23041 1.14306 0.54969
 H -1.22960 1.13081 -0.31987
 H 1.31006 0.95214 0.30976
 H -1.34941 0.93841 -0.64715
 H 2.54485 0.49363 0.85244
 H -2.54995 0.46720 -0.81819
13
bifur_IRC_Distances_MW_output/new_data/bifur_traj3_Distances point 340
C 1.11990 -0.80559 0.07978
 C -1.10209 -0.82170 -0.03734
 C 0.02432 -1.30602 0.13959
 C 1.58321 0.52654 0.49034
 C -1.59091 0.50898 -0.49790
 F 2.07850 -1.58952 -0.35089
 F -2.06932 -1.62463 0.24024
 H 1.24093 1.14370 0.54048
 H -1.23771 1.13097 -0.34795
 H 1.31834 0.95088 0.34537
 H -1.36045 0.93659 -0.62929
 H 2.54917 0.48854 0.85523
 H -2.55389 0.46125 -0.82767
13
bifur_IRC_Distances_MW_output/new_data/bifur_traj3_Distances point 341
C 1.12047 -0.80289 0.07475
 C -1.10254 -0.81876 -0.03741
 C 0.02526 -1.29839 0.12140
 C 1.58928 0.52556 0.49598
 C -1.59694 0.50763 -0.50272
 F 2.07400 -1.58879 -0.35590
 F -2.06598 -1.62275 0.26048
 H 1.25101 1.14423 0.53518
 H -1.24614 1.13111 -0.37081
 H 1.32702 0.94965 0.37365
 H -1.37093 0.93492 -0.61715
 H 2.55295 0.48322 0.85796
 H -2.55745 0.45526 -0.83542
13
bifur_IRC_Distances_MW_output/new_data/bifur_traj3_Distances point 342
C 1.12047 -0.80289 0.07475
 C -1.10254 -0.81876 -0.03741
 C 0.02526 -1.29839 0.12140
 C 1.58928 0.52556 0.49598
 C -1.59694 0.50763 -0.50272
 F 2.07400 -1.58879 -0.35590
 F -2.06598 -1.62275 0.26048
 H 1.25101 1.14423 0.53518
 H -1.24614 1.13111 -0.37081
 H 1.32702 0.94965 0.37365
 H -1.37093 0.93492 -0.61715
 H 2.55295 0.48322 0.85796
 H -2.55745 0.45526 -0.83542
13
bifur_IRC_Distances_MW_output/new_data/bifur_traj3_Distances point 343
C 1.12153 -0.79715 0.06686
 C -1.10347 -0.81265 -0.03685
 C 0.02649 -1.28245 0.09540
 C 1.60147 0.52338 0.50636
 C -1.60908 0.50490 -0.51192
 F 2.06530 -1.58685 -0.36742
 F -2.05880 -1.61909 0.29374
 H 1.27103 1.14513 0.53188
 H -1.26415 1.13140 -0.40741
 H 1.34557 0.94711 0.41735
 H -1.39162 0.93171 -0.60347
 H 2.55978 0.47172 0.86397
 H -2.56405 0.44283 -0.84850
13
bifur_IRC_Distances_MW_output/new_data/bifur_traj3_Distances point 344
C 1.12204 -0.79415 0.06363
 C -1.10394 -0.80951 -0.03632
 C 0.02691 -1.27418 0.08594
 C 1.60761 0.52221 0.51126
 C -1.61520 0.50353 -0.51639
 F 2.06103 -1.58572 -0.37377
 F -2.05504 -1.61729 0.30801
 H 1.28106 1.14553 0.53263
 H -1.27356 1.13157 -0.42256
 H 1.35527 0.94580 0.43479
 H -1.40194 0.93013 -0.60018
 H 2.56296 0.46565 0.86733
 H -2.56719 0.43643 -0.85437
13
bifur_IRC_Distances_MW_output/new_data/bifur_traj3_Distances point 345
C 1.12252 -0.79116 0.06081
 C -1.10440 -0.80640 -0.03569
 C 0.02725 -1.26598 0.07829
 C 1.61361 0.52103 0.51588
 C -1.62119 0.50218 -0.52068
 F 2.05690 -1.58455 -0.38019
 F -2.05130 -1.61557 0.32082
 H 1.29085 1.14592 0.53437
 H -1.28290 1.13174 -0.43584
 H 1.36488 0.94448 0.44976
 H -1.41200 0.92859 -0.59849
 H 2.56595 0.45959 0.87082
 H -2.57018 0.43011 -0.85987
13
bifur_IRC_Distances_MW_output/new_data/bifur_traj3_Distances point 346
C 1.12298 -0.78825 0.05834
 C -1.10484 -0.80338 -0.03501
 C 0.02752 -1.25799 0.07209
 C 1.61936 0.51987 0.52021
 C -1.62695 0.50089 -0.52472
 F 2.05297 -1.58338 -0.38650
 F -2.04765 -1.61393 0.33232
 H 1.30025 1.14628 0.53670
 H -1.29198 1.13193 -0.44747
 H 1.37422 0.94320 0.46262
 H -1.42164 0.92712 -0.59793
 H 2.56875 0.45366 0.87435
 H -2.57298 0.42399 -0.86500
13
bifur_IRC_Distances_MW_output/new_data/bifur_traj3_Distances point 347
C 1.12342 -0.78540 0.05614
 C -1.10527 -0.80045 -0.03431
 C 0.02774 -1.25020 0.06695
 C 1.62492 0.51874 0.52429
 C -1.63251 0.49964 -0.52857
 F 2.04918 -1.58222 -0.39268
 F -2.04410 -1.61237 0.34279
 H 1.30932 1.14662 0.53941
 H -1.30082 1.13212 -0.45784
 H 1.38331 0.94194 0.47390
 H -1.43094 0.92570 -0.59814
 H 2.57139 0.44786 0.87793
 H -2.57564 0.41802 -0.86988
13
bifur_IRC_Distances_MW_output/new_data/bifur_traj3_Distances point 348
C 1.12385 -0.78258 0.05413
 C -1.10569 -0.79754 -0.03358
 C 0.02793 -1.24246 0.06254
 C 1.63039 0.51760 0.52822
 C -1.63797 0.49840 -0.53230
 F 2.04548 -1.58106 -0.39879
 F -2.04058 -1.61084 0.35258
 H 1.31823 1.14697 0.54238
 H -1.30957 1.13232 -0.46734
 H 1.39230 0.94069 0.48409
 H -1.44008 0.92430 -0.59889
 H 2.57393 0.44209 0.88158
 H -2.57820 0.41212 -0.87463
13
bifur_IRC_Distances_MW_output/new_data/bifur_traj3_Distances point 349
C 1.12427 -0.77973 0.05224
 C -1.10611 -0.79462 -0.03284
 C 0.02809 -1.23465 0.05865
 C 1.63585 0.51645 0.53208
 C -1.64344 0.49716 -0.53599
 F 2.04179 -1.57987 -0.40491
 F -2.03703 -1.60933 0.36195
 H 1.32715 1.14731 0.54559
 H -1.31837 1.13253 -0.47626
 H 1.40134 0.93941 0.49353
 H -1.44922 0.92289 -0.60006
 H 2.57644 0.43626 0.88537
 H -2.58074 0.40618 -0.87936
13
bifur_IRC_Distances_MW_output/new_data/bifur_traj3_Distances point 350
C 1.12469 -0.77683 0.05045
 C -1.10653 -0.79165 -0.03207
 C 0.02823 -1.22670 0.05517
 C 1.64136 0.51527 0.53590
 C -1.64896 0.49591 -0.53965
 F 2.03807 -1.57866 -0.41107
 F -2.03344 -1.60781 0.37101
 H 1.33614 1.14766 0.54900
 H -1.32729 1.13276 -0.48474
 H 1.41049 0.93811 0.50239
 H -1.45844 0.92146 -0.60157
 H 2.57893 0.43032 0.88932
 H -2.58326 0.40016 -0.88413
13
bifur_IRC_Distances_MW_output/new_data/bifur_traj3_Distances point 351
C 1.12510 -0.77394 0.04876
 C -1.10695 -0.78869 -0.03131
 C 0.02836 -1.21876 0.05209
 C 1.64681 0.51410 0.53962
 C -1.65443 0.49466 -0.54324
 F 2.03440 -1.57745 -0.41714
 F -2.02986 -1.60631 0.37965
 H 1.34505 1.14801 0.55248
 H -1.33616 1.13299 -0.49269
 H 1.41958 0.93681 0.51061
 H -1.46756 0.92004 -0.60331
 H 2.58137 0.42439 0.89334
 H -2.58573 0.39415 -0.88886
13
bifur_IRC_Distances_MW_output/new_data/bifur_traj3_Distances point 352
C 1.12550 -0.77114 0.04722
 C -1.10734 -0.78582 -0.03058
 C 0.02847 -1.21106 0.04941
 C 1.65206 0.51296 0.54315
 C -1.65968 0.49346 -0.54664
 F 2.03087 -1.57627 -0.42294
 F -2.02640 -1.60488 0.38768
 H 1.35363 1.14835 0.55590
 H -1.34473 1.13323 -0.49997
 H 1.42835 0.93553 0.51806
 H -1.47634 0.91867 -0.60517
 H 2.58370 0.41864 0.89732
 H -2.58807 0.38834 -0.89344
13
bifur_IRC_Distances_MW_output/new_data/bifur_traj3_Distances point 353
C 1.12550 -0.77114 0.04722
 C -1.10734 -0.78582 -0.03058
 C 0.02847 -1.21106 0.04941
 C 1.65206 0.51296 0.54315
 C -1.65968 0.49346 -0.54664
 F 2.03087 -1.57627 -0.42294
 F -2.02640 -1.60488 0.38768
 H 1.35363 1.14835 0.55590
 H -1.34473 1.13323 -0.49997
 H 1.42835 0.93553 0.51806
 H -1.47634 0.91867 -0.60517
 H 2.58370 0.41864 0.89732
 H -2.58807 0.38834 -0.89344
13
bifur_IRC_Distances_MW_output/new_data/bifur_traj3_Distances point 354
C 1.12624 -0.76578 0.04449
 C -1.10810 -0.78036 -0.02919
 C 0.02864 -1.19634 0.04496
 C 1.66198 0.51077 0.54969
 C -1.66963 0.49117 -0.55298
 F 2.02422 -1.57403 -0.43377
 F -2.01984 -1.60218 0.40220
 H 1.36986 1.14901 0.56248
 H -1.36100 1.13370 -0.51286
 H 1.44500 0.93309 0.53110
 H -1.49296 0.91604 -0.60904
 H 2.58804 0.40764 0.90509
 H -2.59245 0.37727 -0.90216
13
bifur_IRC_Distances_MW_output/new_data/bifur_traj3_Distances point 355
C 1.12660 -0.76309 0.04321
 C -1.10847 -0.77762 -0.02851
 C 0.02871 -1.18891 0.04300
 C 1.66693 0.50967 0.55289
 C -1.67459 0.49002 -0.55609
 F 2.02090 -1.57290 -0.43910
 F -2.01654 -1.60084 0.40916
 H 1.37796 1.14935 0.56577
 H -1.36914 1.13394 -0.51891
 H 1.45333 0.93185 0.53715
 H -1.50125 0.91472 -0.61109
 H 2.59018 0.40210 0.90909
 H -2.59461 0.37170 -0.90656
13
bifur_IRC_Distances_MW_output/new_data/bifur_traj3_Distances point 356
C 1.12698 -0.76028 0.04194
 C -1.10886 -0.77476 -0.02782
 C 0.02878 -1.18117 0.04111
 C 1.67205 0.50852 0.55616
 C -1.67972 0.48883 -0.55927
 F 2.01747 -1.57173 -0.44455
 F -2.01313 -1.59946 0.41616
 H 1.38634 1.14970 0.56917
 H -1.37759 1.13421 -0.52494
 H 1.46196 0.93056 0.54314
 H -1.50984 0.91334 -0.61327
 H 2.59238 0.39633 0.91330
 H -2.59682 0.36591 -0.91114
13
bifur_IRC_Distances_MW_output/new_data/bifur_traj3_Distances point 357
C 1.12737 -0.75734 0.04066
 C -1.10927 -0.77177 -0.02710
 C 0.02884 -1.17305 0.03929
 C 1.67738 0.50731 0.55952
 C -1.68507 0.48758 -0.56255
 F 2.01390 -1.57050 -0.45016
 F -2.00957 -1.59803 0.42327
 H 1.39508 1.15008 0.57270
 H -1.38640 1.13449 -0.53097
 H 1.47096 0.92920 0.54910
 H -1.51878 0.91189 -0.61557
 H 2.59466 0.39029 0.91777
 H -2.59910 0.35985 -0.91595
13
bifur_IRC_Distances_MW_output/new_data/bifur_traj3_Distances point 358
C 1.12777 -0.75430 0.03940
 C -1.10968 -0.76868 -0.02638
 C 0.02889 -1.16464 0.03756
 C 1.68286 0.50607 0.56294
 C -1.69057 0.48629 -0.56588
 F 2.01024 -1.56924 -0.45585
 F -2.00590 -1.59655 0.43039
 H 1.40406 1.15047 0.57629
 H -1.39548 1.13479 -0.53694
 H 1.48023 0.92778 0.55496
 H -1.52798 0.91039 -0.61797
 H 2.59699 0.38403 0.92244
 H -2.60143 0.35359 -0.92094
13
bifur_IRC_Distances_MW_output/new_data/bifur_traj3_Distances point 359
C 1.12817 -0.75121 0.03817
 C -1.11010 -0.76554 -0.02567
 C 0.02893 -1.15608 0.03592
 C 1.68840 0.50480 0.56634
 C -1.69612 0.48499 -0.56921
 F 2.00654 -1.56796 -0.46152
 F -2.00218 -1.59507 0.43740
 H 1.41314 1.15088 0.57988
 H -1.40467 1.13510 -0.54275
 H 1.48960 0.92633 0.56063
 H -1.53727 0.90886 -0.62041
 H 2.59932 0.37767 0.92724
 H -2.60376 0.34722 -0.92602
13
bifur_IRC_Distances_MW_output/new_data/bifur_traj3_Distances point 360
C 1.12857 -0.74808 0.03698
 C -1.11053 -0.76236 -0.02497
 C 0.02897 -1.14741 0.03438
 C 1.69397 0.50351 0.56973
 C -1.70170 0.48367 -0.57252
 F 2.00282 -1.56667 -0.46714
 F -1.99844 -1.59357 0.44428
 H 1.42228 1.15130 0.58344
 H -1.41393 1.13543 -0.54838
 H 1.49905 0.92486 0.56609
 H -1.54663 0.90731 -0.62287
 H 2.60167 0.37123 0.93215
 H -2.60609 0.34079 -0.93118
13
bifur_IRC_Distances_MW_output/new_data/bifur_traj3_Distances point 361
C 1.12897 -0.74489 0.03582
 C -1.11096 -0.75911 -0.02427
 C 0.02900 -1.13853 0.03292
 C 1.69962 0.50220 0.57312
 C -1.70737 0.48232 -0.57585
 F 1.99905 -1.56535 -0.47275
 F -1.99463 -1.59206 0.45109
 H 1.43156 1.15173 0.58700
 H -1.42334 1.13577 -0.55389
 H 1.50864 0.92335 0.57140
 H -1.55613 0.90572 -0.62535
 H 2.60403 0.36465 0.93721
 H -2.60844 0.33422 -0.93646
13
bifur_IRC_Distances_MW_output/new_data/bifur_traj3_Distances point 362
C 1.12938 -0.74158 0.03466
 C -1.11140 -0.75575 -0.02357
 C 0.02902 -1.12932 0.03151
 C 1.70544 0.50084 0.57657
 C -1.71321 0.48092 -0.57923
 F 1.99517 -1.56400 -0.47845
 F -1.99070 -1.59051 0.45794
 H 1.44112 1.15218 0.59061
 H -1.43306 1.13612 -0.55936
 H 1.51853 0.92178 0.57665
 H -1.56592 0.90407 -0.62789
 H 2.60646 0.35783 0.94251
 H -2.61083 0.32741 -0.94196
13
bifur_IRC_Distances_MW_output/new_data/bifur_traj3_Distances point 363
C 1.12981 -0.73810 0.03350
 C -1.11187 -0.75222 -0.02285
 C 0.02904 -1.11961 0.03012
 C 1.71152 0.49940 0.58014
 C -1.71932 0.47946 -0.58273
 F 1.99112 -1.56258 -0.48430
 F -1.98659 -1.58888 0.46492
 H 1.45112 1.15266 0.59430
 H -1.44322 1.13651 -0.56486
 H 1.52888 0.92011 0.58191
 H -1.57615 0.90232 -0.63051
 H 2.60898 0.35066 0.94812
 H -2.61332 0.32026 -0.94776
13
bifur_IRC_Distances_MW_output/new_data/bifur_traj3_Distances point 364
C 1.12981 -0.73810 0.03350
 C -1.11187 -0.75222 -0.02285
 C 0.02904 -1.11961 0.03012
 C 1.71152 0.49940 0.58014
 C -1.71932 0.47946 -0.58273
 F 1.99112 -1.56258 -0.48430
 F -1.98659 -1.58888 0.46492
 H 1.45112 1.15266 0.59430
 H -1.44322 1.13651 -0.56486
 H 1.52888 0.92011 0.58191
 H -1.57615 0.90232 -0.63051
 H 2.60898 0.35066 0.94812
 H -2.61332 0.32026 -0.94776
13
bifur_IRC_Distances_MW_output/new_data/bifur_traj3_Distances point 365
C 1.13073 -0.73056 0.03116
 C -1.11286 -0.74457 -0.02139
 C 0.02903 -1.09854 0.02740
 C 1.72456 0.49629 0.58763
 C -1.73239 0.47628 -0.59009
 F 1.98244 -1.55953 -0.49651
 F -1.97777 -1.58540 0.47931
 H 1.47255 1.15373 0.60196
 H -1.46506 1.13737 -0.57599
 H 1.55109 0.91648 0.59247
 H -1.59811 0.89852 -0.63600
 H 2.61436 0.33513 0.96042
 H -2.61857 0.30479 -0.96037
13
bifur_IRC_Distances_MW_output/new_data/bifur_traj3_Distances point 366
C 1.13120 -0.72661 0.03002
 C -1.11338 -0.74057 -0.02067
 C 0.02902 -1.08749 0.02612
 C 1.73130 0.49466 0.59144
 C -1.73916 0.47463 -0.59382
 F 1.97796 -1.55795 -0.50264
 F -1.97319 -1.58360 0.48647
 H 1.48365 1.15430 0.60577
 H -1.47638 1.13783 -0.58142
 H 1.56260 0.91456 0.59757
 H -1.60947 0.89652 -0.63875
 H 2.61712 0.32701 0.96693
 H -2.62126 0.29671 -0.96700
13
bifur_IRC_Distances_MW_output/new_data/bifur_traj3_Distances point 367
C 1.13166 -0.72265 0.02893
 C -1.11390 -0.73655 -0.01998
 C 0.02899 -1.07635 0.02491
 C 1.73804 0.49303 0.59519
 C -1.74591 0.47296 -0.59751
 F 1.97349 -1.55637 -0.50865
 F -1.96862 -1.58181 0.49344
 H 1.49473 1.15488 0.60948
 H -1.48771 1.13830 -0.58662
 H 1.57410 0.91262 0.60245
 H -1.62083 0.89450 -0.64144
 H 2.61988 0.31885 0.97351
 H -2.62392 0.28859 -0.97370
13
bifur_IRC_Distances_MW_output/new_data/bifur_traj3_Distances point 368
C 1.13212 -0.71866 0.02788
 C -1.11443 -0.73251 -0.01931
 C 0.02895 -1.06511 0.02376
 C 1.74477 0.49138 0.59889
 C -1.75267 0.47128 -0.60115
 F 1.96902 -1.55478 -0.51454
 F -1.96404 -1.58001 0.50023
 H 1.50582 1.15548 0.61308
 H -1.49905 1.13878 -0.59163
 H 1.58562 0.91065 0.60711
 H -1.63220 0.89245 -0.64405
 H 2.62262 0.31063 0.98018
 H -2.62655 0.28042 -0.98046
13
bifur_IRC_Distances_MW_output/new_data/bifur_traj3_Distances point 369
C 1.13259 -0.71459 0.02686
 C -1.11496 -0.72838 -0.01866
 C 0.02891 -1.05363 0.02266
 C 1.75159 0.48969 0.60259
 C -1.75951 0.46957 -0.60479
 F 1.96450 -1.55317 -0.52038
 F -1.95941 -1.57819 0.50694
 H 1.51705 1.15609 0.61662
 H -1.51054 1.13928 -0.59650
 H 1.59728 0.90863 0.61163
 H -1.64371 0.89035 -0.64663
 H 2.62539 0.30225 0.98703
 H -2.62920 0.27210 -0.98737
13
bifur_IRC_Distances_MW_output/new_data/bifur_traj3_Distances point 370
C 1.13307 -0.71038 0.02586
 C -1.11550 -0.72412 -0.01801
 C 0.02885 -1.04174 0.02158
 C 1.75860 0.48795 0.60634
 C -1.76653 0.46781 -0.60848
 F 1.95987 -1.55152 -0.52625
 F -1.95464 -1.57632 0.51366
 H 1.52859 1.15673 0.62014
 H -1.52236 1.13981 -0.60130
 H 1.60927 0.90652 0.61607
 H -1.65553 0.88816 -0.64919
 H 2.62823 0.29359 0.99414
 H -2.63189 0.26349 -0.99455
13
bifur_IRC_Distances_MW_output/new_data/bifur_traj3_Distances point 371
C 1.13356 -0.70599 0.02486
 C -1.11607 -0.71968 -0.01738
 C 0.02877 -1.02932 0.02052
 C 1.76584 0.48614 0.61017
 C -1.77379 0.46597 -0.61226
 F 1.95508 -1.54981 -0.53220
 F -1.94971 -1.57438 0.52042
 H 1.54052 1.15741 0.62366
 H -1.53459 1.14037 -0.60606
 H 1.62167 0.90432 0.62045
 H -1.66777 0.88587 -0.65174
 H 2.63116 0.28458 1.00159
 H -2.63465 0.25454 -1.00204
13
bifur_IRC_Distances_MW_output/new_data/bifur_traj3_Distances point 372
C 1.13405 -0.70147 0.02389
 C -1.11666 -0.71510 -0.01675
 C 0.02868 -1.01649 0.01948
 C 1.77324 0.48426 0.61404
 C -1.78121 0.46407 -0.61606
 F 1.95019 -1.54805 -0.53814
 F -1.94466 -1.57240 0.52717
 H 1.55273 1.15811 0.62713
 H -1.54713 1.14094 -0.61073
 H 1.63437 0.90203 0.62472
 H -1.68029 0.88349 -0.65426
 H 2.63414 0.27529 1.00931
 H -2.63745 0.24533 -1.00979
13
bifur_IRC_Distances_MW_output/new_data/bifur_traj3_Distances point 373
C 1.13455 -0.69692 0.02296
 C -1.11725 -0.71050 -0.01616
 C 0.02858 -1.00355 0.01849
 C 1.78065 0.48238 0.61785
 C -1.78863 0.46216 -0.61982
 F 1.94531 -1.54629 -0.54395
 F -1.93962 -1.57042 0.53373
 H 1.56493 1.15883 0.63048
 H -1.55967 1.14154 -0.61519
 H 1.64707 0.89970 0.62879
 H -1.69281 0.88108 -0.65668
 H 2.63712 0.26595 1.01711
 H -2.64022 0.23606 -1.01762
13
bifur_IRC_Distances_MW_output/new_data/bifur_traj3_Distances point 374
C 1.13503 -0.69240 0.02208
 C -1.11783 -0.70592 -0.01560
 C 0.02846 -0.99067 0.01756
 C 1.78794 0.48050 0.62157
 C -1.79594 0.46026 -0.62348
 F 1.94050 -1.54456 -0.54955
 F -1.93465 -1.56846 0.54004
 H 1.57696 1.15955 0.63365
 H -1.57204 1.14213 -0.61940
 H 1.65959 0.89738 0.63260
 H -1.70515 0.87867 -0.65896
 H 2.64005 0.25667 1.02489
 H -2.64292 0.22686 -1.02541
13
bifur_IRC_Distances_MW_output/new_data/bifur_traj3_Distances point 375
C 1.13503 -0.69240 0.02208
 C -1.11783 -0.70592 -0.01560
 C 0.02846 -0.99067 0.01756
 C 1.78794 0.48050 0.62157
 C -1.79594 0.46026 -0.62348
 F 1.94050 -1.54456 -0.54955
 F -1.93465 -1.56846 0.54004
 H 1.57696 1.15955 0.63365
 H -1.57204 1.14213 -0.61940
 H 1.65959 0.89738 0.63260
 H -1.70515 0.87867 -0.65896
 H 2.64005 0.25668 1.02489
 H -2.64292 0.22686 -1.02540
13
bifur_IRC_Distances_MW_output/new_data/bifur_traj3_Distances point 376
C 1.13600 -0.68318 0.02042
 C -1.11902 -0.69659 -0.01455
 C 0.02818 -0.96429 0.01580
 C 1.80268 0.47667 0.62892
 C -1.81070 0.45638 -0.63072
 F 1.93081 -1.54104 -0.56049
 F -1.92460 -1.56450 0.55229
 H 1.60126 1.16103 0.63969
 H -1.59707 1.14335 -0.62735
 H 1.68491 0.89257 0.63976
 H -1.73009 0.87370 -0.66326
 H 2.64595 0.23777 1.04085
 H -2.64831 0.20812 -1.04137
13
bifur_IRC_Distances_MW_output/new_data/bifur_traj3_Distances point 377
C 1.13651 -0.67822 0.01960
 C -1.11966 -0.69158 -0.01403
 C 0.02802 -0.95008 0.01492
 C 1.81050 0.47461 0.63276
 C -1.81854 0.45429 -0.63450
 F 1.92568 -1.53916 -0.56609
 F -1.91926 -1.56239 0.55855
 H 1.61417 1.16184 0.64270
 H -1.61038 1.14402 -0.63129
 H 1.69837 0.88996 0.64328
 H -1.74336 0.87099 -0.66538
 H 2.64908 0.22763 1.04947
 H -2.65113 0.19807 -1.04998
13
bifur_IRC_Distances_MW_output/new_data/bifur_traj3_Distances point 378
C 1.13704 -0.67298 0.01879
 C -1.12033 -0.68629 -0.01352
 C 0.02782 -0.93502 0.01403
 C 1.81871 0.47243 0.63673
 C -1.82676 0.45208 -0.63841
 F 1.92030 -1.53718 -0.57183
 F -1.91367 -1.56017 0.56493
 H 1.62772 1.16270 0.64571
 H -1.62436 1.14472 -0.63522
 H 1.71249 0.88718 0.64677
 H -1.75726 0.86811 -0.66748
 H 2.65235 0.21693 1.05861
 H -2.65405 0.18748 -1.05909
13
bifur_IRC_Distances_MW_output/new_data/bifur_traj3_Distances point 379
C 1.13758 -0.66761 0.01800
 C -1.12103 -0.68086 -0.01303
 C 0.02760 -0.91955 0.01317
 C 1.82706 0.47020 0.64071
 C -1.83512 0.44982 -0.64233
 F 1.91485 -1.53516 -0.57752
 F -1.90798 -1.55791 0.57124
 H 1.64149 1.16359 0.64862
 H -1.63859 1.14545 -0.63901
 H 1.72687 0.88430 0.65011
 H -1.77141 0.86513 -0.66949
 H 2.65567 0.20598 1.06800
 H -2.65700 0.17663 -1.06847
13
bifur_IRC_Distances_MW_output/new_data/bifur_traj3_Distances point 380
C 1.13810 -0.66227 0.01726
 C -1.12172 -0.67546 -0.01258
 C 0.02737 -0.90411 0.01235
 C 1.83531 0.46797 0.64459
 C -1.84337 0.44756 -0.64615
 F 1.90946 -1.53316 -0.58299
 F -1.90235 -1.55566 0.57729
 H 1.65510 1.16448 0.65135
 H -1.65266 1.14617 -0.64254
 H 1.74108 0.88140 0.65321
 H -1.78540 0.86214 -0.67134
 H 2.65895 0.19509 1.07738
 H -2.65987 0.16584 -1.07782
13
bifur_IRC_Distances_MW_output/new_data/bifur_traj3_Distances point 381
C 1.13862 -0.65698 0.01658
 C -1.12240 -0.67013 -0.01217
 C 0.02712 -0.88882 0.01158
 C 1.84340 0.46577 0.64834
 C -1.85146 0.44533 -0.64985
 F 1.90419 -1.53118 -0.58823
 F -1.89684 -1.55345 0.58307
 H 1.66846 1.16537 0.65388
 H -1.66648 1.14689 -0.64582
 H 1.75503 0.87851 0.65606
 H -1.79912 0.85915 -0.67303
 H 2.66217 0.18434 1.08668
 H -2.66266 0.15520 -1.08709
13
bifur_IRC_Distances_MW_output/new_data/bifur_traj3_Distances point 382
C 1.13912 -0.65171 0.01594
 C -1.12308 -0.66481 -0.01179
 C 0.02685 -0.87353 0.01084
 C 1.85141 0.46357 0.65201
 C -1.85947 0.44310 -0.65346
 F 1.89898 -1.52922 -0.59328
 F -1.89139 -1.55126 0.58863
 H 1.68167 1.16625 0.65625
 H -1.68017 1.14761 -0.64889
 H 1.76884 0.87561 0.65871
 H -1.81271 0.85614 -0.67458
 H 2.66535 0.17364 1.09597
 H -2.66539 0.14461 -1.09635
13
bifur_IRC_Distances_MW_output/new_data/bifur_traj3_Distances point 383
C 1.13962 -0.64638 0.01533
 C -1.12377 -0.65943 -0.01144
 C 0.02657 -0.85804 0.01013
 C 1.85945 0.46134 0.65565
 C -1.86750 0.44084 -0.65704
 F 1.89375 -1.52724 -0.59822
 F -1.88592 -1.54904 0.59406
 H 1.69494 1.16714 0.65850
 H -1.69393 1.14833 -0.65179
 H 1.78272 0.87265 0.66120
 H -1.82635 0.85307 -0.67602
 H 2.66854 0.16284 1.10538
 H -2.66810 0.13393 -1.10573
13
bifur_IRC_Distances_MW_output/new_data/bifur_traj3_Distances point 384
C 1.14012 -0.64092 0.01475
 C -1.12448 -0.65392 -0.01110
 C 0.02625 -0.84214 0.00943
 C 1.86763 0.45906 0.65930
 C -1.87568 0.43852 -0.66064
 F 1.88845 -1.52521 -0.60313
 F -1.88035 -1.54678 0.59943
 H 1.70845 1.16806 0.66065
 H -1.70794 1.14906 -0.65457
 H 1.79685 0.86958 0.66356
 H -1.84024 0.84990 -0.67736
 H 2.67178 0.15180 1.11505
 H -2.67083 0.12300 -1.11538
13
bifur_IRC_Distances_MW_output/new_data/bifur_traj3_Distances point 385
C 1.14063 -0.63528 0.01420
 C -1.12522 -0.64824 -0.01079
 C 0.02591 -0.82567 0.00875
 C 1.87602 0.45670 0.66299
 C -1.88406 0.43612 -0.66428
 F 1.88301 -1.52312 -0.60803
 F -1.87465 -1.54445 0.60478
 H 1.72230 1.16901 0.66271
 H -1.72232 1.14981 -0.65723
 H 1.81134 0.86638 0.66580
 H -1.85449 0.84659 -0.67861
 H 2.67510 0.14041 1.12506
 H -2.67359 0.11174 -1.12536
13
bifur_IRC_Distances_MW_output/new_data/bifur_traj3_Distances point 386
C 1.14063 -0.63528 0.01420
 C -1.12522 -0.64824 -0.01079
 C 0.02591 -0.82567 0.00875
 C 1.87602 0.45670 0.66299
 C -1.88406 0.43612 -0.66428
 F 1.88301 -1.52312 -0.60803
 F -1.87465 -1.54445 0.60478
 H 1.72230 1.16901 0.66271
 H -1.72232 1.14981 -0.65723
 H 1.81134 0.86638 0.66580
 H -1.85449 0.84659 -0.67861
 H 2.67510 0.14041 1.12506
 H -2.67359 0.11174 -1.12536
13
bifur_IRC_Distances_MW_output/new_data/bifur_traj3_Distances point 387
C 1.14166 -0.62369 0.01317
 C -1.12674 -0.63655 -0.01023
 C 0.02514 -0.79172 0.00743
 C 1.89309 0.45183 0.67036
 C -1.90109 0.43118 -0.67153
 F 1.87199 -1.51881 -0.61760
 F -1.86306 -1.53968 0.61520
 H 1.75047 1.17095 0.66647
 H -1.75161 1.15134 -0.66210
 H 1.84086 0.85971 0.66982
 H -1.88347 0.83967 -0.68074
 H 2.68186 0.11709 1.14570
 H -2.67911 0.08867 -1.14596
13
bifur_IRC_Distances_MW_output/new_data/bifur_traj3_Distances point 388
C 1.14215 -0.61800 0.01272
 C -1.12749 -0.63083 -0.01000
 C 0.02474 -0.77503 0.00683
 C 1.90137 0.44945 0.67387
 C -1.90934 0.42875 -0.67498
 F 1.86666 -1.51670 -0.62205
 F -1.85745 -1.53735 0.62003
 H 1.76414 1.17190 0.66809
 H -1.76583 1.15208 -0.66419
 H 1.85519 0.85639 0.67152
 H -1.89753 0.83623 -0.68159
 H 2.68513 0.10571 1.15584
 H -2.68173 0.07741 -1.15609
13
bifur_IRC_Distances_MW_output/new_data/bifur_traj3_Distances point 389
C 1.14262 -0.61250 0.01233
 C -1.12822 -0.62530 -0.00980
 C 0.02432 -0.75884 0.00628
 C 1.90933 0.44713 0.67720
 C -1.91728 0.42639 -0.67826
 F 1.86154 -1.51465 -0.62623
 F -1.85206 -1.53509 0.62454
 H 1.77728 1.17281 0.66952
 H -1.77952 1.15278 -0.66605
 H 1.86899 0.85315 0.67300
 H -1.91105 0.83287 -0.68228
 H 2.68828 0.09471 1.16568
 H -2.68423 0.06654 -1.16592
13
bifur_IRC_Distances_MW_output/new_data/bifur_traj3_Distances point 390
C 1.14306 -0.60715 0.01197
 C -1.12893 -0.61992 -0.00962
 C 0.02390 -0.74307 0.00576
 C 1.91704 0.44488 0.68038
 C -1.92495 0.42409 -0.68139
 F 1.85659 -1.51266 -0.63017
 F -1.84685 -1.53290 0.62878
 H 1.79000 1.17369 0.67079
 H -1.79277 1.15346 -0.66771
 H 1.88233 0.84997 0.67429
 H -1.92414 0.82956 -0.68285
 H 2.69132 0.08405 1.17527
 H -2.68661 0.05600 -1.17551
13
bifur_IRC_Distances_MW_output/new_data/bifur_traj3_Distances point 391
C 1.14350 -0.60189 0.01165
 C -1.12964 -0.61463 -0.00948
 C 0.02347 -0.72754 0.00528
 C 1.92457 0.44266 0.68345
 C -1.93245 0.42182 -0.68441
 F 1.85176 -1.51069 -0.63392
 F -1.84176 -1.53074 0.63282
 H 1.80243 1.17455 0.67193
 H -1.80573 1.15411 -0.66919
 H 1.89539 0.84682 0.67542
 H -1.93693 0.82628 -0.68330
 H 2.69430 0.07359 1.18472
 H -2.68891 0.04566 -1.18496
13
bifur_IRC_Distances_MW_output/new_data/bifur_traj3_Distances point 392
C 1.14392 -0.59667 0.01135
 C -1.13034 -0.60939 -0.00935
 C 0.02302 -0.71210 0.00481
 C 1.93200 0.44046 0.68645
 C -1.93984 0.41957 -0.68736
 F 1.84700 -1.50873 -0.63754
 F -1.83674 -1.52860 0.63669
 H 1.81470 1.17540 0.67294
 H -1.81853 1.15474 -0.67053
 H 1.90829 0.84366 0.67642
 H -1.94955 0.82300 -0.68364
 H 2.69723 0.06324 1.19411
 H -2.69115 0.03543 -1.19437
13
bifur_IRC_Distances_MW_output/new_data/bifur_traj3_Distances point 393
C 1.14433 -0.59147 0.01109
 C -1.13104 -0.60417 -0.00924
 C 0.02255 -0.69671 0.00438
 C 1.93937 0.43826 0.68938
 C -1.94717 0.41732 -0.69024
 F 1.84229 -1.50677 -0.64103
 F -1.83178 -1.52647 0.64043
 H 1.82686 1.17623 0.67385
 H -1.83122 1.15535 -0.67172
 H 1.92107 0.84049 0.67729
 H -1.96206 0.81970 -0.68389
 H 2.70014 0.05296 1.20348
 H -2.69335 0.02528 -1.20376
13
bifur_IRC_Distances_MW_output/new_data/bifur_traj3_Distances point 394
C 1.14473 -0.58634 0.01085
 C -1.13174 -0.59903 -0.00915
 C 0.02208 -0.68150 0.00396
 C 1.94661 0.43610 0.69223
 C -1.95436 0.41510 -0.69305
 F 1.83767 -1.50484 -0.64438
 F -1.82690 -1.52436 0.64400
 H 1.83880 1.17705 0.67465
 H -1.84369 1.15595 -0.67278
 H 1.93364 0.83733 0.67802
 H -1.97435 0.81641 -0.68404
 H 2.70300 0.04285 1.21274
 H -2.69548 0.01528 -1.21305
13
bifur_IRC_Distances_MW_output/new_data/bifur_traj3_Distances point 395
C 1.14511 -0.58136 0.01064
 C -1.13242 -0.59403 -0.00908
 C 0.02160 -0.66670 0.00358
 C 1.95361 0.43399 0.69496
 C -1.96130 0.41293 -0.69573
 F 1.83321 -1.50294 -0.64755
 F -1.82220 -1.52232 0.64736
 H 1.85035 1.17783 0.67532
 H -1.85576 1.15651 -0.67368
 H 1.94579 0.83424 0.67863
 H -1.98623 0.81319 -0.68410
 H 2.70576 0.03306 1.22176
 H -2.69752 0.00561 -1.22210
13
bifur_IRC_Distances_MW_output/new_data/bifur_traj3_Distances point 396
C 1.14547 -0.57657 0.01045
 C -1.13307 -0.58924 -0.00902
 C 0.02112 -0.65247 0.00323
 C 1.96031 0.43196 0.69754
 C -1.96795 0.41085 -0.69827
 F 1.82894 -1.50112 -0.65050
 F -1.81770 -1.52035 0.65049
 H 1.86140 1.17858 0.67589
 H -1.86731 1.15704 -0.67445
 H 1.95743 0.83125 0.67911
 H -1.99760 0.81006 -0.68408
 H 2.70840 0.02367 1.23044
 H -2.69944 -0.00367 -1.23083
13
bifur_IRC_Distances_MW_output/new_data/bifur_traj3_Distances point 397
C 1.14547 -0.57657 0.01045
 C -1.13307 -0.58924 -0.00902
 C 0.02112 -0.65247 0.00323
 C 1.96031 0.43196 0.69754
 C -1.96795 0.41085 -0.69827
 F 1.82894 -1.50112 -0.65050
 F -1.81770 -1.52035 0.65049
 H 1.86140 1.17858 0.67589
 H -1.86731 1.15704 -0.67445
 H 1.95743 0.83125 0.67911
 H -1.99760 0.81006 -0.68408
 H 2.70840 0.02367 1.23044
 H -2.69944 -0.00367 -1.23083
13
bifur_IRC_Distances_MW_output/new_data/bifur_traj3_Distances point 398
C 1.14615 -0.56744 0.01016
 C -1.13434 -0.58009 -0.00896
 C 0.02017 -0.62527 0.00260
 C 1.97302 0.42808 0.70237
 C -1.98055 0.40686 -0.70301
 F 1.82086 -1.49761 -0.65594
 F -1.80918 -1.51659 0.65622
 H 1.88238 1.17997 0.67675
 H -1.88925 1.15801 -0.67564
 H 1.97954 0.82548 0.67977
 H -2.01917 0.80403 -0.68383
 H 2.71341 0.00584 1.24706
 H -2.70304 -0.02128 -1.24754
13
bifur_IRC_Distances_MW_output/new_data/bifur_traj3_Distances point 399
C 1.14647 -0.56297 0.01004
 C -1.13496 -0.57563 -0.00894
 C 0.01968 -0.61194 0.00231
 C 1.97920 0.42619 0.70468
 C -1.98668 0.40490 -0.70529
 F 1.81693 -1.49588 -0.65850
 F -1.80505 -1.51474 0.65891
 H 1.89259 1.18064 0.67707
 H -1.89993 1.15846 -0.67609
 H 1.99031 0.82263 0.67997
 H -2.02966 0.80105 -0.68361
 H 2.71585 -0.00284 1.25521
 H -2.70476 -0.02985 -1.25576
13
bifur_IRC_Distances_MW_output/new_data/bifur_traj3_Distances point 400
C 1.14679 -0.55855 0.00993
 C -1.13559 -0.57121 -0.00894
 C 0.01919 -0.59873 0.00204
 C 1.98532 0.42430 0.70694
 C -1.99273 0.40295 -0.70751
 F 1.81305 -1.49416 -0.66097
 F -1.80097 -1.51291 0.66149
 H 1.90268 1.18130 0.67732
 H -1.91048 1.15889 -0.67645
 H 2.00095 0.81979 0.68009
 H -2.04003 0.79807 -0.68333
 H 2.71825 -0.01142 1.26331
 H -2.70644 -0.03833 -1.26392
13
bifur_IRC_Distances_MW_output/new_data/bifur_traj3_Distances point 401
C 1.14709 -0.55420 0.00984
 C -1.13620 -0.56687 -0.00894
 C 0.01869 -0.58574 0.00178
 C 1.99131 0.42245 0.70914
 C -1.99865 0.40104 -0.70967
 F 1.80926 -1.49246 -0.66334
 F -1.79697 -1.51111 0.66397
 H 1.91256 1.18193 0.67750
 H -1.92083 1.15931 -0.67673
 H 2.01139 0.81698 0.68013
 H -2.05019 0.79512 -0.68299
 H 2.72061 -0.01982 1.27128
 H -2.70807 -0.04663 -1.27196
13
bifur_IRC_Distances_MW_output/new_data/bifur_traj3_Distances point 402
C 1.14738 -0.54998 0.00977
 C -1.13680 -0.56266 -0.00896
 C 0.01819 -0.57311 0.00155
 C 1.99711 0.42065 0.71125
 C -2.00438 0.39918 -0.71175
 F 1.80558 -1.49080 -0.66560
 F -1.79311 -1.50936 0.66631
 H 1.92214 1.18254 0.67762
 H -1.93084 1.15969 -0.67693
 H 2.02149 0.81423 0.68011
 H -2.06002 0.79224 -0.68261
 H 2.72289 -0.02796 1.27904
 H -2.70962 -0.05466 -1.27980
13
bifur_IRC_Distances_MW_output/new_data/bifur_traj3_Distances point 403
C 1.14766 -0.54591 0.00971
 C -1.13738 -0.55859 -0.00898
 C 0.01770 -0.56090 0.00133
 C 2.00270 0.41892 0.71327
 C -2.00991 0.39737 -0.71373
 F 1.80204 -1.48918 -0.66772
 F -1.78939 -1.50766 0.66851
 H 1.93137 1.18312 0.67768
 H -1.94051 1.16005 -0.67706
 H 2.03124 0.81156 0.68002
 H -2.06950 0.78943 -0.68219
 H 2.72509 -0.03580 1.28655
 H -2.71111 -0.06240 -1.28739
13
bifur_IRC_Distances_MW_output/new_data/bifur_traj3_Distances point 404
C 1.14793 -0.54194 0.00967
 C -1.13795 -0.55465 -0.00901
 C 0.01720 -0.54902 0.00113
 C 2.00813 0.41722 0.71521
 C -2.01527 0.39562 -0.71563
 F 1.79861 -1.48760 -0.66975
 F -1.78579 -1.50601 0.67060
 H 1.94032 1.18367 0.67769
 H -1.94989 1.16039 -0.67712
 H 2.04071 0.80895 0.67988
 H -2.07870 0.78668 -0.68173
 H 2.72723 -0.04341 1.29388
 H -2.71254 -0.06990 -1.29480
13
bifur_IRC_Distances_MW_output/new_data/bifur_traj3_Distances point 405
C 1.14819 -0.53804 0.00964
 C -1.13852 -0.55076 -0.00905
 C 0.01671 -0.53732 0.00094
 C 2.01347 0.41556 0.71709
 C -2.02053 0.39388 -0.71749
 F 1.79524 -1.48604 -0.67170
 F -1.78225 -1.50438 0.67260
 H 1.94913 1.18421 0.67766
 H -1.95911 1.16071 -0.67712
 H 2.05002 0.80637 0.67968
 H -2.08774 0.78396 -0.68123
 H 2.72932 -0.05087 1.30111
 H -2.71393 -0.07727 -1.30212
13
bifur_IRC_Distances_MW_output/new_data/bifur_traj3_Distances point 406
C 1.14844 -0.53413 0.00961
 C -1.13909 -0.54687 -0.00909
 C 0.01621 -0.52559 0.00076
 C 2.01880 0.41389 0.71897
 C -2.02579 0.39214 -0.71933
 F 1.79187 -1.48447 -0.67361
 F -1.77872 -1.50274 0.67456
 H 1.95793 1.18473 0.67757
 H -1.96833 1.16102 -0.67706
 H 2.05933 0.80377 0.67943
 H -2.09677 0.78122 -0.68069
 H 2.73142 -0.05833 1.30837
 H -2.71531 -0.08463 -1.30948
13
bifur_IRC_Distances_MW_output/new_data/bifur_traj3_Distances point 407
C 1.14870 -0.53016 0.00960
 C -1.13967 -0.54292 -0.00915
 C 0.01568 -0.51366 0.00059
 C 2.02422 0.41218 0.72085
 C -2.03113 0.39037 -0.72118
 F 1.78845 -1.48286 -0.67552
 F -1.77513 -1.50108 0.67650
 H 1.96687 1.18526 0.67744
 H -1.97769 1.16132 -0.67694
 H 2.06879 0.80111 0.67911
 H -2.10594 0.77841 -0.68009
 H 2.73354 -0.06589 1.31577
 H -2.71669 -0.09209 -1.31699
13
bifur_IRC_Distances_MW_output/new_data/bifur_traj3_Distances point 408
C 1.14870 -0.53016 0.00960
 C -1.13967 -0.54292 -0.00915
 C 0.01568 -0.51366 0.00059
 C 2.02422 0.41218 0.72085
 C -2.03113 0.39037 -0.72118
 F 1.78845 -1.48286 -0.67552
 F -1.77513 -1.50108 0.67650
 H 1.96687 1.18526 0.67744
 H -1.97769 1.16132 -0.67694
 H 2.06879 0.80111 0.67911
 H -2.10594 0.77841 -0.68009
 H 2.73354 -0.06589 1.31577
 H -2.71669 -0.09209 -1.31699
13
bifur_IRC_Distances_MW_output/new_data/bifur_traj3_Distances point 409
C 1.14923 -0.52187 0.00961
 C -1.14090 -0.53469 -0.00928
 C 0.01455 -0.48872 0.00027
 C 2.03550 0.40863 0.72473
 C -2.04224 0.38665 -0.72499
 F 1.78134 -1.47946 -0.67937
 F -1.76769 -1.49759 0.68040
 H 1.98550 1.18634 0.67701
 H -1.99720 1.16189 -0.67651
 H 2.08851 0.79552 0.67828
 H -2.12504 0.77249 -0.67870
 H 2.73797 -0.08161 1.33129
 H -2.71952 -0.10759 -1.33275
13
bifur_IRC_Distances_MW_output/new_data/bifur_traj3_Distances point 410
C 1.14949 -0.51759 0.00963
 C -1.14154 -0.53044 -0.00936
 C 0.01394 -0.47585 0.00011
 C 2.04132 0.40680 0.72670
 C -2.04795 0.38473 -0.72693
 F 1.77768 -1.47769 -0.68129
 F -1.76386 -1.49578 0.68233
 H 1.99510 1.18688 0.67670
 H -2.00726 1.16216 -0.67618
 H 2.09868 0.79261 0.67776
 H -2.13488 0.76941 -0.67790
 H 2.74024 -0.08968 1.33934
 H -2.72096 -0.11555 -1.34093
13
bifur_IRC_Distances_MW_output/new_data/bifur_traj3_Distances point 411
C 1.14975 -0.51328 0.00966
 C -1.14218 -0.52617 -0.00945
 C 0.01332 -0.46287 -0.00003
 C 2.04717 0.40495 0.72867
 C -2.05370 0.38279 -0.72886
 F 1.77399 -1.47590 -0.68318
 F -1.76002 -1.49395 0.68423
 H 2.00476 1.18741 0.67635
 H -2.01737 1.16242 -0.67579
 H 2.10891 0.78966 0.67717
 H -2.14477 0.76628 -0.67704
 H 2.74253 -0.09779 1.34748
 H -2.72239 -0.12353 -1.34921
13
bifur_IRC_Distances_MW_output/new_data/bifur_traj3_Distances point 412
C 1.15001 -0.50895 0.00971
 C -1.14284 -0.52189 -0.00955
 C 0.01268 -0.44982 -0.00016
 C 2.05305 0.40308 0.73062
 C -2.05948 0.38083 -0.73078
 F 1.77029 -1.47408 -0.68503
 F -1.75616 -1.49211 0.68608
 H 2.01447 1.18793 0.67593
 H -2.02755 1.16266 -0.67532
 H 2.11921 0.78668 0.67651
 H -2.15472 0.76311 -0.67612
 H 2.74483 -0.10591 1.35569
 H -2.72381 -0.13154 -1.35758
13
bifur_IRC_Distances_MW_output/new_data/bifur_traj3_Distances point 413
C 1.15027 -0.50456 0.00977
 C -1.14351 -0.51755 -0.00965
 C 0.01202 -0.43658 -0.00028
 C 2.05901 0.40120 0.73259
 C -2.06532 0.37884 -0.73271
 F 1.76654 -1.47222 -0.68687
 F -1.75226 -1.49024 0.68790
 H 2.02431 1.18844 0.67546
 H -2.03785 1.16288 -0.67478
 H 2.12964 0.78365 0.67578
 H -2.16478 0.75988 -0.67514
 H 2.74716 -0.11412 1.36404
 H -2.72522 -0.13963 -1.36610
13
bifur_IRC_Distances_MW_output/new_data/bifur_traj3_Distances point 414
C 1.15053 -0.50008 0.00984
 C -1.14420 -0.51311 -0.00977
 C 0.01133 -0.42304 -0.00039
 C 2.06510 0.39927 0.73457
 C -2.07129 0.37681 -0.73467
 F 1.76271 -1.47030 -0.68871
 F -1.74828 -1.48833 0.68970
 H 2.03437 1.18896 0.67491
 H -2.04838 1.16309 -0.67416
 H 2.14031 0.78053 0.67497
 H -2.17507 0.75655 -0.67408
 H 2.74954 -0.12249 1.37262
 H -2.72666 -0.14786 -1.37485
13
bifur_IRC_Distances_MW_output/new_data/bifur_traj3_Distances point 415
C 1.15080 -0.49545 0.00992
 C -1.14492 -0.50854 -0.00990
 C 0.01060 -0.40906 -0.00049
 C 2.07139 0.39727 0.73660
 C -2.07745 0.37470 -0.73666
 F 1.75876 -1.46831 -0.69056
 F -1.74418 -1.48634 0.69151
 H 2.04475 1.18948 0.67429
 H -2.05925 1.16329 -0.67344
 H 2.15133 0.77730 0.67405
 H -2.18569 0.75310 -0.67292
 H 2.75198 -0.13109 1.38152
 H -2.72812 -0.15633 -1.38394
13
bifur_IRC_Distances_MW_output/new_data/bifur_traj3_Distances point 416
C 1.15107 -0.49065 0.01003
 C -1.14567 -0.50381 -0.01004
 C 0.00983 -0.39458 -0.00058
 C 2.07790 0.39520 0.73869
 C -2.08383 0.37251 -0.73871
 F 1.75467 -1.46623 -0.69242
 F -1.73995 -1.48428 0.69332
 H 2.05551 1.19000 0.67358
 H -2.07051 1.16346 -0.67262
 H 2.16275 0.77394 0.67303
 H -2.19668 0.74949 -0.67166
 H 2.75452 -0.13997 1.39078
 H -2.72961 -0.16507 -1.39341
13
bifur_IRC_Distances_MW_output/new_data/bifur_traj3_Distances point 417
C 1.15134 -0.48570 0.01015
 C -1.14646 -0.49894 -0.01020
 C 0.00902 -0.37961 -0.00065
 C 2.08463 0.39307 0.74082
 C -2.09041 0.37024 -0.74080
 F 1.75044 -1.46407 -0.69430
 F -1.73558 -1.48215 0.69513
 H 2.06663 1.19052 0.67279
 H -2.08215 1.16362 -0.67169
 H 2.17456 0.77045 0.67190
 H -2.20804 0.74574 -0.67028
 H 2.75713 -0.14911 1.40039
 H -2.73113 -0.17406 -1.40324
13
bifur_IRC_Distances_MW_output/new_data/bifur_traj3_Distances point 418
C 1.15162 -0.48064 0.01029
 C -1.14727 -0.49395 -0.01037
 C 0.00816 -0.36428 -0.00072
 C 2.09153 0.39088 0.74297
 C -2.09714 0.36791 -0.74292
 F 1.74611 -1.46183 -0.69617
 F -1.73111 -1.47996 0.69692
 H 2.07803 1.19104 0.67189
 H -2.09408 1.16375 -0.67064
 H 2.18667 0.76685 0.67065
 H -2.21967 0.74188 -0.66880
 H 2.75981 -0.15843 1.41028
 H -2.73267 -0.18322 -1.41339
13
bifur_IRC_Distances_MW_output/new_data/bifur_traj3_Distances point 419
C 1.15162 -0.48064 0.01029
 C -1.14727 -0.49395 -0.01037
 C 0.00816 -0.36428 -0.00072
 C 2.09153 0.39088 0.74297
 C -2.09714 0.36791 -0.74292
 F 1.74611 -1.46183 -0.69617
 F -1.73111 -1.47996 0.69692
 H 2.07803 1.19104 0.67189
 H -2.09407 1.16375 -0.67064
 H 2.18667 0.76685 0.67065
 H -2.21967 0.74188 -0.66880
 H 2.75981 -0.15843 1.41028
 H -2.73267 -0.18322 -1.41339
13
bifur_IRC_Distances_MW_output/new_data/bifur_traj3_Distances point 420
C 1.15216 -0.47026 0.01062
 C -1.14895 -0.48377 -0.01075
 C 0.00635 -0.33286 -0.00080
 C 2.10569 0.38639 0.74732
 C -2.11096 0.36312 -0.74720
 F 1.73722 -1.45717 -0.69984
 F -1.72197 -1.47545 0.70038
 H 2.10144 1.19205 0.66984
 H -2.11856 1.16393 -0.66821
 H 2.21156 0.75944 0.66782
 H -2.24353 0.73387 -0.66554
 H 2.76529 -0.17742 1.43075
 H -2.73576 -0.20186 -1.43440
13
bifur_IRC_Distances_MW_output/new_data/bifur_traj3_Distances point 421
C 1.15244 -0.46490 0.01082
 C -1.14983 -0.47852 -0.01096
 C 0.00539 -0.31663 -0.00081
 C 2.11303 0.38407 0.74954
 C -2.11810 0.36064 -0.74938
 F 1.73262 -1.45474 -0.70165
 F -1.71725 -1.47312 0.70206
 H 2.11357 1.19254 0.66866
 H -2.13123 1.16397 -0.66681
 H 2.22446 0.75558 0.66622
 H -2.25588 0.72969 -0.66374
 H 2.76811 -0.18717 1.44142
 H -2.73732 -0.21142 -1.44538
13
bifur_IRC_Distances_MW_output/new_data/bifur_traj3_Distances point 422
C 1.15272 -0.45937 0.01104
 C -1.15075 -0.47310 -0.01119
 C 0.00437 -0.29985 -0.00081
 C 2.12063 0.38168 0.75180
 C -2.12549 0.35806 -0.75161
 F 1.72785 -1.45219 -0.70347
 F -1.71238 -1.47070 0.70373
 H 2.12614 1.19303 0.66735
 H -2.14436 1.16399 -0.66525
 H 2.23784 0.75158 0.66446
 H -2.26867 0.72533 -0.66178
 H 2.77104 -0.19720 1.45254
 H -2.73892 -0.22125 -1.45682
13
bifur_IRC_Distances_MW_output/new_data/bifur_traj3_Distances point 423
C 1.15300 -0.45366 0.01129
 C -1.15172 -0.46753 -0.01145
 C 0.00329 -0.28252 -0.00078
 C 2.12849 0.37920 0.75412
 C -2.13314 0.35539 -0.75389
 F 1.72292 -1.44954 -0.70528
 F -1.70735 -1.46819 0.70537
 H 2.13915 1.19351 0.66591
 H -2.15795 1.16396 -0.66352
 H 2.25169 0.74743 0.66253
 H -2.28189 0.72081 -0.65967
 H 2.77405 -0.20752 1.46411
 H -2.74054 -0.23135 -1.46874
13
bifur_IRC_Distances_MW_output/new_data/bifur_traj3_Distances point 424
C 1.15328 -0.44785 0.01157
 C -1.15271 -0.46186 -0.01171
 C 0.00216 -0.26489 -0.00073
 C 2.13652 0.37668 0.75645
 C -2.14093 0.35267 -0.75618
 F 1.71788 -1.44681 -0.70707
 F -1.70222 -1.46564 0.70696
 H 2.15244 1.19398 0.66434
 H -2.17182 1.16389 -0.66165
 H 2.26584 0.74320 0.66046
 H -2.29539 0.71617 -0.65742
 H 2.77712 -0.21797 1.47598
 H -2.74217 -0.24157 -1.48099
13
bifur_IRC_Distances_MW_output/new_data/bifur_traj3_Distances point 425
C 1.15355 -0.44204 0.01186
 C -1.15371 -0.45620 -0.01200
 C 0.00101 -0.24722 -0.00066
 C 2.14460 0.37416 0.75876
 C -2.14876 0.34994 -0.75846
 F 1.71281 -1.44404 -0.70880
 F -1.69709 -1.46307 0.70848
 H 2.16581 1.19443 0.66268
 H -2.18576 1.16378 -0.65965
 H 2.28009 0.73893 0.65826
 H -2.30896 0.71148 -0.65506
 H 2.78020 -0.22839 1.48798
 H -2.74378 -0.25175 -1.49339
13
bifur_IRC_Distances_MW_output/new_data/bifur_traj3_Distances point 426
C 1.15382 -0.43624 0.01217
 C -1.15473 -0.45057 -0.01229
 C -0.00017 -0.22960 -0.00057
 C 2.15268 0.37165 0.76104
 C -2.15660 0.34720 -0.76071
 F 1.70773 -1.44126 -0.71046
 F -1.69196 -1.46051 0.70991
 H 2.17921 1.19485 0.66091
 H -2.19973 1.16363 -0.65753
 H 2.29436 0.73467 0.65594
 H -2.32254 0.70678 -0.65260
 H 2.78328 -0.23874 1.50006
 H -2.74536 -0.26185 -1.50589
13
bifur_IRC_Distances_MW_output/new_data/bifur_traj3_Distances point 427
C 1.15408 -0.43042 0.01251
 C -1.15576 -0.44492 -0.01260
 C -0.00138 -0.21190 -0.00045
 C 2.16085 0.36912 0.76332
 C -2.16450 0.34444 -0.76295
 F 1.70260 -1.43843 -0.71207
 F -1.68680 -1.45793 0.71128
 H 2.19274 1.19526 0.65903
 H -2.21382 1.16344 -0.65527
 H 2.30878 0.73037 0.65350
 H -2.33624 0.70202 -0.65003
 H 2.78637 -0.24910 1.51233
 H -2.74693 -0.27194 -1.51859
13
bifur_IRC_Distances_MW_output/new_data/bifur_traj3_Distances point 428
C 1.15435 -0.42449 0.01287
 C -1.15683 -0.43919 -0.01293
 C -0.00264 -0.19387 -0.00031
 C 2.16920 0.36654 0.76561
 C -2.17257 0.34162 -0.76522
 F 1.69735 -1.43552 -0.71365
 F -1.68153 -1.45530 0.71259
 H 2.20660 1.19565 0.65701
 H -2.22824 1.16320 -0.65284
 H 2.32356 0.72599 0.65088
 H -2.35025 0.69713 -0.64730
 H 2.78952 -0.25960 1.52495
 H -2.74851 -0.28216 -1.53167
13
bifur_IRC_Distances_MW_output/new_data/bifur_traj3_Distances point 429
C 1.15461 -0.41836 0.01327
 C -1.15795 -0.43327 -0.01328
 C -0.00397 -0.17521 -0.00013
 C 2.17790 0.36388 0.76797
 C -2.18097 0.33869 -0.76754
 F 1.69189 -1.43248 -0.71522
 F -1.67606 -1.45257 0.71386
 H 2.22104 1.19604 0.65480
 H -2.24325 1.16291 -0.65018
 H 2.33895 0.72144 0.64803
 H -2.36484 0.69204 -0.64435
 H 2.79279 -0.27043 1.53816
 H -2.75013 -0.29268 -1.54538
13
bifur_IRC_Distances_MW_output/new_data/bifur_traj3_Distances point 430
C 1.15461 -0.41836 0.01327
 C -1.15795 -0.43327 -0.01328
 C -0.00397 -0.17521 -0.00013
 C 2.17790 0.36388 0.76797
 C -2.18097 0.33869 -0.76754
 F 1.69189 -1.43248 -0.71522
 F -1.67606 -1.45257 0.71386
 H 2.22104 1.19604 0.65480
 H -2.24325 1.16291 -0.65018
 H 2.33895 0.72144 0.64803
 H -2.36484 0.69204 -0.64435
 H 2.79279 -0.27043 1.53816
 H -2.75013 -0.29268 -1.54538
13
bifur_IRC_Distances_MW_output/new_data/bifur_traj3_Distances point 431
C 1.15517 -0.40506 0.01421
 C -1.16044 -0.42046 -0.01410
 C -0.00698 -0.13466 0.00034
 C 2.19701 0.35810 0.77301
 C -2.19938 0.33230 -0.77252
 F 1.67987 -1.42576 -0.71840
 F -1.66412 -1.44665 0.71632
 H 2.25277 1.19680 0.64958
 H -2.27620 1.16210 -0.64389
 H 2.37280 0.71152 0.64133
 H -2.39684 0.68086 -0.63750
 H 2.79991 -0.29380 1.56742
 H -2.75357 -0.31531 -1.57580
13
bifur_IRC_Distances_MW_output/new_data/bifur_traj3_Distances point 432
C 1.15547 -0.39776 0.01478
 C -1.16184 -0.41346 -0.01459
 C -0.00869 -0.11241 0.00065
 C 2.20763 0.35494 0.77574
 C -2.20960 0.32877 -0.77522
 F 1.67318 -1.42201 -0.72002
 F -1.65751 -1.44340 0.71750
 H 2.27042 1.19718 0.64645
 H -2.29450 1.16156 -0.64012
 H 2.39163 0.70607 0.63735
 H -2.41460 0.67466 -0.63348
 H 2.80384 -0.30655 1.58384
 H -2.75542 -0.32760 -1.59290
13
bifur_IRC_Distances_MW_output/new_data/bifur_traj3_Distances point 433
C 1.15577 -0.39018 0.01541
 C -1.16332 -0.40621 -0.01511
 C -0.01053 -0.08925 0.00102
 C 2.21879 0.35165 0.77855
 C -2.22032 0.32509 -0.77800
 F 1.66615 -1.41806 -0.72160
 F -1.65060 -1.44002 0.71860
 H 2.28899 1.19756 0.64300
 H -2.31373 1.16092 -0.63597
 H 2.41145 0.70040 0.63297
 H -2.43327 0.66815 -0.62908
 H 2.80794 -0.31975 1.60121
 H -2.75732 -0.34030 -1.61101
13
bifur_IRC_Distances_MW_output/new_data/bifur_traj3_Distances point 434
C 1.15606 -0.38253 0.01609
 C -1.16485 -0.39891 -0.01567
 C -0.01243 -0.06588 0.00143
 C 2.23018 0.34833 0.78137
 C -2.23124 0.32135 -0.78078
 F 1.65897 -1.41404 -0.72310
 F -1.64357 -1.43662 0.71957
 H 2.30796 1.19791 0.63931
 H -2.33335 1.16021 -0.63151
 H 2.43170 0.69468 0.62830
 H -2.45231 0.66154 -0.62442
 H 2.81210 -0.33302 1.61907
 H -2.75922 -0.35301 -1.62965
13
bifur_IRC_Distances_MW_output/new_data/bifur_traj3_Distances point 435
C 1.15635 -0.37495 0.01680
 C -1.16640 -0.39171 -0.01625
 C -0.01436 -0.04271 0.00189
 C 2.24161 0.34505 0.78413
 C -2.24219 0.31763 -0.78353
 F 1.65175 -1.41000 -0.72448
 F -1.63654 -1.43326 0.72040
 H 2.32701 1.19824 0.63542
 H -2.35303 1.15942 -0.62683
 H 2.45205 0.68902 0.62341
 H -2.47141 0.65492 -0.61957
 H 2.81624 -0.34612 1.63712
 H -2.76107 -0.36553 -1.64851
13
bifur_IRC_Distances_MW_output/new_data/bifur_traj3_Distances point 436
C 1.15663 -0.36745 0.01754
 C -1.16796 -0.38461 -0.01685
 C -0.01633 -0.01976 0.00238
 C 2.25308 0.34181 0.78685
 C -2.25316 0.31394 -0.78622
 F 1.64450 -1.40596 -0.72574
 F -1.62952 -1.42995 0.72108
 H 2.34615 1.19855 0.63134
 H -2.37277 1.15856 -0.62193
 H 2.47248 0.68342 0.61830
 H -2.49056 0.64833 -0.61453
 H 2.82036 -0.35906 1.65535
 H -2.76289 -0.37782 -1.66757
13
bifur_IRC_Distances_MW_output/new_data/bifur_traj3_Distances point 437
C 1.15690 -0.35999 0.01832
 C -1.16955 -0.37756 -0.01748
 C -0.01834 0.00311 0.00292
 C 2.26466 0.33859 0.78954
 C -2.26423 0.31024 -0.78889
 F 1.63717 -1.40190 -0.72689
 F -1.62245 -1.42667 0.72162
 H 2.36550 1.19885 0.62704
 H -2.39271 1.15764 -0.61676
 H 2.49314 0.67787 0.61293
 H -2.50990 0.64171 -0.60927
 H 2.82449 -0.37190 1.67389
 H -2.76468 -0.38998 -1.68698
13
bifur_IRC_Distances_MW_output/new_data/bifur_traj3_Distances point 438
C 1.15717 -0.35254 0.01915
 C -1.17117 -0.37055 -0.01814
 C -0.02041 0.02598 0.00351
 C 2.27641 0.33538 0.79220
 C -2.27545 0.30653 -0.79153
 F 1.62973 -1.39781 -0.72794
 F -1.61531 -1.42341 0.72202
 H 2.38515 1.19915 0.62250
 H -2.41292 1.15664 -0.61131
 H 2.51412 0.67234 0.60728
 H -2.52950 0.63506 -0.60375
 H 2.82863 -0.38471 1.69283
 H -2.76646 -0.40205 -1.70682
13
bifur_IRC_Distances_MW_output/new_data/bifur_traj3_Distances point 439
C 1.15743 -0.34517 0.02001
 C -1.17280 -0.36363 -0.01883
 C -0.02251 0.04863 0.00414
 C 2.28823 0.33221 0.79483
 C -2.28671 0.30284 -0.79414
 F 1.62224 -1.39372 -0.72887
 F -1.60815 -1.42021 0.72227
 H 2.40493 1.19944 0.61775
 H -2.43324 1.15558 -0.60561
 H 2.53524 0.66690 0.60139
 H -2.54921 0.62842 -0.59802
 H 2.83277 -0.39737 1.71201
 H -2.76820 -0.41391 -1.72693
13
bifur_IRC_Distances_MW_output/new_data/bifur_traj3_Distances point 440
C 1.15767 -0.33805 0.02089
 C -1.17442 -0.35698 -0.01952
 C -0.02458 0.07052 0.00479
 C 2.29983 0.32916 0.79734
 C -2.29776 0.29927 -0.79665
 F 1.61487 -1.38975 -0.72966
 F -1.60115 -1.41715 0.72238
 H 2.42437 1.19972 0.61290
 H -2.45318 1.15448 -0.59981
 H 2.55599 0.66168 0.59540
 H -2.56856 0.62197 -0.59222
 H 2.83679 -0.40958 1.73098
 H -2.76987 -0.42528 -1.74683
13
bifur_IRC_Distances_MW_output/new_data/bifur_traj3_Distances point 441
C 1.15767 -0.33805 0.02089
 C -1.17442 -0.35698 -0.01952
 C -0.02458 0.07052 0.00479
 C 2.29983 0.32916 0.79734
 C -2.29776 0.29927 -0.79665
 F 1.61487 -1.38975 -0.72966
 F -1.60115 -1.41715 0.72238
 H 2.42437 1.19972 0.61290
 H -2.45318 1.15448 -0.59981
 H 2.55599 0.66168 0.59540
 H -2.56856 0.62197 -0.59222
 H 2.83679 -0.40958 1.73098
 H -2.76987 -0.42528 -1.74682
13
bifur_IRC_Distances_MW_output/new_data/bifur_traj3_Distances point 442
C 1.15813 -0.32494 0.02263
 C -1.17750 -0.34480 -0.02089
 C -0.02855 0.11091 0.00611
 C 2.32173 0.32357 0.80195
 C -2.31859 0.29264 -0.80124
 F 1.60094 -1.38237 -0.73083
 F -1.58799 -1.41159 0.72220
 H 2.46115 1.20027 0.60328
 H -2.49084 1.15228 -0.58831
 H 2.59525 0.65217 0.58356
 H -2.60510 0.60998 -0.58082
 H 2.84427 -0.43207 1.76714
 H -2.77291 -0.44604 -1.78479
13
bifur_IRC_Distances_MW_output/new_data/bifur_traj3_Distances point 443
C 1.15834 -0.31875 0.02351
 C -1.17900 -0.33907 -0.02158
 C -0.03050 0.13006 0.00679
 C 2.33237 0.32094 0.80411
 C -2.32869 0.28948 -0.80339
 F 1.59417 -1.37885 -0.73125
 F -1.58163 -1.40901 0.72193
 H 2.47903 1.20055 0.59839
 H -2.50912 1.15116 -0.58248
 H 2.61433 0.64773 0.57757
 H -2.62283 0.60425 -0.57507
 H 2.84785 -0.44273 1.78485
 H -2.77435 -0.45577 -1.80339
13
bifur_IRC_Distances_MW_output/new_data/bifur_traj3_Distances point 444
C 1.15855 -0.31260 0.02442
 C -1.18051 -0.33341 -0.02229
 C -0.03246 0.14907 0.00751
 C 2.34309 0.31835 0.80625
 C -2.33886 0.28634 -0.80553
 F 1.58733 -1.37536 -0.73157
 F -1.57523 -1.40648 0.72155
 H 2.49709 1.20085 0.59331
 H -2.52755 1.15000 -0.57643
 H 2.63360 0.64337 0.57136
 H -2.64071 0.59855 -0.56913
 H 2.85143 -0.45330 1.80283
 H -2.77576 -0.46537 -1.82227
13
bifur_IRC_Distances_MW_output/new_data/bifur_traj3_Distances point 445
C 1.15875 -0.30662 0.02535
 C -1.18202 -0.32791 -0.02301
 C -0.03442 0.16761 0.00824
 C 2.35372 0.31583 0.80832
 C -2.34895 0.28327 -0.80760
 F 1.58054 -1.37194 -0.73180
 F -1.56890 -1.40405 0.72106
 H 2.51501 1.20116 0.58813
 H -2.54582 1.14882 -0.57028
 H 2.65272 0.63916 0.56505
 H -2.65844 0.59296 -0.56311
 H 2.85494 -0.46362 1.82076
 H -2.77713 -0.47468 -1.84111
13
bifur_IRC_Distances_MW_output/new_data/bifur_traj3_Distances point 446
C 1.15894 -0.30108 0.02625
 C -1.18345 -0.32284 -0.02371
 C -0.03628 0.18483 0.00895
 C 2.36375 0.31351 0.81024
 C -2.35846 0.28042 -0.80952
 F 1.57413 -1.36877 -0.73193
 F -1.56294 -1.40184 0.72049
 H 2.53194 1.20148 0.58312
 H -2.56306 1.14768 -0.56432
 H 2.67077 0.63531 0.55895
 H -2.67518 0.58776 -0.55730
 H 2.85822 -0.47321 1.83777
 H -2.77840 -0.48326 -1.85898
13
bifur_IRC_Distances_MW_output/new_data/bifur_traj3_Distances point 447
C 1.15911 -0.29605 0.02709
 C -1.18477 -0.31825 -0.02436
 C -0.03799 0.20047 0.00962
 C 2.37300 0.31141 0.81197
 C -2.36721 0.27782 -0.81126
 F 1.56822 -1.36590 -0.73197
 F -1.55746 -1.39986 0.71988
 H 2.54756 1.20179 0.57839
 H -2.57895 1.14661 -0.55872
 H 2.68743 0.63187 0.55321
 H -2.69060 0.58302 -0.55184
 H 2.86122 -0.48193 1.85353
 H -2.77955 -0.49100 -1.87555
13
bifur_IRC_Distances_MW_output/new_data/bifur_traj3_Distances point 448
C 1.15927 -0.29142 0.02789
 C -1.18600 -0.31404 -0.02499
 C -0.03960 0.21490 0.01027
 C 2.38165 0.30949 0.81356
 C -2.37541 0.27542 -0.81286
 F 1.56268 -1.36325 -0.73194
 F -1.55234 -1.39806 0.71924
 H 2.56219 1.20210 0.57387
 H -2.59382 1.14559 -0.55336
 H 2.70303 0.62873 0.54774
 H -2.70504 0.57863 -0.54665
 H 2.86400 -0.48998 1.86835
 H -2.78061 -0.49810 -1.89112
13
bifur_IRC_Distances_MW_output/new_data/bifur_traj3_Distances point 449
C 1.15943 -0.28702 0.02868
 C -1.18720 -0.31004 -0.02561
 C -0.04116 0.22866 0.01090
 C 2.39002 0.30767 0.81508
 C -2.38333 0.27312 -0.81437
 F 1.55732 -1.36073 -0.73186
 F -1.54740 -1.39638 0.71855
 H 2.57635 1.20242 0.56941
 H -2.60820 1.14460 -0.54809
 H 2.71812 0.62578 0.54235
 H -2.71901 0.57444 -0.54154
 H 2.86666 -0.49768 1.88275
 H -2.78161 -0.50484 -1.90625
13
bifur_IRC_Distances_MW_output/new_data/bifur_traj3_Distances point 450
C 1.15958 -0.28266 0.02948
 C -1.18840 -0.30610 -0.02624
 C -0.04272 0.24228 0.01155
 C 2.39842 0.30587 0.81657
 C -2.39127 0.27085 -0.81587
 F 1.55193 -1.35824 -0.73172
 F -1.54245 -1.39474 0.71779
 H 2.59057 1.20276 0.56486
 H -2.62263 1.14359 -0.54271
 H 2.73327 0.62290 0.53686
 H -2.73302 0.57028 -0.53634
 H 2.86931 -0.50531 1.89726
 H -2.78260 -0.51148 -1.92149
13
bifur_IRC_Distances_MW_output/new_data/bifur_traj3_Distances point 451
C 1.15974 -0.27822 0.03033
 C -1.18964 -0.30209 -0.02690
 C -0.04434 0.25619 0.01223
 C 2.40711 0.30406 0.81809
 C -2.39949 0.26852 -0.81740
 F 1.54636 -1.35571 -0.73151
 F -1.53733 -1.39310 0.71693
 H 2.60531 1.20314 0.56006
 H -2.63757 1.14253 -0.53705
 H 2.74898 0.62000 0.53108
 H -2.74754 0.56603 -0.53088
 H 2.87203 -0.51312 1.91235
 H -2.78362 -0.51822 -1.93734
13
bifur_IRC_Distances_MW_output/new_data/bifur_traj3_Distances point 452
C 1.15974 -0.27822 0.03033
 C -1.18964 -0.30209 -0.02690
 C -0.04434 0.25619 0.01223
 C 2.40711 0.30406 0.81809
 C -2.39949 0.26852 -0.81740
 F 1.54636 -1.35571 -0.73151
 F -1.53733 -1.39310 0.71693
 H 2.60531 1.20314 0.56006
 H -2.63757 1.14253 -0.53705
 H 2.74898 0.62000 0.53108
 H -2.74754 0.56603 -0.53088
 H 2.87203 -0.51312 1.91235
 H -2.78362 -0.51822 -1.93734
13
bifur_IRC_Distances_MW_output/new_data/bifur_traj3_Distances point 453
C 1.16007 -0.26915 0.03215
 C -1.19225 -0.29395 -0.02833
 C -0.04773 0.28470 0.01370
 C 2.42532 0.30037 0.82119
 C -2.41670 0.26375 -0.82051
 F 1.53466 -1.35057 -0.73088
 F -1.52663 -1.38986 0.71492
 H 2.63624 1.20400 0.54971
 H -2.66889 1.14029 -0.52486
 H 2.78191 0.61423 0.51866
 H -2.77796 0.55728 -0.51916
 H 2.87766 -0.52918 1.94417
 H -2.78569 -0.53192 -1.97075
13
bifur_IRC_Distances_MW_output/new_data/bifur_traj3_Distances point 454
C 1.16022 -0.26488 0.03305
 C -1.19352 -0.29012 -0.02904
 C -0.04937 0.29818 0.01443
 C 2.43413 0.29865 0.82264
 C -2.42503 0.26149 -0.82197
 F 1.52899 -1.34815 -0.73047
 F -1.52147 -1.38838 0.71383
 H 2.65121 1.20447 0.54457
 H -2.68404 1.13919 -0.51882
 H 2.79786 0.61158 0.51251
 H -2.79269 0.55313 -0.51336
 H 2.88034 -0.53682 1.95967
 H -2.78666 -0.53834 -1.98702
13
bifur_IRC_Distances_MW_output/new_data/bifur_traj3_Distances point 455
C 1.16037 -0.26089 0.03391
 C -1.19472 -0.28657 -0.02973
 C -0.05092 0.31080 0.01512
 C 2.44249 0.29706 0.82400
 C -2.43292 0.25937 -0.82334
 F 1.52362 -1.34592 -0.73003
 F -1.51657 -1.38703 0.71274
 H 2.66544 1.20493 0.53961
 H -2.69842 1.13814 -0.51301
 H 2.81300 0.60916 0.50659
 H -2.80666 0.54924 -0.50779
 H 2.88287 -0.54398 1.97443
 H -2.78758 -0.54432 -2.00251
13
bifur_IRC_Distances_MW_output/new_data/bifur_traj3_Distances point 456
C 1.16052 -0.25717 0.03474
 C -1.19585 -0.28325 -0.03039
 C -0.05240 0.32260 0.01579
 C 2.45042 0.29558 0.82527
 C -2.44041 0.25739 -0.82461
 F 1.51851 -1.34384 -0.72957
 F -1.51194 -1.38580 0.71164
 H 2.67894 1.20540 0.53484
 H -2.71205 1.13714 -0.50741
 H 2.82737 0.60694 0.50090
 H -2.81992 0.54560 -0.50244
 H 2.88524 -0.55071 1.98848
 H -2.78843 -0.54989 -2.01725
13
bifur_IRC_Distances_MW_output/new_data/bifur_traj3_Distances point 457
C 1.16065 -0.25373 0.03553
 C -1.19692 -0.28021 -0.03101
 C -0.05377 0.33350 0.01643
 C 2.45784 0.29422 0.82643
 C -2.44742 0.25555 -0.82578
 F 1.51373 -1.34193 -0.72908
 F -1.50760 -1.38469 0.71057
 H 2.69159 1.20586 0.53031
 H -2.72482 1.13621 -0.50211
 H 2.84082 0.60493 0.49551
 H -2.83233 0.54223 -0.49737
 H 2.88744 -0.55694 2.00167
 H -2.78922 -0.55500 -2.03109
13
bifur_IRC_Distances_MW_output/new_data/bifur_traj3_Distances point 458
C 1.16077 -0.25067 0.03625
 C -1.19788 -0.27749 -0.03159
 C -0.05502 0.34326 0.01700
 C 2.46456 0.29302 0.82747
 C -2.45376 0.25391 -0.82683
 F 1.50941 -1.34024 -0.72861
 F -1.50368 -1.38372 0.70955
 H 2.70305 1.20630 0.52616
 H -2.73638 1.13535 -0.49726
 H 2.85301 0.60316 0.49057
 H -2.84358 0.53922 -0.49273
 H 2.88942 -0.56254 2.01366
 H -2.78993 -0.55956 -2.04365
13
bifur_IRC_Distances_MW_output/new_data/bifur_traj3_Distances point 459
C 1.16088 -0.24801 0.03688
 C -1.19873 -0.27515 -0.03210
 C -0.05611 0.35173 0.01751
 C 2.47045 0.29198 0.82837
 C -2.45932 0.25248 -0.82774
 F 1.50561 -1.33878 -0.72817
 F -1.50024 -1.38290 0.70863
 H 2.71310 1.20670 0.52248
 H -2.74652 1.13460 -0.49296
 H 2.86371 0.60166 0.48621
 H -2.85344 0.53659 -0.48863
 H 2.89115 -0.56742 2.02420
 H -2.79054 -0.56350 -2.05470
13
bifur_IRC_Distances_MW_output/new_data/bifur_traj3_Distances point 460
C 1.16097 -0.24572 0.03744
 C -1.19946 -0.27313 -0.03255
 C -0.05706 0.35906 0.01796
 C 2.47559 0.29109 0.82915
 C -2.46417 0.25125 -0.82852
 F 1.50229 -1.33753 -0.72776
 F -1.49724 -1.38220 0.70780
 H 2.72188 1.20706 0.51924
 H -2.75537 1.13395 -0.48918
 H 2.87304 0.60039 0.48237
 H -2.86205 0.53432 -0.48503
 H 2.89265 -0.57164 2.03343
 H -2.79107 -0.56690 -2.06436
13
bifur_IRC_Distances_MW_output/new_data/bifur_traj3_Distances point 461
C 1.16106 -0.24370 0.03794
 C -1.20012 -0.27135 -0.03295
 C -0.05791 0.36551 0.01836
 C 2.48015 0.29031 0.82983
 C -2.46848 0.25016 -0.82921
 F 1.49935 -1.33644 -0.72737
 F -1.49458 -1.38160 0.70704
 H 2.72968 1.20739 0.51634
 H -2.76323 1.13336 -0.48579
 H 2.88134 0.59928 0.47893
 H -2.86970 0.53233 -0.48181
 H 2.89397 -0.57537 2.04163
 H -2.79154 -0.56988 -2.07295
13
bifur_IRC_Distances_MW_output/new_data/bifur_traj3_Distances point 462
C 1.16113 -0.24190 0.03840
 C -1.20071 -0.26977 -0.03332
 C -0.05867 0.37129 0.01872
 C 2.48427 0.28961 0.83044
 C -2.47237 0.24919 -0.82982
 F 1.49669 -1.33546 -0.72702
 F -1.49218 -1.38107 0.70635
 H 2.73673 1.20770 0.51371
 H -2.77033 1.13284 -0.48272
 H 2.88882 0.59831 0.47581
 H -2.87660 0.53053 -0.47888
 H 2.89516 -0.57873 2.04905
 H -2.79196 -0.57255 -2.08072
13
bifur_IRC_Distances_MW_output/new_data/bifur_traj3_Distances point 463
C 1.16113 -0.24190 0.03840
 C -1.20071 -0.26977 -0.03332
 C -0.05867 0.37129 0.01872
 C 2.48428 0.28961 0.83044
 C -2.47237 0.24919 -0.82982
 F 1.49669 -1.33546 -0.72702
 F -1.49218 -1.38107 0.70635
 H 2.73673 1.20770 0.51371
 H -2.77033 1.13284 -0.48272
 H 2.88883 0.59831 0.47581
 H -2.87660 0.53053 -0.47888
 H 2.89516 -0.57873 2.04905
 H -2.79196 -0.57255 -2.08072
13
bifur_IRC_Distances_MW_output/new_data/bifur_traj3_Distances point 464
C 1.16125 -0.23924 0.03908
 C -1.20159 -0.26743 -0.03387
 C -0.05980 0.37983 0.01926
 C 2.49042 0.28859 0.83134
 C -2.47817 0.24775 -0.83073
 F 1.49272 -1.33403 -0.72646
 F -1.48860 -1.38030 0.70528
 H 2.74724 1.20817 0.50975
 H -2.78091 1.13205 -0.47811
 H 2.89999 0.59689 0.47113
 H -2.88690 0.52788 -0.47449
 H 2.89692 -0.58369 2.06013
 H -2.79258 -0.57647 -2.09232
13
bifur_IRC_Distances_MW_output/new_data/bifur_traj3_Distances point 465
C 1.16127 -0.23861 0.03924
 C -1.20180 -0.26689 -0.03400
 C -0.06007 0.38184 0.01939
 C 2.49187 0.28835 0.83156
 C -2.47954 0.24741 -0.83094
 F 1.49178 -1.33370 -0.72632
 F -1.48775 -1.38012 0.70502
 H 2.74972 1.20829 0.50881
 H -2.78341 1.13186 -0.47701
 H 2.90263 0.59656 0.47002
 H -2.88933 0.52726 -0.47345
 H 2.89734 -0.58486 2.06276
 H -2.79272 -0.57739 -2.09507
13
bifur_IRC_Distances_MW_output/new_data/bifur_traj3_Distances point 466
C 1.16129 -0.23828 0.03933
 C -1.20191 -0.26659 -0.03407
 C -0.06021 0.38291 0.01946
 C 2.49265 0.28823 0.83167
 C -2.48028 0.24723 -0.83106
 F 1.49128 -1.33352 -0.72625
 F -1.48730 -1.38003 0.70488
 H 2.75105 1.20835 0.50830
 H -2.78475 1.13176 -0.47642
 H 2.90405 0.59639 0.46942
 H -2.89064 0.52692 -0.47289
 H 2.89756 -0.58549 2.06417
 H -2.79280 -0.57788 -2.09655
13
bifur_IRC_Distances_MW_output/new_data/bifur_traj3_Distances point 467
C 1.16130 -0.23809 0.03938
 C -1.20197 -0.26643 -0.03411
 C -0.06029 0.38352 0.01950
 C 2.49309 0.28816 0.83173
 C -2.48069 0.24713 -0.83112
 F 1.49100 -1.33342 -0.72621
 F -1.48704 -1.37998 0.70481
 H 2.75180 1.20838 0.50801
 H -2.78550 1.13171 -0.47609
 H 2.90485 0.59629 0.46908
 H -2.89137 0.52674 -0.47257
 H 2.89769 -0.58584 2.06496
 H -2.79284 -0.57816 -2.09738
13
bifur_IRC_Distances_MW_output/new_data/bifur_traj3_Distances point 468
C 1.16130 -0.23796 0.03941
 C -1.20201 -0.26632 -0.03413
 C -0.06035 0.38393 0.01953
 C 2.49338 0.28811 0.83178
 C -2.48097 0.24706 -0.83116
 F 1.49081 -1.33335 -0.72618
 F -1.48687 -1.37994 0.70475
 H 2.75231 1.20841 0.50782
 H -2.78601 1.13167 -0.47586
 H 2.90538 0.59622 0.46885
 H -2.89187 0.52661 -0.47236
 H 2.89777 -0.58608 2.06549
 H -2.79287 -0.57835 -2.09794
13
bifur_IRC_Distances_MW_output/new_data/bifur_traj3_Distances point 469
C 1.16131 -0.23784 0.03944
 C -1.20205 -0.26621 -0.03416
 C -0.06040 0.38433 0.01955
 C 2.49368 0.28806 0.83182
 C -2.48124 0.24699 -0.83120
 F 1.49062 -1.33329 -0.72615
 F -1.48670 -1.37991 0.70470
 H 2.75281 1.20843 0.50763
 H -2.78652 1.13163 -0.47564
 H 2.90592 0.59616 0.46863
 H -2.89236 0.52648 -0.47215
 H 2.89785 -0.58631 2.06602
 H -2.79290 -0.57853 -2.09849
13
bifur_IRC_Distances_MW_output/new_data/bifur_traj3_Distances point 470
C 1.16131 -0.23768 0.03949
 C -1.20211 -0.26607 -0.03419
 C -0.06047 0.38484 0.01958
 C 2.49405 0.28800 0.83187
 C -2.48159 0.24690 -0.83126
 F 1.49038 -1.33320 -0.72612
 F -1.48649 -1.37986 0.70463
 H 2.75345 1.20846 0.50739
 H -2.78716 1.13158 -0.47536
 H 2.90659 0.59607 0.46835
 H -2.89298 0.52633 -0.47188
 H 2.89796 -0.58661 2.06669
 H -2.79294 -0.57876 -2.09919
13
bifur_IRC_Distances_MW_output/new_data/bifur_traj3_Distances point 471
C 1.16132 -0.23749 0.03953
 C -1.20217 -0.26590 -0.03423
 C -0.06055 0.38544 0.01962
 C 2.49449 0.28793 0.83194
 C -2.48201 0.24680 -0.83132
 F 1.49010 -1.33310 -0.72607
 F -1.48623 -1.37981 0.70455
 H 2.75420 1.20850 0.50711
 H -2.78791 1.13153 -0.47503
 H 2.90739 0.59598 0.46801
 H -2.89372 0.52614 -0.47157
 H 2.89808 -0.58696 2.06748
 H -2.79298 -0.57904 -2.10002
13
bifur_IRC_Distances_MW_output/new_data/bifur_traj3_Distances point 472
C 1.16133 -0.23731 0.03958
 C -1.20223 -0.26575 -0.03427
 C -0.06063 0.38602 0.01966
 C 2.49491 0.28786 0.83200
 C -2.48241 0.24670 -0.83138
 F 1.48982 -1.33301 -0.72603
 F -1.48599 -1.37976 0.70448
 H 2.75492 1.20853 0.50683
 H -2.78864 1.13147 -0.47471
 H 2.90816 0.59588 0.46768
 H -2.89443 0.52596 -0.47126
 H 2.89820 -0.58730 2.06825
 H -2.79302 -0.57931 -2.10082
13
bifur_IRC_Distances_MW_output/new_data/bifur_traj3_Distances point 473
C 1.16133 -0.23718 0.03962
 C -1.20227 -0.26563 -0.03430
 C -0.06068 0.38643 0.01969
 C 2.49521 0.28781 0.83204
 C -2.48269 0.24664 -0.83143
 F 1.48963 -1.33294 -0.72600
 F -1.48581 -1.37972 0.70442
 H 2.75543 1.20855 0.50663
 H -2.78915 1.13144 -0.47448
 H 2.90870 0.59582 0.46745
 H -2.89493 0.52583 -0.47105
 H 2.89829 -0.58754 2.06879
 H -2.79305 -0.57949 -2.10139
13
bifur_IRC_Distances_MW_output/new_data/bifur_traj3_Distances point 474
C 1.16133 -0.23718 0.03962
 C -1.20227 -0.26563 -0.03430
 C -0.06068 0.38643 0.01969
 C 2.49521 0.28781 0.83204
 C -2.48269 0.24664 -0.83143
 F 1.48963 -1.33294 -0.72600
 F -1.48581 -1.37972 0.70442
 H 2.75543 1.20855 0.50663
 H -2.78915 1.13144 -0.47448
 H 2.90870 0.59582 0.46745
 H -2.89493 0.52583 -0.47105
 H 2.89829 -0.58754 2.06879
 H -2.79305 -0.57949 -2.10139
13
bifur_IRC_Distances_MW_output/new_data/bifur_traj3_Distances point 475
C 1.16133 -0.23729 0.03959
 C -1.20224 -0.26572 -0.03428
 C -0.06064 0.38610 0.01967
 C 2.49497 0.28785 0.83200
 C -2.48246 0.24669 -0.83139
 F 1.48978 -1.33299 -0.72603
 F -1.48595 -1.37975 0.70447
 H 2.75502 1.20854 0.50679
 H -2.78874 1.13147 -0.47466
 H 2.90826 0.59587 0.46764
 H -2.89452 0.52593 -0.47122
 H 2.89822 -0.58735 2.06835
 H -2.79303 -0.57934 -2.10093
13
bifur_IRC_Distances_MW_output/new_data/bifur_traj3_Distances point 476
C 1.16132 -0.23758 0.03951
 C -1.20214 -0.26599 -0.03421
 C -0.06051 0.38514 0.01960
 C 2.49427 0.28796 0.83190
 C -2.48180 0.24685 -0.83129
 F 1.49024 -1.33315 -0.72609
 F -1.48636 -1.37984 0.70459
 H 2.75382 1.20848 0.50725
 H -2.78753 1.13156 -0.47519
 H 2.90699 0.59603 0.46818
 H -2.89335 0.52623 -0.47172
 H 2.89802 -0.58679 2.06709
 H -2.79296 -0.57890 -2.09960
13
bifur_IRC_Distances_MW_output/new_data/bifur_traj3_Distances point 477
C 1.16130 -0.23806 0.03939
 C -1.20198 -0.26640 -0.03411
 C -0.06030 0.38361 0.01950
 C 2.49316 0.28814 0.83174
 C -2.48075 0.24711 -0.83113
 F 1.49095 -1.33341 -0.72620
 F -1.48701 -1.37997 0.70479
 H 2.75192 1.20839 0.50797
 H -2.78562 1.13170 -0.47604
 H 2.90497 0.59627 0.46903
 H -2.89149 0.52671 -0.47252
 H 2.89770 -0.58590 2.06508
 H -2.79285 -0.57820 -2.09750
13
bifur_IRC_Distances_MW_output/new_data/bifur_traj3_Distances point 478
C 1.16127 -0.23871 0.03922
 C -1.20176 -0.26697 -0.03398
 C -0.06002 0.38151 0.01937
 C 2.49163 0.28839 0.83152
 C -2.47932 0.24747 -0.83091
 F 1.49194 -1.33375 -0.72634
 F -1.48789 -1.38015 0.70506
 H 2.74932 1.20827 0.50896
 H -2.78300 1.13189 -0.47719
 H 2.90220 0.59661 0.47020
 H -2.88894 0.52736 -0.47362
 H 2.89727 -0.58467 2.06233
 H -2.79270 -0.57724 -2.09463
13
bifur_IRC_Distances_MW_output/new_data/bifur_traj3_Distances point 479
C 1.16123 -0.23956 0.03900
 C -1.20148 -0.26772 -0.03380
 C -0.05966 0.37878 0.01920
 C 2.48966 0.28872 0.83123
 C -2.47745 0.24793 -0.83062
 F 1.49321 -1.33421 -0.72653
 F -1.48904 -1.38040 0.70541
 H 2.74594 1.20811 0.51024
 H -2.77960 1.13215 -0.47868
 H 2.89861 0.59706 0.47171
 H -2.88562 0.52821 -0.47504
 H 2.89671 -0.58308 2.05876
 H -2.79250 -0.57599 -2.09089
13
bifur_IRC_Distances_MW_output/new_data/bifur_traj3_Distances point 480
C 1.16119 -0.24066 0.03871
 C -1.20111 -0.26868 -0.03357
 C -0.05919 0.37525 0.01897
 C 2.48712 0.28914 0.83086
 C -2.47505 0.24852 -0.83024
 F 1.49485 -1.33480 -0.72676
 F -1.49052 -1.38071 0.70586
 H 2.74159 1.20792 0.51188
 H -2.77522 1.13247 -0.48059
 H 2.89399 0.59765 0.47365
 H -2.88137 0.52930 -0.47685
 H 2.89598 -0.58103 2.05417
 H -2.79224 -0.57437 -2.08609
13
bifur_IRC_Distances_MW_output/new_data/bifur_traj3_Distances point 481
C 1.16113 -0.24208 0.03835
 C -1.20065 -0.26993 -0.03328
 C -0.05859 0.37071 0.01868
 C 2.48386 0.28968 0.83038
 C -2.47198 0.24929 -0.82976
 F 1.49696 -1.33556 -0.72705
 F -1.49242 -1.38112 0.70642
 H 2.73602 1.20767 0.51397
 H -2.76961 1.13289 -0.48303
 H 2.88807 0.59840 0.47613
 H -2.87590 0.53071 -0.47918
 H 2.89504 -0.57839 2.04830
 H -2.79191 -0.57228 -2.07994
13
bifur_IRC_Distances_MW_output/new_data/bifur_traj3_Distances point 482
C 1.16105 -0.24383 0.03791
 C -1.20007 -0.27147 -0.03292
 C -0.05785 0.36509 0.01833
 C 2.47986 0.29036 0.82979
 C -2.46820 0.25023 -0.82916
 F 1.49954 -1.33651 -0.72740
 F -1.49475 -1.38164 0.70709
 H 2.72917 1.20737 0.51653
 H -2.76272 1.13340 -0.48602
 H 2.88079 0.59935 0.47916
 H -2.86920 0.53246 -0.48202
 H 2.89388 -0.57513 2.04109
 H -2.79151 -0.56969 -2.07239
13
bifur_IRC_Distances_MW_output/new_data/bifur_traj3_Distances point 483
C 1.16097 -0.24581 0.03742
 C -1.19943 -0.27321 -0.03253
 C -0.05702 0.35876 0.01794
 C 2.47538 0.29113 0.82912
 C -2.46398 0.25130 -0.82849
 F 1.50242 -1.33758 -0.72777
 F -1.49736 -1.38223 0.70783
 H 2.72153 1.20705 0.51937
 H -2.75501 1.13397 -0.48933
 H 2.87267 0.60044 0.48252
 H -2.86170 0.53442 -0.48517
 H 2.89259 -0.57147 2.03305
 H -2.79105 -0.56676 -2.06397
13
bifur_IRC_Distances_MW_output/new_data/bifur_traj3_Distances point 484
C 1.16089 -0.24789 0.03691
 C -1.19876 -0.27504 -0.03212
 C -0.05616 0.35213 0.01754
 C 2.47072 0.29193 0.82842
 C -2.45958 0.25242 -0.82778
 F 1.50543 -1.33872 -0.72814
 F -1.50008 -1.38286 0.70859
 H 2.71358 1.20672 0.52231
 H -2.74700 1.13457 -0.49276
 H 2.86421 0.60159 0.48600
 H -2.85390 0.53647 -0.48844
 H 2.89123 -0.56764 2.02470
 H -2.79057 -0.56369 -2.05522
13
bifur_IRC_Distances_MW_output/new_data/bifur_traj3_Distances point 485
C 1.16089 -0.24789 0.03691
 C -1.19876 -0.27504 -0.03212
 C -0.05616 0.35213 0.01754
 C 2.47072 0.29193 0.82842
 C -2.45958 0.25242 -0.82778
 F 1.50543 -1.33872 -0.72814
 F -1.50008 -1.38286 0.70859
 H 2.71358 1.20672 0.52231
 H -2.74700 1.13457 -0.49276
 H 2.86421 0.60159 0.48600
 H -2.85390 0.53647 -0.48844
 H 2.89123 -0.56764 2.02470
 H -2.79057 -0.56369 -2.05522
13
bifur_IRC_Distances_MW_output/new_data/bifur_traj3_Distances point 486
C 1.16071 -0.25226 0.03587
 C -1.19738 -0.27891 -0.03128
 C -0.05437 0.33817 0.01670
 C 2.46104 0.29365 0.82693
 C -2.45044 0.25477 -0.82629
 F 1.51167 -1.34112 -0.72886
 F -1.50573 -1.38422 0.71009
 H 2.69705 1.20607 0.52834
 H -2.73033 1.13580 -0.49981
 H 2.84663 0.60408 0.49316
 H -2.83769 0.54079 -0.49517
 H 2.88839 -0.55962 2.00738
 H -2.78956 -0.55719 -2.03707
13
bifur_IRC_Distances_MW_output/new_data/bifur_traj3_Distances point 487
C 1.16062 -0.25462 0.03532
 C -1.19664 -0.28099 -0.03085
 C -0.05342 0.33069 0.01626
 C 2.45592 0.29457 0.82613
 C -2.44560 0.25602 -0.82548
 F 1.51497 -1.34242 -0.72921
 F -1.50872 -1.38497 0.71085
 H 2.68831 1.20574 0.53149
 H -2.72151 1.13645 -0.50349
 H 2.83734 0.60544 0.49691
 H -2.82912 0.54310 -0.49869
 H 2.88688 -0.55534 1.99825
 H -2.78902 -0.55369 -2.02750
13
bifur_IRC_Distances_MW_output/new_data/bifur_traj3_Distances point 488
C 1.16052 -0.25709 0.03476
 C -1.19588 -0.28319 -0.03040
 C -0.05243 0.32284 0.01581
 C 2.45058 0.29555 0.82529
 C -2.44056 0.25735 -0.82464
 F 1.51841 -1.34380 -0.72956
 F -1.51184 -1.38577 0.71162
 H 2.67922 1.20541 0.53474
 H -2.71233 1.13712 -0.50730
 H 2.82766 0.60689 0.50078
 H -2.82019 0.54553 -0.50232
 H 2.88529 -0.55085 1.98877
 H -2.78845 -0.55000 -2.01755
13
bifur_IRC_Distances_MW_output/new_data/bifur_traj3_Distances point 489
C 1.16042 -0.25966 0.03418
 C -1.19509 -0.28547 -0.02994
 C -0.05141 0.31470 0.01534
 C 2.44510 0.29657 0.82442
 C -2.43539 0.25871 -0.82376
 F 1.52194 -1.34523 -0.72989
 F -1.51505 -1.38662 0.71239
 H 2.66988 1.20508 0.53805
 H -2.70290 1.13782 -0.51117
 H 2.81773 0.60842 0.50472
 H -2.81102 0.54804 -0.50603
 H 2.88365 -0.54620 1.97905
 H -2.78786 -0.54617 -2.00735
13
bifur_IRC_Distances_MW_output/new_data/bifur_traj3_Distances point 490
C 1.16032 -0.26227 0.03361
 C -1.19430 -0.28780 -0.02949
 C -0.05038 0.30642 0.01488
 C 2.43958 0.29761 0.82353
 C -2.43017 0.26010 -0.82287
 F 1.52549 -1.34669 -0.73019
 F -1.51828 -1.38749 0.71313
 H 2.66048 1.20477 0.54135
 H -2.69340 1.13851 -0.51504
 H 2.80772 0.60999 0.50866
 H -2.80179 0.55059 -0.50974
 H 2.88199 -0.54149 1.96928
 H -2.78726 -0.54225 -1.99710
13
bifur_IRC_Distances_MW_output/new_data/bifur_traj3_Distances point 491
C 1.16022 -0.26492 0.03304
 C -1.19350 -0.29016 -0.02903
 C -0.04935 0.29805 0.01442
 C 2.43405 0.29867 0.82263
 C -2.42495 0.26151 -0.82196
 F 1.52905 -1.34818 -0.73048
 F -1.52152 -1.38839 0.71384
 H 2.65107 1.20446 0.54462
 H -2.68389 1.13920 -0.51888
 H 2.79771 0.61161 0.51257
 H -2.79254 0.55317 -0.51342
 H 2.88032 -0.53674 1.95951
 H -2.78665 -0.53828 -1.98686
13
bifur_IRC_Distances_MW_output/new_data/bifur_traj3_Distances point 492
C 1.16012 -0.26763 0.03246
 C -1.19270 -0.29258 -0.02858
 C -0.04831 0.28950 0.01396
 C 2.42845 0.29976 0.82171
 C -2.41966 0.26294 -0.82103
 F 1.53265 -1.34971 -0.73074
 F -1.52480 -1.38933 0.71454
 H 2.64154 1.20416 0.54790
 H -2.67426 1.13990 -0.52273
 H 2.78756 0.61328 0.51649
 H -2.78318 0.55580 -0.51711
 H 2.87861 -0.53190 1.94965
 H -2.78603 -0.53421 -1.97651
13
bifur_IRC_Distances_MW_output/new_data/bifur_traj3_Distances point 493
C 1.16002 -0.27045 0.03188
 C -1.19188 -0.29511 -0.02812
 C -0.04724 0.28062 0.01349
 C 2.42269 0.30090 0.82075
 C -2.41421 0.26443 -0.82007
 F 1.53635 -1.35130 -0.73098
 F -1.52818 -1.39031 0.71523
 H 2.63175 1.20387 0.55123
 H -2.66435 1.14062 -0.52665
 H 2.77714 0.61504 0.52048
 H -2.77355 0.55853 -0.52088
 H 2.87685 -0.52688 1.93954
 H -2.78539 -0.52997 -1.96590
13
bifur_IRC_Distances_MW_output/new_data/bifur_traj3_Distances point 494
C 1.15991 -0.27340 0.03128
 C -1.19102 -0.29776 -0.02765
 C -0.04613 0.27133 0.01300
 C 2.41672 0.30209 0.81974
 C -2.40857 0.26599 -0.81905
 F 1.54019 -1.35297 -0.73121
 F -1.53169 -1.39136 0.71591
 H 2.62161 1.20358 0.55465
 H -2.65409 1.14135 -0.53067
 H 2.76634 0.61691 0.52458
 H -2.76358 0.56139 -0.52474
 H 2.87501 -0.52164 1.92909
 H -2.78472 -0.52552 -1.95492
13
bifur_IRC_Distances_MW_output/new_data/bifur_traj3_Distances point 495
C 1.15980 -0.27648 0.03067
 C -1.19014 -0.30053 -0.02717
 C -0.04498 0.26164 0.01251
 C 2.41055 0.30335 0.81868
 C -2.40274 0.26761 -0.81799
 F 1.54415 -1.35472 -0.73141
 F -1.53531 -1.39247 0.71658
 H 2.61115 1.20329 0.55813
 H -2.64349 1.14211 -0.53478
 H 2.75520 0.61888 0.52876
 H -2.75328 0.56436 -0.52869
 H 2.87310 -0.51618 1.91834
 H -2.78401 -0.52085 -1.94363
13
bifur_IRC_Distances_MW_output/new_data/bifur_traj3_Distances point 496
C 1.15980 -0.27648 0.03067
 C -1.19014 -0.30053 -0.02717
 C -0.04498 0.26164 0.01251
 C 2.41055 0.30335 0.81868
 C -2.40274 0.26761 -0.81799
 F 1.54415 -1.35472 -0.73141
 F -1.53531 -1.39247 0.71658
 H 2.61115 1.20329 0.55813
 H -2.64349 1.14211 -0.53478
 H 2.75520 0.61888 0.52876
 H -2.75328 0.56436 -0.52869
 H 2.87310 -0.51618 1.91834
 H -2.78401 -0.52085 -1.94363
13
bifur_IRC_Distances_MW_output/new_data/bifur_traj3_Distances point 497
C 1.15957 -0.28294 0.02943
 C -1.18832 -0.30635 -0.02620
 C -0.04262 0.24142 0.01151
 C 2.39788 0.30599 0.81648
 C -2.39076 0.27099 -0.81578
 F 1.55228 -1.35840 -0.73173
 F -1.54277 -1.39484 0.71784
 H 2.58967 1.20274 0.56515
 H -2.62171 1.14365 -0.54306
 H 2.73231 0.62308 0.53721
 H -2.73213 0.57055 -0.53668
 H 2.86914 -0.50482 1.89633
 H -2.78254 -0.51106 -1.92052
13
bifur_IRC_Distances_MW_output/new_data/bifur_traj3_Distances point 498
C 1.15945 -0.28627 0.02881
 C -1.18740 -0.30937 -0.02571
 C -0.04142 0.23098 0.01101
 C 2.39145 0.30736 0.81533
 C -2.38467 0.27274 -0.81463
 F 1.55640 -1.36030 -0.73184
 F -1.54656 -1.39610 0.71842
 H 2.57876 1.20248 0.56865
 H -2.61065 1.14443 -0.54719
 H 2.72069 0.62528 0.54143
 H -2.72138 0.57373 -0.54067
 H 2.86711 -0.49898 1.88521
 H -2.78178 -0.50598 -1.90883
13
bifur_IRC_Distances_MW_output/new_data/bifur_traj3_Distances point 499
C 1.15933 -0.28969 0.02820
 C -1.18647 -0.31247 -0.02523
 C -0.04021 0.22029 0.01051
 C 2.38492 0.30877 0.81416
 C -2.37850 0.27452 -0.81345
 F 1.56058 -1.36226 -0.73192
 F -1.55041 -1.39740 0.71898
 H 2.56772 1.20222 0.57214
 H -2.59943 1.14521 -0.55132
 H 2.70892 0.62757 0.54565
 H -2.71049 0.57699 -0.54466
 H 2.86504 -0.49300 1.87397
 H -2.78100 -0.50075 -1.89702
13
bifur_IRC_Distances_MW_output/new_data/bifur_traj3_Distances point 500
C 1.15921 -0.29323 0.02757
 C -1.18552 -0.31568 -0.02474
 C -0.03897 0.20925 0.01001
 C 2.37826 0.31024 0.81294
 C -2.37219 0.27636 -0.81223
 F 1.56485 -1.36428 -0.73196
 F -1.55435 -1.39876 0.71950
 H 2.55644 1.20198 0.57566
 H -2.58798 1.14599 -0.55548
 H 2.69690 0.62995 0.54990
 H -2.69937 0.58035 -0.54870
 H 2.86291 -0.48683 1.86253
 H -2.78019 -0.49533 -1.88500
