# Supplementary material for: Low dimensional representations along intrinsic reaction coordinates and molecular dynamics trajectories using interatomic distance matrices
Source: Chem Sci. 2019 Sep 18;10(43):9954–68. doi: 10.1039/c9sc02742d (PMC6991188; doi:10.1039/c9sc02742d)
Supplement: Supplementary file 1 [file SC-010-C9SC02742D-s001.zip › C9SC02742D-SI/ESI_xyz_files/bifur_IRC_Distances_MW_output/new_data/bifur_traj_B_Distances_MW_PC1.xyz]

13
bifur_IRC_Distances_MW_output/new_data/bifur_traj3_Distances point 1
C 0.75379 -0.77880 -0.19512
 C -0.75513 -0.74566 -0.28286
 C 0.06177 -1.05007 -1.49149
 C 1.41389 0.51469 0.20893
 C -1.40411 0.57724 0.03775
 F 1.42004 -1.87926 0.31651
 F -1.52771 -1.81512 0.15237
 H 0.96528 1.38642 -0.33207
 H -0.85258 1.42764 -0.45278
 H 1.29181 0.66004 1.29456
 H -1.40509 0.72042 1.12532
 H 2.53038 0.43608 -0.04494
 H -2.49233 0.54639 -0.33618
13
bifur_IRC_Distances_MW_output/new_data/bifur_traj3_Distances point 2
C 0.75345 -0.77882 -0.19514
 C -0.75479 -0.74570 -0.28286
 C 0.06179 -1.05012 -1.49182
 C 1.41363 0.51475 0.20892
 C -1.40386 0.57728 0.03777
 F 1.41957 -1.87943 0.31663
 F -1.52727 -1.81530 0.15255
 H 0.96478 1.38658 -0.33220
 H -0.85205 1.42778 -0.45288
 H 1.29163 0.65998 1.29478
 H -1.40496 0.72035 1.12556
 H 2.53039 0.43617 -0.04506
 H -2.49232 0.54649 -0.33626
13
bifur_IRC_Distances_MW_output/new_data/bifur_traj3_Distances point 3
C 0.75318 -0.77884 -0.19516
 C -0.75452 -0.74573 -0.28285
 C 0.06181 -1.05017 -1.49208
 C 1.41343 0.51479 0.20892
 C -1.40366 0.57732 0.03778
 F 1.41921 -1.87956 0.31673
 F -1.52692 -1.81545 0.15269
 H 0.96438 1.38671 -0.33229
 H -0.85163 1.42790 -0.45296
 H 1.29150 0.65993 1.29495
 H -1.40486 0.72030 1.12575
 H 2.53039 0.43625 -0.04515
 H -2.49232 0.54656 -0.33633
13
bifur_IRC_Distances_MW_output/new_data/bifur_traj3_Distances point 4
C 0.75296 -0.77886 -0.19517
 C -0.75429 -0.74576 -0.28285
 C 0.06182 -1.05020 -1.49230
 C 1.41326 0.51482 0.20891
 C -1.40348 0.57735 0.03780
 F 1.41889 -1.87967 0.31682
 F -1.52663 -1.81557 0.15280
 H 0.96405 1.38682 -0.33238
 H -0.85128 1.42799 -0.45302
 H 1.29138 0.65989 1.29510
 H -1.40477 0.72025 1.12591
 H 2.53040 0.43631 -0.04523
 H -2.49231 0.54662 -0.33638
13
bifur_IRC_Distances_MW_output/new_data/bifur_traj3_Distances point 5
C 0.75269 -0.77888 -0.19518
 C -0.75402 -0.74579 -0.28284
 C 0.06184 -1.05024 -1.49256
 C 1.41306 0.51487 0.20891
 C -1.40329 0.57738 0.03781
 F 1.41853 -1.87980 0.31691
 F -1.52628 -1.81572 0.15294
 H 0.96366 1.38695 -0.33248
 H -0.85087 1.42811 -0.45310
 H 1.29125 0.65984 1.29527
 H -1.40467 0.72020 1.12610
 H 2.53040 0.43639 -0.04532
 H -2.49230 0.54670 -0.33645
13
bifur_IRC_Distances_MW_output/new_data/bifur_traj3_Distances point 6
C 0.75233 -0.77891 -0.19520
 C -0.75366 -0.74583 -0.28284
 C 0.06186 -1.05030 -1.49291
 C 1.41279 0.51492 0.20890
 C -1.40302 0.57742 0.03783
 F 1.41804 -1.87998 0.31704
 F -1.52582 -1.81591 0.15312
 H 0.96313 1.38712 -0.33261
 H -0.85031 1.42826 -0.45321
 H 1.29106 0.65978 1.29550
 H -1.40453 0.72013 1.12635
 H 2.53041 0.43649 -0.04544
 H -2.49230 0.54680 -0.33653
13
bifur_IRC_Distances_MW_output/new_data/bifur_traj3_Distances point 7
C 0.75185 -0.77894 -0.19523
 C -0.75317 -0.74588 -0.28283
 C 0.06190 -1.05037 -1.49337
 C 1.41243 0.51500 0.20889
 C -1.40265 0.57749 0.03786
 F 1.41738 -1.88022 0.31722
 F -1.52519 -1.81618 0.15337
 H 0.96241 1.38735 -0.33279
 H -0.84955 1.42846 -0.45335
 H 1.29081 0.65969 1.29581
 H -1.40434 0.72004 1.12669
 H 2.53042 0.43663 -0.04561
 H -2.49229 0.54693 -0.33665
13
bifur_IRC_Distances_MW_output/new_data/bifur_traj3_Distances point 8
C 0.75122 -0.77899 -0.19527
 C -0.75254 -0.74595 -0.28282
 C 0.06194 -1.05047 -1.49398
 C 1.41195 0.51510 0.20887
 C -1.40218 0.57757 0.03789
 F 1.41652 -1.88053 0.31745
 F -1.52437 -1.81652 0.15369
 H 0.96148 1.38765 -0.33302
 H -0.84857 1.42873 -0.45353
 H 1.29049 0.65958 1.29622
 H -1.40410 0.71991 1.12713
 H 2.53043 0.43681 -0.04583
 H -2.49227 0.54711 -0.33680
13
bifur_IRC_Distances_MW_output/new_data/bifur_traj3_Distances point 9
C 0.75042 -0.77904 -0.19531
 C -0.75173 -0.74604 -0.28280
 C 0.06199 -1.05060 -1.49475
 C 1.41135 0.51522 0.20886
 C -1.40157 0.57767 0.03794
 F 1.41542 -1.88092 0.31775
 F -1.52334 -1.81696 0.15409
 H 0.96030 1.38804 -0.33332
 H -0.84732 1.42907 -0.45377
 H 1.29008 0.65944 1.29673
 H -1.40380 0.71976 1.12769
 H 2.53045 0.43703 -0.04610
 H -2.49226 0.54733 -0.33700
13
bifur_IRC_Distances_MW_output/new_data/bifur_traj3_Distances point 10
C 0.74941 -0.77912 -0.19537
 C -0.75072 -0.74615 -0.28279
 C 0.06206 -1.05075 -1.49572
 C 1.41059 0.51538 0.20883
 C -1.40082 0.57780 0.03799
 F 1.41404 -1.88141 0.31811
 F -1.52203 -1.81751 0.15461
 H 0.95881 1.38852 -0.33369
 H -0.84575 1.42950 -0.45406
 H 1.28957 0.65926 1.29738
 H -1.40341 0.71956 1.12840
 H 2.53048 0.43732 -0.04645
 H -2.49224 0.54761 -0.33724
13
bifur_IRC_Distances_MW_output/new_data/bifur_traj3_Distances point 11
C 0.74823 -0.77920 -0.19544
 C -0.74953 -0.74628 -0.28277
 C 0.06214 -1.05094 -1.49685
 C 1.40971 0.51556 0.20881
 C -1.39993 0.57795 0.03806
 F 1.41243 -1.88199 0.31854
 F -1.52051 -1.81815 0.15520
 H 0.95708 1.38908 -0.33412
 H -0.84392 1.43000 -0.45441
 H 1.28897 0.65905 1.29813
 H -1.40297 0.71933 1.12922
 H 2.53051 0.43765 -0.04685
 H -2.49222 0.54793 -0.33752
13
bifur_IRC_Distances_MW_output/new_data/bifur_traj3_Distances point 12
C 0.74823 -0.77920 -0.19544
 C -0.74953 -0.74628 -0.28277
 C 0.06214 -1.05094 -1.49685
 C 1.40971 0.51556 0.20881
 C -1.39993 0.57795 0.03806
 F 1.41243 -1.88199 0.31854
 F -1.52051 -1.81815 0.15520
 H 0.95708 1.38908 -0.33412
 H -0.84392 1.43000 -0.45441
 H 1.28897 0.65905 1.29813
 H -1.40297 0.71933 1.12922
 H 2.53051 0.43765 -0.04685
 H -2.49222 0.54793 -0.33752
13
bifur_IRC_Distances_MW_output/new_data/bifur_traj3_Distances point 13
C 0.74595 -0.77937 -0.19557
 C -0.74723 -0.74653 -0.28273
 C 0.06229 -1.05129 -1.49904
 C 1.40800 0.51592 0.20876
 C -1.39822 0.57824 0.03818
 F 1.40931 -1.88310 0.31937
 F -1.51755 -1.81939 0.15635
 H 0.95371 1.39017 -0.33495
 H -0.84035 1.43096 -0.45507
 H 1.28782 0.65865 1.29958
 H -1.40210 0.71889 1.13081
 H 2.53057 0.43829 -0.04763
 H -2.49219 0.54856 -0.33807
13
bifur_IRC_Distances_MW_output/new_data/bifur_traj3_Distances point 14
C 0.74479 -0.77945 -0.19563
 C -0.74606 -0.74666 -0.28271
 C 0.06237 -1.05147 -1.50014
 C 1.40713 0.51610 0.20873
 C -1.39735 0.57839 0.03824
 F 1.40773 -1.88367 0.31979
 F -1.51606 -1.82001 0.15694
 H 0.95200 1.39072 -0.33538
 H -0.83854 1.43145 -0.45541
 H 1.28723 0.65845 1.30032
 H -1.40166 0.71867 1.13162
 H 2.53061 0.43862 -0.04802
 H -2.49217 0.54888 -0.33835
13
bifur_IRC_Distances_MW_output/new_data/bifur_traj3_Distances point 15
C 0.74353 -0.77954 -0.19571
 C -0.74480 -0.74680 -0.28269
 C 0.06245 -1.05167 -1.50134
 C 1.40619 0.51629 0.20870
 C -1.39641 0.57854 0.03831
 F 1.40601 -1.88428 0.32025
 F -1.51443 -1.82069 0.15757
 H 0.95014 1.39131 -0.33584
 H -0.83658 1.43198 -0.45577
 H 1.28659 0.65823 1.30112
 H -1.40119 0.71843 1.13249
 H 2.53065 0.43897 -0.04845
 H -2.49216 0.54923 -0.33864
13
bifur_IRC_Distances_MW_output/new_data/bifur_traj3_Distances point 16
C 0.74215 -0.77964 -0.19578
 C -0.74340 -0.74695 -0.28267
 C 0.06255 -1.05188 -1.50265
 C 1.40515 0.51651 0.20867
 C -1.39537 0.57872 0.03839
 F 1.40412 -1.88495 0.32075
 F -1.51264 -1.82144 0.15826
 H 0.94809 1.39197 -0.33634
 H -0.83442 1.43256 -0.45617
 H 1.28589 0.65799 1.30199
 H -1.40067 0.71817 1.13345
 H 2.53070 0.43935 -0.04892
 H -2.49215 0.54961 -0.33897
13
bifur_IRC_Distances_MW_output/new_data/bifur_traj3_Distances point 17
C 0.74062 -0.77975 -0.19587
 C -0.74187 -0.74711 -0.28264
 C 0.06265 -1.05212 -1.50409
 C 1.40402 0.51674 0.20864
 C -1.39424 0.57891 0.03847
 F 1.40204 -1.88568 0.32129
 F -1.51068 -1.82226 0.15902
 H 0.94584 1.39268 -0.33689
 H -0.83204 1.43319 -0.45661
 H 1.28513 0.65772 1.30295
 H -1.40009 0.71788 1.13450
 H 2.53076 0.43978 -0.04944
 H -2.49214 0.55002 -0.33933
13
bifur_IRC_Distances_MW_output/new_data/bifur_traj3_Distances point 18
C 0.73896 -0.77987 -0.19596
 C -0.74019 -0.74730 -0.28262
 C 0.06276 -1.05238 -1.50567
 C 1.40277 0.51700 0.20860
 C -1.39299 0.57912 0.03856
 F 1.39977 -1.88649 0.32189
 F -1.50853 -1.82315 0.15985
 H 0.94338 1.39347 -0.33749
 H -0.82944 1.43389 -0.45709
 H 1.28429 0.65743 1.30400
 H -1.39947 0.71756 1.13564
 H 2.53083 0.44024 -0.05000
 H -2.49214 0.55047 -0.33972
13
bifur_IRC_Distances_MW_output/new_data/bifur_traj3_Distances point 19
C 0.73720 -0.78000 -0.19606
 C -0.73842 -0.74749 -0.28259
 C 0.06288 -1.05265 -1.50732
 C 1.40146 0.51727 0.20856
 C -1.39169 0.57934 0.03866
 F 1.39738 -1.88733 0.32252
 F -1.50626 -1.82409 0.16071
 H 0.94079 1.39429 -0.33813
 H -0.82670 1.43462 -0.45759
 H 1.28341 0.65713 1.30510
 H -1.39882 0.71723 1.13685
 H 2.53090 0.44073 -0.05059
 H -2.49214 0.55095 -0.34013
13
bifur_IRC_Distances_MW_output/new_data/bifur_traj3_Distances point 20
C 0.73550 -0.78012 -0.19615
 C -0.73671 -0.74767 -0.28256
 C 0.06300 -1.05291 -1.50891
 C 1.40020 0.51753 0.20852
 C -1.39042 0.57955 0.03875
 F 1.39507 -1.88815 0.32312
 F -1.50408 -1.82500 0.16155
 H 0.93828 1.39509 -0.33874
 H -0.82404 1.43532 -0.45808
 H 1.28256 0.65684 1.30616
 H -1.39818 0.71691 1.13801
 H 2.53098 0.44119 -0.05116
 H -2.49215 0.55141 -0.34052
13
bifur_IRC_Distances_MW_output/new_data/bifur_traj3_Distances point 21
C 0.73392 -0.78023 -0.19624
 C -0.73511 -0.74784 -0.28254
 C 0.06310 -1.05315 -1.51039
 C 1.39902 0.51777 0.20849
 C -1.38924 0.57975 0.03884
 F 1.39291 -1.88890 0.32368
 F -1.50204 -1.82584 0.16233
 H 0.93593 1.39583 -0.33930
 H -0.82156 1.43598 -0.45853
 H 1.28177 0.65657 1.30714
 H -1.39760 0.71661 1.13909
 H 2.53105 0.44163 -0.05169
 H -2.49216 0.55184 -0.34088
13
bifur_IRC_Distances_MW_output/new_data/bifur_traj3_Distances point 22
C 0.73241 -0.78034 -0.19633
 C -0.73359 -0.74801 -0.28251
 C 0.06321 -1.05339 -1.51180
 C 1.39790 0.51800 0.20845
 C -1.38812 0.57994 0.03892
 F 1.39086 -1.88962 0.32422
 F -1.50009 -1.82664 0.16307
 H 0.93370 1.39653 -0.33984
 H -0.81921 1.43660 -0.45896
 H 1.28101 0.65631 1.30808
 H -1.39704 0.71633 1.14012
 H 2.53113 0.44204 -0.05219
 H -2.49217 0.55224 -0.34123
13
bifur_IRC_Distances_MW_output/new_data/bifur_traj3_Distances point 23
C 0.73241 -0.78034 -0.19633
 C -0.73359 -0.74801 -0.28251
 C 0.06321 -1.05339 -1.51180
 C 1.39790 0.51800 0.20845
 C -1.38812 0.57994 0.03892
 F 1.39086 -1.88962 0.32422
 F -1.50009 -1.82664 0.16307
 H 0.93370 1.39653 -0.33984
 H -0.81921 1.43660 -0.45896
 H 1.28101 0.65631 1.30808
 H -1.39704 0.71633 1.14012
 H 2.53113 0.44204 -0.05219
 H -2.49217 0.55224 -0.34123
13
bifur_IRC_Distances_MW_output/new_data/bifur_traj3_Distances point 24
C 0.72951 -0.78054 -0.19649
 C -0.73067 -0.74832 -0.28247
 C 0.06340 -1.05383 -1.51449
 C 1.39575 0.51845 0.20839
 C -1.38597 0.58030 0.03908
 F 1.38692 -1.89100 0.32524
 F -1.49637 -1.82818 0.16448
 H 0.92941 1.39788 -0.34088
 H -0.81467 1.43779 -0.45978
 H 1.27957 0.65582 1.30987
 H -1.39597 0.71579 1.14208
 H 2.53129 0.44284 -0.05315
 H -2.49221 0.55302 -0.34188
13
bifur_IRC_Distances_MW_output/new_data/bifur_traj3_Distances point 25
C 0.72815 -0.78064 -0.19656
 C -0.72930 -0.74847 -0.28245
 C 0.06349 -1.05404 -1.51574
 C 1.39474 0.51865 0.20836
 C -1.38496 0.58047 0.03915
 F 1.38508 -1.89165 0.32572
 F -1.49462 -1.82889 0.16514
 H 0.92739 1.39851 -0.34136
 H -0.81254 1.43835 -0.46017
 H 1.27890 0.65559 1.31070
 H -1.39547 0.71554 1.14300
 H 2.53137 0.44321 -0.05361
 H -2.49223 0.55338 -0.34219
13
bifur_IRC_Distances_MW_output/new_data/bifur_traj3_Distances point 26
C 0.72703 -0.78072 -0.19662
 C -0.72817 -0.74859 -0.28243
 C 0.06357 -1.05421 -1.51678
 C 1.39391 0.51882 0.20833
 C -1.38414 0.58060 0.03922
 F 1.38356 -1.89218 0.32611
 F -1.49318 -1.82948 0.16569
 H 0.92574 1.39902 -0.34176
 H -0.81079 1.43881 -0.46048
 H 1.27835 0.65541 1.31139
 H -1.39506 0.71533 1.14376
 H 2.53143 0.44351 -0.05398
 H -2.49225 0.55368 -0.34244
13
bifur_IRC_Distances_MW_output/new_data/bifur_traj3_Distances point 27
C 0.72620 -0.78078 -0.19667
 C -0.72734 -0.74868 -0.28242
 C 0.06363 -1.05434 -1.51754
 C 1.39330 0.51895 0.20831
 C -1.38352 0.58071 0.03926
 F 1.38244 -1.89257 0.32640
 F -1.49212 -1.82992 0.16609
 H 0.92451 1.39941 -0.34205
 H -0.80949 1.43914 -0.46072
 H 1.27794 0.65527 1.31190
 H -1.39476 0.71518 1.14432
 H 2.53148 0.44373 -0.05425
 H -2.49226 0.55390 -0.34263
13
bifur_IRC_Distances_MW_output/new_data/bifur_traj3_Distances point 28
C 0.72561 -0.78082 -0.19670
 C -0.72674 -0.74874 -0.28241
 C 0.06367 -1.05443 -1.51809
 C 1.39286 0.51904 0.20830
 C -1.38308 0.58078 0.03929
 F 1.38163 -1.89285 0.32660
 F -1.49136 -1.83023 0.16637
 H 0.92363 1.39968 -0.34226
 H -0.80856 1.43939 -0.46088
 H 1.27764 0.65517 1.31226
 H -1.39454 0.71507 1.14471
 H 2.53152 0.44389 -0.05445
 H -2.49227 0.55406 -0.34276
13
bifur_IRC_Distances_MW_output/new_data/bifur_traj3_Distances point 29
C 0.71109 -0.81726 0.02862
 C -0.74048 -0.78512 -0.05752
 C -0.10106 -1.47870 1.10673
 C 1.39710 0.53071 0.13642
 C -1.37888 0.59094 -0.02328
 F 1.44765 -1.72172 -0.73333
 F -1.42314 -1.65601 -0.91282
 H 0.84673 1.20327 0.87411
 H -0.88632 1.23782 0.78731
 H 1.41472 1.00854 -0.87470
 H -1.25830 1.06545 -1.02373
 H 2.49679 0.35451 0.49917
 H -2.52591 0.46757 0.19302
13
bifur_IRC_Distances_MW_output/new_data/bifur_traj3_Distances point 30
C 0.71098 -0.81727 0.02862
 C -0.74036 -0.78514 -0.05750
 C -0.10106 -1.47873 1.10685
 C 1.39701 0.53073 0.13641
 C -1.37880 0.59095 -0.02328
 F 1.44750 -1.72177 -0.73337
 F -1.42299 -1.65606 -0.91284
 H 0.84656 1.20333 0.87412
 H -0.88614 1.23787 0.78735
 H 1.41467 1.00853 -0.87480
 H -1.25825 1.06543 -1.02382
 H 2.49680 0.35454 0.49921
 H -2.52592 0.46759 0.19305
13
bifur_IRC_Distances_MW_output/new_data/bifur_traj3_Distances point 31
C 0.71119 -0.81725 0.02861
 C -0.74057 -0.78511 -0.05754
 C -0.10105 -1.47867 1.10663
 C 1.39716 0.53069 0.13644
 C -1.37895 0.59093 -0.02328
 F 1.44778 -1.72168 -0.73329
 F -1.42326 -1.65596 -0.91280
 H 0.84687 1.20323 0.87410
 H -0.88646 1.23778 0.78727
 H 1.41476 1.00855 -0.87462
 H -1.25834 1.06546 -1.02366
 H 2.49679 0.35449 0.49914
 H -2.52591 0.46754 0.19299
13
bifur_IRC_Distances_MW_output/new_data/bifur_traj3_Distances point 32
C 0.71179 -0.81721 0.02860
 C -0.74117 -0.78504 -0.05766
 C -0.10103 -1.47852 1.10600
 C 1.39761 0.53060 0.13651
 C -1.37940 0.59085 -0.02328
 F 1.44857 -1.72142 -0.73306
 F -1.42406 -1.65566 -0.91269
 H 0.84778 1.20293 0.87404
 H -0.88738 1.23754 0.78703
 H 1.41501 1.00862 -0.87410
 H -1.25861 1.06553 -1.02318
 H 2.49677 0.35437 0.49895
 H -2.52588 0.46740 0.19284
13
bifur_IRC_Distances_MW_output/new_data/bifur_traj3_Distances point 33
C 0.71283 -0.81715 0.02857
 C -0.74220 -0.78491 -0.05788
 C -0.10099 -1.47825 1.10490
 C 1.39836 0.53043 0.13664
 C -1.38016 0.59072 -0.02328
 F 1.44993 -1.72097 -0.73265
 F -1.42542 -1.65513 -0.91250
 H 0.84933 1.20243 0.87394
 H -0.88897 1.23713 0.78661
 H 1.41544 1.00872 -0.87320
 H -1.25907 1.06566 -1.02235
 H 2.49675 0.35415 0.49862
 H -2.52583 0.46716 0.19258
13
bifur_IRC_Distances_MW_output/new_data/bifur_traj3_Distances point 34
C 0.71283 -0.81715 0.02857
 C -0.74220 -0.78491 -0.05788
 C -0.10099 -1.47825 1.10490
 C 1.39836 0.53043 0.13664
 C -1.38016 0.59072 -0.02328
 F 1.44993 -1.72097 -0.73265
 F -1.42542 -1.65513 -0.91250
 H 0.84933 1.20243 0.87394
 H -0.88897 1.23713 0.78661
 H 1.41544 1.00872 -0.87320
 H -1.25907 1.06566 -1.02235
 H 2.49675 0.35415 0.49862
 H -2.52583 0.46716 0.19258
13
bifur_IRC_Distances_MW_output/new_data/bifur_traj3_Distances point 35
C 0.71557 -0.81697 0.02850
 C -0.74493 -0.78458 -0.05845
 C -0.10088 -1.47753 1.10200
 C 1.40037 0.52999 0.13697
 C -1.38219 0.59037 -0.02329
 F 1.45353 -1.71977 -0.73158
 F -1.42902 -1.65375 -0.91199
 H 0.85343 1.20110 0.87367
 H -0.89315 1.23604 0.78551
 H 1.41658 1.00901 -0.87083
 H -1.26029 1.06599 -1.02017
 H 2.49669 0.35357 0.49776
 H -2.52571 0.46653 0.19190
13
bifur_IRC_Distances_MW_output/new_data/bifur_traj3_Distances point 36
C 0.71700 -0.81687 0.02846
 C -0.74634 -0.78441 -0.05874
 C -0.10082 -1.47715 1.10048
 C 1.40142 0.52975 0.13714
 C -1.38325 0.59019 -0.02329
 F 1.45540 -1.71914 -0.73102
 F -1.43090 -1.65303 -0.91172
 H 0.85557 1.20040 0.87353
 H -0.89532 1.23547 0.78494
 H 1.41717 1.00916 -0.86959
 H -1.26092 1.06616 -1.01902
 H 2.49667 0.35327 0.49730
 H -2.52566 0.46620 0.19153
13
bifur_IRC_Distances_MW_output/new_data/bifur_traj3_Distances point 37
C 0.71845 -0.81678 0.02842
 C -0.74779 -0.78424 -0.05904
 C -0.10076 -1.47677 1.09893
 C 1.40248 0.52952 0.13732
 C -1.38433 0.59001 -0.02330
 F 1.45731 -1.71850 -0.73046
 F -1.43282 -1.65230 -0.91144
 H 0.85774 1.19969 0.87338
 H -0.89753 1.23489 0.78436
 H 1.41778 1.00931 -0.86833
 H -1.26157 1.06634 -1.01786
 H 2.49664 0.35296 0.49684
 H -2.52560 0.46586 0.19117
13
bifur_IRC_Distances_MW_output/new_data/bifur_traj3_Distances point 38
C 0.71994 -0.81668 0.02837
 C -0.74927 -0.78406 -0.05935
 C -0.10070 -1.47638 1.09734
 C 1.40358 0.52928 0.13750
 C -1.38544 0.58982 -0.02330
 F 1.45927 -1.71784 -0.72987
 F -1.43478 -1.65154 -0.91116
 H 0.85997 1.19896 0.87323
 H -0.89981 1.23429 0.78376
 H 1.41840 1.00947 -0.86702
 H -1.26224 1.06652 -1.01665
 H 2.49662 0.35264 0.49637
 H -2.52555 0.46551 0.19079
13
bifur_IRC_Distances_MW_output/new_data/bifur_traj3_Distances point 39
C 0.73561 -0.78011 -0.19615
 C -0.73681 -0.74766 -0.28256
 C 0.06299 -1.05289 -1.50881
 C 1.40028 0.51752 0.20853
 C -1.39050 0.57954 0.03875
 F 1.39521 -1.88810 0.32308
 F -1.50421 -1.82494 0.16150
 H 0.93843 1.39504 -0.33870
 H -0.82420 1.43528 -0.45805
 H 1.28261 0.65686 1.30609
 H -1.39822 0.71693 1.13794
 H 2.53097 0.44117 -0.05112
 H -2.49215 0.55138 -0.34049
13
bifur_IRC_Distances_MW_output/new_data/bifur_traj3_Distances point 40
C 0.73724 -0.78000 -0.19606
 C -0.73846 -0.74748 -0.28259
 C 0.06288 -1.05264 -1.50728
 C 1.40150 0.51726 0.20856
 C -1.39172 0.57934 0.03866
 F 1.39744 -1.88731 0.32250
 F -1.50632 -1.82407 0.16069
 H 0.94085 1.39427 -0.33811
 H -0.82676 1.43460 -0.45758
 H 1.28343 0.65714 1.30507
 H -1.39883 0.71724 1.13682
 H 2.53090 0.44071 -0.05057
 H -2.49214 0.55094 -0.34012
13
bifur_IRC_Distances_MW_output/new_data/bifur_traj3_Distances point 41
C 0.73883 -0.77988 -0.19597
 C -0.74006 -0.74731 -0.28261
 C 0.06277 -1.05240 -1.50579
 C 1.40268 0.51702 0.20860
 C -1.39290 0.57914 0.03857
 F 1.39960 -1.88655 0.32194
 F -1.50836 -1.82322 0.15991
 H 0.94320 1.39353 -0.33754
 H -0.82924 1.43394 -0.45713
 H 1.28423 0.65741 1.30408
 H -1.39942 0.71753 1.13573
 H 2.53083 0.44027 -0.05004
 H -2.49214 0.55051 -0.33975
13
bifur_IRC_Distances_MW_output/new_data/bifur_traj3_Distances point 42
C 0.74023 -0.77978 -0.19589
 C -0.74148 -0.74716 -0.28264
 C 0.06268 -1.05218 -1.50446
 C 1.40373 0.51680 0.20863
 C -1.39395 0.57896 0.03849
 F 1.40151 -1.88587 0.32143
 F -1.51017 -1.82247 0.15921
 H 0.94527 1.39287 -0.33703
 H -0.83143 1.43336 -0.45672
 H 1.28493 0.65766 1.30320
 H -1.39995 0.71780 1.13477
 H 2.53077 0.43989 -0.04957
 H -2.49214 0.55013 -0.33942
13
bifur_IRC_Distances_MW_output/new_data/bifur_traj3_Distances point 43
C 0.74153 -0.77969 -0.19582
 C -0.74278 -0.74702 -0.28266
 C 0.06259 -1.05198 -1.50324
 C 1.40469 0.51660 0.20866
 C -1.39491 0.57880 0.03842
 F 1.40328 -1.88525 0.32097
 F -1.51185 -1.82177 0.15857
 H 0.94718 1.39226 -0.33656
 H -0.83346 1.43281 -0.45635
 H 1.28558 0.65788 1.30238
 H -1.40043 0.71805 1.13387
 H 2.53072 0.43953 -0.04913
 H -2.49215 0.54977 -0.33912
13
bifur_IRC_Distances_MW_output/new_data/bifur_traj3_Distances point 44
C 0.74282 -0.77959 -0.19575
 C -0.74408 -0.74687 -0.28268
 C 0.06250 -1.05178 -1.50201
 C 1.40566 0.51640 0.20869
 C -1.39588 0.57863 0.03835
 F 1.40504 -1.88462 0.32050
 F -1.51351 -1.82108 0.15792
 H 0.94909 1.39165 -0.33609
 H -0.83547 1.43227 -0.45598
 H 1.28623 0.65810 1.30156
 H -1.40092 0.71829 1.13298
 H 2.53068 0.43917 -0.04869
 H -2.49216 0.54942 -0.33881
13
bifur_IRC_Distances_MW_output/new_data/bifur_traj3_Distances point 45
C 0.74282 -0.77959 -0.19575
 C -0.74408 -0.74687 -0.28268
 C 0.06250 -1.05178 -1.50201
 C 1.40566 0.51640 0.20869
 C -1.39588 0.57863 0.03835
 F 1.40504 -1.88462 0.32050
 F -1.51351 -1.82108 0.15792
 H 0.94909 1.39165 -0.33609
 H -0.83547 1.43227 -0.45598
 H 1.28623 0.65810 1.30156
 H -1.40092 0.71829 1.13298
 H 2.53068 0.43917 -0.04869
 H -2.49216 0.54942 -0.33881
13
bifur_IRC_Distances_MW_output/new_data/bifur_traj3_Distances point 46
C 0.73172 -0.81589 0.02801
 C -0.76095 -0.78262 -0.06179
 C -0.10018 -1.47321 1.08461
 C 1.41226 0.52734 0.13895
 C -1.39422 0.58830 -0.02331
 F 1.47477 -1.71261 -0.72521
 F -1.45034 -1.64554 -0.90885
 H 0.87755 1.19316 0.87199
 H -0.91770 1.22952 0.77900
 H 1.42333 1.01071 -0.85663
 H -1.26758 1.06796 -1.00706
 H 2.49660 0.35012 0.49258
 H -2.52525 0.46275 0.18772
13
bifur_IRC_Distances_MW_output/new_data/bifur_traj3_Distances point 47
C 0.73359 -0.81576 0.02795
 C -0.76281 -0.78239 -0.06218
 C -0.10010 -1.47270 1.08256
 C 1.41364 0.52703 0.13918
 C -1.39563 0.58806 -0.02331
 F 1.47724 -1.71178 -0.72446
 F -1.45282 -1.64458 -0.90847
 H 0.88034 1.19224 0.87178
 H -0.92053 1.22876 0.77824
 H 1.42412 1.01091 -0.85496
 H -1.26844 1.06819 -1.00552
 H 2.49662 0.34972 0.49197
 H -2.52522 0.46231 0.18722
13
bifur_IRC_Distances_MW_output/new_data/bifur_traj3_Distances point 48
C 0.73558 -0.81563 0.02789
 C -0.76479 -0.78215 -0.06260
 C -0.10000 -1.47215 1.08037
 C 1.41512 0.52670 0.13942
 C -1.39712 0.58780 -0.02331
 F 1.47987 -1.71088 -0.72366
 F -1.45547 -1.64355 -0.90806
 H 0.88332 1.19124 0.87156
 H -0.92356 1.22794 0.77743
 H 1.42496 1.01112 -0.85317
 H -1.26936 1.06843 -1.00386
 H 2.49664 0.34929 0.49131
 H -2.52520 0.46184 0.18668
13
bifur_IRC_Distances_MW_output/new_data/bifur_traj3_Distances point 49
C 0.73718 -0.81552 0.02783
 C -0.76637 -0.78195 -0.06293
 C -0.09993 -1.47171 1.07861
 C 1.41631 0.52644 0.13962
 C -1.39832 0.58759 -0.02331
 F 1.48198 -1.71016 -0.72302
 F -1.45759 -1.64273 -0.90773
 H 0.88570 1.19045 0.87138
 H -0.92598 1.22728 0.77678
 H 1.42564 1.01129 -0.85173
 H -1.27010 1.06863 -1.00254
 H 2.49667 0.34894 0.49079
 H -2.52518 0.46146 0.18625
13
bifur_IRC_Distances_MW_output/new_data/bifur_traj3_Distances point 50
C 0.73840 -0.81543 0.02779
 C -0.76759 -0.78180 -0.06318
 C -0.09987 -1.47137 1.07726
 C 1.41722 0.52623 0.13977
 C -1.39924 0.58743 -0.02331
 F 1.48359 -1.70961 -0.72253
 F -1.45921 -1.64210 -0.90748
 H 0.88752 1.18983 0.87125
 H -0.92783 1.22678 0.77628
 H 1.42616 1.01141 -0.85063
 H -1.27067 1.06878 -1.00152
 H 2.49669 0.34867 0.49039
 H -2.52517 0.46117 0.18592
13
bifur_IRC_Distances_MW_output/new_data/bifur_traj3_Distances point 51
C 0.73939 -0.81537 0.02776
 C -0.76857 -0.78168 -0.06339
 C -0.09982 -1.47110 1.07617
 C 1.41795 0.52607 0.13989
 C -1.39999 0.58730 -0.02331
 F 1.48490 -1.70916 -0.72213
 F -1.46053 -1.64158 -0.90727
 H 0.88900 1.18934 0.87113
 H -0.92933 1.22637 0.77587
 H 1.42658 1.01152 -0.84973
 H -1.27113 1.06890 -1.00069
 H 2.49671 0.34846 0.49006
 H -2.52517 0.46094 0.18565
13
bifur_IRC_Distances_MW_output/new_data/bifur_traj3_Distances point 52
C 0.75426 -0.77876 -0.19509
 C -0.75560 -0.74561 -0.28287
 C 0.06174 -1.05000 -1.49104
 C 1.41424 0.51462 0.20894
 C -1.40446 0.57718 0.03772
 F 1.42068 -1.87903 0.31634
 F -1.52831 -1.81486 0.15214
 H 0.96596 1.38620 -0.33190
 H -0.85330 1.42744 -0.45264
 H 1.29204 0.66012 1.29426
 H -1.40527 0.72051 1.12500
 H 2.53037 0.43594 -0.04478
 H -2.49234 0.54626 -0.33606
13
bifur_IRC_Distances_MW_output/new_data/bifur_traj3_Distances point 53
C 0.75501 -0.77871 -0.19505
 C -0.75636 -0.74553 -0.28288
 C 0.06169 -1.04988 -1.49031
 C 1.41481 0.51450 0.20896
 C -1.40503 0.57708 0.03768
 F 1.42171 -1.87866 0.31606
 F -1.52929 -1.81445 0.15175
 H 0.96707 1.38583 -0.33162
 H -0.85448 1.42712 -0.45242
 H 1.29243 0.66026 1.29377
 H -1.40556 0.72066 1.12446
 H 2.53036 0.43573 -0.04452
 H -2.49236 0.54605 -0.33588
13
bifur_IRC_Distances_MW_output/new_data/bifur_traj3_Distances point 54
C 0.75574 -0.77866 -0.19501
 C -0.75710 -0.74545 -0.28290
 C 0.06164 -1.04977 -1.48960
 C 1.41536 0.51439 0.20898
 C -1.40558 0.57699 0.03764
 F 1.42271 -1.87830 0.31579
 F -1.53024 -1.81405 0.15137
 H 0.96815 1.38548 -0.33135
 H -0.85562 1.42680 -0.45220
 H 1.29281 0.66039 1.29330
 H -1.40584 0.72080 1.12395
 H 2.53035 0.43552 -0.04427
 H -2.49238 0.54585 -0.33570
13
bifur_IRC_Distances_MW_output/new_data/bifur_traj3_Distances point 55
C 0.74243 -0.81516 0.02765
 C -0.77158 -0.78131 -0.06402
 C -0.09967 -1.47025 1.07280
 C 1.42021 0.52556 0.14027
 C -1.40228 0.58690 -0.02331
 F 1.48891 -1.70778 -0.72091
 F -1.46456 -1.64001 -0.90663
 H 0.89352 1.18782 0.87078
 H -0.93392 1.22511 0.77463
 H 1.42787 1.01184 -0.84698
 H -1.27255 1.06927 -0.99815
 H 2.49678 0.34780 0.48906
 H -2.52516 0.46022 0.18482
13
bifur_IRC_Distances_MW_output/new_data/bifur_traj3_Distances point 56
C 0.74243 -0.81516 0.02765
 C -0.77158 -0.78131 -0.06402
 C -0.09967 -1.47025 1.07280
 C 1.42021 0.52556 0.14027
 C -1.40227 0.58690 -0.02331
 F 1.48891 -1.70778 -0.72091
 F -1.46456 -1.64001 -0.90663
 H 0.89352 1.18782 0.87078
 H -0.93392 1.22511 0.77463
 H 1.42787 1.01184 -0.84698
 H -1.27255 1.06927 -0.99815
 H 2.49678 0.34780 0.48906
 H -2.52516 0.46022 0.18482
13
bifur_IRC_Distances_MW_output/new_data/bifur_traj3_Distances point 57
C 0.74363 -0.81507 0.02761
 C -0.77277 -0.78116 -0.06427
 C -0.09961 -1.46991 1.07145
 C 1.42111 0.52536 0.14041
 C -1.40319 0.58674 -0.02331
 F 1.49051 -1.70724 -0.72042
 F -1.46617 -1.63939 -0.90638
 H 0.89532 1.18721 0.87064
 H -0.93575 1.22461 0.77414
 H 1.42838 1.01197 -0.84588
 H -1.27312 1.06942 -0.99714
 H 2.49681 0.34753 0.48866
 H -2.52516 0.45993 0.18449
13
bifur_IRC_Distances_MW_output/new_data/bifur_traj3_Distances point 58
C 0.74427 -0.81503 0.02759
 C -0.77341 -0.78108 -0.06441
 C -0.09958 -1.46973 1.07074
 C 1.42159 0.52525 0.14049
 C -1.40367 0.58665 -0.02331
 F 1.49135 -1.70695 -0.72016
 F -1.46702 -1.63905 -0.90624
 H 0.89627 1.18689 0.87057
 H -0.93671 1.22435 0.77388
 H 1.42865 1.01203 -0.84530
 H -1.27342 1.06950 -0.99660
 H 2.49683 0.34739 0.48845
 H -2.52516 0.45978 0.18431
13
bifur_IRC_Distances_MW_output/new_data/bifur_traj3_Distances point 59
C 0.74506 -0.81497 0.02756
 C -0.77419 -0.78098 -0.06457
 C -0.09954 -1.46951 1.06986
 C 1.42217 0.52512 0.14059
 C -1.40426 0.58655 -0.02331
 F 1.49239 -1.70659 -0.71984
 F -1.46807 -1.63865 -0.90607
 H 0.89744 1.18649 0.87048
 H -0.93790 1.22402 0.77355
 H 1.42898 1.01212 -0.84459
 H -1.27379 1.06959 -0.99594
 H 2.49685 0.34722 0.48819
 H -2.52516 0.45959 0.18410
13
bifur_IRC_Distances_MW_output/new_data/bifur_traj3_Distances point 60
C 0.74611 -0.81490 0.02752
 C -0.77523 -0.78085 -0.06479
 C -0.09948 -1.46922 1.06869
 C 1.42296 0.52494 0.14072
 C -1.40505 0.58641 -0.02331
 F 1.49378 -1.70611 -0.71941
 F -1.46947 -1.63810 -0.90585
 H 0.89900 1.18596 0.87035
 H -0.93949 1.22358 0.77312
 H 1.42943 1.01223 -0.84363
 H -1.27428 1.06972 -0.99505
 H 2.49689 0.34699 0.48784
 H -2.52517 0.45934 0.18380
13
bifur_IRC_Distances_MW_output/new_data/bifur_traj3_Distances point 61
C 0.74763 -0.81479 0.02746
 C -0.77674 -0.78066 -0.06511
 C -0.09941 -1.46879 1.06698
 C 1.42409 0.52468 0.14091
 C -1.40621 0.58621 -0.02331
 F 1.49580 -1.70541 -0.71879
 F -1.47150 -1.63731 -0.90552
 H 0.90127 1.18519 0.87017
 H -0.94179 1.22295 0.77250
 H 1.43008 1.01239 -0.84223
 H -1.27500 1.06991 -0.99376
 H 2.49694 0.34665 0.48733
 H -2.52517 0.45898 0.18338
13
bifur_IRC_Distances_MW_output/new_data/bifur_traj3_Distances point 62
C 0.74987 -0.81463 0.02738
 C -0.77896 -0.78039 -0.06557
 C -0.09929 -1.46815 1.06445
 C 1.42577 0.52430 0.14119
 C -1.40790 0.58591 -0.02331
 F 1.49877 -1.70439 -0.71788
 F -1.47449 -1.63613 -0.90503
 H 0.90461 1.18406 0.86990
 H -0.94517 1.22201 0.77157
 H 1.43104 1.01262 -0.84017
 H -1.27606 1.07019 -0.99185
 H 2.49702 0.34616 0.48658
 H -2.52519 0.45844 0.18275
13
bifur_IRC_Distances_MW_output/new_data/bifur_traj3_Distances point 63
C 0.75227 -0.81447 0.02729
 C -0.78134 -0.78009 -0.06607
 C -0.09916 -1.46747 1.06175
 C 1.42756 0.52390 0.14148
 C -1.40972 0.58559 -0.02331
 F 1.50194 -1.70329 -0.71690
 F -1.47769 -1.63488 -0.90451
 H 0.90817 1.18284 0.86961
 H -0.94879 1.22100 0.77058
 H 1.43207 1.01288 -0.83796
 H -1.27721 1.07048 -0.98981
 H 2.49711 0.34563 0.48577
 H -2.52522 0.45787 0.18207
13
bifur_IRC_Distances_MW_output/new_data/bifur_traj3_Distances point 64
C 0.75441 -0.81431 0.02721
 C -0.78346 -0.77982 -0.06652
 C -0.09905 -1.46685 1.05932
 C 1.42917 0.52353 0.14175
 C -1.41135 0.58530 -0.02331
 F 1.50478 -1.70230 -0.71602
 F -1.48056 -1.63376 -0.90403
 H 0.91136 1.18175 0.86935
 H -0.95202 1.22010 0.76970
 H 1.43299 1.01310 -0.83597
 H -1.27823 1.07075 -0.98797
 H 2.49720 0.34515 0.48505
 H -2.52525 0.45735 0.18146
13
bifur_IRC_Distances_MW_output/new_data/bifur_traj3_Distances point 65
C 0.75633 -0.81418 0.02713
 C -0.78536 -0.77958 -0.06692
 C -0.09894 -1.46630 1.05713
 C 1.43061 0.52320 0.14198
 C -1.41281 0.58504 -0.02330
 F 1.50733 -1.70141 -0.71523
 F -1.48313 -1.63275 -0.90360
 H 0.91422 1.18077 0.86911
 H -0.95492 1.21928 0.76890
 H 1.43381 1.01331 -0.83418
 H -1.27915 1.07098 -0.98632
 H 2.49729 0.34473 0.48439
 H -2.52529 0.45689 0.18091
13
bifur_IRC_Distances_MW_output/new_data/bifur_traj3_Distances point 66
C 0.75803 -0.81405 0.02706
 C -0.78704 -0.77937 -0.06728
 C -0.09885 -1.46581 1.05519
 C 1.43189 0.52291 0.14220
 C -1.41410 0.58481 -0.02330
 F 1.50958 -1.70063 -0.71453
 F -1.48540 -1.63186 -0.90322
 H 0.91674 1.17991 0.86890
 H -0.95747 1.21856 0.76820
 H 1.43454 1.01349 -0.83260
 H -1.27997 1.07119 -0.98486
 H 2.49738 0.34435 0.48382
 H -2.52533 0.45648 0.18042
13
bifur_IRC_Distances_MW_output/new_data/bifur_traj3_Distances point 67
C 0.75803 -0.81405 0.02706
 C -0.78704 -0.77937 -0.06728
 C -0.09885 -1.46581 1.05519
 C 1.43189 0.52291 0.14219
 C -1.41410 0.58481 -0.02330
 F 1.50958 -1.70063 -0.71453
 F -1.48540 -1.63186 -0.90322
 H 0.91674 1.17991 0.86890
 H -0.95747 1.21857 0.76820
 H 1.43454 1.01349 -0.83260
 H -1.27997 1.07119 -0.98486
 H 2.49738 0.34435 0.48382
 H -2.52533 0.45648 0.18042
13
bifur_IRC_Distances_MW_output/new_data/bifur_traj3_Distances point 68
C 0.76040 -0.81388 0.02697
 C -0.78940 -0.77907 -0.06777
 C -0.09871 -1.46511 1.05247
 C 1.43367 0.52251 0.14249
 C -1.41591 0.58449 -0.02330
 F 1.51273 -1.69953 -0.71355
 F -1.48858 -1.63060 -0.90268
 H 0.92027 1.17869 0.86860
 H -0.96104 1.21756 0.76721
 H 1.43556 1.01374 -0.83038
 H -1.28112 1.07149 -0.98280
 H 2.49750 0.34382 0.48301
 H -2.52538 0.45591 0.17973
13
bifur_IRC_Distances_MW_output/new_data/bifur_traj3_Distances point 69
C 0.76073 -0.81386 0.02695
 C -0.78972 -0.77903 -0.06784
 C -0.09870 -1.46502 1.05210
 C 1.43392 0.52245 0.14253
 C -1.41616 0.58445 -0.02330
 F 1.51317 -1.69937 -0.71341
 F -1.48902 -1.63043 -0.90261
 H 0.92075 1.17852 0.86856
 H -0.96153 1.21742 0.76708
 H 1.43570 1.01377 -0.83008
 H -1.28127 1.07153 -0.98252
 H 2.49752 0.34375 0.48290
 H -2.52539 0.45583 0.17964
13
bifur_IRC_Distances_MW_output/new_data/bifur_traj3_Distances point 70
C 0.76048 -0.81388 0.02696
 C -0.78947 -0.77906 -0.06779
 C -0.09871 -1.46509 1.05238
 C 1.43373 0.52249 0.14250
 C -1.41597 0.58448 -0.02330
 F 1.51284 -1.69949 -0.71352
 F -1.48869 -1.63056 -0.90266
 H 0.92038 1.17865 0.86859
 H -0.96116 1.21752 0.76718
 H 1.43560 1.01374 -0.83031
 H -1.28115 1.07150 -0.98273
 H 2.49751 0.34380 0.48298
 H -2.52538 0.45589 0.17971
13
bifur_IRC_Distances_MW_output/new_data/bifur_traj3_Distances point 71
C 0.75997 -0.81392 0.02698
 C -0.78897 -0.77912 -0.06768
 C -0.09874 -1.46524 1.05296
 C 1.43335 0.52258 0.14244
 C -1.41558 0.58455 -0.02330
 F 1.51217 -1.69972 -0.71373
 F -1.48801 -1.63083 -0.90278
 H 0.91963 1.17891 0.86865
 H -0.96040 1.21774 0.76739
 H 1.43538 1.01369 -0.83078
 H -1.28091 1.07143 -0.98317
 H 2.49748 0.34392 0.48316
 H -2.52537 0.45602 0.17986
13
bifur_IRC_Distances_MW_output/new_data/bifur_traj3_Distances point 72
C 0.75934 -0.81396 0.02701
 C -0.78834 -0.77920 -0.06755
 C -0.09877 -1.46542 1.05369
 C 1.43287 0.52269 0.14236
 C -1.41510 0.58463 -0.02330
 F 1.51132 -1.70002 -0.71399
 F -1.48716 -1.63116 -0.90292
 H 0.91869 1.17924 0.86873
 H -0.95944 1.21801 0.76766
 H 1.43511 1.01362 -0.83138
 H -1.28060 1.07136 -0.98372
 H 2.49745 0.34406 0.48337
 H -2.52536 0.45617 0.18004
13
bifur_IRC_Distances_MW_output/new_data/bifur_traj3_Distances point 73
C 0.75861 -0.81401 0.02704
 C -0.78762 -0.77929 -0.06740
 C -0.09881 -1.46564 1.05452
 C 1.43233 0.52281 0.14227
 C -1.41455 0.58473 -0.02330
 F 1.51036 -1.70036 -0.71429
 F -1.48619 -1.63155 -0.90309
 H 0.91761 1.17961 0.86882
 H -0.95835 1.21832 0.76796
 H 1.43479 1.01355 -0.83206
 H -1.28025 1.07127 -0.98435
 H 2.49741 0.34422 0.48362
 H -2.52534 0.45634 0.18025
13
bifur_IRC_Distances_MW_output/new_data/bifur_traj3_Distances point 74
C 0.75780 -0.81407 0.02707
 C -0.78682 -0.77940 -0.06723
 C -0.09886 -1.46587 1.05545
 C 1.43172 0.52295 0.14217
 C -1.41393 0.58484 -0.02330
 F 1.50928 -1.70073 -0.71462
 F -1.48510 -1.63197 -0.90327
 H 0.91640 1.18002 0.86893
 H -0.95713 1.21866 0.76829
 H 1.43444 1.01346 -0.83281
 H -1.27986 1.07117 -0.98505
 H 2.49737 0.34440 0.48390
 H -2.52532 0.45654 0.18049
13
bifur_IRC_Distances_MW_output/new_data/bifur_traj3_Distances point 75
C 0.75687 -0.81414 0.02711
 C -0.78589 -0.77951 -0.06703
 C -0.09891 -1.46614 1.05652
 C 1.43101 0.52311 0.14205
 C -1.41322 0.58497 -0.02330
 F 1.50804 -1.70116 -0.71501
 F -1.48385 -1.63247 -0.90348
 H 0.91501 1.18050 0.86904
 H -0.95572 1.21906 0.76868
 H 1.43404 1.01336 -0.83369
 H -1.27941 1.07105 -0.98586
 H 2.49732 0.34461 0.48421
 H -2.52530 0.45676 0.18076
13
bifur_IRC_Distances_MW_output/new_data/bifur_traj3_Distances point 76
C 0.75577 -0.81422 0.02715
 C -0.78480 -0.77965 -0.06680
 C -0.09897 -1.46646 1.05777
 C 1.43019 0.52330 0.14191
 C -1.41238 0.58512 -0.02330
 F 1.50658 -1.70167 -0.71546
 F -1.48237 -1.63304 -0.90373
 H 0.91338 1.18106 0.86918
 H -0.95406 1.21952 0.76914
 H 1.43357 1.01325 -0.83471
 H -1.27888 1.07091 -0.98681
 H 2.49727 0.34485 0.48459
 H -2.52528 0.45703 0.18107
13
bifur_IRC_Distances_MW_output/new_data/bifur_traj3_Distances point 77
C 0.75458 -0.81430 0.02720
 C -0.78363 -0.77980 -0.06656
 C -0.09904 -1.46680 1.05912
 C 1.42930 0.52350 0.14177
 C -1.41148 0.58528 -0.02331
 F 1.50501 -1.70222 -0.71595
 F -1.48079 -1.63367 -0.90399
 H 0.91162 1.18166 0.86933
 H -0.95228 1.22002 0.76963
 H 1.43306 1.01312 -0.83581
 H -1.27831 1.07077 -0.98782
 H 2.49721 0.34512 0.48499
 H -2.52526 0.45731 0.18141
13
bifur_IRC_Distances_MW_output/new_data/bifur_traj3_Distances point 78
C 0.75458 -0.81430 0.02720
 C -0.78363 -0.77980 -0.06656
 C -0.09904 -1.46680 1.05912
 C 1.42930 0.52350 0.14177
 C -1.41148 0.58528 -0.02331
 F 1.50501 -1.70222 -0.71595
 F -1.48079 -1.63367 -0.90399
 H 0.91162 1.18167 0.86933
 H -0.95228 1.22002 0.76963
 H 1.43306 1.01312 -0.83581
 H -1.27831 1.07077 -0.98782
 H 2.49721 0.34512 0.48499
 H -2.52526 0.45731 0.18141
13
bifur_IRC_Distances_MW_output/new_data/bifur_traj3_Distances point 79
C 0.75209 -0.81448 0.02730
 C -0.78116 -0.78011 -0.06604
 C -0.09917 -1.46752 1.06195
 C 1.42743 0.52393 0.14146
 C -1.40958 0.58561 -0.02331
 F 1.50170 -1.70337 -0.71697
 F -1.47745 -1.63498 -0.90455
 H 0.90790 1.18294 0.86963
 H -0.94851 1.22108 0.77066
 H 1.43199 1.01286 -0.83813
 H -1.27712 1.07046 -0.98996
 H 2.49710 0.34567 0.48583
 H -2.52522 0.45791 0.18212
13
bifur_IRC_Distances_MW_output/new_data/bifur_traj3_Distances point 80
C 0.75070 -0.81458 0.02735
 C -0.77979 -0.78028 -0.06575
 C -0.09924 -1.46791 1.06351
 C 1.42639 0.52416 0.14129
 C -1.40854 0.58580 -0.02331
 F 1.49987 -1.70400 -0.71754
 F -1.47560 -1.63570 -0.90485
 H 0.90585 1.18364 0.86980
 H -0.94643 1.22166 0.77123
 H 1.43140 1.01271 -0.83940
 H -1.27646 1.07029 -0.99114
 H 2.49705 0.34598 0.48630
 H -2.52520 0.45824 0.18251
13
bifur_IRC_Distances_MW_output/new_data/bifur_traj3_Distances point 81
C 0.74922 -0.81468 0.02740
 C -0.77831 -0.78047 -0.06544
 C -0.09932 -1.46834 1.06519
 C 1.42528 0.52441 0.14110
 C -1.40741 0.58600 -0.02331
 F 1.49790 -1.70469 -0.71815
 F -1.47362 -1.63648 -0.90518
 H 0.90364 1.18439 0.86998
 H -0.94419 1.22228 0.77184
 H 1.43076 1.01256 -0.84077
 H -1.27576 1.07011 -0.99241
 H 2.49699 0.34630 0.48679
 H -2.52519 0.45860 0.18293
13
bifur_IRC_Distances_MW_output/new_data/bifur_traj3_Distances point 82
C 0.74764 -0.81479 0.02746
 C -0.77675 -0.78066 -0.06511
 C -0.09940 -1.46878 1.06697
 C 1.42410 0.52468 0.14091
 C -1.40621 0.58621 -0.02331
 F 1.49581 -1.70541 -0.71879
 F -1.47151 -1.63730 -0.90552
 H 0.90129 1.18519 0.87017
 H -0.94180 1.22294 0.77249
 H 1.43009 1.01239 -0.84222
 H -1.27501 1.06991 -0.99375
 H 2.49694 0.34665 0.48732
 H -2.52517 0.45897 0.18338
13
bifur_IRC_Distances_MW_output/new_data/bifur_traj3_Distances point 83
C 0.74596 -0.81491 0.02752
 C -0.77508 -0.78087 -0.06476
 C -0.09949 -1.46926 1.06885
 C 1.42285 0.52496 0.14070
 C -1.40495 0.58643 -0.02331
 F 1.49359 -1.70617 -0.71947
 F -1.46927 -1.63817 -0.90588
 H 0.89879 1.18604 0.87037
 H -0.93927 1.22364 0.77318
 H 1.42937 1.01221 -0.84376
 H -1.27421 1.06971 -0.99517
 H 2.49688 0.34702 0.48788
 H -2.52516 0.45938 0.18384
13
bifur_IRC_Distances_MW_output/new_data/bifur_traj3_Distances point 84
C 0.74436 -0.81502 0.02758
 C -0.77349 -0.78107 -0.06442
 C -0.09957 -1.46971 1.07064
 C 1.42165 0.52524 0.14050
 C -1.40373 0.58664 -0.02331
 F 1.49147 -1.70691 -0.72012
 F -1.46714 -1.63901 -0.90622
 H 0.89640 1.18684 0.87056
 H -0.93684 1.22431 0.77384
 H 1.42869 1.01204 -0.84522
 H -1.27346 1.06951 -0.99652
 H 2.49683 0.34737 0.48842
 H -2.52516 0.45976 0.18429
13
bifur_IRC_Distances_MW_output/new_data/bifur_traj3_Distances point 85
C 0.74329 -0.81510 0.02762
 C -0.77244 -0.78120 -0.06420
 C -0.09963 -1.47001 1.07183
 C 1.42086 0.52541 0.14037
 C -1.40293 0.58678 -0.02331
 F 1.49006 -1.70739 -0.72056
 F -1.46571 -1.63956 -0.90645
 H 0.89481 1.18738 0.87068
 H -0.93523 1.22475 0.77428
 H 1.42823 1.01193 -0.84620
 H -1.27296 1.06938 -0.99742
 H 2.49680 0.34761 0.48877
 H -2.52516 0.46001 0.18458
13
bifur_IRC_Distances_MW_output/new_data/bifur_traj3_Distances point 86
C 0.74264 -0.81514 0.02764
 C -0.77179 -0.78128 -0.06407
 C -0.09966 -1.47019 1.07255
 C 1.42037 0.52552 0.14029
 C -1.40244 0.58687 -0.02331
 F 1.48920 -1.70769 -0.72082
 F -1.46485 -1.63990 -0.90659
 H 0.89385 1.18771 0.87076
 H -0.93425 1.22502 0.77454
 H 1.42796 1.01186 -0.84678
 H -1.27265 1.06930 -0.99797
 H 2.49679 0.34775 0.48899
 H -2.52516 0.46017 0.18476
13
bifur_IRC_Distances_MW_output/new_data/bifur_traj3_Distances point 87
C 0.74227 -0.81517 0.02766
 C -0.77142 -0.78133 -0.06399
 C -0.09968 -1.47030 1.07297
 C 1.42009 0.52559 0.14025
 C -1.40215 0.58692 -0.02331
 F 1.48870 -1.70786 -0.72097
 F -1.46435 -1.64010 -0.90667
 H 0.89328 1.18790 0.87080
 H -0.93368 1.22518 0.77470
 H 1.42780 1.01182 -0.84713
 H -1.27248 1.06925 -0.99828
 H 2.49678 0.34783 0.48911
 H -2.52516 0.46026 0.18487
13
bifur_IRC_Distances_MW_output/new_data/bifur_traj3_Distances point 88
C 0.74211 -0.81518 0.02766
 C -0.77127 -0.78135 -0.06396
 C -0.09969 -1.47034 1.07314
 C 1.41998 0.52561 0.14023
 C -1.40204 0.58694 -0.02331
 F 1.48850 -1.70793 -0.72103
 F -1.46415 -1.64017 -0.90670
 H 0.89306 1.18797 0.87082
 H -0.93345 1.22524 0.77476
 H 1.42773 1.01181 -0.84727
 H -1.27240 1.06923 -0.99841
 H 2.49677 0.34786 0.48916
 H -2.52516 0.46029 0.18491
13
bifur_IRC_Distances_MW_output/new_data/bifur_traj3_Distances point 89
C 0.74211 -0.81518 0.02766
 C -0.77127 -0.78135 -0.06396
 C -0.09969 -1.47034 1.07314
 C 1.41998 0.52561 0.14023
 C -1.40204 0.58694 -0.02331
 F 1.48850 -1.70793 -0.72103
 F -1.46415 -1.64017 -0.90670
 H 0.89306 1.18797 0.87082
 H -0.93345 1.22524 0.77476
 H 1.42773 1.01181 -0.84727
 H -1.27240 1.06923 -0.99841
 H 2.49677 0.34786 0.48916
 H -2.52516 0.46029 0.18491
13
bifur_IRC_Distances_MW_output/new_data/bifur_traj3_Distances point 90
C 0.74258 -0.81514 0.02765
 C -0.77173 -0.78129 -0.06405
 C -0.09966 -1.47021 1.07263
 C 1.42033 0.52553 0.14028
 C -1.40239 0.58688 -0.02331
 F 1.48911 -1.70772 -0.72085
 F -1.46477 -1.63993 -0.90660
 H 0.89375 1.18774 0.87077
 H -0.93415 1.22505 0.77457
 H 1.42793 1.01186 -0.84684
 H -1.27262 1.06929 -0.99802
 H 2.49678 0.34776 0.48901
 H -2.52516 0.46018 0.18478
13
bifur_IRC_Distances_MW_output/new_data/bifur_traj3_Distances point 91
C 0.74320 -0.81510 0.02762
 C -0.77235 -0.78121 -0.06418
 C -0.09963 -1.47003 1.07193
 C 1.42079 0.52543 0.14036
 C -1.40286 0.58680 -0.02331
 F 1.48994 -1.70743 -0.72059
 F -1.46560 -1.63961 -0.90647
 H 0.89468 1.18743 0.87069
 H -0.93510 1.22479 0.77431
 H 1.42820 1.01192 -0.84628
 H -1.27292 1.06937 -0.99750
 H 2.49680 0.34763 0.48880
 H -2.52516 0.46003 0.18461
13
bifur_IRC_Distances_MW_output/new_data/bifur_traj3_Distances point 92
C 0.74394 -0.81505 0.02760
 C -0.77308 -0.78112 -0.06434
 C -0.09959 -1.46983 1.07110
 C 1.42134 0.52530 0.14045
 C -1.40342 0.58670 -0.02331
 F 1.49092 -1.70709 -0.72029
 F -1.46659 -1.63922 -0.90631
 H 0.89578 1.18705 0.87061
 H -0.93622 1.22448 0.77401
 H 1.42851 1.01200 -0.84560
 H -1.27326 1.06946 -0.99687
 H 2.49682 0.34746 0.48856
 H -2.52516 0.45986 0.18440
13
bifur_IRC_Distances_MW_output/new_data/bifur_traj3_Distances point 93
C 0.74473 -0.81499 0.02757
 C -0.77387 -0.78102 -0.06450
 C -0.09955 -1.46960 1.07022
 C 1.42193 0.52517 0.14055
 C -1.40402 0.58659 -0.02331
 F 1.49196 -1.70673 -0.71997
 F -1.46764 -1.63881 -0.90614
 H 0.89696 1.18666 0.87051
 H -0.93741 1.22415 0.77369
 H 1.42885 1.01208 -0.84488
 H -1.27363 1.06955 -0.99621
 H 2.49684 0.34729 0.48829
 H -2.52516 0.45967 0.18418
13
bifur_IRC_Distances_MW_output/new_data/bifur_traj3_Distances point 94
C 0.74554 -0.81494 0.02754
 C -0.77467 -0.78092 -0.06467
 C -0.09951 -1.46938 1.06932
 C 1.42253 0.52504 0.14065
 C -1.40463 0.58649 -0.02331
 F 1.49303 -1.70637 -0.71964
 F -1.46871 -1.63839 -0.90597
 H 0.89816 1.18625 0.87042
 H -0.93863 1.22382 0.77336
 H 1.42919 1.01217 -0.84414
 H -1.27401 1.06965 -0.99553
 H 2.49687 0.34711 0.48802
 H -2.52516 0.45948 0.18396
13
bifur_IRC_Distances_MW_output/new_data/bifur_traj3_Distances point 95
C 0.74632 -0.81488 0.02751
 C -0.77544 -0.78083 -0.06483
 C -0.09947 -1.46916 1.06845
 C 1.42311 0.52491 0.14075
 C -1.40521 0.58638 -0.02331
 F 1.49406 -1.70601 -0.71933
 F -1.46975 -1.63799 -0.90580
 H 0.89932 1.18586 0.87033
 H -0.93980 1.22349 0.77304
 H 1.42952 1.01225 -0.84343
 H -1.27438 1.06975 -0.99487
 H 2.49689 0.34694 0.48777
 H -2.52517 0.45929 0.18374
13
bifur_IRC_Distances_MW_output/new_data/bifur_traj3_Distances point 96
C 0.74700 -0.81484 0.02749
 C -0.77612 -0.78074 -0.06498
 C -0.09944 -1.46896 1.06768
 C 1.42362 0.52479 0.14083
 C -1.40573 0.58629 -0.02331
 F 1.49497 -1.70570 -0.71905
 F -1.47066 -1.63763 -0.90566
 H 0.90034 1.18551 0.87025
 H -0.94084 1.22321 0.77275
 H 1.42981 1.01232 -0.84281
 H -1.27470 1.06983 -0.99429
 H 2.49691 0.34679 0.48754
 H -2.52517 0.45913 0.18355
13
bifur_IRC_Distances_MW_output/new_data/bifur_traj3_Distances point 97
C 0.74754 -0.81480 0.02747
 C -0.77665 -0.78067 -0.06509
 C -0.09941 -1.46881 1.06708
 C 1.42403 0.52470 0.14090
 C -1.40614 0.58622 -0.02331
 F 1.49568 -1.70545 -0.71883
 F -1.47138 -1.63735 -0.90554
 H 0.90114 1.18524 0.87018
 H -0.94165 1.22298 0.77253
 H 1.43004 1.01238 -0.84231
 H -1.27496 1.06990 -0.99383
 H 2.49693 0.34667 0.48736
 H -2.52517 0.45900 0.18340
13
bifur_IRC_Distances_MW_output/new_data/bifur_traj3_Distances point 98
C 0.74792 -0.81477 0.02745
 C -0.77703 -0.78063 -0.06517
 C -0.09939 -1.46870 1.06665
 C 1.42431 0.52463 0.14094
 C -1.40643 0.58617 -0.02331
 F 1.49619 -1.70528 -0.71868
 F -1.47189 -1.63715 -0.90546
 H 0.90171 1.18505 0.87014
 H -0.94223 1.22282 0.77238
 H 1.43021 1.01242 -0.84196
 H -1.27514 1.06995 -0.99351
 H 2.49695 0.34659 0.48723
 H -2.52518 0.45891 0.18330
13
bifur_IRC_Distances_MW_output/new_data/bifur_traj3_Distances point 99
C 0.74820 -0.81475 0.02744
 C -0.77730 -0.78059 -0.06522
 C -0.09938 -1.46863 1.06634
 C 1.42452 0.52459 0.14098
 C -1.40664 0.58613 -0.02331
 F 1.49655 -1.70515 -0.71856
 F -1.47226 -1.63701 -0.90540
 H 0.90212 1.18491 0.87010
 H -0.94264 1.22271 0.77226
 H 1.43032 1.01245 -0.84171
 H -1.27527 1.06998 -0.99328
 H 2.49696 0.34653 0.48714
 H -2.52518 0.45884 0.18322
13
bifur_IRC_Distances_MW_output/new_data/bifur_traj3_Distances point 100
C 0.74820 -0.81475 0.02744
 C -0.77730 -0.78059 -0.06522
 C -0.09938 -1.46863 1.06634
 C 1.42452 0.52459 0.14098
 C -1.40663 0.58613 -0.02331
 F 1.49655 -1.70515 -0.71856
 F -1.47225 -1.63701 -0.90540
 H 0.90211 1.18491 0.87010
 H -0.94264 1.22271 0.77226
 H 1.43032 1.01245 -0.84171
 H -1.27527 1.06998 -0.99328
 H 2.49696 0.34653 0.48714
 H -2.52518 0.45884 0.18322
13
bifur_IRC_Distances_MW_output/new_data/bifur_traj3_Distances point 101
C 0.74884 -0.81471 0.02742
 C -0.77793 -0.78051 -0.06536
 C -0.09934 -1.46844 1.06562
 C 1.42500 0.52448 0.14106
 C -1.40712 0.58605 -0.02331
 F 1.49740 -1.70486 -0.71830
 F -1.47311 -1.63668 -0.90526
 H 0.90307 1.18458 0.87003
 H -0.94361 1.22244 0.77200
 H 1.43060 1.01252 -0.84112
 H -1.27557 1.07006 -0.99273
 H 2.49698 0.34639 0.48692
 H -2.52518 0.45869 0.18304
13
bifur_IRC_Distances_MW_output/new_data/bifur_traj3_Distances point 102
C 0.74938 -0.81467 0.02740
 C -0.77848 -0.78045 -0.06547
 C -0.09931 -1.46829 1.06500
 C 1.42541 0.52439 0.14112
 C -1.40754 0.58597 -0.02331
 F 1.49812 -1.70461 -0.71808
 F -1.47384 -1.63639 -0.90514
 H 0.90388 1.18431 0.86996
 H -0.94444 1.22221 0.77177
 H 1.43083 1.01257 -0.84062
 H -1.27583 1.07013 -0.99227
 H 2.49700 0.34627 0.48674
 H -2.52519 0.45856 0.18289
13
bifur_IRC_Distances_MW_output/new_data/bifur_traj3_Distances point 103
C 0.75019 -0.81461 0.02737
 C -0.77928 -0.78035 -0.06564
 C -0.09927 -1.46806 1.06409
 C 1.42601 0.52425 0.14122
 C -1.40815 0.58587 -0.02331
 F 1.49919 -1.70424 -0.71775
 F -1.47492 -1.63597 -0.90496
 H 0.90509 1.18390 0.86986
 H -0.94566 1.22187 0.77144
 H 1.43118 1.01266 -0.83987
 H -1.27622 1.07023 -0.99158
 H 2.49703 0.34609 0.48647
 H -2.52520 0.45836 0.18266
13
bifur_IRC_Distances_MW_output/new_data/bifur_traj3_Distances point 104
C 0.75136 -0.81453 0.02732
 C -0.78044 -0.78020 -0.06588
 C -0.09921 -1.46773 1.06277
 C 1.42689 0.52405 0.14137
 C -1.40903 0.58571 -0.02331
 F 1.50074 -1.70370 -0.71727
 F -1.47648 -1.63536 -0.90471
 H 0.90683 1.18330 0.86972
 H -0.94742 1.22138 0.77096
 H 1.43168 1.01278 -0.83879
 H -1.27677 1.07037 -0.99058
 H 2.49707 0.34583 0.48607
 H -2.52521 0.45808 0.18233
13
bifur_IRC_Distances_MW_output/new_data/bifur_traj3_Distances point 105
C 0.75279 -0.81443 0.02727
 C -0.78185 -0.78002 -0.06618
 C -0.09913 -1.46732 1.06116
 C 1.42795 0.52381 0.14155
 C -1.41011 0.58552 -0.02331
 F 1.50263 -1.70305 -0.71669
 F -1.47838 -1.63461 -0.90439
 H 0.90894 1.18258 0.86955
 H -0.94957 1.22078 0.77037
 H 1.43229 1.01293 -0.83748
 H -1.27745 1.07055 -0.98937
 H 2.49713 0.34552 0.48560
 H -2.52523 0.45774 0.18193
13
bifur_IRC_Distances_MW_output/new_data/bifur_traj3_Distances point 106
C 0.75416 -0.81433 0.02721
 C -0.78321 -0.77985 -0.06647
 C -0.09906 -1.46692 1.05960
 C 1.42898 0.52357 0.14172
 C -1.41116 0.58533 -0.02331
 F 1.50445 -1.70241 -0.71612
 F -1.48023 -1.63389 -0.90409
 H 0.91099 1.18188 0.86938
 H -0.95164 1.22020 0.76980
 H 1.43288 1.01308 -0.83620
 H -1.27811 1.07072 -0.98819
 H 2.49719 0.34521 0.48513
 H -2.52525 0.45741 0.18153
13
bifur_IRC_Distances_MW_output/new_data/bifur_traj3_Distances point 107
C 0.75546 -0.81424 0.02716
 C -0.78450 -0.77969 -0.06674
 C -0.09899 -1.46655 1.05813
 C 1.42996 0.52335 0.14188
 C -1.41214 0.58516 -0.02330
 F 1.50617 -1.70182 -0.71559
 F -1.48196 -1.63321 -0.90380
 H 0.91292 1.18122 0.86922
 H -0.95359 1.21965 0.76927
 H 1.43343 1.01321 -0.83500
 H -1.27873 1.07088 -0.98707
 H 2.49725 0.34492 0.48469
 H -2.52527 0.45710 0.18116
13
bifur_IRC_Distances_MW_output/new_data/bifur_traj3_Distances point 108
C 0.75671 -0.81415 0.02711
 C -0.78574 -0.77953 -0.06700
 C -0.09892 -1.46619 1.05669
 C 1.43090 0.52314 0.14203
 C -1.41310 0.58499 -0.02330
 F 1.50784 -1.70124 -0.71507
 F -1.48364 -1.63255 -0.90352
 H 0.91478 1.18058 0.86906
 H -0.95549 1.21912 0.76875
 H 1.43397 1.01335 -0.83383
 H -1.27933 1.07103 -0.98599
 H 2.49731 0.34464 0.48427
 H -2.52530 0.45680 0.18080
13
bifur_IRC_Distances_MW_output/new_data/bifur_traj3_Distances point 109
C 0.75792 -0.81406 0.02707
 C -0.78694 -0.77938 -0.06725
 C -0.09885 -1.46584 1.05531
 C 1.43181 0.52293 0.14218
 C -1.41402 0.58483 -0.02330
 F 1.50944 -1.70068 -0.71457
 F -1.48526 -1.63191 -0.90324
 H 0.91658 1.17996 0.86891
 H -0.95731 1.21861 0.76824
 H 1.43450 1.01347 -0.83270
 H -1.27992 1.07118 -0.98495
 H 2.49737 0.34437 0.48386
 H -2.52532 0.45651 0.18045
13
bifur_IRC_Distances_MW_output/new_data/bifur_traj3_Distances point 110
C 0.75904 -0.81398 0.02702
 C -0.78804 -0.77924 -0.06749
 C -0.09879 -1.46551 1.05403
 C 1.43265 0.52274 0.14232
 C -1.41487 0.58468 -0.02330
 F 1.51092 -1.70016 -0.71411
 F -1.48676 -1.63132 -0.90299
 H 0.91824 1.17939 0.86877
 H -0.95899 1.21814 0.76778
 H 1.43498 1.01359 -0.83166
 H -1.28046 1.07132 -0.98398
 H 2.49743 0.34412 0.48347
 H -2.52535 0.45624 0.18013
13
bifur_IRC_Distances_MW_output/new_data/bifur_traj3_Distances point 111
C 0.75904 -0.81398 0.02702
 C -0.78804 -0.77924 -0.06749
 C -0.09879 -1.46551 1.05403
 C 1.43265 0.52274 0.14232
 C -1.41487 0.58468 -0.02330
 F 1.51092 -1.70016 -0.71411
 F -1.48675 -1.63132 -0.90299
 H 0.91824 1.17939 0.86877
 H -0.95899 1.21814 0.76778
 H 1.43498 1.01359 -0.83166
 H -1.28046 1.07132 -0.98398
 H 2.49743 0.34412 0.48347
 H -2.52535 0.45624 0.18013
13
bifur_IRC_Distances_MW_output/new_data/bifur_traj3_Distances point 112
C 0.76114 -0.81383 0.02694
 C -0.79013 -0.77898 -0.06793
 C -0.09867 -1.46490 1.05162
 C 1.43423 0.52238 0.14258
 C -1.41648 0.58439 -0.02330
 F 1.51372 -1.69918 -0.71324
 F -1.48958 -1.63021 -0.90251
 H 0.92137 1.17831 0.86850
 H -0.96216 1.21724 0.76691
 H 1.43588 1.01381 -0.82968
 H -1.28148 1.07158 -0.98216
 H 2.49755 0.34365 0.48275
 H -2.52540 0.45573 0.17952
13
bifur_IRC_Distances_MW_output/new_data/bifur_traj3_Distances point 113
C 0.76245 -0.81374 0.02688
 C -0.79143 -0.77881 -0.06820
 C -0.09860 -1.46451 1.05011
 C 1.43522 0.52215 0.14274
 C -1.41748 0.58421 -0.02329
 F 1.51546 -1.69857 -0.71270
 F -1.49134 -1.62952 -0.90221
 H 0.92332 1.17764 0.86834
 H -0.96413 1.21668 0.76636
 H 1.43645 1.01395 -0.82845
 H -1.28211 1.07174 -0.98102
 H 2.49762 0.34336 0.48231
 H -2.52544 0.45542 0.17913
13
bifur_IRC_Distances_MW_output/new_data/bifur_traj3_Distances point 114
C 0.76394 -0.81363 0.02682
 C -0.79290 -0.77863 -0.06851
 C -0.09851 -1.46408 1.04839
 C 1.43634 0.52190 0.14293
 C -1.41861 0.58401 -0.02329
 F 1.51744 -1.69788 -0.71208
 F -1.49333 -1.62873 -0.90187
 H 0.92553 1.17687 0.86814
 H -0.96637 1.21605 0.76574
 H 1.43709 1.01411 -0.82705
 H -1.28284 1.07193 -0.97972
 H 2.49771 0.34303 0.48179
 H -2.52548 0.45506 0.17870
13
bifur_IRC_Distances_MW_output/new_data/bifur_traj3_Distances point 115
C 0.76548 -0.81352 0.02675
 C -0.79442 -0.77843 -0.06883
 C -0.09842 -1.46362 1.04661
 C 1.43750 0.52163 0.14312
 C -1.41979 0.58380 -0.02329
 F 1.51948 -1.69716 -0.71144
 F -1.49540 -1.62792 -0.90151
 H 0.92781 1.17608 0.86794
 H -0.96868 1.21539 0.76510
 H 1.43776 1.01427 -0.82560
 H -1.28359 1.07212 -0.97837
 H 2.49780 0.34268 0.48127
 H -2.52553 0.45469 0.17824
13
bifur_IRC_Distances_MW_output/new_data/bifur_traj3_Distances point 116
C 0.76710 -0.81340 0.02669
 C -0.79603 -0.77823 -0.06917
 C -0.09833 -1.46314 1.04472
 C 1.43873 0.52135 0.14332
 C -1.42103 0.58357 -0.02328
 F 1.52164 -1.69640 -0.71076
 F -1.49758 -1.62705 -0.90113
 H 0.93022 1.17524 0.86773
 H -0.97112 1.21469 0.76442
 H 1.43846 1.01444 -0.82406
 H -1.28438 1.07232 -0.97695
 H 2.49791 0.34231 0.48070
 H -2.52559 0.45429 0.17776
13
bifur_IRC_Distances_MW_output/new_data/bifur_traj3_Distances point 117
C 0.76890 -0.81327 0.02661
 C -0.79782 -0.77800 -0.06955
 C -0.09822 -1.46261 1.04263
 C 1.44009 0.52104 0.14355
 C -1.42241 0.58333 -0.02328
 F 1.52404 -1.69555 -0.71001
 F -1.50001 -1.62609 -0.90070
 H 0.93290 1.17431 0.86749
 H -0.97383 1.21391 0.76367
 H 1.43924 1.01463 -0.82234
 H -1.28527 1.07254 -0.97536
 H 2.49803 0.34191 0.48008
 H -2.52565 0.45385 0.17722
13
bifur_IRC_Distances_MW_output/new_data/bifur_traj3_Distances point 118
C 0.77096 -0.81312 0.02652
 C -0.79985 -0.77774 -0.06998
 C -0.09810 -1.46199 1.04023
 C 1.44164 0.52068 0.14380
 C -1.42399 0.58304 -0.02327
 F 1.52677 -1.69459 -0.70915
 F -1.50277 -1.62500 -0.90021
 H 0.93594 1.17324 0.86722
 H -0.97690 1.21303 0.76281
 H 1.44014 1.01485 -0.82038
 H -1.28628 1.07280 -0.97355
 H 2.49818 0.34144 0.47936
 H -2.52573 0.45336 0.17661
13
bifur_IRC_Distances_MW_output/new_data/bifur_traj3_Distances point 119
C 0.77307 -0.81296 0.02642
 C -0.80194 -0.77747 -0.07042
 C -0.09797 -1.46136 1.03775
 C 1.44324 0.52031 0.14407
 C -1.42561 0.58275 -0.02327
 F 1.52958 -1.69359 -0.70826
 F -1.50562 -1.62387 -0.89970
 H 0.93907 1.17214 0.86693
 H -0.98007 1.21211 0.76192
 H 1.44106 1.01507 -0.81836
 H -1.28732 1.07306 -0.97168
 H 2.49833 0.34096 0.47863
 H -2.52582 0.45284 0.17597
13
bifur_IRC_Distances_MW_output/new_data/bifur_traj3_Distances point 120
C 0.77492 -0.81282 0.02634
 C -0.80377 -0.77724 -0.07081
 C -0.09785 -1.46080 1.03557
 C 1.44465 0.51999 0.14430
 C -1.42703 0.58250 -0.02326
 F 1.53205 -1.69271 -0.70748
 F -1.50812 -1.62288 -0.89925
 H 0.94182 1.17118 0.86668
 H -0.98285 1.21131 0.76114
 H 1.44186 1.01527 -0.81658
 H -1.28824 1.07329 -0.97003
 H 2.49848 0.34054 0.47798
 H -2.52591 0.45239 0.17540
13
bifur_IRC_Distances_MW_output/new_data/bifur_traj3_Distances point 121
C 0.77654 -0.81270 0.02627
 C -0.80538 -0.77703 -0.07115
 C -0.09775 -1.46031 1.03365
 C 1.44588 0.51970 0.14450
 C -1.42829 0.58227 -0.02326
 F 1.53422 -1.69194 -0.70679
 F -1.51031 -1.62201 -0.89886
 H 0.94423 1.17033 0.86646
 H -0.98529 1.21060 0.76046
 H 1.44257 1.01544 -0.81501
 H -1.28905 1.07349 -0.96858
 H 2.49861 0.34017 0.47741
 H -2.52599 0.45199 0.17491
13
bifur_IRC_Distances_MW_output/new_data/bifur_traj3_Distances point 122
C 0.77655 -0.81270 0.02627
 C -0.80538 -0.77703 -0.07115
 C -0.09775 -1.46031 1.03365
 C 1.44589 0.51970 0.14450
 C -1.42829 0.58227 -0.02326
 F 1.53422 -1.69194 -0.70679
 F -1.51031 -1.62201 -0.89886
 H 0.94423 1.17033 0.86646
 H -0.98529 1.21060 0.76046
 H 1.44257 1.01544 -0.81501
 H -1.28905 1.07349 -0.96858
 H 2.49861 0.34017 0.47741
 H -2.52599 0.45199 0.17491
13
bifur_IRC_Distances_MW_output/new_data/bifur_traj3_Distances point 123
C 0.77951 -0.81248 0.02613
 C -0.80832 -0.77665 -0.07177
 C -0.09757 -1.45940 1.03014
 C 1.44814 0.51918 0.14487
 C -1.43057 0.58186 -0.02325
 F 1.53817 -1.69053 -0.70553
 F -1.51432 -1.62042 -0.89812
 H 0.94863 1.16878 0.86605
 H -0.98973 1.20931 0.75920
 H 1.44387 1.01575 -0.81214
 H -1.29053 1.07386 -0.96592
 H 2.49885 0.33949 0.47636
 H -2.52614 0.45127 0.17399
13
bifur_IRC_Distances_MW_output/new_data/bifur_traj3_Distances point 124
C 0.78084 -0.81238 0.02607
 C -0.80964 -0.77648 -0.07205
 C -0.09748 -1.45900 1.02855
 C 1.44915 0.51894 0.14504
 C -1.43160 0.58167 -0.02325
 F 1.53995 -1.68990 -0.70496
 F -1.51612 -1.61970 -0.89779
 H 0.95060 1.16808 0.86586
 H -0.99172 1.20872 0.75864
 H 1.44445 1.01589 -0.81085
 H -1.29120 1.07402 -0.96472
 H 2.49897 0.33919 0.47589
 H -2.52621 0.45094 0.17358
13
bifur_IRC_Distances_MW_output/new_data/bifur_traj3_Distances point 125
C 0.78199 -0.81229 0.02601
 C -0.81077 -0.77634 -0.07229
 C -0.09741 -1.45864 1.02718
 C 1.45003 0.51874 0.14518
 C -1.43249 0.58151 -0.02324
 F 1.54148 -1.68935 -0.70448
 F -1.51767 -1.61908 -0.89750
 H 0.95230 1.16747 0.86570
 H -0.99344 1.20822 0.75815
 H 1.44496 1.01601 -0.80973
 H -1.29178 1.07417 -0.96369
 H 2.49907 0.33893 0.47548
 H -2.52628 0.45066 0.17322
13
bifur_IRC_Distances_MW_output/new_data/bifur_traj3_Distances point 126
C 0.78296 -0.81222 0.02597
 C -0.81173 -0.77621 -0.07250
 C -0.09734 -1.45834 1.02602
 C 1.45077 0.51857 0.14530
 C -1.43324 0.58137 -0.02324
 F 1.54278 -1.68889 -0.70406
 F -1.51899 -1.61856 -0.89726
 H 0.95374 1.16696 0.86556
 H -0.99489 1.20779 0.75774
 H 1.44538 1.01611 -0.80878
 H -1.29227 1.07429 -0.96281
 H 2.49916 0.33870 0.47513
 H -2.52633 0.45042 0.17292
13
bifur_IRC_Distances_MW_output/new_data/bifur_traj3_Distances point 127
C 0.78386 -0.81215 0.02592
 C -0.81262 -0.77610 -0.07268
 C -0.09729 -1.45806 1.02494
 C 1.45146 0.51841 0.14542
 C -1.43394 0.58124 -0.02324
 F 1.54398 -1.68845 -0.70368
 F -1.52020 -1.61807 -0.89703
 H 0.95508 1.16649 0.86543
 H -0.99624 1.20740 0.75736
 H 1.44578 1.01621 -0.80790
 H -1.29272 1.07440 -0.96199
 H 2.49924 0.33849 0.47481
 H -2.52639 0.45020 0.17263
13
bifur_IRC_Distances_MW_output/new_data/bifur_traj3_Distances point 128
C 0.78481 -0.81208 0.02588
 C -0.81356 -0.77598 -0.07288
 C -0.09722 -1.45777 1.02381
 C 1.45218 0.51824 0.14553
 C -1.43467 0.58111 -0.02323
 F 1.54525 -1.68800 -0.70327
 F -1.52149 -1.61756 -0.89679
 H 0.95648 1.16599 0.86530
 H -0.99766 1.20698 0.75696
 H 1.44620 1.01631 -0.80697
 H -1.29320 1.07452 -0.96113
 H 2.49933 0.33828 0.47447
 H -2.52644 0.44997 0.17233
13
bifur_IRC_Distances_MW_output/new_data/bifur_traj3_Distances point 129
C 0.78585 -0.81200 0.02583
 C -0.81459 -0.77584 -0.07310
 C -0.09715 -1.45745 1.02255
 C 1.45298 0.51805 0.14567
 C -1.43548 0.58096 -0.02323
 F 1.54664 -1.68750 -0.70282
 F -1.52290 -1.61700 -0.89653
 H 0.95802 1.16544 0.86515
 H -0.99921 1.20652 0.75651
 H 1.44665 1.01642 -0.80595
 H -1.29373 1.07465 -0.96018
 H 2.49943 0.33804 0.47410
 H -2.52651 0.44971 0.17201
13
bifur_IRC_Distances_MW_output/new_data/bifur_traj3_Distances point 130
C 0.78699 -0.81192 0.02577
 C -0.81572 -0.77570 -0.07334
 C -0.09708 -1.45709 1.02118
 C 1.45385 0.51785 0.14581
 C -1.43636 0.58080 -0.02323
 F 1.54816 -1.68695 -0.70234
 F -1.52444 -1.61638 -0.89623
 H 0.95971 1.16483 0.86498
 H -1.00091 1.20602 0.75603
 H 1.44715 1.01654 -0.80483
 H -1.29430 1.07479 -0.95915
 H 2.49954 0.33777 0.47369
 H -2.52658 0.44944 0.17165
13
bifur_IRC_Distances_MW_output/new_data/bifur_traj3_Distances point 131
C 0.78826 -0.81182 0.02571
 C -0.81698 -0.77553 -0.07361
 C -0.09699 -1.45670 1.01965
 C 1.45482 0.51763 0.14597
 C -1.43735 0.58062 -0.02322
 F 1.54986 -1.68634 -0.70179
 F -1.52617 -1.61569 -0.89591
 H 0.96159 1.16416 0.86480
 H -1.00281 1.20545 0.75549
 H 1.44771 1.01667 -0.80358
 H -1.29495 1.07495 -0.95799
 H 2.49967 0.33748 0.47324
 H -2.52666 0.44912 0.17124
13
bifur_IRC_Distances_MW_output/new_data/bifur_traj3_Distances point 132
C 0.78972 -0.81171 0.02563
 C -0.81843 -0.77534 -0.07391
 C -0.09690 -1.45624 1.01788
 C 1.45594 0.51736 0.14615
 C -1.43848 0.58042 -0.02322
 F 1.55182 -1.68564 -0.70116
 F -1.52815 -1.61490 -0.89553
 H 0.96376 1.16339 0.86458
 H -1.00500 1.20480 0.75487
 H 1.44836 1.01683 -0.80213
 H -1.29570 1.07513 -0.95665
 H 2.49982 0.33714 0.47271
 H -2.52676 0.44876 0.17077
13
bifur_IRC_Distances_MW_output/new_data/bifur_traj3_Distances point 133
C 0.78972 -0.81171 0.02563
 C -0.81843 -0.77534 -0.07391
 C -0.09690 -1.45624 1.01788
 C 1.45594 0.51736 0.14615
 C -1.43848 0.58042 -0.02322
 F 1.55182 -1.68564 -0.70116
 F -1.52815 -1.61490 -0.89553
 H 0.96376 1.16339 0.86458
 H -1.00500 1.20480 0.75487
 H 1.44836 1.01683 -0.80213
 H -1.29570 1.07513 -0.95665
 H 2.49982 0.33714 0.47271
 H -2.52676 0.44876 0.17077
13
bifur_IRC_Distances_MW_output/new_data/bifur_traj3_Distances point 134
C 0.79317 -0.81144 0.02546
 C -0.82183 -0.77490 -0.07464
 C -0.09666 -1.45515 1.01370
 C 1.45858 0.51675 0.14658
 C -1.44116 0.57993 -0.02320
 F 1.55642 -1.68397 -0.69967
 F -1.53283 -1.61303 -0.89463
 H 0.96885 1.16155 0.86407
 H -1.01014 1.20327 0.75339
 H 1.44988 1.01719 -0.79871
 H -1.29746 1.07556 -0.95349
 H 2.50018 0.33634 0.47146
 H -2.52700 0.44791 0.16966
13
bifur_IRC_Distances_MW_output/new_data/bifur_traj3_Distances point 135
C 0.79493 -0.81131 0.02537
 C -0.82357 -0.77467 -0.07501
 C -0.09654 -1.45460 1.01155
 C 1.45993 0.51643 0.14681
 C -1.44253 0.57967 -0.02319
 F 1.55878 -1.68312 -0.69891
 F -1.53523 -1.61207 -0.89416
 H 0.97146 1.16061 0.86381
 H -1.01277 1.20248 0.75264
 H 1.45066 1.01737 -0.79696
 H -1.29836 1.07578 -0.95186
 H 2.50037 0.33593 0.47082
 H -2.52714 0.44748 0.16909
13
bifur_IRC_Distances_MW_output/new_data/bifur_traj3_Distances point 136
C 0.79680 -0.81116 0.02527
 C -0.82543 -0.77443 -0.07540
 C -0.09641 -1.45400 1.00925
 C 1.46137 0.51609 0.14704
 C -1.44399 0.57940 -0.02319
 F 1.56129 -1.68220 -0.69809
 F -1.53778 -1.61104 -0.89366
 H 0.97423 1.15961 0.86353
 H -1.01556 1.20164 0.75183
 H 1.45149 1.01757 -0.79508
 H -1.29933 1.07601 -0.95012
 H 2.50059 0.33549 0.47013
 H -2.52728 0.44701 0.16848
13
bifur_IRC_Distances_MW_output/new_data/bifur_traj3_Distances point 137
C 0.79894 -0.81099 0.02516
 C -0.82754 -0.77415 -0.07585
 C -0.09626 -1.45331 1.00663
 C 1.46301 0.51570 0.14731
 C -1.44566 0.57910 -0.02318
 F 1.56415 -1.68116 -0.69716
 F -1.54069 -1.60988 -0.89309
 H 0.97739 1.15847 0.86320
 H -1.01874 1.20069 0.75092
 H 1.45244 1.01779 -0.79294
 H -1.30043 1.07628 -0.94813
 H 2.50083 0.33499 0.46935
 H -2.52745 0.44648 0.16778
13
bifur_IRC_Distances_MW_output/new_data/bifur_traj3_Distances point 138
C 0.80147 -0.81080 0.02502
 C -0.83004 -0.77383 -0.07638
 C -0.09608 -1.45250 1.00351
 C 1.46496 0.51525 0.14763
 C -1.44764 0.57873 -0.02317
 F 1.56754 -1.67993 -0.69605
 F -1.54413 -1.60849 -0.89240
 H 0.98113 1.15711 0.86282
 H -1.02251 1.19955 0.74983
 H 1.45357 1.01806 -0.79039
 H -1.30175 1.07660 -0.94577
 H 2.50114 0.33440 0.46842
 H -2.52766 0.44586 0.16694
13
bifur_IRC_Distances_MW_output/new_data/bifur_traj3_Distances point 139
C 0.80438 -0.81057 0.02487
 C -0.83292 -0.77345 -0.07700
 C -0.09587 -1.45156 0.99989
 C 1.46721 0.51471 0.14800
 C -1.44992 0.57831 -0.02315
 F 1.57145 -1.67850 -0.69478
 F -1.54811 -1.60689 -0.89160
 H 0.98544 1.15554 0.86236
 H -1.02684 1.19823 0.74857
 H 1.45486 1.01836 -0.78744
 H -1.30327 1.07696 -0.94304
 H 2.50150 0.33371 0.46734
 H -2.52792 0.44513 0.16596
13
bifur_IRC_Distances_MW_output/new_data/bifur_traj3_Distances point 140
C 0.80750 -0.81032 0.02469
 C -0.83600 -0.77304 -0.07765
 C -0.09564 -1.45054 0.99600
 C 1.46962 0.51414 0.14839
 C -1.45237 0.57786 -0.02314
 F 1.57564 -1.67696 -0.69340
 F -1.55237 -1.60517 -0.89073
 H 0.99004 1.15385 0.86187
 H -1.03148 1.19681 0.74722
 H 1.45626 1.01869 -0.78426
 H -1.30490 1.07735 -0.94009
 H 2.50190 0.33297 0.46618
 H -2.52820 0.44436 0.16491
13
bifur_IRC_Distances_MW_output/new_data/bifur_traj3_Distances point 141
C 0.81074 -0.81006 0.02451
 C -0.83920 -0.77262 -0.07833
 C -0.09540 -1.44947 0.99195
 C 1.47213 0.51355 0.14880
 C -1.45491 0.57738 -0.02312
 F 1.57998 -1.67536 -0.69197
 F -1.55679 -1.60339 -0.88981
 H 0.99482 1.15209 0.86136
 H -1.03629 1.19534 0.74581
 H 1.45770 1.01902 -0.78094
 H -1.30660 1.07775 -0.93702
 H 2.50233 0.33221 0.46497
 H -2.52851 0.44355 0.16380
13
bifur_IRC_Distances_MW_output/new_data/bifur_traj3_Distances point 142
C 0.81424 -0.80978 0.02431
 C -0.84266 -0.77216 -0.07907
 C -0.09513 -1.44831 0.98752
 C 1.47484 0.51290 0.14925
 C -1.45767 0.57687 -0.02310
 F 1.58469 -1.67362 -0.69041
 F -1.56159 -1.60144 -0.88881
 H 0.99999 1.15018 0.86079
 H -1.04149 1.19373 0.74428
 H 1.45928 1.01939 -0.77733
 H -1.30846 1.07819 -0.93367
 H 2.50282 0.33137 0.46364
 H -2.52886 0.44267 0.16259
13
bifur_IRC_Distances_MW_output/new_data/bifur_traj3_Distances point 143
C 0.81827 -0.80946 0.02407
 C -0.84664 -0.77163 -0.07992
 C -0.09482 -1.44696 0.98240
 C 1.47798 0.51215 0.14976
 C -1.46085 0.57627 -0.02308
 F 1.59011 -1.67161 -0.68861
 F -1.56712 -1.59921 -0.88763
 H 1.00594 1.14798 0.86013
 H -1.04746 1.19187 0.74252
 H 1.46109 1.01981 -0.77315
 H -1.31061 1.07870 -0.92979
 H 2.50340 0.33041 0.46211
 H -2.52929 0.44166 0.16118
13
bifur_IRC_Distances_MW_output/new_data/bifur_traj3_Distances point 144
C 0.81827 -0.80946 0.02407
 C -0.84664 -0.77163 -0.07992
 C -0.09482 -1.44696 0.98240
 C 1.47798 0.51215 0.14976
 C -1.46085 0.57627 -0.02308
 F 1.59011 -1.67161 -0.68861
 F -1.56712 -1.59921 -0.88763
 H 1.00594 1.14798 0.86013
 H -1.04746 1.19187 0.74252
 H 1.46109 1.01981 -0.77315
 H -1.31061 1.07870 -0.92979
 H 2.50340 0.33041 0.46211
 H -2.52929 0.44166 0.16119
13
bifur_IRC_Distances_MW_output/new_data/bifur_traj3_Distances point 145
C 0.82705 -0.80874 0.02354
 C -0.85531 -0.77047 -0.08177
 C -0.09411 -1.44397 0.97111
 C 1.48482 0.51051 0.15088
 C -1.46781 0.57497 -0.02303
 F 1.60194 -1.66719 -0.68465
 F -1.57919 -1.59430 -0.88500
 H 1.01888 1.14314 0.85865
 H -1.06046 1.18780 0.73865
 H 1.46505 1.02071 -0.76392
 H -1.31534 1.07980 -0.92124
 H 2.50477 0.32829 0.45873
 H -2.53030 0.43946 0.15805
13
bifur_IRC_Distances_MW_output/new_data/bifur_traj3_Distances point 146
C 0.83151 -0.80837 0.02325
 C -0.85970 -0.76988 -0.08271
 C -0.09374 -1.44242 0.96531
 C 1.48831 0.50967 0.15145
 C -1.47135 0.57430 -0.02300
 F 1.60795 -1.66493 -0.68262
 F -1.58533 -1.59180 -0.88362
 H 1.02544 1.14066 0.85787
 H -1.06704 1.18571 0.73668
 H 1.46707 1.02117 -0.75918
 H -1.31776 1.08035 -0.91685
 H 2.50550 0.32721 0.45699
 H -2.53085 0.43833 0.15642
13
bifur_IRC_Distances_MW_output/new_data/bifur_traj3_Distances point 147
C 0.83630 -0.80797 0.02294
 C -0.86443 -0.76924 -0.08372
 C -0.09334 -1.44075 0.95902
 C 1.49207 0.50876 0.15207
 C -1.47517 0.57357 -0.02297
 F 1.61441 -1.66249 -0.68042
 F -1.59195 -1.58910 -0.88211
 H 1.03249 1.13799 0.85703
 H -1.07411 1.18345 0.73455
 H 1.46925 1.02166 -0.75404
 H -1.32039 1.08095 -0.91209
 H 2.50633 0.32604 0.45510
 H -2.53148 0.43712 0.15465
13
bifur_IRC_Distances_MW_output/new_data/bifur_traj3_Distances point 148
C 0.84160 -0.80752 0.02259
 C -0.86965 -0.76853 -0.08483
 C -0.09288 -1.43886 0.95200
 C 1.49624 0.50774 0.15275
 C -1.47940 0.57276 -0.02293
 F 1.62157 -1.65977 -0.67798
 F -1.59927 -1.58611 -0.88041
 H 1.04028 1.13501 0.85608
 H -1.08191 1.18093 0.73218
 H 1.47167 1.02220 -0.74831
 H -1.32332 1.08161 -0.90677
 H 2.50729 0.32474 0.45299
 H -2.53220 0.43578 0.15265
13
bifur_IRC_Distances_MW_output/new_data/bifur_traj3_Distances point 149
C 0.84708 -0.80705 0.02221
 C -0.87505 -0.76779 -0.08598
 C -0.09239 -1.43689 0.94466
 C 1.50056 0.50669 0.15346
 C -1.48380 0.57192 -0.02290
 F 1.62898 -1.65694 -0.67543
 F -1.60686 -1.58300 -0.87860
 H 1.04833 1.13192 0.85508
 H -1.08997 1.17831 0.72971
 H 1.47417 1.02275 -0.74232
 H -1.32637 1.08230 -0.90122
 H 2.50832 0.32339 0.45079
 H -2.53299 0.43439 0.15055
13
bifur_IRC_Distances_MW_output/new_data/bifur_traj3_Distances point 150
C 0.85234 -0.80659 0.02184
 C -0.88024 -0.76708 -0.08709
 C -0.09191 -1.43497 0.93754
 C 1.50472 0.50567 0.15414
 C -1.48803 0.57111 -0.02286
 F 1.63610 -1.65420 -0.67297
 F -1.61417 -1.58000 -0.87682
 H 1.05606 1.12892 0.85409
 H -1.09770 1.17578 0.72733
 H 1.47659 1.02328 -0.73650
 H -1.32932 1.08296 -0.89583
 H 2.50936 0.32209 0.44864
 H -2.53379 0.43305 0.14849
13
bifur_IRC_Distances_MW_output/new_data/bifur_traj3_Distances point 151
C 0.85744 -0.80614 0.02147
 C -0.88526 -0.76639 -0.08816
 C -0.09143 -1.43309 0.93058
 C 1.50877 0.50467 0.15480
 C -1.49214 0.57031 -0.02282
 F 1.64301 -1.65153 -0.67057
 F -1.62127 -1.57709 -0.87505
 H 1.06355 1.12601 0.85312
 H -1.10519 1.17331 0.72501
 H 1.47893 1.02379 -0.73081
 H -1.33221 1.08359 -0.89056
 H 2.51041 0.32081 0.44654
 H -2.53460 0.43175 0.14646
13
bifur_IRC_Distances_MW_output/new_data/bifur_traj3_Distances point 152
C 0.86256 -0.80569 0.02109
 C -0.89031 -0.76570 -0.08924
 C -0.09094 -1.43117 0.92351
 C 1.51284 0.50366 0.15547
 C -1.49629 0.56951 -0.02278
 F 1.64995 -1.64884 -0.66814
 F -1.62840 -1.57415 -0.87323
 H 1.07106 1.12306 0.85213
 H -1.11269 1.17081 0.72267
 H 1.48129 1.02430 -0.72504
 H -1.33513 1.08423 -0.88521
 H 2.51150 0.31953 0.44440
 H -2.53545 0.43044 0.14438
13
bifur_IRC_Distances_MW_output/new_data/bifur_traj3_Distances point 153
C 0.86782 -0.80522 0.02068
 C -0.89548 -0.76498 -0.09034
 C -0.09042 -1.42917 0.91619
 C 1.51703 0.50261 0.15615
 C -1.50055 0.56868 -0.02274
 F 1.65709 -1.64605 -0.66563
 F -1.63575 -1.57112 -0.87132
 H 1.07876 1.12002 0.85109
 H -1.12038 1.16823 0.72025
 H 1.48373 1.02482 -0.71906
 H -1.33816 1.08489 -0.87967
 H 2.51266 0.31820 0.44219
 H -2.53635 0.42910 0.14221
13
bifur_IRC_Distances_MW_output/new_data/bifur_traj3_Distances point 154
C 0.87317 -0.80474 0.02026
 C -0.90074 -0.76425 -0.09146
 C -0.08988 -1.42711 0.90866
 C 1.52130 0.50154 0.15685
 C -1.50490 0.56783 -0.02270
 F 1.66435 -1.64319 -0.66306
 F -1.64322 -1.56804 -0.86933
 H 1.08660 1.11691 0.85002
 H -1.12819 1.16558 0.71778
 H 1.48620 1.02534 -0.71291
 H -1.34126 1.08555 -0.87398
 H 2.51388 0.31685 0.43991
 H -2.53731 0.42773 0.13997
13
bifur_IRC_Distances_MW_output/new_data/bifur_traj3_Distances point 155
C 0.87317 -0.80474 0.02026
 C -0.90074 -0.76425 -0.09146
 C -0.08988 -1.42711 0.90866
 C 1.52130 0.50154 0.15685
 C -1.50490 0.56783 -0.02270
 F 1.66435 -1.64319 -0.66306
 F -1.64322 -1.56804 -0.86933
 H 1.08660 1.11691 0.85002
 H -1.12819 1.16558 0.71778
 H 1.48620 1.02534 -0.71291
 H -1.34126 1.08555 -0.87398
 H 2.51388 0.31685 0.43991
 H -2.53731 0.42773 0.13997
13
bifur_IRC_Distances_MW_output/new_data/bifur_traj3_Distances point 156
C 0.88315 -0.80382 0.01944
 C -0.91056 -0.76288 -0.09355
 C -0.08884 -1.42318 0.89441
 C 1.52931 0.49953 0.15817
 C -1.51305 0.56622 -0.02263
 F 1.67793 -1.63781 -0.65822
 F -1.65723 -1.56225 -0.86547
 H 1.10121 1.11105 0.84796
 H -1.14274 1.16060 0.71312
 H 1.49084 1.02631 -0.70127
 H -1.34712 1.08679 -0.86320
 H 2.51628 0.31429 0.43558
 H -2.53919 0.42517 0.13566
13
bifur_IRC_Distances_MW_output/new_data/bifur_traj3_Distances point 157
C 0.88752 -0.80341 0.01907
 C -0.91484 -0.76228 -0.09446
 C -0.08837 -1.42143 0.88809
 C 1.53282 0.49863 0.15874
 C -1.51663 0.56551 -0.02259
 F 1.68387 -1.63544 -0.65608
 F -1.66337 -1.55971 -0.86373
 H 1.10759 1.10846 0.84705
 H -1.14908 1.15840 0.71107
 H 1.49287 1.02672 -0.69610
 H -1.34970 1.08733 -0.85843
 H 2.51738 0.31317 0.43365
 H -2.54006 0.42405 0.13372
13
bifur_IRC_Distances_MW_output/new_data/bifur_traj3_Distances point 158
C 0.90457 -0.76658 -0.18519
 C -0.90670 -0.72748 -0.28684
 C 0.05205 -1.02587 -1.32154
 C 1.53278 0.48838 0.21192
 C -1.52330 0.55554 0.02952
 F 1.63188 -1.79520 0.25222
 F -1.72771 -1.72215 0.06009
 H 1.18442 1.30539 -0.26917
 H -1.08442 1.35502 -0.40248
 H 1.37587 0.69247 1.18093
 H -1.47017 0.75570 1.00417
 H 2.54493 0.38667 0.01469
 H -2.51420 0.49811 -0.28832
13
bifur_IRC_Distances_MW_output/new_data/bifur_traj3_Distances point 159
C 0.90855 -0.76622 -0.18488
 C -0.91069 -0.72696 -0.28700
 C 0.05181 -1.02524 -1.31629
 C 1.53606 0.48761 0.21198
 C -1.52660 0.55489 0.02932
 F 1.63761 -1.79269 0.25027
 F -1.73309 -1.71939 0.05712
 H 1.19014 1.30300 -0.26732
 H -1.09047 1.35286 -0.40096
 H 1.37827 0.69350 1.17741
 H -1.47208 0.75682 1.00052
 H 2.54576 0.38517 0.01651
 H -2.51525 0.49664 -0.28668
13
bifur_IRC_Distances_MW_output/new_data/bifur_traj3_Distances point 160
C 0.91253 -0.76586 -0.18457
 C -0.91468 -0.72644 -0.28716
 C 0.05157 -1.02460 -1.31101
 C 1.53933 0.48684 0.21203
 C -1.52990 0.55425 0.02912
 F 1.64333 -1.79017 0.24832
 F -1.73847 -1.71661 0.05413
 H 1.19584 1.30061 -0.26547
 H -1.09650 1.35069 -0.39944
 H 1.38067 0.69454 1.17386
 H -1.47400 0.75794 0.99686
 H 2.54661 0.38365 0.01834
 H -2.51633 0.49516 -0.28501
13
bifur_IRC_Distances_MW_output/new_data/bifur_traj3_Distances point 161
C 0.91639 -0.76551 -0.18427
 C -0.91855 -0.72593 -0.28732
 C 0.05134 -1.02398 -1.30583
 C 1.54253 0.48609 0.21208
 C -1.53311 0.55362 0.02893
 F 1.64890 -1.78771 0.24642
 F -1.74371 -1.71389 0.05118
 H 1.20137 1.29826 -0.26367
 H -1.10236 1.34857 -0.39795
 H 1.38301 0.69556 1.17038
 H -1.47587 0.75904 0.99327
 H 2.54746 0.38216 0.02014
 H -2.51740 0.49372 -0.28335
13
bifur_IRC_Distances_MW_output/new_data/bifur_traj3_Distances point 162
C 0.92016 -0.76517 -0.18397
 C -0.92232 -0.72543 -0.28749
 C 0.05111 -1.02338 -1.30073
 C 1.54565 0.48535 0.21213
 C -1.53625 0.55300 0.02875
 F 1.65434 -1.78529 0.24455
 F -1.74882 -1.71122 0.04827
 H 1.20678 1.29596 -0.26190
 H -1.10807 1.34649 -0.39648
 H 1.38530 0.69657 1.16696
 H -1.47771 0.76013 0.98975
 H 2.54831 0.38070 0.02190
 H -2.51846 0.49229 -0.28172
13
bifur_IRC_Distances_MW_output/new_data/bifur_traj3_Distances point 163
C 0.92403 -0.76482 -0.18366
 C -0.92620 -0.72491 -0.28766
 C 0.05088 -1.02277 -1.29546
 C 1.54886 0.48458 0.21217
 C -1.53948 0.55237 0.02856
 F 1.65992 -1.78279 0.24262
 F -1.75407 -1.70846 0.04524
 H 1.21232 1.29359 -0.26008
 H -1.11393 1.34433 -0.39497
 H 1.38765 0.69761 1.16341
 H -1.47961 0.76126 0.98611
 H 2.54920 0.37919 0.02372
 H -2.51958 0.49082 -0.28001
13
bifur_IRC_Distances_MW_output/new_data/bifur_traj3_Distances point 164
C 0.92818 -0.76444 -0.18332
 C -0.93035 -0.72435 -0.28786
 C 0.05064 -1.02211 -1.28976
 C 1.55231 0.48376 0.21222
 C -1.54295 0.55168 0.02837
 F 1.66591 -1.78010 0.24055
 F -1.75970 -1.70549 0.04195
 H 1.21825 1.29104 -0.25812
 H -1.12020 1.34202 -0.39333
 H 1.39018 0.69874 1.15957
 H -1.48166 0.76247 0.98219
 H 2.55017 0.37756 0.02569
 H -2.52079 0.48923 -0.27815
13
bifur_IRC_Distances_MW_output/new_data/bifur_traj3_Distances point 165
C 0.93250 -0.76404 -0.18297
 C -0.93467 -0.72377 -0.28806
 C 0.05039 -1.02143 -1.28376
 C 1.55590 0.48290 0.21226
 C -1.54657 0.55096 0.02817
 F 1.67215 -1.77728 0.23838
 F -1.76556 -1.70237 0.03847
 H 1.22442 1.28836 -0.25608
 H -1.12672 1.33959 -0.39161
 H 1.39283 0.69993 1.15554
 H -1.48380 0.76375 0.97808
 H 2.55121 0.37584 0.02776
 H -2.52209 0.48756 -0.27618
13
bifur_IRC_Distances_MW_output/new_data/bifur_traj3_Distances point 166
C 0.93250 -0.76404 -0.18297
 C -0.93467 -0.72377 -0.28806
 C 0.05039 -1.02143 -1.28376
 C 1.55590 0.48290 0.21226
 C -1.54657 0.55096 0.02817
 F 1.67215 -1.77728 0.23838
 F -1.76556 -1.70237 0.03847
 H 1.22442 1.28836 -0.25608
 H -1.12672 1.33959 -0.39161
 H 1.39283 0.69993 1.15554
 H -1.48380 0.76375 0.97808
 H 2.55121 0.37584 0.02776
 H -2.52209 0.48756 -0.27618
13
bifur_IRC_Distances_MW_output/new_data/bifur_traj3_Distances point 167
C 0.94081 -0.76328 -0.18226
 C -0.94297 -0.72265 -0.28848
 C 0.04992 -1.02013 -1.27206
 C 1.56284 0.48123 0.21232
 C -1.55356 0.54956 0.02780
 F 1.68418 -1.77180 0.23420
 F -1.77685 -1.69631 0.03162
 H 1.23629 1.28317 -0.25212
 H -1.13926 1.33486 -0.38826
 H 1.39793 0.70226 1.14765
 H -1.48795 0.76626 0.97009
 H 2.55328 0.37250 0.03178
 H -2.52465 0.48431 -0.27227
13
bifur_IRC_Distances_MW_output/new_data/bifur_traj3_Distances point 168
C 0.94492 -0.76289 -0.18191
 C -0.94708 -0.72208 -0.28871
 C 0.04970 -1.01949 -1.26617
 C 1.56629 0.48040 0.21235
 C -1.55703 0.54887 0.02763
 F 1.69014 -1.76906 0.23212
 F -1.78246 -1.69327 0.02815
 H 1.24217 1.28057 -0.25016
 H -1.14546 1.33250 -0.38657
 H 1.40047 0.70344 1.14368
 H -1.49003 0.76752 0.96609
 H 2.55433 0.37083 0.03379
 H -2.52596 0.48267 -0.27028
13
bifur_IRC_Distances_MW_output/new_data/bifur_traj3_Distances point 169
C 0.94922 -0.76249 -0.18153
 C -0.95137 -0.72149 -0.28895
 C 0.04946 -1.01882 -1.25997
 C 1.56989 0.47952 0.21236
 C -1.56067 0.54813 0.02745
 F 1.69638 -1.76618 0.22995
 F -1.78831 -1.69007 0.02445
 H 1.24830 1.27784 -0.24810
 H -1.15193 1.33002 -0.38480
 H 1.40312 0.70468 1.13949
 H -1.49222 0.76885 0.96189
 H 2.55546 0.36906 0.03591
 H -2.52735 0.48095 -0.26816
13
bifur_IRC_Distances_MW_output/new_data/bifur_traj3_Distances point 170
C 0.94143 -0.79801 0.01365
 C -0.96763 -0.75479 -0.10537
 C -0.08161 -1.39803 0.80533
 C 1.57669 0.48713 0.16607
 C -1.56141 0.55648 -0.02223
 F 1.75749 -1.60495 -0.62926
 F -1.73997 -1.52814 -0.83836
 H 1.18616 1.07548 0.83481
 H -1.22668 1.13031 0.68483
 H 1.51804 1.03146 -0.62848
 H -1.38311 1.09390 -0.79624
 H 2.53317 0.29887 0.40823
 H -2.55256 0.41029 0.10703
13
bifur_IRC_Distances_MW_output/new_data/bifur_traj3_Distances point 171
C 0.94638 -0.79747 0.01306
 C -0.97245 -0.75410 -0.10631
 C -0.08088 -1.39570 0.79728
 C 1.58075 0.48602 0.16677
 C -1.56557 0.55563 -0.02222
 F 1.76426 -1.60202 -0.62682
 F -1.74708 -1.52526 -0.83558
 H 1.19335 1.07235 0.83362
 H -1.23371 1.12765 0.68233
 H 1.52033 1.03184 -0.62189
 H -1.38632 1.09450 -0.79023
 H 2.53482 0.29752 0.40573
 H -2.55387 0.40905 0.10428
13
bifur_IRC_Distances_MW_output/new_data/bifur_traj3_Distances point 172
C 0.95150 -0.79691 0.01242
 C -0.97744 -0.75339 -0.10728
 C -0.08010 -1.39326 0.78885
 C 1.58497 0.48487 0.16750
 C -1.56988 0.55474 -0.02221
 F 1.77127 -1.59896 -0.62431
 F -1.75447 -1.52228 -0.83260
 H 1.20079 1.06908 0.83238
 H -1.24098 1.12488 0.67971
 H 1.52269 1.03223 -0.61499
 H -1.38968 1.09512 -0.78396
 H 2.53657 0.29611 0.40312
 H -2.55524 0.40777 0.10136
13
bifur_IRC_Distances_MW_output/new_data/bifur_traj3_Distances point 173
C 0.95663 -0.79634 0.01175
 C -0.98242 -0.75268 -0.10822
 C -0.07929 -1.39078 0.78033
 C 1.58919 0.48370 0.16824
 C -1.57420 0.55385 -0.02220
 F 1.77828 -1.59588 -0.62184
 F -1.76186 -1.51931 -0.82949
 H 1.20823 1.06580 0.83114
 H -1.24822 1.12211 0.67708
 H 1.52503 1.03261 -0.60801
 H -1.39306 1.09573 -0.77765
 H 2.53835 0.29469 0.40049
 H -2.55664 0.40650 0.09838
13
bifur_IRC_Distances_MW_output/new_data/bifur_traj3_Distances point 174
C 0.96167 -0.79576 0.01107
 C -0.98732 -0.75199 -0.10913
 C -0.07846 -1.38830 0.77185
 C 1.59334 0.48254 0.16897
 C -1.57847 0.55298 -0.02220
 F 1.78518 -1.59281 -0.61945
 F -1.76917 -1.51641 -0.82630
 H 1.21555 1.06254 0.82991
 H -1.25532 1.11936 0.67447
 H 1.52732 1.03296 -0.60106
 H -1.39643 1.09634 -0.77138
 H 2.54013 0.29329 0.39787
 H -2.55804 0.40526 0.09538
13
bifur_IRC_Distances_MW_output/new_data/bifur_traj3_Distances point 175
C 0.96672 -0.79518 0.01035
 C -0.99221 -0.75130 -0.11000
 C -0.07759 -1.38579 0.76329
 C 1.59750 0.48138 0.16972
 C -1.58273 0.55210 -0.02222
 F 1.79208 -1.58970 -0.61711
 F -1.77648 -1.51354 -0.82296
 H 1.22287 1.05927 0.82869
 H -1.26240 1.11661 0.67183
 H 1.52959 1.03330 -0.59403
 H -1.39984 1.09694 -0.76507
 H 2.54195 0.29187 0.39523
 H -2.55945 0.40404 0.09230
13
bifur_IRC_Distances_MW_output/new_data/bifur_traj3_Distances point 176
C 0.97193 -0.79456 0.00957
 C -0.99725 -0.75060 -0.11087
 C -0.07665 -1.38316 0.75436
 C 1.60179 0.48016 0.17050
 C -1.58714 0.55120 -0.02224
 F 1.79920 -1.58645 -0.61478
 F -1.78406 -1.51059 -0.81934
 H 1.23042 1.05587 0.82743
 H -1.26967 1.11376 0.66908
 H 1.53190 1.03363 -0.58669
 H -1.40339 1.09757 -0.75852
 H 2.54386 0.29040 0.39248
 H -2.56094 0.40279 0.08903
13
bifur_IRC_Distances_MW_output/new_data/bifur_traj3_Distances point 177
C 0.97193 -0.79456 0.00957
 C -0.99725 -0.75060 -0.11087
 C -0.07665 -1.38316 0.75436
 C 1.60179 0.48016 0.17050
 C -1.58714 0.55120 -0.02224
 F 1.79920 -1.58645 -0.61478
 F -1.78406 -1.51059 -0.81934
 H 1.23042 1.05587 0.82743
 H -1.26967 1.11376 0.66908
 H 1.53190 1.03363 -0.58669
 H -1.40339 1.09757 -0.75852
 H 2.54386 0.29040 0.39248
 H -2.56094 0.40279 0.08903
13
bifur_IRC_Distances_MW_output/new_data/bifur_traj3_Distances point 178
C 0.98317 -0.79318 0.00771
 C -1.00807 -0.74912 -0.11259
 C -0.07445 -1.37736 0.73478
 C 1.61103 0.47748 0.17224
 C -1.59665 0.54926 -0.02236
 F 1.81452 -1.57927 -0.61016
 F -1.80048 -1.50440 -0.81079
 H 1.24671 1.04845 0.82476
 H -1.28520 1.10760 0.66303
 H 1.53674 1.03428 -0.57053
 H -1.41121 1.09893 -0.74428
 H 2.54808 0.28717 0.38651
 H -2.56418 0.40016 0.08168
13
bifur_IRC_Distances_MW_output/new_data/bifur_traj3_Distances point 179
C 0.98898 -0.79243 0.00663
 C -1.01365 -0.74838 -0.11336
 C -0.07319 -1.37429 0.72448
 C 1.61580 0.47606 0.17319
 C -1.60157 0.54827 -0.02246
 F 1.82242 -1.57545 -0.60808
 F -1.80903 -1.50131 -0.80588
 H 1.25514 1.04456 0.82342
 H -1.29313 1.10441 0.65982
 H 1.53915 1.03456 -0.56198
 H -1.41536 1.09965 -0.73687
 H 2.55031 0.28547 0.38341
 H -2.56588 0.39885 0.07767
13
bifur_IRC_Distances_MW_output/new_data/bifur_traj3_Distances point 180
C 0.99495 -0.79163 0.00541
 C -1.01933 -0.74765 -0.11404
 C -0.07178 -1.37108 0.71380
 C 1.62067 0.47459 0.17419
 C -1.60660 0.54727 -0.02260
 F 1.83050 -1.57142 -0.60628
 F -1.81784 -1.49825 -0.80037
 H 1.26378 1.04055 0.82210
 H -1.30117 1.10116 0.65646
 H 1.54151 1.03481 -0.55307
 H -1.41971 1.10040 -0.72928
 H 2.55264 0.28370 0.38026
 H -2.56762 0.39756 0.07341
13
bifur_IRC_Distances_MW_output/new_data/bifur_traj3_Distances point 181
C 1.00128 -0.79074 0.00395
 C -1.02532 -0.74691 -0.11459
 C -0.07011 -1.36763 0.70235
 C 1.62581 0.47299 0.17531
 C -1.61193 0.54623 -0.02282
 F 1.83903 -1.56698 -0.60487
 F -1.82726 -1.49518 -0.79387
 H 1.27298 1.03624 0.82079
 H -1.30957 1.09774 0.65279
 H 1.54385 1.03500 -0.54342
 H -1.42445 1.10121 -0.72124
 H 2.55515 0.28177 0.37696
 H -2.56945 0.39625 0.06866
13
bifur_IRC_Distances_MW_output/new_data/bifur_traj3_Distances point 182
C 1.00816 -0.78970 0.00210
 C -1.03176 -0.74618 -0.11491
 C -0.06803 -1.36382 0.68977
 C 1.63133 0.47120 0.17663
 C -1.61769 0.54514 -0.02316
 F 1.84823 -1.56193 -0.60421
 F -1.83758 -1.49212 -0.78576
 H 1.28298 1.03150 0.81949
 H -1.31848 1.09409 0.64864
 H 1.54613 1.03512 -0.53269
 H -1.42980 1.10213 -0.71261
 H 2.55790 0.27961 0.37350
 H -2.57141 0.39495 0.06320
13
bifur_IRC_Distances_MW_output/new_data/bifur_traj3_Distances point 183
C 1.01546 -0.78848 -0.00030
 C -1.03847 -0.74552 -0.11478
 C -0.06539 -1.35971 0.67634
 C 1.63707 0.46923 0.17818
 C -1.62373 0.54407 -0.02370
 F 1.85785 -1.55619 -0.60503
 F -1.84865 -1.48938 -0.77545
 H 1.29363 1.02641 0.81838
 H -1.32755 1.09035 0.64395
 H 1.54810 1.03509 -0.52095
 H -1.43578 1.10317 -0.70369
 H 2.56084 0.27721 0.37010
 H -2.57339 0.39374 0.05697
13
bifur_IRC_Distances_MW_output/new_data/bifur_traj3_Distances point 184
C 1.02285 -0.78706 -0.00349
 C -1.04507 -0.74506 -0.11386
 C -0.06198 -1.35547 0.66265
 C 1.64271 0.46713 0.18002
 C -1.62973 0.54313 -0.02454
 F 1.86736 -1.54973 -0.60848
 F -1.86007 -1.48745 -0.76217
 H 1.30451 1.02117 0.81766
 H -1.33612 1.08682 0.63870
 H 1.54932 1.03478 -0.50853
 H -1.44236 1.10433 -0.69512
 H 2.56381 0.27458 0.36718
 H -2.57524 0.39283 0.04998
13
bifur_IRC_Distances_MW_output/new_data/bifur_traj3_Distances point 185
C 1.03038 -0.78528 -0.00806
 C -1.05143 -0.74495 -0.11151
 C -0.05720 -1.35107 0.64870
 C 1.64811 0.46479 0.18237
 C -1.63563 0.54244 -0.02594
 F 1.87656 -1.54204 -0.61674
 F -1.87203 -1.48702 -0.74363
 H 1.31578 1.01574 0.81764
 H -1.34376 1.08374 0.63242
 H 1.54919 1.03396 -0.49497
 H -1.44999 1.10568 -0.68727
 H 2.56680 0.27156 0.36524
 H -2.57679 0.39244 0.04176
13
bifur_IRC_Distances_MW_output/new_data/bifur_traj3_Distances point 186
C 1.03851 -0.78265 -0.01589
 C -1.05752 -0.74561 -0.10594
 C -0.04922 -1.34610 0.63358
 C 1.65328 0.46187 0.18594
 C -1.64162 0.54229 -0.02861
 F 1.88536 -1.53141 -0.63587
 F -1.88553 -1.48991 -0.71273
 H 1.32849 1.00979 0.81893
 H -1.34977 1.08164 0.62336
 H 1.54612 1.03191 -0.47826
 H -1.46029 1.10740 -0.68059
 H 2.57000 0.26758 0.36548
 H -2.57781 0.39318 0.03060
13
bifur_IRC_Distances_MW_output/new_data/bifur_traj3_Distances point 187
C 1.04854 -0.77716 -0.03444
 C -1.06269 -0.74863 -0.08996
 C -0.03077 -1.33842 0.61296
 C 1.65817 0.45705 0.19352
 C -1.64831 0.54385 -0.03555
 F 1.89206 -1.51169 -0.68956
 F -1.90337 -1.50390 -0.64047
 H 1.34658 1.00277 0.82308
 H -1.35097 1.08336 0.60365
 H 1.53391 1.02503 -0.44958
 H -1.47987 1.10951 -0.67613
 H 2.57445 0.26057 0.37277
 H -2.57774 0.39766 0.00971
13
bifur_IRC_Distances_MW_output/new_data/bifur_traj3_Distances point 188
C 1.04854 -0.77716 -0.03444
 C -1.06269 -0.74863 -0.08996
 C -0.03076 -1.33842 0.61296
 C 1.65817 0.45705 0.19352
 C -1.64831 0.54385 -0.03555
 F 1.89206 -1.51169 -0.68957
 F -1.90337 -1.50390 -0.64046
 H 1.34658 1.00277 0.82308
 H -1.35097 1.08336 0.60364
 H 1.53390 1.02503 -0.44957
 H -1.47987 1.10951 -0.67613
 H 2.57445 0.26057 0.37277
 H -2.57774 0.39766 0.00970
13
bifur_IRC_Distances_MW_output/new_data/bifur_traj3_Distances point 189
C 1.06240 -0.72537 -0.25820
 C -1.05712 -0.75926 0.04180
 C 0.05235 -1.14191 0.01557
 C 1.72703 0.42657 0.31004
 C -1.72267 0.55990 -0.14529
 F 1.79274 -1.46137 -1.07076
 F -1.86597 -1.69577 0.33004
 H 1.47383 1.07506 0.59426
 H -1.38818 1.21605 0.06556
 H 1.53519 0.82638 0.24843
 H -1.62680 0.97717 -0.31178
 H 2.68877 0.23911 0.48698
 H -2.67156 0.46341 -0.30666
13
bifur_IRC_Distances_MW_output/new_data/bifur_traj3_Distances point 190
C 1.06650 -0.72256 -0.27543
 C -1.06691 -0.75569 0.03426
 C 0.03386 -1.11930 -0.09598
 C 1.74151 0.42441 0.32593
 C -1.73486 0.55765 -0.15487
 F 1.79990 -1.46467 -1.05567
 F -1.86400 -1.69715 0.40272
 H 1.48347 1.08164 0.54532
 H -1.41378 1.22259 -0.01144
 H 1.56331 0.81082 0.36188
 H -1.62226 0.96099 -0.22631
 H 2.70127 0.23854 0.49415
 H -2.68800 0.46272 -0.34453
13
bifur_IRC_Distances_MW_output/new_data/bifur_traj3_Distances point 191
C 1.07247 -0.72082 -0.28256
 C -1.07487 -0.75457 0.03150
 C 0.02707 -1.11303 -0.13257
 C 1.75112 0.42220 0.33302
 C -1.74372 0.55638 -0.15884
 F 1.80848 -1.45870 -1.05784
 F -1.86884 -1.69498 0.42892
 H 1.49375 1.07827 0.53332
 H -1.43019 1.22069 -0.03666
 H 1.57676 0.80891 0.40029
 H -1.62358 0.95984 -0.19878
 H 2.70837 0.23499 0.49936
 H -2.69681 0.46083 -0.35917
13
bifur_IRC_Distances_MW_output/new_data/bifur_traj3_Distances point 192
C 1.07852 -0.71929 -0.28751
 C -1.08195 -0.75408 0.03040
 C 0.02337 -1.11027 -0.15113
 C 1.75945 0.42001 0.33805
 C -1.75169 0.55543 -0.16167
 F 1.81647 -1.45081 -1.06498
 F -1.87456 -1.69254 0.44550
 H 1.50402 1.07296 0.53006
 H -1.44396 1.21727 -0.04992
 H 1.58647 0.80971 0.42097
 H -1.62659 0.96184 -0.18549
 H 2.71441 0.23086 0.50426
 H -2.70397 0.45890 -0.36855
13
bifur_IRC_Distances_MW_output/new_data/bifur_traj3_Distances point 193
C 1.08446 -0.71784 -0.29162
 C -1.08855 -0.75382 0.02995
 C 0.02087 -1.10873 -0.16293
 C 1.76716 0.41785 0.34225
 C -1.75920 0.55462 -0.16406
 F 1.82401 -1.44237 -1.07381
 F -1.88040 -1.69009 0.45848
 H 1.51408 1.06709 0.52993
 H -1.45650 1.21341 -0.05871
 H 1.59467 0.81139 0.43501
 H -1.63019 0.96487 -0.17754
 H 2.72002 0.22661 0.50898
 H -2.71045 0.45703 -0.37593
13
bifur_IRC_Distances_MW_output/new_data/bifur_traj3_Distances point 194
C 1.09029 -0.71643 -0.29533
 C -1.09485 -0.75367 0.02982
 C 0.01895 -1.10775 -0.17149
 C 1.77454 0.41571 0.34603
 C -1.76644 0.55387 -0.16623
 F 1.83126 -1.43372 -1.08333
 F -1.88624 -1.68768 0.46969
 H 1.52396 1.06100 0.53122
 H -1.46836 1.20937 -0.06535
 H 1.60211 0.81344 0.44587
 H -1.63404 0.96835 -0.17214
 H 2.72542 0.22231 0.51356
 H -2.71659 0.45520 -0.38233
13
bifur_IRC_Distances_MW_output/new_data/bifur_traj3_Distances point 195
C 1.09587 -0.71508 -0.29871
 C -1.10080 -0.75359 0.02987
 C 0.01740 -1.10706 -0.17806
 C 1.78151 0.41365 0.34945
 C -1.77332 0.55318 -0.16821
 F 1.83813 -1.42521 -1.09290
 F -1.89189 -1.68536 0.47960
 H 1.53342 1.05497 0.53321
 H -1.47948 1.20535 -0.07065
 H 1.60892 0.81562 0.45471
 H -1.63792 0.97196 -0.16825
 H 2.73054 0.21812 0.51792
 H -2.72238 0.45345 -0.38799
13
bifur_IRC_Distances_MW_output/new_data/bifur_traj3_Distances point 196
C 1.10103 -0.71382 -0.30173
 C -1.10625 -0.75354 0.03000
 C 0.01614 -1.10655 -0.18321
 C 1.78790 0.41173 0.35251
 C -1.77965 0.55255 -0.16998
 F 1.84443 -1.41718 -1.10198
 F -1.89714 -1.68322 0.48827
 H 1.54216 1.04927 0.53546
 H -1.48962 1.20155 -0.07493
 H 1.61503 0.81775 0.46202
 H -1.64162 0.97546 -0.16538
 H 2.73527 0.21418 0.52192
 H -2.72768 0.45183 -0.39297
13
bifur_IRC_Distances_MW_output/new_data/bifur_traj3_Distances point 197
C 1.10582 -0.71264 -0.30448
 C -1.11127 -0.75352 0.03018
 C 0.01507 -1.10615 -0.18745
 C 1.79380 0.40993 0.35527
 C -1.78551 0.55197 -0.17158
 F 1.85026 -1.40962 -1.11054
 F -1.90204 -1.68123 0.49603
 H 1.55029 1.04389 0.53779
 H -1.49896 1.19795 -0.07853
 H 1.62061 0.81980 0.46828
 H -1.64513 0.97880 -0.16314
 H 2.73966 0.21048 0.52562
 H -2.73260 0.45034 -0.39744
13
bifur_IRC_Distances_MW_output/new_data/bifur_traj3_Distances point 198
C 1.11042 -0.71150 -0.30707
 C -1.11608 -0.75352 0.03039
 C 0.01411 -1.10581 -0.19114
 C 1.79945 0.40818 0.35788
 C -1.79113 0.55142 -0.17310
 F 1.85584 -1.40227 -1.11884
 F -1.90675 -1.67931 0.50326
 H 1.55808 1.03866 0.54019
 H -1.50786 1.19445 -0.08174
 H 1.62589 0.82181 0.47394
 H -1.64854 0.98208 -0.16128
 H 2.74388 0.20690 0.52915
 H -2.73731 0.44890 -0.40162
13
bifur_IRC_Distances_MW_output/new_data/bifur_traj3_Distances point 199
C 1.11042 -0.71150 -0.30707
 C -1.11608 -0.75352 0.03039
 C 0.01411 -1.10581 -0.19114
 C 1.79945 0.40818 0.35788
 C -1.79113 0.55142 -0.17310
 F 1.85584 -1.40227 -1.11883
 F -1.90675 -1.67931 0.50326
 H 1.55808 1.03866 0.54019
 H -1.50786 1.19445 -0.08174
 H 1.62589 0.82181 0.47394
 H -1.64854 0.98208 -0.16128
 H 2.74388 0.20690 0.52915
 H -2.73731 0.44890 -0.40162
13
bifur_IRC_Distances_MW_output/new_data/bifur_traj3_Distances point 200
C 1.11951 -0.70921 -0.31213
 C -1.12552 -0.75353 0.03086
 C 0.01236 -1.10518 -0.19766
 C 1.81059 0.40470 0.36291
 C -1.80223 0.55033 -0.17603
 F 1.86684 -1.38754 -1.13533
 F -1.91610 -1.67552 0.51706
 H 1.57348 1.02817 0.54521
 H -1.52535 1.18742 -0.08753
 H 1.63620 0.82587 0.48442
 H -1.65541 0.98872 -0.15819
 H 2.75225 0.19973 0.53606
 H -2.74662 0.44606 -0.40965
13
bifur_IRC_Distances_MW_output/new_data/bifur_traj3_Distances point 201
C 1.12383 -0.70811 -0.31450
 C -1.12999 -0.75355 0.03110
 C 0.01158 -1.10489 -0.20049
 C 1.81587 0.40302 0.36526
 C -1.80750 0.54981 -0.17740
 F 1.87206 -1.38045 -1.14319
 F -1.92055 -1.67372 0.52344
 H 1.58079 1.02312 0.54769
 H -1.53361 1.18403 -0.09009
 H 1.64105 0.82782 0.48916
 H -1.65871 0.99192 -0.15692
 H 2.75625 0.19628 0.53932
 H -2.75106 0.44472 -0.41338
13
bifur_IRC_Distances_MW_output/new_data/bifur_traj3_Distances point 202
C 1.12773 -0.70710 -0.31663
 C -1.13403 -0.75357 0.03133
 C 0.01090 -1.10462 -0.20293
 C 1.82064 0.40149 0.36736
 C -1.81227 0.54934 -0.17862
 F 1.87678 -1.37399 -1.15030
 F -1.92458 -1.67209 0.52912
 H 1.58739 1.01852 0.54997
 H -1.54107 1.18094 -0.09233
 H 1.64542 0.82960 0.49334
 H -1.66172 0.99484 -0.15585
 H 2.75987 0.19314 0.54225
 H -2.75508 0.44350 -0.41672
13
bifur_IRC_Distances_MW_output/new_data/bifur_traj3_Distances point 203
C 1.13125 -0.70619 -0.31855
 C -1.13766 -0.75359 0.03154
 C 0.01031 -1.10437 -0.20506
 C 1.82495 0.40011 0.36925
 C -1.81657 0.54891 -0.17972
 F 1.88104 -1.36813 -1.15672
 F -1.92823 -1.67062 0.53420
 H 1.59335 1.01435 0.55205
 H -1.54778 1.17814 -0.09429
 H 1.64935 0.83121 0.49705
 H -1.66445 0.99750 -0.15493
 H 2.76315 0.19029 0.54489
 H -2.75871 0.44240 -0.41971
13
bifur_IRC_Distances_MW_output/new_data/bifur_traj3_Distances point 204
C 1.13451 -0.70533 -0.32031
 C -1.14102 -0.75361 0.03174
 C 0.00977 -1.10414 -0.20696
 C 1.82893 0.39882 0.37098
 C -1.82055 0.54852 -0.18073
 F 1.88497 -1.36267 -1.16264
 F -1.93160 -1.66926 0.53884
 H 1.59886 1.01047 0.55399
 H -1.55398 1.17553 -0.09605
 H 1.65297 0.83270 0.50043
 H -1.66698 0.99996 -0.15413
 H 2.76620 0.18764 0.54732
 H -2.76208 0.44138 -0.42245
13
bifur_IRC_Distances_MW_output/new_data/bifur_traj3_Distances point 205
C 1.13758 -0.70452 -0.32198
 C -1.14418 -0.75364 0.03192
 C 0.00927 -1.10391 -0.20872
 C 1.83268 0.39760 0.37260
 C -1.82431 0.54814 -0.18168
 F 1.88869 -1.35750 -1.16822
 F -1.93478 -1.66798 0.54318
 H 1.60406 1.00679 0.55583
 H -1.55982 1.17305 -0.09769
 H 1.65639 0.83411 0.50358
 H -1.66938 1.00230 -0.15340
 H 2.76907 0.18513 0.54960
 H -2.76526 0.44042 -0.42503
13
bifur_IRC_Distances_MW_output/new_data/bifur_traj3_Distances point 206
C 1.14051 -0.70375 -0.32355
 C -1.14719 -0.75366 0.03210
 C 0.00880 -1.10368 -0.21035
 C 1.83626 0.39643 0.37414
 C -1.82789 0.54778 -0.18257
 F 1.89222 -1.35255 -1.17353
 F -1.93782 -1.66676 0.54728
 H 1.60900 1.00328 0.55758
 H -1.56537 1.17069 -0.09921
 H 1.65964 0.83546 0.50654
 H -1.67168 1.00453 -0.15272
 H 2.77182 0.18273 0.55176
 H -2.76830 0.43951 -0.42746
13
bifur_IRC_Distances_MW_output/new_data/bifur_traj3_Distances point 207
C 1.14328 -0.70301 -0.32504
 C -1.15004 -0.75368 0.03227
 C 0.00836 -1.10346 -0.21186
 C 1.83964 0.39531 0.37559
 C -1.83128 0.54744 -0.18342
 F 1.89557 -1.34784 -1.17856
 F -1.94070 -1.66560 0.55113
 H 1.61368 0.99993 0.55925
 H -1.57063 1.16843 -0.10064
 H 1.66271 0.83673 0.50933
 H -1.67386 1.00666 -0.15210
 H 2.77443 0.18044 0.55380
 H -2.77119 0.43864 -0.42976
13
bifur_IRC_Distances_MW_output/new_data/bifur_traj3_Distances point 208
C 1.14589 -0.70230 -0.32645
 C -1.15273 -0.75371 0.03243
 C 0.00796 -1.10325 -0.21327
 C 1.84283 0.39426 0.37695
 C -1.83448 0.54712 -0.18421
 F 1.89873 -1.34338 -1.18328
 F -1.94341 -1.66451 0.55474
 H 1.61809 0.99677 0.56082
 H -1.57557 1.16630 -0.10196
 H 1.66560 0.83794 0.51194
 H -1.67592 1.00867 -0.15153
 H 2.77689 0.17828 0.55572
 H -2.77391 0.43783 -0.43192
13
bifur_IRC_Distances_MW_output/new_data/bifur_traj3_Distances point 209
C 1.14836 -0.70164 -0.32777
 C -1.15526 -0.75373 0.03258
 C 0.00758 -1.10304 -0.21457
 C 1.84585 0.39326 0.37823
 C -1.83749 0.54681 -0.18495
 F 1.90171 -1.33916 -1.18773
 F -1.94597 -1.66348 0.55813
 H 1.62225 0.99377 0.56231
 H -1.58024 1.16428 -0.10319
 H 1.66833 0.83907 0.51439
 H -1.67787 1.01057 -0.15101
 H 2.77922 0.17623 0.55752
 H -2.77648 0.43706 -0.43395
13
bifur_IRC_Distances_MW_output/new_data/bifur_traj3_Distances point 210
C 1.14836 -0.70164 -0.32777
 C -1.15526 -0.75373 0.03258
 C 0.00758 -1.10304 -0.21457
 C 1.84585 0.39326 0.37823
 C -1.83749 0.54681 -0.18495
 F 1.90171 -1.33916 -1.18773
 F -1.94597 -1.66348 0.55813
 H 1.62225 0.99377 0.56231
 H -1.58024 1.16429 -0.10319
 H 1.66833 0.83907 0.51439
 H -1.67787 1.01056 -0.15101
 H 2.77922 0.17623 0.55752
 H -2.77648 0.43706 -0.43395
13
bifur_IRC_Distances_MW_output/new_data/bifur_traj3_Distances point 211
C 1.15313 -0.70034 -0.33032
 C -1.16015 -0.75377 0.03288
 C 0.00686 -1.10262 -0.21704
 C 1.85167 0.39131 0.38069
 C -1.84334 0.54622 -0.18638
 F 1.90748 -1.33095 -1.19632
 F -1.95093 -1.66149 0.56463
 H 1.63029 0.98794 0.56519
 H -1.58926 1.16036 -0.10554
 H 1.67361 0.84127 0.51908
 H -1.68165 1.01425 -0.15001
 H 2.78374 0.17225 0.56100
 H -2.78147 0.43557 -0.43786
13
bifur_IRC_Distances_MW_output/new_data/bifur_traj3_Distances point 212
C 1.15561 -0.69965 -0.33164
 C -1.16270 -0.75380 0.03303
 C 0.00649 -1.10239 -0.21831
 C 1.85471 0.39029 0.38197
 C -1.84638 0.54591 -0.18713
 F 1.91049 -1.32665 -1.20078
 F -1.95351 -1.66046 0.56799
 H 1.63448 0.98490 0.56669
 H -1.59394 1.15830 -0.10674
 H 1.67635 0.84241 0.52151
 H -1.68362 1.01618 -0.14950
 H 2.78610 0.17016 0.56280
 H -2.78408 0.43480 -0.43989
13
bifur_IRC_Distances_MW_output/new_data/bifur_traj3_Distances point 213
C 1.15815 -0.69895 -0.33299
 C -1.16530 -0.75383 0.03318
 C 0.00612 -1.10214 -0.21959
 C 1.85781 0.38925 0.38327
 C -1.84949 0.54559 -0.18788
 F 1.91356 -1.32224 -1.20533
 F -1.95615 -1.65940 0.57141
 H 1.63876 0.98177 0.56822
 H -1.59874 1.15619 -0.10796
 H 1.67915 0.84358 0.52399
 H -1.68565 1.01815 -0.14899
 H 2.78852 0.16802 0.56463
 H -2.78675 0.43401 -0.44196
13
bifur_IRC_Distances_MW_output/new_data/bifur_traj3_Distances point 214
C 1.16063 -0.69826 -0.33431
 C -1.16784 -0.75385 0.03333
 C 0.00576 -1.10190 -0.22082
 C 1.86084 0.38822 0.38453
 C -1.85253 0.54528 -0.18862
 F 1.91657 -1.31792 -1.20976
 F -1.95874 -1.65837 0.57473
 H 1.64293 0.97871 0.56972
 H -1.60341 1.15413 -0.10913
 H 1.68189 0.84472 0.52639
 H -1.68763 1.02009 -0.14849
 H 2.79089 0.16592 0.56642
 H -2.78936 0.43323 -0.44397
13
bifur_IRC_Distances_MW_output/new_data/bifur_traj3_Distances point 215
C 1.16300 -0.69760 -0.33557
 C -1.17026 -0.75388 0.03347
 C 0.00542 -1.10166 -0.22199
 C 1.86374 0.38723 0.38573
 C -1.85544 0.54497 -0.18932
 F 1.91944 -1.31377 -1.21399
 F -1.96121 -1.65738 0.57789
 H 1.64692 0.97577 0.57114
 H -1.60788 1.15215 -0.11025
 H 1.68451 0.84581 0.52868
 H -1.68953 1.02193 -0.14802
 H 2.79316 0.16391 0.56812
 H -2.79186 0.43250 -0.44589
13
bifur_IRC_Distances_MW_output/new_data/bifur_traj3_Distances point 216
C 1.16526 -0.69696 -0.33678
 C -1.17258 -0.75390 0.03361
 C 0.00509 -1.10142 -0.22309
 C 1.86651 0.38629 0.38688
 C -1.85822 0.54469 -0.18999
 F 1.92218 -1.30980 -1.21803
 F -1.96357 -1.65644 0.58089
 H 1.65073 0.97296 0.57251
 H -1.61214 1.15025 -0.11131
 H 1.68700 0.84685 0.53087
 H -1.69134 1.02370 -0.14758
 H 2.79533 0.16199 0.56974
 H -2.79426 0.43179 -0.44772
13
bifur_IRC_Distances_MW_output/new_data/bifur_traj3_Distances point 217
C 1.16744 -0.69635 -0.33793
 C -1.17481 -0.75393 0.03373
 C 0.00478 -1.10118 -0.22415
 C 1.86917 0.38538 0.38798
 C -1.86089 0.54441 -0.19063
 F 1.92482 -1.30596 -1.22190
 F -1.96584 -1.65553 0.58377
 H 1.65439 0.97025 0.57381
 H -1.61624 1.14842 -0.11232
 H 1.68941 0.84785 0.53296
 H -1.69309 1.02541 -0.14716
 H 2.79742 0.16013 0.57130
 H -2.79656 0.43111 -0.44948
13
bifur_IRC_Distances_MW_output/new_data/bifur_traj3_Distances point 218
C 1.16956 -0.69574 -0.33906
 C -1.17697 -0.75395 0.03386
 C 0.00448 -1.10094 -0.22516
 C 1.87177 0.38448 0.38905
 C -1.86350 0.54414 -0.19125
 F 1.92740 -1.30221 -1.22566
 F -1.96805 -1.65465 0.58656
 H 1.65796 0.96760 0.57509
 H -1.62024 1.14663 -0.11330
 H 1.69175 0.84882 0.53500
 H -1.69480 1.02707 -0.14674
 H 2.79946 0.15831 0.57281
 H -2.79881 0.43045 -0.45119
13
bifur_IRC_Distances_MW_output/new_data/bifur_traj3_Distances point 219
C 1.17166 -0.69514 -0.34017
 C -1.17912 -0.75397 0.03398
 C 0.00419 -1.10070 -0.22617
 C 1.87434 0.38360 0.39011
 C -1.86608 0.54387 -0.19186
 F 1.92995 -1.29849 -1.22939
 F -1.97025 -1.65377 0.58932
 H 1.66150 0.96496 0.57635
 H -1.62419 1.14485 -0.11426
 H 1.69407 0.84978 0.53701
 H -1.69649 1.02873 -0.14634
 H 2.80149 0.15650 0.57430
 H -2.80105 0.42980 -0.45288
13
bifur_IRC_Distances_MW_output/new_data/bifur_traj3_Distances point 220
C 1.17375 -0.69454 -0.34127
 C -1.18125 -0.75400 0.03410
 C 0.00390 -1.10045 -0.22715
 C 1.87689 0.38271 0.39115
 C -1.86865 0.54360 -0.19247
 F 1.93248 -1.29478 -1.23307
 F -1.97242 -1.65290 0.59204
 H 1.66500 0.96235 0.57759
 H -1.62811 1.14308 -0.11521
 H 1.69636 0.85073 0.53901
 H -1.69817 1.03036 -0.14594
 H 2.80350 0.15470 0.57578
 H -2.80327 0.42915 -0.45456
13
bifur_IRC_Distances_MW_output/new_data/bifur_traj3_Distances point 221
C 1.17375 -0.69454 -0.34127
 C -1.18125 -0.75400 0.03410
 C 0.00390 -1.10045 -0.22715
 C 1.87689 0.38271 0.39115
 C -1.86865 0.54360 -0.19247
 F 1.93248 -1.29478 -1.23307
 F -1.97242 -1.65290 0.59204
 H 1.66500 0.96235 0.57759
 H -1.62811 1.14308 -0.11521
 H 1.69636 0.85073 0.53901
 H -1.69817 1.03036 -0.14594
 H 2.80350 0.15470 0.57578
 H -2.80327 0.42915 -0.45456
13
bifur_IRC_Distances_MW_output/new_data/bifur_traj3_Distances point 222
C 1.17751 -0.69346 -0.34326
 C -1.18510 -0.75404 0.03431
 C 0.00338 -1.09999 -0.22892
 C 1.88150 0.38111 0.39303
 C -1.87328 0.54311 -0.19356
 F 1.93705 -1.28807 -1.23971
 F -1.97635 -1.65134 0.59694
 H 1.67132 0.95761 0.57983
 H -1.63518 1.13987 -0.11691
 H 1.70051 0.85245 0.54260
 H -1.70122 1.03333 -0.14521
 H 2.80714 0.15145 0.57843
 H -2.80728 0.42798 -0.45757
13
bifur_IRC_Distances_MW_output/new_data/bifur_traj3_Distances point 223
C 1.17912 -0.69299 -0.34411
 C -1.18675 -0.75406 0.03440
 C 0.00316 -1.09979 -0.22967
 C 1.88347 0.38042 0.39384
 C -1.87526 0.54290 -0.19403
 F 1.93901 -1.28518 -1.24255
 F -1.97804 -1.65067 0.59903
 H 1.67403 0.95556 0.58080
 H -1.63822 1.13849 -0.11763
 H 1.70230 0.85319 0.54414
 H -1.70252 1.03460 -0.14490
 H 2.80871 0.15004 0.57957
 H -2.80901 0.42747 -0.45887
13
bifur_IRC_Distances_MW_output/new_data/bifur_traj3_Distances point 224
C 1.18060 -0.69256 -0.34489
 C -1.18825 -0.75408 0.03449
 C 0.00296 -1.09960 -0.23036
 C 1.88529 0.37979 0.39457
 C -1.87708 0.54270 -0.19446
 F 1.94081 -1.28252 -1.24515
 F -1.97959 -1.65006 0.60094
 H 1.67651 0.95369 0.58167
 H -1.64100 1.13723 -0.11830
 H 1.70393 0.85386 0.54554
 H -1.70372 1.03577 -0.14462
 H 2.81015 0.14876 0.58060
 H -2.81060 0.42701 -0.46005
13
bifur_IRC_Distances_MW_output/new_data/bifur_traj3_Distances point 225
C 1.18197 -0.69216 -0.34561
 C -1.18965 -0.75410 0.03456
 C 0.00277 -1.09942 -0.23098
 C 1.88696 0.37920 0.39525
 C -1.87877 0.54252 -0.19485
 F 1.94247 -1.28007 -1.24754
 F -1.98102 -1.64949 0.60270
 H 1.67880 0.95196 0.58248
 H -1.64356 1.13606 -0.11890
 H 1.70543 0.85448 0.54684
 H -1.70483 1.03685 -0.14436
 H 2.81148 0.14756 0.58156
 H -2.81206 0.42659 -0.46114
13
bifur_IRC_Distances_MW_output/new_data/bifur_traj3_Distances point 226
C 1.18322 -0.69179 -0.34628
 C -1.19093 -0.75411 0.03463
 C 0.00260 -1.09925 -0.23156
 C 1.88850 0.37866 0.39587
 C -1.88032 0.54236 -0.19522
 F 1.94400 -1.27780 -1.24974
 F -1.98233 -1.64897 0.60432
 H 1.68091 0.95036 0.58323
 H -1.64592 1.13497 -0.11946
 H 1.70682 0.85506 0.54804
 H -1.70585 1.03785 -0.14412
 H 2.81270 0.14646 0.58244
 H -2.81341 0.42620 -0.46214
13
bifur_IRC_Distances_MW_output/new_data/bifur_traj3_Distances point 227
C 1.18438 -0.69145 -0.34689
 C -1.19211 -0.75413 0.03469
 C 0.00245 -1.09909 -0.23209
 C 1.88992 0.37816 0.39645
 C -1.88174 0.54221 -0.19555
 F 1.94541 -1.27571 -1.25177
 F -1.98354 -1.64849 0.60580
 H 1.68285 0.94889 0.58391
 H -1.64809 1.13398 -0.11998
 H 1.70810 0.85558 0.54914
 H -1.70679 1.03876 -0.14390
 H 2.81383 0.14545 0.58325
 H -2.81465 0.42584 -0.46307
13
bifur_IRC_Distances_MW_output/new_data/bifur_traj3_Distances point 228
C 1.18544 -0.69113 -0.34745
 C -1.19320 -0.75414 0.03475
 C 0.00231 -1.09895 -0.23258
 C 1.89122 0.37770 0.39697
 C -1.88305 0.54207 -0.19585
 F 1.94670 -1.27379 -1.25362
 F -1.98466 -1.64805 0.60716
 H 1.68463 0.94754 0.58454
 H -1.65009 1.13306 -0.12045
 H 1.70927 0.85606 0.55014
 H -1.70766 1.03960 -0.14369
 H 2.81487 0.14452 0.58399
 H -2.81579 0.42551 -0.46391
13
bifur_IRC_Distances_MW_output/new_data/bifur_traj3_Distances point 229
C 1.18643 -0.69084 -0.34797
 C -1.19420 -0.75415 0.03480
 C 0.00217 -1.09881 -0.23303
 C 1.89242 0.37727 0.39746
 C -1.88426 0.54194 -0.19614
 F 1.94790 -1.27201 -1.25534
 F -1.98569 -1.64764 0.60842
 H 1.68629 0.94628 0.58512
 H -1.65193 1.13221 -0.12088
 H 1.71035 0.85651 0.55108
 H -1.70846 1.04038 -0.14350
 H 2.81583 0.14366 0.58467
 H -2.81685 0.42520 -0.46470
13
bifur_IRC_Distances_MW_output/new_data/bifur_traj3_Distances point 230
C 1.18736 -0.69057 -0.34846
 C -1.19515 -0.75416 0.03485
 C 0.00205 -1.09868 -0.23345
 C 1.89357 0.37687 0.39792
 C -1.88541 0.54181 -0.19640
 F 1.94904 -1.27032 -1.25697
 F -1.98666 -1.64725 0.60961
 H 1.68785 0.94509 0.58567
 H -1.65368 1.13141 -0.12129
 H 1.71138 0.85693 0.55196
 H -1.70922 1.04112 -0.14332
 H 2.81674 0.14284 0.58532
 H -2.81785 0.42491 -0.46544
13
bifur_IRC_Distances_MW_output/new_data/bifur_traj3_Distances point 231
C 1.18826 -0.69030 -0.34893
 C -1.19607 -0.75417 0.03490
 C 0.00193 -1.09855 -0.23386
 C 1.89467 0.37648 0.39836
 C -1.88652 0.54169 -0.19666
 F 1.95013 -1.26869 -1.25854
 F -1.98761 -1.64688 0.61076
 H 1.68936 0.94394 0.58620
 H -1.65537 1.13063 -0.12169
 H 1.71238 0.85734 0.55282
 H -1.70995 1.04184 -0.14315
 H 2.81762 0.14204 0.58594
 H -2.81883 0.42463 -0.46616
13
bifur_IRC_Distances_MW_output/new_data/bifur_traj3_Distances point 232
C 1.18826 -0.69030 -0.34893
 C -1.19607 -0.75417 0.03490
 C 0.00193 -1.09855 -0.23386
 C 1.89467 0.37648 0.39836
 C -1.88652 0.54169 -0.19666
 F 1.95013 -1.26869 -1.25854
 F -1.98761 -1.64688 0.61076
 H 1.68936 0.94394 0.58620
 H -1.65537 1.13063 -0.12169
 H 1.71238 0.85734 0.55282
 H -1.70995 1.04184 -0.14315
 H 2.81762 0.14204 0.58594
 H -2.81883 0.42463 -0.46616
13
bifur_IRC_Distances_MW_output/new_data/bifur_traj3_Distances point 233
C 1.18994 -0.68980 -0.34981
 C -1.19778 -0.75420 0.03499
 C 0.00171 -1.09831 -0.23462
 C 1.89673 0.37575 0.39919
 C -1.88859 0.54147 -0.19714
 F 1.95218 -1.26564 -1.26146
 F -1.98936 -1.64618 0.61290
 H 1.69217 0.94179 0.58719
 H -1.65852 1.12918 -0.12242
 H 1.71423 0.85810 0.55441
 H -1.71132 1.04317 -0.14283
 H 2.81926 0.14056 0.58711
 H -2.82064 0.42411 -0.46749
13
bifur_IRC_Distances_MW_output/new_data/bifur_traj3_Distances point 234
C 1.19066 -0.68958 -0.35020
 C -1.19852 -0.75421 0.03503
 C 0.00161 -1.09821 -0.23495
 C 1.89762 0.37543 0.39954
 C -1.88949 0.54137 -0.19735
 F 1.95306 -1.26432 -1.26272
 F -1.99013 -1.64588 0.61382
 H 1.69339 0.94086 0.58761
 H -1.65988 1.12855 -0.12274
 H 1.71503 0.85843 0.55510
 H -1.71191 1.04374 -0.14269
 H 2.81998 0.13992 0.58761
 H -2.82142 0.42389 -0.46807
13
bifur_IRC_Distances_MW_output/new_data/bifur_traj3_Distances point 235
C 1.19129 -0.68939 -0.35053
 C -1.19916 -0.75421 0.03506
 C 0.00153 -1.09811 -0.23523
 C 1.89839 0.37515 0.39985
 C -1.89026 0.54129 -0.19753
 F 1.95383 -1.26317 -1.26381
 F -1.99078 -1.64562 0.61461
 H 1.69444 0.94005 0.58798
 H -1.66106 1.12800 -0.12301
 H 1.71572 0.85871 0.55569
 H -1.71243 1.04424 -0.14257
 H 2.82059 0.13937 0.58804
 H -2.82210 0.42369 -0.46857
13
bifur_IRC_Distances_MW_output/new_data/bifur_traj3_Distances point 236
C 1.19180 -0.68924 -0.35080
 C -1.19968 -0.75422 0.03509
 C 0.00146 -1.09804 -0.23546
 C 1.89902 0.37493 0.40010
 C -1.89090 0.54122 -0.19768
 F 1.95445 -1.26223 -1.26470
 F -1.99132 -1.64541 0.61527
 H 1.69530 0.93939 0.58828
 H -1.66202 1.12755 -0.12324
 H 1.71629 0.85895 0.55618
 H -1.71285 1.04465 -0.14247
 H 2.82110 0.13891 0.58840
 H -2.82265 0.42353 -0.46898
13
bifur_IRC_Distances_MW_output/new_data/bifur_traj3_Distances point 237
C 1.19220 -0.68912 -0.35100
 C -1.20009 -0.75423 0.03511
 C 0.00141 -1.09798 -0.23564
 C 1.89950 0.37476 0.40030
 C -1.89138 0.54117 -0.19779
 F 1.95493 -1.26151 -1.26539
 F -1.99173 -1.64525 0.61577
 H 1.69596 0.93889 0.58851
 H -1.66276 1.12721 -0.12341
 H 1.71673 0.85912 0.55655
 H -1.71317 1.04497 -0.14239
 H 2.82148 0.13856 0.58867
 H -2.82308 0.42341 -0.46929
13
bifur_IRC_Distances_MW_output/new_data/bifur_traj3_Distances point 238
C 1.19247 -0.68904 -0.35115
 C -1.20036 -0.75423 0.03513
 C 0.00137 -1.09794 -0.23576
 C 1.89984 0.37464 0.40043
 C -1.89172 0.54113 -0.19787
 F 1.95527 -1.26102 -1.26586
 F -1.99202 -1.64513 0.61611
 H 1.69642 0.93854 0.58867
 H -1.66327 1.12697 -0.12353
 H 1.71703 0.85925 0.55681
 H -1.71339 1.04518 -0.14234
 H 2.82175 0.13832 0.58886
 H -2.82337 0.42333 -0.46950
13
bifur_IRC_Distances_MW_output/new_data/bifur_traj3_Distances point 239
C 1.19263 -0.68899 -0.35123
 C -1.20052 -0.75423 0.03513
 C 0.00135 -1.09791 -0.23583
 C 1.90003 0.37457 0.40051
 C -1.89191 0.54111 -0.19791
 F 1.95546 -1.26073 -1.26613
 F -1.99218 -1.64507 0.61631
 H 1.69668 0.93833 0.58876
 H -1.66356 1.12684 -0.12360
 H 1.71720 0.85932 0.55696
 H -1.71352 1.04531 -0.14231
 H 2.82190 0.13818 0.58897
 H -2.82354 0.42328 -0.46963
13
bifur_IRC_Distances_MW_output/new_data/bifur_traj3_Distances point 240
C 1.19268 -0.68897 -0.35126
 C -1.20058 -0.75423 0.03514
 C 0.00134 -1.09791 -0.23585
 C 1.90009 0.37455 0.40053
 C -1.89198 0.54110 -0.19793
 F 1.95552 -1.26063 -1.26622
 F -1.99224 -1.64505 0.61638
 H 1.69677 0.93827 0.58879
 H -1.66366 1.12679 -0.12362
 H 1.71726 0.85934 0.55701
 H -1.71356 1.04535 -0.14230
 H 2.82196 0.13813 0.58900
 H -2.82360 0.42326 -0.46967
13
bifur_IRC_Distances_MW_output/new_data/bifur_traj3_Distances point 241
C 1.19264 -0.68899 -0.35124
 C -1.20054 -0.75423 0.03513
 C 0.00135 -1.09791 -0.23584
 C 1.90005 0.37456 0.40052
 C -1.89194 0.54111 -0.19792
 F 1.95548 -1.26070 -1.26616
 F -1.99220 -1.64506 0.61633
 H 1.69671 0.93831 0.58877
 H -1.66360 1.12682 -0.12360
 H 1.71722 0.85932 0.55698
 H -1.71353 1.04532 -0.14231
 H 2.82192 0.13817 0.58898
 H -2.82356 0.42327 -0.46964
13
bifur_IRC_Distances_MW_output/new_data/bifur_traj3_Distances point 242
C 1.19254 -0.68902 -0.35118
 C -1.20043 -0.75423 0.03513
 C 0.00136 -1.09793 -0.23579
 C 1.89992 0.37461 0.40046
 C -1.89180 0.54112 -0.19789
 F 1.95535 -1.26090 -1.26598
 F -1.99209 -1.64511 0.61620
 H 1.69653 0.93845 0.58871
 H -1.66340 1.12692 -0.12356
 H 1.71710 0.85928 0.55687
 H -1.71345 1.04523 -0.14233
 H 2.82182 0.13826 0.58890
 H -2.82344 0.42331 -0.46956
13
bifur_IRC_Distances_MW_output/new_data/bifur_traj3_Distances point 243
C 1.19254 -0.68902 -0.35118
 C -1.20043 -0.75423 0.03513
 C 0.00136 -1.09793 -0.23579
 C 1.89992 0.37461 0.40046
 C -1.89180 0.54112 -0.19789
 F 1.95535 -1.26090 -1.26598
 F -1.99209 -1.64511 0.61620
 H 1.69653 0.93845 0.58871
 H -1.66340 1.12692 -0.12356
 H 1.71710 0.85928 0.55687
 H -1.71345 1.04523 -0.14233
 H 2.82182 0.13826 0.58890
 H -2.82344 0.42331 -0.46956
13
bifur_IRC_Distances_MW_output/new_data/bifur_traj3_Distances point 244
C 1.19217 -0.68913 -0.35099
 C -1.20006 -0.75422 0.03511
 C 0.00141 -1.09798 -0.23562
 C 1.89947 0.37477 0.40029
 C -1.89135 0.54117 -0.19778
 F 1.95490 -1.26156 -1.26535
 F -1.99171 -1.64526 0.61574
 H 1.69592 0.93892 0.58850
 H -1.66271 1.12723 -0.12340
 H 1.71670 0.85911 0.55653
 H -1.71315 1.04495 -0.14240
 H 2.82146 0.13858 0.58865
 H -2.82305 0.42342 -0.46927
13
bifur_IRC_Distances_MW_output/new_data/bifur_traj3_Distances point 245
C 1.19192 -0.68920 -0.35086
 C -1.19980 -0.75422 0.03510
 C 0.00144 -1.09802 -0.23551
 C 1.89916 0.37488 0.40016
 C -1.89104 0.54120 -0.19771
 F 1.95460 -1.26202 -1.26491
 F -1.99144 -1.64536 0.61542
 H 1.69550 0.93924 0.58835
 H -1.66224 1.12745 -0.12329
 H 1.71642 0.85900 0.55629
 H -1.71294 1.04474 -0.14245
 H 2.82121 0.13881 0.58848
 H -2.82278 0.42350 -0.46907
13
bifur_IRC_Distances_MW_output/new_data/bifur_traj3_Distances point 246
C 1.19162 -0.68929 -0.35070
 C -1.19949 -0.75422 0.03508
 C 0.00148 -1.09806 -0.23537
 C 1.89879 0.37501 0.40001
 C -1.89067 0.54125 -0.19762
 F 1.95422 -1.26258 -1.26438
 F -1.99112 -1.64549 0.61503
 H 1.69499 0.93963 0.58817
 H -1.66167 1.12772 -0.12316
 H 1.71608 0.85886 0.55600
 H -1.71269 1.04450 -0.14251
 H 2.82091 0.13908 0.58827
 H -2.82245 0.42359 -0.46883
13
bifur_IRC_Distances_MW_output/new_data/bifur_traj3_Distances point 247
C 1.19126 -0.68940 -0.35051
 C -1.19913 -0.75421 0.03506
 C 0.00153 -1.09812 -0.23521
 C 1.89835 0.37517 0.39984
 C -1.89022 0.54129 -0.19752
 F 1.95379 -1.26323 -1.26376
 F -1.99075 -1.64563 0.61458
 H 1.69439 0.94009 0.58796
 H -1.66100 1.12803 -0.12300
 H 1.71569 0.85870 0.55566
 H -1.71240 1.04422 -0.14257
 H 2.82056 0.13939 0.58802
 H -2.82206 0.42370 -0.46854
13
bifur_IRC_Distances_MW_output/new_data/bifur_traj3_Distances point 248
C 1.19086 -0.68952 -0.35030
 C -1.19872 -0.75421 0.03504
 C 0.00159 -1.09818 -0.23503
 C 1.89785 0.37534 0.39964
 C -1.88973 0.54135 -0.19741
 F 1.95330 -1.26396 -1.26306
 F -1.99033 -1.64580 0.61406
 H 1.69371 0.94061 0.58772
 H -1.66024 1.12838 -0.12282
 H 1.71524 0.85852 0.55528
 H -1.71207 1.04390 -0.14265
 H 2.82016 0.13975 0.58774
 H -2.82163 0.42383 -0.46822
13
bifur_IRC_Distances_MW_output/new_data/bifur_traj3_Distances point 249
C 1.19042 -0.68965 -0.35007
 C -1.19828 -0.75420 0.03502
 C 0.00164 -1.09824 -0.23484
 C 1.89732 0.37553 0.39943
 C -1.88919 0.54140 -0.19728
 F 1.95277 -1.26475 -1.26231
 F -1.98987 -1.64598 0.61351
 H 1.69299 0.94116 0.58747
 H -1.65943 1.12875 -0.12263
 H 1.71477 0.85832 0.55487
 H -1.71172 1.04355 -0.14273
 H 2.81974 0.14013 0.58744
 H -2.82116 0.42396 -0.46788
13
bifur_IRC_Distances_MW_output/new_data/bifur_traj3_Distances point 250
C 1.18999 -0.68978 -0.34984
 C -1.19784 -0.75420 0.03500
 C 0.00170 -1.09830 -0.23464
 C 1.89680 0.37572 0.39921
 C -1.88866 0.54146 -0.19716
 F 1.95225 -1.26554 -1.26156
 F -1.98942 -1.64616 0.61297
 H 1.69226 0.94172 0.58722
 H -1.65862 1.12913 -0.12245
 H 1.71429 0.85813 0.55446
 H -1.71137 1.04321 -0.14282
 H 2.81932 0.14051 0.58715
 H -2.82069 0.42410 -0.46754
13
bifur_IRC_Distances_MW_output/new_data/bifur_traj3_Distances point 251
C 1.18960 -0.68990 -0.34964
 C -1.19744 -0.75419 0.03497
 C 0.00175 -1.09836 -0.23447
 C 1.89632 0.37589 0.39902
 C -1.88818 0.54151 -0.19705
 F 1.95177 -1.26624 -1.26088
 F -1.98902 -1.64632 0.61247
 H 1.69162 0.94221 0.58699
 H -1.65790 1.12946 -0.12228
 H 1.71386 0.85795 0.55410
 H -1.71105 1.04290 -0.14289
 H 2.81894 0.14086 0.58688
 H -2.82028 0.42422 -0.46723
13
bifur_IRC_Distances_MW_output/new_data/bifur_traj3_Distances point 252
C 1.18932 -0.68998 -0.34949
 C -1.19715 -0.75419 0.03496
 C 0.00179 -1.09840 -0.23434
 C 1.89598 0.37601 0.39889
 C -1.88784 0.54155 -0.19697
 F 1.95143 -1.26675 -1.26039
 F -1.98872 -1.64644 0.61212
 H 1.69114 0.94258 0.58683
 H -1.65737 1.12971 -0.12215
 H 1.71355 0.85782 0.55383
 H -1.71082 1.04268 -0.14295
 H 2.81866 0.14110 0.58668
 H -2.81997 0.42430 -0.46700
13
bifur_IRC_Distances_MW_output/new_data/bifur_traj3_Distances point 253
C 1.18921 -0.69001 -0.34943
 C -1.19704 -0.75419 0.03495
 C 0.00180 -1.09842 -0.23429
 C 1.89583 0.37606 0.39883
 C -1.88769 0.54157 -0.19693
 F 1.95129 -1.26697 -1.26019
 F -1.98860 -1.64648 0.61197
 H 1.69095 0.94272 0.58676
 H -1.65715 1.12981 -0.12210
 H 1.71342 0.85777 0.55372
 H -1.71073 1.04259 -0.14297
 H 2.81855 0.14121 0.58660
 H -2.81985 0.42434 -0.46691
13
bifur_IRC_Distances_MW_output/new_data/bifur_traj3_Distances point 254
C 1.18921 -0.69001 -0.34943
 C -1.19704 -0.75419 0.03495
 C 0.00180 -1.09842 -0.23429
 C 1.89583 0.37606 0.39883
 C -1.88769 0.54157 -0.19693
 F 1.95129 -1.26696 -1.26019
 F -1.98860 -1.64648 0.61197
 H 1.69095 0.94272 0.58676
 H -1.65715 1.12981 -0.12210
 H 1.71342 0.85777 0.55372
 H -1.71073 1.04259 -0.14297
 H 2.81855 0.14121 0.58660
 H -2.81985 0.42434 -0.46691
13
bifur_IRC_Distances_MW_output/new_data/bifur_traj3_Distances point 255
C 1.18948 -0.68993 -0.34958
 C -1.19732 -0.75419 0.03497
 C 0.00177 -1.09838 -0.23441
 C 1.89617 0.37594 0.39896
 C -1.88803 0.54153 -0.19701
 F 1.95162 -1.26646 -1.26067
 F -1.98889 -1.64637 0.61232
 H 1.69141 0.94237 0.58692
 H -1.65767 1.12957 -0.12222
 H 1.71373 0.85790 0.55398
 H -1.71095 1.04281 -0.14292
 H 2.81882 0.14096 0.58679
 H -2.82014 0.42425 -0.46713
13
bifur_IRC_Distances_MW_output/new_data/bifur_traj3_Distances point 256
C 1.18979 -0.68984 -0.34974
 C -1.19763 -0.75419 0.03498
 C 0.00173 -1.09833 -0.23455
 C 1.89655 0.37581 0.39911
 C -1.88841 0.54149 -0.19710
 F 1.95200 -1.26591 -1.26120
 F -1.98921 -1.64624 0.61271
 H 1.69192 0.94198 0.58710
 H -1.65824 1.12930 -0.12236
 H 1.71407 0.85803 0.55427
 H -1.71120 1.04305 -0.14286
 H 2.81912 0.14069 0.58700
 H -2.82048 0.42416 -0.46737
13
bifur_IRC_Distances_MW_output/new_data/bifur_traj3_Distances point 257
C 1.19016 -0.68973 -0.34993
 C -1.19800 -0.75420 0.03500
 C 0.00168 -1.09828 -0.23472
 C 1.89700 0.37565 0.39929
 C -1.88886 0.54144 -0.19721
 F 1.95245 -1.26524 -1.26184
 F -1.98959 -1.64609 0.61317
 H 1.69254 0.94151 0.58731
 H -1.65893 1.12899 -0.12252
 H 1.71447 0.85820 0.55462
 H -1.71150 1.04334 -0.14279
 H 2.81948 0.14037 0.58726
 H -2.82087 0.42404 -0.46767
13
bifur_IRC_Distances_MW_output/new_data/bifur_traj3_Distances point 258
C 1.19057 -0.68961 -0.35015
 C -1.19842 -0.75420 0.03503
 C 0.00162 -1.09822 -0.23490
 C 1.89750 0.37547 0.39950
 C -1.88937 0.54139 -0.19732
 F 1.95294 -1.26449 -1.26255
 F -1.99002 -1.64592 0.61370
 H 1.69322 0.94098 0.58756
 H -1.65970 1.12863 -0.12270
 H 1.71492 0.85839 0.55501
 H -1.71183 1.04367 -0.14271
 H 2.81988 0.14001 0.58754
 H -2.82131 0.42392 -0.46799
13
bifur_IRC_Distances_MW_output/new_data/bifur_traj3_Distances point 259
C 1.19102 -0.68947 -0.35038
 C -1.19888 -0.75421 0.03505
 C 0.00156 -1.09815 -0.23510
 C 1.89805 0.37527 0.39972
 C -1.88993 0.54133 -0.19745
 F 1.95349 -1.26367 -1.26334
 F -1.99050 -1.64573 0.61427
 H 1.69398 0.94040 0.58782
 H -1.66054 1.12824 -0.12289
 H 1.71542 0.85859 0.55543
 H -1.71220 1.04403 -0.14262
 H 2.82032 0.13961 0.58785
 H -2.82180 0.42378 -0.46835
13
bifur_IRC_Distances_MW_output/new_data/bifur_traj3_Distances point 260
C 1.19152 -0.68932 -0.35065
 C -1.19940 -0.75422 0.03508
 C 0.00150 -1.09808 -0.23533
 C 1.89867 0.37505 0.39997
 C -1.89055 0.54126 -0.19760
 F 1.95411 -1.26275 -1.26422
 F -1.99103 -1.64552 0.61491
 H 1.69483 0.93975 0.58812
 H -1.66149 1.12780 -0.12312
 H 1.71598 0.85882 0.55591
 H -1.71262 1.04443 -0.14252
 H 2.82082 0.13916 0.58820
 H -2.82235 0.42362 -0.46875
13
bifur_IRC_Distances_MW_output/new_data/bifur_traj3_Distances point 261
C 1.19212 -0.68914 -0.35096
 C -1.20001 -0.75422 0.03511
 C 0.00142 -1.09799 -0.23560
 C 1.89941 0.37479 0.40026
 C -1.89129 0.54118 -0.19777
 F 1.95484 -1.26166 -1.26525
 F -1.99165 -1.64528 0.61567
 H 1.69583 0.93899 0.58847
 H -1.66261 1.12728 -0.12338
 H 1.71664 0.85909 0.55648
 H -1.71310 1.04490 -0.14241
 H 2.82141 0.13863 0.58862
 H -2.82299 0.42344 -0.46923
13
bifur_IRC_Distances_MW_output/new_data/bifur_traj3_Distances point 262
C 1.19285 -0.68892 -0.35135
 C -1.20075 -0.75423 0.03515
 C 0.00132 -1.09788 -0.23593
 C 1.90030 0.37447 0.40062
 C -1.89219 0.54108 -0.19798
 F 1.95573 -1.26033 -1.26652
 F -1.99242 -1.64498 0.61659
 H 1.69705 0.93805 0.58889
 H -1.66398 1.12664 -0.12369
 H 1.71744 0.85942 0.55717
 H -1.71370 1.04548 -0.14227
 H 2.82212 0.13799 0.58912
 H -2.82378 0.42321 -0.46981
13
bifur_IRC_Distances_MW_output/new_data/bifur_traj3_Distances point 263
C 1.19373 -0.68866 -0.35181
 C -1.20165 -0.75425 0.03519
 C 0.00121 -1.09775 -0.23632
 C 1.90138 0.37408 0.40105
 C -1.89328 0.54096 -0.19823
 F 1.95681 -1.25871 -1.26805
 F -1.99334 -1.64461 0.61771
 H 1.69853 0.93691 0.58941
 H -1.66564 1.12587 -0.12408
 H 1.71842 0.85982 0.55801
 H -1.71442 1.04619 -0.14210
 H 2.82299 0.13720 0.58973
 H -2.82474 0.42293 -0.47051
13
bifur_IRC_Distances_MW_output/new_data/bifur_traj3_Distances point 264
C 1.19473 -0.68836 -0.35234
 C -1.20267 -0.75426 0.03524
 C 0.00108 -1.09759 -0.23677
 C 1.90261 0.37364 0.40154
 C -1.89452 0.54083 -0.19851
 F 1.95803 -1.25688 -1.26978
 F -1.99439 -1.64420 0.61897
 H 1.70021 0.93562 0.58999
 H -1.66751 1.12500 -0.12451
 H 1.71953 0.86027 0.55896
 H -1.71524 1.04698 -0.14190
 H 2.82398 0.13631 0.59042
 H -2.82582 0.42262 -0.47130
13
bifur_IRC_Distances_MW_output/new_data/bifur_traj3_Distances point 265
C 1.19473 -0.68836 -0.35234
 C -1.20267 -0.75426 0.03524
 C 0.00108 -1.09759 -0.23677
 C 1.90261 0.37364 0.40154
 C -1.89452 0.54083 -0.19851
 F 1.95803 -1.25688 -1.26978
 F -1.99439 -1.64420 0.61898
 H 1.70021 0.93562 0.58999
 H -1.66751 1.12500 -0.12451
 H 1.71953 0.86027 0.55896
 H -1.71524 1.04698 -0.14190
 H 2.82398 0.13631 0.59042
 H -2.82582 0.42262 -0.47130
13
bifur_IRC_Distances_MW_output/new_data/bifur_traj3_Distances point 266
C 1.19685 -0.68772 -0.35345
 C -1.20482 -0.75429 0.03535
 C 0.00080 -1.09726 -0.23771
 C 1.90521 0.37271 0.40257
 C -1.89713 0.54054 -0.19911
 F 1.96061 -1.25300 -1.27344
 F -1.99661 -1.64332 0.62164
 H 1.70375 0.93289 0.59123
 H -1.67147 1.12315 -0.12543
 H 1.72186 0.86122 0.56096
 H -1.71697 1.04867 -0.14149
 H 2.82606 0.13443 0.59187
 H -2.82811 0.42197 -0.47298
13
bifur_IRC_Distances_MW_output/new_data/bifur_traj3_Distances point 267
C 1.19790 -0.68740 -0.35400
 C -1.20589 -0.75430 0.03540
 C 0.00066 -1.09710 -0.23818
 C 1.90649 0.37225 0.40308
 C -1.89842 0.54040 -0.19941
 F 1.96189 -1.25107 -1.27525
 F -1.99771 -1.64289 0.62296
 H 1.70550 0.93154 0.59184
 H -1.67344 1.12223 -0.12588
 H 1.72302 0.86169 0.56195
 H -1.71783 1.04950 -0.14129
 H 2.82709 0.13349 0.59259
 H -2.82925 0.42164 -0.47381
13
bifur_IRC_Distances_MW_output/new_data/bifur_traj3_Distances point 268
C 1.19892 -0.68708 -0.35454
 C -1.20694 -0.75431 0.03546
 C 0.00053 -1.09693 -0.23863
 C 1.90775 0.37179 0.40358
 C -1.89969 0.54026 -0.19970
 F 1.96314 -1.24918 -1.27702
 F -1.99879 -1.64246 0.62425
 H 1.70722 0.93021 0.59243
 H -1.67536 1.12134 -0.12632
 H 1.72415 0.86215 0.56292
 H -1.71867 1.05032 -0.14109
 H 2.82810 0.13258 0.59329
 H -2.83037 0.42133 -0.47462
13
bifur_IRC_Distances_MW_output/new_data/bifur_traj3_Distances point 269
C 1.19991 -0.68678 -0.35505
 C -1.20794 -0.75433 0.03550
 C 0.00040 -1.09677 -0.23907
 C 1.90896 0.37136 0.40406
 C -1.90091 0.54013 -0.19998
 F 1.96434 -1.24737 -1.27871
 F -1.99982 -1.64206 0.62548
 H 1.70887 0.92893 0.59300
 H -1.67720 1.12047 -0.12675
 H 1.72524 0.86260 0.56385
 H -1.71948 1.05111 -0.14090
 H 2.82907 0.13170 0.59396
 H -2.83144 0.42102 -0.47540
13
bifur_IRC_Distances_MW_output/new_data/bifur_traj3_Distances point 270
C 1.20084 -0.68650 -0.35554
 C -1.20889 -0.75434 0.03555
 C 0.00028 -1.09662 -0.23948
 C 1.91011 0.37094 0.40452
 C -1.90206 0.54000 -0.20025
 F 1.96548 -1.24564 -1.28032
 F -2.00080 -1.64167 0.62665
 H 1.71043 0.92772 0.59354
 H -1.67895 1.11965 -0.12715
 H 1.72627 0.86301 0.56474
 H -1.72025 1.05185 -0.14072
 H 2.83000 0.13086 0.59460
 H -2.83245 0.42073 -0.47614
13
bifur_IRC_Distances_MW_output/new_data/bifur_traj3_Distances point 271
C 1.20171 -0.68623 -0.35600
 C -1.20978 -0.75435 0.03559
 C 0.00017 -1.09648 -0.23986
 C 1.91118 0.37055 0.40494
 C -1.90314 0.53988 -0.20049
 F 1.96655 -1.24403 -1.28182
 F -2.00172 -1.64131 0.62774
 H 1.71189 0.92659 0.59405
 H -1.68059 1.11888 -0.12752
 H 1.72723 0.86341 0.56556
 H -1.72097 1.05255 -0.14055
 H 2.83086 0.13007 0.59520
 H -2.83341 0.42046 -0.47683
13
bifur_IRC_Distances_MW_output/new_data/bifur_traj3_Distances point 272
C 1.20252 -0.68598 -0.35642
 C -1.21060 -0.75436 0.03563
 C 0.00007 -1.09634 -0.24022
 C 1.91217 0.37019 0.40533
 C -1.90414 0.53977 -0.20072
 F 1.96753 -1.24254 -1.28321
 F -2.00256 -1.64098 0.62875
 H 1.71324 0.92554 0.59451
 H -1.68210 1.11817 -0.12787
 H 1.72812 0.86377 0.56633
 H -1.72163 1.05319 -0.14039
 H 2.83166 0.12935 0.59574
 H -2.83428 0.42021 -0.47747
13
bifur_IRC_Distances_MW_output/new_data/bifur_traj3_Distances point 273
C 1.20324 -0.68576 -0.35680
 C -1.21133 -0.75437 0.03567
 C -0.00002 -1.09622 -0.24053
 C 1.91305 0.36987 0.40568
 C -1.90503 0.53968 -0.20093
 F 1.96841 -1.24120 -1.28444
 F -2.00332 -1.64068 0.62965
 H 1.71444 0.92460 0.59493
 H -1.68344 1.11754 -0.12818
 H 1.72892 0.86409 0.56701
 H -1.72222 1.05377 -0.14025
 H 2.83237 0.12870 0.59623
 H -2.83507 0.41999 -0.47804
13
bifur_IRC_Distances_MW_output/new_data/bifur_traj3_Distances point 274
C 1.20384 -0.68558 -0.35712
 C -1.21194 -0.75438 0.03570
 C -0.00010 -1.09612 -0.24079
 C 1.91379 0.36961 0.40597
 C -1.90577 0.53959 -0.20109
 F 1.96914 -1.24010 -1.28547
 F -2.00395 -1.64044 0.63039
 H 1.71544 0.92383 0.59527
 H -1.68456 1.11701 -0.12843
 H 1.72958 0.86436 0.56757
 H -1.72271 1.05425 -0.14013
 H 2.83296 0.12817 0.59664
 H -2.83572 0.41980 -0.47851
13
bifur_IRC_Distances_MW_output/new_data/bifur_traj3_Distances point 275
C 1.20427 -0.68544 -0.35734
 C -1.21238 -0.75439 0.03572
 C -0.00015 -1.09605 -0.24098
 C 1.91431 0.36941 0.40618
 C -1.90630 0.53954 -0.20122
 F 1.96967 -1.23930 -1.28620
 F -2.00440 -1.64026 0.63093
 H 1.71616 0.92327 0.59552
 H -1.68537 1.11663 -0.12862
 H 1.73005 0.86455 0.56798
 H -1.72307 1.05459 -0.14005
 H 2.83339 0.12778 0.59693
 H -2.83619 0.41967 -0.47885
13
bifur_IRC_Distances_MW_output/new_data/bifur_traj3_Distances point 276
C 1.20427 -0.68544 -0.35734
 C -1.21238 -0.75439 0.03572
 C -0.00015 -1.09605 -0.24098
 C 1.91431 0.36941 0.40618
 C -1.90630 0.53954 -0.20122
 F 1.96967 -1.23930 -1.28620
 F -2.00440 -1.64026 0.63093
 H 1.71616 0.92327 0.59552
 H -1.68537 1.11663 -0.12862
 H 1.73005 0.86455 0.56798
 H -1.72307 1.05459 -0.14005
 H 2.83339 0.12778 0.59693
 H -2.83619 0.41967 -0.47885
13
bifur_IRC_Distances_MW_output/new_data/bifur_traj3_Distances point 277
C 1.20448 -0.68538 -0.35745
 C -1.21260 -0.75439 0.03573
 C -0.00018 -1.09601 -0.24108
 C 1.91458 0.36932 0.40628
 C -1.90657 0.53951 -0.20128
 F 1.96993 -1.23889 -1.28658
 F -2.00463 -1.64017 0.63120
 H 1.71652 0.92298 0.59564
 H -1.68577 1.11644 -0.12871
 H 1.73029 0.86465 0.56818
 H -1.72325 1.05476 -0.14000
 H 2.83361 0.12758 0.59708
 H -2.83643 0.41960 -0.47902
13
bifur_IRC_Distances_MW_output/new_data/bifur_traj3_Distances point 278
C 1.20423 -0.68546 -0.35732
 C -1.21234 -0.75439 0.03572
 C -0.00015 -1.09605 -0.24096
 C 1.91426 0.36943 0.40616
 C -1.90625 0.53954 -0.20120
 F 1.96962 -1.23938 -1.28613
 F -2.00435 -1.64028 0.63088
 H 1.71609 0.92332 0.59550
 H -1.68529 1.11667 -0.12860
 H 1.73001 0.86453 0.56794
 H -1.72303 1.05456 -0.14005
 H 2.83335 0.12782 0.59690
 H -2.83614 0.41968 -0.47882
13
bifur_IRC_Distances_MW_output/new_data/bifur_traj3_Distances point 279
C 1.20371 -0.68562 -0.35705
 C -1.21181 -0.75438 0.03569
 C -0.00008 -1.09614 -0.24074
 C 1.91363 0.36966 0.40591
 C -1.90561 0.53961 -0.20106
 F 1.96898 -1.24034 -1.28524
 F -2.00381 -1.64049 0.63023
 H 1.71522 0.92400 0.59520
 H -1.68432 1.11713 -0.12838
 H 1.72944 0.86430 0.56745
 H -1.72261 1.05414 -0.14016
 H 2.83284 0.12828 0.59655
 H -2.83558 0.41984 -0.47841
13
bifur_IRC_Distances_MW_output/new_data/bifur_traj3_Distances point 280
C 1.20294 -0.68585 -0.35665
 C -1.21103 -0.75437 0.03565
 C 0.00001 -1.09627 -0.24040
 C 1.91269 0.37001 0.40554
 C -1.90466 0.53972 -0.20084
 F 1.96805 -1.24175 -1.28393
 F -2.00301 -1.64081 0.62928
 H 1.71394 0.92499 0.59476
 H -1.68289 1.11780 -0.12805
 H 1.72859 0.86396 0.56673
 H -1.72198 1.05353 -0.14031
 H 2.83208 0.12897 0.59603
 H -2.83474 0.42008 -0.47780
13
bifur_IRC_Distances_MW_output/new_data/bifur_traj3_Distances point 281
C 1.20196 -0.68616 -0.35613
 C -1.21003 -0.75435 0.03561
 C 0.00014 -1.09644 -0.23997
 C 1.91148 0.37045 0.40506
 C -1.90344 0.53985 -0.20056
 F 1.96684 -1.24358 -1.28224
 F -2.00197 -1.64121 0.62804
 H 1.71229 0.92627 0.59419
 H -1.68104 1.11867 -0.12763
 H 1.72750 0.86351 0.56579
 H -1.72116 1.05274 -0.14050
 H 2.83110 0.12986 0.59536
 H -2.83367 0.42039 -0.47702
13
bifur_IRC_Distances_MW_output/new_data/bifur_traj3_Distances point 282
C 1.20075 -0.68653 -0.35550
 C -1.20880 -0.75434 0.03555
 C 0.00030 -1.09664 -0.23944
 C 1.91000 0.37098 0.40447
 C -1.90195 0.54001 -0.20022
 F 1.96537 -1.24581 -1.28017
 F -2.00071 -1.64171 0.62654
 H 1.71028 0.92784 0.59349
 H -1.67878 1.11973 -0.12711
 H 1.72617 0.86297 0.56465
 H -1.72018 1.05178 -0.14073
 H 2.82991 0.13094 0.59454
 H -2.83236 0.42076 -0.47607
13
bifur_IRC_Distances_MW_output/new_data/bifur_traj3_Distances point 283
C 1.19931 -0.68697 -0.35474
 C -1.20733 -0.75432 0.03547
 C 0.00048 -1.09687 -0.23880
 C 1.90822 0.37162 0.40377
 C -1.90017 0.54021 -0.19981
 F 1.96361 -1.24847 -1.27768
 F -1.99919 -1.64231 0.62473
 H 1.70786 0.92971 0.59265
 H -1.67608 1.12100 -0.12649
 H 1.72457 0.86233 0.56328
 H -1.71899 1.05063 -0.14102
 H 2.82848 0.13223 0.59355
 H -2.83079 0.42121 -0.47493
13
bifur_IRC_Distances_MW_output/new_data/bifur_traj3_Distances point 284
C 1.19760 -0.68749 -0.35384
 C -1.20559 -0.75430 0.03539
 C 0.00070 -1.09715 -0.23805
 C 1.90613 0.37238 0.40294
 C -1.89805 0.54044 -0.19933
 F 1.96152 -1.25162 -1.27473
 F -1.99740 -1.64301 0.62258
 H 1.70500 0.93192 0.59166
 H -1.67288 1.12250 -0.12575
 H 1.72269 0.86156 0.56167
 H -1.71759 1.04926 -0.14135
 H 2.82680 0.13376 0.59238
 H -2.82893 0.42174 -0.47357
13
bifur_IRC_Distances_MW_output/new_data/bifur_traj3_Distances point 285
C 1.19569 -0.68807 -0.35284
 C -1.20364 -0.75427 0.03529
 C 0.00095 -1.09745 -0.23720
 C 1.90378 0.37322 0.40200
 C -1.89569 0.54070 -0.19878
 F 1.95919 -1.25513 -1.27143
 F -1.99539 -1.64380 0.62018
 H 1.70180 0.93439 0.59055
 H -1.66930 1.12417 -0.12493
 H 1.72058 0.86070 0.55986
 H -1.71602 1.04774 -0.14172
 H 2.82491 0.13546 0.59107
 H -2.82685 0.42233 -0.47206
13
bifur_IRC_Distances_MW_output/new_data/bifur_traj3_Distances point 286
C 1.19369 -0.68867 -0.35179
 C -1.20161 -0.75424 0.03519
 C 0.00121 -1.09775 -0.23631
 C 1.90133 0.37410 0.40103
 C -1.89323 0.54097 -0.19822
 F 1.95675 -1.25879 -1.26798
 F -1.99330 -1.64463 0.61766
 H 1.69846 0.93697 0.58939
 H -1.66556 1.12591 -0.12406
 H 1.71837 0.85980 0.55797
 H -1.71439 1.04615 -0.14211
 H 2.82295 0.13724 0.58970
 H -2.82469 0.42295 -0.47047
13
bifur_IRC_Distances_MW_output/new_data/bifur_traj3_Distances point 287
C 1.19369 -0.68867 -0.35179
 C -1.20161 -0.75424 0.03519
 C 0.00121 -1.09775 -0.23631
 C 1.90133 0.37410 0.40103
 C -1.89323 0.54097 -0.19822
 F 1.95675 -1.25879 -1.26798
 F -1.99330 -1.64463 0.61766
 H 1.69846 0.93697 0.58938
 H -1.66556 1.12591 -0.12406
 H 1.71837 0.85980 0.55797
 H -1.71439 1.04615 -0.14211
 H 2.82295 0.13724 0.58970
 H -2.82469 0.42295 -0.47047
13
bifur_IRC_Distances_MW_output/new_data/bifur_traj3_Distances point 288
C 1.18962 -0.68989 -0.34965
 C -1.19746 -0.75419 0.03498
 C 0.00175 -1.09836 -0.23448
 C 1.89634 0.37588 0.39903
 C -1.88820 0.54151 -0.19705
 F 1.95179 -1.26621 -1.26091
 F -1.98903 -1.64631 0.61249
 H 1.69164 0.94220 0.58700
 H -1.65792 1.12945 -0.12228
 H 1.71388 0.85796 0.55411
 H -1.71106 1.04292 -0.14289
 H 2.81895 0.14084 0.58689
 H -2.82029 0.42421 -0.46724
13
bifur_IRC_Distances_MW_output/new_data/bifur_traj3_Distances point 289
C 1.18753 -0.69052 -0.34855
 C -1.19532 -0.75417 0.03486
 C 0.00203 -1.09866 -0.23353
 C 1.89377 0.37679 0.39800
 C -1.88562 0.54179 -0.19645
 F 1.94924 -1.27002 -1.25726
 F -1.98684 -1.64718 0.60983
 H 1.68813 0.94487 0.58577
 H -1.65400 1.13126 -0.12136
 H 1.71157 0.85701 0.55212
 H -1.70936 1.04126 -0.14329
 H 2.81690 0.14269 0.58544
 H -2.81804 0.42486 -0.46557
13
bifur_IRC_Distances_MW_output/new_data/bifur_traj3_Distances point 290
C 1.18538 -0.69115 -0.34742
 C -1.19313 -0.75414 0.03475
 C 0.00231 -1.09896 -0.23255
 C 1.89114 0.37773 0.39694
 C -1.88298 0.54207 -0.19584
 F 1.94663 -1.27390 -1.25352
 F -1.98459 -1.64807 0.60708
 H 1.68453 0.94761 0.58450
 H -1.64997 1.13312 -0.12042
 H 1.70920 0.85604 0.55009
 H -1.70761 1.03955 -0.14370
 H 2.81481 0.14457 0.58394
 H -2.81573 0.42553 -0.46387
13
bifur_IRC_Distances_MW_output/new_data/bifur_traj3_Distances point 291
C 1.18319 -0.69180 -0.34626
 C -1.19089 -0.75411 0.03463
 C 0.00261 -1.09926 -0.23155
 C 1.88845 0.37867 0.39586
 C -1.88027 0.54236 -0.19521
 F 1.94396 -1.27787 -1.24968
 F -1.98230 -1.64898 0.60427
 H 1.68085 0.95041 0.58321
 H -1.64585 1.13501 -0.11945
 H 1.70678 0.85504 0.54800
 H -1.70582 1.03782 -0.14412
 H 2.81267 0.14650 0.58241
 H -2.81337 0.42621 -0.46211
13
bifur_IRC_Distances_MW_output/new_data/bifur_traj3_Distances point 292
C 1.18097 -0.69245 -0.34509
 C -1.18863 -0.75408 0.03451
 C 0.00291 -1.09955 -0.23052
 C 1.88573 0.37963 0.39475
 C -1.87753 0.54266 -0.19456
 F 1.94126 -1.28187 -1.24579
 F -1.97997 -1.64990 0.60141
 H 1.67712 0.95323 0.58189
 H -1.64168 1.13692 -0.11846
 H 1.70433 0.85403 0.54589
 H -1.70402 1.03606 -0.14455
 H 2.81050 0.14844 0.58086
 H -2.81099 0.42690 -0.46034
13
bifur_IRC_Distances_MW_output/new_data/bifur_traj3_Distances point 293
C 1.17877 -0.69309 -0.34393
 C -1.18639 -0.75406 0.03438
 C 0.00321 -1.09983 -0.22951
 C 1.88305 0.38057 0.39366
 C -1.87483 0.54294 -0.19393
 F 1.93859 -1.28581 -1.24193
 F -1.97768 -1.65081 0.59858
 H 1.67344 0.95601 0.58059
 H -1.63756 1.13879 -0.11748
 H 1.70191 0.85303 0.54380
 H -1.70224 1.03433 -0.14497
 H 2.80837 0.15035 0.57932
 H -2.80864 0.42758 -0.45859
13
bifur_IRC_Distances_MW_output/new_data/bifur_traj3_Distances point 294
C 1.17668 -0.69370 -0.34282
 C -1.18425 -0.75403 0.03427
 C 0.00349 -1.10010 -0.22853
 C 1.88048 0.38147 0.39262
 C -1.87225 0.54322 -0.19332
 F 1.93604 -1.28956 -1.23824
 F -1.97549 -1.65169 0.59586
 H 1.66992 0.95866 0.57934
 H -1.63362 1.14058 -0.11653
 H 1.69960 0.85207 0.54180
 H -1.70054 1.03267 -0.14537
 H 2.80634 0.15217 0.57784
 H -2.80640 0.42824 -0.45691
13
bifur_IRC_Distances_MW_output/new_data/bifur_traj3_Distances point 295
C 1.17471 -0.69427 -0.34178
 C -1.18224 -0.75401 0.03415
 C 0.00377 -1.10034 -0.22761
 C 1.87807 0.38230 0.39164
 C -1.86983 0.54347 -0.19275
 F 1.93365 -1.29307 -1.23478
 F -1.97343 -1.65250 0.59330
 H 1.66662 0.96113 0.57817
 H -1.62993 1.14226 -0.11565
 H 1.69743 0.85117 0.53993
 H -1.69895 1.03112 -0.14575
 H 2.80443 0.15387 0.57646
 H -2.80430 0.42885 -0.45533
13
bifur_IRC_Distances_MW_output/new_data/bifur_traj3_Distances point 296
C 1.17285 -0.69480 -0.34080
 C -1.18034 -0.75399 0.03405
 C 0.00402 -1.10056 -0.22673
 C 1.87579 0.38309 0.39070
 C -1.86755 0.54371 -0.19221
 F 1.93139 -1.29638 -1.23149
 F -1.97149 -1.65328 0.59087
 H 1.66349 0.96347 0.57706
 H -1.62643 1.14384 -0.11480
 H 1.69538 0.85032 0.53815
 H -1.69745 1.02966 -0.14611
 H 2.80264 0.15548 0.57514
 H -2.80232 0.42943 -0.45384
13
bifur_IRC_Distances_MW_output/new_data/bifur_traj3_Distances point 297
C 1.17106 -0.69532 -0.33985
 C -1.17850 -0.75397 0.03394
 C 0.00427 -1.10077 -0.22588
 C 1.87360 0.38385 0.38980
 C -1.86534 0.54394 -0.19168
 F 1.92921 -1.29956 -1.22832
 F -1.96961 -1.65402 0.58853
 H 1.66048 0.96572 0.57598
 H -1.62305 1.14536 -0.11398
 H 1.69340 0.84950 0.53643
 H -1.69600 1.02825 -0.14645
 H 2.80090 0.15702 0.57387
 H -2.80041 0.42999 -0.45240
13
bifur_IRC_Distances_MW_output/new_data/bifur_traj3_Distances point 298
C 1.17106 -0.69532 -0.33985
 C -1.17850 -0.75397 0.03394
 C 0.00427 -1.10077 -0.22588
 C 1.87360 0.38385 0.38980
 C -1.86534 0.54394 -0.19168
 F 1.92921 -1.29956 -1.22832
 F -1.96961 -1.65402 0.58853
 H 1.66048 0.96572 0.57598
 H -1.62305 1.14536 -0.11398
 H 1.69340 0.84950 0.53643
 H -1.69600 1.02825 -0.14645
 H 2.80090 0.15702 0.57387
 H -2.80041 0.42999 -0.45240
13
bifur_IRC_Distances_MW_output/new_data/bifur_traj3_Distances point 299
C 1.16758 -0.69631 -0.33801
 C -1.17495 -0.75393 0.03374
 C 0.00476 -1.10116 -0.22421
 C 1.86935 0.38532 0.38805
 C -1.86107 0.54439 -0.19067
 F 1.92500 -1.30571 -1.22215
 F -1.96599 -1.65547 0.58396
 H 1.65463 0.97007 0.57390
 H -1.61651 1.14830 -0.11238
 H 1.68956 0.84791 0.53310
 H -1.69321 1.02552 -0.14713
 H 2.79756 0.16000 0.57140
 H -2.79671 0.43107 -0.44960
13
bifur_IRC_Distances_MW_output/new_data/bifur_traj3_Distances point 300
C 1.16594 -0.69677 -0.33714
 C -1.17327 -0.75391 0.03365
 C 0.00500 -1.10134 -0.22342
 C 1.86734 0.38601 0.38722
 C -1.85905 0.54460 -0.19018
 F 1.92301 -1.30860 -1.21923
 F -1.96427 -1.65615 0.58179
 H 1.65187 0.97212 0.57291
 H -1.61342 1.14968 -0.11162
 H 1.68775 0.84716 0.53152
 H -1.69189 1.02424 -0.14745
 H 2.79598 0.16141 0.57023
 H -2.79498 0.43158 -0.44827
13
bifur_IRC_Distances_MW_output/new_data/bifur_traj3_Distances point 301
C 1.16442 -0.69720 -0.33633
 C -1.17171 -0.75389 0.03356
 C 0.00521 -1.10151 -0.22268
 C 1.86547 0.38664 0.38645
 C -1.85718 0.54479 -0.18974
 F 1.92116 -1.31128 -1.21652
 F -1.96268 -1.65679 0.57977
 H 1.64931 0.97401 0.57200
 H -1.61055 1.15096 -0.11091
 H 1.68607 0.84646 0.53005
 H -1.69066 1.02304 -0.14775
 H 2.79452 0.16271 0.56914
 H -2.79336 0.43205 -0.44704
13
bifur_IRC_Distances_MW_output/new_data/bifur_traj3_Distances point 302
C 1.16302 -0.69759 -0.33559
 C -1.17029 -0.75388 0.03347
 C 0.00541 -1.10165 -0.22200
 C 1.86377 0.38722 0.38575
 C -1.85547 0.54497 -0.18933
 F 1.91947 -1.31373 -1.21404
 F -1.96123 -1.65737 0.57792
 H 1.64696 0.97574 0.57116
 H -1.60793 1.15213 -0.11026
 H 1.68453 0.84582 0.52871
 H -1.68955 1.02195 -0.14802
 H 2.79318 0.16389 0.56814
 H -2.79189 0.43249 -0.44591
13
bifur_IRC_Distances_MW_output/new_data/bifur_traj3_Distances point 303
C 1.16174 -0.69795 -0.33491
 C -1.16898 -0.75386 0.03340
 C 0.00560 -1.10178 -0.22137
 C 1.86221 0.38776 0.38510
 C -1.85390 0.54513 -0.18895
 F 1.91792 -1.31597 -1.21176
 F -1.95990 -1.65790 0.57622
 H 1.64481 0.97733 0.57039
 H -1.60552 1.15320 -0.10966
 H 1.68312 0.84523 0.52747
 H -1.68852 1.02096 -0.14827
 H 2.79196 0.16498 0.56722
 H -2.79054 0.43289 -0.44488
13
bifur_IRC_Distances_MW_output/new_data/bifur_traj3_Distances point 304
C 1.16056 -0.69828 -0.33428
 C -1.16776 -0.75385 0.03333
 C 0.00577 -1.10191 -0.22078
 C 1.86075 0.38825 0.38449
 C -1.85244 0.54528 -0.18860
 F 1.91648 -1.31804 -1.20963
 F -1.95866 -1.65840 0.57463
 H 1.64281 0.97880 0.56967
 H -1.60328 1.15419 -0.10910
 H 1.68181 0.84468 0.52632
 H -1.68757 1.02003 -0.14851
 H 2.79082 0.16599 0.56637
 H -2.78929 0.43326 -0.44391
13
bifur_IRC_Distances_MW_output/new_data/bifur_traj3_Distances point 305
C 1.15944 -0.69859 -0.33368
 C -1.16662 -0.75384 0.03326
 C 0.00593 -1.10202 -0.22023
 C 1.85939 0.38871 0.38393
 C -1.85108 0.54543 -0.18827
 F 1.91513 -1.31998 -1.20764
 F -1.95750 -1.65886 0.57314
 H 1.64094 0.98017 0.56900
 H -1.60118 1.15512 -0.10857
 H 1.68058 0.84417 0.52524
 H -1.68668 1.01916 -0.14873
 H 2.78976 0.16693 0.56557
 H -2.78811 0.43360 -0.44301
13
bifur_IRC_Distances_MW_output/new_data/bifur_traj3_Distances point 306
C 1.15842 -0.69888 -0.33314
 C -1.16557 -0.75383 0.03320
 C 0.00608 -1.10212 -0.21972
 C 1.85814 0.38914 0.38340
 C -1.84982 0.54555 -0.18796
 F 1.91389 -1.32177 -1.20581
 F -1.95643 -1.65929 0.57177
 H 1.63921 0.98144 0.56838
 H -1.59924 1.15597 -0.10808
 H 1.67945 0.84370 0.52425
 H -1.68586 1.01836 -0.14894
 H 2.78878 0.16780 0.56483
 H -2.78703 0.43392 -0.44218
13
bifur_IRC_Distances_MW_output/new_data/bifur_traj3_Distances point 307
C 1.15750 -0.69913 -0.33265
 C -1.16463 -0.75382 0.03314
 C 0.00621 -1.10221 -0.21926
 C 1.85702 0.38951 0.38293
 C -1.84870 0.54567 -0.18769
 F 1.91278 -1.32337 -1.20417
 F -1.95548 -1.65967 0.57054
 H 1.63767 0.98257 0.56783
 H -1.59751 1.15673 -0.10765
 H 1.67844 0.84328 0.52336
 H -1.68513 1.01765 -0.14912
 H 2.78790 0.16857 0.56416
 H -2.78607 0.43421 -0.44143
13
bifur_IRC_Distances_MW_output/new_data/bifur_traj3_Distances point 308
C 1.15669 -0.69935 -0.33222
 C -1.16381 -0.75381 0.03309
 C 0.00633 -1.10229 -0.21885
 C 1.85603 0.38985 0.38252
 C -1.84771 0.54577 -0.18745
 F 1.91180 -1.32477 -1.20272
 F -1.95464 -1.66001 0.56945
 H 1.63630 0.98357 0.56734
 H -1.59599 1.15741 -0.10726
 H 1.67754 0.84291 0.52257
 H -1.68449 1.01702 -0.14928
 H 2.78713 0.16925 0.56358
 H -2.78522 0.43446 -0.44077
13
bifur_IRC_Distances_MW_output/new_data/bifur_traj3_Distances point 309
C 1.15669 -0.69935 -0.33222
 C -1.16381 -0.75381 0.03309
 C 0.00633 -1.10229 -0.21885
 C 1.85603 0.38985 0.38252
 C -1.84770 0.54577 -0.18745
 F 1.91180 -1.32477 -1.20272
 F -1.95464 -1.66001 0.56945
 H 1.63630 0.98357 0.56734
 H -1.59599 1.15741 -0.10726
 H 1.67754 0.84291 0.52257
 H -1.68449 1.01702 -0.14928
 H 2.78713 0.16925 0.56358
 H -2.78522 0.43446 -0.44077
13
bifur_IRC_Distances_MW_output/new_data/bifur_traj3_Distances point 310
C 1.15527 -0.69975 -0.33146
 C -1.16235 -0.75380 0.03301
 C 0.00654 -1.10242 -0.21814
 C 1.85429 0.39043 0.38179
 C -1.84596 0.54595 -0.18702
 F 1.91008 -1.32724 -1.20017
 F -1.95316 -1.66060 0.56753
 H 1.63391 0.98531 0.56648
 H -1.59330 1.15858 -0.10658
 H 1.67597 0.84225 0.52118
 H -1.68335 1.01592 -0.14957
 H 2.78578 0.17045 0.56255
 H -2.78372 0.43490 -0.43961
13
bifur_IRC_Distances_MW_output/new_data/bifur_traj3_Distances point 311
C 1.15461 -0.69993 -0.33111
 C -1.16167 -0.75379 0.03297
 C 0.00664 -1.10248 -0.21780
 C 1.85348 0.39071 0.38145
 C -1.84515 0.54603 -0.18683
 F 1.90927 -1.32839 -1.19897
 F -1.95246 -1.66088 0.56664
 H 1.63279 0.98613 0.56608
 H -1.59205 1.15914 -0.10625
 H 1.67524 0.84195 0.52053
 H -1.68282 1.01540 -0.14971
 H 2.78515 0.17101 0.56207
 H -2.78302 0.43511 -0.43907
13
bifur_IRC_Distances_MW_output/new_data/bifur_traj3_Distances point 312
C 1.15396 -0.70011 -0.33076
 C -1.16100 -0.75378 0.03293
 C 0.00674 -1.10254 -0.21747
 C 1.85269 0.39097 0.38112
 C -1.84435 0.54612 -0.18663
 F 1.90849 -1.32952 -1.19780
 F -1.95179 -1.66115 0.56576
 H 1.63169 0.98693 0.56569
 H -1.59082 1.15967 -0.10594
 H 1.67452 0.84165 0.51990
 H -1.68231 1.01490 -0.14984
 H 2.78453 0.17155 0.56160
 H -2.78234 0.43531 -0.43854
13
bifur_IRC_Distances_MW_output/new_data/bifur_traj3_Distances point 313
C 1.15332 -0.70028 -0.33042
 C -1.16035 -0.75378 0.03289
 C 0.00683 -1.10260 -0.21714
 C 1.85191 0.39123 0.38079
 C -1.84357 0.54620 -0.18644
 F 1.90771 -1.33062 -1.19666
 F -1.95112 -1.66142 0.56489
 H 1.63061 0.98771 0.56530
 H -1.58961 1.16020 -0.10563
 H 1.67382 0.84135 0.51927
 H -1.68180 1.01440 -0.14997
 H 2.78392 0.17209 0.56113
 H -2.78167 0.43551 -0.43802
13
bifur_IRC_Distances_MW_output/new_data/bifur_traj3_Distances point 314
C 1.15269 -0.70046 -0.33008
 C -1.15970 -0.75377 0.03285
 C 0.00693 -1.10266 -0.21682
 C 1.85114 0.39149 0.38047
 C -1.84280 0.54627 -0.18625
 F 1.90695 -1.33171 -1.19553
 F -1.95047 -1.66168 0.56404
 H 1.62955 0.98848 0.56492
 H -1.58842 1.16072 -0.10532
 H 1.67312 0.84106 0.51865
 H -1.68130 1.01391 -0.15010
 H 2.78332 0.17262 0.56068
 H -2.78101 0.43571 -0.43750
13
bifur_IRC_Distances_MW_output/new_data/bifur_traj3_Distances point 315
C 1.15205 -0.70063 -0.32974
 C -1.15904 -0.75376 0.03281
 C 0.00702 -1.10272 -0.21649
 C 1.85035 0.39176 0.38014
 C -1.84201 0.54635 -0.18606
 F 1.90618 -1.33282 -1.19437
 F -1.94980 -1.66195 0.56317
 H 1.62847 0.98927 0.56454
 H -1.58721 1.16125 -0.10501
 H 1.67241 0.84077 0.51802
 H -1.68079 1.01342 -0.15023
 H 2.78271 0.17315 0.56021
 H -2.78034 0.43591 -0.43698
13
bifur_IRC_Distances_MW_output/new_data/bifur_traj3_Distances point 316
C 1.15136 -0.70082 -0.32937
 C -1.15833 -0.75376 0.03277
 C 0.00713 -1.10278 -0.21613
 C 1.84951 0.39204 0.37978
 C -1.84116 0.54644 -0.18585
 F 1.90534 -1.33401 -1.19313
 F -1.94908 -1.66223 0.56222
 H 1.62731 0.99011 0.56412
 H -1.58591 1.16182 -0.10467
 H 1.67165 0.84045 0.51734
 H -1.68024 1.01288 -0.15038
 H 2.78206 0.17373 0.55971
 H -2.77962 0.43613 -0.43641
13
bifur_IRC_Distances_MW_output/new_data/bifur_traj3_Distances point 317
C 1.15057 -0.70104 -0.32895
 C -1.15753 -0.75375 0.03272
 C 0.00725 -1.10285 -0.21572
 C 1.84855 0.39236 0.37937
 C -1.84020 0.54654 -0.18562
 F 1.90439 -1.33536 -1.19171
 F -1.94826 -1.66256 0.56115
 H 1.62598 0.99107 0.56364
 H -1.58442 1.16247 -0.10428
 H 1.67078 0.84009 0.51657
 H -1.67962 1.01227 -0.15054
 H 2.78131 0.17439 0.55914
 H -2.77879 0.43637 -0.43577
13
bifur_IRC_Distances_MW_output/new_data/bifur_traj3_Distances point 318
C 1.14965 -0.70129 -0.32846
 C -1.15658 -0.75374 0.03266
 C 0.00739 -1.10293 -0.21524
 C 1.84742 0.39273 0.37890
 C -1.83907 0.54665 -0.18534
 F 1.90327 -1.33695 -1.19005
 F -1.94731 -1.66295 0.55989
 H 1.62442 0.99220 0.56309
 H -1.58267 1.16323 -0.10383
 H 1.66976 0.83966 0.51566
 H -1.67889 1.01156 -0.15073
 H 2.78044 0.17516 0.55846
 H -2.77783 0.43666 -0.43501
13
bifur_IRC_Distances_MW_output/new_data/bifur_traj3_Distances point 319
C 1.14856 -0.70158 -0.32787
 C -1.15546 -0.75373 0.03260
 C 0.00755 -1.10302 -0.21468
 C 1.84609 0.39318 0.37833
 C -1.83774 0.54679 -0.18501
 F 1.90196 -1.33882 -1.18809
 F -1.94618 -1.66340 0.55841
 H 1.62259 0.99352 0.56243
 H -1.58062 1.16412 -0.10329
 H 1.66856 0.83916 0.51459
 H -1.67803 1.01072 -0.15096
 H 2.77941 0.17606 0.55767
 H -2.77669 0.43700 -0.43412
13
bifur_IRC_Distances_MW_output/new_data/bifur_traj3_Distances point 320
C 1.14856 -0.70158 -0.32787
 C -1.15546 -0.75373 0.03260
 C 0.00755 -1.10302 -0.21468
 C 1.84609 0.39318 0.37833
 C -1.83774 0.54679 -0.18501
 F 1.90196 -1.33882 -1.18809
 F -1.94618 -1.66340 0.55841
 H 1.62259 0.99352 0.56243
 H -1.58062 1.16412 -0.10329
 H 1.66856 0.83916 0.51459
 H -1.67803 1.01072 -0.15096
 H 2.77941 0.17606 0.55767
 H -2.77669 0.43700 -0.43412
13
bifur_IRC_Distances_MW_output/new_data/bifur_traj3_Distances point 321
C 1.14586 -0.70231 -0.32643
 C -1.15269 -0.75371 0.03243
 C 0.00796 -1.10325 -0.21325
 C 1.84279 0.39427 0.37693
 C -1.83443 0.54712 -0.18420
 F 1.89869 -1.34344 -1.18322
 F -1.94337 -1.66453 0.55470
 H 1.61803 0.99681 0.56080
 H -1.57551 1.16633 -0.10194
 H 1.66557 0.83792 0.51191
 H -1.67589 1.00864 -0.15154
 H 2.77686 0.17831 0.55569
 H -2.77387 0.43784 -0.43189
13
bifur_IRC_Distances_MW_output/new_data/bifur_traj3_Distances point 322
C 1.14428 -0.70274 -0.32558
 C -1.15107 -0.75369 0.03233
 C 0.00821 -1.10338 -0.21240
 C 1.84086 0.39491 0.37611
 C -1.83250 0.54732 -0.18372
 F 1.89678 -1.34614 -1.18036
 F -1.94173 -1.66519 0.55252
 H 1.61537 0.99872 0.55985
 H -1.57252 1.16762 -0.10114
 H 1.66382 0.83719 0.51033
 H -1.67464 1.00743 -0.15188
 H 2.77537 0.17962 0.55454
 H -2.77222 0.43833 -0.43059
13
bifur_IRC_Distances_MW_output/new_data/bifur_traj3_Distances point 323
C 1.14259 -0.70319 -0.32467
 C -1.14933 -0.75368 0.03223
 C 0.00847 -1.10352 -0.21149
 C 1.83880 0.39559 0.37523
 C -1.83043 0.54753 -0.18321
 F 1.89474 -1.34901 -1.17730
 F -1.93998 -1.66589 0.55017
 H 1.61251 1.00076 0.55883
 H -1.56932 1.16900 -0.10028
 H 1.66195 0.83642 0.50864
 H -1.67331 1.00613 -0.15226
 H 2.77378 0.18101 0.55329
 H -2.77046 0.43886 -0.42919
13
bifur_IRC_Distances_MW_output/new_data/bifur_traj3_Distances point 324
C 1.14081 -0.70367 -0.32371
 C -1.14750 -0.75366 0.03212
 C 0.00875 -1.10366 -0.21051
 C 1.83662 0.39631 0.37430
 C -1.82825 0.54775 -0.18266
 F 1.89258 -1.35205 -1.17407
 F -1.93813 -1.66664 0.54769
 H 1.60950 1.00292 0.55776
 H -1.56593 1.17045 -0.09937
 H 1.65997 0.83559 0.50684
 H -1.67191 1.00476 -0.15266
 H 2.77210 0.18248 0.55198
 H -2.76861 0.43942 -0.42771
13
bifur_IRC_Distances_MW_output/new_data/bifur_traj3_Distances point 325
C 1.13892 -0.70417 -0.32270
 C -1.14556 -0.75365 0.03201
 C 0.00905 -1.10381 -0.20947
 C 1.83432 0.39706 0.37331
 C -1.82595 0.54798 -0.18209
 F 1.89030 -1.35524 -1.17065
 F -1.93617 -1.66742 0.54506
 H 1.60632 1.00518 0.55663
 H -1.56236 1.17197 -0.09839
 H 1.65788 0.83473 0.50494
 H -1.67043 1.00332 -0.15309
 H 2.77033 0.18403 0.55059
 H -2.76665 0.44000 -0.42614
13
bifur_IRC_Distances_MW_output/new_data/bifur_traj3_Distances point 326
C 1.13692 -0.70470 -0.32162
 C -1.14350 -0.75363 0.03188
 C 0.00937 -1.10396 -0.20834
 C 1.83187 0.39786 0.37225
 C -1.82350 0.54822 -0.18147
 F 1.88789 -1.35862 -1.16702
 F -1.93410 -1.66826 0.54224
 H 1.60294 1.00759 0.55543
 H -1.55856 1.17359 -0.09734
 H 1.65566 0.83381 0.50290
 H -1.66887 1.00180 -0.15355
 H 2.76845 0.18567 0.54911
 H -2.76458 0.44063 -0.42447
13
bifur_IRC_Distances_MW_output/new_data/bifur_traj3_Distances point 327
C 1.13478 -0.70526 -0.32046
 C -1.14130 -0.75362 0.03175
 C 0.00972 -1.10412 -0.20712
 C 1.82926 0.39871 0.37112
 C -1.82089 0.54848 -0.18081
 F 1.88530 -1.36221 -1.16314
 F -1.93188 -1.66915 0.53922
 H 1.59932 1.01014 0.55415
 H -1.55450 1.17531 -0.09620
 H 1.65328 0.83283 0.50071
 H -1.66720 1.00017 -0.15406
 H 2.76645 0.18742 0.54752
 H -2.76236 0.44130 -0.42268
13
bifur_IRC_Distances_MW_output/new_data/bifur_traj3_Distances point 328
C 1.13251 -0.70586 -0.31923
 C -1.13896 -0.75360 0.03162
 C 0.01010 -1.10428 -0.20580
 C 1.82649 0.39961 0.36992
 C -1.81811 0.54876 -0.18011
 F 1.88256 -1.36602 -1.15901
 F -1.92953 -1.67010 0.53600
 H 1.59548 1.01285 0.55280
 H -1.55018 1.17713 -0.09498
 H 1.65075 0.83179 0.49836
 H -1.66543 0.99845 -0.15462
 H 2.76433 0.18927 0.54583
 H -2.76001 0.44200 -0.42077
13
bifur_IRC_Distances_MW_output/new_data/bifur_traj3_Distances point 329
C 1.13016 -0.70647 -0.31796
 C -1.13653 -0.75359 0.03147
 C 0.01049 -1.10445 -0.20441
 C 1.82361 0.40054 0.36866
 C -1.81524 0.54905 -0.17938
 F 1.87971 -1.36995 -1.15473
 F -1.92710 -1.67108 0.53263
 H 1.59150 1.01565 0.55141
 H -1.54570 1.17901 -0.09368
 H 1.64813 0.83071 0.49591
 H -1.66360 0.99667 -0.15521
 H 2.76213 0.19118 0.54407
 H -2.75758 0.44274 -0.41878
13
bifur_IRC_Distances_MW_output/new_data/bifur_traj3_Distances point 330
C 1.12778 -0.70709 -0.31666
 C -1.13408 -0.75357 0.03133
 C 0.01090 -1.10462 -0.20297
 C 1.82071 0.40147 0.36739
 C -1.81233 0.54933 -0.17864
 F 1.87684 -1.37391 -1.15040
 F -1.92464 -1.67207 0.52920
 H 1.58748 1.01846 0.55000
 H -1.54116 1.18090 -0.09236
 H 1.64548 0.82962 0.49340
 H -1.66176 0.99488 -0.15583
 H 2.75992 0.19310 0.54229
 H -2.75513 0.44348 -0.41676
13
bifur_IRC_Distances_MW_output/new_data/bifur_traj3_Distances point 331
C 1.12778 -0.70709 -0.31666
 C -1.13408 -0.75357 0.03133
 C 0.01090 -1.10462 -0.20297
 C 1.82071 0.40147 0.36739
 C -1.81233 0.54933 -0.17864
 F 1.87684 -1.37391 -1.15040
 F -1.92464 -1.67207 0.52920
 H 1.58748 1.01846 0.55000
 H -1.54116 1.18090 -0.09236
 H 1.64547 0.82962 0.49340
 H -1.66176 0.99488 -0.15583
 H 2.75992 0.19310 0.54229
 H -2.75513 0.44348 -0.41676
13
bifur_IRC_Distances_MW_output/new_data/bifur_traj3_Distances point 332
C 1.12307 -0.70830 -0.31409
 C -1.12921 -0.75355 0.03106
 C 0.01172 -1.10494 -0.20001
 C 1.81495 0.40331 0.36485
 C -1.80658 0.54990 -0.17716
 F 1.87115 -1.38169 -1.14183
 F -1.91978 -1.67404 0.52234
 H 1.57952 1.02400 0.54726
 H -1.53218 1.18462 -0.08966
 H 1.64021 0.82748 0.48835
 H -1.65813 0.99136 -0.15713
 H 2.75555 0.19688 0.53876
 H -2.75029 0.44495 -0.41274
13
bifur_IRC_Distances_MW_output/new_data/bifur_traj3_Distances point 333
C 1.12076 -0.70889 -0.31282
 C -1.12682 -0.75354 0.03093
 C 0.01213 -1.10509 -0.19850
 C 1.81212 0.40421 0.36359
 C -1.80376 0.55018 -0.17643
 F 1.86836 -1.38549 -1.13761
 F -1.91739 -1.67500 0.51892
 H 1.57560 1.02671 0.54593
 H -1.52775 1.18644 -0.08829
 H 1.63761 0.82643 0.48581
 H -1.65636 0.98964 -0.15781
 H 2.75341 0.19873 0.53701
 H -2.74791 0.44567 -0.41074
13
bifur_IRC_Distances_MW_output/new_data/bifur_traj3_Distances point 334
C 1.11849 -0.70947 -0.31157
 C -1.12446 -0.75353 0.03080
 C 0.01255 -1.10525 -0.19697
 C 1.80934 0.40509 0.36235
 C -1.80099 0.55045 -0.17571
 F 1.86561 -1.38921 -1.13348
 F -1.91505 -1.67595 0.51554
 H 1.57175 1.02935 0.54463
 H -1.52339 1.18822 -0.08691
 H 1.63505 0.82541 0.48329
 H -1.65463 0.98796 -0.15851
 H 2.75131 0.20054 0.53529
 H -2.74558 0.44638 -0.40876
13
bifur_IRC_Distances_MW_output/new_data/bifur_traj3_Distances point 335
C 1.11629 -0.71003 -0.31035
 C -1.12218 -0.75352 0.03068
 C 0.01296 -1.10540 -0.19545
 C 1.80665 0.40594 0.36114
 C -1.79830 0.55072 -0.17500
 F 1.86295 -1.39279 -1.12948
 F -1.91278 -1.67686 0.51223
 H 1.56802 1.03191 0.54340
 H -1.51917 1.18993 -0.08555
 H 1.63256 0.82442 0.48080
 H -1.65296 0.98635 -0.15921
 H 2.74928 0.20228 0.53362
 H -2.74332 0.44707 -0.40683
13
bifur_IRC_Distances_MW_output/new_data/bifur_traj3_Distances point 336
C 1.11423 -0.71054 -0.30920
 C -1.12004 -0.75352 0.03057
 C 0.01336 -1.10554 -0.19398
 C 1.80412 0.40673 0.36000
 C -1.79578 0.55096 -0.17434
 F 1.86045 -1.39613 -1.12573
 F -1.91066 -1.67772 0.50911
 H 1.56453 1.03429 0.54225
 H -1.51520 1.19152 -0.08424
 H 1.63023 0.82350 0.47843
 H -1.65140 0.98484 -0.15991
 H 2.74738 0.20391 0.53205
 H -2.74121 0.44771 -0.40502
13
bifur_IRC_Distances_MW_output/new_data/bifur_traj3_Distances point 337
C 1.11240 -0.71100 -0.30818
 C -1.11814 -0.75352 0.03048
 C 0.01371 -1.10567 -0.19264
 C 1.80188 0.40743 0.35898
 C -1.79355 0.55118 -0.17374
 F 1.85824 -1.39909 -1.12242
 F -1.90878 -1.67849 0.50631
 H 1.56143 1.03639 0.54125
 H -1.51168 1.19293 -0.08305
 H 1.62815 0.82269 0.47630
 H -1.65002 0.98351 -0.16055
 H 2.74570 0.20535 0.53066
 H -2.73933 0.44828 -0.40339
13
bifur_IRC_Distances_MW_output/new_data/bifur_traj3_Distances point 338
C 1.11087 -0.71138 -0.30733
 C -1.11655 -0.75352 0.03041
 C 0.01402 -1.10578 -0.19149
 C 1.80001 0.40801 0.35813
 C -1.79169 0.55136 -0.17325
 F 1.85639 -1.40154 -1.11966
 F -1.90722 -1.67912 0.50396
 H 1.55885 1.03814 0.54043
 H -1.50874 1.19410 -0.08204
 H 1.62641 0.82201 0.47449
 H -1.64888 0.98241 -0.16111
 H 2.74430 0.20654 0.52949
 H -2.73777 0.44876 -0.40203
13
bifur_IRC_Distances_MW_output/new_data/bifur_traj3_Distances point 339
C 1.10967 -0.71168 -0.30665
 C -1.11529 -0.75352 0.03035
 C 0.01426 -1.10586 -0.19056
 C 1.79853 0.40847 0.35745
 C -1.79021 0.55151 -0.17285
 F 1.85493 -1.40348 -1.11748
 F -1.90598 -1.67962 0.50209
 H 1.55681 1.03951 0.53979
 H -1.50641 1.19503 -0.08123
 H 1.62503 0.82148 0.47304
 H -1.64798 0.98154 -0.16157
 H 2.74319 0.20749 0.52857
 H -2.73654 0.44914 -0.40094
13
bifur_IRC_Distances_MW_output/new_data/bifur_traj3_Distances point 340
C 1.10876 -0.71191 -0.30614
 C -1.11435 -0.75352 0.03031
 C 0.01445 -1.10593 -0.18985
 C 1.79742 0.40881 0.35694
 C -1.78911 0.55162 -0.17256
 F 1.85383 -1.40493 -1.11584
 F -1.90505 -1.68000 0.50067
 H 1.55527 1.04055 0.53931
 H -1.50466 1.19572 -0.08061
 H 1.62399 0.82108 0.47194
 H -1.64731 0.98090 -0.16192
 H 2.74236 0.20819 0.52788
 H -2.73561 0.44942 -0.40013
13
bifur_IRC_Distances_MW_output/new_data/bifur_traj3_Distances point 341
C 1.10816 -0.71206 -0.30580
 C -1.11372 -0.75352 0.03028
 C 0.01457 -1.10598 -0.18937
 C 1.79667 0.40904 0.35660
 C -1.78837 0.55169 -0.17236
 F 1.85309 -1.40590 -1.11475
 F -1.90443 -1.68025 0.49972
 H 1.55424 1.04124 0.53899
 H -1.50348 1.19618 -0.08019
 H 1.62330 0.82082 0.47119
 H -1.64685 0.98046 -0.16217
 H 2.74180 0.20867 0.52741
 H -2.73499 0.44961 -0.39958
13
bifur_IRC_Distances_MW_output/new_data/bifur_traj3_Distances point 342
C 1.10816 -0.71206 -0.30580
 C -1.11372 -0.75352 0.03028
 C 0.01457 -1.10598 -0.18937
 C 1.79667 0.40904 0.35660
 C -1.78837 0.55169 -0.17236
 F 1.85309 -1.40590 -1.11475
 F -1.90443 -1.68025 0.49972
 H 1.55424 1.04124 0.53899
 H -1.50348 1.19618 -0.08019
 H 1.62330 0.82082 0.47119
 H -1.64685 0.98046 -0.16217
 H 2.74180 0.20867 0.52741
 H -2.73499 0.44961 -0.39958
13
bifur_IRC_Distances_MW_output/new_data/bifur_traj3_Distances point 343
C 1.10798 -0.71211 -0.30570
 C -1.11353 -0.75352 0.03027
 C 0.01461 -1.10599 -0.18922
 C 1.79645 0.40911 0.35650
 C -1.78815 0.55171 -0.17230
 F 1.85288 -1.40618 -1.11442
 F -1.90425 -1.68033 0.49944
 H 1.55394 1.04144 0.53890
 H -1.50314 1.19632 -0.08006
 H 1.62309 0.82074 0.47097
 H -1.64672 0.98033 -0.16224
 H 2.74164 0.20881 0.52727
 H -2.73481 0.44966 -0.39941
13
bifur_IRC_Distances_MW_output/new_data/bifur_traj3_Distances point 344
C 1.10854 -0.71196 -0.30602
 C -1.11412 -0.75352 0.03030
 C 0.01449 -1.10595 -0.18967
 C 1.79715 0.40890 0.35682
 C -1.78884 0.55164 -0.17248
 F 1.85356 -1.40528 -1.11544
 F -1.90483 -1.68009 0.50033
 H 1.55490 1.04080 0.53920
 H -1.50423 1.19589 -0.08045
 H 1.62374 0.82099 0.47167
 H -1.64714 0.98074 -0.16201
 H 2.74216 0.20837 0.52771
 H -2.73538 0.44949 -0.39993
13
bifur_IRC_Distances_MW_output/new_data/bifur_traj3_Distances point 345
C 1.10959 -0.71170 -0.30661
 C -1.11521 -0.75352 0.03035
 C 0.01428 -1.10587 -0.19050
 C 1.79843 0.40850 0.35741
 C -1.79012 0.55152 -0.17283
 F 1.85483 -1.40361 -1.11733
 F -1.90590 -1.67966 0.50196
 H 1.55667 1.03961 0.53975
 H -1.50626 1.19509 -0.08117
 H 1.62494 0.82145 0.47294
 H -1.64792 0.98149 -0.16160
 H 2.74312 0.20755 0.52851
 H -2.73645 0.44916 -0.40087
13
bifur_IRC_Distances_MW_output/new_data/bifur_traj3_Distances point 346
C 1.11108 -0.71133 -0.30744
 C -1.11676 -0.75352 0.03042
 C 0.01398 -1.10576 -0.19165
 C 1.80026 0.40793 0.35825
 C -1.79194 0.55134 -0.17331
 F 1.85664 -1.40121 -1.12003
 F -1.90743 -1.67904 0.50428
 H 1.55920 1.03790 0.54054
 H -1.50914 1.19395 -0.08218
 H 1.62664 0.82210 0.47473
 H -1.64903 0.98256 -0.16103
 H 2.74449 0.20638 0.52965
 H -2.73798 0.44869 -0.40221
13
bifur_IRC_Distances_MW_output/new_data/bifur_traj3_Distances point 347
C 1.11297 -0.71086 -0.30850
 C -1.11873 -0.75352 0.03051
 C 0.01360 -1.10563 -0.19306
 C 1.80258 0.40721 0.35930
 C -1.79425 0.55111 -0.17393
 F 1.85893 -1.39817 -1.12345
 F -1.90937 -1.67825 0.50719
 H 1.56240 1.03573 0.54156
 H -1.51278 1.19249 -0.08343
 H 1.62880 0.82294 0.47697
 H -1.65045 0.98393 -0.16035
 H 2.74623 0.20490 0.53109
 H -2.73992 0.44810 -0.40390
13
bifur_IRC_Distances_MW_output/new_data/bifur_traj3_Distances point 348
C 1.11524 -0.71029 -0.30977
 C -1.12109 -0.75352 0.03063
 C 0.01316 -1.10547 -0.19471
 C 1.80536 0.40634 0.36056
 C -1.79702 0.55084 -0.17466
 F 1.86168 -1.39449 -1.12757
 F -1.91170 -1.67730 0.51065
 H 1.56625 1.03312 0.54281
 H -1.51715 1.19074 -0.08489
 H 1.63137 0.82395 0.47960
 H -1.65217 0.98558 -0.15956
 H 2.74832 0.20311 0.53282
 H -2.74224 0.44740 -0.40591
13
bifur_IRC_Distances_MW_output/new_data/bifur_traj3_Distances point 349
C 1.11789 -0.70962 -0.31124
 C -1.12385 -0.75353 0.03077
 C 0.01266 -1.10529 -0.19657
 C 1.80861 0.40532 0.36203
 C -1.80026 0.55052 -0.17552
 F 1.86489 -1.39018 -1.13240
 F -1.91444 -1.67620 0.51465
 H 1.57074 1.03004 0.54430
 H -1.52225 1.18868 -0.08655
 H 1.63438 0.82514 0.48262
 H -1.65418 0.98753 -0.15869
 H 2.75076 0.20101 0.53484
 H -2.74497 0.44657 -0.40824
13
bifur_IRC_Distances_MW_output/new_data/bifur_traj3_Distances point 350
C 1.12093 -0.70885 -0.31291
 C -1.12699 -0.75354 0.03094
 C 0.01210 -1.10508 -0.19861
 C 1.81233 0.40414 0.36369
 C -1.80397 0.55016 -0.17648
 F 1.86856 -1.38521 -1.13792
 F -1.91757 -1.67493 0.51917
 H 1.57589 1.02651 0.54603
 H -1.52807 1.18631 -0.08839
 H 1.63780 0.82651 0.48600
 H -1.65649 0.98977 -0.15776
 H 2.75357 0.19859 0.53714
 H -2.74808 0.44562 -0.41088
13
bifur_IRC_Distances_MW_output/new_data/bifur_traj3_Distances point 351
C 1.12427 -0.70799 -0.31474
 C -1.13045 -0.75355 0.03113
 C 0.01151 -1.10486 -0.20077
 C 1.81641 0.40285 0.36550
 C -1.80804 0.54976 -0.17754
 F 1.87259 -1.37972 -1.14400
 F -1.92101 -1.67354 0.52409
 H 1.58153 1.02260 0.54795
 H -1.53446 1.18368 -0.09035
 H 1.64154 0.82802 0.48964
 H -1.65905 0.99225 -0.15679
 H 2.75666 0.19592 0.53965
 H -2.75151 0.44458 -0.41376
13
bifur_IRC_Distances_MW_output/new_data/bifur_traj3_Distances point 352
C 1.12775 -0.70710 -0.31665
 C -1.13405 -0.75357 0.03133
 C 0.01090 -1.10462 -0.20295
 C 1.82067 0.40149 0.36738
 C -1.81230 0.54934 -0.17863
 F 1.87681 -1.37396 -1.15034
 F -1.92461 -1.67208 0.52916
 H 1.58743 1.01850 0.54999
 H -1.54111 1.18093 -0.09234
 H 1.64544 0.82961 0.49337
 H -1.66174 0.99486 -0.15584
 H 2.75989 0.19312 0.54227
 H -2.75510 0.44349 -0.41674
13
bifur_IRC_Distances_MW_output/new_data/bifur_traj3_Distances point 353
C 1.12775 -0.70710 -0.31665
 C -1.13405 -0.75357 0.03133
 C 0.01090 -1.10462 -0.20295
 C 1.82067 0.40149 0.36738
 C -1.81230 0.54934 -0.17863
 F 1.87681 -1.37396 -1.15034
 F -1.92461 -1.67208 0.52916
 H 1.58743 1.01850 0.54999
 H -1.54111 1.18093 -0.09234
 H 1.64544 0.82961 0.49337
 H -1.66174 0.99486 -0.15584
 H 2.75989 0.19312 0.54227
 H -2.75510 0.44349 -0.41674
13
bifur_IRC_Distances_MW_output/new_data/bifur_traj3_Distances point 354
C 1.13491 -0.70523 -0.32053
 C -1.14143 -0.75362 0.03176
 C 0.00970 -1.10411 -0.20719
 C 1.82941 0.39866 0.37119
 C -1.82104 0.54847 -0.18085
 F 1.88545 -1.36201 -1.16336
 F -1.93201 -1.66910 0.53940
 H 1.59953 1.01000 0.55422
 H -1.55473 1.17521 -0.09627
 H 1.65341 0.83288 0.50083
 H -1.66729 1.00026 -0.15403
 H 2.76657 0.18732 0.54761
 H -2.76249 0.44126 -0.42278
13
bifur_IRC_Distances_MW_output/new_data/bifur_traj3_Distances point 355
C 1.13866 -0.70424 -0.32256
 C -1.14530 -0.75365 0.03199
 C 0.00909 -1.10383 -0.20932
 C 1.83400 0.39717 0.37317
 C -1.82563 0.54801 -0.18201
 F 1.88999 -1.35567 -1.17019
 F -1.93590 -1.66753 0.54469
 H 1.60588 1.00549 0.55647
 H -1.56187 1.17218 -0.09825
 H 1.65759 0.83461 0.50468
 H -1.67023 1.00312 -0.15315
 H 2.77009 0.18424 0.55040
 H -2.76638 0.44009 -0.42593
13
bifur_IRC_Distances_MW_output/new_data/bifur_traj3_Distances point 356
C 1.14264 -0.70318 -0.32470
 C -1.14938 -0.75368 0.03223
 C 0.00847 -1.10352 -0.21151
 C 1.83886 0.39557 0.37525
 C -1.83049 0.54752 -0.18322
 F 1.89480 -1.34893 -1.17739
 F -1.94003 -1.66587 0.55024
 H 1.61259 1.00071 0.55886
 H -1.56941 1.16896 -0.10031
 H 1.66200 0.83644 0.50869
 H -1.67335 1.00616 -0.15225
 H 2.77382 0.18097 0.55333
 H -2.77051 0.43885 -0.42923
13
bifur_IRC_Distances_MW_output/new_data/bifur_traj3_Distances point 357
C 1.14684 -0.70205 -0.32695
 C -1.15369 -0.75372 0.03249
 C 0.00781 -1.10317 -0.21377
 C 1.84399 0.39388 0.37744
 C -1.83563 0.54700 -0.18449
 F 1.89987 -1.34177 -1.18498
 F -1.94439 -1.66412 0.55604
 H 1.61968 0.99562 0.56139
 H -1.57736 1.16553 -0.10243
 H 1.66665 0.83837 0.51288
 H -1.67666 1.00939 -0.15133
 H 2.77778 0.17750 0.55641
 H -2.77489 0.43754 -0.43270
13
bifur_IRC_Distances_MW_output/new_data/bifur_traj3_Distances point 358
C 1.15117 -0.70087 -0.32927
 C -1.15814 -0.75376 0.03276
 C 0.00716 -1.10280 -0.21603
 C 1.84928 0.39212 0.37968
 C -1.84093 0.54646 -0.18580
 F 1.90511 -1.33434 -1.19279
 F -1.94889 -1.66231 0.56197
 H 1.62698 0.99035 0.56400
 H -1.58555 1.16198 -0.10458
 H 1.67144 0.84036 0.51716
 H -1.68009 1.01273 -0.15042
 H 2.78188 0.17389 0.55957
 H -2.77942 0.43618 -0.43626
13
bifur_IRC_Distances_MW_output/new_data/bifur_traj3_Distances point 359
C 1.15549 -0.69969 -0.33158
 C -1.16257 -0.75380 0.03302
 C 0.00651 -1.10240 -0.21825
 C 1.85456 0.39034 0.38191
 C -1.84623 0.54592 -0.18709
 F 1.91034 -1.32686 -1.20056
 F -1.95339 -1.66051 0.56783
 H 1.63428 0.98504 0.56662
 H -1.59372 1.15840 -0.10668
 H 1.67622 0.84235 0.52140
 H -1.68353 1.01609 -0.14953
 H 2.78599 0.17026 0.56271
 H -2.78395 0.43484 -0.43979
13
bifur_IRC_Distances_MW_output/new_data/bifur_traj3_Distances point 360
C 1.15973 -0.69851 -0.33383
 C -1.16691 -0.75384 0.03328
 C 0.00589 -1.10199 -0.22037
 C 1.85974 0.38859 0.38407
 C -1.85142 0.54539 -0.18835
 F 1.91547 -1.31949 -1.20815
 F -1.95779 -1.65874 0.57352
 H 1.64141 0.97983 0.56917
 H -1.60171 1.15488 -0.10871
 H 1.68089 0.84430 0.52552
 H -1.68691 1.01938 -0.14867
 H 2.79003 0.16669 0.56577
 H -2.78841 0.43352 -0.44324
13
bifur_IRC_Distances_MW_output/new_data/bifur_traj3_Distances point 361
C 1.16384 -0.69736 -0.33602
 C -1.17113 -0.75389 0.03352
 C 0.00529 -1.10157 -0.22240
 C 1.86477 0.38688 0.38616
 C -1.85648 0.54487 -0.18957
 F 1.92046 -1.31229 -1.21550
 F -1.96209 -1.65703 0.57901
 H 1.64834 0.97472 0.57165
 H -1.60947 1.15144 -0.11065
 H 1.68544 0.84620 0.52950
 H -1.69020 1.02260 -0.14786
 H 2.79397 0.16319 0.56873
 H -2.79276 0.43223 -0.44658
13
bifur_IRC_Distances_MW_output/new_data/bifur_traj3_Distances point 362
C 1.16785 -0.69623 -0.33815
 C -1.17523 -0.75393 0.03376
 C 0.00472 -1.10113 -0.22435
 C 1.86968 0.38520 0.38819
 C -1.86140 0.54435 -0.19075
 F 1.92533 -1.30523 -1.22264
 F -1.96627 -1.65536 0.58432
 H 1.65509 0.96973 0.57406
 H -1.61703 1.14807 -0.11251
 H 1.68986 0.84804 0.53336
 H -1.69343 1.02574 -0.14707
 H 2.79782 0.15977 0.57159
 H -2.79701 0.43098 -0.44982
13
bifur_IRC_Distances_MW_output/new_data/bifur_traj3_Distances point 363
C 1.17177 -0.69511 -0.34022
 C -1.17923 -0.75397 0.03399
 C 0.00417 -1.10069 -0.22622
 C 1.87447 0.38355 0.39016
 C -1.86621 0.54385 -0.19189
 F 1.93008 -1.29830 -1.22957
 F -1.97036 -1.65373 0.58946
 H 1.66167 0.96483 0.57641
 H -1.62439 1.14476 -0.11431
 H 1.69418 0.84983 0.53711
 H -1.69658 1.02881 -0.14632
 H 2.80159 0.15641 0.57437
 H -2.80116 0.42976 -0.45297
13
bifur_IRC_Distances_MW_output/new_data/bifur_traj3_Distances point 364
C 1.17177 -0.69511 -0.34022
 C -1.17923 -0.75397 0.03399
 C 0.00417 -1.10069 -0.22622
 C 1.87447 0.38355 0.39016
 C -1.86621 0.54385 -0.19189
 F 1.93008 -1.29830 -1.22957
 F -1.97036 -1.65373 0.58946
 H 1.66167 0.96483 0.57641
 H -1.62439 1.14476 -0.11431
 H 1.69418 0.84983 0.53711
 H -1.69658 1.02881 -0.14632
 H 2.80159 0.15641 0.57437
 H -2.80116 0.42976 -0.45297
13
bifur_IRC_Distances_MW_output/new_data/bifur_traj3_Distances point 365
C 1.17913 -0.69299 -0.34412
 C -1.18675 -0.75406 0.03440
 C 0.00316 -1.09979 -0.22967
 C 1.88348 0.38042 0.39384
 C -1.87527 0.54290 -0.19403
 F 1.93902 -1.28516 -1.24256
 F -1.97805 -1.65067 0.59904
 H 1.67404 0.95555 0.58080
 H -1.63824 1.13849 -0.11764
 H 1.70231 0.85319 0.54414
 H -1.70253 1.03461 -0.14490
 H 2.80872 0.15004 0.57957
 H -2.80902 0.42747 -0.45887
13
bifur_IRC_Distances_MW_output/new_data/bifur_traj3_Distances point 366
C 1.18238 -0.69204 -0.34583
 C -1.19007 -0.75410 0.03458
 C 0.00272 -1.09936 -0.23117
 C 1.88746 0.37902 0.39545
 C -1.87927 0.54247 -0.19497
 F 1.94297 -1.27933 -1.24826
 F -1.98145 -1.64932 0.60322
 H 1.67949 0.95144 0.58273
 H -1.64433 1.13570 -0.11909
 H 1.70588 0.85467 0.54723
 H -1.70516 1.03717 -0.14428
 H 2.81188 0.14721 0.58185
 H -2.81250 0.42646 -0.46147
13
bifur_IRC_Distances_MW_output/new_data/bifur_traj3_Distances point 367
C 1.18522 -0.69120 -0.34733
 C -1.19297 -0.75414 0.03474
 C 0.00233 -1.09898 -0.23248
 C 1.89095 0.37779 0.39686
 C -1.88278 0.54210 -0.19579
 F 1.94643 -1.27419 -1.25324
 F -1.98443 -1.64814 0.60688
 H 1.68427 0.94782 0.58441
 H -1.64967 1.13325 -0.12035
 H 1.70903 0.85596 0.54994
 H -1.70748 1.03943 -0.14373
 H 2.81465 0.14471 0.58383
 H -2.81556 0.42558 -0.46374
13
bifur_IRC_Distances_MW_output/new_data/bifur_traj3_Distances point 368
C 1.18768 -0.69047 -0.34862
 C -1.19547 -0.75417 0.03487
 C 0.00201 -1.09864 -0.23359
 C 1.89396 0.37673 0.39807
 C -1.88580 0.54177 -0.19650
 F 1.94942 -1.26975 -1.25752
 F -1.98700 -1.64712 0.61002
 H 1.68838 0.94468 0.58586
 H -1.65428 1.13113 -0.12143
 H 1.71173 0.85708 0.55226
 H -1.70948 1.04137 -0.14326
 H 2.81705 0.14256 0.58554
 H -2.81820 0.42482 -0.46569
13
bifur_IRC_Distances_MW_output/new_data/bifur_traj3_Distances point 369
C 1.18977 -0.68985 -0.34973
 C -1.19761 -0.75419 0.03498
 C 0.00173 -1.09834 -0.23454
 C 1.89653 0.37582 0.39911
 C -1.88839 0.54149 -0.19710
 F 1.95198 -1.26594 -1.26117
 F -1.98919 -1.64625 0.61269
 H 1.69189 0.94200 0.58709
 H -1.65821 1.12932 -0.12235
 H 1.71405 0.85803 0.55425
 H -1.71119 1.04304 -0.14286
 H 2.81910 0.14071 0.58699
 H -2.82046 0.42416 -0.46736
13
bifur_IRC_Distances_MW_output/new_data/bifur_traj3_Distances point 370
C 1.19154 -0.68932 -0.35066
 C -1.19941 -0.75422 0.03508
 C 0.00150 -1.09808 -0.23534
 C 1.89869 0.37505 0.39997
 C -1.89057 0.54126 -0.19760
 F 1.95413 -1.26272 -1.26424
 F -1.99104 -1.64552 0.61493
 H 1.69485 0.93973 0.58813
 H -1.66152 1.12778 -0.12312
 H 1.71600 0.85883 0.55593
 H -1.71263 1.04444 -0.14252
 H 2.82083 0.13915 0.58821
 H -2.82236 0.42362 -0.46876
13
bifur_IRC_Distances_MW_output/new_data/bifur_traj3_Distances point 371
C 1.19298 -0.68889 -0.35141
 C -1.20088 -0.75424 0.03515
 C 0.00131 -1.09786 -0.23599
 C 1.90046 0.37441 0.40068
 C -1.89235 0.54106 -0.19801
 F 1.95589 -1.26009 -1.26674
 F -1.99255 -1.64492 0.61676
 H 1.69727 0.93788 0.58897
 H -1.66422 1.12653 -0.12375
 H 1.71759 0.85948 0.55729
 H -1.71381 1.04559 -0.14224
 H 2.82225 0.13787 0.58921
 H -2.82392 0.42317 -0.46991
13
bifur_IRC_Distances_MW_output/new_data/bifur_traj3_Distances point 372
C 1.19407 -0.68856 -0.35199
 C -1.20200 -0.75425 0.03521
 C 0.00116 -1.09769 -0.23648
 C 1.90180 0.37393 0.40122
 C -1.89370 0.54092 -0.19833
 F 1.95722 -1.25809 -1.26864
 F -1.99370 -1.64447 0.61814
 H 1.69910 0.93647 0.58961
 H -1.66628 1.12558 -0.12423
 H 1.71880 0.85997 0.55833
 H -1.71470 1.04646 -0.14203
 H 2.82333 0.13690 0.58996
 H -2.82511 0.42283 -0.47078
13
bifur_IRC_Distances_MW_output/new_data/bifur_traj3_Distances point 373
C 1.19481 -0.68833 -0.35238
 C -1.20275 -0.75426 0.03525
 C 0.00107 -1.09758 -0.23681
 C 1.90271 0.37361 0.40158
 C -1.89462 0.54082 -0.19854
 F 1.95813 -1.25673 -1.26992
 F -1.99448 -1.64416 0.61908
 H 1.70034 0.93552 0.59004
 H -1.66766 1.12493 -0.12455
 H 1.71961 0.86030 0.55903
 H -1.71531 1.04705 -0.14189
 H 2.82405 0.13624 0.59047
 H -2.82591 0.42260 -0.47137
13
bifur_IRC_Distances_MW_output/new_data/bifur_traj3_Distances point 374
C 1.19523 -0.68820 -0.35260
 C -1.20318 -0.75426 0.03527
 C 0.00101 -1.09752 -0.23699
 C 1.90323 0.37342 0.40178
 C -1.89514 0.54076 -0.19866
 F 1.95864 -1.25596 -1.27065
 F -1.99492 -1.64399 0.61961
 H 1.70105 0.93498 0.59029
 H -1.66845 1.12456 -0.12473
 H 1.72008 0.86049 0.55943
 H -1.71565 1.04738 -0.14181
 H 2.82447 0.13587 0.59076
 H -2.82637 0.42247 -0.47170
13
bifur_IRC_Distances_MW_output/new_data/bifur_traj3_Distances point 375
C 1.19523 -0.68820 -0.35260
 C -1.20318 -0.75426 0.03527
 C 0.00101 -1.09752 -0.23699
 C 1.90323 0.37342 0.40178
 C -1.89513 0.54076 -0.19866
 F 1.95864 -1.25596 -1.27065
 F -1.99492 -1.64399 0.61961
 H 1.70105 0.93498 0.59029
 H -1.66845 1.12456 -0.12473
 H 1.72008 0.86049 0.55943
 H -1.71565 1.04738 -0.14181
 H 2.82447 0.13587 0.59076
 H -2.82637 0.42247 -0.47170
13
bifur_IRC_Distances_MW_output/new_data/bifur_traj3_Distances point 376
C 1.19538 -0.68816 -0.35267
 C -1.20332 -0.75427 0.03528
 C 0.00099 -1.09749 -0.23706
 C 1.90340 0.37336 0.40185
 C -1.89531 0.54074 -0.19870
 F 1.95881 -1.25570 -1.27089
 F -1.99507 -1.64393 0.61979
 H 1.70128 0.93479 0.59037
 H -1.66872 1.12444 -0.12479
 H 1.72023 0.86056 0.55956
 H -1.71577 1.04749 -0.14178
 H 2.82461 0.13574 0.59086
 H -2.82652 0.42242 -0.47181
13
bifur_IRC_Distances_MW_output/new_data/bifur_traj3_Distances point 377
C 1.19523 -0.68821 -0.35260
 C -1.20318 -0.75426 0.03527
 C 0.00101 -1.09752 -0.23699
 C 1.90322 0.37342 0.40178
 C -1.89513 0.54076 -0.19865
 F 1.95863 -1.25597 -1.27064
 F -1.99491 -1.64399 0.61960
 H 1.70104 0.93498 0.59028
 H -1.66844 1.12457 -0.12473
 H 1.72007 0.86049 0.55943
 H -1.71565 1.04738 -0.14181
 H 2.82446 0.13587 0.59076
 H -2.82636 0.42247 -0.47170
13
bifur_IRC_Distances_MW_output/new_data/bifur_traj3_Distances point 378
C 1.19502 -0.68827 -0.35249
 C -1.20297 -0.75426 0.03526
 C 0.00104 -1.09755 -0.23690
 C 1.90297 0.37352 0.40168
 C -1.89487 0.54079 -0.19860
 F 1.95838 -1.25635 -1.27029
 F -1.99470 -1.64408 0.61934
 H 1.70069 0.93525 0.59016
 H -1.66806 1.12475 -0.12464
 H 1.71985 0.86040 0.55923
 H -1.71548 1.04721 -0.14185
 H 2.82426 0.13605 0.59062
 H -2.82614 0.42253 -0.47153
13
bifur_IRC_Distances_MW_output/new_data/bifur_traj3_Distances point 379
C 1.19480 -0.68834 -0.35237
 C -1.20274 -0.75426 0.03525
 C 0.00107 -1.09758 -0.23680
 C 1.90269 0.37361 0.40157
 C -1.89460 0.54082 -0.19853
 F 1.95811 -1.25676 -1.26989
 F -1.99446 -1.64417 0.61906
 H 1.70032 0.93554 0.59003
 H -1.66763 1.12494 -0.12454
 H 1.71960 0.86030 0.55902
 H -1.71529 1.04703 -0.14189
 H 2.82404 0.13625 0.59046
 H -2.82589 0.42260 -0.47135
13
bifur_IRC_Distances_MW_output/new_data/bifur_traj3_Distances point 380
C 1.19456 -0.68841 -0.35225
 C -1.20249 -0.75426 0.03523
 C 0.00110 -1.09762 -0.23669
 C 1.90240 0.37372 0.40145
 C -1.89430 0.54085 -0.19846
 F 1.95781 -1.25720 -1.26948
 F -1.99421 -1.64427 0.61875
 H 1.69992 0.93585 0.58989
 H -1.66719 1.12515 -0.12444
 H 1.71933 0.86019 0.55879
 H -1.71510 1.04684 -0.14194
 H 2.82380 0.13647 0.59030
 H -2.82563 0.42268 -0.47116
13
bifur_IRC_Distances_MW_output/new_data/bifur_traj3_Distances point 381
C 1.19429 -0.68849 -0.35210
 C -1.20222 -0.75425 0.03522
 C 0.00113 -1.09766 -0.23657
 C 1.90207 0.37384 0.40132
 C -1.89397 0.54089 -0.19839
 F 1.95749 -1.25769 -1.26902
 F -1.99393 -1.64438 0.61841
 H 1.69947 0.93619 0.58974
 H -1.66668 1.12539 -0.12432
 H 1.71904 0.86007 0.55854
 H -1.71488 1.04663 -0.14199
 H 2.82354 0.13671 0.59011
 H -2.82534 0.42276 -0.47095
13
bifur_IRC_Distances_MW_output/new_data/bifur_traj3_Distances point 382
C 1.19397 -0.68859 -0.35194
 C -1.20189 -0.75425 0.03520
 C 0.00118 -1.09771 -0.23643
 C 1.90168 0.37398 0.40117
 C -1.89358 0.54093 -0.19830
 F 1.95710 -1.25827 -1.26846
 F -1.99359 -1.64451 0.61801
 H 1.69893 0.93660 0.58955
 H -1.66609 1.12567 -0.12418
 H 1.71868 0.85992 0.55823
 H -1.71462 1.04638 -0.14205
 H 2.82323 0.13699 0.58989
 H -2.82500 0.42286 -0.47070
13
bifur_IRC_Distances_MW_output/new_data/bifur_traj3_Distances point 383
C 1.19360 -0.68870 -0.35174
 C -1.20151 -0.75424 0.03518
 C 0.00122 -1.09777 -0.23626
 C 1.90122 0.37414 0.40098
 C -1.89311 0.54098 -0.19819
 F 1.95664 -1.25896 -1.26782
 F -1.99320 -1.64467 0.61754
 H 1.69831 0.93708 0.58933
 H -1.66539 1.12599 -0.12402
 H 1.71827 0.85976 0.55788
 H -1.71431 1.04608 -0.14212
 H 2.82286 0.13732 0.58964
 H -2.82459 0.42298 -0.47040
13
bifur_IRC_Distances_MW_output/new_data/bifur_traj3_Distances point 384
C 1.19318 -0.68883 -0.35152
 C -1.20108 -0.75424 0.03516
 C 0.00128 -1.09783 -0.23607
 C 1.90070 0.37433 0.40078
 C -1.89259 0.54104 -0.19807
 F 1.95613 -1.25973 -1.26708
 F -1.99276 -1.64484 0.61700
 H 1.69760 0.93763 0.58908
 H -1.66459 1.12636 -0.12384
 H 1.71780 0.85957 0.55748
 H -1.71397 1.04574 -0.14220
 H 2.82244 0.13770 0.58934
 H -2.82414 0.42311 -0.47006
13
bifur_IRC_Distances_MW_output/new_data/bifur_traj3_Distances point 385
C 1.19272 -0.68896 -0.35128
 C -1.20062 -0.75423 0.03514
 C 0.00134 -1.09790 -0.23587
 C 1.90015 0.37453 0.40055
 C -1.89203 0.54110 -0.19794
 F 1.95557 -1.26056 -1.26630
 F -1.99228 -1.64503 0.61643
 H 1.69684 0.93821 0.58882
 H -1.66374 1.12675 -0.12364
 H 1.71731 0.85936 0.55705
 H -1.71360 1.04538 -0.14229
 H 2.82200 0.13810 0.58903
 H -2.82365 0.42325 -0.46971
13
bifur_IRC_Distances_MW_output/new_data/bifur_traj3_Distances point 386
C 1.19272 -0.68896 -0.35128
 C -1.20062 -0.75423 0.03514
 C 0.00134 -1.09790 -0.23587
 C 1.90015 0.37453 0.40055
 C -1.89203 0.54110 -0.19794
 F 1.95557 -1.26056 -1.26630
 F -1.99228 -1.64503 0.61643
 H 1.69684 0.93821 0.58882
 H -1.66374 1.12675 -0.12364
 H 1.71731 0.85936 0.55705
 H -1.71360 1.04538 -0.14229
 H 2.82200 0.13810 0.58903
 H -2.82365 0.42325 -0.46971
13
bifur_IRC_Distances_MW_output/new_data/bifur_traj3_Distances point 387
C 1.19187 -0.68922 -0.35083
 C -1.19975 -0.75422 0.03509
 C 0.00145 -1.09803 -0.23549
 C 1.89910 0.37490 0.40014
 C -1.89098 0.54121 -0.19770
 F 1.95453 -1.26211 -1.26482
 F -1.99139 -1.64538 0.61535
 H 1.69541 0.93931 0.58832
 H -1.66214 1.12750 -0.12327
 H 1.71636 0.85898 0.55624
 H -1.71290 1.04470 -0.14246
 H 2.82116 0.13885 0.58844
 H -2.82272 0.42351 -0.46903
13
bifur_IRC_Distances_MW_output/new_data/bifur_traj3_Distances point 388
C 1.19153 -0.68932 -0.35065
 C -1.19940 -0.75422 0.03508
 C 0.00150 -1.09808 -0.23533
 C 1.89868 0.37505 0.39997
 C -1.89055 0.54126 -0.19760
 F 1.95411 -1.26274 -1.26422
 F -1.99103 -1.64552 0.61491
 H 1.69483 0.93975 0.58812
 H -1.66150 1.12780 -0.12312
 H 1.71598 0.85882 0.55592
 H -1.71262 1.04443 -0.14252
 H 2.82082 0.13916 0.58821
 H -2.82235 0.42362 -0.46875
13
bifur_IRC_Distances_MW_output/new_data/bifur_traj3_Distances point 389
C 1.19124 -0.68941 -0.35050
 C -1.19911 -0.75421 0.03506
 C 0.00153 -1.09812 -0.23520
 C 1.89832 0.37518 0.39983
 C -1.89020 0.54130 -0.19752
 F 1.95376 -1.26327 -1.26372
 F -1.99073 -1.64564 0.61455
 H 1.69435 0.94012 0.58795
 H -1.66096 1.12805 -0.12299
 H 1.71566 0.85869 0.55564
 H -1.71238 1.04420 -0.14258
 H 2.82054 0.13941 0.58801
 H -2.82204 0.42371 -0.46853
13
bifur_IRC_Distances_MW_output/new_data/bifur_traj3_Distances point 390
C 1.19099 -0.68948 -0.35037
 C -1.19885 -0.75421 0.03505
 C 0.00157 -1.09816 -0.23509
 C 1.89801 0.37529 0.39970
 C -1.88989 0.54133 -0.19744
 F 1.95346 -1.26373 -1.26328
 F -1.99046 -1.64575 0.61423
 H 1.69393 0.94044 0.58780
 H -1.66049 1.12826 -0.12288
 H 1.71539 0.85858 0.55540
 H -1.71218 1.04400 -0.14263
 H 2.82029 0.13964 0.58783
 H -2.82177 0.42379 -0.46833
13
bifur_IRC_Distances_MW_output/new_data/bifur_traj3_Distances point 391
C 1.19075 -0.68955 -0.35024
 C -1.19861 -0.75421 0.03504
 C 0.00160 -1.09819 -0.23499
 C 1.89773 0.37539 0.39959
 C -1.88960 0.54136 -0.19738
 F 1.95317 -1.26416 -1.26287
 F -1.99022 -1.64584 0.61393
 H 1.69353 0.94075 0.58766
 H -1.66005 1.12847 -0.12278
 H 1.71513 0.85847 0.55518
 H -1.71199 1.04381 -0.14267
 H 2.82006 0.13984 0.58767
 H -2.82151 0.42386 -0.46814
13
bifur_IRC_Distances_MW_output/new_data/bifur_traj3_Distances point 392
C 1.19051 -0.68962 -0.35012
 C -1.19837 -0.75420 0.03502
 C 0.00163 -1.09823 -0.23488
 C 1.89743 0.37549 0.39947
 C -1.88930 0.54139 -0.19731
 F 1.95288 -1.26459 -1.26246
 F -1.98997 -1.64594 0.61363
 H 1.69314 0.94105 0.58752
 H -1.65960 1.12868 -0.12267
 H 1.71486 0.85836 0.55496
 H -1.71179 1.04363 -0.14272
 H 2.81983 0.14005 0.58751
 H -2.82126 0.42393 -0.46795
13
bifur_IRC_Distances_MW_output/new_data/bifur_traj3_Distances point 393
C 1.19026 -0.68970 -0.34998
 C -1.19811 -0.75420 0.03501
 C 0.00166 -1.09826 -0.23476
 C 1.89712 0.37561 0.39934
 C -1.88899 0.54143 -0.19724
 F 1.95257 -1.26505 -1.26202
 F -1.98970 -1.64605 0.61330
 H 1.69271 0.94138 0.58737
 H -1.65912 1.12890 -0.12256
 H 1.71458 0.85825 0.55471
 H -1.71158 1.04342 -0.14277
 H 2.81958 0.14028 0.58733
 H -2.82098 0.42401 -0.46775
13
bifur_IRC_Distances_MW_output/new_data/bifur_traj3_Distances point 394
C 1.18997 -0.68979 -0.34983
 C -1.19782 -0.75420 0.03499
 C 0.00170 -1.09831 -0.23464
 C 1.89677 0.37573 0.39921
 C -1.88864 0.54146 -0.19715
 F 1.95222 -1.26557 -1.26153
 F -1.98940 -1.64617 0.61294
 H 1.69224 0.94174 0.58721
 H -1.65859 1.12914 -0.12244
 H 1.71427 0.85812 0.55445
 H -1.71135 1.04320 -0.14282
 H 2.81930 0.14053 0.58713
 H -2.82068 0.42410 -0.46752
13
bifur_IRC_Distances_MW_output/new_data/bifur_traj3_Distances point 395
C 1.18967 -0.68988 -0.34967
 C -1.19751 -0.75419 0.03498
 C 0.00174 -1.09835 -0.23450
 C 1.89640 0.37586 0.39905
 C -1.88826 0.54151 -0.19707
 F 1.95185 -1.26613 -1.26099
 F -1.98908 -1.64629 0.61256
 H 1.69172 0.94213 0.58703
 H -1.65802 1.12941 -0.12230
 H 1.71393 0.85798 0.55416
 H -1.71110 1.04296 -0.14288
 H 2.81900 0.14080 0.58692
 H -2.82035 0.42420 -0.46728
13
bifur_IRC_Distances_MW_output/new_data/bifur_traj3_Distances point 396
C 1.18935 -0.68997 -0.34950
 C -1.19718 -0.75419 0.03496
 C 0.00178 -1.09840 -0.23435
 C 1.89601 0.37600 0.39890
 C -1.88787 0.54155 -0.19698
 F 1.95146 -1.26671 -1.26044
 F -1.98875 -1.64643 0.61215
 H 1.69119 0.94254 0.58684
 H -1.65742 1.12969 -0.12216
 H 1.71358 0.85783 0.55385
 H -1.71084 1.04270 -0.14294
 H 2.81869 0.14108 0.58670
 H -2.82000 0.42430 -0.46702
13
bifur_IRC_Distances_MW_output/new_data/bifur_traj3_Distances point 397
C 1.18935 -0.68997 -0.34950
 C -1.19718 -0.75419 0.03496
 C 0.00178 -1.09840 -0.23435
 C 1.89601 0.37600 0.39890
 C -1.88787 0.54155 -0.19698
 F 1.95146 -1.26671 -1.26044
 F -1.98875 -1.64643 0.61215
 H 1.69119 0.94254 0.58684
 H -1.65742 1.12969 -0.12216
 H 1.71358 0.85783 0.55385
 H -1.71084 1.04270 -0.14294
 H 2.81869 0.14108 0.58670
 H -2.82000 0.42430 -0.46702
13
bifur_IRC_Distances_MW_output/new_data/bifur_traj3_Distances point 398
C 1.18873 -0.69016 -0.34918
 C -1.19655 -0.75418 0.03493
 C 0.00187 -1.09849 -0.23407
 C 1.89525 0.37627 0.39859
 C -1.88710 0.54163 -0.19680
 F 1.95070 -1.26784 -1.25935
 F -1.98810 -1.64668 0.61136
 H 1.69014 0.94334 0.58648
 H -1.65625 1.13022 -0.12189
 H 1.71289 0.85755 0.55326
 H -1.71033 1.04221 -0.14306
 H 2.81808 0.14163 0.58627
 H -2.81933 0.42449 -0.46653
13
bifur_IRC_Distances_MW_output/new_data/bifur_traj3_Distances point 399
C 1.18846 -0.69024 -0.34904
 C -1.19627 -0.75418 0.03491
 C 0.00190 -1.09853 -0.23395
 C 1.89491 0.37639 0.39846
 C -1.88677 0.54167 -0.19672
 F 1.95037 -1.26833 -1.25888
 F -1.98781 -1.64680 0.61101
 H 1.68969 0.94368 0.58632
 H -1.65574 1.13046 -0.12177
 H 1.71260 0.85743 0.55301
 H -1.71011 1.04199 -0.14311
 H 2.81781 0.14187 0.58608
 H -2.81904 0.42457 -0.46631
13
bifur_IRC_Distances_MW_output/new_data/bifur_traj3_Distances point 400
C 1.18823 -0.69031 -0.34891
 C -1.19604 -0.75417 0.03490
 C 0.00193 -1.09856 -0.23385
 C 1.89463 0.37649 0.39835
 C -1.88649 0.54170 -0.19665
 F 1.95010 -1.26874 -1.25848
 F -1.98757 -1.64689 0.61072
 H 1.68931 0.94398 0.58618
 H -1.65531 1.13066 -0.12167
 H 1.71234 0.85733 0.55279
 H -1.70993 1.04181 -0.14316
 H 2.81759 0.14207 0.58592
 H -2.81879 0.42464 -0.46613
13
bifur_IRC_Distances_MW_output/new_data/bifur_traj3_Distances point 401
C 1.18804 -0.69036 -0.34882
 C -1.19585 -0.75417 0.03489
 C 0.00196 -1.09858 -0.23376
 C 1.89441 0.37657 0.39826
 C -1.88626 0.54172 -0.19660
 F 1.94987 -1.26908 -1.25817
 F -1.98738 -1.64697 0.61049
 H 1.68900 0.94421 0.58607
 H -1.65497 1.13082 -0.12159
 H 1.71214 0.85724 0.55262
 H -1.70978 1.04167 -0.14319
 H 2.81741 0.14223 0.58580
 H -2.81859 0.42470 -0.46599
13
bifur_IRC_Distances_MW_output/new_data/bifur_traj3_Distances point 402
C 1.18790 -0.69040 -0.34874
 C -1.19570 -0.75417 0.03488
 C 0.00198 -1.09860 -0.23370
 C 1.89423 0.37663 0.39818
 C -1.88608 0.54174 -0.19656
 F 1.94969 -1.26934 -1.25791
 F -1.98723 -1.64703 0.61030
 H 1.68875 0.94440 0.58599
 H -1.65469 1.13094 -0.12153
 H 1.71198 0.85718 0.55248
 H -1.70966 1.04155 -0.14322
 H 2.81727 0.14236 0.58569
 H -2.81844 0.42475 -0.46587
13
bifur_IRC_Distances_MW_output/new_data/bifur_traj3_Distances point 403
C 1.18777 -0.69044 -0.34868
 C -1.19557 -0.75417 0.03488
 C 0.00199 -1.09862 -0.23364
 C 1.89408 0.37669 0.39812
 C -1.88593 0.54176 -0.19652
 F 1.94954 -1.26957 -1.25769
 F -1.98710 -1.64708 0.61014
 H 1.68855 0.94456 0.58591
 H -1.65446 1.13105 -0.12147
 H 1.71184 0.85712 0.55236
 H -1.70956 1.04145 -0.14324
 H 2.81715 0.14247 0.58561
 H -2.81830 0.42478 -0.46577
13
bifur_IRC_Distances_MW_output/new_data/bifur_traj3_Distances point 404
C 1.18766 -0.69047 -0.34862
 C -1.19546 -0.75417 0.03487
 C 0.00201 -1.09864 -0.23359
 C 1.89394 0.37674 0.39807
 C -1.88579 0.54177 -0.19649
 F 1.94941 -1.26977 -1.25750
 F -1.98698 -1.64712 0.61000
 H 1.68836 0.94470 0.58585
 H -1.65426 1.13114 -0.12142
 H 1.71172 0.85707 0.55225
 H -1.70947 1.04136 -0.14327
 H 2.81704 0.14257 0.58553
 H -2.81818 0.42482 -0.46568
13
bifur_IRC_Distances_MW_output/new_data/bifur_traj3_Distances point 405
C 1.18757 -0.69050 -0.34857
 C -1.19537 -0.75417 0.03487
 C 0.00202 -1.09865 -0.23355
 C 1.89383 0.37678 0.39802
 C -1.88567 0.54178 -0.19647
 F 1.94929 -1.26994 -1.25734
 F -1.98688 -1.64716 0.60988
 H 1.68820 0.94482 0.58579
 H -1.65408 1.13123 -0.12138
 H 1.71162 0.85703 0.55216
 H -1.70939 1.04129 -0.14328
 H 2.81695 0.14265 0.58547
 H -2.81808 0.42485 -0.46561
13
bifur_IRC_Distances_MW_output/new_data/bifur_traj3_Distances point 406
C 1.18751 -0.69052 -0.34854
 C -1.19530 -0.75417 0.03486
 C 0.00203 -1.09866 -0.23352
 C 1.89375 0.37680 0.39799
 C -1.88560 0.54179 -0.19645
 F 1.94922 -1.27005 -1.25723
 F -1.98682 -1.64719 0.60980
 H 1.68810 0.94490 0.58576
 H -1.65396 1.13128 -0.12136
 H 1.71155 0.85700 0.55210
 H -1.70934 1.04124 -0.14330
 H 2.81688 0.14271 0.58542
 H -2.81801 0.42487 -0.46556
13
bifur_IRC_Distances_MW_output/new_data/bifur_traj3_Distances point 407
C 1.18750 -0.69052 -0.34853
 C -1.19530 -0.75416 0.03486
 C 0.00203 -1.09866 -0.23352
 C 1.89374 0.37681 0.39799
 C -1.88559 0.54179 -0.19645
 F 1.94921 -1.27006 -1.25722
 F -1.98681 -1.64719 0.60979
 H 1.68809 0.94491 0.58575
 H -1.65395 1.13128 -0.12135
 H 1.71154 0.85700 0.55210
 H -1.70934 1.04124 -0.14330
 H 2.81688 0.14271 0.58542
 H -2.81801 0.42487 -0.46555
13
bifur_IRC_Distances_MW_output/new_data/bifur_traj3_Distances point 408
C 1.18750 -0.69052 -0.34853
 C -1.19530 -0.75416 0.03486
 C 0.00203 -1.09866 -0.23352
 C 1.89374 0.37681 0.39799
 C -1.88559 0.54179 -0.19645
 F 1.94921 -1.27006 -1.25722
 F -1.98681 -1.64719 0.60979
 H 1.68809 0.94491 0.58575
 H -1.65395 1.13128 -0.12135
 H 1.71154 0.85700 0.55210
 H -1.70934 1.04124 -0.14330
 H 2.81688 0.14271 0.58542
 H -2.81801 0.42487 -0.46555
13
bifur_IRC_Distances_MW_output/new_data/bifur_traj3_Distances point 409
C 1.18781 -0.69043 -0.34870
 C -1.19562 -0.75417 0.03488
 C 0.00199 -1.09862 -0.23366
 C 1.89413 0.37667 0.39814
 C -1.88598 0.54175 -0.19654
 F 1.94959 -1.26949 -1.25776
 F -1.98714 -1.64706 0.61019
 H 1.68861 0.94451 0.58594
 H -1.65454 1.13101 -0.12149
 H 1.71189 0.85714 0.55240
 H -1.70959 1.04148 -0.14324
 H 2.81719 0.14243 0.58564
 H -2.81835 0.42477 -0.46580
13
bifur_IRC_Distances_MW_output/new_data/bifur_traj3_Distances point 410
C 1.18818 -0.69032 -0.34889
 C -1.19599 -0.75417 0.03490
 C 0.00194 -1.09856 -0.23383
 C 1.89458 0.37651 0.39832
 C -1.88643 0.54170 -0.19664
 F 1.95004 -1.26882 -1.25841
 F -1.98753 -1.64691 0.61066
 H 1.68923 0.94403 0.58616
 H -1.65523 1.13069 -0.12165
 H 1.71230 0.85731 0.55275
 H -1.70989 1.04178 -0.14317
 H 2.81755 0.14211 0.58589
 H -2.81874 0.42466 -0.46610
13
bifur_IRC_Distances_MW_output/new_data/bifur_traj3_Distances point 411
C 1.18869 -0.69017 -0.34916
 C -1.19651 -0.75418 0.03493
 C 0.00187 -1.09849 -0.23406
 C 1.89520 0.37629 0.39858
 C -1.88706 0.54163 -0.19679
 F 1.95066 -1.26790 -1.25930
 F -1.98806 -1.64670 0.61132
 H 1.69009 0.94338 0.58646
 H -1.65619 1.13025 -0.12188
 H 1.71286 0.85754 0.55323
 H -1.71031 1.04218 -0.14307
 H 2.81805 0.14166 0.58625
 H -2.81930 0.42450 -0.46650
13
bifur_IRC_Distances_MW_output/new_data/bifur_traj3_Distances point 412
C 1.18932 -0.68998 -0.34949
 C -1.19715 -0.75419 0.03496
 C 0.00179 -1.09840 -0.23434
 C 1.89598 0.37601 0.39889
 C -1.88784 0.54155 -0.19697
 F 1.95143 -1.26675 -1.26039
 F -1.98872 -1.64644 0.61212
 H 1.69114 0.94257 0.58683
 H -1.65737 1.12971 -0.12215
 H 1.71355 0.85782 0.55383
 H -1.71082 1.04268 -0.14295
 H 2.81866 0.14110 0.58668
 H -2.81997 0.42430 -0.46700
13
bifur_IRC_Distances_MW_output/new_data/bifur_traj3_Distances point 413
C 1.19005 -0.68976 -0.34987
 C -1.19790 -0.75420 0.03500
 C 0.00169 -1.09829 -0.23467
 C 1.89687 0.37570 0.39924
 C -1.88873 0.54145 -0.19718
 F 1.95232 -1.26543 -1.26166
 F -1.98948 -1.64613 0.61304
 H 1.69236 0.94164 0.58725
 H -1.65873 1.12908 -0.12247
 H 1.71435 0.85815 0.55452
 H -1.71141 1.04326 -0.14281
 H 2.81938 0.14046 0.58719
 H -2.82076 0.42408 -0.46758
13
bifur_IRC_Distances_MW_output/new_data/bifur_traj3_Distances point 414
C 1.19086 -0.68952 -0.35030
 C -1.19872 -0.75421 0.03504
 C 0.00158 -1.09818 -0.23503
 C 1.89786 0.37534 0.39964
 C -1.88973 0.54135 -0.19741
 F 1.95330 -1.26396 -1.26306
 F -1.99033 -1.64580 0.61407
 H 1.69372 0.94061 0.58773
 H -1.66025 1.12838 -0.12282
 H 1.71525 0.85852 0.55528
 H -1.71207 1.04390 -0.14265
 H 2.82017 0.13975 0.58774
 H -2.82163 0.42383 -0.46822
13
bifur_IRC_Distances_MW_output/new_data/bifur_traj3_Distances point 415
C 1.19173 -0.68926 -0.35076
 C -1.19961 -0.75422 0.03509
 C 0.00147 -1.09805 -0.23543
 C 1.89893 0.37496 0.40007
 C -1.89081 0.54123 -0.19766
 F 1.95437 -1.26236 -1.26458
 F -1.99125 -1.64544 0.61518
 H 1.69518 0.93948 0.58824
 H -1.66189 1.12761 -0.12321
 H 1.71621 0.85891 0.55611
 H -1.71279 1.04460 -0.14248
 H 2.82103 0.13897 0.58835
 H -2.82258 0.42355 -0.46892
13
bifur_IRC_Distances_MW_output/new_data/bifur_traj3_Distances point 416
C 1.19267 -0.68898 -0.35125
 C -1.20056 -0.75423 0.03514
 C 0.00135 -1.09791 -0.23585
 C 1.90008 0.37455 0.40053
 C -1.89197 0.54110 -0.19792
 F 1.95551 -1.26066 -1.26620
 F -1.99223 -1.64505 0.61636
 H 1.69675 0.93828 0.58879
 H -1.66364 1.12680 -0.12361
 H 1.71724 0.85934 0.55700
 H -1.71355 1.04534 -0.14230
 H 2.82194 0.13815 0.58899
 H -2.82359 0.42326 -0.46966
13
bifur_IRC_Distances_MW_output/new_data/bifur_traj3_Distances point 417
C 1.19365 -0.68868 -0.35176
 C -1.20156 -0.75424 0.03519
 C 0.00122 -1.09776 -0.23628
 C 1.90128 0.37412 0.40101
 C -1.89317 0.54097 -0.19820
 F 1.95670 -1.25887 -1.26790
 F -1.99325 -1.64465 0.61760
 H 1.69838 0.93702 0.58936
 H -1.66547 1.12595 -0.12404
 H 1.71832 0.85978 0.55792
 H -1.71435 1.04612 -0.14211
 H 2.82290 0.13728 0.58967
 H -2.82464 0.42296 -0.47044
13
bifur_IRC_Distances_MW_output/new_data/bifur_traj3_Distances point 418
C 1.19465 -0.68838 -0.35229
 C -1.20259 -0.75426 0.03524
 C 0.00109 -1.09761 -0.23673
 C 1.90251 0.37368 0.40150
 C -1.89442 0.54084 -0.19849
 F 1.95793 -1.25703 -1.26964
 F -1.99431 -1.64423 0.61887
 H 1.70007 0.93573 0.58995
 H -1.66736 1.12507 -0.12448
 H 1.71944 0.86023 0.55888
 H -1.71518 1.04692 -0.14192
 H 2.82390 0.13638 0.59036
 H -2.82573 0.42265 -0.47124
13
bifur_IRC_Distances_MW_output/new_data/bifur_traj3_Distances point 419
C 1.19465 -0.68838 -0.35229
 C -1.20259 -0.75426 0.03524
 C 0.00109 -1.09761 -0.23673
 C 1.90251 0.37368 0.40150
 C -1.89442 0.54084 -0.19849
 F 1.95793 -1.25703 -1.26964
 F -1.99431 -1.64423 0.61887
 H 1.70007 0.93573 0.58995
 H -1.66736 1.12507 -0.12448
 H 1.71944 0.86023 0.55888
 H -1.71518 1.04692 -0.14192
 H 2.82389 0.13638 0.59036
 H -2.82573 0.42265 -0.47124
13
bifur_IRC_Distances_MW_output/new_data/bifur_traj3_Distances point 420
C 1.19676 -0.68774 -0.35340
 C -1.20474 -0.75428 0.03535
 C 0.00081 -1.09728 -0.23768
 C 1.90510 0.37275 0.40253
 C -1.89702 0.54055 -0.19909
 F 1.96050 -1.25315 -1.27330
 F -1.99652 -1.64336 0.62153
 H 1.70361 0.93300 0.59118
 H -1.67132 1.12323 -0.12539
 H 1.72177 0.86118 0.56088
 H -1.71691 1.04860 -0.14151
 H 2.82597 0.13450 0.59181
 H -2.82802 0.42199 -0.47291
13
bifur_IRC_Distances_MW_output/new_data/bifur_traj3_Distances point 421
C 1.19792 -0.68739 -0.35401
 C -1.20591 -0.75430 0.03540
 C 0.00066 -1.09709 -0.23819
 C 1.90652 0.37224 0.40309
 C -1.89845 0.54040 -0.19942
 F 1.96191 -1.25104 -1.27528
 F -1.99773 -1.64288 0.62298
 H 1.70553 0.93151 0.59185
 H -1.67347 1.12222 -0.12589
 H 1.72304 0.86170 0.56197
 H -1.71785 1.04952 -0.14129
 H 2.82711 0.13348 0.59260
 H -2.82927 0.42164 -0.47382
13
bifur_IRC_Distances_MW_output/new_data/bifur_traj3_Distances point 422
C 1.19918 -0.68701 -0.35467
 C -1.20720 -0.75432 0.03547
 C 0.00050 -1.09689 -0.23875
 C 1.90807 0.37168 0.40371
 C -1.90001 0.54023 -0.19978
 F 1.96345 -1.24871 -1.27746
 F -1.99906 -1.64236 0.62457
 H 1.70765 0.92988 0.59258
 H -1.67584 1.12111 -0.12643
 H 1.72443 0.86227 0.56316
 H -1.71888 1.05053 -0.14104
 H 2.82836 0.13235 0.59347
 H -2.83065 0.42125 -0.47482
13
bifur_IRC_Distances_MW_output/new_data/bifur_traj3_Distances point 423
C 1.20058 -0.68658 -0.35541
 C -1.20863 -0.75434 0.03554
 C 0.00032 -1.09666 -0.23936
 C 1.90979 0.37106 0.40439
 C -1.90174 0.54004 -0.20017
 F 1.96517 -1.24612 -1.27988
 F -2.00053 -1.64178 0.62633
 H 1.71000 0.92806 0.59339
 H -1.67847 1.11988 -0.12704
 H 1.72598 0.86290 0.56449
 H -1.72004 1.05165 -0.14077
 H 2.82974 0.13109 0.59442
 H -2.83217 0.42081 -0.47594
13
bifur_IRC_Distances_MW_output/new_data/bifur_traj3_Distances point 424
C 1.20212 -0.68610 -0.35622
 C -1.21020 -0.75436 0.03561
 C 0.00012 -1.09641 -0.24004
 C 1.91168 0.37037 0.40514
 C -1.90365 0.53983 -0.20061
 F 1.96705 -1.24327 -1.28252
 F -2.00215 -1.64114 0.62825
 H 1.71257 0.92606 0.59428
 H -1.68135 1.11852 -0.12770
 H 1.72768 0.86359 0.56595
 H -1.72130 1.05287 -0.14047
 H 2.83127 0.12971 0.59547
 H -2.83385 0.42033 -0.47715
13
bifur_IRC_Distances_MW_output/new_data/bifur_traj3_Distances point 425
C 1.20377 -0.68560 -0.35708
 C -1.21187 -0.75438 0.03569
 C -0.00009 -1.09613 -0.24076
 C 1.91370 0.36964 0.40594
 C -1.90568 0.53960 -0.20108
 F 1.96906 -1.24022 -1.28535
 F -2.00387 -1.64046 0.63031
 H 1.71533 0.92392 0.59523
 H -1.68443 1.11707 -0.12840
 H 1.72950 0.86433 0.56751
 H -1.72266 1.05419 -0.14014
 H 2.83290 0.12823 0.59659
 H -2.83564 0.41982 -0.47846
13
bifur_IRC_Distances_MW_output/new_data/bifur_traj3_Distances point 426
C 1.20550 -0.68506 -0.35799
 C -1.21363 -0.75440 0.03578
 C -0.00031 -1.09583 -0.24152
 C 1.91583 0.36886 0.40677
 C -1.90782 0.53937 -0.20156
 F 1.97117 -1.23701 -1.28831
 F -2.00569 -1.63975 0.63246
 H 1.71822 0.92166 0.59623
 H -1.68767 1.11554 -0.12914
 H 1.73141 0.86510 0.56914
 H -1.72408 1.05557 -0.13980
 H 2.83461 0.12667 0.59777
 H -2.83753 0.41929 -0.47982
13
bifur_IRC_Distances_MW_output/new_data/bifur_traj3_Distances point 427
C 1.20730 -0.68450 -0.35893
 C -1.21547 -0.75443 0.03586
 C -0.00054 -1.09552 -0.24231
 C 1.91804 0.36805 0.40765
 C -1.91006 0.53912 -0.20207
 F 1.97338 -1.23365 -1.29140
 F -2.00759 -1.63901 0.63470
 H 1.72123 0.91930 0.59726
 H -1.69105 1.11394 -0.12991
 H 1.73341 0.86590 0.57085
 H -1.72557 1.05702 -0.13945
 H 2.83640 0.12504 0.59899
 H -2.83951 0.41873 -0.48125
13
bifur_IRC_Distances_MW_output/new_data/bifur_traj3_Distances point 428
C 1.20920 -0.68391 -0.35993
 C -1.21740 -0.75445 0.03595
 C -0.00078 -1.09518 -0.24313
 C 1.92038 0.36720 0.40856
 C -1.91241 0.53886 -0.20261
 F 1.97571 -1.23011 -1.29464
 F -2.00959 -1.63823 0.63706
 H 1.72441 0.91681 0.59835
 H -1.69460 1.11226 -0.13072
 H 1.73551 0.86675 0.57265
 H -1.72713 1.05854 -0.13907
 H 2.83829 0.12332 0.60027
 H -2.84159 0.41814 -0.48275
13
bifur_IRC_Distances_MW_output/new_data/bifur_traj3_Distances point 429
C 1.21124 -0.68327 -0.36099
 C -1.21947 -0.75448 0.03605
 C -0.00104 -1.09481 -0.24401
 C 1.92288 0.36628 0.40954
 C -1.91493 0.53858 -0.20318
 F 1.97820 -1.22630 -1.29811
 F -2.01172 -1.63739 0.63957
 H 1.72781 0.91414 0.59951
 H -1.69841 1.11045 -0.13158
 H 1.73776 0.86766 0.57458
 H -1.72881 1.06017 -0.13866
 H 2.84032 0.12147 0.60164
 H -2.84382 0.41751 -0.48435
13
bifur_IRC_Distances_MW_output/new_data/bifur_traj3_Distances point 430
C 1.21124 -0.68327 -0.36099
 C -1.21947 -0.75448 0.03605
 C -0.00104 -1.09481 -0.24401
 C 1.92288 0.36628 0.40954
 C -1.91493 0.53858 -0.20318
 F 1.97820 -1.22630 -1.29811
 F -2.01172 -1.63739 0.63957
 H 1.72781 0.91414 0.59951
 H -1.69841 1.11045 -0.13158
 H 1.73776 0.86766 0.57458
 H -1.72881 1.06017 -0.13866
 H 2.84032 0.12147 0.60164
 H -2.84382 0.41751 -0.48435
13
bifur_IRC_Distances_MW_output/new_data/bifur_traj3_Distances point 431
C 1.21595 -0.68179 -0.36346
 C -1.22426 -0.75455 0.03626
 C -0.00162 -1.09392 -0.24604
 C 1.92867 0.36414 0.41180
 C -1.92077 0.53792 -0.20450
 F 1.98397 -1.21745 -1.30610
 F -2.01668 -1.63546 0.64536
 H 1.73567 0.90794 0.60218
 H -1.70721 1.10624 -0.13357
 H 1.74297 0.86974 0.57904
 H -1.73271 1.06395 -0.13772
 H 2.84502 0.11717 0.60480
 H -2.84899 0.41606 -0.48806
13
bifur_IRC_Distances_MW_output/new_data/bifur_traj3_Distances point 432
C 1.21874 -0.68090 -0.36491
 C -1.22710 -0.75459 0.03638
 C -0.00197 -1.09338 -0.24723
 C 1.93211 0.36286 0.41313
 C -1.92423 0.53753 -0.20527
 F 1.98739 -1.21218 -1.31082
 F -2.01962 -1.63431 0.64878
 H 1.74032 0.90425 0.60376
 H -1.71243 1.10374 -0.13475
 H 1.74606 0.87098 0.58168
 H -1.73502 1.06619 -0.13715
 H 2.84782 0.11461 0.60666
 H -2.85207 0.41520 -0.49026
13
bifur_IRC_Distances_MW_output/new_data/bifur_traj3_Distances point 433
C 1.22181 -0.67991 -0.36652
 C -1.23023 -0.75463 0.03652
 C -0.00234 -1.09276 -0.24854
 C 1.93589 0.36145 0.41460
 C -1.92805 0.53710 -0.20613
 F 1.99116 -1.20635 -1.31600
 F -2.02285 -1.63305 0.65253
 H 1.74545 0.90017 0.60548
 H -1.71817 1.10097 -0.13604
 H 1.74946 0.87233 0.58460
 H -1.73757 1.06867 -0.13652
 H 2.85091 0.11178 0.60870
 H -2.85547 0.41425 -0.49267
13
bifur_IRC_Distances_MW_output/new_data/bifur_traj3_Distances point 434
C 1.22508 -0.67886 -0.36823
 C -1.23355 -0.75468 0.03665
 C -0.00274 -1.09208 -0.24992
 C 1.93991 0.35994 0.41615
 C -1.93211 0.53664 -0.20704
 F 1.99518 -1.20013 -1.32149
 F -2.02630 -1.63172 0.65650
 H 1.75090 0.89581 0.60731
 H -1.72427 1.09801 -0.13741
 H 1.75308 0.87376 0.58770
 H -1.74029 1.07130 -0.13584
 H 2.85420 0.10875 0.61086
 H -2.85909 0.41325 -0.49524
13
bifur_IRC_Distances_MW_output/new_data/bifur_traj3_Distances point 435
C 1.22846 -0.67776 -0.36999
 C -1.23698 -0.75473 0.03679
 C -0.00315 -1.09136 -0.25134
 C 1.94407 0.35837 0.41774
 C -1.93631 0.53616 -0.20797
 F 1.99933 -1.19367 -1.32714
 F -2.02986 -1.63034 0.66059
 H 1.75652 0.89130 0.60919
 H -1.73058 1.09495 -0.13882
 H 1.75683 0.87524 0.59091
 H -1.74310 1.07403 -0.13513
 H 2.85761 0.10561 0.61308
 H -2.86284 0.41221 -0.49789
13
bifur_IRC_Distances_MW_output/new_data/bifur_traj3_Distances point 436
C 1.23192 -0.67663 -0.37179
 C -1.24048 -0.75479 0.03692
 C -0.00357 -1.09060 -0.25279
 C 1.94833 0.35676 0.41937
 C -1.94060 0.53566 -0.20893
 F 2.00357 -1.18704 -1.33290
 F -2.03350 -1.62893 0.66475
 H 1.76227 0.88667 0.61109
 H -1.73702 1.09180 -0.14025
 H 1.76065 0.87674 0.59419
 H -1.74598 1.07681 -0.13440
 H 2.86110 0.10239 0.61534
 H -2.86668 0.41115 -0.50060
13
bifur_IRC_Distances_MW_output/new_data/bifur_traj3_Distances point 437
C 1.23543 -0.67547 -0.37362
 C -1.24405 -0.75484 0.03706
 C -0.00398 -1.08980 -0.25425
 C 1.95266 0.35510 0.42102
 C -1.94498 0.53515 -0.20990
 F 2.00790 -1.18025 -1.33874
 F -2.03721 -1.62751 0.66896
 H 1.76812 0.88193 0.61302
 H -1.74358 1.08858 -0.14171
 H 1.76455 0.87827 0.59753
 H -1.74892 1.07966 -0.13365
 H 2.86466 0.09909 0.61763
 H -2.87060 0.41007 -0.50336
13
bifur_IRC_Distances_MW_output/new_data/bifur_traj3_Distances point 438
C 1.23900 -0.67428 -0.37547
 C -1.24767 -0.75489 0.03719
 C -0.00440 -1.08896 -0.25573
 C 1.95706 0.35342 0.42269
 C -1.94942 0.53464 -0.21088
 F 2.01229 -1.17334 -1.34463
 F -2.04097 -1.62606 0.67322
 H 1.77404 0.87711 0.61496
 H -1.75023 1.08531 -0.14319
 H 1.76851 0.87981 0.60093
 H -1.75190 1.08254 -0.13288
 H 2.86829 0.09573 0.61994
 H -2.87459 0.40898 -0.50615
13
bifur_IRC_Distances_MW_output/new_data/bifur_traj3_Distances point 439
C 1.24256 -0.67308 -0.37732
 C -1.25128 -0.75495 0.03731
 C -0.00482 -1.08809 -0.25720
 C 1.96145 0.35172 0.42435
 C -1.95385 0.53412 -0.21185
 F 2.01668 -1.16641 -1.35049
 F -2.04473 -1.62462 0.67745
 H 1.77996 0.87228 0.61689
 H -1.75686 1.08202 -0.14466
 H 1.77246 0.88134 0.60433
 H -1.75489 1.08542 -0.13210
 H 2.87191 0.09236 0.62223
 H -2.87858 0.40789 -0.50893
13
bifur_IRC_Distances_MW_output/new_data/bifur_traj3_Distances point 440
C 1.24601 -0.67191 -0.37912
 C -1.25477 -0.75500 0.03743
 C -0.00522 -1.08723 -0.25861
 C 1.96570 0.35007 0.42595
 C -1.95815 0.53361 -0.21279
 F 2.02093 -1.15966 -1.35615
 F -2.04837 -1.62323 0.68154
 H 1.78568 0.86758 0.61874
 H -1.76328 1.07883 -0.14608
 H 1.77628 0.88281 0.60762
 H -1.75778 1.08822 -0.13133
 H 2.87544 0.08908 0.62444
 H -2.88245 0.40684 -0.51163
13
bifur_IRC_Distances_MW_output/new_data/bifur_traj3_Distances point 441
C 1.24600 -0.67192 -0.37912
 C -1.25477 -0.75500 0.03743
 C -0.00522 -1.08723 -0.25861
 C 1.96570 0.35007 0.42595
 C -1.95815 0.53361 -0.21279
 F 2.02093 -1.15967 -1.35615
 F -2.04837 -1.62323 0.68154
 H 1.78568 0.86758 0.61874
 H -1.76328 1.07883 -0.14608
 H 1.77628 0.88281 0.60762
 H -1.75778 1.08822 -0.13133
 H 2.87544 0.08908 0.62444
 H -2.88245 0.40684 -0.51163
13
bifur_IRC_Distances_MW_output/new_data/bifur_traj3_Distances point 442
C 1.25235 -0.66974 -0.38241
 C -1.26120 -0.75511 0.03763
 C -0.00595 -1.08558 -0.26120
 C 1.97353 0.34701 0.42889
 C -1.96607 0.53267 -0.21452
 F 2.02877 -1.14718 -1.36650
 F -2.05508 -1.62069 0.68900
 H 1.79620 0.85889 0.62212
 H -1.77509 1.07292 -0.14870
 H 1.78333 0.88551 0.61370
 H -1.76312 1.09337 -0.12989
 H 2.88194 0.08301 0.62847
 H -2.88961 0.40491 -0.51659
13
bifur_IRC_Distances_MW_output/new_data/bifur_traj3_Distances point 443
C 1.25535 -0.66870 -0.38396
 C -1.26424 -0.75516 0.03772
 C -0.00629 -1.08476 -0.26241
 C 1.97724 0.34555 0.43027
 C -1.96982 0.53222 -0.21534
 F 2.03248 -1.14123 -1.37137
 F -2.05825 -1.61948 0.69252
 H 1.80117 0.85475 0.62370
 H -1.78068 1.07011 -0.14993
 H 1.78667 0.88678 0.61658
 H -1.76565 1.09581 -0.12920
 H 2.88503 0.08011 0.63036
 H -2.89300 0.40400 -0.51893
13
bifur_IRC_Distances_MW_output/new_data/bifur_traj3_Distances point 444
C 1.25834 -0.66766 -0.38551
 C -1.26727 -0.75521 0.03780
 C -0.00663 -1.08393 -0.26362
 C 1.98093 0.34409 0.43164
 C -1.97356 0.53177 -0.21615
 F 2.03618 -1.13529 -1.37620
 F -2.06141 -1.61829 0.69601
 H 1.80612 0.85062 0.62527
 H -1.78624 1.06730 -0.15116
 H 1.78999 0.88804 0.61945
 H -1.76817 1.09824 -0.12850
 H 2.88811 0.07722 0.63224
 H -2.89639 0.40309 -0.52127
13
bifur_IRC_Distances_MW_output/new_data/bifur_traj3_Distances point 445
C 1.26126 -0.66664 -0.38702
 C -1.27022 -0.75526 0.03788
 C -0.00696 -1.08310 -0.26479
 C 1.98453 0.34266 0.43297
 C -1.97720 0.53133 -0.21694
 F 2.03979 -1.12946 -1.38091
 F -2.06450 -1.61713 0.69940
 H 1.81095 0.84658 0.62679
 H -1.79167 1.06455 -0.15236
 H 1.79324 0.88926 0.62226
 H -1.77064 1.10062 -0.12781
 H 2.89112 0.07438 0.63406
 H -2.89971 0.40221 -0.52354
13
bifur_IRC_Distances_MW_output/new_data/bifur_traj3_Distances point 446
C 1.26393 -0.66570 -0.38841
 C -1.27293 -0.75530 0.03795
 C -0.00726 -1.08232 -0.26586
 C 1.98784 0.34134 0.43419
 C -1.98055 0.53093 -0.21766
 F 2.04310 -1.12412 -1.38520
 F -2.06733 -1.61607 0.70250
 H 1.81537 0.84287 0.62817
 H -1.79663 1.06202 -0.15346
 H 1.79621 0.89037 0.62484
 H -1.77290 1.10279 -0.12717
 H 2.89389 0.07178 0.63572
 H -2.90275 0.40140 -0.52563
13
bifur_IRC_Distances_MW_output/new_data/bifur_traj3_Distances point 447
C 1.26626 -0.66487 -0.38961
 C -1.27529 -0.75534 0.03801
 C -0.00751 -1.08163 -0.26679
 C 1.99072 0.34018 0.43525
 C -1.98346 0.53057 -0.21829
 F 2.04599 -1.11943 -1.38893
 F -2.06980 -1.61514 0.70520
 H 1.81923 0.83962 0.62937
 H -1.80097 1.05981 -0.15442
 H 1.79881 0.89134 0.62709
 H -1.77487 1.10470 -0.12661
 H 2.89630 0.06950 0.63717
 H -2.90541 0.40070 -0.52745
13
bifur_IRC_Distances_MW_output/new_data/bifur_traj3_Distances point 448
C 1.26828 -0.66415 -0.39066
 C -1.27733 -0.75538 0.03806
 C -0.00774 -1.08103 -0.26759
 C 1.99322 0.33918 0.43617
 C -1.98599 0.53027 -0.21883
 F 2.04850 -1.11536 -1.39216
 F -2.07194 -1.61434 0.70753
 H 1.82256 0.83680 0.63041
 H -1.80472 1.05788 -0.15525
 H 1.80106 0.89218 0.62904
 H -1.77658 1.10634 -0.12612
 H 2.89840 0.06752 0.63842
 H -2.90771 0.40009 -0.52902
13
bifur_IRC_Distances_MW_output/new_data/bifur_traj3_Distances point 449
C 1.27005 -0.66351 -0.39157
 C -1.27912 -0.75541 0.03810
 C -0.00793 -1.08048 -0.26829
 C 1.99541 0.33829 0.43697
 C -1.98821 0.52999 -0.21931
 F 2.05070 -1.11178 -1.39498
 F -2.07382 -1.61364 0.70957
 H 1.82549 0.83432 0.63131
 H -1.80802 1.05619 -0.15598
 H 1.80303 0.89291 0.63076
 H -1.77809 1.10779 -0.12569
 H 2.90024 0.06577 0.63951
 H -2.90974 0.39956 -0.53040
13
bifur_IRC_Distances_MW_output/new_data/bifur_traj3_Distances point 450
C 1.27165 -0.66294 -0.39240
 C -1.28074 -0.75543 0.03814
 C -0.00811 -1.07999 -0.26892
 C 1.99738 0.33749 0.43769
 C -1.99021 0.52975 -0.21974
 F 2.05268 -1.10855 -1.39752
 F -2.07551 -1.61301 0.71140
 H 1.82813 0.83208 0.63213
 H -1.81098 1.05467 -0.15663
 H 1.80481 0.89357 0.63230
 H -1.77944 1.10909 -0.12529
 H 2.90190 0.06420 0.64049
 H -2.91157 0.39908 -0.53165
13
bifur_IRC_Distances_MW_output/new_data/bifur_traj3_Distances point 451
C 1.27314 -0.66240 -0.39317
 C -1.28224 -0.75546 0.03817
 C -0.00827 -1.07952 -0.26951
 C 1.99922 0.33675 0.43836
 C -1.99207 0.52952 -0.22014
 F 2.05453 -1.10553 -1.39988
 F -2.07708 -1.61243 0.71311
 H 1.83058 0.82999 0.63288
 H -1.81374 1.05325 -0.15724
 H 1.80647 0.89418 0.63374
 H -1.78070 1.11031 -0.12492
 H 2.90345 0.06273 0.64140
 H -2.91327 0.39863 -0.53281
13
bifur_IRC_Distances_MW_output/new_data/bifur_traj3_Distances point 452
C 1.27314 -0.66240 -0.39317
 C -1.28224 -0.75546 0.03817
 C -0.00827 -1.07952 -0.26951
 C 1.99922 0.33675 0.43836
 C -1.99207 0.52952 -0.22014
 F 2.05453 -1.10553 -1.39988
 F -2.07708 -1.61243 0.71311
 H 1.83058 0.82999 0.63288
 H -1.81374 1.05325 -0.15724
 H 1.80647 0.89418 0.63374
 H -1.78070 1.11031 -0.12492
 H 2.90345 0.06273 0.64140
 H -2.91327 0.39863 -0.53281
13
bifur_IRC_Distances_MW_output/new_data/bifur_traj3_Distances point 453
C 1.27582 -0.66143 -0.39455
 C -1.28495 -0.75551 0.03823
 C -0.00856 -1.07867 -0.27056
 C 2.00254 0.33540 0.43957
 C -1.99543 0.52910 -0.22086
 F 2.05785 -1.10008 -1.40412
 F -2.07992 -1.61137 0.71618
 H 1.83500 0.82622 0.63423
 H -1.81872 1.05068 -0.15834
 H 1.80945 0.89528 0.63635
 H -1.78298 1.11250 -0.12425
 H 2.90624 0.06007 0.64303
 H -2.91634 0.39783 -0.53490
13
bifur_IRC_Distances_MW_output/new_data/bifur_traj3_Distances point 454
C 1.27688 -0.66105 -0.39510
 C -1.28602 -0.75553 0.03825
 C -0.00867 -1.07833 -0.27098
 C 2.00386 0.33486 0.44005
 C -1.99677 0.52894 -0.22115
 F 2.05918 -1.09792 -1.40580
 F -2.08105 -1.61096 0.71739
 H 1.83676 0.82471 0.63477
 H -1.82070 1.04965 -0.15878
 H 1.81064 0.89571 0.63738
 H -1.78389 1.11337 -0.12398
 H 2.90736 0.05902 0.64368
 H -2.91757 0.39751 -0.53573
13
bifur_IRC_Distances_MW_output/new_data/bifur_traj3_Distances point 455
C 1.27767 -0.66076 -0.39550
 C -1.28682 -0.75554 0.03827
 C -0.00876 -1.07807 -0.27129
 C 2.00483 0.33447 0.44040
 C -1.99775 0.52882 -0.22136
 F 2.06015 -1.09631 -1.40704
 F -2.08189 -1.61065 0.71829
 H 1.83806 0.82361 0.63516
 H -1.82216 1.04890 -0.15910
 H 1.81152 0.89603 0.63814
 H -1.78456 1.11401 -0.12378
 H 2.90818 0.05823 0.64415
 H -2.91847 0.39727 -0.53634
13
bifur_IRC_Distances_MW_output/new_data/bifur_traj3_Distances point 456
C 1.27811 -0.66060 -0.39573
 C -1.28726 -0.75555 0.03827
 C -0.00881 -1.07793 -0.27146
 C 2.00537 0.33424 0.44060
 C -1.99831 0.52875 -0.22147
 F 2.06070 -1.09541 -1.40774
 F -2.08235 -1.61048 0.71879
 H 1.83878 0.82298 0.63539
 H -1.82298 1.04847 -0.15929
 H 1.81201 0.89621 0.63857
 H -1.78493 1.11437 -0.12367
 H 2.90864 0.05779 0.64442
 H -2.91898 0.39714 -0.53668
13
bifur_IRC_Distances_MW_output/new_data/bifur_traj3_Distances point 457
C 1.27813 -0.66059 -0.39574
 C -1.28729 -0.75555 0.03827
 C -0.00881 -1.07792 -0.27147
 C 2.00540 0.33423 0.44061
 C -1.99834 0.52874 -0.22148
 F 2.06073 -1.09536 -1.40778
 F -2.08238 -1.61047 0.71882
 H 1.83882 0.82295 0.63540
 H -1.82302 1.04845 -0.15930
 H 1.81204 0.89622 0.63860
 H -1.78495 1.11439 -0.12367
 H 2.90866 0.05777 0.64444
 H -2.91900 0.39713 -0.53670
13
bifur_IRC_Distances_MW_output/new_data/bifur_traj3_Distances point 458
C 1.27769 -0.66075 -0.39552
 C -1.28684 -0.75554 0.03827
 C -0.00876 -1.07806 -0.27130
 C 2.00485 0.33445 0.44041
 C -1.99778 0.52881 -0.22136
 F 2.06018 -1.09627 -1.40708
 F -2.08191 -1.61064 0.71831
 H 1.83809 0.82357 0.63518
 H -1.82220 1.04888 -0.15911
 H 1.81154 0.89604 0.63817
 H -1.78458 1.11403 -0.12378
 H 2.90820 0.05821 0.64417
 H -2.91849 0.39727 -0.53635
13
bifur_IRC_Distances_MW_output/new_data/bifur_traj3_Distances point 459
C 1.27680 -0.66108 -0.39506
 C -1.28594 -0.75553 0.03825
 C -0.00867 -1.07835 -0.27095
 C 2.00375 0.33490 0.44001
 C -1.99667 0.52895 -0.22112
 F 2.05908 -1.09808 -1.40568
 F -2.08097 -1.61099 0.71730
 H 1.83663 0.82483 0.63473
 H -1.82055 1.04973 -0.15875
 H 1.81055 0.89568 0.63730
 H -1.78382 1.11330 -0.12400
 H 2.90727 0.05910 0.64363
 H -2.91747 0.39753 -0.53566
13
bifur_IRC_Distances_MW_output/new_data/bifur_traj3_Distances point 460
C 1.27551 -0.66154 -0.39439
 C -1.28464 -0.75550 0.03822
 C -0.00853 -1.07877 -0.27044
 C 2.00216 0.33555 0.43944
 C -1.99505 0.52915 -0.22078
 F 2.05748 -1.10070 -1.40364
 F -2.07960 -1.61149 0.71583
 H 1.83451 0.82664 0.63408
 H -1.81816 1.05097 -0.15822
 H 1.80912 0.89516 0.63605
 H -1.78273 1.11225 -0.12433
 H 2.90593 0.06037 0.64285
 H -2.91600 0.39792 -0.53466
13
bifur_IRC_Distances_MW_output/new_data/bifur_traj3_Distances point 461
C 1.27384 -0.66215 -0.39353
 C -1.28295 -0.75547 0.03819
 C -0.00834 -1.07930 -0.26978
 C 2.00009 0.33640 0.43868
 C -1.99295 0.52941 -0.22033
 F 2.05540 -1.10411 -1.40099
 F -2.07783 -1.61215 0.71391
 H 1.83174 0.82900 0.63324
 H -1.81504 1.05258 -0.15753
 H 1.80725 0.89447 0.63442
 H -1.78130 1.11088 -0.12475
 H 2.90418 0.06204 0.64182
 H -2.91407 0.39842 -0.53335
13
bifur_IRC_Distances_MW_output/new_data/bifur_traj3_Distances point 462
C 1.27168 -0.66293 -0.39241
 C -1.28077 -0.75544 0.03814
 C -0.00811 -1.07998 -0.26893
 C 1.99742 0.33748 0.43771
 C -1.99025 0.52974 -0.21975
 F 2.05272 -1.10849 -1.39757
 F -2.07554 -1.61300 0.71144
 H 1.82818 0.83203 0.63214
 H -1.81104 1.05464 -0.15664
 H 1.80485 0.89358 0.63233
 H -1.77947 1.10912 -0.12528
 H 2.90193 0.06417 0.64051
 H -2.91160 0.39907 -0.53167
13
bifur_IRC_Distances_MW_output/new_data/bifur_traj3_Distances point 463
C 1.27168 -0.66293 -0.39241
 C -1.28077 -0.75544 0.03814
 C -0.00811 -1.07998 -0.26893
 C 1.99742 0.33748 0.43771
 C -1.99025 0.52974 -0.21975
 F 2.05272 -1.10849 -1.39757
 F -2.07554 -1.61300 0.71144
 H 1.82818 0.83203 0.63214
 H -1.81104 1.05464 -0.15664
 H 1.80485 0.89358 0.63233
 H -1.77947 1.10912 -0.12528
 H 2.90193 0.06417 0.64051
 H -2.91160 0.39907 -0.53167
13
bifur_IRC_Distances_MW_output/new_data/bifur_traj3_Distances point 464
C 1.26565 -0.66509 -0.38930
 C -1.27467 -0.75533 0.03800
 C -0.00745 -1.08182 -0.26654
 C 1.98997 0.34048 0.43498
 C -1.98270 0.53067 -0.21813
 F 2.04524 -1.12065 -1.38796
 F -2.06916 -1.61538 0.70450
 H 1.81822 0.84047 0.62906
 H -1.79984 1.06038 -0.15417
 H 1.79813 0.89109 0.62650
 H -1.77436 1.10420 -0.12676
 H 2.89567 0.07009 0.63679
 H -2.90471 0.40088 -0.52697
13
bifur_IRC_Distances_MW_output/new_data/bifur_traj3_Distances point 465
C 1.26237 -0.66625 -0.38760
 C -1.27135 -0.75527 0.03791
 C -0.00708 -1.08278 -0.26523
 C 1.98591 0.34211 0.43348
 C -1.97859 0.53117 -0.21724
 F 2.04117 -1.12725 -1.38269
 F -2.06568 -1.61669 0.70069
 H 1.81279 0.84504 0.62736
 H -1.79373 1.06350 -0.15282
 H 1.79447 0.88972 0.62333
 H -1.77157 1.10152 -0.12755
 H 2.89227 0.07330 0.63475
 H -2.90097 0.40187 -0.52441
13
bifur_IRC_Distances_MW_output/new_data/bifur_traj3_Distances point 466
C 1.25911 -0.66739 -0.38591
 C -1.26805 -0.75522 0.03783
 C -0.00672 -1.08371 -0.26393
 C 1.98188 0.34371 0.43199
 C -1.97452 0.53166 -0.21636
 F 2.03714 -1.13375 -1.37745
 F -2.06223 -1.61798 0.69691
 H 1.80740 0.84955 0.62567
 H -1.78768 1.06657 -0.15148
 H 1.79085 0.88836 0.62020
 H -1.76882 1.09887 -0.12832
 H 2.88891 0.07647 0.63272
 H -2.89727 0.40286 -0.52187
13
bifur_IRC_Distances_MW_output/new_data/bifur_traj3_Distances point 467
C 1.25580 -0.66855 -0.38420
 C -1.26470 -0.75516 0.03773
 C -0.00634 -1.08464 -0.26259
 C 1.97779 0.34533 0.43047
 C -1.97038 0.53216 -0.21546
 F 2.03303 -1.14034 -1.37209
 F -2.05872 -1.61930 0.69304
 H 1.80191 0.85414 0.62394
 H -1.78151 1.06969 -0.15012
 H 1.78717 0.88697 0.61701
 H -1.76602 1.09617 -0.12910
 H 2.88549 0.07968 0.63064
 H -2.89351 0.40386 -0.51928
13
bifur_IRC_Distances_MW_output/new_data/bifur_traj3_Distances point 468
C 1.25235 -0.66974 -0.38241
 C -1.26120 -0.75511 0.03763
 C -0.00595 -1.08558 -0.26120
 C 1.97353 0.34701 0.42889
 C -1.96607 0.53267 -0.21452
 F 2.02877 -1.14718 -1.36649
 F -2.05507 -1.62069 0.68900
 H 1.79619 0.85889 0.62212
 H -1.77509 1.07292 -0.14870
 H 1.78333 0.88551 0.61370
 H -1.76311 1.09337 -0.12989
 H 2.88194 0.08301 0.62847
 H -2.88960 0.40491 -0.51659
13
bifur_IRC_Distances_MW_output/new_data/bifur_traj3_Distances point 469
C 1.24875 -0.67098 -0.38054
 C -1.25756 -0.75505 0.03752
 C -0.00554 -1.08652 -0.25973
 C 1.96909 0.34875 0.42723
 C -1.96158 0.53321 -0.21354
 F 2.02432 -1.15427 -1.36064
 F -2.05127 -1.62213 0.68478
 H 1.79023 0.86382 0.62021
 H -1.76840 1.07628 -0.14722
 H 1.77933 0.88398 0.61025
 H -1.76009 1.09045 -0.13071
 H 2.87825 0.08646 0.62619
 H -2.88555 0.40600 -0.51378
13
bifur_IRC_Distances_MW_output/new_data/bifur_traj3_Distances point 470
C 1.24513 -0.67221 -0.37866
 C -1.25389 -0.75499 0.03740
 C -0.00512 -1.08745 -0.25826
 C 1.96462 0.35049 0.42555
 C -1.95707 0.53374 -0.21256
 F 2.01986 -1.16137 -1.35472
 F -2.04745 -1.62358 0.68050
 H 1.78423 0.86877 0.61827
 H -1.76166 1.07964 -0.14572
 H 1.77532 0.88244 0.60679
 H -1.75705 1.08751 -0.13152
 H 2.87455 0.08991 0.62388
 H -2.88147 0.40711 -0.51095
13
bifur_IRC_Distances_MW_output/new_data/bifur_traj3_Distances point 471
C 1.24164 -0.67339 -0.37685
 C -1.25035 -0.75494 0.03728
 C -0.00471 -1.08832 -0.25682
 C 1.96031 0.35216 0.42392
 C -1.95271 0.53425 -0.21160
 F 2.01554 -1.16821 -1.34898
 F -2.04376 -1.62500 0.67636
 H 1.77843 0.87353 0.61639
 H -1.75514 1.08288 -0.14428
 H 1.77143 0.88094 0.60345
 H -1.75411 1.08468 -0.13230
 H 2.87098 0.09324 0.62164
 H -2.87754 0.40817 -0.50821
13
bifur_IRC_Distances_MW_output/new_data/bifur_traj3_Distances point 472
C 1.23825 -0.67453 -0.37509
 C -1.24691 -0.75488 0.03716
 C -0.00432 -1.08913 -0.25542
 C 1.95614 0.35377 0.42234
 C -1.94849 0.53475 -0.21067
 F 2.01137 -1.17479 -1.34340
 F -2.04018 -1.62636 0.67233
 H 1.77281 0.87812 0.61456
 H -1.74884 1.08599 -0.14288
 H 1.76768 0.87949 0.60022
 H -1.75128 1.08194 -0.13304
 H 2.86753 0.09644 0.61945
 H -2.87375 0.40921 -0.50557
13
bifur_IRC_Distances_MW_output/new_data/bifur_traj3_Distances point 473
C 1.23486 -0.67565 -0.37332
 C -1.24348 -0.75483 0.03704
 C -0.00392 -1.08993 -0.25402
 C 1.95196 0.35537 0.42076
 C -1.94427 0.53524 -0.20974
 F 2.00720 -1.18135 -1.33779
 F -2.03661 -1.62774 0.66828
 H 1.76717 0.88269 0.61271
 H -1.74252 1.08910 -0.14148
 H 1.76392 0.87802 0.59699
 H -1.74845 1.07920 -0.13377
 H 2.86409 0.09963 0.61726
 H -2.86997 0.41024 -0.50291
13
bifur_IRC_Distances_MW_output/new_data/bifur_traj3_Distances point 474
C 1.23486 -0.67565 -0.37332
 C -1.24348 -0.75483 0.03704
 C -0.00392 -1.08993 -0.25402
 C 1.95196 0.35537 0.42076
 C -1.94427 0.53524 -0.20974
 F 2.00720 -1.18135 -1.33779
 F -2.03661 -1.62774 0.66828
 H 1.76717 0.88270 0.61271
 H -1.74252 1.08910 -0.14148
 H 1.76392 0.87802 0.59699
 H -1.74845 1.07920 -0.13377
 H 2.86409 0.09963 0.61726
 H -2.86997 0.41024 -0.50291
13
bifur_IRC_Distances_MW_output/new_data/bifur_traj3_Distances point 475
C 1.22769 -0.67801 -0.36958
 C -1.23619 -0.75472 0.03676
 C -0.00306 -1.09153 -0.25102
 C 1.94312 0.35873 0.41738
 C -1.93535 0.53627 -0.20776
 F 1.99837 -1.19515 -1.32585
 F -2.02904 -1.63066 0.65965
 H 1.75523 0.89234 0.60876
 H -1.72913 1.09565 -0.13849
 H 1.75597 0.87490 0.59017
 H -1.74246 1.07340 -0.13530
 H 2.85682 0.10634 0.61257
 H -2.86197 0.41245 -0.49729
13
bifur_IRC_Distances_MW_output/new_data/bifur_traj3_Distances point 476
C 1.22390 -0.67924 -0.36761
 C -1.23234 -0.75466 0.03660
 C -0.00260 -1.09233 -0.24942
 C 1.93845 0.36049 0.41558
 C -1.93063 0.53681 -0.20671
 F 1.99372 -1.20239 -1.31950
 F -2.02505 -1.63220 0.65506
 H 1.74892 0.89740 0.60665
 H -1.72206 1.09909 -0.13691
 H 1.75177 0.87324 0.58657
 H -1.73930 1.07034 -0.13609
 H 2.85300 0.10985 0.61007
 H -2.85777 0.41361 -0.49431
13
bifur_IRC_Distances_MW_output/new_data/bifur_traj3_Distances point 477
C 1.22002 -0.68049 -0.36558
 C -1.22840 -0.75461 0.03644
 C -0.00213 -1.09312 -0.24778
 C 1.93368 0.36227 0.41374
 C -1.92582 0.53735 -0.20563
 F 1.98896 -1.20975 -1.31298
 F -2.02097 -1.63379 0.65035
 H 1.74246 0.90255 0.60448
 H -1.71482 1.10258 -0.13529
 H 1.74748 0.87154 0.58290
 H -1.73609 1.06723 -0.13689
 H 2.84911 0.11343 0.60751
 H -2.85348 0.41480 -0.49126
13
bifur_IRC_Distances_MW_output/new_data/bifur_traj3_Distances point 478
C 1.21605 -0.68175 -0.36351
 C -1.22437 -0.75455 0.03627
 C -0.00164 -1.09390 -0.24608
 C 1.92880 0.36409 0.41185
 C -1.92090 0.53791 -0.20453
 F 1.98410 -1.21725 -1.30628
 F -2.01679 -1.63541 0.64550
 H 1.73585 0.90780 0.60224
 H -1.70741 1.10615 -0.13362
 H 1.74309 0.86979 0.57914
 H -1.73280 1.06404 -0.13769
 H 2.84513 0.11707 0.60487
 H -2.84911 0.41603 -0.48814
13
bifur_IRC_Distances_MW_output/new_data/bifur_traj3_Distances point 479
C 1.21193 -0.68306 -0.36135
 C -1.22017 -0.75449 0.03608
 C -0.00112 -1.09468 -0.24431
 C 1.92373 0.36597 0.40987
 C -1.91579 0.53848 -0.20337
 F 1.97904 -1.22501 -1.29928
 F -2.01245 -1.63711 0.64042
 H 1.72896 0.91324 0.59990
 H -1.69969 1.10984 -0.13188
 H 1.73852 0.86796 0.57523
 H -1.72938 1.06072 -0.13853
 H 2.84101 0.12084 0.60210
 H -2.84457 0.41730 -0.48489
13
bifur_IRC_Distances_MW_output/new_data/bifur_traj3_Distances point 480
C 1.20753 -0.68443 -0.35905
 C -1.21570 -0.75443 0.03588
 C -0.00057 -1.09548 -0.24241
 C 1.91832 0.36795 0.40775
 C -1.91034 0.53909 -0.20214
 F 1.97366 -1.23323 -1.29179
 F -2.00783 -1.63891 0.63498
 H 1.72161 0.91901 0.59739
 H -1.69147 1.11374 -0.13001
 H 1.73366 0.86601 0.57107
 H -1.72575 1.05720 -0.13940
 H 2.83663 0.12483 0.59914
 H -2.83975 0.41866 -0.48143
13
bifur_IRC_Distances_MW_output/new_data/bifur_traj3_Distances point 481
C 1.20278 -0.68590 -0.35656
 C -1.21086 -0.75437 0.03565
 C 0.00004 -1.09630 -0.24033
 C 1.91248 0.37008 0.40546
 C -1.90446 0.53974 -0.20079
 F 1.96785 -1.24206 -1.28365
 F -2.00283 -1.64087 0.62907
 H 1.71367 0.92521 0.59466
 H -1.68258 1.11795 -0.12798
 H 1.72841 0.86388 0.56657
 H -1.72184 1.05340 -0.14034
 H 2.83191 0.12912 0.59592
 H -2.83456 0.42013 -0.47767
13
bifur_IRC_Distances_MW_output/new_data/bifur_traj3_Distances point 482
C 1.19776 -0.68744 -0.35393
 C -1.20576 -0.75430 0.03540
 C 0.00068 -1.09712 -0.23812
 C 1.90633 0.37231 0.40302
 C -1.89826 0.54042 -0.19937
 F 1.96172 -1.25132 -1.27502
 F -1.99757 -1.64294 0.62279
 H 1.70528 0.93171 0.59176
 H -1.67319 1.12235 -0.12582
 H 1.72287 0.86163 0.56182
 H -1.71772 1.04940 -0.14132
 H 2.82696 0.13361 0.59250
 H -2.82911 0.42168 -0.47370
13
bifur_IRC_Distances_MW_output/new_data/bifur_traj3_Distances point 483
C 1.19281 -0.68894 -0.35133
 C -1.20071 -0.75423 0.03514
 C 0.00133 -1.09789 -0.23591
 C 1.90025 0.37449 0.40060
 C -1.89214 0.54109 -0.19797
 F 1.95568 -1.26039 -1.26645
 F -1.99238 -1.64499 0.61654
 H 1.69699 0.93810 0.58887
 H -1.66391 1.12668 -0.12368
 H 1.71740 0.85940 0.55713
 H -1.71367 1.04545 -0.14227
 H 2.82208 0.13802 0.58909
 H -2.82374 0.42322 -0.46978
13
bifur_IRC_Distances_MW_output/new_data/bifur_traj3_Distances point 484
C 1.18810 -0.69035 -0.34885
 C -1.19590 -0.75417 0.03489
 C 0.00195 -1.09858 -0.23379
 C 1.89447 0.37655 0.39828
 C -1.88632 0.54171 -0.19662
 F 1.94994 -1.26898 -1.25826
 F -1.98744 -1.64694 0.61055
 H 1.68909 0.94414 0.58610
 H -1.65507 1.13077 -0.12161
 H 1.71220 0.85727 0.55267
 H -1.70982 1.04171 -0.14318
 H 2.81746 0.14218 0.58583
 H -2.81865 0.42468 -0.46603
13
bifur_IRC_Distances_MW_output/new_data/bifur_traj3_Distances point 485
C 1.18810 -0.69035 -0.34885
 C -1.19590 -0.75417 0.03489
 C 0.00195 -1.09858 -0.23379
 C 1.89447 0.37655 0.39828
 C -1.88632 0.54171 -0.19662
 F 1.94994 -1.26898 -1.25826
 F -1.98744 -1.64694 0.61055
 H 1.68909 0.94414 0.58610
 H -1.65507 1.13077 -0.12161
 H 1.71220 0.85727 0.55266
 H -1.70982 1.04171 -0.14318
 H 2.81746 0.14219 0.58583
 H -2.81865 0.42468 -0.46603
13
bifur_IRC_Distances_MW_output/new_data/bifur_traj3_Distances point 486
C 1.17906 -0.69301 -0.34408
 C -1.18668 -0.75406 0.03440
 C 0.00317 -1.09980 -0.22964
 C 1.88340 0.38045 0.39381
 C -1.87519 0.54290 -0.19401
 F 1.93894 -1.28529 -1.24244
 F -1.97798 -1.65070 0.59895
 H 1.67393 0.95564 0.58076
 H -1.63810 1.13855 -0.11761
 H 1.70223 0.85316 0.54408
 H -1.70247 1.03455 -0.14491
 H 2.80865 0.15010 0.57952
 H -2.80895 0.42749 -0.45882
13
bifur_IRC_Distances_MW_output/new_data/bifur_traj3_Distances point 487
C 1.17452 -0.69432 -0.34168
 C -1.18204 -0.75401 0.03414
 C 0.00379 -1.10036 -0.22752
 C 1.87783 0.38239 0.39154
 C -1.86960 0.54350 -0.19269
 F 1.93342 -1.29341 -1.23444
 F -1.97323 -1.65258 0.59305
 H 1.66629 0.96138 0.57805
 H -1.62956 1.14242 -0.11556
 H 1.69722 0.85109 0.53974
 H -1.69880 1.03097 -0.14579
 H 2.80425 0.15404 0.57632
 H -2.80409 0.42891 -0.45518
13
bifur_IRC_Distances_MW_output/new_data/bifur_traj3_Distances point 488
C 1.16989 -0.69565 -0.33923
 C -1.17732 -0.75395 0.03388
 C 0.00444 -1.10090 -0.22532
 C 1.87218 0.38434 0.38922
 C -1.86391 0.54409 -0.19134
 F 1.92780 -1.30162 -1.22625
 F -1.96840 -1.65451 0.58700
 H 1.65852 0.96718 0.57529
 H -1.62087 1.14634 -0.11345
 H 1.69211 0.84897 0.53532
 H -1.69507 1.02734 -0.14668
 H 2.79978 0.15802 0.57304
 H -2.79917 0.43035 -0.45146
13
bifur_IRC_Distances_MW_output/new_data/bifur_traj3_Distances point 489
C 1.16523 -0.69697 -0.33676
 C -1.17255 -0.75390 0.03360
 C 0.00510 -1.10142 -0.22308
 C 1.86647 0.38630 0.38687
 C -1.85818 0.54469 -0.18998
 F 1.92215 -1.30985 -1.21797
 F -1.96354 -1.65645 0.58085
 H 1.65068 0.97300 0.57249
 H -1.61209 1.15027 -0.11129
 H 1.68697 0.84683 0.53084
 H -1.69132 1.02368 -0.14759
 H 2.79530 0.16201 0.56972
 H -2.79423 0.43180 -0.44770
13
bifur_IRC_Distances_MW_output/new_data/bifur_traj3_Distances point 490
C 1.16060 -0.69827 -0.33430
 C -1.16781 -0.75385 0.03333
 C 0.00576 -1.10190 -0.22081
 C 1.86081 0.38823 0.38452
 C -1.85250 0.54528 -0.18861
 F 1.91654 -1.31796 -1.20972
 F -1.95871 -1.65838 0.57469
 H 1.64289 0.97874 0.56970
 H -1.60336 1.15415 -0.10912
 H 1.68186 0.84471 0.52637
 H -1.68761 1.02006 -0.14850
 H 2.79086 0.16595 0.56640
 H -2.78933 0.43324 -0.44395
13
bifur_IRC_Distances_MW_output/new_data/bifur_traj3_Distances point 491
C 1.15601 -0.69954 -0.33186
 C -1.16311 -0.75380 0.03305
 C 0.00643 -1.10235 -0.21851
 C 1.85520 0.39013 0.38217
 C -1.84687 0.54586 -0.18725
 F 1.91098 -1.32595 -1.20150
 F -1.95393 -1.66029 0.56853
 H 1.63516 0.98440 0.56693
 H -1.59470 1.15797 -0.10693
 H 1.67679 0.84259 0.52190
 H -1.68394 1.01649 -0.14942
 H 2.78648 0.16982 0.56309
 H -2.78450 0.43467 -0.44022
13
bifur_IRC_Distances_MW_output/new_data/bifur_traj3_Distances point 492
C 1.15140 -0.70081 -0.32939
 C -1.15838 -0.75376 0.03277
 C 0.00712 -1.10278 -0.21615
 C 1.84956 0.39202 0.37980
 C -1.84122 0.54644 -0.18587
 F 1.90539 -1.33393 -1.19321
 F -1.94913 -1.66222 0.56228
 H 1.62738 0.99006 0.56415
 H -1.58599 1.16178 -0.10469
 H 1.67170 0.84047 0.51739
 H -1.68028 1.01292 -0.15037
 H 2.78210 0.17369 0.55974
 H -2.77966 0.43611 -0.43645
13
bifur_IRC_Distances_MW_output/new_data/bifur_traj3_Distances point 493
C 1.14669 -0.70209 -0.32687
 C -1.15354 -0.75371 0.03248
 C 0.00784 -1.10318 -0.21369
 C 1.84380 0.39394 0.37736
 C -1.83545 0.54702 -0.18445
 F 1.89969 -1.34203 -1.18471
 F -1.94423 -1.66418 0.55584
 H 1.61943 0.99580 0.56130
 H -1.57707 1.16566 -0.10236
 H 1.66648 0.83830 0.51273
 H -1.67654 1.00928 -0.15136
 H 2.77764 0.17762 0.55630
 H -2.77473 0.43758 -0.43258
13
bifur_IRC_Distances_MW_output/new_data/bifur_traj3_Distances point 494
C 1.14183 -0.70340 -0.32426
 C -1.14855 -0.75367 0.03218
 C 0.00859 -1.10358 -0.21107
 C 1.83787 0.39590 0.37483
 C -1.82950 0.54762 -0.18297
 F 1.89382 -1.35031 -1.17592
 F -1.93919 -1.66621 0.54912
 H 1.61123 1.00168 0.55837
 H -1.56787 1.16962 -0.09989
 H 1.66110 0.83606 0.50787
 H -1.67271 1.00555 -0.15243
 H 2.77306 0.18164 0.55273
 H -2.76967 0.43910 -0.42856
13
bifur_IRC_Distances_MW_output/new_data/bifur_traj3_Distances point 495
C 1.13684 -0.70472 -0.32157
 C -1.14342 -0.75363 0.03188
 C 0.00939 -1.10396 -0.20829
 C 1.83177 0.39789 0.37221
 C -1.82340 0.54823 -0.18145
 F 1.88779 -1.35875 -1.16687
 F -1.93401 -1.66829 0.54213
 H 1.60280 1.00768 0.55538
 H -1.55840 1.17366 -0.09729
 H 1.65556 0.83377 0.50282
 H -1.66880 1.00173 -0.15357
 H 2.76838 0.18574 0.54904
 H -2.76449 0.44065 -0.42440
13
bifur_IRC_Distances_MW_output/new_data/bifur_traj3_Distances point 496
C 1.13684 -0.70472 -0.32157
 C -1.14342 -0.75363 0.03188
 C 0.00939 -1.10396 -0.20829
 C 1.83177 0.39789 0.37221
 C -1.82340 0.54823 -0.18145
 F 1.88779 -1.35875 -1.16687
 F -1.93401 -1.66829 0.54213
 H 1.60280 1.00768 0.55538
 H -1.55840 1.17366 -0.09729
 H 1.65556 0.83377 0.50282
 H -1.66880 1.00173 -0.15357
 H 2.76838 0.18574 0.54904
 H -2.76449 0.44065 -0.42440
13
bifur_IRC_Distances_MW_output/new_data/bifur_traj3_Distances point 497
C 1.12662 -0.70739 -0.31603
 C -1.13288 -0.75356 0.03126
 C 0.01110 -1.10470 -0.20225
 C 1.81928 0.40193 0.36677
 C -1.81091 0.54947 -0.17828
 F 1.87543 -1.37584 -1.14828
 F -1.92343 -1.67256 0.52751
 H 1.58551 1.01984 0.54932
 H -1.53894 1.18183 -0.09170
 H 1.64417 0.82909 0.49216
 H -1.66086 0.99401 -0.15614
 H 2.75884 0.19404 0.54142
 H -2.75393 0.44385 -0.41577
13
bifur_IRC_Distances_MW_output/new_data/bifur_traj3_Distances point 498
C 1.12142 -0.70872 -0.31318
 C -1.12750 -0.75354 0.03096
 C 0.01201 -1.10505 -0.19894
 C 1.81293 0.40395 0.36395
 C -1.80457 0.55010 -0.17664
 F 1.86916 -1.38440 -1.13882
 F -1.91807 -1.67472 0.51990
 H 1.57672 1.02593 0.54631
 H -1.52902 1.18592 -0.08868
 H 1.63835 0.82673 0.48654
 H -1.65687 0.99013 -0.15761
 H 2.75402 0.19820 0.53751
 H -2.74859 0.44547 -0.41131
13
bifur_IRC_Distances_MW_output/new_data/bifur_traj3_Distances point 499
C 1.11616 -0.71006 -0.31028
 C -1.12204 -0.75352 0.03068
 C 0.01299 -1.10541 -0.19536
 C 1.80649 0.40599 0.36107
 C -1.79814 0.55073 -0.17496
 F 1.86279 -1.39300 -1.12924
 F -1.91265 -1.67692 0.51203
 H 1.56780 1.03206 0.54332
 H -1.51892 1.19003 -0.08547
 H 1.63241 0.82436 0.48065
 H -1.65286 0.98625 -0.15926
 H 2.74916 0.20239 0.53352
 H -2.74318 0.44711 -0.40672
13
bifur_IRC_Distances_MW_output/new_data/bifur_traj3_Distances point 500
C 1.11078 -0.71141 -0.30728
 C -1.11646 -0.75352 0.03040
 C 0.01403 -1.10578 -0.19142
 C 1.79990 0.40804 0.35808
 C -1.79158 0.55138 -0.17322
 F 1.85628 -1.40169 -1.11949
 F -1.90713 -1.67916 0.50382
 H 1.55870 1.03824 0.54038
 H -1.50857 1.19417 -0.08198
 H 1.62631 0.82197 0.47438
 H -1.64881 0.98235 -0.16114
 H 2.74421 0.20661 0.52942
 H -2.73768 0.44879 -0.40195
