# Supplementary material for: Low dimensional representations along intrinsic reaction coordinates and molecular dynamics trajectories using interatomic distance matrices
Source: Chem Sci. 2019 Sep 18;10(43):9954–68. doi: 10.1039/c9sc02742d (PMC6991188; doi:10.1039/c9sc02742d)
Supplement: Supplementary file 1 [file SC-010-C9SC02742D-s001.zip › C9SC02742D-SI/ESI_xyz_files/bifur_IRC_Distances_MW_output/new_data/bifur_traj_C_Distances_MW_PC1.xyz]

13
bifur_IRC_Distances_MW_output/new_data/bifur_traj4_Distances point 1
C 0.72773 -0.78152 0.20006
 C -0.73269 -0.74416 0.28877
 C 0.06315 -1.04417 1.52091
 C 1.39713 0.51268 -0.21453
 C -1.38443 0.58433 -0.04006
 F 1.38073 -1.89727 -0.31567
 F -1.50271 -1.82438 -0.14954
 H 0.93482 1.39702 0.32987
 H -0.80967 1.44317 0.45202
 H 1.27910 0.64338 -1.31648
 H -1.39613 0.71280 -1.14373
 H 2.53274 0.43518 0.04515
 H -2.48978 0.56294 0.34321
13
bifur_IRC_Distances_MW_output/new_data/bifur_traj4_Distances point 2
C 0.72666 -0.78159 0.20013
 C -0.73161 -0.74428 0.28875
 C 0.06323 -1.04433 1.52190
 C 1.39633 0.51285 -0.21450
 C -1.38363 0.58446 -0.04012
 F 1.37927 -1.89778 -0.31604
 F -1.50134 -1.82495 -0.15006
 H 0.93324 1.39752 0.33026
 H -0.80799 1.44360 0.45232
 H 1.27856 0.64320 -1.31713
 H -1.39574 0.71259 -1.14446
 H 2.53280 0.43548 0.04551
 H -2.48979 0.56322 0.34345
13
bifur_IRC_Distances_MW_output/new_data/bifur_traj4_Distances point 3
C 0.72562 -0.78166 0.20019
 C -0.73056 -0.74440 0.28873
 C 0.06330 -1.04448 1.52286
 C 1.39556 0.51301 -0.21448
 C -1.38286 0.58459 -0.04018
 F 1.37786 -1.89827 -0.31639
 F -1.50000 -1.82551 -0.15056
 H 0.93170 1.39801 0.33062
 H -0.80636 1.44403 0.45260
 H 1.27805 0.64302 -1.31777
 H -1.39536 0.71239 -1.14516
 H 2.53287 0.43576 0.04585
 H -2.48981 0.56350 0.34368
13
bifur_IRC_Distances_MW_output/new_data/bifur_traj4_Distances point 4
C 0.72459 -0.78173 0.20024
 C -0.72953 -0.74451 0.28872
 C 0.06337 -1.04463 1.52381
 C 1.39480 0.51317 -0.21446
 C -1.38210 0.58471 -0.04024
 F 1.37646 -1.89875 -0.31675
 F -1.49869 -1.82605 -0.15105
 H 0.93018 1.39849 0.33099
 H -0.80475 1.44444 0.45289
 H 1.27754 0.64285 -1.31840
 H -1.39498 0.71220 -1.14585
 H 2.53293 0.43604 0.04619
 H -2.48982 0.56378 0.34391
13
bifur_IRC_Distances_MW_output/new_data/bifur_traj4_Distances point 5
C 0.72362 -0.78179 0.20030
 C -0.72855 -0.74462 0.28870
 C 0.06344 -1.04478 1.52470
 C 1.39408 0.51332 -0.21443
 C -1.38138 0.58483 -0.04029
 F 1.37514 -1.89921 -0.31708
 F -1.49744 -1.82657 -0.15152
 H 0.92874 1.39895 0.33133
 H -0.80322 1.44484 0.45316
 H 1.27705 0.64268 -1.31899
 H -1.39463 0.71201 -1.14650
 H 2.53299 0.43631 0.04651
 H -2.48984 0.56404 0.34413
13
bifur_IRC_Distances_MW_output/new_data/bifur_traj4_Distances point 6
C 0.72276 -0.78185 0.20035
 C -0.72768 -0.74471 0.28869
 C 0.06350 -1.04490 1.52550
 C 1.39344 0.51345 -0.21441
 C -1.38074 0.58493 -0.04034
 F 1.37397 -1.89961 -0.31738
 F -1.49634 -1.82703 -0.15194
 H 0.92746 1.39935 0.33164
 H -0.80187 1.44518 0.45339
 H 1.27663 0.64253 -1.31952
 H -1.39432 0.71185 -1.14708
 H 2.53305 0.43655 0.04679
 H -2.48986 0.56427 0.34432
13
bifur_IRC_Distances_MW_output/new_data/bifur_traj4_Distances point 7
C 0.72205 -0.78190 0.20039
 C -0.72697 -0.74479 0.28868
 C 0.06355 -1.04501 1.52614
 C 1.39293 0.51356 -0.21440
 C -1.38022 0.58501 -0.04038
 F 1.37301 -1.89994 -0.31762
 F -1.49543 -1.82741 -0.15228
 H 0.92642 1.39968 0.33188
 H -0.80077 1.44547 0.45359
 H 1.27628 0.64241 -1.31994
 H -1.39406 0.71172 -1.14755
 H 2.53309 0.43674 0.04702
 H -2.48987 0.56446 0.34447
13
bifur_IRC_Distances_MW_output/new_data/bifur_traj4_Distances point 8
C 0.72158 -0.78193 0.20042
 C -0.72649 -0.74484 0.28867
 C 0.06358 -1.04508 1.52657
 C 1.39258 0.51363 -0.21439
 C -1.37988 0.58507 -0.04041
 F 1.37237 -1.90016 -0.31778
 F -1.49483 -1.82765 -0.15250
 H 0.92573 1.39990 0.33205
 H -0.80003 1.44566 0.45372
 H 1.27605 0.64233 -1.32023
 H -1.39389 0.71163 -1.14787
 H 2.53313 0.43686 0.04717
 H -2.48988 0.56458 0.34457
13
bifur_IRC_Distances_MW_output/new_data/bifur_traj4_Distances point 9
C 0.72157 -0.78193 0.20042
 C -0.72648 -0.74485 0.28867
 C 0.06358 -1.04508 1.52658
 C 1.39257 0.51363 -0.21439
 C -1.37987 0.58507 -0.04041
 F 1.37236 -1.90017 -0.31778
 F -1.49482 -1.82766 -0.15251
 H 0.92571 1.39990 0.33205
 H -0.80001 1.44566 0.45372
 H 1.27604 0.64233 -1.32024
 H -1.39389 0.71163 -1.14788
 H 2.53313 0.43687 0.04718
 H -2.48988 0.56458 0.34458
13
bifur_IRC_Distances_MW_output/new_data/bifur_traj4_Distances point 10
C 0.72270 -0.78185 0.20035
 C -0.72762 -0.74472 0.28869
 C 0.06350 -1.04491 1.52555
 C 1.39340 0.51346 -0.21441
 C -1.38070 0.58494 -0.04034
 F 1.37389 -1.89964 -0.31740
 F -1.49626 -1.82706 -0.15197
 H 0.92738 1.39938 0.33166
 H -0.80178 1.44521 0.45341
 H 1.27660 0.64252 -1.31955
 H -1.39430 0.71184 -1.14712
 H 2.53305 0.43656 0.04681
 H -2.48986 0.56428 0.34433
13
bifur_IRC_Distances_MW_output/new_data/bifur_traj4_Distances point 11
C 0.72470 -0.78172 0.20024
 C -0.72963 -0.74450 0.28872
 C 0.06336 -1.04462 1.52371
 C 1.39488 0.51315 -0.21446
 C -1.38218 0.58470 -0.04023
 F 1.37660 -1.89870 -0.31671
 F -1.49882 -1.82600 -0.15100
 H 0.93034 1.39844 0.33095
 H -0.80491 1.44440 0.45286
 H 1.27759 0.64286 -1.31833
 H -1.39502 0.71222 -1.14578
 H 2.53292 0.43602 0.04615
 H -2.48982 0.56375 0.34389
13
bifur_IRC_Distances_MW_output/new_data/bifur_traj4_Distances point 12
C 0.72470 -0.78172 0.20024
 C -0.72963 -0.74450 0.28872
 C 0.06336 -1.04462 1.52371
 C 1.39488 0.51315 -0.21446
 C -1.38218 0.58470 -0.04023
 F 1.37660 -1.89870 -0.31671
 F -1.49882 -1.82600 -0.15100
 H 0.93034 1.39844 0.33095
 H -0.80491 1.44440 0.45286
 H 1.27759 0.64286 -1.31833
 H -1.39502 0.71222 -1.14578
 H 2.53292 0.43602 0.04615
 H -2.48982 0.56375 0.34389
13
bifur_IRC_Distances_MW_output/new_data/bifur_traj4_Distances point 13
C 0.72919 -0.78142 0.19998
 C -0.73415 -0.74400 0.28879
 C 0.06305 -1.04396 1.51956
 C 1.39820 0.51246 -0.21456
 C -1.38551 0.58415 -0.03997
 F 1.38270 -1.89658 -0.31516
 F -1.50458 -1.82360 -0.14883
 H 0.93697 1.39633 0.32936
 H -0.81195 1.44257 0.45162
 H 1.27982 0.64363 -1.31558
 H -1.39666 0.71307 -1.14275
 H 2.53266 0.43479 0.04467
 H -2.48976 0.56254 0.34288
13
bifur_IRC_Distances_MW_output/new_data/bifur_traj4_Distances point 14
C 0.73168 -0.78125 0.19984
 C -0.73666 -0.74372 0.28883
 C 0.06288 -1.04359 1.51724
 C 1.40005 0.51207 -0.21462
 C -1.38736 0.58385 -0.03983
 F 1.38609 -1.89540 -0.31430
 F -1.50777 -1.82226 -0.14761
 H 0.94065 1.39516 0.32847
 H -0.81585 1.44156 0.45092
 H 1.28107 0.64406 -1.31404
 H -1.39758 0.71355 -1.14106
 H 2.53253 0.43410 0.04385
 H -2.48974 0.56187 0.34232
13
bifur_IRC_Distances_MW_output/new_data/bifur_traj4_Distances point 15
C 0.73435 -0.78107 0.19968
 C -0.73936 -0.74342 0.28888
 C 0.06270 -1.04319 1.51473
 C 1.40204 0.51166 -0.21468
 C -1.38935 0.58352 -0.03968
 F 1.38974 -1.89412 -0.31336
 F -1.51121 -1.82081 -0.14630
 H 0.94461 1.39389 0.32751
 H -0.82004 1.44046 0.45017
 H 1.28241 0.64452 -1.31238
 H -1.39856 0.71407 -1.13923
 H 2.53239 0.43336 0.04296
 H -2.48973 0.56115 0.34171
13
bifur_IRC_Distances_MW_output/new_data/bifur_traj4_Distances point 16
C 0.73710 -0.78088 0.19952
 C -0.74212 -0.74312 0.28893
 C 0.06251 -1.04278 1.51215
 C 1.40409 0.51123 -0.21474
 C -1.39140 0.58319 -0.03952
 F 1.39349 -1.89281 -0.31240
 F -1.51475 -1.81933 -0.14494
 H 0.94866 1.39258 0.32652
 H -0.82433 1.43932 0.44940
 H 1.28379 0.64500 -1.31067
 H -1.39958 0.71461 -1.13735
 H 2.53227 0.43259 0.04204
 H -2.48973 0.56040 0.34107
13
bifur_IRC_Distances_MW_output/new_data/bifur_traj4_Distances point 17
C 0.73948 -0.78072 0.19938
 C -0.74452 -0.74285 0.28897
 C 0.06234 -1.04243 1.50990
 C 1.40586 0.51085 -0.21480
 C -1.39317 0.58290 -0.03939
 F 1.39674 -1.89167 -0.31156
 F -1.51781 -1.81803 -0.14376
 H 0.95217 1.39144 0.32566
 H -0.82805 1.43834 0.44873
 H 1.28499 0.64542 -1.30918
 H -1.40047 0.71507 -1.13571
 H 2.53217 0.43193 0.04124
 H -2.48974 0.55975 0.34052
13
bifur_IRC_Distances_MW_output/new_data/bifur_traj4_Distances point 18
C 0.74083 -0.78063 0.19930
 C -0.74588 -0.74270 0.28899
 C 0.06225 -1.04223 1.50862
 C 1.40687 0.51064 -0.21483
 C -1.39418 0.58273 -0.03931
 F 1.39858 -1.89102 -0.31108
 F -1.51955 -1.81730 -0.14309
 H 0.95416 1.39080 0.32517
 H -0.83016 1.43778 0.44835
 H 1.28567 0.64566 -1.30833
 H -1.40097 0.71534 -1.13478
 H 2.53212 0.43155 0.04079
 H -2.48975 0.55937 0.34021
13
bifur_IRC_Distances_MW_output/new_data/bifur_traj4_Distances point 19
C 0.74110 -0.78061 0.19929
 C -0.74615 -0.74266 0.28900
 C 0.06223 -1.04219 1.50836
 C 1.40707 0.51060 -0.21484
 C -1.39439 0.58269 -0.03930
 F 1.39896 -1.89088 -0.31099
 F -1.51990 -1.81715 -0.14295
 H 0.95456 1.39067 0.32507
 H -0.83059 1.43766 0.44827
 H 1.28581 0.64571 -1.30816
 H -1.40108 0.71539 -1.13459
 H 2.53211 0.43147 0.04069
 H -2.48975 0.55930 0.34014
13
bifur_IRC_Distances_MW_output/new_data/bifur_traj4_Distances point 20
C 0.74069 -0.78064 0.19931
 C -0.74574 -0.74271 0.28899
 C 0.06226 -1.04225 1.50875
 C 1.40676 0.51066 -0.21483
 C -1.39408 0.58275 -0.03932
 F 1.39839 -1.89108 -0.31113
 F -1.51937 -1.81737 -0.14316
 H 0.95395 1.39086 0.32522
 H -0.82994 1.43784 0.44839
 H 1.28560 0.64563 -1.30842
 H -1.40092 0.71531 -1.13488
 H 2.53213 0.43159 0.04083
 H -2.48975 0.55941 0.34024
13
bifur_IRC_Distances_MW_output/new_data/bifur_traj4_Distances point 21
C 0.73984 -0.78070 0.19936
 C -0.74488 -0.74281 0.28897
 C 0.06232 -1.04237 1.50955
 C 1.40613 0.51080 -0.21481
 C -1.39344 0.58285 -0.03937
 F 1.39723 -1.89149 -0.31143
 F -1.51828 -1.81783 -0.14358
 H 0.95271 1.39127 0.32553
 H -0.82862 1.43819 0.44863
 H 1.28518 0.64548 -1.30895
 H -1.40061 0.71514 -1.13546
 H 2.53216 0.43182 0.04112
 H -2.48974 0.55965 0.34044
13
bifur_IRC_Distances_MW_output/new_data/bifur_traj4_Distances point 22
C 0.73867 -0.78078 0.19943
 C -0.74370 -0.74294 0.28895
 C 0.06240 -1.04255 1.51067
 C 1.40525 0.51098 -0.21478
 C -1.39256 0.58300 -0.03943
 F 1.39563 -1.89206 -0.31185
 F -1.51676 -1.81848 -0.14417
 H 0.95097 1.39183 0.32595
 H -0.82678 1.43868 0.44896
 H 1.28458 0.64528 -1.30969
 H -1.40017 0.71491 -1.13627
 H 2.53221 0.43215 0.04151
 H -2.48973 0.55997 0.34071
13
bifur_IRC_Distances_MW_output/new_data/bifur_traj4_Distances point 23
C 0.73867 -0.78078 0.19943
 C -0.74370 -0.74294 0.28895
 C 0.06240 -1.04255 1.51067
 C 1.40525 0.51098 -0.21478
 C -1.39256 0.58300 -0.03943
 F 1.39563 -1.89206 -0.31185
 F -1.51676 -1.81848 -0.14417
 H 0.95097 1.39183 0.32595
 H -0.82678 1.43868 0.44896
 H 1.28458 0.64528 -1.30969
 H -1.40017 0.71491 -1.13627
 H 2.53221 0.43215 0.04151
 H -2.48973 0.55997 0.34071
13
bifur_IRC_Distances_MW_output/new_data/bifur_traj4_Distances point 24
C 0.73552 -0.78099 0.19961
 C -0.74053 -0.74329 0.28890
 C 0.06262 -1.04302 1.51363
 C 1.40291 0.51147 -0.21471
 C -1.39022 0.58338 -0.03961
 F 1.39134 -1.89356 -0.31295
 F -1.51272 -1.82018 -0.14572
 H 0.94633 1.39333 0.32709
 H -0.82187 1.43997 0.44984
 H 1.28300 0.64473 -1.31165
 H -1.39900 0.71430 -1.13843
 H 2.53234 0.43303 0.04257
 H -2.48972 0.56083 0.34144
13
bifur_IRC_Distances_MW_output/new_data/bifur_traj4_Distances point 25
C 0.73436 -0.78107 0.19968
 C -0.73936 -0.74342 0.28888
 C 0.06270 -1.04319 1.51473
 C 1.40204 0.51166 -0.21468
 C -1.38935 0.58352 -0.03968
 F 1.38975 -1.89412 -0.31336
 F -1.51122 -1.82081 -0.14630
 H 0.94461 1.39389 0.32751
 H -0.82004 1.44046 0.45017
 H 1.28241 0.64452 -1.31238
 H -1.39856 0.71407 -1.13923
 H 2.53239 0.43336 0.04296
 H -2.48973 0.56114 0.34171
13
bifur_IRC_Distances_MW_output/new_data/bifur_traj4_Distances point 26
C 0.73344 -0.78113 0.19973
 C -0.73844 -0.74353 0.28886
 C 0.06276 -1.04332 1.51559
 C 1.40136 0.51180 -0.21466
 C -1.38867 0.58364 -0.03973
 F 1.38850 -1.89456 -0.31368
 F -1.51004 -1.82131 -0.14675
 H 0.94326 1.39432 0.32784
 H -0.81861 1.44083 0.45043
 H 1.28195 0.64437 -1.31295
 H -1.39823 0.71389 -1.13985
 H 2.53244 0.43361 0.04326
 H -2.48973 0.56139 0.34192
13
bifur_IRC_Distances_MW_output/new_data/bifur_traj4_Distances point 27
C 0.71769 -0.81910 -0.02752
 C -0.75227 -0.78135 0.06270
 C -0.10744 -1.47865 -1.09289
 C 1.40547 0.52418 -0.14127
 C -1.38381 0.59441 0.02415
 F 1.45547 -1.72062 0.73153
 F -1.43938 -1.64421 0.91764
 H 0.86322 1.19365 -0.87765
 H -0.89781 1.23510 -0.78514
 H 1.42342 1.00698 0.86163
 H -1.25720 1.07333 1.01568
 H 2.49693 0.34299 -0.50130
 H -2.52430 0.47330 -0.18756
13
bifur_IRC_Distances_MW_output/new_data/bifur_traj4_Distances point 28
C 0.71661 -0.81917 -0.02755
 C -0.75120 -0.78148 0.06247
 C -0.10749 -1.47894 -1.09405
 C 1.40468 0.52436 -0.14113
 C -1.38301 0.59455 0.02415
 F 1.45405 -1.72109 0.73195
 F -1.43796 -1.64476 0.91784
 H 0.86161 1.19418 -0.87775
 H -0.89616 1.23553 -0.78557
 H 1.42297 1.00687 0.86258
 H -1.25671 1.07319 1.01655
 H 2.49694 0.34322 -0.50165
 H -2.52433 0.47355 -0.18784
13
bifur_IRC_Distances_MW_output/new_data/bifur_traj4_Distances point 29
C 0.71521 -0.81926 -0.02759
 C -0.74981 -0.78166 0.06217
 C -0.10755 -1.47930 -1.09556
 C 1.40365 0.52459 -0.14096
 C -1.38197 0.59472 0.02414
 F 1.45221 -1.72171 0.73250
 F -1.43612 -1.64548 0.91809
 H 0.85952 1.19488 -0.87788
 H -0.89403 1.23608 -0.78614
 H 1.42239 1.00672 0.86382
 H -1.25609 1.07302 1.01768
 H 2.49696 0.34352 -0.50209
 H -2.52438 0.47388 -0.18820
13
bifur_IRC_Distances_MW_output/new_data/bifur_traj4_Distances point 30
C 0.71329 -0.81938 -0.02764
 C -0.74791 -0.78189 0.06176
 C -0.10763 -1.47981 -1.09761
 C 1.40224 0.52491 -0.14071
 C -1.38055 0.59496 0.02414
 F 1.44968 -1.72254 0.73325
 F -1.43360 -1.64647 0.91844
 H 0.85666 1.19583 -0.87806
 H -0.89110 1.23684 -0.78691
 H 1.42159 1.00652 0.86550
 H -1.25523 1.07278 1.01923
 H 2.49700 0.34393 -0.50269
 H -2.52445 0.47433 -0.18869
13
bifur_IRC_Distances_MW_output/new_data/bifur_traj4_Distances point 31
C 0.71074 -0.81954 -0.02771
 C -0.74537 -0.78221 0.06122
 C -0.10773 -1.48047 -1.10033
 C 1.40038 0.52533 -0.14039
 C -1.37865 0.59528 0.02413
 F 1.44633 -1.72366 0.73424
 F -1.43025 -1.64777 0.91889
 H 0.85285 1.19709 -0.87830
 H -0.88721 1.23785 -0.78793
 H 1.42053 1.00625 0.86772
 H -1.25410 1.07246 1.02127
 H 2.49705 0.34447 -0.50349
 H -2.52456 0.47492 -0.18934
13
bifur_IRC_Distances_MW_output/new_data/bifur_traj4_Distances point 32
C 0.70785 -0.81972 -0.02779
 C -0.74251 -0.78257 0.06061
 C -0.10785 -1.48122 -1.10339
 C 1.39827 0.52580 -0.14003
 C -1.37652 0.59563 0.02412
 F 1.44254 -1.72491 0.73536
 F -1.42646 -1.64924 0.91940
 H 0.84853 1.19851 -0.87856
 H -0.88280 1.23899 -0.78908
 H 1.41934 1.00595 0.87023
 H -1.25282 1.07210 1.02357
 H 2.49712 0.34508 -0.50439
 H -2.52469 0.47559 -0.19006
13
bifur_IRC_Distances_MW_output/new_data/bifur_traj4_Distances point 33
C 0.70504 -0.81989 -0.02787
 C -0.73972 -0.78292 0.06002
 C -0.10796 -1.48194 -1.10636
 C 1.39622 0.52626 -0.13967
 C -1.37444 0.59598 0.02411
 F 1.43885 -1.72612 0.73644
 F -1.42278 -1.65067 0.91989
 H 0.84433 1.19989 -0.87881
 H -0.87851 1.24009 -0.79020
 H 1.41818 1.00566 0.87266
 H -1.25159 1.07175 1.02580
 H 2.49721 0.34567 -0.50526
 H -2.52483 0.47624 -0.19076
13
bifur_IRC_Distances_MW_output/new_data/bifur_traj4_Distances point 34
C 0.70504 -0.81989 -0.02787
 C -0.73972 -0.78292 0.06002
 C -0.10796 -1.48194 -1.10636
 C 1.39622 0.52626 -0.13967
 C -1.37444 0.59598 0.02411
 F 1.43885 -1.72612 0.73644
 F -1.42279 -1.65067 0.91989
 H 0.84433 1.19989 -0.87881
 H -0.87851 1.24009 -0.79020
 H 1.41818 1.00566 0.87266
 H -1.25159 1.07175 1.02580
 H 2.49721 0.34567 -0.50526
 H -2.52483 0.47624 -0.19076
13
bifur_IRC_Distances_MW_output/new_data/bifur_traj4_Distances point 35
C 0.69995 -0.82020 -0.02799
 C -0.73467 -0.78355 0.05894
 C -0.10815 -1.48323 -1.11169
 C 1.39252 0.52709 -0.13903
 C -1.37069 0.59660 0.02409
 F 1.43218 -1.72831 0.73840
 F -1.41613 -1.65325 0.92075
 H 0.83672 1.20238 -0.87924
 H -0.87072 1.24208 -0.79223
 H 1.41608 1.00512 0.87703
 H -1.24937 1.07112 1.02981
 H 2.49740 0.34673 -0.50682
 H -2.52511 0.47741 -0.19201
13
bifur_IRC_Distances_MW_output/new_data/bifur_traj4_Distances point 36
C 0.69762 -0.82034 -0.02805
 C -0.73235 -0.78383 0.05844
 C -0.10824 -1.48382 -1.11412
 C 1.39083 0.52747 -0.13874
 C -1.36898 0.59688 0.02409
 F 1.42913 -1.72931 0.73929
 F -1.41309 -1.65442 0.92114
 H 0.83323 1.20352 -0.87944
 H -0.86715 1.24298 -0.79315
 H 1.41512 1.00488 0.87901
 H -1.24836 1.07083 1.03163
 H 2.49750 0.34722 -0.50754
 H -2.52525 0.47795 -0.19257
13
bifur_IRC_Distances_MW_output/new_data/bifur_traj4_Distances point 37
C 0.69546 -0.82047 -0.02810
 C -0.73021 -0.78410 0.05799
 C -0.10832 -1.48436 -1.11636
 C 1.38926 0.52782 -0.13846
 C -1.36739 0.59715 0.02408
 F 1.42630 -1.73023 0.74011
 F -1.41027 -1.65551 0.92150
 H 0.83000 1.20457 -0.87962
 H -0.86383 1.24381 -0.79401
 H 1.41424 1.00466 0.88085
 H -1.24743 1.07056 1.03331
 H 2.49760 0.34767 -0.50820
 H -2.52539 0.47844 -0.19310
13
bifur_IRC_Distances_MW_output/new_data/bifur_traj4_Distances point 38
C 0.69388 -0.82056 -0.02814
 C -0.72864 -0.78429 0.05765
 C -0.10837 -1.48476 -1.11800
 C 1.38812 0.52807 -0.13826
 C -1.36624 0.59734 0.02407
 F 1.42423 -1.73090 0.74071
 F -1.40822 -1.65630 0.92176
 H 0.82764 1.20533 -0.87975
 H -0.86141 1.24442 -0.79463
 H 1.41359 1.00449 0.88219
 H -1.24676 1.07037 1.03454
 H 2.49767 0.34800 -0.50868
 H -2.52550 0.47880 -0.19347
13
bifur_IRC_Distances_MW_output/new_data/bifur_traj4_Distances point 39
C 0.69342 -0.82059 -0.02815
 C -0.72818 -0.78435 0.05756
 C -0.10839 -1.48487 -1.11847
 C 1.38779 0.52814 -0.13821
 C -1.36590 0.59739 0.02407
 F 1.42363 -1.73110 0.74089
 F -1.40762 -1.65653 0.92183
 H 0.82695 1.20555 -0.87978
 H -0.86071 1.24460 -0.79481
 H 1.41341 1.00444 0.88258
 H -1.24656 1.07031 1.03490
 H 2.49770 0.34809 -0.50882
 H -2.52553 0.47891 -0.19358
13
bifur_IRC_Distances_MW_output/new_data/bifur_traj4_Distances point 40
C 0.69377 -0.82057 -0.02814
 C -0.72853 -0.78430 0.05763
 C -0.10838 -1.48478 -1.11811
 C 1.38804 0.52809 -0.13825
 C -1.36616 0.59735 0.02407
 F 1.42409 -1.73095 0.74076
 F -1.40808 -1.65636 0.92178
 H 0.82747 1.20538 -0.87976
 H -0.86125 1.24446 -0.79467
 H 1.41355 1.00448 0.88228
 H -1.24671 1.07035 1.03462
 H 2.49768 0.34802 -0.50871
 H -2.52551 0.47883 -0.19350
13
bifur_IRC_Distances_MW_output/new_data/bifur_traj4_Distances point 41
C 0.69464 -0.82052 -0.02812
 C -0.72940 -0.78420 0.05782
 C -0.10834 -1.48457 -1.11721
 C 1.38867 0.52795 -0.13836
 C -1.36680 0.59724 0.02407
 F 1.42523 -1.73058 0.74042
 F -1.40921 -1.65592 0.92163
 H 0.82878 1.20496 -0.87969
 H -0.86259 1.24413 -0.79433
 H 1.41391 1.00457 0.88154
 H -1.24708 1.07046 1.03395
 H 2.49764 0.34784 -0.50844
 H -2.52545 0.47863 -0.19329
13
bifur_IRC_Distances_MW_output/new_data/bifur_traj4_Distances point 42
C 0.69594 -0.82044 -0.02809
 C -0.73068 -0.78404 0.05809
 C -0.10830 -1.48424 -1.11587
 C 1.38961 0.52774 -0.13852
 C -1.36774 0.59709 0.02408
 F 1.42693 -1.73002 0.73993
 F -1.41090 -1.65527 0.92142
 H 0.83072 1.20433 -0.87958
 H -0.86457 1.24363 -0.79382
 H 1.41444 1.00471 0.88044
 H -1.24764 1.07062 1.03294
 H 2.49757 0.34757 -0.50805
 H -2.52536 0.47833 -0.19298
13
bifur_IRC_Distances_MW_output/new_data/bifur_traj4_Distances point 43
C 0.69761 -0.82034 -0.02805
 C -0.73235 -0.78383 0.05844
 C -0.10824 -1.48382 -1.11413
 C 1.39082 0.52747 -0.13873
 C -1.36897 0.59688 0.02409
 F 1.42912 -1.72931 0.73929
 F -1.41308 -1.65443 0.92114
 H 0.83322 1.20352 -0.87944
 H -0.86714 1.24298 -0.79315
 H 1.41512 1.00488 0.87902
 H -1.24836 1.07083 1.03164
 H 2.49750 0.34722 -0.50754
 H -2.52525 0.47795 -0.19258
13
bifur_IRC_Distances_MW_output/new_data/bifur_traj4_Distances point 44
C 0.69951 -0.82022 -0.02800
 C -0.73423 -0.78360 0.05885
 C -0.10817 -1.48334 -1.11215
 C 1.39220 0.52716 -0.13897
 C -1.37037 0.59665 0.02409
 F 1.43160 -1.72850 0.73857
 F -1.41556 -1.65347 0.92083
 H 0.83606 1.20260 -0.87928
 H -0.87005 1.24225 -0.79240
 H 1.41590 1.00508 0.87740
 H -1.24918 1.07106 1.03015
 H 2.49741 0.34683 -0.50696
 H -2.52514 0.47751 -0.19212
13
bifur_IRC_Distances_MW_output/new_data/bifur_traj4_Distances point 45
C 0.69951 -0.82022 -0.02800
 C -0.73423 -0.78360 0.05885
 C -0.10817 -1.48334 -1.11215
 C 1.39220 0.52716 -0.13897
 C -1.37037 0.59665 0.02409
 F 1.43160 -1.72850 0.73857
 F -1.41556 -1.65347 0.92083
 H 0.83607 1.20260 -0.87928
 H -0.87005 1.24225 -0.79240
 H 1.41590 1.00508 0.87740
 H -1.24918 1.07106 1.03015
 H 2.49741 0.34683 -0.50696
 H -2.52514 0.47751 -0.19212
13
bifur_IRC_Distances_MW_output/new_data/bifur_traj4_Distances point 46
C 0.70209 -0.82007 -0.02794
 C -0.73679 -0.78328 0.05939
 C -0.10807 -1.48269 -1.10946
 C 1.39407 0.52674 -0.13930
 C -1.37227 0.59634 0.02410
 F 1.43498 -1.72739 0.73758
 F -1.41893 -1.65217 0.92039
 H 0.83992 1.20134 -0.87906
 H -0.87399 1.24124 -0.79138
 H 1.41696 1.00535 0.87519
 H -1.25030 1.07138 1.02813
 H 2.49731 0.34629 -0.50617
 H -2.52499 0.47692 -0.19149
13
bifur_IRC_Distances_MW_output/new_data/bifur_traj4_Distances point 47
C 0.70257 -0.82004 -0.02793
 C -0.73727 -0.78322 0.05949
 C -0.10806 -1.48257 -1.10895
 C 1.39443 0.52666 -0.13936
 C -1.37262 0.59628 0.02411
 F 1.43562 -1.72718 0.73739
 F -1.41956 -1.65192 0.92031
 H 0.84065 1.20110 -0.87902
 H -0.87473 1.24105 -0.79118
 H 1.41716 1.00540 0.87478
 H -1.25051 1.07144 1.02775
 H 2.49729 0.34619 -0.50602
 H -2.52496 0.47681 -0.19137
13
bifur_IRC_Distances_MW_output/new_data/bifur_traj4_Distances point 48
C 0.70282 -0.82002 -0.02792
 C -0.73752 -0.78319 0.05955
 C -0.10805 -1.48250 -1.10869
 C 1.39461 0.52662 -0.13939
 C -1.37281 0.59625 0.02411
 F 1.43594 -1.72708 0.73730
 F -1.41988 -1.65180 0.92027
 H 0.84102 1.20098 -0.87900
 H -0.87511 1.24096 -0.79108
 H 1.41726 1.00542 0.87457
 H -1.25062 1.07147 1.02755
 H 2.49728 0.34613 -0.50594
 H -2.52495 0.47675 -0.19131
13
bifur_IRC_Distances_MW_output/new_data/bifur_traj4_Distances point 49
C 0.70300 -0.82001 -0.02792
 C -0.73769 -0.78317 0.05958
 C -0.10804 -1.48246 -1.10851
 C 1.39473 0.52659 -0.13941
 C -1.37293 0.59623 0.02411
 F 1.43617 -1.72700 0.73723
 F -1.42011 -1.65171 0.92024
 H 0.84128 1.20090 -0.87898
 H -0.87538 1.24089 -0.79102
 H 1.41733 1.00544 0.87442
 H -1.25069 1.07150 1.02741
 H 2.49728 0.34610 -0.50589
 H -2.52494 0.47671 -0.19126
13
bifur_IRC_Distances_MW_output/new_data/bifur_traj4_Distances point 50
C 0.70326 -0.82000 -0.02791
 C -0.73796 -0.78314 0.05964
 C -0.10803 -1.48239 -1.10823
 C 1.39493 0.52655 -0.13945
 C -1.37313 0.59620 0.02411
 F 1.43652 -1.72689 0.73713
 F -1.42046 -1.65157 0.92019
 H 0.84168 1.20077 -0.87896
 H -0.87579 1.24079 -0.79091
 H 1.41744 1.00547 0.87419
 H -1.25081 1.07153 1.02720
 H 2.49727 0.34604 -0.50581
 H -2.52492 0.47665 -0.19120
13
bifur_IRC_Distances_MW_output/new_data/bifur_traj4_Distances point 51
C 0.70391 -0.81996 -0.02789
 C -0.73859 -0.78306 0.05978
 C -0.10800 -1.48223 -1.10755
 C 1.39539 0.52645 -0.13953
 C -1.37360 0.59612 0.02411
 F 1.43736 -1.72661 0.73688
 F -1.42130 -1.65125 0.92008
 H 0.84264 1.20045 -0.87891
 H -0.87677 1.24054 -0.79065
 H 1.41771 1.00554 0.87363
 H -1.25109 1.07161 1.02670
 H 2.49725 0.34591 -0.50561
 H -2.52489 0.47650 -0.19104
13
bifur_IRC_Distances_MW_output/new_data/bifur_traj4_Distances point 52
C 0.70517 -0.81988 -0.02786
 C -0.73985 -0.78290 0.06004
 C -0.10796 -1.48190 -1.10622
 C 1.39632 0.52624 -0.13969
 C -1.37454 0.59596 0.02411
 F 1.43903 -1.72606 0.73639
 F -1.42296 -1.65060 0.91986
 H 0.84453 1.19983 -0.87879
 H -0.87871 1.24004 -0.79015
 H 1.41823 1.00567 0.87254
 H -1.25165 1.07177 1.02569
 H 2.49720 0.34564 -0.50522
 H -2.52482 0.47621 -0.19073
13
bifur_IRC_Distances_MW_output/new_data/bifur_traj4_Distances point 53
C 0.70684 -0.81978 -0.02782
 C -0.74151 -0.78270 0.06040
 C -0.10789 -1.48148 -1.10446
 C 1.39753 0.52597 -0.13990
 C -1.37577 0.59576 0.02412
 F 1.44122 -1.72534 0.73575
 F -1.42514 -1.64976 0.91957
 H 0.84703 1.19901 -0.87865
 H -0.88126 1.23939 -0.78948
 H 1.41892 1.00585 0.87110
 H -1.25238 1.07197 1.02437
 H 2.49715 0.34529 -0.50470
 H -2.52474 0.47582 -0.19031
13
bifur_IRC_Distances_MW_output/new_data/bifur_traj4_Distances point 54
C 0.70868 -0.81966 -0.02777
 C -0.74334 -0.78247 0.06079
 C -0.10782 -1.48100 -1.10251
 C 1.39888 0.52566 -0.14013
 C -1.37713 0.59553 0.02413
 F 1.44363 -1.72455 0.73504
 F -1.42755 -1.64882 0.91925
 H 0.84978 1.19810 -0.87848
 H -0.88407 1.23866 -0.78875
 H 1.41968 1.00604 0.86951
 H -1.25319 1.07220 1.02291
 H 2.49710 0.34490 -0.50413
 H -2.52465 0.47540 -0.18985
13
bifur_IRC_Distances_MW_output/new_data/bifur_traj4_Distances point 55
C 0.71062 -0.81954 -0.02772
 C -0.74526 -0.78223 0.06120
 C -0.10774 -1.48050 -1.10045
 C 1.40029 0.52535 -0.14038
 C -1.37857 0.59529 0.02413
 F 1.44618 -1.72371 0.73429
 F -1.43009 -1.64783 0.91891
 H 0.85267 1.19715 -0.87831
 H -0.88703 1.23790 -0.78797
 H 1.42048 1.00624 0.86782
 H -1.25404 1.07244 1.02136
 H 2.49705 0.34449 -0.50352
 H -2.52456 0.47495 -0.18937
13
bifur_IRC_Distances_MW_output/new_data/bifur_traj4_Distances point 56
C 0.71062 -0.81954 -0.02772
 C -0.74526 -0.78223 0.06120
 C -0.10774 -1.48050 -1.10045
 C 1.40029 0.52535 -0.14038
 C -1.37857 0.59529 0.02413
 F 1.44618 -1.72371 0.73429
 F -1.43009 -1.64783 0.91891
 H 0.85267 1.19715 -0.87831
 H -0.88703 1.23790 -0.78797
 H 1.42048 1.00624 0.86782
 H -1.25404 1.07244 1.02136
 H 2.49705 0.34449 -0.50352
 H -2.52456 0.47495 -0.18937
13
bifur_IRC_Distances_MW_output/new_data/bifur_traj4_Distances point 57
C 0.71451 -0.81930 -0.02761
 C -0.74912 -0.78174 0.06202
 C -0.10758 -1.47949 -1.09630
 C 1.40314 0.52470 -0.14087
 C -1.38145 0.59481 0.02414
 F 1.45129 -1.72201 0.73277
 F -1.43520 -1.64584 0.91822
 H 0.85848 1.19523 -0.87795
 H -0.89297 1.23636 -0.78642
 H 1.42210 1.00665 0.86442
 H -1.25577 1.07293 1.01824
 H 2.49698 0.34367 -0.50231
 H -2.52441 0.47404 -0.18838
13
bifur_IRC_Distances_MW_output/new_data/bifur_traj4_Distances point 58
C 0.71613 -0.81920 -0.02756
 C -0.75072 -0.78154 0.06237
 C -0.10751 -1.47906 -1.09457
 C 1.40433 0.52444 -0.14107
 C -1.38266 0.59461 0.02415
 F 1.45342 -1.72130 0.73214
 F -1.43733 -1.64501 0.91792
 H 0.86090 1.19442 -0.87780
 H -0.89544 1.23572 -0.78577
 H 1.42277 1.00682 0.86300
 H -1.25650 1.07313 1.01694
 H 2.49695 0.34332 -0.50180
 H -2.52435 0.47366 -0.18797
13
bifur_IRC_Distances_MW_output/new_data/bifur_traj4_Distances point 59
C 0.71729 -0.81913 -0.02753
 C -0.75187 -0.78140 0.06261
 C -0.10746 -1.47876 -1.09333
 C 1.40517 0.52424 -0.14122
 C -1.38351 0.59446 0.02415
 F 1.45494 -1.72080 0.73169
 F -1.43885 -1.64442 0.91772
 H 0.86262 1.19385 -0.87769
 H -0.89719 1.23526 -0.78530
 H 1.42325 1.00694 0.86199
 H -1.25701 1.07327 1.01601
 H 2.49693 0.34308 -0.50143
 H -2.52431 0.47339 -0.18767
13
bifur_IRC_Distances_MW_output/new_data/bifur_traj4_Distances point 60
C 0.71810 -0.81908 -0.02750
 C -0.75268 -0.78129 0.06279
 C -0.10742 -1.47854 -1.09245
 C 1.40577 0.52411 -0.14132
 C -1.38412 0.59436 0.02415
 F 1.45601 -1.72044 0.73137
 F -1.43992 -1.64400 0.91757
 H 0.86383 1.19344 -0.87761
 H -0.89844 1.23493 -0.78497
 H 1.42359 1.00703 0.86127
 H -1.25738 1.07338 1.01535
 H 2.49693 0.34290 -0.50118
 H -2.52428 0.47320 -0.18746
13
bifur_IRC_Distances_MW_output/new_data/bifur_traj4_Distances point 61
C 0.71883 -0.81903 -0.02748
 C -0.75340 -0.78120 0.06294
 C -0.10739 -1.47835 -1.09167
 C 1.40630 0.52399 -0.14141
 C -1.38466 0.59427 0.02415
 F 1.45697 -1.72012 0.73109
 F -1.44088 -1.64362 0.91743
 H 0.86492 1.19308 -0.87754
 H -0.89954 1.23464 -0.78468
 H 1.42390 1.00710 0.86063
 H -1.25771 1.07347 1.01476
 H 2.49692 0.34275 -0.50095
 H -2.52426 0.47303 -0.18727
13
bifur_IRC_Distances_MW_output/new_data/bifur_traj4_Distances point 62
C 0.71968 -0.81898 -0.02746
 C -0.75424 -0.78110 0.06312
 C -0.10735 -1.47812 -1.09075
 C 1.40693 0.52385 -0.14152
 C -1.38530 0.59416 0.02416
 F 1.45809 -1.71975 0.73075
 F -1.44200 -1.64318 0.91728
 H 0.86619 1.19266 -0.87746
 H -0.90084 1.23430 -0.78434
 H 1.42425 1.00719 0.85988
 H -1.25809 1.07357 1.01407
 H 2.49691 0.34256 -0.50068
 H -2.52423 0.47283 -0.18705
13
bifur_IRC_Distances_MW_output/new_data/bifur_traj4_Distances point 63
C 0.72087 -0.81890 -0.02742
 C -0.75542 -0.78095 0.06337
 C -0.10730 -1.47781 -1.08946
 C 1.40780 0.52365 -0.14167
 C -1.38618 0.59401 0.02416
 F 1.45965 -1.71922 0.73029
 F -1.44356 -1.64257 0.91706
 H 0.86796 1.19206 -0.87734
 H -0.90265 1.23383 -0.78386
 H 1.42475 1.00732 0.85883
 H -1.25863 1.07372 1.01310
 H 2.49690 0.34231 -0.50030
 H -2.52420 0.47256 -0.18674
13
bifur_IRC_Distances_MW_output/new_data/bifur_traj4_Distances point 64
C 0.72266 -0.81879 -0.02737
 C -0.75719 -0.78072 0.06375
 C -0.10722 -1.47733 -1.08753
 C 1.40912 0.52335 -0.14190
 C -1.38751 0.59379 0.02416
 F 1.46201 -1.71843 0.72958
 F -1.44592 -1.64165 0.91672
 H 0.87063 1.19117 -0.87717
 H -0.90537 1.23311 -0.78314
 H 1.42550 1.00750 0.85724
 H -1.25944 1.07395 1.01164
 H 2.49689 0.34193 -0.49973
 H -2.52415 0.47214 -0.18628
13
bifur_IRC_Distances_MW_output/new_data/bifur_traj4_Distances point 65
C 0.72531 -0.81862 -0.02728
 C -0.75983 -0.78039 0.06432
 C -0.10710 -1.47662 -1.08464
 C 1.41107 0.52291 -0.14224
 C -1.38950 0.59345 0.02417
 F 1.46551 -1.71726 0.72854
 F -1.44942 -1.64027 0.91622
 H 0.87459 1.18984 -0.87691
 H -0.90941 1.23204 -0.78207
 H 1.42661 1.00778 0.85487
 H -1.26065 1.07428 1.00947
 H 2.49689 0.34135 -0.49888
 H -2.52409 0.47151 -0.18558
13
bifur_IRC_Distances_MW_output/new_data/bifur_traj4_Distances point 66
C 0.72876 -0.81840 -0.02717
 C -0.76325 -0.77996 0.06505
 C -0.10693 -1.47569 -1.08086
 C 1.41362 0.52232 -0.14268
 C -1.39208 0.59301 0.02417
 F 1.47006 -1.71573 0.72717
 F -1.45398 -1.63848 0.91556
 H 0.87973 1.18810 -0.87656
 H -0.91465 1.23064 -0.78067
 H 1.42806 1.00815 0.85179
 H -1.26222 1.07471 1.00663
 H 2.49690 0.34061 -0.49778
 H -2.52402 0.47070 -0.18466
13
bifur_IRC_Distances_MW_output/new_data/bifur_traj4_Distances point 67
C 0.72876 -0.81840 -0.02717
 C -0.76325 -0.77996 0.06505
 C -0.10693 -1.47569 -1.08086
 C 1.41362 0.52232 -0.14268
 C -1.39208 0.59301 0.02417
 F 1.47006 -1.71573 0.72717
 F -1.45398 -1.63848 0.91556
 H 0.87973 1.18810 -0.87656
 H -0.91465 1.23064 -0.78067
 H 1.42806 1.00815 0.85179
 H -1.26222 1.07471 1.00663
 H 2.49690 0.34061 -0.49778
 H -2.52402 0.47070 -0.18466
13
bifur_IRC_Distances_MW_output/new_data/bifur_traj4_Distances point 68
C 0.73702 -0.81786 -0.02689
 C -0.77142 -0.77891 0.06681
 C -0.10653 -1.47344 -1.07175
 C 1.41973 0.52093 -0.14373
 C -1.39828 0.59195 0.02418
 F 1.48097 -1.71203 0.72388
 F -1.46491 -1.63417 0.91395
 H 0.89201 1.18393 -0.87569
 H -0.92716 1.22728 -0.77731
 H 1.43154 1.00901 0.84432
 H -1.26604 1.07575 0.99976
 H 2.49702 0.33881 -0.49510
 H -2.52394 0.46875 -0.18243
13
bifur_IRC_Distances_MW_output/new_data/bifur_traj4_Distances point 69
C 0.74172 -0.81755 -0.02672
 C -0.77608 -0.77831 0.06782
 C -0.10628 -1.47213 -1.06649
 C 1.42323 0.52012 -0.14433
 C -1.40183 0.59135 0.02418
 F 1.48719 -1.70991 0.72199
 F -1.47116 -1.63170 0.91299
 H 0.89900 1.18153 -0.87518
 H -0.93428 1.22534 -0.77539
 H 1.43354 1.00951 0.84002
 H -1.26824 1.07634 0.99580
 H 2.49713 0.33778 -0.49356
 H -2.52393 0.46763 -0.18114
13
bifur_IRC_Distances_MW_output/new_data/bifur_traj4_Distances point 70
C 0.74686 -0.81721 -0.02653
 C -0.78117 -0.77765 0.06891
 C -0.10601 -1.47068 -1.06070
 C 1.42706 0.51924 -0.14498
 C -1.40571 0.59067 0.02418
 F 1.49400 -1.70758 0.71991
 F -1.47800 -1.62898 0.91193
 H 0.90664 1.17889 -0.87461
 H -0.94205 1.22321 -0.77328
 H 1.43573 1.01005 0.83528
 H -1.27067 1.07699 0.99144
 H 2.49730 0.33664 -0.49186
 H -2.52397 0.46640 -0.17970
13
bifur_IRC_Distances_MW_output/new_data/bifur_traj4_Distances point 71
C 0.75240 -0.81683 -0.02631
 C -0.78666 -0.77694 0.07010
 C -0.10570 -1.46910 -1.05439
 C 1.43121 0.51828 -0.14569
 C -1.40992 0.58994 0.02418
 F 1.50135 -1.70504 0.71765
 F -1.48539 -1.62604 0.91076
 H 0.91487 1.17603 -0.87397
 H -0.95042 1.22089 -0.77099
 H 1.43810 1.01063 0.83012
 H -1.27332 1.07769 0.98668
 H 2.49753 0.33541 -0.49001
 H -2.52405 0.46507 -0.17812
13
bifur_IRC_Distances_MW_output/new_data/bifur_traj4_Distances point 72
C 0.75811 -0.81644 -0.02608
 C -0.79231 -0.77620 0.07132
 C -0.10537 -1.46746 -1.04783
 C 1.43549 0.51728 -0.14643
 C -1.41427 0.58919 0.02417
 F 1.50894 -1.70241 0.71530
 F -1.49303 -1.62299 0.90952
 H 0.92334 1.17306 -0.87329
 H -0.95902 1.21849 -0.76862
 H 1.44055 1.01123 0.82474
 H -1.27607 1.07842 0.98174
 H 2.49781 0.33413 -0.48809
 H -2.52418 0.46370 -0.17646
13
bifur_IRC_Distances_MW_output/new_data/bifur_traj4_Distances point 73
C 0.76350 -0.81607 -0.02585
 C -0.79764 -0.77550 0.07248
 C -0.10505 -1.46588 -1.04158
 C 1.43955 0.51633 -0.14712
 C -1.41839 0.58846 0.02417
 F 1.51611 -1.69991 0.71307
 F -1.50025 -1.62009 0.90832
 H 0.93133 1.17024 -0.87263
 H -0.96714 1.21620 -0.76638
 H 1.44288 1.01180 0.81962
 H -1.27870 1.07910 0.97702
 H 2.49813 0.33292 -0.48625
 H -2.52434 0.46239 -0.17487
13
bifur_IRC_Distances_MW_output/new_data/bifur_traj4_Distances point 74
C 0.76825 -0.81574 -0.02564
 C -0.80234 -0.77488 0.07350
 C -0.10475 -1.46447 -1.03602
 C 1.44314 0.51549 -0.14773
 C -1.42204 0.58782 0.02416
 F 1.52244 -1.69769 0.71109
 F -1.50663 -1.61753 0.90724
 H 0.93837 1.16774 -0.87203
 H -0.97428 1.21416 -0.76439
 H 1.44494 1.01230 0.81507
 H -1.28104 1.07971 0.97282
 H 2.49846 0.33184 -0.48462
 H -2.52452 0.46124 -0.17344
13
bifur_IRC_Distances_MW_output/new_data/bifur_traj4_Distances point 75
C 0.77243 -0.81544 -0.02545
 C -0.80647 -0.77434 0.07439
 C -0.10449 -1.46322 -1.03109
 C 1.44630 0.51475 -0.14827
 C -1.42525 0.58725 0.02415
 F 1.52801 -1.69573 0.70934
 F -1.51225 -1.61527 0.90626
 H 0.94455 1.16554 -0.87149
 H -0.98054 1.21237 -0.76264
 H 1.44676 1.01274 0.81104
 H -1.28311 1.08024 0.96910
 H 2.49877 0.33088 -0.48317
 H -2.52471 0.46022 -0.17217
13
bifur_IRC_Distances_MW_output/new_data/bifur_traj4_Distances point 76
C 0.77624 -0.81517 -0.02527
 C -0.81023 -0.77384 0.07521
 C -0.10424 -1.46207 -1.02656
 C 1.44919 0.51407 -0.14876
 C -1.42819 0.58673 0.02414
 F 1.53309 -1.69393 0.70774
 F -1.51738 -1.61320 0.90536
 H 0.95019 1.16351 -0.87099
 H -0.98625 1.21072 -0.76104
 H 1.44842 1.01314 0.80733
 H -1.28501 1.08072 0.96568
 H 2.49908 0.33001 -0.48184
 H -2.52490 0.45930 -0.17100
13
bifur_IRC_Distances_MW_output/new_data/bifur_traj4_Distances point 77
C 0.77988 -0.81491 -0.02510
 C -0.81383 -0.77336 0.07599
 C -0.10400 -1.46095 -1.02221
 C 1.45196 0.51341 -0.14923
 C -1.43100 0.58623 0.02413
 F 1.53795 -1.69220 0.70620
 F -1.52230 -1.61121 0.90449
 H 0.95557 1.16157 -0.87051
 H -0.99170 1.20913 -0.75950
 H 1.45001 1.01352 0.80376
 H -1.28684 1.08119 0.96239
 H 2.49940 0.32917 -0.48056
 H -2.52511 0.45840 -0.16986
13
bifur_IRC_Distances_MW_output/new_data/bifur_traj4_Distances point 78
C 0.77988 -0.81491 -0.02510
 C -0.81383 -0.77336 0.07599
 C -0.10400 -1.46095 -1.02221
 C 1.45196 0.51341 -0.14923
 C -1.43100 0.58623 0.02413
 F 1.53795 -1.69220 0.70620
 F -1.52230 -1.61121 0.90449
 H 0.95557 1.16157 -0.87051
 H -0.99170 1.20913 -0.75950
 H 1.45001 1.01352 0.80376
 H -1.28684 1.08119 0.96239
 H 2.49940 0.32917 -0.48056
 H -2.52511 0.45840 -0.16986
13
bifur_IRC_Distances_MW_output/new_data/bifur_traj4_Distances point 79
C 0.78708 -0.81438 -0.02474
 C -0.82095 -0.77240 0.07755
 C -0.10350 -1.45872 -1.01350
 C 1.45746 0.51210 -0.15017
 C -1.43659 0.58523 0.02411
 F 1.54759 -1.68876 0.70312
 F -1.53204 -1.60726 0.90271
 H 0.96622 1.15771 -0.86952
 H -1.00248 1.20597 -0.75644
 H 1.45317 1.01427 0.79664
 H -1.29049 1.08211 0.95581
 H 2.50009 0.32750 -0.47800
 H -2.52557 0.45663 -0.16757
13
bifur_IRC_Distances_MW_output/new_data/bifur_traj4_Distances point 80
C 0.79062 -0.81412 -0.02455
 C -0.82444 -0.77193 0.07831
 C -0.10325 -1.45761 -1.00919
 C 1.46016 0.51146 -0.15063
 C -1.43934 0.58474 0.02410
 F 1.55232 -1.68705 0.70160
 F -1.53683 -1.60531 0.90182
 H 0.97144 1.15580 -0.86902
 H -1.00776 1.20440 -0.75493
 H 1.45473 1.01464 0.79311
 H -1.29230 1.08256 0.95255
 H 2.50046 0.32668 -0.47673
 H -2.52582 0.45576 -0.16643
13
bifur_IRC_Distances_MW_output/new_data/bifur_traj4_Distances point 81
C 0.79404 -0.81387 -0.02437
 C -0.82782 -0.77148 0.07904
 C -0.10301 -1.45653 -1.00499
 C 1.46279 0.51083 -0.15107
 C -1.44200 0.58426 0.02408
 F 1.55691 -1.68540 0.70013
 F -1.54148 -1.60342 0.90094
 H 0.97649 1.15394 -0.86853
 H -1.01286 1.20288 -0.75346
 H 1.45624 1.01500 0.78967
 H -1.29406 1.08300 0.94937
 H 2.50084 0.32588 -0.47549
 H -2.52608 0.45492 -0.16531
13
bifur_IRC_Distances_MW_output/new_data/bifur_traj4_Distances point 82
C 0.79731 -0.81362 -0.02420
 C -0.83105 -0.77104 0.07975
 C -0.10277 -1.45549 -1.00095
 C 1.46530 0.51023 -0.15150
 C -1.44456 0.58379 0.02407
 F 1.56129 -1.68381 0.69871
 F -1.54592 -1.60161 0.90009
 H 0.98132 1.15216 -0.86806
 H -1.01773 1.20142 -0.75206
 H 1.45769 1.01534 0.78636
 H -1.29576 1.08341 0.94632
 H 2.50122 0.32511 -0.47430
 H -2.52634 0.45411 -0.16423
13
bifur_IRC_Distances_MW_output/new_data/bifur_traj4_Distances point 83
C 0.80034 -0.81340 -0.02403
 C -0.83404 -0.77064 0.08040
 C -0.10254 -1.45451 -0.99719
 C 1.46763 0.50967 -0.15189
 C -1.44693 0.58336 0.02406
 F 1.56535 -1.68234 0.69739
 F -1.55004 -1.59992 0.89929
 H 0.98578 1.15051 -0.86761
 H -1.02224 1.20007 -0.75076
 H 1.45904 1.01565 0.78328
 H -1.29733 1.08380 0.94348
 H 2.50159 0.32439 -0.47319
 H -2.52660 0.45336 -0.16322
13
bifur_IRC_Distances_MW_output/new_data/bifur_traj4_Distances point 84
C 0.80294 -0.81320 -0.02389
 C -0.83661 -0.77029 0.08096
 C -0.10235 -1.45367 -0.99394
 C 1.46964 0.50918 -0.15223
 C -1.44897 0.58299 0.02405
 F 1.56885 -1.68107 0.69625
 F -1.55359 -1.59847 0.89859
 H 0.98962 1.14908 -0.86722
 H -1.02612 1.19889 -0.74963
 H 1.46019 1.01592 0.78062
 H -1.29869 1.08413 0.94102
 H 2.50192 0.32378 -0.47224
 H -2.52684 0.45271 -0.16234
13
bifur_IRC_Distances_MW_output/new_data/bifur_traj4_Distances point 85
C 0.80482 -0.81306 -0.02378
 C -0.83846 -0.77003 0.08137
 C -0.10220 -1.45306 -0.99159
 C 1.47109 0.50883 -0.15248
 C -1.45044 0.58272 0.02404
 F 1.57138 -1.68014 0.69543
 F -1.55615 -1.59742 0.89808
 H 0.99239 1.14805 -0.86694
 H -1.02891 1.19805 -0.74882
 H 1.46103 1.01611 0.77869
 H -1.29968 1.08437 0.93924
 H 2.50216 0.32333 -0.47154
 H -2.52701 0.45224 -0.16170
13
bifur_IRC_Distances_MW_output/new_data/bifur_traj4_Distances point 86
C 0.80570 -0.81299 -0.02373
 C -0.83932 -0.76992 0.08156
 C -0.10213 -1.45277 -0.99049
 C 1.47176 0.50867 -0.15259
 C -1.45113 0.58260 0.02403
 F 1.57255 -1.67971 0.69504
 F -1.55734 -1.59694 0.89784
 H 0.99368 1.14757 -0.86680
 H -1.03021 1.19765 -0.74844
 H 1.46142 1.01620 0.77779
 H -1.30014 1.08449 0.93841
 H 2.50227 0.32312 -0.47122
 H -2.52709 0.45202 -0.16141
13
bifur_IRC_Distances_MW_output/new_data/bifur_traj4_Distances point 87
C 0.80564 -0.81299 -0.02373
 C -0.83927 -0.76992 0.08154
 C -0.10214 -1.45279 -0.99056
 C 1.47172 0.50868 -0.15259
 C -1.45109 0.58261 0.02403
 F 1.57248 -1.67974 0.69507
 F -1.55727 -1.59697 0.89786
 H 0.99360 1.14760 -0.86681
 H -1.03013 1.19768 -0.74846
 H 1.46140 1.01620 0.77785
 H -1.30011 1.08448 0.93846
 H 2.50227 0.32314 -0.47124
 H -2.52709 0.45204 -0.16142
13
bifur_IRC_Distances_MW_output/new_data/bifur_traj4_Distances point 88
C 0.80498 -0.81304 -0.02377
 C -0.83862 -0.77001 0.08140
 C -0.10219 -1.45300 -0.99138
 C 1.47121 0.50880 -0.15250
 C -1.45057 0.58270 0.02404
 F 1.57160 -1.68006 0.69535
 F -1.55637 -1.59733 0.89804
 H 0.99263 1.14796 -0.86691
 H -1.02916 1.19797 -0.74875
 H 1.46110 1.01613 0.77853
 H -1.29977 1.08440 0.93909
 H 2.50218 0.32329 -0.47148
 H -2.52703 0.45220 -0.16165
13
bifur_IRC_Distances_MW_output/new_data/bifur_traj4_Distances point 89
C 0.80498 -0.81304 -0.02377
 C -0.83862 -0.77001 0.08140
 C -0.10219 -1.45300 -0.99138
 C 1.47121 0.50880 -0.15250
 C -1.45057 0.58270 0.02404
 F 1.57160 -1.68006 0.69535
 F -1.55637 -1.59733 0.89804
 H 0.99263 1.14796 -0.86691
 H -1.02916 1.19797 -0.74875
 H 1.46110 1.01613 0.77853
 H -1.29977 1.08440 0.93909
 H 2.50218 0.32329 -0.47148
 H -2.52703 0.45220 -0.16165
13
bifur_IRC_Distances_MW_output/new_data/bifur_traj4_Distances point 90
C 0.80285 -0.81321 -0.02389
 C -0.83651 -0.77030 0.08094
 C -0.10235 -1.45370 -0.99406
 C 1.46956 0.50920 -0.15222
 C -1.44889 0.58301 0.02405
 F 1.56872 -1.68111 0.69629
 F -1.55346 -1.59853 0.89862
 H 0.98948 1.14914 -0.86723
 H -1.02598 1.19894 -0.74967
 H 1.46015 1.01591 0.78072
 H -1.29864 1.08412 0.94111
 H 2.50190 0.32380 -0.47227
 H -2.52683 0.45273 -0.16237
13
bifur_IRC_Distances_MW_output/new_data/bifur_traj4_Distances point 91
C 0.80167 -0.81330 -0.02396
 C -0.83535 -0.77046 0.08069
 C -0.10244 -1.45408 -0.99553
 C 1.46865 0.50942 -0.15207
 C -1.44797 0.58317 0.02405
 F 1.56714 -1.68169 0.69681
 F -1.55186 -1.59918 0.89893
 H 0.98775 1.14978 -0.86741
 H -1.02423 1.19947 -0.75018
 H 1.45963 1.01579 0.78192
 H -1.29803 1.08397 0.94222
 H 2.50176 0.32408 -0.47270
 H -2.52672 0.45302 -0.16277
13
bifur_IRC_Distances_MW_output/new_data/bifur_traj4_Distances point 92
C 0.80066 -0.81337 -0.02401
 C -0.83435 -0.77059 0.08047
 C -0.10252 -1.45441 -0.99679
 C 1.46788 0.50961 -0.15194
 C -1.44718 0.58332 0.02406
 F 1.56579 -1.68218 0.69725
 F -1.55048 -1.59974 0.89920
 H 0.98626 1.15034 -0.86756
 H -1.02272 1.19992 -0.75062
 H 1.45918 1.01568 0.78296
 H -1.29750 1.08384 0.94318
 H 2.50163 0.32432 -0.47308
 H -2.52663 0.45328 -0.16311
13
bifur_IRC_Distances_MW_output/new_data/bifur_traj4_Distances point 93
C 0.80003 -0.81342 -0.02405
 C -0.83373 -0.77068 0.08033
 C -0.10257 -1.45461 -0.99757
 C 1.46739 0.50973 -0.15185
 C -1.44669 0.58341 0.02406
 F 1.56494 -1.68249 0.69752
 F -1.54962 -1.60009 0.89937
 H 0.98533 1.15068 -0.86765
 H -1.02179 1.20020 -0.75089
 H 1.45890 1.01562 0.78360
 H -1.29717 1.08376 0.94377
 H 2.50155 0.32447 -0.47331
 H -2.52658 0.45343 -0.16332
13
bifur_IRC_Distances_MW_output/new_data/bifur_traj4_Distances point 94
C 0.79987 -0.81343 -0.02406
 C -0.83358 -0.77070 0.08030
 C -0.10258 -1.45466 -0.99777
 C 1.46727 0.50975 -0.15183
 C -1.44656 0.58343 0.02406
 F 1.56473 -1.68257 0.69759
 F -1.54941 -1.60018 0.89941
 H 0.98510 1.15076 -0.86768
 H -1.02155 1.20028 -0.75096
 H 1.45883 1.01560 0.78376
 H -1.29709 1.08374 0.94392
 H 2.50153 0.32450 -0.47336
 H -2.52656 0.45347 -0.16337
13
bifur_IRC_Distances_MW_output/new_data/bifur_traj4_Distances point 95
C 0.80012 -0.81341 -0.02404
 C -0.83383 -0.77066 0.08035
 C -0.10256 -1.45458 -0.99746
 C 1.46746 0.50971 -0.15187
 C -1.44676 0.58339 0.02406
 F 1.56507 -1.68244 0.69748
 F -1.54975 -1.60004 0.89934
 H 0.98547 1.15063 -0.86764
 H -1.02193 1.20016 -0.75085
 H 1.45894 1.01563 0.78350
 H -1.29722 1.08377 0.94368
 H 2.50156 0.32444 -0.47327
 H -2.52658 0.45341 -0.16329
13
bifur_IRC_Distances_MW_output/new_data/bifur_traj4_Distances point 96
C 0.80063 -0.81337 -0.02402
 C -0.83433 -0.77060 0.08046
 C -0.10252 -1.45442 -0.99682
 C 1.46786 0.50961 -0.15193
 C -1.44716 0.58332 0.02406
 F 1.56575 -1.68219 0.69726
 F -1.55045 -1.59976 0.89921
 H 0.98622 1.15035 -0.86757
 H -1.02268 1.19993 -0.75063
 H 1.45917 1.01568 0.78298
 H -1.29749 1.08384 0.94320
 H 2.50163 0.32432 -0.47309
 H -2.52663 0.45328 -0.16312
13
bifur_IRC_Distances_MW_output/new_data/bifur_traj4_Distances point 97
C 0.80122 -0.81333 -0.02398
 C -0.83491 -0.77052 0.08059
 C -0.10248 -1.45423 -0.99610
 C 1.46831 0.50951 -0.15201
 C -1.44761 0.58324 0.02405
 F 1.56654 -1.68191 0.69701
 F -1.55124 -1.59943 0.89905
 H 0.98708 1.15003 -0.86748
 H -1.02355 1.19967 -0.75038
 H 1.45943 1.01574 0.78239
 H -1.29779 1.08391 0.94265
 H 2.50170 0.32418 -0.47287
 H -2.52668 0.45314 -0.16292
13
bifur_IRC_Distances_MW_output/new_data/bifur_traj4_Distances point 98
C 0.80166 -0.81330 -0.02396
 C -0.83534 -0.77046 0.08069
 C -0.10244 -1.45409 -0.99554
 C 1.46865 0.50942 -0.15207
 C -1.44796 0.58317 0.02405
 F 1.56713 -1.68169 0.69681
 F -1.55184 -1.59919 0.89893
 H 0.98773 1.14979 -0.86741
 H -1.02421 1.19947 -0.75019
 H 1.45962 1.01579 0.78193
 H -1.29802 1.08397 0.94223
 H 2.50175 0.32408 -0.47271
 H -2.52672 0.45303 -0.16277
13
bifur_IRC_Distances_MW_output/new_data/bifur_traj4_Distances point 99
C 0.80179 -0.81329 -0.02395
 C -0.83547 -0.77044 0.08071
 C -0.10243 -1.45404 -0.99538
 C 1.46875 0.50940 -0.15208
 C -1.44806 0.58316 0.02405
 F 1.56730 -1.68163 0.69675
 F -1.55202 -1.59911 0.89890
 H 0.98792 1.14972 -0.86739
 H -1.02440 1.19941 -0.75013
 H 1.45968 1.01580 0.78180
 H -1.29809 1.08399 0.94211
 H 2.50177 0.32405 -0.47266
 H -2.52673 0.45299 -0.16273
13
bifur_IRC_Distances_MW_output/new_data/bifur_traj4_Distances point 100
C 0.80179 -0.81329 -0.02395
 C -0.83547 -0.77044 0.08071
 C -0.10243 -1.45404 -0.99538
 C 1.46875 0.50940 -0.15208
 C -1.44806 0.58316 0.02405
 F 1.56730 -1.68163 0.69675
 F -1.55202 -1.59911 0.89890
 H 0.98792 1.14972 -0.86739
 H -1.02441 1.19941 -0.75013
 H 1.45968 1.01580 0.78180
 H -1.29809 1.08399 0.94211
 H 2.50177 0.32405 -0.47266
 H -2.52673 0.45299 -0.16273
13
bifur_IRC_Distances_MW_output/new_data/bifur_traj4_Distances point 101
C 0.80116 -0.81333 -0.02399
 C -0.83485 -0.77053 0.08058
 C -0.10248 -1.45425 -0.99616
 C 1.46826 0.50952 -0.15200
 C -1.44757 0.58325 0.02405
 F 1.56646 -1.68194 0.69703
 F -1.55116 -1.59946 0.89907
 H 0.98700 1.15006 -0.86749
 H -1.02347 1.19970 -0.75040
 H 1.45940 1.01573 0.78244
 H -1.29776 1.08391 0.94270
 H 2.50169 0.32420 -0.47289
 H -2.52668 0.45315 -0.16294
13
bifur_IRC_Distances_MW_output/new_data/bifur_traj4_Distances point 102
C 0.80061 -0.81338 -0.02402
 C -0.83430 -0.77060 0.08046
 C -0.10252 -1.45443 -0.99686
 C 1.46783 0.50962 -0.15193
 C -1.44714 0.58333 0.02406
 F 1.56571 -1.68221 0.69727
 F -1.55041 -1.59977 0.89922
 H 0.98618 1.15036 -0.86757
 H -1.02264 1.19995 -0.75064
 H 1.45915 1.01568 0.78301
 H -1.29747 1.08384 0.94323
 H 2.50162 0.32433 -0.47310
 H -2.52663 0.45329 -0.16313
13
bifur_IRC_Distances_MW_output/new_data/bifur_traj4_Distances point 103
C 0.79999 -0.81342 -0.02405
 C -0.83369 -0.77068 0.08033
 C -0.10257 -1.45463 -0.99762
 C 1.46736 0.50973 -0.15185
 C -1.44665 0.58341 0.02406
 F 1.56489 -1.68251 0.69754
 F -1.54957 -1.60012 0.89938
 H 0.98527 1.15070 -0.86766
 H -1.02173 1.20022 -0.75091
 H 1.45888 1.01561 0.78364
 H -1.29715 1.08376 0.94381
 H 2.50155 0.32447 -0.47332
 H -2.52657 0.45344 -0.16333
13
bifur_IRC_Distances_MW_output/new_data/bifur_traj4_Distances point 104
C 0.79938 -0.81347 -0.02409
 C -0.83309 -0.77076 0.08019
 C -0.10261 -1.45482 -0.99838
 C 1.46689 0.50985 -0.15177
 C -1.44618 0.58350 0.02406
 F 1.56407 -1.68281 0.69781
 F -1.54874 -1.60045 0.89954
 H 0.98437 1.15103 -0.86775
 H -1.02082 1.20050 -0.75117
 H 1.45861 1.01555 0.78426
 H -1.29683 1.08368 0.94438
 H 2.50147 0.32462 -0.47354
 H -2.52652 0.45359 -0.16354
13
bifur_IRC_Distances_MW_output/new_data/bifur_traj4_Distances point 105
C 0.79886 -0.81351 -0.02411
 C -0.83258 -0.77083 0.08008
 C -0.10265 -1.45499 -0.99903
 C 1.46649 0.50994 -0.15170
 C -1.44577 0.58357 0.02406
 F 1.56338 -1.68306 0.69803
 F -1.54803 -1.60074 0.89968
 H 0.98361 1.15132 -0.86783
 H -1.02005 1.20073 -0.75139
 H 1.45838 1.01550 0.78479
 H -1.29656 1.08361 0.94487
 H 2.50141 0.32474 -0.47374
 H -2.52648 0.45372 -0.16371
13
bifur_IRC_Distances_MW_output/new_data/bifur_traj4_Distances point 106
C 0.79851 -0.81353 -0.02413
 C -0.83224 -0.77088 0.08001
 C -0.10268 -1.45510 -0.99946
 C 1.46623 0.51001 -0.15166
 C -1.44550 0.58362 0.02407
 F 1.56291 -1.68323 0.69818
 F -1.54756 -1.60094 0.89977
 H 0.98309 1.15151 -0.86788
 H -1.01953 1.20088 -0.75154
 H 1.45823 1.01546 0.78514
 H -1.29638 1.08357 0.94519
 H 2.50137 0.32482 -0.47386
 H -2.52645 0.45381 -0.16383
13
bifur_IRC_Distances_MW_output/new_data/bifur_traj4_Distances point 107
C 0.79838 -0.81354 -0.02414
 C -0.83211 -0.77090 0.07998
 C -0.10269 -1.45514 -0.99962
 C 1.46612 0.51003 -0.15164
 C -1.44540 0.58364 0.02407
 F 1.56273 -1.68329 0.69824
 F -1.54738 -1.60101 0.89980
 H 0.98290 1.15158 -0.86790
 H -1.01933 1.20094 -0.75160
 H 1.45817 1.01545 0.78527
 H -1.29631 1.08355 0.94532
 H 2.50135 0.32485 -0.47391
 H -2.52643 0.45384 -0.16387
13
bifur_IRC_Distances_MW_output/new_data/bifur_traj4_Distances point 108
C 0.79844 -0.81354 -0.02414
 C -0.83217 -0.77089 0.07999
 C -0.10268 -1.45512 -0.99955
 C 1.46617 0.51002 -0.15165
 C -1.44544 0.58363 0.02407
 F 1.56281 -1.68326 0.69822
 F -1.54746 -1.60098 0.89979
 H 0.98299 1.15155 -0.86789
 H -1.01942 1.20092 -0.75157
 H 1.45819 1.01545 0.78521
 H -1.29634 1.08356 0.94526
 H 2.50136 0.32484 -0.47389
 H -2.52644 0.45383 -0.16385
13
bifur_IRC_Distances_MW_output/new_data/bifur_traj4_Distances point 109
C 0.79861 -0.81353 -0.02413
 C -0.83233 -0.77087 0.08003
 C -0.10267 -1.45507 -0.99934
 C 1.46630 0.50999 -0.15167
 C -1.44557 0.58361 0.02406
 F 1.56303 -1.68318 0.69814
 F -1.54769 -1.60089 0.89974
 H 0.98323 1.15146 -0.86787
 H -1.01967 1.20084 -0.75150
 H 1.45827 1.01547 0.78505
 H -1.29643 1.08358 0.94511
 H 2.50138 0.32480 -0.47383
 H -2.52645 0.45379 -0.16380
13
bifur_IRC_Distances_MW_output/new_data/bifur_traj4_Distances point 110
C 0.79875 -0.81352 -0.02412
 C -0.83247 -0.77085 0.08006
 C -0.10266 -1.45502 -0.99916
 C 1.46641 0.50996 -0.15169
 C -1.44569 0.58359 0.02406
 F 1.56323 -1.68311 0.69808
 F -1.54789 -1.60080 0.89971
 H 0.98345 1.15138 -0.86784
 H -1.01989 1.20078 -0.75144
 H 1.45833 1.01549 0.78490
 H -1.29651 1.08360 0.94497
 H 2.50140 0.32477 -0.47377
 H -2.52647 0.45375 -0.16375
13
bifur_IRC_Distances_MW_output/new_data/bifur_traj4_Distances point 111
C 0.79875 -0.81352 -0.02412
 C -0.83247 -0.77085 0.08006
 C -0.10266 -1.45502 -0.99916
 C 1.46641 0.50996 -0.15169
 C -1.44569 0.58359 0.02406
 F 1.56323 -1.68311 0.69808
 F -1.54789 -1.60080 0.89971
 H 0.98345 1.15138 -0.86784
 H -1.01989 1.20078 -0.75144
 H 1.45833 1.01549 0.78490
 H -1.29651 1.08360 0.94497
 H 2.50140 0.32477 -0.47377
 H -2.52647 0.45375 -0.16375
13
bifur_IRC_Distances_MW_output/new_data/bifur_traj4_Distances point 112
C 0.79844 -0.81354 -0.02414
 C -0.83217 -0.77089 0.07999
 C -0.10268 -1.45512 -0.99955
 C 1.46617 0.51002 -0.15165
 C -1.44544 0.58363 0.02407
 F 1.56281 -1.68326 0.69822
 F -1.54746 -1.60098 0.89979
 H 0.98299 1.15155 -0.86789
 H -1.01942 1.20092 -0.75157
 H 1.45819 1.01545 0.78521
 H -1.29634 1.08356 0.94526
 H 2.50136 0.32484 -0.47389
 H -2.52644 0.45383 -0.16385
13
bifur_IRC_Distances_MW_output/new_data/bifur_traj4_Distances point 113
C 0.79774 -0.81359 -0.02418
 C -0.83147 -0.77098 0.07984
 C -0.10274 -1.45535 -1.00042
 C 1.46563 0.51015 -0.15155
 C -1.44489 0.58373 0.02407
 F 1.56186 -1.68361 0.69852
 F -1.54650 -1.60137 0.89997
 H 0.98195 1.15193 -0.86799
 H -1.01837 1.20123 -0.75188
 H 1.45788 1.01538 0.78593
 H -1.29598 1.08347 0.94592
 H 2.50127 0.32501 -0.47415
 H -2.52638 0.45400 -0.16409
13
bifur_IRC_Distances_MW_output/new_data/bifur_traj4_Distances point 114
C 0.79660 -0.81368 -0.02424
 C -0.83035 -0.77114 0.07960
 C -0.10282 -1.45571 -1.00183
 C 1.46475 0.51036 -0.15141
 C -1.44400 0.58389 0.02407
 F 1.56034 -1.68416 0.69902
 F -1.54496 -1.60200 0.90027
 H 0.98027 1.15255 -0.86816
 H -1.01668 1.20174 -0.75236
 H 1.45738 1.01526 0.78708
 H -1.29539 1.08332 0.94699
 H 2.50114 0.32527 -0.47456
 H -2.52629 0.45428 -0.16446
13
bifur_IRC_Distances_MW_output/new_data/bifur_traj4_Distances point 115
C 0.79513 -0.81379 -0.02432
 C -0.82889 -0.77133 0.07928
 C -0.10293 -1.45619 -1.00365
 C 1.46362 0.51063 -0.15121
 C -1.44285 0.58410 0.02408
 F 1.55837 -1.68487 0.69966
 F -1.54296 -1.60282 0.90066
 H 0.97810 1.15335 -0.86837
 H -1.01448 1.20240 -0.75300
 H 1.45672 1.01511 0.78857
 H -1.29462 1.08313 0.94836
 H 2.50097 0.32562 -0.47510
 H -2.52617 0.45465 -0.16495
13
bifur_IRC_Distances_MW_output/new_data/bifur_traj4_Distances point 116
C 0.79347 -0.81391 -0.02440
 C -0.82726 -0.77155 0.07892
 C -0.10305 -1.45671 -1.00569
 C 1.46235 0.51094 -0.15100
 C -1.44156 0.58434 0.02409
 F 1.55614 -1.68568 0.70037
 F -1.54070 -1.60373 0.90109
 H 0.97565 1.15425 -0.86861
 H -1.01201 1.20314 -0.75371
 H 1.45599 1.01494 0.79024
 H -1.29377 1.08292 0.94991
 H 2.50078 0.32601 -0.47570
 H -2.52603 0.45506 -0.16550
13
bifur_IRC_Distances_MW_output/new_data/bifur_traj4_Distances point 117
C 0.79176 -0.81404 -0.02449
 C -0.82557 -0.77178 0.07855
 C -0.10317 -1.45725 -1.00779
 C 1.46104 0.51125 -0.15078
 C -1.44023 0.58458 0.02409
 F 1.55386 -1.68650 0.70111
 F -1.53839 -1.60468 0.90152
 H 0.97313 1.15518 -0.86886
 H -1.00947 1.20390 -0.75444
 H 1.45524 1.01476 0.79196
 H -1.29289 1.08270 0.95149
 H 2.50059 0.32641 -0.47632
 H -2.52590 0.45548 -0.16605
13
bifur_IRC_Distances_MW_output/new_data/bifur_traj4_Distances point 118
C 0.79012 -0.81416 -0.02458
 C -0.82395 -0.77200 0.07820
 C -0.10329 -1.45777 -1.00980
 C 1.45978 0.51155 -0.15056
 C -1.43895 0.58481 0.02410
 F 1.55165 -1.68730 0.70182
 F -1.53616 -1.60559 0.90194
 H 0.97070 1.15607 -0.86909
 H -1.00701 1.20463 -0.75514
 H 1.45451 1.01459 0.79361
 H -1.29204 1.08249 0.95301
 H 2.50041 0.32679 -0.47691
 H -2.52578 0.45588 -0.16659
13
bifur_IRC_Distances_MW_output/new_data/bifur_traj4_Distances point 119
C 0.78863 -0.81427 -0.02466
 C -0.82248 -0.77220 0.07788
 C -0.10340 -1.45824 -1.01162
 C 1.45864 0.51182 -0.15037
 C -1.43779 0.58501 0.02410
 F 1.54966 -1.68801 0.70246
 F -1.53414 -1.60641 0.90232
 H 0.96851 1.15687 -0.86930
 H -1.00479 1.20528 -0.75578
 H 1.45385 1.01443 0.79509
 H -1.29128 1.08230 0.95439
 H 2.50025 0.32714 -0.47744
 H -2.52567 0.45625 -0.16707
13
bifur_IRC_Distances_MW_output/new_data/bifur_traj4_Distances point 120
C 0.78743 -0.81436 -0.02472
 C -0.82129 -0.77236 0.07762
 C -0.10348 -1.45862 -1.01308
 C 1.45772 0.51204 -0.15021
 C -1.43686 0.58518 0.02411
 F 1.54805 -1.68859 0.70297
 F -1.53251 -1.60707 0.90262
 H 0.96673 1.15752 -0.86947
 H -1.00300 1.20581 -0.75629
 H 1.45333 1.01431 0.79629
 H -1.29067 1.08215 0.95549
 H 2.50013 0.32742 -0.47787
 H -2.52559 0.45655 -0.16746
13
bifur_IRC_Distances_MW_output/new_data/bifur_traj4_Distances point 121
C 0.78666 -0.81441 -0.02476
 C -0.82053 -0.77246 0.07745
 C -0.10353 -1.45886 -1.01402
 C 1.45713 0.51218 -0.15011
 C -1.43625 0.58529 0.02411
 F 1.54702 -1.68896 0.70330
 F -1.53146 -1.60749 0.90282
 H 0.96559 1.15794 -0.86958
 H -1.00184 1.20616 -0.75662
 H 1.45299 1.01423 0.79706
 H -1.29027 1.08205 0.95620
 H 2.50005 0.32760 -0.47815
 H -2.52554 0.45674 -0.16771
13
bifur_IRC_Distances_MW_output/new_data/bifur_traj4_Distances point 122
C 0.78666 -0.81441 -0.02476
 C -0.82053 -0.77246 0.07745
 C -0.10353 -1.45886 -1.01402
 C 1.45713 0.51218 -0.15011
 C -1.43625 0.58529 0.02411
 F 1.54702 -1.68896 0.70331
 F -1.53146 -1.60749 0.90282
 H 0.96559 1.15794 -0.86958
 H -1.00184 1.20616 -0.75662
 H 1.45298 1.01423 0.79706
 H -1.29027 1.08205 0.95620
 H 2.50005 0.32760 -0.47815
 H -2.52554 0.45674 -0.16771
13
bifur_IRC_Distances_MW_output/new_data/bifur_traj4_Distances point 123
C 0.78679 -0.81440 -0.02475
 C -0.82066 -0.77244 0.07748
 C -0.10352 -1.45882 -1.01386
 C 1.45723 0.51216 -0.15013
 C -1.43635 0.58527 0.02411
 F 1.54719 -1.68890 0.70325
 F -1.53164 -1.60742 0.90278
 H 0.96578 1.15787 -0.86956
 H -1.00203 1.20610 -0.75656
 H 1.45304 1.01424 0.79693
 H -1.29034 1.08207 0.95608
 H 2.50006 0.32757 -0.47810
 H -2.52555 0.45671 -0.16767
13
bifur_IRC_Distances_MW_output/new_data/bifur_traj4_Distances point 124
C 0.78788 -0.81432 -0.02470
 C -0.82174 -0.77230 0.07772
 C -0.10345 -1.45848 -1.01254
 C 1.45807 0.51196 -0.15027
 C -1.43720 0.58512 0.02411
 F 1.54865 -1.68837 0.70278
 F -1.53312 -1.60682 0.90251
 H 0.96739 1.15728 -0.86941
 H -1.00367 1.20562 -0.75610
 H 1.45352 1.01435 0.79585
 H -1.29090 1.08221 0.95508
 H 2.50018 0.32732 -0.47771
 H -2.52562 0.45644 -0.16731
13
bifur_IRC_Distances_MW_output/new_data/bifur_traj4_Distances point 125
C 0.78973 -0.81419 -0.02460
 C -0.82357 -0.77205 0.07812
 C -0.10332 -1.45789 -1.01027
 C 1.45949 0.51162 -0.15051
 C -1.43865 0.58486 0.02410
 F 1.55114 -1.68748 0.70198
 F -1.53564 -1.60580 0.90204
 H 0.97014 1.15628 -0.86915
 H -1.00644 1.20480 -0.75531
 H 1.45434 1.01455 0.79399
 H -1.29185 1.08245 0.95337
 H 2.50037 0.32688 -0.47705
 H -2.52575 0.45598 -0.16671
13
bifur_IRC_Distances_MW_output/new_data/bifur_traj4_Distances point 126
C 0.79230 -0.81400 -0.02447
 C -0.82611 -0.77171 0.07867
 C -0.10313 -1.45708 -1.00713
 C 1.46145 0.51115 -0.15085
 C -1.44065 0.58450 0.02409
 F 1.55458 -1.68624 0.70088
 F -1.53912 -1.60438 0.90139
 H 0.97393 1.15489 -0.86878
 H -1.01027 1.20366 -0.75421
 H 1.45547 1.01481 0.79142
 H -1.29317 1.08277 0.95099
 H 2.50065 0.32628 -0.47612
 H -2.52594 0.45535 -0.16588
13
bifur_IRC_Distances_MW_output/new_data/bifur_traj4_Distances point 127
C 0.79551 -0.81376 -0.02430
 C -0.82927 -0.77128 0.07936
 C -0.10290 -1.45606 -1.00318
 C 1.46392 0.51056 -0.15126
 C -1.44315 0.58405 0.02408
 F 1.55888 -1.68469 0.69949
 F -1.54348 -1.60260 0.90056
 H 0.97866 1.15314 -0.86832
 H -1.01506 1.20223 -0.75283
 H 1.45689 1.01515 0.78818
 H -1.29482 1.08318 0.94801
 H 2.50101 0.32553 -0.47496
 H -2.52620 0.45455 -0.16482
13
bifur_IRC_Distances_MW_output/new_data/bifur_traj4_Distances point 128
C 0.79935 -0.81347 -0.02409
 C -0.83306 -0.77077 0.08019
 C -0.10262 -1.45483 -0.99842
 C 1.46687 0.50985 -0.15176
 C -1.44615 0.58350 0.02406
 F 1.56403 -1.68282 0.69782
 F -1.54869 -1.60047 0.89955
 H 0.98432 1.15105 -0.86776
 H -1.02077 1.20051 -0.75118
 H 1.45860 1.01555 0.78429
 H -1.29682 1.08367 0.94441
 H 2.50147 0.32463 -0.47356
 H -2.52652 0.45360 -0.16355
13
bifur_IRC_Distances_MW_output/new_data/bifur_traj4_Distances point 129
C 0.80381 -0.81313 -0.02384
 C -0.83747 -0.77017 0.08115
 C -0.10228 -1.45339 -0.99285
 C 1.47031 0.50902 -0.15235
 C -1.44965 0.58287 0.02404
 F 1.57002 -1.68064 0.69587
 F -1.55478 -1.59799 0.89835
 H 0.99091 1.14861 -0.86709
 H -1.02742 1.19850 -0.74925
 H 1.46058 1.01601 0.77973
 H -1.29915 1.08425 0.94020
 H 2.50203 0.32357 -0.47191
 H -2.52692 0.45249 -0.16205
13
bifur_IRC_Distances_MW_output/new_data/bifur_traj4_Distances point 130
C 0.80886 -0.81275 -0.02355
 C -0.84245 -0.76949 0.08224
 C -0.10189 -1.45173 -0.98650
 C 1.47421 0.50808 -0.15301
 C -1.45362 0.58214 0.02402
 F 1.57681 -1.67816 0.69365
 F -1.56167 -1.59516 0.89698
 H 0.99834 1.14583 -0.86632
 H -1.03492 1.19621 -0.74707
 H 1.46283 1.01653 0.77453
 H -1.30181 1.08489 0.93539
 H 2.50270 0.32237 -0.47004
 H -2.52740 0.45123 -0.16032
13
bifur_IRC_Distances_MW_output/new_data/bifur_traj4_Distances point 131
C 0.81440 -0.81232 -0.02322
 C -0.84791 -0.76874 0.08344
 C -0.10145 -1.44989 -0.97945
 C 1.47850 0.50703 -0.15374
 C -1.45799 0.58134 0.02399
 F 1.58426 -1.67541 0.69119
 F -1.56925 -1.59205 0.89542
 H 1.00650 1.14276 -0.86545
 H -1.04314 1.19368 -0.74465
 H 1.46532 1.01710 0.76876
 H -1.30476 1.08560 0.93006
 H 2.50348 0.32104 -0.46796
 H -2.52798 0.44985 -0.15839
13
bifur_IRC_Distances_MW_output/new_data/bifur_traj4_Distances point 132
C 0.82039 -0.81185 -0.02285
 C -0.85382 -0.76792 0.08473
 C -0.10095 -1.44787 -0.97175
 C 1.48316 0.50590 -0.15453
 C -1.46273 0.58047 0.02396
 F 1.59233 -1.67242 0.68851
 F -1.57745 -1.58867 0.89370
 H 1.01531 1.13942 -0.86450
 H -1.05202 1.19093 -0.74202
 H 1.46801 1.01772 0.76246
 H -1.30798 1.08637 0.92424
 H 2.50439 0.31960 -0.46568
 H -2.52865 0.44835 -0.15627
13
bifur_IRC_Distances_MW_output/new_data/bifur_traj4_Distances point 133
C 0.82039 -0.81185 -0.02285
 C -0.85382 -0.76792 0.08473
 C -0.10095 -1.44787 -0.97175
 C 1.48316 0.50590 -0.15453
 C -1.46273 0.58047 0.02396
 F 1.59233 -1.67242 0.68851
 F -1.57745 -1.58867 0.89370
 H 1.01531 1.13942 -0.86450
 H -1.05202 1.19093 -0.74202
 H 1.46801 1.01772 0.76246
 H -1.30798 1.08637 0.92424
 H 2.50439 0.31960 -0.46568
 H -2.52865 0.44835 -0.15627
13
bifur_IRC_Distances_MW_output/new_data/bifur_traj4_Distances point 134
C 0.83348 -0.81080 -0.02201
 C -0.86671 -0.76613 0.08756
 C -0.09983 -1.44334 -0.95464
 C 1.49339 0.50338 -0.15626
 C -1.47314 0.57853 0.02388
 F 1.61000 -1.66582 0.68259
 F -1.59546 -1.58123 0.88978
 H 1.03455 1.13204 -0.86232
 H -1.07136 1.18483 -0.73623
 H 1.47392 1.01905 0.74844
 H -1.31511 1.08804 0.91129
 H 2.50655 0.31641 -0.46061
 H -2.53028 0.44505 -0.15147
13
bifur_IRC_Distances_MW_output/new_data/bifur_traj4_Distances point 135
C 0.84029 -0.81025 -0.02155
 C -0.87341 -0.76520 0.08903
 C -0.09921 -1.44093 -0.94558
 C 1.49873 0.50205 -0.15716
 C -1.47858 0.57751 0.02384
 F 1.61919 -1.66234 0.67947
 F -1.60484 -1.57733 0.88764
 H 1.04453 1.12816 -0.86114
 H -1.08138 1.18162 -0.73319
 H 1.47702 1.01973 0.74103
 H -1.31888 1.08891 0.90443
 H 2.50779 0.31473 -0.45791
 H -2.53122 0.44333 -0.14890
13
bifur_IRC_Distances_MW_output/new_data/bifur_traj4_Distances point 136
C 0.84717 -0.80967 -0.02106
 C -0.88018 -0.76424 0.09051
 C -0.09857 -1.43845 -0.93630
 C 1.50415 0.50070 -0.15808
 C -1.48411 0.57646 0.02379
 F 1.62851 -1.65880 0.67628
 F -1.61437 -1.57337 0.88541
 H 1.05462 1.12421 -0.85992
 H -1.09151 1.17834 -0.73010
 H 1.48016 1.02042 0.73343
 H -1.32273 1.08979 0.89741
 H 2.50910 0.31302 -0.45515
 H -2.53223 0.44159 -0.14624
13
bifur_IRC_Distances_MW_output/new_data/bifur_traj4_Distances point 137
C 0.85430 -0.80907 -0.02054
 C -0.88720 -0.76325 0.09205
 C -0.09789 -1.43582 -0.92655
 C 1.50979 0.49928 -0.15903
 C -1.48986 0.57537 0.02374
 F 1.63817 -1.65509 0.67295
 F -1.62426 -1.56925 0.88303
 H 1.06506 1.12009 -0.85862
 H -1.10198 1.17491 -0.72686
 H 1.48342 1.02112 0.72545
 H -1.32677 1.09069 0.89003
 H 2.51055 0.31124 -0.45224
 H -2.53335 0.43977 -0.14341
13
bifur_IRC_Distances_MW_output/new_data/bifur_traj4_Distances point 138
C 0.86195 -0.80842 -0.01996
 C -0.89472 -0.76218 0.09370
 C -0.09712 -1.43295 -0.91594
 C 1.51587 0.49775 -0.16006
 C -1.49605 0.57419 0.02368
 F 1.64856 -1.65107 0.66934
 F -1.63491 -1.56480 0.88037
 H 1.07626 1.11562 -0.85719
 H -1.11319 1.17119 -0.72337
 H 1.48694 1.02187 0.71676
 H -1.33114 1.09167 0.88201
 H 2.51218 0.30931 -0.44907
 H -2.53463 0.43783 -0.14030
13
bifur_IRC_Distances_MW_output/new_data/bifur_traj4_Distances point 139
C 0.87029 -0.80769 -0.01929
 C -0.90290 -0.76101 0.09549
 C -0.09626 -1.42976 -0.90421
 C 1.52251 0.49606 -0.16118
 C -1.50282 0.57289 0.02362
 F 1.65988 -1.64666 0.66537
 F -1.64653 -1.55994 0.87737
 H 1.08845 1.11071 -0.85558
 H -1.12537 1.16710 -0.71953
 H 1.49078 1.02268 0.70716
 H -1.33597 1.09272 0.87314
 H 2.51407 0.30719 -0.44555
 H -2.53610 0.43570 -0.13681
13
bifur_IRC_Distances_MW_output/new_data/bifur_traj4_Distances point 140
C 0.87910 -0.80691 -0.01856
 C -0.91155 -0.75976 0.09738
 C -0.09531 -1.42631 -0.89160
 C 1.52956 0.49425 -0.16238
 C -1.51002 0.57150 0.02355
 F 1.67187 -1.64194 0.66113
 F -1.65886 -1.55477 0.87406
 H 1.10131 1.10548 -0.85383
 H -1.13822 1.16273 -0.71543
 H 1.49486 1.02352 0.69684
 H -1.34114 1.09384 0.86361
 H 2.51617 0.30494 -0.44176
 H -2.53776 0.43345 -0.13302
13
bifur_IRC_Distances_MW_output/new_data/bifur_traj4_Distances point 141
C 0.88794 -0.80611 -0.01779
 C -0.92021 -0.75851 0.09927
 C -0.09432 -1.42276 -0.87874
 C 1.53665 0.49241 -0.16358
 C -1.51726 0.57008 0.02348
 F 1.68390 -1.63715 0.65684
 F -1.67126 -1.54957 0.87060
 H 1.11420 1.10018 -0.85203
 H -1.15107 1.15830 -0.71129
 H 1.49896 1.02434 0.68632
 H -1.34640 1.09495 0.85390
 H 2.51839 0.30265 -0.43788
 H -2.53952 0.43119 -0.12909
13
bifur_IRC_Distances_MW_output/new_data/bifur_traj4_Distances point 142
C 0.89648 -0.80531 -0.01702
 C -0.92859 -0.75729 0.10109
 C -0.09332 -1.41925 -0.86610
 C 1.54354 0.49061 -0.16475
 C -1.52430 0.56870 0.02342
 F 1.69556 -1.63247 0.65265
 F -1.68330 -1.54452 0.86709
 H 1.12666 1.09500 -0.85024
 H -1.16346 1.15397 -0.70724
 H 1.50293 1.02512 0.67597
 H -1.35154 1.09602 0.84436
 H 2.52065 0.30042 -0.43406
 H -2.54131 0.42901 -0.12517
13
bifur_IRC_Distances_MW_output/new_data/bifur_traj4_Distances point 143
C 0.90463 -0.80454 -0.01624
 C -0.93657 -0.75613 0.10281
 C -0.09233 -1.41582 -0.85383
 C 1.55013 0.48887 -0.16588
 C -1.53104 0.56737 0.02336
 F 1.70668 -1.62796 0.64863
 F -1.69481 -1.53970 0.86359
 H 1.13853 1.09001 -0.84849
 H -1.17525 1.14980 -0.70333
 H 1.50672 1.02585 0.66593
 H -1.35652 1.09704 0.83512
 H 2.52291 0.29828 -0.43033
 H -2.54309 0.42692 -0.12131
13
bifur_IRC_Distances_MW_output/new_data/bifur_traj4_Distances point 144
C 0.90463 -0.80454 -0.01624
 C -0.93657 -0.75613 0.10281
 C -0.09233 -1.41582 -0.85383
 C 1.55013 0.48887 -0.16588
 C -1.53104 0.56737 0.02336
 F 1.70669 -1.62796 0.64863
 F -1.69481 -1.53970 0.86359
 H 1.13853 1.09001 -0.84849
 H -1.17525 1.14980 -0.70333
 H 1.50672 1.02585 0.66593
 H -1.35652 1.09704 0.83512
 H 2.52291 0.29828 -0.43033
 H -2.54309 0.42692 -0.12131
13
bifur_IRC_Distances_MW_output/new_data/bifur_traj4_Distances point 145
C 0.91975 -0.80307 -0.01471
 C -0.95134 -0.75396 0.10596
 C -0.09038 -1.40926 -0.83056
 C 1.56241 0.48560 -0.16799
 C -1.54360 0.56487 0.02325
 F 1.72734 -1.61946 0.64113
 F -1.71624 -1.53073 0.85666
 H 1.16050 1.08065 -0.84515
 H -1.19702 1.14196 -0.69600
 H 1.51376 1.02715 0.64687
 H -1.36590 1.09891 0.81762
 H 2.52734 0.29426 -0.42324
 H -2.54661 0.42308 -0.11384
13
bifur_IRC_Distances_MW_output/new_data/bifur_traj4_Distances point 146
C 0.92676 -0.80237 -0.01395
 C -0.95818 -0.75296 0.10740
 C -0.08942 -1.40612 -0.81952
 C 1.56813 0.48405 -0.16898
 C -1.54946 0.56370 0.02320
 F 1.73693 -1.61545 0.63765
 F -1.72623 -1.52657 0.85323
 H 1.17068 1.07625 -0.84356
 H -1.20707 1.13828 -0.69255
 H 1.51701 1.02773 0.63784
 H -1.37033 1.09977 0.80934
 H 2.52951 0.29238 -0.41986
 H -2.54833 0.42130 -0.11023
13
bifur_IRC_Distances_MW_output/new_data/bifur_traj4_Distances point 147
C 0.93349 -0.80169 -0.01319
 C -0.96475 -0.75199 0.10876
 C -0.08846 -1.40304 -0.80877
 C 1.57364 0.48255 -0.16994
 C -1.55510 0.56257 0.02317
 F 1.74615 -1.61156 0.63431
 F -1.73584 -1.52258 0.84978
 H 1.18046 1.07199 -0.84202
 H -1.21670 1.13472 -0.68921
 H 1.52013 1.02827 0.62903
 H -1.37463 1.10060 0.80129
 H 2.53165 0.29055 -0.41657
 H -2.55003 0.41961 -0.10665
13
bifur_IRC_Distances_MW_output/new_data/bifur_traj4_Distances point 148
C 0.95306 -0.76374 0.18401
 C -0.95886 -0.71580 0.29586
 C 0.04852 -1.00996 1.25789
 C 1.57586 0.47202 -0.21862
 C -1.56397 0.55183 -0.02763
 F 1.69891 -1.76898 -0.21899
 F -1.80155 -1.68015 -0.00482
 H 1.26110 1.27174 0.23454
 H -1.15582 1.33268 0.37608
 H 1.40664 0.69464 -1.14107
 H -1.49473 0.76915 -0.95810
 H 2.55808 0.35838 -0.04629
 H -2.52724 0.48819 0.26715
13
bifur_IRC_Distances_MW_output/new_data/bifur_traj4_Distances point 149
C 0.95950 -0.76316 0.18339
 C -0.96527 -0.71488 0.29627
 C 0.04818 -1.00904 1.24835
 C 1.58128 0.47067 -0.21861
 C -1.56945 0.55073 -0.02738
 F 1.70828 -1.76460 -0.21581
 F -1.81030 -1.67520 0.00098
 H 1.27026 1.26755 0.23146
 H -1.16549 1.32891 0.37339
 H 1.41065 0.69659 -1.13462
 H -1.49804 0.77125 -0.95171
 H 2.55984 0.35565 -0.04950
 H -2.52944 0.48554 0.26381
13
bifur_IRC_Distances_MW_output/new_data/bifur_traj4_Distances point 150
C 0.96590 -0.76258 0.18274
 C -0.97163 -0.71396 0.29671
 C 0.04787 -1.00813 1.23871
 C 1.58668 0.46933 -0.21859
 C -1.57491 0.54962 -0.02716
 F 1.71759 -1.76022 -0.21267
 F -1.81901 -1.67022 0.00693
 H 1.27936 1.26335 0.22841
 H -1.17509 1.32512 0.37067
 H 1.41464 0.69856 -1.12809
 H -1.50137 0.77336 -0.94531
 H 2.56165 0.35290 -0.05271
 H -2.53168 0.48286 0.26037
13
bifur_IRC_Distances_MW_output/new_data/bifur_traj4_Distances point 151
C 0.97209 -0.76201 0.18209
 C -0.97778 -0.71306 0.29717
 C 0.04758 -1.00727 1.22924
 C 1.59192 0.46801 -0.21853
 C -1.58021 0.54854 -0.02697
 F 1.72661 -1.75593 -0.20968
 F -1.82744 -1.66533 0.01289
 H 1.28817 1.25925 0.22546
 H -1.18436 1.32142 0.36798
 H 1.41850 0.70050 -1.12165
 H -1.50463 0.77544 -0.93907
 H 2.56345 0.35021 -0.05584
 H -2.53390 0.48023 0.25691
13
bifur_IRC_Distances_MW_output/new_data/bifur_traj4_Distances point 152
C 0.97796 -0.76148 0.18144
 C -0.98360 -0.71219 0.29765
 C 0.04734 -1.00646 1.22013
 C 1.59690 0.46676 -0.21845
 C -1.58525 0.54751 -0.02683
 F 1.73515 -1.75185 -0.20692
 F -1.83543 -1.66064 0.01874
 H 1.29652 1.25534 0.22269
 H -1.19312 1.31788 0.36538
 H 1.42215 0.70237 -1.11542
 H -1.50776 0.77744 -0.93312
 H 2.56519 0.34762 -0.05880
 H -2.53605 0.47770 0.25351
13
bifur_IRC_Distances_MW_output/new_data/bifur_traj4_Distances point 153
C 0.98359 -0.76097 0.18078
 C -0.98916 -0.71136 0.29814
 C 0.04714 -1.00570 1.21128
 C 1.60167 0.46556 -0.21834
 C -1.59009 0.54651 -0.02672
 F 1.74333 -1.74791 -0.20435
 F -1.84309 -1.65610 0.02457
 H 1.30452 1.25157 0.22006
 H -1.20149 1.31446 0.36283
 H 1.42564 0.70420 -1.10934
 H -1.51080 0.77938 -0.92740
 H 2.56690 0.34512 -0.06164
 H -2.53815 0.47524 0.25012
13
bifur_IRC_Distances_MW_output/new_data/bifur_traj4_Distances point 154
C 0.98916 -0.76046 0.18009
 C -0.99465 -0.71052 0.29868
 C 0.04698 -1.00496 1.20239
 C 1.60640 0.46436 -0.21818
 C -1.59490 0.54550 -0.02666
 F 1.75142 -1.74400 -0.20192
 F -1.85068 -1.65154 0.03059
 H 1.31245 1.24781 0.21749
 H -1.20975 1.31104 0.36025
 H 1.42907 0.70603 -1.10319
 H -1.51386 0.78133 -0.92171
 H 2.56864 0.34262 -0.06443
 H -2.54027 0.47278 0.24662
13
bifur_IRC_Distances_MW_output/new_data/bifur_traj4_Distances point 155
C 0.98916 -0.76046 0.18009
 C -0.99465 -0.71052 0.29868
 C 0.04698 -1.00496 1.20239
 C 1.60640 0.46436 -0.21818
 C -1.59490 0.54550 -0.02666
 F 1.75142 -1.74400 -0.20192
 F -1.85068 -1.65154 0.03059
 H 1.31245 1.24781 0.21749
 H -1.20975 1.31104 0.36025
 H 1.42907 0.70603 -1.10319
 H -1.51386 0.78133 -0.92171
 H 2.56864 0.34262 -0.06443
 H -2.54027 0.47278 0.24662
13
bifur_IRC_Distances_MW_output/new_data/bifur_traj4_Distances point 156
C 1.00108 -0.75939 0.17841
 C -1.00635 -0.70869 0.30005
 C 0.04680 -1.00342 1.18291
 C 1.61655 0.46179 -0.21766
 C -1.60523 0.54332 -0.02672
 F 1.76867 -1.73558 -0.19732
 F -1.86692 -1.64155 0.04453
 H 1.32946 1.23971 0.21217
 H -1.22732 1.30361 0.35443
 H 1.43631 0.71009 -1.08950
 H -1.52060 0.78556 -0.90956
 H 2.57248 0.33718 -0.07027
 H -2.54493 0.46736 0.23854
13
bifur_IRC_Distances_MW_output/new_data/bifur_traj4_Distances point 157
C 1.00768 -0.75882 0.17731
 C -1.01278 -0.70764 0.30098
 C 0.04685 -1.00260 1.17184
 C 1.62217 0.46036 -0.21720
 C -1.61097 0.54208 -0.02692
 F 1.77815 -1.73092 -0.19533
 F -1.87591 -1.63585 0.05310
 H 1.33893 1.23519 0.20939
 H -1.23696 1.29943 0.35097
 H 1.44022 0.71241 -1.08154
 H -1.52449 0.78795 -0.90289
 H 2.57468 0.33413 -0.07334
 H -2.54757 0.46428 0.23361
13
bifur_IRC_Distances_MW_output/new_data/bifur_traj4_Distances point 158
C 1.01437 -0.75825 0.17602
 C -1.01924 -0.70656 0.30211
 C 0.04708 -1.00179 1.16041
 C 1.62785 0.45892 -0.21654
 C -1.61680 0.54081 -0.02731
 F 1.78766 -1.72625 -0.19397
 F -1.88500 -1.62993 0.06266
 H 1.34857 1.23060 0.20678
 H -1.24661 1.29514 0.34722
 H 1.44403 0.71482 -1.07309
 H -1.52860 0.79039 -0.89625
 H 2.57697 0.33102 -0.07621
 H -2.55029 0.46109 0.22818
13
bifur_IRC_Distances_MW_output/new_data/bifur_traj4_Distances point 159
C 1.02077 -0.75774 0.17451
 C -1.02535 -0.70548 0.30345
 C 0.04754 -1.00106 1.14923
 C 1.63328 0.45755 -0.21565
 C -1.62240 0.53956 -0.02794
 F 1.79664 -1.72186 -0.19364
 F -1.89369 -1.62409 0.07301
 H 1.35788 1.22621 0.20457
 H -1.25571 1.29098 0.34327
 H 1.44748 0.71721 -1.06452
 H -1.53276 0.79274 -0.89010
 H 2.57923 0.32804 -0.07859
 H -2.55291 0.45795 0.22240
13
bifur_IRC_Distances_MW_output/new_data/bifur_traj4_Distances point 160
C 1.02685 -0.75731 0.17271
 C -1.03105 -0.70440 0.30508
 C 0.04831 -1.00040 1.13836
 C 1.63841 0.45627 -0.21444
 C -1.62773 0.53834 -0.02891
 F 1.80496 -1.71783 -0.19471
 F -1.90192 -1.61831 0.08445
 H 1.36685 1.22205 0.20286
 H -1.26417 1.28696 0.33903
 H 1.45047 0.71956 -1.05573
 H -1.53702 0.79497 -0.88458
 H 2.58145 0.32522 -0.08029
 H -2.55542 0.45487 0.21615
13
bifur_IRC_Distances_MW_output/new_data/bifur_traj4_Distances point 161
C 1.03275 -0.75696 0.17041
 C -1.03641 -0.70329 0.30719
 C 0.04957 -0.99980 1.12751
 C 1.64334 0.45508 -0.21271
 C -1.63291 0.53711 -0.03038
 F 1.81270 -1.71419 -0.19787
 F -1.90983 -1.61240 0.09792
 H 1.37572 1.21808 0.20179
 H -1.27210 1.28298 0.33416
 H 1.45293 0.72195 -1.04627
 H -1.54161 0.79710 -0.87972
 H 2.58369 0.32256 -0.08105
 H -2.55784 0.45178 0.20901
13
bifur_IRC_Distances_MW_output/new_data/bifur_traj4_Distances point 162
C 1.03861 -0.75675 0.16717
 C -1.04149 -0.70207 0.31015
 C 0.05170 -0.99928 1.11624
 C 1.64818 0.45398 -0.21004
 C -1.63811 0.53581 -0.03275
 F 1.81985 -1.71102 -0.20463
 F -1.91760 -1.60602 0.11529
 H 1.38491 1.21422 0.20169
 H -1.27954 1.27890 0.32800
 H 1.45463 0.72450 -1.03524
 H -1.54696 0.79916 -0.87573
 H 2.58606 0.32003 -0.08027
 H -2.56023 0.44853 0.20012
13
bifur_IRC_Distances_MW_output/new_data/bifur_traj4_Distances point 163
C 1.04463 -0.75680 0.16190
 C -1.04619 -0.70058 0.31487
 C 0.05561 -0.99889 1.10362
 C 1.65305 0.45303 -0.20542
 C -1.64354 0.53433 -0.03698
 F 1.82599 -1.70872 -0.21880
 F -1.92530 -1.59851 0.14104
 H 1.39510 1.21047 0.20338
 H -1.28637 1.27448 0.31891
 H 1.45493 0.72743 -1.02057
 H -1.55405 0.80113 -0.87315
 H 2.58881 0.31772 -0.07632
 H -2.56266 0.44490 0.18751
13
bifur_IRC_Distances_MW_output/new_data/bifur_traj4_Distances point 164
C 1.05107 -0.75758 0.15105
 C -1.04989 -0.69839 0.32418
 C 0.06424 -0.99886 1.08646
 C 1.65819 0.45247 -0.19551
 C -1.64980 0.53239 -0.04613
 F 1.82926 -1.70879 -0.25251
 F -1.93259 -1.58797 0.18943
 H 1.40817 1.20698 0.20924
 H -1.29184 1.26912 0.30143
 H 1.45173 0.73144 -0.99525
 H -1.56591 0.80289 -0.87344
 H 2.59281 0.31604 -0.06393
 H -2.56543 0.44026 0.16497
13
bifur_IRC_Distances_MW_output/new_data/bifur_traj4_Distances point 165
C 1.05814 -0.76175 0.11428
 C -1.04854 -0.69328 0.35146
 C 0.09172 -1.00141 1.03716
 C 1.66628 0.45381 -0.16251
 C -1.66120 0.52857 -0.07561
 F 1.81626 -1.71951 -0.36639
 F -1.93348 -1.56421 0.33922
 H 1.43459 1.20447 0.22584
 H -1.29371 1.25942 0.24106
 H 1.43680 0.74075 -0.91275
 H -1.59912 0.80428 -0.87429
 H 2.60531 0.31741 -0.01652
 H -2.57304 0.43145 0.09905
13
bifur_IRC_Distances_MW_output/new_data/bifur_traj4_Distances point 166
C 1.05814 -0.76175 0.11429
 C -1.04854 -0.69328 0.35146
 C 0.09172 -1.00141 1.03717
 C 1.66627 0.45381 -0.16251
 C -1.66119 0.52857 -0.07561
 F 1.81626 -1.71951 -0.36639
 F -1.93348 -1.56422 0.33921
 H 1.43459 1.20447 0.22584
 H -1.29371 1.25943 0.24106
 H 1.43680 0.74075 -0.91276
 H -1.59912 0.80428 -0.87429
 H 2.60531 0.31741 -0.01652
 H -2.57304 0.43145 0.09906
13
bifur_IRC_Distances_MW_output/new_data/bifur_traj4_Distances point 167
C 1.03950 -0.79622 -0.11341
 C -1.03815 -0.67173 0.41592
 C 0.05435 -1.07562 0.34056
 C 1.75197 0.47044 -0.04165
 C -1.74429 0.51024 -0.14650
 F 1.69134 -1.78404 -0.67117
 F -1.78117 -1.41649 1.14646
 H 1.51280 1.17511 -0.01557
 H -1.41164 1.18251 -0.25654
 H 1.56292 0.83960 -0.15940
 H -1.65842 0.85154 -0.40131
 H 2.72919 0.33406 0.07761
 H -2.70841 0.38060 -0.17500
13
bifur_IRC_Distances_MW_output/new_data/bifur_traj4_Distances point 168
C 1.04245 -0.79890 -0.12536
 C -1.04564 -0.66960 0.41768
 C 0.03742 -1.08505 0.28469
 C 1.76364 0.47065 -0.04111
 C -1.75438 0.50754 -0.14501
 F 1.69637 -1.78317 -0.66926
 F -1.77561 -1.39726 1.19362
 H 1.51967 1.16573 -0.04817
 H -1.43509 1.16930 -0.29133
 H 1.58747 0.85379 -0.11006
 H -1.65292 0.86171 -0.35273
 H 2.73843 0.33242 0.07131
 H -2.72181 0.37283 -0.18426
13
bifur_IRC_Distances_MW_output/new_data/bifur_traj4_Distances point 169
C 1.04703 -0.80017 -0.13091
 C -1.05221 -0.66781 0.42064
 C 0.02977 -1.08923 0.26323
 C 1.77264 0.47018 -0.04081
 C -1.76272 0.50536 -0.14531
 F 1.70208 -1.78134 -0.67324
 F -1.77627 -1.38368 1.21993
 H 1.52846 1.15879 -0.06127
 H -1.45155 1.16008 -0.30711
 H 1.60141 0.86233 -0.09101
 H -1.65315 0.86795 -0.33473
 H 2.74528 0.33050 0.07024
 H -2.73077 0.36705 -0.18966
13
bifur_IRC_Distances_MW_output/new_data/bifur_traj4_Distances point 170
C 1.05192 -0.80101 -0.13453
 C -1.05824 -0.66614 0.42396
 C 0.02523 -1.09163 0.25253
 C 1.78066 0.46952 -0.04047
 C -1.77039 0.50337 -0.14621
 F 1.70759 -1.77937 -0.67931
 F -1.77862 -1.37212 1.23968
 H 1.53770 1.15282 -0.06806
 H -1.46546 1.15233 -0.31688
 H 1.61179 0.86889 -0.08131
 H -1.65531 0.87275 -0.32642
 H 2.75141 0.32858 0.07095
 H -2.73829 0.36201 -0.19394
13
bifur_IRC_Distances_MW_output/new_data/bifur_traj4_Distances point 171
C 1.05695 -0.80166 -0.13735
 C -1.06405 -0.66450 0.42746
 C 0.02203 -1.09323 0.24640
 C 1.78831 0.46879 -0.04010
 C -1.77782 0.50145 -0.14738
 F 1.71299 -1.77735 -0.68634
 F -1.78166 -1.36134 1.25670
 H 1.54718 1.14725 -0.07218
 H -1.47832 1.14516 -0.32410
 H 1.62068 0.87461 -0.07553
 H -1.65833 0.87692 -0.32227
 H 2.75730 0.32665 0.07246
 H -2.74527 0.35726 -0.19777
13
bifur_IRC_Distances_MW_output/new_data/bifur_traj4_Distances point 172
C 1.06221 -0.80222 -0.13983
 C -1.06989 -0.66282 0.43117
 C 0.01949 -1.09442 0.24261
 C 1.79596 0.46798 -0.03969
 C -1.78532 0.49950 -0.14873
 F 1.71848 -1.77526 -0.69410
 F -1.78516 -1.35067 1.27270
 H 1.55705 1.14173 -0.07492
 H -1.49095 1.13811 -0.33011
 H 1.62900 0.88003 -0.07177
 H -1.66194 0.88086 -0.32032
 H 2.76325 0.32466 0.07446
 H -2.75218 0.35252 -0.20146
13
bifur_IRC_Distances_MW_output/new_data/bifur_traj4_Distances point 173
C 1.06783 -0.80276 -0.14217
 C -1.07601 -0.66103 0.43518
 C 0.01729 -1.09534 0.24025
 C 1.80397 0.46709 -0.03926
 C -1.79322 0.49744 -0.15026
 F 1.72426 -1.77302 -0.70267
 F -1.78912 -1.33958 1.28865
 H 1.56761 1.13599 -0.07687
 H -1.50397 1.13080 -0.33553
 H 1.63731 0.88548 -0.06921
 H -1.66612 0.88481 -0.31979
 H 2.76951 0.32255 0.07688
 H -2.75935 0.34757 -0.20519
13
bifur_IRC_Distances_MW_output/new_data/bifur_traj4_Distances point 174
C 1.07392 -0.80328 -0.14448
 C -1.08253 -0.65910 0.43955
 C 0.01529 -1.09608 0.23893
 C 1.81250 0.46609 -0.03879
 C -1.80168 0.49522 -0.15197
 F 1.73045 -1.77061 -0.71213
 F -1.79357 -1.32775 1.30507
 H 1.57905 1.12988 -0.07827
 H -1.51772 1.12304 -0.34065
 H 1.64588 0.89114 -0.06751
 H -1.67088 0.88889 -0.32036
 H 2.77625 0.32027 0.07970
 H -2.76697 0.34229 -0.20908
13
bifur_IRC_Distances_MW_output/new_data/bifur_traj4_Distances point 175
C 1.08028 -0.80380 -0.14673
 C -1.08926 -0.65706 0.44414
 C 0.01349 -1.09662 0.23843
 C 1.82132 0.46502 -0.03830
 C -1.81045 0.49289 -0.15378
 F 1.73687 -1.76809 -0.72209
 F -1.79834 -1.31552 1.32153
 H 1.59098 1.12357 -0.07923
 H -1.53180 1.11504 -0.34543
 H 1.65452 0.89686 -0.06653
 H -1.67602 0.89299 -0.32177
 H 2.78325 0.31789 0.08278
 H -2.77485 0.33682 -0.21299
13
bifur_IRC_Distances_MW_output/new_data/bifur_traj4_Distances point 176
C 1.08639 -0.80427 -0.14878
 C -1.09567 -0.65509 0.44855
 C 0.01194 -1.09698 0.23854
 C 1.82973 0.46398 -0.03785
 C -1.81883 0.49065 -0.15553
 F 1.74301 -1.76568 -0.73170
 F -1.80299 -1.30381 1.33687
 H 1.60243 1.11754 -0.07984
 H -1.54514 1.10740 -0.34964
 H 1.66262 0.90225 -0.06611
 H -1.68109 0.89683 -0.32369
 H 2.78997 0.31560 0.08582
 H -2.78237 0.33158 -0.21665
13
bifur_IRC_Distances_MW_output/new_data/bifur_traj4_Distances point 177
C 1.08639 -0.80427 -0.14878
 C -1.09567 -0.65509 0.44855
 C 0.01194 -1.09698 0.23854
 C 1.82973 0.46398 -0.03785
 C -1.81883 0.49065 -0.15553
 F 1.74301 -1.76568 -0.73170
 F -1.80299 -1.30381 1.33687
 H 1.60243 1.11754 -0.07984
 H -1.54514 1.10740 -0.34964
 H 1.66262 0.90225 -0.06611
 H -1.68109 0.89683 -0.32369
 H 2.78997 0.31559 0.08582
 H -2.78237 0.33157 -0.21665
13
bifur_IRC_Distances_MW_output/new_data/bifur_traj4_Distances point 178
C 1.09680 -0.80503 -0.15208
 C -1.10652 -0.65169 0.45611
 C 0.00958 -1.09730 0.23961
 C 1.84398 0.46217 -0.03710
 C -1.83306 0.48680 -0.15851
 F 1.75345 -1.76157 -0.74807
 F -1.81105 -1.28384 1.36224
 H 1.62192 1.10727 -0.08040
 H -1.56761 1.09440 -0.35618
 H 1.67615 0.91127 -0.06623
 H -1.68993 0.90322 -0.32783
 H 2.80146 0.31168 0.09114
 H -2.79517 0.32263 -0.22270
13
bifur_IRC_Distances_MW_output/new_data/bifur_traj4_Distances point 179
C 1.10122 -0.80535 -0.15343
 C -1.11111 -0.65022 0.45933
 C 0.00866 -1.09733 0.24032
 C 1.85002 0.46138 -0.03679
 C -1.83911 0.48515 -0.15978
 F 1.75789 -1.75983 -0.75502
 F -1.81451 -1.27532 1.37278
 H 1.63020 1.10290 -0.08051
 H -1.57709 1.08886 -0.35877
 H 1.68183 0.91506 -0.06653
 H -1.69375 0.90589 -0.32983
 H 2.80637 0.31001 0.09343
 H -2.80061 0.31882 -0.22521
13
bifur_IRC_Distances_MW_output/new_data/bifur_traj4_Distances point 180
C 1.10531 -0.80564 -0.15466
 C -1.11534 -0.64886 0.46230
 C 0.00784 -1.09732 0.24107
 C 1.85560 0.46064 -0.03651
 C -1.84469 0.48361 -0.16094
 F 1.76199 -1.75822 -0.76142
 F -1.81773 -1.26743 1.38242
 H 1.63783 1.09885 -0.08057
 H -1.58581 1.08373 -0.36108
 H 1.68704 0.91854 -0.06690
 H -1.69730 0.90833 -0.33178
 H 2.81091 0.30846 0.09556
 H -2.80565 0.31528 -0.22750
13
bifur_IRC_Distances_MW_output/new_data/bifur_traj4_Distances point 181
C 1.10917 -0.80591 -0.15580
 C -1.11934 -0.64755 0.46512
 C 0.00709 -1.09726 0.24186
 C 1.86086 0.45994 -0.03626
 C -1.84997 0.48215 -0.16204
 F 1.76587 -1.75670 -0.76746
 F -1.82079 -1.25994 1.39145
 H 1.64505 1.09502 -0.08059
 H -1.59403 1.07887 -0.36320
 H 1.69196 0.92183 -0.06732
 H -1.70068 0.91063 -0.33371
 H 2.81522 0.30700 0.09758
 H -2.81042 0.31193 -0.22964
13
bifur_IRC_Distances_MW_output/new_data/bifur_traj4_Distances point 182
C 1.11292 -0.80616 -0.15688
 C -1.12321 -0.64628 0.46785
 C 0.00639 -1.09717 0.24268
 C 1.86597 0.45925 -0.03601
 C -1.85509 0.48072 -0.16310
 F 1.76964 -1.75523 -0.77330
 F -1.82376 -1.25265 1.40013
 H 1.65205 1.09129 -0.08058
 H -1.60199 1.07414 -0.36520
 H 1.69670 0.92500 -0.06781
 H -1.70398 0.91284 -0.33565
 H 2.81941 0.30557 0.09955
 H -2.81505 0.30867 -0.23169
13
bifur_IRC_Distances_MW_output/new_data/bifur_traj4_Distances point 183
C 1.11664 -0.80642 -0.15795
 C -1.12704 -0.64501 0.47056
 C 0.00571 -1.09704 0.24356
 C 1.87103 0.45857 -0.03578
 C -1.86017 0.47929 -0.16414
 F 1.77338 -1.75377 -0.77908
 F -1.82672 -1.24539 1.40868
 H 1.65899 1.08758 -0.08055
 H -1.60987 1.06944 -0.36713
 H 1.70140 0.92814 -0.06834
 H -1.70727 0.91503 -0.33763
 H 2.82357 0.30416 0.10151
 H -2.81965 0.30543 -0.23370
13
bifur_IRC_Distances_MW_output/new_data/bifur_traj4_Distances point 184
C 1.12037 -0.80667 -0.15901
 C -1.13088 -0.64373 0.47328
 C 0.00504 -1.09688 0.24448
 C 1.87610 0.45787 -0.03554
 C -1.86526 0.47786 -0.16519
 F 1.77713 -1.75231 -0.78486
 F -1.82970 -1.23809 1.41719
 H 1.66593 1.08385 -0.08050
 H -1.61774 1.06471 -0.36903
 H 1.70610 0.93129 -0.06893
 H -1.71058 0.91721 -0.33966
 H 2.82776 0.30273 0.10348
 H -2.82428 0.30216 -0.23570
13
bifur_IRC_Distances_MW_output/new_data/bifur_traj4_Distances point 185
C 1.12400 -0.80692 -0.16002
 C -1.13461 -0.64247 0.47593
 C 0.00441 -1.09669 0.24541
 C 1.88105 0.45719 -0.03532
 C -1.87022 0.47645 -0.16620
 F 1.78079 -1.75089 -0.79047
 F -1.83261 -1.23095 1.42542
 H 1.67270 1.08021 -0.08043
 H -1.62541 1.06009 -0.37083
 H 1.71067 0.93434 -0.06956
 H -1.71382 0.91932 -0.34169
 H 2.83185 0.30134 0.10540
 H -2.82879 0.29897 -0.23763
13
bifur_IRC_Distances_MW_output/new_data/bifur_traj4_Distances point 186
C 1.12738 -0.80715 -0.16096
 C -1.13807 -0.64129 0.47839
 C 0.00383 -1.09649 0.24631
 C 1.88564 0.45655 -0.03512
 C -1.87483 0.47513 -0.16713
 F 1.78419 -1.74957 -0.79567
 F -1.83532 -1.22429 1.43301
 H 1.67898 1.07681 -0.08036
 H -1.63251 1.05578 -0.37247
 H 1.71491 0.93718 -0.07018
 H -1.71685 0.92128 -0.34361
 H 2.83566 0.30005 0.10719
 H -2.83300 0.29600 -0.23941
13
bifur_IRC_Distances_MW_output/new_data/bifur_traj4_Distances point 187
C 1.13046 -0.80735 -0.16181
 C -1.14124 -0.64021 0.48064
 C 0.00331 -1.09628 0.24716
 C 1.88983 0.45597 -0.03494
 C -1.87904 0.47392 -0.16798
 F 1.78730 -1.74837 -0.80040
 F -1.83780 -1.21819 1.43991
 H 1.68471 1.07371 -0.08028
 H -1.63899 1.05183 -0.37394
 H 1.71877 0.93977 -0.07077
 H -1.71961 0.92305 -0.34539
 H 2.83915 0.29887 0.10882
 H -2.83684 0.29328 -0.24102
13
bifur_IRC_Distances_MW_output/new_data/bifur_traj4_Distances point 188
C 1.13046 -0.80735 -0.16181
 C -1.14124 -0.64021 0.48064
 C 0.00331 -1.09628 0.24716
 C 1.88983 0.45597 -0.03494
 C -1.87904 0.47392 -0.16798
 F 1.78730 -1.74837 -0.80040
 F -1.83779 -1.21819 1.43991
 H 1.68471 1.07371 -0.08028
 H -1.63899 1.05183 -0.37394
 H 1.71877 0.93977 -0.07077
 H -1.71961 0.92305 -0.34539
 H 2.83915 0.29887 0.10882
 H -2.83684 0.29328 -0.24102
13
bifur_IRC_Distances_MW_output/new_data/bifur_traj4_Distances point 189
C 1.13604 -0.80773 -0.16332
 C -1.14696 -0.63823 0.48472
 C 0.00239 -1.09584 0.24875
 C 1.89742 0.45490 -0.03462
 C -1.88668 0.47172 -0.16951
 F 1.79294 -1.74619 -0.80895
 F -1.84230 -1.20708 1.45231
 H 1.69508 1.06806 -0.08012
 H -1.65071 1.04465 -0.37653
 H 1.72577 0.94445 -0.07192
 H -1.72465 0.92626 -0.34869
 H 2.84549 0.29672 0.11178
 H -2.84383 0.28832 -0.24390
13
bifur_IRC_Distances_MW_output/new_data/bifur_traj4_Distances point 190
C 1.13872 -0.80790 -0.16404
 C -1.14971 -0.63727 0.48668
 C 0.00196 -1.09560 0.24954
 C 1.90107 0.45437 -0.03447
 C -1.89035 0.47065 -0.17025
 F 1.79565 -1.74515 -0.81305
 F -1.84447 -1.20171 1.45824
 H 1.70006 1.06533 -0.08003
 H -1.65634 1.04118 -0.37775
 H 1.72913 0.94669 -0.07251
 H -1.72708 0.92779 -0.35030
 H 2.84855 0.29568 0.11321
 H -2.84720 0.28593 -0.24527
13
bifur_IRC_Distances_MW_output/new_data/bifur_traj4_Distances point 191
C 1.14145 -0.80809 -0.16477
 C -1.15250 -0.63629 0.48867
 C 0.00153 -1.09534 0.25035
 C 1.90478 0.45384 -0.03432
 C -1.89409 0.46955 -0.17099
 F 1.79842 -1.74409 -0.81720
 F -1.84668 -1.19623 1.46424
 H 1.70513 1.06255 -0.07994
 H -1.66206 1.03764 -0.37897
 H 1.73254 0.94898 -0.07312
 H -1.72955 0.92935 -0.35196
 H 2.85166 0.29463 0.11466
 H -2.85063 0.28349 -0.24665
13
bifur_IRC_Distances_MW_output/new_data/bifur_traj4_Distances point 192
C 1.14429 -0.80827 -0.16552
 C -1.15541 -0.63526 0.49075
 C 0.00108 -1.09506 0.25121
 C 1.90865 0.45329 -0.03417
 C -1.89798 0.46841 -0.17175
 F 1.80130 -1.74299 -0.82151
 F -1.84898 -1.19051 1.47046
 H 1.71040 1.05965 -0.07984
 H -1.66801 1.03395 -0.38023
 H 1.73609 0.95136 -0.07378
 H -1.73214 0.93096 -0.35371
 H 2.85492 0.29353 0.11617
 H -2.85421 0.28094 -0.24809
13
bifur_IRC_Distances_MW_output/new_data/bifur_traj4_Distances point 193
C 1.14726 -0.80847 -0.16630
 C -1.15844 -0.63418 0.49292
 C 0.00062 -1.09474 0.25213
 C 1.91269 0.45270 -0.03401
 C -1.90204 0.46721 -0.17255
 F 1.80431 -1.74184 -0.82601
 F -1.85140 -1.18452 1.47692
 H 1.71590 1.05661 -0.07973
 H -1.67421 1.03008 -0.38152
 H 1.73980 0.95384 -0.07449
 H -1.73484 0.93264 -0.35555
 H 2.85832 0.29238 0.11776
 H -2.85796 0.27827 -0.24957
13
bifur_IRC_Distances_MW_output/new_data/bifur_traj4_Distances point 194
C 1.15025 -0.80867 -0.16708
 C -1.16150 -0.63308 0.49510
 C 0.00016 -1.09439 0.25306
 C 1.91676 0.45211 -0.03385
 C -1.90615 0.46599 -0.17335
 F 1.80735 -1.74068 -0.83053
 F -1.85383 -1.17844 1.48342
 H 1.72145 1.05354 -0.07962
 H -1.68047 1.02616 -0.38280
 H 1.74354 0.95634 -0.07523
 H -1.73758 0.93433 -0.35743
 H 2.86176 0.29122 0.11935
 H -2.86175 0.27557 -0.25105
13
bifur_IRC_Distances_MW_output/new_data/bifur_traj4_Distances point 195
C 1.15313 -0.80885 -0.16782
 C -1.16443 -0.63202 0.49720
 C -0.00028 -1.09404 0.25397
 C 1.92068 0.45153 -0.03371
 C -1.91009 0.46482 -0.17412
 F 1.81027 -1.73957 -0.83486
 F -1.85617 -1.17259 1.48962
 H 1.72677 1.05058 -0.07950
 H -1.68647 1.02239 -0.38401
 H 1.74713 0.95874 -0.07595
 H -1.74021 0.93595 -0.35925
 H 2.86507 0.29010 0.12088
 H -2.86539 0.27297 -0.25247
13
bifur_IRC_Distances_MW_output/new_data/bifur_traj4_Distances point 196
C 1.15581 -0.80903 -0.16851
 C -1.16717 -0.63103 0.49917
 C -0.00068 -1.09370 0.25482
 C 1.92433 0.45099 -0.03357
 C -1.91377 0.46372 -0.17483
 F 1.81301 -1.73853 -0.83890
 F -1.85836 -1.16711 1.49540
 H 1.73174 1.04781 -0.07939
 H -1.69207 1.01885 -0.38512
 H 1.75048 0.96098 -0.07665
 H -1.74268 0.93746 -0.36096
 H 2.86817 0.28905 0.12232
 H -2.86880 0.27053 -0.25378
13
bifur_IRC_Distances_MW_output/new_data/bifur_traj4_Distances point 197
C 1.15835 -0.80920 -0.16916
 C -1.16976 -0.63008 0.50102
 C -0.00106 -1.09336 0.25564
 C 1.92779 0.45048 -0.03345
 C -1.91726 0.46267 -0.17550
 F 1.81559 -1.73755 -0.84270
 F -1.86044 -1.16191 1.50083
 H 1.73643 1.04518 -0.07928
 H -1.69736 1.01550 -0.38616
 H 1.75365 0.96310 -0.07732
 H -1.74501 0.93888 -0.36259
 H 2.87111 0.28806 0.12367
 H -2.87202 0.26822 -0.25501
13
bifur_IRC_Distances_MW_output/new_data/bifur_traj4_Distances point 198
C 1.16082 -0.80936 -0.16978
 C -1.17229 -0.62916 0.50283
 C -0.00143 -1.09301 0.25645
 C 1.93116 0.44998 -0.03333
 C -1.92066 0.46164 -0.17615
 F 1.81812 -1.73660 -0.84641
 F -1.86246 -1.15682 1.50612
 H 1.74101 1.04262 -0.07917
 H -1.70252 1.01222 -0.38716
 H 1.75674 0.96516 -0.07799
 H -1.74729 0.94026 -0.36420
 H 2.87398 0.28709 0.12499
 H -2.87518 0.26596 -0.25621
13
bifur_IRC_Distances_MW_output/new_data/bifur_traj4_Distances point 199
C 1.16082 -0.80936 -0.16978
 C -1.17229 -0.62916 0.50283
 C -0.00143 -1.09301 0.25645
 C 1.93116 0.44998 -0.03333
 C -1.92066 0.46164 -0.17615
 F 1.81812 -1.73660 -0.84641
 F -1.86246 -1.15682 1.50612
 H 1.74101 1.04262 -0.07917
 H -1.70252 1.01222 -0.38716
 H 1.75674 0.96516 -0.07799
 H -1.74729 0.94026 -0.36420
 H 2.87398 0.28709 0.12499
 H -2.87518 0.26596 -0.25621
13
bifur_IRC_Distances_MW_output/new_data/bifur_traj4_Distances point 200
C 1.16595 -0.80969 -0.17107
 C -1.17751 -0.62722 0.50658
 C -0.00217 -1.09224 0.25814
 C 1.93814 0.44893 -0.03308
 C -1.92770 0.45950 -0.17748
 F 1.82335 -1.73463 -0.85405
 F -1.86666 -1.14624 1.51701
 H 1.75047 1.03728 -0.07895
 H -1.71319 1.00540 -0.38919
 H 1.76314 0.96944 -0.07942
 H -1.75202 0.94311 -0.36755
 H 2.87994 0.28509 0.12773
 H -2.88173 0.26126 -0.25866
13
bifur_IRC_Distances_MW_output/new_data/bifur_traj4_Distances point 201
C 1.16877 -0.80987 -0.17177
 C -1.18038 -0.62615 0.50863
 C -0.00258 -1.09179 0.25907
 C 1.94198 0.44835 -0.03295
 C -1.93157 0.45832 -0.17821
 F 1.82623 -1.73356 -0.85823
 F -1.86897 -1.14039 1.52296
 H 1.75567 1.03434 -0.07881
 H -1.71904 1.00164 -0.39028
 H 1.76665 0.97179 -0.08023
 H -1.75463 0.94467 -0.36942
 H 2.88322 0.28398 0.12923
 H -2.88534 0.25867 -0.25999
13
bifur_IRC_Distances_MW_output/new_data/bifur_traj4_Distances point 202
C 1.17183 -0.81007 -0.17253
 C -1.18350 -0.62498 0.51088
 C -0.00301 -1.09128 0.26010
 C 1.94616 0.44772 -0.03281
 C -1.93579 0.45702 -0.17900
 F 1.82937 -1.73239 -0.86277
 F -1.87149 -1.13400 1.52941
 H 1.76132 1.03113 -0.07867
 H -1.72542 0.99752 -0.39146
 H 1.77048 0.97434 -0.08112
 H -1.75747 0.94637 -0.37146
 H 2.88680 0.28278 0.13087
 H -2.88927 0.25584 -0.26143
13
bifur_IRC_Distances_MW_output/new_data/bifur_traj4_Distances point 203
C 1.17513 -0.81029 -0.17334
 C -1.18686 -0.62371 0.51329
 C -0.00348 -1.09071 0.26122
 C 1.95065 0.44703 -0.03266
 C -1.94033 0.45562 -0.17984
 F 1.83275 -1.73113 -0.86765
 F -1.87421 -1.12710 1.53632
 H 1.76741 1.02766 -0.07851
 H -1.73227 0.99308 -0.39270
 H 1.77460 0.97709 -0.08211
 H -1.76054 0.94819 -0.37368
 H 2.89067 0.28148 0.13264
 H -2.89352 0.25278 -0.26297
13
bifur_IRC_Distances_MW_output/new_data/bifur_traj4_Distances point 204
C 1.17853 -0.81051 -0.17417
 C -1.19032 -0.62239 0.51577
 C -0.00395 -1.09008 0.26238
 C 1.95529 0.44632 -0.03252
 C -1.94501 0.45417 -0.18071
 F 1.83624 -1.72984 -0.87266
 F -1.87701 -1.11996 1.54341
 H 1.77367 1.02408 -0.07834
 H -1.73933 0.98848 -0.39396
 H 1.77884 0.97992 -0.08315
 H -1.76371 0.95005 -0.37598
 H 2.89466 0.28013 0.13446
 H -2.89790 0.24962 -0.26454
13
bifur_IRC_Distances_MW_output/new_data/bifur_traj4_Distances point 205
C 1.18186 -0.81072 -0.17498
 C -1.19371 -0.62109 0.51821
 C -0.00441 -1.08945 0.26352
 C 1.95983 0.44562 -0.03237
 C -1.94960 0.45273 -0.18155
 F 1.83966 -1.72858 -0.87755
 F -1.87976 -1.11293 1.55032
 H 1.77980 1.02055 -0.07818
 H -1.74624 0.98396 -0.39517
 H 1.78300 0.98270 -0.08419
 H -1.76682 0.95187 -0.37825
 H 2.89858 0.27882 0.13624
 H -2.90221 0.24651 -0.26606
13
bifur_IRC_Distances_MW_output/new_data/bifur_traj4_Distances point 206
C 1.18505 -0.81093 -0.17574
 C -1.19694 -0.61984 0.52054
 C -0.00484 -1.08881 0.26463
 C 1.96418 0.44494 -0.03224
 C -1.95399 0.45135 -0.18235
 F 1.84294 -1.72737 -0.88222
 F -1.88239 -1.10617 1.55691
 H 1.78566 1.01717 -0.07801
 H -1.75285 0.97962 -0.39630
 H 1.78698 0.98535 -0.08520
 H -1.76979 0.95361 -0.38044
 H 2.90234 0.27756 0.13795
 H -2.90634 0.24352 -0.26751
13
bifur_IRC_Distances_MW_output/new_data/bifur_traj4_Distances point 207
C 1.18809 -0.81112 -0.17647
 C -1.20004 -0.61863 0.52276
 C -0.00525 -1.08819 0.26568
 C 1.96834 0.44429 -0.03211
 C -1.95819 0.45003 -0.18311
 F 1.84608 -1.72622 -0.88667
 F -1.88490 -1.09970 1.56318
 H 1.79126 1.01393 -0.07785
 H -1.75915 0.97545 -0.39737
 H 1.79078 0.98788 -0.08618
 H -1.77265 0.95527 -0.38255
 H 2.90594 0.27635 0.13958
 H -2.91029 0.24066 -0.26888
13
bifur_IRC_Distances_MW_output/new_data/bifur_traj4_Distances point 208
C 1.19103 -0.81131 -0.17716
 C -1.20302 -0.61746 0.52490
 C -0.00564 -1.08756 0.26671
 C 1.97234 0.44366 -0.03200
 C -1.96224 0.44874 -0.18384
 F 1.84910 -1.72512 -0.89094
 F -1.88733 -1.09343 1.56919
 H 1.79664 1.01080 -0.07770
 H -1.76523 0.97142 -0.39839
 H 1.79444 0.99033 -0.08715
 H -1.77540 0.95686 -0.38459
 H 2.90941 0.27518 0.14115
 H -2.91411 0.23789 -0.27018
13
bifur_IRC_Distances_MW_output/new_data/bifur_traj4_Distances point 209
C 1.19389 -0.81149 -0.17784
 C -1.20593 -0.61632 0.52700
 C -0.00602 -1.08692 0.26771
 C 1.97625 0.44304 -0.03188
 C -1.96620 0.44748 -0.18455
 F 1.85206 -1.72405 -0.89511
 F -1.88970 -1.08729 1.57505
 H 1.80191 1.00774 -0.07754
 H -1.77116 0.96747 -0.39937
 H 1.79802 0.99271 -0.08811
 H -1.77809 0.95840 -0.38660
 H 2.91282 0.27404 0.14268
 H -2.91785 0.23518 -0.27145
13
bifur_IRC_Distances_MW_output/new_data/bifur_traj4_Distances point 210
C 1.19389 -0.81149 -0.17784
 C -1.20592 -0.61632 0.52700
 C -0.00602 -1.08692 0.26771
 C 1.97625 0.44304 -0.03188
 C -1.96620 0.44748 -0.18455
 F 1.85206 -1.72405 -0.89511
 F -1.88970 -1.08729 1.57505
 H 1.80191 1.00774 -0.07754
 H -1.77116 0.96747 -0.39937
 H 1.79802 0.99271 -0.08811
 H -1.77809 0.95840 -0.38660
 H 2.91282 0.27404 0.14268
 H -2.91785 0.23518 -0.27145
13
bifur_IRC_Distances_MW_output/new_data/bifur_traj4_Distances point 211
C 1.19959 -0.81186 -0.17916
 C -1.21171 -0.61402 0.53116
 C -0.00677 -1.08559 0.26972
 C 1.98404 0.44180 -0.03166
 C -1.97407 0.44495 -0.18594
 F 1.85795 -1.72192 -0.90336
 F -1.89443 -1.07500 1.58663
 H 1.81236 1.00161 -0.07723
 H -1.78294 0.95958 -0.40126
 H 1.80514 0.99745 -0.09006
 H -1.78346 0.96147 -0.39063
 H 2.91960 0.27177 0.14574
 H -2.92530 0.22976 -0.27395
13
bifur_IRC_Distances_MW_output/new_data/bifur_traj4_Distances point 212
C 1.20247 -0.81204 -0.17983
 C -1.21463 -0.61284 0.53327
 C -0.00714 -1.08489 0.27075
 C 1.98798 0.44117 -0.03155
 C -1.97806 0.44366 -0.18664
 F 1.86094 -1.72085 -0.90752
 F -1.89683 -1.06875 1.59245
 H 1.81764 0.99850 -0.07707
 H -1.78890 0.95556 -0.40220
 H 1.80874 0.99985 -0.09107
 H -1.78618 0.96301 -0.39268
 H 2.92305 0.27062 0.14729
 H -2.92908 0.22700 -0.27519
13
bifur_IRC_Distances_MW_output/new_data/bifur_traj4_Distances point 213
C 1.20534 -0.81222 -0.18048
 C -1.21753 -0.61167 0.53536
 C -0.00751 -1.08417 0.27177
 C 1.99189 0.44054 -0.03145
 C -1.98202 0.44237 -0.18733
 F 1.86391 -1.71979 -0.91164
 F -1.89921 -1.06252 1.59822
 H 1.82289 0.99540 -0.07690
 H -1.79482 0.95156 -0.40312
 H 1.81233 1.00223 -0.09208
 H -1.78889 0.96454 -0.39473
 H 2.92647 0.26947 0.14883
 H -2.93284 0.22425 -0.27642
13
bifur_IRC_Distances_MW_output/new_data/bifur_traj4_Distances point 214
C 1.20806 -0.81240 -0.18110
 C -1.22029 -0.61055 0.53735
 C -0.00785 -1.08347 0.27274
 C 1.99561 0.43993 -0.03135
 C -1.98579 0.44114 -0.18798
 F 1.86673 -1.71878 -0.91555
 F -1.90147 -1.05657 1.60368
 H 1.82787 0.99245 -0.07675
 H -1.80045 0.94774 -0.40398
 H 1.81573 1.00449 -0.09306
 H -1.79146 0.96599 -0.39669
 H 2.92974 0.26838 0.15029
 H -2.93643 0.22164 -0.27758
13
bifur_IRC_Distances_MW_output/new_data/bifur_traj4_Distances point 215
C 1.21049 -0.81255 -0.18165
 C -1.22275 -0.60954 0.53913
 C -0.00816 -1.08282 0.27361
 C 1.99894 0.43939 -0.03126
 C -1.98915 0.44004 -0.18856
 F 1.86926 -1.71789 -0.91904
 F -1.90350 -1.05124 1.60854
 H 1.83231 0.98981 -0.07661
 H -1.80546 0.94432 -0.40473
 H 1.81877 1.00651 -0.09395
 H -1.79377 0.96728 -0.39845
 H 2.93266 0.26740 0.15159
 H -2.93963 0.21929 -0.27861
13
bifur_IRC_Distances_MW_output/new_data/bifur_traj4_Distances point 216
C 1.21253 -0.81268 -0.18211
 C -1.22482 -0.60869 0.54062
 C -0.00842 -1.08226 0.27434
 C 2.00173 0.43894 -0.03119
 C -1.99198 0.43911 -0.18905
 F 1.87138 -1.71714 -0.92196
 F -1.90520 -1.04675 1.61261
 H 1.83605 0.98758 -0.07648
 H -1.80968 0.94144 -0.40536
 H 1.82133 1.00821 -0.09470
 H -1.79571 0.96836 -0.39994
 H 2.93512 0.26658 0.15269
 H -2.94233 0.21732 -0.27947
13
bifur_IRC_Distances_MW_output/new_data/bifur_traj4_Distances point 217
C 1.21419 -0.81279 -0.18248
 C -1.22649 -0.60800 0.54182
 C -0.00862 -1.08181 0.27493
 C 2.00399 0.43857 -0.03113
 C -1.99427 0.43835 -0.18944
 F 1.87310 -1.71653 -0.92431
 F -1.90658 -1.04311 1.61590
 H 1.83907 0.98578 -0.07639
 H -1.81308 0.93910 -0.40586
 H 1.82339 1.00958 -0.09532
 H -1.79727 0.96923 -0.40114
 H 2.93710 0.26592 0.15358
 H -2.94451 0.21572 -0.28016
13
bifur_IRC_Distances_MW_output/new_data/bifur_traj4_Distances point 218
C 1.21549 -0.81287 -0.18277
 C -1.22782 -0.60745 0.54278
 C -0.00878 -1.08144 0.27540
 C 2.00578 0.43827 -0.03109
 C -1.99609 0.43775 -0.18975
 F 1.87446 -1.71605 -0.92618
 F -1.90767 -1.04022 1.61850
 H 1.84146 0.98434 -0.07631
 H -1.81578 0.93725 -0.40626
 H 1.82503 1.01067 -0.09581
 H -1.79852 0.96992 -0.40210
 H 2.93868 0.26539 0.15429
 H -2.94625 0.21445 -0.28070
13
bifur_IRC_Distances_MW_output/new_data/bifur_traj4_Distances point 219
C 1.21652 -0.81293 -0.18300
 C -1.22885 -0.60703 0.54353
 C -0.00891 -1.08115 0.27577
 C 2.00718 0.43804 -0.03105
 C -1.99751 0.43728 -0.18999
 F 1.87553 -1.71568 -0.92764
 F -1.90852 -1.03796 1.62052
 H 1.84333 0.98323 -0.07625
 H -1.81789 0.93580 -0.40656
 H 1.82631 1.01152 -0.09619
 H -1.79949 0.97046 -0.40285
 H 2.93992 0.26498 0.15484
 H -2.94760 0.21345 -0.28113
13
bifur_IRC_Distances_MW_output/new_data/bifur_traj4_Distances point 220
C 1.21730 -0.81298 -0.18318
 C -1.22965 -0.60670 0.54410
 C -0.00901 -1.08093 0.27605
 C 2.00825 0.43786 -0.03103
 C -1.99859 0.43692 -0.19017
 F 1.87634 -1.71539 -0.92876
 F -1.90918 -1.03622 1.62208
 H 1.84476 0.98237 -0.07620
 H -1.81951 0.93468 -0.40680
 H 1.82729 1.01217 -0.09649
 H -1.80024 0.97087 -0.40342
 H 2.94086 0.26466 0.15526
 H -2.94864 0.21269 -0.28145
13
bifur_IRC_Distances_MW_output/new_data/bifur_traj4_Distances point 221
C 1.21730 -0.81298 -0.18318
 C -1.22965 -0.60670 0.54410
 C -0.00901 -1.08093 0.27605
 C 2.00825 0.43786 -0.03103
 C -1.99859 0.43692 -0.19017
 F 1.87634 -1.71539 -0.92876
 F -1.90918 -1.03622 1.62208
 H 1.84476 0.98237 -0.07620
 H -1.81951 0.93468 -0.40680
 H 1.82729 1.01217 -0.09649
 H -1.80024 0.97087 -0.40342
 H 2.94086 0.26466 0.15526
 H -2.94864 0.21269 -0.28145
13
bifur_IRC_Distances_MW_output/new_data/bifur_traj4_Distances point 222
C 1.21828 -0.81305 -0.18339
 C -1.23064 -0.60628 0.54482
 C -0.00913 -1.08064 0.27640
 C 2.00960 0.43764 -0.03099
 C -1.99995 0.43647 -0.19040
 F 1.87737 -1.71503 -0.93015
 F -1.91000 -1.03405 1.62402
 H 1.84655 0.98129 -0.07614
 H -1.82153 0.93328 -0.40709
 H 1.82852 1.01298 -0.09686
 H -1.80117 0.97139 -0.40415
 H 2.94205 0.26427 0.15579
 H -2.94994 0.21173 -0.28186
13
bifur_IRC_Distances_MW_output/new_data/bifur_traj4_Distances point 223
C 1.21852 -0.81306 -0.18345
 C -1.23088 -0.60618 0.54499
 C -0.00916 -1.08057 0.27649
 C 2.00992 0.43759 -0.03099
 C -2.00028 0.43636 -0.19046
 F 1.87761 -1.71495 -0.93049
 F -1.91019 -1.03352 1.62449
 H 1.84699 0.98103 -0.07612
 H -1.82203 0.93295 -0.40716
 H 1.82882 1.01318 -0.09695
 H -1.80140 0.97151 -0.40432
 H 2.94234 0.26417 0.15591
 H -2.95026 0.21150 -0.28195
13
bifur_IRC_Distances_MW_output/new_data/bifur_traj4_Distances point 224
C 1.21861 -0.81307 -0.18347
 C -1.23098 -0.60614 0.54506
 C -0.00917 -1.08055 0.27652
 C 2.01005 0.43757 -0.03098
 C -2.00041 0.43631 -0.19048
 F 1.87771 -1.71491 -0.93062
 F -1.91027 -1.03331 1.62467
 H 1.84716 0.98093 -0.07612
 H -1.82222 0.93281 -0.40719
 H 1.82894 1.01326 -0.09698
 H -1.80149 0.97156 -0.40439
 H 2.94245 0.26413 0.15596
 H -2.95038 0.21141 -0.28199
13
bifur_IRC_Distances_MW_output/new_data/bifur_traj4_Distances point 225
C 1.21859 -0.81307 -0.18346
 C -1.23095 -0.60615 0.54504
 C -0.00917 -1.08055 0.27651
 C 2.01001 0.43757 -0.03098
 C -2.00037 0.43633 -0.19047
 F 1.87768 -1.71492 -0.93058
 F -1.91025 -1.03338 1.62462
 H 1.84710 0.98096 -0.07612
 H -1.82216 0.93285 -0.40718
 H 1.82890 1.01324 -0.09697
 H -1.80146 0.97155 -0.40437
 H 2.94242 0.26415 0.15595
 H -2.95034 0.21144 -0.28198
13
bifur_IRC_Distances_MW_output/new_data/bifur_traj4_Distances point 226
C 1.21846 -0.81306 -0.18343
 C -1.23082 -0.60621 0.54495
 C -0.00915 -1.08059 0.27647
 C 2.00984 0.43760 -0.03099
 C -2.00020 0.43638 -0.19044
 F 1.87755 -1.71497 -0.93040
 F -1.91014 -1.03366 1.62437
 H 1.84687 0.98110 -0.07613
 H -1.82190 0.93303 -0.40714
 H 1.82874 1.01313 -0.09693
 H -1.80134 0.97148 -0.40428
 H 2.94226 0.26420 0.15588
 H -2.95018 0.21156 -0.28193
13
bifur_IRC_Distances_MW_output/new_data/bifur_traj4_Distances point 227
C 1.21826 -0.81305 -0.18339
 C -1.23061 -0.60629 0.54480
 C -0.00913 -1.08065 0.27639
 C 2.00956 0.43765 -0.03100
 C -1.99992 0.43648 -0.19039
 F 1.87734 -1.71504 -0.93011
 F -1.90997 -1.03411 1.62397
 H 1.84650 0.98132 -0.07614
 H -1.82148 0.93332 -0.40708
 H 1.82849 1.01296 -0.09685
 H -1.80115 0.97137 -0.40413
 H 2.94202 0.26428 0.15577
 H -2.94991 0.21176 -0.28185
13
bifur_IRC_Distances_MW_output/new_data/bifur_traj4_Distances point 228
C 1.21799 -0.81303 -0.18333
 C -1.23034 -0.60641 0.54460
 C -0.00909 -1.08073 0.27630
 C 2.00919 0.43771 -0.03100
 C -1.99955 0.43660 -0.19033
 F 1.87706 -1.71514 -0.92973
 F -1.90975 -1.03470 1.62344
 H 1.84601 0.98161 -0.07616
 H -1.82093 0.93370 -0.40700
 H 1.82815 1.01274 -0.09675
 H -1.80089 0.97123 -0.40393
 H 2.94169 0.26439 0.15563
 H -2.94955 0.21202 -0.28173
13
bifur_IRC_Distances_MW_output/new_data/bifur_traj4_Distances point 229
C 1.21767 -0.81301 -0.18326
 C -1.23002 -0.60654 0.54437
 C -0.00905 -1.08082 0.27618
 C 2.00875 0.43778 -0.03102
 C -1.99910 0.43675 -0.19026
 F 1.87672 -1.71526 -0.92927
 F -1.90948 -1.03542 1.62280
 H 1.84542 0.98197 -0.07618
 H -1.82026 0.93416 -0.40691
 H 1.82775 1.01247 -0.09662
 H -1.80058 0.97106 -0.40369
 H 2.94130 0.26452 0.15545
 H -2.94912 0.21233 -0.28160
13
bifur_IRC_Distances_MW_output/new_data/bifur_traj4_Distances point 230
C 1.21729 -0.81298 -0.18317
 C -1.22964 -0.60670 0.54409
 C -0.00901 -1.08093 0.27605
 C 2.00824 0.43786 -0.03103
 C -1.99858 0.43692 -0.19017
 F 1.87633 -1.71539 -0.92874
 F -1.90917 -1.03624 1.62206
 H 1.84474 0.98237 -0.07620
 H -1.81949 0.93469 -0.40679
 H 1.82728 1.01216 -0.09648
 H -1.80023 0.97087 -0.40342
 H 2.94085 0.26467 0.15525
 H -2.94863 0.21270 -0.28145
13
bifur_IRC_Distances_MW_output/new_data/bifur_traj4_Distances point 231
C 1.21688 -0.81296 -0.18308
 C -1.22922 -0.60687 0.54379
 C -0.00896 -1.08105 0.27590
 C 2.00768 0.43796 -0.03104
 C -1.99801 0.43711 -0.19007
 F 1.87590 -1.71554 -0.92816
 F -1.90882 -1.03716 1.62124
 H 1.84399 0.98283 -0.07622
 H -1.81864 0.93528 -0.40667
 H 1.82676 1.01182 -0.09633
 H -1.79984 0.97065 -0.40312
 H 2.94036 0.26483 0.15503
 H -2.94808 0.21310 -0.28128
13
bifur_IRC_Distances_MW_output/new_data/bifur_traj4_Distances point 232
C 1.21688 -0.81296 -0.18308
 C -1.22922 -0.60687 0.54379
 C -0.00896 -1.08105 0.27590
 C 2.00768 0.43796 -0.03104
 C -1.99801 0.43711 -0.19007
 F 1.87590 -1.71554 -0.92816
 F -1.90882 -1.03716 1.62124
 H 1.84399 0.98283 -0.07622
 H -1.81864 0.93528 -0.40667
 H 1.82676 1.01182 -0.09633
 H -1.79984 0.97065 -0.40312
 H 2.94036 0.26483 0.15503
 H -2.94808 0.21310 -0.28128
13
bifur_IRC_Distances_MW_output/new_data/bifur_traj4_Distances point 233
C 1.21596 -0.81290 -0.18288
 C -1.22829 -0.60726 0.54312
 C -0.00884 -1.08131 0.27557
 C 2.00642 0.43816 -0.03107
 C -1.99674 0.43753 -0.18986
 F 1.87495 -1.71588 -0.92685
 F -1.90806 -1.03918 1.61943
 H 1.84232 0.98383 -0.07628
 H -1.81675 0.93658 -0.40640
 H 1.82562 1.01106 -0.09598
 H -1.79897 0.97017 -0.40244
 H 2.93925 0.26520 0.15454
 H -2.94687 0.21399 -0.28090
13
bifur_IRC_Distances_MW_output/new_data/bifur_traj4_Distances point 234
C 1.21550 -0.81287 -0.18278
 C -1.22782 -0.60745 0.54278
 C -0.00878 -1.08144 0.27540
 C 2.00578 0.43827 -0.03109
 C -1.99609 0.43775 -0.18975
 F 1.87446 -1.71605 -0.92618
 F -1.90767 -1.04022 1.61850
 H 1.84146 0.98434 -0.07631
 H -1.81579 0.93724 -0.40626
 H 1.82503 1.01067 -0.09581
 H -1.79852 0.96992 -0.40210
 H 2.93868 0.26539 0.15429
 H -2.94625 0.21444 -0.28070
13
bifur_IRC_Distances_MW_output/new_data/bifur_traj4_Distances point 235
C 1.21507 -0.81284 -0.18268
 C -1.22739 -0.60763 0.54247
 C -0.00873 -1.08156 0.27525
 C 2.00520 0.43837 -0.03110
 C -1.99550 0.43795 -0.18965
 F 1.87402 -1.71621 -0.92558
 F -1.90732 -1.04116 1.61766
 H 1.84069 0.98481 -0.07633
 H -1.81491 0.93785 -0.40613
 H 1.82450 1.01032 -0.09565
 H -1.79812 0.96970 -0.40179
 H 2.93817 0.26556 0.15406
 H -2.94569 0.21486 -0.28053
13
bifur_IRC_Distances_MW_output/new_data/bifur_traj4_Distances point 236
C 1.21474 -0.81282 -0.18261
 C -1.22706 -0.60777 0.54223
 C -0.00869 -1.08165 0.27513
 C 2.00475 0.43844 -0.03112
 C -1.99505 0.43810 -0.18957
 F 1.87368 -1.71633 -0.92511
 F -1.90704 -1.04188 1.61701
 H 1.84009 0.98516 -0.07635
 H -1.81424 0.93831 -0.40603
 H 1.82409 1.01004 -0.09552
 H -1.79781 0.96953 -0.40155
 H 2.93778 0.26569 0.15388
 H -2.94525 0.21517 -0.28039
13
bifur_IRC_Distances_MW_output/new_data/bifur_traj4_Distances point 237
C 1.21455 -0.81281 -0.18256
 C -1.22687 -0.60785 0.54209
 C -0.00867 -1.08170 0.27506
 C 2.00449 0.43848 -0.03112
 C -1.99478 0.43818 -0.18952
 F 1.87348 -1.71640 -0.92484
 F -1.90688 -1.04230 1.61663
 H 1.83974 0.98537 -0.07636
 H -1.81384 0.93858 -0.40597
 H 1.82385 1.00989 -0.09545
 H -1.79762 0.96942 -0.40141
 H 2.93755 0.26577 0.15378
 H -2.94500 0.21536 -0.28031
13
bifur_IRC_Distances_MW_output/new_data/bifur_traj4_Distances point 238
C 1.21452 -0.81281 -0.18256
 C -1.22683 -0.60786 0.54207
 C -0.00866 -1.08171 0.27505
 C 2.00445 0.43849 -0.03112
 C -1.99474 0.43820 -0.18952
 F 1.87345 -1.71641 -0.92479
 F -1.90686 -1.04237 1.61657
 H 1.83968 0.98541 -0.07637
 H -1.81378 0.93863 -0.40597
 H 1.82381 1.00986 -0.09544
 H -1.79759 0.96941 -0.40139
 H 2.93751 0.26578 0.15376
 H -2.94496 0.21539 -0.28030
13
bifur_IRC_Distances_MW_output/new_data/bifur_traj4_Distances point 239
C 1.21467 -0.81282 -0.18259
 C -1.22698 -0.60780 0.54218
 C -0.00868 -1.08167 0.27510
 C 2.00465 0.43846 -0.03112
 C -1.99495 0.43813 -0.18955
 F 1.87360 -1.71635 -0.92501
 F -1.90698 -1.04204 1.61686
 H 1.83995 0.98525 -0.07636
 H -1.81408 0.93842 -0.40601
 H 1.82400 1.00998 -0.09550
 H -1.79773 0.96949 -0.40150
 H 2.93769 0.26572 0.15384
 H -2.94515 0.21525 -0.28036
13
bifur_IRC_Distances_MW_output/new_data/bifur_traj4_Distances point 240
C 1.21502 -0.81284 -0.18267
 C -1.22734 -0.60765 0.54244
 C -0.00873 -1.08157 0.27523
 C 2.00513 0.43838 -0.03111
 C -1.99543 0.43797 -0.18963
 F 1.87397 -1.71622 -0.92551
 F -1.90727 -1.04126 1.61756
 H 1.84060 0.98486 -0.07634
 H -1.81481 0.93792 -0.40612
 H 1.82444 1.01028 -0.09563
 H -1.79807 0.96967 -0.40175
 H 2.93811 0.26558 0.15403
 H -2.94562 0.21490 -0.28051
13
bifur_IRC_Distances_MW_output/new_data/bifur_traj4_Distances point 241
C 1.21561 -0.81288 -0.18280
 C -1.22793 -0.60741 0.54286
 C -0.00880 -1.08141 0.27544
 C 2.00594 0.43825 -0.03109
 C -1.99624 0.43770 -0.18977
 F 1.87458 -1.71601 -0.92634
 F -1.90776 -1.03997 1.61872
 H 1.84167 0.98422 -0.07630
 H -1.81602 0.93709 -0.40629
 H 1.82517 1.01076 -0.09585
 H -1.79863 0.96998 -0.40218
 H 2.93882 0.26535 0.15435
 H -2.94640 0.21434 -0.28075
13
bifur_IRC_Distances_MW_output/new_data/bifur_traj4_Distances point 242
C 1.21645 -0.81293 -0.18299
 C -1.22879 -0.60705 0.54348
 C -0.00890 -1.08117 0.27575
 C 2.00709 0.43805 -0.03106
 C -1.99742 0.43731 -0.18997
 F 1.87546 -1.71570 -0.92755
 F -1.90847 -1.03811 1.62040
 H 1.84321 0.98330 -0.07625
 H -1.81776 0.93589 -0.40654
 H 1.82623 1.01146 -0.09617
 H -1.79943 0.97043 -0.40280
 H 2.93984 0.26501 0.15480
 H -2.94751 0.21351 -0.28110
13
bifur_IRC_Distances_MW_output/new_data/bifur_traj4_Distances point 243
C 1.21645 -0.81293 -0.18299
 C -1.22879 -0.60705 0.54348
 C -0.00890 -1.08117 0.27575
 C 2.00709 0.43805 -0.03106
 C -1.99742 0.43731 -0.18997
 F 1.87546 -1.71570 -0.92755
 F -1.90847 -1.03811 1.62040
 H 1.84321 0.98330 -0.07625
 H -1.81776 0.93589 -0.40654
 H 1.82623 1.01146 -0.09617
 H -1.79943 0.97043 -0.40280
 H 2.93984 0.26501 0.15480
 H -2.94751 0.21351 -0.28110
13
bifur_IRC_Distances_MW_output/new_data/bifur_traj4_Distances point 244
C 1.21892 -0.81309 -0.18353
 C -1.23128 -0.60602 0.54528
 C -0.00921 -1.08046 0.27663
 C 2.01046 0.43750 -0.03097
 C -2.00083 0.43617 -0.19055
 F 1.87803 -1.71480 -0.93105
 F -1.91052 -1.03265 1.62527
 H 1.84771 0.98060 -0.07610
 H -1.82284 0.93238 -0.40727
 H 1.82931 1.01351 -0.09710
 H -1.80177 0.97172 -0.40461
 H 2.94281 0.26401 0.15613
 H -2.95078 0.21112 -0.28212
13
bifur_IRC_Distances_MW_output/new_data/bifur_traj4_Distances point 245
C 1.22041 -0.81318 -0.18386
 C -1.23279 -0.60538 0.54637
 C -0.00939 -1.08002 0.27717
 C 2.01251 0.43716 -0.03092
 C -2.00291 0.43548 -0.19090
 F 1.87958 -1.71426 -0.93317
 F -1.91177 -1.02932 1.62822
 H 1.85043 0.97895 -0.07601
 H -1.82592 0.93025 -0.40771
 H 1.83118 1.01475 -0.09767
 H -1.80320 0.97250 -0.40571
 H 2.94462 0.26341 0.15693
 H -2.95277 0.20966 -0.28273
13
bifur_IRC_Distances_MW_output/new_data/bifur_traj4_Distances point 246
C 1.22196 -0.81328 -0.18420
 C -1.23436 -0.60473 0.54750
 C -0.00958 -1.07956 0.27773
 C 2.01462 0.43681 -0.03087
 C -2.00505 0.43476 -0.19126
 F 1.88120 -1.71370 -0.93537
 F -1.91306 -1.02588 1.63126
 H 1.85326 0.97725 -0.07591
 H -1.82911 0.92804 -0.40816
 H 1.83312 1.01604 -0.09827
 H -1.80467 0.97331 -0.40686
 H 2.94649 0.26279 0.15776
 H -2.95482 0.20815 -0.28336
13
bifur_IRC_Distances_MW_output/new_data/bifur_traj4_Distances point 247
C 1.22349 -0.81338 -0.18454
 C -1.23591 -0.60408 0.54862
 C -0.00976 -1.07909 0.27828
 C 2.01672 0.43646 -0.03082
 C -2.00718 0.43405 -0.19161
 F 1.88280 -1.71314 -0.93754
 F -1.91435 -1.02246 1.63428
 H 1.85605 0.97556 -0.07582
 H -1.83227 0.92585 -0.40860
 H 1.83504 1.01731 -0.09886
 H -1.80614 0.97412 -0.40799
 H 2.94835 0.26217 0.15859
 H -2.95686 0.20664 -0.28398
13
bifur_IRC_Distances_MW_output/new_data/bifur_traj4_Distances point 248
C 1.22498 -0.81347 -0.18487
 C -1.23742 -0.60344 0.54971
 C -0.00994 -1.07864 0.27882
 C 2.01876 0.43612 -0.03077
 C -2.00925 0.43335 -0.19196
 F 1.88436 -1.71260 -0.93965
 F -1.91559 -1.01913 1.63720
 H 1.85877 0.97392 -0.07572
 H -1.83534 0.92371 -0.40903
 H 1.83691 1.01855 -0.09944
 H -1.80756 0.97489 -0.40910
 H 2.95016 0.26156 0.15939
 H -2.95885 0.20518 -0.28459
13
bifur_IRC_Distances_MW_output/new_data/bifur_traj4_Distances point 249
C 1.22642 -0.81356 -0.18518
 C -1.23886 -0.60283 0.55076
 C -0.01012 -1.07819 0.27934
 C 2.02073 0.43579 -0.03073
 C -2.01124 0.43268 -0.19229
 F 1.88585 -1.71209 -0.94167
 F -1.91679 -1.01592 1.64001
 H 1.86138 0.97234 -0.07563
 H -1.83829 0.92165 -0.40943
 H 1.83870 1.01974 -0.10001
 H -1.80893 0.97564 -0.41017
 H 2.95190 0.26098 0.16017
 H -2.96076 0.20377 -0.28517
13
bifur_IRC_Distances_MW_output/new_data/bifur_traj4_Distances point 250
C 1.22778 -0.81365 -0.18547
 C -1.24024 -0.60224 0.55175
 C -0.01028 -1.07776 0.27983
 C 2.02260 0.43547 -0.03068
 C -2.01314 0.43204 -0.19260
 F 1.88728 -1.71159 -0.94360
 F -1.91794 -1.01285 1.64268
 H 1.86387 0.97082 -0.07554
 H -1.84110 0.91968 -0.40981
 H 1.84042 1.02087 -0.10055
 H -1.81023 0.97635 -0.41119
 H 2.95356 0.26043 0.16090
 H -2.96258 0.20243 -0.28571
13
bifur_IRC_Distances_MW_output/new_data/bifur_traj4_Distances point 251
C 1.22908 -0.81373 -0.18575
 C -1.24155 -0.60168 0.55270
 C -0.01044 -1.07735 0.28030
 C 2.02437 0.43517 -0.03064
 C -2.01494 0.43143 -0.19289
 F 1.88864 -1.71113 -0.94543
 F -1.91902 -1.00994 1.64521
 H 1.86623 0.96939 -0.07546
 H -1.84377 0.91782 -0.41017
 H 1.84204 1.02194 -0.10106
 H -1.81147 0.97702 -0.41216
 H 2.95514 0.25990 0.16160
 H -2.96431 0.20115 -0.28623
13
bifur_IRC_Distances_MW_output/new_data/bifur_traj4_Distances point 252
C 1.23029 -0.81380 -0.18602
 C -1.24278 -0.60116 0.55358
 C -0.01058 -1.07696 0.28074
 C 2.02603 0.43489 -0.03061
 C -2.01662 0.43086 -0.19317
 F 1.88991 -1.71069 -0.94714
 F -1.92003 -1.00722 1.64757
 H 1.86844 0.96805 -0.07538
 H -1.84626 0.91607 -0.41051
 H 1.84356 1.02295 -0.10154
 H -1.81263 0.97765 -0.41307
 H 2.95661 0.25941 0.16225
 H -2.96593 0.19996 -0.28671
13
bifur_IRC_Distances_MW_output/new_data/bifur_traj4_Distances point 253
C 1.23139 -0.81387 -0.18625
 C -1.24390 -0.60068 0.55439
 C -0.01071 -1.07660 0.28114
 C 2.02755 0.43464 -0.03057
 C -2.01816 0.43034 -0.19342
 F 1.89106 -1.71030 -0.94869
 F -1.92096 -1.00472 1.64972
 H 1.87045 0.96682 -0.07531
 H -1.84854 0.91447 -0.41081
 H 1.84494 1.02387 -0.10199
 H -1.81369 0.97822 -0.41390
 H 2.95796 0.25896 0.16285
 H -2.96741 0.19887 -0.28715
13
bifur_IRC_Distances_MW_output/new_data/bifur_traj4_Distances point 254
C 1.23139 -0.81387 -0.18625
 C -1.24390 -0.60068 0.55439
 C -0.01071 -1.07660 0.28114
 C 2.02755 0.43464 -0.03057
 C -2.01816 0.43034 -0.19342
 F 1.89106 -1.71030 -0.94869
 F -1.92096 -1.00472 1.64972
 H 1.87045 0.96682 -0.07531
 H -1.84854 0.91447 -0.41081
 H 1.84494 1.02387 -0.10199
 H -1.81369 0.97822 -0.41390
 H 2.95796 0.25896 0.16285
 H -2.96741 0.19886 -0.28715
13
bifur_IRC_Distances_MW_output/new_data/bifur_traj4_Distances point 255
C 1.23303 -0.81398 -0.18660
 C -1.24555 -0.59997 0.55558
 C -0.01090 -1.07607 0.28173
 C 2.02979 0.43426 -0.03052
 C -2.02043 0.42956 -0.19379
 F 1.89278 -1.70971 -0.95099
 F -1.92233 -1.00103 1.65290
 H 1.87343 0.96500 -0.07520
 H -1.85190 0.91210 -0.41125
 H 1.84699 1.02522 -0.10265
 H -1.81526 0.97907 -0.41513
 H 2.95995 0.25830 0.16373
 H -2.96959 0.19725 -0.28780
13
bifur_IRC_Distances_MW_output/new_data/bifur_traj4_Distances point 256
C 1.23336 -0.81400 -0.18667
 C -1.24588 -0.59983 0.55582
 C -0.01094 -1.07596 0.28185
 C 2.03023 0.43418 -0.03051
 C -2.02088 0.42941 -0.19387
 F 1.89312 -1.70960 -0.95145
 F -1.92260 -1.00029 1.65353
 H 1.87402 0.96464 -0.07518
 H -1.85257 0.91162 -0.41134
 H 1.84740 1.02549 -0.10278
 H -1.81557 0.97924 -0.41538
 H 2.96035 0.25817 0.16391
 H -2.97003 0.19692 -0.28793
13
bifur_IRC_Distances_MW_output/new_data/bifur_traj4_Distances point 257
C 1.23329 -0.81399 -0.18666
 C -1.24581 -0.59986 0.55577
 C -0.01093 -1.07598 0.28183
 C 2.03014 0.43420 -0.03051
 C -2.02079 0.42944 -0.19385
 F 1.89305 -1.70962 -0.95135
 F -1.92255 -1.00045 1.65339
 H 1.87389 0.96472 -0.07519
 H -1.85243 0.91173 -0.41132
 H 1.84731 1.02544 -0.10275
 H -1.81550 0.97920 -0.41533
 H 2.96027 0.25820 0.16387
 H -2.96994 0.19699 -0.28790
13
bifur_IRC_Distances_MW_output/new_data/bifur_traj4_Distances point 258
C 1.23286 -0.81397 -0.18657
 C -1.24537 -0.60005 0.55546
 C -0.01088 -1.07612 0.28167
 C 2.02955 0.43430 -0.03053
 C -2.02019 0.42964 -0.19376
 F 1.89260 -1.70977 -0.95075
 F -1.92219 -1.00142 1.65256
 H 1.87312 0.96519 -0.07522
 H -1.85155 0.91235 -0.41121
 H 1.84678 1.02508 -0.10258
 H -1.81509 0.97898 -0.41500
 H 2.95974 0.25837 0.16364
 H -2.96936 0.19742 -0.28773
13
bifur_IRC_Distances_MW_output/new_data/bifur_traj4_Distances point 259
C 1.23212 -0.81392 -0.18641
 C -1.24463 -0.60037 0.55492
 C -0.01080 -1.07636 0.28140
 C 2.02854 0.43447 -0.03055
 C -2.01917 0.42999 -0.19359
 F 1.89183 -1.71004 -0.94972
 F -1.92157 -1.00308 1.65114
 H 1.87178 0.96601 -0.07526
 H -1.85004 0.91341 -0.41101
 H 1.84586 1.02447 -0.10228
 H -1.81439 0.97860 -0.41445
 H 2.95885 0.25867 0.16324
 H -2.96838 0.19814 -0.28744
13
bifur_IRC_Distances_MW_output/new_data/bifur_traj4_Distances point 260
C 1.23112 -0.81386 -0.18619
 C -1.24361 -0.60080 0.55419
 C -0.01068 -1.07669 0.28104
 C 2.02717 0.43470 -0.03058
 C -2.01777 0.43047 -0.19336
 F 1.89077 -1.71040 -0.94830
 F -1.92073 -1.00535 1.64918
 H 1.86995 0.96713 -0.07533
 H -1.84797 0.91487 -0.41073
 H 1.84460 1.02364 -0.10188
 H -1.81342 0.97808 -0.41369
 H 2.95762 0.25908 0.16270
 H -2.96703 0.19914 -0.28704
13
bifur_IRC_Distances_MW_output/new_data/bifur_traj4_Distances point 261
C 1.22986 -0.81378 -0.18592
 C -1.24235 -0.60135 0.55327
 C -0.01053 -1.07710 0.28059
 C 2.02545 0.43499 -0.03062
 C -2.01603 0.43106 -0.19307
 F 1.88946 -1.71085 -0.94653
 F -1.91968 -1.00818 1.64674
 H 1.86766 0.96852 -0.07541
 H -1.84538 0.91668 -0.41039
 H 1.84302 1.02259 -0.10137
 H -1.81222 0.97743 -0.41275
 H 2.95609 0.25959 0.16202
 H -2.96536 0.20038 -0.28654
13
bifur_IRC_Distances_MW_output/new_data/bifur_traj4_Distances point 262
C 1.22837 -0.81368 -0.18560
 C -1.24084 -0.60199 0.55218
 C -0.01035 -1.07758 0.28004
 C 2.02340 0.43534 -0.03067
 C -2.01395 0.43177 -0.19273
 F 1.88790 -1.71138 -0.94443
 F -1.91843 -1.01154 1.64383
 H 1.86494 0.97017 -0.07551
 H -1.84231 0.91884 -0.40998
 H 1.84115 1.02136 -0.10078
 H -1.81079 0.97665 -0.41163
 H 2.95428 0.26019 0.16122
 H -2.96336 0.20185 -0.28595
13
bifur_IRC_Distances_MW_output/new_data/bifur_traj4_Distances point 263
C 1.22666 -0.81358 -0.18523
 C -1.23911 -0.60272 0.55093
 C -0.01015 -1.07812 0.27943
 C 2.02106 0.43573 -0.03072
 C -2.01158 0.43257 -0.19234
 F 1.88611 -1.71200 -0.94202
 F -1.91699 -1.01538 1.64048
 H 1.86183 0.97207 -0.07562
 H -1.83879 0.92130 -0.40950
 H 1.83901 1.01994 -0.10010
 H -1.80916 0.97577 -0.41035
 H 2.95220 0.26088 0.16030
 H -2.96108 0.20354 -0.28526
13
bifur_IRC_Distances_MW_output/new_data/bifur_traj4_Distances point 264
C 1.22477 -0.81346 -0.18482
 C -1.23720 -0.60353 0.54956
 C -0.00992 -1.07870 0.27874
 C 2.01848 0.43616 -0.03078
 C -2.00896 0.43345 -0.19191
 F 1.88414 -1.71268 -0.93935
 F -1.91542 -1.01960 1.63679
 H 1.85839 0.97415 -0.07574
 H -1.83490 0.92401 -0.40897
 H 1.83664 1.01837 -0.09936
 H -1.80736 0.97478 -0.40895
 H 2.94991 0.26165 0.15928
 H -2.95857 0.20539 -0.28450
13
bifur_IRC_Distances_MW_output/new_data/bifur_traj4_Distances point 265
C 1.22477 -0.81346 -0.18482
 C -1.23720 -0.60353 0.54956
 C -0.00992 -1.07870 0.27874
 C 2.01848 0.43616 -0.03078
 C -2.00896 0.43345 -0.19191
 F 1.88414 -1.71268 -0.93935
 F -1.91542 -1.01960 1.63679
 H 1.85839 0.97415 -0.07574
 H -1.83490 0.92401 -0.40897
 H 1.83664 1.01837 -0.09936
 H -1.80736 0.97478 -0.40895
 H 2.94991 0.26165 0.15928
 H -2.95857 0.20539 -0.28450
13
bifur_IRC_Distances_MW_output/new_data/bifur_traj4_Distances point 266
C 1.22077 -0.81320 -0.18394
 C -1.23316 -0.60523 0.54664
 C -0.00943 -1.07991 0.27730
 C 2.01300 0.43708 -0.03091
 C -2.00341 0.43531 -0.19098
 F 1.87996 -1.71413 -0.93369
 F -1.91207 -1.02852 1.62893
 H 1.85110 0.97856 -0.07598
 H -1.82667 0.92973 -0.40782
 H 1.83164 1.01505 -0.09781
 H -1.80354 0.97269 -0.40598
 H 2.94506 0.26326 0.15713
 H -2.95325 0.20930 -0.28288
13
bifur_IRC_Distances_MW_output/new_data/bifur_traj4_Distances point 267
C 1.21879 -0.81308 -0.18351
 C -1.23116 -0.60607 0.54519
 C -0.00919 -1.08049 0.27659
 C 2.01029 0.43753 -0.03098
 C -2.00066 0.43623 -0.19052
 F 1.87790 -1.71485 -0.93088
 F -1.91042 -1.03292 1.62503
 H 1.84748 0.98073 -0.07611
 H -1.82259 0.93256 -0.40724
 H 1.82916 1.01341 -0.09705
 H -1.80166 0.97166 -0.40452
 H 2.94267 0.26406 0.15606
 H -2.95062 0.21124 -0.28207
13
bifur_IRC_Distances_MW_output/new_data/bifur_traj4_Distances point 268
C 1.21685 -0.81296 -0.18308
 C -1.22919 -0.60688 0.54377
 C -0.00895 -1.08105 0.27589
 C 2.00764 0.43796 -0.03104
 C -1.99797 0.43713 -0.19007
 F 1.87588 -1.71555 -0.92812
 F -1.90880 -1.03722 1.62119
 H 1.84394 0.98286 -0.07622
 H -1.81859 0.93532 -0.40666
 H 1.82673 1.01180 -0.09632
 H -1.79981 0.97064 -0.40310
 H 2.94032 0.26484 0.15502
 H -2.94805 0.21312 -0.28127
13
bifur_IRC_Distances_MW_output/new_data/bifur_traj4_Distances point 269
C 1.21494 -0.81284 -0.18265
 C -1.22726 -0.60769 0.54238
 C -0.00872 -1.08160 0.27520
 C 2.00502 0.43840 -0.03111
 C -1.99532 0.43800 -0.18962
 F 1.87389 -1.71625 -0.92539
 F -1.90721 -1.04144 1.61740
 H 1.84045 0.98495 -0.07634
 H -1.81465 0.93803 -0.40609
 H 1.82434 1.01021 -0.09560
 H -1.79799 0.96963 -0.40170
 H 2.93802 0.26561 0.15399
 H -2.94552 0.21498 -0.28047
13
bifur_IRC_Distances_MW_output/new_data/bifur_traj4_Distances point 270
C 1.21304 -0.81271 -0.18223
 C -1.22533 -0.60848 0.54099
 C -0.00848 -1.08213 0.27452
 C 2.00242 0.43882 -0.03117
 C -1.99269 0.43888 -0.18917
 F 1.87191 -1.71695 -0.92268
 F -1.90562 -1.04564 1.61362
 H 1.83697 0.98703 -0.07645
 H -1.81072 0.94072 -0.40552
 H 1.82196 1.00863 -0.09489
 H -1.79619 0.96863 -0.40031
 H 2.93572 0.26638 0.15297
 H -2.94300 0.21683 -0.27968
13
bifur_IRC_Distances_MW_output/new_data/bifur_traj4_Distances point 271
C 1.21113 -0.81259 -0.18180
 C -1.22340 -0.60928 0.53959
 C -0.00824 -1.08265 0.27383
 C 1.99981 0.43925 -0.03124
 C -1.99004 0.43975 -0.18871
 F 1.86992 -1.71765 -0.91995
 F -1.90403 -1.04984 1.60982
 H 1.83348 0.98911 -0.07657
 H -1.80678 0.94342 -0.40493
 H 1.81957 1.00704 -0.09418
 H -1.79437 0.96762 -0.39892
 H 2.93343 0.26715 0.15194
 H -2.94048 0.21867 -0.27888
13
bifur_IRC_Distances_MW_output/new_data/bifur_traj4_Distances point 272
C 1.20920 -0.81247 -0.18136
 C -1.22144 -0.61008 0.53818
 C -0.00800 -1.08317 0.27314
 C 1.99717 0.43968 -0.03131
 C -1.98736 0.44063 -0.18825
 F 1.86791 -1.71836 -0.91718
 F -1.90242 -1.05408 1.60596
 H 1.82995 0.99121 -0.07668
 H -1.80279 0.94614 -0.40433
 H 1.81715 1.00544 -0.09348
 H -1.79254 0.96659 -0.39752
 H 2.93110 0.26792 0.15090
 H -2.93793 0.22054 -0.27806
13
bifur_IRC_Distances_MW_output/new_data/bifur_traj4_Distances point 273
C 1.20723 -0.81235 -0.18091
 C -1.21945 -0.61089 0.53675
 C -0.00775 -1.08368 0.27244
 C 1.99448 0.44012 -0.03138
 C -1.98464 0.44152 -0.18778
 F 1.86587 -1.71909 -0.91437
 F -1.90078 -1.05838 1.60202
 H 1.82635 0.99335 -0.07680
 H -1.79874 0.94890 -0.40372
 H 1.81470 1.00380 -0.09277
 H -1.79068 0.96555 -0.39610
 H 2.92875 0.26871 0.14984
 H -2.93534 0.22243 -0.27723
13
bifur_IRC_Distances_MW_output/new_data/bifur_traj4_Distances point 274
C 1.20523 -0.81222 -0.18046
 C -1.21743 -0.61171 0.53528
 C -0.00749 -1.08420 0.27173
 C 1.99175 0.44056 -0.03145
 C -1.98187 0.44242 -0.18730
 F 1.86380 -1.71983 -0.91149
 F -1.89912 -1.06275 1.59801
 H 1.82269 0.99552 -0.07691
 H -1.79460 0.95171 -0.40309
 H 1.81219 1.00214 -0.09205
 H -1.78879 0.96448 -0.39466
 H 2.92635 0.26951 0.14877
 H -2.93270 0.22436 -0.27638
13
bifur_IRC_Distances_MW_output/new_data/bifur_traj4_Distances point 275
C 1.20321 -0.81209 -0.18000
 C -1.21537 -0.61254 0.53380
 C -0.00723 -1.08471 0.27101
 C 1.98898 0.44101 -0.03153
 C -1.97907 0.44333 -0.18682
 F 1.86170 -1.72058 -0.90858
 F -1.89744 -1.06716 1.59393
 H 1.81898 0.99771 -0.07703
 H -1.79042 0.95454 -0.40244
 H 1.80966 1.00046 -0.09133
 H -1.78687 0.96340 -0.39321
 H 2.92392 0.27032 0.14768
 H -2.93004 0.22630 -0.27551
13
bifur_IRC_Distances_MW_output/new_data/bifur_traj4_Distances point 276
C 1.20321 -0.81209 -0.18000
 C -1.21537 -0.61254 0.53380
 C -0.00723 -1.08471 0.27101
 C 1.98898 0.44101 -0.03153
 C -1.97907 0.44333 -0.18682
 F 1.86170 -1.72058 -0.90858
 F -1.89744 -1.06716 1.59393
 H 1.81898 0.99771 -0.07703
 H -1.79042 0.95454 -0.40244
 H 1.80966 1.00046 -0.09133
 H -1.78687 0.96340 -0.39321
 H 2.92392 0.27032 0.14768
 H -2.93004 0.22630 -0.27551
13
bifur_IRC_Distances_MW_output/new_data/bifur_traj4_Distances point 277
C 1.19922 -0.81183 -0.17908
 C -1.21133 -0.61417 0.53089
 C -0.00672 -1.08568 0.26959
 C 1.98354 0.44188 -0.03168
 C -1.97356 0.44512 -0.18585
 F 1.85757 -1.72206 -0.90283
 F -1.89413 -1.07579 1.58588
 H 1.81168 1.00201 -0.07725
 H -1.78219 0.96009 -0.40114
 H 1.80468 0.99714 -0.08993
 H -1.78311 0.96127 -0.39037
 H 2.91916 0.27192 0.14554
 H -2.92482 0.23011 -0.27379
13
bifur_IRC_Distances_MW_output/new_data/bifur_traj4_Distances point 278
C 1.19737 -0.81172 -0.17865
 C -1.20945 -0.61492 0.52954
 C -0.00648 -1.08612 0.26894
 C 1.98100 0.44229 -0.03175
 C -1.97100 0.44594 -0.18540
 F 1.85565 -1.72275 -0.90015
 F -1.89259 -1.07980 1.58213
 H 1.80829 1.00400 -0.07735
 H -1.77835 0.96266 -0.40053
 H 1.80237 0.99560 -0.08929
 H -1.78136 0.96028 -0.38905
 H 2.91695 0.27266 0.14455
 H -2.92239 0.23187 -0.27298
13
bifur_IRC_Distances_MW_output/new_data/bifur_traj4_Distances point 279
C 1.19565 -0.81161 -0.17825
 C -1.20771 -0.61561 0.52828
 C -0.00625 -1.08652 0.26833
 C 1.97865 0.44266 -0.03181
 C -1.96862 0.44670 -0.18498
 F 1.85387 -1.72339 -0.89765
 F -1.89116 -1.08351 1.57862
 H 1.80513 1.00585 -0.07745
 H -1.77479 0.96505 -0.39996
 H 1.80021 0.99417 -0.08870
 H -1.77974 0.95935 -0.38784
 H 2.91490 0.27334 0.14363
 H -2.92014 0.23351 -0.27223
13
bifur_IRC_Distances_MW_output/new_data/bifur_traj4_Distances point 280
C 1.19405 -0.81150 -0.17787
 C -1.20608 -0.61625 0.52711
 C -0.00604 -1.08689 0.26777
 C 1.97647 0.44301 -0.03188
 C -1.96641 0.44741 -0.18458
 F 1.85222 -1.72399 -0.89534
 F -1.88983 -1.08695 1.57537
 H 1.80219 1.00757 -0.07754
 H -1.77148 0.96726 -0.39942
 H 1.79822 0.99284 -0.08816
 H -1.77824 0.95849 -0.38671
 H 2.91300 0.27398 0.14277
 H -2.91805 0.23503 -0.27152
13
bifur_IRC_Distances_MW_output/new_data/bifur_traj4_Distances point 281
C 1.19256 -0.81141 -0.17752
 C -1.20457 -0.61685 0.52602
 C -0.00585 -1.08722 0.26724
 C 1.97443 0.44333 -0.03193
 C -1.96435 0.44807 -0.18422
 F 1.85068 -1.72455 -0.89317
 F -1.88860 -1.09015 1.57232
 H 1.79945 1.00917 -0.07762
 H -1.76839 0.96932 -0.39891
 H 1.79635 0.99160 -0.08766
 H -1.77683 0.95768 -0.38566
 H 2.91123 0.27457 0.14197
 H -2.91611 0.23644 -0.27086
13
bifur_IRC_Distances_MW_output/new_data/bifur_traj4_Distances point 282
C 1.19115 -0.81132 -0.17719
 C -1.20314 -0.61741 0.52500
 C -0.00566 -1.08753 0.26675
 C 1.97251 0.44363 -0.03199
 C -1.96241 0.44869 -0.18387
 F 1.84923 -1.72507 -0.89113
 F -1.88744 -1.09316 1.56945
 H 1.79688 1.01067 -0.07769
 H -1.76549 0.97125 -0.39843
 H 1.79460 0.99043 -0.08719
 H -1.77552 0.95692 -0.38468
 H 2.90956 0.27513 0.14122
 H -2.91428 0.23777 -0.27024
13
bifur_IRC_Distances_MW_output/new_data/bifur_traj4_Distances point 283
C 1.18982 -0.81123 -0.17688
 C -1.20179 -0.61794 0.52403
 C -0.00548 -1.08782 0.26629
 C 1.97070 0.44392 -0.03204
 C -1.96058 0.44927 -0.18354
 F 1.84786 -1.72557 -0.88919
 F -1.88634 -1.09600 1.56673
 H 1.79444 1.01209 -0.07776
 H -1.76274 0.97308 -0.39798
 H 1.79294 0.98932 -0.08675
 H -1.77427 0.95620 -0.38375
 H 2.90799 0.27566 0.14050
 H -2.91255 0.23903 -0.26965
13
bifur_IRC_Distances_MW_output/new_data/bifur_traj4_Distances point 284
C 1.18856 -0.81115 -0.17658
 C -1.20052 -0.61844 0.52311
 C -0.00531 -1.08809 0.26585
 C 1.96898 0.44419 -0.03209
 C -1.95884 0.44982 -0.18323
 F 1.84656 -1.72605 -0.88736
 F -1.88529 -1.09869 1.56415
 H 1.79212 1.01343 -0.07783
 H -1.76013 0.97480 -0.39754
 H 1.79137 0.98828 -0.08634
 H -1.77309 0.95552 -0.38288
 H 2.90650 0.27616 0.13983
 H -2.91091 0.24021 -0.26909
13
bifur_IRC_Distances_MW_output/new_data/bifur_traj4_Distances point 285
C 1.18738 -0.81108 -0.17630
 C -1.19931 -0.61891 0.52224
 C -0.00515 -1.08834 0.26543
 C 1.96736 0.44444 -0.03214
 C -1.95721 0.45034 -0.18293
 F 1.84534 -1.72649 -0.88563
 F -1.88431 -1.10122 1.56171
 H 1.78994 1.01469 -0.07789
 H -1.75767 0.97643 -0.39713
 H 1.78988 0.98729 -0.08595
 H -1.77198 0.95488 -0.38205
 H 2.90509 0.27663 0.13919
 H -2.90937 0.24133 -0.26855
13
bifur_IRC_Distances_MW_output/new_data/bifur_traj4_Distances point 286
C 1.18627 -0.81101 -0.17603
 C -1.19819 -0.61935 0.52143
 C -0.00501 -1.08856 0.26505
 C 1.96585 0.44468 -0.03219
 C -1.95568 0.45082 -0.18266
 F 1.84420 -1.72691 -0.88401
 F -1.88340 -1.10357 1.55944
 H 1.78791 1.01587 -0.07795
 H -1.75539 0.97794 -0.39674
 H 1.78851 0.98637 -0.08559
 H -1.77094 0.95428 -0.38129
 H 2.90379 0.27707 0.13860
 H -2.90793 0.24237 -0.26806
13
bifur_IRC_Distances_MW_output/new_data/bifur_traj4_Distances point 287
C 1.18627 -0.81101 -0.17603
 C -1.19819 -0.61935 0.52143
 C -0.00501 -1.08856 0.26505
 C 1.96585 0.44468 -0.03219
 C -1.95568 0.45082 -0.18266
 F 1.84420 -1.72691 -0.88401
 F -1.88340 -1.10357 1.55944
 H 1.78791 1.01587 -0.07795
 H -1.75539 0.97794 -0.39674
 H 1.78851 0.98637 -0.08559
 H -1.77094 0.95428 -0.38129
 H 2.90379 0.27707 0.13860
 H -2.90793 0.24237 -0.26806
13
bifur_IRC_Distances_MW_output/new_data/bifur_traj4_Distances point 288
C 1.18440 -0.81088 -0.17559
 C -1.19628 -0.62009 0.52006
 C -0.00475 -1.08895 0.26440
 C 1.96329 0.44508 -0.03227
 C -1.95309 0.45164 -0.18219
 F 1.84227 -1.72762 -0.88127
 F -1.88185 -1.10756 1.55556
 H 1.78446 1.01787 -0.07805
 H -1.75149 0.98051 -0.39607
 H 1.78616 0.98481 -0.08499
 H -1.76918 0.95326 -0.37999
 H 2.90157 0.27781 0.13760
 H -2.90549 0.24413 -0.26721
13
bifur_IRC_Distances_MW_output/new_data/bifur_traj4_Distances point 289
C 1.18363 -0.81084 -0.17540
 C -1.19550 -0.62039 0.51950
 C -0.00465 -1.08910 0.26414
 C 1.96225 0.44524 -0.03230
 C -1.95204 0.45197 -0.18200
 F 1.84148 -1.72791 -0.88015
 F -1.88122 -1.10918 1.55399
 H 1.78305 1.01868 -0.07809
 H -1.74991 0.98155 -0.39580
 H 1.78521 0.98417 -0.08475
 H -1.76847 0.95284 -0.37947
 H 2.90067 0.27812 0.13719
 H -2.90450 0.24485 -0.26686
13
bifur_IRC_Distances_MW_output/new_data/bifur_traj4_Distances point 290
C 1.18296 -0.81079 -0.17524
 C -1.19482 -0.62066 0.51901
 C -0.00456 -1.08923 0.26390
 C 1.96133 0.44538 -0.03233
 C -1.95111 0.45226 -0.18183
 F 1.84079 -1.72816 -0.87916
 F -1.88066 -1.11060 1.55260
 H 1.78182 1.01939 -0.07812
 H -1.74852 0.98247 -0.39556
 H 1.78437 0.98361 -0.08453
 H -1.76784 0.95247 -0.37901
 H 2.89987 0.27838 0.13683
 H -2.90363 0.24548 -0.26656
13
bifur_IRC_Distances_MW_output/new_data/bifur_traj4_Distances point 291
C 1.18235 -0.81075 -0.17509
 C -1.19420 -0.62090 0.51856
 C -0.00447 -1.08935 0.26369
 C 1.96049 0.44551 -0.03235
 C -1.95027 0.45252 -0.18167
 F 1.84016 -1.72839 -0.87826
 F -1.88016 -1.11190 1.55133
 H 1.78069 1.02004 -0.07815
 H -1.74724 0.98330 -0.39534
 H 1.78360 0.98310 -0.08434
 H -1.76727 0.95214 -0.37859
 H 2.89915 0.27863 0.13650
 H -2.90284 0.24605 -0.26628
13
bifur_IRC_Distances_MW_output/new_data/bifur_traj4_Distances point 292
C 1.18176 -0.81071 -0.17495
 C -1.19360 -0.62113 0.51813
 C -0.00439 -1.08947 0.26349
 C 1.95969 0.44564 -0.03238
 C -1.94946 0.45278 -0.18152
 F 1.83956 -1.72861 -0.87740
 F -1.87967 -1.11314 1.55011
 H 1.77961 1.02066 -0.07818
 H -1.74603 0.98410 -0.39513
 H 1.78287 0.98261 -0.08415
 H -1.76672 0.95182 -0.37818
 H 2.89846 0.27886 0.13619
 H -2.90208 0.24660 -0.26601
13
bifur_IRC_Distances_MW_output/new_data/bifur_traj4_Distances point 293
C 1.18117 -0.81068 -0.17481
 C -1.19301 -0.62136 0.51770
 C -0.00431 -1.08958 0.26329
 C 1.95889 0.44576 -0.03240
 C -1.94865 0.45303 -0.18138
 F 1.83895 -1.72884 -0.87654
 F -1.87919 -1.11438 1.54890
 H 1.77853 1.02128 -0.07821
 H -1.74481 0.98490 -0.39492
 H 1.78214 0.98212 -0.08397
 H -1.76617 0.95150 -0.37778
 H 2.89777 0.27909 0.13587
 H -2.90132 0.24715 -0.26575
13
bifur_IRC_Distances_MW_output/new_data/bifur_traj4_Distances point 294
C 1.18057 -0.81064 -0.17466
 C -1.19239 -0.62160 0.51726
 C -0.00423 -1.08970 0.26308
 C 1.95807 0.44589 -0.03243
 C -1.94781 0.45329 -0.18122
 F 1.83833 -1.72907 -0.87565
 F -1.87869 -1.11567 1.54764
 H 1.77741 1.02193 -0.07824
 H -1.74355 0.98572 -0.39470
 H 1.78138 0.98162 -0.08378
 H -1.76560 0.95117 -0.37737
 H 2.89705 0.27933 0.13555
 H -2.90053 0.24772 -0.26547
13
bifur_IRC_Distances_MW_output/new_data/bifur_traj4_Distances point 295
C 1.17992 -0.81060 -0.17451
 C -1.19173 -0.62185 0.51679
 C -0.00414 -1.08982 0.26286
 C 1.95719 0.44603 -0.03246
 C -1.94693 0.45357 -0.18106
 F 1.83767 -1.72931 -0.87470
 F -1.87815 -1.11703 1.54630
 H 1.77623 1.02261 -0.07827
 H -1.74221 0.98660 -0.39446
 H 1.78058 0.98108 -0.08358
 H -1.76500 0.95081 -0.37693
 H 2.89629 0.27959 0.13520
 H -2.89970 0.24832 -0.26517
13
bifur_IRC_Distances_MW_output/new_data/bifur_traj4_Distances point 296
C 1.17923 -0.81055 -0.17434
 C -1.19103 -0.62212 0.51628
 C -0.00404 -1.08995 0.26262
 C 1.95624 0.44617 -0.03249
 C -1.94597 0.45387 -0.18089
 F 1.83696 -1.72957 -0.87369
 F -1.87758 -1.11849 1.54486
 H 1.77495 1.02334 -0.07831
 H -1.74078 0.98754 -0.39421
 H 1.77971 0.98050 -0.08336
 H -1.76436 0.95043 -0.37645
 H 2.89548 0.27986 0.13483
 H -2.89881 0.24897 -0.26486
13
bifur_IRC_Distances_MW_output/new_data/bifur_traj4_Distances point 297
C 1.17848 -0.81050 -0.17416
 C -1.19026 -0.62241 0.51573
 C -0.00394 -1.09009 0.26236
 C 1.95522 0.44633 -0.03252
 C -1.94494 0.45419 -0.18070
 F 1.83618 -1.72986 -0.87258
 F -1.87696 -1.12007 1.54330
 H 1.77357 1.02413 -0.07835
 H -1.73922 0.98856 -0.39394
 H 1.77877 0.97988 -0.08313
 H -1.76366 0.95002 -0.37594
 H 2.89459 0.28016 0.13443
 H -2.89784 0.24967 -0.26451
13
bifur_IRC_Distances_MW_output/new_data/bifur_traj4_Distances point 298
C 1.17848 -0.81050 -0.17416
 C -1.19026 -0.62241 0.51573
 C -0.00394 -1.09009 0.26236
 C 1.95522 0.44633 -0.03252
 C -1.94494 0.45419 -0.18070
 F 1.83618 -1.72986 -0.87258
 F -1.87696 -1.12007 1.54330
 H 1.77357 1.02413 -0.07835
 H -1.73922 0.98856 -0.39394
 H 1.77877 0.97988 -0.08313
 H -1.76366 0.95002 -0.37594
 H 2.89459 0.28016 0.13443
 H -2.89784 0.24967 -0.26451
13
bifur_IRC_Distances_MW_output/new_data/bifur_traj4_Distances point 299
C 1.17678 -0.81039 -0.17375
 C -1.18854 -0.62307 0.51449
 C -0.00371 -1.09041 0.26178
 C 1.95290 0.44669 -0.03259
 C -1.94260 0.45492 -0.18026
 F 1.83444 -1.73050 -0.87008
 F -1.87557 -1.12364 1.53976
 H 1.77045 1.02592 -0.07843
 H -1.73570 0.99085 -0.39331
 H 1.77666 0.97847 -0.08261
 H -1.76208 0.94909 -0.37479
 H 2.89260 0.28083 0.13352
 H -2.89565 0.25125 -0.26373
13
bifur_IRC_Distances_MW_output/new_data/bifur_traj4_Distances point 300
C 1.17585 -0.81033 -0.17352
 C -1.18759 -0.62343 0.51381
 C -0.00358 -1.09058 0.26146
 C 1.95163 0.44688 -0.03263
 C -1.94132 0.45532 -0.18003
 F 1.83349 -1.73086 -0.86871
 F -1.87480 -1.12560 1.53782
 H 1.76873 1.02691 -0.07848
 H -1.73376 0.99211 -0.39297
 H 1.77549 0.97769 -0.08233
 H -1.76121 0.94858 -0.37416
 H 2.89151 0.28119 0.13302
 H -2.89444 0.25212 -0.26330
13
bifur_IRC_Distances_MW_output/new_data/bifur_traj4_Distances point 301
C 1.17488 -0.81027 -0.17328
 C -1.18661 -0.62380 0.51311
 C -0.00344 -1.09075 0.26114
 C 1.95032 0.44708 -0.03268
 C -1.93999 0.45573 -0.17978
 F 1.83249 -1.73122 -0.86728
 F -1.87400 -1.12762 1.53580
 H 1.76695 1.02792 -0.07852
 H -1.73176 0.99342 -0.39261
 H 1.77429 0.97688 -0.08203
 H -1.76031 0.94805 -0.37351
 H 2.89037 0.28157 0.13251
 H -2.89320 0.25301 -0.26285
13
bifur_IRC_Distances_MW_output/new_data/bifur_traj4_Distances point 302
C 1.17392 -0.81021 -0.17304
 C -1.18562 -0.62418 0.51240
 C -0.00330 -1.09092 0.26081
 C 1.94900 0.44729 -0.03272
 C -1.93865 0.45614 -0.17953
 F 1.83150 -1.73159 -0.86586
 F -1.87321 -1.12965 1.53378
 H 1.76517 1.02894 -0.07857
 H -1.72975 0.99472 -0.39224
 H 1.77308 0.97608 -0.08174
 H -1.75941 0.94752 -0.37286
 H 2.88924 0.28196 0.13199
 H -2.89195 0.25391 -0.26240
13
bifur_IRC_Distances_MW_output/new_data/bifur_traj4_Distances point 303
C 1.17298 -0.81015 -0.17281
 C -1.18467 -0.62454 0.51171
 C -0.00317 -1.09108 0.26049
 C 1.94772 0.44748 -0.03276
 C -1.93736 0.45654 -0.17929
 F 1.83054 -1.73195 -0.86447
 F -1.87243 -1.13161 1.53181
 H 1.76343 1.02993 -0.07862
 H -1.72779 0.99598 -0.39189
 H 1.77191 0.97530 -0.08146
 H -1.75854 0.94700 -0.37223
 H 2.88814 0.28233 0.13149
 H -2.89075 0.25478 -0.26197
13
bifur_IRC_Distances_MW_output/new_data/bifur_traj4_Distances point 304
C 1.17209 -0.81009 -0.17260
 C -1.18376 -0.62488 0.51106
 C -0.00305 -1.09124 0.26019
 C 1.94650 0.44767 -0.03280
 C -1.93614 0.45692 -0.17907
 F 1.82963 -1.73229 -0.86315
 F -1.87170 -1.13347 1.52994
 H 1.76180 1.03086 -0.07866
 H -1.72595 0.99718 -0.39155
 H 1.77080 0.97455 -0.08120
 H -1.75771 0.94651 -0.37163
 H 2.88710 0.28268 0.13101
 H -2.88960 0.25560 -0.26155
13
bifur_IRC_Distances_MW_output/new_data/bifur_traj4_Distances point 305
C 1.17127 -0.81004 -0.17239
 C -1.18293 -0.62519 0.51047
 C -0.00293 -1.09138 0.25992
 C 1.94539 0.44784 -0.03284
 C -1.93502 0.45726 -0.17886
 F 1.82879 -1.73260 -0.86194
 F -1.87103 -1.13517 1.52823
 H 1.76029 1.03172 -0.07870
 H -1.72425 0.99828 -0.39124
 H 1.76978 0.97387 -0.08096
 H -1.75695 0.94606 -0.37109
 H 2.88615 0.28300 0.13057
 H -2.88855 0.25636 -0.26117
13
bifur_IRC_Distances_MW_output/new_data/bifur_traj4_Distances point 306
C 1.17055 -0.80999 -0.17222
 C -1.18220 -0.62547 0.50994
 C -0.00283 -1.09150 0.25967
 C 1.94441 0.44799 -0.03287
 C -1.93403 0.45757 -0.17867
 F 1.82806 -1.73287 -0.86088
 F -1.87044 -1.13667 1.52672
 H 1.75897 1.03247 -0.07873
 H -1.72276 0.99924 -0.39097
 H 1.76888 0.97328 -0.08075
 H -1.75629 0.94566 -0.37061
 H 2.88531 0.28328 0.13019
 H -2.88763 0.25702 -0.26083
13
bifur_IRC_Distances_MW_output/new_data/bifur_traj4_Distances point 307
C 1.16997 -0.80995 -0.17207
 C -1.18160 -0.62569 0.50951
 C -0.00275 -1.09159 0.25948
 C 1.94361 0.44811 -0.03290
 C -1.93322 0.45781 -0.17852
 F 1.82746 -1.73310 -0.86001
 F -1.86996 -1.13790 1.52548
 H 1.75788 1.03308 -0.07876
 H -1.72154 1.00003 -0.39075
 H 1.76815 0.97279 -0.08058
 H -1.75574 0.94534 -0.37022
 H 2.88462 0.28351 0.12988
 H -2.88688 0.25757 -0.26056
13
bifur_IRC_Distances_MW_output/new_data/bifur_traj4_Distances point 308
C 1.16955 -0.80993 -0.17197
 C -1.18118 -0.62585 0.50921
 C -0.00269 -1.09166 0.25934
 C 1.94304 0.44819 -0.03292
 C -1.93265 0.45799 -0.17841
 F 1.82703 -1.73326 -0.85939
 F -1.86962 -1.13876 1.52461
 H 1.75712 1.03352 -0.07878
 H -1.72067 1.00059 -0.39059
 H 1.76763 0.97244 -0.08045
 H -1.75536 0.94511 -0.36994
 H 2.88413 0.28367 0.12965
 H -2.88634 0.25795 -0.26036
13
bifur_IRC_Distances_MW_output/new_data/bifur_traj4_Distances point 309
C 1.16955 -0.80993 -0.17197
 C -1.18118 -0.62585 0.50921
 C -0.00269 -1.09166 0.25934
 C 1.94304 0.44819 -0.03292
 C -1.93265 0.45799 -0.17841
 F 1.82703 -1.73326 -0.85939
 F -1.86962 -1.13876 1.52461
 H 1.75712 1.03352 -0.07878
 H -1.72067 1.00059 -0.39059
 H 1.76763 0.97244 -0.08045
 H -1.75536 0.94511 -0.36994
 H 2.88413 0.28367 0.12965
 H -2.88634 0.25795 -0.26036
13
bifur_IRC_Distances_MW_output/new_data/bifur_traj4_Distances point 310
C 1.16938 -0.80991 -0.17193
 C -1.18101 -0.62592 0.50908
 C -0.00266 -1.09169 0.25928
 C 1.94282 0.44823 -0.03292
 C -1.93242 0.45806 -0.17837
 F 1.82686 -1.73332 -0.85914
 F -1.86948 -1.13911 1.52425
 H 1.75681 1.03370 -0.07879
 H -1.72033 1.00081 -0.39052
 H 1.76742 0.97230 -0.08041
 H -1.75520 0.94501 -0.36983
 H 2.88394 0.28374 0.12956
 H -2.88613 0.25810 -0.26028
13
bifur_IRC_Distances_MW_output/new_data/bifur_traj4_Distances point 311
C 1.16963 -0.80993 -0.17199
 C -1.18126 -0.62582 0.50926
 C -0.00270 -1.09165 0.25936
 C 1.94315 0.44818 -0.03291
 C -1.93275 0.45796 -0.17843
 F 1.82711 -1.73323 -0.85951
 F -1.86968 -1.13860 1.52477
 H 1.75726 1.03344 -0.07877
 H -1.72083 1.00048 -0.39061
 H 1.76772 0.97250 -0.08048
 H -1.75543 0.94515 -0.36999
 H 2.88422 0.28364 0.12969
 H -2.88644 0.25788 -0.26040
13
bifur_IRC_Distances_MW_output/new_data/bifur_traj4_Distances point 312
C 1.17002 -0.80996 -0.17208
 C -1.18166 -0.62567 0.50955
 C -0.00275 -1.09159 0.25949
 C 1.94368 0.44810 -0.03289
 C -1.93329 0.45779 -0.17853
 F 1.82751 -1.73308 -0.86009
 F -1.87000 -1.13779 1.52559
 H 1.75798 1.03303 -0.07876
 H -1.72165 0.99996 -0.39076
 H 1.76821 0.97283 -0.08059
 H -1.75579 0.94537 -0.37025
 H 2.88468 0.28349 0.12990
 H -2.88694 0.25752 -0.26058
13
bifur_IRC_Distances_MW_output/new_data/bifur_traj4_Distances point 313
C 1.17049 -0.80999 -0.17220
 C -1.18214 -0.62549 0.50989
 C -0.00282 -1.09151 0.25965
 C 1.94433 0.44800 -0.03287
 C -1.93394 0.45759 -0.17865
 F 1.82799 -1.73290 -0.86079
 F -1.87039 -1.13680 1.52659
 H 1.75885 1.03253 -0.07873
 H -1.72263 0.99933 -0.39095
 H 1.76880 0.97322 -0.08073
 H -1.75623 0.94563 -0.37056
 H 2.88523 0.28330 0.13016
 H -2.88755 0.25708 -0.26080
13
bifur_IRC_Distances_MW_output/new_data/bifur_traj4_Distances point 314
C 1.17099 -0.81002 -0.17232
 C -1.18264 -0.62530 0.51026
 C -0.00289 -1.09142 0.25982
 C 1.94501 0.44789 -0.03285
 C -1.93463 0.45738 -0.17878
 F 1.82850 -1.73271 -0.86153
 F -1.87080 -1.13576 1.52764
 H 1.75977 1.03201 -0.07871
 H -1.72367 0.99866 -0.39114
 H 1.76943 0.97364 -0.08087
 H -1.75669 0.94590 -0.37090
 H 2.88582 0.28311 0.13042
 H -2.88819 0.25662 -0.26104
13
bifur_IRC_Distances_MW_output/new_data/bifur_traj4_Distances point 315
C 1.17147 -0.81005 -0.17244
 C -1.18314 -0.62512 0.51061
 C -0.00296 -1.09134 0.25998
 C 1.94566 0.44779 -0.03283
 C -1.93529 0.45718 -0.17891
 F 1.82900 -1.73252 -0.86224
 F -1.87120 -1.13476 1.52865
 H 1.76066 1.03151 -0.07869
 H -1.72467 0.99801 -0.39132
 H 1.77003 0.97404 -0.08102
 H -1.75714 0.94617 -0.37122
 H 2.88638 0.28292 0.13068
 H -2.88881 0.25617 -0.26126
13
bifur_IRC_Distances_MW_output/new_data/bifur_traj4_Distances point 316
C 1.17190 -0.81008 -0.17255
 C -1.18357 -0.62495 0.51093
 C -0.00302 -1.09127 0.26013
 C 1.94625 0.44771 -0.03281
 C -1.93588 0.45700 -0.17902
 F 1.82944 -1.73236 -0.86288
 F -1.87155 -1.13386 1.52955
 H 1.76145 1.03106 -0.07867
 H -1.72556 0.99743 -0.39148
 H 1.77056 0.97440 -0.08114
 H -1.75754 0.94641 -0.37151
 H 2.88688 0.28275 0.13091
 H -2.88936 0.25578 -0.26146
13
bifur_IRC_Distances_MW_output/new_data/bifur_traj4_Distances point 317
C 1.17225 -0.81010 -0.17264
 C -1.18393 -0.62482 0.51118
 C -0.00307 -1.09121 0.26025
 C 1.94673 0.44763 -0.03279
 C -1.93636 0.45685 -0.17911
 F 1.82980 -1.73223 -0.86340
 F -1.87184 -1.13313 1.53029
 H 1.76210 1.03069 -0.07865
 H -1.72629 0.99696 -0.39162
 H 1.77100 0.97469 -0.08125
 H -1.75786 0.94660 -0.37174
 H 2.88729 0.28261 0.13110
 H -2.88981 0.25545 -0.26163
13
bifur_IRC_Distances_MW_output/new_data/bifur_traj4_Distances point 318
C 1.17250 -0.81012 -0.17270
 C -1.18418 -0.62472 0.51136
 C -0.00311 -1.09117 0.26033
 C 1.94706 0.44758 -0.03278
 C -1.93670 0.45674 -0.17917
 F 1.83005 -1.73213 -0.86376
 F -1.87204 -1.13262 1.53080
 H 1.76255 1.03043 -0.07864
 H -1.72680 0.99663 -0.39171
 H 1.77131 0.97490 -0.08132
 H -1.75809 0.94673 -0.37191
 H 2.88758 0.28251 0.13123
 H -2.89013 0.25523 -0.26174
13
bifur_IRC_Distances_MW_output/new_data/bifur_traj4_Distances point 319
C 1.17261 -0.81012 -0.17272
 C -1.18430 -0.62468 0.51145
 C -0.00312 -1.09115 0.26037
 C 1.94722 0.44756 -0.03278
 C -1.93686 0.45669 -0.17920
 F 1.83017 -1.73209 -0.86393
 F -1.87213 -1.13237 1.53105
 H 1.76277 1.03031 -0.07863
 H -1.72704 0.99647 -0.39175
 H 1.77145 0.97499 -0.08135
 H -1.75820 0.94680 -0.37198
 H 2.88772 0.28247 0.13129
 H -2.89028 0.25512 -0.26180
13
bifur_IRC_Distances_MW_output/new_data/bifur_traj4_Distances point 320
C 1.17261 -0.81012 -0.17272
 C -1.18430 -0.62468 0.51145
 C -0.00312 -1.09115 0.26037
 C 1.94722 0.44756 -0.03278
 C -1.93686 0.45669 -0.17920
 F 1.83017 -1.73209 -0.86393
 F -1.87213 -1.13237 1.53105
 H 1.76277 1.03031 -0.07863
 H -1.72704 0.99647 -0.39175
 H 1.77145 0.97499 -0.08135
 H -1.75820 0.94680 -0.37198
 H 2.88772 0.28247 0.13129
 H -2.89028 0.25512 -0.26180
13
bifur_IRC_Distances_MW_output/new_data/bifur_traj4_Distances point 321
C 1.17240 -0.81011 -0.17267
 C -1.18408 -0.62476 0.51129
 C -0.00309 -1.09118 0.26029
 C 1.94692 0.44760 -0.03279
 C -1.93656 0.45679 -0.17914
 F 1.82995 -1.73217 -0.86361
 F -1.87196 -1.13283 1.53059
 H 1.76236 1.03054 -0.07864
 H -1.72659 0.99676 -0.39167
 H 1.77118 0.97481 -0.08129
 H -1.75800 0.94668 -0.37184
 H 2.88746 0.28255 0.13118
 H -2.89000 0.25532 -0.26169
13
bifur_IRC_Distances_MW_output/new_data/bifur_traj4_Distances point 322
C 1.17206 -0.81009 -0.17259
 C -1.18373 -0.62489 0.51104
 C -0.00304 -1.09124 0.26018
 C 1.94646 0.44767 -0.03280
 C -1.93610 0.45693 -0.17906
 F 1.82960 -1.73230 -0.86311
 F -1.87168 -1.13353 1.52988
 H 1.76174 1.03089 -0.07866
 H -1.72589 0.99722 -0.39154
 H 1.77076 0.97453 -0.08119
 H -1.75768 0.94649 -0.37161
 H 2.88707 0.28269 0.13099
 H -2.88956 0.25563 -0.26154
13
bifur_IRC_Distances_MW_output/new_data/bifur_traj4_Distances point 323
C 1.17159 -0.81006 -0.17247
 C -1.18326 -0.62507 0.51070
 C -0.00298 -1.09132 0.26002
 C 1.94582 0.44777 -0.03282
 C -1.93545 0.45713 -0.17894
 F 1.82912 -1.73248 -0.86241
 F -1.87129 -1.13451 1.52890
 H 1.76088 1.03138 -0.07868
 H -1.72491 0.99785 -0.39136
 H 1.77017 0.97414 -0.08105
 H -1.75725 0.94623 -0.37130
 H 2.88652 0.28287 0.13074
 H -2.88896 0.25607 -0.26132
13
bifur_IRC_Distances_MW_output/new_data/bifur_traj4_Distances point 324
C 1.17102 -0.81002 -0.17233
 C -1.18268 -0.62529 0.51028
 C -0.00290 -1.09142 0.25983
 C 1.94505 0.44789 -0.03285
 C -1.93468 0.45737 -0.17879
 F 1.82854 -1.73270 -0.86158
 F -1.87083 -1.13569 1.52771
 H 1.75983 1.03198 -0.07871
 H -1.72374 0.99861 -0.39115
 H 1.76947 0.97367 -0.08089
 H -1.75672 0.94592 -0.37092
 H 2.88586 0.28309 0.13044
 H -2.88824 0.25659 -0.26105
13
bifur_IRC_Distances_MW_output/new_data/bifur_traj4_Distances point 325
C 1.17040 -0.80998 -0.17218
 C -1.18204 -0.62553 0.50983
 C -0.00281 -1.09152 0.25962
 C 1.94420 0.44802 -0.03288
 C -1.93381 0.45763 -0.17863
 F 1.82790 -1.73293 -0.86065
 F -1.87031 -1.13699 1.52639
 H 1.75868 1.03263 -0.07874
 H -1.72244 0.99945 -0.39091
 H 1.76869 0.97315 -0.08070
 H -1.75614 0.94558 -0.37050
 H 2.88513 0.28334 0.13011
 H -2.88743 0.25717 -0.26076
13
bifur_IRC_Distances_MW_output/new_data/bifur_traj4_Distances point 326
C 1.16974 -0.80994 -0.17202
 C -1.18138 -0.62578 0.50935
 C -0.00271 -1.09163 0.25940
 C 1.94331 0.44815 -0.03291
 C -1.93291 0.45791 -0.17846
 F 1.82723 -1.73318 -0.85968
 F -1.86978 -1.13836 1.52502
 H 1.75747 1.03332 -0.07877
 H -1.72108 1.00033 -0.39066
 H 1.76787 0.97260 -0.08051
 H -1.75554 0.94521 -0.37007
 H 2.88436 0.28360 0.12976
 H -2.88659 0.25777 -0.26045
13
bifur_IRC_Distances_MW_output/new_data/bifur_traj4_Distances point 327
C 1.16909 -0.80990 -0.17185
 C -1.18071 -0.62603 0.50887
 C -0.00262 -1.09174 0.25918
 C 1.94242 0.44829 -0.03294
 C -1.93202 0.45818 -0.17829
 F 1.82656 -1.73343 -0.85871
 F -1.86924 -1.13972 1.52364
 H 1.75627 1.03400 -0.07880
 H -1.71972 1.00120 -0.39041
 H 1.76706 0.97206 -0.08032
 H -1.75493 0.94485 -0.36963
 H 2.88360 0.28385 0.12941
 H -2.88575 0.25837 -0.26014
13
bifur_IRC_Distances_MW_output/new_data/bifur_traj4_Distances point 328
C 1.16848 -0.80986 -0.17170
 C -1.18009 -0.62626 0.50843
 C -0.00253 -1.09184 0.25898
 C 1.94159 0.44841 -0.03296
 C -1.93118 0.45844 -0.17814
 F 1.82594 -1.73367 -0.85781
 F -1.86874 -1.14099 1.52235
 H 1.75514 1.03464 -0.07883
 H -1.71845 1.00202 -0.39017
 H 1.76629 0.97155 -0.08014
 H -1.75436 0.94452 -0.36923
 H 2.88288 0.28409 0.12908
 H -2.88497 0.25894 -0.25986
13
bifur_IRC_Distances_MW_output/new_data/bifur_traj4_Distances point 329
C 1.16795 -0.80982 -0.17157
 C -1.17955 -0.62646 0.50804
 C -0.00246 -1.09192 0.25880
 C 1.94087 0.44852 -0.03299
 C -1.93045 0.45866 -0.17800
 F 1.82540 -1.73387 -0.85702
 F -1.86831 -1.14208 1.52124
 H 1.75417 1.03519 -0.07885
 H -1.71735 1.00272 -0.38997
 H 1.76564 0.97111 -0.07999
 H -1.75388 0.94422 -0.36888
 H 2.88227 0.28430 0.12880
 H -2.88430 0.25942 -0.25961
13
bifur_IRC_Distances_MW_output/new_data/bifur_traj4_Distances point 330
C 1.16756 -0.80980 -0.17147
 C -1.17915 -0.62661 0.50775
 C -0.00240 -1.09199 0.25867
 C 1.94033 0.44860 -0.03301
 C -1.92991 0.45883 -0.17790
 F 1.82499 -1.73402 -0.85644
 F -1.86798 -1.14290 1.52041
 H 1.75344 1.03560 -0.07887
 H -1.71653 1.00325 -0.38982
 H 1.76514 0.97078 -0.07988
 H -1.75351 0.94400 -0.36862
 H 2.88181 0.28446 0.12859
 H -2.88379 0.25979 -0.25942
13
bifur_IRC_Distances_MW_output/new_data/bifur_traj4_Distances point 331
C 1.16756 -0.80980 -0.17147
 C -1.17915 -0.62661 0.50775
 C -0.00240 -1.09199 0.25867
 C 1.94033 0.44860 -0.03301
 C -1.92991 0.45883 -0.17790
 F 1.82499 -1.73402 -0.85644
 F -1.86798 -1.14290 1.52041
 H 1.75344 1.03560 -0.07887
 H -1.71653 1.00325 -0.38982
 H 1.76514 0.97078 -0.07988
 H -1.75351 0.94400 -0.36862
 H 2.88181 0.28446 0.12859
 H -2.88379 0.25979 -0.25942
13
bifur_IRC_Distances_MW_output/new_data/bifur_traj4_Distances point 332
C 1.16720 -0.80977 -0.17138
 C -1.17878 -0.62675 0.50749
 C -0.00235 -1.09204 0.25855
 C 1.93984 0.44868 -0.03302
 C -1.92941 0.45898 -0.17781
 F 1.82463 -1.73416 -0.85590
 F -1.86769 -1.14365 1.51965
 H 1.75278 1.03598 -0.07889
 H -1.71579 1.00373 -0.38968
 H 1.76470 0.97048 -0.07978
 H -1.75318 0.94381 -0.36838
 H 2.88139 0.28460 0.12840
 H -2.88333 0.26012 -0.25925
13
bifur_IRC_Distances_MW_output/new_data/bifur_traj4_Distances point 333
C 1.16716 -0.80977 -0.17137
 C -1.17875 -0.62676 0.50746
 C -0.00235 -1.09205 0.25854
 C 1.93979 0.44869 -0.03303
 C -1.92936 0.45900 -0.17780
 F 1.82459 -1.73417 -0.85585
 F -1.86766 -1.14372 1.51957
 H 1.75271 1.03602 -0.07889
 H -1.71571 1.00378 -0.38966
 H 1.76465 0.97045 -0.07976
 H -1.75314 0.94379 -0.36835
 H 2.88135 0.28461 0.12838
 H -2.88328 0.26015 -0.25923
13
bifur_IRC_Distances_MW_output/new_data/bifur_traj4_Distances point 334
C 1.16715 -0.80977 -0.17137
 C -1.17873 -0.62677 0.50745
 C -0.00234 -1.09205 0.25853
 C 1.93977 0.44869 -0.03303
 C -1.92934 0.45900 -0.17779
 F 1.82457 -1.73418 -0.85583
 F -1.86764 -1.14376 1.51954
 H 1.75268 1.03603 -0.07889
 H -1.71568 1.00380 -0.38966
 H 1.76463 0.97044 -0.07976
 H -1.75313 0.94378 -0.36834
 H 2.88133 0.28462 0.12837
 H -2.88326 0.26016 -0.25923
13
bifur_IRC_Distances_MW_output/new_data/bifur_traj4_Distances point 335
C 1.16710 -0.80977 -0.17136
 C -1.17869 -0.62678 0.50742
 C -0.00234 -1.09206 0.25852
 C 1.93971 0.44870 -0.03303
 C -1.92929 0.45902 -0.17778
 F 1.82453 -1.73419 -0.85576
 F -1.86761 -1.14384 1.51945
 H 1.75260 1.03608 -0.07889
 H -1.71559 1.00386 -0.38964
 H 1.76458 0.97040 -0.07975
 H -1.75309 0.94375 -0.36832
 H 2.88128 0.28463 0.12835
 H -2.88321 0.26020 -0.25921
13
bifur_IRC_Distances_MW_output/new_data/bifur_traj4_Distances point 336
C 1.16700 -0.80976 -0.17134
 C -1.17858 -0.62682 0.50735
 C -0.00232 -1.09207 0.25849
 C 1.93957 0.44872 -0.03303
 C -1.92914 0.45906 -0.17775
 F 1.82443 -1.73423 -0.85561
 F -1.86753 -1.14406 1.51923
 H 1.75242 1.03618 -0.07890
 H -1.71538 1.00400 -0.38960
 H 1.76445 0.97032 -0.07972
 H -1.75300 0.94370 -0.36825
 H 2.88116 0.28467 0.12829
 H -2.88308 0.26030 -0.25916
13
bifur_IRC_Distances_MW_output/new_data/bifur_traj4_Distances point 337
C 1.16681 -0.80975 -0.17129
 C -1.17839 -0.62689 0.50721
 C -0.00230 -1.09210 0.25842
 C 1.93931 0.44876 -0.03304
 C -1.92888 0.45914 -0.17771
 F 1.82423 -1.73430 -0.85533
 F -1.86737 -1.14445 1.51883
 H 1.75206 1.03638 -0.07891
 H -1.71498 1.00425 -0.38953
 H 1.76421 0.97016 -0.07966
 H -1.75282 0.94359 -0.36812
 H 2.88094 0.28475 0.12819
 H -2.88283 0.26047 -0.25907
13
bifur_IRC_Distances_MW_output/new_data/bifur_traj4_Distances point 338
C 1.16651 -0.80973 -0.17121
 C -1.17809 -0.62701 0.50699
 C -0.00225 -1.09215 0.25832
 C 1.93891 0.44882 -0.03306
 C -1.92847 0.45927 -0.17763
 F 1.82392 -1.73442 -0.85488
 F -1.86712 -1.14507 1.51820
 H 1.75151 1.03670 -0.07892
 H -1.71436 1.00465 -0.38941
 H 1.76384 0.96991 -0.07958
 H -1.75254 0.94343 -0.36793
 H 2.88059 0.28487 0.12803
 H -2.88245 0.26075 -0.25893
13
bifur_IRC_Distances_MW_output/new_data/bifur_traj4_Distances point 339
C 1.16609 -0.80970 -0.17111
 C -1.17765 -0.62717 0.50668
 C -0.00219 -1.09222 0.25818
 C 1.93833 0.44891 -0.03308
 C -1.92789 0.45945 -0.17752
 F 1.82349 -1.73458 -0.85425
 F -1.86677 -1.14595 1.51730
 H 1.75073 1.03714 -0.07894
 H -1.71347 1.00522 -0.38924
 H 1.76331 0.96955 -0.07946
 H -1.75215 0.94319 -0.36764
 H 2.88009 0.28503 0.12780
 H -2.88190 0.26114 -0.25872
13
bifur_IRC_Distances_MW_output/new_data/bifur_traj4_Distances point 340
C 1.16552 -0.80966 -0.17097
 C -1.17708 -0.62738 0.50626
 C -0.00211 -1.09231 0.25799
 C 1.93756 0.44902 -0.03310
 C -1.92711 0.45968 -0.17737
 F 1.82291 -1.73480 -0.85341
 F -1.86631 -1.14712 1.51610
 H 1.74968 1.03773 -0.07896
 H -1.71230 1.00597 -0.38902
 H 1.76260 0.96908 -0.07930
 H -1.75163 0.94288 -0.36727
 H 2.87944 0.28525 0.12750
 H -2.88118 0.26166 -0.25846
13
bifur_IRC_Distances_MW_output/new_data/bifur_traj4_Distances point 341
C 1.16482 -0.80962 -0.17079
 C -1.17636 -0.62765 0.50575
 C -0.00201 -1.09242 0.25776
 C 1.93660 0.44917 -0.03313
 C -1.92614 0.45998 -0.17719
 F 1.82219 -1.73507 -0.85236
 F -1.86573 -1.14858 1.51461
 H 1.74838 1.03846 -0.07900
 H -1.71083 1.00691 -0.38875
 H 1.76172 0.96849 -0.07910
 H -1.75097 0.94248 -0.36681
 H 2.87862 0.28553 0.12712
 H -2.88028 0.26231 -0.25812
13
bifur_IRC_Distances_MW_output/new_data/bifur_traj4_Distances point 342
C 1.16482 -0.80962 -0.17079
 C -1.17636 -0.62765 0.50575
 C -0.00201 -1.09242 0.25776
 C 1.93660 0.44917 -0.03313
 C -1.92614 0.45998 -0.17719
 F 1.82219 -1.73507 -0.85236
 F -1.86573 -1.14858 1.51461
 H 1.74838 1.03846 -0.07900
 H -1.71083 1.00691 -0.38875
 H 1.76172 0.96849 -0.07910
 H -1.75097 0.94248 -0.36681
 H 2.87862 0.28553 0.12712
 H -2.88028 0.26231 -0.25812
13
bifur_IRC_Distances_MW_output/new_data/bifur_traj4_Distances point 343
C 1.16299 -0.80950 -0.17033
 C -1.17450 -0.62834 0.50441
 C -0.00174 -1.09269 0.25716
 C 1.93411 0.44954 -0.03322
 C -1.92363 0.46074 -0.17671
 F 1.82033 -1.73577 -0.84964
 F -1.86424 -1.15236 1.51073
 H 1.74501 1.04036 -0.07908
 H -1.70703 1.00934 -0.38802
 H 1.75944 0.96697 -0.07859
 H -1.74929 0.94147 -0.36561
 H 2.87649 0.28625 0.12615
 H -2.87795 0.26398 -0.25725
13
bifur_IRC_Distances_MW_output/new_data/bifur_traj4_Distances point 344
C 1.16190 -0.80943 -0.17005
 C -1.17338 -0.62875 0.50361
 C -0.00158 -1.09285 0.25680
 C 1.93262 0.44976 -0.03327
 C -1.92213 0.46120 -0.17643
 F 1.81921 -1.73619 -0.84801
 F -1.86334 -1.15461 1.50841
 H 1.74299 1.04150 -0.07913
 H -1.70475 1.01080 -0.38759
 H 1.75808 0.96606 -0.07829
 H -1.74828 0.94086 -0.36490
 H 2.87522 0.28667 0.12556
 H -2.87655 0.26498 -0.25672
13
bifur_IRC_Distances_MW_output/new_data/bifur_traj4_Distances point 345
C 1.16070 -0.80935 -0.16975
 C -1.17216 -0.62920 0.50274
 C -0.00141 -1.09303 0.25641
 C 1.93099 0.45001 -0.03333
 C -1.92048 0.46170 -0.17611
 F 1.81799 -1.73665 -0.84622
 F -1.86236 -1.15708 1.50585
 H 1.74077 1.04275 -0.07918
 H -1.70225 1.01239 -0.38711
 H 1.75658 0.96506 -0.07796
 H -1.74717 0.94019 -0.36412
 H 2.87383 0.28714 0.12492
 H -2.87502 0.26608 -0.25615
13
bifur_IRC_Distances_MW_output/new_data/bifur_traj4_Distances point 346
C 1.15940 -0.80926 -0.16942
 C -1.17083 -0.62969 0.50179
 C -0.00122 -1.09321 0.25598
 C 1.92922 0.45027 -0.03339
 C -1.91870 0.46224 -0.17577
 F 1.81666 -1.73715 -0.84427
 F -1.86130 -1.15976 1.50308
 H 1.73837 1.04410 -0.07924
 H -1.69955 1.01411 -0.38659
 H 1.75496 0.96397 -0.07760
 H -1.74598 0.93947 -0.36327
 H 2.87232 0.28765 0.12423
 H -2.87336 0.26727 -0.25552
13
bifur_IRC_Distances_MW_output/new_data/bifur_traj4_Distances point 347
C 1.15800 -0.80917 -0.16907
 C -1.16941 -0.63021 0.50076
 C -0.00101 -1.09340 0.25553
 C 1.92731 0.45055 -0.03346
 C -1.91677 0.46282 -0.17540
 F 1.81523 -1.73769 -0.84218
 F -1.86015 -1.16263 1.50008
 H 1.73578 1.04555 -0.07930
 H -1.69663 1.01597 -0.38602
 H 1.75321 0.96281 -0.07723
 H -1.74469 0.93868 -0.36237
 H 2.87070 0.28820 0.12348
 H -2.87158 0.26854 -0.25484
13
bifur_IRC_Distances_MW_output/new_data/bifur_traj4_Distances point 348
C 1.15649 -0.80907 -0.16868
 C -1.16786 -0.63078 0.49966
 C -0.00078 -1.09361 0.25504
 C 1.92525 0.45086 -0.03354
 C -1.91470 0.46344 -0.17501
 F 1.81369 -1.73827 -0.83991
 F -1.85892 -1.16573 1.49685
 H 1.73299 1.04711 -0.07936
 H -1.69348 1.01796 -0.38540
 H 1.75133 0.96154 -0.07683
 H -1.74330 0.93784 -0.36139
 H 2.86895 0.28879 0.12268
 H -2.86966 0.26992 -0.25411
13
bifur_IRC_Distances_MW_output/new_data/bifur_traj4_Distances point 349
C 1.15486 -0.80897 -0.16826
 C -1.16620 -0.63138 0.49847
 C -0.00054 -1.09382 0.25452
 C 1.92303 0.45119 -0.03362
 C -1.91246 0.46411 -0.17457
 F 1.81203 -1.73890 -0.83746
 F -1.85759 -1.16906 1.49335
 H 1.72997 1.04879 -0.07943
 H -1.69008 1.02011 -0.38473
 H 1.74929 0.96018 -0.07640
 H -1.74180 0.93692 -0.36035
 H 2.86707 0.28942 0.12181
 H -2.86758 0.27140 -0.25332
13
bifur_IRC_Distances_MW_output/new_data/bifur_traj4_Distances point 350
C 1.15310 -0.80885 -0.16781
 C -1.16441 -0.63203 0.49719
 C -0.00028 -1.09405 0.25396
 C 1.92064 0.45154 -0.03371
 C -1.91006 0.46483 -0.17411
 F 1.81025 -1.73958 -0.83482
 F -1.85615 -1.17264 1.48957
 H 1.72672 1.05061 -0.07950
 H -1.68642 1.02242 -0.38400
 H 1.74710 0.95872 -0.07595
 H -1.74019 0.93594 -0.35923
 H 2.86504 0.29011 0.12087
 H -2.86536 0.27299 -0.25246
13
bifur_IRC_Distances_MW_output/new_data/bifur_traj4_Distances point 351
C 1.15122 -0.80873 -0.16733
 C -1.16249 -0.63272 0.49581
 C 0.00001 -1.09428 0.25336
 C 1.91808 0.45191 -0.03380
 C -1.90748 0.46560 -0.17361
 F 1.80834 -1.74030 -0.83199
 F -1.85462 -1.17647 1.48551
 H 1.72324 1.05254 -0.07958
 H -1.68249 1.02489 -0.38321
 H 1.74475 0.95715 -0.07547
 H -1.73847 0.93488 -0.35804
 H 2.86288 0.29084 0.11987
 H -2.86297 0.27470 -0.25153
13
bifur_IRC_Distances_MW_output/new_data/bifur_traj4_Distances point 352
C 1.14923 -0.80860 -0.16681
 C -1.16045 -0.63346 0.49436
 C 0.00031 -1.09451 0.25274
 C 1.91537 0.45231 -0.03391
 C -1.90475 0.46641 -0.17308
 F 1.80631 -1.74107 -0.82899
 F -1.85300 -1.18052 1.48120
 H 1.71955 1.05459 -0.07966
 H -1.67833 1.02750 -0.38236
 H 1.74226 0.95548 -0.07497
 H -1.73664 0.93375 -0.35678
 H 2.86058 0.29161 0.11881
 H -2.86045 0.27650 -0.25055
13
bifur_IRC_Distances_MW_output/new_data/bifur_traj4_Distances point 353
C 1.14923 -0.80860 -0.16681
 C -1.16045 -0.63346 0.49436
 C 0.00031 -1.09451 0.25274
 C 1.91537 0.45231 -0.03391
 C -1.90475 0.46641 -0.17308
 F 1.80631 -1.74107 -0.82899
 F -1.85300 -1.18052 1.48120
 H 1.71955 1.05459 -0.07966
 H -1.67833 1.02750 -0.38236
 H 1.74226 0.95548 -0.07497
 H -1.73664 0.93375 -0.35678
 H 2.86058 0.29161 0.11881
 H -2.86045 0.27650 -0.25055
13
bifur_IRC_Distances_MW_output/new_data/bifur_traj4_Distances point 354
C 1.14498 -0.80832 -0.16570
 C -1.15611 -0.63501 0.49125
 C 0.00097 -1.09499 0.25142
 C 1.90959 0.45315 -0.03413
 C -1.89892 0.46813 -0.17194
 F 1.80200 -1.74272 -0.82256
 F -1.84954 -1.18912 1.47196
 H 1.71168 1.05894 -0.07982
 H -1.66945 1.03305 -0.38053
 H 1.73695 0.95193 -0.07394
 H -1.73277 0.93135 -0.35413
 H 2.85571 0.29326 0.11654
 H -2.85508 0.28032 -0.24843
13
bifur_IRC_Distances_MW_output/new_data/bifur_traj4_Distances point 355
C 1.14274 -0.80817 -0.16511
 C -1.15382 -0.63582 0.48961
 C 0.00132 -1.09522 0.25074
 C 1.90654 0.45359 -0.03425
 C -1.89585 0.46904 -0.17133
 F 1.79972 -1.74359 -0.81916
 F -1.84772 -1.19364 1.46706
 H 1.70752 1.06124 -0.07990
 H -1.66476 1.03597 -0.37954
 H 1.73415 0.95006 -0.07342
 H -1.73072 0.93008 -0.35275
 H 2.85314 0.29413 0.11535
 H -2.85225 0.28234 -0.24730
13
bifur_IRC_Distances_MW_output/new_data/bifur_traj4_Distances point 356
C 1.14039 -0.80802 -0.16448
 C -1.15142 -0.63667 0.48790
 C 0.00169 -1.09545 0.25004
 C 1.90335 0.45405 -0.03438
 C -1.89264 0.46998 -0.17070
 F 1.79735 -1.74450 -0.81559
 F -1.84582 -1.19835 1.46192
 H 1.70317 1.06363 -0.07998
 H -1.65985 1.03901 -0.37850
 H 1.73122 0.94809 -0.07288
 H -1.72859 0.92874 -0.35132
 H 2.85046 0.29504 0.11410
 H -2.84930 0.28444 -0.24612
13
bifur_IRC_Distances_MW_output/new_data/bifur_traj4_Distances point 357
C 1.13792 -0.80785 -0.16382
 C -1.14888 -0.63755 0.48609
 C 0.00209 -1.09568 0.24930
 C 1.89998 0.45453 -0.03451
 C -1.88925 0.47097 -0.17003
 F 1.79484 -1.74546 -0.81182
 F -1.84382 -1.20331 1.45647
 H 1.69858 1.06615 -0.08006
 H -1.65466 1.04222 -0.37739
 H 1.72812 0.94602 -0.07233
 H -1.72635 0.92733 -0.34982
 H 2.84763 0.29599 0.11278
 H -2.84619 0.28665 -0.24486
13
bifur_IRC_Distances_MW_output/new_data/bifur_traj4_Distances point 358
C 1.13528 -0.80768 -0.16312
 C -1.14619 -0.63849 0.48417
 C 0.00252 -1.09590 0.24854
 C 1.89640 0.45504 -0.03466
 C -1.88565 0.47201 -0.16931
 F 1.79218 -1.74649 -0.80780
 F -1.84169 -1.20858 1.45065
 H 1.69368 1.06882 -0.08014
 H -1.64914 1.04562 -0.37619
 H 1.72483 0.94382 -0.07176
 H -1.72397 0.92583 -0.34824
 H 2.84463 0.29701 0.11138
 H -2.84289 0.28899 -0.24351
13
bifur_IRC_Distances_MW_output/new_data/bifur_traj4_Distances point 359
C 1.13247 -0.80749 -0.16235
 C -1.14330 -0.63950 0.48211
 C 0.00298 -1.09613 0.24773
 C 1.89256 0.45558 -0.03482
 C -1.88179 0.47313 -0.16854
 F 1.78933 -1.74759 -0.80349
 F -1.83941 -1.21420 1.44439
 H 1.68844 1.07168 -0.08023
 H -1.64322 1.04925 -0.37488
 H 1.72129 0.94145 -0.07118
 H -1.72142 0.92421 -0.34657
 H 2.84143 0.29810 0.10989
 H -2.83936 0.29150 -0.24206
13
bifur_IRC_Distances_MW_output/new_data/bifur_traj4_Distances point 360
C 1.12944 -0.80729 -0.16153
 C -1.14020 -0.64056 0.47990
 C 0.00348 -1.09635 0.24688
 C 1.88845 0.45616 -0.03500
 C -1.87766 0.47432 -0.16771
 F 1.78628 -1.74876 -0.79885
 F -1.83698 -1.22019 1.43765
 H 1.68283 1.07473 -0.08031
 H -1.63687 1.05313 -0.37346
 H 1.71750 0.93892 -0.07057
 H -1.71870 0.92247 -0.34480
 H 2.83800 0.29926 0.10828
 H -2.83558 0.29417 -0.24049
13
bifur_IRC_Distances_MW_output/new_data/bifur_traj4_Distances point 361
C 1.12622 -0.80707 -0.16064
 C -1.13688 -0.64170 0.47755
 C 0.00403 -1.09656 0.24600
 C 1.88406 0.45677 -0.03519
 C -1.87325 0.47559 -0.16681
 F 1.78302 -1.75003 -0.79389
 F -1.83439 -1.22658 1.43041
 H 1.67682 1.07798 -0.08039
 H -1.63007 1.05726 -0.37191
 H 1.71345 0.93621 -0.06996
 H -1.71581 0.92061 -0.34294
 H 2.83435 0.30050 0.10657
 H -2.83155 0.29702 -0.23880
13
bifur_IRC_Distances_MW_output/new_data/bifur_traj4_Distances point 362
C 1.12280 -0.80684 -0.15969
 C -1.13337 -0.64289 0.47505
 C 0.00462 -1.09676 0.24510
 C 1.87941 0.45742 -0.03539
 C -1.86858 0.47692 -0.16586
 F 1.77958 -1.75136 -0.78861
 F -1.83164 -1.23332 1.42270
 H 1.67046 1.08141 -0.08046
 H -1.62287 1.06162 -0.37024
 H 1.70916 0.93333 -0.06935
 H -1.71275 0.91862 -0.34101
 H 2.83049 0.30180 0.10476
 H -2.82730 0.30003 -0.23700
13
bifur_IRC_Distances_MW_output/new_data/bifur_traj4_Distances point 363
C 1.11923 -0.80660 -0.15869
 C -1.12970 -0.64412 0.47245
 C 0.00524 -1.09693 0.24419
 C 1.87455 0.45809 -0.03561
 C -1.86370 0.47830 -0.16487
 F 1.77598 -1.75276 -0.78309
 F -1.82879 -1.24033 1.41459
 H 1.66381 1.08499 -0.08052
 H -1.61534 1.06616 -0.36845
 H 1.70467 0.93033 -0.06875
 H -1.70957 0.91654 -0.33903
 H 2.82648 0.30317 0.10287
 H -2.82286 0.30316 -0.23509
13
bifur_IRC_Distances_MW_output/new_data/bifur_traj4_Distances point 364
C 1.11923 -0.80660 -0.15869
 C -1.12970 -0.64412 0.47245
 C 0.00524 -1.09693 0.24419
 C 1.87455 0.45809 -0.03561
 C -1.86370 0.47830 -0.16487
 F 1.77598 -1.75276 -0.78309
 F -1.82879 -1.24033 1.41459
 H 1.66381 1.08499 -0.08052
 H -1.61534 1.06616 -0.36845
 H 1.70467 0.93033 -0.06875
 H -1.70957 0.91654 -0.33903
 H 2.82648 0.30317 0.10287
 H -2.82286 0.30316 -0.23509
13
bifur_IRC_Distances_MW_output/new_data/bifur_traj4_Distances point 365
C 1.11192 -0.80610 -0.15660
 C -1.12218 -0.64662 0.46712
 C 0.00657 -1.09719 0.24246
 C 1.86461 0.45944 -0.03608
 C -1.85372 0.48110 -0.16281
 F 1.76863 -1.75562 -0.77174
 F -1.82297 -1.25459 1.39783
 H 1.65019 1.09228 -0.08059
 H -1.59987 1.07540 -0.36467
 H 1.69544 0.92416 -0.06767
 H -1.70310 0.91226 -0.33513
 H 2.81829 0.30595 0.09903
 H -2.81381 0.30954 -0.23114
13
bifur_IRC_Distances_MW_output/new_data/bifur_traj4_Distances point 366
C 1.10836 -0.80585 -0.15556
 C -1.11850 -0.64783 0.46452
 C 0.00725 -1.09727 0.24169
 C 1.85975 0.46009 -0.03631
 C -1.84885 0.48246 -0.16181
 F 1.76505 -1.75702 -0.76618
 F -1.82014 -1.26152 1.38955
 H 1.64353 1.09583 -0.08059
 H -1.59230 1.07990 -0.36276
 H 1.69092 0.92113 -0.06723
 H -1.69997 0.91015 -0.33330
 H 2.81431 0.30731 0.09715
 H -2.80941 0.31264 -0.22919
13
bifur_IRC_Distances_MW_output/new_data/bifur_traj4_Distances point 367
C 1.10493 -0.80561 -0.15454
 C -1.11496 -0.64898 0.46203
 C 0.00791 -1.09732 0.24100
 C 1.85508 0.46071 -0.03654
 C -1.84418 0.48375 -0.16083
 F 1.76162 -1.75837 -0.76083
 F -1.81744 -1.26815 1.38154
 H 1.63713 1.09922 -0.08057
 H -1.58501 1.08420 -0.36087
 H 1.68657 0.91822 -0.06686
 H -1.69697 0.90811 -0.33160
 H 2.81049 0.30860 0.09536
 H -2.80519 0.31561 -0.22729
13
bifur_IRC_Distances_MW_output/new_data/bifur_traj4_Distances point 368
C 1.10167 -0.80538 -0.15357
 C -1.11158 -0.65007 0.45965
 C 0.00857 -1.09733 0.24040
 C 1.85063 0.46130 -0.03676
 C -1.83972 0.48498 -0.15990
 F 1.75834 -1.75966 -0.75572
 F -1.81487 -1.27446 1.37384
 H 1.63103 1.10246 -0.08052
 H -1.57804 1.08830 -0.35902
 H 1.68240 0.91544 -0.06656
 H -1.69413 0.90616 -0.33004
 H 2.80686 0.30984 0.09366
 H -2.80116 0.31843 -0.22546
13
bifur_IRC_Distances_MW_output/new_data/bifur_traj4_Distances point 369
C 1.09856 -0.80516 -0.15262
 C -1.10836 -0.65110 0.45739
 C 0.00921 -1.09732 0.23988
 C 1.84639 0.46185 -0.03698
 C -1.83548 0.48614 -0.15902
 F 1.75522 -1.76088 -0.75085
 F -1.81243 -1.28044 1.36646
 H 1.62523 1.10553 -0.08045
 H -1.57140 1.09219 -0.35722
 H 1.67842 0.91278 -0.06634
 H -1.69145 0.90429 -0.32861
 H 2.80342 0.31101 0.09205
 H -2.79734 0.32111 -0.22370
13
bifur_IRC_Distances_MW_output/new_data/bifur_traj4_Distances point 370
C 1.09561 -0.80495 -0.15171
 C -1.10529 -0.65208 0.45525
 C 0.00983 -1.09728 0.23945
 C 1.84236 0.46237 -0.03718
 C -1.83145 0.48724 -0.15817
 F 1.75227 -1.76204 -0.74621
 F -1.81013 -1.28612 1.35939
 H 1.61971 1.10844 -0.08036
 H -1.56507 1.09588 -0.35547
 H 1.67463 0.91025 -0.06618
 H -1.68891 0.90250 -0.32731
 H 2.80015 0.31213 0.09053
 H -2.79371 0.32365 -0.22202
13
bifur_IRC_Distances_MW_output/new_data/bifur_traj4_Distances point 371
C 1.09282 -0.80474 -0.15084
 C -1.10239 -0.65300 0.45322
 C 0.01044 -1.09722 0.23909
 C 1.83854 0.46287 -0.03738
 C -1.82763 0.48828 -0.15737
 F 1.74946 -1.76314 -0.74182
 F -1.80795 -1.29148 1.35264
 H 1.61448 1.11120 -0.08024
 H -1.55906 1.09937 -0.35376
 H 1.67102 0.90784 -0.06609
 H -1.68652 0.90080 -0.32614
 H 2.79707 0.31318 0.08909
 H -2.79028 0.32605 -0.22041
13
bifur_IRC_Distances_MW_output/new_data/bifur_traj4_Distances point 372
C 1.09021 -0.80455 -0.15001
 C -1.09967 -0.65385 0.45132
 C 0.01103 -1.09714 0.23882
 C 1.83497 0.46332 -0.03757
 C -1.82406 0.48925 -0.15662
 F 1.74684 -1.76417 -0.73771
 F -1.80593 -1.29649 1.34628
 H 1.60959 1.11377 -0.08010
 H -1.55342 1.10263 -0.35212
 H 1.66762 0.90558 -0.06605
 H -1.68431 0.89920 -0.32510
 H 2.79419 0.31416 0.08776
 H -2.78707 0.32830 -0.21890
13
bifur_IRC_Distances_MW_output/new_data/bifur_traj4_Distances point 373
C 1.08783 -0.80438 -0.14925
 C -1.09718 -0.65462 0.44960
 C 0.01159 -1.09705 0.23863
 C 1.83170 0.46373 -0.03774
 C -1.82080 0.49012 -0.15594
 F 1.74445 -1.76511 -0.73396
 F -1.80410 -1.30105 1.34043
 H 1.60513 1.11612 -0.07995
 H -1.54827 1.10560 -0.35059
 H 1.66451 0.90351 -0.06607
 H -1.68230 0.89773 -0.32421
 H 2.79156 0.31505 0.08655
 H -2.78414 0.33034 -0.21750
13
bifur_IRC_Distances_MW_output/new_data/bifur_traj4_Distances point 374
C 1.08574 -0.80422 -0.14856
 C -1.09499 -0.65530 0.44808
 C 0.01209 -1.09695 0.23850
 C 1.82883 0.46409 -0.03790
 C -1.81793 0.49089 -0.15534
 F 1.74235 -1.76593 -0.73067
 F -1.80249 -1.30506 1.33525
 H 1.60121 1.11818 -0.07979
 H -1.54373 1.10822 -0.34921
 H 1.66177 0.90168 -0.06614
 H -1.68054 0.89643 -0.32347
 H 2.78926 0.31584 0.08549
 H -2.78157 0.33213 -0.21626
13
bifur_IRC_Distances_MW_output/new_data/bifur_traj4_Distances point 375
C 1.08574 -0.80422 -0.14856
 C -1.09499 -0.65530 0.44808
 C 0.01209 -1.09695 0.23850
 C 1.82883 0.46409 -0.03790
 C -1.81793 0.49089 -0.15534
 F 1.74235 -1.76593 -0.73067
 F -1.80249 -1.30506 1.33525
 H 1.60121 1.11818 -0.07979
 H -1.54373 1.10822 -0.34921
 H 1.66177 0.90168 -0.06614
 H -1.68054 0.89643 -0.32347
 H 2.78926 0.31584 0.08549
 H -2.78157 0.33213 -0.21627
13
bifur_IRC_Distances_MW_output/new_data/bifur_traj4_Distances point 376
C 1.08256 -0.80398 -0.14751
 C -1.09166 -0.65633 0.44578
 C 0.01289 -1.09677 0.23841
 C 1.82446 0.46464 -0.03813
 C -1.81357 0.49206 -0.15443
 F 1.73916 -1.76719 -0.72567
 F -1.80006 -1.31115 1.32729
 H 1.59525 1.12132 -0.07949
 H -1.53679 1.11219 -0.34704
 H 1.65756 0.89888 -0.06632
 H -1.67790 0.89443 -0.32243
 H 2.78575 0.31703 0.08390
 H -2.77766 0.33486 -0.21437
13
bifur_IRC_Distances_MW_output/new_data/bifur_traj4_Distances point 377
C 1.08142 -0.80389 -0.14712
 C -1.09046 -0.65670 0.44496
 C 0.01319 -1.09670 0.23841
 C 1.82289 0.46483 -0.03822
 C -1.81201 0.49248 -0.15410
 F 1.73801 -1.76764 -0.72388
 F -1.79920 -1.31334 1.32441
 H 1.59312 1.12245 -0.07937
 H -1.53429 1.11362 -0.34624
 H 1.65604 0.89787 -0.06642
 H -1.67696 0.89371 -0.32210
 H 2.78450 0.31746 0.08334
 H -2.77625 0.33584 -0.21368
13
bifur_IRC_Distances_MW_output/new_data/bifur_traj4_Distances point 378
C 1.08050 -0.80381 -0.14681
 C -1.08949 -0.65699 0.44429
 C 0.01343 -1.09664 0.23843
 C 1.82162 0.46499 -0.03829
 C -1.81074 0.49281 -0.15384
 F 1.73709 -1.76800 -0.72243
 F -1.79850 -1.31510 1.32208
 H 1.59139 1.12336 -0.07926
 H -1.53227 1.11477 -0.34559
 H 1.65481 0.89706 -0.06651
 H -1.67620 0.89313 -0.32183
 H 2.78349 0.31780 0.08288
 H -2.77512 0.33663 -0.21312
13
bifur_IRC_Distances_MW_output/new_data/bifur_traj4_Distances point 379
C 1.07974 -0.80376 -0.14655
 C -1.08869 -0.65723 0.44375
 C 0.01363 -1.09658 0.23845
 C 1.82057 0.46512 -0.03834
 C -1.80971 0.49309 -0.15362
 F 1.73633 -1.76830 -0.72125
 F -1.79793 -1.31655 1.32015
 H 1.58998 1.12410 -0.07917
 H -1.53061 1.11572 -0.34505
 H 1.65380 0.89639 -0.06659
 H -1.67558 0.89265 -0.32163
 H 2.78266 0.31809 0.08251
 H -2.77419 0.33728 -0.21267
13
bifur_IRC_Distances_MW_output/new_data/bifur_traj4_Distances point 380
C 1.07911 -0.80371 -0.14633
 C -1.08802 -0.65744 0.44329
 C 0.01380 -1.09654 0.23847
 C 1.81970 0.46522 -0.03839
 C -1.80883 0.49332 -0.15344
 F 1.73569 -1.76855 -0.72025
 F -1.79745 -1.31777 1.31853
 H 1.58879 1.12473 -0.07909
 H -1.52922 1.11651 -0.34459
 H 1.65295 0.89582 -0.06666
 H -1.67506 0.89224 -0.32146
 H 2.78196 0.31832 0.08220
 H -2.77340 0.33782 -0.21228
13
bifur_IRC_Distances_MW_output/new_data/bifur_traj4_Distances point 381
C 1.07857 -0.80366 -0.14614
 C -1.08745 -0.65761 0.44290
 C 0.01395 -1.09649 0.23849
 C 1.81895 0.46531 -0.03843
 C -1.80809 0.49352 -0.15329
 F 1.73514 -1.76877 -0.71941
 F -1.79704 -1.31881 1.31715
 H 1.58777 1.12527 -0.07901
 H -1.52803 1.11719 -0.34419
 H 1.65222 0.89534 -0.06673
 H -1.67462 0.89190 -0.32133
 H 2.78136 0.31853 0.08194
 H -2.77274 0.33829 -0.21195
13
bifur_IRC_Distances_MW_output/new_data/bifur_traj4_Distances point 382
C 1.07811 -0.80363 -0.14598
 C -1.08697 -0.65776 0.44257
 C 0.01408 -1.09646 0.23852
 C 1.81832 0.46539 -0.03847
 C -1.80746 0.49369 -0.15316
 F 1.73468 -1.76895 -0.71868
 F -1.79670 -1.31969 1.31597
 H 1.58691 1.12572 -0.07895
 H -1.52701 1.11777 -0.34385
 H 1.65160 0.89492 -0.06679
 H -1.67425 0.89160 -0.32121
 H 2.78086 0.31870 0.08171
 H -2.77217 0.33868 -0.21167
13
bifur_IRC_Distances_MW_output/new_data/bifur_traj4_Distances point 383
C 1.07773 -0.80359 -0.14585
 C -1.08656 -0.65788 0.44229
 C 0.01419 -1.09643 0.23854
 C 1.81778 0.46546 -0.03850
 C -1.80693 0.49383 -0.15305
 F 1.73429 -1.76910 -0.71808
 F -1.79641 -1.32043 1.31498
 H 1.58619 1.12610 -0.07890
 H -1.52617 1.11825 -0.34357
 H 1.65108 0.89458 -0.06685
 H -1.67394 0.89136 -0.32112
 H 2.78044 0.31884 0.08153
 H -2.77169 0.33901 -0.21143
13
bifur_IRC_Distances_MW_output/new_data/bifur_traj4_Distances point 384
C 1.07742 -0.80357 -0.14574
 C -1.08624 -0.65798 0.44207
 C 0.01427 -1.09640 0.23856
 C 1.81736 0.46551 -0.03852
 C -1.80651 0.49394 -0.15296
 F 1.73398 -1.76922 -0.71760
 F -1.79618 -1.32102 1.31419
 H 1.58562 1.12641 -0.07885
 H -1.52549 1.11864 -0.34334
 H 1.65066 0.89431 -0.06689
 H -1.67369 0.89116 -0.32105
 H 2.78010 0.31896 0.08138
 H -2.77131 0.33928 -0.21125
13
bifur_IRC_Distances_MW_output/new_data/bifur_traj4_Distances point 385
C 1.07720 -0.80355 -0.14566
 C -1.08601 -0.65805 0.44191
 C 0.01433 -1.09638 0.23858
 C 1.81706 0.46554 -0.03854
 C -1.80620 0.49402 -0.15290
 F 1.73376 -1.76931 -0.71726
 F -1.79602 -1.32144 1.31362
 H 1.58520 1.12662 -0.07882
 H -1.52500 1.11891 -0.34318
 H 1.65037 0.89411 -0.06692
 H -1.67351 0.89102 -0.32100
 H 2.77986 0.31904 0.08127
 H -2.77104 0.33947 -0.21111
13
bifur_IRC_Distances_MW_output/new_data/bifur_traj4_Distances point 386
C 1.07720 -0.80355 -0.14566
 C -1.08601 -0.65805 0.44191
 C 0.01433 -1.09638 0.23858
 C 1.81706 0.46554 -0.03854
 C -1.80620 0.49402 -0.15290
 F 1.73376 -1.76931 -0.71726
 F -1.79602 -1.32144 1.31362
 H 1.58520 1.12662 -0.07882
 H -1.52500 1.11891 -0.34318
 H 1.65037 0.89411 -0.06692
 H -1.67351 0.89102 -0.32100
 H 2.77986 0.31904 0.08127
 H -2.77104 0.33947 -0.21111
13
bifur_IRC_Distances_MW_output/new_data/bifur_traj4_Distances point 387
C 1.07706 -0.80354 -0.14561
 C -1.08586 -0.65809 0.44181
 C 0.01437 -1.09637 0.23859
 C 1.81686 0.46557 -0.03855
 C -1.80601 0.49407 -0.15286
 F 1.73362 -1.76937 -0.71703
 F -1.79591 -1.32171 1.31325
 H 1.58494 1.12677 -0.07880
 H -1.52469 1.11909 -0.34307
 H 1.65017 0.89398 -0.06695
 H -1.67339 0.89093 -0.32097
 H 2.77970 0.31909 0.08120
 H -2.77086 0.33959 -0.21102
13
bifur_IRC_Distances_MW_output/new_data/bifur_traj4_Distances point 388
C 1.07714 -0.80355 -0.14564
 C -1.08594 -0.65807 0.44187
 C 0.01435 -1.09638 0.23858
 C 1.81697 0.46555 -0.03854
 C -1.80612 0.49404 -0.15288
 F 1.73370 -1.76933 -0.71716
 F -1.79597 -1.32155 1.31347
 H 1.58509 1.12668 -0.07881
 H -1.52487 1.11899 -0.34313
 H 1.65029 0.89405 -0.06693
 H -1.67346 0.89098 -0.32099
 H 2.77979 0.31906 0.08124
 H -2.77097 0.33952 -0.21107
13
bifur_IRC_Distances_MW_output/new_data/bifur_traj4_Distances point 389
C 1.07732 -0.80356 -0.14570
 C -1.08613 -0.65801 0.44200
 C 0.01430 -1.09639 0.23857
 C 1.81722 0.46552 -0.03853
 C -1.80637 0.49398 -0.15293
 F 1.73388 -1.76926 -0.71745
 F -1.79611 -1.32121 1.31393
 H 1.58543 1.12650 -0.07884
 H -1.52527 1.11876 -0.34327
 H 1.65053 0.89422 -0.06691
 H -1.67361 0.89110 -0.32103
 H 2.77999 0.31900 0.08133
 H -2.77119 0.33936 -0.21118
13
bifur_IRC_Distances_MW_output/new_data/bifur_traj4_Distances point 390
C 1.07760 -0.80358 -0.14580
 C -1.08643 -0.65792 0.44220
 C 0.01422 -1.09642 0.23855
 C 1.81761 0.46548 -0.03851
 C -1.80675 0.49387 -0.15301
 F 1.73416 -1.76915 -0.71788
 F -1.79631 -1.32068 1.31465
 H 1.58595 1.12623 -0.07888
 H -1.52588 1.11841 -0.34347
 H 1.65090 0.89446 -0.06687
 H -1.67383 0.89127 -0.32109
 H 2.78029 0.31889 0.08146
 H -2.77153 0.33912 -0.21135
13
bifur_IRC_Distances_MW_output/new_data/bifur_traj4_Distances point 391
C 1.07798 -0.80362 -0.14593
 C -1.08683 -0.65780 0.44247
 C 0.01412 -1.09645 0.23853
 C 1.81813 0.46541 -0.03848
 C -1.80727 0.49374 -0.15312
 F 1.73455 -1.76900 -0.71848
 F -1.79660 -1.31994 1.31563
 H 1.58666 1.12585 -0.07893
 H -1.52672 1.11794 -0.34376
 H 1.65142 0.89481 -0.06681
 H -1.67414 0.89152 -0.32118
 H 2.78071 0.31875 0.08165
 H -2.77200 0.33880 -0.21159
13
bifur_IRC_Distances_MW_output/new_data/bifur_traj4_Distances point 392
C 1.07847 -0.80365 -0.14610
 C -1.08735 -0.65764 0.44283
 C 0.01398 -1.09649 0.23850
 C 1.81881 0.46533 -0.03844
 C -1.80795 0.49356 -0.15326
 F 1.73504 -1.76881 -0.71924
 F -1.79697 -1.31900 1.31688
 H 1.58758 1.12537 -0.07900
 H -1.52780 1.11732 -0.34412
 H 1.65208 0.89524 -0.06674
 H -1.67454 0.89183 -0.32130
 H 2.78125 0.31857 0.08189
 H -2.77261 0.33838 -0.21189
13
bifur_IRC_Distances_MW_output/new_data/bifur_traj4_Distances point 393
C 1.07905 -0.80370 -0.14631
 C -1.08796 -0.65746 0.44324
 C 0.01382 -1.09653 0.23847
 C 1.81961 0.46523 -0.03840
 C -1.80875 0.49335 -0.15342
 F 1.73562 -1.76858 -0.72015
 F -1.79740 -1.31789 1.31837
 H 1.58867 1.12479 -0.07908
 H -1.52908 1.11659 -0.34454
 H 1.65286 0.89576 -0.06667
 H -1.67501 0.89220 -0.32145
 H 2.78189 0.31835 0.08217
 H -2.77333 0.33788 -0.21224
13
bifur_IRC_Distances_MW_output/new_data/bifur_traj4_Distances point 394
C 1.07966 -0.80375 -0.14652
 C -1.08860 -0.65726 0.44368
 C 0.01366 -1.09658 0.23845
 C 1.82045 0.46513 -0.03835
 C -1.80958 0.49312 -0.15360
 F 1.73624 -1.76834 -0.72111
 F -1.79786 -1.31672 1.31993
 H 1.58981 1.12419 -0.07916
 H -1.53042 1.11583 -0.34498
 H 1.65368 0.89631 -0.06660
 H -1.67551 0.89259 -0.32161
 H 2.78256 0.31812 0.08247
 H -2.77408 0.33736 -0.21261
13
bifur_IRC_Distances_MW_output/new_data/bifur_traj4_Distances point 395
C 1.08019 -0.80379 -0.14670
 C -1.08917 -0.65709 0.44407
 C 0.01351 -1.09662 0.23843
 C 1.82119 0.46504 -0.03831
 C -1.81032 0.49293 -0.15375
 F 1.73678 -1.76813 -0.72195
 F -1.79827 -1.31569 1.32130
 H 1.59082 1.12366 -0.07922
 H -1.53160 1.11516 -0.34537
 H 1.65440 0.89679 -0.06654
 H -1.67595 0.89293 -0.32175
 H 2.78315 0.31792 0.08273
 H -2.77474 0.33689 -0.21294
13
bifur_IRC_Distances_MW_output/new_data/bifur_traj4_Distances point 396
C 1.08057 -0.80382 -0.14683
 C -1.08956 -0.65697 0.44434
 C 0.01341 -1.09664 0.23842
 C 1.82171 0.46498 -0.03828
 C -1.81083 0.49279 -0.15386
 F 1.73715 -1.76798 -0.72254
 F -1.79855 -1.31498 1.32225
 H 1.59152 1.12329 -0.07927
 H -1.53242 1.11469 -0.34564
 H 1.65490 0.89712 -0.06650
 H -1.67625 0.89317 -0.32185
 H 2.78356 0.31778 0.08292
 H -2.77520 0.33657 -0.21316
13
bifur_IRC_Distances_MW_output/new_data/bifur_traj4_Distances point 397
C 1.08057 -0.80382 -0.14683
 C -1.08956 -0.65697 0.44434
 C 0.01341 -1.09664 0.23842
 C 1.82171 0.46498 -0.03828
 C -1.81083 0.49279 -0.15386
 F 1.73715 -1.76798 -0.72254
 F -1.79855 -1.31498 1.32225
 H 1.59152 1.12329 -0.07927
 H -1.53242 1.11469 -0.34564
 H 1.65490 0.89712 -0.06650
 H -1.67625 0.89317 -0.32185
 H 2.78356 0.31778 0.08292
 H -2.77520 0.33657 -0.21316
13
bifur_IRC_Distances_MW_output/new_data/bifur_traj4_Distances point 398
C 1.08061 -0.80382 -0.14684
 C -1.08960 -0.65696 0.44437
 C 0.01340 -1.09665 0.23842
 C 1.82177 0.46497 -0.03828
 C -1.81089 0.49277 -0.15387
 F 1.73720 -1.76796 -0.72260
 F -1.79858 -1.31490 1.32236
 H 1.59160 1.12325 -0.07927
 H -1.53251 1.11464 -0.34567
 H 1.65496 0.89715 -0.06650
 H -1.67629 0.89320 -0.32186
 H 2.78361 0.31776 0.08294
 H -2.77525 0.33654 -0.21319
13
bifur_IRC_Distances_MW_output/new_data/bifur_traj4_Distances point 399
C 1.08027 -0.80380 -0.14673
 C -1.08925 -0.65706 0.44413
 C 0.01349 -1.09662 0.23843
 C 1.82131 0.46503 -0.03830
 C -1.81043 0.49290 -0.15377
 F 1.73686 -1.76809 -0.72208
 F -1.79833 -1.31554 1.32151
 H 1.59097 1.12358 -0.07923
 H -1.53178 1.11505 -0.34543
 H 1.65451 0.89686 -0.06653
 H -1.67602 0.89299 -0.32177
 H 2.78324 0.31789 0.08277
 H -2.77484 0.33682 -0.21299
13
bifur_IRC_Distances_MW_output/new_data/bifur_traj4_Distances point 400
C 1.07975 -0.80376 -0.14655
 C -1.08869 -0.65723 0.44375
 C 0.01363 -1.09658 0.23845
 C 1.82058 0.46512 -0.03834
 C -1.80971 0.49309 -0.15362
 F 1.73633 -1.76830 -0.72125
 F -1.79793 -1.31655 1.32016
 H 1.58998 1.12410 -0.07917
 H -1.53062 1.11572 -0.34505
 H 1.65380 0.89639 -0.06659
 H -1.67558 0.89265 -0.32163
 H 2.78266 0.31809 0.08251
 H -2.77419 0.33728 -0.21267
13
bifur_IRC_Distances_MW_output/new_data/bifur_traj4_Distances point 401
C 1.07907 -0.80370 -0.14631
 C -1.08798 -0.65745 0.44326
 C 0.01382 -1.09653 0.23847
 C 1.81964 0.46523 -0.03840
 C -1.80877 0.49334 -0.15343
 F 1.73564 -1.76857 -0.72018
 F -1.79742 -1.31786 1.31842
 H 1.58870 1.12478 -0.07908
 H -1.52912 1.11657 -0.34456
 H 1.65289 0.89578 -0.06667
 H -1.67503 0.89222 -0.32145
 H 2.78191 0.31834 0.08218
 H -2.77335 0.33786 -0.21225
13
bifur_IRC_Distances_MW_output/new_data/bifur_traj4_Distances point 402
C 1.07829 -0.80364 -0.14604
 C -1.08715 -0.65770 0.44270
 C 0.01403 -1.09647 0.23851
 C 1.81856 0.46536 -0.03845
 C -1.80770 0.49362 -0.15321
 F 1.73486 -1.76888 -0.71896
 F -1.79683 -1.31935 1.31642
 H 1.58724 1.12555 -0.07898
 H -1.52740 1.11755 -0.34398
 H 1.65184 0.89508 -0.06677
 H -1.67439 0.89172 -0.32126
 H 2.78105 0.31863 0.08180
 H -2.77238 0.33853 -0.21178
13
bifur_IRC_Distances_MW_output/new_data/bifur_traj4_Distances point 403
C 1.07746 -0.80357 -0.14575
 C -1.08628 -0.65797 0.44210
 C 0.01426 -1.09640 0.23856
 C 1.81742 0.46550 -0.03852
 C -1.80656 0.49392 -0.15297
 F 1.73402 -1.76921 -0.71767
 F -1.79621 -1.32094 1.31429
 H 1.58569 1.12637 -0.07886
 H -1.52558 1.11859 -0.34337
 H 1.65072 0.89434 -0.06689
 H -1.67372 0.89119 -0.32106
 H 2.78014 0.31894 0.08140
 H -2.77136 0.33924 -0.21127
13
bifur_IRC_Distances_MW_output/new_data/bifur_traj4_Distances point 404
C 1.07666 -0.80351 -0.14547
 C -1.08543 -0.65822 0.44152
 C 0.01449 -1.09633 0.23862
 C 1.81630 0.46563 -0.03858
 C -1.80546 0.49422 -0.15274
 F 1.73321 -1.76952 -0.71641
 F -1.79561 -1.32248 1.31221
 H 1.58419 1.12716 -0.07874
 H -1.52380 1.11960 -0.34277
 H 1.64963 0.89362 -0.06701
 H -1.67307 0.89067 -0.32088
 H 2.77926 0.31924 0.08101
 H -2.77037 0.33993 -0.21078
13
bifur_IRC_Distances_MW_output/new_data/bifur_traj4_Distances point 405
C 1.07596 -0.80345 -0.14522
 C -1.08469 -0.65845 0.44102
 C 0.01469 -1.09627 0.23869
 C 1.81533 0.46575 -0.03863
 C -1.80449 0.49447 -0.15254
 F 1.73251 -1.76980 -0.71531
 F -1.79509 -1.32383 1.31040
 H 1.58287 1.12786 -0.07863
 H -1.52225 1.12048 -0.34224
 H 1.64867 0.89299 -0.06713
 H -1.67251 0.89021 -0.32073
 H 2.77849 0.31951 0.08067
 H -2.76950 0.34054 -0.21034
13
bifur_IRC_Distances_MW_output/new_data/bifur_traj4_Distances point 406
C 1.07543 -0.80341 -0.14503
 C -1.08413 -0.65861 0.44064
 C 0.01484 -1.09622 0.23874
 C 1.81460 0.46584 -0.03867
 C -1.80376 0.49467 -0.15239
 F 1.73197 -1.77001 -0.71449
 F -1.79469 -1.32484 1.30902
 H 1.58188 1.12838 -0.07854
 H -1.52108 1.12114 -0.34183
 H 1.64795 0.89251 -0.06722
 H -1.67208 0.88987 -0.32063
 H 2.77791 0.31970 0.08042
 H -2.76885 0.34099 -0.21002
13
bifur_IRC_Distances_MW_output/new_data/bifur_traj4_Distances point 407
C 1.07512 -0.80338 -0.14492
 C -1.08380 -0.65871 0.44041
 C 0.01494 -1.09619 0.23877
 C 1.81417 0.46589 -0.03870
 C -1.80334 0.49478 -0.15231
 F 1.73166 -1.77013 -0.71401
 F -1.79446 -1.32544 1.30822
 H 1.58131 1.12869 -0.07849
 H -1.52039 1.12153 -0.34159
 H 1.64753 0.89223 -0.06728
 H -1.67183 0.88967 -0.32057
 H 2.77757 0.31982 0.08027
 H -2.76847 0.34126 -0.20982
13
bifur_IRC_Distances_MW_output/new_data/bifur_traj4_Distances point 408
C 1.07512 -0.80338 -0.14492
 C -1.08380 -0.65871 0.44041
 C 0.01494 -1.09619 0.23877
 C 1.81417 0.46589 -0.03870
 C -1.80334 0.49478 -0.15231
 F 1.73166 -1.77013 -0.71400
 F -1.79446 -1.32544 1.30822
 H 1.58131 1.12869 -0.07849
 H -1.52039 1.12153 -0.34159
 H 1.64753 0.89223 -0.06728
 H -1.67183 0.88967 -0.32057
 H 2.77757 0.31982 0.08027
 H -2.76847 0.34126 -0.20982
13
bifur_IRC_Distances_MW_output/new_data/bifur_traj4_Distances point 409
C 1.07534 -0.80340 -0.14500
 C -1.08404 -0.65864 0.44057
 C 0.01487 -1.09621 0.23875
 C 1.81447 0.46585 -0.03868
 C -1.80364 0.49470 -0.15237
 F 1.73188 -1.77004 -0.71435
 F -1.79463 -1.32502 1.30879
 H 1.58171 1.12847 -0.07852
 H -1.52088 1.12125 -0.34176
 H 1.64783 0.89243 -0.06724
 H -1.67201 0.88981 -0.32061
 H 2.77781 0.31974 0.08037
 H -2.76874 0.34107 -0.20996
13
bifur_IRC_Distances_MW_output/new_data/bifur_traj4_Distances point 410
C 1.07597 -0.80345 -0.14522
 C -1.08470 -0.65844 0.44102
 C 0.01469 -1.09627 0.23869
 C 1.81534 0.46575 -0.03863
 C -1.80450 0.49447 -0.15255
 F 1.73252 -1.76980 -0.71532
 F -1.79509 -1.32381 1.31042
 H 1.58289 1.12785 -0.07863
 H -1.52227 1.12047 -0.34224
 H 1.64869 0.89299 -0.06712
 H -1.67251 0.89022 -0.32073
 H 2.77850 0.31950 0.08067
 H -2.76951 0.34053 -0.21035
13
bifur_IRC_Distances_MW_output/new_data/bifur_traj4_Distances point 411
C 1.07695 -0.80353 -0.14557
 C -1.08574 -0.65813 0.44173
 C 0.01441 -1.09636 0.23860
 C 1.81671 0.46559 -0.03856
 C -1.80586 0.49411 -0.15283
 F 1.73351 -1.76941 -0.71687
 F -1.79583 -1.32192 1.31297
 H 1.58473 1.12687 -0.07878
 H -1.52445 1.11923 -0.34299
 H 1.65003 0.89388 -0.06696
 H -1.67331 0.89086 -0.32094
 H 2.77958 0.31913 0.08115
 H -2.77073 0.33968 -0.21096
13
bifur_IRC_Distances_MW_output/new_data/bifur_traj4_Distances point 412
C 1.07821 -0.80363 -0.14602
 C -1.08708 -0.65773 0.44264
 C 0.01405 -1.09647 0.23851
 C 1.81846 0.46537 -0.03846
 C -1.80760 0.49365 -0.15319
 F 1.73478 -1.76891 -0.71884
 F -1.79678 -1.31949 1.31623
 H 1.58710 1.12562 -0.07896
 H -1.52724 1.11764 -0.34393
 H 1.65174 0.89502 -0.06678
 H -1.67433 0.89167 -0.32124
 H 2.78097 0.31866 0.08176
 H -2.77229 0.33860 -0.21173
13
bifur_IRC_Distances_MW_output/new_data/bifur_traj4_Distances point 413
C 1.07962 -0.80375 -0.14650
 C -1.08856 -0.65727 0.44366
 C 0.01366 -1.09657 0.23845
 C 1.82040 0.46514 -0.03835
 C -1.80954 0.49314 -0.15359
 F 1.73620 -1.76835 -0.72105
 F -1.79784 -1.31679 1.31984
 H 1.58974 1.12423 -0.07915
 H -1.53034 1.11587 -0.34496
 H 1.65363 0.89627 -0.06660
 H -1.67548 0.89257 -0.32160
 H 2.78252 0.31813 0.08245
 H -2.77403 0.33739 -0.21259
13
bifur_IRC_Distances_MW_output/new_data/bifur_traj4_Distances point 414
C 1.08104 -0.80386 -0.14699
 C -1.09005 -0.65682 0.44468
 C 0.01329 -1.09668 0.23842
 C 1.82236 0.46490 -0.03825
 C -1.81148 0.49262 -0.15399
 F 1.73763 -1.76779 -0.72328
 F -1.79891 -1.31407 1.32344
 H 1.59240 1.12283 -0.07932
 H -1.53345 1.11410 -0.34597
 H 1.65553 0.89753 -0.06645
 H -1.67664 0.89347 -0.32199
 H 2.78408 0.31760 0.08315
 H -2.77578 0.33617 -0.21345
13
bifur_IRC_Distances_MW_output/new_data/bifur_traj4_Distances point 415
C 1.08234 -0.80396 -0.14743
 C -1.09142 -0.65640 0.44562
 C 0.01295 -1.09676 0.23841
 C 1.82415 0.46468 -0.03815
 C -1.81327 0.49214 -0.15436
 F 1.73894 -1.76728 -0.72532
 F -1.79989 -1.31158 1.32673
 H 1.59484 1.12154 -0.07947
 H -1.53630 1.11247 -0.34689
 H 1.65726 0.89869 -0.06634
 H -1.67771 0.89429 -0.32237
 H 2.78551 0.31712 0.08379
 H -2.77738 0.33505 -0.21423
13
bifur_IRC_Distances_MW_output/new_data/bifur_traj4_Distances point 416
C 1.08342 -0.80404 -0.14779
 C -1.09256 -0.65605 0.44640
 C 0.01267 -1.09683 0.23843
 C 1.82564 0.46449 -0.03807
 C -1.81475 0.49175 -0.15467
 F 1.74002 -1.76685 -0.72702
 F -1.80072 -1.30951 1.32946
 H 1.59687 1.12047 -0.07958
 H -1.53867 1.11112 -0.34763
 H 1.65870 0.89964 -0.06626
 H -1.67861 0.89497 -0.32270
 H 2.78670 0.31671 0.08433
 H -2.77872 0.33412 -0.21488
13
bifur_IRC_Distances_MW_output/new_data/bifur_traj4_Distances point 417
C 1.08421 -0.80410 -0.14806
 C -1.09339 -0.65580 0.44698
 C 0.01247 -1.09687 0.23845
 C 1.82674 0.46436 -0.03801
 C -1.81584 0.49145 -0.15490
 F 1.74082 -1.76654 -0.72827
 F -1.80132 -1.30798 1.33145
 H 1.59836 1.11969 -0.07965
 H -1.54040 1.11012 -0.34818
 H 1.65975 0.90034 -0.06621
 H -1.67927 0.89547 -0.32296
 H 2.78758 0.31641 0.08473
 H -2.77970 0.33344 -0.21536
13
bifur_IRC_Distances_MW_output/new_data/bifur_traj4_Distances point 418
C 1.08469 -0.80414 -0.14822
 C -1.09389 -0.65564 0.44732
 C 0.01235 -1.09690 0.23846
 C 1.82739 0.46427 -0.03797
 C -1.81649 0.49128 -0.15504
 F 1.74130 -1.76635 -0.72902
 F -1.80169 -1.30707 1.33264
 H 1.59925 1.11922 -0.07970
 H -1.54144 1.10953 -0.34850
 H 1.66038 0.90076 -0.06619
 H -1.67967 0.89577 -0.32311
 H 2.78810 0.31623 0.08497
 H -2.78028 0.33303 -0.21564
13
bifur_IRC_Distances_MW_output/new_data/bifur_traj4_Distances point 419
C 1.08469 -0.80414 -0.14822
 C -1.09389 -0.65564 0.44732
 C 0.01235 -1.09690 0.23846
 C 1.82739 0.46427 -0.03797
 C -1.81649 0.49128 -0.15504
 F 1.74130 -1.76635 -0.72902
 F -1.80169 -1.30707 1.33264
 H 1.59925 1.11922 -0.07970
 H -1.54144 1.10953 -0.34850
 H 1.66038 0.90076 -0.06619
 H -1.67967 0.89577 -0.32311
 H 2.78810 0.31623 0.08497
 H -2.78028 0.33303 -0.21564
13
bifur_IRC_Distances_MW_output/new_data/bifur_traj4_Distances point 420
C 1.08466 -0.80414 -0.14821
 C -1.09386 -0.65565 0.44730
 C 0.01236 -1.09690 0.23846
 C 1.82735 0.46428 -0.03798
 C -1.81646 0.49129 -0.15503
 F 1.74127 -1.76636 -0.72898
 F -1.80167 -1.30712 1.33257
 H 1.59920 1.11924 -0.07969
 H -1.54138 1.10956 -0.34848
 H 1.66035 0.90074 -0.06619
 H -1.67965 0.89575 -0.32310
 H 2.78807 0.31624 0.08495
 H -2.78025 0.33306 -0.21563
13
bifur_IRC_Distances_MW_output/new_data/bifur_traj4_Distances point 421
C 1.08416 -0.80410 -0.14804
 C -1.09334 -0.65581 0.44694
 C 0.01248 -1.09687 0.23844
 C 1.82667 0.46436 -0.03801
 C -1.81577 0.49147 -0.15489
 F 1.74077 -1.76656 -0.72820
 F -1.80129 -1.30808 1.33132
 H 1.59826 1.11974 -0.07965
 H -1.54029 1.11018 -0.34814
 H 1.65969 0.90030 -0.06621
 H -1.67923 0.89544 -0.32294
 H 2.78752 0.31643 0.08470
 H -2.77963 0.33349 -0.21533
13
bifur_IRC_Distances_MW_output/new_data/bifur_traj4_Distances point 422
C 1.08335 -0.80404 -0.14777
 C -1.09248 -0.65608 0.44635
 C 0.01269 -1.09682 0.23842
 C 1.82554 0.46450 -0.03807
 C -1.81465 0.49177 -0.15465
 F 1.73995 -1.76688 -0.72691
 F -1.80066 -1.30964 1.32927
 H 1.59673 1.12054 -0.07957
 H -1.53851 1.11121 -0.34759
 H 1.65861 0.89958 -0.06627
 H -1.67855 0.89493 -0.32268
 H 2.78662 0.31674 0.08430
 H -2.77863 0.33419 -0.21484
13
bifur_IRC_Distances_MW_output/new_data/bifur_traj4_Distances point 423
C 1.08225 -0.80395 -0.14740
 C -1.09133 -0.65643 0.44556
 C 0.01297 -1.09676 0.23841
 C 1.82403 0.46469 -0.03816
 C -1.81315 0.49217 -0.15434
 F 1.73885 -1.76731 -0.72518
 F -1.79983 -1.31175 1.32651
 H 1.59467 1.12163 -0.07946
 H -1.53611 1.11258 -0.34682
 H 1.65715 0.89861 -0.06635
 H -1.67764 0.89424 -0.32234
 H 2.78541 0.31715 0.08375
 H -2.77728 0.33513 -0.21418
13
bifur_IRC_Distances_MW_output/new_data/bifur_traj4_Distances point 424
C 1.08093 -0.80385 -0.14695
 C -1.08994 -0.65685 0.44461
 C 0.01331 -1.09667 0.23842
 C 1.82222 0.46491 -0.03825
 C -1.81134 0.49266 -0.15396
 F 1.73752 -1.76783 -0.72311
 F -1.79883 -1.31427 1.32318
 H 1.59220 1.12293 -0.07931
 H -1.53322 1.11423 -0.34590
 H 1.65539 0.89744 -0.06646
 H -1.67656 0.89340 -0.32196
 H 2.78396 0.31764 0.08310
 H -2.77565 0.33626 -0.21339
13
bifur_IRC_Distances_MW_output/new_data/bifur_traj4_Distances point 425
C 1.07945 -0.80373 -0.14644
 C -1.08838 -0.65733 0.44353
 C 0.01371 -1.09656 0.23846
 C 1.82017 0.46517 -0.03837
 C -1.80930 0.49320 -0.15354
 F 1.73603 -1.76842 -0.72078
 F -1.79771 -1.31712 1.31940
 H 1.58942 1.12440 -0.07913
 H -1.52996 1.11609 -0.34483
 H 1.65340 0.89612 -0.06662
 H -1.67534 0.89246 -0.32155
 H 2.78233 0.31820 0.08237
 H -2.77382 0.33753 -0.21249
13
bifur_IRC_Distances_MW_output/new_data/bifur_traj4_Distances point 426
C 1.07782 -0.80360 -0.14588
 C -1.08666 -0.65785 0.44236
 C 0.01416 -1.09643 0.23854
 C 1.81791 0.46544 -0.03849
 C -1.80706 0.49379 -0.15307
 F 1.73439 -1.76906 -0.71823
 F -1.79648 -1.32025 1.31522
 H 1.58637 1.12601 -0.07891
 H -1.52637 1.11813 -0.34364
 H 1.65121 0.89466 -0.06683
 H -1.67401 0.89142 -0.32114
 H 2.78054 0.31881 0.08157
 H -2.77181 0.33893 -0.21149
13
bifur_IRC_Distances_MW_output/new_data/bifur_traj4_Distances point 427
C 1.07605 -0.80346 -0.14525
 C -1.08479 -0.65842 0.44108
 C 0.01466 -1.09628 0.23868
 C 1.81546 0.46574 -0.03862
 C -1.80462 0.49444 -0.15257
 F 1.73260 -1.76976 -0.71546
 F -1.79516 -1.32365 1.31064
 H 1.58305 1.12776 -0.07864
 H -1.52245 1.12036 -0.34231
 H 1.64880 0.89307 -0.06711
 H -1.67258 0.89027 -0.32075
 H 2.77859 0.31947 0.08071
 H -2.76962 0.34046 -0.21040
13
bifur_IRC_Distances_MW_output/new_data/bifur_traj4_Distances point 428
C 1.07413 -0.80330 -0.14456
 C -1.08275 -0.65903 0.43970
 C 0.01523 -1.09610 0.23890
 C 1.81279 0.46605 -0.03877
 C -1.80197 0.49514 -0.15203
 F 1.73066 -1.77052 -0.71246
 F -1.79373 -1.32735 1.30562
 H 1.57945 1.12967 -0.07831
 H -1.51819 1.12278 -0.34082
 H 1.64617 0.89133 -0.06747
 H -1.67104 0.88902 -0.32039
 H 2.77648 0.32019 0.07980
 H -2.76723 0.34211 -0.20921
13
bifur_IRC_Distances_MW_output/new_data/bifur_traj4_Distances point 429
C 1.07204 -0.80313 -0.14379
 C -1.08052 -0.65970 0.43820
 C 0.01588 -1.09587 0.23923
 C 1.80987 0.46640 -0.03893
 C -1.79907 0.49590 -0.15144
 F 1.72854 -1.77135 -0.70919
 F -1.79218 -1.33139 1.30007
 H 1.57552 1.13176 -0.07790
 H -1.51350 1.12543 -0.33913
 H 1.64327 0.88941 -0.06795
 H -1.66938 0.88764 -0.32008
 H 2.77417 0.32097 0.07881
 H -2.76463 0.34392 -0.20789
13
bifur_IRC_Distances_MW_output/new_data/bifur_traj4_Distances point 430
C 1.07204 -0.80313 -0.14379
 C -1.08052 -0.65970 0.43820
 C 0.01588 -1.09587 0.23923
 C 1.80987 0.46640 -0.03893
 C -1.79907 0.49590 -0.15144
 F 1.72854 -1.77135 -0.70919
 F -1.79218 -1.33139 1.30007
 H 1.57552 1.13176 -0.07790
 H -1.51350 1.12543 -0.33913
 H 1.64327 0.88941 -0.06795
 H -1.66938 0.88764 -0.32008
 H 2.77417 0.32097 0.07881
 H -2.76463 0.34392 -0.20789
13
bifur_IRC_Distances_MW_output/new_data/bifur_traj4_Distances point 431
C 1.06701 -0.80268 -0.14184
 C -1.07512 -0.66129 0.43459
 C 0.01759 -1.09522 0.24052
 C 1.80281 0.46722 -0.03932
 C -1.79208 0.49774 -0.15004
 F 1.72342 -1.77335 -0.70141
 F -1.78853 -1.34118 1.28638
 H 1.56607 1.13682 -0.07663
 H -1.50209 1.13186 -0.33479
 H 1.63613 0.88470 -0.06951
 H -1.66549 0.88425 -0.31980
 H 2.76860 0.32286 0.07651
 H -2.75831 0.34829 -0.20466
13
bifur_IRC_Distances_MW_output/new_data/bifur_traj4_Distances point 432
C 1.06388 -0.80239 -0.14055
 C -1.07173 -0.66229 0.43236
 C 0.01879 -1.09472 0.24176
 C 1.79836 0.46772 -0.03957
 C -1.78769 0.49888 -0.14918
 F 1.72021 -1.77459 -0.69663
 F -1.78632 -1.34734 1.27755
 H 1.56019 1.14001 -0.07559
 H -1.49487 1.13591 -0.33181
 H 1.63153 0.88168 -0.07088
 H -1.66316 0.88206 -0.32003
 H 2.76512 0.32403 0.07516
 H -2.75433 0.35104 -0.20259
13
bifur_IRC_Distances_MW_output/new_data/bifur_traj4_Distances point 433
C 1.06034 -0.80203 -0.13899
 C -1.06784 -0.66341 0.42985
 C 0.02033 -1.09404 0.24374
 C 1.79327 0.46827 -0.03984
 C -1.78268 0.50019 -0.14824
 F 1.71654 -1.77600 -0.69131
 F -1.78388 -1.35442 1.26716
 H 1.55354 1.14367 -0.07408
 H -1.48653 1.14058 -0.32810
 H 1.62613 0.87815 -0.07291
 H -1.66062 0.87950 -0.32082
 H 2.76115 0.32537 0.07371
 H -2.74975 0.35419 -0.20018
13
bifur_IRC_Distances_MW_output/new_data/bifur_traj4_Distances point 434
C 1.05652 -0.80161 -0.13713
 C -1.06356 -0.66464 0.42716
 C 0.02227 -1.09312 0.24680
 C 1.78767 0.46885 -0.04013
 C -1.77719 0.50161 -0.14727
 F 1.71254 -1.77753 -0.68572
 F -1.78138 -1.36224 1.25533
 H 1.54637 1.14771 -0.07190
 H -1.47725 1.14575 -0.32355
 H 1.61996 0.87415 -0.07592
 H -1.65805 0.87658 -0.32252
 H 2.75681 0.32681 0.07231
 H -2.74469 0.35765 -0.19746
13
bifur_IRC_Distances_MW_output/new_data/bifur_traj4_Distances point 435
C 1.05262 -0.80111 -0.13496
 C -1.05906 -0.66591 0.42444
 C 0.02472 -1.09189 0.25147
 C 1.78175 0.46943 -0.04042
 C -1.77144 0.50310 -0.14636
 F 1.70835 -1.77909 -0.68025
 F -1.77901 -1.37057 1.24218
 H 1.53902 1.15203 -0.06876
 H -1.46731 1.15130 -0.31800
 H 1.61310 0.86973 -0.08032
 H -1.65569 0.87336 -0.32565
 H 2.75224 0.32831 0.07112
 H -2.73929 0.36133 -0.19450
13
bifur_IRC_Distances_MW_output/new_data/bifur_traj4_Distances point 436
C 1.04878 -0.80051 -0.13236
 C -1.05444 -0.66719 0.42182
 C 0.02790 -1.09023 0.25858
 C 1.77562 0.46995 -0.04069
 C -1.76556 0.50462 -0.14559
 F 1.70410 -1.78063 -0.67529
 F -1.77701 -1.37934 1.22756
 H 1.53178 1.15656 -0.06418
 H -1.45678 1.15716 -0.31108
 H 1.60543 0.86485 -0.08683
 H -1.65380 0.86979 -0.33102
 H 2.74755 0.32980 0.07036
 H -2.73359 0.36517 -0.19129
13
bifur_IRC_Distances_MW_output/new_data/bifur_traj4_Distances point 437
C 1.04514 -0.79974 -0.12905
 C -1.04968 -0.66850 0.41939
 C 0.03227 -1.08788 0.26985
 C 1.76923 0.47040 -0.04093
 C -1.75952 0.50620 -0.14508
 F 1.69982 -1.78210 -0.67129
 F -1.77570 -1.38874 1.21062
 H 1.52487 1.16139 -0.05717
 H -1.44544 1.16350 -0.30190
 H 1.59649 0.85928 -0.09692
 H -1.65272 0.86571 -0.34016
 H 2.74268 0.33127 0.07035
 H -2.72746 0.36922 -0.18771
13
bifur_IRC_Distances_MW_output/new_data/bifur_traj4_Distances point 438
C 1.04191 -0.79866 -0.12434
 C -1.04472 -0.66985 0.41734
 C 0.03888 -1.08424 0.28914
 C 1.76232 0.47068 -0.04115
 C -1.75319 0.50786 -0.14506
 F 1.69562 -1.78338 -0.66904
 F -1.77579 -1.39934 1.18917
 H 1.51859 1.16678 -0.04550
 H -1.43257 1.17073 -0.28835
 H 1.58512 0.85238 -0.11398
 H -1.65316 0.86069 -0.35656
 H 2.73741 0.33267 0.07171
 H -2.72042 0.37369 -0.18337
13
bifur_IRC_Distances_MW_output/new_data/bifur_traj4_Distances point 439
C 1.03972 -0.79687 -0.11635
 C -1.03947 -0.67133 0.41605
 C 0.05026 -1.07791 0.32631
 C 1.75428 0.47058 -0.04148
 C -1.74621 0.50972 -0.14602
 F 1.69196 -1.78408 -0.67015
 F -1.77927 -1.41254 1.15737
 H 1.51365 1.17325 -0.02372
 H -1.41648 1.17980 -0.26508
 H 1.56848 0.84272 -0.14677
 H -1.65673 0.85374 -0.38888
 H 2.73110 0.33385 0.07588
 H -2.71129 0.37905 -0.17715
13
bifur_IRC_Distances_MW_output/new_data/bifur_traj4_Distances point 440
C 1.04045 -0.79313 -0.09856
 C -1.03398 -0.67328 0.41605
 C 0.07315 -1.06500 0.41155
 C 1.74270 0.46941 -0.04322
 C -1.73685 0.51219 -0.14874
 F 1.69164 -1.78255 -0.67612
 F -1.79288 -1.43272 1.09452
 H 1.51121 1.18213 0.02365
 H -1.39188 1.19347 -0.21487
 H 1.53814 0.82616 -0.22315
 H -1.66686 0.84236 -0.46267
 H 2.72075 0.33423 0.08574
 H -2.69558 0.38675 -0.16419
13
bifur_IRC_Distances_MW_output/new_data/bifur_traj4_Distances point 441
C 1.04045 -0.79313 -0.09856
 C -1.03398 -0.67328 0.41605
 C 0.07315 -1.06500 0.41156
 C 1.74270 0.46941 -0.04322
 C -1.73685 0.51219 -0.14874
 F 1.69164 -1.78255 -0.67612
 F -1.79288 -1.43273 1.09452
 H 1.51121 1.18213 0.02365
 H -1.39188 1.19347 -0.21486
 H 1.53814 0.82616 -0.22315
 H -1.66686 0.84235 -0.46267
 H 2.72075 0.33423 0.08574
 H -2.69558 0.38675 -0.16419
13
bifur_IRC_Distances_MW_output/new_data/bifur_traj4_Distances point 442
C 1.05953 -0.76691 0.07326
 C -1.04289 -0.68872 0.37529
 C 0.11469 -1.00673 0.96490
 C 1.67558 0.45634 -0.12902
 C -1.67325 0.52538 -0.10322
 F 1.79119 -1.73368 -0.47425
 F -1.92009 -1.54180 0.49623
 H 1.45788 1.20373 0.22798
 H -1.29656 1.25071 0.16734
 H 1.42842 0.75093 -0.80873
 H -1.63095 0.80586 -0.85242
 H 2.62321 0.32094 0.02910
 H -2.58675 0.42395 0.03355
13
bifur_IRC_Distances_MW_output/new_data/bifur_traj4_Distances point 443
C 1.05738 -0.76081 0.12198
 C -1.04940 -0.69423 0.34625
 C 0.08642 -1.00068 1.04834
 C 1.66477 0.45340 -0.16922
 C -1.65906 0.52924 -0.06978
 F 1.82020 -1.71690 -0.34371
 F -1.93471 -1.56865 0.30880
 H 1.42980 1.20466 0.22342
 H -1.29367 1.26113 0.25413
 H 1.43955 0.73892 -0.93071
 H -1.59259 0.80410 -0.87549
 H 2.60246 0.31685 -0.02616
 H -2.57117 0.43299 0.11215
13
bifur_IRC_Distances_MW_output/new_data/bifur_traj4_Distances point 444
C 1.05480 -0.75889 0.13838
 C -1.05053 -0.69641 0.33429
 C 0.07425 -0.99943 1.07015
 C 1.66149 0.45268 -0.18390
 C -1.65432 0.53084 -0.05672
 F 1.82694 -1.71174 -0.29309
 F -1.93527 -1.57879 0.24258
 H 1.41869 1.20543 0.21626
 H -1.29343 1.26513 0.28115
 H 1.44631 0.73493 -0.96749
 H -1.57804 0.80364 -0.87529
 H 2.59689 0.31597 -0.04745
 H -2.56779 0.43665 0.14112
13
bifur_IRC_Distances_MW_output/new_data/bifur_traj4_Distances point 445
C 1.05315 -0.75818 0.14496
 C -1.05047 -0.69739 0.32913
 C 0.06909 -0.99908 1.07851
 C 1.65995 0.45250 -0.18992
 C -1.65215 0.53159 -0.05126
 F 1.82863 -1.71001 -0.27206
 F -1.93436 -1.58332 0.21526
 H 1.41357 1.20606 0.21272
 H -1.29291 1.26704 0.29173
 H 1.44918 0.73320 -0.98189
 H -1.57187 0.80333 -0.87440
 H 2.59478 0.31587 -0.05610
 H -2.56658 0.43839 0.15330
13
bifur_IRC_Distances_MW_output/new_data/bifur_traj4_Distances point 446
C 1.05234 -0.75791 0.14757
 C -1.05030 -0.69781 0.32704
 C 0.06702 -0.99897 1.08185
 C 1.65925 0.45247 -0.19231
 C -1.65120 0.53192 -0.04907
 F 1.82903 -1.70943 -0.26370
 F -1.93373 -1.58524 0.20429
 H 1.41136 1.20640 0.21125
 H -1.29255 1.26788 0.29589
 H 1.45030 0.73247 -0.98758
 H -1.56936 0.80317 -0.87398
 H 2.59394 0.31591 -0.05948
 H -2.56610 0.43915 0.15823
13
bifur_IRC_Distances_MW_output/new_data/bifur_traj4_Distances point 447
C 1.05214 -0.75785 0.14817
 C -1.05024 -0.69790 0.32655
 C 0.06654 -0.99895 1.08264
 C 1.65908 0.45247 -0.19286
 C -1.65097 0.53200 -0.04856
 F 1.82910 -1.70931 -0.26176
 F -1.93356 -1.58570 0.20173
 H 1.41083 1.20649 0.21090
 H -1.29245 1.26808 0.29685
 H 1.45055 0.73230 -0.98890
 H -1.56877 0.80313 -0.87389
 H 2.59375 0.31592 -0.06025
 H -2.56599 0.43934 0.15939
13
bifur_IRC_Distances_MW_output/new_data/bifur_traj4_Distances point 448
C 1.05233 -0.75791 0.14760
 C -1.05029 -0.69781 0.32701
 C 0.06700 -0.99897 1.08190
 C 1.65924 0.45247 -0.19234
 C -1.65119 0.53192 -0.04904
 F 1.82903 -1.70942 -0.26359
 F -1.93373 -1.58527 0.20415
 H 1.41133 1.20640 0.21123
 H -1.29254 1.26789 0.29594
 H 1.45031 0.73246 -0.98766
 H -1.56933 0.80317 -0.87398
 H 2.59393 0.31591 -0.05952
 H -2.56610 0.43916 0.15830
13
bifur_IRC_Distances_MW_output/new_data/bifur_traj4_Distances point 449
C 1.05275 -0.75804 0.14631
 C -1.05039 -0.69760 0.32806
 C 0.06803 -0.99902 1.08023
 C 1.65960 0.45248 -0.19115
 C -1.65167 0.53176 -0.05013
 F 1.82886 -1.70970 -0.26775
 F -1.93406 -1.58430 0.20961
 H 1.41244 1.20623 0.21197
 H -1.29274 1.26746 0.29388
 H 1.44976 0.73282 -0.98483
 H -1.57058 0.80325 -0.87418
 H 2.59435 0.31588 -0.05784
 H -2.56634 0.43878 0.15584
13
bifur_IRC_Distances_MW_output/new_data/bifur_traj4_Distances point 450
C 1.05325 -0.75822 0.14462
 C -1.05048 -0.69734 0.32941
 C 0.06937 -0.99910 1.07806
 C 1.66004 0.45251 -0.18960
 C -1.65228 0.53155 -0.05155
 F 1.82856 -1.71009 -0.27318
 F -1.93443 -1.58307 0.21671
 H 1.41385 1.20602 0.21292
 H -1.29295 1.26693 0.29118
 H 1.44903 0.73329 -0.98113
 H -1.57221 0.80335 -0.87445
 H 2.59489 0.31587 -0.05564
 H -2.56665 0.43829 0.15265
13
bifur_IRC_Distances_MW_output/new_data/bifur_traj4_Distances point 451
C 1.05376 -0.75841 0.14277
 C -1.05054 -0.69706 0.33088
 C 0.07083 -0.99919 1.07571
 C 1.66049 0.45255 -0.18790
 C -1.65291 0.53133 -0.05309
 F 1.82816 -1.71055 -0.27911
 F -1.93476 -1.58176 0.22444
 H 1.41534 1.20582 0.21394
 H -1.29314 1.26637 0.28821
 H 1.44823 0.73379 -0.97709
 H -1.57396 0.80345 -0.87473
 H 2.59548 0.31588 -0.05322
 H -2.56699 0.43778 0.14919
13
bifur_IRC_Distances_MW_output/new_data/bifur_traj4_Distances point 452
C 1.05376 -0.75841 0.14277
 C -1.05054 -0.69706 0.33088
 C 0.07083 -0.99919 1.07571
 C 1.66049 0.45255 -0.18790
 C -1.65291 0.53133 -0.05309
 F 1.82816 -1.71055 -0.27911
 F -1.93476 -1.58176 0.22444
 H 1.41534 1.20582 0.21394
 H -1.29314 1.26637 0.28821
 H 1.44823 0.73379 -0.97709
 H -1.57396 0.80345 -0.87473
 H 2.59548 0.31588 -0.05322
 H -2.56699 0.43778 0.14919
13
bifur_IRC_Distances_MW_output/new_data/bifur_traj4_Distances point 453
C 1.05465 -0.75882 0.13906
 C -1.05054 -0.69651 0.33377
 C 0.07373 -0.99939 1.07101
 C 1.66134 0.45265 -0.18452
 C -1.65411 0.53091 -0.05616
 F 1.82715 -1.71154 -0.29092
 F -1.93521 -1.57924 0.23977
 H 1.41818 1.20548 0.21591
 H -1.29339 1.26531 0.28226
 H 1.44661 0.73475 -0.96898
 H -1.57741 0.80361 -0.87522
 H 2.59667 0.31595 -0.04835
 H -2.56767 0.43682 0.14237
13
bifur_IRC_Distances_MW_output/new_data/bifur_traj4_Distances point 454
C 1.05502 -0.75901 0.13731
 C -1.05050 -0.69626 0.33511
 C 0.07508 -0.99950 1.06878
 C 1.66172 0.45271 -0.18293
 C -1.65465 0.53072 -0.05760
 F 1.82660 -1.71204 -0.29648
 F -1.93534 -1.57808 0.24698
 H 1.41947 1.20535 0.21681
 H -1.29347 1.26484 0.27942
 H 1.44585 0.73520 -0.96513
 H -1.57902 0.80368 -0.87541
 H 2.59723 0.31601 -0.04604
 H -2.56799 0.43639 0.13917
13
bifur_IRC_Distances_MW_output/new_data/bifur_traj4_Distances point 455
C 1.05535 -0.75920 0.13566
 C -1.05044 -0.69603 0.33636
 C 0.07635 -0.99960 1.06667
 C 1.66207 0.45277 -0.18143
 C -1.65515 0.53055 -0.05894
 F 1.82603 -1.71253 -0.30168
 F -1.93542 -1.57701 0.25373
 H 1.42066 1.20524 0.21763
 H -1.29353 1.26441 0.27674
 H 1.44513 0.73561 -0.96149
 H -1.58052 0.80373 -0.87556
 H 2.59777 0.31607 -0.04387
 H -2.56831 0.43599 0.13620
13
bifur_IRC_Distances_MW_output/new_data/bifur_traj4_Distances point 456
C 1.05564 -0.75938 0.13412
 C -1.05037 -0.69582 0.33751
 C 0.07751 -0.99971 1.06468
 C 1.66239 0.45283 -0.18005
 C -1.65561 0.53039 -0.06019
 F 1.82548 -1.71299 -0.30650
 F -1.93545 -1.57603 0.25999
 H 1.42174 1.20515 0.21837
 H -1.29357 1.26401 0.27424
 H 1.44447 0.73599 -0.95810
 H -1.58191 0.80378 -0.87567
 H 2.59828 0.31614 -0.04185
 H -2.56860 0.43563 0.13344
13
bifur_IRC_Distances_MW_output/new_data/bifur_traj4_Distances point 457
C 1.05590 -0.75955 0.13261
 C -1.05029 -0.69561 0.33864
 C 0.07865 -0.99981 1.06272
 C 1.66269 0.45289 -0.17869
 C -1.65605 0.53024 -0.06141
 F 1.82490 -1.71346 -0.31122
 F -1.93545 -1.57508 0.26612
 H 1.42279 1.20507 0.21907
 H -1.29360 1.26363 0.27177
 H 1.44383 0.73636 -0.95475
 H -1.58326 0.80383 -0.87575
 H 2.59878 0.31621 -0.03988
 H -2.56890 0.43528 0.13074
13
bifur_IRC_Distances_MW_output/new_data/bifur_traj4_Distances point 458
C 1.05618 -0.75975 0.13088
 C -1.05017 -0.69538 0.33991
 C 0.07995 -0.99994 1.06045
 C 1.66304 0.45297 -0.17713
 C -1.65655 0.53007 -0.06279
 F 1.82421 -1.71400 -0.31660
 F -1.93542 -1.57400 0.27314
 H 1.42398 1.20499 0.21986
 H -1.29362 1.26321 0.26893
 H 1.44310 0.73678 -0.95088
 H -1.58481 0.80388 -0.87581
 H 2.59936 0.31630 -0.03762
 H -2.56925 0.43489 0.12767
13
bifur_IRC_Distances_MW_output/new_data/bifur_traj4_Distances point 459
C 1.05655 -0.76003 0.12849
 C -1.05000 -0.69506 0.34165
 C 0.08173 -1.00013 1.05726
 C 1.66351 0.45308 -0.17499
 C -1.65724 0.52984 -0.06470
 F 1.82320 -1.71476 -0.32399
 F -1.93531 -1.57253 0.28279
 H 1.42558 1.20488 0.22090
 H -1.29364 1.26263 0.26498
 H 1.44211 0.73736 -0.94551
 H -1.58693 0.80394 -0.87583
 H 2.60018 0.31643 -0.03450
 H -2.56974 0.43436 0.12345
13
bifur_IRC_Distances_MW_output/new_data/bifur_traj4_Distances point 460
C 1.05705 -0.76047 0.12478
 C -1.04967 -0.69458 0.34430
 C 0.08442 -1.00043 1.05223
 C 1.66423 0.45325 -0.17169
 C -1.65828 0.52949 -0.06761
 F 1.82153 -1.71597 -0.33530
 F -1.93502 -1.57031 0.29765
 H 1.42801 1.20475 0.22239
 H -1.29366 1.26176 0.25881
 H 1.44063 0.73825 -0.93711
 H -1.59017 0.80403 -0.87571
 H 2.60147 0.31666 -0.02972
 H -2.57054 0.43357 0.11698
13
bifur_IRC_Distances_MW_output/new_data/bifur_traj4_Distances point 461
C 1.05771 -0.76118 0.11894
 C -1.04908 -0.69385 0.34834
 C 0.08855 -1.00096 1.04400
 C 1.66536 0.45356 -0.16656
 C -1.65990 0.52897 -0.07211
 F 1.81868 -1.71792 -0.35277
 F -1.93428 -1.56688 0.32087
 H 1.43172 1.20458 0.22445
 H -1.29368 1.26045 0.24899
 H 1.43843 0.73964 -0.92366
 H -1.59519 0.80417 -0.87512
 H 2.60357 0.31706 -0.02231
 H -2.57188 0.43237 0.10694
13
bifur_IRC_Distances_MW_output/new_data/bifur_traj4_Distances point 462
C 1.05846 -0.76225 0.11019
 C -1.04804 -0.69280 0.35413
 C 0.09443 -1.00184 1.03092
 C 1.66709 0.45404 -0.15899
 C -1.66234 0.52822 -0.07863
 F 1.81402 -1.72092 -0.37815
 F -1.93263 -1.56190 0.35527
 H 1.43707 1.20439 0.22687
 H -1.29377 1.25854 0.23400
 H 1.43547 0.74172 -0.90300
 H -1.60253 0.80439 -0.87328
 H 2.60690 0.31774 -0.01152
 H -2.57413 0.43065 0.09219
13
bifur_IRC_Distances_MW_output/new_data/bifur_traj4_Distances point 463
C 1.05846 -0.76225 0.11019
 C -1.04804 -0.69279 0.35413
 C 0.09443 -1.00184 1.03092
 C 1.66709 0.45404 -0.15899
 C -1.66234 0.52822 -0.07863
 F 1.81402 -1.72092 -0.37816
 F -1.93263 -1.56190 0.35528
 H 1.43707 1.20439 0.22687
 H -1.29377 1.25854 0.23400
 H 1.43547 0.74172 -0.90300
 H -1.60253 0.80439 -0.87328
 H 2.60690 0.31774 -0.01151
 H -2.57413 0.43065 0.09219
13
bifur_IRC_Distances_MW_output/new_data/bifur_traj4_Distances point 464
C 1.05951 -0.76564 0.08323
 C -1.04432 -0.68977 0.37007
 C 0.10999 -1.00523 0.98448
 C 1.67306 0.45569 -0.13679
 C -1.67017 0.52611 -0.09706
 F 1.79770 -1.73026 -0.45007
 F -1.92424 -1.54715 0.45878
 H 1.45249 1.20393 0.22913
 H -1.29533 1.25284 0.18585
 H 1.42940 0.74835 -0.83529
 H -1.62371 0.80535 -0.86014
 H 2.61846 0.32005 0.01898
 H -2.58285 0.42572 0.04884
13
bifur_IRC_Distances_MW_output/new_data/bifur_traj4_Distances point 465
C 1.05947 -0.76769 0.06726
 C -1.04203 -0.68810 0.37826
 C 0.11722 -1.00770 0.95249
 C 1.67717 0.45673 -0.12447
 C -1.67515 0.52494 -0.10676
 F 1.78718 -1.73572 -0.48818
 F -1.91736 -1.53859 0.51858
 H 1.46105 1.20358 0.22678
 H -1.29749 1.24941 0.15601
 H 1.42817 0.75254 -0.79234
 H -1.63513 0.80622 -0.84704
 H 2.62617 0.32148 0.03489
 H -2.58927 0.42290 0.02453
13
bifur_IRC_Distances_MW_output/new_data/bifur_traj4_Distances point 466
C 1.05908 -0.76954 0.05307
 C -1.04004 -0.68666 0.38482
 C 0.12230 -1.01019 0.92126
 C 1.68120 0.45768 -0.11407
 C -1.67981 0.52392 -0.11463
 F 1.77754 -1.74050 -0.51930
 F -1.91021 -1.53096 0.57091
 H 1.46829 1.20316 0.22240
 H -1.30028 1.24625 0.12869
 H 1.42862 0.75648 -0.75246
 H -1.64447 0.80722 -0.83209
 H 2.63348 0.32275 0.04762
 H -2.59571 0.42040 0.00376
13
bifur_IRC_Distances_MW_output/new_data/bifur_traj4_Distances point 467
C 1.05862 -0.77091 0.04279
 C -1.03866 -0.68565 0.38917
 C 0.12515 -1.01219 0.89702
 C 1.68434 0.45838 -0.10687
 C -1.68330 0.52319 -0.11987
 F 1.77046 -1.74390 -0.54022
 F -1.90449 -1.52541 0.60836
 H 1.47331 1.20277 0.21788
 H -1.30283 1.24388 0.10845
 H 1.42989 0.75950 -0.72258
 H -1.65069 0.80809 -0.81934
 H 2.63901 0.32368 0.05599
 H -2.60079 0.41857 -0.01079
13
bifur_IRC_Distances_MW_output/new_data/bifur_traj4_Distances point 468
C 1.05825 -0.77177 0.03631
 C -1.03783 -0.68503 0.39173
 C 0.12657 -1.01353 0.88106
 C 1.68640 0.45883 -0.10248
 C -1.68555 0.52273 -0.12297
 F 1.76599 -1.74601 -0.55270
 F -1.90066 -1.52189 0.63174
 H 1.47636 1.20248 0.21446
 H -1.30468 1.24234 0.09552
 H 1.43109 0.76146 -0.70336
 H -1.65437 0.80870 -0.81048
 H 2.64258 0.32425 0.06089
 H -2.60415 0.41741 -0.01973
13
bifur_IRC_Distances_MW_output/new_data/bifur_traj4_Distances point 469
C 1.05794 -0.77242 0.03157
 C -1.03723 -0.68457 0.39353
 C 0.12742 -1.01455 0.86902
 C 1.68795 0.45916 -0.09935
 C -1.68722 0.52240 -0.12514
 F 1.76270 -1.74755 -0.56150
 F -1.89775 -1.51929 0.64880
 H 1.47854 1.20225 0.21166
 H -1.30615 1.24119 0.08594
 H 1.43218 0.76294 -0.68906
 H -1.65693 0.80919 -0.80358
 H 2.64524 0.32468 0.06429
 H -2.60669 0.41656 -0.02617
13
bifur_IRC_Distances_MW_output/new_data/bifur_traj4_Distances point 470
C 1.05753 -0.77320 0.02580
 C -1.03653 -0.68403 0.39562
 C 0.12823 -1.01585 0.85399
 C 1.68989 0.45957 -0.09562
 C -1.68928 0.52199 -0.12767
 F 1.75872 -1.74940 -0.57180
 F -1.89409 -1.51611 0.66943
 H 1.48112 1.20195 0.20793
 H -1.30807 1.23977 0.07420
 H 1.43374 0.76479 -0.67146
 H -1.65990 0.80982 -0.79473
 H 2.64850 0.32519 0.06821
 H -2.60986 0.41551 -0.03389
13
bifur_IRC_Distances_MW_output/new_data/bifur_traj4_Distances point 471
C 1.05680 -0.77444 0.01679
 C -1.03550 -0.68319 0.39869
 C 0.12901 -1.01799 0.82965
 C 1.69302 0.46021 -0.08999
 C -1.69253 0.52136 -0.13138
 F 1.75252 -1.75226 -0.58704
 F -1.88814 -1.51109 0.70144
 H 1.48500 1.20141 0.20136
 H -1.31138 1.23747 0.05561
 H 1.43669 0.76778 -0.64344
 H -1.66418 0.81090 -0.77987
 H 2.65369 0.32598 0.07385
 H -2.61500 0.41385 -0.04567
13
bifur_IRC_Distances_MW_output/new_data/bifur_traj4_Distances point 472
C 1.05554 -0.77631 0.00348
 C -1.03411 -0.68197 0.40277
 C 0.12901 -1.02143 0.79172
 C 1.69786 0.46119 -0.08211
 C -1.69744 0.52042 -0.13629
 F 1.74347 -1.75640 -0.60760
 F -1.87881 -1.50354 0.74829
 H 1.49036 1.20047 0.18999
 H -1.31694 1.23390 0.02761
 H 1.44223 0.77246 -0.60091
 H -1.66968 0.81274 -0.75558
 H 2.66149 0.32714 0.08110
 H -2.62298 0.41135 -0.06246
13
bifur_IRC_Distances_MW_output/new_data/bifur_traj4_Distances point 473
C 1.05358 -0.77881 -0.01377
 C -1.03261 -0.68043 0.40727
 C 0.12688 -1.02644 0.73904
 C 1.70449 0.46248 -0.07274
 C -1.70391 0.51918 -0.14162
 F 1.73208 -1.76161 -0.63067
 F -1.86587 -1.49345 0.80821
 H 1.49654 1.19894 0.17220
 H -1.32538 1.22893 -0.00966
 H 1.45155 0.77905 -0.54376
 H -1.67517 0.81559 -0.71987
 H 2.67177 0.32861 0.08848
 H -2.63394 0.40797 -0.08308
13
bifur_IRC_Distances_MW_output/new_data/bifur_traj4_Distances point 474
C 1.05358 -0.77881 -0.01377
 C -1.03261 -0.68043 0.40727
 C 0.12688 -1.02644 0.73904
 C 1.70449 0.46248 -0.07274
 C -1.70391 0.51918 -0.14162
 F 1.73208 -1.76161 -0.63067
 F -1.86587 -1.49345 0.80821
 H 1.49654 1.19894 0.17220
 H -1.32538 1.22893 -0.00966
 H 1.45155 0.77905 -0.54376
 H -1.67517 0.81559 -0.71987
 H 2.67177 0.32861 0.08848
 H -2.63394 0.40797 -0.08308
13
bifur_IRC_Distances_MW_output/new_data/bifur_traj4_Distances point 475
C 1.04813 -0.78469 -0.05162
 C -1.03086 -0.67720 0.41396
 C 0.11274 -1.04015 0.60836
 C 1.72029 0.46548 -0.05581
 C -1.71837 0.51635 -0.14898
 F 1.70956 -1.77224 -0.66616
 F -1.83458 -1.46950 0.93704
 H 1.50655 1.19399 0.11989
 H -1.34917 1.21610 -0.09592
 H 1.48106 0.79622 -0.40965
 H -1.67967 0.82419 -0.62347
 H 2.69435 0.33163 0.09599
 H -2.66002 0.39982 -0.12364
13
bifur_IRC_Distances_MW_output/new_data/bifur_traj4_Distances point 476
C 1.04543 -0.78740 -0.06772
 C -1.03101 -0.67587 0.41545
 C 0.10225 -1.04745 0.54569
 C 1.72751 0.46682 -0.05031
 C -1.72455 0.51506 -0.15015
 F 1.70165 -1.77629 -0.67424
 F -1.82036 -1.45817 0.99101
 H 1.50908 1.19092 0.09133
 H -1.36179 1.20950 -0.13489
 H 1.49775 0.80507 -0.34849
 H -1.67784 0.82918 -0.57403
 H 2.70369 0.33275 0.09516
 H -2.67181 0.39588 -0.13880
13
bifur_IRC_Distances_MW_output/new_data/bifur_traj4_Distances point 477
C 1.04317 -0.78977 -0.08098
 C -1.03173 -0.67478 0.41604
 C 0.09130 -1.05434 0.49042
 C 1.73373 0.46795 -0.04667
 C -1.72969 0.51392 -0.15014
 F 1.69631 -1.77930 -0.67733
 F -1.80845 -1.44802 1.03533
 H 1.51034 1.18774 0.06448
 H -1.37357 1.20331 -0.16830
 H 1.51362 0.81333 -0.29599
 H -1.67437 0.83414 -0.52899
 H 2.71115 0.33354 0.09243
 H -2.68180 0.39229 -0.15030
13
bifur_IRC_Distances_MW_output/new_data/bifur_traj4_Distances point 478
C 1.04140 -0.79181 -0.09184
 C -1.03289 -0.67388 0.41613
 C 0.08060 -1.06069 0.44248
 C 1.73913 0.46886 -0.04434
 C -1.73402 0.51289 -0.14946
 F 1.69302 -1.78144 -0.67730
 F -1.79875 -1.43891 1.07176
 H 1.51093 1.18452 0.04001
 H -1.38443 1.19751 -0.19672
 H 1.52824 0.82094 -0.25144
 H -1.67012 0.83895 -0.48894
 H 2.71710 0.33403 0.08872
 H -2.69021 0.38901 -0.15906
13
bifur_IRC_Distances_MW_output/new_data/bifur_traj4_Distances point 479
C 1.04018 -0.79358 -0.10080
 C -1.03443 -0.67308 0.41601
 C 0.07052 -1.06650 0.40108
 C 1.74394 0.46959 -0.04290
 C -1.73784 0.51194 -0.14845
 F 1.69133 -1.78287 -0.67555
 F -1.79098 -1.43055 1.10215
 H 1.51132 1.18125 0.01801
 H -1.39452 1.19203 -0.22099
 H 1.54160 0.82799 -0.21364
 H -1.66568 0.84358 -0.45370
 H 2.72197 0.33427 0.08464
 H -2.69740 0.38594 -0.16585
13
bifur_IRC_Distances_MW_output/new_data/bifur_traj4_Distances point 480
C 1.03955 -0.79509 -0.10813
 C -1.03628 -0.67235 0.41589
 C 0.06140 -1.07166 0.36610
 C 1.74834 0.47012 -0.04207
 C -1.74134 0.51103 -0.14736
 F 1.69090 -1.78371 -0.67315
 F -1.78503 -1.42283 1.12757
 H 1.51190 1.17797 -0.00119
 H -1.40391 1.18683 -0.24147
 H 1.55357 0.83444 -0.18216
 H -1.66153 0.84795 -0.42352
 H 2.72605 0.33425 0.08069
 H -2.70361 0.38304 -0.17120
13
bifur_IRC_Distances_MW_output/new_data/bifur_traj4_Distances point 481
C 1.03952 -0.79634 -0.11394
 C -1.03837 -0.67166 0.41594
 C 0.05362 -1.07603 0.33798
 C 1.75237 0.47047 -0.04162
 C -1.74462 0.51015 -0.14641
 F 1.69143 -1.78406 -0.67098
 F -1.78081 -1.41581 1.14840
 H 1.51293 1.17479 -0.01703
 H -1.41248 1.18204 -0.25808
 H 1.56390 0.84015 -0.15712
 H -1.65811 0.85192 -0.39907
 H 2.72953 0.33403 0.07730
 H -2.70891 0.38033 -0.17538
13
bifur_IRC_Distances_MW_output/new_data/bifur_traj4_Distances point 482
C 1.04002 -0.79732 -0.11840
 C -1.04055 -0.67101 0.41622
 C 0.04737 -1.07952 0.31649
 C 1.75605 0.47065 -0.04138
 C -1.74770 0.50932 -0.14571
 F 1.69259 -1.78403 -0.66955
 F -1.77811 -1.40955 1.16516
 H 1.51448 1.17182 -0.02940
 H -1.42012 1.17774 -0.27104
 H 1.57250 0.84501 -0.13810
 H -1.65563 0.85537 -0.38032
 H 2.73252 0.33365 0.07470
 H -2.71341 0.37786 -0.17867
13
bifur_IRC_Distances_MW_output/new_data/bifur_traj4_Distances point 483
C 1.04088 -0.79809 -0.12183
 C -1.04273 -0.67040 0.41673
 C 0.04248 -1.08225 0.30042
 C 1.75942 0.47071 -0.04124
 C -1.75062 0.50854 -0.14528
 F 1.69409 -1.78376 -0.66895
 F -1.77654 -1.40399 1.17871
 H 1.51647 1.16910 -0.03881
 H -1.42690 1.17392 -0.28104
 H 1.57959 0.84912 -0.12393
 H -1.65403 0.85832 -0.36633
 H 2.73517 0.33317 0.07286
 H -2.71727 0.37561 -0.18132
13
bifur_IRC_Distances_MW_output/new_data/bifur_traj4_Distances point 484
C 1.04200 -0.79870 -0.12451
 C -1.04487 -0.66981 0.41740
 C 0.03864 -1.08438 0.28838
 C 1.76254 0.47068 -0.04114
 C -1.75339 0.50781 -0.14505
 F 1.69574 -1.78335 -0.66907
 F -1.77575 -1.39900 1.18991
 H 1.51876 1.16661 -0.04595
 H -1.43298 1.17049 -0.28886
 H 1.58551 0.85262 -0.11332
 H -1.65312 0.86085 -0.35591
 H 2.73758 0.33263 0.07164
 H -2.72065 0.37355 -0.18352
13
bifur_IRC_Distances_MW_output/new_data/bifur_traj4_Distances point 485
C 1.04200 -0.79870 -0.12451
 C -1.04487 -0.66981 0.41740
 C 0.03864 -1.08438 0.28838
 C 1.76254 0.47068 -0.04114
 C -1.75339 0.50781 -0.14505
 F 1.69574 -1.78335 -0.66907
 F -1.77575 -1.39900 1.18991
 H 1.51876 1.16661 -0.04595
 H -1.43298 1.17049 -0.28885
 H 1.58551 0.85262 -0.11332
 H -1.65312 0.86085 -0.35591
 H 2.73758 0.33263 0.07164
 H -2.72065 0.37355 -0.18352
13
bifur_IRC_Distances_MW_output/new_data/bifur_traj4_Distances point 486
C 1.04460 -0.79960 -0.12843
 C -1.04892 -0.66871 0.41904
 C 0.03312 -1.08742 0.27219
 C 1.76819 0.47046 -0.04097
 C -1.75855 0.50645 -0.14504
 F 1.69916 -1.78232 -0.67079
 F -1.77559 -1.39030 1.20765
 H 1.52383 1.16219 -0.05574
 H -1.44355 1.16456 -0.30014
 H 1.59491 0.85831 -0.09900
 H -1.65266 0.86500 -0.34212
 H 2.74189 0.33149 0.07044
 H -2.72643 0.36989 -0.18710
13
bifur_IRC_Distances_MW_output/new_data/bifur_traj4_Distances point 487
C 1.04599 -0.79995 -0.12993
 C -1.05083 -0.66819 0.41995
 C 0.03107 -1.08853 0.26662
 C 1.77079 0.47030 -0.04088
 C -1.76098 0.50581 -0.14517
 F 1.70085 -1.78176 -0.67213
 F -1.77592 -1.38641 1.21497
 H 1.52648 1.16020 -0.05916
 H -1.44825 1.16193 -0.30438
 H 1.59879 0.86070 -0.09405
 H -1.65287 0.86675 -0.33750
 H 2.74387 0.33092 0.07026
 H -2.72898 0.36822 -0.18862
13
bifur_IRC_Distances_MW_output/new_data/bifur_traj4_Distances point 488
C 1.04740 -0.80025 -0.13124
 C -1.05269 -0.66768 0.42089
 C 0.02934 -1.08946 0.26213
 C 1.77329 0.47013 -0.04078
 C -1.76334 0.50520 -0.14536
 F 1.70252 -1.78119 -0.67367
 F -1.77642 -1.38273 1.22163
 H 1.52917 1.15830 -0.06195
 H -1.45270 1.15944 -0.30802
 H 1.60231 0.86289 -0.09003
 H -1.65328 0.86836 -0.33384
 H 2.74577 0.33035 0.07025
 H -2.73139 0.36664 -0.19002
13
bifur_IRC_Distances_MW_output/new_data/bifur_traj4_Distances point 489
C 1.04884 -0.80052 -0.13240
 C -1.05451 -0.66718 0.42186
 C 0.02785 -1.09026 0.25845
 C 1.77572 0.46995 -0.04069
 C -1.76564 0.50460 -0.14560
 F 1.70416 -1.78061 -0.67536
 F -1.77703 -1.37921 1.22779
 H 1.53189 1.15649 -0.06427
 H -1.45694 1.15707 -0.31120
 H 1.60555 0.86493 -0.08671
 H -1.65382 0.86985 -0.33092
 H 2.74762 0.32978 0.07037
 H -2.73368 0.36511 -0.19134
13
bifur_IRC_Distances_MW_output/new_data/bifur_traj4_Distances point 490
C 1.05028 -0.80076 -0.13344
 C -1.05627 -0.66669 0.42283
 C 0.02654 -1.09095 0.25541
 C 1.77806 0.46975 -0.04059
 C -1.76789 0.50402 -0.14587
 F 1.70578 -1.78003 -0.67716
 F -1.77774 -1.37583 1.23353
 H 1.53461 1.15474 -0.06621
 H -1.46100 1.15481 -0.31401
 H 1.60857 0.86684 -0.08394
 H -1.65447 0.87125 -0.32857
 H 2.74942 0.32921 0.07060
 H -2.73588 0.36363 -0.19259
13
bifur_IRC_Distances_MW_output/new_data/bifur_traj4_Distances point 491
C 1.05170 -0.80098 -0.13439
 C -1.05798 -0.66621 0.42381
 C 0.02540 -1.09154 0.25289
 C 1.78032 0.46956 -0.04049
 C -1.77006 0.50346 -0.14616
 F 1.70735 -1.77946 -0.67902
 F -1.77850 -1.37261 1.23888
 H 1.53729 1.15308 -0.06783
 H -1.46487 1.15265 -0.31651
 H 1.61137 0.86862 -0.08163
 H -1.65519 0.87255 -0.32668
 H 2.75115 0.32866 0.07090
 H -2.73797 0.36222 -0.19376
13
bifur_IRC_Distances_MW_output/new_data/bifur_traj4_Distances point 492
C 1.05308 -0.80117 -0.13523
 C -1.05961 -0.66575 0.42476
 C 0.02440 -1.09206 0.25081
 C 1.78246 0.46936 -0.04039
 C -1.77213 0.50292 -0.14646
 F 1.70886 -1.77890 -0.68088
 F -1.77928 -1.36956 1.24381
 H 1.53989 1.15150 -0.06920
 H -1.46852 1.15062 -0.31872
 H 1.61395 0.87027 -0.07971
 H -1.65595 0.87376 -0.32519
 H 2.75279 0.32813 0.07125
 H -2.73995 0.36089 -0.19486
13
bifur_IRC_Distances_MW_output/new_data/bifur_traj4_Distances point 493
C 1.05439 -0.80134 -0.13599
 C -1.06112 -0.66533 0.42567
 C 0.02354 -1.09249 0.24912
 C 1.78446 0.46917 -0.04029
 C -1.77407 0.50242 -0.14676
 F 1.71026 -1.77838 -0.68268
 F -1.78005 -1.36675 1.24830
 H 1.54235 1.15005 -0.07032
 H -1.47188 1.14875 -0.32065
 H 1.61629 0.87178 -0.07812
 H -1.65672 0.87486 -0.32402
 H 2.75433 0.32763 0.07162
 H -2.74177 0.35965 -0.19587
13
bifur_IRC_Distances_MW_output/new_data/bifur_traj4_Distances point 494
C 1.05559 -0.80150 -0.13664
 C -1.06250 -0.66494 0.42651
 C 0.02281 -1.09286 0.24775
 C 1.78627 0.46899 -0.04020
 C -1.77583 0.50196 -0.14705
 F 1.71155 -1.77790 -0.68438
 F -1.78079 -1.36420 1.25229
 H 1.54461 1.14873 -0.07124
 H -1.47492 1.14706 -0.32232
 H 1.61838 0.87312 -0.07683
 H -1.65746 0.87584 -0.32312
 H 2.75573 0.32717 0.07200
 H -2.74342 0.35852 -0.19677
13
bifur_IRC_Distances_MW_output/new_data/bifur_traj4_Distances point 495
C 1.05668 -0.80163 -0.13721
 C -1.06374 -0.66459 0.42727
 C 0.02218 -1.09316 0.24666
 C 1.78790 0.46883 -0.04012
 C -1.77742 0.50155 -0.14731
 F 1.71270 -1.77746 -0.68594
 F -1.78148 -1.36192 1.25583
 H 1.54666 1.14755 -0.07200
 H -1.47764 1.14554 -0.32375
 H 1.62022 0.87431 -0.07578
 H -1.65815 0.87671 -0.32243
 H 2.75698 0.32675 0.07236
 H -2.74490 0.35751 -0.19757
13
bifur_IRC_Distances_MW_output/new_data/bifur_traj4_Distances point 496
C 1.05668 -0.80163 -0.13721
 C -1.06374 -0.66459 0.42727
 C 0.02218 -1.09316 0.24666
 C 1.78790 0.46883 -0.04012
 C -1.77742 0.50155 -0.14731
 F 1.71270 -1.77746 -0.68594
 F -1.78148 -1.36192 1.25582
 H 1.54666 1.14755 -0.07200
 H -1.47763 1.14554 -0.32375
 H 1.62022 0.87431 -0.07578
 H -1.65815 0.87671 -0.32243
 H 2.75698 0.32675 0.07236
 H -2.74490 0.35751 -0.19757
13
bifur_IRC_Distances_MW_output/new_data/bifur_traj4_Distances point 497
C 1.05862 -0.80185 -0.13818
 C -1.06592 -0.66396 0.42864
 C 0.02116 -1.09365 0.24498
 C 1.79076 0.46854 -0.03997
 C -1.78022 0.50082 -0.14780
 F 1.71475 -1.77669 -0.68877
 F -1.78274 -1.35791 1.26193
 H 1.55031 1.14547 -0.07318
 H -1.48239 1.14289 -0.32614
 H 1.62340 0.87638 -0.07414
 H -1.65944 0.87821 -0.32145
 H 2.75920 0.32602 0.07306
 H -2.74750 0.35574 -0.19897
13
bifur_IRC_Distances_MW_output/new_data/bifur_traj4_Distances point 498
C 1.05957 -0.80195 -0.13863
 C -1.06698 -0.66366 0.42931
 C 0.02069 -1.09387 0.24427
 C 1.79215 0.46839 -0.03990
 C -1.78158 0.50047 -0.14804
 F 1.71574 -1.77631 -0.69017
 F -1.78337 -1.35598 1.26484
 H 1.55209 1.14447 -0.07369
 H -1.48468 1.14161 -0.32724
 H 1.62492 0.87736 -0.07344
 H -1.66008 0.87893 -0.32108
 H 2.76028 0.32566 0.07342
 H -2.74875 0.35488 -0.19964
13
bifur_IRC_Distances_MW_output/new_data/bifur_traj4_Distances point 499
C 1.06056 -0.80205 -0.13909
 C -1.06808 -0.66334 0.43000
 C 0.02022 -1.09409 0.24359
 C 1.79359 0.46824 -0.03982
 C -1.78299 0.50011 -0.14830
 F 1.71677 -1.77591 -0.69163
 F -1.78403 -1.35397 1.26783
 H 1.55395 1.14344 -0.07418
 H -1.48705 1.14029 -0.32835
 H 1.62647 0.87837 -0.07277
 H -1.66077 0.87966 -0.32075
 H 2.76140 0.32528 0.07380
 H -2.75004 0.35399 -0.20033
13
bifur_IRC_Distances_MW_output/new_data/bifur_traj4_Distances point 500
C 1.06159 -0.80216 -0.13955
 C -1.06921 -0.66302 0.43073
 C 0.01976 -1.09430 0.24296
 C 1.79507 0.46808 -0.03974
 C -1.78445 0.49973 -0.14857
 F 1.71784 -1.77551 -0.69317
 F -1.78473 -1.35191 1.27087
 H 1.55588 1.14237 -0.07466
 H -1.48948 1.13892 -0.32945
 H 1.62805 0.87941 -0.07213
 H -1.66150 0.88041 -0.32047
 H 2.76255 0.32490 0.07421
 H -2.75137 0.35307 -0.20104
