# Supplementary material for: Low dimensional representations along intrinsic reaction coordinates and molecular dynamics trajectories using interatomic distance matrices
Source: Chem Sci. 2019 Sep 18;10(43):9954–68. doi: 10.1039/c9sc02742d (PMC6991188; doi:10.1039/c9sc02742d)
Supplement: Supplementary file 1 [file SC-010-C9SC02742D-s001.zip › C9SC02742D-SI/ESI_xyz_files/bifur_IRC_Distances_MW_output/new_data/bifur_traj_C_Distances_MW_PC3.xyz]

13
bifur_IRC_Distances_MW_output/new_data/bifur_traj4_Distances point 1
C -1.13247 0.73447 -0.03393
 C 1.10910 0.75698 0.01309
 C -0.03287 1.12089 -0.05714
 C -1.71057 -0.50654 -0.56903
 C 1.72196 -0.47274 0.57575
 F -1.99611 1.55593 0.49553
 F 1.97972 1.59620 -0.46639
 H -1.34502 -1.15110 -0.74210
 H 1.55022 -1.13575 0.39958
 H -1.62789 -0.93384 -0.40193
 H 1.47695 -0.89122 0.79168
 H -2.61026 -0.36268 -0.93801
 H 2.61725 -0.31059 0.93291
13
bifur_IRC_Distances_MW_output/new_data/bifur_traj4_Distances point 2
C -1.13249 0.73444 -0.03382
 C 1.10908 0.75700 0.01322
 C -0.03291 1.12089 -0.05661
 C -1.71056 -0.50655 -0.56912
 C 1.72198 -0.47273 0.57572
 F -1.99614 1.55585 0.49552
 F 1.97967 1.59628 -0.46644
 H -1.34695 -1.15124 -0.73927
 H 1.54830 -1.13564 0.40252
 H -1.62592 -0.93372 -0.40521
 H 1.47895 -0.89131 0.78852
 H -2.61027 -0.36270 -0.93799
 H 2.61727 -0.31058 0.93295
13
bifur_IRC_Distances_MW_output/new_data/bifur_traj4_Distances point 3
C -1.13250 0.73442 -0.03375
 C 1.10907 0.75702 0.01329
 C -0.03293 1.12089 -0.05632
 C -1.71056 -0.50656 -0.56917
 C 1.72199 -0.47272 0.57571
 F -1.99616 1.55580 0.49552
 F 1.97964 1.59632 -0.46646
 H -1.34800 -1.15132 -0.73773
 H 1.54725 -1.13557 0.40413
 H -1.62484 -0.93365 -0.40701
 H 1.48004 -0.89137 0.78680
 H -2.61027 -0.36271 -0.93797
 H 2.61728 -0.31057 0.93296
13
bifur_IRC_Distances_MW_output/new_data/bifur_traj4_Distances point 4
C -1.13249 0.73443 -0.03380
 C 1.10907 0.75701 0.01324
 C -0.03292 1.12089 -0.05651
 C -1.71056 -0.50655 -0.56914
 C 1.72198 -0.47272 0.57572
 F -1.99615 1.55583 0.49552
 F 1.97966 1.59629 -0.46644
 H -1.34729 -1.15126 -0.73876
 H 1.54795 -1.13562 0.40305
 H -1.62556 -0.93370 -0.40580
 H 1.47931 -0.89133 0.78796
 H -2.61027 -0.36270 -0.93798
 H 2.61727 -0.31058 0.93295
13
bifur_IRC_Distances_MW_output/new_data/bifur_traj4_Distances point 5
C -1.13247 0.73447 -0.03395
 C 1.10910 0.75697 0.01308
 C -0.03287 1.12089 -0.05720
 C -1.71057 -0.50653 -0.56902
 C 1.72195 -0.47274 0.57575
 F -1.99611 1.55594 0.49553
 F 1.97972 1.59619 -0.46638
 H -1.34479 -1.15108 -0.74244
 H 1.55045 -1.13577 0.39922
 H -1.62813 -0.93385 -0.40153
 H 1.47671 -0.89121 0.79206
 H -2.61026 -0.36268 -0.93802
 H 2.61724 -0.31060 0.93291
13
bifur_IRC_Distances_MW_output/new_data/bifur_traj4_Distances point 6
C -1.13243 0.73452 -0.03415
 C 1.10914 0.75692 0.01286
 C -0.03280 1.12088 -0.05813
 C -1.71058 -0.50651 -0.56886
 C 1.72192 -0.47277 0.57579
 F -1.99605 1.55609 0.49554
 F 1.97981 1.59606 -0.46630
 H -1.34142 -1.15083 -0.74737
 H 1.55381 -1.13597 0.39408
 H -1.63158 -0.93406 -0.39580
 H 1.47321 -0.89105 0.79756
 H -2.61025 -0.36265 -0.93807
 H 2.61721 -0.31062 0.93285
13
bifur_IRC_Distances_MW_output/new_data/bifur_traj4_Distances point 7
C -1.13238 0.73458 -0.03437
 C 1.10918 0.75686 0.01261
 C -0.03272 1.12086 -0.05917
 C -1.71059 -0.50647 -0.56869
 C 1.72187 -0.47280 0.57583
 F -1.99598 1.55625 0.49555
 F 1.97990 1.59590 -0.46620
 H -1.33763 -1.15056 -0.75290
 H 1.55759 -1.13620 0.38830
 H -1.63545 -0.93429 -0.38937
 H 1.46928 -0.89086 0.80373
 H -2.61024 -0.36262 -0.93812
 H 2.61716 -0.31065 0.93279
13
bifur_IRC_Distances_MW_output/new_data/bifur_traj4_Distances point 8
C -1.13233 0.73465 -0.03463
 C 1.10923 0.75680 0.01233
 C -0.03263 1.12085 -0.06037
 C -1.71061 -0.50644 -0.56848
 C 1.72183 -0.47283 0.57587
 F -1.99591 1.55644 0.49557
 F 1.98001 1.59573 -0.46609
 H -1.33323 -1.15024 -0.75929
 H 1.56198 -1.13647 0.38162
 H -1.63995 -0.93456 -0.38192
 H 1.46472 -0.89064 0.81087
 H -2.61023 -0.36259 -0.93819
 H 2.61712 -0.31069 0.93272
13
bifur_IRC_Distances_MW_output/new_data/bifur_traj4_Distances point 9
C -1.13226 0.73474 -0.03498
 C 1.10930 0.75671 0.01194
 C -0.03251 1.12083 -0.06200
 C -1.71063 -0.50639 -0.56819
 C 1.72176 -0.47288 0.57593
 F -1.99580 1.55669 0.49558
 F 1.98016 1.59549 -0.46594
 H -1.32721 -1.14980 -0.76801
 H 1.56799 -1.13684 0.37248
 H -1.64611 -0.93493 -0.37175
 H 1.45848 -0.89034 0.82061
 H -2.61021 -0.36254 -0.93829
 H 2.61705 -0.31074 0.93263
13
bifur_IRC_Distances_MW_output/new_data/bifur_traj4_Distances point 10
C -1.13214 0.73489 -0.03555
 C 1.10941 0.75656 0.01130
 C -0.03230 1.12080 -0.06465
 C -1.71066 -0.50631 -0.56772
 C 1.72165 -0.47296 0.57603
 F -1.99563 1.55712 0.49559
 F 1.98040 1.59509 -0.46570
 H -1.31734 -1.14909 -0.78223
 H 1.57785 -1.13745 0.35757
 H -1.65622 -0.93552 -0.35515
 H 1.44823 -0.88985 0.83648
 H -2.61018 -0.36246 -0.93846
 H 2.61694 -0.31082 0.93250
13
bifur_IRC_Distances_MW_output/new_data/bifur_traj4_Distances point 11
C -1.13202 0.73505 -0.03616
 C 1.10952 0.75640 0.01063
 C -0.03209 1.12077 -0.06745
 C -1.71070 -0.50622 -0.56722
 C 1.72154 -0.47304 0.57612
 F -1.99544 1.55757 0.49559
 F 1.98067 1.59466 -0.46545
 H -1.30672 -1.14834 -0.79738
 H 1.58845 -1.13812 0.34163
 H -1.66710 -0.93615 -0.33741
 H 1.43722 -0.88930 0.85339
 H -2.61015 -0.36238 -0.93866
 H 2.61683 -0.31090 0.93238
13
bifur_IRC_Distances_MW_output/new_data/bifur_traj4_Distances point 12
C -1.13202 0.73505 -0.03616
 C 1.10952 0.75640 0.01063
 C -0.03209 1.12077 -0.06745
 C -1.71070 -0.50622 -0.56722
 C 1.72154 -0.47304 0.57612
 F -1.99544 1.55757 0.49559
 F 1.98067 1.59466 -0.46545
 H -1.30672 -1.14834 -0.79739
 H 1.58845 -1.13812 0.34162
 H -1.66710 -0.93615 -0.33741
 H 1.43722 -0.88930 0.85340
 H -2.61015 -0.36238 -0.93866
 H 2.61683 -0.31090 0.93238
13
bifur_IRC_Distances_MW_output/new_data/bifur_traj4_Distances point 13
C -1.13181 0.73533 -0.03717
 C 1.10972 0.75613 0.00949
 C -0.03172 1.12071 -0.07210
 C -1.71077 -0.50608 -0.56635
 C 1.72135 -0.47318 0.57626
 F -1.99513 1.55835 0.49556
 F 1.98111 1.59394 -0.46504
 H -1.28874 -1.14709 -0.82273
 H 1.60641 -1.13927 0.31485
 H -1.68552 -0.93720 -0.30765
 H 1.41857 -0.88836 0.88168
 H -2.61011 -0.36224 -0.93902
 H 2.61664 -0.31105 0.93222
13
bifur_IRC_Distances_MW_output/new_data/bifur_traj4_Distances point 14
C -1.13171 0.73545 -0.03760
 C 1.10981 0.75601 0.00900
 C -0.03156 1.12068 -0.07413
 C -1.71080 -0.50601 -0.56597
 C 1.72126 -0.47324 0.57632
 F -1.99498 1.55869 0.49554
 F 1.98130 1.59362 -0.46487
 H -1.28075 -1.14654 -0.83386
 H 1.61440 -1.13979 0.30306
 H -1.69372 -0.93765 -0.29455
 H 1.41028 -0.88793 0.89410
 H -2.61010 -0.36217 -0.93919
 H 2.61656 -0.31111 0.93217
13
bifur_IRC_Distances_MW_output/new_data/bifur_traj4_Distances point 15
C -1.13163 0.73556 -0.03800
 C 1.10989 0.75589 0.00854
 C -0.03141 1.12066 -0.07596
 C -1.71083 -0.50595 -0.56561
 C 1.72119 -0.47330 0.57636
 F -1.99485 1.55900 0.49552
 F 1.98148 1.59333 -0.46472
 H -1.27343 -1.14604 -0.84398
 H 1.62172 -1.14027 0.29231
 H -1.70123 -0.93807 -0.28262
 H 1.40269 -0.88753 0.90539
 H -2.61008 -0.36212 -0.93936
 H 2.61649 -0.31117 0.93213
13
bifur_IRC_Distances_MW_output/new_data/bifur_traj4_Distances point 16
C -1.13155 0.73566 -0.03832
 C 1.10996 0.75580 0.00816
 C -0.03128 1.12063 -0.07748
 C -1.71086 -0.50590 -0.56532
 C 1.72113 -0.47335 0.57640
 F -1.99474 1.55927 0.49549
 F 1.98162 1.59308 -0.46460
 H -1.26727 -1.14562 -0.85244
 H 1.62788 -1.14068 0.28331
 H -1.70754 -0.93841 -0.27264
 H 1.39630 -0.88719 0.91483
 H -2.61007 -0.36207 -0.93950
 H 2.61643 -0.31122 0.93211
13
bifur_IRC_Distances_MW_output/new_data/bifur_traj4_Distances point 17
C -1.13151 0.73571 -0.03853
 C 1.11000 0.75574 0.00793
 C -0.03121 1.12062 -0.07841
 C -1.71088 -0.50587 -0.56513
 C 1.72109 -0.47337 0.57642
 F -1.99467 1.55943 0.49547
 F 1.98171 1.59293 -0.46453
 H -1.26347 -1.14536 -0.85764
 H 1.63169 -1.14093 0.27777
 H -1.71145 -0.93862 -0.26649
 H 1.39235 -0.88698 0.92063
 H -2.61006 -0.36204 -0.93959
 H 2.61639 -0.31125 0.93210
13
bifur_IRC_Distances_MW_output/new_data/bifur_traj4_Distances point 18
C -1.13151 0.73572 -0.03854
 C 1.11001 0.75574 0.00791
 C -0.03120 1.12062 -0.07850
 C -1.71088 -0.50587 -0.56511
 C 1.72109 -0.47338 0.57642
 F -1.99466 1.55945 0.49547
 F 1.98172 1.59292 -0.46452
 H -1.26310 -1.14534 -0.85814
 H 1.63205 -1.14096 0.27724
 H -1.71182 -0.93865 -0.26590
 H 1.39197 -0.88696 0.92119
 H -2.61006 -0.36204 -0.93960
 H 2.61638 -0.31125 0.93210
13
bifur_IRC_Distances_MW_output/new_data/bifur_traj4_Distances point 19
C -1.13153 0.73568 -0.03842
 C 1.10998 0.75577 0.00805
 C -0.03125 1.12063 -0.07791
 C -1.71087 -0.50589 -0.56523
 C 1.72111 -0.47336 0.57641
 F -1.99470 1.55934 0.49548
 F 1.98167 1.59301 -0.46457
 H -1.26551 -1.14550 -0.85485
 H 1.62964 -1.14080 0.28075
 H -1.70935 -0.93851 -0.26979
 H 1.39448 -0.88710 0.91751
 H -2.61007 -0.36206 -0.93955
 H 2.61641 -0.31123 0.93210
13
bifur_IRC_Distances_MW_output/new_data/bifur_traj4_Distances point 20
C -1.13158 0.73562 -0.03820
 C 1.10993 0.75584 0.00830
 C -0.03133 1.12064 -0.07692
 C -1.71085 -0.50592 -0.56543
 C 1.72115 -0.47333 0.57639
 F -1.99478 1.55917 0.49550
 F 1.98157 1.59317 -0.46465
 H -1.26956 -1.14577 -0.84930
 H 1.62559 -1.14053 0.28666
 H -1.70519 -0.93829 -0.27635
 H 1.39868 -0.88732 0.91132
 H -2.61007 -0.36209 -0.93945
 H 2.61645 -0.31120 0.93212
13
bifur_IRC_Distances_MW_output/new_data/bifur_traj4_Distances point 21
C -1.13164 0.73554 -0.03793
 C 1.10988 0.75591 0.00862
 C -0.03143 1.12066 -0.07564
 C -1.71083 -0.50596 -0.56568
 C 1.72120 -0.47329 0.57636
 F -1.99487 1.55895 0.49552
 F 1.98144 1.59338 -0.46475
 H -1.27473 -1.14613 -0.84219
 H 1.62042 -1.14019 0.29421
 H -1.69989 -0.93800 -0.28473
 H 1.40403 -0.88760 0.90340
 H -2.61008 -0.36213 -0.93933
 H 2.61650 -0.31116 0.93214
13
bifur_IRC_Distances_MW_output/new_data/bifur_traj4_Distances point 22
C -1.13171 0.73545 -0.03759
 C 1.10981 0.75601 0.00901
 C -0.03156 1.12068 -0.07408
 C -1.71080 -0.50602 -0.56598
 C 1.72127 -0.47324 0.57632
 F -1.99499 1.55868 0.49554
 F 1.98129 1.59363 -0.46488
 H -1.28095 -1.14655 -0.83358
 H 1.61420 -1.13978 0.30335
 H -1.69351 -0.93764 -0.29488
 H 1.41049 -0.88794 0.89379
 H -2.61010 -0.36218 -0.93919
 H 2.61656 -0.31111 0.93217
13
bifur_IRC_Distances_MW_output/new_data/bifur_traj4_Distances point 23
C -1.13171 0.73545 -0.03759
 C 1.10981 0.75601 0.00901
 C -0.03156 1.12068 -0.07408
 C -1.71080 -0.50602 -0.56598
 C 1.72127 -0.47324 0.57632
 F -1.99499 1.55868 0.49554
 F 1.98129 1.59363 -0.46488
 H -1.28095 -1.14655 -0.83359
 H 1.61420 -1.13978 0.30335
 H -1.69351 -0.93764 -0.29488
 H 1.41049 -0.88794 0.89379
 H -2.61010 -0.36218 -0.93919
 H 2.61656 -0.31111 0.93217
13
bifur_IRC_Distances_MW_output/new_data/bifur_traj4_Distances point 24
C -1.13191 0.73520 -0.03668
 C 1.10963 0.75626 0.01004
 C -0.03190 1.12074 -0.06986
 C -1.71073 -0.50615 -0.56677
 C 1.72144 -0.47311 0.57620
 F -1.99528 1.55797 0.49558
 F 1.98089 1.59429 -0.46524
 H -1.29746 -1.14769 -0.81049
 H 1.59770 -1.13871 0.32780
 H -1.67659 -0.93669 -0.32204
 H 1.42761 -0.88882 0.86802
 H -2.61013 -0.36231 -0.93884
 H 2.61673 -0.31098 0.93229
13
bifur_IRC_Distances_MW_output/new_data/bifur_traj4_Distances point 25
C -1.13199 0.73509 -0.03629
 C 1.10955 0.75636 0.01048
 C -0.03204 1.12076 -0.06804
 C -1.71071 -0.50621 -0.56711
 C 1.72151 -0.47306 0.57614
 F -1.99540 1.55767 0.49559
 F 1.98072 1.59457 -0.46540
 H -1.30446 -1.14818 -0.80059
 H 1.59070 -1.13826 0.33825
 H -1.66941 -0.93628 -0.33365
 H 1.43488 -0.88918 0.85697
 H -2.61015 -0.36236 -0.93870
 H 2.61681 -0.31092 0.93236
13
bifur_IRC_Distances_MW_output/new_data/bifur_traj4_Distances point 26
C -1.13206 0.73501 -0.03598
 C 1.10949 0.75645 0.01083
 C -0.03215 1.12078 -0.06660
 C -1.71069 -0.50625 -0.56737
 C 1.72157 -0.47301 0.57609
 F -1.99550 1.55744 0.49559
 F 1.98059 1.59479 -0.46552
 H -1.30994 -1.14857 -0.79280
 H 1.58523 -1.13792 0.34645
 H -1.66380 -0.93596 -0.34278
 H 1.44056 -0.88947 0.84827
 H -2.61016 -0.36240 -0.93860
 H 2.61686 -0.31088 0.93241
13
bifur_IRC_Distances_MW_output/new_data/bifur_traj4_Distances point 27
C -1.03510 0.73662 -0.45719
 C 1.00135 0.75464 0.48074
 C -0.05954 1.12032 0.05322
 C -1.78579 -0.50760 -0.24121
 C 1.80105 -0.47159 0.23093
 F -1.58088 1.56446 -1.30622
 F 1.57486 1.58791 1.29669
 H -1.52400 -1.15255 0.12352
 H 1.57804 -1.13766 0.36433
 H -1.64371 -0.93542 -0.41700
 H 1.66912 -0.88581 -0.13106
 H -2.75719 -0.36500 -0.29975
 H 2.76179 -0.30832 0.30300
13
bifur_IRC_Distances_MW_output/new_data/bifur_traj4_Distances point 28
C -1.03498 0.73655 -0.45759
 C 1.00138 0.75471 0.48055
 C -0.05913 1.12034 0.05212
 C -1.78584 -0.50762 -0.24120
 C 1.80104 -0.47157 0.23122
 F -1.58078 1.56423 -1.30653
 F 1.57460 1.58814 1.29682
 H -1.52515 -1.15276 0.11629
 H 1.57700 -1.13735 0.35719
 H -1.64290 -0.93523 -0.40906
 H 1.67008 -0.88611 -0.12301
 H -2.75714 -0.36501 -0.30011
 H 2.76181 -0.30830 0.30331
13
bifur_IRC_Distances_MW_output/new_data/bifur_traj4_Distances point 29
C -1.03488 0.73649 -0.45792
 C 1.00141 0.75478 0.48040
 C -0.05878 1.12037 0.05120
 C -1.78589 -0.50764 -0.24119
 C 1.80104 -0.47156 0.23146
 F -1.58069 1.56403 -1.30679
 F 1.57438 1.58832 1.29693
 H -1.52612 -1.15294 0.11020
 H 1.57612 -1.13709 0.35118
 H -1.64222 -0.93507 -0.40238
 H 1.67089 -0.88636 -0.11623
 H -2.75710 -0.36502 -0.30042
 H 2.76183 -0.30829 0.30357
13
bifur_IRC_Distances_MW_output/new_data/bifur_traj4_Distances point 30
C -1.03480 0.73644 -0.45817
 C 1.00143 0.75483 0.48028
 C -0.05852 1.12038 0.05051
 C -1.78592 -0.50766 -0.24118
 C 1.80103 -0.47155 0.23164
 F -1.58062 1.56389 -1.30698
 F 1.57421 1.58846 1.29701
 H -1.52683 -1.15308 0.10568
 H 1.57548 -1.13690 0.34673
 H -1.64173 -0.93496 -0.39743
 H 1.67147 -0.88654 -0.11120
 H -2.75707 -0.36503 -0.30064
 H 2.76185 -0.30829 0.30376
13
bifur_IRC_Distances_MW_output/new_data/bifur_traj4_Distances point 31
C -1.03476 0.73642 -0.45831
 C 1.00144 0.75486 0.48021
 C -0.05837 1.12039 0.05013
 C -1.78594 -0.50766 -0.24118
 C 1.80103 -0.47154 0.23174
 F -1.58058 1.56381 -1.30708
 F 1.57413 1.58853 1.29705
 H -1.52721 -1.15315 0.10320
 H 1.57513 -1.13680 0.34428
 H -1.64146 -0.93489 -0.39471
 H 1.67180 -0.88665 -0.10844
 H -2.75705 -0.36503 -0.30077
 H 2.76186 -0.30828 0.30386
13
bifur_IRC_Distances_MW_output/new_data/bifur_traj4_Distances point 32
C -1.03474 0.73641 -0.45835
 C 1.00144 0.75486 0.48020
 C -0.05833 1.12039 0.05002
 C -1.78594 -0.50767 -0.24118
 C 1.80103 -0.47154 0.23177
 F -1.58058 1.56378 -1.30711
 F 1.57410 1.58855 1.29707
 H -1.52732 -1.15317 0.10252
 H 1.57503 -1.13677 0.34361
 H -1.64139 -0.93487 -0.39396
 H 1.67188 -0.88667 -0.10768
 H -2.75704 -0.36503 -0.30080
 H 2.76186 -0.30828 0.30389
13
bifur_IRC_Distances_MW_output/new_data/bifur_traj4_Distances point 33
C -1.03475 0.73641 -0.45834
 C 1.00144 0.75486 0.48020
 C -0.05834 1.12039 0.05005
 C -1.78594 -0.50767 -0.24118
 C 1.80103 -0.47154 0.23176
 F -1.58058 1.56379 -1.30710
 F 1.57411 1.58855 1.29706
 H -1.52729 -1.15317 0.10269
 H 1.57506 -1.13677 0.34378
 H -1.64141 -0.93488 -0.39415
 H 1.67186 -0.88667 -0.10787
 H -2.75705 -0.36503 -0.30079
 H 2.76186 -0.30828 0.30388
13
bifur_IRC_Distances_MW_output/new_data/bifur_traj4_Distances point 34
C -1.03475 0.73641 -0.45834
 C 1.00144 0.75486 0.48020
 C -0.05834 1.12039 0.05005
 C -1.78594 -0.50767 -0.24118
 C 1.80103 -0.47154 0.23176
 F -1.58058 1.56379 -1.30710
 F 1.57411 1.58855 1.29706
 H -1.52729 -1.15317 0.10270
 H 1.57506 -1.13677 0.34378
 H -1.64141 -0.93488 -0.39415
 H 1.67186 -0.88667 -0.10787
 H -2.75705 -0.36503 -0.30079
 H 2.76186 -0.30828 0.30388
13
bifur_IRC_Distances_MW_output/new_data/bifur_traj4_Distances point 35
C -1.03476 0.73642 -0.45830
 C 1.00143 0.75485 0.48022
 C -0.05839 1.12039 0.05016
 C -1.78594 -0.50766 -0.24118
 C 1.80103 -0.47154 0.23173
 F -1.58059 1.56381 -1.30707
 F 1.57413 1.58853 1.29705
 H -1.52718 -1.15314 0.10343
 H 1.57516 -1.13681 0.34451
 H -1.64148 -0.93490 -0.39496
 H 1.67177 -0.88664 -0.10869
 H -2.75705 -0.36503 -0.30076
 H 2.76186 -0.30828 0.30385
13
bifur_IRC_Distances_MW_output/new_data/bifur_traj4_Distances point 36
C -1.03477 0.73642 -0.45828
 C 1.00143 0.75485 0.48023
 C -0.05841 1.12039 0.05022
 C -1.78593 -0.50766 -0.24118
 C 1.80103 -0.47154 0.23172
 F -1.58059 1.56382 -1.30705
 F 1.57415 1.58852 1.29704
 H -1.52712 -1.15313 0.10378
 H 1.57521 -1.13682 0.34485
 H -1.64152 -0.93491 -0.39534
 H 1.67172 -0.88662 -0.10908
 H -2.75705 -0.36503 -0.30074
 H 2.76186 -0.30828 0.30383
13
bifur_IRC_Distances_MW_output/new_data/bifur_traj4_Distances point 37
C -1.03478 0.73643 -0.45824
 C 1.00143 0.75484 0.48025
 C -0.05845 1.12039 0.05033
 C -1.78593 -0.50766 -0.24118
 C 1.80103 -0.47154 0.23169
 F -1.58060 1.56385 -1.30702
 F 1.57417 1.58849 1.29703
 H -1.52700 -1.15311 0.10455
 H 1.57532 -1.13685 0.34561
 H -1.64161 -0.93493 -0.39618
 H 1.67162 -0.88659 -0.10993
 H -2.75706 -0.36503 -0.30070
 H 2.76185 -0.30828 0.30380
13
bifur_IRC_Distances_MW_output/new_data/bifur_traj4_Distances point 38
C -1.03481 0.73645 -0.45812
 C 1.00142 0.75482 0.48030
 C -0.05857 1.12038 0.05064
 C -1.78591 -0.50765 -0.24119
 C 1.80103 -0.47155 0.23161
 F -1.58063 1.56391 -1.30694
 F 1.57425 1.58843 1.29699
 H -1.52669 -1.15305 0.10657
 H 1.57561 -1.13694 0.34760
 H -1.64183 -0.93498 -0.39840
 H 1.67136 -0.88651 -0.11219
 H -2.75707 -0.36503 -0.30060
 H 2.76185 -0.30829 0.30372
13
bifur_IRC_Distances_MW_output/new_data/bifur_traj4_Distances point 39
C -1.03486 0.73648 -0.45796
 C 1.00141 0.75479 0.48038
 C -0.05874 1.12037 0.05109
 C -1.78589 -0.50764 -0.24119
 C 1.80104 -0.47156 0.23149
 F -1.58068 1.56401 -1.30682
 F 1.57435 1.58834 1.29694
 H -1.52623 -1.15296 0.10947
 H 1.57602 -1.13706 0.35046
 H -1.64214 -0.93506 -0.40158
 H 1.67098 -0.88639 -0.11541
 H -2.75709 -0.36502 -0.30045
 H 2.76184 -0.30829 0.30360
13
bifur_IRC_Distances_MW_output/new_data/bifur_traj4_Distances point 40
C -1.03491 0.73651 -0.45782
 C 1.00140 0.75476 0.48045
 C -0.05889 1.12036 0.05150
 C -1.78587 -0.50763 -0.24119
 C 1.80104 -0.47156 0.23138
 F -1.58071 1.56409 -1.30670
 F 1.57445 1.58826 1.29689
 H -1.52581 -1.15289 0.11216
 H 1.57640 -1.13718 0.35311
 H -1.64244 -0.93512 -0.40453
 H 1.67063 -0.88628 -0.11841
 H -2.75711 -0.36502 -0.30032
 H 2.76183 -0.30830 0.30348
13
bifur_IRC_Distances_MW_output/new_data/bifur_traj4_Distances point 41
C -1.03494 0.73653 -0.45770
 C 1.00139 0.75474 0.48050
 C -0.05901 1.12035 0.05181
 C -1.78586 -0.50763 -0.24120
 C 1.80104 -0.47157 0.23130
 F -1.58074 1.56416 -1.30662
 F 1.57452 1.58820 1.29685
 H -1.52548 -1.15282 0.11424
 H 1.57670 -1.13726 0.35516
 H -1.64267 -0.93518 -0.40681
 H 1.67035 -0.88620 -0.12072
 H -2.75712 -0.36502 -0.30022
 H 2.76182 -0.30830 0.30340
13
bifur_IRC_Distances_MW_output/new_data/bifur_traj4_Distances point 42
C -1.03496 0.73654 -0.45764
 C 1.00138 0.75472 0.48053
 C -0.05908 1.12035 0.05199
 C -1.78585 -0.50762 -0.24120
 C 1.80104 -0.47157 0.23126
 F -1.58076 1.56420 -1.30657
 F 1.57456 1.58816 1.29683
 H -1.52530 -1.15279 0.11539
 H 1.57687 -1.13731 0.35630
 H -1.64280 -0.93521 -0.40807
 H 1.67020 -0.88615 -0.12201
 H -2.75713 -0.36501 -0.30016
 H 2.76182 -0.30830 0.30335
13
bifur_IRC_Distances_MW_output/new_data/bifur_traj4_Distances point 43
C -1.03496 0.73654 -0.45766
 C 1.00139 0.75473 0.48052
 C -0.05905 1.12035 0.05192
 C -1.78585 -0.50763 -0.24120
 C 1.80104 -0.47157 0.23127
 F -1.58076 1.56418 -1.30659
 F 1.57455 1.58818 1.29684
 H -1.52537 -1.15280 0.11493
 H 1.57680 -1.13729 0.35585
 H -1.64275 -0.93520 -0.40757
 H 1.67026 -0.88617 -0.12150
 H -2.75713 -0.36502 -0.30018
 H 2.76182 -0.30830 0.30337
13
bifur_IRC_Distances_MW_output/new_data/bifur_traj4_Distances point 44
C -1.03490 0.73650 -0.45786
 C 1.00140 0.75477 0.48043
 C -0.05885 1.12036 0.05139
 C -1.78588 -0.50764 -0.24119
 C 1.80104 -0.47156 0.23141
 F -1.58070 1.56407 -1.30673
 F 1.57442 1.58828 1.29690
 H -1.52592 -1.15291 0.11146
 H 1.57630 -1.13715 0.35242
 H -1.64236 -0.93511 -0.40376
 H 1.67072 -0.88631 -0.11763
 H -2.75711 -0.36502 -0.30036
 H 2.76183 -0.30830 0.30351
13
bifur_IRC_Distances_MW_output/new_data/bifur_traj4_Distances point 45
C -1.03490 0.73650 -0.45786
 C 1.00140 0.75477 0.48043
 C -0.05885 1.12036 0.05139
 C -1.78588 -0.50764 -0.24119
 C 1.80104 -0.47156 0.23141
 F -1.58070 1.56407 -1.30673
 F 1.57442 1.58828 1.29690
 H -1.52592 -1.15291 0.11146
 H 1.57630 -1.13715 0.35242
 H -1.64236 -0.93511 -0.40376
 H 1.67072 -0.88631 -0.11763
 H -2.75711 -0.36502 -0.30036
 H 2.76183 -0.30830 0.30351
13
bifur_IRC_Distances_MW_output/new_data/bifur_traj4_Distances point 46
C -1.03459 0.73632 -0.45883
 C 1.00148 0.75496 0.47997
 C -0.05782 1.12042 0.04868
 C -1.78601 -0.50770 -0.24117
 C 1.80101 -0.47151 0.23212
 F -1.58045 1.56350 -1.30747
 F 1.57378 1.58882 1.29723
 H -1.52868 -1.15344 0.09370
 H 1.57380 -1.13640 0.33492
 H -1.64044 -0.93464 -0.38430
 H 1.67301 -0.88703 -0.09786
 H -2.75699 -0.36505 -0.30123
 H 2.76190 -0.30827 0.30425
13
bifur_IRC_Distances_MW_output/new_data/bifur_traj4_Distances point 47
C -1.03441 0.73621 -0.45943
 C 1.00152 0.75508 0.47968
 C -0.05718 1.12046 0.04700
 C -1.78609 -0.50773 -0.24116
 C 1.80100 -0.47148 0.23256
 F -1.58030 1.56315 -1.30791
 F 1.57339 1.58915 1.29743
 H -1.53034 -1.15377 0.08277
 H 1.57229 -1.13594 0.32416
 H -1.63929 -0.93435 -0.37233
 H 1.67438 -0.88746 -0.08569
 H -2.75692 -0.36506 -0.30177
 H 2.76194 -0.30825 0.30469
13
bifur_IRC_Distances_MW_output/new_data/bifur_traj4_Distances point 48
C -1.03421 0.73610 -0.46005
 C 1.00157 0.75520 0.47939
 C -0.05652 1.12049 0.04527
 C -1.78617 -0.50777 -0.24115
 C 1.80098 -0.47145 0.23301
 F -1.58014 1.56280 -1.30836
 F 1.57299 1.58948 1.29763
 H -1.53202 -1.15411 0.07154
 H 1.57076 -1.13549 0.31311
 H -1.63814 -0.93405 -0.36004
 H 1.67576 -0.88790 -0.07318
 H -2.75685 -0.36508 -0.30231
 H 2.76199 -0.30823 0.30513
13
bifur_IRC_Distances_MW_output/new_data/bifur_traj4_Distances point 49
C -1.03401 0.73598 -0.46068
 C 1.00163 0.75532 0.47908
 C -0.05584 1.12053 0.04349
 C -1.78625 -0.50781 -0.24114
 C 1.80096 -0.47142 0.23347
 F -1.57999 1.56244 -1.30881
 F 1.57257 1.58983 1.29784
 H -1.53371 -1.15447 0.06001
 H 1.56921 -1.13502 0.30179
 H -1.63697 -0.93373 -0.34744
 H 1.67714 -0.88834 -0.06035
 H -2.75678 -0.36510 -0.30285
 H 2.76204 -0.30820 0.30558
13
bifur_IRC_Distances_MW_output/new_data/bifur_traj4_Distances point 50
C -1.03381 0.73586 -0.46134
 C 1.00168 0.75545 0.47876
 C -0.05513 1.12057 0.04162
 C -1.78633 -0.50785 -0.24113
 C 1.80094 -0.47138 0.23395
 F -1.57983 1.56206 -1.30927
 F 1.57214 1.59019 1.29806
 H -1.53546 -1.15485 0.04792
 H 1.56761 -1.13454 0.28992
 H -1.63578 -0.93340 -0.33424
 H 1.67856 -0.88879 -0.04689
 H -2.75671 -0.36512 -0.30342
 H 2.76210 -0.30818 0.30604
13
bifur_IRC_Distances_MW_output/new_data/bifur_traj4_Distances point 51
C -1.03358 0.73573 -0.46205
 C 1.00174 0.75558 0.47842
 C -0.05435 1.12061 0.03962
 C -1.78642 -0.50789 -0.24112
 C 1.80092 -0.47135 0.23447
 F -1.57966 1.56166 -1.30975
 F 1.57168 1.59057 1.29830
 H -1.53729 -1.15526 0.03501
 H 1.56592 -1.13404 0.27726
 H -1.63453 -0.93303 -0.32015
 H 1.68005 -0.88927 -0.03251
 H -2.75664 -0.36514 -0.30401
 H 2.76217 -0.30816 0.30652
13
bifur_IRC_Distances_MW_output/new_data/bifur_traj4_Distances point 52
C -1.03337 0.73561 -0.46272
 C 1.00180 0.75571 0.47810
 C -0.05362 1.12064 0.03772
 C -1.78651 -0.50793 -0.24111
 C 1.80089 -0.47131 0.23496
 F -1.57951 1.56128 -1.31020
 F 1.57125 1.59093 1.29852
 H -1.53899 -1.15566 0.02275
 H 1.56435 -1.13357 0.26527
 H -1.63338 -0.93268 -0.30680
 H 1.68142 -0.88972 -0.01888
 H -2.75657 -0.36517 -0.30457
 H 2.76224 -0.30814 0.30696
13
bifur_IRC_Distances_MW_output/new_data/bifur_traj4_Distances point 53
C -1.03321 0.73551 -0.46324
 C 1.00185 0.75581 0.47785
 C -0.05304 1.12067 0.03623
 C -1.78658 -0.50796 -0.24110
 C 1.80087 -0.47129 0.23534
 F -1.57939 1.56098 -1.31055
 F 1.57091 1.59121 1.29869
 H -1.54031 -1.15597 0.01317
 H 1.56313 -1.13320 0.25589
 H -1.63249 -0.93240 -0.29637
 H 1.68248 -0.89006 -0.00821
 H -2.75653 -0.36518 -0.30499
 H 2.76230 -0.30812 0.30730
13
bifur_IRC_Distances_MW_output/new_data/bifur_traj4_Distances point 54
C -1.03308 0.73544 -0.46362
 C 1.00188 0.75588 0.47766
 C -0.05262 1.12069 0.03514
 C -1.78662 -0.50798 -0.24110
 C 1.80086 -0.47127 0.23562
 F -1.57931 1.56077 -1.31079
 F 1.57067 1.59141 1.29881
 H -1.54125 -1.15620 0.00620
 H 1.56225 -1.13294 0.24909
 H -1.63185 -0.93220 -0.28879
 H 1.68323 -0.89031 -0.00046
 H -2.75649 -0.36519 -0.30530
 H 2.76234 -0.30810 0.30754
13
bifur_IRC_Distances_MW_output/new_data/bifur_traj4_Distances point 55
C -1.03301 0.73540 -0.46386
 C 1.00190 0.75593 0.47754
 C -0.05235 1.12070 0.03446
 C -1.78665 -0.50800 -0.24110
 C 1.80085 -0.47125 0.23580
 F -1.57926 1.56063 -1.31095
 F 1.57051 1.59154 1.29889
 H -1.54184 -1.15634 0.00182
 H 1.56171 -1.13278 0.24482
 H -1.63145 -0.93207 -0.28403
 H 1.68370 -0.89046 0.00441
 H -2.75647 -0.36520 -0.30549
 H 2.76236 -0.30810 0.30769
13
bifur_IRC_Distances_MW_output/new_data/bifur_traj4_Distances point 56
C -1.03301 0.73540 -0.46386
 C 1.00190 0.75593 0.47754
 C -0.05235 1.12070 0.03446
 C -1.78665 -0.50800 -0.24110
 C 1.80085 -0.47125 0.23580
 F -1.57926 1.56063 -1.31095
 F 1.57051 1.59154 1.29889
 H -1.54184 -1.15634 0.00182
 H 1.56171 -1.13278 0.24482
 H -1.63145 -0.93207 -0.28403
 H 1.68370 -0.89046 0.00441
 H -2.75647 -0.36520 -0.30549
 H 2.76236 -0.30810 0.30769
13
bifur_IRC_Distances_MW_output/new_data/bifur_traj4_Distances point 57
C -1.03304 0.73542 -0.46375
 C 1.00190 0.75591 0.47760
 C -0.05247 1.12070 0.03476
 C -1.78664 -0.50799 -0.24110
 C 1.80085 -0.47126 0.23572
 F -1.57928 1.56069 -1.31088
 F 1.57058 1.59148 1.29886
 H -1.54158 -1.15628 0.00375
 H 1.56195 -1.13285 0.24670
 H -1.63162 -0.93213 -0.28613
 H 1.68350 -0.89039 0.00226
 H -2.75648 -0.36520 -0.30541
 H 2.76235 -0.30810 0.30763
13
bifur_IRC_Distances_MW_output/new_data/bifur_traj4_Distances point 58
C -1.03318 0.73550 -0.46332
 C 1.00186 0.75583 0.47781
 C -0.05295 1.12068 0.03600
 C -1.78659 -0.50796 -0.24110
 C 1.80087 -0.47128 0.23540
 F -1.57938 1.56093 -1.31060
 F 1.57086 1.59125 1.29872
 H -1.54051 -1.15602 0.01169
 H 1.56294 -1.13315 0.25445
 H -1.63235 -0.93236 -0.29476
 H 1.68264 -0.89011 -0.00657
 H -2.75652 -0.36518 -0.30506
 H 2.76230 -0.30811 0.30735
13
bifur_IRC_Distances_MW_output/new_data/bifur_traj4_Distances point 59
C -1.03338 0.73561 -0.46270
 C 1.00180 0.75571 0.47811
 C -0.05364 1.12064 0.03777
 C -1.78651 -0.50793 -0.24111
 C 1.80089 -0.47131 0.23494
 F -1.57952 1.56129 -1.31019
 F 1.57126 1.59092 1.29851
 H -1.53895 -1.15565 0.02306
 H 1.56439 -1.13358 0.26557
 H -1.63341 -0.93269 -0.30714
 H 1.68139 -0.88971 -0.01922
 H -2.75658 -0.36516 -0.30455
 H 2.76224 -0.30814 0.30695
13
bifur_IRC_Distances_MW_output/new_data/bifur_traj4_Distances point 60
C -1.03359 0.73574 -0.46201
 C 1.00174 0.75558 0.47844
 C -0.05440 1.12061 0.03973
 C -1.78642 -0.50789 -0.24112
 C 1.80092 -0.47135 0.23444
 F -1.57967 1.56168 -1.30973
 F 1.57171 1.59055 1.29828
 H -1.53719 -1.15524 0.03570
 H 1.56601 -1.13407 0.27794
 H -1.63460 -0.93305 -0.32091
 H 1.67997 -0.88925 -0.03329
 H -2.75664 -0.36514 -0.30398
 H 2.76217 -0.30816 0.30649
13
bifur_IRC_Distances_MW_output/new_data/bifur_traj4_Distances point 61
C -1.03382 0.73587 -0.46130
 C 1.00168 0.75544 0.47878
 C -0.05517 1.12057 0.04174
 C -1.78633 -0.50784 -0.24113
 C 1.80094 -0.47139 0.23392
 F -1.57984 1.56208 -1.30924
 F 1.57217 1.59016 1.29805
 H -1.53535 -1.15483 0.04867
 H 1.56771 -1.13457 0.29066
 H -1.63585 -0.93342 -0.33506
 H 1.67848 -0.88877 -0.04772
 H -2.75671 -0.36512 -0.30338
 H 2.76210 -0.30818 0.30601
13
bifur_IRC_Distances_MW_output/new_data/bifur_traj4_Distances point 62
C -1.03405 0.73600 -0.46058
 C 1.00162 0.75530 0.47913
 C -0.05595 1.12053 0.04378
 C -1.78624 -0.50780 -0.24114
 C 1.80096 -0.47142 0.23339
 F -1.58001 1.56249 -1.30873
 F 1.57264 1.58977 1.29781
 H -1.53344 -1.15442 0.06184
 H 1.56945 -1.13510 0.30358
 H -1.63716 -0.93378 -0.34944
 H 1.67693 -0.88827 -0.06238
 H -2.75679 -0.36510 -0.30277
 H 2.76203 -0.30821 0.30551
13
bifur_IRC_Distances_MW_output/new_data/bifur_traj4_Distances point 63
C -1.03428 0.73613 -0.45984
 C 1.00156 0.75516 0.47948
 C -0.05675 1.12048 0.04586
 C -1.78614 -0.50776 -0.24115
 C 1.80098 -0.47146 0.23285
 F -1.58019 1.56292 -1.30821
 F 1.57312 1.58937 1.29756
 H -1.53145 -1.15400 0.07534
 H 1.57127 -1.13564 0.31685
 H -1.63852 -0.93415 -0.36420
 H 1.67530 -0.88775 -0.07741
 H -2.75687 -0.36508 -0.30212
 H 2.76197 -0.30823 0.30499
13
bifur_IRC_Distances_MW_output/new_data/bifur_traj4_Distances point 64
C -1.03452 0.73628 -0.45907
 C 1.00150 0.75501 0.47985
 C -0.05757 1.12044 0.04802
 C -1.78604 -0.50771 -0.24117
 C 1.80101 -0.47150 0.23229
 F -1.58039 1.56337 -1.30764
 F 1.57363 1.58895 1.29730
 H -1.52933 -1.15357 0.08941
 H 1.57320 -1.13622 0.33069
 H -1.63999 -0.93453 -0.37960
 H 1.67355 -0.88720 -0.09308
 H -2.75696 -0.36505 -0.30144
 H 2.76191 -0.30826 0.30442
13
bifur_IRC_Distances_MW_output/new_data/bifur_traj4_Distances point 65
C -1.03477 0.73642 -0.45826
 C 1.00143 0.75485 0.48023
 C -0.05842 1.12039 0.05025
 C -1.78593 -0.50766 -0.24118
 C 1.80103 -0.47154 0.23171
 F -1.58060 1.56383 -1.30704
 F 1.57416 1.58851 1.29704
 H -1.52708 -1.15313 0.10402
 H 1.57525 -1.13683 0.34509
 H -1.64155 -0.93491 -0.39561
 H 1.67169 -0.88661 -0.10935
 H -2.75705 -0.36503 -0.30073
 H 2.76186 -0.30828 0.30382
13
bifur_IRC_Distances_MW_output/new_data/bifur_traj4_Distances point 66
C -1.03501 0.73657 -0.45748
 C 1.00137 0.75469 0.48061
 C -0.05924 1.12034 0.05243
 C -1.78583 -0.50761 -0.24120
 C 1.80105 -0.47158 0.23114
 F -1.58080 1.56429 -1.30644
 F 1.57467 1.58807 1.29678
 H -1.52483 -1.15270 0.11832
 H 1.57729 -1.13744 0.35920
 H -1.64312 -0.93528 -0.41129
 H 1.66981 -0.88603 -0.12527
 H -2.75715 -0.36501 -0.30001
 H 2.76181 -0.30831 0.30322
13
bifur_IRC_Distances_MW_output/new_data/bifur_traj4_Distances point 67
C -1.03501 0.73657 -0.45748
 C 1.00137 0.75469 0.48061
 C -0.05924 1.12034 0.05243
 C -1.78583 -0.50761 -0.24120
 C 1.80105 -0.47158 0.23114
 F -1.58080 1.56429 -1.30644
 F 1.57467 1.58807 1.29678
 H -1.52483 -1.15270 0.11833
 H 1.57729 -1.13744 0.35920
 H -1.64312 -0.93528 -0.41130
 H 1.66981 -0.88603 -0.12528
 H -2.75715 -0.36501 -0.30001
 H 2.76181 -0.30831 0.30322
13
bifur_IRC_Distances_MW_output/new_data/bifur_traj4_Distances point 68
C -1.03545 0.73683 -0.45608
 C 1.00127 0.75441 0.48127
 C -0.06069 1.12025 0.05628
 C -1.78564 -0.50753 -0.24123
 C 1.80108 -0.47165 0.23012
 F -1.58119 1.56512 -1.30535
 F 1.57559 1.58729 1.29633
 H -1.52070 -1.15196 0.14373
 H 1.58103 -1.13855 0.38431
 H -1.64604 -0.93592 -0.43921
 H 1.66634 -0.88496 -0.15357
 H -2.75734 -0.36497 -0.29871
 H 2.76174 -0.30835 0.30211
13
bifur_IRC_Distances_MW_output/new_data/bifur_traj4_Distances point 69
C -1.03563 0.73695 -0.45547
 C 1.00123 0.75429 0.48155
 C -0.06131 1.12021 0.05793
 C -1.78557 -0.50749 -0.24125
 C 1.80109 -0.47168 0.22969
 F -1.58136 1.56548 -1.30486
 F 1.57598 1.58695 1.29614
 H -1.51886 -1.15165 0.15468
 H 1.58269 -1.13904 0.39515
 H -1.64735 -0.93619 -0.45126
 H 1.66478 -0.88448 -0.16577
 H -2.75743 -0.36496 -0.29814
 H 2.76171 -0.30837 0.30162
13
bifur_IRC_Distances_MW_output/new_data/bifur_traj4_Distances point 70
C -1.03579 0.73704 -0.45497
 C 1.00119 0.75419 0.48178
 C -0.06181 1.12017 0.05930
 C -1.78550 -0.50746 -0.24126
 C 1.80110 -0.47170 0.22932
 F -1.58150 1.56578 -1.30445
 F 1.57631 1.58667 1.29598
 H -1.51730 -1.15139 0.16381
 H 1.58410 -1.13945 0.40420
 H -1.64846 -0.93642 -0.46132
 H 1.66346 -0.88408 -0.17594
 H -2.75750 -0.36495 -0.29765
 H 2.76169 -0.30838 0.30120
13
bifur_IRC_Distances_MW_output/new_data/bifur_traj4_Distances point 71
C -1.03588 0.73710 -0.45464
 C 1.00117 0.75412 0.48194
 C -0.06214 1.12015 0.06017
 C -1.78546 -0.50744 -0.24127
 C 1.80111 -0.47172 0.22909
 F -1.58159 1.56597 -1.30418
 F 1.57653 1.58649 1.29588
 H -1.51629 -1.15123 0.16967
 H 1.58501 -1.13972 0.41000
 H -1.64919 -0.93656 -0.46777
 H 1.66260 -0.88382 -0.18246
 H -2.75755 -0.36494 -0.29734
 H 2.76168 -0.30839 0.30093
13
bifur_IRC_Distances_MW_output/new_data/bifur_traj4_Distances point 72
C -1.03589 0.73711 -0.45462
 C 1.00117 0.75412 0.48195
 C -0.06216 1.12015 0.06024
 C -1.78545 -0.50744 -0.24127
 C 1.80111 -0.47172 0.22907
 F -1.58160 1.56598 -1.30416
 F 1.57654 1.58647 1.29587
 H -1.51621 -1.15122 0.17009
 H 1.58508 -1.13974 0.41042
 H -1.64924 -0.93657 -0.46824
 H 1.66254 -0.88381 -0.18294
 H -2.75755 -0.36494 -0.29732
 H 2.76168 -0.30839 0.30091
13
bifur_IRC_Distances_MW_output/new_data/bifur_traj4_Distances point 73
C -1.03578 0.73704 -0.45498
 C 1.00119 0.75419 0.48178
 C -0.06181 1.12017 0.05928
 C -1.78550 -0.50746 -0.24126
 C 1.80110 -0.47170 0.22933
 F -1.58150 1.56577 -1.30446
 F 1.57631 1.58667 1.29598
 H -1.51733 -1.15140 0.16366
 H 1.58407 -1.13945 0.40405
 H -1.64844 -0.93641 -0.46115
 H 1.66348 -0.88409 -0.17577
 H -2.75750 -0.36495 -0.29766
 H 2.76169 -0.30838 0.30121
13
bifur_IRC_Distances_MW_output/new_data/bifur_traj4_Distances point 74
C -1.03557 0.73691 -0.45567
 C 1.00124 0.75433 0.48146
 C -0.06111 1.12022 0.05739
 C -1.78559 -0.50751 -0.24125
 C 1.80109 -0.47167 0.22983
 F -1.58130 1.56536 -1.30502
 F 1.57586 1.58706 1.29620
 H -1.51946 -1.15175 0.15112
 H 1.58215 -1.13888 0.39162
 H -1.64692 -0.93611 -0.44734
 H 1.66529 -0.88464 -0.16180
 H -2.75740 -0.36496 -0.29832
 H 2.76172 -0.30836 0.30178
13
bifur_IRC_Distances_MW_output/new_data/bifur_traj4_Distances point 75
C -1.03528 0.73673 -0.45661
 C 1.00131 0.75452 0.48101
 C -0.06014 1.12028 0.05481
 C -1.78572 -0.50756 -0.24122
 C 1.80107 -0.47162 0.23051
 F -1.58104 1.56480 -1.30577
 F 1.57524 1.58759 1.29650
 H -1.52230 -1.15224 0.13402
 H 1.57958 -1.13812 0.37470
 H -1.64491 -0.93568 -0.42854
 H 1.66769 -0.88537 -0.14275
 H -2.75727 -0.36499 -0.29921
 H 2.76176 -0.30833 0.30254
13
bifur_IRC_Distances_MW_output/new_data/bifur_traj4_Distances point 76
C -1.03493 0.73652 -0.45775
 C 1.00139 0.75475 0.48048
 C -0.05896 1.12035 0.05167
 C -1.78587 -0.50763 -0.24119
 C 1.80104 -0.47157 0.23134
 F -1.58073 1.56413 -1.30666
 F 1.57449 1.58823 1.29687
 H -1.52562 -1.15285 0.11332
 H 1.57657 -1.13723 0.35426
 H -1.64257 -0.93515 -0.40581
 H 1.67048 -0.88623 -0.11971
 H -2.75712 -0.36502 -0.30026
 H 2.76182 -0.30830 0.30343
13
bifur_IRC_Distances_MW_output/new_data/bifur_traj4_Distances point 77
C -1.03452 0.73628 -0.45907
 C 1.00150 0.75501 0.47985
 C -0.05757 1.12044 0.04801
 C -1.78604 -0.50771 -0.24117
 C 1.80101 -0.47150 0.23230
 F -1.58039 1.56336 -1.30765
 F 1.57363 1.58895 1.29731
 H -1.52935 -1.15357 0.08933
 H 1.57319 -1.13622 0.33061
 H -1.63998 -0.93453 -0.37950
 H 1.67356 -0.88720 -0.09298
 H -2.75696 -0.36505 -0.30145
 H 2.76191 -0.30826 0.30443
13
bifur_IRC_Distances_MW_output/new_data/bifur_traj4_Distances point 78
C -1.03452 0.73628 -0.45907
 C 1.00150 0.75501 0.47985
 C -0.05757 1.12044 0.04801
 C -1.78604 -0.50771 -0.24117
 C 1.80101 -0.47150 0.23230
 F -1.58039 1.56336 -1.30765
 F 1.57363 1.58895 1.29731
 H -1.52935 -1.15357 0.08933
 H 1.57319 -1.13622 0.33061
 H -1.63998 -0.93453 -0.37951
 H 1.67356 -0.88720 -0.09299
 H -2.75696 -0.36505 -0.30145
 H 2.76191 -0.30826 0.30443
13
bifur_IRC_Distances_MW_output/new_data/bifur_traj4_Distances point 79
C -1.03354 0.73571 -0.46218
 C 1.00176 0.75561 0.47836
 C -0.05421 1.12062 0.03925
 C -1.78644 -0.50790 -0.24111
 C 1.80091 -0.47134 0.23456
 F -1.57963 1.56158 -1.30984
 F 1.57160 1.59064 1.29834
 H -1.53762 -1.15534 0.03263
 H 1.56562 -1.13395 0.27494
 H -1.63431 -0.93296 -0.31756
 H 1.68032 -0.88936 -0.02987
 H -2.75663 -0.36515 -0.30412
 H 2.76218 -0.30815 0.30660
13
bifur_IRC_Distances_MW_output/new_data/bifur_traj4_Distances point 80
C -1.03301 0.73540 -0.46384
 C 1.00190 0.75592 0.47755
 C -0.05237 1.12070 0.03450
 C -1.78665 -0.50800 -0.24110
 C 1.80085 -0.47125 0.23578
 F -1.57926 1.56064 -1.31094
 F 1.57052 1.59153 1.29889
 H -1.54181 -1.15633 0.00209
 H 1.56174 -1.13279 0.24508
 H -1.63147 -0.93208 -0.28432
 H 1.68368 -0.89045 0.00411
 H -2.75647 -0.36520 -0.30548
 H 2.76236 -0.30810 0.30768
13
bifur_IRC_Distances_MW_output/new_data/bifur_traj4_Distances point 81
C -1.03248 0.73510 -0.46550
 C 1.00206 0.75624 0.47674
 C -0.05051 1.12079 0.02972
 C -1.78686 -0.50810 -0.24109
 C 1.80078 -0.47117 0.23701
 F -1.57892 1.55971 -1.31198
 F 1.56945 1.59241 1.29943
 H -1.54584 -1.15736 -0.02848
 H 1.55797 -1.13167 0.21528
 H -1.62876 -0.93116 -0.25114
 H 1.68687 -0.89150 0.03812
 H -2.75634 -0.36526 -0.30680
 H 2.76256 -0.30804 0.30870
13
bifur_IRC_Distances_MW_output/new_data/bifur_traj4_Distances point 82
C -1.03196 0.73480 -0.46714
 C 1.00222 0.75654 0.47592
 C -0.04864 1.12086 0.02496
 C -1.78706 -0.50819 -0.24109
 C 1.80071 -0.47108 0.23824
 F -1.57860 1.55879 -1.31296
 F 1.56841 1.59328 1.29994
 H -1.54971 -1.15840 -0.05885
 H 1.55431 -1.13060 0.18576
 H -1.62615 -0.93021 -0.21827
 H 1.68991 -0.89249 0.07189
 H -2.75622 -0.36532 -0.30805
 H 2.76278 -0.30797 0.30966
13
bifur_IRC_Distances_MW_output/new_data/bifur_traj4_Distances point 83
C -1.03144 0.73450 -0.46876
 C 1.00238 0.75685 0.47511
 C -0.04677 1.12093 0.02022
 C -1.78725 -0.50829 -0.24110
 C 1.80062 -0.47099 0.23946
 F -1.57830 1.55788 -1.31389
 F 1.56739 1.59414 1.30044
 H -1.55344 -1.15947 -0.08903
 H 1.55074 -1.12958 0.15652
 H -1.62364 -0.92924 -0.18570
 H 1.69281 -0.89344 0.10544
 H -2.75612 -0.36538 -0.30925
 H 2.76301 -0.30791 0.31055
13
bifur_IRC_Distances_MW_output/new_data/bifur_traj4_Distances point 84
C -1.03093 0.73421 -0.47034
 C 1.00254 0.75714 0.47431
 C -0.04494 1.12100 0.01560
 C -1.78742 -0.50839 -0.24112
 C 1.80054 -0.47090 0.24065
 F -1.57804 1.55700 -1.31475
 F 1.56640 1.59497 1.30089
 H -1.55698 -1.16055 -0.11846
 H 1.54730 -1.12861 0.12810
 H -1.62124 -0.92827 -0.15404
 H 1.69554 -0.89432 0.13814
 H -2.75603 -0.36544 -0.31037
 H 2.76326 -0.30785 0.31138
13
bifur_IRC_Distances_MW_output/new_data/bifur_traj4_Distances point 85
C -1.03047 0.73395 -0.47175
 C 1.00269 0.75740 0.47359
 C -0.04328 1.12105 0.01142
 C -1.78758 -0.50847 -0.24115
 C 1.80045 -0.47082 0.24174
 F -1.57781 1.55621 -1.31549
 F 1.56553 1.59572 1.30129
 H -1.56013 -1.16154 -0.14508
 H 1.54421 -1.12777 0.10247
 H -1.61908 -0.92736 -0.12548
 H 1.69796 -0.89509 0.16770
 H -2.75597 -0.36549 -0.31135
 H 2.76349 -0.30779 0.31208
13
bifur_IRC_Distances_MW_output/new_data/bifur_traj4_Distances point 86
C -1.03012 0.73375 -0.47282
 C 1.00280 0.75760 0.47305
 C -0.04202 1.12109 0.00826
 C -1.78769 -0.50854 -0.24118
 C 1.80038 -0.47076 0.24257
 F -1.57766 1.55562 -1.31603
 F 1.56488 1.59628 1.30157
 H -1.56248 -1.16232 -0.16524
 H 1.54187 -1.12715 0.08310
 H -1.61746 -0.92665 -0.10389
 H 1.69975 -0.89565 0.19009
 H -2.75593 -0.36553 -0.31206
 H 2.76367 -0.30775 0.31259
13
bifur_IRC_Distances_MW_output/new_data/bifur_traj4_Distances point 87
C -1.02992 0.73364 -0.47343
 C 1.00287 0.75771 0.47273
 C -0.04130 1.12111 0.00646
 C -1.78775 -0.50858 -0.24119
 C 1.80034 -0.47072 0.24304
 F -1.57757 1.55528 -1.31633
 F 1.56451 1.59660 1.30172
 H -1.56381 -1.16276 -0.17676
 H 1.54053 -1.12680 0.07205
 H -1.61653 -0.92624 -0.09158
 H 1.70077 -0.89596 0.20288
 H -2.75590 -0.36556 -0.31246
 H 2.76378 -0.30772 0.31287
13
bifur_IRC_Distances_MW_output/new_data/bifur_traj4_Distances point 88
C -1.02986 0.73360 -0.47363
 C 1.00289 0.75775 0.47263
 C -0.04106 1.12112 0.00586
 C -1.78777 -0.50859 -0.24120
 C 1.80032 -0.47071 0.24320
 F -1.57754 1.55516 -1.31643
 F 1.56439 1.59671 1.30177
 H -1.56426 -1.16291 -0.18064
 H 1.54008 -1.12668 0.06834
 H -1.61622 -0.92610 -0.08744
 H 1.70112 -0.89607 0.20718
 H -2.75590 -0.36557 -0.31260
 H 2.76381 -0.30771 0.31296
13
bifur_IRC_Distances_MW_output/new_data/bifur_traj4_Distances point 89
C -1.02986 0.73360 -0.47363
 C 1.00289 0.75775 0.47263
 C -0.04106 1.12112 0.00586
 C -1.78777 -0.50859 -0.24120
 C 1.80032 -0.47071 0.24320
 F -1.57754 1.55516 -1.31643
 F 1.56439 1.59671 1.30177
 H -1.56426 -1.16291 -0.18063
 H 1.54008 -1.12668 0.06835
 H -1.61622 -0.92610 -0.08745
 H 1.70112 -0.89607 0.20717
 H -2.75590 -0.36557 -0.31260
 H 2.76381 -0.30771 0.31296
13
bifur_IRC_Distances_MW_output/new_data/bifur_traj4_Distances point 90
C -1.03000 0.73369 -0.47318
 C 1.00284 0.75767 0.47286
 C -0.04159 1.12110 0.00719
 C -1.78773 -0.50856 -0.24119
 C 1.80035 -0.47074 0.24285
 F -1.57761 1.55541 -1.31621
 F 1.56466 1.59647 1.30166
 H -1.56328 -1.16258 -0.17213
 H 1.54107 -1.12694 0.07650
 H -1.61690 -0.92641 -0.09653
 H 1.70036 -0.89584 0.19773
 H -2.75591 -0.36555 -0.31230
 H 2.76373 -0.30773 0.31276
13
bifur_IRC_Distances_MW_output/new_data/bifur_traj4_Distances point 91
C -1.03018 0.73379 -0.47265
 C 1.00279 0.75757 0.47313
 C -0.04222 1.12108 0.00877
 C -1.78767 -0.50853 -0.24117
 C 1.80039 -0.47077 0.24243
 F -1.57768 1.55571 -1.31595
 F 1.56498 1.59619 1.30152
 H -1.56210 -1.16219 -0.16201
 H 1.54224 -1.12724 0.08620
 H -1.61772 -0.92676 -0.10735
 H 1.69947 -0.89556 0.18650
 H -2.75593 -0.36553 -0.31195
 H 2.76364 -0.30776 0.31251
13
bifur_IRC_Distances_MW_output/new_data/bifur_traj4_Distances point 92
C -1.03039 0.73391 -0.47198
 C 1.00271 0.75745 0.47347
 C -0.04301 1.12106 0.01074
 C -1.78760 -0.50849 -0.24116
 C 1.80043 -0.47081 0.24192
 F -1.57778 1.55608 -1.31561
 F 1.56539 1.59584 1.30135
 H -1.56064 -1.16171 -0.14946
 H 1.54370 -1.12763 0.09826
 H -1.61873 -0.92721 -0.12079
 H 1.69835 -0.89521 0.17256
 H -2.75596 -0.36550 -0.31151
 H 2.76353 -0.30778 0.31219
13
bifur_IRC_Distances_MW_output/new_data/bifur_traj4_Distances point 93
C -1.03062 0.73404 -0.47128
 C 1.00264 0.75731 0.47384
 C -0.04384 1.12103 0.01283
 C -1.78753 -0.50844 -0.24114
 C 1.80048 -0.47085 0.24137
 F -1.57789 1.55648 -1.31524
 F 1.56582 1.59546 1.30116
 H -1.55907 -1.16121 -0.13610
 H 1.54525 -1.12805 0.11111
 H -1.61981 -0.92767 -0.13510
 H 1.69715 -0.89483 0.15773
 H -2.75599 -0.36547 -0.31102
 H 2.76341 -0.30781 0.31185
13
bifur_IRC_Distances_MW_output/new_data/bifur_traj4_Distances point 94
C -1.03084 0.73417 -0.47059
 C 1.00257 0.75719 0.47419
 C -0.04464 1.12101 0.01485
 C -1.78745 -0.50840 -0.24113
 C 1.80052 -0.47089 0.24085
 F -1.57799 1.55686 -1.31488
 F 1.56625 1.59510 1.30097
 H -1.55755 -1.16072 -0.12322
 H 1.54675 -1.12846 0.12352
 H -1.62085 -0.92811 -0.14893
 H 1.69598 -0.89446 0.14342
 H -2.75602 -0.36545 -0.31055
 H 2.76330 -0.30784 0.31151
13
bifur_IRC_Distances_MW_output/new_data/bifur_traj4_Distances point 95
C -1.03105 0.73428 -0.46996
 C 1.00250 0.75707 0.47450
 C -0.04538 1.12098 0.01670
 C -1.78738 -0.50836 -0.24112
 C 1.80056 -0.47092 0.24037
 F -1.57810 1.55721 -1.31455
 F 1.56664 1.59477 1.30079
 H -1.55615 -1.16029 -0.11147
 H 1.54811 -1.12884 0.13484
 H -1.62180 -0.92850 -0.16155
 H 1.69490 -0.89411 0.13037
 H -2.75605 -0.36542 -0.31011
 H 2.76320 -0.30786 0.31119
13
bifur_IRC_Distances_MW_output/new_data/bifur_traj4_Distances point 96
C -1.03122 0.73438 -0.46942
 C 1.00245 0.75697 0.47478
 C -0.04601 1.12096 0.01828
 C -1.78732 -0.50833 -0.24111
 C 1.80059 -0.47095 0.23996
 F -1.57819 1.55751 -1.31426
 F 1.56697 1.59449 1.30063
 H -1.55493 -1.15992 -0.10136
 H 1.54930 -1.12917 0.14461
 H -1.62263 -0.92884 -0.17243
 H 1.69396 -0.89381 0.11913
 H -2.75608 -0.36540 -0.30972
 H 2.76311 -0.30789 0.31090
13
bifur_IRC_Distances_MW_output/new_data/bifur_traj4_Distances point 97
C -1.03136 0.73446 -0.46900
 C 1.00240 0.75689 0.47499
 C -0.04650 1.12094 0.01953
 C -1.78727 -0.50831 -0.24110
 C 1.80061 -0.47097 0.23964
 F -1.57826 1.55775 -1.31402
 F 1.56724 1.59426 1.30051
 H -1.55397 -1.15963 -0.09342
 H 1.55022 -1.12943 0.15228
 H -1.62328 -0.92910 -0.18098
 H 1.69322 -0.89357 0.11031
 H -2.75611 -0.36538 -0.30942
 H 2.76305 -0.30790 0.31068
13
bifur_IRC_Distances_MW_output/new_data/bifur_traj4_Distances point 98
C -1.03145 0.73451 -0.46872
 C 1.00237 0.75684 0.47513
 C -0.04682 1.12093 0.02035
 C -1.78724 -0.50829 -0.24110
 C 1.80063 -0.47099 0.23943
 F -1.57831 1.55790 -1.31387
 F 1.56741 1.59411 1.30042
 H -1.55334 -1.15945 -0.08823
 H 1.55083 -1.12960 0.15730
 H -1.62371 -0.92927 -0.18657
 H 1.69273 -0.89341 0.10455
 H -2.75612 -0.36537 -0.30922
 H 2.76301 -0.30791 0.31053
13
bifur_IRC_Distances_MW_output/new_data/bifur_traj4_Distances point 99
C -1.03149 0.73453 -0.46861
 C 1.00236 0.75682 0.47519
 C -0.04695 1.12093 0.02068
 C -1.78723 -0.50828 -0.24110
 C 1.80063 -0.47100 0.23934
 F -1.57833 1.55797 -1.31380
 F 1.56748 1.59405 1.30039
 H -1.55308 -1.15937 -0.08611
 H 1.55108 -1.12968 0.15935
 H -1.62388 -0.92934 -0.18885
 H 1.69253 -0.89335 0.10220
 H -2.75613 -0.36537 -0.30914
 H 2.76299 -0.30792 0.31047
13
bifur_IRC_Distances_MW_output/new_data/bifur_traj4_Distances point 100
C -1.03149 0.73453 -0.46861
 C 1.00236 0.75682 0.47519
 C -0.04695 1.12093 0.02068
 C -1.78723 -0.50828 -0.24110
 C 1.80063 -0.47100 0.23934
 F -1.57833 1.55797 -1.31380
 F 1.56748 1.59405 1.30039
 H -1.55308 -1.15937 -0.08612
 H 1.55108 -1.12967 0.15934
 H -1.62388 -0.92934 -0.18884
 H 1.69253 -0.89335 0.10220
 H -2.75613 -0.36537 -0.30914
 H 2.76299 -0.30792 0.31047
13
bifur_IRC_Distances_MW_output/new_data/bifur_traj4_Distances point 101
C -1.03142 0.73450 -0.46880
 C 1.00238 0.75685 0.47509
 C -0.04673 1.12093 0.02012
 C -1.78725 -0.50829 -0.24110
 C 1.80062 -0.47099 0.23948
 F -1.57829 1.55786 -1.31391
 F 1.56736 1.59415 1.30045
 H -1.55351 -1.15950 -0.08966
 H 1.55067 -1.12956 0.15592
 H -1.62359 -0.92922 -0.18503
 H 1.69287 -0.89346 0.10614
 H -2.75612 -0.36538 -0.30927
 H 2.76302 -0.30791 0.31057
13
bifur_IRC_Distances_MW_output/new_data/bifur_traj4_Distances point 102
C -1.03135 0.73445 -0.46904
 C 1.00241 0.75690 0.47497
 C -0.04645 1.12094 0.01941
 C -1.78728 -0.50831 -0.24110
 C 1.80061 -0.47097 0.23967
 F -1.57825 1.55773 -1.31404
 F 1.56721 1.59428 1.30052
 H -1.55406 -1.15966 -0.09418
 H 1.55014 -1.12941 0.15154
 H -1.62322 -0.92908 -0.18015
 H 1.69329 -0.89359 0.11116
 H -2.75610 -0.36539 -0.30945
 H 2.76305 -0.30790 0.31070
13
bifur_IRC_Distances_MW_output/new_data/bifur_traj4_Distances point 103
C -1.03124 0.73439 -0.46937
 C 1.00244 0.75696 0.47480
 C -0.04607 1.12096 0.01844
 C -1.78731 -0.50833 -0.24111
 C 1.80059 -0.47095 0.23992
 F -1.57820 1.55754 -1.31423
 F 1.56701 1.59446 1.30062
 H -1.55481 -1.15988 -0.10037
 H 1.54941 -1.12920 0.14556
 H -1.62271 -0.92887 -0.17349
 H 1.69387 -0.89378 0.11804
 H -2.75608 -0.36540 -0.30969
 H 2.76310 -0.30789 0.31088
13
bifur_IRC_Distances_MW_output/new_data/bifur_traj4_Distances point 104
C -1.03110 0.73431 -0.46982
 C 1.00249 0.75704 0.47458
 C -0.04555 1.12098 0.01713
 C -1.78736 -0.50836 -0.24111
 C 1.80057 -0.47093 0.24026
 F -1.57812 1.55729 -1.31447
 F 1.56673 1.59469 1.30075
 H -1.55581 -1.16019 -0.10869
 H 1.54844 -1.12893 0.13753
 H -1.62203 -0.92860 -0.16454
 H 1.69464 -0.89403 0.12729
 H -2.75606 -0.36542 -0.31000
 H 2.76317 -0.30787 0.31111
13
bifur_IRC_Distances_MW_output/new_data/bifur_traj4_Distances point 105
C -1.03090 0.73420 -0.47041
 C 1.00255 0.75715 0.47428
 C -0.04485 1.12100 0.01537
 C -1.78743 -0.50839 -0.24112
 C 1.80053 -0.47090 0.24071
 F -1.57802 1.55696 -1.31479
 F 1.56636 1.59501 1.30092
 H -1.55716 -1.16060 -0.11991
 H 1.54713 -1.12857 0.12670
 H -1.62112 -0.92822 -0.15248
 H 1.69567 -0.89436 0.13975
 H -2.75603 -0.36544 -0.31043
 H 2.76327 -0.30785 0.31142
13
bifur_IRC_Distances_MW_output/new_data/bifur_traj4_Distances point 106
C -1.03065 0.73406 -0.47119
 C 1.00263 0.75730 0.47388
 C -0.04394 1.12103 0.01308
 C -1.78752 -0.50844 -0.24114
 C 1.80048 -0.47085 0.24131
 F -1.57790 1.55653 -1.31520
 F 1.56588 1.59542 1.30113
 H -1.55888 -1.16114 -0.13448
 H 1.54544 -1.12810 0.11267
 H -1.61994 -0.92772 -0.13684
 H 1.69700 -0.89479 0.15593
 H -2.75599 -0.36547 -0.31096
 H 2.76339 -0.30781 0.31181
13
bifur_IRC_Distances_MW_output/new_data/bifur_traj4_Distances point 107
C -1.03035 0.73388 -0.47213
 C 1.00273 0.75747 0.47340
 C -0.04284 1.12106 0.01032
 C -1.78762 -0.50850 -0.24116
 C 1.80042 -0.47080 0.24203
 F -1.57776 1.55600 -1.31568
 F 1.56530 1.59591 1.30139
 H -1.56095 -1.16181 -0.15212
 H 1.54339 -1.12755 0.09570
 H -1.61852 -0.92711 -0.11793
 H 1.69859 -0.89529 0.17553
 H -2.75595 -0.36551 -0.31160
 H 2.76355 -0.30778 0.31226
13
bifur_IRC_Distances_MW_output/new_data/bifur_traj4_Distances point 108
C -1.03001 0.73369 -0.47318
 C 1.00284 0.75767 0.47286
 C -0.04160 1.12110 0.00720
 C -1.78773 -0.50856 -0.24119
 C 1.80035 -0.47074 0.24285
 F -1.57761 1.55542 -1.31621
 F 1.56466 1.59647 1.30166
 H -1.56327 -1.16258 -0.17204
 H 1.54108 -1.12694 0.07658
 H -1.61691 -0.92641 -0.09663
 H 1.70036 -0.89583 0.19763
 H -2.75591 -0.36555 -0.31230
 H 2.76373 -0.30773 0.31276
13
bifur_IRC_Distances_MW_output/new_data/bifur_traj4_Distances point 109
C -1.02964 0.73348 -0.47430
 C 1.00296 0.75787 0.47228
 C -0.04027 1.12114 0.00388
 C -1.78784 -0.50863 -0.24122
 C 1.80027 -0.47067 0.24372
 F -1.57745 1.55479 -1.31676
 F 1.56398 1.59706 1.30194
 H -1.56572 -1.16341 -0.19331
 H 1.53860 -1.12630 0.05621
 H -1.61519 -0.92564 -0.07393
 H 1.70223 -0.89640 0.22124
 H -2.75588 -0.36559 -0.31303
 H 2.76394 -0.30769 0.31326
13
bifur_IRC_Distances_MW_output/new_data/bifur_traj4_Distances point 110
C -1.02927 0.73326 -0.47544
 C 1.00309 0.75809 0.47169
 C -0.03891 1.12117 0.00048
 C -1.78795 -0.50870 -0.24127
 C 1.80019 -0.47060 0.24463
 F -1.57731 1.55415 -1.31730
 F 1.56330 1.59767 1.30221
 H -1.56822 -1.16429 -0.21510
 H 1.53605 -1.12567 0.03539
 H -1.61341 -0.92483 -0.05071
 H 1.70414 -0.89697 0.24542
 H -2.75585 -0.36564 -0.31375
 H 2.76415 -0.30764 0.31376
13
bifur_IRC_Distances_MW_output/new_data/bifur_traj4_Distances point 111
C -1.02927 0.73326 -0.47544
 C 1.00309 0.75809 0.47169
 C -0.03891 1.12117 0.00048
 C -1.78795 -0.50870 -0.24127
 C 1.80019 -0.47060 0.24463
 F -1.57731 1.55415 -1.31730
 F 1.56330 1.59767 1.30220
 H -1.56822 -1.16429 -0.21510
 H 1.53605 -1.12567 0.03539
 H -1.61341 -0.92483 -0.05072
 H 1.70414 -0.89697 0.24541
 H -2.75585 -0.36564 -0.31375
 H 2.76415 -0.30764 0.31376
13
bifur_IRC_Distances_MW_output/new_data/bifur_traj4_Distances point 112
C -1.02857 0.73285 -0.47760
 C 1.00333 0.75849 0.47056
 C -0.03634 1.12123 -0.00593
 C -1.78814 -0.50884 -0.24137
 C 1.80001 -0.47047 0.24635
 F -1.57705 1.55293 -1.31829
 F 1.56203 1.59883 1.30266
 H -1.57297 -1.16599 -0.25649
 H 1.53114 -1.12450 -0.00403
 H -1.60997 -0.92325 -0.00678
 H 1.70777 -0.89799 0.29130
 H -2.75581 -0.36573 -0.31505
 H 2.76457 -0.30755 0.31464
13
bifur_IRC_Distances_MW_output/new_data/bifur_traj4_Distances point 113
C -1.02828 0.73268 -0.47848
 C 1.00343 0.75865 0.47010
 C -0.03529 1.12126 -0.00854
 C -1.78822 -0.50889 -0.24141
 C 1.79993 -0.47042 0.24706
 F -1.57696 1.55243 -1.31869
 F 1.56152 1.59930 1.30283
 H -1.57492 -1.16671 -0.27345
 H 1.52910 -1.12404 -0.02013
 H -1.60853 -0.92258 0.01116
 H 1.70926 -0.89839 0.31010
 H -2.75580 -0.36577 -0.31555
 H 2.76476 -0.30751 0.31498
13
bifur_IRC_Distances_MW_output/new_data/bifur_traj4_Distances point 114
C -1.02807 0.73256 -0.47912
 C 1.00350 0.75877 0.46977
 C -0.03452 1.12127 -0.01044
 C -1.78827 -0.50893 -0.24145
 C 1.79987 -0.47038 0.24759
 F -1.57689 1.55206 -1.31897
 F 1.56115 1.59965 1.30295
 H -1.57635 -1.16725 -0.28588
 H 1.52758 -1.12371 -0.03191
 H -1.60745 -0.92209 0.02429
 H 1.71037 -0.89868 0.32387
 H -2.75580 -0.36580 -0.31592
 H 2.76489 -0.30748 0.31522
13
bifur_IRC_Distances_MW_output/new_data/bifur_traj4_Distances point 115
C -1.02795 0.73249 -0.47949
 C 1.00354 0.75884 0.46958
 C -0.03409 1.12128 -0.01152
 C -1.78830 -0.50896 -0.24147
 C 1.79984 -0.47036 0.24788
 F -1.57685 1.55185 -1.31913
 F 1.56094 1.59985 1.30301
 H -1.57717 -1.16756 -0.29294
 H 1.52671 -1.12352 -0.03859
 H -1.60683 -0.92180 0.03174
 H 1.71100 -0.89884 0.33169
 H -2.75580 -0.36582 -0.31612
 H 2.76497 -0.30746 0.31536
13
bifur_IRC_Distances_MW_output/new_data/bifur_traj4_Distances point 116
C -1.02792 0.73247 -0.47959
 C 1.00355 0.75886 0.46952
 C -0.03396 1.12128 -0.01183
 C -1.78831 -0.50896 -0.24148
 C 1.79983 -0.47035 0.24797
 F -1.57684 1.55179 -1.31918
 F 1.56088 1.59990 1.30303
 H -1.57741 -1.16764 -0.29498
 H 1.52646 -1.12347 -0.04053
 H -1.60666 -0.92172 0.03390
 H 1.71118 -0.89889 0.33395
 H -2.75580 -0.36582 -0.31618
 H 2.76499 -0.30746 0.31540
13
bifur_IRC_Distances_MW_output/new_data/bifur_traj4_Distances point 117
C -1.02795 0.73249 -0.47950
 C 1.00354 0.75884 0.46957
 C -0.03407 1.12128 -0.01156
 C -1.78830 -0.50896 -0.24148
 C 1.79984 -0.47036 0.24790
 F -1.57685 1.55185 -1.31914
 F 1.56094 1.59986 1.30301
 H -1.57720 -1.16757 -0.29320
 H 1.52668 -1.12352 -0.03884
 H -1.60681 -0.92179 0.03202
 H 1.71102 -0.89885 0.33198
 H -2.75580 -0.36582 -0.31613
 H 2.76497 -0.30746 0.31536
13
bifur_IRC_Distances_MW_output/new_data/bifur_traj4_Distances point 118
C -1.02802 0.73253 -0.47929
 C 1.00352 0.75880 0.46968
 C -0.03433 1.12128 -0.01093
 C -1.78829 -0.50894 -0.24146
 C 1.79986 -0.47037 0.24772
 F -1.57687 1.55197 -1.31904
 F 1.56106 1.59974 1.30298
 H -1.57672 -1.16739 -0.28907
 H 1.52719 -1.12362 -0.03493
 H -1.60717 -0.92196 0.02766
 H 1.71065 -0.89875 0.32741
 H -2.75580 -0.36581 -0.31601
 H 2.76493 -0.30747 0.31529
13
bifur_IRC_Distances_MW_output/new_data/bifur_traj4_Distances point 119
C -1.02810 0.73258 -0.47903
 C 1.00349 0.75875 0.46981
 C -0.03463 1.12127 -0.01018
 C -1.78827 -0.50893 -0.24145
 C 1.79988 -0.47039 0.24751
 F -1.57690 1.55211 -1.31893
 F 1.56120 1.59960 1.30293
 H -1.57615 -1.16717 -0.28415
 H 1.52779 -1.12375 -0.03027
 H -1.60760 -0.92216 0.02247
 H 1.71021 -0.89864 0.32196
 H -2.75580 -0.36580 -0.31587
 H 2.76487 -0.30748 0.31519
13
bifur_IRC_Distances_MW_output/new_data/bifur_traj4_Distances point 120
C -1.02817 0.73262 -0.47882
 C 1.00347 0.75871 0.46993
 C -0.03489 1.12127 -0.00954
 C -1.78825 -0.50891 -0.24143
 C 1.79990 -0.47040 0.24734
 F -1.57692 1.55224 -1.31884
 F 1.56133 1.59949 1.30289
 H -1.57567 -1.16700 -0.28000
 H 1.52830 -1.12387 -0.02634
 H -1.60796 -0.92232 0.01808
 H 1.70984 -0.89854 0.31736
 H -2.75580 -0.36579 -0.31575
 H 2.76483 -0.30749 0.31511
13
bifur_IRC_Distances_MW_output/new_data/bifur_traj4_Distances point 121
C -1.02821 0.73264 -0.47870
 C 1.00345 0.75869 0.46999
 C -0.03503 1.12126 -0.00919
 C -1.78824 -0.50891 -0.24143
 C 1.79991 -0.47041 0.24724
 F -1.57693 1.55230 -1.31878
 F 1.56140 1.59942 1.30287
 H -1.57541 -1.16690 -0.27771
 H 1.52858 -1.12393 -0.02416
 H -1.60816 -0.92241 0.01566
 H 1.70964 -0.89849 0.31482
 H -2.75580 -0.36578 -0.31568
 H 2.76480 -0.30750 0.31507
13
bifur_IRC_Distances_MW_output/new_data/bifur_traj4_Distances point 122
C -1.02821 0.73264 -0.47870
 C 1.00345 0.75869 0.46999
 C -0.03503 1.12126 -0.00919
 C -1.78824 -0.50891 -0.24143
 C 1.79991 -0.47041 0.24724
 F -1.57693 1.55230 -1.31878
 F 1.56140 1.59942 1.30287
 H -1.57541 -1.16690 -0.27771
 H 1.52858 -1.12393 -0.02416
 H -1.60816 -0.92241 0.01566
 H 1.70964 -0.89849 0.31482
 H -2.75580 -0.36578 -0.31568
 H 2.76480 -0.30750 0.31507
13
bifur_IRC_Distances_MW_output/new_data/bifur_traj4_Distances point 123
C -1.02819 0.73263 -0.47875
 C 1.00346 0.75870 0.46996
 C -0.03496 1.12126 -0.00935
 C -1.78824 -0.50891 -0.24143
 C 1.79991 -0.47040 0.24729
 F -1.57693 1.55227 -1.31881
 F 1.56136 1.59945 1.30288
 H -1.57553 -1.16694 -0.27877
 H 1.52845 -1.12390 -0.02518
 H -1.60807 -0.92237 0.01679
 H 1.70973 -0.89852 0.31600
 H -2.75580 -0.36579 -0.31571
 H 2.76481 -0.30750 0.31509
13
bifur_IRC_Distances_MW_output/new_data/bifur_traj4_Distances point 124
C -1.02815 0.73261 -0.47888
 C 1.00347 0.75873 0.46990
 C -0.03482 1.12127 -0.00971
 C -1.78825 -0.50892 -0.24144
 C 1.79990 -0.47040 0.24739
 F -1.57691 1.55220 -1.31886
 F 1.56129 1.59952 1.30290
 H -1.57581 -1.16704 -0.28114
 H 1.52816 -1.12384 -0.02741
 H -1.60786 -0.92228 0.01928
 H 1.70994 -0.89857 0.31862
 H -2.75580 -0.36579 -0.31578
 H 2.76484 -0.30749 0.31513
13
bifur_IRC_Distances_MW_output/new_data/bifur_traj4_Distances point 125
C -1.02811 0.73258 -0.47902
 C 1.00349 0.75875 0.46982
 C -0.03464 1.12127 -0.01015
 C -1.78826 -0.50893 -0.24145
 C 1.79988 -0.47039 0.24751
 F -1.57690 1.55212 -1.31893
 F 1.56121 1.59960 1.30293
 H -1.57613 -1.16717 -0.28398
 H 1.52781 -1.12376 -0.03011
 H -1.60762 -0.92216 0.02229
 H 1.71020 -0.89864 0.32177
 H -2.75580 -0.36580 -0.31586
 H 2.76487 -0.30748 0.31519
13
bifur_IRC_Distances_MW_output/new_data/bifur_traj4_Distances point 126
C -1.02806 0.73255 -0.47917
 C 1.00351 0.75878 0.46974
 C -0.03447 1.12127 -0.01059
 C -1.78828 -0.50894 -0.24145
 C 1.79987 -0.47038 0.24763
 F -1.57688 1.55204 -1.31899
 F 1.56113 1.59968 1.30296
 H -1.57646 -1.16729 -0.28682
 H 1.52746 -1.12368 -0.03280
 H -1.60737 -0.92205 0.02529
 H 1.71045 -0.89870 0.32492
 H -2.75580 -0.36580 -0.31594
 H 2.76490 -0.30748 0.31524
13
bifur_IRC_Distances_MW_output/new_data/bifur_traj4_Distances point 127
C -1.02802 0.73253 -0.47930
 C 1.00352 0.75880 0.46968
 C -0.03432 1.12128 -0.01096
 C -1.78829 -0.50894 -0.24146
 C 1.79986 -0.47037 0.24773
 F -1.57687 1.55196 -1.31905
 F 1.56105 1.59975 1.30298
 H -1.57675 -1.16740 -0.28928
 H 1.52716 -1.12362 -0.03513
 H -1.60716 -0.92195 0.02789
 H 1.71067 -0.89876 0.32764
 H -2.75580 -0.36581 -0.31602
 H 2.76493 -0.30747 0.31529
13
bifur_IRC_Distances_MW_output/new_data/bifur_traj4_Distances point 128
C -1.02799 0.73251 -0.47939
 C 1.00353 0.75882 0.46963
 C -0.03421 1.12128 -0.01122
 C -1.78829 -0.50895 -0.24147
 C 1.79985 -0.47036 0.24780
 F -1.57686 1.55191 -1.31909
 F 1.56100 1.59979 1.30299
 H -1.57695 -1.16747 -0.29100
 H 1.52695 -1.12357 -0.03676
 H -1.60700 -0.92188 0.02970
 H 1.71082 -0.89880 0.32955
 H -2.75580 -0.36581 -0.31606
 H 2.76495 -0.30747 0.31532
13
bifur_IRC_Distances_MW_output/new_data/bifur_traj4_Distances point 129
C -1.02798 0.73250 -0.47942
 C 1.00353 0.75883 0.46961
 C -0.03417 1.12128 -0.01133
 C -1.78830 -0.50895 -0.24147
 C 1.79985 -0.47036 0.24783
 F -1.57686 1.55189 -1.31910
 F 1.56098 1.59981 1.30300
 H -1.57702 -1.16750 -0.29167
 H 1.52687 -1.12356 -0.03739
 H -1.60695 -0.92185 0.03040
 H 1.71088 -0.89881 0.33028
 H -2.75580 -0.36581 -0.31608
 H 2.76495 -0.30747 0.31533
13
bifur_IRC_Distances_MW_output/new_data/bifur_traj4_Distances point 130
C -1.02799 0.73251 -0.47939
 C 1.00353 0.75882 0.46963
 C -0.03420 1.12128 -0.01124
 C -1.78829 -0.50895 -0.24147
 C 1.79985 -0.47036 0.24781
 F -1.57686 1.55191 -1.31909
 F 1.56100 1.59980 1.30299
 H -1.57696 -1.16748 -0.29113
 H 1.52694 -1.12357 -0.03688
 H -1.60699 -0.92187 0.02984
 H 1.71084 -0.89880 0.32969
 H -2.75580 -0.36581 -0.31607
 H 2.76495 -0.30747 0.31532
13
bifur_IRC_Distances_MW_output/new_data/bifur_traj4_Distances point 131
C -1.02801 0.73253 -0.47931
 C 1.00352 0.75881 0.46967
 C -0.03430 1.12128 -0.01099
 C -1.78829 -0.50894 -0.24146
 C 1.79986 -0.47037 0.24774
 F -1.57687 1.55196 -1.31905
 F 1.56105 1.59975 1.30298
 H -1.57677 -1.16740 -0.28947
 H 1.52714 -1.12361 -0.03531
 H -1.60714 -0.92194 0.02808
 H 1.71069 -0.89876 0.32785
 H -2.75580 -0.36581 -0.31602
 H 2.76493 -0.30747 0.31529
13
bifur_IRC_Distances_MW_output/new_data/bifur_traj4_Distances point 132
C -1.02806 0.73255 -0.47917
 C 1.00351 0.75878 0.46974
 C -0.03446 1.12127 -0.01060
 C -1.78828 -0.50894 -0.24146
 C 1.79987 -0.47038 0.24763
 F -1.57688 1.55203 -1.31899
 F 1.56112 1.59968 1.30296
 H -1.57647 -1.16729 -0.28691
 H 1.52745 -1.12368 -0.03288
 H -1.60736 -0.92205 0.02538
 H 1.71046 -0.89870 0.32501
 H -2.75580 -0.36580 -0.31595
 H 2.76490 -0.30748 0.31524
13
bifur_IRC_Distances_MW_output/new_data/bifur_traj4_Distances point 133
C -1.02806 0.73255 -0.47917
 C 1.00351 0.75878 0.46974
 C -0.03446 1.12127 -0.01060
 C -1.78828 -0.50894 -0.24146
 C 1.79987 -0.47038 0.24763
 F -1.57688 1.55203 -1.31899
 F 1.56112 1.59968 1.30296
 H -1.57647 -1.16729 -0.28691
 H 1.52745 -1.12368 -0.03288
 H -1.60736 -0.92205 0.02538
 H 1.71046 -0.89870 0.32501
 H -2.75580 -0.36580 -0.31595
 H 2.76490 -0.30748 0.31524
13
bifur_IRC_Distances_MW_output/new_data/bifur_traj4_Distances point 134
C -1.02814 0.73260 -0.47892
 C 1.00348 0.75873 0.46987
 C -0.03476 1.12127 -0.00985
 C -1.78826 -0.50892 -0.24144
 C 1.79989 -0.47039 0.24743
 F -1.57691 1.55218 -1.31888
 F 1.56127 1.59954 1.30291
 H -1.57591 -1.16708 -0.28205
 H 1.52805 -1.12381 -0.02828
 H -1.60779 -0.92224 0.02024
 H 1.71003 -0.89859 0.31962
 H -2.75580 -0.36579 -0.31581
 H 2.76485 -0.30749 0.31515
13
bifur_IRC_Distances_MW_output/new_data/bifur_traj4_Distances point 135
C -1.02813 0.73259 -0.47896
 C 1.00348 0.75874 0.46985
 C -0.03472 1.12127 -0.00997
 C -1.78826 -0.50892 -0.24144
 C 1.79989 -0.47039 0.24746
 F -1.57690 1.55215 -1.31890
 F 1.56125 1.59956 1.30292
 H -1.57600 -1.16712 -0.28278
 H 1.52796 -1.12379 -0.02897
 H -1.60772 -0.92221 0.02102
 H 1.71009 -0.89861 0.32043
 H -2.75580 -0.36579 -0.31583
 H 2.76486 -0.30749 0.31516
13
bifur_IRC_Distances_MW_output/new_data/bifur_traj4_Distances point 136
C -1.02805 0.73255 -0.47920
 C 1.00351 0.75879 0.46973
 C -0.03443 1.12127 -0.01067
 C -1.78828 -0.50894 -0.24146
 C 1.79987 -0.47038 0.24765
 F -1.57688 1.55202 -1.31900
 F 1.56111 1.59969 1.30296
 H -1.57653 -1.16732 -0.28740
 H 1.52739 -1.12367 -0.03335
 H -1.60732 -0.92203 0.02590
 H 1.71050 -0.89871 0.32556
 H -2.75580 -0.36581 -0.31596
 H 2.76491 -0.30748 0.31525
13
bifur_IRC_Distances_MW_output/new_data/bifur_traj4_Distances point 137
C -1.02790 0.73246 -0.47967
 C 1.00356 0.75887 0.46948
 C -0.03388 1.12129 -0.01205
 C -1.78832 -0.50897 -0.24149
 C 1.79982 -0.47035 0.24803
 F -1.57683 1.55175 -1.31921
 F 1.56084 1.59995 1.30304
 H -1.57758 -1.16771 -0.29643
 H 1.52628 -1.12343 -0.04189
 H -1.60653 -0.92166 0.03542
 H 1.71131 -0.89892 0.33555
 H -2.75580 -0.36583 -0.31622
 H 2.76501 -0.30746 0.31542
13
bifur_IRC_Distances_MW_output/new_data/bifur_traj4_Distances point 138
C -1.02767 0.73232 -0.48037
 C 1.00364 0.75901 0.46911
 C -0.03303 1.12130 -0.01415
 C -1.78837 -0.50901 -0.24153
 C 1.79976 -0.47030 0.24861
 F -1.57676 1.55135 -1.31952
 F 1.56044 1.60033 1.30316
 H -1.57918 -1.16831 -0.31018
 H 1.52457 -1.12307 -0.05490
 H -1.60530 -0.92109 0.04991
 H 1.71255 -0.89922 0.35079
 H -2.75580 -0.36586 -0.31660
 H 2.76516 -0.30742 0.31568
13
bifur_IRC_Distances_MW_output/new_data/bifur_traj4_Distances point 139
C -1.02735 0.73213 -0.48134
 C 1.00375 0.75919 0.46861
 C -0.03189 1.12132 -0.01699
 C -1.78844 -0.50907 -0.24160
 C 1.79966 -0.47024 0.24941
 F -1.57667 1.55079 -1.31993
 F 1.55990 1.60086 1.30330
 H -1.58138 -1.16915 -0.32892
 H 1.52221 -1.12259 -0.07258
 H -1.60360 -0.92031 0.06962
 H 1.71426 -0.89963 0.37152
 H -2.75581 -0.36590 -0.31711
 H 2.76537 -0.30738 0.31601
13
bifur_IRC_Distances_MW_output/new_data/bifur_traj4_Distances point 140
C -1.02697 0.73190 -0.48252
 C 1.00388 0.75941 0.46799
 C -0.03049 1.12134 -0.02046
 C -1.78853 -0.50915 -0.24169
 C 1.79954 -0.47017 0.25040
 F -1.57656 1.55011 -1.32044
 F 1.55924 1.60151 1.30346
 H -1.58412 -1.17020 -0.35201
 H 1.51923 -1.12202 -0.09432
 H -1.60144 -0.91933 0.09385
 H 1.71640 -0.90011 0.39707
 H -2.75583 -0.36595 -0.31772
 H 2.76564 -0.30733 0.31640
13
bifur_IRC_Distances_MW_output/new_data/bifur_traj4_Distances point 141
C -1.02655 0.73163 -0.48383
 C 1.00402 0.75966 0.46730
 C -0.02895 1.12136 -0.02429
 C -1.78861 -0.50923 -0.24180
 C 1.79941 -0.47008 0.25150
 F -1.57644 1.54934 -1.32101
 F 1.55851 1.60223 1.30361
 H -1.58723 -1.17140 -0.37768
 H 1.51583 -1.12140 -0.11843
 H -1.59894 -0.91820 0.12071
 H 1.71885 -0.90063 0.42546
 H -2.75586 -0.36601 -0.31836
 H 2.76595 -0.30727 0.31681
13
bifur_IRC_Distances_MW_output/new_data/bifur_traj4_Distances point 142
C -1.02612 0.73136 -0.48516
 C 1.00416 0.75991 0.46661
 C -0.02740 1.12138 -0.02815
 C -1.78869 -0.50932 -0.24193
 C 1.79926 -0.46999 0.25263
 F -1.57632 1.54856 -1.32158
 F 1.55779 1.60298 1.30374
 H -1.59046 -1.17266 -0.40382
 H 1.51227 -1.12078 -0.14291
 H -1.59628 -0.91702 0.14798
 H 1.72143 -0.90113 0.45435
 H -2.75591 -0.36608 -0.31898
 H 2.76628 -0.30721 0.31720
13
bifur_IRC_Distances_MW_output/new_data/bifur_traj4_Distances point 143
C -1.02571 0.73111 -0.48641
 C 1.00429 0.76016 0.46596
 C -0.02595 1.12140 -0.03178
 C -1.78876 -0.50940 -0.24206
 C 1.79912 -0.46991 0.25372
 F -1.57621 1.54781 -1.32213
 F 1.55711 1.60369 1.30384
 H -1.59361 -1.17388 -0.42866
 H 1.50876 -1.12022 -0.16611
 H -1.59364 -0.91587 0.17382
 H 1.72397 -0.90159 0.48179
 H -2.75597 -0.36614 -0.31953
 H 2.76659 -0.30716 0.31755
13
bifur_IRC_Distances_MW_output/new_data/bifur_traj4_Distances point 144
C -1.02571 0.73111 -0.48641
 C 1.00429 0.76016 0.46596
 C -0.02595 1.12140 -0.03178
 C -1.78876 -0.50940 -0.24206
 C 1.79912 -0.46991 0.25372
 F -1.57621 1.54781 -1.32213
 F 1.55711 1.60369 1.30384
 H -1.59361 -1.17388 -0.42866
 H 1.50876 -1.12022 -0.16611
 H -1.59364 -0.91587 0.17382
 H 1.72397 -0.90159 0.48179
 H -2.75597 -0.36614 -0.31953
 H 2.76659 -0.30716 0.31755
13
bifur_IRC_Distances_MW_output/new_data/bifur_traj4_Distances point 145
C -1.02505 0.73068 -0.48847
 C 1.00450 0.76055 0.46492
 C -0.02361 1.12142 -0.03763
 C -1.78887 -0.50954 -0.24229
 C 1.79888 -0.46977 0.25551
 F -1.57602 1.54658 -1.32305
 F 1.55602 1.60486 1.30395
 H -1.59897 -1.17595 -0.46936
 H 1.50276 -1.11933 -0.20398
 H -1.58903 -0.91392 0.21600
 H 1.72834 -0.90229 0.52671
 H -2.75608 -0.36623 -0.32037
 H 2.76713 -0.30706 0.31807
13
bifur_IRC_Distances_MW_output/new_data/bifur_traj4_Distances point 146
C -1.02482 0.73053 -0.48920
 C 1.00457 0.76070 0.46455
 C -0.02279 1.12142 -0.03968
 C -1.78890 -0.50959 -0.24238
 C 1.79879 -0.46972 0.25615
 F -1.57595 1.54613 -1.32339
 F 1.55563 1.60528 1.30398
 H -1.60094 -1.17671 -0.48383
 H 1.50054 -1.11902 -0.21741
 H -1.58730 -0.91320 0.23095
 H 1.72997 -0.90253 0.54267
 H -2.75614 -0.36627 -0.32065
 H 2.76733 -0.30703 0.31825
13
bifur_IRC_Distances_MW_output/new_data/bifur_traj4_Distances point 147
C -1.02465 0.73041 -0.48973
 C 1.00462 0.76080 0.46428
 C -0.02220 1.12142 -0.04116
 C -1.78892 -0.50962 -0.24244
 C 1.79872 -0.46968 0.25662
 F -1.57590 1.54581 -1.32364
 F 1.55536 1.60559 1.30399
 H -1.60240 -1.17727 -0.49437
 H 1.49890 -1.11880 -0.22718
 H -1.58601 -0.91267 0.24182
 H 1.73118 -0.90270 0.55430
 H -2.75618 -0.36629 -0.32085
 H 2.76748 -0.30701 0.31837
13
bifur_IRC_Distances_MW_output/new_data/bifur_traj4_Distances point 148
C -1.02453 0.73033 -0.49010
 C 1.00466 0.76087 0.46410
 C -0.02179 1.12142 -0.04220
 C -1.78894 -0.50965 -0.24249
 C 1.79868 -0.46965 0.25694
 F -1.57586 1.54558 -1.32382
 F 1.55516 1.60581 1.30400
 H -1.60343 -1.17766 -0.50174
 H 1.49773 -1.11865 -0.23400
 H -1.58510 -0.91230 0.24941
 H 1.73204 -0.90281 0.56241
 H -2.75620 -0.36631 -0.32098
 H 2.76758 -0.30699 0.31845
13
bifur_IRC_Distances_MW_output/new_data/bifur_traj4_Distances point 149
C -1.02444 0.73027 -0.49037
 C 1.00468 0.76093 0.46396
 C -0.02148 1.12143 -0.04296
 C -1.78895 -0.50967 -0.24253
 C 1.79864 -0.46963 0.25719
 F -1.57584 1.54541 -1.32395
 F 1.55502 1.60597 1.30400
 H -1.60421 -1.17795 -0.50724
 H 1.49685 -1.11854 -0.23909
 H -1.58440 -0.91202 0.25507
 H 1.73269 -0.90290 0.56847
 H -2.75623 -0.36632 -0.32108
 H 2.76766 -0.30698 0.31851
13
bifur_IRC_Distances_MW_output/new_data/bifur_traj4_Distances point 150
C -1.02436 0.73022 -0.49064
 C 1.00471 0.76098 0.46383
 C -0.02119 1.12143 -0.04370
 C -1.78896 -0.50969 -0.24256
 C 1.79861 -0.46961 0.25743
 F -1.57581 1.54525 -1.32408
 F 1.55488 1.60613 1.30401
 H -1.60496 -1.17824 -0.51255
 H 1.49600 -1.11843 -0.24400
 H -1.58373 -0.91174 0.26054
 H 1.73332 -0.90298 0.57432
 H -2.75625 -0.36634 -0.32117
 H 2.76774 -0.30697 0.31857
13
bifur_IRC_Distances_MW_output/new_data/bifur_traj4_Distances point 151
C -1.02426 0.73015 -0.49096
 C 1.00473 0.76104 0.46367
 C -0.02084 1.12143 -0.04458
 C -1.78897 -0.50971 -0.24261
 C 1.79857 -0.46959 0.25771
 F -1.57578 1.54505 -1.32423
 F 1.55471 1.60631 1.30401
 H -1.60587 -1.17859 -0.51889
 H 1.49497 -1.11831 -0.24985
 H -1.58291 -0.91142 0.26706
 H 1.73409 -0.90308 0.58131
 H -2.75628 -0.36635 -0.32128
 H 2.76783 -0.30695 0.31864
13
bifur_IRC_Distances_MW_output/new_data/bifur_traj4_Distances point 152
C -1.02414 0.73007 -0.49133
 C 1.00477 0.76112 0.46349
 C -0.02044 1.12143 -0.04560
 C -1.78898 -0.50973 -0.24266
 C 1.79852 -0.46956 0.25804
 F -1.57574 1.54482 -1.32442
 F 1.55452 1.60653 1.30401
 H -1.60694 -1.17899 -0.52626
 H 1.49376 -1.11816 -0.25667
 H -1.58194 -0.91103 0.27464
 H 1.73499 -0.90319 0.58944
 H -2.75631 -0.36637 -0.32140
 H 2.76793 -0.30693 0.31871
13
bifur_IRC_Distances_MW_output/new_data/bifur_traj4_Distances point 153
C -1.02402 0.72998 -0.49171
 C 1.00480 0.76120 0.46330
 C -0.02002 1.12143 -0.04666
 C -1.78900 -0.50976 -0.24271
 C 1.79848 -0.46954 0.25839
 F -1.57570 1.54458 -1.32461
 F 1.55432 1.60676 1.30402
 H -1.60807 -1.17942 -0.53398
 H 1.49247 -1.11801 -0.26379
 H -1.58092 -0.91063 0.28256
 H 1.73594 -0.90330 0.59794
 H -2.75635 -0.36639 -0.32153
 H 2.76805 -0.30692 0.31879
13
bifur_IRC_Distances_MW_output/new_data/bifur_traj4_Distances point 154
C -1.02390 0.72990 -0.49209
 C 1.00483 0.76127 0.46312
 C -0.01961 1.12143 -0.04767
 C -1.78901 -0.50979 -0.24277
 C 1.79843 -0.46951 0.25872
 F -1.57566 1.54435 -1.32480
 F 1.55412 1.60698 1.30401
 H -1.60917 -1.17983 -0.54141
 H 1.49123 -1.11786 -0.27064
 H -1.57991 -0.91024 0.29018
 H 1.73688 -0.90341 0.60612
 H -2.75639 -0.36640 -0.32165
 H 2.76816 -0.30690 0.31887
13
bifur_IRC_Distances_MW_output/new_data/bifur_traj4_Distances point 155
C -1.02390 0.72990 -0.49209
 C 1.00483 0.76127 0.46312
 C -0.01961 1.12143 -0.04767
 C -1.78901 -0.50979 -0.24277
 C 1.79843 -0.46951 0.25872
 F -1.57566 1.54435 -1.32480
 F 1.55412 1.60698 1.30401
 H -1.60917 -1.17983 -0.54141
 H 1.49123 -1.11786 -0.27063
 H -1.57992 -0.91024 0.29018
 H 1.73688 -0.90341 0.60611
 H -2.75639 -0.36640 -0.32165
 H 2.76816 -0.30690 0.31887
13
bifur_IRC_Distances_MW_output/new_data/bifur_traj4_Distances point 156
C -1.02369 0.72976 -0.49273
 C 1.00488 0.76140 0.46281
 C -0.01893 1.12143 -0.04940
 C -1.78903 -0.50983 -0.24286
 C 1.79835 -0.46946 0.25930
 F -1.57558 1.54395 -1.32513
 F 1.55379 1.60736 1.30401
 H -1.61108 -1.18055 -0.55415
 H 1.48905 -1.11762 -0.28237
 H -1.57816 -0.90955 0.30323
 H 1.73851 -0.90359 0.62014
 H -2.75645 -0.36644 -0.32185
 H 2.76835 -0.30687 0.31899
13
bifur_IRC_Distances_MW_output/new_data/bifur_traj4_Distances point 157
C -1.02361 0.72971 -0.49298
 C 1.00490 0.76145 0.46269
 C -0.01866 1.12143 -0.05009
 C -1.78904 -0.50985 -0.24290
 C 1.79832 -0.46944 0.25953
 F -1.57555 1.54379 -1.32526
 F 1.55366 1.60751 1.30401
 H -1.61185 -1.18084 -0.55921
 H 1.48817 -1.11752 -0.28703
 H -1.57745 -0.90928 0.30841
 H 1.73917 -0.90366 0.62571
 H -2.75648 -0.36645 -0.32193
 H 2.76842 -0.30686 0.31904
13
bifur_IRC_Distances_MW_output/new_data/bifur_traj4_Distances point 158
C -1.02355 0.72966 -0.49318
 C 1.00492 0.76149 0.46260
 C -0.01845 1.12143 -0.05061
 C -1.78904 -0.50986 -0.24293
 C 1.79829 -0.46943 0.25970
 F -1.57553 1.54367 -1.32536
 F 1.55356 1.60763 1.30400
 H -1.61245 -1.18106 -0.56310
 H 1.48749 -1.11745 -0.29060
 H -1.57690 -0.90907 0.31239
 H 1.73968 -0.90371 0.62999
 H -2.75650 -0.36646 -0.32198
 H 2.76848 -0.30685 0.31907
13
bifur_IRC_Distances_MW_output/new_data/bifur_traj4_Distances point 159
C -1.02351 0.72964 -0.49329
 C 1.00493 0.76151 0.46254
 C -0.01833 1.12143 -0.05093
 C -1.78905 -0.50987 -0.24294
 C 1.79828 -0.46942 0.25981
 F -1.57552 1.54359 -1.32542
 F 1.55350 1.60770 1.30400
 H -1.61281 -1.18120 -0.56547
 H 1.48708 -1.11740 -0.29279
 H -1.57656 -0.90894 0.31482
 H 1.74000 -0.90374 0.63261
 H -2.75652 -0.36646 -0.32202
 H 2.76852 -0.30685 0.31909
13
bifur_IRC_Distances_MW_output/new_data/bifur_traj4_Distances point 160
C -1.02351 0.72963 -0.49332
 C 1.00493 0.76152 0.46253
 C -0.01830 1.12143 -0.05100
 C -1.78905 -0.50987 -0.24295
 C 1.79827 -0.46942 0.25984
 F -1.57551 1.54358 -1.32544
 F 1.55348 1.60772 1.30400
 H -1.61290 -1.18123 -0.56601
 H 1.48698 -1.11739 -0.29328
 H -1.57649 -0.90891 0.31536
 H 1.74007 -0.90375 0.63319
 H -2.75652 -0.36646 -0.32203
 H 2.76853 -0.30684 0.31910
13
bifur_IRC_Distances_MW_output/new_data/bifur_traj4_Distances point 161
C -1.02353 0.72965 -0.49324
 C 1.00493 0.76150 0.46257
 C -0.01838 1.12143 -0.05078
 C -1.78904 -0.50986 -0.24294
 C 1.79828 -0.46942 0.25976
 F -1.57552 1.54363 -1.32540
 F 1.55352 1.60767 1.30400
 H -1.61265 -1.18113 -0.56440
 H 1.48727 -1.11742 -0.29180
 H -1.57672 -0.90900 0.31372
 H 1.73985 -0.90373 0.63142
 H -2.75651 -0.36646 -0.32200
 H 2.76850 -0.30685 0.31908
13
bifur_IRC_Distances_MW_output/new_data/bifur_traj4_Distances point 162
C -1.02359 0.72969 -0.49304
 C 1.00491 0.76146 0.46266
 C -0.01859 1.12143 -0.05025
 C -1.78904 -0.50985 -0.24291
 C 1.79831 -0.46944 0.25958
 F -1.57555 1.54375 -1.32529
 F 1.55363 1.60755 1.30401
 H -1.61204 -1.18091 -0.56044
 H 1.48796 -1.11750 -0.28816
 H -1.57728 -0.90921 0.30967
 H 1.73933 -0.90367 0.62707
 H -2.75649 -0.36645 -0.32194
 H 2.76844 -0.30686 0.31905
13
bifur_IRC_Distances_MW_output/new_data/bifur_traj4_Distances point 163
C -1.02369 0.72976 -0.49272
 C 1.00488 0.76140 0.46281
 C -0.01893 1.12143 -0.04940
 C -1.78903 -0.50983 -0.24286
 C 1.79835 -0.46946 0.25930
 F -1.57558 1.54395 -1.32513
 F 1.55379 1.60736 1.30401
 H -1.61108 -1.18055 -0.55411
 H 1.48906 -1.11762 -0.28234
 H -1.57817 -0.90956 0.30319
 H 1.73850 -0.90359 0.62010
 H -2.75645 -0.36644 -0.32185
 H 2.76835 -0.30687 0.31899
13
bifur_IRC_Distances_MW_output/new_data/bifur_traj4_Distances point 164
C -1.02383 0.72986 -0.49230
 C 1.00485 0.76131 0.46302
 C -0.01939 1.12143 -0.04824
 C -1.78902 -0.50980 -0.24280
 C 1.79840 -0.46949 0.25891
 F -1.57563 1.54422 -1.32490
 F 1.55401 1.60711 1.30401
 H -1.60979 -1.18007 -0.54560
 H 1.49051 -1.11778 -0.27450
 H -1.57934 -0.91001 0.29448
 H 1.73741 -0.90347 0.61073
 H -2.75641 -0.36642 -0.32172
 H 2.76822 -0.30689 0.31891
13
bifur_IRC_Distances_MW_output/new_data/bifur_traj4_Distances point 165
C -1.02399 0.72997 -0.49179
 C 1.00481 0.76121 0.46327
 C -0.01994 1.12143 -0.04685
 C -1.78900 -0.50976 -0.24272
 C 1.79847 -0.46953 0.25845
 F -1.57569 1.54454 -1.32464
 F 1.55428 1.60680 1.30402
 H -1.60827 -1.17950 -0.53538
 H 1.49224 -1.11798 -0.26508
 H -1.58073 -0.91055 0.28399
 H 1.73612 -0.90332 0.59948
 H -2.75636 -0.36639 -0.32155
 H 2.76807 -0.30691 0.31881
13
bifur_IRC_Distances_MW_output/new_data/bifur_traj4_Distances point 166
C -1.02399 0.72997 -0.49179
 C 1.00481 0.76121 0.46327
 C -0.01994 1.12143 -0.04685
 C -1.78900 -0.50976 -0.24272
 C 1.79847 -0.46953 0.25845
 F -1.57569 1.54454 -1.32464
 F 1.55428 1.60680 1.30402
 H -1.60827 -1.17950 -0.53538
 H 1.49224 -1.11798 -0.26508
 H -1.58073 -0.91055 0.28399
 H 1.73612 -0.90332 0.59948
 H -2.75636 -0.36639 -0.32155
 H 2.76807 -0.30691 0.31881
13
bifur_IRC_Distances_MW_output/new_data/bifur_traj4_Distances point 167
C -1.02434 0.73020 -0.49071
 C 1.00471 0.76100 0.46379
 C -0.02111 1.12143 -0.04390
 C -1.78896 -0.50969 -0.24257
 C 1.79860 -0.46961 0.25749
 F -1.57580 1.54520 -1.32411
 F 1.55484 1.60617 1.30401
 H -1.60517 -1.17832 -0.51400
 H 1.49576 -1.11840 -0.24534
 H -1.58354 -0.91167 0.26203
 H 1.73350 -0.90300 0.57592
 H -2.75626 -0.36634 -0.32120
 H 2.76776 -0.30696 0.31858
13
bifur_IRC_Distances_MW_output/new_data/bifur_traj4_Distances point 168
C -1.02446 0.73029 -0.49031
 C 1.00468 0.76092 0.46399
 C -0.02156 1.12143 -0.04278
 C -1.78894 -0.50966 -0.24252
 C 1.79865 -0.46964 0.25713
 F -1.57584 1.54545 -1.32392
 F 1.55505 1.60593 1.30400
 H -1.60402 -1.17788 -0.50590
 H 1.49707 -1.11857 -0.23785
 H -1.58457 -0.91209 0.25370
 H 1.73253 -0.90288 0.56701
 H -2.75622 -0.36632 -0.32105
 H 2.76764 -0.30698 0.31850
13
bifur_IRC_Distances_MW_output/new_data/bifur_traj4_Distances point 169
C -1.02455 0.73035 -0.49003
 C 1.00465 0.76086 0.46413
 C -0.02186 1.12142 -0.04201
 C -1.78893 -0.50965 -0.24248
 C 1.79869 -0.46966 0.25689
 F -1.57587 1.54562 -1.32379
 F 1.55520 1.60577 1.30400
 H -1.60325 -1.17759 -0.50044
 H 1.49794 -1.11868 -0.23280
 H -1.58526 -0.91236 0.24808
 H 1.73189 -0.90279 0.56099
 H -2.75620 -0.36631 -0.32096
 H 2.76757 -0.30699 0.31844
13
bifur_IRC_Distances_MW_output/new_data/bifur_traj4_Distances point 170
C -1.02461 0.73038 -0.48986
 C 1.00463 0.76083 0.46421
 C -0.02205 1.12142 -0.04155
 C -1.78893 -0.50963 -0.24246
 C 1.79871 -0.46967 0.25674
 F -1.57589 1.54573 -1.32371
 F 1.55528 1.60567 1.30399
 H -1.60278 -1.17741 -0.49710
 H 1.49847 -1.11875 -0.22971
 H -1.58568 -0.91253 0.24464
 H 1.73150 -0.90274 0.55730
 H -2.75619 -0.36630 -0.32090
 H 2.76752 -0.30700 0.31840
13
bifur_IRC_Distances_MW_output/new_data/bifur_traj4_Distances point 171
C -1.02463 0.73040 -0.48978
 C 1.00463 0.76081 0.46426
 C -0.02214 1.12142 -0.04131
 C -1.78892 -0.50963 -0.24245
 C 1.79872 -0.46967 0.25666
 F -1.57590 1.54578 -1.32366
 F 1.55533 1.60562 1.30399
 H -1.60254 -1.17732 -0.49539
 H 1.49874 -1.11878 -0.22812
 H -1.58589 -0.91262 0.24287
 H 1.73130 -0.90272 0.55542
 H -2.75618 -0.36629 -0.32087
 H 2.76749 -0.30700 0.31838
13
bifur_IRC_Distances_MW_output/new_data/bifur_traj4_Distances point 172
C -1.02464 0.73040 -0.48977
 C 1.00463 0.76081 0.46426
 C -0.02215 1.12142 -0.04128
 C -1.78892 -0.50963 -0.24245
 C 1.79872 -0.46967 0.25665
 F -1.57590 1.54578 -1.32366
 F 1.55533 1.60562 1.30399
 H -1.60252 -1.17731 -0.49523
 H 1.49876 -1.11879 -0.22798
 H -1.58591 -0.91263 0.24271
 H 1.73128 -0.90271 0.55524
 H -2.75618 -0.36629 -0.32086
 H 2.76749 -0.30700 0.31838
13
bifur_IRC_Distances_MW_output/new_data/bifur_traj4_Distances point 173
C -1.02460 0.73038 -0.48987
 C 1.00464 0.76083 0.46421
 C -0.02204 1.12142 -0.04156
 C -1.78893 -0.50963 -0.24246
 C 1.79871 -0.46967 0.25674
 F -1.57589 1.54572 -1.32371
 F 1.55528 1.60568 1.30399
 H -1.60279 -1.17742 -0.49720
 H 1.49845 -1.11875 -0.22980
 H -1.58566 -0.91253 0.24474
 H 1.73151 -0.90274 0.55742
 H -2.75619 -0.36630 -0.32090
 H 2.76752 -0.30700 0.31840
13
bifur_IRC_Distances_MW_output/new_data/bifur_traj4_Distances point 174
C -1.02451 0.73032 -0.49015
 C 1.00466 0.76089 0.46407
 C -0.02173 1.12143 -0.04234
 C -1.78894 -0.50965 -0.24250
 C 1.79867 -0.46965 0.25699
 F -1.57586 1.54555 -1.32384
 F 1.55513 1.60584 1.30400
 H -1.60358 -1.17772 -0.50279
 H 1.49756 -1.11863 -0.23497
 H -1.58496 -0.91224 0.25050
 H 1.73216 -0.90283 0.56357
 H -2.75621 -0.36631 -0.32100
 H 2.76760 -0.30699 0.31846
13
bifur_IRC_Distances_MW_output/new_data/bifur_traj4_Distances point 175
C -1.02434 0.73020 -0.49071
 C 1.00471 0.76100 0.46379
 C -0.02111 1.12143 -0.04389
 C -1.78896 -0.50969 -0.24257
 C 1.79860 -0.46961 0.25749
 F -1.57580 1.54521 -1.32411
 F 1.55484 1.60617 1.30401
 H -1.60516 -1.17832 -0.51394
 H 1.49577 -1.11841 -0.24528
 H -1.58355 -0.91167 0.26197
 H 1.73349 -0.90300 0.57586
 H -2.75626 -0.36634 -0.32120
 H 2.76776 -0.30696 0.31858
13
bifur_IRC_Distances_MW_output/new_data/bifur_traj4_Distances point 176
C -1.02406 0.73002 -0.49157
 C 1.00479 0.76117 0.46337
 C -0.02018 1.12143 -0.04625
 C -1.78899 -0.50975 -0.24269
 C 1.79849 -0.46955 0.25826
 F -1.57571 1.54467 -1.32453
 F 1.55439 1.60667 1.30402
 H -1.60763 -1.17925 -0.53102
 H 1.49297 -1.11806 -0.26105
 H -1.58131 -0.91078 0.27952
 H 1.73557 -0.90326 0.59467
 H -2.75633 -0.36638 -0.32148
 H 2.76800 -0.30692 0.31876
13
bifur_IRC_Distances_MW_output/new_data/bifur_traj4_Distances point 177
C -1.02406 0.73002 -0.49157
 C 1.00479 0.76117 0.46337
 C -0.02018 1.12143 -0.04625
 C -1.78899 -0.50975 -0.24269
 C 1.79849 -0.46955 0.25826
 F -1.57571 1.54467 -1.32453
 F 1.55439 1.60667 1.30402
 H -1.60763 -1.17925 -0.53102
 H 1.49297 -1.11806 -0.26106
 H -1.58131 -0.91078 0.27952
 H 1.73558 -0.90326 0.59468
 H -2.75633 -0.36638 -0.32148
 H 2.76800 -0.30692 0.31876
13
bifur_IRC_Distances_MW_output/new_data/bifur_traj4_Distances point 178
C -1.02338 0.72954 -0.49373
 C 1.00496 0.76160 0.46233
 C -0.01787 1.12143 -0.05209
 C -1.78906 -0.50990 -0.24301
 C 1.79822 -0.46939 0.26020
 F -1.57546 1.54332 -1.32566
 F 1.55327 1.60796 1.30400
 H -1.61416 -1.18169 -0.57413
 H 1.48555 -1.11724 -0.30074
 H -1.57531 -0.90847 0.32366
 H 1.74115 -0.90386 0.64213
 H -2.75657 -0.36648 -0.32214
 H 2.76865 -0.30683 0.31917
13
bifur_IRC_Distances_MW_output/new_data/bifur_traj4_Distances point 179
C -1.02304 0.72930 -0.49480
 C 1.00504 0.76182 0.46183
 C -0.01676 1.12143 -0.05492
 C -1.78909 -0.50997 -0.24318
 C 1.79808 -0.46931 0.26118
 F -1.57532 1.54264 -1.32625
 F 1.55272 1.60861 1.30397
 H -1.61756 -1.18295 -0.59553
 H 1.48167 -1.11685 -0.32038
 H -1.57213 -0.90727 0.34549
 H 1.74410 -0.90413 0.66566
 H -2.75670 -0.36654 -0.32243
 H 2.76899 -0.30678 0.31935
13
bifur_IRC_Distances_MW_output/new_data/bifur_traj4_Distances point 180
C -1.02273 0.72908 -0.49578
 C 1.00511 0.76202 0.46139
 C -0.01576 1.12142 -0.05746
 C -1.78911 -0.51004 -0.24334
 C 1.79796 -0.46923 0.26207
 F -1.57519 1.54201 -1.32681
 F 1.55221 1.60921 1.30394
 H -1.62075 -1.18411 -0.61498
 H 1.47803 -1.11650 -0.33819
 H -1.56912 -0.90616 0.36528
 H 1.74689 -0.90437 0.68704
 H -2.75683 -0.36658 -0.32268
 H 2.76930 -0.30674 0.31951
13
bifur_IRC_Distances_MW_output/new_data/bifur_traj4_Distances point 181
C -1.02246 0.72889 -0.49663
 C 1.00516 0.76219 0.46101
 C -0.01491 1.12142 -0.05963
 C -1.78913 -0.51010 -0.24349
 C 1.79785 -0.46917 0.26285
 F -1.57506 1.54146 -1.32732
 F 1.55177 1.60973 1.30390
 H -1.62361 -1.18514 -0.63187
 H 1.47478 -1.11621 -0.35362
 H -1.56640 -0.90518 0.38243
 H 1.74940 -0.90457 0.70559
 H -2.75696 -0.36662 -0.32287
 H 2.76958 -0.30670 0.31963
13
bifur_IRC_Distances_MW_output/new_data/bifur_traj4_Distances point 182
C -1.02224 0.72872 -0.49734
 C 1.00520 0.76234 0.46069
 C -0.01421 1.12141 -0.06143
 C -1.78915 -0.51015 -0.24361
 C 1.79776 -0.46911 0.26350
 F -1.57495 1.54100 -1.32776
 F 1.55140 1.61017 1.30387
 H -1.62606 -1.18602 -0.64603
 H 1.47198 -1.11597 -0.36655
 H -1.56405 -0.90434 0.39679
 H 1.75158 -0.90472 0.72115
 H -2.75707 -0.36666 -0.32302
 H 2.76982 -0.30667 0.31973
13
bifur_IRC_Distances_MW_output/new_data/bifur_traj4_Distances point 183
C -1.02206 0.72859 -0.49793
 C 1.00523 0.76246 0.46044
 C -0.01365 1.12141 -0.06290
 C -1.78916 -0.51019 -0.24372
 C 1.79768 -0.46907 0.26405
 F -1.57485 1.54061 -1.32813
 F 1.55109 1.61053 1.30384
 H -1.62813 -1.18675 -0.65772
 H 1.46962 -1.11577 -0.37720
 H -1.56206 -0.90364 0.40862
 H 1.75342 -0.90485 0.73398
 H -2.75716 -0.36668 -0.32314
 H 2.77002 -0.30664 0.31981
13
bifur_IRC_Distances_MW_output/new_data/bifur_traj4_Distances point 184
C -1.02190 0.72848 -0.49841
 C 1.00526 0.76256 0.46023
 C -0.01318 1.12141 -0.06411
 C -1.78917 -0.51023 -0.24381
 C 1.79762 -0.46903 0.26450
 F -1.57477 1.54029 -1.32845
 F 1.55084 1.61084 1.30382
 H -1.62988 -1.18737 -0.66741
 H 1.46763 -1.11561 -0.38602
 H -1.56037 -0.90305 0.41841
 H 1.75498 -0.90495 0.74461
 H -2.75725 -0.36671 -0.32323
 H 2.77019 -0.30662 0.31987
13
bifur_IRC_Distances_MW_output/new_data/bifur_traj4_Distances point 185
C -1.02178 0.72838 -0.49882
 C 1.00528 0.76264 0.46006
 C -0.01280 1.12140 -0.06510
 C -1.78917 -0.51026 -0.24388
 C 1.79757 -0.46900 0.26487
 F -1.57469 1.54003 -1.32872
 F 1.55063 1.61109 1.30380
 H -1.63134 -1.18788 -0.67540
 H 1.46596 -1.11548 -0.39329
 H -1.55896 -0.90256 0.42649
 H 1.75629 -0.90503 0.75338
 H -2.75732 -0.36673 -0.32330
 H 2.77033 -0.30660 0.31992
13
bifur_IRC_Distances_MW_output/new_data/bifur_traj4_Distances point 186
C -1.02168 0.72831 -0.49912
 C 1.00529 0.76271 0.45994
 C -0.01251 1.12140 -0.06584
 C -1.78918 -0.51028 -0.24394
 C 1.79753 -0.46897 0.26515
 F -1.57464 1.53983 -1.32892
 F 1.55047 1.61128 1.30378
 H -1.63246 -1.18828 -0.68147
 H 1.46468 -1.11539 -0.39881
 H -1.55786 -0.90219 0.43261
 H 1.75730 -0.90509 0.76003
 H -2.75737 -0.36674 -0.32336
 H 2.77043 -0.30659 0.31995
13
bifur_IRC_Distances_MW_output/new_data/bifur_traj4_Distances point 187
C -1.02162 0.72827 -0.49931
 C 1.00530 0.76275 0.45986
 C -0.01234 1.12140 -0.06629
 C -1.78918 -0.51029 -0.24397
 C 1.79751 -0.46896 0.26533
 F -1.57460 1.53970 -1.32905
 F 1.55037 1.61140 1.30377
 H -1.63315 -1.18851 -0.68513
 H 1.46391 -1.11533 -0.40213
 H -1.55720 -0.90196 0.43630
 H 1.75792 -0.90512 0.76405
 H -2.75741 -0.36675 -0.32339
 H 2.77050 -0.30658 0.31997
13
bifur_IRC_Distances_MW_output/new_data/bifur_traj4_Distances point 188
C -1.02162 0.72827 -0.49931
 C 1.00530 0.76275 0.45986
 C -0.01234 1.12140 -0.06629
 C -1.78918 -0.51029 -0.24397
 C 1.79751 -0.46896 0.26533
 F -1.57460 1.53970 -1.32905
 F 1.55037 1.61140 1.30377
 H -1.63315 -1.18851 -0.68513
 H 1.46391 -1.11533 -0.40213
 H -1.55720 -0.90196 0.43630
 H 1.75792 -0.90512 0.76404
 H -2.75741 -0.36675 -0.32339
 H 2.77050 -0.30658 0.31997
13
bifur_IRC_Distances_MW_output/new_data/bifur_traj4_Distances point 189
C -1.02164 0.72828 -0.49925
 C 1.00529 0.76273 0.45989
 C -0.01240 1.12140 -0.06614
 C -1.78918 -0.51029 -0.24396
 C 1.79751 -0.46896 0.26527
 F -1.57461 1.53975 -1.32901
 F 1.55040 1.61136 1.30378
 H -1.63291 -1.18843 -0.68387
 H 1.46417 -1.11535 -0.40099
 H -1.55743 -0.90204 0.43503
 H 1.75770 -0.90511 0.76266
 H -2.75739 -0.36675 -0.32338
 H 2.77048 -0.30658 0.31997
13
bifur_IRC_Distances_MW_output/new_data/bifur_traj4_Distances point 190
C -1.02173 0.72834 -0.49898
 C 1.00528 0.76268 0.46000
 C -0.01265 1.12140 -0.06549
 C -1.78918 -0.51027 -0.24391
 C 1.79755 -0.46899 0.26502
 F -1.57466 1.53992 -1.32883
 F 1.55054 1.61119 1.30379
 H -1.63193 -1.18809 -0.67859
 H 1.46529 -1.11543 -0.39619
 H -1.55838 -0.90237 0.42970
 H 1.75682 -0.90506 0.75687
 H -2.75734 -0.36674 -0.32333
 H 2.77038 -0.30659 0.31994
13
bifur_IRC_Distances_MW_output/new_data/bifur_traj4_Distances point 191
C -1.02186 0.72844 -0.49855
 C 1.00526 0.76259 0.46018
 C -0.01305 1.12140 -0.06444
 C -1.78917 -0.51024 -0.24383
 C 1.79760 -0.46902 0.26462
 F -1.57474 1.54020 -1.32854
 F 1.55077 1.61092 1.30381
 H -1.63037 -1.18754 -0.67010
 H 1.46707 -1.11557 -0.38847
 H -1.55990 -0.90289 0.42113
 H 1.75542 -0.90498 0.74756
 H -2.75727 -0.36671 -0.32326
 H 2.77023 -0.30661 0.31989
13
bifur_IRC_Distances_MW_output/new_data/bifur_traj4_Distances point 192
C -1.02204 0.72858 -0.49797
 C 1.00523 0.76247 0.46042
 C -0.01360 1.12141 -0.06301
 C -1.78916 -0.51020 -0.24372
 C 1.79768 -0.46906 0.26409
 F -1.57484 1.54059 -1.32816
 F 1.55107 1.61056 1.30384
 H -1.62828 -1.18681 -0.65857
 H 1.46944 -1.11576 -0.37797
 H -1.56191 -0.90359 0.40948
 H 1.75356 -0.90486 0.73491
 H -2.75717 -0.36669 -0.32315
 H 2.77003 -0.30664 0.31981
13
bifur_IRC_Distances_MW_output/new_data/bifur_traj4_Distances point 193
C -1.02226 0.72874 -0.49727
 C 1.00520 0.76232 0.46072
 C -0.01428 1.12141 -0.06126
 C -1.78914 -0.51015 -0.24360
 C 1.79777 -0.46912 0.26344
 F -1.57496 1.54104 -1.32772
 F 1.55143 1.61013 1.30387
 H -1.62583 -1.18594 -0.64472
 H 1.47224 -1.11599 -0.36535
 H -1.56427 -0.90442 0.39546
 H 1.75137 -0.90471 0.71971
 H -2.75706 -0.36665 -0.32301
 H 2.76979 -0.30667 0.31972
13
bifur_IRC_Distances_MW_output/new_data/bifur_traj4_Distances point 194
C -1.02249 0.72891 -0.49654
 C 1.00516 0.76217 0.46105
 C -0.01500 1.12142 -0.05940
 C -1.78913 -0.51010 -0.24347
 C 1.79786 -0.46918 0.26277
 F -1.57508 1.54152 -1.32726
 F 1.55182 1.60967 1.30391
 H -1.62330 -1.18503 -0.63008
 H 1.47513 -1.11624 -0.35199
 H -1.56670 -0.90529 0.38062
 H 1.74913 -0.90455 0.70363
 H -2.75694 -0.36662 -0.32285
 H 2.76955 -0.30670 0.31962
13
bifur_IRC_Distances_MW_output/new_data/bifur_traj4_Distances point 195
C -1.02271 0.72907 -0.49584
 C 1.00511 0.76203 0.46136
 C -0.01570 1.12142 -0.05761
 C -1.78911 -0.51005 -0.24335
 C 1.79795 -0.46923 0.26213
 F -1.57518 1.54197 -1.32685
 F 1.55218 1.60924 1.30393
 H -1.62096 -1.18418 -0.61621
 H 1.47780 -1.11648 -0.33931
 H -1.56893 -0.90609 0.36653
 H 1.74707 -0.90438 0.68839
 H -2.75684 -0.36658 -0.32269
 H 2.76932 -0.30673 0.31952
13
bifur_IRC_Distances_MW_output/new_data/bifur_traj4_Distances point 196
C -1.02291 0.72921 -0.49521
 C 1.00507 0.76190 0.46165
 C -0.01634 1.12143 -0.05597
 C -1.78910 -0.51000 -0.24325
 C 1.79803 -0.46928 0.26155
 F -1.57527 1.54238 -1.32648
 F 1.55251 1.60886 1.30396
 H -1.61887 -1.18343 -0.60357
 H 1.48018 -1.11670 -0.32774
 H -1.57090 -0.90682 0.35368
 H 1.74524 -0.90423 0.67450
 H -2.75675 -0.36655 -0.32254
 H 2.76912 -0.30676 0.31942
13
bifur_IRC_Distances_MW_output/new_data/bifur_traj4_Distances point 197
C -1.02310 0.72934 -0.49461
 C 1.00503 0.76178 0.46192
 C -0.01695 1.12143 -0.05442
 C -1.78908 -0.50996 -0.24315
 C 1.79811 -0.46932 0.26101
 F -1.57535 1.54276 -1.32614
 F 1.55281 1.60850 1.30397
 H -1.61695 -1.18272 -0.59172
 H 1.48237 -1.11692 -0.31689
 H -1.57271 -0.90749 0.34161
 H 1.74357 -0.90408 0.66148
 H -2.75667 -0.36653 -0.32238
 H 2.76893 -0.30679 0.31932
13
bifur_IRC_Distances_MW_output/new_data/bifur_traj4_Distances point 198
C -1.02328 0.72948 -0.49403
 C 1.00499 0.76166 0.46220
 C -0.01756 1.12143 -0.05287
 C -1.78907 -0.50992 -0.24306
 C 1.79818 -0.46937 0.26047
 F -1.57543 1.54313 -1.32582
 F 1.55312 1.60814 1.30399
 H -1.61509 -1.18204 -0.58004
 H 1.48449 -1.11713 -0.30617
 H -1.57445 -0.90814 0.32970
 H 1.74195 -0.90393 0.64863
 H -2.75660 -0.36650 -0.32223
 H 2.76874 -0.30681 0.31922
13
bifur_IRC_Distances_MW_output/new_data/bifur_traj4_Distances point 199
C -1.02328 0.72948 -0.49403
 C 1.00499 0.76166 0.46220
 C -0.01756 1.12143 -0.05287
 C -1.78907 -0.50992 -0.24306
 C 1.79818 -0.46937 0.26047
 F -1.57543 1.54313 -1.32582
 F 1.55312 1.60814 1.30399
 H -1.61509 -1.18204 -0.58004
 H 1.48449 -1.11713 -0.30617
 H -1.57445 -0.90814 0.32970
 H 1.74195 -0.90393 0.64863
 H -2.75660 -0.36650 -0.32223
 H 2.76874 -0.30681 0.31922
13
bifur_IRC_Distances_MW_output/new_data/bifur_traj4_Distances point 200
C -1.02366 0.72974 -0.49282
 C 1.00489 0.76142 0.46277
 C -0.01883 1.12143 -0.04966
 C -1.78903 -0.50984 -0.24287
 C 1.79834 -0.46945 0.25938
 F -1.57557 1.54389 -1.32518
 F 1.55374 1.60742 1.30401
 H -1.61137 -1.18066 -0.55603
 H 1.48872 -1.11758 -0.28410
 H -1.57790 -0.90945 0.30515
 H 1.73875 -0.90361 0.62221
 H -2.75646 -0.36644 -0.32188
 H 2.76838 -0.30687 0.31901
13
bifur_IRC_Distances_MW_output/new_data/bifur_traj4_Distances point 201
C -1.02386 0.72987 -0.49222
 C 1.00484 0.76130 0.46306
 C -0.01947 1.12143 -0.04803
 C -1.78901 -0.50979 -0.24278
 C 1.79841 -0.46950 0.25884
 F -1.57564 1.54427 -1.32486
 F 1.55405 1.60706 1.30401
 H -1.60956 -1.17998 -0.54404
 H 1.49078 -1.11781 -0.27306
 H -1.57956 -0.91010 0.29287
 H 1.73721 -0.90344 0.60901
 H -2.75640 -0.36641 -0.32169
 H 2.76820 -0.30689 0.31889
13
bifur_IRC_Distances_MW_output/new_data/bifur_traj4_Distances point 202
C -1.02403 0.72999 -0.49167
 C 1.00480 0.76119 0.46332
 C -0.02007 1.12143 -0.04652
 C -1.78899 -0.50976 -0.24271
 C 1.79848 -0.46954 0.25834
 F -1.57570 1.54461 -1.32458
 F 1.55434 1.60673 1.30402
 H -1.60792 -1.17936 -0.53300
 H 1.49264 -1.11803 -0.26288
 H -1.58105 -0.91068 0.28155
 H 1.73582 -0.90329 0.59686
 H -2.75634 -0.36638 -0.32152
 H 2.76803 -0.30692 0.31878
13
bifur_IRC_Distances_MW_output/new_data/bifur_traj4_Distances point 203
C -1.02417 0.73009 -0.49122
 C 1.00476 0.76110 0.46354
 C -0.02055 1.12143 -0.04530
 C -1.78898 -0.50973 -0.24264
 C 1.79854 -0.46957 0.25794
 F -1.57575 1.54489 -1.32436
 F 1.55457 1.60647 1.30401
 H -1.60662 -1.17887 -0.52409
 H 1.49411 -1.11820 -0.25467
 H -1.58223 -0.91115 0.27241
 H 1.73472 -0.90315 0.58705
 H -2.75630 -0.36636 -0.32137
 H 2.76790 -0.30694 0.31869
13
bifur_IRC_Distances_MW_output/new_data/bifur_traj4_Distances point 204
C -1.02427 0.73016 -0.49092
 C 1.00473 0.76104 0.46369
 C -0.02088 1.12143 -0.04449
 C -1.78897 -0.50971 -0.24260
 C 1.79857 -0.46959 0.25768
 F -1.57578 1.54507 -1.32422
 F 1.55473 1.60629 1.30401
 H -1.60577 -1.17855 -0.51822
 H 1.49508 -1.11832 -0.24924
 H -1.58299 -0.91145 0.26638
 H 1.73401 -0.90307 0.58058
 H -2.75628 -0.36635 -0.32127
 H 2.76782 -0.30695 0.31863
13
bifur_IRC_Distances_MW_output/new_data/bifur_traj4_Distances point 205
C -1.02432 0.73019 -0.49077
 C 1.00472 0.76101 0.46376
 C -0.02104 1.12143 -0.04407
 C -1.78896 -0.50970 -0.24258
 C 1.79859 -0.46960 0.25755
 F -1.57580 1.54517 -1.32414
 F 1.55481 1.60621 1.30401
 H -1.60534 -1.17839 -0.51522
 H 1.49556 -1.11838 -0.24647
 H -1.58338 -0.91161 0.26329
 H 1.73364 -0.90302 0.57728
 H -2.75626 -0.36634 -0.32122
 H 2.76778 -0.30696 0.31860
13
bifur_IRC_Distances_MW_output/new_data/bifur_traj4_Distances point 206
C -1.02433 0.73020 -0.49072
 C 1.00471 0.76100 0.46379
 C -0.02110 1.12143 -0.04393
 C -1.78896 -0.50969 -0.24258
 C 1.79860 -0.46961 0.25750
 F -1.57580 1.54520 -1.32412
 F 1.55483 1.60618 1.30401
 H -1.60520 -1.17833 -0.51419
 H 1.49573 -1.11840 -0.24551
 H -1.58352 -0.91166 0.26223
 H 1.73352 -0.90301 0.57613
 H -2.75626 -0.36634 -0.32120
 H 2.76776 -0.30696 0.31859
13
bifur_IRC_Distances_MW_output/new_data/bifur_traj4_Distances point 207
C -1.02433 0.73020 -0.49072
 C 1.00471 0.76100 0.46379
 C -0.02110 1.12143 -0.04393
 C -1.78896 -0.50969 -0.24258
 C 1.79860 -0.46961 0.25750
 F -1.57580 1.54520 -1.32412
 F 1.55483 1.60618 1.30401
 H -1.60520 -1.17833 -0.51420
 H 1.49573 -1.11840 -0.24553
 H -1.58351 -0.91166 0.26224
 H 1.73352 -0.90301 0.57615
 H -2.75626 -0.36634 -0.32120
 H 2.76776 -0.30696 0.31859
13
bifur_IRC_Distances_MW_output/new_data/bifur_traj4_Distances point 208
C -1.02432 0.73019 -0.49075
 C 1.00472 0.76100 0.46378
 C -0.02107 1.12143 -0.04399
 C -1.78896 -0.50969 -0.24258
 C 1.79860 -0.46961 0.25752
 F -1.57580 1.54518 -1.32413
 F 1.55482 1.60619 1.30401
 H -1.60526 -1.17836 -0.51466
 H 1.49566 -1.11839 -0.24595
 H -1.58345 -0.91164 0.26271
 H 1.73358 -0.90301 0.57665
 H -2.75626 -0.36634 -0.32121
 H 2.76777 -0.30696 0.31859
13
bifur_IRC_Distances_MW_output/new_data/bifur_traj4_Distances point 209
C -1.02432 0.73019 -0.49077
 C 1.00472 0.76101 0.46376
 C -0.02104 1.12143 -0.04408
 C -1.78896 -0.50970 -0.24258
 C 1.79859 -0.46960 0.25755
 F -1.57580 1.54516 -1.32414
 F 1.55481 1.60621 1.30401
 H -1.60535 -1.17839 -0.51525
 H 1.49556 -1.11838 -0.24650
 H -1.58338 -0.91160 0.26332
 H 1.73365 -0.90302 0.57731
 H -2.75626 -0.36634 -0.32122
 H 2.76778 -0.30696 0.31860
13
bifur_IRC_Distances_MW_output/new_data/bifur_traj4_Distances point 210
C -1.02432 0.73019 -0.49077
 C 1.00472 0.76101 0.46376
 C -0.02104 1.12143 -0.04408
 C -1.78896 -0.50970 -0.24258
 C 1.79859 -0.46960 0.25755
 F -1.57580 1.54516 -1.32414
 F 1.55481 1.60621 1.30401
 H -1.60535 -1.17839 -0.51525
 H 1.49556 -1.11838 -0.24650
 H -1.58338 -0.91161 0.26332
 H 1.73365 -0.90302 0.57731
 H -2.75626 -0.36634 -0.32122
 H 2.76778 -0.30696 0.31860
13
bifur_IRC_Distances_MW_output/new_data/bifur_traj4_Distances point 211
C -1.02429 0.73017 -0.49087
 C 1.00473 0.76103 0.46372
 C -0.02094 1.12143 -0.04433
 C -1.78896 -0.50970 -0.24260
 C 1.79858 -0.46960 0.25763
 F -1.57579 1.54511 -1.32419
 F 1.55476 1.60626 1.30401
 H -1.60561 -1.17849 -0.51706
 H 1.49527 -1.11834 -0.24817
 H -1.58314 -0.91151 0.26518
 H 1.73387 -0.90305 0.57930
 H -2.75627 -0.36635 -0.32125
 H 2.76780 -0.30695 0.31862
13
bifur_IRC_Distances_MW_output/new_data/bifur_traj4_Distances point 212
C -1.02425 0.73014 -0.49098
 C 1.00474 0.76105 0.46366
 C -0.02082 1.12143 -0.04463
 C -1.78897 -0.50971 -0.24261
 C 1.79857 -0.46959 0.25773
 F -1.57578 1.54504 -1.32424
 F 1.55470 1.60633 1.30401
 H -1.60593 -1.17861 -0.51928
 H 1.49490 -1.11830 -0.25022
 H -1.58286 -0.91140 0.26747
 H 1.73413 -0.90308 0.58175
 H -2.75628 -0.36635 -0.32129
 H 2.76783 -0.30695 0.31864
13
bifur_IRC_Distances_MW_output/new_data/bifur_traj4_Distances point 213
C -1.02418 0.73009 -0.49121
 C 1.00476 0.76109 0.46355
 C -0.02057 1.12143 -0.04526
 C -1.78898 -0.50973 -0.24264
 C 1.79854 -0.46957 0.25793
 F -1.57575 1.54490 -1.32436
 F 1.55458 1.60646 1.30401
 H -1.60659 -1.17886 -0.52383
 H 1.49416 -1.11821 -0.25442
 H -1.58226 -0.91116 0.27214
 H 1.73469 -0.90315 0.58676
 H -2.75630 -0.36636 -0.32136
 H 2.76790 -0.30694 0.31869
13
bifur_IRC_Distances_MW_output/new_data/bifur_traj4_Distances point 214
C -1.02404 0.73000 -0.49162
 C 1.00479 0.76118 0.46334
 C -0.02011 1.12143 -0.04641
 C -1.78899 -0.50975 -0.24270
 C 1.79849 -0.46954 0.25831
 F -1.57571 1.54464 -1.32456
 F 1.55436 1.60671 1.30402
 H -1.60780 -1.17932 -0.53217
 H 1.49278 -1.11804 -0.26212
 H -1.58116 -0.91072 0.28071
 H 1.73572 -0.90327 0.59595
 H -2.75634 -0.36638 -0.32150
 H 2.76802 -0.30692 0.31877
13
bifur_IRC_Distances_MW_output/new_data/bifur_traj4_Distances point 215
C -1.02384 0.72986 -0.49228
 C 1.00485 0.76131 0.46303
 C -0.01941 1.12143 -0.04819
 C -1.78901 -0.50980 -0.24279
 C 1.79840 -0.46949 0.25889
 F -1.57563 1.54423 -1.32489
 F 1.55402 1.60710 1.30401
 H -1.60973 -1.18004 -0.54520
 H 1.49058 -1.11779 -0.27413
 H -1.57940 -0.91003 0.29407
 H 1.73736 -0.90346 0.61029
 H -2.75641 -0.36641 -0.32171
 H 2.76821 -0.30689 0.31890
13
bifur_IRC_Distances_MW_output/new_data/bifur_traj4_Distances point 216
C -1.02356 0.72967 -0.49315
 C 1.00492 0.76148 0.46261
 C -0.01848 1.12143 -0.05053
 C -1.78904 -0.50986 -0.24292
 C 1.79829 -0.46943 0.25968
 F -1.57553 1.54368 -1.32535
 F 1.55357 1.60761 1.30401
 H -1.61236 -1.18103 -0.56255
 H 1.48759 -1.11746 -0.29010
 H -1.57698 -0.90910 0.31183
 H 1.73961 -0.90370 0.62939
 H -2.75650 -0.36646 -0.32198
 H 2.76848 -0.30685 0.31907
13
bifur_IRC_Distances_MW_output/new_data/bifur_traj4_Distances point 217
C -1.02324 0.72944 -0.49417
 C 1.00500 0.76169 0.46213
 C -0.01741 1.12143 -0.05326
 C -1.78907 -0.50993 -0.24308
 C 1.79816 -0.46935 0.26060
 F -1.57541 1.54304 -1.32590
 F 1.55304 1.60823 1.30399
 H -1.61554 -1.18221 -0.58293
 H 1.48397 -1.11708 -0.30883
 H -1.57402 -0.90798 0.33265
 H 1.74235 -0.90397 0.65181
 H -2.75662 -0.36650 -0.32227
 H 2.76879 -0.30681 0.31925
13
bifur_IRC_Distances_MW_output/new_data/bifur_traj4_Distances point 218
C -1.02289 0.72920 -0.49528
 C 1.00507 0.76191 0.46162
 C -0.01627 1.12143 -0.05615
 C -1.78910 -0.51001 -0.24326
 C 1.79802 -0.46927 0.26161
 F -1.57526 1.54233 -1.32652
 F 1.55247 1.60890 1.30395
 H -1.61910 -1.18351 -0.60497
 H 1.47992 -1.11668 -0.32903
 H -1.57069 -0.90674 0.35510
 H 1.74544 -0.90425 0.67604
 H -2.75676 -0.36656 -0.32255
 H 2.76914 -0.30676 0.31943
13
bifur_IRC_Distances_MW_output/new_data/bifur_traj4_Distances point 219
C -1.02253 0.72894 -0.49641
 C 1.00515 0.76215 0.46110
 C -0.01513 1.12142 -0.05909
 C -1.78913 -0.51009 -0.24345
 C 1.79788 -0.46918 0.26265
 F -1.57509 1.54160 -1.32719
 F 1.55188 1.60960 1.30391
 H -1.62288 -1.18488 -0.62763
 H 1.47560 -1.11628 -0.34975
 H -1.56709 -0.90543 0.37813
 H 1.74877 -0.90452 0.70094
 H -2.75692 -0.36661 -0.32282
 H 2.76951 -0.30671 0.31960
13
bifur_IRC_Distances_MW_output/new_data/bifur_traj4_Distances point 220
C -1.02217 0.72868 -0.49755
 C 1.00521 0.76238 0.46060
 C -0.01401 1.12141 -0.06197
 C -1.78915 -0.51017 -0.24365
 C 1.79773 -0.46910 0.26370
 F -1.57491 1.54086 -1.32789
 F 1.55129 1.61030 1.30386
 H -1.62682 -1.18629 -0.65031
 H 1.47112 -1.11590 -0.37045
 H -1.56333 -0.90409 0.40113
 H 1.75225 -0.90477 0.72585
 H -2.75710 -0.36667 -0.32307
 H 2.76989 -0.30666 0.31976
13
bifur_IRC_Distances_MW_output/new_data/bifur_traj4_Distances point 221
C -1.02217 0.72868 -0.49755
 C 1.00521 0.76238 0.46060
 C -0.01401 1.12141 -0.06197
 C -1.78915 -0.51017 -0.24365
 C 1.79773 -0.46910 0.26370
 F -1.57491 1.54086 -1.32789
 F 1.55129 1.61030 1.30386
 H -1.62682 -1.18629 -0.65031
 H 1.47112 -1.11590 -0.37045
 H -1.56333 -0.90409 0.40112
 H 1.75225 -0.90477 0.72584
 H -2.75710 -0.36667 -0.32307
 H 2.76989 -0.30666 0.31976
13
bifur_IRC_Distances_MW_output/new_data/bifur_traj4_Distances point 222
C -1.02147 0.72815 -0.49981
 C 1.00532 0.76285 0.45966
 C -0.01188 1.12139 -0.06749
 C -1.78919 -0.51033 -0.24407
 C 1.79744 -0.46892 0.26579
 F -1.57451 1.53937 -1.32940
 F 1.55011 1.61171 1.30375
 H -1.63501 -1.18916 -0.69498
 H 1.46179 -1.11517 -0.41108
 H -1.55539 -0.90134 0.44623
 H 1.75959 -0.90522 0.77485
 H -2.75750 -0.36677 -0.32347
 H 2.77068 -0.30656 0.32003
13
bifur_IRC_Distances_MW_output/new_data/bifur_traj4_Distances point 223
C -1.02112 0.72789 -0.50092
 C 1.00536 0.76309 0.45921
 C -0.01087 1.12138 -0.07013
 C -1.78920 -0.51041 -0.24429
 C 1.79731 -0.46883 0.26682
 F -1.57428 1.53863 -1.33020
 F 1.54952 1.61242 1.30368
 H -1.63927 -1.19063 -0.71697
 H 1.45694 -1.11484 -0.43102
 H -1.55121 -0.89994 0.46834
 H 1.76346 -0.90541 0.79895
 H -2.75772 -0.36683 -0.32362
 H 2.77108 -0.30651 0.32014
13
bifur_IRC_Distances_MW_output/new_data/bifur_traj4_Distances point 224
C -1.02079 0.72763 -0.50200
 C 1.00538 0.76332 0.45880
 C -0.00992 1.12137 -0.07264
 C -1.78922 -0.51049 -0.24451
 C 1.79717 -0.46874 0.26783
 F -1.57403 1.53790 -1.33101
 F 1.54894 1.61311 1.30362
 H -1.64355 -1.19208 -0.73828
 H 1.45208 -1.11452 -0.45030
 H -1.54698 -0.89855 0.48972
 H 1.76738 -0.90559 0.82228
 H -2.75795 -0.36688 -0.32375
 H 2.77149 -0.30646 0.32024
13
bifur_IRC_Distances_MW_output/new_data/bifur_traj4_Distances point 225
C -1.02047 0.72738 -0.50301
 C 1.00540 0.76353 0.45843
 C -0.00906 1.12135 -0.07492
 C -1.78923 -0.51056 -0.24472
 C 1.79705 -0.46866 0.26877
 F -1.57379 1.53722 -1.33181
 F 1.54840 1.61375 1.30357
 H -1.64765 -1.19345 -0.75797
 H 1.44743 -1.11424 -0.46809
 H -1.54292 -0.89724 0.50943
 H 1.77115 -0.90573 0.84384
 H -2.75818 -0.36693 -0.32384
 H 2.77187 -0.30642 0.32031
13
bifur_IRC_Distances_MW_output/new_data/bifur_traj4_Distances point 226
C -1.02020 0.72717 -0.50388
 C 1.00541 0.76372 0.45812
 C -0.00833 1.12134 -0.07686
 C -1.78924 -0.51063 -0.24490
 C 1.79695 -0.46859 0.26959
 F -1.57356 1.53662 -1.33253
 F 1.54792 1.61432 1.30352
 H -1.65133 -1.19468 -0.77513
 H 1.44326 -1.11400 -0.48356
 H -1.53925 -0.89607 0.52657
 H 1.77456 -0.90585 0.86261
 H -2.75839 -0.36697 -0.32391
 H 2.77222 -0.30638 0.32037
13
bifur_IRC_Distances_MW_output/new_data/bifur_traj4_Distances point 227
C -1.01998 0.72699 -0.50461
 C 1.00542 0.76387 0.45787
 C -0.00775 1.12133 -0.07844
 C -1.78925 -0.51068 -0.24506
 C 1.79686 -0.46853 0.27026
 F -1.57336 1.53612 -1.33315
 F 1.54752 1.61479 1.30349
 H -1.65445 -1.19570 -0.78925
 H 1.43975 -1.11381 -0.49627
 H -1.53614 -0.89509 0.54065
 H 1.77745 -0.90594 0.87805
 H -2.75857 -0.36700 -0.32395
 H 2.77251 -0.30635 0.32042
13
bifur_IRC_Distances_MW_output/new_data/bifur_traj4_Distances point 228
C -1.01981 0.72685 -0.50517
 C 1.00541 0.76400 0.45768
 C -0.00730 1.12132 -0.07964
 C -1.78926 -0.51072 -0.24518
 C 1.79680 -0.46848 0.27079
 F -1.57320 1.53573 -1.33365
 F 1.54720 1.61516 1.30346
 H -1.65691 -1.19650 -0.80017
 H 1.43697 -1.11367 -0.50610
 H -1.53368 -0.89432 0.55153
 H 1.77974 -0.90601 0.88999
 H -2.75871 -0.36703 -0.32397
 H 2.77273 -0.30633 0.32045
13
bifur_IRC_Distances_MW_output/new_data/bifur_traj4_Distances point 229
C -1.01968 0.72675 -0.50557
 C 1.00541 0.76408 0.45755
 C -0.00699 1.12131 -0.08049
 C -1.78926 -0.51075 -0.24527
 C 1.79675 -0.46844 0.27117
 F -1.57308 1.53545 -1.33401
 F 1.54698 1.61542 1.30344
 H -1.65869 -1.19708 -0.80798
 H 1.43495 -1.11357 -0.51312
 H -1.53189 -0.89377 0.55929
 H 1.78141 -0.90605 0.89852
 H -2.75882 -0.36705 -0.32399
 H 2.77290 -0.30631 0.32046
13
bifur_IRC_Distances_MW_output/new_data/bifur_traj4_Distances point 230
C -1.01960 0.72669 -0.50583
 C 1.00541 0.76414 0.45747
 C -0.00679 1.12131 -0.08102
 C -1.78926 -0.51077 -0.24533
 C 1.79673 -0.46842 0.27140
 F -1.57301 1.53528 -1.33424
 F 1.54684 1.61559 1.30343
 H -1.65982 -1.19744 -0.81285
 H 1.43369 -1.11351 -0.51749
 H -1.53076 -0.89342 0.56413
 H 1.78247 -0.90608 0.90384
 H -2.75889 -0.36706 -0.32399
 H 2.77300 -0.30630 0.32048
13
bifur_IRC_Distances_MW_output/new_data/bifur_traj4_Distances point 231
C -1.01957 0.72666 -0.50594
 C 1.00541 0.76416 0.45744
 C -0.00671 1.12130 -0.08126
 C -1.78926 -0.51078 -0.24536
 C 1.79671 -0.46841 0.27151
 F -1.57297 1.53520 -1.33435
 F 1.54677 1.61566 1.30343
 H -1.66033 -1.19761 -0.81507
 H 1.43311 -1.11348 -0.51948
 H -1.53024 -0.89326 0.56633
 H 1.78295 -0.90609 0.90626
 H -2.75892 -0.36706 -0.32399
 H 2.77305 -0.30630 0.32048
13
bifur_IRC_Distances_MW_output/new_data/bifur_traj4_Distances point 232
C -1.01957 0.72666 -0.50594
 C 1.00541 0.76416 0.45744
 C -0.00671 1.12130 -0.08126
 C -1.78926 -0.51078 -0.24536
 C 1.79671 -0.46841 0.27151
 F -1.57297 1.53520 -1.33435
 F 1.54677 1.61566 1.30343
 H -1.66033 -1.19761 -0.81506
 H 1.43311 -1.11348 -0.51947
 H -1.53024 -0.89326 0.56633
 H 1.78295 -0.90609 0.90625
 H -2.75892 -0.36706 -0.32399
 H 2.77305 -0.30630 0.32048
13
bifur_IRC_Distances_MW_output/new_data/bifur_traj4_Distances point 233
C -1.01959 0.72668 -0.50587
 C 1.00541 0.76415 0.45746
 C -0.00676 1.12131 -0.08111
 C -1.78926 -0.51078 -0.24534
 C 1.79672 -0.46842 0.27144
 F -1.57299 1.53525 -1.33428
 F 1.54681 1.61562 1.30343
 H -1.66001 -1.19751 -0.81369
 H 1.43347 -1.11350 -0.51824
 H -1.53056 -0.89336 0.56496
 H 1.78265 -0.90608 0.90475
 H -2.75890 -0.36706 -0.32399
 H 2.77302 -0.30630 0.32048
13
bifur_IRC_Distances_MW_output/new_data/bifur_traj4_Distances point 234
C -1.01961 0.72670 -0.50579
 C 1.00541 0.76413 0.45748
 C -0.00682 1.12131 -0.08095
 C -1.78926 -0.51077 -0.24532
 C 1.79673 -0.46843 0.27137
 F -1.57302 1.53530 -1.33421
 F 1.54686 1.61557 1.30343
 H -1.65967 -1.19739 -0.81219
 H 1.43386 -1.11351 -0.51689
 H -1.53091 -0.89347 0.56347
 H 1.78232 -0.90607 0.90312
 H -2.75888 -0.36706 -0.32399
 H 2.77299 -0.30630 0.32047
13
bifur_IRC_Distances_MW_output/new_data/bifur_traj4_Distances point 235
C -1.01962 0.72670 -0.50579
 C 1.00541 0.76413 0.45748
 C -0.00682 1.12131 -0.08094
 C -1.78926 -0.51077 -0.24532
 C 1.79673 -0.46843 0.27137
 F -1.57302 1.53531 -1.33421
 F 1.54686 1.61556 1.30343
 H -1.65965 -1.19739 -0.81213
 H 1.43387 -1.11352 -0.51685
 H -1.53092 -0.89347 0.56342
 H 1.78231 -0.90607 0.90306
 H -2.75888 -0.36706 -0.32399
 H 2.77299 -0.30630 0.32047
13
bifur_IRC_Distances_MW_output/new_data/bifur_traj4_Distances point 236
C -1.01958 0.72667 -0.50590
 C 1.00541 0.76415 0.45745
 C -0.00674 1.12130 -0.08117
 C -1.78926 -0.51078 -0.24535
 C 1.79672 -0.46842 0.27147
 F -1.57298 1.53523 -1.33431
 F 1.54680 1.61564 1.30343
 H -1.66014 -1.19755 -0.81425
 H 1.43332 -1.11349 -0.51875
 H -1.53043 -0.89332 0.56552
 H 1.78277 -0.90609 0.90537
 H -2.75891 -0.36706 -0.32399
 H 2.77303 -0.30630 0.32048
13
bifur_IRC_Distances_MW_output/new_data/bifur_traj4_Distances point 237
C -1.01952 0.72663 -0.50609
 C 1.00541 0.76420 0.45739
 C -0.00659 1.12130 -0.08157
 C -1.78926 -0.51079 -0.24539
 C 1.79670 -0.46840 0.27165
 F -1.57292 1.53510 -1.33448
 F 1.54669 1.61576 1.30342
 H -1.66100 -1.19782 -0.81793
 H 1.43235 -1.11344 -0.52205
 H -1.52957 -0.89306 0.56918
 H 1.78358 -0.90610 0.90939
 H -2.75896 -0.36707 -0.32400
 H 2.77311 -0.30629 0.32049
13
bifur_IRC_Distances_MW_output/new_data/bifur_traj4_Distances point 238
C -1.01946 0.72657 -0.50631
 C 1.00540 0.76424 0.45732
 C -0.00643 1.12130 -0.08202
 C -1.78927 -0.51081 -0.24544
 C 1.79667 -0.46838 0.27185
 F -1.57286 1.53495 -1.33469
 F 1.54657 1.61590 1.30341
 H -1.66199 -1.19814 -0.82214
 H 1.43124 -1.11339 -0.52583
 H -1.52857 -0.89275 0.57336
 H 1.78451 -0.90613 0.91399
 H -2.75902 -0.36708 -0.32400
 H 2.77320 -0.30628 0.32050
13
bifur_IRC_Distances_MW_output/new_data/bifur_traj4_Distances point 239
C -1.01939 0.72652 -0.50651
 C 1.00540 0.76429 0.45726
 C -0.00627 1.12129 -0.08244
 C -1.78927 -0.51082 -0.24549
 C 1.79665 -0.46836 0.27204
 F -1.57279 1.53480 -1.33488
 F 1.54645 1.61604 1.30340
 H -1.66293 -1.19844 -0.82610
 H 1.43018 -1.11334 -0.52938
 H -1.52763 -0.89247 0.57729
 H 1.78539 -0.90615 0.91831
 H -2.75908 -0.36709 -0.32400
 H 2.77329 -0.30627 0.32050
13
bifur_IRC_Distances_MW_output/new_data/bifur_traj4_Distances point 240
C -1.01934 0.72648 -0.50669
 C 1.00540 0.76433 0.45720
 C -0.00614 1.12129 -0.08280
 C -1.78927 -0.51084 -0.24553
 C 1.79663 -0.46835 0.27220
 F -1.57273 1.53468 -1.33504
 F 1.54635 1.61615 1.30340
 H -1.66373 -1.19870 -0.82945
 H 1.42929 -1.11330 -0.53239
 H -1.52683 -0.89222 0.58061
 H 1.78614 -0.90616 0.92197
 H -2.75913 -0.36710 -0.32400
 H 2.77336 -0.30627 0.32051
13
bifur_IRC_Distances_MW_output/new_data/bifur_traj4_Distances point 241
C -1.01930 0.72644 -0.50683
 C 1.00540 0.76436 0.45716
 C -0.00604 1.12129 -0.08309
 C -1.78927 -0.51085 -0.24556
 C 1.79662 -0.46834 0.27234
 F -1.57269 1.53458 -1.33518
 F 1.54627 1.61625 1.30339
 H -1.66439 -1.19891 -0.83220
 H 1.42855 -1.11326 -0.53485
 H -1.52616 -0.89202 0.58334
 H 1.78676 -0.90617 0.92497
 H -2.75917 -0.36710 -0.32401
 H 2.77342 -0.30626 0.32052
13
bifur_IRC_Distances_MW_output/new_data/bifur_traj4_Distances point 242
C -1.01926 0.72641 -0.50696
 C 1.00539 0.76439 0.45712
 C -0.00594 1.12129 -0.08335
 C -1.78927 -0.51086 -0.24559
 C 1.79660 -0.46832 0.27246
 F -1.57264 1.53449 -1.33531
 F 1.54619 1.61633 1.30339
 H -1.66499 -1.19910 -0.83471
 H 1.42787 -1.11323 -0.53710
 H -1.52555 -0.89184 0.58583
 H 1.78733 -0.90619 0.92771
 H -2.75921 -0.36711 -0.32401
 H 2.77348 -0.30625 0.32052
13
bifur_IRC_Distances_MW_output/new_data/bifur_traj4_Distances point 243
C -1.01926 0.72641 -0.50696
 C 1.00539 0.76439 0.45712
 C -0.00594 1.12129 -0.08335
 C -1.78927 -0.51086 -0.24559
 C 1.79660 -0.46832 0.27246
 F -1.57265 1.53449 -1.33531
 F 1.54619 1.61633 1.30339
 H -1.66499 -1.19910 -0.83471
 H 1.42787 -1.11323 -0.53710
 H -1.52555 -0.89184 0.58583
 H 1.78733 -0.90619 0.92771
 H -2.75921 -0.36711 -0.32401
 H 2.77348 -0.30625 0.32052
13
bifur_IRC_Distances_MW_output/new_data/bifur_traj4_Distances point 244
C -1.01915 0.72632 -0.50730
 C 1.00539 0.76446 0.45702
 C -0.00569 1.12128 -0.08403
 C -1.78928 -0.51088 -0.24567
 C 1.79657 -0.46830 0.27277
 F -1.57253 1.53425 -1.33563
 F 1.54600 1.61656 1.30338
 H -1.66656 -1.19960 -0.84120
 H 1.42611 -1.11315 -0.54291
 H -1.52397 -0.89136 0.59225
 H 1.78881 -0.90622 0.93479
 H -2.75930 -0.36713 -0.32400
 H 2.77362 -0.30624 0.32053
13
bifur_IRC_Distances_MW_output/new_data/bifur_traj4_Distances point 245
C -1.01908 0.72627 -0.50753
 C 1.00538 0.76451 0.45696
 C -0.00553 1.12127 -0.08450
 C -1.78928 -0.51090 -0.24572
 C 1.79654 -0.46828 0.27299
 F -1.57245 1.53409 -1.33586
 F 1.54587 1.61671 1.30337
 H -1.66764 -1.19994 -0.84563
 H 1.42489 -1.11310 -0.54689
 H -1.52288 -0.89103 0.59665
 H 1.78983 -0.90623 0.93963
 H -2.75937 -0.36714 -0.32400
 H 2.77372 -0.30623 0.32054
13
bifur_IRC_Distances_MW_output/new_data/bifur_traj4_Distances point 246
C -1.01900 0.72620 -0.50778
 C 1.00538 0.76456 0.45688
 C -0.00535 1.12127 -0.08499
 C -1.78928 -0.51092 -0.24578
 C 1.79652 -0.46825 0.27322
 F -1.57237 1.53392 -1.33610
 F 1.54572 1.61687 1.30336
 H -1.66881 -1.20031 -0.85036
 H 1.42358 -1.11305 -0.55112
 H -1.52170 -0.89068 0.60133
 H 1.79093 -0.90625 0.94479
 H -2.75945 -0.36715 -0.32400
 H 2.77383 -0.30622 0.32054
13
bifur_IRC_Distances_MW_output/new_data/bifur_traj4_Distances point 247
C -1.01893 0.72615 -0.50801
 C 1.00537 0.76461 0.45682
 C -0.00519 1.12127 -0.08544
 C -1.78929 -0.51094 -0.24583
 C 1.79649 -0.46823 0.27343
 F -1.57229 1.53376 -1.33633
 F 1.54559 1.61703 1.30336
 H -1.66990 -1.20065 -0.85476
 H 1.42236 -1.11299 -0.55506
 H -1.52060 -0.89035 0.60568
 H 1.79197 -0.90627 0.94959
 H -2.75952 -0.36716 -0.32400
 H 2.77393 -0.30621 0.32055
13
bifur_IRC_Distances_MW_output/new_data/bifur_traj4_Distances point 248
C -1.01888 0.72610 -0.50820
 C 1.00536 0.76466 0.45677
 C -0.00505 1.12126 -0.08582
 C -1.78929 -0.51095 -0.24588
 C 1.79647 -0.46822 0.27361
 F -1.57222 1.53362 -1.33652
 F 1.54548 1.61715 1.30335
 H -1.67080 -1.20094 -0.85837
 H 1.42135 -1.11295 -0.55829
 H -1.51968 -0.89008 0.60925
 H 1.79282 -0.90629 0.95353
 H -2.75957 -0.36717 -0.32399
 H 2.77401 -0.30620 0.32055
13
bifur_IRC_Distances_MW_output/new_data/bifur_traj4_Distances point 249
C -1.01884 0.72606 -0.50833
 C 1.00536 0.76469 0.45673
 C -0.00496 1.12126 -0.08608
 C -1.78929 -0.51096 -0.24591
 C 1.79646 -0.46821 0.27373
 F -1.57217 1.53353 -1.33666
 F 1.54540 1.61724 1.30335
 H -1.67144 -1.20114 -0.86090
 H 1.42064 -1.11292 -0.56055
 H -1.51904 -0.88989 0.61175
 H 1.79342 -0.90629 0.95629
 H -2.75961 -0.36717 -0.32399
 H 2.77407 -0.30620 0.32056
13
bifur_IRC_Distances_MW_output/new_data/bifur_traj4_Distances point 250
C -1.01881 0.72605 -0.50840
 C 1.00536 0.76470 0.45671
 C -0.00491 1.12126 -0.08622
 C -1.78929 -0.51097 -0.24593
 C 1.79645 -0.46820 0.27380
 F -1.57215 1.53348 -1.33673
 F 1.54536 1.61729 1.30335
 H -1.67178 -1.20124 -0.86226
 H 1.42025 -1.11291 -0.56177
 H -1.51869 -0.88978 0.61310
 H 1.79375 -0.90630 0.95778
 H -2.75964 -0.36718 -0.32399
 H 2.77410 -0.30620 0.32056
13
bifur_IRC_Distances_MW_output/new_data/bifur_traj4_Distances point 251
C -1.01881 0.72604 -0.50842
 C 1.00536 0.76470 0.45671
 C -0.00490 1.12126 -0.08625
 C -1.78929 -0.51097 -0.24593
 C 1.79645 -0.46820 0.27381
 F -1.57214 1.53347 -1.33675
 F 1.54535 1.61730 1.30335
 H -1.67186 -1.20127 -0.86256
 H 1.42017 -1.11290 -0.56204
 H -1.51862 -0.88976 0.61340
 H 1.79382 -0.90630 0.95810
 H -2.75964 -0.36718 -0.32399
 H 2.77411 -0.30619 0.32056
13
bifur_IRC_Distances_MW_output/new_data/bifur_traj4_Distances point 252
C -1.01881 0.72605 -0.50839
 C 1.00536 0.76470 0.45671
 C -0.00491 1.12126 -0.08620
 C -1.78929 -0.51097 -0.24592
 C 1.79645 -0.46820 0.27379
 F -1.57215 1.53348 -1.33673
 F 1.54537 1.61728 1.30335
 H -1.67175 -1.20123 -0.86216
 H 1.42028 -1.11291 -0.56168
 H -1.51872 -0.88979 0.61300
 H 1.79372 -0.90630 0.95766
 H -2.75963 -0.36718 -0.32399
 H 2.77410 -0.30620 0.32056
13
bifur_IRC_Distances_MW_output/new_data/bifur_traj4_Distances point 253
C -1.01882 0.72605 -0.50838
 C 1.00536 0.76470 0.45672
 C -0.00492 1.12126 -0.08617
 C -1.78929 -0.51097 -0.24592
 C 1.79645 -0.46820 0.27378
 F -1.57216 1.53350 -1.33671
 F 1.54538 1.61727 1.30335
 H -1.67167 -1.20121 -0.86182
 H 1.42037 -1.11291 -0.56138
 H -1.51881 -0.88982 0.61267
 H 1.79364 -0.90630 0.95729
 H -2.75963 -0.36717 -0.32399
 H 2.77409 -0.30620 0.32056
13
bifur_IRC_Distances_MW_output/new_data/bifur_traj4_Distances point 254
C -1.01882 0.72605 -0.50838
 C 1.00536 0.76470 0.45672
 C -0.00492 1.12126 -0.08617
 C -1.78929 -0.51097 -0.24592
 C 1.79645 -0.46820 0.27378
 F -1.57216 1.53350 -1.33671
 F 1.54538 1.61727 1.30335
 H -1.67167 -1.20121 -0.86182
 H 1.42038 -1.11291 -0.56137
 H -1.51881 -0.88982 0.61266
 H 1.79364 -0.90630 0.95729
 H -2.75963 -0.36717 -0.32399
 H 2.77409 -0.30620 0.32056
13
bifur_IRC_Distances_MW_output/new_data/bifur_traj4_Distances point 255
C -1.01873 0.72597 -0.50868
 C 1.00535 0.76476 0.45663
 C -0.00471 1.12125 -0.08676
 C -1.78929 -0.51099 -0.24599
 C 1.79642 -0.46817 0.27406
 F -1.57205 1.53328 -1.33702
 F 1.54520 1.61748 1.30334
 H -1.67315 -1.20167 -0.86765
 H 1.41872 -1.11284 -0.56659
 H -1.51731 -0.88938 0.61843
 H 1.79504 -0.90632 0.96365
 H -2.75972 -0.36719 -0.32398
 H 2.77423 -0.30618 0.32056
13
bifur_IRC_Distances_MW_output/new_data/bifur_traj4_Distances point 256
C -1.01857 0.72585 -0.50919
 C 1.00533 0.76488 0.45650
 C -0.00436 1.12124 -0.08774
 C -1.78930 -0.51103 -0.24611
 C 1.79637 -0.46813 0.27453
 F -1.57186 1.53292 -1.33755
 F 1.54490 1.61781 1.30333
 H -1.67562 -1.20244 -0.87728
 H 1.41596 -1.11274 -0.57520
 H -1.51481 -0.88864 0.62794
 H 1.79739 -0.90635 0.97415
 H -2.75988 -0.36721 -0.32396
 H 2.77445 -0.30616 0.32057
13
bifur_IRC_Distances_MW_output/new_data/bifur_traj4_Distances point 257
C -1.01834 0.72566 -0.50994
 C 1.00530 0.76504 0.45631
 C -0.00387 1.12123 -0.08915
 C -1.78931 -0.51109 -0.24629
 C 1.79630 -0.46806 0.27523
 F -1.57157 1.53239 -1.33835
 F 1.54445 1.61831 1.30333
 H -1.67932 -1.20358 -0.89143
 H 1.41183 -1.11258 -0.58783
 H -1.51106 -0.88754 0.64188
 H 1.80092 -0.90639 0.98957
 H -2.76013 -0.36725 -0.32392
 H 2.77479 -0.30613 0.32058
13
bifur_IRC_Distances_MW_output/new_data/bifur_traj4_Distances point 258
C -1.01807 0.72542 -0.51084
 C 1.00525 0.76524 0.45609
 C -0.00328 1.12121 -0.09080
 C -1.78932 -0.51116 -0.24651
 C 1.79622 -0.46798 0.27606
 F -1.57120 1.53175 -1.33934
 F 1.54391 1.61892 1.30333
 H -1.68387 -1.20498 -0.90839
 H 1.40675 -1.11240 -0.60295
 H -1.50643 -0.88621 0.65858
 H 1.80527 -0.90643 1.00805
 H -2.76043 -0.36729 -0.32386
 H 2.77520 -0.30610 0.32058
13
bifur_IRC_Distances_MW_output/new_data/bifur_traj4_Distances point 259
C -1.01777 0.72517 -0.51181
 C 1.00520 0.76546 0.45588
 C -0.00268 1.12119 -0.09254
 C -1.78933 -0.51123 -0.24675
 C 1.79613 -0.46790 0.27696
 F -1.57079 1.53105 -1.34044
 F 1.54331 1.61957 1.30334
 H -1.68888 -1.20650 -0.92655
 H 1.40118 -1.11221 -0.61912
 H -1.50133 -0.88475 0.67642
 H 1.81008 -0.90646 1.02782
 H -2.76077 -0.36733 -0.32378
 H 2.77565 -0.30606 0.32058
13
bifur_IRC_Distances_MW_output/new_data/bifur_traj4_Distances point 260
C -1.01747 0.72492 -0.51279
 C 1.00513 0.76568 0.45567
 C -0.00209 1.12116 -0.09426
 C -1.78935 -0.51131 -0.24700
 C 1.79605 -0.46781 0.27787
 F -1.57035 1.53034 -1.34161
 F 1.54269 1.62024 1.30336
 H -1.69410 -1.20807 -0.94491
 H 1.39539 -1.11203 -0.63545
 H -1.49601 -0.88325 0.69443
 H 1.81511 -0.90648 1.04780
 H -2.76113 -0.36737 -0.32367
 H 2.77612 -0.30602 0.32057
13
bifur_IRC_Distances_MW_output/new_data/bifur_traj4_Distances point 261
C -1.01716 0.72466 -0.51378
 C 1.00506 0.76590 0.45549
 C -0.00153 1.12114 -0.09591
 C -1.78936 -0.51139 -0.24725
 C 1.79597 -0.46772 0.27878
 F -1.56989 1.52963 -1.34281
 F 1.54206 1.62091 1.30340
 H -1.69941 -1.20965 -0.96305
 H 1.38951 -1.11186 -0.65157
 H -1.49059 -0.88174 0.71219
 H 1.82024 -0.90649 1.06754
 H -2.76150 -0.36742 -0.32356
 H 2.77660 -0.30598 0.32055
13
bifur_IRC_Distances_MW_output/new_data/bifur_traj4_Distances point 262
C -1.01686 0.72441 -0.51476
 C 1.00498 0.76612 0.45532
 C -0.00100 1.12112 -0.09751
 C -1.78938 -0.51147 -0.24750
 C 1.79589 -0.46762 0.27967
 F -1.56940 1.52892 -1.34405
 F 1.54143 1.62157 1.30345
 H -1.70482 -1.21125 -0.98099
 H 1.38354 -1.11170 -0.66749
 H -1.48507 -0.88022 0.72972
 H 1.82548 -0.90649 1.08704
 H -2.76188 -0.36746 -0.32342
 H 2.77708 -0.30594 0.32052
13
bifur_IRC_Distances_MW_output/new_data/bifur_traj4_Distances point 263
C -1.01656 0.72415 -0.51575
 C 1.00488 0.76634 0.45517
 C -0.00048 1.12110 -0.09908
 C -1.78940 -0.51155 -0.24776
 C 1.79583 -0.46753 0.28058
 F -1.56889 1.52820 -1.34534
 F 1.54077 1.62225 1.30352
 H -1.71039 -1.21288 -0.99900
 H 1.37739 -1.11154 -0.68345
 H -1.47936 -0.87866 0.74729
 H 1.83091 -0.90647 1.10661
 H -2.76228 -0.36750 -0.32327
 H 2.77758 -0.30590 0.32049
13
bifur_IRC_Distances_MW_output/new_data/bifur_traj4_Distances point 264
C -1.01625 0.72388 -0.51676
 C 1.00478 0.76657 0.45503
 C 0.00002 1.12107 -0.10063
 C -1.78942 -0.51163 -0.24803
 C 1.79576 -0.46744 0.28150
 F -1.56834 1.52746 -1.34671
 F 1.54009 1.62294 1.30361
 H -1.71623 -1.21457 -1.01733
 H 1.37098 -1.11139 -0.69966
 H -1.47339 -0.87704 0.76513
 H 1.83660 -0.90645 1.12650
 H -2.76270 -0.36755 -0.32310
 H 2.77810 -0.30586 0.32044
13
bifur_IRC_Distances_MW_output/new_data/bifur_traj4_Distances point 265
C -1.01625 0.72388 -0.51676
 C 1.00478 0.76657 0.45503
 C 0.00002 1.12107 -0.10063
 C -1.78942 -0.51163 -0.24803
 C 1.79576 -0.46744 0.28150
 F -1.56834 1.52746 -1.34671
 F 1.54009 1.62294 1.30361
 H -1.71623 -1.21457 -1.01733
 H 1.37098 -1.11139 -0.69966
 H -1.47339 -0.87704 0.76513
 H 1.83660 -0.90645 1.12650
 H -2.76270 -0.36755 -0.32310
 H 2.77810 -0.30586 0.32044
13
bifur_IRC_Distances_MW_output/new_data/bifur_traj4_Distances point 266
C -1.01563 0.72334 -0.51880
 C 1.00455 0.76704 0.45481
 C 0.00096 1.12102 -0.10359
 C -1.78947 -0.51180 -0.24857
 C 1.79564 -0.46724 0.28333
 F -1.56717 1.52596 -1.34957
 F 1.53868 1.62434 1.30384
 H -1.72828 -1.21802 -1.05361
 H 1.35779 -1.11112 -0.73172
 H -1.46104 -0.87375 0.80037
 H 1.84839 -0.90636 1.16587
 H -2.76358 -0.36764 -0.32270
 H 2.77917 -0.30578 0.32034
13
bifur_IRC_Distances_MW_output/new_data/bifur_traj4_Distances point 267
C -1.01534 0.72309 -0.51972
 C 1.00443 0.76725 0.45473
 C 0.00135 1.12100 -0.10487
 C -1.78950 -0.51187 -0.24882
 C 1.79560 -0.46715 0.28416
 F -1.56661 1.52528 -1.35092
 F 1.53802 1.62498 1.30397
 H -1.73389 -1.21960 -1.06985
 H 1.35167 -1.11100 -0.74605
 H -1.45530 -0.87224 0.81611
 H 1.85390 -0.90631 1.18348
 H -2.76400 -0.36768 -0.32250
 H 2.77967 -0.30574 0.32029
13
bifur_IRC_Distances_MW_output/new_data/bifur_traj4_Distances point 268
C -1.01510 0.72288 -0.52052
 C 1.00432 0.76743 0.45467
 C 0.00168 1.12098 -0.10593
 C -1.78952 -0.51194 -0.24903
 C 1.79556 -0.46707 0.28486
 F -1.56611 1.52469 -1.35211
 F 1.53745 1.62552 1.30410
 H -1.73878 -1.22098 -1.08373
 H 1.34633 -1.11091 -0.75828
 H -1.45028 -0.87093 0.82953
 H 1.85872 -0.90625 1.19851
 H -2.76437 -0.36771 -0.32232
 H 2.78010 -0.30571 0.32023
13
bifur_IRC_Distances_MW_output/new_data/bifur_traj4_Distances point 269
C -1.01490 0.72271 -0.52115
 C 1.00423 0.76757 0.45464
 C 0.00192 1.12097 -0.10676
 C -1.78954 -0.51199 -0.24920
 C 1.79554 -0.46701 0.28542
 F -1.56571 1.52422 -1.35308
 F 1.53698 1.62596 1.30421
 H -1.74273 -1.22208 -1.09470
 H 1.34205 -1.11084 -0.76795
 H -1.44623 -0.86988 0.84014
 H 1.86261 -0.90620 1.21040
 H -2.76467 -0.36774 -0.32217
 H 2.78045 -0.30568 0.32019
13
bifur_IRC_Distances_MW_output/new_data/bifur_traj4_Distances point 270
C -1.01477 0.72259 -0.52160
 C 1.00417 0.76768 0.45462
 C 0.00209 1.12096 -0.10733
 C -1.78955 -0.51203 -0.24932
 C 1.79552 -0.46697 0.28582
 F -1.56541 1.52389 -1.35377
 F 1.53665 1.62627 1.30429
 H -1.74556 -1.22287 -1.10246
 H 1.33898 -1.11079 -0.77478
 H -1.44333 -0.86913 0.84763
 H 1.86540 -0.90617 1.21880
 H -2.76488 -0.36776 -0.32206
 H 2.78070 -0.30567 0.32016
13
bifur_IRC_Distances_MW_output/new_data/bifur_traj4_Distances point 271
C -1.01469 0.72252 -0.52185
 C 1.00413 0.76774 0.45461
 C 0.00219 1.12095 -0.10766
 C -1.78956 -0.51205 -0.24939
 C 1.79551 -0.46694 0.28604
 F -1.56524 1.52370 -1.35416
 F 1.53646 1.62644 1.30434
 H -1.74716 -1.22331 -1.10682
 H 1.33724 -1.11076 -0.77861
 H -1.44169 -0.86871 0.85184
 H 1.86698 -0.90615 1.22352
 H -2.76500 -0.36777 -0.32200
 H 2.78084 -0.30566 0.32014
13
bifur_IRC_Distances_MW_output/new_data/bifur_traj4_Distances point 272
C -1.01467 0.72250 -0.52190
 C 1.00412 0.76775 0.45460
 C 0.00221 1.12095 -0.10772
 C -1.78956 -0.51205 -0.24941
 C 1.79551 -0.46694 0.28609
 F -1.56521 1.52366 -1.35424
 F 1.53642 1.62648 1.30435
 H -1.74747 -1.22340 -1.10768
 H 1.33689 -1.11076 -0.77937
 H -1.44137 -0.86862 0.85267
 H 1.86729 -0.90614 1.22445
 H -2.76503 -0.36777 -0.32199
 H 2.78086 -0.30565 0.32014
13
bifur_IRC_Distances_MW_output/new_data/bifur_traj4_Distances point 273
C -1.01472 0.72255 -0.52175
 C 1.00414 0.76771 0.45461
 C 0.00215 1.12095 -0.10752
 C -1.78956 -0.51204 -0.24936
 C 1.79552 -0.46695 0.28595
 F -1.56531 1.52378 -1.35400
 F 1.53654 1.62637 1.30432
 H -1.74650 -1.22313 -1.10504
 H 1.33795 -1.11078 -0.77705
 H -1.44236 -0.86888 0.85012
 H 1.86633 -0.90616 1.22160
 H -2.76495 -0.36776 -0.32203
 H 2.78078 -0.30566 0.32015
13
bifur_IRC_Distances_MW_output/new_data/bifur_traj4_Distances point 274
C -1.01483 0.72264 -0.52140
 C 1.00420 0.76763 0.45463
 C 0.00202 1.12096 -0.10708
 C -1.78955 -0.51201 -0.24927
 C 1.79553 -0.46699 0.28564
 F -1.56554 1.52404 -1.35346
 F 1.53680 1.62613 1.30425
 H -1.74429 -1.22252 -1.09901
 H 1.34034 -1.11081 -0.77174
 H -1.44463 -0.86946 0.84430
 H 1.86416 -0.90618 1.21507
 H -2.76479 -0.36775 -0.32211
 H 2.78058 -0.30567 0.32017
13
bifur_IRC_Distances_MW_output/new_data/bifur_traj4_Distances point 275
C -1.01499 0.72278 -0.52087
 C 1.00427 0.76751 0.45465
 C 0.00182 1.12097 -0.10640
 C -1.78953 -0.51197 -0.24913
 C 1.79555 -0.46704 0.28518
 F -1.56589 1.52443 -1.35265
 F 1.53719 1.62577 1.30416
 H -1.74099 -1.22159 -1.08990
 H 1.34393 -1.11087 -0.76371
 H -1.44801 -0.87034 0.83549
 H 1.86090 -0.90623 1.20520
 H -2.76454 -0.36772 -0.32224
 H 2.78029 -0.30570 0.32021
13
bifur_IRC_Distances_MW_output/new_data/bifur_traj4_Distances point 276
C -1.01499 0.72278 -0.52087
 C 1.00427 0.76751 0.45465
 C 0.00182 1.12097 -0.10640
 C -1.78953 -0.51197 -0.24913
 C 1.79555 -0.46704 0.28518
 F -1.56589 1.52443 -1.35265
 F 1.53719 1.62577 1.30416
 H -1.74099 -1.22160 -1.08990
 H 1.34393 -1.11087 -0.76372
 H -1.44801 -0.87034 0.83550
 H 1.86090 -0.90623 1.20520
 H -2.76454 -0.36772 -0.32224
 H 2.78029 -0.30570 0.32021
13
bifur_IRC_Distances_MW_output/new_data/bifur_traj4_Distances point 277
C -1.01543 0.72316 -0.51944
 C 1.00446 0.76718 0.45475
 C 0.00124 1.12101 -0.10449
 C -1.78949 -0.51185 -0.24874
 C 1.79561 -0.46718 0.28391
 F -1.56678 1.52548 -1.35051
 F 1.53822 1.62478 1.30393
 H -1.73218 -1.21912 -1.06495
 H 1.35353 -1.11104 -0.74173
 H -1.45704 -0.87270 0.81136
 H 1.85222 -0.90632 1.17817
 H -2.76387 -0.36766 -0.32256
 H 2.77952 -0.30575 0.32030
13
bifur_IRC_Distances_MW_output/new_data/bifur_traj4_Distances point 278
C -1.01568 0.72338 -0.51863
 C 1.00457 0.76700 0.45482
 C 0.00089 1.12103 -0.10336
 C -1.78947 -0.51178 -0.24852
 C 1.79565 -0.46726 0.28318
 F -1.56727 1.52608 -1.34933
 F 1.53880 1.62423 1.30382
 H -1.72727 -1.21773 -1.05066
 H 1.35889 -1.11114 -0.72911
 H -1.46207 -0.87403 0.79751
 H 1.84740 -0.90637 1.16267
 H -2.76351 -0.36763 -0.32274
 H 2.77908 -0.30578 0.32035
13
bifur_IRC_Distances_MW_output/new_data/bifur_traj4_Distances point 279
C -1.01593 0.72360 -0.51779
 C 1.00467 0.76681 0.45491
 C 0.00051 1.12105 -0.10215
 C -1.78945 -0.51171 -0.24830
 C 1.79570 -0.46734 0.28243
 F -1.56776 1.52670 -1.34813
 F 1.53938 1.62365 1.30372
 H -1.72227 -1.21630 -1.03576
 H 1.36436 -1.11125 -0.71596
 H -1.46720 -0.87539 0.78305
 H 1.84250 -0.90641 1.14651
 H -2.76314 -0.36759 -0.32290
 H 2.77864 -0.30582 0.32039
13
bifur_IRC_Distances_MW_output/new_data/bifur_traj4_Distances point 280
C -1.01620 0.72383 -0.51693
 C 1.00476 0.76661 0.45501
 C 0.00010 1.12107 -0.10088
 C -1.78943 -0.51164 -0.24807
 C 1.79575 -0.46742 0.28165
 F -1.56825 1.52733 -1.34693
 F 1.53998 1.62306 1.30363
 H -1.71720 -1.21485 -1.02032
 H 1.36992 -1.11137 -0.70231
 H -1.47239 -0.87678 0.76804
 H 1.83754 -0.90644 1.12975
 H -2.76277 -0.36756 -0.32307
 H 2.77819 -0.30585 0.32044
13
bifur_IRC_Distances_MW_output/new_data/bifur_traj4_Distances point 281
C -1.01647 0.72407 -0.51604
 C 1.00486 0.76641 0.45513
 C -0.00033 1.12109 -0.09953
 C -1.78941 -0.51157 -0.24784
 C 1.79581 -0.46750 0.28084
 F -1.56874 1.52799 -1.34573
 F 1.54058 1.62245 1.30355
 H -1.71206 -1.21336 -1.00430
 H 1.37556 -1.11150 -0.68813
 H -1.47765 -0.87819 0.75244
 H 1.83253 -0.90647 1.11235
 H -2.76240 -0.36752 -0.32322
 H 2.77773 -0.30589 0.32047
13
bifur_IRC_Distances_MW_output/new_data/bifur_traj4_Distances point 282
C -1.01675 0.72431 -0.51513
 C 1.00494 0.76620 0.45526
 C -0.00080 1.12111 -0.09810
 C -1.78939 -0.51150 -0.24760
 C 1.79587 -0.46759 0.28001
 F -1.56922 1.52865 -1.34453
 F 1.54118 1.62183 1.30348
 H -1.70689 -1.21185 -0.98775
 H 1.38125 -1.11164 -0.67347
 H -1.48295 -0.87964 0.73631
 H 1.82750 -0.90648 1.09438
 H -2.76203 -0.36748 -0.32337
 H 2.77727 -0.30592 0.32051
13
bifur_IRC_Distances_MW_output/new_data/bifur_traj4_Distances point 283
C -1.01703 0.72455 -0.51421
 C 1.00502 0.76599 0.45541
 C -0.00129 1.12113 -0.09662
 C -1.78937 -0.51142 -0.24736
 C 1.79594 -0.46768 0.27917
 F -1.56968 1.52932 -1.34335
 F 1.54179 1.62120 1.30342
 H -1.70176 -1.21035 -0.97092
 H 1.38691 -1.11179 -0.65855
 H -1.48819 -0.88108 0.71988
 H 1.82252 -0.90649 1.07609
 H -2.76166 -0.36744 -0.32350
 H 2.77681 -0.30596 0.32054
13
bifur_IRC_Distances_MW_output/new_data/bifur_traj4_Distances point 284
C -1.01731 0.72479 -0.51330
 C 1.00510 0.76579 0.45557
 C -0.00180 1.12115 -0.09512
 C -1.78936 -0.51135 -0.24713
 C 1.79601 -0.46776 0.27834
 F -1.57011 1.52998 -1.34223
 F 1.54237 1.62058 1.30338
 H -1.69683 -1.20889 -0.95430
 H 1.39236 -1.11194 -0.64380
 H -1.49322 -0.88247 0.70363
 H 1.81775 -0.90649 1.05802
 H -2.76132 -0.36740 -0.32362
 H 2.77637 -0.30600 0.32056
13
bifur_IRC_Distances_MW_output/new_data/bifur_traj4_Distances point 285
C -1.01757 0.72501 -0.51246
 C 1.00516 0.76560 0.45574
 C -0.00229 1.12117 -0.09368
 C -1.78934 -0.51128 -0.24692
 C 1.79607 -0.46784 0.27757
 F -1.57050 1.53058 -1.34121
 F 1.54290 1.62001 1.30335
 H -1.69233 -1.20754 -0.93873
 H 1.39735 -1.11209 -0.62996
 H -1.49782 -0.88376 0.68837
 H 1.81340 -0.90648 1.04107
 H -2.76100 -0.36736 -0.32371
 H 2.77596 -0.30603 0.32057
13
bifur_IRC_Distances_MW_output/new_data/bifur_traj4_Distances point 286
C -1.01779 0.72519 -0.51174
 C 1.00520 0.76544 0.45589
 C -0.00272 1.12119 -0.09242
 C -1.78933 -0.51123 -0.24674
 C 1.79614 -0.46790 0.27690
 F -1.57082 1.53110 -1.34037
 F 1.54335 1.61953 1.30334
 H -1.68853 -1.20640 -0.92531
 H 1.40156 -1.11222 -0.61802
 H -1.50168 -0.88485 0.67520
 H 1.80975 -0.90646 1.02647
 H -2.76074 -0.36733 -0.32378
 H 2.77562 -0.30606 0.32058
13
bifur_IRC_Distances_MW_output/new_data/bifur_traj4_Distances point 287
C -1.01779 0.72519 -0.51174
 C 1.00520 0.76544 0.45589
 C -0.00272 1.12119 -0.09242
 C -1.78933 -0.51123 -0.24674
 C 1.79614 -0.46790 0.27690
 F -1.57082 1.53110 -1.34037
 F 1.54335 1.61953 1.30334
 H -1.68853 -1.20640 -0.92531
 H 1.40156 -1.11222 -0.61802
 H -1.50168 -0.88485 0.67521
 H 1.80975 -0.90646 1.02647
 H -2.76074 -0.36733 -0.32378
 H 2.77562 -0.30606 0.32058
13
bifur_IRC_Distances_MW_output/new_data/bifur_traj4_Distances point 288
C -1.01805 0.72541 -0.51089
 C 1.00525 0.76525 0.45608
 C -0.00325 1.12121 -0.09091
 C -1.78932 -0.51116 -0.24653
 C 1.79621 -0.46798 0.27612
 F -1.57118 1.53171 -1.33940
 F 1.54387 1.61896 1.30333
 H -1.68416 -1.20507 -0.90946
 H 1.40643 -1.11239 -0.60391
 H -1.50613 -0.88612 0.65963
 H 1.80555 -0.90643 1.00922
 H -2.76045 -0.36729 -0.32385
 H 2.77523 -0.30609 0.32058
13
bifur_IRC_Distances_MW_output/new_data/bifur_traj4_Distances point 289
C -1.01808 0.72543 -0.51080
 C 1.00526 0.76523 0.45610
 C -0.00331 1.12121 -0.09074
 C -1.78932 -0.51115 -0.24651
 C 1.79622 -0.46799 0.27603
 F -1.57122 1.53177 -1.33930
 F 1.54393 1.61889 1.30333
 H -1.68368 -1.20492 -0.90771
 H 1.40696 -1.11240 -0.60235
 H -1.50662 -0.88626 0.65791
 H 1.80510 -0.90643 1.00731
 H -2.76042 -0.36728 -0.32386
 H 2.77518 -0.30610 0.32058
13
bifur_IRC_Distances_MW_output/new_data/bifur_traj4_Distances point 290
C -1.01805 0.72541 -0.51088
 C 1.00525 0.76525 0.45608
 C -0.00326 1.12121 -0.09088
 C -1.78932 -0.51116 -0.24652
 C 1.79621 -0.46798 0.27610
 F -1.57119 1.53172 -1.33938
 F 1.54388 1.61894 1.30333
 H -1.68407 -1.20504 -0.90913
 H 1.40653 -1.11239 -0.60361
 H -1.50623 -0.88615 0.65931
 H 1.80546 -0.90643 1.00886
 H -2.76044 -0.36729 -0.32385
 H 2.77522 -0.30609 0.32058
13
bifur_IRC_Distances_MW_output/new_data/bifur_traj4_Distances point 291
C -1.01800 0.72537 -0.51106
 C 1.00524 0.76529 0.45604
 C -0.00314 1.12120 -0.09120
 C -1.78932 -0.51117 -0.24657
 C 1.79620 -0.46796 0.27627
 F -1.57111 1.53159 -1.33959
 F 1.54377 1.61907 1.30333
 H -1.68500 -1.20532 -0.91254
 H 1.40549 -1.11235 -0.60665
 H -1.50528 -0.88588 0.66266
 H 1.80636 -0.90644 1.01257
 H -2.76051 -0.36730 -0.32384
 H 2.77530 -0.30609 0.32058
13
bifur_IRC_Distances_MW_output/new_data/bifur_traj4_Distances point 292
C -1.01793 0.72531 -0.51129
 C 1.00523 0.76534 0.45599
 C -0.00300 1.12120 -0.09162
 C -1.78933 -0.51119 -0.24663
 C 1.79618 -0.46794 0.27649
 F -1.57101 1.53142 -1.33985
 F 1.54363 1.61922 1.30333
 H -1.68620 -1.20569 -0.91692
 H 1.40415 -1.11231 -0.61055
 H -1.50405 -0.88553 0.66696
 H 1.80751 -0.90645 1.01734
 H -2.76059 -0.36731 -0.32382
 H 2.77541 -0.30608 0.32058
13
bifur_IRC_Distances_MW_output/new_data/bifur_traj4_Distances point 293
C -1.01785 0.72524 -0.51154
 C 1.00522 0.76540 0.45594
 C -0.00285 1.12119 -0.09206
 C -1.78933 -0.51121 -0.24669
 C 1.79615 -0.46792 0.27671
 F -1.57091 1.53125 -1.34013
 F 1.54348 1.61939 1.30333
 H -1.68748 -1.20608 -0.92152
 H 1.40274 -1.11226 -0.61465
 H -1.50276 -0.88516 0.67148
 H 1.80873 -0.90646 1.02234
 H -2.76067 -0.36732 -0.32380
 H 2.77553 -0.30607 0.32058
13
bifur_IRC_Distances_MW_output/new_data/bifur_traj4_Distances point 294
C -1.01778 0.72518 -0.51177
 C 1.00520 0.76545 0.45588
 C -0.00270 1.12119 -0.09247
 C -1.78933 -0.51123 -0.24675
 C 1.79613 -0.46790 0.27693
 F -1.57081 1.53108 -1.34040
 F 1.54333 1.61955 1.30334
 H -1.68868 -1.20644 -0.92585
 H 1.40140 -1.11222 -0.61850
 H -1.50153 -0.88481 0.67573
 H 1.80989 -0.90646 1.02706
 H -2.76075 -0.36733 -0.32378
 H 2.77564 -0.30606 0.32058
13
bifur_IRC_Distances_MW_output/new_data/bifur_traj4_Distances point 295
C -1.01772 0.72513 -0.51197
 C 1.00519 0.76549 0.45584
 C -0.00258 1.12118 -0.09283
 C -1.78934 -0.51125 -0.24680
 C 1.79612 -0.46788 0.27711
 F -1.57072 1.53094 -1.34064
 F 1.54321 1.61968 1.30334
 H -1.68974 -1.20676 -0.92962
 H 1.40022 -1.11218 -0.62185
 H -1.50045 -0.88450 0.67943
 H 1.81091 -0.90647 1.03116
 H -2.76083 -0.36734 -0.32376
 H 2.77573 -0.30605 0.32058
13
bifur_IRC_Distances_MW_output/new_data/bifur_traj4_Distances point 296
C -1.01767 0.72509 -0.51214
 C 1.00518 0.76553 0.45581
 C -0.00248 1.12118 -0.09312
 C -1.78934 -0.51126 -0.24684
 C 1.79610 -0.46787 0.27727
 F -1.57065 1.53082 -1.34083
 F 1.54310 1.61979 1.30334
 H -1.69061 -1.20702 -0.93270
 H 1.39926 -1.11215 -0.62459
 H -1.49957 -0.88425 0.68245
 H 1.81175 -0.90647 1.03451
 H -2.76089 -0.36734 -0.32374
 H 2.77581 -0.30604 0.32057
13
bifur_IRC_Distances_MW_output/new_data/bifur_traj4_Distances point 297
C -1.01763 0.72506 -0.51227
 C 1.00517 0.76556 0.45578
 C -0.00240 1.12118 -0.09334
 C -1.78934 -0.51127 -0.24687
 C 1.79609 -0.46785 0.27739
 F -1.57059 1.53072 -1.34098
 F 1.54302 1.61988 1.30335
 H -1.69129 -1.20723 -0.93510
 H 1.39850 -1.11213 -0.62673
 H -1.49887 -0.88406 0.68481
 H 1.81240 -0.90647 1.03713
 H -2.76093 -0.36735 -0.32373
 H 2.77587 -0.30604 0.32057
13
bifur_IRC_Distances_MW_output/new_data/bifur_traj4_Distances point 298
C -1.01763 0.72506 -0.51227
 C 1.00517 0.76556 0.45578
 C -0.00240 1.12118 -0.09334
 C -1.78934 -0.51127 -0.24687
 C 1.79609 -0.46785 0.27739
 F -1.57059 1.53072 -1.34098
 F 1.54302 1.61988 1.30335
 H -1.69129 -1.20723 -0.93510
 H 1.39850 -1.11213 -0.62673
 H -1.49887 -0.88406 0.68481
 H 1.81240 -0.90647 1.03713
 H -2.76093 -0.36735 -0.32373
 H 2.77587 -0.30604 0.32057
13
bifur_IRC_Distances_MW_output/new_data/bifur_traj4_Distances point 299
C -1.01757 0.72501 -0.51246
 C 1.00516 0.76560 0.45574
 C -0.00229 1.12117 -0.09368
 C -1.78934 -0.51128 -0.24692
 C 1.79607 -0.46784 0.27757
 F -1.57050 1.53058 -1.34121
 F 1.54290 1.62001 1.30335
 H -1.69233 -1.20754 -0.93873
 H 1.39735 -1.11209 -0.62996
 H -1.49782 -0.88376 0.68837
 H 1.81340 -0.90648 1.04108
 H -2.76100 -0.36736 -0.32371
 H 2.77596 -0.30603 0.32057
13
bifur_IRC_Distances_MW_output/new_data/bifur_traj4_Distances point 300
C -1.01753 0.72498 -0.51257
 C 1.00515 0.76563 0.45572
 C -0.00222 1.12117 -0.09387
 C -1.78934 -0.51129 -0.24695
 C 1.79607 -0.46783 0.27767
 F -1.57045 1.53050 -1.34134
 F 1.54283 1.62009 1.30336
 H -1.69290 -1.20771 -0.94075
 H 1.39671 -1.11207 -0.63176
 H -1.49723 -0.88359 0.69035
 H 1.81396 -0.90648 1.04328
 H -2.76104 -0.36736 -0.32370
 H 2.77602 -0.30603 0.32057
13
bifur_IRC_Distances_MW_output/new_data/bifur_traj4_Distances point 301
C -1.01749 0.72494 -0.51272
 C 1.00514 0.76566 0.45569
 C -0.00214 1.12117 -0.09412
 C -1.78935 -0.51130 -0.24698
 C 1.79605 -0.46781 0.27780
 F -1.57039 1.53040 -1.34152
 F 1.54274 1.62019 1.30336
 H -1.69368 -1.20794 -0.94344
 H 1.39585 -1.11204 -0.63415
 H -1.49644 -0.88337 0.69299
 H 1.81470 -0.90648 1.04620
 H -2.76110 -0.36737 -0.32368
 H 2.77609 -0.30602 0.32057
13
bifur_IRC_Distances_MW_output/new_data/bifur_traj4_Distances point 302
C -1.01743 0.72489 -0.51291
 C 1.00513 0.76570 0.45565
 C -0.00203 1.12116 -0.09445
 C -1.78935 -0.51132 -0.24703
 C 1.79604 -0.46780 0.27797
 F -1.57030 1.53026 -1.34174
 F 1.54262 1.62031 1.30337
 H -1.69469 -1.20825 -0.94696
 H 1.39473 -1.11201 -0.63728
 H -1.49540 -0.88308 0.69644
 H 1.81568 -0.90648 1.05003
 H -2.76117 -0.36738 -0.32366
 H 2.77618 -0.30601 0.32056
13
bifur_IRC_Distances_MW_output/new_data/bifur_traj4_Distances point 303
C -1.01736 0.72483 -0.51314
 C 1.00511 0.76575 0.45561
 C -0.00189 1.12116 -0.09484
 C -1.78935 -0.51134 -0.24709
 C 1.79602 -0.46777 0.27819
 F -1.57019 1.53010 -1.34202
 F 1.54247 1.62047 1.30337
 H -1.69593 -1.20862 -0.95123
 H 1.39335 -1.11197 -0.64108
 H -1.49414 -0.88273 0.70062
 H 1.81688 -0.90649 1.05468
 H -2.76125 -0.36739 -0.32363
 H 2.77629 -0.30600 0.32056
13
bifur_IRC_Distances_MW_output/new_data/bifur_traj4_Distances point 304
C -1.01728 0.72476 -0.51340
 C 1.00509 0.76581 0.45556
 C -0.00174 1.12115 -0.09529
 C -1.78936 -0.51136 -0.24716
 C 1.79600 -0.46775 0.27843
 F -1.57007 1.52990 -1.34235
 F 1.54230 1.62065 1.30338
 H -1.69737 -1.20905 -0.95616
 H 1.39176 -1.11192 -0.64545
 H -1.49267 -0.88232 0.70544
 H 1.81827 -0.90649 1.06004
 H -2.76135 -0.36740 -0.32360
 H 2.77642 -0.30599 0.32055
13
bifur_IRC_Distances_MW_output/new_data/bifur_traj4_Distances point 305
C -1.01719 0.72468 -0.51371
 C 1.00506 0.76588 0.45550
 C -0.00157 1.12114 -0.09580
 C -1.78936 -0.51138 -0.24723
 C 1.79597 -0.46772 0.27871
 F -1.56992 1.52968 -1.34273
 F 1.54211 1.62086 1.30340
 H -1.69904 -1.20954 -0.96179
 H 1.38992 -1.11187 -0.65045
 H -1.49097 -0.88185 0.71095
 H 1.81988 -0.90649 1.06616
 H -2.76147 -0.36741 -0.32356
 H 2.77657 -0.30598 0.32055
13
bifur_IRC_Distances_MW_output/new_data/bifur_traj4_Distances point 306
C -1.01707 0.72459 -0.51407
 C 1.00503 0.76597 0.45543
 C -0.00137 1.12114 -0.09640
 C -1.78937 -0.51141 -0.24733
 C 1.79595 -0.46769 0.27905
 F -1.56974 1.52942 -1.34318
 F 1.54187 1.62111 1.30341
 H -1.70104 -1.21013 -0.96850
 H 1.38771 -1.11181 -0.65641
 H -1.48893 -0.88128 0.71752
 H 1.82182 -0.90649 1.07346
 H -2.76161 -0.36743 -0.32352
 H 2.77675 -0.30596 0.32054
13
bifur_IRC_Distances_MW_output/new_data/bifur_traj4_Distances point 307
C -1.01693 0.72446 -0.51454
 C 1.00500 0.76607 0.45536
 C -0.00111 1.12112 -0.09716
 C -1.78938 -0.51145 -0.24745
 C 1.79591 -0.46765 0.27947
 F -1.56951 1.52908 -1.34377
 F 1.54157 1.62142 1.30344
 H -1.70360 -1.21089 -0.97700
 H 1.38488 -1.11173 -0.66395
 H -1.48631 -0.88056 0.72582
 H 1.82430 -0.90649 1.08270
 H -2.76179 -0.36745 -0.32345
 H 2.77698 -0.30595 0.32053
13
bifur_IRC_Distances_MW_output/new_data/bifur_traj4_Distances point 308
C -1.01674 0.72430 -0.51516
 C 1.00494 0.76621 0.45526
 C -0.00079 1.12111 -0.09815
 C -1.78939 -0.51150 -0.24761
 C 1.79587 -0.46759 0.28004
 F -1.56920 1.52863 -1.34456
 F 1.54117 1.62184 1.30348
 H -1.70705 -1.21190 -0.98826
 H 1.38108 -1.11163 -0.67393
 H -1.48278 -0.87959 0.73682
 H 1.82765 -0.90648 1.09494
 H -2.76204 -0.36748 -0.32336
 H 2.77728 -0.30592 0.32051
13
bifur_IRC_Distances_MW_output/new_data/bifur_traj4_Distances point 309
C -1.01674 0.72430 -0.51516
 C 1.00494 0.76621 0.45526
 C -0.00079 1.12111 -0.09815
 C -1.78939 -0.51150 -0.24761
 C 1.79587 -0.46759 0.28004
 F -1.56920 1.52863 -1.34456
 F 1.54117 1.62184 1.30348
 H -1.70705 -1.21190 -0.98827
 H 1.38108 -1.11163 -0.67393
 H -1.48278 -0.87959 0.73682
 H 1.82765 -0.90648 1.09494
 H -2.76204 -0.36748 -0.32336
 H 2.77728 -0.30592 0.32051
13
bifur_IRC_Distances_MW_output/new_data/bifur_traj4_Distances point 310
C -1.01618 0.72381 -0.51700
 C 1.00476 0.76663 0.45500
 C 0.00014 1.12107 -0.10099
 C -1.78943 -0.51165 -0.24809
 C 1.79574 -0.46741 0.28171
 F -1.56821 1.52728 -1.34703
 F 1.53993 1.62311 1.30363
 H -1.71763 -1.21497 -1.02163
 H 1.36945 -1.11136 -0.70347
 H -1.47196 -0.87666 0.76932
 H 1.83796 -0.90644 1.13117
 H -2.76280 -0.36756 -0.32305
 H 2.77823 -0.30585 0.32043
13
bifur_IRC_Distances_MW_output/new_data/bifur_traj4_Distances point 311
C -1.01582 0.72350 -0.51817
 C 1.00462 0.76689 0.45487
 C 0.00068 1.12104 -0.10271
 C -1.78946 -0.51174 -0.24840
 C 1.79568 -0.46730 0.28277
 F -1.56754 1.52642 -1.34867
 F 1.53912 1.62391 1.30376
 H -1.72454 -1.21695 -1.04255
 H 1.36188 -1.11120 -0.72195
 H -1.46488 -0.87477 0.78964
 H 1.84472 -0.90639 1.15387
 H -2.76331 -0.36761 -0.32283
 H 2.77884 -0.30580 0.32037
13
bifur_IRC_Distances_MW_output/new_data/bifur_traj4_Distances point 312
C -1.01544 0.72318 -0.51939
 C 1.00447 0.76717 0.45476
 C 0.00122 1.12101 -0.10442
 C -1.78949 -0.51184 -0.24873
 C 1.79561 -0.46718 0.28386
 F -1.56681 1.52552 -1.35044
 F 1.53826 1.62475 1.30393
 H -1.73188 -1.21904 -1.06409
 H 1.35385 -1.11104 -0.74097
 H -1.45735 -0.87278 0.81053
 H 1.85193 -0.90633 1.17723
 H -2.76385 -0.36766 -0.32257
 H 2.77949 -0.30575 0.32031
13
bifur_IRC_Distances_MW_output/new_data/bifur_traj4_Distances point 313
C -1.01508 0.72286 -0.52057
 C 1.00431 0.76744 0.45467
 C 0.00170 1.12098 -0.10600
 C -1.78952 -0.51194 -0.24904
 C 1.79556 -0.46707 0.28491
 F -1.56608 1.52465 -1.35219
 F 1.53741 1.62556 1.30411
 H -1.73912 -1.22107 -1.08466
 H 1.34597 -1.11090 -0.75911
 H -1.44993 -0.87084 0.83044
 H 1.85905 -0.90625 1.19953
 H -2.76439 -0.36771 -0.32231
 H 2.78013 -0.30571 0.32023
13
bifur_IRC_Distances_MW_output/new_data/bifur_traj4_Distances point 314
C -1.01475 0.72258 -0.52164
 C 1.00416 0.76769 0.45462
 C 0.00211 1.12095 -0.10739
 C -1.78956 -0.51203 -0.24933
 C 1.79552 -0.46696 0.28586
 F -1.56539 1.52386 -1.35383
 F 1.53662 1.62630 1.30430
 H -1.74581 -1.22294 -1.10314
 H 1.33870 -1.11079 -0.77538
 H -1.44308 -0.86906 0.84829
 H 1.86565 -0.90617 1.21954
 H -2.76490 -0.36776 -0.32205
 H 2.78072 -0.30566 0.32016
13
bifur_IRC_Distances_MW_output/new_data/bifur_traj4_Distances point 315
C -1.01447 0.72233 -0.52255
 C 1.00402 0.76790 0.45458
 C 0.00244 1.12093 -0.10852
 C -1.78959 -0.51211 -0.24958
 C 1.79549 -0.46687 0.28666
 F -1.56478 1.52318 -1.35526
 F 1.53594 1.62692 1.30448
 H -1.75160 -1.22454 -1.11877
 H 1.33242 -1.11069 -0.78913
 H -1.43713 -0.86754 0.86336
 H 1.87137 -0.90609 1.23646
 H -2.76534 -0.36780 -0.32182
 H 2.78123 -0.30563 0.32009
13
bifur_IRC_Distances_MW_output/new_data/bifur_traj4_Distances point 316
C -1.01425 0.72214 -0.52326
 C 1.00391 0.76806 0.45457
 C 0.00269 1.12092 -0.10939
 C -1.78961 -0.51217 -0.24978
 C 1.79547 -0.46680 0.28728
 F -1.56428 1.52265 -1.35641
 F 1.53539 1.62742 1.30463
 H -1.75622 -1.22581 -1.13099
 H 1.32742 -1.11063 -0.79987
 H -1.43240 -0.86633 0.87514
 H 1.87595 -0.90602 1.24969
 H -2.76570 -0.36783 -0.32163
 H 2.78163 -0.30560 0.32003
13
bifur_IRC_Distances_MW_output/new_data/bifur_traj4_Distances point 317
C -1.01410 0.72200 -0.52375
 C 1.00383 0.76817 0.45456
 C 0.00285 1.12090 -0.10998
 C -1.78963 -0.51221 -0.24991
 C 1.79545 -0.46675 0.28771
 F -1.56394 1.52228 -1.35721
 F 1.53501 1.62776 1.30474
 H -1.75942 -1.22669 -1.13933
 H 1.32396 -1.11058 -0.80721
 H -1.42911 -0.86549 0.88317
 H 1.87912 -0.90597 1.25871
 H -2.76594 -0.36785 -0.32150
 H 2.78191 -0.30558 0.31999
13
bifur_IRC_Distances_MW_output/new_data/bifur_traj4_Distances point 318
C -1.01403 0.72194 -0.52399
 C 1.00379 0.76823 0.45456
 C 0.00293 1.12090 -0.11026
 C -1.78964 -0.51223 -0.24998
 C 1.79545 -0.46673 0.28792
 F -1.56377 1.52210 -1.35760
 F 1.53483 1.62792 1.30480
 H -1.76098 -1.22711 -1.14335
 H 1.32228 -1.11056 -0.81074
 H -1.42752 -0.86509 0.88704
 H 1.88066 -0.90594 1.26306
 H -2.76606 -0.36786 -0.32144
 H 2.78205 -0.30557 0.31997
13
bifur_IRC_Distances_MW_output/new_data/bifur_traj4_Distances point 319
C -1.01404 0.72195 -0.52395
 C 1.00380 0.76822 0.45456
 C 0.00292 1.12090 -0.11021
 C -1.78964 -0.51223 -0.24997
 C 1.79545 -0.46673 0.28788
 F -1.56380 1.52214 -1.35753
 F 1.53487 1.62789 1.30479
 H -1.76068 -1.22703 -1.14259
 H 1.32260 -1.11056 -0.81007
 H -1.42782 -0.86516 0.88631
 H 1.88037 -0.90595 1.26224
 H -2.76604 -0.36786 -0.32145
 H 2.78202 -0.30557 0.31998
13
bifur_IRC_Distances_MW_output/new_data/bifur_traj4_Distances point 320
C -1.01404 0.72195 -0.52395
 C 1.00380 0.76822 0.45456
 C 0.00292 1.12090 -0.11021
 C -1.78964 -0.51223 -0.24997
 C 1.79545 -0.46673 0.28788
 F -1.56380 1.52214 -1.35753
 F 1.53487 1.62789 1.30479
 H -1.76068 -1.22703 -1.14260
 H 1.32260 -1.11056 -0.81008
 H -1.42782 -0.86516 0.88631
 H 1.88037 -0.90595 1.26225
 H -2.76604 -0.36786 -0.32145
 H 2.78202 -0.30557 0.31998
13
bifur_IRC_Distances_MW_output/new_data/bifur_traj4_Distances point 321
C -1.01435 0.72223 -0.52293
 C 1.00396 0.76798 0.45457
 C 0.00257 1.12092 -0.10899
 C -1.78960 -0.51214 -0.24969
 C 1.79548 -0.46684 0.28699
 F -1.56451 1.52290 -1.35587
 F 1.53565 1.62719 1.30456
 H -1.75405 -1.22522 -1.12529
 H 1.32976 -1.11066 -0.79486
 H -1.43462 -0.86689 0.86965
 H 1.87380 -0.90605 1.24352
 H -2.76553 -0.36781 -0.32172
 H 2.78144 -0.30561 0.32006
13
bifur_IRC_Distances_MW_output/new_data/bifur_traj4_Distances point 322
C -1.01466 0.72249 -0.52195
 C 1.00411 0.76776 0.45460
 C 0.00223 1.12095 -0.10778
 C -1.78957 -0.51206 -0.24942
 C 1.79551 -0.46693 0.28613
 F -1.56518 1.52362 -1.35432
 F 1.53638 1.62651 1.30436
 H -1.74781 -1.22349 -1.10858
 H 1.33653 -1.11075 -0.78017
 H -1.44102 -0.86854 0.85354
 H 1.86763 -0.90614 1.22544
 H -2.76505 -0.36777 -0.32197
 H 2.78089 -0.30565 0.32013
13
bifur_IRC_Distances_MW_output/new_data/bifur_traj4_Distances point 323
C -1.01504 0.72282 -0.52071
 C 1.00429 0.76747 0.45466
 C 0.00176 1.12098 -0.10619
 C -1.78953 -0.51195 -0.24908
 C 1.79556 -0.46706 0.28504
 F -1.56599 1.52454 -1.35241
 F 1.53730 1.62566 1.30413
 H -1.74000 -1.22132 -1.08714
 H 1.34501 -1.11089 -0.76128
 H -1.44903 -0.87060 0.83283
 H 1.85992 -0.90624 1.20221
 H -2.76446 -0.36772 -0.32228
 H 2.78021 -0.30570 0.32022
13
bifur_IRC_Distances_MW_output/new_data/bifur_traj4_Distances point 324
C -1.01548 0.72321 -0.51927
 C 1.00449 0.76714 0.45477
 C 0.00116 1.12101 -0.10425
 C -1.78949 -0.51183 -0.24869
 C 1.79562 -0.46720 0.28375
 F -1.56689 1.52561 -1.35025
 F 1.53834 1.62466 1.30391
 H -1.73112 -1.21882 -1.06189
 H 1.35468 -1.11106 -0.73903
 H -1.45813 -0.87299 0.80840
 H 1.85118 -0.90633 1.17485
 H -2.76380 -0.36766 -0.32260
 H 2.77942 -0.30576 0.32031
13
bifur_IRC_Distances_MW_output/new_data/bifur_traj4_Distances point 325
C -1.01597 0.72363 -0.51769
 C 1.00468 0.76678 0.45492
 C 0.00046 1.12105 -0.10201
 C -1.78944 -0.51170 -0.24827
 C 1.79570 -0.46735 0.28234
 F -1.56782 1.52677 -1.34799
 F 1.53945 1.62358 1.30371
 H -1.72167 -1.21613 -1.03394
 H 1.36502 -1.11126 -0.71435
 H -1.46782 -0.87555 0.78128
 H 1.84191 -0.90641 1.14453
 H -2.76310 -0.36759 -0.32292
 H 2.77859 -0.30582 0.32040
13
bifur_IRC_Distances_MW_output/new_data/bifur_traj4_Distances point 326
C -1.01647 0.72407 -0.51605
 C 1.00485 0.76641 0.45512
 C -0.00033 1.12109 -0.09955
 C -1.78941 -0.51157 -0.24784
 C 1.79581 -0.46750 0.28085
 F -1.56873 1.52798 -1.34574
 F 1.54057 1.62246 1.30355
 H -1.71212 -1.21338 -1.00448
 H 1.37549 -1.11150 -0.68830
 H -1.47759 -0.87818 0.75263
 H 1.83259 -0.90647 1.11256
 H -2.76240 -0.36752 -0.32322
 H 2.77774 -0.30589 0.32047
13
bifur_IRC_Distances_MW_output/new_data/bifur_traj4_Distances point 327
C -1.01697 0.72449 -0.51443
 C 1.00501 0.76604 0.45537
 C -0.00117 1.12113 -0.09698
 C -1.78938 -0.51144 -0.24742
 C 1.79592 -0.46766 0.27937
 F -1.56957 1.52916 -1.34363
 F 1.54164 1.62135 1.30343
 H -1.70298 -1.21071 -0.97497
 H 1.38556 -1.11175 -0.66214
 H -1.48694 -0.88073 0.72383
 H 1.82370 -0.90649 1.08049
 H -2.76175 -0.36745 -0.32347
 H 2.77692 -0.30595 0.32053
13
bifur_IRC_Distances_MW_output/new_data/bifur_traj4_Distances point 328
C -1.01743 0.72489 -0.51292
 C 1.00512 0.76571 0.45565
 C -0.00202 1.12116 -0.09448
 C -1.78935 -0.51132 -0.24704
 C 1.79604 -0.46779 0.27799
 F -1.57029 1.53025 -1.34177
 F 1.54261 1.62033 1.30337
 H -1.69479 -1.20828 -0.94731
 H 1.39462 -1.11201 -0.63759
 H -1.49530 -0.88305 0.69678
 H 1.81578 -0.90649 1.05041
 H -2.76117 -0.36738 -0.32366
 H 2.77619 -0.30601 0.32056
13
bifur_IRC_Distances_MW_output/new_data/bifur_traj4_Distances point 329
C -1.01781 0.72521 -0.51167
 C 1.00521 0.76543 0.45591
 C -0.00276 1.12119 -0.09230
 C -1.78933 -0.51122 -0.24672
 C 1.79614 -0.46791 0.27684
 F -1.57085 1.53115 -1.34029
 F 1.54339 1.61948 1.30334
 H -1.68817 -1.20629 -0.92400
 H 1.40197 -1.11224 -0.61686
 H -1.50205 -0.88496 0.67392
 H 1.80940 -0.90646 1.02505
 H -2.76072 -0.36732 -0.32379
 H 2.77559 -0.30606 0.32058
13
bifur_IRC_Distances_MW_output/new_data/bifur_traj4_Distances point 330
C -1.01808 0.72543 -0.51080
 C 1.00526 0.76523 0.45610
 C -0.00331 1.12121 -0.09074
 C -1.78932 -0.51115 -0.24651
 C 1.79622 -0.46799 0.27603
 F -1.57122 1.53178 -1.33930
 F 1.54393 1.61889 1.30333
 H -1.68368 -1.20492 -0.90769
 H 1.40697 -1.11241 -0.60233
 H -1.50663 -0.88627 0.65789
 H 1.80509 -0.90643 1.00729
 H -2.76042 -0.36728 -0.32386
 H 2.77518 -0.30610 0.32058
13
bifur_IRC_Distances_MW_output/new_data/bifur_traj4_Distances point 331
C -1.01808 0.72543 -0.51080
 C 1.00526 0.76523 0.45610
 C -0.00331 1.12121 -0.09074
 C -1.78932 -0.51115 -0.24651
 C 1.79622 -0.46799 0.27603
 F -1.57122 1.53177 -1.33930
 F 1.54393 1.61889 1.30333
 H -1.68368 -1.20492 -0.90769
 H 1.40696 -1.11241 -0.60233
 H -1.50662 -0.88626 0.65789
 H 1.80509 -0.90643 1.00729
 H -2.76042 -0.36728 -0.32386
 H 2.77518 -0.30610 0.32058
13
bifur_IRC_Distances_MW_output/new_data/bifur_traj4_Distances point 332
C -1.01820 0.72554 -0.51039
 C 1.00528 0.76514 0.45620
 C -0.00357 1.12122 -0.08999
 C -1.78931 -0.51112 -0.24641
 C 1.79626 -0.46802 0.27565
 F -1.57139 1.53207 -1.33884
 F 1.54418 1.61862 1.30332
 H -1.68161 -1.20429 -0.90003
 H 1.40927 -1.11249 -0.59550
 H -1.50873 -0.88687 0.65036
 H 1.80311 -0.90641 0.99895
 H -2.76028 -0.36727 -0.32389
 H 2.77500 -0.30611 0.32058
13
bifur_IRC_Distances_MW_output/new_data/bifur_traj4_Distances point 333
C -1.01811 0.72546 -0.51070
 C 1.00526 0.76521 0.45613
 C -0.00337 1.12121 -0.09055
 C -1.78932 -0.51115 -0.24648
 C 1.79623 -0.46800 0.27593
 F -1.57126 1.53185 -1.33918
 F 1.54399 1.61882 1.30333
 H -1.68314 -1.20476 -0.90573
 H 1.40756 -1.11243 -0.60058
 H -1.50717 -0.88642 0.65596
 H 1.80458 -0.90643 1.00515
 H -2.76038 -0.36728 -0.32387
 H 2.77513 -0.30610 0.32058
13
bifur_IRC_Distances_MW_output/new_data/bifur_traj4_Distances point 334
C -1.01797 0.72534 -0.51116
 C 1.00524 0.76531 0.45602
 C -0.00308 1.12120 -0.09139
 C -1.78932 -0.51118 -0.24659
 C 1.79619 -0.46795 0.27636
 F -1.57107 1.53152 -1.33970
 F 1.54371 1.61914 1.30333
 H -1.68552 -1.20548 -0.91444
 H 1.40491 -1.11233 -0.60835
 H -1.50475 -0.88573 0.66453
 H 1.80686 -0.90644 1.01464
 H -2.76054 -0.36730 -0.32383
 H 2.77535 -0.30608 0.32058
13
bifur_IRC_Distances_MW_output/new_data/bifur_traj4_Distances point 335
C -1.01781 0.72521 -0.51168
 C 1.00521 0.76543 0.45590
 C -0.00276 1.12119 -0.09231
 C -1.78933 -0.51122 -0.24672
 C 1.79614 -0.46791 0.27684
 F -1.57085 1.53115 -1.34029
 F 1.54339 1.61948 1.30334
 H -1.68820 -1.20630 -0.92413
 H 1.40193 -1.11224 -0.61697
 H -1.50202 -0.88495 0.67405
 H 1.80943 -0.90646 1.02519
 H -2.76072 -0.36732 -0.32379
 H 2.77559 -0.30606 0.32058
13
bifur_IRC_Distances_MW_output/new_data/bifur_traj4_Distances point 336
C -1.01766 0.72508 -0.51217
 C 1.00518 0.76554 0.45580
 C -0.00246 1.12118 -0.09318
 C -1.78934 -0.51126 -0.24685
 C 1.79610 -0.46786 0.27730
 F -1.57063 1.53079 -1.34087
 F 1.54308 1.61982 1.30334
 H -1.69079 -1.20708 -0.93333
 H 1.39906 -1.11214 -0.62516
 H -1.49938 -0.88420 0.68308
 H 1.81192 -0.90647 1.03521
 H -2.76090 -0.36735 -0.32374
 H 2.77583 -0.30604 0.32057
13
bifur_IRC_Distances_MW_output/new_data/bifur_traj4_Distances point 337
C -1.01753 0.72497 -0.51259
 C 1.00515 0.76563 0.45571
 C -0.00221 1.12117 -0.09390
 C -1.78934 -0.51129 -0.24695
 C 1.79606 -0.46782 0.27768
 F -1.57045 1.53049 -1.34136
 F 1.54282 1.62010 1.30336
 H -1.69299 -1.20774 -0.94104
 H 1.39662 -1.11207 -0.63201
 H -1.49714 -0.88357 0.69063
 H 1.81404 -0.90648 1.04359
 H -2.76105 -0.36736 -0.32370
 H 2.77602 -0.30602 0.32057
13
bifur_IRC_Distances_MW_output/new_data/bifur_traj4_Distances point 338
C -1.01744 0.72490 -0.51288
 C 1.00513 0.76570 0.45566
 C -0.00204 1.12116 -0.09440
 C -1.78935 -0.51132 -0.24702
 C 1.79604 -0.46780 0.27795
 F -1.57031 1.53028 -1.34172
 F 1.54264 1.62030 1.30336
 H -1.69456 -1.20821 -0.94651
 H 1.39487 -1.11202 -0.63687
 H -1.49554 -0.88312 0.69599
 H 1.81556 -0.90648 1.04954
 H -2.76116 -0.36738 -0.32366
 H 2.77617 -0.30601 0.32056
13
bifur_IRC_Distances_MW_output/new_data/bifur_traj4_Distances point 339
C -1.01740 0.72486 -0.51303
 C 1.00512 0.76573 0.45563
 C -0.00196 1.12116 -0.09465
 C -1.78935 -0.51133 -0.24706
 C 1.79603 -0.46778 0.27808
 F -1.57024 1.53018 -1.34189
 F 1.54254 1.62040 1.30337
 H -1.69533 -1.20844 -0.94917
 H 1.39402 -1.11199 -0.63924
 H -1.49475 -0.88290 0.69860
 H 1.81630 -0.90649 1.05244
 H -2.76121 -0.36738 -0.32365
 H 2.77623 -0.30601 0.32056
13
bifur_IRC_Distances_MW_output/new_data/bifur_traj4_Distances point 340
C -1.01741 0.72487 -0.51299
 C 1.00512 0.76572 0.45563
 C -0.00198 1.12116 -0.09459
 C -1.78935 -0.51133 -0.24705
 C 1.79603 -0.46779 0.27805
 F -1.57026 1.53020 -1.34185
 F 1.54257 1.62037 1.30337
 H -1.69516 -1.20839 -0.94855
 H 1.39422 -1.11200 -0.63869
 H -1.49493 -0.88295 0.69800
 H 1.81613 -0.90649 1.05177
 H -2.76120 -0.36738 -0.32365
 H 2.77622 -0.30601 0.32056
13
bifur_IRC_Distances_MW_output/new_data/bifur_traj4_Distances point 341
C -1.01748 0.72493 -0.51276
 C 1.00514 0.76567 0.45568
 C -0.00211 1.12117 -0.09420
 C -1.78935 -0.51131 -0.24699
 C 1.79605 -0.46781 0.27784
 F -1.57036 1.53037 -1.34157
 F 1.54271 1.62022 1.30336
 H -1.69393 -1.20802 -0.94431
 H 1.39558 -1.11204 -0.63492
 H -1.49618 -0.88330 0.69384
 H 1.81494 -0.90648 1.04715
 H -2.76111 -0.36737 -0.32368
 H 2.77611 -0.30602 0.32057
13
bifur_IRC_Distances_MW_output/new_data/bifur_traj4_Distances point 342
C -1.01748 0.72493 -0.51276
 C 1.00514 0.76567 0.45568
 C -0.00211 1.12117 -0.09420
 C -1.78935 -0.51131 -0.24699
 C 1.79605 -0.46781 0.27784
 F -1.57036 1.53037 -1.34157
 F 1.54271 1.62022 1.30336
 H -1.69393 -1.20802 -0.94432
 H 1.39558 -1.11204 -0.63493
 H -1.49618 -0.88330 0.69385
 H 1.81495 -0.90648 1.04716
 H -2.76111 -0.36737 -0.32368
 H 2.77611 -0.30602 0.32057
13
bifur_IRC_Distances_MW_output/new_data/bifur_traj4_Distances point 343
C -1.01780 0.72520 -0.51171
 C 1.00520 0.76544 0.45590
 C -0.00274 1.12119 -0.09237
 C -1.78933 -0.51123 -0.24673
 C 1.79614 -0.46790 0.27687
 F -1.57083 1.53112 -1.34033
 F 1.54337 1.61951 1.30334
 H -1.68838 -1.20635 -0.92478
 H 1.40173 -1.11223 -0.61755
 H -1.50183 -0.88490 0.67468
 H 1.80961 -0.90646 1.02589
 H -2.76073 -0.36733 -0.32378
 H 2.77561 -0.30606 0.32058
13
bifur_IRC_Distances_MW_output/new_data/bifur_traj4_Distances point 344
C -1.01804 0.72540 -0.51094
 C 1.00525 0.76526 0.45607
 C -0.00322 1.12121 -0.09098
 C -1.78932 -0.51116 -0.24654
 C 1.79621 -0.46797 0.27616
 F -1.57116 1.53168 -1.33945
 F 1.54385 1.61898 1.30333
 H -1.68437 -1.20513 -0.91024
 H 1.40619 -1.11238 -0.60460
 H -1.50592 -0.88606 0.66040
 H 1.80575 -0.90644 1.01007
 H -2.76046 -0.36729 -0.32385
 H 2.77525 -0.30609 0.32058
13
bifur_IRC_Distances_MW_output/new_data/bifur_traj4_Distances point 345
C -1.01831 0.72563 -0.51005
 C 1.00529 0.76507 0.45628
 C -0.00379 1.12122 -0.08935
 C -1.78931 -0.51110 -0.24632
 C 1.79629 -0.46805 0.27533
 F -1.57152 1.53231 -1.33847
 F 1.54438 1.61839 1.30333
 H -1.67988 -1.20376 -0.89354
 H 1.41120 -1.11256 -0.58971
 H -1.51049 -0.88738 0.64396
 H 1.80145 -0.90640 0.99187
 H -2.76016 -0.36725 -0.32391
 H 2.77484 -0.30613 0.32058
13
bifur_IRC_Distances_MW_output/new_data/bifur_traj4_Distances point 346
C -1.01860 0.72587 -0.50910
 C 1.00533 0.76486 0.45652
 C -0.00443 1.12124 -0.08756
 C -1.78930 -0.51102 -0.24609
 C 1.79638 -0.46814 0.27445
 F -1.57189 1.53299 -1.33745
 F 1.54495 1.61775 1.30333
 H -1.67517 -1.20230 -0.87556
 H 1.41646 -1.11275 -0.57366
 H -1.51526 -0.88877 0.62624
 H 1.79697 -0.90635 0.97228
 H -2.75985 -0.36721 -0.32396
 H 2.77441 -0.30617 0.32057
13
bifur_IRC_Distances_MW_output/new_data/bifur_traj4_Distances point 347
C -1.01889 0.72611 -0.50814
 C 1.00537 0.76464 0.45678
 C -0.00509 1.12126 -0.08570
 C -1.78929 -0.51095 -0.24586
 C 1.79648 -0.46822 0.27356
 F -1.57224 1.53366 -1.33646
 F 1.54552 1.61711 1.30335
 H -1.67052 -1.20085 -0.85725
 H 1.42166 -1.11296 -0.55729
 H -1.51997 -0.89016 0.60814
 H 1.79255 -0.90628 0.95231
 H -2.75956 -0.36716 -0.32399
 H 2.77399 -0.30621 0.32055
13
bifur_IRC_Distances_MW_output/new_data/bifur_traj4_Distances point 348
C -1.01918 0.72634 -0.50722
 C 1.00539 0.76444 0.45705
 C -0.00575 1.12128 -0.08387
 C -1.78928 -0.51088 -0.24565
 C 1.79658 -0.46830 0.27270
 F -1.57256 1.53431 -1.33555
 F 1.54605 1.61650 1.30338
 H -1.66618 -1.19948 -0.83963
 H 1.42653 -1.11317 -0.54151
 H -1.52435 -0.89147 0.59070
 H 1.78845 -0.90621 0.93308
 H -2.75928 -0.36712 -0.32401
 H 2.77359 -0.30624 0.32053
13
bifur_IRC_Distances_MW_output/new_data/bifur_traj4_Distances point 349
C -1.01943 0.72655 -0.50640
 C 1.00540 0.76426 0.45729
 C -0.00636 1.12130 -0.08221
 C -1.78927 -0.51082 -0.24546
 C 1.79666 -0.46837 0.27194
 F -1.57283 1.53488 -1.33477
 F 1.54651 1.61596 1.30341
 H -1.66242 -1.19828 -0.82394
 H 1.43076 -1.11337 -0.52744
 H -1.52815 -0.89262 0.57514
 H 1.78491 -0.90613 0.91595
 H -2.75905 -0.36708 -0.32400
 H 2.77324 -0.30628 0.32050
13
bifur_IRC_Distances_MW_output/new_data/bifur_traj4_Distances point 350
C -1.01962 0.72671 -0.50576
 C 1.00541 0.76412 0.45749
 C -0.00684 1.12131 -0.08089
 C -1.78926 -0.51077 -0.24532
 C 1.79673 -0.46843 0.27134
 F -1.57302 1.53532 -1.33418
 F 1.54687 1.61555 1.30343
 H -1.65954 -1.19735 -0.81166
 H 1.43400 -1.11352 -0.51642
 H -1.53104 -0.89351 0.56294
 H 1.78221 -0.90607 0.90253
 H -2.75887 -0.36705 -0.32399
 H 2.77298 -0.30630 0.32047
13
bifur_IRC_Distances_MW_output/new_data/bifur_traj4_Distances point 351
C -1.01974 0.72680 -0.50539
 C 1.00541 0.76404 0.45761
 C -0.00713 1.12131 -0.08010
 C -1.78926 -0.51074 -0.24523
 C 1.79677 -0.46846 0.27099
 F -1.57314 1.53558 -1.33384
 F 1.54708 1.61530 1.30345
 H -1.65787 -1.19681 -0.80439
 H 1.43588 -1.11361 -0.50989
 H -1.53272 -0.89402 0.55572
 H 1.78064 -0.90603 0.89460
 H -2.75877 -0.36704 -0.32398
 H 2.77282 -0.30632 0.32046
13
bifur_IRC_Distances_MW_output/new_data/bifur_traj4_Distances point 352
C -1.01975 0.72681 -0.50534
 C 1.00541 0.76403 0.45763
 C -0.00717 1.12131 -0.07999
 C -1.78926 -0.51074 -0.24522
 C 1.79678 -0.46846 0.27094
 F -1.57315 1.53562 -1.33380
 F 1.54711 1.61527 1.30345
 H -1.65764 -1.19674 -0.80341
 H 1.43614 -1.11363 -0.50901
 H -1.53294 -0.89409 0.55474
 H 1.78043 -0.90603 0.89352
 H -2.75876 -0.36703 -0.32398
 H 2.77280 -0.30632 0.32045
13
bifur_IRC_Distances_MW_output/new_data/bifur_traj4_Distances point 353
C -1.01975 0.72681 -0.50534
 C 1.00541 0.76403 0.45763
 C -0.00717 1.12131 -0.07999
 C -1.78926 -0.51074 -0.24522
 C 1.79678 -0.46846 0.27094
 F -1.57315 1.53562 -1.33380
 F 1.54711 1.61527 1.30345
 H -1.65764 -1.19674 -0.80341
 H 1.43614 -1.11363 -0.50901
 H -1.53294 -0.89409 0.55475
 H 1.78043 -0.90603 0.89353
 H -2.75876 -0.36703 -0.32398
 H 2.77280 -0.30632 0.32045
13
bifur_IRC_Distances_MW_output/new_data/bifur_traj4_Distances point 354
C -1.01949 0.72660 -0.50620
 C 1.00541 0.76422 0.45735
 C -0.00651 1.12130 -0.08181
 C -1.78927 -0.51080 -0.24542
 C 1.79668 -0.46839 0.27175
 F -1.57289 1.53502 -1.33459
 F 1.54662 1.61584 1.30341
 H -1.66153 -1.19799 -0.82016
 H 1.43176 -1.11341 -0.52405
 H -1.52904 -0.89290 0.57140
 H 1.78407 -0.90612 0.91183
 H -2.75899 -0.36707 -0.32400
 H 2.77316 -0.30629 0.32049
13
bifur_IRC_Distances_MW_output/new_data/bifur_traj4_Distances point 355
C -1.01925 0.72640 -0.50698
 C 1.00539 0.76439 0.45712
 C -0.00592 1.12128 -0.08340
 C -1.78927 -0.51086 -0.24560
 C 1.79660 -0.46832 0.27248
 F -1.57264 1.53447 -1.33533
 F 1.54618 1.61635 1.30339
 H -1.66510 -1.19913 -0.83516
 H 1.42775 -1.11323 -0.53751
 H -1.52544 -0.89180 0.58628
 H 1.78743 -0.90619 0.92820
 H -2.75921 -0.36711 -0.32401
 H 2.77349 -0.30625 0.32052
13
bifur_IRC_Distances_MW_output/new_data/bifur_traj4_Distances point 356
C -1.01898 0.72618 -0.50787
 C 1.00537 0.76458 0.45686
 C -0.00528 1.12127 -0.08517
 C -1.78928 -0.51093 -0.24580
 C 1.79651 -0.46825 0.27331
 F -1.57234 1.53385 -1.33620
 F 1.54567 1.61694 1.30336
 H -1.66925 -1.20045 -0.85214
 H 1.42309 -1.11302 -0.55272
 H -1.52125 -0.89055 0.60309
 H 1.79135 -0.90626 0.94674
 H -2.75947 -0.36715 -0.32400
 H 2.77387 -0.30622 0.32055
13
bifur_IRC_Distances_MW_output/new_data/bifur_traj4_Distances point 357
C -1.01870 0.72595 -0.50878
 C 1.00535 0.76479 0.45661
 C -0.00464 1.12125 -0.08696
 C -1.78929 -0.51100 -0.24602
 C 1.79641 -0.46817 0.27416
 F -1.57201 1.53321 -1.33712
 F 1.54514 1.61754 1.30334
 H -1.67363 -1.20182 -0.86956
 H 1.41818 -1.11282 -0.56830
 H -1.51682 -0.88923 0.62031
 H 1.79551 -0.90633 0.96573
 H -2.75976 -0.36719 -0.32397
 H 2.77427 -0.30618 0.32057
13
bifur_IRC_Distances_MW_output/new_data/bifur_traj4_Distances point 358
C -1.01843 0.72573 -0.50966
 C 1.00531 0.76498 0.45638
 C -0.00405 1.12123 -0.08863
 C -1.78930 -0.51107 -0.24623
 C 1.79633 -0.46809 0.27497
 F -1.57168 1.53259 -1.33805
 F 1.54462 1.61813 1.30333
 H -1.67794 -1.20316 -0.88621
 H 1.41336 -1.11264 -0.58317
 H -1.51245 -0.88795 0.63673
 H 1.79961 -0.90638 0.98388
 H -2.76004 -0.36723 -0.32393
 H 2.77466 -0.30614 0.32058
13
bifur_IRC_Distances_MW_output/new_data/bifur_traj4_Distances point 359
C -1.01818 0.72552 -0.51045
 C 1.00527 0.76515 0.45618
 C -0.00353 1.12122 -0.09010
 C -1.78931 -0.51113 -0.24642
 C 1.79625 -0.46802 0.27571
 F -1.57136 1.53202 -1.33891
 F 1.54414 1.61866 1.30332
 H -1.68190 -1.20438 -0.90113
 H 1.40894 -1.11247 -0.59648
 H -1.50843 -0.88678 0.65144
 H 1.80339 -0.90642 1.00015
 H -2.76030 -0.36727 -0.32389
 H 2.77502 -0.30611 0.32058
13
bifur_IRC_Distances_MW_output/new_data/bifur_traj4_Distances point 360
C -1.01798 0.72535 -0.51111
 C 1.00524 0.76530 0.45603
 C -0.00311 1.12120 -0.09130
 C -1.78932 -0.51118 -0.24658
 C 1.79619 -0.46796 0.27632
 F -1.57109 1.53155 -1.33965
 F 1.54374 1.61910 1.30333
 H -1.68528 -1.20541 -0.91355
 H 1.40518 -1.11234 -0.60755
 H -1.50500 -0.88580 0.66366
 H 1.80662 -0.90644 1.01367
 H -2.76052 -0.36730 -0.32384
 H 2.77533 -0.30608 0.32058
13
bifur_IRC_Distances_MW_output/new_data/bifur_traj4_Distances point 361
C -1.01783 0.72523 -0.51160
 C 1.00521 0.76541 0.45592
 C -0.00280 1.12119 -0.09218
 C -1.78933 -0.51122 -0.24670
 C 1.79615 -0.46791 0.27677
 F -1.57088 1.53120 -1.34021
 F 1.54343 1.61944 1.30333
 H -1.68783 -1.20618 -0.92278
 H 1.40235 -1.11225 -0.61577
 H -1.50240 -0.88506 0.67272
 H 1.80907 -0.90646 1.02371
 H -2.76070 -0.36732 -0.32379
 H 2.77556 -0.30606 0.32058
13
bifur_IRC_Distances_MW_output/new_data/bifur_traj4_Distances point 362
C -1.01774 0.72515 -0.51189
 C 1.00519 0.76548 0.45586
 C -0.00263 1.12118 -0.09269
 C -1.78933 -0.51124 -0.24678
 C 1.79612 -0.46789 0.27704
 F -1.57075 1.53099 -1.34055
 F 1.54325 1.61963 1.30334
 H -1.68934 -1.20664 -0.92818
 H 1.40067 -1.11219 -0.62058
 H -1.50086 -0.88462 0.67802
 H 1.81052 -0.90647 1.02960
 H -2.76080 -0.36733 -0.32377
 H 2.77569 -0.30605 0.32058
13
bifur_IRC_Distances_MW_output/new_data/bifur_traj4_Distances point 363
C -1.01772 0.72514 -0.51195
 C 1.00519 0.76549 0.45585
 C -0.00259 1.12118 -0.09279
 C -1.78934 -0.51124 -0.24679
 C 1.79612 -0.46788 0.27710
 F -1.57073 1.53095 -1.34061
 F 1.54322 1.61967 1.30334
 H -1.68964 -1.20673 -0.92924
 H 1.40034 -1.11218 -0.62152
 H -1.50056 -0.88453 0.67907
 H 1.81081 -0.90647 1.03075
 H -2.76082 -0.36734 -0.32376
 H 2.77572 -0.30605 0.32058
13
bifur_IRC_Distances_MW_output/new_data/bifur_traj4_Distances point 364
C -1.01772 0.72514 -0.51195
 C 1.00519 0.76549 0.45585
 C -0.00259 1.12118 -0.09280
 C -1.78934 -0.51124 -0.24679
 C 1.79612 -0.46788 0.27710
 F -1.57073 1.53095 -1.34061
 F 1.54322 1.61967 1.30334
 H -1.68964 -1.20673 -0.92924
 H 1.40034 -1.11218 -0.62152
 H -1.50056 -0.88453 0.67907
 H 1.81081 -0.90647 1.03076
 H -2.76082 -0.36734 -0.32376
 H 2.77572 -0.30605 0.32058
13
bifur_IRC_Distances_MW_output/new_data/bifur_traj4_Distances point 365
C -1.01792 0.72530 -0.51131
 C 1.00523 0.76535 0.45598
 C -0.00298 1.12120 -0.09166
 C -1.78933 -0.51119 -0.24663
 C 1.79617 -0.46794 0.27650
 F -1.57101 1.53141 -1.33988
 F 1.54361 1.61924 1.30333
 H -1.68631 -1.20572 -0.91731
 H 1.40403 -1.11231 -0.61090
 H -1.50394 -0.88550 0.66735
 H 1.80762 -0.90645 1.01777
 H -2.76059 -0.36731 -0.32382
 H 2.77542 -0.30608 0.32058
13
bifur_IRC_Distances_MW_output/new_data/bifur_traj4_Distances point 366
C -1.01813 0.72548 -0.51064
 C 1.00527 0.76520 0.45614
 C -0.00341 1.12121 -0.09044
 C -1.78932 -0.51114 -0.24647
 C 1.79623 -0.46800 0.27588
 F -1.57129 1.53189 -1.33912
 F 1.54403 1.61878 1.30333
 H -1.68286 -1.20467 -0.90466
 H 1.40788 -1.11244 -0.59963
 H -1.50746 -0.88651 0.65491
 H 1.80430 -0.90642 1.00399
 H -2.76036 -0.36728 -0.32387
 H 2.77511 -0.30610 0.32058
13
bifur_IRC_Distances_MW_output/new_data/bifur_traj4_Distances point 367
C -1.01839 0.72570 -0.50977
 C 1.00531 0.76500 0.45635
 C -0.00397 1.12123 -0.08884
 C -1.78931 -0.51107 -0.24625
 C 1.79632 -0.46808 0.27508
 F -1.57163 1.53251 -1.33817
 F 1.54455 1.61820 1.30333
 H -1.67851 -1.20333 -0.88836
 H 1.41273 -1.11261 -0.58509
 H -1.51188 -0.88778 0.63886
 H 1.80015 -0.90638 0.98623
 H -2.76007 -0.36724 -0.32393
 H 2.77471 -0.30614 0.32058
13
bifur_IRC_Distances_MW_output/new_data/bifur_traj4_Distances point 368
C -1.01870 0.72595 -0.50877
 C 1.00535 0.76478 0.45661
 C -0.00465 1.12125 -0.08693
 C -1.78929 -0.51100 -0.24601
 C 1.79641 -0.46817 0.27414
 F -1.57201 1.53322 -1.33711
 F 1.54515 1.61753 1.30334
 H -1.67356 -1.20180 -0.86926
 H 1.41826 -1.11283 -0.56803
 H -1.51690 -0.88925 0.62002
 H 1.79543 -0.90632 0.96541
 H -2.75975 -0.36719 -0.32397
 H 2.77426 -0.30618 0.32057
13
bifur_IRC_Distances_MW_output/new_data/bifur_traj4_Distances point 369
C -1.01904 0.72623 -0.50767
 C 1.00538 0.76454 0.45692
 C -0.00543 1.12127 -0.08478
 C -1.78928 -0.51091 -0.24575
 C 1.79653 -0.46826 0.27312
 F -1.57241 1.53399 -1.33600
 F 1.54579 1.61680 1.30336
 H -1.66830 -1.20015 -0.84830
 H 1.42415 -1.11307 -0.54928
 H -1.52221 -0.89083 0.59929
 H 1.79045 -0.90625 0.94254
 H -2.75941 -0.36714 -0.32400
 H 2.77378 -0.30623 0.32054
13
bifur_IRC_Distances_MW_output/new_data/bifur_traj4_Distances point 370
C -1.01939 0.72651 -0.50654
 C 1.00540 0.76429 0.45725
 C -0.00626 1.12129 -0.08249
 C -1.78927 -0.51083 -0.24549
 C 1.79665 -0.46836 0.27206
 F -1.57278 1.53479 -1.33490
 F 1.54644 1.61606 1.30340
 H -1.66304 -1.19848 -0.82658
 H 1.43006 -1.11333 -0.52981
 H -1.52752 -0.89243 0.57776
 H 1.78550 -0.90615 0.91883
 H -2.75909 -0.36709 -0.32400
 H 2.77330 -0.30627 0.32051
13
bifur_IRC_Distances_MW_output/new_data/bifur_traj4_Distances point 371
C -1.01972 0.72679 -0.50545
 C 1.00541 0.76406 0.45759
 C -0.00709 1.12131 -0.08022
 C -1.78926 -0.51074 -0.24525
 C 1.79677 -0.46845 0.27104
 F -1.57312 1.53554 -1.33390
 F 1.54705 1.61534 1.30345
 H -1.65812 -1.19689 -0.80548
 H 1.43560 -1.11360 -0.51086
 H -1.53247 -0.89395 0.55680
 H 1.78088 -0.90604 0.89578
 H -2.75879 -0.36704 -0.32398
 H 2.77285 -0.30632 0.32046
13
bifur_IRC_Distances_MW_output/new_data/bifur_traj4_Distances point 372
C -1.02002 0.72702 -0.50448
 C 1.00541 0.76385 0.45791
 C -0.00785 1.12133 -0.07817
 C -1.78925 -0.51067 -0.24503
 C 1.79688 -0.46854 0.27015
 F -1.57340 1.53621 -1.33305
 F 1.54759 1.61471 1.30349
 H -1.65391 -1.19552 -0.78682
 H 1.44036 -1.11385 -0.49409
 H -1.53668 -0.89526 0.53823
 H 1.77695 -0.90593 0.87540
 H -2.75854 -0.36699 -0.32394
 H 2.77245 -0.30636 0.32041
13
bifur_IRC_Distances_MW_output/new_data/bifur_traj4_Distances point 373
C -1.02024 0.72720 -0.50377
 C 1.00541 0.76369 0.45816
 C -0.00843 1.12134 -0.07660
 C -1.78924 -0.51062 -0.24488
 C 1.79696 -0.46860 0.26948
 F -1.57359 1.53670 -1.33244
 F 1.54798 1.61424 1.30353
 H -1.65084 -1.19451 -0.77284
 H 1.44383 -1.11403 -0.48150
 H -1.53975 -0.89623 0.52429
 H 1.77410 -0.90584 0.86011
 H -2.75836 -0.36696 -0.32390
 H 2.77217 -0.30639 0.32036
13
bifur_IRC_Distances_MW_output/new_data/bifur_traj4_Distances point 374
C -1.02035 0.72729 -0.50340
 C 1.00541 0.76361 0.45829
 C -0.00873 1.12135 -0.07579
 C -1.78924 -0.51059 -0.24480
 C 1.79700 -0.46863 0.26913
 F -1.57369 1.53695 -1.33213
 F 1.54818 1.61401 1.30355
 H -1.64929 -1.19400 -0.76568
 H 1.44557 -1.11413 -0.47504
 H -1.54129 -0.89672 0.51714
 H 1.77267 -0.90579 0.85228
 H -2.75827 -0.36694 -0.32387
 H 2.77202 -0.30640 0.32034
13
bifur_IRC_Distances_MW_output/new_data/bifur_traj4_Distances point 375
C -1.02035 0.72729 -0.50340
 C 1.00541 0.76361 0.45829
 C -0.00873 1.12135 -0.07579
 C -1.78924 -0.51059 -0.24480
 C 1.79700 -0.46863 0.26913
 F -1.57369 1.53695 -1.33213
 F 1.54818 1.61401 1.30355
 H -1.64929 -1.19400 -0.76569
 H 1.44557 -1.11413 -0.47505
 H -1.54129 -0.89672 0.51714
 H 1.77267 -0.90579 0.85228
 H -2.75827 -0.36694 -0.32387
 H 2.77202 -0.30640 0.32034
13
bifur_IRC_Distances_MW_output/new_data/bifur_traj4_Distances point 376
C -1.02021 0.72717 -0.50388
 C 1.00541 0.76372 0.45812
 C -0.00834 1.12134 -0.07685
 C -1.78924 -0.51063 -0.24490
 C 1.79695 -0.46859 0.26958
 F -1.57356 1.53662 -1.33253
 F 1.54792 1.61432 1.30352
 H -1.65131 -1.19467 -0.77501
 H 1.44329 -1.11401 -0.48345
 H -1.53928 -0.89608 0.52645
 H 1.77453 -0.90585 0.86248
 H -2.75838 -0.36697 -0.32391
 H 2.77221 -0.30638 0.32037
13
bifur_IRC_Distances_MW_output/new_data/bifur_traj4_Distances point 377
C -1.01998 0.72699 -0.50462
 C 1.00542 0.76388 0.45786
 C -0.00774 1.12133 -0.07847
 C -1.78925 -0.51068 -0.24506
 C 1.79686 -0.46852 0.27028
 F -1.57336 1.53611 -1.33317
 F 1.54751 1.61480 1.30348
 H -1.65451 -1.19572 -0.78953
 H 1.43968 -1.11381 -0.49652
 H -1.53608 -0.89507 0.54092
 H 1.77751 -0.90594 0.87835
 H -2.75857 -0.36700 -0.32395
 H 2.77251 -0.30635 0.32042
13
bifur_IRC_Distances_MW_output/new_data/bifur_traj4_Distances point 378
C -1.01968 0.72675 -0.50557
 C 1.00541 0.76408 0.45755
 C -0.00699 1.12131 -0.08049
 C -1.78926 -0.51075 -0.24527
 C 1.79675 -0.46844 0.27116
 F -1.57308 1.53546 -1.33401
 F 1.54698 1.61542 1.30344
 H -1.65869 -1.19708 -0.80797
 H 1.43496 -1.11357 -0.51310
 H -1.53189 -0.89377 0.55928
 H 1.78141 -0.90605 0.89850
 H -2.75882 -0.36705 -0.32399
 H 2.77290 -0.30631 0.32046
13
bifur_IRC_Distances_MW_output/new_data/bifur_traj4_Distances point 379
C -1.01936 0.72649 -0.50662
 C 1.00540 0.76431 0.45722
 C -0.00619 1.12129 -0.08267
 C -1.78927 -0.51083 -0.24551
 C 1.79664 -0.46835 0.27214
 F -1.57276 1.53473 -1.33498
 F 1.54639 1.61611 1.30340
 H -1.66343 -1.19860 -0.82821
 H 1.42962 -1.11331 -0.53128
 H -1.52712 -0.89231 0.57939
 H 1.78586 -0.90616 0.92062
 H -2.75911 -0.36709 -0.32400
 H 2.77334 -0.30627 0.32051
13
bifur_IRC_Distances_MW_output/new_data/bifur_traj4_Distances point 380
C -1.01904 0.72623 -0.50767
 C 1.00538 0.76454 0.45691
 C -0.00542 1.12127 -0.08479
 C -1.78928 -0.51091 -0.24576
 C 1.79653 -0.46826 0.27312
 F -1.57240 1.53399 -1.33600
 F 1.54578 1.61681 1.30336
 H -1.66833 -1.20016 -0.84841
 H 1.42412 -1.11307 -0.54938
 H -1.52219 -0.89082 0.59940
 H 1.79048 -0.90625 0.94266
 H -2.75942 -0.36714 -0.32400
 H 2.77379 -0.30623 0.32054
13
bifur_IRC_Distances_MW_output/new_data/bifur_traj4_Distances point 381
C -1.01874 0.72598 -0.50865
 C 1.00535 0.76476 0.45664
 C -0.00473 1.12125 -0.08670
 C -1.78929 -0.51099 -0.24599
 C 1.79643 -0.46818 0.27403
 F -1.57206 1.53330 -1.33699
 F 1.54521 1.61745 1.30334
 H -1.67299 -1.20162 -0.86704
 H 1.41890 -1.11285 -0.56604
 H -1.51747 -0.88942 0.61782
 H 1.79489 -0.90632 0.96298
 H -2.75971 -0.36719 -0.32398
 H 2.77421 -0.30619 0.32056
13
bifur_IRC_Distances_MW_output/new_data/bifur_traj4_Distances point 382
C -1.01848 0.72577 -0.50948
 C 1.00532 0.76494 0.45642
 C -0.00417 1.12124 -0.08829
 C -1.78930 -0.51105 -0.24618
 C 1.79634 -0.46810 0.27481
 F -1.57175 1.53271 -1.33786
 F 1.54472 1.61801 1.30333
 H -1.67706 -1.20289 -0.88284
 H 1.41435 -1.11267 -0.58016
 H -1.51335 -0.88821 0.63342
 H 1.79877 -0.90637 0.98021
 H -2.75998 -0.36722 -0.32394
 H 2.77458 -0.30615 0.32058
13
bifur_IRC_Distances_MW_output/new_data/bifur_traj4_Distances point 383
C -1.01829 0.72561 -0.51011
 C 1.00529 0.76508 0.45627
 C -0.00375 1.12122 -0.08948
 C -1.78931 -0.51110 -0.24634
 C 1.79628 -0.46805 0.27539
 F -1.57150 1.53226 -1.33854
 F 1.54434 1.61843 1.30333
 H -1.68020 -1.20386 -0.89477
 H 1.41084 -1.11254 -0.59081
 H -1.51016 -0.88728 0.64517
 H 1.80177 -0.90640 0.99321
 H -2.76019 -0.36725 -0.32391
 H 2.77487 -0.30613 0.32058
13
bifur_IRC_Distances_MW_output/new_data/bifur_traj4_Distances point 384
C -1.01817 0.72551 -0.51049
 C 1.00527 0.76516 0.45618
 C -0.00351 1.12121 -0.09017
 C -1.78932 -0.51113 -0.24643
 C 1.79625 -0.46801 0.27574
 F -1.57135 1.53200 -1.33895
 F 1.54412 1.61868 1.30332
 H -1.68210 -1.20444 -0.90186
 H 1.40872 -1.11247 -0.59713
 H -1.50823 -0.88673 0.65215
 H 1.80358 -0.90642 1.00093
 H -2.76031 -0.36727 -0.32388
 H 2.77504 -0.30611 0.32058
13
bifur_IRC_Distances_MW_output/new_data/bifur_traj4_Distances point 385
C -1.01815 0.72550 -0.51056
 C 1.00527 0.76518 0.45616
 C -0.00346 1.12121 -0.09030
 C -1.78932 -0.51114 -0.24645
 C 1.79624 -0.46801 0.27581
 F -1.57132 1.53194 -1.33903
 F 1.54407 1.61873 1.30333
 H -1.68247 -1.20455 -0.90324
 H 1.40831 -1.11245 -0.59836
 H -1.50785 -0.88662 0.65351
 H 1.80394 -0.90642 1.00244
 H -2.76034 -0.36727 -0.32388
 H 2.77507 -0.30611 0.32058
13
bifur_IRC_Distances_MW_output/new_data/bifur_traj4_Distances point 386
C -1.01815 0.72550 -0.51056
 C 1.00527 0.76518 0.45616
 C -0.00346 1.12121 -0.09030
 C -1.78932 -0.51114 -0.24645
 C 1.79624 -0.46801 0.27581
 F -1.57132 1.53194 -1.33903
 F 1.54407 1.61873 1.30333
 H -1.68247 -1.20455 -0.90324
 H 1.40831 -1.11245 -0.59836
 H -1.50785 -0.88662 0.65351
 H 1.80394 -0.90642 1.00244
 H -2.76034 -0.36727 -0.32388
 H 2.77507 -0.30611 0.32058
13
bifur_IRC_Distances_MW_output/new_data/bifur_traj4_Distances point 387
C -1.01841 0.72571 -0.50972
 C 1.00531 0.76499 0.45636
 C -0.00401 1.12123 -0.08874
 C -1.78931 -0.51107 -0.24624
 C 1.79632 -0.46808 0.27503
 F -1.57165 1.53255 -1.33811
 F 1.54458 1.61817 1.30333
 H -1.67823 -1.20325 -0.88732
 H 1.41304 -1.11262 -0.58416
 H -1.51216 -0.88786 0.63783
 H 1.79988 -0.90638 0.98509
 H -2.76006 -0.36724 -0.32393
 H 2.77469 -0.30614 0.32058
13
bifur_IRC_Distances_MW_output/new_data/bifur_traj4_Distances point 388
C -1.01867 0.72593 -0.50887
 C 1.00534 0.76481 0.45658
 C -0.00458 1.12125 -0.08713
 C -1.78930 -0.51101 -0.24604
 C 1.79640 -0.46816 0.27424
 F -1.57198 1.53314 -1.33722
 F 1.54508 1.61760 1.30334
 H -1.67408 -1.20196 -0.87129
 H 1.41768 -1.11280 -0.56985
 H -1.51637 -0.88910 0.62202
 H 1.79593 -0.90633 0.96762
 H -2.75978 -0.36720 -0.32397
 H 2.77431 -0.30618 0.32057
13
bifur_IRC_Distances_MW_output/new_data/bifur_traj4_Distances point 389
C -1.01897 0.72618 -0.50787
 C 1.00537 0.76459 0.45686
 C -0.00528 1.12127 -0.08518
 C -1.78928 -0.51093 -0.24580
 C 1.79651 -0.46825 0.27331
 F -1.57234 1.53385 -1.33620
 F 1.54567 1.61694 1.30336
 H -1.66927 -1.20045 -0.85222
 H 1.42307 -1.11302 -0.55278
 H -1.52123 -0.89054 0.60317
 H 1.79137 -0.90626 0.94682
 H -2.75948 -0.36715 -0.32400
 H 2.77387 -0.30622 0.32055
13
bifur_IRC_Distances_MW_output/new_data/bifur_traj4_Distances point 390
C -1.01929 0.72644 -0.50684
 C 1.00540 0.76436 0.45716
 C -0.00603 1.12129 -0.08311
 C -1.78927 -0.51085 -0.24556
 C 1.79661 -0.46833 0.27235
 F -1.57268 1.53457 -1.33519
 F 1.54626 1.61626 1.30339
 H -1.66445 -1.19893 -0.83245
 H 1.42848 -1.11326 -0.53507
 H -1.52610 -0.89200 0.58359
 H 1.78681 -0.90618 0.92524
 H -2.75917 -0.36710 -0.32401
 H 2.77343 -0.30626 0.32052
13
bifur_IRC_Distances_MW_output/new_data/bifur_traj4_Distances point 391
C -1.01957 0.72667 -0.50592
 C 1.00541 0.76416 0.45744
 C -0.00672 1.12130 -0.08122
 C -1.78926 -0.51078 -0.24535
 C 1.79672 -0.46841 0.27149
 F -1.57298 1.53521 -1.33433
 F 1.54678 1.61565 1.30343
 H -1.66026 -1.19758 -0.81473
 H 1.43320 -1.11348 -0.51917
 H -1.53032 -0.89329 0.56600
 H 1.78288 -0.90609 0.90589
 H -2.75892 -0.36706 -0.32399
 H 2.77304 -0.30630 0.32048
13
bifur_IRC_Distances_MW_output/new_data/bifur_traj4_Distances point 392
C -1.01977 0.72683 -0.50528
 C 1.00541 0.76402 0.45765
 C -0.00722 1.12132 -0.07987
 C -1.78926 -0.51073 -0.24521
 C 1.79679 -0.46847 0.27089
 F -1.57317 1.53566 -1.33375
 F 1.54714 1.61523 1.30345
 H -1.65739 -1.19666 -0.80228
 H 1.43643 -1.11364 -0.50799
 H -1.53320 -0.89417 0.55362
 H 1.78019 -0.90602 0.89229
 H -2.75874 -0.36703 -0.32398
 H 2.77278 -0.30633 0.32045
13
bifur_IRC_Distances_MW_output/new_data/bifur_traj4_Distances point 393
C -1.01984 0.72688 -0.50508
 C 1.00541 0.76398 0.45771
 C -0.00738 1.12132 -0.07944
 C -1.78925 -0.51072 -0.24516
 C 1.79681 -0.46849 0.27070
 F -1.57323 1.53580 -1.33356
 F 1.54726 1.61510 1.30346
 H -1.65649 -1.19636 -0.79832
 H 1.43744 -1.11369 -0.50443
 H -1.53410 -0.89445 0.54968
 H 1.77935 -0.90600 0.88796
 H -2.75869 -0.36702 -0.32397
 H 2.77269 -0.30633 0.32044
13
bifur_IRC_Distances_MW_output/new_data/bifur_traj4_Distances point 394
C -1.01974 0.72680 -0.50540
 C 1.00541 0.76405 0.45761
 C -0.00713 1.12131 -0.08012
 C -1.78926 -0.51074 -0.24524
 C 1.79677 -0.46846 0.27100
 F -1.57313 1.53558 -1.33385
 F 1.54708 1.61531 1.30345
 H -1.65791 -1.19682 -0.80456
 H 1.43584 -1.11361 -0.51004
 H -1.53268 -0.89401 0.55589
 H 1.78068 -0.90603 0.89478
 H -2.75877 -0.36704 -0.32398
 H 2.77283 -0.30632 0.32046
13
bifur_IRC_Distances_MW_output/new_data/bifur_traj4_Distances point 395
C -1.01949 0.72660 -0.50621
 C 1.00541 0.76422 0.45735
 C -0.00650 1.12130 -0.08181
 C -1.78927 -0.51080 -0.24542
 C 1.79668 -0.46839 0.27176
 F -1.57289 1.53501 -1.33459
 F 1.54662 1.61584 1.30341
 H -1.66154 -1.19800 -0.82024
 H 1.43174 -1.11341 -0.52412
 H -1.52902 -0.89289 0.57147
 H 1.78409 -0.90612 0.91191
 H -2.75899 -0.36707 -0.32400
 H 2.77316 -0.30629 0.32049
13
bifur_IRC_Distances_MW_output/new_data/bifur_traj4_Distances point 396
C -1.01913 0.72630 -0.50738
 C 1.00539 0.76448 0.45700
 C -0.00563 1.12128 -0.08420
 C -1.78928 -0.51089 -0.24569
 C 1.79656 -0.46829 0.27285
 F -1.57250 1.53419 -1.33572
 F 1.54595 1.61661 1.30337
 H -1.66695 -1.19972 -0.84281
 H 1.42566 -1.11314 -0.54436
 H -1.52357 -0.89124 0.59385
 H 1.78918 -0.90622 0.93655
 H -2.75933 -0.36713 -0.32400
 H 2.77366 -0.30624 0.32053
13
bifur_IRC_Distances_MW_output/new_data/bifur_traj4_Distances point 397
C -1.01913 0.72630 -0.50738
 C 1.00539 0.76448 0.45700
 C -0.00563 1.12128 -0.08420
 C -1.78928 -0.51089 -0.24569
 C 1.79656 -0.46829 0.27285
 F -1.57250 1.53419 -1.33571
 F 1.54595 1.61661 1.30337
 H -1.66695 -1.19972 -0.84281
 H 1.42566 -1.11314 -0.54436
 H -1.52357 -0.89124 0.59385
 H 1.78918 -0.90622 0.93655
 H -2.75933 -0.36713 -0.32400
 H 2.77366 -0.30624 0.32053
13
bifur_IRC_Distances_MW_output/new_data/bifur_traj4_Distances point 398
C -1.01826 0.72559 -0.51020
 C 1.00529 0.76510 0.45624
 C -0.00369 1.12122 -0.08963
 C -1.78931 -0.51111 -0.24636
 C 1.79628 -0.46804 0.27547
 F -1.57146 1.53220 -1.33863
 F 1.54429 1.61849 1.30333
 H -1.68064 -1.20399 -0.89639
 H 1.41035 -1.11253 -0.59226
 H -1.50972 -0.88716 0.64677
 H 1.80218 -0.90640 0.99498
 H -2.76021 -0.36726 -0.32390
 H 2.77491 -0.30612 0.32058
13
bifur_IRC_Distances_MW_output/new_data/bifur_traj4_Distances point 399
C -1.01784 0.72524 -0.51157
 C 1.00521 0.76540 0.45593
 C -0.00283 1.12119 -0.09212
 C -1.78933 -0.51121 -0.24670
 C 1.79615 -0.46792 0.27674
 F -1.57089 1.53122 -1.34017
 F 1.54346 1.61941 1.30333
 H -1.68765 -1.20613 -0.92213
 H 1.40255 -1.11226 -0.61519
 H -1.50259 -0.88511 0.67208
 H 1.80890 -0.90646 1.02301
 H -2.76068 -0.36732 -0.32380
 H 2.77554 -0.30607 0.32058
13
bifur_IRC_Distances_MW_output/new_data/bifur_traj4_Distances point 400
C -1.01747 0.72492 -0.51278
 C 1.00513 0.76567 0.45568
 C -0.00210 1.12116 -0.09422
 C -1.78935 -0.51131 -0.24700
 C 1.79605 -0.46781 0.27785
 F -1.57036 1.53036 -1.34159
 F 1.54270 1.62023 1.30336
 H -1.69400 -1.20804 -0.94455
 H 1.39550 -1.11203 -0.63513
 H -1.49611 -0.88328 0.69408
 H 1.81501 -0.90648 1.04741
 H -2.76112 -0.36737 -0.32368
 H 2.77611 -0.30602 0.32057
13
bifur_IRC_Distances_MW_output/new_data/bifur_traj4_Distances point 401
C -1.01718 0.72467 -0.51374
 C 1.00506 0.76589 0.45549
 C -0.00155 1.12114 -0.09586
 C -1.78936 -0.51139 -0.24724
 C 1.79597 -0.46772 0.27875
 F -1.56990 1.52966 -1.34277
 F 1.54209 1.62088 1.30340
 H -1.69923 -1.20960 -0.96244
 H 1.38971 -1.11187 -0.65102
 H -1.49077 -0.88179 0.71159
 H 1.82007 -0.90649 1.06687
 H -2.76148 -0.36742 -0.32356
 H 2.77658 -0.30598 0.32055
13
bifur_IRC_Distances_MW_output/new_data/bifur_traj4_Distances point 402
C -1.01697 0.72449 -0.51443
 C 1.00501 0.76604 0.45537
 C -0.00117 1.12113 -0.09698
 C -1.78938 -0.51144 -0.24742
 C 1.79592 -0.46766 0.27937
 F -1.56957 1.52916 -1.34363
 F 1.54164 1.62135 1.30343
 H -1.70298 -1.21071 -0.97496
 H 1.38556 -1.11175 -0.66214
 H -1.48694 -0.88073 0.72383
 H 1.82370 -0.90649 1.08048
 H -2.76175 -0.36745 -0.32347
 H 2.77692 -0.30595 0.32053
13
bifur_IRC_Distances_MW_output/new_data/bifur_traj4_Distances point 403
C -1.01686 0.72440 -0.51478
 C 1.00497 0.76613 0.45532
 C -0.00098 1.12112 -0.09755
 C -1.78938 -0.51147 -0.24751
 C 1.79589 -0.46762 0.27970
 F -1.56939 1.52890 -1.34408
 F 1.54141 1.62159 1.30345
 H -1.70496 -1.21129 -0.98148
 H 1.38337 -1.11169 -0.66792
 H -1.48491 -0.88017 0.73020
 H 1.82563 -0.90649 1.08757
 H -2.76189 -0.36746 -0.32342
 H 2.77710 -0.30594 0.32052
13
bifur_IRC_Distances_MW_output/new_data/bifur_traj4_Distances point 404
C -1.01685 0.72440 -0.51479
 C 1.00497 0.76613 0.45531
 C -0.00098 1.12112 -0.09757
 C -1.78938 -0.51147 -0.24751
 C 1.79589 -0.46762 0.27970
 F -1.56939 1.52890 -1.34409
 F 1.54141 1.62160 1.30346
 H -1.70501 -1.21130 -0.98162
 H 1.38333 -1.11169 -0.66804
 H -1.48487 -0.88016 0.73033
 H 1.82567 -0.90649 1.08772
 H -2.76189 -0.36746 -0.32342
 H 2.77710 -0.30594 0.32052
13
bifur_IRC_Distances_MW_output/new_data/bifur_traj4_Distances point 405
C -1.01695 0.72448 -0.51447
 C 1.00500 0.76605 0.45537
 C -0.00115 1.12113 -0.09705
 C -1.78938 -0.51144 -0.24743
 C 1.79592 -0.46765 0.27941
 F -1.56955 1.52913 -1.34368
 F 1.54162 1.62138 1.30344
 H -1.70322 -1.21078 -0.97576
 H 1.38529 -1.11174 -0.66285
 H -1.48669 -0.88066 0.72461
 H 1.82394 -0.90649 1.08136
 H -2.76176 -0.36745 -0.32346
 H 2.77694 -0.30595 0.32053
13
bifur_IRC_Distances_MW_output/new_data/bifur_traj4_Distances point 406
C -1.01713 0.72463 -0.51390
 C 1.00505 0.76593 0.45547
 C -0.00146 1.12114 -0.09612
 C -1.78937 -0.51140 -0.24728
 C 1.79596 -0.46770 0.27889
 F -1.56983 1.52954 -1.34297
 F 1.54198 1.62099 1.30341
 H -1.70009 -1.20985 -0.96532
 H 1.38876 -1.11184 -0.65358
 H -1.48990 -0.88155 0.71440
 H 1.82090 -0.90649 1.07000
 H -2.76154 -0.36742 -0.32354
 H 2.77666 -0.30597 0.32054
13
bifur_IRC_Distances_MW_output/new_data/bifur_traj4_Distances point 407
C -1.01734 0.72482 -0.51319
 C 1.00510 0.76577 0.45560
 C -0.00186 1.12116 -0.09493
 C -1.78935 -0.51134 -0.24710
 C 1.79601 -0.46777 0.27824
 F -1.57017 1.53006 -1.34209
 F 1.54244 1.62051 1.30338
 H -1.69624 -1.20871 -0.95227
 H 1.39302 -1.11196 -0.64199
 H -1.49383 -0.88264 0.70163
 H 1.81717 -0.90649 1.05581
 H -2.76127 -0.36739 -0.32363
 H 2.77632 -0.30600 0.32056
13
bifur_IRC_Distances_MW_output/new_data/bifur_traj4_Distances point 408
C -1.01734 0.72482 -0.51319
 C 1.00510 0.76577 0.45560
 C -0.00186 1.12116 -0.09493
 C -1.78935 -0.51134 -0.24710
 C 1.79601 -0.46777 0.27824
 F -1.57017 1.53006 -1.34209
 F 1.54244 1.62051 1.30338
 H -1.69624 -1.20871 -0.95226
 H 1.39302 -1.11196 -0.64199
 H -1.49383 -0.88264 0.70163
 H 1.81717 -0.90649 1.05580
 H -2.76127 -0.36739 -0.32363
 H 2.77632 -0.30600 0.32056
13
bifur_IRC_Distances_MW_output/new_data/bifur_traj4_Distances point 409
C -1.01775 0.72516 -0.51186
 C 1.00520 0.76547 0.45587
 C -0.00265 1.12119 -0.09263
 C -1.78933 -0.51124 -0.24677
 C 1.79613 -0.46789 0.27701
 F -1.57077 1.53102 -1.34050
 F 1.54328 1.61960 1.30334
 H -1.68913 -1.20658 -0.92745
 H 1.40090 -1.11220 -0.61993
 H -1.50107 -0.88468 0.67731
 H 1.81033 -0.90646 1.02880
 H -2.76079 -0.36733 -0.32377
 H 2.77568 -0.30605 0.32058
13
bifur_IRC_Distances_MW_output/new_data/bifur_traj4_Distances point 410
C -1.01786 0.72525 -0.51151
 C 1.00522 0.76539 0.45594
 C -0.00286 1.12119 -0.09201
 C -1.78933 -0.51121 -0.24668
 C 1.79616 -0.46792 0.27668
 F -1.57092 1.53127 -1.34010
 F 1.54349 1.61937 1.30333
 H -1.68732 -1.20603 -0.92095
 H 1.40291 -1.11227 -0.61414
 H -1.50292 -0.88520 0.67093
 H 1.80858 -0.90645 1.02173
 H -2.76066 -0.36732 -0.32380
 H 2.77551 -0.30607 0.32058
13
bifur_IRC_Distances_MW_output/new_data/bifur_traj4_Distances point 411
C -1.01785 0.72524 -0.51154
 C 1.00521 0.76540 0.45593
 C -0.00284 1.12119 -0.09207
 C -1.78933 -0.51121 -0.24669
 C 1.79615 -0.46792 0.27672
 F -1.57091 1.53124 -1.34014
 F 1.54347 1.61939 1.30333
 H -1.68749 -1.20608 -0.92157
 H 1.40272 -1.11226 -0.61469
 H -1.50274 -0.88516 0.67153
 H 1.80875 -0.90646 1.02240
 H -2.76067 -0.36732 -0.32380
 H 2.77553 -0.30607 0.32058
13
bifur_IRC_Distances_MW_output/new_data/bifur_traj4_Distances point 412
C -1.01771 0.72513 -0.51198
 C 1.00519 0.76550 0.45584
 C -0.00257 1.12118 -0.09285
 C -1.78934 -0.51125 -0.24680
 C 1.79611 -0.46788 0.27713
 F -1.57071 1.53093 -1.34065
 F 1.54320 1.61969 1.30334
 H -1.68981 -1.20678 -0.92985
 H 1.40015 -1.11218 -0.62206
 H -1.50038 -0.88449 0.67966
 H 1.81097 -0.90647 1.03141
 H -2.76083 -0.36734 -0.32376
 H 2.77574 -0.30605 0.32058
13
bifur_IRC_Distances_MW_output/new_data/bifur_traj4_Distances point 413
C -1.01747 0.72492 -0.51278
 C 1.00513 0.76567 0.45568
 C -0.00210 1.12116 -0.09423
 C -1.78935 -0.51131 -0.24700
 C 1.79605 -0.46781 0.27786
 F -1.57036 1.53035 -1.34160
 F 1.54270 1.62023 1.30336
 H -1.69403 -1.20805 -0.94466
 H 1.39547 -1.11203 -0.63523
 H -1.49608 -0.88327 0.69418
 H 1.81504 -0.90648 1.04753
 H -2.76112 -0.36737 -0.32368
 H 2.77612 -0.30602 0.32057
13
bifur_IRC_Distances_MW_output/new_data/bifur_traj4_Distances point 414
C -1.01715 0.72465 -0.51384
 C 1.00505 0.76591 0.45548
 C -0.00150 1.12114 -0.09602
 C -1.78937 -0.51139 -0.24727
 C 1.79596 -0.46771 0.27883
 F -1.56986 1.52959 -1.34289
 F 1.54202 1.62095 1.30340
 H -1.69975 -1.20975 -0.96421
 H 1.38913 -1.11185 -0.65259
 H -1.49024 -0.88164 0.71332
 H 1.82057 -0.90649 1.06879
 H -2.76152 -0.36742 -0.32355
 H 2.77663 -0.30597 0.32054
13
bifur_IRC_Distances_MW_output/new_data/bifur_traj4_Distances point 415
C -1.01677 0.72433 -0.51507
 C 1.00495 0.76619 0.45527
 C -0.00083 1.12111 -0.09800
 C -1.78939 -0.51149 -0.24758
 C 1.79587 -0.46760 0.27995
 F -1.56925 1.52870 -1.34445
 F 1.54123 1.62178 1.30347
 H -1.70654 -1.21175 -0.98662
 H 1.38164 -1.11165 -0.67247
 H -1.48330 -0.87973 0.73521
 H 1.82716 -0.90649 1.09315
 H -2.76200 -0.36747 -0.32338
 H 2.77724 -0.30593 0.32051
13
bifur_IRC_Distances_MW_output/new_data/bifur_traj4_Distances point 416
C -1.01638 0.72399 -0.51635
 C 1.00482 0.76648 0.45508
 C -0.00018 1.12108 -0.10001
 C -1.78941 -0.51160 -0.24792
 C 1.79579 -0.46747 0.28113
 F -1.56857 1.52776 -1.34615
 F 1.54037 1.62266 1.30357
 H -1.71387 -1.21389 -1.00997
 H 1.37358 -1.11145 -0.69315
 H -1.47581 -0.87769 0.75797
 H 1.83429 -0.90646 1.11851
 H -2.76253 -0.36753 -0.32317
 H 2.77789 -0.30587 0.32046
13
bifur_IRC_Distances_MW_output/new_data/bifur_traj4_Distances point 417
C -1.01599 0.72366 -0.51760
 C 1.00469 0.76676 0.45493
 C 0.00042 1.12105 -0.10187
 C -1.78944 -0.51170 -0.24825
 C 1.79571 -0.46736 0.28225
 F -1.56788 1.52684 -1.34786
 F 1.53952 1.62352 1.30370
 H -1.72112 -1.21598 -1.03230
 H 1.36561 -1.11128 -0.71290
 H -1.46838 -0.87570 0.77969
 H 1.84138 -0.90642 1.14276
 H -2.76306 -0.36758 -0.32294
 H 2.77854 -0.30582 0.32040
13
bifur_IRC_Distances_MW_output/new_data/bifur_traj4_Distances point 418
C -1.01566 0.72336 -0.51870
 C 1.00456 0.76701 0.45482
 C 0.00092 1.12103 -0.10345
 C -1.78947 -0.51179 -0.24854
 C 1.79565 -0.46725 0.28324
 F -1.56723 1.52603 -1.34943
 F 1.53875 1.62427 1.30383
 H -1.72768 -1.21784 -1.05184
 H 1.35845 -1.11113 -0.73016
 H -1.46166 -0.87392 0.79865
 H 1.84780 -0.90637 1.16395
 H -2.76354 -0.36763 -0.32272
 H 2.77912 -0.30578 0.32035
13
bifur_IRC_Distances_MW_output/new_data/bifur_traj4_Distances point 419
C -1.01566 0.72336 -0.51870
 C 1.00456 0.76701 0.45482
 C 0.00092 1.12103 -0.10345
 C -1.78947 -0.51179 -0.24854
 C 1.79565 -0.46725 0.28324
 F -1.56723 1.52603 -1.34943
 F 1.53875 1.62427 1.30383
 H -1.72768 -1.21784 -1.05184
 H 1.35845 -1.11113 -0.73016
 H -1.46166 -0.87392 0.79865
 H 1.84780 -0.90637 1.16395
 H -2.76354 -0.36763 -0.32272
 H 2.77912 -0.30578 0.32035
13
bifur_IRC_Distances_MW_output/new_data/bifur_traj4_Distances point 420
C -1.01521 0.72298 -0.52015
 C 1.00437 0.76734 0.45470
 C 0.00153 1.12099 -0.10544
 C -1.78951 -0.51191 -0.24893
 C 1.79558 -0.46711 0.28454
 F -1.56635 1.52496 -1.35156
 F 1.53771 1.62527 1.30404
 H -1.73650 -1.22034 -1.07729
 H 1.34882 -1.11095 -0.75261
 H -1.45262 -0.87154 0.82331
 H 1.85647 -0.90628 1.19154
 H -2.76420 -0.36769 -0.32241
 H 2.77990 -0.30572 0.32026
13
bifur_IRC_Distances_MW_output/new_data/bifur_traj4_Distances point 421
C -1.01514 0.72291 -0.52038
 C 1.00434 0.76740 0.45468
 C 0.00162 1.12099 -0.10575
 C -1.78952 -0.51193 -0.24899
 C 1.79557 -0.46709 0.28474
 F -1.56620 1.52479 -1.35190
 F 1.53755 1.62543 1.30408
 H -1.73792 -1.22074 -1.08131
 H 1.34727 -1.11093 -0.75615
 H -1.45116 -0.87116 0.82719
 H 1.85787 -0.90626 1.19589
 H -2.76430 -0.36770 -0.32235
 H 2.78002 -0.30571 0.32024
13
bifur_IRC_Distances_MW_output/new_data/bifur_traj4_Distances point 422
C -1.01519 0.72295 -0.52023
 C 1.00436 0.76736 0.45469
 C 0.00156 1.12099 -0.10555
 C -1.78951 -0.51191 -0.24895
 C 1.79558 -0.46710 0.28461
 F -1.56630 1.52490 -1.35168
 F 1.53765 1.62533 1.30405
 H -1.73701 -1.22048 -1.07874
 H 1.34826 -1.11094 -0.75389
 H -1.45209 -0.87140 0.82471
 H 1.85698 -0.90627 1.19312
 H -2.76424 -0.36770 -0.32239
 H 2.77994 -0.30572 0.32025
13
bifur_IRC_Distances_MW_output/new_data/bifur_traj4_Distances point 423
C -1.01534 0.72309 -0.51974
 C 1.00443 0.76725 0.45473
 C 0.00136 1.12100 -0.10489
 C -1.78950 -0.51187 -0.24882
 C 1.79560 -0.46715 0.28417
 F -1.56660 1.52527 -1.35094
 F 1.53801 1.62499 1.30398
 H -1.73397 -1.21963 -1.07010
 H 1.35157 -1.11100 -0.74627
 H -1.45521 -0.87222 0.81635
 H 1.85399 -0.90631 1.18375
 H -2.76401 -0.36768 -0.32250
 H 2.77968 -0.30574 0.32028
13
bifur_IRC_Distances_MW_output/new_data/bifur_traj4_Distances point 424
C -1.01556 0.72328 -0.51900
 C 1.00452 0.76708 0.45479
 C 0.00105 1.12102 -0.10388
 C -1.78948 -0.51181 -0.24862
 C 1.79563 -0.46722 0.28352
 F -1.56705 1.52581 -1.34987
 F 1.53853 1.62448 1.30387
 H -1.72951 -1.21837 -1.05722
 H 1.35644 -1.11109 -0.73491
 H -1.45978 -0.87342 0.80387
 H 1.84960 -0.90635 1.16979
 H -2.76368 -0.36765 -0.32266
 H 2.77928 -0.30577 0.32033
13
bifur_IRC_Distances_MW_output/new_data/bifur_traj4_Distances point 425
C -1.01581 0.72350 -0.51818
 C 1.00462 0.76690 0.45487
 C 0.00069 1.12104 -0.10272
 C -1.78946 -0.51174 -0.24840
 C 1.79568 -0.46730 0.28278
 F -1.56754 1.52641 -1.34869
 F 1.53911 1.62392 1.30377
 H -1.72459 -1.21697 -1.04270
 H 1.36182 -1.11120 -0.72209
 H -1.46483 -0.87475 0.78979
 H 1.84477 -0.90639 1.15404
 H -2.76331 -0.36761 -0.32283
 H 2.77884 -0.30580 0.32037
13
bifur_IRC_Distances_MW_output/new_data/bifur_traj4_Distances point 426
C -1.01605 0.72370 -0.51743
 C 1.00471 0.76672 0.45495
 C 0.00034 1.12106 -0.10162
 C -1.78944 -0.51168 -0.24820
 C 1.79572 -0.46737 0.28210
 F -1.56797 1.52697 -1.34763
 F 1.53963 1.62340 1.30368
 H -1.72013 -1.21569 -1.02928
 H 1.36670 -1.11130 -0.71023
 H -1.46940 -0.87597 0.77676
 H 1.84041 -0.90642 1.13948
 H -2.76298 -0.36758 -0.32297
 H 2.77845 -0.30583 0.32041
13
bifur_IRC_Distances_MW_output/new_data/bifur_traj4_Distances point 427
C -1.01621 0.72384 -0.51690
 C 1.00477 0.76660 0.45501
 C 0.00009 1.12107 -0.10084
 C -1.78943 -0.51164 -0.24806
 C 1.79575 -0.46742 0.28162
 F -1.56827 1.52735 -1.34690
 F 1.53999 1.62304 1.30362
 H -1.71704 -1.21480 -1.01983
 H 1.37009 -1.11137 -0.70188
 H -1.47256 -0.87682 0.76757
 H 1.83739 -0.90644 1.12922
 H -2.76276 -0.36755 -0.32307
 H 2.77817 -0.30585 0.32044
13
bifur_IRC_Distances_MW_output/new_data/bifur_traj4_Distances point 428
C -1.01626 0.72388 -0.51675
 C 1.00478 0.76657 0.45503
 C 0.00002 1.12107 -0.10061
 C -1.78942 -0.51163 -0.24802
 C 1.79576 -0.46744 0.28148
 F -1.56835 1.52747 -1.34668
 F 1.54010 1.62293 1.30361
 H -1.71613 -1.21454 -1.01703
 H 1.37108 -1.11139 -0.69940
 H -1.47348 -0.87707 0.76484
 H 1.83650 -0.90645 1.12618
 H -2.76269 -0.36755 -0.32310
 H 2.77809 -0.30586 0.32044
13
bifur_IRC_Distances_MW_output/new_data/bifur_traj4_Distances point 429
C -1.01617 0.72381 -0.51704
 C 1.00475 0.76663 0.45500
 C 0.00016 1.12107 -0.10104
 C -1.78943 -0.51165 -0.24810
 C 1.79574 -0.46741 0.28174
 F -1.56819 1.52726 -1.34708
 F 1.53990 1.62313 1.30364
 H -1.71782 -1.21503 -1.02222
 H 1.36924 -1.11135 -0.70399
 H -1.47176 -0.87661 0.76989
 H 1.83814 -0.90644 1.13181
 H -2.76281 -0.36756 -0.32305
 H 2.77824 -0.30585 0.32043
13
bifur_IRC_Distances_MW_output/new_data/bifur_traj4_Distances point 430
C -1.01617 0.72381 -0.51704
 C 1.00475 0.76663 0.45500
 C 0.00016 1.12107 -0.10104
 C -1.78943 -0.51165 -0.24810
 C 1.79574 -0.46741 0.28174
 F -1.56819 1.52726 -1.34708
 F 1.53990 1.62313 1.30364
 H -1.71782 -1.21503 -1.02222
 H 1.36924 -1.11135 -0.70399
 H -1.47176 -0.87661 0.76989
 H 1.83814 -0.90644 1.13181
 H -2.76281 -0.36756 -0.32305
 H 2.77824 -0.30585 0.32043
13
bifur_IRC_Distances_MW_output/new_data/bifur_traj4_Distances point 431
C -1.01564 0.72335 -0.51876
 C 1.00455 0.76703 0.45481
 C 0.00094 1.12102 -0.10353
 C -1.78947 -0.51179 -0.24856
 C 1.79565 -0.46725 0.28329
 F -1.56720 1.52599 -1.34951
 F 1.53871 1.62431 1.30384
 H -1.72803 -1.21794 -1.05287
 H 1.35806 -1.11112 -0.73107
 H -1.46130 -0.87382 0.79965
 H 1.84814 -0.90636 1.16506
 H -2.76356 -0.36763 -0.32271
 H 2.77915 -0.30578 0.32034
13
bifur_IRC_Distances_MW_output/new_data/bifur_traj4_Distances point 432
C -1.01526 0.72302 -0.51998
 C 1.00439 0.76731 0.45471
 C 0.00146 1.12099 -0.10521
 C -1.78951 -0.51189 -0.24889
 C 1.79559 -0.46713 0.28439
 F -1.56645 1.52509 -1.35130
 F 1.53784 1.62515 1.30401
 H -1.73546 -1.22004 -1.07434
 H 1.34995 -1.11097 -0.75001
 H -1.45368 -0.87182 0.82045
 H 1.85545 -0.90629 1.18834
 H -2.76412 -0.36769 -0.32245
 H 2.77981 -0.30573 0.32027
13
bifur_IRC_Distances_MW_output/new_data/bifur_traj4_Distances point 433
C -1.01487 0.72268 -0.52124
 C 1.00422 0.76760 0.45463
 C 0.00196 1.12096 -0.10688
 C -1.78954 -0.51200 -0.24923
 C 1.79553 -0.46700 0.28551
 F -1.56564 1.52415 -1.35323
 F 1.53691 1.62603 1.30423
 H -1.74334 -1.22225 -1.09638
 H 1.34138 -1.11083 -0.76943
 H -1.44561 -0.86972 0.84176
 H 1.86321 -0.90620 1.21222
 H -2.76471 -0.36774 -0.32215
 H 2.78050 -0.30568 0.32018
13
bifur_IRC_Distances_MW_output/new_data/bifur_traj4_Distances point 434
C -1.01452 0.72237 -0.52239
 C 1.00405 0.76786 0.45459
 C 0.00239 1.12094 -0.10833
 C -1.78958 -0.51209 -0.24954
 C 1.79549 -0.46689 0.28652
 F -1.56488 1.52330 -1.35502
 F 1.53605 1.62682 1.30445
 H -1.75061 -1.22427 -1.11613
 H 1.33349 -1.11071 -0.78681
 H -1.43815 -0.86780 0.86082
 H 1.87040 -0.90610 1.23361
 H -2.76527 -0.36779 -0.32186
 H 2.78114 -0.30564 0.32010
13
bifur_IRC_Distances_MW_output/new_data/bifur_traj4_Distances point 435
C -1.01424 0.72213 -0.52329
 C 1.00390 0.76807 0.45457
 C 0.00270 1.12091 -0.10943
 C -1.78961 -0.51217 -0.24979
 C 1.79547 -0.46680 0.28731
 F -1.56426 1.52263 -1.35645
 F 1.53537 1.62744 1.30464
 H -1.75640 -1.22586 -1.13145
 H 1.32723 -1.11062 -0.80028
 H -1.43222 -0.86628 0.87558
 H 1.87612 -0.90601 1.25019
 H -2.76571 -0.36783 -0.32163
 H 2.78165 -0.30560 0.32003
13
bifur_IRC_Distances_MW_output/new_data/bifur_traj4_Distances point 436
C -1.01406 0.72197 -0.52387
 C 1.00381 0.76820 0.45456
 C 0.00289 1.12090 -0.11012
 C -1.78964 -0.51222 -0.24995
 C 1.79545 -0.46674 0.28782
 F -1.56385 1.52219 -1.35741
 F 1.53492 1.62784 1.30477
 H -1.76021 -1.22691 -1.14138
 H 1.32311 -1.11057 -0.80901
 H -1.42830 -0.86529 0.88514
 H 1.87990 -0.90595 1.26093
 H -2.76601 -0.36785 -0.32147
 H 2.78198 -0.30558 0.31998
13
bifur_IRC_Distances_MW_output/new_data/bifur_traj4_Distances point 437
C -1.01398 0.72190 -0.52414
 C 1.00376 0.76826 0.45456
 C 0.00298 1.12089 -0.11043
 C -1.78965 -0.51224 -0.25002
 C 1.79544 -0.46672 0.28805
 F -1.56366 1.52199 -1.35785
 F 1.53471 1.62803 1.30483
 H -1.76196 -1.22738 -1.14589
 H 1.32122 -1.11055 -0.81297
 H -1.42651 -0.86483 0.88948
 H 1.88164 -0.90593 1.26581
 H -2.76614 -0.36786 -0.32139
 H 2.78213 -0.30557 0.31996
13
bifur_IRC_Distances_MW_output/new_data/bifur_traj4_Distances point 438
C -1.01399 0.72191 -0.52411
 C 1.00377 0.76826 0.45456
 C 0.00297 1.12090 -0.11040
 C -1.78964 -0.51224 -0.25001
 C 1.79544 -0.46672 0.28802
 F -1.56368 1.52201 -1.35780
 F 1.53474 1.62801 1.30483
 H -1.76177 -1.22733 -1.14539
 H 1.32143 -1.11055 -0.81253
 H -1.42671 -0.86488 0.88900
 H 1.88145 -0.90593 1.26527
 H -2.76613 -0.36786 -0.32140
 H 2.78212 -0.30557 0.31996
13
bifur_IRC_Distances_MW_output/new_data/bifur_traj4_Distances point 439
C -1.01407 0.72198 -0.52384
 C 1.00382 0.76819 0.45456
 C 0.00288 1.12090 -0.11008
 C -1.78963 -0.51222 -0.24994
 C 1.79545 -0.46675 0.28778
 F -1.56388 1.52222 -1.35734
 F 1.53495 1.62782 1.30476
 H -1.75996 -1.22684 -1.14073
 H 1.32338 -1.11057 -0.80843
 H -1.42856 -0.86535 0.88452
 H 1.87965 -0.90596 1.26022
 H -2.76599 -0.36785 -0.32148
 H 2.78196 -0.30558 0.31998
13
bifur_IRC_Distances_MW_output/new_data/bifur_traj4_Distances point 440
C -1.01421 0.72210 -0.52340
 C 1.00389 0.76809 0.45456
 C 0.00274 1.12091 -0.10957
 C -1.78962 -0.51218 -0.24982
 C 1.79546 -0.46679 0.28741
 F -1.56418 1.52254 -1.35664
 F 1.53528 1.62752 1.30466
 H -1.75715 -1.22607 -1.13341
 H 1.32642 -1.11061 -0.80201
 H -1.43145 -0.86608 0.87748
 H 1.87687 -0.90600 1.25231
 H -2.76577 -0.36783 -0.32160
 H 2.78171 -0.30560 0.32002
13
bifur_IRC_Distances_MW_output/new_data/bifur_traj4_Distances point 441
C -1.01421 0.72210 -0.52340
 C 1.00389 0.76809 0.45456
 C 0.00274 1.12091 -0.10957
 C -1.78962 -0.51218 -0.24982
 C 1.79546 -0.46679 0.28741
 F -1.56418 1.52254 -1.35664
 F 1.53528 1.62752 1.30466
 H -1.75715 -1.22607 -1.13342
 H 1.32642 -1.11061 -0.80201
 H -1.43144 -0.86608 0.87748
 H 1.87687 -0.90600 1.25231
 H -2.76577 -0.36783 -0.32160
 H 2.78171 -0.30560 0.32002
13
bifur_IRC_Distances_MW_output/new_data/bifur_traj4_Distances point 442
C -1.01447 0.72233 -0.52255
 C 1.00402 0.76790 0.45458
 C 0.00244 1.12093 -0.10853
 C -1.78959 -0.51211 -0.24958
 C 1.79549 -0.46687 0.28666
 F -1.56477 1.52318 -1.35526
 F 1.53594 1.62693 1.30448
 H -1.75161 -1.22454 -1.11880
 H 1.33241 -1.11069 -0.78916
 H -1.43712 -0.86753 0.86339
 H 1.87138 -0.90609 1.23649
 H -2.76534 -0.36780 -0.32182
 H 2.78123 -0.30563 0.32009
13
bifur_IRC_Distances_MW_output/new_data/bifur_traj4_Distances point 443
C -1.01453 0.72238 -0.52236
 C 1.00405 0.76785 0.45459
 C 0.00237 1.12094 -0.10830
 C -1.78958 -0.51209 -0.24953
 C 1.79549 -0.46689 0.28649
 F -1.56490 1.52332 -1.35497
 F 1.53608 1.62680 1.30444
 H -1.75042 -1.22421 -1.11560
 H 1.33370 -1.11071 -0.78635
 H -1.43835 -0.86785 0.86031
 H 1.87020 -0.90610 1.23304
 H -2.76525 -0.36779 -0.32187
 H 2.78112 -0.30564 0.32010
13
bifur_IRC_Distances_MW_output/new_data/bifur_traj4_Distances point 444
C -1.01449 0.72235 -0.52248
 C 1.00403 0.76788 0.45458
 C 0.00242 1.12093 -0.10844
 C -1.78958 -0.51210 -0.24956
 C 1.79549 -0.46688 0.28660
 F -1.56482 1.52323 -1.35516
 F 1.53599 1.62688 1.30446
 H -1.75117 -1.22442 -1.11762
 H 1.33289 -1.11070 -0.78812
 H -1.43758 -0.86765 0.86226
 H 1.87095 -0.90609 1.23522
 H -2.76531 -0.36779 -0.32184
 H 2.78119 -0.30563 0.32009
13
bifur_IRC_Distances_MW_output/new_data/bifur_traj4_Distances point 445
C -1.01436 0.72223 -0.52291
 C 1.00396 0.76798 0.45457
 C 0.00257 1.12092 -0.10897
 C -1.78960 -0.51214 -0.24968
 C 1.79548 -0.46684 0.28698
 F -1.56452 1.52291 -1.35585
 F 1.53566 1.62718 1.30456
 H -1.75396 -1.22519 -1.12502
 H 1.32987 -1.11066 -0.79463
 H -1.43472 -0.86692 0.86940
 H 1.87371 -0.90605 1.24323
 H -2.76552 -0.36781 -0.32173
 H 2.78143 -0.30561 0.32006
13
bifur_IRC_Distances_MW_output/new_data/bifur_traj4_Distances point 446
C -1.01416 0.72205 -0.52357
 C 1.00386 0.76813 0.45456
 C 0.00279 1.12091 -0.10976
 C -1.78962 -0.51219 -0.24986
 C 1.79546 -0.46677 0.28755
 F -1.56407 1.52242 -1.35691
 F 1.53516 1.62763 1.30470
 H -1.75823 -1.22636 -1.13623
 H 1.32525 -1.11060 -0.80448
 H -1.43034 -0.86580 0.88018
 H 1.87793 -0.90599 1.25536
 H -2.76585 -0.36784 -0.32155
 H 2.78181 -0.30559 0.32001
13
bifur_IRC_Distances_MW_output/new_data/bifur_traj4_Distances point 447
C -1.01392 0.72184 -0.52434
 C 1.00373 0.76831 0.45456
 C 0.00304 1.12089 -0.11067
 C -1.78965 -0.51226 -0.25008
 C 1.79544 -0.46670 0.28822
 F -1.56352 1.52184 -1.35818
 F 1.53456 1.62817 1.30488
 H -1.76328 -1.22774 -1.14925
 H 1.31980 -1.11053 -0.81592
 H -1.42516 -0.86449 0.89272
 H 1.88294 -0.90590 1.26945
 H -2.76624 -0.36787 -0.32134
 H 2.78225 -0.30556 0.31994
13
bifur_IRC_Distances_MW_output/new_data/bifur_traj4_Distances point 448
C -1.01367 0.72163 -0.52513
 C 1.00359 0.76849 0.45456
 C 0.00329 1.12087 -0.11156
 C -1.78968 -0.51233 -0.25029
 C 1.79542 -0.46662 0.28891
 F -1.56294 1.52125 -1.35949
 F 1.53394 1.62871 1.30508
 H -1.76850 -1.22916 -1.16249
 H 1.31417 -1.11046 -0.82754
 H -1.41980 -0.86314 0.90544
 H 1.88813 -0.90582 1.28376
 H -2.76665 -0.36790 -0.32111
 H 2.78271 -0.30553 0.31987
13
bifur_IRC_Distances_MW_output/new_data/bifur_traj4_Distances point 449
C -1.01345 0.72143 -0.52585
 C 1.00347 0.76866 0.45458
 C 0.00350 1.12085 -0.11236
 C -1.78971 -0.51239 -0.25049
 C 1.79541 -0.46654 0.28952
 F -1.56241 1.52071 -1.36071
 F 1.53337 1.62921 1.30527
 H -1.77330 -1.23046 -1.17445
 H 1.30899 -1.11040 -0.83805
 H -1.41488 -0.86190 0.91693
 H 1.89291 -0.90573 1.29669
 H -2.76702 -0.36793 -0.32090
 H 2.78312 -0.30550 0.31981
13
bifur_IRC_Distances_MW_output/new_data/bifur_traj4_Distances point 450
C -1.01328 0.72129 -0.52639
 C 1.00337 0.76878 0.45459
 C 0.00366 1.12084 -0.11295
 C -1.78974 -0.51244 -0.25064
 C 1.79540 -0.46649 0.29000
 F -1.56199 1.52030 -1.36165
 F 1.53293 1.62959 1.30543
 H -1.77702 -1.23147 -1.18357
 H 1.30500 -1.11036 -0.84604
 H -1.41107 -0.86095 0.92568
 H 1.89660 -0.90566 1.30654
 H -2.76731 -0.36796 -0.32074
 H 2.78345 -0.30548 0.31976
13
bifur_IRC_Distances_MW_output/new_data/bifur_traj4_Distances point 451
C -1.01319 0.72121 -0.52668
 C 1.00331 0.76885 0.45460
 C 0.00374 1.12083 -0.11326
 C -1.78975 -0.51246 -0.25072
 C 1.79540 -0.46646 0.29024
 F -1.56177 1.52008 -1.36215
 F 1.53269 1.62979 1.30551
 H -1.77898 -1.23199 -1.18836
 H 1.30289 -1.11034 -0.85024
 H -1.40905 -0.86045 0.93027
 H 1.89856 -0.90562 1.31172
 H -2.76747 -0.36797 -0.32065
 H 2.78362 -0.30547 0.31973
13
bifur_IRC_Distances_MW_output/new_data/bifur_traj4_Distances point 452
C -1.01319 0.72121 -0.52668
 C 1.00331 0.76885 0.45460
 C 0.00374 1.12083 -0.11326
 C -1.78975 -0.51246 -0.25072
 C 1.79540 -0.46646 0.29024
 F -1.56177 1.52008 -1.36215
 F 1.53269 1.62979 1.30551
 H -1.77898 -1.23200 -1.18836
 H 1.30289 -1.11034 -0.85024
 H -1.40905 -0.86045 0.93027
 H 1.89856 -0.90562 1.31172
 H -2.76747 -0.36797 -0.32065
 H 2.78362 -0.30547 0.31973
13
bifur_IRC_Distances_MW_output/new_data/bifur_traj4_Distances point 453
C -1.01331 0.72131 -0.52630
 C 1.00338 0.76876 0.45459
 C 0.00363 1.12084 -0.11286
 C -1.78973 -0.51243 -0.25062
 C 1.79541 -0.46650 0.28992
 F -1.56206 1.52037 -1.36149
 F 1.53300 1.62953 1.30540
 H -1.77640 -1.23130 -1.18206
 H 1.30567 -1.11037 -0.84472
 H -1.41170 -0.86111 0.92423
 H 1.89599 -0.90567 1.30491
 H -2.76726 -0.36795 -0.32077
 H 2.78339 -0.30548 0.31977
13
bifur_IRC_Distances_MW_output/new_data/bifur_traj4_Distances point 454
C -1.01351 0.72149 -0.52564
 C 1.00350 0.76861 0.45457
 C 0.00344 1.12086 -0.11214
 C -1.78971 -0.51237 -0.25044
 C 1.79541 -0.46656 0.28935
 F -1.56256 1.52086 -1.36036
 F 1.53353 1.62907 1.30522
 H -1.77195 -1.23010 -1.17109
 H 1.31045 -1.11042 -0.83510
 H -1.41627 -0.86225 0.91370
 H 1.89156 -0.90575 1.29306
 H -2.76692 -0.36793 -0.32096
 H 2.78301 -0.30551 0.31983
13
bifur_IRC_Distances_MW_output/new_data/bifur_traj4_Distances point 455
C -1.01380 0.72174 -0.52472
 C 1.00367 0.76840 0.45456
 C 0.00316 1.12088 -0.11110
 C -1.78967 -0.51229 -0.25018
 C 1.79543 -0.46666 0.28855
 F -1.56324 1.52156 -1.35880
 F 1.53426 1.62843 1.30498
 H -1.76576 -1.22842 -1.15559
 H 1.31712 -1.11050 -0.82149
 H -1.42261 -0.86385 0.89881
 H 1.88541 -0.90586 1.27630
 H -2.76643 -0.36789 -0.32123
 H 2.78247 -0.30554 0.31991
13
bifur_IRC_Distances_MW_output/new_data/bifur_traj4_Distances point 456
C -1.01415 0.72205 -0.52359
 C 1.00386 0.76814 0.45456
 C 0.00280 1.12091 -0.10979
 C -1.78962 -0.51220 -0.24987
 C 1.79546 -0.46677 0.28757
 F -1.56405 1.52240 -1.35694
 F 1.53514 1.62765 1.30471
 H -1.75835 -1.22640 -1.13655
 H 1.32512 -1.11059 -0.80477
 H -1.43021 -0.86577 0.88050
 H 1.87806 -0.90598 1.25571
 H -2.76586 -0.36784 -0.32155
 H 2.78182 -0.30559 0.32000
13
bifur_IRC_Distances_MW_output/new_data/bifur_traj4_Distances point 457
C -1.01453 0.72238 -0.52236
 C 1.00405 0.76785 0.45459
 C 0.00237 1.12094 -0.10829
 C -1.78958 -0.51209 -0.24953
 C 1.79549 -0.46689 0.28649
 F -1.56490 1.52332 -1.35497
 F 1.53608 1.62680 1.30444
 H -1.75040 -1.22421 -1.11556
 H 1.33372 -1.11071 -0.78631
 H -1.43836 -0.86785 0.86027
 H 1.87019 -0.90610 1.23299
 H -2.76525 -0.36779 -0.32187
 H 2.78112 -0.30564 0.32010
13
bifur_IRC_Distances_MW_output/new_data/bifur_traj4_Distances point 458
C -1.01491 0.72271 -0.52113
 C 1.00423 0.76757 0.45464
 C 0.00192 1.12097 -0.10674
 C -1.78954 -0.51199 -0.24920
 C 1.79554 -0.46701 0.28541
 F -1.56572 1.52423 -1.35305
 F 1.53699 1.62595 1.30421
 H -1.74264 -1.22205 -1.09444
 H 1.34215 -1.11084 -0.76772
 H -1.44633 -0.86990 0.83989
 H 1.86252 -0.90621 1.21012
 H -2.76466 -0.36774 -0.32218
 H 2.78044 -0.30568 0.32019
13
bifur_IRC_Distances_MW_output/new_data/bifur_traj4_Distances point 459
C -1.01525 0.72301 -0.52002
 C 1.00439 0.76732 0.45471
 C 0.00148 1.12099 -0.10527
 C -1.78951 -0.51190 -0.24890
 C 1.79558 -0.46712 0.28442
 F -1.56643 1.52506 -1.35137
 F 1.53781 1.62518 1.30402
 H -1.73572 -1.22012 -1.07508
 H 1.34967 -1.11097 -0.75066
 H -1.45342 -0.87175 0.82117
 H 1.85571 -0.90629 1.18914
 H -2.76414 -0.36769 -0.32244
 H 2.77983 -0.30573 0.32027
13
bifur_IRC_Distances_MW_output/new_data/bifur_traj4_Distances point 460
C -1.01552 0.72325 -0.51913
 C 1.00450 0.76711 0.45478
 C 0.00111 1.12102 -0.10406
 C -1.78948 -0.51182 -0.24866
 C 1.79563 -0.46721 0.28363
 F -1.56697 1.52571 -1.35006
 F 1.53844 1.62457 1.30389
 H -1.73030 -1.21859 -1.05951
 H 1.35558 -1.11107 -0.73693
 H -1.45897 -0.87321 0.80609
 H 1.85038 -0.90634 1.17227
 H -2.76373 -0.36765 -0.32263
 H 2.77935 -0.30576 0.32032
13
bifur_IRC_Distances_MW_output/new_data/bifur_traj4_Distances point 461
C -1.01569 0.72339 -0.51858
 C 1.00457 0.76699 0.45483
 C 0.00087 1.12103 -0.10328
 C -1.78947 -0.51178 -0.24851
 C 1.79566 -0.46726 0.28314
 F -1.56730 1.52612 -1.34925
 F 1.53883 1.62419 1.30381
 H -1.72696 -1.21764 -1.04973
 H 1.35923 -1.11114 -0.72830
 H -1.46240 -0.87411 0.79661
 H 1.84710 -0.90637 1.16166
 H -2.76349 -0.36763 -0.32275
 H 2.77905 -0.30579 0.32035
13
bifur_IRC_Distances_MW_output/new_data/bifur_traj4_Distances point 462
C -1.01575 0.72344 -0.51841
 C 1.00459 0.76695 0.45484
 C 0.00079 1.12103 -0.10304
 C -1.78946 -0.51176 -0.24846
 C 1.79566 -0.46728 0.28298
 F -1.56741 1.52625 -1.34901
 F 1.53895 1.62407 1.30379
 H -1.72593 -1.21735 -1.04669
 H 1.36035 -1.11117 -0.72561
 H -1.46345 -0.87439 0.79366
 H 1.84609 -0.90638 1.15836
 H -2.76341 -0.36762 -0.32278
 H 2.77896 -0.30579 0.32036
13
bifur_IRC_Distances_MW_output/new_data/bifur_traj4_Distances point 463
C -1.01575 0.72344 -0.51841
 C 1.00459 0.76695 0.45484
 C 0.00079 1.12103 -0.10304
 C -1.78946 -0.51176 -0.24846
 C 1.79566 -0.46728 0.28298
 F -1.56741 1.52625 -1.34901
 F 1.53895 1.62407 1.30379
 H -1.72593 -1.21735 -1.04669
 H 1.36035 -1.11117 -0.72561
 H -1.46345 -0.87439 0.79366
 H 1.84609 -0.90638 1.15837
 H -2.76341 -0.36762 -0.32278
 H 2.77896 -0.30579 0.32036
13
bifur_IRC_Distances_MW_output/new_data/bifur_traj4_Distances point 464
C -1.01557 0.72329 -0.51899
 C 1.00452 0.76708 0.45479
 C 0.00104 1.12102 -0.10386
 C -1.78948 -0.51181 -0.24862
 C 1.79563 -0.46722 0.28350
 F -1.56706 1.52582 -1.34984
 F 1.53854 1.62447 1.30387
 H -1.72942 -1.21834 -1.05695
 H 1.35654 -1.11109 -0.73467
 H -1.45987 -0.87344 0.80361
 H 1.84951 -0.90635 1.16949
 H -2.76367 -0.36764 -0.32266
 H 2.77927 -0.30577 0.32033
13
bifur_IRC_Distances_MW_output/new_data/bifur_traj4_Distances point 465
C -1.01539 0.72313 -0.51956
 C 1.00445 0.76721 0.45474
 C 0.00129 1.12101 -0.10465
 C -1.78949 -0.51186 -0.24877
 C 1.79561 -0.46717 0.28401
 F -1.56671 1.52540 -1.35069
 F 1.53813 1.62487 1.30395
 H -1.73291 -1.21933 -1.06705
 H 1.35273 -1.11102 -0.74358
 H -1.45630 -0.87250 0.81339
 H 1.85294 -0.90632 1.18044
 H -2.76393 -0.36767 -0.32254
 H 2.77958 -0.30575 0.32030
13
bifur_IRC_Distances_MW_output/new_data/bifur_traj4_Distances point 466
C -1.01519 0.72296 -0.52022
 C 1.00436 0.76736 0.45469
 C 0.00156 1.12099 -0.10554
 C -1.78951 -0.51191 -0.24895
 C 1.79558 -0.46710 0.28460
 F -1.56630 1.52491 -1.35167
 F 1.53766 1.62532 1.30405
 H -1.73695 -1.22046 -1.07857
 H 1.34833 -1.11094 -0.75374
 H -1.45215 -0.87142 0.82455
 H 1.85692 -0.90627 1.19293
 H -2.76423 -0.36770 -0.32239
 H 2.77994 -0.30572 0.32025
13
bifur_IRC_Distances_MW_output/new_data/bifur_traj4_Distances point 467
C -1.01498 0.72278 -0.52089
 C 1.00427 0.76751 0.45465
 C 0.00182 1.12097 -0.10642
 C -1.78953 -0.51197 -0.24913
 C 1.79555 -0.46704 0.28519
 F -1.56588 1.52441 -1.35268
 F 1.53717 1.62578 1.30416
 H -1.74110 -1.22162 -1.09019
 H 1.34382 -1.11087 -0.76397
 H -1.44790 -0.87031 0.83578
 H 1.86100 -0.90622 1.20552
 H -2.76454 -0.36773 -0.32223
 H 2.78030 -0.30569 0.32021
13
bifur_IRC_Distances_MW_output/new_data/bifur_traj4_Distances point 468
C -1.01480 0.72262 -0.52148
 C 1.00418 0.76765 0.45462
 C 0.00205 1.12096 -0.10719
 C -1.78955 -0.51202 -0.24929
 C 1.79552 -0.46698 0.28572
 F -1.56549 1.52397 -1.35359
 F 1.53673 1.62619 1.30427
 H -1.74484 -1.22267 -1.10049
 H 1.33976 -1.11080 -0.77305
 H -1.44407 -0.86932 0.84573
 H 1.86469 -0.90618 1.21668
 H -2.76483 -0.36775 -0.32209
 H 2.78063 -0.30567 0.32017
13
bifur_IRC_Distances_MW_output/new_data/bifur_traj4_Distances point 469
C -1.01466 0.72250 -0.52193
 C 1.00412 0.76775 0.45460
 C 0.00222 1.12095 -0.10775
 C -1.78957 -0.51206 -0.24941
 C 1.79551 -0.46694 0.28611
 F -1.56519 1.52364 -1.35428
 F 1.53640 1.62650 1.30435
 H -1.74764 -1.22344 -1.10813
 H 1.33671 -1.11076 -0.77977
 H -1.44119 -0.86858 0.85310
 H 1.86746 -0.90614 1.22495
 H -2.76504 -0.36777 -0.32198
 H 2.78088 -0.30565 0.32013
13
bifur_IRC_Distances_MW_output/new_data/bifur_traj4_Distances point 470
C -1.01459 0.72244 -0.52215
 C 1.00408 0.76780 0.45460
 C 0.00230 1.12094 -0.10804
 C -1.78957 -0.51207 -0.24948
 C 1.79550 -0.46691 0.28631
 F -1.56504 1.52347 -1.35464
 F 1.53623 1.62665 1.30440
 H -1.74908 -1.22384 -1.11202
 H 1.33515 -1.11073 -0.78319
 H -1.43972 -0.86820 0.85686
 H 1.86888 -0.90612 1.22916
 H -2.76515 -0.36778 -0.32192
 H 2.78101 -0.30564 0.32012
13
bifur_IRC_Distances_MW_output/new_data/bifur_traj4_Distances point 471
C -1.01460 0.72244 -0.52213
 C 1.00409 0.76780 0.45460
 C 0.00229 1.12094 -0.10801
 C -1.78957 -0.51207 -0.24947
 C 1.79550 -0.46692 0.28629
 F -1.56506 1.52349 -1.35460
 F 1.53625 1.62664 1.30439
 H -1.74893 -1.22380 -1.11161
 H 1.33532 -1.11074 -0.78283
 H -1.43987 -0.86824 0.85646
 H 1.86873 -0.90612 1.22871
 H -2.76514 -0.36778 -0.32193
 H 2.78099 -0.30565 0.32012
13
bifur_IRC_Distances_MW_output/new_data/bifur_traj4_Distances point 472
C -1.01469 0.72252 -0.52185
 C 1.00413 0.76774 0.45461
 C 0.00219 1.12095 -0.10766
 C -1.78956 -0.51205 -0.24939
 C 1.79551 -0.46694 0.28605
 F -1.56524 1.52370 -1.35417
 F 1.53646 1.62645 1.30434
 H -1.74718 -1.22332 -1.10688
 H 1.33721 -1.11076 -0.77867
 H -1.44167 -0.86870 0.85190
 H 1.86700 -0.90615 1.22359
 H -2.76501 -0.36777 -0.32200
 H 2.78084 -0.30566 0.32014
13
bifur_IRC_Distances_MW_output/new_data/bifur_traj4_Distances point 473
C -1.01484 0.72265 -0.52135
 C 1.00420 0.76762 0.45463
 C 0.00200 1.12096 -0.10702
 C -1.78955 -0.51201 -0.24926
 C 1.79553 -0.46699 0.28560
 F -1.56558 1.52407 -1.35339
 F 1.53683 1.62610 1.30425
 H -1.74400 -1.22243 -1.09820
 H 1.34066 -1.11082 -0.77103
 H -1.44493 -0.86954 0.84352
 H 1.86387 -0.90619 1.21419
 H -2.76476 -0.36775 -0.32212
 H 2.78056 -0.30568 0.32018
13
bifur_IRC_Distances_MW_output/new_data/bifur_traj4_Distances point 474
C -1.01484 0.72265 -0.52135
 C 1.00420 0.76762 0.45463
 C 0.00200 1.12096 -0.10702
 C -1.78955 -0.51201 -0.24926
 C 1.79553 -0.46699 0.28560
 F -1.56557 1.52407 -1.35339
 F 1.53683 1.62610 1.30425
 H -1.74400 -1.22243 -1.09820
 H 1.34066 -1.11082 -0.77103
 H -1.44493 -0.86954 0.84352
 H 1.86387 -0.90619 1.21420
 H -2.76476 -0.36775 -0.32212
 H 2.78056 -0.30568 0.32018
13
bifur_IRC_Distances_MW_output/new_data/bifur_traj4_Distances point 475
C -1.01530 0.72306 -0.51984
 C 1.00441 0.76728 0.45472
 C 0.00140 1.12100 -0.10503
 C -1.78950 -0.51188 -0.24885
 C 1.79559 -0.46714 0.28427
 F -1.56654 1.52519 -1.35110
 F 1.53793 1.62506 1.30399
 H -1.73463 -1.21981 -1.07197
 H 1.35086 -1.11099 -0.74792
 H -1.45454 -0.87204 0.81816
 H 1.85463 -0.90630 1.18578
 H -2.76406 -0.36768 -0.32248
 H 2.77973 -0.30574 0.32028
13
bifur_IRC_Distances_MW_output/new_data/bifur_traj4_Distances point 476
C -1.01558 0.72330 -0.51895
 C 1.00453 0.76707 0.45479
 C 0.00103 1.12102 -0.10381
 C -1.78948 -0.51181 -0.24861
 C 1.79564 -0.46723 0.28347
 F -1.56708 1.52585 -1.34979
 F 1.53857 1.62445 1.30386
 H -1.72921 -1.21828 -1.05632
 H 1.35677 -1.11110 -0.73411
 H -1.46009 -0.87350 0.80300
 H 1.84930 -0.90635 1.16881
 H -2.76365 -0.36764 -0.32267
 H 2.77925 -0.30577 0.32033
13
bifur_IRC_Distances_MW_output/new_data/bifur_traj4_Distances point 477
C -1.01586 0.72354 -0.51804
 C 1.00464 0.76686 0.45488
 C 0.00062 1.12104 -0.10251
 C -1.78945 -0.51173 -0.24837
 C 1.79568 -0.46731 0.28265
 F -1.56762 1.52652 -1.34848
 F 1.53921 1.62382 1.30375
 H -1.72373 -1.21672 -1.04014
 H 1.36276 -1.11122 -0.71982
 H -1.46571 -0.87499 0.78730
 H 1.84393 -0.90640 1.15126
 H -2.76325 -0.36760 -0.32286
 H 2.77877 -0.30581 0.32038
13
bifur_IRC_Distances_MW_output/new_data/bifur_traj4_Distances point 478
C -1.01613 0.72377 -0.51715
 C 1.00474 0.76666 0.45498
 C 0.00021 1.12106 -0.10121
 C -1.78943 -0.51166 -0.24813
 C 1.79574 -0.46740 0.28185
 F -1.56813 1.52717 -1.34724
 F 1.53982 1.62321 1.30365
 H -1.71849 -1.21522 -1.02429
 H 1.36850 -1.11134 -0.70582
 H -1.47107 -0.87642 0.77190
 H 1.83881 -0.90643 1.13406
 H -2.76286 -0.36757 -0.32303
 H 2.77830 -0.30584 0.32043
13
bifur_IRC_Distances_MW_output/new_data/bifur_traj4_Distances point 479
C -1.01637 0.72398 -0.51636
 C 1.00482 0.76648 0.45508
 C -0.00017 1.12108 -0.10002
 C -1.78941 -0.51160 -0.24792
 C 1.79579 -0.46747 0.28113
 F -1.56857 1.52775 -1.34616
 F 1.54036 1.62267 1.30357
 H -1.71389 -1.21389 -1.01004
 H 1.37355 -1.11145 -0.69321
 H -1.47578 -0.87769 0.75804
 H 1.83431 -0.90646 1.11859
 H -2.76253 -0.36753 -0.32317
 H 2.77789 -0.30587 0.32046
13
bifur_IRC_Distances_MW_output/new_data/bifur_traj4_Distances point 480
C -1.01656 0.72415 -0.51575
 C 1.00488 0.76634 0.45517
 C -0.00048 1.12110 -0.09908
 C -1.78940 -0.51155 -0.24776
 C 1.79583 -0.46753 0.28058
 F -1.56889 1.52820 -1.34534
 F 1.54077 1.62225 1.30352
 H -1.71041 -1.21288 -0.99906
 H 1.37738 -1.11154 -0.68349
 H -1.47934 -0.87865 0.74734
 H 1.83092 -0.90647 1.10666
 H -2.76228 -0.36750 -0.32327
 H 2.77758 -0.30590 0.32049
13
bifur_IRC_Distances_MW_output/new_data/bifur_traj4_Distances point 481
C -1.01667 0.72424 -0.51540
 C 1.00492 0.76626 0.45522
 C -0.00066 1.12110 -0.09853
 C -1.78939 -0.51152 -0.24767
 C 1.79585 -0.46757 0.28025
 F -1.56908 1.52846 -1.34488
 F 1.54101 1.62201 1.30350
 H -1.70840 -1.21230 -0.99261
 H 1.37959 -1.11160 -0.67779
 H -1.48140 -0.87921 0.74106
 H 1.82896 -0.90648 1.09967
 H -2.76213 -0.36749 -0.32333
 H 2.77740 -0.30591 0.32050
13
bifur_IRC_Distances_MW_output/new_data/bifur_traj4_Distances point 482
C -1.01671 0.72427 -0.51528
 C 1.00493 0.76624 0.45524
 C -0.00072 1.12111 -0.09834
 C -1.78939 -0.51151 -0.24764
 C 1.79586 -0.46758 0.28015
 F -1.56914 1.52854 -1.34472
 F 1.54109 1.62193 1.30349
 H -1.70774 -1.21210 -0.99049
 H 1.38032 -1.11161 -0.67590
 H -1.48208 -0.87940 0.73899
 H 1.82832 -0.90648 1.09736
 H -2.76209 -0.36748 -0.32334
 H 2.77735 -0.30592 0.32050
13
bifur_IRC_Distances_MW_output/new_data/bifur_traj4_Distances point 483
C -1.01669 0.72426 -0.51532
 C 1.00492 0.76625 0.45523
 C -0.00070 1.12111 -0.09841
 C -1.78939 -0.51151 -0.24765
 C 1.79585 -0.46757 0.28019
 F -1.56911 1.52851 -1.34478
 F 1.54106 1.62196 1.30349
 H -1.70799 -1.21218 -0.99132
 H 1.38004 -1.11161 -0.67663
 H -1.48182 -0.87933 0.73979
 H 1.82857 -0.90648 1.09825
 H -2.76210 -0.36749 -0.32334
 H 2.77737 -0.30591 0.32050
13
bifur_IRC_Distances_MW_output/new_data/bifur_traj4_Distances point 484
C -1.01665 0.72422 -0.51545
 C 1.00491 0.76627 0.45521
 C -0.00063 1.12110 -0.09861
 C -1.78940 -0.51152 -0.24768
 C 1.79585 -0.46756 0.28030
 F -1.56905 1.52842 -1.34495
 F 1.54097 1.62204 1.30350
 H -1.70869 -1.21238 -0.99357
 H 1.37927 -1.11159 -0.67863
 H -1.48110 -0.87913 0.74199
 H 1.82925 -0.90648 1.10070
 H -2.76215 -0.36749 -0.32332
 H 2.77743 -0.30591 0.32050
13
bifur_IRC_Distances_MW_output/new_data/bifur_traj4_Distances point 485
C -1.01665 0.72422 -0.51545
 C 1.00491 0.76627 0.45521
 C -0.00063 1.12110 -0.09861
 C -1.78940 -0.51152 -0.24768
 C 1.79585 -0.46756 0.28030
 F -1.56905 1.52842 -1.34495
 F 1.54097 1.62204 1.30350
 H -1.70869 -1.21238 -0.99356
 H 1.37927 -1.11159 -0.67863
 H -1.48110 -0.87913 0.74199
 H 1.82925 -0.90648 1.10070
 H -2.76215 -0.36749 -0.32332
 H 2.77743 -0.30591 0.32050
13
bifur_IRC_Distances_MW_output/new_data/bifur_traj4_Distances point 486
C -1.01659 0.72417 -0.51566
 C 1.00489 0.76632 0.45518
 C -0.00052 1.12110 -0.09895
 C -1.78940 -0.51154 -0.24774
 C 1.79583 -0.46754 0.28050
 F -1.56894 1.52826 -1.34523
 F 1.54083 1.62219 1.30352
 H -1.70992 -1.21274 -0.99749
 H 1.37792 -1.11156 -0.68210
 H -1.47985 -0.87879 0.74581
 H 1.83044 -0.90648 1.10496
 H -2.76224 -0.36750 -0.32328
 H 2.77754 -0.30590 0.32049
13
bifur_IRC_Distances_MW_output/new_data/bifur_traj4_Distances point 487
C -1.01659 0.72417 -0.51565
 C 1.00489 0.76632 0.45518
 C -0.00053 1.12110 -0.09892
 C -1.78940 -0.51154 -0.24774
 C 1.79583 -0.46754 0.28049
 F -1.56894 1.52827 -1.34521
 F 1.54084 1.62218 1.30351
 H -1.70984 -1.21272 -0.99723
 H 1.37801 -1.11156 -0.68187
 H -1.47993 -0.87881 0.74556
 H 1.83036 -0.90648 1.10467
 H -2.76224 -0.36750 -0.32328
 H 2.77753 -0.30590 0.32049
13
bifur_IRC_Distances_MW_output/new_data/bifur_traj4_Distances point 488
C -1.01664 0.72421 -0.51550
 C 1.00491 0.76629 0.45520
 C -0.00061 1.12110 -0.09869
 C -1.78940 -0.51153 -0.24770
 C 1.79584 -0.46756 0.28035
 F -1.56902 1.52838 -1.34501
 F 1.54094 1.62208 1.30350
 H -1.70899 -1.21247 -0.99451
 H 1.37894 -1.11158 -0.67946
 H -1.48080 -0.87905 0.74291
 H 1.82954 -0.90648 1.10172
 H -2.76218 -0.36749 -0.32331
 H 2.77746 -0.30591 0.32049
13
bifur_IRC_Distances_MW_output/new_data/bifur_traj4_Distances point 489
C -1.01673 0.72429 -0.51520
 C 1.00494 0.76622 0.45525
 C -0.00076 1.12111 -0.09821
 C -1.78939 -0.51150 -0.24762
 C 1.79586 -0.46758 0.28007
 F -1.56918 1.52860 -1.34462
 F 1.54114 1.62187 1.30348
 H -1.70728 -1.21197 -0.98901
 H 1.38082 -1.11163 -0.67459
 H -1.48255 -0.87953 0.73755
 H 1.82788 -0.90648 1.09575
 H -2.76205 -0.36748 -0.32336
 H 2.77730 -0.30592 0.32050
13
bifur_IRC_Distances_MW_output/new_data/bifur_traj4_Distances point 490
C -1.01687 0.72441 -0.51474
 C 1.00498 0.76612 0.45532
 C -0.00100 1.12112 -0.09749
 C -1.78938 -0.51147 -0.24750
 C 1.79590 -0.46763 0.27966
 F -1.56941 1.52893 -1.34403
 F 1.54144 1.62156 1.30345
 H -1.70473 -1.21122 -0.98072
 H 1.38363 -1.11170 -0.66725
 H -1.48515 -0.88024 0.72946
 H 1.82540 -0.90649 1.08675
 H -2.76187 -0.36746 -0.32342
 H 2.77708 -0.30594 0.32052
13
bifur_IRC_Distances_MW_output/new_data/bifur_traj4_Distances point 491
C -1.01705 0.72457 -0.51415
 C 1.00503 0.76598 0.45542
 C -0.00133 1.12113 -0.09652
 C -1.78937 -0.51142 -0.24735
 C 1.79594 -0.46768 0.27911
 F -1.56971 1.52936 -1.34327
 F 1.54183 1.62116 1.30342
 H -1.70143 -1.21025 -0.96983
 H 1.38727 -1.11180 -0.65758
 H -1.48852 -0.88117 0.71881
 H 1.82220 -0.90649 1.07490
 H -2.76164 -0.36743 -0.32351
 H 2.77678 -0.30596 0.32054
13
bifur_IRC_Distances_MW_output/new_data/bifur_traj4_Distances point 492
C -1.01727 0.72475 -0.51343
 C 1.00509 0.76582 0.45555
 C -0.00173 1.12115 -0.09533
 C -1.78936 -0.51136 -0.24716
 C 1.79600 -0.46775 0.27845
 F -1.57005 1.52989 -1.34238
 F 1.54229 1.62067 1.30338
 H -1.69750 -1.20909 -0.95660
 H 1.39162 -1.11192 -0.64584
 H -1.49253 -0.88228 0.70587
 H 1.81840 -0.90649 1.06052
 H -2.76136 -0.36740 -0.32360
 H 2.77643 -0.30599 0.32055
13
bifur_IRC_Distances_MW_output/new_data/bifur_traj4_Distances point 493
C -1.01752 0.72497 -0.51260
 C 1.00515 0.76563 0.45571
 C -0.00220 1.12117 -0.09393
 C -1.78935 -0.51130 -0.24695
 C 1.79606 -0.46782 0.27770
 F -1.57044 1.53048 -1.34138
 F 1.54281 1.62011 1.30336
 H -1.69308 -1.20777 -0.94138
 H 1.39651 -1.11206 -0.63232
 H -1.49704 -0.88354 0.69097
 H 1.81413 -0.90648 1.04396
 H -2.76106 -0.36737 -0.32370
 H 2.77603 -0.30602 0.32057
13
bifur_IRC_Distances_MW_output/new_data/bifur_traj4_Distances point 494
C -1.01780 0.72520 -0.51170
 C 1.00521 0.76543 0.45590
 C -0.00274 1.12119 -0.09236
 C -1.78933 -0.51122 -0.24673
 C 1.79614 -0.46791 0.27687
 F -1.57084 1.53113 -1.34033
 F 1.54337 1.61950 1.30334
 H -1.68834 -1.20634 -0.92462
 H 1.40178 -1.11223 -0.61741
 H -1.50188 -0.88491 0.67453
 H 1.80956 -0.90646 1.02572
 H -2.76073 -0.36732 -0.32379
 H 2.77560 -0.30606 0.32058
13
bifur_IRC_Distances_MW_output/new_data/bifur_traj4_Distances point 495
C -1.01809 0.72545 -0.51076
 C 1.00526 0.76522 0.45611
 C -0.00334 1.12121 -0.09066
 C -1.78932 -0.51115 -0.24649
 C 1.79622 -0.46799 0.27599
 F -1.57124 1.53181 -1.33925
 F 1.54396 1.61886 1.30333
 H -1.68345 -1.20485 -0.90686
 H 1.40722 -1.11241 -0.60159
 H -1.50685 -0.88633 0.65707
 H 1.80487 -0.90643 1.00638
 H -2.76040 -0.36728 -0.32386
 H 2.77516 -0.30610 0.32058
13
bifur_IRC_Distances_MW_output/new_data/bifur_traj4_Distances point 496
C -1.01809 0.72545 -0.51076
 C 1.00526 0.76522 0.45611
 C -0.00334 1.12121 -0.09066
 C -1.78932 -0.51115 -0.24649
 C 1.79622 -0.46799 0.27599
 F -1.57124 1.53181 -1.33925
 F 1.54396 1.61886 1.30333
 H -1.68345 -1.20485 -0.90686
 H 1.40722 -1.11241 -0.60159
 H -1.50686 -0.88633 0.65707
 H 1.80487 -0.90643 1.00638
 H -2.76040 -0.36728 -0.32386
 H 2.77516 -0.30610 0.32058
13
bifur_IRC_Distances_MW_output/new_data/bifur_traj4_Distances point 497
C -1.01866 0.72592 -0.50889
 C 1.00534 0.76481 0.45658
 C -0.00457 1.12125 -0.08717
 C -1.78930 -0.51101 -0.24604
 C 1.79640 -0.46816 0.27426
 F -1.57197 1.53313 -1.33724
 F 1.54507 1.61761 1.30334
 H -1.67416 -1.20198 -0.87161
 H 1.41759 -1.11280 -0.57013
 H -1.51629 -0.88907 0.62233
 H 1.79600 -0.90633 0.96797
 H -2.75979 -0.36720 -0.32397
 H 2.77432 -0.30618 0.32057
13
bifur_IRC_Distances_MW_output/new_data/bifur_traj4_Distances point 498
C -1.01889 0.72611 -0.50813
 C 1.00537 0.76464 0.45678
 C -0.00510 1.12126 -0.08569
 C -1.78929 -0.51095 -0.24586
 C 1.79648 -0.46822 0.27355
 F -1.57224 1.53367 -1.33646
 F 1.54552 1.61711 1.30335
 H -1.67050 -1.20084 -0.85718
 H 1.42168 -1.11297 -0.55723
 H -1.51999 -0.89017 0.60808
 H 1.79254 -0.90628 0.95223
 H -2.75955 -0.36716 -0.32399
 H 2.77398 -0.30621 0.32055
13
bifur_IRC_Distances_MW_output/new_data/bifur_traj4_Distances point 499
C -1.01904 0.72623 -0.50766
 C 1.00538 0.76454 0.45692
 C -0.00543 1.12127 -0.08475
 C -1.78928 -0.51091 -0.24575
 C 1.79653 -0.46826 0.27311
 F -1.57241 1.53400 -1.33599
 F 1.54579 1.61679 1.30337
 H -1.66824 -1.20013 -0.84808
 H 1.42421 -1.11307 -0.54907
 H -1.52227 -0.89085 0.59907
 H 1.79040 -0.90624 0.94230
 H -2.75941 -0.36714 -0.32400
 H 2.77378 -0.30623 0.32054
13
bifur_IRC_Distances_MW_output/new_data/bifur_traj4_Distances point 500
C -1.01907 0.72626 -0.50756
 C 1.00538 0.76452 0.45695
 C -0.00550 1.12127 -0.08456
 C -1.78928 -0.51090 -0.24573
 C 1.79654 -0.46827 0.27302
 F -1.57244 1.53407 -1.33589
 F 1.54585 1.61673 1.30337
 H -1.66779 -1.19999 -0.84624
 H 1.42472 -1.11309 -0.54744
 H -1.52272 -0.89098 0.59725
 H 1.78997 -0.90624 0.94030
 H -2.75938 -0.36714 -0.32400
 H 2.77374 -0.30623 0.32054
