# Supplementary material for: Low dimensional representations along intrinsic reaction coordinates and molecular dynamics trajectories using interatomic distance matrices
Source: Chem Sci. 2019 Sep 18;10(43):9954–68. doi: 10.1039/c9sc02742d (PMC6991188; doi:10.1039/c9sc02742d)
Supplement: Supplementary file 1 [file SC-010-C9SC02742D-s001.zip › C9SC02742D-SI/ESI_xyz_files/bifur_IRC_Distances_MW_output/new_data/bifur_traj_C_Distances_MW_PC2.xyz]

13
bifur_IRC_Distances_MW_output/new_data/bifur_traj4_Distances point 1
C -1.13292 -0.66886 0.01971
 C 1.12746 -0.66367 -0.01448
 C -0.01993 -0.89669 0.01246
 C -1.84167 0.45225 0.65022
 C 1.84231 0.46112 -0.65223
 F -1.89558 -1.54792 -0.58072
 F 1.91343 -1.53878 0.57684
 H -1.66975 1.15172 0.65566
 H 1.64878 1.15965 -0.64837
 H -1.75370 0.86607 0.65801
 H 1.78373 0.87484 -0.67651
 H -2.65966 0.16867 1.08768
 H 2.65752 0.18161 -1.08828
13
bifur_IRC_Distances_MW_output/new_data/bifur_traj4_Distances point 2
C -1.13301 -0.66803 0.01961
 C 1.12756 -0.66284 -0.01442
 C -0.01991 -0.89431 0.01234
 C -1.84292 0.45189 0.65081
 C 1.84357 0.46078 -0.65281
 F -1.89477 -1.54760 -0.58153
 F 1.91257 -1.53844 0.57773
 H -1.67183 1.15184 0.65606
 H 1.65093 1.15978 -0.64888
 H -1.75587 0.86561 0.65846
 H 1.78586 0.87439 -0.67678
 H -2.66014 0.16699 1.08913
 H 2.65796 0.17996 -1.08973
13
bifur_IRC_Distances_MW_output/new_data/bifur_traj4_Distances point 3
C -1.13313 -0.66687 0.01947
 C 1.12770 -0.66167 -0.01433
 C -0.01989 -0.89094 0.01217
 C -1.84469 0.45139 0.65165
 C 1.84535 0.46030 -0.65363
 F -1.89362 -1.54716 -0.58267
 F 1.91136 -1.53796 0.57899
 H -1.67476 1.15201 0.65662
 H 1.65396 1.15996 -0.64961
 H -1.75893 0.86494 0.65909
 H 1.78888 0.87376 -0.67716
 H -2.66082 0.16462 1.09120
 H 2.65859 0.17762 -1.09178
13
bifur_IRC_Distances_MW_output/new_data/bifur_traj4_Distances point 4
C -1.13327 -0.66551 0.01930
 C 1.12786 -0.66029 -0.01423
 C -0.01985 -0.88699 0.01198
 C -1.84676 0.45081 0.65261
 C 1.84742 0.45974 -0.65458
 F -1.89227 -1.54665 -0.58399
 F 1.90995 -1.53740 0.58045
 H -1.67819 1.15221 0.65726
 H 1.65750 1.16017 -0.65044
 H -1.76250 0.86417 0.65981
 H 1.79241 0.87301 -0.67759
 H -2.66162 0.16185 1.09361
 H 2.65931 0.17488 -1.09418
13
bifur_IRC_Distances_MW_output/new_data/bifur_traj4_Distances point 5
C -1.13339 -0.66439 0.01917
 C 1.12800 -0.65916 -0.01415
 C -0.01982 -0.88375 0.01182
 C -1.84846 0.45033 0.65341
 C 1.84912 0.45928 -0.65537
 F -1.89117 -1.54622 -0.58507
 F 1.90879 -1.53694 0.58164
 H -1.68100 1.15237 0.65778
 H 1.66041 1.16035 -0.65112
 H -1.76543 0.86353 0.66040
 H 1.79530 0.87240 -0.67794
 H -2.66227 0.15957 1.09559
 H 2.65990 0.17264 -1.09615
13
bifur_IRC_Distances_MW_output/new_data/bifur_traj4_Distances point 6
C -1.13346 -0.66371 0.01908
 C 1.12808 -0.65846 -0.01411
 C -0.01980 -0.88176 0.01172
 C -1.84950 0.45003 0.65389
 C 1.85017 0.45900 -0.65584
 F -1.89049 -1.54596 -0.58573
 F 1.90808 -1.53666 0.58237
 H -1.68272 1.15247 0.65810
 H 1.66219 1.16045 -0.65153
 H -1.76722 0.86314 0.66075
 H 1.79707 0.87202 -0.67815
 H -2.66266 0.15818 1.09681
 H 2.66027 0.17126 -1.09737
13
bifur_IRC_Distances_MW_output/new_data/bifur_traj4_Distances point 7
C -1.13350 -0.66336 0.01904
 C 1.12813 -0.65812 -0.01408
 C -0.01980 -0.88076 0.01167
 C -1.85002 0.44989 0.65413
 C 1.85069 0.45886 -0.65608
 F -1.89016 -1.54583 -0.58605
 F 1.90772 -1.53652 0.58273
 H -1.68359 1.15252 0.65826
 H 1.66309 1.16051 -0.65173
 H -1.76813 0.86294 0.66093
 H 1.79796 0.87183 -0.67826
 H -2.66286 0.15747 1.09742
 H 2.66045 0.17057 -1.09797
13
bifur_IRC_Distances_MW_output/new_data/bifur_traj4_Distances point 8
C -1.13350 -0.66331 0.01904
 C 1.12813 -0.65807 -0.01408
 C -0.01979 -0.88061 0.01167
 C -1.85009 0.44986 0.65417
 C 1.85077 0.45884 -0.65612
 F -1.89011 -1.54581 -0.58610
 F 1.90767 -1.53650 0.58278
 H -1.68371 1.15253 0.65828
 H 1.66321 1.16051 -0.65176
 H -1.76825 0.86291 0.66095
 H 1.79809 0.87181 -0.67827
 H -2.66289 0.15738 1.09750
 H 2.66048 0.17047 -1.09806
13
bifur_IRC_Distances_MW_output/new_data/bifur_traj4_Distances point 9
C -1.13346 -0.66369 0.01908
 C 1.12809 -0.65845 -0.01411
 C -0.01980 -0.88170 0.01172
 C -1.84952 0.45003 0.65390
 C 1.85020 0.45899 -0.65586
 F -1.89048 -1.54595 -0.58574
 F 1.90806 -1.53665 0.58238
 H -1.68277 1.15248 0.65811
 H 1.66224 1.16046 -0.65154
 H -1.76727 0.86313 0.66076
 H 1.79712 0.87201 -0.67816
 H -2.66267 0.15814 1.09684
 H 2.66028 0.17122 -1.09740
13
bifur_IRC_Distances_MW_output/new_data/bifur_traj4_Distances point 10
C -1.13333 -0.66494 0.01923
 C 1.12793 -0.65971 -0.01419
 C -0.01984 -0.88533 0.01190
 C -1.84763 0.45056 0.65302
 C 1.84830 0.45950 -0.65499
 F -1.89171 -1.54643 -0.58454
 F 1.90935 -1.53717 0.58106
 H -1.67963 1.15229 0.65753
 H 1.65899 1.16026 -0.65079
 H -1.76400 0.86384 0.66011
 H 1.79389 0.87270 -0.67777
 H -2.66195 0.16068 1.09462
 H 2.65962 0.17373 -1.09519
13
bifur_IRC_Distances_MW_output/new_data/bifur_traj4_Distances point 11
C -1.13315 -0.66665 0.01944
 C 1.12773 -0.66144 -0.01431
 C -0.01988 -0.89029 0.01214
 C -1.84503 0.45130 0.65181
 C 1.84569 0.46021 -0.65379
 F -1.89339 -1.54708 -0.58289
 F 1.91113 -1.53787 0.57923
 H -1.67533 1.15204 0.65672
 H 1.65455 1.15999 -0.64975
 H -1.75951 0.86482 0.65921
 H 1.78947 0.87364 -0.67723
 H -2.66095 0.16416 1.09159
 H 2.65871 0.17717 -1.09217
13
bifur_IRC_Distances_MW_output/new_data/bifur_traj4_Distances point 12
C -1.13315 -0.66665 0.01944
 C 1.12773 -0.66144 -0.01431
 C -0.01988 -0.89029 0.01214
 C -1.84503 0.45130 0.65180
 C 1.84569 0.46021 -0.65379
 F -1.89339 -1.54708 -0.58289
 F 1.91113 -1.53787 0.57923
 H -1.67533 1.15204 0.65672
 H 1.65454 1.15999 -0.64975
 H -1.75951 0.86482 0.65921
 H 1.78946 0.87364 -0.67723
 H -2.66095 0.16417 1.09159
 H 2.65871 0.17717 -1.09217
13
bifur_IRC_Distances_MW_output/new_data/bifur_traj4_Distances point 13
C -1.13281 -0.66992 0.01985
 C 1.12733 -0.66476 -0.01456
 C -0.01996 -0.89979 0.01262
 C -1.84004 0.45270 0.64945
 C 1.84067 0.46156 -0.65147
 F -1.89664 -1.54832 -0.57966
 F 1.91454 -1.53922 0.57567
 H -1.66705 1.15156 0.65513
 H 1.64599 1.15948 -0.64769
 H -1.75088 0.86668 0.65742
 H 1.78095 0.87542 -0.67615
 H -2.65903 0.17085 1.08579
 H 2.65695 0.18376 -1.08640
13
bifur_IRC_Distances_MW_output/new_data/bifur_traj4_Distances point 14
C -1.13264 -0.67152 0.02006
 C 1.12713 -0.66637 -0.01468
 C -0.02000 -0.90441 0.01286
 C -1.83759 0.45339 0.64830
 C 1.83821 0.46221 -0.65033
 F -1.89823 -1.54893 -0.57807
 F 1.91621 -1.53988 0.57390
 H -1.66300 1.15132 0.65433
 H 1.64181 1.15923 -0.64666
 H -1.74667 0.86758 0.65652
 H 1.77678 0.87629 -0.67561
 H -2.65810 0.17411 1.08297
 H 2.65608 0.18697 -1.08358
13
bifur_IRC_Distances_MW_output/new_data/bifur_traj4_Distances point 15
C -1.13247 -0.67311 0.02026
 C 1.12694 -0.66798 -0.01481
 C -0.02003 -0.90900 0.01310
 C -1.83516 0.45407 0.64714
 C 1.83577 0.46286 -0.64919
 F -1.89982 -1.54954 -0.57646
 F 1.91788 -1.54053 0.57212
 H -1.65897 1.15109 0.65353
 H 1.63764 1.15898 -0.64561
 H -1.74246 0.86848 0.65560
 H 1.77263 0.87715 -0.67506
 H -2.65716 0.17735 1.08016
 H 2.65522 0.19017 -1.08079
13
bifur_IRC_Distances_MW_output/new_data/bifur_traj4_Distances point 16
C -1.13231 -0.67468 0.02048
 C 1.12675 -0.66957 -0.01493
 C -0.02006 -0.91354 0.01334
 C -1.83275 0.45475 0.64599
 C 1.83334 0.46351 -0.64806
 F -1.90139 -1.55014 -0.57486
 F 1.91953 -1.54118 0.57035
 H -1.65497 1.15086 0.65272
 H 1.63351 1.15873 -0.64456
 H -1.73830 0.86936 0.65468
 H 1.76852 0.87800 -0.67450
 H -2.65623 0.18056 1.07739
 H 2.65436 0.19334 -1.07803
13
bifur_IRC_Distances_MW_output/new_data/bifur_traj4_Distances point 17
C -1.13215 -0.67617 0.02068
 C 1.12657 -0.67108 -0.01506
 C -0.02009 -0.91786 0.01357
 C -1.83044 0.45539 0.64489
 C 1.83103 0.46412 -0.64697
 F -1.90289 -1.55071 -0.57332
 F 1.92111 -1.54180 0.56864
 H -1.65115 1.15064 0.65193
 H 1.62957 1.15850 -0.64354
 H -1.73432 0.87020 0.65378
 H 1.76459 0.87880 -0.67396
 H -2.65535 0.18361 1.07476
 H 2.65353 0.19635 -1.07541
13
bifur_IRC_Distances_MW_output/new_data/bifur_traj4_Distances point 18
C -1.13201 -0.67747 0.02086
 C 1.12641 -0.67239 -0.01517
 C -0.02011 -0.92160 0.01378
 C -1.82844 0.45594 0.64393
 C 1.82902 0.46465 -0.64602
 F -1.90420 -1.55120 -0.57197
 F 1.92247 -1.54233 0.56714
 H -1.64784 1.15046 0.65124
 H 1.62615 1.15830 -0.64264
 H -1.73088 0.87093 0.65300
 H 1.76119 0.87950 -0.67348
 H -2.65458 0.18626 1.07248
 H 2.65281 0.19896 -1.07313
13
bifur_IRC_Distances_MW_output/new_data/bifur_traj4_Distances point 19
C -1.13190 -0.67848 0.02101
 C 1.12629 -0.67342 -0.01526
 C -0.02013 -0.92453 0.01394
 C -1.82687 0.45638 0.64317
 C 1.82744 0.46507 -0.64528
 F -1.90522 -1.55159 -0.57091
 F 1.92355 -1.54275 0.56596
 H -1.64524 1.15031 0.65069
 H 1.62347 1.15814 -0.64193
 H -1.72817 0.87150 0.65237
 H 1.75851 0.88004 -0.67310
 H -2.65397 0.18833 1.07069
 H 2.65225 0.20101 -1.07136
13
bifur_IRC_Distances_MW_output/new_data/bifur_traj4_Distances point 20
C -1.13181 -0.67926 0.02112
 C 1.12620 -0.67421 -0.01532
 C -0.02015 -0.92677 0.01407
 C -1.82567 0.45671 0.64259
 C 1.82623 0.46539 -0.64471
 F -1.90600 -1.55189 -0.57009
 F 1.92437 -1.54308 0.56506
 H -1.64325 1.15020 0.65027
 H 1.62141 1.15802 -0.64138
 H -1.72610 0.87193 0.65188
 H 1.75647 0.88046 -0.67281
 H -2.65351 0.18992 1.06933
 H 2.65182 0.20258 -1.07000
13
bifur_IRC_Distances_MW_output/new_data/bifur_traj4_Distances point 21
C -1.13175 -0.67986 0.02120
 C 1.12612 -0.67481 -0.01538
 C -0.02016 -0.92849 0.01416
 C -1.82474 0.45697 0.64215
 C 1.82530 0.46563 -0.64427
 F -1.90661 -1.55212 -0.56946
 F 1.92500 -1.54332 0.56435
 H -1.64172 1.15011 0.64994
 H 1.61983 1.15792 -0.64095
 H -1.72450 0.87227 0.65150
 H 1.75489 0.88078 -0.67258
 H -2.65315 0.19115 1.06827
 H 2.65148 0.20379 -1.06895
13
bifur_IRC_Distances_MW_output/new_data/bifur_traj4_Distances point 22
C -1.13170 -0.68034 0.02127
 C 1.12606 -0.67530 -0.01542
 C -0.02016 -0.92989 0.01424
 C -1.82399 0.45718 0.64178
 C 1.82454 0.46583 -0.64391
 F -1.90710 -1.55231 -0.56895
 F 1.92552 -1.54353 0.56378
 H -1.64047 1.15004 0.64967
 H 1.61855 1.15785 -0.64060
 H -1.72320 0.87254 0.65120
 H 1.75361 0.88104 -0.67239
 H -2.65286 0.19214 1.06742
 H 2.65121 0.20476 -1.06810
13
bifur_IRC_Distances_MW_output/new_data/bifur_traj4_Distances point 23
C -1.13170 -0.68034 0.02127
 C 1.12606 -0.67530 -0.01542
 C -0.02016 -0.92989 0.01424
 C -1.82399 0.45718 0.64178
 C 1.82454 0.46583 -0.64391
 F -1.90710 -1.55230 -0.56895
 F 1.92552 -1.54352 0.56378
 H -1.64048 1.15004 0.64967
 H 1.61855 1.15785 -0.64060
 H -1.72321 0.87253 0.65120
 H 1.75361 0.88104 -0.67239
 H -2.65286 0.19214 1.06743
 H 2.65121 0.20476 -1.06810
13
bifur_IRC_Distances_MW_output/new_data/bifur_traj4_Distances point 24
C -1.13159 -0.68131 0.02142
 C 1.12595 -0.67629 -0.01551
 C -0.02018 -0.93270 0.01440
 C -1.82248 0.45759 0.64105
 C 1.82302 0.46623 -0.64319
 F -1.90809 -1.55268 -0.56790
 F 1.92655 -1.54393 0.56262
 H -1.63796 1.14990 0.64912
 H 1.61596 1.15769 -0.63989
 H -1.72059 0.87308 0.65057
 H 1.75103 0.88156 -0.67201
 H -2.65228 0.19413 1.06571
 H 2.65066 0.20673 -1.06639
13
bifur_IRC_Distances_MW_output/new_data/bifur_traj4_Distances point 25
C -1.13155 -0.68168 0.02147
 C 1.12590 -0.67666 -0.01554
 C -0.02019 -0.93374 0.01446
 C -1.82192 0.45775 0.64078
 C 1.82246 0.46638 -0.64292
 F -1.90846 -1.55282 -0.56752
 F 1.92694 -1.54408 0.56219
 H -1.63703 1.14984 0.64892
 H 1.61500 1.15764 -0.63963
 H -1.71962 0.87328 0.65034
 H 1.75007 0.88175 -0.67187
 H -2.65206 0.19487 1.06508
 H 2.65046 0.20746 -1.06576
13
bifur_IRC_Distances_MW_output/new_data/bifur_traj4_Distances point 26
C -1.13154 -0.68177 0.02149
 C 1.12589 -0.67675 -0.01555
 C -0.02019 -0.93400 0.01448
 C -1.82177 0.45779 0.64071
 C 1.82231 0.46641 -0.64285
 F -1.90855 -1.55285 -0.56742
 F 1.92704 -1.54412 0.56208
 H -1.63680 1.14983 0.64887
 H 1.61476 1.15762 -0.63956
 H -1.71938 0.87333 0.65028
 H 1.74983 0.88180 -0.67183
 H -2.65200 0.19506 1.06492
 H 2.65041 0.20765 -1.06560
13
bifur_IRC_Distances_MW_output/new_data/bifur_traj4_Distances point 27
C -0.99417 -0.68045 0.54224
 C 0.98774 -0.67763 -0.53926
 C -0.02371 -0.93340 0.00107
 C -1.90159 0.45706 0.33962
 C 1.90216 0.46696 -0.34166
 F -1.37831 -1.54854 1.44128
 F 1.40022 -1.54823 -1.43360
 H -1.74561 1.14900 0.23869
 H 1.71948 1.15849 -0.24497
 H -1.81788 0.87243 0.27929
 H 1.85314 0.88250 -0.28251
 H -2.83269 0.19317 0.38094
 H 2.83121 0.20865 -0.38113
13
bifur_IRC_Distances_MW_output/new_data/bifur_traj4_Distances point 28
C -0.99409 -0.67985 0.54252
 C 0.98768 -0.67702 -0.53953
 C -0.02366 -0.93167 0.00114
 C -1.90257 0.45680 0.34002
 C 1.90314 0.46671 -0.34206
 F -1.37722 -1.54832 1.44177
 F 1.39906 -1.54797 -1.43416
 H -1.74708 1.14909 0.23948
 H 1.72104 1.15858 -0.24567
 H -1.81942 0.87210 0.28007
 H 1.85460 0.88218 -0.28341
 H -2.83345 0.19194 0.38070
 H 2.83196 0.20743 -0.38087
13
bifur_IRC_Distances_MW_output/new_data/bifur_traj4_Distances point 29
C -0.99394 -0.67876 0.54302
 C 0.98757 -0.67591 -0.54000
 C -0.02356 -0.92852 0.00127
 C -1.90434 0.45634 0.34076
 C 1.90491 0.46626 -0.34280
 F -1.37523 -1.54791 1.44266
 F 1.39695 -1.54751 -1.43517
 H -1.74974 1.14925 0.24090
 H 1.72388 1.15875 -0.24694
 H -1.82221 0.87149 0.28150
 H 1.85723 0.88159 -0.28504
 H -2.83485 0.18971 0.38026
 H 2.83332 0.20523 -0.38040
13
bifur_IRC_Distances_MW_output/new_data/bifur_traj4_Distances point 30
C -0.99372 -0.67708 0.54378
 C 0.98741 -0.67420 -0.54073
 C -0.02341 -0.92366 0.00147
 C -1.90706 0.45562 0.34189
 C 1.90764 0.46557 -0.34393
 F -1.37218 -1.54727 1.44400
 F 1.39372 -1.54680 -1.43671
 H -1.75382 1.14950 0.24310
 H 1.72823 1.15901 -0.24892
 H -1.82650 0.87056 0.28370
 H 1.86128 0.88068 -0.28756
 H -2.83700 0.18626 0.37957
 H 2.83542 0.20183 -0.37965
13
bifur_IRC_Distances_MW_output/new_data/bifur_traj4_Distances point 31
C -0.99344 -0.67491 0.54476
 C 0.98720 -0.67200 -0.54166
 C -0.02322 -0.91738 0.00172
 C -1.91056 0.45469 0.34335
 C 1.91115 0.46468 -0.34539
 F -1.36827 -1.54646 1.44570
 F 1.38957 -1.54589 -1.43867
 H -1.75908 1.14983 0.24595
 H 1.73382 1.15934 -0.25150
 H -1.83201 0.86934 0.28657
 H 1.86648 0.87950 -0.29083
 H -2.83977 0.18181 0.37867
 H 2.83812 0.19745 -0.37868
13
bifur_IRC_Distances_MW_output/new_data/bifur_traj4_Distances point 32
C -0.99317 -0.67273 0.54573
 C 0.98700 -0.66978 -0.54258
 C -0.02302 -0.91105 0.00196
 C -1.91407 0.45375 0.34482
 C 1.91467 0.46377 -0.34687
 F -1.36436 -1.54563 1.44738
 F 1.38542 -1.54497 -1.44059
 H -1.76434 1.15016 0.24885
 H 1.73942 1.15968 -0.25412
 H -1.83752 0.86812 0.28949
 H 1.87169 0.87831 -0.29412
 H -2.84257 0.17734 0.37775
 H 2.84084 0.19303 -0.37768
13
bifur_IRC_Distances_MW_output/new_data/bifur_traj4_Distances point 33
C -0.99293 -0.67085 0.54655
 C 0.98683 -0.66787 -0.54337
 C -0.02286 -0.90561 0.00217
 C -1.91707 0.45295 0.34609
 C 1.91768 0.46300 -0.34813
 F -1.36102 -1.54493 1.44879
 F 1.38189 -1.54418 -1.44222
 H -1.76883 1.15044 0.25134
 H 1.74420 1.15996 -0.25639
 H -1.84223 0.86707 0.29201
 H 1.87614 0.87729 -0.29696
 H -2.84497 0.17349 0.37694
 H 2.84318 0.18924 -0.37680
13
bifur_IRC_Distances_MW_output/new_data/bifur_traj4_Distances point 34
C -0.99293 -0.67085 0.54655
 C 0.98683 -0.66787 -0.54337
 C -0.02286 -0.90561 0.00217
 C -1.91707 0.45295 0.34609
 C 1.91768 0.46300 -0.34813
 F -1.36102 -1.54493 1.44879
 F 1.38189 -1.54418 -1.44222
 H -1.76883 1.15044 0.25134
 H 1.74420 1.15996 -0.25639
 H -1.84223 0.86707 0.29201
 H 1.87614 0.87729 -0.29696
 H -2.84497 0.17349 0.37694
 H 2.84318 0.18924 -0.37680
13
bifur_IRC_Distances_MW_output/new_data/bifur_traj4_Distances point 35
C -0.99257 -0.66791 0.54782
 C 0.98657 -0.66488 -0.54459
 C -0.02260 -0.89708 0.00247
 C -1.92174 0.45169 0.34807
 C 1.92237 0.46178 -0.35012
 F -1.35584 -1.54383 1.45096
 F 1.37639 -1.54294 -1.44470
 H -1.77581 1.15088 0.25526
 H 1.75164 1.16042 -0.25998
 H -1.84955 0.86541 0.29598
 H 1.88306 0.87567 -0.30142
 H -2.84874 0.16748 0.37565
 H 2.84683 0.18331 -0.37540
13
bifur_IRC_Distances_MW_output/new_data/bifur_traj4_Distances point 36
C -0.99244 -0.66677 0.54831
 C 0.98647 -0.66372 -0.54506
 C -0.02250 -0.89376 0.00259
 C -1.92355 0.45120 0.34884
 C 1.92418 0.46131 -0.35089
 F -1.35384 -1.54341 1.45178
 F 1.37427 -1.54246 -1.44565
 H -1.77851 1.15105 0.25679
 H 1.75451 1.16059 -0.26138
 H -1.85238 0.86476 0.29753
 H 1.88574 0.87505 -0.30316
 H -2.85021 0.16515 0.37514
 H 2.84825 0.18102 -0.37485
13
bifur_IRC_Distances_MW_output/new_data/bifur_traj4_Distances point 37
C -0.99234 -0.66592 0.54867
 C 0.98640 -0.66286 -0.54540
 C -0.02242 -0.89131 0.00267
 C -1.92489 0.45083 0.34941
 C 1.92552 0.46096 -0.35146
 F -1.35237 -1.54309 1.45239
 F 1.37271 -1.54211 -1.44634
 H -1.78050 1.15118 0.25793
 H 1.75663 1.16072 -0.26242
 H -1.85447 0.86428 0.29869
 H 1.88771 0.87458 -0.30444
 H -2.85129 0.16342 0.37476
 H 2.84930 0.17931 -0.37444
13
bifur_IRC_Distances_MW_output/new_data/bifur_traj4_Distances point 38
C -0.99230 -0.66565 0.54878
 C 0.98638 -0.66259 -0.54551
 C -0.02240 -0.89053 0.00270
 C -1.92531 0.45072 0.34960
 C 1.92595 0.46085 -0.35164
 F -1.35190 -1.54299 1.45258
 F 1.37221 -1.54200 -1.44656
 H -1.78114 1.15122 0.25829
 H 1.75730 1.16076 -0.26275
 H -1.85513 0.86413 0.29905
 H 1.88834 0.87443 -0.30486
 H -2.85164 0.16287 0.37464
 H 2.84964 0.17877 -0.37431
13
bifur_IRC_Distances_MW_output/new_data/bifur_traj4_Distances point 39
C -0.99235 -0.66603 0.54862
 C 0.98641 -0.66297 -0.54536
 C -0.02243 -0.89163 0.00266
 C -1.92472 0.45088 0.34934
 C 1.92535 0.46101 -0.35139
 F -1.35256 -1.54313 1.45231
 F 1.37291 -1.54216 -1.44625
 H -1.78025 1.15117 0.25778
 H 1.75636 1.16070 -0.26229
 H -1.85420 0.86434 0.29854
 H 1.88746 0.87464 -0.30428
 H -2.85115 0.16364 0.37481
 H 2.84917 0.17953 -0.37450
13
bifur_IRC_Distances_MW_output/new_data/bifur_traj4_Distances point 40
C -0.99243 -0.66674 0.54832
 C 0.98647 -0.66370 -0.54507
 C -0.02249 -0.89369 0.00259
 C -1.92359 0.45119 0.34886
 C 1.92422 0.46130 -0.35091
 F -1.35380 -1.54340 1.45180
 F 1.37423 -1.54245 -1.44567
 H -1.77857 1.15106 0.25683
 H 1.75457 1.16060 -0.26141
 H -1.85244 0.86475 0.29757
 H 1.88580 0.87503 -0.30320
 H -2.85024 0.16510 0.37513
 H 2.84828 0.18096 -0.37484
13
bifur_IRC_Distances_MW_output/new_data/bifur_traj4_Distances point 41
C -0.99254 -0.66765 0.54793
 C 0.98655 -0.66462 -0.54470
 C -0.02257 -0.89632 0.00250
 C -1.92216 0.45157 0.34825
 C 1.92279 0.46167 -0.35030
 F -1.35538 -1.54373 1.45115
 F 1.37590 -1.54283 -1.44492
 H -1.77644 1.15092 0.25561
 H 1.75230 1.16046 -0.26030
 H -1.85021 0.86526 0.29634
 H 1.88368 0.87553 -0.30182
 H -2.84908 0.16694 0.37553
 H 2.84716 0.18279 -0.37528
13
bifur_IRC_Distances_MW_output/new_data/bifur_traj4_Distances point 42
C -0.99268 -0.66874 0.54746
 C 0.98664 -0.66573 -0.54425
 C -0.02267 -0.89949 0.00239
 C -1.92042 0.45204 0.34751
 C 1.92105 0.46213 -0.34956
 F -1.35730 -1.54414 1.45035
 F 1.37794 -1.54329 -1.44401
 H -1.77384 1.15076 0.25415
 H 1.74954 1.16029 -0.25896
 H -1.84749 0.86588 0.29485
 H 1.88111 0.87613 -0.30016
 H -2.84768 0.16918 0.37602
 H 2.84580 0.18499 -0.37580
13
bifur_IRC_Distances_MW_output/new_data/bifur_traj4_Distances point 43
C -0.99284 -0.67009 0.54688
 C 0.98676 -0.66710 -0.54369
 C -0.02279 -0.90341 0.00225
 C -1.91828 0.45262 0.34660
 C 1.91889 0.46268 -0.34864
 F -1.35968 -1.54465 1.44936
 F 1.38047 -1.54386 -1.44286
 H -1.77063 1.15055 0.25235
 H 1.74612 1.16008 -0.25731
 H -1.84413 0.86664 0.29303
 H 1.87792 0.87687 -0.29811
 H -2.84595 0.17194 0.37661
 H 2.84412 0.18772 -0.37644
13
bifur_IRC_Distances_MW_output/new_data/bifur_traj4_Distances point 44
C -0.99305 -0.67180 0.54613
 C 0.98692 -0.66884 -0.54297
 C -0.02294 -0.90837 0.00206
 C -1.91554 0.45335 0.34544
 C 1.91615 0.46339 -0.34749
 F -1.36271 -1.54529 1.44808
 F 1.38368 -1.54458 -1.44140
 H -1.76655 1.15029 0.25007
 H 1.74178 1.15982 -0.25524
 H -1.83985 0.86760 0.29072
 H 1.87388 0.87781 -0.29552
 H -2.84375 0.17544 0.37735
 H 2.84199 0.19117 -0.37725
13
bifur_IRC_Distances_MW_output/new_data/bifur_traj4_Distances point 45
C -0.99305 -0.67180 0.54613
 C 0.98692 -0.66884 -0.54297
 C -0.02294 -0.90837 0.00206
 C -1.91554 0.45335 0.34544
 C 1.91615 0.46339 -0.34749
 F -1.36272 -1.54529 1.44808
 F 1.38368 -1.54458 -1.44140
 H -1.76655 1.15029 0.25007
 H 1.74178 1.15982 -0.25524
 H -1.83984 0.86760 0.29072
 H 1.87388 0.87781 -0.29552
 H -2.84375 0.17544 0.37735
 H 2.84199 0.19117 -0.37725
13
bifur_IRC_Distances_MW_output/new_data/bifur_traj4_Distances point 46
C -0.99355 -0.67573 0.54439
 C 0.98728 -0.67283 -0.54131
 C -0.02329 -0.91975 0.00163
 C -1.90924 0.45504 0.34280
 C 1.90983 0.46501 -0.34484
 F -1.36974 -1.54676 1.44506
 F 1.39113 -1.54623 -1.43793
 H -1.75710 1.14970 0.24488
 H 1.73172 1.15921 -0.25053
 H -1.82994 0.86980 0.28549
 H 1.86452 0.87995 -0.28959
 H -2.83872 0.18349 0.37901
 H 2.83710 0.19910 -0.37905
13
bifur_IRC_Distances_MW_output/new_data/bifur_traj4_Distances point 47
C -0.99377 -0.67747 0.54360
 C 0.98745 -0.67460 -0.54056
 C -0.02345 -0.92479 0.00143
 C -1.90643 0.45578 0.34162
 C 1.90701 0.46573 -0.34367
 F -1.37289 -1.54742 1.44369
 F 1.39447 -1.54697 -1.43636
 H -1.75288 1.14944 0.24259
 H 1.72722 1.15895 -0.24846
 H -1.82551 0.87077 0.28319
 H 1.86034 0.88089 -0.28698
 H -2.83650 0.18706 0.37973
 H 2.83493 0.20262 -0.37983
13
bifur_IRC_Distances_MW_output/new_data/bifur_traj4_Distances point 48
C -0.99399 -0.67909 0.54287
 C 0.98761 -0.67625 -0.53986
 C -0.02359 -0.92948 0.00123
 C -1.90380 0.45648 0.34053
 C 1.90438 0.46640 -0.34257
 F -1.37583 -1.54803 1.44239
 F 1.39759 -1.54765 -1.43487
 H -1.74893 1.14920 0.24047
 H 1.72302 1.15870 -0.24656
 H -1.82137 0.87167 0.28106
 H 1.85643 0.88177 -0.28455
 H -2.83443 0.19038 0.38039
 H 2.83291 0.20590 -0.38054
13
bifur_IRC_Distances_MW_output/new_data/bifur_traj4_Distances point 49
C -0.99420 -0.68069 0.54213
 C 0.98776 -0.67787 -0.53916
 C -0.02373 -0.93408 0.00104
 C -1.90121 0.45716 0.33947
 C 1.90178 0.46705 -0.34150
 F -1.37874 -1.54863 1.44109
 F 1.40067 -1.54832 -1.43338
 H -1.74504 1.14897 0.23839
 H 1.71887 1.15845 -0.24470
 H -1.81728 0.87256 0.27899
 H 1.85258 0.88263 -0.28216
 H -2.83239 0.19365 0.38103
 H 2.83092 0.20912 -0.38123
13
bifur_IRC_Distances_MW_output/new_data/bifur_traj4_Distances point 50
C -0.99442 -0.68237 0.54135
 C 0.98793 -0.67958 -0.53842
 C -0.02388 -0.93894 0.00083
 C -1.89846 0.45788 0.33833
 C 1.89902 0.46775 -0.34037
 F -1.38183 -1.54927 1.43970
 F 1.40395 -1.54904 -1.43178
 H -1.74090 1.14871 0.23620
 H 1.71446 1.15819 -0.24274
 H -1.81293 0.87349 0.27680
 H 1.84848 0.88353 -0.27965
 H -2.83024 0.19711 0.38169
 H 2.82882 0.21253 -0.38195
13
bifur_IRC_Distances_MW_output/new_data/bifur_traj4_Distances point 51
C -0.99468 -0.68427 0.54046
 C 0.98813 -0.68150 -0.53758
 C -0.02405 -0.94440 0.00059
 C -1.89536 0.45869 0.33707
 C 1.89591 0.46853 -0.33910
 F -1.38533 -1.54999 1.43811
 F 1.40766 -1.54984 -1.42996
 H -1.73623 1.14843 0.23375
 H 1.70948 1.15790 -0.24057
 H -1.80802 0.87453 0.27437
 H 1.84386 0.88454 -0.27683
 H -2.82782 0.20100 0.38243
 H 2.82645 0.21636 -0.38275
13
bifur_IRC_Distances_MW_output/new_data/bifur_traj4_Distances point 52
C -0.99494 -0.68615 0.53956
 C 0.98833 -0.68342 -0.53674
 C -0.02422 -0.94983 0.00034
 C -1.89227 0.45950 0.33581
 C 1.89281 0.46930 -0.33784
 F -1.38883 -1.55070 1.43651
 F 1.41137 -1.55064 -1.42811
 H -1.73156 1.14816 0.23133
 H 1.70451 1.15761 -0.23842
 H -1.80311 0.87557 0.27196
 H 1.83925 0.88555 -0.27403
 H -2.82543 0.20487 0.38314
 H 2.82410 0.22018 -0.38352
13
bifur_IRC_Distances_MW_output/new_data/bifur_traj4_Distances point 53
C -0.99515 -0.68762 0.53886
 C 0.98848 -0.68491 -0.53607
 C -0.02436 -0.95407 0.00015
 C -1.88984 0.46013 0.33482
 C 1.89037 0.46991 -0.33685
 F -1.39158 -1.55126 1.43523
 F 1.41429 -1.55126 -1.42665
 H -1.72788 1.14794 0.22945
 H 1.70059 1.15739 -0.23676
 H -1.79925 0.87638 0.27010
 H 1.83562 0.88633 -0.27185
 H -2.82355 0.20789 0.38369
 H 2.82226 0.22316 -0.38412
13
bifur_IRC_Distances_MW_output/new_data/bifur_traj4_Distances point 54
C -0.99529 -0.68865 0.53836
 C 0.98859 -0.68596 -0.53560
 C -0.02445 -0.95703 0.00001
 C -1.88814 0.46057 0.33413
 C 1.88866 0.47033 -0.33616
 F -1.39352 -1.55166 1.43433
 F 1.41634 -1.55170 -1.42561
 H -1.72531 1.14779 0.22813
 H 1.69785 1.15723 -0.23560
 H -1.79654 0.87694 0.26880
 H 1.83307 0.88688 -0.27032
 H -2.82224 0.21001 0.38407
 H 2.82097 0.22525 -0.38453
13
bifur_IRC_Distances_MW_output/new_data/bifur_traj4_Distances point 55
C -0.99538 -0.68926 0.53806
 C 0.98866 -0.68658 -0.53533
 C -0.02451 -0.95877 -0.00008
 C -1.88714 0.46083 0.33373
 C 1.88766 0.47058 -0.33575
 F -1.39466 -1.55189 1.43379
 F 1.41755 -1.55196 -1.42499
 H -1.72379 1.14770 0.22736
 H 1.69623 1.15714 -0.23492
 H -1.79495 0.87727 0.26804
 H 1.83157 0.88720 -0.26943
 H -2.82147 0.21126 0.38430
 H 2.82021 0.22648 -0.38477
13
bifur_IRC_Distances_MW_output/new_data/bifur_traj4_Distances point 56
C -0.99538 -0.68926 0.53806
 C 0.98866 -0.68658 -0.53533
 C -0.02451 -0.95877 -0.00008
 C -1.88714 0.46083 0.33373
 C 1.88766 0.47058 -0.33575
 F -1.39466 -1.55189 1.43379
 F 1.41755 -1.55196 -1.42499
 H -1.72379 1.14770 0.22736
 H 1.69623 1.15714 -0.23492
 H -1.79495 0.87727 0.26804
 H 1.83157 0.88720 -0.26943
 H -2.82147 0.21126 0.38430
 H 2.82021 0.22648 -0.38477
13
bifur_IRC_Distances_MW_output/new_data/bifur_traj4_Distances point 57
C -0.99534 -0.68899 0.53819
 C 0.98863 -0.68630 -0.53545
 C -0.02448 -0.95799 -0.00004
 C -1.88759 0.46071 0.33391
 C 1.88811 0.47047 -0.33593
 F -1.39414 -1.55178 1.43403
 F 1.41701 -1.55184 -1.42527
 H -1.72447 1.14774 0.22771
 H 1.69696 1.15718 -0.23523
 H -1.79566 0.87712 0.26838
 H 1.83225 0.88705 -0.26983
 H -2.82181 0.21070 0.38420
 H 2.82055 0.22593 -0.38467
13
bifur_IRC_Distances_MW_output/new_data/bifur_traj4_Distances point 58
C -0.99521 -0.68806 0.53865
 C 0.98853 -0.68535 -0.53587
 C -0.02440 -0.95532 0.00009
 C -1.88912 0.46031 0.33453
 C 1.88965 0.47009 -0.33656
 F -1.39240 -1.55143 1.43485
 F 1.41515 -1.55145 -1.42621
 H -1.72680 1.14788 0.22889
 H 1.69944 1.15732 -0.23627
 H -1.79811 0.87662 0.26955
 H 1.83454 0.88656 -0.27121
 H -2.82300 0.20879 0.38386
 H 2.82172 0.22404 -0.38430
13
bifur_IRC_Distances_MW_output/new_data/bifur_traj4_Distances point 59
C -0.99504 -0.68684 0.53923
 C 0.98840 -0.68412 -0.53642
 C -0.02429 -0.95183 0.00025
 C -1.89113 0.45980 0.33534
 C 1.89166 0.46959 -0.33737
 F -1.39013 -1.55097 1.43591
 F 1.41274 -1.55093 -1.42742
 H -1.72982 1.14805 0.23044
 H 1.70266 1.15751 -0.23763
 H -1.80129 0.87595 0.27108
 H 1.83753 0.88592 -0.27300
 H -2.82454 0.20630 0.38341
 H 2.82323 0.22159 -0.38381
13
bifur_IRC_Distances_MW_output/new_data/bifur_traj4_Distances point 60
C -0.99486 -0.68559 0.53983
 C 0.98827 -0.68285 -0.53699
 C -0.02417 -0.94822 0.00042
 C -1.89319 0.45926 0.33618
 C 1.89373 0.46907 -0.33821
 F -1.38779 -1.55049 1.43699
 F 1.41027 -1.55040 -1.42866
 H -1.73294 1.14824 0.23205
 H 1.70598 1.15770 -0.23905
 H -1.80457 0.87526 0.27267
 H 1.84061 0.88525 -0.27486
 H -2.82614 0.20372 0.38293
 H 2.82480 0.21905 -0.38330
13
bifur_IRC_Distances_MW_output/new_data/bifur_traj4_Distances point 61
C -0.99470 -0.68436 0.54041
 C 0.98814 -0.68160 -0.53754
 C -0.02406 -0.94468 0.00058
 C -1.89520 0.45873 0.33700
 C 1.89575 0.46857 -0.33903
 F -1.38551 -1.55002 1.43803
 F 1.40785 -1.54988 -1.42986
 H -1.73598 1.14842 0.23363
 H 1.70923 1.15789 -0.24045
 H -1.80777 0.87459 0.27424
 H 1.84362 0.88460 -0.27668
 H -2.82770 0.20120 0.38247
 H 2.82633 0.21656 -0.38279
13
bifur_IRC_Distances_MW_output/new_data/bifur_traj4_Distances point 62
C -0.99453 -0.68316 0.54098
 C 0.98802 -0.68038 -0.53807
 C -0.02395 -0.94121 0.00073
 C -1.89718 0.45822 0.33781
 C 1.89773 0.46807 -0.33984
 F -1.38328 -1.54957 1.43905
 F 1.40549 -1.54937 -1.43103
 H -1.73896 1.14860 0.23518
 H 1.71240 1.15807 -0.24184
 H -1.81089 0.87392 0.27579
 H 1.84656 0.88395 -0.27847
 H -2.82924 0.19873 0.38200
 H 2.82784 0.21412 -0.38228
13
bifur_IRC_Distances_MW_output/new_data/bifur_traj4_Distances point 63
C -0.99437 -0.68198 0.54153
 C 0.98790 -0.67918 -0.53859
 C -0.02385 -0.93781 0.00088
 C -1.89910 0.45771 0.33860
 C 1.89966 0.46759 -0.34063
 F -1.38111 -1.54912 1.44003
 F 1.40319 -1.54887 -1.43216
 H -1.74186 1.14877 0.23671
 H 1.71549 1.15825 -0.24320
 H -1.81394 0.87327 0.27731
 H 1.84944 0.88332 -0.28023
 H -2.83074 0.19631 0.38154
 H 2.82931 0.21174 -0.38179
13
bifur_IRC_Distances_MW_output/new_data/bifur_traj4_Distances point 64
C -0.99422 -0.68087 0.54205
 C 0.98778 -0.67805 -0.53908
 C -0.02375 -0.93460 0.00102
 C -1.90092 0.45724 0.33934
 C 1.90148 0.46713 -0.34138
 F -1.37907 -1.54870 1.44095
 F 1.40102 -1.54840 -1.43321
 H -1.74459 1.14894 0.23816
 H 1.71840 1.15842 -0.24449
 H -1.81681 0.87266 0.27875
 H 1.85214 0.88272 -0.28189
 H -2.83216 0.19402 0.38110
 H 2.83070 0.20949 -0.38131
13
bifur_IRC_Distances_MW_output/new_data/bifur_traj4_Distances point 65
C -0.99410 -0.67994 0.54248
 C 0.98769 -0.67711 -0.53949
 C -0.02367 -0.93192 0.00113
 C -1.90243 0.45684 0.33997
 C 1.90300 0.46675 -0.34201
 F -1.37737 -1.54835 1.44171
 F 1.39922 -1.54801 -1.43408
 H -1.74687 1.14908 0.23937
 H 1.72083 1.15857 -0.24557
 H -1.81920 0.87214 0.27996
 H 1.85439 0.88222 -0.28328
 H -2.83335 0.19212 0.38073
 H 2.83186 0.20761 -0.38091
13
bifur_IRC_Distances_MW_output/new_data/bifur_traj4_Distances point 66
C -0.99402 -0.67932 0.54276
 C 0.98763 -0.67647 -0.53976
 C -0.02361 -0.93012 0.00121
 C -1.90344 0.45657 0.34039
 C 1.90401 0.46649 -0.34243
 F -1.37624 -1.54811 1.44221
 F 1.39801 -1.54775 -1.43466
 H -1.74839 1.14917 0.24018
 H 1.72245 1.15866 -0.24630
 H -1.82080 0.87180 0.28077
 H 1.85590 0.88189 -0.28421
 H -2.83414 0.19084 0.38048
 H 2.83263 0.20635 -0.38064
13
bifur_IRC_Distances_MW_output/new_data/bifur_traj4_Distances point 67
C -0.99402 -0.67932 0.54276
 C 0.98763 -0.67647 -0.53976
 C -0.02361 -0.93012 0.00121
 C -1.90344 0.45657 0.34039
 C 1.90401 0.46649 -0.34243
 F -1.37623 -1.54811 1.44221
 F 1.39801 -1.54775 -1.43466
 H -1.74839 1.14917 0.24018
 H 1.72245 1.15866 -0.24630
 H -1.82080 0.87180 0.28077
 H 1.85590 0.88189 -0.28421
 H -2.83414 0.19084 0.38048
 H 2.83263 0.20635 -0.38064
13
bifur_IRC_Distances_MW_output/new_data/bifur_traj4_Distances point 68
C -0.99396 -0.67886 0.54297
 C 0.98758 -0.67601 -0.53996
 C -0.02357 -0.92881 0.00126
 C -1.90418 0.45638 0.34069
 C 1.90475 0.46630 -0.34273
 F -1.37541 -1.54794 1.44258
 F 1.39714 -1.54755 -1.43508
 H -1.74950 1.14924 0.24077
 H 1.72362 1.15873 -0.24683
 H -1.82196 0.87155 0.28137
 H 1.85699 0.88164 -0.28489
 H -2.83472 0.18991 0.38030
 H 2.83320 0.20543 -0.38044
13
bifur_IRC_Distances_MW_output/new_data/bifur_traj4_Distances point 69
C -0.99397 -0.67896 0.54293
 C 0.98759 -0.67611 -0.53992
 C -0.02358 -0.92909 0.00125
 C -1.90402 0.45642 0.34062
 C 1.90459 0.46634 -0.34267
 F -1.37559 -1.54798 1.44250
 F 1.39733 -1.54760 -1.43499
 H -1.74926 1.14922 0.24064
 H 1.72337 1.15872 -0.24671
 H -1.82171 0.87160 0.28124
 H 1.85676 0.88170 -0.28475
 H -2.83460 0.19011 0.38034
 H 2.83308 0.20563 -0.38048
13
bifur_IRC_Distances_MW_output/new_data/bifur_traj4_Distances point 70
C -0.99402 -0.67934 0.54275
 C 0.98763 -0.67650 -0.53975
 C -0.02361 -0.93018 0.00120
 C -1.90341 0.45658 0.34037
 C 1.90398 0.46650 -0.34241
 F -1.37628 -1.54812 1.44219
 F 1.39806 -1.54775 -1.43464
 H -1.74834 1.14917 0.24015
 H 1.72239 1.15866 -0.24627
 H -1.82074 0.87181 0.28074
 H 1.85584 0.88190 -0.28418
 H -2.83411 0.19088 0.38049
 H 2.83261 0.20639 -0.38065
13
bifur_IRC_Distances_MW_output/new_data/bifur_traj4_Distances point 71
C -0.99412 -0.68013 0.54239
 C 0.98771 -0.67730 -0.53940
 C -0.02368 -0.93248 0.00111
 C -1.90211 0.45692 0.33984
 C 1.90268 0.46683 -0.34188
 F -1.37773 -1.54842 1.44155
 F 1.39960 -1.54809 -1.43390
 H -1.74639 1.14905 0.23911
 H 1.72032 1.15854 -0.24534
 H -1.81870 0.87225 0.27971
 H 1.85392 0.88233 -0.28299
 H -2.83310 0.19252 0.38081
 H 2.83161 0.20800 -0.38099
13
bifur_IRC_Distances_MW_output/new_data/bifur_traj4_Distances point 72
C -0.99431 -0.68150 0.54176
 C 0.98785 -0.67869 -0.53881
 C -0.02381 -0.93642 0.00094
 C -1.89989 0.45751 0.33892
 C 1.90045 0.46739 -0.34096
 F -1.38023 -1.54894 1.44043
 F 1.40225 -1.54867 -1.43262
 H -1.74305 1.14884 0.23734
 H 1.71675 1.15833 -0.24375
 H -1.81519 0.87301 0.27793
 H 1.85061 0.88306 -0.28095
 H -2.83136 0.19532 0.38135
 H 2.82991 0.21076 -0.38158
13
bifur_IRC_Distances_MW_output/new_data/bifur_traj4_Distances point 73
C -0.99457 -0.68344 0.54085
 C 0.98804 -0.68067 -0.53795
 C -0.02398 -0.94203 0.00070
 C -1.89671 0.45834 0.33762
 C 1.89726 0.46819 -0.33965
 F -1.38381 -1.54968 1.43881
 F 1.40604 -1.54949 -1.43076
 H -1.73826 1.14856 0.23482
 H 1.71165 1.15803 -0.24151
 H -1.81016 0.87408 0.27542
 H 1.84587 0.88410 -0.27805
 H -2.82887 0.19931 0.38211
 H 2.82748 0.21470 -0.38240
13
bifur_IRC_Distances_MW_output/new_data/bifur_traj4_Distances point 74
C -0.99489 -0.68580 0.53973
 C 0.98829 -0.68307 -0.53689
 C -0.02419 -0.94883 0.00039
 C -1.89284 0.45935 0.33604
 C 1.89338 0.46916 -0.33807
 F -1.38819 -1.55057 1.43680
 F 1.41069 -1.55049 -1.42845
 H -1.73241 1.14821 0.23178
 H 1.70542 1.15767 -0.23881
 H -1.80401 0.87538 0.27240
 H 1.84009 0.88536 -0.27454
 H -2.82586 0.20416 0.38301
 H 2.82453 0.21948 -0.38338
13
bifur_IRC_Distances_MW_output/new_data/bifur_traj4_Distances point 75
C -0.99527 -0.68845 0.53845
 C 0.98857 -0.68576 -0.53569
 C -0.02443 -0.95646 0.00003
 C -1.88847 0.46048 0.33427
 C 1.88899 0.47025 -0.33629
 F -1.39314 -1.55158 1.43450
 F 1.41594 -1.55161 -1.42581
 H -1.72581 1.14782 0.22838
 H 1.69838 1.15726 -0.23582
 H -1.79707 0.87683 0.26905
 H 1.83356 0.88677 -0.27062
 H -2.82249 0.20960 0.38400
 H 2.82122 0.22485 -0.38445
13
bifur_IRC_Distances_MW_output/new_data/bifur_traj4_Distances point 76
C -0.99569 -0.69139 0.53702
 C 0.98890 -0.68874 -0.53435
 C -0.02470 -0.96490 -0.00038
 C -1.88359 0.46174 0.33231
 C 1.88411 0.47146 -0.33433
 F -1.39869 -1.55270 1.43188
 F 1.42183 -1.55286 -1.42280
 H -1.71843 1.14739 0.22465
 H 1.69051 1.15681 -0.23256
 H -1.78930 0.87844 0.26537
 H 1.82627 0.88832 -0.26629
 H -2.81875 0.21564 0.38506
 H 2.81755 0.23080 -0.38561
13
bifur_IRC_Distances_MW_output/new_data/bifur_traj4_Distances point 77
C -0.99617 -0.69470 0.53537
 C 0.98927 -0.69210 -0.53281
 C -0.02501 -0.97439 -0.00086
 C -1.87807 0.46315 0.33011
 C 1.87857 0.47281 -0.33212
 F -1.40500 -1.55397 1.42885
 F 1.42852 -1.55427 -1.41931
 H -1.71005 1.14691 0.22049
 H 1.68157 1.15631 -0.22895
 H -1.78048 0.88023 0.26130
 H 1.81800 0.89006 -0.26143
 H -2.81456 0.22244 0.38621
 H 2.81341 0.23751 -0.38686
13
bifur_IRC_Distances_MW_output/new_data/bifur_traj4_Distances point 78
C -0.99617 -0.69470 0.53537
 C 0.98927 -0.69210 -0.53281
 C -0.02501 -0.97438 -0.00086
 C -1.87807 0.46315 0.33011
 C 1.87857 0.47281 -0.33212
 F -1.40500 -1.55397 1.42885
 F 1.42852 -1.55427 -1.41931
 H -1.71005 1.14691 0.22049
 H 1.68157 1.15631 -0.22895
 H -1.78048 0.88023 0.26130
 H 1.81800 0.89006 -0.26144
 H -2.81456 0.22244 0.38621
 H 2.81341 0.23751 -0.38686
13
bifur_IRC_Distances_MW_output/new_data/bifur_traj4_Distances point 79
C -0.99738 -0.70260 0.53128
 C 0.99022 -0.70013 -0.52902
 C -0.02575 -0.99700 -0.00211
 C -1.86471 0.46653 0.32489
 C 1.86516 0.47605 -0.32686
 F -1.42038 -1.55702 1.42122
 F 1.44484 -1.55765 -1.41051
 H -1.68971 1.14578 0.21070
 H 1.65984 1.15511 -0.22059
 H -1.75901 0.88449 0.25183
 H 1.79794 0.89417 -0.24993
 H -2.80454 0.23872 0.38877
 H 2.80349 0.25356 -0.38966
13
bifur_IRC_Distances_MW_output/new_data/bifur_traj4_Distances point 80
C -0.99808 -0.70692 0.52895
 C 0.99076 -0.70452 -0.52688
 C -0.02617 -1.00932 -0.00286
 C -1.85731 0.46837 0.32205
 C 1.85773 0.47782 -0.32400
 F -1.42897 -1.55871 1.41681
 F 1.45396 -1.55951 -1.40542
 H -1.67839 1.14517 0.20545
 H 1.64774 1.15446 -0.21621
 H -1.74705 0.88679 0.24683
 H 1.78680 0.89639 -0.24371
 H -2.79908 0.24762 0.39005
 H 2.79806 0.26234 -0.39106
13
bifur_IRC_Distances_MW_output/new_data/bifur_traj4_Distances point 81
C -0.99879 -0.71122 0.52657
 C 0.99133 -0.70889 -0.52469
 C -0.02660 -1.02158 -0.00365
 C -1.84986 0.47021 0.31923
 C 1.85025 0.47958 -0.32117
 F -1.43767 -1.56040 1.41223
 F 1.46320 -1.56137 -1.40013
 H -1.66697 1.14458 0.20029
 H 1.63552 1.15381 -0.21198
 H -1.73495 0.88907 0.24198
 H 1.77556 0.89859 -0.23754
 H -2.79365 0.25650 0.39123
 H 2.79264 0.27110 -0.39237
13
bifur_IRC_Distances_MW_output/new_data/bifur_traj4_Distances point 82
C -0.99952 -0.71545 0.52416
 C 0.99191 -0.71318 -0.52250
 C -0.02704 -1.03358 -0.00448
 C -1.84247 0.47202 0.31648
 C 1.84284 0.48130 -0.31839
 F -1.44634 -1.56206 1.40757
 F 1.47241 -1.56320 -1.39472
 H -1.65563 1.14400 0.19530
 H 1.62336 1.15319 -0.20797
 H -1.72292 0.89130 0.23736
 H 1.76442 0.90073 -0.23154
 H -2.78833 0.26522 0.39229
 H 2.78731 0.27971 -0.39357
13
bifur_IRC_Distances_MW_output/new_data/bifur_traj4_Distances point 83
C -1.00026 -0.71959 0.52174
 C 0.99250 -0.71738 -0.52030
 C -0.02747 -1.04532 -0.00534
 C -1.83516 0.47378 0.31380
 C 1.83551 0.48299 -0.31568
 F -1.45497 -1.56371 1.40282
 F 1.48158 -1.56500 -1.38920
 H -1.64438 1.14344 0.19048
 H 1.61128 1.15258 -0.20419
 H -1.71094 0.89346 0.23298
 H 1.75337 0.90282 -0.22569
 H -2.78313 0.27377 0.39324
 H 2.78208 0.28815 -0.39466
13
bifur_IRC_Distances_MW_output/new_data/bifur_traj4_Distances point 84
C -1.00100 -0.72360 0.51932
 C 0.99309 -0.72146 -0.51813
 C -0.02791 -1.05667 -0.00624
 C -1.82800 0.47549 0.31122
 C 1.82833 0.48463 -0.31307
 F -1.46346 -1.56532 1.39805
 F 1.49061 -1.56676 -1.38364
 H -1.63334 1.14291 0.18588
 H 1.59941 1.15199 -0.20067
 H -1.69917 0.89555 0.22888
 H 1.74254 0.90482 -0.22006
 H -2.77810 0.28207 0.39407
 H 2.77700 0.29634 -0.39562
13
bifur_IRC_Distances_MW_output/new_data/bifur_traj4_Distances point 85
C -1.00170 -0.72731 0.51702
 C 0.99366 -0.72523 -0.51607
 C -0.02834 -1.06714 -0.00712
 C -1.82133 0.47708 0.30885
 C 1.82164 0.48614 -0.31067
 F -1.47141 -1.56681 1.39348
 F 1.49908 -1.56839 -1.37829
 H -1.62303 1.14243 0.18170
 H 1.58830 1.15146 -0.19755
 H -1.68815 0.89747 0.22523
 H 1.73245 0.90667 -0.21489
 H -2.77347 0.28973 0.39475
 H 2.77231 0.30390 -0.39643
13
bifur_IRC_Distances_MW_output/new_data/bifur_traj4_Distances point 86
C -1.00230 -0.73036 0.51509
 C 0.99414 -0.72832 -0.51435
 C -0.02870 -1.07573 -0.00788
 C -1.81580 0.47838 0.30692
 C 1.81608 0.48738 -0.30871
 F -1.47804 -1.56804 1.38960
 F 1.50614 -1.56974 -1.37375
 H -1.61446 1.14203 0.17830
 H 1.57906 1.15102 -0.19510
 H -1.67897 0.89904 0.22233
 H 1.72406 0.90817 -0.21066
 H -2.76966 0.29603 0.39524
 H 2.76844 0.31013 -0.39704
13
bifur_IRC_Distances_MW_output/new_data/bifur_traj4_Distances point 87
C -1.00273 -0.73253 0.51368
 C 0.99448 -0.73053 -0.51310
 C -0.02896 -1.08185 -0.00846
 C -1.81183 0.47930 0.30554
 C 1.81210 0.48827 -0.30731
 F -1.48280 -1.56893 1.38678
 F 1.51123 -1.57070 -1.37043
 H -1.60831 1.14176 0.17591
 H 1.57241 1.15071 -0.19341
 H -1.67236 0.90016 0.22033
 H 1.71805 0.90924 -0.20765
 H -2.76696 0.30053 0.39556
 H 2.76568 0.31457 -0.39744
13
bifur_IRC_Distances_MW_output/new_data/bifur_traj4_Distances point 88
C -1.00302 -0.73395 0.51275
 C 0.99471 -0.73197 -0.51228
 C -0.02914 -1.08583 -0.00884
 C -1.80923 0.47991 0.30465
 C 1.80950 0.48885 -0.30641
 F -1.48593 -1.56950 1.38491
 F 1.51456 -1.57133 -1.36822
 H -1.60428 1.14158 0.17436
 H 1.56805 1.15051 -0.19234
 H -1.66803 0.90088 0.21906
 H 1.71412 0.90994 -0.20570
 H -2.76520 0.30345 0.39574
 H 2.76388 0.31746 -0.39769
13
bifur_IRC_Distances_MW_output/new_data/bifur_traj4_Distances point 89
C -1.00302 -0.73395 0.51275
 C 0.99471 -0.73197 -0.51228
 C -0.02914 -1.08583 -0.00884
 C -1.80924 0.47991 0.30465
 C 1.80950 0.48885 -0.30641
 F -1.48593 -1.56950 1.38491
 F 1.51456 -1.57133 -1.36822
 H -1.60428 1.14158 0.17436
 H 1.56805 1.15051 -0.19234
 H -1.66803 0.90088 0.21906
 H 1.71412 0.90994 -0.20570
 H -2.76520 0.30345 0.39574
 H 2.76388 0.31746 -0.39769
13
bifur_IRC_Distances_MW_output/new_data/bifur_traj4_Distances point 90
C -1.00331 -0.73535 0.51183
 C 0.99494 -0.73339 -0.51146
 C -0.02931 -1.08976 -0.00923
 C -1.80666 0.48050 0.30377
 C 1.80691 0.48942 -0.30551
 F -1.48904 -1.57008 1.38303
 F 1.51788 -1.57195 -1.36601
 H -1.60028 1.14140 0.17284
 H 1.56372 1.15032 -0.19131
 H -1.66372 0.90160 0.21782
 H 1.71021 0.91062 -0.20378
 H -2.76346 0.30635 0.39592
 H 2.76210 0.32032 -0.39792
13
bifur_IRC_Distances_MW_output/new_data/bifur_traj4_Distances point 91
C -1.00337 -0.73565 0.51163
 C 0.99499 -0.73370 -0.51128
 C -0.02935 -1.09061 -0.00931
 C -1.80610 0.48063 0.30358
 C 1.80635 0.48954 -0.30532
 F -1.48972 -1.57020 1.38263
 F 1.51860 -1.57209 -1.36553
 H -1.59941 1.14137 0.17251
 H 1.56278 1.15027 -0.19109
 H -1.66278 0.90175 0.21756
 H 1.70936 0.91077 -0.20336
 H -2.76308 0.30697 0.39595
 H 2.76172 0.32094 -0.39797
13
bifur_IRC_Distances_MW_output/new_data/bifur_traj4_Distances point 92
C -1.00341 -0.73585 0.51149
 C 0.99503 -0.73390 -0.51117
 C -0.02938 -1.09117 -0.00937
 C -1.80573 0.48072 0.30346
 C 1.80599 0.48962 -0.30519
 F -1.49016 -1.57028 1.38236
 F 1.51908 -1.57218 -1.36521
 H -1.59884 1.14134 0.17230
 H 1.56217 1.15024 -0.19094
 H -1.66217 0.90186 0.21738
 H 1.70881 0.91087 -0.20309
 H -2.76283 0.30738 0.39598
 H 2.76146 0.32134 -0.39800
13
bifur_IRC_Distances_MW_output/new_data/bifur_traj4_Distances point 93
C -1.00345 -0.73603 0.51137
 C 0.99506 -0.73408 -0.51106
 C -0.02940 -1.09167 -0.00942
 C -1.80540 0.48079 0.30334
 C 1.80566 0.48969 -0.30508
 F -1.49056 -1.57035 1.38212
 F 1.51950 -1.57225 -1.36492
 H -1.59833 1.14132 0.17211
 H 1.56161 1.15022 -0.19081
 H -1.66162 0.90195 0.21723
 H 1.70831 0.91096 -0.20284
 H -2.76261 0.30775 0.39600
 H 2.76124 0.32171 -0.39803
13
bifur_IRC_Distances_MW_output/new_data/bifur_traj4_Distances point 94
C -1.00349 -0.73622 0.51124
 C 0.99509 -0.73428 -0.51095
 C -0.02942 -1.09221 -0.00948
 C -1.80504 0.48087 0.30322
 C 1.80530 0.48977 -0.30496
 F -1.49099 -1.57043 1.38185
 F 1.51997 -1.57234 -1.36461
 H -1.59777 1.14129 0.17190
 H 1.56101 1.15019 -0.19067
 H -1.66102 0.90205 0.21706
 H 1.70776 0.91105 -0.20258
 H -2.76237 0.30815 0.39602
 H 2.76099 0.32211 -0.39806
13
bifur_IRC_Distances_MW_output/new_data/bifur_traj4_Distances point 95
C -1.00353 -0.73644 0.51110
 C 0.99512 -0.73449 -0.51082
 C -0.02945 -1.09281 -0.00954
 C -1.80465 0.48097 0.30309
 C 1.80490 0.48986 -0.30482
 F -1.49147 -1.57052 1.38156
 F 1.52047 -1.57244 -1.36427
 H -1.59716 1.14127 0.17167
 H 1.56035 1.15016 -0.19052
 H -1.66036 0.90215 0.21688
 H 1.70717 0.91115 -0.20228
 H -2.76211 0.30859 0.39604
 H 2.76072 0.32254 -0.39809
13
bifur_IRC_Distances_MW_output/new_data/bifur_traj4_Distances point 96
C -1.00358 -0.73667 0.51094
 C 0.99516 -0.73473 -0.51068
 C -0.02948 -1.09347 -0.00960
 C -1.80422 0.48107 0.30294
 C 1.80447 0.48996 -0.30467
 F -1.49199 -1.57062 1.38124
 F 1.52103 -1.57254 -1.36389
 H -1.59649 1.14124 0.17141
 H 1.55961 1.15013 -0.19035
 H -1.65963 0.90227 0.21667
 H 1.70651 0.91127 -0.20196
 H -2.76182 0.30908 0.39607
 H 2.76042 0.32302 -0.39812
13
bifur_IRC_Distances_MW_output/new_data/bifur_traj4_Distances point 97
C -1.00364 -0.73695 0.51075
 C 0.99521 -0.73502 -0.51051
 C -0.02952 -1.09427 -0.00969
 C -1.80369 0.48119 0.30277
 C 1.80394 0.49007 -0.30449
 F -1.49263 -1.57073 1.38086
 F 1.52171 -1.57267 -1.36344
 H -1.59567 1.14120 0.17111
 H 1.55873 1.15009 -0.19015
 H -1.65875 0.90242 0.21643
 H 1.70572 0.91141 -0.20157
 H -2.76146 0.30966 0.39610
 H 2.76006 0.32360 -0.39817
13
bifur_IRC_Distances_MW_output/new_data/bifur_traj4_Distances point 98
C -1.00372 -0.73734 0.51050
 C 0.99528 -0.73541 -0.51029
 C -0.02957 -1.09534 -0.00980
 C -1.80298 0.48135 0.30253
 C 1.80323 0.49023 -0.30425
 F -1.49348 -1.57089 1.38033
 F 1.52263 -1.57284 -1.36282
 H -1.59458 1.14116 0.17070
 H 1.55754 1.15004 -0.18988
 H -1.65757 0.90261 0.21611
 H 1.70464 0.91159 -0.20105
 H -2.76099 0.31045 0.39614
 H 2.75957 0.32438 -0.39822
13
bifur_IRC_Distances_MW_output/new_data/bifur_traj4_Distances point 99
C -1.00383 -0.73784 0.51015
 C 0.99536 -0.73592 -0.50999
 C -0.02964 -1.09676 -0.00995
 C -1.80204 0.48156 0.30221
 C 1.80229 0.49043 -0.30393
 F -1.49462 -1.57110 1.37964
 F 1.52384 -1.57307 -1.36199
 H -1.59311 1.14109 0.17016
 H 1.55595 1.14997 -0.18952
 H -1.65599 0.90287 0.21568
 H 1.70322 0.91184 -0.20035
 H -2.76036 0.31150 0.39619
 H 2.75893 0.32542 -0.39830
13
bifur_IRC_Distances_MW_output/new_data/bifur_traj4_Distances point 100
C -1.00383 -0.73784 0.51015
 C 0.99536 -0.73592 -0.50999
 C -0.02964 -1.09676 -0.00995
 C -1.80204 0.48156 0.30221
 C 1.80229 0.49043 -0.30393
 F -1.49462 -1.57110 1.37964
 F 1.52384 -1.57307 -1.36199
 H -1.59311 1.14109 0.17016
 H 1.55595 1.14997 -0.18952
 H -1.65599 0.90287 0.21568
 H 1.70322 0.91184 -0.20035
 H -2.76036 0.31150 0.39619
 H 2.75893 0.32542 -0.39830
13
bifur_IRC_Distances_MW_output/new_data/bifur_traj4_Distances point 101
C -1.00409 -0.73908 0.50931
 C 0.99557 -0.73718 -0.50925
 C -0.02980 -1.10022 -0.01031
 C -1.79975 0.48209 0.30144
 C 1.79999 0.49094 -0.30314
 F -1.49740 -1.57161 1.37793
 F 1.52682 -1.57362 -1.35996
 H -1.58955 1.14094 0.16884
 H 1.55208 1.14979 -0.18867
 H -1.65213 0.90350 0.21464
 H 1.69974 0.91244 -0.19866
 H -2.75883 0.31406 0.39631
 H 2.75736 0.32794 -0.39847
13
bifur_IRC_Distances_MW_output/new_data/bifur_traj4_Distances point 102
C -1.00424 -0.73975 0.50885
 C 0.99569 -0.73786 -0.50884
 C -0.02989 -1.10211 -0.01052
 C -1.79849 0.48238 0.30102
 C 1.79873 0.49121 -0.30272
 F -1.49893 -1.57189 1.37699
 F 1.52845 -1.57392 -1.35884
 H -1.58759 1.14086 0.16812
 H 1.54996 1.14970 -0.18821
 H -1.65002 0.90384 0.21409
 H 1.69784 0.91277 -0.19774
 H -2.75800 0.31545 0.39637
 H 2.75650 0.32932 -0.39857
13
bifur_IRC_Distances_MW_output/new_data/bifur_traj4_Distances point 103
C -1.00440 -0.74050 0.50834
 C 0.99581 -0.73862 -0.50839
 C -0.02999 -1.10420 -0.01075
 C -1.79710 0.48270 0.30056
 C 1.79733 0.49151 -0.30224
 F -1.50062 -1.57219 1.37594
 F 1.53026 -1.57425 -1.35760
 H -1.58543 1.14077 0.16733
 H 1.54761 1.14960 -0.18771
 H -1.64768 0.90422 0.21348
 H 1.69573 0.91313 -0.19672
 H -2.75708 0.31699 0.39643
 H 2.75555 0.33084 -0.39866
13
bifur_IRC_Distances_MW_output/new_data/bifur_traj4_Distances point 104
C -1.00459 -0.74137 0.50773
 C 0.99596 -0.73950 -0.50787
 C -0.03011 -1.10663 -0.01102
 C -1.79548 0.48307 0.30002
 C 1.79570 0.49187 -0.30170
 F -1.50259 -1.57255 1.37471
 F 1.53237 -1.57465 -1.35614
 H -1.58290 1.14066 0.16641
 H 1.54485 1.14948 -0.18713
 H -1.64493 0.90466 0.21278
 H 1.69327 0.91355 -0.19553
 H -2.75600 0.31879 0.39650
 H 2.75444 0.33262 -0.39877
13
bifur_IRC_Distances_MW_output/new_data/bifur_traj4_Distances point 105
C -1.00482 -0.74241 0.50700
 C 0.99615 -0.74057 -0.50723
 C -0.03026 -1.10956 -0.01135
 C -1.79351 0.48351 0.29937
 C 1.79373 0.49230 -0.30104
 F -1.50499 -1.57299 1.37321
 F 1.53494 -1.57512 -1.35435
 H -1.57984 1.14054 0.16531
 H 1.54152 1.14933 -0.18645
 H -1.64161 0.90519 0.21196
 H 1.69029 0.91406 -0.19410
 H -2.75470 0.32095 0.39658
 H 2.75310 0.33476 -0.39890
13
bifur_IRC_Distances_MW_output/new_data/bifur_traj4_Distances point 106
C -1.00509 -0.74367 0.50612
 C 0.99637 -0.74184 -0.50646
 C -0.03044 -1.11306 -0.01176
 C -1.79116 0.48405 0.29860
 C 1.79137 0.49281 -0.30025
 F -1.50786 -1.57350 1.37141
 F 1.53801 -1.57568 -1.35220
 H -1.57618 1.14039 0.16400
 H 1.53753 1.14916 -0.18566
 H -1.63763 0.90582 0.21099
 H 1.68672 0.91467 -0.19240
 H -2.75316 0.32354 0.39665
 H 2.75151 0.33732 -0.39904
13
bifur_IRC_Distances_MW_output/new_data/bifur_traj4_Distances point 107
C -1.00542 -0.74511 0.50508
 C 0.99662 -0.74331 -0.50557
 C -0.03065 -1.11710 -0.01224
 C -1.78843 0.48466 0.29771
 C 1.78863 0.49339 -0.29934
 F -1.51119 -1.57411 1.36929
 F 1.54158 -1.57633 -1.34967
 H -1.57193 1.14021 0.16249
 H 1.53289 1.14896 -0.18478
 H -1.63300 0.90655 0.20990
 H 1.68259 0.91536 -0.19043
 H -2.75137 0.32653 0.39673
 H 2.74966 0.34028 -0.39919
13
bifur_IRC_Distances_MW_output/new_data/bifur_traj4_Distances point 108
C -1.00579 -0.74674 0.50391
 C 0.99691 -0.74496 -0.50456
 C -0.03089 -1.12164 -0.01280
 C -1.78535 0.48535 0.29672
 C 1.78555 0.49406 -0.29833
 F -1.51496 -1.57478 1.36689
 F 1.54563 -1.57707 -1.34678
 H -1.56713 1.14002 0.16081
 H 1.52765 1.14874 -0.18382
 H -1.62777 0.90737 0.20872
 H 1.67793 0.91615 -0.18822
 H -2.74937 0.32989 0.39679
 H 2.74759 0.34361 -0.39934
13
bifur_IRC_Distances_MW_output/new_data/bifur_traj4_Distances point 109
C -1.00620 -0.74854 0.50259
 C 0.99724 -0.74678 -0.50342
 C -0.03117 -1.12666 -0.01344
 C -1.78192 0.48612 0.29562
 C 1.78212 0.49479 -0.29721
 F -1.51915 -1.57553 1.36419
 F 1.55014 -1.57789 -1.34353
 H -1.56179 1.13981 0.15897
 H 1.52180 1.14850 -0.18280
 H -1.62194 0.90827 0.20745
 H 1.67275 0.91701 -0.18577
 H -2.74716 0.33361 0.39684
 H 2.74529 0.34729 -0.39949
13
bifur_IRC_Distances_MW_output/new_data/bifur_traj4_Distances point 110
C -1.00667 -0.75052 0.50112
 C 0.99761 -0.74880 -0.50216
 C -0.03148 -1.13220 -0.01418
 C -1.77812 0.48696 0.29442
 C 1.77830 0.49560 -0.29597
 F -1.52383 -1.57637 1.36115
 F 1.55516 -1.57879 -1.33986
 H -1.55587 1.13958 0.15695
 H 1.51530 1.14824 -0.18174
 H -1.61544 0.90927 0.20612
 H 1.66700 0.91796 -0.18307
 H -2.74472 0.33771 0.39685
 H 2.74274 0.35135 -0.39963
13
bifur_IRC_Distances_MW_output/new_data/bifur_traj4_Distances point 111
C -1.00667 -0.75052 0.50112
 C 0.99761 -0.74880 -0.50216
 C -0.03148 -1.13220 -0.01418
 C -1.77812 0.48697 0.29442
 C 1.77830 0.49560 -0.29597
 F -1.52383 -1.57637 1.36115
 F 1.55516 -1.57879 -1.33986
 H -1.55586 1.13958 0.15695
 H 1.51530 1.14824 -0.18174
 H -1.61544 0.90927 0.20612
 H 1.66700 0.91796 -0.18307
 H -2.74472 0.33771 0.39685
 H 2.74274 0.35135 -0.39963
13
bifur_IRC_Distances_MW_output/new_data/bifur_traj4_Distances point 112
C -1.00779 -0.75515 0.49759
 C 0.99848 -0.75350 -0.49916
 C -0.03227 -1.14506 -0.01602
 C -1.76919 0.48893 0.29165
 C 1.76936 0.49748 -0.29313
 F -1.53484 -1.57832 1.35388
 F 1.56703 -1.58091 -1.33101
 H -1.54194 1.13905 0.15231
 H 1.49996 1.14763 -0.17952
 H -1.60009 0.91158 0.20329
 H 1.65352 0.92017 -0.17679
 H -2.73906 0.34727 0.39676
 H 2.73682 0.36082 -0.39985
13
bifur_IRC_Distances_MW_output/new_data/bifur_traj4_Distances point 113
C -1.00845 -0.75776 0.49553
 C 0.99899 -0.75615 -0.49742
 C -0.03275 -1.15231 -0.01716
 C -1.76409 0.49004 0.29010
 C 1.76426 0.49855 -0.29154
 F -1.54115 -1.57942 1.34963
 F 1.57385 -1.58212 -1.32580
 H -1.53400 1.13876 0.14973
 H 1.49116 1.14729 -0.17844
 H -1.59127 0.91287 0.20188
 H 1.64585 0.92141 -0.17323
 H -2.73587 0.35267 0.39662
 H 2.73346 0.36617 -0.39990
13
bifur_IRC_Distances_MW_output/new_data/bifur_traj4_Distances point 114
C -1.00914 -0.76044 0.49336
 C 0.99952 -0.75888 -0.49562
 C -0.03327 -1.15976 -0.01839
 C -1.75881 0.49119 0.28853
 C 1.75897 0.49964 -0.28991
 F -1.54770 -1.58057 1.34517
 F 1.58095 -1.58337 -1.32028
 H -1.52577 1.13847 0.14710
 H 1.48200 1.14694 -0.17747
 H -1.58208 0.91420 0.20057
 H 1.63792 0.92268 -0.16956
 H -2.73260 0.35821 0.39640
 H 2.73000 0.37168 -0.39991
13
bifur_IRC_Distances_MW_output/new_data/bifur_traj4_Distances point 115
C -1.00983 -0.76303 0.49122
 C 1.00004 -0.76151 -0.49385
 C -0.03380 -1.16693 -0.01967
 C -1.75368 0.49229 0.28703
 C 1.75384 0.50070 -0.28836
 F -1.55408 -1.58167 1.34077
 F 1.58790 -1.58458 -1.31479
 H -1.51778 1.13819 0.14458
 H 1.47307 1.14661 -0.17668
 H -1.57311 0.91548 0.19948
 H 1.63023 0.92390 -0.16600
 H -2.72945 0.36356 0.39612
 H 2.72666 0.37699 -0.39986
13
bifur_IRC_Distances_MW_output/new_data/bifur_traj4_Distances point 116
C -1.01048 -0.76541 0.48921
 C 1.00052 -0.76393 -0.49220
 C -0.03433 -1.17350 -0.02092
 C -1.74894 0.49330 0.28566
 C 1.74910 0.50167 -0.28694
 F -1.55999 -1.58269 1.33665
 F 1.59434 -1.58569 -1.30960
 H -1.51041 1.13794 0.14229
 H 1.46478 1.14632 -0.17608
 H -1.56476 0.91665 0.19862
 H 1.62315 0.92502 -0.16272
 H -2.72657 0.36846 0.39580
 H 2.72358 0.38186 -0.39977
13
bifur_IRC_Distances_MW_output/new_data/bifur_traj4_Distances point 117
C -1.01107 -0.76755 0.48736
 C 1.00097 -0.76611 -0.49069
 C -0.03483 -1.17942 -0.02212
 C -1.74463 0.49421 0.28444
 C 1.74479 0.50255 -0.28568
 F -1.56538 -1.58361 1.33286
 F 1.60024 -1.58670 -1.30479
 H -1.50371 1.13771 0.14023
 H 1.45722 1.14605 -0.17566
 H -1.55714 0.91770 0.19798
 H 1.61673 0.92603 -0.15973
 H -2.72398 0.37289 0.39546
 H 2.72080 0.38626 -0.39966
13
bifur_IRC_Distances_MW_output/new_data/bifur_traj4_Distances point 118
C -1.01164 -0.76952 0.48562
 C 1.00138 -0.76811 -0.48930
 C -0.03531 -1.18486 -0.02329
 C -1.74065 0.49504 0.28334
 C 1.74081 0.50335 -0.28452
 F -1.57036 -1.58446 1.32931
 F 1.60570 -1.58764 -1.30025
 H -1.49753 1.13751 0.13835
 H 1.45020 1.14581 -0.17539
 H -1.55006 0.91867 0.19750
 H 1.61082 0.92696 -0.15696
 H -2.72161 0.37695 0.39510
 H 2.71825 0.39030 -0.39952
13
bifur_IRC_Distances_MW_output/new_data/bifur_traj4_Distances point 119
C -1.01218 -0.77139 0.48394
 C 1.00178 -0.77001 -0.48795
 C -0.03580 -1.19002 -0.02446
 C -1.73684 0.49584 0.28229
 C 1.73701 0.50412 -0.28343
 F -1.57514 -1.58527 1.32589
 F 1.61096 -1.58853 -1.29583
 H -1.49163 1.13732 0.13656
 H 1.44346 1.14558 -0.17522
 H -1.54325 0.91958 0.19717
 H 1.60519 0.92783 -0.15430
 H -2.71936 0.38081 0.39470
 H 2.71581 0.39414 -0.39936
13
bifur_IRC_Distances_MW_output/new_data/bifur_traj4_Distances point 120
C -1.01273 -0.77322 0.48226
 C 1.00217 -0.77188 -0.48663
 C -0.03631 -1.19507 -0.02568
 C -1.73309 0.49662 0.28128
 C 1.73326 0.50487 -0.28237
 F -1.57984 -1.58606 1.32249
 F 1.61616 -1.58941 -1.29140
 H -1.48583 1.13713 0.13481
 H 1.43680 1.14536 -0.17516
 H -1.53651 0.92048 0.19696
 H 1.59967 0.92869 -0.15166
 H -2.71716 0.38459 0.39428
 H 2.71341 0.39790 -0.39918
13
bifur_IRC_Distances_MW_output/new_data/bifur_traj4_Distances point 121
C -1.01329 -0.77504 0.48056
 C 1.00256 -0.77373 -0.48529
 C -0.03684 -1.20007 -0.02696
 C -1.72935 0.49739 0.28029
 C 1.72952 0.50562 -0.28132
 F -1.58455 -1.58685 1.31907
 F 1.62138 -1.59028 -1.28689
 H -1.48006 1.13695 0.13307
 H 1.43012 1.14515 -0.17520
 H -1.52974 0.92136 0.19687
 H 1.59418 0.92954 -0.14901
 H -2.71498 0.38833 0.39381
 H 2.71103 0.40164 -0.39898
13
bifur_IRC_Distances_MW_output/new_data/bifur_traj4_Distances point 122
C -1.01329 -0.77504 0.48056
 C 1.00256 -0.77373 -0.48530
 C -0.03684 -1.20007 -0.02696
 C -1.72935 0.49739 0.28029
 C 1.72952 0.50562 -0.28132
 F -1.58455 -1.58685 1.31907
 F 1.62137 -1.59028 -1.28689
 H -1.48006 1.13695 0.13307
 H 1.43012 1.14515 -0.17520
 H -1.52974 0.92136 0.19687
 H 1.59418 0.92954 -0.14901
 H -2.71498 0.38833 0.39381
 H 2.71103 0.40164 -0.39898
13
bifur_IRC_Distances_MW_output/new_data/bifur_traj4_Distances point 123
C -1.01447 -0.77876 0.47696
 C 1.00337 -0.77752 -0.48253
 C -0.03804 -1.21032 -0.02983
 C -1.72160 0.49897 0.27828
 C 1.72180 0.50715 -0.27920
 F -1.59429 -1.58846 1.31190
 F 1.63225 -1.59209 -1.27728
 H -1.46815 1.13658 0.12946
 H 1.41621 1.14471 -0.17565
 H -1.51560 0.92317 0.19710
 H 1.58291 0.93128 -0.14344
 H -2.71052 0.39601 0.39270
 H 2.70613 0.40930 -0.39848
13
bifur_IRC_Distances_MW_output/new_data/bifur_traj4_Distances point 124
C -1.01513 -0.78078 0.47495
 C 1.00382 -0.77958 -0.48101
 C -0.03876 -1.21585 -0.03155
 C -1.71736 0.49982 0.27722
 C 1.71758 0.50798 -0.27806
 F -1.59962 -1.58934 1.30794
 F 1.63825 -1.59308 -1.27186
 H -1.46168 1.13638 0.12748
 H 1.40855 1.14448 -0.17612
 H -1.50778 0.92415 0.19749
 H 1.57681 0.93222 -0.14032
 H -2.70812 0.40016 0.39202
 H 2.70345 0.41345 -0.39817
13
bifur_IRC_Distances_MW_output/new_data/bifur_traj4_Distances point 125
C -1.01586 -0.78291 0.47276
 C 1.00429 -0.78175 -0.47939
 C -0.03958 -1.22169 -0.03351
 C -1.71285 0.50072 0.27612
 C 1.71309 0.50885 -0.27688
 F -1.60530 -1.59027 1.30369
 F 1.64468 -1.59413 -1.26595
 H -1.45483 1.13618 0.12535
 H 1.40035 1.14424 -0.17679
 H -1.49940 0.92518 0.19812
 H 1.57038 0.93322 -0.13694
 H -2.70559 0.40453 0.39122
 H 2.70062 0.41783 -0.39781
13
bifur_IRC_Distances_MW_output/new_data/bifur_traj4_Distances point 126
C -1.01663 -0.78510 0.47045
 C 1.00478 -0.78399 -0.47771
 C -0.04050 -1.22771 -0.03571
 C -1.70817 0.50165 0.27500
 C 1.70843 0.50976 -0.27567
 F -1.61119 -1.59122 1.29925
 F 1.65140 -1.59522 -1.25964
 H -1.44775 1.13597 0.12311
 H 1.39176 1.14399 -0.17772
 H -1.49060 0.92624 0.19905
 H 1.56377 0.93424 -0.13333
 H -2.70299 0.40904 0.39032
 H 2.69767 0.42236 -0.39740
13
bifur_IRC_Distances_MW_output/new_data/bifur_traj4_Distances point 127
C -1.01744 -0.78733 0.46801
 C 1.00529 -0.78628 -0.47598
 C -0.04153 -1.23384 -0.03816
 C -1.70336 0.50259 0.27388
 C 1.70365 0.51069 -0.27445
 F -1.61725 -1.59219 1.29467
 F 1.65837 -1.59635 -1.25298
 H -1.44053 1.13576 0.12076
 H 1.38287 1.14375 -0.17892
 H -1.48145 0.92731 0.20031
 H 1.55706 0.93529 -0.12950
 H -2.70034 0.41363 0.38930
 H 2.69465 0.42696 -0.39695
13
bifur_IRC_Distances_MW_output/new_data/bifur_traj4_Distances point 128
C -1.01830 -0.78959 0.46546
 C 1.00580 -0.78860 -0.47421
 C -0.04268 -1.24004 -0.04090
 C -1.69843 0.50354 0.27277
 C 1.69876 0.51163 -0.27322
 F -1.62344 -1.59316 1.28995
 F 1.66558 -1.59749 -1.24594
 H -1.43320 1.13554 0.11827
 H 1.37369 1.14350 -0.18043
 H -1.47197 0.92840 0.20196
 H 1.55030 0.93635 -0.12542
 H -2.69766 0.41828 0.38818
 H 2.69155 0.43164 -0.39647
13
bifur_IRC_Distances_MW_output/new_data/bifur_traj4_Distances point 129
C -1.01920 -0.79186 0.46281
 C 1.00631 -0.79092 -0.47242
 C -0.04397 -1.24626 -0.04396
 C -1.69344 0.50450 0.27169
 C 1.69382 0.51257 -0.27201
 F -1.62969 -1.59414 1.28517
 F 1.67295 -1.59866 -1.23857
 H -1.42587 1.13533 0.11566
 H 1.36430 1.14326 -0.18229
 H -1.46223 0.92949 0.20405
 H 1.54358 0.93742 -0.12108
 H -2.69498 0.42293 0.38693
 H 2.68841 0.43634 -0.39596
13
bifur_IRC_Distances_MW_output/new_data/bifur_traj4_Distances point 130
C -1.02012 -0.79408 0.46010
 C 1.00680 -0.79321 -0.47067
 C -0.04537 -1.25234 -0.04729
 C -1.68850 0.50543 0.27066
 C 1.68893 0.51350 -0.27083
 F -1.63587 -1.59509 1.28044
 F 1.68033 -1.59981 -1.23102
 H -1.41871 1.13512 0.11293
 H 1.35490 1.14303 -0.18450
 H -1.45243 0.93056 0.20657
 H 1.53709 0.93847 -0.11655
 H -2.69235 0.42748 0.38560
 H 2.68529 0.44095 -0.39544
13
bifur_IRC_Distances_MW_output/new_data/bifur_traj4_Distances point 131
C -1.02105 -0.79621 0.45740
 C 1.00727 -0.79540 -0.46898
 C -0.04689 -1.25818 -0.05088
 C -1.68371 0.50632 0.26970
 C 1.68421 0.51440 -0.26972
 F -1.64183 -1.59599 1.27588
 F 1.68758 -1.60093 -1.22342
 H -1.41189 1.13491 0.11013
 H 1.34568 1.14280 -0.18702
 H -1.44275 0.93158 0.20952
 H 1.53095 0.93949 -0.11186
 H -2.68983 0.43184 0.38421
 H 2.68225 0.44537 -0.39494
13
bifur_IRC_Distances_MW_output/new_data/bifur_traj4_Distances point 132
C -1.02199 -0.79825 0.45468
 C 1.00772 -0.79751 -0.46736
 C -0.04853 -1.26378 -0.05475
 C -1.67904 0.50718 0.26881
 C 1.67962 0.51526 -0.26867
 F -1.64760 -1.59685 1.27147
 F 1.69472 -1.60203 -1.21573
 H -1.40537 1.13471 0.10721
 H 1.33659 1.14259 -0.18988
 H -1.43316 0.93257 0.21292
 H 1.52518 0.94047 -0.10698
 H -2.68740 0.43601 0.38275
 H 2.67927 0.44962 -0.39445
13
bifur_IRC_Distances_MW_output/new_data/bifur_traj4_Distances point 133
C -1.02199 -0.79825 0.45468
 C 1.00772 -0.79751 -0.46736
 C -0.04853 -1.26378 -0.05475
 C -1.67904 0.50718 0.26881
 C 1.67962 0.51526 -0.26867
 F -1.64760 -1.59685 1.27147
 F 1.69472 -1.60203 -1.21573
 H -1.40537 1.13471 0.10721
 H 1.33659 1.14259 -0.18988
 H -1.43317 0.93257 0.21292
 H 1.52518 0.94047 -0.10698
 H -2.68740 0.43601 0.38275
 H 2.67927 0.44962 -0.39445
13
bifur_IRC_Distances_MW_output/new_data/bifur_traj4_Distances point 134
C -1.02397 -0.80219 0.44903
 C 1.00855 -0.80160 -0.46425
 C -0.05234 -1.27460 -0.06374
 C -1.66987 0.50881 0.26719
 C 1.67062 0.51694 -0.26666
 F -1.65886 -1.59846 1.26294
 F 1.70912 -1.60418 -1.19961
 H -1.39303 1.13432 0.10070
 H 1.31830 1.14220 -0.19690
 H -1.41365 0.93446 0.22147
 H 1.51448 0.94239 -0.09615
 H -2.68268 0.44404 0.37955
 H 2.67331 0.45786 -0.39357
13
bifur_IRC_Distances_MW_output/new_data/bifur_traj4_Distances point 135
C -1.02501 -0.80406 0.44609
 C 1.00893 -0.80356 -0.46278
 C -0.05455 -1.27978 -0.06895
 C -1.66538 0.50959 0.26647
 C 1.66624 0.51776 -0.26572
 F -1.66430 -1.59921 1.25888
 F 1.71636 -1.60524 -1.19116
 H -1.38728 1.13412 0.09704
 H 1.30914 1.14201 -0.20113
 H -1.40375 0.93538 0.22672
 H 1.50967 0.94333 -0.09011
 H -2.68039 0.44786 0.37783
 H 2.67032 0.46181 -0.39320
13
bifur_IRC_Distances_MW_output/new_data/bifur_traj4_Distances point 136
C -1.02609 -0.80586 0.44309
 C 1.00928 -0.80545 -0.46139
 C -0.05698 -1.28476 -0.07468
 C -1.66099 0.51033 0.26583
 C 1.66198 0.51854 -0.26483
 F -1.66956 -1.59990 1.25502
 F 1.72358 -1.60628 -1.18245
 H -1.38189 1.13391 0.09306
 H 1.30000 1.14183 -0.20586
 H -1.39378 0.93626 0.23269
 H 1.50528 0.94425 -0.08359
 H -2.67817 0.45152 0.37603
 H 2.66734 0.46562 -0.39291
13
bifur_IRC_Distances_MW_output/new_data/bifur_traj4_Distances point 137
C -1.02723 -0.80763 0.43994
 C 1.00961 -0.80731 -0.46005
 C -0.05971 -1.28965 -0.08114
 C -1.65660 0.51105 0.26525
 C 1.65773 0.51932 -0.26396
 F -1.67476 -1.60055 1.25127
 F 1.73097 -1.60732 -1.17326
 H -1.37677 1.13370 0.08861
 H 1.29067 1.14165 -0.21128
 H -1.38350 0.93712 0.23959
 H 1.50126 0.94517 -0.07636
 H -2.67595 0.45508 0.37412
 H 2.66427 0.46936 -0.39272
13
bifur_IRC_Distances_MW_output/new_data/bifur_traj4_Distances point 138
C -1.02850 -0.80941 0.43649
 C 1.00991 -0.80921 -0.45872
 C -0.06292 -1.29463 -0.08876
 C -1.65204 0.51177 0.26471
 C 1.65335 0.52012 -0.26309
 F -1.68009 -1.60118 1.24753
 F 1.73885 -1.60840 -1.16310
 H -1.37178 1.13347 0.08338
 H 1.28076 1.14147 -0.21773
 H -1.37245 0.93801 0.24790
 H 1.49756 0.94614 -0.06796
 H -2.67363 0.45868 0.37200
 H 2.66098 0.47317 -0.39266
13
bifur_IRC_Distances_MW_output/new_data/bifur_traj4_Distances point 139
C -1.02997 -0.81126 0.43253
 C 1.01021 -0.81120 -0.45737
 C -0.06687 -1.29984 -0.09814
 C -1.64715 0.51251 0.26424
 C 1.64868 0.52097 -0.26221
 F -1.68572 -1.60179 1.24370
 F 1.74761 -1.60957 -1.15137
 H -1.36688 1.13320 0.07694
 H 1.26983 1.14127 -0.22573
 H -1.36009 0.93896 0.25835
 H 1.49419 0.94718 -0.05773
 H -2.67112 0.46240 0.36960
 H 2.65730 0.47717 -0.39279
13
bifur_IRC_Distances_MW_output/new_data/bifur_traj4_Distances point 140
C -1.03170 -0.81318 0.42791
 C 1.01048 -0.81328 -0.45603
 C -0.07177 -1.30527 -0.10989
 C -1.64188 0.51327 0.26386
 C 1.64368 0.52186 -0.26131
 F -1.69169 -1.60235 1.23981
 F 1.75743 -1.61082 -1.13760
 H -1.36221 1.13288 0.06886
 H 1.25767 1.14105 -0.23581
 H -1.34613 0.93996 0.27165
 H 1.49138 0.94832 -0.04505
 H -2.66836 0.46623 0.36684
 H 2.65311 0.48133 -0.39325
13
bifur_IRC_Distances_MW_output/new_data/bifur_traj4_Distances point 141
C -1.03374 -0.81511 0.42254
 C 1.01071 -0.81542 -0.45473
 C -0.07782 -1.31082 -0.12453
 C -1.63627 0.51401 0.26363
 C 1.63842 0.52278 -0.26043
 F -1.69795 -1.60282 1.23593
 F 1.76842 -1.61214 -1.12142
 H -1.35806 1.13250 0.05874
 H 1.24428 1.14081 -0.24840
 H -1.33046 0.94102 0.28849
 H 1.48947 0.94957 -0.02938
 H -2.66532 0.47004 0.36376
 H 2.64832 0.48557 -0.39420
13
bifur_IRC_Distances_MW_output/new_data/bifur_traj4_Distances point 142
C -1.03616 -0.81701 0.41622
 C 1.01092 -0.81756 -0.45349
 C -0.08526 -1.31640 -0.14280
 C -1.63031 0.51473 0.26364
 C 1.63290 0.52373 -0.25961
 F -1.70452 -1.60317 1.23201
 F 1.78079 -1.61351 -1.10219
 H -1.35466 1.13203 0.04604
 H 1.22954 1.14053 -0.26414
 H -1.31288 0.94214 0.30977
 H 1.48878 0.95093 -0.00995
 H -2.66191 0.47375 0.36036
 H 2.64278 0.48981 -0.39587
13
bifur_IRC_Distances_MW_output/new_data/bifur_traj4_Distances point 143
C -1.03909 -0.81888 0.40860
 C 1.01114 -0.81972 -0.45225
 C -0.09441 -1.32202 -0.16581
 C -1.62391 0.51541 0.26397
 C 1.62704 0.52469 -0.25889
 F -1.71165 -1.60334 1.22780
 F 1.79502 -1.61492 -1.07874
 H -1.35222 1.13145 0.02996
 H 1.21314 1.14018 -0.28397
 H -1.29291 0.94337 0.33689
 H 1.48958 0.95245 0.01437
 H -2.65792 0.47731 0.35668
 H 2.63620 0.49402 -0.39862
13
bifur_IRC_Distances_MW_output/new_data/bifur_traj4_Distances point 144
C -1.03909 -0.81888 0.40859
 C 1.01114 -0.81972 -0.45225
 C -0.09441 -1.32202 -0.16581
 C -1.62391 0.51541 0.26397
 C 1.62704 0.52469 -0.25889
 F -1.71165 -1.60334 1.22780
 F 1.79502 -1.61492 -1.07873
 H -1.35222 1.13145 0.02996
 H 1.21314 1.14018 -0.28397
 H -1.29291 0.94337 0.33689
 H 1.48958 0.95245 0.01438
 H -2.65792 0.47731 0.35668
 H 2.63619 0.49402 -0.39862
13
bifur_IRC_Distances_MW_output/new_data/bifur_traj4_Distances point 145
C -1.04715 -0.82247 0.38729
 C 1.01199 -0.82402 -0.44914
 C -0.11882 -1.33344 -0.23117
 C -1.60907 0.51664 0.26633
 C 1.61365 0.52664 -0.25821
 F -1.72961 -1.60304 1.21552
 F 1.83190 -1.61772 -1.01205
 H -1.35060 1.12974 -0.01586
 H 1.17407 1.13908 -0.34060
 H -1.24398 0.94640 0.41546
 H 1.49627 0.95624 0.08282
 H -2.64680 0.48381 0.34911
 H 2.61815 0.50215 -0.40950
13
bifur_IRC_Distances_MW_output/new_data/bifur_traj4_Distances point 146
C -1.05256 -0.82419 0.37239
 C 1.01305 -0.82612 -0.44652
 C -0.13361 -1.33928 -0.27508
 C -1.60030 0.51720 0.26886
 C 1.60575 0.52759 -0.25863
 F -1.74211 -1.60259 1.20437
 F 1.85591 -1.61892 -0.96463
 H -1.35093 1.12852 -0.04642
 H 1.15146 1.13817 -0.37908
 H -1.21515 0.94841 0.46945
 H 1.50140 0.95864 0.12822
 H -2.63874 0.48668 0.34609
 H 2.60581 0.50589 -0.41900
13
bifur_IRC_Distances_MW_output/new_data/bifur_traj4_Distances point 147
C -1.05887 -0.82590 0.35410
 C 1.01498 -0.82813 -0.44243
 C -0.14863 -1.34522 -0.32547
 C -1.59057 0.51777 0.27268
 C 1.59690 0.52846 -0.25995
 F -1.75831 -1.60210 1.18678
 F 1.88389 -1.61977 -0.90574
 H -1.35091 1.12707 -0.08096
 H 1.12781 1.13694 -0.42391
 H -1.18493 0.95086 0.53272
 H 1.50603 0.96137 0.17960
 H -2.62848 0.48936 0.34464
 H 2.59109 0.50929 -0.43204
13
bifur_IRC_Distances_MW_output/new_data/bifur_traj4_Distances point 148
C -1.06574 -0.82765 0.33267
 C 1.01804 -0.83003 -0.43629
 C -0.16190 -1.35122 -0.37920
 C -1.58017 0.51842 0.27796
 C 1.58723 0.52921 -0.26247
 F -1.77869 -1.60180 1.16057
 F 1.91484 -1.62013 -0.83594
 H -1.34927 1.12549 -0.11689
 H 1.10479 1.13539 -0.47281
 H -1.15574 0.95375 0.60206
 H 1.50819 0.96430 0.23336
 H -2.61617 0.49200 0.34572
 H 2.57460 0.51227 -0.44875
13
bifur_IRC_Distances_MW_output/new_data/bifur_traj4_Distances point 149
C -1.07257 -0.82945 0.30936
 C 1.02221 -0.83176 -0.42800
 C -0.17142 -1.35712 -0.43133
 C -1.56975 0.51917 0.28456
 C 1.57728 0.52980 -0.26626
 F -1.80241 -1.60193 1.12551
 F 1.94641 -1.61994 -0.75912
 H -1.34507 1.12398 -0.15052
 H 1.08443 1.13364 -0.52178
 H -1.13046 0.95687 0.67176
 H 1.50632 0.96716 0.28426
 H -2.60271 0.49474 0.34992
 H 2.55776 0.51485 -0.46837
13
bifur_IRC_Distances_MW_output/new_data/bifur_traj4_Distances point 150
C -1.07863 -0.83126 0.28648
 C 1.02699 -0.83330 -0.41831
 C -0.17629 -1.36262 -0.47630
 C -1.56025 0.52002 0.29182
 C 1.56794 0.53024 -0.27097
 F -1.82694 -1.60257 1.08486
 F 1.97533 -1.61937 -0.68293
 H -1.33841 1.12275 -0.17824
 H 1.06841 1.13193 -0.56580
 H -1.11126 0.95987 0.73462
 H 1.50033 0.96961 0.32692
 H -2.58973 0.49763 0.35681
 H 2.54252 0.51707 -0.48895
13
bifur_IRC_Distances_MW_output/new_data/bifur_traj4_Distances point 151
C -1.08339 -0.83296 0.26653
 C 1.03163 -0.83462 -0.40863
 C -0.17725 -1.36743 -0.51066
 C -1.55243 0.52087 0.29872
 C 1.56002 0.53056 -0.27585
 F -1.84915 -1.60357 1.04451
 F 1.99895 -1.61867 -0.61583
 H -1.33050 1.12191 -0.19838
 H 1.05705 1.13050 -0.60112
 H -1.09837 0.96240 0.78518
 H 1.49187 0.97146 0.35858
 H -2.57876 0.50051 0.36490
 H 2.53033 0.51904 -0.50795
13
bifur_IRC_Distances_MW_output/new_data/bifur_traj4_Distances point 152
C -1.08688 -0.83449 0.25039
 C 1.03564 -0.83577 -0.39997
 C -0.17596 -1.37151 -0.53509
 C -1.54631 0.52166 0.30466
 C 1.55369 0.53082 -0.28028
 F -1.86760 -1.60472 1.00860
 F 2.01701 -1.61807 -0.56113
 H -1.32259 1.12140 -0.21203
 H 1.04929 1.12942 -0.62764
 H -1.09014 0.96438 0.82324
 H 1.48281 0.97277 0.38055
 H -2.57025 0.50327 0.37275
 H 2.52127 0.52083 -0.52405
13
bifur_IRC_Distances_MW_output/new_data/bifur_traj4_Distances point 153
C -1.08946 -0.83589 0.23736
 C 1.03901 -0.83682 -0.39241
 C -0.17364 -1.37509 -0.55250
 C -1.54141 0.52240 0.30964
 C 1.54854 0.53107 -0.28414
 F -1.88278 -1.60589 0.97747
 F 2.03095 -1.61761 -0.51676
 H -1.31511 1.12111 -0.22138
 H 1.04371 1.12860 -0.64769
 H -1.08463 0.96594 0.85209
 H 1.47399 0.97372 0.39599
 H -2.56365 0.50589 0.37986
 H 2.51447 0.52256 -0.53753
13
bifur_IRC_Distances_MW_output/new_data/bifur_traj4_Distances point 154
C -1.09148 -0.83725 0.22635
 C 1.04194 -0.83785 -0.38562
 C -0.17081 -1.37846 -0.56552
 C -1.53720 0.52312 0.31394
 C 1.54405 0.53132 -0.28759
 F -1.89587 -1.60709 0.94962
 F 2.04236 -1.61729 -0.47908
 H -1.30787 1.12096 -0.22819
 H 1.03925 1.12796 -0.66369
 H -1.08053 0.96724 0.87519
 H 1.46535 0.97445 0.40754
 H -2.55827 0.50852 0.38633
 H 2.50907 0.52436 -0.54927
13
bifur_IRC_Distances_MW_output/new_data/bifur_traj4_Distances point 155
C -1.09148 -0.83725 0.22635
 C 1.04194 -0.83785 -0.38562
 C -0.17081 -1.37846 -0.56552
 C -1.53720 0.52312 0.31394
 C 1.54405 0.53132 -0.28759
 F -1.89587 -1.60709 0.94963
 F 2.04236 -1.61729 -0.47909
 H -1.30787 1.12096 -0.22819
 H 1.03925 1.12796 -0.66368
 H -1.08053 0.96724 0.87518
 H 1.46535 0.97445 0.40753
 H -2.55827 0.50852 0.38633
 H 2.50907 0.52436 -0.54927
13
bifur_IRC_Distances_MW_output/new_data/bifur_traj4_Distances point 156
C -1.09462 -0.84031 0.20684
 C 1.04725 -0.84028 -0.37261
 C -0.16387 -1.38586 -0.58423
 C -1.52919 0.52469 0.32154
 C 1.53540 0.53200 -0.29394
 F -1.91981 -1.60982 0.89683
 F 2.06192 -1.61708 -0.41227
 H -1.29231 1.12093 -0.23805
 H 1.03105 1.12697 -0.68967
 H -1.07356 0.96955 0.91302
 H 1.44678 0.97566 0.42494
 H -2.54928 0.51465 0.39845
 H 2.50021 0.52888 -0.57085
13
bifur_IRC_Distances_MW_output/new_data/bifur_traj4_Distances point 157
C -1.09589 -0.84225 0.19763
 C 1.04977 -0.84190 -0.36599
 C -0.15970 -1.39049 -0.59077
 C -1.52482 0.52566 0.32498
 C 1.53067 0.53251 -0.29692
 F -1.93164 -1.61149 0.87032
 F 2.07108 -1.61726 -0.38084
 H -1.28320 1.12104 -0.24196
 H 1.02640 1.12659 -0.70079
 H -1.06970 0.97070 0.92948
 H 1.43604 0.97625 0.43211
 H -2.54527 0.51861 0.40415
 H 2.49626 0.53203 -0.58140
13
bifur_IRC_Distances_MW_output/new_data/bifur_traj4_Distances point 158
C -1.09688 -0.84444 0.18936
 C 1.05203 -0.84381 -0.35975
 C -0.15543 -1.39576 -0.59506
 C -1.52027 0.52673 0.32781
 C 1.52574 0.53315 -0.29948
 F -1.94277 -1.61332 0.84562
 F 2.07945 -1.61771 -0.35282
 H -1.27349 1.12122 -0.24530
 H 1.02118 1.12629 -0.71007
 H -1.06528 0.97182 0.94347
 H 1.42478 0.97684 0.43832
 H -2.54179 0.52316 0.40895
 H 2.49274 0.53582 -0.59107
13
bifur_IRC_Distances_MW_output/new_data/bifur_traj4_Distances point 159
C -1.09758 -0.84678 0.18248
 C 1.05387 -0.84590 -0.35431
 C -0.15145 -1.40137 -0.59719
 C -1.51573 0.52785 0.32986
 C 1.52086 0.53389 -0.30140
 F -1.95260 -1.61517 0.82444
 F 2.08669 -1.61840 -0.32983
 H -1.26383 1.12145 -0.24819
 H 1.01554 1.12610 -0.71720
 H -1.06033 0.97287 0.95454
 H 1.41377 0.97742 0.44365
 H -2.53897 0.52801 0.41241
 H 2.48975 0.54004 -0.59925
13
bifur_IRC_Distances_MW_output/new_data/bifur_traj4_Distances point 160
C -1.09804 -0.84917 0.17690
 C 1.05532 -0.84810 -0.34972
 C -0.14789 -1.40714 -0.59769
 C -1.51128 0.52897 0.33116
 C 1.51610 0.53469 -0.30271
 F -1.96112 -1.61700 0.80686
 F 2.09292 -1.61927 -0.31155
 H -1.25447 1.12171 -0.25083
 H 1.00960 1.12598 -0.72253
 H -1.05492 0.97385 0.96314
 H 1.40330 0.97800 0.44840
 H -2.53673 0.53298 0.41456
 H 2.48721 0.54451 -0.60598
13
bifur_IRC_Distances_MW_output/new_data/bifur_traj4_Distances point 161
C -1.09832 -0.85159 0.17236
 C 1.05647 -0.85036 -0.34583
 C -0.14471 -1.41300 -0.59706
 C -1.50691 0.53008 0.33187
 C 1.51145 0.53554 -0.30353
 F -1.96861 -1.61880 0.79224
 F 2.09837 -1.62028 -0.29699
 H -1.24541 1.12197 -0.25338
 H 1.00340 1.12592 -0.72654
 H -1.04911 0.97478 0.96994
 H 1.39334 0.97858 0.45286
 H -2.53493 0.53802 0.41563
 H 2.48499 0.54913 -0.61155
13
bifur_IRC_Distances_MW_output/new_data/bifur_traj4_Distances point 162
C -1.09847 -0.85402 0.16859
 C 1.05738 -0.85267 -0.34249
 C -0.14185 -1.41893 -0.59563
 C -1.50259 0.53120 0.33213
 C 1.50687 0.53643 -0.30397
 F -1.97532 -1.62056 0.77994
 F 2.10327 -1.62138 -0.28527
 H -1.23660 1.12223 -0.25595
 H 0.99697 1.12590 -0.72961
 H -1.04297 0.97568 0.97545
 H 1.38379 0.97918 0.45719
 H -2.53344 0.54309 0.41583
 H 2.48298 0.55387 -0.61622
13
bifur_IRC_Distances_MW_output/new_data/bifur_traj4_Distances point 163
C -1.09853 -0.85648 0.16542
 C 1.05811 -0.85502 -0.33957
 C -0.13926 -1.42492 -0.59363
 C -1.49829 0.53231 0.33203
 C 1.50234 0.53734 -0.30410
 F -1.98144 -1.62229 0.76944
 F 2.10775 -1.62256 -0.27572
 H -1.22798 1.12250 -0.25856
 H 0.99035 1.12590 -0.73199
 H -1.03654 0.97656 0.98006
 H 1.37456 0.97979 0.46151
 H -2.53220 0.54819 0.41534
 H 2.48112 0.55869 -0.62022
13
bifur_IRC_Distances_MW_output/new_data/bifur_traj4_Distances point 164
C -1.09851 -0.85895 0.16269
 C 1.05870 -0.85740 -0.33698
 C -0.13686 -1.43096 -0.59120
 C -1.49401 0.53342 0.33166
 C 1.49784 0.53827 -0.30399
 F -1.98711 -1.62401 0.76034
 F 2.11195 -1.62380 -0.26782
 H -1.21951 1.12277 -0.26125
 H 0.98357 1.12593 -0.73388
 H -1.02986 0.97743 0.98401
 H 1.36558 0.98041 0.46586
 H -2.53113 0.55331 0.41428
 H 2.47936 0.56358 -0.62372
13
bifur_IRC_Distances_MW_output/new_data/bifur_traj4_Distances point 165
C -1.09844 -0.86144 0.16032
 C 1.05918 -0.85982 -0.33464
 C -0.13462 -1.43707 -0.58842
 C -1.48971 0.53454 0.33106
 C 1.49333 0.53922 -0.30370
 F -1.99248 -1.62573 0.75230
 F 2.11593 -1.62509 -0.26119
 H -1.21109 1.12304 -0.26404
 H 0.97660 1.12596 -0.73541
 H -1.02292 0.97830 0.98749
 H 1.35675 0.98105 0.47031
 H -2.53019 0.55848 0.41276
 H 2.47767 0.56856 -0.62684
13
bifur_IRC_Distances_MW_output/new_data/bifur_traj4_Distances point 166
C -1.09844 -0.86144 0.16032
 C 1.05918 -0.85982 -0.33464
 C -0.13462 -1.43707 -0.58842
 C -1.48971 0.53454 0.33106
 C 1.49333 0.53922 -0.30370
 F -1.99248 -1.62573 0.75230
 F 2.11593 -1.62509 -0.26119
 H -1.21109 1.12304 -0.26404
 H 0.97660 1.12596 -0.73541
 H -1.02292 0.97830 0.98749
 H 1.35675 0.98105 0.47031
 H -2.53019 0.55848 0.41276
 H 2.47767 0.56855 -0.62684
13
bifur_IRC_Distances_MW_output/new_data/bifur_traj4_Distances point 167
C -1.09818 -0.86642 0.15638
 C 1.05991 -0.86468 -0.33057
 C -0.13054 -1.44930 -0.58219
 C -1.48118 0.53676 0.32937
 C 1.48440 0.54115 -0.30268
 F -2.00238 -1.62912 0.73879
 F 2.12337 -1.62776 -0.25091
 H -1.19462 1.12358 -0.26982
 H 0.96240 1.12607 -0.73769
 H -1.00864 0.98002 0.99346
 H 1.33964 0.98235 0.47942
 H -2.52865 0.56879 0.40862
 H 2.47447 0.57855 -0.63219
13
bifur_IRC_Distances_MW_output/new_data/bifur_traj4_Distances point 168
C -1.09802 -0.86869 0.15485
 C 1.06016 -0.86691 -0.32891
 C -0.12880 -1.45488 -0.57910
 C -1.47730 0.53777 0.32844
 C 1.48035 0.54204 -0.30208
 F -2.00663 -1.63065 0.73349
 F 2.12659 -1.62901 -0.24722
 H -1.18722 1.12383 -0.27255
 H 0.95583 1.12613 -0.73849
 H -1.00197 0.98081 0.99588
 H 1.33202 0.98296 0.48368
 H -2.52805 0.57348 0.40636
 H 2.47306 0.58312 -0.63435
13
bifur_IRC_Distances_MW_output/new_data/bifur_traj4_Distances point 169
C -1.09786 -0.87069 0.15362
 C 1.06035 -0.86887 -0.32754
 C -0.12733 -1.45980 -0.57629
 C -1.47389 0.53866 0.32755
 C 1.47680 0.54282 -0.30150
 F -2.01026 -1.63199 0.72916
 F 2.12935 -1.63012 -0.24436
 H -1.18076 1.12405 -0.27499
 H 0.95001 1.12619 -0.73911
 H -0.99605 0.98151 0.99791
 H 1.32539 0.98350 0.48749
 H -2.52758 0.57759 0.40421
 H 2.47184 0.58715 -0.63615
13
bifur_IRC_Distances_MW_output/new_data/bifur_traj4_Distances point 170
C -1.09772 -0.87244 0.15261
 C 1.06049 -0.87060 -0.32638
 C -0.12608 -1.46411 -0.57376
 C -1.47090 0.53943 0.32673
 C 1.47369 0.54351 -0.30095
 F -2.01338 -1.63317 0.72559
 F 2.13173 -1.63111 -0.24212
 H -1.17512 1.12424 -0.27716
 H 0.94487 1.12624 -0.73960
 H -0.99080 0.98212 0.99963
 H 1.31962 0.98398 0.49087
 H -2.52719 0.58120 0.40221
 H 2.47078 0.59069 -0.63766
13
bifur_IRC_Distances_MW_output/new_data/bifur_traj4_Distances point 171
C -1.09758 -0.87402 0.15175
 C 1.06061 -0.87215 -0.32538
 C -0.12497 -1.46799 -0.57143
 C -1.46822 0.54013 0.32596
 C 1.47089 0.54414 -0.30043
 F -2.01613 -1.63422 0.72253
 F 2.13384 -1.63199 -0.24029
 H -1.17006 1.12442 -0.27914
 H 0.94023 1.12629 -0.74001
 H -0.98605 0.98267 1.00113
 H 1.31446 0.98441 0.49394
 H -2.52687 0.58444 0.40033
 H 2.46984 0.59387 -0.63897
13
bifur_IRC_Distances_MW_output/new_data/bifur_traj4_Distances point 172
C -1.09744 -0.87549 0.15099
 C 1.06071 -0.87360 -0.32447
 C -0.12395 -1.47161 -0.56922
 C -1.46571 0.54079 0.32522
 C 1.46828 0.54472 -0.29992
 F -2.01867 -1.63521 0.71980
 F 2.13579 -1.63283 -0.23871
 H -1.16535 1.12458 -0.28102
 H 0.93587 1.12634 -0.74037
 H -0.98158 0.98319 1.00252
 H 1.30967 0.98482 0.49685
 H -2.52658 0.58747 0.39851
 H 2.46897 0.59684 -0.64017
13
bifur_IRC_Distances_MW_output/new_data/bifur_traj4_Distances point 173
C -1.09730 -0.87694 0.15027
 C 1.06079 -0.87503 -0.32360
 C -0.12297 -1.47518 -0.56700
 C -1.46325 0.54143 0.32446
 C 1.46572 0.54529 -0.29941
 F -2.02114 -1.63618 0.71720
 F 2.13769 -1.63365 -0.23729
 H -1.16074 1.12474 -0.28287
 H 0.93157 1.12638 -0.74070
 H -0.97716 0.98370 1.00386
 H 1.30498 0.98522 0.49973
 H -2.52632 0.59044 0.39666
 H 2.46812 0.59977 -0.64132
13
bifur_IRC_Distances_MW_output/new_data/bifur_traj4_Distances point 174
C -1.09716 -0.87843 0.14957
 C 1.06087 -0.87650 -0.32273
 C -0.12197 -1.47885 -0.56469
 C -1.46072 0.54209 0.32367
 C 1.46308 0.54588 -0.29886
 F -2.02364 -1.63718 0.71463
 F 2.13963 -1.63450 -0.23594
 H -1.15600 1.12491 -0.28480
 H 0.92714 1.12643 -0.74103
 H -0.97260 0.98423 1.00522
 H 1.30017 0.98564 0.50272
 H -2.52606 0.59350 0.39471
 H 2.46725 0.60278 -0.64247
13
bifur_IRC_Distances_MW_output/new_data/bifur_traj4_Distances point 175
C -1.09700 -0.87997 0.14887
 C 1.06095 -0.87802 -0.32185
 C -0.12095 -1.48264 -0.56226
 C -1.45810 0.54277 0.32283
 C 1.46036 0.54650 -0.29828
 F -2.02620 -1.63821 0.71206
 F 2.14161 -1.63539 -0.23465
 H -1.15112 1.12508 -0.28682
 H 0.92254 1.12648 -0.74135
 H -0.96786 0.98477 1.00661
 H 1.29523 0.98608 0.50584
 H -2.52581 0.59665 0.39264
 H 2.46635 0.60589 -0.64365
13
bifur_IRC_Distances_MW_output/new_data/bifur_traj4_Distances point 176
C -1.09684 -0.88148 0.14821
 C 1.06101 -0.87951 -0.32100
 C -0.11996 -1.48634 -0.55986
 C -1.45554 0.54344 0.32200
 C 1.45770 0.54710 -0.29770
 F -2.02869 -1.63921 0.70963
 F 2.14353 -1.63625 -0.23349
 H -1.14635 1.12525 -0.28881
 H 0.91803 1.12653 -0.74165
 H -0.96320 0.98531 1.00797
 H 1.29041 0.98650 0.50893
 H -2.52558 0.59973 0.39056
 H 2.46548 0.60893 -0.64478
13
bifur_IRC_Distances_MW_output/new_data/bifur_traj4_Distances point 177
C -1.09684 -0.88148 0.14821
 C 1.06101 -0.87951 -0.32100
 C -0.11996 -1.48634 -0.55986
 C -1.45554 0.54344 0.32200
 C 1.45770 0.54710 -0.29770
 F -2.02869 -1.63921 0.70963
 F 2.14353 -1.63626 -0.23349
 H -1.14635 1.12525 -0.28881
 H 0.91803 1.12653 -0.74165
 H -0.96320 0.98531 1.00797
 H 1.29040 0.98650 0.50893
 H -2.52558 0.59973 0.39056
 H 2.46548 0.60893 -0.64478
13
bifur_IRC_Distances_MW_output/new_data/bifur_traj4_Distances point 178
C -1.09657 -0.88404 0.14715
 C 1.06111 -0.88203 -0.31961
 C -0.11831 -1.49264 -0.55570
 C -1.45119 0.54457 0.32054
 C 1.45318 0.54812 -0.29669
 F -2.03285 -1.64093 0.70566
 F 2.14677 -1.63773 -0.23172
 H -1.13827 1.12555 -0.29223
 H 0.91033 1.12662 -0.74215
 H -0.95524 0.98623 1.01026
 H 1.28225 0.98723 0.51423
 H -2.52521 0.60496 0.38693
 H 2.46401 0.61410 -0.64667
13
bifur_IRC_Distances_MW_output/new_data/bifur_traj4_Distances point 179
C -1.09646 -0.88500 0.14677
 C 1.06114 -0.88298 -0.31909
 C -0.11770 -1.49501 -0.55411
 C -1.44956 0.54500 0.31999
 C 1.45148 0.54850 -0.29631
 F -2.03440 -1.64157 0.70421
 F 2.14798 -1.63829 -0.23111
 H -1.13524 1.12566 -0.29353
 H 0.90743 1.12665 -0.74234
 H -0.95224 0.98658 1.01112
 H 1.27920 0.98751 0.51625
 H -2.52509 0.60693 0.38553
 H 2.46345 0.61604 -0.64738
13
bifur_IRC_Distances_MW_output/new_data/bifur_traj4_Distances point 180
C -1.09638 -0.88571 0.14649
 C 1.06117 -0.88369 -0.31872
 C -0.11725 -1.49675 -0.55293
 C -1.44836 0.54532 0.31957
 C 1.45023 0.54878 -0.29602
 F -2.03554 -1.64205 0.70316
 F 2.14886 -1.63870 -0.23069
 H -1.13300 1.12574 -0.29449
 H 0.90529 1.12668 -0.74247
 H -0.95002 0.98683 1.01175
 H 1.27695 0.98771 0.51774
 H -2.52500 0.60837 0.38449
 H 2.46305 0.61747 -0.64789
13
bifur_IRC_Distances_MW_output/new_data/bifur_traj4_Distances point 181
C -1.09633 -0.88614 0.14633
 C 1.06118 -0.88410 -0.31849
 C -0.11698 -1.49779 -0.55223
 C -1.44764 0.54550 0.31933
 C 1.44948 0.54895 -0.29585
 F -2.03622 -1.64233 0.70254
 F 2.14939 -1.63895 -0.23044
 H -1.13167 1.12579 -0.29507
 H 0.90401 1.12669 -0.74255
 H -0.94870 0.98699 1.01213
 H 1.27561 0.98784 0.51864
 H -2.52494 0.60924 0.38386
 H 2.46281 0.61832 -0.64820
13
bifur_IRC_Distances_MW_output/new_data/bifur_traj4_Distances point 182
C -1.09632 -0.88624 0.14629
 C 1.06118 -0.88420 -0.31844
 C -0.11691 -1.49804 -0.55206
 C -1.44747 0.54555 0.31927
 C 1.44931 0.54899 -0.29581
 F -2.03638 -1.64240 0.70239
 F 2.14952 -1.63901 -0.23038
 H -1.13136 1.12580 -0.29521
 H 0.90370 1.12670 -0.74257
 H -0.94838 0.98702 1.01222
 H 1.27529 0.98786 0.51885
 H -2.52493 0.60944 0.38371
 H 2.46275 0.61852 -0.64827
13
bifur_IRC_Distances_MW_output/new_data/bifur_traj4_Distances point 183
C -1.09635 -0.88597 0.14639
 C 1.06117 -0.88394 -0.31858
 C -0.11708 -1.49738 -0.55251
 C -1.44792 0.54543 0.31942
 C 1.44978 0.54889 -0.29591
 F -2.03595 -1.64222 0.70278
 F 2.14918 -1.63885 -0.23053
 H -1.13220 1.12577 -0.29484
 H 0.90451 1.12669 -0.74252
 H -0.94922 0.98693 1.01198
 H 1.27614 0.98779 0.51828
 H -2.52496 0.60890 0.38411
 H 2.46290 0.61799 -0.64808
13
bifur_IRC_Distances_MW_output/new_data/bifur_traj4_Distances point 184
C -1.09643 -0.88530 0.14665
 C 1.06115 -0.88328 -0.31893
 C -0.11751 -1.49574 -0.55362
 C -1.44905 0.54513 0.31981
 C 1.45096 0.54862 -0.29619
 F -2.03488 -1.64177 0.70377
 F 2.14835 -1.63846 -0.23093
 H -1.13430 1.12569 -0.29393
 H 0.90653 1.12666 -0.74240
 H -0.95131 0.98668 1.01138
 H 1.27825 0.98759 0.51687
 H -2.52505 0.60754 0.38509
 H 2.46328 0.61664 -0.64759
13
bifur_IRC_Distances_MW_output/new_data/bifur_traj4_Distances point 185
C -1.09654 -0.88426 0.14706
 C 1.06112 -0.88225 -0.31949
 C -0.11817 -1.49319 -0.55533
 C -1.45082 0.54467 0.32042
 C 1.45279 0.54820 -0.29661
 F -2.03321 -1.64108 0.70532
 F 2.14705 -1.63786 -0.23157
 H -1.13757 1.12557 -0.29253
 H 0.90966 1.12663 -0.74220
 H -0.95455 0.98631 1.01046
 H 1.28155 0.98730 0.51470
 H -2.52518 0.60542 0.38661
 H 2.46388 0.61455 -0.64684
13
bifur_IRC_Distances_MW_output/new_data/bifur_traj4_Distances point 186
C -1.09668 -0.88297 0.14758
 C 1.06107 -0.88098 -0.32018
 C -0.11900 -1.49002 -0.55744
 C -1.45300 0.54410 0.32116
 C 1.45506 0.54769 -0.29712
 F -2.03112 -1.64021 0.70729
 F 2.14543 -1.63712 -0.23243
 H -1.14163 1.12542 -0.29080
 H 0.91354 1.12658 -0.74195
 H -0.95857 0.98585 1.00930
 H 1.28564 0.98693 0.51201
 H -2.52536 0.60279 0.38846
 H 2.46462 0.61194 -0.64589
13
bifur_IRC_Distances_MW_output/new_data/bifur_traj4_Distances point 187
C -1.09683 -0.88154 0.14818
 C 1.06102 -0.87957 -0.32097
 C -0.11992 -1.48650 -0.55976
 C -1.45543 0.54347 0.32196
 C 1.45759 0.54712 -0.29768
 F -2.02879 -1.63926 0.70953
 F 2.14361 -1.63629 -0.23344
 H -1.14615 1.12526 -0.28889
 H 0.91784 1.12653 -0.74167
 H -0.96301 0.98533 1.00802
 H 1.29020 0.98652 0.50906
 H -2.52557 0.59986 0.39047
 H 2.46544 0.60906 -0.64483
13
bifur_IRC_Distances_MW_output/new_data/bifur_traj4_Distances point 188
C -1.09683 -0.88154 0.14818
 C 1.06102 -0.87957 -0.32097
 C -0.11992 -1.48650 -0.55976
 C -1.45543 0.54347 0.32196
 C 1.45759 0.54712 -0.29768
 F -2.02879 -1.63926 0.70953
 F 2.14361 -1.63629 -0.23344
 H -1.14615 1.12526 -0.28889
 H 0.91784 1.12653 -0.74167
 H -0.96301 0.98533 1.00802
 H 1.29020 0.98652 0.50906
 H -2.52557 0.59986 0.39047
 H 2.46544 0.60906 -0.64483
13
bifur_IRC_Distances_MW_output/new_data/bifur_traj4_Distances point 189
C -1.09716 -0.87843 0.14957
 C 1.06087 -0.87649 -0.32273
 C -0.12197 -1.47884 -0.56469
 C -1.46072 0.54209 0.32367
 C 1.46309 0.54588 -0.29886
 F -2.02364 -1.63717 0.71464
 F 2.13962 -1.63450 -0.23594
 H -1.15601 1.12491 -0.28480
 H 0.92715 1.12643 -0.74103
 H -0.97261 0.98423 1.00521
 H 1.30018 0.98564 0.50271
 H -2.52606 0.59349 0.39472
 H 2.46725 0.60277 -0.64247
13
bifur_IRC_Distances_MW_output/new_data/bifur_traj4_Distances point 190
C -1.09732 -0.87678 0.15035
 C 1.06078 -0.87486 -0.32370
 C -0.12308 -1.47477 -0.56726
 C -1.46354 0.54136 0.32455
 C 1.46602 0.54523 -0.29947
 F -2.02085 -1.63607 0.71750
 F 2.13747 -1.63356 -0.23745
 H -1.16127 1.12472 -0.28266
 H 0.93207 1.12638 -0.74066
 H -0.97767 0.98364 1.00370
 H 1.30552 0.98518 0.49939
 H -2.52635 0.59010 0.39688
 H 2.46822 0.59943 -0.64118
13
bifur_IRC_Distances_MW_output/new_data/bifur_traj4_Distances point 191
C -1.09748 -0.87508 0.15120
 C 1.06068 -0.87319 -0.32473
 C -0.12424 -1.47058 -0.56985
 C -1.46643 0.54060 0.32543
 C 1.46902 0.54455 -0.30007
 F -2.01795 -1.63493 0.72056
 F 2.13524 -1.63259 -0.23915
 H -1.16669 1.12454 -0.28048
 H 0.93711 1.12632 -0.74027
 H -0.98285 0.98304 1.00213
 H 1.31103 0.98471 0.49602
 H -2.52666 0.58661 0.39903
 H 2.46922 0.59600 -0.63983
13
bifur_IRC_Distances_MW_output/new_data/bifur_traj4_Distances point 192
C -1.09764 -0.87337 0.15210
 C 1.06056 -0.87151 -0.32579
 C -0.12543 -1.46638 -0.57240
 C -1.46933 0.53984 0.32628
 C 1.47205 0.54388 -0.30064
 F -2.01500 -1.63379 0.72378
 F 2.13297 -1.63163 -0.24103
 H -1.17215 1.12435 -0.27832
 H 0.94215 1.12627 -0.73985
 H -0.98802 0.98244 1.00052
 H 1.31659 0.98423 0.49266
 H -2.52700 0.58310 0.40111
 H 2.47023 0.59255 -0.63843
13
bifur_IRC_Distances_MW_output/new_data/bifur_traj4_Distances point 193
C -1.09778 -0.87173 0.15301
 C 1.06044 -0.86990 -0.32685
 C -0.12658 -1.46236 -0.57479
 C -1.47211 0.53912 0.32707
 C 1.47495 0.54323 -0.30117
 F -2.01212 -1.63269 0.72701
 F 2.13077 -1.63071 -0.24300
 H -1.17740 1.12417 -0.27628
 H 0.94695 1.12622 -0.73941
 H -0.99293 0.98187 0.99894
 H 1.32195 0.98379 0.48949
 H -2.52735 0.57974 0.40303
 H 2.47121 0.58925 -0.63705
13
bifur_IRC_Distances_MW_output/new_data/bifur_traj4_Distances point 194
C -1.09790 -0.87030 0.15385
 C 1.06031 -0.86849 -0.32780
 C -0.12762 -1.45883 -0.57685
 C -1.47456 0.53848 0.32773
 C 1.47750 0.54267 -0.30162
 F -2.00955 -1.63173 0.72999
 F 2.12881 -1.62990 -0.24490
 H -1.18203 1.12401 -0.27451
 H 0.95116 1.12618 -0.73899
 H -0.99721 0.98137 0.99752
 H 1.32668 0.98340 0.48673
 H -2.52767 0.57678 0.40464
 H 2.47208 0.58636 -0.63580
13
bifur_IRC_Distances_MW_output/new_data/bifur_traj4_Distances point 195
C -1.09798 -0.86915 0.15456
 C 1.06020 -0.86736 -0.32860
 C -0.12847 -1.45600 -0.57847
 C -1.47652 0.53797 0.32824
 C 1.47954 0.54222 -0.30195
 F -2.00746 -1.63095 0.73248
 F 2.12722 -1.62926 -0.24654
 H -1.18575 1.12388 -0.27310
 H 0.95451 1.12615 -0.73864
 H -1.00063 0.98097 0.99635
 H 1.33050 0.98308 0.48454
 H -2.52794 0.57441 0.40588
 H 2.47278 0.58404 -0.63477
13
bifur_IRC_Distances_MW_output/new_data/bifur_traj4_Distances point 196
C -1.09805 -0.86827 0.15512
 C 1.06011 -0.86649 -0.32922
 C -0.12912 -1.45384 -0.57969
 C -1.47802 0.53758 0.32862
 C 1.48110 0.54187 -0.30220
 F -2.00585 -1.63036 0.73444
 F 2.12599 -1.62878 -0.24787
 H -1.18860 1.12379 -0.27204
 H 0.95706 1.12612 -0.73835
 H -1.00322 0.98067 0.99544
 H 1.33343 0.98285 0.48288
 H -2.52816 0.57260 0.40680
 H 2.47332 0.58227 -0.63396
13
bifur_IRC_Distances_MW_output/new_data/bifur_traj4_Distances point 197
C -1.09810 -0.86759 0.15557
 C 1.06004 -0.86583 -0.32970
 C -0.12964 -1.45218 -0.58061
 C -1.47918 0.53728 0.32890
 C 1.48231 0.54161 -0.30238
 F -2.00459 -1.62991 0.73600
 F 2.12504 -1.62841 -0.24894
 H -1.19080 1.12371 -0.27122
 H 0.95902 1.12610 -0.73812
 H -1.00522 0.98043 0.99473
 H 1.33570 0.98267 0.48161
 H -2.52833 0.57120 0.40748
 H 2.47374 0.58091 -0.63332
13
bifur_IRC_Distances_MW_output/new_data/bifur_traj4_Distances point 198
C -1.09814 -0.86704 0.15594
 C 1.05998 -0.86529 -0.33011
 C -0.13006 -1.45083 -0.58136
 C -1.48011 0.53704 0.32913
 C 1.48329 0.54139 -0.30253
 F -2.00356 -1.62954 0.73730
 F 2.12426 -1.62810 -0.24985
 H -1.19259 1.12365 -0.27056
 H 0.96061 1.12609 -0.73792
 H -1.00683 0.98024 0.99414
 H 1.33755 0.98252 0.48058
 H -2.52848 0.57007 0.40802
 H 2.47408 0.57980 -0.63279
13
bifur_IRC_Distances_MW_output/new_data/bifur_traj4_Distances point 199
C -1.09814 -0.86704 0.15594
 C 1.05998 -0.86529 -0.33011
 C -0.13006 -1.45083 -0.58136
 C -1.48011 0.53704 0.32913
 C 1.48329 0.54139 -0.30253
 F -2.00356 -1.62954 0.73730
 F 2.12426 -1.62810 -0.24985
 H -1.19259 1.12365 -0.27056
 H 0.96061 1.12609 -0.73792
 H -1.00683 0.98024 0.99414
 H 1.33755 0.98252 0.48058
 H -2.52848 0.57007 0.40802
 H 2.47408 0.57980 -0.63279
13
bifur_IRC_Distances_MW_output/new_data/bifur_traj4_Distances point 200
C -1.09820 -0.86612 0.15659
 C 1.05987 -0.86439 -0.33080
 C -0.13077 -1.44856 -0.58258
 C -1.48169 0.53663 0.32949
 C 1.48494 0.54103 -0.30276
 F -2.00181 -1.62891 0.73953
 F 2.12293 -1.62760 -0.25144
 H -1.19561 1.12355 -0.26947
 H 0.96327 1.12607 -0.73757
 H -1.00952 0.97992 0.99313
 H 1.34066 0.98227 0.47887
 H -2.52873 0.56817 0.40891
 H 2.47465 0.57795 -0.63189
13
bifur_IRC_Distances_MW_output/new_data/bifur_traj4_Distances point 201
C -1.09822 -0.86569 0.15690
 C 1.05982 -0.86396 -0.33113
 C -0.13111 -1.44749 -0.58315
 C -1.48243 0.53643 0.32966
 C 1.48571 0.54086 -0.30286
 F -2.00097 -1.62862 0.74061
 F 2.12231 -1.62736 -0.25222
 H -1.19703 1.12350 -0.26895
 H 0.96452 1.12606 -0.73740
 H -1.01078 0.97977 0.99264
 H 1.34213 0.98216 0.47806
 H -2.52885 0.56727 0.40931
 H 2.47493 0.57707 -0.63146
13
bifur_IRC_Distances_MW_output/new_data/bifur_traj4_Distances point 202
C -1.09825 -0.86525 0.15722
 C 1.05976 -0.86354 -0.33147
 C -0.13146 -1.44643 -0.58372
 C -1.48317 0.53624 0.32982
 C 1.48649 0.54069 -0.30296
 F -2.00014 -1.62833 0.74171
 F 2.12167 -1.62713 -0.25303
 H -1.19845 1.12346 -0.26844
 H 0.96576 1.12605 -0.73723
 H -1.01204 0.97962 0.99215
 H 1.34360 0.98204 0.47726
 H -2.52898 0.56637 0.40970
 H 2.47520 0.57620 -0.63102
13
bifur_IRC_Distances_MW_output/new_data/bifur_traj4_Distances point 203
C -1.09828 -0.86482 0.15754
 C 1.05970 -0.86312 -0.33180
 C -0.13180 -1.44537 -0.58427
 C -1.48391 0.53605 0.32997
 C 1.48725 0.54053 -0.30306
 F -1.99930 -1.62803 0.74281
 F 2.12104 -1.62690 -0.25385
 H -1.19986 1.12341 -0.26794
 H 0.96699 1.12604 -0.73705
 H -1.01328 0.97947 0.99166
 H 1.34506 0.98193 0.47647
 H -2.52910 0.56549 0.41008
 H 2.47547 0.57534 -0.63057
13
bifur_IRC_Distances_MW_output/new_data/bifur_traj4_Distances point 204
C -1.09830 -0.86441 0.15785
 C 1.05965 -0.86272 -0.33213
 C -0.13213 -1.44437 -0.58479
 C -1.48461 0.53587 0.33012
 C 1.48799 0.54037 -0.30315
 F -1.99850 -1.62776 0.74389
 F 2.12044 -1.62667 -0.25465
 H -1.20122 1.12337 -0.26746
 H 0.96816 1.12603 -0.73687
 H -1.01446 0.97933 0.99118
 H 1.34646 0.98182 0.47572
 H -2.52922 0.56464 0.41044
 H 2.47573 0.57451 -0.63015
13
bifur_IRC_Distances_MW_output/new_data/bifur_traj4_Distances point 205
C -1.09832 -0.86403 0.15815
 C 1.05959 -0.86234 -0.33244
 C -0.13244 -1.44342 -0.58528
 C -1.48527 0.53569 0.33025
 C 1.48868 0.54022 -0.30323
 F -1.99774 -1.62749 0.74492
 F 2.11987 -1.62647 -0.25543
 H -1.20249 1.12332 -0.26701
 H 0.96927 1.12602 -0.73670
 H -1.01557 0.97919 0.99073
 H 1.34779 0.98172 0.47501
 H -2.52934 0.56384 0.41077
 H 2.47598 0.57374 -0.62974
13
bifur_IRC_Distances_MW_output/new_data/bifur_traj4_Distances point 206
C -1.09834 -0.86365 0.15845
 C 1.05954 -0.86198 -0.33274
 C -0.13275 -1.44251 -0.58575
 C -1.48591 0.53553 0.33038
 C 1.48934 0.54007 -0.30331
 F -1.99700 -1.62724 0.74592
 F 2.11931 -1.62627 -0.25619
 H -1.20372 1.12328 -0.26658
 H 0.97032 1.12601 -0.73653
 H -1.01663 0.97907 0.99028
 H 1.34906 0.98163 0.47433
 H -2.52946 0.56307 0.41107
 H 2.47622 0.57299 -0.62934
13
bifur_IRC_Distances_MW_output/new_data/bifur_traj4_Distances point 207
C -1.09836 -0.86329 0.15874
 C 1.05948 -0.86162 -0.33305
 C -0.13305 -1.44160 -0.58620
 C -1.48654 0.53536 0.33050
 C 1.49000 0.53993 -0.30338
 F -1.99626 -1.62699 0.74694
 F 2.11876 -1.62607 -0.25697
 H -1.20494 1.12324 -0.26615
 H 0.97137 1.12600 -0.73636
 H -1.01768 0.97894 0.98984
 H 1.35033 0.98153 0.47366
 H -2.52957 0.56231 0.41137
 H 2.47646 0.57226 -0.62894
13
bifur_IRC_Distances_MW_output/new_data/bifur_traj4_Distances point 208
C -1.09838 -0.86292 0.15904
 C 1.05943 -0.86126 -0.33336
 C -0.13336 -1.44070 -0.58666
 C -1.48717 0.53520 0.33062
 C 1.49066 0.53979 -0.30345
 F -1.99552 -1.62674 0.74797
 F 2.11821 -1.62587 -0.25777
 H -1.20616 1.12320 -0.26573
 H 0.97241 1.12599 -0.73618
 H -1.01873 0.97881 0.98938
 H 1.35160 0.98143 0.47299
 H -2.52969 0.56155 0.41166
 H 2.47670 0.57152 -0.62853
13
bifur_IRC_Distances_MW_output/new_data/bifur_traj4_Distances point 209
C -1.09839 -0.86256 0.15935
 C 1.05937 -0.86091 -0.33367
 C -0.13367 -1.43981 -0.58710
 C -1.48779 0.53504 0.33073
 C 1.49132 0.53965 -0.30351
 F -1.99478 -1.62649 0.74900
 F 2.11765 -1.62568 -0.25857
 H -1.20736 1.12316 -0.26531
 H 0.97344 1.12599 -0.73600
 H -1.01977 0.97868 0.98893
 H 1.35286 0.98134 0.47233
 H -2.52981 0.56080 0.41194
 H 2.47693 0.57079 -0.62812
13
bifur_IRC_Distances_MW_output/new_data/bifur_traj4_Distances point 210
C -1.09839 -0.86256 0.15935
 C 1.05937 -0.86091 -0.33367
 C -0.13367 -1.43981 -0.58710
 C -1.48779 0.53504 0.33073
 C 1.49132 0.53965 -0.30351
 F -1.99478 -1.62649 0.74900
 F 2.11765 -1.62568 -0.25857
 H -1.20737 1.12316 -0.26531
 H 0.97344 1.12599 -0.73600
 H -1.01977 0.97868 0.98893
 H 1.35286 0.98134 0.47233
 H -2.52981 0.56080 0.41194
 H 2.47693 0.57079 -0.62812
13
bifur_IRC_Distances_MW_output/new_data/bifur_traj4_Distances point 211
C -1.09842 -0.86192 0.15989
 C 1.05927 -0.86029 -0.33421
 C -0.13420 -1.43826 -0.58785
 C -1.48888 0.53476 0.33092
 C 1.49245 0.53940 -0.30362
 F -1.99349 -1.62606 0.75084
 F 2.11668 -1.62535 -0.26003
 H -1.20947 1.12309 -0.26459
 H 0.97523 1.12597 -0.73567
 H -1.02156 0.97846 0.98813
 H 1.35505 0.98117 0.47119
 H -2.53002 0.55949 0.41241
 H 2.47735 0.56953 -0.62740
13
bifur_IRC_Distances_MW_output/new_data/bifur_traj4_Distances point 212
C -1.09843 -0.86174 0.16005
 C 1.05923 -0.86011 -0.33438
 C -0.13436 -1.43780 -0.58807
 C -1.48920 0.53467 0.33098
 C 1.49279 0.53933 -0.30365
 F -1.99310 -1.62593 0.75140
 F 2.11640 -1.62525 -0.26047
 H -1.21009 1.12307 -0.26438
 H 0.97576 1.12597 -0.73557
 H -1.02208 0.97840 0.98788
 H 1.35570 0.98113 0.47085
 H -2.53009 0.55910 0.41254
 H 2.47747 0.56915 -0.62719
13
bifur_IRC_Distances_MW_output/new_data/bifur_traj4_Distances point 213
C -1.09843 -0.86172 0.16007
 C 1.05923 -0.86010 -0.33439
 C -0.13438 -1.43776 -0.58809
 C -1.48923 0.53466 0.33098
 C 1.49282 0.53933 -0.30365
 F -1.99306 -1.62592 0.75145
 F 2.11637 -1.62524 -0.26051
 H -1.21015 1.12307 -0.26436
 H 0.97580 1.12597 -0.73556
 H -1.02213 0.97839 0.98786
 H 1.35576 0.98112 0.47082
 H -2.53009 0.55907 0.41256
 H 2.47748 0.56912 -0.62717
13
bifur_IRC_Distances_MW_output/new_data/bifur_traj4_Distances point 214
C -1.09842 -0.86193 0.15988
 C 1.05927 -0.86030 -0.33421
 C -0.13420 -1.43827 -0.58785
 C -1.48887 0.53476 0.33092
 C 1.49244 0.53941 -0.30362
 F -1.99350 -1.62607 0.75083
 F 2.11669 -1.62535 -0.26001
 H -1.20945 1.12309 -0.26460
 H 0.97521 1.12597 -0.73567
 H -1.02154 0.97847 0.98813
 H 1.35504 0.98118 0.47120
 H -2.53002 0.55950 0.41241
 H 2.47734 0.56954 -0.62741
13
bifur_IRC_Distances_MW_output/new_data/bifur_traj4_Distances point 215
C -1.09840 -0.86237 0.15950
 C 1.05934 -0.86073 -0.33382
 C -0.13382 -1.43936 -0.58732
 C -1.48811 0.53496 0.33079
 C 1.49165 0.53958 -0.30355
 F -1.99441 -1.62637 0.74953
 F 2.11737 -1.62558 -0.25899
 H -1.20797 1.12314 -0.26510
 H 0.97396 1.12598 -0.73591
 H -1.02028 0.97862 0.98870
 H 1.35349 0.98129 0.47200
 H -2.52987 0.56042 0.41208
 H 2.47705 0.57043 -0.62792
13
bifur_IRC_Distances_MW_output/new_data/bifur_traj4_Distances point 216
C -1.09837 -0.86300 0.15898
 C 1.05944 -0.86134 -0.33329
 C -0.13329 -1.44090 -0.58656
 C -1.48703 0.53524 0.33059
 C 1.49052 0.53982 -0.30343
 F -1.99569 -1.62680 0.74774
 F 2.11833 -1.62592 -0.25759
 H -1.20589 1.12321 -0.26582
 H 0.97218 1.12600 -0.73622
 H -1.01850 0.97884 0.98948
 H 1.35132 0.98145 0.47314
 H -2.52966 0.56172 0.41160
 H 2.47664 0.57168 -0.62862
13
bifur_IRC_Distances_MW_output/new_data/bifur_traj4_Distances point 217
C -1.09834 -0.86374 0.15838
 C 1.05955 -0.86206 -0.33268
 C -0.13268 -1.44271 -0.58565
 C -1.48577 0.53556 0.33035
 C 1.48920 0.54010 -0.30329
 F -1.99716 -1.62730 0.74570
 F 2.11943 -1.62631 -0.25602
 H -1.20345 1.12329 -0.26667
 H 0.97009 1.12601 -0.73657
 H -1.01640 0.97909 0.99038
 H 1.34878 0.98165 0.47448
 H -2.52943 0.56324 0.41101
 H 2.47617 0.57316 -0.62943
13
bifur_IRC_Distances_MW_output/new_data/bifur_traj4_Distances point 218
C -1.09829 -0.86451 0.15778
 C 1.05966 -0.86281 -0.33205
 C -0.13206 -1.44459 -0.58468
 C -1.48445 0.53591 0.33009
 C 1.48782 0.54040 -0.30313
 F -1.99868 -1.62782 0.74364
 F 2.12058 -1.62672 -0.25447
 H -1.20091 1.12338 -0.26757
 H 0.96790 1.12603 -0.73691
 H -1.01419 0.97936 0.99129
 H 1.34615 0.98185 0.47589
 H -2.52920 0.56483 0.41036
 H 2.47568 0.57470 -0.63024
13
bifur_IRC_Distances_MW_output/new_data/bifur_traj4_Distances point 219
C -1.09825 -0.86525 0.15722
 C 1.05976 -0.86354 -0.33147
 C -0.13146 -1.44643 -0.58372
 C -1.48317 0.53624 0.32982
 C 1.48649 0.54069 -0.30296
 F -2.00014 -1.62832 0.74171
 F 2.12167 -1.62713 -0.25303
 H -1.19846 1.12346 -0.26844
 H 0.96576 1.12605 -0.73723
 H -1.01204 0.97962 0.99215
 H 1.34360 0.98204 0.47726
 H -2.52898 0.56637 0.40970
 H 2.47520 0.57620 -0.63101
13
bifur_IRC_Distances_MW_output/new_data/bifur_traj4_Distances point 220
C -1.09821 -0.86593 0.15673
 C 1.05985 -0.86420 -0.33094
 C -0.13092 -1.44809 -0.58284
 C -1.48202 0.53654 0.32956
 C 1.48528 0.54096 -0.30280
 F -2.00144 -1.62878 0.74001
 F 2.12265 -1.62750 -0.25179
 H -1.19624 1.12353 -0.26924
 H 0.96382 1.12606 -0.73750
 H -1.01008 0.97985 0.99291
 H 1.34131 0.98222 0.47851
 H -2.52878 0.56777 0.40909
 H 2.47477 0.57756 -0.63170
13
bifur_IRC_Distances_MW_output/new_data/bifur_traj4_Distances point 221
C -1.09821 -0.86593 0.15673
 C 1.05985 -0.86420 -0.33094
 C -0.13092 -1.44809 -0.58284
 C -1.48202 0.53654 0.32956
 C 1.48528 0.54096 -0.30280
 F -2.00144 -1.62878 0.74001
 F 2.12265 -1.62750 -0.25179
 H -1.19624 1.12353 -0.26924
 H 0.96382 1.12606 -0.73750
 H -1.01008 0.97985 0.99291
 H 1.34131 0.98222 0.47851
 H -2.52878 0.56777 0.40909
 H 2.47477 0.57756 -0.63170
13
bifur_IRC_Distances_MW_output/new_data/bifur_traj4_Distances point 222
C -1.09815 -0.86690 0.15604
 C 1.05996 -0.86515 -0.33021
 C -0.13017 -1.45047 -0.58155
 C -1.48036 0.53697 0.32918
 C 1.48355 0.54133 -0.30256
 F -2.00328 -1.62944 0.73764
 F 2.12405 -1.62803 -0.25009
 H -1.19306 1.12364 -0.27039
 H 0.96103 1.12609 -0.73787
 H -1.00725 0.98019 0.99398
 H 1.33803 0.98248 0.48031
 H -2.52852 0.56977 0.40816
 H 2.47417 0.57951 -0.63265
13
bifur_IRC_Distances_MW_output/new_data/bifur_traj4_Distances point 223
C -1.09813 -0.86710 0.15590
 C 1.05999 -0.86535 -0.33006
 C -0.13001 -1.45098 -0.58127
 C -1.48001 0.53706 0.32910
 C 1.48318 0.54141 -0.30251
 F -2.00367 -1.62958 0.73715
 F 2.12434 -1.62814 -0.24975
 H -1.19239 1.12366 -0.27064
 H 0.96043 1.12609 -0.73794
 H -1.00665 0.98026 0.99420
 H 1.33734 0.98254 0.48070
 H -2.52846 0.57020 0.40796
 H 2.47404 0.57992 -0.63285
13
bifur_IRC_Distances_MW_output/new_data/bifur_traj4_Distances point 224
C -1.09813 -0.86707 0.15593
 C 1.05998 -0.86532 -0.33009
 C -0.13004 -1.45089 -0.58132
 C -1.48007 0.53705 0.32912
 C 1.48324 0.54140 -0.30252
 F -2.00361 -1.62955 0.73723
 F 2.12429 -1.62812 -0.24980
 H -1.19251 1.12365 -0.27059
 H 0.96053 1.12609 -0.73793
 H -1.00675 0.98025 0.99417
 H 1.33746 0.98253 0.48063
 H -2.52847 0.57013 0.40800
 H 2.47406 0.57985 -0.63282
13
bifur_IRC_Distances_MW_output/new_data/bifur_traj4_Distances point 225
C -1.09815 -0.86679 0.15612
 C 1.05995 -0.86504 -0.33029
 C -0.13025 -1.45020 -0.58169
 C -1.48055 0.53692 0.32923
 C 1.48374 0.54129 -0.30259
 F -2.00308 -1.62936 0.73790
 F 2.12389 -1.62797 -0.25028
 H -1.19342 1.12362 -0.27026
 H 0.96134 1.12608 -0.73783
 H -1.00757 0.98015 0.99386
 H 1.33840 0.98245 0.48011
 H -2.52855 0.56955 0.40827
 H 2.47424 0.57929 -0.63255
13
bifur_IRC_Distances_MW_output/new_data/bifur_traj4_Distances point 226
C -1.09819 -0.86629 0.15647
 C 1.05989 -0.86456 -0.33067
 C -0.13064 -1.44898 -0.58235
 C -1.48139 0.53670 0.32942
 C 1.48463 0.54110 -0.30272
 F -2.00214 -1.62903 0.73911
 F 2.12318 -1.62769 -0.25114
 H -1.19504 1.12357 -0.26967
 H 0.96277 1.12607 -0.73764
 H -1.00901 0.97998 0.99332
 H 1.34007 0.98232 0.47919
 H -2.52868 0.56852 0.40874
 H 2.47455 0.57829 -0.63206
13
bifur_IRC_Distances_MW_output/new_data/bifur_traj4_Distances point 227
C -1.09823 -0.86562 0.15695
 C 1.05981 -0.86390 -0.33118
 C -0.13117 -1.44733 -0.58324
 C -1.48254 0.53640 0.32968
 C 1.48583 0.54084 -0.30288
 F -2.00085 -1.62857 0.74078
 F 2.12221 -1.62733 -0.25235
 H -1.19725 1.12350 -0.26887
 H 0.96471 1.12605 -0.73737
 H -1.01097 0.97975 0.99257
 H 1.34235 0.98214 0.47794
 H -2.52887 0.56713 0.40937
 H 2.47497 0.57694 -0.63139
13
bifur_IRC_Distances_MW_output/new_data/bifur_traj4_Distances point 228
C -1.09828 -0.86480 0.15756
 C 1.05970 -0.86310 -0.33182
 C -0.13182 -1.44533 -0.58430
 C -1.48394 0.53604 0.32998
 C 1.48729 0.54052 -0.30306
 F -1.99926 -1.62802 0.74286
 F 2.12102 -1.62689 -0.25389
 H -1.19993 1.12341 -0.26791
 H 0.96705 1.12604 -0.73704
 H -1.01333 0.97946 0.99164
 H 1.34513 0.98193 0.47643
 H -2.52911 0.56545 0.41010
 H 2.47549 0.57530 -0.63055
13
bifur_IRC_Distances_MW_output/new_data/bifur_traj4_Distances point 229
C -1.09833 -0.86387 0.15828
 C 1.05957 -0.86219 -0.33257
 C -0.13257 -1.44303 -0.58548
 C -1.48554 0.53562 0.33031
 C 1.48896 0.54016 -0.30326
 F -1.99742 -1.62739 0.74534
 F 2.11963 -1.62638 -0.25575
 H -1.20301 1.12331 -0.26683
 H 0.96971 1.12601 -0.73663
 H -1.01602 0.97914 0.99054
 H 1.34833 0.98168 0.47472
 H -2.52939 0.56352 0.41090
 H 2.47608 0.57342 -0.62957
13
bifur_IRC_Distances_MW_output/new_data/bifur_traj4_Distances point 230
C -1.09838 -0.86284 0.15911
 C 1.05941 -0.86119 -0.33342
 C -0.13343 -1.44051 -0.58675
 C -1.48731 0.53516 0.33064
 C 1.49081 0.53976 -0.30346
 F -1.99536 -1.62669 0.74819
 F 2.11809 -1.62583 -0.25794
 H -1.20642 1.12319 -0.26564
 H 0.97264 1.12599 -0.73614
 H -1.01896 0.97878 0.98929
 H 1.35187 0.98141 0.47285
 H -2.52972 0.56139 0.41172
 H 2.47675 0.57136 -0.62844
13
bifur_IRC_Distances_MW_output/new_data/bifur_traj4_Distances point 231
C -1.09843 -0.86174 0.16005
 C 1.05923 -0.86011 -0.33438
 C -0.13436 -1.43780 -0.58807
 C -1.48920 0.53467 0.33098
 C 1.49279 0.53933 -0.30365
 F -1.99310 -1.62593 0.75140
 F 2.11640 -1.62525 -0.26047
 H -1.21009 1.12307 -0.26438
 H 0.97576 1.12597 -0.73557
 H -1.02208 0.97840 0.98789
 H 1.35570 0.98113 0.47085
 H -2.53009 0.55910 0.41254
 H 2.47747 0.56915 -0.62719
13
bifur_IRC_Distances_MW_output/new_data/bifur_traj4_Distances point 232
C -1.09843 -0.86174 0.16005
 C 1.05923 -0.86011 -0.33438
 C -0.13436 -1.43780 -0.58807
 C -1.48920 0.53467 0.33098
 C 1.49279 0.53933 -0.30365
 F -1.99310 -1.62593 0.75140
 F 2.11640 -1.62525 -0.26047
 H -1.21009 1.12307 -0.26438
 H 0.97576 1.12597 -0.73557
 H -1.02208 0.97840 0.98789
 H 1.35570 0.98113 0.47085
 H -2.53009 0.55910 0.41254
 H 2.47747 0.56915 -0.62719
13
bifur_IRC_Distances_MW_output/new_data/bifur_traj4_Distances point 233
C -1.09850 -0.85943 0.16220
 C 1.05880 -0.85788 -0.33650
 C -0.13641 -1.43216 -0.59067
 C -1.49317 0.53364 0.33156
 C 1.49695 0.53845 -0.30395
 F -1.98819 -1.62435 0.75867
 F 2.11275 -1.62405 -0.26642
 H -1.21784 1.12282 -0.26180
 H 0.98221 1.12593 -0.73421
 H -1.02851 0.97760 0.98473
 H 1.36383 0.98053 0.46673
 H -2.53093 0.55433 0.41402
 H 2.47902 0.56456 -0.62436
13
bifur_IRC_Distances_MW_output/new_data/bifur_traj4_Distances point 234
C -1.09852 -0.85834 0.16332
 C 1.05856 -0.85682 -0.33759
 C -0.13743 -1.42948 -0.59182
 C -1.49506 0.53315 0.33177
 C 1.49893 0.53804 -0.30404
 F -1.98576 -1.62360 0.76245
 F 2.11095 -1.62349 -0.26961
 H -1.22156 1.12270 -0.26059
 H 0.98524 1.12592 -0.73346
 H -1.03151 0.97721 0.98309
 H 1.36775 0.98026 0.46479
 H -2.53137 0.55206 0.41459
 H 2.47978 0.56238 -0.62291
13
bifur_IRC_Distances_MW_output/new_data/bifur_traj4_Distances point 235
C -1.09853 -0.85739 0.16436
 C 1.05834 -0.85590 -0.33858
 C -0.13835 -1.42715 -0.59277
 C -1.49671 0.53272 0.33192
 C 1.50067 0.53768 -0.30408
 F -1.98359 -1.62293 0.76592
 F 2.10934 -1.62301 -0.27262
 H -1.22483 1.12260 -0.25955
 H 0.98786 1.12591 -0.73274
 H -1.03409 0.97688 0.98159
 H 1.37121 0.98002 0.46311
 H -2.53178 0.55009 0.41501
 H 2.48045 0.56050 -0.62157
13
bifur_IRC_Distances_MW_output/new_data/bifur_traj4_Distances point 236
C -1.09853 -0.85661 0.16526
 C 1.05814 -0.85515 -0.33942
 C -0.13912 -1.42525 -0.59350
 C -1.49806 0.53237 0.33202
 C 1.50209 0.53739 -0.30410
 F -1.98176 -1.62239 0.76891
 F 2.10799 -1.62263 -0.27525
 H -1.22752 1.12252 -0.25871
 H 0.98999 1.12590 -0.73211
 H -1.03618 0.97660 0.98029
 H 1.37407 0.97982 0.46174
 H -2.53213 0.54847 0.41530
 H 2.48102 0.55895 -0.62043
13
bifur_IRC_Distances_MW_output/new_data/bifur_traj4_Distances point 237
C -1.09852 -0.85595 0.16606
 C 1.05796 -0.85451 -0.34017
 C -0.13980 -1.42363 -0.59410
 C -1.49922 0.53207 0.33208
 C 1.50331 0.53714 -0.30409
 F -1.98016 -1.62192 0.77157
 F 2.10682 -1.62230 -0.27762
 H -1.22982 1.12244 -0.25799
 H 0.99179 1.12590 -0.73153
 H -1.03794 0.97637 0.97913
 H 1.37652 0.97966 0.46058
 H -2.53245 0.54709 0.41550
 H 2.48151 0.55765 -0.61941
13
bifur_IRC_Distances_MW_output/new_data/bifur_traj4_Distances point 238
C -1.09851 -0.85531 0.16686
 C 1.05778 -0.85390 -0.34091
 C -0.14046 -1.42207 -0.59464
 C -1.50033 0.53178 0.33212
 C 1.50448 0.53690 -0.30407
 F -1.97860 -1.62147 0.77422
 F 2.10567 -1.62199 -0.28002
 H -1.23205 1.12237 -0.25731
 H 0.99351 1.12590 -0.73093
 H -1.03962 0.97614 0.97797
 H 1.37890 0.97950 0.45946
 H -2.53276 0.54577 0.41565
 H 2.48198 0.55639 -0.61840
13
bifur_IRC_Distances_MW_output/new_data/bifur_traj4_Distances point 239
C -1.09849 -0.85462 0.16777
 C 1.05757 -0.85324 -0.34174
 C -0.14120 -1.42039 -0.59518
 C -1.50153 0.53147 0.33214
 C 1.50576 0.53665 -0.30402
 F -1.97686 -1.62098 0.77722
 F 2.10440 -1.62166 -0.28276
 H -1.23447 1.12230 -0.25658
 H 0.99537 1.12590 -0.73025
 H -1.04142 0.97589 0.97665
 H 1.38150 0.97933 0.45825
 H -2.53312 0.54434 0.41577
 H 2.48251 0.55504 -0.61726
13
bifur_IRC_Distances_MW_output/new_data/bifur_traj4_Distances point 240
C -1.09846 -0.85382 0.16889
 C 1.05731 -0.85247 -0.34276
 C -0.14209 -1.41842 -0.59578
 C -1.50296 0.53110 0.33212
 C 1.50726 0.53635 -0.30394
 F -1.97477 -1.62041 0.78092
 F 2.10286 -1.62128 -0.28619
 H -1.23734 1.12221 -0.25573
 H 0.99753 1.12590 -0.72937
 H -1.04351 0.97560 0.97502
 H 1.38459 0.97913 0.45682
 H -2.53356 0.54266 0.41585
 H 2.48314 0.55346 -0.61585
13
bifur_IRC_Distances_MW_output/new_data/bifur_traj4_Distances point 241
C -1.09841 -0.85283 0.17035
 C 1.05696 -0.85154 -0.34406
 C -0.14321 -1.41603 -0.59641
 C -1.50469 0.53065 0.33205
 C 1.50910 0.53599 -0.30380
 F -1.97212 -1.61970 0.78570
 F 2.10093 -1.62083 -0.29069
 H -1.24088 1.12210 -0.25469
 H 1.00014 1.12590 -0.72821
 H -1.04601 0.97524 0.97289
 H 1.38841 0.97889 0.45508
 H -2.53414 0.54061 0.41583
 H 2.48394 0.55154 -0.61403
13
bifur_IRC_Distances_MW_output/new_data/bifur_traj4_Distances point 242
C -1.09832 -0.85162 0.17230
 C 1.05648 -0.85039 -0.34578
 C -0.14467 -1.41308 -0.59704
 C -1.50685 0.53010 0.33188
 C 1.51138 0.53556 -0.30354
 F -1.96871 -1.61882 0.79205
 F 2.09844 -1.62029 -0.29681
 H -1.24528 1.12197 -0.25342
 H 1.00331 1.12592 -0.72659
 H -1.04903 0.97479 0.97002
 H 1.39320 0.97859 0.45292
 H -2.53491 0.53809 0.41564
 H 2.48496 0.54920 -0.61162
13
bifur_IRC_Distances_MW_output/new_data/bifur_traj4_Distances point 243
C -1.09832 -0.85162 0.17230
 C 1.05648 -0.85039 -0.34578
 C -0.14467 -1.41308 -0.59704
 C -1.50685 0.53010 0.33188
 C 1.51138 0.53556 -0.30354
 F -1.96871 -1.61882 0.79205
 F 2.09844 -1.62029 -0.29681
 H -1.24528 1.12197 -0.25342
 H 1.00331 1.12592 -0.72659
 H -1.04903 0.97479 0.97002
 H 1.39320 0.97859 0.45292
 H -2.53491 0.53809 0.41564
 H 2.48496 0.54920 -0.61162
13
bifur_IRC_Distances_MW_output/new_data/bifur_traj4_Distances point 244
C -1.09792 -0.84842 0.17851
 C 1.05491 -0.84741 -0.35107
 C -0.14895 -1.40533 -0.59768
 C -1.51265 0.52862 0.33082
 C 1.51757 0.53444 -0.30236
 F -1.95860 -1.61644 0.81197
 F 2.09108 -1.61899 -0.31678
 H -1.25734 1.12163 -0.25002
 H 1.01147 1.12601 -0.72104
 H -1.05664 0.97355 0.96069
 H 1.40649 0.97782 0.44697
 H -2.53738 0.53143 0.41402
 H 2.48796 0.54310 -0.60403
13
bifur_IRC_Distances_MW_output/new_data/bifur_traj4_Distances point 245
C -1.09751 -0.84649 0.18325
 C 1.05367 -0.84564 -0.35494
 C -0.15192 -1.40066 -0.59703
 C -1.51628 0.52771 0.32965
 C 1.52146 0.53380 -0.30120
 F -1.95146 -1.61495 0.82685
 F 2.08586 -1.61831 -0.33239
 H -1.26501 1.12142 -0.24785
 H 1.01626 1.12612 -0.71643
 H -1.06096 0.97274 0.95332
 H 1.41510 0.97735 0.44303
 H -2.53928 0.52740 0.41205
 H 2.49010 0.53950 -0.59832
13
bifur_IRC_Distances_MW_output/new_data/bifur_traj4_Distances point 246
C -1.09686 -0.84439 0.18954
 C 1.05198 -0.84376 -0.35989
 C -0.15553 -1.39562 -0.59498
 C -1.52038 0.52671 0.32776
 C 1.52586 0.53313 -0.29942
 F -1.94252 -1.61327 0.84618
 F 2.07926 -1.61770 -0.35344
 H -1.27373 1.12122 -0.24522
 H 1.02131 1.12630 -0.70987
 H -1.06539 0.97179 0.94317
 H 1.42505 0.97682 0.43818
 H -2.54186 0.52304 0.40885
 H 2.49282 0.53572 -0.59085
13
bifur_IRC_Distances_MW_output/new_data/bifur_traj4_Distances point 247
C -1.09583 -0.84214 0.19808
 C 1.04965 -0.84181 -0.36633
 C -0.15992 -1.39024 -0.59049
 C -1.52505 0.52561 0.32481
 C 1.53092 0.53248 -0.29678
 F -1.93104 -1.61140 0.87165
 F 2.07062 -1.61725 -0.38238
 H -1.28368 1.12103 -0.24177
 H 1.02665 1.12660 -0.70026
 H -1.06991 0.97064 0.92869
 H 1.43661 0.97622 0.43177
 H -2.54546 0.51839 0.40388
 H 2.49645 0.53185 -0.58087
13
bifur_IRC_Distances_MW_output/new_data/bifur_traj4_Distances point 248
C -1.09412 -0.83971 0.21016
 C 1.04634 -0.83979 -0.37491
 C -0.16522 -1.38441 -0.58148
 C -1.53064 0.52439 0.32027
 C 1.53697 0.53186 -0.29285
 F -1.91564 -1.60929 0.90612
 F 2.05863 -1.61707 -0.42362
 H -1.29526 1.12091 -0.23655
 H 1.03255 1.12713 -0.68547
 H -1.07480 0.96915 0.90687
 H 1.45030 0.97546 0.42222
 H -2.55076 0.51343 0.39636
 H 2.50166 0.52794 -0.56711
13
bifur_IRC_Distances_MW_output/new_data/bifur_traj4_Distances point 249
C -1.09118 -0.83703 0.22801
 C 1.04150 -0.83768 -0.38667
 C -0.17129 -1.37792 -0.56366
 C -1.53784 0.52300 0.31328
 C 1.54474 0.53128 -0.28706
 F -1.89388 -1.60690 0.95393
 F 2.04065 -1.61734 -0.48479
 H -1.30902 1.12098 -0.22722
 H 1.03992 1.12806 -0.66133
 H -1.08112 0.96704 0.87177
 H 1.46673 0.97434 0.40588
 H -2.55907 0.50810 0.38533
 H 2.50987 0.52407 -0.54747
13
bifur_IRC_Distances_MW_output/new_data/bifur_traj4_Distances point 250
C -1.08589 -0.83402 0.25512
 C 1.03444 -0.83542 -0.40259
 C -0.17652 -1.37029 -0.52824
 C -1.54809 0.52142 0.30289
 C 1.55555 0.53074 -0.27893
 F -1.86214 -1.60435 1.01944
 F 2.01181 -1.61825 -0.57722
 H -1.32506 1.12153 -0.20826
 H 1.05146 1.12973 -0.62005
 H -1.09237 0.96381 0.81234
 H 1.48568 0.97241 0.37443
 H -2.57271 0.50241 0.37033
 H 2.52385 0.52027 -0.51926
13
bifur_IRC_Distances_MW_output/new_data/bifur_traj4_Distances point 251
C -1.07673 -0.83066 0.29392
 C 1.02537 -0.83281 -0.42163
 C -0.17516 -1.36085 -0.46233
 C -1.56327 0.51973 0.28938
 C 1.57093 0.53011 -0.26934
 F -1.81884 -1.60230 1.09874
 F 1.96615 -1.61959 -0.70779
 H -1.34086 1.12312 -0.16978
 H 1.07323 1.13248 -0.55191
 H -1.11695 0.95891 0.71476
 H 1.50272 0.96885 0.31381
 H -2.59391 0.49665 0.35428
 H 2.54733 0.51636 -0.48212
13
bifur_IRC_Distances_MW_output/new_data/bifur_traj4_Distances point 252
C -1.06412 -0.82724 0.33788
 C 1.01722 -0.82960 -0.43792
 C -0.15908 -1.34983 -0.36665
 C -1.58262 0.51826 0.27660
 C 1.58953 0.52905 -0.26177
 F -1.77360 -1.60184 1.16749
 F 1.90748 -1.62010 -0.85299
 H -1.34986 1.12586 -0.10860
 H 1.10998 1.13577 -0.46127
 H -1.16228 0.95305 0.58567
 H 1.50801 0.96362 0.22092
 H -2.61918 0.49138 0.34520
 H 2.57853 0.51162 -0.44456
13
bifur_IRC_Distances_MW_output/new_data/bifur_traj4_Distances point 253
C -1.05221 -0.82409 0.37337
 C 1.01297 -0.82599 -0.44672
 C -0.13271 -1.33893 -0.27226
 C -1.60085 0.51717 0.26868
 C 1.60625 0.52753 -0.25858
 F -1.74127 -1.60262 1.20519
 F 1.85437 -1.61885 -0.96778
 H -1.35091 1.12860 -0.04447
 H 1.15285 1.13823 -0.37659
 H -1.21693 0.94828 0.46595
 H 1.50109 0.95849 0.12532
 H -2.63928 0.48651 0.34623
 H 2.60662 0.50568 -0.41834
13
bifur_IRC_Distances_MW_output/new_data/bifur_traj4_Distances point 254
C -1.05221 -0.82409 0.37337
 C 1.01297 -0.82599 -0.44672
 C -0.13271 -1.33893 -0.27226
 C -1.60085 0.51717 0.26868
 C 1.60625 0.52753 -0.25858
 F -1.74127 -1.60262 1.20519
 F 1.85437 -1.61885 -0.96777
 H -1.35091 1.12860 -0.04447
 H 1.15285 1.13823 -0.37659
 H -1.21693 0.94828 0.46595
 H 1.50109 0.95849 0.12532
 H -2.63928 0.48651 0.34623
 H 2.60662 0.50568 -0.41834
13
bifur_IRC_Distances_MW_output/new_data/bifur_traj4_Distances point 255
C -1.03791 -0.81818 0.41167
 C 1.01105 -0.81890 -0.45272
 C -0.09072 -1.31988 -0.15645
 C -1.62640 0.51516 0.26380
 C 1.62931 0.52432 -0.25915
 F -1.70886 -1.60330 1.22946
 F 1.78936 -1.61438 -1.08822
 H -1.35302 1.13169 0.03652
 H 1.21958 1.14032 -0.27589
 H -1.30080 0.94289 0.32581
 H 1.48908 0.95185 0.00449
 H -2.65952 0.47598 0.35811
 H 2.63884 0.49243 -0.39742
13
bifur_IRC_Distances_MW_output/new_data/bifur_traj4_Distances point 256
C -1.03401 -0.81534 0.42184
 C 1.01074 -0.81567 -0.45458
 C -0.07864 -1.31149 -0.12653
 C -1.63557 0.51410 0.26362
 C 1.63777 0.52289 -0.26032
 F -1.69872 -1.60287 1.23546
 F 1.76983 -1.61230 -1.11928
 H -1.35760 1.13245 0.05736
 H 1.24257 1.14078 -0.25012
 H -1.32845 0.94115 0.29080
 H 1.48932 0.94972 -0.02725
 H -2.66493 0.47049 0.36336
 H 2.64769 0.48608 -0.39435
13
bifur_IRC_Distances_MW_output/new_data/bifur_traj4_Distances point 257
C -1.03121 -0.81267 0.42921
 C 1.01041 -0.81273 -0.45638
 C -0.07037 -1.30381 -0.10651
 C -1.64331 0.51307 0.26395
 C 1.64503 0.52162 -0.26154
 F -1.69008 -1.60221 1.24084
 F 1.75472 -1.61048 -1.14147
 H -1.36341 1.13297 0.07118
 H 1.26101 1.14111 -0.23291
 H -1.34999 0.93969 0.26781
 H 1.49205 0.94801 -0.04868
 H -2.66912 0.46521 0.36760
 H 2.65427 0.48021 -0.39309
13
bifur_IRC_Distances_MW_output/new_data/bifur_traj4_Distances point 258
C -1.02906 -0.81014 0.43498
 C 1.01003 -0.80999 -0.45819
 C -0.06439 -1.29667 -0.09224
 C -1.65014 0.51206 0.26452
 C 1.65153 0.52045 -0.26274
 F -1.68228 -1.60143 1.24602
 F 1.74221 -1.60886 -1.15866
 H -1.36982 1.13337 0.08099
 H 1.27656 1.14139 -0.22069
 H -1.36772 0.93838 0.25176
 H 1.49617 0.94654 -0.06415
 H -2.67266 0.46014 0.37109
 H 2.65958 0.47474 -0.39268
13
bifur_IRC_Distances_MW_output/new_data/bifur_traj4_Distances point 259
C -1.02726 -0.80766 0.43987
 C 1.00961 -0.80735 -0.46002
 C -0.05977 -1.28976 -0.08129
 C -1.65650 0.51106 0.26523
 C 1.65764 0.51934 -0.26394
 F -1.67487 -1.60057 1.25119
 F 1.73113 -1.60735 -1.17305
 H -1.37666 1.13370 0.08850
 H 1.29046 1.14165 -0.21141
 H -1.38327 0.93714 0.23975
 H 1.50118 0.94519 -0.07619
 H -2.67590 0.45516 0.37407
 H 2.66420 0.46945 -0.39272
13
bifur_IRC_Distances_MW_output/new_data/bifur_traj4_Distances point 260
C -1.02566 -0.80517 0.44428
 C 1.00915 -0.80472 -0.46192
 C -0.05600 -1.28284 -0.07237
 C -1.66269 0.51004 0.26607
 C 1.66363 0.51824 -0.26517
 F -1.66752 -1.59964 1.25651
 F 1.72075 -1.60588 -1.18589
 H -1.38395 1.13399 0.09466
 H 1.30357 1.14190 -0.20395
 H -1.39769 0.93592 0.23027
 H 1.50694 0.94389 -0.08620
 H -2.67903 0.45011 0.37674
 H 2.66850 0.46415 -0.39302
13
bifur_IRC_Distances_MW_output/new_data/bifur_traj4_Distances point 261
C -1.02418 -0.80258 0.44843
 C 1.00863 -0.80200 -0.46394
 C -0.05278 -1.27568 -0.06477
 C -1.66894 0.50897 0.26704
 C 1.66971 0.51711 -0.26646
 F -1.65999 -1.59862 1.26209
 F 1.71061 -1.60440 -1.19789
 H -1.39182 1.13428 0.09997
 H 1.31642 1.14216 -0.19773
 H -1.41162 0.93465 0.22249
 H 1.51346 0.94259 -0.09495
 H -2.68220 0.44484 0.37921
 H 2.67269 0.45868 -0.39349
13
bifur_IRC_Distances_MW_output/new_data/bifur_traj4_Distances point 262
C -1.02276 -0.79983 0.45248
 C 1.00806 -0.79915 -0.46611
 C -0.04995 -1.26813 -0.05810
 C -1.67539 0.50784 0.26814
 C 1.67603 0.51593 -0.26785
 F -1.65211 -1.59750 1.26804
 F 1.70040 -1.60288 -1.20948
 H -1.40037 1.13456 0.10475
 H 1.32938 1.14243 -0.19244
 H -1.42550 0.93333 0.21601
 H 1.52080 0.94123 -0.10289
 H -2.68551 0.43924 0.38153
 H 2.67692 0.45293 -0.39408
13
bifur_IRC_Distances_MW_output/new_data/bifur_traj4_Distances point 263
C -1.02136 -0.79690 0.45649
 C 1.00743 -0.79611 -0.46843
 C -0.04742 -1.26007 -0.05214
 C -1.68214 0.50661 0.26939
 C 1.68266 0.51469 -0.26936
 F -1.64378 -1.59628 1.27439
 F 1.68997 -1.60130 -1.22087
 H -1.40968 1.13485 0.10917
 H 1.34264 1.14273 -0.18793
 H -1.43955 0.93192 0.21060
 H 1.52899 0.93982 -0.11026
 H -2.68901 0.43325 0.38373
 H 2.68125 0.44681 -0.39477
13
bifur_IRC_Distances_MW_output/new_data/bifur_traj4_Distances point 264
C -1.02000 -0.79378 0.46047
 C 1.00674 -0.79290 -0.47091
 C -0.04517 -1.25153 -0.04682
 C -1.68917 0.50531 0.27079
 C 1.68959 0.51338 -0.27099
 F -1.63503 -1.59496 1.28108
 F 1.67933 -1.59966 -1.23206
 H -1.41967 1.13515 0.11331
 H 1.35618 1.14306 -0.18418
 H -1.45376 0.93042 0.20620
 H 1.53795 0.93833 -0.11718
 H -2.69270 0.42687 0.38579
 H 2.68572 0.44033 -0.39551
13
bifur_IRC_Distances_MW_output/new_data/bifur_traj4_Distances point 265
C -1.02000 -0.79378 0.46047
 C 1.00674 -0.79290 -0.47091
 C -0.04517 -1.25153 -0.04682
 C -1.68917 0.50531 0.27079
 C 1.68959 0.51338 -0.27099
 F -1.63503 -1.59496 1.28108
 F 1.67933 -1.59966 -1.23206
 H -1.41967 1.13515 0.11331
 H 1.35618 1.14306 -0.18418
 H -1.45376 0.93042 0.20620
 H 1.53795 0.93833 -0.11718
 H -2.69270 0.42687 0.38579
 H 2.68572 0.44033 -0.39551
13
bifur_IRC_Distances_MW_output/new_data/bifur_traj4_Distances point 266
C -1.01743 -0.78729 0.46806
 C 1.00528 -0.78624 -0.47601
 C -0.04151 -1.23373 -0.03812
 C -1.70344 0.50257 0.27390
 C 1.70374 0.51067 -0.27447
 F -1.61714 -1.59217 1.29475
 F 1.65825 -1.59633 -1.25310
 H -1.44066 1.13576 0.12080
 H 1.38303 1.14375 -0.17889
 H -1.48162 0.92729 0.20029
 H 1.55718 0.93527 -0.12957
 H -2.70039 0.41355 0.38932
 H 2.69470 0.42688 -0.39696
13
bifur_IRC_Distances_MW_output/new_data/bifur_traj4_Distances point 267
C -1.01627 -0.78408 0.47153
 C 1.00456 -0.78295 -0.47849
 C -0.04006 -1.22492 -0.03467
 C -1.71035 0.50122 0.27551
 C 1.71060 0.50934 -0.27623
 F -1.60845 -1.59078 1.30132
 F 1.64827 -1.59472 -1.26260
 H -1.45103 1.13607 0.12416
 H 1.39576 1.14411 -0.17726
 H -1.49470 0.92575 0.19858
 H 1.56683 0.93377 -0.13502
 H -2.70419 0.40695 0.39075
 H 2.69904 0.42026 -0.39759
13
bifur_IRC_Distances_MW_output/new_data/bifur_traj4_Distances point 268
C -1.01519 -0.78095 0.47477
 C 1.00386 -0.77975 -0.48088
 C -0.03882 -1.21632 -0.03170
 C -1.71700 0.49989 0.27713
 C 1.71722 0.50805 -0.27797
 F -1.60008 -1.58941 1.30760
 F 1.63876 -1.59316 -1.27139
 H -1.46113 1.13637 0.12731
 H 1.40790 1.14446 -0.17616
 H -1.50712 0.92423 0.19753
 H 1.57630 0.93230 -0.14006
 H -2.70792 0.40051 0.39196
 H 2.70323 0.41380 -0.39814
13
bifur_IRC_Distances_MW_output/new_data/bifur_traj4_Distances point 269
C -1.01419 -0.77789 0.47782
 C 1.00318 -0.77664 -0.48318
 C -0.03775 -1.20792 -0.02913
 C -1.72342 0.49860 0.27875
 C 1.72361 0.50679 -0.27969
 F -1.59200 -1.58809 1.31360
 F 1.62968 -1.59167 -1.27958
 H -1.47095 1.13666 0.13031
 H 1.41950 1.14481 -0.17550
 H -1.51894 0.92275 0.19699
 H 1.58555 0.93087 -0.14476
 H -2.71157 0.39421 0.39298
 H 2.70728 0.40751 -0.39861
13
bifur_IRC_Distances_MW_output/new_data/bifur_traj4_Distances point 270
C -1.01325 -0.77490 0.48069
 C 1.00253 -0.77359 -0.48540
 C -0.03680 -1.19969 -0.02686
 C -1.72963 0.49733 0.28036
 C 1.72981 0.50556 -0.28140
 F -1.58419 -1.58679 1.31933
 F 1.62098 -1.59022 -1.28723
 H -1.48049 1.13696 0.13320
 H 1.43063 1.14516 -0.17520
 H -1.53025 0.92130 0.19687
 H 1.59459 0.92948 -0.14921
 H -2.71514 0.38805 0.39385
 H 2.71121 0.40136 -0.39900
13
bifur_IRC_Distances_MW_output/new_data/bifur_traj4_Distances point 271
C -1.01236 -0.77197 0.48341
 C 1.00190 -0.77061 -0.48753
 C -0.03596 -1.19162 -0.02484
 C -1.73565 0.49609 0.28197
 C 1.73582 0.50436 -0.28309
 F -1.57663 -1.58552 1.32482
 F 1.61261 -1.58881 -1.29443
 H -1.48979 1.13726 0.13600
 H 1.44135 1.14551 -0.17519
 H -1.54112 0.91987 0.19709
 H 1.60344 0.92810 -0.15346
 H -2.71866 0.38201 0.39457
 H 2.71505 0.39533 -0.39931
13
bifur_IRC_Distances_MW_output/new_data/bifur_traj4_Distances point 272
C -1.01152 -0.76910 0.48600
 C 1.00129 -0.76768 -0.48960
 C -0.03521 -1.18370 -0.02303
 C -1.74150 0.49487 0.28357
 C 1.74166 0.50318 -0.28477
 F -1.56930 -1.58428 1.33007
 F 1.60453 -1.58744 -1.30123
 H -1.49885 1.13755 0.13875
 H 1.45170 1.14586 -0.17544
 H -1.55158 0.91846 0.19759
 H 1.61209 0.92676 -0.15755
 H -2.72212 0.37608 0.39518
 H 2.71879 0.38943 -0.39955
13
bifur_IRC_Distances_MW_output/new_data/bifur_traj4_Distances point 273
C -1.01072 -0.76629 0.48846
 C 1.00071 -0.76482 -0.49159
 C -0.03453 -1.17593 -0.02140
 C -1.74718 0.49367 0.28516
 C 1.74733 0.50203 -0.28642
 F -1.56220 -1.58307 1.33510
 F 1.59675 -1.58611 -1.30764
 H -1.50767 1.13784 0.14145
 H 1.46169 1.14621 -0.17590
 H -1.56165 0.91708 0.19834
 H 1.62052 0.92544 -0.16149
 H -2.72551 0.37028 0.39567
 H 2.72245 0.38366 -0.39973
13
bifur_IRC_Distances_MW_output/new_data/bifur_traj4_Distances point 274
C -1.00997 -0.76354 0.49079
 C 1.00014 -0.76203 -0.49349
 C -0.03391 -1.16835 -0.01994
 C -1.75266 0.49250 0.28673
 C 1.75282 0.50091 -0.28805
 F -1.55535 -1.58189 1.33989
 F 1.58928 -1.58482 -1.31368
 H -1.51619 1.13813 0.14409
 H 1.47129 1.14655 -0.17654
 H -1.57131 0.91573 0.19928
 H 1.62870 0.92415 -0.16529
 H -2.72883 0.36462 0.39606
 H 2.72599 0.37804 -0.39984
13
bifur_IRC_Distances_MW_output/new_data/bifur_traj4_Distances point 275
C -1.00926 -0.76090 0.49298
 C 0.99961 -0.75935 -0.49530
 C -0.03336 -1.16103 -0.01862
 C -1.75790 0.49138 0.28826
 C 1.75806 0.49983 -0.28964
 F -1.54883 -1.58076 1.34440
 F 1.58218 -1.58358 -1.31932
 H -1.52436 1.13842 0.14665
 H 1.48042 1.14688 -0.17732
 H -1.58050 0.91443 0.20037
 H 1.63656 0.92290 -0.16893
 H -2.73204 0.35916 0.39636
 H 2.72941 0.37262 -0.39990
13
bifur_IRC_Distances_MW_output/new_data/bifur_traj4_Distances point 276
C -1.00926 -0.76090 0.49298
 C 0.99961 -0.75935 -0.49530
 C -0.03336 -1.16103 -0.01862
 C -1.75790 0.49138 0.28826
 C 1.75806 0.49983 -0.28964
 F -1.54883 -1.58076 1.34440
 F 1.58218 -1.58358 -1.31931
 H -1.52436 1.13842 0.14665
 H 1.48042 1.14688 -0.17732
 H -1.58050 0.91443 0.20037
 H 1.63656 0.92290 -0.16893
 H -2.73204 0.35916 0.39636
 H 2.72941 0.37262 -0.39990
13
bifur_IRC_Distances_MW_output/new_data/bifur_traj4_Distances point 277
C -1.00803 -0.75609 0.49685
 C 0.99866 -0.75446 -0.49853
 C -0.03244 -1.14769 -0.01642
 C -1.76735 0.48933 0.29109
 C 1.76752 0.49787 -0.29255
 F -1.53711 -1.57872 1.35235
 F 1.56949 -1.58135 -1.32914
 H -1.53908 1.13895 0.15137
 H 1.49678 1.14750 -0.17912
 H -1.59691 0.91205 0.20276
 H 1.65075 0.92062 -0.17550
 H -2.73790 0.34922 0.39672
 H 2.73560 0.36276 -0.39987
13
bifur_IRC_Distances_MW_output/new_data/bifur_traj4_Distances point 278
C -1.00750 -0.75398 0.49849
 C 0.99826 -0.75231 -0.49992
 C -0.03206 -1.14182 -0.01554
 C -1.77145 0.48844 0.29235
 C 1.77163 0.49701 -0.29385
 F -1.53204 -1.57782 1.35574
 F 1.56401 -1.58038 -1.33328
 H -1.54547 1.13919 0.15347
 H 1.50386 1.14778 -0.18005
 H -1.60399 0.91099 0.20397
 H 1.65694 0.91961 -0.17837
 H -2.74048 0.34486 0.39680
 H 2.73831 0.35843 -0.39981
13
bifur_IRC_Distances_MW_output/new_data/bifur_traj4_Distances point 279
C -1.00703 -0.75203 0.49998
 C 0.99789 -0.75033 -0.50119
 C -0.03173 -1.13640 -0.01476
 C -1.77521 0.48761 0.29351
 C 1.77540 0.49621 -0.29504
 F -1.52740 -1.57700 1.35881
 F 1.55901 -1.57948 -1.33702
 H -1.55134 1.13941 0.15542
 H 1.51032 1.14804 -0.18097
 H -1.61046 0.91002 0.20515
 H 1.66262 0.91868 -0.18102
 H -2.74287 0.34083 0.39684
 H 2.74081 0.35444 -0.39972
13
bifur_IRC_Distances_MW_output/new_data/bifur_traj4_Distances point 280
C -1.00659 -0.75018 0.50137
 C 0.99755 -0.74846 -0.50237
 C -0.03143 -1.13125 -0.01405
 C -1.77877 0.48682 0.29463
 C 1.77896 0.49546 -0.29618
 F -1.52303 -1.57622 1.36167
 F 1.55430 -1.57864 -1.34049
 H -1.55688 1.13962 0.15729
 H 1.51641 1.14828 -0.18192
 H -1.61655 0.90910 0.20634
 H 1.66798 0.91780 -0.18353
 H -2.74513 0.33701 0.39685
 H 2.74318 0.35066 -0.39961
13
bifur_IRC_Distances_MW_output/new_data/bifur_traj4_Distances point 281
C -1.00616 -0.74836 0.50272
 C 0.99721 -0.74660 -0.50353
 C -0.03114 -1.12617 -0.01338
 C -1.78226 0.48604 0.29573
 C 1.78245 0.49472 -0.29732
 F -1.51874 -1.57546 1.36445
 F 1.54969 -1.57781 -1.34385
 H -1.56232 1.13983 0.15915
 H 1.52238 1.14853 -0.18290
 H -1.62251 0.90818 0.20757
 H 1.67326 0.91693 -0.18601
 H -2.74738 0.33324 0.39683
 H 2.74551 0.34693 -0.39948
13
bifur_IRC_Distances_MW_output/new_data/bifur_traj4_Distances point 282
C -1.00573 -0.74649 0.50409
 C 0.99687 -0.74471 -0.50471
 C -0.03085 -1.12096 -0.01271
 C -1.78581 0.48525 0.29687
 C 1.78602 0.49396 -0.29848
 F -1.51439 -1.57468 1.36726
 F 1.54501 -1.57696 -1.34722
 H -1.56786 1.14005 0.16107
 H 1.52844 1.14878 -0.18396
 H -1.62856 0.90725 0.20889
 H 1.67864 0.91603 -0.18855
 H -2.74967 0.32938 0.39678
 H 2.74790 0.34310 -0.39932
13
bifur_IRC_Distances_MW_output/new_data/bifur_traj4_Distances point 283
C -1.00528 -0.74452 0.50551
 C 0.99652 -0.74270 -0.50594
 C -0.03056 -1.11544 -0.01204
 C -1.78955 0.48441 0.29808
 C 1.78976 0.49315 -0.29972
 F -1.50981 -1.57386 1.37017
 F 1.54011 -1.57607 -1.35071
 H -1.57368 1.14028 0.16311
 H 1.53480 1.14905 -0.18514
 H -1.63491 0.90625 0.21035
 H 1.68430 0.91508 -0.19124
 H -2.75211 0.32530 0.39670
 H 2.75042 0.33906 -0.39913
13
bifur_IRC_Distances_MW_output/new_data/bifur_traj4_Distances point 284
C -1.00481 -0.74237 0.50703
 C 0.99614 -0.74052 -0.50726
 C -0.03025 -1.10944 -0.01134
 C -1.79359 0.48349 0.29940
 C 1.79381 0.49228 -0.30106
 F -1.50489 -1.57297 1.37327
 F 1.53483 -1.57510 -1.35442
 H -1.57997 1.14054 0.16535
 H 1.54166 1.14934 -0.18648
 H -1.64175 0.90517 0.21199
 H 1.69041 0.91404 -0.19416
 H -2.75476 0.32087 0.39657
 H 2.75316 0.33468 -0.39889
13
bifur_IRC_Distances_MW_output/new_data/bifur_traj4_Distances point 285
C -1.00429 -0.74000 0.50868
 C 0.99573 -0.73811 -0.50870
 C -0.02992 -1.10280 -0.01059
 C -1.79803 0.48248 0.30087
 C 1.79827 0.49131 -0.30256
 F -1.49948 -1.57199 1.37664
 F 1.52905 -1.57403 -1.35843
 H -1.58688 1.14083 0.16786
 H 1.54918 1.14967 -0.18804
 H -1.64924 0.90397 0.21389
 H 1.69714 0.91289 -0.19740
 H -2.75769 0.31596 0.39639
 H 2.75618 0.32982 -0.39860
13
bifur_IRC_Distances_MW_output/new_data/bifur_traj4_Distances point 286
C -1.00372 -0.73735 0.51049
 C 0.99528 -0.73542 -0.51028
 C -0.02957 -1.09537 -0.00980
 C -1.80296 0.48135 0.30252
 C 1.80321 0.49023 -0.30424
 F -1.49351 -1.57090 1.38032
 F 1.52265 -1.57284 -1.36280
 H -1.59454 1.14116 0.17069
 H 1.55750 1.15004 -0.18987
 H -1.65753 0.90262 0.21610
 H 1.70461 0.91160 -0.20103
 H -2.76098 0.31048 0.39614
 H 2.75956 0.32440 -0.39823
13
bifur_IRC_Distances_MW_output/new_data/bifur_traj4_Distances point 287
C -1.00372 -0.73735 0.51049
 C 0.99528 -0.73542 -0.51028
 C -0.02957 -1.09537 -0.00980
 C -1.80296 0.48135 0.30252
 C 1.80321 0.49023 -0.30424
 F -1.49351 -1.57090 1.38032
 F 1.52265 -1.57284 -1.36280
 H -1.59454 1.14116 0.17069
 H 1.55750 1.15004 -0.18987
 H -1.65753 0.90262 0.21610
 H 1.70461 0.91160 -0.20103
 H -2.76098 0.31048 0.39614
 H 2.75956 0.32440 -0.39823
13
bifur_IRC_Distances_MW_output/new_data/bifur_traj4_Distances point 288
C -1.00246 -0.73120 0.51455
 C 0.99427 -0.72918 -0.51386
 C -0.02880 -1.07810 -0.00810
 C -1.81427 0.47873 0.30638
 C 1.81454 0.48773 -0.30817
 F -1.47988 -1.56838 1.38852
 F 1.50811 -1.57011 -1.37247
 H -1.61208 1.14193 0.17737
 H 1.57649 1.15090 -0.19444
 H -1.67642 0.89948 0.22155
 H 1.72174 0.90859 -0.20949
 H -2.76862 0.29777 0.39537
 H 2.76737 0.31185 -0.39720
13
bifur_IRC_Distances_MW_output/new_data/bifur_traj4_Distances point 289
C -1.00180 -0.72782 0.51670
 C 0.99374 -0.72574 -0.51578
 C -0.02840 -1.06857 -0.00724
 C -1.82042 0.47729 0.30853
 C 1.82071 0.48635 -0.31034
 F -1.47251 -1.56701 1.39284
 F 1.50025 -1.56861 -1.37755
 H -1.62161 1.14236 0.18113
 H 1.58677 1.15139 -0.19714
 H -1.68663 0.89773 0.22474
 H 1.73105 0.90692 -0.21418
 H -2.77284 0.29078 0.39483
 H 2.77166 0.30494 -0.39654
13
bifur_IRC_Distances_MW_output/new_data/bifur_traj4_Distances point 290
C -1.00113 -0.72432 0.51888
 C 0.99320 -0.72219 -0.51773
 C -0.02800 -1.05870 -0.00640
 C -1.82672 0.47580 0.31076
 C 1.82703 0.48492 -0.31261
 F -1.46499 -1.56560 1.39717
 F 1.49224 -1.56707 -1.38262
 H -1.63135 1.14282 0.18507
 H 1.59727 1.15189 -0.20005
 H -1.69705 0.89593 0.22816
 H 1.74060 0.90518 -0.21905
 H -2.77721 0.28355 0.39421
 H 2.77609 0.29780 -0.39578
13
bifur_IRC_Distances_MW_output/new_data/bifur_traj4_Distances point 291
C -1.00047 -0.72075 0.52104
 C 0.99267 -0.71857 -0.51968
 C -0.02760 -1.04861 -0.00560
 C -1.83309 0.47428 0.31305
 C 1.83343 0.48347 -0.31493
 F -1.45741 -1.56417 1.40146
 F 1.48418 -1.56551 -1.38761
 H -1.64119 1.14329 0.18914
 H 1.60786 1.15241 -0.20315
 H -1.70755 0.89407 0.23178
 H 1.75025 0.90340 -0.22406
 H -2.78168 0.27618 0.39349
 H 2.78061 0.29052 -0.39494
13
bifur_IRC_Distances_MW_output/new_data/bifur_traj4_Distances point 292
C -0.99981 -0.71712 0.52319
 C 0.99215 -0.71488 -0.52162
 C -0.02721 -1.03833 -0.00482
 C -1.83952 0.47273 0.31540
 C 1.83988 0.48198 -0.31729
 F -1.44981 -1.56273 1.40567
 F 1.47610 -1.56393 -1.39252
 H -1.65110 1.14377 0.19334
 H 1.61850 1.15294 -0.20642
 H -1.71810 0.89217 0.23558
 H 1.75997 0.90158 -0.22917
 H -2.78623 0.26868 0.39269
 H 2.78520 0.28312 -0.39402
13
bifur_IRC_Distances_MW_output/new_data/bifur_traj4_Distances point 293
C -0.99917 -0.71343 0.52532
 C 0.99163 -0.71113 -0.52356
 C -0.02683 -1.02784 -0.00407
 C -1.84601 0.47115 0.31780
 C 1.84639 0.48048 -0.31972
 F -1.44218 -1.56126 1.40982
 F 1.46798 -1.56232 -1.39734
 H -1.66107 1.14428 0.19768
 H 1.62920 1.15349 -0.20987
 H -1.72870 0.89023 0.23956
 H 1.76976 0.89971 -0.23441
 H -2.79088 0.26105 0.39179
 H 2.78986 0.27559 -0.39301
13
bifur_IRC_Distances_MW_output/new_data/bifur_traj4_Distances point 294
C -0.99853 -0.70965 0.52745
 C 0.99112 -0.70730 -0.52549
 C -0.02645 -1.01712 -0.00335
 C -1.85258 0.46954 0.32026
 C 1.85298 0.47893 -0.32220
 F -1.43449 -1.55978 1.41392
 F 1.45981 -1.56069 -1.40208
 H -1.67115 1.14479 0.20216
 H 1.63999 1.15405 -0.21350
 H -1.73938 0.88824 0.24373
 H 1.77967 0.89779 -0.23978
 H -2.79563 0.25327 0.39081
 H 2.79461 0.26791 -0.39191
13
bifur_IRC_Distances_MW_output/new_data/bifur_traj4_Distances point 295
C -0.99789 -0.70579 0.52957
 C 0.99062 -0.70337 -0.52744
 C -0.02606 -1.00610 -0.00266
 C -1.85925 0.46789 0.32279
 C 1.85968 0.47735 -0.32475
 F -1.42671 -1.55826 1.41798
 F 1.45156 -1.55902 -1.40678
 H -1.68137 1.14533 0.20682
 H 1.65093 1.15463 -0.21734
 H -1.75020 0.88619 0.24813
 H 1.78973 0.89581 -0.24533
 H -2.80051 0.24529 0.38972
 H 2.79948 0.26004 -0.39070
13
bifur_IRC_Distances_MW_output/new_data/bifur_traj4_Distances point 296
C -0.99726 -0.70180 0.53170
 C 0.99012 -0.69932 -0.52941
 C -0.02568 -0.99472 -0.00198
 C -1.86607 0.46619 0.32541
 C 1.86652 0.47572 -0.32739
 F -1.41881 -1.55671 1.42201
 F 1.44317 -1.55731 -1.41143
 H -1.69178 1.14589 0.21168
 H 1.66206 1.15523 -0.22142
 H -1.76120 0.88406 0.25277
 H 1.79998 0.89376 -0.25109
 H -2.80555 0.23707 0.38853
 H 2.80449 0.25194 -0.38939
13
bifur_IRC_Distances_MW_output/new_data/bifur_traj4_Distances point 297
C -0.99662 -0.69768 0.53385
 C 0.98962 -0.69513 -0.53139
 C -0.02529 -0.98292 -0.00132
 C -1.87306 0.46443 0.32814
 C 1.87354 0.47403 -0.33013
 F -1.41075 -1.55512 1.42604
 F 1.43462 -1.55554 -1.41607
 H -1.70243 1.14648 0.21677
 H 1.67344 1.15585 -0.22575
 H -1.77244 0.88184 0.25768
 H 1.81048 0.89162 -0.25708
 H -2.81077 0.22858 0.38721
 H 2.80967 0.24356 -0.38795
13
bifur_IRC_Distances_MW_output/new_data/bifur_traj4_Distances point 298
C -0.99662 -0.69768 0.53385
 C 0.98962 -0.69513 -0.53139
 C -0.02529 -0.98292 -0.00132
 C -1.87306 0.46443 0.32814
 C 1.87354 0.47403 -0.33013
 F -1.41075 -1.55512 1.42604
 F 1.43462 -1.55554 -1.41607
 H -1.70243 1.14648 0.21677
 H 1.67344 1.15585 -0.22575
 H -1.77244 0.88184 0.25768
 H 1.81048 0.89162 -0.25708
 H -2.81077 0.22858 0.38721
 H 2.80967 0.24356 -0.38795
13
bifur_IRC_Distances_MW_output/new_data/bifur_traj4_Distances point 299
C -0.99534 -0.68898 0.53820
 C 0.98863 -0.68629 -0.53546
 C -0.02448 -0.95796 -0.00004
 C -1.88760 0.46071 0.33392
 C 1.88813 0.47046 -0.33594
 F -1.39413 -1.55178 1.43404
 F 1.41699 -1.55184 -1.42528
 H -1.72450 1.14774 0.22772
 H 1.69698 1.15718 -0.23524
 H -1.79569 0.87712 0.26839
 H 1.83227 0.88705 -0.26985
 H -2.82183 0.21068 0.38419
 H 2.82057 0.22591 -0.38466
13
bifur_IRC_Distances_MW_output/new_data/bifur_traj4_Distances point 300
C -0.99471 -0.68445 0.54037
 C 0.98815 -0.68169 -0.53750
 C -0.02407 -0.94492 0.00057
 C -1.89507 0.45877 0.33694
 C 1.89562 0.46860 -0.33898
 F -1.38566 -1.55006 1.43796
 F 1.40801 -1.54992 -1.42978
 H -1.73578 1.14841 0.23352
 H 1.70901 1.15787 -0.24036
 H -1.80755 0.87463 0.27414
 H 1.84342 0.88464 -0.27656
 H -2.82759 0.20137 0.38250
 H 2.82623 0.21673 -0.38282
13
bifur_IRC_Distances_MW_output/new_data/bifur_traj4_Distances point 301
C -0.99409 -0.67988 0.54250
 C 0.98768 -0.67705 -0.53951
 C -0.02366 -0.93176 0.00114
 C -1.90252 0.45682 0.34000
 C 1.90309 0.46672 -0.34204
 F -1.37727 -1.54833 1.44175
 F 1.39911 -1.54799 -1.43413
 H -1.74701 1.14908 0.23944
 H 1.72097 1.15858 -0.24563
 H -1.81934 0.87211 0.28003
 H 1.85453 0.88219 -0.28336
 H -2.83342 0.19200 0.38071
 H 2.83193 0.20749 -0.38088
13
bifur_IRC_Distances_MW_output/new_data/bifur_traj4_Distances point 302
C -0.99350 -0.67535 0.54456
 C 0.98725 -0.67244 -0.54147
 C -0.02326 -0.91865 0.00167
 C -1.90985 0.45487 0.34305
 C 1.91045 0.46486 -0.34510
 F -1.36906 -1.54662 1.44536
 F 1.39040 -1.54607 -1.43828
 H -1.75802 1.14976 0.24538
 H 1.73270 1.15927 -0.25098
 H -1.83090 0.86959 0.28599
 H 1.86543 0.87974 -0.29017
 H -2.83921 0.18271 0.37885
 H 2.83758 0.19833 -0.37887
13
bifur_IRC_Distances_MW_output/new_data/bifur_traj4_Distances point 303
C -0.99294 -0.67087 0.54654
 C 0.98683 -0.66789 -0.54336
 C -0.02286 -0.90567 0.00216
 C -1.91703 0.45295 0.34607
 C 1.91765 0.46301 -0.34812
 F -1.36106 -1.54494 1.44878
 F 1.38193 -1.54419 -1.44220
 H -1.76878 1.15044 0.25131
 H 1.74415 1.15996 -0.25637
 H -1.84218 0.86708 0.29198
 H 1.87609 0.87730 -0.29693
 H -2.84495 0.17353 0.37695
 H 2.84315 0.18928 -0.37681
13
bifur_IRC_Distances_MW_output/new_data/bifur_traj4_Distances point 304
C -0.99239 -0.66641 0.54846
 C 0.98644 -0.66336 -0.54520
 C -0.02246 -0.89274 0.00262
 C -1.92411 0.45105 0.34908
 C 1.92474 0.46116 -0.35113
 F -1.35323 -1.54327 1.45204
 F 1.37362 -1.54232 -1.44594
 H -1.77935 1.15111 0.25727
 H 1.75540 1.16065 -0.26181
 H -1.85325 0.86456 0.29801
 H 1.88656 0.87485 -0.30370
 H -2.85066 0.16443 0.37498
 H 2.84869 0.18030 -0.37468
13
bifur_IRC_Distances_MW_output/new_data/bifur_traj4_Distances point 305
C -0.99187 -0.66193 0.55034
 C 0.98607 -0.65881 -0.54702
 C -0.02207 -0.87970 0.00306
 C -1.93117 0.44912 0.35212
 C 1.93182 0.45931 -0.35416
 F -1.34546 -1.54161 1.45518
 F 1.36538 -1.54044 -1.44955
 H -1.78986 1.15179 0.26332
 H 1.76658 1.16133 -0.26738
 H -1.86426 0.86201 0.30417
 H 1.89699 0.87237 -0.31054
 H -2.85641 0.15527 0.37294
 H 2.85426 0.17128 -0.37247
13
bifur_IRC_Distances_MW_output/new_data/bifur_traj4_Distances point 306
C -0.99135 -0.65736 0.55220
 C 0.98571 -0.65417 -0.54883
 C -0.02167 -0.86639 0.00347
 C -1.93831 0.44716 0.35522
 C 1.93897 0.45741 -0.35726
 F -1.33765 -1.53991 1.45825
 F 1.35710 -1.53852 -1.45307
 H -1.80045 1.15248 0.26954
 H 1.77784 1.16203 -0.27315
 H -1.87534 0.85939 0.31053
 H 1.90750 0.86981 -0.31756
 H -2.86229 0.14596 0.37079
 H 2.85992 0.16209 -0.37013
13
bifur_IRC_Distances_MW_output/new_data/bifur_traj4_Distances point 307
C -0.99083 -0.65265 0.55407
 C 0.98536 -0.64938 -0.55066
 C -0.02125 -0.85264 0.00387
 C -1.94560 0.44514 0.35842
 C 1.94628 0.45546 -0.36045
 F -1.32972 -1.53817 1.46128
 F 1.34870 -1.53655 -1.45655
 H -1.81124 1.15320 0.27601
 H 1.78931 1.16275 -0.27919
 H -1.88662 0.85668 0.31717
 H 1.91821 0.86715 -0.32483
 H -2.86836 0.13637 0.36851
 H 2.86575 0.15264 -0.36765
13
bifur_IRC_Distances_MW_output/new_data/bifur_traj4_Distances point 308
C -0.99031 -0.64778 0.55596
 C 0.98502 -0.64443 -0.55251
 C -0.02082 -0.83838 0.00425
 C -1.95308 0.44304 0.36174
 C 1.95377 0.45343 -0.36376
 F -1.32163 -1.53637 1.46427
 F 1.34013 -1.53452 -1.45999
 H -1.82227 1.15395 0.28277
 H 1.80104 1.16349 -0.28553
 H -1.89815 0.85384 0.32413
 H 1.92917 0.86438 -0.33239
 H -2.87465 0.12647 0.36608
 H 2.87178 0.14288 -0.36501
13
bifur_IRC_Distances_MW_output/new_data/bifur_traj4_Distances point 309
C -0.99031 -0.64778 0.55596
 C 0.98502 -0.64443 -0.55251
 C -0.02082 -0.83838 0.00425
 C -1.95308 0.44304 0.36174
 C 1.95377 0.45343 -0.36376
 F -1.32163 -1.53637 1.46427
 F 1.34013 -1.53452 -1.45999
 H -1.82227 1.15395 0.28277
 H 1.80104 1.16349 -0.28553
 H -1.89815 0.85384 0.32413
 H 1.92917 0.86438 -0.33239
 H -2.87465 0.12647 0.36608
 H 2.87178 0.14288 -0.36501
13
bifur_IRC_Distances_MW_output/new_data/bifur_traj4_Distances point 310
C -0.98931 -0.63778 0.55966
 C 0.98438 -0.63428 -0.55619
 C -0.01992 -0.80905 0.00493
 C -1.96822 0.43874 0.36857
 C 1.96893 0.44926 -0.37056
 F -1.30541 -1.53269 1.46999
 F 1.32293 -1.53035 -1.46656
 H -1.84449 1.15548 0.29680
 H 1.82465 1.16499 -0.29880
 H -1.92136 0.84795 0.33865
 H 1.95126 0.85861 -0.34803
 H -2.88758 0.10622 0.36087
 H 2.88413 0.12290 -0.35933
13
bifur_IRC_Distances_MW_output/new_data/bifur_traj4_Distances point 311
C -0.98885 -0.63293 0.56139
 C 0.98411 -0.62935 -0.55792
 C -0.01948 -0.79476 0.00522
 C -1.97548 0.43665 0.37189
 C 1.97620 0.44722 -0.37387
 F -1.29771 -1.53090 1.47256
 F 1.31477 -1.52832 -1.46953
 H -1.85509 1.15622 0.30370
 H 1.83592 1.16571 -0.30538
 H -1.93243 0.84506 0.34582
 H 1.96181 0.85577 -0.35569
 H -2.89387 0.09641 0.35825
 H 2.89011 0.11322 -0.35645
13
bifur_IRC_Distances_MW_output/new_data/bifur_traj4_Distances point 312
C -0.98842 -0.62830 0.56299
 C 0.98386 -0.62465 -0.55953
 C -0.01906 -0.78112 0.00548
 C -1.98234 0.43465 0.37507
 C 1.98307 0.44528 -0.37702
 F -1.29047 -1.52920 1.47491
 F 1.30709 -1.52639 -1.47223
 H -1.86508 1.15692 0.31032
 H 1.84653 1.16639 -0.31172
 H -1.94286 0.84228 0.35272
 H 1.97176 0.85304 -0.36303
 H -2.89989 0.08708 0.35569
 H 2.89581 0.10402 -0.35364
13
bifur_IRC_Distances_MW_output/new_data/bifur_traj4_Distances point 313
C -0.98803 -0.62391 0.56448
 C 0.98364 -0.62019 -0.56104
 C -0.01866 -0.76815 0.00570
 C -1.98881 0.43276 0.37808
 C 1.98954 0.44343 -0.38002
 F -1.28368 -1.52759 1.47703
 F 1.29990 -1.52455 -1.47468
 H -1.87448 1.15759 0.31666
 H 1.85651 1.16703 -0.31780
 H -1.95266 0.83962 0.35933
 H 1.98110 0.85042 -0.37002
 H -2.90560 0.07824 0.35320
 H 2.90122 0.09530 -0.35091
13
bifur_IRC_Distances_MW_output/new_data/bifur_traj4_Distances point 314
C -0.98767 -0.61971 0.56586
 C 0.98345 -0.61593 -0.56246
 C -0.01827 -0.75574 0.00589
 C -1.99495 0.43094 0.38097
 C 1.99568 0.44167 -0.38288
 F -1.27727 -1.52605 1.47898
 F 1.29311 -1.52280 -1.47693
 H -1.88336 1.15822 0.32275
 H 1.86594 1.16763 -0.32367
 H -1.96193 0.83706 0.36570
 H 1.98995 0.84790 -0.37674
 H -2.91107 0.06982 0.35079
 H 2.90639 0.08699 -0.34825
13
bifur_IRC_Distances_MW_output/new_data/bifur_traj4_Distances point 315
C -0.98733 -0.61567 0.56717
 C 0.98328 -0.61182 -0.56380
 C -0.01789 -0.74375 0.00605
 C -2.00084 0.42919 0.38376
 C 2.00156 0.43996 -0.38565
 F -1.27116 -1.52456 1.48077
 F 1.28664 -1.52111 -1.47900
 H -1.89185 1.15883 0.32865
 H 1.87496 1.16821 -0.32938
 H -1.97078 0.83457 0.37188
 H 1.99841 0.84545 -0.38323
 H -2.91636 0.06171 0.34842
 H 2.91136 0.07899 -0.34563
13
bifur_IRC_Distances_MW_output/new_data/bifur_traj4_Distances point 316
C -0.98701 -0.61173 0.56842
 C 0.98313 -0.60783 -0.56509
 C -0.01752 -0.73208 0.00620
 C -2.00653 0.42749 0.38647
 C 2.00725 0.43829 -0.38834
 F -1.26528 -1.52311 1.48244
 F 1.28041 -1.51946 -1.48094
 H -1.90004 1.15942 0.33442
 H 1.88365 1.16876 -0.33498
 H -1.97932 0.83214 0.37794
 H 2.00656 0.84305 -0.38958
 H -2.92150 0.05384 0.34607
 H 2.91620 0.07122 -0.34304
13
bifur_IRC_Distances_MW_output/new_data/bifur_traj4_Distances point 317
C -0.98670 -0.60787 0.56961
 C 0.98299 -0.60392 -0.56633
 C -0.01716 -0.72063 0.00633
 C -2.01207 0.42582 0.38913
 C 2.01278 0.43666 -0.39097
 F -1.25958 -1.52169 1.48402
 F 1.27438 -1.51785 -1.48276
 H -1.90800 1.15999 0.34011
 H 1.89209 1.16929 -0.34052
 H -1.98761 0.82974 0.38392
 H 2.01449 0.84068 -0.39582
 H -2.92656 0.04614 0.34374
 H 2.92094 0.06362 -0.34046
13
bifur_IRC_Distances_MW_output/new_data/bifur_traj4_Distances point 318
C -0.98641 -0.60407 0.57077
 C 0.98286 -0.60006 -0.56754
 C -0.01679 -0.70932 0.00644
 C -2.01751 0.42417 0.39176
 C 2.01821 0.43504 -0.39358
 F -1.25401 -1.52028 1.48551
 F 1.26849 -1.51625 -1.48449
 H -1.91578 1.16055 0.34575
 H 1.90036 1.16981 -0.34602
 H -1.99573 0.82736 0.38986
 H 2.02224 0.83833 -0.40200
 H -2.93155 0.03856 0.34140
 H 2.92561 0.05614 -0.33787
13
bifur_IRC_Distances_MW_output/new_data/bifur_traj4_Distances point 319
C -0.98613 -0.60030 0.57189
 C 0.98275 -0.59624 -0.56872
 C -0.01643 -0.69809 0.00653
 C -2.02287 0.42254 0.39437
 C 2.02356 0.43344 -0.39616
 F -1.24855 -1.51888 1.48692
 F 1.26271 -1.51467 -1.48613
 H -1.92344 1.16111 0.35137
 H 1.90848 1.17032 -0.35151
 H -2.00371 0.82499 0.39578
 H 2.02987 0.83598 -0.40814
 H -2.93650 0.03107 0.33906
 H 2.93025 0.04874 -0.33526
13
bifur_IRC_Distances_MW_output/new_data/bifur_traj4_Distances point 320
C -0.98613 -0.60030 0.57189
 C 0.98275 -0.59624 -0.56872
 C -0.01643 -0.69809 0.00653
 C -2.02287 0.42254 0.39437
 C 2.02356 0.43344 -0.39616
 F -1.24855 -1.51888 1.48692
 F 1.26271 -1.51467 -1.48613
 H -1.92344 1.16111 0.35137
 H 1.90848 1.17032 -0.35151
 H -2.00371 0.82499 0.39578
 H 2.02987 0.83598 -0.40814
 H -2.93650 0.03107 0.33906
 H 2.93025 0.04874 -0.33526
13
bifur_IRC_Distances_MW_output/new_data/bifur_traj4_Distances point 321
C -0.98559 -0.59284 0.57404
 C 0.98255 -0.58868 -0.57101
 C -0.01570 -0.67586 0.00668
 C -2.03339 0.41930 0.39954
 C 2.03406 0.43026 -0.40127
 F -1.23790 -1.51611 1.48955
 F 1.25144 -1.51154 -1.48919
 H -1.93841 1.16218 0.36256
 H 1.92436 1.17131 -0.36250
 H -2.01931 0.82026 0.40759
 H 2.04479 0.83128 -0.42036
 H -2.94632 0.01629 0.33432
 H 2.93941 0.03416 -0.32998
13
bifur_IRC_Distances_MW_output/new_data/bifur_traj4_Distances point 322
C -0.98534 -0.58919 0.57507
 C 0.98247 -0.58499 -0.57210
 C -0.01533 -0.66496 0.00674
 C -2.03850 0.41771 0.40207
 C 2.03916 0.42870 -0.40377
 F -1.23275 -1.51475 1.49076
 F 1.24601 -1.51000 -1.49060
 H -1.94566 1.16270 0.36808
 H 1.93205 1.17178 -0.36793
 H -2.02686 0.81792 0.41343
 H 2.05201 0.82896 -0.42637
 H -2.95115 0.00908 0.33196
 H 2.94389 0.02704 -0.32733
13
bifur_IRC_Distances_MW_output/new_data/bifur_traj4_Distances point 323
C -0.98510 -0.58563 0.57605
 C 0.98240 -0.58139 -0.57316
 C -0.01498 -0.65433 0.00678
 C -2.04346 0.41616 0.40454
 C 2.04410 0.42717 -0.40621
 F -1.22778 -1.51342 1.49189
 F 1.24076 -1.50850 -1.49191
 H -1.95267 1.16321 0.37348
 H 1.93948 1.17223 -0.37326
 H -2.03417 0.81563 0.41915
 H 2.05900 0.82669 -0.43225
 H -2.95585 0.00207 0.32963
 H 2.94826 0.02012 -0.32472
13
bifur_IRC_Distances_MW_output/new_data/bifur_traj4_Distances point 324
C -0.98487 -0.58219 0.57698
 C 0.98234 -0.57791 -0.57417
 C -0.01463 -0.64404 0.00681
 C -2.04824 0.41467 0.40694
 C 2.04886 0.42570 -0.40858
 F -1.22302 -1.51213 1.49293
 F 1.23573 -1.50705 -1.49313
 H -1.95941 1.16369 0.37873
 H 1.94663 1.17266 -0.37844
 H -2.04119 0.81340 0.42471
 H 2.06571 0.82447 -0.43796
 H -2.96041 -0.00470 0.32735
 H 2.95249 0.01343 -0.32216
13
bifur_IRC_Distances_MW_output/new_data/bifur_traj4_Distances point 325
C -0.98466 -0.57885 0.57787
 C 0.98230 -0.57453 -0.57514
 C -0.01429 -0.63403 0.00683
 C -2.05286 0.41321 0.40926
 C 2.05346 0.42426 -0.41087
 F -1.21842 -1.51087 1.49391
 F 1.23088 -1.50563 -1.49427
 H -1.96592 1.16415 0.38384
 H 1.95352 1.17307 -0.38351
 H -2.04797 0.81122 0.43014
 H 2.07220 0.82231 -0.44352
 H -2.96485 -0.01126 0.32511
 H 2.95660 0.00695 -0.31964
13
bifur_IRC_Distances_MW_output/new_data/bifur_traj4_Distances point 326
C -0.98445 -0.57558 0.57873
 C 0.98226 -0.57121 -0.57608
 C -0.01395 -0.62421 0.00683
 C -2.05737 0.41178 0.41155
 C 2.05796 0.42285 -0.41313
 F -1.21395 -1.50963 1.49482
 F 1.22617 -1.50425 -1.49534
 H -1.97226 1.16460 0.38888
 H 1.96024 1.17346 -0.38851
 H -2.05457 0.80908 0.43549
 H 2.07851 0.82017 -0.44898
 H -2.96921 -0.01767 0.32289
 H 2.96063 0.00061 -0.31715
13
bifur_IRC_Distances_MW_output/new_data/bifur_traj4_Distances point 327
C -0.98426 -0.57232 0.57956
 C 0.98222 -0.56793 -0.57700
 C -0.01361 -0.61445 0.00683
 C -2.06184 0.41036 0.41382
 C 2.06240 0.42144 -0.41537
 F -1.20955 -1.50840 1.49570
 F 1.22153 -1.50287 -1.49636
 H -1.97852 1.16504 0.39390
 H 1.96687 1.17384 -0.39351
 H -2.06109 0.80694 0.44083
 H 2.08475 0.81804 -0.45443
 H -2.97354 -0.02403 0.32067
 H 2.96464 -0.00567 -0.31464
13
bifur_IRC_Distances_MW_output/new_data/bifur_traj4_Distances point 328
C -0.98406 -0.56906 0.58039
 C 0.98220 -0.56463 -0.57792
 C -0.01327 -0.60465 0.00682
 C -2.06630 0.40893 0.41610
 C 2.06684 0.42003 -0.41762
 F -1.20516 -1.50715 1.49654
 F 1.21690 -1.50148 -1.49735
 H -1.98477 1.16548 0.39896
 H 1.97349 1.17422 -0.39854
 H -2.06760 0.80478 0.44621
 H 2.09097 0.81589 -0.45992
 H -2.97790 -0.03040 0.31841
 H 2.96866 -0.01196 -0.31209
13
bifur_IRC_Distances_MW_output/new_data/bifur_traj4_Distances point 329
C -0.98387 -0.56577 0.58121
 C 0.98218 -0.56131 -0.57883
 C -0.01292 -0.59479 0.00680
 C -2.07078 0.40750 0.41840
 C 2.07129 0.41861 -0.41988
 F -1.20078 -1.50590 1.49735
 F 1.21229 -1.50008 -1.49830
 H -1.99102 1.16592 0.40407
 H 1.98010 1.17459 -0.40364
 H -2.07411 0.80260 0.45165
 H 2.09719 0.81371 -0.46545
 H -2.98230 -0.03680 0.31612
 H 2.97271 -0.01828 -0.30949
13
bifur_IRC_Distances_MW_output/new_data/bifur_traj4_Distances point 330
C -0.98368 -0.56251 0.58200
 C 0.98217 -0.55802 -0.57973
 C -0.01258 -0.58499 0.00677
 C -2.07521 0.40607 0.42069
 C 2.07570 0.41720 -0.42213
 F -1.19645 -1.50464 1.49811
 F 1.20774 -1.49869 -1.49920
 H -1.99719 1.16634 0.40917
 H 1.98663 1.17496 -0.40873
 H -2.08053 0.80042 0.45708
 H 2.10334 0.81153 -0.47096
 H -2.98666 -0.04313 0.31382
 H 2.97673 -0.02453 -0.30689
13
bifur_IRC_Distances_MW_output/new_data/bifur_traj4_Distances point 331
C -0.98368 -0.56251 0.58200
 C 0.98217 -0.55802 -0.57973
 C -0.01258 -0.58499 0.00677
 C -2.07521 0.40607 0.42069
 C 2.07570 0.41720 -0.42213
 F -1.19645 -1.50464 1.49811
 F 1.20774 -1.49869 -1.49920
 H -1.99719 1.16634 0.40917
 H 1.98663 1.17496 -0.40873
 H -2.08053 0.80042 0.45708
 H 2.10334 0.81153 -0.47096
 H -2.98666 -0.04313 0.31382
 H 2.97673 -0.02453 -0.30689
13
bifur_IRC_Distances_MW_output/new_data/bifur_traj4_Distances point 332
C -0.98335 -0.55648 0.58345
 C 0.98217 -0.55194 -0.58137
 C -0.01193 -0.56683 0.00669
 C -2.08337 0.40343 0.42493
 C 2.08380 0.41457 -0.42630
 F -1.18853 -1.50231 1.49945
 F 1.19942 -1.49611 -1.50076
 H -2.00852 1.16712 0.41865
 H 1.99862 1.17560 -0.41823
 H -2.09233 0.79637 0.46720
 H 2.11462 0.80748 -0.48121
 H -2.99478 -0.05482 0.30951
 H 2.98418 -0.03608 -0.30199
13
bifur_IRC_Distances_MW_output/new_data/bifur_traj4_Distances point 333
C -0.98321 -0.55388 0.58406
 C 0.98218 -0.54931 -0.58207
 C -0.01164 -0.55898 0.00664
 C -2.08688 0.40229 0.42676
 C 2.08729 0.41344 -0.42811
 F -1.18514 -1.50130 1.49999
 F 1.19586 -1.49500 -1.50139
 H -2.01338 1.16745 0.42276
 H 2.00376 1.17588 -0.42236
 H -2.09740 0.79460 0.47159
 H 2.11945 0.80571 -0.48566
 H -2.99829 -0.05986 0.30763
 H 2.98741 -0.04105 -0.29984
13
bifur_IRC_Distances_MW_output/new_data/bifur_traj4_Distances point 334
C -0.98309 -0.55158 0.58459
 C 0.98219 -0.54700 -0.58268
 C -0.01139 -0.55205 0.00660
 C -2.08997 0.40128 0.42838
 C 2.09035 0.41243 -0.42970
 F -1.18216 -1.50040 1.50045
 F 1.19273 -1.49401 -1.50193
 H -2.01766 1.16773 0.42641
 H 2.00828 1.17611 -0.42602
 H -2.10184 0.79304 0.47549
 H 2.12370 0.80415 -0.48959
 H -3.00139 -0.06429 0.30595
 H 2.99025 -0.04542 -0.29793
13
bifur_IRC_Distances_MW_output/new_data/bifur_traj4_Distances point 335
C -0.98298 -0.54958 0.58505
 C 0.98220 -0.54498 -0.58321
 C -0.01117 -0.54602 0.00656
 C -2.09266 0.40040 0.42979
 C 2.09302 0.41156 -0.43109
 F -1.17958 -1.49962 1.50083
 F 1.19003 -1.49315 -1.50239
 H -2.02137 1.16798 0.42959
 H 2.01219 1.17631 -0.42922
 H -2.10571 0.79168 0.47889
 H 2.12739 0.80278 -0.49302
 H -3.00410 -0.06814 0.30448
 H 2.99273 -0.04923 -0.29626
13
bifur_IRC_Distances_MW_output/new_data/bifur_traj4_Distances point 336
C -0.98289 -0.54785 0.58544
 C 0.98221 -0.54325 -0.58366
 C -0.01098 -0.54083 0.00652
 C -2.09496 0.39965 0.43101
 C 2.09531 0.41081 -0.43228
 F -1.17737 -1.49894 1.50116
 F 1.18771 -1.49242 -1.50277
 H -2.02455 1.16819 0.43233
 H 2.01555 1.17648 -0.43198
 H -2.10902 0.79051 0.48182
 H 2.13056 0.80161 -0.49598
 H -3.00643 -0.07145 0.30321
 H 2.99487 -0.05250 -0.29481
13
bifur_IRC_Distances_MW_output/new_data/bifur_traj4_Distances point 337
C -0.98282 -0.54640 0.58577
 C 0.98222 -0.54178 -0.58404
 C -0.01081 -0.53643 0.00648
 C -2.09691 0.39901 0.43203
 C 2.09724 0.41017 -0.43330
 F -1.17550 -1.49837 1.50142
 F 1.18575 -1.49179 -1.50308
 H -2.02723 1.16837 0.43465
 H 2.01839 1.17662 -0.43432
 H -2.11181 0.78951 0.48431
 H 2.13322 0.80061 -0.49849
 H -3.00841 -0.07425 0.30214
 H 2.99667 -0.05526 -0.29358
13
bifur_IRC_Distances_MW_output/new_data/bifur_traj4_Distances point 338
C -0.98276 -0.54519 0.58604
 C 0.98223 -0.54057 -0.58435
 C -0.01068 -0.53280 0.00645
 C -2.09852 0.39848 0.43289
 C 2.09884 0.40964 -0.43413
 F -1.17396 -1.49789 1.50164
 F 1.18414 -1.49127 -1.50333
 H -2.02945 1.16852 0.43658
 H 2.02073 1.17674 -0.43626
 H -2.11412 0.78868 0.48637
 H 2.13543 0.79978 -0.50056
 H -3.01004 -0.07657 0.30124
 H 2.99817 -0.05755 -0.29255
13
bifur_IRC_Distances_MW_output/new_data/bifur_traj4_Distances point 339
C -0.98271 -0.54422 0.58625
 C 0.98224 -0.53959 -0.58461
 C -0.01057 -0.52987 0.00643
 C -2.09982 0.39805 0.43357
 C 2.10012 0.40922 -0.43481
 F -1.17273 -1.49751 1.50181
 F 1.18284 -1.49085 -1.50354
 H -2.03123 1.16863 0.43813
 H 2.02261 1.17683 -0.43783
 H -2.11598 0.78802 0.48803
 H 2.13720 0.79911 -0.50224
 H -3.01136 -0.07843 0.30052
 H 2.99937 -0.05938 -0.29173
13
bifur_IRC_Distances_MW_output/new_data/bifur_traj4_Distances point 340
C -0.98267 -0.54347 0.58642
 C 0.98225 -0.53884 -0.58480
 C -0.01049 -0.52760 0.00641
 C -2.10082 0.39772 0.43410
 C 2.10111 0.40889 -0.43533
 F -1.17177 -1.49721 1.50194
 F 1.18184 -1.49053 -1.50369
 H -2.03261 1.16872 0.43933
 H 2.02407 1.17690 -0.43904
 H -2.11741 0.78750 0.48932
 H 2.13857 0.79859 -0.50353
 H -3.01238 -0.07987 0.29996
 H 3.00030 -0.06080 -0.29108
13
bifur_IRC_Distances_MW_output/new_data/bifur_traj4_Distances point 341
C -0.98265 -0.54292 0.58654
 C 0.98226 -0.53828 -0.58494
 C -0.01042 -0.52592 0.00639
 C -2.10156 0.39748 0.43450
 C 2.10185 0.40864 -0.43572
 F -1.17106 -1.49699 1.50203
 F 1.18110 -1.49029 -1.50380
 H -2.03363 1.16879 0.44023
 H 2.02514 1.17696 -0.43994
 H -2.11847 0.78712 0.49028
 H 2.13958 0.79821 -0.50450
 H -3.01314 -0.08093 0.29954
 H 3.00100 -0.06186 -0.29061
13
bifur_IRC_Distances_MW_output/new_data/bifur_traj4_Distances point 342
C -0.98265 -0.54292 0.58654
 C 0.98226 -0.53828 -0.58494
 C -0.01042 -0.52592 0.00639
 C -2.10156 0.39748 0.43450
 C 2.10185 0.40864 -0.43572
 F -1.17106 -1.49699 1.50203
 F 1.18110 -1.49029 -1.50380
 H -2.03363 1.16879 0.44023
 H 2.02514 1.17696 -0.43994
 H -2.11847 0.78712 0.49028
 H 2.13958 0.79821 -0.50450
 H -3.01314 -0.08093 0.29954
 H 3.00100 -0.06186 -0.29061
13
bifur_IRC_Distances_MW_output/new_data/bifur_traj4_Distances point 343
C -0.98262 -0.54227 0.58668
 C 0.98226 -0.53763 -0.58511
 C -0.01035 -0.52397 0.00637
 C -2.10242 0.39719 0.43496
 C 2.10270 0.40836 -0.43617
 F -1.17024 -1.49674 1.50214
 F 1.18024 -1.49001 -1.50393
 H -2.03481 1.16886 0.44126
 H 2.02639 1.17702 -0.44099
 H -2.11970 0.78668 0.49139
 H 2.14076 0.79776 -0.50561
 H -3.01401 -0.08217 0.29906
 H 3.00180 -0.06308 -0.29005
13
bifur_IRC_Distances_MW_output/new_data/bifur_traj4_Distances point 344
C -0.98261 -0.54211 0.58672
 C 0.98226 -0.53747 -0.58515
 C -0.01033 -0.52349 0.00637
 C -2.10264 0.39712 0.43507
 C 2.10291 0.40829 -0.43628
 F -1.17004 -1.49667 1.50217
 F 1.18003 -1.48994 -1.50396
 H -2.03511 1.16888 0.44152
 H 2.02670 1.17703 -0.44125
 H -2.12001 0.78657 0.49166
 H 2.14105 0.79765 -0.50589
 H -3.01423 -0.08248 0.29893
 H 3.00200 -0.06338 -0.28991
13
bifur_IRC_Distances_MW_output/new_data/bifur_traj4_Distances point 345
C -0.98260 -0.54201 0.58674
 C 0.98227 -0.53736 -0.58518
 C -0.01032 -0.52318 0.00637
 C -2.10277 0.39708 0.43514
 C 2.10305 0.40824 -0.43635
 F -1.16991 -1.49663 1.50219
 F 1.17990 -1.48990 -1.50398
 H -2.03529 1.16890 0.44168
 H 2.02690 1.17704 -0.44141
 H -2.12020 0.78650 0.49184
 H 2.14124 0.79758 -0.50607
 H -3.01437 -0.08267 0.29886
 H 3.00213 -0.06357 -0.28983
13
bifur_IRC_Distances_MW_output/new_data/bifur_traj4_Distances point 346
C -0.98260 -0.54193 0.58676
 C 0.98227 -0.53729 -0.58520
 C -0.01031 -0.52295 0.00636
 C -2.10287 0.39704 0.43520
 C 2.10315 0.40821 -0.43640
 F -1.16981 -1.49660 1.50220
 F 1.17980 -1.48987 -1.50400
 H -2.03543 1.16890 0.44181
 H 2.02704 1.17705 -0.44154
 H -2.12035 0.78644 0.49197
 H 2.14137 0.79753 -0.50620
 H -3.01447 -0.08282 0.29880
 H 3.00222 -0.06372 -0.28976
13
bifur_IRC_Distances_MW_output/new_data/bifur_traj4_Distances point 347
C -0.98259 -0.54185 0.58678
 C 0.98227 -0.53721 -0.58522
 C -0.01030 -0.52272 0.00636
 C -2.10297 0.39701 0.43525
 C 2.10325 0.40818 -0.43646
 F -1.16971 -1.49657 1.50221
 F 1.17969 -1.48983 -1.50401
 H -2.03557 1.16891 0.44193
 H 2.02720 1.17706 -0.44166
 H -2.12050 0.78639 0.49210
 H 2.14151 0.79747 -0.50633
 H -3.01458 -0.08297 0.29874
 H 3.00232 -0.06386 -0.28969
13
bifur_IRC_Distances_MW_output/new_data/bifur_traj4_Distances point 348
C -0.98259 -0.54175 0.58680
 C 0.98227 -0.53710 -0.58525
 C -0.01029 -0.52239 0.00636
 C -2.10312 0.39696 0.43533
 C 2.10339 0.40813 -0.43653
 F -1.16958 -1.49653 1.50223
 F 1.17955 -1.48979 -1.50403
 H -2.03577 1.16893 0.44210
 H 2.02740 1.17707 -0.44184
 H -2.12070 0.78632 0.49229
 H 2.14171 0.79740 -0.50652
 H -3.01473 -0.08317 0.29866
 H 3.00245 -0.06407 -0.28960
13
bifur_IRC_Distances_MW_output/new_data/bifur_traj4_Distances point 349
C -0.98258 -0.54159 0.58683
 C 0.98227 -0.53694 -0.58529
 C -0.01027 -0.52191 0.00635
 C -2.10333 0.39689 0.43544
 C 2.10360 0.40806 -0.43664
 F -1.16937 -1.49647 1.50226
 F 1.17934 -1.48972 -1.50406
 H -2.03606 1.16895 0.44236
 H 2.02771 1.17708 -0.44210
 H -2.12101 0.78621 0.49256
 H 2.14200 0.79729 -0.50680
 H -3.01495 -0.08348 0.29854
 H 3.00265 -0.06437 -0.28946
13
bifur_IRC_Distances_MW_output/new_data/bifur_traj4_Distances point 350
C -0.98257 -0.54135 0.58689
 C 0.98227 -0.53670 -0.58535
 C -0.01025 -0.52119 0.00635
 C -2.10365 0.39679 0.43561
 C 2.10392 0.40795 -0.43681
 F -1.16907 -1.49637 1.50230
 F 1.17902 -1.48961 -1.50411
 H -2.03650 1.16897 0.44275
 H 2.02817 1.17710 -0.44249
 H -2.12146 0.78604 0.49298
 H 2.14244 0.79712 -0.50721
 H -3.01527 -0.08394 0.29836
 H 3.00295 -0.06482 -0.28926
13
bifur_IRC_Distances_MW_output/new_data/bifur_traj4_Distances point 351
C -0.98255 -0.54101 0.58696
 C 0.98228 -0.53636 -0.58544
 C -0.01021 -0.52016 0.00634
 C -2.10410 0.39664 0.43585
 C 2.10437 0.40780 -0.43705
 F -1.16864 -1.49624 1.50235
 F 1.17857 -1.48947 -1.50418
 H -2.03712 1.16901 0.44329
 H 2.02883 1.17713 -0.44304
 H -2.12211 0.78581 0.49356
 H 2.14305 0.79688 -0.50780
 H -3.01573 -0.08459 0.29811
 H 3.00337 -0.06546 -0.28896
13
bifur_IRC_Distances_MW_output/new_data/bifur_traj4_Distances point 352
C -0.98253 -0.54055 0.58706
 C 0.98228 -0.53590 -0.58555
 C -0.01016 -0.51879 0.00632
 C -2.10471 0.39644 0.43617
 C 2.10497 0.40761 -0.43736
 F -1.16806 -1.49605 1.50243
 F 1.17797 -1.48927 -1.50427
 H -2.03795 1.16907 0.44402
 H 2.02971 1.17718 -0.44378
 H -2.12297 0.78549 0.49434
 H 2.14388 0.79657 -0.50859
 H -3.01635 -0.08546 0.29776
 H 3.00394 -0.06632 -0.28857
13
bifur_IRC_Distances_MW_output/new_data/bifur_traj4_Distances point 353
C -0.98253 -0.54055 0.58706
 C 0.98228 -0.53590 -0.58555
 C -0.01016 -0.51879 0.00632
 C -2.10471 0.39644 0.43617
 C 2.10497 0.40761 -0.43736
 F -1.16806 -1.49605 1.50243
 F 1.17797 -1.48927 -1.50427
 H -2.03795 1.16907 0.44402
 H 2.02971 1.17718 -0.44378
 H -2.12297 0.78549 0.49434
 H 2.14388 0.79657 -0.50859
 H -3.01635 -0.08546 0.29776
 H 3.00394 -0.06632 -0.28857
13
bifur_IRC_Distances_MW_output/new_data/bifur_traj4_Distances point 354
C -0.98247 -0.53931 0.58733
 C 0.98230 -0.53465 -0.58587
 C -0.01001 -0.51502 0.00629
 C -2.10637 0.39589 0.43706
 C 2.10661 0.40706 -0.43823
 F -1.16649 -1.49556 1.50263
 F 1.17632 -1.48873 -1.50450
 H -2.04023 1.16921 0.44603
 H 2.03211 1.17729 -0.44580
 H -2.12534 0.78463 0.49649
 H 2.14614 0.79570 -0.51075
 H -3.01805 -0.08784 0.29682
 H 3.00549 -0.06867 -0.28749
13
bifur_IRC_Distances_MW_output/new_data/bifur_traj4_Distances point 355
C -0.98243 -0.53854 0.58750
 C 0.98231 -0.53388 -0.58607
 C -0.00993 -0.51271 0.00626
 C -2.10738 0.39555 0.43760
 C 2.10762 0.40672 -0.43876
 F -1.16552 -1.49525 1.50275
 F 1.17531 -1.48840 -1.50465
 H -2.04162 1.16930 0.44726
 H 2.03358 1.17736 -0.44705
 H -2.12679 0.78410 0.49782
 H 2.14752 0.79517 -0.51208
 H -3.01910 -0.08930 0.29624
 H 3.00644 -0.07012 -0.28683
13
bifur_IRC_Distances_MW_output/new_data/bifur_traj4_Distances point 356
C -0.98239 -0.53770 0.58768
 C 0.98232 -0.53303 -0.58628
 C -0.00983 -0.51015 0.00623
 C -2.10851 0.39518 0.43820
 C 2.10873 0.40635 -0.43935
 F -1.16446 -1.49492 1.50288
 F 1.17420 -1.48804 -1.50480
 H -2.04316 1.16940 0.44863
 H 2.03520 1.17743 -0.44843
 H -2.12839 0.78352 0.49928
 H 2.14905 0.79458 -0.51355
 H -3.02025 -0.09092 0.29560
 H 3.00749 -0.07171 -0.28609
13
bifur_IRC_Distances_MW_output/new_data/bifur_traj4_Distances point 357
C -0.98235 -0.53677 0.58788
 C 0.98233 -0.53210 -0.58652
 C -0.00972 -0.50736 0.00620
 C -2.10974 0.39477 0.43886
 C 2.10995 0.40594 -0.44000
 F -1.16329 -1.49455 1.50303
 F 1.17298 -1.48764 -1.50497
 H -2.04484 1.16951 0.45012
 H 2.03697 1.17752 -0.44995
 H -2.13014 0.78288 0.50088
 H 2.15072 0.79394 -0.51516
 H -3.02151 -0.09268 0.29490
 H 3.00864 -0.07345 -0.28528
13
bifur_IRC_Distances_MW_output/new_data/bifur_traj4_Distances point 358
C -0.98230 -0.53577 0.58809
 C 0.98235 -0.53109 -0.58677
 C -0.00961 -0.50432 0.00617
 C -2.11107 0.39433 0.43957
 C 2.11127 0.40550 -0.44070
 F -1.16203 -1.49414 1.50318
 F 1.17166 -1.48720 -1.50515
 H -2.04667 1.16962 0.45175
 H 2.03890 1.17761 -0.45159
 H -2.13205 0.78218 0.50263
 H 2.15254 0.79323 -0.51691
 H -3.02289 -0.09460 0.29413
 H 3.00990 -0.07535 -0.28440
13
bifur_IRC_Distances_MW_output/new_data/bifur_traj4_Distances point 359
C -0.98225 -0.53467 0.58832
 C 0.98237 -0.52999 -0.58705
 C -0.00948 -0.50100 0.00613
 C -2.11253 0.39385 0.44035
 C 2.11271 0.40502 -0.44147
 F -1.16065 -1.49370 1.50334
 F 1.17023 -1.48673 -1.50534
 H -2.04866 1.16975 0.45353
 H 2.04100 1.17770 -0.45340
 H -2.13412 0.78141 0.50454
 H 2.15451 0.79246 -0.51882
 H -3.02439 -0.09669 0.29329
 H 3.01127 -0.07741 -0.28343
13
bifur_IRC_Distances_MW_output/new_data/bifur_traj4_Distances point 360
C -0.98220 -0.53346 0.58858
 C 0.98239 -0.52878 -0.58736
 C -0.00934 -0.49736 0.00609
 C -2.11412 0.39332 0.44121
 C 2.11429 0.40448 -0.44231
 F -1.15914 -1.49322 1.50352
 F 1.16865 -1.48621 -1.50555
 H -2.05084 1.16989 0.45549
 H 2.04330 1.17781 -0.45538
 H -2.13639 0.78058 0.50664
 H 2.15668 0.79162 -0.52093
 H -3.02604 -0.09899 0.29236
 H 3.01277 -0.07968 -0.28237
13
bifur_IRC_Distances_MW_output/new_data/bifur_traj4_Distances point 361
C -0.98214 -0.53213 0.58886
 C 0.98241 -0.52744 -0.58769
 C -0.00919 -0.49332 0.00604
 C -2.11589 0.39273 0.44216
 C 2.11604 0.40390 -0.44324
 F -1.15748 -1.49268 1.50371
 F 1.16691 -1.48563 -1.50577
 H -2.05326 1.17004 0.45765
 H 2.04584 1.17792 -0.45758
 H -2.13890 0.77964 0.50897
 H 2.15908 0.79068 -0.52326
 H -3.02787 -0.10153 0.29133
 H 3.01444 -0.08218 -0.28118
13
bifur_IRC_Distances_MW_output/new_data/bifur_traj4_Distances point 362
C -0.98207 -0.53064 0.58917
 C 0.98244 -0.52594 -0.58807
 C -0.00902 -0.48881 0.00599
 C -2.11786 0.39207 0.44322
 C 2.11799 0.40324 -0.44429
 F -1.15562 -1.49208 1.50391
 F 1.16498 -1.48498 -1.50601
 H -2.05595 1.17020 0.46008
 H 2.04868 1.17804 -0.46004
 H -2.14170 0.77860 0.51158
 H 2.16175 0.78963 -0.52587
 H -3.02992 -0.10436 0.29018
 H 3.01630 -0.08498 -0.27986
13
bifur_IRC_Distances_MW_output/new_data/bifur_traj4_Distances point 363
C -0.98199 -0.52896 0.58952
 C 0.98247 -0.52426 -0.58848
 C -0.00882 -0.48374 0.00592
 C -2.12008 0.39133 0.44442
 C 2.12018 0.40250 -0.44546
 F -1.15354 -1.49140 1.50414
 F 1.16281 -1.48426 -1.50628
 H -2.05897 1.17039 0.46282
 H 2.05186 1.17818 -0.46282
 H -2.14484 0.77743 0.51451
 H 2.16474 0.78845 -0.52882
 H -3.03222 -0.10754 0.28888
 H 3.01840 -0.08812 -0.27835
13
bifur_IRC_Distances_MW_output/new_data/bifur_traj4_Distances point 364
C -0.98199 -0.52896 0.58952
 C 0.98247 -0.52426 -0.58848
 C -0.00882 -0.48374 0.00592
 C -2.12008 0.39133 0.44442
 C 2.12018 0.40250 -0.44546
 F -1.15354 -1.49140 1.50414
 F 1.16281 -1.48426 -1.50628
 H -2.05897 1.17039 0.46282
 H 2.05186 1.17818 -0.46282
 H -2.14484 0.77743 0.51451
 H 2.16474 0.78845 -0.52882
 H -3.03222 -0.10754 0.28888
 H 3.01840 -0.08812 -0.27835
13
bifur_IRC_Distances_MW_output/new_data/bifur_traj4_Distances point 365
C -0.98182 -0.52498 0.59033
 C 0.98255 -0.52027 -0.58947
 C -0.00835 -0.47169 0.00576
 C -2.12533 0.38958 0.44727
 C 2.12537 0.40073 -0.44825
 F -1.14861 -1.48977 1.50464
 F 1.15768 -1.48253 -1.50687
 H -2.06611 1.17082 0.46934
 H 2.05938 1.17850 -0.46945
 H -2.15228 0.77463 0.52152
 H 2.17183 0.78562 -0.53582
 H -3.03771 -0.11509 0.28576
 H 3.02339 -0.09556 -0.27476
13
bifur_IRC_Distances_MW_output/new_data/bifur_traj4_Distances point 366
C -0.98172 -0.52268 0.59079
 C 0.98260 -0.51797 -0.59003
 C -0.00808 -0.46473 0.00565
 C -2.12836 0.38856 0.44891
 C 2.12836 0.39972 -0.44987
 F -1.14578 -1.48883 1.50491
 F 1.15474 -1.48153 -1.50718
 H -2.07022 1.17107 0.47312
 H 2.06371 1.17868 -0.47330
 H -2.15655 0.77301 0.52559
 H 2.17591 0.78398 -0.53989
 H -3.04088 -0.11943 0.28394
 H 3.02628 -0.09985 -0.27266
13
bifur_IRC_Distances_MW_output/new_data/bifur_traj4_Distances point 367
C -0.98161 -0.52020 0.59129
 C 0.98266 -0.51548 -0.59064
 C -0.00778 -0.45719 0.00554
 C -2.13163 0.38746 0.45070
 C 2.13159 0.39861 -0.45162
 F -1.14273 -1.48781 1.50519
 F 1.15158 -1.48045 -1.50751
 H -2.07466 1.17133 0.47722
 H 2.06837 1.17886 -0.47748
 H -2.16117 0.77125 0.53001
 H 2.18030 0.78220 -0.54430
 H -3.04433 -0.12413 0.28196
 H 3.02941 -0.10448 -0.27037
13
bifur_IRC_Distances_MW_output/new_data/bifur_traj4_Distances point 368
C -0.98150 -0.51752 0.59181
 C 0.98273 -0.51281 -0.59129
 C -0.00746 -0.44910 0.00541
 C -2.13514 0.38628 0.45262
 C 2.13506 0.39742 -0.45350
 F -1.13947 -1.48670 1.50547
 F 1.14819 -1.47928 -1.50784
 H -2.07941 1.17161 0.48165
 H 2.07336 1.17905 -0.48199
 H -2.16611 0.76935 0.53477
 H 2.18501 0.78029 -0.54905
 H -3.04803 -0.12916 0.27982
 H 3.03277 -0.10944 -0.26789
13
bifur_IRC_Distances_MW_output/new_data/bifur_traj4_Distances point 369
C -0.98139 -0.51466 0.59236
 C 0.98281 -0.50994 -0.59198
 C -0.00711 -0.44042 0.00526
 C -2.13889 0.38502 0.45468
 C 2.13876 0.39615 -0.45552
 F -1.13599 -1.48551 1.50575
 F 1.14459 -1.47803 -1.50816
 H -2.08449 1.17190 0.48640
 H 2.07869 1.17925 -0.48685
 H -2.17139 0.76732 0.53990
 H 2.19003 0.77822 -0.55416
 H -3.05202 -0.13454 0.27751
 H 3.03639 -0.11475 -0.26521
13
bifur_IRC_Distances_MW_output/new_data/bifur_traj4_Distances point 370
C -0.98126 -0.51159 0.59295
 C 0.98291 -0.50687 -0.59271
 C -0.00674 -0.43108 0.00510
 C -2.14292 0.38365 0.45690
 C 2.14274 0.39478 -0.45770
 F -1.13226 -1.48422 1.50603
 F 1.14073 -1.47669 -1.50848
 H -2.08992 1.17221 0.49154
 H 2.08440 1.17946 -0.49210
 H -2.17705 0.76512 0.54544
 H 2.19541 0.77599 -0.55967
 H -3.05631 -0.14032 0.27501
 H 3.04028 -0.12044 -0.26231
13
bifur_IRC_Distances_MW_output/new_data/bifur_traj4_Distances point 371
C -0.98114 -0.50827 0.59358
 C 0.98301 -0.50355 -0.59350
 C -0.00633 -0.42101 0.00491
 C -2.14727 0.38218 0.45931
 C 2.14702 0.39329 -0.46005
 F -1.12826 -1.48282 1.50630
 F 1.13659 -1.47523 -1.50880
 H -2.09577 1.17253 0.49711
 H 2.09054 1.17967 -0.49781
 H -2.18313 0.76273 0.55144
 H 2.20120 0.77357 -0.56564
 H -3.06096 -0.14654 0.27228
 H 3.04449 -0.12656 -0.25914
13
bifur_IRC_Distances_MW_output/new_data/bifur_traj4_Distances point 372
C -0.98100 -0.50467 0.59424
 C 0.98313 -0.49997 -0.59435
 C -0.00589 -0.41011 0.00470
 C -2.15196 0.38059 0.46191
 C 2.15164 0.39169 -0.46260
 F -1.12395 -1.48130 1.50657
 F 1.13215 -1.47366 -1.50910
 H -2.10208 1.17287 0.50316
 H 2.09715 1.17988 -0.50401
 H -2.18969 0.76015 0.55798
 H 2.20743 0.77094 -0.57213
 H -3.06600 -0.15324 0.26931
 H 3.04906 -0.13316 -0.25567
13
bifur_IRC_Distances_MW_output/new_data/bifur_traj4_Distances point 373
C -0.98086 -0.50081 0.59494
 C 0.98327 -0.49612 -0.59525
 C -0.00540 -0.39837 0.00446
 C -2.15700 0.37888 0.46473
 C 2.15661 0.38995 -0.46536
 F -1.11933 -1.47965 1.50682
 F 1.12739 -1.47196 -1.50939
 H -2.10884 1.17323 0.50971
 H 2.10423 1.18010 -0.51074
 H -2.19672 0.75735 0.56505
 H 2.21411 0.76809 -0.57915
 H -3.07145 -0.16044 0.26607
 H 3.05399 -0.14025 -0.25190
13
bifur_IRC_Distances_MW_output/new_data/bifur_traj4_Distances point 374
C -0.98071 -0.49672 0.59567
 C 0.98343 -0.49205 -0.59620
 C -0.00488 -0.38595 0.00419
 C -2.16234 0.37706 0.46772
 C 2.16186 0.38812 -0.46828
 F -1.11447 -1.47788 1.50705
 F 1.12240 -1.47016 -1.50964
 H -2.11597 1.17360 0.51668
 H 2.11169 1.18031 -0.51791
 H -2.20413 0.75438 0.57259
 H 2.22115 0.76506 -0.58663
 H -3.07725 -0.16804 0.26261
 H 3.05923 -0.14772 -0.24785
13
bifur_IRC_Distances_MW_output/new_data/bifur_traj4_Distances point 375
C -0.98071 -0.49672 0.59567
 C 0.98343 -0.49205 -0.59620
 C -0.00488 -0.38595 0.00419
 C -2.16234 0.37706 0.46772
 C 2.16186 0.38812 -0.46828
 F -1.11447 -1.47788 1.50705
 F 1.12240 -1.47016 -1.50964
 H -2.11597 1.17360 0.51668
 H 2.11169 1.18031 -0.51791
 H -2.20413 0.75438 0.57259
 H 2.22115 0.76506 -0.58663
 H -3.07725 -0.16804 0.26261
 H 3.05923 -0.14772 -0.24785
13
bifur_IRC_Distances_MW_output/new_data/bifur_traj4_Distances point 376
C -0.98042 -0.48826 0.59714
 C 0.98379 -0.48364 -0.59813
 C -0.00380 -0.36021 0.00359
 C -2.17336 0.37330 0.47394
 C 2.17269 0.38430 -0.47437
 F -1.10449 -1.47419 1.50739
 F 1.11217 -1.46643 -1.51000
 H -2.13066 1.17432 0.53124
 H 2.12704 1.18069 -0.53294
 H -2.21940 0.74819 0.58836
 H 2.23563 0.75874 -0.60223
 H -3.08932 -0.18370 0.25532
 H 3.07014 -0.16311 -0.23931
13
bifur_IRC_Distances_MW_output/new_data/bifur_traj4_Distances point 377
C -0.98029 -0.48408 0.59784
 C 0.98398 -0.47949 -0.59907
 C -0.00325 -0.34750 0.00327
 C -2.17880 0.37144 0.47703
 C 2.17803 0.38241 -0.47739
 F -1.09959 -1.47233 1.50750
 F 1.10717 -1.46459 -1.51011
 H -2.13788 1.17465 0.53851
 H 2.13457 1.18085 -0.54045
 H -2.22690 0.74511 0.59624
 H 2.24274 0.75558 -0.61001
 H -3.09533 -0.19139 0.25165
 H 3.07556 -0.17067 -0.23501
13
bifur_IRC_Distances_MW_output/new_data/bifur_traj4_Distances point 378
C -0.98016 -0.48001 0.59851
 C 0.98418 -0.47546 -0.59998
 C -0.00272 -0.33512 0.00294
 C -2.18409 0.36963 0.48005
 C 2.18322 0.38056 -0.48034
 F -1.09484 -1.47051 1.50757
 F 1.10234 -1.46279 -1.51016
 H -2.14489 1.17497 0.54562
 H 2.14186 1.18099 -0.54782
 H -2.23418 0.74211 0.60396
 H 2.24963 0.75250 -0.61763
 H -3.10121 -0.19886 0.24804
 H 3.08086 -0.17799 -0.23077
13
bifur_IRC_Distances_MW_output/new_data/bifur_traj4_Distances point 379
C -0.98004 -0.47607 0.59915
 C 0.98438 -0.47157 -0.60085
 C -0.00219 -0.32313 0.00261
 C -2.18921 0.36787 0.48299
 C 2.18824 0.37877 -0.48321
 F -1.09027 -1.46874 1.50760
 F 1.09769 -1.46105 -1.51016
 H -2.15166 1.17526 0.55256
 H 2.14890 1.18111 -0.55502
 H -2.24121 0.73919 0.61149
 H 2.25628 0.74949 -0.62505
 H -3.10693 -0.20608 0.24451
 H 3.08602 -0.18506 -0.22660
13
bifur_IRC_Distances_MW_output/new_data/bifur_traj4_Distances point 380
C -0.97993 -0.47224 0.59976
 C 0.98459 -0.46779 -0.60169
 C -0.00168 -0.31148 0.00227
 C -2.19419 0.36616 0.48585
 C 2.19312 0.37703 -0.48601
 F -1.08583 -1.46700 1.50760
 F 1.09320 -1.45936 -1.51012
 H -2.15822 1.17554 0.55934
 H 2.15572 1.18120 -0.56207
 H -2.24802 0.73634 0.61886
 H 2.26272 0.74656 -0.63231
 H -3.11251 -0.21306 0.24104
 H 3.09105 -0.19190 -0.22251
13
bifur_IRC_Distances_MW_output/new_data/bifur_traj4_Distances point 381
C -0.97982 -0.46849 0.60034
 C 0.98480 -0.46409 -0.60251
 C -0.00117 -0.30005 0.00193
 C -2.19907 0.36449 0.48868
 C 2.19789 0.37532 -0.48877
 F -1.08150 -1.46528 1.50756
 F 1.08882 -1.45770 -1.51005
 H -2.16464 1.17580 0.56604
 H 2.16238 1.18128 -0.56904
 H -2.25469 0.73354 0.62614
 H 2.26901 0.74366 -0.63947
 H -3.11802 -0.21990 0.23760
 H 3.09601 -0.19858 -0.21844
13
bifur_IRC_Distances_MW_output/new_data/bifur_traj4_Distances point 382
C -0.97972 -0.46477 0.60091
 C 0.98501 -0.46042 -0.60332
 C -0.00066 -0.28870 0.00158
 C -2.20392 0.36282 0.49149
 C 2.20264 0.37362 -0.49152
 F -1.07722 -1.46355 1.50750
 F 1.08449 -1.45605 -1.50993
 H -2.17100 1.17604 0.57273
 H 2.16898 1.18134 -0.57601
 H -2.26129 0.73075 0.63342
 H 2.27525 0.74078 -0.64663
 H -3.12351 -0.22667 0.23414
 H 3.10096 -0.20520 -0.21436
13
bifur_IRC_Distances_MW_output/new_data/bifur_traj4_Distances point 383
C -0.97962 -0.46101 0.60148
 C 0.98524 -0.45672 -0.60412
 C -0.00015 -0.27726 0.00121
 C -2.20882 0.36115 0.49434
 C 2.20742 0.37190 -0.49430
 F -1.07291 -1.46180 1.50740
 F 1.08016 -1.45438 -1.50977
 H -2.17741 1.17628 0.57952
 H 2.17561 1.18138 -0.58310
 H -2.26794 0.72793 0.64081
 H 2.28152 0.73785 -0.65389
 H -3.12908 -0.23347 0.23062
 H 3.10598 -0.21184 -0.21018
13
bifur_IRC_Distances_MW_output/new_data/bifur_traj4_Distances point 384
C -0.97952 -0.45717 0.60204
 C 0.98548 -0.45295 -0.60494
 C 0.00039 -0.26556 0.00082
 C -2.21382 0.35943 0.49727
 C 2.21231 0.37014 -0.49716
 F -1.06851 -1.45999 1.50727
 F 1.07575 -1.45268 -1.50956
 H -2.18395 1.17652 0.58650
 H 2.18237 1.18141 -0.59040
 H -2.27473 0.72503 0.64843
 H 2.28791 0.73485 -0.66136
 H -3.13480 -0.24041 0.22698
 H 3.11113 -0.21861 -0.20587
13
bifur_IRC_Distances_MW_output/new_data/bifur_traj4_Distances point 385
C -0.97942 -0.45321 0.60262
 C 0.98574 -0.44906 -0.60579
 C 0.00094 -0.25348 0.00040
 C -2.21900 0.35766 0.50031
 C 2.21736 0.36831 -0.50013
 F -1.06398 -1.45811 1.50710
 F 1.07122 -1.45093 -1.50931
 H -2.19070 1.17675 0.59377
 H 2.18933 1.18143 -0.59802
 H -2.28172 0.72204 0.65636
 H 2.29450 0.73173 -0.66914
 H -3.14075 -0.24756 0.22318
 H 3.11648 -0.22557 -0.20135
13
bifur_IRC_Distances_MW_output/new_data/bifur_traj4_Distances point 386
C -0.97942 -0.45321 0.60262
 C 0.98574 -0.44906 -0.60579
 C 0.00094 -0.25348 0.00040
 C -2.21900 0.35766 0.50031
 C 2.21736 0.36831 -0.50013
 F -1.06398 -1.45811 1.50710
 F 1.07122 -1.45093 -1.50931
 H -2.19070 1.17675 0.59377
 H 2.18933 1.18143 -0.59802
 H -2.28172 0.72204 0.65636
 H 2.29450 0.73173 -0.66914
 H -3.14075 -0.24756 0.22318
 H 3.11648 -0.22557 -0.20135
13
bifur_IRC_Distances_MW_output/new_data/bifur_traj4_Distances point 387
C -0.97923 -0.44487 0.60379
 C 0.98632 -0.44090 -0.60754
 C 0.00213 -0.22805 -0.00053
 C -2.22991 0.35392 0.50676
 C 2.22799 0.36447 -0.50643
 F -1.05449 -1.45409 1.50664
 F 1.06177 -1.44723 -1.50862
 H -2.20488 1.17720 0.60925
 H 2.20393 1.18139 -0.61426
 H -2.29642 0.71571 0.67325
 H 2.30832 0.72512 -0.68568
 H -3.15338 -0.26255 0.21503
 H 3.12785 -0.24013 -0.19165
13
bifur_IRC_Distances_MW_output/new_data/bifur_traj4_Distances point 388
C -0.97914 -0.44055 0.60438
 C 0.98664 -0.43670 -0.60843
 C 0.00275 -0.21489 -0.00104
 C -2.23557 0.35199 0.51013
 C 2.23350 0.36247 -0.50971
 F -1.04959 -1.45198 1.50634
 F 1.05692 -1.44533 -1.50819
 H -2.21220 1.17742 0.61735
 H 2.21145 1.18134 -0.62279
 H -2.30401 0.71243 0.68210
 H 2.31544 0.72167 -0.69435
 H -3.15997 -0.27026 0.21073
 H 3.13379 -0.24760 -0.18652
13
bifur_IRC_Distances_MW_output/new_data/bifur_traj4_Distances point 389
C -0.97905 -0.43618 0.60497
 C 0.98697 -0.43244 -0.60934
 C 0.00338 -0.20155 -0.00157
 C -2.24132 0.35003 0.51356
 C 2.23909 0.36045 -0.51307
 F -1.04464 -1.44982 1.50600
 F 1.05202 -1.44340 -1.50769
 H -2.21963 1.17762 0.62564
 H 2.21907 1.18126 -0.63153
 H -2.31170 0.70909 0.69117
 H 2.32265 0.71816 -0.70321
 H -3.16672 -0.27807 0.20631
 H 3.13986 -0.25516 -0.18125
13
bifur_IRC_Distances_MW_output/new_data/bifur_traj4_Distances point 390
C -0.97896 -0.43171 0.60555
 C 0.98732 -0.42810 -0.61025
 C 0.00403 -0.18793 -0.00214
 C -2.24720 0.34802 0.51710
 C 2.24481 0.35837 -0.51651
 F -1.03958 -1.44760 1.50561
 F 1.04705 -1.44143 -1.50713
 H -2.22720 1.17782 0.63418
 H 2.22682 1.18116 -0.64055
 H -2.31955 0.70568 0.70052
 H 2.33001 0.71456 -0.71234
 H -3.17365 -0.28602 0.20174
 H 3.14610 -0.26283 -0.17578
13
bifur_IRC_Distances_MW_output/new_data/bifur_traj4_Distances point 391
C -0.97887 -0.42711 0.60614
 C 0.98770 -0.42364 -0.61119
 C 0.00471 -0.17389 -0.00274
 C -2.25328 0.34596 0.52076
 C 2.25071 0.35623 -0.52009
 F -1.03438 -1.44528 1.50516
 F 1.04196 -1.43941 -1.50648
 H -2.23502 1.17801 0.64306
 H 2.23480 1.18103 -0.64994
 H -2.32763 0.70216 0.71026
 H 2.33757 0.71082 -0.72184
 H -3.18086 -0.29419 0.19696
 H 3.15259 -0.27069 -0.17005
13
bifur_IRC_Distances_MW_output/new_data/bifur_traj4_Distances point 392
C -0.97879 -0.42236 0.60673
 C 0.98811 -0.41904 -0.61215
 C 0.00542 -0.15938 -0.00339
 C -2.25959 0.34383 0.52458
 C 2.25683 0.35402 -0.52382
 F -1.02901 -1.44286 1.50465
 F 1.03672 -1.43732 -1.50575
 H -2.24310 1.17820 0.65234
 H 2.24303 1.18087 -0.65978
 H -2.33599 0.69851 0.72043
 H 2.34538 0.70694 -0.73176
 H -3.18837 -0.30261 0.19194
 H 3.15935 -0.27878 -0.16403
13
bifur_IRC_Distances_MW_output/new_data/bifur_traj4_Distances point 393
C -0.97871 -0.41751 0.60732
 C 0.98853 -0.41436 -0.61312
 C 0.00615 -0.14460 -0.00407
 C -2.26604 0.34165 0.52851
 C 2.26307 0.35175 -0.52764
 F -1.02355 -1.44036 1.50408
 F 1.03140 -1.43521 -1.50493
 H -2.25134 1.17837 0.66189
 H 2.25141 1.18068 -0.66992
 H -2.34450 0.69478 0.73092
 H 2.35334 0.70297 -0.74197
 H -3.19609 -0.31118 0.18675
 H 3.16631 -0.28698 -0.15779
13
bifur_IRC_Distances_MW_output/new_data/bifur_traj4_Distances point 394
C -0.97864 -0.41273 0.60789
 C 0.98897 -0.40976 -0.61408
 C 0.00688 -0.13000 -0.00477
 C -2.27243 0.33950 0.53241
 C 2.26926 0.34951 -0.53145
 F -1.01815 -1.43788 1.50347
 F 1.02619 -1.43312 -1.50406
 H -2.25948 1.17853 0.67142
 H 2.25967 1.18046 -0.68007
 H -2.35292 0.69111 0.74139
 H 2.36118 0.69902 -0.75217
 H -3.20378 -0.31960 0.18154
 H 3.17325 -0.29503 -0.15153
13
bifur_IRC_Distances_MW_output/new_data/bifur_traj4_Distances point 395
C -0.97858 -0.40818 0.60842
 C 0.98940 -0.40538 -0.61498
 C 0.00757 -0.11609 -0.00546
 C -2.27854 0.33746 0.53617
 C 2.27517 0.34737 -0.53512
 F -1.01301 -1.43548 1.50284
 F 1.02123 -1.43115 -1.50316
 H -2.26725 1.17867 0.68061
 H 2.26754 1.18022 -0.68986
 H -2.36094 0.68760 0.75149
 H 2.36866 0.69524 -0.76199
 H -3.21118 -0.32762 0.17650
 H 3.17992 -0.30266 -0.14546
13
bifur_IRC_Distances_MW_output/new_data/bifur_traj4_Distances point 396
C -0.97853 -0.40394 0.60890
 C 0.98982 -0.40133 -0.61581
 C 0.00823 -0.10317 -0.00613
 C -2.28424 0.33556 0.53969
 C 2.28068 0.34538 -0.53855
 F -1.00823 -1.43323 1.50221
 F 1.01665 -1.42932 -1.50226
 H -2.27448 1.17879 0.68924
 H 2.27484 1.17997 -0.69907
 H -2.36841 0.68434 0.76098
 H 2.37561 0.69171 -0.77122
 H -3.21812 -0.33506 0.17174
 H 3.18618 -0.30972 -0.13972
13
bifur_IRC_Distances_MW_output/new_data/bifur_traj4_Distances point 397
C -0.97853 -0.40394 0.60890
 C 0.98982 -0.40133 -0.61581
 C 0.00823 -0.10317 -0.00613
 C -2.28424 0.33556 0.53969
 C 2.28068 0.34538 -0.53855
 F -1.00823 -1.43323 1.50221
 F 1.01665 -1.42932 -1.50226
 H -2.27448 1.17879 0.68924
 H 2.27484 1.17997 -0.69907
 H -2.36841 0.68434 0.76097
 H 2.37561 0.69171 -0.77122
 H -3.21812 -0.33506 0.17174
 H 3.18618 -0.30972 -0.13972
13
bifur_IRC_Distances_MW_output/new_data/bifur_traj4_Distances point 398
C -0.97844 -0.39653 0.60972
 C 0.99057 -0.39425 -0.61726
 C 0.00938 -0.08054 -0.00734
 C -2.29429 0.33223 0.54592
 C 2.29038 0.34189 -0.54463
 F -0.99985 -1.42925 1.50102
 F 1.00866 -1.42613 -1.50055
 H -2.28718 1.17899 0.70456
 H 2.28763 1.17949 -0.71546
 H -2.38151 0.67863 0.77785
 H 2.38778 0.68550 -0.78761
 H -3.23043 -0.34805 0.16325
 H 3.19730 -0.32198 -0.12946
13
bifur_IRC_Distances_MW_output/new_data/bifur_traj4_Distances point 399
C -0.97841 -0.39328 0.61007
 C 0.99092 -0.39116 -0.61789
 C 0.00989 -0.07061 -0.00789
 C -2.29872 0.33077 0.54869
 C 2.29465 0.34036 -0.54733
 F -0.99617 -1.42748 1.50046
 F 1.00517 -1.42475 -1.49975
 H -2.29277 1.17906 0.71138
 H 2.29324 1.17926 -0.72277
 H -2.38727 0.67613 0.78536
 H 2.39312 0.68276 -0.79490
 H -3.23589 -0.35373 0.15945
 H 3.20223 -0.32733 -0.12486
13
bifur_IRC_Distances_MW_output/new_data/bifur_traj4_Distances point 400
C -0.97838 -0.39025 0.61038
 C 0.99124 -0.38828 -0.61848
 C 0.01037 -0.06138 -0.00842
 C -2.30286 0.32941 0.55128
 C 2.29864 0.33893 -0.54985
 F -0.99274 -1.42582 1.49991
 F 1.00194 -1.42346 -1.49897
 H -2.29797 1.17913 0.71777
 H 2.29846 1.17903 -0.72963
 H -2.39263 0.67381 0.79241
 H 2.39809 0.68020 -0.80174
 H -3.24100 -0.35902 0.15587
 H 3.20686 -0.33228 -0.12053
13
bifur_IRC_Distances_MW_output/new_data/bifur_traj4_Distances point 401
C -0.97836 -0.38738 0.61068
 C 0.99156 -0.38556 -0.61903
 C 0.01083 -0.05261 -0.00893
 C -2.30681 0.32813 0.55375
 C 2.30243 0.33757 -0.55227
 F -0.98949 -1.42424 1.49938
 F 0.99887 -1.42225 -1.49820
 H -2.30292 1.17920 0.72388
 H 2.30341 1.17879 -0.73620
 H -2.39773 0.67160 0.79915
 H 2.40281 0.67776 -0.80828
 H -3.24589 -0.36403 0.15244
 H 3.21128 -0.33697 -0.11638
13
bifur_IRC_Distances_MW_output/new_data/bifur_traj4_Distances point 402
C -0.97834 -0.38459 0.61096
 C 0.99187 -0.38292 -0.61957
 C 0.01127 -0.04410 -0.00943
 C -2.31065 0.32687 0.55617
 C 2.30613 0.33625 -0.55463
 F -0.98632 -1.42270 1.49884
 F 0.99590 -1.42108 -1.49742
 H -2.30774 1.17926 0.72986
 H 2.30823 1.17856 -0.74263
 H -2.40269 0.66946 0.80576
 H 2.40741 0.67539 -0.81469
 H -3.25067 -0.36889 0.14908
 H 3.21561 -0.34150 -0.11230
13
bifur_IRC_Distances_MW_output/new_data/bifur_traj4_Distances point 403
C -0.97832 -0.38182 0.61124
 C 0.99219 -0.38030 -0.62010
 C 0.01172 -0.03562 -0.00994
 C -2.31449 0.32563 0.55859
 C 2.30982 0.33493 -0.55699
 F -0.98317 -1.42115 1.49829
 F 0.99294 -1.41991 -1.49662
 H -2.31255 1.17931 0.73586
 H 2.31302 1.17832 -0.74910
 H -2.40764 0.66733 0.81238
 H 2.41198 0.67302 -0.82111
 H -3.25546 -0.37373 0.14569
 H 3.21995 -0.34600 -0.10820
13
bifur_IRC_Distances_MW_output/new_data/bifur_traj4_Distances point 404
C -0.97831 -0.37903 0.61152
 C 0.99252 -0.37767 -0.62064
 C 0.01217 -0.02711 -0.01047
 C -2.31836 0.32438 0.56104
 C 2.31354 0.33360 -0.55938
 F -0.97999 -1.41958 1.49771
 F 0.98998 -1.41875 -1.49579
 H -2.31739 1.17937 0.74194
 H 2.31784 1.17806 -0.75565
 H -2.41261 0.66519 0.81910
 H 2.41658 0.67063 -0.82761
 H -3.26031 -0.37859 0.14226
 H 3.22434 -0.35051 -0.10403
13
bifur_IRC_Distances_MW_output/new_data/bifur_traj4_Distances point 405
C -0.97829 -0.37625 0.61178
 C 0.99285 -0.37505 -0.62117
 C 0.01262 -0.01861 -0.01100
 C -2.32224 0.32313 0.56349
 C 2.31727 0.33228 -0.56178
 F -0.97682 -1.41802 1.49712
 F 0.98703 -1.41760 -1.49494
 H -2.32223 1.17942 0.74805
 H 2.32265 1.17780 -0.76224
 H -2.41759 0.66306 0.82585
 H 2.42118 0.66825 -0.83415
 H -3.26518 -0.38343 0.13879
 H 3.22875 -0.35498 -0.09982
13
bifur_IRC_Distances_MW_output/new_data/bifur_traj4_Distances point 406
C -0.97828 -0.37351 0.61205
 C 0.99318 -0.37248 -0.62169
 C 0.01306 -0.01025 -0.01153
 C -2.32607 0.32191 0.56593
 C 2.32095 0.33098 -0.56415
 F -0.97369 -1.41646 1.49652
 F 0.98413 -1.41647 -1.49407
 H -2.32700 1.17947 0.75412
 H 2.32739 1.17753 -0.76879
 H -2.42250 0.66097 0.83255
 H 2.42571 0.66589 -0.84064
 H -3.27000 -0.38820 0.13535
 H 3.23313 -0.35937 -0.09563
13
bifur_IRC_Distances_MW_output/new_data/bifur_traj4_Distances point 407
C -0.97828 -0.37082 0.61230
 C 0.99351 -0.36996 -0.62219
 C 0.01350 -0.00202 -0.01207
 C -2.32985 0.32070 0.56834
 C 2.32458 0.32970 -0.56651
 F -0.97062 -1.41493 1.49591
 F 0.98128 -1.41536 -1.49319
 H -2.33171 1.17952 0.76012
 H 2.33206 1.17725 -0.77528
 H -2.42733 0.65891 0.83919
 H 2.43017 0.66357 -0.84707
 H -3.27478 -0.39289 0.13192
 H 3.23747 -0.36368 -0.09147
13
bifur_IRC_Distances_MW_output/new_data/bifur_traj4_Distances point 408
C -0.97828 -0.37082 0.61230
 C 0.99351 -0.36996 -0.62219
 C 0.01350 -0.00202 -0.01207
 C -2.32985 0.32070 0.56834
 C 2.32458 0.32970 -0.56651
 F -0.97062 -1.41493 1.49591
 F 0.98128 -1.41536 -1.49319
 H -2.33171 1.17952 0.76012
 H 2.33206 1.17725 -0.77528
 H -2.42733 0.65891 0.83919
 H 2.43017 0.66357 -0.84707
 H -3.27478 -0.39289 0.13192
 H 3.23747 -0.36368 -0.09147
13
bifur_IRC_Distances_MW_output/new_data/bifur_traj4_Distances point 409
C -0.97827 -0.36550 0.61278
 C 0.99418 -0.36498 -0.62320
 C 0.01437 0.01423 -0.01315
 C -2.33737 0.31832 0.57315
 C 2.33179 0.32716 -0.57120
 F -0.96452 -1.41187 1.49465
 F 0.97567 -1.41319 -1.49137
 H -2.34104 1.17961 0.77213
 H 2.34129 1.17668 -0.78829
 H -2.43691 0.65486 0.85249
 H 2.43900 0.65896 -0.85994
 H -3.28432 -0.40214 0.12505
 H 3.24613 -0.37213 -0.08310
13
bifur_IRC_Distances_MW_output/new_data/bifur_traj4_Distances point 410
C -0.97826 -0.36288 0.61302
 C 0.99452 -0.36254 -0.62369
 C 0.01480 0.02224 -0.01371
 C -2.34111 0.31715 0.57555
 C 2.33536 0.32591 -0.57354
 F -0.96150 -1.41035 1.49401
 F 0.97291 -1.41214 -1.49043
 H -2.34566 1.17966 0.77813
 H 2.34585 1.17638 -0.79479
 H -2.44166 0.65287 0.85913
 H 2.44337 0.65668 -0.86636
 H -3.28907 -0.40670 0.12160
 H 3.25046 -0.37628 -0.07891
13
bifur_IRC_Distances_MW_output/new_data/bifur_traj4_Distances point 411
C -0.97827 -0.36036 0.61324
 C 0.99485 -0.36020 -0.62416
 C 0.01522 0.02993 -0.01424
 C -2.34470 0.31603 0.57786
 C 2.33880 0.32470 -0.57580
 F -0.95860 -1.40889 1.49337
 F 0.97026 -1.41113 -1.48951
 H -2.35010 1.17970 0.78392
 H 2.35023 1.17609 -0.80108
 H -2.44621 0.65097 0.86554
 H 2.44756 0.65449 -0.87256
 H -3.29366 -0.41108 0.11827
 H 3.25463 -0.38024 -0.07484
13
bifur_IRC_Distances_MW_output/new_data/bifur_traj4_Distances point 412
C -0.97827 -0.35806 0.61343
 C 0.99516 -0.35806 -0.62459
 C 0.01560 0.03696 -0.01474
 C -2.34800 0.31500 0.57999
 C 2.34196 0.32360 -0.57788
 F -0.95595 -1.40755 1.49278
 F 0.96784 -1.41021 -1.48865
 H -2.35418 1.17975 0.78926
 H 2.35423 1.17581 -0.80688
 H -2.45039 0.64923 0.87146
 H 2.45140 0.65248 -0.87828
 H -3.29789 -0.41508 0.11519
 H 3.25848 -0.38386 -0.07109
13
bifur_IRC_Distances_MW_output/new_data/bifur_traj4_Distances point 413
C -0.97827 -0.35605 0.61360
 C 0.99543 -0.35620 -0.62497
 C 0.01594 0.04310 -0.01518
 C -2.35089 0.31410 0.58187
 C 2.34473 0.32264 -0.57971
 F -0.95362 -1.40637 1.49225
 F 0.96573 -1.40941 -1.48787
 H -2.35775 1.17978 0.79396
 H 2.35774 1.17556 -0.81198
 H -2.45405 0.64771 0.87666
 H 2.45476 0.65071 -0.88331
 H -3.30160 -0.41858 0.11247
 H 3.26186 -0.38700 -0.06778
13
bifur_IRC_Distances_MW_output/new_data/bifur_traj4_Distances point 414
C -0.97828 -0.35437 0.61375
 C 0.99566 -0.35464 -0.62528
 C 0.01622 0.04824 -0.01556
 C -2.35332 0.31335 0.58344
 C 2.34705 0.32183 -0.58125
 F -0.95168 -1.40538 1.49179
 F 0.96397 -1.40875 -1.48721
 H -2.36074 1.17981 0.79790
 H 2.36067 1.17535 -0.81628
 H -2.45711 0.64645 0.88104
 H 2.45757 0.64924 -0.88754
 H -3.30472 -0.42150 0.11018
 H 3.26470 -0.38963 -0.06499
13
bifur_IRC_Distances_MW_output/new_data/bifur_traj4_Distances point 415
C -0.97828 -0.35304 0.61386
 C 0.99584 -0.35341 -0.62553
 C 0.01644 0.05229 -0.01586
 C -2.35524 0.31276 0.58469
 C 2.34889 0.32120 -0.58246
 F -0.95014 -1.40460 1.49143
 F 0.96258 -1.40823 -1.48669
 H -2.36310 1.17984 0.80104
 H 2.36299 1.17518 -0.81969
 H -2.45954 0.64545 0.88452
 H 2.45980 0.64807 -0.89090
 H -3.30720 -0.42381 0.10837
 H 3.26696 -0.39170 -0.06277
13
bifur_IRC_Distances_MW_output/new_data/bifur_traj4_Distances point 416
C -0.97828 -0.35207 0.61394
 C 0.99598 -0.35252 -0.62571
 C 0.01660 0.05526 -0.01608
 C -2.35665 0.31233 0.58560
 C 2.35024 0.32073 -0.58336
 F -0.94901 -1.40402 1.49116
 F 0.96156 -1.40785 -1.48630
 H -2.36484 1.17985 0.80334
 H 2.36469 1.17505 -0.82219
 H -2.46131 0.64472 0.88707
 H 2.46142 0.64722 -0.89336
 H -3.30901 -0.42550 0.10703
 H 3.26862 -0.39321 -0.06114
13
bifur_IRC_Distances_MW_output/new_data/bifur_traj4_Distances point 417
C -0.97829 -0.35144 0.61399
 C 0.99607 -0.35193 -0.62582
 C 0.01671 0.05719 -0.01622
 C -2.35756 0.31205 0.58620
 C 2.35111 0.32043 -0.58394
 F -0.94828 -1.40365 1.49099
 F 0.96090 -1.40761 -1.48604
 H -2.36596 1.17986 0.80484
 H 2.36579 1.17497 -0.82383
 H -2.46247 0.64425 0.88873
 H 2.46248 0.64667 -0.89497
 H -3.31020 -0.42660 0.10616
 H 3.26970 -0.39419 -0.06007
13
bifur_IRC_Distances_MW_output/new_data/bifur_traj4_Distances point 418
C -0.97829 -0.35110 0.61401
 C 0.99611 -0.35162 -0.62589
 C 0.01676 0.05822 -0.01630
 C -2.35806 0.31190 0.58652
 C 2.35158 0.32027 -0.58425
 F -0.94789 -1.40345 1.49089
 F 0.96054 -1.40747 -1.48590
 H -2.36657 1.17987 0.80564
 H 2.36639 1.17493 -0.82470
 H -2.46309 0.64399 0.88963
 H 2.46305 0.64637 -0.89584
 H -3.31083 -0.42719 0.10569
 H 3.27028 -0.39471 -0.05950
13
bifur_IRC_Distances_MW_output/new_data/bifur_traj4_Distances point 419
C -0.97829 -0.35110 0.61401
 C 0.99611 -0.35162 -0.62589
 C 0.01676 0.05822 -0.01630
 C -2.35806 0.31190 0.58652
 C 2.35158 0.32027 -0.58425
 F -0.94789 -1.40345 1.49089
 F 0.96054 -1.40747 -1.48590
 H -2.36657 1.17987 0.80564
 H 2.36639 1.17493 -0.82470
 H -2.46309 0.64399 0.88963
 H 2.46305 0.64637 -0.89584
 H -3.31083 -0.42719 0.10569
 H 3.27028 -0.39471 -0.05950
13
bifur_IRC_Distances_MW_output/new_data/bifur_traj4_Distances point 420
C -0.97829 -0.35108 0.61402
 C 0.99612 -0.35160 -0.62589
 C 0.01677 0.05831 -0.01630
 C -2.35810 0.31189 0.58654
 C 2.35162 0.32025 -0.58428
 F -0.94785 -1.40343 1.49088
 F 0.96051 -1.40746 -1.48589
 H -2.36662 1.17987 0.80571
 H 2.36644 1.17492 -0.82478
 H -2.46314 0.64397 0.88970
 H 2.46310 0.64634 -0.89591
 H -3.31089 -0.42724 0.10565
 H 3.27033 -0.39476 -0.05945
13
bifur_IRC_Distances_MW_output/new_data/bifur_traj4_Distances point 421
C -0.97829 -0.35129 0.61400
 C 0.99609 -0.35179 -0.62585
 C 0.01673 0.05767 -0.01626
 C -2.35779 0.31198 0.58634
 C 2.35133 0.32035 -0.58408
 F -0.94810 -1.40355 1.49094
 F 0.96073 -1.40754 -1.48598
 H -2.36624 1.17987 0.80521
 H 2.36607 1.17495 -0.82423
 H -2.46275 0.64413 0.88915
 H 2.46275 0.64653 -0.89537
 H -3.31049 -0.42687 0.10594
 H 3.26997 -0.39443 -0.05981
13
bifur_IRC_Distances_MW_output/new_data/bifur_traj4_Distances point 422
C -0.97829 -0.35159 0.61397
 C 0.99604 -0.35207 -0.62580
 C 0.01668 0.05674 -0.01619
 C -2.35735 0.31212 0.58606
 C 2.35091 0.32050 -0.58380
 F -0.94845 -1.40374 1.49103
 F 0.96105 -1.40766 -1.48610
 H -2.36570 1.17986 0.80449
 H 2.36554 1.17499 -0.82344
 H -2.46220 0.64436 0.88834
 H 2.46224 0.64680 -0.89460
 H -3.30992 -0.42634 0.10636
 H 3.26944 -0.39396 -0.06032
13
bifur_IRC_Distances_MW_output/new_data/bifur_traj4_Distances point 423
C -0.97828 -0.35196 0.61394
 C 0.99599 -0.35241 -0.62573
 C 0.01662 0.05561 -0.01610
 C -2.35682 0.31228 0.58571
 C 2.35040 0.32068 -0.58346
 F -0.94888 -1.40395 1.49113
 F 0.96144 -1.40781 -1.48625
 H -2.36505 1.17985 0.80361
 H 2.36489 1.17504 -0.82249
 H -2.46152 0.64463 0.88737
 H 2.46162 0.64712 -0.89366
 H -3.30923 -0.42570 0.10687
 H 3.26882 -0.39339 -0.06094
13
bifur_IRC_Distances_MW_output/new_data/bifur_traj4_Distances point 424
C -0.97828 -0.35237 0.61391
 C 0.99594 -0.35279 -0.62565
 C 0.01655 0.05435 -0.01601
 C -2.35622 0.31246 0.58532
 C 2.34983 0.32088 -0.58308
 F -0.94936 -1.40420 1.49124
 F 0.96187 -1.40797 -1.48642
 H -2.36431 1.17985 0.80264
 H 2.36417 1.17509 -0.82143
 H -2.46077 0.64494 0.88629
 H 2.46093 0.64748 -0.89261
 H -3.30846 -0.42498 0.10744
 H 3.26811 -0.39275 -0.06164
13
bifur_IRC_Distances_MW_output/new_data/bifur_traj4_Distances point 425
C -0.97828 -0.35284 0.61387
 C 0.99587 -0.35322 -0.62556
 C 0.01647 0.05292 -0.01590
 C -2.35554 0.31267 0.58488
 C 2.34918 0.32110 -0.58265
 F -0.94990 -1.40447 1.49137
 F 0.96236 -1.40815 -1.48660
 H -2.36347 1.17984 0.80153
 H 2.36335 1.17515 -0.82022
 H -2.45991 0.64529 0.88506
 H 2.46014 0.64789 -0.89143
 H -3.30758 -0.42417 0.10808
 H 3.26731 -0.39202 -0.06242
13
bifur_IRC_Distances_MW_output/new_data/bifur_traj4_Distances point 426
C -0.97828 -0.35339 0.61383
 C 0.99579 -0.35374 -0.62546
 C 0.01638 0.05123 -0.01578
 C -2.35473 0.31292 0.58436
 C 2.34841 0.32137 -0.58214
 F -0.95054 -1.40480 1.49153
 F 0.96294 -1.40837 -1.48683
 H -2.36248 1.17983 0.80022
 H 2.36239 1.17523 -0.81879
 H -2.45890 0.64571 0.88360
 H 2.45921 0.64838 -0.89002
 H -3.30655 -0.42320 0.10884
 H 3.26637 -0.39115 -0.06335
13
bifur_IRC_Distances_MW_output/new_data/bifur_traj4_Distances point 427
C -0.97828 -0.35408 0.61377
 C 0.99570 -0.35437 -0.62533
 C 0.01626 0.04912 -0.01562
 C -2.35374 0.31322 0.58371
 C 2.34746 0.32170 -0.58151
 F -0.95134 -1.40521 1.49171
 F 0.96366 -1.40864 -1.48710
 H -2.36126 1.17982 0.79859
 H 2.36118 1.17531 -0.81702
 H -2.45764 0.64623 0.88180
 H 2.45806 0.64899 -0.88828
 H -3.30526 -0.42201 0.10979
 H 3.26520 -0.39008 -0.06450
13
bifur_IRC_Distances_MW_output/new_data/bifur_traj4_Distances point 428
C -0.97827 -0.35496 0.61370
 C 0.99558 -0.35518 -0.62517
 C 0.01612 0.04645 -0.01543
 C -2.35247 0.31362 0.58289
 C 2.34624 0.32212 -0.58071
 F -0.95236 -1.40572 1.49195
 F 0.96458 -1.40898 -1.48745
 H -2.35970 1.17980 0.79653
 H 2.35965 1.17542 -0.81478
 H -2.45605 0.64689 0.87951
 H 2.45659 0.64975 -0.88607
 H -3.30363 -0.42048 0.11098
 H 3.26371 -0.38872 -0.06596
13
bifur_IRC_Distances_MW_output/new_data/bifur_traj4_Distances point 429
C -0.97827 -0.35607 0.61360
 C 0.99543 -0.35621 -0.62496
 C 0.01593 0.04305 -0.01518
 C -2.35087 0.31411 0.58185
 C 2.34471 0.32265 -0.57970
 F -0.95364 -1.40638 1.49225
 F 0.96575 -1.40942 -1.48788
 H -2.35772 1.17978 0.79392
 H 2.35771 1.17556 -0.81194
 H -2.45402 0.64772 0.87662
 H 2.45473 0.65073 -0.88327
 H -3.30157 -0.41855 0.11249
 H 3.26183 -0.38698 -0.06780
13
bifur_IRC_Distances_MW_output/new_data/bifur_traj4_Distances point 430
C -0.97827 -0.35607 0.61360
 C 0.99543 -0.35621 -0.62496
 C 0.01593 0.04305 -0.01518
 C -2.35087 0.31411 0.58185
 C 2.34471 0.32265 -0.57970
 F -0.95364 -1.40638 1.49225
 F 0.96575 -1.40942 -1.48788
 H -2.35772 1.17978 0.79392
 H 2.35771 1.17556 -0.81194
 H -2.45402 0.64772 0.87662
 H 2.45473 0.65073 -0.88327
 H -3.30157 -0.41855 0.11249
 H 3.26183 -0.38698 -0.06780
13
bifur_IRC_Distances_MW_output/new_data/bifur_traj4_Distances point 431
C -0.97827 -0.35915 0.61334
 C 0.99501 -0.35907 -0.62439
 C 0.01542 0.03363 -0.01450
 C -2.34643 0.31549 0.57898
 C 2.34047 0.32412 -0.57690
 F -0.95721 -1.40818 1.49306
 F 0.96899 -1.41065 -1.48906
 H -2.35225 1.17973 0.78673
 H 2.35233 1.17594 -0.80412
 H -2.44841 0.65005 0.86865
 H 2.44958 0.65343 -0.87557
 H -3.29588 -0.41318 0.11665
 H 3.25665 -0.38215 -0.07287
13
bifur_IRC_Distances_MW_output/new_data/bifur_traj4_Distances point 432
C -0.97826 -0.36116 0.61317
 C 0.99474 -0.36094 -0.62401
 C 0.01509 0.02750 -0.01407
 C -2.34356 0.31638 0.57713
 C 2.33772 0.32508 -0.57509
 F -0.95952 -1.40935 1.49358
 F 0.97110 -1.41145 -1.48981
 H -2.34870 1.17969 0.78208
 H 2.34884 1.17618 -0.79908
 H -2.44477 0.65157 0.86351
 H 2.44623 0.65518 -0.87060
 H -3.29221 -0.40969 0.11933
 H 3.25331 -0.37899 -0.07613
13
bifur_IRC_Distances_MW_output/new_data/bifur_traj4_Distances point 433
C -0.97826 -0.36341 0.61297
 C 0.99445 -0.36303 -0.62359
 C 0.01472 0.02061 -0.01359
 C -2.34034 0.31739 0.57506
 C 2.33464 0.32616 -0.57307
 F -0.96211 -1.41066 1.49414
 F 0.97347 -1.41235 -1.49063
 H -2.34472 1.17965 0.77691
 H 2.34492 1.17644 -0.79346
 H -2.44069 0.65328 0.85777
 H 2.44248 0.65714 -0.86505
 H -3.28810 -0.40578 0.12231
 H 3.24957 -0.37544 -0.07976
13
bifur_IRC_Distances_MW_output/new_data/bifur_traj4_Distances point 434
C -0.97827 -0.36580 0.61276
 C 0.99414 -0.36526 -0.62314
 C 0.01432 0.01332 -0.01309
 C -2.33695 0.31846 0.57288
 C 2.33138 0.32730 -0.57094
 F -0.96486 -1.41204 1.49473
 F 0.97598 -1.41331 -1.49148
 H -2.34052 1.17961 0.77146
 H 2.34077 1.17671 -0.78756
 H -2.43638 0.65509 0.85174
 H 2.43851 0.65922 -0.85921
 H -3.28378 -0.40162 0.12544
 H 3.24564 -0.37166 -0.08357
13
bifur_IRC_Distances_MW_output/new_data/bifur_traj4_Distances point 435
C -0.97827 -0.36821 0.61254
 C 0.99384 -0.36751 -0.62269
 C 0.01393 0.00596 -0.01260
 C -2.33354 0.31953 0.57070
 C 2.32811 0.32845 -0.56881
 F -0.96762 -1.41343 1.49530
 F 0.97853 -1.41429 -1.49231
 H -2.33628 1.17957 0.76599
 H 2.33659 1.17697 -0.78164
 H -2.43203 0.65692 0.84569
 H 2.43450 0.66131 -0.85336
 H -3.27945 -0.39743 0.12856
 H 3.24170 -0.36784 -0.08738
13
bifur_IRC_Distances_MW_output/new_data/bifur_traj4_Distances point 436
C -0.97827 -0.37058 0.61232
 C 0.99354 -0.36973 -0.62224
 C 0.01354 -0.00128 -0.01212
 C -2.33019 0.32059 0.56856
 C 2.32491 0.32958 -0.56672
 F -0.97034 -1.41479 1.49585
 F 0.98103 -1.41526 -1.49311
 H -2.33213 1.17952 0.76067
 H 2.33248 1.17723 -0.77587
 H -2.42777 0.65873 0.83980
 H 2.43057 0.66336 -0.84766
 H -3.27521 -0.39331 0.13161
 H 3.23786 -0.36406 -0.09109
13
bifur_IRC_Distances_MW_output/new_data/bifur_traj4_Distances point 437
C -0.97828 -0.37289 0.61210
 C 0.99325 -0.37189 -0.62180
 C 0.01316 -0.00833 -0.01166
 C -2.32695 0.32163 0.56649
 C 2.32179 0.33068 -0.56470
 F -0.97298 -1.41611 1.49638
 F 0.98347 -1.41621 -1.49387
 H -2.32809 1.17948 0.75551
 H 2.32848 1.17746 -0.77029
 H -2.42362 0.66049 0.83409
 H 2.42675 0.66535 -0.84213
 H -3.27111 -0.38929 0.13455
 H 3.23414 -0.36038 -0.09467
13
bifur_IRC_Distances_MW_output/new_data/bifur_traj4_Distances point 438
C -0.97829 -0.37514 0.61189
 C 0.99298 -0.37401 -0.62138
 C 0.01280 -0.01521 -0.01121
 C -2.32379 0.32264 0.56448
 C 2.31876 0.33175 -0.56274
 F -0.97555 -1.41739 1.49688
 F 0.98585 -1.41714 -1.49459
 H -2.32417 1.17944 0.75051
 H 2.32458 1.17769 -0.76490
 H -2.41958 0.66221 0.82857
 H 2.42302 0.66729 -0.83679
 H -3.26714 -0.38537 0.13740
 H 3.23053 -0.35677 -0.09812
13
bifur_IRC_Distances_MW_output/new_data/bifur_traj4_Distances point 439
C -0.97830 -0.37730 0.61168
 C 0.99272 -0.37605 -0.62096
 C 0.01245 -0.02183 -0.01079
 C -2.32076 0.32361 0.56256
 C 2.31585 0.33278 -0.56086
 F -0.97802 -1.41861 1.49735
 F 0.98815 -1.41803 -1.49527
 H -2.32039 1.17940 0.74573
 H 2.32083 1.17790 -0.75973
 H -2.41570 0.66387 0.82328
 H 2.41943 0.66915 -0.83166
 H -3.26333 -0.38160 0.14011
 H 3.22708 -0.35329 -0.10142
13
bifur_IRC_Distances_MW_output/new_data/bifur_traj4_Distances point 440
C -0.97831 -0.37934 0.61148
 C 0.99248 -0.37797 -0.62058
 C 0.01212 -0.02806 -0.01041
 C -2.31793 0.32452 0.56076
 C 2.31313 0.33375 -0.55911
 F -0.98035 -1.41976 1.49778
 F 0.99031 -1.41888 -1.49589
 H -2.31685 1.17936 0.74126
 H 2.31730 1.17809 -0.75491
 H -2.41206 0.66543 0.81834
 H 2.41607 0.67090 -0.82688
 H -3.25977 -0.37805 0.14264
 H 3.22385 -0.35000 -0.10449
13
bifur_IRC_Distances_MW_output/new_data/bifur_traj4_Distances point 441
C -0.97831 -0.37934 0.61148
 C 0.99248 -0.37796 -0.62058
 C 0.01212 -0.02806 -0.01041
 C -2.31793 0.32452 0.56076
 C 2.31313 0.33375 -0.55911
 F -0.98035 -1.41976 1.49778
 F 0.99031 -1.41888 -1.49589
 H -2.31685 1.17936 0.74126
 H 2.31730 1.17809 -0.75491
 H -2.41206 0.66543 0.81834
 H 2.41607 0.67090 -0.82688
 H -3.25977 -0.37805 0.14264
 H 3.22385 -0.35000 -0.10449
13
bifur_IRC_Distances_MW_output/new_data/bifur_traj4_Distances point 442
C -0.97833 -0.38297 0.61113
 C 0.99206 -0.38139 -0.61988
 C 0.01153 -0.03913 -0.00973
 C -2.31290 0.32615 0.55758
 C 2.30829 0.33547 -0.55601
 F -0.98447 -1.42179 1.49852
 F 0.99417 -1.42039 -1.49696
 H -2.31056 1.17929 0.73337
 H 2.31103 1.17842 -0.74641
 H -2.40559 0.66821 0.80963
 H 2.41009 0.67400 -0.81844
 H -3.25348 -0.37173 0.14710
 H 3.21815 -0.34414 -0.10990
13
bifur_IRC_Distances_MW_output/new_data/bifur_traj4_Distances point 443
C -0.97834 -0.38462 0.61096
 C 0.99187 -0.38295 -0.61956
 C 0.01127 -0.04418 -0.00942
 C -2.31061 0.32689 0.55614
 C 2.30609 0.33626 -0.55460
 F -0.98635 -1.42271 1.49885
 F 0.99593 -1.42109 -1.49743
 H -2.30769 1.17925 0.72980
 H 2.30818 1.17856 -0.74257
 H -2.40264 0.66948 0.80569
 H 2.40736 0.67541 -0.81462
 H -3.25063 -0.36884 0.14911
 H 3.21557 -0.34146 -0.11234
13
bifur_IRC_Distances_MW_output/new_data/bifur_traj4_Distances point 444
C -0.97835 -0.38619 0.61080
 C 0.99169 -0.38444 -0.61926
 C 0.01102 -0.04898 -0.00914
 C -2.30844 0.32759 0.55478
 C 2.30401 0.33700 -0.55327
 F -0.98814 -1.42358 1.49915
 F 0.99760 -1.42175 -1.49787
 H -2.30498 1.17922 0.72642
 H 2.30546 1.17870 -0.73893
 H -2.39984 0.67069 0.80196
 H 2.40477 0.67675 -0.81100
 H -3.24793 -0.36610 0.15101
 H 3.21312 -0.33890 -0.11465
13
bifur_IRC_Distances_MW_output/new_data/bifur_traj4_Distances point 445
C -0.97836 -0.38769 0.61065
 C 0.99153 -0.38585 -0.61898
 C 0.01078 -0.05354 -0.00887
 C -2.30639 0.32826 0.55349
 C 2.30203 0.33771 -0.55201
 F -0.98983 -1.42441 1.49944
 F 0.99919 -1.42238 -1.49828
 H -2.30240 1.17919 0.72323
 H 2.30289 1.17882 -0.73550
 H -2.39719 0.67183 0.79844
 H 2.40232 0.67802 -0.80759
 H -3.24538 -0.36350 0.15281
 H 3.21082 -0.33648 -0.11682
13
bifur_IRC_Distances_MW_output/new_data/bifur_traj4_Distances point 446
C -0.97838 -0.38914 0.61050
 C 0.99137 -0.38722 -0.61870
 C 0.01055 -0.05796 -0.00861
 C -2.30440 0.32891 0.55224
 C 2.30011 0.33840 -0.55079
 F -0.99147 -1.42521 1.49971
 F 1.00074 -1.42299 -1.49867
 H -2.29990 1.17916 0.72014
 H 2.30039 1.17894 -0.73218
 H -2.39461 0.67295 0.79503
 H 2.39993 0.67925 -0.80428
 H -3.24290 -0.36097 0.15454
 H 3.20858 -0.33411 -0.11892
13
bifur_IRC_Distances_MW_output/new_data/bifur_traj4_Distances point 447
C -0.97839 -0.39063 0.61034
 C 0.99120 -0.38864 -0.61841
 C 0.01031 -0.06253 -0.00835
 C -2.30235 0.32958 0.55095
 C 2.29814 0.33910 -0.54954
 F -0.99317 -1.42603 1.49998
 F 1.00234 -1.42362 -1.49906
 H -2.29732 1.17912 0.71697
 H 2.29781 1.17905 -0.72877
 H -2.39196 0.67410 0.79153
 H 2.39747 0.68052 -0.80089
 H -3.24037 -0.35836 0.15632
 H 3.20628 -0.33167 -0.12108
13
bifur_IRC_Distances_MW_output/new_data/bifur_traj4_Distances point 448
C -0.97840 -0.39226 0.61017
 C 0.99103 -0.39019 -0.61809
 C 0.01005 -0.06751 -0.00807
 C -2.30011 0.33031 0.54955
 C 2.29599 0.33988 -0.54817
 F -0.99502 -1.42692 1.50028
 F 1.00409 -1.42432 -1.49949
 H -2.29451 1.17909 0.71352
 H 2.29499 1.17918 -0.72506
 H -2.38907 0.67535 0.78772
 H 2.39479 0.68190 -0.79719
 H -3.23760 -0.35551 0.15825
 H 3.20378 -0.32899 -0.12342
13
bifur_IRC_Distances_MW_output/new_data/bifur_traj4_Distances point 449
C -0.97842 -0.39411 0.60998
 C 0.99083 -0.39195 -0.61773
 C 0.00976 -0.07316 -0.00775
 C -2.29759 0.33114 0.54798
 C 2.29355 0.34075 -0.54664
 F -0.99711 -1.42793 1.50060
 F 1.00607 -1.42510 -1.49996
 H -2.29133 1.17904 0.70963
 H 2.29180 1.17932 -0.72089
 H -2.38579 0.67677 0.78343
 H 2.39175 0.68346 -0.79303
 H -3.23448 -0.35228 0.16042
 H 3.20096 -0.32596 -0.12604
13
bifur_IRC_Distances_MW_output/new_data/bifur_traj4_Distances point 450
C -0.97844 -0.39620 0.60975
 C 0.99061 -0.39394 -0.61733
 C 0.00943 -0.07953 -0.00739
 C -2.29474 0.33208 0.54620
 C 2.29081 0.34173 -0.54490
 F -0.99947 -1.42907 1.50096
 F 1.00831 -1.42599 -1.50047
 H -2.28775 1.17899 0.70525
 H 2.28820 1.17947 -0.71620
 H -2.38209 0.67838 0.77861
 H 2.38832 0.68522 -0.78835
 H -3.23098 -0.34862 0.16286
 H 3.19780 -0.32253 -0.12899
13
bifur_IRC_Distances_MW_output/new_data/bifur_traj4_Distances point 451
C -0.97846 -0.39849 0.60951
 C 0.99037 -0.39612 -0.61688
 C 0.00908 -0.08652 -0.00701
 C -2.29163 0.33311 0.54427
 C 2.28781 0.34281 -0.54302
 F -1.00206 -1.43031 1.50135
 F 1.01077 -1.42697 -1.50102
 H -2.28382 1.17894 0.70049
 H 2.28425 1.17963 -0.71110
 H -2.37804 0.68014 0.77336
 H 2.38456 0.68714 -0.78325
 H -3.22716 -0.34462 0.16551
 H 3.19434 -0.31875 -0.13220
13
bifur_IRC_Distances_MW_output/new_data/bifur_traj4_Distances point 452
C -0.97846 -0.39849 0.60951
 C 0.99037 -0.39612 -0.61688
 C 0.00908 -0.08652 -0.00701
 C -2.29163 0.33311 0.54427
 C 2.28781 0.34281 -0.54302
 F -1.00206 -1.43031 1.50135
 F 1.01077 -1.42697 -1.50102
 H -2.28382 1.17894 0.70049
 H 2.28425 1.17963 -0.71110
 H -2.37805 0.68014 0.77336
 H 2.38456 0.68714 -0.78325
 H -3.22716 -0.34462 0.16551
 H 3.19434 -0.31875 -0.13220
13
bifur_IRC_Distances_MW_output/new_data/bifur_traj4_Distances point 453
C -0.97852 -0.40337 0.60897
 C 0.98988 -0.40078 -0.61593
 C 0.00832 -0.10141 -0.00622
 C -2.28502 0.33530 0.54017
 C 2.28143 0.34511 -0.53902
 F -1.00757 -1.43293 1.50212
 F 1.01603 -1.42907 -1.50213
 H -2.27547 1.17881 0.69042
 H 2.27584 1.17994 -0.70033
 H -2.36943 0.68390 0.76228
 H 2.37655 0.69123 -0.77248
 H -3.21907 -0.33607 0.17109
 H 3.18704 -0.31067 -0.13893
13
bifur_IRC_Distances_MW_output/new_data/bifur_traj4_Distances point 454
C -0.97855 -0.40584 0.60869
 C 0.98963 -0.40314 -0.61544
 C 0.00793 -0.10896 -0.00583
 C -2.28168 0.33641 0.53811
 C 2.27821 0.34628 -0.53701
 F -1.01037 -1.43424 1.50250
 F 1.01870 -1.43014 -1.50267
 H -2.27124 1.17874 0.68536
 H 2.27157 1.18009 -0.69492
 H -2.36506 0.68580 0.75671
 H 2.37249 0.69330 -0.76707
 H -3.21500 -0.33173 0.17388
 H 3.18337 -0.30656 -0.14230
13
bifur_IRC_Distances_MW_output/new_data/bifur_traj4_Distances point 455
C -0.97858 -0.40829 0.60841
 C 0.98939 -0.40549 -0.61496
 C 0.00756 -0.11644 -0.00545
 C -2.27839 0.33751 0.53607
 C 2.27502 0.34743 -0.53503
 F -1.01313 -1.43554 1.50285
 F 1.02136 -1.43119 -1.50318
 H -2.26705 1.17867 0.68038
 H 2.26734 1.18023 -0.68961
 H -2.36074 0.68769 0.75123
 H 2.36847 0.69534 -0.76175
 H -3.21100 -0.32742 0.17663
 H 3.17976 -0.30247 -0.14561
13
bifur_IRC_Distances_MW_output/new_data/bifur_traj4_Distances point 456
C -0.97861 -0.41066 0.60813
 C 0.98917 -0.40777 -0.61449
 C 0.00719 -0.12369 -0.00508
 C -2.27520 0.33858 0.53411
 C 2.27194 0.34854 -0.53311
 F -1.01582 -1.43679 1.50319
 F 1.02394 -1.43222 -1.50366
 H -2.26300 1.17859 0.67558
 H 2.26324 1.18035 -0.68449
 H -2.35656 0.68952 0.74595
 H 2.36458 0.69731 -0.75661
 H -3.20713 -0.32325 0.17926
 H 3.17627 -0.29850 -0.14879
13
bifur_IRC_Distances_MW_output/new_data/bifur_traj4_Distances point 457
C -0.97864 -0.41291 0.60787
 C 0.98896 -0.40992 -0.61404
 C 0.00685 -0.13053 -0.00475
 C -2.27219 0.33958 0.53227
 C 2.26903 0.34959 -0.53131
 F -1.01835 -1.43797 1.50349
 F 1.02637 -1.43320 -1.50409
 H -2.25918 1.17852 0.67108
 H 2.25937 1.18047 -0.67970
 H -2.35261 0.69124 0.74100
 H 2.36090 0.69916 -0.75180
 H -3.20350 -0.31930 0.18173
 H 3.17299 -0.29474 -0.15176
13
bifur_IRC_Distances_MW_output/new_data/bifur_traj4_Distances point 458
C -0.97867 -0.41497 0.60763
 C 0.98877 -0.41191 -0.61363
 C 0.00654 -0.13683 -0.00444
 C -2.26943 0.34051 0.53058
 C 2.26636 0.35056 -0.52967
 F -1.02067 -1.43904 1.50376
 F 1.02862 -1.43410 -1.50448
 H -2.25567 1.17846 0.66695
 H 2.25581 1.18056 -0.67530
 H -2.34898 0.69283 0.73647
 H 2.35751 0.70087 -0.74738
 H -3.20017 -0.31566 0.18399
 H 3.16999 -0.29127 -0.15447
13
bifur_IRC_Distances_MW_output/new_data/bifur_traj4_Distances point 459
C -0.97870 -0.41684 0.60740
 C 0.98860 -0.41371 -0.61326
 C 0.00625 -0.14253 -0.00417
 C -2.26694 0.34135 0.52906
 C 2.26395 0.35144 -0.52818
 F -1.02278 -1.44001 1.50399
 F 1.03067 -1.43491 -1.50482
 H -2.25249 1.17839 0.66323
 H 2.25258 1.18065 -0.67135
 H -2.34569 0.69427 0.73239
 H 2.35445 0.70241 -0.74341
 H -3.19717 -0.31237 0.18602
 H 3.16729 -0.28812 -0.15692
13
bifur_IRC_Distances_MW_output/new_data/bifur_traj4_Distances point 460
C -0.97873 -0.41849 0.60720
 C 0.98845 -0.41531 -0.61293
 C 0.00600 -0.14759 -0.00393
 C -2.26473 0.34209 0.52771
 C 2.26181 0.35221 -0.52687
 F -1.02465 -1.44087 1.50420
 F 1.03248 -1.43563 -1.50511
 H -2.24967 1.17833 0.65995
 H 2.24972 1.18072 -0.66786
 H -2.34278 0.69554 0.72878
 H 2.35173 0.70377 -0.73990
 H -3.19452 -0.30944 0.18781
 H 3.16490 -0.28533 -0.15907
13
bifur_IRC_Distances_MW_output/new_data/bifur_traj4_Distances point 461
C -0.97875 -0.41991 0.60703
 C 0.98832 -0.41667 -0.61264
 C 0.00579 -0.15190 -0.00373
 C -2.26285 0.34273 0.52656
 C 2.25998 0.35287 -0.52575
 F -1.02625 -1.44160 1.50437
 F 1.03403 -1.43625 -1.50535
 H -2.24726 1.17828 0.65716
 H 2.24727 1.18078 -0.66489
 H -2.34030 0.69662 0.72572
 H 2.34941 0.70493 -0.73691
 H -3.19226 -0.30695 0.18932
 H 3.16287 -0.28294 -0.16089
13
bifur_IRC_Distances_MW_output/new_data/bifur_traj4_Distances point 462
C -0.97877 -0.42105 0.60689
 C 0.98822 -0.41778 -0.61241
 C 0.00562 -0.15540 -0.00357
 C -2.26132 0.34324 0.52564
 C 2.25851 0.35341 -0.52484
 F -1.02754 -1.44219 1.50450
 F 1.03528 -1.43675 -1.50554
 H -2.24531 1.17824 0.65490
 H 2.24529 1.18082 -0.66250
 H -2.33828 0.69751 0.72324
 H 2.34753 0.70587 -0.73450
 H -3.19044 -0.30492 0.19055
 H 3.16122 -0.28100 -0.16236
13
bifur_IRC_Distances_MW_output/new_data/bifur_traj4_Distances point 463
C -0.97877 -0.42105 0.60689
 C 0.98822 -0.41778 -0.61241
 C 0.00562 -0.15540 -0.00357
 C -2.26132 0.34324 0.52564
 C 2.25851 0.35341 -0.52484
 F -1.02754 -1.44219 1.50450
 F 1.03528 -1.43675 -1.50554
 H -2.24531 1.17824 0.65490
 H 2.24529 1.18082 -0.66250
 H -2.33828 0.69751 0.72324
 H 2.34753 0.70587 -0.73450
 H -3.19044 -0.30492 0.19055
 H 3.16122 -0.28100 -0.16236
13
bifur_IRC_Distances_MW_output/new_data/bifur_traj4_Distances point 464
C -0.97880 -0.42267 0.60669
 C 0.98808 -0.41934 -0.61209
 C 0.00538 -0.16034 -0.00334
 C -2.25917 0.34397 0.52433
 C 2.25642 0.35416 -0.52357
 F -1.02937 -1.44302 1.50468
 F 1.03706 -1.43746 -1.50580
 H -2.24256 1.17818 0.65172
 H 2.24249 1.18088 -0.65913
 H -2.33544 0.69875 0.71976
 H 2.34487 0.70720 -0.73110
 H -3.18787 -0.30206 0.19227
 H 3.15891 -0.27825 -0.16443
13
bifur_IRC_Distances_MW_output/new_data/bifur_traj4_Distances point 465
C -0.97881 -0.42325 0.60662
 C 0.98803 -0.41990 -0.61197
 C 0.00529 -0.16212 -0.00326
 C -2.25840 0.34423 0.52386
 C 2.25567 0.35443 -0.52311
 F -1.03003 -1.44332 1.50475
 F 1.03770 -1.43772 -1.50589
 H -2.24157 1.17816 0.65058
 H 2.24148 1.18090 -0.65792
 H -2.33441 0.69919 0.71850
 H 2.34391 0.70767 -0.72988
 H -3.18695 -0.30103 0.19289
 H 3.15807 -0.27726 -0.16517
13
bifur_IRC_Distances_MW_output/new_data/bifur_traj4_Distances point 466
C -0.97882 -0.42374 0.60656
 C 0.98799 -0.42037 -0.61187
 C 0.00522 -0.16359 -0.00320
 C -2.25776 0.34444 0.52347
 C 2.25505 0.35466 -0.52273
 F -1.03057 -1.44356 1.50480
 F 1.03823 -1.43793 -1.50597
 H -2.24075 1.17814 0.64964
 H 2.24065 1.18092 -0.65692
 H -2.33356 0.69957 0.71747
 H 2.34312 0.70807 -0.72887
 H -3.18618 -0.30017 0.19340
 H 3.15739 -0.27644 -0.16579
13
bifur_IRC_Distances_MW_output/new_data/bifur_traj4_Distances point 467
C -0.97882 -0.42411 0.60651
 C 0.98796 -0.42073 -0.61180
 C 0.00516 -0.16474 -0.00315
 C -2.25726 0.34461 0.52317
 C 2.25457 0.35483 -0.52244
 F -1.03100 -1.44376 1.50484
 F 1.03865 -1.43809 -1.50603
 H -2.24011 1.17813 0.64890
 H 2.24000 1.18093 -0.65613
 H -2.33290 0.69985 0.71666
 H 2.34250 0.70838 -0.72808
 H -3.18559 -0.29951 0.19380
 H 3.15685 -0.27580 -0.16626
13
bifur_IRC_Distances_MW_output/new_data/bifur_traj4_Distances point 468
C -0.97883 -0.42434 0.60649
 C 0.98794 -0.42096 -0.61175
 C 0.00513 -0.16544 -0.00311
 C -2.25695 0.34472 0.52298
 C 2.25427 0.35494 -0.52225
 F -1.03126 -1.44387 1.50487
 F 1.03890 -1.43819 -1.50606
 H -2.23972 1.17812 0.64845
 H 2.23960 1.18094 -0.65566
 H -2.33250 0.70003 0.71617
 H 2.34212 0.70856 -0.72760
 H -3.18522 -0.29910 0.19405
 H 3.15652 -0.27541 -0.16656
13
bifur_IRC_Distances_MW_output/new_data/bifur_traj4_Distances point 469
C -0.97883 -0.42437 0.60648
 C 0.98793 -0.42098 -0.61174
 C 0.00512 -0.16551 -0.00311
 C -2.25692 0.34473 0.52297
 C 2.25424 0.35495 -0.52224
 F -1.03128 -1.44388 1.50487
 F 1.03893 -1.43820 -1.50607
 H -2.23968 1.17812 0.64841
 H 2.23956 1.18094 -0.65561
 H -2.33246 0.70005 0.71612
 H 2.34209 0.70858 -0.72756
 H -3.18519 -0.29906 0.19407
 H 3.15649 -0.27537 -0.16659
13
bifur_IRC_Distances_MW_output/new_data/bifur_traj4_Distances point 470
C -0.97882 -0.42411 0.60651
 C 0.98796 -0.42074 -0.61180
 C 0.00516 -0.16474 -0.00315
 C -2.25726 0.34461 0.52317
 C 2.25457 0.35483 -0.52244
 F -1.03100 -1.44376 1.50484
 F 1.03865 -1.43809 -1.50603
 H -2.24011 1.17813 0.64890
 H 2.23999 1.18093 -0.65613
 H -2.33290 0.69986 0.71666
 H 2.34250 0.70838 -0.72808
 H -3.18558 -0.29950 0.19380
 H 3.15685 -0.27580 -0.16627
13
bifur_IRC_Distances_MW_output/new_data/bifur_traj4_Distances point 471
C -0.97881 -0.42355 0.60658
 C 0.98800 -0.42019 -0.61191
 C 0.00524 -0.16302 -0.00322
 C -2.25801 0.34436 0.52362
 C 2.25529 0.35457 -0.52288
 F -1.03036 -1.44347 1.50478
 F 1.03803 -1.43785 -1.50594
 H -2.24107 1.17815 0.65000
 H 2.24097 1.18092 -0.65730
 H -2.33389 0.69942 0.71787
 H 2.34342 0.70792 -0.72926
 H -3.18648 -0.30050 0.19321
 H 3.15765 -0.27676 -0.16555
13
bifur_IRC_Distances_MW_output/new_data/bifur_traj4_Distances point 472
C -0.97880 -0.42267 0.60669
 C 0.98808 -0.41934 -0.61209
 C 0.00538 -0.16033 -0.00334
 C -2.25918 0.34396 0.52433
 C 2.25643 0.35416 -0.52357
 F -1.02936 -1.44302 1.50468
 F 1.03706 -1.43746 -1.50580
 H -2.24257 1.17818 0.65173
 H 2.24250 1.18088 -0.65913
 H -2.33544 0.69874 0.71976
 H 2.34488 0.70719 -0.73111
 H -3.18787 -0.30207 0.19227
 H 3.15891 -0.27826 -0.16443
13
bifur_IRC_Distances_MW_output/new_data/bifur_traj4_Distances point 473
C -0.97878 -0.42148 0.60684
 C 0.98818 -0.41819 -0.61233
 C 0.00555 -0.15670 -0.00351
 C -2.26076 0.34343 0.52529
 C 2.25796 0.35361 -0.52451
 F -1.02802 -1.44241 1.50455
 F 1.03575 -1.43694 -1.50561
 H -2.24459 1.17823 0.65406
 H 2.24455 1.18084 -0.66161
 H -2.33753 0.69783 0.72232
 H 2.34683 0.70622 -0.73360
 H -3.18976 -0.30417 0.19101
 H 3.16061 -0.28027 -0.16291
13
bifur_IRC_Distances_MW_output/new_data/bifur_traj4_Distances point 474
C -0.97878 -0.42148 0.60684
 C 0.98818 -0.41819 -0.61233
 C 0.00555 -0.15670 -0.00351
 C -2.26076 0.34343 0.52529
 C 2.25796 0.35361 -0.52451
 F -1.02802 -1.44241 1.50455
 F 1.03575 -1.43694 -1.50561
 H -2.24459 1.17823 0.65406
 H 2.24455 1.18084 -0.66161
 H -2.33753 0.69783 0.72232
 H 2.34683 0.70622 -0.73360
 H -3.18976 -0.30417 0.19101
 H 3.16061 -0.28027 -0.16291
13
bifur_IRC_Distances_MW_output/new_data/bifur_traj4_Distances point 475
C -0.97873 -0.41836 0.60722
 C 0.98846 -0.41517 -0.61295
 C 0.00602 -0.14717 -0.00395
 C -2.26491 0.34203 0.52782
 C 2.26198 0.35215 -0.52697
 F -1.02450 -1.44080 1.50418
 F 1.03233 -1.43557 -1.50508
 H -2.24990 1.17834 0.66022
 H 2.24995 1.18071 -0.66815
 H -2.34302 0.69543 0.72908
 H 2.35195 0.70366 -0.74019
 H -3.19474 -0.30969 0.18766
 H 3.16509 -0.28556 -0.15889
13
bifur_IRC_Distances_MW_output/new_data/bifur_traj4_Distances point 476
C -0.97870 -0.41654 0.60744
 C 0.98862 -0.41342 -0.61332
 C 0.00630 -0.14163 -0.00421
 C -2.26733 0.34121 0.52930
 C 2.26433 0.35130 -0.52842
 F -1.02245 -1.43986 1.50396
 F 1.03034 -1.43478 -1.50476
 H -2.25299 1.17840 0.66382
 H 2.25309 1.18064 -0.67198
 H -2.34622 0.69404 0.73303
 H 2.35493 0.70216 -0.74404
 H -3.19765 -0.31289 0.18570
 H 3.16772 -0.28862 -0.15653
13
bifur_IRC_Distances_MW_output/new_data/bifur_traj4_Distances point 477
C -0.97867 -0.41460 0.60767
 C 0.98880 -0.41156 -0.61370
 C 0.00659 -0.13571 -0.00450
 C -2.26992 0.34034 0.53088
 C 2.26684 0.35039 -0.52996
 F -1.02026 -1.43885 1.50371
 F 1.02822 -1.43394 -1.50441
 H -2.25629 1.17847 0.66769
 H 2.25644 1.18055 -0.67608
 H -2.34963 0.69255 0.73728
 H 2.35812 0.70057 -0.74817
 H -3.20076 -0.31631 0.18359
 H 3.17053 -0.29189 -0.15399
13
bifur_IRC_Distances_MW_output/new_data/bifur_traj4_Distances point 478
C -0.97864 -0.41252 0.60792
 C 0.98899 -0.40956 -0.61412
 C 0.00691 -0.12937 -0.00480
 C -2.27270 0.33941 0.53258
 C 2.26953 0.34941 -0.53162
 F -1.01791 -1.43777 1.50344
 F 1.02596 -1.43303 -1.50402
 H -2.25983 1.17854 0.67184
 H 2.26003 1.18045 -0.68051
 H -2.35328 0.69095 0.74184
 H 2.36152 0.69885 -0.75261
 H -3.20412 -0.31997 0.18131
 H 3.17355 -0.29538 -0.15126
13
bifur_IRC_Distances_MW_output/new_data/bifur_traj4_Distances point 479
C -0.97861 -0.41027 0.60818
 C 0.98920 -0.40739 -0.61456
 C 0.00725 -0.12249 -0.00514
 C -2.27573 0.33840 0.53444
 C 2.27245 0.34836 -0.53343
 F -1.01537 -1.43658 1.50313
 F 1.02351 -1.43205 -1.50358
 H -2.26368 1.17861 0.67638
 H 2.26392 1.18033 -0.68534
 H -2.35725 0.68921 0.74683
 H 2.36522 0.69698 -0.75746
 H -3.20777 -0.32394 0.17883
 H 3.17685 -0.29916 -0.14826
13
bifur_IRC_Distances_MW_output/new_data/bifur_traj4_Distances point 480
C -0.97857 -0.40781 0.60846
 C 0.98944 -0.40503 -0.61505
 C 0.00763 -0.11498 -0.00552
 C -2.27903 0.33729 0.53647
 C 2.27564 0.34720 -0.53541
 F -1.01260 -1.43529 1.50278
 F 1.02084 -1.43099 -1.50308
 H -2.26787 1.17868 0.68135
 H 2.26817 1.18020 -0.69064
 H -2.36158 0.68732 0.75230
 H 2.36926 0.69494 -0.76278
 H -3.21178 -0.32826 0.17609
 H 3.18046 -0.30327 -0.14497
13
bifur_IRC_Distances_MW_output/new_data/bifur_traj4_Distances point 481
C -0.97854 -0.40518 0.60876
 C 0.98970 -0.40251 -0.61557
 C 0.00804 -0.10696 -0.00593
 C -2.28257 0.33611 0.53865
 C 2.27906 0.34597 -0.53754
 F -1.00963 -1.43389 1.50240
 F 1.01799 -1.42985 -1.50253
 H -2.27236 1.17876 0.68670
 H 2.27270 1.18005 -0.69636
 H -2.36622 0.68530 0.75818
 H 2.37357 0.69275 -0.76851
 H -3.21608 -0.33288 0.17314
 H 3.18434 -0.30765 -0.14141
13
bifur_IRC_Distances_MW_output/new_data/bifur_traj4_Distances point 482
C -0.97851 -0.40245 0.60907
 C 0.98997 -0.39990 -0.61611
 C 0.00846 -0.09861 -0.00637
 C -2.28626 0.33489 0.54094
 C 2.28263 0.34468 -0.53977
 F -1.00654 -1.43243 1.50198
 F 1.01503 -1.42867 -1.50193
 H -2.27704 1.17883 0.69231
 H 2.27742 1.17988 -0.70235
 H -2.37105 0.68319 0.76435
 H 2.37806 0.69046 -0.77450
 H -3.22059 -0.33768 0.17005
 H 3.18841 -0.31220 -0.13767
13
bifur_IRC_Distances_MW_output/new_data/bifur_traj4_Distances point 483
C -0.97848 -0.39964 0.60938
 C 0.99025 -0.39721 -0.61666
 C 0.00890 -0.09003 -0.00682
 C -2.29007 0.33362 0.54330
 C 2.28630 0.34336 -0.54207
 F -1.00336 -1.43093 1.50153
 F 1.01200 -1.42747 -1.50129
 H -2.28185 1.17891 0.69810
 H 2.28227 1.17970 -0.70855
 H -2.37601 0.68103 0.77073
 H 2.38267 0.68811 -0.78070
 H -3.22524 -0.34260 0.16684
 H 3.19261 -0.31685 -0.13380
13
bifur_IRC_Distances_MW_output/new_data/bifur_traj4_Distances point 484
C -0.97845 -0.39675 0.60969
 C 0.99055 -0.39446 -0.61722
 C 0.00935 -0.08121 -0.00730
 C -2.29399 0.33233 0.54574
 C 2.29009 0.34199 -0.54445
 F -1.00010 -1.42937 1.50106
 F 1.00890 -1.42623 -1.50061
 H -2.28680 1.17898 0.70411
 H 2.28725 1.17951 -0.71497
 H -2.38112 0.67880 0.77735
 H 2.38742 0.68568 -0.78712
 H -3.23006 -0.34766 0.16350
 H 3.19697 -0.32162 -0.12976
13
bifur_IRC_Distances_MW_output/new_data/bifur_traj4_Distances point 485
C -0.97845 -0.39675 0.60969
 C 0.99055 -0.39446 -0.61722
 C 0.00935 -0.08121 -0.00730
 C -2.29399 0.33233 0.54574
 C 2.29009 0.34199 -0.54445
 F -1.00010 -1.42937 1.50106
 F 1.00890 -1.42623 -1.50061
 H -2.28680 1.17898 0.70411
 H 2.28725 1.17951 -0.71497
 H -2.38112 0.67880 0.77735
 H 2.38742 0.68568 -0.78712
 H -3.23006 -0.34766 0.16350
 H 3.19697 -0.32162 -0.12976
13
bifur_IRC_Distances_MW_output/new_data/bifur_traj4_Distances point 486
C -0.97839 -0.39066 0.61034
 C 0.99120 -0.38867 -0.61840
 C 0.01031 -0.06261 -0.00835
 C -2.30231 0.32959 0.55093
 C 2.29810 0.33912 -0.54952
 F -0.99320 -1.42604 1.49999
 F 1.00237 -1.42363 -1.49907
 H -2.29728 1.17912 0.71691
 H 2.29776 1.17906 -0.72871
 H -2.39191 0.67412 0.79147
 H 2.39743 0.68054 -0.80083
 H -3.24032 -0.35831 0.15635
 H 3.20624 -0.33162 -0.12111
13
bifur_IRC_Distances_MW_output/new_data/bifur_traj4_Distances point 487
C -0.97836 -0.38742 0.61068
 C 0.99156 -0.38560 -0.61903
 C 0.01082 -0.05273 -0.00892
 C -2.30675 0.32814 0.55372
 C 2.30238 0.33758 -0.55224
 F -0.98953 -1.42426 1.49939
 F 0.99891 -1.42227 -1.49821
 H -2.30286 1.17920 0.72380
 H 2.30335 1.17880 -0.73611
 H -2.39766 0.67163 0.79906
 H 2.40275 0.67779 -0.80820
 H -3.24583 -0.36396 0.15249
 H 3.21123 -0.33691 -0.11644
13
bifur_IRC_Distances_MW_output/new_data/bifur_traj4_Distances point 488
C -0.97834 -0.38405 0.61102
 C 0.99194 -0.38241 -0.61967
 C 0.01136 -0.04244 -0.00953
 C -2.31140 0.32663 0.55664
 C 2.30685 0.33599 -0.55509
 F -0.98570 -1.42239 1.49873
 F 0.99532 -1.42085 -1.49727
 H -2.30868 1.17927 0.73104
 H 2.30916 1.17851 -0.74390
 H -2.40366 0.66904 0.80705
 H 2.40830 0.67493 -0.81594
 H -3.25161 -0.36984 0.14842
 H 3.21646 -0.34239 -0.11150
13
bifur_IRC_Distances_MW_output/new_data/bifur_traj4_Distances point 489
C -0.97832 -0.38056 0.61136
 C 0.99234 -0.37912 -0.62034
 C 0.01192 -0.03179 -0.01018
 C -2.31623 0.32507 0.55969
 C 2.31150 0.33433 -0.55806
 F -0.98174 -1.42045 1.49803
 F 0.99161 -1.41939 -1.49625
 H -2.31472 1.17934 0.73859
 H 2.31519 1.17820 -0.75204
 H -2.40988 0.66637 0.81540
 H 2.41405 0.67195 -0.82403
 H -3.25764 -0.37592 0.14415
 H 3.22192 -0.34803 -0.10633
13
bifur_IRC_Distances_MW_output/new_data/bifur_traj4_Distances point 490
C -0.97830 -0.37698 0.61171
 C 0.99276 -0.37574 -0.62103
 C 0.01250 -0.02085 -0.01086
 C -2.32121 0.32346 0.56284
 C 2.31628 0.33263 -0.56114
 F -0.97766 -1.41843 1.49728
 F 0.98781 -1.41790 -1.49517
 H -2.32095 1.17941 0.74643
 H 2.32138 1.17787 -0.76049
 H -2.41627 0.66362 0.82406
 H 2.41997 0.66888 -0.83242
 H -3.26389 -0.38216 0.13971
 H 3.22759 -0.35380 -0.10093
13
bifur_IRC_Distances_MW_output/new_data/bifur_traj4_Distances point 491
C -0.97828 -0.37333 0.61206
 C 0.99320 -0.37231 -0.62172
 C 0.01309 -0.00970 -0.01157
 C -2.32632 0.32183 0.56609
 C 2.32119 0.33089 -0.56431
 F -0.97349 -1.41636 1.49648
 F 0.98394 -1.41639 -1.49401
 H -2.32731 1.17947 0.75451
 H 2.32770 1.17751 -0.76922
 H -2.42282 0.66083 0.83299
 H 2.42601 0.66574 -0.84107
 H -3.27032 -0.38851 0.13512
 H 3.23342 -0.35966 -0.09535
13
bifur_IRC_Distances_MW_output/new_data/bifur_traj4_Distances point 492
C -0.97827 -0.36963 0.61241
 C 0.99366 -0.36885 -0.62242
 C 0.01369 0.00159 -0.01231
 C -2.33152 0.32017 0.56941
 C 2.32618 0.32913 -0.56755
 F -0.96926 -1.41425 1.49564
 F 0.98003 -1.41488 -1.49279
 H -2.33378 1.17954 0.76278
 H 2.33411 1.17713 -0.77816
 H -2.42946 0.65801 0.84213
 H 2.43213 0.66254 -0.84992
 H -3.27689 -0.39495 0.13040
 H 3.23938 -0.36556 -0.08962
13
bifur_IRC_Distances_MW_output/new_data/bifur_traj4_Distances point 493
C -0.97827 -0.36594 0.61274
 C 0.99412 -0.36539 -0.62312
 C 0.01430 0.01289 -0.01306
 C -2.33675 0.31852 0.57276
 C 2.33119 0.32737 -0.57082
 F -0.96502 -1.41213 1.49476
 F 0.97613 -1.41337 -1.49152
 H -2.34027 1.17961 0.77114
 H 2.34053 1.17673 -0.78721
 H -2.43613 0.65520 0.85138
 H 2.43827 0.65934 -0.85887
 H -3.28353 -0.40138 0.12562
 H 3.24541 -0.37144 -0.08380
13
bifur_IRC_Distances_MW_output/new_data/bifur_traj4_Distances point 494
C -0.97826 -0.36229 0.61307
 C 0.99460 -0.36199 -0.62380
 C 0.01490 0.02403 -0.01383
 C -2.34194 0.31689 0.57609
 C 2.33616 0.32563 -0.57407
 F -0.96083 -1.41001 1.49386
 F 0.97229 -1.41190 -1.49022
 H -2.34669 1.17967 0.77947
 H 2.34687 1.17631 -0.79625
 H -2.44272 0.65243 0.86061
 H 2.44434 0.65617 -0.86780
 H -3.29014 -0.40772 0.12083
 H 3.25142 -0.37720 -0.07797
13
bifur_IRC_Distances_MW_output/new_data/bifur_traj4_Distances point 495
C -0.97827 -0.35873 0.61338
 C 0.99507 -0.35868 -0.62447
 C 0.01549 0.03493 -0.01460
 C -2.34704 0.31530 0.57938
 C 2.34105 0.32392 -0.57728
 F -0.95672 -1.40794 1.49295
 F 0.96854 -1.41048 -1.48890
 H -2.35300 1.17973 0.78771
 H 2.35308 1.17589 -0.80520
 H -2.44919 0.64973 0.86974
 H 2.45029 0.65306 -0.87663
 H -3.29666 -0.41392 0.11608
 H 3.25736 -0.38281 -0.07218
13
bifur_IRC_Distances_MW_output/new_data/bifur_traj4_Distances point 496
C -0.97827 -0.35873 0.61338
 C 0.99507 -0.35868 -0.62447
 C 0.01549 0.03493 -0.01460
 C -2.34704 0.31530 0.57938
 C 2.34105 0.32392 -0.57728
 F -0.95672 -1.40794 1.49295
 F 0.96854 -1.41048 -1.48890
 H -2.35300 1.17973 0.78771
 H 2.35308 1.17589 -0.80520
 H -2.44918 0.64973 0.86974
 H 2.45029 0.65306 -0.87663
 H -3.29666 -0.41392 0.11608
 H 3.25736 -0.38281 -0.07218
13
bifur_IRC_Distances_MW_output/new_data/bifur_traj4_Distances point 497
C -0.97828 -0.35171 0.61397
 C 0.99603 -0.35218 -0.62577
 C 0.01666 0.05638 -0.01616
 C -2.35718 0.31217 0.58595
 C 2.35075 0.32056 -0.58369
 F -0.94859 -1.40380 1.49106
 F 0.96118 -1.40771 -1.48615
 H -2.36549 1.17986 0.80421
 H 2.36533 1.17501 -0.82314
 H -2.46198 0.64444 0.88803
 H 2.46204 0.64690 -0.89430
 H -3.30970 -0.42614 0.10652
 H 3.26924 -0.39378 -0.06052
13
bifur_IRC_Distances_MW_output/new_data/bifur_traj4_Distances point 498
C -0.97830 -0.34810 0.61426
 C 0.99654 -0.34885 -0.62644
 C 0.01727 0.06741 -0.01699
 C -2.36244 0.31056 0.58937
 C 2.35577 0.31883 -0.58704
 F -0.94439 -1.40166 1.49003
 F 0.95740 -1.40631 -1.48465
 H -2.37195 1.17993 0.81283
 H 2.37165 1.17453 -0.83254
 H -2.46860 0.64174 0.89760
 H 2.46811 0.64372 -0.90354
 H -3.31651 -0.43242 0.10150
 H 3.27545 -0.39937 -0.05439
13
bifur_IRC_Distances_MW_output/new_data/bifur_traj4_Distances point 499
C -0.97832 -0.34435 0.61455
 C 0.99708 -0.34541 -0.62713
 C 0.01790 0.07887 -0.01788
 C -2.36794 0.30890 0.59297
 C 2.36103 0.31702 -0.59055
 F -0.94001 -1.39942 1.48893
 F 0.95347 -1.40487 -1.48305
 H -2.37870 1.18000 0.82190
 H 2.37823 1.17401 -0.84244
 H -2.47550 0.63895 0.90767
 H 2.47443 0.64040 -0.91326
 H -3.32365 -0.43895 0.09620
 H 3.28198 -0.40515 -0.04792
13
bifur_IRC_Distances_MW_output/new_data/bifur_traj4_Distances point 500
C -0.97835 -0.34052 0.61484
 C 0.99765 -0.34189 -0.62784
 C 0.01855 0.09059 -0.01881
 C -2.37361 0.30719 0.59669
 C 2.36644 0.31518 -0.59419
 F -0.93552 -1.39711 1.48776
 F 0.94947 -1.40342 -1.48134
 H -2.38563 1.18008 0.83130
 H 2.38498 1.17346 -0.85271
 H -2.48258 0.63611 0.91811
 H 2.48092 0.63700 -0.92334
 H -3.33105 -0.44564 0.09070
 H 3.28874 -0.41103 -0.04118
