# Supplementary material for: Low dimensional representations along intrinsic reaction coordinates and molecular dynamics trajectories using interatomic distance matrices
Source: Chem Sci. 2019 Sep 18;10(43):9954–68. doi: 10.1039/c9sc02742d (PMC6991188; doi:10.1039/c9sc02742d)
Supplement: Supplementary file 1 [file SC-010-C9SC02742D-s001.zip › C9SC02742D-SI/ESI_xyz_files/bifur_IRC_Distances_MW_output/new_data/bifur_traj_C_Distances_MW_all_PCs.xyz]

13
bifur_IRC_Distances_MW_output/new_data/bifur_traj4_Distances point 1
C 0.72787 -0.71647 -0.22309
 C -0.75920 -0.65022 -0.29893
 C 0.04165 -0.78832 -1.56373
 C 1.56770 0.44774 0.21984
 C -1.53834 0.57994 0.08791
 F 1.24749 -1.89820 0.21496
 F -1.42067 -1.77709 0.06633
 H 1.10372 1.38942 -0.25304
 H -1.20874 1.49883 -0.34768
 H 1.71433 0.51911 1.32624
 H -1.52787 0.64512 1.18874
 H 2.57902 0.26722 -0.10387
 H -2.52697 0.48291 -0.31368
13
bifur_IRC_Distances_MW_output/new_data/bifur_traj4_Distances point 2
C 0.72698 -0.71581 -0.22303
 C -0.75829 -0.64982 -0.29835
 C 0.04140 -0.78687 -1.56445
 C 1.56865 0.44776 0.21950
 C -1.53934 0.57972 0.08812
 F 1.24517 -1.89816 0.21506
 F -1.41788 -1.77762 0.06763
 H 1.10743 1.38998 -0.25345
 H -1.20797 1.49903 -0.34770
 H 1.71468 0.51883 1.32638
 H -1.53272 0.64489 1.18951
 H 2.57945 0.26641 -0.10506
 H -2.52756 0.48165 -0.31416
13
bifur_IRC_Distances_MW_output/new_data/bifur_traj4_Distances point 3
C 0.72616 -0.71494 -0.22271
 C -0.75747 -0.64910 -0.29773
 C 0.04135 -0.78477 -1.56500
 C 1.57029 0.44758 0.21926
 C -1.54102 0.57948 0.08815
 F 1.24231 -1.89802 0.21551
 F -1.41480 -1.77792 0.06878
 H 1.11135 1.39041 -0.25378
 H -1.20941 1.49940 -0.34783
 H 1.71716 0.51842 1.32666
 H -1.53775 0.64466 1.19007
 H 2.58009 0.26488 -0.10631
 H -2.52825 0.47992 -0.31507
13
bifur_IRC_Distances_MW_output/new_data/bifur_traj4_Distances point 4
C 0.72537 -0.71401 -0.22207
 C -0.75669 -0.64815 -0.29725
 C 0.04165 -0.78230 -1.56546
 C 1.57231 0.44717 0.21926
 C -1.54305 0.57933 0.08789
 F 1.23894 -1.89796 0.21653
 F -1.41170 -1.77794 0.06947
 H 1.11391 1.39068 -0.25400
 H -1.21357 1.50006 -0.34822
 H 1.72226 0.51783 1.32730
 H -1.54142 0.64440 1.19035
 H 2.58088 0.26280 -0.10734
 H -2.52890 0.47808 -0.31647
13
bifur_IRC_Distances_MW_output/new_data/bifur_traj4_Distances point 5
C 0.72457 -0.71334 -0.22131
 C -0.75591 -0.64729 -0.29710
 C 0.04228 -0.78030 -1.56595
 C 1.57386 0.44671 0.21955
 C -1.54458 0.57938 0.08739
 F 1.23569 -1.89816 0.21795
 F -1.40921 -1.77784 0.06954
 H 1.11356 1.39083 -0.25409
 H -1.21904 1.50098 -0.34884
 H 1.72859 0.51717 1.32832
 H -1.54215 0.64413 1.19040
 H 2.58159 0.26089 -0.10785
 H -2.52926 0.47684 -0.31802
13
bifur_IRC_Distances_MW_output/new_data/bifur_traj4_Distances point 6
C 0.72380 -0.71304 -0.22062
 C -0.75516 -0.64671 -0.29723
 C 0.04303 -0.77912 -1.56648
 C 1.57463 0.44632 0.22001
 C -1.54530 0.57959 0.08683
 F 1.23305 -1.89857 0.21940
 F -1.40757 -1.77774 0.06917
 H 1.11085 1.39093 -0.25412
 H -1.22419 1.50195 -0.34956
 H 1.73449 0.51657 1.32950
 H -1.54039 0.64388 1.19035
 H 2.58207 0.25958 -0.10788
 H -2.52931 0.47638 -0.31937
13
bifur_IRC_Distances_MW_output/new_data/bifur_traj4_Distances point 7
C 0.72312 -0.71301 -0.22003
 C -0.75451 -0.64635 -0.29756
 C 0.04383 -0.77858 -1.56698
 C 1.57483 0.44600 0.22054
 C -1.54544 0.57990 0.08625
 F 1.23101 -1.89911 0.22080
 F -1.40664 -1.77763 0.06849
 H 1.10666 1.39097 -0.25409
 H -1.22887 1.50289 -0.35030
 H 1.73976 0.51605 1.33070
 H -1.53698 0.64365 1.19022
 H 2.58237 0.25875 -0.10756
 H -2.52914 0.47648 -0.32051
13
bifur_IRC_Distances_MW_output/new_data/bifur_traj4_Distances point 8
C 0.72261 -0.71322 -0.21947
 C -0.75404 -0.64616 -0.29810
 C 0.04471 -0.77858 -1.56736
 C 1.57459 0.44570 0.22120
 C -1.54511 0.58029 0.08562
 F 1.22961 -1.89972 0.22219
 F -1.40651 -1.77743 0.06744
 H 1.10103 1.39090 -0.25397
 H -1.23353 1.50380 -0.35107
 H 1.74478 0.51560 1.33194
 H -1.53189 0.64347 1.18992
 H 2.58251 0.25827 -0.10686
 H -2.52876 0.47708 -0.32148
13
bifur_IRC_Distances_MW_output/new_data/bifur_traj4_Distances point 9
C 0.72247 -0.71381 -0.21887
 C -0.75393 -0.64616 -0.29901
 C 0.04585 -0.77934 -1.56746
 C 1.57378 0.44536 0.22212
 C -1.54419 0.58086 0.08479
 F 1.22917 -1.90047 0.22373
 F -1.40776 -1.77695 0.06558
 H 1.09261 1.39055 -0.25366
 H -1.23920 1.50476 -0.35197
 H 1.75030 0.51521 1.33331
 H -1.52352 0.64337 1.18923
 H 2.58244 0.25817 -0.10544
 H -2.52801 0.47843 -0.32234
13
bifur_IRC_Distances_MW_output/new_data/bifur_traj4_Distances point 10
C 0.72324 -0.71518 -0.21809
 C -0.75477 -0.64649 -0.30077
 C 0.04759 -0.78164 -1.56680
 C 1.57193 0.44484 0.22367
 C -1.54214 0.58182 0.08347
 F 1.23092 -1.90143 0.22568
 F -1.41219 -1.77571 0.06180
 H 1.07810 1.38950 -0.25286
 H -1.24775 1.50582 -0.35318
 H 1.75747 0.51497 1.33498
 H -1.50787 0.64347 1.18754
 H 2.58194 0.25871 -0.10240
 H -2.52648 0.48133 -0.32303
13
bifur_IRC_Distances_MW_output/new_data/bifur_traj4_Distances point 11
C 0.72479 -0.71688 -0.21737
 C -0.75639 -0.64702 -0.30282
 C 0.04939 -0.78471 -1.56548
 C 1.56971 0.44430 0.22536
 C -1.53970 0.58284 0.08207
 F 1.23440 -1.90227 0.22741
 F -1.41849 -1.77405 0.05725
 H 1.06230 1.38804 -0.25183
 H -1.25666 1.50661 -0.35431
 H 1.76409 0.51494 1.33637
 H -1.48998 0.64374 1.18536
 H 2.58117 0.25966 -0.09870
 H -2.52464 0.48480 -0.32331
13
bifur_IRC_Distances_MW_output/new_data/bifur_traj4_Distances point 12
C 0.72479 -0.71688 -0.21737
 C -0.75639 -0.64702 -0.30282
 C 0.04939 -0.78471 -1.56548
 C 1.56971 0.44430 0.22536
 C -1.53970 0.58284 0.08207
 F 1.23441 -1.90228 0.22741
 F -1.41849 -1.77405 0.05725
 H 1.06229 1.38804 -0.25182
 H -1.25666 1.50661 -0.35431
 H 1.76409 0.51494 1.33637
 H -1.48997 0.64374 1.18536
 H 2.58117 0.25967 -0.09870
 H -2.52464 0.48480 -0.32331
13
bifur_IRC_Distances_MW_output/new_data/bifur_traj4_Distances point 13
C 0.72843 -0.72001 -0.21624
 C -0.76015 -0.64807 -0.30647
 C 0.05232 -0.79051 -1.56231
 C 1.56589 0.44335 0.22823
 C -1.53551 0.58453 0.07973
 F 1.24239 -1.90337 0.22988
 F -1.43113 -1.77069 0.04886
 H 1.03573 1.38512 -0.24987
 H -1.27176 1.50749 -0.35602
 H 1.77419 0.51521 1.33818
 H -1.45869 0.64440 1.18120
 H 2.57962 0.26159 -0.09193
 H -2.52135 0.49096 -0.32324
13
bifur_IRC_Distances_MW_output/new_data/bifur_traj4_Distances point 14
C 0.73052 -0.72147 -0.21575
 C -0.76228 -0.64857 -0.30816
 C 0.05357 -0.79330 -1.56047
 C 1.56424 0.44290 0.22950
 C -1.53369 0.58525 0.07870
 F 1.24684 -1.90368 0.23079
 F -1.43758 -1.76893 0.04482
 H 1.02416 1.38361 -0.24890
 H -1.27858 1.50767 -0.35669
 H 1.77828 0.51546 1.33873
 H -1.44448 0.64479 1.17913
 H 2.57884 0.26253 -0.08872
 H -2.51983 0.49377 -0.32298
13
bifur_IRC_Distances_MW_output/new_data/bifur_traj4_Distances point 15
C 0.73280 -0.72290 -0.21533
 C -0.76460 -0.64907 -0.30976
 C 0.05467 -0.79606 -1.55843
 C 1.56274 0.44247 0.23067
 C -1.53204 0.58588 0.07775
 F 1.25164 -1.90385 0.23146
 F -1.44419 -1.76712 0.04087
 H 1.01369 1.38204 -0.24793
 H -1.28488 1.50766 -0.35721
 H 1.78167 0.51581 1.33901
 H -1.43117 0.64523 1.17704
 H 2.57805 0.26348 -0.08561
 H -2.51839 0.49643 -0.32255
13
bifur_IRC_Distances_MW_output/new_data/bifur_traj4_Distances point 16
C 0.73517 -0.72425 -0.21505
 C -0.76701 -0.64961 -0.31121
 C 0.05554 -0.79876 -1.55632
 C 1.56135 0.44211 0.23166
 C -1.53051 0.58642 0.07698
 F 1.25670 -1.90386 0.23180
 F -1.45070 -1.76538 0.03722
 H 1.00478 1.38051 -0.24699
 H -1.28998 1.50743 -0.35753
 H 1.78383 0.51627 1.33898
 H -1.41934 0.64571 1.17505
 H 2.57726 0.26452 -0.08272
 H -2.51708 0.49888 -0.32188
13
bifur_IRC_Distances_MW_output/new_data/bifur_traj4_Distances point 17
C 0.73721 -0.72544 -0.21506
 C -0.76908 -0.65025 -0.31234
 C 0.05599 -0.80136 -1.55454
 C 1.55990 0.44198 0.23230
 C -1.52897 0.58679 0.07656
 F 1.26149 -1.90378 0.23161
 F -1.45633 -1.76407 0.03446
 H 0.99840 1.37929 -0.24622
 H -1.29218 1.50695 -0.35754
 H 1.78354 0.51683 1.33859
 H -1.41042 0.64615 1.17351
 H 2.57647 0.26585 -0.08042
 H -2.51601 0.50106 -0.32092
13
bifur_IRC_Distances_MW_output/new_data/bifur_traj4_Distances point 18
C 0.73832 -0.72638 -0.21548
 C -0.77019 -0.65106 -0.31293
 C 0.05586 -0.80370 -1.55369
 C 1.55823 0.44223 0.23244
 C -1.52727 0.58696 0.07664
 F 1.26507 -1.90378 0.23084
 F -1.45991 -1.76368 0.03327
 H 0.99532 1.37878 -0.24584
 H -1.28989 1.50633 -0.35722
 H 1.77992 0.51741 1.33795
 H -1.40587 0.64645 1.17290
 H 2.57575 0.26760 -0.07917
 H -2.51533 0.50283 -0.31971
13
bifur_IRC_Distances_MW_output/new_data/bifur_traj4_Distances point 19
C 0.73845 -0.72702 -0.21622
 C -0.77031 -0.65193 -0.31305
 C 0.05529 -0.80562 -1.55381
 C 1.55645 0.44277 0.23217
 C -1.52550 0.58698 0.07713
 F 1.26716 -1.90389 0.22969
 F -1.46134 -1.76414 0.03353
 H 0.99495 1.37895 -0.24582
 H -1.28406 1.50569 -0.35670
 H 1.77394 0.51792 1.33727
 H -1.40518 0.64658 1.17317
 H 2.57514 0.26956 -0.07890
 H -2.51499 0.50415 -0.31846
13
bifur_IRC_Distances_MW_output/new_data/bifur_traj4_Distances point 20
C 0.73797 -0.72744 -0.21711
 C -0.76981 -0.65280 -0.31286
 C 0.05448 -0.80716 -1.55451
 C 1.55471 0.44347 0.23165
 C -1.52381 0.58689 0.07784
 F 1.26820 -1.90406 0.22837
 F -1.46133 -1.76510 0.03469
 H 0.99637 1.37953 -0.24605
 H -1.27631 1.50509 -0.35608
 H 1.76679 0.51836 1.33659
 H -1.40700 0.64658 1.17398
 H 2.57465 0.27153 -0.07926
 H -2.51491 0.50510 -0.31725
13
bifur_IRC_Distances_MW_output/new_data/bifur_traj4_Distances point 21
C 0.73709 -0.72769 -0.21810
 C -0.76891 -0.65364 -0.31245
 C 0.05350 -0.80840 -1.55558
 C 1.55304 0.44426 0.23096
 C -1.52221 0.58672 0.07871
 F 1.26856 -1.90425 0.22694
 F -1.46038 -1.76639 0.03645
 H 0.99911 1.38038 -0.24645
 H -1.26735 1.50450 -0.35540
 H 1.75891 0.51875 1.33590
 H -1.41059 0.64651 1.17514
 H 2.57424 0.27348 -0.08007
 H -2.51501 0.50576 -0.31606
13
bifur_IRC_Distances_MW_output/new_data/bifur_traj4_Distances point 22
C 0.73593 -0.72781 -0.21919
 C -0.76771 -0.65449 -0.31185
 C 0.05234 -0.80946 -1.55692
 C 1.55140 0.44515 0.23010
 C -1.52066 0.58648 0.07974
 F 1.26846 -1.90444 0.22535
 F -1.45869 -1.76794 0.03870
 H 1.00303 1.38144 -0.24699
 H -1.25714 1.50388 -0.35465
 H 1.75014 0.51913 1.33517
 H -1.41573 0.64638 1.17662
 H 2.57388 0.27548 -0.08125
 H -2.51525 0.50621 -0.31482
13
bifur_IRC_Distances_MW_output/new_data/bifur_traj4_Distances point 23
C 0.73593 -0.72781 -0.21919
 C -0.76771 -0.65449 -0.31185
 C 0.05234 -0.80945 -1.55692
 C 1.55140 0.44515 0.23010
 C -1.52066 0.58648 0.07974
 F 1.26846 -1.90444 0.22535
 F -1.45869 -1.76794 0.03870
 H 1.00303 1.38144 -0.24699
 H -1.25714 1.50388 -0.35465
 H 1.75014 0.51913 1.33517
 H -1.41573 0.64638 1.17662
 H 2.57388 0.27548 -0.08125
 H -2.51525 0.50620 -0.31483
13
bifur_IRC_Distances_MW_output/new_data/bifur_traj4_Distances point 24
C 0.73286 -0.72791 -0.22195
 C -0.76456 -0.65652 -0.31016
 C 0.04929 -0.81165 -1.56039
 C 1.54763 0.44739 0.22779
 C -1.51713 0.58577 0.08242
 F 1.26778 -1.90480 0.22126
 F -1.45377 -1.77197 0.04475
 H 1.01455 1.38423 -0.24853
 H -1.23096 1.50229 -0.35273
 H 1.72780 0.52003 1.33329
 H -1.43049 0.64602 1.18058
 H 2.57307 0.28024 -0.08461
 H -2.51607 0.50687 -0.31173
13
bifur_IRC_Distances_MW_output/new_data/bifur_traj4_Distances point 25
C 0.73173 -0.72791 -0.22309
 C -0.76339 -0.65731 -0.30942
 C 0.04798 -0.81246 -1.56167
 C 1.54623 0.44830 0.22680
 C -1.51584 0.58544 0.08356
 F 1.26766 -1.90484 0.21950
 F -1.45183 -1.77355 0.04724
 H 1.01988 1.38533 -0.24918
 H -1.22021 1.50156 -0.35191
 H 1.71850 0.52043 1.33242
 H -1.43702 0.64589 1.18220
 H 2.57275 0.28212 -0.08604
 H -2.51646 0.50700 -0.31040
13
bifur_IRC_Distances_MW_output/new_data/bifur_traj4_Distances point 26
C 0.73088 -0.72775 -0.22389
 C -0.76250 -0.65778 -0.30876
 C 0.04698 -0.81272 -1.56261
 C 1.54552 0.44893 0.22601
 C -1.51521 0.58513 0.08442
 F 1.26732 -1.90479 0.21819
 F -1.45005 -1.77472 0.04924
 H 1.02473 1.38616 -0.24971
 H -1.21242 1.50101 -0.35128
 H 1.71184 0.52069 1.33174
 H -1.44281 0.64579 1.18344
 H 2.57260 0.28326 -0.08729
 H -2.51687 0.50679 -0.30950
13
bifur_IRC_Distances_MW_output/new_data/bifur_traj4_Distances point 27
C 0.71194 -0.77794 0.02099
 C -0.77806 -0.70369 -0.08603
 C -0.15115 -1.36244 1.10785
 C 1.54803 0.45670 0.18975
 C -1.50439 0.61492 -0.06110
 F 1.33917 -1.70191 -0.76744
 F -1.37411 -1.56987 -0.94845
 H 0.94352 1.14643 0.91760
 H -1.28703 1.27634 0.73844
 H 1.86186 0.95230 -0.76428
 H -1.28549 1.10102 -1.02681
 H 2.52512 0.15132 0.55468
 H -2.54942 0.41683 0.12479
13
bifur_IRC_Distances_MW_output/new_data/bifur_traj4_Distances point 28
C 0.71116 -0.77734 0.02092
 C -0.77697 -0.70351 -0.08534
 C -0.15040 -1.36133 1.10970
 C 1.54858 0.45709 0.18853
 C -1.50511 0.61450 -0.06036
 F 1.33687 -1.70201 -0.76787
 F -1.37186 -1.57070 -0.94785
 H 0.94969 1.14733 0.91753
 H -1.28236 1.27625 0.73956
 H 1.85790 0.95226 -0.76697
 H -1.29332 1.10075 -1.02775
 H 2.52579 0.15134 0.55298
 H -2.54997 0.41536 0.12691
13
bifur_IRC_Distances_MW_output/new_data/bifur_traj4_Distances point 29
C 0.71013 -0.77635 0.02099
 C -0.77567 -0.70292 -0.08452
 C -0.14974 -1.35916 1.11237
 C 1.54990 0.45728 0.18740
 C -1.50656 0.61408 -0.05997
 F 1.33346 -1.70214 -0.76826
 F -1.36854 -1.57162 -0.94698
 H 0.95631 1.14842 0.91743
 H -1.27978 1.27665 0.74017
 H 1.85645 0.95175 -0.76966
 H -1.30183 1.10023 -1.02932
 H 2.52666 0.15051 0.55157
 H -2.55077 0.41324 0.12879
13
bifur_IRC_Distances_MW_output/new_data/bifur_traj4_Distances point 30
C 0.70867 -0.77490 0.02123
 C -0.77399 -0.70187 -0.08352
 C -0.14920 -1.35573 1.11615
 C 1.55205 0.45725 0.18638
 C -1.50881 0.61368 -0.06003
 F 1.32855 -1.70237 -0.76864
 F -1.36375 -1.57273 -0.94584
 H 0.96311 1.14982 0.91732
 H -1.27972 1.27773 0.74018
 H 1.85814 0.95066 -0.77240
 H -1.31092 1.09939 -1.03177
 H 2.52775 0.14867 0.55061
 H -2.55188 0.41041 0.13035
13
bifur_IRC_Distances_MW_output/new_data/bifur_traj4_Distances point 31
C 0.70663 -0.77311 0.02166
 C -0.77179 -0.70044 -0.08237
 C -0.14889 -1.35131 1.12104
 C 1.55476 0.45702 0.18555
 C -1.51157 0.61336 -0.06058
 F 1.32212 -1.70280 -0.76904
 F -1.35746 -1.57409 -0.94453
 H 0.96924 1.15155 0.91720
 H -1.28203 1.27953 0.73961
 H 1.86303 0.94900 -0.77518
 H -1.31980 1.09822 -1.03516
 H 2.52900 0.14597 0.55032
 H -2.55322 0.40711 0.13149
13
bifur_IRC_Distances_MW_output/new_data/bifur_traj4_Distances point 32
C 0.70422 -0.77136 0.02216
 C -0.76932 -0.69902 -0.08124
 C -0.14880 -1.34693 1.12625
 C 1.55729 0.45674 0.18496
 C -1.51408 0.61317 -0.06141
 F 1.31520 -1.70344 -0.76947
 F -1.35069 -1.57556 -0.94335
 H 0.97360 1.15342 0.91713
 H -1.28535 1.28168 0.73879
 H 1.86939 0.94715 -0.77776
 H -1.32709 1.09696 -1.03895
 H 2.53016 0.14314 0.55065
 H -2.55453 0.40405 0.13224
13
bifur_IRC_Distances_MW_output/new_data/bifur_traj4_Distances point 33
C 0.70180 -0.76990 0.02262
 C -0.76689 -0.69782 -0.08023
 C -0.14885 -1.34325 1.13103
 C 1.55925 0.45652 0.18454
 C -1.51601 0.61309 -0.06225
 F 1.30882 -1.70416 -0.76991
 F -1.34441 -1.57698 -0.94242
 H 0.97631 1.15517 0.91710
 H -1.28837 1.28373 0.73805
 H 1.87545 0.94546 -0.78004
 H -1.33258 1.09581 -1.04251
 H 2.53111 0.14073 0.55128
 H -2.55564 0.40160 0.13274
13
bifur_IRC_Distances_MW_output/new_data/bifur_traj4_Distances point 34
C 0.70180 -0.76990 0.02262
 C -0.76689 -0.69782 -0.08023
 C -0.14885 -1.34325 1.13103
 C 1.55925 0.45652 0.18454
 C -1.51601 0.61309 -0.06225
 F 1.30882 -1.70416 -0.76991
 F -1.34441 -1.57698 -0.94242
 H 0.97631 1.15517 0.91710
 H -1.28837 1.28373 0.73805
 H 1.87545 0.94546 -0.78004
 H -1.33258 1.09581 -1.04251
 H 2.53111 0.14073 0.55128
 H -2.55564 0.40160 0.13274
13
bifur_IRC_Distances_MW_output/new_data/bifur_traj4_Distances point 35
C 0.69733 -0.76765 0.02339
 C -0.76243 -0.69605 -0.07856
 C -0.14905 -1.33764 1.13916
 C 1.56191 0.45626 0.18390
 C -1.51859 0.61308 -0.06368
 F 1.29787 -1.70561 -0.77076
 F -1.33362 -1.57957 -0.94107
 H 0.97928 1.15827 0.91709
 H -1.29266 1.28728 0.73697
 H 1.88529 0.94267 -0.78399
 H -1.34053 1.09388 -1.04870
 H 2.53257 0.13708 0.55269
 H -2.55737 0.39800 0.13355
13
bifur_IRC_Distances_MW_output/new_data/bifur_traj4_Distances point 36
C 0.69524 -0.76680 0.02371
 C -0.76037 -0.69541 -0.07784
 C -0.14918 -1.33555 1.14267
 C 1.56273 0.45622 0.18364
 C -1.51937 0.61312 -0.06427
 F 1.29314 -1.70633 -0.77119
 F -1.32894 -1.58077 -0.94061
 H 0.97990 1.15966 0.91711
 H -1.29397 1.28880 0.73663
 H 1.88916 0.94153 -0.78576
 H -1.34342 1.09307 -1.05140
 H 2.53313 0.13575 0.55341
 H -2.55804 0.39671 0.13390
13
bifur_IRC_Distances_MW_output/new_data/bifur_traj4_Distances point 37
C 0.69325 -0.76621 0.02398
 C -0.75843 -0.69500 -0.07725
 C -0.14938 -1.33411 1.14569
 C 1.56307 0.45624 0.18350
 C -1.51965 0.61323 -0.06480
 F 1.28904 -1.70707 -0.77162
 F -1.32487 -1.58188 -0.94036
 H 0.97937 1.16090 0.91717
 H -1.29481 1.29015 0.73641
 H 1.89241 0.94059 -0.78726
 H -1.34497 1.09240 -1.05379
 H 2.53352 0.13483 0.55424
 H -2.55853 0.39593 0.13410
13
bifur_IRC_Distances_MW_output/new_data/bifur_traj4_Distances point 38
C 0.69169 -0.76611 0.02416
 C -0.75699 -0.69496 -0.07697
 C -0.14975 -1.33388 1.14753
 C 1.56262 0.45630 0.18365
 C -1.51912 0.61347 -0.06528
 F 1.28653 -1.70775 -0.77197
 F -1.32235 -1.58265 -0.94051
 H 0.97659 1.16171 0.91728
 H -1.29536 1.29114 0.73627
 H 1.89485 0.94003 -0.78794
 H -1.34358 1.09202 -1.05540
 H 2.53353 0.13458 0.55535
 H -2.55866 0.39610 0.13384
13
bifur_IRC_Distances_MW_output/new_data/bifur_traj4_Distances point 39
C 0.69108 -0.76652 0.02422
 C -0.75654 -0.69529 -0.07710
 C -0.15019 -1.33490 1.14759
 C 1.56156 0.45635 0.18411
 C -1.51797 0.61378 -0.06560
 F 1.28643 -1.70814 -0.77211
 F -1.32219 -1.58282 -0.94103
 H 0.97234 1.16181 0.91742
 H -1.29573 1.29146 0.73619
 H 1.89596 0.94001 -0.78750
 H -1.33954 1.09206 -1.05571
 H 2.53316 0.13502 0.55642
 H -2.55837 0.39717 0.13311
13
bifur_IRC_Distances_MW_output/new_data/bifur_traj4_Distances point 40
C 0.69122 -0.76717 0.02417
 C -0.75682 -0.69579 -0.07745
 C -0.15057 -1.33649 1.14651
 C 1.56034 0.45640 0.18463
 C -1.51668 0.61406 -0.06572
 F 1.28789 -1.70825 -0.77209
 F -1.32357 -1.58257 -0.94166
 H 0.96816 1.16144 0.91754
 H -1.29580 1.29128 0.73618
 H 1.89585 0.94036 -0.78648
 H -1.33478 1.09235 -1.05512
 H 2.53263 0.13583 0.55720
 H -2.55788 0.39857 0.13228
13
bifur_IRC_Distances_MW_output/new_data/bifur_traj4_Distances point 41
C 0.69185 -0.76795 0.02405
 C -0.75756 -0.69639 -0.07793
 C -0.15086 -1.33841 1.14471
 C 1.55906 0.45647 0.18512
 C -1.51535 0.61428 -0.06565
 F 1.29032 -1.70818 -0.77197
 F -1.32592 -1.58207 -0.94232
 H 0.96448 1.16078 0.91764
 H -1.29537 1.29072 0.73631
 H 1.89465 0.94095 -0.78521
 H -1.33005 1.09281 -1.05394
 H 2.53204 0.13688 0.55767
 H -2.55728 0.40010 0.13153
13
bifur_IRC_Distances_MW_output/new_data/bifur_traj4_Distances point 42
C 0.69288 -0.76885 0.02385
 C -0.75866 -0.69711 -0.07850
 C -0.15102 -1.34066 1.14230
 C 1.55767 0.45659 0.18552
 C -1.51394 0.61444 -0.06536
 F 1.29359 -1.70795 -0.77179
 F -1.32910 -1.58139 -0.94302
 H 0.96141 1.15991 0.91771
 H -1.29411 1.28981 0.73663
 H 1.89209 0.94180 -0.78384
 H -1.32560 1.09342 -1.05223
 H 2.53139 0.13824 0.55778
 H -2.55660 0.40175 0.13095
13
bifur_IRC_Distances_MW_output/new_data/bifur_traj4_Distances point 43
C 0.69427 -0.76992 0.02353
 C -0.76006 -0.69803 -0.07914
 C -0.15099 -1.34342 1.13927
 C 1.55603 0.45683 0.18575
 C -1.51232 0.61452 -0.06473
 F 1.29771 -1.70758 -0.77160
 F -1.33313 -1.58057 -0.94376
 H 0.95920 1.15886 0.91777
 H -1.29125 1.28843 0.73735
 H 1.88741 0.94300 -0.78258
 H -1.32175 1.09420 -1.04996
 H 2.53070 0.14010 0.55738
 H -2.55581 0.40357 0.13072
13
bifur_IRC_Distances_MW_output/new_data/bifur_traj4_Distances point 44
C 0.69589 -0.77122 0.02305
 C -0.76158 -0.69929 -0.07977
 C -0.15066 -1.34696 1.13568
 C 1.55383 0.45736 0.18559
 C -1.51022 0.61448 -0.06354
 F 1.30262 -1.70713 -0.77150
 F -1.33794 -1.57977 -0.94460
 H 0.95832 1.15775 0.91781
 H -1.28521 1.28645 0.73884
 H 1.87912 0.94468 -0.78187
 H -1.31928 1.09520 -1.04712
 H 2.52998 0.14280 0.55618
 H -2.55488 0.40565 0.13126
13
bifur_IRC_Distances_MW_output/new_data/bifur_traj4_Distances point 45
C 0.69589 -0.77123 0.02305
 C -0.76158 -0.69929 -0.07977
 C -0.15066 -1.34696 1.13568
 C 1.55383 0.45736 0.18559
 C -1.51022 0.61448 -0.06354
 F 1.30263 -1.70713 -0.77150
 F -1.33794 -1.57977 -0.94460
 H 0.95832 1.15775 0.91781
 H -1.28521 1.28645 0.73884
 H 1.87912 0.94468 -0.78187
 H -1.31928 1.09520 -1.04712
 H 2.52998 0.14280 0.55618
 H -2.55488 0.40565 0.13126
13
bifur_IRC_Distances_MW_output/new_data/bifur_traj4_Distances point 46
C 0.69808 -0.77414 0.02170
 C -0.76317 -0.70269 -0.08046
 C -0.14904 -1.35555 1.12936
 C 1.54773 0.45945 0.18365
 C -1.50456 0.61406 -0.05956
 F 1.31145 -1.70661 -0.77208
 F -1.34654 -1.57927 -0.94633
 H 0.96133 1.15648 0.91789
 H -1.26195 1.28152 0.74448
 H 1.85207 0.94898 -0.78404
 H -1.32116 1.09735 -1.04160
 H 2.52879 0.15048 0.55156
 H -2.55303 0.40994 0.13544
13
bifur_IRC_Distances_MW_output/new_data/bifur_traj4_Distances point 47
C 0.69847 -0.77541 0.02103
 C -0.76319 -0.70436 -0.08051
 C -0.14805 -1.35953 1.12725
 C 1.54462 0.46067 0.18230
 C -1.50171 0.61378 -0.05741
 F 1.31447 -1.70658 -0.77265
 F -1.34945 -1.57953 -0.94704
 H 0.96405 1.15637 0.91794
 H -1.24858 1.27925 0.74768
 H 1.83756 0.95101 -0.78624
 H -1.32429 1.09824 -1.03957
 H 2.52839 0.15437 0.54897
 H -2.55228 0.41171 0.13823
13
bifur_IRC_Distances_MW_output/new_data/bifur_traj4_Distances point 48
C 0.69866 -0.77657 0.02038
 C -0.76299 -0.70598 -0.08046
 C -0.14704 -1.36328 1.12551
 C 1.54161 0.46191 0.18088
 C -1.49896 0.61348 -0.05528
 F 1.31700 -1.70661 -0.77327
 F -1.35189 -1.57992 -0.94767
 H 0.96709 1.15641 0.91800
 H -1.23512 1.27712 0.75089
 H 1.82318 0.95293 -0.78870
 H -1.32799 1.09906 -1.03779
 H 2.52807 0.15814 0.54637
 H -2.55162 0.41331 0.14116
13
bifur_IRC_Distances_MW_output/new_data/bifur_traj4_Distances point 49
C 0.69879 -0.77772 0.01973
 C -0.76272 -0.70758 -0.08038
 C -0.14599 -1.36698 1.12386
 C 1.53859 0.46316 0.17941
 C -1.49621 0.61317 -0.05313
 F 1.31939 -1.70666 -0.77394
 F -1.35420 -1.58038 -0.94826
 H 0.97033 1.15651 0.91805
 H -1.22144 1.27500 0.75412
 H 1.80865 0.95485 -0.79128
 H -1.33198 1.09986 -1.03608
 H 2.52776 0.16192 0.54372
 H -2.55097 0.41485 0.14418
13
bifur_IRC_Distances_MW_output/new_data/bifur_traj4_Distances point 50
C 0.69901 -0.77892 0.01903
 C -0.76252 -0.70927 -0.08032
 C -0.14488 -1.37087 1.12202
 C 1.53544 0.46447 0.17789
 C -1.49334 0.61285 -0.05087
 F 1.32204 -1.70668 -0.77462
 F -1.35677 -1.58081 -0.94887
 H 0.97376 1.15655 0.91810
 H -1.20715 1.27275 0.75747
 H 1.79337 0.95688 -0.79390
 H -1.33611 1.10071 -1.03420
 H 2.52743 0.16588 0.54092
 H -2.55028 0.41647 0.14736
13
bifur_IRC_Distances_MW_output/new_data/bifur_traj4_Distances point 51
C 0.69958 -0.78027 0.01824
 C -0.76263 -0.71110 -0.08035
 C -0.14367 -1.37515 1.11958
 C 1.53211 0.46583 0.17631
 C -1.49032 0.61248 -0.04841
 F 1.32548 -1.70656 -0.77528
 F -1.36014 -1.58109 -0.94950
 H 0.97756 1.15639 0.91814
 H -1.19200 1.27017 0.76099
 H 1.77677 0.95916 -0.79641
 H -1.34030 1.10171 -1.03184
 H 2.52702 0.17017 0.53783
 H -2.54947 0.41826 0.15070
13
bifur_IRC_Distances_MW_output/new_data/bifur_traj4_Distances point 52
C 0.70076 -0.78159 0.01743
 C -0.76337 -0.71281 -0.08054
 C -0.14246 -1.37923 1.11647
 C 1.52920 0.46703 0.17487
 C -1.48770 0.61207 -0.04601
 F 1.32976 -1.70619 -0.77573
 F -1.36435 -1.58101 -0.95003
 H 0.98176 1.15588 0.91813
 H -1.17818 1.26742 0.76417
 H 1.76083 0.96147 -0.79824
 H -1.34420 1.10279 -1.02898
 H 2.52658 0.17423 0.53469
 H -2.54864 0.41993 0.15377
13
bifur_IRC_Distances_MW_output/new_data/bifur_traj4_Distances point 53
C 0.70236 -0.78259 0.01676
 C -0.76460 -0.71404 -0.08082
 C -0.14145 -1.38223 1.11332
 C 1.52735 0.46785 0.17381
 C -1.48610 0.61167 -0.04409
 F 1.33403 -1.70560 -0.77588
 F -1.36858 -1.58057 -0.95031
 H 0.98597 1.15511 0.91805
 H -1.16824 1.26502 0.76641
 H 1.74848 0.96335 -0.79911
 H -1.34748 1.10373 -1.02616
 H 2.52625 0.17723 0.53197
 H -2.54797 0.42106 0.15605
13
bifur_IRC_Distances_MW_output/new_data/bifur_traj4_Distances point 54
C 0.70415 -0.78324 0.01624
 C -0.76611 -0.71480 -0.08114
 C -0.14065 -1.38416 1.11040
 C 1.52650 0.46832 0.17309
 C -1.48544 0.61130 -0.04268
 F 1.33792 -1.70488 -0.77578
 F -1.37247 -1.57990 -0.95037
 H 0.99005 1.15421 0.91793
 H -1.16197 1.26305 0.76780
 H 1.73975 0.96477 -0.79924
 H -1.35026 1.10449 -1.02358
 H 2.52603 0.17920 0.52974
 H -2.54751 0.42165 0.15760
13
bifur_IRC_Distances_MW_output/new_data/bifur_traj4_Distances point 55
C 0.70606 -0.78357 0.01587
 C -0.76783 -0.71513 -0.08149
 C -0.14007 -1.38505 1.10777
 C 1.52656 0.46845 0.17270
 C -1.48563 0.61096 -0.04177
 F 1.34136 -1.70408 -0.77546
 F -1.37593 -1.57904 -0.95024
 H 0.99385 1.15323 0.91776
 H -1.15918 1.26152 0.76838
 H 1.73456 0.96573 -0.79867
 H -1.35245 1.10506 -1.02131
 H 2.52593 0.18017 0.52803
 H -2.54723 0.42174 0.15842
13
bifur_IRC_Distances_MW_output/new_data/bifur_traj4_Distances point 56
C 0.70606 -0.78357 0.01587
 C -0.76783 -0.71513 -0.08149
 C -0.14007 -1.38505 1.10777
 C 1.52656 0.46845 0.17270
 C -1.48563 0.61096 -0.04177
 F 1.34136 -1.70408 -0.77546
 F -1.37593 -1.57904 -0.95024
 H 0.99385 1.15323 0.91776
 H -1.15918 1.26152 0.76838
 H 1.73456 0.96573 -0.79867
 H -1.35245 1.10506 -1.02131
 H 2.52593 0.18017 0.52803
 H -2.54723 0.42174 0.15842
13
bifur_IRC_Distances_MW_output/new_data/bifur_traj4_Distances point 57
C 0.70994 -0.78315 0.01577
 C -0.77169 -0.71425 -0.08229
 C -0.13987 -1.38336 1.10391
 C 1.52964 0.46752 0.17326
 C -1.48874 0.61054 -0.04190
 F 1.34625 -1.70235 -0.77410
 F -1.38092 -1.57677 -0.94944
 H 0.99885 1.15110 0.91736
 H -1.16650 1.26032 0.76662
 H 1.73767 0.96591 -0.79509
 H -1.35339 1.10550 -1.01817
 H 2.52608 0.17855 0.52692
 H -2.54732 0.42044 0.15716
13
bifur_IRC_Distances_MW_output/new_data/bifur_traj4_Distances point 58
C 0.71155 -0.78241 0.01611
 C -0.77354 -0.71302 -0.08273
 C -0.14043 -1.38074 1.10306
 C 1.53253 0.46641 0.17441
 C -1.49148 0.61057 -0.04321
 F 1.34719 -1.70160 -0.77310
 F -1.38192 -1.57548 -0.94887
 H 0.99854 1.15007 0.91718
 H -1.17750 1.26097 0.76407
 H 1.74734 0.96494 -0.79197
 H -1.35086 1.10528 -1.01773
 H 2.52628 0.17580 0.52807
 H -2.54769 0.41921 0.15472
13
bifur_IRC_Distances_MW_output/new_data/bifur_traj4_Distances point 59
C 0.71266 -0.78152 0.01663
 C -0.77503 -0.71154 -0.08315
 C -0.14136 -1.37758 1.10296
 C 1.53566 0.46508 0.17597
 C -1.49437 0.61079 -0.04510
 F 1.34711 -1.70107 -0.77208
 F -1.38192 -1.57431 -0.94835
 H 0.99602 1.14922 0.91706
 H -1.19134 1.26231 0.76088
 H 1.76058 0.96350 -0.78845
 H -1.34631 1.10484 -1.01806
 H 2.52647 0.17234 0.53021
 H -2.54816 0.41794 0.15147
13
bifur_IRC_Distances_MW_output/new_data/bifur_traj4_Distances point 60
C 0.71342 -0.78063 0.01722
 C -0.77622 -0.71005 -0.08355
 C -0.14245 -1.37441 1.10323
 C 1.53863 0.46372 0.17768
 C -1.49707 0.61110 -0.04720
 F 1.34652 -1.70071 -0.77113
 F -1.38140 -1.57328 -0.94792
 H 0.99221 1.14851 0.91700
 H -1.20580 1.26395 0.75754
 H 1.77487 0.96191 -0.78489
 H -1.34073 1.10431 -1.01877
 H 2.52660 0.16876 0.53280
 H -2.54861 0.41682 0.14796
13
bifur_IRC_Distances_MW_output/new_data/bifur_traj4_Distances point 61
C 0.71408 -0.77978 0.01782
 C -0.77732 -0.70859 -0.08395
 C -0.14357 -1.37133 1.10357
 C 1.54149 0.46236 0.17944
 C -1.49964 0.61145 -0.04934
 F 1.34586 -1.70040 -0.77022
 F -1.38080 -1.57229 -0.94751
 H 0.98792 1.14783 0.91696
 H -1.22029 1.26566 0.75417
 H 1.78931 0.96029 -0.78131
 H -1.33471 1.10378 -1.01955
 H 2.52671 0.16522 0.53553
 H -2.54903 0.41579 0.14440
13
bifur_IRC_Distances_MW_output/new_data/bifur_traj4_Distances point 62
C 0.71486 -0.77894 0.01841
 C -0.77854 -0.70712 -0.08439
 C -0.14469 -1.36827 1.10374
 C 1.54436 0.46098 0.18125
 C -1.50224 0.61181 -0.05150
 F 1.34541 -1.70004 -0.76928
 F -1.38042 -1.57123 -0.94709
 H 0.98355 1.14707 0.91691
 H -1.23499 1.26734 0.75073
 H 1.80384 0.95869 -0.77758
 H -1.32848 1.10327 -1.02023
 H 2.52678 0.16166 0.53827
 H -2.54943 0.41479 0.14076
13
bifur_IRC_Distances_MW_output/new_data/bifur_traj4_Distances point 63
C 0.71595 -0.77811 0.01898
 C -0.78009 -0.70561 -0.08491
 C -0.14581 -1.36517 1.10351
 C 1.54739 0.45953 0.18314
 C -1.50498 0.61215 -0.05368
 F 1.34544 -1.69955 -0.76826
 F -1.38054 -1.56998 -0.94662
 H 0.97928 1.14610 0.91684
 H -1.25025 1.26891 0.74713
 H 1.81858 0.95714 -0.77349
 H -1.32202 1.10281 -1.02060
 H 2.52684 0.15802 0.54098
 H -2.54981 0.41377 0.13699
13
bifur_IRC_Distances_MW_output/new_data/bifur_traj4_Distances point 64
C 0.71763 -0.77732 0.01951
 C -0.78221 -0.70406 -0.08560
 C -0.14690 -1.36205 1.10256
 C 1.55067 0.45795 0.18516
 C -1.50797 0.61246 -0.05588
 F 1.34640 -1.69881 -0.76706
 F -1.38159 -1.56838 -0.94609
 H 0.97519 1.14477 0.91675
 H -1.26643 1.27029 0.74328
 H 1.83359 0.95567 -0.76876
 H -1.31508 1.10246 -1.02044
 H 2.52685 0.15427 0.54360
 H -2.55013 0.41276 0.13296
13
bifur_IRC_Distances_MW_output/new_data/bifur_traj4_Distances point 65
C 0.72012 -0.77664 0.01997
 C -0.78515 -0.70252 -0.08652
 C -0.14795 -1.35912 1.10047
 C 1.55412 0.45625 0.18735
 C -1.51115 0.61274 -0.05803
 F 1.34879 -1.69774 -0.76564
 F -1.38410 -1.56630 -0.94550
 H 0.97123 1.14291 0.91661
 H -1.28342 1.27128 0.73920
 H 1.84850 0.95441 -0.76320
 H -1.30742 1.10230 -1.01942
 H 2.52678 0.15055 0.54607
 H -2.55034 0.41188 0.12864
13
bifur_IRC_Distances_MW_output/new_data/bifur_traj4_Distances point 66
C 0.72335 -0.77617 0.02031
 C -0.78881 -0.70112 -0.08765
 C -0.14889 -1.35667 1.09720
 C 1.55747 0.45453 0.18959
 C -1.51425 0.61298 -0.05998
 F 1.35268 -1.69638 -0.76408
 F -1.38813 -1.56381 -0.94494
 H 0.96753 1.14057 0.91644
 H -1.30009 1.27178 0.73518
 H 1.86219 0.95349 -0.75705
 H -1.29928 1.10238 -1.01749
 H 2.52660 0.14716 0.54820
 H -2.55039 0.41127 0.12426
13
bifur_IRC_Distances_MW_output/new_data/bifur_traj4_Distances point 67
C 0.72335 -0.77617 0.02031
 C -0.78881 -0.70112 -0.08765
 C -0.14889 -1.35667 1.09720
 C 1.55747 0.45453 0.18959
 C -1.51425 0.61298 -0.05998
 F 1.35268 -1.69638 -0.76408
 F -1.38813 -1.56381 -0.94494
 H 0.96753 1.14057 0.91644
 H -1.30009 1.27178 0.73518
 H 1.86220 0.95349 -0.75705
 H -1.29928 1.10238 -1.01749
 H 2.52660 0.14716 0.54820
 H -2.55039 0.41127 0.12426
13
bifur_IRC_Distances_MW_output/new_data/bifur_traj4_Distances point 68
C 0.73109 -0.77577 0.02064
 C -0.79725 -0.69887 -0.09023
 C -0.15027 -1.35321 1.08835
 C 1.56350 0.45133 0.19380
 C -1.51988 0.61327 -0.06308
 F 1.36340 -1.69314 -0.76084
 F -1.39913 -1.55825 -0.94382
 H 0.96167 1.13509 0.91606
 H -1.32999 1.27147 0.72791
 H 1.88448 0.95261 -0.74438
 H -1.28357 1.10307 -1.01173
 H 2.52609 0.14168 0.55124
 H -2.55015 0.41072 0.11608
13
bifur_IRC_Distances_MW_output/new_data/bifur_traj4_Distances point 69
C 0.73552 -0.77577 0.02065
 C -0.80195 -0.69797 -0.09162
 C -0.15070 -1.35205 1.08294
 C 1.56628 0.44984 0.19572
 C -1.52252 0.61331 -0.06422
 F 1.36999 -1.69128 -0.75919
 F -1.40587 -1.55523 -0.94323
 H 0.95978 1.13202 0.91584
 H -1.34324 1.27071 0.72466
 H 1.89318 0.95260 -0.73797
 H -1.27638 1.10365 -1.00801
 H 2.52583 0.13950 0.55212
 H -2.54993 0.41067 0.11233
13
bifur_IRC_Distances_MW_output/new_data/bifur_traj4_Distances point 70
C 0.74038 -0.77596 0.02050
 C -0.80699 -0.69728 -0.09309
 C -0.15088 -1.35141 1.07673
 C 1.56882 0.44848 0.19744
 C -1.52497 0.61325 -0.06499
 F 1.37755 -1.68923 -0.75752
 F -1.41360 -1.55204 -0.94261
 H 0.95894 1.12872 0.91558
 H -1.35471 1.26941 0.72184
 H 1.89953 0.95297 -0.73162
 H -1.27001 1.10443 -1.00362
 H 2.52557 0.13786 0.55238
 H -2.54962 0.41080 0.10897
13
bifur_IRC_Distances_MW_output/new_data/bifur_traj4_Distances point 71
C 0.74564 -0.77641 0.02013
 C -0.81232 -0.69697 -0.09459
 C -0.15072 -1.35160 1.06963
 C 1.57085 0.44739 0.19876
 C -1.52701 0.61304 -0.06512
 F 1.38621 -1.68700 -0.75589
 F -1.42244 -1.54877 -0.94202
 H 0.95976 1.12523 0.91527
 H -1.36288 1.26735 0.71981
 H 1.90197 0.95390 -0.72567
 H -1.26518 1.10547 -0.99839
 H 2.52532 0.13715 0.55171
 H -2.54921 0.41121 0.10637
13
bifur_IRC_Distances_MW_output/new_data/bifur_traj4_Distances point 72
C 0.75109 -0.77724 0.01948
 C -0.81764 -0.69724 -0.09604
 C -0.15006 -1.35306 1.06176
 C 1.57197 0.44680 0.19937
 C -1.52824 0.61263 -0.06429
 F 1.39585 -1.68472 -0.75443
 F -1.43222 -1.54562 -0.94156
 H 0.96299 1.12176 0.91489
 H -1.36543 1.26430 0.71913
 H 1.89830 0.95560 -0.72080
 H -1.26304 1.10682 -0.99233
 H 2.52509 0.13793 0.54969
 H -2.54865 0.41203 0.10514
13
bifur_IRC_Distances_MW_output/new_data/bifur_traj4_Distances point 73
C 0.75626 -0.77846 0.01851
 C -0.82249 -0.69821 -0.09729
 C -0.14889 -1.35596 1.05367
 C 1.57185 0.44690 0.19905
 C -1.52838 0.61199 -0.06235
 F 1.40580 -1.68257 -0.75331
 F -1.44225 -1.54291 -0.94133
 H 0.96895 1.11865 0.91445
 H -1.36078 1.26031 0.72017
 H 1.88743 0.95809 -0.71771
 H -1.26442 1.10842 -0.98581
 H 2.52488 0.14048 0.54619
 H -2.54795 0.41327 0.10575
13
bifur_IRC_Distances_MW_output/new_data/bifur_traj4_Distances point 74
C 0.76084 -0.77997 0.01733
 C -0.82658 -0.69979 -0.09828
 C -0.14733 -1.36002 1.04587
 C 1.57058 0.44764 0.19787
 C -1.52748 0.61118 -0.05948
 F 1.41540 -1.68070 -0.75256
 F -1.45189 -1.54080 -0.94134
 H 0.97713 1.11608 0.91396
 H -1.34969 1.25570 0.72273
 H 1.87050 0.96116 -0.71646
 H -1.26901 1.11017 -0.97925
 H 2.52468 0.14453 0.54154
 H -2.54717 0.41482 0.10807
13
bifur_IRC_Distances_MW_output/new_data/bifur_traj4_Distances point 75
C 0.76489 -0.78168 0.01599
 C -0.83001 -0.70180 -0.09906
 C -0.14549 -1.36491 1.03842
 C 1.56843 0.44886 0.19607
 C -1.52576 0.61027 -0.05596
 F 1.42459 -1.67909 -0.75211
 F -1.46105 -1.53919 -0.94153
 H 0.98679 1.11398 0.91344
 H -1.33383 1.25070 0.72638
 H 1.84920 0.96461 -0.71663
 H -1.27593 1.11198 -0.97279
 H 2.52449 0.14968 0.53612
 H -2.54631 0.41660 0.11168
13
bifur_IRC_Distances_MW_output/new_data/bifur_traj4_Distances point 76
C 0.76860 -0.78360 0.01449
 C -0.83301 -0.70420 -0.09972
 C -0.14346 -1.37058 1.03106
 C 1.56551 0.45046 0.19380
 C -1.52334 0.60927 -0.05192
 F 1.43365 -1.67765 -0.75190
 F -1.47005 -1.53794 -0.94187
 H 0.99747 1.11218 0.91290
 H -1.31418 1.24534 0.73086
 H 1.82433 0.96840 -0.71780
 H -1.28441 1.11389 -0.96629
 H 2.52424 0.15578 0.53008
 H -2.54536 0.41865 0.11629
13
bifur_IRC_Distances_MW_output/new_data/bifur_traj4_Distances point 77
C 0.77214 -0.78579 0.01283
 C -0.83575 -0.70702 -0.10032
 C -0.14123 -1.37714 1.02346
 C 1.56180 0.45241 0.19116
 C -1.52018 0.60821 -0.04735
 F 1.44297 -1.67633 -0.75188
 F -1.47927 -1.53694 -0.94236
 H 1.00893 1.11056 0.91233
 H -1.29096 1.23955 0.73611
 H 1.79590 0.97260 -0.71971
 H -1.29400 1.11594 -0.95955
 H 2.52389 0.16288 0.52349
 H -2.54424 0.42109 0.12179
13
bifur_IRC_Distances_MW_output/new_data/bifur_traj4_Distances point 78
C 0.77214 -0.78579 0.01283
 C -0.83575 -0.70702 -0.10032
 C -0.14123 -1.37714 1.02346
 C 1.56180 0.45241 0.19116
 C -1.52018 0.60821 -0.04735
 F 1.44297 -1.67633 -0.75188
 F -1.47927 -1.53694 -0.94236
 H 1.00892 1.11056 0.91233
 H -1.29096 1.23955 0.73610
 H 1.79591 0.97260 -0.71971
 H -1.29400 1.11594 -0.95955
 H 2.52389 0.16288 0.52349
 H -2.54424 0.42109 0.12179
13
bifur_IRC_Distances_MW_output/new_data/bifur_traj4_Distances point 79
C 0.77909 -0.79115 0.00892
 C -0.84091 -0.71399 -0.10154
 C -0.13625 -1.39321 1.00676
 C 1.55187 0.45728 0.18498
 C -1.51149 0.60597 -0.03677
 F 1.46320 -1.67393 -0.75236
 F -1.49924 -1.53545 -0.94375
 H 1.03306 1.10749 0.91115
 H -1.23465 1.22660 0.74852
 H 1.72885 0.98225 -0.72501
 H -1.31488 1.12056 -0.94491
 H 2.52275 0.18014 0.50886
 H -2.54140 0.42746 0.13513
13
bifur_IRC_Distances_MW_output/new_data/bifur_traj4_Distances point 80
C 0.78248 -0.79412 0.00678
 C -0.84335 -0.71786 -0.10217
 C -0.13365 -1.40208 0.99795
 C 1.54614 0.45996 0.18171
 C -1.50640 0.60484 -0.03114
 F 1.47371 -1.67283 -0.75279
 F -1.50962 -1.53491 -0.94449
 H 1.04505 1.10601 0.91056
 H -1.20394 1.21984 0.75509
 H 1.69274 0.98737 -0.72795
 H -1.32539 1.12300 -0.93734
 H 2.52200 0.18963 0.50133
 H -2.53977 0.43113 0.14246
13
bifur_IRC_Distances_MW_output/new_data/bifur_traj4_Distances point 81
C 0.78576 -0.79708 0.00461
 C -0.84569 -0.72173 -0.10278
 C -0.13106 -1.41092 0.98919
 C 1.54035 0.46266 0.17848
 C -1.50125 0.60375 -0.02556
 F 1.48405 -1.67177 -0.75330
 F -1.51985 -1.53447 -0.94515
 H 1.05680 1.10460 0.90997
 H -1.17326 1.21320 0.76151
 H 1.65678 0.99243 -0.73086
 H -1.33571 1.12541 -0.92989
 H 2.52121 0.19911 0.49392
 H -2.53812 0.43481 0.14986
13
bifur_IRC_Distances_MW_output/new_data/bifur_traj4_Distances point 82
C 0.78890 -0.79999 0.00243
 C -0.84790 -0.72556 -0.10337
 C -0.12851 -1.41959 0.98059
 C 1.53460 0.46532 0.17531
 C -1.49612 0.60267 -0.02008
 F 1.49407 -1.67076 -0.75389
 F -1.52978 -1.53414 -0.94569
 H 1.06832 1.10327 0.90939
 H -1.14289 1.20675 0.76771
 H 1.62131 0.99736 -0.73374
 H -1.34592 1.12775 -0.92266
 H 2.52041 0.20848 0.48669
 H -2.53648 0.43843 0.15731
13
bifur_IRC_Distances_MW_output/new_data/bifur_traj4_Distances point 83
C 0.80645 -0.74652 -0.25270
 C -0.83805 -0.68383 -0.30841
 C 0.01665 -0.87942 -1.49234
 C 1.52657 0.45931 0.21110
 C -1.49781 0.57527 0.10375
 F 1.45201 -1.86853 0.13790
 F -1.59597 -1.75200 0.03316
 H 1.14561 1.35623 -0.23276
 H -1.04993 1.44193 -0.31060
 H 1.47067 0.55746 1.26080
 H -1.47571 0.66957 1.15249
 H 2.55096 0.33843 -0.06240
 H -2.51143 0.53210 -0.24000
13
bifur_IRC_Distances_MW_output/new_data/bifur_traj4_Distances point 84
C 0.80852 -0.74863 -0.25652
 C -0.84014 -0.68758 -0.30784
 C 0.01332 -0.88717 -1.49059
 C 1.52073 0.46166 0.20917
 C -1.49216 0.57473 0.10648
 F 1.46315 -1.86722 0.13015
 F -1.60281 -1.75375 0.03532
 H 1.15363 1.35656 -0.23337
 H -1.02226 1.43797 -0.30789
 H 1.44078 0.55995 1.25715
 H -1.48071 0.67052 1.15397
 H 2.54856 0.34659 -0.06221
 H -2.51059 0.53636 -0.23382
13
bifur_IRC_Distances_MW_output/new_data/bifur_traj4_Distances point 85
C 0.80989 -0.75063 -0.26004
 C -0.84155 -0.69110 -0.30734
 C 0.01034 -0.89441 -1.48950
 C 1.51493 0.46390 0.20743
 C -1.48652 0.57433 0.10900
 F 1.47263 -1.86632 0.12327
 F -1.60846 -1.75569 0.03746
 H 1.15992 1.35717 -0.23416
 H -0.99631 1.43465 -0.30564
 H 1.41327 0.56208 1.25431
 H -1.48472 0.67122 1.15578
 H 2.54631 0.35429 -0.06223
 H -2.50972 0.54051 -0.22834
13
bifur_IRC_Distances_MW_output/new_data/bifur_traj4_Distances point 86
C 0.81035 -0.75237 -0.26284
 C -0.84203 -0.69406 -0.30705
 C 0.00808 -0.90045 -1.48932
 C 1.50964 0.46580 0.20612
 C -1.48135 0.57416 0.11098
 F 1.47937 -1.86604 0.11815
 F -1.61230 -1.75764 0.03927
 H 1.16307 1.35799 -0.23500
 H -0.97500 1.43240 -0.30413
 H 1.39131 0.56358 1.25267
 H -1.48669 0.67157 1.15771
 H 2.54442 0.36078 -0.06237
 H -2.50884 0.54427 -0.22418
13
bifur_IRC_Distances_MW_output/new_data/bifur_traj4_Distances point 87
C 0.80998 -0.75374 -0.26465
 C -0.84170 -0.69618 -0.30706
 C 0.00675 -0.90484 -1.48992
 C 1.50534 0.46717 0.20539
 C -1.47711 0.57424 0.11223
 F 1.48301 -1.86638 0.11526
 F -1.61431 -1.75931 0.04042
 H 1.16262 1.35886 -0.23571
 H -0.96050 1.43135 -0.30344
 H 1.37697 0.56440 1.25225
 H -1.48610 0.67160 1.15940
 H 2.54306 0.36549 -0.06249
 H -2.50801 0.54734 -0.22166
13
bifur_IRC_Distances_MW_output/new_data/bifur_traj4_Distances point 88
C 0.80912 -0.75478 -0.26559
 C -0.84085 -0.69754 -0.30732
 C 0.00625 -0.90777 -1.49100
 C 1.50205 0.46803 0.20518
 C -1.47383 0.57451 0.11280
 F 1.48426 -1.86716 0.11424
 F -1.61502 -1.76058 0.04087
 H 1.15924 1.35962 -0.23619
 H -0.95230 1.43125 -0.30338
 H 1.36944 0.56468 1.25272
 H -1.48327 0.67141 1.16067
 H 2.54217 0.36856 -0.06249
 H -2.50726 0.54976 -0.22052
13
bifur_IRC_Distances_MW_output/new_data/bifur_traj4_Distances point 89
C 0.80912 -0.75478 -0.26559
 C -0.84085 -0.69754 -0.30732
 C 0.00625 -0.90776 -1.49100
 C 1.50205 0.46803 0.20518
 C -1.47383 0.57451 0.11280
 F 1.48426 -1.86716 0.11424
 F -1.61502 -1.76058 0.04087
 H 1.15924 1.35962 -0.23619
 H -0.95230 1.43125 -0.30338
 H 1.36944 0.56468 1.25272
 H -1.48327 0.67141 1.16067
 H 2.54217 0.36855 -0.06249
 H -2.50726 0.54976 -0.22052
13
bifur_IRC_Distances_MW_output/new_data/bifur_traj4_Distances point 90
C 0.80673 -0.75628 -0.26566
 C -0.83851 -0.69873 -0.30849
 C 0.00695 -0.91084 -1.49369
 C 1.49765 0.46866 0.20590
 C -1.46931 0.57547 0.11253
 F 1.48251 -1.86950 0.11593
 F -1.61452 -1.76203 0.04004
 H 1.14626 1.36071 -0.23647
 H -0.94938 1.43281 -0.30446
 H 1.36850 0.56426 1.25521
 H -1.47240 0.67072 1.16202
 H 2.54138 0.37136 -0.06189
 H -2.50587 0.55340 -0.22097
13
bifur_IRC_Distances_MW_output/new_data/bifur_traj4_Distances point 91
C 0.80547 -0.75689 -0.26508
 C -0.83727 -0.69884 -0.30935
 C 0.00791 -0.91160 -1.49506
 C 1.49614 0.46859 0.20668
 C -1.46769 0.57610 0.11188
 F 1.48052 -1.87090 0.11797
 F -1.61400 -1.76229 0.03885
 H 1.13737 1.36100 -0.23630
 H -0.95268 1.43413 -0.30537
 H 1.37283 0.56377 1.25693
 H -1.46472 0.67032 1.16215
 H 2.54129 0.37170 -0.06125
 H -2.50516 0.55492 -0.22205
13
bifur_IRC_Distances_MW_output/new_data/bifur_traj4_Distances point 92
C 0.80437 -0.75749 -0.26427
 C -0.83621 -0.69878 -0.31034
 C 0.00910 -0.91214 -1.49621
 C 1.49496 0.46834 0.20764
 C -1.46638 0.57679 0.11101
 F 1.47843 -1.87230 0.12040
 F -1.61372 -1.76224 0.03721
 H 1.12755 1.36108 -0.23595
 H -0.95809 1.43558 -0.30639
 H 1.37908 0.56322 1.25871
 H -1.45598 0.66994 1.16192
 H 2.54132 0.37163 -0.06035
 H -2.50444 0.55636 -0.22340
13
bifur_IRC_Distances_MW_output/new_data/bifur_traj4_Distances point 93
C 0.80366 -0.75808 -0.26336
 C -0.83553 -0.69862 -0.31139
 C 0.01037 -0.91261 -1.49693
 C 1.49410 0.46798 0.20867
 C -1.46539 0.57746 0.11004
 F 1.47678 -1.87353 0.12282
 F -1.61398 -1.76187 0.03525
 H 1.11784 1.36091 -0.23543
 H -0.96463 1.43692 -0.30734
 H 1.38607 0.56273 1.26031
 H -1.44696 0.66967 1.16134
 H 2.54141 0.37132 -0.05922
 H -2.50374 0.55770 -0.22475
13
bifur_IRC_Distances_MW_output/new_data/bifur_traj4_Distances point 94
C 0.80340 -0.75863 -0.26248
 C -0.83532 -0.69842 -0.31240
 C 0.01159 -0.91307 -1.49714
 C 1.49358 0.46756 0.20967
 C -1.46473 0.57806 0.10909
 F 1.47583 -1.87448 0.12497
 F -1.61487 -1.76123 0.03312
 H 1.10902 1.36050 -0.23479
 H -0.97154 1.43801 -0.30815
 H 1.39297 0.56236 1.26156
 H -1.43835 0.66954 1.16044
 H 2.54151 0.37091 -0.05795
 H -2.50309 0.55889 -0.22594
13
bifur_IRC_Distances_MW_output/new_data/bifur_traj4_Distances point 95
C 0.80356 -0.75914 -0.26167
 C -0.83552 -0.69822 -0.31334
 C 0.01268 -0.91353 -1.49691
 C 1.49332 0.46711 0.21059
 C -1.46435 0.57857 0.10820
 F 1.47555 -1.87515 0.12675
 F -1.61625 -1.76039 0.03096
 H 1.10141 1.35991 -0.23409
 H -0.97832 1.43882 -0.30877
 H 1.39935 0.56213 1.26244
 H -1.43052 0.66953 1.15936
 H 2.54163 0.37045 -0.05662
 H -2.50253 0.55991 -0.22690
13
bifur_IRC_Distances_MW_output/new_data/bifur_traj4_Distances point 96
C 0.80398 -0.75960 -0.26097
 C -0.83597 -0.69804 -0.31417
 C 0.01360 -0.91400 -1.49640
 C 1.49323 0.46669 0.21138
 C -1.46415 0.57899 0.10742
 F 1.47579 -1.87559 0.12815
 F -1.61790 -1.75949 0.02891
 H 1.09510 1.35925 -0.23339
 H -0.98441 1.43938 -0.30923
 H 1.40480 0.56201 1.26302
 H -1.42372 0.66960 1.15822
 H 2.54172 0.37004 -0.05534
 H -2.50205 0.56078 -0.22761
13
bifur_IRC_Distances_MW_output/new_data/bifur_traj4_Distances point 97
C 0.80447 -0.76003 -0.26046
 C -0.83649 -0.69796 -0.31486
 C 0.01431 -0.91456 -1.49582
 C 1.49309 0.46636 0.21201
 C -1.46394 0.57932 0.10681
 F 1.47635 -1.87588 0.12914
 F -1.61957 -1.75871 0.02718
 H 1.09006 1.35864 -0.23278
 H -0.98912 1.43973 -0.30953
 H 1.40883 0.56198 1.26337
 H -1.41811 0.66970 1.15723
 H 2.54175 0.36983 -0.05423
 H -2.50164 0.56158 -0.22807
13
bifur_IRC_Distances_MW_output/new_data/bifur_traj4_Distances point 98
C 0.80481 -0.76047 -0.26020
 C -0.83687 -0.69806 -0.31539
 C 0.01475 -0.91532 -1.49542
 C 1.49266 0.46622 0.21244
 C -1.46345 0.57958 0.10644
 F 1.47707 -1.87613 0.12967
 F -1.62100 -1.75823 0.02594
 H 1.08618 1.35824 -0.23237
 H -0.99162 1.43991 -0.30971
 H 1.41081 0.56202 1.26361
 H -1.41378 0.66979 1.15660
 H 2.54168 0.37003 -0.05339
 H -2.50126 0.56243 -0.22823
13
bifur_IRC_Distances_MW_output/new_data/bifur_traj4_Distances point 99
C 0.80485 -0.76092 -0.26025
 C -0.83692 -0.69839 -0.31574
 C 0.01489 -0.91635 -1.49540
 C 1.49175 0.46631 0.21264
 C -1.46250 0.57977 0.10635
 F 1.47775 -1.87643 0.12975
 F -1.62197 -1.75821 0.02533
 H 1.08331 1.35816 -0.23221
 H -0.99135 1.43998 -0.30979
 H 1.41038 0.56211 1.26382
 H -1.41075 0.66980 1.15649
 H 2.54146 0.37076 -0.05291
 H -2.50090 0.56340 -0.22809
13
bifur_IRC_Distances_MW_output/new_data/bifur_traj4_Distances point 100
C 0.80485 -0.76092 -0.26025
 C -0.83692 -0.69839 -0.31574
 C 0.01489 -0.91635 -1.49540
 C 1.49175 0.46631 0.21264
 C -1.46250 0.57977 0.10635
 F 1.47776 -1.87643 0.12975
 F -1.62198 -1.75821 0.02533
 H 1.08331 1.35816 -0.23221
 H -0.99135 1.43998 -0.30979
 H 1.41038 0.56211 1.26382
 H -1.41075 0.66980 1.15649
 H 2.54146 0.37077 -0.05291
 H -2.50090 0.56340 -0.22809
13
bifur_IRC_Distances_MW_output/new_data/bifur_traj4_Distances point 101
C 0.80404 -0.76183 -0.26108
 C -0.83613 -0.69959 -0.31595
 C 0.01443 -0.91891 -1.49639
 C 1.48883 0.46708 0.21246
 C -1.45958 0.58001 0.10686
 F 1.47879 -1.87714 0.12883
 F -1.62253 -1.75937 0.02581
 H 1.08032 1.35886 -0.23260
 H -0.98400 1.43989 -0.30972
 H 1.40367 0.56237 1.26424
 H -1.40829 0.66963 1.15763
 H 2.54071 0.37347 -0.05295
 H -2.50025 0.56553 -0.22714
13
bifur_IRC_Distances_MW_output/new_data/bifur_traj4_Distances point 102
C 0.80339 -0.76226 -0.26174
 C -0.83549 -0.70035 -0.31588
 C 0.01394 -0.92031 -1.49716
 C 1.48708 0.46765 0.21216
 C -1.45785 0.58006 0.10735
 F 1.47926 -1.87748 0.12797
 F -1.62238 -1.76031 0.02662
 H 1.07997 1.35947 -0.23302
 H -0.97809 1.43972 -0.30959
 H 1.39836 0.56253 1.26438
 H -1.40844 0.66950 1.15862
 H 2.54023 0.37519 -0.05331
 H -2.49998 0.56659 -0.22642
13
bifur_IRC_Distances_MW_output/new_data/bifur_traj4_Distances point 103
C 0.80269 -0.76270 -0.26256
 C -0.83479 -0.70123 -0.31571
 C 0.01328 -0.92186 -1.49802
 C 1.48514 0.46833 0.21173
 C -1.45596 0.58007 0.10799
 F 1.47987 -1.87779 0.12683
 F -1.62213 -1.76142 0.02771
 H 1.08032 1.36019 -0.23354
 H -0.97082 1.43945 -0.30937
 H 1.39177 0.56275 1.26445
 H -1.40934 0.66936 1.15982
 H 2.53969 0.37716 -0.05382
 H -2.49973 0.56770 -0.22551
13
bifur_IRC_Distances_MW_output/new_data/bifur_traj4_Distances point 104
C 0.80198 -0.76317 -0.26360
 C -0.83408 -0.70227 -0.31543
 C 0.01241 -0.92366 -1.49889
 C 1.48296 0.46914 0.21115
 C -1.45384 0.58001 0.10881
 F 1.48083 -1.87803 0.12527
 F -1.62192 -1.76272 0.02910
 H 1.08157 1.36101 -0.23418
 H -0.96183 1.43899 -0.30902
 H 1.38346 0.56306 1.26435
 H -1.41110 0.66924 1.16123
 H 2.53905 0.37950 -0.05449
 H -2.49949 0.56888 -0.22430
13
bifur_IRC_Distances_MW_output/new_data/bifur_traj4_Distances point 105
C 0.80135 -0.76369 -0.26492
 C -0.83344 -0.70353 -0.31501
 C 0.01123 -0.92580 -1.49971
 C 1.48050 0.47013 0.21036
 C -1.45145 0.57987 0.10988
 F 1.48237 -1.87812 0.12310
 F -1.62187 -1.76422 0.03085
 H 1.08411 1.36193 -0.23495
 H -0.95057 1.43825 -0.30846
 H 1.37284 0.56352 1.26400
 H -1.41404 0.66916 1.16287
 H 2.53827 0.38232 -0.05534
 H -2.49928 0.57017 -0.22268
13
bifur_IRC_Distances_MW_output/new_data/bifur_traj4_Distances point 106
C 0.80086 -0.76426 -0.26658
 C -0.83295 -0.70503 -0.31443
 C 0.00971 -0.92833 -1.50038
 C 1.47776 0.47132 0.20932
 C -1.44883 0.57963 0.11124
 F 1.48467 -1.87801 0.12022
 F -1.62210 -1.76591 0.03299
 H 1.08826 1.36292 -0.23586
 H -0.93682 1.43715 -0.30765
 H 1.35958 0.56416 1.26331
 H -1.41838 0.66915 1.16474
 H 2.53734 0.38567 -0.05638
 H -2.49911 0.57154 -0.22055
13
bifur_IRC_Distances_MW_output/new_data/bifur_traj4_Distances point 107
C 0.80057 -0.76488 -0.26853
 C -0.83264 -0.70675 -0.31369
 C 0.00787 -0.93123 -1.50086
 C 1.47480 0.47266 0.20806
 C -1.44601 0.57928 0.11286
 F 1.48777 -1.87769 0.11665
 F -1.62267 -1.76774 0.03545
 H 1.09393 1.36396 -0.23689
 H -0.92082 1.43570 -0.30662
 H 1.34390 0.56498 1.26229
 H -1.42400 0.66922 1.16680
 H 2.53627 0.38949 -0.05756
 H -2.49897 0.57300 -0.21795
13
bifur_IRC_Distances_MW_output/new_data/bifur_traj4_Distances point 108
C 0.80045 -0.76555 -0.27073
 C -0.83251 -0.70866 -0.31285
 C 0.00580 -0.93447 -1.50117
 C 1.47162 0.47414 0.20663
 C -1.44299 0.57886 0.11467
 F 1.49154 -1.87720 0.11254
 F -1.62357 -1.76967 0.03811
 H 1.10065 1.36502 -0.23802
 H -0.90309 1.43399 -0.30541
 H 1.32631 0.56593 1.26103
 H -1.43045 0.66934 1.16900
 H 2.53507 0.39372 -0.05884
 H -2.49883 0.57456 -0.21496
13
bifur_IRC_Distances_MW_output/new_data/bifur_traj4_Distances point 109
C 0.80041 -0.76632 -0.27309
 C -0.83245 -0.71075 -0.31198
 C 0.00357 -0.93806 -1.50138
 C 1.46817 0.47573 0.20511
 C -1.43971 0.57841 0.11661
 F 1.49579 -1.87666 0.10808
 F -1.62474 -1.77169 0.04086
 H 1.10775 1.36611 -0.23924
 H -0.88407 1.43213 -0.30413
 H 1.30733 0.56698 1.25969
 H -1.43715 0.66948 1.17134
 H 2.53375 0.39833 -0.06015
 H -2.49866 0.57632 -0.21171
13
bifur_IRC_Distances_MW_output/new_data/bifur_traj4_Distances point 110
C 0.80032 -0.76722 -0.27558
 C -0.83235 -0.71301 -0.31114
 C 0.00128 -0.94204 -1.50165
 C 1.46431 0.47741 0.20356
 C -1.43603 0.57800 0.11863
 F 1.50031 -1.87617 0.10344
 F -1.62610 -1.77385 0.04362
 H 1.11450 1.36728 -0.24054
 H -0.86401 1.43024 -0.30284
 H 1.28733 0.56806 1.25841
 H -1.44350 0.66961 1.17385
 H 2.53232 0.40332 -0.06148
 H -2.49838 0.57837 -0.20829
13
bifur_IRC_Distances_MW_output/new_data/bifur_traj4_Distances point 111
C 0.80032 -0.76722 -0.27558
 C -0.83235 -0.71301 -0.31114
 C 0.00128 -0.94204 -1.50165
 C 1.46431 0.47741 0.20356
 C -1.43603 0.57800 0.11863
 F 1.50031 -1.87617 0.10344
 F -1.62610 -1.77385 0.04362
 H 1.11450 1.36728 -0.24054
 H -0.86401 1.43024 -0.30284
 H 1.28733 0.56806 1.25841
 H -1.44350 0.66961 1.17385
 H 2.53232 0.40332 -0.06148
 H -2.49838 0.57837 -0.20829
13
bifur_IRC_Distances_MW_output/new_data/bifur_traj4_Distances point 112
C 0.79940 -0.76964 -0.28069
 C -0.83144 -0.71809 -0.30986
 C -0.00315 -0.95141 -1.50294
 C 1.45477 0.48109 0.20064
 C -1.42681 0.57750 0.12267
 F 1.50922 -1.87593 0.09445
 F -1.62898 -1.77871 0.04885
 H 1.12356 1.37002 -0.24334
 H -0.82183 1.42692 -0.30065
 H 1.24580 0.57012 1.25678
 H -1.45232 0.66962 1.17951
 H 2.52909 0.41459 -0.06399
 H -2.49731 0.58392 -0.20143
13
bifur_IRC_Distances_MW_output/new_data/bifur_traj4_Distances point 113
C 0.79832 -0.77123 -0.28311
 C -0.83038 -0.72085 -0.30959
 C -0.00505 -0.95678 -1.50424
 C 1.44894 0.48300 0.19947
 C -1.42109 0.57754 0.12450
 F 1.51307 -1.87647 0.09065
 F -1.63033 -1.78140 0.05101
 H 1.12397 1.37160 -0.24473
 H -0.80098 1.42579 -0.29993
 H 1.22577 0.57098 1.25676
 H -1.45315 0.66944 1.18258
 H 2.52733 0.42076 -0.06505
 H -2.49641 0.58762 -0.19832
13
bifur_IRC_Distances_MW_output/new_data/bifur_traj4_Distances point 114
C 0.79679 -0.77304 -0.28524
 C -0.82887 -0.72360 -0.30968
 C -0.00653 -0.96235 -1.50600
 C 1.44260 0.48484 0.19865
 C -1.41482 0.57783 0.12601
 F 1.51610 -1.87756 0.08775
 F -1.63151 -1.78412 0.05261
 H 1.12070 1.37324 -0.24597
 H -0.78189 1.42521 -0.29957
 H 1.20786 0.57166 1.25743
 H -1.45076 0.66912 1.18560
 H 2.52560 0.42692 -0.06585
 H -2.49527 0.59186 -0.19574
13
bifur_IRC_Distances_MW_output/new_data/bifur_traj4_Distances point 115
C 0.79491 -0.77497 -0.28694
 C -0.82704 -0.72616 -0.31012
 C -0.00749 -0.96777 -1.50811
 C 1.43616 0.48648 0.19824
 C -1.40841 0.57837 0.12711
 F 1.51816 -1.87911 0.08593
 F -1.63248 -1.78666 0.05355
 H 1.11392 1.37481 -0.24695
 H -0.76584 1.42518 -0.29959
 H 1.19327 0.57210 1.25872
 H -1.44523 0.66868 1.18834
 H 2.52401 0.43269 -0.06633
 H -2.49395 0.59636 -0.19385
13
bifur_IRC_Distances_MW_output/new_data/bifur_traj4_Distances point 116
C 0.79286 -0.77689 -0.28817
 C -0.82504 -0.72841 -0.31085
 C -0.00796 -0.97278 -1.51036
 C 1.43000 0.48786 0.19820
 C -1.40222 0.57907 0.12778
 F 1.51931 -1.88099 0.08512
 F -1.63327 -1.78891 0.05384
 H 1.10446 1.37621 -0.24763
 H -0.75332 1.42563 -0.29991
 H 1.18234 0.57234 1.26044
 H -1.43725 0.66819 1.19067
 H 2.52264 0.43780 -0.06647
 H -2.49257 0.60087 -0.19265
13
bifur_IRC_Distances_MW_output/new_data/bifur_traj4_Distances point 117
C 0.79079 -0.77876 -0.28901
 C -0.82303 -0.73036 -0.31177
 C -0.00803 -0.97734 -1.51262
 C 1.42427 0.48900 0.19845
 C -1.39641 0.57988 0.12811
 F 1.51980 -1.88301 0.08507
 F -1.63398 -1.79083 0.05362
 H 1.09332 1.37743 -0.24805
 H -0.74389 1.42639 -0.30044
 H 1.17452 0.57243 1.26240
 H -1.42767 0.66768 1.19257
 H 2.52148 0.44225 -0.06633
 H -2.49117 0.60523 -0.19200
13
bifur_IRC_Distances_MW_output/new_data/bifur_traj4_Distances point 118
C 0.78880 -0.78055 -0.28959
 C -0.82109 -0.73209 -0.31280
 C -0.00787 -0.98153 -1.51476
 C 1.41892 0.48995 0.19888
 C -1.39098 0.58074 0.12821
 F 1.51997 -1.88508 0.08546
 F -1.63470 -1.79248 0.05306
 H 1.08137 1.37848 -0.24826
 H -0.73662 1.42731 -0.30108
 H 1.16878 0.57245 1.26445
 H -1.41725 0.66719 1.19413
 H 2.52048 0.44619 -0.06599
 H -2.48980 0.60941 -0.19170
13
bifur_IRC_Distances_MW_output/new_data/bifur_traj4_Distances point 119
C 0.78697 -0.78228 -0.29007
 C -0.81934 -0.73370 -0.31385
 C -0.00762 -0.98552 -1.51671
 C 1.41389 0.49080 0.19938
 C -1.38585 0.58159 0.12822
 F 1.52015 -1.88706 0.08596
 F -1.63557 -1.79393 0.05233
 H 1.06946 1.37939 -0.24836
 H -0.73044 1.42822 -0.30172
 H 1.16396 0.57245 1.26642
 H -1.40672 0.66674 1.19546
 H 2.51957 0.44985 -0.06554
 H -2.48847 0.61343 -0.19152
13
bifur_IRC_Distances_MW_output/new_data/bifur_traj4_Distances point 120
C 0.78544 -0.78394 -0.29057
 C -0.81787 -0.73526 -0.31482
 C -0.00744 -0.98941 -1.51834
 C 1.40916 0.49161 0.19982
 C -1.38103 0.58236 0.12826
 F 1.52073 -1.88882 0.08622
 F -1.63672 -1.79522 0.05159
 H 1.05856 1.38017 -0.24841
 H -0.72439 1.42894 -0.30223
 H 1.15899 0.57254 1.26814
 H -1.39690 0.66638 1.19664
 H 2.51869 0.45338 -0.06507
 H -2.48722 0.61726 -0.19123
13
bifur_IRC_Distances_MW_output/new_data/bifur_traj4_Distances point 121
C 0.78434 -0.78551 -0.29118
 C -0.81684 -0.73681 -0.31564
 C -0.00744 -0.99324 -1.51949
 C 1.40480 0.49242 0.20012
 C -1.37660 0.58301 0.12842
 F 1.52200 -1.89022 0.08600
 F -1.63829 -1.79636 0.05096
 H 1.04948 1.38080 -0.24844
 H -0.71793 1.42933 -0.30252
 H 1.15320 0.57276 1.26944
 H -1.38846 0.66615 1.19766
 H 2.51781 0.45686 -0.06463
 H -2.48609 0.62081 -0.19068
13
bifur_IRC_Distances_MW_output/new_data/bifur_traj4_Distances point 122
C 0.78434 -0.78551 -0.29118
 C -0.81684 -0.73681 -0.31564
 C -0.00744 -0.99324 -1.51949
 C 1.40480 0.49242 0.20012
 C -1.37660 0.58301 0.12842
 F 1.52200 -1.89022 0.08600
 F -1.63829 -1.79636 0.05096
 H 1.04948 1.38080 -0.24844
 H -0.71793 1.42933 -0.30252
 H 1.15320 0.57276 1.26944
 H -1.38846 0.66615 1.19766
 H 2.51781 0.45686 -0.06464
 H -2.48609 0.62081 -0.19068
13
bifur_IRC_Distances_MW_output/new_data/bifur_traj4_Distances point 123
C 0.78382 -0.78845 -0.29280
 C -0.81645 -0.73994 -0.31690
 C -0.00801 -1.00097 -1.51999
 C 1.39722 0.49399 0.20029
 C -1.36893 0.58391 0.12908
 F 1.52735 -1.89183 0.08389
 F -1.64338 -1.79797 0.04973
 H 1.03697 1.38137 -0.24832
 H -0.70390 1.42892 -0.30228
 H 1.13888 0.57374 1.27052
 H -1.37546 0.66618 1.19904
 H 2.51601 0.46378 -0.06365
 H -2.48412 0.62727 -0.18861
13
bifur_IRC_Distances_MW_output/new_data/bifur_traj4_Distances point 124
C 0.78457 -0.78994 -0.29377
 C -0.81727 -0.74156 -0.31743
 C -0.00848 -1.00510 -1.51914
 C 1.39394 0.49472 0.20027
 C -1.36564 0.58421 0.12951
 F 1.53173 -1.89204 0.08204
 F -1.64736 -1.79829 0.04884
 H 1.03283 1.38119 -0.24804
 H -0.69691 1.42810 -0.30173
 H 1.13072 0.57454 1.27028
 H -1.36999 0.66649 1.19919
 H 2.51507 0.46730 -0.06290
 H -2.48321 0.63038 -0.18711
13
bifur_IRC_Distances_MW_output/new_data/bifur_traj4_Distances point 125
C 0.78606 -0.79147 -0.29477
 C -0.81884 -0.74320 -0.31797
 C -0.00902 -1.00943 -1.51747
 C 1.39107 0.49538 0.20022
 C -1.36274 0.58444 0.12994
 F 1.53731 -1.89186 0.07974
 F -1.65246 -1.79821 0.04759
 H 1.02972 1.38063 -0.24752
 H -0.69051 1.42689 -0.30090
 H 1.12236 0.57555 1.26952
 H -1.36476 0.66703 1.19885
 H 2.51413 0.47080 -0.06186
 H -2.48231 0.63344 -0.18537
13
bifur_IRC_Distances_MW_output/new_data/bifur_traj4_Distances point 126
C 0.78825 -0.79301 -0.29577
 C -0.82112 -0.74481 -0.31853
 C -0.00957 -1.01388 -1.51502
 C 1.38865 0.49593 0.20019
 C -1.36030 0.58462 0.13032
 F 1.54392 -1.89133 0.07712
 F -1.65859 -1.79769 0.04595
 H 1.02743 1.37967 -0.24674
 H -0.68509 1.42535 -0.29983
 H 1.11426 0.57675 1.26829
 H -1.35963 0.66778 1.19799
 H 2.51323 0.47417 -0.06051
 H -2.48144 0.63644 -0.18346
13
bifur_IRC_Distances_MW_output/new_data/bifur_traj4_Distances point 127
C 0.79106 -0.79457 -0.29673
 C -0.82405 -0.74636 -0.31912
 C -0.01008 -1.01839 -1.51185
 C 1.38669 0.49637 0.20020
 C -1.35831 0.58475 0.13064
 F 1.55139 -1.89049 0.07426
 F -1.66564 -1.79673 0.04390
 H 1.02573 1.37833 -0.24572
 H -0.68087 1.42353 -0.29856
 H 1.10672 0.57809 1.26665
 H -1.35443 0.66872 1.19661
 H 2.51238 0.47738 -0.05885
 H -2.48060 0.63937 -0.18146
13
bifur_IRC_Distances_MW_output/new_data/bifur_traj4_Distances point 128
C 0.79450 -0.79615 -0.29760
 C -0.82760 -0.74783 -0.31977
 C -0.01052 -1.02297 -1.50795
 C 1.38521 0.49666 0.20029
 C -1.35680 0.58486 0.13086
 F 1.55966 -1.88937 0.07125
 F -1.67361 -1.79532 0.04137
 H 1.02440 1.37661 -0.24441
 H -0.67811 1.42147 -0.29710
 H 1.10000 0.57957 1.26463
 H -1.34897 0.66985 1.19468
 H 2.51161 0.48038 -0.05684
 H -2.47978 0.64224 -0.17940
13
bifur_IRC_Distances_MW_output/new_data/bifur_traj4_Distances point 129
C 0.79856 -0.79773 -0.29836
 C -0.83179 -0.74921 -0.32050
 C -0.01086 -1.02755 -1.50331
 C 1.38428 0.49680 0.20047
 C -1.35581 0.58494 0.13094
 F 1.56868 -1.88796 0.06813
 F -1.68249 -1.79341 0.03830
 H 1.02335 1.37447 -0.24280
 H -0.67709 1.41918 -0.29547
 H 1.09439 0.58118 1.26223
 H -1.34319 0.67116 1.19216
 H 2.51096 0.48311 -0.05445
 H -2.47899 0.64502 -0.17733
13
bifur_IRC_Distances_MW_output/new_data/bifur_traj4_Distances point 130
C 0.80319 -0.79929 -0.29898
 C -0.83657 -0.75043 -0.32130
 C -0.01107 -1.03204 -1.49795
 C 1.38396 0.49675 0.20075
 C -1.35544 0.58500 0.13088
 F 1.57830 -1.88626 0.06497
 F -1.69214 -1.79099 0.03472
 H 1.02263 1.37192 -0.24090
 H -0.67802 1.41669 -0.29370
 H 1.09015 0.58290 1.25945
 H -1.33717 0.67266 1.18903
 H 2.51045 0.48546 -0.05170
 H -2.47828 0.64764 -0.17528
13
bifur_IRC_Distances_MW_output/new_data/bifur_traj4_Distances point 131
C 0.80834 -0.80080 -0.29944
 C -0.84186 -0.75149 -0.32215
 C -0.01118 -1.03635 -1.49193
 C 1.38429 0.49652 0.20112
 C -1.35569 0.58502 0.13069
 F 1.58837 -1.88431 0.06182
 F -1.70240 -1.78809 0.03067
 H 1.02232 1.36900 -0.23873
 H -0.68087 1.41404 -0.29181
 H 1.08736 0.58470 1.25634
 H -1.33112 0.67432 1.18534
 H 2.51011 0.48740 -0.04863
 H -2.47766 0.65003 -0.17328
13
bifur_IRC_Distances_MW_output/new_data/bifur_traj4_Distances point 132
C 0.81394 -0.80224 -0.29976
 C -0.84762 -0.75238 -0.32304
 C -0.01119 -1.04050 -1.48531
 C 1.38522 0.49613 0.20156
 C -1.35654 0.58500 0.13037
 F 1.59883 -1.88209 0.05865
 F -1.71320 -1.78476 0.02620
 H 1.02247 1.36574 -0.23632
 H -0.68537 1.41124 -0.28980
 H 1.08579 0.58658 1.25289
 H -1.32512 0.67612 1.18116
 H 2.50994 0.48896 -0.04529
 H -2.47716 0.65220 -0.17130
13
bifur_IRC_Distances_MW_output/new_data/bifur_traj4_Distances point 133
C 0.81394 -0.80224 -0.29976
 C -0.84762 -0.75238 -0.32304
 C -0.01119 -1.04050 -1.48531
 C 1.38522 0.49613 0.20156
 C -1.35654 0.58500 0.13037
 F 1.59883 -1.88209 0.05865
 F -1.71319 -1.78476 0.02620
 H 1.02247 1.36574 -0.23632
 H -0.68537 1.41124 -0.28980
 H 1.08579 0.58658 1.25289
 H -1.32512 0.67612 1.18116
 H 2.50994 0.48896 -0.04530
 H -2.47716 0.65220 -0.17130
13
bifur_IRC_Distances_MW_output/new_data/bifur_traj4_Distances point 134
C 0.82628 -0.80495 -0.30030
 C -0.86027 -0.75392 -0.32477
 C -0.01122 -1.04855 -1.47043
 C 1.38844 0.49505 0.20242
 C -1.35961 0.58479 0.12967
 F 1.62106 -1.87685 0.05174
 F -1.73601 -1.77718 0.01655
 H 1.02527 1.35848 -0.23109
 H -0.69671 1.40500 -0.28534
 H 1.08402 0.59063 1.24496
 H -1.31468 0.68013 1.17178
 H 2.50997 0.49140 -0.03814
 H -2.47655 0.65595 -0.16705
13
bifur_IRC_Distances_MW_output/new_data/bifur_traj4_Distances point 135
C 0.83273 -0.80613 -0.30075
 C -0.86686 -0.75467 -0.32537
 C -0.01150 -1.05243 -1.46248
 C 1.39051 0.49455 0.20259
 C -1.36165 0.58450 0.12954
 F 1.63263 -1.87377 0.04762
 F -1.74743 -1.77332 0.01202
 H 1.02939 1.35477 -0.22858
 H -0.70125 1.40149 -0.28283
 H 1.08185 0.59279 1.24046
 H -1.31198 0.68227 1.16707
 H 2.51010 0.49255 -0.03475
 H -2.47655 0.65739 -0.16454
13
bifur_IRC_Distances_MW_output/new_data/bifur_traj4_Distances point 136
C 0.83929 -0.80711 -0.30146
 C -0.87354 -0.75548 -0.32566
 C -0.01210 -1.05618 -1.45429
 C 1.39285 0.49414 0.20245
 C -1.36401 0.58402 0.12969
 F 1.64449 -1.87031 0.04278
 F -1.75859 -1.76960 0.00805
 H 1.03628 1.35114 -0.22629
 H -0.70389 1.39763 -0.28004
 H 1.07778 0.59506 1.23552
 H -1.31202 0.68448 1.16257
 H 2.51026 0.49377 -0.03167
 H -2.47681 0.65843 -0.16165
13
bifur_IRC_Distances_MW_output/new_data/bifur_traj4_Distances point 137
C 0.84612 -0.80791 -0.30248
 C -0.88049 -0.75636 -0.32561
 C -0.01305 -1.05987 -1.44565
 C 1.39553 0.49384 0.20198
 C -1.36674 0.58333 0.13016
 F 1.65695 -1.86633 0.03702
 F -1.76976 -1.76595 0.00461
 H 1.04637 1.34751 -0.22419
 H -0.70450 1.39329 -0.27690
 H 1.07153 0.59750 1.22998
 H -1.31504 0.68682 1.15819
 H 2.51046 0.49506 -0.02885
 H -2.47737 0.65906 -0.15827
13
bifur_IRC_Distances_MW_output/new_data/bifur_traj4_Distances point 138
C 0.85349 -0.80855 -0.30385
 C -0.88795 -0.75735 -0.32520
 C -0.01438 -1.06364 -1.43619
 C 1.39865 0.49361 0.20116
 C -1.36999 0.58239 0.13096
 F 1.67044 -1.86168 0.03010
 F -1.78136 -1.76222 0.00158
 H 1.06000 1.34375 -0.22222
 H -0.70318 1.38831 -0.27327
 H 1.06294 0.60019 1.22364
 H -1.32115 0.68940 1.15373
 H 2.51073 0.49648 -0.02615
 H -2.47825 0.65931 -0.15429
13
bifur_IRC_Distances_MW_output/new_data/bifur_traj4_Distances point 139
C 0.86153 -0.80904 -0.30561
 C -0.89609 -0.75847 -0.32444
 C -0.01609 -1.06761 -1.42567
 C 1.40229 0.49346 0.19998
 C -1.37379 0.58119 0.13210
 F 1.68527 -1.85624 0.02184
 F -1.79366 -1.75832 -0.00112
 H 1.07736 1.33977 -0.22031
 H -0.69990 1.38257 -0.26909
 H 1.05184 0.60319 1.21634
 H -1.33037 0.69226 1.14910
 H 2.51110 0.49804 -0.02348
 H -2.47948 0.65920 -0.14963
13
bifur_IRC_Distances_MW_output/new_data/bifur_traj4_Distances point 140
C 0.87005 -0.80942 -0.30773
 C -0.90469 -0.75974 -0.32336
 C -0.01811 -1.07178 -1.41431
 C 1.40626 0.49340 0.19849
 C -1.37798 0.57978 0.13353
 F 1.70109 -1.85014 0.01239
 F -1.80643 -1.75436 -0.00348
 H 1.09776 1.33568 -0.21853
 H -0.69474 1.37621 -0.26445
 H 1.03850 0.60644 1.20831
 H -1.34224 0.69535 1.14441
 H 2.51156 0.49977 -0.02083
 H -2.48102 0.65882 -0.14443
13
bifur_IRC_Distances_MW_output/new_data/bifur_traj4_Distances point 141
C 0.87859 -0.80972 -0.31007
 C -0.91332 -0.76112 -0.32207
 C -0.02029 -1.07606 -1.40266
 C 1.41028 0.49343 0.19682
 C -1.38224 0.57826 0.13515
 F 1.71711 -1.84374 0.00227
 F -1.81912 -1.75051 -0.00547
 H 1.11961 1.33167 -0.21694
 H -0.68816 1.36961 -0.25963
 H 1.02379 0.60975 1.20000
 H -1.35561 0.69850 1.13986
 H 2.51210 0.50161 -0.01826
 H -2.48274 0.65833 -0.13900
13
bifur_IRC_Distances_MW_output/new_data/bifur_traj4_Distances point 142
C 0.88683 -0.80999 -0.31248
 C -0.92164 -0.76254 -0.32071
 C -0.02246 -1.08038 -1.39113
 C 1.41413 0.49350 0.19511
 C -1.38633 0.57675 0.13681
 F 1.73271 -1.83737 -0.00798
 F -1.83139 -1.74686 -0.00723
 H 1.14132 1.32785 -0.21551
 H -0.68096 1.36308 -0.25488
 H 1.00880 0.61299 1.19183
 H -1.36918 0.70159 1.13554
 H 2.51270 0.50351 -0.01574
 H -2.48451 0.65787 -0.13364
13
bifur_IRC_Distances_MW_output/new_data/bifur_traj4_Distances point 143
C 0.89468 -0.81028 -0.31481
 C -0.92958 -0.76396 -0.31942
 C -0.02448 -1.08470 -1.37989
 C 1.41775 0.49358 0.19351
 C -1.39018 0.57533 0.13838
 F 1.74762 -1.83121 -0.01797
 F -1.84319 -1.74335 -0.00899
 H 1.16174 1.32419 -0.21417
 H -0.67407 1.35682 -0.25033
 H 0.99451 0.61610 1.18402
 H -1.38190 0.70456 1.13140
 H 2.51336 0.50537 -0.01318
 H -2.48626 0.65756 -0.12854
13
bifur_IRC_Distances_MW_output/new_data/bifur_traj4_Distances point 144
C 0.89468 -0.81028 -0.31481
 C -0.92958 -0.76396 -0.31942
 C -0.02448 -1.08470 -1.37989
 C 1.41775 0.49358 0.19351
 C -1.39018 0.57533 0.13838
 F 1.74762 -1.83121 -0.01797
 F -1.84319 -1.74335 -0.00899
 H 1.16174 1.32419 -0.21417
 H -0.67407 1.35681 -0.25033
 H 0.99451 0.61610 1.18402
 H -1.38190 0.70456 1.13140
 H 2.51336 0.50537 -0.01318
 H -2.48626 0.65756 -0.12854
13
bifur_IRC_Distances_MW_output/new_data/bifur_traj4_Distances point 145
C 0.90917 -0.81106 -0.31880
 C -0.94426 -0.76653 -0.31741
 C -0.02769 -1.09315 -1.35841
 C 1.42442 0.49352 0.19097
 C -1.39722 0.57292 0.14086
 F 1.77495 -1.81993 -0.03612
 F -1.86556 -1.73636 -0.01335
 H 1.19596 1.31713 -0.21132
 H -0.66438 1.34547 -0.24213
 H 0.97118 0.62182 1.16978
 H -1.40203 0.71014 1.12314
 H 2.51495 0.50854 -0.00763
 H -2.48948 0.65750 -0.11959
13
bifur_IRC_Distances_MW_output/new_data/bifur_traj4_Distances point 146
C 0.91587 -0.81157 -0.32030
 C -0.95106 -0.76759 -0.31680
 C -0.02880 -1.09715 -1.34815
 C 1.42760 0.49329 0.19015
 C -1.40052 0.57198 0.14166
 F 1.78729 -1.81489 -0.04395
 F -1.87621 -1.73274 -0.01623
 H 1.20917 1.31360 -0.20967
 H -0.66265 1.34048 -0.23854
 H 0.96314 0.62442 1.16338
 H -1.40880 0.71275 1.11882
 H 2.51591 0.50968 -0.00453
 H -2.49094 0.65773 -0.11584
13
bifur_IRC_Distances_MW_output/new_data/bifur_traj4_Distances point 147
C 0.92230 -0.81213 -0.32145
 C -0.95761 -0.76845 -0.31647
 C -0.02959 -1.10098 -1.33813
 C 1.43077 0.49290 0.18962
 C -1.40378 0.57119 0.14215
 F 1.79887 -1.81020 -0.05094
 F -1.88660 -1.72894 -0.01965
 H 1.21995 1.31000 -0.20780
 H -0.66318 1.33590 -0.23525
 H 0.95762 0.62688 1.15739
 H -1.41345 0.71529 1.11428
 H 2.51699 0.51047 -0.00120
 H -2.49231 0.65807 -0.11255
13
bifur_IRC_Distances_MW_output/new_data/bifur_traj4_Distances point 148
C 0.92857 -0.81274 -0.32231
 C -0.96399 -0.76915 -0.31637
 C -0.03012 -1.10465 -1.32817
 C 1.43401 0.49237 0.18933
 C -1.40707 0.57053 0.14238
 F 1.80991 -1.80575 -0.05729
 F -1.89686 -1.72495 -0.02357
 H 1.22887 1.30630 -0.20574
 H -0.66568 1.33161 -0.23219
 H 0.95423 0.62925 1.15166
 H -1.41644 0.71778 1.10950
 H 2.51820 0.51093 0.00236
 H -2.49364 0.65847 -0.10959
13
bifur_IRC_Distances_MW_output/new_data/bifur_traj4_Distances point 149
C 0.93480 -0.81335 -0.32300
 C -0.97035 -0.76974 -0.31639
 C -0.03049 -1.10823 -1.31810
 C 1.43736 0.49174 0.18918
 C -1.41046 0.56992 0.14245
 F 1.82069 -1.80138 -0.06334
 F -1.90708 -1.72077 -0.02783
 H 1.23681 1.30249 -0.20354
 H -0.66948 1.32747 -0.22925
 H 0.95220 0.63158 1.14601
 H -1.41854 0.72027 1.10449
 H 2.51952 0.51114 0.00612
 H -2.49498 0.65886 -0.10680
13
bifur_IRC_Distances_MW_output/new_data/bifur_traj4_Distances point 150
C 0.94100 -0.81393 -0.32365
 C -0.97667 -0.77027 -0.31640
 C -0.03085 -1.11172 -1.30790
 C 1.44083 0.49107 0.18905
 C -1.41396 0.56931 0.14250
 F 1.83132 -1.79694 -0.06942
 F -1.91719 -1.71655 -0.03214
 H 1.24478 1.29866 -0.20136
 H -0.67357 1.32334 -0.22634
 H 0.95053 0.63390 1.14034
 H -1.42074 0.72278 1.09945
 H 2.52092 0.51120 0.00994
 H -2.49641 0.65916 -0.10405
13
bifur_IRC_Distances_MW_output/new_data/bifur_traj4_Distances point 151
C 0.94701 -0.81439 -0.32438
 C -0.98279 -0.77080 -0.31629
 C -0.03128 -1.11505 -1.29784
 C 1.44430 0.49044 0.18883
 C -1.41749 0.56866 0.14262
 F 1.84164 -1.79247 -0.07567
 F -1.92685 -1.71249 -0.03610
 H 1.25335 1.29500 -0.19938
 H -0.67700 1.31924 -0.22349
 H 0.94843 0.63616 1.13473
 H -1.42376 0.72522 1.09464
 H 2.52234 0.51120 0.01363
 H -2.49790 0.65929 -0.10129
13
bifur_IRC_Distances_MW_output/new_data/bifur_traj4_Distances point 152
C 0.95270 -0.81475 -0.32520
 C -0.98859 -0.77131 -0.31605
 C -0.03178 -1.11818 -1.28813
 C 1.44768 0.48987 0.18854
 C -1.42092 0.56797 0.14282
 F 1.85146 -1.78803 -0.08199
 F -1.93587 -1.70870 -0.03961
 H 1.26238 1.29159 -0.19766
 H -0.67960 1.31524 -0.22075
 H 0.94582 0.63831 1.12930
 H -1.42756 0.72756 1.09019
 H 2.52373 0.51117 0.01712
 H -2.49944 0.65927 -0.09859
13
bifur_IRC_Distances_MW_output/new_data/bifur_traj4_Distances point 153
C 0.95816 -0.81505 -0.32604
 C -0.99415 -0.77183 -0.31574
 C -0.03230 -1.12119 -1.27867
 C 1.45097 0.48934 0.18821
 C -1.42428 0.56728 0.14305
 F 1.86087 -1.78366 -0.08831
 F -1.94446 -1.70509 -0.04286
 H 1.27145 1.28835 -0.19611
 H -0.68178 1.31135 -0.21812
 H 0.94305 0.64039 1.12405
 H -1.43165 0.72980 1.08598
 H 2.52510 0.51112 0.02050
 H -2.50099 0.65919 -0.09595
13
bifur_IRC_Distances_MW_output/new_data/bifur_traj4_Distances point 154
C 0.96356 -0.81536 -0.32689
 C -0.99966 -0.77234 -0.31545
 C -0.03280 -1.12426 -1.26912
 C 1.45422 0.48880 0.18792
 C -1.42759 0.56661 0.14326
 F 1.87020 -1.77928 -0.09469
 F -1.95299 -1.70149 -0.04615
 H 1.28024 1.28513 -0.19459
 H -0.68405 1.30750 -0.21556
 H 0.94045 0.64244 1.11886
 H -1.43553 0.73204 1.08181
 H 2.52650 0.51105 0.02396
 H -2.50255 0.65916 -0.09336
13
bifur_IRC_Distances_MW_output/new_data/bifur_traj4_Distances point 155
C 0.96356 -0.81536 -0.32689
 C -0.99966 -0.77234 -0.31545
 C -0.03280 -1.12426 -1.26912
 C 1.45422 0.48880 0.18792
 C -1.42759 0.56661 0.14326
 F 1.87020 -1.77928 -0.09468
 F -1.95299 -1.70149 -0.04615
 H 1.28023 1.28513 -0.19459
 H -0.68405 1.30750 -0.21556
 H 0.94045 0.64244 1.11886
 H -1.43552 0.73204 1.08181
 H 2.52650 0.51105 0.02396
 H -2.50255 0.65916 -0.09336
13
bifur_IRC_Distances_MW_output/new_data/bifur_traj4_Distances point 156
C 0.97504 -0.81635 -0.32855
 C -1.01140 -0.77358 -0.31515
 C -0.03367 -1.13161 -1.24811
 C 1.46075 0.48760 0.18756
 C -1.43423 0.56537 0.14349
 F 1.89028 -1.77008 -0.10830
 F -1.97173 -1.69353 -0.05408
 H 1.29627 1.27810 -0.19123
 H -0.69002 1.29946 -0.21027
 H 0.93602 0.64687 1.10805
 H -1.44112 0.73683 1.07273
 H 2.52961 0.51114 0.03189
 H -2.50580 0.65978 -0.08802
13
bifur_IRC_Distances_MW_output/new_data/bifur_traj4_Distances point 157
C 0.98134 -0.81721 -0.32943
 C -1.01786 -0.77446 -0.31523
 C -0.03404 -1.13648 -1.23609
 C 1.46388 0.48697 0.18753
 C -1.43738 0.56485 0.14350
 F 1.90163 -1.76515 -0.11585
 F -1.98257 -1.68904 -0.05913
 H 1.30301 1.27415 -0.18930
 H -0.69360 1.29512 -0.20745
 H 0.93385 0.64937 1.10231
 H -1.44212 0.73947 1.06772
 H 2.53133 0.51161 0.03658
 H -2.50747 0.66081 -0.08517
13
bifur_IRC_Distances_MW_output/new_data/bifur_traj4_Distances point 158
C 0.98766 -0.81837 -0.33031
 C -1.02436 -0.77557 -0.31550
 C -0.03434 -1.14217 -1.22360
 C 1.46655 0.48640 0.18761
 C -1.44007 0.56445 0.14347
 F 1.91338 -1.76032 -0.12359
 F -1.99393 -1.68447 -0.06474
 H 1.30819 1.27013 -0.18733
 H -0.69708 1.29080 -0.20466
 H 0.93151 0.65194 1.09672
 H -1.44152 0.74212 1.06276
 H 2.53304 0.51255 0.04152
 H -2.50903 0.66248 -0.08235
13
bifur_IRC_Distances_MW_output/new_data/bifur_traj4_Distances point 159
C 0.99364 -0.81976 -0.33113
 C -1.03053 -0.77682 -0.31596
 C -0.03456 -1.14835 -1.21133
 C 1.46865 0.48592 0.18778
 C -1.44217 0.56421 0.14339
 F 1.92484 -1.75585 -0.13103
 F -2.00518 -1.68005 -0.07064
 H 1.31152 1.26629 -0.18545
 H -0.70035 1.28675 -0.20204
 H 0.92923 0.65444 1.09159
 H -1.43933 0.74463 1.05813
 H 2.53465 0.51389 0.04642
 H -2.51040 0.66470 -0.07973
13
bifur_IRC_Distances_MW_output/new_data/bifur_traj4_Distances point 160
C 0.99927 -0.82132 -0.33183
 C -1.03635 -0.77813 -0.31662
 C -0.03467 -1.15480 -1.19939
 C 1.47028 0.48548 0.18808
 C -1.44378 0.56410 0.14323
 F 1.93584 -1.75179 -0.13798
 F -2.01616 -1.67577 -0.07683
 H 1.31300 1.26259 -0.18362
 H -0.70380 1.28304 -0.19966
 H 0.92742 0.65683 1.08696
 H -1.43562 0.74697 1.05379
 H 2.53616 0.51547 0.05123
 H -2.51159 0.66732 -0.07736
13
bifur_IRC_Distances_MW_output/new_data/bifur_traj4_Distances point 161
C 1.00466 -0.82303 -0.33236
 C -1.04194 -0.77945 -0.31748
 C -0.03465 -1.16146 -1.18758
 C 1.47163 0.48504 0.18852
 C -1.44509 0.56412 0.14295
 F 1.94648 -1.74805 -0.14444
 F -2.02702 -1.67147 -0.08345
 H 1.31277 1.25895 -0.18177
 H -0.70793 1.27961 -0.19750
 H 0.92648 0.65914 1.08271
 H -1.43041 0.74920 1.04959
 H 2.53764 0.51715 0.05603
 H -2.51263 0.67024 -0.07523
13
bifur_IRC_Distances_MW_output/new_data/bifur_traj4_Distances point 162
C 1.00995 -0.82487 -0.33268
 C -1.04745 -0.78073 -0.31857
 C -0.03449 -1.16831 -1.17563
 C 1.47286 0.48454 0.18911
 C -1.44625 0.56426 0.14252
 F 1.95694 -1.74454 -0.15047
 F -2.03792 -1.66700 -0.09067
 H 1.31097 1.25525 -0.17983
 H -0.71315 1.27640 -0.19553
 H 0.92671 0.66140 1.07874
 H -1.42373 0.75137 1.04535
 H 2.53914 0.51883 0.06094
 H -2.51359 0.67340 -0.07327
13
bifur_IRC_Distances_MW_output/new_data/bifur_traj4_Distances point 163
C 1.01528 -0.82683 -0.33279
 C -1.05299 -0.78194 -0.31989
 C -0.03420 -1.17535 -1.16327
 C 1.47412 0.48395 0.18987
 C -1.44743 0.56449 0.14192
 F 1.96737 -1.74112 -0.15620
 F -2.04902 -1.66223 -0.09862
 H 1.30784 1.25139 -0.17778
 H -0.71975 1.27334 -0.19376
 H 0.92827 0.66366 1.07494
 H -1.41570 0.75352 1.04097
 H 2.54074 0.52041 0.06605
 H -2.51452 0.67672 -0.07143
13
bifur_IRC_Distances_MW_output/new_data/bifur_traj4_Distances point 164
C 1.02078 -0.82888 -0.33271
 C -1.05871 -0.78307 -0.32142
 C -0.03380 -1.18262 -1.15020
 C 1.47554 0.48324 0.19079
 C -1.44875 0.56478 0.14116
 F 1.97797 -1.73768 -0.16180
 F -2.06049 -1.65706 -0.10738
 H 1.30369 1.24731 -0.17564
 H -0.72784 1.27036 -0.19218
 H 0.93118 0.66593 1.07120
 H -1.40654 0.75571 1.03638
 H 2.54246 0.52183 0.07145
 H -2.51549 0.68014 -0.06964
13
bifur_IRC_Distances_MW_output/new_data/bifur_traj4_Distances point 165
C 1.02657 -0.83101 -0.33247
 C -1.06474 -0.78412 -0.32312
 C -0.03334 -1.19016 -1.13607
 C 1.47725 0.48239 0.19183
 C -1.45034 0.56510 0.14025
 F 1.98895 -1.73401 -0.16760
 F -2.07246 -1.65139 -0.11700
 H 1.29899 1.24297 -0.17347
 H -0.73736 1.26735 -0.19078
 H 0.93528 0.66826 1.06743
 H -1.39661 0.75796 1.03155
 H 2.54437 0.52305 0.07726
 H -2.51657 0.68361 -0.06782
13
bifur_IRC_Distances_MW_output/new_data/bifur_traj4_Distances point 166
C 1.02657 -0.83101 -0.33247
 C -1.06474 -0.78412 -0.32312
 C -0.03334 -1.19016 -1.13607
 C 1.47725 0.48239 0.19183
 C -1.45034 0.56510 0.14025
 F 1.98895 -1.73401 -0.16760
 F -2.07246 -1.65139 -0.11700
 H 1.29899 1.24297 -0.17347
 H -0.73736 1.26735 -0.19078
 H 0.93528 0.66826 1.06743
 H -1.39661 0.75796 1.03155
 H 2.54437 0.52305 0.07726
 H -2.51657 0.68361 -0.06782
13
bifur_IRC_Distances_MW_output/new_data/bifur_traj4_Distances point 167
C 1.03926 -0.83519 -0.33200
 C -1.07793 -0.78606 -0.32657
 C -0.03253 -1.20605 -1.10380
 C 1.48189 0.48036 0.19402
 C -1.45477 0.56562 0.13828
 F 2.01249 -1.72530 -0.18129
 F -2.09784 -1.63867 -0.13802
 H 1.29093 1.23370 -0.16987
 H -0.75894 1.26095 -0.18867
 H 0.94523 0.67304 1.05966
 H -1.37726 0.76263 1.02178
 H 2.54885 0.52472 0.09029
 H -2.51940 0.69024 -0.06380
13
bifur_IRC_Distances_MW_output/new_data/bifur_traj4_Distances point 168
C 1.04572 -0.83694 -0.33205
 C -1.08464 -0.78694 -0.32794
 C -0.03236 -1.21378 -1.08662
 C 1.48476 0.47930 0.19496
 C -1.45755 0.56570 0.13742
 F 2.02429 -1.72024 -0.18950
 F -2.11017 -1.63226 -0.14808
 H 1.28925 1.22932 -0.16907
 H -0.76915 1.25768 -0.18813
 H 0.94967 0.67527 1.05596
 H -1.36990 0.76482 1.01761
 H 2.55127 0.52506 0.09716
 H -2.52118 0.69300 -0.06172
13
bifur_IRC_Distances_MW_output/new_data/bifur_traj4_Distances point 169
C 1.05188 -0.83835 -0.33235
 C -1.09104 -0.78772 -0.32893
 C -0.03238 -1.22091 -1.06971
 C 1.48781 0.47828 0.19573
 C -1.46056 0.56565 0.13670
 F 2.03546 -1.71490 -0.19841
 F -2.12154 -1.62627 -0.15705
 H 1.28939 1.22544 -0.16916
 H -0.77820 1.25456 -0.18805
 H 0.95331 0.67721 1.05269
 H -1.36467 0.76675 1.01432
 H 2.55366 0.52502 0.10400
 H -2.52312 0.69525 -0.05978
13
bifur_IRC_Distances_MW_output/new_data/bifur_traj4_Distances point 170
C 1.05777 -0.83943 -0.33290
 C -1.09718 -0.78842 -0.32958
 C -0.03256 -1.22752 -1.05300
 C 1.49105 0.47728 0.19640
 C -1.46377 0.56549 0.13607
 F 2.04604 -1.70930 -0.20805
 F -2.13206 -1.62066 -0.16500
 H 1.29101 1.22203 -0.17016
 H -0.78637 1.25163 -0.18849
 H 0.95641 0.67888 1.04992
 H -1.36117 0.76839 1.01189
 H 2.55603 0.52459 0.11094
 H -2.52519 0.69705 -0.05803
13
bifur_IRC_Distances_MW_output/new_data/bifur_traj4_Distances point 171
C 1.06356 -0.84024 -0.33372
 C -1.10323 -0.78907 -0.32991
 C -0.03290 -1.23383 -1.03601
 C 1.49452 0.47624 0.19702
 C -1.46723 0.56524 0.13548
 F 2.05637 -1.70327 -0.21877
 F -2.14208 -1.61527 -0.17214
 H 1.29382 1.21901 -0.17218
 H -0.79410 1.24887 -0.18959
 H 0.95926 0.68026 1.04769
 H -1.35898 0.76977 1.01035
 H 2.55846 0.52374 0.11830
 H -2.52746 0.69854 -0.05652
13
bifur_IRC_Distances_MW_output/new_data/bifur_traj4_Distances point 172
C 1.06946 -0.84081 -0.33490
 C -1.10942 -0.78971 -0.32990
 C -0.03343 -1.24013 -1.01802
 C 1.49833 0.47514 0.19768
 C -1.47105 0.56492 0.13487
 F 2.06683 -1.69650 -0.23130
 F -2.15198 -1.60997 -0.17856
 H 1.29784 1.21637 -0.17558
 H -0.80169 1.24625 -0.19163
 H 0.96197 0.68134 1.04619
 H -1.35788 0.77084 1.00989
 H 2.56105 0.52241 0.12659
 H -2.53002 0.69986 -0.05533
13
bifur_IRC_Distances_MW_output/new_data/bifur_traj4_Distances point 173
C 1.07567 -0.84110 -0.33671
 C -1.11599 -0.79046 -0.32935
 C -0.03426 -1.24678 -0.99811
 C 1.50262 0.47393 0.19845
 C -1.47536 0.56451 0.13419
 F 2.07788 -1.68845 -0.24705
 F -2.16209 -1.60475 -0.18394
 H 1.30333 1.21426 -0.18119
 H -0.80916 1.24381 -0.19517
 H 0.96444 0.68197 1.04585
 H -1.35795 0.77143 1.01117
 H 2.56391 0.52045 0.13660
 H -2.53303 0.70117 -0.05473
13
bifur_IRC_Distances_MW_output/new_data/bifur_traj4_Distances point 174
C 1.08229 -0.84098 -0.33967
 C -1.12311 -0.79149 -0.32782
 C -0.03561 -1.25412 -0.97535
 C 1.50744 0.47258 0.19946
 C -1.48022 0.56401 0.13337
 F 2.08987 -1.67833 -0.26847
 F -2.17251 -1.59995 -0.18711
 H 1.31083 1.21322 -0.19071
 H -0.81605 1.24178 -0.20137
 H 0.96618 0.68176 1.04779
 H -1.35953 0.77110 1.01569
 H 2.56718 0.51763 0.14962
 H -2.53675 0.70278 -0.05544
13
bifur_IRC_Distances_MW_output/new_data/bifur_traj4_Distances point 175
C 1.08904 -0.84020 -0.34456
 C -1.13061 -0.79311 -0.32450
 C -0.03779 -1.26228 -0.94943
 C 1.51267 0.47108 0.20102
 C -1.48551 0.56350 0.13225
 F 2.10253 -1.66520 -0.29909
 F -2.18267 -1.59663 -0.18538
 H 1.32052 1.21439 -0.20688
 H -0.82141 1.24086 -0.21220
 H 0.96658 0.67990 1.05416
 H -1.36289 0.76896 1.02611
 H 2.57096 0.51351 0.16751
 H -2.54143 0.70522 -0.05901
13
bifur_IRC_Distances_MW_output/new_data/bifur_traj4_Distances point 176
C 1.09527 -0.83848 -0.35212
 C -1.13794 -0.79561 -0.31833
 C -0.04102 -1.27112 -0.92070
 C 1.51803 0.46937 0.20371
 C -1.49092 0.56316 0.13039
 F 2.11477 -1.64817 -0.34296
 F -2.19133 -1.59631 -0.17512
 H 1.33124 1.21925 -0.23280
 H -0.82502 1.24231 -0.23030
 H 0.96608 0.67526 1.06773
 H -1.36722 0.76380 1.04544
 H 2.57546 0.50734 0.19273
 H -2.54740 0.70918 -0.06768
13
bifur_IRC_Distances_MW_output/new_data/bifur_traj4_Distances point 177
C 1.09527 -0.83848 -0.35212
 C -1.13794 -0.79561 -0.31833
 C -0.04102 -1.27112 -0.92070
 C 1.51803 0.46937 0.20371
 C -1.49092 0.56316 0.13039
 F 2.11477 -1.64817 -0.34296
 F -2.19133 -1.59631 -0.17511
 H 1.33124 1.21925 -0.23281
 H -0.82502 1.24231 -0.23030
 H 0.96608 0.67526 1.06773
 H -1.36722 0.76380 1.04544
 H 2.57546 0.50734 0.19273
 H -2.54740 0.70919 -0.06768
13
bifur_IRC_Distances_MW_output/new_data/bifur_traj4_Distances point 178
C 1.10466 -0.83157 -0.37607
 C -1.15077 -0.80467 -0.29184
 C -0.04984 -1.29293 -0.84521
 C 1.53003 0.46384 0.21641
 C -1.50287 0.56450 0.12105
 F 2.13245 -1.59544 -0.49396
 F -2.20003 -1.60930 -0.11774
 H 1.34595 1.24413 -0.32132
 H -0.83579 1.25748 -0.29717
 H 0.97220 0.65470 1.12052
 H -1.37003 0.74162 1.11334
 H 2.59053 0.48280 0.28053
 H -2.56650 0.72485 -0.10855
13
bifur_IRC_Distances_MW_output/new_data/bifur_traj4_Distances point 179
C 1.10815 -0.82700 -0.38992
 C -1.15568 -0.81219 -0.26840
 C -0.05262 -1.30996 -0.78529
 C 1.53785 0.45930 0.22746
 C -1.51064 0.56685 0.11219
 F 2.13426 -1.55560 -0.61114
 F -2.19919 -1.62228 -0.07290
 H 1.34702 1.26124 -0.37238
 H -0.84752 1.26998 -0.33839
 H 0.98209 0.64261 1.14451
 H -1.36669 0.72897 1.14469
 H 2.60448 0.46171 0.34776
 H -2.58152 0.73638 -0.13819
13
bifur_IRC_Distances_MW_output/new_data/bifur_traj4_Distances point 180
C 1.11179 -0.82350 -0.39942
 C -1.15906 -0.82085 -0.24151
 C -0.05079 -1.33187 -0.71105
 C 1.54635 0.45444 0.23845
 C -1.51926 0.56968 0.10268
 F 2.13087 -1.51229 -0.73492
 F -2.19716 -1.63426 -0.03348
 H 1.34885 1.27167 -0.39920
 H -0.85970 1.27815 -0.36225
 H 0.99045 0.63856 1.14094
 H -1.36641 0.72533 1.14551
 H 2.62120 0.43915 0.41436
 H -2.59713 0.74580 -0.16010
13
bifur_IRC_Distances_MW_output/new_data/bifur_traj4_Distances point 181
C 1.11600 -0.82172 -0.40312
 C -1.16155 -0.82830 -0.21866
 C -0.04571 -1.35271 -0.64267
 C 1.55406 0.45051 0.24624
 C -1.52728 0.57181 0.09536
 F 2.12656 -1.47600 -0.83314
 F -2.19684 -1.64126 -0.00902
 H 1.35651 1.27095 -0.39367
 H -0.86747 1.27844 -0.36312
 H 0.99251 0.64398 1.11210
 H -1.37336 0.73260 1.11609
 H 2.63531 0.42199 0.46081
 H -2.60874 0.74971 -0.16719
13
bifur_IRC_Distances_MW_output/new_data/bifur_traj4_Distances point 182
C 1.12046 -0.82072 -0.40407
 C -1.16408 -0.83359 -0.20200
 C -0.04063 -1.36811 -0.59177
 C 1.56105 0.44740 0.25147
 C -1.53460 0.57311 0.09000
 F 2.12395 -1.44894 -0.90140
 F -2.19809 -1.64463 0.00639
 H 1.36871 1.26307 -0.37048
 H -0.87260 1.27433 -0.35390
 H 0.99165 0.65288 1.07804
 H -1.38470 0.74491 1.07609
 H 2.64546 0.41096 0.48683
 H -2.61659 0.74935 -0.16522
13
bifur_IRC_Distances_MW_output/new_data/bifur_traj4_Distances point 183
C 1.12493 -0.81963 -0.40460
 C -1.16695 -0.83717 -0.18955
 C -0.03670 -1.37815 -0.55592
 C 1.56815 0.44452 0.25579
 C -1.54198 0.57396 0.08527
 F 2.12268 -1.42788 -0.95077
 F -2.19970 -1.64666 0.01998
 H 1.38311 1.25178 -0.34052
 H -0.87825 1.26903 -0.34368
 H 0.99176 0.66148 1.04851
 H -1.39756 0.75849 1.03551
 H 2.65327 0.40357 0.50017
 H -2.62277 0.74666 -0.16018
13
bifur_IRC_Distances_MW_output/new_data/bifur_traj4_Distances point 184
C 1.12934 -0.81807 -0.40560
 C -1.17012 -0.83955 -0.17940
 C -0.03385 -1.38395 -0.53041
 C 1.57590 0.44152 0.26002
 C -1.54995 0.57463 0.08043
 F 2.12187 -1.41004 -0.98989
 F -2.20088 -1.64852 0.03502
 H 1.39875 1.23873 -0.30778
 H -0.88590 1.26379 -0.33534
 H 0.99440 0.66873 1.02509
 H -1.41104 0.77221 0.99638
 H 2.66006 0.39794 0.50612
 H -2.62858 0.74258 -0.15464
13
bifur_IRC_Distances_MW_output/new_data/bifur_traj4_Distances point 185
C 1.13356 -0.81598 -0.40725
 C -1.17341 -0.84105 -0.17065
 C -0.03188 -1.38646 -0.51222
 C 1.58425 0.43839 0.26431
 C -1.55849 0.57519 0.07538
 F 2.12101 -1.39433 -1.02254
 F -2.20129 -1.65058 0.05193
 H 1.41490 1.22511 -0.27484
 H -0.89559 1.25913 -0.32956
 H 0.99965 0.67434 1.00762
 H -1.42465 0.78538 0.95990
 H 2.66635 0.39318 0.50760
 H -2.63440 0.73769 -0.14966
13
bifur_IRC_Distances_MW_output/new_data/bifur_traj4_Distances point 186
C 1.13740 -0.81355 -0.40934
 C -1.17659 -0.84190 -0.16307
 C -0.03055 -1.38665 -0.49931
 C 1.59275 0.43524 0.26850
 C -1.56712 0.57568 0.07034
 F 2.11991 -1.38057 -1.05000
 F -2.20099 -1.65273 0.06953
 H 1.43047 1.21192 -0.24373
 H -0.90665 1.25519 -0.32588
 H 1.00692 0.67852 0.99501
 H -1.43759 0.79743 0.92703
 H 2.67215 0.38889 0.50661
 H -2.64011 0.73253 -0.14571
13
bifur_IRC_Distances_MW_output/new_data/bifur_traj4_Distances point 187
C 1.14086 -0.81101 -0.41156
 C -1.17957 -0.84227 -0.15643
 C -0.02964 -1.38541 -0.48979
 C 1.60109 0.43217 0.27255
 C -1.57556 0.57614 0.06540
 F 2.11861 -1.36849 -1.07336
 F -2.20019 -1.65479 0.08685
 H 1.44472 1.19933 -0.21456
 H -0.91876 1.25172 -0.32311
 H 1.01577 0.68184 0.98530
 H -1.44924 0.80850 0.89701
 H 2.67750 0.38483 0.50450
 H -2.64558 0.72743 -0.14281
13
bifur_IRC_Distances_MW_output/new_data/bifur_traj4_Distances point 188
C 1.14086 -0.81101 -0.41156
 C -1.17957 -0.84227 -0.15643
 C -0.02964 -1.38541 -0.48979
 C 1.60109 0.43217 0.27255
 C -1.57556 0.57614 0.06540
 F 2.11861 -1.36849 -1.07336
 F -2.20019 -1.65479 0.08685
 H 1.44472 1.19933 -0.21456
 H -0.91876 1.25172 -0.32311
 H 1.01577 0.68184 0.98530
 H -1.44924 0.80850 0.89701
 H 2.67750 0.38483 0.50450
 H -2.64558 0.72743 -0.14281
13
bifur_IRC_Distances_MW_output/new_data/bifur_traj4_Distances point 189
C 1.14705 -0.80593 -0.41568
 C -1.18516 -0.84207 -0.14500
 C -0.02856 -1.38062 -0.47598
 C 1.61736 0.42607 0.28049
 C -1.59194 0.57712 0.05547
 F 2.11567 -1.34777 -1.11213
 F -2.19791 -1.65832 0.11994
 H 1.46878 1.17448 -0.15774
 H -0.94649 1.24492 -0.31631
 H 1.03808 0.68812 0.96786
 H -1.46824 0.82961 0.83933
 H 2.68727 0.37670 0.49943
 H -2.65591 0.71769 -0.13969
13
bifur_IRC_Distances_MW_output/new_data/bifur_traj4_Distances point 190
C 1.15001 -0.80345 -0.41748
 C -1.18794 -0.84161 -0.13985
 C -0.02825 -1.37754 -0.47039
 C 1.62551 0.42294 0.28456
 C -1.60010 0.57769 0.05027
 F 2.11419 -1.33848 -1.12901
 F -2.19671 -1.65972 0.13595
 H 1.47881 1.16144 -0.12815
 H -0.96251 1.24109 -0.31104
 H 1.05168 0.69178 0.95811
 H -1.47568 0.84044 0.80932
 H 2.69193 0.37239 0.49702
 H -2.66092 0.71302 -0.13931
13
bifur_IRC_Distances_MW_output/new_data/bifur_traj4_Distances point 191
C 1.15300 -0.80103 -0.41909
 C -1.19083 -0.84097 -0.13496
 C -0.02806 -1.37417 -0.46526
 C 1.63379 0.41970 0.28877
 C -1.60837 0.57833 0.04483
 F 2.11283 -1.32958 -1.14482
 F -2.19562 -1.66085 0.15180
 H 1.48766 1.14763 -0.09698
 H -0.98014 1.23674 -0.30407
 H 1.06695 0.69608 0.94692
 H -1.48183 0.85179 0.77765
 H 2.69658 0.36783 0.49489
 H -2.66595 0.70849 -0.13969
13
bifur_IRC_Distances_MW_output/new_data/bifur_traj4_Distances point 192
C 1.15611 -0.79869 -0.42053
 C -1.19391 -0.84019 -0.13031
 C -0.02798 -1.37061 -0.46052
 C 1.64221 0.41635 0.29313
 C -1.61675 0.57903 0.03917
 F 2.11174 -1.32096 -1.15974
 F -2.19479 -1.66168 0.16750
 H 1.49546 1.13304 -0.06424
 H -0.99926 1.23180 -0.29533
 H 1.08370 0.70108 0.93416
 H -1.48675 0.86367 0.74436
 H 2.70126 0.36301 0.49317
 H -2.67104 0.70414 -0.14081
13
bifur_IRC_Distances_MW_output/new_data/bifur_traj4_Distances point 193
C 1.15934 -0.79649 -0.42181
 C -1.19717 -0.83933 -0.12602
 C -0.02802 -1.36706 -0.45625
 C 1.65060 0.41297 0.29751
 C -1.62508 0.57976 0.03347
 F 2.11111 -1.31267 -1.17363
 F -2.19438 -1.66218 0.18272
 H 1.50225 1.11805 -0.03097
 H -1.01922 1.22638 -0.28523
 H 1.10125 0.70663 0.92027
 H -1.49048 0.87573 0.71056
 H 2.70594 0.35809 0.49199
 H -2.67612 0.70013 -0.14259
13
bifur_IRC_Distances_MW_output/new_data/bifur_traj4_Distances point 194
C 1.16259 -0.79455 -0.42294
 C -1.20051 -0.83848 -0.12229
 C -0.02816 -1.36380 -0.45267
 C 1.65852 0.40974 0.30166
 C -1.63293 0.58045 0.02809
 F 2.11108 -1.30497 -1.18604
 F -2.19452 -1.66236 0.19673
 H 1.50801 1.10360 0.00060
 H -1.03862 1.22084 -0.27477
 H 1.11823 0.71229 0.90641
 H -1.49313 0.88719 0.67862
 H 2.71041 0.35337 0.49141
 H -2.68098 0.69669 -0.14482
13
bifur_IRC_Distances_MW_output/new_data/bifur_traj4_Distances point 195
C 1.16570 -0.79295 -0.42392
 C -1.20374 -0.83775 -0.11925
 C -0.02837 -1.36104 -0.44988
 C 1.66555 0.40687 0.30535
 C -1.63990 0.58104 0.02337
 F 2.11165 -1.29813 -1.19660
 F -2.19518 -1.66229 0.20888
 H 1.51275 1.09061 0.02844
 H -1.05610 1.21562 -0.26500
 H 1.13341 0.71757 0.89377
 H -1.49489 0.89734 0.65065
 H 2.71447 0.34916 0.49136
 H -2.68537 0.69395 -0.14717
13
bifur_IRC_Distances_MW_output/new_data/bifur_traj4_Distances point 196
C 1.16860 -0.79166 -0.42477
 C -1.20678 -0.83714 -0.11686
 C -0.02863 -1.35882 -0.44779
 C 1.67164 0.40436 0.30855
 C -1.64592 0.58156 0.01933
 F 2.11269 -1.29217 -1.20543
 F -2.19623 -1.66203 0.21918
 H 1.51657 1.07922 0.05238
 H -1.07140 1.21084 -0.25619
 H 1.14657 0.72235 0.88258
 H -1.49592 0.90610 0.62677
 H 2.71806 0.34554 0.49171
 H -2.68925 0.69186 -0.14947
13
bifur_IRC_Distances_MW_output/new_data/bifur_traj4_Distances point 197
C 1.17134 -0.79063 -0.42550
 C -1.20966 -0.83663 -0.11493
 C -0.02892 -1.35700 -0.44617
 C 1.67702 0.40212 0.31141
 C -1.65124 0.58201 0.01577
 F 2.11405 -1.28686 -1.21298
 F -2.19758 -1.66165 0.22811
 H 1.51965 1.06895 0.07362
 H -1.08514 1.20636 -0.24800
 H 1.15828 0.72680 0.87236
 H -1.49636 0.91391 0.60572
 H 2.72129 0.34236 0.49233
 H -2.69273 0.69025 -0.15172
13
bifur_IRC_Distances_MW_output/new_data/bifur_traj4_Distances point 198
C 1.17400 -0.78975 -0.42614
 C -1.21249 -0.83617 -0.11329
 C -0.02924 -1.35542 -0.44487
 C 1.68200 0.40003 0.31408
 C -1.65616 0.58244 0.01246
 F 2.11567 -1.28193 -1.21976
 F -2.19916 -1.66116 0.23623
 H 1.52220 1.05923 0.09346
 H -1.09809 1.20200 -0.24001
 H 1.16925 0.73114 0.86253
 H -1.49633 0.92123 0.58614
 H 2.72433 0.33942 0.49315
 H -2.69599 0.68895 -0.15399
13
bifur_IRC_Distances_MW_output/new_data/bifur_traj4_Distances point 199
C 1.17400 -0.78975 -0.42614
 C -1.21249 -0.83617 -0.11329
 C -0.02924 -1.35542 -0.44487
 C 1.68200 0.40003 0.31408
 C -1.65616 0.58244 0.01246
 F 2.11567 -1.28193 -1.21976
 F -2.19916 -1.66116 0.23624
 H 1.52220 1.05923 0.09346
 H -1.09809 1.20200 -0.24001
 H 1.16925 0.73114 0.86253
 H -1.49633 0.92123 0.58613
 H 2.72433 0.33942 0.49315
 H -2.69599 0.68894 -0.15399
13
bifur_IRC_Distances_MW_output/new_data/bifur_traj4_Distances point 200
C 1.17951 -0.78817 -0.42742
 C -1.21837 -0.83531 -0.11038
 C -0.02997 -1.35248 -0.44279
 C 1.69178 0.39588 0.31935
 C -1.66580 0.58328 0.00602
 F 2.11957 -1.27218 -1.23262
 F -2.20291 -1.65994 0.25191
 H 1.52676 1.03995 0.13212
 H -1.12378 1.19309 -0.22387
 H 1.19087 0.73991 0.84300
 H -1.49557 0.93555 0.54820
 H 2.73043 0.33365 0.49533
 H -2.70252 0.68678 -0.15884
13
bifur_IRC_Distances_MW_output/new_data/bifur_traj4_Distances point 201
C 1.18253 -0.78731 -0.42822
 C -1.22159 -0.83489 -0.10894
 C -0.03040 -1.35094 -0.44198
 C 1.69698 0.39370 0.32206
 C -1.67094 0.58366 0.00276
 F 2.12188 -1.26689 -1.23938
 F -2.20508 -1.65926 0.26015
 H 1.52949 1.03009 0.15129
 H -1.13705 1.18849 -0.21606
 H 1.20190 0.74428 0.83358
 H -1.49540 0.94273 0.52959
 H 2.73376 0.33060 0.49663
 H -2.70608 0.68573 -0.16149
13
bifur_IRC_Distances_MW_output/new_data/bifur_traj4_Distances point 202
C 1.18580 -0.78632 -0.42928
 C -1.22508 -0.83449 -0.10744
 C -0.03086 -1.34926 -0.44137
 C 1.70255 0.39142 0.32482
 C -1.67646 0.58398 -0.00049
 F 2.12446 -1.26102 -1.24676
 F -2.20743 -1.65859 0.26895
 H 1.53311 1.02024 0.16977
 H -1.15052 1.18393 -0.20914
 H 1.21291 0.74836 0.82516
 H -1.49590 0.94974 0.51197
 H 2.73740 0.32738 0.49804
 H -2.71000 0.68462 -0.16423
13
bifur_IRC_Distances_MW_output/new_data/bifur_traj4_Distances point 203
C 1.18932 -0.78516 -0.43068
 C -1.22880 -0.83412 -0.10587
 C -0.03134 -1.34744 -0.44103
 C 1.70848 0.38907 0.32754
 C -1.68235 0.58420 -0.00360
 F 2.12727 -1.25451 -1.25483
 F -2.20990 -1.65799 0.27825
 H 1.53803 1.01083 0.18642
 H -1.16369 1.17966 -0.20395
 H 1.22341 0.75180 0.81867
 H -1.49750 0.95622 0.49655
 H 2.74136 0.32403 0.49946
 H -2.71428 0.68341 -0.16692
13
bifur_IRC_Distances_MW_output/new_data/bifur_traj4_Distances point 204
C 1.19293 -0.78383 -0.43242
 C -1.23259 -0.83383 -0.10429
 C -0.03182 -1.34554 -0.44096
 C 1.71451 0.38677 0.33008
 C -1.68837 0.58429 -0.00639
 F 2.13016 -1.24756 -1.26334
 F -2.21237 -1.65752 0.28768
 H 1.54425 1.00238 0.20016
 H -1.17585 1.17596 -0.20105
 H 1.23277 0.75432 0.81474
 H -1.50036 0.96177 0.48440
 H 2.74549 0.32069 0.50079
 H -2.71875 0.68213 -0.16940
13
bifur_IRC_Distances_MW_output/new_data/bifur_traj4_Distances point 205
C 1.19646 -0.78243 -0.43435
 C -1.23627 -0.83361 -0.10275
 C -0.03226 -1.34364 -0.44111
 C 1.72041 0.38459 0.33235
 C -1.69428 0.58425 -0.00880
 F 2.13298 -1.24053 -1.27187
 F -2.21470 -1.65718 0.29684
 H 1.55133 0.99512 0.21085
 H -1.18666 1.17289 -0.20023
 H 1.24081 0.75593 0.81317
 H -1.50420 0.96629 0.47552
 H 2.74960 0.31750 0.50197
 H -2.72322 0.68081 -0.17158
13
bifur_IRC_Distances_MW_output/new_data/bifur_traj4_Distances point 206
C 1.19983 -0.78098 -0.43637
 C -1.23977 -0.83342 -0.10126
 C -0.03267 -1.34176 -0.44138
 C 1.72605 0.38255 0.33438
 C -1.69995 0.58414 -0.01090
 F 2.13564 -1.23362 -1.28018
 F -2.21684 -1.65694 0.30555
 H 1.55880 0.98884 0.21923
 H -1.19630 1.17033 -0.20078
 H 1.24779 0.75690 0.81318
 H -1.50860 0.97003 0.46902
 H 2.75358 0.31446 0.50303
 H -2.72756 0.67948 -0.17352
13
bifur_IRC_Distances_MW_output/new_data/bifur_traj4_Distances point 207
C 1.20305 -0.77954 -0.43839
 C -1.24309 -0.83326 -0.09983
 C -0.03305 -1.33989 -0.44170
 C 1.73147 0.38062 0.33624
 C -1.70540 0.58398 -0.01278
 F 2.13814 -1.22691 -1.28819
 F -2.21882 -1.65675 0.31386
 H 1.56635 0.98320 0.22620
 H -1.20517 1.16809 -0.20203
 H 1.25411 0.75749 0.81404
 H -1.51324 0.97327 0.46392
 H 2.75743 0.31154 0.50399
 H -2.73177 0.67816 -0.17532
13
bifur_IRC_Distances_MW_output/new_data/bifur_traj4_Distances point 208
C 1.20615 -0.77811 -0.44039
 C -1.24629 -0.83310 -0.09844
 C -0.03341 -1.33804 -0.44203
 C 1.73673 0.37876 0.33799
 C -1.71069 0.58381 -0.01454
 F 2.14051 -1.22038 -1.29593
 F -2.22068 -1.65658 0.32185
 H 1.57382 0.97794 0.23239
 H -1.21360 1.16601 -0.20358
 H 1.26009 0.75791 0.81528
 H -1.51792 0.97623 0.45955
 H 2.76117 0.30868 0.50491
 H -2.73587 0.67686 -0.17706
13
bifur_IRC_Distances_MW_output/new_data/bifur_traj4_Distances point 209
C 1.20918 -0.77669 -0.44235
 C -1.24941 -0.83294 -0.09709
 C -0.03377 -1.33619 -0.44237
 C 1.74186 0.37695 0.33967
 C -1.71586 0.58362 -0.01622
 F 2.14283 -1.21398 -1.30344
 F -2.22249 -1.65641 0.32959
 H 1.58116 0.97289 0.23814
 H -1.22178 1.16401 -0.20521
 H 1.26588 0.75825 0.81667
 H -1.52255 0.97905 0.45556
 H 2.76484 0.30586 0.50584
 H -2.73989 0.67559 -0.17878
13
bifur_IRC_Distances_MW_output/new_data/bifur_traj4_Distances point 210
C 1.20917 -0.77669 -0.44235
 C -1.24941 -0.83294 -0.09709
 C -0.03377 -1.33619 -0.44237
 C 1.74186 0.37695 0.33967
 C -1.71586 0.58362 -0.01622
 F 2.14283 -1.21398 -1.30344
 F -2.22249 -1.65641 0.32959
 H 1.58116 0.97289 0.23814
 H -1.22178 1.16401 -0.20521
 H 1.26588 0.75825 0.81667
 H -1.52255 0.97905 0.45556
 H 2.76484 0.30586 0.50584
 H -2.73989 0.67559 -0.17878
13
bifur_IRC_Distances_MW_output/new_data/bifur_traj4_Distances point 211
C 1.21519 -0.77394 -0.44623
 C -1.25561 -0.83268 -0.09459
 C -0.03447 -1.33267 -0.44320
 C 1.75186 0.37341 0.34288
 C -1.72593 0.58321 -0.01937
 F 2.14766 -1.20134 -1.31796
 F -2.22628 -1.65600 0.34444
 H 1.59562 0.96325 0.24837
 H -1.23745 1.16013 -0.20882
 H 1.27678 0.75873 0.81995
 H -1.53165 0.98427 0.44888
 H 2.77208 0.30040 0.50778
 H -2.74780 0.67323 -0.18214
13
bifur_IRC_Distances_MW_output/new_data/bifur_traj4_Distances point 212
C 1.21822 -0.77266 -0.44820
 C -1.25874 -0.83265 -0.09352
 C -0.03482 -1.33116 -0.44380
 C 1.75662 0.37174 0.34434
 C -1.73074 0.58296 -0.02071
 F 2.15036 -1.19504 -1.32498
 F -2.22843 -1.65578 0.35138
 H 1.60294 0.95895 0.25201
 H -1.24438 1.15837 -0.21140
 H 1.28128 0.75867 0.82247
 H -1.53627 0.98641 0.44720
 H 2.77562 0.29793 0.50878
 H -2.75166 0.67226 -0.18359
13
bifur_IRC_Distances_MW_output/new_data/bifur_traj4_Distances point 213
C 1.22124 -0.77150 -0.45022
 C -1.26184 -0.83277 -0.09268
 C -0.03516 -1.33000 -0.44463
 C 1.76098 0.37025 0.34556
 C -1.73516 0.58265 -0.02166
 F 2.15335 -1.18884 -1.33170
 F -2.23082 -1.65561 0.35767
 H 1.61050 0.95557 0.25332
 H -1.24978 1.15703 -0.21535
 H 1.28420 0.75804 0.82648
 H -1.54119 0.98774 0.44811
 H 2.77900 0.29590 0.50972
 H -2.75534 0.67154 -0.18462
13
bifur_IRC_Distances_MW_output/new_data/bifur_traj4_Distances point 214
C 1.22410 -0.77050 -0.45230
 C -1.26474 -0.83311 -0.09214
 C -0.03547 -1.32937 -0.44576
 C 1.76465 0.36907 0.34636
 C -1.73891 0.58224 -0.02201
 F 2.15656 -1.18294 -1.33792
 F -2.23338 -1.65556 0.36289
 H 1.61844 0.95381 0.25090
 H -1.25261 1.15645 -0.22150
 H 1.28459 0.75646 0.83286
 H -1.54665 0.98776 0.45310
 H 2.78204 0.29456 0.51045
 H -2.75862 0.67113 -0.18493
13
bifur_IRC_Distances_MW_output/new_data/bifur_traj4_Distances point 215
C 1.22664 -0.76971 -0.45441
 C -1.26728 -0.83368 -0.09193
 C -0.03570 -1.32933 -0.44717
 C 1.76739 0.36834 0.34662
 C -1.74175 0.58171 -0.02160
 F 2.15981 -1.17759 -1.34342
 F -2.23594 -1.65572 0.36675
 H 1.62677 0.95421 0.24384
 H -1.25212 1.15691 -0.23034
 H 1.28180 0.75365 0.84212
 H -1.55284 0.98609 0.46303
 H 2.78457 0.29410 0.51084
 H -2.76134 0.67104 -0.18431
13
bifur_IRC_Distances_MW_output/new_data/bifur_traj4_Distances point 216
C 1.22876 -0.76910 -0.45651
 C -1.26934 -0.83447 -0.09198
 C -0.03584 -1.32983 -0.44877
 C 1.76916 0.36806 0.34632
 C -1.74364 0.58107 -0.02045
 F 2.16289 -1.17294 -1.34813
 F -2.23834 -1.65609 0.36924
 H 1.63537 0.95676 0.23241
 H -1.24838 1.15843 -0.24162
 H 1.27599 0.74968 0.85397
 H -1.55971 0.98278 0.47752
 H 2.78654 0.29446 0.51083
 H -2.76344 0.67120 -0.18282
13
bifur_IRC_Distances_MW_output/new_data/bifur_traj4_Distances point 217
C 1.23046 -0.76862 -0.45856
 C -1.27095 -0.83538 -0.09222
 C -0.03591 -1.33069 -0.45044
 C 1.77012 0.36815 0.34557
 C -1.74475 0.58035 -0.01875
 F 2.16566 -1.16897 -1.35210
 F -2.24044 -1.65666 0.37062
 H 1.64405 0.96103 0.21775
 H -1.24212 1.16079 -0.25459
 H 1.26793 0.74484 0.86761
 H -1.56705 0.97822 0.49529
 H 2.78800 0.29544 0.51049
 H -2.76499 0.67150 -0.18067
13
bifur_IRC_Distances_MW_output/new_data/bifur_traj4_Distances point 218
C 1.23179 -0.76824 -0.46051
 C -1.27215 -0.83636 -0.09253
 C -0.03591 -1.33176 -0.45208
 C 1.77051 0.36851 0.34450
 C -1.74527 0.57958 -0.01669
 F 2.16807 -1.16559 -1.35549
 F -2.24222 -1.65736 0.37123
 H 1.65263 0.96648 0.20114
 H -1.23420 1.16374 -0.26843
 H 1.25845 0.73948 0.88216
 H -1.57463 0.97286 0.51493
 H 2.78907 0.29681 0.50990
 H -2.76612 0.67186 -0.17814
13
bifur_IRC_Distances_MW_output/new_data/bifur_traj4_Distances point 219
C 1.23281 -0.76789 -0.46238
 C -1.27303 -0.83734 -0.09284
 C -0.03586 -1.33289 -0.45364
 C 1.77052 0.36905 0.34323
 C -1.74543 0.57879 -0.01445
 F 2.17007 -1.16270 -1.35844
 F -2.24364 -1.65817 0.37138
 H 1.66105 0.97263 0.18358
 H -1.22533 1.16703 -0.28256
 H 1.24827 0.73385 0.89703
 H -1.58233 0.96705 0.53537
 H 2.78987 0.29837 0.50914
 H -2.76696 0.67220 -0.17542
13
bifur_IRC_Distances_MW_output/new_data/bifur_traj4_Distances point 220
C 1.23358 -0.76752 -0.46417
 C -1.27364 -0.83829 -0.09308
 C -0.03577 -1.33395 -0.45506
 C 1.77032 0.36969 0.34185
 C -1.74538 0.57800 -0.01213
 F 2.17166 -1.16016 -1.36112
 F -2.24468 -1.65904 0.37131
 H 1.66934 0.97920 0.16568
 H -1.21603 1.17054 -0.29667
 H 1.23786 0.72811 0.91185
 H -1.59013 0.96105 0.55594
 H 2.79048 0.29995 0.50824
 H -2.76761 0.67243 -0.17266
13
bifur_IRC_Distances_MW_output/new_data/bifur_traj4_Distances point 221
C 1.23358 -0.76752 -0.46417
 C -1.27364 -0.83829 -0.09308
 C -0.03577 -1.33395 -0.45506
 C 1.77032 0.36969 0.34185
 C -1.74538 0.57800 -0.01213
 F 2.17166 -1.16016 -1.36112
 F -2.24468 -1.65904 0.37131
 H 1.66934 0.97920 0.16569
 H -1.21604 1.17053 -0.29667
 H 1.23786 0.72811 0.91185
 H -1.59013 0.96105 0.55593
 H 2.79048 0.29995 0.50824
 H -2.76761 0.67243 -0.17266
13
bifur_IRC_Distances_MW_output/new_data/bifur_traj4_Distances point 222
C 1.23449 -0.76652 -0.46766
 C -1.27417 -0.83996 -0.09309
 C -0.03546 -1.33544 -0.45737
 C 1.76990 0.37107 0.33891
 C -1.74526 0.57637 -0.00751
 F 2.17332 -1.15566 -1.36633
 F -2.24539 -1.66105 0.37142
 H 1.68610 0.99292 0.13007
 H -1.19736 1.17795 -0.32448
 H 1.21752 0.71642 0.94113
 H -1.60646 0.94891 0.59623
 H 2.79150 0.30273 0.50602
 H -2.76874 0.67226 -0.16735
13
bifur_IRC_Distances_MW_output/new_data/bifur_traj4_Distances point 223
C 1.23467 -0.76574 -0.46944
 C -1.27414 -0.84064 -0.09270
 C -0.03524 -1.33565 -0.45820
 C 1.76994 0.37173 0.33743
 C -1.74544 0.57552 -0.00532
 F 2.17326 -1.15345 -1.36922
 F -2.24491 -1.66223 0.37201
 H 1.69497 0.99990 0.11264
 H -1.18842 1.18183 -0.33827
 H 1.20801 0.71045 0.95567
 H -1.61536 0.94291 0.61566
 H 2.79205 0.30370 0.50466
 H -2.76940 0.67168 -0.16491
13
bifur_IRC_Distances_MW_output/new_data/bifur_traj4_Distances point 224
C 1.23468 -0.76473 -0.47128
 C -1.27392 -0.84117 -0.09198
 C -0.03498 -1.33537 -0.45877
 C 1.77030 0.37229 0.33599
 C -1.74595 0.57467 -0.00330
 F 2.17252 -1.15117 -1.37243
 F -2.24379 -1.66351 0.37318
 H 1.70421 1.00672 0.09597
 H -1.18020 1.18573 -0.35173
 H 1.19939 0.70448 0.96992
 H -1.62476 0.93717 0.63403
 H 2.79271 0.30423 0.50314
 H -2.77021 0.67067 -0.16274
13
bifur_IRC_Distances_MW_output/new_data/bifur_traj4_Distances point 225
C 1.23457 -0.76350 -0.47309
 C -1.27357 -0.84153 -0.09096
 C -0.03470 -1.33459 -0.45905
 C 1.77102 0.37272 0.33470
 C -1.74680 0.57384 -0.00155
 F 2.17115 -1.14886 -1.37591
 F -2.24209 -1.66484 0.37496
 H 1.71347 1.01300 0.08088
 H -1.17316 1.18945 -0.36431
 H 1.19211 0.69880 0.98325
 H -1.63430 0.93196 0.65049
 H 2.79349 0.30429 0.50151
 H -2.77118 0.66926 -0.16093
13
bifur_IRC_Distances_MW_output/new_data/bifur_traj4_Distances point 226
C 1.23435 -0.76214 -0.47479
 C -1.27313 -0.84170 -0.08969
 C -0.03442 -1.33337 -0.45905
 C 1.77206 0.37300 0.33362
 C -1.74797 0.57308 -0.00018
 F 2.16928 -1.14661 -1.37946
 F -2.23995 -1.66614 0.37724
 H 1.72229 1.01842 0.06808
 H -1.16766 1.19279 -0.37539
 H 1.18653 0.69369 0.99504
 H -1.64346 0.92756 0.66427
 H 2.79435 0.30387 0.49989
 H -2.77227 0.66755 -0.15958
13
bifur_IRC_Distances_MW_output/new_data/bifur_traj4_Distances point 227
C 1.23406 -0.76071 -0.47631
 C -1.27263 -0.84169 -0.08828
 C -0.03414 -1.33179 -0.45880
 C 1.77336 0.37310 0.33278
 C -1.74938 0.57241 0.00080
 F 2.16705 -1.14449 -1.38294
 F -2.23752 -1.66735 0.37986
 H 1.73031 1.02281 0.05794
 H -1.16384 1.19565 -0.38466
 H 1.18277 0.68932 1.00494
 H -1.65187 0.92408 0.67502
 H 2.79525 0.30302 0.49834
 H -2.77341 0.66563 -0.15870
13
bifur_IRC_Distances_MW_output/new_data/bifur_traj4_Distances point 228
C 1.23371 -0.75926 -0.47763
 C -1.27209 -0.84151 -0.08676
 C -0.03388 -1.32992 -0.45833
 C 1.77486 0.37305 0.33220
 C -1.75097 0.57186 0.00138
 F 2.16456 -1.14257 -1.38623
 F -2.23490 -1.66845 0.38272
 H 1.73735 1.02611 0.05051
 H -1.16170 1.19797 -0.39200
 H 1.18082 0.68575 1.01283
 H -1.65933 0.92156 0.68270
 H 2.79616 0.30182 0.49690
 H -2.77457 0.66358 -0.15827
13
bifur_IRC_Distances_MW_output/new_data/bifur_traj4_Distances point 229
C 1.23331 -0.75782 -0.47872
 C -1.27153 -0.84118 -0.08520
 C -0.03365 -1.32783 -0.45767
 C 1.77652 0.37286 0.33185
 C -1.75269 0.57142 0.00159
 F 2.16187 -1.14087 -1.38928
 F -2.23214 -1.66941 0.38571
 H 1.74333 1.02836 0.04570
 H -1.16116 1.19978 -0.39745
 H 1.18058 0.68299 1.01874
 H -1.66576 0.91996 0.68742
 H 2.79706 0.30029 0.49559
 H -2.77573 0.66145 -0.15828
13
bifur_IRC_Distances_MW_output/new_data/bifur_traj4_Distances point 230
C 1.23287 -0.75641 -0.47959
 C -1.27095 -0.84071 -0.08362
 C -0.03343 -1.32556 -0.45684
 C 1.77829 0.37254 0.33174
 C -1.75452 0.57109 0.00145
 F 2.15904 -1.13940 -1.39206
 F -2.22931 -1.67022 0.38878
 H 1.74826 1.02961 0.04333
 H -1.16209 1.20108 -0.40110
 H 1.18190 0.68101 1.02276
 H -1.67114 0.91921 0.68940
 H 2.79794 0.29850 0.49443
 H -2.77687 0.65927 -0.15868
13
bifur_IRC_Distances_MW_output/new_data/bifur_traj4_Distances point 231
C 1.23239 -0.75504 -0.48025
 C -1.27036 -0.84012 -0.08205
 C -0.03323 -1.32315 -0.45587
 C 1.78014 0.37211 0.33183
 C -1.75640 0.57086 0.00101
 F 2.15611 -1.13816 -1.39456
 F -2.22643 -1.67091 0.39186
 H 1.75219 1.02998 0.04313
 H -1.16430 1.20193 -0.40312
 H 1.18460 0.67974 1.02508
 H -1.67553 0.91921 0.68894
 H 2.79878 0.29648 0.49342
 H -2.77796 0.65707 -0.15942
13
bifur_IRC_Distances_MW_output/new_data/bifur_traj4_Distances point 232
C 1.23239 -0.75504 -0.48025
 C -1.27036 -0.84012 -0.08205
 C -0.03323 -1.32315 -0.45587
 C 1.78014 0.37211 0.33183
 C -1.75640 0.57086 0.00101
 F 2.15611 -1.13816 -1.39456
 F -2.22643 -1.67091 0.39186
 H 1.75219 1.02998 0.04313
 H -1.16430 1.20193 -0.40312
 H 1.18460 0.67974 1.02508
 H -1.67553 0.91921 0.68894
 H 2.79878 0.29648 0.49342
 H -2.77796 0.65707 -0.15942
13
bifur_IRC_Distances_MW_output/new_data/bifur_traj4_Distances point 233
C 1.23138 -0.75250 -0.48107
 C -1.26917 -0.83870 -0.07900
 C -0.03288 -1.31819 -0.45366
 C 1.78386 0.37106 0.33240
 C -1.76016 0.57062 -0.00046
 F 2.15022 -1.13631 -1.39873
 F -2.22075 -1.67194 0.39782
 H 1.75762 1.02887 0.04729
 H -1.17129 1.20264 -0.40356
 H 1.19275 0.67878 1.02591
 H -1.68192 0.92080 0.68292
 H 2.80031 0.29210 0.49176
 H -2.77998 0.65278 -0.16160
13
bifur_IRC_Distances_MW_output/new_data/bifur_traj4_Distances point 234
C 1.23087 -0.75135 -0.48136
 C -1.26858 -0.83800 -0.07761
 C -0.03273 -1.31585 -0.45259
 C 1.78557 0.37056 0.33271
 C -1.76187 0.57054 -0.00121
 F 2.14743 -1.13560 -1.40049
 F -2.21808 -1.67237 0.40050
 H 1.75975 1.02814 0.04982
 H -1.17486 1.20285 -0.40323
 H 1.19691 0.67856 1.02572
 H -1.68452 0.92173 0.67942
 H 2.80098 0.29001 0.49105
 H -2.78086 0.65079 -0.16272
13
bifur_IRC_Distances_MW_output/new_data/bifur_traj4_Distances point 235
C 1.23040 -0.75030 -0.48170
 C -1.26803 -0.83743 -0.07638
 C -0.03257 -1.31382 -0.45169
 C 1.78702 0.37018 0.33287
 C -1.76334 0.57042 -0.00173
 F 2.14494 -1.13491 -1.40213
 F -2.21568 -1.67282 0.40283
 H 1.76211 1.02796 0.05095
 H -1.17739 1.20327 -0.40372
 H 1.19994 0.67801 1.02638
 H -1.68732 0.92217 0.67754
 H 2.80157 0.28825 0.49033
 H -2.78165 0.64901 -0.16356
13
bifur_IRC_Distances_MW_output/new_data/bifur_traj4_Distances point 236
C 1.23003 -0.74933 -0.48216
 C -1.26757 -0.83701 -0.07529
 C -0.03242 -1.31213 -0.45102
 C 1.78826 0.36992 0.33285
 C -1.76460 0.57023 -0.00194
 F 2.14285 -1.13410 -1.40381
 F -2.21362 -1.67332 0.40486
 H 1.76502 1.02853 0.05017
 H -1.17859 1.20401 -0.40548
 H 1.20151 0.67696 1.02835
 H -1.69061 0.92193 0.67790
 H 2.80213 0.28686 0.48961
 H -2.78238 0.64746 -0.16403
13
bifur_IRC_Distances_MW_output/new_data/bifur_traj4_Distances point 237
C 1.22980 -0.74841 -0.48275
 C -1.26725 -0.83671 -0.07430
 C -0.03228 -1.31064 -0.45051
 C 1.78945 0.36972 0.33274
 C -1.76583 0.56999 -0.00197
 F 2.14109 -1.13306 -1.40566
 F -2.21183 -1.67384 0.40683
 H 1.76848 1.02950 0.04814
 H -1.17904 1.20491 -0.40818
 H 1.20216 0.67555 1.03127
 H -1.69433 0.92127 0.67978
 H 2.80275 0.28568 0.48889
 H -2.78317 0.64604 -0.16428
13
bifur_IRC_Distances_MW_output/new_data/bifur_traj4_Distances point 238
C 1.22973 -0.74744 -0.48345
 C -1.26709 -0.83644 -0.07329
 C -0.03216 -1.30915 -0.45008
 C 1.79082 0.36946 0.33265
 C -1.76725 0.56971 -0.00199
 F 2.13955 -1.13170 -1.40781
 F -2.21023 -1.67435 0.40905
 H 1.77239 1.03041 0.04591
 H -1.17955 1.20578 -0.41120
 H 1.20274 0.67405 1.03452
 H -1.69835 0.92059 0.68200
 H 2.80354 0.28445 0.48823
 H -2.78413 0.64463 -0.16454
13
bifur_IRC_Distances_MW_output/new_data/bifur_traj4_Distances point 239
C 1.22985 -0.74636 -0.48425
 C -1.26713 -0.83613 -0.07217
 C -0.03206 -1.30748 -0.44961
 C 1.79257 0.36906 0.33269
 C -1.76904 0.56943 -0.00217
 F 2.13811 -1.12992 -1.41040
 F -2.20871 -1.67482 0.41177
 H 1.77670 1.03090 0.04430
 H -1.18082 1.20646 -0.41411
 H 1.20392 0.67264 1.03763
 H -1.70260 0.92018 0.68366
 H 2.80458 0.28296 0.48764
 H -2.78537 0.64309 -0.16498
13
bifur_IRC_Distances_MW_output/new_data/bifur_traj4_Distances point 240
C 1.23019 -0.74510 -0.48516
 C -1.26740 -0.83573 -0.07088
 C -0.03199 -1.30547 -0.44906
 C 1.79488 0.36845 0.33292
 C -1.77138 0.56914 -0.00259
 F 2.13667 -1.12761 -1.41358
 F -2.20717 -1.67526 0.41522
 H 1.78152 1.03074 0.04376
 H -1.18329 1.20686 -0.41670
 H 1.20617 0.67140 1.04042
 H -1.70717 0.92022 0.68426
 H 2.80597 0.28102 0.48715
 H -2.78700 0.64132 -0.16575
13
bifur_IRC_Distances_MW_output/new_data/bifur_traj4_Distances point 241
C 1.23077 -0.74357 -0.48622
 C -1.26792 -0.83521 -0.06932
 C -0.03193 -1.30298 -0.44838
 C 1.79789 0.36758 0.33336
 C -1.77444 0.56884 -0.00329
 F 2.13517 -1.12462 -1.41754
 F -2.20554 -1.67566 0.41962
 H 1.78707 1.02986 0.04439
 H -1.18723 1.20697 -0.41902
 H 1.20974 0.67032 1.04292
 H -1.71226 0.92077 0.68368
 H 2.80780 0.27850 0.48673
 H -2.78913 0.63920 -0.16692
13
bifur_IRC_Distances_MW_output/new_data/bifur_traj4_Distances point 242
C 1.23162 -0.74171 -0.48751
 C -1.26870 -0.83454 -0.06743
 C -0.03189 -1.29989 -0.44754
 C 1.80177 0.36642 0.33402
 C -1.77836 0.56849 -0.00429
 F 2.13350 -1.12079 -1.42248
 F -2.20371 -1.67605 0.42518
 H 1.79373 1.02830 0.04601
 H -1.19273 1.20684 -0.42132
 H 1.21469 0.66928 1.04542
 H -1.71821 0.92178 0.68212
 H 2.81016 0.27526 0.48637
 H -2.79187 0.63662 -0.16855
13
bifur_IRC_Distances_MW_output/new_data/bifur_traj4_Distances point 243
C 1.23162 -0.74171 -0.48751
 C -1.26870 -0.83454 -0.06743
 C -0.03189 -1.29989 -0.44754
 C 1.80177 0.36642 0.33402
 C -1.77836 0.56849 -0.00429
 F 2.13350 -1.12079 -1.42248
 F -2.20371 -1.67605 0.42518
 H 1.79373 1.02830 0.04601
 H -1.19273 1.20684 -0.42132
 H 1.21469 0.66928 1.04542
 H -1.71821 0.92178 0.68212
 H 2.81016 0.27526 0.48637
 H -2.79187 0.63662 -0.16855
13
bifur_IRC_Distances_MW_output/new_data/bifur_traj4_Distances point 244
C 1.23413 -0.73674 -0.49094
 C -1.27105 -0.83277 -0.06251
 C -0.03181 -1.29167 -0.44538
 C 1.81225 0.36324 0.33581
 C -1.78896 0.56753 -0.00697
 F 2.12948 -1.11033 -1.43562
 F -2.19924 -1.67694 0.43992
 H 1.81152 1.02389 0.05038
 H -1.20774 1.20625 -0.42724
 H 1.22805 0.66666 1.05186
 H -1.73394 0.92457 0.67809
 H 2.81664 0.26648 0.48567
 H -2.79933 0.62984 -0.17307
13
bifur_IRC_Distances_MW_output/new_data/bifur_traj4_Distances point 245
C 1.23564 -0.73375 -0.49301
 C -1.27247 -0.83170 -0.05960
 C -0.03176 -1.28673 -0.44412
 C 1.81851 0.36136 0.33681
 C -1.79531 0.56692 -0.00847
 F 2.12713 -1.10400 -1.44341
 F -2.19659 -1.67745 0.44861
 H 1.82238 1.02150 0.05230
 H -1.21647 1.20596 -0.43108
 H 1.23577 0.66495 1.05606
 H -1.74355 0.92601 0.67643
 H 2.82055 0.26118 0.48529
 H -2.80383 0.62576 -0.17581
13
bifur_IRC_Distances_MW_output/new_data/bifur_traj4_Distances point 246
C 1.23721 -0.73058 -0.49516
 C -1.27393 -0.83056 -0.05655
 C -0.03171 -1.28148 -0.44276
 C 1.82511 0.35939 0.33781
 C -1.80198 0.56625 -0.01001
 F 2.12459 -1.09738 -1.45151
 F -2.19375 -1.67795 0.45762
 H 1.83383 1.01910 0.05406
 H -1.22562 1.20569 -0.43514
 H 1.24389 0.66312 1.06053
 H -1.75372 0.92745 0.67494
 H 2.82466 0.25551 0.48493
 H -2.80857 0.62142 -0.17876
13
bifur_IRC_Distances_MW_output/new_data/bifur_traj4_Distances point 247
C 1.23877 -0.72731 -0.49729
 C -1.27537 -0.82932 -0.05343
 C -0.03164 -1.27598 -0.44132
 C 1.83186 0.35736 0.33883
 C -1.80882 0.56557 -0.01160
 F 2.12189 -1.09069 -1.45961
 F -2.19076 -1.67841 0.46674
 H 1.84538 1.01662 0.05599
 H -1.23520 1.20535 -0.43900
 H 1.25246 0.66136 1.06482
 H -1.76401 0.92897 0.67321
 H 2.82886 0.24957 0.48461
 H -2.81341 0.61692 -0.18193
13
bifur_IRC_Distances_MW_output/new_data/bifur_traj4_Distances point 248
C 1.24028 -0.72398 -0.49934
 C -1.27678 -0.82798 -0.05028
 C -0.03157 -1.27028 -0.43977
 C 1.83872 0.35528 0.33988
 C -1.81576 0.56488 -0.01327
 F 2.11901 -1.08405 -1.46759
 F -2.18761 -1.67881 0.47585
 H 1.85674 1.01394 0.05839
 H -1.24529 1.20489 -0.44236
 H 1.26162 0.65980 1.06862
 H -1.77416 0.93068 0.67088
 H 2.83309 0.24336 0.48435
 H -2.81829 0.61227 -0.18535
13
bifur_IRC_Distances_MW_output/new_data/bifur_traj4_Distances point 249
C 1.24174 -0.72060 -0.50129
 C -1.27813 -0.82653 -0.04710
 C -0.03150 -1.26436 -0.43809
 C 1.84567 0.35314 0.34097
 C -1.82278 0.56421 -0.01505
 F 2.11595 -1.07751 -1.47540
 F -2.18430 -1.67913 0.48492
 H 1.86779 1.01100 0.06147
 H -1.25600 1.20428 -0.44505
 H 1.27148 0.65851 1.07174
 H -1.78405 0.93263 0.66772
 H 2.83733 0.23688 0.48419
 H -2.82320 0.60749 -0.18904
13
bifur_IRC_Distances_MW_output/new_data/bifur_traj4_Distances point 250
C 1.24314 -0.71716 -0.50312
 C -1.27943 -0.82496 -0.04388
 C -0.03142 -1.25820 -0.43628
 C 1.85273 0.35094 0.34211
 C -1.82991 0.56356 -0.01695
 F 2.11268 -1.07109 -1.48302
 F -2.18082 -1.67937 0.49398
 H 1.87851 1.00777 0.06529
 H -1.26739 1.20348 -0.44700
 H 1.28210 0.65751 1.07413
 H -1.79367 0.93486 0.66366
 H 2.84160 0.23009 0.48412
 H -2.82813 0.60256 -0.19304
13
bifur_IRC_Distances_MW_output/new_data/bifur_traj4_Distances point 251
C 1.24447 -0.71365 -0.50484
 C -1.28066 -0.82325 -0.04061
 C -0.03133 -1.25177 -0.43432
 C 1.85990 0.34868 0.34329
 C -1.83714 0.56291 -0.01895
 F 2.10917 -1.06476 -1.49048
 F -2.17712 -1.67953 0.50303
 H 1.88896 1.00430 0.06975
 H -1.27943 1.20254 -0.44828
 H 1.29348 0.65679 1.07585
 H -1.80310 0.93733 0.65879
 H 2.84589 0.22297 0.48412
 H -2.83310 0.59745 -0.19736
13
bifur_IRC_Distances_MW_output/new_data/bifur_traj4_Distances point 252
C 1.24572 -0.71004 -0.50649
 C -1.28180 -0.82141 -0.03726
 C -0.03122 -1.24503 -0.43221
 C 1.86720 0.34637 0.34447
 C -1.84450 0.56225 -0.02102
 F 2.10538 -1.05851 -1.49782
 F -2.17316 -1.67963 0.51210
 H 1.89933 1.00071 0.07457
 H -1.29198 1.20153 -0.44912
 H 1.30547 0.65622 1.07714
 H -1.81252 0.93993 0.65342
 H 2.85022 0.21550 0.48418
 H -2.83813 0.59212 -0.20196
13
bifur_IRC_Distances_MW_output/new_data/bifur_traj4_Distances point 253
C 1.24686 -0.70629 -0.50811
 C -1.28282 -0.81945 -0.03382
 C -0.03109 -1.23798 -0.42996
 C 1.87461 0.34404 0.34560
 C -1.85197 0.56154 -0.02307
 F 2.10122 -1.05231 -1.50512
 F -2.16886 -1.67974 0.52118
 H 1.90993 0.99733 0.07908
 H -1.30468 1.20061 -0.45000
 H 1.31771 0.65559 1.07850
 H -1.82228 0.94243 0.64826
 H 2.85458 0.20772 0.48421
 H -2.84321 0.58651 -0.20676
13
bifur_IRC_Distances_MW_output/new_data/bifur_traj4_Distances point 254
C 1.24686 -0.70629 -0.50811
 C -1.28282 -0.81945 -0.03382
 C -0.03109 -1.23798 -0.42996
 C 1.87461 0.34404 0.34560
 C -1.85197 0.56154 -0.02307
 F 2.10122 -1.05231 -1.50512
 F -2.16886 -1.67974 0.52118
 H 1.90993 0.99732 0.07908
 H -1.30468 1.20061 -0.45000
 H 1.31771 0.65559 1.07850
 H -1.82228 0.94243 0.64825
 H 2.85458 0.20772 0.48421
 H -2.84321 0.58651 -0.20676
13
bifur_IRC_Distances_MW_output/new_data/bifur_traj4_Distances point 255
C 1.24850 -0.69839 -0.51152
 C -1.28410 -0.81544 -0.02667
 C -0.03064 -1.22332 -0.42528
 C 1.88911 0.33979 0.34705
 C -1.86665 0.55980 -0.02632
 F 2.09157 -1.04019 -1.51961
 F -2.15889 -1.68039 0.53878
 H 1.93361 0.99378 0.08175
 H -1.32677 1.20045 -0.45580
 H 1.33930 0.65230 1.08545
 H -1.84495 0.94507 0.64447
 H 2.86310 0.19202 0.48355
 H -2.85318 0.57454 -0.21586
13
bifur_IRC_Distances_MW_output/new_data/bifur_traj4_Distances point 256
C 1.24876 -0.69443 -0.51340
 C -1.28411 -0.81364 -0.02315
 C -0.03029 -1.21630 -0.42308
 C 1.89550 0.33822 0.34701
 C -1.87316 0.55869 -0.02699
 F 2.08609 -1.03467 -1.52650
 F -2.15323 -1.68120 0.54657
 H 1.94717 0.99523 0.07675
 H -1.33350 1.20206 -0.46284
 H 1.34605 0.64863 1.09318
 H -1.85853 0.94397 0.64927
 H 2.86686 0.18497 0.48247
 H -2.85762 0.56846 -0.21929
13
bifur_IRC_Distances_MW_output/new_data/bifur_traj4_Distances point 257
C 1.24859 -0.69062 -0.51532
 C -1.28362 -0.81208 -0.01980
 C -0.02986 -1.20980 -0.42108
 C 1.90095 0.33713 0.34641
 C -1.87876 0.55746 -0.02692
 F 2.08033 -1.02983 -1.53286
 F -2.14726 -1.68235 0.55330
 H 1.96140 0.99902 0.06733
 H -1.33670 1.20487 -0.47269
 H 1.34951 0.64360 1.10375
 H -1.87320 0.94114 0.65875
 H 2.87007 0.17887 0.48084
 H -2.86145 0.56260 -0.22171
13
bifur_IRC_Distances_MW_output/new_data/bifur_traj4_Distances point 258
C 1.24802 -0.68702 -0.51720
 C -1.28270 -0.81070 -0.01662
 C -0.02937 -1.20378 -0.41922
 C 1.90558 0.33644 0.34539
 C -1.88355 0.55618 -0.02633
 F 2.07433 -1.02570 -1.53862
 F -2.14107 -1.68375 0.55910
 H 1.97578 1.00452 0.05491
 H -1.33727 1.20854 -0.48432
 H 1.35055 0.63767 1.11607
 H -1.88837 0.93707 0.67137
 H 2.87276 0.17357 0.47880
 H -2.86470 0.55696 -0.22334
13
bifur_IRC_Distances_MW_output/new_data/bifur_traj4_Distances point 259
C 1.24711 -0.68355 -0.51897
 C -1.28142 -0.80940 -0.01355
 C -0.02884 -1.19802 -0.41741
 C 1.90962 0.33602 0.34411
 C -1.88775 0.55487 -0.02543
 F 2.06807 -1.02223 -1.54382
 F -2.13463 -1.68529 0.56421
 H 1.98996 1.01105 0.04088
 H -1.33626 1.21274 -0.49676
 H 1.35023 0.63130 1.12917
 H -1.90365 0.93229 0.68559
 H 2.87505 0.16877 0.47651
 H -2.86750 0.55146 -0.22452
13
bifur_IRC_Distances_MW_output/new_data/bifur_traj4_Distances point 260
C 1.24592 -0.68016 -0.52061
 C -1.27985 -0.80808 -0.01053
 C -0.02827 -1.19231 -0.41554
 C 1.91329 0.33577 0.34267
 C -1.89158 0.55357 -0.02438
 F 2.06146 -1.01931 -1.54857
 F -2.12787 -1.68693 0.56886
 H 2.00386 1.01817 0.02615
 H -1.33447 1.21726 -0.50944
 H 1.34934 0.62475 1.14244
 H -1.91890 0.92714 0.70042
 H 2.87706 0.16418 0.47406
 H -2.86999 0.54596 -0.22552
13
bifur_IRC_Distances_MW_output/new_data/bifur_traj4_Distances point 261
C 1.24447 -0.67677 -0.52211
 C -1.27800 -0.80668 -0.00748
 C -0.02767 -1.18645 -0.41356
 C 1.91676 0.33562 0.34113
 C -1.89521 0.55227 -0.02327
 F 2.05441 -1.01687 -1.55295
 F -2.12072 -1.68862 0.57325
 H 2.01754 1.02568 0.01110
 H -1.33237 1.22198 -0.52211
 H 1.34836 0.61812 1.15563
 H -1.93417 0.92178 0.71541
 H 2.87887 0.15960 0.47148
 H -2.87227 0.54035 -0.22651
13
bifur_IRC_Distances_MW_output/new_data/bifur_traj4_Distances point 262
C 1.24277 -0.67331 -0.52350
 C -1.27588 -0.80516 -0.00436
 C -0.02703 -1.18030 -0.41141
 C 1.92017 0.33552 0.33949
 C -1.89879 0.55095 -0.02214
 F 2.04685 -1.01479 -1.55708
 F -2.11308 -1.69038 0.57751
 H 2.03119 1.03353 -0.00423
 H -1.33019 1.22691 -0.53480
 H 1.34749 0.61141 1.16879
 H -1.94965 0.91623 0.73053
 H 2.88057 0.15487 0.46878
 H -2.87443 0.53451 -0.22758
13
bifur_IRC_Distances_MW_output/new_data/bifur_traj4_Distances point 263
C 1.24084 -0.66972 -0.52481
 C -1.27352 -0.80348 -0.00111
 C -0.02636 -1.17376 -0.40909
 C 1.92361 0.33546 0.33775
 C -1.90240 0.54958 -0.02097
 F 2.03872 -1.01300 -1.56107
 F -2.10489 -1.69220 0.58176
 H 2.04508 1.04181 -0.02006
 H -1.32796 1.23209 -0.54773
 H 1.34678 0.60451 1.18212
 H -1.96558 0.91044 0.74600
 H 2.88222 0.14989 0.46596
 H -2.87654 0.52837 -0.22876
13
bifur_IRC_Distances_MW_output/new_data/bifur_traj4_Distances point 264
C 1.23872 -0.66598 -0.52608
 C -1.27095 -0.80168 0.00227
 C -0.02565 -1.16682 -0.40661
 C 1.92714 0.33543 0.33590
 C -1.90609 0.54816 -0.01975
 F 2.03007 -1.01138 -1.56499
 F -2.09619 -1.69410 0.58606
 H 2.05937 1.05053 -0.03654
 H -1.32565 1.23753 -0.56104
 H 1.34614 0.59736 1.19578
 H -1.98211 0.90436 0.76204
 H 2.88387 0.14467 0.46301
 H -2.87865 0.52191 -0.23006
13
bifur_IRC_Distances_MW_output/new_data/bifur_traj4_Distances point 265
C 1.23872 -0.66598 -0.52608
 C -1.27095 -0.80168 0.00227
 C -0.02565 -1.16682 -0.40661
 C 1.92714 0.33543 0.33590
 C -1.90609 0.54816 -0.01975
 F 2.03007 -1.01138 -1.56499
 F -2.09619 -1.69410 0.58606
 H 2.05938 1.05053 -0.03654
 H -1.32565 1.23753 -0.56104
 H 1.34614 0.59736 1.19578
 H -1.98211 0.90435 0.76205
 H 2.88387 0.14467 0.46301
 H -2.87865 0.52191 -0.23006
13
bifur_IRC_Distances_MW_output/new_data/bifur_traj4_Distances point 266
C 1.23424 -0.65836 -0.52843
 C -1.26556 -0.79782 0.00912
 C -0.02421 -1.15229 -0.40142
 C 1.93428 0.33541 0.33207
 C -1.91359 0.54525 -0.01726
 F 2.01216 -1.00856 -1.57251
 F -2.07817 -1.69792 0.59457
 H 2.08826 1.06848 -0.07018
 H -1.32112 1.24865 -0.58790
 H 1.34513 0.58290 1.22315
 H -2.01572 0.89182 0.79471
 H 2.88717 0.13382 0.45704
 H -2.88288 0.50862 -0.23294
13
bifur_IRC_Distances_MW_output/new_data/bifur_traj4_Distances point 267
C 1.23204 -0.65469 -0.52941
 C -1.26293 -0.79584 0.01239
 C -0.02353 -1.14507 -0.39884
 C 1.93775 0.33536 0.33025
 C -1.91723 0.54387 -0.01616
 F 2.00345 -1.00745 -1.57586
 F -2.06941 -1.69968 0.59857
 H 2.10176 1.07689 -0.08575
 H -1.31946 1.25385 -0.60020
 H 1.34523 0.57622 1.23559
 H -2.03155 0.88597 0.80970
 H 2.88876 0.12842 0.45427
 H -2.88489 0.50215 -0.23456
13
bifur_IRC_Distances_MW_output/new_data/bifur_traj4_Distances point 268
C 1.22991 -0.65122 -0.53017
 C -1.26039 -0.79383 0.01548
 C -0.02290 -1.13800 -0.39627
 C 1.94109 0.33527 0.32862
 C -1.92072 0.54261 -0.01528
 F 1.99507 -1.00665 -1.57875
 F -2.06101 -1.70125 0.60231
 H 2.11398 1.08445 -0.09948
 H -1.31865 1.25855 -0.61096
 H 1.34617 0.57029 1.24639
 H -2.04603 0.88076 0.82271
 H 2.89024 0.12308 0.45178
 H -2.88676 0.49596 -0.23638
13
bifur_IRC_Distances_MW_output/new_data/bifur_traj4_Distances point 269
C 1.22783 -0.64799 -0.53066
 C -1.25796 -0.79178 0.01836
 C -0.02231 -1.13110 -0.39369
 C 1.94428 0.33510 0.32720
 C -1.92404 0.54148 -0.01466
 F 1.98704 -1.00624 -1.58111
 F -2.05300 -1.70260 0.60574
 H 2.12462 1.09094 -0.11087
 H -1.31893 1.26266 -0.61979
 H 1.34820 0.56531 1.25514
 H -2.05885 0.87636 0.83319
 H 2.89159 0.11779 0.44960
 H -2.88846 0.49007 -0.23845
13
bifur_IRC_Distances_MW_output/new_data/bifur_traj4_Distances point 270
C 1.22579 -0.64499 -0.53085
 C -1.25561 -0.78966 0.02104
 C -0.02178 -1.12435 -0.39108
 C 1.94730 0.33486 0.32602
 C -1.92717 0.54052 -0.01436
 F 1.97934 -1.00629 -1.58288
 F -2.04537 -1.70370 0.60884
 H 2.13348 1.09625 -0.11963
 H -1.32049 1.26611 -0.62644
 H 1.35153 0.56137 1.26160
 H -2.06984 0.87288 0.84078
 H 2.89279 0.11254 0.44777
 H -2.88998 0.48447 -0.24081
13
bifur_IRC_Distances_MW_output/new_data/bifur_traj4_Distances point 271
C 1.22379 -0.64224 -0.53071
 C -1.25333 -0.78747 0.02352
 C -0.02128 -1.11774 -0.38843
 C 1.95016 0.33453 0.32511
 C -1.93011 0.53973 -0.01440
 F 1.97196 -1.00684 -1.58402
 F -2.03810 -1.70455 0.61159
 H 2.14045 1.10031 -0.12557
 H -1.32340 1.26888 -0.63077
 H 1.35625 0.55854 1.26561
 H -2.07890 0.87037 0.84525
 H 2.89382 0.10731 0.44631
 H -2.89129 0.47919 -0.24349
13
bifur_IRC_Distances_MW_output/new_data/bifur_traj4_Distances point 272
C 1.22179 -0.63975 -0.53024
 C -1.25110 -0.78520 0.02578
 C -0.02083 -1.11128 -0.38571
 C 1.95283 0.33412 0.32446
 C -1.93285 0.53911 -0.01478
 F 1.96486 -1.00793 -1.58450
 F -2.03119 -1.70515 0.61400
 H 2.14546 1.10309 -0.12860
 H -1.32772 1.27096 -0.63269
 H 1.36244 0.55687 1.26707
 H -2.08596 0.86886 0.84649
 H 2.89466 0.10209 0.44521
 H -2.89238 0.47420 -0.24650
13
bifur_IRC_Distances_MW_output/new_data/bifur_traj4_Distances point 273
C 1.21980 -0.63752 -0.52943
 C -1.24892 -0.78284 0.02785
 C -0.02043 -1.10497 -0.38292
 C 1.95531 0.33364 0.32408
 C -1.93536 0.53868 -0.01552
 F 1.95804 -1.00958 -1.58432
 F -2.02463 -1.70549 0.61605
 H 2.14848 1.10459 -0.12870
 H -1.33341 1.27235 -0.63217
 H 1.37005 0.55634 1.26596
 H -2.09101 0.86835 0.84446
 H 2.89530 0.09692 0.44448
 H -2.89323 0.46953 -0.24983
13
bifur_IRC_Distances_MW_output/new_data/bifur_traj4_Distances point 274
C 1.21781 -0.63556 -0.52830
 C -1.24678 -0.78043 0.02971
 C -0.02006 -1.09884 -0.38007
 C 1.95756 0.33309 0.32394
 C -1.93762 0.53842 -0.01658
 F 1.95151 -1.01179 -1.58347
 F -2.01842 -1.70560 0.61774
 H 2.14956 1.10488 -0.12595
 H -1.34036 1.27309 -0.62928
 H 1.37898 0.55692 1.26233
 H -2.09409 0.86880 0.83926
 H 2.89573 0.09183 0.44410
 H -2.89383 0.46519 -0.25343
13
bifur_IRC_Distances_MW_output/new_data/bifur_traj4_Distances point 275
C 1.21582 -0.63388 -0.52686
 C -1.24468 -0.77798 0.03136
 C -0.01972 -1.09297 -0.37720
 C 1.95955 0.33250 0.32402
 C -1.93960 0.53833 -0.01793
 F 1.94530 -1.01453 -1.58200
 F -2.01259 -1.70549 0.61906
 H 2.14881 1.10405 -0.12060
 H -1.34834 1.27321 -0.62421
 H 1.38900 0.55853 1.25638
 H -2.09531 0.87011 0.83116
 H 2.89595 0.08689 0.44405
 H -2.89418 0.46120 -0.25724
13
bifur_IRC_Distances_MW_output/new_data/bifur_traj4_Distances point 276
C 1.21582 -0.63388 -0.52686
 C -1.24468 -0.77798 0.03136
 C -0.01972 -1.09297 -0.37720
 C 1.95955 0.33250 0.32402
 C -1.93960 0.53833 -0.01793
 F 1.94530 -1.01453 -1.58200
 F -2.01259 -1.70549 0.61906
 H 2.14881 1.10405 -0.12060
 H -1.34834 1.27321 -0.62421
 H 1.38900 0.55853 1.25638
 H -2.09531 0.87011 0.83116
 H 2.89595 0.08689 0.44405
 H -2.89418 0.46120 -0.25724
13
bifur_IRC_Distances_MW_output/new_data/bifur_traj4_Distances point 277
C 1.21197 -0.63135 -0.52339
 C -1.24073 -0.77324 0.03405
 C -0.01917 -1.08233 -0.37160
 C 1.96270 0.33132 0.32468
 C -1.94268 0.53857 -0.02120
 F 1.93411 -1.02115 -1.57764
 F -2.00228 -1.70478 0.62072
 H 2.14298 1.09991 -0.10412
 H -1.36595 1.27204 -0.60923
 H 1.41064 0.56402 1.23930
 H -2.09320 0.87465 0.80866
 H 2.89579 0.07787 0.44472
 H -2.89418 0.45445 -0.26496
13
bifur_IRC_Distances_MW_output/new_data/bifur_traj4_Distances point 278
C 1.21021 -0.63044 -0.52153
 C -1.23895 -0.77104 0.03510
 C -0.01895 -1.07769 -0.36899
 C 1.96390 0.33076 0.32517
 C -1.94382 0.53882 -0.02295
 F 1.92925 -1.02469 -1.57507
 F -1.99789 -1.70427 0.62118
 H 2.13870 1.09706 -0.09418
 H -1.37488 1.27097 -0.60034
 H 1.42146 0.56744 1.22928
 H -2.09060 0.87749 0.79567
 H 2.89552 0.07391 0.44532
 H -2.89395 0.45168 -0.26867
13
bifur_IRC_Distances_MW_output/new_data/bifur_traj4_Distances point 279
C 1.20858 -0.62970 -0.51966
 C -1.23732 -0.76896 0.03603
 C -0.01875 -1.07341 -0.36650
 C 1.96497 0.33020 0.32574
 C -1.94483 0.53913 -0.02474
 F 1.92484 -1.02819 -1.57245
 F -1.99395 -1.70368 0.62154
 H 2.13397 1.09385 -0.08359
 H -1.38379 1.26966 -0.59095
 H 1.43214 0.57112 1.21874
 H -2.08741 0.88056 0.78207
 H 2.89522 0.07021 0.44606
 H -2.89366 0.44922 -0.27229
13
bifur_IRC_Distances_MW_output/new_data/bifur_traj4_Distances point 280
C 1.20709 -0.62905 -0.51780
 C -1.23585 -0.76695 0.03689
 C -0.01858 -1.06935 -0.36408
 C 1.96603 0.32961 0.32637
 C -1.94582 0.53946 -0.02659
 F 1.92076 -1.03158 -1.56984
 F -1.99033 -1.70302 0.62192
 H 2.12899 1.09032 -0.07242
 H -1.39284 1.26813 -0.58112
 H 1.44286 0.57502 1.20773
 H -2.08384 0.88386 0.76791
 H 2.89494 0.06662 0.44693
 H -2.89340 0.44693 -0.27591
13
bifur_IRC_Distances_MW_output/new_data/bifur_traj4_Distances point 281
C 1.20571 -0.62841 -0.51594
 C -1.23450 -0.76494 0.03773
 C -0.01843 -1.06531 -0.36166
 C 1.96717 0.32897 0.32706
 C -1.94690 0.53981 -0.02851
 F 1.91687 -1.03485 -1.56729
 F -1.98691 -1.70229 0.62240
 H 2.12392 1.08647 -0.06065
 H -1.40222 1.26641 -0.57085
 H 1.45382 0.57912 1.19625
 H -2.08006 0.88737 0.75316
 H 2.89474 0.06298 0.44793
 H -2.89322 0.44468 -0.27963
13
bifur_IRC_Distances_MW_output/new_data/bifur_traj4_Distances point 282
C 1.20443 -0.62773 -0.51408
 C -1.23325 -0.76288 0.03862
 C -0.01829 -1.06115 -0.35917
 C 1.96851 0.32825 0.32781
 C -1.94816 0.54014 -0.03052
 F 1.91305 -1.03796 -1.56486
 F -1.98355 -1.70147 0.62308
 H 2.11894 1.08237 -0.04837
 H -1.41208 1.26451 -0.56019
 H 1.46519 0.58338 1.18433
 H -2.07629 0.89107 0.73786
 H 2.89468 0.05913 0.44905
 H -2.89319 0.44235 -0.28356
13
bifur_IRC_Distances_MW_output/new_data/bifur_traj4_Distances point 283
C 1.20323 -0.62691 -0.51224
 C -1.23209 -0.76073 0.03961
 C -0.01815 -1.05670 -0.35657
 C 1.97012 0.32744 0.32858
 C -1.94970 0.54044 -0.03260
 F 1.90916 -1.04087 -1.56261
 F -1.98012 -1.70061 0.62405
 H 2.11431 1.07810 -0.03582
 H -1.42245 1.26251 -0.54933
 H 1.47703 0.58770 1.17217
 H -2.07280 0.89487 0.72226
 H 2.89482 0.05493 0.45026
 H -2.89336 0.43981 -0.28775
13
bifur_IRC_Distances_MW_output/new_data/bifur_traj4_Distances point 284
C 1.20210 -0.62589 -0.51045
 C -1.23099 -0.75844 0.04076
 C -0.01800 -1.05180 -0.35382
 C 1.97213 0.32654 0.32934
 C -1.95164 0.54066 -0.03474
 F 1.90508 -1.04349 -1.56067
 F -1.97648 -1.69970 0.62542
 H 2.11041 1.07387 -0.02345
 H -1.43330 1.26051 -0.53862
 H 1.48930 0.59193 1.16011
 H -2.06999 0.89863 0.70682
 H 2.89520 0.05027 0.45154
 H -2.89382 0.43692 -0.29225
13
bifur_IRC_Distances_MW_output/new_data/bifur_traj4_Distances point 285
C 1.20105 -0.62456 -0.50879
 C -1.22996 -0.75599 0.04214
 C -0.01783 -1.04630 -0.35091
 C 1.97464 0.32553 0.33003
 C -1.95409 0.54076 -0.03685
 F 1.90070 -1.04569 -1.55917
 F -1.97251 -1.69881 0.62730
 H 2.10775 1.06996 -0.01194
 H -1.44446 1.25867 -0.52862
 H 1.50181 0.59580 1.14874
 H -2.06838 0.90211 0.69231
 H 2.89593 0.04501 0.45281
 H -2.89466 0.43353 -0.29707
13
bifur_IRC_Distances_MW_output/new_data/bifur_traj4_Distances point 286
C 1.20008 -0.62282 -0.50733
 C -1.22897 -0.75337 0.04381
 C -0.01764 -1.04005 -0.34782
 C 1.97775 0.32442 0.33057
 C -1.95717 0.54066 -0.03884
 F 1.89591 -1.04730 -1.55832
 F -1.96807 -1.69799 0.62979
 H 2.10695 1.06674 -0.00226
 H -1.45563 1.25718 -0.52010
 H 1.51427 0.59896 1.13888
 H -2.06861 0.90500 0.67979
 H 2.89709 0.03906 0.45400
 H -2.89596 0.42951 -0.30217
13
bifur_IRC_Distances_MW_output/new_data/bifur_traj4_Distances point 287
C 1.20008 -0.62282 -0.50733
 C -1.22897 -0.75337 0.04381
 C -0.01764 -1.04005 -0.34782
 C 1.97775 0.32442 0.33057
 C -1.95717 0.54066 -0.03884
 F 1.89591 -1.04730 -1.55832
 F -1.96807 -1.69799 0.62979
 H 2.10695 1.06674 -0.00226
 H -1.45563 1.25719 -0.52010
 H 1.51427 0.59896 1.13888
 H -2.06861 0.90499 0.67979
 H 2.89709 0.03906 0.45399
 H -2.89596 0.42951 -0.30217
13
bifur_IRC_Distances_MW_output/new_data/bifur_traj4_Distances point 288
C 1.19842 -0.61787 -0.50538
 C -1.22714 -0.74770 0.04810
 C -0.01715 -1.02522 -0.34135
 C 1.98590 0.32199 0.33091
 C -1.96534 0.53970 -0.04203
 F 1.88505 -1.04819 -1.55910
 F -1.95762 -1.69678 0.63669
 H 2.11287 1.06378 0.00796
 H -1.47640 1.25606 -0.51050
 H 1.53725 0.60191 1.12689
 H -2.07652 0.90782 0.66492
 H 2.90087 0.02517 0.45571
 H -2.90020 0.41934 -0.31282
13
bifur_IRC_Distances_MW_output/new_data/bifur_traj4_Distances point 289
C 1.19775 -0.61474 -0.50492
 C -1.22632 -0.74477 0.05063
 C -0.01686 -1.01690 -0.33811
 C 1.99075 0.32074 0.33067
 C -1.97025 0.53885 -0.04311
 F 1.87916 -1.04747 -1.56069
 F -1.95177 -1.69644 0.64090
 H 2.11954 1.06424 0.00793
 H -1.48544 1.25652 -0.50986
 H 1.54720 0.60153 1.12527
 H -2.08414 0.90758 0.66325
 H 2.90340 0.01749 0.45616
 H -2.90302 0.41337 -0.31812
13
bifur_IRC_Distances_MW_output/new_data/bifur_traj4_Distances point 290
C 1.19715 -0.61133 -0.50472
 C -1.22554 -0.74181 0.05330
 C -0.01656 -1.00822 -0.33490
 C 1.99591 0.31948 0.33022
 C -1.97549 0.53781 -0.04392
 F 1.87313 -1.04621 -1.56282
 F -1.94570 -1.69623 0.64538
 H 2.12796 1.06571 0.00524
 H -1.49367 1.25750 -0.51134
 H 1.55621 0.60022 1.12590
 H -2.09347 0.90649 0.66458
 H 2.90622 0.00955 0.45641
 H -2.90615 0.40703 -0.32334
13
bifur_IRC_Distances_MW_output/new_data/bifur_traj4_Distances point 291
C 1.19660 -0.60776 -0.50466
 C -1.22480 -0.73883 0.05604
 C -0.01625 -0.99930 -0.33172
 C 2.00125 0.31823 0.32963
 C -1.98093 0.53666 -0.04455
 F 1.86702 -1.04462 -1.56524
 F -1.93951 -1.69608 0.64999
 H 2.13744 1.06782 0.00084
 H -1.50135 1.25879 -0.51415
 H 1.56461 0.59833 1.12793
 H -2.10385 0.90486 0.66785
 H 2.90920 0.00143 0.45654
 H -2.90946 0.40046 -0.32852
13
bifur_IRC_Distances_MW_output/new_data/bifur_traj4_Distances point 292
C 1.19608 -0.60407 -0.50466
 C -1.22408 -0.73581 0.05883
 C -0.01593 -0.99019 -0.32852
 C 2.00670 0.31698 0.32895
 C -1.98647 0.53544 -0.04508
 F 1.86087 -1.04290 -1.56777
 F -1.93323 -1.69596 0.65466
 H 2.14748 1.07027 -0.00447
 H -1.50881 1.26024 -0.51760
 H 1.57275 0.59616 1.13063
 H -2.11478 0.90292 0.67213
 H 2.91229 -0.00682 0.45664
 H -2.91287 0.39374 -0.33374
13
bifur_IRC_Distances_MW_output/new_data/bifur_traj4_Distances point 293
C 1.19557 -0.60033 -0.50464
 C -1.22336 -0.73273 0.06164
 C -0.01562 -0.98088 -0.32526
 C 2.01223 0.31571 0.32824
 C -1.99210 0.53418 -0.04559
 F 1.85466 -1.04117 -1.57028
 F -1.92689 -1.69580 0.65932
 H 2.15770 1.07284 -0.01009
 H -1.51630 1.26173 -0.52120
 H 1.58091 0.59391 1.13343
 H -2.12591 0.90088 0.67673
 H 2.91544 -0.01524 0.45675
 H -2.91633 0.38689 -0.33906
13
bifur_IRC_Distances_MW_output/new_data/bifur_traj4_Distances point 294
C 1.19504 -0.59654 -0.50455
 C -1.22262 -0.72956 0.06447
 C -0.01531 -0.97136 -0.32192
 C 2.01781 0.31443 0.32751
 C -1.99779 0.53291 -0.04612
 F 1.84838 -1.03952 -1.57269
 F -1.92048 -1.69560 0.66398
 H 2.16791 1.07539 -0.01564
 H -1.52401 1.26319 -0.52461
 H 1.58932 0.59174 1.13599
 H -2.13704 0.89884 0.68119
 H 2.91863 -0.02383 0.45694
 H -2.91983 0.37992 -0.34455
13
bifur_IRC_Distances_MW_output/new_data/bifur_traj4_Distances point 295
C 1.19448 -0.59271 -0.50437
 C -1.22187 -0.72628 0.06732
 C -0.01501 -0.96158 -0.31845
 C 2.02347 0.31311 0.32678
 C -2.00355 0.53162 -0.04672
 F 1.84200 -1.03801 -1.57495
 F -1.91398 -1.69532 0.66863
 H 2.17798 1.07785 -0.02090
 H -1.53209 1.26456 -0.52762
 H 1.59812 0.58971 1.13806
 H -2.14807 0.89687 0.68525
 H 2.92186 -0.03264 0.45722
 H -2.92335 0.37282 -0.35026
13
bifur_IRC_Distances_MW_output/new_data/bifur_traj4_Distances point 296
C 1.19389 -0.58882 -0.50407
 C -1.22108 -0.72285 0.07021
 C -0.01470 -0.95149 -0.31484
 C 2.02922 0.31175 0.32604
 C -2.00939 0.53031 -0.04738
 F 1.83547 -1.03667 -1.57703
 F -1.90734 -1.69495 0.67328
 H 2.18789 1.08019 -0.02578
 H -1.54061 1.26584 -0.53016
 H 1.60742 0.58787 1.13955
 H -2.15899 0.89498 0.68880
 H 2.92512 -0.04171 0.45761
 H -2.92689 0.36554 -0.35623
13
bifur_IRC_Distances_MW_output/new_data/bifur_traj4_Distances point 297
C 1.19325 -0.58486 -0.50365
 C -1.22026 -0.71926 0.07315
 C -0.01439 -0.94102 -0.31106
 C 2.03508 0.31035 0.32530
 C -2.01534 0.52899 -0.04812
 F 1.82876 -1.03551 -1.57893
 F -1.90054 -1.69451 0.67794
 H 2.19769 1.08242 -0.03032
 H -1.54960 1.26704 -0.53222
 H 1.61724 0.58620 1.14044
 H -2.16985 0.89317 0.69185
 H 2.92843 -0.05108 0.45813
 H -2.93047 0.35807 -0.36250
13
bifur_IRC_Distances_MW_output/new_data/bifur_traj4_Distances point 298
C 1.19325 -0.58486 -0.50365
 C -1.22026 -0.71926 0.07315
 C -0.01439 -0.94102 -0.31106
 C 2.03508 0.31035 0.32530
 C -2.01534 0.52899 -0.04812
 F 1.82876 -1.03551 -1.57893
 F -1.90054 -1.69451 0.67794
 H 2.19769 1.08242 -0.03032
 H -1.54960 1.26704 -0.53222
 H 1.61724 0.58620 1.14044
 H -2.16985 0.89317 0.69185
 H 2.92843 -0.05108 0.45813
 H -2.93047 0.35807 -0.36250
13
bifur_IRC_Distances_MW_output/new_data/bifur_traj4_Distances point 299
C 1.19182 -0.57668 -0.50248
 C -1.21845 -0.71160 0.07920
 C -0.01377 -0.91885 -0.30299
 C 2.04714 0.30745 0.32372
 C -2.02759 0.52624 -0.04974
 F 1.81471 -1.03372 -1.58224
 F -1.88633 -1.69340 0.68733
 H 2.21734 1.08692 -0.03918
 H -1.56869 1.26937 -0.53554
 H 1.63816 0.58309 1.14104
 H -2.19181 0.88946 0.69730
 H 2.93523 -0.07073 0.45945
 H -2.93777 0.34243 -0.37586
13
bifur_IRC_Distances_MW_output/new_data/bifur_traj4_Distances point 300
C 1.19102 -0.57245 -0.50180
 C -1.21746 -0.70758 0.08229
 C -0.01345 -0.90725 -0.29877
 C 2.05329 0.30600 0.32282
 C -2.03384 0.52480 -0.05052
 F 1.80743 -1.03301 -1.58372
 F -1.87894 -1.69279 0.69201
 H 2.22743 1.08944 -0.04415
 H -1.57836 1.27065 -0.53734
 H 1.64881 0.58142 1.14133
 H -2.20315 0.88735 0.70047
 H 2.93870 -0.08088 0.46017
 H -2.94147 0.33432 -0.38279
13
bifur_IRC_Distances_MW_output/new_data/bifur_traj4_Distances point 301
C 1.19019 -0.56820 -0.50110
 C -1.21645 -0.70352 0.08538
 C -0.01314 -0.89550 -0.29454
 C 2.05942 0.30457 0.32183
 C -2.04006 0.52330 -0.05121
 F 1.80009 -1.03237 -1.58513
 F -1.87149 -1.69220 0.69661
 H 2.23776 1.09230 -0.04989
 H -1.58770 1.27207 -0.53961
 H 1.65914 0.57952 1.14206
 H -2.21478 0.88494 0.70445
 H 2.94218 -0.09104 0.46086
 H -2.94516 0.32613 -0.38970
13
bifur_IRC_Distances_MW_output/new_data/bifur_traj4_Distances point 302
C 1.18936 -0.56395 -0.50043
 C -1.21542 -0.69950 0.08844
 C -0.01284 -0.88379 -0.29037
 C 2.06545 0.30320 0.32076
 C -2.04620 0.52177 -0.05179
 F 1.79281 -1.03175 -1.58649
 F -1.86409 -1.69163 0.70108
 H 2.24829 1.09549 -0.05647
 H -1.59653 1.27365 -0.54247
 H 1.66894 0.57736 1.14337
 H -2.22662 0.88222 0.70935
 H 2.94564 -0.10106 0.46150
 H -2.94880 0.31799 -0.39648
13
bifur_IRC_Distances_MW_output/new_data/bifur_traj4_Distances point 303
C 1.18855 -0.55973 -0.49980
 C -1.21442 -0.69553 0.09144
 C -0.01254 -0.87215 -0.28628
 C 2.07140 0.30187 0.31963
 C -2.05225 0.52021 -0.05226
 F 1.78567 -1.03110 -1.58784
 F -1.85679 -1.69108 0.70543
 H 2.25899 1.09895 -0.06376
 H -1.60490 1.27534 -0.54584
 H 1.67823 0.57498 1.14522
 H -2.23861 0.87926 0.71508
 H 2.94909 -0.11093 0.46210
 H -2.95241 0.30992 -0.40312
13
bifur_IRC_Distances_MW_output/new_data/bifur_traj4_Distances point 304
C 1.18779 -0.55549 -0.49920
 C -1.21347 -0.69158 0.09441
 C -0.01226 -0.86053 -0.28224
 C 2.07733 0.30055 0.31845
 C -2.05829 0.51862 -0.05265
 F 1.77865 -1.03035 -1.58923
 F -1.84960 -1.69053 0.70972
 H 2.26991 1.10258 -0.07166
 H -1.61296 1.27709 -0.54965
 H 1.68716 0.57243 1.14754
 H -2.25078 0.87612 0.72152
 H 2.95257 -0.12076 0.46268
 H -2.95605 0.30186 -0.40969
13
bifur_IRC_Distances_MW_output/new_data/bifur_traj4_Distances point 305
C 1.18710 -0.55119 -0.49866
 C -1.21260 -0.68762 0.09740
 C -0.01199 -0.84879 -0.27822
 C 2.08336 0.29921 0.31722
 C -2.06443 0.51697 -0.05297
 F 1.77172 -1.02941 -1.59072
 F -1.84246 -1.68995 0.71404
 H 2.28124 1.10641 -0.08023
 H -1.62088 1.27889 -0.55392
 H 1.69588 0.56968 1.15036
 H -2.26331 0.87278 0.72875
 H 2.95616 -0.13070 0.46327
 H -2.95979 0.29371 -0.41631
13
bifur_IRC_Distances_MW_output/new_data/bifur_traj4_Distances point 306
C 1.18651 -0.54672 -0.49820
 C -1.21182 -0.68360 0.10044
 C -0.01174 -0.83676 -0.27417
 C 2.08962 0.29782 0.31592
 C -2.07080 0.51522 -0.05321
 F 1.76481 -1.02816 -1.59244
 F -1.83531 -1.68935 0.71849
 H 2.29330 1.11052 -0.08980
 H -1.62871 1.28080 -0.55892
 H 1.70441 0.56664 1.15396
 H -2.27650 0.86917 0.73713
 H 2.95997 -0.14092 0.46385
 H -2.96374 0.28533 -0.42306
13
bifur_IRC_Distances_MW_output/new_data/bifur_traj4_Distances point 307
C 1.18606 -0.54199 -0.49789
 C -1.21117 -0.67949 0.10360
 C -0.01149 -0.82431 -0.27008
 C 2.09622 0.29637 0.31450
 C -2.07753 0.51333 -0.05330
 F 1.75788 -1.02641 -1.59453
 F -1.82807 -1.68874 0.72316
 H 2.30655 1.11513 -0.10099
 H -1.63635 1.28290 -0.56515
 H 1.71263 0.56309 1.15890
 H -2.29081 0.86511 0.74738
 H 2.96408 -0.15158 0.46437
 H -2.96800 0.27658 -0.42997
13
bifur_IRC_Distances_MW_output/new_data/bifur_traj4_Distances point 308
C 1.18576 -0.53692 -0.49781
 C -1.21066 -0.67530 0.10690
 C -0.01126 -0.81135 -0.26597
 C 2.10325 0.29484 0.31290
 C -2.08471 0.51124 -0.05315
 F 1.75091 -1.02395 -1.59717
 F -1.82070 -1.68817 0.72810
 H 2.32154 1.12056 -0.11466
 H -1.64352 1.28536 -0.57331
 H 1.72022 0.55873 1.16597
 H -2.30676 0.86033 0.76048
 H 2.96859 -0.16274 0.46473
 H -2.97267 0.26736 -0.43701
13
bifur_IRC_Distances_MW_output/new_data/bifur_traj4_Distances point 309
C 1.18576 -0.53692 -0.49781
 C -1.21066 -0.67530 0.10690
 C -0.01126 -0.81135 -0.26597
 C 2.10325 0.29484 0.31290
 C -2.08471 0.51124 -0.05315
 F 1.75091 -1.02395 -1.59717
 F -1.82070 -1.68817 0.72810
 H 2.32154 1.12056 -0.11466
 H -1.64352 1.28536 -0.57331
 H 1.72022 0.55873 1.16597
 H -2.30676 0.86033 0.76048
 H 2.96859 -0.16274 0.46473
 H -2.97267 0.26736 -0.43701
13
bifur_IRC_Distances_MW_output/new_data/bifur_traj4_Distances point 310
C 1.18579 -0.52576 -0.49865
 C -1.21018 -0.66702 0.11387
 C -0.01082 -0.78455 -0.25805
 C 2.11845 0.29169 0.30906
 C -2.10026 0.50639 -0.05183
 F 1.73721 -1.01631 -1.60458
 F -1.80590 -1.68736 0.73867
 H 2.35756 1.13464 -0.15149
 H -1.65496 1.29175 -0.59740
 H 1.73185 0.54680 1.18878
 H -2.34432 0.84809 0.79789
 H 2.97881 -0.18611 0.46457
 H -2.98324 0.24776 -0.45084
13
bifur_IRC_Distances_MW_output/new_data/bifur_traj4_Distances point 311
C 1.18609 -0.51999 -0.49954
 C -1.21021 -0.66314 0.11735
 C -0.01063 -0.77145 -0.25442
 C 2.12618 0.29014 0.30694
 C -2.10819 0.50377 -0.05070
 F 1.73084 -1.01135 -1.60911
 F -1.79886 -1.68713 0.74399
 H 2.37755 1.14289 -0.17352
 H -1.65895 1.29548 -0.61257
 H 1.73562 0.53958 1.20379
 H -2.36484 0.84099 0.82102
 H 2.98423 -0.19770 0.46402
 H -2.98883 0.23790 -0.45727
13
bifur_IRC_Distances_MW_output/new_data/bifur_traj4_Distances point 312
C 1.18653 -0.51434 -0.50055
 C -1.21038 -0.65951 0.12070
 C -0.01046 -0.75893 -0.25103
 C 2.13371 0.28864 0.30482
 C -2.11591 0.50117 -0.04946
 F 1.72495 -1.00608 -1.61379
 F -1.79227 -1.68694 0.74914
 H 2.39754 1.15124 -0.19598
 H -1.66221 1.29924 -0.62826
 H 1.73853 0.53220 1.21953
 H -2.38524 0.83384 0.84487
 H 2.98960 -0.20889 0.46334
 H -2.99437 0.22837 -0.46333
13
bifur_IRC_Distances_MW_output/new_data/bifur_traj4_Distances point 313
C 1.18704 -0.50893 -0.50156
 C -1.21065 -0.65606 0.12389
 C -0.01032 -0.74702 -0.24780
 C 2.14094 0.28719 0.30280
 C -2.12333 0.49866 -0.04825
 F 1.71951 -1.00083 -1.61834
 F -1.78616 -1.68672 0.75404
 H 2.41672 1.15918 -0.21751
 H -1.66529 1.30275 -0.64329
 H 1.74119 0.52515 1.23469
 H -2.40473 0.82703 0.86782
 H 2.99482 -0.21966 0.46267
 H -2.99973 0.21925 -0.46915
13
bifur_IRC_Distances_MW_output/new_data/bifur_traj4_Distances point 314
C 1.18758 -0.50379 -0.50244
 C -1.21098 -0.65273 0.12690
 C -0.01021 -0.73566 -0.24466
 C 2.14786 0.28575 0.30095
 C -2.13042 0.49630 -0.04721
 F 1.71446 -0.99583 -1.62256
 F -1.78050 -1.68639 0.75870
 H 2.43459 1.16636 -0.23713
 H -1.66870 1.30583 -0.65682
 H 1.74418 0.51879 1.24831
 H -2.42282 0.82087 0.88870
 H 2.99982 -0.23005 0.46216
 H -3.00486 0.21055 -0.47490
13
bifur_IRC_Distances_MW_output/new_data/bifur_traj4_Distances point 315
C 1.18813 -0.49894 -0.50311
 C -1.21134 -0.64945 0.12975
 C -0.01012 -0.72471 -0.24152
 C 2.15449 0.28429 0.29930
 C -2.13719 0.49410 -0.04643
 F 1.70973 -0.99127 -1.62631
 F -1.77522 -1.68589 0.76311
 H 2.45079 1.17251 -0.25417
 H -1.67284 1.30836 -0.66824
 H 1.74794 0.51336 1.25971
 H -2.43922 0.81555 0.90670
 H 3.00459 -0.24016 0.46193
 H -3.00972 0.20225 -0.48072
13
bifur_IRC_Distances_MW_output/new_data/bifur_traj4_Distances point 316
C 1.18865 -0.49438 -0.50349
 C -1.21172 -0.64616 0.13244
 C -0.01005 -0.71408 -0.23834
 C 2.16083 0.28281 0.29789
 C -2.14366 0.49208 -0.04598
 F 1.70525 -0.98727 -1.62948
 F -1.77029 -1.68517 0.76727
 H 2.46510 1.17743 -0.26816
 H -1.67803 1.31024 -0.67710
 H 1.75283 0.50906 1.26836
 H -2.45370 0.81122 0.92122
 H 3.00911 -0.25007 0.46208
 H -3.01431 0.19431 -0.48673
13
bifur_IRC_Distances_MW_output/new_data/bifur_traj4_Distances point 317
C 1.18913 -0.49014 -0.50355
 C -1.21209 -0.64280 0.13498
 C -0.01000 -0.70368 -0.23505
 C 2.16691 0.28128 0.29675
 C -2.14984 0.49027 -0.04591
 F 1.70098 -0.98396 -1.63198
 F -1.76566 -1.68421 0.77121
 H 2.47729 1.18095 -0.27866
 H -1.68453 1.31137 -0.68300
 H 1.75913 0.50606 1.27382
 H -2.46607 0.80799 0.93173
 H 3.01336 -0.25984 0.46268
 H -3.01861 0.18671 -0.49302
13
bifur_IRC_Distances_MW_output/new_data/bifur_traj4_Distances point 318
C 1.18953 -0.48621 -0.50322
 C -1.21243 -0.63934 0.13736
 C -0.00997 -0.69345 -0.23163
 C 2.17273 0.27969 0.29589
 C -2.15572 0.48867 -0.04627
 F 1.69687 -0.98145 -1.63372
 F -1.76130 -1.68296 0.77492
 H 2.48717 1.18291 -0.28529
 H -1.69259 1.31168 -0.68557
 H 1.76711 0.50452 1.27565
 H -2.47612 0.80600 0.93775
 H 3.01733 -0.26951 0.46382
 H -3.02260 0.17945 -0.49970
13
bifur_IRC_Distances_MW_output/new_data/bifur_traj4_Distances point 319
C 1.18986 -0.48261 -0.50246
 C -1.21274 -0.63574 0.13959
 C -0.00996 -0.68333 -0.22803
 C 2.17829 0.27803 0.29534
 C -2.16131 0.48730 -0.04713
 F 1.69290 -0.97985 -1.63462
 F -1.75720 -1.68139 0.77841
 H 2.49452 1.18315 -0.28764
 H -1.70242 1.31109 -0.68444
 H 1.77701 0.50458 1.27345
 H -2.48369 0.80536 0.93878
 H 3.02100 -0.27910 0.46559
 H -3.02626 0.17251 -0.50682
13
bifur_IRC_Distances_MW_output/new_data/bifur_traj4_Distances point 320
C 1.18986 -0.48261 -0.50246
 C -1.21274 -0.63574 0.13959
 C -0.00996 -0.68333 -0.22803
 C 2.17829 0.27803 0.29534
 C -2.16131 0.48730 -0.04713
 F 1.69290 -0.97985 -1.63462
 F -1.75720 -1.68139 0.77841
 H 2.49452 1.18315 -0.28764
 H -1.70242 1.31109 -0.68444
 H 1.77701 0.50458 1.27345
 H -2.48369 0.80536 0.93879
 H 3.02100 -0.27910 0.46559
 H -3.02626 0.17251 -0.50682
13
bifur_IRC_Distances_MW_output/new_data/bifur_traj4_Distances point 321
C 1.19020 -0.47651 -0.49952
 C -1.21320 -0.62804 0.14359
 C -0.00999 -0.66340 -0.22025
 C 2.18858 0.27449 0.29523
 C -2.17156 0.48533 -0.05047
 F 1.68530 -0.97972 -1.63365
 F -1.74975 -1.67719 0.78476
 H 2.50106 1.17800 -0.27826
 H -1.72788 1.30694 -0.66992
 H 1.80314 0.51000 1.25552
 H -2.49074 0.80848 0.92433
 H 3.02736 -0.29805 0.47122
 H -3.03250 0.15967 -0.52258
13
bifur_IRC_Distances_MW_output/new_data/bifur_traj4_Distances point 322
C 1.19021 -0.47405 -0.49735
 C -1.21335 -0.62398 0.14535
 C -0.01003 -0.65367 -0.21610
 C 2.19326 0.27263 0.29567
 C -2.17617 0.48473 -0.05294
 F 1.68168 -0.98124 -1.63177
 F -1.74642 -1.67456 0.78764
 H 2.50021 1.17262 -0.26642
 H -1.74339 1.30339 -0.65643
 H 1.81924 0.51535 1.23967
 H -2.49020 0.81223 0.90870
 H 3.03001 -0.30728 0.47512
 H -3.03506 0.15383 -0.53114
13
bifur_IRC_Distances_MW_output/new_data/bifur_traj4_Distances point 323
C 1.19012 -0.47197 -0.49479
 C -1.21344 -0.61983 0.14696
 C -0.01008 -0.64422 -0.21184
 C 2.19760 0.27076 0.29639
 C -2.18041 0.48437 -0.05586
 F 1.67822 -0.98371 -1.62909
 F -1.74336 -1.67164 0.79037
 H 2.49697 1.16565 -0.25040
 H -1.76032 1.29901 -0.63932
 H 1.83691 0.52220 1.21978
 H -2.48729 0.81724 0.88816
 H 3.03232 -0.31623 0.47964
 H -3.03725 0.14840 -0.53999
13
bifur_IRC_Distances_MW_output/new_data/bifur_traj4_Distances point 324
C 1.18996 -0.47024 -0.49195
 C -1.21349 -0.61567 0.14845
 C -0.01015 -0.63508 -0.20753
 C 2.20163 0.26889 0.29732
 C -2.18431 0.48419 -0.05912
 F 1.67492 -0.98694 -1.62578
 F -1.74055 -1.66850 0.79299
 H 2.49186 1.15748 -0.23108
 H -1.77821 1.29399 -0.61937
 H 1.85564 0.53019 1.19669
 H -2.48252 0.82320 0.86374
 H 3.03433 -0.32484 0.48464
 H -3.03913 0.14333 -0.54899
13
bifur_IRC_Distances_MW_output/new_data/bifur_traj4_Distances point 325
C 1.18975 -0.46876 -0.48891
 C -1.21351 -0.61152 0.14985
 C -0.01021 -0.62622 -0.20320
 C 2.20543 0.26705 0.29837
 C -2.18797 0.48414 -0.06261
 F 1.67174 -0.99070 -1.62204
 F -1.73793 -1.66521 0.79557
 H 2.48552 1.14854 -0.20951
 H -1.79661 1.28857 -0.59747
 H 1.87497 0.53894 1.17135
 H -2.47650 0.82979 0.83665
 H 3.03612 -0.33315 0.48998
 H -3.04078 0.13855 -0.55805
13
bifur_IRC_Distances_MW_output/new_data/bifur_traj4_Distances point 326
C 1.18951 -0.46742 -0.48579
 C -1.21352 -0.60738 0.15123
 C -0.01028 -0.61752 -0.19886
 C 2.20908 0.26524 0.29947
 C -2.19147 0.48414 -0.06619
 F 1.66862 -0.99476 -1.61807
 F -1.73542 -1.66183 0.79817
 H 2.47862 1.13928 -0.18682
 H -1.81515 1.28297 -0.57455
 H 1.89445 0.54800 1.14480
 H -2.46993 0.83663 0.80819
 H 3.03780 -0.34125 0.49551
 H -3.04231 0.13390 -0.56708
13
bifur_IRC_Distances_MW_output/new_data/bifur_traj4_Distances point 327
C 1.18926 -0.46611 -0.48269
 C -1.21352 -0.60326 0.15262
 C -0.01035 -0.60886 -0.19454
 C 2.21271 0.26347 0.30051
 C -2.19494 0.48412 -0.06974
 F 1.66550 -0.99885 -1.61409
 F -1.73292 -1.65845 0.80084
 H 2.47192 1.13022 -0.16433
 H -1.83338 1.27747 -0.55173
 H 1.91363 0.55691 1.11823
 H -2.46356 0.84331 0.77988
 H 3.03948 -0.34922 0.50106
 H -3.04383 0.12925 -0.57603
13
bifur_IRC_Distances_MW_output/new_data/bifur_traj4_Distances point 328
C 1.18903 -0.46467 -0.47976
 C -1.21353 -0.59920 0.15409
 C -0.01042 -0.60014 -0.19029
 C 2.21640 0.26175 0.30138
 C -2.19849 0.48398 -0.07305
 F 1.66232 -1.00266 -1.61039
 F -1.73030 -1.65516 0.80361
 H 2.46631 1.12198 -0.14373
 H -1.85071 1.27239 -0.53044
 H 1.93185 0.56509 1.09323
 H -2.45826 0.84932 0.75369
 H 3.04126 -0.35714 0.50641
 H -3.04546 0.12445 -0.58476
13
bifur_IRC_Distances_MW_output/new_data/bifur_traj4_Distances point 329
C 1.18885 -0.46296 -0.47717
 C -1.21355 -0.59525 0.15565
 C -0.01048 -0.59130 -0.18621
 C 2.22024 0.26012 0.30196
 C -2.20222 0.48364 -0.07591
 F 1.65905 -1.00576 -1.60730
 F -1.72749 -1.65214 0.80645
 H 2.46279 1.11531 -0.12709
 H -1.86634 1.26813 -0.51247
 H 1.94826 0.57180 1.07184
 H -2.45507 0.85405 0.73206
 H 3.04327 -0.36504 0.51123
 H -3.04732 0.11941 -0.59305
13
bifur_IRC_Distances_MW_output/new_data/bifur_traj4_Distances point 330
C 1.18874 -0.46089 -0.47513
 C -1.21359 -0.59154 0.15730
 C -0.01052 -0.58246 -0.18245
 C 2.22424 0.25862 0.30211
 C -2.20614 0.48301 -0.07805
 F 1.65571 -1.00777 -1.60517
 F -1.72444 -1.64957 0.80928
 H 2.46229 1.11097 -0.11653
 H -1.87936 1.26510 -0.49972
 H 1.96187 0.57634 1.05623
 H -2.45489 0.85690 0.71754
 H 3.04556 -0.37283 0.51518
 H -3.04947 0.11411 -0.60060
13
bifur_IRC_Distances_MW_output/new_data/bifur_traj4_Distances point 331
C 1.18874 -0.46089 -0.47513
 C -1.21359 -0.59154 0.15730
 C -0.01052 -0.58246 -0.18245
 C 2.22424 0.25862 0.30211
 C -2.20614 0.48301 -0.07805
 F 1.65571 -1.00777 -1.60517
 F -1.72444 -1.64957 0.80928
 H 2.46229 1.11097 -0.11653
 H -1.87935 1.26510 -0.49972
 H 1.96187 0.57634 1.05623
 H -2.45490 0.85690 0.71755
 H 3.04556 -0.37283 0.51518
 H -3.04947 0.11411 -0.60060
13
bifur_IRC_Distances_MW_output/new_data/bifur_traj4_Distances point 332
C 1.18874 -0.45581 -0.47306
 C -1.21369 -0.58537 0.16063
 C -0.01058 -0.56588 -0.17646
 C 2.23219 0.25623 0.30110
 C -2.21407 0.48094 -0.07977
 F 1.64920 -1.00798 -1.60424
 F -1.71796 -1.64629 0.81433
 H 2.47076 1.11012 -0.11629
 H -1.89550 1.26332 -0.49269
 H 1.97858 0.57797 1.04582
 H -2.46403 0.85633 0.71330
 H 3.05073 -0.38706 0.51968
 H -3.05439 0.10348 -0.61235
13
bifur_IRC_Distances_MW_output/new_data/bifur_traj4_Distances point 333
C 1.18880 -0.45314 -0.47282
 C -1.21372 -0.58298 0.16216
 C -0.01060 -0.55863 -0.17424
 C 2.23580 0.25535 0.30015
 C -2.21773 0.47970 -0.07961
 F 1.64624 -1.00673 -1.60498
 F -1.71479 -1.64548 0.81637
 H 2.47807 1.11264 -0.12391
 H -1.89929 1.26408 -0.49630
 H 1.98243 0.57597 1.04873
 H -2.47167 0.85373 0.72051
 H 3.05330 -0.39311 0.52048
 H -3.05685 0.09859 -0.61653
13
bifur_IRC_Distances_MW_output/new_data/bifur_traj4_Distances point 334
C 1.18884 -0.45060 -0.47286
 C -1.21371 -0.58099 0.16355
 C -0.01061 -0.55220 -0.17243
 C 2.23903 0.25466 0.29908
 C -2.22101 0.47847 -0.07910
 F 1.64352 -1.00517 -1.60606
 F -1.71180 -1.64503 0.81807
 H 2.48598 1.11609 -0.13388
 H -1.90127 1.26542 -0.50225
 H 1.98440 0.57307 1.05436
 H -2.47992 0.85043 0.73065
 H 3.05567 -0.39835 0.52069
 H -3.05912 0.09418 -0.61981
13
bifur_IRC_Distances_MW_output/new_data/bifur_traj4_Distances point 335
C 1.18883 -0.44830 -0.47300
 C -1.21364 -0.57931 0.16477
 C -0.01061 -0.54656 -0.17093
 C 2.24181 0.25414 0.29801
 C -2.22386 0.47732 -0.07843
 F 1.64104 -1.00364 -1.60716
 F -1.70905 -1.64481 0.81946
 H 2.49365 1.11988 -0.14449
 H -1.90214 1.26701 -0.50907
 H 1.98526 0.56984 1.06101
 H -2.48795 0.84690 0.74167
 H 3.05776 -0.40279 0.52058
 H -3.06111 0.09031 -0.62241
13
bifur_IRC_Distances_MW_output/new_data/bifur_traj4_Distances point 336
C 1.18874 -0.44631 -0.47315
 C -1.21349 -0.57789 0.16581
 C -0.01061 -0.54170 -0.16966
 C 2.24414 0.25374 0.29700
 C -2.22624 0.47630 -0.07775
 F 1.63879 -1.00239 -1.60809
 F -1.70655 -1.64470 0.82056
 H 2.50052 1.12355 -0.15452
 H -1.90241 1.26862 -0.51567
 H 1.98557 0.56672 1.06747
 H -2.49519 0.84351 0.75214
 H 3.05951 -0.40646 0.52035
 H -3.06277 0.08701 -0.62449
13
bifur_IRC_Distances_MW_output/new_data/bifur_traj4_Distances point 337
C 1.18856 -0.44468 -0.47321
 C -1.21326 -0.57668 0.16668
 C -0.01060 -0.53757 -0.16857
 C 2.24598 0.25347 0.29611
 C -2.22813 0.47545 -0.07715
 F 1.63675 -1.00162 -1.60868
 F -1.70432 -1.64465 0.82139
 H 2.50616 1.12679 -0.16312
 H -1.90247 1.27008 -0.52130
 H 1.98574 0.56400 1.07285
 H -2.50125 0.84049 0.76101
 H 3.06089 -0.40939 0.52015
 H -3.06404 0.08430 -0.62616
13
bifur_IRC_Distances_MW_output/new_data/bifur_traj4_Distances point 338
C 1.18828 -0.44345 -0.47311
 C -1.21295 -0.57564 0.16737
 C -0.01059 -0.53413 -0.16762
 C 2.24734 0.25330 0.29537
 C -2.22952 0.47480 -0.07672
 F 1.63492 -1.00146 -1.60882
 F -1.70235 -1.64459 0.82196
 H 2.51029 1.12938 -0.16967
 H -1.90261 1.27127 -0.52540
 H 1.98608 0.56190 1.07652
 H -2.50583 0.83803 0.76755
 H 3.06185 -0.41159 0.52009
 H -3.06491 0.08217 -0.62751
13
bifur_IRC_Distances_MW_output/new_data/bifur_traj4_Distances point 339
C 1.18787 -0.44263 -0.47281
 C -1.21253 -0.57473 0.16787
 C -0.01058 -0.53135 -0.16676
 C 2.24821 0.25322 0.29481
 C -2.23041 0.47436 -0.07652
 F 1.63326 -1.00203 -1.60842
 F -1.70064 -1.64447 0.82229
 H 2.51268 1.13113 -0.17369
 H -1.90305 1.27209 -0.52752
 H 1.98684 0.56060 1.07796
 H -2.50870 0.83627 0.77116
 H 3.06240 -0.41309 0.52025
 H -3.06535 0.08063 -0.62863
13
bifur_IRC_Distances_MW_output/new_data/bifur_traj4_Distances point 340
C 1.18734 -0.44224 -0.47226
 C -1.21201 -0.57392 0.16820
 C -0.01056 -0.52918 -0.16596
 C 2.24860 0.25322 0.29445
 C -2.23080 0.47414 -0.07660
 F 1.63177 -1.00340 -1.60741
 F -1.69919 -1.64427 0.82241
 H 2.51315 1.13190 -0.17477
 H -1.90400 1.27246 -0.52730
 H 1.98824 0.56023 1.07676
 H -2.50970 0.83532 0.77136
 H 3.06251 -0.41394 0.52072
 H -3.06536 0.07967 -0.62959
13
bifur_IRC_Distances_MW_output/new_data/bifur_traj4_Distances point 341
C 1.18668 -0.44228 -0.47143
 C -1.21139 -0.57318 0.16836
 C -0.01054 -0.52756 -0.16518
 C 2.24854 0.25329 0.29430
 C -2.23071 0.47416 -0.07699
 F 1.63043 -1.00562 -1.60575
 F -1.69799 -1.64394 0.82233
 H 2.51162 1.13158 -0.17265
 H -1.90564 1.27232 -0.52446
 H 1.99048 0.56090 1.07259
 H -2.50874 0.83526 0.76780
 H 3.06220 -0.41418 0.52155
 H -3.06494 0.07925 -0.63048
13
bifur_IRC_Distances_MW_output/new_data/bifur_traj4_Distances point 342
C 1.18668 -0.44228 -0.47143
 C -1.21139 -0.57318 0.16836
 C -0.01054 -0.52756 -0.16518
 C 2.24854 0.25329 0.29430
 C -2.23071 0.47416 -0.07699
 F 1.63043 -1.00562 -1.60575
 F -1.69799 -1.64394 0.82233
 H 2.51162 1.13158 -0.17265
 H -1.90564 1.27232 -0.52446
 H 1.99048 0.56090 1.07259
 H -2.50874 0.83526 0.76781
 H 3.06220 -0.41418 0.52155
 H -3.06494 0.07925 -0.63048
13
bifur_IRC_Distances_MW_output/new_data/bifur_traj4_Distances point 343
C 1.18500 -0.44352 -0.46892
 C -1.20987 -0.57179 0.16825
 C -0.01049 -0.52564 -0.16358
 C 2.24724 0.25355 0.29464
 C -2.22929 0.47483 -0.07875
 F 1.62808 -1.01257 -1.60044
 F -1.69622 -1.64281 0.82173
 H 2.50275 1.12767 -0.15873
 H -1.91130 1.27048 -0.51080
 H 1.99774 0.56537 1.05514
 H -2.50114 0.83781 0.74932
 H 3.06045 -0.41318 0.52441
 H -3.06294 0.07979 -0.63227
13
bifur_IRC_Distances_MW_output/new_data/bifur_traj4_Distances point 344
C 1.18400 -0.44460 -0.46728
 C -1.20899 -0.57109 0.16805
 C -0.01046 -0.52515 -0.16272
 C 2.24614 0.25374 0.29505
 C -2.22810 0.47542 -0.08006
 F 1.62700 -1.01712 -1.59694
 F -1.69556 -1.64203 0.82128
 H 2.49593 1.12438 -0.14771
 H -1.91520 1.26893 -0.50056
 H 2.00263 0.56889 1.04248
 H -2.49502 0.84017 0.73525
 H 3.05912 -0.41212 0.52636
 H -3.06148 0.08059 -0.63323
13
bifur_IRC_Distances_MW_output/new_data/bifur_traj4_Distances point 345
C 1.18291 -0.44589 -0.46545
 C -1.20803 -0.57038 0.16778
 C -0.01043 -0.52482 -0.16180
 C 2.24482 0.25396 0.29556
 C -2.22668 0.47611 -0.08155
 F 1.62591 -1.02221 -1.59300
 F -1.69495 -1.64116 0.82077
 H 2.48807 1.12057 -0.13492
 H -1.91954 1.26712 -0.48882
 H 2.00805 0.57295 1.02804
 H -2.48791 0.84295 0.71905
 H 3.05758 -0.41080 0.52855
 H -3.05980 0.08160 -0.63421
13
bifur_IRC_Distances_MW_output/new_data/bifur_traj4_Distances point 346
C 1.18172 -0.44731 -0.46348
 C -1.20698 -0.56965 0.16748
 C -0.01039 -0.52455 -0.16083
 C 2.24334 0.25422 0.29609
 C -2.22509 0.47687 -0.08314
 F 1.62474 -1.02771 -1.58874
 F -1.69431 -1.64024 0.82021
 H 2.47959 1.11655 -0.12121
 H -1.92405 1.26524 -0.47626
 H 2.01374 0.57723 1.01254
 H -2.48024 0.84589 0.70167
 H 3.05588 -0.40927 0.53085
 H -3.05795 0.08274 -0.63518
13
bifur_IRC_Distances_MW_output/new_data/bifur_traj4_Distances point 347
C 1.18042 -0.44878 -0.46143
 C -1.20583 -0.56890 0.16717
 C -0.01035 -0.52426 -0.15982
 C 2.24176 0.25453 0.29659
 C -2.22339 0.47764 -0.08475
 F 1.62344 -1.03350 -1.58426
 F -1.69355 -1.63934 0.81959
 H 2.47093 1.11266 -0.10742
 H -1.92845 1.26346 -0.46359
 H 2.01939 0.58145 0.99675
 H -2.47247 0.84870 0.68408
 H 3.05408 -0.40758 0.53317
 H -3.05598 0.08393 -0.63609
13
bifur_IRC_Distances_MW_output/new_data/bifur_traj4_Distances point 348
C 1.17901 -0.45025 -0.45934
 C -1.20455 -0.56814 0.16688
 C -0.01029 -0.52387 -0.15878
 C 2.24009 0.25491 0.29697
 C -2.22162 0.47837 -0.08626
 F 1.62193 -1.03948 -1.57964
 F -1.69258 -1.63852 0.81889
 H 2.46250 1.10924 -0.09450
 H -1.93241 1.26196 -0.45157
 H 2.02469 0.58529 0.98150
 H -2.46504 0.85108 0.66733
 H 3.05221 -0.40573 0.53538
 H -3.05393 0.08512 -0.63686
13
bifur_IRC_Distances_MW_output/new_data/bifur_traj4_Distances point 349
C 1.17746 -0.45162 -0.45730
 C -1.20313 -0.56737 0.16662
 C -0.01022 -0.52327 -0.15775
 C 2.23838 0.25539 0.29718
 C -2.21981 0.47903 -0.08756
 F 1.62013 -1.04552 -1.57501
 F -1.69129 -1.63786 0.81808
 H 2.45479 1.10671 -0.08352
 H -1.93554 1.26095 -0.44110
 H 2.02922 0.58838 0.96776
 H -2.45848 0.85270 0.65268
 H 3.05032 -0.40375 0.53733
 H -3.05183 0.08624 -0.63742
13
bifur_IRC_Distances_MW_output/new_data/bifur_traj4_Distances point 350
C 1.17576 -0.45282 -0.45538
 C -1.20153 -0.56663 0.16640
 C -0.01014 -0.52239 -0.15676
 C 2.23666 0.25598 0.29710
 C -2.21801 0.47954 -0.08850
 F 1.61797 -1.05146 -1.57052
 F -1.68957 -1.63746 0.81711
 H 2.44837 1.10550 -0.07576
 H -1.93738 1.26069 -0.43325
 H 2.03253 0.59029 0.95673
 H -2.45337 0.85317 0.64161
 H 3.04846 -0.40164 0.53885
 H -3.04974 0.08723 -0.63763
13
bifur_IRC_Distances_MW_output/new_data/bifur_traj4_Distances point 351
C 1.17391 -0.45375 -0.45369
 C -1.19973 -0.56592 0.16625
 C -0.01005 -0.52115 -0.15588
 C 2.23496 0.25672 0.29666
 C -2.21626 0.47985 -0.08895
 F 1.61538 -1.05710 -1.56633
 F -1.68731 -1.63744 0.81595
 H 2.44385 1.10611 -0.07260
 H -1.93745 1.26141 -0.42917
 H 2.03410 0.59059 0.94970
 H -2.45036 0.85209 0.63570
 H 3.04667 -0.39942 0.53975
 H -3.04770 0.08802 -0.63740
13
bifur_IRC_Distances_MW_output/new_data/bifur_traj4_Distances point 352
C 1.17190 -0.45433 -0.45230
 C -1.19774 -0.56527 0.16617
 C -0.00994 -0.51949 -0.15516
 C 2.23334 0.25760 0.29580
 C -2.21462 0.47991 -0.08876
 F 1.61232 -1.06226 -1.56262
 F -1.68444 -1.63788 0.81455
 H 2.44172 1.10885 -0.07510
 H -1.93536 1.26330 -0.42978
 H 2.03354 0.58894 0.94771
 H -2.44995 0.84916 0.63625
 H 3.04502 -0.39712 0.53986
 H -3.04578 0.08856 -0.63662
13
bifur_IRC_Distances_MW_output/new_data/bifur_traj4_Distances point 353
C 1.17190 -0.45433 -0.45230
 C -1.19774 -0.56527 0.16617
 C -0.00994 -0.51949 -0.15516
 C 2.23334 0.25760 0.29580
 C -2.21462 0.47991 -0.08876
 F 1.61232 -1.06225 -1.56262
 F -1.68444 -1.63788 0.81455
 H 2.44172 1.10885 -0.07510
 H -1.93536 1.26330 -0.42978
 H 2.03354 0.58894 0.94771
 H -2.44995 0.84916 0.63625
 H 3.04502 -0.39712 0.53986
 H -3.04578 0.08856 -0.63662
13
bifur_IRC_Distances_MW_output/new_data/bifur_traj4_Distances point 354
C 1.16752 -0.45440 -0.45053
 C -1.19324 -0.56418 0.16621
 C -0.00971 -0.51492 -0.15426
 C 2.23038 0.25976 0.29283
 C -2.21174 0.47928 -0.08651
 F 1.60492 -1.07091 -1.55676
 F -1.67697 -1.64010 0.81108
 H 2.44470 1.12059 -0.09706
 H -1.92487 1.27043 -0.44506
 H 2.02611 0.57996 0.95906
 H -2.45693 0.83795 0.65674
 H 3.04220 -0.39236 0.53774
 H -3.04237 0.08888 -0.63349
13
bifur_IRC_Distances_MW_output/new_data/bifur_traj4_Distances point 355
C 1.16517 -0.45403 -0.44998
 C -1.19077 -0.56368 0.16630
 C -0.00959 -0.51210 -0.15401
 C 2.22901 0.26100 0.29088
 C -2.21044 0.47869 -0.08469
 F 1.60072 -1.07469 -1.55435
 F -1.67257 -1.64170 0.80909
 H 2.44883 1.12873 -0.11425
 H -1.91733 1.27521 -0.45783
 H 2.02013 0.57339 0.97030
 H -2.46328 0.83036 0.67410
 H 3.04095 -0.38993 0.53583
 H -3.04082 0.08875 -0.63139
13
bifur_IRC_Distances_MW_output/new_data/bifur_traj4_Distances point 356
C 1.16271 -0.45353 -0.44950
 C -1.18819 -0.56315 0.16641
 C -0.00947 -0.50899 -0.15380
 C 2.22765 0.26229 0.28876
 C -2.20917 0.47800 -0.08265
 F 1.59623 -1.07845 -1.55199
 F -1.66783 -1.64345 0.80698
 H 2.45380 1.13767 -0.13359
 H -1.90902 1.28042 -0.47230
 H 2.01344 0.56610 0.98332
 H -2.47061 0.82204 0.69383
 H 3.03972 -0.38746 0.53364
 H -3.03927 0.08851 -0.62912
13
bifur_IRC_Distances_MW_output/new_data/bifur_traj4_Distances point 357
C 1.16011 -0.45299 -0.44896
 C -1.18547 -0.56256 0.16654
 C -0.00936 -0.50560 -0.15359
 C 2.22627 0.26364 0.28653
 C -2.20788 0.47726 -0.08053
 F 1.59148 -1.08243 -1.54944
 F -1.66281 -1.64526 0.80479
 H 2.45901 1.14698 -0.15378
 H -1.90043 1.28584 -0.48736
 H 2.00658 0.55851 0.99682
 H -2.47829 0.81333 0.71443
 H 3.03844 -0.38492 0.53138
 H -3.03767 0.08821 -0.62682
13
bifur_IRC_Distances_MW_output/new_data/bifur_traj4_Distances point 358
C 1.15737 -0.45247 -0.44827
 C -1.18260 -0.56185 0.16665
 C -0.00926 -0.50193 -0.15329
 C 2.22482 0.26501 0.28426
 C -2.20651 0.47652 -0.07845
 F 1.58646 -1.08685 -1.54652
 F -1.65753 -1.64704 0.80253
 H 2.46397 1.15629 -0.17383
 H -1.89195 1.29127 -0.50211
 H 1.99997 0.55095 1.00978
 H -2.48584 0.80451 0.73467
 H 3.03707 -0.38231 0.52921
 H -3.03595 0.08789 -0.62462
13
bifur_IRC_Distances_MW_output/new_data/bifur_traj4_Distances point 359
C 1.15445 -0.45202 -0.44734
 C -1.17958 -0.56098 0.16676
 C -0.00917 -0.49793 -0.15288
 C 2.22329 0.26640 0.28197
 C -2.20505 0.47581 -0.07649
 F 1.58117 -1.09188 -1.54306
 F -1.65202 -1.64872 0.80022
 H 2.46828 1.16533 -0.19292
 H -1.88395 1.29657 -0.51584
 H 1.99399 0.54368 1.02134
 H -2.49288 0.79580 0.75360
 H 3.03555 -0.37964 0.52727
 H -3.03408 0.08757 -0.62263
13
bifur_IRC_Distances_MW_output/new_data/bifur_traj4_Distances point 360
C 1.15134 -0.45168 -0.44610
 C -1.17640 -0.55992 0.16685
 C -0.00908 -0.49358 -0.15229
 C 2.22167 0.26779 0.27973
 C -2.20350 0.47516 -0.07477
 F 1.57559 -1.09766 -1.53891
 F -1.64629 -1.65023 0.79787
 H 2.47162 1.17385 -0.21036
 H -1.87673 1.30160 -0.52790
 H 1.98900 0.53694 1.03078
 H -2.49908 0.78740 0.77036
 H 3.03388 -0.37693 0.52568
 H -3.03203 0.08726 -0.62095
13
bifur_IRC_Distances_MW_output/new_data/bifur_traj4_Distances point 361
C 1.14806 -0.45145 -0.44448
 C -1.17307 -0.55861 0.16693
 C -0.00900 -0.48880 -0.15148
 C 2.22000 0.26915 0.27755
 C -2.20186 0.47458 -0.07334
 F 1.56972 -1.10428 -1.53398
 F -1.64036 -1.65151 0.79554
 H 2.47373 1.18160 -0.22551
 H -1.87064 1.30623 -0.53772
 H 1.98534 0.53093 1.03743
 H -2.50419 0.77949 0.78421
 H 3.03205 -0.37426 0.52457
 H -3.02980 0.08695 -0.61972
13
bifur_IRC_Distances_MW_output/new_data/bifur_traj4_Distances point 362
C 1.14462 -0.45135 -0.44243
 C -1.16963 -0.55701 0.16700
 C -0.00894 -0.48354 -0.15040
 C 2.21832 0.27045 0.27548
 C -2.20019 0.47409 -0.07229
 F 1.56358 -1.11178 -1.52819
 F -1.63425 -1.65248 0.79327
 H 2.47443 1.18834 -0.23777
 H -1.86603 1.31031 -0.54476
 H 1.98337 0.52585 1.04066
 H -2.50797 0.77224 0.79445
 H 3.03009 -0.37172 0.52408
 H -3.02741 0.08659 -0.61909
13
bifur_IRC_Distances_MW_output/new_data/bifur_traj4_Distances point 363
C 1.14108 -0.45136 -0.43993
 C -1.16613 -0.55508 0.16709
 C -0.00888 -0.47771 -0.14898
 C 2.21672 0.27163 0.27356
 C -2.19858 0.47369 -0.07171
 F 1.55721 -1.12011 -1.52152
 F -1.62802 -1.65305 0.79116
 H 2.47357 1.19386 -0.24661
 H -1.86328 1.31372 -0.54851
 H 1.98343 0.52189 1.03991
 H -2.51026 0.76585 0.80043
 H 3.02806 -0.36946 0.52433
 H -3.02494 0.08613 -0.61921
13
bifur_IRC_Distances_MW_output/new_data/bifur_traj4_Distances point 364
C 1.14108 -0.45136 -0.43993
 C -1.16613 -0.55508 0.16709
 C -0.00888 -0.47771 -0.14898
 C 2.21672 0.27163 0.27356
 C -2.19858 0.47369 -0.07171
 F 1.55721 -1.12011 -1.52152
 F -1.62802 -1.65305 0.79116
 H 2.47357 1.19386 -0.24662
 H -1.86328 1.31372 -0.54851
 H 1.98343 0.52189 1.03992
 H -2.51026 0.76585 0.80044
 H 3.02806 -0.36946 0.52433
 H -3.02494 0.08613 -0.61921
13
bifur_IRC_Distances_MW_output/new_data/bifur_traj4_Distances point 365
C 1.13396 -0.45157 -0.43359
 C -1.15924 -0.55011 0.16740
 C -0.00882 -0.46426 -0.14500
 C 2.21417 0.27345 0.27029
 C -2.19590 0.47313 -0.07211
 F 1.54409 -1.13875 -1.50586
 F -1.61555 -1.65277 0.78783
 H 2.46730 1.20056 -0.25257
 H -1.86443 1.31810 -0.54488
 H 1.99053 0.51781 1.02524
 H -2.51018 0.75623 0.79810
 H 3.02413 -0.36638 0.52743
 H -3.02006 0.08458 -0.62227
13
bifur_IRC_Distances_MW_output/new_data/bifur_traj4_Distances point 366
C 1.13056 -0.45170 -0.42988
 C -1.15602 -0.54711 0.16768
 C -0.00881 -0.45670 -0.14242
 C 2.21341 0.27402 0.26897
 C -2.19503 0.47295 -0.07311
 F 1.53754 -1.14862 -1.49721
 F -1.60951 -1.65187 0.78680
 H 2.46227 1.20168 -0.24969
 H -1.86848 1.31900 -0.53758
 H 1.99757 0.51767 1.01150
 H -2.50805 0.75310 0.78989
 H 3.02241 -0.36580 0.53033
 H -3.01785 0.08337 -0.62528
13
bifur_IRC_Distances_MW_output/new_data/bifur_traj4_Distances point 367
C 1.12734 -0.45178 -0.42590
 C -1.15303 -0.54382 0.16807
 C -0.00881 -0.44866 -0.13949
 C 2.21306 0.27437 0.26783
 C -2.19455 0.47279 -0.07455
 F 1.53108 -1.15857 -1.48824
 F -1.60366 -1.65049 0.78626
 H 2.45641 1.20153 -0.24352
 H -1.87458 1.31915 -0.52717
 H 2.00660 0.51859 0.99415
 H -2.50491 0.75096 0.77774
 H 3.02094 -0.36590 0.53403
 H -3.01589 0.08183 -0.62921
13
bifur_IRC_Distances_MW_output/new_data/bifur_traj4_Distances point 368
C 1.12432 -0.45176 -0.42175
 C -1.15026 -0.54026 0.16858
 C -0.00882 -0.44014 -0.13624
 C 2.21315 0.27450 0.26684
 C -2.19449 0.47262 -0.07636
 F 1.52471 -1.16847 -1.47911
 F -1.59797 -1.64869 0.78622
 H 2.45011 1.20040 -0.23482
 H -1.88240 1.31870 -0.51431
 H 2.01726 0.52029 0.97395
 H -2.50115 0.74957 0.76254
 H 3.01977 -0.36667 0.53842
 H -3.01423 0.07992 -0.63395
13
bifur_IRC_Distances_MW_output/new_data/bifur_traj4_Distances point 369
C 1.12147 -0.45161 -0.41748
 C -1.14770 -0.53647 0.16922
 C -0.00883 -0.43110 -0.13271
 C 2.21369 0.27444 0.26591
 C -2.19486 0.47241 -0.07842
 F 1.51838 -1.17819 -1.46993
 F -1.59238 -1.64655 0.78663
 H 2.44378 1.19861 -0.22448
 H -1.89159 1.31782 -0.49976
 H 2.02918 0.52247 0.95170
 H -2.49720 0.74866 0.74531
 H 3.01892 -0.36809 0.54339
 H -3.01287 0.07760 -0.63941
13
bifur_IRC_Distances_MW_output/new_data/bifur_traj4_Distances point 370
C 1.11880 -0.45124 -0.41316
 C -1.14533 -0.53244 0.17002
 C -0.00886 -0.42148 -0.12895
 C 2.21472 0.27421 0.26498
 C -2.19571 0.47210 -0.08061
 F 1.51203 -1.18764 -1.46082
 F -1.58679 -1.64413 0.78749
 H 2.43792 1.19653 -0.21357
 H -1.90174 1.31672 -0.48438
 H 2.04196 0.52479 0.92838
 H -2.49357 0.74790 0.72729
 H 3.01844 -0.37014 0.54881
 H -3.01187 0.07482 -0.64548
13
bifur_IRC_Distances_MW_output/new_data/bifur_traj4_Distances point 371
C 1.11630 -0.45056 -0.40891
 C -1.14313 -0.52820 0.17099
 C -0.00891 -0.41117 -0.12500
 C 2.21628 0.27383 0.26396
 C -2.19710 0.47163 -0.08280
 F 1.50560 -1.19663 -1.45195
 F -1.58109 -1.64152 0.78875
 H 2.43311 1.19458 -0.20340
 H -1.91242 1.31559 -0.46927
 H 2.05515 0.52686 0.90523
 H -2.49088 0.74693 0.70998
 H 3.01838 -0.37285 0.55451
 H -3.01130 0.07150 -0.65208
13
bifur_IRC_Distances_MW_output/new_data/bifur_traj4_Distances point 372
C 1.11398 -0.44946 -0.40484
 C -1.14112 -0.52377 0.17214
 C -0.00898 -0.40006 -0.12098
 C 2.21845 0.27332 0.26277
 C -2.19911 0.47092 -0.08479
 F 1.49903 -1.20488 -1.44361
 F -1.57518 -1.63884 0.79033
 H 2.43012 1.19323 -0.19563
 H -1.92308 1.31468 -0.45582
 H 2.06817 0.52821 0.88388
 H -2.48988 0.74534 0.69537
 H 3.01883 -0.37626 0.56026
 H -3.01123 0.06757 -0.65907
13
bifur_IRC_Distances_MW_output/new_data/bifur_traj4_Distances point 373
C 1.11188 -0.44781 -0.40117
 C -1.13930 -0.51922 0.17346
 C -0.00909 -0.38815 -0.11702
 C 2.22129 0.27269 0.26132
 C -2.20182 0.46991 -0.08635
 F 1.49235 -1.21200 -1.43617
 F -1.56902 -1.63625 0.79214
 H 2.42978 1.19301 -0.19220
 H -1.93305 1.31423 -0.44574
 H 2.08028 0.52834 0.86642
 H -2.49142 0.74268 0.68584
 H 3.01989 -0.38041 0.56575
 H -3.01178 0.06298 -0.66629
13
bifur_IRC_Distances_MW_output/new_data/bifur_traj4_Distances point 374
C 1.11006 -0.44551 -0.39810
 C -1.13772 -0.51467 0.17494
 C -0.00926 -0.37557 -0.11330
 C 2.22483 0.27197 0.25956
 C -2.20525 0.46854 -0.08726
 F 1.48564 -1.21760 -1.43007
 F -1.56260 -1.63394 0.79403
 H 2.43283 1.19437 -0.19488
 H -1.94161 1.31448 -0.44068
 H 2.09069 0.52683 0.85496
 H -2.49620 0.73861 0.68364
 H 3.02162 -0.38527 0.57063
 H -3.01302 0.05776 -0.67347
13
bifur_IRC_Distances_MW_output/new_data/bifur_traj4_Distances point 375
C 1.11006 -0.44551 -0.39810
 C -1.13772 -0.51467 0.17494
 C -0.00926 -0.37557 -0.11330
 C 2.22483 0.27197 0.25956
 C -2.20525 0.46854 -0.08726
 F 1.48564 -1.21760 -1.43007
 F -1.56260 -1.63394 0.79403
 H 2.43283 1.19438 -0.19488
 H -1.94161 1.31448 -0.44068
 H 2.09068 0.52682 0.85497
 H -2.49620 0.73861 0.68364
 H 3.02162 -0.38527 0.57063
 H -3.01302 0.05776 -0.67347
13
bifur_IRC_Distances_MW_output/new_data/bifur_traj4_Distances point 376
C 1.10730 -0.43912 -0.39423
 C -1.13531 -0.50609 0.17817
 C -0.00976 -0.34956 -0.10712
 C 2.23353 0.27040 0.25520
 C -2.21388 0.46480 -0.08674
 F 1.47266 -1.22345 -1.42277
 F -1.54945 -1.63065 0.79745
 H 2.44948 1.20231 -0.22078
 H -1.95274 1.31727 -0.44830
 H 2.10453 0.51849 0.85386
 H -2.51582 0.72609 0.70448
 H 3.02688 -0.39656 0.57752
 H -3.01742 0.04605 -0.68674
13
bifur_IRC_Distances_MW_output/new_data/bifur_traj4_Distances point 377
C 1.10633 -0.43531 -0.39332
 C -1.13443 -0.50220 0.17981
 C -0.01008 -0.33673 -0.10469
 C 2.23836 0.26962 0.25274
 C -2.21873 0.46259 -0.08547
 F 1.46657 -1.22405 -1.42130
 F -1.54296 -1.62967 0.79883
 H 2.46190 1.20838 -0.24210
 H -1.95544 1.31960 -0.45964
 H 2.10814 0.51222 0.86281
 H -2.52949 0.71818 0.72541
 H 3.03013 -0.40258 0.57953
 H -3.02030 0.03995 -0.69261
13
bifur_IRC_Distances_MW_output/new_data/bifur_traj4_Distances point 378
C 1.10555 -0.43130 -0.39287
 C -1.13372 -0.49858 0.18143
 C -0.01043 -0.32425 -0.10257
 C 2.24328 0.26885 0.25021
 C -2.22370 0.46027 -0.08378
 F 1.46080 -1.22362 -1.42083
 F -1.53665 -1.62901 0.80002
 H 2.47587 1.21524 -0.26668
 H -1.95681 1.32228 -0.47409
 H 2.11021 0.50517 0.87578
 H -2.54457 0.70969 0.75055
 H 3.03359 -0.40864 0.58083
 H -3.02342 0.03388 -0.69800
13
bifur_IRC_Distances_MW_output/new_data/bifur_traj4_Distances point 379
C 1.10491 -0.42724 -0.39270
 C -1.13314 -0.49518 0.18302
 C -0.01079 -0.31219 -0.10063
 C 2.24822 0.26809 0.24768
 C -2.22870 0.45793 -0.08189
 F 1.45532 -1.22254 -1.42097
 F -1.53058 -1.62852 0.80107
 H 2.49052 1.22240 -0.29265
 H -1.95743 1.32509 -0.49002
 H 2.11140 0.49782 0.89081
 H -2.56023 0.70105 0.77763
 H 3.03713 -0.41464 0.58172
 H -3.02665 0.02793 -0.70307
13
bifur_IRC_Distances_MW_output/new_data/bifur_traj4_Distances point 380
C 1.10439 -0.42322 -0.39263
 C -1.13267 -0.49190 0.18458
 C -0.01116 -0.30050 -0.09876
 C 2.25314 0.26732 0.24522
 C -2.23367 0.45562 -0.07999
 F 1.45012 -1.22117 -1.42138
 F -1.52477 -1.62807 0.80210
 H 2.50516 1.22941 -0.31839
 H -1.95795 1.32779 -0.50595
 H 2.11239 0.49059 0.90608
 H -2.57577 0.69262 0.80463
 H 3.04071 -0.42060 0.58250
 H -3.02991 0.02211 -0.70800
13
bifur_IRC_Distances_MW_output/new_data/bifur_traj4_Distances point 381
C 1.10397 -0.41930 -0.39253
 C -1.13232 -0.48867 0.18614
 C -0.01152 -0.28909 -0.09683
 C 2.25804 0.26651 0.24289
 C -2.23862 0.45337 -0.07824
 F 1.44515 -1.21976 -1.42178
 F -1.51925 -1.62749 0.80321
 H 2.51924 1.23587 -0.34257
 H -1.95896 1.33018 -0.52064
 H 2.11380 0.48387 0.92005
 H -2.59064 0.68470 0.82988
 H 3.04428 -0.42657 0.58346
 H -3.03318 0.01638 -0.71302
13
bifur_IRC_Distances_MW_output/new_data/bifur_traj4_Distances point 382
C 1.10365 -0.41552 -0.39228
 C -1.13209 -0.48539 0.18771
 C -0.01188 -0.27782 -0.09472
 C 2.26300 0.26562 0.24072
 C -2.24359 0.45122 -0.07681
 F 1.44038 -1.21851 -1.42196
 F -1.51402 -1.62665 0.80453
 H 2.53235 1.24143 -0.36408
 H -1.96105 1.33209 -0.53300
 H 2.11626 0.47795 0.93139
 H -2.60443 0.67758 0.85197
 H 3.04787 -0.43266 0.58490
 H -3.03645 0.01067 -0.71837
13
bifur_IRC_Distances_MW_output/new_data/bifur_traj4_Distances point 383
C 1.10343 -0.41187 -0.39177
 C -1.13200 -0.48195 0.18932
 C -0.01223 -0.26653 -0.09233
 C 2.26806 0.26460 0.23875
 C -2.24866 0.44917 -0.07580
 F 1.43578 -1.21760 -1.42173
 F -1.50908 -1.62541 0.80617
 H 2.54415 1.24576 -0.38197
 H -1.96476 1.33332 -0.54208
 H 2.12032 0.47313 0.93892
 H -2.61678 0.67148 0.86970
 H 3.05151 -0.43900 0.58709
 H -3.03975 0.00491 -0.72428
13
bifur_IRC_Distances_MW_output/new_data/bifur_traj4_Distances point 384
C 1.10333 -0.40838 -0.39091
 C -1.13207 -0.47827 0.19100
 C -0.01257 -0.25509 -0.08958
 C 2.27331 0.26341 0.23702
 C -2.25388 0.44724 -0.07535
 F 1.43133 -1.21715 -1.42093
 F -1.50444 -1.62365 0.80823
 H 2.55436 1.24856 -0.39537
 H -1.97063 1.33372 -0.54697
 H 2.12652 0.46968 0.94156
 H -2.62738 0.66664 0.88196
 H 3.05523 -0.44571 0.59032
 H -3.04310 -0.00099 -0.73100
13
bifur_IRC_Distances_MW_output/new_data/bifur_traj4_Distances point 385
C 1.10336 -0.40504 -0.38963
 C -1.13234 -0.47428 0.19276
 C -0.01290 -0.24337 -0.08638
 C 2.27882 0.26201 0.23556
 C -2.25931 0.44544 -0.07556
 F 1.42701 -1.21727 -1.41942
 F -1.50013 -1.62123 0.81085
 H 2.56270 1.24956 -0.40348
 H -1.97911 1.33313 -0.54688
 H 2.13531 0.46782 0.93833
 H -2.63595 0.66325 0.88775
 H 3.05906 -0.45291 0.59484
 H -3.04653 -0.00710 -0.73874
13
bifur_IRC_Distances_MW_output/new_data/bifur_traj4_Distances point 386
C 1.10336 -0.40504 -0.38963
 C -1.13234 -0.47428 0.19276
 C -0.01290 -0.24337 -0.08638
 C 2.27882 0.26201 0.23556
 C -2.25931 0.44544 -0.07556
 F 1.42701 -1.21727 -1.41942
 F -1.50013 -1.62123 0.81085
 H 2.56270 1.24956 -0.40348
 H -1.97911 1.33313 -0.54688
 H 2.13531 0.46782 0.93833
 H -2.63595 0.66325 0.88775
 H 3.05906 -0.45291 0.59484
 H -3.04653 -0.00710 -0.73874
13
bifur_IRC_Distances_MW_output/new_data/bifur_traj4_Distances point 387
C 1.10388 -0.39888 -0.38573
 C -1.13352 -0.46522 0.19657
 C -0.01351 -0.21902 -0.07859
 C 2.29069 0.25852 0.23348
 C -2.27090 0.44225 -0.07812
 F 1.41882 -1.21941 -1.41407
 F -1.49256 -1.61422 0.81798
 H 2.57340 1.24568 -0.40234
 H -2.00458 1.32875 -0.53020
 H 2.16138 0.46929 0.91239
 H -2.64653 0.66128 0.87797
 H 3.06714 -0.46890 0.60822
 H -3.05371 -0.02012 -0.75754
13
bifur_IRC_Distances_MW_output/new_data/bifur_traj4_Distances point 388
C 1.10436 -0.39605 -0.38324
 C -1.13440 -0.46027 0.19861
 C -0.01380 -0.20655 -0.07417
 C 2.29698 0.25649 0.23280
 C -2.27700 0.44083 -0.08032
 F 1.41497 -1.22127 -1.41043
 F -1.48929 -1.60975 0.82242
 H 2.57624 1.24125 -0.39425
 H -2.02087 1.32522 -0.51472
 H 2.17793 0.47223 0.89097
 H -2.64903 0.66236 0.86382
 H 3.07137 -0.47751 0.61682
 H -3.05744 -0.02698 -0.76831
13
bifur_IRC_Distances_MW_output/new_data/bifur_traj4_Distances point 389
C 1.10495 -0.39328 -0.38059
 C -1.13544 -0.45514 0.20072
 C -0.01408 -0.19395 -0.06956
 C 2.30347 0.25434 0.23224
 C -2.28327 0.43946 -0.08285
 F 1.41124 -1.22335 -1.40647
 F -1.48623 -1.60487 0.82729
 H 2.57829 1.23589 -0.38338
 H -2.03850 1.32118 -0.49649
 H 2.19577 0.47596 0.86630
 H -2.65062 0.66422 0.84618
 H 3.07572 -0.48640 0.62623
 H -3.06129 -0.03407 -0.77962
13
bifur_IRC_Distances_MW_output/new_data/bifur_traj4_Distances point 390
C 1.10564 -0.39043 -0.37793
 C -1.13659 -0.44990 0.20292
 C -0.01438 -0.18112 -0.06488
 C 2.31021 0.25211 0.23168
 C -2.28979 0.43803 -0.08545
 F 1.40753 -1.22532 -1.40253
 F -1.48323 -1.59978 0.83242
 H 2.58054 1.23031 -0.37202
 H -2.05665 1.31700 -0.47752
 H 2.21407 0.47984 0.84072
 H -2.65231 0.66625 0.82781
 H 3.08029 -0.49557 0.63604
 H -3.06534 -0.04143 -0.79126
13
bifur_IRC_Distances_MW_output/new_data/bifur_traj4_Distances point 391
C 1.10643 -0.38733 -0.37547
 C -1.13785 -0.44458 0.20520
 C -0.01471 -0.16788 -0.06025
 C 2.31730 0.24983 0.23098
 C -2.29666 0.43645 -0.08783
 F 1.40375 -1.22680 -1.39898
 F -1.48009 -1.59469 0.83762
 H 2.58410 1.22526 -0.36278
 H -2.07446 1.31301 -0.46007
 H 2.23196 0.48317 0.81693
 H -2.65526 0.66777 0.81187
 H 3.08518 -0.50508 0.64579
 H -3.06970 -0.04914 -0.80303
13
bifur_IRC_Distances_MW_output/new_data/bifur_traj4_Distances point 392
C 1.10731 -0.38377 -0.37343
 C -1.13916 -0.43930 0.20755
 C -0.01510 -0.15417 -0.05581
 C 2.32478 0.24755 0.23001
 C -2.30394 0.43461 -0.08964
 F 1.39981 -1.22729 -1.39630
 F -1.47664 -1.58990 0.84262
 H 2.59015 1.22159 -0.35868
 H -2.09089 1.30962 -0.44680
 H 2.24835 0.48518 0.79815
 H -2.66068 0.66806 0.80205
 H 3.09049 -0.51496 0.65492
 H -3.07448 -0.05720 -0.81466
13
bifur_IRC_Distances_MW_output/new_data/bifur_traj4_Distances point 393
C 1.10824 -0.37967 -0.37203
 C -1.14049 -0.43423 0.20992
 C -0.01555 -0.14015 -0.05175
 C 2.33255 0.24535 0.22866
 C -2.31156 0.43244 -0.09053
 F 1.39569 -1.22638 -1.39497
 F -1.47276 -1.58578 0.84701
 H 2.59961 1.22012 -0.36254
 H -2.10470 1.30723 -0.44040
 H 2.26200 0.48514 0.78769
 H -2.66957 0.66642 0.80194
 H 3.09619 -0.52506 0.66270
 H -3.07965 -0.06542 -0.82571
13
bifur_IRC_Distances_MW_output/new_data/bifur_traj4_Distances point 394
C 1.10913 -0.37509 -0.37141
 C -1.14170 -0.42960 0.21219
 C -0.01607 -0.12624 -0.04826
 C 2.34033 0.24335 0.22689
 C -2.31924 0.42998 -0.09030
 F 1.39145 -1.22394 -1.39516
 F -1.46844 -1.58267 0.85043
 H 2.61264 1.22136 -0.37577
 H -2.11489 1.30615 -0.44244
 H 2.27192 0.48266 0.78752
 H -2.68218 0.66249 0.81340
 H 3.10208 -0.53500 0.66854
 H -3.08503 -0.07346 -0.83565
13
bifur_IRC_Distances_MW_output/new_data/bifur_traj4_Distances point 395
C 1.10989 -0.37022 -0.37146
 C -1.14271 -0.42554 0.21427
 C -0.01663 -0.11289 -0.04538
 C 2.34778 0.24165 0.22475
 C -2.32664 0.42733 -0.08899
 F 1.38713 -1.22028 -1.39664
 F -1.46376 -1.58067 0.85269
 H 2.62853 1.22524 -0.39760
 H -2.12117 1.30641 -0.45256
 H 2.27791 0.47786 0.79719
 H -2.69786 0.65638 0.83562
 H 3.10788 -0.54431 0.67226
 H -3.09035 -0.08095 -0.84415
13
bifur_IRC_Distances_MW_output/new_data/bifur_traj4_Distances point 396
C 1.11043 -0.36533 -0.37199
 C -1.14342 -0.42208 0.21611
 C -0.01721 -0.10039 -0.04306
 C 2.35463 0.24027 0.22236
 C -2.33349 0.42462 -0.08686
 F 1.38275 -1.21597 -1.39891
 F -1.45882 -1.57967 0.85387
 H 2.64610 1.23124 -0.42574
 H -2.12398 1.30783 -0.46891
 H 2.28049 0.47124 0.81437
 H -2.71546 0.64855 0.86582
 H 3.11332 -0.55265 0.67412
 H -3.09534 -0.08767 -0.85116
13
bifur_IRC_Distances_MW_output/new_data/bifur_traj4_Distances point 397
C 1.11043 -0.36533 -0.37199
 C -1.14342 -0.42208 0.21611
 C -0.01721 -0.10039 -0.04306
 C 2.35463 0.24027 0.22236
 C -2.33349 0.42462 -0.08686
 F 1.38275 -1.21597 -1.39891
 F -1.45882 -1.57967 0.85387
 H 2.64610 1.23124 -0.42574
 H -2.12398 1.30783 -0.46891
 H 2.28049 0.47124 0.81437
 H -2.71546 0.64855 0.86582
 H 3.11332 -0.55265 0.67412
 H -3.09534 -0.08766 -0.85116
13
bifur_IRC_Distances_MW_output/new_data/bifur_traj4_Distances point 398
C 1.11066 -0.35627 -0.37347
 C -1.14391 -0.41656 0.21905
 C -0.01834 -0.07814 -0.03961
 C 2.36615 0.23845 0.21720
 C -2.34507 0.41944 -0.08138
 F 1.37392 -1.20767 -1.40364
 F -1.44861 -1.57960 0.85385
 H 2.68171 1.24671 -0.49007
 H -2.12274 1.31289 -0.51064
 H 2.27923 0.45515 0.85931
 H -2.75185 0.63017 0.93662
 H 3.12259 -0.56591 0.67431
 H -3.10376 -0.09866 -0.86153
13
bifur_IRC_Distances_MW_output/new_data/bifur_traj4_Distances point 399
C 1.11040 -0.35231 -0.37404
 C -1.14375 -0.41422 0.22021
 C -0.01887 -0.06822 -0.03821
 C 2.37090 0.23787 0.21465
 C -2.34984 0.41710 -0.07861
 F 1.36949 -1.20446 -1.40529
 F -1.44353 -1.57996 0.85322
 H 2.69800 1.25472 -0.52146
 H -2.12068 1.31581 -0.53155
 H 2.27744 0.44696 0.88161
 H -2.76880 0.62082 0.97126
 H 3.12638 -0.57098 0.67379
 H -3.10713 -0.10312 -0.86558
13
bifur_IRC_Distances_MW_output/new_data/bifur_traj4_Distances point 400
C 1.10994 -0.34880 -0.37432
 C -1.14341 -0.41199 0.22122
 C -0.01936 -0.05890 -0.03687
 C 2.37510 0.23741 0.21223
 C -2.35406 0.41498 -0.07612
 F 1.36510 -1.20218 -1.40613
 F -1.43860 -1.58025 0.85250
 H 2.71249 1.26206 -0.54990
 H -2.11890 1.31855 -0.55010
 H 2.27610 0.43940 0.90096
 H -2.78405 0.61206 1.00234
 H 3.12967 -0.57526 0.67355
 H -3.11002 -0.10708 -0.86936
13
bifur_IRC_Distances_MW_output/new_data/bifur_traj4_Distances point 401
C 1.10935 -0.34573 -0.37421
 C -1.14297 -0.40975 0.22211
 C -0.01982 -0.05000 -0.03550
 C 2.37893 0.23699 0.20999
 C -2.35787 0.41308 -0.07407
 F 1.36077 -1.20091 -1.40603
 F -1.43387 -1.58026 0.85190
 H 2.72486 1.26827 -0.57418
 H -2.11815 1.32082 -0.56505
 H 2.27594 0.43288 0.91588
 H -2.79720 0.60427 1.02837
 H 3.13255 -0.57898 0.67402
 H -3.11251 -0.11070 -0.87324
13
bifur_IRC_Distances_MW_output/new_data/bifur_traj4_Distances point 402
C 1.10868 -0.34306 -0.37368
 C -1.14249 -0.40737 0.22294
 C -0.02025 -0.04132 -0.03400
 C 2.38252 0.23654 0.20798
 C -2.36142 0.41140 -0.07256
 F 1.35651 -1.20067 -1.40492
 F -1.42939 -1.57982 0.85157
 H 2.73493 1.27300 -0.59348
 H -2.11906 1.32242 -0.57546
 H 2.27757 0.42769 0.92532
 H -2.80804 0.59773 1.04832
 H 3.13515 -0.58240 0.67553
 H -3.11470 -0.11413 -0.87755
13
bifur_IRC_Distances_MW_output/new_data/bifur_traj4_Distances point 403
C 1.10802 -0.34075 -0.37268
 C -1.14207 -0.40477 0.22373
 C -0.02065 -0.03270 -0.03231
 C 2.38604 0.23598 0.20623
 C -2.36485 0.40993 -0.07171
 F 1.35235 -1.20144 -1.40276
 F -1.42521 -1.57880 0.85169
 H 2.74260 1.27593 -0.60716
 H -2.12218 1.32315 -0.58060
 H 2.28149 0.42408 0.92841
 H -2.81640 0.59268 1.06134
 H 3.13758 -0.58576 0.67840
 H -3.11672 -0.11754 -0.88259
13
bifur_IRC_Distances_MW_output/new_data/bifur_traj4_Distances point 404
C 1.10741 -0.33878 -0.37122
 C -1.14176 -0.40190 0.22453
 C -0.02101 -0.02407 -0.03039
 C 2.38959 0.23527 0.20477
 C -2.36828 0.40867 -0.07156
 F 1.34835 -1.20313 -1.39962
 F -1.42140 -1.57709 0.85238
 H 2.74783 1.27688 -0.61471
 H -2.12786 1.32289 -0.57995
 H 2.28802 0.42222 0.92463
 H -2.82217 0.58932 1.06686
 H 3.13993 -0.58925 0.68280
 H -3.11865 -0.12103 -0.88852
13
bifur_IRC_Distances_MW_output/new_data/bifur_traj4_Distances point 405
C 1.10695 -0.33710 -0.36939
 C -1.14164 -0.39881 0.22536
 C -0.02135 -0.01553 -0.02824
 C 2.39323 0.23438 0.20362
 C -2.37176 0.40761 -0.07209
 F 1.34464 -1.20550 -1.39572
 F -1.41808 -1.57471 0.85369
 H 2.75082 1.27587 -0.61630
 H -2.13602 1.32164 -0.57376
 H 2.29700 0.42210 0.91436
 H -2.82552 0.58768 1.06513
 H 3.14228 -0.59297 0.68866
 H -3.12058 -0.12467 -0.89532
13
bifur_IRC_Distances_MW_output/new_data/bifur_traj4_Distances point 406
C 1.10669 -0.33564 -0.36736
 C -1.14175 -0.39558 0.22624
 C -0.02164 -0.00722 -0.02594
 C 2.39698 0.23334 0.20276
 C -2.37532 0.40671 -0.07317
 F 1.34129 -1.20819 -1.39147
 F -1.41527 -1.57180 0.85559
 H 2.75216 1.27330 -0.61306
 H -2.14610 1.31960 -0.56322
 H 2.30781 0.42340 0.89913
 H -2.82698 0.58752 1.05761
 H 3.14470 -0.59698 0.69560
 H -3.12257 -0.12846 -0.90273
13
bifur_IRC_Distances_MW_output/new_data/bifur_traj4_Distances point 407
C 1.10666 -0.33426 -0.36531
 C -1.14211 -0.39230 0.22719
 C -0.02192 0.00085 -0.02354
 C 2.40088 0.23216 0.20211
 C -2.37902 0.40589 -0.07458
 F 1.33833 -1.21078 -1.38727
 F -1.41292 -1.56855 0.85797
 H 2.75269 1.26973 -0.60681
 H -2.15738 1.31703 -0.55008
 H 2.31966 0.42561 0.88108
 H -2.82742 0.58838 1.04658
 H 3.14725 -0.60133 0.70317
 H -3.12471 -0.13243 -0.91050
13
bifur_IRC_Distances_MW_output/new_data/bifur_traj4_Distances point 408
C 1.10666 -0.33426 -0.36531
 C -1.14211 -0.39230 0.22719
 C -0.02192 0.00085 -0.02354
 C 2.40088 0.23216 0.20211
 C -2.37902 0.40589 -0.07458
 F 1.33833 -1.21078 -1.38727
 F -1.41292 -1.56855 0.85797
 H 2.75269 1.26973 -0.60681
 H -2.15738 1.31703 -0.55008
 H 2.31966 0.42561 0.88108
 H -2.82742 0.58838 1.04658
 H 3.14725 -0.60133 0.70317
 H -3.12471 -0.13243 -0.91050
13
bifur_IRC_Distances_MW_output/new_data/bifur_traj4_Distances point 409
C 1.10742 -0.33112 -0.36192
 C -1.14361 -0.38591 0.22942
 C -0.02245 0.01643 -0.01868
 C 2.40949 0.22950 0.20109
 C -2.38724 0.40416 -0.07743
 F 1.33348 -1.21386 -1.38090
 F -1.40922 -1.56186 0.86354
 H 2.75526 1.26218 -0.59387
 H -2.18049 1.31146 -0.52401
 H 2.34325 0.43056 0.84634
 H -2.82920 0.59103 1.02451
 H 3.15325 -0.61149 0.71814
 H -3.12993 -0.14107 -0.92622
13
bifur_IRC_Distances_MW_output/new_data/bifur_traj4_Distances point 410
C 1.10827 -0.32903 -0.36103
 C -1.14478 -0.38302 0.23072
 C -0.02275 0.02391 -0.01636
 C 2.41430 0.22808 0.20056
 C -2.39190 0.40307 -0.07832
 F 1.33162 -1.21330 -1.37980
 F -1.40772 -1.55895 0.86631
 H 2.75936 1.25961 -0.59194
 H -2.19054 1.30908 -0.51569
 H 2.35308 0.43211 0.83538
 H -2.83261 0.59166 1.01949
 H 3.15689 -0.61751 0.72427
 H -3.13322 -0.14572 -0.93358
13
bifur_IRC_Distances_MW_output/new_data/bifur_traj4_Distances point 411
C 1.10943 -0.32648 -0.36094
 C -1.14619 -0.38055 0.23211
 C -0.02308 0.03092 -0.01426
 C 2.41933 0.22668 0.19993
 C -2.39684 0.40177 -0.07851
 F 1.33019 -1.21081 -1.38071
 F -1.40640 -1.55674 0.86869
 H 2.76630 1.25874 -0.59582
 H -2.19824 1.30741 -0.51338
 H 2.36022 0.43233 0.83230
 H -2.83873 0.59115 1.02206
 H 3.16093 -0.62404 0.72856
 H -3.13694 -0.15039 -0.94003
13
bifur_IRC_Distances_MW_output/new_data/bifur_traj4_Distances point 412
C 1.11081 -0.32355 -0.36165
 C -1.14772 -0.37864 0.23350
 C -0.02343 0.03719 -0.01247
 C 2.42434 0.22541 0.19918
 C -2.40180 0.40030 -0.07793
 F 1.32918 -1.20647 -1.38358
 F -1.40522 -1.55542 0.87048
 H 2.77595 1.25981 -0.60595
 H -2.20303 1.30662 -0.51776
 H 2.36414 0.43101 0.83787
 H -2.84748 0.58930 1.03286
 H 3.16517 -0.63075 0.73067
 H -3.14090 -0.15482 -0.94523
13
bifur_IRC_Distances_MW_output/new_data/bifur_traj4_Distances point 413
C 1.11227 -0.32043 -0.36301
 C -1.14926 -0.37730 0.23484
 C -0.02377 0.04254 -0.01102
 C 2.42905 0.22431 0.19835
 C -2.40653 0.39875 -0.07667
 F 1.32852 -1.20075 -1.38798
 F -1.40416 -1.55498 0.87160
 H 2.78759 1.26270 -0.62140
 H -2.20488 1.30674 -0.52806
 H 2.36494 0.42828 0.85100
 H -2.85825 0.58621 1.05071
 H 3.16935 -0.63725 0.73067
 H -3.14485 -0.15880 -0.94903
13
bifur_IRC_Distances_MW_output/new_data/bifur_traj4_Distances point 414
C 1.11367 -0.31731 -0.36480
 C -1.15067 -0.37651 0.23605
 C -0.02411 0.04691 -0.00992
 C 2.43326 0.22345 0.19744
 C -2.41079 0.39719 -0.07490
 F 1.32810 -1.19427 -1.39333
 F -1.40318 -1.55531 0.87209
 H 2.80034 1.26707 -0.64069
 H -2.20409 1.30769 -0.54292
 H 2.36302 0.42437 0.86982
 H -2.87023 0.58209 1.07370
 H 3.17324 -0.64317 0.72890
 H -3.14857 -0.16220 -0.95143
13
bifur_IRC_Distances_MW_output/new_data/bifur_traj4_Distances point 415
C 1.11492 -0.31437 -0.36683
 C -1.15187 -0.37620 0.23709
 C -0.02441 0.05030 -0.00917
 C 2.43680 0.22284 0.19648
 C -2.41442 0.39570 -0.07278
 F 1.32784 -1.18759 -1.39907
 F -1.40223 -1.55627 0.87201
 H 2.81336 1.27256 -0.66230
 H -2.20104 1.30936 -0.56086
 H 2.35888 0.41957 0.89236
 H -2.88266 0.57722 1.09985
 H 3.17665 -0.64819 0.72575
 H -3.15184 -0.16492 -0.95253
13
bifur_IRC_Distances_MW_output/new_data/bifur_traj4_Distances point 416
C 1.11591 -0.31176 -0.36890
 C -1.15277 -0.37628 0.23792
 C -0.02467 0.05272 -0.00873
 C 2.43955 0.22250 0.19551
 C -2.41727 0.39436 -0.07048
 F 1.32763 -1.18127 -1.40467
 F -1.40130 -1.55769 0.87145
 H 2.82584 1.27871 -0.68462
 H -2.19627 1.31158 -0.58028
 H 2.35315 0.41424 0.91651
 H -2.89473 0.57190 1.12708
 H 3.17943 -0.65209 0.72167
 H -3.15451 -0.16692 -0.95245
13
bifur_IRC_Distances_MW_output/new_data/bifur_traj4_Distances point 417
C 1.11659 -0.30960 -0.37080
 C -1.15334 -0.37665 0.23852
 C -0.02488 0.05426 -0.00858
 C 2.44146 0.22240 0.19456
 C -2.41930 0.39322 -0.06822
 F 1.32742 -1.17580 -1.40966
 F -1.40038 -1.55936 0.87055
 H 2.83698 1.28498 -0.70594
 H -2.19044 1.31412 -0.59947
 H 2.34657 0.40881 0.94011
 H -2.90569 0.56657 1.15320
 H 3.18149 -0.65474 0.71720
 H -3.15650 -0.16821 -0.95146
13
bifur_IRC_Distances_MW_output/new_data/bifur_traj4_Distances point 418
C 1.11695 -0.30799 -0.37240
 C -1.15357 -0.37718 0.23889
 C -0.02503 0.05509 -0.00867
 C 2.44258 0.22251 0.19371
 C -2.42051 0.39234 -0.06618
 F 1.32716 -1.17154 -1.41367
 F -1.39950 -1.56107 0.86945
 H 2.84613 1.29079 -0.72470
 H -2.18435 1.31667 -0.61675
 H 2.33996 0.40377 0.96112
 H -2.91485 0.56164 1.17622
 H 3.18281 -0.65619 0.71287
 H -3.15777 -0.16884 -0.94990
13
bifur_IRC_Distances_MW_output/new_data/bifur_traj4_Distances point 419
C 1.11695 -0.30799 -0.37240
 C -1.15357 -0.37718 0.23889
 C -0.02503 0.05509 -0.00867
 C 2.44258 0.22251 0.19371
 C -2.42051 0.39234 -0.06618
 F 1.32716 -1.17154 -1.41367
 F -1.39950 -1.56107 0.86945
 H 2.84613 1.29079 -0.72470
 H -2.18435 1.31667 -0.61675
 H 2.33996 0.40376 0.96112
 H -2.91485 0.56164 1.17622
 H 3.18281 -0.65619 0.71287
 H -3.15777 -0.16884 -0.94990
13
bifur_IRC_Distances_MW_output/new_data/bifur_traj4_Distances point 420
C 1.11674 -0.30652 -0.37419
 C -1.15318 -0.37825 0.23897
 C -0.02519 0.05524 -0.00926
 C 2.44272 0.22311 0.19246
 C -2.42081 0.39141 -0.06332
 F 1.32641 -1.16753 -1.41772
 F -1.39792 -1.56384 0.86717
 H 2.85663 1.29917 -0.74981
 H -2.17419 1.32079 -0.64044
 H 2.32959 0.39641 0.98914
 H -2.92587 0.55443 1.20691
 H 3.18336 -0.65591 0.70648
 H -3.15829 -0.16852 -0.94640
13
bifur_IRC_Distances_MW_output/new_data/bifur_traj4_Distances point 421
C 1.11620 -0.30670 -0.37421
 C -1.15260 -0.37860 0.23870
 C -0.02520 0.05487 -0.00966
 C 2.44190 0.22351 0.19212
 C -2.42002 0.39141 -0.06273
 F 1.32587 -1.16808 -1.41739
 F -1.39725 -1.56462 0.86617
 H 2.85732 1.30101 -0.75443
 H -2.17124 1.32194 -0.64491
 H 2.32698 0.39471 0.99387
 H -2.92703 0.55268 1.21240
 H 3.18266 -0.65443 0.70511
 H -3.15761 -0.16771 -0.94503
13
bifur_IRC_Distances_MW_output/new_data/bifur_traj4_Distances point 422
C 1.11539 -0.30747 -0.37358
 C -1.15179 -0.37875 0.23824
 C -0.02516 0.05436 -0.01008
 C 2.44059 0.22394 0.19201
 C -2.41870 0.39171 -0.06280
 F 1.32519 -1.17045 -1.41536
 F -1.39667 -1.56487 0.86535
 H 2.85475 1.30099 -0.75309
 H -2.17022 1.32232 -0.64367
 H 2.32660 0.39458 0.99146
 H -2.92502 0.55238 1.21046
 H 3.18138 -0.65218 0.70526
 H -3.15635 -0.16656 -0.94420
13
bifur_IRC_Distances_MW_output/new_data/bifur_traj4_Distances point 423
C 1.11434 -0.30878 -0.37234
 C -1.15080 -0.37867 0.23761
 C -0.02508 0.05378 -0.01048
 C 2.43888 0.22436 0.19209
 C -2.41693 0.39228 -0.06347
 F 1.32439 -1.17444 -1.41176
 F -1.39616 -1.56461 0.86472
 H 2.84923 1.29925 -0.74626
 H -2.17106 1.32197 -0.63712
 H 2.32834 0.39589 0.98242
 H -2.92016 0.55341 1.20166
 H 3.17960 -0.64931 0.70685
 H -3.15459 -0.16513 -0.94391
13
bifur_IRC_Distances_MW_output/new_data/bifur_traj4_Distances point 424
C 1.11310 -0.31046 -0.37066
 C -1.14964 -0.37845 0.23686
 C -0.02497 0.05316 -0.01087
 C 2.43685 0.22480 0.19229
 C -2.41483 0.39304 -0.06455
 F 1.32346 -1.17962 -1.40700
 F -1.39567 -1.56401 0.86420
 H 2.84166 1.29639 -0.73569
 H -2.17312 1.32116 -0.62693
 H 2.33151 0.39814 0.96876
 H -2.91334 0.55530 1.18815
 H 3.17745 -0.64594 0.70943
 H -3.15245 -0.16351 -0.94399
13
bifur_IRC_Distances_MW_output/new_data/bifur_traj4_Distances point 425
C 1.11170 -0.31235 -0.36876
 C -1.14833 -0.37821 0.23601
 C -0.02485 0.05245 -0.01130
 C 2.43457 0.22531 0.19251
 C -2.41246 0.39389 -0.06576
 F 1.32240 -1.18545 -1.40162
 F -1.39512 -1.56334 0.86364
 H 2.83316 1.29322 -0.72380
 H -2.17539 1.32029 -0.61548
 H 2.33504 0.40062 0.95337
 H -2.90569 0.55738 1.17294
 H 3.17502 -0.64213 0.71231
 H -3.15005 -0.16169 -0.94406
13
bifur_IRC_Distances_MW_output/new_data/bifur_traj4_Distances point 426
C 1.11014 -0.31430 -0.36687
 C -1.14685 -0.37809 0.23509
 C -0.02473 0.05156 -0.01187
 C 2.43200 0.22594 0.19263
 C -2.40982 0.39476 -0.06682
 F 1.32120 -1.19142 -1.39613
 F -1.39439 -1.56291 0.86278
 H 2.82481 1.29061 -0.71315
 H -2.17674 1.31978 -0.60530
 H 2.33774 0.40259 0.93933
 H -2.89832 0.55896 1.15924
 H 3.17237 -0.63786 0.71473
 H -3.14742 -0.15961 -0.94367
13
bifur_IRC_Distances_MW_output/new_data/bifur_traj4_Distances point 427
C 1.10840 -0.31620 -0.36520
 C -1.14514 -0.37828 0.23405
 C -0.02462 0.05034 -0.01268
 C 2.42910 0.22677 0.19255
 C -2.40687 0.39555 -0.06738
 F 1.31986 -1.19709 -1.39102
 F -1.39338 -1.56307 0.86134
 H 2.81764 1.28945 -0.70642
 H -2.17593 1.32008 -0.59907
 H 2.33835 0.40330 0.92987
 H -2.89232 0.55931 1.15041
 H 3.16948 -0.63302 0.71591
 H -3.14457 -0.15715 -0.94235
13
bifur_IRC_Distances_MW_output/new_data/bifur_traj4_Distances point 428
C 1.10645 -0.31795 -0.36397
 C -1.14316 -0.37893 0.23289
 C -0.02453 0.04866 -0.01387
 C 2.42577 0.22789 0.19218
 C -2.40353 0.39621 -0.06716
 F 1.31835 -1.20204 -1.38676
 F -1.39198 -1.56416 0.85900
 H 2.81256 1.29056 -0.70610
 H -2.17179 1.32160 -0.59930
 H 2.33568 0.40205 0.92805
 H -2.88867 0.55777 1.14961
 H 3.16635 -0.62749 0.71505
 H -3.14149 -0.15418 -0.93960
13
bifur_IRC_Distances_MW_output/new_data/bifur_traj4_Distances point 429
C 1.10425 -0.31951 -0.36327
 C -1.14085 -0.38015 0.23156
 C -0.02446 0.04640 -0.01554
 C 2.42192 0.22937 0.19146
 C -2.39974 0.39672 -0.06600
 F 1.31666 -1.20614 -1.38355
 F -1.39012 -1.56636 0.85558
 H 2.80999 1.29433 -0.71346
 H -2.16361 1.32455 -0.60727
 H 2.32904 0.39850 0.93545
 H -2.88782 0.55401 1.15842
 H 3.16290 -0.62112 0.71174
 H -3.13815 -0.15060 -0.93512
13
bifur_IRC_Distances_MW_output/new_data/bifur_traj4_Distances point 430
C 1.10425 -0.31951 -0.36327
 C -1.14085 -0.38015 0.23156
 C -0.02446 0.04640 -0.01554
 C 2.42192 0.22937 0.19146
 C -2.39974 0.39672 -0.06600
 F 1.31666 -1.20614 -1.38355
 F -1.39012 -1.56636 0.85558
 H 2.80999 1.29433 -0.71346
 H -2.16361 1.32455 -0.60727
 H 2.32904 0.39850 0.93545
 H -2.88782 0.55401 1.15842
 H 3.16290 -0.62112 0.71174
 H -3.13815 -0.15060 -0.93512
13
bifur_IRC_Distances_MW_output/new_data/bifur_traj4_Distances point 431
C 1.09877 -0.32254 -0.36311
 C -1.13491 -0.38427 0.22823
 C -0.02440 0.03981 -0.02054
 C 2.41207 0.23349 0.18906
 C -2.39015 0.39747 -0.06111
 F 1.31255 -1.21308 -1.37908
 F -1.38493 -1.57394 0.84545
 H 2.81046 1.30915 -0.74818
 H -2.13546 1.33452 -0.64376
 H 2.30442 0.38515 0.97435
 H -2.89284 0.54039 1.20117
 H 3.15448 -0.60495 0.69829
 H -3.13006 -0.14120 -0.92077
13
bifur_IRC_Distances_MW_output/new_data/bifur_traj4_Distances point 432
C 1.09531 -0.32435 -0.36326
 C -1.13114 -0.38702 0.22613
 C -0.02439 0.03548 -0.02393
 C 2.40581 0.23617 0.18747
 C -2.38408 0.39787 -0.05774
 F 1.30998 -1.21703 -1.37676
 F -1.38158 -1.57898 0.83890
 H 2.81181 1.31920 -0.77214
 H -2.11648 1.34113 -0.66895
 H 2.28765 0.37619 1.00165
 H -2.89708 0.53131 1.23081
 H 3.14919 -0.59468 0.68899
 H -3.12501 -0.13529 -0.91118
13
bifur_IRC_Distances_MW_output/new_data/bifur_traj4_Distances point 433
C 1.09137 -0.32650 -0.36329
 C -1.12687 -0.39003 0.22375
 C -0.02438 0.03065 -0.02780
 C 2.39873 0.23917 0.18575
 C -2.37719 0.39837 -0.05413
 F 1.30705 -1.22185 -1.37374
 F -1.37782 -1.58443 0.83172
 H 2.81266 1.32989 -0.79723
 H -2.09569 1.34826 -0.69549
 H 2.26943 0.36666 1.03024
 H -2.90119 0.52163 1.26191
 H 3.14315 -0.58309 0.67894
 H -3.11927 -0.12873 -0.90062
13
bifur_IRC_Distances_MW_output/new_data/bifur_traj4_Distances point 434
C 1.08710 -0.32901 -0.36302
 C -1.12228 -0.39305 0.22117
 C -0.02437 0.02559 -0.03196
 C 2.39112 0.24231 0.18403
 C -2.36976 0.39901 -0.05064
 F 1.30388 -1.22773 -1.36972
 F -1.37387 -1.58984 0.82432
 H 2.81214 1.34018 -0.82059
 H -2.07477 1.35529 -0.72045
 H 2.25139 0.35751 1.05673
 H -2.90415 0.51224 1.29092
 H 3.13659 -0.57068 0.66906
 H -3.11303 -0.12181 -0.88985
13
bifur_IRC_Distances_MW_output/new_data/bifur_traj4_Distances point 435
C 1.08269 -0.33183 -0.36234
 C -1.11758 -0.39590 0.21848
 C -0.02436 0.02054 -0.03622
 C 2.38330 0.24542 0.18247
 C -2.36209 0.39982 -0.04758
 F 1.30063 -1.23462 -1.36459
 F -1.36999 -1.59486 0.81709
 H 2.80966 1.34915 -0.83993
 H -2.05522 1.36171 -0.74151
 H 2.23493 0.34952 1.07853
 H -2.90519 0.50392 1.31507
 H 3.12974 -0.55802 0.66013
 H -3.10653 -0.11484 -0.87960
13
bifur_IRC_Distances_MW_output/new_data/bifur_traj4_Distances point 436
C 1.07826 -0.33493 -0.36120
 C -1.11292 -0.39847 0.21572
 C -0.02435 0.01563 -0.04043
 C 2.37548 0.24839 0.18114
 C -2.35437 0.40081 -0.04510
 F 1.29742 -1.24241 -1.35835
 F -1.36632 -1.59928 0.81023
 H 2.80493 1.35637 -0.85414
 H -2.03792 1.36723 -0.75752
 H 2.22084 0.34308 1.09439
 H -2.90392 0.49706 1.33302
 H 3.12278 -0.54550 0.65254
 H -3.09992 -0.10797 -0.87030
13
bifur_IRC_Distances_MW_output/new_data/bifur_traj4_Distances point 437
C 1.07385 -0.33828 -0.35960
 C -1.10833 -0.40075 0.21291
 C -0.02433 0.01089 -0.04456
 C 2.36770 0.25121 0.18006
 C -2.34666 0.40196 -0.04323
 F 1.29427 -1.25103 -1.35103
 F -1.36291 -1.60308 0.80376
 H 2.79792 1.36178 -0.86312
 H -2.02305 1.37181 -0.76840
 H 2.20929 0.33825 1.10422
 H -2.90027 0.49170 1.34468
 H 3.11575 -0.53323 0.64635
 H -3.09324 -0.10123 -0.86206
13
bifur_IRC_Distances_MW_output/new_data/bifur_traj4_Distances point 438
C 1.06946 -0.34185 -0.35754
 C -1.10381 -0.40276 0.21003
 C -0.02431 0.00632 -0.04861
 C 2.35997 0.25386 0.17922
 C -2.33896 0.40328 -0.04193
 F 1.29120 -1.26041 -1.34267
 F -1.35976 -1.60631 0.79763
 H 2.78876 1.36553 -0.86727
 H -2.01049 1.37555 -0.77451
 H 2.20014 0.33488 1.10848
 H -2.89438 0.48773 1.35056
 H 3.10867 -0.52121 0.64145
 H -3.08650 -0.09461 -0.85484
13
bifur_IRC_Distances_MW_output/new_data/bifur_traj4_Distances point 439
C 1.06514 -0.34555 -0.35513
 C -1.09942 -0.40451 0.20714
 C -0.02428 0.00196 -0.05256
 C 2.35240 0.25634 0.17858
 C -2.33137 0.40470 -0.04112
 F 1.28823 -1.27027 -1.33353
 F -1.35687 -1.60902 0.79185
 H 2.77791 1.36786 -0.86735
 H -2.00004 1.37854 -0.77658
 H 2.19315 0.33278 1.10806
 H -2.88668 0.48494 1.35157
 H 3.10163 -0.50960 0.63767
 H -3.07980 -0.08818 -0.84860
13
bifur_IRC_Distances_MW_output/new_data/bifur_traj4_Distances point 440
C 1.06105 -0.34920 -0.35258
 C -1.09530 -0.40603 0.20434
 C -0.02426 -0.00212 -0.05630
 C 2.34523 0.25861 0.17812
 C -2.32416 0.40616 -0.04068
 F 1.28547 -1.28003 -1.32421
 F -1.35429 -1.61126 0.78654
 H 2.76632 1.36914 -0.86463
 H -1.99144 1.38090 -0.77583
 H 2.18791 0.33161 1.10451
 H -2.87802 0.48309 1.34925
 H 3.09490 -0.49873 0.63476
 H -3.07340 -0.08214 -0.84329
13
bifur_IRC_Distances_MW_output/new_data/bifur_traj4_Distances point 441
C 1.06105 -0.34920 -0.35258
 C -1.09530 -0.40603 0.20434
 C -0.02426 -0.00212 -0.05630
 C 2.34523 0.25861 0.17812
 C -2.32416 0.40616 -0.04068
 F 1.28547 -1.28003 -1.32421
 F -1.35429 -1.61126 0.78654
 H 2.76632 1.36914 -0.86463
 H -1.99144 1.38090 -0.77583
 H 2.18791 0.33161 1.10451
 H -2.87802 0.48309 1.34925
 H 3.09490 -0.49873 0.63476
 H -3.07340 -0.08214 -0.84329
13
bifur_IRC_Distances_MW_output/new_data/bifur_traj4_Distances point 442
C 1.05409 -0.35560 -0.34808
 C -1.08830 -0.40868 0.19944
 C -0.02424 -0.00954 -0.06302
 C 2.33278 0.26245 0.17753
 C -2.31163 0.40876 -0.04016
 F 1.28103 -1.29680 -1.30788
 F -1.35025 -1.61495 0.77752
 H 2.74528 1.37063 -0.85748
 H -1.97735 1.38459 -0.77264
 H 2.17960 0.33035 1.09656
 H -2.86192 0.48072 1.34278
 H 3.08325 -0.48020 0.62986
 H -3.06235 -0.07174 -0.83443
13
bifur_IRC_Distances_MW_output/new_data/bifur_traj4_Distances point 443
C 1.05136 -0.35813 -0.34666
 C -1.08551 -0.41006 0.19745
 C -0.02424 -0.01313 -0.06604
 C 2.32760 0.26410 0.17729
 C -2.30644 0.40977 -0.03965
 F 1.27952 -1.30287 -1.30212
 F -1.34878 -1.61680 0.77373
 H 2.73774 1.37199 -0.85660
 H -1.97016 1.38645 -0.77388
 H 2.17462 0.32933 1.09675
 H -2.85634 0.47937 1.34298
 H 3.07854 -0.47262 0.62680
 H -3.05792 -0.06741 -0.83006
13
bifur_IRC_Distances_MW_output/new_data/bifur_traj4_Distances point 444
C 1.04926 -0.36004 -0.34611
 C -1.08329 -0.41160 0.19587
 C -0.02426 -0.01678 -0.06884
 C 2.32323 0.26558 0.17704
 C -2.30210 0.41051 -0.03873
 F 1.27861 -1.30675 -1.29880
 F -1.34770 -1.61887 0.77041
 H 2.73342 1.37439 -0.85960
 H -1.96192 1.38858 -0.77915
 H 2.16801 0.32752 1.10242
 H -2.85358 0.47748 1.34800
 H 3.07473 -0.46630 0.62278
 H -3.05441 -0.06373 -0.82528
13
bifur_IRC_Distances_MW_output/new_data/bifur_traj4_Distances point 445
C 1.04783 -0.36130 -0.34651
 C -1.08169 -0.41333 0.19475
 C -0.02428 -0.02050 -0.07135
 C 2.31971 0.26688 0.17677
 C -2.29867 0.41096 -0.03739
 F 1.27837 -1.30833 -1.29812
 F -1.34707 -1.62116 0.76764
 H 2.73246 1.37784 -0.86653
 H -1.95264 1.39098 -0.78854
 H 2.15970 0.32492 1.11368
 H -2.85376 0.47506 1.35786
 H 3.07190 -0.46129 0.61779
 H -3.05187 -0.06074 -0.82005
13
bifur_IRC_Distances_MW_output/new_data/bifur_traj4_Distances point 446
C 1.04699 -0.36209 -0.34766
 C -1.08063 -0.41520 0.19401
 C -0.02428 -0.02438 -0.07356
 C 2.31690 0.26803 0.17654
 C -2.29597 0.41120 -0.03580
 F 1.27876 -1.30805 -1.29958
 F -1.34692 -1.62358 0.76543
 H 2.73400 1.38197 -0.87595
 H -1.94274 1.39352 -0.80068
 H 2.15019 0.32186 1.12878
 H -2.85605 0.47241 1.37077
 H 3.06988 -0.45739 0.61219
 H -3.05012 -0.05830 -0.81449
13
bifur_IRC_Distances_MW_output/new_data/bifur_traj4_Distances point 447
C 1.04658 -0.36264 -0.34931
 C -1.07997 -0.41721 0.19352
 C -0.02425 -0.02861 -0.07556
 C 2.31447 0.26906 0.17641
 C -2.29370 0.41136 -0.03412
 F 1.27971 -1.30655 -1.30249
 F -1.34724 -1.62603 0.76367
 H 2.73678 1.38630 -0.88610
 H -1.93261 1.39607 -0.81394
 H 2.14003 0.31872 1.14567
 H -2.85930 0.46989 1.38464
 H 3.06835 -0.45418 0.60630
 H -3.04887 -0.05617 -0.80868
13
bifur_IRC_Distances_MW_output/new_data/bifur_traj4_Distances point 448
C 1.04646 -0.36317 -0.35124
 C -1.07957 -0.41939 0.19315
 C -0.02417 -0.03340 -0.07747
 C 2.31213 0.27003 0.17641
 C -2.29152 0.41155 -0.03251
 F 1.28117 -1.30442 -1.30620
 F -1.34806 -1.62847 0.76224
 H 2.73972 1.39050 -0.89552
 H -1.92246 1.39852 -0.82704
 H 2.12958 0.31581 1.16270
 H -2.86249 0.46779 1.39777
 H 3.06701 -0.45125 0.60034
 H -3.04780 -0.05409 -0.80262
13
bifur_IRC_Distances_MW_output/new_data/bifur_traj4_Distances point 449
C 1.04650 -0.36389 -0.35325
 C -1.07932 -0.42173 0.19278
 C -0.02405 -0.03892 -0.07939
 C 2.30962 0.27099 0.17662
 C -2.28917 0.41188 -0.03109
 F 1.28309 -1.30214 -1.31016
 F -1.34938 -1.63086 0.76102
 H 2.74181 1.39419 -0.90291
 H -1.91258 1.40077 -0.83880
 H 2.11924 0.31345 1.17840
 H -2.86468 0.46638 1.40863
 H 3.06560 -0.44826 0.59451
 H -3.04668 -0.05184 -0.79637
13
bifur_IRC_Distances_MW_output/new_data/bifur_traj4_Distances point 450
C 1.04661 -0.36495 -0.35514
 C -1.07914 -0.42420 0.19232
 C -0.02386 -0.04519 -0.08135
 C 2.30679 0.27194 0.17708
 C -2.28649 0.41243 -0.03001
 F 1.28543 -1.30020 -1.31382
 F -1.35123 -1.63308 0.75996
 H 2.74212 1.39694 -0.90686
 H -1.90350 1.40264 -0.84786
 H 2.10966 0.31201 1.19110
 H -2.86499 0.46598 1.41555
 H 3.06393 -0.44504 0.58914
 H -3.04533 -0.04930 -0.79012
13
bifur_IRC_Distances_MW_output/new_data/bifur_traj4_Distances point 451
C 1.04675 -0.36642 -0.35670
 C -1.07901 -0.42667 0.19171
 C -0.02362 -0.05207 -0.08332
 C 2.30362 0.27284 0.17783
 C -2.28345 0.41325 -0.02945
 F 1.28811 -1.29893 -1.31671
 F -1.35360 -1.63498 0.75906
 H 2.73991 1.39831 -0.90612
 H -1.89594 1.40394 -0.85289
 H 2.10162 0.31184 1.19914
 H -2.86270 0.46689 1.41699
 H 3.06196 -0.44156 0.58465
 H -3.04366 -0.04643 -0.78422
13
bifur_IRC_Distances_MW_output/new_data/bifur_traj4_Distances point 452
C 1.04675 -0.36642 -0.35670
 C -1.07901 -0.42667 0.19171
 C -0.02362 -0.05207 -0.08332
 C 2.30362 0.27284 0.17783
 C -2.28345 0.41325 -0.02945
 F 1.28811 -1.29893 -1.31671
 F -1.35360 -1.63498 0.75906
 H 2.73991 1.39831 -0.90612
 H -1.89594 1.40394 -0.85289
 H 2.10162 0.31184 1.19914
 H -2.86271 0.46689 1.41700
 H 3.06196 -0.44156 0.58465
 H -3.04366 -0.04643 -0.78421
13
bifur_IRC_Distances_MW_output/new_data/bifur_traj4_Distances point 453
C 1.04705 -0.37057 -0.35840
 C -1.07891 -0.43126 0.19010
 C -0.02298 -0.06679 -0.08689
 C 2.29665 0.27435 0.18027
 C -2.27662 0.41568 -0.03021
 F 1.29423 -1.29904 -1.31928
 F -1.35972 -1.63734 0.75783
 H 2.72702 1.39596 -0.88850
 H -1.88745 1.40424 -0.84821
 H 2.09239 0.31601 1.19785
 H -2.84937 0.47310 1.40065
 H 3.05721 -0.43436 0.57938
 H -3.03950 -0.03999 -0.77460
13
bifur_IRC_Distances_MW_output/new_data/bifur_traj4_Distances point 454
C 1.04721 -0.37314 -0.35849
 C -1.07895 -0.43325 0.18913
 C -0.02260 -0.07429 -0.08839
 C 2.29302 0.27490 0.18190
 C -2.27300 0.41724 -0.03152
 F 1.29751 -1.30038 -1.31893
 F -1.36334 -1.63775 0.75755
 H 2.71665 1.39229 -0.87199
 H -1.88674 1.40324 -0.83862
 H 2.09143 0.32027 1.18857
 H -2.83865 0.47826 1.38320
 H 3.05457 -0.43082 0.57868
 H -3.03712 -0.03657 -0.77109
13
bifur_IRC_Distances_MW_output/new_data/bifur_traj4_Distances point 455
C 1.04739 -0.37596 -0.35814
 C -1.07904 -0.43504 0.18810
 C -0.02219 -0.08173 -0.08965
 C 2.28937 0.27534 0.18375
 C -2.26933 0.41898 -0.03337
 F 1.30088 -1.30246 -1.31764
 F -1.36722 -1.63770 0.75748
 H 2.70415 1.38720 -0.85112
 H -1.88815 1.40156 -0.82484
 H 2.09264 0.32575 1.17427
 H -2.82573 0.48455 1.36044
 H 3.05182 -0.42739 0.57913
 H -3.03460 -0.03310 -0.76840
13
bifur_IRC_Distances_MW_output/new_data/bifur_traj4_Distances point 456
C 1.04757 -0.37893 -0.35742
 C -1.07919 -0.43662 0.18706
 C -0.02176 -0.08898 -0.09066
 C 2.28580 0.27566 0.18574
 C -2.26570 0.42082 -0.03564
 F 1.30423 -1.30510 -1.31561
 F -1.37124 -1.63726 0.75763
 H 2.69019 1.38106 -0.82699
 H -1.89126 1.39936 -0.80784
 H 2.09562 0.33213 1.15601
 H -2.81129 0.49165 1.33363
 H 3.04905 -0.42413 0.58052
 H -3.03203 -0.02966 -0.76643
13
bifur_IRC_Distances_MW_output/new_data/bifur_traj4_Distances point 457
C 1.04776 -0.38190 -0.35647
 C -1.07937 -0.43800 0.18606
 C -0.02133 -0.09585 -0.09141
 C 2.28241 0.27590 0.18775
 C -2.26224 0.42267 -0.03814
 F 1.30746 -1.30803 -1.31315
 F -1.37523 -1.63655 0.75798
 H 2.67569 1.37437 -0.80126
 H -1.89549 1.39686 -0.78904
 H 2.09975 0.33894 1.13545
 H -2.79629 0.49908 1.30472
 H 3.04639 -0.42112 0.58253
 H -3.02952 -0.02639 -0.76503
13
bifur_IRC_Distances_MW_output/new_data/bifur_traj4_Distances point 458
C 1.04798 -0.38471 -0.35546
 C -1.07959 -0.43921 0.18517
 C -0.02091 -0.10222 -0.09193
 C 2.27933 0.27606 0.18969
 C -2.25907 0.42443 -0.04067
 F 1.31051 -1.31089 -1.31067
 F -1.37904 -1.63572 0.75847
 H 2.66166 1.36770 -0.77577
 H -1.90014 1.39431 -0.77010
 H 2.10429 0.34568 1.11456
 H -2.78176 0.50638 1.27588
 H 3.04395 -0.41843 0.58479
 H -3.02721 -0.02338 -0.76397
13
bifur_IRC_Distances_MW_output/new_data/bifur_traj4_Distances point 459
C 1.04826 -0.38724 -0.35459
 C -1.07988 -0.44031 0.18442
 C -0.02052 -0.10804 -0.09227
 C 2.27662 0.27618 0.19148
 C -2.25629 0.42603 -0.04299
 F 1.31336 -1.31333 -1.30860
 F -1.38260 -1.63494 0.75906
 H 2.64906 1.36158 -0.75232
 H -1.90448 1.39193 -0.75268
 H 2.10847 0.35188 1.09536
 H -2.76863 0.51311 1.24930
 H 3.04184 -0.41613 0.58688
 H -3.02520 -0.02072 -0.76304
13
bifur_IRC_Distances_MW_output/new_data/bifur_traj4_Distances point 460
C 1.04863 -0.38933 -0.35405
 C -1.08023 -0.44137 0.18386
 C -0.02017 -0.11326 -0.09254
 C 2.27437 0.27627 0.19302
 C -2.25400 0.42736 -0.04490
 F 1.31600 -1.31495 -1.30741
 F -1.38579 -1.63436 0.75965
 H 2.63885 1.35656 -0.73286
 H -1.90779 1.38997 -0.73858
 H 2.11148 0.35703 1.08005
 H -2.75789 0.51881 1.22733
 H 3.04016 -0.41428 0.58839
 H -3.02361 -0.01847 -0.76197
13
bifur_IRC_Distances_MW_output/new_data/bifur_traj4_Distances point 461
C 1.04911 -0.39085 -0.35404
 C -1.08067 -0.44242 0.18350
 C -0.01989 -0.11777 -0.09281
 C 2.27268 0.27637 0.19423
 C -2.25229 0.42835 -0.04616
 F 1.31839 -1.31541 -1.30748
 F -1.38851 -1.63414 0.76015
 H 2.63197 1.35318 -0.71933
 H -1.90937 1.38868 -0.72955
 H 2.11262 0.36067 1.07075
 H -2.75049 0.52303 1.21238
 H 3.03902 -0.41295 0.58892
 H -3.02256 -0.01673 -0.76057
13
bifur_IRC_Distances_MW_output/new_data/bifur_traj4_Distances point 462
C 1.04967 -0.39173 -0.35461
 C -1.08115 -0.44348 0.18335
 C -0.01970 -0.12150 -0.09317
 C 2.27155 0.27648 0.19505
 C -2.25119 0.42896 -0.04665
 F 1.32046 -1.31462 -1.30891
 F -1.39065 -1.63437 0.76046
 H 2.62882 1.35170 -0.71274
 H -1.90888 1.38817 -0.72643
 H 2.11154 0.36252 1.06849
 H -2.74683 0.52549 1.20563
 H 3.03842 -0.41212 0.58830
 H -3.02206 -0.01550 -0.75877
13
bifur_IRC_Distances_MW_output/new_data/bifur_traj4_Distances point 463
C 1.04967 -0.39173 -0.35461
 C -1.08115 -0.44348 0.18335
 C -0.01970 -0.12150 -0.09317
 C 2.27155 0.27648 0.19505
 C -2.25119 0.42896 -0.04665
 F 1.32046 -1.31462 -1.30891
 F -1.39065 -1.63437 0.76046
 H 2.62882 1.35170 -0.71275
 H -1.90887 1.38817 -0.72644
 H 2.11154 0.36251 1.06850
 H -2.74684 0.52549 1.20564
 H 3.03842 -0.41212 0.58830
 H -3.02206 -0.01550 -0.75877
13
bifur_IRC_Distances_MW_output/new_data/bifur_traj4_Distances point 464
C 1.05082 -0.39201 -0.35700
 C -1.08204 -0.44557 0.18342
 C -0.01952 -0.12683 -0.09423
 C 2.27050 0.27683 0.19567
 C -2.25030 0.42922 -0.04573
 F 1.32354 -1.31045 -1.31453
 F -1.39326 -1.63595 0.76041
 H 2.63138 1.35358 -0.71691
 H -1.90263 1.38921 -0.73478
 H 2.10397 0.36167 1.08105
 H -2.74861 0.52586 1.21261
 H 3.03836 -0.41137 0.58424
 H -3.02222 -0.01421 -0.75422
13
bifur_IRC_Distances_MW_output/new_data/bifur_traj4_Distances point 465
C 1.05126 -0.39173 -0.35848
 C -1.08233 -0.44658 0.18352
 C -0.01951 -0.12872 -0.09494
 C 2.27025 0.27709 0.19559
 C -2.25014 0.42907 -0.04465
 F 1.32457 -1.30784 -1.31788
 F -1.39386 -1.63712 0.76006
 H 2.63530 1.35613 -0.72459
 H -1.89771 1.39046 -0.74354
 H 2.09845 0.35970 1.09255
 H -2.75231 0.52447 1.22266
 H 3.03856 -0.41107 0.58133
 H -3.02254 -0.01386 -0.75164
13
bifur_IRC_Distances_MW_output/new_data/bifur_traj4_Distances point 466
C 1.05157 -0.39133 -0.35997
 C -1.08248 -0.44754 0.18362
 C -0.01953 -0.13024 -0.09574
 C 2.27003 0.27741 0.19535
 C -2.25002 0.42881 -0.04335
 F 1.32527 -1.30530 -1.32112
 F -1.39408 -1.63841 0.75953
 H 2.63997 1.35927 -0.73419
 H -1.89215 1.39200 -0.75374
 H 2.09241 0.35716 1.10555
 H -2.75689 0.52243 1.23489
 H 3.03876 -0.41067 0.57816
 H -3.02285 -0.01359 -0.74899
13
bifur_IRC_Distances_MW_output/new_data/bifur_traj4_Distances point 467
C 1.05173 -0.39089 -0.36133
 C -1.08250 -0.44839 0.18369
 C -0.01957 -0.13137 -0.09655
 C 2.26982 0.27775 0.19499
 C -2.24991 0.42850 -0.04200
 F 1.32566 -1.30304 -1.32401
 F -1.39400 -1.63970 0.75890
 H 2.64481 1.36261 -0.74441
 H -1.88652 1.39363 -0.76417
 H 2.08643 0.35439 1.11859
 H -2.76174 0.52007 1.24773
 H 3.03892 -0.41018 0.57505
 H -3.02312 -0.01337 -0.74648
13
bifur_IRC_Distances_MW_output/new_data/bifur_traj4_Distances point 468
C 1.05179 -0.39044 -0.36245
 C -1.08246 -0.44903 0.18376
 C -0.01963 -0.13203 -0.09722
 C 2.26971 0.27805 0.19460
 C -2.24988 0.42818 -0.04078
 F 1.32579 -1.30120 -1.32634
 F -1.39371 -1.64081 0.75832
 H 2.64928 1.36566 -0.75386
 H -1.88162 1.39511 -0.77350
 H 2.08129 0.35180 1.13007
 H -2.76628 0.51778 1.25945
 H 3.03908 -0.40978 0.57239
 H -3.02337 -0.01328 -0.74443
13
bifur_IRC_Distances_MW_output/new_data/bifur_traj4_Distances point 469
C 1.05185 -0.38998 -0.36322
 C -1.08244 -0.44936 0.18388
 C -0.01969 -0.13208 -0.09759
 C 2.26985 0.27821 0.19425
 C -2.25008 0.42788 -0.03988
 F 1.32573 -1.29982 -1.32800
 F -1.39334 -1.64154 0.75798
 H 2.65291 1.36794 -0.76116
 H -1.87833 1.39618 -0.78037
 H 2.07784 0.34980 1.13838
 H -2.76998 0.51595 1.26833
 H 3.03936 -0.40974 0.57062
 H -3.02369 -0.01343 -0.74322
13
bifur_IRC_Distances_MW_output/new_data/bifur_traj4_Distances point 470
C 1.05198 -0.38950 -0.36358
 C -1.08256 -0.44928 0.18408
 C -0.01973 -0.13138 -0.09747
 C 2.27041 0.27816 0.19401
 C -2.25066 0.42760 -0.03947
 F 1.32553 -1.29892 -1.32893
 F -1.39300 -1.64170 0.75806
 H 2.65541 1.36902 -0.76519
 H -1.87745 1.39658 -0.78365
 H 2.07681 0.34876 1.14224
 H -2.77244 0.51494 1.27300
 H 3.03987 -0.41033 0.57013
 H -3.02419 -0.01395 -0.74322
13
bifur_IRC_Distances_MW_output/new_data/bifur_traj4_Distances point 471
C 1.05227 -0.38897 -0.36348
 C -1.08288 -0.44872 0.18442
 C -0.01975 -0.12985 -0.09678
 C 2.27148 0.27783 0.19391
 C -2.25172 0.42736 -0.03963
 F 1.32526 -1.29845 -1.32915
 F -1.39276 -1.64120 0.75868
 H 2.65663 1.36867 -0.76535
 H -1.87944 1.39619 -0.78276
 H 2.07862 0.34887 1.14094
 H -2.77345 0.51494 1.27269
 H 3.04069 -0.41175 0.57113
 H -3.02493 -0.01492 -0.74461
13
bifur_IRC_Distances_MW_output/new_data/bifur_traj4_Distances point 472
C 1.05272 -0.38838 -0.36295
 C -1.08343 -0.44767 0.18490
 C -0.01976 -0.12747 -0.09549
 C 2.27312 0.27720 0.19398
 C -2.25331 0.42714 -0.04038
 F 1.32493 -1.29836 -1.32870
 F -1.39266 -1.64002 0.75987
 H 2.65660 1.36685 -0.76159
 H -1.88437 1.39498 -0.77762
 H 2.08332 0.35017 1.13444
 H -2.77305 0.51598 1.26732
 H 3.04187 -0.41405 0.57366
 H -3.02597 -0.01637 -0.74744
13
bifur_IRC_Distances_MW_output/new_data/bifur_traj4_Distances point 473
C 1.05335 -0.38772 -0.36203
 C -1.08421 -0.44618 0.18553
 C -0.01975 -0.12430 -0.09364
 C 2.27531 0.27631 0.19418
 C -2.25541 0.42694 -0.04166
 F 1.32456 -1.29858 -1.32767
 F -1.39268 -1.63819 0.76163
 H 2.65550 1.36369 -0.75422
 H -1.89203 1.39300 -0.76858
 H 2.09067 0.35255 1.12314
 H -2.77141 0.51798 1.25731
 H 3.04340 -0.41719 0.57761
 H -3.02730 -0.01831 -0.75161
13
bifur_IRC_Distances_MW_output/new_data/bifur_traj4_Distances point 474
C 1.05335 -0.38772 -0.36203
 C -1.08421 -0.44618 0.18553
 C -0.01975 -0.12430 -0.09364
 C 2.27531 0.27631 0.19418
 C -2.25541 0.42694 -0.04166
 F 1.32456 -1.29858 -1.32767
 F -1.39268 -1.63819 0.76162
 H 2.65550 1.36369 -0.75423
 H -1.89202 1.39300 -0.76858
 H 2.09067 0.35254 1.12314
 H -2.77142 0.51798 1.25732
 H 3.04340 -0.41719 0.57761
 H -3.02730 -0.01831 -0.75160
13
bifur_IRC_Distances_MW_output/new_data/bifur_traj4_Distances point 475
C 1.05502 -0.38615 -0.35935
 C -1.08633 -0.44211 0.18719
 C -0.01969 -0.11599 -0.08859
 C 2.28106 0.27387 0.19487
 C -2.26092 0.42652 -0.04541
 F 1.32368 -1.29963 -1.32441
 F -1.39294 -1.63303 0.76656
 H 2.65126 1.35436 -0.73152
 H -1.91351 1.38732 -0.74161
 H 2.11139 0.35969 1.08958
 H -2.76567 0.52412 1.22687
 H 3.04739 -0.42554 0.58887
 H -3.03074 -0.02344 -0.76307
13
bifur_IRC_Distances_MW_output/new_data/bifur_traj4_Distances point 476
C 1.05602 -0.38525 -0.35779
 C -1.08758 -0.43973 0.18819
 C -0.01966 -0.11116 -0.08564
 C 2.28444 0.27244 0.19527
 C -2.26415 0.42628 -0.04763
 F 1.32318 -1.30026 -1.32250
 F -1.39313 -1.62997 0.76956
 H 2.64878 1.34885 -0.71792
 H -1.92608 1.38396 -0.72551
 H 2.12351 0.36393 1.06955
 H -2.76230 0.52779 1.20865
 H 3.04975 -0.43042 0.59556
 H -3.03278 -0.02648 -0.76978
13
bifur_IRC_Distances_MW_output/new_data/bifur_traj4_Distances point 477
C 1.05711 -0.38423 -0.35622
 C -1.08895 -0.43721 0.18929
 C -0.01963 -0.10601 -0.08252
 C 2.28809 0.27092 0.19566
 C -2.26765 0.42599 -0.04992
 F 1.32267 -1.30078 -1.32065
 F -1.39331 -1.62673 0.77281
 H 2.64653 1.34313 -0.70389
 H -1.93924 1.38045 -0.70874
 H 2.13615 0.36832 1.04869
 H -2.75908 0.53160 1.18975
 H 3.05233 -0.43565 0.60261
 H -3.03502 -0.02979 -0.77685
13
bifur_IRC_Distances_MW_output/new_data/bifur_traj4_Distances point 478
C 1.05833 -0.38304 -0.35473
 C -1.09044 -0.43457 0.19052
 C -0.01961 -0.10051 -0.07925
 C 2.29208 0.26932 0.19601
 C -2.27149 0.42560 -0.05221
 F 1.32215 -1.30098 -1.31908
 F -1.39347 -1.62337 0.77631
 H 2.64496 1.33744 -0.69025
 H -1.95270 1.37686 -0.69205
 H 2.14899 0.37264 1.02791
 H -2.75645 0.53537 1.17117
 H 3.05522 -0.44132 0.60986
 H -3.03755 -0.03344 -0.78421
13
bifur_IRC_Distances_MW_output/new_data/bifur_traj4_Distances point 479
C 1.05973 -0.38154 -0.35345
 C -1.09211 -0.43183 0.19193
 C -0.01962 -0.09454 -0.07584
 C 2.29654 0.26761 0.19628
 C -2.27581 0.42505 -0.05436
 F 1.32161 -1.30056 -1.31812
 F -1.39355 -1.61996 0.78005
 H 2.64475 1.33208 -0.67819
 H -1.96614 1.37333 -0.67651
 H 2.16165 0.37663 1.00854
 H -2.75508 0.53883 1.15435
 H 3.05852 -0.44756 0.61710
 H -3.04048 -0.03753 -0.79178
13
bifur_IRC_Distances_MW_output/new_data/bifur_traj4_Distances point 480
C 1.06133 -0.37960 -0.35255
 C -1.09398 -0.42902 0.19354
 C -0.01968 -0.08805 -0.07237
 C 2.30156 0.26583 0.19638
 C -2.28070 0.42426 -0.05617
 F 1.32104 -1.29920 -1.31812
 F -1.39349 -1.61665 0.78394
 H 2.64669 1.32750 -0.66933
 H -1.97900 1.37004 -0.66357
 H 2.17355 0.37989 0.99241
 H -2.75574 0.54160 1.14129
 H 3.06236 -0.45447 0.62398
 H -3.04394 -0.04212 -0.79942
13
bifur_IRC_Distances_MW_output/new_data/bifur_traj4_Distances point 481
C 1.06313 -0.37720 -0.35211
 C -1.09600 -0.42623 0.19531
 C -0.01979 -0.08110 -0.06896
 C 2.30708 0.26399 0.19630
 C -2.28612 0.42322 -0.05751
 F 1.32044 -1.29672 -1.31929
 F -1.39321 -1.61357 0.78782
 H 2.65119 1.32405 -0.66486
 H -1.99073 1.36716 -0.65443
 H 2.18411 0.38211 0.98096
 H -2.75888 0.54341 1.13349
 H 3.06669 -0.46197 0.63015
 H -3.04791 -0.04715 -0.80688
13
bifur_IRC_Distances_MW_output/new_data/bifur_traj4_Distances point 482
C 1.06503 -0.37442 -0.35211
 C -1.09812 -0.42350 0.19720
 C -0.01995 -0.07386 -0.06566
 C 2.31293 0.26217 0.19602
 C -2.29190 0.42195 -0.05837
 F 1.31980 -1.29331 -1.32145
 F -1.39274 -1.61078 0.79157
 H 2.65792 1.32172 -0.66458
 H -2.00116 1.36473 -0.64898
 H 2.19326 0.38334 0.97412
 H -2.76421 0.54426 1.13078
 H 3.07139 -0.46983 0.63553
 H -3.05225 -0.05247 -0.81406
13
bifur_IRC_Distances_MW_output/new_data/bifur_traj4_Distances point 483
C 1.06699 -0.37138 -0.35238
 C -1.10028 -0.42081 0.19914
 C -0.02016 -0.06640 -0.06248
 C 2.31899 0.26035 0.19561
 C -2.29791 0.42053 -0.05890
 F 1.31909 -1.28930 -1.32420
 F -1.39209 -1.60820 0.79518
 H 2.66613 1.32018 -0.66722
 H -2.01070 1.36261 -0.64610
 H 2.20144 0.38387 0.97043
 H -2.77102 0.54442 1.13163
 H 3.07631 -0.47792 0.64035
 H -3.05682 -0.05796 -0.82105
13
bifur_IRC_Distances_MW_output/new_data/bifur_traj4_Distances point 484
C 1.06896 -0.36819 -0.35275
 C -1.10245 -0.41810 0.20112
 C -0.02039 -0.05869 -0.05934
 C 2.32521 0.25853 0.19511
 C -2.30407 0.41901 -0.05927
 F 1.31829 -1.28503 -1.32718
 F -1.39130 -1.60569 0.79873
 H 2.67513 1.31904 -0.67142
 H -2.01988 1.36064 -0.64444
 H 2.20927 0.38403 0.96823
 H -2.77862 0.54420 1.13432
 H 3.08138 -0.48618 0.64496
 H -3.06154 -0.06358 -0.82806
13
bifur_IRC_Distances_MW_output/new_data/bifur_traj4_Distances point 485
C 1.06896 -0.36819 -0.35275
 C -1.10245 -0.41810 0.20112
 C -0.02039 -0.05869 -0.05934
 C 2.32521 0.25853 0.19512
 C -2.30407 0.41901 -0.05927
 F 1.31829 -1.28503 -1.32718
 F -1.39130 -1.60569 0.79873
 H 2.67513 1.31904 -0.67141
 H -2.01988 1.36064 -0.64444
 H 2.20927 0.38403 0.96823
 H -2.77862 0.54420 1.13432
 H 3.08138 -0.48618 0.64496
 H -3.06154 -0.06358 -0.82806
13
bifur_IRC_Distances_MW_output/new_data/bifur_traj4_Distances point 486
C 1.07287 -0.36159 -0.35330
 C -1.10680 -0.41233 0.20513
 C -0.02093 -0.04231 -0.05293
 C 2.33812 0.25477 0.19399
 C -2.31684 0.41585 -0.06003
 F 1.31628 -1.27663 -1.33266
 F -1.38937 -1.60038 0.80590
 H 2.69355 1.31663 -0.68012
 H -2.03921 1.35651 -0.64044
 H 2.22599 0.38440 0.96283
 H -2.79426 0.54359 1.13978
 H 3.09184 -0.50322 0.65483
 H -3.07125 -0.07528 -0.84297
13
bifur_IRC_Distances_MW_output/new_data/bifur_traj4_Distances point 487
C 1.07480 -0.35827 -0.35330
 C -1.10899 -0.40916 0.20717
 C -0.02123 -0.03354 -0.04955
 C 2.34483 0.25278 0.19343
 C -2.32345 0.41425 -0.06065
 F 1.31506 -1.27285 -1.33477
 F -1.38829 -1.59737 0.80969
 H 2.70222 1.31481 -0.68285
 H -2.05018 1.35408 -0.63632
 H 2.23576 0.38507 0.95742
 H -2.80153 0.54364 1.14030
 H 3.09722 -0.51205 0.66062
 H -3.07622 -0.08140 -0.85122
13
bifur_IRC_Distances_MW_output/new_data/bifur_traj4_Distances point 488
C 1.07672 -0.35498 -0.35304
 C -1.11123 -0.40575 0.20925
 C -0.02153 -0.02438 -0.04600
 C 2.35173 0.25070 0.19290
 C -2.33022 0.41268 -0.06152
 F 1.31371 -1.26948 -1.33629
 F -1.38718 -1.59401 0.81373
 H 2.71016 1.31229 -0.68357
 H -2.06244 1.35126 -0.62985
 H 2.24688 0.38633 0.94911
 H -2.80804 0.54418 1.13819
 H 3.10270 -0.52111 0.66725
 H -3.08125 -0.08772 -0.86015
13
bifur_IRC_Distances_MW_output/new_data/bifur_traj4_Distances point 489
C 1.07865 -0.35175 -0.35251
 C -1.11350 -0.40211 0.21134
 C -0.02184 -0.01486 -0.04230
 C 2.35880 0.24852 0.19243
 C -2.33714 0.41114 -0.06270
 F 1.31227 -1.26657 -1.33719
 F -1.38609 -1.59027 0.81803
 H 2.71723 1.30895 -0.68193
 H -2.07608 1.34802 -0.62075
 H 2.25943 0.38826 0.93753
 H -2.81364 0.54531 1.13303
 H 3.10826 -0.53039 0.67479
 H -3.08634 -0.09424 -0.86977
13
bifur_IRC_Distances_MW_output/new_data/bifur_traj4_Distances point 490
C 1.08057 -0.34861 -0.35172
 C -1.11581 -0.39826 0.21346
 C -0.02215 -0.00505 -0.03847
 C 2.36599 0.24626 0.19202
 C -2.34417 0.40964 -0.06417
 F 1.31073 -1.26415 -1.33746
 F -1.38502 -1.58617 0.82260
 H 2.72340 1.30482 -0.67791
 H -2.09101 1.34436 -0.60901
 H 2.27335 0.39086 0.92269
 H -2.81831 0.54704 1.12479
 H 3.11388 -0.53981 0.68322
 H -3.09146 -0.10092 -0.88004
13
bifur_IRC_Distances_MW_output/new_data/bifur_traj4_Distances point 491
C 1.08247 -0.34557 -0.35069
 C -1.11813 -0.39422 0.21557
 C -0.02246 0.00498 -0.03456
 C 2.37328 0.24393 0.19166
 C -2.35125 0.40820 -0.06590
 F 1.30911 -1.26222 -1.33712
 F -1.38396 -1.58173 0.82740
 H 2.72872 1.29997 -0.67168
 H -2.10705 1.34033 -0.59483
 H 2.28845 0.39406 0.90482
 H -2.82211 0.54932 1.11371
 H 3.11951 -0.54931 0.69248
 H -3.09658 -0.10775 -0.89085
13
bifur_IRC_Distances_MW_output/new_data/bifur_traj4_Distances point 492
C 1.08431 -0.34264 -0.34943
 C -1.12043 -0.39003 0.21768
 C -0.02278 0.01519 -0.03062
 C 2.38060 0.24157 0.19133
 C -2.35835 0.40680 -0.06785
 F 1.30738 -1.26080 -1.33618
 F -1.38289 -1.57701 0.83238
 H 2.73325 1.29451 -0.66354
 H -2.12398 1.33603 -0.57851
 H 2.30453 0.39776 0.88426
 H -2.82512 0.55204 1.10012
 H 3.12512 -0.55876 0.70245
 H -3.10166 -0.11466 -0.90209
13
bifur_IRC_Distances_MW_output/new_data/bifur_traj4_Distances point 493
C 1.08607 -0.33986 -0.34799
 C -1.12267 -0.38575 0.21974
 C -0.02309 0.02544 -0.02671
 C 2.38785 0.23921 0.19101
 C -2.36536 0.40547 -0.06997
 F 1.30555 -1.25991 -1.33465
 F -1.38179 -1.57209 0.83747
 H 2.73704 1.28861 -0.65381
 H -2.14146 1.33155 -0.56045
 H 2.32128 0.40183 0.86146
 H -2.82742 0.55510 1.08447
 H 3.13064 -0.56802 0.71299
 H -3.10663 -0.12158 -0.91357
13
bifur_IRC_Distances_MW_output/new_data/bifur_traj4_Distances point 494
C 1.08771 -0.33725 -0.34638
 C -1.12480 -0.38145 0.22173
 C -0.02341 0.03561 -0.02290
 C 2.39493 0.23690 0.19069
 C -2.37219 0.40420 -0.07219
 F 1.30361 -1.25953 -1.33258
 F -1.38064 -1.56705 0.84257
 H 2.74014 1.28243 -0.64289
 H -2.15914 1.32700 -0.54111
 H 2.33835 0.40611 0.83698
 H -2.82910 0.55838 1.06727
 H 3.13598 -0.57694 0.72390
 H -3.11144 -0.12841 -0.92510
13
bifur_IRC_Distances_MW_output/new_data/bifur_traj4_Distances point 495
C 1.08922 -0.33482 -0.34466
 C -1.12682 -0.37717 0.22365
 C -0.02372 0.04562 -0.01924
 C 2.40179 0.23466 0.19036
 C -2.37879 0.40299 -0.07445
 F 1.30158 -1.25961 -1.33006
 F -1.37944 -1.56198 0.84762
 H 2.74271 1.27615 -0.63126
 H -2.17673 1.32249 -0.52105
 H 2.35544 0.41047 0.81149
 H -2.83034 0.56174 1.04914
 H 3.14112 -0.58542 0.73498
 H -3.11604 -0.13511 -0.93651
13
bifur_IRC_Distances_MW_output/new_data/bifur_traj4_Distances point 496
C 1.08922 -0.33482 -0.34466
 C -1.12682 -0.37717 0.22365
 C -0.02372 0.04562 -0.01924
 C 2.40179 0.23466 0.19037
 C -2.37879 0.40299 -0.07445
 F 1.30158 -1.25961 -1.33006
 F -1.37944 -1.56198 0.84762
 H 2.74271 1.27615 -0.63126
 H -2.17673 1.32249 -0.52105
 H 2.35544 0.41047 0.81148
 H -2.83034 0.56174 1.04913
 H 3.14112 -0.58542 0.73498
 H -3.11604 -0.13511 -0.93651
13
bifur_IRC_Distances_MW_output/new_data/bifur_traj4_Distances point 497
C 1.09196 -0.33014 -0.34116
 C -1.13057 -0.36870 0.22732
 C -0.02436 0.06547 -0.01232
 C 2.41519 0.23038 0.18952
 C -2.39167 0.40058 -0.07877
 F 1.29720 -1.26038 -1.32442
 F -1.37672 -1.55197 0.85743
 H 2.74794 1.26411 -0.60909
 H -2.21088 1.31389 -0.48149
 H 2.38884 0.41864 0.76082
 H -2.83308 0.56796 1.01395
 H 3.15112 -0.60154 0.75716
 H -3.12497 -0.14832 -0.95895
13
bifur_IRC_Distances_MW_output/new_data/bifur_traj4_Distances point 498
C 1.09329 -0.32756 -0.33962
 C -1.13240 -0.36449 0.22916
 C -0.02474 0.07575 -0.00902
 C 2.42209 0.22829 0.18888
 C -2.39832 0.39921 -0.08052
 F 1.29475 -1.26036 -1.32195
 F -1.37501 -1.54720 0.86204
 H 2.75216 1.25908 -0.60158
 H -2.22693 1.31003 -0.46451
 H 2.40456 0.42181 0.73878
 H -2.83613 0.57014 1.00057
 H 3.15632 -0.60965 0.76781
 H -3.12964 -0.15506 -0.97005
13
bifur_IRC_Distances_MW_output/new_data/bifur_traj4_Distances point 499
C 1.09464 -0.32456 -0.33845
 C -1.13424 -0.36035 0.23104
 C -0.02519 0.08645 -0.00584
 C 2.42934 0.22624 0.18797
 C -2.40533 0.39760 -0.08166
 F 1.29206 -1.25943 -1.32033
 F -1.37290 -1.54287 0.86616
 H 2.75879 1.25546 -0.59949
 H -2.24153 1.30675 -0.45209
 H 2.41877 0.42374 0.72232
 H -2.84163 0.57100 0.99379
 H 3.16187 -0.61809 0.77755
 H -3.13464 -0.16193 -0.98096
13
bifur_IRC_Distances_MW_output/new_data/bifur_traj4_Distances point 500
C 1.09600 -0.32108 -0.33780
 C -1.13605 -0.35643 0.23291
 C -0.02572 0.09743 -0.00284
 C 2.43683 0.22427 0.18675
 C -2.41262 0.39572 -0.08200
 F 1.28917 -1.25728 -1.31994
 F -1.37036 -1.53926 0.86950
 H 2.76834 1.25378 -0.60453
 H -2.25389 1.30425 -0.44600
 H 2.43068 0.42403 0.71370
 H -2.85014 0.57012 0.99583
 H 3.16773 -0.62680 0.78579
 H -3.13996 -0.16875 -0.99137
