# Supplementary material for: Low dimensional representations along intrinsic reaction coordinates and molecular dynamics trajectories using interatomic distance matrices
Source: Chem Sci. 2019 Sep 18;10(43):9954–68. doi: 10.1039/c9sc02742d (PMC6991188; doi:10.1039/c9sc02742d)
Supplement: Supplementary file 1 [file SC-010-C9SC02742D-s001.zip › C9SC02742D-SI/ESI_xyz_files/bifur_IRC_Distances_MW_output/new_data/bifur_traj_A_Distances_MW_all_PCs.xyz]

13
bifur_IRC_Distances_MW_output/new_data/bifur_traj2_Distances point 1
C -0.68367 0.71668 0.23216
 C 0.72709 0.63746 0.30885
 C -0.04338 0.75426 1.60879
 C -1.56118 -0.42943 -0.24246
 C 1.52223 -0.59928 -0.08292
 F -1.16023 1.92756 -0.19536
 F 1.37729 1.78516 -0.05704
 H -1.22608 -1.39884 0.22632
 H 1.03299 -1.52333 0.34255
 H -1.59719 -0.46725 -1.36813
 H 1.67644 -0.64558 -1.20515
 H -2.58794 -0.23792 0.08321
 H 2.52362 -0.51948 0.34918
13
bifur_IRC_Distances_MW_output/new_data/bifur_traj2_Distances point 2
C -0.68631 0.71625 0.23222
 C 0.72970 0.63703 0.30842
 C -0.04273 0.75346 1.60643
 C -1.56326 -0.42911 -0.24207
 C 1.52439 -0.59875 -0.08309
 F -1.16404 1.92605 -0.19399
 F 1.38009 1.78385 -0.05684
 H -1.23308 -1.39765 0.22572
 H 1.03440 -1.52195 0.34166
 H -1.59584 -0.46794 -1.36619
 H 1.68054 -0.64624 -1.20392
 H -2.58782 -0.23702 0.08324
 H 2.52397 -0.51798 0.34843
13
bifur_IRC_Distances_MW_output/new_data/bifur_traj2_Distances point 3
C -0.69021 0.71612 0.23220
 C 0.73358 0.63666 0.30833
 C -0.04224 0.75328 1.60300
 C -1.56536 -0.42859 -0.24194
 C 1.52653 -0.59828 -0.08304
 F -1.17012 1.92424 -0.19245
 F 1.38544 1.78174 -0.05557
 H -1.23866 -1.39575 0.22463
 H 1.03783 -1.52023 0.34060
 H -1.59508 -0.46890 -1.36381
 H 1.68174 -0.64720 -1.20171
 H -2.58746 -0.23617 0.08236
 H 2.52400 -0.51691 0.34741
13
bifur_IRC_Distances_MW_output/new_data/bifur_traj2_Distances point 4
C -0.69455 0.71634 0.23196
 C 0.73791 0.63632 0.30870
 C -0.04221 0.75368 1.59918
 C -1.56713 -0.42789 -0.24222
 C 1.52830 -0.59805 -0.08260
 F -1.17699 1.92258 -0.19136
 F 1.39228 1.77912 -0.05323
 H -1.24063 -1.39344 0.22317
 H 1.04391 -1.51869 0.33972
 H -1.59636 -0.46984 -1.36165
 H 1.67879 -0.64826 -1.19879
 H -2.58700 -0.23534 0.08057
 H 2.52365 -0.51653 0.34656
13
bifur_IRC_Distances_MW_output/new_data/bifur_traj2_Distances point 5
C -0.69872 0.71671 0.23160
 C 0.74211 0.63600 0.30928
 C -0.04245 0.75431 1.59548
 C -1.56863 -0.42712 -0.24272
 C 1.52976 -0.59798 -0.08198
 F -1.18359 1.92115 -0.19064
 F 1.39928 1.77644 -0.05050
 H -1.24047 -1.39111 0.22163
 H 1.05109 -1.51741 0.33903
 H -1.59885 -0.47068 -1.35983
 H 1.67388 -0.64927 -1.19573
 H -2.58655 -0.23452 0.07846
 H 2.52315 -0.51653 0.34592
13
bifur_IRC_Distances_MW_output/new_data/bifur_traj2_Distances point 6
C -0.70271 0.71713 0.23121
 C 0.74611 0.63571 0.30992
 C -0.04276 0.75499 1.59191
 C -1.56999 -0.42636 -0.24327
 C 1.53108 -0.59795 -0.08132
 F -1.18990 1.91983 -0.19008
 F 1.40610 1.77382 -0.04770
 H -1.23963 -1.38884 0.22012
 H 1.05837 -1.51626 0.33843
 H -1.60164 -0.47145 -1.35817
 H 1.66849 -0.65024 -1.19271
 H -2.58613 -0.23374 0.07631
 H 2.52262 -0.51664 0.34535
13
bifur_IRC_Distances_MW_output/new_data/bifur_traj2_Distances point 7
C -0.70659 0.71757 0.23085
 C 0.75001 0.63545 0.31057
 C -0.04306 0.75575 1.58843
 C -1.57123 -0.42563 -0.24381
 C 1.53228 -0.59792 -0.08069
 F -1.19612 1.91856 -0.18950
 F 1.41280 1.77126 -0.04493
 H -1.23869 -1.38663 0.21866
 H 1.06528 -1.51511 0.33783
 H -1.60420 -0.47223 -1.35654
 H 1.66313 -0.65119 -1.18979
 H -2.58571 -0.23306 0.07418
 H 2.52210 -0.51682 0.34474
13
bifur_IRC_Distances_MW_output/new_data/bifur_traj2_Distances point 8
C -0.71045 0.71808 0.23058
 C 0.75388 0.63531 0.31122
 C -0.04326 0.75672 1.58498
 C -1.57226 -0.42499 -0.24428
 C 1.53327 -0.59788 -0.08015
 F -1.20256 1.91729 -0.18877
 F 1.41961 1.76878 -0.04222
 H -1.23786 -1.38446 0.21724
 H 1.07130 -1.51387 0.33717
 H -1.60589 -0.47308 -1.35481
 H 1.65789 -0.65214 -1.18695
 H -2.58523 -0.23263 0.07206
 H 2.52157 -0.51712 0.34394
13
bifur_IRC_Distances_MW_output/new_data/bifur_traj2_Distances point 9
C -0.71441 0.71875 0.23056
 C 0.75786 0.63541 0.31189
 C -0.04324 0.75824 1.58148
 C -1.57282 -0.42452 -0.24463
 C 1.53380 -0.59781 -0.07980
 F -1.20976 1.91600 -0.18764
 F 1.42689 1.76640 -0.03957
 H -1.23725 -1.38232 0.21587
 H 1.07544 -1.51237 0.33634
 H -1.60562 -0.47414 -1.35281
 H 1.65272 -0.65312 -1.18424
 H -2.58457 -0.23278 0.06988
 H 2.52097 -0.51775 0.34266
13
bifur_IRC_Distances_MW_output/new_data/bifur_traj2_Distances point 10
C -0.71844 0.71973 0.23104
 C 0.76188 0.63603 0.31257
 C -0.04278 0.76080 1.57806
 C -1.57239 -0.42441 -0.24472
 C 1.53337 -0.59767 -0.07984
 F -1.21820 1.91470 -0.18572
 F 1.43484 1.76434 -0.03718
 H -1.23715 -1.38033 0.21466
 H 1.07566 -1.51038 0.33517
 H -1.60138 -0.47557 -1.35036
 H 1.64791 -0.65415 -1.18186
 H -2.58357 -0.23410 0.06767
 H 2.52025 -0.51899 0.34051
13
bifur_IRC_Distances_MW_output/new_data/bifur_traj2_Distances point 11
C -0.72206 0.72096 0.23210
 C 0.76548 0.63722 0.31312
 C -0.04177 0.76430 1.57517
 C -1.57082 -0.42480 -0.24443
 C 1.53183 -0.59743 -0.08040
 F -1.22717 1.91352 -0.18298
 F 1.44261 1.76296 -0.03552
 H -1.23808 -1.37880 0.21382
 H 1.07066 -1.50799 0.33371
 H -1.59243 -0.47729 -1.34759
 H 1.64451 -0.65511 -1.18026
 H -2.58225 -0.23674 0.06575
 H 2.51948 -0.52080 0.33750
13
bifur_IRC_Distances_MW_output/new_data/bifur_traj2_Distances point 12
C -0.72206 0.72096 0.23210
 C 0.76548 0.63722 0.31312
 C -0.04177 0.76430 1.57517
 C -1.57082 -0.42480 -0.24443
 C 1.53183 -0.59743 -0.08040
 F -1.22717 1.91352 -0.18298
 F 1.44261 1.76296 -0.03552
 H -1.23808 -1.37880 0.21382
 H 1.07066 -1.50799 0.33371
 H -1.59242 -0.47729 -1.34759
 H 1.64451 -0.65511 -1.18026
 H -2.58225 -0.23674 0.06575
 H 2.51948 -0.52080 0.33750
13
bifur_IRC_Distances_MW_output/new_data/bifur_traj2_Distances point 13
C -0.72782 0.72330 0.23497
 C 0.77120 0.64013 0.31368
 C -0.03897 0.77162 1.57080
 C -1.56663 -0.42628 -0.24316
 C 1.52776 -0.59676 -0.08232
 F -1.24370 1.91144 -0.17658
 F 1.45563 1.76168 -0.03410
 H -1.24308 -1.37684 0.21298
 H 1.05322 -1.50303 0.33055
 H -1.56880 -0.48082 -1.34206
 H 1.64248 -0.65670 -1.17874
 H -2.57952 -0.24326 0.06317
 H 2.51823 -0.52447 0.33081
13
bifur_IRC_Distances_MW_output/new_data/bifur_traj2_Distances point 14
C -0.73035 0.72429 0.23638
 C 0.77371 0.64149 0.31381
 C -0.03754 0.77491 1.56887
 C -1.56474 -0.42702 -0.24246
 C 1.52594 -0.59639 -0.08332
 F -1.25115 1.91042 -0.17345
 F 1.46126 1.76124 -0.03376
 H -1.24633 -1.37604 0.21270
 H 1.04432 -1.50067 0.32905
 H -1.55721 -0.48246 -1.33946
 H 1.64263 -0.65742 -1.17824
 H -2.57828 -0.24633 0.06222
 H 2.51774 -0.52602 0.32766
13
bifur_IRC_Distances_MW_output/new_data/bifur_traj2_Distances point 15
C -0.71789 0.77711 -0.00190
 C 0.79106 0.69477 0.07356
 C 0.12936 1.35588 -1.09840
 C -1.56938 -0.44906 -0.14300
 C 1.51862 -0.61655 0.01030
 F -1.31787 1.70032 0.79352
 F 1.40660 1.55169 0.93034
 H -1.17954 -1.13237 -0.90724
 H 1.10674 -1.25573 -0.79184
 H -1.68184 -0.95283 0.82474
 H 1.50800 -1.12743 0.98618
 H -2.54462 -0.13520 -0.46296
 H 2.55076 -0.41060 -0.21330
13
bifur_IRC_Distances_MW_output/new_data/bifur_traj2_Distances point 16
C -0.72024 0.77801 -0.00136
 C 0.79330 0.69554 0.07428
 C 0.12907 1.35820 -1.09429
 C -1.56851 -0.44929 -0.14303
 C 1.51786 -0.61630 0.00934
 F -1.32316 1.69942 0.79322
 F 1.41170 1.55038 0.93069
 H -1.18064 -1.13087 -0.90716
 H 1.10362 -1.25365 -0.79246
 H -1.67579 -0.95435 0.82297
 H 1.50679 -1.12833 0.98294
 H -2.54412 -0.13703 -0.46161
 H 2.55011 -0.41172 -0.21353
13
bifur_IRC_Distances_MW_output/new_data/bifur_traj2_Distances point 17
C -0.72203 0.77841 -0.00140
 C 0.79537 0.69539 0.07513
 C 0.12981 1.35859 -1.09154
 C -1.56901 -0.44863 -0.14437
 C 1.51822 -0.61656 0.01013
 F -1.32659 1.69885 0.79242
 F 1.41501 1.54893 0.93101
 H -1.17660 -1.12942 -0.90735
 H 1.11006 -1.25341 -0.79103
 H -1.68050 -0.95439 0.81954
 H 1.50012 -1.12870 0.98150
 H -2.54369 -0.13644 -0.46294
 H 2.54985 -0.41260 -0.21111
13
bifur_IRC_Distances_MW_output/new_data/bifur_traj2_Distances point 18
C -0.73817 0.72626 0.23621
 C 0.78160 0.64201 0.31578
 C -0.03799 0.77922 1.56173
 C -1.56489 -0.42605 -0.24361
 C 1.52597 -0.59658 -0.08230
 F -1.26587 1.90827 -0.17165
 F 1.47696 1.75619 -0.02719
 H -1.24002 -1.37154 0.20967
 H 1.05415 -1.49793 0.32757
 H -1.55823 -0.48461 -1.33582
 H 1.62729 -0.65942 -1.17228
 H -2.57693 -0.24724 0.05680
 H 2.51614 -0.52856 0.32510
13
bifur_IRC_Distances_MW_output/new_data/bifur_traj2_Distances point 19
C -0.73885 0.72576 0.23411
 C 0.78233 0.64025 0.31655
 C -0.04018 0.77656 1.56056
 C -1.56793 -0.42444 -0.24515
 C 1.52885 -0.59714 -0.08037
 F -1.26317 1.90843 -0.17510
 F 1.47723 1.75406 -0.02429
 H -1.23305 -1.37024 0.20850
 H 1.07203 -1.49976 0.32891
 H -1.57514 -0.48342 -1.33749
 H 1.61980 -0.65947 -1.16987
 H -2.57799 -0.24318 0.05544
 H 2.51607 -0.52742 0.32820
13
bifur_IRC_Distances_MW_output/new_data/bifur_traj2_Distances point 20
C -0.73926 0.72495 0.23175
 C 0.78280 0.63816 0.31718
 C -0.04252 0.77305 1.55954
 C -1.57164 -0.42267 -0.24673
 C 1.53241 -0.59768 -0.07832
 F -1.25930 1.90859 -0.17895
 F 1.47646 1.75195 -0.02158
 H -1.22676 -1.36903 0.20742
 H 1.09147 -1.50189 0.33048
 H -1.59394 -0.48196 -1.33949
 H 1.61337 -0.65944 -1.16755
 H -2.57931 -0.23838 0.05442
 H 2.51621 -0.52566 0.33182
13
bifur_IRC_Distances_MW_output/new_data/bifur_traj2_Distances point 21
C -0.73950 0.72390 0.22927
 C 0.78308 0.63586 0.31765
 C -0.04488 0.76893 1.55860
 C -1.57582 -0.42081 -0.24826
 C 1.53645 -0.59816 -0.07624
 F -1.25469 1.90868 -0.18294
 F 1.47494 1.74989 -0.01912
 H -1.22144 -1.36790 0.20645
 H 1.11152 -1.50417 0.33216
 H -1.61355 -0.48035 -1.34165
 H 1.60817 -0.65934 -1.16538
 H -2.58079 -0.23311 0.05374
 H 2.51652 -0.52343 0.33572
13
bifur_IRC_Distances_MW_output/new_data/bifur_traj2_Distances point 22
C -0.73959 0.72263 0.22674
 C 0.78321 0.63340 0.31795
 C -0.04721 0.76432 1.55775
 C -1.58038 -0.41891 -0.24972
 C 1.54088 -0.59858 -0.07419
 F -1.24951 1.90870 -0.18697
 F 1.47274 1.74791 -0.01695
 H -1.21722 -1.36685 0.20559
 H 1.13175 -1.50652 0.33390
 H -1.63354 -0.47863 -1.34390
 H 1.60427 -0.65920 -1.16338
 H -2.58240 -0.22750 0.05339
 H 2.51700 -0.52077 0.33979
13
bifur_IRC_Distances_MW_output/new_data/bifur_traj2_Distances point 23
C -0.73959 0.72263 0.22674
 C 0.78321 0.63341 0.31795
 C -0.04721 0.76432 1.55775
 C -1.58037 -0.41891 -0.24972
 C 1.54088 -0.59858 -0.07419
 F -1.24951 1.90870 -0.18697
 F 1.47274 1.74791 -0.01695
 H -1.21722 -1.36685 0.20559
 H 1.13174 -1.50652 0.33390
 H -1.63354 -0.47863 -1.34390
 H 1.60427 -0.65920 -1.16338
 H -2.58240 -0.22750 0.05339
 H 2.51700 -0.52077 0.33979
13
bifur_IRC_Distances_MW_output/new_data/bifur_traj2_Distances point 24
C -0.73914 0.71953 0.22200
 C 0.78284 0.62841 0.31783
 C -0.05124 0.75415 1.55656
 C -1.59000 -0.41535 -0.25205
 C 1.55034 -0.59908 -0.07060
 F -1.23799 1.90845 -0.19430
 F 1.46618 1.74471 -0.01425
 H -1.21397 -1.36533 0.20441
 H 1.16854 -1.51097 0.33716
 H -1.67067 -0.47518 -1.34824
 H 1.60243 -0.65881 -1.16038
 H -2.58582 -0.21616 0.05407
 H 2.51851 -0.51438 0.34782
13
bifur_IRC_Distances_MW_output/new_data/bifur_traj2_Distances point 25
C -0.73865 0.71803 0.22053
 C 0.78235 0.62656 0.31726
 C -0.05222 0.74985 1.55642
 C -1.59388 -0.41425 -0.25246
 C 1.55421 -0.59900 -0.06968
 F -1.23320 1.90813 -0.19638
 F 1.46244 1.74405 -0.01444
 H -1.21664 -1.36512 0.20425
 H 1.17919 -1.51230 0.33807
 H -1.68194 -0.47399 -1.34948
 H 1.60605 -0.65863 -1.15990
 H -2.58718 -0.21200 0.05524
 H 2.51946 -0.51131 0.35057
13
bifur_IRC_Distances_MW_output/new_data/bifur_traj2_Distances point 26
C -0.73814 0.71668 0.21973
 C 0.78183 0.62525 0.31645
 C -0.05247 0.74640 1.55648
 C -1.59692 -0.41363 -0.25237
 C 1.55730 -0.59872 -0.06937
 F -1.22958 1.90766 -0.19728
 F 1.45890 1.74393 -0.01550
 H -1.22183 -1.36520 0.20432
 H 1.18438 -1.51292 0.33841
 H -1.68785 -0.47327 -1.34994
 H 1.61214 -0.65852 -1.15997
 H -2.58821 -0.20909 0.05676
 H 2.52046 -0.50856 0.35229
13
bifur_IRC_Distances_MW_output/new_data/bifur_traj2_Distances point 27
C -0.73764 0.71540 0.21934
 C 0.78130 0.62425 0.31545
 C -0.05226 0.74341 1.55664
 C -1.59952 -0.41331 -0.25196
 C 1.55997 -0.59829 -0.06944
 F -1.22667 1.90708 -0.19743
 F 1.45544 1.74415 -0.01714
 H -1.22881 -1.36547 0.20452
 H 1.18617 -1.51309 0.33837
 H -1.69044 -0.47284 -1.34989
 H 1.61998 -0.65845 -1.16038
 H -2.58906 -0.20690 0.05854
 H 2.52152 -0.50593 0.35337
13
bifur_IRC_Distances_MW_output/new_data/bifur_traj2_Distances point 28
C -0.73709 0.71413 0.21919
 C 0.78072 0.62342 0.31433
 C -0.05176 0.74062 1.55690
 C -1.60188 -0.41317 -0.25134
 C 1.56243 -0.59778 -0.06975
 F -1.22405 1.90643 -0.19715
 F 1.45189 1.74459 -0.01918
 H -1.23696 -1.36586 0.20483
 H 1.18596 -1.51300 0.33813
 H -1.69111 -0.47257 -1.34956
 H 1.62903 -0.65839 -1.16105
 H -2.58981 -0.20511 0.06053
 H 2.52264 -0.50332 0.35412
13
bifur_IRC_Distances_MW_output/new_data/bifur_traj2_Distances point 29
C -0.73640 0.71287 0.21912
 C 0.77999 0.62265 0.31316
 C -0.05119 0.73791 1.55731
 C -1.60410 -0.41310 -0.25066
 C 1.56476 -0.59724 -0.07013
 F -1.22134 1.90583 -0.19677
 F 1.44813 1.74518 -0.02141
 H -1.24538 -1.36638 0.20521
 H 1.18492 -1.51289 0.33786
 H -1.69113 -0.47231 -1.34922
 H 1.63849 -0.65830 -1.16188
 H -2.59053 -0.20348 0.06262
 H 2.52376 -0.50076 0.35479
13
bifur_IRC_Distances_MW_output/new_data/bifur_traj2_Distances point 30
C -0.73543 0.71169 0.21894
 C 0.77899 0.62189 0.31213
 C -0.05083 0.73529 1.55798
 C -1.60610 -0.41300 -0.25014
 C 1.56684 -0.59683 -0.07038
 F -1.21808 1.90547 -0.19677
 F 1.44417 1.74583 -0.02343
 H -1.25217 -1.36698 0.20562
 H 1.18465 -1.51307 0.33782
 H -1.69215 -0.47189 -1.34928
 H 1.64663 -0.65810 -1.16277
 H -2.59127 -0.20184 0.06457
 H 2.52476 -0.49846 0.35569
13
bifur_IRC_Distances_MW_output/new_data/bifur_traj2_Distances point 31
C -0.73422 0.71085 0.21853
 C 0.77778 0.62120 0.31155
 C -0.05097 0.73317 1.55886
 C -1.60752 -0.41280 -0.25002
 C 1.56828 -0.59672 -0.07029
 F -1.21447 1.90556 -0.19750
 F 1.44061 1.74636 -0.02462
 H -1.25489 -1.36755 0.20597
 H 1.18643 -1.51377 0.33820
 H -1.69533 -0.47126 -1.35003
 H 1.65087 -0.65780 -1.16346
 H -2.59195 -0.20031 0.06588
 H 2.52538 -0.49692 0.35695
13
bifur_IRC_Distances_MW_output/new_data/bifur_traj2_Distances point 32
C -0.73309 0.71035 0.21806
 C 0.77667 0.62067 0.31133
 C -0.05139 0.73173 1.55972
 C -1.60834 -0.41257 -0.25018
 C 1.56909 -0.59680 -0.07001
 F -1.21132 1.90590 -0.19854
 F 1.43796 1.74671 -0.02511
 H -1.25468 -1.36799 0.20621
 H 1.18908 -1.51465 0.33876
 H -1.69919 -0.47061 -1.35106
 H 1.65202 -0.65749 -1.16390
 H -2.59246 -0.19913 0.06657
 H 2.52566 -0.49613 0.35816
13
bifur_IRC_Distances_MW_output/new_data/bifur_traj2_Distances point 33
C -0.73221 0.71005 0.21770
 C 0.77579 0.62032 0.31124
 C -0.05176 0.73080 1.56040
 C -1.60880 -0.41241 -0.25034
 C 1.56954 -0.59690 -0.06978
 F -1.20896 1.90623 -0.19938
 F 1.43606 1.74698 -0.02538
 H -1.25394 -1.36833 0.20638
 H 1.19114 -1.51536 0.33922
 H -1.70217 -0.47010 -1.35192
 H 1.65232 -0.65724 -1.16422
 H -2.59281 -0.19834 0.06698
 H 2.52580 -0.49570 0.35908
13
bifur_IRC_Distances_MW_output/new_data/bifur_traj2_Distances point 34
C -0.73221 0.71005 0.21770
 C 0.77579 0.62032 0.31124
 C -0.05176 0.73080 1.56040
 C -1.60880 -0.41241 -0.25034
 C 1.56954 -0.59690 -0.06978
 F -1.20896 1.90623 -0.19937
 F 1.43606 1.74698 -0.02538
 H -1.25394 -1.36833 0.20638
 H 1.19114 -1.51536 0.33922
 H -1.70217 -0.47010 -1.35192
 H 1.65232 -0.65724 -1.16422
 H -2.59281 -0.19834 0.06698
 H 2.52580 -0.49570 0.35908
13
bifur_IRC_Distances_MW_output/new_data/bifur_traj2_Distances point 35
C -0.73117 0.70977 0.21763
 C 0.77475 0.62018 0.31101
 C -0.05182 0.73013 1.56131
 C -1.60892 -0.41246 -0.25027
 C 1.56966 -0.59691 -0.06981
 F -1.20680 1.90654 -0.19976
 F 1.43394 1.74758 -0.02613
 H -1.25435 -1.36888 0.20671
 H 1.19075 -1.51583 0.33948
 H -1.70293 -0.46975 -1.35251
 H 1.65393 -0.65697 -1.16489
 H -2.59305 -0.19804 0.06763
 H 2.52599 -0.49534 0.35961
13
bifur_IRC_Distances_MW_output/new_data/bifur_traj2_Distances point 36
C -0.73097 0.70985 0.21809
 C 0.77454 0.62054 0.31081
 C -0.05132 0.73064 1.56162
 C -1.60831 -0.41283 -0.24991
 C 1.56909 -0.59677 -0.07025
 F -1.20727 1.90651 -0.19901
 F 1.43373 1.74807 -0.02686
 H -1.25613 -1.36919 0.20695
 H 1.18676 -1.51541 0.33914
 H -1.69923 -0.47002 -1.35206
 H 1.65589 -0.65696 -1.16542
 H -2.59284 -0.19890 0.06796
 H 2.52605 -0.49553 0.35895
13
bifur_IRC_Distances_MW_output/new_data/bifur_traj2_Distances point 37
C -0.73095 0.71020 0.21910
 C 0.77450 0.62142 0.31057
 C -0.05030 0.73215 1.56195
 C -1.60683 -0.41357 -0.24923
 C 1.56767 -0.59652 -0.07112
 F -1.20917 1.90639 -0.19734
 F 1.43430 1.74885 -0.02796
 H -1.25902 -1.36962 0.20730
 H 1.17863 -1.51440 0.33836
 H -1.69125 -0.47071 -1.35097
 H 1.65869 -0.65703 -1.16625
 H -2.59227 -0.20092 0.06827
 H 2.52601 -0.49625 0.35732
13
bifur_IRC_Distances_MW_output/new_data/bifur_traj2_Distances point 38
C -0.73106 0.71091 0.22062
 C 0.77456 0.62284 0.31036
 C -0.04884 0.73480 1.56235
 C -1.60430 -0.41469 -0.24831
 C 1.56522 -0.59622 -0.07238
 F -1.21248 1.90628 -0.19487
 F 1.43572 1.74994 -0.02928
 H -1.26224 -1.37019 0.20779
 H 1.16655 -1.51287 0.33724
 H -1.67920 -0.47180 -1.34938
 H 1.66157 -0.65715 -1.16736
 H -2.59130 -0.20419 0.06844
 H 2.52579 -0.49767 0.35477
13
bifur_IRC_Distances_MW_output/new_data/bifur_traj2_Distances point 39
C -0.73125 0.71191 0.22239
 C 0.77471 0.62460 0.31029
 C -0.04725 0.73826 1.56278
 C -1.60102 -0.41599 -0.24734
 C 1.56202 -0.59595 -0.07378
 F -1.21664 1.90625 -0.19207
 F 1.43786 1.75113 -0.03050
 H -1.26468 -1.37078 0.20832
 H 1.15271 -1.51116 0.33601
 H -1.66528 -0.47307 -1.34764
 H 1.66351 -0.65729 -1.16857
 H -2.59007 -0.20820 0.06836
 H 2.52537 -0.49970 0.35175
13
bifur_IRC_Distances_MW_output/new_data/bifur_traj2_Distances point 40
C -0.73152 0.71314 0.22419
 C 0.77495 0.62651 0.31041
 C -0.04575 0.74220 1.56318
 C -1.59732 -0.41733 -0.24649
 C 1.55838 -0.59577 -0.07513
 F -1.22123 1.90634 -0.18932
 F 1.44061 1.75226 -0.03136
 H -1.26564 -1.37131 0.20882
 H 1.13890 -1.50947 0.33484
 H -1.65123 -0.47438 -1.34600
 H 1.66383 -0.65744 -1.16968
 H -2.58871 -0.21254 0.06795
 H 2.52475 -0.50220 0.34860
13
bifur_IRC_Distances_MW_output/new_data/bifur_traj2_Distances point 41
C -0.73189 0.71456 0.22587
 C 0.77529 0.62846 0.31078
 C -0.04449 0.74648 1.56348
 C -1.59334 -0.41858 -0.24585
 C 1.55444 -0.59574 -0.07629
 F -1.22606 1.90657 -0.18686
 F 1.44396 1.75320 -0.03168
 H -1.26455 -1.37171 0.20920
 H 1.12626 -1.50795 0.33383
 H -1.63818 -0.47564 -1.34461
 H 1.66193 -0.65759 -1.17054
 H -2.58729 -0.21694 0.06712
 H 2.52391 -0.50511 0.34554
13
bifur_IRC_Distances_MW_output/new_data/bifur_traj2_Distances point 42
C -0.73238 0.71620 0.22733
 C 0.77578 0.63038 0.31149
 C -0.04363 0.75104 1.56364
 C -1.58916 -0.41968 -0.24554
 C 1.55026 -0.59590 -0.07714
 F -1.23101 1.90700 -0.18490
 F 1.44802 1.75384 -0.03122
 H -1.26066 -1.37189 0.20939
 H 1.11580 -1.50672 0.33306
 H -1.62705 -0.47679 -1.34358
 H 1.65707 -0.65775 -1.17102
 H -2.58584 -0.22126 0.06573
 H 2.52281 -0.50848 0.34276
13
bifur_IRC_Distances_MW_output/new_data/bifur_traj2_Distances point 43
C -0.73302 0.71813 0.22844
 C 0.77644 0.63225 0.31268
 C -0.04335 0.75596 1.56362
 C -1.58475 -0.42054 -0.24572
 C 1.54578 -0.59634 -0.07754
 F -1.23602 1.90772 -0.18374
 F 1.45301 1.75404 -0.02965
 H -1.25273 -1.37178 0.20930
 H 1.10867 -1.50594 0.33265
 H -1.61894 -0.47776 -1.34310
 H 1.64794 -0.65789 -1.17091
 H -2.58439 -0.22539 0.06356
 H 2.52136 -0.51247 0.34041
13
bifur_IRC_Distances_MW_output/new_data/bifur_traj2_Distances point 44
C -0.73382 0.72038 0.22890
 C 0.77731 0.63388 0.31453
 C -0.04399 0.76105 1.56335
 C -1.58031 -0.42096 -0.24664
 C 1.54117 -0.59719 -0.07719
 F -1.24070 1.90886 -0.18389
 F 1.45904 1.75355 -0.02649
 H -1.23910 -1.37123 0.20877
 H 1.10724 -1.50591 0.33284
 H -1.61613 -0.47838 -1.34350
 H 1.63288 -0.65801 -1.16993
 H -2.58303 -0.22891 0.06033
 H 2.51944 -0.51712 0.33892
13
bifur_IRC_Distances_MW_output/new_data/bifur_traj2_Distances point 45
C -0.73382 0.72038 0.22890
 C 0.77731 0.63388 0.31453
 C -0.04399 0.76105 1.56335
 C -1.58031 -0.42096 -0.24664
 C 1.54117 -0.59719 -0.07719
 F -1.24070 1.90886 -0.18389
 F 1.45904 1.75355 -0.02649
 H -1.23910 -1.37123 0.20877
 H 1.10722 -1.50591 0.33283
 H -1.61612 -0.47838 -1.34350
 H 1.63288 -0.65801 -1.16994
 H -2.58303 -0.22891 0.06033
 H 2.51944 -0.51712 0.33892
13
bifur_IRC_Distances_MW_output/new_data/bifur_traj2_Distances point 46
C -0.73531 0.72410 0.22734
 C 0.77900 0.63502 0.31894
 C -0.04786 0.76770 1.56219
 C -1.57486 -0.42002 -0.25021
 C 1.53523 -0.59956 -0.07431
 F -1.24517 1.91161 -0.18847
 F 1.46967 1.75063 -0.01737
 H -1.20388 -1.36918 0.20687
 H 1.12443 -1.50845 0.33520
 H -1.63039 -0.47787 -1.34701
 H 1.59520 -0.65800 -1.16605
 H -2.58168 -0.23110 0.05290
 H 2.51562 -0.52490 0.33998
13
bifur_IRC_Distances_MW_output/new_data/bifur_traj2_Distances point 47
C -0.73582 0.72525 0.22585
 C 0.77961 0.63471 0.32090
 C -0.05026 0.76897 1.56153
 C -1.57399 -0.41902 -0.25219
 C 1.53411 -0.60071 -0.07243
 F -1.24512 1.91284 -0.19175
 F 1.47320 1.74883 -0.01287
 H -1.18755 -1.36809 0.20592
 H 1.13816 -1.51037 0.33689
 H -1.64294 -0.47702 -1.34940
 H 1.57809 -0.65787 -1.16395
 H -2.58163 -0.23021 0.04970
 H 2.51414 -0.52732 0.34180
13
bifur_IRC_Distances_MW_output/new_data/bifur_traj2_Distances point 48
C -0.73618 0.72610 0.22419
 C 0.78006 0.63410 0.32267
 C -0.05271 0.76946 1.56092
 C -1.57379 -0.41789 -0.25415
 C 1.53367 -0.60179 -0.07050
 F -1.24419 1.91398 -0.19525
 F 1.47587 1.74702 -0.00862
 H -1.17242 -1.36706 0.20507
 H 1.15296 -1.51247 0.33873
 H -1.65677 -0.47598 -1.35197
 H 1.56241 -0.65767 -1.16197
 H -2.58179 -0.22868 0.04686
 H 2.51288 -0.52912 0.34400
13
bifur_IRC_Distances_MW_output/new_data/bifur_traj2_Distances point 49
C -0.73635 0.72678 0.22249
 C 0.78032 0.63337 0.32433
 C -0.05516 0.76957 1.56045
 C -1.57384 -0.41673 -0.25606
 C 1.53349 -0.60283 -0.06858
 F -1.24268 1.91510 -0.19881
 F 1.47791 1.74531 -0.00461
 H -1.15798 -1.36616 0.20436
 H 1.16789 -1.51468 0.34068
 H -1.67096 -0.47483 -1.35469
 H 1.54768 -0.65741 -1.16019
 H -2.58205 -0.22689 0.04426
 H 2.51173 -0.53062 0.34636
13
bifur_IRC_Distances_MW_output/new_data/bifur_traj2_Distances point 50
C -0.73622 0.72745 0.22087
 C 0.78028 0.63272 0.32592
 C -0.05752 0.76973 1.56027
 C -1.57368 -0.41568 -0.25789
 C 1.53310 -0.60386 -0.06675
 F -1.24083 1.91632 -0.20229
 F 1.47950 1.74385 -0.00088
 H -1.14376 -1.36546 0.20384
 H 1.18178 -1.51693 0.34269
 H -1.68443 -0.47364 -1.35753
 H 1.53347 -0.65706 -1.15874
 H -2.58227 -0.22530 0.04184
 H 2.51058 -0.53216 0.34867
13
bifur_IRC_Distances_MW_output/new_data/bifur_traj2_Distances point 51
C -0.73569 0.72824 0.21962
 C 0.77983 0.63241 0.32739
 C -0.05957 0.77036 1.56057
 C -1.57282 -0.41493 -0.25949
 C 1.53204 -0.60485 -0.06524
 F -1.23898 1.91767 -0.20533
 F 1.48068 1.74291 0.00227
 H -1.13013 -1.36514 0.20358
 H 1.19249 -1.51901 0.34455
 H -1.69518 -0.47257 -1.36029
 H 1.52026 -0.65662 -1.15785
 H -2.58233 -0.22445 0.03967
 H 2.50941 -0.53402 0.35057
13
bifur_IRC_Distances_MW_output/new_data/bifur_traj2_Distances point 52
C -0.73485 0.72909 0.21886
 C 0.77906 0.63248 0.32863
 C -0.06110 0.77152 1.56129
 C -1.57128 -0.41459 -0.26071
 C 1.53033 -0.60569 -0.06420
 F -1.23745 1.91902 -0.20758
 F 1.48149 1.74256 0.00455
 H -1.11830 -1.36520 0.20356
 H 1.19886 -1.52069 0.34604
 H -1.70201 -0.47176 -1.36262
 H 1.50914 -0.65616 -1.15755
 H -2.58220 -0.22452 0.03791
 H 2.50831 -0.53608 0.35182
13
bifur_IRC_Distances_MW_output/new_data/bifur_traj2_Distances point 53
C -0.73390 0.72993 0.21842
 C 0.77816 0.63278 0.32968
 C -0.06225 0.77292 1.56219
 C -1.56945 -0.41448 -0.26165
 C 1.52836 -0.60641 -0.06346
 F -1.23622 1.92030 -0.20927
 F 1.48207 1.74256 0.00625
 H -1.10809 -1.36545 0.20366
 H 1.20249 -1.52203 0.34723
 H -1.70628 -0.47115 -1.36458
 H 1.49976 -0.65572 -1.15758
 H -2.58196 -0.22510 0.03647
 H 2.50730 -0.53815 0.35265
13
bifur_IRC_Distances_MW_output/new_data/bifur_traj2_Distances point 54
C -0.73294 0.73076 0.21809
 C 0.77726 0.63314 0.33064
 C -0.06325 0.77436 1.56312
 C -1.56756 -0.41445 -0.26248
 C 1.52634 -0.60708 -0.06285
 F -1.23513 1.92151 -0.21073
 F 1.48260 1.74265 0.00772
 H -1.09866 -1.36576 0.20380
 H 1.20514 -1.52323 0.34830
 H -1.70960 -0.47062 -1.36636
 H 1.49116 -0.65529 -1.15772
 H -2.58169 -0.22583 0.03516
 H 2.50635 -0.54017 0.35331
13
bifur_IRC_Distances_MW_output/new_data/bifur_traj2_Distances point 55
C -0.73203 0.73158 0.21776
 C 0.77641 0.63348 0.33160
 C -0.06426 0.77578 1.56400
 C -1.56572 -0.41440 -0.26331
 C 1.52437 -0.60773 -0.06223
 F -1.23410 1.92270 -0.21217
 F 1.48317 1.74271 0.00920
 H -1.08930 -1.36604 0.20393
 H 1.20791 -1.52442 0.34937
 H -1.71299 -0.47009 -1.36813
 H 1.48258 -0.65488 -1.15783
 H -2.58142 -0.22652 0.03384
 H 2.50540 -0.54216 0.35397
13
bifur_IRC_Distances_MW_output/new_data/bifur_traj2_Distances point 56
C -0.73203 0.73158 0.21776
 C 0.77641 0.63348 0.33160
 C -0.06426 0.77578 1.56400
 C -1.56572 -0.41440 -0.26331
 C 1.52437 -0.60773 -0.06223
 F -1.23410 1.92270 -0.21217
 F 1.48317 1.74271 0.00920
 H -1.08930 -1.36604 0.20393
 H 1.20791 -1.52442 0.34937
 H -1.71299 -0.47009 -1.36813
 H 1.48258 -0.65488 -1.15783
 H -2.58142 -0.22652 0.03384
 H 2.50540 -0.54216 0.35397
13
bifur_IRC_Distances_MW_output/new_data/bifur_traj2_Distances point 57
C -0.73041 0.73330 0.21681
 C 0.77491 0.63402 0.33375
 C -0.06663 0.77856 1.56550
 C -1.56218 -0.41410 -0.26527
 C 1.52054 -0.60918 -0.06068
 F -1.23202 1.92515 -0.21554
 F 1.48483 1.74245 0.01286
 H -1.06866 -1.36641 0.20409
 H 1.21599 -1.52710 0.35185
 H -1.72203 -0.46887 -1.37205
 H 1.46327 -0.65401 -1.15774
 H -2.58092 -0.22753 0.03077
 H 2.50332 -0.54628 0.35565
13
bifur_IRC_Distances_MW_output/new_data/bifur_traj2_Distances point 58
C -0.72980 0.73420 0.21621
 C 0.77435 0.63421 0.33495
 C -0.06797 0.77996 1.56603
 C -1.56051 -0.41383 -0.26638
 C 1.51871 -0.60995 -0.05976
 F -1.23116 1.92637 -0.21742
 F 1.48607 1.74207 0.01507
 H -1.05753 -1.36645 0.20412
 H 1.22130 -1.52853 0.35322
 H -1.72756 -0.46821 -1.37414
 H 1.45257 -0.65359 -1.15751
 H -2.58067 -0.22786 0.02899
 H 2.50220 -0.54840 0.35661
13
bifur_IRC_Distances_MW_output/new_data/bifur_traj2_Distances point 59
C -0.72949 0.73499 0.21570
 C 0.77410 0.63437 0.33599
 C -0.06909 0.78119 1.56627
 C -1.55917 -0.41359 -0.26732
 C 1.51723 -0.61059 -0.05897
 F -1.23081 1.92732 -0.21892
 F 1.48746 1.74163 0.01707
 H -1.04826 -1.36638 0.20408
 H 1.22595 -1.52964 0.35434
 H -1.73217 -0.46771 -1.37578
 H 1.44343 -0.65328 -1.15719
 H -2.58043 -0.22814 0.02741
 H 2.50124 -0.55018 0.35734
13
bifur_IRC_Distances_MW_output/new_data/bifur_traj2_Distances point 60
C -0.72956 0.73556 0.21542
 C 0.77421 0.63453 0.33669
 C -0.06974 0.78218 1.56620
 C -1.55826 -0.41344 -0.26791
 C 1.51623 -0.61098 -0.05850
 F -1.23119 1.92784 -0.21973
 F 1.48889 1.74122 0.01849
 H -1.04245 -1.36620 0.20399
 H 1.22874 -1.53020 0.35496
 H -1.73464 -0.46750 -1.37663
 H 1.43739 -0.65315 -1.15686
 H -2.58020 -0.22845 0.02627
 H 2.50058 -0.55140 0.35762
13
bifur_IRC_Distances_MW_output/new_data/bifur_traj2_Distances point 61
C -0.73000 0.73595 0.21543
 C 0.77466 0.63474 0.33704
 C -0.06987 0.78302 1.56584
 C -1.55768 -0.41344 -0.26810
 C 1.51563 -0.61111 -0.05839
 F -1.23239 1.92793 -0.21974
 F 1.49034 1.74090 0.01927
 H -1.04024 -1.36596 0.20384
 H 1.22915 -1.53013 0.35502
 H -1.73449 -0.46764 -1.37662
 H 1.43461 -0.65320 -1.15656
 H -2.57996 -0.22892 0.02561
 H 2.50024 -0.55213 0.35735
13
bifur_IRC_Distances_MW_output/new_data/bifur_traj2_Distances point 62
C -0.73075 0.73622 0.21578
 C 0.77540 0.63509 0.33709
 C -0.06946 0.78389 1.56526
 C -1.55724 -0.41363 -0.26790
 C 1.51521 -0.61100 -0.05866
 F -1.23449 1.92764 -0.21894
 F 1.49193 1.74071 0.01942
 H -1.04126 -1.36569 0.20366
 H 1.22686 -1.52944 0.35450
 H -1.73141 -0.46814 -1.37576
 H 1.43472 -0.65343 -1.15631
 H -2.57965 -0.22972 0.02536
 H 2.50015 -0.55251 0.35649
13
bifur_IRC_Distances_MW_output/new_data/bifur_traj2_Distances point 63
C -0.73179 0.73649 0.21656
 C 0.77641 0.63569 0.33688
 C -0.06848 0.78509 1.56452
 C -1.55665 -0.41409 -0.26730
 C 1.51468 -0.61066 -0.05936
 F -1.23771 1.92705 -0.21721
 F 1.49382 1.74074 0.01896
 H -1.04514 -1.36542 0.20344
 H 1.22116 -1.52807 0.35338
 H -1.72474 -0.46906 -1.37402
 H 1.43739 -0.65383 -1.15618
 H -2.57920 -0.23113 0.02545
 H 2.50024 -0.55279 0.35488
13
bifur_IRC_Distances_MW_output/new_data/bifur_traj2_Distances point 64
C -0.73307 0.73690 0.21793
 C 0.77765 0.63677 0.33644
 C -0.06682 0.78709 1.56373
 C -1.55542 -0.41496 -0.26625
 C 1.51357 -0.61013 -0.06059
 F -1.24240 1.92622 -0.21436
 F 1.49628 1.74112 0.01783
 H -1.05152 -1.36524 0.20324
 H 1.21076 -1.52592 0.35157
 H -1.71320 -0.47051 -1.37133
 H 1.44225 -0.65440 -1.15628
 H -2.57847 -0.23363 0.02581
 H 2.50040 -0.55331 0.35227
13
bifur_IRC_Distances_MW_output/new_data/bifur_traj2_Distances point 65
C -0.73441 0.73765 0.21991
 C 0.77894 0.63844 0.33594
 C -0.06459 0.79024 1.56307
 C -1.55308 -0.41628 -0.26485
 C 1.51138 -0.60949 -0.06231
 F -1.24850 1.92536 -0.21051
 F 1.49941 1.74194 0.01620
 H -1.05890 -1.36525 0.20312
 H 1.19549 -1.52313 0.34924
 H -1.69678 -0.47244 -1.36797
 H 1.44794 -0.65504 -1.15675
 H -2.57736 -0.23750 0.02624
 H 2.50046 -0.55451 0.34867
13
bifur_IRC_Distances_MW_output/new_data/bifur_traj2_Distances point 66
C -0.73562 0.73871 0.22212
 C 0.78010 0.64049 0.33560
 C -0.06228 0.79426 1.56261
 C -1.54985 -0.41781 -0.26344
 C 1.50828 -0.60893 -0.06415
 F -1.25514 1.92472 -0.20643
 F 1.50305 1.74296 0.01466
 H -1.06491 -1.36540 0.20310
 H 1.17844 -1.52027 0.34688
 H -1.67863 -0.47449 -1.36467
 H 1.45230 -0.65564 -1.15742
 H -2.57601 -0.24218 0.02643
 H 2.50027 -0.55642 0.34472
13
bifur_IRC_Distances_MW_output/new_data/bifur_traj2_Distances point 67
C -0.73562 0.73871 0.22212
 C 0.78011 0.64049 0.33560
 C -0.06228 0.79426 1.56261
 C -1.54985 -0.41781 -0.26344
 C 1.50828 -0.60893 -0.06415
 F -1.25514 1.92472 -0.20643
 F 1.50305 1.74296 0.01466
 H -1.06491 -1.36540 0.20310
 H 1.17844 -1.52027 0.34688
 H -1.67863 -0.47449 -1.36467
 H 1.45230 -0.65564 -1.15742
 H -2.57601 -0.24218 0.02643
 H 2.50027 -0.55642 0.34472
13
bifur_IRC_Distances_MW_output/new_data/bifur_traj2_Distances point 68
C -0.73810 0.74156 0.22630
 C 0.78255 0.64485 0.33571
 C -0.05834 0.80361 1.56159
 C -1.54216 -0.42076 -0.26128
 C 1.50076 -0.60826 -0.06733
 F -1.26898 1.92402 -0.19904
 F 1.51202 1.74463 0.01317
 H -1.07025 -1.36554 0.20300
 H 1.14691 -1.51515 0.34287
 H -1.64455 -0.47839 -1.35910
 H 1.45407 -0.65669 -1.15851
 H -2.57301 -0.25209 0.02557
 H 2.49909 -0.56178 0.33705
13
bifur_IRC_Distances_MW_output/new_data/bifur_traj2_Distances point 69
C -0.73961 0.74328 0.22817
 C 0.78407 0.64705 0.33617
 C -0.05677 0.80877 1.56077
 C -1.53803 -0.42208 -0.26056
 C 1.49666 -0.60814 -0.06860
 F -1.27636 1.92386 -0.19580
 F 1.51758 1.74504 0.01340
 H -1.06977 -1.36535 0.20280
 H 1.13344 -1.51286 0.34120
 H -1.62937 -0.48024 -1.35674
 H 1.45143 -0.65720 -1.15868
 H -2.57142 -0.25706 0.02445
 H 2.49815 -0.56507 0.33342
13
bifur_IRC_Distances_MW_output/new_data/bifur_traj2_Distances point 70
C -0.74147 0.74524 0.22993
 C 0.78595 0.64930 0.33690
 C -0.05540 0.81435 1.55959
 C -1.53370 -0.42331 -0.26005
 C 1.49234 -0.60813 -0.06969
 F -1.28441 1.92374 -0.19273
 F 1.52415 1.74512 0.01433
 H -1.06751 -1.36492 0.20244
 H 1.12126 -1.51062 0.33965
 H -1.61501 -0.48212 -1.35449
 H 1.44656 -0.65775 -1.15852
 H -2.56974 -0.26213 0.02284
 H 2.49698 -0.56877 0.32980
13
bifur_IRC_Distances_MW_output/new_data/bifur_traj2_Distances point 71
C -0.74381 0.74741 0.23156
 C 0.78833 0.65156 0.33789
 C -0.05420 0.82032 1.55792
 C -1.52931 -0.42442 -0.25975
 C 1.48793 -0.60822 -0.07059
 F -1.29331 1.92360 -0.18977
 F 1.53185 1.74477 0.01600
 H -1.06373 -1.36418 0.20188
 H 1.11058 -1.50837 0.33816
 H -1.60156 -0.48407 -1.35224
 H 1.43960 -0.65839 -1.15794
 H -2.56798 -0.26722 0.02072
 H 2.49560 -0.57281 0.32616
13
bifur_IRC_Distances_MW_output/new_data/bifur_traj2_Distances point 72
C -0.74655 0.74955 0.23292
 C 0.79113 0.65359 0.33902
 C -0.05327 0.82604 1.55575
 C -1.52544 -0.42528 -0.25966
 C 1.48402 -0.60835 -0.07123
 F -1.30238 1.92334 -0.18714
 F 1.54010 1.74394 0.01828
 H -1.05927 -1.36309 0.20111
 H 1.10258 -1.50623 0.33682
 H -1.59030 -0.48593 -1.35007
 H 1.43153 -0.65910 -1.15689
 H -2.56632 -0.27177 0.01829
 H 2.49419 -0.57670 0.32280
13
bifur_IRC_Distances_MW_output/new_data/bifur_traj2_Distances point 73
C -0.74947 0.75137 0.23386
 C 0.79410 0.65514 0.34010
 C -0.05264 0.83079 1.55326
 C -1.52263 -0.42579 -0.25974
 C 1.48117 -0.60849 -0.07157
 F -1.31073 1.92292 -0.18503
 F 1.54796 1.74269 0.02083
 H -1.05521 -1.36177 0.20021
 H 1.09795 -1.50437 0.33571
 H -1.58227 -0.48754 -1.34810
 H 1.42378 -0.65983 -1.15546
 H -2.56497 -0.27524 0.01589
 H 2.49297 -0.57988 0.32005
13
bifur_IRC_Distances_MW_output/new_data/bifur_traj2_Distances point 74
C -0.75239 0.75281 0.23444
 C 0.79706 0.65621 0.34106
 C -0.05224 0.83444 1.55063
 C -1.52091 -0.42601 -0.25991
 C 1.47941 -0.60858 -0.07169
 F -1.31805 1.92235 -0.18340
 F 1.55502 1.74120 0.02338
 H -1.05211 -1.36033 0.19926
 H 1.09615 -1.50278 0.33480
 H -1.57711 -0.48889 -1.34631
 H 1.41711 -0.66056 -1.15383
 H -2.56395 -0.27763 0.01369
 H 2.49201 -0.58224 0.31788
13
bifur_IRC_Distances_MW_output/new_data/bifur_traj2_Distances point 75
C -0.75525 0.75393 0.23478
 C 0.79996 0.65693 0.34187
 C -0.05197 0.83724 1.54796
 C -1.52000 -0.42603 -0.26010
 C 1.47847 -0.60862 -0.07169
 F -1.32453 1.92166 -0.18208
 F 1.56135 1.73958 0.02583
 H -1.05002 -1.35884 0.19830
 H 1.09611 -1.50137 0.33400
 H -1.57383 -0.49004 -1.34463
 H 1.41162 -0.66127 -1.15210
 H -2.56318 -0.27923 0.01172
 H 2.49128 -0.58393 0.31613
13
bifur_IRC_Distances_MW_output/new_data/bifur_traj2_Distances point 76
C -0.75806 0.75485 0.23501
 C 0.80279 0.65744 0.34257
 C -0.05174 0.83952 1.54528
 C -1.51956 -0.42595 -0.26028
 C 1.47801 -0.60862 -0.07163
 F -1.33051 1.92088 -0.18090
 F 1.56718 1.73792 0.02813
 H -1.04875 -1.35734 0.19736
 H 1.09687 -1.50005 0.33325
 H -1.57147 -0.49109 -1.34298
 H 1.40707 -0.66198 -1.15035
 H -2.56256 -0.28038 0.00995
 H 2.49072 -0.58520 0.31458
13
bifur_IRC_Distances_MW_output/new_data/bifur_traj2_Distances point 77
C -0.76079 0.75569 0.23524
 C 0.80555 0.65791 0.34320
 C -0.05148 0.84164 1.54265
 C -1.51926 -0.42587 -0.26042
 C 1.47768 -0.60858 -0.07160
 F -1.33626 1.92006 -0.17970
 F 1.57274 1.73631 0.03030
 H -1.04793 -1.35588 0.19645
 H 1.09759 -1.49872 0.33250
 H -1.56916 -0.49211 -1.34132
 H 1.40309 -0.66268 -1.14864
 H -2.56200 -0.28144 0.00829
 H 2.49023 -0.58632 0.31308
13
bifur_IRC_Distances_MW_output/new_data/bifur_traj2_Distances point 78
C -0.76079 0.75569 0.23524
 C 0.80555 0.65791 0.34320
 C -0.05148 0.84163 1.54265
 C -1.51926 -0.42587 -0.26042
 C 1.47768 -0.60858 -0.07160
 F -1.33626 1.92006 -0.17970
 F 1.57274 1.73631 0.03030
 H -1.04794 -1.35588 0.19645
 H 1.09759 -1.49872 0.33250
 H -1.56916 -0.49211 -1.34132
 H 1.40309 -0.66268 -1.14864
 H -2.56200 -0.28144 0.00829
 H 2.49023 -0.58632 0.31308
13
bifur_IRC_Distances_MW_output/new_data/bifur_traj2_Distances point 79
C -0.76566 0.75773 0.23601
 C 0.81050 0.65934 0.34458
 C -0.05084 0.84687 1.53802
 C -1.51737 -0.42605 -0.26065
 C 1.47574 -0.60864 -0.07174
 F -1.34774 1.91886 -0.17711
 F 1.58374 1.73366 0.03442
 H -1.04458 -1.35337 0.19483
 H 1.09607 -1.49611 0.33097
 H -1.56214 -0.49424 -1.33825
 H 1.39393 -0.66394 -1.14578
 H -2.56063 -0.28464 0.00494
 H 2.48899 -0.58948 0.30977
13
bifur_IRC_Distances_MW_output/new_data/bifur_traj2_Distances point 80
C -0.76744 0.75917 0.23653
 C 0.81233 0.66046 0.34554
 C -0.05064 0.85045 1.53641
 C -1.51513 -0.42638 -0.26090
 C 1.47345 -0.60888 -0.07182
 F -1.35311 1.91884 -0.17600
 F 1.58916 1.73278 0.03657
 H -1.03976 -1.35251 0.19419
 H 1.09375 -1.49511 0.33044
 H -1.55766 -0.49524 -1.33730
 H 1.38680 -0.66435 -1.14482
 H -2.55974 -0.28715 0.00305
 H 2.48799 -0.59209 0.30809
13
bifur_IRC_Distances_MW_output/new_data/bifur_traj2_Distances point 81
C -0.76872 0.76085 0.23697
 C 0.81369 0.66171 0.34676
 C -0.05071 0.85445 1.53529
 C -1.51221 -0.42675 -0.26138
 C 1.47043 -0.60933 -0.07174
 F -1.35786 1.91929 -0.17539
 F 1.59441 1.73206 0.03903
 H -1.03202 -1.35187 0.19364
 H 1.09183 -1.49455 0.33026
 H -1.55398 -0.49603 -1.33699
 H 1.37720 -0.66457 -1.14407
 H -2.55877 -0.28993 0.00092
 H 2.48671 -0.59534 0.30670
13
bifur_IRC_Distances_MW_output/new_data/bifur_traj2_Distances point 82
C -0.76966 0.76269 0.23720
 C 0.81472 0.66295 0.34823
 C -0.05113 0.85860 1.53447
 C -1.50896 -0.42705 -0.26213
 C 1.46703 -0.60997 -0.07142
 F -1.36193 1.92012 -0.17539
 F 1.59954 1.73134 0.04192
 H -1.02159 -1.35134 0.19312
 H 1.09135 -1.49444 0.33047
 H -1.55199 -0.49660 -1.33731
 H 1.36525 -0.66462 -1.14338
 H -2.55781 -0.29267 -0.00150
 H 2.48519 -0.59901 0.30571
13
bifur_IRC_Distances_MW_output/new_data/bifur_traj2_Distances point 83
C -0.77037 0.76464 0.23720
 C 0.81554 0.66411 0.34995
 C -0.05190 0.86281 1.53383
 C -1.50552 -0.42724 -0.26315
 C 1.46341 -0.61078 -0.07084
 F -1.36544 1.92125 -0.17598
 F 1.60462 1.73052 0.04526
 H -1.00880 -1.35086 0.19260
 H 1.09257 -1.49476 0.33104
 H -1.55187 -0.49693 -1.33819
 H 1.35115 -0.66454 -1.14267
 H -2.55687 -0.29526 -0.00419
 H 2.48348 -0.60297 0.30512
13
bifur_IRC_Distances_MW_output/new_data/bifur_traj2_Distances point 84
C -0.77087 0.76671 0.23699
 C 0.81616 0.66522 0.35188
 C -0.05296 0.86708 1.53335
 C -1.50191 -0.42733 -0.26440
 C 1.45958 -0.61175 -0.07004
 F -1.36844 1.92267 -0.17710
 F 1.60966 1.72962 0.04903
 H -0.99385 -1.35042 0.19208
 H 1.09531 -1.49546 0.33197
 H -1.55340 -0.49707 -1.33957
 H 1.33508 -0.66433 -1.14195
 H -2.55596 -0.29773 -0.00713
 H 2.48158 -0.60722 0.30489
13
bifur_IRC_Distances_MW_output/new_data/bifur_traj2_Distances point 85
C -0.77111 0.76883 0.23663
 C 0.81654 0.66629 0.35393
 C -0.05424 0.87132 1.53310
 C -1.49817 -0.42738 -0.26582
 C 1.45560 -0.61282 -0.06909
 F -1.37087 1.92431 -0.17860
 F 1.61446 1.72873 0.05297
 H -0.97748 -1.35009 0.19162
 H 1.09895 -1.49647 0.33316
 H -1.55605 -0.49703 -1.34138
 H 1.31786 -0.66399 -1.14133
 H -2.55507 -0.30008 -0.01017
 H 2.47957 -0.61161 0.30496
13
bifur_IRC_Distances_MW_output/new_data/bifur_traj2_Distances point 86
C -0.77105 0.77080 0.23628
 C 0.81660 0.66728 0.35585
 C -0.05548 0.87522 1.53315
 C -1.49454 -0.42745 -0.26716
 C 1.45174 -0.61386 -0.06819
 F -1.37263 1.92599 -0.18016
 F 1.61853 1.72806 0.05654
 H -0.96171 -1.34995 0.19129
 H 1.10227 -1.49759 0.33441
 H -1.55873 -0.49688 -1.34332
 H 1.30160 -0.66357 -1.14095
 H -2.55425 -0.30229 -0.01293
 H 2.47767 -0.61578 0.30518
13
bifur_IRC_Distances_MW_output/new_data/bifur_traj2_Distances point 87
C -0.77072 0.77237 0.23614
 C 0.81638 0.66819 0.35729
 C -0.05636 0.87843 1.53349
 C -1.49137 -0.42762 -0.26814
 C 1.44839 -0.61467 -0.06759
 F -1.37380 1.92742 -0.18126
 F 1.62137 1.72781 0.05902
 H -0.94939 -1.35004 0.19113
 H 1.10361 -1.49847 0.33536
 H -1.55987 -0.49676 -1.34491
 H 1.28916 -0.66318 -1.14092
 H -2.55357 -0.30430 -0.01493
 H 2.47615 -0.61917 0.30530
13
bifur_IRC_Distances_MW_output/new_data/bifur_traj2_Distances point 88
C -0.77026 0.77340 0.23634
 C 0.81597 0.66901 0.35804
 C -0.05663 0.88076 1.53404
 C -1.48890 -0.42798 -0.26854
 C 1.44583 -0.61511 -0.06747
 F -1.37461 1.92835 -0.18150
 F 1.62287 1.72808 0.06002
 H -0.94248 -1.35035 0.19116
 H 1.10183 -1.49881 0.33574
 H -1.55825 -0.49683 -1.34574
 H 1.28242 -0.66293 -1.14127
 H -2.55303 -0.30612 -0.01589
 H 2.47522 -0.62147 0.30507
13
bifur_IRC_Distances_MW_output/new_data/bifur_traj2_Distances point 89
C -0.77026 0.77340 0.23634
 C 0.81597 0.66901 0.35804
 C -0.05663 0.88076 1.53404
 C -1.48890 -0.42798 -0.26854
 C 1.44583 -0.61511 -0.06747
 F -1.37461 1.92835 -0.18150
 F 1.62287 1.72808 0.06002
 H -0.94247 -1.35035 0.19116
 H 1.10183 -1.49881 0.33574
 H -1.55825 -0.49683 -1.34574
 H 1.28242 -0.66293 -1.14127
 H -2.55303 -0.30612 -0.01589
 H 2.47522 -0.62147 0.30507
13
bifur_IRC_Distances_MW_output/new_data/bifur_traj2_Distances point 90
C -0.76924 0.77419 0.23795
 C 0.81498 0.67067 0.35773
 C -0.05529 0.88368 1.53544
 C -1.48546 -0.42931 -0.26767
 C 1.44245 -0.61499 -0.06873
 F -1.37634 1.92878 -0.17921
 F 1.62296 1.73002 0.05804
 H -0.94359 -1.35145 0.19165
 H 1.08827 -1.49772 0.33464
 H -1.54572 -0.49772 -1.34496
 H 1.28431 -0.66288 -1.14292
 H -2.55219 -0.30983 -0.01513
 H 2.47488 -0.62344 0.30318
13
bifur_IRC_Distances_MW_output/new_data/bifur_traj2_Distances point 91
C -0.76861 0.77429 0.23933
 C 0.81432 0.67172 0.35696
 C -0.05385 0.88496 1.53638
 C -1.48378 -0.43034 -0.26660
 C 1.44088 -0.61458 -0.07000
 F -1.37753 1.92858 -0.17687
 F 1.62215 1.73165 0.05558
 H -0.94906 -1.35228 0.19210
 H 1.07659 -1.49645 0.33337
 H -1.53487 -0.49852 -1.34370
 H 1.29036 -0.66300 -1.14426
 H -2.55174 -0.31220 -0.01381
 H 2.47515 -0.62385 0.30152
13
bifur_IRC_Distances_MW_output/new_data/bifur_traj2_Distances point 92
C -0.76774 0.77442 0.24109
 C 0.81342 0.67308 0.35598
 C -0.05204 0.88662 1.53765
 C -1.48158 -0.43167 -0.26524
 C 1.43883 -0.61408 -0.07161
 F -1.37893 1.92837 -0.17394
 F 1.62103 1.73378 0.05243
 H -0.95585 -1.35338 0.19273
 H 1.06163 -1.49489 0.33182
 H -1.52105 -0.49950 -1.34219
 H 1.29797 -0.66311 -1.14605
 H -2.55114 -0.31523 -0.01211
 H 2.47547 -0.62440 0.29942
13
bifur_IRC_Distances_MW_output/new_data/bifur_traj2_Distances point 93
C -0.76650 0.77476 0.24312
 C 0.81216 0.67477 0.35502
 C -0.05005 0.88890 1.53935
 C -1.47853 -0.43325 -0.26377
 C 1.43592 -0.61361 -0.07342
 F -1.38043 1.92838 -0.17073
 F 1.61982 1.73633 0.04900
 H -0.96204 -1.35478 0.19355
 H 1.04419 -1.49329 0.33023
 H -1.50508 -0.50057 -1.34079
 H 1.30528 -0.66314 -1.14829
 H -2.55037 -0.31903 -0.01030
 H 2.47564 -0.62548 0.29705
13
bifur_IRC_Distances_MW_output/new_data/bifur_traj2_Distances point 94
C -0.76492 0.77543 0.24515
 C 0.81057 0.67670 0.35434
 C -0.04825 0.89187 1.54139
 C -1.47459 -0.43493 -0.26250
 C 1.43209 -0.61333 -0.07513
 F -1.38179 1.92881 -0.16781
 F 1.61883 1.73903 0.04592
 H -0.96535 -1.35638 0.19446
 H 1.02647 -1.49198 0.32891
 H -1.48907 -0.50154 -1.33993
 H 1.30998 -0.66300 -1.15077
 H -2.54945 -0.32335 -0.00878
 H 2.47549 -0.62734 0.29476
13
bifur_IRC_Distances_MW_output/new_data/bifur_traj2_Distances point 95
C -0.76316 0.77645 0.24685
 C 0.80884 0.67864 0.35415
 C -0.04699 0.89530 1.54354
 C -1.47012 -0.43647 -0.26168
 C 1.42766 -0.61335 -0.07644
 F -1.38282 1.92974 -0.16574
 F 1.61836 1.74147 0.04383
 H -0.96427 -1.35794 0.19529
 H 1.01127 -1.49124 0.32813
 H -1.47559 -0.50227 -1.33987
 H 1.31039 -0.66269 -1.15310
 H -2.54848 -0.32768 -0.00791
 H 2.47492 -0.62997 0.29295
13
bifur_IRC_Distances_MW_output/new_data/bifur_traj2_Distances point 96
C -0.76141 0.77770 0.24808
 C 0.80713 0.68040 0.35446
 C -0.04636 0.89887 1.54559
 C -1.46555 -0.43772 -0.26139
 C 1.42306 -0.61366 -0.07724
 F -1.38346 1.93104 -0.16467
 F 1.61846 1.74343 0.04288
 H -0.95905 -1.35932 0.19595
 H 0.99990 -1.49111 0.32793
 H -1.46579 -0.50269 -1.34055
 H 1.30661 -0.66225 -1.15504
 H -2.54756 -0.33161 -0.00776
 H 2.47401 -0.63308 0.29176
13
bifur_IRC_Distances_MW_output/new_data/bifur_traj2_Distances point 97
C -0.75970 0.77911 0.24891
 C 0.80549 0.68199 0.35512
 C -0.04623 0.90243 1.54751
 C -1.46103 -0.43873 -0.26150
 C 1.41845 -0.61418 -0.07762
 F -1.38376 1.93260 -0.16439
 F 1.61900 1.74498 0.04283
 H -0.95078 -1.36052 0.19644
 H 0.99183 -1.49146 0.32817
 H -1.45912 -0.50287 -1.34178
 H 1.29970 -0.66172 -1.15663
 H -2.54672 -0.33513 -0.00816
 H 2.47286 -0.63648 0.29110
13
bifur_IRC_Distances_MW_output/new_data/bifur_traj2_Distances point 98
C -0.75801 0.78061 0.24944
 C 0.80390 0.68342 0.35607
 C -0.04650 0.90596 1.54933
 C -1.45656 -0.43953 -0.26194
 C 1.41386 -0.61486 -0.07766
 F -1.38377 1.93436 -0.16473
 F 1.61984 1.74619 0.04346
 H -0.94016 -1.36159 0.19679
 H 0.98634 -1.49217 0.32875
 H -1.45491 -0.50286 -1.34344
 H 1.29040 -0.66113 -1.15794
 H -2.54594 -0.33830 -0.00899
 H 2.47152 -0.64009 0.29087
13
bifur_IRC_Distances_MW_output/new_data/bifur_traj2_Distances point 99
C -0.75638 0.78220 0.24968
 C 0.80237 0.68471 0.35725
 C -0.04712 0.90943 1.55105
 C -1.45219 -0.44016 -0.26265
 C 1.40933 -0.61568 -0.07742
 F -1.38353 1.93628 -0.16562
 F 1.62095 1.74710 0.04468
 H -0.92759 -1.36254 0.19703
 H 0.98319 -1.49320 0.32963
 H -1.45293 -0.50269 -1.34546
 H 1.27908 -0.66049 -1.15899
 H -2.54522 -0.34113 -0.01018
 H 2.47005 -0.64384 0.29102
13
bifur_IRC_Distances_MW_output/new_data/bifur_traj2_Distances point 100
C -0.75638 0.78220 0.24968
 C 0.80237 0.68471 0.35725
 C -0.04712 0.90943 1.55105
 C -1.45219 -0.44016 -0.26265
 C 1.40933 -0.61568 -0.07742
 F -1.38353 1.93628 -0.16562
 F 1.62095 1.74710 0.04468
 H -0.92759 -1.36254 0.19703
 H 0.98318 -1.49320 0.32963
 H -1.45293 -0.50269 -1.34546
 H 1.27908 -0.66049 -1.15899
 H -2.54522 -0.34114 -0.01018
 H 2.47005 -0.64384 0.29102
13
bifur_IRC_Distances_MW_output/new_data/bifur_traj2_Distances point 101
C -0.75377 0.78529 0.24934
 C 0.79998 0.68662 0.36004
 C -0.04917 0.91560 1.55363
 C -1.44467 -0.44075 -0.26472
 C 1.40140 -0.61752 -0.07616
 F -1.38275 1.94010 -0.16863
 F 1.62405 1.74777 0.04864
 H -0.89961 -1.36378 0.19706
 H 0.98422 -1.49584 0.33200
 H -1.45553 -0.50195 -1.34999
 H 1.25297 -0.65921 -1.16004
 H -2.54408 -0.34531 -0.01346
 H 2.46694 -0.65102 0.29228
13
bifur_IRC_Distances_MW_output/new_data/bifur_traj2_Distances point 102
C -0.75325 0.78655 0.24891
 C 0.79957 0.68716 0.36135
 C -0.05025 0.91790 1.55407
 C -1.44219 -0.44072 -0.26578
 C 1.39875 -0.61831 -0.07537
 F -1.38284 1.94150 -0.17015
 F 1.62607 1.74744 0.05096
 H -0.88765 -1.36390 0.19683
 H 0.98751 -1.49698 0.33310
 H -1.45883 -0.50160 -1.35179
 H 1.24118 -0.65878 -1.15991
 H -2.54369 -0.34646 -0.01522
 H 2.46563 -0.65379 0.29300
13
bifur_IRC_Distances_MW_output/new_data/bifur_traj2_Distances point 103
C -0.75341 0.78750 0.24856
 C 0.79980 0.68751 0.36236
 C -0.05102 0.91966 1.55384
 C -1.44068 -0.44061 -0.26658
 C 1.39709 -0.61886 -0.07474
 F -1.38372 1.94230 -0.17113
 F 1.62834 1.74684 0.05303
 H -0.87929 -1.36368 0.19649
 H 0.99075 -1.49762 0.33380
 H -1.46152 -0.50147 -1.35282
 H 1.23237 -0.65860 -1.15946
 H -2.54339 -0.34721 -0.01673
 H 2.46466 -0.65576 0.29338
13
bifur_IRC_Distances_MW_output/new_data/bifur_traj2_Distances point 104
C -0.75407 0.78822 0.24841
 C 0.80052 0.68782 0.36305
 C -0.05137 0.92114 1.55314
 C -1.43977 -0.44055 -0.26705
 C 1.39611 -0.61915 -0.07440
 F -1.38543 1.94258 -0.17138
 F 1.63076 1.74618 0.05462
 H -0.87455 -1.36326 0.19611
 H 0.99262 -1.49768 0.33402
 H -1.46244 -0.50163 -1.35305
 H 1.22672 -0.65864 -1.15888
 H -2.54310 -0.34790 -0.01788
 H 2.46402 -0.65712 0.29329
13
bifur_IRC_Distances_MW_output/new_data/bifur_traj2_Distances point 105
C -0.75503 0.78881 0.24855
 C 0.80152 0.68821 0.36346
 C -0.05130 0.92257 1.55219
 C -1.43908 -0.44062 -0.26719
 C 1.39539 -0.61925 -0.07437
 F -1.38788 1.94249 -0.17092
 F 1.63326 1.74562 0.05571
 H -0.87272 -1.36276 0.19573
 H 0.99242 -1.49724 0.33379
 H -1.46108 -0.50206 -1.35262
 H 1.22367 -0.65885 -1.15833
 H -2.54277 -0.34880 -0.01867
 H 2.46361 -0.65813 0.29268
13
bifur_IRC_Distances_MW_output/new_data/bifur_traj2_Distances point 106
C -0.75611 0.78936 0.24900
 C 0.80262 0.68879 0.36365
 C -0.05084 0.92420 1.55117
 C -1.43829 -0.44088 -0.26704
 C 1.39461 -0.61920 -0.07465
 F -1.39093 1.94218 -0.16980
 F 1.63579 1.74529 0.05628
 H -0.87297 -1.36231 0.19540
 H 0.98978 -1.49636 0.33319
 H -1.45721 -0.50274 -1.35170
 H 1.22257 -0.65917 -1.15795
 H -2.54237 -0.35011 -0.01915
 H 2.46334 -0.65905 0.29161
13
bifur_IRC_Distances_MW_output/new_data/bifur_traj2_Distances point 107
C -0.75717 0.78996 0.24975
 C 0.80371 0.68961 0.36369
 C -0.05005 0.92617 1.55023
 C -1.43714 -0.44135 -0.26666
 C 1.39349 -0.61905 -0.07521
 F -1.39449 1.94177 -0.16812
 F 1.63837 1.74525 0.05642
 H -0.87446 -1.36197 0.19515
 H 0.98460 -1.49516 0.33227
 H -1.45085 -0.50364 -1.35045
 H 1.22271 -0.65955 -1.15781
 H -2.54185 -0.35198 -0.01937
 H 2.46313 -0.66008 0.29010
13
bifur_IRC_Distances_MW_output/new_data/bifur_traj2_Distances point 108
C -0.75814 0.79071 0.25079
 C 0.80470 0.69075 0.36367
 C -0.04900 0.92872 1.54942
 C -1.43538 -0.44206 -0.26611
 C 1.39178 -0.61887 -0.07600
 F -1.39855 1.94140 -0.16597
 F 1.64112 1.74551 0.05627
 H -0.87623 -1.36177 0.19498
 H 0.97697 -1.49371 0.33115
 H -1.44211 -0.50472 -1.34903
 H 1.22316 -0.65995 -1.15794
 H -2.54118 -0.35453 -0.01945
 H 2.46286 -0.66147 0.28821
13
bifur_IRC_Distances_MW_output/new_data/bifur_traj2_Distances point 109
C -0.75898 0.79178 0.25208
 C 0.80558 0.69225 0.36376
 C -0.04781 0.93212 1.54879
 C -1.43272 -0.44301 -0.26552
 C 1.38916 -0.61875 -0.07694
 F -1.40315 1.94122 -0.16351
 F 1.64430 1.74603 0.05611
 H -0.87690 -1.36173 0.19485
 H 0.96723 -1.49215 0.32993
 H -1.43134 -0.50596 -1.34765
 H 1.22255 -0.66031 -1.15833
 H -2.54031 -0.35793 -0.01960
 H 2.46239 -0.66355 0.28603
13
bifur_IRC_Distances_MW_output/new_data/bifur_traj2_Distances point 110
C -0.75959 0.79314 0.25334
 C 0.80625 0.69395 0.36410
 C -0.04681 0.93612 1.54837
 C -1.42935 -0.44401 -0.26513
 C 1.38579 -0.61881 -0.07776
 F -1.40771 1.94139 -0.16131
 F 1.64780 1.74660 0.05634
 H -0.87495 -1.36181 0.19472
 H 0.95758 -1.49083 0.32894
 H -1.42078 -0.50714 -1.34670
 H 1.21948 -0.66055 -1.15883
 H -2.53934 -0.36173 -0.02004
 H 2.46162 -0.66632 0.28396
13
bifur_IRC_Distances_MW_output/new_data/bifur_traj2_Distances point 111
C -0.75959 0.79314 0.25334
 C 0.80625 0.69395 0.36410
 C -0.04681 0.93612 1.54837
 C -1.42935 -0.44401 -0.26513
 C 1.38579 -0.61881 -0.07776
 F -1.40771 1.94139 -0.16131
 F 1.64780 1.74660 0.05634
 H -0.87495 -1.36181 0.19472
 H 0.95758 -1.49083 0.32894
 H -1.42078 -0.50714 -1.34670
 H 1.21947 -0.66055 -1.15883
 H -2.53934 -0.36173 -0.02004
 H 2.46162 -0.66632 0.28396
13
bifur_IRC_Distances_MW_output/new_data/bifur_traj2_Distances point 112
C -0.76039 0.79605 0.25502
 C 0.80723 0.69691 0.36546
 C -0.04588 0.94383 1.54778
 C -1.42266 -0.44554 -0.26518
 C 1.37899 -0.61937 -0.07854
 F -1.41514 1.94245 -0.15876
 F 1.65475 1.74718 0.05824
 H -0.86469 -1.36190 0.19430
 H 0.94477 -1.48941 0.32802
 H -1.40636 -0.50881 -1.34627
 H 1.20737 -0.66071 -1.15943
 H -2.53760 -0.36836 -0.02181
 H 2.45962 -0.67234 0.28118
13
bifur_IRC_Distances_MW_output/new_data/bifur_traj2_Distances point 113
C -0.76084 0.79744 0.25553
 C 0.80778 0.69812 0.36628
 C -0.04576 0.94728 1.54735
 C -1.41977 -0.44606 -0.26544
 C 1.37601 -0.61974 -0.07863
 F -1.41836 1.94305 -0.15806
 F 1.65820 1.74714 0.05966
 H -0.85841 -1.36180 0.19398
 H 0.94112 -1.48902 0.32785
 H -1.40183 -0.50943 -1.34636
 H 1.20014 -0.66074 -1.15945
 H -2.53686 -0.37106 -0.02296
 H 2.45858 -0.67518 0.28025
13
bifur_IRC_Distances_MW_output/new_data/bifur_traj2_Distances point 114
C -0.76153 0.79865 0.25594
 C 0.80855 0.69913 0.36701
 C -0.04564 0.95029 1.54667
 C -1.41746 -0.44646 -0.26568
 C 1.37364 -0.62004 -0.07869
 F -1.42157 1.94344 -0.15738
 F 1.66158 1.74690 0.06107
 H -0.85330 -1.36155 0.19360
 H 0.93845 -1.48857 0.32765
 H -1.39809 -0.51004 -1.34627
 H 1.19390 -0.66084 -1.15926
 H -2.53624 -0.37332 -0.02405
 H 2.45770 -0.67759 0.27937
13
bifur_IRC_Distances_MW_output/new_data/bifur_traj2_Distances point 115
C -0.76262 0.79949 0.25639
 C 0.80969 0.69990 0.36741
 C -0.04527 0.95253 1.54559
 C -1.41615 -0.44677 -0.26567
 C 1.37230 -0.62011 -0.07889
 F -1.42498 1.94332 -0.15630
 F 1.66470 1.74652 0.06206
 H -0.85171 -1.36108 0.19320
 H 0.93583 -1.48777 0.32713
 H -1.39412 -0.51075 -1.34556
 H 1.19088 -0.66113 -1.15887
 H -2.53574 -0.37505 -0.02479
 H 2.45720 -0.67910 0.27829
13
bifur_IRC_Distances_MW_output/new_data/bifur_traj2_Distances point 116
C -0.76413 0.79974 0.25700
 C 0.81120 0.70038 0.36725
 C -0.04445 0.95371 1.54412
 C -1.41613 -0.44703 -0.26521
 C 1.37234 -0.61981 -0.07941
 F -1.42857 1.94247 -0.15454
 F 1.66715 1.74614 0.06215
 H -0.85564 -1.36043 0.19286
 H 0.93229 -1.48641 0.32610
 H -1.38904 -0.51163 -1.34394
 H 1.19310 -0.66167 -1.15836
 H -2.53543 -0.37614 -0.02487
 H 2.45730 -0.67930 0.27686
13
bifur_IRC_Distances_MW_output/new_data/bifur_traj2_Distances point 117
C -0.76580 0.79947 0.25778
 C 0.81283 0.70063 0.36655
 C -0.04323 0.95392 1.54252
 C -1.41709 -0.44729 -0.26433
 C 1.37345 -0.61921 -0.08025
 F -1.43202 1.94106 -0.15218
 F 1.66871 1.74592 0.06127
 H -0.86435 -1.35977 0.19265
 H 0.92744 -1.48462 0.32465
 H -1.38270 -0.51263 -1.34163
 H 1.20008 -0.66237 -1.15793
 H -2.53526 -0.37674 -0.02426
 H 2.45793 -0.67837 0.27515
13
bifur_IRC_Distances_MW_output/new_data/bifur_traj2_Distances point 118
C -0.76738 0.79888 0.25873
 C 0.81433 0.70080 0.36549
 C -0.04173 0.95356 1.54106
 C -1.41850 -0.44762 -0.26315
 C 1.37505 -0.61841 -0.08132
 F -1.43516 1.93937 -0.14944
 F 1.66946 1.74596 0.05962
 H -0.87593 -1.35922 0.19261
 H 0.92119 -1.48262 0.32297
 H -1.37519 -0.51366 -1.33899
 H 1.21014 -0.66312 -1.15772
 H -2.53517 -0.37714 -0.02313
 H 2.45888 -0.67678 0.27327
13
bifur_IRC_Distances_MW_output/new_data/bifur_traj2_Distances point 119
C -0.76872 0.79811 0.25982
 C 0.81559 0.70097 0.36419
 C -0.04004 0.95291 1.53986
 C -1.41998 -0.44804 -0.26177
 C 1.37675 -0.61750 -0.08259
 F -1.43794 1.93760 -0.14645
 F 1.66952 1.74631 0.05736
 H -0.88910 -1.35887 0.19275
 H 0.91352 -1.48052 0.32118
 H -1.36657 -0.51469 -1.33623
 H 1.22207 -0.66385 -1.15780
 H -2.53511 -0.37755 -0.02160
 H 2.46000 -0.67489 0.27128
13
bifur_IRC_Distances_MW_output/new_data/bifur_traj2_Distances point 120
C -0.76976 0.79727 0.26103
 C 0.81653 0.70120 0.36276
 C -0.03823 0.95218 1.53900
 C -1.42132 -0.44857 -0.26026
 C 1.37832 -0.61655 -0.08398
 F -1.44032 1.93588 -0.14333
 F 1.66900 1.74697 0.05465
 H -0.90289 -1.35874 0.19307
 H 0.90460 -1.47842 0.31936
 H -1.35705 -0.51569 -1.33354
 H 1.23496 -0.66452 -1.15821
 H -2.53503 -0.37807 -0.01980
 H 2.46119 -0.67291 0.26926
13
bifur_IRC_Distances_MW_output/new_data/bifur_traj2_Distances point 121
C -0.75166 0.85519 0.01820
 C 0.83587 0.76007 0.11797
 C 0.15355 1.54544 -0.92821
 C -1.42833 -0.46775 -0.18161
 C 1.37334 -0.63527 -0.00379
 F -1.51391 1.71022 0.79023
 F 1.59597 1.52260 0.98723
 H -0.83087 -1.09116 -0.91808
 H 0.98234 -1.20291 -0.81827
 H -1.50674 -1.01588 0.74225
 H 1.08951 -1.16070 0.89925
 H -2.49606 -0.25715 -0.52271
 H 2.49699 -0.56268 -0.18246
13
bifur_IRC_Distances_MW_output/new_data/bifur_traj2_Distances point 122
C -0.75166 0.85519 0.01820
 C 0.83587 0.76007 0.11797
 C 0.15355 1.54544 -0.92821
 C -1.42833 -0.46775 -0.18161
 C 1.37334 -0.63527 -0.00379
 F -1.51391 1.71022 0.79023
 F 1.59597 1.52260 0.98723
 H -0.83087 -1.09116 -0.91808
 H 0.98234 -1.20291 -0.81827
 H -1.50674 -1.01588 0.74225
 H 1.08951 -1.16070 0.89925
 H -2.49606 -0.25715 -0.52271
 H 2.49699 -0.56268 -0.18246
13
bifur_IRC_Distances_MW_output/new_data/bifur_traj2_Distances point 123
C -0.75267 0.85389 0.01945
 C 0.83537 0.76041 0.11613
 C 0.14981 1.54423 -0.92921
 C -1.42965 -0.46934 -0.17718
 C 1.37548 -0.63337 -0.00781
 F -1.51316 1.70855 0.79238
 F 1.59551 1.52405 0.98430
 H -0.85629 -1.09155 -0.91814
 H 0.96168 -1.19963 -0.82213
 H -1.48399 -1.01786 0.74869
 H 1.11752 -1.16152 0.89795
 H -2.49772 -0.25970 -0.51339
 H 2.49810 -0.55816 -0.19104
13
bifur_IRC_Distances_MW_output/new_data/bifur_traj2_Distances point 124
C -0.75258 0.85343 0.01961
 C 0.83496 0.76033 0.11560
 C 0.14905 1.54354 -0.93015
 C -1.43015 -0.46962 -0.17621
 C 1.37614 -0.63298 -0.00852
 F -1.51222 1.70826 0.79290
 F 1.59464 1.52451 0.98363
 H -0.86184 -1.09184 -0.91816
 H 0.95780 -1.19923 -0.82286
 H -1.48005 -1.01805 0.75030
 H 1.12395 -1.16156 0.89810
 H -2.49814 -0.25989 -0.51146
 H 2.49844 -0.55690 -0.19278
13
bifur_IRC_Distances_MW_output/new_data/bifur_traj2_Distances point 125
C -0.75226 0.85302 0.01945
 C 0.83460 0.75998 0.11534
 C 0.14900 1.54259 -0.93132
 C -1.43080 -0.46951 -0.17607
 C 1.37680 -0.63293 -0.00836
 F -1.51100 1.70826 0.79299
 F 1.59345 1.52470 0.98341
 H -0.86309 -1.09210 -0.91818
 H 0.95868 -1.19963 -0.82270
 H -1.48140 -1.01765 0.75072
 H 1.12566 -1.16137 0.89871
 H -2.49835 -0.25920 -0.51124
 H 2.49870 -0.55617 -0.19274
13
bifur_IRC_Distances_MW_output/new_data/bifur_traj2_Distances point 126
C -0.75179 0.85255 0.01906
 C 0.83425 0.75939 0.11518
 C 0.14937 1.54124 -0.93278
 C -1.43176 -0.46911 -0.17641
 C 1.37767 -0.63307 -0.00762
 F -1.50944 1.70838 0.79280
 F 1.59190 1.52474 0.98339
 H -0.86211 -1.09235 -0.91820
 H 0.96280 -1.20057 -0.82193
 H -1.48632 -1.01682 0.75041
 H 1.12493 -1.16100 0.89969
 H -2.49848 -0.25781 -0.51200
 H 2.49897 -0.55558 -0.19159
13
bifur_IRC_Distances_MW_output/new_data/bifur_traj2_Distances point 127
C -0.75122 0.85193 0.01849
 C 0.83392 0.75852 0.11506
 C 0.15000 1.53934 -0.93465
 C -1.43316 -0.46847 -0.17708
 C 1.37892 -0.63331 -0.00643
 F -1.50743 1.70856 0.79242
 F 1.58989 1.52466 0.98341
 H -0.86005 -1.09262 -0.91821
 H 0.96952 -1.20197 -0.82066
 H -1.49409 -1.01558 0.74963
 H 1.12301 -1.16046 0.90099
 H -2.49862 -0.25574 -0.51334
 H 2.49932 -0.55487 -0.18965
13
bifur_IRC_Distances_MW_output/new_data/bifur_traj2_Distances point 128
C -0.75061 0.85107 0.01774
 C 0.83361 0.75732 0.11492
 C 0.15081 1.53669 -0.93699
 C -1.43519 -0.46757 -0.17797
 C 1.38075 -0.63362 -0.00486
 F -1.50490 1.70873 0.79187
 F 1.58738 1.52448 0.98339
 H -0.85764 -1.09289 -0.91820
 H 0.97873 -1.20378 -0.81888
 H -1.50456 -1.01392 0.74845
 H 1.12066 -1.15976 0.90260
 H -2.49883 -0.25291 -0.51504
 H 2.49981 -0.55384 -0.18703
13
bifur_IRC_Distances_MW_output/new_data/bifur_traj2_Distances point 129
C -0.75010 0.84992 0.01685
 C 0.83341 0.75577 0.11472
 C 0.15168 1.53320 -0.93972
 C -1.43798 -0.46644 -0.17897
 C 1.38334 -0.63391 -0.00300
 F -1.50196 1.70878 0.79116
 F 1.58445 1.52418 0.98317
 H -0.85584 -1.09312 -0.91816
 H 0.99005 -1.20590 -0.81665
 H -1.51716 -1.01189 0.74694
 H 1.11881 -1.15892 0.90440
 H -2.49918 -0.24935 -0.51679
 H 2.50049 -0.55231 -0.18395
13
bifur_IRC_Distances_MW_output/new_data/bifur_traj2_Distances point 130
C -0.76857 0.79039 0.25960
 C 0.81486 0.69589 0.35802
 C -0.03740 0.93607 1.54022
 C -1.43530 -0.44661 -0.25797
 C 1.39284 -0.61416 -0.08457
 F -1.42778 1.93192 -0.14419
 F 1.65330 1.74754 0.04631
 H -0.94122 -1.35912 0.19469
 H 0.91447 -1.47860 0.31883
 H -1.37035 -0.51366 -1.33113
 H 1.27674 -0.66481 -1.15846
 H -2.53825 -0.36626 -0.01335
 H 2.46666 -0.65859 0.27200
13
bifur_IRC_Distances_MW_output/new_data/bifur_traj2_Distances point 131
C -0.76888 0.78935 0.25879
 C 0.81512 0.69464 0.35765
 C -0.03786 0.93319 1.53978
 C -1.43824 -0.44585 -0.25810
 C 1.39580 -0.61396 -0.08410
 F -1.42576 1.93134 -0.14522
 F 1.65164 1.74677 0.04622
 H -0.94481 -1.35869 0.19456
 H 0.92123 -1.47903 0.31915
 H -1.37705 -0.51312 -1.33106
 H 1.28037 -0.66489 -1.15768
 H -2.53894 -0.36348 -0.01307
 H 2.46738 -0.65629 0.27306
13
bifur_IRC_Distances_MW_output/new_data/bifur_traj2_Distances point 132
C -0.76935 0.78850 0.25862
 C 0.81554 0.69395 0.35706
 C -0.03766 0.93126 1.53927
 C -1.44036 -0.44553 -0.25778
 C 1.39800 -0.61358 -0.08418
 F -1.42519 1.93053 -0.14501
 F 1.65054 1.74647 0.04547
 H -0.95060 -1.35839 0.19456
 H 0.92297 -1.47873 0.31887
 H -1.37857 -0.51306 -1.33031
 H 1.28592 -0.66511 -1.15732
 H -2.53933 -0.36194 -0.01242
 H 2.46811 -0.65437 0.27317
13
bifur_IRC_Distances_MW_output/new_data/bifur_traj2_Distances point 133
C -0.76935 0.78850 0.25862
 C 0.81554 0.69395 0.35706
 C -0.03766 0.93126 1.53927
 C -1.44036 -0.44553 -0.25778
 C 1.39800 -0.61358 -0.08418
 F -1.42519 1.93053 -0.14501
 F 1.65054 1.74647 0.04547
 H -0.95060 -1.35839 0.19456
 H 0.92296 -1.47873 0.31887
 H -1.37857 -0.51306 -1.33030
 H 1.28593 -0.66511 -1.15732
 H -2.53933 -0.36194 -0.01242
 H 2.46811 -0.65437 0.27317
13
bifur_IRC_Distances_MW_output/new_data/bifur_traj2_Distances point 134
C -0.75208 0.84560 0.01629
 C 0.83437 0.75209 0.11264
 C 0.14933 1.52276 -0.94485
 C -1.44774 -0.46513 -0.17656
 C 1.39358 -0.63219 -0.00320
 F -1.49677 1.70613 0.79107
 F 1.57960 1.52390 0.97888
 H -0.88362 -1.09296 -0.91776
 H 0.99663 -1.20641 -0.81494
 H -1.52221 -1.00947 0.74876
 H 1.14749 -1.15805 0.90524
 H -2.50208 -0.24327 -0.50973
 H 2.50350 -0.54299 -0.18584
13
bifur_IRC_Distances_MW_output/new_data/bifur_traj2_Distances point 135
C -0.75269 0.84556 0.01709
 C 0.83430 0.75280 0.11206
 C 0.14762 1.52365 -0.94410
 C -1.44718 -0.46616 -0.17452
 C 1.39340 -0.63136 -0.00543
 F -1.49770 1.70549 0.79206
 F 1.58061 1.52450 0.97793
 H -0.89385 -1.09303 -0.91770
 H 0.98463 -1.20434 -0.81723
 H -1.50889 -1.01099 0.75168
 H 1.15865 -1.15865 0.90393
 H -2.50254 -0.24559 -0.50559
 H 2.50363 -0.54190 -0.19017
13
bifur_IRC_Distances_MW_output/new_data/bifur_traj2_Distances point 136
C -0.75334 0.84581 0.01807
 C 0.83423 0.75388 0.11154
 C 0.14577 1.52537 -0.94278
 C -1.44591 -0.46743 -0.17230
 C 1.39255 -0.63050 -0.00802
 F -1.49922 1.70488 0.79321
 F 1.58221 1.52519 0.97707
 H -0.90402 -1.09308 -0.91763
 H 0.97026 -1.20189 -0.81996
 H -1.49300 -1.01292 0.75487
 H 1.16978 -1.15941 0.90225
 H -2.50288 -0.24869 -0.50121
 H 2.50358 -0.54124 -0.19510
13
bifur_IRC_Distances_MW_output/new_data/bifur_traj2_Distances point 137
C -0.75409 0.84639 0.01914
 C 0.83431 0.75522 0.11122
 C 0.14405 1.52786 -0.94075
 C -1.44403 -0.46877 -0.17028
 C 1.39107 -0.62972 -0.01064
 F -1.50150 1.70436 0.79433
 F 1.58454 1.52579 0.97645
 H -0.91256 -1.09300 -0.91756
 H 0.95549 -1.19927 -0.82273
 H -1.47654 -1.01507 0.75768
 H 1.17900 -1.16028 0.90024
 H -2.50301 -0.25227 -0.49720
 H 2.50329 -0.54123 -0.19991
13
bifur_IRC_Distances_MW_output/new_data/bifur_traj2_Distances point 138
C -0.75486 0.84711 0.02001
 C 0.83464 0.75644 0.11120
 C 0.14288 1.53035 -0.93843
 C -1.44218 -0.46980 -0.16897
 C 1.38949 -0.62923 -0.01260
 F -1.50403 1.70399 0.79507
 F 1.58709 1.52606 0.97619
 H -0.91752 -1.09275 -0.91749
 H 0.94442 -1.19715 -0.82477
 H -1.46395 -1.01688 0.75931
 H 1.18408 -1.16103 0.89835
 H -2.50293 -0.25532 -0.49456
 H 2.50287 -0.54180 -0.20331
13
bifur_IRC_Distances_MW_output/new_data/bifur_traj2_Distances point 139
C -0.75565 0.84778 0.02068
 C 0.83516 0.75738 0.11135
 C 0.14213 1.53241 -0.93619
 C -1.44075 -0.47049 -0.16822
 C 1.38824 -0.62892 -0.01395
 F -1.50646 1.70370 0.79547
 F 1.58951 1.52607 0.97608
 H -0.92028 -1.09238 -0.91743
 H 0.93701 -1.19553 -0.82610
 H -1.45518 -1.01825 0.76001
 H 1.18657 -1.16163 0.89670
 H -2.50277 -0.25762 -0.49291
 H 2.50248 -0.54251 -0.20549
13
bifur_IRC_Distances_MW_output/new_data/bifur_traj2_Distances point 140
C -0.75657 0.84833 0.02122
 C 0.83587 0.75809 0.11157
 C 0.14158 1.53401 -0.93398
 C -1.43978 -0.47096 -0.16774
 C 1.38741 -0.62867 -0.01497
 F -1.50884 1.70336 0.79565
 F 1.59188 1.52588 0.97597
 H -0.92246 -1.09189 -0.91735
 H 0.93183 -1.19416 -0.82698
 H -1.44863 -1.01935 0.76016
 H 1.18820 -1.16215 0.89511
 H -2.50264 -0.25938 -0.49164
 H 2.50216 -0.54311 -0.20702
13
bifur_IRC_Distances_MW_output/new_data/bifur_traj2_Distances point 141
C -0.75771 0.84875 0.02169
 C 0.83684 0.75860 0.11182
 C 0.14107 1.53514 -0.93170
 C -1.43933 -0.47127 -0.16736
 C 1.38708 -0.62841 -0.01584
 F -1.51128 1.70290 0.79566
 F 1.59431 1.52550 0.97576
 H -0.92504 -1.09127 -0.91722
 H 0.92811 -1.19288 -0.82755
 H -1.44336 -1.02027 0.75991
 H 1.18997 -1.16261 0.89344
 H -2.50258 -0.26073 -0.49040
 H 2.50194 -0.54346 -0.20821
13
bifur_IRC_Distances_MW_output/new_data/bifur_traj2_Distances point 142
C -0.75923 0.84899 0.02215
 C 0.83816 0.75889 0.11208
 C 0.14049 1.53576 -0.92925
 C -1.43951 -0.47144 -0.16699
 C 1.38739 -0.62806 -0.01666
 F -1.51392 1.70222 0.79551
 F 1.59694 1.52491 0.97533
 H -0.92886 -1.09045 -0.91703
 H 0.92545 -1.19154 -0.82787
 H -1.43879 -1.02108 0.75933
 H 1.19268 -1.16305 0.89153
 H -2.50265 -0.26172 -0.48890
 H 2.50184 -0.54341 -0.20924
13
bifur_IRC_Distances_MW_output/new_data/bifur_traj2_Distances point 143
C -0.76125 0.84900 0.02264
 C 0.83990 0.75897 0.11232
 C 0.13975 1.53578 -0.92652
 C -1.44042 -0.47149 -0.16652
 C 1.38848 -0.62758 -0.01754
 F -1.51687 1.70122 0.79521
 F 1.59989 1.52409 0.97460
 H -0.93474 -1.08940 -0.91674
 H 0.92347 -1.19003 -0.82798
 H -1.43439 -1.02182 0.75846
 H 1.19715 -1.16351 0.88923
 H -2.50288 -0.26239 -0.48684
 H 2.50192 -0.54283 -0.21032
13
bifur_IRC_Distances_MW_output/new_data/bifur_traj2_Distances point 144
C -0.76125 0.84900 0.02264
 C 0.83990 0.75897 0.11232
 C 0.13975 1.53578 -0.92652
 C -1.44042 -0.47149 -0.16652
 C 1.38848 -0.62758 -0.01754
 F -1.51687 1.70122 0.79521
 F 1.59989 1.52409 0.97460
 H -0.93474 -1.08940 -0.91674
 H 0.92347 -1.19003 -0.82798
 H -1.43439 -1.02182 0.75846
 H 1.19715 -1.16351 0.88923
 H -2.50288 -0.26239 -0.48684
 H 2.50192 -0.54283 -0.21032
13
bifur_IRC_Distances_MW_output/new_data/bifur_traj2_Distances point 145
C -0.76612 0.84846 0.02370
 C 0.84399 0.75868 0.11256
 C 0.13768 1.53445 -0.92094
 C -1.44379 -0.47147 -0.16499
 C 1.39233 -0.62618 -0.01971
 F -1.52294 1.69857 0.79453
 F 1.60598 1.52218 0.97234
 H -0.95247 -1.08703 -0.91593
 H 0.91911 -1.18655 -0.82812
 H -1.42428 -1.02324 0.75683
 H 1.21184 -1.16444 0.88393
 H -2.50384 -0.26323 -0.48097
 H 2.50250 -0.54019 -0.21324
13
bifur_IRC_Distances_MW_output/new_data/bifur_traj2_Distances point 146
C -0.76835 0.84805 0.02428
 C 0.84575 0.75854 0.11249
 C 0.13645 1.53363 -0.91862
 C -1.44548 -0.47159 -0.16391
 C 1.39431 -0.62538 -0.02102
 F -1.52548 1.69724 0.79440
 F 1.60854 1.52146 0.97106
 H -0.96277 -1.08606 -0.91550
 H 0.91545 -1.18475 -0.82846
 H -1.41792 -1.02399 0.75664
 H 1.22104 -1.16489 0.88143
 H -2.50441 -0.26375 -0.47752
 H 2.50288 -0.53852 -0.21528
13
bifur_IRC_Distances_MW_output/new_data/bifur_traj2_Distances point 147
C -0.77022 0.84764 0.02486
 C 0.84710 0.75850 0.11228
 C 0.13513 1.53296 -0.91679
 C -1.44686 -0.47186 -0.16263
 C 1.39599 -0.62456 -0.02246
 F -1.52749 1.69603 0.79448
 F 1.61060 1.52103 0.96982
 H -0.97323 -1.08534 -0.91509
 H 0.91042 -1.18299 -0.82908
 H -1.41054 -1.02478 0.75703
 H 1.23085 -1.16531 0.87922
 H -2.50498 -0.26448 -0.47392
 H 2.50324 -0.53684 -0.21771
13
bifur_IRC_Distances_MW_output/new_data/bifur_traj2_Distances point 148
C -0.77164 0.84725 0.02544
 C 0.84798 0.75856 0.11194
 C 0.13380 1.53248 -0.91553
 C -1.44784 -0.47226 -0.16122
 C 1.39728 -0.62377 -0.02398
 F -1.52891 1.69501 0.79478
 F 1.61206 1.52089 0.96866
 H -0.98336 -1.08493 -0.91473
 H 0.90422 -1.18135 -0.82995
 H -1.40245 -1.02559 0.75799
 H 1.24081 -1.16569 0.87739
 H -2.50552 -0.26539 -0.47034
 H 2.50356 -0.53523 -0.22046
13
bifur_IRC_Distances_MW_output/new_data/bifur_traj2_Distances point 149
C -0.77258 0.84688 0.02598
 C 0.84839 0.75870 0.11149
 C 0.13249 1.53215 -0.91488
 C -1.44847 -0.47277 -0.15973
 C 1.39821 -0.62303 -0.02550
 F -1.52968 1.69420 0.79528
 F 1.61288 1.52103 0.96762
 H -0.99289 -1.08480 -0.91441
 H 0.89724 -1.17990 -0.83102
 H -1.39406 -1.02636 0.75945
 H 1.25062 -1.16601 0.87599
 H -2.50600 -0.26640 -0.46690
 H 2.50384 -0.53369 -0.22338
13
bifur_IRC_Distances_MW_output/new_data/bifur_traj2_Distances point 150
C -0.77300 0.84648 0.02646
 C 0.84830 0.75887 0.11090
 C 0.13122 1.53187 -0.91497
 C -1.44881 -0.47336 -0.15816
 C 1.39883 -0.62234 -0.02699
 F -1.52967 1.69360 0.79597
 F 1.61293 1.52148 0.96668
 H -1.00183 -1.08500 -0.91415
 H 0.88966 -1.17870 -0.83225
 H -1.38564 -1.02706 0.76143
 H 1.26035 -1.16624 0.87511
 H -2.50645 -0.26742 -0.46361
 H 2.50410 -0.53218 -0.22643
13
bifur_IRC_Distances_MW_output/new_data/bifur_traj2_Distances point 151
C -0.77267 0.84596 0.02680
 C 0.84746 0.75901 0.11010
 C 0.13002 1.53143 -0.91631
 C -1.44891 -0.47401 -0.15652
 C 1.39919 -0.62173 -0.02834
 F -1.52834 1.69331 0.79690
 F 1.61169 1.52235 0.96586
 H -1.01000 -1.08567 -0.91398
 H 0.88179 -1.17796 -0.83361
 H -1.37777 -1.02753 0.76414
 H 1.27004 -1.16630 0.87509
 H -2.50689 -0.26826 -0.46061
 H 2.50439 -0.53058 -0.22954
13
bifur_IRC_Distances_MW_output/new_data/bifur_traj2_Distances point 152
C -0.77146 0.84535 0.02679
 C 0.84593 0.75890 0.10924
 C 0.12933 1.53060 -0.91903
 C -1.44895 -0.47445 -0.15534
 C 1.39938 -0.62142 -0.02897
 F -1.52553 1.69347 0.79779
 F 1.60897 1.52345 0.96540
 H -1.01470 -1.08674 -0.91397
 H 0.87688 -1.17818 -0.83458
 H -1.37403 -1.02742 0.76686
 H 1.27672 -1.16607 0.87631
 H -2.50724 -0.26830 -0.45897
 H 2.50471 -0.52919 -0.23153
13
bifur_IRC_Distances_MW_output/new_data/bifur_traj2_Distances point 153
C -0.76981 0.84463 0.02646
 C 0.84417 0.75850 0.10844
 C 0.12913 1.52926 -0.92255
 C -1.44927 -0.47458 -0.15471
 C 1.39973 -0.62137 -0.02888
 F -1.52185 1.69390 0.79845
 F 1.60537 1.52452 0.96522
 H -1.01649 -1.08793 -0.91408
 H 0.87563 -1.17916 -0.83498
 H -1.37465 -1.02677 0.76911
 H 1.28051 -1.16561 0.87834
 H -2.50755 -0.26745 -0.45857
 H 2.50508 -0.52795 -0.23225
13
bifur_IRC_Distances_MW_output/new_data/bifur_traj2_Distances point 154
C -0.76777 0.84369 0.02586
 C 0.84213 0.75775 0.10760
 C 0.12925 1.52721 -0.92700
 C -1.45004 -0.47445 -0.15439
 C 1.40045 -0.62146 -0.02824
 F -1.51717 1.69451 0.79895
 F 1.60077 1.52561 0.96513
 H -1.01683 -1.08929 -0.91426
 H 0.87725 -1.18080 -0.83493
 H -1.37875 -1.02561 0.77117
 H 1.28302 -1.16492 0.88111
 H -2.50791 -0.26574 -0.45893
 H 2.50561 -0.52651 -0.23208
13
bifur_IRC_Distances_MW_output/new_data/bifur_traj2_Distances point 155
C -0.76777 0.84369 0.02586
 C 0.84213 0.75775 0.10760
 C 0.12925 1.52721 -0.92700
 C -1.45004 -0.47445 -0.15439
 C 1.40045 -0.62146 -0.02824
 F -1.51717 1.69451 0.79895
 F 1.60076 1.52561 0.96513
 H -1.01683 -1.08929 -0.91426
 H 0.87725 -1.18080 -0.83493
 H -1.37875 -1.02560 0.77118
 H 1.28302 -1.16492 0.88111
 H -2.50791 -0.26573 -0.45893
 H 2.50561 -0.52651 -0.23208
13
bifur_IRC_Distances_MW_output/new_data/bifur_traj2_Distances point 156
C -0.76216 0.84060 0.02366
 C 0.83682 0.75479 0.10543
 C 0.13033 1.51966 -0.94007
 C -1.45384 -0.47328 -0.15447
 C 1.40396 -0.62199 -0.02517
 F -1.50325 1.69622 0.79956
 F 1.58705 1.52811 0.96493
 H -1.01515 -1.09287 -0.91476
 H 0.89005 -1.18651 -0.83329
 H -1.39890 -1.02124 0.77533
 H 1.28673 -1.16259 0.88962
 H -2.50909 -0.25883 -0.46159
 H 2.50744 -0.52209 -0.22917
13
bifur_IRC_Distances_MW_output/new_data/bifur_traj2_Distances point 157
C -0.75875 0.83835 0.02211
 C 0.83367 0.75251 0.10407
 C 0.13119 1.51394 -0.94860
 C -1.45715 -0.47223 -0.15476
 C 1.40703 -0.62236 -0.02282
 F -1.49406 1.69721 0.79965
 F 1.57800 1.52950 0.96464
 H -1.01423 -1.09504 -0.91503
 H 0.90112 -1.19049 -0.83165
 H -1.41464 -1.01802 0.77741
 H 1.28900 -1.16095 0.89520
 H -2.51000 -0.25358 -0.46360
 H 2.50883 -0.51885 -0.22662
13
bifur_IRC_Distances_MW_output/new_data/bifur_traj2_Distances point 158
C -0.75549 0.83595 0.02056
 C 0.83063 0.75009 0.10267
 C 0.13196 1.50780 -0.95712
 C -1.46088 -0.47112 -0.15499
 C 1.41054 -0.62265 -0.02047
 F -1.48481 1.69808 0.79967
 F 1.56889 1.53083 0.96416
 H -1.01440 -1.09717 -0.91522
 H 0.91256 -1.19446 -0.82987
 H -1.43063 -1.01471 0.77943
 H 1.29231 -1.15928 0.90072
 H -2.51103 -0.24810 -0.46538
 H 2.51034 -0.51527 -0.22415
13
bifur_IRC_Distances_MW_output/new_data/bifur_traj2_Distances point 159
C -0.75253 0.83358 0.01915
 C 0.82783 0.74776 0.10128
 C 0.13252 1.50177 -0.96512
 C -1.46463 -0.47009 -0.15502
 C 1.41413 -0.62282 -0.01841
 F -1.47604 1.69879 0.79972
 F 1.56028 1.53211 0.96351
 H -1.01598 -1.09918 -0.91534
 H 0.92283 -1.19809 -0.82823
 H -1.44503 -1.01161 0.78149
 H 1.29688 -1.15772 0.90581
 H -2.51211 -0.24292 -0.46666
 H 2.51186 -0.51159 -0.22218
13
bifur_IRC_Distances_MW_output/new_data/bifur_traj2_Distances point 160
C -0.74985 0.83123 0.01789
 C 0.82521 0.74553 0.09989
 C 0.13287 1.49590 -0.97265
 C -1.46837 -0.46918 -0.15484
 C 1.41775 -0.62288 -0.01664
 F -1.46773 1.69936 0.79981
 F 1.55213 1.53337 0.96270
 H -1.01894 -1.10109 -0.91539
 H 0.93174 -1.20137 -0.82677
 H -1.45769 -1.00872 0.78367
 H 1.30275 -1.15625 0.91049
 H -2.51324 -0.23808 -0.46742
 H 2.51338 -0.50782 -0.22074
13
bifur_IRC_Distances_MW_output/new_data/bifur_traj2_Distances point 161
C -0.74738 0.82889 0.01674
 C 0.82274 0.74335 0.09850
 C 0.13303 1.49006 -0.97984
 C -1.47216 -0.46833 -0.15448
 C 1.42147 -0.62284 -0.01510
 F -1.45974 1.69981 0.79992
 F 1.54431 1.53459 0.96175
 H -1.02310 -1.10292 -0.91536
 H 0.93972 -1.20439 -0.82544
 H -1.46911 -1.00600 0.78594
 H 1.30975 -1.15484 0.91485
 H -2.51443 -0.23345 -0.46776
 H 2.51491 -0.50392 -0.21970
13
bifur_IRC_Distances_MW_output/new_data/bifur_traj2_Distances point 162
C -0.74512 0.82650 0.01564
 C 0.82043 0.74115 0.09710
 C 0.13308 1.48409 -0.98682
 C -1.47615 -0.46749 -0.15402
 C 1.42540 -0.62273 -0.01368
 F -1.45194 1.70014 0.80000
 F 1.53669 1.53576 0.96065
 H -1.02829 -1.10468 -0.91528
 H 0.94739 -1.20727 -0.82412
 H -1.47998 -1.00332 0.78822
 H 1.31768 -1.15347 0.91902
 H -2.51568 -0.22884 -0.46782
 H 2.51649 -0.49984 -0.21890
13
bifur_IRC_Distances_MW_output/new_data/bifur_traj2_Distances point 163
C -0.74300 0.82397 0.01453
 C 0.81826 0.73881 0.09569
 C 0.13307 1.47774 -0.99378
 C -1.48052 -0.46658 -0.15352
 C 1.42973 -0.62255 -0.01224
 F -1.44409 1.70038 0.79999
 F 1.52902 1.53685 0.95942
 H -1.03435 -1.10640 -0.91513
 H 0.95560 -1.21015 -0.82266
 H -1.49125 -1.00055 0.79042
 H 1.32639 -1.15206 0.92313
 H -2.51704 -0.22398 -0.46774
 H 2.51818 -0.49547 -0.21811
13
bifur_IRC_Distances_MW_output/new_data/bifur_traj2_Distances point 164
C -0.74096 0.82114 0.01332
 C 0.81615 0.73613 0.09421
 C 0.13308 1.47053 -1.00112
 C -1.48565 -0.46548 -0.15306
 C 1.43481 -0.62234 -0.01059
 F -1.43575 1.70053 0.79982
 F 1.52089 1.53789 0.95796
 H -1.04134 -1.10813 -0.91491
 H 0.96549 -1.21329 -0.82084
 H -1.50423 -0.99746 0.79251
 H 1.33599 -1.15051 0.92746
 H -2.51857 -0.21845 -0.46769
 H 2.52009 -0.49054 -0.21708
13
bifur_IRC_Distances_MW_output/new_data/bifur_traj2_Distances point 165
C -0.73893 0.81779 0.01189
 C 0.81410 0.73286 0.09262
 C 0.13318 1.46184 -1.00922
 C -1.49202 -0.46403 -0.15271
 C 1.44111 -0.62210 -0.00851
 F -1.42645 1.70058 0.79939
 F 1.51182 1.53883 0.95620
 H -1.04948 -1.10992 -0.91461
 H 0.97854 -1.21695 -0.81836
 H -1.52055 -0.99377 0.79438
 H 1.34671 -1.14871 0.93229
 H -2.52039 -0.21170 -0.46782
 H 2.52236 -0.48473 -0.21554
13
bifur_IRC_Distances_MW_output/new_data/bifur_traj2_Distances point 166
C -0.73893 0.81779 0.01189
 C 0.81410 0.73286 0.09262
 C 0.13318 1.46184 -1.00922
 C -1.49202 -0.46403 -0.15271
 C 1.44111 -0.62210 -0.00851
 F -1.42645 1.70058 0.79939
 F 1.51182 1.53883 0.95620
 H -1.04947 -1.10992 -0.91461
 H 0.97854 -1.21695 -0.81836
 H -1.52055 -0.99377 0.79438
 H 1.34671 -1.14871 0.93229
 H -2.52039 -0.21170 -0.46782
 H 2.52236 -0.48473 -0.21554
13
bifur_IRC_Distances_MW_output/new_data/bifur_traj2_Distances point 167
C -0.73618 0.81124 0.00912
 C 0.81140 0.72617 0.08997
 C 0.13364 1.44430 -1.02339
 C -1.50546 -0.46075 -0.15264
 C 1.45435 -0.62166 -0.00404
 F -1.40995 1.70028 0.79786
 F 1.49573 1.53983 0.95259
 H -1.06498 -1.11264 -0.91387
 H 1.00823 -1.22399 -0.81250
 H -1.55543 -0.98640 0.79621
 H 1.36573 -1.14528 0.94090
 H -2.52395 -0.19779 -0.46868
 H 2.52687 -0.47331 -0.21153
13
bifur_IRC_Distances_MW_output/new_data/bifur_traj2_Distances point 168
C -0.73550 0.80821 0.00790
 C 0.81076 0.72298 0.08893
 C 0.13385 1.43603 -1.02913
 C -1.51205 -0.45910 -0.15275
 C 1.46085 -0.62141 -0.00194
 F -1.40318 1.69990 0.79690
 F 1.48914 1.53993 0.95080
 H -1.07263 -1.11354 -0.91345
 H 1.02302 -1.22705 -0.80948
 H -1.57197 -0.98304 0.79641
 H 1.37435 -1.14377 0.94438
 H -2.52561 -0.19121 -0.46908
 H 2.52897 -0.46795 -0.20949
13
bifur_IRC_Distances_MW_output/new_data/bifur_traj2_Distances point 169
C -0.73522 0.80504 0.00671
 C 0.81049 0.71964 0.08792
 C 0.13398 1.42735 -1.03453
 C -1.51913 -0.45735 -0.15282
 C 1.46785 -0.62106 0.00012
 F -1.39676 1.69933 0.79580
 F 1.48289 1.53984 0.94882
 H -1.08155 -1.11427 -0.91293
 H 1.03835 -1.22998 -0.80628
 H -1.58862 -0.97967 0.79639
 H 1.38391 -1.14228 0.94757
 H -2.52737 -0.18437 -0.46923
 H 2.53118 -0.46223 -0.20752
13
bifur_IRC_Distances_MW_output/new_data/bifur_traj2_Distances point 170
C -0.73544 0.80160 0.00555
 C 0.81062 0.71603 0.08689
 C 0.13390 1.41793 -1.03973
 C -1.52699 -0.45549 -0.15272
 C 1.47570 -0.62053 0.00209
 F -1.39055 1.69846 0.79451
 F 1.47687 1.53954 0.94651
 H -1.09288 -1.11483 -0.91226
 H 1.05421 -1.23274 -0.80291
 H -1.60524 -0.97625 0.79628
 H 1.39557 -1.14078 0.95044
 H -2.52935 -0.17712 -0.46886
 H 2.53359 -0.45581 -0.20578
13
bifur_IRC_Distances_MW_output/new_data/bifur_traj2_Distances point 171
C -0.73629 0.79790 0.00450
 C 0.81126 0.71223 0.08582
 C 0.13346 1.40789 -1.04448
 C -1.53558 -0.45362 -0.15226
 C 1.48435 -0.61974 0.00370
 F -1.38483 1.69721 0.79309
 F 1.47134 1.53902 0.94382
 H -1.10766 -1.11520 -0.91136
 H 1.06935 -1.23505 -0.79961
 H -1.62038 -0.97297 0.79630
 H 1.41036 -1.13935 0.95272
 H -2.53156 -0.16970 -0.46755
 H 2.53619 -0.44862 -0.20468
13
bifur_IRC_Distances_MW_output/new_data/bifur_traj2_Distances point 172
C -0.73777 0.79432 0.00376
 C 0.81232 0.70871 0.08475
 C 0.13252 1.39836 -1.04824
 C -1.54394 -0.45206 -0.15122
 C 1.49290 -0.61865 0.00452
 F -1.38032 1.69565 0.79173
 F 1.46697 1.53838 0.94098
 H -1.12559 -1.11538 -0.91025
 H 1.08081 -1.23644 -0.79703
 H -1.63091 -0.97036 0.79681
 H 1.42810 -1.13818 0.95396
 H -2.53382 -0.16312 -0.46496
 H 2.53873 -0.44125 -0.20481
13
bifur_IRC_Distances_MW_output/new_data/bifur_traj2_Distances point 173
C -0.73953 0.79132 0.00343
 C 0.81349 0.70597 0.08375
 C 0.13112 1.39065 -1.05072
 C -1.55089 -0.45108 -0.14960
 C 1.50015 -0.61737 0.00433
 F -1.37736 1.69403 0.79068
 F 1.46412 1.53782 0.93837
 H -1.14474 -1.11547 -0.90906
 H 1.08629 -1.23667 -0.79569
 H -1.63477 -0.96878 0.79805
 H 1.44711 -1.13741 0.95406
 H -2.53587 -0.15838 -0.46123
 H 2.54086 -0.43462 -0.20638
13
bifur_IRC_Distances_MW_output/new_data/bifur_traj2_Distances point 174
C -0.74125 0.78902 0.00344
 C 0.81453 0.70411 0.08286
 C 0.12948 1.38506 -1.05213
 C -1.55603 -0.45070 -0.14760
 C 1.50567 -0.61606 0.00332
 F -1.37572 1.69254 0.79001
 F 1.46254 1.53745 0.93619
 H -1.16324 -1.11555 -0.90789
 H 1.08625 -1.23598 -0.79554
 H -1.63282 -0.96816 0.79992
 H 1.46565 -1.13701 0.95332
 H -2.53755 -0.15556 -0.45687
 H 2.54248 -0.42917 -0.20903
13
bifur_IRC_Distances_MW_output/new_data/bifur_traj2_Distances point 175
C -0.74276 0.78736 0.00366
 C 0.81536 0.70296 0.08209
 C 0.12782 1.38127 -1.05282
 C -1.55963 -0.45073 -0.14551
 C 1.50966 -0.61483 0.00187
 F -1.37497 1.69126 0.78965
 F 1.46181 1.53725 0.93447
 H -1.17989 -1.11567 -0.90683
 H 1.08265 -1.23479 -0.79617
 H -1.62734 -0.96817 0.80208
 H 1.48251 -1.13685 0.95213
 H -2.53887 -0.15418 -0.45245
 H 2.54365 -0.42487 -0.21217
13
bifur_IRC_Distances_MW_output/new_data/bifur_traj2_Distances point 176
C -0.74403 0.78616 0.00397
 C 0.81601 0.70227 0.08144
 C 0.12628 1.37873 -1.05308
 C -1.56210 -0.45098 -0.14355
 C 1.51250 -0.61374 0.00032
 F -1.37475 1.69022 0.78948
 F 1.46158 1.53716 0.93313
 H -1.19411 -1.11579 -0.90590
 H 1.07751 -1.23345 -0.79713
 H -1.62050 -0.96851 0.80419
 H 1.49702 -1.13683 0.95080
 H -2.53989 -0.15367 -0.44839
 H 2.54447 -0.42155 -0.21528
13
bifur_IRC_Distances_MW_output/new_data/bifur_traj2_Distances point 177
C -0.74403 0.78616 0.00397
 C 0.81601 0.70227 0.08144
 C 0.12628 1.37873 -1.05308
 C -1.56210 -0.45098 -0.14355
 C 1.51250 -0.61374 0.00032
 F -1.37475 1.69022 0.78948
 F 1.46158 1.53716 0.93313
 H -1.19411 -1.11579 -0.90590
 H 1.07751 -1.23345 -0.79713
 H -1.62050 -0.96851 0.80419
 H 1.49702 -1.13683 0.95080
 H -2.53989 -0.15367 -0.44839
 H 2.54447 -0.42155 -0.21528
13
bifur_IRC_Distances_MW_output/new_data/bifur_traj2_Distances point 178
C -0.74601 0.78454 0.00457
 C 0.81700 0.70150 0.08048
 C 0.12381 1.37551 -1.05309
 C -1.56535 -0.45156 -0.14035
 C 1.51634 -0.61203 -0.00239
 F -1.37488 1.68862 0.78932
 F 1.46170 1.53706 0.93120
 H -1.21615 -1.11599 -0.90443
 H 1.06758 -1.23102 -0.79904
 H -1.60779 -0.96937 0.80765
 H 1.51953 -1.13692 0.94838
 H -2.54132 -0.15355 -0.44179
 H 2.54556 -0.41678 -0.22051
13
bifur_IRC_Distances_MW_output/new_data/bifur_traj2_Distances point 179
C -0.74688 0.78388 0.00477
 C 0.81750 0.70112 0.08015
 C 0.12293 1.37411 -1.05301
 C -1.56677 -0.45170 -0.13923
 C 1.51797 -0.61138 -0.00333
 F -1.37503 1.68797 0.78917
 F 1.46182 1.53692 0.93046
 H -1.22446 -1.11599 -0.90385
 H 1.06456 -1.23014 -0.79960
 H -1.60363 -0.96962 0.80873
 H 1.52786 -1.13694 0.94742
 H -2.54188 -0.15331 -0.43939
 H 2.54601 -0.41489 -0.22229
13
bifur_IRC_Distances_MW_output/new_data/bifur_traj2_Distances point 180
C -0.74769 0.78329 0.00478
 C 0.81816 0.70057 0.08004
 C 0.12257 1.37257 -1.05289
 C -1.56832 -0.45150 -0.13884
 C 1.51961 -0.61102 -0.00353
 F -1.37518 1.68744 0.78879
 F 1.46196 1.53655 0.92991
 H -1.22927 -1.11579 -0.90348
 H 1.06539 -1.22984 -0.79937
 H -1.60361 -0.96948 0.80873
 H 1.53224 -1.13689 0.94688
 H -2.54230 -0.15244 -0.43831
 H 2.54643 -0.41345 -0.22271
13
bifur_IRC_Distances_MW_output/new_data/bifur_traj2_Distances point 181
C -0.74826 0.78290 0.00456
 C 0.81886 0.69992 0.08022
 C 0.12290 1.37118 -1.05276
 C -1.56971 -0.45094 -0.13939
 C 1.52093 -0.61108 -0.00283
 F -1.37530 1.68717 0.78825
 F 1.46207 1.53599 0.92969
 H -1.22899 -1.11540 -0.90344
 H 1.07065 -1.23031 -0.79825
 H -1.60851 -0.96889 0.80745
 H 1.53110 -1.13675 0.94697
 H -2.54249 -0.15098 -0.43902
 H 2.54675 -0.41283 -0.22144
13
bifur_IRC_Distances_MW_output/new_data/bifur_traj2_Distances point 182
C -0.74864 0.78264 0.00421
 C 0.81953 0.69925 0.08055
 C 0.12363 1.36993 -1.05266
 C -1.57094 -0.45018 -0.14049
 C 1.52198 -0.61138 -0.00162
 F -1.37535 1.68708 0.78763
 F 1.46211 1.53537 0.92969
 H -1.22563 -1.11491 -0.90361
 H 1.07829 -1.23122 -0.79665
 H -1.61615 -0.96806 0.80547
 H 1.52669 -1.13657 0.94745
 H -2.54252 -0.14924 -0.44077
 H 2.54699 -0.41272 -0.21920
13
bifur_IRC_Distances_MW_output/new_data/bifur_traj2_Distances point 183
C -0.74889 0.78246 0.00376
 C 0.82017 0.69854 0.08097
 C 0.12462 1.36874 -1.05259
 C -1.57209 -0.44929 -0.14195
 C 1.52289 -0.61185 -0.00005
 F -1.37532 1.68710 0.78698
 F 1.46210 1.53469 0.92980
 H -1.22025 -1.11437 -0.90391
 H 1.08760 -1.23245 -0.79469
 H -1.62568 -0.96704 0.80302
 H 1.52013 -1.13634 0.94820
 H -2.54245 -0.14727 -0.44322
 H 2.54718 -0.41293 -0.21633
13
bifur_IRC_Distances_MW_output/new_data/bifur_traj2_Distances point 184
C -0.74900 0.78236 0.00324
 C 0.82076 0.69782 0.08149
 C 0.12586 1.36764 -1.05260
 C -1.57311 -0.44828 -0.14376
 C 1.52362 -0.61248 0.00186
 F -1.37521 1.68724 0.78630
 F 1.46199 1.53399 0.93005
 H -1.21289 -1.11379 -0.90433
 H 1.09841 -1.23398 -0.79242
 H -1.63697 -0.96586 0.80015
 H 1.51150 -1.13607 0.94923
 H -2.54228 -0.14512 -0.44635
 H 2.54731 -0.41347 -0.21286
13
bifur_IRC_Distances_MW_output/new_data/bifur_traj2_Distances point 185
C -0.74882 0.78239 0.00264
 C 0.82117 0.69715 0.08206
 C 0.12733 1.36678 -1.05274
 C -1.57384 -0.44721 -0.14585
 C 1.52399 -0.61328 0.00404
 F -1.37490 1.68756 0.78566
 F 1.46171 1.53336 0.93045
 H -1.20343 -1.11325 -0.90489
 H 1.11019 -1.23583 -0.78994
 H -1.64959 -0.96454 0.79702
 H 1.50081 -1.13576 0.95059
 H -2.54197 -0.14294 -0.45013
 H 2.54734 -0.41443 -0.20891
13
bifur_IRC_Distances_MW_output/new_data/bifur_traj2_Distances point 186
C -0.74822 0.78256 0.00201
 C 0.82120 0.69663 0.08261
 C 0.12891 1.36632 -1.05321
 C -1.57406 -0.44622 -0.14803
 C 1.52383 -0.61420 0.00631
 F -1.37419 1.68811 0.78519
 F 1.46104 1.53295 0.93102
 H -1.19246 -1.11291 -0.90555
 H 1.12159 -1.23787 -0.78755
 H -1.66229 -0.96319 0.79407
 H 1.48894 -1.13541 0.95229
 H -2.54154 -0.14100 -0.45427
 H 2.54725 -0.41578 -0.20489
13
bifur_IRC_Distances_MW_output/new_data/bifur_traj2_Distances point 187
C -0.74715 0.78280 0.00141
 C 0.82074 0.69629 0.08303
 C 0.13043 1.36618 -1.05416
 C -1.57381 -0.44542 -0.15003
 C 1.52321 -0.61513 0.00844
 F -1.37292 1.68888 0.78495
 F 1.45982 1.53288 0.93167
 H -1.18127 -1.11287 -0.90624
 H 1.13145 -1.23998 -0.78550
 H -1.67390 -0.96190 0.79174
 H 1.47738 -1.13502 0.95431
 H -2.54105 -0.13941 -0.45836
 H 2.54708 -0.41730 -0.20127
13
bifur_IRC_Distances_MW_output/new_data/bifur_traj2_Distances point 188
C -0.74715 0.78280 0.00141
 C 0.82074 0.69629 0.08303
 C 0.13043 1.36618 -1.05416
 C -1.57381 -0.44542 -0.15002
 C 1.52321 -0.61513 0.00843
 F -1.37292 1.68888 0.78495
 F 1.45982 1.53288 0.93167
 H -1.18127 -1.11287 -0.90624
 H 1.13144 -1.23998 -0.78550
 H -1.67390 -0.96190 0.79174
 H 1.47738 -1.13502 0.95431
 H -2.54105 -0.13941 -0.45836
 H 2.54708 -0.41730 -0.20127
13
bifur_IRC_Distances_MW_output/new_data/bifur_traj2_Distances point 189
C -0.75961 0.73075 0.23636
 C 0.80317 0.64327 0.32001
 C -0.03786 0.78977 1.54149
 C -1.56692 -0.42373 -0.24560
 C 1.52782 -0.59632 -0.08050
 F -1.30614 1.90119 -0.16482
 F 1.51778 1.74273 -0.01118
 H -1.23397 -1.35945 0.20186
 H 1.07497 -1.48915 0.32258
 H -1.55550 -0.49103 -1.32411
 H 1.59690 -0.66511 -1.15685
 H -2.57376 -0.24952 0.04382
 H 2.51313 -0.53341 0.31695
13
bifur_IRC_Distances_MW_output/new_data/bifur_traj2_Distances point 190
C -0.75809 0.73082 0.23536
 C 0.80168 0.64277 0.32065
 C -0.03923 0.78907 1.54281
 C -1.56678 -0.42326 -0.24653
 C 1.52755 -0.59694 -0.07955
 F -1.30228 1.90241 -0.16745
 F 1.51588 1.74277 -0.01010
 H -1.22620 -1.35980 0.20187
 H 1.08180 -1.49101 0.32388
 H -1.56370 -0.48997 -1.32633
 H 1.59079 -0.66458 -1.15686
 H -2.57416 -0.24838 0.04335
 H 2.51273 -0.53392 0.31890
13
bifur_IRC_Distances_MW_output/new_data/bifur_traj2_Distances point 191
C -0.75656 0.73074 0.23429
 C 0.80019 0.64213 0.32119
 C -0.04062 0.78798 1.54409
 C -1.56699 -0.42272 -0.24743
 C 1.52766 -0.59751 -0.07858
 F -1.29811 1.90355 -0.17012
 F 1.51365 1.74279 -0.00915
 H -1.21915 -1.36015 0.20190
 H 1.08915 -1.49290 0.32520
 H -1.57246 -0.48884 -1.32856
 H 1.58547 -0.66405 -1.15686
 H -2.57467 -0.24690 0.04303
 H 2.51245 -0.53411 0.32099
13
bifur_IRC_Distances_MW_output/new_data/bifur_traj2_Distances point 192
C -0.75502 0.73049 0.23311
 C 0.79867 0.64131 0.32165
 C -0.04206 0.78646 1.54533
 C -1.56761 -0.42210 -0.24833
 C 1.52817 -0.59805 -0.07755
 F -1.29355 1.90461 -0.17290
 F 1.51106 1.74275 -0.00828
 H -1.21268 -1.36048 0.20192
 H 1.09730 -1.49487 0.32659
 H -1.58206 -0.48762 -1.33085
 H 1.58079 -0.66351 -1.15683
 H -2.57530 -0.24505 0.04285
 H 2.51229 -0.53395 0.32330
13
bifur_IRC_Distances_MW_output/new_data/bifur_traj2_Distances point 193
C -0.75335 0.73006 0.23179
 C 0.79704 0.64029 0.32202
 C -0.04359 0.78445 1.54663
 C -1.56864 -0.42136 -0.24926
 C 1.52909 -0.59857 -0.07644
 F -1.28836 1.90564 -0.17590
 F 1.50793 1.74268 -0.00752
 H -1.20662 -1.36083 0.20198
 H 1.10645 -1.49700 0.32809
 H -1.59281 -0.48625 -1.33330
 H 1.57670 -0.66293 -1.15682
 H -2.57608 -0.24274 0.04284
 H 2.51224 -0.53344 0.32590
13
bifur_IRC_Distances_MW_output/new_data/bifur_traj2_Distances point 194
C -0.75140 0.72941 0.23036
 C 0.79512 0.63908 0.32224
 C -0.04518 0.78186 1.54814
 C -1.57006 -0.42056 -0.25018
 C 1.53041 -0.59906 -0.07529
 F -1.28228 1.90668 -0.17910
 F 1.50394 1.74273 -0.00704
 H -1.20122 -1.36131 0.20213
 H 1.11619 -1.49932 0.32971
 H -1.60448 -0.48471 -1.33595
 H 1.57363 -0.66228 -1.15695
 H -2.57703 -0.24001 0.04312
 H 2.51235 -0.53251 0.32883
13
bifur_IRC_Distances_MW_output/new_data/bifur_traj2_Distances point 195
C -0.74938 0.72862 0.22917
 C 0.79311 0.63796 0.32219
 C -0.04641 0.77918 1.54974
 C -1.57152 -0.41992 -0.25081
 C 1.53182 -0.59940 -0.07443
 F -1.27625 1.90755 -0.18177
 F 1.49950 1.74306 -0.00722
 H -1.19806 -1.36197 0.20244
 H 1.12379 -1.50135 0.33109
 H -1.61418 -0.48330 -1.33829
 H 1.57291 -0.66165 -1.15742
 H -2.57796 -0.23747 0.04384
 H 2.51264 -0.53131 0.33146
13
bifur_IRC_Distances_MW_output/new_data/bifur_traj2_Distances point 196
C -0.74759 0.72777 0.22836
 C 0.79132 0.63704 0.32187
 C -0.04714 0.77669 1.55118
 C -1.57292 -0.41951 -0.25108
 C 1.53319 -0.59953 -0.07394
 F -1.27112 1.90811 -0.18358
 F 1.49522 1.74359 -0.00800
 H -1.19764 -1.36267 0.20283
 H 1.12844 -1.50282 0.33204
 H -1.62077 -0.48220 -1.33995
 H 1.57468 -0.66114 -1.15809
 H -2.57878 -0.23541 0.04489
 H 2.51310 -0.52993 0.33347
13
bifur_IRC_Distances_MW_output/new_data/bifur_traj2_Distances point 197
C -0.74600 0.72682 0.22777
 C 0.78972 0.63618 0.32132
 C -0.04753 0.77416 1.55245
 C -1.57447 -0.41920 -0.25109
 C 1.53475 -0.59949 -0.07370
 F -1.26651 1.90839 -0.18482
 F 1.49097 1.74420 -0.00922
 H -1.19948 -1.36336 0.20326
 H 1.13143 -1.50389 0.33269
 H -1.62555 -0.48131 -1.34114
 H 1.57849 -0.66071 -1.15886
 H -2.57956 -0.23351 0.04622
 H 2.51373 -0.52827 0.33511
13
bifur_IRC_Distances_MW_output/new_data/bifur_traj2_Distances point 198
C -0.74452 0.72570 0.22730
 C 0.78822 0.63529 0.32055
 C -0.04766 0.77140 1.55361
 C -1.57630 -0.41895 -0.25089
 C 1.53663 -0.59931 -0.07363
 F -1.26206 1.90844 -0.18568
 F 1.48648 1.74489 -0.01086
 H -1.20338 -1.36408 0.20373
 H 1.13333 -1.50471 0.33313
 H -1.62923 -0.48052 -1.34198
 H 1.58430 -0.66035 -1.15974
 H -2.58037 -0.23156 0.04789
 H 2.51455 -0.52623 0.33658
13
bifur_IRC_Distances_MW_output/new_data/bifur_traj2_Distances point 199
C -0.74452 0.72570 0.22730
 C 0.78822 0.63529 0.32054
 C -0.04766 0.77140 1.55361
 C -1.57630 -0.41895 -0.25089
 C 1.53663 -0.59931 -0.07363
 F -1.26206 1.90844 -0.18568
 F 1.48648 1.74489 -0.01086
 H -1.20338 -1.36408 0.20373
 H 1.13333 -1.50471 0.33313
 H -1.62923 -0.48052 -1.34198
 H 1.58430 -0.66035 -1.15974
 H -2.58037 -0.23156 0.04789
 H 2.51455 -0.52623 0.33658
13
bifur_IRC_Distances_MW_output/new_data/bifur_traj2_Distances point 200
C -0.74127 0.72303 0.22670
 C 0.78490 0.63350 0.31837
 C -0.04728 0.76519 1.55619
 C -1.58045 -0.41870 -0.24994
 C 1.54094 -0.59860 -0.07399
 F -1.25267 1.90821 -0.18659
 F 1.47605 1.74681 -0.01553
 H -1.21611 -1.36589 0.20498
 H 1.13376 -1.50592 0.33359
 H -1.63368 -0.47909 -1.34311
 H 1.60123 -0.65962 -1.16215
 H -2.58213 -0.22767 0.05227
 H 2.51670 -0.52124 0.33920
13
bifur_IRC_Distances_MW_output/new_data/bifur_traj2_Distances point 201
C -0.73919 0.72163 0.22638
 C 0.78280 0.63258 0.31722
 C -0.04712 0.76194 1.55788
 C -1.58244 -0.41861 -0.24945
 C 1.54301 -0.59828 -0.07419
 F -1.24714 1.90827 -0.18721
 F 1.47005 1.74803 -0.01813
 H -1.22233 -1.36704 0.20575
 H 1.13365 -1.50672 0.33395
 H -1.63607 -0.47825 -1.34394
 H 1.61006 -0.65913 -1.16365
 H -2.58307 -0.22570 0.05469
 H 2.51781 -0.51872 0.34070
13
bifur_IRC_Distances_MW_output/new_data/bifur_traj2_Distances point 202
C -0.73684 0.72042 0.22573
 C 0.78044 0.63158 0.31645
 C -0.04752 0.75879 1.55977
 C -1.58422 -0.41834 -0.24938
 C 1.54480 -0.59822 -0.07399
 F -1.24086 1.90873 -0.18871
 F 1.46409 1.74907 -0.01997
 H -1.22494 -1.36814 0.20642
 H 1.13634 -1.50812 0.33476
 H -1.64141 -0.47710 -1.34552
 H 1.61555 -0.65852 -1.16493
 H -2.58408 -0.22349 0.05661
 H 2.51864 -0.51667 0.34276
13
bifur_IRC_Distances_MW_output/new_data/bifur_traj2_Distances point 203
C -0.73461 0.71952 0.22468
 C 0.77823 0.63050 0.31620
 C -0.04855 0.75602 1.56150
 C -1.58574 -0.41781 -0.24984
 C 1.54628 -0.59847 -0.07329
 F -1.23456 1.90953 -0.19107
 F 1.45908 1.74965 -0.02061
 H -1.22316 -1.36895 0.20683
 H 1.14264 -1.51003 0.33601
 H -1.65007 -0.47573 -1.34773
 H 1.61646 -0.65789 -1.16565
 H -2.58507 -0.22107 0.05767
 H 2.51909 -0.51528 0.34530
13
bifur_IRC_Distances_MW_output/new_data/bifur_traj2_Distances point 204
C -0.73265 0.71883 0.22340
 C 0.77630 0.62939 0.31628
 C -0.04995 0.75352 1.56293
 C -1.58716 -0.41711 -0.25061
 C 1.54762 -0.59889 -0.07229
 F -1.22860 1.91044 -0.19386
 F 1.45494 1.74983 -0.02044
 H -1.21889 -1.36948 0.20704
 H 1.15123 -1.51215 0.33747
 H -1.66063 -0.47428 -1.35021
 H 1.61454 -0.65728 -1.16590
 H -2.58604 -0.21852 0.05815
 H 2.51928 -0.51429 0.34805
13
bifur_IRC_Distances_MW_output/new_data/bifur_traj2_Distances point 205
C -0.73090 0.71823 0.22200
 C 0.77460 0.62822 0.31652
 C -0.05154 0.75112 1.56414
 C -1.58861 -0.41628 -0.25156
 C 1.54896 -0.59939 -0.07112
 F -1.22287 1.91136 -0.19687
 F 1.45134 1.74977 -0.01981
 H -1.21342 -1.36983 0.20712
 H 1.16119 -1.51437 0.33905
 H -1.67229 -0.47280 -1.35282
 H 1.61117 -0.65671 -1.16588
 H -2.58700 -0.21585 0.05830
 H 2.51936 -0.51346 0.35091
13
bifur_IRC_Distances_MW_output/new_data/bifur_traj2_Distances point 206
C -0.72926 0.71767 0.22049
 C 0.77301 0.62701 0.31687
 C -0.05329 0.74874 1.56522
 C -1.59011 -0.41537 -0.25263
 C 1.55034 -0.59995 -0.06982
 F -1.21722 1.91231 -0.20005
 F 1.44804 1.74953 -0.01886
 H -1.20708 -1.37006 0.20713
 H 1.17226 -1.51670 0.34075
 H -1.68489 -0.47127 -1.35557
 H 1.60681 -0.65615 -1.16567
 H -2.58797 -0.21305 0.05825
 H 2.51936 -0.51272 0.35390
13
bifur_IRC_Distances_MW_output/new_data/bifur_traj2_Distances point 207
C -0.72765 0.71717 0.21883
 C 0.77147 0.62573 0.31735
 C -0.05525 0.74635 1.56622
 C -1.59163 -0.41435 -0.25387
 C 1.55173 -0.60060 -0.06835
 F -1.21146 1.91333 -0.20351
 F 1.44492 1.74914 -0.01758
 H -1.19956 -1.37021 0.20710
 H 1.18464 -1.51921 0.34263
 H -1.69872 -0.46962 -1.35857
 H 1.60122 -0.65557 -1.16532
 H -2.58896 -0.21007 0.05798
 H 2.51926 -0.51209 0.35710
13
bifur_IRC_Distances_MW_output/new_data/bifur_traj2_Distances point 208
C -0.72603 0.71678 0.21698
 C 0.76992 0.62439 0.31805
 C -0.05752 0.74406 1.56719
 C -1.59307 -0.41320 -0.25536
 C 1.55300 -0.60139 -0.06664
 F -1.20550 1.91452 -0.20740
 F 1.44208 1.74857 -0.01578
 H -1.19003 -1.37026 0.20702
 H 1.19878 -1.52202 0.34480
 H -1.71424 -0.46783 -1.36199
 H 1.59359 -0.65495 -1.16479
 H -2.58996 -0.20694 0.05735
 H 2.51897 -0.51172 0.36057
13
bifur_IRC_Distances_MW_output/new_data/bifur_traj2_Distances point 209
C -0.72454 0.71663 0.21506
 C 0.76852 0.62314 0.31903
 C -0.06002 0.74221 1.56805
 C -1.59414 -0.41200 -0.25706
 C 1.55387 -0.60233 -0.06477
 F -1.19994 1.91585 -0.21150
 F 1.43998 1.74781 -0.01342
 H -1.17836 -1.37020 0.20690
 H 1.21387 -1.52497 0.34717
 H -1.73048 -0.46599 -1.36568
 H 1.58363 -0.65431 -1.16407
 H -2.59084 -0.20399 0.05623
 H 2.51843 -0.51186 0.36405
13
bifur_IRC_Distances_MW_output/new_data/bifur_traj2_Distances point 210
C -0.72454 0.71663 0.21506
 C 0.76852 0.62314 0.31903
 C -0.06002 0.74221 1.56805
 C -1.59414 -0.41200 -0.25706
 C 1.55388 -0.60233 -0.06477
 F -1.19994 1.91585 -0.21150
 F 1.43998 1.74781 -0.01342
 H -1.17835 -1.37020 0.20689
 H 1.21387 -1.52497 0.34717
 H -1.73048 -0.46599 -1.36568
 H 1.58362 -0.65431 -1.16407
 H -2.59084 -0.20399 0.05623
 H 2.51843 -0.51186 0.36406
13
bifur_IRC_Distances_MW_output/new_data/bifur_traj2_Distances point 211
C -0.72212 0.71709 0.21180
 C 0.76629 0.62144 0.32139
 C -0.06471 0.74057 1.56949
 C -1.59456 -0.40999 -0.26042
 C 1.55390 -0.60428 -0.06130
 F -1.19148 1.91859 -0.21884
 F 1.43819 1.74630 -0.00814
 H -1.15298 -1.36997 0.20672
 H 1.24040 -1.53032 0.35169
 H -1.75860 -0.46282 -1.37263
 H 1.56083 -0.65314 -1.16269
 H -2.59191 -0.19985 0.05313
 H 2.51677 -0.51362 0.36979
13
bifur_IRC_Distances_MW_output/new_data/bifur_traj2_Distances point 212
C -0.72084 0.71766 0.21063
 C 0.76509 0.62111 0.32261
 C -0.06671 0.74081 1.57045
 C -1.59370 -0.40935 -0.26190
 C 1.55284 -0.60523 -0.05990
 F -1.18823 1.92007 -0.22186
 F 1.43786 1.74590 -0.00575
 H -1.14013 -1.37008 0.20679
 H 1.25002 -1.53263 0.35371
 H -1.76911 -0.46153 -1.37579
 H 1.54926 -0.65254 -1.16237
 H -2.59210 -0.19895 0.05146
 H 2.51575 -0.51523 0.37191
13
bifur_IRC_Distances_MW_output/new_data/bifur_traj2_Distances point 213
C -0.71921 0.71849 0.20993
 C 0.76354 0.62126 0.32381
 C -0.06834 0.74194 1.57188
 C -1.59180 -0.40910 -0.26315
 C 1.55076 -0.60616 -0.05887
 F -1.18542 1.92173 -0.22429
 F 1.43753 1.74604 -0.00387
 H -1.12741 -1.37054 0.20708
 H 1.25573 -1.53466 0.35547
 H -1.77610 -0.46048 -1.37869
 H 1.53812 -0.65189 -1.16255
 H -2.59201 -0.19916 0.04986
 H 2.51461 -0.51746 0.37338
13
bifur_IRC_Distances_MW_output/new_data/bifur_traj2_Distances point 214
C -0.71706 0.71960 0.20983
 C 0.76146 0.62202 0.32492
 C -0.06948 0.74411 1.57399
 C -1.58863 -0.40936 -0.26405
 C 1.54743 -0.60704 -0.05833
 F -1.18300 1.92360 -0.22597
 F 1.43698 1.74691 -0.00276
 H -1.11517 -1.37150 0.20761
 H 1.25628 -1.53632 0.35687
 H -1.77855 -0.45973 -1.38124
 H 1.52795 -0.65117 -1.16341
 H -2.59160 -0.20073 0.04847
 H 2.51339 -0.52039 0.37408
13
bifur_IRC_Distances_MW_output/new_data/bifur_traj2_Distances point 215
C -0.71426 0.72099 0.21038
 C 0.75872 0.62342 0.32589
 C -0.07005 0.74733 1.57692
 C -1.58409 -0.41020 -0.26456
 C 1.54276 -0.60784 -0.05834
 F -1.18083 1.92573 -0.22683
 F 1.43597 1.74867 -0.00262
 H -1.10367 -1.37305 0.20843
 H 1.25099 -1.53758 0.35783
 H -1.77595 -0.45931 -1.38338
 H 1.51917 -0.65037 -1.16506
 H -2.59089 -0.20379 0.04739
 H 2.51212 -0.52401 0.37394
13
bifur_IRC_Distances_MW_output/new_data/bifur_traj2_Distances point 216
C -0.71085 0.72253 0.21149
 C 0.75535 0.62534 0.32667
 C -0.07011 0.75129 1.58055
 C -1.57852 -0.41152 -0.26468
 C 1.53709 -0.60854 -0.05885
 F -1.17871 1.92804 -0.22697
 F 1.43436 1.75119 -0.00340
 H -1.09325 -1.37511 0.20951
 H 1.24066 -1.53850 0.35840
 H -1.76905 -0.45914 -1.38515
 H 1.51211 -0.64949 -1.16743
 H -2.58998 -0.20800 0.04673
 H 2.51090 -0.52808 0.37314
13
bifur_IRC_Distances_MW_output/new_data/bifur_traj2_Distances point 217
C -0.70739 0.72389 0.21273
 C 0.75191 0.62724 0.32719
 C -0.06988 0.75499 1.58423
 C -1.57315 -0.41293 -0.26457
 C 1.53166 -0.60910 -0.05958
 F -1.17653 1.93016 -0.22676
 F 1.43225 1.75391 -0.00472
 H -1.08494 -1.37727 0.21063
 H 1.22885 -1.53916 0.35871
 H -1.76083 -0.45910 -1.38658
 H 1.50727 -0.64866 -1.16997
 H -2.58915 -0.21221 0.04652
 H 2.50993 -0.53176 0.37218
13
bifur_IRC_Distances_MW_output/new_data/bifur_traj2_Distances point 218
C -0.70429 0.72488 0.21381
 C 0.74883 0.62878 0.32746
 C -0.06959 0.75778 1.58745
 C -1.56884 -0.41415 -0.26435
 C 1.52730 -0.60950 -0.06028
 F -1.17428 1.93190 -0.22651
 F 1.42988 1.75635 -0.00619
 H -1.07906 -1.37919 0.21164
 H 1.21836 -1.53969 0.35890
 H -1.75361 -0.45904 -1.38773
 H 1.50457 -0.64795 -1.17228
 H -2.58856 -0.21561 0.04666
 H 2.50928 -0.53455 0.37140
13
bifur_IRC_Distances_MW_output/new_data/bifur_traj2_Distances point 219
C -0.70158 0.72553 0.21467
 C 0.74613 0.62995 0.32754
 C -0.06930 0.75973 1.59021
 C -1.56555 -0.41514 -0.26409
 C 1.52399 -0.60977 -0.06090
 F -1.17195 1.93328 -0.22631
 F 1.42734 1.75845 -0.00768
 H -1.07514 -1.38086 0.21253
 H 1.20962 -1.54016 0.35905
 H -1.74778 -0.45894 -1.38868
 H 1.50350 -0.64734 -1.17429
 H -2.58819 -0.21820 0.04707
 H 2.50891 -0.53654 0.37088
13
bifur_IRC_Distances_MW_output/new_data/bifur_traj2_Distances point 220
C -0.69916 0.72593 0.21535
 C 0.74372 0.63081 0.32750
 C -0.06904 0.76101 1.59260
 C -1.56306 -0.41594 -0.26383
 C 1.52149 -0.60996 -0.06142
 F -1.16952 1.93440 -0.22619
 F 1.42469 1.76028 -0.00913
 H -1.07255 -1.38231 0.21332
 H 1.20246 -1.54060 0.35918
 H -1.74325 -0.45879 -1.38951
 H 1.50349 -0.64681 -1.17606
 H -2.58800 -0.22013 0.04763
 H 2.50874 -0.53791 0.37058
13
bifur_IRC_Distances_MW_output/new_data/bifur_traj2_Distances point 221
C -0.69916 0.72593 0.21535
 C 0.74372 0.63081 0.32750
 C -0.06904 0.76101 1.59260
 C -1.56306 -0.41594 -0.26383
 C 1.52149 -0.60996 -0.06142
 F -1.16952 1.93440 -0.22619
 F 1.42469 1.76028 -0.00913
 H -1.07255 -1.38231 0.21332
 H 1.20246 -1.54060 0.35918
 H -1.74325 -0.45879 -1.38951
 H 1.50349 -0.64681 -1.17606
 H -2.58800 -0.22013 0.04763
 H 2.50874 -0.53791 0.37058
13
bifur_IRC_Distances_MW_output/new_data/bifur_traj2_Distances point 222
C -0.69519 0.72629 0.21609
 C 0.73977 0.63181 0.32737
 C -0.06891 0.76223 1.59636
 C -1.55985 -0.41697 -0.26356
 C 1.51825 -0.61028 -0.06202
 F -1.16463 1.93615 -0.22650
 F 1.41977 1.76303 -0.01135
 H -1.06846 -1.38457 0.21456
 H 1.19360 -1.54164 0.35967
 H -1.73870 -0.45826 -1.39122
 H 1.50373 -0.64591 -1.17876
 H -2.58798 -0.22233 0.04865
 H 2.50861 -0.53955 0.37070
13
bifur_IRC_Distances_MW_output/new_data/bifur_traj2_Distances point 223
C -0.69400 0.72641 0.21619
 C 0.73859 0.63204 0.32743
 C -0.06905 0.76254 1.59745
 C -1.55894 -0.41719 -0.26361
 C 1.51733 -0.61044 -0.06206
 F -1.16299 1.93674 -0.22684
 F 1.41837 1.76373 -0.01177
 H -1.06636 -1.38519 0.21490
 H 1.19206 -1.54212 0.35998
 H -1.73842 -0.45801 -1.39194
 H 1.50292 -0.64562 -1.17946
 H -2.58801 -0.22282 0.04881
 H 2.50850 -0.54009 0.37093
13
bifur_IRC_Distances_MW_output/new_data/bifur_traj2_Distances point 224
C -0.69326 0.72656 0.21631
 C 0.73786 0.63227 0.32749
 C -0.06909 0.76292 1.59816
 C -1.55819 -0.41737 -0.26363
 C 1.51656 -0.61054 -0.06212
 F -1.16214 1.93713 -0.22697
 F 1.41764 1.76421 -0.01203
 H -1.06486 -1.38560 0.21513
 H 1.19060 -1.54237 0.36013
 H -1.73774 -0.45789 -1.39235
 H 1.50222 -0.64544 -1.17993
 H -2.58797 -0.22330 0.04886
 H 2.50840 -0.54058 0.37097
13
bifur_IRC_Distances_MW_output/new_data/bifur_traj2_Distances point 225
C -0.69272 0.72675 0.21659
 C 0.73731 0.63261 0.32750
 C -0.06893 0.76351 1.59873
 C -1.55733 -0.41765 -0.26351
 C 1.51570 -0.61058 -0.06233
 F -1.16192 1.93741 -0.22677
 F 1.41724 1.76471 -0.01241
 H -1.06423 -1.38597 0.21532
 H 1.18796 -1.54235 0.36006
 H -1.73570 -0.45796 -1.39242
 H 1.50215 -0.64533 -1.18040
 H -2.58784 -0.22406 0.04895
 H 2.50832 -0.54108 0.37068
13
bifur_IRC_Distances_MW_output/new_data/bifur_traj2_Distances point 226
C -0.69223 0.72699 0.21708
 C 0.73682 0.63312 0.32743
 C -0.06852 0.76438 1.59932
 C -1.55621 -0.41809 -0.26322
 C 1.51460 -0.61054 -0.06275
 F -1.16221 1.93761 -0.22618
 F 1.41700 1.76535 -0.01303
 H -1.06453 -1.38639 0.21555
 H 1.18349 -1.54205 0.35976
 H -1.73181 -0.45822 -1.39215
 H 1.50293 -0.64527 -1.18100
 H -2.58760 -0.22523 0.04918
 H 2.50827 -0.54168 0.37001
13
bifur_IRC_Distances_MW_output/new_data/bifur_traj2_Distances point 227
C -0.69177 0.72729 0.21780
 C 0.73633 0.63382 0.32728
 C -0.06783 0.76555 1.59997
 C -1.55479 -0.41870 -0.26274
 C 1.51323 -0.61042 -0.06340
 F -1.16298 1.93777 -0.22519
 F 1.41687 1.76617 -0.01393
 H -1.06575 -1.38689 0.21583
 H 1.17703 -1.54149 0.35922
 H -1.72595 -0.45866 -1.39155
 H 1.50459 -0.64524 -1.18178
 H -2.58726 -0.22684 0.04954
 H 2.50827 -0.54238 0.36895
13
bifur_IRC_Distances_MW_output/new_data/bifur_traj2_Distances point 228
C -0.69137 0.72767 0.21872
 C 0.73590 0.63468 0.32709
 C -0.06693 0.76702 1.60062
 C -1.55311 -0.41944 -0.26213
 C 1.51160 -0.61024 -0.06421
 F -1.16423 1.93787 -0.22386
 F 1.41695 1.76711 -0.01502
 H -1.06762 -1.38744 0.21614
 H 1.16897 -1.54068 0.35848
 H -1.71844 -0.45927 -1.39069
 H 1.50682 -0.64524 -1.18267
 H -2.58680 -0.22884 0.04998
 H 2.50827 -0.54320 0.36755
13
bifur_IRC_Distances_MW_output/new_data/bifur_traj2_Distances point 229
C -0.69117 0.72813 0.21964
 C 0.73567 0.63560 0.32698
 C -0.06605 0.76870 1.60111
 C -1.55132 -0.42018 -0.26155
 C 1.50986 -0.61009 -0.06500
 F -1.16595 1.93795 -0.22249
 F 1.41752 1.76793 -0.01589
 H -1.06907 -1.38788 0.21639
 H 1.16106 -1.53982 0.35774
 H -1.71084 -0.45994 -1.38977
 H 1.50838 -0.64529 -1.18344
 H -2.58627 -0.23095 0.05023
 H 2.50818 -0.54418 0.36606
13
bifur_IRC_Distances_MW_output/new_data/bifur_traj2_Distances point 230
C -0.69139 0.72863 0.22015
 C 0.73589 0.63623 0.32714
 C -0.06565 0.77013 1.60112
 C -1.54999 -0.42057 -0.26137
 C 1.50854 -0.61008 -0.06536
 F -1.16774 1.93803 -0.22174
 F 1.41885 1.76815 -0.01587
 H -1.06847 -1.38794 0.21641
 H 1.15710 -1.53929 0.35735
 H -1.70662 -0.46039 -1.38923
 H 1.50740 -0.64536 -1.18361
 H -2.58581 -0.23237 0.04993
 H 2.50790 -0.54516 0.36508
13
bifur_IRC_Distances_MW_output/new_data/bifur_traj2_Distances point 231
C -0.69209 0.72902 0.22009
 C 0.73661 0.63638 0.32755
 C -0.06586 0.77093 1.60055
 C -1.54956 -0.42048 -0.26164
 C 1.50807 -0.61022 -0.06515
 F -1.16926 1.93804 -0.22180
 F 1.42075 1.76764 -0.01488
 H -1.06599 -1.38754 0.21615
 H 1.15843 -1.53921 0.35741
 H -1.70706 -0.46053 -1.38919
 H 1.50403 -0.64548 -1.18306
 H -2.58555 -0.23268 0.04911
 H 2.50750 -0.54586 0.36488
13
bifur_IRC_Distances_MW_output/new_data/bifur_traj2_Distances point 232
C -0.69209 0.72902 0.22009
 C 0.73661 0.63638 0.32755
 C -0.06586 0.77093 1.60055
 C -1.54956 -0.42048 -0.26164
 C 1.50807 -0.61022 -0.06515
 F -1.16926 1.93804 -0.22180
 F 1.42075 1.76764 -0.01488
 H -1.06599 -1.38754 0.21615
 H 1.15843 -1.53921 0.35741
 H -1.70706 -0.46053 -1.38919
 H 1.50403 -0.64548 -1.18306
 H -2.58555 -0.23268 0.04911
 H 2.50750 -0.54586 0.36488
13
bifur_IRC_Distances_MW_output/new_data/bifur_traj2_Distances point 233
C -0.69474 0.72941 0.21879
 C 0.73931 0.63556 0.32869
 C -0.06738 0.77081 1.59794
 C -1.55106 -0.41927 -0.26298
 C 1.50943 -0.61069 -0.06366
 F -1.17196 1.93768 -0.22343
 F 1.42565 1.76498 -0.01110
 H -1.05900 -1.38566 0.21502
 H 1.17203 -1.53980 0.35832
 H -1.71739 -0.46022 -1.38981
 H 1.49398 -0.64586 -1.18040
 H -2.58549 -0.23071 0.04659
 H 2.50663 -0.54621 0.36603
13
bifur_IRC_Distances_MW_output/new_data/bifur_traj2_Distances point 234
C -0.69675 0.72947 0.21771
 C 0.74136 0.63472 0.32940
 C -0.06851 0.77015 1.59588
 C -1.55276 -0.41825 -0.26394
 C 1.51104 -0.61097 -0.06253
 F -1.17360 1.93725 -0.22471
 F 1.42885 1.76291 -0.00842
 H -1.05505 -1.38422 0.21419
 H 1.18298 -1.54026 0.35901
 H -1.72588 -0.45992 -1.39025
 H 1.48776 -0.64615 -1.17839
 H -2.58560 -0.22877 0.04496
 H 2.50617 -0.54596 0.36707
13
bifur_IRC_Distances_MW_output/new_data/bifur_traj2_Distances point 235
C -0.69951 0.72951 0.21630
 C 0.74416 0.63361 0.33030
 C -0.06993 0.76923 1.59307
 C -1.55510 -0.41691 -0.26515
 C 1.51327 -0.61129 -0.06108
 F -1.17591 1.93661 -0.22631
 F 1.43312 1.76016 -0.00491
 H -1.05036 -1.38228 0.21311
 H 1.19725 -1.54080 0.35988
 H -1.73685 -0.45955 -1.39072
 H 1.47999 -0.64657 -1.17573
 H -2.58575 -0.22618 0.04288
 H 2.50561 -0.54553 0.36836
13
bifur_IRC_Distances_MW_output/new_data/bifur_traj2_Distances point 236
C -0.70333 0.72965 0.21447
 C 0.74804 0.63219 0.33155
 C -0.07177 0.76821 1.58918
 C -1.55808 -0.41516 -0.26675
 C 1.51610 -0.61172 -0.05918
 F -1.17946 1.93573 -0.22834
 F 1.43921 1.75641 -0.00007
 H -1.04405 -1.37962 0.21168
 H 1.21590 -1.54141 0.36101
 H -1.75091 -0.45915 -1.39126
 H 1.46938 -0.64715 -1.17219
 H -2.58587 -0.22291 0.04002
 H 2.50483 -0.54508 0.36989
13
bifur_IRC_Distances_MW_output/new_data/bifur_traj2_Distances point 237
C -0.70777 0.72997 0.21251
 C 0.75253 0.63076 0.33306
 C -0.07375 0.76750 1.58470
 C -1.56107 -0.41327 -0.26852
 C 1.51893 -0.61220 -0.05712
 F -1.18406 1.93474 -0.23048
 F 1.44657 1.75217 0.00554
 H -1.03661 -1.37661 0.21012
 H 1.23598 -1.54197 0.36225
 H -1.76569 -0.45882 -1.39177
 H 1.45695 -0.64781 -1.16825
 H -2.58588 -0.21960 0.03666
 H 2.50387 -0.54485 0.37129
13
bifur_IRC_Distances_MW_output/new_data/bifur_traj2_Distances point 238
C -0.71220 0.73042 0.21074
 C 0.75702 0.62953 0.33458
 C -0.07553 0.76720 1.58025
 C -1.56365 -0.41154 -0.27016
 C 1.52136 -0.61265 -0.05524
 F -1.18917 1.93376 -0.23231
 F 1.45416 1.74805 0.01109
 H -1.02946 -1.37367 0.20865
 H 1.25426 -1.54232 0.36335
 H -1.77870 -0.45866 -1.39207
 H 1.44478 -0.64848 -1.16451
 H -2.58577 -0.21679 0.03334
 H 2.50290 -0.54487 0.37229
13
bifur_IRC_Distances_MW_output/new_data/bifur_traj2_Distances point 239
C -0.71670 0.73098 0.20922
 C 0.76154 0.62853 0.33605
 C -0.07701 0.76732 1.57580
 C -1.56585 -0.40999 -0.27160
 C 1.52344 -0.61302 -0.05361
 F -1.19492 1.93272 -0.23373
 F 1.46198 1.74408 0.01644
 H -1.02318 -1.37079 0.20725
 H 1.27036 -1.54236 0.36421
 H -1.78951 -0.45872 -1.39201
 H 1.43342 -0.64919 -1.16095
 H -2.58553 -0.21451 0.03013
 H 2.50196 -0.54504 0.37280
13
bifur_IRC_Distances_MW_output/new_data/bifur_traj2_Distances point 240
C -0.72141 0.73164 0.20800
 C 0.76627 0.62778 0.33746
 C -0.07814 0.76792 1.57120
 C -1.56771 -0.40866 -0.27280
 C 1.52520 -0.61327 -0.05227
 F -1.20165 1.93154 -0.23457
 F 1.47028 1.74020 0.02161
 H -1.01814 -1.36789 0.20585
 H 1.28400 -1.54194 0.36470
 H -1.79770 -0.45910 -1.39139
 H 1.42305 -0.64999 -1.15748
 H -2.58515 -0.21283 0.02700
 H 2.50108 -0.54538 0.37269
13
bifur_IRC_Distances_MW_output/new_data/bifur_traj2_Distances point 241
C -0.72651 0.73248 0.20717
 C 0.77137 0.62737 0.33880
 C -0.07877 0.76919 1.56634
 C -1.56914 -0.40759 -0.27370
 C 1.52657 -0.61338 -0.05130
 F -1.20985 1.93014 -0.23462
 F 1.47940 1.73639 0.02656
 H -1.01482 -1.36493 0.20439
 H 1.29446 -1.54088 0.36465
 H -1.80240 -0.45994 -1.38992
 H 1.41396 -0.65096 -1.15404
 H -2.58455 -0.21195 0.02394
 H 2.50026 -0.54593 0.37173
13
bifur_IRC_Distances_MW_output/new_data/bifur_traj2_Distances point 242
C -0.73214 0.73355 0.20686
 C 0.77699 0.62741 0.34004
 C -0.07876 0.77139 1.56111
 C -1.57000 -0.40686 -0.27420
 C 1.52740 -0.61329 -0.05081
 F -1.22006 1.92844 -0.23359
 F 1.48967 1.73265 0.03125
 H -1.01364 -1.36184 0.20279
 H 1.30086 -1.53894 0.36385
 H -1.80255 -0.46140 -1.38731
 H 1.40638 -0.65217 -1.15057
 H -2.58366 -0.21214 0.02090
 H 2.49950 -0.54680 0.36967
13
bifur_IRC_Distances_MW_output/new_data/bifur_traj2_Distances point 243
C -0.73215 0.73355 0.20686
 C 0.77700 0.62741 0.34004
 C -0.07876 0.77139 1.56111
 C -1.57000 -0.40686 -0.27420
 C 1.52740 -0.61329 -0.05081
 F -1.22006 1.92844 -0.23359
 F 1.48967 1.73265 0.03125
 H -1.01364 -1.36184 0.20279
 H 1.30086 -1.53894 0.36385
 H -1.80255 -0.46140 -1.38731
 H 1.40638 -0.65217 -1.15057
 H -2.58366 -0.21214 0.02090
 H 2.49950 -0.54680 0.36967
13
bifur_IRC_Distances_MW_output/new_data/bifur_traj2_Distances point 244
C -0.74285 0.73599 0.20748
 C 0.78764 0.62853 0.34205
 C -0.07747 0.77739 1.55141
 C -1.57002 -0.40637 -0.27430
 C 1.52746 -0.61279 -0.05093
 F -1.24172 1.92500 -0.22959
 F 1.50978 1.72645 0.03881
 H -1.01530 -1.35633 0.19973
 H 1.30319 -1.53382 0.36094
 H -1.79328 -0.46521 -1.38052
 H 1.39585 -0.65474 -1.14451
 H -2.58152 -0.21487 0.01561
 H 2.49824 -0.54923 0.36382
13
bifur_IRC_Distances_MW_output/new_data/bifur_traj2_Distances point 245
C -0.74677 0.73690 0.20782
 C 0.79154 0.62903 0.34274
 C -0.07685 0.77974 1.54782
 C -1.56994 -0.40627 -0.27423
 C 1.52740 -0.61257 -0.05109
 F -1.24987 1.92368 -0.22788
 F 1.51718 1.72425 0.04143
 H -1.01649 -1.35433 0.19860
 H 1.30307 -1.53177 0.35970
 H -1.78895 -0.46673 -1.37780
 H 1.39259 -0.65573 -1.14232
 H -2.58073 -0.21609 0.01374
 H 2.49784 -0.55015 0.36147
13
bifur_IRC_Distances_MW_output/new_data/bifur_traj2_Distances point 246
C -0.75006 0.73759 0.20811
 C 0.79481 0.62940 0.34323
 C -0.07630 0.78154 1.54479
 C -1.57005 -0.40618 -0.27413
 C 1.52754 -0.61233 -0.05126
 F -1.25660 1.92251 -0.22639
 F 1.52318 1.72242 0.04352
 H -1.01813 -1.35264 0.19764
 H 1.30294 -1.53000 0.35861
 H -1.78532 -0.46800 -1.37545
 H 1.39052 -0.65657 -1.14048
 H -2.58012 -0.21699 0.01230
 H 2.49759 -0.55074 0.35951
13
bifur_IRC_Distances_MW_output/new_data/bifur_traj2_Distances point 247
C -0.75301 0.73810 0.20839
 C 0.79774 0.62968 0.34357
 C -0.07572 0.78296 1.54204
 C -1.57035 -0.40610 -0.27396
 C 1.52787 -0.61206 -0.05145
 F -1.26254 1.92136 -0.22496
 F 1.52835 1.72080 0.04520
 H -1.02047 -1.35113 0.19678
 H 1.30259 -1.52835 0.35755
 H -1.78189 -0.46917 -1.37320
 H 1.38957 -0.65736 -1.13884
 H -2.57965 -0.21769 0.01116
 H 2.49749 -0.55104 0.35774
13
bifur_IRC_Distances_MW_output/new_data/bifur_traj2_Distances point 248
C -0.75587 0.73850 0.20871
 C 0.80056 0.62994 0.34378
 C -0.07505 0.78420 1.53937
 C -1.57078 -0.40604 -0.27371
 C 1.52836 -0.61174 -0.05172
 F -1.26825 1.92015 -0.22343
 F 1.53315 1.71930 0.04660
 H -1.02368 -1.34969 0.19594
 H 1.30180 -1.52664 0.35639
 H -1.77815 -0.47035 -1.37087
 H 1.38962 -0.65817 -1.13727
 H -2.57923 -0.21832 0.01023
 H 2.49751 -0.55115 0.35597
13
bifur_IRC_Distances_MW_output/new_data/bifur_traj2_Distances point 249
C -0.75870 0.73887 0.20913
 C 0.80336 0.63024 0.34389
 C -0.07425 0.78544 1.53674
 C -1.57121 -0.40605 -0.27334
 C 1.52885 -0.61136 -0.05210
 F -1.27404 1.91888 -0.22168
 F 1.53782 1.71791 0.04775
 H -1.02768 -1.34828 0.19510
 H 1.30015 -1.52478 0.35509
 H -1.77361 -0.47160 -1.36834
 H 1.39052 -0.65900 -1.13577
 H -2.57881 -0.21907 0.00944
 H 2.49760 -0.55118 0.35407
13
bifur_IRC_Distances_MW_output/new_data/bifur_traj2_Distances point 250
C -0.76107 0.73921 0.20973
 C 0.80570 0.63067 0.34387
 C -0.07331 0.78672 1.53459
 C -1.57135 -0.40623 -0.27285
 C 1.52905 -0.61096 -0.05263
 F -1.27926 1.91774 -0.21977
 F 1.54176 1.71693 0.04835
 H -1.03208 -1.34718 0.19439
 H 1.29688 -1.52295 0.35370
 H -1.76798 -0.47284 -1.36585
 H 1.39230 -0.65976 -1.13461
 H -2.57838 -0.22009 0.00893
 H 2.49774 -0.55126 0.35215
13
bifur_IRC_Distances_MW_output/new_data/bifur_traj2_Distances point 251
C -0.76274 0.73948 0.21056
 C 0.80734 0.63127 0.34363
 C -0.07219 0.78803 1.53319
 C -1.57107 -0.40664 -0.27218
 C 1.52886 -0.61053 -0.05337
 F -1.28358 1.91679 -0.21766
 F 1.54455 1.71660 0.04810
 H -1.03712 -1.34655 0.19388
 H 1.29128 -1.52115 0.35222
 H -1.76080 -0.47404 -1.36346
 H 1.39548 -0.66039 -1.13398
 H -2.57795 -0.22147 0.00886
 H 2.49794 -0.55140 0.35021
13
bifur_IRC_Distances_MW_output/new_data/bifur_traj2_Distances point 252
C -0.76379 0.73967 0.21171
 C 0.80836 0.63207 0.34311
 C -0.07075 0.78938 1.53248
 C -1.57041 -0.40733 -0.27124
 C 1.52830 -0.61002 -0.05441
 F -1.28724 1.91596 -0.21515
 F 1.54626 1.71694 0.04685
 H -1.04350 -1.34636 0.19357
 H 1.28274 -1.51925 0.35052
 H -1.75141 -0.47528 -1.36096
 H 1.40067 -0.66095 -1.13390
 H -2.57748 -0.22332 0.00931
 H 2.49825 -0.55151 0.34814
13
bifur_IRC_Distances_MW_output/new_data/bifur_traj2_Distances point 253
C -0.76427 0.73974 0.21324
 C 0.80880 0.63311 0.34223
 C -0.06890 0.79077 1.53243
 C -1.56940 -0.40834 -0.26995
 C 1.52742 -0.60937 -0.05584
 F -1.29037 1.91516 -0.21207
 F 1.54686 1.71799 0.04447
 H -1.05190 -1.34664 0.19345
 H 1.27068 -1.51713 0.34848
 H -1.73919 -0.47662 -1.35822
 H 1.40850 -0.66145 -1.13440
 H -2.57698 -0.22567 0.01037
 H 2.49874 -0.55154 0.34579
13
bifur_IRC_Distances_MW_output/new_data/bifur_traj2_Distances point 254
C -0.76427 0.73974 0.21325
 C 0.80880 0.63311 0.34223
 C -0.06890 0.79077 1.53243
 C -1.56940 -0.40834 -0.26995
 C 1.52742 -0.60937 -0.05584
 F -1.29037 1.91516 -0.21207
 F 1.54686 1.71799 0.04447
 H -1.05190 -1.34664 0.19345
 H 1.27068 -1.51713 0.34848
 H -1.73919 -0.47662 -1.35822
 H 1.40850 -0.66145 -1.13440
 H -2.57698 -0.22567 0.01037
 H 2.49874 -0.55154 0.34579
13
bifur_IRC_Distances_MW_output/new_data/bifur_traj2_Distances point 255
C -0.76348 0.73932 0.21757
 C 0.80790 0.63579 0.33919
 C -0.06374 0.79326 1.53432
 C -1.56660 -0.41136 -0.26613
 C 1.52503 -0.60755 -0.05999
 F -1.29491 1.91350 -0.20395
 F 1.54427 1.72235 0.03587
 H -1.07670 -1.34865 0.19400
 H 1.23515 -1.51209 0.34337
 H -1.70553 -0.47964 -1.35186
 H 1.43412 -0.66229 -1.13738
 H -2.57590 -0.23178 0.01476
 H 2.50041 -0.55085 0.34024
13
bifur_IRC_Distances_MW_output/new_data/bifur_traj2_Distances point 256
C -0.76214 0.73871 0.22004
 C 0.80648 0.63716 0.33711
 C -0.06074 0.79385 1.53623
 C -1.56524 -0.41315 -0.26378
 C 1.52392 -0.60644 -0.06249
 F -1.29561 1.91269 -0.19946
 F 1.54072 1.72546 0.02998
 H -1.09234 -1.35035 0.19477
 H 1.21392 -1.50956 0.34070
 H -1.68638 -0.48104 -1.34875
 H 1.45126 -0.66253 -1.13986
 H -2.57548 -0.23492 0.01804
 H 2.50161 -0.54988 0.33747
13
bifur_IRC_Distances_MW_output/new_data/bifur_traj2_Distances point 257
C -0.76029 0.73781 0.22212
 C 0.80455 0.63813 0.33501
 C -0.05812 0.79351 1.53850
 C -1.56446 -0.41469 -0.26162
 C 1.52338 -0.60541 -0.06471
 F -1.29456 1.91209 -0.19580
 F 1.53591 1.72858 0.02415
 H -1.10722 -1.35222 0.19577
 H 1.19533 -1.50768 0.33860
 H -1.67037 -0.48196 -1.34647
 H 1.46829 -0.66255 -1.14258
 H -2.57532 -0.23717 0.02155
 H 2.50290 -0.54844 0.33548
13
bifur_IRC_Distances_MW_output/new_data/bifur_traj2_Distances point 258
C -0.75824 0.73671 0.22345
 C 0.80243 0.63849 0.33317
 C -0.05628 0.79214 1.54073
 C -1.56453 -0.41574 -0.25997
 C 1.52365 -0.60461 -0.06630
 F -1.29187 1.91171 -0.19351
 F 1.53046 1.73121 0.01918
 H -1.11948 -1.35395 0.19679
 H 1.18238 -1.50670 0.33733
 H -1.66012 -0.48226 -1.34528
 H 1.48297 -0.66237 -1.14502
 H -2.57551 -0.23806 0.02479
 H 2.50415 -0.54659 0.33464
13
bifur_IRC_Distances_MW_output/new_data/bifur_traj2_Distances point 259
C -0.75624 0.73548 0.22410
 C 0.80037 0.63830 0.33162
 C -0.05517 0.78994 1.54273
 C -1.56544 -0.41629 -0.25882
 C 1.52470 -0.60400 -0.06730
 F -1.28806 1.91149 -0.19245
 F 1.52487 1.73322 0.01522
 H -1.12918 -1.35539 0.19769
 H 1.17498 -1.50647 0.33674
 H -1.65527 -0.48207 -1.34494
 H 1.49511 -0.66208 -1.14702
 H -2.57601 -0.23770 0.02764
 H 2.50533 -0.54444 0.33477
13
bifur_IRC_Distances_MW_output/new_data/bifur_traj2_Distances point 260
C -0.75439 0.73415 0.22421
 C 0.79848 0.63770 0.33031
 C -0.05460 0.78715 1.54441
 C -1.56702 -0.41645 -0.25805
 C 1.52639 -0.60354 -0.06783
 F -1.28363 1.91133 -0.19227
 F 1.51937 1.73469 0.01208
 H -1.13702 -1.35655 0.19845
 H 1.17187 -1.50674 0.33662
 H -1.65448 -0.48156 -1.34513
 H 1.50528 -0.66175 -1.14856
 H -2.57672 -0.23639 0.03015
 H 2.50646 -0.54204 0.33560
13
bifur_IRC_Distances_MW_output/new_data/bifur_traj2_Distances point 261
C -0.75273 0.73276 0.22393
 C 0.79678 0.63679 0.32917
 C -0.05442 0.78394 1.54581
 C -1.56912 -0.41631 -0.25757
 C 1.52858 -0.60318 -0.06801
 F -1.27884 1.91120 -0.19271
 F 1.51406 1.73572 0.00959
 H -1.14348 -1.35746 0.19905
 H 1.17206 -1.50734 0.33681
 H -1.65672 -0.48082 -1.34569
 H 1.51390 -0.66141 -1.14972
 H -2.57760 -0.23438 0.03237
 H 2.50755 -0.53948 0.33695
13
bifur_IRC_Distances_MW_output/new_data/bifur_traj2_Distances point 262
C -0.75126 0.73135 0.22332
 C 0.79528 0.63562 0.32822
 C -0.05460 0.78043 1.54692
 C -1.57163 -0.41592 -0.25735
 C 1.53113 -0.60292 -0.06788
 F -1.27385 1.91109 -0.19370
 F 1.50903 1.73635 0.00773
 H -1.14860 -1.35813 0.19950
 H 1.17509 -1.50823 0.33727
 H -1.66156 -0.47992 -1.34654
 H 1.52098 -0.66108 -1.15050
 H -2.57861 -0.23180 0.03429
 H 2.50859 -0.53683 0.33871
13
bifur_IRC_Distances_MW_output/new_data/bifur_traj2_Distances point 263
C -0.75001 0.73001 0.22237
 C 0.79401 0.63427 0.32753
 C -0.05518 0.77682 1.54773
 C -1.57437 -0.41528 -0.25744
 C 1.53390 -0.60281 -0.06740
 F -1.26879 1.91105 -0.19526
 F 1.50451 1.73654 0.00663
 H -1.15171 -1.35853 0.19979
 H 1.18109 -1.50944 0.33803
 H -1.66904 -0.47884 -1.34775
 H 1.52581 -0.66074 -1.15086
 H -2.57969 -0.22877 0.03578
 H 2.50948 -0.53429 0.34086
13
bifur_IRC_Distances_MW_output/new_data/bifur_traj2_Distances point 264
C -0.74908 0.72897 0.22116
 C 0.79309 0.63290 0.32729
 C -0.05621 0.77367 1.54820
 C -1.57687 -0.41444 -0.25794
 C 1.53637 -0.60292 -0.06656
 F -1.26423 1.91120 -0.19737
 F 1.50115 1.73625 0.00663
 H -1.15149 -1.35862 0.19986
 H 1.18975 -1.51092 0.33911
 H -1.67870 -0.47768 -1.34934
 H 1.52690 -0.66041 -1.15075
 H -2.58069 -0.22567 0.03650
 H 2.51002 -0.53233 0.34323
13
bifur_IRC_Distances_MW_output/new_data/bifur_traj2_Distances point 265
C -0.74908 0.72897 0.22115
 C 0.79309 0.63290 0.32729
 C -0.05621 0.77367 1.54820
 C -1.57687 -0.41444 -0.25794
 C 1.53637 -0.60292 -0.06656
 F -1.26423 1.91121 -0.19737
 F 1.50115 1.73625 0.00663
 H -1.15149 -1.35862 0.19986
 H 1.18975 -1.51092 0.33911
 H -1.67870 -0.47767 -1.34934
 H 1.52690 -0.66041 -1.15075
 H -2.58069 -0.22567 0.03650
 H 2.51002 -0.53233 0.34323
13
bifur_IRC_Distances_MW_output/new_data/bifur_traj2_Distances point 266
C -0.74819 0.72824 0.21884
 C 0.79226 0.63098 0.32798
 C -0.05871 0.77028 1.54838
 C -1.57964 -0.41286 -0.25956
 C 1.53899 -0.60363 -0.06456
 F -1.25845 1.91200 -0.20172
 F 1.49868 1.73492 0.00899
 H -1.14312 -1.35820 0.19964
 H 1.20769 -1.51381 0.34148
 H -1.69726 -0.47573 -1.35271
 H 1.51974 -0.65987 -1.14970
 H -2.58192 -0.22128 0.03583
 H 2.50994 -0.53103 0.34711
13
bifur_IRC_Distances_MW_output/new_data/bifur_traj2_Distances point 267
C -0.74806 0.72832 0.21795
 C 0.79216 0.63045 0.32859
 C -0.05984 0.76975 1.54829
 C -1.58009 -0.41226 -0.26038
 C 1.53934 -0.60406 -0.06368
 F -1.25700 1.91248 -0.20351
 F 1.49882 1.73420 0.01059
 H -1.13747 -1.35789 0.19947
 H 1.21499 -1.51497 0.34252
 H -1.70448 -0.47504 -1.35415
 H 1.51424 -0.65967 -1.14910
 H -2.58219 -0.22004 0.03498
 H 2.50958 -0.53126 0.34843
13
bifur_IRC_Distances_MW_output/new_data/bifur_traj2_Distances point 268
C -0.74816 0.72863 0.21730
 C 0.79228 0.63020 0.32927
 C -0.06077 0.76991 1.54808
 C -1.58001 -0.41183 -0.26112
 C 1.53917 -0.60447 -0.06295
 F -1.25656 1.91293 -0.20487
 F 1.49973 1.73353 0.01223
 H -1.13176 -1.35756 0.19929
 H 1.22057 -1.51583 0.34334
 H -1.70973 -0.47460 -1.35526
 H 1.50837 -0.65954 -1.14851
 H -2.58223 -0.21945 0.03394
 H 2.50909 -0.53192 0.34926
13
bifur_IRC_Distances_MW_output/new_data/bifur_traj2_Distances point 269
C -0.74858 0.72919 0.21697
 C 0.79274 0.63029 0.33000
 C -0.06142 0.77084 1.54765
 C -1.57937 -0.41161 -0.26171
 C 1.53845 -0.60482 -0.06245
 F -1.25742 1.91328 -0.20565
 F 1.50160 1.73287 0.01389
 H -1.12637 -1.35715 0.19905
 H 1.22398 -1.51625 0.34385
 H -1.71246 -0.47448 -1.35587
 H 1.50239 -0.65952 -1.14789
 H -2.58203 -0.21962 0.03271
 H 2.50849 -0.53302 0.34944
13
bifur_IRC_Distances_MW_output/new_data/bifur_traj2_Distances point 270
C -0.74948 0.73001 0.21696
 C 0.79366 0.63072 0.33078
 C -0.06174 0.77259 1.54689
 C -1.57820 -0.41158 -0.26215
 C 1.53722 -0.60512 -0.06218
 F -1.25985 1.91348 -0.20577
 F 1.50464 1.73216 0.01563
 H -1.12145 -1.35660 0.19872
 H 1.22523 -1.51616 0.34398
 H -1.71255 -0.47475 -1.35587
 H 1.49630 -0.65965 -1.14716
 H -2.58155 -0.22055 0.03126
 H 2.50778 -0.53456 0.34892
13
bifur_IRC_Distances_MW_output/new_data/bifur_traj2_Distances point 271
C -0.75081 0.73100 0.21712
 C 0.79501 0.63133 0.33162
 C -0.06188 0.77483 1.54576
 C -1.57680 -0.41164 -0.26251
 C 1.53576 -0.60536 -0.06203
 F -1.26346 1.91353 -0.20547
 F 1.50864 1.73130 0.01753
 H -1.11692 -1.35587 0.19828
 H 1.22543 -1.51570 0.34386
 H -1.71113 -0.47528 -1.35543
 H 1.49008 -0.65991 -1.14626
 H -2.58091 -0.22190 0.02961
 H 2.50700 -0.53633 0.34793
13
bifur_IRC_Distances_MW_output/new_data/bifur_traj2_Distances point 272
C -0.75242 0.73200 0.21730
 C 0.79664 0.63195 0.33246
 C -0.06196 0.77715 1.54436
 C -1.57550 -0.41168 -0.26284
 C 1.53441 -0.60557 -0.06190
 F -1.26758 1.91344 -0.20503
 F 1.51305 1.73029 0.01954
 H -1.11278 -1.35501 0.19775
 H 1.22566 -1.51508 0.34364
 H -1.70945 -0.47592 -1.35476
 H 1.48394 -0.66025 -1.14521
 H -2.58025 -0.22326 0.02788
 H 2.50624 -0.53806 0.34680
13
bifur_IRC_Distances_MW_output/new_data/bifur_traj2_Distances point 273
C -0.75420 0.73295 0.21747
 C 0.79844 0.63251 0.33326
 C -0.06200 0.77936 1.54277
 C -1.57440 -0.41168 -0.26315
 C 1.53326 -0.60574 -0.06177
 F -1.27191 1.91323 -0.20451
 F 1.51760 1.72918 0.02159
 H -1.10918 -1.35404 0.19718
 H 1.22610 -1.51437 0.34335
 H -1.70782 -0.47660 -1.35396
 H 1.47818 -0.66064 -1.14405
 H -2.57962 -0.22451 0.02618
 H 2.50553 -0.53965 0.34564
13
bifur_IRC_Distances_MW_output/new_data/bifur_traj2_Distances point 274
C -0.75613 0.73386 0.21765
 C 0.80039 0.63304 0.33402
 C -0.06197 0.78149 1.54103
 C -1.57346 -0.41167 -0.26340
 C 1.53229 -0.60585 -0.06167
 F -1.27643 1.91291 -0.20388
 F 1.52225 1.72799 0.02361
 H -1.10624 -1.35301 0.19656
 H 1.22649 -1.51355 0.34297
 H -1.70601 -0.47734 -1.35299
 H 1.47294 -0.66108 -1.14283
 H -2.57900 -0.22570 0.02452
 H 2.50490 -0.54110 0.34440
13
bifur_IRC_Distances_MW_output/new_data/bifur_traj2_Distances point 275
C -0.75821 0.73475 0.21788
 C 0.80248 0.63359 0.33473
 C -0.06185 0.78365 1.53915
 C -1.57260 -0.41168 -0.26360
 C 1.53140 -0.60592 -0.06164
 F -1.28127 1.91248 -0.20307
 F 1.52707 1.72676 0.02559
 H -1.10394 -1.35191 0.19591
 H 1.22653 -1.51258 0.34247
 H -1.70371 -0.47817 -1.35181
 H 1.46817 -0.66158 -1.14154
 H -2.57838 -0.22693 0.02290
 H 2.50431 -0.54248 0.34303
13
bifur_IRC_Distances_MW_output/new_data/bifur_traj2_Distances point 276
C -0.75821 0.73475 0.21788
 C 0.80248 0.63359 0.33473
 C -0.06185 0.78365 1.53915
 C -1.57260 -0.41168 -0.26360
 C 1.53140 -0.60592 -0.06164
 F -1.28127 1.91248 -0.20307
 F 1.52707 1.72676 0.02559
 H -1.10394 -1.35191 0.19591
 H 1.22653 -1.51258 0.34247
 H -1.70371 -0.47817 -1.35181
 H 1.46817 -0.66158 -1.14154
 H -2.57838 -0.22693 0.02290
 H 2.50431 -0.54248 0.34303
13
bifur_IRC_Distances_MW_output/new_data/bifur_traj2_Distances point 277
C -0.76282 0.73672 0.21871
 C 0.80710 0.63500 0.33610
 C -0.06119 0.78865 1.53500
 C -1.57050 -0.41191 -0.26374
 C 1.52927 -0.60594 -0.06186
 F -1.29243 1.91138 -0.20065
 F 1.53766 1.72430 0.02942
 H -1.10068 -1.34959 0.19450
 H 1.22406 -1.51002 0.34100
 H -1.69613 -0.48024 -1.34871
 H 1.45946 -0.66275 -1.13890
 H -2.57693 -0.23011 0.01960
 H 2.50313 -0.54549 0.33955
13
bifur_IRC_Distances_MW_output/new_data/bifur_traj2_Distances point 278
C -0.76512 0.73787 0.21943
 C 0.80942 0.63602 0.33674
 C -0.06058 0.79175 1.53300
 C -1.56892 -0.41226 -0.26365
 C 1.52768 -0.60590 -0.06222
 F -1.29865 1.91082 -0.19893
 F 1.54326 1.72330 0.03108
 H -1.09953 -1.34853 0.19383
 H 1.22044 -1.50843 0.33999
 H -1.68998 -0.48152 -1.34682
 H 1.45553 -0.66338 -1.13775
 H -2.57603 -0.23239 0.01797
 H 2.50249 -0.54734 0.33733
13
bifur_IRC_Distances_MW_output/new_data/bifur_traj2_Distances point 279
C -0.76715 0.73908 0.22040
 C 0.81146 0.63725 0.33729
 C -0.05975 0.79517 1.53133
 C -1.56689 -0.41282 -0.26340
 C 1.52566 -0.60583 -0.06278
 F -1.30485 1.91034 -0.19687
 F 1.54855 1.72267 0.03228
 H -1.09888 -1.34771 0.19327
 H 1.21467 -1.50671 0.33883
 H -1.68199 -0.48289 -1.34482
 H 1.45238 -0.66398 -1.13691
 H -2.57504 -0.23517 0.01653
 H 2.50185 -0.54939 0.33486
13
bifur_IRC_Distances_MW_output/new_data/bifur_traj2_Distances point 280
C -0.76885 0.74030 0.22161
 C 0.81317 0.63868 0.33769
 C -0.05869 0.79878 1.53004
 C -1.56449 -0.41358 -0.26296
 C 1.52328 -0.60570 -0.06356
 F -1.31087 1.90993 -0.19448
 F 1.55336 1.72244 0.03293
 H -1.09895 -1.34716 0.19284
 H 1.20674 -1.50487 0.33751
 H -1.67223 -0.48433 -1.34274
 H 1.45027 -0.66453 -1.13644
 H -2.57398 -0.23840 0.01537
 H 2.50124 -0.55156 0.33219
13
bifur_IRC_Distances_MW_output/new_data/bifur_traj2_Distances point 281
C -0.77030 0.74153 0.22308
 C 0.81462 0.64031 0.33794
 C -0.05738 0.80262 1.52905
 C -1.56174 -0.41455 -0.26234
 C 1.52057 -0.60552 -0.06457
 F -1.31685 1.90954 -0.19170
 F 1.55780 1.72260 0.03304
 H -1.09991 -1.34685 0.19254
 H 1.19660 -1.50287 0.33600
 H -1.66055 -0.48588 -1.34050
 H 1.44932 -0.66506 -1.13629
 H -2.57283 -0.24206 0.01448
 H 2.50066 -0.55382 0.32928
13
bifur_IRC_Distances_MW_output/new_data/bifur_traj2_Distances point 282
C -0.77158 0.74280 0.22485
 C 0.81591 0.64218 0.33804
 C -0.05577 0.80678 1.52830
 C -1.55860 -0.41575 -0.26150
 C 1.51748 -0.60526 -0.06585
 F -1.32306 1.90914 -0.18843
 F 1.56206 1.72311 0.03263
 H -1.10190 -1.34673 0.19235
 H 1.18399 -1.50062 0.33426
 H -1.64660 -0.48758 -1.33803
 H 1.44954 -0.66560 -1.13646
 H -2.57158 -0.24627 0.01383
 H 2.50012 -0.55621 0.32601
13
bifur_IRC_Distances_MW_output/new_data/bifur_traj2_Distances point 283
C -0.77276 0.74417 0.22694
 C 0.81710 0.64433 0.33802
 C -0.05386 0.81137 1.52770
 C -1.55500 -0.41719 -0.26046
 C 1.51395 -0.60493 -0.06739
 F -1.32966 1.90873 -0.18463
 F 1.56632 1.72395 0.03178
 H -1.10477 -1.34679 0.19226
 H 1.16883 -1.49809 0.33227
 H -1.63023 -0.48947 -1.33530
 H 1.45070 -0.66615 -1.13691
 H -2.57019 -0.25109 0.01336
 H 2.49956 -0.55882 0.32234
13
bifur_IRC_Distances_MW_output/new_data/bifur_traj2_Distances point 284
C -0.77384 0.74563 0.22913
 C 0.81818 0.64661 0.33803
 C -0.05189 0.81626 1.52724
 C -1.55105 -0.41873 -0.25939
 C 1.51008 -0.60463 -0.06899
 F -1.33635 1.90839 -0.18071
 F 1.57062 1.72493 0.03087
 H -1.10728 -1.34695 0.19225
 H 1.15280 -1.49555 0.33029
 H -1.61309 -0.49138 -1.33264
 H 1.45159 -0.66667 -1.13752
 H -2.56871 -0.25623 0.01289
 H 2.49892 -0.56168 0.31855
13
bifur_IRC_Distances_MW_output/new_data/bifur_traj2_Distances point 285
C -0.77469 0.74708 0.23082
 C 0.81906 0.64858 0.33832
 C -0.05053 0.82073 1.52687
 C -1.54737 -0.41995 -0.25874
 C 1.50643 -0.60455 -0.07013
 F -1.34195 1.90836 -0.17784
 F 1.57467 1.72561 0.03071
 H -1.10691 -1.34703 0.19220
 H 1.14059 -1.49370 0.32890
 H -1.59988 -0.49288 -1.33083
 H 1.44985 -0.66703 -1.13793
 H -2.56741 -0.26065 0.01208
 H 2.49813 -0.56459 0.31555
13
bifur_IRC_Distances_MW_output/new_data/bifur_traj2_Distances point 286
C -0.77528 0.74833 0.23150
 C 0.81969 0.64977 0.33904
 C -0.05027 0.82395 1.52652
 C -1.54474 -0.42049 -0.25884
 C 1.50375 -0.60480 -0.07039
 F -1.34539 1.90873 -0.17692
 F 1.57803 1.72560 0.03181
 H -1.10239 -1.34688 0.19202
 H 1.13618 -1.49307 0.32854
 H -1.59462 -0.49359 -1.33039
 H 1.44433 -0.66716 -1.13782
 H -2.56655 -0.26329 0.01080
 H 2.49724 -0.56710 0.31410
13
bifur_IRC_Distances_MW_output/new_data/bifur_traj2_Distances point 287
C -0.77528 0.74833 0.23150
 C 0.81969 0.64977 0.33904
 C -0.05027 0.82395 1.52652
 C -1.54474 -0.42049 -0.25884
 C 1.50375 -0.60480 -0.07039
 F -1.34539 1.90873 -0.17692
 F 1.57803 1.72560 0.03181
 H -1.10238 -1.34688 0.19202
 H 1.13619 -1.49307 0.32854
 H -1.59462 -0.49359 -1.33039
 H 1.44433 -0.66716 -1.13782
 H -2.56655 -0.26329 0.01080
 H 2.49724 -0.56710 0.31411
13
bifur_IRC_Distances_MW_output/new_data/bifur_traj2_Distances point 288
C -0.77597 0.74984 0.23028
 C 0.82048 0.64984 0.34114
 C -0.05227 0.82622 1.52566
 C -1.54311 -0.41978 -0.26063
 C 1.50189 -0.60589 -0.06882
 F -1.34654 1.91004 -0.17973
 F 1.58231 1.72380 0.03658
 H -1.08633 -1.34592 0.19132
 H 1.14708 -1.49466 0.33019
 H -1.60413 -0.49305 -1.33251
 H 1.42719 -0.66693 -1.13624
 H -2.56620 -0.26341 0.00756
 H 2.49560 -0.57010 0.31518
13
bifur_IRC_Distances_MW_output/new_data/bifur_traj2_Distances point 289
C -0.77621 0.75022 0.22902
 C 0.82077 0.64920 0.34225
 C -0.05385 0.82603 1.52515
 C -1.54348 -0.41895 -0.26186
 C 1.50211 -0.60652 -0.06754
 F -1.34553 1.91073 -0.18224
 F 1.58358 1.72245 0.03943
 H -1.07747 -1.34528 0.19094
 H 1.15747 -1.49613 0.33159
 H -1.61394 -0.49227 -1.33426
 H 1.41803 -0.66670 -1.13515
 H -2.56643 -0.26197 0.00594
 H 2.49494 -0.57081 0.31673
13
bifur_IRC_Distances_MW_output/new_data/bifur_traj2_Distances point 290
C -0.77637 0.75048 0.22766
 C 0.82097 0.64844 0.34332
 C -0.05550 0.82550 1.52470
 C -1.54411 -0.41804 -0.26312
 C 1.50259 -0.60716 -0.06620
 F -1.34411 1.91142 -0.18493
 F 1.58451 1.72109 0.04225
 H -1.06877 -1.34466 0.19060
 H 1.16859 -1.49773 0.33311
 H -1.62457 -0.49137 -1.33616
 H 1.40916 -0.66643 -1.13410
 H -2.56674 -0.26024 0.00440
 H 2.49434 -0.57129 0.31848
13
bifur_IRC_Distances_MW_output/new_data/bifur_traj2_Distances point 291
C -0.77637 0.75072 0.22640
 C 0.82100 0.64774 0.34430
 C -0.05705 0.82501 1.52442
 C -1.54460 -0.41723 -0.26429
 C 1.50295 -0.60776 -0.06497
 F -1.34255 1.91213 -0.18747
 F 1.58516 1.71992 0.04479
 H -1.06054 -1.34419 0.19037
 H 1.17871 -1.49930 0.33459
 H -1.63438 -0.49048 -1.33805
 H 1.40092 -0.66613 -1.13325
 H -2.56701 -0.25867 0.00303
 H 2.49377 -0.57178 0.32014
13
bifur_IRC_Distances_MW_output/new_data/bifur_traj2_Distances point 292
C -0.77616 0.75100 0.22541
 C 0.82083 0.64726 0.34516
 C -0.05834 0.82479 1.52442
 C -1.54470 -0.41662 -0.26526
 C 1.50293 -0.60829 -0.06397
 F -1.34110 1.91285 -0.18960
 F 1.58556 1.71911 0.04682
 H -1.05314 -1.34393 0.19026
 H 1.18655 -1.50067 0.33588
 H -1.64216 -0.48972 -1.33978
 H 1.39370 -0.66581 -1.13273
 H -2.56719 -0.25758 0.00189
 H 2.49321 -0.57239 0.32151
13
bifur_IRC_Distances_MW_output/new_data/bifur_traj2_Distances point 293
C -0.77578 0.75132 0.22470
 C 0.82048 0.64702 0.34587
 C -0.05936 0.82489 1.52467
 C -1.54440 -0.41624 -0.26604
 C 1.50253 -0.60877 -0.06322
 F -1.33982 1.91359 -0.19128
 F 1.58578 1.71865 0.04836
 H -1.04662 -1.34387 0.19026
 H 1.19204 -1.50183 0.33694
 H -1.64779 -0.48910 -1.34129
 H 1.38753 -0.66549 -1.13250
 H -2.56725 -0.25702 0.00097
 H 2.49266 -0.57315 0.32256
13
bifur_IRC_Distances_MW_output/new_data/bifur_traj2_Distances point 294
C -0.77526 0.75169 0.22424
 C 0.81999 0.64698 0.34648
 C -0.06013 0.82527 1.52512
 C -1.54373 -0.41604 -0.26666
 C 1.50178 -0.60918 -0.06267
 F -1.33874 1.91432 -0.19257
 F 1.58588 1.71849 0.04949
 H -1.04082 -1.34399 0.19033
 H 1.19548 -1.50278 0.33781
 H -1.65156 -0.48861 -1.34261
 H 1.38218 -0.66517 -1.13251
 H -2.56721 -0.25691 0.00022
 H 2.49213 -0.57406 0.32332
13
bifur_IRC_Distances_MW_output/new_data/bifur_traj2_Distances point 295
C -0.77462 0.75213 0.22403
 C 0.81939 0.64715 0.34699
 C -0.06068 0.82599 1.52575
 C -1.54269 -0.41604 -0.26711
 C 1.50066 -0.60955 -0.06234
 F -1.33791 1.91507 -0.19346
 F 1.58594 1.71860 0.05024
 H -1.03565 -1.34425 0.19047
 H 1.19690 -1.50352 0.33848
 H -1.65344 -0.48827 -1.34371
 H 1.37757 -0.66487 -1.13274
 H -2.56706 -0.25729 -0.00038
 H 2.49159 -0.57514 0.32378
13
bifur_IRC_Distances_MW_output/new_data/bifur_traj2_Distances point 296
C -0.77390 0.75266 0.22411
 C 0.81870 0.64758 0.34741
 C -0.06094 0.82713 1.52654
 C -1.54119 -0.41625 -0.26737
 C 1.49910 -0.60986 -0.06224
 F -1.33748 1.91580 -0.19388
 F 1.58603 1.71900 0.05059
 H -1.03120 -1.34466 0.19065
 H 1.19597 -1.50400 0.33888
 H -1.65309 -0.48811 -1.34453
 H 1.37372 -0.66459 -1.13319
 H -2.56677 -0.25825 -0.00084
 H 2.49104 -0.57645 0.32386
13
bifur_IRC_Distances_MW_output/new_data/bifur_traj2_Distances point 297
C -0.77317 0.75329 0.22451
 C 0.81800 0.64829 0.34772
 C -0.06089 0.82875 1.52744
 C -1.53924 -0.41670 -0.26743
 C 1.49712 -0.61009 -0.06241
 F -1.33762 1.91649 -0.19374
 F 1.58628 1.71967 0.05054
 H -1.02766 -1.34519 0.19087
 H 1.19253 -1.50414 0.33897
 H -1.65027 -0.48819 -1.34498
 H 1.37076 -0.66436 -1.13382
 H -2.56634 -0.25984 -0.00117
 H 2.49049 -0.57798 0.32349
13
bifur_IRC_Distances_MW_output/new_data/bifur_traj2_Distances point 298
C -0.77317 0.75329 0.22451
 C 0.81800 0.64829 0.34772
 C -0.06089 0.82875 1.52744
 C -1.53924 -0.41670 -0.26743
 C 1.49712 -0.61009 -0.06241
 F -1.33762 1.91649 -0.19374
 F 1.58628 1.71967 0.05054
 H -1.02766 -1.34519 0.19087
 H 1.19253 -1.50414 0.33897
 H -1.65027 -0.48819 -1.34498
 H 1.37076 -0.66436 -1.13382
 H -2.56634 -0.25984 -0.00116
 H 2.49049 -0.57798 0.32349
13
bifur_IRC_Distances_MW_output/new_data/bifur_traj2_Distances point 299
C -0.77212 0.75473 0.22601
 C 0.81699 0.65027 0.34809
 C -0.06000 0.83293 1.52898
 C -1.53468 -0.41804 -0.26704
 C 1.49253 -0.61032 -0.06334
 F -1.33981 1.91751 -0.19204
 F 1.58766 1.72135 0.04973
 H -1.02352 -1.34625 0.19125
 H 1.18042 -1.50345 0.33831
 H -1.63906 -0.48900 -1.34473
 H 1.36728 -0.66416 -1.13524
 H -2.56517 -0.26425 -0.00156
 H 2.48948 -0.58134 0.32160
13
bifur_IRC_Distances_MW_output/new_data/bifur_traj2_Distances point 300
C -0.77203 0.75545 0.22697
 C 0.81692 0.65137 0.34813
 C -0.05924 0.83521 1.52934
 C -1.53249 -0.41880 -0.26663
 C 1.49036 -0.61029 -0.06403
 F -1.34194 1.91770 -0.19057
 F 1.58892 1.72213 0.04915
 H -1.02333 -1.34661 0.19134
 H 1.17289 -1.50261 0.33758
 H -1.63159 -0.48970 -1.34397
 H 1.36694 -0.66423 -1.13582
 H -2.56452 -0.26671 -0.00166
 H 2.48910 -0.58289 0.32017
13
bifur_IRC_Distances_MW_output/new_data/bifur_traj2_Distances point 301
C -0.77234 0.75613 0.22811
 C 0.81724 0.65253 0.34804
 C -0.05819 0.83758 1.52933
 C -1.53047 -0.41963 -0.26604
 C 1.48838 -0.61012 -0.06489
 F -1.34493 1.91759 -0.18859
 F 1.59064 1.72281 0.04841
 H -1.02490 -1.34682 0.19134
 H 1.16429 -1.50136 0.33652
 H -1.62267 -0.49065 -1.34266
 H 1.36795 -0.66447 -1.13626
 H -2.56382 -0.26932 -0.00167
 H 2.48884 -0.58427 0.31835
13
bifur_IRC_Distances_MW_output/new_data/bifur_traj2_Distances point 302
C -0.77310 0.75681 0.22948
 C 0.81800 0.65382 0.34782
 C -0.05682 0.84017 1.52891
 C -1.52850 -0.42055 -0.26522
 C 1.48648 -0.60981 -0.06597
 F -1.34900 1.91716 -0.18596
 F 1.59295 1.72344 0.04750
 H -1.02834 -1.34686 0.19125
 H 1.15413 -1.49960 0.33506
 H -1.61178 -0.49190 -1.34072
 H 1.37034 -0.66489 -1.13658
 H -2.56305 -0.27223 -0.00159
 H 2.48869 -0.58555 0.31603
13
bifur_IRC_Distances_MW_output/new_data/bifur_traj2_Distances point 303
C -0.77432 0.75759 0.23115
 C 0.81922 0.65534 0.34749
 C -0.05507 0.84322 1.52808
 C -1.52639 -0.42164 -0.26418
 C 1.48447 -0.60936 -0.06732
 F -1.35438 1.91642 -0.18258
 F 1.59606 1.72404 0.04643
 H -1.03343 -1.34675 0.19107
 H 1.14190 -1.49729 0.33317
 H -1.59839 -0.49352 -1.33810
 H 1.37386 -0.66549 -1.13681
 H -2.56213 -0.27565 -0.00148
 H 2.48859 -0.58691 0.31308
13
bifur_IRC_Distances_MW_output/new_data/bifur_traj2_Distances point 304
C -0.77598 0.75855 0.23319
 C 0.82088 0.65719 0.34711
 C -0.05293 0.84701 1.52687
 C -1.52386 -0.42294 -0.26292
 C 1.48206 -0.60881 -0.06895
 F -1.36123 1.91545 -0.17839
 F 1.60014 1.72466 0.04527
 H -1.03970 -1.34652 0.19084
 H 1.12720 -1.49440 0.33085
 H -1.58206 -0.49553 -1.33486
 H 1.37803 -0.66626 -1.13701
 H -2.56100 -0.27982 -0.00144
 H 2.48847 -0.58858 0.30943
13
bifur_IRC_Distances_MW_output/new_data/bifur_traj2_Distances point 305
C -0.77791 0.75975 0.23556
 C 0.82281 0.65939 0.34674
 C -0.05051 0.85159 1.52544
 C -1.52078 -0.42446 -0.26150
 C 1.47912 -0.60821 -0.07081
 F -1.36927 1.91438 -0.17355
 F 1.60505 1.72536 0.04406
 H -1.04636 -1.34625 0.19058
 H 1.11025 -1.49111 0.32824
 H -1.56319 -0.49784 -1.33121
 H 1.38221 -0.66713 -1.13725
 H -2.55965 -0.28477 -0.00149
 H 2.48823 -0.59070 0.30519
13
bifur_IRC_Distances_MW_output/new_data/bifur_traj2_Distances point 306
C -0.77982 0.76110 0.23808
 C 0.82473 0.66180 0.34640
 C -0.04798 0.85662 1.52405
 C -1.51727 -0.42610 -0.26005
 C 1.47575 -0.60763 -0.07277
 F -1.37767 1.91335 -0.16846
 F 1.61022 1.72619 0.04282
 H -1.05274 -1.34606 0.19040
 H 1.09208 -1.48771 0.32557
 H -1.54310 -0.50024 -1.32756
 H 1.38608 -0.66801 -1.13763
 H -2.55818 -0.29017 -0.00158
 H 2.48790 -0.59316 0.30073
13
bifur_IRC_Distances_MW_output/new_data/bifur_traj2_Distances point 307
C -0.78163 0.76254 0.24077
 C 0.82656 0.66439 0.34603
 C -0.04534 0.86197 1.52277
 C -1.51341 -0.42787 -0.25851
 C 1.47203 -0.60705 -0.07485
 F -1.38625 1.91235 -0.16312
 F 1.61541 1.72722 0.04141
 H -1.05916 -1.34598 0.19031
 H 1.07263 -1.48423 0.32285
 H -1.52180 -0.50270 -1.32391
 H 1.39007 -0.66886 -1.13824
 H -2.55662 -0.29595 -0.00160
 H 2.48751 -0.59583 0.29610
13
bifur_IRC_Distances_MW_output/new_data/bifur_traj2_Distances point 308
C -0.78344 0.76406 0.24377
 C 0.82839 0.66725 0.34555
 C -0.04239 0.86779 1.52150
 C -1.50913 -0.42986 -0.25677
 C 1.46791 -0.60639 -0.07720
 F -1.39540 1.91127 -0.15719
 F 1.62078 1.72851 0.03964
 H -1.06653 -1.34603 0.19036
 H 1.05074 -1.48045 0.31991
 H -1.49806 -0.50535 -1.32003
 H 1.39495 -0.66975 -1.13911
 H -2.55491 -0.30234 -0.00146
 H 2.48711 -0.59872 0.29103
13
bifur_IRC_Distances_MW_output/new_data/bifur_traj2_Distances point 309
C -0.78344 0.76406 0.24377
 C 0.82839 0.66725 0.34555
 C -0.04239 0.86779 1.52150
 C -1.50913 -0.42986 -0.25677
 C 1.46790 -0.60639 -0.07720
 F -1.39540 1.91127 -0.15719
 F 1.62078 1.72851 0.03964
 H -1.06653 -1.34603 0.19036
 H 1.05073 -1.48045 0.31991
 H -1.49805 -0.50535 -1.32003
 H 1.39495 -0.66975 -1.13911
 H -2.55491 -0.30234 -0.00146
 H 2.48711 -0.59872 0.29103
13
bifur_IRC_Distances_MW_output/new_data/bifur_traj2_Distances point 310
C -0.78761 0.76740 0.25126
 C 0.83259 0.67414 0.34390
 C -0.03497 0.88133 1.51856
 C -1.49913 -0.43478 -0.25222
 C 1.45836 -0.60459 -0.08317
 F -1.41704 1.90833 -0.14222
 F 1.63268 1.73208 0.03442
 H -1.08756 -1.34643 0.19095
 H 0.99584 -1.47119 0.31277
 H -1.43898 -0.51167 -1.31073
 H 1.41025 -0.67185 -1.14188
 H -2.55086 -0.31769 -0.00035
 H 2.48642 -0.60508 0.27870
13
bifur_IRC_Distances_MW_output/new_data/bifur_traj2_Distances point 311
C -0.77350 0.82601 0.01506
 C 0.85111 0.73380 0.10675
 C 0.13811 1.47264 -0.95053
 C -1.49947 -0.45705 -0.16704
 C 1.44775 -0.62279 -0.00513
 F -1.49186 1.68911 0.78479
 F 1.57563 1.51482 0.95778
 H -1.02495 -1.08536 -0.91264
 H 1.04111 -1.20278 -0.80324
 H -1.54612 -1.00046 0.74485
 H 1.28044 -1.15569 0.89561
 H -2.51610 -0.21357 -0.47490
 H 2.51786 -0.49869 -0.19136
13
bifur_IRC_Distances_MW_output/new_data/bifur_traj2_Distances point 312
C -0.77646 0.82832 0.01768
 C 0.85282 0.73749 0.10692
 C 0.13484 1.48038 -0.94252
 C -1.49421 -0.46008 -0.16321
 C 1.44329 -0.62122 -0.01112
 F -1.50073 1.68779 0.78642
 F 1.58438 1.51505 0.95733
 H -1.04036 -1.08429 -0.91200
 H 1.00863 -1.19588 -0.80933
 H -1.50843 -1.00596 0.74868
 H 1.29546 -1.15797 0.88865
 H -2.51572 -0.22295 -0.46664
 H 2.51649 -0.50068 -0.20086
13
bifur_IRC_Distances_MW_output/new_data/bifur_traj2_Distances point 313
C -0.77931 0.83056 0.02010
 C 0.85460 0.74089 0.10723
 C 0.13199 1.48762 -0.93469
 C -1.48930 -0.46275 -0.16000
 C 1.43908 -0.61987 -0.01642
 F -1.50929 1.68657 0.78783
 F 1.59283 1.51513 0.95694
 H -1.05317 -1.08315 -0.91139
 H 0.97997 -1.18968 -0.81451
 H -1.47487 -1.01092 0.75150
 H 1.30758 -1.16006 0.88210
 H -2.51524 -0.23153 -0.45952
 H 2.51513 -0.50280 -0.20918
13
bifur_IRC_Distances_MW_output/new_data/bifur_traj2_Distances point 314
C -0.78193 0.83268 0.02215
 C 0.85642 0.74384 0.10775
 C 0.12986 1.49408 -0.92734
 C -1.48496 -0.46488 -0.15773
 C 1.43527 -0.61889 -0.02061
 F -1.51720 1.68557 0.78885
 F 1.60066 1.51495 0.95674
 H -1.06178 -1.08194 -0.91091
 H 0.95733 -1.18453 -0.81843
 H -1.44794 -1.01507 0.75297
 H 1.31510 -1.16186 0.87635
 H -2.51466 -0.23879 -0.45423
 H 2.51384 -0.50516 -0.21555
13
bifur_IRC_Distances_MW_output/new_data/bifur_traj2_Distances point 315
C -0.78420 0.83463 0.02370
 C 0.85825 0.74619 0.10851
 C 0.12861 1.49954 -0.92074
 C -1.48136 -0.46632 -0.15662
 C 1.43198 -0.61836 -0.02342
 F -1.52420 1.68486 0.78936
 F 1.60756 1.51447 0.95684
 H -1.06519 -1.08065 -0.91061
 H 0.94231 -1.18072 -0.82092
 H -1.42942 -1.01820 0.75290
 H 1.31699 -1.16330 0.87169
 H -2.51399 -0.24436 -0.45124
 H 2.51265 -0.50777 -0.21945
13
bifur_IRC_Distances_MW_output/new_data/bifur_traj2_Distances point 316
C -0.78606 0.83639 0.02470
 C 0.86006 0.74791 0.10952
 C 0.12831 1.50393 -0.91503
 C -1.47854 -0.46705 -0.15670
 C 1.42925 -0.61832 -0.02478
 F -1.53017 1.68450 0.78930
 F 1.61345 1.51368 0.95732
 H -1.06312 -1.07931 -0.91053
 H 0.93525 -1.17829 -0.82200
 H -1.41976 -1.02030 0.75134
 H 1.31298 -1.16436 0.86824
 H -2.51324 -0.24812 -0.45066
 H 2.51159 -0.51066 -0.22072
13
bifur_IRC_Distances_MW_output/new_data/bifur_traj2_Distances point 317
C -0.78749 0.83801 0.02519
 C 0.86178 0.74909 0.11075
 C 0.12888 1.50743 -0.91017
 C -1.47634 -0.46716 -0.15787
 C 1.42694 -0.61872 -0.02483
 F -1.53517 1.68448 0.78874
 F 1.61835 1.51262 0.95817
 H -1.05589 -1.07794 -0.91065
 H 0.93531 -1.17712 -0.82186
 H -1.41806 -1.02147 0.74850
 H 1.30347 -1.16506 0.86593
 H -2.51240 -0.25030 -0.45231
 H 2.51063 -0.51385 -0.21959
13
bifur_IRC_Distances_MW_output/new_data/bifur_traj2_Distances point 318
C -0.78845 0.83957 0.02527
 C 0.86332 0.74989 0.11215
 C 0.13016 1.51036 -0.90609
 C -1.47444 -0.46680 -0.15991
 C 1.42476 -0.61951 -0.02383
 F -1.53929 1.68482 0.78782
 F 1.62237 1.51141 0.95941
 H -1.04408 -1.07663 -0.91094
 H 0.94080 -1.17701 -0.82081
 H -1.42262 -1.02193 0.74473
 H 1.28924 -1.16548 0.86461
 H -2.51145 -0.25129 -0.45585
 H 2.50969 -0.51741 -0.21657
13
bifur_IRC_Distances_MW_output/new_data/bifur_traj2_Distances point 319
C -0.78887 0.84115 0.02505
 C 0.86454 0.75049 0.11365
 C 0.13197 1.51308 -0.90274
 C -1.47252 -0.46617 -0.16254
 C 1.42243 -0.62062 -0.02210
 F -1.54260 1.68553 0.78672
 F 1.62558 1.51023 0.96102
 H -1.02857 -1.07549 -0.91137
 H 0.94969 -1.17770 -0.81923
 H -1.43136 -1.02189 0.74051
 H 1.27135 -1.16567 0.86414
 H -2.51035 -0.25158 -0.46083
 H 2.50870 -0.52136 -0.21227
13
bifur_IRC_Distances_MW_output/new_data/bifur_traj2_Distances point 320
C -0.78887 0.84115 0.02505
 C 0.86454 0.75049 0.11365
 C 0.13197 1.51308 -0.90274
 C -1.47252 -0.46617 -0.16254
 C 1.42243 -0.62062 -0.02210
 F -1.54260 1.68553 0.78672
 F 1.62558 1.51023 0.96102
 H -1.02857 -1.07549 -0.91137
 H 0.94969 -1.17770 -0.81923
 H -1.43136 -1.02189 0.74050
 H 1.27135 -1.16567 0.86414
 H -2.51035 -0.25157 -0.46084
 H 2.50870 -0.52136 -0.21227
13
bifur_IRC_Distances_MW_output/new_data/bifur_traj2_Distances point 321
C -0.78818 0.84421 0.02423
 C 0.86562 0.75157 0.11644
 C 0.13608 1.51835 -0.89832
 C -1.46807 -0.46490 -0.16809
 C 1.41705 -0.62317 -0.01801
 F -1.54681 1.68770 0.78477
 F 1.62960 1.50852 0.96477
 H -0.99362 -1.07408 -0.91235
 H 0.96895 -1.18029 -0.81595
 H -1.45208 -1.02121 0.73286
 H 1.23277 -1.16563 0.86495
 H -2.50793 -0.25154 -0.47229
 H 2.50662 -0.52954 -0.20301
13
bifur_IRC_Distances_MW_output/new_data/bifur_traj2_Distances point 322
C -0.78735 0.84564 0.02381
 C 0.86560 0.75216 0.11759
 C 0.13799 1.52094 -0.89697
 C -1.46562 -0.46445 -0.17051
 C 1.41417 -0.62437 -0.01617
 F -1.54803 1.68893 0.78406
 F 1.63074 1.50806 0.96664
 H -0.97710 -1.07380 -0.91279
 H 0.97676 -1.18167 -0.81469
 H -1.46108 -1.02087 0.72996
 H 1.21508 -1.16553 0.86576
 H -2.50675 -0.25166 -0.47767
 H 2.50559 -0.53337 -0.19902
13
bifur_IRC_Distances_MW_output/new_data/bifur_traj2_Distances point 323
C -0.78633 0.84696 0.02345
 C 0.86530 0.75279 0.11856
 C 0.13968 1.52347 -0.89604
 C -1.46311 -0.46416 -0.17257
 C 1.41128 -0.62546 -0.01462
 F -1.54883 1.69017 0.78357
 F 1.63146 1.50783 0.96841
 H -0.96211 -1.07374 -0.91319
 H 0.98274 -1.18293 -0.81376
 H -1.46838 -1.02062 0.72774
 H 1.19933 -1.16543 0.86665
 H -2.50563 -0.25198 -0.48248
 H 2.50461 -0.53689 -0.19571
13
bifur_IRC_Distances_MW_output/new_data/bifur_traj2_Distances point 324
C -0.78517 0.84814 0.02314
 C 0.86476 0.75343 0.11933
 C 0.14112 1.52586 -0.89555
 C -1.46063 -0.46403 -0.17425
 C 1.40848 -0.62642 -0.01336
 F -1.54920 1.69136 0.78327
 F 1.63176 1.50782 0.97002
 H -0.94897 -1.07389 -0.91353
 H 0.98699 -1.18406 -0.81317
 H -1.47403 -1.02046 0.72621
 H 1.18581 -1.16532 0.86762
 H -2.50462 -0.25243 -0.48664
 H 2.50371 -0.54001 -0.19310
13
bifur_IRC_Distances_MW_output/new_data/bifur_traj2_Distances point 325
C -0.78386 0.84914 0.02284
 C 0.86398 0.75401 0.11991
 C 0.14241 1.52795 -0.89558
 C -1.45831 -0.46396 -0.17564
 C 1.40586 -0.62727 -0.01226
 F -1.54905 1.69253 0.78312
 F 1.63155 1.50800 0.97150
 H -0.93728 -1.07422 -0.91385
 H 0.99025 -1.18518 -0.81276
 H -1.47885 -1.02027 0.72522
 H 1.17409 -1.16518 0.86877
 H -2.50371 -0.25284 -0.49034
 H 2.50292 -0.54271 -0.19093
13
bifur_IRC_Distances_MW_output/new_data/bifur_traj2_Distances point 326
C -0.78232 0.84996 0.02247
 C 0.86294 0.75446 0.12033
 C 0.14364 1.52965 -0.89627
 C -1.45620 -0.46390 -0.17690
 C 1.40348 -0.62808 -0.01115
 F -1.54823 1.69372 0.78305
 F 1.63067 1.50833 0.97291
 H -0.92633 -1.07476 -0.91416
 H 0.99347 -1.18647 -0.81238
 H -1.48388 -1.01993 0.72460
 H 1.16343 -1.16494 0.87025
 H -2.50289 -0.25299 -0.49386
 H 2.50224 -0.54505 -0.18889
13
bifur_IRC_Distances_MW_output/new_data/bifur_traj2_Distances point 327
C -0.78048 0.85055 0.02198
 C 0.86160 0.75471 0.12060
 C 0.14491 1.53084 -0.89776
 C -1.45438 -0.46378 -0.17810
 C 1.40137 -0.62889 -0.00990
 F -1.54659 1.69497 0.78305
 F 1.62898 1.50881 0.97426
 H -0.91572 -1.07551 -0.91447
 H 0.99722 -1.18805 -0.81192
 H -1.48985 -1.01934 0.72427
 H 1.15343 -1.16457 0.87217
 H -2.50216 -0.25273 -0.49739
 H 2.50168 -0.54701 -0.18678
13
bifur_IRC_Distances_MW_output/new_data/bifur_traj2_Distances point 328
C -0.77837 0.85088 0.02138
 C 0.85997 0.75475 0.12068
 C 0.14615 1.53143 -0.90009
 C -1.45293 -0.46359 -0.17921
 C 1.39963 -0.62967 -0.00855
 F -1.54409 1.69624 0.78312
 F 1.62644 1.50945 0.97551
 H -0.90584 -1.07647 -0.91479
 H 1.00144 -1.18991 -0.81138
 H -1.49663 -1.01849 0.72425
 H 1.14449 -1.16407 0.87453
 H -2.50154 -0.25203 -0.50080
 H 2.50128 -0.54851 -0.18467
13
bifur_IRC_Distances_MW_output/new_data/bifur_traj2_Distances point 329
C -0.77616 0.85094 0.02074
 C 0.85817 0.75462 0.12056
 C 0.14725 1.53148 -0.90304
 C -1.45187 -0.46341 -0.18008
 C 1.39831 -0.63035 -0.00726
 F -1.54098 1.69743 0.78329
 F 1.62330 1.51022 0.97655
 H -0.89755 -1.07758 -0.91509
 H 1.00539 -1.19185 -0.81088
 H -1.50329 -1.01751 0.72465
 H 1.13745 -1.16349 0.87713
 H -2.50108 -0.25106 -0.50376
 H 2.50105 -0.54945 -0.18283
13
bifur_IRC_Distances_MW_output/new_data/bifur_traj2_Distances point 330
C -0.77399 0.85081 0.02016
 C 0.85630 0.75442 0.12027
 C 0.14810 1.53118 -0.90625
 C -1.45112 -0.46329 -0.18062
 C 1.39737 -0.63088 -0.00621
 F -1.53760 1.69848 0.78359
 F 1.61992 1.51109 0.97733
 H -0.89143 -1.07876 -0.91536
 H 1.00823 -1.19362 -0.81057
 H -1.50875 -1.01656 0.72549
 H 1.13280 -1.16293 0.87969
 H -2.50079 -0.25007 -0.50600
 H 2.50097 -0.54988 -0.18154
13
bifur_IRC_Distances_MW_output/new_data/bifur_traj2_Distances point 331
C -0.77399 0.85081 0.02016
 C 0.85630 0.75442 0.12027
 C 0.14810 1.53118 -0.90624
 C -1.45112 -0.46329 -0.18061
 C 1.39737 -0.63087 -0.00621
 F -1.53760 1.69848 0.78359
 F 1.61992 1.51109 0.97733
 H -0.89144 -1.07876 -0.91536
 H 1.00823 -1.19362 -0.81057
 H -1.50874 -1.01656 0.72549
 H 1.13280 -1.16293 0.87969
 H -2.50079 -0.25007 -0.50600
 H 2.50097 -0.54988 -0.18155
13
bifur_IRC_Distances_MW_output/new_data/bifur_traj2_Distances point 332
C -0.77003 0.85031 0.01937
 C 0.85256 0.75419 0.11928
 C 0.14885 1.53050 -0.91255
 C -1.44982 -0.46351 -0.18054
 C 1.39588 -0.63141 -0.00524
 F -1.53100 1.70013 0.78468
 F 1.61336 1.51314 0.97820
 H -0.88573 -1.08115 -0.91583
 H 1.00813 -1.19616 -0.81101
 H -1.51321 -1.01528 0.72873
 H 1.13058 -1.16207 0.88422
 H -2.50061 -0.24897 -0.50805
 H 2.50106 -0.54971 -0.18126
13
bifur_IRC_Distances_MW_output/new_data/bifur_traj2_Distances point 333
C -0.76814 0.85009 0.01926
 C 0.85055 0.75437 0.11857
 C 0.14867 1.53058 -0.91552
 C -1.44883 -0.46401 -0.17980
 C 1.39492 -0.63142 -0.00553
 F -1.52791 1.70080 0.78561
 F 1.61031 1.51445 0.97835
 H -0.88608 -1.08244 -0.91607
 H 1.00368 -1.19674 -0.81208
 H -1.51072 -1.01518 0.73145
 H 1.13308 -1.16185 0.88613
 H -2.50066 -0.24930 -0.50773
 H 2.50113 -0.54934 -0.18265
13
bifur_IRC_Distances_MW_output/new_data/bifur_traj2_Distances point 334
C -0.76627 0.84994 0.01942
 C 0.84838 0.75489 0.11769
 C 0.14801 1.53119 -0.91828
 C -1.44736 -0.46490 -0.17843
 C 1.39359 -0.63119 -0.00653
 F -1.52506 1.70136 0.78691
 F 1.60752 1.51604 0.97831
 H -0.88903 -1.08383 -0.91631
 H 0.99500 -1.19669 -0.81397
 H -1.50375 -1.01561 0.73520
 H 1.13859 -1.16182 0.88771
 H -2.50080 -0.25054 -0.50626
 H 2.50119 -0.54883 -0.18546
13
bifur_IRC_Distances_MW_output/new_data/bifur_traj2_Distances point 335
C -0.76456 0.84985 0.01988
 C 0.84612 0.75574 0.11661
 C 0.14675 1.53233 -0.92070
 C -1.44548 -0.46620 -0.17634
 C 1.39200 -0.63070 -0.00836
 F -1.52259 1.70175 0.78860
 F 1.60513 1.51789 0.97797
 H -0.89524 -1.08527 -0.91653
 H 0.98168 -1.19588 -0.81674
 H -1.49172 -1.01663 0.74001
 H 1.14772 -1.16204 0.88883
 H -2.50106 -0.25275 -0.50338
 H 2.50125 -0.54809 -0.18986
13
bifur_IRC_Distances_MW_output/new_data/bifur_traj2_Distances point 336
C -0.76314 0.84977 0.02069
 C 0.84388 0.75689 0.11533
 C 0.14480 1.53385 -0.92273
 C -1.44336 -0.46790 -0.17345
 C 1.39031 -0.62987 -0.01107
 F -1.52057 1.70186 0.79069
 F 1.60324 1.51996 0.97724
 H -0.90548 -1.08672 -0.91670
 H 0.96357 -1.19424 -0.82036
 H -1.47433 -1.01826 0.74588
 H 1.16123 -1.16249 0.88933
 H -2.50148 -0.25592 -0.49886
 H 2.50134 -0.54694 -0.19600
13
bifur_IRC_Distances_MW_output/new_data/bifur_traj2_Distances point 337
C -0.76210 0.84962 0.02181
 C 0.84176 0.75825 0.11383
 C 0.14217 1.53554 -0.92433
 C -1.44123 -0.46993 -0.16981
 C 1.38875 -0.62871 -0.01462
 F -1.51904 1.70163 0.79313
 F 1.60187 1.52218 0.97603
 H -0.91999 -1.08812 -0.91677
 H 0.94128 -1.19183 -0.82465
 H -1.45210 -1.02040 0.75260
 H 1.17922 -1.16314 0.88915
 H -2.50210 -0.25985 -0.49266
 H 2.50149 -0.54525 -0.20373
13
bifur_IRC_Distances_MW_output/new_data/bifur_traj2_Distances point 338
C -0.76147 0.84936 0.02315
 C 0.83983 0.75968 0.11219
 C 0.13900 1.53716 -0.92557
 C -1.43928 -0.47215 -0.16562
 C 1.38751 -0.62726 -0.01875
 F -1.51790 1.70107 0.79579
 F 1.60095 1.52444 0.97439
 H -0.93804 -1.08944 -0.91671
 H 0.91632 -1.18887 -0.82927
 H -1.42658 -1.02284 0.75977
 H 1.20083 -1.16391 0.88834
 H -2.50286 -0.26420 -0.48515
 H 2.50171 -0.54302 -0.21258
13
bifur_IRC_Distances_MW_output/new_data/bifur_traj2_Distances point 339
C -0.76118 0.84893 0.02463
 C 0.83811 0.76107 0.11043
 C 0.13546 1.53851 -0.92660
 C -1.43768 -0.47445 -0.16107
 C 1.38670 -0.62562 -0.02323
 F -1.51700 1.70022 0.79856
 F 1.60028 1.52667 0.97240
 H -0.95883 -1.09069 -0.91647
 H 0.89000 -1.18560 -0.83396
 H -1.39924 -1.02539 0.76709
 H 1.22517 -1.16471 0.88703
 H -2.50375 -0.26868 -0.47670
 H 2.50198 -0.54028 -0.22211
13
bifur_IRC_Distances_MW_output/new_data/bifur_traj2_Distances point 340
C -0.76120 0.84831 0.02616
 C 0.83658 0.76232 0.10857
 C 0.13166 1.53941 -0.92756
 C -1.43657 -0.47672 -0.15628
 C 1.38643 -0.62381 -0.02789
 F -1.51618 1.69913 0.80135
 F 1.59971 1.52883 0.97009
 H -0.98186 -1.09189 -0.91604
 H 0.86330 -1.18219 -0.83851
 H -1.37115 -1.02789 0.77434
 H 1.25170 -1.16548 0.88531
 H -2.50474 -0.27302 -0.46754
 H 2.50234 -0.53700 -0.23200
13
bifur_IRC_Distances_MW_output/new_data/bifur_traj2_Distances point 341
C -0.76153 0.84743 0.02767
 C 0.83532 0.76330 0.10667
 C 0.12774 1.53963 -0.92855
 C -1.43616 -0.47886 -0.15143
 C 1.38688 -0.62189 -0.03253
 F -1.51533 1.69781 0.80403
 F 1.59913 1.53083 0.96752
 H -1.00657 -1.09302 -0.91540
 H 0.83752 -1.17882 -0.84270
 H -1.34369 -1.03019 0.78127
 H 1.27972 -1.16613 0.88328
 H -2.50583 -0.27693 -0.45800
 H 2.50280 -0.53316 -0.24183
13
bifur_IRC_Distances_MW_output/new_data/bifur_traj2_Distances point 342
C -0.76153 0.84743 0.02767
 C 0.83532 0.76330 0.10667
 C 0.12774 1.53963 -0.92856
 C -1.43616 -0.47886 -0.15143
 C 1.38688 -0.62189 -0.03253
 F -1.51533 1.69781 0.80403
 F 1.59913 1.53083 0.96752
 H -1.00656 -1.09302 -0.91540
 H 0.83752 -1.17882 -0.84270
 H -1.34369 -1.03019 0.78127
 H 1.27972 -1.16613 0.88328
 H -2.50583 -0.27693 -0.45800
 H 2.50280 -0.53316 -0.24183
13
bifur_IRC_Distances_MW_output/new_data/bifur_traj2_Distances point 343
C -0.76319 0.84497 0.03002
 C 0.83417 0.76393 0.10330
 C 0.12087 1.53734 -0.93043
 C -1.43820 -0.48189 -0.14309
 C 1.39045 -0.61828 -0.04015
 F -1.51372 1.69478 0.80795
 F 1.59796 1.53353 0.96237
 H -1.05402 -1.09461 -0.91364
 H 0.79831 -1.17330 -0.84853
 H -1.30064 -1.03323 0.79180
 H 1.33204 -1.16687 0.87898
 H -2.50811 -0.28170 -0.44071
 H 2.50408 -0.52466 -0.25787
13
bifur_IRC_Distances_MW_output/new_data/bifur_traj2_Distances point 344
C -0.76446 0.84365 0.03064
 C 0.83451 0.76350 0.10220
 C 0.11862 1.53506 -0.93098
 C -1.44052 -0.48247 -0.14042
 C 1.39327 -0.61694 -0.04239
 F -1.51328 1.69334 0.80874
 F 1.59764 1.53390 0.96030
 H -1.07222 -1.09483 -0.91277
 H 0.78882 -1.17158 -0.84970
 H -1.28929 -1.03375 0.79440
 H 1.35119 -1.16695 0.87713
 H -2.50913 -0.28210 -0.43466
 H 2.50483 -0.52084 -0.26248
13
bifur_IRC_Distances_MW_output/new_data/bifur_traj2_Distances point 345
C -0.76591 0.84245 0.03091
 C 0.83538 0.76274 0.10155
 C 0.11724 1.53247 -0.93113
 C -1.44329 -0.48250 -0.13886
 C 1.39636 -0.61598 -0.04357
 F -1.51325 1.69208 0.80877
 F 1.59765 1.53367 0.95874
 H -1.08551 -1.09465 -0.91204
 H 0.78577 -1.17053 -0.84986
 H -1.28452 -1.03374 0.79527
 H 1.36447 -1.16690 0.87561
 H -2.50999 -0.28143 -0.43063
 H 2.50558 -0.51768 -0.26477
13
bifur_IRC_Distances_MW_output/new_data/bifur_traj2_Distances point 346
C -0.76744 0.84142 0.03091
 C 0.83664 0.76179 0.10131
 C 0.11660 1.52984 -0.93088
 C -1.44623 -0.48209 -0.13823
 C 1.39945 -0.61536 -0.04388
 F -1.51361 1.69100 0.80823
 F 1.59800 1.53297 0.95763
 H -1.09431 -1.09414 -0.91148
 H 0.78773 -1.17001 -0.84926
 H -1.28492 -1.03335 0.79477
 H 1.37249 -1.16680 0.87439
 H -2.51069 -0.28003 -0.42835
 H 2.50628 -0.51525 -0.26516
13
bifur_IRC_Distances_MW_output/new_data/bifur_traj2_Distances point 347
C -0.76901 0.84060 0.03073
 C 0.83818 0.76075 0.10140
 C 0.11655 1.52734 -0.93024
 C -1.44913 -0.48139 -0.13836
 C 1.40239 -0.61504 -0.04352
 F -1.51435 1.69011 0.80728
 F 1.59869 1.53193 0.95692
 H -1.09922 -1.09336 -0.91109
 H 0.79341 -1.16989 -0.84810
 H -1.28920 -1.03272 0.79318
 H 1.37601 -1.16666 0.87343
 H -2.51122 -0.27816 -0.42753
 H 2.50691 -0.51351 -0.26410
13
bifur_IRC_Distances_MW_output/new_data/bifur_traj2_Distances point 348
C -0.77059 0.84000 0.03041
 C 0.83992 0.75972 0.10176
 C 0.11697 1.52512 -0.92920
 C -1.45186 -0.48048 -0.13910
 C 1.40503 -0.61496 -0.04267
 F -1.51550 1.68939 0.80605
 F 1.59975 1.53064 0.95656
 H -1.10080 -1.09237 -0.91085
 H 0.80171 -1.17004 -0.84655
 H -1.29621 -1.03196 0.79075
 H 1.37575 -1.16654 0.87263
 H -2.51160 -0.27606 -0.42787
 H 2.50744 -0.51245 -0.26194
13
bifur_IRC_Distances_MW_output/new_data/bifur_traj2_Distances point 349
C -0.77220 0.83965 0.03007
 C 0.84181 0.75879 0.10235
 C 0.11766 1.52336 -0.92769
 C -1.45424 -0.47949 -0.14022
 C 1.40727 -0.61506 -0.04156
 F -1.51711 1.68878 0.80467
 F 1.60126 1.52919 0.95646
 H -1.09995 -1.09121 -0.91072
 H 0.81123 -1.17029 -0.84481
 H -1.30447 -1.03122 0.78776
 H 1.37272 -1.16646 0.87184
 H -2.51182 -0.27404 -0.42898
 H 2.50782 -0.51201 -0.25916
13
bifur_IRC_Distances_MW_output/new_data/bifur_traj2_Distances point 350
C -0.77386 0.83953 0.02983
 C 0.84377 0.75810 0.10304
 C 0.11836 1.52219 -0.92568
 C -1.45613 -0.47860 -0.14140
 C 1.40902 -0.61519 -0.04057
 F -1.51924 1.68822 0.80335
 F 1.60328 1.52773 0.95646
 H -1.09829 -1.08997 -0.91062
 H 0.81990 -1.17036 -0.84320
 H -1.31174 -1.03070 0.78465
 H 1.36878 -1.16649 0.87080
 H -2.51191 -0.27247 -0.43018
 H 2.50806 -0.51199 -0.25650
13
bifur_IRC_Distances_MW_output/new_data/bifur_traj2_Distances point 351
C -0.77559 0.83958 0.02979
 C 0.84569 0.75770 0.10370
 C 0.11879 1.52161 -0.92326
 C -1.45752 -0.47796 -0.14226
 C 1.41033 -0.61523 -0.04002
 F -1.52180 1.68760 0.80228
 F 1.60575 1.52641 0.95639
 H -1.09766 -1.08876 -0.91048
 H 0.82582 -1.17002 -0.84201
 H -1.31603 -1.03056 0.78194
 H 1.36600 -1.16665 0.86937
 H -2.51196 -0.27163 -0.43078
 H 2.50817 -0.51211 -0.25467
13
bifur_IRC_Distances_MW_output/new_data/bifur_traj2_Distances point 352
C -0.77736 0.83970 0.02995
 C 0.84751 0.75755 0.10425
 C 0.11888 1.52146 -0.92062
 C -1.45852 -0.47760 -0.14270
 C 1.41133 -0.61511 -0.03997
 F -1.52459 1.68691 0.80147
 F 1.60846 1.52527 0.95618
 H -1.09873 -1.08763 -0.91025
 H 0.82878 -1.16926 -0.84128
 H -1.31714 -1.03075 0.77979
 H 1.36518 -1.16693 0.86759
 H -2.51201 -0.27145 -0.43059
 H 2.50821 -0.51218 -0.25383
13
bifur_IRC_Distances_MW_output/new_data/bifur_traj2_Distances point 353
C -0.77736 0.83970 0.02995
 C 0.84751 0.75755 0.10425
 C 0.11887 1.52146 -0.92062
 C -1.45852 -0.47760 -0.14270
 C 1.41133 -0.61511 -0.03997
 F -1.52459 1.68691 0.80147
 F 1.60846 1.52527 0.95618
 H -1.09873 -1.08763 -0.91025
 H 0.82878 -1.16926 -0.84128
 H -1.31714 -1.03075 0.77979
 H 1.36518 -1.16693 0.86759
 H -2.51201 -0.27145 -0.43059
 H 2.50821 -0.51218 -0.25383
13
bifur_IRC_Distances_MW_output/new_data/bifur_traj2_Distances point 354
C -0.78094 0.83999 0.03058
 C 0.85096 0.75757 0.10513
 C 0.11848 1.52165 -0.91516
 C -1.46006 -0.47728 -0.14288
 C 1.41299 -0.61461 -0.04066
 F -1.53036 1.68538 0.80030
 F 1.61411 1.52332 0.95549
 H -1.10394 -1.08553 -0.90966
 H 0.83009 -1.16713 -0.84055
 H -1.31447 -1.03163 0.77646
 H 1.36706 -1.16762 0.86351
 H -2.51215 -0.27204 -0.42887
 H 2.50823 -0.51207 -0.25371
13
bifur_IRC_Distances_MW_output/new_data/bifur_traj2_Distances point 355
C -0.78274 0.84014 0.03090
 C 0.85269 0.75759 0.10557
 C 0.11827 1.52175 -0.91238
 C -1.46083 -0.47712 -0.14295
 C 1.41383 -0.61436 -0.04102
 F -1.53328 1.68461 0.79971
 F 1.61697 1.52233 0.95513
 H -1.10662 -1.08448 -0.90936
 H 0.83065 -1.16604 -0.84019
 H -1.31303 -1.03207 0.77479
 H 1.36807 -1.16797 0.86144
 H -2.51223 -0.27236 -0.42798
 H 2.50824 -0.51201 -0.25368
13
bifur_IRC_Distances_MW_output/new_data/bifur_traj2_Distances point 356
C -0.78453 0.84030 0.03115
 C 0.85448 0.75755 0.10608
 C 0.11821 1.52177 -0.90961
 C -1.46168 -0.47687 -0.14322
 C 1.41471 -0.61417 -0.04119
 F -1.53617 1.68387 0.79901
 F 1.61980 1.52127 0.95485
 H -1.10842 -1.08337 -0.90909
 H 0.83235 -1.16510 -0.83965
 H -1.31279 -1.03241 0.77286
 H 1.36809 -1.16830 0.85948
 H -2.51229 -0.27248 -0.42744
 H 2.50826 -0.51206 -0.25324
13
bifur_IRC_Distances_MW_output/new_data/bifur_traj2_Distances point 357
C -0.78627 0.84047 0.03130
 C 0.85630 0.75742 0.10668
 C 0.11837 1.52171 -0.90688
 C -1.46261 -0.47648 -0.14376
 C 1.41561 -0.61410 -0.04106
 F -1.53901 1.68322 0.79817
 F 1.62256 1.52011 0.95469
 H -1.10882 -1.08221 -0.90889
 H 0.83565 -1.16439 -0.83886
 H -1.31431 -1.03259 0.77057
 H 1.36656 -1.16857 0.85772
 H -2.51233 -0.27230 -0.42746
 H 2.50829 -0.51228 -0.25221
13
bifur_IRC_Distances_MW_output/new_data/bifur_traj2_Distances point 358
C -0.78792 0.84069 0.03135
 C 0.85812 0.75723 0.10736
 C 0.11873 1.52161 -0.90421
 C -1.46353 -0.47598 -0.14458
 C 1.41647 -0.61415 -0.04065
 F -1.54177 1.68267 0.79721
 F 1.62524 1.51888 0.95467
 H -1.10773 -1.08102 -0.90876
 H 0.84039 -1.16391 -0.83787
 H -1.31744 -1.03262 0.76797
 H 1.36345 -1.16880 0.85617
 H -2.51231 -0.27189 -0.42804
 H 2.50831 -0.51272 -0.25064
13
bifur_IRC_Distances_MW_output/new_data/bifur_traj2_Distances point 359
C -0.78948 0.84097 0.03135
 C 0.85991 0.75703 0.10811
 C 0.11924 1.52160 -0.90155
 C -1.46437 -0.47541 -0.14557
 C 1.41720 -0.61429 -0.04007
 F -1.54450 1.68221 0.79619
 F 1.62789 1.51762 0.95477
 H -1.10547 -1.07981 -0.90869
 H 0.84593 -1.16358 -0.83675
 H -1.32151 -1.03259 0.76519
 H 1.35912 -1.16900 0.85478
 H -2.51225 -0.27138 -0.42903
 H 2.50829 -0.51336 -0.24873
13
bifur_IRC_Distances_MW_output/new_data/bifur_traj2_Distances point 360
C -0.80421 0.78077 0.27955
 C 0.84948 0.70098 0.33803
 C -0.00818 0.93529 1.50437
 C -1.46029 -0.45313 -0.23562
 C 1.42124 -0.59840 -0.10534
 F -1.50046 1.89643 -0.08426
 F 1.68056 1.74517 0.01739
 H -1.16124 -1.34814 0.19584
 H 0.79177 -1.43761 0.28842
 H -1.21702 -0.53413 -1.28010
 H 1.46089 -0.67918 -1.15457
 H -2.53522 -0.37676 0.00332
 H 2.48266 -0.63128 0.23297
13
bifur_IRC_Distances_MW_output/new_data/bifur_traj2_Distances point 361
C -0.80583 0.78129 0.27917
 C 0.85115 0.70094 0.33870
 C -0.00864 0.93627 1.50250
 C -1.46068 -0.45273 -0.23616
 C 1.42157 -0.59859 -0.10480
 F -1.50304 1.89611 -0.08441
 F 1.68392 1.74369 0.01957
 H -1.15809 -1.34694 0.19486
 H 0.79671 -1.43728 0.28822
 H -1.22013 -0.53450 -1.27948
 H 1.45597 -0.67964 -1.15284
 H -2.53526 -0.37661 0.00180
 H 2.48236 -0.63201 0.23288
13
bifur_IRC_Distances_MW_output/new_data/bifur_traj2_Distances point 362
C -0.80751 0.78196 0.27886
 C 0.85289 0.70104 0.33945
 C -0.00907 0.93765 1.50057
 C -1.46075 -0.45239 -0.23671
 C 1.42157 -0.59882 -0.10430
 F -1.50601 1.89584 -0.08443
 F 1.68766 1.74223 0.02189
 H -1.15439 -1.34574 0.19385
 H 0.80110 -1.43689 0.28799
 H -1.22261 -0.53494 -1.27884
 H 1.45040 -0.68011 -1.15113
 H -2.53522 -0.37678 0.00017
 H 2.48195 -0.63305 0.23264
13
bifur_IRC_Distances_MW_output/new_data/bifur_traj2_Distances point 363
C -0.80929 0.78282 0.27871
 C 0.85474 0.70136 0.34025
 C -0.00940 0.93957 1.49852
 C -1.46043 -0.45217 -0.23723
 C 1.42117 -0.59907 -0.10388
 F -1.50958 1.89557 -0.08418
 F 1.69190 1.74081 0.02430
 H -1.15037 -1.34452 0.19284
 H 0.80446 -1.43633 0.28764
 H -1.22390 -0.53553 -1.27810
 H 1.44433 -0.68063 -1.14946
 H -2.53507 -0.37743 -0.00156
 H 2.48144 -0.63446 0.23215
13
bifur_IRC_Distances_MW_output/new_data/bifur_traj2_Distances point 364
C -0.80929 0.78282 0.27871
 C 0.85474 0.70136 0.34025
 C -0.00940 0.93957 1.49852
 C -1.46043 -0.45217 -0.23723
 C 1.42117 -0.59907 -0.10388
 F -1.50958 1.89557 -0.08418
 F 1.69190 1.74081 0.02430
 H -1.15036 -1.34452 0.19284
 H 0.80446 -1.43634 0.28764
 H -1.22391 -0.53553 -1.27810
 H 1.44433 -0.68063 -1.14946
 H -2.53507 -0.37742 -0.00156
 H 2.48144 -0.63446 0.23215
13
bifur_IRC_Distances_MW_output/new_data/bifur_traj2_Distances point 365
C -0.81344 0.78499 0.27944
 C 0.85904 0.70299 0.34160
 C -0.00907 0.94537 1.49380
 C -1.45843 -0.45239 -0.23763
 C 1.41909 -0.59932 -0.10388
 F -1.51968 1.89454 -0.08144
 F 1.70200 1.73847 0.02847
 H -1.14535 -1.34218 0.19107
 H 0.80362 -1.43401 0.28609
 H -1.21831 -0.53748 -1.27558
 H 1.43442 -0.68191 -1.14669
 H -2.53423 -0.38087 -0.00479
 H 2.48034 -0.63820 0.22954
13
bifur_IRC_Distances_MW_output/new_data/bifur_traj2_Distances point 366
C -0.81585 0.78608 0.28065
 C 0.86151 0.70437 0.34175
 C -0.00802 0.94905 1.49111
 C -1.45696 -0.45299 -0.23715
 C 1.41767 -0.59911 -0.10464
 F -1.52645 1.89342 -0.07822
 F 1.70745 1.73785 0.02941
 H -1.14742 -1.34121 0.19057
 H 0.79706 -1.43186 0.28460
 H -1.20910 -0.53898 -1.27338
 H 1.43365 -0.68274 -1.14591
 H -2.53352 -0.38380 -0.00581
 H 2.47999 -0.64007 0.22702
13
bifur_IRC_Distances_MW_output/new_data/bifur_traj2_Distances point 367
C -0.81839 0.78704 0.28232
 C 0.86410 0.70598 0.34151
 C -0.00643 0.95287 1.48830
 C -1.45545 -0.45386 -0.23623
 C 1.41626 -0.59867 -0.10585
 F -1.53390 1.89189 -0.07392
 F 1.71278 1.73759 0.02948
 H -1.15287 -1.34039 0.19035
 H 0.78699 -1.42916 0.28271
 H -1.19636 -0.54072 -1.27065
 H 1.43612 -0.68366 -1.14556
 H -2.53270 -0.38722 -0.00634
 H 2.47984 -0.64168 0.22388
13
bifur_IRC_Distances_MW_output/new_data/bifur_traj2_Distances point 368
C -0.82102 0.78787 0.28428
 C 0.86676 0.70771 0.34099
 C -0.00452 0.95669 1.48537
 C -1.45400 -0.45486 -0.23504
 C 1.41496 -0.59806 -0.10734
 F -1.54174 1.89006 -0.06894
 F 1.71799 1.73755 0.02900
 H -1.16058 -1.33967 0.19032
 H 0.77493 -1.42612 0.28057
 H -1.18157 -0.54260 -1.26757
 H 1.44077 -0.68465 -1.14546
 H -2.53184 -0.39086 -0.00656
 H 2.47986 -0.64306 0.22037
13
bifur_IRC_Distances_MW_output/new_data/bifur_traj2_Distances point 369
C -0.82380 0.78863 0.28639
 C 0.86957 0.70949 0.34032
 C -0.00244 0.96052 1.48224
 C -1.45268 -0.45592 -0.23369
 C 1.41381 -0.59735 -0.10898
 F -1.54992 1.88801 -0.06353
 F 1.72325 1.73755 0.02825
 H -1.16970 -1.33894 0.19038
 H 0.76196 -1.42285 0.27829
 H -1.16576 -0.54457 -1.26424
 H 1.44669 -0.68570 -1.14542
 H -2.53097 -0.39459 -0.00665
 H 2.47998 -0.64427 0.21665
13
bifur_IRC_Distances_MW_output/new_data/bifur_traj2_Distances point 370
C -0.82682 0.78935 0.28855
 C 0.87262 0.71126 0.33958
 C -0.00029 0.96435 1.47879
 C -1.45158 -0.45697 -0.23228
 C 1.41289 -0.59658 -0.11066
 F -1.55847 1.88573 -0.05784
 F 1.72877 1.73745 0.02748
 H -1.17969 -1.33811 0.19042
 H 0.74888 -1.41940 0.27589
 H -1.14963 -0.54661 -1.26069
 H 1.45326 -0.68684 -1.14528
 H -2.53013 -0.39827 -0.00676
 H 2.48019 -0.64535 0.21279
13
bifur_IRC_Distances_MW_output/new_data/bifur_traj2_Distances point 371
C -0.83018 0.79003 0.29067
 C 0.87601 0.71297 0.33883
 C 0.00183 0.96813 1.47490
 C -1.45082 -0.45792 -0.23090
 C 1.41231 -0.59578 -0.11229
 F -1.56742 1.88324 -0.05200
 F 1.73471 1.73708 0.02693
 H -1.19011 -1.33706 0.19035
 H 0.73665 -1.41582 0.27341
 H -1.13401 -0.54871 -1.25692
 H 1.45994 -0.68808 -1.14484
 H -2.52937 -0.40176 -0.00705
 H 2.48046 -0.64630 0.20890
13
bifur_IRC_Distances_MW_output/new_data/bifur_traj2_Distances point 372
C -0.83394 0.79068 0.29258
 C 0.87981 0.71448 0.33818
 C 0.00375 0.97172 1.47046
 C -1.45060 -0.45866 -0.22967
 C 1.41226 -0.59500 -0.11371
 F -1.57661 1.88057 -0.04633
 F 1.74116 1.73623 0.02689
 H -1.20025 -1.33567 0.19002
 H 0.72666 -1.41222 0.27094
 H -1.12026 -0.55082 -1.25298
 H 1.46597 -0.68946 -1.14386
 H -2.52877 -0.40477 -0.00768
 H 2.48081 -0.64707 0.20517
13
bifur_IRC_Distances_MW_output/new_data/bifur_traj2_Distances point 373
C -0.83804 0.79127 0.29405
 C 0.88396 0.71562 0.33777
 C 0.00526 0.97487 1.46552
 C -1.45112 -0.45904 -0.22877
 C 1.41291 -0.59431 -0.11473
 F -1.58563 1.87786 -0.04131
 F 1.74804 1.73473 0.02766
 H -1.20901 -1.33385 0.18928
 H 0.72060 -1.40883 0.26864
 H -1.11009 -0.55281 -1.24905
 H 1.47036 -0.69093 -1.14212
 H -2.52843 -0.40694 -0.00883
 H 2.48119 -0.64763 0.20189
13
bifur_IRC_Distances_MW_output/new_data/bifur_traj2_Distances point 374
C -0.84230 0.79183 0.29491
 C 0.88828 0.71629 0.33769
 C 0.00619 0.97744 1.46030
 C -1.45236 -0.45900 -0.22833
 C 1.41422 -0.59379 -0.11520
 F -1.59398 1.87531 -0.03736
 F 1.75509 1.73256 0.02942
 H -1.21539 -1.33162 0.18808
 H 0.71940 -1.40589 0.26664
 H -1.10461 -0.55458 -1.24537
 H 1.47230 -0.69244 -1.13957
 H -2.52840 -0.40810 -0.01054
 H 2.48157 -0.64800 0.19932
13
bifur_IRC_Distances_MW_output/new_data/bifur_traj2_Distances point 375
C -0.84230 0.79183 0.29492
 C 0.88828 0.71629 0.33769
 C 0.00619 0.97744 1.46030
 C -1.45236 -0.45900 -0.22833
 C 1.41422 -0.59379 -0.11520
 F -1.59398 1.87531 -0.03736
 F 1.75509 1.73256 0.02942
 H -1.21539 -1.33162 0.18808
 H 0.71940 -1.40589 0.26664
 H -1.10461 -0.55458 -1.24537
 H 1.47230 -0.69244 -1.13957
 H -2.52840 -0.40810 -0.01054
 H 2.48157 -0.64800 0.19932
13
bifur_IRC_Distances_MW_output/new_data/bifur_traj2_Distances point 376
C -0.85072 0.79297 0.29497
 C 0.89684 0.71649 0.33860
 C 0.00643 0.98119 1.44974
 C -1.45617 -0.45787 -0.22876
 C 1.41802 -0.59335 -0.11465
 F -1.60827 1.87107 -0.03283
 F 1.76919 1.72667 0.03561
 H -1.21992 -1.32631 0.18453
 H 0.72965 -1.40154 0.26371
 H -1.10637 -0.55741 -1.23915
 H 1.46823 -0.69536 -1.13263
 H -2.52907 -0.40794 -0.01537
 H 2.48215 -0.64860 0.19622
13
bifur_IRC_Distances_MW_output/new_data/bifur_traj2_Distances point 377
C -0.85486 0.79365 0.29437
 C 0.90106 0.71622 0.33954
 C 0.00592 0.98277 1.44443
 C -1.45836 -0.45693 -0.22951
 C 1.42013 -0.59339 -0.11379
 F -1.61459 1.86938 -0.03191
 F 1.77638 1.72315 0.03989
 H -1.21841 -1.32335 0.18229
 H 0.73943 -1.39998 0.26267
 H -1.11193 -0.55858 -1.23654
 H 1.46256 -0.69677 -1.12848
 H -2.52963 -0.40711 -0.01839
 H 2.48230 -0.64907 0.19542
13
bifur_IRC_Distances_MW_output/new_data/bifur_traj2_Distances point 378
C -0.85903 0.79448 0.29346
 C 0.90533 0.71584 0.34079
 C 0.00510 0.98442 1.43900
 C -1.46057 -0.45583 -0.23053
 C 1.42223 -0.59359 -0.11266
 F -1.62075 1.86791 -0.03161
 F 1.78388 1.71929 0.04490
 H -1.21475 -1.32018 0.17979
 H 0.75138 -1.39869 0.26182
 H -1.11960 -0.55967 -1.23414
 H 1.45471 -0.69817 -1.12396
 H -2.53029 -0.40604 -0.02176
 H 2.48235 -0.64976 0.19489
13
bifur_IRC_Distances_MW_output/new_data/bifur_traj2_Distances point 379
C -0.86330 0.79548 0.29238
 C 0.90971 0.71543 0.34228
 C 0.00409 0.98632 1.43336
 C -1.46270 -0.45464 -0.23175
 C 1.42421 -0.59389 -0.11134
 F -1.62705 1.86657 -0.03164
 F 1.79185 1.71515 0.05055
 H -1.20946 -1.31683 0.17709
 H 0.76466 -1.39752 0.26106
 H -1.12844 -0.56076 -1.23183
 H 1.44511 -0.69960 -1.11914
 H -2.53098 -0.40496 -0.02547
 H 2.48229 -0.65075 0.19447
13
bifur_IRC_Distances_MW_output/new_data/bifur_traj2_Distances point 380
C -0.86773 0.79666 0.29133
 C 0.91426 0.71516 0.34388
 C 0.00310 0.98868 1.42742
 C -1.46461 -0.45349 -0.23300
 C 1.42598 -0.59424 -0.11004
 F -1.63388 1.86521 -0.03155
 F 1.80034 1.71088 0.05654
 H -1.20362 -1.31337 0.17431
 H 0.77773 -1.39624 0.26024
 H -1.13689 -0.56196 -1.22943
 H 1.43478 -0.70107 -1.11424
 H -2.53164 -0.40417 -0.02934
 H 2.48218 -0.65205 0.19386
13
bifur_IRC_Distances_MW_output/new_data/bifur_traj2_Distances point 381
C -0.87220 0.79791 0.29063
 C 0.91884 0.71519 0.34534
 C 0.00244 0.99157 1.42138
 C -1.46612 -0.45256 -0.23400
 C 1.42738 -0.59449 -0.10904
 F -1.64136 1.86369 -0.03072
 F 1.80900 1.70689 0.06217
 H -1.19903 -1.31005 0.17173
 H 0.78814 -1.39463 0.25919
 H -1.14266 -0.56336 -1.22678
 H 1.42564 -0.70259 -1.10966
 H -2.53217 -0.40403 -0.03302
 H 2.48210 -0.65355 0.19278
13
bifur_IRC_Distances_MW_output/new_data/bifur_traj2_Distances point 382
C -0.87641 0.79910 0.29046
 C 0.92316 0.71556 0.34641
 C 0.00227 0.99475 1.41564
 C -1.46717 -0.45199 -0.23458
 C 1.42837 -0.59456 -0.10851
 F -1.64906 1.86199 -0.02892
 F 1.81714 1.70355 0.06674
 H -1.19698 -1.30714 0.16960
 H 0.79437 -1.39266 0.25787
 H -1.14455 -0.56490 -1.22391
 H 1.41927 -0.70407 -1.10584
 H -2.53253 -0.40460 -0.03612
 H 2.48211 -0.65503 0.19117
13
bifur_IRC_Distances_MW_output/new_data/bifur_traj2_Distances point 383
C -0.88036 0.80015 0.29070
 C 0.92720 0.71616 0.34711
 C 0.00250 0.99799 1.41021
 C -1.46796 -0.45170 -0.23479
 C 1.42914 -0.59447 -0.10838
 F -1.65674 1.86012 -0.02635
 F 1.82465 1.70078 0.07032
 H -1.19732 -1.30461 0.16787
 H 0.79724 -1.39041 0.25633
 H -1.14341 -0.56651 -1.22089
 H 1.41556 -0.70551 -1.10265
 H -2.53277 -0.40564 -0.03868
 H 2.48226 -0.65635 0.18920
13
bifur_IRC_Distances_MW_output/new_data/bifur_traj2_Distances point 384
C -0.88422 0.80108 0.29119
 C 0.93115 0.71687 0.34755
 C 0.00299 1.00119 1.40486
 C -1.46871 -0.45154 -0.23476
 C 1.42991 -0.59426 -0.10850
 F -1.66449 1.85806 -0.02322
 F 1.83181 1.69832 0.07329
 H -1.19944 -1.30225 0.16635
 H 0.79817 -1.38793 0.25463
 H -1.14046 -0.56820 -1.21768
 H 1.41374 -0.70696 -1.09979
 H -2.53297 -0.40688 -0.04092
 H 2.48253 -0.65749 0.18699
13
bifur_IRC_Distances_MW_output/new_data/bifur_traj2_Distances point 385
C -0.88819 0.80193 0.29182
 C 0.93520 0.71761 0.34784
 C 0.00363 1.00437 1.39932
 C -1.46961 -0.45144 -0.23460
 C 1.43084 -0.59395 -0.10874
 F -1.67247 1.85579 -0.01970
 F 1.83897 1.69589 0.07601
 H -1.20283 -1.29989 0.16489
 H 0.79831 -1.38525 0.25278
 H -1.13668 -0.56997 -1.21421
 H 1.41310 -0.70849 -1.09695
 H -2.53320 -0.40815 -0.04306
 H 2.48293 -0.65846 0.18459
13
bifur_IRC_Distances_MW_output/new_data/bifur_traj2_Distances point 386
C -0.88819 0.80193 0.29182
 C 0.93520 0.71760 0.34784
 C 0.00363 1.00437 1.39932
 C -1.46961 -0.45144 -0.23460
 C 1.43084 -0.59395 -0.10873
 F -1.67247 1.85579 -0.01970
 F 1.83897 1.69589 0.07601
 H -1.20283 -1.29989 0.16489
 H 0.79832 -1.38525 0.25278
 H -1.13668 -0.56997 -1.21421
 H 1.41310 -0.70849 -1.09695
 H -2.53320 -0.40815 -0.04306
 H 2.48293 -0.65846 0.18459
13
bifur_IRC_Distances_MW_output/new_data/bifur_traj2_Distances point 387
C -0.89689 0.80349 0.29304
 C 0.94405 0.71893 0.34835
 C 0.00496 1.01062 1.38698
 C -1.47228 -0.45103 -0.23424
 C 1.43361 -0.59320 -0.10918
 F -1.68941 1.85057 -0.01207
 F 1.85410 1.69041 0.08186
 H -1.21135 -1.29463 0.16169
 H 0.79990 -1.37940 0.24877
 H -1.12978 -0.57375 -1.20649
 H 1.41295 -0.71187 -1.09054
 H -2.53396 -0.41022 -0.04770
 H 2.48408 -0.65993 0.17950
13
bifur_IRC_Distances_MW_output/new_data/bifur_traj2_Distances point 388
C -0.90154 0.80427 0.29345
 C 0.94877 0.71942 0.34873
 C 0.00548 1.01364 1.38027
 C -1.47405 -0.45064 -0.23419
 C 1.43541 -0.59285 -0.10922
 F -1.69806 1.84783 -0.00841
 F 1.86207 1.68723 0.08535
 H -1.21521 -1.29168 0.15984
 H 0.80254 -1.37646 0.24678
 H -1.12792 -0.57567 -1.20245
 H 1.41224 -0.71368 -1.08684
 H -2.53451 -0.41087 -0.05034
 H 2.48476 -0.66053 0.17702
13
bifur_IRC_Distances_MW_output/new_data/bifur_traj2_Distances point 389
C -0.90615 0.80508 0.29368
 C 0.95346 0.71981 0.34926
 C 0.00583 1.01660 1.37352
 C -1.47589 -0.45015 -0.23429
 C 1.43727 -0.59257 -0.10911
 F -1.70647 1.84520 -0.00513
 F 1.87004 1.68387 0.08920
 H -1.21802 -1.28865 0.15787
 H 0.80644 -1.37370 0.24492
 H -1.12735 -0.57753 -1.19855
 H 1.41055 -0.71547 -1.08296
 H -2.53514 -0.41130 -0.05314
 H 2.48542 -0.66117 0.17473
13
bifur_IRC_Distances_MW_output/new_data/bifur_traj2_Distances point 390
C -0.91060 0.80596 0.29374
 C 0.95801 0.72015 0.34994
 C 0.00601 1.01957 1.36688
 C -1.47763 -0.44961 -0.23454
 C 1.43901 -0.59238 -0.10886
 F -1.71453 1.84278 -0.00227
 F 1.87793 1.68044 0.09339
 H -1.21952 -1.28561 0.15585
 H 0.81125 -1.37117 0.24322
 H -1.12782 -0.57930 -1.19490
 H 1.40770 -0.71721 -1.07903
 H -2.53580 -0.41166 -0.05604
 H 2.48600 -0.66197 0.17262
13
bifur_IRC_Distances_MW_output/new_data/bifur_traj2_Distances point 391
C -0.91491 0.80698 0.29368
 C 0.96241 0.72050 0.35080
 C 0.00606 1.02272 1.36034
 C -1.47915 -0.44904 -0.23491
 C 1.44051 -0.59230 -0.10850
 F -1.72236 1.84059 0.00023
 F 1.88581 1.67696 0.09792
 H -1.21958 -1.28259 0.15376
 H 0.81668 -1.36884 0.24167
 H -1.12903 -0.58100 -1.19149
 H 1.40356 -0.71887 -1.07510
 H -2.53645 -0.41207 -0.05905
 H 2.48647 -0.66302 0.17066
13
bifur_IRC_Distances_MW_output/new_data/bifur_traj2_Distances point 392
C -0.91913 0.80817 0.29351
 C 0.96673 0.72090 0.35186
 C 0.00598 1.02619 1.35382
 C -1.48039 -0.44847 -0.23542
 C 1.44170 -0.59234 -0.10804
 F -1.73015 1.83863 0.00241
 F 1.89387 1.67341 0.10289
 H -1.21808 -1.27955 0.15160
 H 0.82265 -1.36668 0.24024
 H -1.13081 -0.58268 -1.18830
 H 1.39792 -0.72049 -1.07114
 H -2.53709 -0.41265 -0.06221
 H 2.48681 -0.66444 0.16878
13
bifur_IRC_Distances_MW_output/new_data/bifur_traj2_Distances point 393
C -0.92333 0.80960 0.29325
 C 0.97105 0.72140 0.35316
 C 0.00578 1.03014 1.34718
 C -1.48130 -0.44790 -0.23607
 C 1.44254 -0.59249 -0.10748
 F -1.73809 1.83687 0.00436
 F 1.90231 1.66972 0.10842
 H -1.21493 -1.27643 0.14932
 H 0.82907 -1.36463 0.23889
 H -1.13301 -0.58438 -1.18528
 H 1.39061 -0.72208 -1.06710
 H -2.53771 -0.41349 -0.06558
 H 2.48700 -0.66632 0.16693
13
bifur_IRC_Distances_MW_output/new_data/bifur_traj2_Distances point 394
C -0.92761 0.81130 0.29294
 C 0.97546 0.72205 0.35469
 C 0.00552 1.03472 1.34027
 C -1.48185 -0.44735 -0.23683
 C 1.44301 -0.59275 -0.10686
 F -1.74644 1.83525 0.00625
 F 1.91131 1.66589 0.11455
 H -1.21031 -1.27322 0.14693
 H 0.83569 -1.36260 0.23756
 H -1.13527 -0.58616 -1.18233
 H 1.38172 -0.72369 -1.06298
 H -2.53830 -0.41470 -0.06919
 H 2.48706 -0.66872 0.16500
13
bifur_IRC_Distances_MW_output/new_data/bifur_traj2_Distances point 395
C -0.93209 0.81326 0.29274
 C 0.98009 0.72295 0.35635
 C 0.00533 1.04010 1.33287
 C -1.48204 -0.44690 -0.23761
 C 1.44311 -0.59306 -0.10630
 F -1.75555 1.83358 0.00847
 F 1.92102 1.66193 0.12112
 H -1.20506 -1.26989 0.14445
 H 0.84166 -1.36039 0.23611
 H -1.13664 -0.58811 -1.17924
 H 1.37198 -0.72538 -1.05879
 H -2.53885 -0.41644 -0.07298
 H 2.48704 -0.67164 0.16282
13
bifur_IRC_Distances_MW_output/new_data/bifur_traj2_Distances point 396
C -0.93692 0.81542 0.29294
 C 0.98510 0.72424 0.35790
 C 0.00547 1.04642 1.32472
 C -1.48191 -0.44667 -0.23816
 C 1.44291 -0.59328 -0.10602
 F -1.76595 1.83155 0.01181
 F 1.93156 1.65801 0.12764
 H -1.20105 -1.26648 0.14200
 H 0.84520 -1.35762 0.23426
 H -1.13524 -0.59041 -1.17565
 H 1.36311 -0.72726 -1.05468
 H -2.53936 -0.41897 -0.07683
 H 2.48709 -0.67495 0.16005
13
bifur_IRC_Distances_MW_output/new_data/bifur_traj2_Distances point 397
C -0.93692 0.81542 0.29294
 C 0.98510 0.72424 0.35790
 C 0.00547 1.04642 1.32472
 C -1.48191 -0.44667 -0.23816
 C 1.44291 -0.59328 -0.10602
 F -1.76595 1.83155 0.01181
 F 1.93156 1.65801 0.12764
 H -1.20106 -1.26648 0.14200
 H 0.84520 -1.35761 0.23426
 H -1.13524 -0.59041 -1.17564
 H 1.36311 -0.72726 -1.05467
 H -2.53936 -0.41897 -0.07683
 H 2.48709 -0.67495 0.16005
13
bifur_IRC_Distances_MW_output/new_data/bifur_traj2_Distances point 398
C -0.94735 0.81944 0.29563
 C 0.99587 0.72826 0.35924
 C 0.00772 1.06096 1.30675
 C -1.48112 -0.44735 -0.23757
 C 1.44221 -0.59285 -0.10728
 F -1.79038 1.82531 0.02440
 F 1.95327 1.65170 0.13713
 H -1.20554 -1.26023 0.13817
 H 0.83783 -1.34946 0.22850
 H -1.11752 -0.59615 -1.16601
 H 1.35715 -0.73166 -1.04782
 H -2.54015 -0.42654 -0.08337
 H 2.48801 -0.68143 0.15222
13
bifur_IRC_Distances_MW_output/new_data/bifur_traj2_Distances point 399
C -0.95256 0.82107 0.29792
 C 1.00123 0.73069 0.35899
 C 0.00961 1.06836 1.29755
 C -1.48073 -0.44813 -0.23653
 C 1.44197 -0.59223 -0.10866
 F -1.80323 1.82130 0.03302
 F 1.96352 1.64945 0.13979
 H -1.21369 -1.25758 0.13693
 H 0.82820 -1.34448 0.22490
 H -1.10288 -0.59930 -1.16039
 H 1.36013 -0.73401 -1.04522
 H -2.54047 -0.43097 -0.08593
 H 2.48889 -0.68418 0.14764
13
bifur_IRC_Distances_MW_output/new_data/bifur_traj2_Distances point 400
C -0.95781 0.82256 0.30052
 C 1.00664 0.73326 0.35842
 C 0.01172 1.07582 1.28808
 C -1.48044 -0.44903 -0.23526
 C 1.44186 -0.59147 -0.11027
 F -1.81631 1.81691 0.04252
 F 1.97363 1.64743 0.14181
 H -1.22383 -1.25506 0.13594
 H 0.81685 -1.33919 0.22107
 H -1.08654 -0.60253 -1.15450
 H 1.36510 -0.73642 -1.04289
 H -2.54082 -0.43552 -0.08835
 H 2.48994 -0.68675 0.14290
13
bifur_IRC_Distances_MW_output/new_data/bifur_traj2_Distances point 401
C -0.96323 0.82401 0.30325
 C 1.01222 0.73589 0.35773
 C 0.01391 1.08346 1.27811
 C -1.48028 -0.44995 -0.23391
 C 1.44189 -0.59065 -0.11196
 F -1.82971 1.81222 0.05259
 F 1.98391 1.64538 0.14375
 H -1.23482 -1.25251 0.13505
 H 0.80508 -1.33370 0.21712
 H -1.06966 -0.60583 -1.14840
 H 1.37081 -0.73890 -1.04056
 H -2.54125 -0.44011 -0.09086
 H 2.49113 -0.68929 0.13808
13
bifur_IRC_Distances_MW_output/new_data/bifur_traj2_Distances point 402
C -0.96885 0.82549 0.30595
 C 1.01800 0.73851 0.35708
 C 0.01603 1.09130 1.26750
 C -1.48031 -0.45080 -0.23261
 C 1.44212 -0.58984 -0.11358
 F -1.84338 1.80733 0.06293
 F 1.99455 1.64307 0.14605
 H -1.24566 -1.24981 0.13415
 H 0.79404 -1.32814 0.21316
 H -1.05333 -0.60917 -1.14220
 H 1.37620 -0.74146 -1.03807
 H -2.54182 -0.44459 -0.09366
 H 2.49241 -0.69190 0.13330
13
bifur_IRC_Distances_MW_output/new_data/bifur_traj2_Distances point 403
C -0.97463 0.82704 0.30841
 C 1.02395 0.74101 0.35663
 C 0.01794 1.09924 1.25634
 C -1.48058 -0.45148 -0.23151
 C 1.44256 -0.58912 -0.11498
 F -1.85705 1.80241 0.07303
 F 2.00550 1.64034 0.14907
 H -1.25529 -1.24688 0.13313
 H 0.78496 -1.32272 0.20936
 H -1.03883 -0.61247 -1.13609
 H 1.38030 -0.74404 -1.03528
 H -2.54255 -0.44876 -0.09683
 H 2.49372 -0.69458 0.12872
13
bifur_IRC_Distances_MW_output/new_data/bifur_traj2_Distances point 404
C -0.98038 0.82866 0.31042
 C 1.02988 0.74324 0.35651
 C 0.01950 1.10701 1.24491
 C -1.48110 -0.45191 -0.23074
 C 1.44321 -0.58855 -0.11603
 F -1.87024 1.79772 0.08231
 F 2.01650 1.63715 0.15303
 H -1.26270 -1.24374 0.13189
 H 0.77889 -1.31769 0.20592
 H -1.02735 -0.61561 -1.13031
 H 1.38224 -0.74657 -1.03212
 H -2.54345 -0.45241 -0.10036
 H 2.49499 -0.69730 0.12456
13
bifur_IRC_Distances_MW_output/new_data/bifur_traj2_Distances point 405
C -0.98593 0.83034 0.31186
 C 1.03560 0.74511 0.35681
 C 0.02062 1.11437 1.23361
 C -1.48184 -0.45205 -0.23037
 C 1.44403 -0.58819 -0.11663
 F -1.88248 1.79350 0.09027
 F 2.02725 1.63352 0.15800
 H -1.26724 -1.24044 0.13041
 H 0.77639 -1.31329 0.20300
 H -1.01962 -0.61849 -1.12510
 H 1.38156 -0.74895 -1.02864
 H -2.54448 -0.45540 -0.10416
 H 2.49615 -0.70001 0.12094
13
bifur_IRC_Distances_MW_output/new_data/bifur_traj2_Distances point 406
C -0.99115 0.83206 0.31267
 C 1.04100 0.74657 0.35755
 C 0.02129 1.12122 1.22270
 C -1.48273 -0.45191 -0.23040
 C 1.44494 -0.58805 -0.11678
 F -1.89357 1.78987 0.09666
 F 2.03754 1.62951 0.16393
 H -1.26870 -1.23704 0.12868
 H 0.77745 -1.30961 0.20066
 H -1.01574 -0.62106 -1.12057
 H 1.37814 -0.75115 -1.02489
 H -2.54561 -0.45773 -0.10811
 H 2.49715 -0.70268 0.11790
13
bifur_IRC_Distances_MW_output/new_data/bifur_traj2_Distances point 407
C -0.99602 0.83384 0.31288
 C 1.04603 0.74767 0.35873
 C 0.02154 1.12756 1.21228
 C -1.48372 -0.45152 -0.23082
 C 1.44590 -0.58812 -0.11652
 F -1.90350 1.78687 0.10147
 F 2.04733 1.62517 0.17079
 H -1.26719 -1.23357 0.12670
 H 0.78181 -1.30664 0.19889
 H -1.01546 -0.62332 -1.11672
 H 1.37211 -0.75315 -1.02092
 H -2.54679 -0.45946 -0.11214
 H 2.49796 -0.70533 0.11538
13
bifur_IRC_Distances_MW_output/new_data/bifur_traj2_Distances point 408
C -0.99602 0.83384 0.31288
 C 1.04603 0.74767 0.35873
 C 0.02154 1.12756 1.21228
 C -1.48372 -0.45152 -0.23082
 C 1.44591 -0.58812 -0.11652
 F -1.90350 1.78687 0.10147
 F 2.04733 1.62517 0.17079
 H -1.26719 -1.23357 0.12670
 H 0.78181 -1.30664 0.19889
 H -1.01546 -0.62332 -1.11672
 H 1.37211 -0.75315 -1.02092
 H -2.54679 -0.45946 -0.11214
 H 2.49796 -0.70533 0.11538
13
bifur_IRC_Distances_MW_output/new_data/bifur_traj2_Distances point 409
C -1.00482 0.83761 0.31165
 C 1.05514 0.74886 0.36234
 C 0.02097 1.13894 1.19278
 C -1.48584 -0.45009 -0.23266
 C 1.44784 -0.58882 -0.11491
 F -1.92038 1.78266 0.10664
 F 2.06563 1.61556 0.18716
 H -1.25616 -1.22642 0.12204
 H 0.79901 -1.30260 0.19694
 H -1.02418 -0.62704 -1.11089
 H 1.35299 -0.75662 -1.01240
 H -2.54928 -0.46148 -0.12022
 H 2.49907 -0.71055 0.11153
13
bifur_IRC_Distances_MW_output/new_data/bifur_traj2_Distances point 410
C -1.00884 0.83959 0.31033
 C 1.05931 0.74904 0.36470
 C 0.02026 1.14412 1.18354
 C -1.48696 -0.44911 -0.23398
 C 1.44882 -0.58940 -0.11368
 F -1.92761 1.78131 0.10730
 F 2.07427 1.61031 0.19659
 H -1.24736 -1.22276 0.11944
 H 0.81111 -1.30139 0.19668
 H -1.03235 -0.62857 -1.10877
 H 1.34053 -0.75812 -1.00793
 H -2.55057 -0.46192 -0.12420
 H 2.49941 -0.71311 0.10999
13
bifur_IRC_Distances_MW_output/new_data/bifur_traj2_Distances point 411
C -1.01271 0.84161 0.30864
 C 1.06330 0.74900 0.36734
 C 0.01934 1.14904 1.17449
 C -1.48815 -0.44800 -0.23549
 C 1.44983 -0.59008 -0.11224
 F -1.93428 1.78034 0.10699
 F 2.08264 1.60481 0.20673
 H -1.23704 -1.21905 0.11673
 H 0.82493 -1.30058 0.19682
 H -1.04237 -0.62993 -1.10708
 H 1.32673 -0.75950 -1.00338
 H -2.55189 -0.46208 -0.12813
 H 2.49965 -0.71560 0.10856
13
bifur_IRC_Distances_MW_output/new_data/bifur_traj2_Distances point 412
C -1.01647 0.84365 0.30671
 C 1.06718 0.74880 0.37017
 C 0.01832 1.15377 1.16549
 C -1.48941 -0.44680 -0.23709
 C 1.45091 -0.59081 -0.11069
 F -1.94056 1.77958 0.10603
 F 2.09081 1.59911 0.21738
 H -1.22595 -1.21532 0.11403
 H 0.83979 -1.30003 0.19730
 H -1.05353 -0.63115 -1.10568
 H 1.31227 -0.76079 -0.99883
 H -2.55324 -0.46204 -0.13196
 H 2.49987 -0.71798 0.10713
13
bifur_IRC_Distances_MW_output/new_data/bifur_traj2_Distances point 413
C -1.02016 0.84564 0.30470
 C 1.07098 0.74852 0.37304
 C 0.01729 1.15833 1.15649
 C -1.49075 -0.44557 -0.23868
 C 1.45207 -0.59153 -0.10915
 F -1.94663 1.77888 0.10485
 F 2.09875 1.59334 0.22821
 H -1.21499 -1.21164 0.11144
 H 0.85480 -1.29959 0.19800
 H -1.06491 -0.63229 -1.10445
 H 1.29803 -0.76202 -0.99441
 H -2.55461 -0.46189 -0.13564
 H 2.50012 -0.72018 0.10560
13
bifur_IRC_Distances_MW_output/new_data/bifur_traj2_Distances point 414
C -1.02376 0.84749 0.30279
 C 1.07467 0.74823 0.37575
 C 0.01638 1.16270 1.14758
 C -1.49216 -0.44441 -0.24012
 C 1.45333 -0.59215 -0.10774
 F -1.95253 1.77807 0.10388
 F 2.10631 1.58772 0.23870
 H -1.20520 -1.20812 0.10912
 H 0.86887 -1.29912 0.19876
 H -1.07549 -0.63339 -1.10325
 H 1.28508 -0.76320 -0.99029
 H -2.55596 -0.46172 -0.13909
 H 2.50046 -0.72212 0.10391
13
bifur_IRC_Distances_MW_output/new_data/bifur_traj2_Distances point 415
C -1.02721 0.84913 0.30113
 C 1.07819 0.74796 0.37815
 C 0.01565 1.16676 1.13894
 C -1.49363 -0.44335 -0.24133
 C 1.45467 -0.59265 -0.10655
 F -1.95820 1.77708 0.10336
 F 2.11331 1.58248 0.24838
 H -1.19729 -1.20489 0.10716
 H 0.88129 -1.29852 0.19946
 H -1.08459 -0.63444 -1.10200
 H 1.27417 -0.76432 -0.98657
 H -2.55726 -0.46154 -0.14222
 H 2.50091 -0.72371 0.10209
13
bifur_IRC_Distances_MW_output/new_data/bifur_traj2_Distances point 416
C -1.03051 0.85051 0.29972
 C 1.08154 0.74771 0.38022
 C 0.01510 1.17042 1.13062
 C -1.49521 -0.44239 -0.24231
 C 1.45615 -0.59299 -0.10558
 F -1.96361 1.77589 0.10331
 F 2.11971 1.57761 0.25716
 H -1.19136 -1.20192 0.10554
 H 0.89211 -1.29780 0.20006
 H -1.09231 -0.63545 -1.10064
 H 1.26541 -0.76542 -0.98322
 H -2.55851 -0.46129 -0.14506
 H 2.50149 -0.72489 0.10018
13
bifur_IRC_Distances_MW_output/new_data/bifur_traj2_Distances point 417
C -1.03374 0.85165 0.29846
 C 1.08480 0.74741 0.38202
 C 0.01467 1.17367 1.12247
 C -1.49699 -0.44148 -0.24310
 C 1.45788 -0.59321 -0.10476
 F -1.96881 1.77448 0.10359
 F 2.12565 1.57297 0.26531
 H -1.18716 -1.19910 0.10416
 H 0.90195 -1.29695 0.20059
 H -1.09918 -0.63644 -1.09911
 H 1.25848 -0.76651 -0.98006
 H -2.55977 -0.46086 -0.14772
 H 2.50222 -0.72564 0.09815
13
bifur_IRC_Distances_MW_output/new_data/bifur_traj2_Distances point 418
C -1.03703 0.85258 0.29726
 C 1.08809 0.74699 0.38367
 C 0.01431 1.17650 1.11421
 C -1.49913 -0.44053 -0.24376
 C 1.45997 -0.59331 -0.10403
 F -1.97390 1.77283 0.10407
 F 2.13131 1.56832 0.27319
 H -1.18443 -1.19631 0.10293
 H 0.91154 -1.29599 0.20106
 H -1.10582 -0.63744 -1.09733
 H 1.25303 -0.76765 -0.97689
 H -2.56108 -0.46010 -0.15032
 H 2.50313 -0.72590 0.09595
13
bifur_IRC_Distances_MW_output/new_data/bifur_traj2_Distances point 419
C -1.03703 0.85258 0.29726
 C 1.08809 0.74699 0.38367
 C 0.01431 1.17650 1.11421
 C -1.49913 -0.44053 -0.24376
 C 1.45997 -0.59331 -0.10403
 F -1.97390 1.77283 0.10407
 F 2.13131 1.56832 0.27319
 H -1.18443 -1.19631 0.10293
 H 0.91155 -1.29599 0.20106
 H -1.10582 -0.63744 -1.09733
 H 1.25303 -0.76765 -0.97689
 H -2.56108 -0.46010 -0.15032
 H 2.50313 -0.72590 0.09595
13
bifur_IRC_Distances_MW_output/new_data/bifur_traj2_Distances point 420
C -1.04421 0.85382 0.29469
 C 1.09519 0.74558 0.38676
 C 0.01362 1.18098 1.09628
 C -1.50496 -0.43833 -0.24480
 C 1.46579 -0.59314 -0.10269
 F -1.98421 1.76864 0.10525
 F 2.14242 1.55818 0.28952
 H -1.18296 -1.19036 0.10073
 H 0.93206 -1.29364 0.20197
 H -1.12010 -0.63956 -1.09270
 H 1.24581 -0.77024 -0.96992
 H -2.56412 -0.45719 -0.15570
 H 2.50568 -0.72474 0.09063
13
bifur_IRC_Distances_MW_output/new_data/bifur_traj2_Distances point 421
C -1.04820 0.85416 0.29325
 C 1.09908 0.74454 0.38830
 C 0.01327 1.18269 1.08633
 C -1.50873 -0.43705 -0.24517
 C 1.46959 -0.59286 -0.10210
 F -1.98955 1.76607 0.10582
 F 2.14801 1.55250 0.29836
 H -1.18420 -1.18712 0.09977
 H 0.94328 -1.29224 0.20242
 H -1.12796 -0.64073 -1.08976
 H 1.24394 -0.77172 -0.96604
 H -2.56589 -0.45499 -0.15853
 H 2.50735 -0.72325 0.08735
13
bifur_IRC_Distances_MW_output/new_data/bifur_traj2_Distances point 422
C -1.04031 0.91098 0.10187
 C 1.11452 0.79682 0.21057
 C 0.09685 1.57812 -0.24487
 C -1.51516 -0.44621 -0.21016
 C 1.47168 -0.60258 -0.06767
 F -2.02901 1.60340 0.64223
 F 2.11978 1.38789 0.83936
 H -1.12526 -0.89584 -0.86630
 H 1.01605 -1.00293 -0.76179
 H -1.23163 -1.09105 0.41898
 H 1.14892 -1.21563 0.52079
 H -2.55187 -0.37775 -0.41174
 H 2.52544 -0.64522 -0.17124
13
bifur_IRC_Distances_MW_output/new_data/bifur_traj2_Distances point 423
C -1.04464 0.91042 0.10293
 C 1.11874 0.79601 0.21093
 C 0.09565 1.57362 -0.23334
 C -1.51946 -0.44446 -0.21167
 C 1.47607 -0.60230 -0.06667
 F -2.03447 1.60096 0.63994
 F 2.12608 1.38644 0.83203
 H -1.12816 -0.89206 -0.86641
 H 1.02762 -1.00101 -0.76026
 H -1.23934 -1.09019 0.41213
 H 1.14892 -1.21563 0.51622
 H -2.55393 -0.37598 -0.41084
 H 2.52691 -0.64582 -0.16499
13
bifur_IRC_Distances_MW_output/new_data/bifur_traj2_Distances point 424
C -1.04898 0.90976 0.10416
 C 1.12292 0.79526 0.21106
 C 0.09429 1.56900 -0.22170
 C -1.52377 -0.44273 -0.21311
 C 1.48050 -0.60199 -0.06571
 F -2.03986 1.59832 0.63818
 F 2.13239 1.38526 0.82396
 H -1.13170 -0.88827 -0.86667
 H 1.03859 -0.99900 -0.75888
 H -1.24642 -1.08933 0.40540
 H 1.14969 -1.21568 0.51175
 H -2.55603 -0.37423 -0.40976
 H 2.52837 -0.64636 -0.15867
13
bifur_IRC_Distances_MW_output/new_data/bifur_traj2_Distances point 425
C -1.05332 0.90904 0.10562
 C 1.12704 0.79461 0.21093
 C 0.09276 1.56435 -0.20988
 C -1.52800 -0.44104 -0.21453
 C 1.48486 -0.60167 -0.06476
 F -2.04523 1.59548 0.63710
 F 2.13879 1.38441 0.81497
 H -1.13561 -0.88447 -0.86710
 H 1.04892 -0.99692 -0.75767
 H -1.25280 -1.08851 0.39882
 H 1.15094 -1.21578 0.50744
 H -2.55814 -0.37254 -0.40867
 H 2.52979 -0.64697 -0.15227
13
bifur_IRC_Distances_MW_output/new_data/bifur_traj2_Distances point 426
C -1.05769 0.90828 0.10739
 C 1.13112 0.79413 0.21050
 C 0.09100 1.55973 -0.19771
 C -1.53209 -0.43936 -0.21599
 C 1.48909 -0.60137 -0.06379
 F -2.05063 1.59238 0.63695
 F 2.14537 1.38400 0.80475
 H -1.13967 -0.88063 -0.86774
 H 1.05864 -0.99477 -0.75663
 H -1.25850 -1.08773 0.39235
 H 1.15246 -1.21595 0.50332
 H -2.56024 -0.37093 -0.40776
 H 2.53113 -0.64776 -0.14565
13
bifur_IRC_Distances_MW_output/new_data/bifur_traj2_Distances point 427
C -1.06211 0.90747 0.10961
 C 1.13516 0.79387 0.20968
 C 0.08896 1.55517 -0.18496
 C -1.53598 -0.43770 -0.21753
 C 1.49315 -0.60112 -0.06277
 F -2.05614 1.58892 0.63808
 F 2.15226 1.38417 0.79285
 H -1.14375 -0.87674 -0.86859
 H 1.06768 -0.99253 -0.75578
 H -1.26339 -1.08701 0.38595
 H 1.15412 -1.21621 0.49939
 H -2.56232 -0.36941 -0.40723
 H 2.53236 -0.64887 -0.13869
13
bifur_IRC_Distances_MW_output/new_data/bifur_traj2_Distances point 428
C -1.06661 0.90660 0.11245
 C 1.13916 0.79391 0.20836
 C 0.08654 1.55070 -0.17142
 C -1.53961 -0.43607 -0.21920
 C 1.49699 -0.60093 -0.06169
 F -2.06180 1.58496 0.64098
 F 2.15960 1.38513 0.77863
 H -1.14794 -0.87279 -0.86967
 H 1.07579 -0.99019 -0.75511
 H -1.26717 -1.08636 0.37955
 H 1.15603 -1.21656 0.49564
 H -2.56440 -0.36801 -0.40723
 H 2.53345 -0.65040 -0.13129
13
bifur_IRC_Distances_MW_output/new_data/bifur_traj2_Distances point 429
C -1.07125 0.90563 0.11615
 C 1.14312 0.79436 0.20635
 C 0.08361 1.54634 -0.15678
 C -1.54295 -0.43448 -0.22100
 C 1.50056 -0.60079 -0.06058
 F -2.06766 1.58032 0.64626
 F 2.16749 1.38715 0.76133
 H -1.15261 -0.86882 -0.87090
 H 1.08241 -0.98771 -0.75455
 H -1.26920 -1.08575 0.37305
 H 1.15861 -1.21702 0.49194
 H -2.56650 -0.36680 -0.40786
 H 2.53438 -0.65243 -0.12341
13
bifur_IRC_Distances_MW_output/new_data/bifur_traj2_Distances point 430
C -1.07125 0.90563 0.11615
 C 1.14312 0.79436 0.20635
 C 0.08361 1.54634 -0.15678
 C -1.54295 -0.43448 -0.22100
 C 1.50056 -0.60080 -0.06057
 F -2.06766 1.58032 0.64626
 F 2.16749 1.38715 0.76133
 H -1.15261 -0.86882 -0.87090
 H 1.08241 -0.98771 -0.75455
 H -1.26921 -1.08575 0.37305
 H 1.15861 -1.21702 0.49194
 H -2.56650 -0.36680 -0.40786
 H 2.53438 -0.65243 -0.12341
13
bifur_IRC_Distances_MW_output/new_data/bifur_traj2_Distances point 431
C -1.08116 0.90304 0.12750
 C 1.15083 0.79696 0.19935
 C 0.07552 1.53783 -0.12269
 C -1.54861 -0.43163 -0.22488
 C 1.50691 -0.60055 -0.05851
 F -2.08007 1.56776 0.66751
 F 2.18529 1.39584 0.71309
 H -1.16669 -0.86129 -0.87253
 H 1.08749 -0.98233 -0.75254
 H -1.26389 -1.08430 0.35815
 H 1.16943 -1.21792 0.48281
 H -2.57097 -0.36534 -0.41099
 H 2.53591 -0.65808 -0.10626
13
bifur_IRC_Distances_MW_output/new_data/bifur_traj2_Distances point 432
C -1.08658 0.90097 0.13649
 C 1.15443 0.79945 0.19345
 C 0.06974 1.53340 -0.10211
 C -1.55099 -0.43037 -0.22710
 C 1.50981 -0.60041 -0.05758
 F -2.08635 1.55858 0.68727
 F 2.19529 1.40393 0.67784
 H -1.17838 -0.85841 -0.87090
 H 1.08375 -0.97989 -0.74894
 H -1.25402 -1.08268 0.34709
 H 1.18031 -1.21772 0.47481
 H -2.57362 -0.36500 -0.41402
 H 2.53661 -0.66186 -0.09631
13
bifur_IRC_Distances_MW_output/new_data/bifur_traj2_Distances point 433
C -1.09258 0.89744 0.15067
 C 1.15757 0.80334 0.18400
 C 0.06142 1.52809 -0.07677
 C -1.55324 -0.42894 -0.23034
 C 1.51281 -0.60042 -0.05617
 F -2.09192 1.54467 0.72179
 F 2.20623 1.41763 0.62528
 H -1.19533 -0.85750 -0.86310
 H 1.07414 -0.97910 -0.73861
 H -1.23706 -1.07847 0.32706
 H 1.19764 -1.21549 0.45900
 H -2.57713 -0.36405 -0.42049
 H 2.53745 -0.66719 -0.08232
13
bifur_IRC_Distances_MW_output/new_data/bifur_traj2_Distances point 434
C -1.09999 0.88897 0.18107
 C 1.15925 0.81059 0.16477
 C 0.04592 1.51823 -0.03456
 C -1.55644 -0.42614 -0.23810
 C 1.51726 -0.60140 -0.05195
 F -2.09324 1.51666 0.80016
 F 2.21814 1.44844 0.51884
 H -1.22279 -0.86411 -0.83056
 H 1.05521 -0.98633 -0.70094
 H -1.20756 -1.06318 0.27040
 H 1.22884 -1.20423 0.41204
 H -2.58460 -0.35923 -0.43983
 H 2.53999 -0.67825 -0.05133
13
bifur_IRC_Distances_MW_output/new_data/bifur_traj2_Distances point 435
C -1.10779 0.86159 0.27187
 C 1.15661 0.82302 0.13006
 C 0.01866 1.47295 0.12232
 C -1.57058 -0.41557 -0.26905
 C 1.53323 -0.60732 -0.03386
 F -2.06979 1.45255 0.98977
 F 2.21499 1.53977 0.22269
 H -1.26760 -0.91821 -0.64587
 H 1.03352 -1.04639 -0.49547
 H -1.17141 -0.97634 -0.01296
 H 1.28368 -1.13105 0.16564
 H -2.61871 -0.33933 -0.50414
 H 2.56519 -0.71567 0.05900
13
bifur_IRC_Distances_MW_output/new_data/bifur_traj2_Distances point 436
C -1.10905 0.84124 0.33960
 C 1.16124 0.81982 0.14526
 C 0.02818 1.40890 0.33620
 C -1.58663 -0.40480 -0.30107
 C 1.54858 -0.61223 -0.01848
 F -2.06044 1.43462 1.03279
 F 2.19879 1.59917 0.03048
 H -1.27319 -0.99653 -0.38914
 H 1.05134 -1.13164 -0.21341
 H -1.19098 -0.85640 -0.39560
 H 1.28297 -1.02320 -0.18478
 H -2.64901 -0.32894 -0.54042
 H 2.59819 -0.75001 0.15856
13
bifur_IRC_Distances_MW_output/new_data/bifur_traj2_Distances point 437
C -1.11261 0.83736 0.35525
 C 1.16728 0.81720 0.15997
 C 0.03538 1.39128 0.40527
 C -1.59082 -0.40202 -0.30899
 C 1.55257 -0.61229 -0.01747
 F -2.07004 1.43295 1.02263
 F 2.20185 1.60783 -0.00050
 H -1.27868 -1.02438 -0.29222
 H 1.05375 -1.15979 -0.11011
 H -1.19200 -0.81566 -0.52949
 H 1.28187 -0.98400 -0.31835
 H -2.65467 -0.32951 -0.54467
 H 2.60614 -0.75896 0.17867
13
bifur_IRC_Distances_MW_output/new_data/bifur_traj2_Distances point 438
C -1.11722 0.83638 0.36219
 C 1.17278 0.81677 0.16855
 C 0.03849 1.38696 0.43399
 C -1.59314 -0.40084 -0.31195
 C 1.55500 -0.61161 -0.01886
 F -2.08069 1.42843 1.02036
 F 2.20874 1.60932 -0.00858
 H -1.28822 -1.03863 -0.23819
 H 1.04952 -1.17275 -0.05440
 H -1.18405 -0.79598 -0.59697
 H 1.28630 -0.96368 -0.39241
 H -2.65762 -0.33084 -0.54743
 H 2.61009 -0.76352 0.18371
13
bifur_IRC_Distances_MW_output/new_data/bifur_traj2_Distances point 439
C -1.12225 0.83638 0.36661
 C 1.17818 0.81725 0.17479
 C 0.04021 1.38720 0.44974
 C -1.59489 -0.40015 -0.31348
 C 1.55698 -0.61079 -0.02084
 F -2.09165 1.42258 1.02206
 F 2.21697 1.60895 -0.01089
 H -1.29869 -1.04819 -0.19893
 H 1.04327 -1.18044 -0.01538
 H -1.17321 -0.78356 -0.64156
 H 1.29212 -0.94971 -0.44616
 H -2.66013 -0.33231 -0.55075
 H 2.61309 -0.76721 0.18480
13
bifur_IRC_Distances_MW_output/new_data/bifur_traj2_Distances point 440
C -1.12742 0.83698 0.36974
 C 1.18353 0.81817 0.18000
 C 0.04134 1.38959 0.45978
 C -1.59628 -0.39970 -0.31438
 C 1.55861 -0.60996 -0.02295
 F -2.10279 1.41644 1.02511
 F 2.22591 1.60771 -0.01077
 H -1.30857 -1.05507 -0.16815
 H 1.03662 -1.18517 0.01396
 H -1.16165 -0.77516 -0.67357
 H 1.29752 -0.93914 -0.48864
 H -2.66243 -0.33389 -0.55467
 H 2.61561 -0.77080 0.18454
13
bifur_IRC_Distances_MW_output/new_data/bifur_traj2_Distances point 441
C -1.12742 0.83698 0.36974
 C 1.18353 0.81817 0.18000
 C 0.04134 1.38959 0.45978
 C -1.59628 -0.39970 -0.31438
 C 1.55861 -0.60996 -0.02295
 F -2.10279 1.41644 1.02511
 F 2.22591 1.60771 -0.01077
 H -1.30857 -1.05507 -0.16815
 H 1.03662 -1.18517 0.01396
 H -1.16165 -0.77516 -0.67357
 H 1.29752 -0.93914 -0.48864
 H -2.66243 -0.33389 -0.55467
 H 2.61561 -0.77080 0.18454
13
bifur_IRC_Distances_MW_output/new_data/bifur_traj2_Distances point 442
C -1.13746 0.83954 0.37323
 C 1.19381 0.82042 0.18913
 C 0.04297 1.39731 0.47201
 C -1.59799 -0.39918 -0.31539
 C 1.56071 -0.60861 -0.02680
 F -2.12487 1.40562 1.03044
 F 2.24463 1.60374 -0.00672
 H -1.32312 -1.06276 -0.12581
 H 1.02536 -1.18857 0.05113
 H -1.14074 -0.76680 -0.71157
 H 1.30359 -0.92506 -0.54914
 H -2.66628 -0.33726 -0.56376
 H 2.61940 -0.77837 0.18326
13
bifur_IRC_Distances_MW_output/new_data/bifur_traj2_Distances point 443
C -1.14215 0.84139 0.37381
 C 1.19864 0.82153 0.19346
 C 0.04369 1.40184 0.47611
 C -1.59832 -0.39904 -0.31575
 C 1.56118 -0.60815 -0.02838
 F -2.13558 1.40145 1.03165
 F 2.25406 1.60122 -0.00338
 H -1.32703 -1.06400 -0.11280
 H 1.02153 -1.18789 0.06077
 H -1.13243 -0.76602 -0.72032
 H 1.30352 -0.92089 -0.56928
 H -2.66777 -0.33901 -0.56874
 H 2.62067 -0.78243 0.18285
13
bifur_IRC_Distances_MW_output/new_data/bifur_traj2_Distances point 444
C -1.14659 0.84357 0.37368
 C 1.20328 0.82257 0.19779
 C 0.04441 1.40660 0.47949
 C -1.59833 -0.39894 -0.31607
 C 1.56126 -0.60784 -0.02970
 F -2.14608 1.39820 1.03162
 F 2.26347 1.59840 0.00071
 H -1.32861 -1.06372 -0.10443
 H 1.01905 -1.18588 0.06536
 H -1.12575 -0.76716 -0.72343
 H 1.30128 -0.91833 -0.58378
 H -2.66895 -0.34078 -0.57397
 H 2.62154 -0.78668 0.18274
13
bifur_IRC_Distances_MW_output/new_data/bifur_traj2_Distances point 445
C -1.15082 0.84609 0.37289
 C 1.20776 0.82353 0.20222
 C 0.04515 1.41153 0.48241
 C -1.59802 -0.39888 -0.31640
 C 1.56100 -0.60767 -0.03079
 F -2.15644 1.39584 1.03031
 F 2.27293 1.59527 0.00552
 H -1.32793 -1.06206 -0.10018
 H 1.01791 -1.18267 0.06543
 H -1.12064 -0.77006 -0.72153
 H 1.29690 -0.91718 -0.59338
 H -2.66984 -0.34258 -0.57947
 H 2.62204 -0.79117 0.18296
13
bifur_IRC_Distances_MW_output/new_data/bifur_traj2_Distances point 446
C -1.15488 0.84892 0.37150
 C 1.21213 0.82440 0.20683
 C 0.04594 1.41662 0.48504
 C -1.59744 -0.39884 -0.31674
 C 1.56041 -0.60762 -0.03169
 F -2.16677 1.39431 1.02773
 F 2.28248 1.59185 0.01105
 H -1.32518 -1.05915 -0.09946
 H 1.01799 -1.17836 0.06151
 H -1.11695 -0.77454 -0.71520
 H 1.29053 -0.91725 -0.59883
 H -2.67046 -0.34441 -0.58530
 H 2.62219 -0.79593 0.18354
13
bifur_IRC_Distances_MW_output/new_data/bifur_traj2_Distances point 447
C -1.15884 0.85207 0.36957
 C 1.21645 0.82520 0.21169
 C 0.04679 1.42185 0.48758
 C -1.59659 -0.39885 -0.31707
 C 1.55953 -0.60768 -0.03244
 F -2.17719 1.39352 1.02396
 F 2.29223 1.58812 0.01729
 H -1.32067 -1.05525 -0.10150
 H 1.01905 -1.17309 0.05428
 H -1.11438 -0.78037 -0.70519
 H 1.28245 -0.91826 -0.60110
 H -2.67086 -0.34628 -0.59150
 H 2.62205 -0.80097 0.18445
13
bifur_IRC_Distances_MW_output/new_data/bifur_traj2_Distances point 448
C -1.16278 0.85548 0.36721
 C 1.22079 0.82594 0.21688
 C 0.04769 1.42722 0.49018
 C -1.59554 -0.39888 -0.31739
 C 1.55841 -0.60780 -0.03316
 F -2.18783 1.39329 1.01913
 F 2.30223 1.58413 0.02420
 H -1.31492 -1.05073 -0.10516
 H 1.02072 -1.16715 0.04481
 H -1.11249 -0.78717 -0.69262
 H 1.27311 -0.91981 -0.60161
 H -2.67108 -0.34820 -0.59810
 H 2.62169 -0.80631 0.18563
13
bifur_IRC_Distances_MW_output/new_data/bifur_traj2_Distances point 449
C -1.16675 0.85907 0.36463
 C 1.22518 0.82662 0.22240
 C 0.04864 1.43266 0.49305
 C -1.59435 -0.39897 -0.31765
 C 1.55716 -0.60791 -0.03394
 F -2.19875 1.39340 1.01355
 F 2.31249 1.57994 0.03170
 H -1.30870 -1.04623 -0.10864
 H 1.02243 -1.16101 0.03481
 H -1.11062 -0.79424 -0.67937
 H 1.26328 -0.92124 -0.60242
 H -2.67121 -0.35019 -0.60505
 H 2.62120 -0.81190 0.18694
13
bifur_IRC_Distances_MW_output/new_data/bifur_traj2_Distances point 450
C -1.17073 0.86266 0.36211
 C 1.22958 0.82727 0.22821
 C 0.04959 1.43801 0.49629
 C -1.59312 -0.39911 -0.31781
 C 1.55589 -0.60796 -0.03494
 F -2.20981 1.39357 1.00768
 F 2.32280 1.57571 0.03957
 H -1.30303 -1.04262 -0.10973
 H 1.02347 -1.15542 0.02659
 H -1.10806 -0.80063 -0.66799
 H 1.25404 -0.92173 -0.60600
 H -2.67133 -0.35219 -0.61217
 H 2.62071 -0.81756 0.18819
13
bifur_IRC_Distances_MW_output/new_data/bifur_traj2_Distances point 451
C -1.17464 0.86602 0.35994
 C 1.23386 0.82787 0.23408
 C 0.05049 1.44306 0.49984
 C -1.59196 -0.39930 -0.31783
 C 1.55471 -0.60789 -0.03620
 F -2.22063 1.39357 1.00204
 F 2.33279 1.57165 0.04747
 H -1.29875 -1.04060 -0.10684
 H 1.02336 -1.15104 0.02204
 H -1.10439 -0.80546 -0.66063
 H 1.24634 -0.92070 -0.61396
 H -2.67150 -0.35413 -0.61912
 H 2.62032 -0.82304 0.18917
13
bifur_IRC_Distances_MW_output/new_data/bifur_traj2_Distances point 452
C -1.17464 0.86602 0.35994
 C 1.23386 0.82787 0.23408
 C 0.05049 1.44306 0.49984
 C -1.59196 -0.39930 -0.31783
 C 1.55471 -0.60789 -0.03620
 F -2.22063 1.39357 1.00204
 F 2.33279 1.57165 0.04747
 H -1.29875 -1.04060 -0.10684
 H 1.02336 -1.15104 0.02205
 H -1.10438 -0.80546 -0.66064
 H 1.24634 -0.92070 -0.61397
 H -2.67150 -0.35413 -0.61912
 H 2.62032 -0.82304 0.18917
13
bifur_IRC_Distances_MW_output/new_data/bifur_traj2_Distances point 453
C -1.18190 0.87176 0.35683
 C 1.24170 0.82889 0.24520
 C 0.05201 1.45187 0.50706
 C -1.59004 -0.39973 -0.31760
 C 1.55286 -0.60747 -0.03918
 F -2.24054 1.39291 0.99241
 F 2.35088 1.56443 0.06231
 H -1.29440 -1.04079 -0.09139
 H 1.02034 -1.14601 0.02313
 H -1.09468 -0.81051 -0.65725
 H 1.23588 -0.91490 -0.63994
 H -2.67204 -0.35765 -0.63171
 H 2.61993 -0.83280 0.19013
13
bifur_IRC_Distances_MW_output/new_data/bifur_traj2_Distances point 454
C -1.18524 0.87425 0.35562
 C 1.24528 0.82933 0.25032
 C 0.05267 1.45574 0.51042
 C -1.58929 -0.39993 -0.31744
 C 1.55216 -0.60721 -0.04066
 F -2.24960 1.39243 0.98827
 F 2.35906 1.56118 0.06906
 H -1.29332 -1.04169 -0.08222
 H 1.01846 -1.14441 0.02579
 H -1.08972 -0.81194 -0.65795
 H 1.23205 -0.91140 -0.65414
 H -2.67237 -0.35920 -0.63738
 H 2.61987 -0.83714 0.19031
13
bifur_IRC_Distances_MW_output/new_data/bifur_traj2_Distances point 455
C -1.18845 0.87664 0.35444
 C 1.24872 0.82972 0.25515
 C 0.05330 1.45937 0.51355
 C -1.58866 -0.40008 -0.31734
 C 1.55158 -0.60699 -0.04197
 F -2.25822 1.39196 0.98438
 F 2.36684 1.55809 0.07532
 H -1.29222 -1.04226 -0.07426
 H 1.01701 -1.14274 0.02789
 H -1.08535 -0.81350 -0.65803
 H 1.22833 -0.90833 -0.66683
 H -2.67274 -0.36065 -0.64276
 H 2.61986 -0.84123 0.19045
13
bifur_IRC_Distances_MW_output/new_data/bifur_traj2_Distances point 456
C -1.19156 0.87898 0.35317
 C 1.25206 0.83008 0.25972
 C 0.05393 1.46282 0.51644
 C -1.58817 -0.40017 -0.31733
 C 1.55112 -0.60684 -0.04304
 F -2.26650 1.39157 0.98063
 F 2.37434 1.55510 0.08103
 H -1.29070 -1.04194 -0.06879
 H 1.01642 -1.14059 0.02823
 H -1.08196 -0.81571 -0.65616
 H 1.22425 -0.90616 -0.67663
 H -2.67313 -0.36199 -0.64793
 H 2.61988 -0.84514 0.19067
13
bifur_IRC_Distances_MW_output/new_data/bifur_traj2_Distances point 457
C -1.19457 0.88133 0.35172
 C 1.25534 0.83039 0.26401
 C 0.05457 1.46609 0.51907
 C -1.58780 -0.40016 -0.31747
 C 1.55077 -0.60679 -0.04378
 F -2.27445 1.39133 0.97692
 F 2.38160 1.55219 0.08614
 H -1.28838 -1.04029 -0.06692
 H 1.01703 -1.13761 0.02581
 H -1.07990 -0.81900 -0.65124
 H 1.21942 -0.90533 -0.68237
 H -2.67355 -0.36322 -0.65295
 H 2.61992 -0.84893 0.19106
13
bifur_IRC_Distances_MW_output/new_data/bifur_traj2_Distances point 458
C -1.19746 0.88371 0.35001
 C 1.25852 0.83065 0.26799
 C 0.05524 1.46918 0.52143
 C -1.58756 -0.40006 -0.31779
 C 1.55051 -0.60687 -0.04413
 F -2.28204 1.39130 0.97318
 F 2.38861 1.54938 0.09053
 H -1.28501 -1.03695 -0.06956
 H 1.01909 -1.13354 0.01982
 H -1.07947 -0.82371 -0.64237
 H 1.21358 -0.90618 -0.68304
 H -2.67398 -0.36434 -0.65781
 H 2.61996 -0.85258 0.19173
13
bifur_IRC_Distances_MW_output/new_data/bifur_traj2_Distances point 459
C -1.20017 0.88612 0.34801
 C 1.26155 0.83087 0.27160
 C 0.05594 1.47206 0.52350
 C -1.58741 -0.39986 -0.31826
 C 1.55031 -0.60709 -0.04405
 F -2.28912 1.39157 0.96936
 F 2.39524 1.54669 0.09415
 H -1.28042 -1.03177 -0.07722
 H 1.02269 -1.12823 0.00971
 H -1.08080 -0.83000 -0.62903
 H 1.20662 -0.90892 -0.67801
 H -2.67439 -0.36535 -0.66248
 H 2.61997 -0.85609 0.19273
13
bifur_IRC_Distances_MW_output/new_data/bifur_traj2_Distances point 460
C -1.20261 0.88854 0.34570
 C 1.26435 0.83104 0.27478
 C 0.05664 1.47468 0.52525
 C -1.58731 -0.39960 -0.31886
 C 1.55012 -0.60745 -0.04358
 F -2.29556 1.39221 0.96537
 F 2.40136 1.54418 0.09702
 H -1.27462 -1.02483 -0.08991
 H 1.02767 -1.12170 -0.00469
 H -1.08381 -0.83789 -0.61110
 H 1.19859 -0.91356 -0.66721
 H -2.67473 -0.36623 -0.66689
 H 2.61990 -0.85940 0.19411
13
bifur_IRC_Distances_MW_output/new_data/bifur_traj2_Distances point 461
C -1.20474 0.89096 0.34308
 C 1.26686 0.83118 0.27754
 C 0.05735 1.47705 0.52670
 C -1.58719 -0.39932 -0.31950
 C 1.54987 -0.60791 -0.04279
 F -2.30128 1.39332 0.96109
 F 2.40692 1.54183 0.09928
 H -1.26769 -1.01635 -0.10720
 H 1.03376 -1.11400 -0.02328
 H -1.08826 -0.84727 -0.58874
 H 1.18964 -0.91994 -0.65103
 H -2.67495 -0.36701 -0.67105
 H 2.61971 -0.86253 0.19589
13
bifur_IRC_Distances_MW_output/new_data/bifur_traj2_Distances point 462
C -1.20652 0.89339 0.34015
 C 1.26904 0.83128 0.27991
 C 0.05806 1.47923 0.52787
 C -1.58698 -0.39907 -0.32013
 C 1.54950 -0.60847 -0.04177
 F -2.30629 1.39495 0.95637
 F 2.41191 1.53962 0.10113
 H -1.25973 -1.00656 -0.12861
 H 1.04067 -1.10521 -0.04594
 H -1.09386 -0.85806 -0.56210
 H 1.17986 -0.92787 -0.62993
 H -2.67501 -0.36772 -0.67499
 H 2.61935 -0.86551 0.19805
13
bifur_IRC_Distances_MW_output/new_data/bifur_traj2_Distances point 463
C -1.20652 0.89339 0.34015
 C 1.26904 0.83128 0.27990
 C 0.05806 1.47923 0.52787
 C -1.58698 -0.39907 -0.32013
 C 1.54950 -0.60847 -0.04177
 F -2.30629 1.39495 0.95637
 F 2.41191 1.53962 0.10113
 H -1.25973 -1.00656 -0.12861
 H 1.04067 -1.10521 -0.04594
 H -1.09386 -0.85806 -0.56210
 H 1.17986 -0.92787 -0.62993
 H -2.67501 -0.36772 -0.67499
 H 2.61935 -0.86551 0.19805
13
bifur_IRC_Distances_MW_output/new_data/bifur_traj2_Distances point 464
C -1.20912 0.89842 0.33324
 C 1.27250 0.83145 0.28367
 C 0.05946 1.48320 0.52948
 C -1.58609 -0.39880 -0.32104
 C 1.54821 -0.60974 -0.03935
 F -2.31447 1.40001 0.94492
 F 2.42045 1.53542 0.10434
 H -1.24108 -0.98371 -0.18247
 H 1.05592 -1.08438 -0.10339
 H -1.10748 -0.88375 -0.49603
 H 1.15823 -0.94787 -0.57447
 H -2.67456 -0.36911 -0.68243
 H 2.61802 -0.87116 0.20353
13
bifur_IRC_Distances_MW_output/new_data/bifur_traj2_Distances point 465
C -1.20998 0.90105 0.32926
 C 1.27382 0.83155 0.28514
 C 0.06017 1.48512 0.52997
 C -1.58536 -0.39883 -0.32123
 C 1.54725 -0.61040 -0.03810
 F -2.31784 1.40347 0.93799
 F 2.42416 1.53334 0.10599
 H -1.23070 -0.97095 -0.21422
 H 1.06384 -1.07242 -0.13795
 H -1.11499 -0.89850 -0.45682
 H 1.14664 -0.95964 -0.54084
 H -2.67404 -0.36988 -0.68599
 H 2.61704 -0.87391 0.20679
13
bifur_IRC_Distances_MW_output/new_data/bifur_traj2_Distances point 466
C -1.21062 0.90375 0.32500
 C 1.27493 0.83169 0.28639
 C 0.06086 1.48702 0.53032
 C -1.58447 -0.39901 -0.32117
 C 1.54610 -0.61106 -0.03691
 F -2.32087 1.40745 0.93025
 F 2.42761 1.53125 0.10780
 H -1.21998 -0.95768 -0.24823
 H 1.07161 -1.05968 -0.17557
 H -1.12256 -0.91416 -0.41439
 H 1.13487 -0.97223 -0.50437
 H -2.67334 -0.37074 -0.68941
 H 2.61587 -0.87661 0.21028
13
bifur_IRC_Distances_MW_output/new_data/bifur_traj2_Distances point 467
C -1.21111 0.90646 0.32062
 C 1.27587 0.83187 0.28747
 C 0.06154 1.48892 0.53058
 C -1.58344 -0.39931 -0.32087
 C 1.54480 -0.61165 -0.03587
 F -2.32366 1.41178 0.92189
 F 2.43086 1.52913 0.10990
 H -1.20941 -0.94449 -0.28281
 H 1.07886 -1.04670 -0.21457
 H -1.12975 -0.93006 -0.37057
 H 1.12338 -0.98499 -0.46694
 H -2.67250 -0.37172 -0.69266
 H 2.61456 -0.87924 0.21382
13
bifur_IRC_Distances_MW_output/new_data/bifur_traj2_Distances point 468
C -1.21151 0.90907 0.31638
 C 1.27671 0.83208 0.28853
 C 0.06216 1.49081 0.53086
 C -1.58233 -0.39972 -0.32035
 C 1.54346 -0.61215 -0.03511
 F -2.32633 1.41614 0.91335
 F 2.43396 1.52701 0.11242
 H -1.19971 -0.93243 -0.31498
 H 1.08505 -1.03443 -0.25181
 H -1.13593 -0.94503 -0.32878
 H 1.11285 -0.99681 -0.43195
 H -2.67160 -0.37278 -0.69568
 H 2.61322 -0.88175 0.21711
13
bifur_IRC_Distances_MW_output/new_data/bifur_traj2_Distances point 469
C -1.21195 0.91140 0.31273
 C 1.27751 0.83227 0.28978
 C 0.06269 1.49260 0.53134
 C -1.58125 -0.40017 -0.31971
 C 1.54218 -0.61249 -0.03478
 F -2.32899 1.41997 0.90547
 F 2.43692 1.52500 0.11544
 H -1.19190 -0.92304 -0.34007
 H 1.08946 -1.02436 -0.28228
 H -1.14022 -0.95727 -0.29447
 H 1.10431 -1.00600 -0.40472
 H -2.67076 -0.37383 -0.69849
 H 2.61199 -0.88407 0.21976
13
bifur_IRC_Distances_MW_output/new_data/bifur_traj2_Distances point 470
C -1.21253 0.91318 0.31025
 C 1.27833 0.83241 0.29143
 C 0.06306 1.49417 0.53222
 C -1.58034 -0.40057 -0.31913
 C 1.54117 -0.61260 -0.03499
 F -2.33169 1.42253 0.89951
 F 2.43968 1.52328 0.11886
 H -1.18720 -0.91809 -0.35265
 H 1.09129 -1.01823 -0.29996
 H -1.14169 -0.96466 -0.27423
 H 1.09896 -1.01061 -0.39151
 H -2.67014 -0.37470 -0.70108
 H 2.61109 -0.88609 0.22130
13
bifur_IRC_Distances_MW_output/new_data/bifur_traj2_Distances point 471
C -1.21333 0.91424 0.30934
 C 1.27921 0.83244 0.29356
 C 0.06324 1.49540 0.53356
 C -1.57974 -0.40083 -0.31878
 C 1.54059 -0.61248 -0.03575
 F -2.33444 1.42331 0.89650
 F 2.44217 1.52200 0.12237
 H -1.18632 -0.91857 -0.34955
 H 1.09025 -1.01718 -0.30100
 H -1.13992 -0.96588 -0.27225
 H 1.09748 -1.00951 -0.39602
 H -2.66990 -0.37524 -0.70347
 H 2.61070 -0.88769 0.22149
13
bifur_IRC_Distances_MW_output/new_data/bifur_traj2_Distances point 472
C -1.21437 0.91458 0.30994
 C 1.28017 0.83238 0.29605
 C 0.06326 1.49627 0.53525
 C -1.57951 -0.40091 -0.31871
 C 1.54049 -0.61217 -0.03692
 F -2.33719 1.42232 0.89644
 F 2.44439 1.52117 0.12569
 H -1.18887 -0.92387 -0.33246
 H 1.08688 -1.02081 -0.28671
 H -1.13549 -0.96141 -0.28708
 H 1.09946 -1.00326 -0.41634
 H -2.67006 -0.37543 -0.70558
 H 2.61084 -0.88888 0.22043
13
bifur_IRC_Distances_MW_output/new_data/bifur_traj2_Distances point 473
C -1.21559 0.91439 0.31164
 C 1.28123 0.83225 0.29863
 C 0.06316 1.49688 0.53708
 C -1.57963 -0.40083 -0.31887
 C 1.54079 -0.61174 -0.03829
 F -2.33994 1.42005 0.89856
 F 2.44642 1.52068 0.12863
 H -1.19383 -0.93235 -0.30622
 H 1.08211 -1.02770 -0.26194
 H -1.12942 -0.95296 -0.31341
 H 1.10384 -0.99360 -0.44697
 H -2.67056 -0.37538 -0.70732
 H 2.61141 -0.88970 0.21849
13
bifur_IRC_Distances_MW_output/new_data/bifur_traj2_Distances point 474
C -1.21559 0.91439 0.31164
 C 1.28123 0.83225 0.29863
 C 0.06316 1.49688 0.53707
 C -1.57963 -0.40083 -0.31887
 C 1.54079 -0.61174 -0.03829
 F -2.33994 1.42005 0.89856
 F 2.44642 1.52068 0.12863
 H -1.19383 -0.93235 -0.30624
 H 1.08211 -1.02769 -0.26195
 H -1.12943 -0.95296 -0.31340
 H 1.10384 -0.99360 -0.44695
 H -2.67056 -0.37538 -0.70732
 H 2.61141 -0.88970 0.21849
13
bifur_IRC_Distances_MW_output/new_data/bifur_traj2_Distances point 475
C -1.21841 0.91319 0.31662
 C 1.28363 0.83205 0.30329
 C 0.06285 1.49765 0.54054
 C -1.58064 -0.40039 -0.31949
 C 1.54226 -0.61073 -0.04106
 F -2.34545 1.41358 0.90599
 F 2.45028 1.52019 0.13304
 H -1.20728 -0.95258 -0.24491
 H 1.07133 -1.04539 -0.20037
 H -1.11565 -0.93113 -0.37932
 H 1.11596 -0.97075 -0.51812
 H -2.67224 -0.37512 -0.70949
 H 2.61336 -0.89057 0.21328
13
bifur_IRC_Distances_MW_output/new_data/bifur_traj2_Distances point 476
C -1.21994 0.91248 0.31925
 C 1.28495 0.83203 0.30513
 C 0.06271 1.49796 0.54204
 C -1.58142 -0.40010 -0.31983
 C 1.54326 -0.61023 -0.04226
 F -2.34821 1.41009 0.91017
 F 2.45222 1.52007 0.13433
 H -1.21439 -0.96191 -0.21666
 H 1.06634 -1.05390 -0.17087
 H -1.10908 -0.92051 -0.41087
 H 1.12230 -0.96011 -0.55098
 H -2.67329 -0.37508 -0.71001
 H 2.61456 -0.89078 0.21056
13
bifur_IRC_Distances_MW_output/new_data/bifur_traj2_Distances point 477
C -1.22145 0.91189 0.32153
 C 1.28629 0.83210 0.30657
 C 0.06263 1.49827 0.54334
 C -1.58227 -0.39981 -0.32016
 C 1.54429 -0.60982 -0.04319
 F -2.35090 1.40688 0.91398
 F 2.45416 1.51997 0.13493
 H -1.22070 -0.96923 -0.19412
 H 1.06234 -1.06073 -0.14668
 H -1.10357 -0.91183 -0.43660
 H 1.12777 -0.95157 -0.57747
 H -2.67436 -0.37515 -0.71034
 H 2.61576 -0.89098 0.20820
13
bifur_IRC_Distances_MW_output/new_data/bifur_traj2_Distances point 478
C -1.22281 0.91160 0.32308
 C 1.28758 0.83221 0.30759
 C 0.06263 1.49861 0.54438
 C -1.58306 -0.39953 -0.32048
 C 1.54521 -0.60955 -0.04370
 F -2.35336 1.40442 0.91680
 F 2.45606 1.51983 0.13488
 H -1.22511 -0.97337 -0.18041
 H 1.06005 -1.06481 -0.13126
 H -1.09999 -0.90649 -0.45271
 H 1.13134 -0.94634 -0.59408
 H -2.67533 -0.37529 -0.71069
 H 2.61679 -0.89128 0.20659
13
bifur_IRC_Distances_MW_output/new_data/bifur_traj2_Distances point 479
C -1.22390 0.91175 0.32355
 C 1.28868 0.83234 0.30824
 C 0.06275 1.49901 0.54513
 C -1.58365 -0.39929 -0.32081
 C 1.54585 -0.60951 -0.04368
 F -2.35545 1.40315 0.91799
 F 2.45783 1.51958 0.13433
 H -1.22652 -0.97335 -0.17824
 H 1.06018 -1.06518 -0.12766
 H -1.09917 -0.90572 -0.45592
 H 1.13195 -0.94547 -0.59777
 H -2.67602 -0.37551 -0.71125
 H 2.61747 -0.89180 0.20609
13
bifur_IRC_Distances_MW_output/new_data/bifur_traj2_Distances point 480
C -1.22460 0.91242 0.32273
 C 1.28953 0.83247 0.30850
 C 0.06301 1.49946 0.54557
 C -1.58395 -0.39910 -0.32113
 C 1.54610 -0.60973 -0.04306
 F -2.35703 1.40334 0.91718
 F 2.45940 1.51918 0.13339
 H -1.22438 -0.96873 -0.18887
 H 1.06302 -1.06141 -0.13736
 H -1.10152 -0.91010 -0.44463
 H 1.12911 -0.94944 -0.58709
 H -2.67635 -0.37578 -0.71211
 H 2.61768 -0.89257 0.20689
13
bifur_IRC_Distances_MW_output/new_data/bifur_traj2_Distances point 481
C -1.22494 0.91354 0.32076
 C 1.29012 0.83260 0.30834
 C 0.06337 1.49995 0.54568
 C -1.58399 -0.39898 -0.32140
 C 1.54599 -0.61017 -0.04191
 F -2.35809 1.40490 0.91448
 F 2.46072 1.51866 0.13203
 H -1.21905 -0.95986 -0.21150
 H 1.06830 -1.05381 -0.15954
 H -1.10675 -0.91922 -0.41981
 H 1.12319 -0.95793 -0.56288
 H -2.67634 -0.37612 -0.71313
 H 2.61747 -0.89354 0.20887
13
bifur_IRC_Distances_MW_output/new_data/bifur_traj2_Distances point 482
C -1.22498 0.91496 0.31796
 C 1.29049 0.83278 0.30766
 C 0.06382 1.50043 0.54547
 C -1.58388 -0.39892 -0.32159
 C 1.54567 -0.61077 -0.04036
 F -2.35866 1.40747 0.91042
 F 2.46177 1.51809 0.13014
 H -1.21154 -0.94772 -0.24369
 H 1.07532 -1.04328 -0.19146
 H -1.11407 -0.93192 -0.38445
 H 1.11518 -0.96998 -0.52780
 H -2.67610 -0.37657 -0.71402
 H 2.61697 -0.89456 0.21172
13
bifur_IRC_Distances_MW_output/new_data/bifur_traj2_Distances point 483
C -1.22483 0.91643 0.31480
 C 1.29072 0.83302 0.30642
 C 0.06431 1.50082 0.54493
 C -1.58378 -0.39890 -0.32169
 C 1.54531 -0.61145 -0.03854
 F -2.35881 1.41055 0.90575
 F 2.46254 1.51757 0.12761
 H -1.20309 -0.93366 -0.28184
 H 1.08334 -1.03115 -0.22906
 H -1.12260 -0.94650 -0.34307
 H 1.10630 -0.98419 -0.48583
 H -2.67579 -0.37713 -0.71446
 H 2.61639 -0.89543 0.21498
13
bifur_IRC_Distances_MW_output/new_data/bifur_traj2_Distances point 484
C -1.22461 0.91769 0.31187
 C 1.29087 0.83331 0.30463
 C 0.06477 1.50101 0.54412
 C -1.58387 -0.39884 -0.32180
 C 1.54514 -0.61212 -0.03658
 F -2.35858 1.41345 0.90152
 F 2.46297 1.51724 0.12433
 H -1.19505 -0.91947 -0.32099
 H 1.09154 -1.01923 -0.26666
 H -1.13140 -0.96074 -0.30188
 H 1.09786 -0.99865 -0.44250
 H -2.67559 -0.37769 -0.71418
 H 2.61595 -0.89595 0.21813
13
bifur_IRC_Distances_MW_output/new_data/bifur_traj2_Distances point 485
C -1.22461 0.91769 0.31187
 C 1.29087 0.83331 0.30463
 C 0.06477 1.50101 0.54412
 C -1.58387 -0.39884 -0.32180
 C 1.54514 -0.61212 -0.03658
 F -2.35858 1.41345 0.90152
 F 2.46297 1.51724 0.12433
 H -1.19505 -0.91947 -0.32099
 H 1.09154 -1.01923 -0.26667
 H -1.13140 -0.96074 -0.30188
 H 1.09786 -0.99865 -0.44250
 H -2.67559 -0.37769 -0.71418
 H 2.61595 -0.89595 0.21813
13
bifur_IRC_Distances_MW_output/new_data/bifur_traj2_Distances point 486
C -1.22449 0.91812 0.30964
 C 1.29122 0.83380 0.29991
 C 0.06533 1.50003 0.54203
 C -1.58556 -0.39807 -0.32284
 C 1.54649 -0.61319 -0.03272
 F -2.35697 1.41502 0.90085
 F 2.46227 1.51808 0.11443
 H -1.18637 -0.89928 -0.37690
 H 1.10509 -1.00492 -0.31282
 H -1.14567 -0.97753 -0.25189
 H 1.08843 -1.01901 -0.38057
 H -2.67645 -0.37798 -0.71097
 H 2.61666 -0.89507 0.22183
13
bifur_IRC_Distances_MW_output/new_data/bifur_traj2_Distances point 487
C -1.22474 0.91690 0.31115
 C 1.29150 0.83394 0.29706
 C 0.06536 1.49857 0.54094
 C -1.58749 -0.39719 -0.32409
 C 1.54839 -0.61353 -0.03083
 F -2.35551 1.41254 0.90654
 F 2.46092 1.51966 0.10703
 H -1.18743 -0.89502 -0.38784
 H 1.10970 -1.00450 -0.31422
 H -1.15020 -0.97766 -0.25084
 H 1.08912 -1.02289 -0.36876
 H -2.67783 -0.37740 -0.70798
 H 2.61821 -0.89341 0.22183
13
bifur_IRC_Distances_MW_output/new_data/bifur_traj2_Distances point 488
C -1.22515 0.91487 0.31399
 C 1.29184 0.83405 0.29359
 C 0.06527 1.49645 0.53968
 C -1.59019 -0.39596 -0.32582
 C 1.55112 -0.61383 -0.02872
 F -2.35351 1.40828 0.91567
 F 2.45890 1.52199 0.09752
 H -1.19113 -0.89266 -0.39299
 H 1.11395 -1.00685 -0.30659
 H -1.15418 -0.97433 -0.25982
 H 1.09242 -1.02467 -0.36352
 H -2.67982 -0.37641 -0.70400
 H 2.62049 -0.89094 0.22100
13
bifur_IRC_Distances_MW_output/new_data/bifur_traj2_Distances point 489
C -1.22564 0.91222 0.31769
 C 1.29222 0.83418 0.28918
 C 0.06513 1.49369 0.53809
 C -1.59367 -0.39441 -0.32799
 C 1.55463 -0.61417 -0.02611
 F -2.35084 1.40279 0.92737
 F 2.45619 1.52496 0.08552
 H -1.19626 -0.89005 -0.39848
 H 1.11914 -1.01011 -0.29601
 H -1.15906 -0.96974 -0.27224
 H 1.09707 -1.02659 -0.35791
 H -2.68235 -0.37507 -0.69894
 H 2.62342 -0.88771 0.21984
13
bifur_IRC_Distances_MW_output/new_data/bifur_traj2_Distances point 490
C -1.22615 0.90903 0.32194
 C 1.29262 0.83431 0.28356
 C 0.06499 1.49022 0.53598
 C -1.59800 -0.39251 -0.33061
 C 1.55900 -0.61463 -0.02277
 F -2.34734 1.39639 0.94117
 F 2.45272 1.52852 0.07067
 H -1.20196 -0.88574 -0.40844
 H 1.12640 -1.01311 -0.28640
 H -1.16605 -0.96529 -0.28386
 H 1.10220 -1.03015 -0.34722
 H -2.68539 -0.37335 -0.69274
 H 2.62697 -0.88369 0.21871
13
bifur_IRC_Distances_MW_output/new_data/bifur_traj2_Distances point 491
C -1.22663 0.90532 0.32663
 C 1.29303 0.83442 0.27660
 C 0.06485 1.48597 0.53323
 C -1.60330 -0.39021 -0.33372
 C 1.56429 -0.61526 -0.01852
 F -2.34283 1.38922 0.95689
 F 2.44835 1.53262 0.05275
 H -1.20772 -0.87901 -0.42494
 H 1.13657 -1.01532 -0.27969
 H -1.17609 -0.96168 -0.29261
 H 1.10730 -1.03609 -0.32903
 H -2.68896 -0.37113 -0.68546
 H 2.63114 -0.87884 0.21787
13
bifur_IRC_Distances_MW_output/new_data/bifur_traj2_Distances point 492
C -1.22702 0.90109 0.33165
 C 1.29337 0.83443 0.26830
 C 0.06473 1.48084 0.52973
 C -1.60960 -0.38749 -0.33733
 C 1.57055 -0.61606 -0.01332
 F -2.33715 1.38143 0.97429
 F 2.44299 1.53716 0.03186
 H -1.21322 -0.86973 -0.44841
 H 1.15018 -1.01662 -0.27651
 H -1.18979 -0.95914 -0.29782
 H 1.11210 -1.04454 -0.30271
 H -2.69302 -0.36824 -0.67727
 H 2.63590 -0.87314 0.21753
13
bifur_IRC_Distances_MW_output/new_data/bifur_traj2_Distances point 493
C -1.22724 0.89642 0.33684
 C 1.29358 0.83427 0.25888
 C 0.06460 1.47485 0.52546
 C -1.61680 -0.38441 -0.34137
 C 1.57767 -0.61702 -0.00725
 F -2.33025 1.37330 0.99284
 F 2.43657 1.54197 0.00865
 H -1.21818 -0.85831 -0.47794
 H 1.16727 -1.01709 -0.27687
 H -1.20727 -0.95764 -0.29947
 H 1.11636 -1.05512 -0.26911
 H -2.69745 -0.36453 -0.66855
 H 2.64114 -0.86668 0.21788
13
bifur_IRC_Distances_MW_output/new_data/bifur_traj2_Distances point 494
C -1.22718 0.89146 0.34193
 C 1.29355 0.83385 0.24873
 C 0.06447 1.46816 0.52049
 C -1.62464 -0.38108 -0.34563
 C 1.58537 -0.61809 -0.00058
 F -2.32218 1.36528 1.01163
 F 2.42919 1.54677 -0.01575
 H -1.22223 -0.84547 -0.51182
 H 1.18738 -1.01690 -0.28056
 H -1.22816 -0.95713 -0.29769
 H 1.11986 -1.06717 -0.22998
 H -2.70203 -0.35998 -0.65985
 H 2.64661 -0.85967 0.21908
13
bifur_IRC_Distances_MW_output/new_data/bifur_traj2_Distances point 495
C -1.22675 0.88643 0.34663
 C 1.29318 0.83312 0.23831
 C 0.06431 1.46098 0.51491
 C -1.63273 -0.37767 -0.34992
 C 1.59329 -0.61923 0.00642
 F -2.31311 1.35788 1.02967
 F 2.42100 1.55131 -0.04014
 H -1.22498 -0.83195 -0.54843
 H 1.20980 -1.01616 -0.28754
 H -1.25181 -0.95764 -0.29243
 H 1.12228 -1.08003 -0.18706
 H -2.70650 -0.35464 -0.65166
 H 2.65201 -0.85239 0.22125
13
bifur_IRC_Distances_MW_output/new_data/bifur_traj2_Distances point 496
C -1.22675 0.88643 0.34663
 C 1.29318 0.83312 0.23831
 C 0.06431 1.46098 0.51491
 C -1.63273 -0.37767 -0.34992
 C 1.59330 -0.61923 0.00642
 F -2.31311 1.35788 1.02967
 F 2.42100 1.55131 -0.04014
 H -1.22498 -0.83195 -0.54842
 H 1.20980 -1.01616 -0.28754
 H -1.25181 -0.95764 -0.29244
 H 1.12228 -1.08003 -0.18707
 H -2.70650 -0.35464 -0.65166
 H 2.65201 -0.85239 0.22124
13
bifur_IRC_Distances_MW_output/new_data/bifur_traj2_Distances point 497
C -1.22451 0.87692 0.35385
 C 1.29121 0.83075 0.21798
 C 0.06395 1.44611 0.50223
 C -1.64828 -0.37112 -0.35792
 C 1.60838 -0.62163 0.02056
 F -2.29270 1.34665 1.06039
 F 2.40303 1.55893 -0.08529
 H -1.22484 -0.80479 -0.62594
 H 1.25894 -1.01318 -0.31188
 H -1.30490 -0.96191 -0.27043
 H 1.12243 -1.10646 -0.09418
 H -2.71431 -0.34224 -0.63802
 H 2.66160 -0.83802 0.22864
13
bifur_IRC_Distances_MW_output/new_data/bifur_traj2_Distances point 498
C -1.22267 0.87271 0.35613
 C 1.28957 0.82916 0.20850
 C 0.06374 1.43882 0.49529
 C -1.65524 -0.36818 -0.36143
 C 1.61502 -0.62286 0.02741
 F -2.28175 1.34328 1.07225
 F 2.39363 1.56185 -0.10496
 H -1.22154 -0.79191 -0.66528
 H 1.28440 -1.01116 -0.32883
 H -1.33306 -0.96552 -0.25396
 H 1.11982 -1.11936 -0.04605
 H -2.71739 -0.33554 -0.63281
 H 2.66547 -0.83129 0.23372
13
bifur_IRC_Distances_MW_output/new_data/bifur_traj2_Distances point 499
C -1.22038 0.86888 0.35762
 C 1.28751 0.82737 0.19958
 C 0.06350 1.43176 0.48806
 C -1.66149 -0.36552 -0.36455
 C 1.62093 -0.62407 0.03397
 F -2.27048 1.34133 1.08189
 F 2.38410 1.56425 -0.12252
 H -1.21651 -0.78003 -0.70359
 H 1.30955 -1.00917 -0.34761
 H -1.36133 -0.96963 -0.23523
 H 1.11582 -1.13152 0.00152
 H -2.71989 -0.32874 -0.62855
 H 2.66868 -0.82491 0.23942
13
bifur_IRC_Distances_MW_output/new_data/bifur_traj2_Distances point 500
C -1.21770 0.86532 0.35854
 C 1.28506 0.82542 0.19114
 C 0.06319 1.42487 0.48060
 C -1.66713 -0.36314 -0.36729
 C 1.62621 -0.62523 0.04016
 F -2.25892 1.34045 1.08988
 F 2.37438 1.56630 -0.13825
 H -1.21060 -0.76954 -0.73962
 H 1.33375 -1.00762 -0.36656
 H -1.38899 -0.97361 -0.21604
 H 1.11129 -1.14256 0.04702
 H -2.72191 -0.32191 -0.62496
 H 2.67135 -0.81875 0.24538
