# Supplementary material for: Low dimensional representations along intrinsic reaction coordinates and molecular dynamics trajectories using interatomic distance matrices
Source: Chem Sci. 2019 Sep 18;10(43):9954–68. doi: 10.1039/c9sc02742d (PMC6991188; doi:10.1039/c9sc02742d)
Supplement: Supplementary file 1 [file SC-010-C9SC02742D-s001.zip › C9SC02742D-SI/ESI_xyz_files/bifur_IRC_Distances_MW_output/new_data/bifur_traj_D_Distances_MW_all_PCs.xyz]

13
bifur_IRC_Distances_MW_output/new_data/bifur_traj1_Distances point 1
C -0.79020 0.74384 -0.19983
 C 0.79931 0.70331 -0.28010
 C -0.04833 0.93924 -1.47362
 C -1.51736 -0.48912 0.19689
 C 1.50376 -0.56293 0.06332
 F -1.41514 1.85454 0.27599
 F 1.52575 1.77781 0.11612
 H -1.00735 -1.36720 -0.30769
 H 1.17582 -1.43302 -0.40492
 H -1.59112 -0.63401 1.26342
 H 1.40078 -0.69552 1.12610
 H -2.55131 -0.35767 -0.08249
 H 2.51538 -0.47929 -0.29318
13
bifur_IRC_Distances_MW_output/new_data/bifur_traj1_Distances point 2
C -0.78707 0.74433 -0.20002
 C 0.79617 0.70388 -0.28025
 C -0.04859 0.94027 -1.47686
 C -1.51461 -0.48970 0.19700
 C 1.50099 -0.56346 0.06339
 F -1.41102 1.85635 0.27720
 F 1.52200 1.77971 0.11753
 H -1.00113 -1.36878 -0.30869
 H 1.17154 -1.43451 -0.40599
 H -1.58997 -0.63338 1.26568
 H 1.39780 -0.69481 1.12829
 H -2.55102 -0.35910 -0.08327
 H 2.51490 -0.48079 -0.29401
13
bifur_IRC_Distances_MW_output/new_data/bifur_traj1_Distances point 3
C -0.78324 0.74464 -0.20013
 C 0.79233 0.70429 -0.28030
 C -0.04892 0.94084 -1.48079
 C -1.51190 -0.49029 0.19710
 C 1.49826 -0.56402 0.06344
 F -1.40545 1.85840 0.27883
 F 1.51686 1.78191 0.11941
 H -0.99472 -1.37069 -0.30995
 H 1.16733 -1.43634 -0.40731
 H -1.58964 -0.63255 1.26840
 H 1.39544 -0.69392 1.13092
 H -2.55089 -0.36024 -0.08441
 H 2.51452 -0.48202 -0.29521
13
bifur_IRC_Distances_MW_output/new_data/bifur_traj1_Distances point 4
C -0.77857 0.74480 -0.20013
 C 0.78764 0.70457 -0.28028
 C -0.04937 0.94098 -1.48554
 C -1.50914 -0.49091 0.19722
 C 1.49548 -0.56463 0.06345
 F -1.39822 1.86078 0.28096
 F 1.51020 1.78447 0.12175
 H -0.98768 -1.37300 -0.31147
 H 1.16326 -1.43862 -0.40894
 H -1.59035 -0.63147 1.27170
 H 1.39343 -0.69282 1.13405
 H -2.55091 -0.36112 -0.08591
 H 2.51423 -0.48305 -0.29686
13
bifur_IRC_Distances_MW_output/new_data/bifur_traj1_Distances point 5
C -0.77309 0.74484 -0.19998
 C 0.78216 0.70471 -0.28026
 C -0.05003 0.94074 -1.49103
 C -1.50630 -0.49151 0.19743
 C 1.49262 -0.56532 0.06335
 F -1.38935 1.86352 0.28369
 F 1.50214 1.78732 0.12438
 H -0.97949 -1.37563 -0.31322
 H 1.15977 -1.44135 -0.41093
 H -1.59251 -0.63015 1.27563
 H 1.39119 -0.69152 1.13759
 H -2.55111 -0.36171 -0.08765
 H 2.51400 -0.48395 -0.29900
13
bifur_IRC_Distances_MW_output/new_data/bifur_traj1_Distances point 6
C -0.76722 0.74483 -0.19966
 C 0.77629 0.70471 -0.28030
 C -0.05090 0.94025 -1.49683
 C -1.50353 -0.49205 0.19776
 C 1.48981 -0.56608 0.06311
 F -1.37956 1.86645 0.28690
 F 1.49346 1.79023 0.12694
 H -0.97016 -1.37835 -0.31503
 H 1.15745 -1.44438 -0.41318
 H -1.59624 -0.62868 1.27995
 H 1.38828 -0.69012 1.14122
 H -2.55146 -0.36203 -0.08938
 H 2.51379 -0.48477 -0.30150
13
bifur_IRC_Distances_MW_output/new_data/bifur_traj1_Distances point 7
C -0.76151 0.74479 -0.19924
 C 0.77058 0.70464 -0.28040
 C -0.05188 0.93965 -1.50240
 C -1.50096 -0.49250 0.19818
 C 1.48719 -0.56684 0.06277
 F -1.36986 1.86930 0.29019
 F 1.48500 1.79295 0.12923
 H -0.96056 -1.38092 -0.31673
 H 1.15613 -1.44739 -0.41545
 H -1.60082 -0.62723 1.28424
 H 1.38498 -0.68877 1.14462
 H -2.55190 -0.36215 -0.09095
 H 2.51361 -0.48552 -0.30407
13
bifur_IRC_Distances_MW_output/new_data/bifur_traj1_Distances point 8
C -0.75607 0.74474 -0.19883
 C 0.76514 0.70456 -0.28048
 C -0.05281 0.93906 -1.50765
 C -1.49856 -0.49292 0.19857
 C 1.48475 -0.56756 0.06245
 F -1.36060 1.87199 0.29330
 F 1.47694 1.79551 0.13139
 H -0.95148 -1.38336 -0.31834
 H 1.15492 -1.45024 -0.41759
 H -1.60526 -0.62586 1.28829
 H 1.38193 -0.68749 1.14782
 H -2.55237 -0.36222 -0.09243
 H 2.51348 -0.48620 -0.30650
13
bifur_IRC_Distances_MW_output/new_data/bifur_traj1_Distances point 9
C -0.75074 0.74467 -0.19854
 C 0.75981 0.70453 -0.28049
 C -0.05361 0.93852 -1.51275
 C -1.49621 -0.49338 0.19886
 C 1.48236 -0.56821 0.06224
 F -1.35165 1.87454 0.29612
 F 1.46899 1.79807 0.13369
 H -0.94333 -1.38578 -0.31994
 H 1.15289 -1.45291 -0.41957
 H -1.60881 -0.62456 1.29208
 H 1.37970 -0.68627 1.15101
 H -2.55284 -0.36239 -0.09399
 H 2.51343 -0.48682 -0.30873
13
bifur_IRC_Distances_MW_output/new_data/bifur_traj1_Distances point 10
C -0.74526 0.74457 -0.19843
 C 0.75432 0.70458 -0.28033
 C -0.05417 0.93804 -1.51797
 C -1.49373 -0.49396 0.19896
 C 1.47988 -0.56880 0.06223
 F -1.34269 1.87706 0.29858
 F 1.46068 1.80083 0.13642
 H -0.93644 -1.38836 -0.32166
 H 1.14905 -1.45546 -0.42138
 H -1.61079 -0.62330 1.29567
 H 1.37894 -0.68504 1.15444
 H -2.55331 -0.36278 -0.09582
 H 2.51353 -0.48737 -0.31072
13
bifur_IRC_Distances_MW_output/new_data/bifur_traj1_Distances point 11
C -0.73933 0.74440 -0.19866
 C 0.74836 0.70478 -0.27986
 C -0.05430 0.93760 -1.52359
 C -1.49099 -0.49478 0.19869
 C 1.47717 -0.56927 0.06260
 F -1.33341 1.87956 0.30050
 F 1.45143 1.80404 0.14006
 H -0.93179 -1.39133 -0.32367
 H 1.14178 -1.45786 -0.42294
 H -1.60995 -0.62207 1.29901
 H 1.38094 -0.68376 1.15845
 H -2.55378 -0.36355 -0.09826
 H 2.51387 -0.48777 -0.31232
13
bifur_IRC_Distances_MW_output/new_data/bifur_traj1_Distances point 12
C -0.73933 0.74440 -0.19866
 C 0.74836 0.70478 -0.27986
 C -0.05430 0.93761 -1.52359
 C -1.49099 -0.49478 0.19869
 C 1.47717 -0.56927 0.06260
 F -1.33341 1.87956 0.30050
 F 1.45143 1.80404 0.14006
 H -0.93179 -1.39133 -0.32367
 H 1.14177 -1.45786 -0.42294
 H -1.60995 -0.62207 1.29901
 H 1.38094 -0.68376 1.15845
 H -2.55378 -0.36355 -0.09826
 H 2.51387 -0.48777 -0.31232
13
bifur_IRC_Distances_MW_output/new_data/bifur_traj1_Distances point 13
C -0.73045 0.74362 -0.20032
 C 0.73939 0.70547 -0.27783
 C -0.05253 0.93678 -1.53205
 C -1.48711 -0.49669 0.19672
 C 1.47353 -0.56924 0.06471
 F -1.32083 1.88241 0.30049
 F 1.43599 1.80976 0.14848
 H -0.93738 -1.39656 -0.32739
 H 1.11880 -1.46009 -0.42376
 H -1.59711 -0.62067 1.30187
 H 1.39662 -0.68194 1.16578
 H -2.55435 -0.36573 -0.10405
 H 2.51543 -0.48712 -0.31265
13
bifur_IRC_Distances_MW_output/new_data/bifur_traj1_Distances point 14
C -0.72819 0.74309 -0.20133
 C 0.73707 0.70573 -0.27663
 C -0.05113 0.93626 -1.53425
 C -1.48644 -0.49748 0.19545
 C 1.47301 -0.56886 0.06598
 F -1.31805 1.88267 0.29918
 F 1.43109 1.81163 0.15212
 H -0.94526 -1.39829 -0.32873
 H 1.10751 -1.46003 -0.42327
 H -1.58865 -0.62048 1.30161
 H 1.40713 -0.68150 1.16833
 H -2.55446 -0.36658 -0.10663
 H 2.51637 -0.48616 -0.31182
13
bifur_IRC_Distances_MW_output/new_data/bifur_traj1_Distances point 15
C -0.72659 0.74245 -0.20243
 C 0.73542 0.70594 -0.27530
 C -0.04949 0.93558 -1.53583
 C -1.48627 -0.49822 0.19403
 C 1.47302 -0.56831 0.06738
 F -1.31632 1.88252 0.29737
 F 1.42690 1.81323 0.15572
 H -0.95541 -1.39980 -0.32998
 H 1.09596 -1.45958 -0.42249
 H -1.57927 -0.62044 1.30078
 H 1.41918 -0.68119 1.17062
 H -2.55453 -0.36731 -0.10924
 H 2.51741 -0.48486 -0.31064
13
bifur_IRC_Distances_MW_output/new_data/bifur_traj1_Distances point 16
C -0.72548 0.74168 -0.20364
 C 0.73425 0.70610 -0.27380
 C -0.04761 0.93471 -1.53697
 C -1.48654 -0.49896 0.19243
 C 1.47348 -0.56761 0.06894
 F -1.31534 1.88202 0.29509
 F 1.42310 1.81464 0.15944
 H -0.96785 -1.40117 -0.33120
 H 1.08385 -1.45880 -0.42144
 H -1.56886 -0.62052 1.29945
 H 1.43299 -0.68096 1.17280
 H -2.55458 -0.36793 -0.11197
 H 2.51857 -0.48321 -0.30914
13
bifur_IRC_Distances_MW_output/new_data/bifur_traj1_Distances point 17
C -0.72482 0.74078 -0.20495
 C 0.73352 0.70622 -0.27214
 C -0.04547 0.93365 -1.53770
 C -1.48722 -0.49968 0.19065
 C 1.47439 -0.56676 0.07064
 F -1.31504 1.88119 0.29236
 F 1.41962 1.81590 0.16331
 H -0.98254 -1.40245 -0.33243
 H 1.07112 -1.45770 -0.42015
 H -1.55740 -0.62070 1.29767
 H 1.44858 -0.68080 1.17490
 H -2.55458 -0.36845 -0.11484
 H 2.51985 -0.48120 -0.30733
13
bifur_IRC_Distances_MW_output/new_data/bifur_traj1_Distances point 18
C -0.72460 0.73978 -0.20635
 C 0.73324 0.70628 -0.27035
 C -0.04313 0.93244 -1.53802
 C -1.48828 -0.50039 0.18873
 C 1.47568 -0.56577 0.07247
 F -1.31544 1.88006 0.28924
 F 1.41656 1.81699 0.16724
 H -0.99910 -1.40361 -0.33364
 H 1.05805 -1.45632 -0.41866
 H -1.54516 -0.62097 1.29550
 H 1.46553 -0.68072 1.17690
 H -2.55455 -0.36887 -0.11779
 H 2.52121 -0.47890 -0.30527
13
bifur_IRC_Distances_MW_output/new_data/bifur_traj1_Distances point 19
C -0.71060 0.77986 0.03393
 C 0.74539 0.74098 -0.06479
 C 0.11692 1.38664 1.13911
 C -1.49119 -0.50561 0.16001
 C 1.46982 -0.58621 -0.05203
 F -1.37672 1.70467 -0.73694
 F 1.34975 1.63211 -0.92075
 H -0.94441 -1.19577 0.89269
 H 1.11390 -1.25598 0.75112
 H -1.65773 -0.98291 -0.83228
 H 1.35182 -1.05981 -1.04952
 H -2.51639 -0.25917 0.52614
 H 2.54945 -0.39881 0.15331
13
bifur_IRC_Distances_MW_output/new_data/bifur_traj1_Distances point 20
C -0.71159 0.77895 0.03321
 C 0.74550 0.74088 -0.06373
 C 0.11435 1.38521 1.13948
 C -1.49266 -0.50645 0.15673
 C 1.47180 -0.58493 -0.04908
 F -1.37630 1.70373 -0.73768
 F 1.34978 1.63258 -0.91898
 H -0.96418 -1.19658 0.89232
 H 1.09948 -1.25412 0.75421
 H -1.64155 -0.98355 -0.83723
 H 1.37295 -1.05972 -1.04820
 H -2.51767 -0.26018 0.51964
 H 2.55011 -0.39580 0.15932
13
bifur_IRC_Distances_MW_output/new_data/bifur_traj1_Distances point 21
C -0.71279 0.77815 0.03251
 C 0.74587 0.74082 -0.06282
 C 0.11194 1.38400 1.13941
 C -1.49404 -0.50722 0.15370
 C 1.47366 -0.58373 -0.04627
 F -1.37645 1.70274 -0.73828
 F 1.35035 1.63287 -0.91734
 H -0.98272 -1.19720 0.89189
 H 1.08612 -1.25225 0.75700
 H -1.62621 -0.98422 -0.84156
 H 1.39243 -1.05970 -1.04660
 H -2.51879 -0.26120 0.51349
 H 2.55063 -0.39307 0.16486
13
bifur_IRC_Distances_MW_output/new_data/bifur_traj1_Distances point 22
C -0.71410 0.77752 0.03185
 C 0.74644 0.74084 -0.06208
 C 0.10978 1.38313 1.13897
 C -1.49519 -0.50791 0.15101
 C 1.47523 -0.58264 -0.04370
 F -1.37708 1.70178 -0.73874
 F 1.35136 1.63302 -0.91591
 H -0.99927 -1.19762 0.89144
 H 1.07403 -1.25043 0.75949
 H -1.61206 -0.98491 -0.84521
 H 1.40955 -1.05976 -1.04485
 H -2.51970 -0.26226 0.50792
 H 2.55101 -0.39076 0.16980
13
bifur_IRC_Distances_MW_output/new_data/bifur_traj1_Distances point 23
C -0.71410 0.77752 0.03185
 C 0.74644 0.74084 -0.06208
 C 0.10978 1.38313 1.13897
 C -1.49519 -0.50791 0.15101
 C 1.47523 -0.58264 -0.04370
 F -1.37708 1.70178 -0.73874
 F 1.35136 1.63302 -0.91591
 H -0.99927 -1.19762 0.89144
 H 1.07402 -1.25043 0.75950
 H -1.61205 -0.98491 -0.84521
 H 1.40955 -1.05976 -1.04485
 H -2.51970 -0.26226 0.50792
 H 2.55101 -0.39076 0.16980
13
bifur_IRC_Distances_MW_output/new_data/bifur_traj1_Distances point 24
C -0.72945 0.73525 -0.21393
 C 0.73777 0.70709 -0.26154
 C -0.03063 0.92800 -1.53414
 C -1.49489 -0.50360 0.17894
 C 1.48349 -0.56029 0.08182
 F -1.32812 1.87183 0.27011
 F 1.41102 1.81984 0.18432
 H -1.08843 -1.40713 -0.33884
 H 0.99357 -1.44673 -0.40999
 H -1.47828 -0.62352 1.28159
 H 1.54985 -0.68136 1.18440
 H -2.55311 -0.37168 -0.13037
 H 2.52721 -0.46768 -0.29238
13
bifur_IRC_Distances_MW_output/new_data/bifur_traj1_Distances point 25
C -0.73096 0.73520 -0.21488
 C 0.73925 0.70754 -0.26088
 C -0.02931 0.92857 -1.53283
 C -1.49505 -0.50396 0.17803
 C 1.48375 -0.55978 0.08277
 F -1.33177 1.87074 0.26755
 F 1.41284 1.81978 0.18532
 H -1.09658 -1.40703 -0.33906
 H 0.98660 -1.44531 -0.40887
 H -1.46989 -0.62407 1.27972
 H 1.55624 -0.68169 1.18460
 H -2.55257 -0.37267 -0.13096
 H 2.52746 -0.46731 -0.29051
13
bifur_IRC_Distances_MW_output/new_data/bifur_traj1_Distances point 26
C -0.73311 0.73552 -0.21569
 C 0.74138 0.70817 -0.26064
 C -0.02836 0.92990 -1.53091
 C -1.49482 -0.50420 0.17749
 C 1.48358 -0.55946 0.08340
 F -1.33673 1.86966 0.26516
 F 1.41654 1.81930 0.18524
 H -1.10159 -1.40641 -0.33881
 H 0.98170 -1.44382 -0.40776
 H -1.46272 -0.62477 1.27784
 H 1.55867 -0.68221 1.18401
 H -2.55186 -0.37396 -0.13066
 H 2.52732 -0.46771 -0.28868
13
bifur_IRC_Distances_MW_output/new_data/bifur_traj1_Distances point 27
C -0.73576 0.73619 -0.21620
 C 0.74403 0.70885 -0.26090
 C -0.02797 0.93176 -1.52850
 C -1.49434 -0.50425 0.17744
 C 1.48309 -0.55937 0.08357
 F -1.34245 1.86871 0.26332
 F 1.42186 1.81837 0.18393
 H -1.10255 -1.40526 -0.33800
 H 0.98018 -1.44245 -0.40679
 H -1.45824 -0.62555 1.27616
 H 1.55646 -0.68290 1.18254
 H -2.55109 -0.37528 -0.12939
 H 2.52679 -0.46884 -0.28718
13
bifur_IRC_Distances_MW_output/new_data/bifur_traj1_Distances point 28
C -0.73835 0.73694 -0.21643
 C 0.74663 0.70944 -0.26141
 C -0.02797 0.93361 -1.52612
 C -1.49387 -0.50415 0.17770
 C 1.48258 -0.55942 0.08343
 F -1.34779 1.86794 0.26209
 F 1.42736 1.81728 0.18206
 H -1.10112 -1.40395 -0.33697
 H 0.98104 -1.44133 -0.40604
 H -1.45615 -0.62626 1.27481
 H 1.55194 -0.68360 1.18072
 H -2.55043 -0.37635 -0.12774
 H 2.52613 -0.47016 -0.28610
13
bifur_IRC_Distances_MW_output/new_data/bifur_traj1_Distances point 29
C -0.74080 0.73768 -0.21651
 C 0.74910 0.70995 -0.26201
 C -0.02816 0.93534 -1.52384
 C -1.49347 -0.50398 0.17809
 C 1.48213 -0.55953 0.08314
 F -1.35268 1.86729 0.26121
 F 1.43268 1.81613 0.18000
 H -1.09866 -1.40260 -0.33588
 H 0.98313 -1.44038 -0.40542
 H -1.45539 -0.62690 1.27368
 H 1.54654 -0.68426 1.17881
 H -2.54985 -0.37722 -0.12598
 H 2.52544 -0.47149 -0.28530
13
bifur_IRC_Distances_MW_output/new_data/bifur_traj1_Distances point 30
C -0.74313 0.73839 -0.21648
 C 0.75145 0.71037 -0.26267
 C -0.02847 0.93693 -1.52166
 C -1.49316 -0.50377 0.17856
 C 1.48175 -0.55967 0.08277
 F -1.35719 1.86671 0.26059
 F 1.43778 1.81496 0.17785
 H -1.09563 -1.40126 -0.33477
 H 0.98600 -1.43956 -0.40490
 H -1.45556 -0.62749 1.27270
 H 1.54075 -0.68489 1.17688
 H -2.54935 -0.37793 -0.12419
 H 2.52476 -0.47278 -0.28468
13
bifur_IRC_Distances_MW_output/new_data/bifur_traj1_Distances point 31
C -0.74530 0.73904 -0.21636
 C 0.75365 0.71071 -0.26333
 C -0.02887 0.93834 -1.51961
 C -1.49295 -0.50351 0.17908
 C 1.48147 -0.55983 0.08233
 F -1.36126 1.86620 0.26018
 F 1.44255 1.81380 0.17568
 H -1.09229 -1.39995 -0.33366
 H 0.98948 -1.43887 -0.40448
 H -1.45649 -0.62802 1.27187
 H 1.53485 -0.68548 1.17497
 H -2.54894 -0.37846 -0.12242
 H 2.52412 -0.47398 -0.28424
13
bifur_IRC_Distances_MW_output/new_data/bifur_traj1_Distances point 32
C -0.74721 0.73960 -0.21616
 C 0.75558 0.71094 -0.26397
 C -0.02933 0.93948 -1.51779
 C -1.49288 -0.50323 0.17961
 C 1.48133 -0.55999 0.08185
 F -1.36467 1.86578 0.26001
 F 1.44673 1.81270 0.17363
 H -1.08891 -1.39875 -0.33263
 H 0.99338 -1.43833 -0.40417
 H -1.45815 -0.62846 1.27122
 H 1.52922 -0.68599 1.17318
 H -2.54863 -0.37877 -0.12079
 H 2.52354 -0.47499 -0.28399
13
bifur_IRC_Distances_MW_output/new_data/bifur_traj1_Distances point 33
C -0.74872 0.74000 -0.21588
 C 0.75711 0.71103 -0.26453
 C -0.02981 0.94021 -1.51634
 C -1.49300 -0.50293 0.18012
 C 1.48139 -0.56014 0.08137
 F -1.36713 1.86546 0.26010
 F 1.44998 1.81174 0.17185
 H -1.08581 -1.39774 -0.33176
 H 0.99750 -1.43798 -0.40400
 H -1.46050 -0.62877 1.27079
 H 1.52437 -0.68639 1.17165
 H -2.54847 -0.37878 -0.11942
 H 2.52309 -0.47570 -0.28397
13
bifur_IRC_Distances_MW_output/new_data/bifur_traj1_Distances point 34
C -0.74872 0.74000 -0.21588
 C 0.75711 0.71103 -0.26453
 C -0.02981 0.94021 -1.51634
 C -1.49300 -0.50293 0.18012
 C 1.48139 -0.56014 0.08137
 F -1.36713 1.86546 0.26010
 F 1.44998 1.81174 0.17185
 H -1.08581 -1.39774 -0.33176
 H 0.99750 -1.43798 -0.40400
 H -1.46050 -0.62877 1.27079
 H 1.52437 -0.68639 1.17165
 H -2.54847 -0.37878 -0.11942
 H 2.52309 -0.47570 -0.28397
13
bifur_IRC_Distances_MW_output/new_data/bifur_traj1_Distances point 35
C -0.75010 0.74013 -0.21513
 C 0.75852 0.71065 -0.26519
 C -0.03074 0.94002 -1.51497
 C -1.49397 -0.50234 0.18092
 C 1.48226 -0.56033 0.08051
 F -1.36836 1.86521 0.26109
 F 1.45259 1.81047 0.16969
 H -1.08162 -1.39659 -0.33071
 H 1.00560 -1.43799 -0.40413
 H -1.46694 -0.62888 1.27075
 H 1.51868 -0.68671 1.16978
 H -2.54866 -0.37776 -0.11790
 H 2.52273 -0.47587 -0.28472
13
bifur_IRC_Distances_MW_output/new_data/bifur_traj1_Distances point 36
C -0.74993 0.73983 -0.21472
 C 0.75837 0.71020 -0.26523
 C -0.03111 0.93909 -1.51509
 C -1.49481 -0.50208 0.18114
 C 1.48308 -0.56033 0.08020
 F -1.36712 1.86525 0.26187
 F 1.45183 1.81023 0.16947
 H -1.08104 -1.39651 -0.33060
 H 1.00901 -1.43832 -0.40439
 H -1.47054 -0.62869 1.27109
 H 1.51839 -0.68662 1.16954
 H -2.54900 -0.37677 -0.11785
 H 2.52286 -0.47526 -0.28541
13
bifur_IRC_Distances_MW_output/new_data/bifur_traj1_Distances point 37
C -0.74927 0.73931 -0.21435
 C 0.75772 0.70963 -0.26506
 C -0.03133 0.93770 -1.51568
 C -1.49583 -0.50188 0.18120
 C 1.48409 -0.56027 0.08002
 F -1.36489 1.86536 0.26268
 F 1.44985 1.81026 0.16985
 H -1.08179 -1.39675 -0.33078
 H 1.01151 -1.43877 -0.40472
 H -1.47382 -0.62837 1.27156
 H 1.52003 -0.68640 1.16976
 H -2.54946 -0.37558 -0.11830
 H 2.52319 -0.47424 -0.28619
13
bifur_IRC_Distances_MW_output/new_data/bifur_traj1_Distances point 38
C -0.74820 0.73860 -0.21408
 C 0.75664 0.70899 -0.26464
 C -0.03134 0.93594 -1.51668
 C -1.49697 -0.50176 0.18103
 C 1.48527 -0.56010 0.08004
 F -1.36189 1.86548 0.26337
 F 1.44675 1.81058 0.17091
 H -1.08427 -1.39732 -0.33125
 H 1.01260 -1.43927 -0.40505
 H -1.47620 -0.62796 1.27207
 H 1.52389 -0.68606 1.17048
 H -2.55000 -0.37428 -0.11927
 H 2.52372 -0.47283 -0.28694
13
bifur_IRC_Distances_MW_output/new_data/bifur_traj1_Distances point 39
C -0.74674 0.73767 -0.21402
 C 0.75517 0.70832 -0.26390
 C -0.03101 0.93383 -1.51804
 C -1.49825 -0.50178 0.18057
 C 1.48661 -0.55980 0.08034
 F -1.35829 1.86555 0.26373
 F 1.44254 1.81122 0.17279
 H -1.08918 -1.39825 -0.33207
 H 1.01153 -1.43972 -0.40530
 H -1.47695 -0.62749 1.27249
 H 1.53064 -0.68560 1.17178
 H -2.55058 -0.37297 -0.12086
 H 2.52451 -0.47097 -0.28752
13
bifur_IRC_Distances_MW_output/new_data/bifur_traj1_Distances point 40
C -0.74492 0.73644 -0.21429
 C 0.75333 0.70764 -0.26267
 C -0.03011 0.93132 -1.51976
 C -1.49972 -0.50199 0.17960
 C 1.48820 -0.55927 0.08111
 F -1.35424 1.86545 0.26342
 F 1.43702 1.81227 0.17583
 H -1.09810 -1.39964 -0.33337
 H 1.00699 -1.43998 -0.40534
 H -1.47475 -0.62699 1.27262
 H 1.54184 -0.68503 1.17386
 H -2.55119 -0.37174 -0.12333
 H 2.52564 -0.46850 -0.28770
13
bifur_IRC_Distances_MW_output/new_data/bifur_traj1_Distances point 41
C -0.74293 0.73482 -0.21514
 C 0.75129 0.70700 -0.26072
 C -0.02826 0.92835 -1.52165
 C -1.50154 -0.50251 0.17787
 C 1.49024 -0.55834 0.08263
 F -1.35024 1.86494 0.26183
 F 1.43017 1.81380 0.18050
 H -1.11356 -1.40160 -0.33534
 H 0.99704 -1.43975 -0.40495
 H -1.46754 -0.62654 1.27207
 H 1.55981 -0.68435 1.17696
 H -2.55175 -0.37070 -0.12699
 H 2.52728 -0.46512 -0.28706
13
bifur_IRC_Distances_MW_output/new_data/bifur_traj1_Distances point 42
C -0.74141 0.73305 -0.21648
 C 0.74970 0.70651 -0.25832
 C -0.02570 0.92539 -1.52312
 C -1.50356 -0.50324 0.17560
 C 1.49254 -0.55712 0.08468
 F -1.34747 1.86391 0.25899
 F 1.42352 1.81543 0.18597
 H -1.13380 -1.40369 -0.33763
 H 0.98325 -1.43890 -0.40411
 H -1.45612 -0.62628 1.27072
 H 1.58202 -0.68373 1.18048
 H -2.55211 -0.37002 -0.13122
 H 2.52914 -0.46130 -0.28557
13
bifur_IRC_Distances_MW_output/new_data/bifur_traj1_Distances point 43
C -0.74043 0.73132 -0.21795
 C 0.74865 0.70610 -0.25587
 C -0.02294 0.92262 -1.52407
 C -1.50565 -0.50398 0.17322
 C 1.49492 -0.55580 0.08685
 F -1.34579 1.86261 0.25563
 F 1.41771 1.81687 0.19135
 H -1.15525 -1.40564 -0.33991
 H 0.96873 -1.43773 -0.40311
 H -1.44340 -0.62615 1.26900
 H 1.60481 -0.68321 1.18390
 H -2.55233 -0.36952 -0.13535
 H 2.53097 -0.45750 -0.28369
13
bifur_IRC_Distances_MW_output/new_data/bifur_traj1_Distances point 44
C -0.73975 0.72955 -0.21948
 C 0.74790 0.70568 -0.25337
 C -0.02007 0.91983 -1.52472
 C -1.50792 -0.50471 0.17077
 C 1.49749 -0.55442 0.08908
 F -1.34461 1.86113 0.25201
 F 1.41226 1.81819 0.19671
 H -1.17767 -1.40753 -0.34225
 H 0.95402 -1.43640 -0.40206
 H -1.43018 -0.62606 1.26711
 H 1.62822 -0.68271 1.18732
 H -2.55250 -0.36899 -0.13948
 H 2.53281 -0.45356 -0.28165
13
bifur_IRC_Distances_MW_output/new_data/bifur_traj1_Distances point 45
C -0.73975 0.72955 -0.21948
 C 0.74790 0.70568 -0.25337
 C -0.02007 0.91983 -1.52472
 C -1.50792 -0.50471 0.17077
 C 1.49749 -0.55442 0.08908
 F -1.34460 1.86113 0.25201
 F 1.41226 1.81819 0.19672
 H -1.17767 -1.40753 -0.34225
 H 0.95402 -1.43640 -0.40206
 H -1.43018 -0.62606 1.26711
 H 1.62823 -0.68271 1.18732
 H -2.55250 -0.36899 -0.13948
 H 2.53281 -0.45356 -0.28165
13
bifur_IRC_Distances_MW_output/new_data/bifur_traj1_Distances point 46
C -0.73892 0.72573 -0.22253
 C 0.74694 0.70461 -0.24813
 C -0.01413 0.91362 -1.52545
 C -1.51330 -0.50609 0.16572
 C 1.50348 -0.55143 0.09364
 F -1.34270 1.85773 0.24435
 F 1.40153 1.82049 0.20754
 H -1.22530 -1.41124 -0.34717
 H 0.92503 -1.43347 -0.40005
 H -1.40364 -0.62587 1.26313
 H 1.67725 -0.68168 1.19430
 H -2.55286 -0.36742 -0.14789
 H 2.53661 -0.44498 -0.27745
13
bifur_IRC_Distances_MW_output/new_data/bifur_traj1_Distances point 47
C -0.73875 0.72375 -0.22389
 C 0.74671 0.70392 -0.24558
 C -0.01131 0.91028 -1.52554
 C -1.51635 -0.50664 0.16331
 C 1.50682 -0.54993 0.09577
 F -1.34180 1.85595 0.24069
 F 1.39645 1.82138 0.21263
 H -1.24881 -1.41295 -0.34957
 H 0.91223 -1.43203 -0.39918
 H -1.39176 -0.62575 1.26123
 H 1.70119 -0.68117 1.19761
 H -2.55310 -0.36628 -0.15190
 H 2.53847 -0.44052 -0.27556
13
bifur_IRC_Distances_MW_output/new_data/bifur_traj1_Distances point 48
C -0.73873 0.72182 -0.22505
 C 0.74665 0.70314 -0.24322
 C -0.00877 0.90689 -1.52548
 C -1.51952 -0.50706 0.16114
 C 1.51025 -0.54851 0.09766
 F -1.34089 1.85421 0.23739
 F 1.39179 1.82203 0.21722
 H -1.27076 -1.41446 -0.35178
 H 0.90147 -1.43071 -0.39846
 H -1.38171 -0.62560 1.25951
 H 1.72341 -0.68068 1.20059
 H -2.55341 -0.36490 -0.15556
 H 2.54022 -0.43617 -0.27396
13
bifur_IRC_Distances_MW_output/new_data/bifur_traj1_Distances point 49
C -0.73883 0.71998 -0.22596
 C 0.74671 0.70229 -0.24109
 C -0.00657 0.90354 -1.52528
 C -1.52273 -0.50735 0.15925
 C 1.51368 -0.54720 0.09926
 F -1.33994 1.85259 0.23456
 F 1.38759 1.82246 0.22123
 H -1.29061 -1.41575 -0.35372
 H 0.89297 -1.42954 -0.39789
 H -1.37372 -0.62543 1.25799
 H 1.74339 -0.68024 1.20315
 H -2.55377 -0.36332 -0.15879
 H 2.54182 -0.43203 -0.27271
13
bifur_IRC_Distances_MW_output/new_data/bifur_traj1_Distances point 50
C -0.73903 0.71826 -0.22664
 C 0.74688 0.70139 -0.23923
 C -0.00474 0.90029 -1.52498
 C -1.52590 -0.50750 0.15766
 C 1.51703 -0.54603 0.10056
 F -1.33894 1.85110 0.23222
 F 1.38390 1.82267 0.22462
 H -1.30808 -1.41679 -0.35536
 H 0.88672 -1.42854 -0.39744
 H -1.36780 -0.62526 1.25670
 H 1.76089 -0.67985 1.20526
 H -2.55420 -0.36159 -0.16156
 H 2.54326 -0.42816 -0.27182
13
bifur_IRC_Distances_MW_output/new_data/bifur_traj1_Distances point 51
C -0.73928 0.71669 -0.22709
 C 0.74713 0.70047 -0.23763
 C -0.00327 0.89722 -1.52462
 C -1.52895 -0.50753 0.15636
 C 1.52024 -0.54502 0.10158
 F -1.33793 1.84976 0.23037
 F 1.38071 1.82270 0.22741
 H -1.32309 -1.41760 -0.35669
 H 0.88254 -1.42770 -0.39709
 H -1.36380 -0.62507 1.25561
 H 1.77584 -0.67952 1.20693
 H -2.55466 -0.35977 -0.16389
 H 2.54454 -0.42463 -0.27124
13
bifur_IRC_Distances_MW_output/new_data/bifur_traj1_Distances point 52
C -0.73960 0.71528 -0.22736
 C 0.74745 0.69957 -0.23630
 C -0.00213 0.89437 -1.52420
 C -1.53183 -0.50747 0.15534
 C 1.52323 -0.54415 0.10234
 F -1.33695 1.84859 0.22895
 F 1.37804 1.82258 0.22964
 H -1.33569 -1.41820 -0.35772
 H 0.88016 -1.42702 -0.39683
 H -1.36146 -0.62490 1.25470
 H 1.78830 -0.67925 1.20817
 H -2.55515 -0.35794 -0.16578
 H 2.54564 -0.42147 -0.27095
13
bifur_IRC_Distances_MW_output/new_data/bifur_traj1_Distances point 53
C -0.74000 0.71406 -0.22747
 C 0.74785 0.69871 -0.23523
 C -0.00128 0.89182 -1.52371
 C -1.53448 -0.50733 0.15457
 C 1.52597 -0.54342 0.10287
 F -1.33613 1.84756 0.22790
 F 1.37595 1.82233 0.23132
 H -1.34601 -1.41858 -0.35845
 H 0.87926 -1.42645 -0.39662
 H -1.36044 -0.62476 1.25393
 H 1.79838 -0.67905 1.20899
 H -2.55564 -0.35616 -0.16724
 H 2.54658 -0.41872 -0.27086
13
bifur_IRC_Distances_MW_output/new_data/bifur_traj1_Distances point 54
C -0.74056 0.71304 -0.22747
 C 0.74841 0.69793 -0.23439
 C -0.00069 0.88962 -1.52310
 C -1.53686 -0.50713 0.15402
 C 1.52841 -0.54282 0.10320
 F -1.33564 1.84664 0.22710
 F 1.37459 1.82194 0.23248
 H -1.35421 -1.41873 -0.35888
 H 0.87959 -1.42595 -0.39641
 H -1.36043 -0.62467 1.25323
 H 1.80613 -0.67896 1.20938
 H -2.55609 -0.35451 -0.16827
 H 2.54733 -0.41641 -0.27089
13
bifur_IRC_Distances_MW_output/new_data/bifur_traj1_Distances point 55
C -0.74144 0.71226 -0.22740
 C 0.74930 0.69728 -0.23383
 C -0.00034 0.88793 -1.52219
 C -1.53894 -0.50686 0.15372
 C 1.53052 -0.54236 0.10332
 F -1.33586 1.84576 0.22646
 F 1.37433 1.82135 0.23301
 H -1.36023 -1.41855 -0.35893
 H 0.88114 -1.42542 -0.39615
 H -1.36119 -0.62468 1.25249
 H 1.81131 -0.67901 1.20920
 H -2.55646 -0.35307 -0.16874
 H 2.54786 -0.41463 -0.27096
13
bifur_IRC_Distances_MW_output/new_data/bifur_traj1_Distances point 56
C -0.74144 0.71226 -0.22740
 C 0.74930 0.69728 -0.23383
 C -0.00034 0.88793 -1.52219
 C -1.53894 -0.50686 0.15372
 C 1.53052 -0.54236 0.10332
 F -1.33586 1.84576 0.22647
 F 1.37433 1.82135 0.23301
 H -1.36023 -1.41855 -0.35893
 H 0.88114 -1.42542 -0.39615
 H -1.36119 -0.62468 1.25249
 H 1.81131 -0.67901 1.20920
 H -2.55646 -0.35307 -0.16874
 H 2.54786 -0.41463 -0.27096
13
bifur_IRC_Distances_MW_output/new_data/bifur_traj1_Distances point 57
C -0.74482 0.71191 -0.22707
 C 0.75274 0.69672 -0.23385
 C -0.00057 0.88703 -1.51897
 C -1.54153 -0.50614 0.15405
 C 1.53306 -0.54200 0.10282
 F -1.34015 1.84410 0.22546
 F 1.37906 1.81933 0.23138
 H -1.36336 -1.41678 -0.35747
 H 0.88818 -1.42407 -0.39522
 H -1.36462 -0.62525 1.25062
 H 1.81077 -0.67982 1.20639
 H -2.55667 -0.35148 -0.16723
 H 2.54792 -0.41356 -0.27090
13
bifur_IRC_Distances_MW_output/new_data/bifur_traj1_Distances point 58
C -0.74704 0.71229 -0.22685
 C 0.75498 0.69680 -0.23438
 C -0.00108 0.88777 -1.51691
 C -1.54195 -0.50574 0.15461
 C 1.53341 -0.54209 0.10226
 F -1.34376 1.84342 0.22514
 F 1.38350 1.81805 0.22944
 H -1.36072 -1.41535 -0.35612
 H 0.89305 -1.42334 -0.39464
 H -1.36698 -0.62574 1.24962
 H 1.80562 -0.68049 1.20406
 H -2.55654 -0.35136 -0.16547
 H 2.54750 -0.41422 -0.27077
13
bifur_IRC_Distances_MW_output/new_data/bifur_traj1_Distances point 59
C -0.74946 0.71294 -0.22660
 C 0.75743 0.69705 -0.23515
 C -0.00177 0.88908 -1.51467
 C -1.54195 -0.50533 0.15536
 C 1.53331 -0.54231 0.10156
 F -1.34799 1.84283 0.22493
 F 1.38885 1.81668 0.22699
 H -1.35610 -1.41370 -0.35450
 H 0.89847 -1.42261 -0.39402
 H -1.36960 -0.62633 1.24861
 H 1.79823 -0.68128 1.20133
 H -2.55628 -0.35158 -0.16326
 H 2.54687 -0.41544 -0.27058
13
bifur_IRC_Distances_MW_output/new_data/bifur_traj1_Distances point 60
C -0.75205 0.71383 -0.22635
 C 0.76006 0.69748 -0.23614
 C -0.00259 0.89092 -1.51227
 C -1.54153 -0.50492 0.15625
 C 1.53278 -0.54265 0.10078
 F -1.35282 1.84230 0.22476
 F 1.39500 1.81523 0.22410
 H -1.34983 -1.41186 -0.35267
 H 0.90415 -1.42186 -0.39335
 H -1.37225 -0.62700 1.24759
 H 1.78895 -0.68216 1.19830
 H -2.55591 -0.35214 -0.16068
 H 2.54605 -0.41718 -0.27031
13
bifur_IRC_Distances_MW_output/new_data/bifur_traj1_Distances point 61
C -0.75470 0.71493 -0.22612
 C 0.76273 0.69808 -0.23728
 C -0.00349 0.89323 -1.50983
 C -1.54070 -0.50454 0.15722
 C 1.53183 -0.54307 0.09994
 F -1.35804 1.84188 0.22463
 F 1.40166 1.81378 0.22093
 H -1.34225 -1.40994 -0.35075
 H 0.90973 -1.42112 -0.39268
 H -1.37469 -0.62773 1.24659
 H 1.77826 -0.68309 1.19513
 H -2.55543 -0.35304 -0.15784
 H 2.54508 -0.41936 -0.26995
13
bifur_IRC_Distances_MW_output/new_data/bifur_traj1_Distances point 62
C -0.75724 0.71618 -0.22590
 C 0.76530 0.69879 -0.23853
 C -0.00446 0.89587 -1.50749
 C -1.53951 -0.50421 0.15826
 C 1.53051 -0.54358 0.09908
 F -1.36329 1.84160 0.22461
 F 1.40846 1.81241 0.21760
 H -1.33355 -1.40802 -0.34880
 H 0.91512 -1.42045 -0.39206
 H -1.37702 -0.62847 1.24571
 H 1.76655 -0.68402 1.19197
 H -2.55487 -0.35421 -0.15489
 H 2.54400 -0.42188 -0.26956
13
bifur_IRC_Distances_MW_output/new_data/bifur_traj1_Distances point 63
C -0.75954 0.71754 -0.22566
 C 0.76763 0.69957 -0.23989
 C -0.00551 0.89872 -1.50536
 C -1.53801 -0.50392 0.15935
 C 1.52888 -0.54417 0.09819
 F -1.36830 1.84151 0.22479
 F 1.41512 1.81115 0.21418
 H -1.32381 -1.40616 -0.34687
 H 0.92041 -1.41993 -0.39154
 H -1.37948 -0.62918 1.24503
 H 1.75404 -0.68490 1.18892
 H -2.55428 -0.35556 -0.15191
 H 2.54285 -0.42465 -0.26922
13
bifur_IRC_Distances_MW_output/new_data/bifur_traj1_Distances point 64
C -0.76155 0.71896 -0.22538
 C 0.76966 0.70040 -0.24130
 C -0.00661 0.90166 -1.50351
 C -1.53628 -0.50366 0.16048
 C 1.52701 -0.54483 0.09728
 F -1.37286 1.84161 0.22519
 F 1.42142 1.81002 0.21077
 H -1.31328 -1.40443 -0.34503
 H 0.92558 -1.41958 -0.39113
 H -1.38212 -0.62983 1.24457
 H 1.74106 -0.68572 1.18604
 H -2.55369 -0.35702 -0.14899
 H 2.54166 -0.42758 -0.26898
13
bifur_IRC_Distances_MW_output/new_data/bifur_traj1_Distances point 65
C -0.76323 0.72039 -0.22510
 C 0.77137 0.70125 -0.24271
 C -0.00771 0.90464 -1.50197
 C -1.53435 -0.50345 0.16159
 C 1.52495 -0.54552 0.09639
 F -1.37696 1.84187 0.22573
 F 1.42723 1.80907 0.20749
 H -1.30240 -1.40286 -0.34333
 H 0.93029 -1.41938 -0.39084
 H -1.38463 -0.63042 1.24432
 H 1.72809 -0.68645 1.18343
 H -2.55309 -0.35857 -0.14621
 H 2.54046 -0.43057 -0.26879
13
bifur_IRC_Distances_MW_output/new_data/bifur_traj1_Distances point 66
C -0.76460 0.72184 -0.22490
 C 0.77276 0.70215 -0.24407
 C -0.00873 0.90767 -1.50071
 C -1.53222 -0.50334 0.16262
 C 1.52269 -0.54621 0.09561
 F -1.38069 1.84225 0.22626
 F 1.43254 1.80833 0.20446
 H -1.29171 -1.40151 -0.34183
 H 0.93400 -1.41927 -0.39064
 H -1.38649 -0.63095 1.24423
 H 1.71563 -0.68708 1.18119
 H -2.55246 -0.36028 -0.14365
 H 2.53927 -0.43360 -0.26856
13
bifur_IRC_Distances_MW_output/new_data/bifur_traj1_Distances point 67
C -0.76460 0.72184 -0.22490
 C 0.77276 0.70215 -0.24407
 C -0.00873 0.90767 -1.50071
 C -1.53222 -0.50334 0.16262
 C 1.52269 -0.54621 0.09561
 F -1.38069 1.84225 0.22626
 F 1.43254 1.80833 0.20446
 H -1.29171 -1.40151 -0.34183
 H 0.93400 -1.41927 -0.39064
 H -1.38649 -0.63095 1.24423
 H 1.71563 -0.68708 1.18119
 H -2.55246 -0.36028 -0.14365
 H 2.53927 -0.43360 -0.26856
13
bifur_IRC_Distances_MW_output/new_data/bifur_traj1_Distances point 68
C -0.76661 0.72477 -0.22505
 C 0.77478 0.70433 -0.24642
 C -0.01010 0.91420 -1.49892
 C -1.52707 -0.50354 0.16414
 C 1.51735 -0.54749 0.09465
 F -1.38785 1.84318 0.22651
 F 1.44192 1.80763 0.19964
 H -1.27286 -1.39955 -0.33968
 H 0.93569 -1.41900 -0.39026
 H -1.38531 -0.63196 1.24414
 H 1.69397 -0.68812 1.17810
 H -2.55091 -0.36466 -0.13941
 H 2.53698 -0.43981 -0.26743
13
bifur_IRC_Distances_MW_output/new_data/bifur_traj1_Distances point 69
C -0.76742 0.72634 -0.22561
 C 0.77558 0.70578 -0.24733
 C -0.01023 0.91800 -1.49823
 C -1.52385 -0.50396 0.16449
 C 1.51409 -0.54803 0.09465
 F -1.39194 1.84360 0.22573
 F 1.44635 1.80775 0.19803
 H -1.26565 -1.39897 -0.33910
 H 0.93204 -1.41861 -0.38993
 H -1.38049 -0.63253 1.24391
 H 1.68550 -0.68857 1.17736
 H -2.54984 -0.36769 -0.13780
 H 2.53587 -0.44311 -0.26617
13
bifur_IRC_Distances_MW_output/new_data/bifur_traj1_Distances point 70
C -0.76831 0.72800 -0.22669
 C 0.77645 0.70759 -0.24797
 C -0.00980 0.92237 -1.49747
 C -1.52009 -0.50468 0.16444
 C 1.51032 -0.54844 0.09511
 F -1.39699 1.84385 0.22392
 F 1.45095 1.80820 0.19710
 H -1.26089 -1.39865 -0.33891
 H 0.92415 -1.41784 -0.38937
 H -1.37138 -0.63323 1.24332
 H 1.67930 -0.68903 1.17722
 H -2.54848 -0.37154 -0.13656
 H 2.53478 -0.44660 -0.26414
13
bifur_IRC_Distances_MW_output/new_data/bifur_traj1_Distances point 71
C -0.76939 0.72965 -0.22827
 C 0.77749 0.70966 -0.24825
 C -0.00876 0.92706 -1.49653
 C -1.51610 -0.50565 0.16392
 C 1.50638 -0.54865 0.09607
 F -1.40301 1.84378 0.22095
 F 1.45565 1.80892 0.19696
 H -1.25955 -1.39858 -0.33912
 H 0.91215 -1.41662 -0.38852
 H -1.35805 -0.63405 1.24224
 H 1.67626 -0.68951 1.17765
 H -2.54687 -0.37600 -0.13580
 H 2.53380 -0.45000 -0.26133
13
bifur_IRC_Distances_MW_output/new_data/bifur_traj1_Distances point 72
C -0.77061 0.73112 -0.23016
 C 0.77866 0.71177 -0.24817
 C -0.00725 0.93159 -1.49543
 C -1.51232 -0.50675 0.16304
 C 1.50269 -0.54865 0.09739
 F -1.40945 1.84340 0.21718
 F 1.46010 1.80977 0.19753
 H -1.26153 -1.39871 -0.33967
 H 0.89762 -1.41508 -0.38747
 H -1.34212 -0.63492 1.24081
 H 1.67639 -0.68997 1.17851
 H -2.54519 -0.38058 -0.13552
 H 2.53302 -0.45299 -0.25806
13
bifur_IRC_Distances_MW_output/new_data/bifur_traj1_Distances point 73
C -0.77190 0.73243 -0.23228
 C 0.77991 0.71390 -0.24779
 C -0.00539 0.93593 -1.49424
 C -1.50874 -0.50794 0.16187
 C 1.49924 -0.54849 0.09899
 F -1.41611 1.84277 0.21280
 F 1.46425 1.81074 0.19867
 H -1.26621 -1.39901 -0.34051
 H 0.88117 -1.41329 -0.38629
 H -1.32427 -0.63581 1.23913
 H 1.67912 -0.69041 1.17976
 H -2.54348 -0.38520 -0.13563
 H 2.53240 -0.45560 -0.25446
13
bifur_IRC_Distances_MW_output/new_data/bifur_traj1_Distances point 74
C -0.77325 0.73361 -0.23465
 C 0.78120 0.71607 -0.24715
 C -0.00318 0.94018 -1.49298
 C -1.50527 -0.50924 0.16042
 C 1.49593 -0.54818 0.10086
 F -1.42302 1.84192 0.20782
 F 1.46814 1.81184 0.20036
 H -1.27330 -1.39950 -0.34166
 H 0.86274 -1.41130 -0.38501
 H -1.30443 -0.63671 1.23724
 H 1.68421 -0.69082 1.18140
 H -2.54170 -0.38994 -0.13613
 H 2.53192 -0.45793 -0.25052
13
bifur_IRC_Distances_MW_output/new_data/bifur_traj1_Distances point 75
C -0.77460 0.73465 -0.23720
 C 0.78250 0.71824 -0.24627
 C -0.00070 0.94425 -1.49169
 C -1.50196 -0.51062 0.15874
 C 1.49280 -0.54774 0.10295
 F -1.42998 1.84089 0.20239
 F 1.47169 1.81306 0.20252
 H -1.28244 -1.40015 -0.34308
 H 0.84285 -1.40917 -0.38369
 H -1.28318 -0.63760 1.23524
 H 1.69134 -0.69118 1.18340
 H -2.53989 -0.39468 -0.13696
 H 2.53156 -0.45995 -0.24635
13
bifur_IRC_Distances_MW_output/new_data/bifur_traj1_Distances point 76
C -0.77589 0.73551 -0.23977
 C 0.78373 0.72029 -0.24522
 C 0.00189 0.94795 -1.49042
 C -1.49896 -0.51199 0.15694
 C 1.49000 -0.54721 0.10512
 F -1.43666 1.83975 0.19684
 F 1.47478 1.81432 0.20499
 H -1.29294 -1.40092 -0.34471
 H 0.82268 -1.40702 -0.38240
 H -1.26174 -0.63841 1.23324
 H 1.69993 -0.69149 1.18562
 H -2.53814 -0.39920 -0.13804
 H 2.53133 -0.46159 -0.24219
13
bifur_IRC_Distances_MW_output/new_data/bifur_traj1_Distances point 77
C -0.77710 0.73618 -0.24226
 C 0.78489 0.72217 -0.24409
 C 0.00444 0.95120 -1.48922
 C -1.49636 -0.51329 0.15514
 C 1.48760 -0.54663 0.10726
 F -1.44283 1.83856 0.19141
 F 1.47738 1.81554 0.20759
 H -1.30411 -1.40175 -0.34642
 H 0.80320 -1.40495 -0.38121
 H -1.24112 -0.63914 1.23135
 H 1.70931 -0.69173 1.18793
 H -2.53652 -0.40332 -0.13927
 H 2.53121 -0.46285 -0.23820
13
bifur_IRC_Distances_MW_output/new_data/bifur_traj1_Distances point 78
C -0.77710 0.73618 -0.24226
 C 0.78489 0.72217 -0.24409
 C 0.00444 0.95120 -1.48922
 C -1.49636 -0.51329 0.15514
 C 1.48760 -0.54663 0.10726
 F -1.44283 1.83856 0.19141
 F 1.47738 1.81554 0.20759
 H -1.30411 -1.40175 -0.34642
 H 0.80320 -1.40495 -0.38121
 H -1.24112 -0.63914 1.23135
 H 1.70931 -0.69173 1.18793
 H -2.53652 -0.40332 -0.13927
 H 2.53121 -0.46285 -0.23820
13
bifur_IRC_Distances_MW_output/new_data/bifur_traj1_Distances point 79
C -0.77936 0.73708 -0.24678
 C 0.78705 0.72534 -0.24177
 C 0.00923 0.95641 -1.48691
 C -1.49231 -0.51558 0.15170
 C 1.48395 -0.54540 0.11125
 F -1.45369 1.83612 0.18132
 F 1.48151 1.81769 0.21271
 H -1.32673 -1.40337 -0.34984
 H 0.76795 -1.40115 -0.37915
 H -1.20378 -0.64034 1.22790
 H 1.72868 -0.69209 1.19239
 H -2.53369 -0.41028 -0.14182
 H 2.53119 -0.46444 -0.23100
13
bifur_IRC_Distances_MW_output/new_data/bifur_traj1_Distances point 80
C -0.78047 0.73737 -0.24880
 C 0.78813 0.72666 -0.24064
 C 0.01141 0.95849 -1.48575
 C -1.49080 -0.51657 0.15012
 C 1.48262 -0.54479 0.11305
 F -1.45853 1.83490 0.17670
 F 1.48328 1.81858 0.21509
 H -1.33771 -1.40409 -0.35146
 H 0.75241 -1.39939 -0.37825
 H -1.18721 -0.64085 1.22633
 H 1.73811 -0.69224 1.19441
 H -2.53247 -0.41318 -0.14302
 H 2.53125 -0.46489 -0.22778
13
bifur_IRC_Distances_MW_output/new_data/bifur_traj1_Distances point 81
C -0.78161 0.73758 -0.25067
 C 0.78924 0.72785 -0.23956
 C 0.01343 0.96032 -1.48454
 C -1.48957 -0.51745 0.14864
 C 1.48155 -0.54419 0.11472
 F -1.46311 1.83367 0.17234
 F 1.48501 1.81934 0.21728
 H -1.34827 -1.40472 -0.35296
 H 0.73824 -1.39772 -0.37742
 H -1.17198 -0.64132 1.22483
 H 1.74711 -0.69239 1.19625
 H -2.53137 -0.41576 -0.14412
 H 2.53132 -0.46519 -0.22479
13
bifur_IRC_Distances_MW_output/new_data/bifur_traj1_Distances point 82
C -0.78283 0.73776 -0.25240
 C 0.79043 0.72893 -0.23855
 C 0.01531 0.96198 -1.48325
 C -1.48855 -0.51825 0.14728
 C 1.48069 -0.54361 0.11625
 F -1.46756 1.83243 0.16820
 F 1.48682 1.81995 0.21926
 H -1.35832 -1.40524 -0.35433
 H 0.72536 -1.39610 -0.37662
 H -1.15795 -0.64178 1.22337
 H 1.75555 -0.69256 1.19786
 H -2.53035 -0.41808 -0.14506
 H 2.53140 -0.46541 -0.22200
13
bifur_IRC_Distances_MW_output/new_data/bifur_traj1_Distances point 83
C -0.78418 0.73794 -0.25402
 C 0.79176 0.72994 -0.23762
 C 0.01704 0.96356 -1.48181
 C -1.48770 -0.51895 0.14603
 C 1.47998 -0.54306 0.11766
 F -1.47204 1.83117 0.16423
 F 1.48887 1.82040 0.22098
 H -1.36778 -1.40562 -0.35554
 H 0.71367 -1.39450 -0.37583
 H -1.14495 -0.64224 1.22190
 H 1.76327 -0.69278 1.19920
 H -2.52940 -0.42023 -0.14581
 H 2.53146 -0.46563 -0.21936
13
bifur_IRC_Distances_MW_output/new_data/bifur_traj1_Distances point 84
C -0.78576 0.73815 -0.25554
 C 0.79332 0.73091 -0.23679
 C 0.01863 0.96518 -1.48014
 C -1.48697 -0.51957 0.14491
 C 1.47938 -0.54254 0.11894
 F -1.47677 1.82987 0.16035
 F 1.49139 1.82066 0.22237
 H -1.37654 -1.40580 -0.35654
 H 0.70312 -1.39287 -0.37501
 H -1.13284 -0.64274 1.22036
 H 1.77006 -0.69307 1.20019
 H -2.52850 -0.42226 -0.14630
 H 2.53148 -0.46592 -0.21682
13
bifur_IRC_Distances_MW_output/new_data/bifur_traj1_Distances point 85
C -0.78768 0.73846 -0.25697
 C 0.79523 0.73190 -0.23611
 C 0.02003 0.96696 -1.47810
 C -1.48632 -0.52010 0.14394
 C 1.47883 -0.54207 0.12005
 F -1.48200 1.82849 0.15655
 F 1.49468 1.82067 0.22330
 H -1.38431 -1.40569 -0.35721
 H 0.69394 -1.39116 -0.37408
 H -1.12169 -0.64333 1.21869
 H 1.77548 -0.69349 1.20068
 H -2.52763 -0.42425 -0.14639
 H 2.53142 -0.46639 -0.21435
13
bifur_IRC_Distances_MW_output/new_data/bifur_traj1_Distances point 86
C -0.79002 0.73892 -0.25825
 C 0.79758 0.73289 -0.23565
 C 0.02117 0.96899 -1.47562
 C -1.48572 -0.52051 0.14323
 C 1.47830 -0.54169 0.12093
 F -1.48783 1.82706 0.15290
 F 1.49899 1.82035 0.22357
 H -1.39045 -1.40519 -0.35744
 H 0.68664 -1.38937 -0.37304
 H -1.11194 -0.64403 1.21685
 H 1.77883 -0.69408 1.20047
 H -2.52680 -0.42619 -0.14594
 H 2.53124 -0.46716 -0.21202
13
bifur_IRC_Distances_MW_output/new_data/bifur_traj1_Distances point 87
C -0.79271 0.73955 -0.25931
 C 0.80029 0.73389 -0.23549
 C 0.02196 0.97128 -1.47276
 C -1.48513 -0.52077 0.14281
 C 1.47776 -0.54144 0.12151
 F -1.49412 1.82566 0.14960
 F 1.50428 1.81970 0.22307
 H -1.39438 -1.40429 -0.35714
 H 0.68166 -1.38758 -0.37189
 H -1.10406 -0.64484 1.21492
 H 1.77958 -0.69483 1.19950
 H -2.52604 -0.42805 -0.14490
 H 2.53092 -0.46829 -0.20992
13
bifur_IRC_Distances_MW_output/new_data/bifur_traj1_Distances point 88
C -0.79567 0.74037 -0.26017
 C 0.80327 0.73489 -0.23561
 C 0.02242 0.97384 -1.46962
 C -1.48451 -0.52090 0.14268
 C 1.47714 -0.54132 0.12181
 F -1.50075 1.82434 0.14668
 F 1.51041 1.81877 0.22184
 H -1.39603 -1.40302 -0.35634
 H 0.67881 -1.38582 -0.37065
 H -1.09799 -0.64574 1.21292
 H 1.77778 -0.69574 1.19782
 H -2.52536 -0.42987 -0.14331
 H 2.53047 -0.46979 -0.20807
13
bifur_IRC_Distances_MW_output/new_data/bifur_traj1_Distances point 89
C -0.79567 0.74037 -0.26017
 C 0.80327 0.73489 -0.23561
 C 0.02242 0.97384 -1.46962
 C -1.48451 -0.52090 0.14268
 C 1.47714 -0.54132 0.12181
 F -1.50075 1.82434 0.14668
 F 1.51041 1.81877 0.22184
 H -1.39603 -1.40302 -0.35634
 H 0.67881 -1.38582 -0.37065
 H -1.09799 -0.64574 1.21292
 H 1.77778 -0.69574 1.19782
 H -2.52536 -0.42987 -0.14331
 H 2.53047 -0.46979 -0.20807
13
bifur_IRC_Distances_MW_output/new_data/bifur_traj1_Distances point 90
C -0.80231 0.74262 -0.26145
 C 0.81001 0.73710 -0.23663
 C 0.02252 0.98010 -1.46250
 C -1.48280 -0.52092 0.14315
 C 1.47534 -0.54147 0.12174
 F -1.51535 1.82187 0.14158
 F 1.52523 1.81624 0.21746
 H -1.39324 -1.39954 -0.35346
 H 0.67766 -1.38228 -0.36786
 H -1.08942 -0.64785 1.20871
 H 1.76727 -0.69796 1.19273
 H -2.52405 -0.43380 -0.13870
 H 2.52914 -0.47410 -0.20475
13
bifur_IRC_Distances_MW_output/new_data/bifur_traj1_Distances point 91
C -0.80590 0.74408 -0.26194
 C 0.81365 0.73836 -0.23750
 C 0.02224 0.98387 -1.45862
 C -1.48159 -0.52087 0.14369
 C 1.47405 -0.54173 0.12145
 F -1.52325 1.82078 0.13934
 F 1.53374 1.81475 0.21441
 H -1.38900 -1.39743 -0.35150
 H 0.67868 -1.38053 -0.36635
 H -1.08637 -0.64905 1.20653
 H 1.75886 -0.69925 1.18949
 H -2.52339 -0.43604 -0.13579
 H 2.52826 -0.47694 -0.20322
13
bifur_IRC_Distances_MW_output/new_data/bifur_traj1_Distances point 92
C -0.80950 0.74574 -0.26229
 C 0.81731 0.73970 -0.23862
 C 0.02172 0.98801 -1.45469
 C -1.48010 -0.52077 0.14442
 C 1.47246 -0.54213 0.12098
 F -1.53125 1.81986 0.13745
 F 1.54271 1.81316 0.21085
 H -1.38267 -1.39513 -0.34924
 H 0.68078 -1.37889 -0.36481
 H -1.08433 -0.65030 1.20443
 H 1.74835 -0.70060 1.18591
 H -2.52273 -0.43843 -0.13255
 H 2.52725 -0.48021 -0.20185
13
bifur_IRC_Distances_MW_output/new_data/bifur_traj1_Distances point 93
C -0.81302 0.74760 -0.26245
 C 0.82090 0.74108 -0.24000
 C 0.02093 0.99246 -1.45081
 C -1.47832 -0.52063 0.14540
 C 1.47055 -0.54268 0.12030
 F -1.53914 1.81919 0.13607
 F 1.55197 1.81150 0.20673
 H -1.37395 -1.39268 -0.34668
 H 0.68421 -1.37742 -0.36330
 H -1.08365 -0.65158 1.20248
 H 1.73552 -0.70198 1.18201
 H -2.52210 -0.44093 -0.12902
 H 2.52610 -0.48392 -0.20073
13
bifur_IRC_Distances_MW_output/new_data/bifur_traj1_Distances point 94
C -0.81638 0.74965 -0.26240
 C 0.82432 0.74251 -0.24168
 C 0.01984 0.99721 -1.44708
 C -1.47623 -0.52044 0.14661
 C 1.46830 -0.54341 0.11940
 F -1.54679 1.81881 0.13527
 F 1.56141 1.80980 0.20208
 H -1.36269 -1.39011 -0.34384
 H 0.68897 -1.37618 -0.36188
 H -1.08440 -0.65287 1.20076
 H 1.72033 -0.70338 1.17785
 H -2.52149 -0.44352 -0.12522
 H 2.52479 -0.48807 -0.19988
13
bifur_IRC_Distances_MW_output/new_data/bifur_traj1_Distances point 95
C -0.81949 0.75189 -0.26219
 C 0.82751 0.74398 -0.24358
 C 0.01853 1.00222 -1.44357
 C -1.47379 -0.52024 0.14801
 C 1.46568 -0.54429 0.11833
 F -1.55408 1.81875 0.13501
 F 1.57084 1.80812 0.19702
 H -1.34921 -1.38751 -0.34084
 H 0.69465 -1.37519 -0.36057
 H -1.08626 -0.65413 1.19933
 H 1.70316 -0.70475 1.17360
 H -2.52089 -0.44624 -0.12127
 H 2.52335 -0.49261 -0.19929
13
bifur_IRC_Distances_MW_output/new_data/bifur_traj1_Distances point 96
C -0.82228 0.75426 -0.26188
 C 0.83037 0.74551 -0.24564
 C 0.01709 1.00746 -1.44037
 C -1.47097 -0.52007 0.14951
 C 1.46267 -0.54529 0.11720
 F -1.56096 1.81898 0.13512
 F 1.58002 1.80658 0.19180
 H -1.33420 -1.38499 -0.33785
 H 0.70045 -1.37443 -0.35941
 H -1.08852 -0.65535 1.19820
 H 1.68478 -0.70605 1.16950
 H -2.52025 -0.44915 -0.11733
 H 2.52180 -0.49745 -0.19886
13
bifur_IRC_Distances_MW_output/new_data/bifur_traj1_Distances point 97
C -0.82473 0.75671 -0.26159
 C 0.83288 0.74712 -0.24773
 C 0.01567 1.01287 -1.43752
 C -1.46778 -0.51999 0.15100
 C 1.45929 -0.54635 0.11609
 F -1.56744 1.81944 0.13542
 F 1.58880 1.80525 0.18666
 H -1.31848 -1.38267 -0.33500
 H 0.70558 -1.37385 -0.35840
 H -1.09046 -0.65650 1.19737
 H 1.66604 -0.70724 1.16574
 H -2.51955 -0.45228 -0.11355
 H 2.52018 -0.50251 -0.19848
13
bifur_IRC_Distances_MW_output/new_data/bifur_traj1_Distances point 98
C -0.82687 0.75924 -0.26137
 C 0.83508 0.74885 -0.24981
 C 0.01432 1.01848 -1.43497
 C -1.46422 -0.52001 0.15243
 C 1.45555 -0.54744 0.11508
 F -1.57367 1.82007 0.13570
 F 1.59720 1.80416 0.18171
 H -1.30255 -1.38055 -0.33238
 H 0.70957 -1.37338 -0.35751
 H -1.09155 -0.65761 1.19677
 H 1.64737 -0.70834 1.16239
 H -2.51876 -0.45571 -0.10999
 H 2.51852 -0.50775 -0.19806
13
bifur_IRC_Distances_MW_output/new_data/bifur_traj1_Distances point 99
C -0.82882 0.76187 -0.26127
 C 0.83709 0.75073 -0.25187
 C 0.01309 1.02441 -1.43259
 C -1.46026 -0.52016 0.15378
 C 1.45141 -0.54856 0.11418
 F -1.57989 1.82082 0.13586
 F 1.60546 1.80327 0.17691
 H -1.28652 -1.37861 -0.32993
 H 0.71223 -1.37296 -0.35669
 H -1.09149 -0.65870 1.19633
 H 1.62877 -0.70937 1.15941
 H -2.51785 -0.45951 -0.10660
 H 2.51679 -0.51322 -0.19752
13
bifur_IRC_Distances_MW_output/new_data/bifur_traj1_Distances point 100
C -0.82882 0.76187 -0.26127
 C 0.83709 0.75073 -0.25187
 C 0.01309 1.02441 -1.43259
 C -1.46026 -0.52016 0.15378
 C 1.45141 -0.54856 0.11418
 F -1.57989 1.82082 0.13586
 F 1.60546 1.80327 0.17691
 H -1.28653 -1.37861 -0.32993
 H 0.71223 -1.37296 -0.35669
 H -1.09149 -0.65870 1.19633
 H 1.62877 -0.70937 1.15941
 H -2.51785 -0.45951 -0.10661
 H 2.51679 -0.51322 -0.19752
13
bifur_IRC_Distances_MW_output/new_data/bifur_traj1_Distances point 101
C -0.83258 0.76756 -0.26153
 C 0.84098 0.75511 -0.25594
 C 0.01099 1.03758 -1.42780
 C -1.45110 -0.52082 0.15625
 C 1.44193 -0.55087 0.11276
 F -1.59334 1.82245 0.13527
 F 1.62246 1.80197 0.16759
 H -1.25448 -1.37504 -0.32544
 H 0.71328 -1.37196 -0.35499
 H -1.08713 -0.66098 1.19559
 H 1.59154 -0.71142 1.15422
 H -2.51565 -0.46847 -0.10011
 H 2.51311 -0.52512 -0.19588
13
bifur_IRC_Distances_MW_output/new_data/bifur_traj1_Distances point 102
C -0.83449 0.77053 -0.26194
 C 0.84294 0.75756 -0.25785
 C 0.01021 1.04465 -1.42529
 C -1.44612 -0.52132 0.15729
 C 1.43680 -0.55199 0.11228
 F -1.60059 1.82321 0.13438
 F 1.63112 1.80153 0.16321
 H -1.23937 -1.37341 -0.32342
 H 0.71152 -1.37129 -0.35406
 H -1.08264 -0.66218 1.19517
 H 1.57375 -0.71244 1.15204
 H -2.51439 -0.47352 -0.09708
 H 2.51125 -0.53133 -0.19473
13
bifur_IRC_Distances_MW_output/new_data/bifur_traj1_Distances point 103
C -0.83635 0.77350 -0.26251
 C 0.84486 0.76010 -0.25963
 C 0.00963 1.05186 -1.42277
 C -1.44101 -0.52193 0.15817
 C 1.43157 -0.55306 0.11197
 F -1.60800 1.82390 0.13310
 F 1.63966 1.80124 0.15915
 H -1.22531 -1.37193 -0.32161
 H 0.70826 -1.37053 -0.35310
 H -1.07671 -0.66338 1.19472
 H 1.55703 -0.71343 1.15019
 H -2.51306 -0.47880 -0.09429
 H 2.50942 -0.53754 -0.19339
13
bifur_IRC_Distances_MW_output/new_data/bifur_traj1_Distances point 104
C -0.83812 0.77646 -0.26324
 C 0.84669 0.76275 -0.26127
 C 0.00922 1.05918 -1.42031
 C -1.43575 -0.52264 0.15892
 C 1.42620 -0.55409 0.11182
 F -1.61546 1.82457 0.13151
 F 1.64800 1.80111 0.15540
 H -1.21212 -1.37062 -0.32000
 H 0.70361 -1.36971 -0.35211
 H -1.06949 -0.66458 1.19429
 H 1.54125 -0.71438 1.14866
 H -2.51168 -0.48430 -0.09176
 H 2.50763 -0.54375 -0.19191
13
bifur_IRC_Distances_MW_output/new_data/bifur_traj1_Distances point 105
C -0.83975 0.77942 -0.26408
 C 0.84839 0.76546 -0.26282
 C 0.00895 1.06657 -1.41795
 C -1.43035 -0.52344 0.15955
 C 1.42070 -0.55509 0.11179
 F -1.62287 1.82526 0.12970
 F 1.65608 1.80116 0.15193
 H -1.19956 -1.36946 -0.31856
 H 0.69780 -1.36887 -0.35113
 H -1.06124 -0.66576 1.19393
 H 1.52623 -0.71528 1.14745
 H -2.51025 -0.48998 -0.08946
 H 2.50587 -0.54998 -0.19035
13
bifur_IRC_Distances_MW_output/new_data/bifur_traj1_Distances point 106
C -0.84123 0.78237 -0.26501
 C 0.84993 0.76822 -0.26427
 C 0.00879 1.07398 -1.41574
 C -1.42484 -0.52430 0.16009
 C 1.41510 -0.55607 0.11185
 F -1.63010 1.82598 0.12777
 F 1.66385 1.80135 0.14872
 H -1.18747 -1.36846 -0.31727
 H 0.69111 -1.36806 -0.35018
 H -1.05229 -0.66690 1.19366
 H 1.51182 -0.71613 1.14653
 H -2.50880 -0.49578 -0.08739
 H 2.50413 -0.55619 -0.18877
13
bifur_IRC_Distances_MW_output/new_data/bifur_traj1_Distances point 107
C -0.84254 0.78527 -0.26598
 C 0.85130 0.77099 -0.26564
 C 0.00870 1.08135 -1.41368
 C -1.41927 -0.52521 0.16057
 C 1.40946 -0.55704 0.11199
 F -1.63712 1.82673 0.12576
 F 1.67127 1.80169 0.14575
 H -1.17581 -1.36760 -0.31612
 H 0.68375 -1.36729 -0.34927
 H -1.04285 -0.66801 1.19350
 H 1.49800 -0.71692 1.14587
 H -2.50733 -0.50162 -0.08553
 H 2.50244 -0.56234 -0.18721
13
bifur_IRC_Distances_MW_output/new_data/bifur_traj1_Distances point 108
C -0.84372 0.78812 -0.26700
 C 0.85254 0.77375 -0.26692
 C 0.00870 1.08863 -1.41175
 C -1.41370 -0.52617 0.16096
 C 1.40382 -0.55797 0.11220
 F -1.64391 1.82750 0.12368
 F 1.67834 1.80214 0.14303
 H -1.16467 -1.36687 -0.31510
 H 0.67582 -1.36655 -0.34839
 H -1.03299 -0.66907 1.19341
 H 1.48486 -0.71767 1.14543
 H -2.50588 -0.50746 -0.08388
 H 2.50079 -0.56839 -0.18566
13
bifur_IRC_Distances_MW_output/new_data/bifur_traj1_Distances point 109
C -0.84480 0.79090 -0.26807
 C 0.85368 0.77649 -0.26810
 C 0.00878 1.09578 -1.40991
 C -1.40818 -0.52715 0.16128
 C 1.39824 -0.55887 0.11247
 F -1.65052 1.82825 0.12150
 F 1.68511 1.80267 0.14054
 H -1.15422 -1.36625 -0.31420
 H 0.66737 -1.36580 -0.34752
 H -1.02272 -0.67010 1.19337
 H 1.47250 -0.71837 1.14519
 H -2.50444 -0.51327 -0.08243
 H 2.49920 -0.57429 -0.18412
13
bifur_IRC_Distances_MW_output/new_data/bifur_traj1_Distances point 110
C -0.84583 0.79358 -0.26919
 C 0.85476 0.77920 -0.26916
 C 0.00896 1.10277 -1.40811
 C -1.40279 -0.52816 0.16150
 C 1.39280 -0.55971 0.11283
 F -1.65701 1.82894 0.11917
 F 1.69159 1.80328 0.13831
 H -1.14469 -1.36572 -0.31342
 H 0.65841 -1.36503 -0.34664
 H -1.01203 -0.67110 1.19330
 H 1.46114 -0.71904 1.14513
 H -2.50302 -0.51901 -0.08118
 H 2.49770 -0.58001 -0.18255
13
bifur_IRC_Distances_MW_output/new_data/bifur_traj1_Distances point 111
C -0.84583 0.79358 -0.26919
 C 0.85476 0.77920 -0.26916
 C 0.00896 1.10277 -1.40811
 C -1.40279 -0.52816 0.16150
 C 1.39280 -0.55971 0.11283
 F -1.65701 1.82894 0.11917
 F 1.69159 1.80328 0.13831
 H -1.14469 -1.36572 -0.31342
 H 0.65841 -1.36503 -0.34663
 H -1.01203 -0.67110 1.19330
 H 1.46114 -0.71904 1.14513
 H -2.50302 -0.51901 -0.08118
 H 2.49770 -0.58001 -0.18255
13
bifur_IRC_Distances_MW_output/new_data/bifur_traj1_Distances point 112
C -0.84795 0.79851 -0.27158
 C 0.85699 0.78438 -0.27084
 C 0.00962 1.11592 -1.40440
 C -1.39282 -0.53015 0.16163
 C 1.38278 -0.56113 0.11378
 F -1.66966 1.82991 0.11397
 F 1.70374 1.80452 0.13464
 H -1.12941 -1.36486 -0.31218
 H 0.63956 -1.36327 -0.34474
 H -0.98979 -0.67302 1.19290
 H 1.44222 -0.72033 1.14531
 H -2.50034 -0.52996 -0.07920
 H 2.49506 -0.59051 -0.17932
13
bifur_IRC_Distances_MW_output/new_data/bifur_traj1_Distances point 113
C -0.84914 0.80069 -0.27279
 C 0.85823 0.78676 -0.27146
 C 0.01007 1.12190 -1.40240
 C -1.38849 -0.53108 0.16157
 C 1.37844 -0.56169 0.11433
 F -1.67581 1.83012 0.11118
 F 1.70944 1.80504 0.13312
 H -1.12385 -1.36444 -0.31166
 H 0.63035 -1.36226 -0.34371
 H -0.97883 -0.67395 1.19248
 H 1.43477 -0.72097 1.14541
 H -2.49914 -0.53497 -0.07839
 H 2.49396 -0.59514 -0.17768
13
bifur_IRC_Distances_MW_output/new_data/bifur_traj1_Distances point 114
C -0.85049 0.80269 -0.27394
 C 0.85964 0.78897 -0.27199
 C 0.01053 1.12745 -1.40020
 C -1.38468 -0.53192 0.16147
 C 1.37463 -0.56216 0.11487
 F -1.68189 1.83013 0.10833
 F 1.71505 1.80539 0.13164
 H -1.11942 -1.36394 -0.31112
 H 0.62188 -1.36116 -0.34262
 H -0.96851 -0.67488 1.19186
 H 1.42833 -0.72164 1.14535
 H -2.49807 -0.53958 -0.07759
 H 2.49301 -0.59936 -0.17607
13
bifur_IRC_Distances_MW_output/new_data/bifur_traj1_Distances point 115
C -0.85210 0.80455 -0.27499
 C 0.86130 0.79099 -0.27249
 C 0.01093 1.13264 -1.39771
 C -1.38143 -0.53264 0.16140
 C 1.37137 -0.56256 0.11534
 F -1.68801 1.82995 0.10550
 F 1.72076 1.80549 0.13003
 H -1.11570 -1.36328 -0.31046
 H 0.61463 -1.35997 -0.34147
 H -0.95920 -0.67582 1.19104
 H 1.42241 -0.72236 1.14500
 H -2.49714 -0.54377 -0.07666
 H 2.49217 -0.60324 -0.17452
13
bifur_IRC_Distances_MW_output/new_data/bifur_traj1_Distances point 116
C -0.85405 0.80631 -0.27589
 C 0.86331 0.79285 -0.27304
 C 0.01122 1.13756 -1.39479
 C -1.37871 -0.53321 0.16143
 C 1.36864 -0.56293 0.11567
 F -1.69432 1.82959 0.10276
 F 1.72684 1.80525 0.12805
 H -1.11214 -1.36235 -0.30957
 H 0.60915 -1.35867 -0.34025
 H -0.95133 -0.67681 1.18999
 H 1.41636 -0.72316 1.14421
 H -2.49638 -0.54756 -0.07548
 H 2.49141 -0.60688 -0.17308
13
bifur_IRC_Distances_MW_output/new_data/bifur_traj1_Distances point 117
C -0.85642 0.80805 -0.27656
 C 0.86575 0.79454 -0.27374
 C 0.01129 1.14230 -1.39134
 C -1.37654 -0.53360 0.16165
 C 1.36642 -0.56330 0.11578
 F -1.70089 1.82907 0.10022
 F 1.73351 1.80457 0.12547
 H -1.10810 -1.36107 -0.30832
 H 0.60605 -1.35728 -0.33897
 H -0.94543 -0.67787 1.18872
 H 1.40946 -0.72408 1.14280
 H -2.49580 -0.55095 -0.07390
 H 2.49069 -0.61040 -0.17180
13
bifur_IRC_Distances_MW_output/new_data/bifur_traj1_Distances point 118
C -0.85919 0.80981 -0.27693
 C 0.86862 0.79605 -0.27467
 C 0.01108 1.14691 -1.38735
 C -1.37487 -0.53377 0.16213
 C 1.36467 -0.56371 0.11558
 F -1.70769 1.82847 0.09807
 F 1.74088 1.80339 0.12207
 H -1.10285 -1.35937 -0.30662
 H 0.60595 -1.35585 -0.33768
 H -0.94212 -0.67902 1.18730
 H 1.40098 -0.72512 1.14069
 H -2.49543 -0.55390 -0.07181
 H 2.48998 -0.61389 -0.17078
13
bifur_IRC_Distances_MW_output/new_data/bifur_traj1_Distances point 119
C -0.86231 0.81162 -0.27692
 C 0.87184 0.79736 -0.27592
 C 0.01050 1.15140 -1.38289
 C -1.37366 -0.53371 0.16296
 C 1.36333 -0.56421 0.11502
 F -1.71459 1.82789 0.09650
 F 1.74891 1.80169 0.11774
 H -1.09571 -1.35722 -0.30441
 H 0.60929 -1.35448 -0.33645
 H -0.94187 -0.68023 1.18584
 H 1.39032 -0.72627 1.13782
 H -2.49528 -0.55641 -0.06915
 H 2.48922 -0.61743 -0.17012
13
bifur_IRC_Distances_MW_output/new_data/bifur_traj1_Distances point 120
C -0.86564 0.81348 -0.27650
 C 0.87530 0.79845 -0.27749
 C 0.00955 1.15573 -1.37814
 C -1.37282 -0.53342 0.16414
 C 1.36232 -0.56481 0.11408
 F -1.72135 1.82740 0.09564
 F 1.75741 1.79953 0.11249
 H -1.08641 -1.35470 -0.30175
 H 0.61606 -1.35326 -0.33539
 H -0.94482 -0.68147 1.18446
 H 1.37734 -0.72747 1.13431
 H -2.49535 -0.55845 -0.06599
 H 2.48841 -0.62100 -0.16985
13
bifur_IRC_Distances_MW_output/new_data/bifur_traj1_Distances point 121
C -0.86904 0.81534 -0.27572
 C 0.87883 0.79933 -0.27933
 C 0.00828 1.15981 -1.37327
 C -1.37230 -0.53294 0.16561
 C 1.36159 -0.56550 0.11281
 F -1.72777 1.82704 0.09549
 F 1.76607 1.79703 0.10655
 H -1.07528 -1.35192 -0.29876
 H 0.62574 -1.35223 -0.33453
 H -0.95059 -0.68269 1.18325
 H 1.36252 -0.72867 1.13033
 H -2.49560 -0.56005 -0.06247
 H 2.48757 -0.62454 -0.16996
13
bifur_IRC_Distances_MW_output/new_data/bifur_traj1_Distances point 122
C -0.86904 0.81534 -0.27572
 C 0.87883 0.79933 -0.27933
 C 0.00828 1.15981 -1.37327
 C -1.37230 -0.53294 0.16561
 C 1.36159 -0.56550 0.11281
 F -1.72777 1.82704 0.09549
 F 1.76607 1.79703 0.10655
 H -1.07528 -1.35193 -0.29876
 H 0.62574 -1.35223 -0.33453
 H -0.95059 -0.68269 1.18325
 H 1.36252 -0.72867 1.13033
 H -2.49560 -0.56005 -0.06247
 H 2.48757 -0.62454 -0.16996
13
bifur_IRC_Distances_MW_output/new_data/bifur_traj1_Distances point 123
C -0.87586 0.81894 -0.27340
 C 0.88593 0.80050 -0.28346
 C 0.00518 1.16710 -1.36341
 C -1.37218 -0.53157 0.16909
 C 1.36098 -0.56699 0.10966
 F -1.73957 1.82653 0.09668
 F 1.78321 1.79131 0.09344
 H -1.05021 -1.34594 -0.29228
 H 0.65097 -1.35060 -0.33336
 H -0.96802 -0.68503 1.18120
 H 1.33018 -0.73102 1.12161
 H -2.49650 -0.56206 -0.05487
 H 2.48588 -0.63119 -0.17089
13
bifur_IRC_Distances_MW_output/new_data/bifur_traj1_Distances point 124
C -0.87936 0.82061 -0.27201
 C 0.88958 0.80084 -0.28562
 C 0.00350 1.17031 -1.35833
 C -1.37262 -0.53072 0.17095
 C 1.36116 -0.56771 0.10791
 F -1.74517 1.82624 0.09767
 F 1.79168 1.78816 0.08653
 H -1.03747 -1.34279 -0.28892
 H 0.66551 -1.34987 -0.33294
 H -0.97861 -0.68616 1.18019
 H 1.31379 -0.73218 1.11699
 H -2.49712 -0.56255 -0.05092
 H 2.48512 -0.63418 -0.17150
13
bifur_IRC_Distances_MW_output/new_data/bifur_traj1_Distances point 125
C -0.88300 0.82218 -0.27053
 C 0.89336 0.80105 -0.28777
 C 0.00182 1.17324 -1.35303
 C -1.37344 -0.52979 0.17282
 C 1.36172 -0.56838 0.10614
 F -1.75075 1.82581 0.09868
 F 1.80013 1.78483 0.07949
 H -1.02533 -1.33955 -0.28554
 H 0.68079 -1.34909 -0.33254
 H -0.98984 -0.68728 1.17906
 H 1.29792 -0.73335 1.11222
 H -2.49784 -0.56275 -0.04693
 H 2.48445 -0.63690 -0.17207
13
bifur_IRC_Distances_MW_output/new_data/bifur_traj1_Distances point 126
C -0.88682 0.82360 -0.26905
 C 0.89733 0.80113 -0.28984
 C 0.00021 1.17590 -1.34746
 C -1.37468 -0.52880 0.17462
 C 1.36271 -0.56896 0.10440
 F -1.75644 1.82516 0.09956
 F 1.80858 1.78133 0.07244
 H -1.01435 -1.33622 -0.28217
 H 0.69637 -1.34820 -0.33210
 H -1.00126 -0.68842 1.17771
 H 1.28307 -0.73455 1.10733
 H -2.49864 -0.56269 -0.04293
 H 2.48392 -0.63928 -0.17252
13
bifur_IRC_Distances_MW_output/new_data/bifur_traj1_Distances point 127
C -0.89084 0.82487 -0.26761
 C 0.90148 0.80113 -0.29178
 C -0.00128 1.17828 -1.34160
 C -1.37634 -0.52778 0.17631
 C 1.36414 -0.56943 0.10275
 F -1.76229 1.82425 0.10016
 F 1.81697 1.77772 0.06550
 H -1.00503 -1.33285 -0.27888
 H 0.71177 -1.34713 -0.33155
 H -1.01237 -0.68958 1.17607
 H 1.26975 -0.73579 1.10239
 H -2.49952 -0.56241 -0.03900
 H 2.48356 -0.64129 -0.17276
13
bifur_IRC_Distances_MW_output/new_data/bifur_traj1_Distances point 128
C -0.89503 0.82597 -0.26629
 C 0.90579 0.80105 -0.29352
 C -0.00260 1.18039 -1.33547
 C -1.37838 -0.52674 0.17781
 C 1.36599 -0.56975 0.10124
 F -1.76833 1.82304 0.10035
 F 1.82526 1.77404 0.05881
 H -0.99769 -1.32947 -0.27570
 H 0.72655 -1.34585 -0.33085
 H -1.02279 -0.69076 1.17409
 H 1.25829 -0.73706 1.09746
 H -2.50046 -0.56194 -0.03520
 H 2.48340 -0.64290 -0.17274
13
bifur_IRC_Distances_MW_output/new_data/bifur_traj1_Distances point 129
C -0.89936 0.82690 -0.26510
 C 0.91024 0.80092 -0.29507
 C -0.00372 1.18227 -1.32912
 C -1.38077 -0.52572 0.17913
 C 1.36819 -0.56995 0.09991
 F -1.77455 1.82154 0.10012
 F 1.83342 1.77034 0.05241
 H -0.99240 -1.32612 -0.27267
 H 0.74046 -1.34437 -0.32998
 H -1.03227 -0.69197 1.17178
 H 1.24878 -0.73838 1.09257
 H -2.50144 -0.56135 -0.03154
 H 2.48343 -0.64413 -0.17244
13
bifur_IRC_Distances_MW_output/new_data/bifur_traj1_Distances point 130
C -0.90384 0.82769 -0.26404
 C 0.91482 0.80077 -0.29643
 C -0.00466 1.18398 -1.32252
 C -1.38343 -0.52471 0.18027
 C 1.37071 -0.57002 0.09873
 F -1.78099 1.81978 0.09945
 F 1.84148 1.76662 0.04628
 H -0.98895 -1.32277 -0.26976
 H 0.75348 -1.34267 -0.32894
 H -1.04082 -0.69321 1.16915
 H 1.24103 -0.73973 1.08772
 H -2.50247 -0.56067 -0.02802
 H 2.48364 -0.64506 -0.17188
13
bifur_IRC_Distances_MW_output/new_data/bifur_traj1_Distances point 131
C -0.90849 0.82839 -0.26311
 C 0.91957 0.80062 -0.29765
 C -0.00545 1.18562 -1.31561
 C -1.38633 -0.52371 0.18126
 C 1.37348 -0.56999 0.09769
 F -1.78773 1.81776 0.09837
 F 1.84960 1.76284 0.04030
 H -0.98707 -1.31940 -0.26691
 H 0.76578 -1.34076 -0.32773
 H -1.04853 -0.69451 1.16618
 H 1.23470 -0.74115 1.08284
 H -2.50354 -0.55995 -0.02457
 H 2.48400 -0.64575 -0.17106
13
bifur_IRC_Distances_MW_output/new_data/bifur_traj1_Distances point 132
C -0.91340 0.82904 -0.26227
 C 0.92458 0.80049 -0.29878
 C -0.00612 1.18730 -1.30823
 C -1.38945 -0.52272 0.18215
 C 1.37649 -0.56987 0.09675
 F -1.79494 1.81548 0.09685
 F 1.85799 1.75895 0.03429
 H -0.98641 -1.31592 -0.26405
 H 0.77760 -1.33862 -0.32632
 H -1.05556 -0.69589 1.16287
 H 1.22937 -0.74267 1.07784
 H -2.50467 -0.55925 -0.02111
 H 2.48451 -0.64632 -0.16999
13
bifur_IRC_Distances_MW_output/new_data/bifur_traj1_Distances point 133
C -0.91340 0.82904 -0.26227
 C 0.92458 0.80049 -0.29878
 C -0.00612 1.18730 -1.30823
 C -1.38945 -0.52272 0.18215
 C 1.37649 -0.56987 0.09675
 F -1.79494 1.81548 0.09685
 F 1.85799 1.75895 0.03429
 H -0.98641 -1.31592 -0.26405
 H 0.77760 -1.33862 -0.32632
 H -1.05555 -0.69589 1.16287
 H 1.22937 -0.74267 1.07784
 H -2.50467 -0.55925 -0.02111
 H 2.48451 -0.64632 -0.16999
13
bifur_IRC_Distances_MW_output/new_data/bifur_traj1_Distances point 134
C -0.92425 0.83048 -0.26078
 C 0.93564 0.80041 -0.30099
 C -0.00721 1.19137 -1.29153
 C -1.39618 -0.52070 0.18376
 C 1.38302 -0.56950 0.09503
 F -1.81138 1.81012 0.09253
 F 1.87644 1.75053 0.02145
 H -0.98730 -1.30838 -0.25801
 H 0.80064 -1.33354 -0.32292
 H -1.06811 -0.69905 1.15516
 H 1.21998 -0.74608 1.06713
 H -2.50715 -0.55812 -0.01379
 H 2.48587 -0.64755 -0.16703
13
bifur_IRC_Distances_MW_output/new_data/bifur_traj1_Distances point 135
C -0.93016 0.83138 -0.26008
 C 0.94166 0.80054 -0.30219
 C -0.00771 1.19400 -1.28215
 C -1.39958 -0.51968 0.18457
 C 1.38632 -0.56930 0.09420
 F -1.82065 1.80717 0.08985
 F 1.88664 1.74599 0.01436
 H -0.98785 -1.30429 -0.25477
 H 0.81211 -1.33068 -0.32101
 H -1.07388 -0.70083 1.15090
 H 1.21494 -0.74798 1.06141
 H -2.50849 -0.55786 -0.00986
 H 2.48665 -0.64845 -0.16522
13
bifur_IRC_Distances_MW_output/new_data/bifur_traj1_Distances point 136
C -0.93625 0.83246 -0.25936
 C 0.94786 0.80079 -0.30353
 C -0.00822 1.19713 -1.27225
 C -1.40282 -0.51868 0.18544
 C 1.38945 -0.56916 0.09333
 F -1.83043 1.80419 0.08702
 F 1.89742 1.74129 0.00675
 H -0.98768 -1.30003 -0.25138
 H 0.82368 -1.32774 -0.31907
 H -1.07958 -0.70272 1.14658
 H 1.20900 -0.74997 1.05553
 H -2.50987 -0.55788 -0.00578
 H 2.48742 -0.64969 -0.16329
13
bifur_IRC_Distances_MW_output/new_data/bifur_traj1_Distances point 137
C -0.94238 0.83376 -0.25858
 C 0.95412 0.80118 -0.30504
 C -0.00878 1.20077 -1.26200
 C -1.40578 -0.51769 0.18640
 C 1.39229 -0.56911 0.09241
 F -1.84051 1.80129 0.08421
 F 1.90861 1.73649 -0.00141
 H -0.98624 -1.29566 -0.24786
 H 0.83542 -1.32482 -0.31722
 H -1.08538 -0.70467 1.14238
 H 1.20175 -0.75198 1.04960
 H -2.51126 -0.55821 -0.00158
 H 2.48813 -0.65135 -0.16130
13
bifur_IRC_Distances_MW_output/new_data/bifur_traj1_Distances point 138
C -0.94844 0.83528 -0.25774
 C 0.96032 0.80170 -0.30674
 C -0.00940 1.20491 -1.25156
 C -1.40836 -0.51674 0.18748
 C 1.39474 -0.56917 0.09141
 F -1.85073 1.79856 0.08152
 F 1.92005 1.73165 -0.01004
 H -0.98334 -1.29125 -0.24428
 H 0.84727 -1.32200 -0.31552
 H -1.09131 -0.70664 1.13843
 H 1.19309 -0.75399 1.04371
 H -2.51263 -0.55887 0.00266
 H 2.48875 -0.65344 -0.15933
13
bifur_IRC_Distances_MW_output/new_data/bifur_traj1_Distances point 139
C -0.95439 0.83700 -0.25684
 C 0.96641 0.80235 -0.30859
 C -0.01006 1.20950 -1.24099
 C -1.41058 -0.51584 0.18863
 C 1.39680 -0.56932 0.09037
 F -1.86099 1.79601 0.07893
 F 1.93163 1.72683 -0.01907
 H -0.97912 -1.28684 -0.24067
 H 0.85904 -1.31930 -0.31399
 H -1.09724 -0.70863 1.13476
 H 1.18320 -0.75598 1.03795
 H -2.51399 -0.55986 0.00690
 H 2.48927 -0.65593 -0.15737
13
bifur_IRC_Distances_MW_output/new_data/bifur_traj1_Distances point 140
C -0.96024 0.83889 -0.25593
 C 0.97240 0.80314 -0.31055
 C -0.01071 1.21453 -1.23029
 C -1.41245 -0.51499 0.18982
 C 1.39852 -0.56955 0.08932
 F -1.87133 1.79360 0.07634
 F 1.94331 1.72204 -0.02838
 H -0.97401 -1.28245 -0.23708
 H 0.87045 -1.31668 -0.31260
 H -1.10289 -0.71062 1.13132
 H 1.17251 -0.75794 1.03234
 H -2.51531 -0.56119 0.01106
 H 2.48974 -0.65877 -0.15538
13
bifur_IRC_Distances_MW_output/new_data/bifur_traj1_Distances point 141
C -0.96601 0.84092 -0.25508
 C 0.97832 0.80407 -0.31255
 C -0.01130 1.21997 -1.21938
 C -1.41403 -0.51423 0.19099
 C 1.39996 -0.56983 0.08833
 F -1.88183 1.79124 0.07359
 F 1.95508 1.71730 -0.03786
 H -0.96854 -1.27811 -0.23354
 H 0.88113 -1.31407 -0.31128
 H -1.10787 -0.71262 1.12802
 H 1.16152 -0.75989 1.02693
 H -2.51661 -0.56286 0.01512
 H 2.49017 -0.66189 -0.15329
13
bifur_IRC_Distances_MW_output/new_data/bifur_traj1_Distances point 142
C -0.97175 0.84304 -0.25435
 C 0.98421 0.80516 -0.31450
 C -0.01176 1.22581 -1.20822
 C -1.41537 -0.51356 0.19208
 C 1.40115 -0.57011 0.08744
 F -1.89255 1.78886 0.07047
 F 1.96690 1.71266 -0.04735
 H -0.96332 -1.27385 -0.23010
 H 0.89064 -1.31140 -0.30994
 H -1.11173 -0.71466 1.12477
 H 1.15083 -0.76185 1.02174
 H -2.51789 -0.56489 0.01902
 H 2.49063 -0.66522 -0.15105
13
bifur_IRC_Distances_MW_output/new_data/bifur_traj1_Distances point 143
C -0.97746 0.84522 -0.25382
 C 0.99008 0.80641 -0.31632
 C -0.01205 1.23200 -1.19680
 C -1.41651 -0.51301 0.19301
 C 1.40218 -0.57036 0.08673
 F -1.90353 1.78637 0.06681
 F 1.97871 1.70815 -0.05666
 H -0.95894 -1.26969 -0.22682
 H 0.89857 -1.30859 -0.30851
 H -1.11405 -0.71672 1.12148
 H 1.14100 -0.76382 1.01682
 H -2.51914 -0.56728 0.02270
 H 2.49116 -0.66868 -0.14862
13
bifur_IRC_Distances_MW_output/new_data/bifur_traj1_Distances point 144
C -0.97746 0.84522 -0.25382
 C 0.99008 0.80641 -0.31632
 C -0.01205 1.23200 -1.19680
 C -1.41651 -0.51301 0.19301
 C 1.40218 -0.57036 0.08673
 F -1.90353 1.78637 0.06681
 F 1.97871 1.70815 -0.05666
 H -0.95894 -1.26969 -0.22682
 H 0.89857 -1.30859 -0.30851
 H -1.11405 -0.71672 1.12148
 H 1.14100 -0.76382 1.01682
 H -2.51914 -0.56728 0.02270
 H 2.49116 -0.66868 -0.14862
13
bifur_IRC_Distances_MW_output/new_data/bifur_traj1_Distances point 145
C -0.98880 0.84952 -0.25355
 C 1.00171 0.80940 -0.31931
 C -0.01197 1.24515 -1.17318
 C -1.41843 -0.51230 0.19424
 C 1.40394 -0.57065 0.08599
 F -1.92619 1.78087 0.05739
 F 2.00199 1.69970 -0.07410
 H -0.95464 -1.26185 -0.22091
 H 0.90854 -1.30243 -0.30511
 H -1.11303 -0.72092 1.11445
 H 1.12592 -0.76785 1.00792
 H -2.52157 -0.57297 0.02928
 H 2.49253 -0.67568 -0.14311
13
bifur_IRC_Distances_MW_output/new_data/bifur_traj1_Distances point 146
C -0.99440 0.85155 -0.25384
 C 1.00745 0.81107 -0.32040
 C -0.01159 1.25190 -1.16107
 C -1.41935 -0.51213 0.19449
 C 1.40482 -0.57065 0.08598
 F -1.93772 1.77779 0.05158
 F 2.01328 1.69579 -0.08201
 H -0.95522 -1.25821 -0.21834
 H 0.91056 -1.29905 -0.30308
 H -1.10971 -0.72304 1.11065
 H 1.12122 -0.76989 1.00395
 H -2.52276 -0.57611 0.03218
 H 2.49342 -0.67903 -0.14008
13
bifur_IRC_Distances_MW_output/new_data/bifur_traj1_Distances point 147
C -0.99995 0.85346 -0.25437
 C 1.01313 0.81280 -0.32122
 C -0.01102 1.25861 -1.14880
 C -1.42034 -0.51204 0.19451
 C 1.40580 -0.57055 0.08618
 F -1.94925 1.77449 0.04512
 F 2.02425 1.69206 -0.08939
 H -0.95759 -1.25474 -0.21604
 H 0.91098 -1.29551 -0.30087
 H -1.10491 -0.72515 1.10665
 H 1.11840 -0.77194 1.00027
 H -2.52396 -0.57930 0.03487
 H 2.49446 -0.68219 -0.13692
13
bifur_IRC_Distances_MW_output/new_data/bifur_traj1_Distances point 148
C -1.00547 0.85522 -0.25508
 C 1.01878 0.81454 -0.32181
 C -0.01032 1.26523 -1.13634
 C -1.42146 -0.51201 0.19436
 C 1.40694 -0.57036 0.08654
 F -1.96075 1.77097 0.03814
 F 2.03494 1.68845 -0.09636
 H -0.96151 -1.25141 -0.21398
 H 0.91027 -1.29182 -0.29851
 H -1.09907 -0.72724 1.10248
 H 1.11719 -0.77400 0.99681
 H -2.52519 -0.58246 0.03742
 H 2.49565 -0.68512 -0.13367
13
bifur_IRC_Distances_MW_output/new_data/bifur_traj1_Distances point 149
C -1.01101 0.85687 -0.25591
 C 1.02444 0.81625 -0.32224
 C -0.00954 1.27176 -1.12357
 C -1.42277 -0.51198 0.19409
 C 1.40829 -0.57008 0.08701
 F -1.97224 1.76723 0.03073
 F 2.04546 1.68484 -0.10312
 H -0.96665 -1.24816 -0.21213
 H 0.90897 -1.28802 -0.29608
 H -1.09269 -0.72931 1.09817
 H 1.11723 -0.77606 0.99347
 H -2.52648 -0.58551 0.03992
 H 2.49697 -0.68782 -0.13034
13
bifur_IRC_Distances_MW_output/new_data/bifur_traj1_Distances point 150
C -1.01666 0.85843 -0.25678
 C 1.03021 0.81793 -0.32259
 C -0.00871 1.27826 -1.11028
 C -1.42433 -0.51193 0.19374
 C 1.40989 -0.56974 0.08753
 F -1.98383 1.76325 0.02294
 F 2.05600 1.68111 -0.10998
 H -0.97261 -1.24487 -0.21041
 H 0.90763 -1.28411 -0.29363
 H -1.08621 -0.73139 1.09374
 H 1.11805 -0.77814 0.99017
 H -2.52786 -0.58843 0.04247
 H 2.49844 -0.69036 -0.12692
13
bifur_IRC_Distances_MW_output/new_data/bifur_traj1_Distances point 151
C -1.02252 0.85995 -0.25762
 C 1.03619 0.81956 -0.32297
 C -0.00789 1.28484 -1.09617
 C -1.42617 -0.51182 0.19340
 C 1.41178 -0.56936 0.08803
 F -1.99566 1.75904 0.01485
 F 2.06677 1.67711 -0.11729
 H -0.97894 -1.24146 -0.20878
 H 0.90682 -1.28011 -0.29127
 H -1.08013 -0.73350 1.08923
 H 1.11910 -0.78027 0.98680
 H -2.52940 -0.59120 0.04517
 H 2.50005 -0.69278 -0.12338
13
bifur_IRC_Distances_MW_output/new_data/bifur_traj1_Distances point 152
C -1.02866 0.86152 -0.25832
 C 1.04244 0.82113 -0.32349
 C -0.00715 1.29162 -1.08100
 C -1.42831 -0.51160 0.19315
 C 1.41396 -0.56898 0.08844
 F -2.00782 1.75461 0.00660
 F 2.07798 1.67268 -0.12548
 H -0.98497 -1.23783 -0.20718
 H 0.90726 -1.27606 -0.28916
 H -1.07506 -0.73563 1.08477
 H 1.11966 -0.78243 0.98329
 H -2.53112 -0.59384 0.04811
 H 2.50178 -0.69519 -0.11971
13
bifur_IRC_Distances_MW_output/new_data/bifur_traj1_Distances point 153
C -1.03505 0.86318 -0.25875
 C 1.04896 0.82259 -0.32432
 C -0.00654 1.29866 -1.06469
 C -1.43071 -0.51124 0.19308
 C 1.41638 -0.56865 0.08864
 F -2.02023 1.75009 -0.00151
 F 2.08970 1.66770 -0.13496
 H -0.98975 -1.23391 -0.20557
 H 0.90973 -1.27212 -0.28757
 H -1.07180 -0.73774 1.08063
 H 1.11879 -0.78460 0.97963
 H -2.53305 -0.59630 0.05131
 H 2.50357 -0.69765 -0.11591
13
bifur_IRC_Distances_MW_output/new_data/bifur_traj1_Distances point 154
C -1.04157 0.86499 -0.25874
 C 1.05562 0.82389 -0.32560
 C -0.00616 1.30590 -1.04744
 C -1.43329 -0.51069 0.19331
 C 1.41894 -0.56844 0.08854
 F -2.03261 1.74568 -0.00900
 F 2.10178 1.66213 -0.14602
 H -0.99226 -1.22972 -0.20395
 H 0.91497 -1.26850 -0.28683
 H -1.07117 -0.73976 1.07719
 H 1.11559 -0.78668 0.97589
 H -2.53518 -0.59857 0.05467
 H 2.50535 -0.70021 -0.11202
13
bifur_IRC_Distances_MW_output/new_data/bifur_traj1_Distances point 155
C -1.04157 0.86499 -0.25874
 C 1.05562 0.82389 -0.32560
 C -0.00616 1.30590 -1.04744
 C -1.43329 -0.51069 0.19331
 C 1.41894 -0.56844 0.08854
 F -2.03261 1.74568 -0.00900
 F 2.10178 1.66213 -0.14602
 H -0.99226 -1.22972 -0.20395
 H 0.91497 -1.26850 -0.28683
 H -1.07117 -0.73976 1.07719
 H 1.11559 -0.78668 0.97589
 H -2.53518 -0.59857 0.05467
 H 2.50535 -0.70021 -0.11202
13
bifur_IRC_Distances_MW_output/new_data/bifur_traj1_Distances point 156
C -1.05428 0.86901 -0.25713
 C 1.06857 0.82578 -0.32975
 C -0.00619 1.32042 -1.01170
 C -1.43859 -0.50907 0.19480
 C 1.42406 -0.56847 0.08732
 F -2.05589 1.73796 -0.02051
 F 2.12586 1.64949 -0.17284
 H -0.98856 -1.22092 -0.20093
 H 0.93439 -1.26301 -0.28895
 H -1.07905 -0.74314 1.07370
 H 1.10095 -0.79023 0.96876
 H -2.53981 -0.60241 0.06120
 H 2.50854 -0.70543 -0.10396
13
bifur_IRC_Distances_MW_output/new_data/bifur_traj1_Distances point 157
C -1.04934 0.91878 -0.05670
 C 1.08256 0.86034 -0.19066
 C 0.06389 1.63288 0.28127
 C -1.44071 -0.50561 0.20605
 C 1.42360 -0.58172 0.03186
 F -2.09539 1.60957 -0.54688
 F 2.10381 1.49654 -0.79791
 H -0.92610 -0.97004 0.82896
 H 1.00438 -1.01645 0.72985
 H -1.17410 -1.12187 -0.50190
 H 1.00308 -1.16942 -0.61146
 H -2.51923 -0.50408 0.48100
 H 2.52355 -0.64893 0.14653
13
bifur_IRC_Distances_MW_output/new_data/bifur_traj1_Distances point 158
C -1.05517 0.92034 -0.05805
 C 1.08878 0.86102 -0.19296
 C 0.06275 1.63121 0.25851
 C -1.44338 -0.50399 0.20922
 C 1.42614 -0.58212 0.03039
 F -2.10562 1.60844 -0.54002
 F 2.11581 1.49476 -0.78899
 H -0.91729 -0.96455 0.82964
 H 1.02171 -1.01280 0.73122
 H -1.18618 -1.12352 -0.49659
 H 0.98901 -1.17055 -0.60739
 H -2.52103 -0.50411 0.48707
 H 2.52447 -0.65413 0.13796
13
bifur_IRC_Distances_MW_output/new_data/bifur_traj1_Distances point 159
C -1.06093 0.92182 -0.05936
 C 1.09497 0.86158 -0.19510
 C 0.06155 1.62907 0.23540
 C -1.44622 -0.50219 0.21269
 C 1.42881 -0.58263 0.02850
 F -2.11557 1.60730 -0.53335
 F 2.12773 1.49317 -0.77902
 H -0.90690 -0.95887 0.83084
 H 1.04127 -1.00912 0.73366
 H -1.20058 -1.12528 -0.49213
 H 0.97340 -1.17165 -0.60410
 H -2.52280 -0.50352 0.49439
 H 2.52527 -0.65966 0.12758
13
bifur_IRC_Distances_MW_output/new_data/bifur_traj1_Distances point 160
C -1.06669 0.92318 -0.06069
 C 1.10117 0.86202 -0.19697
 C 0.06020 1.62636 0.21182
 C -1.44927 -0.50022 0.21642
 C 1.43168 -0.58322 0.02622
 F -2.12527 1.60606 -0.52701
 F 2.13963 1.49184 -0.76763
 H -0.89538 -0.95296 0.83274
 H 1.06283 -1.00529 0.73749
 H -1.21700 -1.12721 -0.48883
 H 0.95673 -1.17275 -0.60171
 H -2.52456 -0.50231 0.50293
 H 2.52593 -0.66551 0.11521
13
bifur_IRC_Distances_MW_output/new_data/bifur_traj1_Distances point 161
C -1.07244 0.92434 -0.06210
 C 1.10734 0.86236 -0.19846
 C 0.05866 1.62302 0.18780
 C -1.45260 -0.49810 0.22033
 C 1.43481 -0.58386 0.02358
 F -2.13465 1.60466 -0.52123
 F 2.15148 1.49088 -0.75443
 H -0.88332 -0.94680 0.83558
 H 1.08596 -1.00121 0.74313
 H -1.23499 -1.12936 -0.48711
 H 0.93964 -1.17386 -0.60040
 H -2.52634 -0.50046 0.51258
 H 2.52645 -0.67162 0.10074
13
bifur_IRC_Distances_MW_output/new_data/bifur_traj1_Distances point 162
C -1.07816 0.92525 -0.06366
 C 1.11341 0.86260 -0.19942
 C 0.05686 1.61899 0.16362
 C -1.45619 -0.49586 0.22431
 C 1.43820 -0.58452 0.02064
 F -2.14358 1.60302 -0.51636
 F 2.16315 1.49043 -0.73909
 H -0.87143 -0.94044 0.83960
 H 1.10994 -0.99681 0.75095
 H -1.25385 -1.13174 -0.48742
 H 0.92296 -1.17501 -0.60041
 H -2.52816 -0.49799 0.52313
 H 2.52684 -0.67791 0.08411
13
bifur_IRC_Distances_MW_output/new_data/bifur_traj1_Distances point 163
C -1.08377 0.92583 -0.06544
 C 1.11928 0.86275 -0.19969
 C 0.05479 1.61427 0.13958
 C -1.46002 -0.49356 0.22825
 C 1.44185 -0.58516 0.01745
 F -2.15191 1.60106 -0.51273
 F 2.17448 1.49063 -0.72132
 H -0.86049 -0.93397 0.84502
 H 1.13392 -0.99205 0.76124
 H -1.27275 -1.13437 -0.49016
 H 0.90760 -1.17622 -0.60193
 H -2.53006 -0.49497 0.53433
 H 2.52709 -0.68425 0.06541
13
bifur_IRC_Distances_MW_output/new_data/bifur_traj1_Distances point 164
C -1.08925 0.92603 -0.06753
 C 1.12486 0.86284 -0.19916
 C 0.05241 1.60891 0.11594
 C -1.46408 -0.49126 0.23203
 C 1.44573 -0.58575 0.01409
 F -2.15954 1.59873 -0.51070
 F 2.18535 1.49161 -0.70084
 H -0.85121 -0.92745 0.85203
 H 1.15704 -0.98691 0.77413
 H -1.29086 -1.13722 -0.49556
 H 0.89436 -1.17750 -0.60506
 H -2.53207 -0.49150 0.54586
 H 2.52726 -0.69055 0.04478
13
bifur_IRC_Distances_MW_output/new_data/bifur_traj1_Distances point 165
C -1.09458 0.92583 -0.07003
 C 1.13012 0.86290 -0.19777
 C 0.04972 1.60294 0.09279
 C -1.46832 -0.48899 0.23559
 C 1.44984 -0.58628 0.01057
 F -2.16642 1.59597 -0.51056
 F 2.19569 1.49348 -0.67729
 H -0.84411 -0.92095 0.86072
 H 1.17862 -0.98141 0.78963
 H -1.30752 -1.14025 -0.50364
 H 0.88383 -1.17882 -0.60980
 H -2.53426 -0.48768 0.55751
 H 2.52738 -0.69674 0.02228
13
bifur_IRC_Distances_MW_output/new_data/bifur_traj1_Distances point 166
C -1.09458 0.92583 -0.07003
 C 1.13012 0.86290 -0.19777
 C 0.04972 1.60294 0.09279
 C -1.46832 -0.48899 0.23559
 C 1.44984 -0.58628 0.01057
 F -2.16642 1.59597 -0.51056
 F 2.19569 1.49348 -0.67729
 H -0.84411 -0.92095 0.86072
 H 1.17862 -0.98141 0.78963
 H -1.30752 -1.14025 -0.50364
 H 0.88383 -1.17882 -0.60980
 H -2.53426 -0.48768 0.55751
 H 2.52738 -0.69674 0.02228
13
bifur_IRC_Distances_MW_output/new_data/bifur_traj1_Distances point 167
C -1.10491 0.92410 -0.07692
 C 1.13968 0.86303 -0.19218
 C 0.04333 1.58916 0.04707
 C -1.47741 -0.48461 0.24211
 C 1.45872 -0.58711 0.00303
 F -2.17804 1.58890 -0.51710
 F 2.21494 1.50034 -0.61881
 H -0.83774 -0.90816 0.88315
 H 1.21552 -0.96953 0.82786
 H -1.33463 -1.14647 -0.52697
 H 0.87222 -1.18139 -0.62336
 H -2.53955 -0.47939 0.58072
 H 2.52788 -0.70886 -0.02860
13
bifur_IRC_Distances_MW_output/new_data/bifur_traj1_Distances point 168
C -1.11006 0.92251 -0.08178
 C 1.14406 0.86316 -0.18792
 C 0.03958 1.58126 0.02344
 C -1.48234 -0.48249 0.24520
 C 1.46358 -0.58744 -0.00112
 F -2.18293 1.58439 -0.52453
 F 2.22404 1.50565 -0.58202
 H -0.83891 -0.90194 0.89666
 H 1.23035 -0.96331 0.85002
 H -1.34448 -1.14940 -0.54130
 H 0.87153 -1.18243 -0.63139
 H -2.54296 -0.47506 0.59233
 H 2.52854 -0.71491 -0.05758
13
bifur_IRC_Distances_MW_output/new_data/bifur_traj1_Distances point 169
C -1.11535 0.92037 -0.08808
 C 1.14828 0.86337 -0.18261
 C 0.03542 1.57252 -0.00191
 C -1.48763 -0.48038 0.24836
 C 1.46884 -0.58772 -0.00570
 F -2.18728 1.57905 -0.53548
 F 2.23290 1.51252 -0.53829
 H -0.84328 -0.89593 0.91126
 H 1.24254 -0.95711 0.87344
 H -1.35153 -1.15189 -0.55621
 H 0.87451 -1.18301 -0.63920
 H -2.54720 -0.47068 0.60407
 H 2.52978 -0.72113 -0.08967
13
bifur_IRC_Distances_MW_output/new_data/bifur_traj1_Distances point 170
C -1.12087 0.91760 -0.09638
 C 1.15241 0.86367 -0.17628
 C 0.03088 1.56276 -0.03022
 C -1.49344 -0.47824 0.25179
 C 1.47465 -0.58797 -0.01085
 F -2.19114 1.57267 -0.55070
 F 2.24155 1.52125 -0.48572
 H -0.85114 -0.89031 0.92606
 H 1.25193 -0.95128 0.89667
 H -1.35554 -1.15350 -0.56975
 H 0.88133 -1.18275 -0.64513
 H -2.55264 -0.46631 0.61600
 H 2.53199 -0.72761 -0.12550
13
bifur_IRC_Distances_MW_output/new_data/bifur_traj1_Distances point 171
C -1.12669 0.91412 -0.10726
 C 1.15655 0.86404 -0.16921
 C 0.02617 1.55187 -0.06278
 C -1.49996 -0.47601 0.25579
 C 1.48119 -0.58821 -0.01674
 F -2.19448 1.56510 -0.57084
 F 2.24979 1.53196 -0.42295
 H -0.86262 -0.88542 0.93918
 H 1.25847 -0.94646 0.91665
 H -1.35649 -1.15350 -0.57826
 H 0.89201 -1.18106 -0.64629
 H -2.55970 -0.46210 0.62788
 H 2.53578 -0.73433 -0.16516
13
bifur_IRC_Distances_MW_output/new_data/bifur_traj1_Distances point 172
C -1.13272 0.90998 -0.12096
 C 1.16078 0.86437 -0.16216
 C 0.02179 1.54007 -0.09990
 C -1.50731 -0.47364 0.26065
 C 1.48856 -0.58845 -0.02336
 F -2.19733 1.55635 -0.59564
 F 2.25711 1.54419 -0.35130
 H -0.87722 -0.88167 0.94768
 H 1.26269 -0.94359 0.92818
 H -1.35512 -1.15103 -0.57620
 H 0.90567 -1.17737 -0.63884
 H -2.56861 -0.45823 0.63881
 H 2.54170 -0.74097 -0.20697
13
bifur_IRC_Distances_MW_output/new_data/bifur_traj1_Distances point 173
C -1.13871 0.90548 -0.13660
 C 1.16518 0.86449 -0.15629
 C 0.01849 1.52817 -0.13946
 C -1.51537 -0.47109 0.26651
 C 1.49663 -0.58871 -0.03043
 F -2.19981 1.54683 -0.62305
 F 2.26299 1.55658 -0.27690
 H -0.89312 -0.87920 0.94908
 H 1.26625 -0.94340 0.92605
 H -1.35347 -1.14570 -0.55902
 H 0.92008 -1.17175 -0.62054
 H -2.57893 -0.45488 0.64743
 H 2.54978 -0.74683 -0.24677
13
bifur_IRC_Distances_MW_output/new_data/bifur_traj1_Distances point 174
C -1.14437 0.90112 -0.15232
 C 1.16976 0.86431 -0.15242
 C 0.01667 1.51724 -0.17727
 C -1.52373 -0.46836 0.27314
 C 1.50499 -0.58900 -0.03749
 F -2.20226 1.53719 -0.65002
 F 2.26739 1.56745 -0.20830
 H -0.90784 -0.87746 0.94410
 H 1.27132 -0.94562 0.90980
 H -1.35400 -1.13831 -0.52798
 H 0.93247 -1.16524 -0.59416
 H -2.58952 -0.45201 0.65296
 H 2.55911 -0.75131 -0.28006
13
bifur_IRC_Distances_MW_output/new_data/bifur_traj1_Distances point 175
C -1.14960 0.89725 -0.16646
 C 1.17448 0.86386 -0.15035
 C 0.01614 1.50796 -0.20985
 C -1.53197 -0.46551 0.28011
 C 1.51318 -0.58935 -0.04424
 F -2.20496 1.52792 -0.67449
 F 2.27085 1.57592 -0.15060
 H -0.91980 -0.87559 0.93638
 H 1.27918 -0.94915 0.88443
 H -1.35797 -1.13035 -0.48978
 H 0.94134 -1.15920 -0.56585
 H -2.59935 -0.44942 0.65587
 H 2.56848 -0.75433 -0.30517
13
bifur_IRC_Distances_MW_output/new_data/bifur_traj1_Distances point 176
C -1.15447 0.89396 -0.17846
 C 1.17925 0.86325 -0.14944
 C 0.01643 1.50035 -0.23631
 C -1.53989 -0.46261 0.28706
 C 1.52102 -0.58975 -0.05063
 F -2.20802 1.51917 -0.69610
 F 2.27394 1.58211 -0.10383
 H -0.92887 -0.87304 0.92935
 H 1.28980 -0.95296 0.85574
 H -1.36514 -1.12294 -0.45087
 H 0.94682 -1.15443 -0.54045
 H -2.60808 -0.44693 0.65719
 H 2.57722 -0.75618 -0.32325
13
bifur_IRC_Distances_MW_output/new_data/bifur_traj1_Distances point 177
C -1.15447 0.89396 -0.17846
 C 1.17925 0.86325 -0.14944
 C 0.01643 1.50035 -0.23631
 C -1.53989 -0.46261 0.28706
 C 1.52102 -0.58975 -0.05064
 F -2.20802 1.51917 -0.69610
 F 2.27394 1.58211 -0.10383
 H -0.92887 -0.87304 0.92935
 H 1.28980 -0.95296 0.85574
 H -1.36514 -1.12294 -0.45087
 H 0.94682 -1.15443 -0.54045
 H -2.60808 -0.44693 0.65719
 H 2.57722 -0.75618 -0.32325
13
bifur_IRC_Distances_MW_output/new_data/bifur_traj1_Distances point 178
C -1.16371 0.88875 -0.19704
 C 1.18896 0.86188 -0.14895
 C 0.01809 1.48879 -0.27444
 C -1.55495 -0.45671 0.30055
 C 1.53589 -0.59068 -0.06268
 F -2.21515 1.50276 -0.73321
 F 2.28020 1.58962 -0.03343
 H -0.94099 -0.86527 0.92265
 H 1.31705 -0.95948 0.80032
 H -1.38605 -1.11112 -0.38174
 H 0.95097 -1.14900 -0.50398
 H -2.62291 -0.44182 0.65810
 H 2.59261 -0.75774 -0.34613
13
bifur_IRC_Distances_MW_output/new_data/bifur_traj1_Distances point 179
C -1.16831 0.88660 -0.20447
 C 1.19395 0.86119 -0.14887
 C 0.01913 1.48420 -0.28842
 C -1.56234 -0.45370 0.30710
 C 1.54316 -0.59117 -0.06849
 F -2.21919 1.49477 -0.74999
 F 2.28363 1.59179 -0.00544
 H -0.94538 -0.86014 0.92309
 H 1.33273 -0.96194 0.77527
 H -1.39858 -1.10661 -0.35224
 H 0.95111 -1.14799 -0.49223
 H -2.62952 -0.43910 0.65841
 H 2.59960 -0.75789 -0.35373
13
bifur_IRC_Distances_MW_output/new_data/bifur_traj1_Distances point 180
C -1.17300 0.88463 -0.21107
 C 1.19908 0.86052 -0.14878
 C 0.02023 1.48013 -0.30014
 C -1.56973 -0.45066 0.31353
 C 1.55045 -0.59165 -0.07420
 F -2.22355 1.48674 -0.76614
 F 2.28733 1.59327 0.01958
 H -0.94935 -0.85434 0.92551
 H 1.34924 -0.96385 0.75198
 H -1.41186 -1.10287 -0.32559
 H 0.95069 -1.14784 -0.48369
 H -2.63585 -0.43628 0.65882
 H 2.60632 -0.75780 -0.35980
13
bifur_IRC_Distances_MW_output/new_data/bifur_traj1_Distances point 181
C -1.17779 0.88282 -0.21707
 C 1.20432 0.85989 -0.14866
 C 0.02133 1.47647 -0.31015
 C -1.57713 -0.44760 0.31979
 C 1.55776 -0.59209 -0.07973
 F -2.22822 1.47863 -0.78184
 F 2.29129 1.59421 0.04229
 H -0.95335 -0.84803 0.92921
 H 1.36603 -0.96525 0.73019
 H -1.42530 -1.09975 -0.30125
 H 0.95020 -1.14834 -0.47741
 H -2.64197 -0.43341 0.65931
 H 2.61284 -0.75754 -0.36469
13
bifur_IRC_Distances_MW_output/new_data/bifur_traj1_Distances point 182
C -1.18267 0.88112 -0.22259
 C 1.20963 0.85933 -0.14852
 C 0.02241 1.47319 -0.31883
 C -1.58448 -0.44459 0.32578
 C 1.56503 -0.59247 -0.08494
 F -2.23316 1.47044 -0.79713
 F 2.29546 1.59477 0.06301
 H -0.95784 -0.84150 0.93332
 H 1.38238 -0.96620 0.70955
 H -1.43819 -1.09709 -0.27863
 H 0.95018 -1.14928 -0.47230
 H -2.64792 -0.43057 0.65980
 H 2.61918 -0.75715 -0.36852
13
bifur_IRC_Distances_MW_output/new_data/bifur_traj1_Distances point 183
C -1.18757 0.87951 -0.22777
 C 1.21492 0.85887 -0.14838
 C 0.02343 1.47024 -0.32646
 C -1.59167 -0.44169 0.33136
 C 1.57217 -0.59276 -0.08968
 F -2.23830 1.46221 -0.81201
 F 2.29975 1.59509 0.08191
 H -0.96330 -0.83506 0.93687
 H 1.39746 -0.96680 0.68960
 H -1.44972 -1.09470 -0.25708
 H 0.95117 -1.15040 -0.46722
 H -2.65367 -0.42787 0.66013
 H 2.62533 -0.75664 -0.37127
13
bifur_IRC_Distances_MW_output/new_data/bifur_traj1_Distances point 184
C -1.19243 0.87796 -0.23272
 C 1.22009 0.85854 -0.14823
 C 0.02436 1.46762 -0.33329
 C -1.59859 -0.43896 0.33641
 C 1.57910 -0.59291 -0.09378
 F -2.24354 1.45396 -0.82649
 F 2.30403 1.59528 0.09909
 H -0.97012 -0.82903 0.93895
 H 1.41055 -0.96717 0.66982
 H -1.45919 -1.09238 -0.23590
 H 0.95366 -1.15147 -0.46111
 H -2.65918 -0.42542 0.66013
 H 2.63126 -0.75602 -0.37289
13
bifur_IRC_Distances_MW_output/new_data/bifur_traj1_Distances point 185
C -1.19719 0.87645 -0.23753
 C 1.22508 0.85834 -0.14809
 C 0.02518 1.46529 -0.33948
 C -1.60520 -0.43645 0.34088
 C 1.58576 -0.59292 -0.09718
 F -2.24876 1.44573 -0.84060
 F 2.30822 1.59546 0.11473
 H -0.97856 -0.82364 0.93890
 H 1.42118 -0.96744 0.64972
 H -1.46619 -1.08995 -0.21447
 H 0.95798 -1.15231 -0.45319
 H -2.66446 -0.42328 0.65968
 H 2.63697 -0.75527 -0.37336
13
bifur_IRC_Distances_MW_output/new_data/bifur_traj1_Distances point 186
C -1.20183 0.87494 -0.24230
 C 1.22986 0.85828 -0.14793
 C 0.02590 1.46321 -0.34519
 C -1.61148 -0.43416 0.34476
 C 1.59213 -0.59279 -0.09987
 F -2.25393 1.43751 -0.85445
 F 2.31225 1.59570 0.12902
 H -0.98868 -0.81901 0.93635
 H 1.42923 -0.96772 0.62891
 H -1.47059 -1.08727 -0.19232
 H 0.96421 -1.15280 -0.44299
 H -2.66951 -0.42147 0.65872
 H 2.64246 -0.75440 -0.37271
13
bifur_IRC_Distances_MW_output/new_data/bifur_traj1_Distances point 187
C -1.20636 0.87342 -0.24707
 C 1.23444 0.85835 -0.14778
 C 0.02651 1.46133 -0.35055
 C -1.61747 -0.43208 0.34811
 C 1.59825 -0.59252 -0.10189
 F -2.25901 1.42926 -0.86813
 F 2.31611 1.59604 0.14221
 H -1.00043 -0.81519 0.93121
 H 1.43482 -0.96810 0.60712
 H -1.47254 -1.08425 -0.16913
 H 0.97227 -1.15286 -0.43032
 H -2.67436 -0.41997 0.65727
 H 2.64777 -0.75343 -0.37105
13
bifur_IRC_Distances_MW_output/new_data/bifur_traj1_Distances point 188
C -1.20636 0.87342 -0.24707
 C 1.23444 0.85835 -0.14778
 C 0.02651 1.46133 -0.35055
 C -1.61747 -0.43208 0.34811
 C 1.59825 -0.59252 -0.10189
 F -2.25901 1.42926 -0.86813
 F 2.31611 1.59604 0.14221
 H -1.00043 -0.81519 0.93121
 H 1.43482 -0.96810 0.60713
 H -1.47254 -1.08425 -0.16913
 H 0.97227 -1.15286 -0.43032
 H -2.67436 -0.41997 0.65727
 H 2.64777 -0.75343 -0.37105
13
bifur_IRC_Distances_MW_output/new_data/bifur_traj1_Distances point 189
C -1.21525 0.87035 -0.25679
 C 1.24326 0.85885 -0.14755
 C 0.02752 1.45816 -0.36066
 C -1.62874 -0.42839 0.35351
 C 1.60990 -0.59165 -0.10427
 F -2.26922 1.41251 -0.89525
 F 2.32363 1.59701 0.16604
 H -1.02807 -0.80964 0.91366
 H 1.43991 -0.96922 0.56028
 H -1.47020 -1.07711 -0.11922
 H 0.99292 -1.15172 -0.39767
 H -2.68369 -0.41781 0.65328
 H 2.65805 -0.75134 -0.36533
13
bifur_IRC_Distances_MW_output/new_data/bifur_traj1_Distances point 190
C -1.21977 0.86888 -0.26172
 C 1.24768 0.85929 -0.14759
 C 0.02797 1.45692 -0.36562
 C -1.63412 -0.42672 0.35573
 C 1.61552 -0.59109 -0.10481
 F -2.27466 1.40393 -0.90870
 F 2.32760 1.59756 0.17692
 H -1.04335 -0.80764 0.90182
 H 1.44022 -0.96988 0.53545
 H -1.46664 -1.07311 -0.09279
 H 1.00473 -1.15060 -0.37811
 H -2.68827 -0.41711 0.65107
 H 2.66310 -0.75042 -0.36165
13
bifur_IRC_Distances_MW_output/new_data/bifur_traj1_Distances point 191
C -1.22445 0.86756 -0.26656
 C 1.25226 0.85987 -0.14788
 C 0.02844 1.45603 -0.37064
 C -1.63934 -0.42511 0.35776
 C 1.62097 -0.59049 -0.10503
 F -2.28063 1.39528 -0.92178
 F 2.33205 1.59802 0.18704
 H -1.05885 -0.80585 0.88879
 H 1.43975 -0.97043 0.51049
 H -1.46211 -1.06910 -0.06631
 H 1.01664 -1.14928 -0.35718
 H -2.69281 -0.41669 0.64908
 H 2.66808 -0.74980 -0.35778
13
bifur_IRC_Distances_MW_output/new_data/bifur_traj1_Distances point 192
C -1.22929 0.86656 -0.27102
 C 1.25704 0.86058 -0.14857
 C 0.02896 1.45566 -0.37569
 C -1.64422 -0.42359 0.35964
 C 1.62608 -0.58993 -0.10510
 F -2.28734 1.38688 -0.93379
 F 2.33724 1.59823 0.19601
 H -1.07330 -0.80390 0.87602
 H 1.43922 -0.97058 0.48715
 H -1.45739 -1.06554 -0.04170
 H 1.02734 -1.14803 -0.33652
 H -2.69720 -0.41659 0.64775
 H 2.67286 -0.74976 -0.35418
13
bifur_IRC_Distances_MW_output/new_data/bifur_traj1_Distances point 193
C -1.23414 0.86611 -0.27465
 C 1.26191 0.86140 -0.14982
 C 0.02956 1.45597 -0.38060
 C -1.64846 -0.42218 0.36140
 C 1.63051 -0.58950 -0.10517
 F -2.29480 1.37933 -0.94361
 F 2.34327 1.59800 0.20319
 H -1.08490 -0.80140 0.86571
 H 1.43952 -0.96997 0.46814
 H -1.45351 -1.06312 -0.02193
 H 1.03510 -1.14725 -0.31876
 H -2.70119 -0.41682 0.64755
 H 2.67713 -0.75057 -0.35146
13
bifur_IRC_Distances_MW_output/new_data/bifur_traj1_Distances point 194
C -1.23876 0.86632 -0.27708
 C 1.26667 0.86225 -0.15164
 C 0.03025 1.45702 -0.38516
 C -1.65180 -0.42095 0.36304
 C 1.63396 -0.58927 -0.10538
 F -2.30273 1.37323 -0.95038
 F 2.34999 1.59723 0.20811
 H -1.09228 -0.79811 0.85965
 H 1.44122 -0.96839 0.45560
 H -1.45129 -1.06235 -0.00930
 H 1.03871 -1.14728 -0.30614
 H -2.70455 -0.41739 0.64873
 H 2.68061 -0.75232 -0.35006
13
bifur_IRC_Distances_MW_output/new_data/bifur_traj1_Distances point 195
C -1.24303 0.86715 -0.27830
 C 1.27117 0.86309 -0.15394
 C 0.03100 1.45867 -0.38927
 C -1.65421 -0.41991 0.36458
 C 1.63642 -0.58924 -0.10579
 F -2.31085 1.36871 -0.95405
 F 2.35713 1.59598 0.21085
 H -1.09533 -0.79408 0.85812
 H 1.44437 -0.96592 0.44971
 H -1.45090 -1.06323 -0.00397
 H 1.03818 -1.14813 -0.29909
 H -2.70721 -0.41821 0.65115
 H 2.68325 -0.75489 -0.34999
13
bifur_IRC_Distances_MW_output/new_data/bifur_traj1_Distances point 196
C -1.24695 0.86849 -0.27852
 C 1.27541 0.86391 -0.15665
 C 0.03178 1.46080 -0.39302
 C -1.65582 -0.41903 0.36602
 C 1.63803 -0.58939 -0.10636
 F -2.31904 1.36556 -0.95512
 F 2.36455 1.59434 0.21179
 H -1.09474 -0.78945 0.86042
 H 1.44874 -0.96272 0.44937
 H -1.45208 -1.06549 -0.00473
 H 1.03422 -1.14967 -0.29675
 H -2.70927 -0.41924 0.65457
 H 2.68517 -0.75811 -0.35102
13
bifur_IRC_Distances_MW_output/new_data/bifur_traj1_Distances point 197
C -1.25063 0.87024 -0.27791
 C 1.27946 0.86471 -0.15971
 C 0.03260 1.46332 -0.39653
 C -1.65680 -0.41828 0.36739
 C 1.63896 -0.58968 -0.10707
 F -2.32735 1.36352 -0.95408
 F 2.37224 1.59236 0.21128
 H -1.09121 -0.78431 0.86575
 H 1.45413 -0.95892 0.45345
 H -1.45454 -1.06887 -0.01034
 H 1.02746 -1.15176 -0.29809
 H -2.71084 -0.42044 0.65882
 H 2.68652 -0.76189 -0.35295
13
bifur_IRC_Distances_MW_output/new_data/bifur_traj1_Distances point 198
C -1.25413 0.87237 -0.27660
 C 1.28339 0.86549 -0.16312
 C 0.03346 1.46619 -0.39991
 C -1.65726 -0.41763 0.36872
 C 1.63934 -0.59010 -0.10790
 F -2.33585 1.36240 -0.95121
 F 2.38024 1.59009 0.20951
 H -1.08513 -0.77871 0.87361
 H 1.46044 -0.95459 0.46123
 H -1.45813 -1.07322 -0.02004
 H 1.01826 -1.15431 -0.30245
 H -2.71203 -0.42180 0.66383
 H 2.68739 -0.76618 -0.35566
13
bifur_IRC_Distances_MW_output/new_data/bifur_traj1_Distances point 199
C -1.25413 0.87237 -0.27660
 C 1.28339 0.86549 -0.16312
 C 0.03346 1.46619 -0.39991
 C -1.65726 -0.41763 0.36872
 C 1.63934 -0.59010 -0.10790
 F -2.33585 1.36240 -0.95121
 F 2.38024 1.59009 0.20952
 H -1.08513 -0.77871 0.87361
 H 1.46044 -0.95459 0.46123
 H -1.45813 -1.07322 -0.02004
 H 1.01826 -1.15431 -0.30245
 H -2.71203 -0.42180 0.66383
 H 2.68739 -0.76618 -0.35566
13
bifur_IRC_Distances_MW_output/new_data/bifur_traj1_Distances point 200
C -1.26078 0.87767 -0.27212
 C 1.29107 0.86705 -0.17100
 C 0.03530 1.47289 -0.40648
 C -1.65683 -0.41658 0.37128
 C 1.63865 -0.59126 -0.10983
 F -2.35357 1.36257 -0.94056
 F 2.39728 1.58470 0.20260
 H -1.06613 -0.76633 0.89563
 H 1.47574 -0.94454 0.48634
 H -1.46841 -1.08443 -0.05006
 H 0.99318 -1.16052 -0.31855
 H -2.71341 -0.42495 0.67604
 H 2.68791 -0.77627 -0.36328
13
bifur_IRC_Distances_MW_output/new_data/bifur_traj1_Distances point 201
C -1.26389 0.88074 -0.26908
 C 1.29477 0.86782 -0.17539
 C 0.03626 1.47662 -0.40968
 C -1.65603 -0.41618 0.37248
 C 1.63767 -0.59197 -0.11088
 F -2.36262 1.36371 -0.93311
 F 2.40613 1.58167 0.19765
 H -1.05377 -0.75980 0.90890
 H 1.48447 -0.93904 0.50268
 H -1.47486 -1.09099 -0.06928
 H 0.97791 -1.16397 -0.32933
 H -2.71365 -0.42669 0.68307
 H 2.68762 -0.78191 -0.36802
13
bifur_IRC_Distances_MW_output/new_data/bifur_traj1_Distances point 202
C -1.26680 0.88394 -0.26574
 C 1.29827 0.86855 -0.17988
 C 0.03719 1.48042 -0.41276
 C -1.65494 -0.41585 0.37359
 C 1.63640 -0.59273 -0.11192
 F -2.37149 1.36537 -0.92475
 F 2.41488 1.57856 0.19202
 H -1.04031 -0.75339 0.92266
 H 1.49346 -0.93352 0.52031
 H -1.48177 -1.09778 -0.08992
 H 0.96171 -1.16741 -0.34089
 H -2.71365 -0.42846 0.69038
 H 2.68705 -0.78771 -0.37311
13
bifur_IRC_Distances_MW_output/new_data/bifur_traj1_Distances point 203
C -1.26945 0.88710 -0.26230
 C 1.30151 0.86923 -0.18430
 C 0.03808 1.48414 -0.41565
 C -1.65370 -0.41560 0.37457
 C 1.63497 -0.59348 -0.11287
 F -2.37989 1.36732 -0.91606
 F 2.42322 1.57552 0.18610
 H -1.02663 -0.74735 0.93602
 H 1.50229 -0.92822 0.53802
 H -1.48873 -1.10442 -0.11060
 H 0.94550 -1.17066 -0.35230
 H -2.71347 -0.43019 0.69763
 H 2.68630 -0.79339 -0.37825
13
bifur_IRC_Distances_MW_output/new_data/bifur_traj1_Distances point 204
C -1.27184 0.89009 -0.25899
 C 1.30445 0.86986 -0.18849
 C 0.03888 1.48762 -0.41833
 C -1.65244 -0.41540 0.37542
 C 1.63354 -0.59419 -0.11372
 F -2.38765 1.36934 -0.90761
 F 2.43096 1.57266 0.18027
 H -1.01353 -0.74187 0.94826
 H 1.51058 -0.92335 0.55473
 H -1.49535 -1.11060 -0.13013
 H 0.93012 -1.17359 -0.36279
 H -2.71321 -0.43182 0.70452
 H 2.68549 -0.79876 -0.38315
13
bifur_IRC_Distances_MW_output/new_data/bifur_traj1_Distances point 205
C -1.27400 0.89282 -0.25597
 C 1.30710 0.87043 -0.19233
 C 0.03961 1.49079 -0.42078
 C -1.65128 -0.41523 0.37616
 C 1.63222 -0.59484 -0.11444
 F -2.39469 1.37119 -0.89984
 F 2.43797 1.57007 0.17485
 H -1.00163 -0.73703 0.95895
 H 1.51806 -0.91899 0.56968
 H -1.50133 -1.11613 -0.14765
 H 0.91619 -1.17612 -0.37185
 H -2.71295 -0.43330 0.71082
 H 2.68474 -0.80366 -0.38761
13
bifur_IRC_Distances_MW_output/new_data/bifur_traj1_Distances point 206
C -1.27597 0.89522 -0.25335
 C 1.30950 0.87095 -0.19576
 C 0.04024 1.49358 -0.42301
 C -1.65031 -0.41507 0.37681
 C 1.63111 -0.59539 -0.11503
 F -2.40101 1.37274 -0.89308
 F 2.44425 1.56778 0.17009
 H -0.99134 -0.73283 0.96789
 H 1.52461 -0.91520 0.58239
 H -1.50649 -1.12089 -0.16262
 H 0.90407 -1.17824 -0.37923
 H -2.71278 -0.43462 0.71639
 H 2.68412 -0.80802 -0.39147
13
bifur_IRC_Distances_MW_output/new_data/bifur_traj1_Distances point 207
C -1.27780 0.89727 -0.25122
 C 1.31170 0.87142 -0.19876
 C 0.04078 1.49597 -0.42505
 C -1.64960 -0.41490 0.37739
 C 1.63030 -0.59585 -0.11551
 F -2.40665 1.37385 -0.88755
 F 2.44981 1.56582 0.16615
 H -0.98292 -0.72921 0.97504
 H 1.53016 -0.91197 0.59259
 H -1.51073 -1.12486 -0.17477
 H 0.89399 -1.17998 -0.38481
 H -2.71275 -0.43578 0.72117
 H 2.68372 -0.81178 -0.39466
13
bifur_IRC_Distances_MW_output/new_data/bifur_traj1_Distances point 208
C -1.27955 0.89896 -0.24959
 C 1.31375 0.87185 -0.20133
 C 0.04126 1.49797 -0.42693
 C -1.64921 -0.41469 0.37793
 C 1.62983 -0.59621 -0.11590
 F -2.41171 1.37444 -0.88339
 F 2.45472 1.56418 0.16316
 H -0.97649 -0.72610 0.98047
 H 1.53476 -0.90925 0.60018
 H -1.51405 -1.12804 -0.18399
 H 0.88601 -1.18137 -0.38861
 H -2.71292 -0.43677 0.72513
 H 2.68359 -0.81497 -0.39714
13
bifur_IRC_Distances_MW_output/new_data/bifur_traj1_Distances point 209
C -1.28127 0.90030 -0.24850
 C 1.31571 0.87225 -0.20347
 C 0.04166 1.49957 -0.42867
 C -1.64917 -0.41443 0.37849
 C 1.62975 -0.59648 -0.11625
 F -2.41627 1.37446 -0.88066
 F 2.45908 1.56285 0.16121
 H -0.97202 -0.72338 0.98436
 H 1.53852 -0.90700 0.60518
 H -1.51651 -1.13048 -0.19032
 H 0.88008 -1.18247 -0.39076
 H -2.71333 -0.43759 0.72831
 H 2.68377 -0.81759 -0.39892
13
bifur_IRC_Distances_MW_output/new_data/bifur_traj1_Distances point 210
C -1.28127 0.90030 -0.24850
 C 1.31571 0.87225 -0.20347
 C 0.04166 1.49957 -0.42867
 C -1.64917 -0.41443 0.37849
 C 1.62975 -0.59648 -0.11625
 F -2.41627 1.37446 -0.88066
 F 2.45908 1.56285 0.16121
 H -0.97202 -0.72338 0.98436
 H 1.53852 -0.90700 0.60518
 H -1.51651 -1.13048 -0.19032
 H 0.88009 -1.18247 -0.39076
 H -2.71333 -0.43759 0.72831
 H 2.68377 -0.81759 -0.39891
13
bifur_IRC_Distances_MW_output/new_data/bifur_traj1_Distances point 211
C -1.28485 0.90199 -0.24784
 C 1.31963 0.87291 -0.20654
 C 0.04234 1.50162 -0.43180
 C -1.65036 -0.41360 0.37988
 C 1.63092 -0.59679 -0.11708
 F -2.42427 1.37262 -0.87957
 F 2.46650 1.56094 0.16067
 H -0.96822 -0.71854 0.98893
 H 1.54481 -0.90367 0.60821
 H -1.52004 -1.13342 -0.19521
 H 0.87337 -1.18413 -0.39154
 H -2.71502 -0.43860 0.73270
 H 2.68520 -0.82133 -0.40082
13
bifur_IRC_Distances_MW_output/new_data/bifur_traj1_Distances point 212
C -1.28667 0.90238 -0.24811
 C 1.32159 0.87313 -0.20744
 C 0.04264 1.50202 -0.43308
 C -1.65161 -0.41297 0.38089
 C 1.63217 -0.59692 -0.11783
 F -2.42765 1.37093 -0.88095
 F 2.46956 1.56026 0.16212
 H -0.96777 -0.71603 0.99106
 H 1.54854 -0.90246 0.60744
 H -1.52237 -1.13421 -0.19503
 H 0.87145 -1.18496 -0.39187
 H -2.71629 -0.43863 0.73426
 H 2.68641 -0.82253 -0.40147
13
bifur_IRC_Distances_MW_output/new_data/bifur_traj1_Distances point 213
C -1.28834 0.90250 -0.24858
 C 1.32340 0.87319 -0.20785
 C 0.04293 1.50197 -0.43397
 C -1.65321 -0.41219 0.38219
 C 1.63376 -0.59708 -0.11899
 F -2.43034 1.36903 -0.88317
 F 2.47201 1.55970 0.16457
 H -0.96715 -0.71330 0.99432
 H 1.55356 -0.90152 0.60644
 H -1.52617 -1.13482 -0.19441
 H 0.86944 -1.18600 -0.39377
 H -2.71770 -0.43819 0.73567
 H 2.68780 -0.82330 -0.40243
13
bifur_IRC_Distances_MW_output/new_data/bifur_traj1_Distances point 214
C -1.28974 0.90234 -0.24917
 C 1.32496 0.87308 -0.20774
 C 0.04318 1.50143 -0.43438
 C -1.65508 -0.41126 0.38378
 C 1.63559 -0.59729 -0.12061
 F -2.43211 1.36709 -0.88602
 F 2.47368 1.55924 0.16790
 H -0.96595 -0.71035 0.99910
 H 1.56009 -0.90086 0.60573
 H -1.53176 -1.13529 -0.19387
 H 0.86701 -1.18730 -0.39781
 H -2.71916 -0.43723 0.73696
 H 2.68928 -0.82361 -0.40387
13
bifur_IRC_Distances_MW_output/new_data/bifur_traj1_Distances point 215
C -1.29084 0.90187 -0.24991
 C 1.32623 0.87279 -0.20705
 C 0.04341 1.50037 -0.43428
 C -1.65722 -0.41020 0.38562
 C 1.63769 -0.59755 -0.12265
 F -2.43288 1.36509 -0.88958
 F 2.47448 1.55893 0.17216
 H -0.96440 -0.70728 1.00516
 H 1.56793 -0.90054 0.60510
 H -1.53896 -1.13557 -0.19315
 H 0.86441 -1.18879 -0.40378
 H -2.72068 -0.43575 0.73804
 H 2.69085 -0.82339 -0.40569
13
bifur_IRC_Distances_MW_output/new_data/bifur_traj1_Distances point 216
C -1.29165 0.90103 -0.25091
 C 1.32720 0.87231 -0.20572
 C 0.04359 1.49874 -0.43367
 C -1.65972 -0.40900 0.38770
 C 1.64012 -0.59782 -0.12506
 F -2.43261 1.36291 -0.89411
 F 2.47432 1.55881 0.17752
 H -0.96298 -0.70419 1.01210
 H 1.57682 -0.90063 0.60400
 H -1.54748 -1.13550 -0.19165
 H 0.86214 -1.19042 -0.41120
 H -2.72231 -0.43371 0.73875
 H 2.69257 -0.82253 -0.40773
13
bifur_IRC_Distances_MW_output/new_data/bifur_traj1_Distances point 217
C -1.29219 0.89975 -0.25228
 C 1.32787 0.87164 -0.20370
 C 0.04370 1.49645 -0.43256
 C -1.66263 -0.40767 0.38999
 C 1.64296 -0.59808 -0.12781
 F -2.43120 1.36042 -0.89990
 F 2.47312 1.55894 0.18414
 H -0.96223 -0.70117 1.01948
 H 1.58645 -0.90120 0.60188
 H -1.55701 -1.13494 -0.18878
 H 0.86073 -1.19210 -0.41961
 H -2.72409 -0.43112 0.73892
 H 2.69452 -0.82092 -0.40979
13
bifur_IRC_Distances_MW_output/new_data/bifur_traj1_Distances point 218
C -1.29241 0.89797 -0.25409
 C 1.32819 0.87078 -0.20090
 C 0.04374 1.49345 -0.43091
 C -1.66601 -0.40622 0.39245
 C 1.64626 -0.59829 -0.13082
 F -2.42856 1.35754 -0.90711
 F 2.47073 1.55937 0.19212
 H -0.96264 -0.69837 1.02690
 H 1.59646 -0.90233 0.59833
 H -1.56719 -1.13376 -0.18407
 H 0.86073 -1.19377 -0.42856
 H -2.72604 -0.42795 0.73836
 H 2.69673 -0.81845 -0.41170
13
bifur_IRC_Distances_MW_output/new_data/bifur_traj1_Distances point 219
C -1.29230 0.89566 -0.25640
 C 1.32811 0.86973 -0.19731
 C 0.04368 1.48970 -0.42872
 C -1.66983 -0.40467 0.39497
 C 1.65002 -0.59842 -0.13400
 F -2.42458 1.35426 -0.91578
 F 2.46706 1.56016 0.20142
 H -0.96465 -0.69595 1.03390
 H 1.60641 -0.90406 0.59307
 H -1.57759 -1.13186 -0.17721
 H 0.86260 -1.19532 -0.43759
 H -2.72814 -0.42422 0.73695
 H 2.69920 -0.81501 -0.41330
13
bifur_IRC_Distances_MW_output/new_data/bifur_traj1_Distances point 220
C -1.29182 0.89281 -0.25918
 C 1.32759 0.86851 -0.19296
 C 0.04350 1.48525 -0.42602
 C -1.67403 -0.40309 0.39746
 C 1.65419 -0.59844 -0.13721
 F -2.41924 1.35064 -0.92580
 F 2.46208 1.56131 0.21187
 H -0.96853 -0.69408 1.04006
 H 1.61585 -0.90640 0.58602
 H -1.58777 -1.12923 -0.16815
 H 0.86667 -1.19666 -0.44623
 H -2.73037 -0.41999 0.73460
 H 2.70188 -0.81062 -0.41446
13
bifur_IRC_Distances_MW_output/new_data/bifur_traj1_Distances point 221
C -1.29182 0.89281 -0.25918
 C 1.32759 0.86851 -0.19296
 C 0.04350 1.48525 -0.42602
 C -1.67403 -0.40309 0.39746
 C 1.65419 -0.59844 -0.13721
 F -2.41924 1.35064 -0.92580
 F 2.46208 1.56131 0.21187
 H -0.96853 -0.69408 1.04006
 H 1.61585 -0.90640 0.58602
 H -1.58777 -1.12922 -0.16815
 H 0.86667 -1.19666 -0.44623
 H -2.73037 -0.41999 0.73460
 H 2.70188 -0.81062 -0.41446
13
bifur_IRC_Distances_MW_output/new_data/bifur_traj1_Distances point 222
C -1.28984 0.88579 -0.26591
 C 1.32532 0.86563 -0.18246
 C 0.04280 1.47457 -0.41941
 C -1.68326 -0.39998 0.40199
 C 1.66341 -0.59813 -0.14330
 F -2.40508 1.34265 -0.94883
 F 2.44866 1.56460 0.23511
 H -0.98219 -0.69229 1.04865
 H 1.63188 -0.91263 0.56701
 H -1.60606 -1.12193 -0.14415
 H 0.88166 -1.19851 -0.46079
 H -2.73498 -0.41047 0.72731
 H 2.70769 -0.79930 -0.41520
13
bifur_IRC_Distances_MW_output/new_data/bifur_traj1_Distances point 223
C -1.28848 0.88176 -0.26975
 C 1.32370 0.86405 -0.17658
 C 0.04230 1.46855 -0.41571
 C -1.68819 -0.39849 0.40393
 C 1.66837 -0.59778 -0.14603
 F -2.39668 1.33835 -0.96145
 F 2.44061 1.56664 0.24746
 H -0.99192 -0.69235 1.05074
 H 1.63820 -0.91634 0.55527
 H -1.61376 -1.11743 -0.12958
 H 0.89244 -1.19895 -0.46610
 H -2.73736 -0.40536 0.72258
 H 2.71077 -0.79264 -0.41478
13
bifur_IRC_Distances_MW_output/new_data/bifur_traj1_Distances point 224
C -1.28697 0.87743 -0.27389
 C 1.32187 0.86239 -0.17039
 C 0.04171 1.46213 -0.41188
 C -1.69336 -0.39705 0.40566
 C 1.67360 -0.59730 -0.14852
 F -2.38766 1.33378 -0.97473
 F 2.43190 1.56890 0.26022
 H -1.00364 -0.69300 1.05118
 H 1.64337 -0.92035 0.54199
 H -1.62040 -1.11240 -0.11331
 H 0.90540 -1.19907 -0.46977
 H -2.73984 -0.40005 0.71725
 H 2.71402 -0.78543 -0.41384
13
bifur_IRC_Distances_MW_output/new_data/bifur_traj1_Distances point 225
C -1.28539 0.87280 -0.27836
 C 1.31990 0.86068 -0.16393
 C 0.04103 1.45532 -0.40795
 C -1.69883 -0.39562 0.40718
 C 1.67917 -0.59669 -0.15075
 F -2.37812 1.32885 -0.98876
 F 2.42260 1.57137 0.27345
 H -1.01745 -0.69419 1.04987
 H 1.64746 -0.92464 0.52703
 H -1.62599 -1.10683 -0.09519
 H 0.92059 -1.19886 -0.47159
 H -2.74247 -0.39454 0.71137
 H 2.71749 -0.77768 -0.41238
13
bifur_IRC_Distances_MW_output/new_data/bifur_traj1_Distances point 226
C -1.28378 0.86786 -0.28318
 C 1.31783 0.85889 -0.15718
 C 0.04028 1.44807 -0.40397
 C -1.70467 -0.39418 0.40851
 C 1.68514 -0.59592 -0.15275
 F -2.36809 1.32349 -1.00362
 F 2.41275 1.57404 0.28722
 H -1.03348 -0.69588 1.04672
 H 1.65059 -0.92920 0.51024
 H -1.63061 -1.10070 -0.07508
 H 0.93810 -1.19830 -0.47143
 H -2.74530 -0.38879 0.70496
 H 2.72123 -0.76939 -0.41044
13
bifur_IRC_Distances_MW_output/new_data/bifur_traj1_Distances point 227
C -1.28218 0.86258 -0.28837
 C 1.31571 0.85703 -0.15016
 C 0.03945 1.44036 -0.39996
 C -1.71094 -0.39271 0.40968
 C 1.69158 -0.59501 -0.15453
 F -2.35762 1.31762 -1.01937
 F 2.40239 1.57689 0.30160
 H -1.05175 -0.69804 1.04170
 H 1.65291 -0.93402 0.49156
 H -1.63438 -1.09401 -0.05293
 H 0.95793 -1.19739 -0.46920
 H -2.74839 -0.38274 0.69809
 H 2.72530 -0.76055 -0.40810
13
bifur_IRC_Distances_MW_output/new_data/bifur_traj1_Distances point 228
C -1.28062 0.85698 -0.29390
 C 1.31358 0.85509 -0.14291
 C 0.03855 1.43216 -0.39595
 C -1.71769 -0.39119 0.41072
 C 1.69852 -0.59396 -0.15612
 F -2.34677 1.31124 -1.03594
 F 2.39157 1.57988 0.31656
 H -1.07213 -0.70061 1.03488
 H 1.65466 -0.93906 0.47111
 H -1.63752 -1.08680 -0.02890
 H 0.97990 -1.19617 -0.46498
 H -2.75176 -0.37636 0.69089
 H 2.72971 -0.75121 -0.40547
13
bifur_IRC_Distances_MW_output/new_data/bifur_traj1_Distances point 229
C -1.27913 0.85114 -0.29967
 C 1.31148 0.85306 -0.13551
 C 0.03760 1.42355 -0.39196
 C -1.72487 -0.38961 0.41164
 C 1.70592 -0.59279 -0.15755
 F -2.33568 1.30444 -1.05308
 F 2.38045 1.58295 0.33193
 H -1.09414 -0.70348 1.02661
 H 1.65615 -0.94423 0.44941
 H -1.64034 -1.07921 -0.00354
 H 1.00352 -1.19467 -0.45910
 H -2.75538 -0.36964 0.68357
 H 2.73442 -0.74149 -0.40276
13
bifur_IRC_Distances_MW_output/new_data/bifur_traj1_Distances point 230
C -1.27772 0.84516 -0.30547
 C 1.30944 0.85094 -0.12810
 C 0.03664 1.41463 -0.38802
 C -1.73236 -0.38798 0.41249
 C 1.71364 -0.59154 -0.15891
 F -2.32449 1.29741 -1.07033
 F 2.36920 1.58597 0.34744
 H -1.11695 -0.70647 1.01761
 H 1.65787 -0.94938 0.42737
 H -1.64333 -1.07152 0.02210
 H 1.02790 -1.19303 -0.45235
 H -2.75919 -0.36262 0.67643
 H 2.73934 -0.73157 -0.40027
13
bifur_IRC_Distances_MW_output/new_data/bifur_traj1_Distances point 231
C -1.27636 0.83918 -0.31108
 C 1.30747 0.84872 -0.12080
 C 0.03569 1.40553 -0.38410
 C -1.74001 -0.38630 0.41332
 C 1.72152 -0.59027 -0.16030
 F -2.31333 1.29046 -1.08715
 F 2.35800 1.58882 0.36276
 H -1.13950 -0.70934 1.00889
 H 1.66037 -0.95437 0.40617
 H -1.64711 -1.06406 0.04671
 H 1.05199 -1.19141 -0.44586
 H -2.76307 -0.35531 0.66976
 H 2.74433 -0.72164 -0.39833
13
bifur_IRC_Distances_MW_output/new_data/bifur_traj1_Distances point 232
C -1.27636 0.83918 -0.31108
 C 1.30747 0.84872 -0.12080
 C 0.03569 1.40553 -0.38410
 C -1.74001 -0.38630 0.41332
 C 1.72152 -0.59027 -0.16030
 F -2.31333 1.29046 -1.08715
 F 2.35800 1.58882 0.36276
 H -1.13950 -0.70934 1.00889
 H 1.66037 -0.95437 0.40617
 H -1.64711 -1.06406 0.04671
 H 1.05199 -1.19141 -0.44586
 H -2.76307 -0.35531 0.66976
 H 2.74433 -0.72164 -0.39833
13
bifur_IRC_Distances_MW_output/new_data/bifur_traj1_Distances point 233
C -1.27356 0.82773 -0.32085
 C 1.30363 0.84392 -0.10693
 C 0.03392 1.38723 -0.37608
 C -1.75514 -0.38285 0.41516
 C 1.73702 -0.58792 -0.16365
 F -2.29132 1.27800 -1.11747
 F 2.33618 1.59361 0.39166
 H -1.17963 -0.71389 0.99669
 H 1.66981 -0.96327 0.37112
 H -1.65934 -1.05117 0.08754
 H 1.09514 -1.18899 -0.43882
 H -2.77058 -0.33998 0.65884
 H 2.75388 -0.70241 -0.39723
13
bifur_IRC_Distances_MW_output/new_data/bifur_traj1_Distances point 234
C -1.27205 0.82249 -0.32468
 C 1.30171 0.84135 -0.10054
 C 0.03312 1.37830 -0.37194
 C -1.76226 -0.38114 0.41622
 C 1.74426 -0.58692 -0.16573
 F -2.28066 1.27301 -1.13017
 F 2.32579 1.59541 0.40471
 H -1.19574 -0.71531 0.99463
 H 1.67709 -0.96699 0.35886
 H -1.66824 -1.04620 0.10198
 H 1.11277 -1.18842 -0.43987
 H -2.77396 -0.33216 0.65483
 H 2.75816 -0.69341 -0.39829
13
bifur_IRC_Distances_MW_output/new_data/bifur_traj1_Distances point 235
C -1.27042 0.81763 -0.32778
 C 1.29975 0.83872 -0.09459
 C 0.03239 1.36965 -0.36773
 C -1.76893 -0.37950 0.41733
 C 1.75100 -0.58606 -0.16803
 F -2.27029 1.26896 -1.14112
 F 2.31583 1.59683 0.41665
 H -1.20909 -0.71622 0.99517
 H 1.68571 -0.97024 0.35009
 H -1.67863 -1.04223 0.11243
 H 1.12767 -1.18825 -0.44388
 H -2.77700 -0.32441 0.65171
 H 2.76202 -0.68490 -0.40026
13
bifur_IRC_Distances_MW_output/new_data/bifur_traj1_Distances point 236
C -1.26868 0.81313 -0.33025
 C 1.29772 0.83603 -0.08900
 C 0.03171 1.36128 -0.36345
 C -1.77513 -0.37795 0.41844
 C 1.75725 -0.58530 -0.17045
 F -2.26015 1.26578 -1.15051
 F 2.30619 1.59797 0.42756
 H -1.22014 -0.71682 0.99774
 H 1.69519 -0.97314 0.34420
 H -1.69003 -1.03905 0.11958
 H 1.14031 -1.18834 -0.45021
 H -2.77971 -0.31677 0.64926
 H 2.76546 -0.67681 -0.40290
13
bifur_IRC_Distances_MW_output/new_data/bifur_traj1_Distances point 237
C -1.26677 0.80891 -0.33220
 C 1.29558 0.83329 -0.08371
 C 0.03105 1.35313 -0.35908
 C -1.78090 -0.37651 0.41950
 C 1.76303 -0.58462 -0.17294
 F -2.25012 1.26339 -1.15858
 F 2.29676 1.59889 0.43756
 H -1.22936 -0.71730 1.00176
 H 1.70516 -0.97582 0.34055
 H -1.70207 -1.03647 0.12411
 H 1.15123 -1.18858 -0.45826
 H -2.78210 -0.30927 0.64730
 H 2.76852 -0.66904 -0.40600
13
bifur_IRC_Distances_MW_output/new_data/bifur_traj1_Distances point 238
C -1.26466 0.80493 -0.33369
 C 1.29326 0.83052 -0.07866
 C 0.03040 1.34516 -0.35458
 C -1.78623 -0.37519 0.42046
 C 1.76835 -0.58401 -0.17543
 F -2.24007 1.26177 -1.16546
 F 2.28738 1.59967 0.44671
 H -1.23708 -0.71783 1.00679
 H 1.71528 -0.97841 0.33872
 H -1.71445 -1.03433 0.12648
 H 1.16079 -1.18885 -0.46760
 H -2.78416 -0.30192 0.64566
 H 2.77118 -0.66152 -0.40941
13
bifur_IRC_Distances_MW_output/new_data/bifur_traj1_Distances point 239
C -1.26230 0.80118 -0.33473
 C 1.29071 0.82771 -0.07384
 C 0.02973 1.33739 -0.34993
 C -1.79104 -0.37403 0.42128
 C 1.77314 -0.58345 -0.17789
 F -2.22992 1.26097 -1.17114
 F 2.27800 1.60036 0.45497
 H -1.24339 -0.71857 1.01259
 H 1.72529 -0.98099 0.33848
 H -1.72693 -1.03252 0.12695
 H 1.16914 -1.18906 -0.47799
 H -2.78584 -0.29479 0.64425
 H 2.77340 -0.65421 -0.41300
13
bifur_IRC_Distances_MW_output/new_data/bifur_traj1_Distances point 240
C -1.25964 0.79771 -0.33531
 C 1.28787 0.82491 -0.06925
 C 0.02906 1.32991 -0.34514
 C -1.79524 -0.37307 0.42192
 C 1.77731 -0.58296 -0.18026
 F -2.21968 1.26106 -1.17555
 F 2.26861 1.60099 0.46222
 H -1.24825 -0.71961 1.01893
 H 1.73488 -0.98363 0.33971
 H -1.73922 -1.03098 0.12560
 H 1.17627 -1.18913 -0.48921
 H -2.78708 -0.28800 0.64300
 H 2.77510 -0.64719 -0.41666
13
bifur_IRC_Distances_MW_output/new_data/bifur_traj1_Distances point 241
C -1.25668 0.79457 -0.33542
 C 1.28475 0.82217 -0.06497
 C 0.02837 1.32285 -0.34025
 C -1.79870 -0.37235 0.42234
 C 1.78071 -0.58255 -0.18247
 F -2.20944 1.26211 -1.17859
 F 2.25930 1.60159 0.46830
 H -1.25159 -0.72107 1.02557
 H 1.74372 -0.98635 0.34228
 H -1.75098 -1.02967 0.12257
 H 1.18212 -1.18902 -0.50098
 H -2.78781 -0.28172 0.64185
 H 2.77622 -0.64056 -0.42025
13
bifur_IRC_Distances_MW_output/new_data/bifur_traj1_Distances point 242
C -1.25346 0.79180 -0.33511
 C 1.28138 0.81955 -0.06104
 C 0.02767 1.31634 -0.33534
 C -1.80133 -0.37189 0.42252
 C 1.78328 -0.58221 -0.18446
 F -2.19936 1.26407 -1.18029
 F 2.25021 1.60220 0.47315
 H -1.25349 -0.72297 1.03218
 H 1.75147 -0.98915 0.34590
 H -1.76182 -1.02852 0.11820
 H 1.18674 -1.18867 -0.51286
 H -2.78801 -0.27610 0.64075
 H 2.77673 -0.63444 -0.42359
13
bifur_IRC_Distances_MW_output/new_data/bifur_traj1_Distances point 243
C -1.25346 0.79180 -0.33511
 C 1.28138 0.81955 -0.06104
 C 0.02767 1.31634 -0.33534
 C -1.80133 -0.37189 0.42252
 C 1.78328 -0.58221 -0.18446
 F -2.19936 1.26407 -1.18029
 F 2.25021 1.60220 0.47315
 H -1.25349 -0.72297 1.03219
 H 1.75148 -0.98915 0.34590
 H -1.76182 -1.02852 0.11819
 H 1.18674 -1.18867 -0.51286
 H -2.78801 -0.27610 0.64075
 H 2.77673 -0.63444 -0.42359
13
bifur_IRC_Distances_MW_output/new_data/bifur_traj1_Distances point 244
C -1.24652 0.78733 -0.33360
 C 1.27413 0.81484 -0.05424
 C 0.02625 1.30515 -0.32579
 C -1.80433 -0.37173 0.42209
 C 1.78614 -0.58172 -0.18757
 F -2.18009 1.27003 -1.18049
 F 2.23295 1.60357 0.47944
 H -1.25442 -0.72822 1.04365
 H 1.76279 -0.99504 0.35437
 H -1.77955 -1.02629 0.10757
 H 1.19354 -1.18710 -0.53478
 H -2.78706 -0.26703 0.63836
 H 2.77617 -0.62379 -0.42901
13
bifur_IRC_Distances_MW_output/new_data/bifur_traj1_Distances point 245
C -1.24292 0.78548 -0.33264
 C 1.27035 0.81278 -0.05128
 C 0.02552 1.30033 -0.32124
 C -1.80495 -0.37196 0.42150
 C 1.78671 -0.58151 -0.18862
 F -2.17092 1.27360 -1.17960
 F 2.22476 1.60440 0.48130
 H -1.25442 -0.73157 1.04772
 H 1.76614 -0.99815 0.35819
 H -1.78612 -1.02497 0.10252
 H 1.19663 -1.18583 -0.54386
 H -2.78610 -0.26348 0.63691
 H 2.77533 -0.61911 -0.43091
13
bifur_IRC_Distances_MW_output/new_data/bifur_traj1_Distances point 246
C -1.23928 0.78379 -0.33168
 C 1.26652 0.81089 -0.04851
 C 0.02477 1.29590 -0.31686
 C -1.80516 -0.37236 0.42067
 C 1.78689 -0.58128 -0.18933
 F -2.16202 1.27731 -1.17842
 F 2.21678 1.60537 0.48257
 H -1.25473 -0.73541 1.05029
 H 1.76792 -1.00138 0.36117
 H -1.79107 -1.02339 0.09830
 H 1.20009 -1.18423 -0.55119
 H -2.78496 -0.26047 0.63519
 H 2.77427 -0.61474 -0.43221
13
bifur_IRC_Distances_MW_output/new_data/bifur_traj1_Distances point 247
C -1.23565 0.78218 -0.33082
 C 1.26266 0.80916 -0.04589
 C 0.02399 1.29176 -0.31267
 C -1.80509 -0.37289 0.41962
 C 1.78680 -0.58103 -0.18970
 F -2.15336 1.28102 -1.17716
 F 2.20895 1.60650 0.48343
 H -1.25568 -0.73972 1.05116
 H 1.76815 -1.00475 0.36302
 H -1.79440 -1.02148 0.09528
 H 1.20423 -1.18228 -0.55653
 H -2.78370 -0.25790 0.63316
 H 2.77308 -0.61058 -0.43289
13
bifur_IRC_Distances_MW_output/new_data/bifur_traj1_Distances point 248
C -1.23206 0.78062 -0.33010
 C 1.25881 0.80758 -0.04339
 C 0.02319 1.28784 -0.30869
 C -1.80483 -0.37352 0.41834
 C 1.78655 -0.58073 -0.18971
 F -2.14492 1.28460 -1.17600
 F 2.20127 1.60778 0.48400
 H -1.25752 -0.74446 1.05022
 H 1.76688 -1.00823 0.36351
 H -1.79611 -1.01920 0.09370
 H 1.20930 -1.18000 -0.55972
 H -2.78239 -0.25572 0.63078
 H 2.77184 -0.60656 -0.43295
13
bifur_IRC_Distances_MW_output/new_data/bifur_traj1_Distances point 249
C -1.22855 0.77907 -0.32958
 C 1.25499 0.80615 -0.04098
 C 0.02237 1.28411 -0.30496
 C -1.80446 -0.37424 0.41688
 C 1.78622 -0.58038 -0.18939
 F -2.13672 1.28797 -1.17506
 F 2.19372 1.60923 0.48441
 H -1.26039 -0.74959 1.04742
 H 1.76420 -1.01182 0.36253
 H -1.79629 -1.01656 0.09373
 H 1.21538 -1.17741 -0.56067
 H -2.78109 -0.25387 0.62808
 H 2.77061 -0.60267 -0.43241
13
bifur_IRC_Distances_MW_output/new_data/bifur_traj1_Distances point 250
C -1.22514 0.77752 -0.32926
 C 1.25126 0.80486 -0.03866
 C 0.02154 1.28054 -0.30148
 C -1.80403 -0.37501 0.41527
 C 1.78586 -0.57997 -0.18877
 F -2.12879 1.29105 -1.17441
 F 2.18635 1.61081 0.48471
 H -1.26431 -0.75503 1.04287
 H 1.76028 -1.01548 0.36008
 H -1.79508 -1.01357 0.09538
 H 1.22248 -1.17457 -0.55946
 H -2.77983 -0.25228 0.62507
 H 2.76942 -0.59888 -0.43132
13
bifur_IRC_Distances_MW_output/new_data/bifur_traj1_Distances point 251
C -1.22187 0.77595 -0.32915
 C 1.24762 0.80368 -0.03643
 C 0.02070 1.27710 -0.29825
 C -1.80360 -0.37580 0.41354
 C 1.78552 -0.57951 -0.18790
 F -2.12114 1.29383 -1.17408
 F 2.17916 1.61250 0.48499
 H -1.26918 -0.76068 1.03676
 H 1.75535 -1.01917 0.35629
 H -1.79269 -1.01029 0.09852
 H 1.23046 -1.17151 -0.55632
 H -2.77865 -0.25092 0.62182
 H 2.76833 -0.59519 -0.42978
13
bifur_IRC_Distances_MW_output/new_data/bifur_traj1_Distances point 252
C -1.21873 0.77438 -0.32921
 C 1.24410 0.80260 -0.03426
 C 0.01986 1.27375 -0.29526
 C -1.80320 -0.37661 0.41172
 C 1.78522 -0.57901 -0.18683
 F -2.11375 1.29633 -1.17403
 F 2.17215 1.61427 0.48526
 H -1.27485 -0.76649 1.02940
 H 1.74968 -1.02288 0.35138
 H -1.78942 -1.00678 0.10292
 H 1.23918 -1.16829 -0.55159
 H -2.77755 -0.24970 0.61840
 H 2.76732 -0.59156 -0.42790
13
bifur_IRC_Distances_MW_output/new_data/bifur_traj1_Distances point 253
C -1.21570 0.77278 -0.32940
 C 1.24067 0.80158 -0.03215
 C 0.01902 1.27045 -0.29244
 C -1.80284 -0.37741 0.40987
 C 1.78499 -0.57848 -0.18563
 F -2.10657 1.29859 -1.17422
 F 2.16527 1.61608 0.48557
 H -1.28112 -0.77238 1.02110
 H 1.74352 -1.02660 0.34559
 H -1.78554 -1.00309 0.10829
 H 1.24844 -1.16495 -0.54565
 H -2.77654 -0.24858 0.61486
 H 2.76640 -0.58799 -0.42577
13
bifur_IRC_Distances_MW_output/new_data/bifur_traj1_Distances point 254
C -1.21570 0.77278 -0.32940
 C 1.24067 0.80158 -0.03215
 C 0.01902 1.27045 -0.29244
 C -1.80284 -0.37741 0.40987
 C 1.78499 -0.57848 -0.18563
 F -2.10657 1.29859 -1.17422
 F 2.16527 1.61608 0.48557
 H -1.28112 -0.77238 1.02110
 H 1.74352 -1.02660 0.34559
 H -1.78554 -1.00309 0.10828
 H 1.24844 -1.16495 -0.54565
 H -2.77654 -0.24858 0.61486
 H 2.76640 -0.58799 -0.42577
13
bifur_IRC_Distances_MW_output/new_data/bifur_traj1_Distances point 255
C -1.20987 0.76955 -0.33003
 C 1.23403 0.79962 -0.02802
 C 0.01734 1.26383 -0.28714
 C -1.80230 -0.37898 0.40611
 C 1.78473 -0.57736 -0.18305
 F -2.09258 1.30265 -1.17507
 F 2.15178 1.61978 0.48636
 H -1.29470 -0.78426 1.00287
 H 1.73064 -1.03405 0.33241
 H -1.77699 -0.99540 0.12076
 H 1.26786 -1.15805 -0.53166
 H -2.77471 -0.24641 0.60768
 H 2.76478 -0.58092 -0.42122
13
bifur_IRC_Distances_MW_output/new_data/bifur_traj1_Distances point 256
C -1.20706 0.76790 -0.33041
 C 1.23081 0.79865 -0.02598
 C 0.01652 1.26047 -0.28458
 C -1.80215 -0.37972 0.40425
 C 1.78472 -0.57679 -0.18175
 F -2.08573 1.30451 -1.17566
 F 2.14514 1.62162 0.48687
 H -1.30174 -0.79014 0.99343
 H 1.72429 -1.03775 0.32541
 H -1.77271 -0.99149 0.12743
 H 1.27775 -1.15457 -0.52419
 H -2.77390 -0.24529 0.60412
 H 2.76408 -0.57740 -0.41894
13
bifur_IRC_Distances_MW_output/new_data/bifur_traj1_Distances point 257
C -1.20432 0.76624 -0.33081
 C 1.22766 0.79766 -0.02396
 C 0.01570 1.25704 -0.28208
 C -1.80210 -0.38042 0.40243
 C 1.78481 -0.57621 -0.18047
 F -2.07896 1.30627 -1.17635
 F 2.13857 1.62343 0.48749
 H -1.30888 -0.79595 0.98394
 H 1.71814 -1.04143 0.31827
 H -1.76859 -0.98757 0.13424
 H 1.28768 -1.15108 -0.51660
 H -2.77317 -0.24410 0.60063
 H 2.76345 -0.57388 -0.41672
13
bifur_IRC_Distances_MW_output/new_data/bifur_traj1_Distances point 258
C -1.20164 0.76454 -0.33125
 C 1.22457 0.79664 -0.02193
 C 0.01489 1.25351 -0.27960
 C -1.80216 -0.38108 0.40065
 C 1.78502 -0.57561 -0.17923
 F -2.07223 1.30793 -1.17715
 F 2.13201 1.62522 0.48824
 H -1.31614 -0.80171 0.97437
 H 1.71220 -1.04510 0.31095
 H -1.76463 -0.98362 0.14121
 H 1.29771 -1.14758 -0.50887
 H -2.77253 -0.24283 0.59719
 H 2.76292 -0.57032 -0.41457
13
bifur_IRC_Distances_MW_output/new_data/bifur_traj1_Distances point 259
C -1.19898 0.76279 -0.33171
 C 1.22152 0.79559 -0.01988
 C 0.01408 1.24985 -0.27713
 C -1.80234 -0.38171 0.39888
 C 1.78536 -0.57500 -0.17801
 F -2.06547 1.30952 -1.17806
 F 2.12542 1.62700 0.48912
 H -1.32359 -0.80746 0.96467
 H 1.70644 -1.04879 0.30342
 H -1.76083 -0.97962 0.14837
 H 1.30791 -1.14403 -0.50098
 H -2.77195 -0.24146 0.59377
 H 2.76246 -0.56669 -0.41247
13
bifur_IRC_Distances_MW_output/new_data/bifur_traj1_Distances point 260
C -1.19632 0.76098 -0.33218
 C 1.21845 0.79449 -0.01778
 C 0.01326 1.24602 -0.27463
 C -1.80263 -0.38231 0.39710
 C 1.78580 -0.57438 -0.17681
 F -2.05860 1.31107 -1.17905
 F 2.11870 1.62879 0.49014
 H -1.33125 -0.81327 0.95479
 H 1.70082 -1.05254 0.29567
 H -1.75718 -0.97553 0.15572
 H 1.31834 -1.14041 -0.49291
 H -2.77144 -0.23997 0.59036
 H 2.76207 -0.56296 -0.41043
13
bifur_IRC_Distances_MW_output/new_data/bifur_traj1_Distances point 261
C -1.19361 0.75911 -0.33265
 C 1.21532 0.79332 -0.01562
 C 0.01242 1.24198 -0.27204
 C -1.80300 -0.38290 0.39532
 C 1.78632 -0.57373 -0.17562
 F -2.05154 1.31266 -1.18007
 F 2.11180 1.63060 0.49126
 H -1.33907 -0.81918 0.94477
 H 1.69533 -1.05639 0.28777
 H -1.75371 -0.97134 0.16316
 H 1.32898 -1.13669 -0.48477
 H -2.77096 -0.23835 0.58694
 H 2.76170 -0.55910 -0.40844
13
bifur_IRC_Distances_MW_output/new_data/bifur_traj1_Distances point 262
C -1.19080 0.75716 -0.33307
 C 1.21209 0.79206 -0.01340
 C 0.01156 1.23771 -0.26931
 C -1.80342 -0.38348 0.39350
 C 1.78691 -0.57307 -0.17447
 F -2.04421 1.31437 -1.18103
 F 2.10464 1.63243 0.49246
 H -1.34691 -0.82521 0.93474
 H 1.69002 -1.06035 0.27987
 H -1.75050 -0.96707 0.17049
 H 1.33976 -1.13286 -0.47675
 H -2.77049 -0.23660 0.58350
 H 2.76134 -0.55510 -0.40653
13
bifur_IRC_Distances_MW_output/new_data/bifur_traj1_Distances point 263
C -1.18786 0.75517 -0.33339
 C 1.20874 0.79070 -0.01110
 C 0.01067 1.23319 -0.26639
 C -1.80387 -0.38406 0.39166
 C 1.78752 -0.57240 -0.17339
 F -2.03656 1.31629 -1.18182
 F 2.09721 1.63427 0.49367
 H -1.35460 -0.83136 0.92497
 H 1.68500 -1.06444 0.27224
 H -1.74770 -0.96275 0.17738
 H 1.35050 -1.12894 -0.46919
 H -2.76998 -0.23472 0.58010
 H 2.76094 -0.55096 -0.40476
13
bifur_IRC_Distances_MW_output/new_data/bifur_traj1_Distances point 264
C -1.18477 0.75315 -0.33355
 C 1.20523 0.78923 -0.00873
 C 0.00975 1.22842 -0.26321
 C -1.80433 -0.38465 0.38982
 C 1.78813 -0.57174 -0.17242
 F -2.02859 1.31850 -1.18234
 F 2.08949 1.63610 0.49488
 H -1.36192 -0.83756 0.91577
 H 1.68041 -1.06861 0.26517
 H -1.74547 -0.95847 0.18349
 H 1.36101 -1.12497 -0.46248
 H -2.76942 -0.23269 0.57677
 H 2.76047 -0.54671 -0.40318
13
bifur_IRC_Distances_MW_output/new_data/bifur_traj1_Distances point 265
C -1.18477 0.75315 -0.33355
 C 1.20523 0.78923 -0.00873
 C 0.00975 1.22842 -0.26321
 C -1.80433 -0.38465 0.38982
 C 1.78813 -0.57174 -0.17242
 F -2.02859 1.31850 -1.18234
 F 2.08949 1.63610 0.49488
 H -1.36192 -0.83756 0.91577
 H 1.68041 -1.06861 0.26518
 H -1.74547 -0.95847 0.18349
 H 1.36101 -1.12497 -0.46248
 H -2.76942 -0.23269 0.57677
 H 2.76047 -0.54671 -0.40318
13
bifur_IRC_Distances_MW_output/new_data/bifur_traj1_Distances point 266
C -1.17821 0.74906 -0.33330
 C 1.19787 0.78589 -0.00381
 C 0.00786 1.21811 -0.25604
 C -1.80530 -0.38577 0.38620
 C 1.78938 -0.57048 -0.17095
 F -2.01176 1.32382 -1.18245
 F 2.07336 1.63959 0.49730
 H -1.37496 -0.84982 0.90009
 H 1.67316 -1.07705 0.25359
 H -1.74334 -0.95026 0.19239
 H 1.38077 -1.11708 -0.45272
 H -2.76818 -0.22813 0.57056
 H 2.75935 -0.53789 -0.40086
13
bifur_IRC_Distances_MW_output/new_data/bifur_traj1_Distances point 267
C -1.17482 0.74698 -0.33293
 C 1.19409 0.78403 -0.00126
 C 0.00690 1.21255 -0.25208
 C -1.80591 -0.38628 0.38447
 C 1.79013 -0.56986 -0.17048
 F -2.00301 1.32680 -1.18217
 F 2.06502 1.64123 0.49865
 H -1.38081 -0.85577 0.89370
 H 1.67067 -1.08126 0.24905
 H -1.74355 -0.94636 0.19520
 H 1.39007 -1.11322 -0.44971
 H -2.76758 -0.22554 0.56773
 H 2.75878 -0.53331 -0.40017
13
bifur_IRC_Distances_MW_output/new_data/bifur_traj1_Distances point 268
C -1.17141 0.74482 -0.33246
 C 1.19032 0.78203 0.00137
 C 0.00594 1.20666 -0.24794
 C -1.80673 -0.38671 0.38280
 C 1.79106 -0.56924 -0.17018
 F -1.99407 1.32987 -1.18183
 F 2.05653 1.64280 0.50021
 H -1.38652 -0.86157 0.88805
 H 1.66895 -1.08544 0.24505
 H -1.74456 -0.94256 0.19725
 H 1.39926 -1.10941 -0.44762
 H -2.76706 -0.22268 0.56509
 H 2.75830 -0.52857 -0.39979
13
bifur_IRC_Distances_MW_output/new_data/bifur_traj1_Distances point 269
C -1.16804 0.74255 -0.33195
 C 1.18658 0.77989 0.00408
 C 0.00497 1.20037 -0.24366
 C -1.80782 -0.38707 0.38118
 C 1.79228 -0.56859 -0.17003
 F -1.98497 1.33290 -1.18159
 F 2.04787 1.64429 0.50212
 H -1.39239 -0.86726 0.88284
 H 1.66796 -1.08961 0.24129
 H -1.74630 -0.93878 0.19889
 H 1.40859 -1.10560 -0.44607
 H -2.76671 -0.21950 0.56261
 H 2.75798 -0.52361 -0.39971
13
bifur_IRC_Distances_MW_output/new_data/bifur_traj1_Distances point 270
C -1.16474 0.74013 -0.33146
 C 1.18291 0.77760 0.00691
 C 0.00401 1.19364 -0.23931
 C -1.80929 -0.38731 0.37963
 C 1.79388 -0.56788 -0.16999
 F -1.97573 1.33577 -1.18161
 F 2.03906 1.64572 0.50448
 H -1.39873 -0.87284 0.87779
 H 1.66769 -1.09378 0.23744
 H -1.74872 -0.93495 0.20047
 H 1.41833 -1.10176 -0.44470
 H -2.76658 -0.21594 0.56027
 H 2.75790 -0.51838 -0.39991
13
bifur_IRC_Distances_MW_output/new_data/bifur_traj1_Distances point 271
C -1.16156 0.73751 -0.33106
 C 1.17938 0.77515 0.00986
 C 0.00307 1.18641 -0.23496
 C -1.81121 -0.38744 0.37814
 C 1.79593 -0.56711 -0.17007
 F -1.96637 1.33838 -1.18200
 F 2.03009 1.64709 0.50739
 H -1.40576 -0.87834 0.87267
 H 1.66812 -1.09793 0.23325
 H -1.75175 -0.93104 0.20229
 H 1.42868 -1.09787 -0.44319
 H -2.76673 -0.21197 0.55807
 H 2.75812 -0.51284 -0.40040
13
bifur_IRC_Distances_MW_output/new_data/bifur_traj1_Distances point 272
C -1.15855 0.73469 -0.33079
 C 1.17602 0.77255 0.01291
 C 0.00215 1.17866 -0.23067
 C -1.81364 -0.38743 0.37672
 C 1.79850 -0.56626 -0.17023
 F -1.95696 1.34064 -1.18287
 F 2.02102 1.64839 0.51094
 H -1.41369 -0.88373 0.86727
 H 1.66926 -1.10205 0.22854
 H -1.75537 -0.92703 0.20460
 H 1.43979 -1.09393 -0.44126
 H -2.76722 -0.20754 0.55603
 H 2.75870 -0.50697 -0.40119
13
bifur_IRC_Distances_MW_output/new_data/bifur_traj1_Distances point 273
C -1.15576 0.73165 -0.33068
 C 1.17288 0.76980 0.01607
 C 0.00128 1.17040 -0.22654
 C -1.81663 -0.38726 0.37539
 C 1.80164 -0.56532 -0.17048
 F -1.94758 1.34247 -1.18429
 F 2.01190 1.64960 0.51517
 H -1.42261 -0.88897 0.86150
 H 1.67112 -1.10611 0.22317
 H -1.75954 -0.92290 0.20756
 H 1.45172 -1.08995 -0.43872
 H -2.76809 -0.20263 0.55416
 H 2.75968 -0.50076 -0.40230
13
bifur_IRC_Distances_MW_output/new_data/bifur_traj1_Distances point 274
C -1.15324 0.72839 -0.33076
 C 1.17002 0.76692 0.01932
 C 0.00046 1.16167 -0.22262
 C -1.82020 -0.38693 0.37415
 C 1.80536 -0.56429 -0.17080
 F -1.93830 1.34380 -1.18631
 F 2.00281 1.65070 0.52010
 H -1.43258 -0.89405 0.85526
 H 1.67370 -1.11008 0.21708
 H -1.76423 -0.91869 0.21127
 H 1.46447 -1.08593 -0.43544
 H -2.76936 -0.19726 0.55249
 H 2.76110 -0.49424 -0.40375
13
bifur_IRC_Distances_MW_output/new_data/bifur_traj1_Distances point 275
C -1.15099 0.72493 -0.33104
 C 1.16745 0.76391 0.02264
 C -0.00030 1.15246 -0.21895
 C -1.82436 -0.38645 0.37301
 C 1.80967 -0.56316 -0.17118
 F -1.92917 1.34461 -1.18893
 F 1.99376 1.65169 0.52572
 H -1.44364 -0.89896 0.84848
 H 1.67698 -1.11394 0.21023
 H -1.76940 -0.91438 0.21582
 H 1.47806 -1.08190 -0.43131
 H -2.77105 -0.19140 0.55102
 H 2.76297 -0.48741 -0.40553
13
bifur_IRC_Distances_MW_output/new_data/bifur_traj1_Distances point 276
C -1.15099 0.72493 -0.33104
 C 1.16745 0.76391 0.02264
 C -0.00030 1.15246 -0.21895
 C -1.82436 -0.38645 0.37301
 C 1.80967 -0.56316 -0.17118
 F -1.92917 1.34461 -1.18893
 F 1.99376 1.65169 0.52572
 H -1.44363 -0.89896 0.84848
 H 1.67698 -1.11394 0.21023
 H -1.76940 -0.91438 0.21582
 H 1.47806 -1.08190 -0.43131
 H -2.77105 -0.19140 0.55102
 H 2.76297 -0.48741 -0.40553
13
bifur_IRC_Distances_MW_output/new_data/bifur_traj1_Distances point 277
C -1.14734 0.71729 -0.33224
 C 1.16318 0.75748 0.02952
 C -0.00161 1.13253 -0.21241
 C -1.83447 -0.38499 0.37096
 C 1.82012 -0.56058 -0.17202
 F -1.91126 1.34464 -1.19602
 F 1.97576 1.65335 0.53902
 H -1.46929 -0.90839 0.83272
 H 1.68546 -1.12136 0.19392
 H -1.78100 -0.90542 0.22782
 H 1.50807 -1.07367 -0.41985
 H -2.77570 -0.17819 0.54868
 H 2.76808 -0.47270 -0.41011
13
bifur_IRC_Distances_MW_output/new_data/bifur_traj1_Distances point 278
C -1.14592 0.71310 -0.33320
 C 1.16146 0.75405 0.03309
 C -0.00217 1.12178 -0.20957
 C -1.84043 -0.38403 0.37001
 C 1.82626 -0.55911 -0.17243
 F -1.90247 1.34383 -1.20052
 F 1.96675 1.65403 0.54668
 H -1.48409 -0.91303 0.82334
 H 1.69049 -1.12495 0.18420
 H -1.78725 -0.90068 0.23558
 H 1.52470 -1.06940 -0.41207
 H -2.77868 -0.17081 0.54777
 H 2.77134 -0.46478 -0.41288
13
bifur_IRC_Distances_MW_output/new_data/bifur_traj1_Distances point 279
C -1.14478 0.70867 -0.33440
 C 1.16003 0.75053 0.03672
 C -0.00266 1.11059 -0.20705
 C -1.84694 -0.38294 0.36909
 C 1.83296 -0.55751 -0.17278
 F -1.89384 1.34245 -1.20565
 F 1.95781 1.65461 0.55490
 H -1.50020 -0.91765 0.81271
 H 1.69583 -1.12847 0.17331
 H -1.79360 -0.89576 0.24470
 H 1.54242 -1.06502 -0.40264
 H -2.78207 -0.16297 0.54700
 H 2.77505 -0.45653 -0.41592
13
bifur_IRC_Distances_MW_output/new_data/bifur_traj1_Distances point 280
C -1.14393 0.70408 -0.33584
 C 1.15888 0.74695 0.04035
 C -0.00308 1.09912 -0.20487
 C -1.85388 -0.38173 0.36818
 C 1.84009 -0.55581 -0.17304
 F -1.88548 1.34052 -1.21130
 F 1.94903 1.65511 0.56351
 H -1.51743 -0.92225 0.80084
 H 1.70133 -1.13187 0.16133
 H -1.79985 -0.89070 0.25515
 H 1.56100 -1.06055 -0.39153
 H -2.78582 -0.15480 0.54638
 H 2.77913 -0.44806 -0.41916
13
bifur_IRC_Distances_MW_output/new_data/bifur_traj1_Distances point 281
C -1.14333 0.69939 -0.33746
 C 1.15801 0.74337 0.04394
 C -0.00343 1.08755 -0.20302
 C -1.86111 -0.38045 0.36729
 C 1.84752 -0.55404 -0.17319
 F -1.87748 1.33812 -1.21736
 F 1.94052 1.65552 0.57232
 H -1.53545 -0.92678 0.78793
 H 1.70686 -1.13513 0.14853
 H -1.80592 -0.88558 0.26667
 H 1.58014 -1.05607 -0.37900
 H -2.78984 -0.14641 0.54588
 H 2.78351 -0.43951 -0.42254
13
bifur_IRC_Distances_MW_output/new_data/bifur_traj1_Distances point 282
C -1.14297 0.69464 -0.33921
 C 1.15738 0.73980 0.04748
 C -0.00371 1.07595 -0.20142
 C -1.86855 -0.37909 0.36643
 C 1.85516 -0.55221 -0.17327
 F -1.86984 1.33536 -1.22368
 F 1.93231 1.65583 0.58123
 H -1.55394 -0.93120 0.77434
 H 1.71248 -1.13822 0.13526
 H -1.81188 -0.88048 0.27886
 H 1.59954 -1.05161 -0.36548
 H -2.79406 -0.13787 0.54555
 H 2.78810 -0.43092 -0.42607
13
bifur_IRC_Distances_MW_output/new_data/bifur_traj1_Distances point 283
C -1.14279 0.68987 -0.34102
 C 1.15695 0.73623 0.05095
 C -0.00394 1.06433 -0.19997
 C -1.87615 -0.37767 0.36559
 C 1.86295 -0.55035 -0.17333
 F -1.86251 1.33234 -1.23012
 F 1.92436 1.65602 0.59016
 H -1.57260 -0.93544 0.76053
 H 1.71833 -1.14111 0.12196
 H -1.81793 -0.87548 0.29120
 H 1.61893 -1.04725 -0.35157
 H -2.79846 -0.12918 0.54543
 H 2.79286 -0.42231 -0.42982
13
bifur_IRC_Distances_MW_output/new_data/bifur_traj1_Distances point 284
C -1.14277 0.68509 -0.34279
 C 1.15670 0.73263 0.05439
 C -0.00413 1.05266 -0.19853
 C -1.88388 -0.37619 0.36481
 C 1.87086 -0.54847 -0.17343
 F -1.85544 1.32918 -1.23654
 F 1.91667 1.65605 0.59908
 H -1.59116 -0.93945 0.74704
 H 1.72463 -1.14379 0.10913
 H -1.82432 -0.87069 0.30310
 H 1.63807 -1.04304 -0.33794
 H -2.80298 -0.12031 0.54556
 H 2.79774 -0.41367 -0.43387
13
bifur_IRC_Distances_MW_output/new_data/bifur_traj1_Distances point 285
C -1.14286 0.68033 -0.34445
 C 1.15659 0.72895 0.05781
 C -0.00428 1.04093 -0.19700
 C -1.89171 -0.37465 0.36410
 C 1.87887 -0.54658 -0.17366
 F -1.84857 1.32601 -1.24281
 F 1.90920 1.65588 0.60796
 H -1.60928 -0.94311 0.73448
 H 1.73164 -1.14620 0.09730
 H -1.83135 -0.86623 0.31389
 H 1.65664 -1.03908 -0.32536
 H -2.80760 -0.11124 0.54603
 H 2.80270 -0.40501 -0.43830
13
bifur_IRC_Distances_MW_output/new_data/bifur_traj1_Distances point 286
C -1.14303 0.67562 -0.34591
 C 1.15660 0.72520 0.06119
 C -0.00439 1.02913 -0.19526
 C -1.89960 -0.37304 0.36349
 C 1.88691 -0.54472 -0.17409
 F -1.84187 1.32296 -1.24877
 F 1.90197 1.65549 0.61677
 H -1.62662 -0.94632 0.72349
 H 1.73956 -1.14832 0.08705
 H -1.83926 -0.86223 0.32292
 H 1.67433 -1.03545 -0.31460
 H -2.81227 -0.10197 0.54690
 H 2.80768 -0.39634 -0.44319
13
bifur_IRC_Distances_MW_output/new_data/bifur_traj1_Distances point 287
C -1.14303 0.67562 -0.34591
 C 1.15660 0.72520 0.06119
 C -0.00439 1.02913 -0.19526
 C -1.89960 -0.37304 0.36349
 C 1.88691 -0.54472 -0.17409
 F -1.84187 1.32296 -1.24877
 F 1.90197 1.65549 0.61677
 H -1.62662 -0.94632 0.72349
 H 1.73956 -1.14832 0.08705
 H -1.83926 -0.86223 0.32292
 H 1.67433 -1.03545 -0.31460
 H -2.81227 -0.10197 0.54690
 H 2.80768 -0.39634 -0.44319
13
bifur_IRC_Distances_MW_output/new_data/bifur_traj1_Distances point 288
C -1.14352 0.66653 -0.34796
 C 1.15687 0.71743 0.06783
 C -0.00455 1.00555 -0.19094
 C -1.91529 -0.36968 0.36264
 C 1.90283 -0.54116 -0.17575
 F -1.82901 1.31768 -1.25919
 F 1.88827 1.65391 0.63392
 H -1.65769 -0.95107 0.70822
 H 1.75862 -1.15150 0.07304
 H -1.85832 -0.85602 0.33360
 H 1.70585 -1.02946 -0.30098
 H -2.82152 -0.08303 0.54999
 H 2.81746 -0.37917 -0.45442
13
bifur_IRC_Distances_MW_output/new_data/bifur_traj1_Distances point 289
C -1.14379 0.66222 -0.34849
 C 1.15709 0.71344 0.07106
 C -0.00460 0.99387 -0.18833
 C -1.92297 -0.36796 0.36240
 C 1.91058 -0.53948 -0.17701
 F -1.82285 1.31559 -1.26349
 F 1.88184 1.65272 0.64216
 H -1.67110 -0.95256 0.70430
 H 1.76970 -1.15258 0.06960
 H -1.86945 -0.85388 0.33487
 H 1.71940 -1.02716 -0.29857
 H -2.82602 -0.07348 0.55219
 H 2.82216 -0.37074 -0.46070
13
bifur_IRC_Distances_MW_output/new_data/bifur_traj1_Distances point 290
C -1.14406 0.65806 -0.34872
 C 1.15734 0.70939 0.07422
 C -0.00463 0.98228 -0.18545
 C -1.93051 -0.36621 0.36228
 C 1.91818 -0.53787 -0.17852
 F -1.81685 1.31385 -1.26722
 F 1.87567 1.65131 0.65019
 H -1.68319 -0.95354 0.70261
 H 1.78164 -1.15335 0.06828
 H -1.88149 -0.85230 0.33371
 H 1.73159 -1.02524 -0.29881
 H -2.83040 -0.06393 0.55478
 H 2.82672 -0.36243 -0.46734
13
bifur_IRC_Distances_MW_output/new_data/bifur_traj1_Distances point 291
C -1.14433 0.65402 -0.34871
 C 1.15763 0.70528 0.07734
 C -0.00465 0.97073 -0.18236
 C -1.93796 -0.36445 0.36223
 C 1.92565 -0.53630 -0.18023
 F -1.81099 1.31242 -1.27047
 F 1.86970 1.64969 0.65805
 H -1.69426 -0.95414 0.70268
 H 1.79429 -1.15390 0.06868
 H -1.89427 -0.85117 0.33055
 H 1.74273 -1.02363 -0.30116
 H -2.83472 -0.05435 0.55769
 H 2.83117 -0.35419 -0.47428
13
bifur_IRC_Distances_MW_output/new_data/bifur_traj1_Distances point 292
C -1.14462 0.65003 -0.34852
 C 1.15795 0.70109 0.08043
 C -0.00466 0.95912 -0.17910
 C -1.94537 -0.36267 0.36223
 C 1.93308 -0.53476 -0.18209
 F -1.80521 1.31120 -1.27336
 F 1.86386 1.64790 0.66582
 H -1.70464 -0.95445 0.70399
 H 1.80751 -1.15427 0.07035
 H -1.90763 -0.85035 0.32592
 H 1.75314 -1.02221 -0.30503
 H -2.83900 -0.04470 0.56087
 H 2.83558 -0.34593 -0.48149
13
bifur_IRC_Distances_MW_output/new_data/bifur_traj1_Distances point 293
C -1.14493 0.64605 -0.34821
 C 1.15831 0.69682 0.08352
 C -0.00466 0.94737 -0.17573
 C -1.95282 -0.36086 0.36224
 C 1.94054 -0.53320 -0.18404
 F -1.79947 1.31011 -1.27603
 F 1.85809 1.64596 0.67357
 H -1.71468 -0.95461 0.70602
 H 1.82116 -1.15454 0.07283
 H -1.92142 -0.84973 0.32031
 H 1.76319 -1.02090 -0.30983
 H -2.84332 -0.03491 0.56427
 H 2.84000 -0.33757 -0.48894
13
bifur_IRC_Distances_MW_output/new_data/bifur_traj1_Distances point 294
C -1.14527 0.64203 -0.34784
 C 1.15872 0.69246 0.08664
 C -0.00464 0.93542 -0.17228
 C -1.96036 -0.35902 0.36225
 C 1.94809 -0.53161 -0.18603
 F -1.79374 1.30906 -1.27858
 F 1.85234 1.64390 0.68135
 H -1.72468 -0.95470 0.70831
 H 1.83511 -1.15474 0.07572
 H -1.93550 -0.84918 0.31420
 H 1.77317 -1.01959 -0.31499
 H -2.84770 -0.02494 0.56784
 H 2.84447 -0.32907 -0.49659
13
bifur_IRC_Distances_MW_output/new_data/bifur_traj1_Distances point 295
C -1.14565 0.63794 -0.34746
 C 1.15917 0.68802 0.08977
 C -0.00461 0.92324 -0.16880
 C -1.96802 -0.35715 0.36223
 C 1.95575 -0.52998 -0.18801
 F -1.78803 1.30798 -1.28111
 F 1.84659 1.64174 0.68918
 H -1.73488 -0.95482 0.71040
 H 1.84919 -1.15491 0.07864
 H -1.94968 -0.84863 0.30800
 H 1.78332 -1.01824 -0.32000
 H -2.85218 -0.01479 0.57152
 H 2.84903 -0.32039 -0.50438
13
bifur_IRC_Distances_MW_output/new_data/bifur_traj1_Distances point 296
C -1.14608 0.63377 -0.34712
 C 1.15967 0.68350 0.09293
 C -0.00457 0.91083 -0.16536
 C -1.97579 -0.35525 0.36214
 C 1.96352 -0.52828 -0.18993
 F -1.78231 1.30681 -1.28367
 F 1.84082 1.63952 0.69706
 H -1.74547 -0.95505 0.71190
 H 1.86321 -1.15510 0.08125
 H -1.96376 -0.84798 0.30215
 H 1.79383 -1.01677 -0.32437
 H -2.85677 -0.00447 0.57527
 H 2.85369 -0.31153 -0.51224
13
bifur_IRC_Distances_MW_output/new_data/bifur_traj1_Distances point 297
C -1.14655 0.62949 -0.34686
 C 1.16019 0.67893 0.09611
 C -0.00452 0.89820 -0.16198
 C -1.98366 -0.35334 0.36197
 C 1.97140 -0.52650 -0.19172
 F -1.77660 1.30552 -1.28635
 F 1.83501 1.63728 0.70495
 H -1.75662 -0.95548 0.71239
 H 1.87696 -1.15534 0.08322
 H -1.97752 -0.84715 0.29702
 H 1.80490 -1.01511 -0.32763
 H -2.86146 0.00599 0.57900
 H 2.85846 -0.30249 -0.52011
13
bifur_IRC_Distances_MW_output/new_data/bifur_traj1_Distances point 298
C -1.14655 0.62949 -0.34686
 C 1.16019 0.67893 0.09611
 C -0.00452 0.89821 -0.16198
 C -1.98366 -0.35334 0.36197
 C 1.97140 -0.52650 -0.19172
 F -1.77660 1.30552 -1.28635
 F 1.83501 1.63728 0.70495
 H -1.75662 -0.95548 0.71239
 H 1.87696 -1.15534 0.08322
 H -1.97752 -0.84715 0.29702
 H 1.80489 -1.01511 -0.32763
 H -2.86146 0.00599 0.57900
 H 2.85846 -0.30249 -0.52011
13
bifur_IRC_Distances_MW_output/new_data/bifur_traj1_Distances point 299
C -1.14757 0.62051 -0.34673
 C 1.16130 0.66964 0.10254
 C -0.00439 0.87214 -0.15556
 C -1.99978 -0.34949 0.36122
 C 1.98759 -0.52268 -0.19470
 F -1.76500 1.30234 -1.29227
 F 1.82304 1.63288 0.72078
 H -1.78152 -0.95737 0.70857
 H 1.90296 -1.15614 0.08375
 H -2.00340 -0.84454 0.29058
 H 1.82966 -1.01095 -0.32874
 H -2.87126 0.02739 0.58621
 H 2.86838 -0.28373 -0.53566
13
bifur_IRC_Distances_MW_output/new_data/bifur_traj1_Distances point 300
C -1.14811 0.61568 -0.34697
 C 1.16184 0.66490 0.10584
 C -0.00433 0.85851 -0.15258
 C -2.00813 -0.34756 0.36055
 C 1.99600 -0.52057 -0.19574
 F -1.75900 1.30031 -1.29573
 F 1.81670 1.63080 0.72876
 H -1.79597 -0.95910 0.70300
 H 1.91482 -1.15682 0.08134
 H -2.01510 -0.84250 0.29040
 H 1.84409 -1.00821 -0.32515
 H -2.87645 0.03844 0.58954
 H 2.87363 -0.27389 -0.54326
13
bifur_IRC_Distances_MW_output/new_data/bifur_traj1_Distances point 301
C -1.14866 0.61055 -0.34753
 C 1.16236 0.66009 0.10922
 C -0.00426 0.84434 -0.14983
 C -2.01674 -0.34563 0.35961
 C 2.00469 -0.51827 -0.19635
 F -1.75276 1.29784 -1.29971
 F 1.81001 1.62890 0.73680
 H -1.81236 -0.96163 0.69385
 H 1.92552 -1.15779 0.07622
 H -2.02557 -0.83971 0.29329
 H 1.86053 -1.00483 -0.31748
 H -2.88190 0.04978 0.59256
 H 2.87913 -0.26363 -0.55065
13
bifur_IRC_Distances_MW_output/new_data/bifur_traj1_Distances point 302
C -1.14921 0.60505 -0.34848
 C 1.16283 0.65523 0.11268
 C -0.00419 0.82962 -0.14739
 C -2.02560 -0.34371 0.35832
 C 2.01369 -0.51577 -0.19639
 F -1.74626 1.29482 -1.30434
 F 1.80288 1.62725 0.74485
 H -1.83108 -0.96514 0.68015
 H 1.93466 -1.15914 0.06761
 H -2.03441 -0.83599 0.30017
 H 1.87940 -1.00067 -0.30460
 H -2.88764 0.06139 0.59513
 H 2.88493 -0.25295 -0.55770
13
bifur_IRC_Distances_MW_output/new_data/bifur_traj1_Distances point 303
C -1.14975 0.59922 -0.34988
 C 1.16324 0.65040 0.11617
 C -0.00413 0.81449 -0.14532
 C -2.03464 -0.34183 0.35665
 C 2.02290 -0.51307 -0.19578
 F -1.73953 1.29119 -1.30968
 F 1.79534 1.62594 0.75277
 H -1.85223 -0.96979 0.66130
 H 1.94187 -1.16092 0.05500
 H -2.04121 -0.83121 0.31167
 H 1.90081 -0.99562 -0.28575
 H -2.89363 0.07316 0.59713
 H 2.89096 -0.24195 -0.56428
13
bifur_IRC_Distances_MW_output/new_data/bifur_traj1_Distances point 304
C -1.15025 0.59313 -0.35169
 C 1.16355 0.64567 0.11965
 C -0.00406 0.79915 -0.14364
 C -2.04369 -0.34004 0.35462
 C 2.03216 -0.51020 -0.19451
 F -1.73265 1.28702 -1.31561
 F 1.78748 1.62501 0.76040
 H -1.87547 -0.97557 0.63744
 H 1.94700 -1.16314 0.03848
 H -2.04587 -0.82539 0.32771
 H 1.92443 -0.98971 -0.26107
 H -2.89977 0.08489 0.59851
 H 2.89713 -0.23083 -0.57029
13
bifur_IRC_Distances_MW_output/new_data/bifur_traj1_Distances point 305
C -1.15068 0.58690 -0.35380
 C 1.16376 0.64107 0.12308
 C -0.00400 0.78380 -0.14228
 C -2.05263 -0.33835 0.35228
 C 2.04134 -0.50723 -0.19269
 F -1.72568 1.28250 -1.32190
 F 1.77941 1.62441 0.76764
 H -1.90013 -0.98232 0.60945
 H 1.95030 -1.16575 0.01875
 H -2.04868 -0.81869 0.34749
 H 1.94960 -0.98306 -0.23160
 H -2.90594 0.09646 0.59935
 H 2.90333 -0.21973 -0.57577
13
bifur_IRC_Distances_MW_output/new_data/bifur_traj1_Distances point 306
C -1.15101 0.58060 -0.35606
 C 1.16385 0.63657 0.12643
 C -0.00393 0.76847 -0.14109
 C -2.06138 -0.33675 0.34971
 C 2.05035 -0.50419 -0.19048
 F -1.71863 1.27784 -1.32829
 F 1.77119 1.62406 0.77447
 H -1.92554 -0.98983 0.57859
 H 1.95227 -1.16869 -0.00316
 H -2.05017 -0.81134 0.36977
 H 1.97563 -0.97583 -0.19882
 H -2.91208 0.10780 0.59980
 H 2.90945 -0.20873 -0.58086
13
bifur_IRC_Distances_MW_output/new_data/bifur_traj1_Distances point 307
C -1.15122 0.57431 -0.35831
 C 1.16383 0.63211 0.12973
 C -0.00386 0.75314 -0.13993
 C -2.06993 -0.33523 0.34699
 C 2.05915 -0.50113 -0.18807
 F -1.71149 1.27329 -1.33450
 F 1.76287 1.62384 0.78093
 H -1.95105 -0.99784 0.54617
 H 1.95349 -1.17186 -0.02613
 H -2.05099 -0.80359 0.39317
 H 2.00188 -0.96817 -0.16435
 H -2.91813 0.11896 0.60006
 H 2.91545 -0.19784 -0.58576
13
bifur_IRC_Distances_MW_output/new_data/bifur_traj1_Distances point 308
C -1.15129 0.56809 -0.36038
 C 1.16367 0.62764 0.13297
 C -0.00378 0.73778 -0.13865
 C -2.07826 -0.33377 0.34418
 C 2.06773 -0.49808 -0.18563
 F -1.70424 1.26909 -1.34023
 F 1.75447 1.62361 0.78705
 H -1.97602 -1.00609 0.51359
 H 1.95457 -1.17517 -0.04896
 H -2.05178 -0.79571 0.41627
 H 2.02771 -0.96027 -0.12987
 H -2.92403 0.12993 0.60033
 H 2.92125 -0.18705 -0.59068
13
bifur_IRC_Distances_MW_output/new_data/bifur_traj1_Distances point 309
C -1.15129 0.56809 -0.36038
 C 1.16367 0.62764 0.13297
 C -0.00378 0.73778 -0.13865
 C -2.07826 -0.33377 0.34418
 C 2.06773 -0.49808 -0.18563
 F -1.70424 1.26909 -1.34023
 F 1.75447 1.62361 0.78705
 H -1.97602 -1.00609 0.51359
 H 1.95457 -1.17517 -0.04896
 H -2.05178 -0.79571 0.41627
 H 2.02772 -0.96027 -0.12987
 H -2.92403 0.12993 0.60033
 H 2.92125 -0.18705 -0.59068
13
bifur_IRC_Distances_MW_output/new_data/bifur_traj1_Distances point 310
C -1.15089 0.55626 -0.36335
 C 1.16293 0.61848 0.13923
 C -0.00360 0.70717 -0.13519
 C -2.09397 -0.33105 0.33868
 C 2.08385 -0.49222 -0.18145
 F -1.68950 1.26282 -1.34909
 F 1.73776 1.62272 0.79835
 H -2.02137 -1.02194 0.45423
 H 1.95843 -1.18159 -0.08902
 H -2.05561 -0.78087 0.45535
 H 2.07512 -0.94474 -0.06834
 H -2.93503 0.15109 0.60169
 H 2.93188 -0.16612 -0.60109
13
bifur_IRC_Distances_MW_output/new_data/bifur_traj1_Distances point 311
C -1.15040 0.55091 -0.36400
 C 1.16235 0.61384 0.14218
 C -0.00350 0.69230 -0.13289
 C -2.10111 -0.32980 0.33617
 C 2.09114 -0.48954 -0.18003
 F -1.68221 1.26119 -1.35171
 F 1.72974 1.62188 0.80348
 H -2.04027 -1.02883 0.43047
 H 1.96202 -1.18440 -0.10383
 H -2.05952 -0.77459 0.46855
 H 2.09518 -0.93768 -0.04477
 H -2.93990 0.16099 0.60308
 H 2.93648 -0.15626 -0.60670
13
bifur_IRC_Distances_MW_output/new_data/bifur_traj1_Distances point 312
C -1.14975 0.54606 -0.36404
 C 1.16168 0.60920 0.14495
 C -0.00341 0.67795 -0.13023
 C -2.10770 -0.32861 0.33392
 C 2.09783 -0.48710 -0.17917
 F -1.67512 1.26065 -1.35303
 F 1.72211 1.62072 0.80829
 H -2.05614 -1.03469 0.41177
 H 1.96696 -1.18679 -0.11431
 H -2.06497 -0.76936 0.47661
 H 2.11225 -0.93137 -0.02724
 H -2.94427 0.17029 0.60505
 H 2.94052 -0.14695 -0.61256
13
bifur_IRC_Distances_MW_output/new_data/bifur_traj1_Distances point 313
C -1.14899 0.54168 -0.36353
 C 1.16095 0.60459 0.14756
 C -0.00331 0.66418 -0.12725
 C -2.11377 -0.32747 0.33193
 C 2.10396 -0.48488 -0.17885
 F -1.66828 1.26108 -1.35319
 F 1.71493 1.61925 0.81282
 H -2.06915 -1.03948 0.39806
 H 1.97320 -1.18874 -0.12059
 H -2.07190 -0.76517 0.47973
 H 2.12647 -0.92586 -0.01559
 H -2.94818 0.17902 0.60757
 H 2.94408 -0.13818 -0.61866
13
bifur_IRC_Distances_MW_output/new_data/bifur_traj1_Distances point 314
C -1.14817 0.53770 -0.36257
 C 1.16020 0.59999 0.15004
 C -0.00322 0.65089 -0.12401
 C -2.11944 -0.32637 0.33020
 C 2.10966 -0.48285 -0.17903
 F -1.66171 1.26230 -1.35239
 F 1.70817 1.61747 0.81717
 H -2.07972 -1.04328 0.38879
 H 1.98066 -1.19026 -0.12314
 H -2.08016 -0.76194 0.47848
 H 2.13822 -0.92108 -0.00918
 H -2.95173 0.18728 0.61063
 H 2.94724 -0.12985 -0.62498
13
bifur_IRC_Distances_MW_output/new_data/bifur_traj1_Distances point 315
C -1.14733 0.53405 -0.36123
 C 1.15948 0.59540 0.15241
 C -0.00311 0.63797 -0.12056
 C -2.12482 -0.32527 0.32868
 C 2.11503 -0.48097 -0.17963
 F -1.65540 1.26412 -1.35083
 F 1.70180 1.61541 0.82144
 H -2.08830 -1.04619 0.38335
 H 1.98925 -1.19139 -0.12247
 H -2.08962 -0.75952 0.47346
 H 2.14793 -0.91696 -0.00726
 H -2.95502 0.19522 0.61418
 H 2.95011 -0.12185 -0.63154
13
bifur_IRC_Distances_MW_output/new_data/bifur_traj1_Distances point 316
C -1.14651 0.53065 -0.35960
 C 1.15882 0.59081 0.15471
 C -0.00300 0.62536 -0.11693
 C -2.13002 -0.32416 0.32736
 C 2.12020 -0.47922 -0.18060
 F -1.64934 1.26638 -1.34868
 F 1.69579 1.61306 0.82569
 H -2.09529 -1.04832 0.38116
 H 1.99885 -1.19217 -0.11907
 H -2.10013 -0.75781 0.46526
 H 2.15595 -0.91342 -0.00917
 H -2.95812 0.20292 0.61819
 H 2.95278 -0.11409 -0.63833
13
bifur_IRC_Distances_MW_output/new_data/bifur_traj1_Distances point 317
C -1.14574 0.52747 -0.35775
 C 1.15824 0.58621 0.15695
 C -0.00288 0.61303 -0.11318
 C -2.13508 -0.32303 0.32622
 C 2.12520 -0.47755 -0.18188
 F -1.64354 1.26894 -1.34611
 F 1.69014 1.61048 0.82997
 H -2.10100 -1.04977 0.38167
 H 2.00930 -1.19264 -0.11342
 H -2.11149 -0.75669 0.45446
 H 2.16261 -0.91039 -0.01423
 H -2.96109 0.21045 0.62259
 H 2.95533 -0.10650 -0.64530
13
bifur_IRC_Distances_MW_output/new_data/bifur_traj1_Distances point 318
C -1.14504 0.52445 -0.35576
 C 1.15776 0.58165 0.15913
 C -0.00275 0.60098 -0.10937
 C -2.14005 -0.32188 0.32522
 C 2.13010 -0.47597 -0.18339
 F -1.63800 1.27167 -1.34326
 F 1.68482 1.60769 0.83427
 H -2.10576 -1.05067 0.38426
 H 2.02038 -1.19286 -0.10606
 H -2.12346 -0.75603 0.44173
 H 2.16821 -0.90778 -0.02168
 H -2.96399 0.21782 0.62731
 H 2.95778 -0.09908 -0.65241
13
bifur_IRC_Distances_MW_output/new_data/bifur_traj1_Distances point 319
C -1.14442 0.52155 -0.35371
 C 1.15738 0.57712 0.16127
 C -0.00261 0.58919 -0.10556
 C -2.14496 -0.32071 0.32433
 C 2.13492 -0.47443 -0.18505
 F -1.63273 1.27443 -1.34027
 F 1.67981 1.60475 0.83859
 H -2.10991 -1.05119 0.38819
 H 2.03184 -1.19290 -0.09763
 H -2.13577 -0.75566 0.42781
 H 2.17310 -0.90546 -0.03065
 H -2.96684 0.22507 0.63223
 H 2.96020 -0.09178 -0.65957
13
bifur_IRC_Distances_MW_output/new_data/bifur_traj1_Distances point 320
C -1.14442 0.52155 -0.35371
 C 1.15738 0.57712 0.16127
 C -0.00261 0.58919 -0.10556
 C -2.14496 -0.32071 0.32433
 C 2.13492 -0.47443 -0.18505
 F -1.63273 1.27444 -1.34027
 F 1.67981 1.60475 0.83859
 H -2.10991 -1.05119 0.38819
 H 2.03184 -1.19290 -0.09763
 H -2.13577 -0.75566 0.42780
 H 2.17309 -0.90546 -0.03065
 H -2.96684 0.22507 0.63223
 H 2.96020 -0.09178 -0.65957
13
bifur_IRC_Distances_MW_output/new_data/bifur_traj1_Distances point 321
C -1.14343 0.51587 -0.34976
 C 1.15687 0.56826 0.16543
 C -0.00229 0.56613 -0.09822
 C -2.15473 -0.31834 0.32265
 C 2.14450 -0.47138 -0.18833
 F -1.62275 1.27958 -1.33452
 F 1.67035 1.59875 0.84724
 H -2.11812 -1.05191 0.39625
 H 2.05459 -1.19280 -0.08069
 H -2.16003 -0.75503 0.40010
 H 2.18253 -0.90108 -0.04864
 H -2.97260 0.23932 0.64222
 H 2.96509 -0.07737 -0.67372
13
bifur_IRC_Distances_MW_output/new_data/bifur_traj1_Distances point 322
C -1.14304 0.51292 -0.34808
 C 1.15672 0.56393 0.16749
 C -0.00210 0.55467 -0.09485
 C -2.15971 -0.31714 0.32170
 C 2.14940 -0.46978 -0.18967
 F -1.61792 1.28161 -1.33216
 F 1.66570 1.59587 0.85151
 H -2.12333 -1.05264 0.39788
 H 2.06509 -1.19286 -0.07422
 H -2.17116 -0.75426 0.38871
 H 2.18827 -0.89861 -0.05472
 H -2.97564 0.24644 0.64696
 H 2.96771 -0.07015 -0.68055
13
bifur_IRC_Distances_MW_output/new_data/bifur_traj1_Distances point 323
C -1.14274 0.50975 -0.34678
 C 1.15661 0.55971 0.16954
 C -0.00190 0.54314 -0.09184
 C -2.16482 -0.31596 0.32057
 C 2.15446 -0.46806 -0.19056
 F -1.61311 1.28299 -1.33051
 F 1.66093 1.59326 0.85567
 H -2.13016 -1.05402 0.39587
 H 2.07431 -1.19314 -0.07076
 H -2.18089 -0.75281 0.38099
 H 2.19563 -0.89564 -0.05639
 H -2.97889 0.25364 0.65127
 H 2.97055 -0.06284 -0.68706
13
bifur_IRC_Distances_MW_output/new_data/bifur_traj1_Distances point 324
C -1.14251 0.50629 -0.34602
 C 1.15654 0.55565 0.17157
 C -0.00167 0.53156 -0.08929
 C -2.17009 -0.31480 0.31917
 C 2.15971 -0.46620 -0.19080
 F -1.60830 1.28348 -1.32984
 F 1.65599 1.59106 0.85961
 H -2.13923 -1.05633 0.38871
 H 2.08168 -1.19373 -0.07159
 H -2.18861 -0.75043 0.37849
 H 2.20522 -0.89200 -0.05182
 H -2.98240 0.26092 0.65489
 H 2.97367 -0.05547 -0.69308
13
bifur_IRC_Distances_MW_output/new_data/bifur_traj1_Distances point 325
C -1.14236 0.50256 -0.34587
 C 1.15649 0.55185 0.17355
 C -0.00142 0.52006 -0.08731
 C -2.17545 -0.31369 0.31750
 C 2.16509 -0.46420 -0.19029
 F -1.60354 1.28295 -1.33030
 F 1.65089 1.58938 0.86322
 H -2.15072 -1.05968 0.37572
 H 2.08681 -1.19467 -0.07735
 H -2.19394 -0.74701 0.38207
 H 2.21725 -0.88764 -0.04012
 H -2.98615 0.26822 0.65765
 H 2.97704 -0.04814 -0.69849
13
bifur_IRC_Distances_MW_output/new_data/bifur_traj1_Distances point 326
C -1.14228 0.49862 -0.34627
 C 1.15646 0.54833 0.17546
 C -0.00115 0.50883 -0.08585
 C -2.18081 -0.31263 0.31559
 C 2.17051 -0.46210 -0.18911
 F -1.59888 1.28150 -1.33178
 F 1.64571 1.58823 0.86645
 H -2.16420 -1.06392 0.35759
 H 2.08984 -1.19591 -0.08753
 H -2.19702 -0.74270 0.39118
 H 2.23128 -0.88266 -0.02204
 H -2.99006 0.27541 0.65957
 H 2.98060 -0.04098 -0.70325
13
bifur_IRC_Distances_MW_output/new_data/bifur_traj1_Distances point 327
C -1.14226 0.49460 -0.34704
 C 1.15645 0.54506 0.17728
 C -0.00086 0.49792 -0.08477
 C -2.18608 -0.31163 0.31355
 C 2.17587 -0.45996 -0.18747
 F -1.59436 1.27941 -1.33394
 F 1.64056 1.58746 0.86933
 H -2.17888 -1.06876 0.33606
 H 2.09137 -1.19735 -0.10072
 H -2.19849 -0.73781 0.40407
 H 2.24650 -0.87732 0.00030
 H -2.99403 0.28243 0.66086
 H 2.98423 -0.03405 -0.70752
13
bifur_IRC_Distances_MW_output/new_data/bifur_traj1_Distances point 328
C -1.14226 0.49058 -0.34797
 C 1.15645 0.54196 0.17904
 C -0.00058 0.48732 -0.08387
 C -2.19125 -0.31066 0.31148
 C 2.18113 -0.45784 -0.18564
 F -1.58999 1.27705 -1.33638
 F 1.63551 1.58686 0.87198
 H -2.19390 -1.07381 0.31318
 H 2.09218 -1.19886 -0.11515
 H -2.19920 -0.73272 0.41861
 H 2.26203 -0.87186 0.02441
 H -2.99799 0.28929 0.66185
 H 2.98786 -0.02732 -0.71152
13
bifur_IRC_Distances_MW_output/new_data/bifur_traj1_Distances point 329
C -1.14226 0.48667 -0.34886
 C 1.15647 0.53891 0.18075
 C -0.00028 0.47695 -0.08295
 C -2.19631 -0.30972 0.30945
 C 2.18626 -0.45576 -0.18387
 F -1.58573 1.27475 -1.33871
 F 1.63061 1.58625 0.87453
 H -2.20846 -1.07870 0.29091
 H 2.09308 -1.20031 -0.12913
 H -2.20001 -0.72776 0.43266
 H 2.27710 -0.86653 0.04785
 H -3.00186 0.29600 0.66286
 H 2.99139 -0.02075 -0.71549
13
bifur_IRC_Distances_MW_output/new_data/bifur_traj1_Distances point 330
C -1.14225 0.48293 -0.34949
 C 1.15650 0.53584 0.18242
 C 0.00001 0.46674 -0.08185
 C -2.20123 -0.30876 0.30757
 C 2.19125 -0.45376 -0.18239
 F -1.58159 1.27284 -1.34056
 F 1.62591 1.58543 0.87710
 H -2.22182 -1.08308 0.27113
 H 2.09479 -1.20155 -0.14101
 H -2.20169 -0.72328 0.44422
 H 2.29093 -0.86157 0.06830
 H -3.00558 0.30256 0.66422
 H 2.99478 -0.01432 -0.71965
13
bifur_IRC_Distances_MW_output/new_data/bifur_traj1_Distances point 331
C -1.14225 0.48293 -0.34949
 C 1.15650 0.53584 0.18242
 C 0.00001 0.46674 -0.08185
 C -2.20123 -0.30876 0.30757
 C 2.19125 -0.45376 -0.18239
 F -1.58159 1.27284 -1.34056
 F 1.62591 1.58543 0.87710
 H -2.22182 -1.08308 0.27114
 H 2.09479 -1.20155 -0.14101
 H -2.20169 -0.72328 0.44421
 H 2.29092 -0.86157 0.06830
 H -3.00558 0.30256 0.66422
 H 2.99478 -0.01432 -0.71965
13
bifur_IRC_Distances_MW_output/new_data/bifur_traj1_Distances point 332
C -1.14209 0.47642 -0.34934
 C 1.15657 0.52938 0.18567
 C 0.00056 0.44695 -0.07862
 C -2.21047 -0.30682 0.30455
 C 2.20050 -0.45022 -0.18117
 F -1.57367 1.27144 -1.34141
 F 1.61740 1.58254 0.88264
 H -2.24196 -1.08888 0.24618
 H 2.10305 -1.20293 -0.15243
 H -2.21022 -0.71712 0.45244
 H 2.31189 -0.85380 0.09160
 H -3.01225 0.31497 0.66903
 H 3.00070 -0.00193 -0.72912
13
bifur_IRC_Distances_MW_output/new_data/bifur_traj1_Distances point 333
C -1.14191 0.47384 -0.34832
 C 1.15660 0.52595 0.18721
 C 0.00081 0.43753 -0.07634
 C -2.21464 -0.30583 0.30354
 C 2.20461 -0.44876 -0.18172
 F -1.56996 1.27240 -1.33994
 F 1.61374 1.58026 0.88572
 H -2.24762 -1.08980 0.24355
 H 2.11034 -1.20289 -0.14985
 H -2.21788 -0.71589 0.44651
 H 2.31789 -0.85137 0.09135
 H -3.01503 0.32065 0.67284
 H 3.00307 0.00392 -0.73454
13
bifur_IRC_Distances_MW_output/new_data/bifur_traj1_Distances point 334
C -1.14166 0.47175 -0.34665
 C 1.15661 0.52240 0.18870
 C 0.00103 0.42848 -0.07363
 C -2.21848 -0.30484 0.30289
 C 2.20833 -0.44754 -0.18310
 F -1.56645 1.27456 -1.33711
 F 1.61052 1.57741 0.88903
 H -2.25015 -1.08935 0.24797
 H 2.11982 -1.20238 -0.14137
 H -2.22789 -0.71596 0.43343
 H 2.32069 -0.84995 0.08261
 H -3.01738 0.32589 0.67764
 H 3.00501 0.00951 -0.74041
13
bifur_IRC_Distances_MW_output/new_data/bifur_traj1_Distances point 335
C -1.14135 0.47012 -0.34436
 C 1.15662 0.51874 0.19014
 C 0.00122 0.41980 -0.07052
 C -2.22201 -0.30386 0.30256
 C 2.21170 -0.44652 -0.18525
 F -1.56311 1.27782 -1.33302
 F 1.60770 1.57399 0.89260
 H -2.24981 -1.08768 0.25882
 H 2.13129 -1.20148 -0.12752
 H -2.24005 -0.71714 0.41377
 H 2.32059 -0.84940 0.06605
 H -3.01935 0.33070 0.68337
 H 3.00656 0.01490 -0.74665
13
bifur_IRC_Distances_MW_output/new_data/bifur_traj1_Distances point 336
C -1.14098 0.46888 -0.34156
 C 1.15663 0.51497 0.19156
 C 0.00139 0.41140 -0.06708
 C -2.22529 -0.30288 0.30250
 C 2.21478 -0.44566 -0.18805
 F -1.55992 1.28205 -1.32782
 F 1.60522 1.57008 0.89643
 H -2.24708 -1.08506 0.27512
 H 2.14447 -1.20031 -0.10911
 H -2.25403 -0.71921 0.38849
 H 2.31803 -0.84954 0.04281
 H -3.02100 0.33515 0.68990
 H 3.00777 0.02013 -0.75319
13
bifur_IRC_Distances_MW_output/new_data/bifur_traj1_Distances point 337
C -1.14057 0.46795 -0.33833
 C 1.15665 0.51111 0.19295
 C 0.00155 0.40321 -0.06337
 C -2.22838 -0.30191 0.30264
 C 2.21764 -0.44492 -0.19138
 F -1.55684 1.28705 -1.32169
 F 1.60302 1.56572 0.90051
 H -2.24245 -1.08175 0.29576
 H 2.15901 -1.19901 -0.08712
 H -2.26948 -0.72188 0.35869
 H 2.31354 -0.85013 0.01421
 H -3.02238 0.33928 0.69709
 H 3.00871 0.02528 -0.75996
13
bifur_IRC_Distances_MW_output/new_data/bifur_traj1_Distances point 338
C -1.14014 0.46726 -0.33478
 C 1.15666 0.50716 0.19434
 C 0.00170 0.39520 -0.05946
 C -2.23132 -0.30095 0.30293
 C 2.22032 -0.44427 -0.19513
 F -1.55384 1.29267 -1.31484
 F 1.60104 1.56101 0.90480
 H -2.23642 -1.07803 0.31956
 H 2.17454 -1.19770 -0.06252
 H -2.28602 -0.72488 0.32552
 H 2.30759 -0.85097 -0.01838
 H -3.02357 0.34312 0.70478
 H 3.00945 0.03038 -0.76685
13
bifur_IRC_Distances_MW_output/new_data/bifur_traj1_Distances point 339
C -1.13967 0.46675 -0.33100
 C 1.15668 0.50317 0.19573
 C 0.00183 0.38732 -0.05544
 C -2.23415 -0.30000 0.30330
 C 2.22286 -0.44367 -0.19915
 F -1.55090 1.29872 -1.30743
 F 1.59921 1.55602 0.90928
 H -2.22943 -1.07416 0.34544
 H 2.19071 -1.19649 -0.03626
 H -2.30325 -0.72799 0.29012
 H 2.30067 -0.85186 -0.05363
 H -3.02460 0.34671 0.71280
 H 3.01004 0.03547 -0.77376
13
bifur_IRC_Distances_MW_output/new_data/bifur_traj1_Distances point 340
C -1.13919 0.46636 -0.32708
 C 1.15670 0.49916 0.19712
 C 0.00197 0.37955 -0.05137
 C -2.23689 -0.29908 0.30370
 C 2.22531 -0.44310 -0.20334
 F -1.54800 1.30505 -1.29964
 F 1.59749 1.55085 0.91389
 H -2.22190 -1.07033 0.37238
 H 2.20718 -1.19547 -0.00920
 H -2.32083 -0.73099 0.25349
 H 2.29317 -0.85263 -0.09036
 H -3.02552 0.35006 0.72102
 H 3.01052 0.04056 -0.78062
13
bifur_IRC_Distances_MW_output/new_data/bifur_traj1_Distances point 341
C -1.13869 0.46604 -0.32310
 C 1.15671 0.49514 0.19851
 C 0.00210 0.37185 -0.04732
 C -2.23958 -0.29819 0.30410
 C 2.22769 -0.44252 -0.20759
 F -1.54510 1.31155 -1.29160
 F 1.59582 1.54556 0.91858
 H -2.21418 -1.06672 0.39953
 H 2.22368 -1.19471 0.01796
 H -2.33848 -0.73372 0.21652
 H 2.28546 -0.85315 -0.12752
 H -3.02637 0.35322 0.72930
 H 3.01094 0.04566 -0.78736
13
bifur_IRC_Distances_MW_output/new_data/bifur_traj1_Distances point 342
C -1.13869 0.46604 -0.32310
 C 1.15671 0.49514 0.19851
 C 0.00210 0.37185 -0.04732
 C -2.23958 -0.29819 0.30410
 C 2.22769 -0.44252 -0.20759
 F -1.54510 1.31155 -1.29160
 F 1.59582 1.54556 0.91858
 H -2.21418 -1.06672 0.39953
 H 2.22368 -1.19471 0.01796
 H -2.33848 -0.73372 0.21651
 H 2.28546 -0.85316 -0.12752
 H -3.02637 0.35322 0.72930
 H 3.01094 0.04566 -0.78736
13
bifur_IRC_Distances_MW_output/new_data/bifur_traj1_Distances point 343
C -1.13764 0.46535 -0.31522
 C 1.15670 0.48710 0.20130
 C 0.00238 0.35640 -0.03943
 C -2.24494 -0.29649 0.30469
 C 2.23243 -0.44125 -0.21591
 F -1.53919 1.32452 -1.27537
 F 1.59237 1.53490 0.92809
 H -2.19948 -1.06068 0.45140
 H 2.25589 -1.19407 0.07006
 H -2.37303 -0.73787 0.14451
 H 2.27079 -0.85308 -0.19946
 H -3.02805 0.35914 0.74570
 H 3.01178 0.05602 -0.80036
13
bifur_IRC_Distances_MW_output/new_data/bifur_traj1_Distances point 344
C -1.13711 0.46487 -0.31146
 C 1.15667 0.48309 0.20271
 C 0.00254 0.34850 -0.03569
 C -2.24772 -0.29566 0.30481
 C 2.23490 -0.44050 -0.21979
 F -1.53611 1.33073 -1.26748
 F 1.59047 1.52966 0.93282
 H -2.19323 -1.05843 0.47458
 H 2.27116 -1.19420 0.09383
 H -2.38946 -0.73911 0.11097
 H 2.26457 -0.85234 -0.23235
 H -3.02900 0.36205 0.75364
 H 3.01231 0.06134 -0.80659
13
bifur_IRC_Distances_MW_output/new_data/bifur_traj1_Distances point 345
C -1.13658 0.46419 -0.30794
 C 1.15663 0.47910 0.20413
 C 0.00271 0.34037 -0.03217
 C -2.25064 -0.29484 0.30475
 C 2.23753 -0.43965 -0.22334
 F -1.53290 1.33655 -1.25998
 F 1.58836 1.52459 0.93749
 H -2.18825 -1.05681 0.49482
 H 2.28556 -1.19460 0.11524
 H -2.40498 -0.73969 0.08017
 H 2.25966 -0.85106 -0.26181
 H -3.03012 0.36504 0.76128
 H 3.01300 0.06681 -0.81264
13
bifur_IRC_Distances_MW_output/new_data/bifur_traj1_Distances point 346
C -1.13607 0.46324 -0.30476
 C 1.15659 0.47515 0.20557
 C 0.00291 0.33195 -0.02892
 C -2.25375 -0.29401 0.30448
 C 2.24038 -0.43866 -0.22642
 F -1.52955 1.34179 -1.25312
 F 1.58599 1.51979 0.94202
 H -2.18497 -1.05587 0.51126
 H 2.29882 -1.19520 0.13363
 H -2.41927 -0.73958 0.05300
 H 2.25648 -0.84924 -0.28674
 H -3.03148 0.36821 0.76851
 H 3.01393 0.07244 -0.81850
13
bifur_IRC_Distances_MW_output/new_data/bifur_traj1_Distances point 347
C -1.13561 0.46197 -0.30202
 C 1.15655 0.47126 0.20702
 C 0.00312 0.32324 -0.02601
 C -2.25709 -0.29318 0.30395
 C 2.24349 -0.43753 -0.22895
 F -1.52607 1.34626 -1.24710
 F 1.58331 1.51536 0.94635
 H -2.18373 -1.05559 0.52324
 H 2.31067 -1.19594 0.14849
 H -2.43207 -0.73879 0.03018
 H 2.25539 -0.84692 -0.30625
 H -3.03313 0.37163 0.77523
 H 3.01516 0.07822 -0.82414
13
bifur_IRC_Distances_MW_output/new_data/bifur_traj1_Distances point 348
C -1.13521 0.46037 -0.29975
 C 1.15653 0.46746 0.20847
 C 0.00337 0.31427 -0.02346
 C -2.26067 -0.29233 0.30319
 C 2.24688 -0.43625 -0.23087
 F -1.52249 1.34990 -1.24204
 F 1.58035 1.51135 0.95042
 H -2.18462 -1.05591 0.53060
 H 2.32105 -1.19671 0.15972
 H -2.44324 -0.73740 0.01197
 H 2.25646 -0.84420 -0.32007
 H -3.03511 0.37535 0.78139
 H 3.01669 0.08411 -0.82957
13
bifur_IRC_Distances_MW_output/new_data/bifur_traj1_Distances point 349
C -1.13487 0.45848 -0.29792
 C 1.15654 0.46376 0.20991
 C 0.00363 0.30510 -0.02125
 C -2.26446 -0.29146 0.30223
 C 2.25050 -0.43485 -0.23224
 F -1.51885 1.35273 -1.23791
 F 1.57717 1.50773 0.95425
 H -2.18741 -1.05670 0.53386
 H 2.33008 -1.19746 0.16771
 H -2.45295 -0.73556 -0.00208
 H 2.25947 -0.84119 -0.32877
 H -3.03737 0.37934 0.78703
 H 3.01852 0.09008 -0.83483
13
bifur_IRC_Distances_MW_output/new_data/bifur_traj1_Distances point 350
C -1.13460 0.45635 -0.29643
 C 1.15658 0.46014 0.21135
 C 0.00392 0.29577 -0.01929
 C -2.26842 -0.29058 0.30111
 C 2.25433 -0.43336 -0.23319
 F -1.51517 1.35494 -1.23448
 F 1.57381 1.50441 0.95788
 H -2.19168 -1.05781 0.53400
 H 2.33812 -1.19816 0.17328
 H -2.46157 -0.73340 -0.01298
 H 2.26397 -0.83800 -0.33358
 H -3.03988 0.38357 0.79231
 H 3.02059 0.09613 -0.83998
13
bifur_IRC_Distances_MW_output/new_data/bifur_traj1_Distances point 351
C -1.13437 0.45405 -0.29517
 C 1.15664 0.45654 0.21278
 C 0.00423 0.28628 -0.01750
 C -2.27254 -0.28967 0.29989
 C 2.25833 -0.43180 -0.23387
 F -1.51145 1.35674 -1.23151
 F 1.57033 1.50124 0.96141
 H -2.19694 -1.05910 0.53213
 H 2.34559 -1.19881 0.17734
 H -2.46954 -0.73104 -0.02193
 H 2.26946 -0.83469 -0.33590
 H -3.04256 0.38798 0.79741
 H 3.02283 0.10227 -0.84511
13
bifur_IRC_Distances_MW_output/new_data/bifur_traj1_Distances point 352
C -1.13416 0.45165 -0.29399
 C 1.15673 0.45290 0.21423
 C 0.00455 0.27660 -0.01578
 C -2.27679 -0.28873 0.29860
 C 2.26246 -0.43018 -0.23442
 F -1.50768 1.35837 -1.22870
 F 1.56677 1.49810 0.96494
 H -2.20275 -1.06048 0.52924
 H 2.35288 -1.19943 0.18075
 H -2.47730 -0.72854 -0.03007
 H 2.27549 -0.83129 -0.33703
 H -3.04538 0.39250 0.80252
 H 3.02519 0.10853 -0.85030
13
bifur_IRC_Distances_MW_output/new_data/bifur_traj1_Distances point 353
C -1.13416 0.45165 -0.29399
 C 1.15673 0.45290 0.21423
 C 0.00455 0.27660 -0.01578
 C -2.27679 -0.28873 0.29860
 C 2.26246 -0.43018 -0.23442
 F -1.50768 1.35837 -1.22870
 F 1.56677 1.49810 0.96494
 H -2.20275 -1.06048 0.52924
 H 2.35288 -1.19943 0.18075
 H -2.47730 -0.72854 -0.03007
 H 2.27549 -0.83129 -0.33703
 H -3.04538 0.39250 0.80252
 H 3.02519 0.10853 -0.85030
13
bifur_IRC_Distances_MW_output/new_data/bifur_traj1_Distances point 354
C -1.13370 0.44675 -0.29148
 C 1.15691 0.44535 0.21720
 C 0.00522 0.25655 -0.01227
 C -2.28556 -0.28681 0.29590
 C 2.27097 -0.42682 -0.23561
 F -1.49984 1.36191 -1.22256
 F 1.55940 1.49145 0.97224
 H -2.21457 -1.06331 0.52356
 H 2.36812 -1.20080 0.18827
 H -2.49357 -0.72325 -0.04764
 H 2.28776 -0.82416 -0.33990
 H -3.05119 0.40164 0.81335
 H 3.03004 0.12150 -0.86106
13
bifur_IRC_Distances_MW_output/new_data/bifur_traj1_Distances point 355
C -1.13339 0.44434 -0.28997
 C 1.15695 0.44136 0.21871
 C 0.00557 0.24617 -0.01039
 C -2.29002 -0.28584 0.29451
 C 2.27527 -0.42511 -0.23640
 F -1.49570 1.36418 -1.21879
 F 1.55560 1.48779 0.97611
 H -2.22000 -1.06473 0.52190
 H 2.37644 -1.20164 0.19334
 H -2.50252 -0.72044 -0.05848
 H 2.29346 -0.82037 -0.34318
 H -3.05408 0.40607 0.81930
 H 3.03241 0.12820 -0.86666
13
bifur_IRC_Distances_MW_output/new_data/bifur_traj1_Distances point 356
C -1.13298 0.44202 -0.28820
 C 1.15693 0.43723 0.22025
 C 0.00592 0.23557 -0.00839
 C -2.29445 -0.28489 0.29309
 C 2.27953 -0.42339 -0.23739
 F -1.49139 1.36698 -1.21434
 F 1.55171 1.48385 0.98015
 H -2.22485 -1.06617 0.52149
 H 2.38535 -1.20267 0.19969
 H -2.51217 -0.71747 -0.07129
 H 2.29860 -0.81637 -0.34834
 H -3.05688 0.41028 0.82568
 H 3.03468 0.13504 -0.87239
13
bifur_IRC_Distances_MW_output/new_data/bifur_traj1_Distances point 357
C -1.13245 0.43980 -0.28616
 C 1.15682 0.43296 0.22179
 C 0.00627 0.22477 -0.00627
 C -2.29883 -0.28396 0.29164
 C 2.28371 -0.42166 -0.23859
 F -1.48688 1.37036 -1.20910
 F 1.54772 1.47962 0.98434
 H -2.22902 -1.06768 0.52239
 H 2.39481 -1.20394 0.20735
 H -2.52252 -0.71430 -0.08618
 H 2.30312 -0.81211 -0.35550
 H -3.05955 0.41417 0.83248
 H 3.03679 0.14196 -0.87820
13
bifur_IRC_Distances_MW_output/new_data/bifur_traj1_Distances point 358
C -1.13178 0.43771 -0.28384
 C 1.15660 0.42856 0.22332
 C 0.00662 0.21382 -0.00406
 C -2.30311 -0.28308 0.29014
 C 2.28778 -0.41994 -0.23997
 F -1.48216 1.37434 -1.20307
 F 1.54362 1.47515 0.98867
 H -2.23255 -1.06931 0.52441
 H 2.40469 -1.20548 0.21616
 H -2.53344 -0.71085 -0.10297
 H 2.30707 -0.80755 -0.36443
 H -3.06207 0.41770 0.83968
 H 3.03874 0.14893 -0.88404
13
bifur_IRC_Distances_MW_output/new_data/bifur_traj1_Distances point 359
C -1.13096 0.43572 -0.28129
 C 1.15626 0.42406 0.22484
 C 0.00696 0.20271 -0.00178
 C -2.30730 -0.28224 0.28856
 C 2.29174 -0.41822 -0.24147
 F -1.47722 1.37885 -1.19632
 F 1.53936 1.47050 0.99306
 H -2.23559 -1.07112 0.52713
 H 2.41482 -1.20731 0.22576
 H -2.54474 -0.70707 -0.12123
 H 2.31061 -0.80264 -0.37459
 H -3.06445 0.42084 0.84719
 H 3.04052 0.15592 -0.88986
13
bifur_IRC_Distances_MW_output/new_data/bifur_traj1_Distances point 360
C -1.13001 0.43380 -0.27856
 C 1.15579 0.41950 0.22632
 C 0.00729 0.19149 0.00050
 C -2.31138 -0.28146 0.28688
 C 2.29558 -0.41649 -0.24301
 F -1.47205 1.38377 -1.18899
 F 1.53494 1.46574 0.99745
 H -2.23836 -1.07318 0.52999
 H 2.42496 -1.20941 0.23571
 H -2.55619 -0.70290 -0.14034
 H 2.31399 -0.79736 -0.38526
 H -3.06671 0.42361 0.85492
 H 3.04215 0.16289 -0.89561
13
bifur_IRC_Distances_MW_output/new_data/bifur_traj1_Distances point 361
C -1.12893 0.43192 -0.27574
 C 1.15521 0.41492 0.22777
 C 0.00763 0.18017 0.00274
 C -2.31538 -0.28073 0.28509
 C 2.29933 -0.41475 -0.24450
 F -1.46668 1.38896 -1.18124
 F 1.53034 1.46098 1.00178
 H -2.24112 -1.07550 0.53240
 H 2.43488 -1.21176 0.24552
 H -2.56751 -0.69833 -0.15963
 H 2.31744 -0.79172 -0.39567
 H -3.06887 0.42603 0.86273
 H 3.04367 0.16981 -0.90126
13
bifur_IRC_Distances_MW_output/new_data/bifur_traj1_Distances point 362
C -1.12773 0.43005 -0.27289
 C 1.15451 0.41036 0.22917
 C 0.00796 0.16880 0.00489
 C -2.31929 -0.28005 0.28316
 C 2.30299 -0.41299 -0.24586
 F -1.46113 1.39427 -1.17325
 F 1.52555 1.45631 1.00596
 H -2.24407 -1.07810 0.53387
 H 2.44436 -1.21429 0.25476
 H -2.57847 -0.69337 -0.17847
 H 2.32119 -0.78577 -0.40510
 H -3.07097 0.42814 0.87053
 H 3.04510 0.17663 -0.90677
13
bifur_IRC_Distances_MW_output/new_data/bifur_traj1_Distances point 363
C -1.12644 0.42817 -0.27008
 C 1.15371 0.40586 0.23051
 C 0.00829 0.15743 0.00692
 C -2.32311 -0.27942 0.28110
 C 2.30658 -0.41122 -0.24703
 F -1.45544 1.39958 -1.16519
 F 1.52059 1.45180 1.00994
 H -2.24739 -1.08095 0.53403
 H 2.45325 -1.21695 0.26312
 H -2.58889 -0.68806 -0.19638
 H 2.32540 -0.77956 -0.41304
 H -3.07303 0.43000 0.87822
 H 3.04648 0.18332 -0.91213
13
bifur_IRC_Distances_MW_output/new_data/bifur_traj1_Distances point 364
C -1.12644 0.42817 -0.27008
 C 1.15371 0.40586 0.23051
 C 0.00829 0.15743 0.00692
 C -2.32311 -0.27942 0.28110
 C 2.30658 -0.41122 -0.24703
 F -1.45544 1.39958 -1.16519
 F 1.52059 1.45180 1.00994
 H -2.24739 -1.08095 0.53403
 H 2.45325 -1.21695 0.26312
 H -2.58889 -0.68806 -0.19638
 H 2.32540 -0.77956 -0.41304
 H -3.07303 0.43000 0.87822
 H 3.04648 0.18332 -0.91213
13
bifur_IRC_Distances_MW_output/new_data/bifur_traj1_Distances point 365
C -1.12367 0.42428 -0.26473
 C 1.15188 0.39711 0.23299
 C 0.00897 0.13469 0.01054
 C -2.33062 -0.27826 0.27659
 C 2.31365 -0.40765 -0.24867
 F -1.44371 1.40979 -1.14929
 F 1.51016 1.44344 1.01717
 H -2.25558 -1.08729 0.52960
 H 2.46903 -1.22244 0.27652
 H -2.60778 -0.67658 -0.22823
 H 2.33562 -0.76657 -0.42315
 H -3.07715 0.43319 0.89312
 H 3.04921 0.19629 -0.92246
13
bifur_IRC_Distances_MW_output/new_data/bifur_traj1_Distances point 366
C -1.12222 0.42221 -0.26226
 C 1.15089 0.39285 0.23415
 C 0.00932 0.12326 0.01211
 C -2.33439 -0.27770 0.27415
 C 2.31720 -0.40582 -0.24909
 F -1.43770 1.41456 -1.14163
 F 1.50471 1.43962 1.02041
 H -2.26067 -1.09070 0.52474
 H 2.47594 -1.22516 0.28141
 H -2.61624 -0.67050 -0.24187
 H 2.34181 -0.75988 -0.42494
 H -3.07930 0.43466 0.90033
 H 3.05063 0.20261 -0.92752
13
bifur_IRC_Distances_MW_output/new_data/bifur_traj1_Distances point 367
C -1.12075 0.42001 -0.25994
 C 1.14987 0.38864 0.23526
 C 0.00970 0.11172 0.01353
 C -2.33823 -0.27714 0.27157
 C 2.32086 -0.40396 -0.24922
 F -1.43158 1.41901 -1.13426
 F 1.49907 1.43602 1.02342
 H -2.26658 -1.09422 0.51792
 H 2.48223 -1.22779 0.28499
 H -2.62405 -0.66424 -0.25381
 H 2.34889 -0.75312 -0.42427
 H -3.08156 0.43616 0.90741
 H 3.05215 0.20891 -0.93260
13
bifur_IRC_Distances_MW_output/new_data/bifur_traj1_Distances point 368
C -1.11930 0.41764 -0.25783
 C 1.14885 0.38446 0.23633
 C 0.01010 0.09996 0.01477
 C -2.34223 -0.27656 0.26885
 C 2.32468 -0.40203 -0.24902
 F -1.42536 1.42306 -1.12729
 F 1.49324 1.43267 1.02620
 H -2.27353 -1.09781 0.50886
 H 2.48793 -1.23028 0.28713
 H -2.63124 -0.65784 -0.26382
 H 2.35703 -0.74631 -0.42080
 H -3.08403 0.43781 0.91438
 H 3.05386 0.21522 -0.93778
13
bifur_IRC_Distances_MW_output/new_data/bifur_traj1_Distances point 369
C -1.11789 0.41504 -0.25597
 C 1.14786 0.38031 0.23739
 C 0.01053 0.08789 0.01583
 C -2.34648 -0.27593 0.26598
 C 2.32877 -0.40001 -0.24844
 F -1.41903 1.42658 -1.12088
 F 1.48718 1.42958 1.02873
 H -2.28176 -1.10145 0.49715
 H 2.49303 -1.23254 0.28757
 H -2.63775 -0.65134 -0.27148
 H 2.36648 -0.73951 -0.41396
 H -3.08677 0.43975 0.92125
 H 3.05581 0.22163 -0.94316
13
bifur_IRC_Distances_MW_output/new_data/bifur_traj1_Distances point 370
C -1.11656 0.41213 -0.25446
 C 1.14693 0.37618 0.23843
 C 0.01102 0.07548 0.01668
 C -2.35104 -0.27523 0.26295
 C 2.33320 -0.39790 -0.24741
 F -1.41260 1.42939 -1.11526
 F 1.48090 1.42682 1.03096
 H -2.29156 -1.10507 0.48229
 H 2.49744 -1.23446 0.28595
 H -2.64346 -0.64483 -0.27623
 H 2.37750 -0.73279 -0.40307
 H -3.08988 0.44213 0.92797
 H 3.05812 0.22815 -0.94882
13
bifur_IRC_Distances_MW_output/new_data/bifur_traj1_Distances point 371
C -1.11536 0.40890 -0.25337
 C 1.14611 0.37213 0.23945
 C 0.01156 0.06279 0.01730
 C -2.35595 -0.27445 0.25979
 C 2.33800 -0.39569 -0.24586
 F -1.40617 1.43132 -1.11069
 F 1.47444 1.42446 1.03283
 H -2.30308 -1.10861 0.46394
 H 2.50107 -1.23592 0.28195
 H -2.64823 -0.63845 -0.27745
 H 2.39021 -0.72628 -0.38755
 H -3.09340 0.44505 0.93443
 H 3.06081 0.23475 -0.95477
13
bifur_IRC_Distances_MW_output/new_data/bifur_traj1_Distances point 372
C -1.11432 0.40538 -0.25275
 C 1.14542 0.36822 0.24045
 C 0.01215 0.05001 0.01767
 C -2.36117 -0.27360 0.25656
 C 2.34313 -0.39342 -0.24381
 F -1.39985 1.43227 -1.10734
 F 1.46792 1.42257 1.03429
 H -2.31622 -1.11199 0.44225
 H 2.50388 -1.23685 0.27552
 H -2.65199 -0.63235 -0.27493
 H 2.40447 -0.72013 -0.36745
 H -3.09731 0.44857 0.94052
 H 3.06390 0.24132 -0.96099
13
bifur_IRC_Distances_MW_output/new_data/bifur_traj1_Distances point 373
C -1.11347 0.40165 -0.25256
 C 1.14489 0.36448 0.24141
 C 0.01278 0.03734 0.01784
 C -2.36660 -0.27269 0.25333
 C 2.34850 -0.39112 -0.24135
 F -1.39373 1.43230 -1.10518
 F 1.46146 1.42111 1.03536
 H -2.33059 -1.11515 0.41794
 H 2.50599 -1.23728 0.26704
 H -2.65488 -0.62664 -0.26910
 H 2.41987 -0.71441 -0.34356
 H -3.10154 0.45261 0.94622
 H 3.06732 0.24780 -0.96739
13
bifur_IRC_Distances_MW_output/new_data/bifur_traj1_Distances point 374
C -1.11278 0.39777 -0.25270
 C 1.14450 0.36090 0.24234
 C 0.01345 0.02484 0.01787
 C -2.37220 -0.27172 0.25014
 C 2.35405 -0.38881 -0.23861
 F -1.38785 1.43161 -1.10395
 F 1.45514 1.41996 1.03615
 H -2.34575 -1.11809 0.39190
 H 2.50770 -1.23731 0.25715
 H -2.65720 -0.62130 -0.26085
 H 2.43596 -0.70908 -0.31707
 H -3.10601 0.45707 0.95160
 H 3.07099 0.25416 -0.97397
13
bifur_IRC_Distances_MW_output/new_data/bifur_traj1_Distances point 375
C -1.11278 0.39777 -0.25270
 C 1.14450 0.36090 0.24234
 C 0.01345 0.02484 0.01787
 C -2.37220 -0.27172 0.25014
 C 2.35405 -0.38881 -0.23861
 F -1.38785 1.43161 -1.10395
 F 1.45514 1.41996 1.03615
 H -2.34575 -1.11809 0.39190
 H 2.50770 -1.23731 0.25715
 H -2.65720 -0.62130 -0.26085
 H 2.43596 -0.70908 -0.31706
 H -3.10601 0.45707 0.95160
 H 3.07099 0.25416 -0.97397
13
bifur_IRC_Distances_MW_output/new_data/bifur_traj1_Distances point 376
C -1.11179 0.38982 -0.25346
 C 1.14413 0.35395 0.24419
 C 0.01486 0.00016 0.01778
 C -2.38383 -0.26964 0.24393
 C 2.36558 -0.38420 -0.23286
 F -1.37661 1.42899 -1.10300
 F 1.44294 1.41793 1.03736
 H -2.37703 -1.12334 0.33798
 H 2.51121 -1.23663 0.23592
 H -2.66165 -0.61147 -0.24133
 H 2.46877 -0.69926 -0.26101
 H -3.11546 0.46684 0.96219
 H 3.07888 0.26685 -0.98769
13
bifur_IRC_Distances_MW_output/new_data/bifur_traj1_Distances point 377
C -1.11144 0.38582 -0.25387
 C 1.14412 0.35044 0.24514
 C 0.01560 -0.01218 0.01776
 C -2.38988 -0.26852 0.24092
 C 2.37156 -0.38188 -0.23007
 F -1.37114 1.42750 -1.10266
 F 1.43704 1.41673 1.03806
 H -2.39262 -1.12568 0.31154
 H 2.51364 -1.23615 0.22587
 H -2.66448 -0.60681 -0.23204
 H 2.48496 -0.69460 -0.23353
 H -3.12037 0.47197 0.96779
 H 3.08302 0.27335 -0.99491
13
bifur_IRC_Distances_MW_output/new_data/bifur_traj1_Distances point 378
C -1.11117 0.38184 -0.25417
 C 1.14421 0.34681 0.24613
 C 0.01636 -0.02463 0.01781
 C -2.39609 -0.26735 0.23798
 C 2.37768 -0.37954 -0.22748
 F -1.36571 1.42613 -1.10206
 F 1.43126 1.41523 1.03898
 H -2.40788 -1.12782 0.28630
 H 2.51688 -1.23567 0.21698
 H -2.66814 -0.60223 -0.22424
 H 2.50070 -0.69002 -0.20767
 H -3.12538 0.47717 0.97384
 H 3.08726 0.28008 -1.00241
13
bifur_IRC_Distances_MW_output/new_data/bifur_traj1_Distances point 379
C -1.11095 0.37792 -0.25429
 C 1.14441 0.34301 0.24718
 C 0.01714 -0.03725 0.01796
 C -2.40250 -0.26612 0.23509
 C 2.38397 -0.37719 -0.22514
 F -1.36028 1.42501 -1.10100
 F 1.42561 1.41329 1.04022
 H -2.42265 -1.12972 0.26279
 H 2.52117 -1.23527 0.20977
 H -2.67286 -0.59769 -0.21869
 H 2.51586 -0.68551 -0.18418
 H -3.13048 0.48238 0.98051
 H 3.09158 0.28713 -1.01022
13
bifur_IRC_Distances_MW_output/new_data/bifur_traj1_Distances point 380
C -1.11080 0.37405 -0.25419
 C 1.14473 0.33898 0.24829
 C 0.01793 -0.05013 0.01820
 C -2.40915 -0.26481 0.23226
 C 2.39046 -0.37480 -0.22313
 F -1.35482 1.42425 -1.09932
 F 1.42005 1.41082 1.04190
 H -2.43689 -1.13137 0.24136
 H 2.52670 -1.23498 0.20463
 H -2.67887 -0.59316 -0.21597
 H 2.53035 -0.68104 -0.16360
 H -3.13569 0.48759 0.98798
 H 3.09600 0.29460 -1.01841
13
bifur_IRC_Distances_MW_output/new_data/bifur_traj1_Distances point 381
C -1.11072 0.37023 -0.25384
 C 1.14517 0.33468 0.24948
 C 0.01874 -0.06337 0.01855
 C -2.41611 -0.26342 0.22947
 C 2.39722 -0.37237 -0.22147
 F -1.34930 1.42389 -1.09693
 F 1.41459 1.40771 1.04409
 H -2.45061 -1.13272 0.22220
 H 2.53366 -1.23481 0.20183
 H -2.68634 -0.58861 -0.21647
 H 2.54420 -0.67661 -0.14627
 H -3.14106 0.49280 0.99639
 H 3.10056 0.30261 -1.02704
13
bifur_IRC_Distances_MW_output/new_data/bifur_traj1_Distances point 382
C -1.11073 0.36642 -0.25324
 C 1.14576 0.33006 0.25076
 C 0.01958 -0.07706 0.01899
 C -2.42343 -0.26192 0.22672
 C 2.40431 -0.36987 -0.22016
 F -1.34369 1.42393 -1.09381
 F 1.40920 1.40390 1.04685
 H -2.46390 -1.13375 0.20538
 H 2.54215 -1.23476 0.20151
 H -2.69538 -0.58401 -0.22041
 H 2.55747 -0.67224 -0.13230
 H -3.14663 0.49805 1.00586
 H 3.10530 0.31125 -1.03616
13
bifur_IRC_Distances_MW_output/new_data/bifur_traj1_Distances point 383
C -1.11084 0.36265 -0.25241
 C 1.14652 0.32513 0.25215
 C 0.02045 -0.09114 0.01950
 C -2.43114 -0.26032 0.22402
 C 2.41173 -0.36731 -0.21922
 F -1.33804 1.42435 -1.08999
 F 1.40392 1.39938 1.05021
 H -2.47677 -1.13443 0.19095
 H 2.55218 -1.23484 0.20371
 H -2.70597 -0.57940 -0.22778
 H 2.57015 -0.66796 -0.12177
 H -3.15242 0.50334 1.01639
 H 3.11024 0.32054 -1.04576
13
bifur_IRC_Distances_MW_output/new_data/bifur_traj1_Distances point 384
C -1.11107 0.35895 -0.25140
 C 1.14745 0.31997 0.25361
 C 0.02132 -0.10541 0.02004
 C -2.43914 -0.25862 0.22141
 C 2.41941 -0.36473 -0.21863
 F -1.33243 1.42509 -1.08560
 F 1.39883 1.39422 1.05411
 H -2.48914 -1.13475 0.17895
 H 2.56355 -1.23502 0.20825
 H -2.71791 -0.57483 -0.23828
 H 2.58216 -0.66387 -0.11459
 H -3.15838 0.50861 1.02781
 H 3.11534 0.33038 -1.05568
13
bifur_IRC_Distances_MW_output/new_data/bifur_traj1_Distances point 385
C -1.11143 0.35537 -0.25026
 C 1.14854 0.31468 0.25513
 C 0.02219 -0.11962 0.02057
 C -2.44731 -0.25686 0.21891
 C 2.42724 -0.36215 -0.21836
 F -1.32698 1.42606 -1.08081
 F 1.39402 1.38855 1.05847
 H -2.50095 -1.13472 0.16930
 H 2.57598 -1.23530 0.21482
 H -2.73088 -0.57039 -0.25138
 H 2.59345 -0.66003 -0.11052
 H -3.16442 0.51382 1.03989
 H 3.12054 0.34060 -1.06575
13
bifur_IRC_Distances_MW_output/new_data/bifur_traj1_Distances point 386
C -1.11143 0.35537 -0.25026
 C 1.14854 0.31468 0.25513
 C 0.02219 -0.11962 0.02057
 C -2.44731 -0.25686 0.21891
 C 2.42724 -0.36215 -0.21836
 F -1.32698 1.42606 -1.08081
 F 1.39402 1.38855 1.05847
 H -2.50095 -1.13472 0.16930
 H 2.57598 -1.23530 0.21482
 H -2.73088 -0.57039 -0.25138
 H 2.59345 -0.66003 -0.11052
 H -3.16442 0.51382 1.03989
 H 3.12054 0.34060 -1.06575
13
bifur_IRC_Distances_MW_output/new_data/bifur_traj1_Distances point 387
C -1.11255 0.34855 -0.24782
 C 1.15120 0.30389 0.25828
 C 0.02391 -0.14748 0.02150
 C -2.46403 -0.25320 0.21434
 C 2.44321 -0.35707 -0.21861
 F -1.31667 1.42839 -1.07057
 F 1.38529 1.37594 1.06832
 H -2.52308 -1.13368 0.15608
 H 2.60330 -1.23607 0.23282
 H -2.75913 -0.56196 -0.28360
 H 2.61405 -0.65327 -0.11020
 H -3.17671 0.52401 1.06547
 H 3.13122 0.36194 -1.08600
13
bifur_IRC_Distances_MW_output/new_data/bifur_traj1_Distances point 388
C -1.11335 0.34524 -0.24659
 C 1.15280 0.29835 0.25994
 C 0.02478 -0.16129 0.02186
 C -2.47272 -0.25126 0.21223
 C 2.45149 -0.35453 -0.21906
 F -1.31179 1.42961 -1.06529
 F 1.38132 1.36901 1.07381
 H -2.53383 -1.13271 0.15180
 H 2.61816 -1.23652 0.24379
 H -2.77437 -0.55794 -0.30208
 H 2.62377 -0.65031 -0.11309
 H -3.18309 0.52918 1.07898
 H 3.13682 0.37320 -1.09629
13
bifur_IRC_Distances_MW_output/new_data/bifur_traj1_Distances point 389
C -1.11436 0.34186 -0.24542
 C 1.15464 0.29264 0.26169
 C 0.02567 -0.17530 0.02214
 C -2.48184 -0.24921 0.21019
 C 2.46018 -0.35192 -0.21963
 F -1.30702 1.43069 -1.06009
 F 1.37753 1.36162 1.07970
 H -2.54486 -1.13142 0.14835
 H 2.63394 -1.23694 0.25576
 H -2.79043 -0.55405 -0.32169
 H 2.63358 -0.64764 -0.11719
 H -3.18982 0.53463 1.09310
 H 3.14277 0.38505 -1.10691
13
bifur_IRC_Distances_MW_output/new_data/bifur_traj1_Distances point 390
C -1.11563 0.33831 -0.24441
 C 1.15678 0.28673 0.26355
 C 0.02661 -0.18966 0.02233
 C -2.49157 -0.24700 0.20819
 C 2.46947 -0.34921 -0.22022
 F -1.30234 1.43140 -1.05524
 F 1.37387 1.35384 1.08593
 H -2.55670 -1.12979 0.14487
 H 2.65060 -1.23719 0.26820
 H -2.80724 -0.55035 -0.34163
 H 2.64396 -0.64530 -0.12139
 H -3.19707 0.54063 1.10785
 H 3.14926 0.39760 -1.11803
13
bifur_IRC_Distances_MW_output/new_data/bifur_traj1_Distances point 391
C -1.11717 0.33454 -0.24373
 C 1.15921 0.28075 0.26551
 C 0.02759 -0.20423 0.02241
 C -2.50187 -0.24466 0.20623
 C 2.47932 -0.34640 -0.22066
 F -1.29782 1.43145 -1.05122
 F 1.37034 1.34595 1.09227
 H -2.56965 -1.12784 0.14035
 H 2.66771 -1.23709 0.28018
 H -2.82431 -0.54704 -0.36043
 H 2.65525 -0.64341 -0.12416
 H -3.20489 0.54735 1.12289
 H 3.15630 0.41065 -1.12965
13
bifur_IRC_Distances_MW_output/new_data/bifur_traj1_Distances point 392
C -1.11893 0.33065 -0.24343
 C 1.16181 0.27497 0.26747
 C 0.02859 -0.21846 0.02242
 C -2.51234 -0.24228 0.20437
 C 2.48936 -0.34361 -0.22084
 F -1.29360 1.43071 -1.04836
 F 1.36703 1.33842 1.09830
 H -2.58341 -1.12568 0.13435
 H 2.68436 -1.23655 0.29078
 H -2.84074 -0.54431 -0.37667
 H 2.66722 -0.64206 -0.12454
 H -3.21299 0.55462 1.13749
 H 3.16365 0.42359 -1.14134
13
bifur_IRC_Distances_MW_output/new_data/bifur_traj1_Distances point 393
C -1.12075 0.32686 -0.24342
 C 1.16444 0.26959 0.26935
 C 0.02956 -0.23181 0.02236
 C -2.52249 -0.23998 0.20264
 C 2.49911 -0.34097 -0.22082
 F -1.28978 1.42946 -1.04643
 F 1.36400 1.33147 1.10384
 H -2.59714 -1.12344 0.12759
 H 2.70000 -1.23572 0.30003
 H -2.85605 -0.54213 -0.39049
 H 2.67916 -0.64119 -0.12325
 H -3.22094 0.56196 1.15118
 H 3.17090 0.43589 -1.15260
13
bifur_IRC_Distances_MW_output/new_data/bifur_traj1_Distances point 394
C -1.12252 0.32333 -0.24347
 C 1.16696 0.26457 0.27111
 C 0.03046 -0.24420 0.02227
 C -2.53211 -0.23782 0.20106
 C 2.50834 -0.33850 -0.22079
 F -1.28626 1.42820 -1.04474
 F 1.36124 1.32494 1.10903
 H -2.61012 -1.12123 0.12133
 H 2.71479 -1.23491 0.30887
 H -2.87050 -0.54023 -0.40349
 H 2.69042 -0.64055 -0.12209
 H -3.22850 0.56889 1.16413
 H 3.17781 0.44751 -1.16322
13
bifur_IRC_Distances_MW_output/new_data/bifur_traj1_Distances point 395
C -1.12416 0.32014 -0.24336
 C 1.16932 0.25978 0.27276
 C 0.03130 -0.25580 0.02210
 C -2.54115 -0.23579 0.19957
 C 2.51700 -0.33620 -0.22093
 F -1.28290 1.42742 -1.04257
 F 1.35868 1.31849 1.11410
 H -2.62188 -1.11913 0.11667
 H 2.72916 -1.23446 0.31834
 H -2.88462 -0.53821 -0.41745
 H 2.70053 -0.63990 -0.12281
 H -3.23556 0.57504 1.17674
 H 3.18426 0.45862 -1.17315
13
bifur_IRC_Distances_MW_output/new_data/bifur_traj1_Distances point 396
C -1.12558 0.31738 -0.24292
 C 1.17147 0.25509 0.27427
 C 0.03207 -0.26674 0.02182
 C -2.54958 -0.23391 0.19813
 C 2.52505 -0.33407 -0.22136
 F -1.27953 1.42752 -1.03931
 F 1.35623 1.31187 1.11927
 H -2.63208 -1.11723 0.11438
 H 2.74341 -1.23465 0.32921
 H -2.89880 -0.53573 -0.43380
 H 2.70921 -0.63899 -0.12670
 H -3.24201 0.58005 1.18934
 H 3.19016 0.46941 -1.18233
13
bifur_IRC_Distances_MW_output/new_data/bifur_traj1_Distances point 397
C -1.12558 0.31738 -0.24292
 C 1.17147 0.25509 0.27427
 C 0.03207 -0.26674 0.02182
 C -2.54958 -0.23391 0.19813
 C 2.52505 -0.33407 -0.22136
 F -1.27953 1.42752 -1.03931
 F 1.35623 1.31186 1.11927
 H -2.63208 -1.11723 0.11438
 H 2.74341 -1.23465 0.32921
 H -2.89880 -0.53573 -0.43380
 H 2.70921 -0.63899 -0.12671
 H -3.24201 0.58005 1.18934
 H 3.19016 0.46941 -1.18233
13
bifur_IRC_Distances_MW_output/new_data/bifur_traj1_Distances point 398
C -1.12744 0.31337 -0.24054
 C 1.17480 0.24583 0.27680
 C 0.03337 -0.28700 0.02078
 C -2.56437 -0.23070 0.19518
 C 2.53902 -0.33028 -0.22332
 F -1.27231 1.43150 -1.02775
 F 1.35129 1.29764 1.13008
 H -2.64698 -1.11447 0.11769
 H 2.77174 -1.23792 0.35623
 H -2.92786 -0.52806 -0.47623
 H 2.72160 -0.63549 -0.14592
 H -3.25271 0.58540 1.21515
 H 3.19985 0.49018 -1.19813
13
bifur_IRC_Distances_MW_output/new_data/bifur_traj1_Distances point 399
C -1.12773 0.31212 -0.23852
 C 1.17582 0.24130 0.27775
 C 0.03390 -0.29637 0.01995
 C -2.57056 -0.22942 0.19354
 C 2.54478 -0.32863 -0.22472
 F -1.26824 1.43554 -1.01913
 F 1.34856 1.29020 1.13551
 H -2.65171 -1.11390 0.12231
 H 2.78536 -1.24122 0.37170
 H -2.94235 -0.52242 -0.50181
 H 2.72548 -0.63253 -0.16019
 H -3.25680 0.58537 1.22824
 H 3.20348 0.49996 -1.20462
13
bifur_IRC_Distances_MW_output/new_data/bifur_traj1_Distances point 400
C -1.12750 0.31133 -0.23602
 C 1.17633 0.23694 0.27842
 C 0.03436 -0.30523 0.01893
 C -2.57583 -0.22840 0.19168
 C 2.54962 -0.32716 -0.22618
 F -1.26376 1.44077 -1.00879
 F 1.34552 1.28291 1.14062
 H -2.65495 -1.11405 0.12746
 H 2.79798 -1.24557 0.38739
 H -2.95622 -0.51548 -0.52885
 H 2.72823 -0.62862 -0.17566
 H -3.26000 0.58352 1.24112
 H 3.20622 0.50904 -1.21014
13
bifur_IRC_Distances_MW_output/new_data/bifur_traj1_Distances point 401
C -1.12675 0.31089 -0.23315
 C 1.17627 0.23289 0.27881
 C 0.03475 -0.31350 0.01778
 C -2.58013 -0.22763 0.18959
 C 2.55351 -0.32587 -0.22751
 F -1.25890 1.44683 -0.99719
 F 1.34208 1.27616 1.14506
 H -2.65706 -1.11494 0.13183
 H 2.80905 -1.25072 0.40220
 H -2.96887 -0.50743 -0.55567
 H 2.73028 -0.62384 -0.19039
 H -3.26232 0.58005 1.25340
 H 3.20809 0.51710 -1.21475
13
bifur_IRC_Distances_MW_output/new_data/bifur_traj1_Distances point 402
C -1.12551 0.31071 -0.23009
 C 1.17568 0.22930 0.27889
 C 0.03507 -0.32108 0.01656
 C -2.58344 -0.22714 0.18727
 C 2.55644 -0.32479 -0.22854
 F -1.25376 1.45331 -0.98496
 F 1.33827 1.27033 1.14857
 H -2.65840 -1.11650 0.13448
 H 2.81813 -1.25631 0.41525
 H -2.97977 -0.49865 -0.58073
 H 2.73197 -0.61842 -0.20283
 H -3.26383 0.57534 1.26466
 H 3.20913 0.52389 -1.21853
13
bifur_IRC_Distances_MW_output/new_data/bifur_traj1_Distances point 403
C -1.12389 0.31071 -0.22697
 C 1.17464 0.22621 0.27870
 C 0.03535 -0.32791 0.01535
 C -2.58582 -0.22688 0.18479
 C 2.55849 -0.32390 -0.22920
 F -1.24848 1.45984 -0.97261
 F 1.33421 1.26557 1.15107
 H -2.65919 -1.11857 0.13513
 H 2.82514 -1.26204 0.42622
 H -2.98878 -0.48953 -0.60324
 H 2.73350 -0.61263 -0.21236
 H -3.26462 0.56979 1.27471
 H 3.20945 0.52933 -1.22159
13
bifur_IRC_Distances_MW_output/new_data/bifur_traj1_Distances point 404
C -1.12198 0.31084 -0.22385
 C 1.17325 0.22359 0.27829
 C 0.03557 -0.33404 0.01419
 C -2.58743 -0.22680 0.18222
 C 2.55981 -0.32318 -0.22955
 F -1.24317 1.46629 -0.96036
 F 1.32998 1.26176 1.15269
 H -2.65955 -1.12101 0.13413
 H 2.83038 -1.26775 0.43534
 H -2.99611 -0.48030 -0.62334
 H 2.73490 -0.60665 -0.21932
 H -3.26484 0.56367 1.28362
 H 3.20918 0.53359 -1.22405
13
bifur_IRC_Distances_MW_output/new_data/bifur_traj1_Distances point 405
C -1.11985 0.31108 -0.22072
 C 1.17160 0.22134 0.27770
 C 0.03576 -0.33959 0.01305
 C -2.58843 -0.22686 0.17959
 C 2.56054 -0.32261 -0.22970
 F -1.23788 1.47265 -0.94819
 F 1.32568 1.25867 1.15367
 H -2.65947 -1.12369 0.13215
 H 2.83430 -1.27346 0.44318
 H -3.00218 -0.47102 -0.64174
 H 2.73608 -0.60057 -0.22462
 H -3.26458 0.55712 1.29163
 H 3.20844 0.53694 -1.22602
13
bifur_IRC_Distances_MW_output/new_data/bifur_traj1_Distances point 406
C -1.11757 0.31143 -0.21754
 C 1.16975 0.21933 0.27699
 C 0.03591 -0.34467 0.01194
 C -2.58894 -0.22703 0.17695
 C 2.56081 -0.32215 -0.22976
 F -1.23262 1.47902 -0.93592
 F 1.32136 1.25603 1.15424
 H -2.65891 -1.12656 0.12984
 H 2.83734 -1.27925 0.45034
 H -3.00744 -0.46162 -0.65930
 H 2.73693 -0.59439 -0.22925
 H -3.26394 0.55017 1.29902
 H 3.20732 0.53967 -1.22756
13
bifur_IRC_Distances_MW_output/new_data/bifur_traj1_Distances point 407
C -1.11516 0.31189 -0.21429
 C 1.16777 0.21750 0.27618
 C 0.03602 -0.34938 0.01082
 C -2.58907 -0.22726 0.17431
 C 2.56071 -0.32177 -0.22981
 F -1.22739 1.48545 -0.92346
 F 1.31705 1.25364 1.15459
 H -2.65784 -1.12955 0.12766
 H 2.83984 -1.28519 0.45722
 H -3.01221 -0.45205 -0.67662
 H 2.73737 -0.58812 -0.23390
 H -3.26298 0.54285 1.30600
 H 3.20589 0.54199 -1.22871
13
bifur_IRC_Distances_MW_output/new_data/bifur_traj1_Distances point 408
C -1.11516 0.31189 -0.21429
 C 1.16777 0.21750 0.27618
 C 0.03602 -0.34938 0.01082
 C -2.58907 -0.22726 0.17431
 C 2.56071 -0.32177 -0.22981
 F -1.22739 1.48545 -0.92346
 F 1.31705 1.25364 1.15460
 H -2.65783 -1.12955 0.12767
 H 2.83984 -1.28519 0.45723
 H -3.01221 -0.45205 -0.67662
 H 2.73737 -0.58812 -0.23390
 H -3.26298 0.54285 1.30600
 H 3.20589 0.54199 -1.22871
13
bifur_IRC_Distances_MW_output/new_data/bifur_traj1_Distances point 409
C -1.11023 0.31298 -0.20786
 C 1.16359 0.21443 0.27437
 C 0.03617 -0.35760 0.00869
 C -2.58844 -0.22786 0.16918
 C 2.55966 -0.32126 -0.22982
 F -1.21736 1.49783 -0.89904
 F 1.30874 1.24977 1.15459
 H -2.65471 -1.13565 0.12331
 H 2.84318 -1.29691 0.46954
 H -3.02007 -0.43324 -0.70900
 H 2.73746 -0.57580 -0.24222
 H -3.26038 0.52794 1.31836
 H 3.20239 0.54538 -1.23009
13
bifur_IRC_Distances_MW_output/new_data/bifur_traj1_Distances point 410
C -1.10784 0.31348 -0.20503
 C 1.16148 0.21341 0.27339
 C 0.03622 -0.36087 0.00783
 C -2.58767 -0.22823 0.16681
 C 2.55874 -0.32115 -0.22953
 F -1.21284 1.50309 -0.88840
 F 1.30486 1.24887 1.15383
 H -2.65323 -1.13853 0.11983
 H 2.84340 -1.30192 0.47364
 H -3.02235 -0.42498 -0.72144
 H 2.73763 -0.57032 -0.24351
 H -3.25888 0.52114 1.32308
 H 3.20047 0.54602 -1.23049
13
bifur_IRC_Distances_MW_output/new_data/bifur_traj1_Distances point 411
C -1.10551 0.31389 -0.20259
 C 1.15936 0.21285 0.27236
 C 0.03625 -0.36347 0.00720
 C -2.58655 -0.22868 0.16458
 C 2.55752 -0.32115 -0.22888
 F -1.20874 1.50747 -0.87937
 F 1.30120 1.24901 1.15229
 H -2.65201 -1.14121 0.11471
 H 2.84222 -1.30600 0.47563
 H -3.02305 -0.41794 -0.73005
 H 2.73813 -0.56553 -0.24155
 H -3.25726 0.51509 1.32645
 H 3.19845 0.54566 -1.23077
13
bifur_IRC_Distances_MW_output/new_data/bifur_traj1_Distances point 412
C -1.10320 0.31423 -0.20053
 C 1.15718 0.21280 0.27125
 C 0.03626 -0.36535 0.00681
 C -2.58499 -0.22923 0.16248
 C 2.55591 -0.32128 -0.22786
 F -1.20503 1.51103 -0.87191
 F 1.29768 1.25029 1.14988
 H -2.65100 -1.14375 0.10779
 H 2.83947 -1.30915 0.47542
 H -3.02204 -0.41212 -0.73475
 H 2.73893 -0.56137 -0.23611
 H -3.25546 0.50971 1.32842
 H 3.19625 0.54418 -1.23090
13
bifur_IRC_Distances_MW_output/new_data/bifur_traj1_Distances point 413
C -1.10083 0.31455 -0.19878
 C 1.15487 0.21326 0.27003
 C 0.03626 -0.36652 0.00666
 C -2.58288 -0.22991 0.16047
 C 2.55382 -0.32157 -0.22644
 F -1.20162 1.51390 -0.86583
 F 1.29425 1.25274 1.14653
 H -2.65006 -1.14622 0.09900
 H 2.83504 -1.31144 0.47299
 H -3.01923 -0.40739 -0.73561
 H 2.73997 -0.55774 -0.22715
 H -3.25338 0.50485 1.32897
 H 3.19379 0.54150 -1.23085
13
bifur_IRC_Distances_MW_output/new_data/bifur_traj1_Distances point 414
C -1.09837 0.31484 -0.19733
 C 1.15237 0.21427 0.26868
 C 0.03623 -0.36694 0.00675
 C -2.58018 -0.23075 0.15851
 C 2.55118 -0.32200 -0.22458
 F -1.19848 1.51611 -0.86110
 F 1.29085 1.25646 1.14212
 H -2.64916 -1.14870 0.08808
 H 2.82875 -1.31288 0.46816
 H -3.01449 -0.40375 -0.73244
 H 2.74125 -0.55459 -0.21431
 H -3.25096 0.50043 1.32804
 H 3.19100 0.53749 -1.23057
13
bifur_IRC_Distances_MW_output/new_data/bifur_traj1_Distances point 415
C -1.09579 0.31510 -0.19623
 C 1.14966 0.21588 0.26716
 C 0.03618 -0.36662 0.00709
 C -2.57683 -0.23176 0.15660
 C 2.54798 -0.32260 -0.22218
 F -1.19559 1.51758 -0.85791
 F 1.28742 1.26163 1.13647
 H -2.64847 -1.15118 0.07437
 H 2.82036 -1.31335 0.46044
 H -3.00757 -0.40131 -0.72449
 H 2.74297 -0.55194 -0.19666
 H -3.24820 0.49656 1.32547
 H 3.18788 0.53201 -1.23014
13
bifur_IRC_Distances_MW_output/new_data/bifur_traj1_Distances point 416
C -1.09311 0.31523 -0.19558
 C 1.14674 0.21815 0.26547
 C 0.03613 -0.36555 0.00771
 C -2.57288 -0.23295 0.15470
 C 2.54424 -0.32336 -0.21907
 F -1.19294 1.51810 -0.85665
 F 1.28391 1.26847 1.12935
 H -2.64834 -1.15368 0.05685
 H 2.80956 -1.31262 0.44908
 H -2.99813 -0.40029 -0.71057
 H 2.74550 -0.54989 -0.17267
 H -3.24518 0.49344 1.32109
 H 3.18450 0.52494 -1.22969
13
bifur_IRC_Distances_MW_output/new_data/bifur_traj1_Distances point 417
C -1.09037 0.31518 -0.19552
 C 1.14365 0.22110 0.26362
 C 0.03609 -0.36380 0.00858
 C -2.56843 -0.23431 0.15282
 C 2.54009 -0.32424 -0.21512
 F -1.19056 1.51744 -0.85773
 F 1.28029 1.27711 1.12060
 H -2.64919 -1.15618 0.03450
 H 2.79622 -1.31051 0.43332
 H -2.98601 -0.40090 -0.68949
 H 2.74924 -0.54851 -0.14096
 H -3.24202 0.49137 1.31476
 H 3.18100 0.51626 -1.22939
13
bifur_IRC_Distances_MW_output/new_data/bifur_traj1_Distances point 418
C -1.08766 0.31488 -0.19610
 C 1.14049 0.22464 0.26164
 C 0.03609 -0.36148 0.00962
 C -2.56368 -0.23580 0.15099
 C 2.53571 -0.32520 -0.21035
 F -1.18849 1.51551 -0.86129
 F 1.27663 1.28734 1.11038
 H -2.65129 -1.15869 0.00711
 H 2.78060 -1.30705 0.41294
 H -2.97143 -0.40308 -0.66091
 H 2.75436 -0.54775 -0.10131
 H -3.23888 0.49048 1.30657
 H 3.17756 0.50622 -1.22930
13
bifur_IRC_Distances_MW_output/new_data/bifur_traj1_Distances point 419
C -1.08766 0.31488 -0.19610
 C 1.14049 0.22464 0.26164
 C 0.03609 -0.36148 0.00962
 C -2.56368 -0.23580 0.15099
 C 2.53571 -0.32520 -0.21035
 F -1.18849 1.51551 -0.86129
 F 1.27663 1.28734 1.11038
 H -2.65129 -1.15869 0.00711
 H 2.78060 -1.30705 0.41294
 H -2.97143 -0.40308 -0.66091
 H 2.75436 -0.54775 -0.10131
 H -3.23888 0.49048 1.30657
 H 3.17756 0.50622 -1.22930
13
bifur_IRC_Distances_MW_output/new_data/bifur_traj1_Distances point 420
C -1.08267 0.31366 -0.19897
 C 1.13439 0.23278 0.25761
 C 0.03622 -0.35567 0.01175
 C -2.55405 -0.23896 0.14766
 C 2.52695 -0.32711 -0.19910
 F -1.18537 1.50847 -0.87455
 F 1.26958 1.31053 1.08725
 H -2.65898 -1.16404 -0.05954
 H 2.74506 -1.29752 0.36041
 H -2.93739 -0.41063 -0.58516
 H 2.76798 -0.54729 -0.00371
 H -3.23307 0.49182 1.28583
 H 3.17136 0.48395 -1.22950
13
bifur_IRC_Distances_MW_output/new_data/bifur_traj1_Distances point 421
C -1.08045 0.31285 -0.20102
 C 1.13155 0.23709 0.25564
 C 0.03633 -0.35237 0.01263
 C -2.54937 -0.24056 0.14622
 C 2.52274 -0.32800 -0.19304
 F -1.18428 1.50386 -0.88328
 F 1.26632 1.32259 1.07512
 H -2.66409 -1.16705 -0.09679
 H 2.72621 -1.29222 0.32963
 H -2.91908 -0.41511 -0.54049
 H 2.77588 -0.54709 0.05098
 H -3.23042 0.49355 1.27387
 H 3.16865 0.47247 -1.22948
13
bifur_IRC_Distances_MW_output/new_data/bifur_traj1_Distances point 422
C -1.07842 0.31195 -0.20338
 C 1.12888 0.24145 0.25373
 C 0.03647 -0.34888 0.01333
 C -2.54480 -0.24215 0.14495
 C 2.51865 -0.32881 -0.18686
 F -1.18347 1.49875 -0.89294
 F 1.26330 1.33462 1.06292
 H -2.66982 -1.17038 -0.13579
 H 2.70704 -1.28692 0.29642
 H -2.90032 -0.41964 -0.49238
 H 2.78422 -0.54671 0.10817
 H -3.22791 0.49570 1.26105
 H 3.16619 0.46103 -1.22921
13
bifur_IRC_Distances_MW_output/new_data/bifur_traj1_Distances point 423
C -1.07656 0.31099 -0.20600
 C 1.12637 0.24582 0.25188
 C 0.03663 -0.34520 0.01381
 C -2.54038 -0.24372 0.14383
 C 2.51470 -0.32955 -0.18063
 F -1.18294 1.49321 -0.90338
 F 1.26052 1.34651 1.05077
 H -2.67609 -1.17408 -0.17622
 H 2.68764 -1.28176 0.26096
 H -2.88125 -0.42406 -0.44119
 H 2.79292 -0.54605 0.16734
 H -3.22552 0.49817 1.24741
 H 3.16395 0.44971 -1.22859
13
bifur_IRC_Distances_MW_output/new_data/bifur_traj1_Distances point 424
C -1.07491 0.30997 -0.20888
 C 1.12406 0.25018 0.25012
 C 0.03682 -0.34135 0.01406
 C -2.53612 -0.24527 0.14289
 C 2.51092 -0.33021 -0.17439
 F -1.18270 1.48727 -0.91451
 F 1.25801 1.35819 1.03877
 H -2.68290 -1.17817 -0.21790
 H 2.66811 -1.27681 0.22333
 H -2.86193 -0.42826 -0.38710
 H 2.80197 -0.54507 0.22818
 H -3.22328 0.50092 1.23299
 H 3.16195 0.43860 -1.22755
13
bifur_IRC_Distances_MW_output/new_data/bifur_traj1_Distances point 425
C -1.07347 0.30889 -0.21200
 C 1.12194 0.25451 0.24847
 C 0.03703 -0.33738 0.01408
 C -2.53206 -0.24679 0.14212
 C 2.50733 -0.33077 -0.16818
 F -1.18274 1.48094 -0.92626
 F 1.25578 1.36957 1.02701
 H -2.69026 -1.18265 -0.26055
 H 2.64854 -1.27215 0.18372
 H -2.84246 -0.43214 -0.33044
 H 2.81136 -0.54373 0.29023
 H -3.22118 0.50392 1.21783
 H 3.16020 0.42780 -1.22604
13
bifur_IRC_Distances_MW_output/new_data/bifur_traj1_Distances point 426
C -1.07225 0.30777 -0.21531
 C 1.12004 0.25876 0.24693
 C 0.03726 -0.33330 0.01388
 C -2.52822 -0.24826 0.14153
 C 2.50394 -0.33125 -0.16208
 F -1.18307 1.47433 -0.93845
 F 1.25385 1.38054 1.01563
 H -2.69807 -1.18752 -0.30365
 H 2.62909 -1.26789 0.14258
 H -2.82302 -0.43560 -0.27188
 H 2.82098 -0.54204 0.35271
 H -3.21922 0.50705 1.20206
 H 3.15868 0.41739 -1.22398
13
bifur_IRC_Distances_MW_output/new_data/bifur_traj1_Distances point 427
C -1.07121 0.30666 -0.21874
 C 1.11834 0.26291 0.24553
 C 0.03749 -0.32911 0.01349
 C -2.52454 -0.24968 0.14110
 C 2.50072 -0.33164 -0.15618
 F -1.18365 1.46759 -0.95077
 F 1.25223 1.39099 1.00477
 H -2.70610 -1.19273 -0.34643
 H 2.60992 -1.26413 0.10059
 H -2.80376 -0.43852 -0.21246
 H 2.83061 -0.53997 0.41451
 H -3.21736 0.51016 1.18588
 H 3.15732 0.40747 -1.22129
13
bifur_IRC_Distances_MW_output/new_data/bifur_traj1_Distances point 428
C -1.07031 0.30563 -0.22217
 C 1.11678 0.26694 0.24423
 C 0.03770 -0.32477 0.01291
 C -2.52096 -0.25107 0.14083
 C 2.49756 -0.33199 -0.15059
 F -1.18445 1.46094 -0.96288
 F 1.25091 1.40086 0.99453
 H -2.71400 -1.19822 -0.38797
 H 2.59112 -1.26099 0.05857
 H -2.78483 -0.44080 -0.15341
 H 2.83996 -0.53755 0.47437
 H -3.21549 0.51299 1.16948
 H 3.15600 0.39804 -1.21788
13
bifur_IRC_Distances_MW_output/new_data/bifur_traj1_Distances point 429
C -1.06949 0.30478 -0.22550
 C 1.11531 0.27086 0.24301
 C 0.03788 -0.32021 0.01216
 C -2.51731 -0.25245 0.14070
 C 2.49433 -0.33234 -0.14540
 F -1.18544 1.45464 -0.97441
 F 1.24988 1.41008 0.98498
 H -2.72134 -1.20390 -0.42730
 H 2.57275 -1.25854 0.01742
 H -2.76632 -0.44241 -0.09603
 H 2.84862 -0.53486 0.53098
 H -3.21347 0.51529 1.15306
 H 3.15459 0.38908 -1.21367
13
bifur_IRC_Distances_MW_output/new_data/bifur_traj1_Distances point 430
C -1.06949 0.30478 -0.22550
 C 1.11531 0.27086 0.24301
 C 0.03788 -0.32021 0.01216
 C -2.51731 -0.25245 0.14070
 C 2.49433 -0.33234 -0.14540
 F -1.18544 1.45464 -0.97441
 F 1.24988 1.41008 0.98498
 H -2.72134 -1.20390 -0.42730
 H 2.57275 -1.25854 0.01742
 H -2.76632 -0.44241 -0.09603
 H 2.84862 -0.53486 0.53098
 H -3.21347 0.51529 1.15306
 H 3.15459 0.38908 -1.21367
13
bifur_IRC_Distances_MW_output/new_data/bifur_traj1_Distances point 431
C -1.06777 0.30402 -0.23134
 C 1.11232 0.27841 0.24064
 C 0.03802 -0.30989 0.01023
 C -2.50918 -0.25526 0.14086
 C 2.48698 -0.33326 -0.13659
 F -1.18791 1.44413 -0.99436
 F 1.24877 1.42649 0.96816
 H -2.73224 -1.21530 -0.49498
 H 2.53755 -1.25589 -0.05832
 H -2.73101 -0.44379 0.00826
 H 2.86205 -0.52912 0.62899
 H -3.20837 0.51722 1.12099
 H 3.15080 0.37225 -1.20255
13
bifur_IRC_Distances_MW_output/new_data/bifur_traj1_Distances point 432
C -1.06673 0.30435 -0.23362
 C 1.11066 0.28208 0.23941
 C 0.03793 -0.30387 0.00905
 C -2.50433 -0.25675 0.14117
 C 2.48250 -0.33396 -0.13317
 F -1.18936 1.44049 -1.00207
 F 1.24870 1.43361 0.96098
 H -2.73464 -1.22065 -0.52099
 H 2.52089 -1.25568 -0.09070
 H -2.71448 -0.44375 0.05224
 H 2.86575 -0.52641 0.66750
 H -3.20497 0.51633 1.10583
 H 3.14808 0.36422 -1.19562
13
bifur_IRC_Distances_MW_output/new_data/bifur_traj1_Distances point 433
C -1.06549 0.30530 -0.23531
 C 1.10879 0.28568 0.23807
 C 0.03770 -0.29712 0.00773
 C -2.49876 -0.25833 0.14164
 C 2.47728 -0.33489 -0.13054
 F -1.19093 1.43829 -1.00780
 F 1.24897 1.43999 0.95466
 H -2.73423 -1.22550 -0.54031
 H 2.50504 -1.25620 -0.11797
 H -2.69894 -0.44340 0.08886
 H 2.86675 -0.52405 0.69721
 H -3.20081 0.51391 1.09159
 H 3.14463 0.35632 -1.18783
13
bifur_IRC_Distances_MW_output/new_data/bifur_traj1_Distances point 434
C -1.06398 0.30694 -0.23631
 C 1.10668 0.28924 0.23660
 C 0.03733 -0.28959 0.00629
 C -2.49238 -0.26001 0.14228
 C 2.47122 -0.33611 -0.12875
 F -1.19259 1.43771 -1.01134
 F 1.24957 1.44561 0.94917
 H -2.73063 -1.22969 -0.55222
 H 2.49015 -1.25736 -0.13930
 H -2.68457 -0.44288 0.11711
 H 2.86468 -0.52217 0.71727
 H -3.19581 0.50984 1.07851
 H 3.14035 0.34847 -1.17931
13
bifur_IRC_Distances_MW_output/new_data/bifur_traj1_Distances point 435
C -1.06220 0.30928 -0.23660
 C 1.10430 0.29273 0.23498
 C 0.03680 -0.28130 0.00475
 C -2.48518 -0.26178 0.14306
 C 2.46432 -0.33762 -0.12780
 F -1.19429 1.43881 -1.01259
 F 1.25046 1.45050 0.94447
 H -2.72373 -1.23313 -0.55658
 H 2.47631 -1.25910 -0.15436
 H -2.67150 -0.44231 0.13660
 H 2.85945 -0.52085 0.72756
 H -3.18998 0.50415 1.06673
 H 3.13524 0.34064 -1.17023
13
bifur_IRC_Distances_MW_output/new_data/bifur_traj1_Distances point 436
C -1.06014 0.31224 -0.23618
 C 1.10167 0.29616 0.23320
 C 0.03614 -0.27237 0.00316
 C -2.47725 -0.26365 0.14396
 C 2.45667 -0.33940 -0.12761
 F -1.19599 1.44149 -1.01166
 F 1.25159 1.45473 0.94045
 H -2.71373 -1.23584 -0.55389
 H 2.46357 -1.26132 -0.16337
 H -2.65977 -0.44176 0.14768
 H 2.85127 -0.52009 0.72872
 H -3.18341 0.49700 1.05630
 H 3.12937 0.33281 -1.16077
13
bifur_IRC_Distances_MW_output/new_data/bifur_traj1_Distances point 437
C -1.05785 0.31573 -0.23514
 C 1.09884 0.29951 0.23130
 C 0.03538 -0.26297 0.00158
 C -2.46877 -0.26558 0.14494
 C 2.44845 -0.34140 -0.12808
 F -1.19764 1.44550 -1.00882
 F 1.25290 1.45838 0.93702
 H -2.70113 -1.23790 -0.54516
 H 2.45193 -1.26391 -0.16699
 H -2.64935 -0.44127 0.15133
 H 2.84061 -0.51979 0.72203
 H -3.17626 0.48869 1.04714
 H 3.12291 0.32501 -1.15114
13
bifur_IRC_Distances_MW_output/new_data/bifur_traj1_Distances point 438
C -1.05540 0.31960 -0.23359
 C 1.09586 0.30277 0.22933
 C 0.03453 -0.25328 0.00005
 C -2.45995 -0.26754 0.14597
 C 2.43986 -0.34356 -0.12908
 F -1.19923 1.45052 -1.00448
 F 1.25432 1.46156 0.93405
 H -2.68656 -1.23945 -0.53164
 H 2.44130 -1.26676 -0.16623
 H -2.64010 -0.44085 0.14895
 H 2.82807 -0.51987 0.70909
 H -3.16873 0.47957 1.03909
 H 3.11603 0.31728 -1.14151
13
bifur_IRC_Distances_MW_output/new_data/bifur_traj1_Distances point 439
C -1.05286 0.32371 -0.23169
 C 1.09282 0.30595 0.22731
 C 0.03362 -0.24341 -0.00138
 C -2.45094 -0.26952 0.14704
 C 2.43107 -0.34581 -0.13046
 F -1.20077 1.45623 -0.99908
 F 1.25585 1.46438 0.93145
 H -2.67065 -1.24062 -0.51466
 H 2.43152 -1.26978 -0.16221
 H -2.63179 -0.44051 0.14212
 H 2.81423 -0.52022 0.69160
 H -3.16101 0.46996 1.03190
 H 3.10892 0.30964 -1.13193
13
bifur_IRC_Distances_MW_output/new_data/bifur_traj1_Distances point 440
C -1.05027 0.32797 -0.22957
 C 1.08975 0.30910 0.22529
 C 0.03267 -0.23342 -0.00270
 C -2.44185 -0.27150 0.14813
 C 2.42218 -0.34813 -0.13208
 F -1.20230 1.46230 -0.99306
 F 1.25745 1.46698 0.92907
 H -2.65392 -1.24159 -0.49541
 H 2.42230 -1.27290 -0.15609
 H -2.62412 -0.44026 0.13245
 H 2.79960 -0.52073 0.67114
 H -3.15319 0.46012 1.02524
 H 3.10169 0.30205 -1.12240
13
bifur_IRC_Distances_MW_output/new_data/bifur_traj1_Distances point 441
C -1.05027 0.32797 -0.22957
 C 1.08975 0.30910 0.22529
 C 0.03267 -0.23342 -0.00270
 C -2.44185 -0.27150 0.14813
 C 2.42218 -0.34813 -0.13209
 F -1.20230 1.46230 -0.99306
 F 1.25745 1.46698 0.92907
 H -2.65391 -1.24159 -0.49541
 H 2.42230 -1.27290 -0.15608
 H -2.62412 -0.44026 0.13244
 H 2.79960 -0.52073 0.67114
 H -3.15319 0.46012 1.02524
 H 3.10169 0.30206 -1.12240
13
bifur_IRC_Distances_MW_output/new_data/bifur_traj1_Distances point 442
C -1.04511 0.33665 -0.22528
 C 1.08363 0.31557 0.22124
 C 0.03073 -0.21283 -0.00512
 C -2.42350 -0.27552 0.15041
 C 2.40423 -0.35287 -0.13550
 F -1.20555 1.47443 -0.98097
 F 1.26092 1.47227 0.92426
 H -2.61981 -1.24357 -0.45528
 H 2.40394 -1.27916 -0.14283
 H -2.60883 -0.44006 0.11199
 H 2.76971 -0.52195 0.62834
 H -3.13751 0.44044 1.01180
 H 3.08714 0.28659 -1.10308
13
bifur_IRC_Distances_MW_output/new_data/bifur_traj1_Distances point 443
C -1.04262 0.34091 -0.22352
 C 1.08061 0.31912 0.21918
 C 0.02978 -0.20202 -0.00642
 C -2.41423 -0.27761 0.15163
 C 2.39518 -0.35525 -0.13685
 F -1.20742 1.47979 -0.97609
 F 1.26277 1.47550 0.92128
 H -2.60356 -1.24500 -0.43795
 H 2.39353 -1.28214 -0.13934
 H -2.59987 -0.44017 0.10636
 H 2.75556 -0.52248 0.61092
 H -3.12971 0.43097 1.00378
 H 3.07996 0.27836 -1.09298
13
bifur_IRC_Distances_MW_output/new_data/bifur_traj1_Distances point 444
C -1.04024 0.34498 -0.22242
 C 1.07763 0.32308 0.21709
 C 0.02889 -0.19071 -0.00806
 C -2.40489 -0.27979 0.15290
 C 2.38612 -0.35759 -0.13754
 F -1.20958 1.48404 -0.97312
 F 1.26468 1.47961 0.91740
 H -2.58900 -1.24708 -0.42602
 H 2.38112 -1.28482 -0.14148
 H -2.58877 -0.44050 0.10877
 H 2.74306 -0.52282 0.60106
 H -3.12202 0.42208 0.99378
 H 3.07300 0.26952 -1.08238
13
bifur_IRC_Distances_MW_output/new_data/bifur_traj1_Distances point 445
C -1.03807 0.34865 -0.22238
 C 1.07479 0.32757 0.21494
 C 0.02813 -0.17892 -0.01032
 C -2.39566 -0.28208 0.15422
 C 2.37720 -0.35983 -0.13714
 F -1.21213 1.48653 -0.97311
 F 1.26659 1.48496 0.91223
 H -2.57739 -1.25010 -0.42289
 H 2.36581 -1.28703 -0.15243
 H -2.57455 -0.44105 0.12378
 H 2.73342 -0.52284 0.60337
 H -3.11463 0.41417 0.98092
 H 3.06651 0.25996 -1.07121
13
bifur_IRC_Distances_MW_output/new_data/bifur_traj1_Distances point 446
C -1.03625 0.35175 -0.22366
 C 1.07220 0.33253 0.21281
 C 0.02756 -0.16691 -0.01340
 C -2.38682 -0.28441 0.15557
 C 2.36874 -0.36185 -0.13543
 F -1.21508 1.48686 -0.97666
 F 1.26845 1.49157 0.90574
 H -2.56981 -1.25418 -0.43066
 H 2.34740 -1.28867 -0.17390
 H -2.55693 -0.44174 0.15375
 H 2.72760 -0.52245 0.62044
 H -3.10783 0.40758 0.96500
 H 3.06079 0.24994 -1.05960
13
bifur_IRC_Distances_MW_output/new_data/bifur_traj1_Distances point 447
C -1.03483 0.35424 -0.22614
 C 1.06995 0.33775 0.21078
 C 0.02718 -0.15501 -0.01721
 C -2.37864 -0.28672 0.15691
 C 2.36097 -0.36361 -0.13265
 F -1.21838 1.48522 -0.98332
 F 1.27029 1.49900 0.89843
 H -2.56616 -1.25914 -0.44781
 H 2.32673 -1.28988 -0.20418
 H -2.53673 -0.44238 0.19622
 H 2.72542 -0.52167 0.64993
 H -3.10176 0.40229 0.94679
 H 3.05596 0.23992 -1.04775
13
bifur_IRC_Distances_MW_output/new_data/bifur_traj1_Distances point 448
C -1.03378 0.35633 -0.22942
 C 1.06805 0.34306 0.20890
 C 0.02692 -0.14329 -0.02147
 C -2.37106 -0.28896 0.15828
 C 2.35382 -0.36517 -0.12929
 F -1.22196 1.48228 -0.99193
 F 1.27223 1.50669 0.89094
 H -2.56519 -1.26460 -0.47025
 H 2.30501 -1.29090 -0.23946
 H -2.51520 -0.44287 0.24576
 H 2.72564 -0.52068 0.68616
 H -3.09632 0.39787 0.92747
 H 3.05184 0.23024 -1.03571
13
bifur_IRC_Distances_MW_output/new_data/bifur_traj1_Distances point 449
C -1.03301 0.35826 -0.23310
 C 1.06644 0.34837 0.20719
 C 0.02671 -0.13153 -0.02589
 C -2.36386 -0.29112 0.15972
 C 2.34705 -0.36663 -0.12584
 F -1.22585 1.47872 -1.00143
 F 1.27442 1.51424 0.88378
 H -2.56536 -1.27019 -0.49385
 H 2.28313 -1.29196 -0.27610
 H -2.49329 -0.44322 0.29727
 H 2.72678 -0.51971 0.72367
 H -3.09127 0.39381 0.90795
 H 3.04813 0.22096 -1.02338
13
bifur_IRC_Distances_MW_output/new_data/bifur_traj1_Distances point 450
C -1.03246 0.36028 -0.23691
 C 1.06504 0.35367 0.20561
 C 0.02645 -0.11945 -0.03026
 C -2.35679 -0.29323 0.16130
 C 2.34040 -0.36811 -0.12264
 F -1.23010 1.47506 -1.01107
 F 1.27703 1.52143 0.87723
 H -2.56540 -1.27557 -0.51544
 H 2.26168 -1.29314 -0.31134
 H -2.47163 -0.44361 0.34701
 H 2.72759 -0.51905 0.75836
 H -3.08637 0.38972 0.88886
 H 3.04455 0.21200 -1.01071
13
bifur_IRC_Distances_MW_output/new_data/bifur_traj1_Distances point 451
C -1.03209 0.36253 -0.24062
 C 1.06383 0.35897 0.20415
 C 0.02611 -0.10682 -0.03441
 C -2.34965 -0.29529 0.16307
 C 2.33368 -0.36969 -0.11996
 F -1.23475 1.47162 -1.02039
 F 1.28018 1.52813 0.87147
 H -2.56430 -1.28046 -0.53269
 H 2.24114 -1.29444 -0.34312
 H -2.45072 -0.44425 0.39226
 H 2.72712 -0.51897 0.78730
 H -3.08148 0.38537 0.87066
 H 3.04093 0.20329 -0.99773
13
bifur_IRC_Distances_MW_output/new_data/bifur_traj1_Distances point 452
C -1.03209 0.36253 -0.24062
 C 1.06383 0.35897 0.20415
 C 0.02611 -0.10682 -0.03441
 C -2.34965 -0.29529 0.16307
 C 2.33368 -0.36969 -0.11996
 F -1.23475 1.47162 -1.02038
 F 1.28018 1.52813 0.87147
 H -2.56430 -1.28046 -0.53268
 H 2.24114 -1.29444 -0.34312
 H -2.45073 -0.44425 0.39226
 H 2.72712 -0.51897 0.78729
 H -3.08148 0.38537 0.87066
 H 3.04093 0.20329 -0.99773
13
bifur_IRC_Distances_MW_output/new_data/bifur_traj1_Distances point 453
C -1.03184 0.36815 -0.24729
 C 1.06196 0.36953 0.20154
 C 0.02504 -0.07947 -0.04162
 C -2.33491 -0.29925 0.16737
 C 2.31972 -0.37342 -0.11673
 F -1.24544 1.46620 -1.03695
 F 1.28847 1.53967 0.86267
 H -2.55618 -1.28767 -0.54831
 H 2.20447 -1.29709 -0.39077
 H -2.41289 -0.44716 0.46235
 H 2.71978 -0.52146 0.82077
 H -3.07141 0.37559 0.83840
 H 3.03324 0.18637 -0.97143
13
bifur_IRC_Distances_MW_output/new_data/bifur_traj1_Distances point 454
C -1.03198 0.37154 -0.25011
 C 1.06132 0.37474 0.20038
 C 0.02429 -0.06480 -0.04450
 C -2.32736 -0.30111 0.16995
 C 2.31252 -0.37559 -0.11633
 F -1.25148 1.46432 -1.04401
 F 1.29367 1.54443 0.85968
 H -2.54865 -1.28965 -0.54549
 H 2.18899 -1.29825 -0.40528
 H -2.39659 -0.44976 0.48557
 H 2.71238 -0.52429 0.82388
 H -3.06628 0.37027 0.82479
 H 3.02916 0.17815 -0.95853
13
bifur_IRC_Distances_MW_output/new_data/bifur_traj1_Distances point 455
C -1.03232 0.37526 -0.25256
 C 1.06092 0.37984 0.19934
 C 0.02342 -0.04966 -0.04681
 C -2.31981 -0.30285 0.17279
 C 2.30530 -0.37793 -0.11673
 F -1.25792 1.46294 -1.05028
 F 1.29953 1.54850 0.85758
 H -2.53892 -1.29045 -0.53572
 H 2.17569 -1.29918 -0.41348
 H -2.38232 -0.45323 0.50082
 H 2.70260 -0.52822 0.81810
 H -3.06118 0.36484 0.81300
 H 3.02503 0.17014 -0.94605
13
bifur_IRC_Distances_MW_output/new_data/bifur_traj1_Distances point 456
C -1.03287 0.37921 -0.25465
 C 1.06076 0.38478 0.19842
 C 0.02244 -0.03430 -0.04851
 C -2.31242 -0.30445 0.17585
 C 2.29821 -0.38041 -0.11785
 F -1.26468 1.46197 -1.05582
 F 1.30594 1.55187 0.85633
 H -2.52732 -1.29010 -0.51967
 H 2.16468 -1.29981 -0.41572
 H -2.37018 -0.45753 0.50857
 H 2.69075 -0.53314 0.80423
 H -3.05623 0.35947 0.80305
 H 3.02092 0.16244 -0.93422
13
bifur_IRC_Distances_MW_output/new_data/bifur_traj1_Distances point 457
C -1.03362 0.38328 -0.25640
 C 1.06087 0.38949 0.19765
 C 0.02139 -0.01902 -0.04959
 C -2.30534 -0.30588 0.17908
 C 2.29140 -0.38296 -0.11960
 F -1.27163 1.46132 -1.06072
 F 1.31275 1.55458 0.85582
 H -2.51435 -1.28870 -0.49839
 H 2.15595 -1.30013 -0.41271
 H -2.36019 -0.46255 0.50967
 H 2.67733 -0.53890 0.78351
 H -3.05152 0.35433 0.79488
 H 3.01696 0.15514 -0.92321
13
bifur_IRC_Distances_MW_output/new_data/bifur_traj1_Distances point 458
C -1.03457 0.38737 -0.25785
 C 1.06121 0.39392 0.19703
 C 0.02030 -0.00407 -0.05009
 C -2.29868 -0.30713 0.18239
 C 2.28498 -0.38551 -0.12186
 F -1.27865 1.46087 -1.06507
 F 1.31981 1.55667 0.85594
 H -2.50050 -1.28641 -0.47303
 H 2.14935 -1.30013 -0.40534
 H -2.35220 -0.46814 0.50524
 H 2.66286 -0.54529 0.75740
 H -3.04713 0.34953 0.78831
 H 3.01322 0.14831 -0.91307
13
bifur_IRC_Distances_MW_output/new_data/bifur_traj1_Distances point 459
C -1.03567 0.39140 -0.25905
 C 1.06177 0.39807 0.19656
 C 0.01918 0.01042 -0.05007
 C -2.29249 -0.30821 0.18575
 C 2.27900 -0.38803 -0.12449
 F -1.28565 1.46053 -1.06902
 F 1.32701 1.55825 0.85658
 H -2.48620 -1.28341 -0.44475
 H 2.14458 -1.29983 -0.39460
 H -2.34594 -0.47415 0.49649
 H 2.64778 -0.55213 0.72730
 H -3.04310 0.34514 0.78310
 H 3.00973 0.14196 -0.90380
13
bifur_IRC_Distances_MW_output/new_data/bifur_traj1_Distances point 460
C -1.03694 0.39533 -0.26008
 C 1.06253 0.40197 0.19622
 C 0.01806 0.02441 -0.04963
 C -2.28677 -0.30914 0.18912
 C 2.27346 -0.39049 -0.12739
 F -1.29261 1.46020 -1.07272
 F 1.33428 1.55939 0.85761
 H -2.47179 -1.27986 -0.41453
 H 2.14131 -1.29928 -0.38143
 H -2.34109 -0.48046 0.48466
 H 2.63246 -0.55929 0.69451
 H -3.03942 0.34116 0.77894
 H 3.00651 0.13607 -0.89529
13
bifur_IRC_Distances_MW_output/new_data/bifur_traj1_Distances point 461
C -1.03835 0.39912 -0.26102
 C 1.06347 0.40565 0.19601
 C 0.01696 0.03792 -0.04887
 C -2.28151 -0.30993 0.19248
 C 2.26837 -0.39287 -0.13043
 F -1.29954 1.45975 -1.07635
 F 1.34158 1.56022 0.85893
 H -2.45760 -1.27592 -0.38332
 H 2.13916 -1.29850 -0.36680
 H -2.33728 -0.48699 0.47099
 H 2.61722 -0.56665 0.66028
 H -3.03608 0.33761 0.77554
 H 3.00359 0.13058 -0.88743
13
bifur_IRC_Distances_MW_output/new_data/bifur_traj1_Distances point 462
C -1.03991 0.40274 -0.26199
 C 1.06460 0.40918 0.19590
 C 0.01589 0.05099 -0.04792
 C -2.27669 -0.31060 0.19583
 C 2.26370 -0.39517 -0.13350
 F -1.30645 1.45903 -1.08018
 F 1.34889 1.56085 0.86041
 H -2.44399 -1.27175 -0.35219
 H 2.13774 -1.29751 -0.35177
 H -2.33409 -0.49361 0.45691
 H 2.60242 -0.57412 0.62600
 H -3.03309 0.33451 0.77257
 H 3.00098 0.12546 -0.88007
13
bifur_IRC_Distances_MW_output/new_data/bifur_traj1_Distances point 463
C -1.03991 0.40274 -0.26199
 C 1.06460 0.40918 0.19590
 C 0.01589 0.05099 -0.04792
 C -2.27669 -0.31060 0.19583
 C 2.26370 -0.39517 -0.13350
 F -1.30645 1.45903 -1.08018
 F 1.34889 1.56085 0.86041
 H -2.44398 -1.27175 -0.35218
 H 2.13774 -1.29751 -0.35176
 H -2.33409 -0.49361 0.45690
 H 2.60242 -0.57412 0.62600
 H -3.03309 0.33451 0.77257
 H 3.00098 0.12546 -0.88007
13
bifur_IRC_Distances_MW_output/new_data/bifur_traj1_Distances point 464
C -1.04363 0.40918 -0.26469
 C 1.06747 0.41602 0.19595
 C 0.01395 0.07597 -0.04615
 C -2.26848 -0.31164 0.20238
 C 2.25579 -0.39935 -0.13897
 F -1.32038 1.45572 -1.08996
 F 1.36344 1.56209 0.86334
 H -2.42072 -1.26357 -0.29626
 H 2.13503 -1.29503 -0.32631
 H -2.32743 -0.50665 0.43527
 H 2.57631 -0.58887 0.56531
 H -3.02834 0.32995 0.76641
 H 2.99700 0.11619 -0.86634
13
bifur_IRC_Distances_MW_output/new_data/bifur_traj1_Distances point 465
C -1.04589 0.41171 -0.26695
 C 1.06929 0.41946 0.19610
 C 0.01316 0.08777 -0.04583
 C -2.26528 -0.31201 0.20550
 C 2.25276 -0.40112 -0.14080
 F -1.32747 1.45231 -1.09707
 F 1.37056 1.56312 0.86444
 H -2.41296 -1.26016 -0.27631
 H 2.13234 -1.29358 -0.32027
 H -2.32246 -0.51261 0.43353
 H 2.56682 -0.59575 0.54515
 H -3.02681 0.32880 0.76226
 H 2.99594 0.11207 -0.85973
13
bifur_IRC_Distances_MW_output/new_data/bifur_traj1_Distances point 466
C -1.04847 0.41350 -0.27022
 C 1.07140 0.42296 0.19632
 C 0.01257 0.09883 -0.04628
 C -2.26294 -0.31227 0.20835
 C 2.25062 -0.40253 -0.14153
 F -1.33456 1.44703 -1.10654
 F 1.37734 1.56471 0.86501
 H -2.40957 -1.25782 -0.26611
 H 2.12768 -1.29208 -0.32241
 H -2.31524 -0.51768 0.44263
 H 2.56147 -0.60182 0.53727
 H -3.02610 0.32873 0.75671
 H 2.99578 0.10843 -0.85320
13
bifur_IRC_Distances_MW_output/new_data/bifur_traj1_Distances point 467
C -1.05134 0.41434 -0.27458
 C 1.07379 0.42642 0.19663
 C 0.01222 0.10866 -0.04762
 C -2.26165 -0.31240 0.21078
 C 2.24957 -0.40347 -0.14092
 F -1.34141 1.43971 -1.11850
 F 1.38349 1.56697 0.86499
 H -2.41153 -1.25694 -0.26796
 H 2.12066 -1.29067 -0.33436
 H -2.30540 -0.52137 0.46438
 H 2.56129 -0.60664 0.54435
 H -3.02637 0.32991 0.74968
 H 2.99669 0.10548 -0.84688
13
bifur_IRC_Distances_MW_output/new_data/bifur_traj1_Distances point 468
C -1.05437 0.41426 -0.27974
 C 1.07632 0.42969 0.19704
 C 0.01208 0.11691 -0.04959
 C -2.26141 -0.31239 0.21270
 C 2.24958 -0.40392 -0.13914
 F -1.34776 1.43080 -1.13216
 F 1.38881 1.56968 0.86453
 H -2.41832 -1.25753 -0.28044
 H 2.11184 -1.28951 -0.35450
 H -2.29363 -0.52352 0.49627
 H 2.56586 -0.61003 0.56430
 H -3.02755 0.33220 0.74170
 H 2.99854 0.10336 -0.84096
13
bifur_IRC_Distances_MW_output/new_data/bifur_traj1_Distances point 469
C -1.05742 0.41352 -0.28518
 C 1.07891 0.43265 0.19756
 C 0.01208 0.12367 -0.05176
 C -2.26198 -0.31225 0.21417
 C 2.25041 -0.40400 -0.13673
 F -1.35349 1.42112 -1.14636
 F 1.39337 1.57248 0.86397
 H -2.42819 -1.25912 -0.29918
 H 2.10237 -1.28863 -0.37891
 H -2.28122 -0.52443 0.53299
 H 2.57354 -0.61226 0.59145
 H -3.02939 0.33523 0.73358
 H 3.00101 0.10202 -0.83561
13
bifur_IRC_Distances_MW_output/new_data/bifur_traj1_Distances point 470
C -1.06041 0.41243 -0.29049
 C 1.08147 0.43524 0.19819
 C 0.01213 0.12924 -0.05375
 C -2.26309 -0.31200 0.21535
 C 2.25177 -0.40386 -0.13419
 F -1.35868 1.41140 -1.16019
 F 1.39739 1.57507 0.86361
 H -2.43928 -1.26112 -0.31965
 H 2.09336 -1.28794 -0.40375
 H -2.26933 -0.52464 0.56961
 H 2.58249 -0.61382 0.62014
 H -3.03161 0.33867 0.72604
 H 3.00378 0.10135 -0.83091
13
bifur_IRC_Distances_MW_output/new_data/bifur_traj1_Distances point 471
C -1.06330 0.41122 -0.29537
 C 1.08398 0.43745 0.19891
 C 0.01218 0.13389 -0.05533
 C -2.26452 -0.31165 0.21637
 C 2.25343 -0.40363 -0.13192
 F -1.36340 1.40217 -1.17297
 F 1.40107 1.57722 0.86363
 H -2.45006 -1.26295 -0.33831
 H 2.08569 -1.28731 -0.42607
 H -2.25890 -0.52467 0.60242
 H 2.59122 -0.61519 0.64606
 H -3.03398 0.34227 0.71956
 H 3.00661 0.10118 -0.82699
13
bifur_IRC_Distances_MW_output/new_data/bifur_traj1_Distances point 472
C -1.06604 0.41008 -0.29957
 C 1.08641 0.43924 0.19968
 C 0.01219 0.13778 -0.05636
 C -2.26611 -0.31121 0.21735
 C 2.25520 -0.40339 -0.13020
 F -1.36769 1.39389 -1.18420
 F 1.40452 1.57876 0.86413
 H -2.45940 -1.26415 -0.35264
 H 2.08004 -1.28658 -0.44370
 H -2.25069 -0.52496 0.62876
 H 2.59859 -0.61673 0.66616
 H -3.03634 0.34586 0.71455
 H 3.00933 0.10142 -0.82396
13
bifur_IRC_Distances_MW_output/new_data/bifur_traj1_Distances point 473
C -1.06856 0.40913 -0.30292
 C 1.08870 0.44057 0.20047
 C 0.01216 0.14095 -0.05679
 C -2.26776 -0.31068 0.21835
 C 2.25698 -0.40321 -0.12922
 F -1.37154 1.38690 -1.19349
 F 1.40779 1.57958 0.86517
 H -2.46648 -1.26438 -0.36100
 H 2.07695 -1.28563 -0.45518
 H -2.24528 -0.52584 0.64685
 H 2.60382 -0.61870 0.67847
 H -3.03856 0.34932 0.71129
 H 3.01179 0.10198 -0.82199
13
bifur_IRC_Distances_MW_output/new_data/bifur_traj1_Distances point 474
C -1.06856 0.40913 -0.30292
 C 1.08870 0.44057 0.20047
 C 0.01215 0.14095 -0.05679
 C -2.26776 -0.31068 0.21835
 C 2.25698 -0.40321 -0.12922
 F -1.37154 1.38690 -1.19349
 F 1.40779 1.57958 0.86517
 H -2.46648 -1.26438 -0.36100
 H 2.07695 -1.28563 -0.45518
 H -2.24528 -0.52584 0.64685
 H 2.60382 -0.61870 0.67846
 H -3.03856 0.34932 0.71129
 H 3.01179 0.10198 -0.82199
13
bifur_IRC_Distances_MW_output/new_data/bifur_traj1_Distances point 475
C -1.07280 0.40799 -0.30676
 C 1.09272 0.44170 0.20204
 C 0.01196 0.14495 -0.05583
 C -2.27102 -0.30937 0.22051
 C 2.26035 -0.40310 -0.12973
 F -1.37770 1.37764 -1.20539
 F 1.41363 1.57887 0.86875
 H -2.47256 -1.26132 -0.35772
 H 2.07927 -1.28279 -0.45766
 H -2.24392 -0.52990 0.65575
 H 2.60665 -0.62422 0.67715
 H -3.04234 0.35560 0.71043
 H 3.01574 0.10397 -0.82156
13
bifur_IRC_Distances_MW_output/new_data/bifur_traj1_Distances point 476
C -1.07445 0.40776 -0.30728
 C 1.09440 0.44149 0.20280
 C 0.01183 0.14566 -0.05455
 C -2.27262 -0.30863 0.22162
 C 2.26193 -0.40315 -0.13110
 F -1.37990 1.37542 -1.20801
 F 1.41607 1.57742 0.87117
 H -2.47180 -1.25819 -0.34702
 H 2.08441 -1.28095 -0.44943
 H -2.24774 -0.53296 0.64752
 H 2.60453 -0.62761 0.66466
 H -3.04387 0.35836 0.71266
 H 3.01721 0.10536 -0.82304
13
bifur_IRC_Distances_MW_output/new_data/bifur_traj1_Distances point 477
C -1.07579 0.40771 -0.30700
 C 1.09583 0.44082 0.20353
 C 0.01169 0.14552 -0.05285
 C -2.27420 -0.30785 0.22270
 C 2.26344 -0.40323 -0.13305
 F -1.38150 1.37464 -1.20870
 F 1.41811 1.57537 0.87389
 H -2.46904 -1.25428 -0.33172
 H 2.09164 -1.27892 -0.43623
 H -2.25399 -0.53647 0.63250
 H 2.60062 -0.63118 0.64606
 H -3.04518 0.36088 0.71633
 H 3.01838 0.10700 -0.82546
13
bifur_IRC_Distances_MW_output/new_data/bifur_traj1_Distances point 478
C -1.07683 0.40778 -0.30605
 C 1.09703 0.43975 0.20424
 C 0.01154 0.14461 -0.05083
 C -2.27576 -0.30706 0.22370
 C 2.26490 -0.40332 -0.13543
 F -1.38254 1.37506 -1.20775
 F 1.41975 1.57285 0.87683
 H -2.46480 -1.24987 -0.31306
 H 2.10047 -1.27681 -0.41924
 H -2.26215 -0.54022 0.61220
 H 2.59541 -0.63478 0.62287
 H -3.04631 0.36315 0.72114
 H 3.01930 0.10886 -0.82861
13
bifur_IRC_Distances_MW_output/new_data/bifur_traj1_Distances point 479
C -1.07762 0.40793 -0.30460
 C 1.09802 0.43836 0.20493
 C 0.01141 0.14300 -0.04857
 C -2.27733 -0.30627 0.22461
 C 2.26633 -0.40340 -0.13811
 F -1.38306 1.37647 -1.20548
 F 1.42100 1.56998 0.87993
 H -2.45955 -1.24518 -0.29214
 H 2.11041 -1.27472 -0.39958
 H -2.27169 -0.54403 0.58802
 H 2.58936 -0.63826 0.59649
 H -3.04730 0.36520 0.72681
 H 3.02001 0.11092 -0.83232
13
bifur_IRC_Distances_MW_output/new_data/bifur_traj1_Distances point 480
C -1.07818 0.40811 -0.30275
 C 1.09882 0.43671 0.20563
 C 0.01129 0.14078 -0.04616
 C -2.27889 -0.30550 0.22539
 C 2.26774 -0.40345 -0.14095
 F -1.38311 1.37863 -1.20218
 F 1.42186 1.56686 0.88312
 H -2.45373 -1.24045 -0.27008
 H 2.12103 -1.27272 -0.37831
 H -2.28213 -0.54770 0.56133
 H 2.58291 -0.64149 0.56831
 H -3.04818 0.36705 0.73305
 H 3.02057 0.11316 -0.83639
13
bifur_IRC_Distances_MW_output/new_data/bifur_traj1_Distances point 481
C -1.07853 0.40826 -0.30066
 C 1.09944 0.43486 0.20631
 C 0.01118 0.13801 -0.04369
 C -2.28048 -0.30475 0.22601
 C 2.26916 -0.40344 -0.14382
 F -1.38274 1.38132 -1.19815
 F 1.42232 1.56362 0.88632
 H -2.44782 -1.23591 -0.24805
 H 2.13187 -1.27089 -0.35656
 H -2.29299 -0.55106 0.53356
 H 2.57652 -0.64431 0.53981
 H -3.04899 0.36873 0.73961
 H 3.02104 0.11555 -0.84069
13
bifur_IRC_Distances_MW_output/new_data/bifur_traj1_Distances point 482
C -1.07871 0.40833 -0.29846
 C 1.09991 0.43288 0.20698
 C 0.01111 0.13475 -0.04126
 C -2.28210 -0.30403 0.22644
 C 2.27061 -0.40334 -0.14656
 F -1.38197 1.38428 -1.19370
 F 1.42239 1.56038 0.88941
 H -2.44232 -1.23177 -0.22735
 H 2.14247 -1.26930 -0.33554
 H -2.30375 -0.55393 0.50628
 H 2.57068 -0.64659 0.51263
 H -3.04979 0.37028 0.74618
 H 3.02146 0.11806 -0.84505
13
bifur_IRC_Distances_MW_output/new_data/bifur_traj1_Distances point 483
C -1.07876 0.40825 -0.29631
 C 1.10024 0.43084 0.20763
 C 0.01109 0.13103 -0.03897
 C -2.28380 -0.30335 0.22665
 C 2.27214 -0.40314 -0.14901
 F -1.38085 1.38723 -1.18920
 F 1.42204 1.55729 0.89230
 H -2.43775 -1.22826 -0.20928
 H 2.15241 -1.26800 -0.31645
 H -2.31396 -0.55614 0.48107
 H 2.56590 -0.64821 0.48843
 H -3.05063 0.37178 0.75251
 H 3.02193 0.12068 -0.84938
13
bifur_IRC_Distances_MW_output/new_data/bifur_traj1_Distances point 484
C -1.07871 0.40793 -0.29435
 C 1.10048 0.42877 0.20826
 C 0.01112 0.12686 -0.03693
 C -2.28563 -0.30271 0.22662
 C 2.27382 -0.40280 -0.15102
 F -1.37942 1.38992 -1.18498
 F 1.42126 1.55446 0.89490
 H -2.43462 -1.22551 -0.19509
 H 2.16132 -1.26699 -0.30041
 H -2.32320 -0.55760 0.45940
 H 2.56265 -0.64909 0.46882
 H -3.05160 0.37334 0.75836
 H 3.02253 0.12341 -0.85359
13
bifur_IRC_Distances_MW_output/new_data/bifur_traj1_Distances point 485
C -1.07871 0.40793 -0.29435
 C 1.10047 0.42877 0.20826
 C 0.01112 0.12686 -0.03693
 C -2.28563 -0.30271 0.22662
 C 2.27382 -0.40280 -0.15102
 F -1.37942 1.38992 -1.18498
 F 1.42126 1.55446 0.89490
 H -2.43461 -1.22551 -0.19509
 H 2.16132 -1.26699 -0.30041
 H -2.32320 -0.55760 0.45940
 H 2.56265 -0.64909 0.46882
 H -3.05159 0.37334 0.75836
 H 3.02253 0.12341 -0.85359
13
bifur_IRC_Distances_MW_output/new_data/bifur_traj1_Distances point 486
C -1.07853 0.40623 -0.29154
 C 1.10080 0.42468 0.20952
 C 0.01142 0.11700 -0.03385
 C -2.29005 -0.30146 0.22574
 C 2.27799 -0.40156 -0.15320
 F -1.37571 1.39339 -1.17876
 F 1.41839 1.54996 0.89893
 H -2.43467 -1.22281 -0.18300
 H 2.17495 -1.26578 -0.28152
 H -2.33750 -0.55788 0.43217
 H 2.56269 -0.64833 0.44933
 H -3.05431 0.37725 0.76784
 H 3.02454 0.12930 -0.86165
13
bifur_IRC_Distances_MW_output/new_data/bifur_traj1_Distances point 487
C -1.07847 0.40471 -0.29092
 C 1.10096 0.42271 0.21016
 C 0.01171 0.11125 -0.03295
 C -2.29278 -0.30083 0.22485
 C 2.28064 -0.40060 -0.15315
 F -1.37349 1.39374 -1.17733
 F 1.41626 1.54846 0.90022
 H -2.43868 -1.22303 -0.18697
 H 2.17925 -1.26553 -0.28029
 H -2.34204 -0.55660 0.42883
 H 2.56674 -0.64661 0.45187
 H -3.05622 0.37984 0.77116
 H 3.02613 0.13249 -0.86549
13
bifur_IRC_Distances_MW_output/new_data/bifur_traj1_Distances point 488
C -1.07846 0.40275 -0.29085
 C 1.10114 0.42081 0.21080
 C 0.01209 0.10504 -0.03245
 C -2.29585 -0.30019 0.22370
 C 2.28364 -0.39944 -0.15234
 F -1.37109 1.39310 -1.17711
 F 1.41373 1.54748 0.90102
 H -2.44531 -1.22426 -0.19754
 H 2.18185 -1.26546 -0.28457
 H -2.34480 -0.55445 0.43244
 H 2.57343 -0.64408 0.46258
 H -3.05850 0.38289 0.77349
 H 3.02812 0.13582 -0.86917
13
bifur_IRC_Distances_MW_output/new_data/bifur_traj1_Distances point 489
C -1.07848 0.40049 -0.29117
 C 1.10133 0.41900 0.21142
 C 0.01254 0.09858 -0.03225
 C -2.29911 -0.29957 0.22237
 C 2.28687 -0.39815 -0.15098
 F -1.36859 1.39173 -1.17777
 F 1.41095 1.54691 0.90142
 H -2.45377 -1.22620 -0.21282
 H 2.18317 -1.26555 -0.29284
 H -2.34623 -0.55170 0.44112
 H 2.58197 -0.64096 0.47914
 H -3.06102 0.38623 0.77504
 H 3.03038 0.13918 -0.87268
13
bifur_IRC_Distances_MW_output/new_data/bifur_traj1_Distances point 490
C -1.07850 0.39815 -0.29165
 C 1.10151 0.41725 0.21204
 C 0.01301 0.09211 -0.03217
 C -2.30241 -0.29896 0.22097
 C 2.29014 -0.39681 -0.14940
 F -1.36605 1.39010 -1.17878
 F 1.40807 1.54652 0.90162
 H -2.46289 -1.22846 -0.22996
 H 2.18390 -1.26570 -0.30272
 H -2.34706 -0.54870 0.45187
 H 2.59117 -0.63762 0.49804
 H -3.06360 0.38963 0.77623
 H 3.03271 0.14249 -0.87608
13
bifur_IRC_Distances_MW_output/new_data/bifur_traj1_Distances point 491
C -1.07850 0.39589 -0.29205
 C 1.10167 0.41553 0.21263
 C 0.01347 0.08578 -0.03204
 C -2.30561 -0.29837 0.21960
 C 2.29330 -0.39552 -0.14792
 F -1.36355 1.38863 -1.17959
 F 1.40526 1.54610 0.90182
 H -2.47158 -1.23060 -0.24622
 H 2.18477 -1.26585 -0.31192
 H -2.34805 -0.54581 0.46175
 H 2.59996 -0.63437 0.51588
 H -3.06608 0.39288 0.77749
 H 3.03493 0.14571 -0.87943
13
bifur_IRC_Distances_MW_output/new_data/bifur_traj1_Distances point 492
C -1.07846 0.39384 -0.29219
 C 1.10180 0.41378 0.21320
 C 0.01389 0.07966 -0.03175
 C -2.30863 -0.29779 0.21834
 C 2.29627 -0.39432 -0.14674
 F -1.36109 1.38762 -1.17982
 F 1.40260 1.54548 0.90218
 H -2.47910 -1.23233 -0.25972
 H 2.18632 -1.26593 -0.31876
 H -2.34977 -0.54327 0.46864
 H 2.60760 -0.63145 0.53029
 H -3.06838 0.39587 0.77917
 H 3.03696 0.14883 -0.88284
13
bifur_IRC_Distances_MW_output/new_data/bifur_traj1_Distances point 493
C -1.07837 0.39204 -0.29200
 C 1.10191 0.41198 0.21376
 C 0.01426 0.07376 -0.03123
 C -2.31148 -0.29721 0.21721
 C 2.29906 -0.39324 -0.14599
 F -1.35871 1.38721 -1.17928
 F 1.40014 1.54454 0.90281
 H -2.48512 -1.23345 -0.26944
 H 2.18890 -1.26588 -0.32234
 H -2.35260 -0.54123 0.47139
 H 2.61372 -0.62900 0.54001
 H -3.07048 0.39859 0.78152
 H 3.03877 0.15189 -0.88642
13
bifur_IRC_Distances_MW_output/new_data/bifur_traj1_Distances point 494
C -1.07827 0.39047 -0.29147
 C 1.10202 0.41007 0.21433
 C 0.01458 0.06801 -0.03045
 C -2.31421 -0.29661 0.21623
 C 2.30170 -0.39226 -0.14571
 F -1.35640 1.38741 -1.17796
 F 1.39789 1.54323 0.90378
 H -2.48959 -1.23389 -0.27511
 H 2.19270 -1.26567 -0.32235
 H -2.35668 -0.53974 0.46963
 H 2.61828 -0.62707 0.54467
 H -3.07242 0.40110 0.78464
 H 3.04039 0.15496 -0.89023
13
bifur_IRC_Distances_MW_output/new_data/bifur_traj1_Distances point 495
C -1.07817 0.38911 -0.29061
 C 1.10217 0.40806 0.21492
 C 0.01486 0.06236 -0.02942
 C -2.31687 -0.29598 0.21539
 C 2.30425 -0.39138 -0.14589
 F -1.35418 1.38816 -1.17592
 F 1.39586 1.54152 0.90513
 H -2.49267 -1.23366 -0.27691
 H 2.19774 -1.26530 -0.31892
 H -2.36203 -0.53878 0.46351
 H 2.62140 -0.62565 0.54447
 H -3.07424 0.40345 0.78857
 H 3.04187 0.15810 -0.89432
13
bifur_IRC_Distances_MW_output/new_data/bifur_traj1_Distances point 496
C -1.07817 0.38911 -0.29061
 C 1.10217 0.40806 0.21492
 C 0.01486 0.06236 -0.02942
 C -2.31687 -0.29598 0.21539
 C 2.30426 -0.39138 -0.14589
 F -1.35418 1.38816 -1.17592
 F 1.39586 1.54152 0.90513
 H -2.49267 -1.23366 -0.27691
 H 2.19774 -1.26530 -0.31893
 H -2.36203 -0.53878 0.46351
 H 2.62140 -0.62565 0.54447
 H -3.07424 0.40345 0.78857
 H 3.04187 0.15810 -0.89432
13
bifur_IRC_Distances_MW_output/new_data/bifur_traj1_Distances point 497
C -1.07808 0.38683 -0.28822
 C 1.10264 0.40374 0.21621
 C 0.01533 0.05127 -0.02678
 C -2.32218 -0.29460 0.21407
 C 2.30930 -0.38981 -0.14731
 F -1.35000 1.39073 -1.17038
 F 1.39239 1.53711 0.90886
 H -2.49578 -1.23159 -0.27136
 H 2.21084 -1.26410 -0.30398
 H -2.37574 -0.53814 0.44113
 H 2.62441 -0.62411 0.53260
 H -3.07776 0.40800 0.79835
 H 3.04463 0.16467 -0.90319
13
bifur_IRC_Distances_MW_output/new_data/bifur_traj1_Distances point 498
C -1.07812 0.38580 -0.28690
 C 1.10298 0.40153 0.21690
 C 0.01553 0.04585 -0.02530
 C -2.32486 -0.29386 0.21354
 C 2.31184 -0.38907 -0.14833
 F -1.34808 1.39220 -1.16735
 F 1.39091 1.53461 0.91106
 H -2.49658 -1.23008 -0.26602
 H 2.21823 -1.26337 -0.29432
 H -2.38338 -0.53820 0.42726
 H 2.62507 -0.62376 0.52347
 H -3.07952 0.41028 0.80377
 H 3.04601 0.16807 -0.90778
13
bifur_IRC_Distances_MW_output/new_data/bifur_traj1_Distances point 499
C -1.07823 0.38476 -0.28565
 C 1.10337 0.39934 0.21761
 C 0.01573 0.04055 -0.02384
 C -2.32757 -0.29311 0.21305
 C 2.31441 -0.38834 -0.14935
 F -1.34627 1.39355 -1.16449
 F 1.38952 1.53210 0.91331
 H -2.49746 -1.22853 -0.26063
 H 2.22560 -1.26261 -0.28472
 H -2.39096 -0.53831 0.41355
 H 2.62575 -0.62350 0.51432
 H -3.08132 0.41261 0.80916
 H 3.04743 0.17149 -0.91232
13
bifur_IRC_Distances_MW_output/new_data/bifur_traj1_Distances point 500
C -1.07839 0.38367 -0.28456
 C 1.10381 0.39724 0.21832
 C 0.01594 0.03535 -0.02249
 C -2.33032 -0.29236 0.21255
 C 2.31702 -0.38759 -0.15022
 F -1.34454 1.39457 -1.16205
 F 1.38818 1.52973 0.91547
 H -2.49884 -1.22717 -0.25648
 H 2.23252 -1.26187 -0.27633
 H -2.39803 -0.53832 0.40150
 H 2.62691 -0.62316 0.50679
 H -3.08319 0.41503 0.81423
 H 3.04894 0.17488 -0.91671
