# Supplementary material for: Low dimensional representations along intrinsic reaction coordinates and molecular dynamics trajectories using interatomic distance matrices
Source: Chem Sci. 2019 Sep 18;10(43):9954–68. doi: 10.1039/c9sc02742d (PMC6991188; doi:10.1039/c9sc02742d)
Supplement: Supplementary file 1 [file SC-010-C9SC02742D-s001.zip › C9SC02742D-SI/ESI_xyz_files/bifur_IRC_Distances_MW_output/new_data/bifur_traj_A_Distances_MW_PC1.xyz]

13
bifur_IRC_Distances_MW_output/new_data/bifur_traj2_Distances point 1
C -0.68398 0.78626 -0.20788
 C 0.69639 0.74123 -0.29806
 C -0.06478 1.03456 -1.56662
 C -1.37058 -0.50799 0.22343
 C 1.35194 -0.59689 0.04370
 F -1.31435 1.92679 0.31390
 F 1.46418 1.83755 0.14445
 H -0.88588 -1.41308 -0.32621
 H 0.73682 -1.46797 -0.45040
 H -1.25917 -0.61554 1.35049
 H 1.38178 -0.70222 1.17209
 H -2.53913 -0.43057 -0.04483
 H 2.48676 -0.59213 -0.35408
13
bifur_IRC_Distances_MW_output/new_data/bifur_traj2_Distances point 2
C -0.68660 0.78611 -0.20773
 C 0.69902 0.74093 -0.29810
 C -0.06459 1.03420 -1.56436
 C -1.37247 -0.50760 0.22350
 C 1.35383 -0.59660 0.04355
 F -1.31787 1.92564 0.31308
 F 1.46747 1.83620 0.14328
 H -0.88977 -1.41188 -0.32534
 H 0.74096 -1.46699 -0.44974
 H -1.26042 -0.61595 1.34901
 H 1.38267 -0.70270 1.17043
 H -2.53881 -0.42990 -0.04402
 H 2.48657 -0.59147 -0.35357
13
bifur_IRC_Distances_MW_output/new_data/bifur_traj2_Distances point 3
C -0.69058 0.78588 -0.20750
 C 0.70303 0.74048 -0.29817
 C -0.06430 1.03366 -1.56089
 C -1.37535 -0.50699 0.22359
 C 1.35672 -0.59616 0.04331
 F -1.32323 1.92388 0.31183
 F 1.47249 1.83412 0.14149
 H -0.89568 -1.41005 -0.32400
 H 0.74726 -1.46548 -0.44872
 H -1.26233 -0.61660 1.34673
 H 1.38402 -0.70344 1.16789
 H -2.53835 -0.42886 -0.04278
 H 2.48631 -0.59045 -0.35278
13
bifur_IRC_Distances_MW_output/new_data/bifur_traj2_Distances point 4
C -0.69511 0.78562 -0.20723
 C 0.70759 0.73997 -0.29824
 C -0.06398 1.03305 -1.55692
 C -1.37863 -0.50630 0.22370
 C 1.36001 -0.59566 0.04304
 F -1.32933 1.92187 0.31040
 F 1.47821 1.83176 0.13943
 H -0.90240 -1.40796 -0.32248
 H 0.75440 -1.46376 -0.44757
 H -1.26451 -0.61733 1.34412
 H 1.38557 -0.70429 1.16499
 H -2.53786 -0.42767 -0.04137
 H 2.48603 -0.58928 -0.35187
13
bifur_IRC_Distances_MW_output/new_data/bifur_traj2_Distances point 5
C -0.69951 0.78537 -0.20697
 C 0.71202 0.73946 -0.29831
 C -0.06366 1.03245 -1.55303
 C -1.38183 -0.50562 0.22381
 C 1.36321 -0.59518 0.04278
 F -1.33526 1.91990 0.30899
 F 1.48377 1.82944 0.13741
 H -0.90892 -1.40591 -0.32098
 H 0.76134 -1.46208 -0.44644
 H -1.26664 -0.61805 1.34157
 H 1.38708 -0.70512 1.16215
 H -2.53742 -0.42650 -0.03999
 H 2.48580 -0.58814 -0.35097
13
bifur_IRC_Distances_MW_output/new_data/bifur_traj2_Distances point 6
C -0.70372 0.78512 -0.20672
 C 0.71626 0.73898 -0.29838
 C -0.06335 1.03187 -1.54928
 C -1.38490 -0.50497 0.22391
 C 1.36629 -0.59470 0.04253
 F -1.34096 1.91800 0.30763
 F 1.48911 1.82721 0.13546
 H -0.91516 -1.40394 -0.31954
 H 0.76798 -1.46045 -0.44535
 H -1.26869 -0.61875 1.33910
 H 1.38855 -0.70593 1.15940
 H -2.53702 -0.42538 -0.03866
 H 2.48561 -0.58704 -0.35010
13
bifur_IRC_Distances_MW_output/new_data/bifur_traj2_Distances point 7
C -0.70782 0.78488 -0.20648
 C 0.72038 0.73851 -0.29845
 C -0.06306 1.03131 -1.54560
 C -1.38790 -0.50434 0.22401
 C 1.36930 -0.59424 0.04228
 F -1.34651 1.91613 0.30630
 F 1.49431 1.82502 0.13355
 H -0.92122 -1.40201 -0.31812
 H 0.77444 -1.45886 -0.44428
 H -1.27070 -0.61944 1.33668
 H 1.38999 -0.70672 1.15671
 H -2.53665 -0.42428 -0.03735
 H 2.48545 -0.58596 -0.34925
13
bifur_IRC_Distances_MW_output/new_data/bifur_traj2_Distances point 8
C -0.71192 0.78464 -0.20623
 C 0.72451 0.73803 -0.29853
 C -0.06276 1.03074 -1.54189
 C -1.39090 -0.50369 0.22411
 C 1.37231 -0.59378 0.04203
 F -1.35207 1.91426 0.30496
 F 1.49951 1.82282 0.13162
 H -0.92728 -1.40007 -0.31670
 H 0.78089 -1.45726 -0.44320
 H -1.27272 -0.62013 1.33425
 H 1.39143 -0.70751 1.15401
 H -2.53632 -0.42317 -0.03604
 H 2.48531 -0.58488 -0.34838
13
bifur_IRC_Distances_MW_output/new_data/bifur_traj2_Distances point 9
C -0.71616 0.78438 -0.20598
 C 0.72878 0.73754 -0.29860
 C -0.06246 1.03016 -1.53802
 C -1.39402 -0.50303 0.22421
 C 1.37544 -0.59329 0.04178
 F -1.35783 1.91231 0.30356
 F 1.50491 1.82053 0.12960
 H -0.93354 -1.39805 -0.31521
 H 0.78756 -1.45559 -0.44209
 H -1.27482 -0.62085 1.33170
 H 1.39294 -0.70835 1.15119
 H -2.53600 -0.42201 -0.03468
 H 2.48521 -0.58375 -0.34747
13
bifur_IRC_Distances_MW_output/new_data/bifur_traj2_Distances point 10
C -0.72053 0.78412 -0.20571
 C 0.73318 0.73703 -0.29868
 C -0.06215 1.02955 -1.53401
 C -1.39725 -0.50234 0.22431
 C 1.37867 -0.59279 0.04151
 F -1.36379 1.91028 0.30211
 F 1.51049 1.81815 0.12751
 H -0.94000 -1.39595 -0.31367
 H 0.79443 -1.45385 -0.44092
 H -1.27699 -0.62161 1.32906
 H 1.39451 -0.70921 1.14826
 H -2.53570 -0.42081 -0.03326
 H 2.48512 -0.58257 -0.34651
13
bifur_IRC_Distances_MW_output/new_data/bifur_traj2_Distances point 11
C -0.72453 0.78388 -0.20546
 C 0.73720 0.73656 -0.29875
 C -0.06186 1.02900 -1.53031
 C -1.40020 -0.50170 0.22441
 C 1.38163 -0.59233 0.04127
 F -1.36923 1.90842 0.30076
 F 1.51559 1.81596 0.12558
 H -0.94589 -1.39402 -0.31226
 H 0.80070 -1.45226 -0.43985
 H -1.27899 -0.62230 1.32663
 H 1.39596 -0.71001 1.14557
 H -2.53545 -0.41970 -0.03195
 H 2.48507 -0.58149 -0.34563
13
bifur_IRC_Distances_MW_output/new_data/bifur_traj2_Distances point 12
C -0.72453 0.78388 -0.20546
 C 0.73720 0.73656 -0.29875
 C -0.06186 1.02900 -1.53031
 C -1.40020 -0.50170 0.22441
 C 1.38163 -0.59233 0.04127
 F -1.36923 1.90842 0.30076
 F 1.51559 1.81596 0.12558
 H -0.94589 -1.39402 -0.31226
 H 0.80071 -1.45226 -0.43985
 H -1.27899 -0.62230 1.32663
 H 1.39596 -0.71001 1.14557
 H -2.53545 -0.41970 -0.03195
 H 2.48507 -0.58149 -0.34563
13
bifur_IRC_Distances_MW_output/new_data/bifur_traj2_Distances point 13
C -0.73097 0.78349 -0.20507
 C 0.74368 0.73580 -0.29888
 C -0.06140 1.02810 -1.52428
 C -1.40498 -0.50067 0.22456
 C 1.38643 -0.59158 0.04088
 F -1.37804 1.90538 0.29858
 F 1.52383 1.81241 0.12243
 H -0.95538 -1.39089 -0.30995
 H 0.81082 -1.44966 -0.43812
 H -1.28224 -0.62344 1.32266
 H 1.39831 -0.71131 1.14119
 H -2.53510 -0.41790 -0.02983
 H 2.48505 -0.57973 -0.34418
13
bifur_IRC_Distances_MW_output/new_data/bifur_traj2_Distances point 14
C -0.73380 0.78332 -0.20489
 C 0.74652 0.73546 -0.29893
 C -0.06120 1.02771 -1.52162
 C -1.40708 -0.50021 0.22463
 C 1.38853 -0.59125 0.04071
 F -1.38190 1.90404 0.29761
 F 1.52745 1.81084 0.12104
 H -0.95953 -1.38951 -0.30893
 H 0.81524 -1.44851 -0.43735
 H -1.28367 -0.62394 1.32091
 H 1.39935 -0.71189 1.13925
 H -2.53497 -0.41711 -0.02890
 H 2.48506 -0.57895 -0.34354
13
bifur_IRC_Distances_MW_output/new_data/bifur_traj2_Distances point 15
C -0.73648 0.78315 -0.20472
 C 0.74922 0.73514 -0.29898
 C -0.06101 1.02733 -1.51907
 C -1.40908 -0.49978 0.22469
 C 1.39054 -0.59093 0.04055
 F -1.38557 1.90277 0.29669
 F 1.53089 1.80934 0.11971
 H -0.96348 -1.38819 -0.30796
 H 0.81944 -1.44742 -0.43662
 H -1.28503 -0.62442 1.31923
 H 1.40034 -0.71244 1.13740
 H -2.53486 -0.41635 -0.02800
 H 2.48508 -0.57821 -0.34292
13
bifur_IRC_Distances_MW_output/new_data/bifur_traj2_Distances point 16
C -0.73902 0.78299 -0.20456
 C 0.75177 0.73484 -0.29904
 C -0.06083 1.02698 -1.51665
 C -1.41097 -0.49937 0.22475
 C 1.39244 -0.59063 0.04039
 F -1.38906 1.90155 0.29581
 F 1.53415 1.80792 0.11844
 H -0.96721 -1.38694 -0.30703
 H 0.82342 -1.44638 -0.43592
 H -1.28633 -0.62488 1.31764
 H 1.40128 -0.71296 1.13565
 H -2.53476 -0.41562 -0.02715
 H 2.48512 -0.57751 -0.34233
13
bifur_IRC_Distances_MW_output/new_data/bifur_traj2_Distances point 17
C -0.74107 0.78287 -0.20443
 C 0.75384 0.73459 -0.29908
 C -0.06069 1.02669 -1.51469
 C -1.41251 -0.49903 0.22480
 C 1.39398 -0.59038 0.04027
 F -1.39187 1.90057 0.29510
 F 1.53678 1.80677 0.11741
 H -0.97022 -1.38593 -0.30628
 H 0.82663 -1.44554 -0.43535
 H -1.28738 -0.62525 1.31635
 H 1.40205 -0.71339 1.13423
 H -2.53469 -0.41504 -0.02647
 H 2.48515 -0.57693 -0.34185
13
bifur_IRC_Distances_MW_output/new_data/bifur_traj2_Distances point 18
C -0.74227 0.78279 -0.20436
 C 0.75504 0.73445 -0.29910
 C -0.06060 1.02652 -1.51354
 C -1.41340 -0.49884 0.22483
 C 1.39488 -0.59024 0.04019
 F -1.39351 1.89999 0.29469
 F 1.53832 1.80610 0.11681
 H -0.97198 -1.38533 -0.30585
 H 0.82850 -1.44504 -0.43502
 H -1.28799 -0.62547 1.31559
 H 1.40249 -0.71364 1.13339
 H -2.53465 -0.41469 -0.02606
 H 2.48517 -0.57660 -0.34157
13
bifur_IRC_Distances_MW_output/new_data/bifur_traj2_Distances point 19
C -0.74287 0.78275 -0.20432
 C 0.75564 0.73438 -0.29911
 C -0.06056 1.02644 -1.51297
 C -1.41385 -0.49874 0.22485
 C 1.39533 -0.59017 0.04016
 F -1.39434 1.89970 0.29448
 F 1.53909 1.80576 0.11651
 H -0.97286 -1.38504 -0.30563
 H 0.82944 -1.44480 -0.43486
 H -1.28830 -0.62558 1.31521
 H 1.40272 -0.71376 1.13297
 H -2.53463 -0.41452 -0.02586
 H 2.48519 -0.57643 -0.34143
13
bifur_IRC_Distances_MW_output/new_data/bifur_traj2_Distances point 20
C -0.74312 0.78274 -0.20430
 C 0.75590 0.73435 -0.29912
 C -0.06054 1.02641 -1.51273
 C -1.41404 -0.49870 0.22485
 C 1.39552 -0.59014 0.04014
 F -1.39468 1.89958 0.29439
 F 1.53941 1.80562 0.11638
 H -0.97323 -1.38491 -0.30553
 H 0.82983 -1.44469 -0.43479
 H -1.28843 -0.62562 1.31505
 H 1.40281 -0.71382 1.13280
 H -2.53463 -0.41445 -0.02578
 H 2.48519 -0.57636 -0.34137
13
bifur_IRC_Distances_MW_output/new_data/bifur_traj2_Distances point 21
C -0.74314 0.78274 -0.20430
 C 0.75591 0.73435 -0.29912
 C -0.06054 1.02640 -1.51271
 C -1.41405 -0.49870 0.22485
 C 1.39553 -0.59014 0.04014
 F -1.39470 1.89957 0.29438
 F 1.53944 1.80561 0.11637
 H -0.97325 -1.38490 -0.30553
 H 0.82986 -1.44468 -0.43478
 H -1.28844 -0.62563 1.31504
 H 1.40282 -0.71382 1.13279
 H -2.53463 -0.41444 -0.02577
 H 2.48519 -0.57636 -0.34137
13
bifur_IRC_Distances_MW_output/new_data/bifur_traj2_Distances point 22
C -0.74296 0.78275 -0.20431
 C 0.75573 0.73437 -0.29911
 C -0.06055 1.02643 -1.51288
 C -1.41392 -0.49873 0.22485
 C 1.39540 -0.59016 0.04015
 F -1.39446 1.89966 0.29445
 F 1.53921 1.80571 0.11647
 H -0.97299 -1.38499 -0.30559
 H 0.82957 -1.44476 -0.43483
 H -1.28835 -0.62559 1.31516
 H 1.40275 -0.71378 1.13291
 H -2.53463 -0.41450 -0.02583
 H 2.48519 -0.57641 -0.34141
13
bifur_IRC_Distances_MW_output/new_data/bifur_traj2_Distances point 23
C -0.74296 0.78275 -0.20431
 C 0.75573 0.73437 -0.29911
 C -0.06055 1.02643 -1.51288
 C -1.41392 -0.49873 0.22485
 C 1.39540 -0.59016 0.04015
 F -1.39446 1.89966 0.29445
 F 1.53921 1.80571 0.11647
 H -0.97299 -1.38499 -0.30559
 H 0.82957 -1.44476 -0.43483
 H -1.28835 -0.62559 1.31516
 H 1.40275 -0.71378 1.13291
 H -2.53463 -0.41450 -0.02583
 H 2.48519 -0.57641 -0.34141
13
bifur_IRC_Distances_MW_output/new_data/bifur_traj2_Distances point 24
C -0.74183 0.78282 -0.20438
 C 0.75460 0.73450 -0.29909
 C -0.06063 1.02659 -1.51396
 C -1.41308 -0.49891 0.22482
 C 1.39455 -0.59029 0.04022
 F -1.39291 1.90020 0.29484
 F 1.53776 1.80634 0.11703
 H -0.97134 -1.38555 -0.30601
 H 0.82781 -1.44522 -0.43515
 H -1.28777 -0.62539 1.31587
 H 1.40233 -0.71355 1.13370
 H -2.53467 -0.41482 -0.02621
 H 2.48516 -0.57672 -0.34167
13
bifur_IRC_Distances_MW_output/new_data/bifur_traj2_Distances point 25
C -0.74099 0.78287 -0.20444
 C 0.75375 0.73460 -0.29907
 C -0.06069 1.02670 -1.51477
 C -1.41244 -0.49905 0.22480
 C 1.39392 -0.59039 0.04027
 F -1.39175 1.90061 0.29513
 F 1.53668 1.80682 0.11746
 H -0.97010 -1.38597 -0.30632
 H 0.82649 -1.44557 -0.43538
 H -1.28734 -0.62524 1.31640
 H 1.40201 -0.71337 1.13428
 H -2.53469 -0.41506 -0.02649
 H 2.48515 -0.57696 -0.34187
13
bifur_IRC_Distances_MW_output/new_data/bifur_traj2_Distances point 26
C -0.74016 0.78292 -0.20449
 C 0.75292 0.73470 -0.29906
 C -0.06075 1.02682 -1.51557
 C -1.41182 -0.49918 0.22478
 C 1.39329 -0.59049 0.04032
 F -1.39061 1.90101 0.29542
 F 1.53561 1.80729 0.11787
 H -0.96888 -1.38638 -0.30662
 H 0.82520 -1.44591 -0.43561
 H -1.28691 -0.62508 1.31692
 H 1.40171 -0.71320 1.13486
 H -2.53472 -0.41530 -0.02677
 H 2.48513 -0.57719 -0.34207
13
bifur_IRC_Distances_MW_output/new_data/bifur_traj2_Distances point 27
C -0.73934 0.78297 -0.20454
 C 0.75210 0.73480 -0.29904
 C -0.06081 1.02693 -1.51635
 C -1.41121 -0.49931 0.22476
 C 1.39268 -0.59059 0.04037
 F -1.38949 1.90140 0.29570
 F 1.53456 1.80774 0.11828
 H -0.96768 -1.38678 -0.30692
 H 0.82392 -1.44625 -0.43583
 H -1.28649 -0.62494 1.31744
 H 1.40140 -0.71303 1.13543
 H -2.53475 -0.41553 -0.02705
 H 2.48512 -0.57742 -0.34226
13
bifur_IRC_Distances_MW_output/new_data/bifur_traj2_Distances point 28
C -0.73847 0.78303 -0.20460
 C 0.75123 0.73491 -0.29902
 C -0.06087 1.02706 -1.51717
 C -1.41057 -0.49946 0.22474
 C 1.39203 -0.59069 0.04042
 F -1.38831 1.90181 0.29600
 F 1.53345 1.80823 0.11871
 H -0.96641 -1.38721 -0.30723
 H 0.82256 -1.44660 -0.43607
 H -1.28605 -0.62478 1.31798
 H 1.40108 -0.71285 1.13603
 H -2.53478 -0.41578 -0.02734
 H 2.48511 -0.57766 -0.34246
13
bifur_IRC_Distances_MW_output/new_data/bifur_traj2_Distances point 29
C -0.73746 0.78309 -0.20466
 C 0.75021 0.73503 -0.29900
 C -0.06094 1.02720 -1.51814
 C -1.40981 -0.49962 0.22472
 C 1.39128 -0.59081 0.04049
 F -1.38692 1.90230 0.29635
 F 1.53215 1.80880 0.11922
 H -0.96492 -1.38771 -0.30760
 H 0.82098 -1.44702 -0.43635
 H -1.28554 -0.62460 1.31862
 H 1.40070 -0.71264 1.13673
 H -2.53482 -0.41607 -0.02767
 H 2.48510 -0.57794 -0.34269
13
bifur_IRC_Distances_MW_output/new_data/bifur_traj2_Distances point 30
C -0.73618 0.78317 -0.20474
 C 0.74892 0.73518 -0.29898
 C -0.06103 1.02738 -1.51936
 C -1.40886 -0.49983 0.22469
 C 1.39032 -0.59097 0.04056
 F -1.38516 1.90291 0.29680
 F 1.53050 1.80951 0.11986
 H -0.96304 -1.38834 -0.30807
 H 0.81897 -1.44754 -0.43670
 H -1.28488 -0.62437 1.31942
 H 1.40023 -0.71238 1.13761
 H -2.53487 -0.41643 -0.02810
 H 2.48508 -0.57829 -0.34299
13
bifur_IRC_Distances_MW_output/new_data/bifur_traj2_Distances point 31
C -0.73474 0.78326 -0.20483
 C 0.74747 0.73535 -0.29895
 C -0.06113 1.02758 -1.52073
 C -1.40778 -0.50006 0.22465
 C 1.38924 -0.59114 0.04065
 F -1.38319 1.90360 0.29729
 F 1.52866 1.81032 0.12057
 H -0.96092 -1.38905 -0.30859
 H 0.81671 -1.44813 -0.43709
 H -1.28415 -0.62411 1.32032
 H 1.39969 -0.71208 1.13860
 H -2.53493 -0.41684 -0.02858
 H 2.48507 -0.57869 -0.34332
13
bifur_IRC_Distances_MW_output/new_data/bifur_traj2_Distances point 32
C -0.73347 0.78334 -0.20491
 C 0.74619 0.73550 -0.29893
 C -0.06123 1.02776 -1.52193
 C -1.40684 -0.50027 0.22462
 C 1.38829 -0.59129 0.04073
 F -1.38145 1.90420 0.29773
 F 1.52703 1.81102 0.12120
 H -0.95905 -1.38967 -0.30905
 H 0.81472 -1.44865 -0.43744
 H -1.28350 -0.62388 1.32111
 H 1.39923 -0.71182 1.13948
 H -2.53499 -0.41720 -0.02901
 H 2.48506 -0.57904 -0.34361
13
bifur_IRC_Distances_MW_output/new_data/bifur_traj2_Distances point 33
C -0.73249 0.78340 -0.20497
 C 0.74521 0.73562 -0.29891
 C -0.06129 1.02789 -1.52285
 C -1.40611 -0.50042 0.22460
 C 1.38756 -0.59140 0.04079
 F -1.38011 1.90466 0.29806
 F 1.52578 1.81157 0.12168
 H -0.95761 -1.39015 -0.30940
 H 0.81319 -1.44905 -0.43770
 H -1.28301 -0.62371 1.32172
 H 1.39887 -0.71162 1.14015
 H -2.53503 -0.41747 -0.02933
 H 2.48506 -0.57931 -0.34384
13
bifur_IRC_Distances_MW_output/new_data/bifur_traj2_Distances point 34
C -0.73249 0.78340 -0.20497
 C 0.74521 0.73562 -0.29891
 C -0.06129 1.02789 -1.52285
 C -1.40611 -0.50042 0.22460
 C 1.38756 -0.59140 0.04079
 F -1.38011 1.90466 0.29806
 F 1.52577 1.81157 0.12168
 H -0.95761 -1.39015 -0.30940
 H 0.81319 -1.44905 -0.43770
 H -1.28301 -0.62371 1.32172
 H 1.39887 -0.71162 1.14015
 H -2.53503 -0.41747 -0.02933
 H 2.48506 -0.57931 -0.34384
13
bifur_IRC_Distances_MW_output/new_data/bifur_traj2_Distances point 35
C -0.73136 0.78347 -0.20504
 C 0.74406 0.73575 -0.29888
 C -0.06138 1.02805 -1.52392
 C -1.40526 -0.50061 0.22457
 C 1.38671 -0.59153 0.04086
 F -1.37856 1.90520 0.29845
 F 1.52432 1.81220 0.12224
 H -0.95594 -1.39071 -0.30981
 H 0.81141 -1.44951 -0.43801
 H -1.28243 -0.62351 1.32242
 H 1.39845 -0.71139 1.14093
 H -2.53509 -0.41779 -0.02971
 H 2.48505 -0.57963 -0.34410
13
bifur_IRC_Distances_MW_output/new_data/bifur_traj2_Distances point 36
C -0.73116 0.78348 -0.20505
 C 0.74387 0.73577 -0.29888
 C -0.06139 1.02808 -1.52410
 C -1.40512 -0.50064 0.22457
 C 1.38657 -0.59156 0.04087
 F -1.37829 1.90529 0.29852
 F 1.52407 1.81230 0.12234
 H -0.95566 -1.39080 -0.30988
 H 0.81111 -1.44958 -0.43806
 H -1.28234 -0.62347 1.32254
 H 1.39838 -0.71135 1.14106
 H -2.53509 -0.41785 -0.02977
 H 2.48505 -0.57968 -0.34414
13
bifur_IRC_Distances_MW_output/new_data/bifur_traj2_Distances point 37
C -0.73122 0.78347 -0.20505
 C 0.74393 0.73577 -0.29888
 C -0.06139 1.02807 -1.52405
 C -1.40516 -0.50063 0.22457
 C 1.38661 -0.59155 0.04087
 F -1.37837 1.90527 0.29850
 F 1.52414 1.81227 0.12231
 H -0.95574 -1.39077 -0.30986
 H 0.81120 -1.44956 -0.43805
 H -1.28236 -0.62348 1.32251
 H 1.39840 -0.71136 1.14102
 H -2.53509 -0.41783 -0.02975
 H 2.48505 -0.57966 -0.34413
13
bifur_IRC_Distances_MW_output/new_data/bifur_traj2_Distances point 38
C -0.73148 0.78346 -0.20503
 C 0.74419 0.73574 -0.29889
 C -0.06137 1.02803 -1.52380
 C -1.40535 -0.50059 0.22457
 C 1.38680 -0.59152 0.04085
 F -1.37873 1.90514 0.29841
 F 1.52448 1.81213 0.12218
 H -0.95612 -1.39064 -0.30977
 H 0.81161 -1.44946 -0.43798
 H -1.28250 -0.62353 1.32235
 H 1.39849 -0.71142 1.14084
 H -2.53508 -0.41776 -0.02967
 H 2.48505 -0.57959 -0.34407
13
bifur_IRC_Distances_MW_output/new_data/bifur_traj2_Distances point 39
C -0.73189 0.78343 -0.20501
 C 0.74460 0.73569 -0.29890
 C -0.06134 1.02798 -1.52342
 C -1.40566 -0.50052 0.22458
 C 1.38711 -0.59147 0.04082
 F -1.37929 1.90495 0.29827
 F 1.52500 1.81190 0.12198
 H -0.95672 -1.39044 -0.30962
 H 0.81225 -1.44929 -0.43787
 H -1.28270 -0.62360 1.32209
 H 1.39864 -0.71150 1.14056
 H -2.53506 -0.41764 -0.02953
 H 2.48505 -0.57948 -0.34397
13
bifur_IRC_Distances_MW_output/new_data/bifur_traj2_Distances point 40
C -0.73244 0.78340 -0.20497
 C 0.74515 0.73562 -0.29891
 C -0.06130 1.02790 -1.52290
 C -1.40607 -0.50043 0.22460
 C 1.38752 -0.59141 0.04079
 F -1.38004 1.90469 0.29808
 F 1.52570 1.81160 0.12171
 H -0.95753 -1.39018 -0.30942
 H 0.81311 -1.44907 -0.43772
 H -1.28298 -0.62370 1.32175
 H 1.39885 -0.71161 1.14019
 H -2.53503 -0.41749 -0.02935
 H 2.48506 -0.57933 -0.34385
13
bifur_IRC_Distances_MW_output/new_data/bifur_traj2_Distances point 41
C -0.73314 0.78336 -0.20493
 C 0.74586 0.73554 -0.29892
 C -0.06125 1.02780 -1.52224
 C -1.40659 -0.50032 0.22461
 C 1.38804 -0.59132 0.04075
 F -1.38099 1.90436 0.29784
 F 1.52660 1.81121 0.12137
 H -0.95856 -1.38983 -0.30917
 H 0.81420 -1.44878 -0.43753
 H -1.28333 -0.62382 1.32132
 H 1.39910 -0.71175 1.13971
 H -2.53500 -0.41729 -0.02912
 H 2.48506 -0.57914 -0.34369
13
bifur_IRC_Distances_MW_output/new_data/bifur_traj2_Distances point 42
C -0.73402 0.78330 -0.20488
 C 0.74674 0.73544 -0.29894
 C -0.06119 1.02768 -1.52141
 C -1.40724 -0.50018 0.22464
 C 1.38870 -0.59122 0.04070
 F -1.38220 1.90394 0.29754
 F 1.52773 1.81072 0.12093
 H -0.95985 -1.38940 -0.30885
 H 0.81558 -1.44843 -0.43729
 H -1.28378 -0.62398 1.32077
 H 1.39943 -0.71193 1.13910
 H -2.53496 -0.41704 -0.02882
 H 2.48506 -0.57889 -0.34349
13
bifur_IRC_Distances_MW_output/new_data/bifur_traj2_Distances point 43
C -0.73513 0.78323 -0.20481
 C 0.74786 0.73530 -0.29896
 C -0.06111 1.02752 -1.52036
 C -1.40807 -0.50000 0.22466
 C 1.38953 -0.59109 0.04063
 F -1.38372 1.90341 0.29716
 F 1.52915 1.81010 0.12038
 H -0.96149 -1.38886 -0.30845
 H 0.81732 -1.44797 -0.43699
 H -1.28435 -0.62418 1.32008
 H 1.39984 -0.71216 1.13834
 H -2.53491 -0.41673 -0.02845
 H 2.48507 -0.57859 -0.34323
13
bifur_IRC_Distances_MW_output/new_data/bifur_traj2_Distances point 44
C -0.73648 0.78315 -0.20472
 C 0.74922 0.73514 -0.29898
 C -0.06101 1.02733 -1.51907
 C -1.40908 -0.49978 0.22469
 C 1.39054 -0.59093 0.04054
 F -1.38558 1.90276 0.29669
 F 1.53089 1.80934 0.11971
 H -0.96348 -1.38819 -0.30796
 H 0.81945 -1.44742 -0.43661
 H -1.28504 -0.62442 1.31923
 H 1.40034 -0.71244 1.13740
 H -2.53486 -0.41634 -0.02800
 H 2.48508 -0.57821 -0.34292
13
bifur_IRC_Distances_MW_output/new_data/bifur_traj2_Distances point 45
C -0.73648 0.78315 -0.20472
 C 0.74922 0.73514 -0.29898
 C -0.06101 1.02733 -1.51907
 C -1.40908 -0.49978 0.22469
 C 1.39054 -0.59093 0.04054
 F -1.38558 1.90276 0.29669
 F 1.53089 1.80934 0.11971
 H -0.96348 -1.38819 -0.30796
 H 0.81945 -1.44742 -0.43661
 H -1.28504 -0.62442 1.31923
 H 1.40034 -0.71244 1.13740
 H -2.53486 -0.41634 -0.02800
 H 2.48508 -0.57821 -0.34292
13
bifur_IRC_Distances_MW_output/new_data/bifur_traj2_Distances point 46
C -0.73893 0.78300 -0.20457
 C 0.75168 0.73485 -0.29903
 C -0.06084 1.02699 -1.51674
 C -1.41090 -0.49938 0.22475
 C 1.39237 -0.59064 0.04040
 F -1.38892 1.90160 0.29585
 F 1.53403 1.80798 0.11849
 H -0.96707 -1.38699 -0.30707
 H 0.82327 -1.44642 -0.43595
 H -1.28628 -0.62486 1.31770
 H 1.40125 -0.71294 1.13571
 H -2.53477 -0.41565 -0.02719
 H 2.48512 -0.57753 -0.34235
13
bifur_IRC_Distances_MW_output/new_data/bifur_traj2_Distances point 47
C -0.73975 0.78295 -0.20451
 C 0.75251 0.73475 -0.29905
 C -0.06078 1.02688 -1.51595
 C -1.41152 -0.49925 0.22477
 C 1.39299 -0.59054 0.04035
 F -1.39006 1.90120 0.29556
 F 1.53509 1.80751 0.11808
 H -0.96829 -1.38658 -0.30677
 H 0.82456 -1.44608 -0.43572
 H -1.28670 -0.62501 1.31718
 H 1.40155 -0.71312 1.13514
 H -2.53474 -0.41541 -0.02691
 H 2.48513 -0.57730 -0.34216
13
bifur_IRC_Distances_MW_output/new_data/bifur_traj2_Distances point 48
C -0.74035 0.78291 -0.20448
 C 0.75311 0.73468 -0.29906
 C -0.06074 1.02679 -1.51538
 C -1.41197 -0.49915 0.22479
 C 1.39344 -0.59047 0.04031
 F -1.39088 1.90091 0.29535
 F 1.53586 1.80718 0.11778
 H -0.96916 -1.38628 -0.30655
 H 0.82550 -1.44583 -0.43555
 H -1.28701 -0.62512 1.31680
 H 1.40178 -0.71324 1.13473
 H -2.53471 -0.41524 -0.02671
 H 2.48514 -0.57714 -0.34202
13
bifur_IRC_Distances_MW_output/new_data/bifur_traj2_Distances point 49
C -0.74072 0.78289 -0.20445
 C 0.75348 0.73464 -0.29907
 C -0.06071 1.02674 -1.51503
 C -1.41224 -0.49909 0.22479
 C 1.39372 -0.59043 0.04029
 F -1.39138 1.90074 0.29523
 F 1.53633 1.80697 0.11759
 H -0.96970 -1.38610 -0.30641
 H 0.82607 -1.44568 -0.43545
 H -1.28720 -0.62519 1.31657
 H 1.40191 -0.71332 1.13447
 H -2.53470 -0.41514 -0.02658
 H 2.48514 -0.57703 -0.34194
13
bifur_IRC_Distances_MW_output/new_data/bifur_traj2_Distances point 50
C -0.74079 0.78288 -0.20445
 C 0.75355 0.73463 -0.29907
 C -0.06071 1.02673 -1.51496
 C -1.41230 -0.49908 0.22480
 C 1.39377 -0.59042 0.04028
 F -1.39148 1.90070 0.29520
 F 1.53642 1.80693 0.11756
 H -0.96981 -1.38607 -0.30639
 H 0.82618 -1.44565 -0.43543
 H -1.28723 -0.62520 1.31653
 H 1.40194 -0.71333 1.13442
 H -2.53470 -0.41512 -0.02656
 H 2.48515 -0.57701 -0.34192
13
bifur_IRC_Distances_MW_output/new_data/bifur_traj2_Distances point 51
C -0.74047 0.78290 -0.20447
 C 0.75323 0.73467 -0.29906
 C -0.06073 1.02678 -1.51527
 C -1.41205 -0.49913 0.22479
 C 1.39353 -0.59046 0.04030
 F -1.39104 1.90086 0.29531
 F 1.53601 1.80711 0.11772
 H -0.96933 -1.38623 -0.30651
 H 0.82568 -1.44579 -0.43552
 H -1.28707 -0.62514 1.31673
 H 1.40182 -0.71326 1.13465
 H -2.53471 -0.41521 -0.02667
 H 2.48514 -0.57710 -0.34199
13
bifur_IRC_Distances_MW_output/new_data/bifur_traj2_Distances point 52
C -0.73983 0.78294 -0.20451
 C 0.75259 0.73474 -0.29905
 C -0.06077 1.02687 -1.51588
 C -1.41158 -0.49923 0.22477
 C 1.39305 -0.59053 0.04034
 F -1.39017 1.90116 0.29553
 F 1.53519 1.80747 0.11804
 H -0.96840 -1.38654 -0.30674
 H 0.82469 -1.44605 -0.43570
 H -1.28675 -0.62503 1.31713
 H 1.40158 -0.71313 1.13509
 H -2.53473 -0.41539 -0.02688
 H 2.48513 -0.57728 -0.34214
13
bifur_IRC_Distances_MW_output/new_data/bifur_traj2_Distances point 53
C -0.73908 0.78299 -0.20456
 C 0.75183 0.73483 -0.29904
 C -0.06083 1.02697 -1.51660
 C -1.41102 -0.49936 0.22476
 C 1.39249 -0.59062 0.04039
 F -1.38914 1.90152 0.29579
 F 1.53422 1.80789 0.11841
 H -0.96730 -1.38691 -0.30701
 H 0.82351 -1.44636 -0.43590
 H -1.28636 -0.62489 1.31760
 H 1.40130 -0.71298 1.13561
 H -2.53476 -0.41561 -0.02713
 H 2.48512 -0.57749 -0.34232
13
bifur_IRC_Distances_MW_output/new_data/bifur_traj2_Distances point 54
C -0.73832 0.78304 -0.20461
 C 0.75107 0.73492 -0.29902
 C -0.06088 1.02708 -1.51732
 C -1.41045 -0.49948 0.22474
 C 1.39192 -0.59071 0.04043
 F -1.38809 1.90189 0.29606
 F 1.53325 1.80832 0.11879
 H -0.96618 -1.38729 -0.30729
 H 0.82232 -1.44667 -0.43611
 H -1.28597 -0.62475 1.31808
 H 1.40102 -0.71282 1.13613
 H -2.53479 -0.41582 -0.02739
 H 2.48511 -0.57770 -0.34250
13
bifur_IRC_Distances_MW_output/new_data/bifur_traj2_Distances point 55
C -0.73760 0.78308 -0.20465
 C 0.75035 0.73501 -0.29901
 C -0.06093 1.02718 -1.51801
 C -1.40992 -0.49960 0.22472
 C 1.39138 -0.59080 0.04048
 F -1.38711 1.90223 0.29631
 F 1.53233 1.80872 0.11915
 H -0.96513 -1.38764 -0.30755
 H 0.82120 -1.44696 -0.43631
 H -1.28561 -0.62462 1.31853
 H 1.40076 -0.71267 1.13663
 H -2.53481 -0.41603 -0.02763
 H 2.48510 -0.57790 -0.34266
13
bifur_IRC_Distances_MW_output/new_data/bifur_traj2_Distances point 56
C -0.73760 0.78308 -0.20465
 C 0.75035 0.73501 -0.29901
 C -0.06093 1.02718 -1.51800
 C -1.40992 -0.49960 0.22472
 C 1.39138 -0.59080 0.04048
 F -1.38711 1.90223 0.29631
 F 1.53233 1.80872 0.11915
 H -0.96513 -1.38764 -0.30755
 H 0.82120 -1.44696 -0.43631
 H -1.28561 -0.62462 1.31853
 H 1.40076 -0.71267 1.13663
 H -2.53481 -0.41603 -0.02763
 H 2.48510 -0.57790 -0.34266
13
bifur_IRC_Distances_MW_output/new_data/bifur_traj2_Distances point 57
C -0.73640 0.78316 -0.20473
 C 0.74914 0.73515 -0.29898
 C -0.06102 1.02735 -1.51915
 C -1.40902 -0.49979 0.22469
 C 1.39048 -0.59094 0.04055
 F -1.38547 1.90280 0.29672
 F 1.53079 1.80939 0.11975
 H -0.96336 -1.38823 -0.30799
 H 0.81932 -1.44745 -0.43664
 H -1.28500 -0.62441 1.31928
 H 1.40031 -0.71242 1.13746
 H -2.53486 -0.41637 -0.02803
 H 2.48508 -0.57823 -0.34294
13
bifur_IRC_Distances_MW_output/new_data/bifur_traj2_Distances point 58
C -0.73602 0.78318 -0.20475
 C 0.74876 0.73520 -0.29898
 C -0.06104 1.02740 -1.51951
 C -1.40873 -0.49985 0.22468
 C 1.39019 -0.59098 0.04057
 F -1.38494 1.90299 0.29685
 F 1.53030 1.80960 0.11994
 H -0.96280 -1.38842 -0.30813
 H 0.81872 -1.44761 -0.43674
 H -1.28480 -0.62434 1.31952
 H 1.40017 -0.71234 1.13772
 H -2.53488 -0.41648 -0.02816
 H 2.48508 -0.57834 -0.34303
13
bifur_IRC_Distances_MW_output/new_data/bifur_traj2_Distances point 59
C -0.73592 0.78319 -0.20476
 C 0.74865 0.73521 -0.29897
 C -0.06105 1.02741 -1.51961
 C -1.40866 -0.49987 0.22468
 C 1.39012 -0.59100 0.04058
 F -1.38480 1.90303 0.29689
 F 1.53017 1.80966 0.11999
 H -0.96265 -1.38847 -0.30816
 H 0.81856 -1.44765 -0.43677
 H -1.28475 -0.62432 1.31958
 H 1.40013 -0.71232 1.13779
 H -2.53488 -0.41650 -0.02819
 H 2.48508 -0.57837 -0.34305
13
bifur_IRC_Distances_MW_output/new_data/bifur_traj2_Distances point 60
C -0.73615 0.78317 -0.20474
 C 0.74888 0.73518 -0.29898
 C -0.06103 1.02738 -1.51939
 C -1.40883 -0.49983 0.22469
 C 1.39029 -0.59097 0.04057
 F -1.38512 1.90293 0.29681
 F 1.53046 1.80953 0.11987
 H -0.96299 -1.38836 -0.30808
 H 0.81892 -1.44756 -0.43671
 H -1.28486 -0.62436 1.31944
 H 1.40022 -0.71237 1.13763
 H -2.53487 -0.41644 -0.02811
 H 2.48508 -0.57830 -0.34300
13
bifur_IRC_Distances_MW_output/new_data/bifur_traj2_Distances point 61
C -0.73669 0.78314 -0.20471
 C 0.74943 0.73512 -0.29899
 C -0.06100 1.02731 -1.51888
 C -1.40923 -0.49975 0.22470
 C 1.39069 -0.59091 0.04053
 F -1.38585 1.90267 0.29662
 F 1.53115 1.80923 0.11961
 H -0.96378 -1.38809 -0.30788
 H 0.81976 -1.44734 -0.43656
 H -1.28514 -0.62446 1.31910
 H 1.40041 -0.71248 1.13726
 H -2.53485 -0.41629 -0.02793
 H 2.48509 -0.57815 -0.34287
13
bifur_IRC_Distances_MW_output/new_data/bifur_traj2_Distances point 62
C -0.73751 0.78309 -0.20466
 C 0.75026 0.73502 -0.29901
 C -0.06094 1.02719 -1.51809
 C -1.40985 -0.49961 0.22472
 C 1.39131 -0.59081 0.04048
 F -1.38698 1.90227 0.29634
 F 1.53221 1.80877 0.11920
 H -0.96499 -1.38769 -0.30758
 H 0.82105 -1.44700 -0.43633
 H -1.28556 -0.62461 1.31859
 H 1.40072 -0.71265 1.13669
 H -2.53482 -0.41605 -0.02766
 H 2.48510 -0.57793 -0.34268
13
bifur_IRC_Distances_MW_output/new_data/bifur_traj2_Distances point 63
C -0.73861 0.78302 -0.20459
 C 0.75137 0.73489 -0.29903
 C -0.06086 1.02704 -1.51704
 C -1.41067 -0.49943 0.22474
 C 1.39214 -0.59068 0.04042
 F -1.38850 1.90175 0.29596
 F 1.53363 1.80815 0.11865
 H -0.96661 -1.38714 -0.30718
 H 0.82278 -1.44655 -0.43603
 H -1.28612 -0.62481 1.31789
 H 1.40113 -0.71288 1.13593
 H -2.53478 -0.41574 -0.02729
 H 2.48511 -0.57762 -0.34243
13
bifur_IRC_Distances_MW_output/new_data/bifur_traj2_Distances point 64
C -0.73998 0.78293 -0.20450
 C 0.75274 0.73472 -0.29905
 C -0.06076 1.02684 -1.51573
 C -1.41169 -0.49921 0.22478
 C 1.39316 -0.59051 0.04033
 F -1.39038 1.90109 0.29548
 F 1.53539 1.80738 0.11796
 H -0.96863 -1.38646 -0.30668
 H 0.82493 -1.44598 -0.43565
 H -1.28682 -0.62505 1.31703
 H 1.40164 -0.71316 1.13498
 H -2.53473 -0.41535 -0.02683
 H 2.48513 -0.57724 -0.34211
13
bifur_IRC_Distances_MW_output/new_data/bifur_traj2_Distances point 65
C -0.74147 0.78284 -0.20441
 C 0.75424 0.73455 -0.29908
 C -0.06066 1.02664 -1.51431
 C -1.41281 -0.49897 0.22481
 C 1.39428 -0.59034 0.04024
 F -1.39242 1.90037 0.29496
 F 1.53730 1.80654 0.11721
 H -0.97081 -1.38573 -0.30614
 H 0.82726 -1.44537 -0.43524
 H -1.28759 -0.62532 1.31609
 H 1.40220 -0.71347 1.13395
 H -2.53468 -0.41492 -0.02633
 H 2.48516 -0.57682 -0.34176
13
bifur_IRC_Distances_MW_output/new_data/bifur_traj2_Distances point 66
C -0.74291 0.78275 -0.20431
 C 0.75569 0.73437 -0.29911
 C -0.06055 1.02643 -1.51292
 C -1.41389 -0.49873 0.22485
 C 1.39536 -0.59016 0.04015
 F -1.39440 1.89968 0.29446
 F 1.53915 1.80573 0.11649
 H -0.97293 -1.38501 -0.30561
 H 0.82951 -1.44478 -0.43485
 H -1.28832 -0.62559 1.31518
 H 1.40274 -0.71377 1.13294
 H -2.53463 -0.41451 -0.02584
 H 2.48519 -0.57642 -0.34142
13
bifur_IRC_Distances_MW_output/new_data/bifur_traj2_Distances point 67
C -0.74291 0.78275 -0.20431
 C 0.75569 0.73437 -0.29911
 C -0.06055 1.02643 -1.51292
 C -1.41389 -0.49873 0.22485
 C 1.39536 -0.59016 0.04015
 F -1.39440 1.89968 0.29446
 F 1.53915 1.80573 0.11649
 H -0.97293 -1.38501 -0.30561
 H 0.82951 -1.44478 -0.43485
 H -1.28832 -0.62559 1.31518
 H 1.40274 -0.71377 1.13294
 H -2.53463 -0.41451 -0.02584
 H 2.48519 -0.57642 -0.34142
13
bifur_IRC_Distances_MW_output/new_data/bifur_traj2_Distances point 68
C -0.74604 0.78256 -0.20412
 C 0.75884 0.73400 -0.29918
 C -0.06033 1.02599 -1.50990
 C -1.41623 -0.49822 0.22492
 C 1.39772 -0.58979 0.03996
 F -1.39870 1.89817 0.29337
 F 1.54318 1.80396 0.11490
 H -0.97752 -1.38346 -0.30446
 H 0.83440 -1.44348 -0.43398
 H -1.28993 -0.62616 1.31319
 H 1.40391 -0.71443 1.13075
 H -2.53455 -0.41361 -0.02479
 H 2.48526 -0.57554 -0.34068
13
bifur_IRC_Distances_MW_output/new_data/bifur_traj2_Distances point 69
C -0.74796 0.78244 -0.20399
 C 0.76077 0.73377 -0.29922
 C -0.06020 1.02572 -1.50804
 C -1.41767 -0.49790 0.22497
 C 1.39916 -0.58956 0.03984
 F -1.40134 1.89723 0.29269
 F 1.54565 1.80287 0.11393
 H -0.98033 -1.38250 -0.30375
 H 0.83740 -1.44268 -0.43345
 H -1.29092 -0.62651 1.31197
 H 1.40464 -0.71483 1.12941
 H -2.53450 -0.41305 -0.02414
 H 2.48531 -0.57500 -0.34022
13
bifur_IRC_Distances_MW_output/new_data/bifur_traj2_Distances point 70
C -0.75029 0.78229 -0.20384
 C 0.76311 0.73349 -0.29927
 C -0.06003 1.02540 -1.50578
 C -1.41942 -0.49752 0.22502
 C 1.40092 -0.58928 0.03970
 F -1.40455 1.89610 0.29187
 F 1.54865 1.80155 0.11274
 H -0.98375 -1.38133 -0.30289
 H 0.84104 -1.44171 -0.43279
 H -1.29213 -0.62694 1.31047
 H 1.40552 -0.71533 1.12776
 H -2.53445 -0.41237 -0.02334
 H 2.48539 -0.57434 -0.33966
13
bifur_IRC_Distances_MW_output/new_data/bifur_traj2_Distances point 71
C -0.75316 0.78211 -0.20366
 C 0.76599 0.73314 -0.29933
 C -0.05983 1.02499 -1.50297
 C -1.42158 -0.49705 0.22509
 C 1.40309 -0.58893 0.03953
 F -1.40850 1.89470 0.29085
 F 1.55235 1.79991 0.11127
 H -0.98795 -1.37989 -0.30182
 H 0.84552 -1.44051 -0.43199
 H -1.29362 -0.62748 1.30862
 H 1.40661 -0.71594 1.12574
 H -2.53441 -0.41154 -0.02236
 H 2.48549 -0.57352 -0.33896
13
bifur_IRC_Distances_MW_output/new_data/bifur_traj2_Distances point 72
C -0.75644 0.78190 -0.20345
 C 0.76929 0.73274 -0.29940
 C -0.05960 1.02453 -1.49974
 C -1.42406 -0.49650 0.22517
 C 1.40557 -0.58853 0.03932
 F -1.41302 1.89308 0.28968
 F 1.55659 1.79802 0.10957
 H -0.99276 -1.37823 -0.30059
 H 0.85064 -1.43912 -0.43107
 H -1.29533 -0.62809 1.30650
 H 1.40786 -0.71664 1.12340
 H -2.53437 -0.41057 -0.02123
 H 2.48562 -0.57258 -0.33816
13
bifur_IRC_Distances_MW_output/new_data/bifur_traj2_Distances point 73
C -0.75982 0.78168 -0.20323
 C 0.77269 0.73233 -0.29947
 C -0.05936 1.02405 -1.49640
 C -1.42662 -0.49594 0.22525
 C 1.40814 -0.58812 0.03912
 F -1.41770 1.89141 0.28846
 F 1.56096 1.79607 0.10781
 H -0.99771 -1.37651 -0.29932
 H 0.85592 -1.43769 -0.43011
 H -1.29710 -0.62873 1.30429
 H 1.40916 -0.71737 1.12098
 H -2.53435 -0.40957 -0.02006
 H 2.48577 -0.57161 -0.33732
13
bifur_IRC_Distances_MW_output/new_data/bifur_traj2_Distances point 74
C -0.76311 0.78147 -0.20301
 C 0.77600 0.73193 -0.29954
 C -0.05913 1.02359 -1.49312
 C -1.42911 -0.49539 0.22532
 C 1.41065 -0.58771 0.03892
 F -1.42225 1.88977 0.28727
 F 1.56522 1.79416 0.10608
 H -1.00252 -1.37483 -0.29807
 H 0.86105 -1.43629 -0.42917
 H -1.29883 -0.62936 1.30213
 H 1.41044 -0.71809 1.11861
 H -2.53434 -0.40860 -0.01892
 H 2.48594 -0.57066 -0.33650
13
bifur_IRC_Distances_MW_output/new_data/bifur_traj2_Distances point 75
C -0.76628 0.78127 -0.20280
 C 0.77918 0.73154 -0.29961
 C -0.05891 1.02314 -1.48995
 C -1.43151 -0.49485 0.22540
 C 1.41306 -0.58732 0.03872
 F -1.42663 1.88819 0.28612
 F 1.56932 1.79232 0.10441
 H -1.00715 -1.37321 -0.29687
 H 0.86597 -1.43493 -0.42826
 H -1.30049 -0.62997 1.30004
 H 1.41166 -0.71878 1.11633
 H -2.53435 -0.40765 -0.01781
 H 2.48612 -0.56974 -0.33570
13
bifur_IRC_Distances_MW_output/new_data/bifur_traj2_Distances point 76
C -0.76933 0.78107 -0.20260
 C 0.78225 0.73116 -0.29968
 C -0.05869 1.02270 -1.48687
 C -1.43384 -0.49434 0.22547
 C 1.41539 -0.58694 0.03853
 F -1.43086 1.88666 0.28500
 F 1.57328 1.79053 0.10279
 H -1.01161 -1.37164 -0.29570
 H 0.87073 -1.43362 -0.42738
 H -1.30211 -0.63056 1.29801
 H 1.41286 -0.71945 1.11410
 H -2.53438 -0.40673 -0.01674
 H 2.48631 -0.56884 -0.33492
13
bifur_IRC_Distances_MW_output/new_data/bifur_traj2_Distances point 77
C -0.77230 0.78088 -0.20240
 C 0.78523 0.73079 -0.29975
 C -0.05848 1.02228 -1.48386
 C -1.43610 -0.49383 0.22554
 C 1.41766 -0.58657 0.03835
 F -1.43498 1.88516 0.28390
 F 1.57713 1.78878 0.10120
 H -1.01594 -1.37011 -0.29457
 H 0.87535 -1.43233 -0.42653
 H -1.30369 -0.63113 1.29602
 H 1.41402 -0.72011 1.11194
 H -2.53442 -0.40584 -0.01569
 H 2.48651 -0.56797 -0.33415
13
bifur_IRC_Distances_MW_output/new_data/bifur_traj2_Distances point 78
C -0.77230 0.78088 -0.20240
 C 0.78523 0.73080 -0.29975
 C -0.05848 1.02228 -1.48386
 C -1.43610 -0.49383 0.22554
 C 1.41766 -0.58657 0.03835
 F -1.43498 1.88516 0.28390
 F 1.57713 1.78878 0.10120
 H -1.01594 -1.37011 -0.29457
 H 0.87535 -1.43233 -0.42653
 H -1.30369 -0.63113 1.29602
 H 1.41402 -0.72011 1.11194
 H -2.53442 -0.40584 -0.01569
 H 2.48651 -0.56797 -0.33415
13
bifur_IRC_Distances_MW_output/new_data/bifur_traj2_Distances point 79
C -0.77770 0.78052 -0.20204
 C 0.79067 0.73012 -0.29988
 C -0.05811 1.02151 -1.47833
 C -1.44023 -0.49291 0.22566
 C 1.42181 -0.58589 0.03802
 F -1.44249 1.88241 0.28189
 F 1.58415 1.78558 0.09828
 H -1.02382 -1.36730 -0.29248
 H 0.88375 -1.42998 -0.42495
 H -1.30657 -0.63220 1.29238
 H 1.41616 -0.72132 1.10796
 H -2.53453 -0.40419 -0.01377
 H 2.48690 -0.56637 -0.33274
13
bifur_IRC_Distances_MW_output/new_data/bifur_traj2_Distances point 80
C -0.77983 0.78038 -0.20190
 C 0.79280 0.72986 -0.29993
 C -0.05796 1.02121 -1.47615
 C -1.44186 -0.49255 0.22571
 C 1.42344 -0.58562 0.03788
 F -1.44545 1.88133 0.28110
 F 1.58692 1.78432 0.09713
 H -1.02692 -1.36619 -0.29165
 H 0.88706 -1.42905 -0.42433
 H -1.30771 -0.63262 1.29093
 H 1.41700 -0.72180 1.10638
 H -2.53458 -0.40354 -0.01300
 H 2.48707 -0.56574 -0.33218
13
bifur_IRC_Distances_MW_output/new_data/bifur_traj2_Distances point 81
C -0.78151 0.78027 -0.20179
 C 0.79450 0.72965 -0.29997
 C -0.05784 1.02097 -1.47440
 C -1.44315 -0.49226 0.22575
 C 1.42474 -0.58541 0.03778
 F -1.44780 1.88046 0.28046
 F 1.58912 1.78331 0.09620
 H -1.02938 -1.36530 -0.29099
 H 0.88968 -1.42830 -0.42383
 H -1.30862 -0.63295 1.28978
 H 1.41768 -0.72218 1.10513
 H -2.53463 -0.40302 -0.01240
 H 2.48721 -0.56523 -0.33173
13
bifur_IRC_Distances_MW_output/new_data/bifur_traj2_Distances point 82
C -0.78290 0.78018 -0.20169
 C 0.79589 0.72948 -0.30000
 C -0.05774 1.02077 -1.47297
 C -1.44421 -0.49202 0.22578
 C 1.42581 -0.58523 0.03770
 F -1.44972 1.87975 0.27994
 F 1.59092 1.78248 0.09544
 H -1.03139 -1.36458 -0.29045
 H 0.89183 -1.42770 -0.42343
 H -1.30936 -0.63323 1.28884
 H 1.41823 -0.72250 1.10410
 H -2.53467 -0.40259 -0.01190
 H 2.48733 -0.56482 -0.33136
13
bifur_IRC_Distances_MW_output/new_data/bifur_traj2_Distances point 83
C -0.78408 0.78010 -0.20161
 C 0.79708 0.72933 -0.30003
 C -0.05766 1.02061 -1.47174
 C -1.44512 -0.49181 0.22581
 C 1.42672 -0.58508 0.03762
 F -1.45137 1.87914 0.27949
 F 1.59246 1.78177 0.09479
 H -1.03311 -1.36396 -0.28999
 H 0.89366 -1.42717 -0.42308
 H -1.31000 -0.63347 1.28803
 H 1.41870 -0.72277 1.10322
 H -2.53471 -0.40222 -0.01147
 H 2.48743 -0.56446 -0.33104
13
bifur_IRC_Distances_MW_output/new_data/bifur_traj2_Distances point 84
C -0.78508 0.78003 -0.20155
 C 0.79809 0.72920 -0.30005
 C -0.05759 1.02046 -1.47070
 C -1.44589 -0.49164 0.22583
 C 1.42750 -0.58496 0.03756
 F -1.45277 1.87862 0.27911
 F 1.59377 1.78117 0.09424
 H -1.03458 -1.36343 -0.28959
 H 0.89522 -1.42673 -0.42278
 H -1.31054 -0.63367 1.28734
 H 1.41911 -0.72300 1.10246
 H -2.53475 -0.40191 -0.01111
 H 2.48752 -0.56416 -0.33077
13
bifur_IRC_Distances_MW_output/new_data/bifur_traj2_Distances point 85
C -0.78584 0.77998 -0.20149
 C 0.79885 0.72911 -0.30007
 C -0.05754 1.02035 -1.46990
 C -1.44648 -0.49151 0.22585
 C 1.42809 -0.58486 0.03751
 F -1.45383 1.87823 0.27883
 F 1.59476 1.78071 0.09382
 H -1.03568 -1.36303 -0.28930
 H 0.89640 -1.42639 -0.42255
 H -1.31095 -0.63382 1.28681
 H 1.41941 -0.72317 1.10189
 H -2.53477 -0.40168 -0.01083
 H 2.48759 -0.56393 -0.33056
13
bifur_IRC_Distances_MW_output/new_data/bifur_traj2_Distances point 86
C -0.78626 0.77995 -0.20147
 C 0.79927 0.72906 -0.30008
 C -0.05751 1.02029 -1.46947
 C -1.44680 -0.49144 0.22586
 C 1.42841 -0.58480 0.03749
 F -1.45442 1.87801 0.27867
 F 1.59530 1.78046 0.09359
 H -1.03629 -1.36280 -0.28913
 H 0.89705 -1.42620 -0.42243
 H -1.31118 -0.63391 1.28652
 H 1.41958 -0.72327 1.10158
 H -2.53479 -0.40155 -0.01068
 H 2.48763 -0.56380 -0.33045
13
bifur_IRC_Distances_MW_output/new_data/bifur_traj2_Distances point 87
C -0.78632 0.77995 -0.20146
 C 0.79932 0.72905 -0.30008
 C -0.05750 1.02029 -1.46941
 C -1.44684 -0.49143 0.22586
 C 1.42845 -0.58480 0.03748
 F -1.45449 1.87798 0.27865
 F 1.59537 1.78043 0.09356
 H -1.03637 -1.36278 -0.28911
 H 0.89714 -1.42618 -0.42241
 H -1.31121 -0.63392 1.28649
 H 1.41960 -0.72328 1.10154
 H -2.53479 -0.40153 -0.01066
 H 2.48763 -0.56379 -0.33044
13
bifur_IRC_Distances_MW_output/new_data/bifur_traj2_Distances point 88
C -0.78609 0.77997 -0.20148
 C 0.79910 0.72908 -0.30008
 C -0.05752 1.02032 -1.46964
 C -1.44667 -0.49147 0.22585
 C 1.42828 -0.58483 0.03750
 F -1.45418 1.87810 0.27873
 F 1.59508 1.78056 0.09368
 H -1.03604 -1.36289 -0.28920
 H 0.89679 -1.42628 -0.42248
 H -1.31109 -0.63387 1.28664
 H 1.41951 -0.72323 1.10171
 H -2.53478 -0.40160 -0.01074
 H 2.48761 -0.56385 -0.33050
13
bifur_IRC_Distances_MW_output/new_data/bifur_traj2_Distances point 89
C -0.78609 0.77997 -0.20148
 C 0.79910 0.72908 -0.30008
 C -0.05752 1.02032 -1.46964
 C -1.44667 -0.49147 0.22585
 C 1.42828 -0.58483 0.03750
 F -1.45418 1.87810 0.27873
 F 1.59508 1.78056 0.09368
 H -1.03604 -1.36289 -0.28920
 H 0.89679 -1.42628 -0.42248
 H -1.31109 -0.63387 1.28664
 H 1.41951 -0.72323 1.10171
 H -2.53478 -0.40160 -0.01074
 H 2.48761 -0.56385 -0.33050
13
bifur_IRC_Distances_MW_output/new_data/bifur_traj2_Distances point 90
C -0.78522 0.78002 -0.20154
 C 0.79822 0.72919 -0.30006
 C -0.05758 1.02044 -1.47055
 C -1.44600 -0.49162 0.22583
 C 1.42761 -0.58494 0.03755
 F -1.45296 1.87855 0.27906
 F 1.59395 1.78109 0.09416
 H -1.03478 -1.36335 -0.28954
 H 0.89544 -1.42667 -0.42274
 H -1.31062 -0.63370 1.28724
 H 1.41916 -0.72303 1.10236
 H -2.53475 -0.40187 -0.01106
 H 2.48753 -0.56412 -0.33073
13
bifur_IRC_Distances_MW_output/new_data/bifur_traj2_Distances point 91
C -0.78458 0.78007 -0.20158
 C 0.79758 0.72927 -0.30004
 C -0.05762 1.02053 -1.47122
 C -1.44551 -0.49173 0.22582
 C 1.42711 -0.58502 0.03759
 F -1.45207 1.87888 0.27931
 F 1.59311 1.78147 0.09452
 H -1.03384 -1.36369 -0.28979
 H 0.89444 -1.42695 -0.42293
 H -1.31027 -0.63357 1.28768
 H 1.41890 -0.72288 1.10284
 H -2.53473 -0.40207 -0.01129
 H 2.48747 -0.56431 -0.33091
13
bifur_IRC_Distances_MW_output/new_data/bifur_traj2_Distances point 92
C -0.78369 0.78013 -0.20164
 C 0.79669 0.72938 -0.30002
 C -0.05769 1.02066 -1.47214
 C -1.44482 -0.49188 0.22580
 C 1.42642 -0.58513 0.03765
 F -1.45083 1.87934 0.27964
 F 1.59195 1.78200 0.09501
 H -1.03255 -1.36416 -0.29014
 H 0.89306 -1.42734 -0.42319
 H -1.30979 -0.63339 1.28829
 H 1.41855 -0.72268 1.10351
 H -2.53470 -0.40234 -0.01161
 H 2.48740 -0.56458 -0.33114
13
bifur_IRC_Distances_MW_output/new_data/bifur_traj2_Distances point 93
C -0.78248 0.78021 -0.20172
 C 0.79547 0.72953 -0.29999
 C -0.05777 1.02083 -1.47340
 C -1.44389 -0.49209 0.22577
 C 1.42549 -0.58529 0.03772
 F -1.44915 1.87996 0.28010
 F 1.59038 1.78273 0.09567
 H -1.03079 -1.36480 -0.29061
 H 0.89118 -1.42788 -0.42355
 H -1.30914 -0.63315 1.28912
 H 1.41806 -0.72240 1.10441
 H -2.53466 -0.40272 -0.01205
 H 2.48729 -0.56494 -0.33147
13
bifur_IRC_Distances_MW_output/new_data/bifur_traj2_Distances point 94
C -0.78101 0.78030 -0.20182
 C 0.79399 0.72971 -0.29995
 C -0.05787 1.02104 -1.47493
 C -1.44276 -0.49234 0.22574
 C 1.42436 -0.58547 0.03781
 F -1.44709 1.88072 0.28065
 F 1.58846 1.78361 0.09648
 H -1.02864 -1.36557 -0.29119
 H 0.88889 -1.42853 -0.42398
 H -1.30835 -0.63285 1.29013
 H 1.41748 -0.72207 1.10550
 H -2.53461 -0.40317 -0.01258
 H 2.48717 -0.56538 -0.33186
13
bifur_IRC_Distances_MW_output/new_data/bifur_traj2_Distances point 95
C -0.77945 0.78041 -0.20193
 C 0.79242 0.72991 -0.29992
 C -0.05798 1.02127 -1.47654
 C -1.44157 -0.49261 0.22570
 C 1.42315 -0.58567 0.03791
 F -1.44492 1.88152 0.28124
 F 1.58643 1.78454 0.09733
 H -1.02637 -1.36639 -0.29180
 H 0.88647 -1.42921 -0.42444
 H -1.30751 -0.63254 1.29119
 H 1.41685 -0.72172 1.10666
 H -2.53457 -0.40365 -0.01314
 H 2.48704 -0.56585 -0.33228
13
bifur_IRC_Distances_MW_output/new_data/bifur_traj2_Distances point 96
C -0.77796 0.78050 -0.20203
 C 0.79093 0.73009 -0.29988
 C -0.05809 1.02148 -1.47807
 C -1.44043 -0.49287 0.22567
 C 1.42201 -0.58586 0.03800
 F -1.44285 1.88228 0.28180
 F 1.58449 1.78543 0.09814
 H -1.02420 -1.36717 -0.29238
 H 0.88415 -1.42987 -0.42488
 H -1.30671 -0.63225 1.29220
 H 1.41626 -0.72138 1.10777
 H -2.53453 -0.40411 -0.01367
 H 2.48692 -0.56629 -0.33267
13
bifur_IRC_Distances_MW_output/new_data/bifur_traj2_Distances point 97
C -0.77656 0.78060 -0.20212
 C 0.78952 0.73027 -0.29985
 C -0.05819 1.02168 -1.47951
 C -1.43935 -0.49311 0.22563
 C 1.42093 -0.58604 0.03809
 F -1.44090 1.88300 0.28232
 F 1.58267 1.78626 0.09890
 H -1.02216 -1.36790 -0.29292
 H 0.88198 -1.43048 -0.42529
 H -1.30596 -0.63197 1.29315
 H 1.41571 -0.72106 1.10880
 H -2.53450 -0.40454 -0.01417
 H 2.48682 -0.56671 -0.33304
13
bifur_IRC_Distances_MW_output/new_data/bifur_traj2_Distances point 98
C -0.77522 0.78068 -0.20221
 C 0.78817 0.73043 -0.29982
 C -0.05828 1.02187 -1.48088
 C -1.43833 -0.49334 0.22560
 C 1.41990 -0.58621 0.03817
 F -1.43904 1.88368 0.28282
 F 1.58093 1.78706 0.09963
 H -1.02020 -1.36859 -0.29344
 H 0.87989 -1.43106 -0.42568
 H -1.30524 -0.63171 1.29406
 H 1.41518 -0.72076 1.10979
 H -2.53447 -0.40495 -0.01465
 H 2.48672 -0.56711 -0.33339
13
bifur_IRC_Distances_MW_output/new_data/bifur_traj2_Distances point 99
C -0.77395 0.78077 -0.20229
 C 0.78690 0.73059 -0.29979
 C -0.05837 1.02205 -1.48217
 C -1.43736 -0.49355 0.22557
 C 1.41893 -0.58636 0.03825
 F -1.43728 1.88432 0.28329
 F 1.57928 1.78780 0.10031
 H -1.01835 -1.36925 -0.29393
 H 0.87792 -1.43161 -0.42605
 H -1.30457 -0.63146 1.29491
 H 1.41468 -0.72048 1.11072
 H -2.53445 -0.40533 -0.01510
 H 2.48662 -0.56748 -0.33372
13
bifur_IRC_Distances_MW_output/new_data/bifur_traj2_Distances point 100
C -0.77395 0.78077 -0.20229
 C 0.78690 0.73059 -0.29979
 C -0.05837 1.02205 -1.48217
 C -1.43736 -0.49355 0.22557
 C 1.41893 -0.58636 0.03825
 F -1.43728 1.88432 0.28329
 F 1.57928 1.78781 0.10031
 H -1.01835 -1.36925 -0.29393
 H 0.87792 -1.43161 -0.42605
 H -1.30457 -0.63146 1.29491
 H 1.41468 -0.72048 1.11072
 H -2.53445 -0.40533 -0.01510
 H 2.48662 -0.56748 -0.33372
13
bifur_IRC_Distances_MW_output/new_data/bifur_traj2_Distances point 101
C -0.77209 0.78089 -0.20242
 C 0.78502 0.73082 -0.29975
 C -0.05850 1.02231 -1.48407
 C -1.43594 -0.49387 0.22553
 C 1.41750 -0.58660 0.03836
 F -1.43469 1.88527 0.28398
 F 1.57685 1.78891 0.10131
 H -1.01563 -1.37022 -0.29465
 H 0.87502 -1.43243 -0.42659
 H -1.30357 -0.63109 1.29616
 H 1.41394 -0.72006 1.11209
 H -2.53442 -0.40590 -0.01576
 H 2.48649 -0.56803 -0.33421
13
bifur_IRC_Distances_MW_output/new_data/bifur_traj2_Distances point 102
C -0.77188 0.78090 -0.20243
 C 0.78482 0.73085 -0.29974
 C -0.05851 1.02234 -1.48428
 C -1.43578 -0.49390 0.22553
 C 1.41735 -0.58662 0.03838
 F -1.43441 1.88537 0.28406
 F 1.57659 1.78903 0.10142
 H -1.01534 -1.37032 -0.29472
 H 0.87471 -1.43251 -0.42665
 H -1.30347 -0.63105 1.29630
 H 1.41386 -0.72002 1.11224
 H -2.53441 -0.40596 -0.01584
 H 2.48648 -0.56809 -0.33426
13
bifur_IRC_Distances_MW_output/new_data/bifur_traj2_Distances point 103
C -0.77228 0.78088 -0.20241
 C 0.78522 0.73080 -0.29975
 C -0.05849 1.02229 -1.48388
 C -1.43609 -0.49384 0.22554
 C 1.41765 -0.58657 0.03835
 F -1.43496 1.88517 0.28391
 F 1.57711 1.78879 0.10121
 H -1.01592 -1.37012 -0.29457
 H 0.87532 -1.43234 -0.42653
 H -1.30368 -0.63113 1.29603
 H 1.41402 -0.72011 1.11195
 H -2.53442 -0.40584 -0.01570
 H 2.48651 -0.56798 -0.33416
13
bifur_IRC_Distances_MW_output/new_data/bifur_traj2_Distances point 104
C -0.77313 0.78082 -0.20235
 C 0.78607 0.73069 -0.29977
 C -0.05843 1.02217 -1.48302
 C -1.43673 -0.49369 0.22556
 C 1.41830 -0.58647 0.03830
 F -1.43613 1.88474 0.28360
 F 1.57821 1.78829 0.10076
 H -1.01715 -1.36968 -0.29425
 H 0.87664 -1.43197 -0.42629
 H -1.30413 -0.63130 1.29547
 H 1.41435 -0.72029 1.11133
 H -2.53443 -0.40558 -0.01540
 H 2.48656 -0.56773 -0.33394
13
bifur_IRC_Distances_MW_output/new_data/bifur_traj2_Distances point 105
C -0.77423 0.78075 -0.20228
 C 0.78718 0.73056 -0.29979
 C -0.05835 1.02201 -1.48189
 C -1.43758 -0.49350 0.22558
 C 1.41915 -0.58633 0.03823
 F -1.43767 1.88418 0.28319
 F 1.57964 1.78764 0.10016
 H -1.01876 -1.36911 -0.29382
 H 0.87836 -1.43149 -0.42596
 H -1.30472 -0.63151 1.29472
 H 1.41479 -0.72054 1.11052
 H -2.53445 -0.40525 -0.01500
 H 2.48664 -0.56740 -0.33365
13
bifur_IRC_Distances_MW_output/new_data/bifur_traj2_Distances point 106
C -0.77544 0.78067 -0.20219
 C 0.78840 0.73041 -0.29982
 C -0.05826 1.02184 -1.48065
 C -1.43850 -0.49330 0.22561
 C 1.42007 -0.58618 0.03816
 F -1.43935 1.88357 0.28274
 F 1.58121 1.78692 0.09951
 H -1.02053 -1.36848 -0.29335
 H 0.88024 -1.43097 -0.42561
 H -1.30536 -0.63175 1.29391
 H 1.41526 -0.72081 1.10963
 H -2.53448 -0.40488 -0.01457
 H 2.48673 -0.56704 -0.33333
13
bifur_IRC_Distances_MW_output/new_data/bifur_traj2_Distances point 107
C -0.77664 0.78059 -0.20211
 C 0.78960 0.73026 -0.29985
 C -0.05818 1.02167 -1.47943
 C -1.43941 -0.49309 0.22564
 C 1.42099 -0.58603 0.03808
 F -1.44101 1.88296 0.28229
 F 1.58277 1.78621 0.09886
 H -1.02227 -1.36785 -0.29289
 H 0.88210 -1.43044 -0.42526
 H -1.30600 -0.63199 1.29310
 H 1.41574 -0.72108 1.10874
 H -2.53450 -0.40451 -0.01415
 H 2.48682 -0.56669 -0.33302
13
bifur_IRC_Distances_MW_output/new_data/bifur_traj2_Distances point 108
C -0.77778 0.78052 -0.20204
 C 0.79074 0.73012 -0.29988
 C -0.05810 1.02150 -1.47826
 C -1.44029 -0.49290 0.22566
 C 1.42187 -0.58588 0.03801
 F -1.44259 1.88238 0.28187
 F 1.58425 1.78554 0.09824
 H -1.02393 -1.36726 -0.29245
 H 0.88387 -1.42995 -0.42493
 H -1.30661 -0.63221 1.29233
 H 1.41619 -0.72134 1.10790
 H -2.53453 -0.40417 -0.01374
 H 2.48691 -0.56635 -0.33272
13
bifur_IRC_Distances_MW_output/new_data/bifur_traj2_Distances point 109
C -0.77885 0.78045 -0.20197
 C 0.79182 0.72998 -0.29990
 C -0.05803 1.02135 -1.47716
 C -1.44111 -0.49272 0.22569
 C 1.42269 -0.58575 0.03795
 F -1.44408 1.88183 0.28147
 F 1.58564 1.78490 0.09766
 H -1.02549 -1.36670 -0.29203
 H 0.88553 -1.42948 -0.42462
 H -1.30718 -0.63242 1.29160
 H 1.41661 -0.72158 1.10711
 H -2.53456 -0.40384 -0.01336
 H 2.48699 -0.56603 -0.33244
13
bifur_IRC_Distances_MW_output/new_data/bifur_traj2_Distances point 110
C -0.77976 0.78039 -0.20191
 C 0.79273 0.72987 -0.29992
 C -0.05796 1.02122 -1.47622
 C -1.44180 -0.49256 0.22571
 C 1.42339 -0.58563 0.03789
 F -1.44535 1.88136 0.28112
 F 1.58683 1.78436 0.09716
 H -1.02682 -1.36622 -0.29168
 H 0.88695 -1.42908 -0.42435
 H -1.30767 -0.63260 1.29098
 H 1.41698 -0.72179 1.10643
 H -2.53458 -0.40356 -0.01303
 H 2.48707 -0.56576 -0.33220
13
bifur_IRC_Distances_MW_output/new_data/bifur_traj2_Distances point 111
C -0.77976 0.78039 -0.20191
 C 0.79273 0.72987 -0.29992
 C -0.05796 1.02122 -1.47622
 C -1.44180 -0.49256 0.22571
 C 1.42339 -0.58563 0.03789
 F -1.44535 1.88136 0.28112
 F 1.58683 1.78436 0.09716
 H -1.02682 -1.36622 -0.29168
 H 0.88695 -1.42908 -0.42435
 H -1.30767 -0.63260 1.29098
 H 1.41698 -0.72179 1.10643
 H -2.53458 -0.40356 -0.01303
 H 2.48707 -0.56576 -0.33220
13
bifur_IRC_Distances_MW_output/new_data/bifur_traj2_Distances point 112
C -0.78123 0.78029 -0.20181
 C 0.79422 0.72968 -0.29996
 C -0.05786 1.02101 -1.47469
 C -1.44293 -0.49231 0.22574
 C 1.42453 -0.58545 0.03780
 F -1.44740 1.88061 0.28057
 F 1.58875 1.78348 0.09636
 H -1.02897 -1.36545 -0.29110
 H 0.88924 -1.42843 -0.42392
 H -1.30847 -0.63290 1.28997
 H 1.41756 -0.72212 1.10534
 H -2.53462 -0.40310 -0.01250
 H 2.48719 -0.56531 -0.33180
13
bifur_IRC_Distances_MW_output/new_data/bifur_traj2_Distances point 113
C -0.78202 0.78024 -0.20175
 C 0.79501 0.72959 -0.29998
 C -0.05780 1.02090 -1.47388
 C -1.44354 -0.49217 0.22576
 C 1.42513 -0.58535 0.03775
 F -1.44850 1.88020 0.28027
 F 1.58977 1.78301 0.09593
 H -1.03011 -1.36504 -0.29079
 H 0.89046 -1.42808 -0.42368
 H -1.30889 -0.63305 1.28944
 H 1.41788 -0.72230 1.10475
 H -2.53464 -0.40286 -0.01222
 H 2.48725 -0.56508 -0.33159
13
bifur_IRC_Distances_MW_output/new_data/bifur_traj2_Distances point 114
C -0.78299 0.78017 -0.20169
 C 0.79599 0.72946 -0.30000
 C -0.05774 1.02076 -1.47287
 C -1.44429 -0.49200 0.22578
 C 1.42589 -0.58522 0.03769
 F -1.44986 1.87970 0.27991
 F 1.59104 1.78242 0.09539
 H -1.03153 -1.36453 -0.29041
 H 0.89198 -1.42765 -0.42340
 H -1.30941 -0.63325 1.28877
 H 1.41827 -0.72252 1.10403
 H -2.53468 -0.40256 -0.01186
 H 2.48734 -0.56479 -0.33133
13
bifur_IRC_Distances_MW_output/new_data/bifur_traj2_Distances point 115
C -0.78428 0.78009 -0.20160
 C 0.79727 0.72930 -0.30003
 C -0.05765 1.02058 -1.47154
 C -1.44527 -0.49178 0.22581
 C 1.42688 -0.58506 0.03761
 F -1.45165 1.87904 0.27942
 F 1.59271 1.78165 0.09468
 H -1.03340 -1.36385 -0.28991
 H 0.89397 -1.42709 -0.42302
 H -1.31011 -0.63351 1.28789
 H 1.41878 -0.72281 1.10307
 H -2.53472 -0.40216 -0.01140
 H 2.48745 -0.56440 -0.33099
13
bifur_IRC_Distances_MW_output/new_data/bifur_traj2_Distances point 116
C -0.78584 0.77998 -0.20149
 C 0.79885 0.72911 -0.30007
 C -0.05754 1.02035 -1.46990
 C -1.44648 -0.49151 0.22585
 C 1.42809 -0.58486 0.03751
 F -1.45383 1.87823 0.27883
 F 1.59476 1.78071 0.09382
 H -1.03568 -1.36303 -0.28930
 H 0.89640 -1.42639 -0.42255
 H -1.31095 -0.63382 1.28681
 H 1.41941 -0.72317 1.10190
 H -2.53477 -0.40168 -0.01083
 H 2.48759 -0.56393 -0.33056
13
bifur_IRC_Distances_MW_output/new_data/bifur_traj2_Distances point 117
C -0.78744 0.77988 -0.20139
 C 0.80045 0.72891 -0.30011
 C -0.05743 1.02013 -1.46824
 C -1.44770 -0.49123 0.22589
 C 1.42932 -0.58465 0.03741
 F -1.45605 1.87740 0.27822
 F 1.59684 1.77975 0.09294
 H -1.03800 -1.36218 -0.28867
 H 0.89888 -1.42568 -0.42208
 H -1.31182 -0.63415 1.28571
 H 1.42005 -0.72354 1.10070
 H -2.53483 -0.40118 -0.01025
 H 2.48773 -0.56345 -0.33013
13
bifur_IRC_Distances_MW_output/new_data/bifur_traj2_Distances point 118
C -0.78885 0.77978 -0.20129
 C 0.80188 0.72873 -0.30015
 C -0.05733 1.01992 -1.46675
 C -1.44880 -0.49099 0.22592
 C 1.43042 -0.58447 0.03733
 F -1.45803 1.87667 0.27768
 F 1.59869 1.77889 0.09215
 H -1.04006 -1.36143 -0.28811
 H 0.90108 -1.42505 -0.42166
 H -1.31258 -0.63443 1.28473
 H 1.42063 -0.72387 1.09963
 H -2.53489 -0.40074 -0.00974
 H 2.48787 -0.56302 -0.32974
13
bifur_IRC_Distances_MW_output/new_data/bifur_traj2_Distances point 119
C -0.79000 0.77970 -0.20121
 C 0.80303 0.72859 -0.30017
 C -0.05725 1.01976 -1.46555
 C -1.44968 -0.49079 0.22594
 C 1.43130 -0.58433 0.03726
 F -1.45963 1.87607 0.27724
 F 1.60018 1.77820 0.09151
 H -1.04173 -1.36082 -0.28766
 H 0.90285 -1.42454 -0.42132
 H -1.31321 -0.63467 1.28394
 H 1.42109 -0.72413 1.09877
 H -2.53494 -0.40038 -0.00932
 H 2.48798 -0.56267 -0.32943
13
bifur_IRC_Distances_MW_output/new_data/bifur_traj2_Distances point 120
C -0.79082 0.77965 -0.20115
 C 0.80385 0.72848 -0.30019
 C -0.05719 1.01964 -1.46469
 C -1.45031 -0.49065 0.22596
 C 1.43194 -0.58422 0.03721
 F -1.46077 1.87565 0.27693
 F 1.60125 1.77771 0.09105
 H -1.04292 -1.36039 -0.28733
 H 0.90412 -1.42418 -0.42107
 H -1.31365 -0.63483 1.28337
 H 1.42142 -0.72432 1.09815
 H -2.53497 -0.40012 -0.00902
 H 2.48806 -0.56242 -0.32921
13
bifur_IRC_Distances_MW_output/new_data/bifur_traj2_Distances point 121
C -0.79129 0.77962 -0.20112
 C 0.80433 0.72842 -0.30021
 C -0.05716 1.01958 -1.46418
 C -1.45068 -0.49056 0.22597
 C 1.43231 -0.58416 0.03718
 F -1.46144 1.87540 0.27674
 F 1.60187 1.77742 0.09079
 H -1.04361 -1.36014 -0.28714
 H 0.90486 -1.42396 -0.42093
 H -1.31391 -0.63493 1.28304
 H 1.42161 -0.72443 1.09779
 H -2.53499 -0.39997 -0.00885
 H 2.48811 -0.56227 -0.32907
13
bifur_IRC_Distances_MW_output/new_data/bifur_traj2_Distances point 122
C -0.79129 0.77962 -0.20112
 C 0.80433 0.72842 -0.30021
 C -0.05716 1.01958 -1.46418
 C -1.45068 -0.49056 0.22597
 C 1.43231 -0.58416 0.03718
 F -1.46144 1.87540 0.27674
 F 1.60187 1.77742 0.09079
 H -1.04361 -1.36014 -0.28714
 H 0.90486 -1.42396 -0.42093
 H -1.31391 -0.63493 1.28304
 H 1.42161 -0.72443 1.09779
 H -2.53499 -0.39997 -0.00885
 H 2.48811 -0.56227 -0.32907
13
bifur_IRC_Distances_MW_output/new_data/bifur_traj2_Distances point 123
C -0.79131 0.77962 -0.20112
 C 0.80434 0.72842 -0.30021
 C -0.05716 1.01957 -1.46417
 C -1.45069 -0.49056 0.22597
 C 1.43232 -0.58416 0.03717
 F -1.46146 1.87539 0.27674
 F 1.60189 1.77741 0.09078
 H -1.04363 -1.36013 -0.28714
 H 0.90488 -1.42396 -0.42093
 H -1.31392 -0.63493 1.28303
 H 1.42162 -0.72443 1.09778
 H -2.53499 -0.39997 -0.00884
 H 2.48811 -0.56227 -0.32907
13
bifur_IRC_Distances_MW_output/new_data/bifur_traj2_Distances point 124
C -0.79097 0.77964 -0.20114
 C 0.80400 0.72846 -0.30020
 C -0.05718 1.01962 -1.46452
 C -1.45043 -0.49062 0.22597
 C 1.43206 -0.58420 0.03720
 F -1.46099 1.87557 0.27687
 F 1.60145 1.77761 0.09097
 H -1.04314 -1.36031 -0.28727
 H 0.90436 -1.42411 -0.42103
 H -1.31373 -0.63486 1.28326
 H 1.42148 -0.72436 1.09803
 H -2.53498 -0.40007 -0.00896
 H 2.48807 -0.56237 -0.32916
13
bifur_IRC_Distances_MW_output/new_data/bifur_traj2_Distances point 125
C -0.79055 0.77967 -0.20117
 C 0.80358 0.72852 -0.30019
 C -0.05721 1.01968 -1.46497
 C -1.45010 -0.49069 0.22596
 C 1.43173 -0.58426 0.03722
 F -1.46040 1.87579 0.27703
 F 1.60090 1.77787 0.09120
 H -1.04253 -1.36053 -0.28744
 H 0.90370 -1.42430 -0.42115
 H -1.31350 -0.63478 1.28356
 H 1.42131 -0.72426 1.09835
 H -2.53496 -0.40021 -0.00912
 H 2.48803 -0.56250 -0.32928
13
bifur_IRC_Distances_MW_output/new_data/bifur_traj2_Distances point 126
C -0.79005 0.77970 -0.20121
 C 0.80308 0.72858 -0.30018
 C -0.05724 1.01975 -1.46549
 C -1.44972 -0.49078 0.22595
 C 1.43135 -0.58432 0.03725
 F -1.45971 1.87604 0.27722
 F 1.60025 1.77817 0.09148
 H -1.04181 -1.36080 -0.28763
 H 0.90294 -1.42452 -0.42130
 H -1.31324 -0.63468 1.28390
 H 1.42111 -0.72414 1.09873
 H -2.53494 -0.40036 -0.00930
 H 2.48798 -0.56265 -0.32942
13
bifur_IRC_Distances_MW_output/new_data/bifur_traj2_Distances point 127
C -0.78948 0.77974 -0.20125
 C 0.80251 0.72865 -0.30016
 C -0.05728 1.01983 -1.46609
 C -1.44928 -0.49088 0.22593
 C 1.43090 -0.58439 0.03729
 F -1.45891 1.87634 0.27744
 F 1.59951 1.77851 0.09180
 H -1.04098 -1.36110 -0.28786
 H 0.90205 -1.42477 -0.42147
 H -1.31293 -0.63456 1.28429
 H 1.42088 -0.72401 1.09916
 H -2.53492 -0.40054 -0.00951
 H 2.48793 -0.56283 -0.32957
13
bifur_IRC_Distances_MW_output/new_data/bifur_traj2_Distances point 128
C -0.78886 0.77978 -0.20129
 C 0.80188 0.72873 -0.30015
 C -0.05733 1.01992 -1.46674
 C -1.44880 -0.49099 0.22592
 C 1.43042 -0.58447 0.03733
 F -1.45804 1.87666 0.27768
 F 1.59870 1.77889 0.09214
 H -1.04008 -1.36143 -0.28811
 H 0.90109 -1.42505 -0.42166
 H -1.31259 -0.63443 1.28473
 H 1.42063 -0.72387 1.09963
 H -2.53489 -0.40073 -0.00974
 H 2.48787 -0.56301 -0.32974
13
bifur_IRC_Distances_MW_output/new_data/bifur_traj2_Distances point 129
C -0.78829 0.77982 -0.20133
 C 0.80131 0.72880 -0.30013
 C -0.05737 1.02000 -1.46734
 C -1.44836 -0.49109 0.22590
 C 1.42998 -0.58454 0.03736
 F -1.45725 1.87696 0.27789
 F 1.59796 1.77923 0.09246
 H -1.03925 -1.36173 -0.28833
 H 0.90021 -1.42530 -0.42182
 H -1.31228 -0.63432 1.28512
 H 1.42040 -0.72374 1.10005
 H -2.53487 -0.40091 -0.00994
 H 2.48782 -0.56319 -0.32990
13
bifur_IRC_Distances_MW_output/new_data/bifur_traj2_Distances point 130
C -0.78800 0.77984 -0.20135
 C 0.80102 0.72884 -0.30012
 C -0.05739 1.02005 -1.46764
 C -1.44814 -0.49114 0.22590
 C 1.42976 -0.58458 0.03738
 F -1.45685 1.87711 0.27800
 F 1.59758 1.77941 0.09262
 H -1.03883 -1.36188 -0.28844
 H 0.89976 -1.42543 -0.42191
 H -1.31212 -0.63426 1.28532
 H 1.42028 -0.72367 1.10027
 H -2.53485 -0.40100 -0.01005
 H 2.48779 -0.56327 -0.32998
13
bifur_IRC_Distances_MW_output/new_data/bifur_traj2_Distances point 131
C -0.78808 0.77983 -0.20134
 C 0.80110 0.72883 -0.30013
 C -0.05738 1.02003 -1.46756
 C -1.44820 -0.49112 0.22590
 C 1.42982 -0.58457 0.03737
 F -1.45696 1.87707 0.27797
 F 1.59768 1.77936 0.09258
 H -1.03894 -1.36184 -0.28841
 H 0.89988 -1.42540 -0.42189
 H -1.31217 -0.63428 1.28527
 H 1.42031 -0.72369 1.10021
 H -2.53486 -0.40098 -0.01002
 H 2.48780 -0.56325 -0.32996
13
bifur_IRC_Distances_MW_output/new_data/bifur_traj2_Distances point 132
C -0.78836 0.77981 -0.20132
 C 0.80138 0.72879 -0.30013
 C -0.05736 1.02000 -1.46727
 C -1.44842 -0.49107 0.22591
 C 1.43003 -0.58454 0.03736
 F -1.45734 1.87692 0.27787
 F 1.59804 1.77919 0.09242
 H -1.03935 -1.36169 -0.28830
 H 0.90031 -1.42527 -0.42180
 H -1.31232 -0.63433 1.28507
 H 1.42043 -0.72375 1.10000
 H -2.53487 -0.40089 -0.00992
 H 2.48782 -0.56317 -0.32988
13
bifur_IRC_Distances_MW_output/new_data/bifur_traj2_Distances point 133
C -0.78836 0.77981 -0.20132
 C 0.80138 0.72879 -0.30013
 C -0.05736 1.02000 -1.46727
 C -1.44842 -0.49107 0.22591
 C 1.43003 -0.58454 0.03736
 F -1.45734 1.87692 0.27787
 F 1.59804 1.77919 0.09242
 H -1.03935 -1.36169 -0.28830
 H 0.90031 -1.42527 -0.42181
 H -1.31232 -0.63433 1.28507
 H 1.42043 -0.72375 1.10000
 H -2.53487 -0.40089 -0.00992
 H 2.48782 -0.56317 -0.32988
13
bifur_IRC_Distances_MW_output/new_data/bifur_traj2_Distances point 134
C -0.78897 0.77977 -0.20128
 C 0.80199 0.72872 -0.30015
 C -0.05732 1.01991 -1.46663
 C -1.44888 -0.49097 0.22592
 C 1.43050 -0.58446 0.03732
 F -1.45819 1.87661 0.27764
 F 1.59883 1.77883 0.09209
 H -1.04023 -1.36137 -0.28806
 H 0.90125 -1.42500 -0.42162
 H -1.31265 -0.63446 1.28465
 H 1.42067 -0.72389 1.09955
 H -2.53489 -0.40070 -0.00970
 H 2.48788 -0.56298 -0.32971
13
bifur_IRC_Distances_MW_output/new_data/bifur_traj2_Distances point 135
C -0.78924 0.77975 -0.20126
 C 0.80226 0.72868 -0.30015
 C -0.05730 1.01987 -1.46635
 C -1.44909 -0.49092 0.22593
 C 1.43071 -0.58442 0.03730
 F -1.45857 1.87647 0.27753
 F 1.59919 1.77866 0.09193
 H -1.04062 -1.36123 -0.28796
 H 0.90167 -1.42488 -0.42154
 H -1.31279 -0.63451 1.28446
 H 1.42078 -0.72396 1.09934
 H -2.53491 -0.40062 -0.00960
 H 2.48791 -0.56290 -0.32964
13
bifur_IRC_Distances_MW_output/new_data/bifur_traj2_Distances point 136
C -0.78958 0.77973 -0.20124
 C 0.80260 0.72864 -0.30016
 C -0.05728 1.01982 -1.46599
 C -1.44935 -0.49086 0.22593
 C 1.43098 -0.58438 0.03728
 F -1.45904 1.87629 0.27740
 F 1.59963 1.77846 0.09175
 H -1.04112 -1.36105 -0.28782
 H 0.90220 -1.42473 -0.42144
 H -1.31298 -0.63458 1.28423
 H 1.42092 -0.72403 1.09909
 H -2.53492 -0.40051 -0.00947
 H 2.48794 -0.56280 -0.32955
13
bifur_IRC_Distances_MW_output/new_data/bifur_traj2_Distances point 137
C -0.79011 0.77970 -0.20120
 C 0.80313 0.72857 -0.30018
 C -0.05724 1.01975 -1.46544
 C -1.44976 -0.49077 0.22595
 C 1.43139 -0.58431 0.03725
 F -1.45978 1.87602 0.27720
 F 1.60032 1.77814 0.09145
 H -1.04188 -1.36077 -0.28761
 H 0.90302 -1.42449 -0.42128
 H -1.31326 -0.63469 1.28386
 H 1.42113 -0.72416 1.09869
 H -2.53494 -0.40035 -0.00928
 H 2.48799 -0.56264 -0.32940
13
bifur_IRC_Distances_MW_output/new_data/bifur_traj2_Distances point 138
C -0.79079 0.77965 -0.20116
 C 0.80382 0.72849 -0.30019
 C -0.05719 1.01965 -1.46471
 C -1.45029 -0.49065 0.22596
 C 1.43192 -0.58422 0.03721
 F -1.46074 1.87566 0.27694
 F 1.60122 1.77772 0.09107
 H -1.04288 -1.36040 -0.28734
 H 0.90408 -1.42419 -0.42108
 H -1.31364 -0.63483 1.28339
 H 1.42141 -0.72432 1.09817
 H -2.53497 -0.40013 -0.00903
 H 2.48806 -0.56243 -0.32921
13
bifur_IRC_Distances_MW_output/new_data/bifur_traj2_Distances point 139
C -0.79158 0.77960 -0.20110
 C 0.80461 0.72839 -0.30021
 C -0.05714 1.01954 -1.46388
 C -1.45090 -0.49051 0.22598
 C 1.43253 -0.58412 0.03716
 F -1.46184 1.87525 0.27663
 F 1.60224 1.77724 0.09063
 H -1.04403 -1.35998 -0.28703
 H 0.90530 -1.42383 -0.42084
 H -1.31407 -0.63499 1.28284
 H 1.42173 -0.72450 1.09757
 H -2.53501 -0.39988 -0.00874
 H 2.48814 -0.56219 -0.32900
13
bifur_IRC_Distances_MW_output/new_data/bifur_traj2_Distances point 140
C -0.79250 0.77954 -0.20104
 C 0.80554 0.72827 -0.30024
 C -0.05707 1.01940 -1.46291
 C -1.45161 -0.49035 0.22600
 C 1.43325 -0.58400 0.03710
 F -1.46313 1.87476 0.27628
 F 1.60345 1.77668 0.09011
 H -1.04537 -1.35949 -0.28666
 H 0.90674 -1.42342 -0.42057
 H -1.31457 -0.63518 1.28219
 H 1.42210 -0.72471 1.09687
 H -2.53505 -0.39959 -0.00840
 H 2.48823 -0.56191 -0.32874
13
bifur_IRC_Distances_MW_output/new_data/bifur_traj2_Distances point 141
C -0.79365 0.77946 -0.20096
 C 0.80669 0.72813 -0.30027
 C -0.05699 1.01924 -1.46170
 C -1.45250 -0.49015 0.22603
 C 1.43413 -0.58386 0.03703
 F -1.46473 1.87417 0.27584
 F 1.60495 1.77599 0.08947
 H -1.04703 -1.35888 -0.28621
 H 0.90851 -1.42291 -0.42022
 H -1.31519 -0.63541 1.28139
 H 1.42257 -0.72498 1.09600
 H -2.53510 -0.39923 -0.00798
 H 2.48835 -0.56156 -0.32842
13
bifur_IRC_Distances_MW_output/new_data/bifur_traj2_Distances point 142
C -0.79512 0.77936 -0.20086
 C 0.80817 0.72794 -0.30030
 C -0.05689 1.01903 -1.46013
 C -1.45363 -0.48989 0.22606
 C 1.43528 -0.58366 0.03694
 F -1.46679 1.87339 0.27527
 F 1.60687 1.77509 0.08864
 H -1.04917 -1.35809 -0.28562
 H 0.91079 -1.42224 -0.41978
 H -1.31600 -0.63572 1.28036
 H 1.42317 -0.72532 1.09488
 H -2.53518 -0.39877 -0.00744
 H 2.48850 -0.56110 -0.32801
13
bifur_IRC_Distances_MW_output/new_data/bifur_traj2_Distances point 143
C -0.79702 0.77923 -0.20073
 C 0.81008 0.72770 -0.30035
 C -0.05676 1.01876 -1.45811
 C -1.45510 -0.48956 0.22610
 C 1.43676 -0.58342 0.03682
 F -1.46945 1.87239 0.27453
 F 1.60936 1.77393 0.08756
 H -1.05193 -1.35708 -0.28486
 H 0.91373 -1.42139 -0.41921
 H -1.31704 -0.63611 1.27903
 H 1.42394 -0.72577 1.09344
 H -2.53528 -0.39817 -0.00674
 H 2.48870 -0.56052 -0.32748
13
bifur_IRC_Distances_MW_output/new_data/bifur_traj2_Distances point 144
C -0.79702 0.77923 -0.20073
 C 0.81008 0.72770 -0.30035
 C -0.05676 1.01876 -1.45811
 C -1.45510 -0.48956 0.22610
 C 1.43676 -0.58342 0.03682
 F -1.46945 1.87239 0.27453
 F 1.60936 1.77393 0.08756
 H -1.05193 -1.35708 -0.28486
 H 0.91373 -1.42139 -0.41921
 H -1.31704 -0.63611 1.27903
 H 1.42394 -0.72577 1.09344
 H -2.53528 -0.39817 -0.00674
 H 2.48870 -0.56052 -0.32748
13
bifur_IRC_Distances_MW_output/new_data/bifur_traj2_Distances point 145
C -0.80143 0.77893 -0.20042
 C 0.81451 0.72714 -0.30047
 C -0.05645 1.01813 -1.45338
 C -1.45853 -0.48878 0.22620
 C 1.44020 -0.58284 0.03655
 F -1.47564 1.87006 0.27281
 F 1.61514 1.77122 0.08504
 H -1.05834 -1.35470 -0.28309
 H 0.92057 -1.41939 -0.41787
 H -1.31946 -0.63703 1.27590
 H 1.42576 -0.72681 1.09005
 H -2.53553 -0.39676 -0.00510
 H 2.48920 -0.55916 -0.32623
13
bifur_IRC_Distances_MW_output/new_data/bifur_traj2_Distances point 146
C -0.80337 0.77880 -0.20029
 C 0.81646 0.72689 -0.30052
 C -0.05632 1.01785 -1.45129
 C -1.46004 -0.48844 0.22625
 C 1.44171 -0.58259 0.03643
 F -1.47836 1.86903 0.27205
 F 1.61768 1.77002 0.08393
 H -1.06115 -1.35365 -0.28231
 H 0.92357 -1.41850 -0.41728
 H -1.32053 -0.63743 1.27452
 H 1.42656 -0.72728 1.08855
 H -2.53565 -0.39614 -0.00437
 H 2.48943 -0.55855 -0.32568
13
bifur_IRC_Distances_MW_output/new_data/bifur_traj2_Distances point 147
C -0.80492 0.77869 -0.20018
 C 0.81801 0.72669 -0.30056
 C -0.05621 1.01763 -1.44962
 C -1.46124 -0.48817 0.22628
 C 1.44292 -0.58238 0.03633
 F -1.48053 1.86820 0.27144
 F 1.61971 1.76906 0.08304
 H -1.06340 -1.35281 -0.28168
 H 0.92597 -1.41779 -0.41680
 H -1.32138 -0.63776 1.27342
 H 1.42720 -0.72765 1.08736
 H -2.53575 -0.39564 -0.00379
 H 2.48961 -0.55807 -0.32523
13
bifur_IRC_Distances_MW_output/new_data/bifur_traj2_Distances point 148
C -0.80601 0.77862 -0.20010
 C 0.81911 0.72655 -0.30059
 C -0.05613 1.01747 -1.44844
 C -1.46209 -0.48797 0.22631
 C 1.44378 -0.58224 0.03626
 F -1.48206 1.86762 0.27101
 F 1.62114 1.76838 0.08241
 H -1.06498 -1.35222 -0.28124
 H 0.92766 -1.41729 -0.41647
 H -1.32199 -0.63799 1.27263
 H 1.42765 -0.72791 1.08651
 H -2.53582 -0.39529 -0.00338
 H 2.48975 -0.55773 -0.32492
13
bifur_IRC_Distances_MW_output/new_data/bifur_traj2_Distances point 149
C -0.80663 0.77857 -0.20006
 C 0.81973 0.72647 -0.30060
 C -0.05609 1.01738 -1.44777
 C -1.46257 -0.48786 0.22632
 C 1.44426 -0.58216 0.03623
 F -1.48293 1.86729 0.27077
 F 1.62195 1.76800 0.08205
 H -1.06587 -1.35189 -0.28099
 H 0.92861 -1.41701 -0.41628
 H -1.32233 -0.63812 1.27219
 H 1.42790 -0.72806 1.08603
 H -2.53586 -0.39509 -0.00315
 H 2.48982 -0.55754 -0.32474
13
bifur_IRC_Distances_MW_output/new_data/bifur_traj2_Distances point 150
C -0.80673 0.77857 -0.20005
 C 0.81983 0.72646 -0.30061
 C -0.05608 1.01737 -1.44766
 C -1.46265 -0.48784 0.22632
 C 1.44434 -0.58215 0.03622
 F -1.48307 1.86724 0.27073
 F 1.62208 1.76794 0.08199
 H -1.06602 -1.35183 -0.28095
 H 0.92877 -1.41697 -0.41625
 H -1.32238 -0.63814 1.27212
 H 1.42795 -0.72808 1.08595
 H -2.53587 -0.39506 -0.00311
 H 2.48983 -0.55751 -0.32471
13
bifur_IRC_Distances_MW_output/new_data/bifur_traj2_Distances point 151
C -0.80604 0.77861 -0.20010
 C 0.81914 0.72655 -0.30059
 C -0.05613 1.01746 -1.44840
 C -1.46212 -0.48797 0.22631
 C 1.44380 -0.58224 0.03626
 F -1.48211 1.86760 0.27100
 F 1.62118 1.76836 0.08239
 H -1.06503 -1.35220 -0.28123
 H 0.92771 -1.41728 -0.41646
 H -1.32201 -0.63800 1.27261
 H 1.42766 -0.72792 1.08648
 H -2.53582 -0.39528 -0.00337
 H 2.48975 -0.55772 -0.32491
13
bifur_IRC_Distances_MW_output/new_data/bifur_traj2_Distances point 152
C -0.80456 0.77872 -0.20020
 C 0.81765 0.72674 -0.30055
 C -0.05623 1.01768 -1.45001
 C -1.46096 -0.48823 0.22627
 C 1.44264 -0.58243 0.03635
 F -1.48002 1.86840 0.27158
 F 1.61923 1.76929 0.08325
 H -1.06287 -1.35301 -0.28183
 H 0.92541 -1.41796 -0.41691
 H -1.32118 -0.63768 1.27368
 H 1.42705 -0.72756 1.08764
 H -2.53572 -0.39576 -0.00393
 H 2.48957 -0.55818 -0.32534
13
bifur_IRC_Distances_MW_output/new_data/bifur_traj2_Distances point 153
C -0.80271 0.77884 -0.20033
 C 0.81579 0.72698 -0.30050
 C -0.05636 1.01794 -1.45201
 C -1.45952 -0.48856 0.22623
 C 1.44119 -0.58268 0.03647
 F -1.47742 1.86938 0.27231
 F 1.61681 1.77043 0.08431
 H -1.06019 -1.35401 -0.28258
 H 0.92254 -1.41881 -0.41748
 H -1.32016 -0.63729 1.27500
 H 1.42628 -0.72712 1.08907
 H -2.53560 -0.39635 -0.00462
 H 2.48935 -0.55876 -0.32587
13
bifur_IRC_Distances_MW_output/new_data/bifur_traj2_Distances point 154
C -0.80048 0.77899 -0.20049
 C 0.81356 0.72726 -0.30044
 C -0.05652 1.01826 -1.45440
 C -1.45779 -0.48895 0.22618
 C 1.43946 -0.58297 0.03661
 F -1.47431 1.87056 0.27318
 F 1.61390 1.77180 0.08559
 H -1.05696 -1.35521 -0.28347
 H 0.91910 -1.41982 -0.41816
 H -1.31894 -0.63683 1.27658
 H 1.42537 -0.72659 1.09078
 H -2.53547 -0.39706 -0.00545
 H 2.48909 -0.55945 -0.32650
13
bifur_IRC_Distances_MW_output/new_data/bifur_traj2_Distances point 155
C -0.80048 0.77899 -0.20049
 C 0.81356 0.72726 -0.30044
 C -0.05652 1.01826 -1.45440
 C -1.45779 -0.48895 0.22618
 C 1.43946 -0.58297 0.03661
 F -1.47431 1.87056 0.27318
 F 1.61389 1.77180 0.08559
 H -1.05696 -1.35521 -0.28347
 H 0.91910 -1.41982 -0.41816
 H -1.31894 -0.63683 1.27658
 H 1.42537 -0.72659 1.09078
 H -2.53547 -0.39706 -0.00545
 H 2.48909 -0.55945 -0.32650
13
bifur_IRC_Distances_MW_output/new_data/bifur_traj2_Distances point 156
C -0.79441 0.77941 -0.20091
 C 0.80746 0.72803 -0.30028
 C -0.05694 1.01913 -1.46089
 C -1.45308 -0.49002 0.22604
 C 1.43473 -0.58376 0.03698
 F -1.46580 1.87377 0.27554
 F 1.60594 1.77552 0.08904
 H -1.04814 -1.35847 -0.28591
 H 0.90969 -1.42256 -0.41999
 H -1.31561 -0.63557 1.28086
 H 1.42288 -0.72516 1.09543
 H -2.53514 -0.39899 -0.00770
 H 2.48842 -0.56132 -0.32821
13
bifur_IRC_Distances_MW_output/new_data/bifur_traj2_Distances point 157
C -0.79068 0.77966 -0.20116
 C 0.80371 0.72850 -0.30019
 C -0.05720 1.01966 -1.46484
 C -1.45020 -0.49067 0.22596
 C 1.43183 -0.58424 0.03721
 F -1.46058 1.87572 0.27698
 F 1.60107 1.77779 0.09113
 H -1.04271 -1.36046 -0.28739
 H 0.90390 -1.42424 -0.42111
 H -1.31357 -0.63480 1.28347
 H 1.42136 -0.72429 1.09826
 H -2.53497 -0.40017 -0.00907
 H 2.48805 -0.56246 -0.32924
13
bifur_IRC_Distances_MW_output/new_data/bifur_traj2_Distances point 158
C -0.78705 0.77990 -0.20141
 C 0.80006 0.72896 -0.30010
 C -0.05745 1.02018 -1.46864
 C -1.44741 -0.49130 0.22588
 C 1.42902 -0.58470 0.03744
 F -1.45552 1.87760 0.27837
 F 1.59633 1.77998 0.09315
 H -1.03744 -1.36239 -0.28882
 H 0.89828 -1.42585 -0.42219
 H -1.31161 -0.63407 1.28598
 H 1.41990 -0.72345 1.10099
 H -2.53482 -0.40130 -0.01039
 H 2.48770 -0.56356 -0.33024
13
bifur_IRC_Distances_MW_output/new_data/bifur_traj2_Distances point 159
C -0.78370 0.78012 -0.20164
 C 0.79669 0.72938 -0.30002
 C -0.05769 1.02066 -1.47214
 C -1.44483 -0.49188 0.22580
 C 1.42643 -0.58513 0.03765
 F -1.45084 1.87934 0.27964
 F 1.59196 1.78200 0.09500
 H -1.03256 -1.36416 -0.29014
 H 0.89307 -1.42734 -0.42319
 H -1.30980 -0.63339 1.28829
 H 1.41855 -0.72268 1.10350
 H -2.53470 -0.40234 -0.01161
 H 2.48740 -0.56457 -0.33114
13
bifur_IRC_Distances_MW_output/new_data/bifur_traj2_Distances point 160
C -0.78058 0.78033 -0.20185
 C 0.79356 0.72977 -0.29994
 C -0.05790 1.02111 -1.47537
 C -1.44243 -0.49242 0.22573
 C 1.42402 -0.58553 0.03784
 F -1.44649 1.88094 0.28082
 F 1.58790 1.78387 0.09671
 H -1.02802 -1.36579 -0.29136
 H 0.88823 -1.42872 -0.42411
 H -1.30811 -0.63277 1.29042
 H 1.41730 -0.72197 1.10582
 H -2.53460 -0.40330 -0.01273
 H 2.48713 -0.56551 -0.33198
13
bifur_IRC_Distances_MW_output/new_data/bifur_traj2_Distances point 161
C -0.77765 0.78052 -0.20205
 C 0.79062 0.73013 -0.29987
 C -0.05811 1.02152 -1.47839
 C -1.44019 -0.49292 0.22566
 C 1.42177 -0.58590 0.03802
 F -1.44242 1.88244 0.28191
 F 1.58409 1.78561 0.09831
 H -1.02375 -1.36733 -0.29250
 H 0.88367 -1.43000 -0.42497
 H -1.30654 -0.63219 1.29241
 H 1.41614 -0.72131 1.10800
 H -2.53453 -0.40420 -0.01378
 H 2.48690 -0.56638 -0.33275
13
bifur_IRC_Distances_MW_output/new_data/bifur_traj2_Distances point 162
C -0.77488 0.78071 -0.20223
 C 0.78784 0.73047 -0.29981
 C -0.05830 1.02192 -1.48122
 C -1.43807 -0.49339 0.22560
 C 1.41965 -0.58625 0.03819
 F -1.43857 1.88385 0.28294
 F 1.58049 1.78725 0.09981
 H -1.01971 -1.36877 -0.29357
 H 0.87937 -1.43121 -0.42577
 H -1.30507 -0.63164 1.29428
 H 1.41504 -0.72069 1.11004
 H -2.53447 -0.40505 -0.01477
 H 2.48669 -0.56721 -0.33348
13
bifur_IRC_Distances_MW_output/new_data/bifur_traj2_Distances point 163
C -0.77223 0.78088 -0.20241
 C 0.78517 0.73080 -0.29975
 C -0.05849 1.02229 -1.48392
 C -1.43605 -0.49384 0.22553
 C 1.41761 -0.58658 0.03835
 F -1.43489 1.88519 0.28393
 F 1.57705 1.78882 0.10123
 H -1.01585 -1.37014 -0.29459
 H 0.87525 -1.43236 -0.42654
 H -1.30365 -0.63112 1.29606
 H 1.41400 -0.72010 1.11198
 H -2.53442 -0.40585 -0.01571
 H 2.48650 -0.56799 -0.33417
13
bifur_IRC_Distances_MW_output/new_data/bifur_traj2_Distances point 164
C -0.76960 0.78105 -0.20258
 C 0.78252 0.73113 -0.29969
 C -0.05867 1.02267 -1.48660
 C -1.43404 -0.49429 0.22547
 C 1.41559 -0.58691 0.03852
 F -1.43123 1.88652 0.28490
 F 1.57362 1.79037 0.10265
 H -1.01199 -1.37151 -0.29560
 H 0.87114 -1.43350 -0.42731
 H -1.30225 -0.63061 1.29783
 H 1.41296 -0.71951 1.11391
 H -2.53438 -0.40665 -0.01664
 H 2.48633 -0.56877 -0.33485
13
bifur_IRC_Distances_MW_output/new_data/bifur_traj2_Distances point 165
C -0.76689 0.78123 -0.20276
 C 0.77980 0.73146 -0.29963
 C -0.05886 1.02305 -1.48933
 C -1.43198 -0.49475 0.22541
 C 1.41353 -0.58725 0.03868
 F -1.42748 1.88788 0.28589
 F 1.57011 1.79196 0.10409
 H -1.00804 -1.37290 -0.29664
 H 0.86693 -1.43467 -0.42809
 H -1.30082 -0.63008 1.29963
 H 1.41190 -0.71891 1.11588
 H -2.53436 -0.40747 -0.01760
 H 2.48616 -0.56956 -0.33554
13
bifur_IRC_Distances_MW_output/new_data/bifur_traj2_Distances point 166
C -0.76689 0.78123 -0.20276
 C 0.77980 0.73146 -0.29963
 C -0.05886 1.02305 -1.48933
 C -1.43198 -0.49475 0.22541
 C 1.41353 -0.58725 0.03868
 F -1.42748 1.88788 0.28589
 F 1.57011 1.79196 0.10409
 H -1.00804 -1.37290 -0.29664
 H 0.86693 -1.43467 -0.42809
 H -1.30082 -0.63008 1.29963
 H 1.41190 -0.71891 1.11588
 H -2.53436 -0.40747 -0.01760
 H 2.48616 -0.56956 -0.33554
13
bifur_IRC_Distances_MW_output/new_data/bifur_traj2_Distances point 167
C -0.76287 0.78149 -0.20303
 C 0.77575 0.73196 -0.29954
 C -0.05915 1.02362 -1.49337
 C -1.42892 -0.49543 0.22532
 C 1.41046 -0.58774 0.03893
 F -1.42191 1.88990 0.28736
 F 1.56490 1.79431 0.10621
 H -1.00216 -1.37496 -0.29817
 H 0.86066 -1.43639 -0.42924
 H -1.29870 -0.62931 1.30229
 H 1.41034 -0.71803 1.11879
 H -2.53434 -0.40867 -0.01900
 H 2.48593 -0.57073 -0.33656
13
bifur_IRC_Distances_MW_output/new_data/bifur_traj2_Distances point 168
C -0.76161 0.78157 -0.20311
 C 0.77449 0.73211 -0.29951
 C -0.05923 1.02380 -1.49462
 C -1.42797 -0.49564 0.22529
 C 1.40950 -0.58790 0.03901
 F -1.42017 1.89052 0.28781
 F 1.56328 1.79503 0.10687
 H -1.00033 -1.37560 -0.29864
 H 0.85871 -1.43693 -0.42960
 H -1.29804 -0.62907 1.30312
 H 1.40985 -0.71776 1.11970
 H -2.53434 -0.40904 -0.01944
 H 2.48586 -0.57109 -0.33688
13
bifur_IRC_Distances_MW_output/new_data/bifur_traj2_Distances point 169
C -0.76072 0.78163 -0.20317
 C 0.77360 0.73222 -0.29949
 C -0.05930 1.02392 -1.49550
 C -1.42730 -0.49579 0.22527
 C 1.40883 -0.58801 0.03906
 F -1.41894 1.89096 0.28814
 F 1.56212 1.79555 0.10734
 H -0.99902 -1.37606 -0.29898
 H 0.85732 -1.43731 -0.42985
 H -1.29757 -0.62890 1.30370
 H 1.40951 -0.71756 1.12034
 H -2.53434 -0.40931 -0.01975
 H 2.48582 -0.57135 -0.33710
13
bifur_IRC_Distances_MW_output/new_data/bifur_traj2_Distances point 170
C -0.76024 0.78166 -0.20320
 C 0.77311 0.73228 -0.29948
 C -0.05933 1.02399 -1.49598
 C -1.42693 -0.49587 0.22525
 C 1.40846 -0.58807 0.03909
 F -1.41827 1.89120 0.28831
 F 1.56150 1.79583 0.10759
 H -0.99832 -1.37630 -0.29916
 H 0.85656 -1.43751 -0.42999
 H -1.29731 -0.62881 1.30402
 H 1.40932 -0.71746 1.12068
 H -2.53434 -0.40945 -0.01992
 H 2.48580 -0.57149 -0.33722
13
bifur_IRC_Distances_MW_output/new_data/bifur_traj2_Distances point 171
C -0.76028 0.78165 -0.20320
 C 0.77316 0.73227 -0.29948
 C -0.05933 1.02399 -1.49594
 C -1.42697 -0.49586 0.22526
 C 1.40849 -0.58806 0.03909
 F -1.41834 1.89118 0.28829
 F 1.56156 1.79580 0.10757
 H -0.99838 -1.37628 -0.29914
 H 0.85664 -1.43749 -0.42998
 H -1.29734 -0.62882 1.30399
 H 1.40934 -0.71747 1.12065
 H -2.53434 -0.40944 -0.01990
 H 2.48580 -0.57148 -0.33721
13
bifur_IRC_Distances_MW_output/new_data/bifur_traj2_Distances point 172
C -0.76089 0.78161 -0.20316
 C 0.77377 0.73220 -0.29949
 C -0.05929 1.02390 -1.49534
 C -1.42743 -0.49576 0.22527
 C 1.40895 -0.58799 0.03905
 F -1.41917 1.89088 0.28808
 F 1.56234 1.79545 0.10725
 H -0.99927 -1.37597 -0.29892
 H 0.85758 -1.43724 -0.42980
 H -1.29766 -0.62893 1.30359
 H 1.40957 -0.71760 1.12022
 H -2.53434 -0.40926 -0.01969
 H 2.48583 -0.57130 -0.33706
13
bifur_IRC_Distances_MW_output/new_data/bifur_traj2_Distances point 173
C -0.76181 0.78156 -0.20310
 C 0.77470 0.73208 -0.29951
 C -0.05922 1.02377 -1.49441
 C -1.42813 -0.49560 0.22529
 C 1.40966 -0.58787 0.03899
 F -1.42045 1.89042 0.28774
 F 1.56354 1.79492 0.10676
 H -1.00062 -1.37550 -0.29857
 H 0.85902 -1.43684 -0.42954
 H -1.29814 -0.62911 1.30298
 H 1.40993 -0.71780 1.11955
 H -2.53434 -0.40898 -0.01937
 H 2.48587 -0.57103 -0.33682
13
bifur_IRC_Distances_MW_output/new_data/bifur_traj2_Distances point 174
C -0.76279 0.78149 -0.20303
 C 0.77568 0.73196 -0.29954
 C -0.05915 1.02363 -1.49344
 C -1.42887 -0.49544 0.22531
 C 1.41040 -0.58775 0.03893
 F -1.42180 1.88993 0.28739
 F 1.56480 1.79435 0.10625
 H -1.00205 -1.37500 -0.29820
 H 0.86054 -1.43643 -0.42926
 H -1.29866 -0.62930 1.30234
 H 1.41031 -0.71801 1.11885
 H -2.53434 -0.40869 -0.01903
 H 2.48593 -0.57075 -0.33658
13
bifur_IRC_Distances_MW_output/new_data/bifur_traj2_Distances point 175
C -0.76368 0.78144 -0.20297
 C 0.77657 0.73186 -0.29955
 C -0.05909 1.02351 -1.49255
 C -1.42954 -0.49529 0.22534
 C 1.41108 -0.58764 0.03888
 F -1.42303 1.88949 0.28706
 F 1.56595 1.79383 0.10578
 H -1.00335 -1.37455 -0.29786
 H 0.86193 -1.43605 -0.42901
 H -1.29912 -0.62947 1.30176
 H 1.41065 -0.71821 1.11821
 H -2.53434 -0.40843 -0.01872
 H 2.48597 -0.57049 -0.33636
13
bifur_IRC_Distances_MW_output/new_data/bifur_traj2_Distances point 176
C -0.76444 0.78139 -0.20292
 C 0.77733 0.73176 -0.29957
 C -0.05904 1.02340 -1.49179
 C -1.43012 -0.49516 0.22535
 C 1.41166 -0.58755 0.03883
 F -1.42408 1.88911 0.28679
 F 1.56693 1.79339 0.10538
 H -1.00446 -1.37416 -0.29757
 H 0.86311 -1.43572 -0.42879
 H -1.29952 -0.62961 1.30125
 H 1.41095 -0.71837 1.11766
 H -2.53435 -0.40820 -0.01846
 H 2.48602 -0.57027 -0.33616
13
bifur_IRC_Distances_MW_output/new_data/bifur_traj2_Distances point 177
C -0.76444 0.78139 -0.20292
 C 0.77733 0.73176 -0.29957
 C -0.05904 1.02340 -1.49179
 C -1.43012 -0.49516 0.22535
 C 1.41166 -0.58755 0.03883
 F -1.42408 1.88911 0.28679
 F 1.56693 1.79339 0.10538
 H -1.00446 -1.37416 -0.29757
 H 0.86311 -1.43572 -0.42879
 H -1.29952 -0.62961 1.30125
 H 1.41095 -0.71837 1.11766
 H -2.53435 -0.40820 -0.01846
 H 2.48602 -0.57027 -0.33616
13
bifur_IRC_Distances_MW_output/new_data/bifur_traj2_Distances point 178
C -0.76566 0.78131 -0.20284
 C 0.77857 0.73161 -0.29960
 C -0.05895 1.02323 -1.49056
 C -1.43105 -0.49496 0.22538
 C 1.41259 -0.58740 0.03876
 F -1.42578 1.88850 0.28634
 F 1.56852 1.79268 0.10474
 H -1.00625 -1.37353 -0.29710
 H 0.86502 -1.43520 -0.42844
 H -1.30017 -0.62985 1.30045
 H 1.41143 -0.71864 1.11677
 H -2.53435 -0.40783 -0.01803
 H 2.48609 -0.56992 -0.33585
13
bifur_IRC_Distances_MW_output/new_data/bifur_traj2_Distances point 179
C -0.76625 0.78127 -0.20281
 C 0.77915 0.73154 -0.29961
 C -0.05891 1.02314 -1.48998
 C -1.43149 -0.49486 0.22540
 C 1.41303 -0.58733 0.03872
 F -1.42659 1.88821 0.28613
 F 1.56928 1.79234 0.10443
 H -1.00710 -1.37323 -0.29688
 H 0.86593 -1.43495 -0.42827
 H -1.30048 -0.62996 1.30006
 H 1.41165 -0.71877 1.11635
 H -2.53435 -0.40766 -0.01782
 H 2.48612 -0.56975 -0.33571
13
bifur_IRC_Distances_MW_output/new_data/bifur_traj2_Distances point 180
C -0.76688 0.78123 -0.20276
 C 0.77979 0.73146 -0.29963
 C -0.05886 1.02305 -1.48934
 C -1.43198 -0.49475 0.22541
 C 1.41352 -0.58725 0.03868
 F -1.42747 1.88789 0.28589
 F 1.57011 1.79196 0.10409
 H -1.00803 -1.37290 -0.29664
 H 0.86692 -1.43467 -0.42809
 H -1.30082 -0.63008 1.29963
 H 1.41190 -0.71891 1.11588
 H -2.53436 -0.40747 -0.01760
 H 2.48616 -0.56956 -0.33554
13
bifur_IRC_Distances_MW_output/new_data/bifur_traj2_Distances point 181
C -0.76746 0.78119 -0.20273
 C 0.78037 0.73139 -0.29964
 C -0.05882 1.02297 -1.48876
 C -1.43241 -0.49465 0.22542
 C 1.41396 -0.58717 0.03865
 F -1.42826 1.88760 0.28568
 F 1.57085 1.79163 0.10379
 H -1.00887 -1.37261 -0.29642
 H 0.86781 -1.43443 -0.42792
 H -1.30112 -0.63019 1.29925
 H 1.41213 -0.71904 1.11547
 H -2.53436 -0.40730 -0.01740
 H 2.48619 -0.56939 -0.33540
13
bifur_IRC_Distances_MW_output/new_data/bifur_traj2_Distances point 182
C -0.76794 0.78116 -0.20269
 C 0.78085 0.73133 -0.29965
 C -0.05879 1.02290 -1.48827
 C -1.43278 -0.49457 0.22543
 C 1.41433 -0.58712 0.03862
 F -1.42893 1.88736 0.28551
 F 1.57147 1.79134 0.10353
 H -1.00958 -1.37236 -0.29624
 H 0.86856 -1.43422 -0.42779
 H -1.30137 -0.63029 1.29893
 H 1.41231 -0.71914 1.11512
 H -2.53437 -0.40715 -0.01723
 H 2.48622 -0.56925 -0.33527
13
bifur_IRC_Distances_MW_output/new_data/bifur_traj2_Distances point 183
C -0.76836 0.78113 -0.20267
 C 0.78127 0.73128 -0.29966
 C -0.05876 1.02284 -1.48785
 C -1.43310 -0.49450 0.22544
 C 1.41465 -0.58706 0.03859
 F -1.42951 1.88715 0.28535
 F 1.57201 1.79110 0.10331
 H -1.01019 -1.37214 -0.29608
 H 0.86921 -1.43404 -0.42767
 H -1.30159 -0.63037 1.29866
 H 1.41248 -0.71924 1.11481
 H -2.53437 -0.40703 -0.01708
 H 2.48625 -0.56913 -0.33517
13
bifur_IRC_Distances_MW_output/new_data/bifur_traj2_Distances point 184
C -0.76868 0.78111 -0.20264
 C 0.78160 0.73124 -0.29967
 C -0.05874 1.02280 -1.48752
 C -1.43334 -0.49445 0.22545
 C 1.41490 -0.58702 0.03857
 F -1.42996 1.88698 0.28523
 F 1.57244 1.79091 0.10313
 H -1.01066 -1.37198 -0.29595
 H 0.86972 -1.43390 -0.42757
 H -1.30177 -0.63043 1.29844
 H 1.41260 -0.71931 1.11458
 H -2.53437 -0.40693 -0.01697
 H 2.48627 -0.56903 -0.33508
13
bifur_IRC_Distances_MW_output/new_data/bifur_traj2_Distances point 185
C -0.76880 0.78110 -0.20264
 C 0.78172 0.73123 -0.29967
 C -0.05873 1.02278 -1.48740
 C -1.43344 -0.49443 0.22545
 C 1.41499 -0.58701 0.03856
 F -1.43013 1.88692 0.28519
 F 1.57259 1.79084 0.10307
 H -1.01084 -1.37191 -0.29591
 H 0.86991 -1.43385 -0.42754
 H -1.30183 -0.63045 1.29836
 H 1.41265 -0.71933 1.11449
 H -2.53438 -0.40689 -0.01692
 H 2.48628 -0.56900 -0.33505
13
bifur_IRC_Distances_MW_output/new_data/bifur_traj2_Distances point 186
C -0.76853 0.78112 -0.20265
 C 0.78145 0.73126 -0.29966
 C -0.05875 1.02282 -1.48768
 C -1.43323 -0.49447 0.22545
 C 1.41478 -0.58704 0.03858
 F -1.42975 1.88706 0.28529
 F 1.57224 1.79100 0.10322
 H -1.01044 -1.37206 -0.29601
 H 0.86948 -1.43396 -0.42762
 H -1.30169 -0.63040 1.29854
 H 1.41254 -0.71927 1.11469
 H -2.53437 -0.40697 -0.01702
 H 2.48626 -0.56908 -0.33512
13
bifur_IRC_Distances_MW_output/new_data/bifur_traj2_Distances point 187
C -0.76778 0.78117 -0.20270
 C 0.78070 0.73135 -0.29965
 C -0.05880 1.02292 -1.48843
 C -1.43266 -0.49460 0.22543
 C 1.41421 -0.58713 0.03863
 F -1.42872 1.88744 0.28557
 F 1.57127 1.79144 0.10361
 H -1.00935 -1.37244 -0.29630
 H 0.86832 -1.43429 -0.42783
 H -1.30129 -0.63026 1.29904
 H 1.41225 -0.71911 1.11523
 H -2.53437 -0.40720 -0.01728
 H 2.48621 -0.56930 -0.33531
13
bifur_IRC_Distances_MW_output/new_data/bifur_traj2_Distances point 188
C -0.76778 0.78117 -0.20270
 C 0.78070 0.73135 -0.29965
 C -0.05880 1.02292 -1.48843
 C -1.43266 -0.49460 0.22543
 C 1.41421 -0.58713 0.03863
 F -1.42872 1.88744 0.28557
 F 1.57127 1.79144 0.10361
 H -1.00935 -1.37244 -0.29630
 H 0.86832 -1.43429 -0.42783
 H -1.30129 -0.63026 1.29904
 H 1.41225 -0.71911 1.11523
 H -2.53437 -0.40720 -0.01728
 H 2.48621 -0.56930 -0.33531
13
bifur_IRC_Distances_MW_output/new_data/bifur_traj2_Distances point 189
C -0.76522 0.78134 -0.20287
 C 0.77812 0.73167 -0.29959
 C -0.05898 1.02329 -1.49101
 C -1.43071 -0.49503 0.22537
 C 1.41225 -0.58745 0.03879
 F -1.42517 1.88872 0.28650
 F 1.56795 1.79293 0.10497
 H -1.00560 -1.37376 -0.29727
 H 0.86433 -1.43539 -0.42857
 H -1.29994 -0.62976 1.30074
 H 1.41125 -0.71855 1.11709
 H -2.53435 -0.40797 -0.01818
 H 2.48606 -0.57004 -0.33597
13
bifur_IRC_Distances_MW_output/new_data/bifur_traj2_Distances point 190
C -0.76369 0.78143 -0.20297
 C 0.77659 0.73185 -0.29956
 C -0.05909 1.02350 -1.49254
 C -1.42955 -0.49529 0.22534
 C 1.41109 -0.58764 0.03888
 F -1.42305 1.88948 0.28706
 F 1.56597 1.79382 0.10578
 H -1.00337 -1.37454 -0.29785
 H 0.86195 -1.43604 -0.42900
 H -1.29913 -0.62947 1.30175
 H 1.41066 -0.71821 1.11819
 H -2.53434 -0.40842 -0.01871
 H 2.48598 -0.57049 -0.33635
13
bifur_IRC_Distances_MW_output/new_data/bifur_traj2_Distances point 191
C -0.76213 0.78153 -0.20308
 C 0.77501 0.73205 -0.29952
 C -0.05920 1.02373 -1.49410
 C -1.42836 -0.49555 0.22530
 C 1.40990 -0.58783 0.03898
 F -1.42088 1.89026 0.28763
 F 1.56394 1.79473 0.10660
 H -1.00108 -1.37534 -0.29845
 H 0.85951 -1.43671 -0.42945
 H -1.29831 -0.62917 1.30278
 H 1.41005 -0.71787 1.11932
 H -2.53434 -0.40889 -0.01926
 H 2.48589 -0.57094 -0.33675
13
bifur_IRC_Distances_MW_output/new_data/bifur_traj2_Distances point 192
C -0.76050 0.78164 -0.20318
 C 0.77338 0.73224 -0.29948
 C -0.05931 1.02396 -1.49572
 C -1.42713 -0.49582 0.22526
 C 1.40866 -0.58803 0.03908
 F -1.41864 1.89107 0.28821
 F 1.56184 1.79568 0.10745
 H -0.99871 -1.37617 -0.29906
 H 0.85698 -1.43740 -0.42991
 H -1.29745 -0.62886 1.30384
 H 1.40943 -0.71752 1.12049
 H -2.53434 -0.40937 -0.01983
 H 2.48581 -0.57141 -0.33715
13
bifur_IRC_Distances_MW_output/new_data/bifur_traj2_Distances point 193
C -0.75872 0.78175 -0.20330
 C 0.77158 0.73246 -0.29945
 C -0.05944 1.02421 -1.49749
 C -1.42578 -0.49612 0.22522
 C 1.40730 -0.58825 0.03919
 F -1.41617 1.89196 0.28886
 F 1.55953 1.79671 0.10839
 H -0.99609 -1.37708 -0.29973
 H 0.85419 -1.43816 -0.43042
 H -1.29652 -0.62852 1.30501
 H 1.40874 -0.71713 1.12177
 H -2.53435 -0.40990 -0.02045
 H 2.48572 -0.57193 -0.33760
13
bifur_IRC_Distances_MW_output/new_data/bifur_traj2_Distances point 194
C -0.75660 0.78189 -0.20344
 C 0.76945 0.73272 -0.29940
 C -0.05959 1.02451 -1.49959
 C -1.42418 -0.49648 0.22517
 C 1.40569 -0.58851 0.03932
 F -1.41324 1.89301 0.28962
 F 1.55679 1.79793 0.10949
 H -0.99299 -1.37815 -0.30053
 H 0.85088 -1.43906 -0.43102
 H -1.29541 -0.62812 1.30640
 H 1.40792 -0.71667 1.12329
 H -2.53437 -0.41053 -0.02118
 H 2.48563 -0.57254 -0.33812
13
bifur_IRC_Distances_MW_output/new_data/bifur_traj2_Distances point 195
C -0.75435 0.78203 -0.20358
 C 0.76720 0.73299 -0.29935
 C -0.05975 1.02482 -1.50180
 C -1.42249 -0.49685 0.22512
 C 1.40399 -0.58879 0.03945
 F -1.41015 1.89411 0.29042
 F 1.55389 1.79922 0.11065
 H -0.98970 -1.37928 -0.30137
 H 0.84739 -1.44000 -0.43165
 H -1.29424 -0.62770 1.30785
 H 1.40706 -0.71619 1.12489
 H -2.53439 -0.41119 -0.02195
 H 2.48553 -0.57318 -0.33867
13
bifur_IRC_Distances_MW_output/new_data/bifur_traj2_Distances point 196
C -0.75234 0.78216 -0.20371
 C 0.76517 0.73324 -0.29931
 C -0.05989 1.02511 -1.50378
 C -1.42096 -0.49718 0.22507
 C 1.40247 -0.58903 0.03958
 F -1.40737 1.89510 0.29114
 F 1.55129 1.80038 0.11169
 H -0.98675 -1.38030 -0.30212
 H 0.84424 -1.44085 -0.43222
 H -1.29319 -0.62732 1.30916
 H 1.40630 -0.71576 1.12632
 H -2.53442 -0.41178 -0.02264
 H 2.48546 -0.57376 -0.33916
13
bifur_IRC_Distances_MW_output/new_data/bifur_traj2_Distances point 197
C -0.75050 0.78228 -0.20383
 C 0.76332 0.73346 -0.29927
 C -0.06002 1.02537 -1.50557
 C -1.41958 -0.49749 0.22503
 C 1.40108 -0.58925 0.03969
 F -1.40484 1.89600 0.29179
 F 1.54892 1.80143 0.11263
 H -0.98406 -1.38122 -0.30281
 H 0.84137 -1.44162 -0.43274
 H -1.29224 -0.62698 1.31034
 H 1.40560 -0.71537 1.12762
 H -2.53445 -0.41231 -0.02327
 H 2.48539 -0.57428 -0.33961
13
bifur_IRC_Distances_MW_output/new_data/bifur_traj2_Distances point 198
C -0.74873 0.78239 -0.20394
 C 0.76154 0.73367 -0.29923
 C -0.06014 1.02562 -1.50730
 C -1.41825 -0.49778 0.22498
 C 1.39974 -0.58947 0.03980
 F -1.40239 1.89686 0.29242
 F 1.54664 1.80244 0.11354
 H -0.98146 -1.38211 -0.30347
 H 0.83860 -1.44236 -0.43323
 H -1.29132 -0.62665 1.31148
 H 1.40493 -0.71500 1.12887
 H -2.53448 -0.41283 -0.02387
 H 2.48534 -0.57478 -0.34004
13
bifur_IRC_Distances_MW_output/new_data/bifur_traj2_Distances point 199
C -0.74873 0.78239 -0.20394
 C 0.76154 0.73367 -0.29923
 C -0.06014 1.02562 -1.50730
 C -1.41825 -0.49778 0.22498
 C 1.39974 -0.58947 0.03980
 F -1.40239 1.89686 0.29242
 F 1.54664 1.80244 0.11354
 H -0.98146 -1.38211 -0.30347
 H 0.83860 -1.44236 -0.43323
 H -1.29132 -0.62665 1.31148
 H 1.40493 -0.71500 1.12887
 H -2.53448 -0.41283 -0.02387
 H 2.48534 -0.57478 -0.34004
13
bifur_IRC_Distances_MW_output/new_data/bifur_traj2_Distances point 200
C -0.74477 0.78264 -0.20420
 C 0.75756 0.73415 -0.29915
 C -0.06042 1.02617 -1.51113
 C -1.41528 -0.49843 0.22489
 C 1.39676 -0.58994 0.04004
 F -1.39695 1.89878 0.29381
 F 1.54154 1.80468 0.11555
 H -0.97565 -1.38409 -0.30493
 H 0.83241 -1.44401 -0.43433
 H -1.28928 -0.62593 1.31400
 H 1.40343 -0.71416 1.13165
 H -2.53458 -0.41397 -0.02522
 H 2.48523 -0.57590 -0.34098
13
bifur_IRC_Distances_MW_output/new_data/bifur_traj2_Distances point 201
C -0.74232 0.78279 -0.20435
 C 0.75509 0.73445 -0.29910
 C -0.06060 1.02652 -1.51350
 C -1.41344 -0.49883 0.22483
 C 1.39491 -0.59024 0.04019
 F -1.39358 1.89997 0.29467
 F 1.53838 1.80607 0.11679
 H -0.97205 -1.38531 -0.30583
 H 0.82857 -1.44502 -0.43501
 H -1.28802 -0.62548 1.31556
 H 1.40251 -0.71365 1.13336
 H -2.53465 -0.41468 -0.02605
 H 2.48517 -0.57659 -0.34156
13
bifur_IRC_Distances_MW_output/new_data/bifur_traj2_Distances point 202
C -0.73963 0.78296 -0.20452
 C 0.75238 0.73477 -0.29905
 C -0.06079 1.02689 -1.51607
 C -1.41143 -0.49927 0.22477
 C 1.39290 -0.59056 0.04035
 F -1.38989 1.90126 0.29560
 F 1.53493 1.80758 0.11814
 H -0.96810 -1.38664 -0.30681
 H 0.82437 -1.44613 -0.43575
 H -1.28664 -0.62499 1.31726
 H 1.40151 -0.71309 1.13523
 H -2.53474 -0.41545 -0.02695
 H 2.48513 -0.57734 -0.34219
13
bifur_IRC_Distances_MW_output/new_data/bifur_traj2_Distances point 203
C -0.73714 0.78311 -0.20468
 C 0.74988 0.73506 -0.29900
 C -0.06096 1.02724 -1.51844
 C -1.40957 -0.49967 0.22471
 C 1.39103 -0.59085 0.04050
 F -1.38648 1.90245 0.29646
 F 1.53174 1.80898 0.11938
 H -0.96445 -1.38787 -0.30772
 H 0.82048 -1.44715 -0.43643
 H -1.28537 -0.62454 1.31882
 H 1.40058 -0.71258 1.13695
 H -2.53483 -0.41616 -0.02778
 H 2.48509 -0.57803 -0.34277
13
bifur_IRC_Distances_MW_output/new_data/bifur_traj2_Distances point 204
C -0.73498 0.78324 -0.20481
 C 0.74771 0.73532 -0.29896
 C -0.06112 1.02754 -1.52049
 C -1.40796 -0.50002 0.22466
 C 1.38942 -0.59111 0.04064
 F -1.38352 1.90348 0.29721
 F 1.52897 1.81018 0.12045
 H -0.96128 -1.38893 -0.30850
 H 0.81710 -1.44803 -0.43702
 H -1.28427 -0.62415 1.32017
 H 1.39979 -0.71213 1.13844
 H -2.53492 -0.41677 -0.02850
 H 2.48507 -0.57863 -0.34327
13
bifur_IRC_Distances_MW_output/new_data/bifur_traj2_Distances point 205
C -0.73306 0.78336 -0.20493
 C 0.74578 0.73555 -0.29892
 C -0.06125 1.02781 -1.52231
 C -1.40653 -0.50033 0.22461
 C 1.38799 -0.59133 0.04075
 F -1.38089 1.90439 0.29787
 F 1.52651 1.81125 0.12140
 H -0.95845 -1.38987 -0.30920
 H 0.81409 -1.44881 -0.43755
 H -1.28330 -0.62381 1.32136
 H 1.39908 -0.71174 1.13976
 H -2.53501 -0.41731 -0.02914
 H 2.48506 -0.57916 -0.34371
13
bifur_IRC_Distances_MW_output/new_data/bifur_traj2_Distances point 206
C -0.73127 0.78347 -0.20505
 C 0.74398 0.73576 -0.29888
 C -0.06138 1.02806 -1.52400
 C -1.40520 -0.50062 0.22457
 C 1.38665 -0.59154 0.04086
 F -1.37844 1.90524 0.29848
 F 1.52421 1.81224 0.12228
 H -0.95582 -1.39075 -0.30984
 H 0.81128 -1.44954 -0.43803
 H -1.28239 -0.62349 1.32247
 H 1.39842 -0.71137 1.14098
 H -2.53509 -0.41782 -0.02973
 H 2.48505 -0.57965 -0.34411
13
bifur_IRC_Distances_MW_output/new_data/bifur_traj2_Distances point 207
C -0.72953 0.78358 -0.20516
 C 0.74223 0.73597 -0.29885
 C -0.06151 1.02830 -1.52564
 C -1.40391 -0.50090 0.22453
 C 1.38535 -0.59175 0.04097
 F -1.37606 1.90607 0.29907
 F 1.52198 1.81321 0.12314
 H -0.95325 -1.39160 -0.31047
 H 0.80855 -1.45025 -0.43851
 H -1.28151 -0.62318 1.32355
 H 1.39778 -0.71102 1.14217
 H -2.53518 -0.41831 -0.03031
 H 2.48505 -0.58013 -0.34451
13
bifur_IRC_Distances_MW_output/new_data/bifur_traj2_Distances point 208
C -0.72781 0.78368 -0.20526
 C 0.74050 0.73617 -0.29882
 C -0.06163 1.02854 -1.52725
 C -1.40263 -0.50118 0.22449
 C 1.38407 -0.59195 0.04107
 F -1.37371 1.90688 0.29966
 F 1.51978 1.81416 0.12398
 H -0.95072 -1.39243 -0.31108
 H 0.80585 -1.45094 -0.43897
 H -1.28064 -0.62288 1.32461
 H 1.39715 -0.71067 1.14334
 H -2.53527 -0.41879 -0.03088
 H 2.48505 -0.58060 -0.34490
13
bifur_IRC_Distances_MW_output/new_data/bifur_traj2_Distances point 209
C -0.72628 0.78378 -0.20536
 C 0.73896 0.73635 -0.29879
 C -0.06174 1.02876 -1.52867
 C -1.40150 -0.50142 0.22445
 C 1.38294 -0.59213 0.04116
 F -1.37163 1.90759 0.30017
 F 1.51783 1.81500 0.12473
 H -0.94847 -1.39317 -0.31163
 H 0.80346 -1.45155 -0.43938
 H -1.27987 -0.62261 1.32555
 H 1.39659 -0.71036 1.14438
 H -2.53535 -0.41921 -0.03138
 H 2.48506 -0.58101 -0.34524
13
bifur_IRC_Distances_MW_output/new_data/bifur_traj2_Distances point 210
C -0.72628 0.78377 -0.20536
 C 0.73896 0.73635 -0.29879
 C -0.06174 1.02876 -1.52867
 C -1.40150 -0.50142 0.22445
 C 1.38294 -0.59213 0.04116
 F -1.37163 1.90759 0.30017
 F 1.51783 1.81500 0.12473
 H -0.94847 -1.39317 -0.31163
 H 0.80346 -1.45155 -0.43938
 H -1.27987 -0.62261 1.32555
 H 1.39659 -0.71036 1.14438
 H -2.53535 -0.41921 -0.03138
 H 2.48506 -0.58101 -0.34524
13
bifur_IRC_Distances_MW_output/new_data/bifur_traj2_Distances point 211
C -0.72400 0.78391 -0.20550
 C 0.73666 0.73662 -0.29874
 C -0.06190 1.02907 -1.53080
 C -1.39981 -0.50179 0.22440
 C 1.38124 -0.59239 0.04130
 F -1.36851 1.90867 0.30094
 F 1.51491 1.81626 0.12584
 H -0.94510 -1.39428 -0.31245
 H 0.79987 -1.45247 -0.44000
 H -1.27873 -0.62221 1.32695
 H 1.39576 -0.70990 1.14593
 H -2.53548 -0.41985 -0.03213
 H 2.48508 -0.58164 -0.34575
13
bifur_IRC_Distances_MW_output/new_data/bifur_traj2_Distances point 212
C -0.72285 0.78398 -0.20557
 C 0.73551 0.73676 -0.29872
 C -0.06198 1.02923 -1.53186
 C -1.39896 -0.50197 0.22437
 C 1.38039 -0.59252 0.04137
 F -1.36695 1.90920 0.30133
 F 1.51345 1.81688 0.12639
 H -0.94341 -1.39483 -0.31285
 H 0.79807 -1.45293 -0.44030
 H -1.27815 -0.62201 1.32765
 H 1.39535 -0.70967 1.14670
 H -2.53555 -0.42017 -0.03250
 H 2.48509 -0.58195 -0.34600
13
bifur_IRC_Distances_MW_output/new_data/bifur_traj2_Distances point 213
C -0.72142 0.78407 -0.20566
 C 0.73406 0.73692 -0.29870
 C -0.06208 1.02943 -1.53319
 C -1.39790 -0.50220 0.22433
 C 1.37932 -0.59269 0.04146
 F -1.36499 1.90987 0.30181
 F 1.51161 1.81767 0.12708
 H -0.94130 -1.39553 -0.31336
 H 0.79582 -1.45350 -0.44069
 H -1.27743 -0.62176 1.32852
 H 1.39483 -0.70939 1.14767
 H -2.53564 -0.42057 -0.03297
 H 2.48511 -0.58233 -0.34632
13
bifur_IRC_Distances_MW_output/new_data/bifur_traj2_Distances point 214
C -0.71950 0.78418 -0.20577
 C 0.73214 0.73715 -0.29866
 C -0.06222 1.02970 -1.53496
 C -1.39648 -0.50250 0.22429
 C 1.37791 -0.59291 0.04158
 F -1.36238 1.91076 0.30245
 F 1.50917 1.81871 0.12801
 H -0.93847 -1.39645 -0.31404
 H 0.79281 -1.45427 -0.44120
 H -1.27648 -0.62143 1.32969
 H 1.39414 -0.70901 1.14896
 H -2.53577 -0.42109 -0.03359
 H 2.48514 -0.58285 -0.34674
13
bifur_IRC_Distances_MW_output/new_data/bifur_traj2_Distances point 215
C -0.71697 0.78434 -0.20593
 C 0.72959 0.73744 -0.29862
 C -0.06240 1.03005 -1.53729
 C -1.39462 -0.50290 0.22423
 C 1.37603 -0.59320 0.04173
 F -1.35893 1.91194 0.30329
 F 1.50594 1.82009 0.12922
 H -0.93473 -1.39766 -0.31493
 H 0.78883 -1.45527 -0.44187
 H -1.27522 -0.62099 1.33122
 H 1.39323 -0.70851 1.15065
 H -2.53594 -0.42179 -0.03442
 H 2.48519 -0.58353 -0.34729
13
bifur_IRC_Distances_MW_output/new_data/bifur_traj2_Distances point 216
C -0.71384 0.78452 -0.20612
 C 0.72644 0.73781 -0.29856
 C -0.06263 1.03048 -1.54015
 C -1.39231 -0.50339 0.22415
 C 1.37372 -0.59356 0.04192
 F -1.35468 1.91338 0.30433
 F 1.50195 1.82178 0.13071
 H -0.93011 -1.39916 -0.31603
 H 0.78391 -1.45651 -0.44270
 H -1.27366 -0.62046 1.33310
 H 1.39212 -0.70789 1.15274
 H -2.53617 -0.42265 -0.03543
 H 2.48526 -0.58437 -0.34797
13
bifur_IRC_Distances_MW_output/new_data/bifur_traj2_Distances point 217
C -0.71060 0.78472 -0.20631
 C 0.72318 0.73818 -0.29850
 C -0.06286 1.03093 -1.54309
 C -1.38994 -0.50390 0.22408
 C 1.37134 -0.59393 0.04211
 F -1.35028 1.91487 0.30539
 F 1.49784 1.82353 0.13224
 H -0.92533 -1.40069 -0.31716
 H 0.77882 -1.45778 -0.44355
 H -1.27207 -0.61991 1.33503
 H 1.39097 -0.70726 1.15488
 H -2.53642 -0.42353 -0.03647
 H 2.48535 -0.58523 -0.34866
13
bifur_IRC_Distances_MW_output/new_data/bifur_traj2_Distances point 218
C -0.70765 0.78489 -0.20649
 C 0.72022 0.73853 -0.29845
 C -0.06307 1.03133 -1.54575
 C -1.38778 -0.50436 0.22400
 C 1.36918 -0.59426 0.04229
 F -1.34629 1.91621 0.30636
 F 1.49409 1.82511 0.13363
 H -0.92097 -1.40209 -0.31818
 H 0.77418 -1.45893 -0.44432
 H -1.27062 -0.61941 1.33678
 H 1.38993 -0.70668 1.15682
 H -2.53667 -0.42432 -0.03741
 H 2.48545 -0.58601 -0.34928
13
bifur_IRC_Distances_MW_output/new_data/bifur_traj2_Distances point 219
C -0.70502 0.78504 -0.20665
 C 0.71756 0.73883 -0.29840
 C -0.06326 1.03169 -1.54812
 C -1.38585 -0.50477 0.22394
 C 1.36725 -0.59456 0.04245
 F -1.34272 1.91741 0.30721
 F 1.49075 1.82651 0.13486
 H -0.91708 -1.40333 -0.31909
 H 0.77003 -1.45995 -0.44501
 H -1.26932 -0.61897 1.33834
 H 1.38900 -0.70618 1.15855
 H -2.53690 -0.42503 -0.03825
 H 2.48555 -0.58670 -0.34983
13
bifur_IRC_Distances_MW_output/new_data/bifur_traj2_Distances point 220
C -0.70263 0.78518 -0.20679
 C 0.71516 0.73911 -0.29836
 C -0.06343 1.03202 -1.55025
 C -1.38411 -0.50514 0.22388
 C 1.36550 -0.59483 0.04259
 F -1.33948 1.91849 0.30799
 F 1.48772 1.82779 0.13597
 H -0.91354 -1.40445 -0.31991
 H 0.76626 -1.46088 -0.44563
 H -1.26816 -0.61857 1.33974
 H 1.38817 -0.70572 1.16011
 H -2.53712 -0.42567 -0.03900
 H 2.48566 -0.58733 -0.35033
13
bifur_IRC_Distances_MW_output/new_data/bifur_traj2_Distances point 221
C -0.70263 0.78518 -0.20679
 C 0.71516 0.73910 -0.29836
 C -0.06343 1.03202 -1.55025
 C -1.38411 -0.50514 0.22388
 C 1.36550 -0.59483 0.04259
 F -1.33948 1.91849 0.30799
 F 1.48772 1.82779 0.13597
 H -0.91354 -1.40445 -0.31991
 H 0.76626 -1.46088 -0.44563
 H -1.26816 -0.61857 1.33974
 H 1.38817 -0.70572 1.16011
 H -2.53712 -0.42567 -0.03900
 H 2.48566 -0.58733 -0.35033
13
bifur_IRC_Distances_MW_output/new_data/bifur_traj2_Distances point 222
C -0.69864 0.78542 -0.20703
 C 0.71114 0.73956 -0.29830
 C -0.06372 1.03257 -1.55380
 C -1.38120 -0.50576 0.22379
 C 1.36258 -0.59527 0.04283
 F -1.33409 1.92029 0.30927
 F 1.48267 1.82990 0.13781
 H -0.90763 -1.40632 -0.32128
 H 0.75997 -1.46241 -0.44666
 H -1.26622 -0.61791 1.34208
 H 1.38678 -0.70496 1.16271
 H -2.53750 -0.42673 -0.04026
 H 2.48585 -0.58837 -0.35115
13
bifur_IRC_Distances_MW_output/new_data/bifur_traj2_Distances point 223
C -0.69745 0.78549 -0.20710
 C 0.70995 0.73970 -0.29828
 C -0.06381 1.03273 -1.55485
 C -1.38033 -0.50594 0.22376
 C 1.36171 -0.59541 0.04290
 F -1.33249 1.92082 0.30965
 F 1.48117 1.83052 0.13836
 H -0.90587 -1.40687 -0.32168
 H 0.75810 -1.46287 -0.44697
 H -1.26564 -0.61771 1.34277
 H 1.38637 -0.70473 1.16348
 H -2.53762 -0.42705 -0.04064
 H 2.48591 -0.58868 -0.35140
13
bifur_IRC_Distances_MW_output/new_data/bifur_traj2_Distances point 224
C -0.69672 0.78553 -0.20714
 C 0.70922 0.73978 -0.29827
 C -0.06386 1.03283 -1.55550
 C -1.37981 -0.50605 0.22374
 C 1.36118 -0.59549 0.04294
 F -1.33151 1.92115 0.30988
 F 1.48025 1.83091 0.13869
 H -0.90479 -1.40721 -0.32193
 H 0.75695 -1.46315 -0.44715
 H -1.26529 -0.61760 1.34319
 H 1.38612 -0.70459 1.16395
 H -2.53770 -0.42724 -0.04087
 H 2.48595 -0.58887 -0.35154
13
bifur_IRC_Distances_MW_output/new_data/bifur_traj2_Distances point 225
C -0.69621 0.78556 -0.20717
 C 0.70870 0.73984 -0.29826
 C -0.06390 1.03290 -1.55595
 C -1.37943 -0.50613 0.22373
 C 1.36081 -0.59554 0.04297
 F -1.33081 1.92138 0.31005
 F 1.47960 1.83118 0.13893
 H -0.90403 -1.40745 -0.32210
 H 0.75614 -1.46334 -0.44729
 H -1.26504 -0.61751 1.34349
 H 1.38594 -0.70450 1.16428
 H -2.53775 -0.42738 -0.04103
 H 2.48597 -0.58900 -0.35165
13
bifur_IRC_Distances_MW_output/new_data/bifur_traj2_Distances point 226
C -0.69577 0.78558 -0.20720
 C 0.70825 0.73989 -0.29825
 C -0.06393 1.03296 -1.55634
 C -1.37911 -0.50620 0.22372
 C 1.36049 -0.59559 0.04300
 F -1.33021 1.92157 0.31019
 F 1.47904 1.83141 0.13913
 H -0.90337 -1.40765 -0.32225
 H 0.75544 -1.46351 -0.44740
 H -1.26482 -0.61744 1.34374
 H 1.38579 -0.70441 1.16457
 H -2.53779 -0.42749 -0.04117
 H 2.48600 -0.58911 -0.35174
13
bifur_IRC_Distances_MW_output/new_data/bifur_traj2_Distances point 227
C -0.69535 0.78561 -0.20722
 C 0.70783 0.73994 -0.29824
 C -0.06396 1.03301 -1.55671
 C -1.37881 -0.50626 0.22371
 C 1.36019 -0.59564 0.04303
 F -1.32965 1.92176 0.31032
 F 1.47851 1.83163 0.13932
 H -0.90276 -1.40785 -0.32239
 H 0.75479 -1.46367 -0.44751
 H -1.26462 -0.61737 1.34398
 H 1.38565 -0.70433 1.16483
 H -2.53784 -0.42760 -0.04130
 H 2.48602 -0.58922 -0.35182
13
bifur_IRC_Distances_MW_output/new_data/bifur_traj2_Distances point 228
C -0.69501 0.78563 -0.20724
 C 0.70749 0.73998 -0.29824
 C -0.06398 1.03306 -1.55701
 C -1.37856 -0.50632 0.22370
 C 1.35994 -0.59568 0.04305
 F -1.32920 1.92191 0.31043
 F 1.47808 1.83181 0.13947
 H -0.90225 -1.40800 -0.32251
 H 0.75425 -1.46380 -0.44759
 H -1.26446 -0.61732 1.34418
 H 1.38553 -0.70427 1.16505
 H -2.53787 -0.42769 -0.04140
 H 2.48604 -0.58931 -0.35189
13
bifur_IRC_Distances_MW_output/new_data/bifur_traj2_Distances point 229
C -0.69491 0.78563 -0.20725
 C 0.70739 0.73999 -0.29824
 C -0.06399 1.03308 -1.55710
 C -1.37849 -0.50633 0.22370
 C 1.35986 -0.59569 0.04305
 F -1.32905 1.92196 0.31046
 F 1.47795 1.83186 0.13952
 H -0.90210 -1.40805 -0.32254
 H 0.75408 -1.46384 -0.44762
 H -1.26441 -0.61730 1.34424
 H 1.38550 -0.70425 1.16512
 H -2.53788 -0.42772 -0.04144
 H 2.48605 -0.58934 -0.35191
13
bifur_IRC_Distances_MW_output/new_data/bifur_traj2_Distances point 230
C -0.69525 0.78561 -0.20723
 C 0.70774 0.73995 -0.29824
 C -0.06397 1.03303 -1.55679
 C -1.37874 -0.50628 0.22371
 C 1.36012 -0.59565 0.04303
 F -1.32953 1.92180 0.31035
 F 1.47839 1.83168 0.13936
 H -0.90262 -1.40789 -0.32243
 H 0.75464 -1.46371 -0.44753
 H -1.26458 -0.61736 1.34404
 H 1.38562 -0.70432 1.16489
 H -2.53785 -0.42763 -0.04133
 H 2.48603 -0.58924 -0.35184
13
bifur_IRC_Distances_MW_output/new_data/bifur_traj2_Distances point 231
C -0.69608 0.78557 -0.20718
 C 0.70857 0.73986 -0.29825
 C -0.06391 1.03292 -1.55607
 C -1.37934 -0.50615 0.22373
 C 1.36072 -0.59556 0.04298
 F -1.33064 1.92143 0.31009
 F 1.47943 1.83125 0.13899
 H -0.90384 -1.40751 -0.32215
 H 0.75594 -1.46339 -0.44732
 H -1.26498 -0.61749 1.34356
 H 1.38590 -0.70447 1.16436
 H -2.53776 -0.42741 -0.04107
 H 2.48598 -0.58903 -0.35167
13
bifur_IRC_Distances_MW_output/new_data/bifur_traj2_Distances point 232
C -0.69608 0.78557 -0.20718
 C 0.70857 0.73986 -0.29825
 C -0.06391 1.03292 -1.55607
 C -1.37934 -0.50615 0.22373
 C 1.36072 -0.59556 0.04298
 F -1.33064 1.92143 0.31009
 F 1.47943 1.83125 0.13899
 H -0.90384 -1.40751 -0.32215
 H 0.75593 -1.46339 -0.44732
 H -1.26498 -0.61749 1.34356
 H 1.38590 -0.70447 1.16436
 H -2.53776 -0.42741 -0.04107
 H 2.48598 -0.58903 -0.35167
13
bifur_IRC_Distances_MW_output/new_data/bifur_traj2_Distances point 233
C -0.69892 0.78540 -0.20701
 C 0.71143 0.73953 -0.29830
 C -0.06370 1.03253 -1.55355
 C -1.38140 -0.50571 0.22379
 C 1.36279 -0.59524 0.04281
 F -1.33447 1.92016 0.30918
 F 1.48303 1.82975 0.13768
 H -0.90805 -1.40618 -0.32118
 H 0.76042 -1.46231 -0.44659
 H -1.26635 -0.61796 1.34191
 H 1.38688 -0.70501 1.16253
 H -2.53747 -0.42666 -0.04018
 H 2.48583 -0.58830 -0.35109
13
bifur_IRC_Distances_MW_output/new_data/bifur_traj2_Distances point 234
C -0.70103 0.78528 -0.20688
 C 0.71355 0.73929 -0.29834
 C -0.06355 1.03224 -1.55168
 C -1.38294 -0.50539 0.22385
 C 1.36433 -0.59501 0.04269
 F -1.33732 1.91921 0.30850
 F 1.48569 1.82863 0.13671
 H -0.91117 -1.40520 -0.32046
 H 0.76374 -1.46149 -0.44605
 H -1.26738 -0.61830 1.34068
 H 1.38761 -0.70541 1.16116
 H -2.53727 -0.42610 -0.03951
 H 2.48573 -0.58775 -0.35066
13
bifur_IRC_Distances_MW_output/new_data/bifur_traj2_Distances point 235
C -0.70389 0.78511 -0.20671
 C 0.71643 0.73896 -0.29839
 C -0.06334 1.03185 -1.54913
 C -1.38503 -0.50495 0.22391
 C 1.36642 -0.59469 0.04251
 F -1.34119 1.91792 0.30758
 F 1.48932 1.82711 0.13538
 H -0.91541 -1.40386 -0.31948
 H 0.76825 -1.46039 -0.44530
 H -1.26877 -0.61878 1.33900
 H 1.38861 -0.70596 1.15929
 H -2.53700 -0.42533 -0.03860
 H 2.48560 -0.58700 -0.35007
13
bifur_IRC_Distances_MW_output/new_data/bifur_traj2_Distances point 236
C -0.70790 0.78488 -0.20648
 C 0.72046 0.73850 -0.29845
 C -0.06305 1.03130 -1.54553
 C -1.38796 -0.50432 0.22401
 C 1.36936 -0.59423 0.04227
 F -1.34662 1.91610 0.30628
 F 1.49440 1.82498 0.13351
 H -0.92134 -1.40197 -0.31809
 H 0.77456 -1.45883 -0.44426
 H -1.27074 -0.61945 1.33664
 H 1.39001 -0.70673 1.15666
 H -2.53665 -0.42426 -0.03733
 H 2.48545 -0.58594 -0.34923
13
bifur_IRC_Distances_MW_output/new_data/bifur_traj2_Distances point 237
C -0.71257 0.78460 -0.20619
 C 0.72516 0.73796 -0.29854
 C -0.06272 1.03065 -1.54130
 C -1.39138 -0.50359 0.22412
 C 1.37279 -0.59370 0.04199
 F -1.35296 1.91396 0.30475
 F 1.50034 1.82247 0.13131
 H -0.92824 -1.39976 -0.31647
 H 0.78192 -1.45700 -0.44303
 H -1.27304 -0.62024 1.33386
 H 1.39167 -0.70764 1.15358
 H -2.53627 -0.42299 -0.03583
 H 2.48530 -0.58471 -0.34824
13
bifur_IRC_Distances_MW_output/new_data/bifur_traj2_Distances point 238
C -0.71728 0.78432 -0.20591
 C 0.72990 0.73741 -0.29862
 C -0.06238 1.03000 -1.53700
 C -1.39485 -0.50285 0.22424
 C 1.37626 -0.59317 0.04171
 F -1.35935 1.91179 0.30319
 F 1.50634 1.81992 0.12907
 H -0.93519 -1.39751 -0.31482
 H 0.78932 -1.45515 -0.44179
 H -1.27537 -0.62105 1.33103
 H 1.39334 -0.70857 1.15044
 H -2.53592 -0.42171 -0.03431
 H 2.48518 -0.58345 -0.34722
13
bifur_IRC_Distances_MW_output/new_data/bifur_traj2_Distances point 239
C -0.72206 0.78403 -0.20562
 C 0.73471 0.73685 -0.29871
 C -0.06204 1.02934 -1.53260
 C -1.39837 -0.50209 0.22435
 C 1.37980 -0.59262 0.04142
 F -1.36586 1.90957 0.30160
 F 1.51243 1.81732 0.12678
 H -0.94224 -1.39522 -0.31313
 H 0.79682 -1.45325 -0.44052
 H -1.27775 -0.62187 1.32814
 H 1.39506 -0.70952 1.14724
 H -2.53560 -0.42039 -0.03276
 H 2.48510 -0.58216 -0.34618
13
bifur_IRC_Distances_MW_output/new_data/bifur_traj2_Distances point 240
C -0.72708 0.78373 -0.20531
 C 0.73976 0.73626 -0.29880
 C -0.06168 1.02865 -1.52793
 C -1.40209 -0.50129 0.22447
 C 1.38352 -0.59203 0.04112
 F -1.37271 1.90722 0.29990
 F 1.51884 1.81456 0.12434
 H -0.94964 -1.39279 -0.31135
 H 0.80470 -1.45124 -0.43917
 H -1.28027 -0.62275 1.32506
 H 1.39688 -0.71052 1.14384
 H -2.53531 -0.41899 -0.03112
 H 2.48506 -0.58080 -0.34506
13
bifur_IRC_Distances_MW_output/new_data/bifur_traj2_Distances point 241
C -0.73252 0.78339 -0.20497
 C 0.74523 0.73561 -0.29891
 C -0.06129 1.02789 -1.52283
 C -1.40613 -0.50042 0.22460
 C 1.38758 -0.59140 0.04079
 F -1.38015 1.90465 0.29805
 F 1.52581 1.81155 0.12167
 H -0.95765 -1.39014 -0.30939
 H 0.81323 -1.44904 -0.43770
 H -1.28302 -0.62371 1.32170
 H 1.39888 -0.71163 1.14013
 H -2.53503 -0.41747 -0.02932
 H 2.48506 -0.57931 -0.34383
13
bifur_IRC_Distances_MW_output/new_data/bifur_traj2_Distances point 242
C -0.73854 0.78302 -0.20459
 C 0.75130 0.73490 -0.29903
 C -0.06086 1.02705 -1.51711
 C -1.41062 -0.49944 0.22474
 C 1.39209 -0.59069 0.04042
 F -1.38840 1.90178 0.29598
 F 1.53354 1.80819 0.11868
 H -0.96651 -1.38718 -0.30721
 H 0.82267 -1.44658 -0.43605
 H -1.28609 -0.62479 1.31794
 H 1.40110 -0.71287 1.13598
 H -2.53478 -0.41576 -0.02731
 H 2.48511 -0.57764 -0.34244
13
bifur_IRC_Distances_MW_output/new_data/bifur_traj2_Distances point 243
C -0.73855 0.78302 -0.20459
 C 0.75130 0.73490 -0.29903
 C -0.06086 1.02705 -1.51711
 C -1.41062 -0.49944 0.22474
 C 1.39209 -0.59069 0.04042
 F -1.38840 1.90178 0.29598
 F 1.53354 1.80819 0.11868
 H -0.96651 -1.38718 -0.30721
 H 0.82267 -1.44658 -0.43605
 H -1.28609 -0.62479 1.31794
 H 1.40111 -0.71287 1.13598
 H -2.53478 -0.41576 -0.02731
 H 2.48511 -0.57764 -0.34244
13
bifur_IRC_Distances_MW_output/new_data/bifur_traj2_Distances point 244
C -0.75003 0.78231 -0.20386
 C 0.76284 0.73352 -0.29926
 C -0.06005 1.02543 -1.50603
 C -1.41923 -0.49756 0.22501
 C 1.40072 -0.58931 0.03972
 F -1.40418 1.89623 0.29196
 F 1.54831 1.80170 0.11287
 H -0.98336 -1.38146 -0.30298
 H 0.84063 -1.44182 -0.43287
 H -1.29199 -0.62689 1.31064
 H 1.40542 -0.71527 1.12795
 H -2.53446 -0.41245 -0.02343
 H 2.48538 -0.57441 -0.33972
13
bifur_IRC_Distances_MW_output/new_data/bifur_traj2_Distances point 245
C -0.75424 0.78204 -0.20359
 C 0.76708 0.73301 -0.29935
 C -0.05975 1.02484 -1.50191
 C -1.42240 -0.49687 0.22511
 C 1.40390 -0.58880 0.03946
 F -1.40998 1.89417 0.29046
 F 1.55374 1.79929 0.11071
 H -0.98953 -1.37934 -0.30142
 H 0.84720 -1.44005 -0.43169
 H -1.29418 -0.62768 1.30793
 H 1.40702 -0.71617 1.12497
 H -2.53439 -0.41122 -0.02199
 H 2.48553 -0.57321 -0.33870
13
bifur_IRC_Distances_MW_output/new_data/bifur_traj2_Distances point 246
C -0.75774 0.78182 -0.20336
 C 0.77060 0.73258 -0.29942
 C -0.05951 1.02435 -1.49846
 C -1.42504 -0.49628 0.22520
 C 1.40656 -0.58837 0.03925
 F -1.41482 1.89244 0.28921
 F 1.55827 1.79727 0.10889
 H -0.99466 -1.37757 -0.30010
 H 0.85267 -1.43857 -0.43070
 H -1.29601 -0.62834 1.30565
 H 1.40836 -0.71692 1.12247
 H -2.53436 -0.41019 -0.02078
 H 2.48568 -0.57221 -0.33784
13
bifur_IRC_Distances_MW_output/new_data/bifur_traj2_Distances point 247
C -0.76085 0.78162 -0.20316
 C 0.77373 0.73220 -0.29949
 C -0.05929 1.02391 -1.49537
 C -1.42740 -0.49576 0.22527
 C 1.40892 -0.58799 0.03905
 F -1.41912 1.89090 0.28809
 F 1.56229 1.79547 0.10727
 H -0.99922 -1.37599 -0.29893
 H 0.85752 -1.43725 -0.42981
 H -1.29764 -0.62893 1.30362
 H 1.40956 -0.71759 1.12024
 H -2.53434 -0.40927 -0.01970
 H 2.48583 -0.57131 -0.33707
13
bifur_IRC_Distances_MW_output/new_data/bifur_traj2_Distances point 248
C -0.76384 0.78142 -0.20296
 C 0.77673 0.73184 -0.29956
 C -0.05908 1.02348 -1.49239
 C -1.42966 -0.49526 0.22534
 C 1.41120 -0.58762 0.03887
 F -1.42325 1.88941 0.28701
 F 1.56616 1.79374 0.10570
 H -1.00358 -1.37446 -0.29780
 H 0.86218 -1.43598 -0.42896
 H -1.29921 -0.62950 1.30165
 H 1.41072 -0.71824 1.11809
 H -2.53434 -0.40838 -0.01866
 H 2.48598 -0.57045 -0.33632
13
bifur_IRC_Distances_MW_output/new_data/bifur_traj2_Distances point 249
C -0.76679 0.78123 -0.20277
 C 0.77970 0.73147 -0.29962
 C -0.05887 1.02307 -1.48943
 C -1.43190 -0.49477 0.22541
 C 1.41345 -0.58726 0.03869
 F -1.42734 1.88794 0.28593
 F 1.56998 1.79202 0.10414
 H -1.00790 -1.37295 -0.29668
 H 0.86677 -1.43471 -0.42812
 H -1.30076 -0.63006 1.29970
 H 1.41186 -0.71889 1.11595
 H -2.53436 -0.40750 -0.01763
 H 2.48615 -0.56959 -0.33557
13
bifur_IRC_Distances_MW_output/new_data/bifur_traj2_Distances point 250
C -0.76925 0.78107 -0.20261
 C 0.78218 0.73117 -0.29968
 C -0.05870 1.02272 -1.48694
 C -1.43378 -0.49435 0.22547
 C 1.41533 -0.58695 0.03854
 F -1.43076 1.88670 0.28502
 F 1.57318 1.79057 0.10283
 H -1.01150 -1.37168 -0.29573
 H 0.87061 -1.43365 -0.42741
 H -1.30207 -0.63054 1.29806
 H 1.41283 -0.71943 1.11416
 H -2.53438 -0.40675 -0.01676
 H 2.48631 -0.56887 -0.33494
13
bifur_IRC_Distances_MW_output/new_data/bifur_traj2_Distances point 251
C -0.77099 0.78096 -0.20249
 C 0.78392 0.73096 -0.29972
 C -0.05858 1.02247 -1.48519
 C -1.43510 -0.49406 0.22551
 C 1.41666 -0.58674 0.03843
 F -1.43316 1.88582 0.28439
 F 1.57543 1.78955 0.10190
 H -1.01403 -1.37079 -0.29507
 H 0.87331 -1.43290 -0.42691
 H -1.30299 -0.63088 1.29690
 H 1.41351 -0.71982 1.11289
 H -2.53440 -0.40623 -0.01615
 H 2.48642 -0.56836 -0.33449
13
bifur_IRC_Distances_MW_output/new_data/bifur_traj2_Distances point 252
C -0.77206 0.78089 -0.20242
 C 0.78500 0.73082 -0.29974
 C -0.05850 1.02232 -1.48410
 C -1.43592 -0.49387 0.22553
 C 1.41748 -0.58660 0.03836
 F -1.43465 1.88528 0.28399
 F 1.57683 1.78892 0.10133
 H -1.01560 -1.37023 -0.29465
 H 0.87499 -1.43244 -0.42659
 H -1.30356 -0.63109 1.29618
 H 1.41393 -0.72006 1.11211
 H -2.53442 -0.40591 -0.01577
 H 2.48649 -0.56804 -0.33421
13
bifur_IRC_Distances_MW_output/new_data/bifur_traj2_Distances point 253
C -0.77252 0.78086 -0.20239
 C 0.78546 0.73077 -0.29976
 C -0.05847 1.02225 -1.48363
 C -1.43627 -0.49380 0.22554
 C 1.41783 -0.58654 0.03834
 F -1.43529 1.88505 0.28382
 F 1.57742 1.78865 0.10108
 H -1.01626 -1.36999 -0.29448
 H 0.87570 -1.43224 -0.42646
 H -1.30381 -0.63118 1.29587
 H 1.41411 -0.72016 1.11177
 H -2.53442 -0.40577 -0.01561
 H 2.48652 -0.56790 -0.33410
13
bifur_IRC_Distances_MW_output/new_data/bifur_traj2_Distances point 254
C -0.77252 0.78086 -0.20239
 C 0.78546 0.73077 -0.29976
 C -0.05847 1.02225 -1.48363
 C -1.43627 -0.49380 0.22554
 C 1.41783 -0.58654 0.03834
 F -1.43529 1.88505 0.28382
 F 1.57742 1.78865 0.10108
 H -1.01626 -1.36999 -0.29448
 H 0.87570 -1.43224 -0.42646
 H -1.30380 -0.63118 1.29587
 H 1.41411 -0.72016 1.11177
 H -2.53442 -0.40577 -0.01561
 H 2.48652 -0.56790 -0.33410
13
bifur_IRC_Distances_MW_output/new_data/bifur_traj2_Distances point 255
C -0.77150 0.78093 -0.20246
 C 0.78443 0.73089 -0.29973
 C -0.05854 1.02240 -1.48467
 C -1.43549 -0.49397 0.22552
 C 1.41705 -0.58667 0.03840
 F -1.43387 1.88556 0.28420
 F 1.57609 1.78925 0.10163
 H -1.01477 -1.37052 -0.29487
 H 0.87411 -1.43268 -0.42676
 H -1.30326 -0.63098 1.29656
 H 1.41371 -0.71993 1.11252
 H -2.53441 -0.40608 -0.01597
 H 2.48645 -0.56821 -0.33436
13
bifur_IRC_Distances_MW_output/new_data/bifur_traj2_Distances point 256
C -0.76993 0.78103 -0.20256
 C 0.78285 0.73109 -0.29970
 C -0.05865 1.02262 -1.48626
 C -1.43429 -0.49424 0.22548
 C 1.41585 -0.58687 0.03850
 F -1.43169 1.88636 0.28478
 F 1.57405 1.79018 0.10247
 H -1.01248 -1.37133 -0.29548
 H 0.87166 -1.43336 -0.42721
 H -1.30243 -0.63067 1.29761
 H 1.41309 -0.71958 1.11367
 H -2.53439 -0.40655 -0.01653
 H 2.48635 -0.56867 -0.33477
13
bifur_IRC_Distances_MW_output/new_data/bifur_traj2_Distances point 257
C -0.76778 0.78117 -0.20270
 C 0.78070 0.73135 -0.29965
 C -0.05880 1.02292 -1.48843
 C -1.43266 -0.49460 0.22543
 C 1.41421 -0.58713 0.03863
 F -1.42872 1.88744 0.28556
 F 1.57127 1.79143 0.10361
 H -1.00935 -1.37244 -0.29630
 H 0.86832 -1.43428 -0.42783
 H -1.30129 -0.63026 1.29904
 H 1.41225 -0.71911 1.11523
 H -2.53437 -0.40720 -0.01728
 H 2.48621 -0.56930 -0.33531
13
bifur_IRC_Distances_MW_output/new_data/bifur_traj2_Distances point 258
C -0.76541 0.78132 -0.20286
 C 0.77831 0.73164 -0.29959
 C -0.05897 1.02326 -1.49082
 C -1.43086 -0.49500 0.22538
 C 1.41240 -0.58743 0.03877
 F -1.42543 1.88863 0.28643
 F 1.56819 1.79282 0.10487
 H -1.00588 -1.37366 -0.29720
 H 0.86463 -1.43530 -0.42851
 H -1.30004 -0.62980 1.30061
 H 1.41133 -0.71859 1.11695
 H -2.53435 -0.40791 -0.01812
 H 2.48607 -0.56999 -0.33592
13
bifur_IRC_Distances_MW_output/new_data/bifur_traj2_Distances point 259
C -0.76307 0.78147 -0.20301
 C 0.77595 0.73193 -0.29954
 C -0.05913 1.02359 -1.49317
 C -1.42908 -0.49539 0.22532
 C 1.41061 -0.58772 0.03892
 F -1.42218 1.88980 0.28729
 F 1.56516 1.79419 0.10611
 H -1.00245 -1.37486 -0.29809
 H 0.86097 -1.43631 -0.42918
 H -1.29880 -0.62935 1.30216
 H 1.41042 -0.71807 1.11865
 H -2.53434 -0.40861 -0.01893
 H 2.48594 -0.57067 -0.33651
13
bifur_IRC_Distances_MW_output/new_data/bifur_traj2_Distances point 260
C -0.76086 0.78162 -0.20316
 C 0.77374 0.73220 -0.29949
 C -0.05929 1.02390 -1.49536
 C -1.42741 -0.49576 0.22527
 C 1.40893 -0.58799 0.03905
 F -1.41914 1.89089 0.28808
 F 1.56231 1.79547 0.10726
 H -0.99923 -1.37598 -0.29892
 H 0.85754 -1.43725 -0.42981
 H -1.29764 -0.62893 1.30361
 H 1.40957 -0.71760 1.12023
 H -2.53434 -0.40927 -0.01970
 H 2.48583 -0.57131 -0.33706
13
bifur_IRC_Distances_MW_output/new_data/bifur_traj2_Distances point 261
C -0.75885 0.78175 -0.20329
 C 0.77171 0.73245 -0.29945
 C -0.05943 1.02419 -1.49737
 C -1.42588 -0.49610 0.22522
 C 1.40740 -0.58824 0.03918
 F -1.41635 1.89189 0.28881
 F 1.55970 1.79664 0.10832
 H -0.99628 -1.37701 -0.29969
 H 0.85439 -1.43811 -0.43039
 H -1.29659 -0.62855 1.30493
 H 1.40879 -0.71716 1.12168
 H -2.53435 -0.40986 -0.02040
 H 2.48573 -0.57189 -0.33757
13
bifur_IRC_Distances_MW_output/new_data/bifur_traj2_Distances point 262
C -0.75702 0.78186 -0.20341
 C 0.76988 0.73267 -0.29941
 C -0.05956 1.02445 -1.49917
 C -1.42450 -0.49640 0.22518
 C 1.40602 -0.58846 0.03929
 F -1.41383 1.89279 0.28947
 F 1.55734 1.79769 0.10927
 H -0.99361 -1.37793 -0.30037
 H 0.85155 -1.43888 -0.43090
 H -1.29563 -0.62820 1.30612
 H 1.40809 -0.71677 1.12298
 H -2.53436 -0.41040 -0.02103
 H 2.48565 -0.57242 -0.33802
13
bifur_IRC_Distances_MW_output/new_data/bifur_traj2_Distances point 263
C -0.75544 0.78196 -0.20351
 C 0.76829 0.73286 -0.29938
 C -0.05967 1.02467 -1.50073
 C -1.42331 -0.49667 0.22514
 C 1.40482 -0.58865 0.03939
 F -1.41165 1.89357 0.29003
 F 1.55530 1.79860 0.11009
 H -0.99130 -1.37873 -0.30096
 H 0.84909 -1.43954 -0.43135
 H -1.29481 -0.62791 1.30714
 H 1.40748 -0.71643 1.12411
 H -2.53438 -0.41087 -0.02158
 H 2.48558 -0.57287 -0.33840
13
bifur_IRC_Distances_MW_output/new_data/bifur_traj2_Distances point 264
C -0.75427 0.78204 -0.20359
 C 0.76712 0.73300 -0.29935
 C -0.05975 1.02484 -1.50188
 C -1.42243 -0.49686 0.22511
 C 1.40393 -0.58880 0.03946
 F -1.41004 1.89415 0.29045
 F 1.55379 1.79927 0.11069
 H -0.98959 -1.37932 -0.30140
 H 0.84726 -1.44004 -0.43168
 H -1.29420 -0.62769 1.30790
 H 1.40703 -0.71617 1.12494
 H -2.53439 -0.41121 -0.02198
 H 2.48553 -0.57320 -0.33869
13
bifur_IRC_Distances_MW_output/new_data/bifur_traj2_Distances point 265
C -0.75427 0.78204 -0.20359
 C 0.76711 0.73300 -0.29935
 C -0.05975 1.02484 -1.50188
 C -1.42242 -0.49686 0.22511
 C 1.40393 -0.58880 0.03946
 F -1.41004 1.89415 0.29045
 F 1.55379 1.79927 0.11069
 H -0.98959 -1.37933 -0.30140
 H 0.84726 -1.44004 -0.43168
 H -1.29420 -0.62769 1.30790
 H 1.40703 -0.71617 1.12494
 H -2.53439 -0.41121 -0.02198
 H 2.48553 -0.57320 -0.33869
13
bifur_IRC_Distances_MW_output/new_data/bifur_traj2_Distances point 266
C -0.75324 0.78210 -0.20365
 C 0.76608 0.73313 -0.29933
 C -0.05982 1.02498 -1.50289
 C -1.42165 -0.49703 0.22509
 C 1.40315 -0.58892 0.03952
 F -1.40861 1.89465 0.29082
 F 1.55246 1.79986 0.11122
 H -0.98808 -1.37985 -0.30179
 H 0.84565 -1.44047 -0.43197
 H -1.29366 -0.62749 1.30857
 H 1.40664 -0.71595 1.12568
 H -2.53440 -0.41151 -0.02233
 H 2.48549 -0.57350 -0.33894
13
bifur_IRC_Distances_MW_output/new_data/bifur_traj2_Distances point 267
C -0.75315 0.78211 -0.20366
 C 0.76599 0.73314 -0.29933
 C -0.05983 1.02499 -1.50298
 C -1.42158 -0.49705 0.22509
 C 1.40308 -0.58893 0.03953
 F -1.40849 1.89470 0.29085
 F 1.55234 1.79991 0.11127
 H -0.98794 -1.37989 -0.30182
 H 0.84551 -1.44051 -0.43199
 H -1.29361 -0.62748 1.30863
 H 1.40660 -0.71593 1.12574
 H -2.53441 -0.41154 -0.02236
 H 2.48549 -0.57352 -0.33897
13
bifur_IRC_Distances_MW_output/new_data/bifur_traj2_Distances point 268
C -0.75333 0.78210 -0.20365
 C 0.76617 0.73312 -0.29933
 C -0.05982 1.02497 -1.50280
 C -1.42172 -0.49702 0.22509
 C 1.40322 -0.58891 0.03952
 F -1.40874 1.89461 0.29079
 F 1.55258 1.79981 0.11118
 H -0.98821 -1.37980 -0.30175
 H 0.84579 -1.44043 -0.43194
 H -1.29371 -0.62751 1.30851
 H 1.40667 -0.71597 1.12561
 H -2.53440 -0.41149 -0.02230
 H 2.48549 -0.57347 -0.33892
13
bifur_IRC_Distances_MW_output/new_data/bifur_traj2_Distances point 269
C -0.75391 0.78206 -0.20361
 C 0.76675 0.73305 -0.29934
 C -0.05978 1.02489 -1.50223
 C -1.42215 -0.49692 0.22511
 C 1.40366 -0.58884 0.03948
 F -1.40953 1.89433 0.29058
 F 1.55332 1.79948 0.11088
 H -0.98905 -1.37951 -0.30154
 H 0.84669 -1.44019 -0.43178
 H -1.29401 -0.62762 1.30814
 H 1.40690 -0.71610 1.12520
 H -2.53440 -0.41132 -0.02210
 H 2.48552 -0.57331 -0.33878
13
bifur_IRC_Distances_MW_output/new_data/bifur_traj2_Distances point 270
C -0.75502 0.78199 -0.20354
 C 0.76787 0.73291 -0.29937
 C -0.05970 1.02473 -1.50114
 C -1.42299 -0.49674 0.22513
 C 1.40450 -0.58870 0.03941
 F -1.41107 1.89378 0.29018
 F 1.55476 1.79884 0.11030
 H -0.99068 -1.37895 -0.30112
 H 0.84843 -1.43972 -0.43147
 H -1.29459 -0.62783 1.30742
 H 1.40732 -0.71634 1.12441
 H -2.53438 -0.41099 -0.02172
 H 2.48556 -0.57299 -0.33851
13
bifur_IRC_Distances_MW_output/new_data/bifur_traj2_Distances point 271
C -0.75662 0.78189 -0.20343
 C 0.76947 0.73272 -0.29940
 C -0.05959 1.02451 -1.49957
 C -1.42419 -0.49647 0.22517
 C 1.40571 -0.58851 0.03931
 F -1.41327 1.89300 0.28961
 F 1.55681 1.79792 0.10948
 H -0.99302 -1.37814 -0.30052
 H 0.85091 -1.43905 -0.43102
 H -1.29542 -0.62813 1.30638
 H 1.40793 -0.71668 1.12328
 H -2.53437 -0.41052 -0.02117
 H 2.48563 -0.57253 -0.33812
13
bifur_IRC_Distances_MW_output/new_data/bifur_traj2_Distances point 272
C -0.75849 0.78177 -0.20331
 C 0.77136 0.73249 -0.29944
 C -0.05945 1.02424 -1.49771
 C -1.42561 -0.49616 0.22521
 C 1.40713 -0.58828 0.03920
 F -1.41586 1.89207 0.28894
 F 1.55924 1.79684 0.10850
 H -0.99577 -1.37719 -0.29982
 H 0.85384 -1.43825 -0.43048
 H -1.29640 -0.62848 1.30516
 H 1.40865 -0.71708 1.12193
 H -2.53435 -0.40997 -0.02052
 H 2.48571 -0.57199 -0.33765
13
bifur_IRC_Distances_MW_output/new_data/bifur_traj2_Distances point 273
C -0.76054 0.78164 -0.20318
 C 0.77341 0.73224 -0.29949
 C -0.05931 1.02395 -1.49569
 C -1.42716 -0.49582 0.22526
 C 1.40868 -0.58803 0.03907
 F -1.41868 1.89106 0.28820
 F 1.56188 1.79566 0.10744
 H -0.99875 -1.37615 -0.29905
 H 0.85703 -1.43739 -0.42990
 H -1.29747 -0.62887 1.30382
 H 1.40944 -0.71752 1.12047
 H -2.53434 -0.40936 -0.01981
 H 2.48581 -0.57140 -0.33714
13
bifur_IRC_Distances_MW_output/new_data/bifur_traj2_Distances point 274
C -0.76271 0.78150 -0.20304
 C 0.77560 0.73197 -0.29953
 C -0.05916 1.02364 -1.49352
 C -1.42881 -0.49545 0.22531
 C 1.41034 -0.58776 0.03894
 F -1.42169 1.88997 0.28741
 F 1.56470 1.79439 0.10629
 H -1.00194 -1.37504 -0.29823
 H 0.86042 -1.43646 -0.42928
 H -1.29861 -0.62928 1.30239
 H 1.41028 -0.71800 1.11890
 H -2.53434 -0.40872 -0.01906
 H 2.48592 -0.57077 -0.33660
13
bifur_IRC_Distances_MW_output/new_data/bifur_traj2_Distances point 275
C -0.76504 0.78135 -0.20288
 C 0.77794 0.73169 -0.29959
 C -0.05899 1.02331 -1.49119
 C -1.43057 -0.49506 0.22537
 C 1.41211 -0.58748 0.03880
 F -1.42491 1.88881 0.28657
 F 1.56771 1.79304 0.10507
 H -1.00533 -1.37385 -0.29734
 H 0.86404 -1.43547 -0.42862
 H -1.29984 -0.62973 1.30086
 H 1.41118 -0.71851 1.11722
 H -2.53435 -0.40802 -0.01825
 H 2.48605 -0.57010 -0.33601
13
bifur_IRC_Distances_MW_output/new_data/bifur_traj2_Distances point 276
C -0.76504 0.78135 -0.20288
 C 0.77794 0.73169 -0.29959
 C -0.05899 1.02331 -1.49119
 C -1.43057 -0.49506 0.22537
 C 1.41211 -0.58748 0.03880
 F -1.42491 1.88881 0.28657
 F 1.56771 1.79304 0.10507
 H -1.00533 -1.37385 -0.29734
 H 0.86404 -1.43547 -0.42862
 H -1.29984 -0.62973 1.30086
 H 1.41118 -0.71851 1.11722
 H -2.53435 -0.40802 -0.01825
 H 2.48605 -0.57010 -0.33601
13
bifur_IRC_Distances_MW_output/new_data/bifur_traj2_Distances point 277
C -0.77017 0.78101 -0.20255
 C 0.78310 0.73106 -0.29970
 C -0.05863 1.02259 -1.48602
 C -1.43448 -0.49419 0.22549
 C 1.41603 -0.58684 0.03848
 F -1.43203 1.88623 0.28469
 F 1.57437 1.79003 0.10234
 H -1.01284 -1.37121 -0.29538
 H 0.87204 -1.43325 -0.42714
 H -1.30256 -0.63072 1.29744
 H 1.41319 -0.71964 1.11349
 H -2.53439 -0.40648 -0.01644
 H 2.48636 -0.56860 -0.33470
13
bifur_IRC_Distances_MW_output/new_data/bifur_traj2_Distances point 278
C -0.77277 0.78084 -0.20237
 C 0.78572 0.73074 -0.29976
 C -0.05845 1.02222 -1.48337
 C -1.43646 -0.49375 0.22555
 C 1.41803 -0.58651 0.03832
 F -1.43564 1.88492 0.28373
 F 1.57775 1.78850 0.10094
 H -1.01664 -1.36986 -0.29438
 H 0.87609 -1.43213 -0.42639
 H -1.30394 -0.63123 1.29570
 H 1.41421 -0.72022 1.11159
 H -2.53443 -0.40569 -0.01552
 H 2.48654 -0.56783 -0.33403
13
bifur_IRC_Distances_MW_output/new_data/bifur_traj2_Distances point 279
C -0.77510 0.78069 -0.20222
 C 0.78805 0.73045 -0.29981
 C -0.05829 1.02189 -1.48100
 C -1.43824 -0.49336 0.22560
 C 1.41981 -0.58622 0.03818
 F -1.43887 1.88374 0.28286
 F 1.58077 1.78713 0.09969
 H -1.02003 -1.36865 -0.29348
 H 0.87971 -1.43112 -0.42571
 H -1.30518 -0.63168 1.29414
 H 1.41513 -0.72074 1.10988
 H -2.53447 -0.40498 -0.01469
 H 2.48671 -0.56714 -0.33342
13
bifur_IRC_Distances_MW_output/new_data/bifur_traj2_Distances point 280
C -0.77709 0.78056 -0.20208
 C 0.79005 0.73020 -0.29986
 C -0.05815 1.02160 -1.47897
 C -1.43976 -0.49302 0.22565
 C 1.42134 -0.58597 0.03805
 F -1.44163 1.88273 0.28212
 F 1.58335 1.78595 0.09862
 H -1.02293 -1.36762 -0.29271
 H 0.88280 -1.43025 -0.42513
 H -1.30624 -0.63207 1.29279
 H 1.41592 -0.72118 1.10841
 H -2.53451 -0.40438 -0.01399
 H 2.48686 -0.56655 -0.33290
13
bifur_IRC_Distances_MW_output/new_data/bifur_traj2_Distances point 281
C -0.77881 0.78045 -0.20197
 C 0.79178 0.72999 -0.29990
 C -0.05803 1.02136 -1.47719
 C -1.44108 -0.49272 0.22569
 C 1.42266 -0.58575 0.03795
 F -1.44403 1.88185 0.28148
 F 1.58560 1.78492 0.09768
 H -1.02544 -1.36672 -0.29204
 H 0.88548 -1.42949 -0.42463
 H -1.30717 -0.63242 1.29162
 H 1.41660 -0.72157 1.10714
 H -2.53455 -0.40385 -0.01337
 H 2.48699 -0.56604 -0.33245
13
bifur_IRC_Distances_MW_output/new_data/bifur_traj2_Distances point 282
C -0.78038 0.78034 -0.20186
 C 0.79336 0.72979 -0.29994
 C -0.05792 1.02113 -1.47558
 C -1.44228 -0.49245 0.22572
 C 1.42387 -0.58555 0.03785
 F -1.44621 1.88104 0.28089
 F 1.58763 1.78399 0.09682
 H -1.02772 -1.36590 -0.29144
 H 0.88791 -1.42881 -0.42417
 H -1.30801 -0.63273 1.29056
 H 1.41722 -0.72193 1.10597
 H -2.53460 -0.40337 -0.01281
 H 2.48712 -0.56557 -0.33203
13
bifur_IRC_Distances_MW_output/new_data/bifur_traj2_Distances point 283
C -0.78186 0.78025 -0.20176
 C 0.79484 0.72961 -0.29997
 C -0.05781 1.02092 -1.47405
 C -1.44341 -0.49220 0.22576
 C 1.42501 -0.58537 0.03776
 F -1.44827 1.88028 0.28033
 F 1.58956 1.78310 0.09601
 H -1.02988 -1.36512 -0.29086
 H 0.89021 -1.42815 -0.42373
 H -1.30880 -0.63302 1.28955
 H 1.41781 -0.72226 1.10487
 H -2.53464 -0.40291 -0.01227
 H 2.48724 -0.56513 -0.33164
13
bifur_IRC_Distances_MW_output/new_data/bifur_traj2_Distances point 284
C -0.78324 0.78015 -0.20167
 C 0.79624 0.72943 -0.30001
 C -0.05772 1.02073 -1.47261
 C -1.44448 -0.49196 0.22579
 C 1.42608 -0.58519 0.03767
 F -1.45021 1.87957 0.27981
 F 1.59137 1.78227 0.09525
 H -1.03190 -1.36439 -0.29031
 H 0.89237 -1.42754 -0.42332
 H -1.30955 -0.63330 1.28860
 H 1.41837 -0.72258 1.10384
 H -2.53468 -0.40248 -0.01177
 H 2.48736 -0.56471 -0.33126
13
bifur_IRC_Distances_MW_output/new_data/bifur_traj2_Distances point 285
C -0.78442 0.78008 -0.20159
 C 0.79742 0.72929 -0.30004
 C -0.05764 1.02056 -1.47139
 C -1.44538 -0.49176 0.22582
 C 1.42699 -0.58504 0.03760
 F -1.45185 1.87896 0.27937
 F 1.59290 1.78157 0.09461
 H -1.03361 -1.36378 -0.28985
 H 0.89419 -1.42702 -0.42297
 H -1.31018 -0.63354 1.28779
 H 1.41884 -0.72285 1.10296
 H -2.53472 -0.40212 -0.01135
 H 2.48746 -0.56436 -0.33095
13
bifur_IRC_Distances_MW_output/new_data/bifur_traj2_Distances point 286
C -0.78530 0.78002 -0.20153
 C 0.79830 0.72918 -0.30006
 C -0.05757 1.02043 -1.47047
 C -1.44606 -0.49160 0.22584
 C 1.42767 -0.58493 0.03755
 F -1.45307 1.87851 0.27903
 F 1.59405 1.78104 0.09412
 H -1.03489 -1.36331 -0.28951
 H 0.89556 -1.42663 -0.42271
 H -1.31066 -0.63371 1.28719
 H 1.41919 -0.72305 1.10230
 H -2.53475 -0.40184 -0.01103
 H 2.48754 -0.56409 -0.33071
13
bifur_IRC_Distances_MW_output/new_data/bifur_traj2_Distances point 287
C -0.78530 0.78002 -0.20153
 C 0.79830 0.72918 -0.30006
 C -0.05757 1.02043 -1.47047
 C -1.44606 -0.49160 0.22584
 C 1.42767 -0.58493 0.03755
 F -1.45307 1.87851 0.27903
 F 1.59405 1.78104 0.09412
 H -1.03489 -1.36331 -0.28951
 H 0.89556 -1.42663 -0.42271
 H -1.31066 -0.63371 1.28719
 H 1.41919 -0.72305 1.10230
 H -2.53475 -0.40184 -0.01103
 H 2.48754 -0.56409 -0.33071
13
bifur_IRC_Distances_MW_output/new_data/bifur_traj2_Distances point 288
C -0.78638 0.77995 -0.20146
 C 0.79939 0.72904 -0.30008
 C -0.05750 1.02028 -1.46934
 C -1.44689 -0.49142 0.22586
 C 1.42850 -0.58479 0.03748
 F -1.45458 1.87795 0.27862
 F 1.59546 1.78039 0.09352
 H -1.03646 -1.36274 -0.28908
 H 0.89723 -1.42615 -0.42239
 H -1.31124 -0.63393 1.28644
 H 1.41963 -0.72330 1.10149
 H -2.53479 -0.40151 -0.01064
 H 2.48764 -0.56377 -0.33042
13
bifur_IRC_Distances_MW_output/new_data/bifur_traj2_Distances point 289
C -0.78673 0.77992 -0.20143
 C 0.79974 0.72900 -0.30009
 C -0.05747 1.02023 -1.46897
 C -1.44716 -0.49136 0.22587
 C 1.42878 -0.58474 0.03746
 F -1.45507 1.87777 0.27849
 F 1.59592 1.78017 0.09333
 H -1.03698 -1.36255 -0.28894
 H 0.89779 -1.42600 -0.42229
 H -1.31144 -0.63400 1.28620
 H 1.41977 -0.72338 1.10123
 H -2.53481 -0.40140 -0.01051
 H 2.48767 -0.56366 -0.33032
13
bifur_IRC_Distances_MW_output/new_data/bifur_traj2_Distances point 290
C -0.78698 0.77991 -0.20142
 C 0.80000 0.72896 -0.30010
 C -0.05746 1.02019 -1.46871
 C -1.44736 -0.49131 0.22587
 C 1.42897 -0.58471 0.03744
 F -1.45542 1.87764 0.27839
 F 1.59625 1.78002 0.09319
 H -1.03734 -1.36242 -0.28885
 H 0.89817 -1.42588 -0.42221
 H -1.31157 -0.63405 1.28603
 H 1.41987 -0.72343 1.10104
 H -2.53482 -0.40132 -0.01042
 H 2.48769 -0.56358 -0.33025
13
bifur_IRC_Distances_MW_output/new_data/bifur_traj2_Distances point 291
C -0.78707 0.77990 -0.20141
 C 0.80008 0.72895 -0.30010
 C -0.05745 1.02018 -1.46862
 C -1.44742 -0.49130 0.22588
 C 1.42903 -0.58470 0.03744
 F -1.45554 1.87760 0.27836
 F 1.59635 1.77997 0.09314
 H -1.03746 -1.36238 -0.28881
 H 0.89830 -1.42585 -0.42219
 H -1.31162 -0.63407 1.28597
 H 1.41990 -0.72345 1.10098
 H -2.53482 -0.40130 -0.01039
 H 2.48770 -0.56356 -0.33023
13
bifur_IRC_Distances_MW_output/new_data/bifur_traj2_Distances point 292
C -0.78695 0.77991 -0.20142
 C 0.79996 0.72897 -0.30010
 C -0.05746 1.02020 -1.46875
 C -1.44733 -0.49132 0.22587
 C 1.42894 -0.58472 0.03744
 F -1.45537 1.87766 0.27841
 F 1.59620 1.78005 0.09321
 H -1.03729 -1.36244 -0.28886
 H 0.89811 -1.42590 -0.42223
 H -1.31155 -0.63405 1.28605
 H 1.41986 -0.72343 1.10107
 H -2.53481 -0.40133 -0.01043
 H 2.48769 -0.56359 -0.33026
13
bifur_IRC_Distances_MW_output/new_data/bifur_traj2_Distances point 293
C -0.78665 0.77993 -0.20144
 C 0.79966 0.72901 -0.30009
 C -0.05748 1.02024 -1.46906
 C -1.44710 -0.49137 0.22587
 C 1.42871 -0.58476 0.03746
 F -1.45496 1.87781 0.27852
 F 1.59581 1.78023 0.09337
 H -1.03686 -1.36260 -0.28898
 H 0.89765 -1.42603 -0.42231
 H -1.31139 -0.63399 1.28626
 H 1.41974 -0.72336 1.10129
 H -2.53480 -0.40143 -0.01054
 H 2.48766 -0.56368 -0.33035
13
bifur_IRC_Distances_MW_output/new_data/bifur_traj2_Distances point 294
C -0.78622 0.77996 -0.20147
 C 0.79923 0.72906 -0.30008
 C -0.05751 1.02030 -1.46951
 C -1.44677 -0.49144 0.22586
 C 1.42838 -0.58481 0.03749
 F -1.45436 1.87803 0.27868
 F 1.59525 1.78048 0.09361
 H -1.03624 -1.36282 -0.28915
 H 0.89699 -1.42622 -0.42244
 H -1.31116 -0.63390 1.28655
 H 1.41956 -0.72326 1.10161
 H -2.53479 -0.40156 -0.01070
 H 2.48762 -0.56381 -0.33046
13
bifur_IRC_Distances_MW_output/new_data/bifur_traj2_Distances point 295
C -0.78569 0.77999 -0.20150
 C 0.79870 0.72913 -0.30007
 C -0.05755 1.02038 -1.47006
 C -1.44636 -0.49154 0.22585
 C 1.42797 -0.58488 0.03752
 F -1.45362 1.87831 0.27888
 F 1.59456 1.78080 0.09390
 H -1.03546 -1.36310 -0.28935
 H 0.89617 -1.42646 -0.42260
 H -1.31087 -0.63379 1.28692
 H 1.41935 -0.72314 1.10201
 H -2.53477 -0.40172 -0.01089
 H 2.48757 -0.56397 -0.33060
13
bifur_IRC_Distances_MW_output/new_data/bifur_traj2_Distances point 296
C -0.78509 0.78003 -0.20154
 C 0.79809 0.72920 -0.30005
 C -0.05759 1.02046 -1.47069
 C -1.44590 -0.49164 0.22583
 C 1.42751 -0.58495 0.03756
 F -1.45278 1.87862 0.27911
 F 1.59378 1.78116 0.09423
 H -1.03459 -1.36342 -0.28959
 H 0.89524 -1.42672 -0.42278
 H -1.31055 -0.63367 1.28733
 H 1.41911 -0.72300 1.10246
 H -2.53475 -0.40191 -0.01111
 H 2.48752 -0.56415 -0.33077
13
bifur_IRC_Distances_MW_output/new_data/bifur_traj2_Distances point 297
C -0.78449 0.78007 -0.20159
 C 0.79749 0.72928 -0.30004
 C -0.05763 1.02055 -1.47131
 C -1.44544 -0.49174 0.22582
 C 1.42704 -0.58503 0.03760
 F -1.45194 1.87893 0.27934
 F 1.59299 1.78152 0.09457
 H -1.03371 -1.36374 -0.28983
 H 0.89430 -1.42699 -0.42295
 H -1.31022 -0.63355 1.28774
 H 1.41887 -0.72286 1.10291
 H -2.53472 -0.40210 -0.01132
 H 2.48747 -0.56434 -0.33093
13
bifur_IRC_Distances_MW_output/new_data/bifur_traj2_Distances point 298
C -0.78449 0.78007 -0.20159
 C 0.79749 0.72928 -0.30004
 C -0.05763 1.02055 -1.47131
 C -1.44544 -0.49174 0.22582
 C 1.42704 -0.58503 0.03760
 F -1.45194 1.87893 0.27934
 F 1.59299 1.78152 0.09457
 H -1.03371 -1.36374 -0.28983
 H 0.89430 -1.42699 -0.42295
 H -1.31022 -0.63355 1.28774
 H 1.41887 -0.72286 1.10291
 H -2.53472 -0.40210 -0.01132
 H 2.48747 -0.56434 -0.33093
13
bifur_IRC_Distances_MW_output/new_data/bifur_traj2_Distances point 299
C -0.78373 0.78012 -0.20164
 C 0.79673 0.72937 -0.30002
 C -0.05768 1.02066 -1.47210
 C -1.44485 -0.49187 0.22580
 C 1.42646 -0.58513 0.03764
 F -1.45089 1.87932 0.27963
 F 1.59201 1.78198 0.09498
 H -1.03261 -1.36414 -0.29012
 H 0.89312 -1.42733 -0.42318
 H -1.30981 -0.63340 1.28826
 H 1.41856 -0.72269 1.10348
 H -2.53470 -0.40233 -0.01160
 H 2.48740 -0.56456 -0.33113
13
bifur_IRC_Distances_MW_output/new_data/bifur_traj2_Distances point 300
C -0.78379 0.78012 -0.20163
 C 0.79679 0.72937 -0.30002
 C -0.05768 1.02065 -1.47204
 C -1.44490 -0.49187 0.22580
 C 1.42650 -0.58512 0.03764
 F -1.45097 1.87929 0.27960
 F 1.59208 1.78195 0.09495
 H -1.03269 -1.36411 -0.29010
 H 0.89321 -1.42730 -0.42316
 H -1.30984 -0.63341 1.28822
 H 1.41859 -0.72270 1.10343
 H -2.53470 -0.40231 -0.01158
 H 2.48740 -0.56455 -0.33112
13
bifur_IRC_Distances_MW_output/new_data/bifur_traj2_Distances point 301
C -0.78424 0.78009 -0.20160
 C 0.79724 0.72931 -0.30003
 C -0.05765 1.02058 -1.47157
 C -1.44525 -0.49179 0.22581
 C 1.42685 -0.58506 0.03761
 F -1.45160 1.87906 0.27943
 F 1.59267 1.78167 0.09470
 H -1.03335 -1.36387 -0.28992
 H 0.89392 -1.42710 -0.42303
 H -1.31009 -0.63350 1.28791
 H 1.41877 -0.72281 1.10309
 H -2.53472 -0.40217 -0.01141
 H 2.48744 -0.56441 -0.33100
13
bifur_IRC_Distances_MW_output/new_data/bifur_traj2_Distances point 302
C -0.78514 0.78003 -0.20154
 C 0.79814 0.72920 -0.30005
 C -0.05759 1.02045 -1.47064
 C -1.44594 -0.49163 0.22583
 C 1.42754 -0.58495 0.03756
 F -1.45285 1.87859 0.27909
 F 1.59384 1.78113 0.09421
 H -1.03466 -1.36340 -0.28957
 H 0.89531 -1.42670 -0.42276
 H -1.31057 -0.63368 1.28730
 H 1.41913 -0.72301 1.10242
 H -2.53475 -0.40189 -0.01109
 H 2.48752 -0.56414 -0.33075
13
bifur_IRC_Distances_MW_output/new_data/bifur_traj2_Distances point 303
C -0.78652 0.77994 -0.20145
 C 0.79953 0.72902 -0.30009
 C -0.05749 1.02026 -1.46920
 C -1.44700 -0.49139 0.22586
 C 1.42861 -0.58477 0.03747
 F -1.45477 1.87788 0.27857
 F 1.59564 1.78030 0.09345
 H -1.03667 -1.36267 -0.28903
 H 0.89745 -1.42609 -0.42235
 H -1.31132 -0.63396 1.28635
 H 1.41968 -0.72333 1.10139
 H -2.53480 -0.40147 -0.01059
 H 2.48765 -0.56372 -0.33038
13
bifur_IRC_Distances_MW_output/new_data/bifur_traj2_Distances point 304
C -0.78838 0.77981 -0.20132
 C 0.80140 0.72879 -0.30013
 C -0.05736 1.01999 -1.46725
 C -1.44843 -0.49107 0.22591
 C 1.43005 -0.58453 0.03736
 F -1.45738 1.87691 0.27786
 F 1.59807 1.77918 0.09241
 H -1.03938 -1.36168 -0.28829
 H 0.90034 -1.42526 -0.42180
 H -1.31233 -0.63434 1.28506
 H 1.42044 -0.72376 1.09999
 H -2.53487 -0.40088 -0.00991
 H 2.48782 -0.56316 -0.32987
13
bifur_IRC_Distances_MW_output/new_data/bifur_traj2_Distances point 305
C -0.79057 0.77967 -0.20117
 C 0.80360 0.72851 -0.30019
 C -0.05721 1.01968 -1.46495
 C -1.45012 -0.49069 0.22596
 C 1.43175 -0.58425 0.03722
 F -1.46043 1.87577 0.27702
 F 1.60093 1.77786 0.09119
 H -1.04256 -1.36052 -0.28743
 H 0.90374 -1.42429 -0.42115
 H -1.31352 -0.63478 1.28354
 H 1.42132 -0.72426 1.09834
 H -2.53496 -0.40020 -0.00911
 H 2.48804 -0.56249 -0.32927
13
bifur_IRC_Distances_MW_output/new_data/bifur_traj2_Distances point 306
C -0.79277 0.77952 -0.20102
 C 0.80581 0.72824 -0.30024
 C -0.05705 1.01937 -1.46263
 C -1.45182 -0.49031 0.22601
 C 1.43345 -0.58397 0.03708
 F -1.46350 1.87463 0.27618
 F 1.60380 1.77652 0.08996
 H -1.04576 -1.35935 -0.28656
 H 0.90715 -1.42330 -0.42049
 H -1.31471 -0.63523 1.28201
 H 1.42221 -0.72477 1.09667
 H -2.53506 -0.39951 -0.00831
 H 2.48826 -0.56182 -0.32867
13
bifur_IRC_Distances_MW_output/new_data/bifur_traj2_Distances point 307
C -0.79488 0.77937 -0.20087
 C 0.80793 0.72797 -0.30030
 C -0.05691 1.01906 -1.46038
 C -1.45345 -0.48994 0.22606
 C 1.43510 -0.58369 0.03695
 F -1.46646 1.87352 0.27536
 F 1.60657 1.77523 0.08877
 H -1.04883 -1.35822 -0.28572
 H 0.91043 -1.42235 -0.41985
 H -1.31587 -0.63567 1.28053
 H 1.42307 -0.72527 1.09506
 H -2.53516 -0.39884 -0.00753
 H 2.48847 -0.56118 -0.32808
13
bifur_IRC_Distances_MW_output/new_data/bifur_traj2_Distances point 308
C -0.79703 0.77923 -0.20073
 C 0.81009 0.72770 -0.30035
 C -0.05676 1.01876 -1.45810
 C -1.45511 -0.48956 0.22610
 C 1.43677 -0.58342 0.03682
 F -1.46947 1.87239 0.27453
 F 1.60937 1.77392 0.08755
 H -1.05195 -1.35707 -0.28486
 H 0.91375 -1.42138 -0.41920
 H -1.31704 -0.63611 1.27902
 H 1.42395 -0.72577 1.09343
 H -2.53528 -0.39816 -0.00673
 H 2.48870 -0.56052 -0.32748
13
bifur_IRC_Distances_MW_output/new_data/bifur_traj2_Distances point 309
C -0.79703 0.77923 -0.20073
 C 0.81009 0.72770 -0.30035
 C -0.05676 1.01876 -1.45810
 C -1.45512 -0.48956 0.22610
 C 1.43677 -0.58342 0.03682
 F -1.46947 1.87239 0.27453
 F 1.60937 1.77392 0.08755
 H -1.05195 -1.35707 -0.28486
 H 0.91375 -1.42138 -0.41920
 H -1.31704 -0.63611 1.27902
 H 1.42395 -0.72577 1.09343
 H -2.53528 -0.39816 -0.00673
 H 2.48870 -0.56052 -0.32748
13
bifur_IRC_Distances_MW_output/new_data/bifur_traj2_Distances point 310
C -0.80192 0.77890 -0.20039
 C 0.81500 0.72708 -0.30048
 C -0.05642 1.01806 -1.45286
 C -1.45891 -0.48870 0.22621
 C 1.44058 -0.58278 0.03652
 F -1.47632 1.86980 0.27262
 F 1.61577 1.77092 0.08477
 H -1.05904 -1.35444 -0.28290
 H 0.92132 -1.41916 -0.41772
 H -1.31973 -0.63713 1.27556
 H 1.42596 -0.72693 1.08967
 H -2.53556 -0.39660 -0.00492
 H 2.48926 -0.55900 -0.32609
13
bifur_IRC_Distances_MW_output/new_data/bifur_traj2_Distances point 311
C -0.80465 0.77871 -0.20020
 C 0.81774 0.72673 -0.30055
 C -0.05623 1.01766 -1.44991
 C -1.46103 -0.48821 0.22628
 C 1.44271 -0.58242 0.03635
 F -1.48015 1.86835 0.27155
 F 1.61935 1.76923 0.08320
 H -1.06301 -1.35296 -0.28179
 H 0.92555 -1.41792 -0.41689
 H -1.32123 -0.63770 1.27361
 H 1.42709 -0.72758 1.08756
 H -2.53573 -0.39573 -0.00390
 H 2.48958 -0.55815 -0.32531
13
bifur_IRC_Distances_MW_output/new_data/bifur_traj2_Distances point 312
C -0.80744 0.77852 -0.20000
 C 0.82054 0.72637 -0.30062
 C -0.05603 1.01727 -1.44688
 C -1.46320 -0.48772 0.22634
 C 1.44490 -0.58205 0.03618
 F -1.48407 1.86686 0.27045
 F 1.62301 1.76750 0.08158
 H -1.06705 -1.35145 -0.28066
 H 0.92987 -1.41664 -0.41603
 H -1.32278 -0.63829 1.27161
 H 1.42824 -0.72825 1.08540
 H -2.53591 -0.39483 -0.00285
 H 2.48992 -0.55728 -0.32450
13
bifur_IRC_Distances_MW_output/new_data/bifur_traj2_Distances point 313
C -0.81020 0.77833 -0.19981
 C 0.82331 0.72602 -0.30070
 C -0.05584 1.01687 -1.44387
 C -1.46535 -0.48723 0.22640
 C 1.44706 -0.58169 0.03600
 F -1.48795 1.86538 0.26935
 F 1.62663 1.76578 0.07997
 H -1.07105 -1.34994 -0.27954
 H 0.93413 -1.41537 -0.41518
 H -1.32431 -0.63888 1.26962
 H 1.42939 -0.72892 1.08325
 H -2.53611 -0.39393 -0.00180
 H 2.49028 -0.55641 -0.32370
13
bifur_IRC_Distances_MW_output/new_data/bifur_traj2_Distances point 314
C -0.81283 0.77814 -0.19962
 C 0.82596 0.72568 -0.30077
 C -0.05566 1.01649 -1.44098
 C -1.46741 -0.48675 0.22646
 C 1.44913 -0.58134 0.03584
 F -1.49165 1.86396 0.26830
 F 1.63009 1.76413 0.07843
 H -1.07486 -1.34850 -0.27846
 H 0.93820 -1.41415 -0.41436
 H -1.32578 -0.63945 1.26771
 H 1.43049 -0.72956 1.08119
 H -2.53631 -0.39307 -0.00080
 H 2.49062 -0.55558 -0.32292
13
bifur_IRC_Distances_MW_output/new_data/bifur_traj2_Distances point 315
C -0.81525 0.77798 -0.19945
 C 0.82839 0.72536 -0.30084
 C -0.05549 1.01614 -1.43831
 C -1.46931 -0.48632 0.22651
 C 1.45104 -0.58101 0.03569
 F -1.49507 1.86264 0.26732
 F 1.63328 1.76261 0.07700
 H -1.07837 -1.34717 -0.27747
 H 0.94195 -1.41302 -0.41361
 H -1.32713 -0.63997 1.26594
 H 1.43151 -0.73015 1.07928
 H -2.53650 -0.39228 0.00012
 H 2.49095 -0.55481 -0.32220
13
bifur_IRC_Distances_MW_output/new_data/bifur_traj2_Distances point 316
C -0.81742 0.77782 -0.19929
 C 0.83057 0.72508 -0.30090
 C -0.05534 1.01583 -1.43591
 C -1.47101 -0.48593 0.22656
 C 1.45274 -0.58072 0.03556
 F -1.49812 1.86146 0.26645
 F 1.63613 1.76124 0.07572
 H -1.08151 -1.34597 -0.27657
 H 0.94530 -1.41201 -0.41293
 H -1.32834 -0.64044 1.26435
 H 1.43242 -0.73068 1.07757
 H -2.53668 -0.39156 0.00095
 H 2.49126 -0.55412 -0.32155
13
bifur_IRC_Distances_MW_output/new_data/bifur_traj2_Distances point 317
C -0.81930 0.77769 -0.19916
 C 0.83246 0.72484 -0.30095
 C -0.05521 1.01556 -1.43382
 C -1.47248 -0.48559 0.22660
 C 1.45423 -0.58047 0.03544
 F -1.50078 1.86044 0.26569
 F 1.63861 1.76005 0.07460
 H -1.08423 -1.34493 -0.27579
 H 0.94820 -1.41113 -0.41234
 H -1.32940 -0.64085 1.26297
 H 1.43322 -0.73115 1.07608
 H -2.53684 -0.39094 0.00168
 H 2.49153 -0.55352 -0.32099
13
bifur_IRC_Distances_MW_output/new_data/bifur_traj2_Distances point 318
C -0.82084 0.77758 -0.19905
 C 0.83400 0.72464 -0.30100
 C -0.05510 1.01534 -1.43210
 C -1.47369 -0.48531 0.22663
 C 1.45544 -0.58026 0.03534
 F -1.50295 1.85960 0.26506
 F 1.64064 1.75908 0.07368
 H -1.08645 -1.34408 -0.27516
 H 0.95058 -1.41041 -0.41186
 H -1.33026 -0.64119 1.26184
 H 1.43387 -0.73153 1.07485
 H -2.53698 -0.39043 0.00227
 H 2.49175 -0.55303 -0.32052
13
bifur_IRC_Distances_MW_output/new_data/bifur_traj2_Distances point 319
C -0.82194 0.77751 -0.19897
 C 0.83511 0.72450 -0.30103
 C -0.05503 1.01518 -1.43086
 C -1.47456 -0.48511 0.22666
 C 1.45632 -0.58011 0.03528
 F -1.50451 1.85899 0.26461
 F 1.64209 1.75837 0.07301
 H -1.08805 -1.34346 -0.27470
 H 0.95228 -1.40989 -0.41151
 H -1.33088 -0.64143 1.26102
 H 1.43434 -0.73181 1.07397
 H -2.53708 -0.39006 0.00270
 H 2.49191 -0.55267 -0.32018
13
bifur_IRC_Distances_MW_output/new_data/bifur_traj2_Distances point 320
C -0.82194 0.77751 -0.19897
 C 0.83511 0.72450 -0.30103
 C -0.05503 1.01518 -1.43086
 C -1.47456 -0.48511 0.22666
 C 1.45632 -0.58011 0.03528
 F -1.50450 1.85899 0.26461
 F 1.64209 1.75837 0.07301
 H -1.08805 -1.34347 -0.27470
 H 0.95228 -1.40989 -0.41151
 H -1.33088 -0.64143 1.26102
 H 1.43434 -0.73180 1.07397
 H -2.53708 -0.39007 0.00270
 H 2.49191 -0.55267 -0.32018
13
bifur_IRC_Distances_MW_output/new_data/bifur_traj2_Distances point 321
C -0.82269 0.77745 -0.19892
 C 0.83585 0.72440 -0.30105
 C -0.05498 1.01508 -1.43003
 C -1.47514 -0.48497 0.22667
 C 1.45690 -0.58001 0.03523
 F -1.50555 1.85858 0.26431
 F 1.64307 1.75790 0.07257
 H -1.08912 -1.34305 -0.27439
 H 0.95343 -1.40954 -0.41128
 H -1.33130 -0.64159 1.26047
 H 1.43465 -0.73199 1.07338
 H -2.53715 -0.38982 0.00299
 H 2.49202 -0.55243 -0.31996
13
bifur_IRC_Distances_MW_output/new_data/bifur_traj2_Distances point 322
C -0.82251 0.77747 -0.19893
 C 0.83568 0.72442 -0.30104
 C -0.05499 1.01510 -1.43023
 C -1.47500 -0.48501 0.22667
 C 1.45676 -0.58004 0.03524
 F -1.50530 1.85868 0.26438
 F 1.64283 1.75802 0.07267
 H -1.08886 -1.34315 -0.27447
 H 0.95315 -1.40963 -0.41134
 H -1.33120 -0.64156 1.26060
 H 1.43458 -0.73195 1.07352
 H -2.53713 -0.38988 0.00292
 H 2.49200 -0.55249 -0.32001
13
bifur_IRC_Distances_MW_output/new_data/bifur_traj2_Distances point 323
C -0.82208 0.77750 -0.19896
 C 0.83525 0.72448 -0.30103
 C -0.05502 1.01516 -1.43071
 C -1.47467 -0.48508 0.22666
 C 1.45642 -0.58010 0.03527
 F -1.50470 1.85892 0.26456
 F 1.64227 1.75829 0.07293
 H -1.08824 -1.34339 -0.27464
 H 0.95249 -1.40983 -0.41147
 H -1.33096 -0.64146 1.26092
 H 1.43439 -0.73184 1.07387
 H -2.53709 -0.39002 0.00275
 H 2.49193 -0.55263 -0.32014
13
bifur_IRC_Distances_MW_output/new_data/bifur_traj2_Distances point 324
C -0.82143 0.77754 -0.19901
 C 0.83460 0.72456 -0.30101
 C -0.05506 1.01526 -1.43143
 C -1.47416 -0.48520 0.22665
 C 1.45591 -0.58018 0.03531
 F -1.50378 1.85927 0.26482
 F 1.64142 1.75870 0.07332
 H -1.08731 -1.34375 -0.27491
 H 0.95149 -1.41013 -0.41167
 H -1.33060 -0.64132 1.26140
 H 1.43412 -0.73168 1.07438
 H -2.53703 -0.39023 0.00250
 H 2.49184 -0.55284 -0.32034
13
bifur_IRC_Distances_MW_output/new_data/bifur_traj2_Distances point 325
C -0.82056 0.77760 -0.19907
 C 0.83372 0.72468 -0.30099
 C -0.05512 1.01538 -1.43241
 C -1.47347 -0.48536 0.22663
 C 1.45522 -0.58030 0.03536
 F -1.50255 1.85975 0.26518
 F 1.64027 1.75925 0.07384
 H -1.08605 -1.34423 -0.27527
 H 0.95014 -1.41054 -0.41195
 H -1.33010 -0.64113 1.26204
 H 1.43375 -0.73146 1.07508
 H -2.53695 -0.39053 0.00216
 H 2.49171 -0.55312 -0.32060
13
bifur_IRC_Distances_MW_output/new_data/bifur_traj2_Distances point 326
C -0.81940 0.77769 -0.19915
 C 0.83256 0.72483 -0.30095
 C -0.05520 1.01555 -1.43370
 C -1.47256 -0.48557 0.22660
 C 1.45431 -0.58046 0.03543
 F -1.50092 1.86038 0.26565
 F 1.63874 1.75999 0.07454
 H -1.08437 -1.34487 -0.27575
 H 0.94836 -1.41108 -0.41231
 H -1.32945 -0.64087 1.26290
 H 1.43326 -0.73117 1.07600
 H -2.53685 -0.39091 0.00172
 H 2.49154 -0.55349 -0.32095
13
bifur_IRC_Distances_MW_output/new_data/bifur_traj2_Distances point 327
C -0.81791 0.77779 -0.19926
 C 0.83106 0.72502 -0.30091
 C -0.05531 1.01576 -1.43537
 C -1.47139 -0.48584 0.22657
 C 1.45313 -0.58066 0.03553
 F -1.49881 1.86120 0.26625
 F 1.63678 1.76093 0.07543
 H -1.08221 -1.34570 -0.27637
 H 0.94605 -1.41178 -0.41278
 H -1.32862 -0.64055 1.26400
 H 1.43263 -0.73080 1.07718
 H -2.53672 -0.39140 0.00114
 H 2.49133 -0.55397 -0.32141
13
bifur_IRC_Distances_MW_output/new_data/bifur_traj2_Distances point 328
C -0.81609 0.77792 -0.19939
 C 0.82923 0.72526 -0.30086
 C -0.05543 1.01602 -1.43738
 C -1.46997 -0.48617 0.22653
 C 1.45170 -0.58090 0.03564
 F -1.49625 1.86219 0.26699
 F 1.63438 1.76208 0.07651
 H -1.07958 -1.34671 -0.27712
 H 0.94324 -1.41263 -0.41335
 H -1.32760 -0.64015 1.26533
 H 1.43186 -0.73036 1.07862
 H -2.53657 -0.39200 0.00044
 H 2.49107 -0.55455 -0.32195
13
bifur_IRC_Distances_MW_output/new_data/bifur_traj2_Distances point 329
C -0.81407 0.77806 -0.19953
 C 0.82721 0.72552 -0.30081
 C -0.05557 1.01631 -1.43961
 C -1.46839 -0.48653 0.22649
 C 1.45011 -0.58117 0.03576
 F -1.49341 1.86328 0.26780
 F 1.63173 1.76335 0.07770
 H -1.07666 -1.34782 -0.27795
 H 0.94013 -1.41357 -0.41398
 H -1.32647 -0.63972 1.26680
 H 1.43101 -0.72986 1.08021
 H -2.53641 -0.39266 -0.00033
 H 2.49079 -0.55519 -0.32255
13
bifur_IRC_Distances_MW_output/new_data/bifur_traj2_Distances point 330
C -0.81202 0.77820 -0.19968
 C 0.82515 0.72578 -0.30075
 C -0.05571 1.01661 -1.44187
 C -1.46678 -0.48690 0.22644
 C 1.44849 -0.58144 0.03589
 F -1.49052 1.86439 0.26862
 F 1.62904 1.76464 0.07890
 H -1.07369 -1.34894 -0.27879
 H 0.93696 -1.41452 -0.41461
 H -1.32533 -0.63927 1.26829
 H 1.43015 -0.72936 1.08182
 H -2.53625 -0.39333 -0.00111
 H 2.49052 -0.55584 -0.32316
13
bifur_IRC_Distances_MW_output/new_data/bifur_traj2_Distances point 331
C -0.81202 0.77820 -0.19968
 C 0.82515 0.72578 -0.30075
 C -0.05571 1.01661 -1.44187
 C -1.46678 -0.48690 0.22644
 C 1.44850 -0.58144 0.03589
 F -1.49052 1.86439 0.26862
 F 1.62904 1.76463 0.07890
 H -1.07370 -1.34894 -0.27879
 H 0.93696 -1.41452 -0.41461
 H -1.32533 -0.63927 1.26829
 H 1.43015 -0.72936 1.08182
 H -2.53625 -0.39333 -0.00111
 H 2.49052 -0.55584 -0.32316
13
bifur_IRC_Distances_MW_output/new_data/bifur_traj2_Distances point 332
C -0.80805 0.77848 -0.19996
 C 0.82116 0.72629 -0.30064
 C -0.05599 1.01718 -1.44621
 C -1.46368 -0.48761 0.22635
 C 1.44538 -0.58197 0.03614
 F -1.48493 1.86653 0.27020
 F 1.62382 1.76712 0.08122
 H -1.06794 -1.35111 -0.28041
 H 0.93082 -1.41636 -0.41584
 H -1.32312 -0.63843 1.27117
 H 1.42850 -0.72840 1.08492
 H -2.53596 -0.39463 -0.00261
 H 2.49000 -0.55709 -0.32432
13
bifur_IRC_Distances_MW_output/new_data/bifur_traj2_Distances point 333
C -0.80604 0.77861 -0.20010
 C 0.81914 0.72655 -0.30059
 C -0.05613 1.01747 -1.44840
 C -1.46211 -0.48797 0.22631
 C 1.44380 -0.58224 0.03626
 F -1.48211 1.86761 0.27100
 F 1.62118 1.76837 0.08239
 H -1.06502 -1.35221 -0.28123
 H 0.92771 -1.41728 -0.41646
 H -1.32200 -0.63800 1.27261
 H 1.42766 -0.72792 1.08649
 H -2.53582 -0.39528 -0.00337
 H 2.48975 -0.55772 -0.32491
13
bifur_IRC_Distances_MW_output/new_data/bifur_traj2_Distances point 334
C -0.80398 0.77876 -0.20024
 C 0.81707 0.72681 -0.30053
 C -0.05627 1.01776 -1.45063
 C -1.46051 -0.48833 0.22626
 C 1.44219 -0.58251 0.03639
 F -1.47921 1.86870 0.27181
 F 1.61848 1.76964 0.08358
 H -1.06204 -1.35332 -0.28206
 H 0.92452 -1.41822 -0.41709
 H -1.32087 -0.63756 1.27409
 H 1.42681 -0.72742 1.08808
 H -2.53568 -0.39594 -0.00415
 H 2.48950 -0.55836 -0.32550
13
bifur_IRC_Distances_MW_output/new_data/bifur_traj2_Distances point 335
C -0.80197 0.77889 -0.20038
 C 0.81505 0.72707 -0.30048
 C -0.05641 1.01805 -1.45280
 C -1.45895 -0.48869 0.22622
 C 1.44062 -0.58277 0.03651
 F -1.47639 1.86978 0.27260
 F 1.61584 1.77088 0.08474
 H -1.05912 -1.35441 -0.28288
 H 0.92140 -1.41914 -0.41770
 H -1.31976 -0.63714 1.27552
 H 1.42598 -0.72694 1.08964
 H -2.53556 -0.39659 -0.00490
 H 2.48926 -0.55899 -0.32608
13
bifur_IRC_Distances_MW_output/new_data/bifur_traj2_Distances point 336
C -0.80010 0.77902 -0.20051
 C 0.81318 0.72731 -0.30043
 C -0.05654 1.01832 -1.45481
 C -1.45750 -0.48902 0.22617
 C 1.43916 -0.58302 0.03663
 F -1.47378 1.87076 0.27333
 F 1.61340 1.77203 0.08580
 H -1.05641 -1.35542 -0.28363
 H 0.91852 -1.41999 -0.41827
 H -1.31873 -0.63675 1.27684
 H 1.42521 -0.72650 1.09107
 H -2.53545 -0.39718 -0.00559
 H 2.48905 -0.55957 -0.32661
13
bifur_IRC_Distances_MW_output/new_data/bifur_traj2_Distances point 337
C -0.79849 0.77913 -0.20063
 C 0.81155 0.72751 -0.30039
 C -0.05665 1.01855 -1.45654
 C -1.45624 -0.48930 0.22614
 C 1.43790 -0.58323 0.03673
 F -1.47151 1.87162 0.27396
 F 1.61128 1.77303 0.08673
 H -1.05407 -1.35629 -0.28427
 H 0.91601 -1.42072 -0.41876
 H -1.31784 -0.63641 1.27799
 H 1.42455 -0.72612 1.09231
 H -2.53536 -0.39770 -0.00619
 H 2.48886 -0.56007 -0.32707
13
bifur_IRC_Distances_MW_output/new_data/bifur_traj2_Distances point 338
C -0.79716 0.77922 -0.20072
 C 0.81022 0.72768 -0.30035
 C -0.05675 1.01874 -1.45796
 C -1.45521 -0.48954 0.22611
 C 1.43686 -0.58340 0.03681
 F -1.46964 1.87232 0.27448
 F 1.60954 1.77384 0.08748
 H -1.05213 -1.35700 -0.28481
 H 0.91395 -1.42133 -0.41917
 H -1.31711 -0.63614 1.27893
 H 1.42400 -0.72580 1.09333
 H -2.53528 -0.39812 -0.00669
 H 2.48872 -0.56048 -0.32744
13
bifur_IRC_Distances_MW_output/new_data/bifur_traj2_Distances point 339
C -0.79608 0.77929 -0.20079
 C 0.80913 0.72782 -0.30033
 C -0.05682 1.01889 -1.45911
 C -1.45438 -0.48973 0.22608
 C 1.43602 -0.58354 0.03688
 F -1.46813 1.87289 0.27490
 F 1.60813 1.77450 0.08809
 H -1.05056 -1.35758 -0.28524
 H 0.91228 -1.42181 -0.41949
 H -1.31652 -0.63591 1.27969
 H 1.42356 -0.72555 1.09415
 H -2.53523 -0.39846 -0.00709
 H 2.48860 -0.56081 -0.32775
13
bifur_IRC_Distances_MW_output/new_data/bifur_traj2_Distances point 340
C -0.79522 0.77935 -0.20085
 C 0.80827 0.72793 -0.30031
 C -0.05688 1.01901 -1.46003
 C -1.45371 -0.48988 0.22606
 C 1.43536 -0.58365 0.03693
 F -1.46693 1.87334 0.27523
 F 1.60700 1.77503 0.08858
 H -1.04932 -1.35804 -0.28558
 H 0.91095 -1.42220 -0.41975
 H -1.31605 -0.63574 1.28029
 H 1.42321 -0.72535 1.09481
 H -2.53518 -0.39874 -0.00740
 H 2.48851 -0.56107 -0.32799
13
bifur_IRC_Distances_MW_output/new_data/bifur_traj2_Distances point 341
C -0.79460 0.77939 -0.20089
 C 0.80765 0.72800 -0.30029
 C -0.05693 1.01910 -1.46068
 C -1.45323 -0.48999 0.22605
 C 1.43488 -0.58373 0.03697
 F -1.46607 1.87367 0.27547
 F 1.60620 1.77540 0.08893
 H -1.04842 -1.35837 -0.28583
 H 0.90999 -1.42248 -0.41994
 H -1.31571 -0.63561 1.28072
 H 1.42296 -0.72520 1.09528
 H -2.53515 -0.39893 -0.00763
 H 2.48844 -0.56126 -0.32816
13
bifur_IRC_Distances_MW_output/new_data/bifur_traj2_Distances point 342
C -0.79460 0.77939 -0.20089
 C 0.80765 0.72800 -0.30029
 C -0.05693 1.01910 -1.46068
 C -1.45323 -0.48999 0.22605
 C 1.43488 -0.58373 0.03697
 F -1.46607 1.87367 0.27547
 F 1.60620 1.77540 0.08893
 H -1.04842 -1.35837 -0.28583
 H 0.90999 -1.42248 -0.41994
 H -1.31571 -0.63561 1.28072
 H 1.42296 -0.72520 1.09528
 H -2.53515 -0.39893 -0.00763
 H 2.48844 -0.56126 -0.32816
13
bifur_IRC_Distances_MW_output/new_data/bifur_traj2_Distances point 343
C -0.79445 0.77940 -0.20090
 C 0.80750 0.72802 -0.30029
 C -0.05694 1.01913 -1.46085
 C -1.45312 -0.49001 0.22605
 C 1.43476 -0.58375 0.03698
 F -1.46585 1.87375 0.27553
 F 1.60600 1.77550 0.08901
 H -1.04820 -1.35845 -0.28589
 H 0.90975 -1.42255 -0.41998
 H -1.31563 -0.63558 1.28083
 H 1.42290 -0.72517 1.09539
 H -2.53514 -0.39898 -0.00769
 H 2.48843 -0.56131 -0.32820
13
bifur_IRC_Distances_MW_output/new_data/bifur_traj2_Distances point 344
C -0.79503 0.77936 -0.20086
 C 0.80808 0.72795 -0.30030
 C -0.05690 1.01904 -1.46023
 C -1.45357 -0.48991 0.22606
 C 1.43521 -0.58368 0.03694
 F -1.46667 1.87344 0.27530
 F 1.60676 1.77514 0.08869
 H -1.04904 -1.35814 -0.28566
 H 0.91065 -1.42228 -0.41981
 H -1.31595 -0.63570 1.28042
 H 1.42313 -0.72530 1.09495
 H -2.53517 -0.39880 -0.00747
 H 2.48849 -0.56113 -0.32804
13
bifur_IRC_Distances_MW_output/new_data/bifur_traj2_Distances point 345
C -0.79598 0.77930 -0.20080
 C 0.80904 0.72783 -0.30032
 C -0.05683 1.01891 -1.45921
 C -1.45431 -0.48974 0.22608
 C 1.43595 -0.58355 0.03689
 F -1.46800 1.87294 0.27493
 F 1.60801 1.77456 0.08815
 H -1.05043 -1.35763 -0.28528
 H 0.91213 -1.42185 -0.41952
 H -1.31647 -0.63589 1.27975
 H 1.42352 -0.72553 1.09422
 H -2.53522 -0.39849 -0.00712
 H 2.48859 -0.56084 -0.32777
13
bifur_IRC_Distances_MW_output/new_data/bifur_traj2_Distances point 346
C -0.79721 0.77922 -0.20071
 C 0.81027 0.72767 -0.30036
 C -0.05674 1.01873 -1.45791
 C -1.45525 -0.48953 0.22611
 C 1.43690 -0.58339 0.03681
 F -1.46972 1.87229 0.27446
 F 1.60961 1.77381 0.08745
 H -1.05221 -1.35698 -0.28479
 H 0.91403 -1.42130 -0.41915
 H -1.31714 -0.63615 1.27889
 H 1.42402 -0.72581 1.09329
 H -2.53529 -0.39811 -0.00667
 H 2.48872 -0.56046 -0.32743
13
bifur_IRC_Distances_MW_output/new_data/bifur_traj2_Distances point 347
C -0.79862 0.77912 -0.20062
 C 0.81169 0.72749 -0.30039
 C -0.05665 1.01853 -1.45640
 C -1.45635 -0.48928 0.22614
 C 1.43801 -0.58321 0.03672
 F -1.47170 1.87155 0.27391
 F 1.61146 1.77294 0.08665
 H -1.05426 -1.35622 -0.28422
 H 0.91622 -1.42066 -0.41872
 H -1.31792 -0.63644 1.27789
 H 1.42460 -0.72615 1.09221
 H -2.53536 -0.39766 -0.00614
 H 2.48888 -0.56003 -0.32703
13
bifur_IRC_Distances_MW_output/new_data/bifur_traj2_Distances point 348
C -0.80019 0.77901 -0.20051
 C 0.81326 0.72730 -0.30043
 C -0.05654 1.01830 -1.45472
 C -1.45756 -0.48900 0.22618
 C 1.43923 -0.58300 0.03662
 F -1.47389 1.87072 0.27330
 F 1.61350 1.77198 0.08576
 H -1.05653 -1.35537 -0.28359
 H 0.91864 -1.41995 -0.41825
 H -1.31877 -0.63677 1.27679
 H 1.42524 -0.72652 1.09101
 H -2.53545 -0.39716 -0.00556
 H 2.48906 -0.55954 -0.32659
13
bifur_IRC_Distances_MW_output/new_data/bifur_traj2_Distances point 349
C -0.80188 0.77890 -0.20039
 C 0.81496 0.72708 -0.30048
 C -0.05642 1.01806 -1.45290
 C -1.45888 -0.48870 0.22621
 C 1.44055 -0.58278 0.03652
 F -1.47626 1.86982 0.27264
 F 1.61572 1.77094 0.08479
 H -1.05899 -1.35446 -0.28291
 H 0.92126 -1.41918 -0.41773
 H -1.31971 -0.63712 1.27559
 H 1.42594 -0.72692 1.08971
 H -2.53555 -0.39662 -0.00493
 H 2.48925 -0.55902 -0.32611
13
bifur_IRC_Distances_MW_output/new_data/bifur_traj2_Distances point 350
C -0.80368 0.77878 -0.20026
 C 0.81677 0.72685 -0.30052
 C -0.05629 1.01780 -1.45096
 C -1.46027 -0.48839 0.22625
 C 1.44195 -0.58255 0.03641
 F -1.47879 1.86887 0.27193
 F 1.61808 1.76983 0.08376
 H -1.06160 -1.35349 -0.28219
 H 0.92405 -1.41836 -0.41718
 H -1.32070 -0.63750 1.27430
 H 1.42668 -0.72735 1.08832
 H -2.53566 -0.39604 -0.00426
 H 2.48946 -0.55846 -0.32559
13
bifur_IRC_Distances_MW_output/new_data/bifur_traj2_Distances point 351
C -0.80552 0.77865 -0.20014
 C 0.81862 0.72662 -0.30057
 C -0.05617 1.01754 -1.44896
 C -1.46171 -0.48806 0.22630
 C 1.44340 -0.58230 0.03629
 F -1.48138 1.86788 0.27120
 F 1.62050 1.76869 0.08269
 H -1.06427 -1.35249 -0.28144
 H 0.92690 -1.41752 -0.41662
 H -1.32172 -0.63789 1.27298
 H 1.42745 -0.72779 1.08689
 H -2.53578 -0.39544 -0.00357
 H 2.48969 -0.55788 -0.32506
13
bifur_IRC_Distances_MW_output/new_data/bifur_traj2_Distances point 352
C -0.80735 0.77852 -0.20001
 C 0.82046 0.72638 -0.30062
 C -0.05604 1.01728 -1.44698
 C -1.46314 -0.48773 0.22634
 C 1.44483 -0.58206 0.03618
 F -1.48395 1.86690 0.27048
 F 1.62290 1.76755 0.08163
 H -1.06693 -1.35149 -0.28070
 H 0.92974 -1.41668 -0.41606
 H -1.32273 -0.63828 1.27167
 H 1.42821 -0.72823 1.08547
 H -2.53591 -0.39485 -0.00288
 H 2.48991 -0.55731 -0.32453
13
bifur_IRC_Distances_MW_output/new_data/bifur_traj2_Distances point 353
C -0.80735 0.77852 -0.20001
 C 0.82046 0.72638 -0.30062
 C -0.05604 1.01728 -1.44698
 C -1.46314 -0.48773 0.22634
 C 1.44483 -0.58206 0.03618
 F -1.48395 1.86690 0.27048
 F 1.62290 1.76755 0.08163
 H -1.06693 -1.35149 -0.28070
 H 0.92974 -1.41668 -0.41606
 H -1.32273 -0.63828 1.27167
 H 1.42821 -0.72823 1.08547
 H -2.53591 -0.39485 -0.00288
 H 2.48991 -0.55731 -0.32453
13
bifur_IRC_Distances_MW_output/new_data/bifur_traj2_Distances point 354
C -0.81095 0.77827 -0.19975
 C 0.82407 0.72592 -0.30072
 C -0.05579 1.01676 -1.44304
 C -1.46595 -0.48709 0.22642
 C 1.44765 -0.58159 0.03596
 F -1.48901 1.86497 0.26905
 F 1.62763 1.76531 0.07953
 H -1.07214 -1.34953 -0.27923
 H 0.93530 -1.41502 -0.41495
 H -1.32473 -0.63904 1.26907
 H 1.42971 -0.72910 1.08266
 H -2.53617 -0.39368 -0.00152
 H 2.49037 -0.55618 -0.32348
13
bifur_IRC_Distances_MW_output/new_data/bifur_traj2_Distances point 355
C -0.81276 0.77815 -0.19962
 C 0.82589 0.72569 -0.30077
 C -0.05566 1.01650 -1.44105
 C -1.46736 -0.48677 0.22646
 C 1.44908 -0.58135 0.03585
 F -1.49156 1.86399 0.26832
 F 1.63001 1.76417 0.07847
 H -1.07477 -1.34853 -0.27849
 H 0.93810 -1.41418 -0.41438
 H -1.32574 -0.63943 1.26776
 H 1.43046 -0.72954 1.08124
 H -2.53631 -0.39309 -0.00083
 H 2.49062 -0.55560 -0.32294
13
bifur_IRC_Distances_MW_output/new_data/bifur_traj2_Distances point 356
C -0.81460 0.77802 -0.19949
 C 0.82773 0.72545 -0.30082
 C -0.05554 1.01624 -1.43904
 C -1.46879 -0.48644 0.22650
 C 1.45052 -0.58110 0.03573
 F -1.49414 1.86300 0.26759
 F 1.63242 1.76302 0.07739
 H -1.07742 -1.34753 -0.27774
 H 0.94093 -1.41333 -0.41382
 H -1.32676 -0.63983 1.26642
 H 1.43123 -0.72999 1.07980
 H -2.53645 -0.39249 -0.00013
 H 2.49086 -0.55502 -0.32240
13
bifur_IRC_Distances_MW_output/new_data/bifur_traj2_Distances point 357
C -0.81642 0.77789 -0.19936
 C 0.82956 0.72521 -0.30087
 C -0.05541 1.01598 -1.43702
 C -1.47022 -0.48611 0.22654
 C 1.45196 -0.58086 0.03562
 F -1.49671 1.86201 0.26685
 F 1.63482 1.76187 0.07631
 H -1.08006 -1.34652 -0.27698
 H 0.94375 -1.41248 -0.41325
 H -1.32778 -0.64022 1.26509
 H 1.43200 -0.73044 1.07836
 H -2.53660 -0.39189 0.00057
 H 2.49112 -0.55444 -0.32185
13
bifur_IRC_Distances_MW_output/new_data/bifur_traj2_Distances point 358
C -0.81820 0.77777 -0.19924
 C 0.83136 0.72498 -0.30092
 C -0.05529 1.01572 -1.43504
 C -1.47162 -0.48579 0.22658
 C 1.45336 -0.58062 0.03551
 F -1.49923 1.86104 0.26613
 F 1.63717 1.76075 0.07525
 H -1.08264 -1.34554 -0.27625
 H 0.94651 -1.41165 -0.41269
 H -1.32878 -0.64061 1.26378
 H 1.43275 -0.73088 1.07695
 H -2.53675 -0.39130 0.00125
 H 2.49137 -0.55387 -0.32132
13
bifur_IRC_Distances_MW_output/new_data/bifur_traj2_Distances point 359
C -0.81994 0.77765 -0.19911
 C 0.83310 0.72476 -0.30097
 C -0.05517 1.01547 -1.43310
 C -1.47299 -0.48547 0.22661
 C 1.45473 -0.58038 0.03540
 F -1.50168 1.86009 0.26543
 F 1.63945 1.75965 0.07421
 H -1.08515 -1.34458 -0.27553
 H 0.94919 -1.41083 -0.41214
 H -1.32976 -0.64099 1.26250
 H 1.43349 -0.73131 1.07557
 H -2.53690 -0.39073 0.00192
 H 2.49162 -0.55332 -0.32079
13
bifur_IRC_Distances_MW_output/new_data/bifur_traj2_Distances point 360
C -0.80615 0.81787 0.02203
 C 0.84972 0.76327 -0.08879
 C 0.11392 1.45465 0.97622
 C -1.47902 -0.49733 0.15997
 C 1.45182 -0.59126 -0.02557
 F -1.57150 1.68386 -0.69557
 F 1.57284 1.57944 -0.90810
 H -1.00700 -1.13392 0.87406
 H 1.03326 -1.19829 0.74837
 H -1.47279 -1.01083 -0.76288
 H 1.29343 -1.09787 -0.93169
 H -2.50370 -0.30342 0.47781
 H 2.52517 -0.46617 0.15412
13
bifur_IRC_Distances_MW_output/new_data/bifur_traj2_Distances point 361
C -0.80791 0.81774 0.02192
 C 0.85145 0.76302 -0.08918
 C 0.11377 1.45407 0.97396
 C -1.48038 -0.49699 0.16022
 C 1.45321 -0.59102 -0.02557
 F -1.57388 1.68300 -0.69480
 F 1.57524 1.57843 -0.90763
 H -1.00958 -1.13291 0.87381
 H 1.03587 -1.19750 0.74761
 H -1.47358 -1.01101 -0.76103
 H 1.29437 -1.09811 -0.92998
 H -2.50395 -0.30299 0.47716
 H 2.52535 -0.46573 0.15351
13
bifur_IRC_Distances_MW_output/new_data/bifur_traj2_Distances point 362
C -0.80975 0.81761 0.02181
 C 0.85327 0.76276 -0.08960
 C 0.11362 1.45345 0.97159
 C -1.48181 -0.49663 0.16047
 C 1.45467 -0.59076 -0.02556
 F -1.57637 1.68209 -0.69398
 F 1.57776 1.57736 -0.90713
 H -1.01229 -1.13186 0.87354
 H 1.03862 -1.19667 0.74680
 H -1.47440 -1.01120 -0.75908
 H 1.29535 -1.09835 -0.92819
 H -2.50421 -0.30254 0.47647
 H 2.52555 -0.46527 0.15286
13
bifur_IRC_Distances_MW_output/new_data/bifur_traj2_Distances point 363
C -0.81176 0.81747 0.02169
 C 0.85524 0.76247 -0.09005
 C 0.11344 1.45279 0.96901
 C -1.48336 -0.49624 0.16075
 C 1.45625 -0.59048 -0.02555
 F -1.57907 1.68111 -0.69310
 F 1.58049 1.57621 -0.90659
 H -1.01522 -1.13072 0.87324
 H 1.04159 -1.19576 0.74593
 H -1.47530 -1.01140 -0.75696
 H 1.29643 -1.09862 -0.92624
 H -2.50451 -0.30206 0.47572
 H 2.52577 -0.46477 0.15215
13
bifur_IRC_Distances_MW_output/new_data/bifur_traj2_Distances point 364
C -0.81176 0.81747 0.02169
 C 0.85524 0.76247 -0.09005
 C 0.11344 1.45279 0.96901
 C -1.48335 -0.49624 0.16075
 C 1.45625 -0.59048 -0.02555
 F -1.57907 1.68111 -0.69310
 F 1.58049 1.57621 -0.90659
 H -1.01522 -1.13072 0.87324
 H 1.04158 -1.19576 0.74593
 H -1.47530 -1.01140 -0.75696
 H 1.29643 -1.09862 -0.92624
 H -2.50451 -0.30206 0.47572
 H 2.52577 -0.46477 0.15215
13
bifur_IRC_Distances_MW_output/new_data/bifur_traj2_Distances point 365
C -0.81645 0.81713 0.02139
 C 0.85985 0.76179 -0.09110
 C 0.11303 1.45120 0.96292
 C -1.48700 -0.49531 0.16140
 C 1.45997 -0.58981 -0.02553
 F -1.58541 1.67879 -0.69101
 F 1.58690 1.57349 -0.90530
 H -1.02210 -1.12803 0.87254
 H 1.04855 -1.19362 0.74387
 H -1.47740 -1.01187 -0.75195
 H 1.29896 -1.09924 -0.92164
 H -2.50522 -0.30092 0.47395
 H 2.52632 -0.46360 0.15046
13
bifur_IRC_Distances_MW_output/new_data/bifur_traj2_Distances point 366
C -0.81915 0.81693 0.02122
 C 0.86250 0.76141 -0.09171
 C 0.11279 1.45028 0.95940
 C -1.48909 -0.49478 0.16177
 C 1.46212 -0.58943 -0.02551
 F -1.58905 1.67745 -0.68981
 F 1.59059 1.57193 -0.90455
 H -1.02605 -1.12648 0.87213
 H 1.05254 -1.19239 0.74268
 H -1.47861 -1.01214 -0.74905
 H 1.30042 -1.09960 -0.91898
 H -2.50565 -0.30026 0.47293
 H 2.52664 -0.46292 0.14948
13
bifur_IRC_Distances_MW_output/new_data/bifur_traj2_Distances point 367
C -0.82195 0.81672 0.02103
 C 0.86525 0.76100 -0.09234
 C 0.11254 1.44932 0.95572
 C -1.49127 -0.49423 0.16216
 C 1.46434 -0.58903 -0.02550
 F -1.59283 1.67605 -0.68855
 F 1.59442 1.57030 -0.90375
 H -1.03015 -1.12486 0.87170
 H 1.05669 -1.19110 0.74145
 H -1.47987 -1.01242 -0.74604
 H 1.30195 -1.09997 -0.91620
 H -2.50610 -0.29957 0.47186
 H 2.52699 -0.46222 0.14846
13
bifur_IRC_Distances_MW_output/new_data/bifur_traj2_Distances point 368
C -0.82483 0.81651 0.02084
 C 0.86808 0.76059 -0.09298
 C 0.11227 1.44833 0.95193
 C -1.49351 -0.49365 0.16256
 C 1.46663 -0.58862 -0.02548
 F -1.59672 1.67462 -0.68726
 F 1.59836 1.56863 -0.90293
 H -1.03435 -1.12320 0.87125
 H 1.06094 -1.18978 0.74018
 H -1.48116 -1.01270 -0.74292
 H 1.30352 -1.10036 -0.91334
 H -2.50659 -0.29886 0.47076
 H 2.52736 -0.46150 0.14740
13
bifur_IRC_Distances_MW_output/new_data/bifur_traj2_Distances point 369
C -0.82784 0.81629 0.02064
 C 0.87104 0.76015 -0.09366
 C 0.11199 1.44728 0.94793
 C -1.49587 -0.49305 0.16298
 C 1.46904 -0.58818 -0.02547
 F -1.60080 1.67310 -0.68590
 F 1.60250 1.56687 -0.90205
 H -1.03876 -1.12145 0.87077
 H 1.06540 -1.18838 0.73884
 H -1.48252 -1.01300 -0.73963
 H 1.30518 -1.10076 -0.91032
 H -2.50710 -0.29812 0.46960
 H 2.52775 -0.46074 0.14627
13
bifur_IRC_Distances_MW_output/new_data/bifur_traj2_Distances point 370
C -0.83109 0.81604 0.02041
 C 0.87423 0.75967 -0.09439
 C 0.11168 1.44614 0.94359
 C -1.49841 -0.49240 0.16344
 C 1.47164 -0.58771 -0.02545
 F -1.60520 1.67146 -0.68442
 F 1.60697 1.56497 -0.90109
 H -1.04352 -1.11955 0.87025
 H 1.07020 -1.18687 0.73739
 H -1.48399 -1.01332 -0.73607
 H 1.30698 -1.10119 -0.90704
 H -2.50768 -0.29731 0.46833
 H 2.52820 -0.45992 0.14504
13
bifur_IRC_Distances_MW_output/new_data/bifur_traj2_Distances point 371
C -0.83469 0.81577 0.02016
 C 0.87776 0.75915 -0.09520
 C 0.11134 1.44486 0.93876
 C -1.50122 -0.49168 0.16394
 C 1.47452 -0.58719 -0.02543
 F -1.61007 1.66965 -0.68278
 F 1.61191 1.56286 -0.90001
 H -1.04877 -1.11745 0.86966
 H 1.07550 -1.18520 0.73579
 H -1.48562 -1.01367 -0.73210
 H 1.30897 -1.10166 -0.90339
 H -2.50833 -0.29642 0.46692
 H 2.52870 -0.45902 0.14367
13
bifur_IRC_Distances_MW_output/new_data/bifur_traj2_Distances point 372
C -0.83868 0.81546 0.01988
 C 0.88168 0.75857 -0.09610
 C 0.11095 1.44343 0.93337
 C -1.50436 -0.49087 0.16450
 C 1.47772 -0.58661 -0.02541
 F -1.61548 1.66762 -0.68095
 F 1.61741 1.56051 -0.89879
 H -1.05460 -1.11510 0.86900
 H 1.08138 -1.18332 0.73400
 H -1.48743 -1.01406 -0.72767
 H 1.31121 -1.10219 -0.89931
 H -2.50908 -0.29543 0.46535
 H 2.52928 -0.45801 0.14213
13
bifur_IRC_Distances_MW_output/new_data/bifur_traj2_Distances point 373
C -0.84301 0.81513 0.01956
 C 0.88592 0.75793 -0.09707
 C 0.11051 1.44187 0.92747
 C -1.50776 -0.48998 0.16511
 C 1.48120 -0.58597 -0.02538
 F -1.62135 1.66541 -0.67896
 F 1.62338 1.55796 -0.89743
 H -1.06092 -1.11255 0.86828
 H 1.08775 -1.18128 0.73205
 H -1.48940 -1.01448 -0.72282
 H 1.31364 -1.10276 -0.89485
 H -2.50992 -0.29434 0.46362
 H 2.52994 -0.45692 0.14044
13
bifur_IRC_Distances_MW_output/new_data/bifur_traj2_Distances point 374
C -0.84748 0.81478 0.01923
 C 0.89030 0.75728 -0.09807
 C 0.11006 1.44023 0.92133
 C -1.51128 -0.48907 0.16573
 C 1.48481 -0.58531 -0.02535
 F -1.62741 1.66311 -0.67689
 F 1.62955 1.55532 -0.89601
 H -1.06743 -1.10990 0.86751
 H 1.09432 -1.17916 0.73003
 H -1.49143 -1.01491 -0.71778
 H 1.31617 -1.10335 -0.89022
 H -2.51082 -0.29322 0.46182
 H 2.53064 -0.45579 0.13866
13
bifur_IRC_Distances_MW_output/new_data/bifur_traj2_Distances point 375
C -0.84748 0.81478 0.01923
 C 0.89030 0.75728 -0.09807
 C 0.11006 1.44023 0.92133
 C -1.51128 -0.48907 0.16573
 C 1.48481 -0.58531 -0.02535
 F -1.62741 1.66311 -0.67689
 F 1.62955 1.55532 -0.89601
 H -1.06743 -1.10991 0.86751
 H 1.09432 -1.17916 0.73003
 H -1.49143 -1.01491 -0.71778
 H 1.31617 -1.10335 -0.89022
 H -2.51082 -0.29322 0.46182
 H 2.53064 -0.45579 0.13866
13
bifur_IRC_Distances_MW_output/new_data/bifur_traj2_Distances point 376
C -0.85629 0.81408 0.01855
 C 0.89894 0.75598 -0.10005
 C 0.10913 1.43694 0.90908
 C -1.51824 -0.48725 0.16697
 C 1.49194 -0.58399 -0.02529
 F -1.63938 1.65855 -0.67278
 F 1.64175 1.55009 -0.89310
 H -1.08028 -1.10465 0.86597
 H 1.10724 -1.17495 0.72602
 H -1.49546 -1.01575 -0.70771
 H 1.32121 -1.10451 -0.88096
 H -2.51268 -0.29099 0.45822
 H 2.53210 -0.45356 0.13508
13
bifur_IRC_Distances_MW_output/new_data/bifur_traj2_Distances point 377
C -0.86063 0.81373 0.01820
 C 0.90319 0.75534 -0.10102
 C 0.10866 1.43529 0.90296
 C -1.52169 -0.48634 0.16759
 C 1.49546 -0.58334 -0.02526
 F -1.64529 1.65628 -0.67074
 F 1.64778 1.54751 -0.89162
 H -1.08660 -1.10204 0.86518
 H 1.11360 -1.17285 0.72403
 H -1.49744 -1.01616 -0.70269
 H 1.32373 -1.10509 -0.87633
 H -2.51364 -0.28988 0.45642
 H 2.53286 -0.45246 0.13328
13
bifur_IRC_Distances_MW_output/new_data/bifur_traj2_Distances point 378
C -0.86503 0.81337 0.01784
 C 0.90750 0.75468 -0.10201
 C 0.10818 1.43360 0.89672
 C -1.52518 -0.48542 0.16821
 C 1.49904 -0.58267 -0.02523
 F -1.65128 1.65397 -0.66866
 F 1.65390 1.54488 -0.89009
 H -1.09300 -1.09938 0.86438
 H 1.12003 -1.17071 0.72201
 H -1.49946 -1.01657 -0.69756
 H 1.32629 -1.10566 -0.87162
 H -2.51464 -0.28875 0.45458
 H 2.53365 -0.45134 0.13142
13
bifur_IRC_Distances_MW_output/new_data/bifur_traj2_Distances point 379
C -0.86957 0.81299 0.01746
 C 0.91194 0.75401 -0.10302
 C 0.10767 1.43184 0.89022
 C -1.52880 -0.48446 0.16886
 C 1.50275 -0.58198 -0.02520
 F -1.65746 1.65157 -0.66650
 F 1.66021 1.54217 -0.88847
 H -1.09960 -1.09663 0.86354
 H 1.12666 -1.16850 0.71991
 H -1.50155 -1.01699 -0.69222
 H 1.32895 -1.10626 -0.86671
 H -2.51570 -0.28758 0.45266
 H 2.53450 -0.45019 0.12948
13
bifur_IRC_Distances_MW_output/new_data/bifur_traj2_Distances point 380
C -0.87431 0.81260 0.01705
 C 0.91658 0.75330 -0.10408
 C 0.10712 1.42997 0.88337
 C -1.53258 -0.48345 0.16953
 C 1.50662 -0.58125 -0.02516
 F -1.66392 1.64906 -0.66423
 F 1.66682 1.53932 -0.88674
 H -1.10649 -1.09374 0.86264
 H 1.13357 -1.16617 0.71771
 H -1.50372 -1.01742 -0.68659
 H 1.33174 -1.10687 -0.86154
 H -2.51684 -0.28636 0.45063
 H 2.53540 -0.44899 0.12741
13
bifur_IRC_Distances_MW_output/new_data/bifur_traj2_Distances point 381
C -0.87910 0.81219 0.01663
 C 0.92126 0.75259 -0.10515
 C 0.10656 1.42806 0.87638
 C -1.53641 -0.48243 0.17022
 C 1.51055 -0.58051 -0.02513
 F -1.67046 1.64649 -0.66193
 F 1.67353 1.53644 -0.88495
 H -1.11346 -1.09080 0.86172
 H 1.14056 -1.16380 0.71547
 H -1.50593 -1.01786 -0.68085
 H 1.33460 -1.10750 -0.85626
 H -2.51803 -0.28511 0.44856
 H 2.53635 -0.44777 0.12529
13
bifur_IRC_Distances_MW_output/new_data/bifur_traj2_Distances point 382
C -0.88363 0.81181 0.01622
 C 0.92569 0.75191 -0.10615
 C 0.10601 1.42623 0.86971
 C -1.54004 -0.48145 0.17087
 C 1.51427 -0.57981 -0.02509
 F -1.67664 1.64406 -0.65974
 F 1.67987 1.53372 -0.88321
 H -1.12004 -1.08800 0.86084
 H 1.14714 -1.16155 0.71334
 H -1.50802 -1.01826 -0.67537
 H 1.33731 -1.10809 -0.85123
 H -2.51919 -0.28393 0.44658
 H 2.53727 -0.44662 0.12325
13
bifur_IRC_Distances_MW_output/new_data/bifur_traj2_Distances point 383
C -0.88787 0.81144 0.01583
 C 0.92983 0.75127 -0.10709
 C 0.10549 1.42449 0.86342
 C -1.54345 -0.48054 0.17148
 C 1.51777 -0.57914 -0.02506
 F -1.68243 1.64176 -0.65769
 F 1.68581 1.53116 -0.88155
 H -1.12619 -1.08538 0.86000
 H 1.15330 -1.15943 0.71134
 H -1.50998 -1.01864 -0.67021
 H 1.33986 -1.10864 -0.84648
 H -2.52030 -0.28282 0.44470
 H 2.53815 -0.44555 0.12131
13
bifur_IRC_Distances_MW_output/new_data/bifur_traj2_Distances point 384
C -0.89201 0.81108 0.01544
 C 0.93387 0.75065 -0.10800
 C 0.10497 1.42278 0.85723
 C -1.54677 -0.47963 0.17207
 C 1.52118 -0.57849 -0.02503
 F -1.68808 1.63951 -0.65568
 F 1.69162 1.52866 -0.87989
 H -1.13219 -1.08281 0.85918
 H 1.15930 -1.15735 0.70938
 H -1.51189 -1.01900 -0.66512
 H 1.34237 -1.10917 -0.84182
 H -2.52141 -0.28173 0.44286
 H 2.53904 -0.44450 0.11939
13
bifur_IRC_Distances_MW_output/new_data/bifur_traj2_Distances point 385
C -0.89624 0.81070 0.01503
 C 0.93800 0.75001 -0.10894
 C 0.10443 1.42101 0.85085
 C -1.55018 -0.47871 0.17268
 C 1.52468 -0.57782 -0.02500
 F -1.69386 1.63720 -0.65361
 F 1.69756 1.52610 -0.87815
 H -1.13833 -1.08016 0.85832
 H 1.16543 -1.15522 0.70736
 H -1.51384 -1.01936 -0.65988
 H 1.34496 -1.10971 -0.83701
 H -2.52256 -0.28061 0.44095
 H 2.53996 -0.44343 0.11740
13
bifur_IRC_Distances_MW_output/new_data/bifur_traj2_Distances point 386
C -0.89624 0.81070 0.01503
 C 0.93800 0.75001 -0.10894
 C 0.10443 1.42101 0.85085
 C -1.55018 -0.47871 0.17268
 C 1.52468 -0.57782 -0.02500
 F -1.69386 1.63720 -0.65361
 F 1.69757 1.52610 -0.87815
 H -1.13833 -1.08016 0.85832
 H 1.16543 -1.15522 0.70736
 H -1.51384 -1.01936 -0.65988
 H 1.34496 -1.10971 -0.83701
 H -2.52256 -0.28061 0.44095
 H 2.53996 -0.44343 0.11740
13
bifur_IRC_Distances_MW_output/new_data/bifur_traj2_Distances point 387
C -0.90546 0.80987 0.01411
 C 0.94699 0.74862 -0.11095
 C 0.10321 1.41708 0.83677
 C -1.55762 -0.47667 0.17402
 C 1.53231 -0.57636 -0.02493
 F -1.70646 1.63212 -0.64910
 F 1.71055 1.52053 -0.87421
 H -1.15167 -1.07437 0.85642
 H 1.17874 -1.15053 0.70294
 H -1.51810 -1.02014 -0.64832
 H 1.35064 -1.11090 -0.82641
 H -2.52518 -0.27816 0.43673
 H 2.54204 -0.44110 0.11295
13
bifur_IRC_Distances_MW_output/new_data/bifur_traj2_Distances point 388
C -0.91036 0.80942 0.01360
 C 0.95176 0.74788 -0.11202
 C 0.10254 1.41494 0.82917
 C -1.56159 -0.47557 0.17473
 C 1.53639 -0.57557 -0.02490
 F -1.71317 1.62938 -0.64669
 F 1.71748 1.51756 -0.87203
 H -1.15877 -1.07126 0.85538
 H 1.18580 -1.14801 0.70056
 H -1.52036 -1.02054 -0.64208
 H 1.35370 -1.11152 -0.82070
 H -2.52661 -0.27685 0.43444
 H 2.54319 -0.43986 0.11052
13
bifur_IRC_Distances_MW_output/new_data/bifur_traj2_Distances point 389
C -0.91523 0.80897 0.01308
 C 0.95651 0.74715 -0.11307
 C 0.10186 1.41279 0.82155
 C -1.56554 -0.47448 0.17545
 C 1.54046 -0.57479 -0.02487
 F -1.71984 1.62665 -0.64429
 F 1.72438 1.51461 -0.86979
 H -1.16582 -1.06815 0.85434
 H 1.19281 -1.14550 0.69819
 H -1.52261 -1.02093 -0.63582
 H 1.35676 -1.11214 -0.81497
 H -2.52808 -0.27554 0.43215
 H 2.54436 -0.43864 0.10805
13
bifur_IRC_Distances_MW_output/new_data/bifur_traj2_Distances point 390
C -0.91997 0.80852 0.01255
 C 0.96111 0.74643 -0.11408
 C 0.10117 1.41067 0.81407
 C -1.56939 -0.47340 0.17615
 C 1.54441 -0.57402 -0.02483
 F -1.72632 1.62397 -0.64197
 F 1.73109 1.51174 -0.86756
 H -1.17267 -1.06512 0.85332
 H 1.19960 -1.14304 0.69587
 H -1.52479 -1.02130 -0.62968
 H 1.35976 -1.11274 -0.80936
 H -2.52953 -0.27426 0.42989
 H 2.54551 -0.43745 0.10562
13
bifur_IRC_Distances_MW_output/new_data/bifur_traj2_Distances point 391
C -0.92457 0.80808 0.01203
 C 0.96559 0.74573 -0.11506
 C 0.10049 1.40858 0.80673
 C -1.57313 -0.47235 0.17683
 C 1.54826 -0.57327 -0.02481
 F -1.73263 1.62135 -0.63971
 F 1.73763 1.50896 -0.86531
 H -1.17932 -1.06215 0.85232
 H 1.20620 -1.14064 0.69361
 H -1.52690 -1.02166 -0.62365
 H 1.36269 -1.11332 -0.80386
 H -2.53098 -0.27301 0.42767
 H 2.54666 -0.43630 0.10320
13
bifur_IRC_Distances_MW_output/new_data/bifur_traj2_Distances point 392
C -0.92912 0.80764 0.01150
 C 0.97000 0.74505 -0.11602
 C 0.09980 1.40650 0.79942
 C -1.57683 -0.47131 0.17750
 C 1.55207 -0.57252 -0.02478
 F -1.73886 1.61875 -0.63748
 F 1.74411 1.50621 -0.86303
 H -1.18589 -1.05921 0.85132
 H 1.21270 -1.13826 0.69135
 H -1.52898 -1.02200 -0.61764
 H 1.36561 -1.11389 -0.79838
 H -2.53243 -0.27178 0.42545
 H 2.54782 -0.43517 0.10078
13
bifur_IRC_Distances_MW_output/new_data/bifur_traj2_Distances point 393
C -0.94781 0.76781 -0.18864
 C 0.96106 0.70702 -0.30623
 C -0.04669 0.99764 -1.26958
 C -1.57700 -0.46029 0.22867
 C 1.55965 -0.56136 0.02801
 F -1.68555 1.78234 0.20737
 F 1.81028 1.66986 -0.01721
 H -1.26804 -1.26699 -0.21797
 H 1.14456 -1.34419 -0.36693
 H -1.40624 -0.67403 1.15390
 H 1.49266 -0.76827 0.96195
 H -2.55975 -0.34258 0.05794
 H 2.52287 -0.50695 -0.27128
13
bifur_IRC_Distances_MW_output/new_data/bifur_traj2_Distances point 394
C -0.95245 0.76743 -0.18817
 C 0.96568 0.70632 -0.30653
 C -0.04642 0.99704 -1.26273
 C -1.58089 -0.45930 0.22868
 C 1.56359 -0.56060 0.02780
 F -1.69233 1.77922 0.20512
 F 1.81654 1.66622 -0.02133
 H -1.27461 -1.26392 -0.21576
 H 1.15155 -1.34151 -0.36506
 H -1.40915 -0.67546 1.14931
 H 1.49502 -0.76983 0.95736
 H -2.56099 -0.34059 0.06023
 H 2.52446 -0.50503 -0.26893
13
bifur_IRC_Distances_MW_output/new_data/bifur_traj2_Distances point 395
C -0.95734 0.76702 -0.18767
 C 0.97054 0.70559 -0.30687
 C -0.04615 0.99642 -1.25543
 C -1.58501 -0.45825 0.22868
 C 1.56777 -0.55979 0.02759
 F -1.69947 1.77590 0.20277
 F 1.82316 1.66236 -0.02578
 H -1.28154 -1.26066 -0.21344
 H 1.15893 -1.33866 -0.36305
 H -1.41222 -0.67698 1.14440
 H 1.49752 -0.77150 0.95250
 H -2.56233 -0.33848 0.06267
 H 2.52617 -0.50298 -0.26638
13
bifur_IRC_Distances_MW_output/new_data/bifur_traj2_Distances point 396
C -0.96264 0.76658 -0.18711
 C 0.97579 0.70479 -0.30725
 C -0.04587 0.99575 -1.24742
 C -1.58947 -0.45711 0.22866
 C 1.57229 -0.55890 0.02739
 F -1.70721 1.77229 0.20025
 F 1.83032 1.65813 -0.03072
 H -1.28904 -1.25710 -0.21092
 H 1.16689 -1.33555 -0.36085
 H -1.41555 -0.67865 1.13901
 H 1.50025 -0.77333 0.94720
 H -2.56381 -0.33616 0.06531
 H 2.52806 -0.50075 -0.26354
13
bifur_IRC_Distances_MW_output/new_data/bifur_traj2_Distances point 397
C -0.96264 0.76658 -0.18711
 C 0.97579 0.70479 -0.30725
 C -0.04587 0.99575 -1.24742
 C -1.58947 -0.45711 0.22866
 C 1.57229 -0.55890 0.02739
 F -1.70721 1.77228 0.20025
 F 1.83032 1.65813 -0.03072
 H -1.28904 -1.25710 -0.21092
 H 1.16689 -1.33554 -0.36085
 H -1.41555 -0.67865 1.13901
 H 1.50025 -0.77333 0.94720
 H -2.56381 -0.33616 0.06531
 H 2.52806 -0.50075 -0.26354
13
bifur_IRC_Distances_MW_output/new_data/bifur_traj2_Distances point 398
C -0.97398 0.76563 -0.18583
 C 0.98702 0.70305 -0.30815
 C -0.04534 0.99436 -1.22993
 C -1.59906 -0.45464 0.22854
 C 1.58203 -0.55698 0.02702
 F -1.72378 1.76447 0.19499
 F 1.84566 1.64892 -0.04181
 H -1.30510 -1.24942 -0.20557
 H 1.18389 -1.32879 -0.35601
 H -1.42267 -0.68231 1.12715
 H 1.50620 -0.77732 0.93575
 H -2.56709 -0.33111 0.07100
 H 2.53222 -0.49585 -0.25714
13
bifur_IRC_Distances_MW_output/new_data/bifur_traj2_Distances point 399
C -0.97959 0.76516 -0.18515
 C 0.99257 0.70217 -0.30866
 C -0.04511 0.99369 -1.22109
 C -1.60381 -0.45341 0.22843
 C 1.58686 -0.55601 0.02689
 F -1.73197 1.76056 0.19250
 F 1.85325 1.64428 -0.04762
 H -1.31306 -1.24558 -0.20296
 H 1.19227 -1.32540 -0.35353
 H -1.42618 -0.68417 1.12111
 H 1.50921 -0.77933 0.93005
 H -2.56877 -0.32858 0.07382
 H 2.53435 -0.49338 -0.25379
13
bifur_IRC_Distances_MW_output/new_data/bifur_traj2_Distances point 400
C -0.98524 0.76469 -0.18441
 C 0.99813 0.70128 -0.30922
 C -0.04492 0.99303 -1.21206
 C -1.60860 -0.45217 0.22828
 C 1.59174 -0.55502 0.02680
 F -1.74020 1.75662 0.19011
 F 1.86089 1.63954 -0.05370
 H -1.32106 -1.24170 -0.20036
 H 1.20067 -1.32196 -0.35097
 H -1.42969 -0.68608 1.11490
 H 1.51227 -0.78138 0.92429
 H -2.57051 -0.32600 0.07663
 H 2.53652 -0.49085 -0.25028
13
bifur_IRC_Distances_MW_output/new_data/bifur_traj2_Distances point 401
C -0.99105 0.76421 -0.18361
 C 1.00383 0.70036 -0.30986
 C -0.04478 0.99236 -1.20264
 C -1.61353 -0.45088 0.22806
 C 1.59677 -0.55400 0.02676
 F -1.74865 1.75255 0.18783
 F 1.86875 1.63460 -0.06028
 H -1.32931 -1.23769 -0.19774
 H 1.20928 -1.31839 -0.34826
 H -1.43327 -0.68808 1.10836
 H 1.51549 -0.78352 0.91837
 H -2.57233 -0.32332 0.07949
 H 2.53880 -0.48822 -0.24649
13
bifur_IRC_Distances_MW_output/new_data/bifur_traj2_Distances point 402
C -0.99708 0.76372 -0.18269
 C 1.00973 0.69938 -0.31060
 C -0.04470 0.99169 -1.19270
 C -1.61866 -0.44955 0.22776
 C 1.60201 -0.55292 0.02680
 F -1.75739 1.74832 0.18571
 F 1.87691 1.62938 -0.06752
 H -1.33789 -1.23349 -0.19510
 H 1.21818 -1.31463 -0.34533
 H -1.43694 -0.69020 1.10137
 H 1.51891 -0.78576 0.91223
 H -2.57427 -0.32051 0.08240
 H 2.54121 -0.48543 -0.24233
13
bifur_IRC_Distances_MW_output/new_data/bifur_traj2_Distances point 403
C -1.00328 0.76323 -0.18163
 C 1.01576 0.69835 -0.31149
 C -0.04472 0.99103 -1.18230
 C -1.62393 -0.44818 0.22734
 C 1.60741 -0.55179 0.02695
 F -1.76633 1.74399 0.18390
 F 1.88529 1.62390 -0.07553
 H -1.34674 -1.22917 -0.19250
 H 1.22726 -1.31073 -0.34216
 H -1.44065 -0.69243 1.09394
 H 1.52253 -0.78808 0.90598
 H -2.57631 -0.31761 0.08527
 H 2.54372 -0.48250 -0.23776
13
bifur_IRC_Distances_MW_output/new_data/bifur_traj2_Distances point 404
C -1.00948 0.76275 -0.18041
 C 1.02174 0.69730 -0.31253
 C -0.04488 0.99039 -1.17171
 C -1.62920 -0.44682 0.22677
 C 1.61282 -0.55064 0.02725
 F -1.77519 1.73969 0.18266
 F 1.89366 1.61829 -0.08429
 H -1.35564 -1.22484 -0.19007
 H 1.23625 -1.30678 -0.33879
 H -1.44423 -0.69472 1.08619
 H 1.52629 -0.79043 0.89982
 H -2.57840 -0.31468 0.08794
 H 2.54627 -0.47951 -0.23282
13
bifur_IRC_Distances_MW_output/new_data/bifur_traj2_Distances point 405
C -1.01547 0.76232 -0.17902
 C 1.02746 0.69625 -0.31376
 C -0.04524 0.98980 -1.16127
 C -1.63428 -0.44551 0.22599
 C 1.61807 -0.54950 0.02776
 F -1.78364 1.73561 0.18226
 F 1.90174 1.61269 -0.09376
 H -1.36431 -1.22064 -0.18795
 H 1.24484 -1.30291 -0.33523
 H -1.44754 -0.69700 1.07829
 H 1.53011 -0.79271 0.89402
 H -2.58048 -0.31185 0.09022
 H 2.54876 -0.47655 -0.22755
13
bifur_IRC_Distances_MW_output/new_data/bifur_traj2_Distances point 406
C -1.02115 0.76195 -0.17740
 C 1.03280 0.69521 -0.31521
 C -0.04585 0.98928 -1.15117
 C -1.63907 -0.44429 0.22497
 C 1.62305 -0.54839 0.02853
 F -1.79149 1.73187 0.18298
 F 1.90936 1.60720 -0.10402
 H -1.37263 -1.21669 -0.18626
 H 1.25282 -1.29918 -0.33147
 H -1.45044 -0.69924 1.07028
 H 1.53399 -0.79487 0.88878
 H -2.58251 -0.30919 0.09196
 H 2.55113 -0.47366 -0.22196
13
bifur_IRC_Distances_MW_output/new_data/bifur_traj2_Distances point 407
C -1.02649 0.76167 -0.17548
 C 1.03770 0.69418 -0.31695
 C -0.04680 0.98884 -1.14143
 C -1.64355 -0.44318 0.22361
 C 1.62776 -0.54731 0.02964
 F -1.79863 1.72854 0.18519
 F 1.91648 1.60179 -0.11540
 H -1.38058 -1.21301 -0.18509
 H 1.26012 -1.29560 -0.32739
 H -1.45285 -0.70144 1.06206
 H 1.53797 -0.79689 0.88420
 H -2.58449 -0.30673 0.09296
 H 2.55337 -0.47085 -0.21591
13
bifur_IRC_Distances_MW_output/new_data/bifur_traj2_Distances point 408
C -1.02649 0.76167 -0.17548
 C 1.03770 0.69418 -0.31695
 C -0.04680 0.98884 -1.14143
 C -1.64355 -0.44318 0.22361
 C 1.62776 -0.54731 0.02964
 F -1.79863 1.72854 0.18519
 F 1.91648 1.60179 -0.11540
 H -1.38058 -1.21301 -0.18509
 H 1.26012 -1.29560 -0.32739
 H -1.45285 -0.70144 1.06207
 H 1.53797 -0.79689 0.88420
 H -2.58449 -0.30673 0.09296
 H 2.55337 -0.47085 -0.21591
13
bifur_IRC_Distances_MW_output/new_data/bifur_traj2_Distances point 409
C -1.03630 0.76143 -0.16995
 C 1.04616 0.69202 -0.32196
 C -0.05035 0.98818 -1.12250
 C -1.65165 -0.44134 0.21916
 C 1.63649 -0.54515 0.03354
 F -1.81055 1.72344 0.19678
 F 1.92931 1.59071 -0.14460
 H -1.39596 -1.20645 -0.18493
 H 1.27266 -1.28874 -0.31716
 H -1.45575 -0.70588 1.04361
 H 1.54694 -0.80046 0.87748
 H -2.58845 -0.30248 0.09162
 H 2.55745 -0.46529 -0.20110
13
bifur_IRC_Distances_MW_output/new_data/bifur_traj2_Distances point 410
C -1.04091 0.76160 -0.16547
 C 1.04964 0.69077 -0.32594
 C -0.05369 0.98803 -1.11256
 C -1.65539 -0.44065 0.21526
 C 1.64071 -0.54398 0.03709
 F -1.81500 1.72203 0.20917
 F 1.93507 1.58449 -0.16595
 H -1.40394 -1.20357 -0.18655
 H 1.27779 -1.28525 -0.30970
 H -1.45573 -0.70832 1.03171
 H 1.55270 -0.80201 0.87575
 H -2.59063 -0.30078 0.08800
 H 2.55937 -0.46235 -0.19081
13
bifur_IRC_Distances_MW_output/new_data/bifur_traj2_Distances point 411
C -1.04547 0.76218 -0.15832
 C 1.05239 0.68920 -0.33211
 C -0.05931 0.98813 -1.10084
 C -1.65905 -0.44024 0.20884
 C 1.64512 -0.54262 0.04299
 F -1.81763 1.72203 0.23114
 F 1.94023 1.57693 -0.19796
 H -1.41298 -1.20101 -0.19027
 H 1.28191 -1.28143 -0.29830
 H -1.45388 -0.71125 1.01495
 H 1.56066 -0.80336 0.87563
 H -2.59335 -0.29956 0.08018
 H 2.56136 -0.45901 -0.17594
13
bifur_IRC_Distances_MW_output/new_data/bifur_traj2_Distances point 412
C -1.05008 0.76370 -0.14462
 C 1.05363 0.68685 -0.34321
 C -0.07014 0.98889 -1.08285
 C -1.66305 -0.44041 0.19644
 C 1.65047 -0.54075 0.05431
 F -1.81601 1.72517 0.27488
 F 1.94389 1.56590 -0.25573
 H -1.42510 -1.19892 -0.19788
 H 1.28444 -1.27656 -0.27671
 H -1.44832 -0.71553 0.98505
 H 1.57404 -0.80446 0.87749
 H -2.59784 -0.29929 0.06287
 H 2.56408 -0.45458 -0.15004
13
bifur_IRC_Distances_MW_output/new_data/bifur_traj2_Distances point 413
C -1.05441 0.76827 -0.10948
 C 1.05038 0.68215 -0.36770
 C -0.09489 0.99264 -1.03354
 C -1.67019 -0.44235 0.16589
 C 1.66058 -0.53735 0.08100
 F -1.79936 1.73750 0.38005
 F 1.93976 1.54359 -0.39524
 H -1.44796 -1.19755 -0.21042
 H 1.28522 -1.26781 -0.21844
 H -1.43536 -0.72491 0.90493
 H 1.60442 -0.80574 0.87399
 H -2.61054 -0.30179 0.01898
 H 2.57234 -0.44665 -0.09001
13
bifur_IRC_Distances_MW_output/new_data/bifur_traj2_Distances point 414
C -1.05045 0.78317 -0.00473
 C 1.03649 0.67137 -0.41409
 C -0.12579 1.01515 -0.79555
 C -1.70105 -0.44979 0.09253
 C 1.69538 -0.52966 0.13487
 F -1.72860 1.77369 0.60056
 F 1.88369 1.48331 -0.77684
 H -1.49933 -1.19263 -0.17057
 H 1.30989 -1.24186 -0.01732
 H -1.44541 -0.75827 0.60831
 H 1.66836 -0.81631 0.75287
 H -2.66490 -0.31125 -0.06783
 H 2.62173 -0.42692 0.05779
13
bifur_IRC_Distances_MW_output/new_data/bifur_traj2_Distances point 415
C -1.03732 0.79758 0.08077
 C 1.03424 0.66417 -0.42695
 C -0.08488 1.05168 -0.49057
 C -1.73747 -0.45647 0.05847
 C 1.72786 -0.52353 0.14663
 F -1.68093 1.79667 0.66932
 F 1.81091 1.42523 -1.06364
 H -1.51833 -1.17789 -0.04227
 H 1.36860 -1.20952 0.17805
 H -1.52011 -0.80228 0.30202
 H 1.67071 -0.84107 0.52131
 H -2.71478 -0.31693 -0.07619
 H 2.68150 -0.40764 0.14304
13
bifur_IRC_Distances_MW_output/new_data/bifur_traj2_Distances point 416
C -1.03386 0.80267 0.10570
 C 1.03842 0.66195 -0.42681
 C -0.05688 1.06843 -0.37750
 C -1.75081 -0.45829 0.05473
 C 1.73845 -0.52113 0.14347
 F -1.67597 1.80050 0.66583
 F 1.78903 1.40177 -1.14702
 H -1.51943 -1.16827 0.01761
 H 1.39670 -1.19418 0.24372
 H -1.55721 -0.82221 0.19909
 H 1.65835 -0.85472 0.42488
 H -2.72825 -0.31716 -0.06478
 H 2.70145 -0.39936 0.16108
13
bifur_IRC_Distances_MW_output/new_data/bifur_traj2_Distances point 417
C -1.03408 0.80495 0.11590
 C 1.04241 0.66066 -0.42712
 C -0.04295 1.07644 -0.32901
 C -1.75821 -0.45873 0.05420
 C 1.74452 -0.51963 0.14159
 F -1.67732 1.80085 0.66256
 F 1.78180 1.38879 -1.18346
 H -1.52162 -1.16210 0.04513
 H 1.41245 -1.18537 0.27218
 H -1.57583 -0.83263 0.15621
 H 1.65230 -0.86228 0.38249
 H -2.73447 -0.31644 -0.05867
 H 2.71100 -0.39450 0.16799
13
bifur_IRC_Distances_MW_output/new_data/bifur_traj2_Distances point 418
C -1.03560 0.80631 0.12168
 C 1.04614 0.65957 -0.42809
 C -0.03466 1.08115 -0.30255
 C -1.76397 -0.45873 0.05408
 C 1.74951 -0.51838 0.14074
 F -1.67988 1.80036 0.66196
 F 1.77912 1.37920 -1.20608
 H -1.52506 -1.15728 0.06068
 H 1.42406 -1.17887 0.28853
 H -1.58788 -0.83963 0.13302
 H 1.64961 -0.86748 0.35936
 H -2.73897 -0.31548 -0.05552
 H 2.71756 -0.39074 0.17218
13
bifur_IRC_Distances_MW_output/new_data/bifur_traj2_Distances point 419
C -1.03560 0.80631 0.12168
 C 1.04614 0.65957 -0.42809
 C -0.03466 1.08115 -0.30254
 C -1.76397 -0.45873 0.05408
 C 1.74951 -0.51838 0.14074
 F -1.67988 1.80036 0.66196
 F 1.77912 1.37920 -1.20608
 H -1.52506 -1.15728 0.06068
 H 1.42406 -1.17886 0.28853
 H -1.58788 -0.83963 0.13302
 H 1.64961 -0.86748 0.35936
 H -2.73897 -0.31548 -0.05552
 H 2.71756 -0.39074 0.17218
13
bifur_IRC_Distances_MW_output/new_data/bifur_traj2_Distances point 420
C -1.04048 0.80803 0.12879
 C 1.05361 0.65743 -0.43134
 C -0.02471 1.08671 -0.27430
 C -1.77441 -0.45817 0.05392
 C 1.75911 -0.51597 0.14061
 F -1.68618 1.79849 0.66587
 F 1.77882 1.36295 -1.23809
 H -1.53458 -1.14891 0.07788
 H 1.44361 -1.16800 0.30822
 H -1.60507 -0.85001 0.10824
 H 1.64897 -0.87526 0.33528
 H -2.74692 -0.31320 -0.05341
 H 2.72823 -0.38409 0.17834
13
bifur_IRC_Distances_MW_output/new_data/bifur_traj2_Distances point 421
C -1.04356 0.80868 0.13140
 C 1.05754 0.65629 -0.43347
 C -0.02135 1.08852 -0.26613
 C -1.77969 -0.45773 0.05379
 C 1.76414 -0.51472 0.14101
 F -1.68970 1.79730 0.66959
 F 1.77998 1.35513 -1.25159
 H -1.54043 -1.14486 0.08308
 H 1.45294 -1.16284 0.31509
 H -1.61225 -0.85447 0.10099
 H 1.65006 -0.87860 0.32871
 H -2.75094 -0.31191 -0.05354
 H 2.73328 -0.38079 0.18108
13
bifur_IRC_Distances_MW_output/new_data/bifur_traj2_Distances point 422
C -1.04690 0.80924 0.13364
 C 1.06154 0.65511 -0.43583
 C -0.01864 1.08994 -0.26032
 C -1.78502 -0.45721 0.05363
 C 1.76928 -0.51343 0.14162
 F -1.69337 1.79603 0.67408
 F 1.78165 1.34739 -1.26415
 H -1.54673 -1.14084 0.08691
 H 1.46212 -1.15779 0.32081
 H -1.61889 -0.85865 0.09574
 H 1.65175 -0.88173 0.32434
 H -2.75503 -0.31056 -0.05418
 H 2.73825 -0.37749 0.18371
13
bifur_IRC_Distances_MW_output/new_data/bifur_traj2_Distances point 423
C -1.05037 0.80973 0.13562
 C 1.06553 0.65391 -0.43830
 C -0.01643 1.09105 -0.25623
 C -1.79030 -0.45665 0.05345
 C 1.77442 -0.51214 0.14236
 F -1.69706 1.79472 0.67904
 F 1.78364 1.33981 -1.27587
 H -1.55327 -1.13691 0.08973
 H 1.47105 -1.15286 0.32562
 H -1.62506 -0.86257 0.09197
 H 1.65383 -0.88466 0.32155
 H -2.75910 -0.30918 -0.05516
 H 2.74311 -0.37424 0.18623
13
bifur_IRC_Distances_MW_output/new_data/bifur_traj2_Distances point 424
C -1.05388 0.81017 0.13738
 C 1.06946 0.65272 -0.44083
 C -0.01459 1.09192 -0.25335
 C -1.79549 -0.45606 0.05325
 C 1.77952 -0.51086 0.14318
 F -1.70072 1.79340 0.68425
 F 1.78582 1.33242 -1.28688
 H -1.55987 -1.13308 0.09185
 H 1.47970 -1.14809 0.32976
 H -1.63083 -0.86626 0.08924
 H 1.65617 -0.88740 0.31989
 H -2.76312 -0.30781 -0.05637
 H 2.74784 -0.37106 0.18863
13
bifur_IRC_Distances_MW_output/new_data/bifur_traj2_Distances point 425
C -1.05740 0.81058 0.13899
 C 1.07333 0.65153 -0.44339
 C -0.01301 1.09263 -0.25132
 C -1.80059 -0.45547 0.05305
 C 1.78455 -0.50959 0.14404
 F -1.70434 1.79208 0.68961
 F 1.78812 1.32520 -1.29733
 H -1.56650 -1.12934 0.09346
 H 1.48812 -1.14344 0.33341
 H -1.63630 -0.86978 0.08724
 H 1.65867 -0.89001 0.31901
 H -2.76710 -0.30645 -0.05772
 H 2.75246 -0.36793 0.19095
13
bifur_IRC_Distances_MW_output/new_data/bifur_traj2_Distances point 426
C -1.06093 0.81096 0.14049
 C 1.07716 0.65035 -0.44596
 C -0.01163 1.09320 -0.24990
 C -1.80564 -0.45486 0.05284
 C 1.78955 -0.50832 0.14494
 F -1.70794 1.79075 0.69508
 F 1.79051 1.31806 -1.30739
 H -1.57315 -1.12566 0.09472
 H 1.49638 -1.13886 0.33671
 H -1.64157 -0.87319 0.08577
 H 1.66130 -0.89252 0.31870
 H -2.77106 -0.30508 -0.05918
 H 2.75702 -0.36483 0.19320
13
bifur_IRC_Distances_MW_output/new_data/bifur_traj2_Distances point 427
C -1.06449 0.81132 0.14191
 C 1.08098 0.64915 -0.44857
 C -0.01038 1.09368 -0.24894
 C -1.81068 -0.45424 0.05263
 C 1.79454 -0.50705 0.14586
 F -1.71154 1.78943 0.70064
 F 1.79298 1.31096 -1.31718
 H -1.57984 -1.12199 0.09571
 H 1.50456 -1.13432 0.33975
 H -1.64670 -0.87651 0.08469
 H 1.66404 -0.89497 0.31882
 H -2.77502 -0.30371 -0.06072
 H 2.76155 -0.36174 0.19540
13
bifur_IRC_Distances_MW_output/new_data/bifur_traj2_Distances point 428
C -1.06809 0.81167 0.14328
 C 1.08481 0.64794 -0.45120
 C -0.00923 1.09407 -0.24833
 C -1.81572 -0.45360 0.05242
 C 1.79956 -0.50577 0.14681
 F -1.71515 1.78809 0.70630
 F 1.79552 1.30384 -1.32681
 H -1.58660 -1.11832 0.09651
 H 1.51271 -1.12977 0.34260
 H -1.65176 -0.87980 0.08392
 H 1.66688 -0.89738 0.31928
 H -2.77901 -0.30233 -0.06235
 H 2.76609 -0.35864 0.19757
13
bifur_IRC_Distances_MW_output/new_data/bifur_traj2_Distances point 429
C -1.07172 0.81201 0.14461
 C 1.08865 0.64671 -0.45388
 C -0.00817 1.09439 -0.24801
 C -1.82079 -0.45295 0.05220
 C 1.80461 -0.50447 0.14778
 F -1.71880 1.78674 0.71206
 F 1.79813 1.29667 -1.33633
 H -1.59343 -1.11463 0.09716
 H 1.52086 -1.12520 0.34529
 H -1.65678 -0.88306 0.08340
 H 1.66981 -0.89977 0.32002
 H -2.78304 -0.30094 -0.06403
 H 2.77066 -0.35552 0.19973
13
bifur_IRC_Distances_MW_output/new_data/bifur_traj2_Distances point 430
C -1.07172 0.81201 0.14461
 C 1.08865 0.64671 -0.45388
 C -0.00817 1.09439 -0.24801
 C -1.82079 -0.45295 0.05220
 C 1.80461 -0.50447 0.14778
 F -1.71880 1.78674 0.71206
 F 1.79813 1.29667 -1.33633
 H -1.59343 -1.11463 0.09716
 H 1.52086 -1.12520 0.34529
 H -1.65678 -0.88306 0.08340
 H 1.66981 -0.89977 0.32002
 H -2.78304 -0.30094 -0.06403
 H 2.77066 -0.35552 0.19973
13
bifur_IRC_Distances_MW_output/new_data/bifur_traj2_Distances point 431
C -1.07917 0.81269 0.14720
 C 1.09647 0.64417 -0.45938
 C -0.00620 1.09487 -0.24802
 C -1.83111 -0.45159 0.05178
 C 1.81492 -0.50179 0.14979
 F -1.72624 1.78398 0.72389
 F 1.80357 1.28205 -1.35530
 H -1.60742 -1.10711 0.09811
 H 1.53736 -1.11590 0.35038
 H -1.66682 -0.88961 0.08294
 H 1.67596 -0.90453 0.32217
 H -2.79128 -0.29808 -0.06759
 H 2.77996 -0.34914 0.20404
13
bifur_IRC_Distances_MW_output/new_data/bifur_traj2_Distances point 432
C -1.08297 0.81302 0.14846
 C 1.10043 0.64287 -0.46219
 C -0.00529 1.09502 -0.24829
 C -1.83635 -0.45089 0.05156
 C 1.82016 -0.50042 0.15082
 F -1.73002 1.78258 0.72993
 F 1.80638 1.27459 -1.36476
 H -1.61455 -1.10328 0.09846
 H 1.54570 -1.11116 0.35279
 H -1.67185 -0.89290 0.08295
 H 1.67916 -0.90692 0.32352
 H -2.79550 -0.29662 -0.06945
 H 2.78469 -0.34589 0.20619
13
bifur_IRC_Distances_MW_output/new_data/bifur_traj2_Distances point 433
C -1.08681 0.81335 0.14971
 C 1.10441 0.64154 -0.46503
 C -0.00441 1.09513 -0.24870
 C -1.84161 -0.45017 0.05135
 C 1.82544 -0.49903 0.15185
 F -1.73383 1.78117 0.73601
 F 1.80924 1.26708 -1.37416
 H -1.62173 -1.09943 0.09873
 H 1.55405 -1.10639 0.35512
 H -1.67688 -0.89619 0.08309
 H 1.68242 -0.90929 0.32503
 H -2.79975 -0.29515 -0.07134
 H 2.78945 -0.34261 0.20833
13
bifur_IRC_Distances_MW_output/new_data/bifur_traj2_Distances point 434
C -1.09068 0.81367 0.15094
 C 1.10843 0.64020 -0.46790
 C -0.00357 1.09519 -0.24924
 C -1.84693 -0.44944 0.05115
 C 1.83077 -0.49762 0.15290
 F -1.73769 1.77974 0.74216
 F 1.81215 1.25946 -1.38354
 H -1.62898 -1.09553 0.09894
 H 1.56246 -1.10157 0.35738
 H -1.68192 -0.89949 0.08335
 H 1.68574 -0.91167 0.32667
 H -2.80405 -0.29366 -0.07327
 H 2.79427 -0.33928 0.21046
13
bifur_IRC_Distances_MW_output/new_data/bifur_traj2_Distances point 435
C -1.09464 0.81400 0.15218
 C 1.11252 0.63881 -0.47084
 C -0.00274 1.09521 -0.24990
 C -1.85236 -0.44869 0.05094
 C 1.83622 -0.49617 0.15397
 F -1.74163 1.77828 0.74843
 F 1.81514 1.25166 -1.39304
 H -1.63640 -1.09154 0.09911
 H 1.57102 -1.09663 0.35962
 H -1.68705 -0.90285 0.08372
 H 1.68917 -0.91408 0.32846
 H -2.80846 -0.29213 -0.07526
 H 2.79920 -0.33588 0.21261
13
bifur_IRC_Distances_MW_output/new_data/bifur_traj2_Distances point 436
C -1.09874 0.81434 0.15344
 C 1.11676 0.63736 -0.47389
 C -0.00192 1.09518 -0.25068
 C -1.85798 -0.44790 0.05073
 C 1.84187 -0.49465 0.15508
 F -1.74571 1.77677 0.75492
 F 1.81825 1.24355 -1.40278
 H -1.64408 -1.08739 0.09923
 H 1.57987 -1.09150 0.36185
 H -1.69234 -0.90632 0.08420
 H 1.69275 -0.91655 0.33041
 H -2.81305 -0.29054 -0.07734
 H 2.80432 -0.33234 0.21482
13
bifur_IRC_Distances_MW_output/new_data/bifur_traj2_Distances point 437
C -1.10305 0.81470 0.15474
 C 1.12120 0.63583 -0.47709
 C -0.00109 1.09509 -0.25159
 C -1.86387 -0.44707 0.05052
 C 1.84779 -0.49305 0.15623
 F -1.75000 1.77519 0.76171
 F 1.82154 1.23501 -1.41290
 H -1.65213 -1.08303 0.09932
 H 1.58912 -1.08610 0.36412
 H -1.69786 -0.90994 0.08479
 H 1.69653 -0.91913 0.33256
 H -2.81787 -0.28888 -0.07952
 H 2.80969 -0.32862 0.21710
13
bifur_IRC_Distances_MW_output/new_data/bifur_traj2_Distances point 438
C -1.10758 0.81506 0.15608
 C 1.12585 0.63420 -0.48045
 C -0.00024 1.09496 -0.25263
 C -1.87005 -0.44618 0.05030
 C 1.85401 -0.49136 0.15744
 F -1.75451 1.77353 0.76882
 F 1.82501 1.22601 -1.42342
 H -1.66059 -1.07844 0.09938
 H 1.59881 -1.08041 0.36643
 H -1.70364 -0.91373 0.08552
 H 1.70053 -0.92182 0.33490
 H -2.82295 -0.28712 -0.08183
 H 2.81535 -0.32470 0.21946
13
bifur_IRC_Distances_MW_output/new_data/bifur_traj2_Distances point 439
C -1.11227 0.81544 0.15746
 C 1.13067 0.63250 -0.48394
 C 0.00061 1.09476 -0.25379
 C -1.87647 -0.44525 0.05008
 C 1.86048 -0.48958 0.15868
 F -1.75920 1.77181 0.77618
 F 1.82862 1.21662 -1.43424
 H -1.66936 -1.07366 0.09940
 H 1.60885 -1.07449 0.36874
 H -1.70962 -0.91765 0.08635
 H 1.70470 -0.92460 0.33743
 H -2.82825 -0.28529 -0.08423
 H 2.82124 -0.32061 0.22189
13
bifur_IRC_Distances_MW_output/new_data/bifur_traj2_Distances point 440
C -1.11704 0.81582 0.15883
 C 1.13555 0.63076 -0.48749
 C 0.00144 1.09450 -0.25504
 C -1.88298 -0.44430 0.04987
 C 1.86703 -0.48777 0.15994
 F -1.76396 1.77007 0.78361
 F 1.83230 1.20706 -1.44511
 H -1.67824 -1.06880 0.09939
 H 1.61899 -1.06846 0.37102
 H -1.71567 -0.92162 0.08729
 H 1.70896 -0.92739 0.34007
 H -2.83364 -0.28343 -0.08667
 H 2.82723 -0.31644 0.22431
13
bifur_IRC_Distances_MW_output/new_data/bifur_traj2_Distances point 441
C -1.11704 0.81582 0.15883
 C 1.13555 0.63076 -0.48749
 C 0.00144 1.09450 -0.25504
 C -1.88298 -0.44430 0.04987
 C 1.86703 -0.48777 0.15994
 F -1.76396 1.77007 0.78361
 F 1.83230 1.20706 -1.44511
 H -1.67824 -1.06880 0.09939
 H 1.61900 -1.06846 0.37102
 H -1.71567 -0.92162 0.08729
 H 1.70896 -0.92739 0.34007
 H -2.83364 -0.28343 -0.08667
 H 2.82723 -0.31644 0.22431
13
bifur_IRC_Distances_MW_output/new_data/bifur_traj2_Distances point 442
C -1.12625 0.81655 0.16142
 C 1.14497 0.62735 -0.49434
 C 0.00299 1.09384 -0.25763
 C -1.89555 -0.44244 0.04948
 C 1.87971 -0.48423 0.16234
 F -1.77317 1.76672 0.79789
 F 1.83945 1.18842 -1.46587
 H -1.69539 -1.05933 0.09931
 H 1.63856 -1.05671 0.37523
 H -1.72733 -0.92926 0.08931
 H 1.71726 -0.93274 0.34538
 H -2.84411 -0.27983 -0.09142
 H 2.83885 -0.30833 0.22891
13
bifur_IRC_Distances_MW_output/new_data/bifur_traj2_Distances point 443
C -1.13056 0.81689 0.16261
 C 1.14937 0.62573 -0.49755
 C 0.00369 1.09346 -0.25891
 C -1.90143 -0.44155 0.04931
 C 1.88565 -0.48255 0.16345
 F -1.77750 1.76515 0.80453
 F 1.84281 1.17963 -1.47546
 H -1.70340 -1.05488 0.09924
 H 1.64769 -1.05118 0.37712
 H -1.73277 -0.93283 0.09034
 H 1.72117 -0.93523 0.34794
 H -2.84904 -0.27813 -0.09364
 H 2.84432 -0.30451 0.23102
13
bifur_IRC_Distances_MW_output/new_data/bifur_traj2_Distances point 444
C -1.13466 0.81721 0.16373
 C 1.15356 0.62418 -0.50061
 C 0.00434 1.09306 -0.26015
 C -1.90703 -0.44070 0.04915
 C 1.89130 -0.48094 0.16450
 F -1.78161 1.76367 0.81083
 F 1.84602 1.17123 -1.48454
 H -1.71102 -1.05063 0.09917
 H 1.65637 -1.04589 0.37887
 H -1.73794 -0.93622 0.09137
 H 1.72490 -0.93758 0.35043
 H -2.85374 -0.27652 -0.09576
 H 2.84953 -0.30086 0.23301
13
bifur_IRC_Distances_MW_output/new_data/bifur_traj2_Distances point 445
C -1.13859 0.81752 0.16479
 C 1.15755 0.62268 -0.50353
 C 0.00495 1.09264 -0.26138
 C -1.91239 -0.43989 0.04901
 C 1.89671 -0.47939 0.16550
 F -1.78556 1.76225 0.81684
 F 1.84909 1.16315 -1.49316
 H -1.71831 -1.04655 0.09909
 H 1.66466 -1.04081 0.38051
 H -1.74289 -0.93947 0.09239
 H 1.72848 -0.93982 0.35284
 H -2.85825 -0.27497 -0.09779
 H 2.85453 -0.29736 0.23489
13
bifur_IRC_Distances_MW_output/new_data/bifur_traj2_Distances point 446
C -1.14238 0.81781 0.16581
 C 1.16142 0.62122 -0.50636
 C 0.00554 1.09220 -0.26258
 C -1.91758 -0.43909 0.04887
 C 1.90195 -0.47788 0.16646
 F -1.78938 1.76088 0.82263
 F 1.85207 1.15529 -1.50146
 H -1.72535 -1.04259 0.09900
 H 1.67267 -1.03587 0.38206
 H -1.74767 -0.94260 0.09342
 H 1.73196 -0.94198 0.35521
 H -2.86263 -0.27346 -0.09976
 H 2.85938 -0.29395 0.23669
13
bifur_IRC_Distances_MW_output/new_data/bifur_traj2_Distances point 447
C -1.14611 0.81810 0.16679
 C 1.16521 0.61978 -0.50913
 C 0.00610 1.09173 -0.26378
 C -1.92267 -0.43830 0.04874
 C 1.90710 -0.47638 0.16739
 F -1.79314 1.75954 0.82829
 F 1.85500 1.14755 -1.50955
 H -1.73226 -1.03868 0.09891
 H 1.68052 -1.03100 0.38355
 H -1.75236 -0.94567 0.09446
 H 1.73538 -0.94409 0.35756
 H -2.86694 -0.27199 -0.10169
 H 2.86415 -0.29059 0.23844
13
bifur_IRC_Distances_MW_output/new_data/bifur_traj2_Distances point 448
C -1.14983 0.81839 0.16777
 C 1.16900 0.61833 -0.51191
 C 0.00665 1.09123 -0.26500
 C -1.92775 -0.43750 0.04862
 C 1.91224 -0.47488 0.16832
 F -1.79690 1.75820 0.83393
 F 1.85794 1.13978 -1.51759
 H -1.73915 -1.03477 0.09881
 H 1.68836 -1.02612 0.38501
 H -1.75704 -0.94874 0.09554
 H 1.73881 -0.94619 0.35994
 H -2.87126 -0.27051 -0.10362
 H 2.86893 -0.28722 0.24018
13
bifur_IRC_Distances_MW_output/new_data/bifur_traj2_Distances point 449
C -1.15360 0.81868 0.16875
 C 1.17282 0.61685 -0.51471
 C 0.00720 1.09069 -0.26625
 C -1.93290 -0.43670 0.04850
 C 1.91745 -0.47335 0.16925
 F -1.80071 1.75686 0.83961
 F 1.86091 1.13188 -1.52568
 H -1.74612 -1.03080 0.09871
 H 1.69628 -1.02116 0.38646
 H -1.76178 -0.95184 0.09665
 H 1.74229 -0.94831 0.36238
 H -2.87564 -0.26901 -0.10557
 H 2.87378 -0.28380 0.24191
13
bifur_IRC_Distances_MW_output/new_data/bifur_traj2_Distances point 450
C -1.15739 0.81898 0.16973
 C 1.17667 0.61534 -0.51754
 C 0.00775 1.09011 -0.26752
 C -1.93808 -0.43588 0.04838
 C 1.92269 -0.47180 0.17018
 F -1.80455 1.75550 0.84531
 F 1.86391 1.12389 -1.53379
 H -1.75313 -1.02678 0.09860
 H 1.70425 -1.01614 0.38788
 H -1.76655 -0.95496 0.09781
 H 1.74580 -0.95043 0.36486
 H -2.88007 -0.26749 -0.10754
 H 2.87868 -0.28035 0.24364
13
bifur_IRC_Distances_MW_output/new_data/bifur_traj2_Distances point 451
C -1.16111 0.81926 0.17068
 C 1.18044 0.61386 -0.52031
 C 0.00828 1.08951 -0.26878
 C -1.94316 -0.43507 0.04826
 C 1.92784 -0.47026 0.17109
 F -1.80832 1.75418 0.85089
 F 1.86686 1.11602 -1.54169
 H -1.76000 -1.02283 0.09848
 H 1.71206 -1.01120 0.38925
 H -1.77123 -0.95802 0.09897
 H 1.74926 -0.95250 0.36731
 H -2.88442 -0.26600 -0.10947
 H 2.88349 -0.27694 0.24531
13
bifur_IRC_Distances_MW_output/new_data/bifur_traj2_Distances point 452
C -1.16111 0.81926 0.17068
 C 1.18044 0.61386 -0.52031
 C 0.00828 1.08951 -0.26878
 C -1.94316 -0.43507 0.04826
 C 1.92784 -0.47026 0.17109
 F -1.80832 1.75418 0.85089
 F 1.86686 1.11602 -1.54169
 H -1.76000 -1.02283 0.09848
 H 1.71206 -1.01120 0.38925
 H -1.77123 -0.95802 0.09897
 H 1.74926 -0.95250 0.36731
 H -2.88442 -0.26600 -0.10947
 H 2.88349 -0.27694 0.24531
13
bifur_IRC_Distances_MW_output/new_data/bifur_traj2_Distances point 453
C -1.16800 0.81979 0.17242
 C 1.18743 0.61108 -0.52544
 C 0.00924 1.08830 -0.27115
 C -1.95258 -0.43355 0.04807
 C 1.93739 -0.46739 0.17275
 F -1.81532 1.75174 0.86117
 F 1.87233 1.10133 -1.55623
 H -1.77271 -1.01547 0.09825
 H 1.72652 -1.00199 0.39172
 H -1.77989 -0.96369 0.10120
 H 1.75568 -0.95632 0.37192
 H -2.89252 -0.26324 -0.11306
 H 2.89244 -0.27059 0.24837
13
bifur_IRC_Distances_MW_output/new_data/bifur_traj2_Distances point 454
C -1.17118 0.82004 0.17321
 C 1.19065 0.60978 -0.52780
 C 0.00968 1.08771 -0.27226
 C -1.95693 -0.43284 0.04798
 C 1.94179 -0.46606 0.17351
 F -1.81855 1.75062 0.86589
 F 1.87485 1.09452 -1.56289
 H -1.77857 -1.01206 0.09814
 H 1.73318 -0.99771 0.39282
 H -1.78389 -0.96630 0.10226
 H 1.75865 -0.95808 0.37408
 H -2.89626 -0.26196 -0.11471
 H 2.89659 -0.26765 0.24977
13
bifur_IRC_Distances_MW_output/new_data/bifur_traj2_Distances point 455
C -1.17423 0.82027 0.17397
 C 1.19374 0.60853 -0.53008
 C 0.01009 1.08711 -0.27333
 C -1.96111 -0.43216 0.04790
 C 1.94603 -0.46477 0.17423
 F -1.82166 1.74955 0.87041
 F 1.87729 1.08794 -1.56926
 H -1.78419 -1.00878 0.09804
 H 1.73957 -0.99359 0.39386
 H -1.78773 -0.96880 0.10330
 H 1.76151 -0.95975 0.37616
 H -2.89987 -0.26073 -0.11630
 H 2.90058 -0.26482 0.25109
13
bifur_IRC_Distances_MW_output/new_data/bifur_traj2_Distances point 456
C -1.17719 0.82050 0.17470
 C 1.19674 0.60731 -0.53229
 C 0.01049 1.08651 -0.27437
 C -1.96517 -0.43149 0.04782
 C 1.95014 -0.46351 0.17493
 F -1.82469 1.74851 0.87479
 F 1.87965 1.08153 -1.57542
 H -1.78965 -1.00558 0.09793
 H 1.74578 -0.98957 0.39486
 H -1.79146 -0.97124 0.10433
 H 1.76429 -0.96138 0.37820
 H -2.90338 -0.25953 -0.11784
 H 2.90446 -0.26205 0.25237
13
bifur_IRC_Distances_MW_output/new_data/bifur_traj2_Distances point 457
C -1.18009 0.82072 0.17540
 C 1.19967 0.60611 -0.53444
 C 0.01087 1.08590 -0.27540
 C -1.96913 -0.43084 0.04775
 C 1.95416 -0.46227 0.17561
 F -1.82764 1.74750 0.87905
 F 1.88196 1.07525 -1.58141
 H -1.79497 -1.00245 0.09782
 H 1.75183 -0.98564 0.39582
 H -1.79510 -0.97361 0.10534
 H 1.76701 -0.96296 0.38020
 H -2.90682 -0.25836 -0.11935
 H 2.90825 -0.25934 0.25360
13
bifur_IRC_Distances_MW_output/new_data/bifur_traj2_Distances point 458
C -1.18288 0.82093 0.17608
 C 1.20250 0.60494 -0.53652
 C 0.01124 1.08529 -0.27639
 C -1.97295 -0.43021 0.04768
 C 1.95804 -0.46107 0.17626
 F -1.83050 1.74652 0.88316
 F 1.88419 1.06916 -1.58717
 H -1.80011 -0.99942 0.09771
 H 1.75767 -0.98182 0.39672
 H -1.79862 -0.97591 0.10634
 H 1.76964 -0.96448 0.38214
 H -2.91014 -0.25723 -0.12081
 H 2.91193 -0.25672 0.25479
13
bifur_IRC_Distances_MW_output/new_data/bifur_traj2_Distances point 459
C -1.18553 0.82114 0.17672
 C 1.20517 0.60383 -0.53849
 C 0.01159 1.08470 -0.27734
 C -1.97657 -0.42960 0.04762
 C 1.96172 -0.45993 0.17688
 F -1.83320 1.74560 0.88703
 F 1.88630 1.06339 -1.59260
 H -1.80497 -0.99654 0.09761
 H 1.76319 -0.97820 0.39757
 H -1.80194 -0.97807 0.10729
 H 1.77213 -0.96592 0.38399
 H -2.91329 -0.25616 -0.12219
 H 2.91541 -0.25423 0.25590
13
bifur_IRC_Distances_MW_output/new_data/bifur_traj2_Distances point 460
C -1.18794 0.82132 0.17730
 C 1.20761 0.60281 -0.54029
 C 0.01190 1.08414 -0.27820
 C -1.97988 -0.42905 0.04756
 C 1.96507 -0.45888 0.17743
 F -1.83568 1.74477 0.89057
 F 1.88824 1.05809 -1.59754
 H -1.80941 -0.99391 0.09751
 H 1.76824 -0.97488 0.39833
 H -1.80498 -0.98005 0.10818
 H 1.77441 -0.96722 0.38569
 H -2.91618 -0.25518 -0.12345
 H 2.91859 -0.25195 0.25691
13
bifur_IRC_Distances_MW_output/new_data/bifur_traj2_Distances point 461
C -1.19008 0.82148 0.17781
 C 1.20977 0.60191 -0.54188
 C 0.01218 1.08364 -0.27897
 C -1.98281 -0.42856 0.04752
 C 1.96805 -0.45795 0.17792
 F -1.83787 1.74403 0.89369
 F 1.88995 1.05339 -1.60191
 H -1.81333 -0.99157 0.09743
 H 1.77270 -0.97194 0.39899
 H -1.80767 -0.98181 0.10897
 H 1.77643 -0.96838 0.38720
 H -2.91873 -0.25431 -0.12456
 H 2.92142 -0.24993 0.25779
13
bifur_IRC_Distances_MW_output/new_data/bifur_traj2_Distances point 462
C -1.19192 0.82162 0.17825
 C 1.21162 0.60112 -0.54325
 C 0.01241 1.08319 -0.27963
 C -1.98533 -0.42813 0.04748
 C 1.97061 -0.45715 0.17834
 F -1.83976 1.74339 0.89637
 F 1.89142 1.04934 -1.60565
 H -1.81670 -0.98956 0.09735
 H 1.77654 -0.96940 0.39956
 H -1.80999 -0.98331 0.10966
 H 1.77817 -0.96937 0.38851
 H -2.92093 -0.25356 -0.12552
 H 2.92385 -0.24819 0.25855
13
bifur_IRC_Distances_MW_output/new_data/bifur_traj2_Distances point 463
C -1.19192 0.82162 0.17825
 C 1.21162 0.60112 -0.54325
 C 0.01241 1.08319 -0.27963
 C -1.98533 -0.42813 0.04748
 C 1.97061 -0.45715 0.17834
 F -1.83976 1.74339 0.89637
 F 1.89142 1.04934 -1.60565
 H -1.81670 -0.98956 0.09735
 H 1.77654 -0.96940 0.39956
 H -1.80999 -0.98331 0.10966
 H 1.77817 -0.96937 0.38851
 H -2.92093 -0.25356 -0.12552
 H 2.92385 -0.24819 0.25855
13
bifur_IRC_Distances_MW_output/new_data/bifur_traj2_Distances point 464
C -1.19475 0.82184 0.17891
 C 1.21448 0.59992 -0.54535
 C 0.01277 1.08249 -0.28066
 C -1.98921 -0.42748 0.04742
 C 1.97455 -0.45590 0.17898
 F -1.84266 1.74242 0.90048
 F 1.89369 1.04308 -1.61139
 H -1.82189 -0.98645 0.09723
 H 1.78244 -0.96548 0.40042
 H -1.81355 -0.98563 0.11073
 H 1.78085 -0.97089 0.39053
 H -2.92433 -0.25241 -0.12700
 H 2.92760 -0.24550 0.25971
13
bifur_IRC_Distances_MW_output/new_data/bifur_traj2_Distances point 465
C -1.19580 0.82192 0.17916
 C 1.21554 0.59947 -0.54613
 C 0.01290 1.08222 -0.28104
 C -1.99065 -0.42723 0.04739
 C 1.97601 -0.45544 0.17922
 F -1.84374 1.74206 0.90200
 F 1.89453 1.04075 -1.61352
 H -1.82381 -0.98530 0.09719
 H 1.78463 -0.96402 0.40073
 H -1.81487 -0.98649 0.11113
 H 1.78185 -0.97145 0.39128
 H -2.92559 -0.25198 -0.12755
 H 2.92899 -0.24450 0.26013
13
bifur_IRC_Distances_MW_output/new_data/bifur_traj2_Distances point 466
C -1.19666 0.82198 0.17936
 C 1.21641 0.59910 -0.54677
 C 0.01301 1.08200 -0.28135
 C -1.99182 -0.42703 0.04738
 C 1.97721 -0.45506 0.17942
 F -1.84462 1.74177 0.90325
 F 1.89522 1.03884 -1.61526
 H -1.82539 -0.98436 0.09715
 H 1.78642 -0.96283 0.40099
 H -1.81595 -0.98720 0.11146
 H 1.78266 -0.97191 0.39189
 H -2.92662 -0.25163 -0.12800
 H 2.93013 -0.24368 0.26048
13
bifur_IRC_Distances_MW_output/new_data/bifur_traj2_Distances point 467
C -1.19738 0.82204 0.17953
 C 1.21714 0.59878 -0.54731
 C 0.01310 1.08182 -0.28161
 C -1.99282 -0.42686 0.04736
 C 1.97821 -0.45474 0.17958
 F -1.84537 1.74152 0.90430
 F 1.89581 1.03723 -1.61672
 H -1.82672 -0.98356 0.09712
 H 1.78793 -0.96182 0.40120
 H -1.81686 -0.98779 0.11174
 H 1.78335 -0.97230 0.39241
 H -2.92749 -0.25133 -0.12838
 H 2.93109 -0.24299 0.26078
13
bifur_IRC_Distances_MW_output/new_data/bifur_traj2_Distances point 468
C -1.19803 0.82209 0.17968
 C 1.21779 0.59850 -0.54780
 C 0.01318 1.08165 -0.28185
 C -1.99371 -0.42671 0.04735
 C 1.97912 -0.45445 0.17973
 F -1.84604 1.74130 0.90524
 F 1.89633 1.03578 -1.61803
 H -1.82791 -0.98284 0.09709
 H 1.78929 -0.96091 0.40139
 H -1.81768 -0.98832 0.11199
 H 1.78397 -0.97265 0.39288
 H -2.92827 -0.25107 -0.12872
 H 2.93196 -0.24236 0.26104
13
bifur_IRC_Distances_MW_output/new_data/bifur_traj2_Distances point 469
C -1.19868 0.82214 0.17984
 C 1.21845 0.59822 -0.54828
 C 0.01326 1.08148 -0.28208
 C -1.99460 -0.42656 0.04733
 C 1.98002 -0.45417 0.17987
 F -1.84671 1.74107 0.90618
 F 1.89685 1.03434 -1.61934
 H -1.82910 -0.98213 0.09707
 H 1.79064 -0.96001 0.40158
 H -1.81850 -0.98885 0.11224
 H 1.78459 -0.97300 0.39335
 H -2.92905 -0.25080 -0.12906
 H 2.93282 -0.24174 0.26130
13
bifur_IRC_Distances_MW_output/new_data/bifur_traj2_Distances point 470
C -1.19939 0.82219 0.18000
 C 1.21917 0.59791 -0.54881
 C 0.01335 1.08129 -0.28235
 C -1.99558 -0.42639 0.04732
 C 1.98102 -0.45385 0.18003
 F -1.84744 1.74083 0.90722
 F 1.89742 1.03275 -1.62078
 H -1.83041 -0.98134 0.09703
 H 1.79213 -0.95901 0.40179
 H -1.81940 -0.98944 0.11252
 H 1.78527 -0.97338 0.39387
 H -2.92992 -0.25051 -0.12943
 H 2.93377 -0.24106 0.26159
13
bifur_IRC_Distances_MW_output/new_data/bifur_traj2_Distances point 471
C -1.20022 0.82226 0.18020
 C 1.22000 0.59756 -0.54943
 C 0.01346 1.08107 -0.28265
 C -1.99671 -0.42620 0.04730
 C 1.98218 -0.45348 0.18022
 F -1.84829 1.74055 0.90841
 F 1.89809 1.03090 -1.62245
 H -1.83192 -0.98042 0.09700
 H 1.79386 -0.95785 0.40203
 H -1.82044 -0.99012 0.11284
 H 1.78605 -0.97382 0.39446
 H -2.93091 -0.25017 -0.12986
 H 2.93487 -0.24027 0.26192
13
bifur_IRC_Distances_MW_output/new_data/bifur_traj2_Distances point 472
C -1.20117 0.82233 0.18041
 C 1.22096 0.59715 -0.55013
 C 0.01357 1.08082 -0.28299
 C -1.99801 -0.42597 0.04729
 C 1.98350 -0.45306 0.18043
 F -1.84927 1.74023 0.90978
 F 1.89885 1.02878 -1.62435
 H -1.83366 -0.97938 0.09696
 H 1.79583 -0.95653 0.40231
 H -1.82164 -0.99089 0.11321
 H 1.78695 -0.97433 0.39515
 H -2.93205 -0.24979 -0.13036
 H 2.93614 -0.23936 0.26230
13
bifur_IRC_Distances_MW_output/new_data/bifur_traj2_Distances point 473
C -1.20222 0.82241 0.18066
 C 1.22202 0.59669 -0.55092
 C 0.01370 1.08053 -0.28338
 C -1.99946 -0.42573 0.04726
 C 1.98496 -0.45259 0.18066
 F -1.85036 1.73987 0.91130
 F 1.89970 1.02643 -1.62647
 H -1.83558 -0.97821 0.09691
 H 1.79803 -0.95505 0.40261
 H -1.82297 -0.99175 0.11363
 H 1.78796 -0.97489 0.39591
 H -2.93332 -0.24935 -0.13091
 H 2.93754 -0.23835 0.26272
13
bifur_IRC_Distances_MW_output/new_data/bifur_traj2_Distances point 474
C -1.20222 0.82241 0.18066
 C 1.22202 0.59669 -0.55092
 C 0.01370 1.08053 -0.28338
 C -1.99946 -0.42573 0.04726
 C 1.98496 -0.45259 0.18066
 F -1.85036 1.73987 0.91130
 F 1.89970 1.02643 -1.62647
 H -1.83558 -0.97821 0.09691
 H 1.79803 -0.95505 0.40261
 H -1.82297 -0.99175 0.11363
 H 1.78796 -0.97489 0.39591
 H -2.93332 -0.24935 -0.13091
 H 2.93754 -0.23835 0.26272
13
bifur_IRC_Distances_MW_output/new_data/bifur_traj2_Distances point 475
C -1.20460 0.82259 0.18121
 C 1.22442 0.59565 -0.55269
 C 0.01399 1.07988 -0.28424
 C -2.00272 -0.42516 0.04722
 C 1.98828 -0.45152 0.18119
 F -1.85281 1.73906 0.91473
 F 1.90161 1.02110 -1.63123
 H -1.83994 -0.97558 0.09680
 H 1.80299 -0.95172 0.40329
 H -1.82596 -0.99370 0.11457
 H 1.79022 -0.97615 0.39764
 H -2.93620 -0.24838 -0.13215
 H 2.94071 -0.23606 0.26366
13
bifur_IRC_Distances_MW_output/new_data/bifur_traj2_Distances point 476
C -1.20589 0.82269 0.18150
 C 1.22572 0.59509 -0.55365
 C 0.01415 1.07952 -0.28472
 C -2.00449 -0.42486 0.04720
 C 1.99008 -0.45094 0.18148
 F -1.85414 1.73862 0.91659
 F 1.90265 1.01820 -1.63381
 H -1.84230 -0.97414 0.09674
 H 1.80567 -0.94990 0.40365
 H -1.82759 -0.99476 0.11509
 H 1.79145 -0.97683 0.39858
 H -2.93776 -0.24785 -0.13283
 H 2.94244 -0.23482 0.26417
13
bifur_IRC_Distances_MW_output/new_data/bifur_traj2_Distances point 477
C -1.20719 0.82278 0.18180
 C 1.22702 0.59452 -0.55461
 C 0.01431 1.07915 -0.28519
 C -2.00627 -0.42455 0.04717
 C 1.99189 -0.45036 0.18176
 F -1.85548 1.73819 0.91845
 F 1.90369 1.01529 -1.63639
 H -1.84466 -0.97271 0.09669
 H 1.80837 -0.94808 0.40401
 H -1.82922 -0.99582 0.11561
 H 1.79269 -0.97752 0.39953
 H -2.93932 -0.24732 -0.13351
 H 2.94417 -0.23357 0.26468
13
bifur_IRC_Distances_MW_output/new_data/bifur_traj2_Distances point 478
C -1.20839 0.82287 0.18208
 C 1.22824 0.59399 -0.55551
 C 0.01446 1.07880 -0.28563
 C -2.00792 -0.42426 0.04715
 C 1.99357 -0.44982 0.18203
 F -1.85672 1.73778 0.92018
 F 1.90466 1.01257 -1.63879
 H -1.84686 -0.97137 0.09663
 H 1.81087 -0.94638 0.40435
 H -1.83074 -0.99680 0.11609
 H 1.79384 -0.97816 0.40041
 H -2.94078 -0.24683 -0.13414
 H 2.94578 -0.23241 0.26515
13
bifur_IRC_Distances_MW_output/new_data/bifur_traj2_Distances point 479
C -1.20939 0.82295 0.18230
 C 1.22924 0.59355 -0.55625
 C 0.01458 1.07851 -0.28600
 C -2.00929 -0.42403 0.04713
 C 1.99496 -0.44937 0.18225
 F -1.85775 1.73744 0.92161
 F 1.90547 1.01032 -1.64078
 H -1.84869 -0.97025 0.09658
 H 1.81295 -0.94497 0.40462
 H -1.83200 -0.99762 0.11650
 H 1.79479 -0.97868 0.40115
 H -2.94199 -0.24642 -0.13466
 H 2.94712 -0.23144 0.26554
13
bifur_IRC_Distances_MW_output/new_data/bifur_traj2_Distances point 480
C -1.21011 0.82301 0.18247
 C 1.22997 0.59323 -0.55679
 C 0.01466 1.07830 -0.28626
 C -2.01028 -0.42385 0.04712
 C 1.99597 -0.44904 0.18240
 F -1.85850 1.73720 0.92265
 F 1.90605 1.00869 -1.64221
 H -1.85001 -0.96945 0.09655
 H 1.81446 -0.94395 0.40482
 H -1.83291 -0.99821 0.11679
 H 1.79548 -0.97907 0.40168
 H -2.94287 -0.24612 -0.13504
 H 2.94808 -0.23074 0.26582
13
bifur_IRC_Distances_MW_output/new_data/bifur_traj2_Distances point 481
C -1.21055 0.82304 0.18257
 C 1.23042 0.59304 -0.55711
 C 0.01472 1.07817 -0.28642
 C -2.01089 -0.42375 0.04711
 C 1.99659 -0.44884 0.18250
 F -1.85895 1.73705 0.92328
 F 1.90640 1.00769 -1.64309
 H -1.85081 -0.96896 0.09653
 H 1.81537 -0.94332 0.40494
 H -1.83346 -0.99857 0.11697
 H 1.79590 -0.97930 0.40200
 H -2.94340 -0.24594 -0.13527
 H 2.94867 -0.23031 0.26599
13
bifur_IRC_Distances_MW_output/new_data/bifur_traj2_Distances point 482
C -1.21077 0.82305 0.18262
 C 1.23063 0.59294 -0.55727
 C 0.01474 1.07811 -0.28650
 C -2.01118 -0.42370 0.04711
 C 1.99689 -0.44874 0.18255
 F -1.85917 1.73698 0.92359
 F 1.90658 1.00720 -1.64351
 H -1.85121 -0.96872 0.09652
 H 1.81582 -0.94302 0.40500
 H -1.83373 -0.99875 0.11706
 H 1.79611 -0.97941 0.40216
 H -2.94366 -0.24585 -0.13538
 H 2.94896 -0.23011 0.26608
13
bifur_IRC_Distances_MW_output/new_data/bifur_traj2_Distances point 483
C -1.21083 0.82306 0.18263
 C 1.23070 0.59291 -0.55732
 C 0.01475 1.07809 -0.28652
 C -2.01127 -0.42368 0.04711
 C 1.99698 -0.44871 0.18256
 F -1.85924 1.73696 0.92368
 F 1.90663 1.00706 -1.64364
 H -1.85132 -0.96865 0.09652
 H 1.81595 -0.94293 0.40502
 H -1.83381 -0.99880 0.11709
 H 1.79617 -0.97944 0.40221
 H -2.94374 -0.24582 -0.13542
 H 2.94905 -0.23004 0.26610
13
bifur_IRC_Distances_MW_output/new_data/bifur_traj2_Distances point 484
C -1.21082 0.82306 0.18263
 C 1.23068 0.59292 -0.55731
 C 0.01475 1.07809 -0.28652
 C -2.01125 -0.42368 0.04711
 C 1.99696 -0.44872 0.18256
 F -1.85923 1.73696 0.92366
 F 1.90662 1.00709 -1.64362
 H -1.85130 -0.96866 0.09652
 H 1.81593 -0.94295 0.40501
 H -1.83380 -0.99879 0.11708
 H 1.79616 -0.97944 0.40220
 H -2.94373 -0.24583 -0.13541
 H 2.94903 -0.23005 0.26610
13
bifur_IRC_Distances_MW_output/new_data/bifur_traj2_Distances point 485
C -1.21082 0.82306 0.18263
 C 1.23068 0.59292 -0.55731
 C 0.01475 1.07809 -0.28652
 C -2.01125 -0.42368 0.04711
 C 1.99696 -0.44872 0.18256
 F -1.85923 1.73696 0.92366
 F 1.90662 1.00709 -1.64362
 H -1.85130 -0.96866 0.09652
 H 1.81593 -0.94295 0.40501
 H -1.83380 -0.99879 0.11708
 H 1.79616 -0.97944 0.40220
 H -2.94373 -0.24583 -0.13541
 H 2.94903 -0.23005 0.26610
13
bifur_IRC_Distances_MW_output/new_data/bifur_traj2_Distances point 486
C -1.21087 0.82306 0.18264
 C 1.23073 0.59290 -0.55735
 C 0.01475 1.07808 -0.28654
 C -2.01132 -0.42367 0.04711
 C 1.99702 -0.44870 0.18257
 F -1.85928 1.73695 0.92373
 F 1.90666 1.00698 -1.64371
 H -1.85139 -0.96861 0.09651
 H 1.81603 -0.94288 0.40503
 H -1.83386 -0.99883 0.11710
 H 1.79620 -0.97946 0.40223
 H -2.94378 -0.24581 -0.13544
 H 2.94909 -0.23001 0.26611
13
bifur_IRC_Distances_MW_output/new_data/bifur_traj2_Distances point 487
C -1.21101 0.82307 0.18267
 C 1.23087 0.59283 -0.55745
 C 0.01477 1.07804 -0.28659
 C -2.01151 -0.42364 0.04710
 C 1.99722 -0.44863 0.18260
 F -1.85942 1.73690 0.92393
 F 1.90677 1.00666 -1.64399
 H -1.85165 -0.96845 0.09651
 H 1.81632 -0.94268 0.40506
 H -1.83404 -0.99894 0.11716
 H 1.79634 -0.97954 0.40234
 H -2.94396 -0.24575 -0.13551
 H 2.94929 -0.22987 0.26617
13
bifur_IRC_Distances_MW_output/new_data/bifur_traj2_Distances point 488
C -1.21122 0.82309 0.18272
 C 1.23108 0.59274 -0.55761
 C 0.01480 1.07798 -0.28667
 C -2.01180 -0.42359 0.04710
 C 1.99751 -0.44854 0.18265
 F -1.85964 1.73683 0.92423
 F 1.90694 1.00619 -1.64440
 H -1.85203 -0.96822 0.09650
 H 1.81676 -0.94239 0.40512
 H -1.83430 -0.99911 0.11724
 H 1.79654 -0.97965 0.40249
 H -2.94421 -0.24566 -0.13562
 H 2.94956 -0.22967 0.26625
13
bifur_IRC_Distances_MW_output/new_data/bifur_traj2_Distances point 489
C -1.21145 0.82311 0.18277
 C 1.23132 0.59264 -0.55778
 C 0.01482 1.07791 -0.28675
 C -2.01212 -0.42353 0.04710
 C 1.99784 -0.44843 0.18270
 F -1.85988 1.73675 0.92457
 F 1.90713 1.00565 -1.64487
 H -1.85246 -0.96795 0.09649
 H 1.81725 -0.94205 0.40518
 H -1.83460 -0.99931 0.11734
 H 1.79676 -0.97977 0.40266
 H -2.94450 -0.24557 -0.13574
 H 2.94988 -0.22944 0.26634
13
bifur_IRC_Distances_MW_output/new_data/bifur_traj2_Distances point 490
C -1.21169 0.82312 0.18282
 C 1.23156 0.59253 -0.55796
 C 0.01485 1.07784 -0.28684
 C -2.01245 -0.42348 0.04709
 C 1.99817 -0.44832 0.18275
 F -1.86013 1.73667 0.92491
 F 1.90732 1.00512 -1.64534
 H -1.85289 -0.96769 0.09648
 H 1.81774 -0.94172 0.40525
 H -1.83490 -0.99950 0.11744
 H 1.79699 -0.97990 0.40284
 H -2.94478 -0.24547 -0.13587
 H 2.95020 -0.22921 0.26643
13
bifur_IRC_Distances_MW_output/new_data/bifur_traj2_Distances point 491
C -1.21190 0.82314 0.18287
 C 1.23177 0.59244 -0.55811
 C 0.01488 1.07777 -0.28692
 C -2.01273 -0.42343 0.04709
 C 1.99847 -0.44823 0.18279
 F -1.86034 1.73660 0.92521
 F 1.90749 1.00464 -1.64575
 H -1.85327 -0.96746 0.09647
 H 1.81817 -0.94142 0.40531
 H -1.83516 -0.99967 0.11752
 H 1.79719 -0.98001 0.40299
 H -2.94504 -0.24538 -0.13598
 H 2.95048 -0.22901 0.26651
13
bifur_IRC_Distances_MW_output/new_data/bifur_traj2_Distances point 492
C -1.21204 0.82315 0.18290
 C 1.23191 0.59238 -0.55822
 C 0.01489 1.07773 -0.28697
 C -2.01292 -0.42339 0.04709
 C 1.99866 -0.44817 0.18282
 F -1.86049 1.73655 0.92540
 F 1.90760 1.00433 -1.64603
 H -1.85352 -0.96730 0.09646
 H 1.81846 -0.94122 0.40534
 H -1.83533 -0.99978 0.11758
 H 1.79732 -0.98008 0.40310
 H -2.94520 -0.24533 -0.13605
 H 2.95066 -0.22888 0.26657
13
bifur_IRC_Distances_MW_output/new_data/bifur_traj2_Distances point 493
C -1.21204 0.82315 0.18290
 C 1.23191 0.59238 -0.55822
 C 0.01489 1.07773 -0.28697
 C -2.01293 -0.42339 0.04709
 C 1.99866 -0.44816 0.18282
 F -1.86049 1.73655 0.92541
 F 1.90760 1.00432 -1.64604
 H -1.85353 -0.96730 0.09646
 H 1.81847 -0.94122 0.40534
 H -1.83534 -0.99979 0.11758
 H 1.79732 -0.98008 0.40310
 H -2.94521 -0.24533 -0.13605
 H 2.95067 -0.22887 0.26657
13
bifur_IRC_Distances_MW_output/new_data/bifur_traj2_Distances point 494
C -1.21183 0.82314 0.18286
 C 1.23170 0.59247 -0.55806
 C 0.01487 1.07779 -0.28689
 C -2.01264 -0.42344 0.04709
 C 1.99837 -0.44826 0.18278
 F -1.86027 1.73662 0.92511
 F 1.90743 1.00480 -1.64562
 H -1.85314 -0.96753 0.09647
 H 1.81803 -0.94152 0.40529
 H -1.83507 -0.99961 0.11750
 H 1.79712 -0.97997 0.40294
 H -2.94495 -0.24541 -0.13594
 H 2.95038 -0.22908 0.26649
13
bifur_IRC_Distances_MW_output/new_data/bifur_traj2_Distances point 495
C -1.21132 0.82310 0.18274
 C 1.23119 0.59270 -0.55769
 C 0.01481 1.07794 -0.28671
 C -2.01194 -0.42356 0.04710
 C 1.99766 -0.44849 0.18267
 F -1.85975 1.73679 0.92438
 F 1.90702 1.00595 -1.64461
 H -1.85222 -0.96810 0.09649
 H 1.81698 -0.94223 0.40515
 H -1.83443 -0.99920 0.11729
 H 1.79664 -0.97970 0.40257
 H -2.94434 -0.24562 -0.13567
 H 2.94971 -0.22957 0.26629
13
bifur_IRC_Distances_MW_output/new_data/bifur_traj2_Distances point 496
C -1.21132 0.82310 0.18274
 C 1.23119 0.59270 -0.55769
 C 0.01481 1.07794 -0.28671
 C -2.01194 -0.42356 0.04710
 C 1.99766 -0.44849 0.18267
 F -1.85975 1.73679 0.92438
 F 1.90702 1.00595 -1.64461
 H -1.85222 -0.96810 0.09649
 H 1.81698 -0.94223 0.40515
 H -1.83443 -0.99920 0.11729
 H 1.79664 -0.97970 0.40257
 H -2.94434 -0.24562 -0.13567
 H 2.94971 -0.22957 0.26629
13
bifur_IRC_Distances_MW_output/new_data/bifur_traj2_Distances point 497
C -1.20919 0.82294 0.18226
 C 1.22904 0.59364 -0.55610
 C 0.01455 1.07857 -0.28592
 C -2.00901 -0.42407 0.04714
 C 1.99468 -0.44946 0.18220
 F -1.85754 1.73751 0.92132
 F 1.90530 1.01077 -1.64038
 H -1.84832 -0.97048 0.09659
 H 1.81253 -0.94526 0.40457
 H -1.83174 -0.99745 0.11642
 H 1.79460 -0.97858 0.40100
 H -2.94175 -0.24650 -0.13456
 H 2.94685 -0.23163 0.26546
13
bifur_IRC_Distances_MW_output/new_data/bifur_traj2_Distances point 498
C -1.20752 0.82281 0.18188
 C 1.22736 0.59438 -0.55486
 C 0.01435 1.07905 -0.28531
 C -2.00672 -0.42447 0.04717
 C 1.99235 -0.45021 0.18183
 F -1.85581 1.73807 0.91892
 F 1.90396 1.01455 -1.63705
 H -1.84526 -0.97234 0.09667
 H 1.80905 -0.94762 0.40411
 H -1.82963 -0.99609 0.11574
 H 1.79300 -0.97769 0.39977
 H -2.93972 -0.24719 -0.13368
 H 2.94461 -0.23325 0.26481
13
bifur_IRC_Distances_MW_output/new_data/bifur_traj2_Distances point 499
C -1.20546 0.82265 0.18141
 C 1.22529 0.59528 -0.55333
 C 0.01410 1.07964 -0.28456
 C -2.00390 -0.42496 0.04720
 C 1.98948 -0.45114 0.18138
 F -1.85369 1.73877 0.91597
 F 1.90230 1.01917 -1.63295
 H -1.84151 -0.97462 0.09676
 H 1.80477 -0.95051 0.40353
 H -1.82705 -0.99440 0.11491
 H 1.79104 -0.97661 0.39827
 H -2.93724 -0.24803 -0.13260
 H 2.94186 -0.23523 0.26400
13
bifur_IRC_Distances_MW_output/new_data/bifur_traj2_Distances point 500
C -1.20306 0.82247 0.18085
 C 1.22286 0.59633 -0.55154
 C 0.01381 1.08030 -0.28368
 C -2.00060 -0.42553 0.04725
 C 1.98613 -0.45222 0.18085
 F -1.85122 1.73958 0.91251
 F 1.90037 1.02456 -1.62814
 H -1.83711 -0.97729 0.09687
 H 1.79977 -0.95388 0.40285
 H -1.82402 -0.99244 0.11396
 H 1.78875 -0.97533 0.39652
 H -2.93433 -0.24901 -0.13135
 H 2.93865 -0.23755 0.26305
