# Supplementary material for: Low dimensional representations along intrinsic reaction coordinates and molecular dynamics trajectories using interatomic distance matrices
Source: Chem Sci. 2019 Sep 18;10(43):9954–68. doi: 10.1039/c9sc02742d (PMC6991188; doi:10.1039/c9sc02742d)
Supplement: Supplementary file 1 [file SC-010-C9SC02742D-s001.zip › C9SC02742D-SI/ESI_xyz_files/bifur_IRC_Distances_MW_output/new_data/bifur_traj_D_Distances_MW_PC1.xyz]

13
bifur_IRC_Distances_MW_output/new_data/bifur_traj1_Distances point 1
C 0.79027 -0.77506 0.18785
 C -0.78733 -0.74752 0.27413
 C 0.05948 -1.05846 1.44748
 C 1.43841 0.51671 -0.20071
 C -1.43213 0.56760 -0.03439
 F 1.47495 -1.85338 -0.31732
 F -1.56479 -1.80059 -0.15601
 H 1.00910 1.37039 0.33513
 H -0.91210 1.40493 0.45351
 H 1.31054 0.68358 -1.26168
 H -1.41824 0.73248 -1.09759
 H 2.52890 0.43543 0.04410
 H -2.49706 0.52389 0.32550
13
bifur_IRC_Distances_MW_output/new_data/bifur_traj1_Distances point 2
C 0.78717 -0.77531 0.18803
 C -0.78421 -0.74787 0.27407
 C 0.05967 -1.05898 1.45067
 C 1.43602 0.51721 -0.20065
 C -1.42975 0.56803 -0.03455
 F 1.47067 -1.85500 -0.31857
 F -1.56071 -1.80235 -0.15771
 H 1.00455 1.37192 0.33634
 H -0.90731 1.40633 0.45449
 H 1.30890 0.68300 -1.26382
 H -1.41698 0.73185 -1.09990
 H 2.52880 0.43636 0.04524
 H -2.49683 0.52480 0.32635
13
bifur_IRC_Distances_MW_output/new_data/bifur_traj1_Distances point 3
C 0.78333 -0.77562 0.18825
 C -0.78033 -0.74829 0.27400
 C 0.05992 -1.05963 1.45460
 C 1.43307 0.51783 -0.20057
 C -1.42679 0.56856 -0.03475
 F 1.46535 -1.85699 -0.32010
 F -1.55566 -1.80451 -0.15982
 H 0.99890 1.37381 0.33784
 H -0.90136 1.40806 0.45571
 H 1.30687 0.68228 -1.26646
 H -1.41542 0.73108 -1.10275
 H 2.52869 0.43749 0.04664
 H -2.49656 0.52592 0.32740
13
bifur_IRC_Distances_MW_output/new_data/bifur_traj1_Distances point 4
C 0.77859 -0.77600 0.18851
 C -0.77556 -0.74881 0.27392
 C 0.06022 -1.06042 1.45941
 C 1.42944 0.51859 -0.20046
 C -1.42317 0.56921 -0.03500
 F 1.45882 -1.85943 -0.32197
 F -1.54945 -1.80716 -0.16238
 H 0.99194 1.37613 0.33967
 H -0.89402 1.41017 0.45720
 H 1.30439 0.68141 -1.26969
 H -1.41351 0.73014 -1.10623
 H 2.52858 0.43889 0.04836
 H -2.49626 0.52729 0.32866
13
bifur_IRC_Distances_MW_output/new_data/bifur_traj1_Distances point 5
C 0.77301 -0.77644 0.18883
 C -0.76994 -0.74943 0.27382
 C 0.06058 -1.06136 1.46501
 C 1.42518 0.51947 -0.20035
 C -1.41891 0.56996 -0.03529
 F 1.45114 -1.86227 -0.32415
 F -1.54214 -1.81025 -0.16537
 H 0.98373 1.37884 0.34181
 H -0.88537 1.41264 0.45894
 H 1.30148 0.68039 -1.27345
 H -1.41129 0.72905 -1.11030
 H 2.52850 0.44051 0.05036
 H -2.49596 0.52889 0.33013
13
bifur_IRC_Distances_MW_output/new_data/bifur_traj1_Distances point 6
C 0.76702 -0.77691 0.18916
 C -0.76390 -0.75008 0.27372
 C 0.06096 -1.06235 1.47096
 C 1.42063 0.52041 -0.20022
 C -1.41436 0.57077 -0.03560
 F 1.44291 -1.86530 -0.32646
 F -1.53432 -1.81354 -0.16853
 H 0.97491 1.38172 0.34408
 H -0.87608 1.41527 0.46079
 H 1.29838 0.67931 -1.27744
 H -1.40892 0.72789 -1.11462
 H 2.52847 0.44224 0.05249
 H -2.49568 0.53058 0.33168
13
bifur_IRC_Distances_MW_output/new_data/bifur_traj1_Distances point 7
C 0.76118 -0.77737 0.18948
 C -0.75802 -0.75071 0.27362
 C 0.06134 -1.06332 1.47669
 C 1.41621 0.52132 -0.20009
 C -1.40994 0.57155 -0.03590
 F 1.43491 -1.86823 -0.32870
 F -1.52671 -1.81672 -0.17158
 H 0.96630 1.38450 0.34627
 H -0.86701 1.41781 0.46258
 H 1.29538 0.67828 -1.28128
 H -1.40663 0.72677 -1.11880
 H 2.52849 0.44390 0.05454
 H -2.49548 0.53222 0.33316
13
bifur_IRC_Distances_MW_output/new_data/bifur_traj1_Distances point 8
C 0.75562 -0.77780 0.18978
 C -0.75242 -0.75130 0.27354
 C 0.06170 -1.06424 1.48209
 C 1.41201 0.52218 -0.19997
 C -1.40575 0.57228 -0.03619
 F 1.42730 -1.87099 -0.33080
 F -1.51947 -1.81972 -0.17445
 H 0.95809 1.38713 0.34834
 H -0.85837 1.42021 0.46427
 H 1.29254 0.67730 -1.28490
 H -1.40448 0.72573 -1.12273
 H 2.52856 0.44547 0.05648
 H -2.49533 0.53376 0.33454
13
bifur_IRC_Distances_MW_output/new_data/bifur_traj1_Distances point 9
C 0.75017 -0.77822 0.19007
 C -0.74692 -0.75188 0.27345
 C 0.06205 -1.06514 1.48734
 C 1.40790 0.52302 -0.19985
 C -1.40165 0.57300 -0.03647
 F 1.41985 -1.87367 -0.33284
 F -1.51239 -1.82265 -0.17723
 H 0.95003 1.38969 0.35035
 H -0.84988 1.42254 0.46591
 H 1.28977 0.67636 -1.28842
 H -1.40238 0.72471 -1.12656
 H 2.52868 0.44699 0.05837
 H -2.49523 0.53526 0.33588
13
bifur_IRC_Distances_MW_output/new_data/bifur_traj1_Distances point 10
C 0.74454 -0.77865 0.19037
 C -0.74125 -0.75248 0.27337
 C 0.06242 -1.06607 1.49269
 C 1.40369 0.52387 -0.19973
 C -1.39744 0.57373 -0.03676
 F 1.41218 -1.87642 -0.33492
 F -1.50510 -1.82563 -0.18006
 H 0.94171 1.39230 0.35240
 H -0.84111 1.42492 0.46759
 H 1.28694 0.67540 -1.29200
 H -1.40024 0.72368 -1.13047
 H 2.52885 0.44855 0.06030
 H -2.49518 0.53680 0.33723
13
bifur_IRC_Distances_MW_output/new_data/bifur_traj1_Distances point 11
C 0.73844 -0.77912 0.19069
 C -0.73510 -0.75312 0.27329
 C 0.06282 -1.06706 1.49843
 C 1.39913 0.52479 -0.19960
 C -1.39289 0.57452 -0.03707
 F 1.40388 -1.87937 -0.33716
 F -1.49721 -1.82884 -0.18310
 H 0.93267 1.39512 0.35461
 H -0.83159 1.42748 0.46940
 H 1.28389 0.67437 -1.29585
 H -1.39794 0.72257 -1.13467
 H 2.52909 0.45022 0.06237
 H -2.49519 0.53844 0.33867
13
bifur_IRC_Distances_MW_output/new_data/bifur_traj1_Distances point 12
C 0.73844 -0.77912 0.19069
 C -0.73510 -0.75312 0.27329
 C 0.06282 -1.06706 1.49843
 C 1.39913 0.52479 -0.19960
 C -1.39289 0.57452 -0.03707
 F 1.40388 -1.87937 -0.33716
 F -1.49721 -1.82884 -0.18310
 H 0.93267 1.39512 0.35461
 H -0.83159 1.42748 0.46940
 H 1.28389 0.67437 -1.29585
 H -1.39794 0.72257 -1.13467
 H 2.52909 0.45022 0.06237
 H -2.49519 0.53844 0.33867
13
bifur_IRC_Distances_MW_output/new_data/bifur_traj1_Distances point 13
C 0.72917 -0.77981 0.19117
 C -0.72576 -0.75408 0.27316
 C 0.06343 -1.06857 1.50703
 C 1.39225 0.52618 -0.19940
 C -1.38602 0.57570 -0.03755
 F 1.39132 -1.88379 -0.34050
 F -1.48526 -1.83366 -0.18763
 H 0.91893 1.39934 0.35792
 H -0.81712 1.43132 0.47210
 H 1.27930 0.67284 -1.30161
 H -1.39450 0.72091 -1.14096
 H 2.52956 0.45273 0.06548
 H -2.49531 0.54091 0.34079
13
bifur_IRC_Distances_MW_output/new_data/bifur_traj1_Distances point 14
C 0.72673 -0.78000 0.19129
 C -0.72330 -0.75434 0.27313
 C 0.06359 -1.06896 1.50926
 C 1.39044 0.52654 -0.19934
 C -1.38422 0.57600 -0.03767
 F 1.38802 -1.88495 -0.34137
 F -1.48212 -1.83492 -0.18881
 H 0.91531 1.40044 0.35878
 H -0.81330 1.43232 0.47281
 H 1.27810 0.67244 -1.30311
 H -1.39361 0.72049 -1.14260
 H 2.52971 0.45338 0.06629
 H -2.49536 0.54155 0.34134
13
bifur_IRC_Distances_MW_output/new_data/bifur_traj1_Distances point 15
C 0.72495 -0.78013 0.19138
 C -0.72150 -0.75452 0.27311
 C 0.06371 -1.06925 1.51089
 C 1.38913 0.52680 -0.19930
 C -1.38290 0.57623 -0.03776
 F 1.38561 -1.88579 -0.34201
 F -1.47983 -1.83583 -0.18967
 H 0.91266 1.40124 0.35940
 H -0.81051 1.43305 0.47333
 H 1.27723 0.67215 -1.30420
 H -1.39295 0.72017 -1.14380
 H 2.52983 0.45386 0.06688
 H -2.49541 0.54201 0.34174
13
bifur_IRC_Distances_MW_output/new_data/bifur_traj1_Distances point 16
C 0.72364 -0.78023 0.19145
 C -0.72018 -0.75466 0.27309
 C 0.06379 -1.06946 1.51208
 C 1.38816 0.52699 -0.19927
 C -1.38194 0.57639 -0.03783
 F 1.38384 -1.88640 -0.34247
 F -1.47815 -1.83650 -0.19030
 H 0.91071 1.40183 0.35986
 H -0.80846 1.43359 0.47370
 H 1.27659 0.67194 -1.30500
 H -1.39248 0.71994 -1.14467
 H 2.52991 0.45421 0.06731
 H -2.49545 0.54236 0.34204
13
bifur_IRC_Distances_MW_output/new_data/bifur_traj1_Distances point 17
C 0.72276 -0.78029 0.19150
 C -0.71929 -0.75475 0.27308
 C 0.06385 -1.06960 1.51288
 C 1.38751 0.52712 -0.19925
 C -1.38129 0.57650 -0.03788
 F 1.38265 -1.88682 -0.34278
 F -1.47702 -1.83695 -0.19072
 H 0.90941 1.40222 0.36017
 H -0.80709 1.43395 0.47396
 H 1.27616 0.67179 -1.30553
 H -1.39216 0.71979 -1.14526
 H 2.52998 0.45444 0.06760
 H -2.49547 0.54259 0.34223
13
bifur_IRC_Distances_MW_output/new_data/bifur_traj1_Distances point 18
C 0.72232 -0.78032 0.19152
 C -0.71885 -0.75479 0.27307
 C 0.06388 -1.06967 1.51328
 C 1.38719 0.52719 -0.19925
 C -1.38097 0.57656 -0.03790
 F 1.38206 -1.88702 -0.34294
 F -1.47646 -1.83718 -0.19093
 H 0.90876 1.40242 0.36032
 H -0.80640 1.43412 0.47408
 H 1.27595 0.67172 -1.30580
 H -1.39200 0.71971 -1.14555
 H 2.53001 0.45455 0.06775
 H -2.49549 0.54270 0.34233
13
bifur_IRC_Distances_MW_output/new_data/bifur_traj1_Distances point 19
C 0.70917 -0.81457 -0.03001
 C -0.73200 -0.78900 0.05177
 C -0.09244 -1.47643 -1.11799
 C 1.39128 0.53782 -0.13046
 C -1.37740 0.58583 0.02208
 F 1.44596 -1.72075 0.73264
 F -1.41139 -1.66786 0.90434
 H 0.83577 1.21250 -0.86820
 H -0.88133 1.23916 -0.78707
 H 1.40619 1.01061 0.88638
 H -1.26282 1.05584 1.02880
 H 2.49666 0.36779 -0.49351
 H -2.52763 0.45906 -0.19876
13
bifur_IRC_Distances_MW_output/new_data/bifur_traj1_Distances point 20
C 0.70955 -0.81454 -0.03000
 C -0.73238 -0.78896 0.05185
 C -0.09243 -1.47633 -1.11759
 C 1.39156 0.53776 -0.13051
 C -1.37769 0.58578 0.02208
 F 1.44646 -1.72058 0.73249
 F -1.41189 -1.66767 0.90426
 H 0.83635 1.21232 -0.86816
 H -0.88192 1.23901 -0.78692
 H 1.40635 1.01065 0.88606
 H -1.26298 1.05589 1.02850
 H 2.49665 0.36771 -0.49339
 H -2.52761 0.45897 -0.19867
13
bifur_IRC_Distances_MW_output/new_data/bifur_traj1_Distances point 21
C 0.71021 -0.81450 -0.02999
 C -0.73304 -0.78888 0.05198
 C -0.09241 -1.47616 -1.11690
 C 1.39204 0.53766 -0.13058
 C -1.37817 0.58570 0.02209
 F 1.44733 -1.72029 0.73223
 F -1.41276 -1.66735 0.90413
 H 0.83734 1.21201 -0.86809
 H -0.88292 1.23875 -0.78665
 H 1.40662 1.01072 0.88550
 H -1.26327 1.05596 1.02798
 H 2.49663 0.36757 -0.49318
 H -2.52758 0.45882 -0.19850
13
bifur_IRC_Distances_MW_output/new_data/bifur_traj1_Distances point 22
C 0.71105 -0.81444 -0.02997
 C -0.73388 -0.78878 0.05215
 C -0.09238 -1.47594 -1.11603
 C 1.39265 0.53753 -0.13068
 C -1.37879 0.58559 0.02209
 F 1.44843 -1.71993 0.73190
 F -1.41387 -1.66694 0.90397
 H 0.83860 1.21161 -0.86801
 H -0.88421 1.23842 -0.78632
 H 1.40697 1.01080 0.88478
 H -1.26364 1.05606 1.02732
 H 2.49660 0.36740 -0.49291
 H -2.52753 0.45862 -0.19830
13
bifur_IRC_Distances_MW_output/new_data/bifur_traj1_Distances point 23
C 0.71105 -0.81444 -0.02997
 C -0.73388 -0.78878 0.05215
 C -0.09238 -1.47594 -1.11603
 C 1.39265 0.53753 -0.13068
 C -1.37879 0.58559 0.02209
 F 1.44843 -1.71993 0.73190
 F -1.41387 -1.66694 0.90397
 H 0.83860 1.21161 -0.86801
 H -0.88421 1.23842 -0.78632
 H 1.40697 1.01080 0.88478
 H -1.26364 1.05606 1.02732
 H 2.49660 0.36740 -0.49291
 H -2.52753 0.45862 -0.19830
13
bifur_IRC_Distances_MW_output/new_data/bifur_traj1_Distances point 24
C 0.71321 -0.81429 -0.02991
 C -0.73602 -0.78854 0.05258
 C -0.09230 -1.47538 -1.11378
 C 1.39423 0.53719 -0.13093
 C -1.38038 0.58531 0.02209
 F 1.45125 -1.71899 0.73106
 F -1.41670 -1.66588 0.90355
 H 0.84184 1.21060 -0.86778
 H -0.88750 1.23756 -0.78546
 H 1.40786 1.01103 0.88296
 H -1.26459 1.05631 1.02562
 H 2.49654 0.36695 -0.49223
 H -2.52742 0.45813 -0.19777
13
bifur_IRC_Distances_MW_output/new_data/bifur_traj1_Distances point 25
C 0.71475 -0.81419 -0.02988
 C -0.73756 -0.78836 0.05289
 C -0.09225 -1.47498 -1.11216
 C 1.39536 0.53695 -0.13111
 C -1.38152 0.58511 0.02209
 F 1.45327 -1.71831 0.73046
 F -1.41873 -1.66512 0.90325
 H 0.84415 1.20987 -0.86762
 H -0.88985 1.23694 -0.78484
 H 1.40850 1.01119 0.88164
 H -1.26527 1.05649 1.02440
 H 2.49649 0.36663 -0.49174
 H -2.52735 0.45777 -0.19739
13
bifur_IRC_Distances_MW_output/new_data/bifur_traj1_Distances point 26
C 0.71704 -0.81403 -0.02982
 C -0.73984 -0.78810 0.05335
 C -0.09216 -1.47437 -1.10976
 C 1.39704 0.53659 -0.13138
 C -1.38322 0.58482 0.02210
 F 1.45628 -1.71730 0.72956
 F -1.42175 -1.66399 0.90280
 H 0.84759 1.20878 -0.86737
 H -0.89335 1.23602 -0.78392
 H 1.40945 1.01143 0.87968
 H -1.26628 1.05676 1.02259
 H 2.49644 0.36615 -0.49100
 H -2.52724 0.45724 -0.19682
13
bifur_IRC_Distances_MW_output/new_data/bifur_traj1_Distances point 27
C 0.71991 -0.81383 -0.02974
 C -0.74269 -0.78777 0.05392
 C -0.09205 -1.47361 -1.10673
 C 1.39915 0.53613 -0.13171
 C -1.38534 0.58445 0.02210
 F 1.46004 -1.71604 0.72843
 F -1.42554 -1.66257 0.90222
 H 0.85190 1.20741 -0.86706
 H -0.89772 1.23487 -0.78277
 H 1.41064 1.01173 0.87722
 H -1.26756 1.05709 1.02030
 H 2.49639 0.36554 -0.49008
 H -2.52712 0.45658 -0.19610
13
bifur_IRC_Distances_MW_output/new_data/bifur_traj1_Distances point 28
C 0.72274 -0.81363 -0.02966
 C -0.74550 -0.78744 0.05448
 C -0.09194 -1.47286 -1.10374
 C 1.40122 0.53569 -0.13204
 C -1.38744 0.58408 0.02210
 F 1.46375 -1.71479 0.72731
 F -1.42927 -1.66117 0.90165
 H 0.85613 1.20606 -0.86675
 H -0.90202 1.23373 -0.78163
 H 1.41182 1.01203 0.87479
 H -1.26882 1.05742 1.01804
 H 2.49635 0.36495 -0.48917
 H -2.52701 0.45592 -0.19539
13
bifur_IRC_Distances_MW_output/new_data/bifur_traj1_Distances point 29
C 0.72542 -0.81344 -0.02959
 C -0.74817 -0.78713 0.05502
 C -0.09184 -1.47214 -1.10089
 C 1.40320 0.53526 -0.13235
 C -1.38943 0.58373 0.02211
 F 1.46727 -1.71360 0.72625
 F -1.43281 -1.65983 0.90110
 H 0.86014 1.20478 -0.86645
 H -0.90609 1.23264 -0.78055
 H 1.41294 1.01231 0.87247
 H -1.27002 1.05774 1.01589
 H 2.49632 0.36438 -0.48830
 H -2.52692 0.45530 -0.19471
13
bifur_IRC_Distances_MW_output/new_data/bifur_traj1_Distances point 30
C 0.72796 -0.81326 -0.02952
 C -0.75070 -0.78683 0.05553
 C -0.09173 -1.47145 -1.09817
 C 1.40507 0.53486 -0.13264
 C -1.39133 0.58339 0.02211
 F 1.47061 -1.71247 0.72524
 F -1.43618 -1.65856 0.90057
 H 0.86395 1.20356 -0.86616
 H -0.90996 1.23161 -0.77952
 H 1.41401 1.01258 0.87025
 H -1.27117 1.05804 1.01384
 H 2.49631 0.36384 -0.48747
 H -2.52684 0.45470 -0.19405
13
bifur_IRC_Distances_MW_output/new_data/bifur_traj1_Distances point 31
C 0.73033 -0.81309 -0.02945
 C -0.75305 -0.78656 0.05600
 C -0.09164 -1.47081 -1.09563
 C 1.40682 0.53448 -0.13292
 C -1.39309 0.58308 0.02211
 F 1.47372 -1.71141 0.72429
 F -1.43931 -1.65738 0.90008
 H 0.86750 1.20242 -0.86588
 H -0.91355 1.23064 -0.77856
 H 1.41500 1.01282 0.86819
 H -1.27225 1.05832 1.01191
 H 2.49630 0.36334 -0.48670
 H -2.52678 0.45415 -0.19344
13
bifur_IRC_Distances_MW_output/new_data/bifur_traj1_Distances point 32
C 0.73240 -0.81294 -0.02938
 C -0.75512 -0.78631 0.05642
 C -0.09155 -1.47025 -1.09339
 C 1.40836 0.53414 -0.13316
 C -1.39464 0.58281 0.02211
 F 1.47645 -1.71048 0.72346
 F -1.44207 -1.65634 0.89964
 H 0.87061 1.20141 -0.86564
 H -0.91670 1.22979 -0.77772
 H 1.41588 1.01304 0.86636
 H -1.27319 1.05856 1.01022
 H 2.49631 0.36290 -0.48602
 H -2.52673 0.45366 -0.19290
13
bifur_IRC_Distances_MW_output/new_data/bifur_traj1_Distances point 33
C 0.73403 -0.81283 -0.02933
 C -0.75674 -0.78612 0.05674
 C -0.09148 -1.46980 -1.09163
 C 1.40957 0.53388 -0.13335
 C -1.39586 0.58259 0.02211
 F 1.47860 -1.70974 0.72280
 F -1.44423 -1.65552 0.89929
 H 0.87305 1.20062 -0.86545
 H -0.91918 1.22912 -0.77706
 H 1.41656 1.01321 0.86493
 H -1.27394 1.05875 1.00889
 H 2.49632 0.36255 -0.48548
 H -2.52670 0.45328 -0.19247
13
bifur_IRC_Distances_MW_output/new_data/bifur_traj1_Distances point 34
C 0.73403 -0.81283 -0.02933
 C -0.75674 -0.78612 0.05674
 C -0.09148 -1.46980 -1.09163
 C 1.40957 0.53388 -0.13335
 C -1.39586 0.58259 0.02211
 F 1.47860 -1.70974 0.72280
 F -1.44423 -1.65552 0.89929
 H 0.87305 1.20062 -0.86545
 H -0.91918 1.22912 -0.77706
 H 1.41656 1.01321 0.86493
 H -1.27394 1.05875 1.00889
 H 2.49632 0.36255 -0.48548
 H -2.52670 0.45328 -0.19247
13
bifur_IRC_Distances_MW_output/new_data/bifur_traj1_Distances point 35
C 0.73547 -0.81272 -0.02929
 C -0.75816 -0.78595 0.05703
 C -0.09142 -1.46940 -1.09007
 C 1.41063 0.53365 -0.13352
 C -1.39694 0.58240 0.02211
 F 1.48049 -1.70910 0.72223
 F -1.44614 -1.65479 0.89899
 H 0.87519 1.19993 -0.86528
 H -0.92135 1.22853 -0.77647
 H 1.41717 1.01336 0.86366
 H -1.27460 1.05892 1.00771
 H 2.49633 0.36224 -0.48501
 H -2.52668 0.45294 -0.19209
13
bifur_IRC_Distances_MW_output/new_data/bifur_traj1_Distances point 36
C 0.73523 -0.81274 -0.02930
 C -0.75793 -0.78598 0.05698
 C -0.09143 -1.46947 -1.09033
 C 1.41046 0.53369 -0.13349
 C -1.39676 0.58243 0.02211
 F 1.48018 -1.70920 0.72232
 F -1.44583 -1.65491 0.89904
 H 0.87484 1.20004 -0.86530
 H -0.92100 1.22863 -0.77657
 H 1.41707 1.01334 0.86387
 H -1.27449 1.05889 1.00791
 H 2.49633 0.36229 -0.48509
 H -2.52668 0.45300 -0.19215
13
bifur_IRC_Distances_MW_output/new_data/bifur_traj1_Distances point 37
C 0.73445 -0.81280 -0.02932
 C -0.75715 -0.78607 0.05682
 C -0.09146 -1.46968 -1.09117
 C 1.40988 0.53381 -0.13340
 C -1.39618 0.58253 0.02211
 F 1.47915 -1.70956 0.72264
 F -1.44479 -1.65531 0.89920
 H 0.87367 1.20042 -0.86540
 H -0.91981 1.22895 -0.77689
 H 1.41674 1.01326 0.86456
 H -1.27413 1.05880 1.00855
 H 2.49632 0.36246 -0.48534
 H -2.52669 0.45318 -0.19236
13
bifur_IRC_Distances_MW_output/new_data/bifur_traj1_Distances point 38
C 0.73320 -0.81289 -0.02936
 C -0.75590 -0.78622 0.05657
 C -0.09152 -1.47003 -1.09253
 C 1.40894 0.53402 -0.13325
 C -1.39524 0.58270 0.02211
 F 1.47750 -1.71012 0.72314
 F -1.44312 -1.65594 0.89947
 H 0.87179 1.20103 -0.86555
 H -0.91790 1.22947 -0.77740
 H 1.41621 1.01313 0.86567
 H -1.27355 1.05865 1.00958
 H 2.49631 0.36273 -0.48576
 H -2.52672 0.45348 -0.19269
13
bifur_IRC_Distances_MW_output/new_data/bifur_traj1_Distances point 39
C 0.73150 -0.81301 -0.02941
 C -0.75422 -0.78642 0.05623
 C -0.09159 -1.47049 -1.09436
 C 1.40769 0.53429 -0.13306
 C -1.39397 0.58293 0.02211
 F 1.47527 -1.71088 0.72382
 F -1.44087 -1.65679 0.89983
 H 0.86926 1.20185 -0.86575
 H -0.91533 1.23016 -0.77808
 H 1.41550 1.01295 0.86715
 H -1.27278 1.05845 1.01096
 H 2.49631 0.36309 -0.48631
 H -2.52675 0.45387 -0.19313
13
bifur_IRC_Distances_MW_output/new_data/bifur_traj1_Distances point 40
C 0.72938 -0.81316 -0.02947
 C -0.75211 -0.78667 0.05581
 C -0.09168 -1.47107 -1.09665
 C 1.40612 0.53463 -0.13281
 C -1.39239 0.58321 0.02211
 F 1.47248 -1.71183 0.72467
 F -1.43806 -1.65785 0.90028
 H 0.86608 1.20287 -0.86599
 H -0.91212 1.23103 -0.77894
 H 1.41461 1.01272 0.86901
 H -1.27182 1.05820 1.01268
 H 2.49630 0.36354 -0.48701
 H -2.52681 0.45437 -0.19368
13
bifur_IRC_Distances_MW_output/new_data/bifur_traj1_Distances point 41
C 0.72701 -0.81333 -0.02954
 C -0.74976 -0.78694 0.05534
 C -0.09177 -1.47171 -1.09919
 C 1.40437 0.53501 -0.13253
 C -1.39062 0.58352 0.02211
 F 1.46936 -1.71289 0.72561
 F -1.43492 -1.65904 0.90077
 H 0.86254 1.20401 -0.86626
 H -0.90852 1.23200 -0.77990
 H 1.41361 1.01248 0.87108
 H -1.27074 1.05793 1.01460
 H 2.49631 0.36404 -0.48778
 H -2.52687 0.45492 -0.19430
13
bifur_IRC_Distances_MW_output/new_data/bifur_traj1_Distances point 42
C 0.72510 -0.81346 -0.02960
 C -0.74785 -0.78717 0.05495
 C -0.09185 -1.47223 -1.10123
 C 1.40296 0.53531 -0.13231
 C -1.38919 0.58377 0.02211
 F 1.46684 -1.71374 0.72637
 F -1.43239 -1.65999 0.90117
 H 0.85966 1.20493 -0.86648
 H -0.90560 1.23277 -0.78068
 H 1.41281 1.01227 0.87275
 H -1.26988 1.05770 1.01615
 H 2.49632 0.36445 -0.48841
 H -2.52693 0.45537 -0.19479
13
bifur_IRC_Distances_MW_output/new_data/bifur_traj1_Distances point 43
C 0.72375 -0.81356 -0.02964
 C -0.74651 -0.78732 0.05468
 C -0.09190 -1.47259 -1.10267
 C 1.40197 0.53553 -0.13215
 C -1.38819 0.58395 0.02210
 F 1.46507 -1.71434 0.72691
 F -1.43060 -1.66066 0.90144
 H 0.85764 1.20558 -0.86663
 H -0.90355 1.23332 -0.78122
 H 1.41224 1.01213 0.87392
 H -1.26927 1.05754 1.01723
 H 2.49634 0.36474 -0.48884
 H -2.52698 0.45569 -0.19513
13
bifur_IRC_Distances_MW_output/new_data/bifur_traj1_Distances point 44
C 0.72270 -0.81363 -0.02966
 C -0.74547 -0.78744 0.05447
 C -0.09195 -1.47287 -1.10378
 C 1.40120 0.53569 -0.13203
 C -1.38741 0.58408 0.02210
 F 1.46370 -1.71480 0.72732
 F -1.42922 -1.66118 0.90166
 H 0.85608 1.20608 -0.86675
 H -0.90196 1.23374 -0.78164
 H 1.41181 1.01202 0.87482
 H -1.26880 1.05742 1.01807
 H 2.49635 0.36496 -0.48918
 H -2.52701 0.45593 -0.19540
13
bifur_IRC_Distances_MW_output/new_data/bifur_traj1_Distances point 45
C 0.72270 -0.81363 -0.02966
 C -0.74547 -0.78744 0.05447
 C -0.09195 -1.47287 -1.10378
 C 1.40120 0.53569 -0.13203
 C -1.38741 0.58408 0.02210
 F 1.46370 -1.71480 0.72732
 F -1.42922 -1.66118 0.90166
 H 0.85608 1.20608 -0.86675
 H -0.90196 1.23374 -0.78164
 H 1.41181 1.01202 0.87482
 H -1.26880 1.05742 1.01807
 H 2.49635 0.36496 -0.48918
 H -2.52701 0.45593 -0.19540
13
bifur_IRC_Distances_MW_output/new_data/bifur_traj1_Distances point 46
C 0.72112 -0.81374 -0.02971
 C -0.74390 -0.78763 0.05416
 C -0.09201 -1.47329 -1.10546
 C 1.40003 0.53594 -0.13185
 C -1.38624 0.58429 0.02210
 F 1.46163 -1.71550 0.72795
 F -1.42713 -1.66197 0.90198
 H 0.85371 1.20684 -0.86693
 H -0.89956 1.23438 -0.78228
 H 1.41115 1.01186 0.87618
 H -1.26810 1.05724 1.01934
 H 2.49637 0.36529 -0.48969
 H -2.52707 0.45630 -0.19580
13
bifur_IRC_Distances_MW_output/new_data/bifur_traj1_Distances point 47
C 0.72057 -0.81378 -0.02972
 C -0.74335 -0.78769 0.05405
 C -0.09203 -1.47344 -1.10604
 C 1.39963 0.53603 -0.13178
 C -1.38583 0.58436 0.02210
 F 1.46091 -1.71575 0.72817
 F -1.42641 -1.66224 0.90209
 H 0.85289 1.20710 -0.86699
 H -0.89872 1.23460 -0.78250
 H 1.41092 1.01180 0.87666
 H -1.26785 1.05717 1.01978
 H 2.49638 0.36541 -0.48987
 H -2.52709 0.45642 -0.19594
13
bifur_IRC_Distances_MW_output/new_data/bifur_traj1_Distances point 48
C 0.72019 -0.81381 -0.02973
 C -0.74297 -0.78773 0.05397
 C -0.09204 -1.47354 -1.10644
 C 1.39935 0.53609 -0.13174
 C -1.38555 0.58441 0.02210
 F 1.46040 -1.71592 0.72832
 F -1.42590 -1.66243 0.90217
 H 0.85231 1.20728 -0.86703
 H -0.89814 1.23476 -0.78266
 H 1.41076 1.01176 0.87699
 H -1.26768 1.05713 1.02008
 H 2.49638 0.36549 -0.48999
 H -2.52711 0.45651 -0.19603
13
bifur_IRC_Distances_MW_output/new_data/bifur_traj1_Distances point 49
C 0.71995 -0.81382 -0.02974
 C -0.74273 -0.78776 0.05392
 C -0.09205 -1.47360 -1.10670
 C 1.39917 0.53613 -0.13171
 C -1.38537 0.58444 0.02210
 F 1.46008 -1.71602 0.72841
 F -1.42558 -1.66255 0.90221
 H 0.85195 1.20740 -0.86706
 H -0.89777 1.23486 -0.78275
 H 1.41066 1.01173 0.87720
 H -1.26757 1.05710 1.02028
 H 2.49639 0.36554 -0.49007
 H -2.52712 0.45657 -0.19609
13
bifur_IRC_Distances_MW_output/new_data/bifur_traj1_Distances point 50
C 0.71982 -0.81383 -0.02974
 C -0.74260 -0.78778 0.05390
 C -0.09206 -1.47364 -1.10684
 C 1.39908 0.53615 -0.13170
 C -1.38527 0.58446 0.02210
 F 1.45992 -1.71608 0.72846
 F -1.42541 -1.66261 0.90224
 H 0.85175 1.20746 -0.86707
 H -0.89757 1.23491 -0.78280
 H 1.41060 1.01172 0.87731
 H -1.26751 1.05708 1.02038
 H 2.49639 0.36556 -0.49011
 H -2.52712 0.45660 -0.19613
13
bifur_IRC_Distances_MW_output/new_data/bifur_traj1_Distances point 51
C 0.71978 -0.81384 -0.02974
 C -0.74257 -0.78778 0.05389
 C -0.09206 -1.47365 -1.10687
 C 1.39905 0.53616 -0.13169
 C -1.38525 0.58446 0.02210
 F 1.45987 -1.71609 0.72848
 F -1.42537 -1.66263 0.90225
 H 0.85170 1.20747 -0.86707
 H -0.89752 1.23492 -0.78282
 H 1.41059 1.01172 0.87733
 H -1.26750 1.05708 1.02041
 H 2.49639 0.36557 -0.49012
 H -2.52712 0.45661 -0.19613
13
bifur_IRC_Distances_MW_output/new_data/bifur_traj1_Distances point 52
C 0.71984 -0.81383 -0.02974
 C -0.74263 -0.78777 0.05390
 C -0.09206 -1.47363 -1.10681
 C 1.39909 0.53615 -0.13170
 C -1.38529 0.58445 0.02210
 F 1.45995 -1.71607 0.72845
 F -1.42545 -1.66260 0.90224
 H 0.85179 1.20745 -0.86707
 H -0.89761 1.23490 -0.78279
 H 1.41061 1.01172 0.87728
 H -1.26753 1.05709 1.02036
 H 2.49639 0.36556 -0.49010
 H -2.52712 0.45659 -0.19612
13
bifur_IRC_Distances_MW_output/new_data/bifur_traj1_Distances point 53
C 0.72002 -0.81382 -0.02974
 C -0.74280 -0.78775 0.05394
 C -0.09205 -1.47358 -1.10662
 C 1.39922 0.53612 -0.13172
 C -1.38542 0.58443 0.02210
 F 1.46018 -1.71599 0.72838
 F -1.42568 -1.66251 0.90220
 H 0.85206 1.20736 -0.86705
 H -0.89788 1.23483 -0.78272
 H 1.41069 1.01174 0.87713
 H -1.26760 1.05711 1.02022
 H 2.49638 0.36552 -0.49005
 H -2.52711 0.45655 -0.19608
13
bifur_IRC_Distances_MW_output/new_data/bifur_traj1_Distances point 54
C 0.72039 -0.81379 -0.02973
 C -0.74317 -0.78771 0.05401
 C -0.09204 -1.47349 -1.10623
 C 1.39950 0.53606 -0.13176
 C -1.38570 0.58438 0.02210
 F 1.46067 -1.71583 0.72824
 F -1.42617 -1.66233 0.90212
 H 0.85261 1.20718 -0.86701
 H -0.89845 1.23468 -0.78257
 H 1.41084 1.01178 0.87681
 H -1.26777 1.05715 1.01992
 H 2.49638 0.36544 -0.48993
 H -2.52710 0.45646 -0.19598
13
bifur_IRC_Distances_MW_output/new_data/bifur_traj1_Distances point 55
C 0.72115 -0.81374 -0.02971
 C -0.74392 -0.78762 0.05416
 C -0.09201 -1.47328 -1.10543
 C 1.40005 0.53594 -0.13185
 C -1.38626 0.58428 0.02210
 F 1.46166 -1.71549 0.72794
 F -1.42717 -1.66195 0.90197
 H 0.85375 1.20682 -0.86692
 H -0.89960 1.23437 -0.78227
 H 1.41116 1.01186 0.87616
 H -1.26811 1.05724 1.01932
 H 2.49637 0.36528 -0.48968
 H -2.52707 0.45629 -0.19579
13
bifur_IRC_Distances_MW_output/new_data/bifur_traj1_Distances point 56
C 0.72115 -0.81374 -0.02971
 C -0.74392 -0.78762 0.05416
 C -0.09201 -1.47328 -1.10543
 C 1.40005 0.53594 -0.13185
 C -1.38626 0.58429 0.02210
 F 1.46166 -1.71549 0.72794
 F -1.42717 -1.66195 0.90197
 H 0.85375 1.20682 -0.86692
 H -0.89960 1.23437 -0.78227
 H 1.41116 1.01186 0.87616
 H -1.26811 1.05724 1.01932
 H 2.49637 0.36528 -0.48968
 H -2.52707 0.45629 -0.19579
13
bifur_IRC_Distances_MW_output/new_data/bifur_traj1_Distances point 57
C 0.72458 -0.81350 -0.02961
 C -0.74734 -0.78722 0.05485
 C -0.09187 -1.47237 -1.10178
 C 1.40258 0.53539 -0.13225
 C -1.38881 0.58384 0.02210
 F 1.46617 -1.71397 0.72658
 F -1.43171 -1.66025 0.90127
 H 0.85890 1.20518 -0.86654
 H -0.90483 1.23298 -0.78088
 H 1.41259 1.01222 0.87319
 H -1.26965 1.05764 1.01656
 H 2.49633 0.36456 -0.48857
 H -2.52695 0.45549 -0.19492
13
bifur_IRC_Distances_MW_output/new_data/bifur_traj1_Distances point 58
C 0.72695 -0.81333 -0.02954
 C -0.74969 -0.78695 0.05532
 C -0.09178 -1.47173 -1.09925
 C 1.40433 0.53502 -0.13253
 C -1.39057 0.58353 0.02211
 F 1.46928 -1.71292 0.72564
 F -1.43484 -1.65907 0.90078
 H 0.86244 1.20404 -0.86627
 H -0.90842 1.23202 -0.77993
 H 1.41358 1.01247 0.87113
 H -1.27072 1.05792 1.01465
 H 2.49631 0.36406 -0.48780
 H -2.52687 0.45494 -0.19431
13
bifur_IRC_Distances_MW_output/new_data/bifur_traj1_Distances point 59
C 0.72958 -0.81315 -0.02947
 C -0.75231 -0.78664 0.05585
 C -0.09167 -1.47101 -1.09643
 C 1.40627 0.53460 -0.13283
 C -1.39254 0.58318 0.02211
 F 1.47274 -1.71174 0.72459
 F -1.43833 -1.65775 0.90024
 H 0.86638 1.20278 -0.86597
 H -0.91242 1.23095 -0.77886
 H 1.41469 1.01275 0.86884
 H -1.27191 1.05823 1.01252
 H 2.49630 0.36350 -0.48694
 H -2.52680 0.45432 -0.19363
13
bifur_IRC_Distances_MW_output/new_data/bifur_traj1_Distances point 60
C 0.73244 -0.81294 -0.02938
 C -0.75515 -0.78631 0.05642
 C -0.09155 -1.47024 -1.09335
 C 1.40839 0.53414 -0.13317
 C -1.39467 0.58280 0.02211
 F 1.47650 -1.71046 0.72344
 F -1.44212 -1.65632 0.89963
 H 0.87066 1.20139 -0.86564
 H -0.91676 1.22978 -0.77770
 H 1.41589 1.01305 0.86633
 H -1.27321 1.05856 1.01019
 H 2.49631 0.36289 -0.48601
 H -2.52673 0.45365 -0.19289
13
bifur_IRC_Distances_MW_output/new_data/bifur_traj1_Distances point 61
C 0.73539 -0.81273 -0.02929
 C -0.75809 -0.78596 0.05701
 C -0.09142 -1.46943 -1.09016
 C 1.41057 0.53366 -0.13351
 C -1.39688 0.58241 0.02211
 F 1.48039 -1.70913 0.72226
 F -1.44604 -1.65483 0.89900
 H 0.87508 1.19996 -0.86529
 H -0.92123 1.22856 -0.77650
 H 1.41714 1.01336 0.86373
 H -1.27456 1.05891 1.00778
 H 2.49633 0.36226 -0.48503
 H -2.52668 0.45296 -0.19211
13
bifur_IRC_Distances_MW_output/new_data/bifur_traj1_Distances point 62
C 0.73826 -0.81252 -0.02920
 C -0.76093 -0.78563 0.05759
 C -0.09129 -1.46863 -1.08704
 C 1.41270 0.53320 -0.13384
 C -1.39903 0.58203 0.02211
 F 1.48416 -1.70784 0.72110
 F -1.44985 -1.65339 0.89838
 H 0.87936 1.19857 -0.86494
 H -0.92558 1.22738 -0.77534
 H 1.41835 1.01366 0.86119
 H -1.27588 1.05925 1.00542
 H 2.49636 0.36164 -0.48409
 H -2.52663 0.45229 -0.19135
13
bifur_IRC_Distances_MW_output/new_data/bifur_traj1_Distances point 63
C 0.74090 -0.81233 -0.02912
 C -0.76356 -0.78532 0.05812
 C -0.09118 -1.46790 -1.08414
 C 1.41467 0.53277 -0.13415
 C -1.40101 0.58167 0.02211
 F 1.48765 -1.70664 0.72003
 F -1.45337 -1.65205 0.89780
 H 0.88332 1.19728 -0.86462
 H -0.92958 1.22629 -0.77426
 H 1.41947 1.01394 0.85884
 H -1.27710 1.05956 1.00323
 H 2.49640 0.36107 -0.48321
 H -2.52661 0.45166 -0.19064
13
bifur_IRC_Distances_MW_output/new_data/bifur_traj1_Distances point 64
C 0.74324 -0.81216 -0.02904
 C -0.76589 -0.78504 0.05859
 C -0.09107 -1.46724 -1.08157
 C 1.41641 0.53239 -0.13443
 C -1.40277 0.58136 0.02211
 F 1.49074 -1.70558 0.71908
 F -1.45648 -1.65086 0.89729
 H 0.88681 1.19613 -0.86433
 H -0.93312 1.22531 -0.77330
 H 1.42046 1.01418 0.85674
 H -1.27819 1.05984 1.00129
 H 2.49645 0.36056 -0.48243
 H -2.52659 0.45111 -0.19001
13
bifur_IRC_Distances_MW_output/new_data/bifur_traj1_Distances point 65
C 0.74525 -0.81201 -0.02897
 C -0.76788 -0.78480 0.05899
 C -0.09097 -1.46668 -1.07936
 C 1.41791 0.53206 -0.13466
 C -1.40428 0.58109 0.02210
 F 1.49339 -1.70466 0.71827
 F -1.45916 -1.64984 0.89684
 H 0.88981 1.19515 -0.86408
 H -0.93616 1.22448 -0.77248
 H 1.42132 1.01440 0.85494
 H -1.27913 1.06008 0.99962
 H 2.49650 0.36013 -0.48175
 H -2.52658 0.45063 -0.18946
13
bifur_IRC_Distances_MW_output/new_data/bifur_traj1_Distances point 66
C 0.74694 -0.81189 -0.02891
 C -0.76956 -0.78460 0.05933
 C -0.09089 -1.46620 -1.07749
 C 1.41917 0.53178 -0.13486
 C -1.40556 0.58086 0.02210
 F 1.49562 -1.70389 0.71758
 F -1.46142 -1.64898 0.89646
 H 0.89234 1.19431 -0.86387
 H -0.93871 1.22377 -0.77178
 H 1.42204 1.01457 0.85342
 H -1.27992 1.06028 0.99820
 H 2.49654 0.35976 -0.48118
 H -2.52658 0.45023 -0.18900
13
bifur_IRC_Distances_MW_output/new_data/bifur_traj1_Distances point 67
C 0.74694 -0.81189 -0.02891
 C -0.76956 -0.78460 0.05933
 C -0.09089 -1.46620 -1.07749
 C 1.41917 0.53178 -0.13486
 C -1.40556 0.58086 0.02210
 F 1.49562 -1.70389 0.71758
 F -1.46142 -1.64898 0.89646
 H 0.89234 1.19431 -0.86387
 H -0.93871 1.22377 -0.77178
 H 1.42204 1.01457 0.85342
 H -1.27992 1.06028 0.99820
 H 2.49654 0.35976 -0.48118
 H -2.52658 0.45023 -0.18900
13
bifur_IRC_Distances_MW_output/new_data/bifur_traj1_Distances point 68
C 0.74958 -0.81169 -0.02882
 C -0.77219 -0.78429 0.05986
 C -0.09077 -1.46545 -1.07455
 C 1.42115 0.53135 -0.13517
 C -1.40756 0.58050 0.02210
 F 1.49912 -1.70268 0.71649
 F -1.46495 -1.64763 0.89586
 H 0.89629 1.19301 -0.86353
 H -0.94271 1.22266 -0.77069
 H 1.42317 1.01485 0.85103
 H -1.28117 1.06059 0.99598
 H 2.49662 0.35918 -0.48029
 H -2.52659 0.44960 -0.18827
13
bifur_IRC_Distances_MW_output/new_data/bifur_traj1_Distances point 69
C 0.75074 -0.81161 -0.02878
 C -0.77333 -0.78415 0.06009
 C -0.09071 -1.46512 -1.07326
 C 1.42201 0.53116 -0.13531
 C -1.40843 0.58034 0.02210
 F 1.50064 -1.70215 0.71602
 F -1.46650 -1.64704 0.89560
 H 0.89801 1.19244 -0.86338
 H -0.94445 1.22217 -0.77022
 H 1.42366 1.01497 0.84998
 H -1.28171 1.06073 0.99501
 H 2.49666 0.35893 -0.47990
 H -2.52659 0.44933 -0.18795
13
bifur_IRC_Distances_MW_output/new_data/bifur_traj1_Distances point 70
C 0.75200 -0.81151 -0.02873
 C -0.77459 -0.78400 0.06035
 C -0.09065 -1.46476 -1.07186
 C 1.42295 0.53095 -0.13546
 C -1.40938 0.58017 0.02210
 F 1.50231 -1.70157 0.71550
 F -1.46819 -1.64640 0.89531
 H 0.89989 1.19181 -0.86322
 H -0.94635 1.22164 -0.76970
 H 1.42420 1.01511 0.84883
 H -1.28231 1.06088 0.99394
 H 2.49670 0.35865 -0.47947
 H -2.52660 0.44903 -0.18759
13
bifur_IRC_Distances_MW_output/new_data/bifur_traj1_Distances point 71
C 0.75347 -0.81140 -0.02868
 C -0.77604 -0.78383 0.06064
 C -0.09058 -1.46434 -1.07021
 C 1.42405 0.53071 -0.13563
 C -1.41049 0.57997 0.02209
 F 1.50425 -1.70089 0.71490
 F -1.47015 -1.64564 0.89497
 H 0.90208 1.19109 -0.86303
 H -0.94857 1.22102 -0.76909
 H 1.42483 1.01526 0.84750
 H -1.28300 1.06105 0.99270
 H 2.49676 0.35833 -0.47898
 H -2.52661 0.44868 -0.18718
13
bifur_IRC_Distances_MW_output/new_data/bifur_traj1_Distances point 72
C 0.75505 -0.81129 -0.02862
 C -0.77762 -0.78364 0.06096
 C -0.09050 -1.46389 -1.06844
 C 1.42524 0.53045 -0.13581
 C -1.41169 0.57975 0.02209
 F 1.50635 -1.70016 0.71424
 F -1.47227 -1.64483 0.89460
 H 0.90444 1.19030 -0.86282
 H -0.95095 1.22035 -0.76844
 H 1.42551 1.01543 0.84605
 H -1.28376 1.06124 0.99136
 H 2.49682 0.35798 -0.47844
 H -2.52663 0.44830 -0.18674
13
bifur_IRC_Distances_MW_output/new_data/bifur_traj1_Distances point 73
C 0.75669 -0.81116 -0.02856
 C -0.77924 -0.78344 0.06129
 C -0.09041 -1.46341 -1.06659
 C 1.42647 0.53017 -0.13601
 C -1.41294 0.57953 0.02209
 F 1.50852 -1.69940 0.71357
 F -1.47447 -1.64399 0.89422
 H 0.90689 1.18949 -0.86260
 H -0.95342 1.21966 -0.76776
 H 1.42621 1.01560 0.84455
 H -1.28454 1.06143 0.98996
 H 2.49689 0.35762 -0.47788
 H -2.52665 0.44791 -0.18628
13
bifur_IRC_Distances_MW_output/new_data/bifur_traj1_Distances point 74
C 0.75836 -0.81104 -0.02850
 C -0.78091 -0.78324 0.06162
 C -0.09033 -1.46293 -1.06470
 C 1.42773 0.52990 -0.13620
 C -1.41421 0.57930 0.02209
 F 1.51074 -1.69862 0.71287
 F -1.47671 -1.64312 0.89382
 H 0.90939 1.18865 -0.86238
 H -0.95595 1.21894 -0.76706
 H 1.42694 1.01578 0.84301
 H -1.28534 1.06163 0.98853
 H 2.49697 0.35725 -0.47730
 H -2.52668 0.44750 -0.18580
13
bifur_IRC_Distances_MW_output/new_data/bifur_traj1_Distances point 75
C 0.76003 -0.81091 -0.02843
 C -0.78256 -0.78304 0.06196
 C -0.09024 -1.46244 -1.06282
 C 1.42898 0.52962 -0.13640
 C -1.41547 0.57907 0.02208
 F 1.51294 -1.69785 0.71218
 F -1.47894 -1.64227 0.89343
 H 0.91186 1.18782 -0.86215
 H -0.95845 1.21823 -0.76637
 H 1.42765 1.01596 0.84148
 H -1.28614 1.06183 0.98710
 H 2.49705 0.35688 -0.47673
 H -2.52671 0.44710 -0.18532
13
bifur_IRC_Distances_MW_output/new_data/bifur_traj1_Distances point 76
C 0.76160 -0.81079 -0.02837
 C -0.78412 -0.78285 0.06228
 C -0.09016 -1.46198 -1.06103
 C 1.43017 0.52936 -0.13659
 C -1.41667 0.57885 0.02208
 F 1.51503 -1.69712 0.71153
 F -1.48106 -1.64145 0.89305
 H 0.91421 1.18703 -0.86194
 H -0.96082 1.21756 -0.76572
 H 1.42833 1.01612 0.84002
 H -1.28690 1.06202 0.98575
 H 2.49713 0.35653 -0.47619
 H -2.52674 0.44673 -0.18487
13
bifur_IRC_Distances_MW_output/new_data/bifur_traj1_Distances point 77
C 0.76306 -0.81068 -0.02832
 C -0.78557 -0.78268 0.06257
 C -0.09008 -1.46155 -1.05937
 C 1.43127 0.52911 -0.13676
 C -1.41778 0.57865 0.02208
 F 1.51696 -1.69644 0.71092
 F -1.48302 -1.64070 0.89270
 H 0.91638 1.18630 -0.86174
 H -0.96301 1.21694 -0.76511
 H 1.42896 1.01628 0.83867
 H -1.28760 1.06219 0.98449
 H 2.49721 0.35621 -0.47568
 H -2.52678 0.44637 -0.18445
13
bifur_IRC_Distances_MW_output/new_data/bifur_traj1_Distances point 78
C 0.76306 -0.81068 -0.02832
 C -0.78557 -0.78268 0.06257
 C -0.09008 -1.46155 -1.05937
 C 1.43127 0.52911 -0.13676
 C -1.41778 0.57865 0.02208
 F 1.51696 -1.69644 0.71092
 F -1.48302 -1.64070 0.89270
 H 0.91638 1.18630 -0.86174
 H -0.96301 1.21694 -0.76511
 H 1.42896 1.01628 0.83867
 H -1.28760 1.06219 0.98449
 H 2.49721 0.35621 -0.47568
 H -2.52678 0.44637 -0.18445
13
bifur_IRC_Distances_MW_output/new_data/bifur_traj1_Distances point 79
C 0.76571 -0.81048 -0.02821
 C -0.78820 -0.78236 0.06310
 C -0.08994 -1.46077 -1.05633
 C 1.43327 0.52867 -0.13707
 C -1.41981 0.57828 0.02207
 F 1.52049 -1.69519 0.70981
 F -1.48659 -1.63932 0.89206
 H 0.92034 1.18496 -0.86138
 H -0.96701 1.21580 -0.76400
 H 1.43011 1.01656 0.83620
 H -1.28889 1.06251 0.98220
 H 2.49736 0.35562 -0.47476
 H -2.52684 0.44573 -0.18368
13
bifur_IRC_Distances_MW_output/new_data/bifur_traj1_Distances point 80
C 0.76699 -0.81038 -0.02816
 C -0.78947 -0.78220 0.06336
 C -0.08987 -1.46039 -1.05487
 C 1.43424 0.52845 -0.13722
 C -1.42079 0.57810 0.02207
 F 1.52218 -1.69460 0.70927
 F -1.48831 -1.63866 0.89174
 H 0.92224 1.18432 -0.86120
 H -0.96893 1.21525 -0.76347
 H 1.43067 1.01669 0.83501
 H -1.28951 1.06266 0.98109
 H 2.49743 0.35533 -0.47432
 H -2.52688 0.44543 -0.18330
13
bifur_IRC_Distances_MW_output/new_data/bifur_traj1_Distances point 81
C 0.76829 -0.81028 -0.02811
 C -0.79076 -0.78205 0.06362
 C -0.08980 -1.46001 -1.05338
 C 1.43522 0.52823 -0.13738
 C -1.42178 0.57792 0.02207
 F 1.52391 -1.69399 0.70873
 F -1.49006 -1.63798 0.89143
 H 0.92418 1.18366 -0.86102
 H -0.97088 1.21469 -0.76293
 H 1.43123 1.01683 0.83379
 H -1.29014 1.06282 0.97996
 H 2.49751 0.35504 -0.47387
 H -2.52692 0.44511 -0.18292
13
bifur_IRC_Distances_MW_output/new_data/bifur_traj1_Distances point 82
C 0.76965 -0.81018 -0.02805
 C -0.79211 -0.78188 0.06390
 C -0.08972 -1.45960 -1.05181
 C 1.43625 0.52800 -0.13754
 C -1.42282 0.57773 0.02206
 F 1.52572 -1.69335 0.70815
 F -1.49190 -1.63727 0.89109
 H 0.92620 1.18297 -0.86082
 H -0.97292 1.21410 -0.76236
 H 1.43182 1.01697 0.83252
 H -1.29080 1.06298 0.97877
 H 2.49760 0.35474 -0.47339
 H -2.52697 0.44478 -0.18252
13
bifur_IRC_Distances_MW_output/new_data/bifur_traj1_Distances point 83
C 0.77115 -0.81006 -0.02799
 C -0.79359 -0.78170 0.06420
 C -0.08964 -1.45915 -1.05008
 C 1.43738 0.52775 -0.13771
 C -1.42396 0.57752 0.02206
 F 1.52770 -1.69264 0.70752
 F -1.49391 -1.63649 0.89072
 H 0.92843 1.18222 -0.86061
 H -0.97517 1.21345 -0.76173
 H 1.43247 1.01713 0.83111
 H -1.29154 1.06316 0.97746
 H 2.49770 0.35440 -0.47286
 H -2.52702 0.44442 -0.18208
13
bifur_IRC_Distances_MW_output/new_data/bifur_traj1_Distances point 84
C 0.77288 -0.80993 -0.02792
 C -0.79531 -0.78149 0.06455
 C -0.08954 -1.45864 -1.04808
 C 1.43869 0.52745 -0.13792
 C -1.42529 0.57728 0.02205
 F 1.53001 -1.69182 0.70679
 F -1.49625 -1.63559 0.89028
 H 0.93101 1.18134 -0.86036
 H -0.97777 1.21270 -0.76100
 H 1.43323 1.01731 0.82948
 H -1.29239 1.06337 0.97594
 H 2.49782 0.35401 -0.47226
 H -2.52708 0.44400 -0.18156
13
bifur_IRC_Distances_MW_output/new_data/bifur_traj1_Distances point 85
C 0.77498 -0.80977 -0.02783
 C -0.79740 -0.78124 0.06497
 C -0.08942 -1.45800 -1.04563
 C 1.44029 0.52710 -0.13817
 C -1.42691 0.57698 0.02205
 F 1.53280 -1.69083 0.70590
 F -1.49909 -1.63448 0.88975
 H 0.93414 1.18027 -0.86006
 H -0.98092 1.21178 -0.76012
 H 1.43414 1.01754 0.82749
 H -1.29342 1.06362 0.97409
 H 2.49797 0.35354 -0.47151
 H -2.52717 0.44349 -0.18093
13
bifur_IRC_Distances_MW_output/new_data/bifur_traj1_Distances point 86
C 0.77753 -0.80957 -0.02772
 C -0.79993 -0.78093 0.06549
 C -0.08928 -1.45723 -1.04265
 C 1.44223 0.52666 -0.13847
 C -1.42887 0.57662 0.02204
 F 1.53620 -1.68961 0.70482
 F -1.50254 -1.63315 0.88910
 H 0.93793 1.17897 -0.85969
 H -0.98474 1.21067 -0.75904
 H 1.43526 1.01781 0.82506
 H -1.29468 1.06393 0.97184
 H 2.49817 0.35296 -0.47061
 H -2.52728 0.44287 -0.18016
13
bifur_IRC_Distances_MW_output/new_data/bifur_traj1_Distances point 87
C 0.78047 -0.80934 -0.02759
 C -0.80284 -0.78057 0.06608
 C -0.08910 -1.45633 -1.03921
 C 1.44446 0.52616 -0.13882
 C -1.43112 0.57620 0.02203
 F 1.54010 -1.68822 0.70356
 F -1.50651 -1.63160 0.88835
 H 0.94229 1.17747 -0.85926
 H -0.98914 1.20938 -0.75780
 H 1.43654 1.01812 0.82226
 H -1.29614 1.06428 0.96923
 H 2.49840 0.35230 -0.46957
 H -2.52741 0.44215 -0.17926
13
bifur_IRC_Distances_MW_output/new_data/bifur_traj1_Distances point 88
C 0.78369 -0.80908 -0.02744
 C -0.80604 -0.78017 0.06673
 C -0.08891 -1.45534 -1.03540
 C 1.44692 0.52560 -0.13920
 C -1.43361 0.57574 0.02202
 F 1.54441 -1.68667 0.70218
 F -1.51088 -1.62990 0.88751
 H 0.94709 1.17581 -0.85878
 H -0.99397 1.20796 -0.75644
 H 1.43796 1.01846 0.81916
 H -1.29776 1.06467 0.96635
 H 2.49868 0.35156 -0.46841
 H -2.52758 0.44136 -0.17827
13
bifur_IRC_Distances_MW_output/new_data/bifur_traj1_Distances point 89
C 0.78369 -0.80908 -0.02744
 C -0.80604 -0.78017 0.06673
 C -0.08891 -1.45534 -1.03540
 C 1.44692 0.52560 -0.13920
 C -1.43361 0.57574 0.02202
 F 1.54441 -1.68667 0.70218
 F -1.51088 -1.62990 0.88751
 H 0.94709 1.17581 -0.85878
 H -0.99397 1.20796 -0.75644
 H 1.43796 1.01846 0.81916
 H -1.29776 1.06467 0.96635
 H 2.49868 0.35156 -0.46841
 H -2.52758 0.44136 -0.17827
13
bifur_IRC_Distances_MW_output/new_data/bifur_traj1_Distances point 90
C 0.79099 -0.80850 -0.02710
 C -0.81327 -0.77928 0.06821
 C -0.08846 -1.45307 -1.02671
 C 1.45251 0.52434 -0.14008
 C -1.43926 0.57469 0.02199
 F 1.55414 -1.68315 0.69903
 F -1.52079 -1.62603 0.88556
 H 0.95793 1.17204 -0.85766
 H -1.00488 1.20473 -0.75333
 H 1.44118 1.01923 0.81208
 H -1.30144 1.06555 0.95976
 H 2.49936 0.34989 -0.46577
 H -2.52802 0.43957 -0.17598
13
bifur_IRC_Distances_MW_output/new_data/bifur_traj1_Distances point 91
C 0.79496 -0.80818 -0.02691
 C -0.81720 -0.77879 0.06901
 C -0.08821 -1.45182 -1.02194
 C 1.45555 0.52364 -0.14055
 C -1.44234 0.57411 0.02197
 F 1.55944 -1.68123 0.69731
 F -1.52619 -1.62391 0.88448
 H 0.96381 1.16997 -0.85704
 H -1.01079 1.20295 -0.75163
 H 1.44294 1.01965 0.80820
 H -1.30345 1.06602 0.95615
 H 2.49977 0.34898 -0.46432
 H -2.52828 0.43860 -0.17471
13
bifur_IRC_Distances_MW_output/new_data/bifur_traj1_Distances point 92
C 0.79896 -0.80786 -0.02671
 C -0.82117 -0.77829 0.06982
 C -0.08794 -1.45054 -1.01709
 C 1.45863 0.52294 -0.14103
 C -1.44546 0.57353 0.02196
 F 1.56480 -1.67928 0.69555
 F -1.53165 -1.62177 0.88337
 H 0.96975 1.16788 -0.85640
 H -1.01676 1.20115 -0.74991
 H 1.44471 1.02007 0.80424
 H -1.30551 1.06651 0.95247
 H 2.50021 0.34805 -0.46285
 H -2.52858 0.43761 -0.17342
13
bifur_IRC_Distances_MW_output/new_data/bifur_traj1_Distances point 93
C 0.80290 -0.80754 -0.02651
 C -0.82507 -0.77780 0.07062
 C -0.08768 -1.44927 -1.01227
 C 1.46167 0.52224 -0.14150
 C -1.44853 0.57295 0.02194
 F 1.57007 -1.67735 0.69382
 F -1.53703 -1.61965 0.88226
 H 0.97560 1.16581 -0.85576
 H -1.02263 1.19937 -0.74821
 H 1.44647 1.02048 0.80032
 H -1.30754 1.06698 0.94882
 H 2.50067 0.34713 -0.46139
 H -2.52889 0.43663 -0.17213
13
bifur_IRC_Distances_MW_output/new_data/bifur_traj1_Distances point 94
C 0.80670 -0.80722 -0.02631
 C -0.82884 -0.77733 0.07139
 C -0.08742 -1.44804 -1.00760
 C 1.46460 0.52157 -0.14196
 C -1.45150 0.57239 0.02192
 F 1.57516 -1.67548 0.69214
 F -1.54222 -1.61761 0.88117
 H 0.98122 1.16381 -0.85514
 H -1.02828 1.19765 -0.74657
 H 1.44817 1.02088 0.79652
 H -1.30951 1.06744 0.94528
 H 2.50113 0.34625 -0.45997
 H -2.52921 0.43569 -0.17087
13
bifur_IRC_Distances_MW_output/new_data/bifur_traj1_Distances point 95
C 0.81027 -0.80693 -0.02612
 C -0.83237 -0.77688 0.07211
 C -0.08717 -1.44687 -1.00319
 C 1.46737 0.52093 -0.14239
 C -1.45430 0.57186 0.02190
 F 1.57994 -1.67371 0.69055
 F -1.54711 -1.61568 0.88013
 H 0.98651 1.16192 -0.85454
 H -1.03358 1.19602 -0.74502
 H 1.44977 1.02126 0.79293
 H -1.31138 1.06787 0.94193
 H 2.50159 0.34541 -0.45863
 H -2.52953 0.43480 -0.16967
13
bifur_IRC_Distances_MW_output/new_data/bifur_traj1_Distances point 96
C 0.81353 -0.80666 -0.02594
 C -0.83560 -0.77647 0.07277
 C -0.08694 -1.44579 -0.99913
 C 1.46989 0.52035 -0.14278
 C -1.45686 0.57138 0.02188
 F 1.58432 -1.67209 0.68910
 F -1.55158 -1.61391 0.87917
 H 0.99133 1.16018 -0.85399
 H -1.03842 1.19452 -0.74360
 H 1.45123 1.02160 0.78962
 H -1.31309 1.06827 0.93886
 H 2.50202 0.34464 -0.45740
 H -2.52984 0.43398 -0.16856
13
bifur_IRC_Distances_MW_output/new_data/bifur_traj1_Distances point 97
C 0.81644 -0.80641 -0.02578
 C -0.83848 -0.77610 0.07336
 C -0.08673 -1.44482 -0.99548
 C 1.47216 0.51982 -0.14314
 C -1.45915 0.57094 0.02187
 F 1.58823 -1.67064 0.68779
 F -1.55558 -1.61232 0.87829
 H 0.99565 1.15863 -0.85349
 H -1.04275 1.19318 -0.74233
 H 1.45254 1.02190 0.78665
 H -1.31463 1.06862 0.93609
 H 2.50243 0.34395 -0.45628
 H -2.53013 0.43325 -0.16756
13
bifur_IRC_Distances_MW_output/new_data/bifur_traj1_Distances point 98
C 0.81906 -0.80619 -0.02563
 C -0.84107 -0.77577 0.07389
 C -0.08654 -1.44394 -0.99218
 C 1.47420 0.51935 -0.14345
 C -1.46122 0.57054 0.02185
 F 1.59175 -1.66933 0.68661
 F -1.55918 -1.61090 0.87750
 H 0.99952 1.15722 -0.85304
 H -1.04663 1.19197 -0.74118
 H 1.45372 1.02218 0.78396
 H -1.31602 1.06894 0.93359
 H 2.50280 0.34333 -0.45528
 H -2.53040 0.43260 -0.16665
13
bifur_IRC_Distances_MW_output/new_data/bifur_traj1_Distances point 99
C 0.82150 -0.80598 -0.02549
 C -0.84349 -0.77547 0.07439
 C -0.08636 -1.44312 -0.98909
 C 1.47610 0.51891 -0.14375
 C -1.46314 0.57018 0.02184
 F 1.59503 -1.66810 0.68551
 F -1.56253 -1.60956 0.87675
 H 1.00313 1.15591 -0.85261
 H -1.05024 1.19084 -0.74011
 H 1.45483 1.02243 0.78145
 H -1.31732 1.06924 0.93125
 H 2.50316 0.34275 -0.45434
 H -2.53066 0.43199 -0.16579
13
bifur_IRC_Distances_MW_output/new_data/bifur_traj1_Distances point 100
C 0.82150 -0.80598 -0.02549
 C -0.84349 -0.77547 0.07439
 C -0.08636 -1.44312 -0.98909
 C 1.47610 0.51891 -0.14375
 C -1.46314 0.57018 0.02184
 F 1.59503 -1.66810 0.68551
 F -1.56253 -1.60956 0.87675
 H 1.00313 1.15591 -0.85261
 H -1.05024 1.19084 -0.74011
 H 1.45483 1.02243 0.78145
 H -1.31732 1.06924 0.93125
 H 2.50316 0.34275 -0.45434
 H -2.53066 0.43199 -0.16579
13
bifur_IRC_Distances_MW_output/new_data/bifur_traj1_Distances point 101
C 0.82636 -0.80557 -0.02520
 C -0.84829 -0.77485 0.07537
 C -0.08600 -1.44147 -0.98291
 C 1.47989 0.51802 -0.14434
 C -1.46698 0.56944 0.02181
 F 1.60155 -1.66565 0.68330
 F -1.56922 -1.60690 0.87525
 H 1.01030 1.15329 -0.85175
 H -1.05743 1.18857 -0.73797
 H 1.45703 1.02294 0.77641
 H -1.31992 1.06982 0.92657
 H 2.50390 0.34159 -0.45246
 H -2.53120 0.43077 -0.16408
13
bifur_IRC_Distances_MW_output/new_data/bifur_traj1_Distances point 102
C 0.82883 -0.80536 -0.02506
 C -0.85074 -0.77454 0.07587
 C -0.08581 -1.44062 -0.97974
 C 1.48183 0.51757 -0.14464
 C -1.46894 0.56906 0.02179
 F 1.60489 -1.66440 0.68217
 F -1.57263 -1.60554 0.87447
 H 1.01396 1.15195 -0.85131
 H -1.06109 1.18741 -0.73687
 H 1.45815 1.02320 0.77383
 H -1.32125 1.07012 0.92416
 H 2.50429 0.34099 -0.45149
 H -2.53149 0.43014 -0.16319
13
bifur_IRC_Distances_MW_output/new_data/bifur_traj1_Distances point 103
C 0.83127 -0.80515 -0.02491
 C -0.85315 -0.77422 0.07637
 C -0.08562 -1.43977 -0.97659
 C 1.48374 0.51712 -0.14494
 C -1.47088 0.56869 0.02178
 F 1.60817 -1.66316 0.68106
 F -1.57600 -1.60420 0.87369
 H 1.01756 1.15063 -0.85086
 H -1.06469 1.18627 -0.73579
 H 1.45926 1.02345 0.77127
 H -1.32257 1.07042 0.92178
 H 2.50469 0.34040 -0.45054
 H -2.53178 0.42953 -0.16231
13
bifur_IRC_Distances_MW_output/new_data/bifur_traj1_Distances point 104
C 0.83363 -0.80494 -0.02476
 C -0.85548 -0.77392 0.07684
 C -0.08543 -1.43896 -0.97354
 C 1.48559 0.51668 -0.14523
 C -1.47275 0.56833 0.02176
 F 1.61135 -1.66196 0.67997
 F -1.57925 -1.60290 0.87293
 H 1.02104 1.14934 -0.85043
 H -1.06817 1.18516 -0.73474
 H 1.46033 1.02369 0.76878
 H -1.32385 1.07071 0.91947
 H 2.50508 0.33984 -0.44961
 H -2.53207 0.42893 -0.16145
13
bifur_IRC_Distances_MW_output/new_data/bifur_traj1_Distances point 105
C 0.83585 -0.80475 -0.02463
 C -0.85768 -0.77364 0.07729
 C -0.08526 -1.43818 -0.97066
 C 1.48733 0.51627 -0.14550
 C -1.47452 0.56799 0.02175
 F 1.61434 -1.66082 0.67895
 F -1.58233 -1.60167 0.87221
 H 1.02432 1.14813 -0.85002
 H -1.07145 1.18411 -0.73375
 H 1.46135 1.02392 0.76643
 H -1.32506 1.07098 0.91728
 H 2.50545 0.33930 -0.44873
 H -2.53235 0.42837 -0.16063
13
bifur_IRC_Distances_MW_output/new_data/bifur_traj1_Distances point 106
C 0.83790 -0.80457 -0.02450
 C -0.85971 -0.77338 0.07771
 C -0.08509 -1.43746 -0.96798
 C 1.48895 0.51589 -0.14575
 C -1.47616 0.56767 0.02174
 F 1.61711 -1.65977 0.67800
 F -1.58517 -1.60053 0.87153
 H 1.02735 1.14700 -0.84964
 H -1.07448 1.18313 -0.73283
 H 1.46228 1.02414 0.76425
 H -1.32618 1.07123 0.91525
 H 2.50581 0.33880 -0.44791
 H -2.53262 0.42785 -0.15987
13
bifur_IRC_Distances_MW_output/new_data/bifur_traj1_Distances point 107
C 0.83979 -0.80440 -0.02438
 C -0.86157 -0.77314 0.07809
 C -0.08494 -1.43679 -0.96550
 C 1.49043 0.51554 -0.14598
 C -1.47766 0.56738 0.02172
 F 1.61966 -1.65880 0.67712
 F -1.58779 -1.59949 0.87091
 H 1.03014 1.14597 -0.84928
 H -1.07726 1.18223 -0.73199
 H 1.46315 1.02433 0.76224
 H -1.32722 1.07146 0.91337
 H 2.50614 0.33834 -0.44716
 H -2.53287 0.42737 -0.15917
13
bifur_IRC_Distances_MW_output/new_data/bifur_traj1_Distances point 108
C 0.84153 -0.80425 -0.02426
 C -0.86329 -0.77291 0.07845
 C -0.08480 -1.43617 -0.96322
 C 1.49180 0.51521 -0.14619
 C -1.47905 0.56711 0.02171
 F 1.62201 -1.65790 0.67632
 F -1.59020 -1.59852 0.87033
 H 1.03270 1.14501 -0.84896
 H -1.07982 1.18140 -0.73121
 H 1.46394 1.02451 0.76037
 H -1.32817 1.07167 0.91164
 H 2.50645 0.33792 -0.44646
 H -2.53310 0.42693 -0.15852
13
bifur_IRC_Distances_MW_output/new_data/bifur_traj1_Distances point 109
C 0.84316 -0.80410 -0.02416
 C -0.86490 -0.77270 0.07878
 C -0.08466 -1.43559 -0.96107
 C 1.49309 0.51491 -0.14639
 C -1.48035 0.56685 0.02170
 F 1.62420 -1.65706 0.67556
 F -1.59245 -1.59762 0.86978
 H 1.03510 1.14411 -0.84865
 H -1.08222 1.18062 -0.73048
 H 1.46469 1.02468 0.75863
 H -1.32907 1.07186 0.91001
 H 2.50675 0.33752 -0.44580
 H -2.53332 0.42651 -0.15791
13
bifur_IRC_Distances_MW_output/new_data/bifur_traj1_Distances point 110
C 0.84473 -0.80396 -0.02406
 C -0.86645 -0.77250 0.07909
 C -0.08453 -1.43503 -0.95900
 C 1.49432 0.51462 -0.14659
 C -1.48161 0.56661 0.02169
 F 1.62632 -1.65625 0.67483
 F -1.59463 -1.59674 0.86925
 H 1.03741 1.14325 -0.84835
 H -1.08453 1.17988 -0.72977
 H 1.46541 1.02484 0.75694
 H -1.32994 1.07205 0.90845
 H 2.50703 0.33714 -0.44517
 H -2.53354 0.42612 -0.15731
13
bifur_IRC_Distances_MW_output/new_data/bifur_traj1_Distances point 111
C 0.84473 -0.80396 -0.02406
 C -0.86645 -0.77250 0.07909
 C -0.08453 -1.43503 -0.95900
 C 1.49432 0.51462 -0.14659
 C -1.48161 0.56661 0.02169
 F 1.62632 -1.65625 0.67483
 F -1.59463 -1.59674 0.86925
 H 1.03741 1.14325 -0.84835
 H -1.08453 1.17988 -0.72977
 H 1.46541 1.02484 0.75694
 H -1.32994 1.07205 0.90845
 H 2.50703 0.33714 -0.44517
 H -2.53354 0.42612 -0.15731
13
bifur_IRC_Distances_MW_output/new_data/bifur_traj1_Distances point 112
C 0.84784 -0.80369 -0.02385
 C -0.86952 -0.77210 0.07973
 C -0.08427 -1.43391 -0.95487
 C 1.49678 0.51403 -0.14697
 C -1.48410 0.56612 0.02167
 F 1.63052 -1.65464 0.67337
 F -1.59895 -1.59501 0.86819
 H 1.04200 1.14152 -0.84775
 H -1.08911 1.17838 -0.72837
 H 1.46684 1.02516 0.75357
 H -1.33166 1.07243 0.90531
 H 2.50762 0.33637 -0.44391
 H -2.53399 0.42532 -0.15612
13
bifur_IRC_Distances_MW_output/new_data/bifur_traj1_Distances point 113
C 0.84948 -0.80354 -0.02374
 C -0.87115 -0.77189 0.08006
 C -0.08413 -1.43332 -0.95268
 C 1.49808 0.51372 -0.14717
 C -1.48542 0.56586 0.02166
 F 1.63274 -1.65378 0.67260
 F -1.60123 -1.59409 0.86762
 H 1.04442 1.14061 -0.84743
 H -1.09152 1.17759 -0.72763
 H 1.46760 1.02533 0.75179
 H -1.33258 1.07263 0.90365
 H 2.50793 0.33597 -0.44324
 H -2.53422 0.42491 -0.15549
13
bifur_IRC_Distances_MW_output/new_data/bifur_traj1_Distances point 114
C 0.85126 -0.80338 -0.02362
 C -0.87290 -0.77166 0.08042
 C -0.08398 -1.43267 -0.95030
 C 1.49949 0.51338 -0.14739
 C -1.48684 0.56559 0.02165
 F 1.63515 -1.65286 0.67176
 F -1.60370 -1.59310 0.86700
 H 1.04704 1.13962 -0.84708
 H -1.09413 1.17673 -0.72682
 H 1.46841 1.02551 0.74985
 H -1.33357 1.07285 0.90185
 H 2.50827 0.33553 -0.44251
 H -2.53449 0.42445 -0.15480
13
bifur_IRC_Distances_MW_output/new_data/bifur_traj1_Distances point 115
C 0.85326 -0.80320 -0.02348
 C -0.87488 -0.77140 0.08082
 C -0.08381 -1.43194 -0.94761
 C 1.50108 0.51300 -0.14764
 C -1.48845 0.56527 0.02163
 F 1.63786 -1.65181 0.67081
 F -1.60649 -1.59197 0.86630
 H 1.04999 1.13851 -0.84669
 H -1.09707 1.17576 -0.72591
 H 1.46934 1.02571 0.74766
 H -1.33469 1.07309 0.89981
 H 2.50867 0.33504 -0.44169
 H -2.53479 0.42394 -0.15402
13
bifur_IRC_Distances_MW_output/new_data/bifur_traj1_Distances point 116
C 0.85559 -0.80299 -0.02332
 C -0.87718 -0.77110 0.08130
 C -0.08360 -1.43108 -0.94446
 C 1.50293 0.51256 -0.14793
 C -1.49033 0.56490 0.02162
 F 1.64101 -1.65059 0.66971
 F -1.60974 -1.59067 0.86547
 H 1.05342 1.13720 -0.84623
 H -1.10050 1.17463 -0.72485
 H 1.47041 1.02595 0.74510
 H -1.33600 1.07337 0.89743
 H 2.50913 0.33446 -0.44073
 H -2.53515 0.42335 -0.15311
13
bifur_IRC_Distances_MW_output/new_data/bifur_traj1_Distances point 117
C 0.85833 -0.80274 -0.02313
 C -0.87988 -0.77074 0.08185
 C -0.08336 -1.43007 -0.94075
 C 1.50510 0.51204 -0.14827
 C -1.49253 0.56447 0.02160
 F 1.64471 -1.64915 0.66841
 F -1.61355 -1.58913 0.86449
 H 1.05745 1.13567 -0.84568
 H -1.10451 1.17330 -0.72360
 H 1.47168 1.02623 0.74208
 H -1.33754 1.07371 0.89462
 H 2.50969 0.33378 -0.43959
 H -2.53558 0.42265 -0.15202
13
bifur_IRC_Distances_MW_output/new_data/bifur_traj1_Distances point 118
C 0.86148 -0.80245 -0.02290
 C -0.88299 -0.77033 0.08249
 C -0.08308 -1.42890 -0.93646
 C 1.50761 0.51143 -0.14866
 C -1.49508 0.56396 0.02157
 F 1.64898 -1.64749 0.66690
 F -1.61795 -1.58736 0.86335
 H 1.06208 1.13390 -0.84505
 H -1.10913 1.17176 -0.72216
 H 1.47314 1.02655 0.73858
 H -1.33933 1.07409 0.89137
 H 2.51035 0.33300 -0.43828
 H -2.53608 0.42184 -0.15076
13
bifur_IRC_Distances_MW_output/new_data/bifur_traj1_Distances point 119
C 0.86497 -0.80213 -0.02265
 C -0.88644 -0.76987 0.08319
 C -0.08276 -1.42758 -0.93167
 C 1.51039 0.51076 -0.14909
 C -1.49790 0.56341 0.02155
 F 1.65371 -1.64564 0.66523
 F -1.62283 -1.58538 0.86207
 H 1.06722 1.13192 -0.84433
 H -1.11424 1.17004 -0.72056
 H 1.47476 1.02690 0.73468
 H -1.34132 1.07451 0.88774
 H 2.51109 0.33212 -0.43681
 H -2.53666 0.42095 -0.14935
13
bifur_IRC_Distances_MW_output/new_data/bifur_traj1_Distances point 120
C 0.86867 -0.80178 -0.02238
 C -0.89009 -0.76939 0.08394
 C -0.08242 -1.42618 -0.92656
 C 1.51334 0.51004 -0.14955
 C -1.50090 0.56281 0.02152
 F 1.65873 -1.64367 0.66345
 F -1.62801 -1.58329 0.86068
 H 1.07266 1.12983 -0.84357
 H -1.11965 1.16822 -0.71885
 H 1.47648 1.02727 0.73052
 H -1.34343 1.07496 0.88388
 H 2.51190 0.33120 -0.43524
 H -2.53729 0.42000 -0.14783
13
bifur_IRC_Distances_MW_output/new_data/bifur_traj1_Distances point 121
C 0.87243 -0.80143 -0.02209
 C -0.89380 -0.76890 0.08470
 C -0.08206 -1.42474 -0.92133
 C 1.51635 0.50931 -0.15002
 C -1.50395 0.56220 0.02149
 F 1.66383 -1.64166 0.66163
 F -1.63327 -1.58116 0.85925
 H 1.07818 1.12769 -0.84279
 H -1.12515 1.16636 -0.71712
 H 1.47822 1.02765 0.72626
 H -1.34560 1.07542 0.87992
 H 2.51275 0.33025 -0.43363
 H -2.53794 0.41903 -0.14627
13
bifur_IRC_Distances_MW_output/new_data/bifur_traj1_Distances point 122
C 0.87243 -0.80143 -0.02209
 C -0.89380 -0.76890 0.08470
 C -0.08206 -1.42474 -0.92133
 C 1.51635 0.50931 -0.15002
 C -1.50395 0.56220 0.02149
 F 1.66383 -1.64166 0.66163
 F -1.63327 -1.58116 0.85925
 H 1.07818 1.12769 -0.84279
 H -1.12514 1.16636 -0.71712
 H 1.47822 1.02765 0.72626
 H -1.34560 1.07542 0.87992
 H 2.51275 0.33025 -0.43363
 H -2.53794 0.41903 -0.14627
13
bifur_IRC_Distances_MW_output/new_data/bifur_traj1_Distances point 123
C 0.87993 -0.80072 -0.02151
 C -0.90119 -0.76791 0.08621
 C -0.08134 -1.42183 -0.91078
 C 1.52237 0.50784 -0.15096
 C -1.51006 0.56098 0.02143
 F 1.67401 -1.63763 0.65798
 F -1.64380 -1.57689 0.85632
 H 1.08920 1.12339 -0.84119
 H -1.13609 1.16261 -0.71362
 H 1.48173 1.02839 0.71767
 H -1.34995 1.07632 0.87194
 H 2.51449 0.32835 -0.43039
 H -2.53931 0.41710 -0.14309
13
bifur_IRC_Distances_MW_output/new_data/bifur_traj1_Distances point 124
C 0.88375 -0.80036 -0.02120
 C -0.90495 -0.76741 0.08698
 C -0.08096 -1.42032 -0.90535
 C 1.52544 0.50708 -0.15144
 C -1.51318 0.56036 0.02141
 F 1.67920 -1.63556 0.65611
 F -1.64917 -1.57472 0.85479
 H 1.09481 1.12118 -0.84037
 H -1.14165 1.16069 -0.71183
 H 1.48351 1.02876 0.71324
 H -1.35218 1.07679 0.86783
 H 2.51542 0.32738 -0.42872
 H -2.54003 0.41612 -0.14144
13
bifur_IRC_Distances_MW_output/new_data/bifur_traj1_Distances point 125
C 0.88770 -0.79998 -0.02088
 C -0.90884 -0.76689 0.08777
 C -0.08056 -1.41875 -0.89970
 C 1.52861 0.50629 -0.15194
 C -1.51640 0.55971 0.02138
 F 1.68456 -1.63341 0.65417
 F -1.65472 -1.57246 0.85318
 H 1.10059 1.11890 -0.83951
 H -1.14739 1.15870 -0.70998
 H 1.48536 1.02915 0.70864
 H -1.35450 1.07726 0.86356
 H 2.51639 0.32637 -0.42698
 H -2.54079 0.41510 -0.13971
13
bifur_IRC_Distances_MW_output/new_data/bifur_traj1_Distances point 126
C 0.89180 -0.79958 -0.02054
 C -0.91288 -0.76634 0.08859
 C -0.08014 -1.41710 -0.89377
 C 1.53193 0.50547 -0.15246
 C -1.51977 0.55903 0.02135
 F 1.69016 -1.63116 0.65213
 F -1.66052 -1.57011 0.85147
 H 1.10661 1.11650 -0.83860
 H -1.15336 1.15662 -0.70804
 H 1.48728 1.02955 0.70381
 H -1.35694 1.07776 0.85908
 H 2.51743 0.32531 -0.42514
 H -2.54161 0.41404 -0.13789
13
bifur_IRC_Distances_MW_output/new_data/bifur_traj1_Distances point 127
C 0.89609 -0.79916 -0.02017
 C -0.91710 -0.76577 0.08945
 C -0.07968 -1.41536 -0.88753
 C 1.53539 0.50461 -0.15301
 C -1.52329 0.55832 0.02131
 F 1.69599 -1.62880 0.65001
 F -1.66657 -1.56765 0.84965
 H 1.11289 1.11400 -0.83764
 H -1.15957 1.15444 -0.70600
 H 1.48930 1.02996 0.69873
 H -1.35949 1.07827 0.85437
 H 2.51854 0.32421 -0.42322
 H -2.54249 0.41294 -0.13595
13
bifur_IRC_Distances_MW_output/new_data/bifur_traj1_Distances point 128
C 0.90052 -0.79872 -0.01979
 C -0.92146 -0.76518 0.09033
 C -0.07921 -1.41353 -0.88102
 C 1.53898 0.50371 -0.15357
 C -1.52694 0.55758 0.02128
 F 1.70202 -1.62635 0.64780
 F -1.67284 -1.56510 0.84773
 H 1.11938 1.11139 -0.83664
 H -1.16600 1.15216 -0.70389
 H 1.49138 1.03038 0.69343
 H -1.36215 1.07881 0.84946
 H 2.51972 0.32306 -0.42120
 H -2.54342 0.41180 -0.13392
13
bifur_IRC_Distances_MW_output/new_data/bifur_traj1_Distances point 129
C 0.90507 -0.79826 -0.01938
 C -0.92593 -0.76457 0.09123
 C -0.07871 -1.41164 -0.87428
 C 1.54268 0.50278 -0.15416
 C -1.53069 0.55681 0.02125
 F 1.70823 -1.62382 0.64552
 F -1.67929 -1.56248 0.84571
 H 1.12604 1.10870 -0.83559
 H -1.17259 1.14982 -0.70170
 H 1.49352 1.03081 0.68793
 H -1.36489 1.07935 0.84438
 H 2.52096 0.32187 -0.41912
 H -2.54440 0.41062 -0.13179
13
bifur_IRC_Distances_MW_output/new_data/bifur_traj1_Distances point 130
C 0.90974 -0.79779 -0.01895
 C -0.93053 -0.76395 0.09216
 C -0.07818 -1.40967 -0.86728
 C 1.54648 0.50182 -0.15476
 C -1.53456 0.55602 0.02121
 F 1.71460 -1.62120 0.64317
 F -1.68592 -1.55978 0.84358
 H 1.13288 1.10592 -0.83451
 H -1.17934 1.14740 -0.69945
 H 1.49572 1.03125 0.68224
 H -1.36773 1.07991 0.83911
 H 2.52226 0.32065 -0.41695
 H -2.54543 0.40942 -0.12957
13
bifur_IRC_Distances_MW_output/new_data/bifur_traj1_Distances point 131
C 0.91459 -0.79729 -0.01850
 C -0.93529 -0.76330 0.09311
 C -0.07762 -1.40760 -0.85997
 C 1.55042 0.50082 -0.15538
 C -1.53857 0.55520 0.02118
 F 1.72121 -1.61847 0.64073
 F -1.69281 -1.55699 0.84132
 H 1.13997 1.10303 -0.83337
 H -1.18633 1.14487 -0.69709
 H 1.49800 1.03169 0.67628
 H -1.37070 1.08050 0.83360
 H 2.52364 0.31938 -0.41468
 H -2.54652 0.40817 -0.12723
13
bifur_IRC_Distances_MW_output/new_data/bifur_traj1_Distances point 132
C 0.91969 -0.79677 -0.01800
 C -0.94030 -0.76262 0.09411
 C -0.07702 -1.40539 -0.85218
 C 1.55459 0.49975 -0.15605
 C -1.54281 0.55433 0.02115
 F 1.72818 -1.61557 0.63815
 F -1.70008 -1.55404 0.83888
 H 1.14743 1.09996 -0.83216
 H -1.19368 1.14220 -0.69460
 H 1.50041 1.03216 0.66994
 H -1.37385 1.08111 0.82775
 H 2.52514 0.31803 -0.41225
 H -2.54771 0.40685 -0.12472
13
bifur_IRC_Distances_MW_output/new_data/bifur_traj1_Distances point 133
C 0.91969 -0.79677 -0.01800
 C -0.94030 -0.76262 0.09411
 C -0.07702 -1.40539 -0.85219
 C 1.55459 0.49975 -0.15605
 C -1.54281 0.55433 0.02115
 F 1.72818 -1.61557 0.63815
 F -1.70008 -1.55404 0.83888
 H 1.14743 1.09996 -0.83216
 H -1.19368 1.14220 -0.69460
 H 1.50041 1.03216 0.66994
 H -1.37385 1.08111 0.82775
 H 2.52514 0.31803 -0.41225
 H -2.54771 0.40685 -0.12472
13
bifur_IRC_Distances_MW_output/new_data/bifur_traj1_Distances point 134
C 0.93099 -0.79558 -0.01685
 C -0.95138 -0.76110 0.09629
 C -0.07562 -1.40039 -0.83466
 C 1.56384 0.49736 -0.15753
 C -1.55223 0.55238 0.02108
 F 1.74362 -1.60908 0.63242
 F -1.71622 -1.54750 0.83321
 H 1.16393 1.09310 -0.82943
 H -1.20990 1.13622 -0.68903
 H 1.50573 1.03316 0.65566
 H -1.38090 1.08245 0.81460
 H 2.52858 0.31502 -0.40680
 H -2.55043 0.40395 -0.11896
13
bifur_IRC_Distances_MW_output/new_data/bifur_traj1_Distances point 135
C 0.93717 -0.79491 -0.01619
 C -0.95744 -0.76027 0.09746
 C -0.07482 -1.39759 -0.82491
 C 1.56892 0.49604 -0.15836
 C -1.55740 0.55131 0.02105
 F 1.75207 -1.60549 0.62930
 F -1.72507 -1.54393 0.82994
 H 1.17295 1.08931 -0.82792
 H -1.21874 1.13293 -0.68594
 H 1.50864 1.03369 0.64771
 H -1.38482 1.08319 0.80730
 H 2.53053 0.31335 -0.40375
 H -2.55198 0.40237 -0.11570
13
bifur_IRC_Distances_MW_output/new_data/bifur_traj1_Distances point 136
C 0.95510 -0.76023 0.17657
 C -0.95284 -0.72741 0.27950
 C 0.04970 -1.03013 1.24522
 C 1.57153 0.48685 -0.20331
 C -1.56561 0.54179 -0.02647
 F 1.70880 -1.75505 -0.24034
 F -1.78644 -1.69404 -0.04273
 H 1.24762 1.27799 0.26224
 H -1.16330 1.31982 0.39283
 H 1.40570 0.72196 -1.12527
 H -1.49426 0.77340 -0.95526
 H 2.55505 0.37775 -0.02686
 H -2.53105 0.46730 0.26387
13
bifur_IRC_Distances_MW_output/new_data/bifur_traj1_Distances point 137
C 0.96150 -0.75960 0.17600
 C -0.95923 -0.72655 0.27988
 C 0.04940 -1.02906 1.23579
 C 1.57693 0.48555 -0.20331
 C -1.57105 0.54066 -0.02626
 F 1.71807 -1.75070 -0.23705
 F -1.79521 -1.68929 -0.03699
 H 1.25678 1.27395 0.25916
 H -1.17290 1.31606 0.39007
 H 1.40964 0.72380 -1.11885
 H -1.49758 0.77535 -0.94891
 H 2.55682 0.37511 -0.03007
 H -2.53318 0.46471 0.26053
13
bifur_IRC_Distances_MW_output/new_data/bifur_traj1_Distances point 138
C 0.96788 -0.75897 0.17541
 C -0.96558 -0.72568 0.28029
 C 0.04911 -1.02800 1.22627
 C 1.58231 0.48425 -0.20329
 C -1.57648 0.53952 -0.02607
 F 1.72731 -1.74633 -0.23379
 F -1.80394 -1.68450 -0.03110
 H 1.26589 1.26989 0.25609
 H -1.18243 1.31228 0.38726
 H 1.41357 0.72567 -1.11234
 H -1.50093 0.77732 -0.94253
 H 2.55863 0.37245 -0.03329
 H -2.53536 0.46210 0.25709
13
bifur_IRC_Distances_MW_output/new_data/bifur_traj1_Distances point 139
C 0.97417 -0.75834 0.17480
 C -0.97184 -0.72482 0.28073
 C 0.04886 -1.02696 1.21671
 C 1.58764 0.48296 -0.20324
 C -1.58186 0.53839 -0.02592
 F 1.73643 -1.74198 -0.23062
 F -1.81257 -1.67972 -0.02509
 H 1.27489 1.26585 0.25308
 H -1.19182 1.30852 0.38445
 H 1.41745 0.72755 -1.10579
 H -1.50427 0.77929 -0.93619
 H 2.56047 0.36979 -0.03649
 H -2.53756 0.45948 0.25357
13
bifur_IRC_Distances_MW_output/new_data/bifur_traj1_Distances point 140
C 0.98040 -0.75772 0.17417
 C -0.97802 -0.72396 0.28120
 C 0.04863 -1.02595 1.20712
 C 1.59292 0.48167 -0.20316
 C -1.58719 0.53725 -0.02579
 F 1.74544 -1.73764 -0.22754
 F -1.82110 -1.67493 -0.01893
 H 1.28378 1.26182 0.25011
 H -1.20108 1.30476 0.38160
 H 1.42129 0.72945 -1.09918
 H -1.50761 0.78128 -0.92988
 H 2.56234 0.36712 -0.03967
 H -2.53979 0.45685 0.24995
13
bifur_IRC_Distances_MW_output/new_data/bifur_traj1_Distances point 141
C 0.98658 -0.75710 0.17350
 C -0.98415 -0.72309 0.28171
 C 0.04843 -1.02495 1.19744
 C 1.59818 0.48038 -0.20304
 C -1.59250 0.53612 -0.02571
 F 1.75440 -1.73330 -0.22457
 F -1.82959 -1.67011 -0.01256
 H 1.29262 1.25779 0.24718
 H -1.21026 1.30098 0.37871
 H 1.42508 0.73136 -1.09248
 H -1.51099 0.78328 -0.92358
 H 2.56424 0.36444 -0.04282
 H -2.54205 0.45421 0.24621
13
bifur_IRC_Distances_MW_output/new_data/bifur_traj1_Distances point 142
C 0.99275 -0.75649 0.17278
 C -0.99025 -0.72222 0.28228
 C 0.04828 -1.02397 1.18764
 C 1.60343 0.47909 -0.20287
 C -1.59781 0.53497 -0.02568
 F 1.76331 -1.72895 -0.22173
 F -1.83806 -1.66524 -0.00592
 H 1.30144 1.25375 0.24431
 H -1.21937 1.29719 0.37576
 H 1.42884 0.73331 -1.08564
 H -1.51440 0.78530 -0.91728
 H 2.56619 0.36174 -0.04595
 H -2.54435 0.45153 0.24231
13
bifur_IRC_Distances_MW_output/new_data/bifur_traj1_Distances point 143
C 0.99890 -0.75588 0.17201
 C -0.99631 -0.72133 0.28292
 C 0.04818 -1.02300 1.17769
 C 1.60867 0.47779 -0.20264
 C -1.60313 0.53382 -0.02572
 F 1.77220 -1.72459 -0.21908
 F -1.84651 -1.66031 0.00105
 H 1.31026 1.24968 0.24149
 H -1.22843 1.29336 0.37271
 H 1.43257 0.73529 -1.07864
 H -1.51788 0.78735 -0.91098
 H 2.56818 0.35901 -0.04903
 H -2.54669 0.44881 0.23821
13
bifur_IRC_Distances_MW_output/new_data/bifur_traj1_Distances point 144
C 0.99890 -0.75588 0.17201
 C -0.99631 -0.72133 0.28292
 C 0.04818 -1.02300 1.17769
 C 1.60867 0.47779 -0.20264
 C -1.60313 0.53382 -0.02572
 F 1.77220 -1.72459 -0.21908
 F -1.84651 -1.66031 0.00106
 H 1.31026 1.24968 0.24149
 H -1.22843 1.29336 0.37271
 H 1.43257 0.73529 -1.07864
 H -1.51788 0.78735 -0.91098
 H 2.56818 0.35901 -0.04903
 H -2.54669 0.44881 0.23821
13
bifur_IRC_Distances_MW_output/new_data/bifur_traj1_Distances point 145
C 1.01114 -0.75468 0.17020
 C -1.00830 -0.71953 0.28446
 C 0.04824 -1.02113 1.15742
 C 1.61911 0.47521 -0.20190
 C -1.61374 0.53148 -0.02605
 F 1.78976 -1.71589 -0.21467
 F -1.86333 -1.65024 0.01632
 H 1.32785 1.24153 0.23616
 H -1.24629 1.28564 0.36628
 H 1.43980 0.73935 -1.06407
 H -1.52505 0.79149 -0.89853
 H 2.57227 0.35350 -0.05491
 H -2.55146 0.44327 0.22932
13
bifur_IRC_Distances_MW_output/new_data/bifur_traj1_Distances point 146
C 1.01719 -0.75410 0.16910
 C -1.01417 -0.71861 0.28543
 C 0.04844 -1.02023 1.14713
 C 1.62426 0.47393 -0.20134
 C -1.61900 0.53030 -0.02642
 F 1.79835 -1.71162 -0.21319
 F -1.87164 -1.64511 0.02483
 H 1.33660 1.23748 0.23374
 H -1.25500 1.28176 0.36282
 H 1.44324 0.74142 -1.05646
 H -1.52877 0.79357 -0.89250
 H 2.57437 0.35075 -0.05758
 H -2.55387 0.44045 0.22442
13
bifur_IRC_Distances_MW_output/new_data/bifur_traj1_Distances point 147
C 1.02318 -0.75355 0.16782
 C -1.01992 -0.71767 0.28659
 C 0.04883 -1.01936 1.13676
 C 1.62935 0.47267 -0.20057
 C -1.62422 0.52911 -0.02699
 F 1.80675 -1.70743 -0.21246
 F -1.87985 -1.63990 0.03419
 H 1.34532 1.23347 0.23157
 H -1.26351 1.27788 0.35912
 H 1.44648 0.74353 -1.04852
 H -1.53263 0.79564 -0.88668
 H 2.57649 0.34801 -0.05994
 H -2.55628 0.43761 0.21911
13
bifur_IRC_Distances_MW_output/new_data/bifur_traj1_Distances point 148
C 1.02914 -0.75304 0.16625
 C -1.02555 -0.71670 0.28804
 C 0.04950 -1.01852 1.12622
 C 1.63438 0.47143 -0.19951
 C -1.62942 0.52790 -0.02785
 F 1.81495 -1.70337 -0.21286
 F -1.88800 -1.63456 0.04482
 H 1.35408 1.22949 0.22973
 H -1.27182 1.27398 0.35504
 H 1.44947 0.74569 -1.04010
 H -1.53672 0.79771 -0.88114
 H 2.57867 0.34530 -0.06183
 H -2.55868 0.43471 0.21320
13
bifur_IRC_Distances_MW_output/new_data/bifur_traj1_Distances point 149
C 1.03513 -0.75258 0.16419
 C -1.03108 -0.71567 0.28994
 C 0.05061 -1.01772 1.11535
 C 1.63941 0.47021 -0.19796
 C -1.63467 0.52665 -0.02918
 F 1.82294 -1.69947 -0.21506
 F -1.89617 -1.62894 0.05756
 H 1.36305 1.22551 0.22840
 H -1.27994 1.26999 0.35029
 H 1.45210 0.74794 -1.03081
 H -1.54122 0.79977 -0.87601
 H 2.58093 0.34260 -0.06299
 H -2.56110 0.43170 0.20629
13
bifur_IRC_Distances_MW_output/new_data/bifur_traj1_Distances point 150
C 1.04128 -0.75221 0.16124
 C -1.03653 -0.71452 0.29266
 C 0.05251 -1.01694 1.10377
 C 1.64450 0.46903 -0.19552
 C -1.64007 0.52531 -0.03137
 F 1.83066 -1.69581 -0.22054
 F -1.90447 -1.62279 0.07416
 H 1.37255 1.22151 0.22791
 H -1.28786 1.26580 0.34425
 H 1.45412 0.75037 -1.01985
 H -1.54653 0.80184 -0.87151
 H 2.58337 0.33992 -0.06279
 H -2.56355 0.42849 0.19760
13
bifur_IRC_Distances_MW_output/new_data/bifur_traj1_Distances point 151
C 1.04776 -0.75204 0.15635
 C -1.04179 -0.71311 0.29711
 C 0.05613 -1.01623 1.09067
 C 1.64974 0.46791 -0.19119
 C -1.64582 0.52380 -0.03537
 F 1.83772 -1.69276 -0.23303
 F -1.91300 -1.61554 0.09898
 H 1.38321 1.21748 0.22911
 H -1.29540 1.26124 0.33536
 H 1.45488 0.75317 -1.00525
 H -1.55356 0.80389 -0.86828
 H 2.58620 0.33731 -0.05963
 H -2.56607 0.42488 0.18518
13
bifur_IRC_Distances_MW_output/new_data/bifur_traj1_Distances point 152
C 1.05479 -0.75247 0.14602
 C -1.04621 -0.71106 0.30610
 C 0.06439 -1.01574 1.07316
 C 1.65528 0.46707 -0.18160
 C -1.65242 0.52188 -0.04430
 F 1.84231 -1.69164 -0.26473
 F -1.92149 -1.60557 0.14617
 H 1.39680 1.21358 0.23457
 H -1.30167 1.25581 0.31821
 H 1.45218 0.75687 -0.98022
 H -1.56530 0.80577 -0.86805
 H 2.59021 0.33515 -0.04813
 H -2.56888 0.42036 0.16279
13
bifur_IRC_Distances_MW_output/new_data/bifur_traj1_Distances point 153
C 1.06267 -0.75588 0.10980
 C -1.04567 -0.70631 0.33346
 C 0.09200 -1.01704 1.02470
 C 1.66344 0.46782 -0.14840
 C -1.66388 0.51831 -0.07426
 F 1.83124 -1.70014 -0.37802
 F -1.92448 -1.58392 0.29573
 H 1.42361 1.21070 0.25189
 H -1.30375 1.24680 0.25799
 H 1.43696 0.76478 -0.89834
 H -1.59845 0.80698 -0.87012
 H 2.60228 0.33561 -0.00049
 H -2.57597 0.41228 0.09608
13
bifur_IRC_Distances_MW_output/new_data/bifur_traj1_Distances point 154
C 1.05308 -0.77729 -0.06305
 C -1.02847 -0.69005 0.39816
 C 0.11269 -1.05066 0.56836
 C 1.72010 0.47916 -0.03557
 C -1.72367 0.50556 -0.15308
 F 1.72320 -1.75163 -0.68495
 F -1.82400 -1.49193 0.92625
 H 1.49828 1.20192 0.13560
 H -1.36228 1.20519 -0.10281
 H 1.48417 0.81599 -0.36341
 H -1.68136 0.82277 -0.60226
 H 2.69510 0.35009 0.11805
 H -2.66682 0.38089 -0.14129
13
bifur_IRC_Distances_MW_output/new_data/bifur_traj1_Distances point 155
C 1.05308 -0.77730 -0.06305
 C -1.02847 -0.69005 0.39816
 C 0.11269 -1.05066 0.56836
 C 1.72010 0.47916 -0.03557
 C -1.72367 0.50556 -0.15308
 F 1.72320 -1.75163 -0.68495
 F -1.82400 -1.49193 0.92625
 H 1.49828 1.20192 0.13560
 H -1.36228 1.20519 -0.10282
 H 1.48417 0.81599 -0.36340
 H -1.68136 0.82277 -0.60226
 H 2.69510 0.35009 0.11805
 H -2.66682 0.38089 -0.14129
13
bifur_IRC_Distances_MW_output/new_data/bifur_traj1_Distances point 156
C 1.04919 -0.78927 -0.12854
 C -1.04329 -0.68309 0.40089
 C 0.04389 -1.08838 0.27105
 C 1.76000 0.48429 -0.02200
 C -1.75683 0.49648 -0.15069
 F 1.71431 -1.76119 -0.68128
 F -1.77346 -1.42712 1.16066
 H 1.51088 1.17779 -0.02074
 H -1.44123 1.16277 -0.28501
 H 1.58123 0.86672 -0.08780
 H -1.65687 0.85392 -0.35362
 H 2.73504 0.35185 0.09562
 H -2.72287 0.35523 -0.19853
13
bifur_IRC_Distances_MW_output/new_data/bifur_traj1_Distances point 157
C 1.05376 -0.79042 -0.13397
 C -1.04985 -0.68142 0.40369
 C 0.03637 -1.09235 0.24920
 C 1.76892 0.48395 -0.02149
 C -1.76507 0.49420 -0.15122
 F 1.72007 -1.75928 -0.68480
 F -1.77438 -1.41399 1.18704
 H 1.51965 1.17118 -0.03394
 H -1.45742 1.15364 -0.30133
 H 1.59495 0.87513 -0.06815
 H -1.65717 0.85984 -0.33542
 H 2.74185 0.35010 0.09474
 H -2.73169 0.34941 -0.20434
13
bifur_IRC_Distances_MW_output/new_data/bifur_traj1_Distances point 158
C 1.05877 -0.79117 -0.13759
 C -1.05602 -0.67983 0.40694
 C 0.03180 -1.09471 0.23806
 C 1.77706 0.48339 -0.02097
 C -1.77283 0.49210 -0.15233
 F 1.72578 -1.75713 -0.69071
 F -1.77700 -1.40256 1.20719
 H 1.52907 1.16531 -0.04087
 H -1.47144 1.14576 -0.31167
 H 1.60541 0.88179 -0.05782
 H -1.65939 0.86457 -0.32685
 H 2.74807 0.34824 0.09563
 H -2.73927 0.34424 -0.20901
13
bifur_IRC_Distances_MW_output/new_data/bifur_traj1_Distances point 159
C 1.06396 -0.79174 -0.14042
 C -1.06202 -0.67828 0.41043
 C 0.02857 -1.09630 0.23165
 C 1.78488 0.48272 -0.02043
 C -1.78040 0.49007 -0.15370
 F 1.73141 -1.75488 -0.69775
 F -1.78036 -1.39185 1.22464
 H 1.53881 1.15976 -0.04501
 H -1.48449 1.13841 -0.31935
 H 1.61442 0.88767 -0.05160
 H -1.66253 0.86875 -0.32259
 H 2.75409 0.34634 0.09735
 H -2.74634 0.33934 -0.21321
13
bifur_IRC_Distances_MW_output/new_data/bifur_traj1_Distances point 160
C 1.06926 -0.79221 -0.14283
 C -1.06792 -0.67672 0.41404
 C 0.02606 -1.09746 0.22778
 C 1.79254 0.48199 -0.01988
 C -1.78789 0.48806 -0.15521
 F 1.73700 -1.75259 -0.70541
 F -1.78411 -1.38147 1.24065
 H 1.54875 1.15436 -0.04766
 H -1.49704 1.13132 -0.32561
 H 1.62268 0.89313 -0.04757
 H -1.66618 0.87263 -0.32066
 H 2.76003 0.34440 0.09952
 H -2.75319 0.33456 -0.21715
13
bifur_IRC_Distances_MW_output/new_data/bifur_traj1_Distances point 161
C 1.07460 -0.79263 -0.14499
 C -1.07373 -0.67516 0.41772
 C 0.02401 -1.09833 0.22545
 C 1.80008 0.48122 -0.01932
 C -1.79531 0.48606 -0.15680
 F 1.74254 -1.75029 -0.71339
 F -1.78807 -1.37132 1.25568
 H 1.55874 1.14908 -0.04940
 H -1.50922 1.12441 -0.33095
 H 1.63046 0.89832 -0.04489
 H -1.67013 0.87631 -0.32015
 H 2.76593 0.34246 0.10195
 H -2.75988 0.32987 -0.22091
13
bifur_IRC_Distances_MW_output/new_data/bifur_traj1_Distances point 162
C 1.07987 -0.79300 -0.14695
 C -1.07941 -0.67362 0.42139
 C 0.02227 -1.09900 0.22413
 C 1.80744 0.48043 -0.01877
 C -1.80257 0.48410 -0.15840
 F 1.74797 -1.74801 -0.72143
 F -1.79211 -1.36142 1.26986
 H 1.56862 1.14392 -0.05055
 H -1.52100 1.11769 -0.33563
 H 1.63781 0.90327 -0.04310
 H -1.67423 0.87980 -0.32055
 H 2.77171 0.34053 0.10451
 H -2.76639 0.32530 -0.22448
13
bifur_IRC_Distances_MW_output/new_data/bifur_traj1_Distances point 163
C 1.08500 -0.79334 -0.14874
 C -1.08486 -0.67211 0.42496
 C 0.02077 -1.09949 0.22350
 C 1.81452 0.47965 -0.01825
 C -1.80957 0.48220 -0.15998
 F 1.75321 -1.74580 -0.72933
 F -1.79611 -1.35189 1.28317
 H 1.57822 1.13896 -0.05131
 H -1.53225 1.11123 -0.33977
 H 1.64474 0.90795 -0.04194
 H -1.67833 0.88309 -0.32154
 H 2.77731 0.33866 0.10709
 H -2.77265 0.32088 -0.22785
13
bifur_IRC_Distances_MW_output/new_data/bifur_traj1_Distances point 164
C 1.08990 -0.79364 -0.15038
 C -1.09005 -0.67066 0.42840
 C 0.01948 -1.09986 0.22332
 C 1.82124 0.47890 -0.01775
 C -1.81625 0.48038 -0.16150
 F 1.75821 -1.74368 -0.73692
 F -1.80000 -1.34281 1.29555
 H 1.58739 1.13424 -0.05180
 H -1.54288 1.10509 -0.34345
 H 1.65123 0.91234 -0.04121
 H -1.68234 0.88618 -0.32288
 H 2.78266 0.33686 0.10962
 H -2.77860 0.31667 -0.23100
13
bifur_IRC_Distances_MW_output/new_data/bifur_traj1_Distances point 165
C 1.09454 -0.79392 -0.15187
 C -1.09493 -0.66928 0.43166
 C 0.01834 -1.10012 0.22344
 C 1.82759 0.47816 -0.01729
 C -1.82255 0.47864 -0.16293
 F 1.76293 -1.74168 -0.74413
 F -1.80371 -1.33423 1.30705
 H 1.59607 1.12977 -0.05210
 H -1.55287 1.09929 -0.34672
 H 1.65728 0.91645 -0.04079
 H -1.68619 0.88905 -0.32443
 H 2.78773 0.33516 0.11206
 H -2.78422 0.31269 -0.23393
13
bifur_IRC_Distances_MW_output/new_data/bifur_traj1_Distances point 166
C 1.09454 -0.79392 -0.15187
 C -1.09493 -0.66928 0.43166
 C 0.01834 -1.10012 0.22344
 C 1.82759 0.47816 -0.01729
 C -1.82255 0.47864 -0.16293
 F 1.76293 -1.74168 -0.74413
 F -1.80371 -1.33423 1.30705
 H 1.59607 1.12977 -0.05210
 H -1.55287 1.09929 -0.34672
 H 1.65728 0.91645 -0.04079
 H -1.68619 0.88905 -0.32443
 H 2.78773 0.33516 0.11206
 H -2.78422 0.31269 -0.23393
13
bifur_IRC_Distances_MW_output/new_data/bifur_traj1_Distances point 167
C 1.10309 -0.79442 -0.15450
 C -1.10388 -0.66670 0.43768
 C 0.01641 -1.10042 0.22422
 C 1.83924 0.47679 -0.01646
 C -1.83414 0.47542 -0.16558
 F 1.77161 -1.73799 -0.75743
 F -1.81064 -1.31837 1.32774
 H 1.61205 1.12154 -0.05237
 H -1.57111 1.08860 -0.35237
 H 1.66827 0.92394 -0.04053
 H -1.69343 0.89426 -0.32783
 H 2.79711 0.33200 0.11662
 H -2.79458 0.30535 -0.23920
13
bifur_IRC_Distances_MW_output/new_data/bifur_traj1_Distances point 168
C 1.10711 -0.79464 -0.15570
 C -1.10807 -0.66548 0.44052
 C 0.01557 -1.10049 0.22478
 C 1.84470 0.47613 -0.01608
 C -1.83958 0.47390 -0.16682
 F 1.77569 -1.73625 -0.76366
 F -1.81393 -1.31091 1.33728
 H 1.61954 1.11766 -0.05240
 H -1.57961 1.08357 -0.35487
 H 1.67337 0.92742 -0.04059
 H -1.69687 0.89668 -0.32962
 H 2.80152 0.33052 0.11879
 H -2.79944 0.30189 -0.24163
13
bifur_IRC_Distances_MW_output/new_data/bifur_traj1_Distances point 169
C 1.11106 -0.79486 -0.15686
 C -1.11218 -0.66426 0.44331
 C 0.01477 -1.10051 0.22542
 C 1.85006 0.47548 -0.01572
 C -1.84492 0.47239 -0.16804
 F 1.77970 -1.73455 -0.76978
 F -1.81717 -1.30354 1.34657
 H 1.62691 1.11385 -0.05239
 H -1.58795 1.07861 -0.35726
 H 1.67837 0.93083 -0.04075
 H -1.70028 0.89903 -0.33147
 H 2.80587 0.32905 0.12094
 H -2.80423 0.29848 -0.24399
13
bifur_IRC_Distances_MW_output/new_data/bifur_traj1_Distances point 170
C 1.11504 -0.79507 -0.15800
 C -1.11631 -0.66303 0.44613
 C 0.01399 -1.10050 0.22615
 C 1.85545 0.47482 -0.01535
 C -1.85031 0.47086 -0.16926
 F 1.78374 -1.73284 -0.77594
 F -1.82045 -1.29610 1.35583
 H 1.63433 1.10999 -0.05233
 H -1.59633 1.07361 -0.35959
 H 1.68338 0.93426 -0.04099
 H -1.70373 0.90139 -0.33342
 H 2.81027 0.32757 0.12311
 H -2.80907 0.29503 -0.24634
13
bifur_IRC_Distances_MW_output/new_data/bifur_traj1_Distances point 171
C 1.11913 -0.79529 -0.15916
 C -1.12055 -0.66175 0.44902
 C 0.01321 -1.10044 0.22698
 C 1.86100 0.47413 -0.01498
 C -1.85584 0.46928 -0.17051
 F 1.78790 -1.73107 -0.78225
 F -1.82384 -1.28842 1.36528
 H 1.64196 1.10602 -0.05224
 H -1.60492 1.06845 -0.36192
 H 1.68851 0.93777 -0.04132
 H -1.70731 0.90381 -0.33550
 H 2.81480 0.32605 0.12534
 H -2.81405 0.29148 -0.24873
13
bifur_IRC_Distances_MW_output/new_data/bifur_traj1_Distances point 172
C 1.12338 -0.79552 -0.16035
 C -1.12495 -0.66042 0.45203
 C 0.01242 -1.10033 0.22791
 C 1.86675 0.47340 -0.01461
 C -1.86159 0.46763 -0.17180
 F 1.79222 -1.72924 -0.78879
 F -1.82737 -1.28042 1.37499
 H 1.64986 1.10188 -0.05212
 H -1.61381 1.06307 -0.36428
 H 1.69382 0.94140 -0.04174
 H -1.71104 0.90629 -0.33774
 H 2.81952 0.32446 0.12767
 H -2.81922 0.28778 -0.25118
13
bifur_IRC_Distances_MW_output/new_data/bifur_traj1_Distances point 173
C 1.12774 -0.79575 -0.16155
 C -1.12946 -0.65903 0.45512
 C 0.01164 -1.10018 0.22892
 C 1.87265 0.47265 -0.01423
 C -1.86749 0.46593 -0.17311
 F 1.79666 -1.72737 -0.79547
 F -1.83100 -1.27217 1.38488
 H 1.65797 1.09762 -0.05197
 H -1.62291 1.05754 -0.36664
 H 1.69926 0.94513 -0.04224
 H -1.71489 0.90884 -0.34010
 H 2.82438 0.32283 0.13007
 H -2.82455 0.28396 -0.25368
13
bifur_IRC_Distances_MW_output/new_data/bifur_traj1_Distances point 174
C 1.13211 -0.79598 -0.16274
 C -1.13397 -0.65763 0.45822
 C 0.01088 -1.09998 0.23000
 C 1.87857 0.47189 -0.01386
 C -1.87341 0.46420 -0.17443
 F 1.80111 -1.72549 -0.80215
 F -1.83465 -1.26386 1.39471
 H 1.66609 1.09334 -0.05179
 H -1.63202 1.05197 -0.36895
 H 1.70470 0.94885 -0.04281
 H -1.71877 0.91137 -0.34254
 H 2.82927 0.32119 0.13248
 H -2.82990 0.28013 -0.25615
13
bifur_IRC_Distances_MW_output/new_data/bifur_traj1_Distances point 175
C 1.13640 -0.79620 -0.16390
 C -1.13840 -0.65624 0.46127
 C 0.01014 -1.09974 0.23111
 C 1.88438 0.47114 -0.01350
 C -1.87923 0.46250 -0.17571
 F 1.80550 -1.72364 -0.80870
 F -1.83826 -1.25565 1.40431
 H 1.67407 1.08911 -0.05160
 H -1.64096 1.04647 -0.37116
 H 1.71004 0.95251 -0.04342
 H -1.72260 0.91385 -0.34499
 H 2.83409 0.31957 0.13484
 H -2.83518 0.27634 -0.25855
13
bifur_IRC_Distances_MW_output/new_data/bifur_traj1_Distances point 176
C 1.14061 -0.79642 -0.16501
 C -1.14273 -0.65487 0.46425
 C 0.00943 -1.09947 0.23223
 C 1.89008 0.47039 -0.01315
 C -1.88492 0.46082 -0.17696
 F 1.80979 -1.72184 -0.81509
 F -1.84179 -1.24757 1.41363
 H 1.68188 1.08495 -0.05139
 H -1.64969 1.04106 -0.37327
 H 1.71526 0.95609 -0.04408
 H -1.72636 0.91626 -0.34744
 H 2.83882 0.31798 0.13717
 H -2.84036 0.27261 -0.26088
13
bifur_IRC_Distances_MW_output/new_data/bifur_traj1_Distances point 177
C 1.14061 -0.79642 -0.16501
 C -1.14273 -0.65487 0.46425
 C 0.00943 -1.09947 0.23223
 C 1.89008 0.47039 -0.01315
 C -1.88492 0.46082 -0.17696
 F 1.80979 -1.72184 -0.81509
 F -1.84179 -1.24757 1.41363
 H 1.68188 1.08495 -0.05139
 H -1.64969 1.04106 -0.37327
 H 1.71526 0.95609 -0.04408
 H -1.72636 0.91626 -0.34744
 H 2.83882 0.31798 0.13717
 H -2.84036 0.27261 -0.26088
13
bifur_IRC_Distances_MW_output/new_data/bifur_traj1_Distances point 178
C 1.14893 -0.79684 -0.16718
 C -1.15129 -0.65212 0.47016
 C 0.00808 -1.09881 0.23456
 C 1.90134 0.46890 -0.01249
 C -1.89620 0.45745 -0.17941
 F 1.81831 -1.71828 -0.82766
 F -1.84881 -1.23149 1.43189
 H 1.69729 1.07669 -0.05095
 H -1.66693 1.03029 -0.37733
 H 1.72556 0.96316 -0.04553
 H -1.73385 0.92101 -0.35241
 H 2.84823 0.31483 0.14177
 H -2.85065 0.26519 -0.26542
13
bifur_IRC_Distances_MW_output/new_data/bifur_traj1_Distances point 179
C 1.15316 -0.79705 -0.16827
 C -1.15564 -0.65070 0.47316
 C 0.00741 -1.09841 0.23579
 C 1.90707 0.46813 -0.01216
 C -1.90195 0.45572 -0.18065
 F 1.82265 -1.71647 -0.83402
 F -1.85239 -1.22324 1.44109
 H 1.70513 1.07246 -0.05071
 H -1.67568 1.02478 -0.37932
 H 1.73080 0.96675 -0.04634
 H -1.73768 0.92341 -0.35500
 H 2.85304 0.31322 0.14411
 H -2.85590 0.26140 -0.26769
13
bifur_IRC_Distances_MW_output/new_data/bifur_traj1_Distances point 180
C 1.15750 -0.79727 -0.16937
 C -1.16010 -0.64923 0.47625
 C 0.00673 -1.09796 0.23708
 C 1.91294 0.46733 -0.01183
 C -1.90784 0.45394 -0.18190
 F 1.82711 -1.71462 -0.84051
 F -1.85607 -1.21474 1.45046
 H 1.71315 1.06811 -0.05045
 H -1.68464 1.01910 -0.38133
 H 1.73617 0.97043 -0.04720
 H -1.74161 0.92586 -0.35770
 H 2.85799 0.31156 0.14651
 H -2.86131 0.25749 -0.27000
13
bifur_IRC_Distances_MW_output/new_data/bifur_traj1_Distances point 181
C 1.16194 -0.79749 -0.17049
 C -1.16466 -0.64771 0.47941
 C 0.00604 -1.09745 0.23844
 C 1.91897 0.46651 -0.01149
 C -1.91388 0.45209 -0.18318
 F 1.83168 -1.71272 -0.84715
 F -1.85986 -1.20598 1.46000
 H 1.72137 1.06363 -0.05018
 H -1.69382 1.01325 -0.38334
 H 1.74167 0.97420 -0.04814
 H -1.74566 0.92837 -0.36050
 H 2.86307 0.30986 0.14898
 H -2.86686 0.25346 -0.27234
13
bifur_IRC_Distances_MW_output/new_data/bifur_traj1_Distances point 182
C 1.16647 -0.79772 -0.17162
 C -1.16930 -0.64616 0.48262
 C 0.00536 -1.09689 0.23984
 C 1.92510 0.46566 -0.01116
 C -1.92004 0.45020 -0.18448
 F 1.83634 -1.71080 -0.85387
 F -1.86371 -1.19702 1.46965
 H 1.72972 1.05906 -0.04989
 H -1.70314 1.00727 -0.38535
 H 1.74726 0.97803 -0.04913
 H -1.74980 0.93090 -0.36339
 H 2.86827 0.30813 0.15149
 H -2.87253 0.24934 -0.27470
13
bifur_IRC_Distances_MW_output/new_data/bifur_traj1_Distances point 183
C 1.17100 -0.79794 -0.17273
 C -1.17395 -0.64458 0.48584
 C 0.00468 -1.09627 0.24126
 C 1.93125 0.46480 -0.01083
 C -1.92621 0.44828 -0.18576
 F 1.84103 -1.70887 -0.86058
 F -1.86758 -1.18798 1.47927
 H 1.73809 1.05445 -0.04960
 H -1.71248 1.00124 -0.38732
 H 1.75287 0.98187 -0.05018
 H -1.75395 0.93343 -0.36633
 H 2.87349 0.30638 0.15400
 H -2.87824 0.24519 -0.27704
13
bifur_IRC_Distances_MW_output/new_data/bifur_traj1_Distances point 184
C 1.17548 -0.79816 -0.17383
 C -1.17854 -0.64300 0.48903
 C 0.00403 -1.09562 0.24269
 C 1.93733 0.46395 -0.01052
 C -1.93231 0.44638 -0.18703
 F 1.84566 -1.70697 -0.86719
 F -1.87142 -1.17900 1.48871
 H 1.74635 1.04987 -0.04930
 H -1.72169 0.99525 -0.38922
 H 1.75840 0.98567 -0.05125
 H -1.75807 0.93592 -0.36926
 H 2.87867 0.30465 0.15649
 H -2.88389 0.24107 -0.27933
13
bifur_IRC_Distances_MW_output/new_data/bifur_traj1_Distances point 185
C 1.17985 -0.79838 -0.17488
 C -1.18302 -0.64145 0.49214
 C 0.00339 -1.09494 0.24411
 C 1.94325 0.46311 -0.01021
 C -1.93827 0.44451 -0.18825
 F 1.85018 -1.70513 -0.87361
 F -1.87516 -1.17019 1.49786
 H 1.75440 1.04540 -0.04900
 H -1.73067 0.98938 -0.39104
 H 1.76381 0.98937 -0.05233
 H -1.76209 0.93834 -0.37215
 H 2.88374 0.30297 0.15892
 H -2.88942 0.23703 -0.28154
13
bifur_IRC_Distances_MW_output/new_data/bifur_traj1_Distances point 186
C 1.18409 -0.79859 -0.17589
 C -1.18735 -0.63994 0.49515
 C 0.00279 -1.09423 0.24549
 C 1.94900 0.46229 -0.00992
 C -1.94405 0.44268 -0.18943
 F 1.85458 -1.70334 -0.87981
 F -1.87880 -1.16161 1.50668
 H 1.76219 1.04104 -0.04871
 H -1.73936 0.98366 -0.39277
 H 1.76904 0.99296 -0.05341
 H -1.76601 0.94067 -0.37499
 H 2.88867 0.30133 0.16127
 H -2.89479 0.23310 -0.28365
13
bifur_IRC_Distances_MW_output/new_data/bifur_traj1_Distances point 187
C 1.18820 -0.79879 -0.17686
 C -1.19155 -0.63846 0.49807
 C 0.00221 -1.09351 0.24685
 C 1.95458 0.46148 -0.00965
 C -1.94965 0.44089 -0.19056
 F 1.85885 -1.70162 -0.88580
 F -1.88233 -1.15324 1.51519
 H 1.76974 1.03679 -0.04842
 H -1.74779 0.97808 -0.39442
 H 1.77412 0.99644 -0.05449
 H -1.76981 0.94293 -0.37776
 H 2.89346 0.29973 0.16355
 H -2.90002 0.22927 -0.28569
13
bifur_IRC_Distances_MW_output/new_data/bifur_traj1_Distances point 188
C 1.18820 -0.79879 -0.17686
 C -1.19155 -0.63846 0.49807
 C 0.00221 -1.09351 0.24685
 C 1.95458 0.46148 -0.00965
 C -1.94965 0.44089 -0.19056
 F 1.85885 -1.70162 -0.88580
 F -1.88233 -1.15324 1.51519
 H 1.76974 1.03679 -0.04842
 H -1.74779 0.97808 -0.39442
 H 1.77412 0.99644 -0.05449
 H -1.76981 0.94293 -0.37776
 H 2.89346 0.29973 0.16355
 H -2.90002 0.22927 -0.28569
13
bifur_IRC_Distances_MW_output/new_data/bifur_traj1_Distances point 189
C 1.19623 -0.79918 -0.17874
 C -1.19975 -0.63552 0.50378
 C 0.00109 -1.09197 0.24953
 C 1.96549 0.45989 -0.00912
 C -1.96063 0.43735 -0.19275
 F 1.86720 -1.69825 -0.89745
 F -1.88925 -1.13675 1.53170
 H 1.78449 1.02845 -0.04784
 H -1.76424 0.96710 -0.39755
 H 1.78406 1.00323 -0.05670
 H -1.77727 0.94731 -0.38326
 H 2.90287 0.29660 0.16801
 H -2.91028 0.22173 -0.28961
13
bifur_IRC_Distances_MW_output/new_data/bifur_traj1_Distances point 190
C 1.20030 -0.79937 -0.17968
 C -1.20392 -0.63401 0.50668
 C 0.00053 -1.09113 0.25091
 C 1.97103 0.45907 -0.00886
 C -1.96620 0.43554 -0.19385
 F 1.87146 -1.69655 -0.90334
 F -1.89277 -1.12831 1.54002
 H 1.79196 1.02418 -0.04754
 H -1.77258 0.96148 -0.39909
 H 1.78910 1.00669 -0.05786
 H -1.78107 0.94953 -0.38608
 H 2.90767 0.29501 0.17028
 H -2.91552 0.21787 -0.29157
13
bifur_IRC_Distances_MW_output/new_data/bifur_traj1_Distances point 191
C 1.20454 -0.79958 -0.18064
 C -1.20824 -0.63243 0.50969
 C -0.00004 -1.09021 0.25235
 C 1.97678 0.45822 -0.00860
 C -1.97200 0.43364 -0.19499
 F 1.87588 -1.69479 -0.90943
 F -1.89643 -1.11949 1.54861
 H 1.79972 1.01974 -0.04723
 H -1.78124 0.95562 -0.40067
 H 1.79434 1.01027 -0.05910
 H -1.78503 0.95182 -0.38904
 H 2.91267 0.29335 0.17264
 H -2.92097 0.21385 -0.29358
13
bifur_IRC_Distances_MW_output/new_data/bifur_traj1_Distances point 192
C 1.20895 -0.79979 -0.18164
 C -1.21274 -0.63077 0.51282
 C -0.00063 -1.08920 0.25385
 C 1.98279 0.45732 -0.00833
 C -1.97804 0.43165 -0.19616
 F 1.88050 -1.69297 -0.91576
 F -1.90025 -1.11026 1.55752
 H 1.80780 1.01509 -0.04689
 H -1.79026 0.94948 -0.40227
 H 1.79981 1.01400 -0.06043
 H -1.78916 0.95419 -0.39215
 H 2.91790 0.29162 0.17509
 H -2.92666 0.20964 -0.29566
13
bifur_IRC_Distances_MW_output/new_data/bifur_traj1_Distances point 193
C 1.21342 -0.80000 -0.18264
 C -1.21729 -0.62908 0.51600
 C -0.00121 -1.08813 0.25539
 C 1.98886 0.45640 -0.00806
 C -1.98417 0.42961 -0.19734
 F 1.88518 -1.69112 -0.92214
 F -1.90412 -1.10085 1.56648
 H 1.81597 1.01036 -0.04655
 H -1.79938 0.94323 -0.40387
 H 1.80534 1.01778 -0.06181
 H -1.79335 0.95659 -0.39532
 H 2.92320 0.28986 0.17758
 H -2.93245 0.20535 -0.29774
13
bifur_IRC_Distances_MW_output/new_data/bifur_traj1_Distances point 194
C 1.21772 -0.80021 -0.18359
 C -1.22168 -0.62742 0.51906
 C -0.00178 -1.08705 0.25688
 C 1.99473 0.45551 -0.00780
 C -1.99008 0.42763 -0.19847
 F 1.88971 -1.68935 -0.92827
 F -1.90786 -1.09173 1.57509
 H 1.82384 1.00577 -0.04621
 H -1.80817 0.93716 -0.40537
 H 1.81068 1.02143 -0.06317
 H -1.79741 0.95888 -0.39841
 H 2.92834 0.28816 0.17998
 H -2.93804 0.20120 -0.29973
13
bifur_IRC_Distances_MW_output/new_data/bifur_traj1_Distances point 195
C 1.22175 -0.80040 -0.18447
 C -1.22578 -0.62587 0.52192
 C -0.00230 -1.08600 0.25827
 C 2.00020 0.45467 -0.00756
 C -1.99560 0.42577 -0.19951
 F 1.89394 -1.68770 -0.93397
 F -1.91136 -1.08316 1.58308
 H 1.83118 1.00148 -0.04590
 H -1.81638 0.93147 -0.40674
 H 1.81567 1.02484 -0.06446
 H -1.80120 0.96102 -0.40131
 H 2.93314 0.28657 0.18222
 H -2.94328 0.19731 -0.30156
13
bifur_IRC_Distances_MW_output/new_data/bifur_traj1_Distances point 196
C 1.22549 -0.80058 -0.18529
 C -1.22959 -0.62441 0.52459
 C -0.00277 -1.08498 0.25958
 C 2.00531 0.45388 -0.00735
 C -2.00075 0.42403 -0.20048
 F 1.89788 -1.68617 -0.93927
 F -1.91462 -1.07514 1.59048
 H 1.83802 0.99747 -0.04560
 H -1.82401 0.92614 -0.40800
 H 1.82031 1.02800 -0.06570
 H -1.80473 0.96300 -0.40403
 H 2.93763 0.28508 0.18431
 H -2.94817 0.19366 -0.30325
13
bifur_IRC_Distances_MW_output/new_data/bifur_traj1_Distances point 197
C 1.22904 -0.80075 -0.18605
 C -1.23320 -0.62302 0.52711
 C -0.00322 -1.08398 0.26082
 C 2.01013 0.45313 -0.00714
 C -2.00562 0.42237 -0.20138
 F 1.90162 -1.68473 -0.94426
 F -1.91770 -1.06752 1.59746
 H 1.84448 0.99366 -0.04531
 H -1.83123 0.92108 -0.40917
 H 1.82471 1.03100 -0.06689
 H -1.80808 0.96487 -0.40662
 H 2.94188 0.28368 0.18629
 H -2.95281 0.19020 -0.30484
13
bifur_IRC_Distances_MW_output/new_data/bifur_traj1_Distances point 198
C 1.23245 -0.80091 -0.18678
 C -1.23667 -0.62166 0.52953
 C -0.00365 -1.08298 0.26201
 C 2.01479 0.45241 -0.00695
 C -2.01031 0.42075 -0.20225
 F 1.90523 -1.68335 -0.94907
 F -1.92068 -1.06014 1.60415
 H 1.85070 0.98997 -0.04503
 H -1.83818 0.91618 -0.41027
 H 1.82895 1.03389 -0.06805
 H -1.81132 0.96667 -0.40913
 H 2.94599 0.28232 0.18820
 H -2.95729 0.18685 -0.30635
13
bifur_IRC_Distances_MW_output/new_data/bifur_traj1_Distances point 199
C 1.23245 -0.80091 -0.18678
 C -1.23667 -0.62166 0.52953
 C -0.00365 -1.08298 0.26201
 C 2.01479 0.45241 -0.00695
 C -2.01031 0.42075 -0.20225
 F 1.90523 -1.68335 -0.94907
 F -1.92068 -1.06014 1.60415
 H 1.85070 0.98997 -0.04503
 H -1.83818 0.91618 -0.41027
 H 1.82895 1.03389 -0.06805
 H -1.81132 0.96667 -0.40913
 H 2.94599 0.28232 0.18820
 H -2.95729 0.18685 -0.30635
13
bifur_IRC_Distances_MW_output/new_data/bifur_traj1_Distances point 200
C 1.23905 -0.80122 -0.18818
 C -1.24338 -0.61903 0.53422
 C -0.00447 -1.08097 0.26432
 C 2.02378 0.45099 -0.00659
 C -2.01939 0.41761 -0.20391
 F 1.91220 -1.68069 -0.95830
 F -1.92644 -1.04580 1.61700
 H 1.86270 0.98282 -0.04448
 H -1.85160 0.90666 -0.41235
 H 1.83714 1.03947 -0.07036
 H -1.81758 0.97011 -0.41402
 H 2.95395 0.27969 0.19188
 H -2.96596 0.18035 -0.30924
13
bifur_IRC_Distances_MW_output/new_data/bifur_traj1_Distances point 201
C 1.24220 -0.80136 -0.18884
 C -1.24658 -0.61776 0.53646
 C -0.00485 -1.07997 0.26543
 C 2.02808 0.45030 -0.00642
 C -2.02373 0.41610 -0.20470
 F 1.91554 -1.67943 -0.96269
 F -1.92919 -1.03890 1.62310
 H 1.86842 0.97939 -0.04421
 H -1.85801 0.90208 -0.41332
 H 1.84106 1.04214 -0.07148
 H -1.82058 0.97175 -0.41638
 H 2.95777 0.27843 0.19364
 H -2.97012 0.17723 -0.31060
13
bifur_IRC_Distances_MW_output/new_data/bifur_traj1_Distances point 202
C 1.24518 -0.80150 -0.18946
 C -1.24961 -0.61655 0.53858
 C -0.00521 -1.07899 0.26648
 C 2.03215 0.44965 -0.00626
 C -2.02784 0.41466 -0.20544
 F 1.91870 -1.67824 -0.96684
 F -1.93180 -1.03235 1.62885
 H 1.87384 0.97614 -0.04396
 H -1.86407 0.89774 -0.41422
 H 1.84476 1.04466 -0.07256
 H -1.82341 0.97329 -0.41862
 H 2.96138 0.27724 0.19531
 H -2.97406 0.17426 -0.31187
13
bifur_IRC_Distances_MW_output/new_data/bifur_traj1_Distances point 203
C 1.24793 -0.80163 -0.19002
 C -1.25240 -0.61542 0.54054
 C -0.00555 -1.07807 0.26745
 C 2.03590 0.44905 -0.00611
 C -2.03164 0.41332 -0.20612
 F 1.92163 -1.67714 -0.97066
 F -1.93421 -1.02628 1.63414
 H 1.87883 0.97312 -0.04372
 H -1.86966 0.89371 -0.41503
 H 1.84818 1.04698 -0.07357
 H -1.82604 0.97471 -0.42070
 H 2.96473 0.27614 0.19685
 H -2.97771 0.17152 -0.31304
13
bifur_IRC_Distances_MW_output/new_data/bifur_traj1_Distances point 204
C 1.25043 -0.80175 -0.19054
 C -1.25494 -0.61439 0.54232
 C -0.00584 -1.07721 0.26833
 C 2.03932 0.44850 -0.00598
 C -2.03509 0.41210 -0.20673
 F 1.92429 -1.67615 -0.97413
 F -1.93640 -1.02073 1.63895
 H 1.88338 0.97037 -0.04350
 H -1.87475 0.89002 -0.41577
 H 1.85130 1.04910 -0.07450
 H -1.82843 0.97600 -0.42260
 H 2.96778 0.27513 0.19826
 H -2.98103 0.16901 -0.31410
13
bifur_IRC_Distances_MW_output/new_data/bifur_traj1_Distances point 205
C 1.25271 -0.80185 -0.19100
 C -1.25725 -0.61346 0.54393
 C -0.00612 -1.07642 0.26913
 C 2.04242 0.44799 -0.00586
 C -2.03823 0.41098 -0.20729
 F 1.92671 -1.67525 -0.97727
 F -1.93840 -1.01569 1.64329
 H 1.88750 0.96787 -0.04330
 H -1.87937 0.88668 -0.41642
 H 1.85413 1.05102 -0.07536
 H -1.83060 0.97717 -0.42433
 H 2.97055 0.27422 0.19953
 H -2.98405 0.16673 -0.31505
13
bifur_IRC_Distances_MW_output/new_data/bifur_traj1_Distances point 206
C 1.25478 -0.80195 -0.19142
 C -1.25935 -0.61260 0.54540
 C -0.00636 -1.07568 0.26986
 C 2.04525 0.44754 -0.00576
 C -2.04109 0.40996 -0.20779
 F 1.92891 -1.67444 -0.98013
 F -1.94021 -1.01108 1.64723
 H 1.89125 0.96559 -0.04312
 H -1.88357 0.88362 -0.41701
 H 1.85670 1.05277 -0.07614
 H -1.83258 0.97823 -0.42591
 H 2.97307 0.27339 0.20069
 H -2.98681 0.16465 -0.31591
13
bifur_IRC_Distances_MW_output/new_data/bifur_traj1_Distances point 207
C 1.25669 -0.80204 -0.19180
 C -1.26129 -0.61180 0.54676
 C -0.00658 -1.07499 0.27053
 C 2.04786 0.44711 -0.00566
 C -2.04372 0.40902 -0.20825
 F 1.93094 -1.67369 -0.98276
 F -1.94189 -1.00682 1.65086
 H 1.89471 0.96348 -0.04295
 H -1.88744 0.88079 -0.41755
 H 1.85908 1.05439 -0.07687
 H -1.83441 0.97920 -0.42737
 H 2.97541 0.27262 0.20176
 H -2.98935 0.16272 -0.31670
13
bifur_IRC_Distances_MW_output/new_data/bifur_traj1_Distances point 208
C 1.25848 -0.80212 -0.19216
 C -1.26311 -0.61105 0.54804
 C -0.00679 -1.07433 0.27117
 C 2.05031 0.44671 -0.00557
 C -2.04620 0.40813 -0.20868
 F 1.93286 -1.67298 -0.98523
 F -1.94346 -1.00279 1.65427
 H 1.89796 0.96149 -0.04279
 H -1.89109 0.87812 -0.41805
 H 1.86131 1.05591 -0.07757
 H -1.83613 0.98012 -0.42875
 H 2.97761 0.27190 0.20277
 H -2.99175 0.16091 -0.31744
13
bifur_IRC_Distances_MW_output/new_data/bifur_traj1_Distances point 209
C 1.26022 -0.80220 -0.19251
 C -1.26487 -0.61032 0.54927
 C -0.00700 -1.07368 0.27178
 C 2.05269 0.44632 -0.00548
 C -2.04861 0.40726 -0.20910
 F 1.93471 -1.67230 -0.98762
 F -1.94499 -0.99889 1.65757
 H 1.90111 0.95956 -0.04263
 H -1.89462 0.87553 -0.41853
 H 1.86348 1.05738 -0.07824
 H -1.83780 0.98100 -0.43009
 H 2.97974 0.27120 0.20375
 H -2.99407 0.15915 -0.31815
13
bifur_IRC_Distances_MW_output/new_data/bifur_traj1_Distances point 210
C 1.26022 -0.80220 -0.19251
 C -1.26487 -0.61032 0.54927
 C -0.00700 -1.07368 0.27178
 C 2.05269 0.44632 -0.00548
 C -2.04861 0.40726 -0.20910
 F 1.93471 -1.67230 -0.98762
 F -1.94499 -0.99889 1.65757
 H 1.90111 0.95956 -0.04263
 H -1.89462 0.87553 -0.41853
 H 1.86348 1.05738 -0.07824
 H -1.83780 0.98100 -0.43009
 H 2.97973 0.27120 0.20375
 H -2.99407 0.15915 -0.31815
13
bifur_IRC_Distances_MW_output/new_data/bifur_traj1_Distances point 211
C 1.26371 -0.80236 -0.19320
 C -1.26841 -0.60886 0.55175
 C -0.00740 -1.07236 0.27301
 C 2.05745 0.44553 -0.00530
 C -2.05343 0.40552 -0.20993
 F 1.93844 -1.67094 -0.99241
 F -1.94805 -0.99104 1.66415
 H 1.90742 0.95569 -0.04231
 H -1.90169 0.87032 -0.41948
 H 1.86782 1.06033 -0.07961
 H -1.84114 0.98277 -0.43279
 H 2.98401 0.26979 0.20571
 H -2.99873 0.15560 -0.31957
13
bifur_IRC_Distances_MW_output/new_data/bifur_traj1_Distances point 212
C 1.26544 -0.80244 -0.19355
 C -1.27016 -0.60812 0.55298
 C -0.00760 -1.07169 0.27362
 C 2.05982 0.44514 -0.00522
 C -2.05582 0.40465 -0.21034
 F 1.94029 -1.67027 -0.99478
 F -1.94958 -0.98713 1.66741
 H 1.91055 0.95376 -0.04215
 H -1.90520 0.86773 -0.41994
 H 1.86998 1.06179 -0.08030
 H -1.84281 0.98365 -0.43414
 H 2.98614 0.26909 0.20668
 H -3.00105 0.15384 -0.32027
13
bifur_IRC_Distances_MW_output/new_data/bifur_traj1_Distances point 213
C 1.26702 -0.80251 -0.19386
 C -1.27177 -0.60745 0.55411
 C -0.00778 -1.07106 0.27418
 C 2.06198 0.44478 -0.00514
 C -2.05801 0.40385 -0.21072
 F 1.94198 -1.66966 -0.99694
 F -1.95097 -0.98354 1.67038
 H 1.91342 0.95199 -0.04201
 H -1.90841 0.86535 -0.42036
 H 1.87195 1.06313 -0.08093
 H -1.84433 0.98445 -0.43537
 H 2.98809 0.26845 0.20757
 H -3.00317 0.15223 -0.32090
13
bifur_IRC_Distances_MW_output/new_data/bifur_traj1_Distances point 214
C 1.26834 -0.80257 -0.19411
 C -1.27311 -0.60689 0.55505
 C -0.00793 -1.07054 0.27464
 C 2.06379 0.44448 -0.00507
 C -2.05984 0.40319 -0.21103
 F 1.94339 -1.66915 -0.99875
 F -1.95213 -0.98055 1.67285
 H 1.91580 0.95051 -0.04188
 H -1.91109 0.86336 -0.42071
 H 1.87360 1.06424 -0.08146
 H -1.84560 0.98511 -0.43640
 H 2.98971 0.26791 0.20831
 H -3.00495 0.15088 -0.32143
13
bifur_IRC_Distances_MW_output/new_data/bifur_traj1_Distances point 215
C 1.26938 -0.80262 -0.19432
 C -1.27415 -0.60645 0.55578
 C -0.00805 -1.07013 0.27501
 C 2.06520 0.44424 -0.00502
 C -2.06127 0.40267 -0.21127
 F 1.94450 -1.66875 -1.00015
 F -1.95304 -0.97820 1.67478
 H 1.91767 0.94936 -0.04179
 H -1.91318 0.86181 -0.42098
 H 1.87489 1.06511 -0.08188
 H -1.84659 0.98563 -0.43721
 H 2.99098 0.26750 0.20889
 H -3.00633 0.14982 -0.32184
13
bifur_IRC_Distances_MW_output/new_data/bifur_traj1_Distances point 216
C 1.27012 -0.80265 -0.19446
 C -1.27491 -0.60613 0.55631
 C -0.00813 -1.06983 0.27527
 C 2.06622 0.44407 -0.00499
 C -2.06230 0.40229 -0.21145
 F 1.94529 -1.66846 -1.00117
 F -1.95369 -0.97651 1.67617
 H 1.91901 0.94853 -0.04172
 H -1.91468 0.86069 -0.42117
 H 1.87581 1.06574 -0.08218
 H -1.84731 0.98600 -0.43779
 H 2.99190 0.26720 0.20931
 H -3.00733 0.14906 -0.32213
13
bifur_IRC_Distances_MW_output/new_data/bifur_traj1_Distances point 217
C 1.27057 -0.80268 -0.19455
 C -1.27536 -0.60593 0.55663
 C -0.00819 -1.06964 0.27543
 C 2.06683 0.44397 -0.00497
 C -2.06293 0.40206 -0.21155
 F 1.94578 -1.66829 -1.00178
 F -1.95409 -0.97548 1.67702
 H 1.91983 0.94802 -0.04167
 H -1.91560 0.86000 -0.42129
 H 1.87638 1.06613 -0.08237
 H -1.84774 0.98623 -0.43815
 H 2.99246 0.26701 0.20957
 H -3.00794 0.14860 -0.32231
13
bifur_IRC_Distances_MW_output/new_data/bifur_traj1_Distances point 218
C 1.27071 -0.80268 -0.19457
 C -1.27550 -0.60588 0.55672
 C -0.00820 -1.06959 0.27548
 C 2.06702 0.44394 -0.00496
 C -2.06311 0.40199 -0.21159
 F 1.94592 -1.66824 -1.00196
 F -1.95421 -0.97518 1.67727
 H 1.92007 0.94787 -0.04166
 H -1.91587 0.85980 -0.42132
 H 1.87655 1.06624 -0.08242
 H -1.84787 0.98630 -0.43825
 H 2.99262 0.26696 0.20964
 H -3.00812 0.14846 -0.32237
13
bifur_IRC_Distances_MW_output/new_data/bifur_traj1_Distances point 219
C 1.27048 -0.80267 -0.19453
 C -1.27527 -0.60597 0.55656
 C -0.00817 -1.06968 0.27540
 C 2.06671 0.44399 -0.00497
 C -2.06280 0.40210 -0.21153
 F 1.94568 -1.66832 -1.00166
 F -1.95401 -0.97569 1.67685
 H 1.91966 0.94813 -0.04168
 H -1.91542 0.86014 -0.42126
 H 1.87626 1.06605 -0.08233
 H -1.84765 0.98618 -0.43808
 H 2.99234 0.26705 0.20951
 H -3.00782 0.14869 -0.32228
13
bifur_IRC_Distances_MW_output/new_data/bifur_traj1_Distances point 220
C 1.26987 -0.80264 -0.19441
 C -1.27465 -0.60623 0.55613
 C -0.00811 -1.06993 0.27518
 C 2.06588 0.44413 -0.00500
 C -2.06196 0.40241 -0.21139
 F 1.94503 -1.66856 -1.00083
 F -1.95347 -0.97707 1.67571
 H 1.91856 0.94881 -0.04174
 H -1.91418 0.86106 -0.42111
 H 1.87551 1.06553 -0.08208
 H -1.84707 0.98588 -0.43760
 H 2.99159 0.26730 0.20917
 H -3.00700 0.14931 -0.32204
13
bifur_IRC_Distances_MW_output/new_data/bifur_traj1_Distances point 221
C 1.26987 -0.80264 -0.19441
 C -1.27465 -0.60623 0.55613
 C -0.00811 -1.06993 0.27518
 C 2.06588 0.44413 -0.00500
 C -2.06196 0.40241 -0.21139
 F 1.94503 -1.66856 -1.00083
 F -1.95347 -0.97707 1.67571
 H 1.91856 0.94881 -0.04174
 H -1.91418 0.86106 -0.42111
 H 1.87551 1.06553 -0.08208
 H -1.84707 0.98588 -0.43760
 H 2.99159 0.26730 0.20917
 H -3.00700 0.14931 -0.32204
13
bifur_IRC_Distances_MW_output/new_data/bifur_traj1_Distances point 222
C 1.26761 -0.80254 -0.19397
 C -1.27236 -0.60720 0.55452
 C -0.00785 -1.07083 0.27438
 C 2.06278 0.44465 -0.00511
 C -2.05882 0.40356 -0.21086
 F 1.94261 -1.66943 -0.99774
 F -1.95148 -0.98222 1.67147
 H 1.91447 0.95134 -0.04195
 H -1.90960 0.86447 -0.42052
 H 1.87268 1.06362 -0.08117
 H -1.84489 0.98474 -0.43583
 H 2.98881 0.26821 0.20790
 H -3.00396 0.15163 -0.32113
13
bifur_IRC_Distances_MW_output/new_data/bifur_traj1_Distances point 223
C 1.26609 -0.80247 -0.19367
 C -1.27083 -0.60784 0.55345
 C -0.00768 -1.07143 0.27385
 C 2.06071 0.44499 -0.00519
 C -2.05673 0.40432 -0.21050
 F 1.94099 -1.67002 -0.99567
 F -1.95015 -0.98565 1.66863
 H 1.91174 0.95303 -0.04209
 H -1.90653 0.86675 -0.42012
 H 1.87080 1.06234 -0.08056
 H -1.84344 0.98398 -0.43465
 H 2.98694 0.26882 0.20705
 H -3.00193 0.15317 -0.32053
13
bifur_IRC_Distances_MW_output/new_data/bifur_traj1_Distances point 224
C 1.26443 -0.80239 -0.19335
 C -1.26914 -0.60855 0.55226
 C -0.00748 -1.07208 0.27327
 C 2.05844 0.44537 -0.00527
 C -2.05443 0.40516 -0.21011
 F 1.93921 -1.67066 -0.99340
 F -1.94869 -0.98941 1.66551
 H 1.90873 0.95488 -0.04224
 H -1.90316 0.86924 -0.41968
 H 1.86873 1.06094 -0.07990
 H -1.84184 0.98314 -0.43335
 H 2.98490 0.26950 0.20611
 H -2.99970 0.15487 -0.31986
13
bifur_IRC_Distances_MW_output/new_data/bifur_traj1_Distances point 225
C 1.26268 -0.80231 -0.19300
 C -1.26737 -0.60929 0.55102
 C -0.00728 -1.07275 0.27265
 C 2.05605 0.44576 -0.00536
 C -2.05201 0.40604 -0.20969
 F 1.93734 -1.67134 -0.99100
 F -1.94715 -0.99336 1.66221
 H 1.90556 0.95683 -0.04241
 H -1.89961 0.87186 -0.41920
 H 1.86654 1.05946 -0.07921
 H -1.84016 0.98225 -0.43200
 H 2.98275 0.27020 0.20513
 H -2.99736 0.15665 -0.31915
13
bifur_IRC_Distances_MW_output/new_data/bifur_traj1_Distances point 226
C 1.26089 -0.80223 -0.19265
 C -1.26555 -0.61004 0.54975
 C -0.00708 -1.07343 0.27202
 C 2.05360 0.44617 -0.00545
 C -2.04953 0.40693 -0.20926
 F 1.93543 -1.67204 -0.98855
 F -1.94558 -0.99738 1.65883
 H 1.90233 0.95882 -0.04257
 H -1.89598 0.87453 -0.41872
 H 1.86432 1.05795 -0.07850
 H -1.83844 0.98134 -0.43061
 H 2.98056 0.27093 0.20412
 H -2.99497 0.15847 -0.31842
13
bifur_IRC_Distances_MW_output/new_data/bifur_traj1_Distances point 227
C 1.25910 -0.80215 -0.19229
 C -1.26374 -0.61079 0.54848
 C -0.00687 -1.07410 0.27139
 C 2.05116 0.44657 -0.00554
 C -2.04706 0.40782 -0.20883
 F 1.93352 -1.67274 -0.98609
 F -1.94401 -1.00140 1.65545
 H 1.89909 0.96080 -0.04273
 H -1.89235 0.87720 -0.41823
 H 1.86209 1.05643 -0.07781
 H -1.83672 0.98044 -0.42923
 H 2.97837 0.27165 0.20312
 H -2.99258 0.16028 -0.31769
13
bifur_IRC_Distances_MW_output/new_data/bifur_traj1_Distances point 228
C 1.25735 -0.80207 -0.19194
 C -1.26196 -0.61153 0.54723
 C -0.00666 -1.07474 0.27077
 C 2.04877 0.44696 -0.00562
 C -2.04464 0.40869 -0.20841
 F 1.93165 -1.67342 -0.98368
 F -1.94247 -1.00532 1.65213
 H 1.89592 0.96274 -0.04289
 H -1.88880 0.87980 -0.41774
 H 1.85991 1.05495 -0.07713
 H -1.83505 0.97954 -0.42789
 H 2.97622 0.27235 0.20214
 H -2.99024 0.16205 -0.31697
13
bifur_IRC_Distances_MW_output/new_data/bifur_traj1_Distances point 229
C 1.25567 -0.80199 -0.19160
 C -1.26026 -0.61223 0.54604
 C -0.00647 -1.07535 0.27018
 C 2.04648 0.44733 -0.00571
 C -2.04233 0.40952 -0.20801
 F 1.92987 -1.67408 -0.98137
 F -1.94100 -1.00907 1.64894
 H 1.89288 0.96460 -0.04304
 H -1.88539 0.88229 -0.41727
 H 1.85782 1.05353 -0.07649
 H -1.83344 0.97869 -0.42660
 H 2.97417 0.27303 0.20119
 H -2.98800 0.16374 -0.31628
13
bifur_IRC_Distances_MW_output/new_data/bifur_traj1_Distances point 230
C 1.25409 -0.80192 -0.19128
 C -1.25865 -0.61289 0.54491
 C -0.00628 -1.07593 0.26962
 C 2.04431 0.44769 -0.00579
 C -2.04013 0.41030 -0.20762
 F 1.92817 -1.67471 -0.97918
 F -1.93960 -1.01262 1.64592
 H 1.89000 0.96635 -0.04318
 H -1.88216 0.88464 -0.41682
 H 1.85584 1.05219 -0.07588
 H -1.83192 0.97787 -0.42538
 H 2.97223 0.27367 0.20030
 H -2.98589 0.16534 -0.31562
13
bifur_IRC_Distances_MW_output/new_data/bifur_traj1_Distances point 231
C 1.25257 -0.80185 -0.19097
 C -1.25711 -0.61351 0.54383
 C -0.00610 -1.07646 0.26908
 C 2.04223 0.44803 -0.00587
 C -2.03803 0.41105 -0.20725
 F 1.92656 -1.67531 -0.97708
 F -1.93827 -1.01600 1.64302
 H 1.88725 0.96802 -0.04331
 H -1.87908 0.88688 -0.41638
 H 1.85395 1.05091 -0.07530
 H -1.83047 0.97710 -0.42422
 H 2.97038 0.27428 0.19945
 H -2.98387 0.16687 -0.31499
13
bifur_IRC_Distances_MW_output/new_data/bifur_traj1_Distances point 232
C 1.25257 -0.80185 -0.19097
 C -1.25711 -0.61351 0.54383
 C -0.00610 -1.07646 0.26908
 C 2.04223 0.44803 -0.00587
 C -2.03803 0.41105 -0.20725
 F 1.92656 -1.67531 -0.97708
 F -1.93827 -1.01600 1.64302
 H 1.88725 0.96802 -0.04331
 H -1.87908 0.88688 -0.41638
 H 1.85395 1.05091 -0.07530
 H -1.83047 0.97710 -0.42422
 H 2.97038 0.27428 0.19945
 H -2.98387 0.16687 -0.31499
13
bifur_IRC_Distances_MW_output/new_data/bifur_traj1_Distances point 233
C 1.24955 -0.80171 -0.19036
 C -1.25405 -0.61476 0.54169
 C -0.00574 -1.07751 0.26802
 C 2.03812 0.44869 -0.00603
 C -2.03388 0.41253 -0.20652
 F 1.92335 -1.67650 -0.97291
 F -1.93563 -1.02269 1.63726
 H 1.88178 0.97134 -0.04358
 H -1.87296 0.89132 -0.41551
 H 1.85020 1.04836 -0.07418
 H -1.82759 0.97555 -0.42193
 H 2.96670 0.27549 0.19776
 H -2.97986 0.16989 -0.31373
13
bifur_IRC_Distances_MW_output/new_data/bifur_traj1_Distances point 234
C 1.24798 -0.80163 -0.19003
 C -1.25245 -0.61540 0.54057
 C -0.00555 -1.07805 0.26747
 C 2.03597 0.44904 -0.00611
 C -2.03170 0.41330 -0.20613
 F 1.92168 -1.67712 -0.97073
 F -1.93425 -1.02617 1.63424
 H 1.87892 0.97307 -0.04372
 H -1.86976 0.89363 -0.41505
 H 1.84824 1.04703 -0.07359
 H -1.82609 0.97474 -0.42074
 H 2.96479 0.27612 0.19688
 H -2.97778 0.17147 -0.31306
13
bifur_IRC_Distances_MW_output/new_data/bifur_traj1_Distances point 235
C 1.24633 -0.80156 -0.18969
 C -1.25078 -0.61608 0.53940
 C -0.00535 -1.07861 0.26688
 C 2.03372 0.44940 -0.00620
 C -2.02943 0.41410 -0.20572
 F 1.91993 -1.67778 -0.96844
 F -1.93281 -1.02981 1.63107
 H 1.87593 0.97487 -0.04386
 H -1.86641 0.89605 -0.41456
 H 1.84619 1.04563 -0.07298
 H -1.82451 0.97389 -0.41949
 H 2.96278 0.27678 0.19596
 H -2.97559 0.17311 -0.31236
13
bifur_IRC_Distances_MW_output/new_data/bifur_traj1_Distances point 236
C 1.24458 -0.80148 -0.18933
 C -1.24900 -0.61679 0.53815
 C -0.00514 -1.07919 0.26627
 C 2.03133 0.44978 -0.00629
 C -2.02702 0.41495 -0.20529
 F 1.91807 -1.67848 -0.96601
 F -1.93128 -1.03367 1.62770
 H 1.87275 0.97679 -0.04401
 H -1.86286 0.89861 -0.41404
 H 1.84402 1.04415 -0.07234
 H -1.82284 0.97298 -0.41817
 H 2.96066 0.27748 0.19498
 H -2.97327 0.17486 -0.31162
13
bifur_IRC_Distances_MW_output/new_data/bifur_traj1_Distances point 237
C 1.24269 -0.80139 -0.18894
 C -1.24708 -0.61756 0.53681
 C -0.00491 -1.07981 0.26560
 C 2.02876 0.45020 -0.00639
 C -2.02441 0.41586 -0.20482
 F 1.91607 -1.67923 -0.96338
 F -1.92963 -1.03782 1.62406
 H 1.86932 0.97885 -0.04417
 H -1.85902 0.90136 -0.41347
 H 1.84167 1.04256 -0.07166
 H -1.82105 0.97201 -0.41675
 H 2.95837 0.27824 0.19392
 H -2.97078 0.17673 -0.31081
13
bifur_IRC_Distances_MW_output/new_data/bifur_traj1_Distances point 238
C 1.24062 -0.80129 -0.18851
 C -1.24497 -0.61840 0.53534
 C -0.00466 -1.08047 0.26488
 C 2.02593 0.45065 -0.00650
 C -2.02156 0.41686 -0.20431
 F 1.91387 -1.68006 -0.96049
 F -1.92781 -1.04236 1.62005
 H 1.86556 0.98111 -0.04435
 H -1.85480 0.90438 -0.41283
 H 1.83909 1.04080 -0.07092
 H -1.81907 0.97093 -0.41520
 H 2.95586 0.27906 0.19276
 H -2.96804 0.17879 -0.30992
13
bifur_IRC_Distances_MW_output/new_data/bifur_traj1_Distances point 239
C 1.23831 -0.80118 -0.18802
 C -1.24263 -0.61932 0.53370
 C -0.00438 -1.08120 0.26406
 C 2.02278 0.45115 -0.00663
 C -2.01838 0.41796 -0.20373
 F 1.91142 -1.68099 -0.95727
 F -1.92580 -1.04741 1.61557
 H 1.86136 0.98362 -0.04454
 H -1.85011 0.90773 -0.41212
 H 1.83623 1.03885 -0.07009
 H -1.81688 0.96973 -0.41348
 H 2.95306 0.27999 0.19147
 H -2.96499 0.18108 -0.30892
13
bifur_IRC_Distances_MW_output/new_data/bifur_traj1_Distances point 240
C 1.23573 -0.80106 -0.18748
 C -1.24001 -0.62036 0.53186
 C -0.00406 -1.08200 0.26316
 C 2.01926 0.45170 -0.00677
 C -2.01483 0.41920 -0.20308
 F 1.90869 -1.68203 -0.95366
 F -1.92354 -1.05303 1.61055
 H 1.85667 0.98642 -0.04476
 H -1.84486 0.91146 -0.41131
 H 1.83302 1.03667 -0.06919
 H -1.81443 0.96838 -0.41156
 H 2.94995 0.28101 0.19003
 H -2.96160 0.18363 -0.30779
13
bifur_IRC_Distances_MW_output/new_data/bifur_traj1_Distances point 241
C 1.23287 -0.80093 -0.18687
 C -1.23710 -0.62150 0.52983
 C -0.00370 -1.08286 0.26216
 C 2.01537 0.45232 -0.00693
 C -2.01089 0.42055 -0.20236
 F 1.90567 -1.68318 -0.94966
 F -1.92105 -1.05923 1.60498
 H 1.85147 0.98951 -0.04499
 H -1.83904 0.91557 -0.41041
 H 1.82947 1.03425 -0.06820
 H -1.81172 0.96689 -0.40944
 H 2.94650 0.28215 0.18843
 H -2.95784 0.18644 -0.30654
13
bifur_IRC_Distances_MW_output/new_data/bifur_traj1_Distances point 242
C 1.22978 -0.80078 -0.18621
 C -1.23395 -0.62272 0.52763
 C -0.00332 -1.08376 0.26107
 C 2.01114 0.45298 -0.00710
 C -2.00664 0.42202 -0.20157
 F 1.90240 -1.68443 -0.94531
 F -1.91835 -1.06592 1.59891
 H 1.84583 0.99286 -0.04525
 H -1.83274 0.92002 -0.40941
 H 1.82563 1.03163 -0.06714
 H -1.80878 0.96526 -0.40716
 H 2.94277 0.28338 0.18670
 H -2.95378 0.18948 -0.30517
13
bifur_IRC_Distances_MW_output/new_data/bifur_traj1_Distances point 243
C 1.22978 -0.80078 -0.18621
 C -1.23395 -0.62272 0.52763
 C -0.00332 -1.08376 0.26107
 C 2.01114 0.45298 -0.00710
 C -2.00664 0.42202 -0.20157
 F 1.90240 -1.68443 -0.94531
 F -1.91835 -1.06592 1.59891
 H 1.84583 0.99286 -0.04525
 H -1.83274 0.92002 -0.40941
 H 1.82563 1.03163 -0.06714
 H -1.80878 0.96526 -0.40716
 H 2.94277 0.28338 0.18670
 H -2.95378 0.18948 -0.30517
13
bifur_IRC_Distances_MW_output/new_data/bifur_traj1_Distances point 244
C 1.22312 -0.80047 -0.18477
 C -1.22718 -0.62533 0.52290
 C -0.00247 -1.08563 0.25875
 C 2.00208 0.45438 -0.00748
 C -1.99749 0.42513 -0.19987
 F 1.89539 -1.68714 -0.93592
 F -1.91255 -1.08022 1.58580
 H 1.83369 1.00001 -0.04579
 H -1.81918 0.92952 -0.40721
 H 1.81737 1.02600 -0.06491
 H -1.80249 0.96175 -0.40230
 H 2.93479 0.28602 0.18299
 H -2.94507 0.19597 -0.30219
13
bifur_IRC_Distances_MW_output/new_data/bifur_traj1_Distances point 245
C 1.21967 -0.80030 -0.18402
 C -1.22367 -0.62667 0.52045
 C -0.00203 -1.08654 0.25755
 C 1.99738 0.45510 -0.00768
 C -1.99275 0.42673 -0.19897
 F 1.89176 -1.68855 -0.93103
 F -1.90955 -1.08758 1.57896
 H 1.82740 1.00370 -0.04606
 H -1.81215 0.93441 -0.40604
 H 1.81309 1.02308 -0.06379
 H -1.79924 0.95992 -0.39981
 H 2.93066 0.28739 0.18107
 H -2.94058 0.19932 -0.30062
13
bifur_IRC_Distances_MW_output/new_data/bifur_traj1_Distances point 246
C 1.21620 -0.80014 -0.18325
 C -1.22012 -0.62801 0.51798
 C -0.00158 -1.08744 0.25635
 C 1.99265 0.45583 -0.00789
 C -1.98798 0.42834 -0.19807
 F 1.88810 -1.68998 -0.92609
 F -1.90653 -1.09497 1.57204
 H 1.82105 1.00740 -0.04633
 H -1.80505 0.93932 -0.40484
 H 1.80878 1.02014 -0.06268
 H -1.79597 0.95807 -0.39731
 H 2.92651 0.28876 0.17913
 H -2.93605 0.20268 -0.29903
13
bifur_IRC_Distances_MW_output/new_data/bifur_traj1_Distances point 247
C 1.21272 -0.79997 -0.18248
 C -1.21658 -0.62934 0.51551
 C -0.00112 -1.08830 0.25515
 C 1.98792 0.45655 -0.00810
 C -1.98321 0.42993 -0.19716
 F 1.88446 -1.69141 -0.92115
 F -1.90352 -1.10232 1.56509
 H 1.81470 1.01109 -0.04660
 H -1.79796 0.94420 -0.40362
 H 1.80448 1.01720 -0.06159
 H -1.79270 0.95621 -0.39483
 H 2.92238 0.29013 0.17719
 H -2.93155 0.20602 -0.29742
13
bifur_IRC_Distances_MW_output/new_data/bifur_traj1_Distances point 248
C 1.20928 -0.79981 -0.18171
 C -1.21308 -0.63065 0.51306
 C -0.00067 -1.08912 0.25397
 C 1.98324 0.45725 -0.00831
 C -1.97850 0.43150 -0.19625
 F 1.88085 -1.69283 -0.91623
 F -1.90054 -1.10955 1.55819
 H 1.80841 1.01473 -0.04687
 H -1.79094 0.94901 -0.40239
 H 1.80022 1.01429 -0.06053
 H -1.78947 0.95437 -0.39238
 H 2.91829 0.29149 0.17528
 H -2.92709 0.20932 -0.29582
13
bifur_IRC_Distances_MW_output/new_data/bifur_traj1_Distances point 249
C 1.20591 -0.79964 -0.18095
 C -1.20964 -0.63192 0.51067
 C -0.00022 -1.08990 0.25282
 C 1.97866 0.45794 -0.00851
 C -1.97388 0.43302 -0.19535
 F 1.87732 -1.69422 -0.91141
 F -1.89762 -1.11662 1.55139
 H 1.80224 1.01829 -0.04712
 H -1.78406 0.95371 -0.40117
 H 1.79605 1.01144 -0.05951
 H -1.78632 0.95256 -0.39001
 H 2.91430 0.29281 0.17340
 H -2.92274 0.21254 -0.29423
13
bifur_IRC_Distances_MW_output/new_data/bifur_traj1_Distances point 250
C 1.20265 -0.79949 -0.18021
 C -1.20631 -0.63314 0.50834
 C 0.00022 -1.09062 0.25170
 C 1.97421 0.45860 -0.00872
 C -1.96941 0.43449 -0.19448
 F 1.87391 -1.69558 -0.90671
 F -1.89479 -1.12343 1.54478
 H 1.79626 1.02172 -0.04737
 H -1.77738 0.95824 -0.39997
 H 1.79200 1.00867 -0.05855
 H -1.78326 0.95080 -0.38772
 H 2.91044 0.29409 0.17159
 H -2.91853 0.21565 -0.29269
13
bifur_IRC_Distances_MW_output/new_data/bifur_traj1_Distances point 251
C 1.19950 -0.79934 -0.17949
 C -1.20310 -0.63431 0.50611
 C 0.00064 -1.09129 0.25063
 C 1.96994 0.45924 -0.00891
 C -1.96511 0.43590 -0.19364
 F 1.87062 -1.69689 -0.90219
 F -1.89208 -1.12997 1.53839
 H 1.79050 1.02502 -0.04760
 H -1.77095 0.96259 -0.39879
 H 1.78811 1.00601 -0.05763
 H -1.78033 0.94909 -0.38552
 H 2.90673 0.29532 0.16984
 H -2.91449 0.21863 -0.29118
13
bifur_IRC_Distances_MW_output/new_data/bifur_traj1_Distances point 252
C 1.19648 -0.79919 -0.17880
 C -1.20001 -0.63543 0.50396
 C 0.00106 -1.09192 0.24961
 C 1.96583 0.45984 -0.00911
 C -1.96097 0.43724 -0.19282
 F 1.86747 -1.69815 -0.89782
 F -1.88947 -1.13622 1.53222
 H 1.78495 1.02818 -0.04782
 H -1.76476 0.96675 -0.39765
 H 1.78437 1.00345 -0.05677
 H -1.77751 0.94745 -0.38343
 H 2.90317 0.29650 0.16816
 H -2.91061 0.22149 -0.28973
13
bifur_IRC_Distances_MW_output/new_data/bifur_traj1_Distances point 253
C 1.19356 -0.79905 -0.17812
 C -1.19703 -0.63650 0.50188
 C 0.00146 -1.09250 0.24863
 C 1.96186 0.46042 -0.00930
 C -1.95698 0.43853 -0.19202
 F 1.86442 -1.69937 -0.89359
 F -1.88694 -1.14225 1.52623
 H 1.77959 1.03123 -0.04804
 H -1.75877 0.97076 -0.39652
 H 1.78075 1.00097 -0.05595
 H -1.77479 0.94586 -0.38142
 H 2.89974 0.29764 0.16653
 H -2.90687 0.22424 -0.28831
13
bifur_IRC_Distances_MW_output/new_data/bifur_traj1_Distances point 254
C 1.19356 -0.79905 -0.17812
 C -1.19703 -0.63650 0.50188
 C 0.00146 -1.09250 0.24863
 C 1.96186 0.46042 -0.00930
 C -1.95698 0.43853 -0.19202
 F 1.86442 -1.69937 -0.89359
 F -1.88694 -1.14225 1.52623
 H 1.77959 1.03123 -0.04804
 H -1.75877 0.97076 -0.39652
 H 1.78075 1.00097 -0.05595
 H -1.77479 0.94586 -0.38142
 H 2.89974 0.29764 0.16653
 H -2.90687 0.22424 -0.28831
13
bifur_IRC_Distances_MW_output/new_data/bifur_traj1_Distances point 255
C 1.18794 -0.79877 -0.17680
 C -1.19128 -0.63855 0.49788
 C 0.00224 -1.09355 0.24676
 C 1.95422 0.46153 -0.00967
 C -1.94930 0.44100 -0.19049
 F 1.85857 -1.70173 -0.88542
 F -1.88210 -1.15377 1.51465
 H 1.76926 1.03706 -0.04844
 H -1.74725 0.97844 -0.39432
 H 1.77380 0.99621 -0.05442
 H -1.76957 0.94279 -0.37758
 H 2.89316 0.29983 0.16341
 H -2.89969 0.22951 -0.28556
13
bifur_IRC_Distances_MW_output/new_data/bifur_traj1_Distances point 256
C 1.18522 -0.79864 -0.17616
 C -1.18851 -0.63953 0.49595
 C 0.00263 -1.09404 0.24586
 C 1.95054 0.46206 -0.00985
 C -1.94559 0.44218 -0.18974
 F 1.85575 -1.70287 -0.88146
 F -1.87977 -1.15930 1.50903
 H 1.76427 1.03987 -0.04863
 H -1.74169 0.98212 -0.39323
 H 1.77044 0.99392 -0.05371
 H -1.76706 0.94130 -0.37575
 H 2.88999 0.30089 0.16190
 H -2.89623 0.23204 -0.28422
13
bifur_IRC_Distances_MW_output/new_data/bifur_traj1_Distances point 257
C 1.18257 -0.79851 -0.17553
 C -1.18580 -0.64048 0.49407
 C 0.00300 -1.09449 0.24499
 C 1.94694 0.46258 -0.01003
 C -1.94198 0.44333 -0.18901
 F 1.85300 -1.70398 -0.87759
 F -1.87750 -1.16469 1.50353
 H 1.75940 1.04260 -0.04882
 H -1.73625 0.98571 -0.39216
 H 1.76717 0.99167 -0.05302
 H -1.76461 0.93984 -0.37397
 H 2.88690 0.30191 0.16043
 H -2.89287 0.23451 -0.28290
13
bifur_IRC_Distances_MW_output/new_data/bifur_traj1_Distances point 258
C 1.17998 -0.79838 -0.17491
 C -1.18314 -0.64141 0.49222
 C 0.00337 -1.09492 0.24415
 C 1.94342 0.46308 -0.01020
 C -1.93844 0.44445 -0.18828
 F 1.85031 -1.70508 -0.87379
 F -1.87527 -1.16994 1.49812
 H 1.75462 1.04527 -0.04899
 H -1.73092 0.98921 -0.39110
 H 1.76396 0.98948 -0.05236
 H -1.76221 0.93841 -0.37224
 H 2.88388 0.30292 0.15899
 H -2.88957 0.23692 -0.28160
13
bifur_IRC_Distances_MW_output/new_data/bifur_traj1_Distances point 259
C 1.17741 -0.79826 -0.17429
 C -1.18051 -0.64232 0.49040
 C 0.00375 -1.09533 0.24331
 C 1.93994 0.46358 -0.01038
 C -1.93494 0.44556 -0.18757
 F 1.84765 -1.70616 -0.87002
 F -1.87307 -1.17513 1.49275
 H 1.74990 1.04790 -0.04917
 H -1.72565 0.99266 -0.39003
 H 1.76078 0.98730 -0.05172
 H -1.75984 0.93699 -0.37053
 H 2.88090 0.30391 0.15756
 H -2.88632 0.23929 -0.28030
13
bifur_IRC_Distances_MW_output/new_data/bifur_traj1_Distances point 260
C 1.17483 -0.79813 -0.17367
 C -1.17787 -0.64323 0.48856
 C 0.00412 -1.09572 0.24248
 C 1.93644 0.46407 -0.01056
 C -1.93142 0.44666 -0.18684
 F 1.84498 -1.70725 -0.86623
 F -1.87086 -1.18031 1.48734
 H 1.74515 1.05054 -0.04934
 H -1.72035 0.99612 -0.38895
 H 1.75760 0.98512 -0.05109
 H -1.75747 0.93556 -0.36883
 H 2.87792 0.30491 0.15613
 H -2.88306 0.24167 -0.27900
13
bifur_IRC_Distances_MW_output/new_data/bifur_traj1_Distances point 261
C 1.17220 -0.79800 -0.17303
 C -1.17518 -0.64416 0.48670
 C 0.00451 -1.09610 0.24164
 C 1.93287 0.46457 -0.01075
 C -1.92784 0.44778 -0.18610
 F 1.84227 -1.70836 -0.86235
 F -1.86861 -1.18558 1.48180
 H 1.74030 1.05323 -0.04952
 H -1.71494 0.99964 -0.38783
 H 1.75435 0.98289 -0.05046
 H -1.75505 0.93410 -0.36711
 H 2.87488 0.30592 0.15467
 H -2.87975 0.24409 -0.27766
13
bifur_IRC_Distances_MW_output/new_data/bifur_traj1_Distances point 262
C 1.16948 -0.79787 -0.17236
 C -1.17239 -0.64511 0.48476
 C 0.00491 -1.09649 0.24078
 C 1.92918 0.46509 -0.01094
 C -1.92414 0.44893 -0.18533
 F 1.83945 -1.70952 -0.85833
 F -1.86628 -1.19102 1.47604
 H 1.73528 1.05600 -0.04970
 H -1.70934 1.00326 -0.38666
 H 1.75098 0.98058 -0.04982
 H -1.75255 0.93258 -0.36534
 H 2.87174 0.30697 0.15316
 H -2.87632 0.24658 -0.27626
13
bifur_IRC_Distances_MW_output/new_data/bifur_traj1_Distances point 263
C 1.16663 -0.79773 -0.17166
 C -1.16947 -0.64610 0.48274
 C 0.00533 -1.09687 0.23989
 C 1.92532 0.46563 -0.01115
 C -1.92026 0.45013 -0.18452
 F 1.83651 -1.71073 -0.85411
 F -1.86385 -1.19669 1.47000
 H 1.73003 1.05889 -0.04988
 H -1.70348 1.00705 -0.38542
 H 1.74746 0.97817 -0.04917
 H -1.74995 0.93099 -0.36350
 H 2.86846 0.30806 0.15158
 H -2.87274 0.24919 -0.27479
13
bifur_IRC_Distances_MW_output/new_data/bifur_traj1_Distances point 264
C 1.16364 -0.79758 -0.17092
 C -1.16640 -0.64713 0.48061
 C 0.00579 -1.09725 0.23896
 C 1.92127 0.46619 -0.01137
 C -1.91619 0.45138 -0.18367
 F 1.83343 -1.71200 -0.84967
 F -1.86130 -1.20263 1.46362
 H 1.72450 1.06192 -0.05007
 H -1.69731 1.01101 -0.38410
 H 1.74376 0.97563 -0.04851
 H -1.74721 0.92932 -0.36158
 H 2.86502 0.30921 0.14992
 H -2.86899 0.25192 -0.27323
13
bifur_IRC_Distances_MW_output/new_data/bifur_traj1_Distances point 265
C 1.16364 -0.79758 -0.17092
 C -1.16640 -0.64713 0.48061
 C 0.00579 -1.09725 0.23896
 C 1.92127 0.46619 -0.01137
 C -1.91619 0.45138 -0.18367
 F 1.83343 -1.71200 -0.84967
 F -1.86130 -1.20263 1.46362
 H 1.72450 1.06192 -0.05007
 H -1.69731 1.01101 -0.38410
 H 1.74376 0.97563 -0.04851
 H -1.74721 0.92932 -0.36158
 H 2.86502 0.30921 0.14992
 H -2.86899 0.25192 -0.27323
13
bifur_IRC_Distances_MW_output/new_data/bifur_traj1_Distances point 266
C 1.15727 -0.79726 -0.16932
 C -1.15987 -0.64931 0.47609
 C 0.00676 -1.09798 0.23702
 C 1.91264 0.46737 -0.01184
 C -1.90754 0.45403 -0.18184
 F 1.82688 -1.71471 -0.84018
 F -1.85588 -1.21518 1.44998
 H 1.71274 1.06834 -0.05046
 H -1.68418 1.01939 -0.38123
 H 1.73589 0.97024 -0.04716
 H -1.74141 0.92574 -0.35756
 H 2.85773 0.31165 0.14639
 H -2.86103 0.25769 -0.26988
13
bifur_IRC_Distances_MW_output/new_data/bifur_traj1_Distances point 267
C 1.15397 -0.79709 -0.16848
 C -1.15648 -0.65042 0.47374
 C 0.00728 -1.09833 0.23603
 C 1.90817 0.46798 -0.01210
 C -1.90306 0.45539 -0.18088
 F 1.82349 -1.71612 -0.83524
 F -1.85308 -1.22165 1.44285
 H 1.70664 1.07165 -0.05066
 H -1.67737 1.02371 -0.37970
 H 1.73181 0.96744 -0.04649
 H -1.73842 0.92387 -0.35551
 H 2.85397 0.31291 0.14456
 H -2.85692 0.26066 -0.26813
13
bifur_IRC_Distances_MW_output/new_data/bifur_traj1_Distances point 268
C 1.15066 -0.79693 -0.16763
 C -1.15307 -0.65154 0.47139
 C 0.00780 -1.09865 0.23506
 C 1.90368 0.46858 -0.01235
 C -1.89855 0.45675 -0.17992
 F 1.82008 -1.71754 -0.83026
 F -1.85027 -1.22812 1.43565
 H 1.70050 1.07497 -0.05085
 H -1.67051 1.02804 -0.37815
 H 1.72770 0.96462 -0.04585
 H -1.73541 0.92199 -0.35347
 H 2.85019 0.31417 0.14272
 H -2.85279 0.26364 -0.26635
13
bifur_IRC_Distances_MW_output/new_data/bifur_traj1_Distances point 269
C 1.14736 -0.79676 -0.16678
 C -1.14968 -0.65264 0.46905
 C 0.00833 -1.09894 0.23411
 C 1.89922 0.46918 -0.01261
 C -1.89408 0.45809 -0.17895
 F 1.81670 -1.71895 -0.82530
 F -1.84749 -1.23453 1.42847
 H 1.69439 1.07825 -0.05104
 H -1.66369 1.03233 -0.37658
 H 1.72362 0.96183 -0.04524
 H -1.73244 0.92012 -0.35146
 H 2.84645 0.31542 0.14090
 H -2.84871 0.26659 -0.26457
13
bifur_IRC_Distances_MW_output/new_data/bifur_traj1_Distances point 270
C 1.14413 -0.79660 -0.16594
 C -1.14636 -0.65371 0.46675
 C 0.00885 -1.09921 0.23320
 C 1.89484 0.46976 -0.01287
 C -1.88970 0.45940 -0.17800
 F 1.81339 -1.72033 -0.82042
 F -1.84476 -1.24079 1.42138
 H 1.68840 1.08147 -0.05121
 H -1.65699 1.03652 -0.37501
 H 1.71962 0.95908 -0.04467
 H -1.72953 0.91828 -0.34952
 H 2.84280 0.31665 0.13911
 H -2.84471 0.26948 -0.26281
13
bifur_IRC_Distances_MW_output/new_data/bifur_traj1_Distances point 271
C 1.14100 -0.79644 -0.16512
 C -1.14314 -0.65474 0.46453
 C 0.00937 -1.09944 0.23234
 C 1.89061 0.47032 -0.01312
 C -1.88546 0.46066 -0.17708
 F 1.81020 -1.72167 -0.81568
 F -1.84212 -1.24682 1.41450
 H 1.68261 1.08457 -0.05137
 H -1.65051 1.04055 -0.37347
 H 1.71574 0.95642 -0.04415
 H -1.72672 0.91649 -0.34767
 H 2.83927 0.31783 0.13738
 H -2.84085 0.27226 -0.26110
13
bifur_IRC_Distances_MW_output/new_data/bifur_traj1_Distances point 272
C 1.13803 -0.79628 -0.16433
 C -1.14008 -0.65571 0.46242
 C 0.00986 -1.09964 0.23154
 C 1.88659 0.47085 -0.01336
 C -1.88143 0.46185 -0.17620
 F 1.80716 -1.72294 -0.81118
 F -1.83962 -1.25253 1.40792
 H 1.67709 1.08750 -0.05152
 H -1.64434 1.04438 -0.37198
 H 1.71206 0.95390 -0.04367
 H -1.72406 0.91478 -0.34593
 H 2.83592 0.31895 0.13574
 H -2.83718 0.27490 -0.25945
13
bifur_IRC_Distances_MW_output/new_data/bifur_traj1_Distances point 273
C 1.13526 -0.79614 -0.16359
 C -1.13723 -0.65661 0.46046
 C 0.01033 -1.09981 0.23081
 C 1.88284 0.47134 -0.01359
 C -1.87768 0.46295 -0.17537
 F 1.80433 -1.72413 -0.80697
 F -1.83730 -1.25783 1.40177
 H 1.67196 1.09023 -0.05165
 H -1.63859 1.04793 -0.37058
 H 1.70862 0.95154 -0.04325
 H -1.72158 0.91319 -0.34433
 H 2.83281 0.32000 0.13422
 H -2.83378 0.27734 -0.25792
13
bifur_IRC_Distances_MW_output/new_data/bifur_traj1_Distances point 274
C 1.13274 -0.79601 -0.16291
 C -1.13462 -0.65743 0.45867
 C 0.01077 -1.09995 0.23016
 C 1.87942 0.47178 -0.01380
 C -1.87426 0.46395 -0.17462
 F 1.80176 -1.72522 -0.80312
 F -1.83518 -1.26265 1.39613
 H 1.66727 1.09272 -0.05176
 H -1.63334 1.05116 -0.36927
 H 1.70548 0.94939 -0.04289
 H -1.71933 0.91173 -0.34289
 H 2.82998 0.32095 0.13282
 H -2.83068 0.27957 -0.25650
13
bifur_IRC_Distances_MW_output/new_data/bifur_traj1_Distances point 275
C 1.13048 -0.79589 -0.16230
 C -1.13228 -0.65815 0.45706
 C 0.01116 -1.10006 0.22959
 C 1.87636 0.47218 -0.01400
 C -1.87120 0.46485 -0.17394
 F 1.79945 -1.72619 -0.79966
 F -1.83329 -1.26696 1.39105
 H 1.66306 1.09494 -0.05186
 H -1.62862 1.05405 -0.36809
 H 1.70267 0.94746 -0.04259
 H -1.71732 0.91042 -0.34162
 H 2.82744 0.32180 0.13158
 H -2.82790 0.28156 -0.25523
13
bifur_IRC_Distances_MW_output/new_data/bifur_traj1_Distances point 276
C 1.13048 -0.79589 -0.16230
 C -1.13228 -0.65815 0.45706
 C 0.01116 -1.10006 0.22959
 C 1.87636 0.47218 -0.01400
 C -1.87120 0.46485 -0.17394
 F 1.79945 -1.72619 -0.79966
 F -1.83329 -1.26696 1.39105
 H 1.66306 1.09494 -0.05186
 H -1.62862 1.05405 -0.36809
 H 1.70267 0.94746 -0.04259
 H -1.71732 0.91042 -0.34162
 H 2.82744 0.32180 0.13158
 H -2.82790 0.28156 -0.25523
13
bifur_IRC_Distances_MW_output/new_data/bifur_traj1_Distances point 277
C 1.12673 -0.79570 -0.16128
 C -1.12841 -0.65935 0.45440
 C 0.01182 -1.10022 0.22868
 C 1.87128 0.47283 -0.01432
 C -1.86612 0.46632 -0.17281
 F 1.79563 -1.72780 -0.79392
 F -1.83015 -1.27408 1.38259
 H 1.65609 1.09861 -0.05200
 H -1.62080 1.05883 -0.36610
 H 1.69800 0.94426 -0.04212
 H -1.71400 0.90825 -0.33955
 H 2.82325 0.32321 0.12951
 H -2.82331 0.28485 -0.25310
13
bifur_IRC_Distances_MW_output/new_data/bifur_traj1_Distances point 278
C 1.12524 -0.79562 -0.16087
 C -1.12687 -0.65983 0.45335
 C 0.01209 -1.10027 0.22833
 C 1.86927 0.47308 -0.01445
 C -1.86410 0.46691 -0.17236
 F 1.79411 -1.72844 -0.79164
 F -1.82891 -1.27691 1.37922
 H 1.65332 1.10007 -0.05206
 H -1.61769 1.06072 -0.36530
 H 1.69614 0.94299 -0.04194
 H -1.71268 0.90738 -0.33874
 H 2.82159 0.32376 0.12869
 H -2.82149 0.28615 -0.25225
13
bifur_IRC_Distances_MW_output/new_data/bifur_traj1_Distances point 279
C 1.12401 -0.79555 -0.16053
 C -1.12560 -0.66022 0.45248
 C 0.01231 -1.10031 0.22805
 C 1.86761 0.47329 -0.01455
 C -1.86245 0.46739 -0.17199
 F 1.79286 -1.72897 -0.78976
 F -1.82789 -1.27922 1.37643
 H 1.65104 1.10126 -0.05210
 H -1.61513 1.06227 -0.36463
 H 1.69461 0.94194 -0.04181
 H -1.71160 0.90666 -0.33808
 H 2.82023 0.32422 0.12802
 H -2.81999 0.28723 -0.25155
13
bifur_IRC_Distances_MW_output/new_data/bifur_traj1_Distances point 280
C 1.12305 -0.79550 -0.16026
 C -1.12461 -0.66052 0.45180
 C 0.01248 -1.10034 0.22783
 C 1.86631 0.47346 -0.01464
 C -1.86115 0.46776 -0.17170
 F 1.79189 -1.72938 -0.78829
 F -1.82709 -1.28103 1.37425
 H 1.64926 1.10220 -0.05213
 H -1.61313 1.06349 -0.36410
 H 1.69342 0.94113 -0.04170
 H -1.71076 0.90610 -0.33756
 H 2.81916 0.32458 0.12749
 H -2.81883 0.28806 -0.25100
13
bifur_IRC_Distances_MW_output/new_data/bifur_traj1_Distances point 281
C 1.12235 -0.79547 -0.16007
 C -1.12388 -0.66074 0.45130
 C 0.01261 -1.10036 0.22768
 C 1.86536 0.47358 -0.01470
 C -1.86020 0.46803 -0.17148
 F 1.79117 -1.72969 -0.78720
 F -1.82651 -1.28236 1.37265
 H 1.64795 1.10288 -0.05215
 H -1.61166 1.06438 -0.36372
 H 1.69254 0.94052 -0.04163
 H -1.71014 0.90569 -0.33719
 H 2.81838 0.32484 0.12711
 H -2.81797 0.28868 -0.25059
13
bifur_IRC_Distances_MW_output/new_data/bifur_traj1_Distances point 282
C 1.12187 -0.79544 -0.15993
 C -1.12339 -0.66089 0.45096
 C 0.01270 -1.10038 0.22757
 C 1.86471 0.47366 -0.01474
 C -1.85955 0.46822 -0.17134
 F 1.79068 -1.72989 -0.78646
 F -1.82611 -1.28327 1.37155
 H 1.64705 1.10335 -0.05217
 H -1.61065 1.06499 -0.36345
 H 1.69193 0.94011 -0.04158
 H -1.70971 0.90541 -0.33693
 H 2.81784 0.32502 0.12684
 H -2.81738 0.28910 -0.25031
13
bifur_IRC_Distances_MW_output/new_data/bifur_traj1_Distances point 283
C 1.12157 -0.79542 -0.15985
 C -1.12308 -0.66099 0.45075
 C 0.01276 -1.10038 0.22750
 C 1.86430 0.47371 -0.01477
 C -1.85914 0.46834 -0.17125
 F 1.79038 -1.73002 -0.78601
 F -1.82586 -1.28383 1.37087
 H 1.64650 1.10364 -0.05217
 H -1.61002 1.06536 -0.36329
 H 1.69156 0.93986 -0.04155
 H -1.70945 0.90524 -0.33678
 H 2.81751 0.32514 0.12668
 H -2.81702 0.28936 -0.25014
13
bifur_IRC_Distances_MW_output/new_data/bifur_traj1_Distances point 284
C 1.12142 -0.79542 -0.15981
 C -1.12292 -0.66103 0.45064
 C 0.01278 -1.10039 0.22747
 C 1.86409 0.47374 -0.01478
 C -1.85894 0.46840 -0.17120
 F 1.79022 -1.73009 -0.78577
 F -1.82573 -1.28412 1.37052
 H 1.64621 1.10379 -0.05218
 H -1.60970 1.06556 -0.36320
 H 1.69137 0.93973 -0.04154
 H -1.70932 0.90515 -0.33670
 H 2.81734 0.32519 0.12660
 H -2.81683 0.28949 -0.25005
13
bifur_IRC_Distances_MW_output/new_data/bifur_traj1_Distances point 285
C 1.12137 -0.79541 -0.15979
 C -1.12287 -0.66105 0.45061
 C 0.01279 -1.10039 0.22746
 C 1.86403 0.47374 -0.01479
 C -1.85887 0.46842 -0.17119
 F 1.79018 -1.73011 -0.78570
 F -1.82570 -1.28420 1.37041
 H 1.64613 1.10384 -0.05218
 H -1.60961 1.06562 -0.36318
 H 1.69131 0.93969 -0.04153
 H -1.70928 0.90512 -0.33667
 H 2.81729 0.32521 0.12657
 H -2.81677 0.28953 -0.25003
13
bifur_IRC_Distances_MW_output/new_data/bifur_traj1_Distances point 286
C 1.12140 -0.79542 -0.15980
 C -1.12290 -0.66104 0.45063
 C 0.01279 -1.10039 0.22747
 C 1.86407 0.47374 -0.01478
 C -1.85891 0.46840 -0.17120
 F 1.79021 -1.73010 -0.78574
 F -1.82572 -1.28415 1.37048
 H 1.64618 1.10381 -0.05218
 H -1.60967 1.06558 -0.36319
 H 1.69135 0.93971 -0.04154
 H -1.70930 0.90514 -0.33669
 H 2.81732 0.32520 0.12659
 H -2.81681 0.28950 -0.25004
13
bifur_IRC_Distances_MW_output/new_data/bifur_traj1_Distances point 287
C 1.12140 -0.79542 -0.15980
 C -1.12290 -0.66104 0.45063
 C 0.01279 -1.10039 0.22747
 C 1.86407 0.47374 -0.01478
 C -1.85891 0.46840 -0.17120
 F 1.79021 -1.73010 -0.78574
 F -1.82572 -1.28415 1.37048
 H 1.64618 1.10381 -0.05218
 H -1.60967 1.06558 -0.36319
 H 1.69135 0.93971 -0.04154
 H -1.70930 0.90514 -0.33669
 H 2.81732 0.32520 0.12659
 H -2.81681 0.28950 -0.25004
13
bifur_IRC_Distances_MW_output/new_data/bifur_traj1_Distances point 288
C 1.12156 -0.79542 -0.15985
 C -1.12307 -0.66099 0.45074
 C 0.01276 -1.10038 0.22750
 C 1.86429 0.47371 -0.01477
 C -1.85913 0.46834 -0.17124
 F 1.79037 -1.73003 -0.78599
 F -1.82585 -1.28385 1.37084
 H 1.64648 1.10365 -0.05218
 H -1.61000 1.06538 -0.36328
 H 1.69155 0.93985 -0.04155
 H -1.70944 0.90523 -0.33677
 H 2.81750 0.32514 0.12667
 H -2.81700 0.28936 -0.25014
13
bifur_IRC_Distances_MW_output/new_data/bifur_traj1_Distances point 289
C 1.12165 -0.79543 -0.15987
 C -1.12316 -0.66096 0.45081
 C 0.01274 -1.10038 0.22752
 C 1.86441 0.47370 -0.01476
 C -1.85925 0.46831 -0.17127
 F 1.79046 -1.72999 -0.78613
 F -1.82593 -1.28368 1.37105
 H 1.64664 1.10357 -0.05217
 H -1.61019 1.06527 -0.36333
 H 1.69166 0.93992 -0.04156
 H -1.70952 0.90528 -0.33682
 H 2.81760 0.32511 0.12672
 H -2.81711 0.28929 -0.25019
13
bifur_IRC_Distances_MW_output/new_data/bifur_traj1_Distances point 290
C 1.12173 -0.79543 -0.15989
 C -1.12324 -0.66094 0.45086
 C 0.01273 -1.10038 0.22754
 C 1.86452 0.47368 -0.01475
 C -1.85936 0.46828 -0.17130
 F 1.79054 -1.72995 -0.78625
 F -1.82600 -1.28352 1.37123
 H 1.64680 1.10349 -0.05217
 H -1.61036 1.06516 -0.36338
 H 1.69176 0.93999 -0.04157
 H -1.70959 0.90533 -0.33686
 H 2.81769 0.32508 0.12677
 H -2.81721 0.28922 -0.25024
13
bifur_IRC_Distances_MW_output/new_data/bifur_traj1_Distances point 291
C 1.12181 -0.79544 -0.15992
 C -1.12333 -0.66091 0.45092
 C 0.01271 -1.10038 0.22756
 C 1.86463 0.47367 -0.01475
 C -1.85947 0.46824 -0.17132
 F 1.79062 -1.72992 -0.78637
 F -1.82606 -1.28338 1.37141
 H 1.64694 1.10341 -0.05217
 H -1.61052 1.06506 -0.36342
 H 1.69186 0.94006 -0.04158
 H -1.70966 0.90538 -0.33690
 H 2.81778 0.32505 0.12681
 H -2.81731 0.28915 -0.25028
13
bifur_IRC_Distances_MW_output/new_data/bifur_traj1_Distances point 292
C 1.12189 -0.79544 -0.15994
 C -1.12341 -0.66088 0.45098
 C 0.01270 -1.10037 0.22758
 C 1.86474 0.47366 -0.01474
 C -1.85958 0.46821 -0.17134
 F 1.79071 -1.72988 -0.78650
 F -1.82613 -1.28322 1.37160
 H 1.64710 1.10333 -0.05217
 H -1.61070 1.06496 -0.36346
 H 1.69196 0.94013 -0.04158
 H -1.70973 0.90542 -0.33695
 H 2.81787 0.32502 0.12686
 H -2.81741 0.28908 -0.25033
13
bifur_IRC_Distances_MW_output/new_data/bifur_traj1_Distances point 293
C 1.12199 -0.79545 -0.15997
 C -1.12351 -0.66085 0.45105
 C 0.01268 -1.10037 0.22760
 C 1.86487 0.47364 -0.01473
 C -1.85971 0.46817 -0.17137
 F 1.79081 -1.72984 -0.78665
 F -1.82621 -1.28304 1.37182
 H 1.64728 1.10324 -0.05216
 H -1.61090 1.06483 -0.36352
 H 1.69209 0.94022 -0.04159
 H -1.70982 0.90548 -0.33700
 H 2.81798 0.32498 0.12691
 H -2.81753 0.28899 -0.25038
13
bifur_IRC_Distances_MW_output/new_data/bifur_traj1_Distances point 294
C 1.12211 -0.79545 -0.16000
 C -1.12364 -0.66081 0.45114
 C 0.01266 -1.10037 0.22762
 C 1.86504 0.47362 -0.01472
 C -1.85988 0.46813 -0.17141
 F 1.79093 -1.72979 -0.78684
 F -1.82631 -1.28280 1.37211
 H 1.64751 1.10311 -0.05216
 H -1.61116 1.06468 -0.36359
 H 1.69224 0.94032 -0.04161
 H -1.70993 0.90556 -0.33706
 H 2.81812 0.32493 0.12698
 H -2.81768 0.28888 -0.25046
13
bifur_IRC_Distances_MW_output/new_data/bifur_traj1_Distances point 295
C 1.12228 -0.79546 -0.16005
 C -1.12381 -0.66076 0.45125
 C 0.01263 -1.10036 0.22766
 C 1.86526 0.47359 -0.01471
 C -1.86010 0.46806 -0.17146
 F 1.79110 -1.72972 -0.78709
 F -1.82645 -1.28250 1.37248
 H 1.64781 1.10296 -0.05215
 H -1.61150 1.06447 -0.36368
 H 1.69244 0.94046 -0.04162
 H -1.71007 0.90565 -0.33715
 H 2.81830 0.32487 0.12707
 H -2.81788 0.28874 -0.25055
13
bifur_IRC_Distances_MW_output/new_data/bifur_traj1_Distances point 296
C 1.12248 -0.79547 -0.16010
 C -1.12402 -0.66070 0.45139
 C 0.01259 -1.10036 0.22771
 C 1.86553 0.47356 -0.01469
 C -1.86037 0.46798 -0.17152
 F 1.79130 -1.72963 -0.78740
 F -1.82662 -1.28212 1.37294
 H 1.64818 1.10276 -0.05215
 H -1.61192 1.06422 -0.36379
 H 1.69270 0.94063 -0.04164
 H -1.71025 0.90577 -0.33726
 H 2.81852 0.32480 0.12718
 H -2.81812 0.28856 -0.25067
13
bifur_IRC_Distances_MW_output/new_data/bifur_traj1_Distances point 297
C 1.12271 -0.79548 -0.16017
 C -1.12426 -0.66063 0.45156
 C 0.01255 -1.10035 0.22776
 C 1.86585 0.47352 -0.01467
 C -1.86069 0.46789 -0.17159
 F 1.79154 -1.72953 -0.78777
 F -1.82681 -1.28167 1.37348
 H 1.64863 1.10253 -0.05214
 H -1.61242 1.06392 -0.36392
 H 1.69299 0.94084 -0.04167
 H -1.71046 0.90591 -0.33738
 H 2.81878 0.32471 0.12731
 H -2.81841 0.28836 -0.25080
13
bifur_IRC_Distances_MW_output/new_data/bifur_traj1_Distances point 298
C 1.12271 -0.79548 -0.16017
 C -1.12426 -0.66063 0.45156
 C 0.01255 -1.10035 0.22776
 C 1.86585 0.47352 -0.01467
 C -1.86069 0.46789 -0.17159
 F 1.79154 -1.72953 -0.78777
 F -1.82681 -1.28167 1.37348
 H 1.64863 1.10253 -0.05214
 H -1.61242 1.06392 -0.36392
 H 1.69299 0.94084 -0.04167
 H -1.71046 0.90591 -0.33738
 H 2.81878 0.32471 0.12731
 H -2.81841 0.28836 -0.25080
13
bifur_IRC_Distances_MW_output/new_data/bifur_traj1_Distances point 299
C 1.12328 -0.79551 -0.16032
 C -1.12485 -0.66045 0.45196
 C 0.01244 -1.10034 0.22789
 C 1.86662 0.47342 -0.01462
 C -1.86146 0.46767 -0.17177
 F 1.79212 -1.72929 -0.78863
 F -1.82728 -1.28061 1.37477
 H 1.64968 1.10198 -0.05212
 H -1.61360 1.06320 -0.36423
 H 1.69370 0.94132 -0.04173
 H -1.71096 0.90624 -0.33768
 H 2.81941 0.32450 0.12762
 H -2.81910 0.28787 -0.25113
13
bifur_IRC_Distances_MW_output/new_data/bifur_traj1_Distances point 300
C 1.12359 -0.79553 -0.16041
 C -1.12517 -0.66035 0.45218
 C 0.01239 -1.10033 0.22796
 C 1.86704 0.47336 -0.01459
 C -1.86188 0.46755 -0.17186
 F 1.79244 -1.72915 -0.78912
 F -1.82755 -1.28001 1.37548
 H 1.65026 1.10167 -0.05211
 H -1.61426 1.06280 -0.36440
 H 1.69409 0.94159 -0.04176
 H -1.71123 0.90642 -0.33785
 H 2.81976 0.32438 0.12779
 H -2.81949 0.28759 -0.25131
13
bifur_IRC_Distances_MW_output/new_data/bifur_traj1_Distances point 301
C 1.12393 -0.79555 -0.16051
 C -1.12552 -0.66024 0.45242
 C 0.01232 -1.10032 0.22803
 C 1.86750 0.47331 -0.01456
 C -1.86233 0.46742 -0.17196
 F 1.79278 -1.72901 -0.78963
 F -1.82782 -1.27938 1.37624
 H 1.65089 1.10135 -0.05210
 H -1.61496 1.06238 -0.36458
 H 1.69451 0.94187 -0.04180
 H -1.71153 0.90662 -0.33803
 H 2.82013 0.32425 0.12797
 H -2.81989 0.28730 -0.25150
13
bifur_IRC_Distances_MW_output/new_data/bifur_traj1_Distances point 302
C 1.12428 -0.79557 -0.16060
 C -1.12588 -0.66013 0.45267
 C 0.01226 -1.10031 0.22811
 C 1.86797 0.47325 -0.01453
 C -1.86281 0.46728 -0.17207
 F 1.79313 -1.72886 -0.79017
 F -1.82811 -1.27872 1.37704
 H 1.65153 1.10100 -0.05209
 H -1.61569 1.06194 -0.36477
 H 1.69494 0.94217 -0.04184
 H -1.71184 0.90682 -0.33822
 H 2.82052 0.32412 0.12817
 H -2.82032 0.28699 -0.25170
13
bifur_IRC_Distances_MW_output/new_data/bifur_traj1_Distances point 303
C 1.12463 -0.79559 -0.16070
 C -1.12624 -0.66002 0.45292
 C 0.01220 -1.10029 0.22819
 C 1.86844 0.47319 -0.01450
 C -1.86328 0.46715 -0.17217
 F 1.79349 -1.72870 -0.79071
 F -1.82841 -1.27805 1.37784
 H 1.65219 1.10066 -0.05208
 H -1.61642 1.06149 -0.36497
 H 1.69538 0.94247 -0.04187
 H -1.71215 0.90702 -0.33841
 H 2.82091 0.32399 0.12836
 H -2.82075 0.28669 -0.25190
13
bifur_IRC_Distances_MW_output/new_data/bifur_traj1_Distances point 304
C 1.12496 -0.79560 -0.16079
 C -1.12659 -0.65991 0.45316
 C 0.01214 -1.10028 0.22827
 C 1.86890 0.47313 -0.01447
 C -1.86374 0.46701 -0.17228
 F 1.79383 -1.72856 -0.79122
 F -1.82869 -1.27742 1.37860
 H 1.65281 1.10033 -0.05207
 H -1.61712 1.06106 -0.36515
 H 1.69580 0.94276 -0.04191
 H -1.71244 0.90722 -0.33859
 H 2.82129 0.32387 0.12854
 H -2.82116 0.28639 -0.25209
13
bifur_IRC_Distances_MW_output/new_data/bifur_traj1_Distances point 305
C 1.12525 -0.79562 -0.16087
 C -1.12689 -0.65982 0.45336
 C 0.01208 -1.10027 0.22834
 C 1.86929 0.47308 -0.01444
 C -1.86413 0.46690 -0.17236
 F 1.79413 -1.72844 -0.79166
 F -1.82893 -1.27687 1.37926
 H 1.65335 1.10005 -0.05206
 H -1.61773 1.06070 -0.36530
 H 1.69616 0.94301 -0.04194
 H -1.71270 0.90739 -0.33875
 H 2.82161 0.32376 0.12870
 H -2.82151 0.28614 -0.25226
13
bifur_IRC_Distances_MW_output/new_data/bifur_traj1_Distances point 306
C 1.12547 -0.79563 -0.16093
 C -1.12711 -0.65975 0.45351
 C 0.01205 -1.10027 0.22839
 C 1.86958 0.47304 -0.01443
 C -1.86442 0.46682 -0.17243
 F 1.79435 -1.72834 -0.79200
 F -1.82911 -1.27646 1.37975
 H 1.65375 1.09984 -0.05205
 H -1.61818 1.06042 -0.36542
 H 1.69643 0.94319 -0.04197
 H -1.71289 0.90752 -0.33886
 H 2.82185 0.32368 0.12882
 H -2.82178 0.28595 -0.25238
13
bifur_IRC_Distances_MW_output/new_data/bifur_traj1_Distances point 307
C 1.12558 -0.79564 -0.16096
 C -1.12723 -0.65972 0.45359
 C 0.01203 -1.10026 0.22841
 C 1.86973 0.47302 -0.01442
 C -1.86457 0.46677 -0.17246
 F 1.79446 -1.72829 -0.79217
 F -1.82920 -1.27625 1.38000
 H 1.65396 1.09973 -0.05205
 H -1.61841 1.06028 -0.36548
 H 1.69657 0.94329 -0.04198
 H -1.71299 0.90758 -0.33892
 H 2.82198 0.32363 0.12888
 H -2.82191 0.28585 -0.25245
13
bifur_IRC_Distances_MW_output/new_data/bifur_traj1_Distances point 308
C 1.12556 -0.79563 -0.16096
 C -1.12720 -0.65972 0.45358
 C 0.01203 -1.10026 0.22841
 C 1.86970 0.47303 -0.01442
 C -1.86454 0.46678 -0.17246
 F 1.79444 -1.72831 -0.79213
 F -1.82918 -1.27630 1.37994
 H 1.65392 1.09975 -0.05205
 H -1.61836 1.06031 -0.36547
 H 1.69654 0.94327 -0.04198
 H -1.71296 0.90757 -0.33891
 H 2.82195 0.32364 0.12887
 H -2.82188 0.28587 -0.25243
13
bifur_IRC_Distances_MW_output/new_data/bifur_traj1_Distances point 309
C 1.12556 -0.79563 -0.16096
 C -1.12720 -0.65972 0.45358
 C 0.01203 -1.10026 0.22841
 C 1.86970 0.47303 -0.01442
 C -1.86454 0.46678 -0.17246
 F 1.79444 -1.72831 -0.79213
 F -1.82918 -1.27630 1.37994
 H 1.65392 1.09975 -0.05205
 H -1.61836 1.06031 -0.36547
 H 1.69654 0.94327 -0.04198
 H -1.71296 0.90757 -0.33891
 H 2.82195 0.32364 0.12887
 H -2.82188 0.28587 -0.25243
13
bifur_IRC_Distances_MW_output/new_data/bifur_traj1_Distances point 310
C 1.12497 -0.79560 -0.16079
 C -1.12659 -0.65991 0.45316
 C 0.01214 -1.10028 0.22827
 C 1.86890 0.47313 -0.01447
 C -1.86374 0.46701 -0.17228
 F 1.79384 -1.72856 -0.79122
 F -1.82869 -1.27742 1.37860
 H 1.65282 1.10033 -0.05207
 H -1.61713 1.06106 -0.36515
 H 1.69580 0.94276 -0.04191
 H -1.71244 0.90722 -0.33859
 H 2.82129 0.32387 0.12854
 H -2.82116 0.28639 -0.25209
13
bifur_IRC_Distances_MW_output/new_data/bifur_traj1_Distances point 311
C 1.12437 -0.79557 -0.16063
 C -1.12598 -0.66010 0.45274
 C 0.01224 -1.10030 0.22813
 C 1.86809 0.47323 -0.01452
 C -1.86293 0.46725 -0.17210
 F 1.79323 -1.72882 -0.79031
 F -1.82819 -1.27854 1.37725
 H 1.65171 1.10091 -0.05209
 H -1.61588 1.06182 -0.36483
 H 1.69506 0.94225 -0.04185
 H -1.71192 0.90687 -0.33827
 H 2.82063 0.32409 0.12822
 H -2.82043 0.28691 -0.25175
13
bifur_IRC_Distances_MW_output/new_data/bifur_traj1_Distances point 312
C 1.12360 -0.79553 -0.16041
 C -1.12518 -0.66035 0.45219
 C 0.01238 -1.10033 0.22796
 C 1.86705 0.47336 -0.01459
 C -1.86189 0.46755 -0.17186
 F 1.79245 -1.72915 -0.78913
 F -1.82755 -1.28000 1.37550
 H 1.65028 1.10166 -0.05211
 H -1.61427 1.06279 -0.36441
 H 1.69410 0.94159 -0.04176
 H -1.71124 0.90642 -0.33786
 H 2.81977 0.32438 0.12779
 H -2.81949 0.28758 -0.25131
13
bifur_IRC_Distances_MW_output/new_data/bifur_traj1_Distances point 313
C 1.12270 -0.79548 -0.16016
 C -1.12425 -0.66063 0.45155
 C 0.01255 -1.10035 0.22776
 C 1.86583 0.47352 -0.01467
 C -1.86067 0.46790 -0.17159
 F 1.79153 -1.72953 -0.78775
 F -1.82680 -1.28169 1.37345
 H 1.64860 1.10254 -0.05214
 H -1.61239 1.06393 -0.36391
 H 1.69298 0.94083 -0.04167
 H -1.71045 0.90590 -0.33738
 H 2.81877 0.32471 0.12730
 H -2.81840 0.28837 -0.25079
13
bifur_IRC_Distances_MW_output/new_data/bifur_traj1_Distances point 314
C 1.12172 -0.79543 -0.15989
 C -1.12323 -0.66094 0.45086
 C 0.01273 -1.10038 0.22754
 C 1.86451 0.47368 -0.01475
 C -1.85935 0.46828 -0.17129
 F 1.79053 -1.72996 -0.78624
 F -1.82599 -1.28354 1.37121
 H 1.64678 1.10350 -0.05217
 H -1.61034 1.06517 -0.36337
 H 1.69175 0.93999 -0.04157
 H -1.70959 0.90533 -0.33686
 H 2.81768 0.32508 0.12676
 H -2.81720 0.28922 -0.25023
13
bifur_IRC_Distances_MW_output/new_data/bifur_traj1_Distances point 315
C 1.12071 -0.79538 -0.15961
 C -1.12219 -0.66126 0.45014
 C 0.01291 -1.10040 0.22732
 C 1.86313 0.47386 -0.01484
 C -1.85798 0.46867 -0.17099
 F 1.78950 -1.73039 -0.78468
 F -1.82515 -1.28545 1.36890
 H 1.64489 1.10448 -0.05220
 H -1.60822 1.06645 -0.36281
 H 1.69048 0.93912 -0.04147
 H -1.70870 0.90473 -0.33632
 H 2.81655 0.32546 0.12621
 H -2.81597 0.29011 -0.24964
13
bifur_IRC_Distances_MW_output/new_data/bifur_traj1_Distances point 316
C 1.11970 -0.79532 -0.15933
 C -1.12114 -0.66157 0.44943
 C 0.01310 -1.10043 0.22710
 C 1.86177 0.47403 -0.01493
 C -1.85662 0.46906 -0.17068
 F 1.78848 -1.73083 -0.78313
 F -1.82431 -1.28735 1.36659
 H 1.64302 1.10546 -0.05223
 H -1.60611 1.06773 -0.36225
 H 1.68922 0.93826 -0.04137
 H -1.70781 0.90414 -0.33580
 H 2.81544 0.32583 0.12566
 H -2.81474 0.29098 -0.24906
13
bifur_IRC_Distances_MW_output/new_data/bifur_traj1_Distances point 317
C 1.11873 -0.79527 -0.15905
 C -1.12014 -0.66188 0.44874
 C 0.01328 -1.10045 0.22690
 C 1.86046 0.47419 -0.01502
 C -1.85531 0.46944 -0.17038
 F 1.78750 -1.73124 -0.78164
 F -1.82351 -1.28916 1.36437
 H 1.64122 1.10640 -0.05225
 H -1.60408 1.06895 -0.36170
 H 1.68801 0.93743 -0.04129
 H -1.70696 0.90357 -0.33530
 H 2.81436 0.32619 0.12513
 H -2.81356 0.29182 -0.24850
13
bifur_IRC_Distances_MW_output/new_data/bifur_traj1_Distances point 318
C 1.11783 -0.79522 -0.15880
 C -1.11920 -0.66216 0.44810
 C 0.01345 -1.10046 0.22671
 C 1.85924 0.47435 -0.01510
 C -1.85409 0.46979 -0.17011
 F 1.78658 -1.73163 -0.78025
 F -1.82276 -1.29086 1.36229
 H 1.63954 1.10728 -0.05227
 H -1.60219 1.07009 -0.36119
 H 1.68688 0.93665 -0.04121
 H -1.70617 0.90304 -0.33483
 H 2.81336 0.32653 0.12463
 H -2.81246 0.29261 -0.24797
13
bifur_IRC_Distances_MW_output/new_data/bifur_traj1_Distances point 319
C 1.11700 -0.79518 -0.15856
 C -1.11835 -0.66242 0.44752
 C 0.01361 -1.10047 0.22654
 C 1.85812 0.47448 -0.01517
 C -1.85297 0.47011 -0.16986
 F 1.78574 -1.73199 -0.77897
 F -1.82208 -1.29241 1.36038
 H 1.63799 1.10808 -0.05229
 H -1.60045 1.07113 -0.36072
 H 1.68584 0.93594 -0.04114
 H -1.70545 0.90255 -0.33441
 H 2.81245 0.32684 0.12418
 H -2.81146 0.29333 -0.24749
13
bifur_IRC_Distances_MW_output/new_data/bifur_traj1_Distances point 320
C 1.11700 -0.79518 -0.15856
 C -1.11835 -0.66242 0.44752
 C 0.01361 -1.10047 0.22654
 C 1.85812 0.47448 -0.01517
 C -1.85297 0.47011 -0.16986
 F 1.78574 -1.73199 -0.77897
 F -1.82208 -1.29241 1.36038
 H 1.63799 1.10808 -0.05229
 H -1.60045 1.07113 -0.36072
 H 1.68584 0.93594 -0.04114
 H -1.70545 0.90255 -0.33441
 H 2.81245 0.32684 0.12418
 H -2.81146 0.29333 -0.24749
13
bifur_IRC_Distances_MW_output/new_data/bifur_traj1_Distances point 321
C 1.11559 -0.79510 -0.15816
 C -1.11688 -0.66286 0.44652
 C 0.01388 -1.10049 0.22626
 C 1.85620 0.47472 -0.01530
 C -1.85106 0.47065 -0.16943
 F 1.78430 -1.73260 -0.77679
 F -1.82091 -1.29506 1.35712
 H 1.63537 1.10945 -0.05232
 H -1.59749 1.07291 -0.35991
 H 1.68407 0.93473 -0.04103
 H -1.70422 0.90172 -0.33370
 H 2.81088 0.32737 0.12341
 H -2.80974 0.29455 -0.24666
13
bifur_IRC_Distances_MW_output/new_data/bifur_traj1_Distances point 322
C 1.11502 -0.79507 -0.15800
 C -1.11628 -0.66304 0.44611
 C 0.01399 -1.10050 0.22615
 C 1.85542 0.47482 -0.01535
 C -1.85028 0.47087 -0.16925
 F 1.78372 -1.73285 -0.77590
 F -1.82043 -1.29614 1.35578
 H 1.63429 1.11001 -0.05233
 H -1.59628 1.07364 -0.35958
 H 1.68335 0.93424 -0.04099
 H -1.70372 0.90138 -0.33341
 H 2.81024 0.32758 0.12309
 H -2.80904 0.29505 -0.24633
13
bifur_IRC_Distances_MW_output/new_data/bifur_traj1_Distances point 323
C 1.11453 -0.79505 -0.15786
 C -1.11578 -0.66319 0.44577
 C 0.01409 -1.10050 0.22606
 C 1.85476 0.47490 -0.01540
 C -1.84962 0.47106 -0.16910
 F 1.78322 -1.73305 -0.77515
 F -1.82003 -1.29705 1.35466
 H 1.63338 1.11048 -0.05234
 H -1.59526 1.07425 -0.35930
 H 1.68274 0.93382 -0.04096
 H -1.70329 0.90109 -0.33317
 H 2.80971 0.32776 0.12283
 H -2.80845 0.29547 -0.24604
13
bifur_IRC_Distances_MW_output/new_data/bifur_traj1_Distances point 324
C 1.11415 -0.79503 -0.15775
 C -1.11539 -0.66331 0.44550
 C 0.01416 -1.10050 0.22598
 C 1.85425 0.47496 -0.01543
 C -1.84911 0.47121 -0.16898
 F 1.78284 -1.73322 -0.77456
 F -1.81972 -1.29776 1.35377
 H 1.63268 1.11085 -0.05235
 H -1.59446 1.07473 -0.35907
 H 1.68226 0.93349 -0.04093
 H -1.70296 0.90087 -0.33298
 H 2.80929 0.32790 0.12262
 H -2.80799 0.29580 -0.24582
13
bifur_IRC_Distances_MW_output/new_data/bifur_traj1_Distances point 325
C 1.11388 -0.79501 -0.15767
 C -1.11511 -0.66339 0.44531
 C 0.01421 -1.10051 0.22593
 C 1.85388 0.47501 -0.01546
 C -1.84874 0.47131 -0.16890
 F 1.78257 -1.73333 -0.77415
 F -1.81950 -1.29827 1.35315
 H 1.63218 1.11111 -0.05235
 H -1.59389 1.07507 -0.35892
 H 1.68192 0.93326 -0.04092
 H -1.70273 0.90071 -0.33284
 H 2.80899 0.32800 0.12247
 H -2.80766 0.29604 -0.24566
13
bifur_IRC_Distances_MW_output/new_data/bifur_traj1_Distances point 326
C 1.11371 -0.79500 -0.15762
 C -1.11493 -0.66344 0.44519
 C 0.01424 -1.10051 0.22590
 C 1.85366 0.47504 -0.01547
 C -1.84851 0.47137 -0.16885
 F 1.78239 -1.73341 -0.77389
 F -1.81936 -1.29858 1.35276
 H 1.63186 1.11128 -0.05235
 H -1.59354 1.07528 -0.35882
 H 1.68171 0.93312 -0.04090
 H -1.70258 0.90061 -0.33276
 H 2.80880 0.32807 0.12238
 H -2.80746 0.29618 -0.24556
13
bifur_IRC_Distances_MW_output/new_data/bifur_traj1_Distances point 327
C 1.11362 -0.79500 -0.15760
 C -1.11483 -0.66347 0.44512
 C 0.01426 -1.10051 0.22588
 C 1.85353 0.47505 -0.01548
 C -1.84839 0.47141 -0.16882
 F 1.78230 -1.73345 -0.77374
 F -1.81928 -1.29876 1.35254
 H 1.63169 1.11137 -0.05235
 H -1.59334 1.07540 -0.35876
 H 1.68159 0.93304 -0.04090
 H -1.70250 0.90055 -0.33271
 H 2.80870 0.32810 0.12233
 H -2.80734 0.29626 -0.24550
13
bifur_IRC_Distances_MW_output/new_data/bifur_traj1_Distances point 328
C 1.11356 -0.79499 -0.15758
 C -1.11478 -0.66349 0.44508
 C 0.01427 -1.10051 0.22587
 C 1.85345 0.47506 -0.01549
 C -1.84831 0.47143 -0.16880
 F 1.78224 -1.73347 -0.77366
 F -1.81923 -1.29886 1.35241
 H 1.63159 1.11142 -0.05236
 H -1.59323 1.07546 -0.35873
 H 1.68152 0.93299 -0.04089
 H -1.70245 0.90052 -0.33269
 H 2.80864 0.32812 0.12230
 H -2.80728 0.29631 -0.24547
13
bifur_IRC_Distances_MW_output/new_data/bifur_traj1_Distances point 329
C 1.11352 -0.79499 -0.15757
 C -1.11473 -0.66350 0.44505
 C 0.01428 -1.10051 0.22587
 C 1.85339 0.47507 -0.01549
 C -1.84825 0.47145 -0.16879
 F 1.78220 -1.73349 -0.77359
 F -1.81919 -1.29895 1.35230
 H 1.63150 1.11147 -0.05236
 H -1.59313 1.07552 -0.35871
 H 1.68146 0.93295 -0.04089
 H -1.70241 0.90049 -0.33266
 H 2.80859 0.32814 0.12228
 H -2.80722 0.29635 -0.24544
13
bifur_IRC_Distances_MW_output/new_data/bifur_traj1_Distances point 330
C 1.11344 -0.79499 -0.15755
 C -1.11465 -0.66353 0.44500
 C 0.01430 -1.10051 0.22585
 C 1.85329 0.47508 -0.01550
 C -1.84815 0.47148 -0.16877
 F 1.78212 -1.73352 -0.77347
 F -1.81913 -1.29908 1.35213
 H 1.63136 1.11154 -0.05236
 H -1.59297 1.07562 -0.35866
 H 1.68137 0.93289 -0.04089
 H -1.70235 0.90045 -0.33263
 H 2.80851 0.32817 0.12224
 H -2.80713 0.29641 -0.24540
13
bifur_IRC_Distances_MW_output/new_data/bifur_traj1_Distances point 331
C 1.11344 -0.79499 -0.15755
 C -1.11465 -0.66353 0.44500
 C 0.01430 -1.10051 0.22585
 C 1.85329 0.47508 -0.01550
 C -1.84815 0.47148 -0.16877
 F 1.78212 -1.73352 -0.77347
 F -1.81913 -1.29908 1.35213
 H 1.63136 1.11154 -0.05236
 H -1.59297 1.07562 -0.35866
 H 1.68137 0.93289 -0.04089
 H -1.70235 0.90045 -0.33263
 H 2.80851 0.32817 0.12224
 H -2.80713 0.29641 -0.24540
13
bifur_IRC_Distances_MW_output/new_data/bifur_traj1_Distances point 332
C 1.11310 -0.79497 -0.15745
 C -1.11429 -0.66363 0.44475
 C 0.01436 -1.10051 0.22579
 C 1.85282 0.47514 -0.01553
 C -1.84768 0.47161 -0.16866
 F 1.78177 -1.73367 -0.77293
 F -1.81885 -1.29974 1.35132
 H 1.63071 1.11187 -0.05236
 H -1.59224 1.07605 -0.35846
 H 1.68093 0.93259 -0.04087
 H -1.70204 0.90024 -0.33246
 H 2.80812 0.32829 0.12205
 H -2.80671 0.29672 -0.24519
13
bifur_IRC_Distances_MW_output/new_data/bifur_traj1_Distances point 333
C 1.11277 -0.79495 -0.15735
 C -1.11396 -0.66373 0.44453
 C 0.01443 -1.10051 0.22573
 C 1.85238 0.47519 -0.01556
 C -1.84724 0.47173 -0.16856
 F 1.78144 -1.73381 -0.77244
 F -1.81858 -1.30034 1.35057
 H 1.63011 1.11219 -0.05237
 H -1.59157 1.07646 -0.35827
 H 1.68053 0.93231 -0.04085
 H -1.70177 0.90005 -0.33230
 H 2.80777 0.32841 0.12187
 H -2.80632 0.29699 -0.24501
13
bifur_IRC_Distances_MW_output/new_data/bifur_traj1_Distances point 334
C 1.11235 -0.79493 -0.15723
 C -1.11352 -0.66386 0.44423
 C 0.01451 -1.10051 0.22565
 C 1.85181 0.47526 -0.01560
 C -1.84667 0.47190 -0.16843
 F 1.78101 -1.73399 -0.77178
 F -1.81823 -1.30113 1.34959
 H 1.62932 1.11260 -0.05237
 H -1.59067 1.07699 -0.35802
 H 1.67999 0.93194 -0.04082
 H -1.70140 0.89980 -0.33209
 H 2.80730 0.32857 0.12164
 H -2.80580 0.29736 -0.24475
13
bifur_IRC_Distances_MW_output/new_data/bifur_traj1_Distances point 335
C 1.11183 -0.79490 -0.15708
 C -1.11298 -0.66402 0.44386
 C 0.01461 -1.10051 0.22556
 C 1.85111 0.47535 -0.01565
 C -1.84597 0.47209 -0.16827
 F 1.78049 -1.73422 -0.77098
 F -1.81781 -1.30209 1.34838
 H 1.62836 1.11310 -0.05238
 H -1.58959 1.07764 -0.35772
 H 1.67934 0.93150 -0.04079
 H -1.70095 0.89950 -0.33184
 H 2.80673 0.32876 0.12136
 H -2.80517 0.29781 -0.24445
13
bifur_IRC_Distances_MW_output/new_data/bifur_traj1_Distances point 336
C 1.11124 -0.79487 -0.15691
 C -1.11237 -0.66421 0.44344
 C 0.01473 -1.10051 0.22545
 C 1.85031 0.47545 -0.01570
 C -1.84517 0.47232 -0.16809
 F 1.77989 -1.73447 -0.77007
 F -1.81732 -1.30320 1.34700
 H 1.62726 1.11367 -0.05238
 H -1.58834 1.07838 -0.35737
 H 1.67860 0.93099 -0.04076
 H -1.70044 0.89914 -0.33156
 H 2.80608 0.32898 0.12104
 H -2.80446 0.29832 -0.24410
13
bifur_IRC_Distances_MW_output/new_data/bifur_traj1_Distances point 337
C 1.11060 -0.79483 -0.15672
 C -1.11169 -0.66441 0.44298
 C 0.01486 -1.10051 0.22534
 C 1.84943 0.47556 -0.01576
 C -1.84430 0.47257 -0.16789
 F 1.77923 -1.73475 -0.76906
 F -1.81679 -1.30441 1.34548
 H 1.62605 1.11429 -0.05239
 H -1.58698 1.07920 -0.35698
 H 1.67778 0.93043 -0.04073
 H -1.69988 0.89876 -0.33125
 H 2.80536 0.32922 0.12069
 H -2.80367 0.29888 -0.24371
13
bifur_IRC_Distances_MW_output/new_data/bifur_traj1_Distances point 338
C 1.10991 -0.79480 -0.15652
 C -1.11098 -0.66462 0.44250
 C 0.01500 -1.10051 0.22523
 C 1.84849 0.47567 -0.01582
 C -1.84337 0.47283 -0.16768
 F 1.77853 -1.73505 -0.76800
 F -1.81622 -1.30569 1.34387
 H 1.62477 1.11496 -0.05239
 H -1.58553 1.08006 -0.35657
 H 1.67691 0.92984 -0.04070
 H -1.69928 0.89835 -0.33092
 H 2.80460 0.32948 0.12031
 H -2.80284 0.29947 -0.24330
13
bifur_IRC_Distances_MW_output/new_data/bifur_traj1_Distances point 339
C 1.10919 -0.79476 -0.15631
 C -1.11024 -0.66484 0.44199
 C 0.01514 -1.10051 0.22511
 C 1.84753 0.47579 -0.01589
 C -1.84240 0.47310 -0.16746
 F 1.77780 -1.73535 -0.76689
 F -1.81564 -1.30702 1.34220
 H 1.62343 1.11565 -0.05240
 H -1.58402 1.08095 -0.35614
 H 1.67601 0.92922 -0.04067
 H -1.69867 0.89792 -0.33058
 H 2.80382 0.32974 0.11992
 H -2.80197 0.30009 -0.24288
13
bifur_IRC_Distances_MW_output/new_data/bifur_traj1_Distances point 340
C 1.10846 -0.79472 -0.15610
 C -1.10947 -0.66506 0.44148
 C 0.01529 -1.10050 0.22499
 C 1.84653 0.47591 -0.01596
 C -1.84141 0.47338 -0.16724
 F 1.77706 -1.73567 -0.76576
 F -1.81504 -1.30839 1.34048
 H 1.62207 1.11636 -0.05240
 H -1.58247 1.08187 -0.35570
 H 1.67509 0.92859 -0.04064
 H -1.69803 0.89749 -0.33024
 H 2.80301 0.33002 0.11953
 H -2.80108 0.30072 -0.24244
13
bifur_IRC_Distances_MW_output/new_data/bifur_traj1_Distances point 341
C 1.10772 -0.79467 -0.15588
 C -1.10870 -0.66529 0.44095
 C 0.01544 -1.10050 0.22487
 C 1.84552 0.47603 -0.01603
 C -1.84040 0.47367 -0.16701
 F 1.77631 -1.73599 -0.76461
 F -1.81442 -1.30977 1.33872
 H 1.62068 1.11707 -0.05240
 H -1.58090 1.08281 -0.35524
 H 1.67414 0.92795 -0.04061
 H -1.69739 0.89704 -0.32990
 H 2.80219 0.33029 0.11912
 H -2.80018 0.30136 -0.24199
13
bifur_IRC_Distances_MW_output/new_data/bifur_traj1_Distances point 342
C 1.10772 -0.79467 -0.15588
 C -1.10870 -0.66529 0.44095
 C 0.01544 -1.10050 0.22487
 C 1.84552 0.47603 -0.01603
 C -1.84040 0.47367 -0.16701
 F 1.77631 -1.73599 -0.76461
 F -1.81442 -1.30977 1.33872
 H 1.62068 1.11707 -0.05240
 H -1.58090 1.08281 -0.35524
 H 1.67414 0.92795 -0.04061
 H -1.69739 0.89704 -0.32990
 H 2.80219 0.33029 0.11912
 H -2.80018 0.30136 -0.24199
13
bifur_IRC_Distances_MW_output/new_data/bifur_traj1_Distances point 343
C 1.10621 -0.79459 -0.15543
 C -1.10713 -0.66575 0.43989
 C 0.01575 -1.10048 0.22464
 C 1.84348 0.47628 -0.01617
 C -1.83837 0.47424 -0.16655
 F 1.77478 -1.73664 -0.76227
 F -1.81319 -1.31257 1.33517
 H 1.61787 1.11853 -0.05240
 H -1.57772 1.08469 -0.35432
 H 1.67224 0.92665 -0.04057
 H -1.69610 0.89614 -0.32921
 H 2.80054 0.33085 0.11831
 H -2.79836 0.30266 -0.24109
13
bifur_IRC_Distances_MW_output/new_data/bifur_traj1_Distances point 344
C 1.10547 -0.79455 -0.15521
 C -1.10636 -0.66598 0.43936
 C 0.01591 -1.10047 0.22454
 C 1.84247 0.47640 -0.01624
 C -1.83736 0.47452 -0.16632
 F 1.77402 -1.73696 -0.76111
 F -1.81258 -1.31396 1.33340
 H 1.61648 1.11925 -0.05240
 H -1.57614 1.08562 -0.35386
 H 1.67129 0.92600 -0.04055
 H -1.69546 0.89569 -0.32888
 H 2.79972 0.33112 0.11791
 H -2.79746 0.30330 -0.24064
13
bifur_IRC_Distances_MW_output/new_data/bifur_traj1_Distances point 345
C 1.10474 -0.79451 -0.15500
 C -1.10560 -0.66620 0.43885
 C 0.01606 -1.10046 0.22444
 C 1.84148 0.47652 -0.01631
 C -1.83637 0.47480 -0.16609
 F 1.77329 -1.73727 -0.75999
 F -1.81199 -1.31531 1.33168
 H 1.61513 1.11995 -0.05239
 H -1.57460 1.08653 -0.35341
 H 1.67037 0.92537 -0.04054
 H -1.69484 0.89526 -0.32855
 H 2.79892 0.33139 0.11751
 H -2.79658 0.30393 -0.24020
13
bifur_IRC_Distances_MW_output/new_data/bifur_traj1_Distances point 346
C 1.10405 -0.79447 -0.15479
 C -1.10488 -0.66641 0.43836
 C 0.01621 -1.10044 0.22434
 C 1.84055 0.47663 -0.01637
 C -1.83544 0.47506 -0.16588
 F 1.77259 -1.73757 -0.75892
 F -1.81143 -1.31659 1.33004
 H 1.61384 1.12061 -0.05238
 H -1.57315 1.08740 -0.35297
 H 1.66949 0.92477 -0.04053
 H -1.69425 0.89484 -0.32825
 H 2.79816 0.33165 0.11714
 H -2.79574 0.30452 -0.23979
13
bifur_IRC_Distances_MW_output/new_data/bifur_traj1_Distances point 347
C 1.10342 -0.79443 -0.15460
 C -1.10422 -0.66660 0.43792
 C 0.01634 -1.10043 0.22426
 C 1.83969 0.47674 -0.01643
 C -1.83459 0.47530 -0.16568
 F 1.77195 -1.73784 -0.75794
 F -1.81091 -1.31776 1.32853
 H 1.61266 1.12122 -0.05238
 H -1.57181 1.08818 -0.35258
 H 1.66869 0.92422 -0.04053
 H -1.69371 0.89446 -0.32797
 H 2.79747 0.33188 0.11680
 H -2.79498 0.30506 -0.23940
13
bifur_IRC_Distances_MW_output/new_data/bifur_traj1_Distances point 348
C 1.10286 -0.79440 -0.15443
 C -1.10364 -0.66677 0.43752
 C 0.01646 -1.10042 0.22419
 C 1.83893 0.47683 -0.01649
 C -1.83383 0.47551 -0.16551
 F 1.77138 -1.73808 -0.75707
 F -1.81046 -1.31880 1.32720
 H 1.61162 1.12176 -0.05237
 H -1.57062 1.08888 -0.35222
 H 1.66798 0.92374 -0.04053
 H -1.69323 0.89413 -0.32773
 H 2.79686 0.33209 0.11650
 H -2.79430 0.30554 -0.23906
13
bifur_IRC_Distances_MW_output/new_data/bifur_traj1_Distances point 349
C 1.10238 -0.79438 -0.15429
 C -1.10314 -0.66692 0.43719
 C 0.01656 -1.10041 0.22413
 C 1.83828 0.47690 -0.01653
 C -1.83318 0.47569 -0.16536
 F 1.77089 -1.73829 -0.75633
 F -1.81007 -1.31969 1.32605
 H 1.61073 1.12222 -0.05236
 H -1.56960 1.08948 -0.35192
 H 1.66737 0.92332 -0.04053
 H -1.69282 0.89384 -0.32753
 H 2.79633 0.33226 0.11624
 H -2.79372 0.30596 -0.23877
13
bifur_IRC_Distances_MW_output/new_data/bifur_traj1_Distances point 350
C 1.10197 -0.79435 -0.15416
 C -1.10271 -0.66704 0.43689
 C 0.01665 -1.10040 0.22408
 C 1.83772 0.47697 -0.01657
 C -1.83262 0.47585 -0.16524
 F 1.77047 -1.73847 -0.75569
 F -1.80973 -1.32045 1.32507
 H 1.60996 1.12262 -0.05235
 H -1.56873 1.09000 -0.35165
 H 1.66684 0.92296 -0.04053
 H -1.69247 0.89359 -0.32735
 H 2.79588 0.33242 0.11602
 H -2.79322 0.30631 -0.23852
13
bifur_IRC_Distances_MW_output/new_data/bifur_traj1_Distances point 351
C 1.10161 -0.79433 -0.15405
 C -1.10233 -0.66715 0.43664
 C 0.01673 -1.10039 0.22404
 C 1.83722 0.47703 -0.01661
 C -1.83213 0.47598 -0.16512
 F 1.77011 -1.73863 -0.75512
 F -1.80943 -1.32113 1.32420
 H 1.60928 1.12297 -0.05235
 H -1.56796 1.09045 -0.35142
 H 1.66638 0.92265 -0.04053
 H -1.69216 0.89337 -0.32720
 H 2.79548 0.33255 0.11583
 H -2.79278 0.30662 -0.23830
13
bifur_IRC_Distances_MW_output/new_data/bifur_traj1_Distances point 352
C 1.10127 -0.79431 -0.15395
 C -1.10197 -0.66725 0.43640
 C 0.01681 -1.10038 0.22400
 C 1.83676 0.47709 -0.01664
 C -1.83167 0.47611 -0.16502
 F 1.76976 -1.73877 -0.75459
 F -1.80916 -1.32176 1.32338
 H 1.60864 1.12329 -0.05234
 H -1.56723 1.09088 -0.35120
 H 1.66594 0.92235 -0.04054
 H -1.69187 0.89316 -0.32706
 H 2.79510 0.33268 0.11564
 H -2.79237 0.30692 -0.23809
13
bifur_IRC_Distances_MW_output/new_data/bifur_traj1_Distances point 353
C 1.10127 -0.79431 -0.15395
 C -1.10197 -0.66725 0.43640
 C 0.01681 -1.10038 0.22400
 C 1.83676 0.47709 -0.01664
 C -1.83167 0.47611 -0.16502
 F 1.76976 -1.73877 -0.75459
 F -1.80916 -1.32176 1.32338
 H 1.60864 1.12329 -0.05234
 H -1.56723 1.09088 -0.35120
 H 1.66594 0.92235 -0.04054
 H -1.69187 0.89316 -0.32706
 H 2.79510 0.33268 0.11564
 H -2.79237 0.30692 -0.23809
13
bifur_IRC_Distances_MW_output/new_data/bifur_traj1_Distances point 354
C 1.10054 -0.79427 -0.15373
 C -1.10121 -0.66747 0.43588
 C 0.01697 -1.10036 0.22392
 C 1.83576 0.47720 -0.01671
 C -1.83068 0.47639 -0.16479
 F 1.76902 -1.73909 -0.75346
 F -1.80856 -1.32311 1.32162
 H 1.60728 1.12400 -0.05232
 H -1.56568 1.09179 -0.35073
 H 1.66501 0.92171 -0.04055
 H -1.69125 0.89272 -0.32675
 H 2.79430 0.33295 0.11525
 H -2.79149 0.30754 -0.23764
13
bifur_IRC_Distances_MW_output/new_data/bifur_traj1_Distances point 355
C 1.10008 -0.79424 -0.15359
 C -1.10073 -0.66761 0.43556
 C 0.01707 -1.10034 0.22387
 C 1.83514 0.47728 -0.01675
 C -1.83006 0.47656 -0.16465
 F 1.76856 -1.73929 -0.75275
 F -1.80819 -1.32396 1.32052
 H 1.60642 1.12444 -0.05231
 H -1.56471 1.09236 -0.35043
 H 1.66442 0.92131 -0.04055
 H -1.69086 0.89244 -0.32657
 H 2.79380 0.33311 0.11501
 H -2.79093 0.30794 -0.23736
13
bifur_IRC_Distances_MW_output/new_data/bifur_traj1_Distances point 356
C 1.09952 -0.79421 -0.15342
 C -1.10015 -0.66778 0.43517
 C 0.01719 -1.10032 0.22382
 C 1.83438 0.47737 -0.01681
 C -1.82931 0.47677 -0.16448
 F 1.76799 -1.73953 -0.75188
 F -1.80774 -1.32499 1.31918
 H 1.60538 1.12497 -0.05230
 H -1.56352 1.09306 -0.35007
 H 1.66371 0.92083 -0.04056
 H -1.69039 0.89210 -0.32634
 H 2.79319 0.33332 0.11471
 H -2.79026 0.30842 -0.23702
13
bifur_IRC_Distances_MW_output/new_data/bifur_traj1_Distances point 357
C 1.09884 -0.79417 -0.15321
 C -1.09943 -0.66799 0.43469
 C 0.01735 -1.10030 0.22375
 C 1.83345 0.47748 -0.01687
 C -1.82838 0.47703 -0.16427
 F 1.76729 -1.73982 -0.75082
 F -1.80718 -1.32626 1.31752
 H 1.60410 1.12563 -0.05228
 H -1.56206 1.09392 -0.34962
 H 1.66283 0.92023 -0.04058
 H -1.68981 0.89169 -0.32606
 H 2.79244 0.33357 0.11434
 H -2.78943 0.30901 -0.23660
13
bifur_IRC_Distances_MW_output/new_data/bifur_traj1_Distances point 358
C 1.09801 -0.79413 -0.15295
 C -1.09857 -0.66824 0.43410
 C 0.01753 -1.10027 0.22368
 C 1.83232 0.47761 -0.01695
 C -1.82726 0.47734 -0.16401
 F 1.76645 -1.74018 -0.74953
 F -1.80651 -1.32780 1.31552
 H 1.60255 1.12643 -0.05225
 H -1.56029 1.09495 -0.34907
 H 1.66176 0.91950 -0.04061
 H -1.68911 0.89118 -0.32574
 H 2.79153 0.33388 0.11390
 H -2.78843 0.30972 -0.23609
13
bifur_IRC_Distances_MW_output/new_data/bifur_traj1_Distances point 359
C 1.09704 -0.79407 -0.15265
 C -1.09755 -0.66853 0.43342
 C 0.01775 -1.10023 0.22360
 C 1.83100 0.47777 -0.01705
 C -1.82594 0.47770 -0.16371
 F 1.76546 -1.74060 -0.74802
 F -1.80573 -1.32960 1.31315
 H 1.60074 1.12737 -0.05221
 H -1.55822 1.09617 -0.34842
 H 1.66051 0.91865 -0.04065
 H -1.68829 0.89059 -0.32536
 H 2.79047 0.33424 0.11338
 H -2.78725 0.31055 -0.23549
13
bifur_IRC_Distances_MW_output/new_data/bifur_traj1_Distances point 360
C 1.09593 -0.79400 -0.15230
 C -1.09638 -0.66886 0.43263
 C 0.01801 -1.10019 0.22352
 C 1.82948 0.47794 -0.01716
 C -1.82443 0.47812 -0.16336
 F 1.76433 -1.74108 -0.74629
 F -1.80483 -1.33166 1.31044
 H 1.59866 1.12844 -0.05217
 H -1.55584 1.09756 -0.34767
 H 1.65908 0.91767 -0.04070
 H -1.68735 0.88991 -0.32494
 H 2.78925 0.33465 0.11279
 H -2.78590 0.31151 -0.23480
13
bifur_IRC_Distances_MW_output/new_data/bifur_traj1_Distances point 361
C 1.09469 -0.79393 -0.15191
 C -1.09508 -0.66923 0.43176
 C 0.01830 -1.10013 0.22345
 C 1.82779 0.47814 -0.01728
 C -1.82275 0.47859 -0.16298
 F 1.76308 -1.74161 -0.74436
 F -1.80383 -1.33395 1.30741
 H 1.59634 1.12963 -0.05211
 H -1.55318 1.09910 -0.34683
 H 1.65747 0.91658 -0.04078
 H -1.68632 0.88915 -0.32449
 H 2.78790 0.33510 0.11214
 H -2.78440 0.31257 -0.23402
13
bifur_IRC_Distances_MW_output/new_data/bifur_traj1_Distances point 362
C 1.09334 -0.79385 -0.15149
 C -1.09367 -0.66964 0.43082
 C 0.01862 -1.10006 0.22338
 C 1.82595 0.47835 -0.01741
 C -1.82092 0.47909 -0.16256
 F 1.76171 -1.74219 -0.74227
 F -1.80275 -1.33644 1.30410
 H 1.59383 1.13092 -0.05204
 H -1.55030 1.10079 -0.34589
 H 1.65573 0.91540 -0.04087
 H -1.68519 0.88832 -0.32401
 H 2.78642 0.33560 0.11142
 H -2.78277 0.31372 -0.23318
13
bifur_IRC_Distances_MW_output/new_data/bifur_traj1_Distances point 363
C 1.09191 -0.79376 -0.15103
 C -1.09216 -0.67006 0.42981
 C 0.01897 -1.09998 0.22334
 C 1.82399 0.47858 -0.01755
 C -1.81898 0.47963 -0.16212
 F 1.76025 -1.74281 -0.74004
 F -1.80160 -1.33910 1.30055
 H 1.59114 1.13230 -0.05195
 H -1.54721 1.10258 -0.34489
 H 1.65386 0.91413 -0.04100
 H -1.68400 0.88743 -0.32352
 H 2.78486 0.33612 0.11067
 H -2.78104 0.31495 -0.23228
13
bifur_IRC_Distances_MW_output/new_data/bifur_traj1_Distances point 364
C 1.09191 -0.79376 -0.15103
 C -1.09216 -0.67006 0.42981
 C 0.01897 -1.09998 0.22334
 C 1.82399 0.47858 -0.01755
 C -1.81898 0.47963 -0.16212
 F 1.76025 -1.74281 -0.74004
 F -1.80160 -1.33910 1.30055
 H 1.59114 1.13230 -0.05195
 H -1.54721 1.10258 -0.34489
 H 1.65386 0.91413 -0.04100
 H -1.68400 0.88743 -0.32352
 H 2.78486 0.33612 0.11067
 H -2.78104 0.31495 -0.23228
13
bifur_IRC_Distances_MW_output/new_data/bifur_traj1_Distances point 365
C 1.08886 -0.79358 -0.15003
 C -1.08894 -0.67097 0.42767
 C 0.01974 -1.09979 0.22332
 C 1.81981 0.47906 -0.01786
 C -1.81483 0.48076 -0.16117
 F 1.75715 -1.74413 -0.73531
 F -1.79917 -1.34474 1.29294
 H 1.58544 1.13524 -0.05171
 H -1.54063 1.10640 -0.34268
 H 1.64986 0.91141 -0.04134
 H -1.68148 0.88553 -0.32257
 H 2.78152 0.33724 0.10908
 H -2.77733 0.31757 -0.23034
13
bifur_IRC_Distances_MW_output/new_data/bifur_traj1_Distances point 366
C 1.08727 -0.79348 -0.14951
 C -1.08727 -0.67144 0.42656
 C 0.02016 -1.09967 0.22337
 C 1.81765 0.47930 -0.01802
 C -1.81268 0.48135 -0.16068
 F 1.75553 -1.74481 -0.73285
 F -1.79791 -1.34767 1.28896
 H 1.58248 1.13677 -0.05156
 H -1.53720 1.10838 -0.34151
 H 1.64777 0.91000 -0.04156
 H -1.68018 0.88453 -0.32212
 H 2.77980 0.33782 0.10826
 H -2.77541 0.31893 -0.22933
13
bifur_IRC_Distances_MW_output/new_data/bifur_traj1_Distances point 367
C 1.08568 -0.79338 -0.14898
 C -1.08559 -0.67191 0.42544
 C 0.02059 -1.09955 0.22345
 C 1.81546 0.47955 -0.01818
 C -1.81051 0.48195 -0.16019
 F 1.75391 -1.74550 -0.73039
 F -1.79665 -1.35062 1.28491
 H 1.57950 1.13830 -0.05139
 H -1.53374 1.11037 -0.34030
 H 1.64565 0.90856 -0.04182
 H -1.67888 0.88353 -0.32170
 H 2.77806 0.33841 0.10744
 H -2.77348 0.32029 -0.22830
13
bifur_IRC_Distances_MW_output/new_data/bifur_traj1_Distances point 368
C 1.08410 -0.79328 -0.14844
 C -1.08391 -0.67237 0.42434
 C 0.02102 -1.09941 0.22357
 C 1.81328 0.47979 -0.01834
 C -1.80835 0.48253 -0.15970
 F 1.75230 -1.74618 -0.72795
 F -1.79541 -1.35356 1.28087
 H 1.57654 1.13983 -0.05120
 H -1.53029 1.11236 -0.33907
 H 1.64354 0.90713 -0.04211
 H -1.67760 0.88252 -0.32133
 H 2.77633 0.33898 0.10663
 H -2.77155 0.32165 -0.22727
13
bifur_IRC_Distances_MW_output/new_data/bifur_traj1_Distances point 369
C 1.08256 -0.79318 -0.14790
 C -1.08227 -0.67283 0.42326
 C 0.02146 -1.09927 0.22373
 C 1.81116 0.48003 -0.01850
 C -1.80625 0.48311 -0.15923
 F 1.75072 -1.74685 -0.72557
 F -1.79420 -1.35642 1.27689
 H 1.57366 1.14132 -0.05099
 H -1.52692 1.11430 -0.33785
 H 1.64147 0.90573 -0.04243
 H -1.67637 0.88154 -0.32100
 H 2.77465 0.33955 0.10585
 H -2.76967 0.32298 -0.22626
13
bifur_IRC_Distances_MW_output/new_data/bifur_traj1_Distances point 370
C 1.08110 -0.79308 -0.14739
 C -1.08071 -0.67326 0.42224
 C 0.02190 -1.09913 0.22393
 C 1.80913 0.48025 -0.01865
 C -1.80424 0.48365 -0.15878
 F 1.74923 -1.74748 -0.72331
 F -1.79306 -1.35914 1.27308
 H 1.57092 1.14274 -0.05076
 H -1.52370 1.11614 -0.33666
 H 1.63948 0.90439 -0.04278
 H -1.67520 0.88059 -0.32074
 H 2.77305 0.34008 0.10512
 H -2.76789 0.32424 -0.22530
13
bifur_IRC_Distances_MW_output/new_data/bifur_traj1_Distances point 371
C 1.07976 -0.79299 -0.14691
 C -1.07928 -0.67365 0.42131
 C 0.02230 -1.09898 0.22415
 C 1.80728 0.48045 -0.01879
 C -1.80241 0.48415 -0.15837
 F 1.74785 -1.74806 -0.72126
 F -1.79202 -1.36164 1.26956
 H 1.56841 1.14404 -0.05053
 H -1.52075 1.11784 -0.33554
 H 1.63765 0.90316 -0.04314
 H -1.67414 0.87972 -0.32053
 H 2.77159 0.34057 0.10445
 H -2.76624 0.32540 -0.22441
13
bifur_IRC_Distances_MW_output/new_data/bifur_traj1_Distances point 372
C 1.07858 -0.79291 -0.14649
 C -1.07803 -0.67399 0.42049
 C 0.02267 -1.09885 0.22438
 C 1.80565 0.48063 -0.01891
 C -1.80080 0.48458 -0.15801
 F 1.74665 -1.74857 -0.71946
 F -1.79111 -1.36383 1.26645
 H 1.56621 1.14518 -0.05031
 H -1.51814 1.11932 -0.33454
 H 1.63604 0.90207 -0.04348
 H -1.67321 0.87896 -0.32039
 H 2.77030 0.34100 0.10387
 H -2.76480 0.32641 -0.22362
13
bifur_IRC_Distances_MW_output/new_data/bifur_traj1_Distances point 373
C 1.07759 -0.79284 -0.14612
 C -1.07696 -0.67428 0.41980
 C 0.02299 -1.09873 0.22461
 C 1.80427 0.48078 -0.01901
 C -1.79944 0.48495 -0.15771
 F 1.74563 -1.74899 -0.71794
 F -1.79035 -1.36569 1.26380
 H 1.56435 1.14615 -0.05011
 H -1.51594 1.12058 -0.33367
 H 1.63466 0.90115 -0.04379
 H -1.67244 0.87830 -0.32029
 H 2.76921 0.34136 0.10339
 H -2.76358 0.32727 -0.22295
13
bifur_IRC_Distances_MW_output/new_data/bifur_traj1_Distances point 374
C 1.07677 -0.79278 -0.14582
 C -1.07607 -0.67453 0.41922
 C 0.02326 -1.09863 0.22481
 C 1.80312 0.48090 -0.01909
 C -1.79830 0.48526 -0.15746
 F 1.74478 -1.74935 -0.71668
 F -1.78972 -1.36724 1.26158
 H 1.56280 1.14695 -0.04993
 H -1.51409 1.12163 -0.33294
 H 1.63351 0.90037 -0.04407
 H -1.67180 0.87776 -0.32022
 H 2.76831 0.34167 0.10299
 H -2.76256 0.32799 -0.22239
13
bifur_IRC_Distances_MW_output/new_data/bifur_traj1_Distances point 375
C 1.07677 -0.79278 -0.14582
 C -1.07607 -0.67453 0.41922
 C 0.02326 -1.09863 0.22481
 C 1.80312 0.48090 -0.01909
 C -1.79830 0.48526 -0.15746
 F 1.74478 -1.74935 -0.71668
 F -1.78972 -1.36724 1.26158
 H 1.56280 1.14695 -0.04993
 H -1.51409 1.12163 -0.33294
 H 1.63351 0.90037 -0.04407
 H -1.67180 0.87776 -0.32022
 H 2.76831 0.34167 0.10299
 H -2.76256 0.32799 -0.22239
13
bifur_IRC_Distances_MW_output/new_data/bifur_traj1_Distances point 376
C 1.07550 -0.79269 -0.14534
 C -1.07471 -0.67489 0.41835
 C 0.02369 -1.09846 0.22517
 C 1.80135 0.48108 -0.01923
 C -1.79656 0.48573 -0.15707
 F 1.74348 -1.74990 -0.71476
 F -1.78876 -1.36961 1.25816
 H 1.56044 1.14819 -0.04963
 H -1.51127 1.12325 -0.33180
 H 1.63174 0.89918 -0.04453
 H -1.67083 0.87692 -0.32016
 H 2.76692 0.34213 0.10238
 H -2.76100 0.32908 -0.22153
13
bifur_IRC_Distances_MW_output/new_data/bifur_traj1_Distances point 377
C 1.07501 -0.79266 -0.14515
 C -1.07418 -0.67504 0.41801
 C 0.02386 -1.09839 0.22532
 C 1.80066 0.48116 -0.01928
 C -1.79588 0.48591 -0.15692
 F 1.74297 -1.75011 -0.71402
 F -1.78838 -1.37053 1.25682
 H 1.55952 1.14867 -0.04951
 H -1.51016 1.12388 -0.33134
 H 1.63105 0.89872 -0.04472
 H -1.67045 0.87659 -0.32015
 H 2.76638 0.34231 0.10215
 H -2.76039 0.32951 -0.22119
13
bifur_IRC_Distances_MW_output/new_data/bifur_traj1_Distances point 378
C 1.07458 -0.79263 -0.14499
 C -1.07372 -0.67516 0.41771
 C 0.02401 -1.09833 0.22546
 C 1.80006 0.48122 -0.01932
 C -1.79529 0.48607 -0.15679
 F 1.74253 -1.75029 -0.71337
 F -1.78806 -1.37134 1.25565
 H 1.55872 1.14909 -0.04940
 H -1.50920 1.12442 -0.33094
 H 1.63044 0.89831 -0.04490
 H -1.67013 0.87630 -0.32015
 H 2.76591 0.34246 0.10194
 H -2.75986 0.32988 -0.22090
13
bifur_IRC_Distances_MW_output/new_data/bifur_traj1_Distances point 379
C 1.07421 -0.79260 -0.14484
 C -1.07332 -0.67527 0.41745
 C 0.02414 -1.09828 0.22558
 C 1.79954 0.48127 -0.01936
 C -1.79477 0.48621 -0.15668
 F 1.74214 -1.75046 -0.71280
 F -1.78778 -1.37205 1.25462
 H 1.55802 1.14946 -0.04930
 H -1.50835 1.12490 -0.33059
 H 1.62991 0.89795 -0.04505
 H -1.66984 0.87604 -0.32015
 H 2.76550 0.34260 0.10177
 H -2.75940 0.33021 -0.22064
13
bifur_IRC_Distances_MW_output/new_data/bifur_traj1_Distances point 380
C 1.07388 -0.79257 -0.14472
 C -1.07296 -0.67537 0.41723
 C 0.02426 -1.09823 0.22569
 C 1.79908 0.48132 -0.01939
 C -1.79432 0.48633 -0.15658
 F 1.74181 -1.75060 -0.71231
 F -1.78753 -1.37266 1.25372
 H 1.55741 1.14978 -0.04921
 H -1.50762 1.12532 -0.33028
 H 1.62944 0.89764 -0.04519
 H -1.66960 0.87582 -0.32016
 H 2.76514 0.34272 0.10161
 H -2.75899 0.33050 -0.22041
13
bifur_IRC_Distances_MW_output/new_data/bifur_traj1_Distances point 381
C 1.07362 -0.79255 -0.14461
 C -1.07267 -0.67545 0.41704
 C 0.02436 -1.09819 0.22579
 C 1.79870 0.48136 -0.01942
 C -1.79395 0.48643 -0.15650
 F 1.74153 -1.75071 -0.71191
 F -1.78733 -1.37317 1.25298
 H 1.55690 1.15004 -0.04913
 H -1.50701 1.12567 -0.33002
 H 1.62906 0.89738 -0.04531
 H -1.66939 0.87564 -0.32016
 H 2.76485 0.34282 0.10149
 H -2.75866 0.33073 -0.22023
13
bifur_IRC_Distances_MW_output/new_data/bifur_traj1_Distances point 382
C 1.07341 -0.79254 -0.14453
 C -1.07245 -0.67550 0.41690
 C 0.02443 -1.09816 0.22587
 C 1.79842 0.48139 -0.01944
 C -1.79367 0.48650 -0.15644
 F 1.74132 -1.75080 -0.71160
 F -1.78718 -1.37355 1.25242
 H 1.55652 1.15024 -0.04907
 H -1.50655 1.12593 -0.32983
 H 1.62877 0.89719 -0.04540
 H -1.66924 0.87551 -0.32017
 H 2.76462 0.34289 0.10139
 H -2.75841 0.33091 -0.22009
13
bifur_IRC_Distances_MW_output/new_data/bifur_traj1_Distances point 383
C 1.07330 -0.79253 -0.14449
 C -1.07233 -0.67554 0.41682
 C 0.02447 -1.09814 0.22591
 C 1.79826 0.48141 -0.01946
 C -1.79351 0.48655 -0.15641
 F 1.74120 -1.75085 -0.71143
 F -1.78709 -1.37377 1.25210
 H 1.55631 1.15035 -0.04904
 H -1.50629 1.12607 -0.32972
 H 1.62860 0.89708 -0.04545
 H -1.66915 0.87543 -0.32017
 H 2.76450 0.34293 0.10134
 H -2.75826 0.33101 -0.22001
13
bifur_IRC_Distances_MW_output/new_data/bifur_traj1_Distances point 384
C 1.07329 -0.79253 -0.14448
 C -1.07232 -0.67554 0.41682
 C 0.02448 -1.09814 0.22591
 C 1.79825 0.48141 -0.01946
 C -1.79350 0.48655 -0.15641
 F 1.74119 -1.75085 -0.71142
 F -1.78709 -1.37378 1.25208
 H 1.55629 1.15036 -0.04904
 H -1.50627 1.12609 -0.32971
 H 1.62859 0.89707 -0.04545
 H -1.66915 0.87542 -0.32017
 H 2.76449 0.34293 0.10134
 H -2.75825 0.33101 -0.22000
13
bifur_IRC_Distances_MW_output/new_data/bifur_traj1_Distances point 385
C 1.07340 -0.79254 -0.14453
 C -1.07244 -0.67551 0.41689
 C 0.02444 -1.09816 0.22587
 C 1.79840 0.48139 -0.01945
 C -1.79365 0.48651 -0.15644
 F 1.74131 -1.75081 -0.71158
 F -1.78717 -1.37358 1.25238
 H 1.55650 1.15025 -0.04907
 H -1.50652 1.12594 -0.32982
 H 1.62875 0.89718 -0.04540
 H -1.66923 0.87550 -0.32017
 H 2.76461 0.34289 0.10139
 H -2.75839 0.33092 -0.22008
13
bifur_IRC_Distances_MW_output/new_data/bifur_traj1_Distances point 386
C 1.07340 -0.79254 -0.14453
 C -1.07244 -0.67551 0.41689
 C 0.02444 -1.09816 0.22587
 C 1.79840 0.48139 -0.01945
 C -1.79365 0.48651 -0.15644
 F 1.74131 -1.75081 -0.71158
 F -1.78717 -1.37358 1.25238
 H 1.55650 1.15025 -0.04907
 H -1.50652 1.12594 -0.32982
 H 1.62875 0.89718 -0.04540
 H -1.66923 0.87550 -0.32017
 H 2.76461 0.34289 0.10139
 H -2.75839 0.33092 -0.22008
13
bifur_IRC_Distances_MW_output/new_data/bifur_traj1_Distances point 387
C 1.07401 -0.79258 -0.14477
 C -1.07310 -0.67533 0.41731
 C 0.02422 -1.09825 0.22565
 C 1.79926 0.48130 -0.01938
 C -1.79450 0.48628 -0.15662
 F 1.74194 -1.75054 -0.71250
 F -1.78763 -1.37243 1.25407
 H 1.55764 1.14965 -0.04924
 H -1.50790 1.12516 -0.33040
 H 1.62962 0.89776 -0.04514
 H -1.66969 0.87591 -0.32015
 H 2.76528 0.34267 0.10167
 H -2.75915 0.33039 -0.22050
13
bifur_IRC_Distances_MW_output/new_data/bifur_traj1_Distances point 388
C 1.07454 -0.79262 -0.14497
 C -1.07368 -0.67518 0.41768
 C 0.02403 -1.09833 0.22547
 C 1.80001 0.48123 -0.01933
 C -1.79523 0.48608 -0.15678
 F 1.74249 -1.75031 -0.71331
 F -1.78803 -1.37142 1.25553
 H 1.55864 1.14913 -0.04939
 H -1.50910 1.12448 -0.33090
 H 1.63038 0.89827 -0.04491
 H -1.67009 0.87627 -0.32015
 H 2.76587 0.34248 0.10192
 H -2.75981 0.32992 -0.22087
13
bifur_IRC_Distances_MW_output/new_data/bifur_traj1_Distances point 389
C 1.07527 -0.79268 -0.14525
 C -1.07447 -0.67496 0.41819
 C 0.02377 -1.09843 0.22524
 C 1.80103 0.48112 -0.01925
 C -1.79624 0.48581 -0.15700
 F 1.74324 -1.75000 -0.71442
 F -1.78858 -1.37004 1.25754
 H 1.56001 1.14841 -0.04958
 H -1.51075 1.12354 -0.33158
 H 1.63142 0.89897 -0.04462
 H -1.67065 0.87676 -0.32016
 H 2.76667 0.34221 0.10227
 H -2.76072 0.32928 -0.22137
13
bifur_IRC_Distances_MW_output/new_data/bifur_traj1_Distances point 390
C 1.07625 -0.79275 -0.14562
 C -1.07552 -0.67468 0.41887
 C 0.02343 -1.09856 0.22495
 C 1.80240 0.48097 -0.01915
 C -1.79759 0.48545 -0.15730
 F 1.74425 -1.74957 -0.71590
 F -1.78933 -1.36820 1.26020
 H 1.56184 1.14745 -0.04981
 H -1.51295 1.12229 -0.33248
 H 1.63280 0.89989 -0.04425
 H -1.67140 0.87742 -0.32019
 H 2.76775 0.34185 0.10274
 H -2.76193 0.32843 -0.22204
13
bifur_IRC_Distances_MW_output/new_data/bifur_traj1_Distances point 391
C 1.07751 -0.79284 -0.14609
 C -1.07687 -0.67431 0.41974
 C 0.02302 -1.09872 0.22463
 C 1.80415 0.48079 -0.01902
 C -1.79932 0.48498 -0.15768
 F 1.74554 -1.74903 -0.71781
 F -1.79028 -1.36585 1.26357
 H 1.56419 1.14623 -0.05009
 H -1.51575 1.12069 -0.33360
 H 1.63454 0.90107 -0.04382
 H -1.67237 0.87825 -0.32028
 H 2.76912 0.34140 0.10334
 H -2.76348 0.32734 -0.22289
13
bifur_IRC_Distances_MW_output/new_data/bifur_traj1_Distances point 392
C 1.07897 -0.79294 -0.14663
 C -1.07844 -0.67388 0.42076
 C 0.02255 -1.09889 0.22430
 C 1.80619 0.48057 -0.01887
 C -1.80133 0.48444 -0.15813
 F 1.74705 -1.74840 -0.72005
 F -1.79141 -1.36310 1.26748
 H 1.56694 1.14480 -0.05039
 H -1.51901 1.11883 -0.33487
 H 1.63658 0.90243 -0.04336
 H -1.67352 0.87921 -0.32043
 H 2.77073 0.34086 0.10406
 H -2.76528 0.32607 -0.22388
13
bifur_IRC_Distances_MW_output/new_data/bifur_traj1_Distances point 393
C 1.08053 -0.79304 -0.14719
 C -1.08011 -0.67342 0.42184
 C 0.02207 -1.09907 0.22402
 C 1.80834 0.48034 -0.01871
 C -1.80346 0.48386 -0.15860
 F 1.74864 -1.74773 -0.72244
 F -1.79262 -1.36020 1.27158
 H 1.56985 1.14329 -0.05067
 H -1.52244 1.11686 -0.33618
 H 1.63871 0.90387 -0.04293
 H -1.67475 0.88022 -0.32065
 H 2.77243 0.34029 0.10483
 H -2.76719 0.32473 -0.22492
13
bifur_IRC_Distances_MW_output/new_data/bifur_traj1_Distances point 394
C 1.08205 -0.79314 -0.14773
 C -1.08173 -0.67298 0.42290
 C 0.02161 -1.09922 0.22380
 C 1.81045 0.48011 -0.01855
 C -1.80554 0.48330 -0.15907
 F 1.75020 -1.74707 -0.72478
 F -1.79380 -1.35737 1.27556
 H 1.57270 1.14181 -0.05091
 H -1.52579 1.11494 -0.33743
 H 1.64077 0.90526 -0.04255
 H -1.67596 0.88121 -0.32091
 H 2.77409 0.33974 0.10559
 H -2.76905 0.32342 -0.22592
13
bifur_IRC_Distances_MW_output/new_data/bifur_traj1_Distances point 395
C 1.08345 -0.79324 -0.14821
 C -1.08321 -0.67257 0.42388
 C 0.02121 -1.09935 0.22364
 C 1.81238 0.47989 -0.01841
 C -1.80745 0.48278 -0.15950
 F 1.75163 -1.74647 -0.72693
 F -1.79489 -1.35477 1.27918
 H 1.57531 1.14046 -0.05111
 H -1.52886 1.11318 -0.33855
 H 1.64266 0.90654 -0.04224
 H -1.67708 0.88210 -0.32119
 H 2.77562 0.33922 0.10630
 H -2.77075 0.32222 -0.22684
13
bifur_IRC_Distances_MW_output/new_data/bifur_traj1_Distances point 396
C 1.08464 -0.79331 -0.14862
 C -1.08448 -0.67222 0.42471
 C 0.02087 -1.09946 0.22353
 C 1.81402 0.47971 -0.01829
 C -1.80908 0.48233 -0.15987
 F 1.75284 -1.74595 -0.72877
 F -1.79583 -1.35256 1.28224
 H 1.57754 1.13931 -0.05127
 H -1.53146 1.11169 -0.33949
 H 1.64426 0.90762 -0.04201
 H -1.67804 0.88286 -0.32145
 H 2.77692 0.33879 0.10690
 H -2.77220 0.32119 -0.22762
13
bifur_IRC_Distances_MW_output/new_data/bifur_traj1_Distances point 397
C 1.08464 -0.79331 -0.14862
 C -1.08448 -0.67222 0.42471
 C 0.02088 -1.09946 0.22353
 C 1.81402 0.47971 -0.01829
 C -1.80908 0.48233 -0.15987
 F 1.75284 -1.74595 -0.72877
 F -1.79583 -1.35256 1.28224
 H 1.57754 1.13931 -0.05127
 H -1.53146 1.11169 -0.33949
 H 1.64426 0.90762 -0.04201
 H -1.67804 0.88286 -0.32145
 H 2.77692 0.33879 0.10690
 H -2.77220 0.32119 -0.22762
13
bifur_IRC_Distances_MW_output/new_data/bifur_traj1_Distances point 398
C 1.08605 -0.79340 -0.14910
 C -1.08598 -0.67180 0.42570
 C 0.02049 -1.09958 0.22343
 C 1.81597 0.47949 -0.01814
 C -1.81101 0.48181 -0.16031
 F 1.75429 -1.74534 -0.73096
 F -1.79695 -1.34993 1.28586
 H 1.58019 1.13794 -0.05143
 H -1.53455 1.10991 -0.34058
 H 1.64615 0.90890 -0.04175
 H -1.67919 0.88376 -0.32180
 H 2.77847 0.33827 0.10763
 H -2.77393 0.31998 -0.22854
13
bifur_IRC_Distances_MW_output/new_data/bifur_traj1_Distances point 399
C 1.08612 -0.79341 -0.14912
 C -1.08606 -0.67178 0.42575
 C 0.02047 -1.09958 0.22342
 C 1.81606 0.47948 -0.01813
 C -1.81111 0.48178 -0.16033
 F 1.75436 -1.74531 -0.73107
 F -1.79700 -1.34981 1.28603
 H 1.58032 1.13788 -0.05144
 H -1.53470 1.10982 -0.34064
 H 1.64624 0.90896 -0.04174
 H -1.67924 0.88381 -0.32181
 H 2.77854 0.33824 0.10766
 H -2.77401 0.31992 -0.22858
13
bifur_IRC_Distances_MW_output/new_data/bifur_traj1_Distances point 400
C 1.08569 -0.79338 -0.14898
 C -1.08559 -0.67191 0.42545
 C 0.02058 -1.09955 0.22345
 C 1.81547 0.47955 -0.01818
 C -1.81051 0.48194 -0.16019
 F 1.75392 -1.74550 -0.73040
 F -1.79666 -1.35061 1.28493
 H 1.57951 1.13830 -0.05139
 H -1.53375 1.11037 -0.34030
 H 1.64566 0.90857 -0.04182
 H -1.67889 0.88353 -0.32170
 H 2.77807 0.33840 0.10744
 H -2.77349 0.32029 -0.22830
13
bifur_IRC_Distances_MW_output/new_data/bifur_traj1_Distances point 401
C 1.08474 -0.79332 -0.14866
 C -1.08459 -0.67219 0.42478
 C 0.02085 -1.09947 0.22352
 C 1.81416 0.47969 -0.01827
 C -1.80922 0.48230 -0.15990
 F 1.75295 -1.74591 -0.72893
 F -1.79591 -1.35237 1.28250
 H 1.57773 1.13921 -0.05128
 H -1.53168 1.11156 -0.33957
 H 1.64439 0.90771 -0.04199
 H -1.67812 0.88293 -0.32147
 H 2.77703 0.33875 0.10696
 H -2.77233 0.32111 -0.22769
13
bifur_IRC_Distances_MW_output/new_data/bifur_traj1_Distances point 402
C 1.08332 -0.79323 -0.14817
 C -1.08309 -0.67260 0.42379
 C 0.02125 -1.09934 0.22365
 C 1.81221 0.47991 -0.01842
 C -1.80729 0.48282 -0.15946
 F 1.75150 -1.74652 -0.72674
 F -1.79480 -1.35500 1.27886
 H 1.57508 1.14058 -0.05110
 H -1.52859 1.11334 -0.33846
 H 1.64250 0.90643 -0.04227
 H -1.67698 0.88203 -0.32116
 H 2.77548 0.33927 0.10624
 H -2.77060 0.32232 -0.22676
13
bifur_IRC_Distances_MW_output/new_data/bifur_traj1_Distances point 403
C 1.08154 -0.79311 -0.14755
 C -1.08118 -0.67313 0.42255
 C 0.02177 -1.09917 0.22387
 C 1.80974 0.48018 -0.01860
 C -1.80485 0.48348 -0.15891
 F 1.74968 -1.74729 -0.72399
 F -1.79340 -1.35832 1.27423
 H 1.57174 1.14231 -0.05083
 H -1.52467 1.11559 -0.33702
 H 1.64008 0.90480 -0.04267
 H -1.67555 0.88088 -0.32081
 H 2.77353 0.33992 0.10534
 H -2.76842 0.32386 -0.22559
13
bifur_IRC_Distances_MW_output/new_data/bifur_traj1_Distances point 404
C 1.07948 -0.79297 -0.14681
 C -1.07899 -0.67373 0.42111
 C 0.02239 -1.09895 0.22421
 C 1.80689 0.48049 -0.01881
 C -1.80203 0.48425 -0.15828
 F 1.74757 -1.74818 -0.72083
 F -1.79180 -1.36216 1.26883
 H 1.56789 1.14431 -0.05048
 H -1.52013 1.11819 -0.33530
 H 1.63727 0.90290 -0.04321
 H -1.67392 0.87954 -0.32050
 H 2.77128 0.34067 0.10431
 H -2.76590 0.32564 -0.22422
13
bifur_IRC_Distances_MW_output/new_data/bifur_traj1_Distances point 405
C 1.07723 -0.79282 -0.14599
 C -1.07657 -0.67439 0.41954
 C 0.02311 -1.09869 0.22470
 C 1.80376 0.48083 -0.01905
 C -1.79894 0.48509 -0.15760
 F 1.74526 -1.74915 -0.71739
 F -1.79007 -1.36637 1.26283
 H 1.56367 1.14650 -0.05003
 H -1.51512 1.12105 -0.33335
 H 1.63416 0.90081 -0.04391
 H -1.67216 0.87806 -0.32026
 H 2.76881 0.34150 0.10321
 H -2.76313 0.32759 -0.22270
13
bifur_IRC_Distances_MW_output/new_data/bifur_traj1_Distances point 406
C 1.07483 -0.79264 -0.14508
 C -1.07399 -0.67509 0.41788
 C 0.02392 -1.09837 0.22537
 C 1.80041 0.48118 -0.01930
 C -1.79563 0.48598 -0.15687
 F 1.74279 -1.75019 -0.71375
 F -1.78825 -1.37087 1.25633
 H 1.55918 1.14884 -0.04946
 H -1.50976 1.12410 -0.33118
 H 1.63079 0.89855 -0.04480
 H -1.67031 0.87646 -0.32015
 H 2.76619 0.34237 0.10206
 H -2.76017 0.32967 -0.22107
13
bifur_IRC_Distances_MW_output/new_data/bifur_traj1_Distances point 407
C 1.07234 -0.79246 -0.14410
 C -1.07128 -0.67582 0.41616
 C 0.02483 -1.09799 0.22629
 C 1.79690 0.48155 -0.01956
 C -1.79218 0.48691 -0.15612
 F 1.74020 -1.75126 -0.70999
 F -1.78637 -1.37559 1.24942
 H 1.55451 1.15130 -0.04875
 H -1.50411 1.12732 -0.32878
 H 1.62722 0.89615 -0.04590
 H -1.66843 0.87477 -0.32023
 H 2.76344 0.34328 0.10090
 H -2.75706 0.33185 -0.21934
13
bifur_IRC_Distances_MW_output/new_data/bifur_traj1_Distances point 408
C 1.07234 -0.79246 -0.14410
 C -1.07128 -0.67582 0.41616
 C 0.02483 -1.09799 0.22629
 C 1.79690 0.48155 -0.01956
 C -1.79218 0.48691 -0.15612
 F 1.74020 -1.75126 -0.70999
 F -1.78637 -1.37559 1.24942
 H 1.55451 1.15130 -0.04875
 H -1.50411 1.12732 -0.32878
 H 1.62722 0.89615 -0.04590
 H -1.66843 0.87477 -0.32023
 H 2.76344 0.34328 0.10090
 H -2.75706 0.33185 -0.21934
13
bifur_IRC_Distances_MW_output/new_data/bifur_traj1_Distances point 409
C 1.06728 -0.79204 -0.14197
 C -1.06573 -0.67730 0.41269
 C 0.02693 -1.09707 0.22900
 C 1.78970 0.48226 -0.02009
 C -1.78512 0.48880 -0.15464
 F 1.73493 -1.75345 -0.70251
 F -1.78268 -1.38531 1.23482
 H 1.54504 1.15636 -0.04680
 H -1.49242 1.13394 -0.32341
 H 1.61968 0.89114 -0.04888
 H -1.66478 0.87121 -0.32118
 H 2.75783 0.34513 0.09867
 H -2.75066 0.33633 -0.21571
13
bifur_IRC_Distances_MW_output/new_data/bifur_traj1_Distances point 410
C 1.06487 -0.79182 -0.14086
 C -1.06304 -0.67801 0.41104
 C 0.02810 -1.09653 0.23084
 C 1.78620 0.48259 -0.02034
 C -1.78169 0.48972 -0.15395
 F 1.73237 -1.75449 -0.69903
 F -1.78098 -1.39005 1.22747
 H 1.54051 1.15882 -0.04555
 H -1.48667 1.13718 -0.32051
 H 1.61588 0.88863 -0.05078
 H -1.66313 0.86943 -0.32213
 H 2.75511 0.34601 0.09770
 H -2.74753 0.33851 -0.21390
13
bifur_IRC_Distances_MW_output/new_data/bifur_traj1_Distances point 411
C 1.06256 -0.79159 -0.13971
 C -1.06042 -0.67869 0.40947
 C 0.02935 -1.09592 0.23306
 C 1.78279 0.48290 -0.02058
 C -1.77838 0.49061 -0.15331
 F 1.72990 -1.75549 -0.69578
 F -1.77941 -1.39469 1.22013
 H 1.53617 1.16123 -0.04408
 H -1.48104 1.14035 -0.31746
 H 1.61209 0.88614 -0.05300
 H -1.66163 0.86766 -0.32345
 H 2.75248 0.34685 0.09683
 H -2.74447 0.34064 -0.21211
13
bifur_IRC_Distances_MW_output/new_data/bifur_traj1_Distances point 412
C 1.06030 -0.79135 -0.13849
 C -1.05782 -0.67937 0.40796
 C 0.03074 -1.09524 0.23580
 C 1.77940 0.48320 -0.02082
 C -1.77509 0.49149 -0.15271
 F 1.72745 -1.75647 -0.69271
 F -1.77795 -1.39933 1.21258
 H 1.53194 1.16364 -0.04232
 H -1.47538 1.14354 -0.31415
 H 1.60819 0.88360 -0.05566
 H -1.66025 0.86585 -0.32526
 H 2.74987 0.34768 0.09608
 H -2.74140 0.34277 -0.21030
13
bifur_IRC_Distances_MW_output/new_data/bifur_traj1_Distances point 413
C 1.05804 -0.79108 -0.13713
 C -1.05516 -0.68006 0.40646
 C 0.03235 -1.09443 0.23928
 C 1.77593 0.48348 -0.02105
 C -1.77174 0.49239 -0.15215
 F 1.72497 -1.75744 -0.68978
 F -1.77657 -1.40413 1.20453
 H 1.52771 1.16612 -0.04010
 H -1.46952 1.14684 -0.31040
 H 1.60403 0.88091 -0.05897
 H -1.65901 0.86394 -0.32774
 H 2.74720 0.34851 0.09544
 H -2.73823 0.34495 -0.20839
13
bifur_IRC_Distances_MW_output/new_data/bifur_traj1_Distances point 414
C 1.05576 -0.79075 -0.13557
 C -1.05238 -0.68077 0.40497
 C 0.03429 -1.09343 0.24388
 C 1.77228 0.48374 -0.02128
 C -1.76825 0.49334 -0.15162
 F 1.72240 -1.75842 -0.68700
 F -1.77532 -1.40923 1.19567
 H 1.52342 1.16874 -0.03723
 H -1.46327 1.15035 -0.30597
 H 1.59944 0.87797 -0.06326
 H -1.65792 0.86185 -0.33121
 H 2.74441 0.34936 0.09496
 H -2.73485 0.34727 -0.20632
13
bifur_IRC_Distances_MW_output/new_data/bifur_traj1_Distances point 415
C 1.05347 -0.79037 -0.13371
 C -1.04945 -0.68152 0.40350
 C 0.03672 -1.09217 0.25015
 C 1.76840 0.48398 -0.02152
 C -1.76458 0.49433 -0.15117
 F 1.71972 -1.75941 -0.68449
 F -1.77425 -1.41474 1.18564
 H 1.51908 1.17156 -0.03336
 H -1.45650 1.15416 -0.30055
 H 1.59423 0.87468 -0.06901
 H -1.65707 0.85952 -0.33618
 H 2.74145 0.35021 0.09473
 H -2.73120 0.34974 -0.20402
13
bifur_IRC_Distances_MW_output/new_data/bifur_traj1_Distances point 416
C 1.05121 -0.78988 -0.13139
 C -1.04637 -0.68230 0.40209
 C 0.03988 -1.09051 0.25896
 C 1.76425 0.48418 -0.02176
 C -1.76071 0.49540 -0.15083
 F 1.71696 -1.76037 -0.68245
 F -1.77354 -1.42076 1.17397
 H 1.51479 1.17462 -0.02800
 H -1.44908 1.15834 -0.29365
 H 1.58816 0.87092 -0.07698
 H -1.65664 0.85686 -0.34343
 H 2.73829 0.35107 0.09488
 H -2.72717 0.35243 -0.20142
13
bifur_IRC_Distances_MW_output/new_data/bifur_traj1_Distances point 417
C 1.04911 -0.78924 -0.12839
 C -1.04315 -0.68312 0.40084
 C 0.04410 -1.08827 0.27171
 C 1.75980 0.48430 -0.02201
 C -1.75665 0.49653 -0.15069
 F 1.71420 -1.76123 -0.68125
 F -1.77347 -1.42742 1.15999
 H 1.51072 1.17794 -0.02035
 H -1.44085 1.16299 -0.28456
 H 1.58088 0.86652 -0.08839
 H -1.65690 0.85378 -0.35418
 H 2.73489 0.35188 0.09567
 H -2.72267 0.35536 -0.19839
13
bifur_IRC_Distances_MW_output/new_data/bifur_traj1_Distances point 418
C 1.04737 -0.78838 -0.12434
 C -1.03987 -0.68398 0.39988
 C 0.04989 -1.08519 0.29048
 C 1.75503 0.48427 -0.02229
 C -1.75242 0.49773 -0.15087
 F 1.71162 -1.76186 -0.68135
 F -1.77452 -1.43487 1.14263
 H 1.50717 1.18155 -0.00926
 H -1.43165 1.16818 -0.27216
 H 1.57192 0.86126 -0.10511
 H -1.65822 0.85014 -0.37032
 H 2.73119 0.35258 0.09741
 H -2.71752 0.35857 -0.19471
13
bifur_IRC_Distances_MW_output/new_data/bifur_traj1_Distances point 419
C 1.04737 -0.78838 -0.12434
 C -1.03987 -0.68398 0.39988
 C 0.04989 -1.08519 0.29048
 C 1.75503 0.48427 -0.02229
 C -1.75242 0.49773 -0.15087
 F 1.71162 -1.76186 -0.68135
 F -1.77452 -1.43487 1.14264
 H 1.50717 1.18155 -0.00926
 H -1.43165 1.16818 -0.27216
 H 1.57192 0.86126 -0.10510
 H -1.65822 0.85014 -0.37032
 H 2.73119 0.35258 0.09741
 H -2.71752 0.35857 -0.19471
13
bifur_IRC_Distances_MW_output/new_data/bifur_traj1_Distances point 420
C 1.04630 -0.78535 -0.10953
 C -1.03335 -0.68596 0.39934
 C 0.06995 -1.07456 0.36344
 C 1.74349 0.48334 -0.02369
 C -1.74282 0.50055 -0.15264
 F 1.70872 -1.76139 -0.68710
 F -1.78387 -1.45415 1.08660
 H 1.50274 1.19005 0.03225
 H -1.40780 1.18149 -0.22763
 H 1.54446 0.84619 -0.17045
 H -1.66623 0.84013 -0.43344
 H 2.72147 0.35315 0.10556
 H -2.70305 0.36651 -0.18273
13
bifur_IRC_Distances_MW_output/new_data/bifur_traj1_Distances point 421
C 1.04816 -0.78239 -0.09370
 C -1.03031 -0.68744 0.39960
 C 0.08788 -1.06496 0.43851
 C 1.73468 0.48193 -0.02646
 C -1.73579 0.50254 -0.15401
 F 1.71119 -1.75879 -0.69128
 F -1.79712 -1.46903 1.03123
 H 1.50169 1.19550 0.07242
 H -1.38951 1.19130 -0.18278
 H 1.52055 0.83396 -0.23927
 H -1.67397 0.83262 -0.49711
 H 2.71263 0.35244 0.11260
 H -2.69008 0.37232 -0.16974
13
bifur_IRC_Distances_MW_output/new_data/bifur_traj1_Distances point 422
C 1.05312 -0.77726 -0.06280
 C -1.02847 -0.69007 0.39814
 C 0.11284 -1.05056 0.56932
 C 1.71999 0.47914 -0.03566
 C -1.72358 0.50558 -0.15305
 F 1.72332 -1.75157 -0.68482
 F -1.82421 -1.49210 0.92541
 H 1.49823 1.20196 0.13603
 H -1.36209 1.20529 -0.10220
 H 1.48392 0.81586 -0.36435
 H -1.68138 0.82271 -0.60301
 H 2.69495 0.35007 0.11806
 H -2.66664 0.38095 -0.14105
13
bifur_IRC_Distances_MW_output/new_data/bifur_traj1_Distances point 423
C 1.06046 -0.76953 -0.00786
 C -1.03099 -0.69482 0.38785
 C 0.13139 -1.03378 0.75958
 C 1.69713 0.47479 -0.06175
 C -1.70245 0.51000 -0.14039
 F 1.75571 -1.73623 -0.63211
 F -1.86821 -1.52496 0.73452
 H 1.48279 1.20759 0.21146
 H -1.32849 1.22253 0.02608
 H 1.44286 0.79359 -0.56154
 H -1.67317 0.81301 -0.74158
 H 2.66198 0.34519 0.10462
 H -2.62902 0.39263 -0.07889
13
bifur_IRC_Distances_MW_output/new_data/bifur_traj1_Distances point 424
C 1.06430 -0.76246 0.05029
 C -1.03769 -0.70019 0.36675
 C 0.12330 -1.02314 0.91368
 C 1.67754 0.47097 -0.09999
 C -1.68171 0.51410 -0.11394
 F 1.79489 -1.71863 -0.52938
 F -1.90410 -1.55469 0.52388
 H 1.45680 1.20985 0.25057
 H -1.30906 1.23561 0.14750
 H 1.42712 0.77736 -0.74222
 H -1.64342 0.80845 -0.83231
 H 2.62908 0.34012 0.06437
 H -2.59705 0.40264 0.00079
13
bifur_IRC_Distances_MW_output/new_data/bifur_traj1_Distances point 425
C 1.06419 -0.75841 0.08630
 C -1.04268 -0.70378 0.34817
 C 0.10678 -1.01894 0.98648
 C 1.66831 0.46895 -0.12826
 C -1.67050 0.51658 -0.09141
 F 1.81806 -1.70738 -0.44340
 F -1.91890 -1.57220 0.38767
 H 1.43745 1.21036 0.25601
 H -1.30437 1.24242 0.21610
 H 1.43018 0.76946 -0.84030
 H -1.61757 0.80731 -0.86186
 H 2.61176 0.33723 0.02776
 H -2.58271 0.40838 0.05676
13
bifur_IRC_Distances_MW_output/new_data/bifur_traj1_Distances point 426
C 1.06305 -0.75632 0.10561
 C -1.04519 -0.70585 0.33624
 C 0.09484 -1.01733 1.01842
 C 1.66426 0.46801 -0.14472
 C -1.66503 0.51799 -0.07745
 F 1.82908 -1.70140 -0.39020
 F -1.92378 -1.58178 0.31231
 H 1.42616 1.21062 0.25306
 H -1.30376 1.24600 0.25070
 H 1.43551 0.76560 -0.88835
 H -1.60197 0.80703 -0.86928
 H 2.60385 0.33587 0.00477
 H -2.57701 0.41156 0.08890
13
bifur_IRC_Distances_MW_output/new_data/bifur_traj1_Distances point 427
C 1.06191 -0.75517 0.11661
 C -1.04636 -0.70710 0.32877
 C 0.08719 -1.01661 1.03449
 C 1.66214 0.46754 -0.15447
 C -1.66201 0.51886 -0.06892
 F 1.83454 -1.69813 -0.35771
 F -1.92530 -1.58747 0.26849
 H 1.41932 1.21087 0.24956
 H -1.30378 1.24815 0.26969
 H 1.43955 0.76343 -0.91430
 H -1.59261 0.80690 -0.87091
 H 2.59981 0.33523 -0.00925
 H -2.57440 0.41351 0.10795
13
bifur_IRC_Distances_MW_output/new_data/bifur_traj1_Distances point 428
C 1.06092 -0.75446 0.12356
 C -1.04693 -0.70793 0.32378
 C 0.08208 -1.01625 1.04394
 C 1.66080 0.46730 -0.16076
 C -1.66007 0.51945 -0.06333
 F 1.83753 -1.69617 -0.33641
 F -1.92567 -1.59124 0.24040
 H 1.41476 1.21113 0.24669
 H -1.30380 1.24960 0.28142
 H 1.44241 0.76204 -0.93020
 H -1.58651 0.80679 -0.87102
 H 2.59743 0.33491 -0.01838
 H -2.57296 0.41483 0.12030
13
bifur_IRC_Distances_MW_output/new_data/bifur_traj1_Distances point 429
C 1.06003 -0.75398 0.12852
 C -1.04719 -0.70855 0.32009
 C 0.07831 -1.01604 1.05042
 C 1.65982 0.46715 -0.16530
 C -1.65863 0.51990 -0.05925
 F 1.83937 -1.69486 -0.32089
 F -1.92557 -1.59404 0.22013
 H 1.41133 1.21140 0.24434
 H -1.30375 1.25071 0.28967
 H 1.44457 0.76102 -0.94133
 H -1.58206 0.80669 -0.87071
 H 2.59580 0.33475 -0.02499
 H -2.57202 0.41584 0.12929
13
bifur_IRC_Distances_MW_output/new_data/bifur_traj1_Distances point 430
C 1.06003 -0.75398 0.12852
 C -1.04719 -0.70855 0.32009
 C 0.07831 -1.01604 1.05042
 C 1.65982 0.46715 -0.16530
 C -1.65863 0.51990 -0.05925
 F 1.83937 -1.69486 -0.32089
 F -1.92557 -1.59404 0.22013
 H 1.41133 1.21140 0.24434
 H -1.30375 1.25071 0.28967
 H 1.44457 0.76102 -0.94133
 H -1.58206 0.80669 -0.87071
 H 2.59580 0.33475 -0.02499
 H -2.57202 0.41584 0.12929
13
bifur_IRC_Distances_MW_output/new_data/bifur_traj1_Distances point 431
C 1.05825 -0.75325 0.13625
 C -1.04725 -0.70958 0.31409
 C 0.07225 -1.01580 1.06029
 C 1.65812 0.46701 -0.17246
 C -1.65621 0.52067 -0.05273
 F 1.84154 -1.69307 -0.29622
 F -1.92465 -1.59872 0.18800
 H 1.40553 1.21204 0.24025
 H -1.30338 1.25266 0.30236
 H 1.44802 0.75933 -0.95849
 H -1.57491 0.80644 -0.86969
 H 2.59334 0.33468 -0.03535
 H -2.57065 0.41760 0.14369
13
bifur_IRC_Distances_MW_output/new_data/bifur_traj1_Distances point 432
C 1.05715 -0.75294 0.13993
 C -1.04705 -0.71011 0.31114
 C 0.06932 -1.01574 1.06500
 C 1.65719 0.46699 -0.17589
 C -1.65492 0.52109 -0.04958
 F 1.84216 -1.69239 -0.28437
 F -1.92379 -1.60114 0.17247
 H 1.40250 1.21249 0.23815
 H -1.30297 1.25373 0.30833
 H 1.44965 0.75846 -0.96661
 H -1.57139 0.80625 -0.86907
 H 2.59218 0.33476 -0.04024
 H -2.57001 0.41854 0.15072
13
bifur_IRC_Distances_MW_output/new_data/bifur_traj1_Distances point 433
C 1.05581 -0.75264 0.14365
 C -1.04663 -0.71068 0.30808
 C 0.06631 -1.01572 1.06990
 C 1.65609 0.46702 -0.17938
 C -1.65346 0.52155 -0.04636
 F 1.84241 -1.69186 -0.27235
 F -1.92254 -1.60377 0.15650
 H 1.39914 1.21309 0.23597
 H -1.30230 1.25494 0.31437
 H 1.45123 0.75752 -0.97489
 H -1.56771 0.80599 -0.86842
 H 2.59099 0.33495 -0.04510
 H -2.56934 0.41961 0.15803
13
bifur_IRC_Distances_MW_output/new_data/bifur_traj1_Distances point 434
C 1.05416 -0.75239 0.14734
 C -1.04591 -0.71129 0.30498
 C 0.06332 -1.01576 1.07504
 C 1.65479 0.46712 -0.18284
 C -1.65179 0.52207 -0.04315
 F 1.84215 -1.69157 -0.26051
 F -1.92080 -1.60663 0.14037
 H 1.39541 1.21389 0.23380
 H -1.30124 1.25634 0.32036
 H 1.45268 0.75648 -0.98323
 H -1.56392 0.80563 -0.86788
 H 2.58977 0.33529 -0.04978
 H -2.56861 0.42081 0.16548
13
bifur_IRC_Distances_MW_output/new_data/bifur_traj1_Distances point 435
C 1.05219 -0.75219 0.15084
 C -1.04482 -0.71192 0.30197
 C 0.06049 -1.01586 1.08039
 C 1.65324 0.46731 -0.18610
 C -1.64989 0.52265 -0.04011
 F 1.84124 -1.69162 -0.24949
 F -1.91852 -1.60968 0.12472
 H 1.39135 1.21493 0.23181
 H -1.29969 1.25792 0.32608
 H 1.45384 0.75537 -0.99138
 H -1.56014 0.80514 -0.86760
 H 2.58852 0.33582 -0.05396
 H -2.56780 0.42215 0.17282
13
bifur_IRC_Distances_MW_output/new_data/bifur_traj1_Distances point 436
C 1.04991 -0.75207 0.15399
 C -1.04334 -0.71257 0.29921
 C 0.05797 -1.01603 1.08589
 C 1.65145 0.46759 -0.18903
 C -1.64777 0.52326 -0.03738
 F 1.83963 -1.69207 -0.23987
 F -1.91573 -1.61283 0.11019
 H 1.38703 1.21621 0.23016
 H -1.29760 1.25965 0.33133
 H 1.45460 0.75420 -0.99911
 H -1.55649 0.80452 -0.86775
 H 2.58727 0.33655 -0.05739
 H -2.56691 0.42359 0.17974
13
bifur_IRC_Distances_MW_output/new_data/bifur_traj1_Distances point 437
C 1.04737 -0.75204 0.15672
 C -1.04150 -0.71320 0.29678
 C 0.05584 -1.01627 1.09149
 C 1.64943 0.46797 -0.19152
 C -1.64548 0.52390 -0.03506
 F 1.83736 -1.69290 -0.23199
 F -1.91250 -1.61600 0.09719
 H 1.38254 1.21771 0.22897
 H -1.29499 1.26151 0.33600
 H 1.45490 0.75300 -1.00626
 H -1.55308 0.80377 -0.86841
 H 2.58602 0.33746 -0.05995
 H -2.56593 0.42510 0.18606
13
bifur_IRC_Distances_MW_output/new_data/bifur_traj1_Distances point 438
C 1.04467 -0.75208 0.15900
 C -1.03936 -0.71382 0.29471
 C 0.05412 -1.01655 1.09709
 C 1.64726 0.46842 -0.19357
 C -1.64306 0.52454 -0.03316
 F 1.83455 -1.69407 -0.22587
 F -1.90897 -1.61913 0.08583
 H 1.37800 1.21937 0.22824
 H -1.29194 1.26344 0.34006
 H 1.45476 0.75180 -1.01278
 H -1.54994 0.80293 -0.86956
 H 2.58480 0.33851 -0.06167
 H -2.56488 0.42664 0.19169
13
bifur_IRC_Distances_MW_output/new_data/bifur_traj1_Distances point 439
C 1.04187 -0.75218 0.16089
 C -1.03703 -0.71440 0.29298
 C 0.05275 -1.01687 1.10263
 C 1.64498 0.46892 -0.19523
 C -1.64058 0.52518 -0.03164
 F 1.83135 -1.69550 -0.22131
 F -1.90525 -1.62217 0.07602
 H 1.37348 1.22114 0.22793
 H -1.28858 1.26540 0.34358
 H 1.45426 0.75062 -1.01870
 H -1.54709 0.80203 -0.87114
 H 2.58361 0.33967 -0.06266
 H -2.56378 0.42817 0.19665
13
bifur_IRC_Distances_MW_output/new_data/bifur_traj1_Distances point 440
C 1.03904 -0.75233 0.16245
 C -1.03458 -0.71495 0.29155
 C 0.05170 -1.01722 1.10806
 C 1.64265 0.46945 -0.19655
 C -1.63809 0.52581 -0.03044
 F 1.82792 -1.69709 -0.21803
 F -1.90145 -1.62509 0.06754
 H 1.36903 1.22296 0.22795
 H -1.28503 1.26734 0.34665
 H 1.45349 0.74947 -1.02408
 H -1.54448 0.80109 -0.87304
 H 2.58246 0.34088 -0.06309
 H -2.56266 0.42968 0.20103
13
bifur_IRC_Distances_MW_output/new_data/bifur_traj1_Distances point 441
C 1.03904 -0.75233 0.16245
 C -1.03458 -0.71495 0.29155
 C 0.05170 -1.01722 1.10806
 C 1.64265 0.46945 -0.19655
 C -1.63809 0.52581 -0.03044
 F 1.82792 -1.69709 -0.21803
 F -1.90145 -1.62509 0.06754
 H 1.36903 1.22296 0.22795
 H -1.28503 1.26734 0.34665
 H 1.45349 0.74947 -1.02408
 H -1.54448 0.80109 -0.87304
 H 2.58246 0.34088 -0.06309
 H -2.56266 0.42968 0.20103
13
bifur_IRC_Distances_MW_output/new_data/bifur_traj1_Distances point 442
C 1.03346 -0.75270 0.16482
 C -1.02956 -0.71597 0.28935
 C 0.05024 -1.01794 1.11841
 C 1.63802 0.47055 -0.19845
 C -1.63320 0.52700 -0.02875
 F 1.82075 -1.70053 -0.21421
 F -1.89390 -1.63053 0.05374
 H 1.36053 1.22661 0.22870
 H -1.27771 1.27111 0.35170
 H 1.45141 0.74730 -1.03351
 H -1.53991 0.79920 -0.87738
 H 2.58029 0.34335 -0.06277
 H -2.56043 0.43255 0.20834
13
bifur_IRC_Distances_MW_output/new_data/bifur_traj1_Distances point 443
C 1.03081 -0.75290 0.16573
 C -1.02711 -0.71642 0.28851
 C 0.04976 -1.01830 1.12322
 C 1.63579 0.47109 -0.19913
 C -1.63088 0.52756 -0.02816
 F 1.81721 -1.70226 -0.21325
 F -1.89028 -1.63302 0.04812
 H 1.35656 1.22837 0.22930
 H -1.27411 1.27287 0.35380
 H 1.45025 0.74631 -1.03761
 H -1.53792 0.79828 -0.87966
 H 2.57929 0.34454 -0.06225
 H -2.55936 0.43388 0.21139
13
bifur_IRC_Distances_MW_output/new_data/bifur_traj1_Distances point 444
C 1.02834 -0.75311 0.16648
 C -1.02479 -0.71684 0.28782
 C 0.04939 -1.01864 1.12766
 C 1.63371 0.47160 -0.19967
 C -1.62872 0.52806 -0.02771
 F 1.81386 -1.70391 -0.21272
 F -1.88690 -1.63529 0.04329
 H 1.35289 1.23002 0.22996
 H -1.27071 1.27451 0.35563
 H 1.44908 0.74539 -1.04128
 H -1.53615 0.79743 -0.88187
 H 2.57837 0.34567 -0.06161
 H -2.55836 0.43510 0.21404
13
bifur_IRC_Distances_MW_output/new_data/bifur_traj1_Distances point 445
C 1.02616 -0.75329 0.16708
 C -1.02275 -0.71719 0.28727
 C 0.04913 -1.01894 1.13152
 C 1.63187 0.47205 -0.20009
 C -1.62682 0.52851 -0.02737
 F 1.81088 -1.70539 -0.21249
 F -1.88393 -1.63725 0.03931
 H 1.34968 1.23148 0.23060
 H -1.26769 1.27594 0.35715
 H 1.44801 0.74460 -1.04439
 H -1.53463 0.79667 -0.88387
 H 2.57757 0.34666 -0.06096
 H -2.55748 0.43617 0.21625
13
bifur_IRC_Distances_MW_output/new_data/bifur_traj1_Distances point 446
C 1.02443 -0.75344 0.16752
 C -1.02110 -0.71747 0.28687
 C 0.04895 -1.01918 1.13457
 C 1.63041 0.47241 -0.20038
 C -1.62531 0.52886 -0.02714
 F 1.80849 -1.70657 -0.21244
 F -1.88156 -1.63880 0.03629
 H 1.34714 1.23263 0.23115
 H -1.26527 1.27707 0.35831
 H 1.44713 0.74398 -1.04681
 H -1.53346 0.79608 -0.88549
 H 2.57694 0.34744 -0.06038
 H -2.55678 0.43700 0.21793
13
bifur_IRC_Distances_MW_output/new_data/bifur_traj1_Distances point 447
C 1.02321 -0.75355 0.16781
 C -1.01994 -0.71767 0.28660
 C 0.04884 -1.01936 1.13672
 C 1.62937 0.47266 -0.20057
 C -1.62424 0.52910 -0.02699
 F 1.80679 -1.70742 -0.21246
 F -1.87988 -1.63988 0.03423
 H 1.34535 1.23345 0.23156
 H -1.26355 1.27787 0.35911
 H 1.44649 0.74354 -1.04849
 H -1.53264 0.79565 -0.88665
 H 2.57650 0.34800 -0.05995
 H -2.55629 0.43760 0.21909
13
bifur_IRC_Distances_MW_output/new_data/bifur_traj1_Distances point 448
C 1.02243 -0.75362 0.16800
 C -1.01920 -0.71779 0.28643
 C 0.04877 -1.01947 1.13808
 C 1.62871 0.47283 -0.20068
 C -1.62356 0.52926 -0.02690
 F 1.80570 -1.70796 -0.21250
 F -1.87882 -1.64057 0.03295
 H 1.34421 1.23398 0.23183
 H -1.26245 1.27837 0.35961
 H 1.44608 0.74326 -1.04955
 H -1.53213 0.79538 -0.88740
 H 2.57622 0.34836 -0.05966
 H -2.55597 0.43797 0.21981
13
bifur_IRC_Distances_MW_output/new_data/bifur_traj1_Distances point 449
C 1.02200 -0.75366 0.16809
 C -1.01879 -0.71786 0.28634
 C 0.04874 -1.01953 1.13882
 C 1.62835 0.47292 -0.20074
 C -1.62319 0.52934 -0.02686
 F 1.80511 -1.70825 -0.21253
 F -1.87823 -1.64094 0.03225
 H 1.34359 1.23426 0.23197
 H -1.26185 1.27865 0.35988
 H 1.44585 0.74311 -1.05013
 H -1.53185 0.79523 -0.88781
 H 2.57607 0.34855 -0.05950
 H -2.55580 0.43817 0.22020
13
bifur_IRC_Distances_MW_output/new_data/bifur_traj1_Distances point 450
C 1.02184 -0.75367 0.16813
 C -1.01864 -0.71789 0.28631
 C 0.04873 -1.01955 1.13910
 C 1.62821 0.47295 -0.20077
 C -1.62305 0.52938 -0.02684
 F 1.80488 -1.70836 -0.21254
 F -1.87801 -1.64108 0.03199
 H 1.34336 1.23437 0.23203
 H -1.26162 1.27876 0.35998
 H 1.44577 0.74305 -1.05034
 H -1.53175 0.79518 -0.88796
 H 2.57601 0.34863 -0.05944
 H -2.55574 0.43825 0.22035
13
bifur_IRC_Distances_MW_output/new_data/bifur_traj1_Distances point 451
C 1.02190 -0.75367 0.16812
 C -1.01869 -0.71788 0.28632
 C 0.04873 -1.01954 1.13899
 C 1.62826 0.47294 -0.20076
 C -1.62310 0.52936 -0.02685
 F 1.80497 -1.70832 -0.21254
 F -1.87810 -1.64103 0.03209
 H 1.34345 1.23433 0.23201
 H -1.26171 1.27872 0.35994
 H 1.44580 0.74307 -1.05026
 H -1.53178 0.79520 -0.88790
 H 2.57603 0.34860 -0.05946
 H -2.55576 0.43822 0.22029
13
bifur_IRC_Distances_MW_output/new_data/bifur_traj1_Distances point 452
C 1.02190 -0.75367 0.16812
 C -1.01869 -0.71788 0.28632
 C 0.04873 -1.01954 1.13899
 C 1.62826 0.47294 -0.20076
 C -1.62310 0.52936 -0.02685
 F 1.80497 -1.70832 -0.21254
 F -1.87809 -1.64103 0.03209
 H 1.34345 1.23433 0.23201
 H -1.26171 1.27872 0.35994
 H 1.44580 0.74307 -1.05026
 H -1.53178 0.79520 -0.88790
 H 2.57603 0.34860 -0.05946
 H -2.55576 0.43822 0.22029
13
bifur_IRC_Distances_MW_output/new_data/bifur_traj1_Distances point 453
C 1.02260 -0.75360 0.16796
 C -1.01936 -0.71777 0.28647
 C 0.04879 -1.01944 1.13777
 C 1.62885 0.47279 -0.20066
 C -1.62371 0.52922 -0.02692
 F 1.80594 -1.70784 -0.21249
 F -1.87905 -1.64041 0.03323
 H 1.34447 1.23386 0.23177
 H -1.26269 1.27826 0.35950
 H 1.44617 0.74332 -1.04931
 H -1.53224 0.79544 -0.88723
 H 2.57628 0.34828 -0.05973
 H -2.55604 0.43789 0.21965
13
bifur_IRC_Distances_MW_output/new_data/bifur_traj1_Distances point 454
C 1.02325 -0.75355 0.16780
 C -1.01998 -0.71766 0.28661
 C 0.04884 -1.01935 1.13665
 C 1.62940 0.47266 -0.20056
 C -1.62427 0.52909 -0.02699
 F 1.80684 -1.70739 -0.21246
 F -1.87994 -1.63985 0.03429
 H 1.34541 1.23343 0.23155
 H -1.26360 1.27784 0.35908
 H 1.44651 0.74355 -1.04844
 H -1.53267 0.79566 -0.88662
 H 2.57652 0.34799 -0.05996
 H -2.55630 0.43758 0.21905
13
bifur_IRC_Distances_MW_output/new_data/bifur_traj1_Distances point 455
C 1.02410 -0.75347 0.16760
 C -1.02079 -0.71753 0.28679
 C 0.04892 -1.01923 1.13515
 C 1.63013 0.47248 -0.20043
 C -1.62502 0.52892 -0.02710
 F 1.80803 -1.70680 -0.21244
 F -1.88111 -1.63909 0.03573
 H 1.34666 1.23285 0.23126
 H -1.26481 1.27729 0.35853
 H 1.44696 0.74386 -1.04726
 H -1.53324 0.79596 -0.88580
 H 2.57682 0.34760 -0.06027
 H -2.55665 0.43716 0.21825
13
bifur_IRC_Distances_MW_output/new_data/bifur_traj1_Distances point 456
C 1.02517 -0.75338 0.16733
 C -1.02180 -0.71735 0.28704
 C 0.04902 -1.01908 1.13327
 C 1.63103 0.47225 -0.20026
 C -1.62595 0.52871 -0.02724
 F 1.80951 -1.70607 -0.21244
 F -1.88257 -1.63814 0.03756
 H 1.34823 1.23214 0.23091
 H -1.26631 1.27659 0.35782
 H 1.44751 0.74424 -1.04578
 H -1.53396 0.79633 -0.88480
 H 2.57721 0.34711 -0.06063
 H -2.55708 0.43665 0.21722
13
bifur_IRC_Distances_MW_output/new_data/bifur_traj1_Distances point 457
C 1.02644 -0.75327 0.16700
 C -1.02301 -0.71715 0.28734
 C 0.04916 -1.01890 1.13103
 C 1.63210 0.47199 -0.20004
 C -1.62706 0.52845 -0.02741
 F 1.81126 -1.70520 -0.21251
 F -1.88431 -1.63701 0.03980
 H 1.35009 1.23129 0.23052
 H -1.26808 1.27576 0.35696
 H 1.44815 0.74470 -1.04400
 H -1.53482 0.79677 -0.88361
 H 2.57767 0.34653 -0.06104
 H -2.55759 0.43603 0.21597
13
bifur_IRC_Distances_MW_output/new_data/bifur_traj1_Distances point 458
C 1.02789 -0.75314 0.16661
 C -1.02437 -0.71691 0.28770
 C 0.04933 -1.01870 1.12846
 C 1.63333 0.47169 -0.19976
 C -1.62832 0.52816 -0.02764
 F 1.81324 -1.70422 -0.21266
 F -1.88629 -1.63570 0.04244
 H 1.35222 1.23032 0.23008
 H -1.27009 1.27480 0.35595
 H 1.44886 0.74523 -1.04193
 H -1.53583 0.79727 -0.88228
 H 2.57820 0.34587 -0.06148
 H -2.55818 0.43532 0.21451
13
bifur_IRC_Distances_MW_output/new_data/bifur_traj1_Distances point 459
C 1.02949 -0.75301 0.16614
 C -1.02588 -0.71664 0.28813
 C 0.04955 -1.01848 1.12560
 C 1.63468 0.47136 -0.19943
 C -1.62973 0.52783 -0.02791
 F 1.81543 -1.70314 -0.21293
 F -1.88848 -1.63424 0.04550
 H 1.35460 1.22925 0.22964
 H -1.27230 1.27375 0.35479
 H 1.44963 0.74582 -1.03958
 H -1.53697 0.79783 -0.88083
 H 2.57880 0.34514 -0.06193
 H -2.55882 0.43453 0.21282
13
bifur_IRC_Distances_MW_output/new_data/bifur_traj1_Distances point 460
C 1.03124 -0.75287 0.16559
 C -1.02751 -0.71635 0.28864
 C 0.04983 -1.01824 1.12245
 C 1.63615 0.47100 -0.19903
 C -1.63126 0.52747 -0.02825
 F 1.81779 -1.70198 -0.21338
 F -1.89087 -1.63262 0.04900
 H 1.35720 1.22809 0.22919
 H -1.27470 1.27259 0.35347
 H 1.45044 0.74647 -1.03696
 H -1.53824 0.79843 -0.87928
 H 2.57945 0.34435 -0.06235
 H -2.55953 0.43366 0.21091
13
bifur_IRC_Distances_MW_output/new_data/bifur_traj1_Distances point 461
C 1.03314 -0.75272 0.16494
 C -1.02926 -0.71602 0.28924
 C 0.05018 -1.01798 1.11900
 C 1.63775 0.47062 -0.19854
 C -1.63292 0.52707 -0.02867
 F 1.82033 -1.70074 -0.21407
 F -1.89346 -1.63084 0.05303
 H 1.36004 1.22683 0.22877
 H -1.27727 1.27132 0.35197
 H 1.45128 0.74718 -1.03402
 H -1.53967 0.79908 -0.87766
 H 2.58017 0.34349 -0.06272
 H -2.56030 0.43271 0.20872
13
bifur_IRC_Distances_MW_output/new_data/bifur_traj1_Distances point 462
C 1.03521 -0.75257 0.16416
 C -1.03115 -0.71566 0.28996
 C 0.05062 -1.01771 1.11522
 C 1.63947 0.47020 -0.19794
 C -1.63473 0.52664 -0.02920
 F 1.82304 -1.69942 -0.21510
 F -1.89626 -1.62887 0.05772
 H 1.36316 1.22546 0.22839
 H -1.28004 1.26994 0.35023
 H 1.45212 0.74797 -1.03069
 H -1.54128 0.79979 -0.87595
 H 2.58096 0.34257 -0.06300
 H -2.56113 0.43166 0.20620
13
bifur_IRC_Distances_MW_output/new_data/bifur_traj1_Distances point 463
C 1.03521 -0.75257 0.16416
 C -1.03115 -0.71566 0.28996
 C 0.05062 -1.01771 1.11522
 C 1.63947 0.47020 -0.19794
 C -1.63473 0.52664 -0.02920
 F 1.82304 -1.69942 -0.21510
 F -1.89626 -1.62887 0.05772
 H 1.36316 1.22546 0.22839
 H -1.28004 1.26994 0.35023
 H 1.45212 0.74797 -1.03069
 H -1.54128 0.79979 -0.87595
 H 2.58096 0.34257 -0.06300
 H -2.56113 0.43166 0.20620
13
bifur_IRC_Distances_MW_output/new_data/bifur_traj1_Distances point 464
C 1.04002 -0.75227 0.16194
 C -1.03543 -0.71477 0.29201
 C 0.05203 -1.01710 1.10620
 C 1.64346 0.46926 -0.19612
 C -1.63895 0.52560 -0.03083
 F 1.82913 -1.69652 -0.21904
 F -1.90277 -1.62410 0.07033
 H 1.37056 1.22232 0.22791
 H -1.28627 1.26667 0.34563
 H 1.45378 0.74986 -1.02228
 H -1.54535 0.80142 -0.87235
 H 2.58285 0.34046 -0.06299
 H -2.56305 0.42916 0.19958
13
bifur_IRC_Distances_MW_output/new_data/bifur_traj1_Distances point 465
C 1.04292 -0.75214 0.16023
 C -1.03792 -0.71419 0.29359
 C 0.05322 -1.01675 1.10058
 C 1.64584 0.46873 -0.19465
 C -1.64151 0.52495 -0.03217
 F 1.83258 -1.69494 -0.22284
 F -1.90665 -1.62105 0.07951
 H 1.37516 1.22047 0.22800
 H -1.28986 1.26467 0.34233
 H 1.45449 0.75105 -1.01656
 H -1.54812 0.80237 -0.87051
 H 2.58405 0.33923 -0.06237
 H -2.56419 0.42760 0.19488
13
bifur_IRC_Distances_MW_output/new_data/bifur_traj1_Distances point 466
C 1.04627 -0.75205 0.15772
 C -1.04064 -0.71346 0.29587
 C 0.05508 -1.01638 1.09382
 C 1.64855 0.46815 -0.19243
 C -1.64449 0.52417 -0.03422
 F 1.83624 -1.69335 -0.22924
 F -1.91107 -1.61731 0.09227
 H 1.38066 1.21838 0.22861
 H -1.29377 1.26231 0.33776
 H 1.45489 0.75250 -1.00904
 H -1.55174 0.80343 -0.86883
 H 2.58551 0.33788 -0.06076
 H -2.56550 0.42574 0.18848
13
bifur_IRC_Distances_MW_output/new_data/bifur_traj1_Distances point 467
C 1.05005 -0.75208 0.15382
 C -1.04344 -0.71253 0.29936
 C 0.05811 -1.01602 1.08557
 C 1.65156 0.46758 -0.18887
 C -1.64790 0.52322 -0.03753
 F 1.83974 -1.69203 -0.24038
 F -1.91591 -1.61264 0.11099
 H 1.38728 1.21613 0.23025
 H -1.29774 1.25955 0.33105
 H 1.45457 0.75427 -0.99868
 H -1.55670 0.80456 -0.86773
 H 2.58734 0.33650 -0.05721
 H -2.56696 0.42350 0.17936
13
bifur_IRC_Distances_MW_output/new_data/bifur_traj1_Distances point 468
C 1.05414 -0.75238 0.14739
 C -1.04590 -0.71130 0.30494
 C 0.06328 -1.01576 1.07511
 C 1.65477 0.46712 -0.18288
 C -1.65177 0.52208 -0.04311
 F 1.84214 -1.69157 -0.26037
 F -1.92077 -1.60667 0.14017
 H 1.39536 1.21390 0.23377
 H -1.30123 1.25636 0.32043
 H 1.45270 0.75647 -0.98333
 H -1.56388 0.80562 -0.86787
 H 2.58975 0.33530 -0.04983
 H -2.56860 0.42083 0.16558
13
bifur_IRC_Distances_MW_output/new_data/bifur_traj1_Distances point 469
C 1.05845 -0.75332 0.13549
 C -1.04727 -0.70948 0.31470
 C 0.07286 -1.01582 1.05933
 C 1.65830 0.46701 -0.17175
 C -1.65647 0.52059 -0.05338
 F 1.84137 -1.69323 -0.29866
 F -1.92479 -1.59824 0.19119
 H 1.40613 1.21196 0.24067
 H -1.30344 1.25246 0.30112
 H 1.44768 0.75950 -0.95681
 H -1.57562 0.80647 -0.86981
 H 2.59358 0.33468 -0.03433
 H -2.57078 0.41741 0.14225
13
bifur_IRC_Distances_MW_output/new_data/bifur_traj1_Distances point 470
C 1.06280 -0.75601 0.10850
 C -1.04552 -0.70617 0.33432
 C 0.09288 -1.01712 1.02278
 C 1.66369 0.46788 -0.14726
 C -1.66424 0.51821 -0.07525
 F 1.83058 -1.70053 -0.38181
 F -1.92428 -1.58325 0.30086
 H 1.42440 1.21067 0.25227
 H -1.30375 1.24655 0.25575
 H 1.43650 0.76503 -0.89527
 H -1.59954 0.80699 -0.86989
 H 2.60276 0.33569 0.00114
 H -2.57628 0.41206 0.09385
13
bifur_IRC_Distances_MW_output/new_data/bifur_traj1_Distances point 471
C 1.06367 -0.76440 0.03368
 C -1.03551 -0.69861 0.37386
 C 0.12813 -1.02563 0.87428
 C 1.68257 0.47199 -0.08808
 C -1.68735 0.51296 -0.12277
 F 1.78367 -1.72375 -0.56330
 F -1.89520 -1.54649 0.58512
 H 1.46498 1.20944 0.24327
 H -1.31305 1.23222 0.11416
 H 1.42892 0.78147 -0.69338
 H -1.65364 0.80934 -0.81185
 H 2.63799 0.34153 0.07834
 H -2.60517 0.39992 -0.02333
13
bifur_IRC_Distances_MW_output/new_data/bifur_traj1_Distances point 472
C 1.05292 -0.77745 -0.06407
 C -1.02848 -0.68996 0.39826
 C 0.11205 -1.05106 0.56433
 C 1.72056 0.47925 -0.03519
 C -1.72407 0.50547 -0.15319
 F 1.72270 -1.75190 -0.68545
 F -1.82311 -1.49124 0.92975
 H 1.49845 1.20176 0.13376
 H -1.36307 1.20480 -0.10537
 H 1.48521 0.81650 -0.35944
 H -1.68127 0.82303 -0.59911
 H 2.69570 0.35018 0.11804
 H -2.66757 0.38064 -0.14232
13
bifur_IRC_Distances_MW_output/new_data/bifur_traj1_Distances point 473
C 1.04722 -0.78361 -0.10039
 C -1.03132 -0.68684 0.39953
 C 0.08076 -1.06880 0.40746
 C 1.73821 0.48254 -0.02512
 C -1.73861 0.50176 -0.15358
 F 1.70970 -1.76003 -0.69010
 F -1.79136 -1.46315 1.05439
 H 1.50207 1.19347 0.05612
 H -1.39672 1.18749 -0.20138
 H 1.53013 0.83879 -0.21057
 H -1.67100 0.83552 -0.47099
 H 2.71634 0.35282 0.10997
 H -2.69542 0.37005 -0.17534
13
bifur_IRC_Distances_MW_output/new_data/bifur_traj1_Distances point 474
C 1.04722 -0.78361 -0.10039
 C -1.03132 -0.68684 0.39953
 C 0.08077 -1.06880 0.40746
 C 1.73821 0.48254 -0.02512
 C -1.73861 0.50176 -0.15358
 F 1.70970 -1.76003 -0.69010
 F -1.79136 -1.46315 1.05439
 H 1.50207 1.19347 0.05612
 H -1.39672 1.18749 -0.20138
 H 1.53013 0.83879 -0.21057
 H -1.67100 0.83552 -0.47099
 H 2.71634 0.35282 0.10997
 H -2.69542 0.37005 -0.17534
13
bifur_IRC_Distances_MW_output/new_data/bifur_traj1_Distances point 475
C 1.04645 -0.78746 -0.11994
 C -1.03726 -0.68470 0.39942
 C 0.05612 -1.08189 0.31192
 C 1.75092 0.48408 -0.02261
 C -1.74891 0.49876 -0.15132
 F 1.70991 -1.76207 -0.68269
 F -1.77665 -1.44157 1.12512
 H 1.50493 1.18466 0.00320
 H -1.42336 1.17285 -0.25872
 H 1.56304 0.85623 -0.12420
 H -1.66036 0.84672 -0.38890
 H 2.72790 0.35299 0.09976
 H -2.71273 0.36139 -0.19103
13
bifur_IRC_Distances_MW_output/new_data/bifur_traj1_Distances point 476
C 1.04714 -0.78821 -0.12352
 C -1.03932 -0.68413 0.39976
 C 0.05106 -1.08457 0.29442
 C 1.75420 0.48424 -0.02235
 C -1.75170 0.49794 -0.15094
 F 1.71122 -1.76194 -0.68153
 F -1.77485 -1.43621 1.13928
 H 1.50665 1.18218 -0.00695
 H -1.42999 1.16912 -0.26964
 H 1.57020 0.86028 -0.10861
 H -1.65858 0.84947 -0.37373
 H 2.73053 0.35268 0.09783
 H -2.71658 0.35914 -0.19400
13
bifur_IRC_Distances_MW_output/new_data/bifur_traj1_Distances point 477
C 1.04784 -0.78867 -0.12571
 C -1.04086 -0.68372 0.40013
 C 0.04793 -1.08623 0.28399
 C 1.75652 0.48430 -0.02220
 C -1.75372 0.49736 -0.15077
 F 1.71236 -1.76171 -0.68115
 F -1.77404 -1.43252 1.14834
 H 1.50817 1.18042 -0.01307
 H -1.43456 1.16654 -0.27635
 H 1.57485 0.86296 -0.09933
 H -1.65768 0.85131 -0.36472
 H 2.73235 0.35239 0.09676
 H -2.71916 0.35756 -0.19591
13
bifur_IRC_Distances_MW_output/new_data/bifur_traj1_Distances point 478
C 1.04843 -0.78896 -0.12709
 C -1.04198 -0.68342 0.40045
 C 0.04595 -1.08728 0.27757
 C 1.75814 0.48431 -0.02210
 C -1.75516 0.49695 -0.15071
 F 1.71324 -1.76149 -0.68111
 F -1.77368 -1.42998 1.15426
 H 1.50937 1.17919 -0.01686
 H -1.43770 1.16477 -0.28059
 H 1.57791 0.86475 -0.09362
 H -1.65722 0.85255 -0.35920
 H 2.73361 0.35215 0.09616
 H -2.72092 0.35647 -0.19716
13
bifur_IRC_Distances_MW_output/new_data/bifur_traj1_Distances point 479
C 1.04886 -0.78915 -0.12795
 C -1.04274 -0.68323 0.40070
 C 0.04472 -1.08794 0.27366
 C 1.75923 0.48430 -0.02204
 C -1.75613 0.49667 -0.15069
 F 1.71386 -1.76132 -0.68118
 F -1.77353 -1.42830 1.15805
 H 1.51024 1.17837 -0.01919
 H -1.43977 1.16360 -0.28322
 H 1.57987 0.86592 -0.09013
 H -1.65699 0.85336 -0.35585
 H 2.73445 0.35198 0.09583
 H -2.72207 0.35574 -0.19797
13
bifur_IRC_Distances_MW_output/new_data/bifur_traj1_Distances point 480
C 1.04914 -0.78925 -0.12845
 C -1.04321 -0.68311 0.40086
 C 0.04402 -1.08831 0.27145
 C 1.75988 0.48430 -0.02200
 C -1.75672 0.49651 -0.15069
 F 1.71424 -1.76121 -0.68126
 F -1.77347 -1.42730 1.16025
 H 1.51078 1.17788 -0.02050
 H -1.44100 1.16290 -0.28473
 H 1.58102 0.86660 -0.08816
 H -1.65688 0.85383 -0.35396
 H 2.73495 0.35187 0.09565
 H -2.72275 0.35531 -0.19844
13
bifur_IRC_Distances_MW_output/new_data/bifur_traj1_Distances point 481
C 1.04927 -0.78930 -0.12867
 C -1.04342 -0.68305 0.40093
 C 0.04371 -1.08848 0.27048
 C 1.76017 0.48429 -0.02199
 C -1.75699 0.49643 -0.15069
 F 1.71442 -1.76116 -0.68131
 F -1.77344 -1.42686 1.16123
 H 1.51103 1.17766 -0.02108
 H -1.44155 1.16259 -0.28540
 H 1.58153 0.86690 -0.08730
 H -1.65684 0.85405 -0.35314
 H 2.73518 0.35182 0.09557
 H -2.72305 0.35511 -0.19865
13
bifur_IRC_Distances_MW_output/new_data/bifur_traj1_Distances point 482
C 1.04927 -0.78930 -0.12867
 C -1.04342 -0.68305 0.40093
 C 0.04370 -1.08848 0.27047
 C 1.76018 0.48429 -0.02199
 C -1.75699 0.49643 -0.15069
 F 1.71442 -1.76116 -0.68131
 F -1.77344 -1.42685 1.16125
 H 1.51104 1.17765 -0.02109
 H -1.44156 1.16259 -0.28541
 H 1.58153 0.86691 -0.08729
 H -1.65684 0.85405 -0.35313
 H 2.73518 0.35182 0.09557
 H -2.72306 0.35511 -0.19866
13
bifur_IRC_Distances_MW_output/new_data/bifur_traj1_Distances point 483
C 1.04918 -0.78926 -0.12851
 C -1.04327 -0.68309 0.40088
 C 0.04393 -1.08836 0.27116
 C 1.75997 0.48429 -0.02200
 C -1.75680 0.49649 -0.15069
 F 1.71429 -1.76120 -0.68127
 F -1.77346 -1.42717 1.16054
 H 1.51085 1.17781 -0.02067
 H -1.44116 1.16281 -0.28493
 H 1.58117 0.86669 -0.08791
 H -1.65687 0.85390 -0.35372
 H 2.73502 0.35185 0.09563
 H -2.72284 0.35525 -0.19850
13
bifur_IRC_Distances_MW_output/new_data/bifur_traj1_Distances point 484
C 1.04903 -0.78921 -0.12825
 C -1.04302 -0.68316 0.40079
 C 0.04430 -1.08816 0.27233
 C 1.75962 0.48430 -0.02202
 C -1.75648 0.49657 -0.15069
 F 1.71409 -1.76126 -0.68123
 F -1.77349 -1.42771 1.15937
 H 1.51056 1.17808 -0.01998
 H -1.44050 1.16318 -0.28413
 H 1.58056 0.86632 -0.08895
 H -1.65693 0.85364 -0.35472
 H 2.73475 0.35191 0.09572
 H -2.72247 0.35548 -0.19825
13
bifur_IRC_Distances_MW_output/new_data/bifur_traj1_Distances point 485
C 1.04903 -0.78921 -0.12825
 C -1.04302 -0.68316 0.40079
 C 0.04430 -1.08816 0.27233
 C 1.75962 0.48430 -0.02202
 C -1.75648 0.49657 -0.15069
 F 1.71409 -1.76126 -0.68123
 F -1.77349 -1.42771 1.15937
 H 1.51056 1.17808 -0.01998
 H -1.44050 1.16318 -0.28413
 H 1.58056 0.86632 -0.08895
 H -1.65693 0.85364 -0.35472
 H 2.73475 0.35191 0.09572
 H -2.72247 0.35548 -0.19825
13
bifur_IRC_Distances_MW_output/new_data/bifur_traj1_Distances point 486
C 1.04871 -0.78908 -0.12765
 C -1.04247 -0.68330 0.40061
 C 0.04515 -1.08771 0.27503
 C 1.75884 0.48430 -0.02206
 C -1.75578 0.49677 -0.15069
 F 1.71364 -1.76138 -0.68115
 F -1.77358 -1.42890 1.15671
 H 1.50992 1.17866 -0.01838
 H -1.43903 1.16402 -0.28230
 H 1.57918 0.86550 -0.09135
 H -1.65707 0.85307 -0.35702
 H 2.73415 0.35204 0.09594
 H -2.72166 0.35600 -0.19768
13
bifur_IRC_Distances_MW_output/new_data/bifur_traj1_Distances point 487
C 1.04859 -0.78903 -0.12743
 C -1.04227 -0.68335 0.40054
 C 0.04547 -1.08754 0.27604
 C 1.75856 0.48431 -0.02208
 C -1.75553 0.49684 -0.15070
 F 1.71348 -1.76143 -0.68113
 F -1.77362 -1.42933 1.15573
 H 1.50970 1.17888 -0.01777
 H -1.43849 1.16432 -0.28161
 H 1.57867 0.86520 -0.09225
 H -1.65713 0.85286 -0.35789
 H 2.73393 0.35208 0.09603
 H -2.72136 0.35619 -0.19748
13
bifur_IRC_Distances_MW_output/new_data/bifur_traj1_Distances point 488
C 1.04853 -0.78901 -0.12730
 C -1.04216 -0.68338 0.40051
 C 0.04566 -1.08744 0.27664
 C 1.75839 0.48431 -0.02209
 C -1.75539 0.49688 -0.15070
 F 1.71338 -1.76145 -0.68112
 F -1.77364 -1.42959 1.15515
 H 1.50957 1.17900 -0.01742
 H -1.43818 1.16450 -0.28121
 H 1.57837 0.86503 -0.09278
 H -1.65716 0.85274 -0.35840
 H 2.73381 0.35211 0.09608
 H -2.72119 0.35630 -0.19735
13
bifur_IRC_Distances_MW_output/new_data/bifur_traj1_Distances point 489
C 1.04850 -0.78899 -0.12724
 C -1.04211 -0.68339 0.40049
 C 0.04575 -1.08739 0.27692
 C 1.75832 0.48431 -0.02209
 C -1.75532 0.49690 -0.15070
 F 1.71334 -1.76146 -0.68112
 F -1.77365 -1.42970 1.15489
 H 1.50951 1.17906 -0.01725
 H -1.43803 1.16458 -0.28102
 H 1.57823 0.86495 -0.09304
 H -1.65718 0.85268 -0.35864
 H 2.73375 0.35212 0.09610
 H -2.72111 0.35635 -0.19730
13
bifur_IRC_Distances_MW_output/new_data/bifur_traj1_Distances point 490
C 1.04848 -0.78898 -0.12719
 C -1.04206 -0.68340 0.40048
 C 0.04582 -1.08736 0.27714
 C 1.75826 0.48431 -0.02210
 C -1.75527 0.49692 -0.15071
 F 1.71331 -1.76147 -0.68111
 F -1.77366 -1.42980 1.15468
 H 1.50946 1.17910 -0.01712
 H -1.43792 1.16464 -0.28088
 H 1.57813 0.86488 -0.09323
 H -1.65719 0.85264 -0.35883
 H 2.73370 0.35213 0.09612
 H -2.72104 0.35639 -0.19725
13
bifur_IRC_Distances_MW_output/new_data/bifur_traj1_Distances point 491
C 1.04843 -0.78896 -0.12710
 C -1.04199 -0.68342 0.40045
 C 0.04595 -1.08729 0.27755
 C 1.75815 0.48431 -0.02210
 C -1.75517 0.49695 -0.15071
 F 1.71324 -1.76149 -0.68111
 F -1.77368 -1.42997 1.15428
 H 1.50938 1.17919 -0.01688
 H -1.43771 1.16476 -0.28060
 H 1.57792 0.86476 -0.09360
 H -1.65722 0.85256 -0.35918
 H 2.73362 0.35215 0.09616
 H -2.72093 0.35647 -0.19717
13
bifur_IRC_Distances_MW_output/new_data/bifur_traj1_Distances point 492
C 1.04836 -0.78893 -0.12693
 C -1.04185 -0.68346 0.40041
 C 0.04618 -1.08716 0.27831
 C 1.75794 0.48431 -0.02211
 C -1.75499 0.49700 -0.15071
 F 1.71313 -1.76152 -0.68111
 F -1.77372 -1.43028 1.15356
 H 1.50922 1.17934 -0.01643
 H -1.43732 1.16498 -0.28009
 H 1.57755 0.86454 -0.09428
 H -1.65727 0.85240 -0.35984
 H 2.73346 0.35218 0.09623
 H -2.72071 0.35660 -0.19702
13
bifur_IRC_Distances_MW_output/new_data/bifur_traj1_Distances point 493
C 1.04825 -0.78888 -0.12669
 C -1.04164 -0.68351 0.40035
 C 0.04654 -1.08698 0.27944
 C 1.75765 0.48431 -0.02213
 C -1.75472 0.49707 -0.15072
 F 1.71297 -1.76156 -0.68110
 F -1.77378 -1.43074 1.15250
 H 1.50900 1.17956 -0.01576
 H -1.43675 1.16530 -0.27934
 H 1.57700 0.86422 -0.09529
 H -1.65735 0.85218 -0.36081
 H 2.73323 0.35222 0.09633
 H -2.72039 0.35680 -0.19679
13
bifur_IRC_Distances_MW_output/new_data/bifur_traj1_Distances point 494
C 1.04811 -0.78881 -0.12638
 C -1.04139 -0.68358 0.40028
 C 0.04698 -1.08674 0.28086
 C 1.75729 0.48430 -0.02215
 C -1.75440 0.49716 -0.15074
 F 1.71277 -1.76161 -0.68111
 F -1.77385 -1.43131 1.15119
 H 1.50873 1.17984 -0.01492
 H -1.43605 1.16570 -0.27840
 H 1.57632 0.86382 -0.09655
 H -1.65744 0.85190 -0.36203
 H 2.73295 0.35228 0.09646
 H -2.72000 0.35704 -0.19651
13
bifur_IRC_Distances_MW_output/new_data/bifur_traj1_Distances point 495
C 1.04797 -0.78874 -0.12605
 C -1.04113 -0.68365 0.40020
 C 0.04745 -1.08649 0.28241
 C 1.75690 0.48430 -0.02218
 C -1.75406 0.49726 -0.15075
 F 1.71256 -1.76166 -0.68113
 F -1.77394 -1.43192 1.14977
 H 1.50844 1.18013 -0.01400
 H -1.43530 1.16612 -0.27738
 H 1.57559 0.86339 -0.09793
 H -1.65756 0.85161 -0.36336
 H 2.73265 0.35233 0.09661
 H -2.71958 0.35730 -0.19621
13
bifur_IRC_Distances_MW_output/new_data/bifur_traj1_Distances point 496
C 1.04797 -0.78874 -0.12605
 C -1.04113 -0.68365 0.40020
 C 0.04745 -1.08649 0.28241
 C 1.75690 0.48430 -0.02218
 C -1.75406 0.49726 -0.15075
 F 1.71256 -1.76166 -0.68113
 F -1.77394 -1.43192 1.14977
 H 1.50844 1.18013 -0.01400
 H -1.43530 1.16612 -0.27738
 H 1.57559 0.86339 -0.09793
 H -1.65756 0.85161 -0.36336
 H 2.73265 0.35233 0.09661
 H -2.71958 0.35730 -0.19621
13
bifur_IRC_Distances_MW_output/new_data/bifur_traj1_Distances point 497
C 1.04775 -0.78862 -0.12547
 C -1.04068 -0.68376 0.40008
 C 0.04828 -1.08605 0.28511
 C 1.75625 0.48429 -0.02222
 C -1.75349 0.49743 -0.15079
 F 1.71222 -1.76174 -0.68118
 F -1.77412 -1.43294 1.14733
 H 1.50798 1.18062 -0.01241
 H -1.43403 1.16684 -0.27562
 H 1.57433 0.86266 -0.10033
 H -1.65777 0.85110 -0.36569
 H 2.73214 0.35242 0.09687
 H -2.71887 0.35774 -0.19570
13
bifur_IRC_Distances_MW_output/new_data/bifur_traj1_Distances point 498
C 1.04769 -0.78858 -0.12530
 C -1.04055 -0.68380 0.40005
 C 0.04852 -1.08592 0.28592
 C 1.75606 0.48429 -0.02223
 C -1.75332 0.49747 -0.15080
 F 1.71213 -1.76176 -0.68120
 F -1.77417 -1.43324 1.14662
 H 1.50785 1.18077 -0.01194
 H -1.43367 1.16705 -0.27510
 H 1.57396 0.86245 -0.10105
 H -1.65783 0.85095 -0.36638
 H 2.73200 0.35245 0.09695
 H -2.71866 0.35787 -0.19555
13
bifur_IRC_Distances_MW_output/new_data/bifur_traj1_Distances point 499
C 1.04767 -0.78857 -0.12523
 C -1.04051 -0.68381 0.40003
 C 0.04861 -1.08587 0.28622
 C 1.75599 0.48429 -0.02223
 C -1.75326 0.49749 -0.15080
 F 1.71209 -1.76177 -0.68121
 F -1.77420 -1.43335 1.14634
 H 1.50780 1.18082 -0.01176
 H -1.43353 1.16712 -0.27490
 H 1.57383 0.86236 -0.10132
 H -1.65786 0.85090 -0.36665
 H 2.73194 0.35246 0.09698
 H -2.71859 0.35792 -0.19549
13
bifur_IRC_Distances_MW_output/new_data/bifur_traj1_Distances point 500
C 1.04769 -0.78858 -0.12528
 C -1.04054 -0.68380 0.40004
 C 0.04854 -1.08591 0.28600
 C 1.75604 0.48429 -0.02223
 C -1.75330 0.49748 -0.15080
 F 1.71212 -1.76176 -0.68120
 F -1.77418 -1.43327 1.14655
 H 1.50784 1.18078 -0.01189
 H -1.43363 1.16707 -0.27504
 H 1.57393 0.86242 -0.10112
 H -1.65784 0.85094 -0.36645
 H 2.73198 0.35245 0.09696
 H -2.71864 0.35788 -0.19553
