# Supplementary material for: Low dimensional representations along intrinsic reaction coordinates and molecular dynamics trajectories using interatomic distance matrices
Source: Chem Sci. 2019 Sep 18;10(43):9954–68. doi: 10.1039/c9sc02742d (PMC6991188; doi:10.1039/c9sc02742d)
Supplement: Supplementary file 1 [file SC-010-C9SC02742D-s001.zip › C9SC02742D-SI/ESI_xyz_files/bifur_IRC_Distances_MW_output/new_data/bifur_traj_D_Distances_MW_PC3.xyz]

13
bifur_IRC_Distances_MW_output/new_data/bifur_traj1_Distances point 1
C -1.13247 0.73446 -0.03426
 C 1.10909 0.75699 0.01265
 C -0.03285 1.12087 -0.05914
 C -1.71055 -0.50660 -0.56868
 C 1.72195 -0.47267 0.57571
 F -1.99615 1.55596 0.49585
 F 1.97970 1.59619 -0.46603
 H -1.33703 -1.15058 -0.75372
 H 1.55823 -1.13609 0.38735
 H -1.63585 -0.93447 -0.38862
 H 1.46892 -0.89077 0.80434
 H -2.61023 -0.36281 -0.93809
 H 2.61723 -0.31047 0.93265
13
bifur_IRC_Distances_MW_output/new_data/bifur_traj1_Distances point 2
C -1.13246 0.73447 -0.03429
 C 1.10910 0.75698 0.01261
 C -0.03283 1.12087 -0.05932
 C -1.71055 -0.50659 -0.56865
 C 1.72194 -0.47268 0.57571
 F -1.99614 1.55598 0.49585
 F 1.97972 1.59617 -0.46601
 H -1.33638 -1.15053 -0.75466
 H 1.55888 -1.13613 0.38636
 H -1.63651 -0.93451 -0.38753
 H 1.46824 -0.89074 0.80540
 H -2.61022 -0.36280 -0.93810
 H 2.61722 -0.31048 0.93264
13
bifur_IRC_Distances_MW_output/new_data/bifur_traj1_Distances point 3
C -1.13245 0.73448 -0.03434
 C 1.10911 0.75697 0.01256
 C -0.03282 1.12086 -0.05952
 C -1.71056 -0.50659 -0.56861
 C 1.72193 -0.47268 0.57572
 F -1.99612 1.55601 0.49585
 F 1.97974 1.59614 -0.46600
 H -1.33566 -1.15048 -0.75571
 H 1.55959 -1.13618 0.38527
 H -1.63725 -0.93455 -0.38630
 H 1.46749 -0.89070 0.80657
 H -2.61022 -0.36279 -0.93811
 H 2.61721 -0.31048 0.93263
13
bifur_IRC_Distances_MW_output/new_data/bifur_traj1_Distances point 4
C -1.13244 0.73449 -0.03440
 C 1.10912 0.75696 0.01250
 C -0.03280 1.12086 -0.05979
 C -1.71056 -0.50658 -0.56856
 C 1.72192 -0.47269 0.57573
 F -1.99611 1.55606 0.49585
 F 1.97976 1.59610 -0.46597
 H -1.33466 -1.15040 -0.75717
 H 1.56060 -1.13624 0.38374
 H -1.63828 -0.93461 -0.38460
 H 1.46645 -0.89066 0.80820
 H -2.61022 -0.36279 -0.93813
 H 2.61720 -0.31049 0.93261
13
bifur_IRC_Distances_MW_output/new_data/bifur_traj1_Distances point 5
C -1.13242 0.73452 -0.03450
 C 1.10914 0.75693 0.01239
 C -0.03276 1.12086 -0.06025
 C -1.71056 -0.50657 -0.56848
 C 1.72190 -0.47271 0.57575
 F -1.99608 1.55613 0.49586
 F 1.97980 1.59603 -0.46593
 H -1.33295 -1.15028 -0.75966
 H 1.56230 -1.13634 0.38114
 H -1.64003 -0.93472 -0.38171
 H 1.46468 -0.89057 0.81097
 H -2.61021 -0.36277 -0.93816
 H 2.61718 -0.31050 0.93258
13
bifur_IRC_Distances_MW_output/new_data/bifur_traj1_Distances point 6
C -1.13239 0.73456 -0.03465
 C 1.10917 0.75689 0.01221
 C -0.03271 1.12085 -0.06098
 C -1.71057 -0.50654 -0.56836
 C 1.72187 -0.47273 0.57578
 F -1.99603 1.55624 0.49586
 F 1.97987 1.59592 -0.46586
 H -1.33028 -1.15009 -0.76353
 H 1.56497 -1.13651 0.37709
 H -1.64276 -0.93488 -0.37720
 H 1.46191 -0.89044 0.81529
 H -2.61021 -0.36275 -0.93820
 H 2.61715 -0.31053 0.93254
13
bifur_IRC_Distances_MW_output/new_data/bifur_traj1_Distances point 7
C -1.13235 0.73461 -0.03484
 C 1.10920 0.75684 0.01201
 C -0.03264 1.12084 -0.06185
 C -1.71058 -0.50652 -0.56821
 C 1.72184 -0.47275 0.57581
 F -1.99597 1.55638 0.49587
 F 1.97995 1.59579 -0.46578
 H -1.32708 -1.14985 -0.76817
 H 1.56816 -1.13670 0.37223
 H -1.64604 -0.93508 -0.37179
 H 1.45859 -0.89028 0.82047
 H -2.61020 -0.36273 -0.93825
 H 2.61712 -0.31055 0.93250
13
bifur_IRC_Distances_MW_output/new_data/bifur_traj1_Distances point 8
C -1.13231 0.73465 -0.03502
 C 1.10924 0.75680 0.01181
 C -0.03258 1.12083 -0.06266
 C -1.71059 -0.50649 -0.56806
 C 1.72180 -0.47278 0.57584
 F -1.99592 1.55651 0.49587
 F 1.98002 1.59567 -0.46571
 H -1.32405 -1.14963 -0.77253
 H 1.57118 -1.13689 0.36766
 H -1.64913 -0.93526 -0.36670
 H 1.45545 -0.89013 0.82534
 H -2.61019 -0.36270 -0.93830
 H 2.61709 -0.31058 0.93246
13
bifur_IRC_Distances_MW_output/new_data/bifur_traj1_Distances point 9
C -1.13229 0.73469 -0.03515
 C 1.10926 0.75676 0.01167
 C -0.03254 1.12082 -0.06327
 C -1.71060 -0.50648 -0.56796
 C 1.72178 -0.47279 0.57586
 F -1.99588 1.55661 0.49588
 F 1.98008 1.59558 -0.46565
 H -1.32179 -1.14947 -0.77579
 H 1.57344 -1.13703 0.36424
 H -1.65145 -0.93540 -0.36289
 H 1.45311 -0.89002 0.82898
 H -2.61018 -0.36268 -0.93834
 H 2.61706 -0.31060 0.93242
13
bifur_IRC_Distances_MW_output/new_data/bifur_traj1_Distances point 10
C -1.13228 0.73470 -0.03520
 C 1.10927 0.75675 0.01161
 C -0.03252 1.12082 -0.06352
 C -1.71061 -0.50647 -0.56791
 C 1.72177 -0.47280 0.57587
 F -1.99587 1.55665 0.49588
 F 1.98010 1.59554 -0.46563
 H -1.32085 -1.14940 -0.77714
 H 1.57437 -1.13709 0.36282
 H -1.65241 -0.93545 -0.36132
 H 1.45213 -0.88997 0.83048
 H -2.61018 -0.36268 -0.93836
 H 2.61705 -0.31060 0.93241
13
bifur_IRC_Distances_MW_output/new_data/bifur_traj1_Distances point 11
C -1.13229 0.73468 -0.03511
 C 1.10926 0.75677 0.01170
 C -0.03255 1.12082 -0.06312
 C -1.71060 -0.50648 -0.56798
 C 1.72178 -0.47279 0.57585
 F -1.99589 1.55658 0.49588
 F 1.98007 1.59560 -0.46567
 H -1.32235 -1.14951 -0.77498
 H 1.57288 -1.13699 0.36509
 H -1.65087 -0.93536 -0.36383
 H 1.45369 -0.89005 0.82808
 H -2.61018 -0.36269 -0.93833
 H 2.61707 -0.31059 0.93243
13
bifur_IRC_Distances_MW_output/new_data/bifur_traj1_Distances point 12
C -1.13229 0.73468 -0.03511
 C 1.10926 0.75677 0.01170
 C -0.03255 1.12082 -0.06312
 C -1.71060 -0.50648 -0.56798
 C 1.72178 -0.47279 0.57585
 F -1.99589 1.55658 0.49588
 F 1.98007 1.59560 -0.46567
 H -1.32235 -1.14951 -0.77498
 H 1.57288 -1.13699 0.36509
 H -1.65087 -0.93536 -0.36383
 H 1.45369 -0.89005 0.82808
 H -2.61018 -0.36269 -0.93833
 H 2.61707 -0.31059 0.93243
13
bifur_IRC_Distances_MW_output/new_data/bifur_traj1_Distances point 13
C -1.13244 0.73449 -0.03438
 C 1.10912 0.75696 0.01251
 C -0.03280 1.12086 -0.05972
 C -1.71056 -0.50658 -0.56858
 C 1.72192 -0.47269 0.57573
 F -1.99611 1.55605 0.49585
 F 1.97976 1.59611 -0.46598
 H -1.33490 -1.15042 -0.75682
 H 1.56035 -1.13622 0.38411
 H -1.63803 -0.93460 -0.38502
 H 1.46671 -0.89067 0.80780
 H -2.61022 -0.36279 -0.93813
 H 2.61721 -0.31049 0.93261
13
bifur_IRC_Distances_MW_output/new_data/bifur_traj1_Distances point 14
C -1.13254 0.73436 -0.03390
 C 1.10903 0.75708 0.01304
 C -0.03297 1.12088 -0.05749
 C -1.71053 -0.50665 -0.56896
 C 1.72201 -0.47263 0.57564
 F -1.99625 1.55570 0.49583
 F 1.97955 1.59643 -0.46618
 H -1.34305 -1.15102 -0.74493
 H 1.55222 -1.13573 0.39653
 H -1.62969 -0.93409 -0.39885
 H 1.47516 -0.89106 0.79453
 H -2.61024 -0.36285 -0.93800
 H 2.61730 -0.31042 0.93275
13
bifur_IRC_Distances_MW_output/new_data/bifur_traj1_Distances point 15
C -1.13264 0.73422 -0.03335
 C 1.10893 0.75722 0.01364
 C -0.03316 1.12091 -0.05496
 C -1.71050 -0.50672 -0.56939
 C 1.72211 -0.47255 0.57554
 F -1.99641 1.55531 0.49579
 F 1.97932 1.59680 -0.46641
 H -1.35220 -1.15170 -0.73150
 H 1.54310 -1.13518 0.41052
 H -1.62033 -0.93352 -0.41445
 H 1.48465 -0.89150 0.77954
 H -2.61027 -0.36293 -0.93787
 H 2.61740 -0.31035 0.93291
13
bifur_IRC_Distances_MW_output/new_data/bifur_traj1_Distances point 16
C -1.13277 0.73406 -0.03273
 C 1.10881 0.75737 0.01432
 C -0.03337 1.12094 -0.05208
 C -1.71047 -0.50681 -0.56987
 C 1.72223 -0.47247 0.57541
 F -1.99658 1.55486 0.49573
 F 1.97906 1.59721 -0.46667
 H -1.36250 -1.15247 -0.71628
 H 1.53282 -1.13458 0.42634
 H -1.60979 -0.93287 -0.43209
 H 1.49534 -0.89199 0.76255
 H -2.61030 -0.36301 -0.93774
 H 2.61751 -0.31026 0.93311
13
bifur_IRC_Distances_MW_output/new_data/bifur_traj1_Distances point 17
C -1.13290 0.73389 -0.03203
 C 1.10869 0.75755 0.01508
 C -0.03360 1.12097 -0.04884
 C -1.71043 -0.50690 -0.57039
 C 1.72236 -0.47238 0.57526
 F -1.99678 1.55437 0.49565
 F 1.97877 1.59767 -0.46696
 H -1.37397 -1.15333 -0.69921
 H 1.52139 -1.13391 0.44402
 H -1.59807 -0.93213 -0.45181
 H 1.50724 -0.89252 0.74349
 H -2.61034 -0.36310 -0.93761
 H 2.61764 -0.31017 0.93336
13
bifur_IRC_Distances_MW_output/new_data/bifur_traj1_Distances point 18
C -1.13305 0.73370 -0.03127
 C 1.10855 0.75773 0.01591
 C -0.03386 1.12100 -0.04530
 C -1.71040 -0.50700 -0.57096
 C 1.72250 -0.47228 0.57509
 F -1.99699 1.55384 0.49554
 F 1.97846 1.59817 -0.46728
 H -1.38633 -1.15428 -0.68068
 H 1.50906 -1.13320 0.46315
 H -1.58542 -0.93132 -0.47318
 H 1.52007 -0.89307 0.72281
 H -2.61038 -0.36320 -0.93749
 H 2.61778 -0.31007 0.93365
13
bifur_IRC_Distances_MW_output/new_data/bifur_traj1_Distances point 19
C -1.03267 0.73507 -0.46513
 C 1.00201 0.75626 0.47679
 C -0.05071 1.12077 0.03011
 C -1.78681 -0.50830 -0.24095
 C 1.80089 -0.47096 0.23660
 F -1.57935 1.55982 -1.31133
 F 1.56944 1.59230 1.29958
 H -1.54559 -1.15756 -0.02791
 H 1.55825 -1.13152 0.21537
 H -1.62871 -0.93136 -0.25182
 H 1.68695 -0.89123 0.03694
 H -2.75633 -0.36559 -0.30644
 H 2.76265 -0.30771 0.30819
13
bifur_IRC_Distances_MW_output/new_data/bifur_traj1_Distances point 20
C -1.03227 0.73484 -0.46638
 C 1.00212 0.75649 0.47621
 C -0.04931 1.12083 0.02654
 C -1.78696 -0.50837 -0.24099
 C 1.80083 -0.47089 0.23756
 F -1.57908 1.55913 -1.31211
 F 1.56862 1.59295 1.30000
 H -1.54851 -1.15833 -0.05073
 H 1.55548 -1.13071 0.19325
 H -1.62674 -0.93066 -0.22718
 H 1.68924 -0.89199 0.06232
 H -2.75624 -0.36563 -0.30745
 H 2.76280 -0.30766 0.30897
13
bifur_IRC_Distances_MW_output/new_data/bifur_traj1_Distances point 21
C -1.03189 0.73463 -0.46755
 C 1.00223 0.75671 0.47565
 C -0.04799 1.12088 0.02318
 C -1.78709 -0.50844 -0.24103
 C 1.80077 -0.47083 0.23846
 F -1.57884 1.55849 -1.31281
 F 1.56787 1.59356 1.30039
 H -1.55118 -1.15908 -0.07212
 H 1.55293 -1.12997 0.17257
 H -1.62494 -0.92998 -0.20414
 H 1.69132 -0.89268 0.08610
 H -2.75615 -0.36567 -0.30838
 H 2.76296 -0.30762 0.30968
13
bifur_IRC_Distances_MW_output/new_data/bifur_traj1_Distances point 22
C -1.03155 0.73445 -0.46861
 C 1.00232 0.75690 0.47515
 C -0.04680 1.12093 0.02016
 C -1.78721 -0.50850 -0.24107
 C 1.80071 -0.47078 0.23927
 F -1.57863 1.55791 -1.31343
 F 1.56719 1.59410 1.30074
 H -1.55354 -1.15976 -0.09140
 H 1.55066 -1.12931 0.15396
 H -1.62334 -0.92937 -0.18341
 H 1.69316 -0.89328 0.10753
 H -2.75609 -0.36571 -0.30918
 H 2.76310 -0.30758 0.31030
13
bifur_IRC_Distances_MW_output/new_data/bifur_traj1_Distances point 23
C -1.03155 0.73445 -0.46861
 C 1.00232 0.75690 0.47515
 C -0.04680 1.12093 0.02016
 C -1.78721 -0.50850 -0.24107
 C 1.80071 -0.47078 0.23927
 F -1.57863 1.55791 -1.31343
 F 1.56719 1.59410 1.30074
 H -1.55354 -1.15976 -0.09140
 H 1.55066 -1.12931 0.15396
 H -1.62334 -0.92937 -0.18341
 H 1.69316 -0.89328 0.10753
 H -2.75609 -0.36571 -0.30918
 H 2.76310 -0.30758 0.31030
13
bifur_IRC_Distances_MW_output/new_data/bifur_traj1_Distances point 24
C -1.03099 0.73414 -0.47032
 C 1.00248 0.75721 0.47434
 C -0.04484 1.12100 0.01523
 C -1.78739 -0.50860 -0.24115
 C 1.80061 -0.47068 0.24060
 F -1.57830 1.55698 -1.31439
 F 1.56610 1.59499 1.30127
 H -1.55732 -1.16090 -0.12284
 H 1.54699 -1.12828 0.12370
 H -1.62077 -0.92833 -0.14969
 H 1.69606 -0.89423 0.14246
 H -2.75599 -0.36577 -0.31046
 H 2.76335 -0.30751 0.31126
13
bifur_IRC_Distances_MW_output/new_data/bifur_traj1_Distances point 25
C -1.03078 0.73402 -0.47095
 C 1.00254 0.75733 0.47403
 C -0.04411 1.12102 0.01338
 C -1.78745 -0.50864 -0.24118
 C 1.80056 -0.47065 0.24110
 F -1.57819 1.55663 -1.31473
 F 1.56570 1.59532 1.30146
 H -1.55871 -1.16134 -0.13464
 H 1.54562 -1.12790 0.11238
 H -1.61981 -0.92793 -0.13707
 H 1.69713 -0.89457 0.15556
 H -2.75595 -0.36580 -0.31093
 H 2.76345 -0.30749 0.31160
13
bifur_IRC_Distances_MW_output/new_data/bifur_traj1_Distances point 26
C -1.03064 0.73395 -0.47138
 C 1.00258 0.75740 0.47382
 C -0.04362 1.12104 0.01216
 C -1.78749 -0.50867 -0.24121
 C 1.80054 -0.47062 0.24144
 F -1.57812 1.55640 -1.31496
 F 1.56544 1.59554 1.30159
 H -1.55962 -1.16163 -0.14244
 H 1.54471 -1.12766 0.10489
 H -1.61918 -0.92766 -0.12873
 H 1.69784 -0.89480 0.16422
 H -2.75593 -0.36581 -0.31123
 H 2.76352 -0.30747 0.31182
13
bifur_IRC_Distances_MW_output/new_data/bifur_traj1_Distances point 27
C -1.03061 0.73393 -0.47149
 C 1.00259 0.75742 0.47377
 C -0.04350 1.12104 0.01183
 C -1.78751 -0.50867 -0.24121
 C 1.80053 -0.47062 0.24152
 F -1.57810 1.55634 -1.31502
 F 1.56537 1.59560 1.30162
 H -1.55987 -1.16171 -0.14450
 H 1.54447 -1.12759 0.10292
 H -1.61902 -0.92759 -0.12653
 H 1.69802 -0.89486 0.16651
 H -2.75593 -0.36582 -0.31131
 H 2.76354 -0.30746 0.31188
13
bifur_IRC_Distances_MW_output/new_data/bifur_traj1_Distances point 28
C -1.03064 0.73394 -0.47140
 C 1.00258 0.75741 0.47381
 C -0.04360 1.12104 0.01209
 C -1.78750 -0.50867 -0.24121
 C 1.80054 -0.47062 0.24145
 F -1.57811 1.55638 -1.31497
 F 1.56542 1.59555 1.30159
 H -1.55967 -1.16164 -0.14284
 H 1.54466 -1.12764 0.10451
 H -1.61915 -0.92765 -0.12830
 H 1.69787 -0.89481 0.16467
 H -2.75593 -0.36581 -0.31125
 H 2.76352 -0.30747 0.31184
13
bifur_IRC_Distances_MW_output/new_data/bifur_traj1_Distances point 29
C -1.03070 0.73398 -0.47121
 C 1.00256 0.75737 0.47390
 C -0.04381 1.12103 0.01263
 C -1.78748 -0.50866 -0.24120
 C 1.80055 -0.47063 0.24131
 F -1.57815 1.55649 -1.31487
 F 1.56554 1.59545 1.30154
 H -1.55927 -1.16152 -0.13941
 H 1.54506 -1.12775 0.10780
 H -1.61943 -0.92777 -0.13197
 H 1.69756 -0.89471 0.16086
 H -2.75594 -0.36581 -0.31112
 H 2.76349 -0.30748 0.31174
13
bifur_IRC_Distances_MW_output/new_data/bifur_traj1_Distances point 30
C -1.03078 0.73402 -0.47097
 C 1.00254 0.75733 0.47402
 C -0.04409 1.12102 0.01334
 C -1.78745 -0.50864 -0.24119
 C 1.80056 -0.47065 0.24112
 F -1.57819 1.55662 -1.31474
 F 1.56569 1.59533 1.30147
 H -1.55874 -1.16135 -0.13490
 H 1.54559 -1.12789 0.11212
 H -1.61979 -0.92792 -0.13678
 H 1.69716 -0.89458 0.15585
 H -2.75595 -0.36580 -0.31094
 H 2.76346 -0.30748 0.31161
13
bifur_IRC_Distances_MW_output/new_data/bifur_traj1_Distances point 31
C -1.03087 0.73407 -0.47069
 C 1.00251 0.75728 0.47416
 C -0.04442 1.12101 0.01416
 C -1.78742 -0.50863 -0.24117
 C 1.80058 -0.47066 0.24089
 F -1.57824 1.55677 -1.31459
 F 1.56587 1.59518 1.30138
 H -1.55812 -1.16115 -0.12967
 H 1.54619 -1.12806 0.11714
 H -1.62022 -0.92810 -0.14238
 H 1.69668 -0.89443 0.15004
 H -2.75597 -0.36579 -0.31073
 H 2.76341 -0.30750 0.31146
13
bifur_IRC_Distances_MW_output/new_data/bifur_traj1_Distances point 32
C -1.03097 0.73413 -0.47038
 C 1.00248 0.75722 0.47430
 C -0.04477 1.12100 0.01504
 C -1.78739 -0.50861 -0.24116
 C 1.80060 -0.47068 0.24065
 F -1.57829 1.55694 -1.31442
 F 1.56606 1.59502 1.30129
 H -1.55746 -1.16095 -0.12405
 H 1.54685 -1.12824 0.12254
 H -1.62067 -0.92829 -0.14840
 H 1.69617 -0.89426 0.14380
 H -2.75598 -0.36578 -0.31051
 H 2.76336 -0.30751 0.31129
13
bifur_IRC_Distances_MW_output/new_data/bifur_traj1_Distances point 33
C -1.03107 0.73418 -0.47008
 C 1.00246 0.75717 0.47445
 C -0.04512 1.12099 0.01592
 C -1.78736 -0.50859 -0.24114
 C 1.80062 -0.47070 0.24042
 F -1.57835 1.55711 -1.31425
 F 1.56626 1.59486 1.30120
 H -1.55679 -1.16074 -0.11844
 H 1.54750 -1.12842 0.12793
 H -1.62113 -0.92848 -0.15441
 H 1.69566 -0.89410 0.13757
 H -2.75600 -0.36576 -0.31029
 H 2.76332 -0.30752 0.31112
13
bifur_IRC_Distances_MW_output/new_data/bifur_traj1_Distances point 34
C -1.03107 0.73418 -0.47008
 C 1.00246 0.75717 0.47445
 C -0.04512 1.12099 0.01592
 C -1.78736 -0.50859 -0.24114
 C 1.80062 -0.47070 0.24042
 F -1.57835 1.55711 -1.31425
 F 1.56626 1.59486 1.30120
 H -1.55679 -1.16074 -0.11844
 H 1.54750 -1.12842 0.12793
 H -1.62113 -0.92848 -0.15441
 H 1.69566 -0.89410 0.13757
 H -2.75600 -0.36576 -0.31029
 H 2.76332 -0.30752 0.31112
13
bifur_IRC_Distances_MW_output/new_data/bifur_traj1_Distances point 35
C -1.03124 0.73428 -0.46956
 C 1.00241 0.75707 0.47470
 C -0.04571 1.12097 0.01742
 C -1.78731 -0.50856 -0.24112
 C 1.80065 -0.47072 0.24001
 F -1.57844 1.55739 -1.31396
 F 1.56659 1.59460 1.30104
 H -1.55565 -1.16039 -0.10886
 H 1.54862 -1.12874 0.13715
 H -1.62191 -0.92879 -0.16467
 H 1.69478 -0.89381 0.12693
 H -2.75603 -0.36574 -0.30990
 H 2.76324 -0.30754 0.31084
13
bifur_IRC_Distances_MW_output/new_data/bifur_traj1_Distances point 36
C -1.03129 0.73431 -0.46939
 C 1.00239 0.75704 0.47478
 C -0.04591 1.12096 0.01791
 C -1.78729 -0.50855 -0.24111
 C 1.80066 -0.47073 0.23988
 F -1.57848 1.55749 -1.31387
 F 1.56669 1.59451 1.30098
 H -1.55527 -1.16028 -0.10572
 H 1.54898 -1.12884 0.14017
 H -1.62216 -0.92890 -0.16804
 H 1.69449 -0.89372 0.12344
 H -2.75604 -0.36574 -0.30977
 H 2.76322 -0.30755 0.31074
13
bifur_IRC_Distances_MW_output/new_data/bifur_traj1_Distances point 37
C -1.03132 0.73432 -0.46931
 C 1.00239 0.75703 0.47482
 C -0.04599 1.12096 0.01813
 C -1.78728 -0.50854 -0.24110
 C 1.80067 -0.47074 0.23982
 F -1.57849 1.55753 -1.31383
 F 1.56674 1.59447 1.30096
 H -1.55511 -1.16023 -0.10434
 H 1.54914 -1.12888 0.14150
 H -1.62227 -0.92894 -0.16952
 H 1.69436 -0.89368 0.12190
 H -2.75604 -0.36574 -0.30972
 H 2.76320 -0.30755 0.31070
13
bifur_IRC_Distances_MW_output/new_data/bifur_traj1_Distances point 38
C -1.03130 0.73431 -0.46937
 C 1.00239 0.75704 0.47479
 C -0.04593 1.12096 0.01796
 C -1.78729 -0.50855 -0.24111
 C 1.80066 -0.47073 0.23986
 F -1.57848 1.55750 -1.31386
 F 1.56671 1.59450 1.30098
 H -1.55523 -1.16026 -0.10540
 H 1.54902 -1.12885 0.14048
 H -1.62219 -0.92891 -0.16839
 H 1.69446 -0.89371 0.12308
 H -2.75604 -0.36574 -0.30976
 H 2.76321 -0.30755 0.31073
13
bifur_IRC_Distances_MW_output/new_data/bifur_traj1_Distances point 39
C -1.03122 0.73426 -0.46962
 C 1.00241 0.75708 0.47467
 C -0.04564 1.12097 0.01724
 C -1.78731 -0.50856 -0.24112
 C 1.80065 -0.47072 0.24006
 F -1.57843 1.55736 -1.31400
 F 1.56655 1.59463 1.30106
 H -1.55579 -1.16043 -0.11003
 H 1.54848 -1.12870 0.13602
 H -1.62181 -0.92876 -0.16342
 H 1.69489 -0.89385 0.12823
 H -2.75603 -0.36575 -0.30995
 H 2.76325 -0.30754 0.31087
13
bifur_IRC_Distances_MW_output/new_data/bifur_traj1_Distances point 40
C -1.03103 0.73416 -0.47019
 C 1.00247 0.75719 0.47440
 C -0.04499 1.12099 0.01559
 C -1.78737 -0.50860 -0.24115
 C 1.80061 -0.47069 0.24050
 F -1.57833 1.55705 -1.31432
 F 1.56619 1.59492 1.30123
 H -1.55704 -1.16082 -0.12050
 H 1.54726 -1.12836 0.12595
 H -1.62096 -0.92841 -0.15220
 H 1.69585 -0.89416 0.13986
 H -2.75599 -0.36577 -0.31037
 H 2.76334 -0.30752 0.31119
13
bifur_IRC_Distances_MW_output/new_data/bifur_traj1_Distances point 41
C -1.03068 0.73397 -0.47126
 C 1.00257 0.75738 0.47388
 C -0.04376 1.12103 0.01249
 C -1.78748 -0.50866 -0.24120
 C 1.80054 -0.47063 0.24135
 F -1.57814 1.55646 -1.31490
 F 1.56551 1.59548 1.30155
 H -1.55938 -1.16155 -0.14032
 H 1.54496 -1.12772 0.10693
 H -1.61935 -0.92774 -0.13099
 H 1.69765 -0.89474 0.16187
 H -2.75594 -0.36581 -0.31115
 H 2.76350 -0.30747 0.31176
13
bifur_IRC_Distances_MW_output/new_data/bifur_traj1_Distances point 42
C -1.03021 0.73371 -0.47269
 C 1.00271 0.75764 0.47319
 C -0.04210 1.12108 0.00833
 C -1.78762 -0.50875 -0.24128
 C 1.80045 -0.47055 0.24248
 F -1.57789 1.55567 -1.31565
 F 1.56462 1.59622 1.30197
 H -1.56247 -1.16256 -0.16690
 H 1.54188 -1.12690 0.08147
 H -1.61721 -0.92681 -0.10262
 H 1.70001 -0.89548 0.19138
 H -2.75587 -0.36587 -0.31217
 H 2.76373 -0.30742 0.31251
13
bifur_IRC_Distances_MW_output/new_data/bifur_traj1_Distances point 43
C -1.02972 0.73343 -0.47420
 C 1.00285 0.75792 0.47245
 C -0.04035 1.12113 0.00394
 C -1.78777 -0.50884 -0.24138
 C 1.80033 -0.47046 0.24369
 F -1.57766 1.55485 -1.31642
 F 1.56369 1.59701 1.30238
 H -1.56571 -1.16365 -0.19503
 H 1.53861 -1.12605 0.05460
 H -1.61494 -0.92581 -0.07268
 H 1.70248 -0.89625 0.22260
 H -2.75582 -0.36593 -0.31320
 H 2.76399 -0.30735 0.31326
13
bifur_IRC_Distances_MW_output/new_data/bifur_traj1_Distances point 44
C -1.02921 0.73315 -0.47575
 C 1.00301 0.75820 0.47169
 C -0.03854 1.12118 -0.00057
 C -1.78791 -0.50893 -0.24149
 C 1.80021 -0.47037 0.24494
 F -1.57743 1.55399 -1.31718
 F 1.56274 1.59782 1.30278
 H -1.56903 -1.16481 -0.22407
 H 1.53521 -1.12520 0.02696
 H -1.61257 -0.92474 -0.04186
 H 1.70501 -0.89700 0.25481
 H -2.75577 -0.36599 -0.31423
 H 2.76427 -0.30729 0.31399
13
bifur_IRC_Distances_MW_output/new_data/bifur_traj1_Distances point 45
C -1.02921 0.73315 -0.47575
 C 1.00301 0.75820 0.47169
 C -0.03854 1.12118 -0.00057
 C -1.78791 -0.50893 -0.24149
 C 1.80021 -0.47037 0.24494
 F -1.57743 1.55399 -1.31718
 F 1.56274 1.59782 1.30278
 H -1.56903 -1.16481 -0.22407
 H 1.53521 -1.12520 0.02695
 H -1.61257 -0.92474 -0.04186
 H 1.70502 -0.89700 0.25481
 H -2.75577 -0.36599 -0.31423
 H 2.76427 -0.30729 0.31399
13
bifur_IRC_Distances_MW_output/new_data/bifur_traj1_Distances point 46
C -1.02817 0.73255 -0.47891
 C 1.00333 0.75878 0.47013
 C -0.03484 1.12127 -0.00979
 C -1.78816 -0.50913 -0.24175
 C 1.79993 -0.47018 0.24755
 F -1.57700 1.55223 -1.31868
 F 1.56086 1.59948 1.30349
 H -1.57588 -1.16731 -0.28395
 H 1.52804 -1.12354 -0.02979
 H -1.60753 -0.92243 0.02138
 H 1.71026 -0.89845 0.32118
 H -2.75572 -0.36612 -0.31622
 H 2.76488 -0.30716 0.31538
13
bifur_IRC_Distances_MW_output/new_data/bifur_traj1_Distances point 47
C -1.02769 0.73227 -0.48040
 C 1.00348 0.75905 0.46939
 C -0.03310 1.12130 -0.01411
 C -1.78827 -0.50922 -0.24190
 C 1.79979 -0.47009 0.24879
 F -1.57682 1.55140 -1.31936
 F 1.55999 1.60027 1.30378
 H -1.57915 -1.16854 -0.31228
 H 1.52455 -1.12279 -0.05650
 H -1.60503 -0.92128 0.05115
 H 1.71278 -0.89909 0.35254
 H -2.75571 -0.36619 -0.31709
 H 2.76518 -0.30709 0.31598
13
bifur_IRC_Distances_MW_output/new_data/bifur_traj1_Distances point 48
C -1.02725 0.73202 -0.48173
 C 1.00361 0.75930 0.46873
 C -0.03155 1.12133 -0.01796
 C -1.78836 -0.50931 -0.24204
 C 1.79965 -0.47001 0.24992
 F -1.57666 1.55065 -1.31996
 F 1.55922 1.60099 1.30401
 H -1.58213 -1.16968 -0.33777
 H 1.52132 -1.12214 -0.08046
 H -1.60270 -0.92022 0.07786
 H 1.71510 -0.89965 0.38075
 H -2.75572 -0.36625 -0.31785
 H 2.76547 -0.30703 0.31649
13
bifur_IRC_Distances_MW_output/new_data/bifur_traj1_Distances point 49
C -1.02688 0.73179 -0.48288
 C 1.00372 0.75951 0.46816
 C -0.03022 1.12135 -0.02127
 C -1.78843 -0.50938 -0.24216
 C 1.79953 -0.46994 0.25090
 F -1.57652 1.55000 -1.32048
 F 1.55857 1.60161 1.30419
 H -1.58476 -1.17068 -0.35983
 H 1.51847 -1.12159 -0.10116
 H -1.60062 -0.91928 0.10092
 H 1.71715 -0.90011 0.40516
 H -2.75573 -0.36630 -0.31848
 H 2.76572 -0.30698 0.31692
13
bifur_IRC_Distances_MW_output/new_data/bifur_traj1_Distances point 50
C -1.02656 0.73160 -0.48384
 C 1.00382 0.75969 0.46769
 C -0.02912 1.12137 -0.02401
 C -1.78849 -0.50944 -0.24228
 C 1.79943 -0.46988 0.25173
 F -1.57642 1.54945 -1.32091
 F 1.55802 1.60213 1.30432
 H -1.58698 -1.17155 -0.37830
 H 1.51602 -1.12114 -0.11844
 H -1.59882 -0.91847 0.12018
 H 1.71891 -0.90048 0.42557
 H -2.75575 -0.36634 -0.31898
 H 2.76594 -0.30694 0.31726
13
bifur_IRC_Distances_MW_output/new_data/bifur_traj1_Distances point 51
C -1.02631 0.73145 -0.48461
 C 1.00389 0.75983 0.46731
 C -0.02823 1.12138 -0.02622
 C -1.78853 -0.50949 -0.24237
 C 1.79934 -0.46983 0.25240
 F -1.57633 1.54900 -1.32126
 F 1.55759 1.60255 1.30442
 H -1.58881 -1.17225 -0.39325
 H 1.51400 -1.12078 -0.13240
 H -1.59732 -0.91780 0.13574
 H 1.72036 -0.90078 0.44210
 H -2.75577 -0.36638 -0.31938
 H 2.76612 -0.30691 0.31753
13
bifur_IRC_Distances_MW_output/new_data/bifur_traj1_Distances point 52
C -1.02611 0.73133 -0.48521
 C 1.00395 0.75995 0.46702
 C -0.02754 1.12139 -0.02794
 C -1.78857 -0.50953 -0.24245
 C 1.79927 -0.46979 0.25293
 F -1.57626 1.54865 -1.32153
 F 1.55725 1.60289 1.30450
 H -1.59026 -1.17282 -0.40495
 H 1.51240 -1.12051 -0.14332
 H -1.59612 -0.91728 0.14790
 H 1.72151 -0.90100 0.45503
 H -2.75579 -0.36641 -0.31968
 H 2.76626 -0.30688 0.31773
13
bifur_IRC_Distances_MW_output/new_data/bifur_traj1_Distances point 53
C -1.02597 0.73124 -0.48567
 C 1.00399 0.76003 0.46679
 C -0.02702 1.12139 -0.02923
 C -1.78859 -0.50956 -0.24251
 C 1.79922 -0.46976 0.25332
 F -1.57621 1.54839 -1.32174
 F 1.55700 1.60314 1.30455
 H -1.59136 -1.17324 -0.41377
 H 1.51117 -1.12031 -0.15154
 H -1.59520 -0.91687 0.15705
 H 1.72240 -0.90117 0.46477
 H -2.75580 -0.36643 -0.31991
 H 2.76637 -0.30686 0.31788
13
bifur_IRC_Distances_MW_output/new_data/bifur_traj1_Distances point 54
C -1.02586 0.73118 -0.48599
 C 1.00402 0.76009 0.46664
 C -0.02665 1.12140 -0.03014
 C -1.78861 -0.50958 -0.24256
 C 1.79918 -0.46973 0.25361
 F -1.57618 1.54820 -1.32189
 F 1.55682 1.60332 1.30458
 H -1.59215 -1.17355 -0.42003
 H 1.51029 -1.12016 -0.15737
 H -1.59454 -0.91659 0.16354
 H 1.72303 -0.90129 0.47168
 H -2.75581 -0.36644 -0.32006
 H 2.76645 -0.30684 0.31798
13
bifur_IRC_Distances_MW_output/new_data/bifur_traj1_Distances point 55
C -1.02580 0.73114 -0.48618
 C 1.00404 0.76013 0.46654
 C -0.02644 1.12140 -0.03068
 C -1.78861 -0.50959 -0.24258
 C 1.79916 -0.46972 0.25378
 F -1.57615 1.54809 -1.32198
 F 1.55672 1.60342 1.30460
 H -1.59262 -1.17373 -0.42376
 H 1.50977 -1.12008 -0.16083
 H -1.59414 -0.91641 0.16740
 H 1.72341 -0.90135 0.47579
 H -2.75582 -0.36645 -0.32015
 H 2.76649 -0.30684 0.31804
13
bifur_IRC_Distances_MW_output/new_data/bifur_traj1_Distances point 56
C -1.02580 0.73114 -0.48618
 C 1.00404 0.76013 0.46654
 C -0.02644 1.12140 -0.03068
 C -1.78861 -0.50959 -0.24258
 C 1.79916 -0.46972 0.25378
 F -1.57615 1.54809 -1.32198
 F 1.55672 1.60342 1.30460
 H -1.59262 -1.17373 -0.42375
 H 1.50977 -1.12008 -0.16083
 H -1.59414 -0.91641 0.16740
 H 1.72341 -0.90135 0.47579
 H -2.75582 -0.36645 -0.32015
 H 2.76649 -0.30684 0.31804
13
bifur_IRC_Distances_MW_output/new_data/bifur_traj1_Distances point 57
C -1.02583 0.73116 -0.48607
 C 1.00403 0.76011 0.46660
 C -0.02656 1.12140 -0.03037
 C -1.78861 -0.50958 -0.24257
 C 1.79917 -0.46973 0.25368
 F -1.57617 1.54815 -1.32193
 F 1.55678 1.60336 1.30459
 H -1.59235 -1.17363 -0.42160
 H 1.51007 -1.12013 -0.15882
 H -1.59437 -0.91651 0.16516
 H 1.72319 -0.90131 0.47341
 H -2.75582 -0.36645 -0.32010
 H 2.76647 -0.30684 0.31801
13
bifur_IRC_Distances_MW_output/new_data/bifur_traj1_Distances point 58
C -1.02592 0.73121 -0.48580
 C 1.00401 0.76006 0.46673
 C -0.02687 1.12139 -0.02960
 C -1.78860 -0.50957 -0.24253
 C 1.79920 -0.46975 0.25344
 F -1.57620 1.54831 -1.32180
 F 1.55693 1.60321 1.30456
 H -1.59168 -1.17337 -0.41630
 H 1.51082 -1.12025 -0.15389
 H -1.59494 -0.91676 0.15967
 H 1.72265 -0.90122 0.46756
 H -2.75581 -0.36643 -0.31997
 H 2.76640 -0.30685 0.31792
13
bifur_IRC_Distances_MW_output/new_data/bifur_traj1_Distances point 59
C -1.02605 0.73129 -0.48542
 C 1.00397 0.75999 0.46691
 C -0.02730 1.12139 -0.02854
 C -1.78858 -0.50954 -0.24248
 C 1.79925 -0.46977 0.25311
 F -1.57624 1.54853 -1.32163
 F 1.55714 1.60300 1.30452
 H -1.59077 -1.17301 -0.40904
 H 1.51183 -1.12041 -0.14713
 H -1.59570 -0.91709 0.15214
 H 1.72192 -0.90108 0.45954
 H -2.75579 -0.36642 -0.31979
 H 2.76631 -0.30687 0.31780
13
bifur_IRC_Distances_MW_output/new_data/bifur_traj1_Distances point 60
C -1.02619 0.73138 -0.48497
 C 1.00393 0.75990 0.46713
 C -0.02781 1.12138 -0.02725
 C -1.78855 -0.50951 -0.24242
 C 1.79930 -0.46980 0.25271
 F -1.57629 1.54879 -1.32142
 F 1.55739 1.60275 1.30447
 H -1.58968 -1.17259 -0.40028
 H 1.51304 -1.12062 -0.13897
 H -1.59660 -0.91749 0.14305
 H 1.72105 -0.90091 0.44987
 H -2.75578 -0.36640 -0.31956
 H 2.76620 -0.30689 0.31765
13
bifur_IRC_Distances_MW_output/new_data/bifur_traj1_Distances point 61
C -1.02636 0.73148 -0.48447
 C 1.00388 0.75981 0.46738
 C -0.02839 1.12138 -0.02582
 C -1.78853 -0.50948 -0.24236
 C 1.79936 -0.46983 0.25228
 F -1.57635 1.54908 -1.32120
 F 1.55767 1.60248 1.30441
 H -1.58848 -1.17212 -0.39053
 H 1.51437 -1.12085 -0.12986
 H -1.59760 -0.91793 0.13291
 H 1.72009 -0.90072 0.43909
 H -2.75576 -0.36637 -0.31931
 H 2.76609 -0.30691 0.31748
13
bifur_IRC_Distances_MW_output/new_data/bifur_traj1_Distances point 62
C -1.02654 0.73159 -0.48392
 C 1.00383 0.75971 0.46765
 C -0.02902 1.12137 -0.02426
 C -1.78850 -0.50944 -0.24229
 C 1.79942 -0.46987 0.25180
 F -1.57641 1.54940 -1.32095
 F 1.55798 1.60218 1.30434
 H -1.58719 -1.17162 -0.37998
 H 1.51580 -1.12110 -0.12001
 H -1.59865 -0.91840 0.12193
 H 1.71907 -0.90052 0.42743
 H -2.75575 -0.36635 -0.31903
 H 2.76596 -0.30694 0.31729
13
bifur_IRC_Distances_MW_output/new_data/bifur_traj1_Distances point 63
C -1.02673 0.73170 -0.48333
 C 1.00377 0.75960 0.46794
 C -0.02970 1.12136 -0.02257
 C -1.78846 -0.50941 -0.24222
 C 1.79948 -0.46991 0.25129
 F -1.57647 1.54974 -1.32068
 F 1.55831 1.60186 1.30425
 H -1.58581 -1.17109 -0.36859
 H 1.51731 -1.12138 -0.10935
 H -1.59977 -0.91890 0.11006
 H 1.71798 -0.90029 0.41483
 H -2.75574 -0.36632 -0.31872
 H 2.76582 -0.30696 0.31708
13
bifur_IRC_Distances_MW_output/new_data/bifur_traj1_Distances point 64
C -1.02693 0.73183 -0.48271
 C 1.00371 0.75948 0.46825
 C -0.03042 1.12135 -0.02078
 C -1.78842 -0.50937 -0.24215
 C 1.79955 -0.46995 0.25076
 F -1.57654 1.55009 -1.32040
 F 1.55866 1.60152 1.30416
 H -1.58436 -1.17053 -0.35656
 H 1.51890 -1.12167 -0.09809
 H -1.60093 -0.91942 0.09750
 H 1.71685 -0.90004 0.40153
 H -2.75573 -0.36629 -0.31838
 H 2.76568 -0.30699 0.31686
13
bifur_IRC_Distances_MW_output/new_data/bifur_traj1_Distances point 65
C -1.02714 0.73195 -0.48208
 C 1.00365 0.75936 0.46856
 C -0.03114 1.12134 -0.01897
 C -1.78838 -0.50933 -0.24207
 C 1.79962 -0.46999 0.25022
 F -1.57662 1.55045 -1.32012
 F 1.55902 1.60118 1.30407
 H -1.58293 -1.16998 -0.34452
 H 1.52046 -1.12197 -0.08680
 H -1.60207 -0.91993 0.08492
 H 1.71572 -0.89979 0.38821
 H -2.75572 -0.36626 -0.31804
 H 2.76555 -0.30702 0.31663
13
bifur_IRC_Distances_MW_output/new_data/bifur_traj1_Distances point 66
C -1.02733 0.73206 -0.48150
 C 1.00359 0.75925 0.46885
 C -0.03182 1.12132 -0.01729
 C -1.78835 -0.50929 -0.24201
 C 1.79968 -0.47002 0.24972
 F -1.57668 1.55078 -1.31986
 F 1.55935 1.60086 1.30397
 H -1.58161 -1.16948 -0.33331
 H 1.52189 -1.12225 -0.07628
 H -1.60312 -0.92041 0.07320
 H 1.71469 -0.89955 0.37582
 H -2.75571 -0.36624 -0.31772
 H 2.76542 -0.30704 0.31641
13
bifur_IRC_Distances_MW_output/new_data/bifur_traj1_Distances point 67
C -1.02733 0.73206 -0.48150
 C 1.00359 0.75925 0.46885
 C -0.03182 1.12132 -0.01729
 C -1.78835 -0.50929 -0.24201
 C 1.79968 -0.47002 0.24972
 F -1.57668 1.55078 -1.31986
 F 1.55935 1.60086 1.30397
 H -1.58161 -1.16948 -0.33331
 H 1.52189 -1.12225 -0.07628
 H -1.60312 -0.92041 0.07320
 H 1.71469 -0.89955 0.37582
 H -2.75571 -0.36624 -0.31772
 H 2.76542 -0.30704 0.31641
13
bifur_IRC_Distances_MW_output/new_data/bifur_traj1_Distances point 68
C -1.02760 0.73222 -0.48066
 C 1.00350 0.75910 0.46926
 C -0.03280 1.12131 -0.01486
 C -1.78829 -0.50924 -0.24192
 C 1.79976 -0.47008 0.24901
 F -1.57678 1.55126 -1.31948
 F 1.55984 1.60041 1.30382
 H -1.57972 -1.16876 -0.31721
 H 1.52393 -1.12266 -0.06114
 H -1.60459 -0.92108 0.05633
 H 1.71323 -0.89920 0.35800
 H -2.75571 -0.36620 -0.31724
 H 2.76524 -0.30708 0.31608
13
bifur_IRC_Distances_MW_output/new_data/bifur_traj1_Distances point 69
C -1.02765 0.73225 -0.48051
 C 1.00349 0.75907 0.46934
 C -0.03297 1.12130 -0.01443
 C -1.78828 -0.50923 -0.24191
 C 1.79978 -0.47009 0.24889
 F -1.57680 1.55134 -1.31941
 F 1.55992 1.60033 1.30380
 H -1.57940 -1.16863 -0.31440
 H 1.52428 -1.12274 -0.05849
 H -1.60484 -0.92119 0.05338
 H 1.71297 -0.89914 0.35489
 H -2.75571 -0.36619 -0.31716
 H 2.76521 -0.30709 0.31602
13
bifur_IRC_Distances_MW_output/new_data/bifur_traj1_Distances point 70
C -1.02761 0.73223 -0.48064
 C 1.00350 0.75910 0.46927
 C -0.03282 1.12131 -0.01480
 C -1.78829 -0.50924 -0.24192
 C 1.79976 -0.47008 0.24899
 F -1.57679 1.55127 -1.31947
 F 1.55985 1.60040 1.30382
 H -1.57968 -1.16874 -0.31687
 H 1.52397 -1.12267 -0.06082
 H -1.60462 -0.92109 0.05597
 H 1.71320 -0.89920 0.35762
 H -2.75571 -0.36620 -0.31723
 H 2.76523 -0.30708 0.31607
13
bifur_IRC_Distances_MW_output/new_data/bifur_traj1_Distances point 71
C -1.02746 0.73214 -0.48108
 C 1.00355 0.75918 0.46905
 C -0.03231 1.12132 -0.01608
 C -1.78832 -0.50926 -0.24197
 C 1.79972 -0.47005 0.24937
 F -1.57673 1.55102 -1.31967
 F 1.55960 1.60064 1.30390
 H -1.58067 -1.16912 -0.32529
 H 1.52291 -1.12246 -0.06874
 H -1.60385 -0.92074 0.06480
 H 1.71396 -0.89938 0.36695
 H -2.75571 -0.36622 -0.31748
 H 2.76533 -0.30706 0.31625
13
bifur_IRC_Distances_MW_output/new_data/bifur_traj1_Distances point 72
C -1.02724 0.73201 -0.48176
 C 1.00361 0.75930 0.46872
 C -0.03152 1.12133 -0.01805
 C -1.78836 -0.50931 -0.24204
 C 1.79965 -0.47001 0.24995
 F -1.57665 1.55063 -1.31997
 F 1.55920 1.60101 1.30401
 H -1.58220 -1.16970 -0.33835
 H 1.52125 -1.12212 -0.08101
 H -1.60265 -0.92019 0.07847
 H 1.71515 -0.89966 0.38139
 H -2.75572 -0.36625 -0.31787
 H 2.76547 -0.30703 0.31650
13
bifur_IRC_Distances_MW_output/new_data/bifur_traj1_Distances point 73
C -1.02696 0.73184 -0.48263
 C 1.00370 0.75946 0.46829
 C -0.03051 1.12135 -0.02055
 C -1.78842 -0.50936 -0.24214
 C 1.79956 -0.46995 0.25069
 F -1.57655 1.55014 -1.32037
 F 1.55871 1.60147 1.30415
 H -1.58418 -1.17046 -0.35502
 H 1.51910 -1.12171 -0.09665
 H -1.60108 -0.91948 0.09590
 H 1.71670 -0.90001 0.39983
 H -2.75573 -0.36629 -0.31834
 H 2.76567 -0.30699 0.31683
13
bifur_IRC_Distances_MW_output/new_data/bifur_traj1_Distances point 74
C -1.02662 0.73164 -0.48367
 C 1.00380 0.75966 0.46777
 C -0.02931 1.12136 -0.02354
 C -1.78848 -0.50943 -0.24226
 C 1.79945 -0.46989 0.25158
 F -1.57644 1.54954 -1.32083
 F 1.55812 1.60204 1.30430
 H -1.58659 -1.17139 -0.37509
 H 1.51645 -1.12122 -0.11544
 H -1.59914 -0.91861 0.11684
 H 1.71860 -0.90042 0.42203
 H -2.75575 -0.36634 -0.31889
 H 2.76590 -0.30695 0.31720
13
bifur_IRC_Distances_MW_output/new_data/bifur_traj1_Distances point 75
C -1.02623 0.73140 -0.48485
 C 1.00392 0.75988 0.46720
 C -0.02796 1.12138 -0.02690
 C -1.78855 -0.50950 -0.24241
 C 1.79931 -0.46981 0.25260
 F -1.57630 1.54887 -1.32137
 F 1.55746 1.60268 1.30445
 H -1.58938 -1.17247 -0.39784
 H 1.51338 -1.12068 -0.13668
 H -1.59686 -0.91760 0.14051
 H 1.72081 -0.90087 0.44717
 H -2.75578 -0.36639 -0.31950
 H 2.76617 -0.30689 0.31761
13
bifur_IRC_Distances_MW_output/new_data/bifur_traj1_Distances point 76
C -1.02583 0.73116 -0.48608
 C 1.00403 0.76011 0.46659
 C -0.02655 1.12140 -0.03039
 C -1.78861 -0.50958 -0.24257
 C 1.79917 -0.46973 0.25368
 F -1.57617 1.54815 -1.32193
 F 1.55677 1.60337 1.30459
 H -1.59237 -1.17363 -0.42175
 H 1.51005 -1.12012 -0.15896
 H -1.59436 -0.91651 0.16532
 H 1.72321 -0.90132 0.47358
 H -2.75582 -0.36645 -0.32011
 H 2.76647 -0.30684 0.31801
13
bifur_IRC_Distances_MW_output/new_data/bifur_traj1_Distances point 77
C -1.02544 0.73091 -0.48730
 C 1.00414 0.76034 0.46600
 C -0.02518 1.12141 -0.03383
 C -1.78867 -0.50966 -0.24274
 C 1.79903 -0.46965 0.25476
 F -1.57603 1.54743 -1.32249
 F 1.55610 1.60405 1.30471
 H -1.59541 -1.17481 -0.44550
 H 1.50664 -1.11959 -0.18103
 H -1.59177 -0.91540 0.18990
 H 1.72567 -0.90175 0.49980
 H -2.75587 -0.36650 -0.32068
 H 2.76677 -0.30679 0.31839
13
bifur_IRC_Distances_MW_output/new_data/bifur_traj1_Distances point 78
C -1.02544 0.73091 -0.48730
 C 1.00414 0.76034 0.46600
 C -0.02518 1.12141 -0.03383
 C -1.78867 -0.50966 -0.24274
 C 1.79903 -0.46965 0.25476
 F -1.57603 1.54743 -1.32249
 F 1.55610 1.60405 1.30471
 H -1.59541 -1.17481 -0.44550
 H 1.50664 -1.11959 -0.18103
 H -1.59176 -0.91540 0.18990
 H 1.72567 -0.90175 0.49980
 H -2.75587 -0.36650 -0.32068
 H 2.76677 -0.30679 0.31839
13
bifur_IRC_Distances_MW_output/new_data/bifur_traj1_Distances point 79
C -1.02470 0.73044 -0.48958
 C 1.00434 0.76078 0.46492
 C -0.02264 1.12143 -0.04015
 C -1.78876 -0.50981 -0.24309
 C 1.79875 -0.46949 0.25680
 F -1.57576 1.54608 -1.32358
 F 1.55486 1.60533 1.30488
 H -1.60136 -1.17710 -0.49001
 H 1.49994 -1.11863 -0.22225
 H -1.58658 -0.91323 0.23579
 H 1.73055 -0.90250 0.54889
 H -2.75600 -0.36661 -0.32168
 H 2.76736 -0.30668 0.31906
13
bifur_IRC_Distances_MW_output/new_data/bifur_traj1_Distances point 80
C -1.02436 0.73023 -0.49062
 C 1.00443 0.76098 0.46443
 C -0.02152 1.12143 -0.04298
 C -1.78879 -0.50988 -0.24325
 C 1.79862 -0.46942 0.25774
 F -1.57564 1.54546 -1.32410
 F 1.55430 1.60592 1.30493
 H -1.60417 -1.17818 -0.51026
 H 1.49675 -1.11820 -0.24093
 H -1.58407 -0.91221 0.25658
 H 1.73290 -0.90282 0.57121
 H -2.75608 -0.36666 -0.32210
 H 2.76764 -0.30664 0.31934
13
bifur_IRC_Distances_MW_output/new_data/bifur_traj1_Distances point 81
C -1.02405 0.73002 -0.49158
 C 1.00450 0.76117 0.46399
 C -0.02048 1.12144 -0.04557
 C -1.78883 -0.50995 -0.24342
 C 1.79850 -0.46935 0.25862
 F -1.57551 1.54488 -1.32459
 F 1.55378 1.60648 1.30497
 H -1.60686 -1.17920 -0.52907
 H 1.49369 -1.11782 -0.25825
 H -1.58164 -0.91125 0.27585
 H 1.73516 -0.90311 0.59193
 H -2.75616 -0.36671 -0.32247
 H 2.76790 -0.30659 0.31959
13
bifur_IRC_Distances_MW_output/new_data/bifur_traj1_Distances point 82
C -1.02377 0.72983 -0.49247
 C 1.00457 0.76134 0.46358
 C -0.01954 1.12144 -0.04794
 C -1.78885 -0.51001 -0.24357
 C 1.79838 -0.46929 0.25943
 F -1.57539 1.54433 -1.32505
 F 1.55330 1.60699 1.30500
 H -1.60941 -1.18016 -0.54646
 H 1.49079 -1.11748 -0.27424
 H -1.57931 -0.91033 0.29364
 H 1.73733 -0.90336 0.61108
 H -2.75624 -0.36675 -0.32280
 H 2.76815 -0.30655 0.31981
13
bifur_IRC_Distances_MW_output/new_data/bifur_traj1_Distances point 83
C -1.02350 0.72966 -0.49329
 C 1.00462 0.76150 0.46321
 C -0.01869 1.12144 -0.05011
 C -1.78887 -0.51006 -0.24372
 C 1.79828 -0.46923 0.26018
 F -1.57528 1.54383 -1.32549
 F 1.55286 1.60747 1.30502
 H -1.61182 -1.18107 -0.56250
 H 1.48804 -1.11717 -0.28895
 H -1.57709 -0.90948 0.31000
 H 1.73938 -0.90359 0.62873
 H -2.75632 -0.36679 -0.32309
 H 2.76839 -0.30652 0.32001
13
bifur_IRC_Distances_MW_output/new_data/bifur_traj1_Distances point 84
C -1.02326 0.72949 -0.49403
 C 1.00467 0.76165 0.46288
 C -0.01791 1.12144 -0.05207
 C -1.78889 -0.51011 -0.24386
 C 1.79818 -0.46917 0.26087
 F -1.57517 1.54337 -1.32591
 F 1.55246 1.60791 1.30503
 H -1.61408 -1.18191 -0.57717
 H 1.48546 -1.11689 -0.30240
 H -1.57500 -0.90868 0.32495
 H 1.74132 -0.90379 0.64487
 H -2.75640 -0.36682 -0.32334
 H 2.76861 -0.30648 0.32018
13
bifur_IRC_Distances_MW_output/new_data/bifur_traj1_Distances point 85
C -1.02305 0.72935 -0.49470
 C 1.00472 0.76178 0.46259
 C -0.01723 1.12144 -0.05379
 C -1.78890 -0.51016 -0.24399
 C 1.79809 -0.46913 0.26149
 F -1.57507 1.54296 -1.32629
 F 1.55211 1.60830 1.30504
 H -1.61612 -1.18266 -0.59017
 H 1.48313 -1.11665 -0.31429
 H -1.57308 -0.90796 0.33817
 H 1.74309 -0.90396 0.65916
 H -2.75647 -0.36686 -0.32356
 H 2.76881 -0.30645 0.32033
13
bifur_IRC_Distances_MW_output/new_data/bifur_traj1_Distances point 86
C -1.02288 0.72923 -0.49523
 C 1.00475 0.76189 0.46236
 C -0.01669 1.12144 -0.05517
 C -1.78891 -0.51020 -0.24409
 C 1.79802 -0.46909 0.26198
 F -1.57499 1.54262 -1.32660
 F 1.55182 1.60862 1.30504
 H -1.61781 -1.18328 -0.60069
 H 1.48121 -1.11646 -0.32390
 H -1.57150 -0.90737 0.34885
 H 1.74455 -0.90410 0.67073
 H -2.75654 -0.36688 -0.32372
 H 2.76897 -0.30643 0.32045
13
bifur_IRC_Distances_MW_output/new_data/bifur_traj1_Distances point 87
C -1.02276 0.72915 -0.49561
 C 1.00477 0.76196 0.46220
 C -0.01632 1.12144 -0.05612
 C -1.78892 -0.51022 -0.24416
 C 1.79797 -0.46906 0.26233
 F -1.57493 1.54239 -1.32682
 F 1.55162 1.60885 1.30504
 H -1.61899 -1.18371 -0.60800
 H 1.47985 -1.11632 -0.33057
 H -1.57038 -0.90696 0.35626
 H 1.74559 -0.90419 0.67876
 H -2.75658 -0.36690 -0.32384
 H 2.76908 -0.30641 0.32052
13
bifur_IRC_Distances_MW_output/new_data/bifur_traj1_Distances point 88
C -1.02269 0.72910 -0.49582
 C 1.00478 0.76201 0.46211
 C -0.01611 1.12144 -0.05666
 C -1.78893 -0.51024 -0.24421
 C 1.79794 -0.46904 0.26253
 F -1.57489 1.54225 -1.32695
 F 1.55151 1.60897 1.30504
 H -1.61968 -1.18396 -0.61217
 H 1.47907 -1.11625 -0.33437
 H -1.56973 -0.90672 0.36049
 H 1.74618 -0.90424 0.68334
 H -2.75661 -0.36691 -0.32390
 H 2.76915 -0.30640 0.32057
13
bifur_IRC_Distances_MW_output/new_data/bifur_traj1_Distances point 89
C -1.02269 0.72910 -0.49582
 C 1.00478 0.76201 0.46211
 C -0.01611 1.12144 -0.05666
 C -1.78893 -0.51024 -0.24421
 C 1.79794 -0.46904 0.26253
 F -1.57489 1.54225 -1.32695
 F 1.55151 1.60897 1.30504
 H -1.61968 -1.18396 -0.61217
 H 1.47907 -1.11625 -0.33437
 H -1.56973 -0.90672 0.36049
 H 1.74618 -0.90424 0.68334
 H -2.75661 -0.36691 -0.32390
 H 2.76915 -0.30640 0.32057
13
bifur_IRC_Distances_MW_output/new_data/bifur_traj1_Distances point 90
C -1.02268 0.72909 -0.49586
 C 1.00478 0.76201 0.46209
 C -0.01606 1.12144 -0.05676
 C -1.78893 -0.51024 -0.24422
 C 1.79794 -0.46904 0.26257
 F -1.57489 1.54223 -1.32697
 F 1.55149 1.60900 1.30504
 H -1.61981 -1.18401 -0.61296
 H 1.47892 -1.11623 -0.33509
 H -1.56961 -0.90668 0.36129
 H 1.74630 -0.90425 0.68421
 H -2.75662 -0.36691 -0.32391
 H 2.76916 -0.30640 0.32058
13
bifur_IRC_Distances_MW_output/new_data/bifur_traj1_Distances point 91
C -1.02273 0.72913 -0.49572
 C 1.00478 0.76199 0.46215
 C -0.01621 1.12144 -0.05640
 C -1.78892 -0.51023 -0.24419
 C 1.79796 -0.46905 0.26243
 F -1.57491 1.54232 -1.32688
 F 1.55156 1.60891 1.30504
 H -1.61935 -1.18384 -0.61015
 H 1.47945 -1.11628 -0.33253
 H -1.57005 -0.90684 0.35844
 H 1.74590 -0.90422 0.68112
 H -2.75660 -0.36691 -0.32387
 H 2.76912 -0.30641 0.32055
13
bifur_IRC_Distances_MW_output/new_data/bifur_traj1_Distances point 92
C -1.02281 0.72918 -0.49545
 C 1.00476 0.76193 0.46226
 C -0.01647 1.12144 -0.05573
 C -1.78892 -0.51021 -0.24413
 C 1.79799 -0.46907 0.26219
 F -1.57495 1.54248 -1.32673
 F 1.55170 1.60875 1.30504
 H -1.61850 -1.18353 -0.60499
 H 1.48041 -1.11638 -0.32782
 H -1.57084 -0.90713 0.35321
 H 1.74516 -0.90415 0.67545
 H -2.75656 -0.36689 -0.32379
 H 2.76904 -0.30642 0.32049
13
bifur_IRC_Distances_MW_output/new_data/bifur_traj1_Distances point 93
C -1.02294 0.72927 -0.49505
 C 1.00474 0.76185 0.46244
 C -0.01688 1.12144 -0.05468
 C -1.78891 -0.51018 -0.24405
 C 1.79805 -0.46910 0.26181
 F -1.57502 1.54274 -1.32649
 F 1.55192 1.60851 1.30504
 H -1.61721 -1.18306 -0.59699
 H 1.48189 -1.11652 -0.32052
 H -1.57206 -0.90758 0.34509
 H 1.74404 -0.90405 0.66666
 H -2.75651 -0.36687 -0.32367
 H 2.76891 -0.30644 0.32041
13
bifur_IRC_Distances_MW_output/new_data/bifur_traj1_Distances point 94
C -1.02312 0.72940 -0.49448
 C 1.00470 0.76174 0.46268
 C -0.01745 1.12144 -0.05324
 C -1.78890 -0.51015 -0.24395
 C 1.79812 -0.46914 0.26129
 F -1.57510 1.54309 -1.32616
 F 1.55222 1.60818 1.30504
 H -1.61546 -1.18242 -0.58598
 H 1.48389 -1.11673 -0.31046
 H -1.57371 -0.90819 0.33391
 H 1.74252 -0.90391 0.65456
 H -2.75645 -0.36685 -0.32349
 H 2.76874 -0.30646 0.32028
13
bifur_IRC_Distances_MW_output/new_data/bifur_traj1_Distances point 95
C -1.02334 0.72955 -0.49379
 C 1.00466 0.76160 0.46299
 C -0.01816 1.12144 -0.05144
 C -1.78888 -0.51010 -0.24381
 C 1.79821 -0.46919 0.26065
 F -1.57521 1.54352 -1.32577
 F 1.55259 1.60777 1.30503
 H -1.61335 -1.18164 -0.57244
 H 1.48630 -1.11698 -0.29806
 H -1.57568 -0.90894 0.32013
 H 1.74069 -0.90373 0.63966
 H -2.75637 -0.36681 -0.32326
 H 2.76854 -0.30649 0.32013
13
bifur_IRC_Distances_MW_output/new_data/bifur_traj1_Distances point 96
C -1.02359 0.72971 -0.49303
 C 1.00461 0.76145 0.46333
 C -0.01896 1.12144 -0.04943
 C -1.78887 -0.51005 -0.24367
 C 1.79831 -0.46925 0.25994
 F -1.57532 1.54399 -1.32535
 F 1.55300 1.60732 1.30501
 H -1.61106 -1.18078 -0.55742
 H 1.48892 -1.11727 -0.28430
 H -1.57780 -0.90975 0.30483
 H 1.73873 -0.90352 0.62314
 H -2.75629 -0.36678 -0.32300
 H 2.76831 -0.30653 0.31995
13
bifur_IRC_Distances_MW_output/new_data/bifur_traj1_Distances point 97
C -1.02384 0.72988 -0.49225
 C 1.00455 0.76130 0.46368
 C -0.01978 1.12144 -0.04736
 C -1.78884 -0.50999 -0.24353
 C 1.79841 -0.46930 0.25923
 F -1.57542 1.54447 -1.32494
 F 1.55342 1.60687 1.30499
 H -1.60877 -1.17992 -0.54213
 H 1.49152 -1.11756 -0.27026
 H -1.57990 -0.91056 0.28921
 H 1.73678 -0.90330 0.60631
 H -2.75622 -0.36674 -0.32272
 H 2.76809 -0.30656 0.31976
13
bifur_IRC_Distances_MW_output/new_data/bifur_traj1_Distances point 98
C -1.02408 0.73004 -0.49149
 C 1.00449 0.76115 0.46403
 C -0.02058 1.12144 -0.04533
 C -1.78882 -0.50994 -0.24340
 C 1.79851 -0.46936 0.25853
 F -1.57552 1.54493 -1.32454
 F 1.55383 1.60643 1.30497
 H -1.60661 -1.17911 -0.52733
 H 1.49398 -1.11786 -0.25666
 H -1.58187 -0.91134 0.27408
 H 1.73495 -0.90308 0.59002
 H -2.75615 -0.36670 -0.32244
 H 2.76788 -0.30660 0.31957
13
bifur_IRC_Distances_MW_output/new_data/bifur_traj1_Distances point 99
C -1.02431 0.73019 -0.49077
 C 1.00444 0.76101 0.46436
 C -0.02135 1.12144 -0.04340
 C -1.78880 -0.50989 -0.24328
 C 1.79860 -0.46941 0.25788
 F -1.57562 1.54536 -1.32418
 F 1.55421 1.60601 1.30494
 H -1.60461 -1.17835 -0.51331
 H 1.49626 -1.11814 -0.24375
 H -1.58368 -0.91206 0.25972
 H 1.73326 -0.90287 0.57458
 H -2.75609 -0.36667 -0.32216
 H 2.76768 -0.30663 0.31938
13
bifur_IRC_Distances_MW_output/new_data/bifur_traj1_Distances point 100
C -1.02431 0.73019 -0.49077
 C 1.00444 0.76101 0.46436
 C -0.02135 1.12144 -0.04340
 C -1.78880 -0.50989 -0.24328
 C 1.79860 -0.46941 0.25788
 F -1.57562 1.54536 -1.32418
 F 1.55421 1.60601 1.30494
 H -1.60461 -1.17835 -0.51332
 H 1.49626 -1.11814 -0.24375
 H -1.58368 -0.91206 0.25972
 H 1.73327 -0.90287 0.57458
 H -2.75609 -0.36667 -0.32216
 H 2.76768 -0.30663 0.31938
13
bifur_IRC_Distances_MW_output/new_data/bifur_traj1_Distances point 101
C -1.02472 0.73046 -0.48949
 C 1.00434 0.76076 0.46496
 C -0.02274 1.12143 -0.03991
 C -1.78876 -0.50981 -0.24307
 C 1.79876 -0.46950 0.25673
 F -1.57577 1.54613 -1.32354
 F 1.55490 1.60528 1.30487
 H -1.60112 -1.17701 -0.48830
 H 1.50021 -1.11866 -0.22067
 H -1.58679 -0.91332 0.23403
 H 1.73036 -0.90247 0.54701
 H -2.75600 -0.36661 -0.32164
 H 2.76734 -0.30669 0.31904
13
bifur_IRC_Distances_MW_output/new_data/bifur_traj1_Distances point 102
C -1.02489 0.73057 -0.48898
 C 1.00429 0.76066 0.46520
 C -0.02331 1.12143 -0.03849
 C -1.78874 -0.50977 -0.24299
 C 1.79882 -0.46953 0.25626
 F -1.57583 1.54644 -1.32329
 F 1.55518 1.60499 1.30484
 H -1.59975 -1.17649 -0.47819
 H 1.50176 -1.11888 -0.21132
 H -1.58800 -0.91382 0.22363
 H 1.72922 -0.90231 0.53586
 H -2.75596 -0.36658 -0.32142
 H 2.76720 -0.30671 0.31889
13
bifur_IRC_Distances_MW_output/new_data/bifur_traj1_Distances point 103
C -1.02503 0.73065 -0.48856
 C 1.00426 0.76058 0.46540
 C -0.02377 1.12142 -0.03733
 C -1.78872 -0.50975 -0.24293
 C 1.79887 -0.46956 0.25589
 F -1.57588 1.54669 -1.32309
 F 1.55541 1.60475 1.30481
 H -1.59865 -1.17606 -0.47004
 H 1.50300 -1.11905 -0.20378
 H -1.58896 -0.91422 0.21523
 H 1.72832 -0.90217 0.52687
 H -2.75594 -0.36656 -0.32124
 H 2.76709 -0.30673 0.31877
13
bifur_IRC_Distances_MW_output/new_data/bifur_traj1_Distances point 104
C -1.02513 0.73072 -0.48823
 C 1.00423 0.76052 0.46556
 C -0.02414 1.12142 -0.03642
 C -1.78871 -0.50972 -0.24288
 C 1.79892 -0.46958 0.25559
 F -1.57592 1.54688 -1.32293
 F 1.55559 1.60457 1.30479
 H -1.59779 -1.17573 -0.46362
 H 1.50397 -1.11919 -0.19784
 H -1.58971 -0.91453 0.20861
 H 1.72762 -0.90206 0.51979
 H -2.75592 -0.36655 -0.32110
 H 2.76701 -0.30674 0.31867
13
bifur_IRC_Distances_MW_output/new_data/bifur_traj1_Distances point 105
C -1.02522 0.73077 -0.48797
 C 1.00420 0.76047 0.46568
 C -0.02443 1.12142 -0.03570
 C -1.78870 -0.50971 -0.24284
 C 1.79895 -0.46960 0.25536
 F -1.57595 1.54704 -1.32281
 F 1.55573 1.60442 1.30477
 H -1.59712 -1.17548 -0.45856
 H 1.50472 -1.11930 -0.19315
 H -1.59029 -0.91477 0.20340
 H 1.72707 -0.90197 0.51421
 H -2.75591 -0.36654 -0.32098
 H 2.76694 -0.30676 0.31860
13
bifur_IRC_Distances_MW_output/new_data/bifur_traj1_Distances point 106
C -1.02528 0.73082 -0.48776
 C 1.00419 0.76043 0.46578
 C -0.02466 1.12142 -0.03512
 C -1.78869 -0.50969 -0.24281
 C 1.79897 -0.46962 0.25518
 F -1.57597 1.54716 -1.32271
 F 1.55585 1.60431 1.30475
 H -1.59659 -1.17527 -0.45452
 H 1.50532 -1.11939 -0.18941
 H -1.59075 -0.91497 0.19922
 H 1.72663 -0.90190 0.50976
 H -2.75589 -0.36653 -0.32089
 H 2.76689 -0.30676 0.31854
13
bifur_IRC_Distances_MW_output/new_data/bifur_traj1_Distances point 107
C -1.02534 0.73085 -0.48760
 C 1.00417 0.76040 0.46586
 C -0.02484 1.12141 -0.03466
 C -1.78868 -0.50968 -0.24278
 C 1.79899 -0.46963 0.25503
 F -1.57599 1.54726 -1.32263
 F 1.55594 1.60421 1.30474
 H -1.59617 -1.17511 -0.45132
 H 1.50579 -1.11946 -0.18643
 H -1.59111 -0.91512 0.19591
 H 1.72629 -0.90185 0.50622
 H -2.75589 -0.36652 -0.32082
 H 2.76685 -0.30677 0.31849
13
bifur_IRC_Distances_MW_output/new_data/bifur_traj1_Distances point 108
C -1.02538 0.73088 -0.48748
 C 1.00416 0.76038 0.46592
 C -0.02498 1.12141 -0.03432
 C -1.78867 -0.50968 -0.24276
 C 1.79901 -0.46964 0.25492
 F -1.57601 1.54733 -1.32258
 F 1.55600 1.60414 1.30472
 H -1.59586 -1.17499 -0.44894
 H 1.50614 -1.11951 -0.18422
 H -1.59138 -0.91523 0.19346
 H 1.72604 -0.90181 0.50359
 H -2.75588 -0.36651 -0.32076
 H 2.76681 -0.30678 0.31845
13
bifur_IRC_Distances_MW_output/new_data/bifur_traj1_Distances point 109
C -1.02540 0.73089 -0.48740
 C 1.00415 0.76036 0.46595
 C -0.02506 1.12141 -0.03411
 C -1.78867 -0.50967 -0.24275
 C 1.79902 -0.46964 0.25486
 F -1.57602 1.54737 -1.32254
 F 1.55604 1.60410 1.30472
 H -1.59567 -1.17491 -0.44751
 H 1.50635 -1.11954 -0.18290
 H -1.59154 -0.91530 0.19198
 H 1.72588 -0.90178 0.50201
 H -2.75588 -0.36651 -0.32073
 H 2.76680 -0.30678 0.31843
13
bifur_IRC_Distances_MW_output/new_data/bifur_traj1_Distances point 110
C -1.02541 0.73089 -0.48739
 C 1.00415 0.76036 0.46596
 C -0.02508 1.12141 -0.03407
 C -1.78867 -0.50967 -0.24275
 C 1.79902 -0.46964 0.25484
 F -1.57602 1.54738 -1.32254
 F 1.55605 1.60409 1.30472
 H -1.59564 -1.17490 -0.44721
 H 1.50639 -1.11955 -0.18262
 H -1.59157 -0.91531 0.19167
 H 1.72585 -0.90178 0.50169
 H -2.75588 -0.36651 -0.32072
 H 2.76679 -0.30678 0.31842
13
bifur_IRC_Distances_MW_output/new_data/bifur_traj1_Distances point 111
C -1.02541 0.73089 -0.48739
 C 1.00415 0.76036 0.46596
 C -0.02508 1.12141 -0.03407
 C -1.78867 -0.50967 -0.24275
 C 1.79902 -0.46964 0.25484
 F -1.57602 1.54738 -1.32254
 F 1.55605 1.60409 1.30472
 H -1.59564 -1.17490 -0.44721
 H 1.50639 -1.11955 -0.18262
 H -1.59157 -0.91531 0.19167
 H 1.72585 -0.90178 0.50169
 H -2.75588 -0.36651 -0.32072
 H 2.76679 -0.30678 0.31842
13
bifur_IRC_Distances_MW_output/new_data/bifur_traj1_Distances point 112
C -1.02535 0.73086 -0.48755
 C 1.00417 0.76039 0.46588
 C -0.02489 1.12141 -0.03453
 C -1.78868 -0.50968 -0.24278
 C 1.79900 -0.46963 0.25499
 F -1.57600 1.54729 -1.32261
 F 1.55596 1.60419 1.30473
 H -1.59605 -1.17506 -0.45040
 H 1.50592 -1.11948 -0.18558
 H -1.59122 -0.91516 0.19497
 H 1.72619 -0.90183 0.50521
 H -2.75588 -0.36652 -0.32079
 H 2.76683 -0.30677 0.31847
13
bifur_IRC_Distances_MW_output/new_data/bifur_traj1_Distances point 113
C -1.02530 0.73083 -0.48771
 C 1.00418 0.76042 0.46581
 C -0.02471 1.12141 -0.03498
 C -1.78868 -0.50969 -0.24280
 C 1.79898 -0.46962 0.25513
 F -1.57598 1.54719 -1.32269
 F 1.55587 1.60428 1.30474
 H -1.59646 -1.17522 -0.45353
 H 1.50546 -1.11941 -0.18848
 H -1.59086 -0.91501 0.19820
 H 1.72653 -0.90189 0.50866
 H -2.75589 -0.36652 -0.32087
 H 2.76687 -0.30677 0.31852
13
bifur_IRC_Distances_MW_output/new_data/bifur_traj1_Distances point 114
C -1.02524 0.73079 -0.48789
 C 1.00420 0.76046 0.46572
 C -0.02451 1.12142 -0.03548
 C -1.78869 -0.50970 -0.24283
 C 1.79896 -0.46961 0.25529
 F -1.57596 1.54708 -1.32277
 F 1.55578 1.60438 1.30476
 H -1.59692 -1.17540 -0.45702
 H 1.50495 -1.11933 -0.19172
 H -1.59047 -0.91485 0.20180
 H 1.72690 -0.90195 0.51251
 H -2.75590 -0.36653 -0.32095
 H 2.76692 -0.30676 0.31857
13
bifur_IRC_Distances_MW_output/new_data/bifur_traj1_Distances point 115
C -1.02519 0.73076 -0.48805
 C 1.00421 0.76049 0.46564
 C -0.02433 1.12142 -0.03593
 C -1.78870 -0.50971 -0.24285
 C 1.79894 -0.46960 0.25543
 F -1.57594 1.54699 -1.32285
 F 1.55569 1.60447 1.30477
 H -1.59734 -1.17556 -0.46018
 H 1.50448 -1.11926 -0.19465
 H -1.59010 -0.91469 0.20506
 H 1.72724 -0.90200 0.51600
 H -2.75591 -0.36654 -0.32102
 H 2.76696 -0.30675 0.31862
13
bifur_IRC_Distances_MW_output/new_data/bifur_traj1_Distances point 116
C -1.02516 0.73074 -0.48816
 C 1.00422 0.76051 0.46559
 C -0.02422 1.12142 -0.03621
 C -1.78870 -0.50972 -0.24287
 C 1.79892 -0.46959 0.25553
 F -1.57593 1.54693 -1.32290
 F 1.55563 1.60453 1.30478
 H -1.59760 -1.17566 -0.46219
 H 1.50418 -1.11922 -0.19651
 H -1.58987 -0.91460 0.20713
 H 1.72746 -0.90204 0.51821
 H -2.75592 -0.36654 -0.32107
 H 2.76699 -0.30675 0.31865
13
bifur_IRC_Distances_MW_output/new_data/bifur_traj1_Distances point 117
C -1.02516 0.73074 -0.48815
 C 1.00422 0.76050 0.46560
 C -0.02423 1.12142 -0.03619
 C -1.78870 -0.50972 -0.24286
 C 1.79893 -0.46959 0.25552
 F -1.57593 1.54693 -1.32289
 F 1.55563 1.60452 1.30478
 H -1.59758 -1.17565 -0.46204
 H 1.50420 -1.11922 -0.19637
 H -1.58989 -0.91460 0.20698
 H 1.72744 -0.90203 0.51805
 H -2.75592 -0.36654 -0.32106
 H 2.76698 -0.30675 0.31865
13
bifur_IRC_Distances_MW_output/new_data/bifur_traj1_Distances point 118
C -1.02522 0.73077 -0.48798
 C 1.00420 0.76047 0.46568
 C -0.02442 1.12142 -0.03571
 C -1.78870 -0.50971 -0.24284
 C 1.79895 -0.46960 0.25537
 F -1.57595 1.54703 -1.32281
 F 1.55573 1.60442 1.30477
 H -1.59714 -1.17548 -0.45866
 H 1.50471 -1.11930 -0.19324
 H -1.59028 -0.91477 0.20349
 H 1.72708 -0.90198 0.51432
 H -2.75591 -0.36654 -0.32099
 H 2.76694 -0.30676 0.31860
13
bifur_IRC_Distances_MW_output/new_data/bifur_traj1_Distances point 119
C -1.02534 0.73085 -0.48759
 C 1.00417 0.76040 0.46586
 C -0.02485 1.12141 -0.03463
 C -1.78868 -0.50968 -0.24278
 C 1.79899 -0.46963 0.25502
 F -1.57599 1.54726 -1.32263
 F 1.55594 1.60421 1.30473
 H -1.59615 -1.17510 -0.45111
 H 1.50582 -1.11946 -0.18624
 H -1.59114 -0.91513 0.19571
 H 1.72627 -0.90184 0.50599
 H -2.75589 -0.36652 -0.32081
 H 2.76684 -0.30677 0.31848
13
bifur_IRC_Distances_MW_output/new_data/bifur_traj1_Distances point 120
C -1.02554 0.73098 -0.48697
 C 1.00411 0.76028 0.46616
 C -0.02555 1.12141 -0.03290
 C -1.78865 -0.50964 -0.24269
 C 1.79907 -0.46967 0.25447
 F -1.57607 1.54763 -1.32234
 F 1.55628 1.60386 1.30468
 H -1.59458 -1.17449 -0.43908
 H 1.50757 -1.11973 -0.17508
 H -1.59248 -0.91570 0.18327
 H 1.72500 -0.90163 0.49272
 H -2.75586 -0.36649 -0.32053
 H 2.76669 -0.30680 0.31829
13
bifur_IRC_Distances_MW_output/new_data/bifur_traj1_Distances point 121
C -1.02581 0.73114 -0.48615
 C 1.00404 0.76012 0.46656
 C -0.02647 1.12140 -0.03059
 C -1.78861 -0.50959 -0.24258
 C 1.79916 -0.46972 0.25375
 F -1.57616 1.54811 -1.32196
 F 1.55673 1.60341 1.30460
 H -1.59255 -1.17370 -0.42315
 H 1.50985 -1.12009 -0.16027
 H -1.59421 -0.91644 0.16677
 H 1.72335 -0.90134 0.47512
 H -2.75582 -0.36645 -0.32014
 H 2.76649 -0.30684 0.31803
13
bifur_IRC_Distances_MW_output/new_data/bifur_traj1_Distances point 122
C -1.02581 0.73114 -0.48615
 C 1.00404 0.76012 0.46656
 C -0.02647 1.12140 -0.03060
 C -1.78861 -0.50959 -0.24258
 C 1.79916 -0.46972 0.25375
 F -1.57616 1.54811 -1.32196
 F 1.55673 1.60341 1.30460
 H -1.59255 -1.17370 -0.42315
 H 1.50985 -1.12009 -0.16027
 H -1.59421 -0.91644 0.16678
 H 1.72335 -0.90134 0.47513
 H -2.75582 -0.36645 -0.32014
 H 2.76649 -0.30684 0.31803
13
bifur_IRC_Distances_MW_output/new_data/bifur_traj1_Distances point 123
C -1.02647 0.73155 -0.48412
 C 1.00385 0.75974 0.46755
 C -0.02879 1.12137 -0.02481
 C -1.78851 -0.50946 -0.24231
 C 1.79940 -0.46986 0.25197
 F -1.57638 1.54929 -1.32104
 F 1.55787 1.60228 1.30436
 H -1.58764 -1.17180 -0.38372
 H 1.51529 -1.12101 -0.12350
 H -1.59828 -0.91823 0.12582
 H 1.71943 -0.90059 0.43156
 H -2.75576 -0.36636 -0.31913
 H 2.76600 -0.30693 0.31736
13
bifur_IRC_Distances_MW_output/new_data/bifur_traj1_Distances point 124
C -1.02684 0.73177 -0.48299
 C 1.00374 0.75953 0.46811
 C -0.03009 1.12135 -0.02159
 C -1.78844 -0.50939 -0.24218
 C 1.79952 -0.46993 0.25100
 F -1.57651 1.54993 -1.32053
 F 1.55850 1.60167 1.30420
 H -1.58501 -1.17078 -0.36198
 H 1.51818 -1.12154 -0.10317
 H -1.60041 -0.91918 0.10317
 H 1.71736 -0.90015 0.40753
 H -2.75573 -0.36631 -0.31854
 H 2.76575 -0.30698 0.31696
13
bifur_IRC_Distances_MW_output/new_data/bifur_traj1_Distances point 125
C -1.02721 0.73199 -0.48184
 C 1.00362 0.75932 0.46868
 C -0.03142 1.12133 -0.01829
 C -1.78837 -0.50931 -0.24205
 C 1.79964 -0.47000 0.25002
 F -1.57664 1.55058 -1.32001
 F 1.55916 1.60105 1.30403
 H -1.58239 -1.16978 -0.33995
 H 1.52104 -1.12208 -0.08251
 H -1.60250 -0.92013 0.08015
 H 1.71530 -0.89970 0.38316
 H -2.75572 -0.36625 -0.31791
 H 2.76549 -0.30703 0.31654
13
bifur_IRC_Distances_MW_output/new_data/bifur_traj1_Distances point 126
C -1.02758 0.73221 -0.48072
 C 1.00351 0.75911 0.46923
 C -0.03272 1.12131 -0.01505
 C -1.78829 -0.50924 -0.24193
 C 1.79976 -0.47007 0.24906
 F -1.57678 1.55122 -1.31951
 F 1.55980 1.60045 1.30383
 H -1.57987 -1.16881 -0.31846
 H 1.52377 -1.12263 -0.06231
 H -1.60447 -0.92103 0.05764
 H 1.71334 -0.89923 0.35938
 H -2.75571 -0.36620 -0.31728
 H 2.76525 -0.30708 0.31611
13
bifur_IRC_Distances_MW_output/new_data/bifur_traj1_Distances point 127
C -1.02793 0.73241 -0.47967
 C 1.00340 0.75892 0.46975
 C -0.03395 1.12129 -0.01199
 C -1.78822 -0.50918 -0.24182
 C 1.79986 -0.47014 0.24818
 F -1.57690 1.55181 -1.31903
 F 1.56041 1.59989 1.30364
 H -1.57754 -1.16793 -0.29836
 H 1.52627 -1.12315 -0.04338
 H -1.60627 -0.92185 0.03654
 H 1.71153 -0.89878 0.33713
 H -2.75571 -0.36616 -0.31667
 H 2.76503 -0.30712 0.31569
13
bifur_IRC_Distances_MW_output/new_data/bifur_traj1_Distances point 128
C -1.02824 0.73259 -0.47872
 C 1.00331 0.75874 0.47022
 C -0.03506 1.12126 -0.00924
 C -1.78815 -0.50912 -0.24174
 C 1.79995 -0.47020 0.24739
 F -1.57702 1.55234 -1.31859
 F 1.56097 1.59938 1.30345
 H -1.57546 -1.16715 -0.28032
 H 1.52848 -1.12364 -0.02635
 H -1.60784 -0.92257 0.01756
 H 1.70993 -0.89837 0.31715
 H -2.75572 -0.36612 -0.31610
 H 2.76484 -0.30716 0.31530
13
bifur_IRC_Distances_MW_output/new_data/bifur_traj1_Distances point 129
C -1.02851 0.73275 -0.47790
 C 1.00322 0.75859 0.47063
 C -0.03603 1.12124 -0.00683
 C -1.78808 -0.50906 -0.24166
 C 1.80002 -0.47025 0.24670
 F -1.57713 1.55280 -1.31821
 F 1.56146 1.59894 1.30327
 H -1.57366 -1.16649 -0.26462
 H 1.53038 -1.12406 -0.01151
 H -1.60918 -0.92319 0.00101
 H 1.70855 -0.89800 0.29976
 H -2.75573 -0.36608 -0.31560
 H 2.76468 -0.30720 0.31495
13
bifur_IRC_Distances_MW_output/new_data/bifur_traj1_Distances point 130
C -1.02874 0.73288 -0.47719
 C 1.00315 0.75846 0.47098
 C -0.03686 1.12122 -0.00476
 C -1.78803 -0.50902 -0.24160
 C 1.80009 -0.47029 0.24612
 F -1.57723 1.55320 -1.31787
 F 1.56188 1.59857 1.30312
 H -1.57212 -1.16592 -0.25117
 H 1.53200 -1.12443 0.00123
 H -1.61032 -0.92371 -0.01319
 H 1.70738 -0.89767 0.28485
 H -2.75574 -0.36605 -0.31515
 H 2.76454 -0.30723 0.31464
13
bifur_IRC_Distances_MW_output/new_data/bifur_traj1_Distances point 131
C -1.02894 0.73299 -0.47657
 C 1.00309 0.75835 0.47128
 C -0.03758 1.12121 -0.00297
 C -1.78798 -0.50898 -0.24155
 C 1.80014 -0.47033 0.24561
 F -1.57731 1.55354 -1.31758
 F 1.56225 1.59825 1.30297
 H -1.57080 -1.16545 -0.23959
 H 1.53337 -1.12476 0.01222
 H -1.61129 -0.92415 -0.02544
 H 1.70637 -0.89739 0.27201
 H -2.75575 -0.36602 -0.31476
 H 2.76442 -0.30726 0.31436
13
bifur_IRC_Distances_MW_output/new_data/bifur_traj1_Distances point 132
C -1.02912 0.73309 -0.47603
 C 1.00304 0.75825 0.47155
 C -0.03821 1.12119 -0.00140
 C -1.78793 -0.50895 -0.24151
 C 1.80019 -0.47036 0.24517
 F -1.57739 1.55384 -1.31732
 F 1.56257 1.59796 1.30284
 H -1.56964 -1.16503 -0.22942
 H 1.53458 -1.12505 0.02187
 H -1.61213 -0.92454 -0.03620
 H 1.70548 -0.89713 0.26074
 H -2.75576 -0.36600 -0.31442
 H 2.76432 -0.30728 0.31412
13
bifur_IRC_Distances_MW_output/new_data/bifur_traj1_Distances point 133
C -1.02912 0.73309 -0.47603
 C 1.00304 0.75825 0.47155
 C -0.03821 1.12119 -0.00140
 C -1.78793 -0.50895 -0.24151
 C 1.80019 -0.47036 0.24517
 F -1.57739 1.55384 -1.31732
 F 1.56257 1.59796 1.30284
 H -1.56964 -1.16503 -0.22942
 H 1.53458 -1.12505 0.02187
 H -1.61213 -0.92454 -0.03620
 H 1.70548 -0.89713 0.26074
 H -2.75576 -0.36600 -0.31442
 H 2.76432 -0.30728 0.31412
13
bifur_IRC_Distances_MW_output/new_data/bifur_traj1_Distances point 134
C -1.02943 0.73327 -0.47507
 C 1.00294 0.75808 0.47202
 C -0.03933 1.12116 0.00140
 C -1.78785 -0.50889 -0.24144
 C 1.80027 -0.47041 0.24439
 F -1.57752 1.55437 -1.31685
 F 1.56315 1.59746 1.30261
 H -1.56758 -1.16430 -0.21139
 H 1.53669 -1.12557 0.03901
 H -1.61361 -0.92521 -0.05530
 H 1.70391 -0.89667 0.24075
 H -2.75579 -0.36596 -0.31379
 H 2.76415 -0.30732 0.31367
13
bifur_IRC_Distances_MW_output/new_data/bifur_traj1_Distances point 135
C -1.02959 0.73336 -0.47460
 C 1.00289 0.75799 0.47226
 C -0.03988 1.12115 0.00279
 C -1.78780 -0.50886 -0.24141
 C 1.80030 -0.47044 0.24401
 F -1.57760 1.55463 -1.31662
 F 1.56344 1.59721 1.30248
 H -1.56656 -1.16395 -0.20246
 H 1.53774 -1.12583 0.04753
 H -1.61434 -0.92554 -0.06479
 H 1.70313 -0.89644 0.23083
 H -2.75580 -0.36594 -0.31347
 H 2.76406 -0.30734 0.31345
13
bifur_IRC_Distances_MW_output/new_data/bifur_traj1_Distances point 136
C -1.02976 0.73345 -0.47408
 C 1.00284 0.75789 0.47251
 C -0.04049 1.12113 0.00430
 C -1.78776 -0.50883 -0.24137
 C 1.80034 -0.47047 0.24359
 F -1.57767 1.55491 -1.31636
 F 1.56376 1.59694 1.30235
 H -1.56545 -1.16356 -0.19272
 H 1.53887 -1.12612 0.05680
 H -1.61513 -0.92589 -0.07513
 H 1.70228 -0.89618 0.22004
 H -2.75582 -0.36592 -0.31312
 H 2.76397 -0.30736 0.31320
13
bifur_IRC_Distances_MW_output/new_data/bifur_traj1_Distances point 137
C -1.02995 0.73356 -0.47348
 C 1.00278 0.75779 0.47280
 C -0.04118 1.12111 0.00603
 C -1.78770 -0.50879 -0.24133
 C 1.80039 -0.47050 0.24311
 F -1.57777 1.55524 -1.31606
 F 1.56413 1.59663 1.30219
 H -1.56417 -1.16313 -0.18165
 H 1.54016 -1.12645 0.06737
 H -1.61602 -0.92629 -0.08691
 H 1.70131 -0.89589 0.20775
 H -2.75584 -0.36590 -0.31272
 H 2.76387 -0.30738 0.31291
13
bifur_IRC_Distances_MW_output/new_data/bifur_traj1_Distances point 138
C -1.03018 0.73369 -0.47281
 C 1.00272 0.75766 0.47313
 C -0.04197 1.12109 0.00799
 C -1.78764 -0.50875 -0.24129
 C 1.80044 -0.47054 0.24257
 F -1.57788 1.55561 -1.31571
 F 1.56454 1.59628 1.30200
 H -1.56272 -1.16264 -0.16906
 H 1.54162 -1.12683 0.07940
 H -1.61704 -0.92674 -0.10031
 H 1.70020 -0.89554 0.19378
 H -2.75587 -0.36587 -0.31225
 H 2.76375 -0.30741 0.31257
13
bifur_IRC_Distances_MW_output/new_data/bifur_traj1_Distances point 139
C -1.03042 0.73382 -0.47207
 C 1.00265 0.75753 0.47349
 C -0.04283 1.12106 0.01015
 C -1.78756 -0.50871 -0.24125
 C 1.80049 -0.47058 0.24198
 F -1.57800 1.55602 -1.31533
 F 1.56501 1.59590 1.30179
 H -1.56112 -1.16211 -0.15526
 H 1.54322 -1.12725 0.09260
 H -1.61815 -0.92722 -0.11503
 H 1.69898 -0.89516 0.17846
 H -2.75590 -0.36584 -0.31173
 H 2.76363 -0.30744 0.31219
13
bifur_IRC_Distances_MW_output/new_data/bifur_traj1_Distances point 140
C -1.03067 0.73396 -0.47129
 C 1.00257 0.75739 0.47387
 C -0.04372 1.12103 0.01240
 C -1.78749 -0.50866 -0.24120
 C 1.80054 -0.47063 0.24137
 F -1.57813 1.55644 -1.31492
 F 1.56549 1.59549 1.30156
 H -1.55944 -1.16157 -0.14087
 H 1.54489 -1.12771 0.10640
 H -1.61931 -0.92772 -0.13041
 H 1.69769 -0.89475 0.16248
 H -2.75594 -0.36581 -0.31117
 H 2.76351 -0.30747 0.31178
13
bifur_IRC_Distances_MW_output/new_data/bifur_traj1_Distances point 141
C -1.03092 0.73410 -0.47052
 C 1.00250 0.75725 0.47423
 C -0.04461 1.12100 0.01462
 C -1.78741 -0.50862 -0.24116
 C 1.80059 -0.47067 0.24077
 F -1.57827 1.55686 -1.31450
 F 1.56597 1.59510 1.30133
 H -1.55777 -1.16104 -0.12669
 H 1.54654 -1.12816 0.12000
 H -1.62046 -0.92820 -0.14557
 H 1.69641 -0.89434 0.14674
 H -2.75598 -0.36578 -0.31062
 H 2.76339 -0.30750 0.31137
13
bifur_IRC_Distances_MW_output/new_data/bifur_traj1_Distances point 142
C -1.03115 0.73423 -0.46982
 C 1.00243 0.75712 0.47457
 C -0.04541 1.12098 0.01666
 C -1.78733 -0.50857 -0.24113
 C 1.80064 -0.47071 0.24021
 F -1.57840 1.55725 -1.31411
 F 1.56642 1.59473 1.30112
 H -1.55623 -1.16057 -0.11368
 H 1.54805 -1.12858 0.13251
 H -1.62151 -0.92863 -0.15950
 H 1.69523 -0.89396 0.13228
 H -2.75601 -0.36575 -0.31010
 H 2.76328 -0.30753 0.31098
13
bifur_IRC_Distances_MW_output/new_data/bifur_traj1_Distances point 143
C -1.03134 0.73433 -0.46923
 C 1.00238 0.75701 0.47486
 C -0.04609 1.12095 0.01837
 C -1.78727 -0.50854 -0.24110
 C 1.80067 -0.47074 0.23975
 F -1.57851 1.55757 -1.31378
 F 1.56680 1.59442 1.30093
 H -1.55492 -1.16017 -0.10278
 H 1.54933 -1.12894 0.14300
 H -1.62240 -0.92899 -0.17119
 H 1.69422 -0.89363 0.12017
 H -2.75605 -0.36573 -0.30965
 H 2.76319 -0.30755 0.31065
13
bifur_IRC_Distances_MW_output/new_data/bifur_traj1_Distances point 144
C -1.03134 0.73433 -0.46923
 C 1.00238 0.75701 0.47486
 C -0.04609 1.12095 0.01837
 C -1.78727 -0.50854 -0.24110
 C 1.80067 -0.47074 0.23975
 F -1.57851 1.55757 -1.31378
 F 1.56680 1.59442 1.30093
 H -1.55492 -1.16017 -0.10278
 H 1.54933 -1.12894 0.14300
 H -1.62240 -0.92899 -0.17119
 H 1.69422 -0.89363 0.12017
 H -2.75605 -0.36573 -0.30965
 H 2.76319 -0.30755 0.31065
13
bifur_IRC_Distances_MW_output/new_data/bifur_traj1_Distances point 145
C -1.03157 0.73446 -0.46854
 C 1.00231 0.75689 0.47519
 C -0.04687 1.12092 0.02036
 C -1.78720 -0.50850 -0.24107
 C 1.80071 -0.47078 0.23922
 F -1.57864 1.55795 -1.31339
 F 1.56723 1.59407 1.30071
 H -1.55339 -1.15972 -0.09015
 H 1.55081 -1.12936 0.15517
 H -1.62344 -0.92941 -0.18475
 H 1.69304 -0.89324 0.10613
 H -2.75609 -0.36571 -0.30913
 H 2.76309 -0.30758 0.31026
13
bifur_IRC_Distances_MW_output/new_data/bifur_traj1_Distances point 146
C -1.03159 0.73447 -0.46847
 C 1.00231 0.75687 0.47522
 C -0.04695 1.12092 0.02054
 C -1.78719 -0.50849 -0.24107
 C 1.80072 -0.47078 0.23917
 F -1.57865 1.55798 -1.31335
 F 1.56728 1.59403 1.30069
 H -1.55325 -1.15967 -0.08897
 H 1.55095 -1.12940 0.15631
 H -1.62354 -0.92944 -0.18602
 H 1.69293 -0.89321 0.10482
 H -2.75609 -0.36570 -0.30908
 H 2.76308 -0.30758 0.31022
13
bifur_IRC_Distances_MW_output/new_data/bifur_traj1_Distances point 147
C -1.03156 0.73445 -0.46858
 C 1.00232 0.75689 0.47517
 C -0.04683 1.12092 0.02024
 C -1.78720 -0.50850 -0.24107
 C 1.80071 -0.47078 0.23925
 F -1.57863 1.55793 -1.31341
 F 1.56721 1.59409 1.30073
 H -1.55348 -1.15974 -0.09090
 H 1.55072 -1.12933 0.15445
 H -1.62338 -0.92938 -0.18395
 H 1.69311 -0.89327 0.10697
 H -2.75609 -0.36571 -0.30916
 H 2.76310 -0.30758 0.31028
13
bifur_IRC_Distances_MW_output/new_data/bifur_traj1_Distances point 148
C -1.03148 0.73441 -0.46882
 C 1.00234 0.75694 0.47505
 C -0.04656 1.12093 0.01955
 C -1.78723 -0.50851 -0.24108
 C 1.80070 -0.47076 0.23944
 F -1.57858 1.55780 -1.31355
 F 1.56705 1.59421 1.30080
 H -1.55402 -1.15990 -0.09531
 H 1.55020 -1.12918 0.15020
 H -1.62301 -0.92924 -0.17921
 H 1.69352 -0.89340 0.11187
 H -2.75607 -0.36572 -0.30935
 H 2.76313 -0.30757 0.31042
13
bifur_IRC_Distances_MW_output/new_data/bifur_traj1_Distances point 149
C -1.03137 0.73435 -0.46915
 C 1.00237 0.75700 0.47489
 C -0.04618 1.12095 0.01859
 C -1.78726 -0.50853 -0.24110
 C 1.80068 -0.47075 0.23969
 F -1.57852 1.55761 -1.31374
 F 1.56684 1.59439 1.30091
 H -1.55476 -1.16012 -0.10143
 H 1.54948 -1.12898 0.14430
 H -1.62251 -0.92904 -0.17264
 H 1.69409 -0.89359 0.11867
 H -2.75605 -0.36573 -0.30960
 H 2.76318 -0.30756 0.31061
13
bifur_IRC_Distances_MW_output/new_data/bifur_traj1_Distances point 150
C -1.03124 0.73428 -0.46953
 C 1.00241 0.75707 0.47471
 C -0.04574 1.12096 0.01749
 C -1.78730 -0.50856 -0.24111
 C 1.80065 -0.47073 0.23999
 F -1.57845 1.55741 -1.31395
 F 1.56660 1.59458 1.30103
 H -1.55560 -1.16037 -0.10843
 H 1.54867 -1.12875 0.13756
 H -1.62194 -0.92881 -0.16513
 H 1.69474 -0.89380 0.12645
 H -2.75603 -0.36574 -0.30988
 H 2.76324 -0.30754 0.31082
13
bifur_IRC_Distances_MW_output/new_data/bifur_traj1_Distances point 151
C -1.03112 0.73421 -0.46991
 C 1.00244 0.75714 0.47453
 C -0.04531 1.12098 0.01640
 C -1.78734 -0.50858 -0.24113
 C 1.80063 -0.47070 0.24028
 F -1.57838 1.55720 -1.31416
 F 1.56636 1.59478 1.30114
 H -1.55642 -1.16063 -0.11533
 H 1.54786 -1.12852 0.13092
 H -1.62138 -0.92858 -0.15773
 H 1.69538 -0.89401 0.13412
 H -2.75601 -0.36576 -0.31016
 H 2.76329 -0.30753 0.31103
13
bifur_IRC_Distances_MW_output/new_data/bifur_traj1_Distances point 152
C -1.03103 0.73416 -0.47021
 C 1.00247 0.75719 0.47439
 C -0.04497 1.12099 0.01554
 C -1.78737 -0.50860 -0.24115
 C 1.80061 -0.47069 0.24052
 F -1.57832 1.55704 -1.31433
 F 1.56617 1.59493 1.30124
 H -1.55708 -1.16083 -0.12086
 H 1.54722 -1.12835 0.12561
 H -1.62093 -0.92839 -0.15182
 H 1.69588 -0.89417 0.14025
 H -2.75599 -0.36577 -0.31038
 H 2.76334 -0.30751 0.31120
13
bifur_IRC_Distances_MW_output/new_data/bifur_traj1_Distances point 153
C -1.03098 0.73413 -0.47034
 C 1.00248 0.75721 0.47432
 C -0.04482 1.12100 0.01515
 C -1.78739 -0.50861 -0.24115
 C 1.80060 -0.47068 0.24062
 F -1.57830 1.55696 -1.31440
 F 1.56609 1.59500 1.30128
 H -1.55737 -1.16092 -0.12332
 H 1.54693 -1.12827 0.12324
 H -1.62073 -0.92831 -0.14918
 H 1.69611 -0.89424 0.14299
 H -2.75599 -0.36577 -0.31048
 H 2.76336 -0.30751 0.31127
13
bifur_IRC_Distances_MW_output/new_data/bifur_traj1_Distances point 154
C -1.03102 0.73416 -0.47022
 C 1.00247 0.75719 0.47438
 C -0.04496 1.12099 0.01551
 C -1.78738 -0.50860 -0.24115
 C 1.80061 -0.47069 0.24052
 F -1.57832 1.55703 -1.31433
 F 1.56617 1.59494 1.30124
 H -1.55710 -1.16083 -0.12101
 H 1.54720 -1.12834 0.12546
 H -1.62092 -0.92839 -0.15165
 H 1.69590 -0.89417 0.14042
 H -2.75599 -0.36577 -0.31039
 H 2.76334 -0.30751 0.31120
13
bifur_IRC_Distances_MW_output/new_data/bifur_traj1_Distances point 155
C -1.03102 0.73416 -0.47022
 C 1.00247 0.75719 0.47438
 C -0.04496 1.12099 0.01551
 C -1.78738 -0.50860 -0.24115
 C 1.80061 -0.47069 0.24052
 F -1.57832 1.55703 -1.31433
 F 1.56617 1.59494 1.30124
 H -1.55710 -1.16083 -0.12101
 H 1.54720 -1.12834 0.12546
 H -1.62092 -0.92839 -0.15165
 H 1.69590 -0.89417 0.14042
 H -2.75599 -0.36577 -0.31039
 H 2.76334 -0.30751 0.31120
13
bifur_IRC_Distances_MW_output/new_data/bifur_traj1_Distances point 156
C -1.03141 0.73437 -0.46903
 C 1.00236 0.75698 0.47495
 C -0.04631 1.12094 0.01893
 C -1.78725 -0.50853 -0.24109
 C 1.80068 -0.47075 0.23960
 F -1.57854 1.55768 -1.31367
 F 1.56692 1.59432 1.30087
 H -1.55449 -1.16004 -0.09922
 H 1.54974 -1.12905 0.14643
 H -1.62269 -0.92911 -0.17501
 H 1.69389 -0.89352 0.11622
 H -2.75606 -0.36573 -0.30951
 H 2.76316 -0.30756 0.31054
13
bifur_IRC_Distances_MW_output/new_data/bifur_traj1_Distances point 157
C -1.03174 0.73455 -0.46802
 C 1.00227 0.75679 0.47543
 C -0.04746 1.12090 0.02184
 C -1.78714 -0.50847 -0.24105
 C 1.80074 -0.47081 0.23882
 F -1.57874 1.55823 -1.31309
 F 1.56756 1.59380 1.30055
 H -1.55224 -1.15938 -0.08070
 H 1.55192 -1.12967 0.16429
 H -1.62422 -0.92971 -0.19491
 H 1.69214 -0.89295 0.09563
 H -2.75612 -0.36569 -0.30874
 H 2.76302 -0.30760 0.30996
13
bifur_IRC_Distances_MW_output/new_data/bifur_traj1_Distances point 158
C -1.03214 0.73477 -0.46679
 C 1.00216 0.75656 0.47601
 C -0.04885 1.12085 0.02538
 C -1.78700 -0.50839 -0.24100
 C 1.80081 -0.47087 0.23787
 F -1.57899 1.55891 -1.31235
 F 1.56836 1.59316 1.30014
 H -1.54944 -1.15859 -0.05814
 H 1.55460 -1.13045 0.18608
 H -1.62611 -0.93043 -0.21919
 H 1.68997 -0.89223 0.07055
 H -2.75621 -0.36564 -0.30778
 H 2.76286 -0.30765 0.30922
13
bifur_IRC_Distances_MW_output/new_data/bifur_traj1_Distances point 159
C -1.03260 0.73503 -0.46536
 C 1.00203 0.75630 0.47668
 C -0.05045 1.12078 0.02945
 C -1.78684 -0.50831 -0.24096
 C 1.80088 -0.47095 0.23677
 F -1.57930 1.55969 -1.31147
 F 1.56929 1.59242 1.29966
 H -1.54614 -1.15770 -0.03214
 H 1.55773 -1.13137 0.21126
 H -1.62834 -0.93123 -0.24724
 H 1.68738 -0.89138 0.04165
 H -2.75632 -0.36560 -0.30663
 H 2.76268 -0.30770 0.30834
13
bifur_IRC_Distances_MW_output/new_data/bifur_traj1_Distances point 160
C -1.03311 0.73531 -0.46377
 C 1.00190 0.75601 0.47742
 C -0.05220 1.12070 0.03395
 C -1.78666 -0.50822 -0.24091
 C 1.80095 -0.47103 0.23556
 F -1.57966 1.56057 -1.31045
 F 1.57033 1.59159 1.29911
 H -1.54236 -1.15674 -0.00330
 H 1.56128 -1.13242 0.23927
 H -1.63090 -0.93209 -0.27844
 H 1.68438 -0.89039 0.00956
 H -2.75645 -0.36554 -0.30532
 H 2.76250 -0.30775 0.30730
13
bifur_IRC_Distances_MW_output/new_data/bifur_traj1_Distances point 161
C -1.03366 0.73562 -0.46206
 C 1.00177 0.75569 0.47821
 C -0.05406 1.12061 0.03875
 C -1.78645 -0.50812 -0.24087
 C 1.80102 -0.47112 0.23427
 F -1.58007 1.56152 -1.30930
 F 1.57145 1.59069 1.29851
 H -1.53816 -1.15574 0.02753
 H 1.56518 -1.13359 0.26931
 H -1.63375 -0.93298 -0.31187
 H 1.68102 -0.88929 -0.02474
 H -2.75661 -0.36549 -0.30387
 H 2.76232 -0.30781 0.30614
13
bifur_IRC_Distances_MW_output/new_data/bifur_traj1_Distances point 162
C -1.03422 0.73593 -0.46030
 C 1.00163 0.75536 0.47901
 C -0.05594 1.12052 0.04364
 C -1.78624 -0.50801 -0.24084
 C 1.80108 -0.47121 0.23295
 F -1.58052 1.56250 -1.30807
 F 1.57261 1.58976 1.29789
 H -1.53367 -1.15475 0.05912
 H 1.56932 -1.13483 0.30018
 H -1.63682 -0.93386 -0.34623
 H 1.67738 -0.88811 -0.05990
 H -2.75679 -0.36544 -0.30233
 H 2.76217 -0.30787 0.30488
13
bifur_IRC_Distances_MW_output/new_data/bifur_traj1_Distances point 163
C -1.03476 0.73625 -0.45857
 C 1.00151 0.75503 0.47979
 C -0.05776 1.12041 0.04841
 C -1.78602 -0.50791 -0.24081
 C 1.80114 -0.47129 0.23166
 F -1.58099 1.56348 -1.30679
 F 1.57376 1.58884 1.29727
 H -1.52905 -1.15380 0.09010
 H 1.57354 -1.13609 0.33053
 H -1.64001 -0.93469 -0.38001
 H 1.67359 -0.88690 -0.09439
 H -2.75699 -0.36539 -0.30076
 H 2.76204 -0.30792 0.30357
13
bifur_IRC_Distances_MW_output/new_data/bifur_traj1_Distances point 164
C -1.03528 0.73654 -0.45694
 C 1.00140 0.75471 0.48052
 C -0.05944 1.12031 0.05285
 C -1.78582 -0.50782 -0.24079
 C 1.80119 -0.47137 0.23044
 F -1.58144 1.56441 -1.30553
 F 1.57485 1.58795 1.29670
 H -1.52451 -1.15294 0.11922
 H 1.57768 -1.13733 0.35915
 H -1.64319 -0.93544 -0.41185
 H 1.66981 -0.88571 -0.12682
 H -2.75719 -0.36534 -0.29923
 H 2.76194 -0.30797 0.30228
13
bifur_IRC_Distances_MW_output/new_data/bifur_traj1_Distances point 165
C -1.03574 0.73681 -0.45545
 C 1.00131 0.75442 0.48117
 C -0.06093 1.12022 0.05684
 C -1.78564 -0.50773 -0.24078
 C 1.80123 -0.47144 0.22934
 F -1.58188 1.56527 -1.30435
 F 1.57584 1.58714 1.29619
 H -1.52019 -1.15218 0.14563
 H 1.58158 -1.13849 0.38517
 H -1.64624 -0.93610 -0.44077
 H 1.66618 -0.88460 -0.15623
 H -2.75740 -0.36531 -0.29781
 H 2.76188 -0.30802 0.30105
13
bifur_IRC_Distances_MW_output/new_data/bifur_traj1_Distances point 166
C -1.03574 0.73681 -0.45545
 C 1.00131 0.75442 0.48117
 C -0.06093 1.12022 0.05684
 C -1.78564 -0.50773 -0.24078
 C 1.80123 -0.47144 0.22934
 F -1.58188 1.56527 -1.30435
 F 1.57584 1.58714 1.29619
 H -1.52019 -1.15218 0.14563
 H 1.58158 -1.13849 0.38517
 H -1.64624 -0.93610 -0.44077
 H 1.66618 -0.88459 -0.15623
 H -2.75740 -0.36531 -0.29781
 H 2.76188 -0.30802 0.30105
13
bifur_IRC_Distances_MW_output/new_data/bifur_traj1_Distances point 167
C -1.03648 0.73726 -0.45302
 C 1.00117 0.75393 0.48224
 C -0.06332 1.12005 0.06330
 C -1.78533 -0.50759 -0.24076
 C 1.80129 -0.47156 0.22753
 F -1.58262 1.56670 -1.30231
 F 1.57746 1.58579 1.29538
 H -1.51270 -1.15098 0.18885
 H 1.58835 -1.14047 0.42788
 H -1.65164 -0.93713 -0.48824
 H 1.65980 -0.88267 -0.20438
 H -2.75777 -0.36525 -0.29537
 H 2.76182 -0.30808 0.29891
13
bifur_IRC_Distances_MW_output/new_data/bifur_traj1_Distances point 168
C -1.03677 0.73744 -0.45207
 C 1.00112 0.75374 0.48266
 C -0.06423 1.11998 0.06579
 C -1.78522 -0.50753 -0.24076
 C 1.80131 -0.47160 0.22682
 F -1.58292 1.56727 -1.30148
 F 1.57809 1.58525 1.29507
 H -1.50963 -1.15053 0.20570
 H 1.59113 -1.14128 0.44458
 H -1.65389 -0.93751 -0.50679
 H 1.65714 -0.88188 -0.22316
 H -2.75793 -0.36523 -0.29439
 H 2.76181 -0.30810 0.29803
13
bifur_IRC_Distances_MW_output/new_data/bifur_traj1_Distances point 169
C -1.03701 0.73759 -0.45127
 C 1.00107 0.75358 0.48300
 C -0.06498 1.11992 0.06785
 C -1.78512 -0.50748 -0.24075
 C 1.80133 -0.47164 0.22623
 F -1.58318 1.56775 -1.30077
 F 1.57861 1.58480 1.29483
 H -1.50699 -1.15016 0.21974
 H 1.59350 -1.14196 0.45851
 H -1.65583 -0.93782 -0.52227
 H 1.65486 -0.88121 -0.23881
 H -2.75807 -0.36522 -0.29356
 H 2.76182 -0.30812 0.29728
13
bifur_IRC_Distances_MW_output/new_data/bifur_traj1_Distances point 170
C -1.03721 0.73771 -0.45062
 C 1.00104 0.75344 0.48329
 C -0.06560 1.11987 0.06955
 C -1.78504 -0.50745 -0.24075
 C 1.80134 -0.47167 0.22574
 F -1.58339 1.56814 -1.30018
 F 1.57904 1.58442 1.29463
 H -1.50475 -1.14986 0.23141
 H 1.59552 -1.14254 0.47010
 H -1.65750 -0.93808 -0.53514
 H 1.65290 -0.88065 -0.25182
 H -2.75819 -0.36521 -0.29286
 H 2.76182 -0.30814 0.29664
13
bifur_IRC_Distances_MW_output/new_data/bifur_traj1_Distances point 171
C -1.03737 0.73782 -0.45006
 C 1.00102 0.75332 0.48353
 C -0.06611 1.11983 0.07098
 C -1.78497 -0.50741 -0.24075
 C 1.80135 -0.47170 0.22532
 F -1.58358 1.56849 -1.29966
 F 1.57941 1.58410 1.29447
 H -1.50282 -1.14961 0.24128
 H 1.59726 -1.14304 0.47991
 H -1.65894 -0.93829 -0.54603
 H 1.65121 -0.88016 -0.26281
 H -2.75829 -0.36520 -0.29226
 H 2.76184 -0.30815 0.29609
13
bifur_IRC_Distances_MW_output/new_data/bifur_traj1_Distances point 172
C -1.03752 0.73791 -0.44956
 C 1.00099 0.75322 0.48374
 C -0.06657 1.11979 0.07226
 C -1.78491 -0.50738 -0.24074
 C 1.80137 -0.47172 0.22495
 F -1.58374 1.56879 -1.29920
 F 1.57973 1.58381 1.29432
 H -1.50107 -1.14939 0.25010
 H 1.59885 -1.14349 0.48868
 H -1.66026 -0.93847 -0.55577
 H 1.64967 -0.87972 -0.27264
 H -2.75839 -0.36519 -0.29172
 H 2.76185 -0.30816 0.29559
13
bifur_IRC_Distances_MW_output/new_data/bifur_traj1_Distances point 173
C -1.03767 0.73801 -0.44907
 C 1.00097 0.75312 0.48395
 C -0.06702 1.11975 0.07351
 C -1.78485 -0.50735 -0.24074
 C 1.80138 -0.47174 0.22458
 F -1.58391 1.56909 -1.29874
 F 1.58005 1.58352 1.29419
 H -1.49931 -1.14917 0.25881
 H 1.60043 -1.14394 0.49734
 H -1.66158 -0.93865 -0.56539
 H 1.64812 -0.87928 -0.28234
 H -2.75848 -0.36518 -0.29118
 H 2.76187 -0.30817 0.29509
13
bifur_IRC_Distances_MW_output/new_data/bifur_traj1_Distances point 174
C -1.03782 0.73811 -0.44854
 C 1.00095 0.75300 0.48418
 C -0.06750 1.11971 0.07486
 C -1.78479 -0.50732 -0.24074
 C 1.80139 -0.47177 0.22418
 F -1.58408 1.56943 -1.29824
 F 1.58040 1.58321 1.29404
 H -1.49737 -1.14893 0.26825
 H 1.60219 -1.14443 0.50675
 H -1.66306 -0.93885 -0.57583
 H 1.64641 -0.87880 -0.29287
 H -2.75859 -0.36517 -0.29059
 H 2.76189 -0.30818 0.29454
13
bifur_IRC_Distances_MW_output/new_data/bifur_traj1_Distances point 175
C -1.03800 0.73823 -0.44794
 C 1.00092 0.75287 0.48444
 C -0.06803 1.11966 0.07638
 C -1.78472 -0.50729 -0.24074
 C 1.80140 -0.47179 0.22372
 F -1.58429 1.56980 -1.29766
 F 1.58079 1.58285 1.29388
 H -1.49513 -1.14867 0.27893
 H 1.60420 -1.14499 0.51739
 H -1.66476 -0.93906 -0.58764
 H 1.64443 -0.87824 -0.30477
 H -2.75872 -0.36516 -0.28991
 H 2.76192 -0.30819 0.29391
13
bifur_IRC_Distances_MW_output/new_data/bifur_traj1_Distances point 176
C -1.03820 0.73836 -0.44726
 C 1.00089 0.75273 0.48474
 C -0.06863 1.11960 0.07807
 C -1.78464 -0.50725 -0.24073
 C 1.80142 -0.47182 0.22321
 F -1.58452 1.57023 -1.29701
 F 1.58122 1.58244 1.29371
 H -1.49257 -1.14838 0.29092
 H 1.60652 -1.14564 0.52935
 H -1.66672 -0.93930 -0.60091
 H 1.64215 -0.87761 -0.31813
 H -2.75886 -0.36516 -0.28914
 H 2.76195 -0.30821 0.29319
13
bifur_IRC_Distances_MW_output/new_data/bifur_traj1_Distances point 177
C -1.03820 0.73836 -0.44726
 C 1.00089 0.75273 0.48474
 C -0.06863 1.11960 0.07807
 C -1.78464 -0.50725 -0.24073
 C 1.80142 -0.47182 0.22321
 F -1.58452 1.57023 -1.29701
 F 1.58122 1.58244 1.29371
 H -1.49257 -1.14838 0.29092
 H 1.60652 -1.14564 0.52935
 H -1.66672 -0.93930 -0.60091
 H 1.64215 -0.87761 -0.31813
 H -2.75886 -0.36516 -0.28914
 H 2.76195 -0.30821 0.29319
13
bifur_IRC_Distances_MW_output/new_data/bifur_traj1_Distances point 178
C -1.03864 0.73866 -0.44573
 C 1.00083 0.75239 0.48540
 C -0.06995 1.11947 0.08187
 C -1.78447 -0.50715 -0.24072
 C 1.80145 -0.47189 0.22205
 F -1.58505 1.57121 -1.29549
 F 1.58220 1.58151 1.29335
 H -1.48656 -1.14775 0.31809
 H 1.61196 -1.14714 0.55650
 H -1.67139 -0.93982 -0.63103
 H 1.63676 -0.87613 -0.34842
 H -2.75921 -0.36514 -0.28736
 H 2.76206 -0.30823 0.29149
13
bifur_IRC_Distances_MW_output/new_data/bifur_traj1_Distances point 179
C -1.03887 0.73882 -0.44491
 C 1.00080 0.75221 0.48575
 C -0.07065 1.11940 0.08390
 C -1.78438 -0.50710 -0.24072
 C 1.80147 -0.47193 0.22142
 F -1.58534 1.57175 -1.29465
 F 1.58272 1.58100 1.29318
 H -1.48318 -1.14741 0.33278
 H 1.61502 -1.14797 0.57120
 H -1.67404 -0.94008 -0.64733
 H 1.63371 -0.87530 -0.36479
 H -2.75941 -0.36513 -0.28637
 H 2.76214 -0.30825 0.29055
13
bifur_IRC_Distances_MW_output/new_data/bifur_traj1_Distances point 180
C -1.03911 0.73899 -0.44407
 C 1.00077 0.75202 0.48612
 C -0.07135 1.11932 0.08594
 C -1.78429 -0.50705 -0.24071
 C 1.80149 -0.47197 0.22077
 F -1.58564 1.57230 -1.29378
 F 1.58325 1.58047 1.29302
 H -1.47964 -1.14708 0.34774
 H 1.61823 -1.14884 0.58617
 H -1.67683 -0.94035 -0.66393
 H 1.63051 -0.87445 -0.38146
 H -2.75963 -0.36512 -0.28535
 H 2.76222 -0.30826 0.28956
13
bifur_IRC_Distances_MW_output/new_data/bifur_traj1_Distances point 181
C -1.03934 0.73916 -0.44325
 C 1.00075 0.75183 0.48647
 C -0.07201 1.11924 0.08792
 C -1.78421 -0.50700 -0.24070
 C 1.80152 -0.47201 0.22014
 F -1.58593 1.57285 -1.29293
 F 1.58376 1.57995 1.29288
 H -1.47610 -1.14676 0.36233
 H 1.62145 -1.14970 0.60081
 H -1.67965 -0.94060 -0.68015
 H 1.62729 -0.87359 -0.39773
 H -2.75984 -0.36511 -0.28434
 H 2.76232 -0.30827 0.28857
13
bifur_IRC_Distances_MW_output/new_data/bifur_traj1_Distances point 182
C -1.03955 0.73931 -0.44251
 C 1.00073 0.75165 0.48680
 C -0.07261 1.11917 0.08970
 C -1.78413 -0.50695 -0.24069
 C 1.80154 -0.47204 0.21955
 F -1.58620 1.57335 -1.29214
 F 1.58422 1.57947 1.29276
 H -1.47277 -1.14647 0.37569
 H 1.62448 -1.15050 0.61420
 H -1.68232 -0.94082 -0.69500
 H 1.62425 -0.87279 -0.41261
 H -2.76005 -0.36511 -0.28340
 H 2.76242 -0.30828 0.28765
13
bifur_IRC_Distances_MW_output/new_data/bifur_traj1_Distances point 183
C -1.03972 0.73944 -0.44189
 C 1.00071 0.75151 0.48707
 C -0.07311 1.11911 0.09118
 C -1.78407 -0.50691 -0.24068
 C 1.80156 -0.47207 0.21907
 F -1.58642 1.57377 -1.29147
 F 1.58460 1.57907 1.29268
 H -1.46995 -1.14624 0.38678
 H 1.62706 -1.15118 0.62534
 H -1.68460 -0.94100 -0.70734
 H 1.62166 -0.87212 -0.42498
 H -2.76022 -0.36511 -0.28261
 H 2.76250 -0.30828 0.28686
13
bifur_IRC_Distances_MW_output/new_data/bifur_traj1_Distances point 184
C -1.03984 0.73954 -0.44145
 C 1.00069 0.75140 0.48726
 C -0.07345 1.11907 0.09222
 C -1.78403 -0.50689 -0.24068
 C 1.80157 -0.47209 0.21872
 F -1.58658 1.57408 -1.29099
 F 1.58486 1.57878 1.29262
 H -1.46789 -1.14607 0.39471
 H 1.62893 -1.15167 0.63331
 H -1.68626 -0.94113 -0.71616
 H 1.61977 -0.87163 -0.43381
 H -2.76035 -0.36510 -0.28204
 H 2.76257 -0.30829 0.28629
13
bifur_IRC_Distances_MW_output/new_data/bifur_traj1_Distances point 185
C -1.03990 0.73959 -0.44122
 C 1.00069 0.75135 0.48736
 C -0.07363 1.11905 0.09277
 C -1.78400 -0.50687 -0.24067
 C 1.80158 -0.47210 0.21854
 F -1.58666 1.57424 -1.29074
 F 1.58500 1.57863 1.29260
 H -1.46680 -1.14598 0.39888
 H 1.62993 -1.15193 0.63750
 H -1.68715 -0.94119 -0.72081
 H 1.61877 -0.87137 -0.43846
 H -2.76042 -0.36510 -0.28174
 H 2.76261 -0.30829 0.28599
13
bifur_IRC_Distances_MW_output/new_data/bifur_traj1_Distances point 186
C -1.03990 0.73959 -0.44121
 C 1.00069 0.75134 0.48737
 C -0.07364 1.11905 0.09280
 C -1.78400 -0.50687 -0.24067
 C 1.80158 -0.47210 0.21852
 F -1.58667 1.57425 -1.29072
 F 1.58501 1.57862 1.29260
 H -1.46674 -1.14598 0.39912
 H 1.62999 -1.15195 0.63774
 H -1.68720 -0.94120 -0.72107
 H 1.61871 -0.87135 -0.43873
 H -2.76043 -0.36510 -0.28172
 H 2.76261 -0.30829 0.28597
13
bifur_IRC_Distances_MW_output/new_data/bifur_traj1_Distances point 187
C -1.03985 0.73955 -0.44140
 C 1.00069 0.75139 0.48728
 C -0.07349 1.11907 0.09233
 C -1.78402 -0.50688 -0.24068
 C 1.80157 -0.47209 0.21868
 F -1.58660 1.57411 -1.29094
 F 1.58489 1.57875 1.29262
 H -1.46767 -1.14605 0.39555
 H 1.62913 -1.15173 0.63415
 H -1.68644 -0.94114 -0.71710
 H 1.61957 -0.87158 -0.43475
 H -2.76037 -0.36510 -0.28198
 H 2.76258 -0.30829 0.28623
13
bifur_IRC_Distances_MW_output/new_data/bifur_traj1_Distances point 188
C -1.03985 0.73955 -0.44140
 C 1.00069 0.75139 0.48728
 C -0.07349 1.11907 0.09233
 C -1.78402 -0.50688 -0.24068
 C 1.80157 -0.47209 0.21868
 F -1.58660 1.57411 -1.29094
 F 1.58489 1.57875 1.29262
 H -1.46767 -1.14605 0.39555
 H 1.62913 -1.15173 0.63415
 H -1.68644 -0.94114 -0.71710
 H 1.61957 -0.87158 -0.43475
 H -2.76037 -0.36510 -0.28198
 H 2.76258 -0.30829 0.28623
13
bifur_IRC_Distances_MW_output/new_data/bifur_traj1_Distances point 189
C -1.03959 0.73935 -0.44236
 C 1.00072 0.75162 0.48686
 C -0.07274 1.11916 0.09007
 C -1.78412 -0.50694 -0.24069
 C 1.80154 -0.47205 0.21943
 F -1.58625 1.57345 -1.29197
 F 1.58431 1.57937 1.29274
 H -1.47208 -1.14641 0.37843
 H 1.62511 -1.15067 0.61696
 H -1.68288 -0.94087 -0.69805
 H 1.62361 -0.87263 -0.41567
 H -2.76009 -0.36511 -0.28321
 H 2.76244 -0.30828 0.28745
13
bifur_IRC_Distances_MW_output/new_data/bifur_traj1_Distances point 190
C -1.03939 0.73920 -0.44305
 C 1.00074 0.75178 0.48656
 C -0.07218 1.11923 0.08840
 C -1.78419 -0.50699 -0.24070
 C 1.80152 -0.47201 0.21998
 F -1.58600 1.57298 -1.29272
 F 1.58388 1.57982 1.29284
 H -1.47521 -1.14668 0.36594
 H 1.62226 -1.14991 0.60442
 H -1.68036 -0.94066 -0.68416
 H 1.62647 -0.87338 -0.40175
 H -2.75990 -0.36511 -0.28409
 H 2.76234 -0.30827 0.28832
13
bifur_IRC_Distances_MW_output/new_data/bifur_traj1_Distances point 191
C -1.03918 0.73904 -0.44383
 C 1.00077 0.75196 0.48622
 C -0.07154 1.11930 0.08652
 C -1.78427 -0.50704 -0.24071
 C 1.80150 -0.47198 0.22058
 F -1.58572 1.57246 -1.29353
 F 1.58340 1.58032 1.29297
 H -1.47861 -1.14698 0.35202
 H 1.61917 -1.14909 0.59047
 H -1.67765 -0.94042 -0.66869
 H 1.62957 -0.87420 -0.38624
 H -2.75969 -0.36512 -0.28506
 H 2.76225 -0.30826 0.28927
13
bifur_IRC_Distances_MW_output/new_data/bifur_traj1_Distances point 192
C -1.03896 0.73889 -0.44459
 C 1.00079 0.75213 0.48589
 C -0.07092 1.11937 0.08468
 C -1.78435 -0.50708 -0.24071
 C 1.80148 -0.47195 0.22117
 F -1.58545 1.57196 -1.29432
 F 1.58293 1.58080 1.29312
 H -1.48184 -1.14728 0.33848
 H 1.61624 -1.14830 0.57690
 H -1.67509 -0.94019 -0.65365
 H 1.63250 -0.87498 -0.37114
 H -2.75949 -0.36513 -0.28599
 H 2.76217 -0.30825 0.29017
13
bifur_IRC_Distances_MW_output/new_data/bifur_traj1_Distances point 193
C -1.03880 0.73877 -0.44518
 C 1.00081 0.75227 0.48563
 C -0.07042 1.11942 0.08323
 C -1.78441 -0.50712 -0.24072
 C 1.80147 -0.47192 0.22163
 F -1.58525 1.57157 -1.29493
 F 1.58255 1.58117 1.29324
 H -1.48431 -1.14752 0.32791
 H 1.61400 -1.14769 0.56632
 H -1.67315 -0.94000 -0.64192
 H 1.63473 -0.87558 -0.35936
 H -2.75935 -0.36513 -0.28670
 H 2.76211 -0.30824 0.29086
13
bifur_IRC_Distances_MW_output/new_data/bifur_traj1_Distances point 194
C -1.03871 0.73871 -0.44549
 C 1.00082 0.75234 0.48550
 C -0.07016 1.11945 0.08247
 C -1.78444 -0.50714 -0.24072
 C 1.80146 -0.47190 0.22186
 F -1.58514 1.57137 -1.29524
 F 1.58236 1.58136 1.29330
 H -1.48557 -1.14765 0.32240
 H 1.61285 -1.14738 0.56081
 H -1.67216 -0.93990 -0.63581
 H 1.63587 -0.87589 -0.35322
 H -2.75927 -0.36513 -0.28707
 H 2.76209 -0.30824 0.29122
13
bifur_IRC_Distances_MW_output/new_data/bifur_traj1_Distances point 195
C -1.03871 0.73871 -0.44550
 C 1.00082 0.75234 0.48550
 C -0.07015 1.11945 0.08245
 C -1.78445 -0.50714 -0.24072
 C 1.80146 -0.47190 0.22187
 F -1.58513 1.57136 -1.29525
 F 1.58235 1.58137 1.29330
 H -1.48560 -1.14765 0.32229
 H 1.61283 -1.14737 0.56070
 H -1.67214 -0.93989 -0.63569
 H 1.63590 -0.87589 -0.35310
 H -2.75927 -0.36513 -0.28708
 H 2.76208 -0.30824 0.29123
13
bifur_IRC_Distances_MW_output/new_data/bifur_traj1_Distances point 196
C -1.03878 0.73876 -0.44525
 C 1.00081 0.75228 0.48561
 C -0.07037 1.11943 0.08307
 C -1.78442 -0.50712 -0.24072
 C 1.80146 -0.47192 0.22167
 F -1.58522 1.57153 -1.29499
 F 1.58251 1.58121 1.29325
 H -1.48457 -1.14755 0.32679
 H 1.61376 -1.14763 0.56520
 H -1.67294 -0.93998 -0.64067
 H 1.63497 -0.87564 -0.35811
 H -2.75933 -0.36513 -0.28678
 H 2.76211 -0.30824 0.29094
13
bifur_IRC_Distances_MW_output/new_data/bifur_traj1_Distances point 197
C -1.03891 0.73885 -0.44478
 C 1.00080 0.75218 0.48581
 C -0.07075 1.11939 0.08420
 C -1.78437 -0.50709 -0.24072
 C 1.80148 -0.47194 0.22132
 F -1.58539 1.57183 -1.29452
 F 1.58280 1.58092 1.29315
 H -1.48266 -1.14736 0.33501
 H 1.61550 -1.14810 0.57343
 H -1.67445 -0.94012 -0.64980
 H 1.63324 -0.87518 -0.36727
 H -2.75945 -0.36513 -0.28622
 H 2.76215 -0.30825 0.29040
13
bifur_IRC_Distances_MW_output/new_data/bifur_traj1_Distances point 198
C -1.03909 0.73898 -0.44414
 C 1.00078 0.75203 0.48608
 C -0.07129 1.11933 0.08576
 C -1.78430 -0.50705 -0.24071
 C 1.80149 -0.47197 0.22083
 F -1.58561 1.57225 -1.29386
 F 1.58320 1.58052 1.29303
 H -1.47996 -1.14710 0.34642
 H 1.61795 -1.14876 0.58486
 H -1.67658 -0.94033 -0.66247
 H 1.63080 -0.87452 -0.37999
 H -2.75961 -0.36512 -0.28545
 H 2.76222 -0.30826 0.28965
13
bifur_IRC_Distances_MW_output/new_data/bifur_traj1_Distances point 199
C -1.03909 0.73898 -0.44414
 C 1.00078 0.75203 0.48608
 C -0.07129 1.11933 0.08576
 C -1.78430 -0.50705 -0.24071
 C 1.80149 -0.47197 0.22083
 F -1.58561 1.57225 -1.29386
 F 1.58320 1.58052 1.29303
 H -1.47996 -1.14710 0.34642
 H 1.61795 -1.14876 0.58486
 H -1.67658 -0.94033 -0.66247
 H 1.63080 -0.87452 -0.37999
 H -2.75961 -0.36512 -0.28545
 H 2.76222 -0.30826 0.28965
13
bifur_IRC_Distances_MW_output/new_data/bifur_traj1_Distances point 200
C -1.03957 0.73934 -0.44241
 C 1.00072 0.75163 0.48684
 C -0.07270 1.11916 0.08995
 C -1.78412 -0.50695 -0.24069
 C 1.80154 -0.47204 0.21947
 F -1.58623 1.57342 -1.29202
 F 1.58428 1.57941 1.29275
 H -1.47230 -1.14643 0.37755
 H 1.62491 -1.15062 0.61607
 H -1.68270 -0.94085 -0.69707
 H 1.62382 -0.87268 -0.41469
 H -2.76008 -0.36511 -0.28327
 H 2.76243 -0.30828 0.28751
13
bifur_IRC_Distances_MW_output/new_data/bifur_traj1_Distances point 201
C -1.03986 0.73955 -0.44136
 C 1.00069 0.75138 0.48730
 C -0.07352 1.11906 0.09243
 C -1.78402 -0.50688 -0.24068
 C 1.80157 -0.47209 0.21865
 F -1.58661 1.57414 -1.29090
 F 1.58492 1.57872 1.29261
 H -1.46749 -1.14604 0.39626
 H 1.62930 -1.15177 0.63487
 H -1.68659 -0.94115 -0.71789
 H 1.61940 -0.87153 -0.43554
 H -2.76038 -0.36510 -0.28193
 H 2.76258 -0.30829 0.28618
13
bifur_IRC_Distances_MW_output/new_data/bifur_traj1_Distances point 202
C -1.04015 0.73979 -0.44028
 C 1.00066 0.75112 0.48777
 C -0.07435 1.11895 0.09498
 C -1.78392 -0.50681 -0.24066
 C 1.80161 -0.47214 0.21779
 F -1.58700 1.57489 -1.28970
 F 1.58557 1.57800 1.29251
 H -1.46228 -1.14564 0.41580
 H 1.63406 -1.15301 0.65451
 H -1.69085 -0.94145 -0.73965
 H 1.61460 -0.87030 -0.45732
 H -2.76071 -0.36510 -0.28050
 H 2.76276 -0.30830 0.28475
13
bifur_IRC_Distances_MW_output/new_data/bifur_traj1_Distances point 203
C -1.04044 0.74002 -0.43922
 C 1.00064 0.75086 0.48824
 C -0.07515 1.11884 0.09744
 C -1.78382 -0.50674 -0.24064
 C 1.80165 -0.47219 0.21693
 F -1.58739 1.57565 -1.28851
 F 1.58619 1.57727 1.29244
 H -1.45699 -1.14527 0.43498
 H 1.63891 -1.15426 0.67382
 H -1.69521 -0.94173 -0.76103
 H 1.60970 -0.86905 -0.47869
 H -2.76105 -0.36510 -0.27906
 H 2.76296 -0.30831 0.28329
13
bifur_IRC_Distances_MW_output/new_data/bifur_traj1_Distances point 204
C -1.04069 0.74023 -0.43824
 C 1.00062 0.75061 0.48868
 C -0.07586 1.11874 0.09970
 C -1.78374 -0.50668 -0.24061
 C 1.80168 -0.47223 0.21613
 F -1.58774 1.57636 -1.28739
 F 1.58676 1.57659 1.29241
 H -1.45190 -1.14493 0.45282
 H 1.64359 -1.15545 0.69180
 H -1.69944 -0.94198 -0.78093
 H 1.60496 -0.86786 -0.49857
 H -2.76139 -0.36510 -0.27770
 H 2.76316 -0.30831 0.28190
13
bifur_IRC_Distances_MW_output/new_data/bifur_traj1_Distances point 205
C -1.04092 0.74043 -0.43737
 C 1.00060 0.75039 0.48907
 C -0.07648 1.11865 0.10168
 C -1.78368 -0.50662 -0.24059
 C 1.80172 -0.47227 0.21542
 F -1.58806 1.57701 -1.28639
 F 1.58725 1.57597 1.29242
 H -1.44724 -1.14463 0.46868
 H 1.64789 -1.15654 0.70779
 H -1.70335 -0.94218 -0.79863
 H 1.60060 -0.86678 -0.51625
 H -2.76170 -0.36510 -0.27647
 H 2.76336 -0.30832 0.28064
13
bifur_IRC_Distances_MW_output/new_data/bifur_traj1_Distances point 206
C -1.04111 0.74059 -0.43663
 C 1.00059 0.75019 0.48941
 C -0.07700 1.11856 0.10334
 C -1.78362 -0.50657 -0.24057
 C 1.80176 -0.47230 0.21480
 F -1.58832 1.57756 -1.28552
 F 1.58766 1.57544 1.29244
 H -1.44315 -1.14439 0.48223
 H 1.65166 -1.15748 0.72146
 H -1.70681 -0.94235 -0.81375
 H 1.59677 -0.86583 -0.53134
 H -2.76197 -0.36510 -0.27540
 H 2.76354 -0.30832 0.27953
13
bifur_IRC_Distances_MW_output/new_data/bifur_traj1_Distances point 207
C -1.04126 0.74073 -0.43603
 C 1.00058 0.75003 0.48968
 C -0.07741 1.11849 0.10469
 C -1.78358 -0.50653 -0.24055
 C 1.80178 -0.47233 0.21430
 F -1.58854 1.57802 -1.28481
 F 1.58800 1.57500 1.29248
 H -1.43973 -1.14420 0.49333
 H 1.65483 -1.15827 0.73267
 H -1.70971 -0.94249 -0.82615
 H 1.59355 -0.86504 -0.54371
 H -2.76221 -0.36511 -0.27451
 H 2.76370 -0.30832 0.27860
13
bifur_IRC_Distances_MW_output/new_data/bifur_traj1_Distances point 208
C -1.04138 0.74084 -0.43556
 C 1.00057 0.74991 0.48990
 C -0.07773 1.11844 0.10574
 C -1.78355 -0.50650 -0.24053
 C 1.80181 -0.47235 0.21390
 F -1.58871 1.57838 -1.28425
 F 1.58825 1.57465 1.29252
 H -1.43700 -1.14405 0.50202
 H 1.65736 -1.15890 0.74145
 H -1.71204 -0.94259 -0.83587
 H 1.59098 -0.86442 -0.55340
 H -2.76239 -0.36511 -0.27380
 H 2.76383 -0.30832 0.27787
13
bifur_IRC_Distances_MW_output/new_data/bifur_traj1_Distances point 209
C -1.04147 0.74092 -0.43520
 C 1.00056 0.74981 0.49006
 C -0.07797 1.11840 0.10652
 C -1.78353 -0.50647 -0.24052
 C 1.80183 -0.47237 0.21360
 F -1.58883 1.57866 -1.28383
 F 1.58844 1.57439 1.29255
 H -1.43493 -1.14394 0.50851
 H 1.65927 -1.15937 0.74801
 H -1.71380 -0.94266 -0.84312
 H 1.58903 -0.86394 -0.56063
 H -2.76253 -0.36511 -0.27327
 H 2.76393 -0.30832 0.27731
13
bifur_IRC_Distances_MW_output/new_data/bifur_traj1_Distances point 210
C -1.04147 0.74092 -0.43520
 C 1.00056 0.74981 0.49006
 C -0.07797 1.11840 0.10652
 C -1.78353 -0.50647 -0.24052
 C 1.80183 -0.47237 0.21360
 F -1.58883 1.57866 -1.28383
 F 1.58844 1.57439 1.29255
 H -1.43494 -1.14394 0.50851
 H 1.65927 -1.15937 0.74801
 H -1.71380 -0.94266 -0.84311
 H 1.58903 -0.86394 -0.56062
 H -2.76253 -0.36511 -0.27327
 H 2.76393 -0.30832 0.27731
13
bifur_IRC_Distances_MW_output/new_data/bifur_traj1_Distances point 211
C -1.04158 0.74103 -0.43476
 C 1.00056 0.74969 0.49027
 C -0.07826 1.11835 0.10750
 C -1.78350 -0.50644 -0.24050
 C 1.80185 -0.47239 0.21322
 F -1.58899 1.57900 -1.28329
 F 1.58868 1.57405 1.29260
 H -1.43228 -1.14380 0.51676
 H 1.66174 -1.15998 0.75635
 H -1.71608 -0.94275 -0.85234
 H 1.58652 -0.86334 -0.56982
 H -2.76272 -0.36511 -0.27259
 H 2.76406 -0.30832 0.27660
13
bifur_IRC_Distances_MW_output/new_data/bifur_traj1_Distances point 212
C -1.04162 0.74108 -0.43456
 C 1.00055 0.74964 0.49036
 C -0.07839 1.11832 0.10794
 C -1.78349 -0.50643 -0.24049
 C 1.80186 -0.47240 0.21304
 F -1.58906 1.57916 -1.28305
 F 1.58878 1.57390 1.29263
 H -1.43107 -1.14374 0.52048
 H 1.66287 -1.16025 0.76010
 H -1.71712 -0.94279 -0.85649
 H 1.58538 -0.86306 -0.57396
 H -2.76280 -0.36512 -0.27229
 H 2.76412 -0.30832 0.27627
13
bifur_IRC_Distances_MW_output/new_data/bifur_traj1_Distances point 213
C -1.04169 0.74114 -0.43428
 C 1.00055 0.74956 0.49049
 C -0.07857 1.11829 0.10854
 C -1.78348 -0.50641 -0.24048
 C 1.80188 -0.47241 0.21281
 F -1.58916 1.57938 -1.28272
 F 1.58893 1.57369 1.29267
 H -1.42939 -1.14366 0.52557
 H 1.66442 -1.16063 0.76526
 H -1.71857 -0.94284 -0.86219
 H 1.58379 -0.86268 -0.57963
 H -2.76292 -0.36512 -0.27186
 H 2.76420 -0.30832 0.27582
13
bifur_IRC_Distances_MW_output/new_data/bifur_traj1_Distances point 214
C -1.04178 0.74123 -0.43391
 C 1.00054 0.74946 0.49066
 C -0.07881 1.11825 0.10936
 C -1.78346 -0.50638 -0.24046
 C 1.80190 -0.47243 0.21248
 F -1.58929 1.57968 -1.28226
 F 1.58912 1.57341 1.29273
 H -1.42709 -1.14354 0.53252
 H 1.66657 -1.16116 0.77228
 H -1.72056 -0.94292 -0.86996
 H 1.58161 -0.86215 -0.58738
 H -2.76308 -0.36512 -0.27128
 H 2.76432 -0.30832 0.27521
13
bifur_IRC_Distances_MW_output/new_data/bifur_traj1_Distances point 215
C -1.04189 0.74134 -0.43346
 C 1.00054 0.74933 0.49088
 C -0.07910 1.11819 0.11034
 C -1.78343 -0.50635 -0.24044
 C 1.80193 -0.47245 0.21209
 F -1.58945 1.58004 -1.28171
 F 1.58935 1.57306 1.29281
 H -1.42425 -1.14341 0.54098
 H 1.66922 -1.16180 0.78084
 H -1.72302 -0.94300 -0.87941
 H 1.57891 -0.86151 -0.59680
 H -2.76328 -0.36513 -0.27057
 H 2.76446 -0.30831 0.27445
13
bifur_IRC_Distances_MW_output/new_data/bifur_traj1_Distances point 216
C -1.04201 0.74146 -0.43296
 C 1.00053 0.74919 0.49111
 C -0.07941 1.11813 0.11142
 C -1.78341 -0.50632 -0.24042
 C 1.80196 -0.47247 0.21165
 F -1.58963 1.58044 -1.28109
 F 1.58961 1.57266 1.29291
 H -1.42106 -1.14327 0.55032
 H 1.67219 -1.16252 0.79029
 H -1.72579 -0.94309 -0.88986
 H 1.57588 -0.86079 -0.60720
 H -2.76350 -0.36513 -0.26977
 H 2.76463 -0.30831 0.27360
13
bifur_IRC_Distances_MW_output/new_data/bifur_traj1_Distances point 217
C -1.04213 0.74159 -0.43245
 C 1.00053 0.74904 0.49136
 C -0.07972 1.11806 0.11251
 C -1.78339 -0.50628 -0.24039
 C 1.80200 -0.47249 0.21120
 F -1.58980 1.58086 -1.28046
 F 1.58986 1.57226 1.29302
 H -1.41774 -1.14312 0.55991
 H 1.67530 -1.16327 0.80000
 H -1.72870 -0.94318 -0.90058
 H 1.57272 -0.86004 -0.61788
 H -2.76374 -0.36514 -0.26895
 H 2.76481 -0.30831 0.27271
13
bifur_IRC_Distances_MW_output/new_data/bifur_traj1_Distances point 218
C -1.04224 0.74171 -0.43197
 C 1.00052 0.74890 0.49159
 C -0.08001 1.11800 0.11355
 C -1.78337 -0.50624 -0.24036
 C 1.80203 -0.47252 0.21076
 F -1.58997 1.58127 -1.27985
 F 1.59010 1.57187 1.29315
 H -1.41451 -1.14298 0.56906
 H 1.67832 -1.16399 0.80926
 H -1.73152 -0.94326 -0.91082
 H 1.56964 -0.85931 -0.62807
 H -2.76397 -0.36515 -0.26815
 H 2.76498 -0.30830 0.27186
13
bifur_IRC_Distances_MW_output/new_data/bifur_traj1_Distances point 219
C -1.04234 0.74182 -0.43154
 C 1.00052 0.74878 0.49180
 C -0.08027 1.11795 0.11444
 C -1.78336 -0.50621 -0.24034
 C 1.80206 -0.47253 0.21038
 F -1.59011 1.58162 -1.27932
 F 1.59030 1.57153 1.29326
 H -1.41164 -1.14287 0.57708
 H 1.68101 -1.16463 0.81738
 H -1.73404 -0.94332 -0.91980
 H 1.56690 -0.85867 -0.63700
 H -2.76417 -0.36515 -0.26745
 H 2.76514 -0.30830 0.27110
13
bifur_IRC_Distances_MW_output/new_data/bifur_traj1_Distances point 220
C -1.04241 0.74190 -0.43121
 C 1.00051 0.74868 0.49196
 C -0.08046 1.11791 0.11514
 C -1.78335 -0.50619 -0.24032
 C 1.80209 -0.47255 0.21008
 F -1.59023 1.58190 -1.27891
 F 1.59046 1.57126 1.29336
 H -1.40936 -1.14278 0.58337
 H 1.68315 -1.16514 0.82375
 H -1.73605 -0.94337 -0.92683
 H 1.56472 -0.85816 -0.64400
 H -2.76434 -0.36516 -0.26689
 H 2.76527 -0.30830 0.27050
13
bifur_IRC_Distances_MW_output/new_data/bifur_traj1_Distances point 221
C -1.04241 0.74190 -0.43121
 C 1.00051 0.74868 0.49196
 C -0.08046 1.11791 0.11514
 C -1.78335 -0.50619 -0.24032
 C 1.80209 -0.47255 0.21008
 F -1.59023 1.58190 -1.27891
 F 1.59046 1.57126 1.29336
 H -1.40937 -1.14278 0.58337
 H 1.68315 -1.16514 0.82375
 H -1.73605 -0.94337 -0.92683
 H 1.56472 -0.85816 -0.64400
 H -2.76434 -0.36516 -0.26689
 H 2.76527 -0.30830 0.27050
13
bifur_IRC_Distances_MW_output/new_data/bifur_traj1_Distances point 222
C -1.04249 0.74198 -0.43090
 C 1.00051 0.74858 0.49211
 C -0.08064 1.11786 0.11580
 C -1.78334 -0.50617 -0.24030
 C 1.80211 -0.47256 0.20979
 F -1.59033 1.58217 -1.27851
 F 1.59061 1.57100 1.29346
 H -1.40718 -1.14269 0.58934
 H 1.68520 -1.16563 0.82980
 H -1.73798 -0.94342 -0.93352
 H 1.56263 -0.85767 -0.65065
 H -2.76449 -0.36516 -0.26636
 H 2.76539 -0.30829 0.26992
13
bifur_IRC_Distances_MW_output/new_data/bifur_traj1_Distances point 223
C -1.04248 0.74197 -0.43093
 C 1.00051 0.74859 0.49210
 C -0.08062 1.11787 0.11574
 C -1.78334 -0.50617 -0.24030
 C 1.80211 -0.47256 0.20982
 F -1.59032 1.58214 -1.27855
 F 1.59059 1.57102 1.29345
 H -1.40740 -1.14270 0.58875
 H 1.68500 -1.16558 0.82921
 H -1.73779 -0.94341 -0.93286
 H 1.56284 -0.85772 -0.65000
 H -2.76448 -0.36516 -0.26641
 H 2.76538 -0.30829 0.26998
13
bifur_IRC_Distances_MW_output/new_data/bifur_traj1_Distances point 224
C -1.04244 0.74193 -0.43109
 C 1.00051 0.74864 0.49202
 C -0.08053 1.11789 0.11540
 C -1.78334 -0.50618 -0.24031
 C 1.80210 -0.47256 0.20996
 F -1.59027 1.58200 -1.27875
 F 1.59052 1.57115 1.29340
 H -1.40852 -1.14275 0.58569
 H 1.68394 -1.16533 0.82610
 H -1.73680 -0.94339 -0.92943
 H 1.56391 -0.85797 -0.64659
 H -2.76440 -0.36516 -0.26668
 H 2.76532 -0.30830 0.27028
13
bifur_IRC_Distances_MW_output/new_data/bifur_traj1_Distances point 225
C -1.04238 0.74186 -0.43139
 C 1.00052 0.74873 0.49188
 C -0.08036 1.11793 0.11478
 C -1.78335 -0.50620 -0.24033
 C 1.80207 -0.47254 0.21023
 F -1.59017 1.58175 -1.27912
 F 1.59038 1.57140 1.29331
 H -1.41056 -1.14283 0.58007
 H 1.68202 -1.16488 0.82041
 H -1.73499 -0.94335 -0.92314
 H 1.56587 -0.85843 -0.64033
 H -2.76425 -0.36515 -0.26718
 H 2.76520 -0.30830 0.27082
13
bifur_IRC_Distances_MW_output/new_data/bifur_traj1_Distances point 226
C -1.04228 0.74175 -0.43182
 C 1.00052 0.74886 0.49166
 C -0.08010 1.11798 0.11386
 C -1.78337 -0.50623 -0.24035
 C 1.80204 -0.47252 0.21063
 F -1.59002 1.58139 -1.27967
 F 1.59017 1.57175 1.29319
 H -1.41352 -1.14294 0.57184
 H 1.67925 -1.16421 0.81207
 H -1.73239 -0.94328 -0.91393
 H 1.56869 -0.85909 -0.63116
 H -2.76404 -0.36515 -0.26791
 H 2.76504 -0.30830 0.27160
13
bifur_IRC_Distances_MW_output/new_data/bifur_traj1_Distances point 227
C -1.04214 0.74160 -0.43239
 C 1.00053 0.74903 0.49139
 C -0.07976 1.11806 0.11264
 C -1.78339 -0.50628 -0.24039
 C 1.80200 -0.47250 0.21114
 F -1.58982 1.58091 -1.28039
 F 1.58989 1.57221 1.29304
 H -1.41735 -1.14310 0.56100
 H 1.67566 -1.16335 0.80111
 H -1.72903 -0.94319 -0.90181
 H 1.57235 -0.85995 -0.61910
 H -2.76376 -0.36514 -0.26885
 H 2.76483 -0.30831 0.27261
13
bifur_IRC_Distances_MW_output/new_data/bifur_traj1_Distances point 228
C -1.04198 0.74143 -0.43310
 C 1.00053 0.74923 0.49105
 C -0.07932 1.11815 0.11112
 C -1.78342 -0.50633 -0.24042
 C 1.80195 -0.47246 0.21177
 F -1.58958 1.58033 -1.28126
 F 1.58954 1.57277 1.29288
 H -1.42194 -1.14331 0.54775
 H 1.67137 -1.16232 0.78769
 H -1.72502 -0.94306 -0.88699
 H 1.57672 -0.86099 -0.60434
 H -2.76344 -0.36513 -0.26999
 H 2.76458 -0.30831 0.27383
13
bifur_IRC_Distances_MW_output/new_data/bifur_traj1_Distances point 229
C -1.04178 0.74123 -0.43391
 C 1.00054 0.74946 0.49067
 C -0.07881 1.11824 0.10937
 C -1.78346 -0.50638 -0.24046
 C 1.80190 -0.47243 0.21248
 F -1.58929 1.57968 -1.28225
 F 1.58912 1.57340 1.29273
 H -1.42706 -1.14354 0.53262
 H 1.66660 -1.16116 0.77239
 H -1.72059 -0.94292 -0.87007
 H 1.58158 -0.86215 -0.58749
 H -2.76308 -0.36512 -0.27127
 H 2.76432 -0.30831 0.27520
13
bifur_IRC_Distances_MW_output/new_data/bifur_traj1_Distances point 230
C -1.04157 0.74103 -0.43477
 C 1.00056 0.74969 0.49026
 C -0.07826 1.11835 0.10749
 C -1.78350 -0.50644 -0.24050
 C 1.80185 -0.47239 0.21322
 F -1.58899 1.57900 -1.28330
 F 1.58867 1.57406 1.29260
 H -1.43233 -1.14380 0.51661
 H 1.66170 -1.15996 0.75619
 H -1.71604 -0.94275 -0.85217
 H 1.58657 -0.86335 -0.56965
 H -2.76271 -0.36511 -0.27261
 H 2.76405 -0.30832 0.27661
13
bifur_IRC_Distances_MW_output/new_data/bifur_traj1_Distances point 231
C -1.04137 0.74083 -0.43561
 C 1.00057 0.74992 0.48988
 C -0.07770 1.11845 0.10563
 C -1.78355 -0.50650 -0.24053
 C 1.80181 -0.47235 0.21394
 F -1.58869 1.57834 -1.28431
 F 1.58823 1.57469 1.29251
 H -1.43730 -1.14406 0.50108
 H 1.65708 -1.15883 0.74050
 H -1.71178 -0.94258 -0.83482
 H 1.59126 -0.86448 -0.55235
 H -2.76237 -0.36511 -0.27388
 H 2.76381 -0.30832 0.27795
13
bifur_IRC_Distances_MW_output/new_data/bifur_traj1_Distances point 232
C -1.04137 0.74083 -0.43561
 C 1.00057 0.74992 0.48988
 C -0.07770 1.11845 0.10563
 C -1.78355 -0.50650 -0.24053
 C 1.80181 -0.47235 0.21394
 F -1.58869 1.57834 -1.28431
 F 1.58823 1.57469 1.29251
 H -1.43729 -1.14406 0.50108
 H 1.65708 -1.15883 0.74050
 H -1.71178 -0.94258 -0.83482
 H 1.59126 -0.86448 -0.55235
 H -2.76237 -0.36511 -0.27388
 H 2.76381 -0.30832 0.27795
13
bifur_IRC_Distances_MW_output/new_data/bifur_traj1_Distances point 233
C -1.04104 0.74053 -0.43690
 C 1.00059 0.75026 0.48929
 C -0.07681 1.11859 0.10274
 C -1.78364 -0.50659 -0.24058
 C 1.80174 -0.47229 0.21503
 F -1.58823 1.57736 -1.28584
 F 1.58752 1.57564 1.29243
 H -1.44464 -1.14448 0.47733
 H 1.65029 -1.15714 0.71652
 H -1.70554 -0.94229 -0.80828
 H 1.59817 -0.86618 -0.52588
 H -2.76187 -0.36510 -0.27578
 H 2.76348 -0.30832 0.27993
13
bifur_IRC_Distances_MW_output/new_data/bifur_traj1_Distances point 234
C -1.04095 0.74045 -0.43724
 C 1.00060 0.75035 0.48913
 C -0.07657 1.11863 0.10196
 C -1.78367 -0.50661 -0.24059
 C 1.80173 -0.47228 0.21531
 F -1.58810 1.57710 -1.28624
 F 1.58732 1.57588 1.29242
 H -1.44655 -1.14459 0.47100
 H 1.64853 -1.15670 0.71013
 H -1.70394 -0.94221 -0.80122
 H 1.59995 -0.86662 -0.51883
 H -2.76174 -0.36510 -0.27628
 H 2.76339 -0.30832 0.28045
13
bifur_IRC_Distances_MW_output/new_data/bifur_traj1_Distances point 235
C -1.04091 0.74042 -0.43739
 C 1.00060 0.75039 0.48906
 C -0.07647 1.11865 0.10163
 C -1.78368 -0.50662 -0.24059
 C 1.80172 -0.47227 0.21544
 F -1.58805 1.57699 -1.28641
 F 1.58724 1.57599 1.29242
 H -1.44735 -1.14464 0.46830
 H 1.64778 -1.15651 0.70741
 H -1.70326 -0.94218 -0.79820
 H 1.60071 -0.86680 -0.51582
 H -2.76169 -0.36510 -0.27650
 H 2.76336 -0.30832 0.28067
13
bifur_IRC_Distances_MW_output/new_data/bifur_traj1_Distances point 236
C -1.04092 0.74042 -0.43738
 C 1.00060 0.75039 0.48907
 C -0.07647 1.11865 0.10164
 C -1.78368 -0.50662 -0.24059
 C 1.80172 -0.47227 0.21543
 F -1.58805 1.57700 -1.28640
 F 1.58724 1.57598 1.29242
 H -1.44731 -1.14464 0.46844
 H 1.64782 -1.15652 0.70755
 H -1.70329 -0.94218 -0.79836
 H 1.60067 -0.86680 -0.51597
 H -2.76169 -0.36510 -0.27648
 H 2.76336 -0.30832 0.28066
13
bifur_IRC_Distances_MW_output/new_data/bifur_traj1_Distances point 237
C -1.04095 0.74045 -0.43726
 C 1.00060 0.75036 0.48912
 C -0.07656 1.11863 0.10192
 C -1.78367 -0.50661 -0.24059
 C 1.80173 -0.47227 0.21533
 F -1.58809 1.57709 -1.28626
 F 1.58731 1.57590 1.29242
 H -1.44666 -1.14460 0.47063
 H 1.64843 -1.15667 0.70976
 H -1.70384 -0.94221 -0.80080
 H 1.60006 -0.86664 -0.51842
 H -2.76174 -0.36510 -0.27631
 H 2.76339 -0.30832 0.28048
13
bifur_IRC_Distances_MW_output/new_data/bifur_traj1_Distances point 238
C -1.04100 0.74050 -0.43706
 C 1.00059 0.75031 0.48921
 C -0.07670 1.11861 0.10237
 C -1.78365 -0.50660 -0.24058
 C 1.80174 -0.47228 0.21516
 F -1.58817 1.57724 -1.28603
 F 1.58742 1.57575 1.29242
 H -1.44556 -1.14453 0.47430
 H 1.64944 -1.15693 0.71346
 H -1.70477 -0.94226 -0.80490
 H 1.59903 -0.86639 -0.52251
 H -2.76181 -0.36510 -0.27602
 H 2.76344 -0.30832 0.28018
13
bifur_IRC_Distances_MW_output/new_data/bifur_traj1_Distances point 239
C -1.04106 0.74055 -0.43680
 C 1.00059 0.75024 0.48933
 C -0.07688 1.11858 0.10296
 C -1.78364 -0.50658 -0.24057
 C 1.80175 -0.47229 0.21495
 F -1.58826 1.57743 -1.28573
 F 1.58757 1.57557 1.29243
 H -1.44411 -1.14445 0.47906
 H 1.65077 -1.15726 0.71827
 H -1.70599 -0.94232 -0.81022
 H 1.59767 -0.86605 -0.52782
 H -2.76191 -0.36510 -0.27565
 H 2.76350 -0.30832 0.27979
13
bifur_IRC_Distances_MW_output/new_data/bifur_traj1_Distances point 240
C -1.04114 0.74062 -0.43650
 C 1.00058 0.75016 0.48947
 C -0.07709 1.11855 0.10364
 C -1.78361 -0.50656 -0.24056
 C 1.80176 -0.47231 0.21469
 F -1.58837 1.57766 -1.28537
 F 1.58774 1.57535 1.29245
 H -1.44241 -1.14435 0.48466
 H 1.65235 -1.15765 0.72392
 H -1.70744 -0.94238 -0.81647
 H 1.59607 -0.86566 -0.53405
 H -2.76202 -0.36510 -0.27520
 H 2.76358 -0.30832 0.27933
13
bifur_IRC_Distances_MW_output/new_data/bifur_traj1_Distances point 241
C -1.04123 0.74070 -0.43616
 C 1.00058 0.75007 0.48962
 C -0.07732 1.11851 0.10439
 C -1.78359 -0.50654 -0.24055
 C 1.80178 -0.47232 0.21441
 F -1.58849 1.57792 -1.28497
 F 1.58792 1.57510 1.29247
 H -1.44051 -1.14424 0.49080
 H 1.65410 -1.15809 0.73011
 H -1.70904 -0.94246 -0.82332
 H 1.59429 -0.86522 -0.54089
 H -2.76215 -0.36511 -0.27471
 H 2.76366 -0.30832 0.27881
13
bifur_IRC_Distances_MW_output/new_data/bifur_traj1_Distances point 242
C -1.04131 0.74078 -0.43583
 C 1.00057 0.74998 0.48978
 C -0.07755 1.11847 0.10514
 C -1.78357 -0.50652 -0.24054
 C 1.80180 -0.47234 0.21413
 F -1.58861 1.57818 -1.28457
 F 1.58811 1.57485 1.29249
 H -1.43857 -1.14413 0.49704
 H 1.65591 -1.15854 0.73642
 H -1.71070 -0.94253 -0.83030
 H 1.59246 -0.86478 -0.54785
 H -2.76228 -0.36511 -0.27421
 H 2.76375 -0.30832 0.27829
13
bifur_IRC_Distances_MW_output/new_data/bifur_traj1_Distances point 243
C -1.04131 0.74078 -0.43582
 C 1.00057 0.74998 0.48978
 C -0.07755 1.11847 0.10514
 C -1.78357 -0.50652 -0.24054
 C 1.80180 -0.47234 0.21413
 F -1.58861 1.57818 -1.28457
 F 1.58811 1.57485 1.29249
 H -1.43857 -1.14413 0.49704
 H 1.65591 -1.15854 0.73642
 H -1.71070 -0.94253 -0.83030
 H 1.59246 -0.86478 -0.54785
 H -2.76228 -0.36511 -0.27421
 H 2.76375 -0.30832 0.27829
13
bifur_IRC_Distances_MW_output/new_data/bifur_traj1_Distances point 244
C -1.04145 0.74091 -0.43525
 C 1.00056 0.74983 0.49004
 C -0.07794 1.11840 0.10643
 C -1.78353 -0.50648 -0.24052
 C 1.80183 -0.47237 0.21363
 F -1.58882 1.57862 -1.28388
 F 1.58842 1.57442 1.29255
 H -1.43518 -1.14395 0.50773
 H 1.65904 -1.15931 0.74722
 H -1.71359 -0.94265 -0.84224
 H 1.58927 -0.86400 -0.55975
 H -2.76252 -0.36511 -0.27334
 H 2.76391 -0.30832 0.27738
13
bifur_IRC_Distances_MW_output/new_data/bifur_traj1_Distances point 245
C -1.04150 0.74096 -0.43506
 C 1.00056 0.74978 0.49013
 C -0.07806 1.11838 0.10684
 C -1.78352 -0.50646 -0.24051
 C 1.80184 -0.47237 0.21348
 F -1.58889 1.57877 -1.28366
 F 1.58852 1.57428 1.29257
 H -1.43409 -1.14389 0.51114
 H 1.66006 -1.15956 0.75067
 H -1.71453 -0.94269 -0.84605
 H 1.58824 -0.86375 -0.56355
 H -2.76259 -0.36511 -0.27306
 H 2.76397 -0.30832 0.27708
13
bifur_IRC_Distances_MW_output/new_data/bifur_traj1_Distances point 246
C -1.04152 0.74098 -0.43498
 C 1.00056 0.74975 0.49017
 C -0.07812 1.11837 0.10703
 C -1.78352 -0.50646 -0.24051
 C 1.80184 -0.47238 0.21340
 F -1.58892 1.57883 -1.28355
 F 1.58856 1.57422 1.29258
 H -1.43357 -1.14387 0.51274
 H 1.66054 -1.15968 0.75229
 H -1.71497 -0.94271 -0.84785
 H 1.58775 -0.86363 -0.56534
 H -2.76263 -0.36511 -0.27293
 H 2.76399 -0.30832 0.27694
13
bifur_IRC_Distances_MW_output/new_data/bifur_traj1_Distances point 247
C -1.04152 0.74097 -0.43500
 C 1.00056 0.74976 0.49016
 C -0.07810 1.11838 0.10697
 C -1.78352 -0.50646 -0.24051
 C 1.80184 -0.47238 0.21342
 F -1.58891 1.57881 -1.28358
 F 1.58855 1.57424 1.29258
 H -1.43372 -1.14387 0.51229
 H 1.66040 -1.15965 0.75182
 H -1.71484 -0.94270 -0.84734
 H 1.58789 -0.86367 -0.56483
 H -2.76262 -0.36511 -0.27296
 H 2.76398 -0.30832 0.27698
13
bifur_IRC_Distances_MW_output/new_data/bifur_traj1_Distances point 248
C -1.04148 0.74094 -0.43514
 C 1.00056 0.74980 0.49009
 C -0.07801 1.11839 0.10665
 C -1.78353 -0.50647 -0.24051
 C 1.80183 -0.47237 0.21355
 F -1.58886 1.57870 -1.28376
 F 1.58847 1.57435 1.29256
 H -1.43458 -1.14392 0.50961
 H 1.65960 -1.15945 0.74912
 H -1.71410 -0.94267 -0.84435
 H 1.58870 -0.86386 -0.56185
 H -2.76256 -0.36511 -0.27318
 H 2.76394 -0.30832 0.27722
13
bifur_IRC_Distances_MW_output/new_data/bifur_traj1_Distances point 249
C -1.04141 0.74088 -0.43541
 C 1.00057 0.74987 0.48997
 C -0.07783 1.11842 0.10607
 C -1.78354 -0.50649 -0.24052
 C 1.80182 -0.47236 0.21377
 F -1.58876 1.57849 -1.28407
 F 1.58833 1.57454 1.29253
 H -1.43615 -1.14400 0.50470
 H 1.65815 -1.15909 0.74415
 H -1.71276 -0.94262 -0.83885
 H 1.59018 -0.86422 -0.55638
 H -2.76245 -0.36511 -0.27358
 H 2.76387 -0.30832 0.27764
13
bifur_IRC_Distances_MW_output/new_data/bifur_traj1_Distances point 250
C -1.04132 0.74079 -0.43579
 C 1.00057 0.74997 0.48979
 C -0.07757 1.11847 0.10522
 C -1.78357 -0.50651 -0.24054
 C 1.80180 -0.47234 0.21410
 F -1.58862 1.57820 -1.28453
 F 1.58813 1.57483 1.29250
 H -1.43837 -1.14412 0.49766
 H 1.65609 -1.15858 0.73705
 H -1.71087 -0.94254 -0.83100
 H 1.59227 -0.86473 -0.54854
 H -2.76230 -0.36511 -0.27416
 H 2.76376 -0.30832 0.27824
13
bifur_IRC_Distances_MW_output/new_data/bifur_traj1_Distances point 251
C -1.04120 0.74068 -0.43627
 C 1.00058 0.75010 0.48957
 C -0.07725 1.11852 0.10414
 C -1.78360 -0.50655 -0.24056
 C 1.80177 -0.47232 0.21450
 F -1.58845 1.57783 -1.28510
 F 1.58786 1.57518 1.29246
 H -1.44114 -1.14428 0.48879
 H 1.65353 -1.15795 0.72809
 H -1.70851 -0.94243 -0.82108
 H 1.59488 -0.86537 -0.53865
 H -2.76211 -0.36510 -0.27487
 H 2.76363 -0.30832 0.27898
13
bifur_IRC_Distances_MW_output/new_data/bifur_traj1_Distances point 252
C -1.04106 0.74055 -0.43684
 C 1.00059 0.75025 0.48931
 C -0.07686 1.11859 0.10288
 C -1.78364 -0.50659 -0.24057
 C 1.80175 -0.47229 0.21498
 F -1.58825 1.57740 -1.28577
 F 1.58755 1.57559 1.29243
 H -1.44431 -1.14446 0.47843
 H 1.65060 -1.15721 0.71763
 H -1.70583 -0.94231 -0.80951
 H 1.59785 -0.86610 -0.52711
 H -2.76189 -0.36510 -0.27570
 H 2.76349 -0.30832 0.27984
13
bifur_IRC_Distances_MW_output/new_data/bifur_traj1_Distances point 253
C -1.04089 0.74041 -0.43746
 C 1.00060 0.75041 0.48903
 C -0.07642 1.11866 0.10146
 C -1.78368 -0.50663 -0.24059
 C 1.80172 -0.47227 0.21550
 F -1.58802 1.57694 -1.28650
 F 1.58720 1.57604 1.29242
 H -1.44775 -1.14467 0.46697
 H 1.64742 -1.15642 0.70607
 H -1.70293 -0.94216 -0.79672
 H 1.60108 -0.86690 -0.51434
 H -2.76166 -0.36510 -0.27660
 H 2.76334 -0.30832 0.28077
13
bifur_IRC_Distances_MW_output/new_data/bifur_traj1_Distances point 254
C -1.04089 0.74041 -0.43746
 C 1.00060 0.75041 0.48903
 C -0.07642 1.11866 0.10146
 C -1.78368 -0.50663 -0.24059
 C 1.80172 -0.47227 0.21550
 F -1.58802 1.57694 -1.28650
 F 1.58720 1.57604 1.29242
 H -1.44775 -1.14467 0.46697
 H 1.64742 -1.15642 0.70607
 H -1.70293 -0.94216 -0.79672
 H 1.60108 -0.86690 -0.51434
 H -2.76166 -0.36510 -0.27660
 H 2.76334 -0.30832 0.28077
13
bifur_IRC_Distances_MW_output/new_data/bifur_traj1_Distances point 255
C -1.04054 0.74010 -0.43882
 C 1.00063 0.75076 0.48842
 C -0.07544 1.11880 0.09836
 C -1.78379 -0.50672 -0.24063
 C 1.80166 -0.47220 0.21661
 F -1.58753 1.57594 -1.28806
 F 1.58642 1.57700 1.29243
 H -1.45494 -1.14513 0.44224
 H 1.64080 -1.15474 0.68114
 H -1.69691 -0.94183 -0.76913
 H 1.60779 -0.86857 -0.48679
 H -2.76119 -0.36510 -0.27851
 H 2.76304 -0.30831 0.28273
13
bifur_IRC_Distances_MW_output/new_data/bifur_traj1_Distances point 256
C -1.04036 0.73995 -0.43952
 C 1.00065 0.75093 0.48811
 C -0.07492 1.11888 0.09675
 C -1.78385 -0.50676 -0.24064
 C 1.80163 -0.47217 0.21718
 F -1.58728 1.57544 -1.28885
 F 1.58601 1.57748 1.29246
 H -1.45850 -1.14537 0.42956
 H 1.63753 -1.15390 0.66837
 H -1.69396 -0.94165 -0.75499
 H 1.61110 -0.86941 -0.47265
 H -2.76096 -0.36510 -0.27947
 H 2.76290 -0.30831 0.28371
13
bifur_IRC_Distances_MW_output/new_data/bifur_traj1_Distances point 257
C -1.04017 0.73980 -0.44022
 C 1.00066 0.75111 0.48780
 C -0.07440 1.11895 0.09511
 C -1.78391 -0.50681 -0.24066
 C 1.80161 -0.47214 0.21774
 F -1.58702 1.57494 -1.28964
 F 1.58560 1.57796 1.29251
 H -1.46199 -1.14562 0.41687
 H 1.63433 -1.15308 0.65559
 H -1.69108 -0.94147 -0.74084
 H 1.61433 -0.87023 -0.45851
 H -2.76073 -0.36510 -0.28042
 H 2.76277 -0.30830 0.28467
13
bifur_IRC_Distances_MW_output/new_data/bifur_traj1_Distances point 258
C -1.03998 0.73965 -0.44093
 C 1.00068 0.75128 0.48749
 C -0.07386 1.11902 0.09346
 C -1.78398 -0.50685 -0.24067
 C 1.80159 -0.47211 0.21830
 F -1.58677 1.57444 -1.29042
 F 1.58518 1.57843 1.29257
 H -1.46541 -1.14588 0.40413
 H 1.63120 -1.15227 0.64278
 H -1.68828 -0.94128 -0.72666
 H 1.61749 -0.87104 -0.44432
 H -2.76051 -0.36510 -0.28136
 H 2.76265 -0.30829 0.28561
13
bifur_IRC_Distances_MW_output/new_data/bifur_traj1_Distances point 259
C -1.03978 0.73950 -0.44164
 C 1.00070 0.75145 0.48717
 C -0.07330 1.11909 0.09177
 C -1.78405 -0.50690 -0.24068
 C 1.80156 -0.47208 0.21887
 F -1.58651 1.57394 -1.29120
 F 1.58475 1.57890 1.29265
 H -1.46879 -1.14614 0.39128
 H 1.62812 -1.15146 0.62986
 H -1.68554 -0.94108 -0.71235
 H 1.62059 -0.87184 -0.42999
 H -2.76030 -0.36510 -0.28229
 H 2.76254 -0.30829 0.28654
13
bifur_IRC_Distances_MW_output/new_data/bifur_traj1_Distances point 260
C -1.03959 0.73934 -0.44237
 C 1.00072 0.75162 0.48686
 C -0.07273 1.11916 0.09005
 C -1.78412 -0.50694 -0.24069
 C 1.80154 -0.47205 0.21944
 F -1.58625 1.57345 -1.29198
 F 1.58431 1.57938 1.29274
 H -1.47213 -1.14641 0.37825
 H 1.62507 -1.15066 0.61678
 H -1.68284 -0.94087 -0.69785
 H 1.62366 -0.87264 -0.41547
 H -2.76009 -0.36511 -0.28322
 H 2.76244 -0.30828 0.28747
13
bifur_IRC_Distances_MW_output/new_data/bifur_traj1_Distances point 261
C -1.03938 0.73919 -0.44310
 C 1.00074 0.75179 0.48654
 C -0.07214 1.11923 0.08828
 C -1.78419 -0.50699 -0.24070
 C 1.80152 -0.47201 0.22002
 F -1.58598 1.57295 -1.29277
 F 1.58385 1.57986 1.29285
 H -1.47542 -1.14670 0.36508
 H 1.62207 -1.14986 0.60356
 H -1.68019 -0.94065 -0.68320
 H 1.62667 -0.87343 -0.40079
 H -2.75988 -0.36511 -0.28415
 H 2.76234 -0.30827 0.28838
13
bifur_IRC_Distances_MW_output/new_data/bifur_traj1_Distances point 262
C -1.03918 0.73904 -0.44384
 C 1.00077 0.75196 0.48622
 C -0.07154 1.11930 0.08651
 C -1.78427 -0.50704 -0.24071
 C 1.80150 -0.47198 0.22059
 F -1.58572 1.57246 -1.29354
 F 1.58340 1.58032 1.29298
 H -1.47863 -1.14698 0.35194
 H 1.61915 -1.14908 0.59038
 H -1.67763 -0.94042 -0.66860
 H 1.62959 -0.87420 -0.38614
 H -2.75969 -0.36512 -0.28507
 H 2.76225 -0.30826 0.28928
13
bifur_IRC_Distances_MW_output/new_data/bifur_traj1_Distances point 263
C -1.03897 0.73890 -0.44455
 C 1.00079 0.75213 0.48591
 C -0.07095 1.11936 0.08477
 C -1.78434 -0.50708 -0.24071
 C 1.80148 -0.47195 0.22114
 F -1.58547 1.57198 -1.29428
 F 1.58295 1.58078 1.29311
 H -1.48169 -1.14727 0.33914
 H 1.61638 -1.14834 0.57756
 H -1.67521 -0.94020 -0.65438
 H 1.63236 -0.87494 -0.37188
 H -2.75950 -0.36512 -0.28594
 H 2.76217 -0.30825 0.29013
13
bifur_IRC_Distances_MW_output/new_data/bifur_traj1_Distances point 264
C -1.03878 0.73876 -0.44523
 C 1.00081 0.75228 0.48561
 C -0.07038 1.11943 0.08311
 C -1.78442 -0.50712 -0.24072
 C 1.80146 -0.47192 0.22166
 F -1.58523 1.57154 -1.29498
 F 1.58252 1.58120 1.29324
 H -1.48450 -1.14754 0.32708
 H 1.61383 -1.14764 0.56549
 H -1.67300 -0.93998 -0.64100
 H 1.63491 -0.87563 -0.35844
 H -2.75934 -0.36513 -0.28676
 H 2.76211 -0.30824 0.29092
13
bifur_IRC_Distances_MW_output/new_data/bifur_traj1_Distances point 265
C -1.03878 0.73876 -0.44523
 C 1.00081 0.75228 0.48561
 C -0.07038 1.11943 0.08311
 C -1.78442 -0.50712 -0.24072
 C 1.80146 -0.47192 0.22166
 F -1.58523 1.57154 -1.29498
 F 1.58252 1.58120 1.29324
 H -1.48450 -1.14754 0.32708
 H 1.61383 -1.14764 0.56549
 H -1.67300 -0.93998 -0.64100
 H 1.63490 -0.87563 -0.35844
 H -2.75934 -0.36513 -0.28676
 H 2.76211 -0.30824 0.29092
13
bifur_IRC_Distances_MW_output/new_data/bifur_traj1_Distances point 266
C -1.03845 0.73853 -0.44639
 C 1.00086 0.75254 0.48511
 C -0.06939 1.11953 0.08025
 C -1.78454 -0.50719 -0.24073
 C 1.80144 -0.47186 0.22255
 F -1.58482 1.57079 -1.29614
 F 1.58178 1.58191 1.29350
 H -1.48917 -1.14802 0.30645
 H 1.60960 -1.14649 0.54487
 H -1.66935 -0.93960 -0.61812
 H 1.63910 -0.87677 -0.33545
 H -2.75906 -0.36514 -0.28813
 H 2.76201 -0.30822 0.29223
13
bifur_IRC_Distances_MW_output/new_data/bifur_traj1_Distances point 267
C -1.03831 0.73844 -0.44686
 C 1.00088 0.75264 0.48491
 C -0.06898 1.11957 0.07907
 C -1.78460 -0.50722 -0.24073
 C 1.80143 -0.47184 0.22291
 F -1.58466 1.57048 -1.29661
 F 1.58148 1.58220 1.29361
 H -1.49103 -1.14822 0.29799
 H 1.60791 -1.14602 0.53642
 H -1.66791 -0.93944 -0.60875
 H 1.64077 -0.87723 -0.32602
 H -2.75895 -0.36515 -0.28868
 H 2.76198 -0.30821 0.29275
13
bifur_IRC_Distances_MW_output/new_data/bifur_traj1_Distances point 268
C -1.03819 0.73835 -0.44729
 C 1.00089 0.75273 0.48473
 C -0.06861 1.11960 0.07801
 C -1.78465 -0.50725 -0.24073
 C 1.80142 -0.47182 0.22323
 F -1.58451 1.57021 -1.29703
 F 1.58121 1.58246 1.29372
 H -1.49266 -1.14839 0.29049
 H 1.60643 -1.14562 0.52893
 H -1.66665 -0.93929 -0.60044
 H 1.64223 -0.87763 -0.31765
 H -2.75886 -0.36516 -0.28917
 H 2.76195 -0.30821 0.29321
13
bifur_IRC_Distances_MW_output/new_data/bifur_traj1_Distances point 269
C -1.03808 0.73828 -0.44767
 C 1.00091 0.75282 0.48456
 C -0.06827 1.11964 0.07704
 C -1.78469 -0.50727 -0.24074
 C 1.80141 -0.47181 0.22352
 F -1.58438 1.56997 -1.29741
 F 1.58096 1.58269 1.29381
 H -1.49414 -1.14856 0.28359
 H 1.60510 -1.14524 0.52204
 H -1.66552 -0.93915 -0.59280
 H 1.64355 -0.87800 -0.30997
 H -2.75877 -0.36516 -0.28961
 H 2.76193 -0.30820 0.29363
13
bifur_IRC_Distances_MW_output/new_data/bifur_traj1_Distances point 270
C -1.03797 0.73820 -0.44805
 C 1.00092 0.75290 0.48440
 C -0.06793 1.11967 0.07610
 C -1.78473 -0.50729 -0.24074
 C 1.80140 -0.47179 0.22381
 F -1.58425 1.56973 -1.29777
 F 1.58072 1.58291 1.29391
 H -1.49555 -1.14872 0.27696
 H 1.60383 -1.14489 0.51543
 H -1.66444 -0.93902 -0.58547
 H 1.64479 -0.87834 -0.30258
 H -2.75869 -0.36517 -0.29004
 H 2.76191 -0.30819 0.29403
13
bifur_IRC_Distances_MW_output/new_data/bifur_traj1_Distances point 271
C -1.03786 0.73813 -0.44842
 C 1.00094 0.75298 0.48423
 C -0.06760 1.11970 0.07515
 C -1.78478 -0.50731 -0.24074
 C 1.80139 -0.47177 0.22409
 F -1.58412 1.56950 -1.29813
 F 1.58047 1.58314 1.29401
 H -1.49694 -1.14888 0.27033
 H 1.60257 -1.14454 0.50882
 H -1.66338 -0.93889 -0.57813
 H 1.64603 -0.87869 -0.29518
 H -2.75862 -0.36517 -0.29046
 H 2.76189 -0.30818 0.29442
13
bifur_IRC_Distances_MW_output/new_data/bifur_traj1_Distances point 272
C -1.03774 0.73806 -0.44881
 C 1.00096 0.75306 0.48407
 C -0.06725 1.11973 0.07418
 C -1.78482 -0.50734 -0.24074
 C 1.80138 -0.47175 0.22438
 F -1.58399 1.56926 -1.29849
 F 1.58022 1.58337 1.29411
 H -1.49835 -1.14905 0.26349
 H 1.60130 -1.14418 0.50200
 H -1.66231 -0.93875 -0.57056
 H 1.64728 -0.87904 -0.28756
 H -2.75854 -0.36518 -0.29089
 H 2.76188 -0.30818 0.29482
13
bifur_IRC_Distances_MW_output/new_data/bifur_traj1_Distances point 273
C -1.03763 0.73798 -0.44921
 C 1.00098 0.75315 0.48389
 C -0.06689 1.11976 0.07315
 C -1.78487 -0.50736 -0.24074
 C 1.80137 -0.47174 0.22468
 F -1.58386 1.56901 -1.29888
 F 1.57996 1.58360 1.29422
 H -1.49981 -1.14923 0.25632
 H 1.59998 -1.14381 0.49487
 H -1.66120 -0.93860 -0.56264
 H 1.64857 -0.87941 -0.27957
 H -2.75846 -0.36518 -0.29133
 H 2.76186 -0.30817 0.29524
13
bifur_IRC_Distances_MW_output/new_data/bifur_traj1_Distances point 274
C -1.03750 0.73790 -0.44964
 C 1.00100 0.75324 0.48371
 C -0.06650 1.11979 0.07206
 C -1.78492 -0.50739 -0.24075
 C 1.80136 -0.47172 0.22500
 F -1.58372 1.56874 -1.29927
 F 1.57968 1.58385 1.29434
 H -1.50134 -1.14942 0.24876
 H 1.59860 -1.14342 0.48734
 H -1.66005 -0.93844 -0.55428
 H 1.64991 -0.87979 -0.27114
 H -2.75837 -0.36519 -0.29180
 H 2.76185 -0.30816 0.29567
13
bifur_IRC_Distances_MW_output/new_data/bifur_traj1_Distances point 275
C -1.03736 0.73781 -0.45009
 C 1.00102 0.75333 0.48351
 C -0.06608 1.11983 0.07090
 C -1.78498 -0.50741 -0.24075
 C 1.80135 -0.47170 0.22535
 F -1.58356 1.56847 -1.29969
 F 1.57938 1.58412 1.29448
 H -1.50294 -1.14962 0.24071
 H 1.59716 -1.14301 0.47933
 H -1.65885 -0.93827 -0.54540
 H 1.65131 -0.88019 -0.26217
 H -2.75829 -0.36520 -0.29230
 H 2.76184 -0.30815 0.29612
13
bifur_IRC_Distances_MW_output/new_data/bifur_traj1_Distances point 276
C -1.03736 0.73781 -0.45009
 C 1.00102 0.75333 0.48351
 C -0.06608 1.11983 0.07090
 C -1.78498 -0.50741 -0.24075
 C 1.80135 -0.47170 0.22534
 F -1.58356 1.56847 -1.29969
 F 1.57938 1.58412 1.29448
 H -1.50294 -1.14962 0.24071
 H 1.59716 -1.14301 0.47934
 H -1.65885 -0.93827 -0.54540
 H 1.65131 -0.88019 -0.26217
 H -2.75829 -0.36520 -0.29230
 H 2.76184 -0.30815 0.29612
13
bifur_IRC_Distances_MW_output/new_data/bifur_traj1_Distances point 277
C -1.03706 0.73762 -0.45112
 C 1.00107 0.75354 0.48307
 C -0.06513 1.11991 0.06826
 C -1.78510 -0.50748 -0.24075
 C 1.80133 -0.47165 0.22611
 F -1.58323 1.56784 -1.30063
 F 1.57871 1.58471 1.29478
 H -1.50646 -1.15009 0.22254
 H 1.59398 -1.14210 0.46128
 H -1.65623 -0.93788 -0.52535
 H 1.65439 -0.88108 -0.24192
 H -2.75810 -0.36522 -0.29339
 H 2.76182 -0.30813 0.29713
13
bifur_IRC_Distances_MW_output/new_data/bifur_traj1_Distances point 278
C -1.03688 0.73750 -0.45171
 C 1.00110 0.75367 0.48281
 C -0.06457 1.11995 0.06671
 C -1.78517 -0.50751 -0.24076
 C 1.80132 -0.47162 0.22656
 F -1.58304 1.56748 -1.30116
 F 1.57832 1.58505 1.29496
 H -1.50847 -1.15037 0.21194
 H 1.59217 -1.14158 0.45076
 H -1.65475 -0.93765 -0.51367
 H 1.65614 -0.88159 -0.23011
 H -2.75799 -0.36523 -0.29403
 H 2.76181 -0.30811 0.29770
13
bifur_IRC_Distances_MW_output/new_data/bifur_traj1_Distances point 279
C -1.03667 0.73738 -0.45239
 C 1.00113 0.75381 0.48252
 C -0.06393 1.12000 0.06496
 C -1.78526 -0.50755 -0.24076
 C 1.80130 -0.47159 0.22706
 F -1.58282 1.56708 -1.30176
 F 1.57787 1.58543 1.29517
 H -1.51067 -1.15068 0.20004
 H 1.59018 -1.14101 0.43896
 H -1.65312 -0.93738 -0.50056
 H 1.65805 -0.88215 -0.21685
 H -2.75787 -0.36524 -0.29472
 H 2.76181 -0.30810 0.29833
13
bifur_IRC_Distances_MW_output/new_data/bifur_traj1_Distances point 280
C -1.03645 0.73724 -0.45313
 C 1.00117 0.75396 0.48219
 C -0.06321 1.12006 0.06300
 C -1.78535 -0.50759 -0.24076
 C 1.80129 -0.47155 0.22762
 F -1.58259 1.56663 -1.30240
 F 1.57738 1.58585 1.29541
 H -1.51307 -1.15104 0.18681
 H 1.58802 -1.14038 0.42586
 H -1.65137 -0.93708 -0.48600
 H 1.66011 -0.88276 -0.20211
 H -2.75775 -0.36526 -0.29549
 H 2.76182 -0.30808 0.29901
13
bifur_IRC_Distances_MW_output/new_data/bifur_traj1_Distances point 281
C -1.03620 0.73709 -0.45394
 C 1.00122 0.75412 0.48184
 C -0.06243 1.12011 0.06087
 C -1.78545 -0.50764 -0.24077
 C 1.80127 -0.47152 0.22822
 F -1.58233 1.56616 -1.30309
 F 1.57684 1.58631 1.29568
 H -1.51561 -1.15143 0.17246
 H 1.58573 -1.13971 0.41167
 H -1.64953 -0.93674 -0.47023
 H 1.66229 -0.88341 -0.18613
 H -2.75762 -0.36527 -0.29631
 H 2.76183 -0.30806 0.29974
13
bifur_IRC_Distances_MW_output/new_data/bifur_traj1_Distances point 282
C -1.03594 0.73693 -0.45479
 C 1.00127 0.75429 0.48147
 C -0.06159 1.12017 0.05861
 C -1.78555 -0.50769 -0.24077
 C 1.80125 -0.47148 0.22885
 F -1.58208 1.56566 -1.30380
 F 1.57628 1.58678 1.29596
 H -1.51821 -1.15185 0.15739
 H 1.58338 -1.13902 0.39678
 H -1.64766 -0.93639 -0.45368
 H 1.66450 -0.88408 -0.16934
 H -2.75749 -0.36529 -0.29716
 H 2.76185 -0.30803 0.30048
13
bifur_IRC_Distances_MW_output/new_data/bifur_traj1_Distances point 283
C -1.03567 0.73678 -0.45565
 C 1.00132 0.75446 0.48109
 C -0.06074 1.12023 0.05632
 C -1.78566 -0.50774 -0.24078
 C 1.80122 -0.47143 0.22949
 F -1.58182 1.56516 -1.30451
 F 1.57571 1.58725 1.29625
 H -1.52078 -1.15228 0.14213
 H 1.58106 -1.13833 0.38171
 H -1.64583 -0.93601 -0.43693
 H 1.66667 -0.88475 -0.15233
 H -2.75737 -0.36531 -0.29800
 H 2.76188 -0.30801 0.30121
13
bifur_IRC_Distances_MW_output/new_data/bifur_traj1_Distances point 284
C -1.03542 0.73662 -0.45648
 C 1.00137 0.75462 0.48072
 C -0.05990 1.12028 0.05408
 C -1.78576 -0.50779 -0.24079
 C 1.80120 -0.47139 0.23011
 F -1.58157 1.56468 -1.30518
 F 1.57515 1.58771 1.29654
 H -1.52321 -1.15271 0.12730
 H 1.57885 -1.13768 0.36711
 H -1.64411 -0.93565 -0.42069
 H 1.66872 -0.88538 -0.13582
 H -2.75726 -0.36533 -0.29880
 H 2.76192 -0.30799 0.30191
13
bifur_IRC_Distances_MW_output/new_data/bifur_traj1_Distances point 285
C -1.03518 0.73648 -0.45725
 C 1.00142 0.75477 0.48038
 C -0.05912 1.12033 0.05200
 C -1.78586 -0.50784 -0.24080
 C 1.80118 -0.47136 0.23068
 F -1.58135 1.56424 -1.30578
 F 1.57464 1.58812 1.29681
 H -1.52539 -1.15310 0.11366
 H 1.57687 -1.13709 0.35368
 H -1.64257 -0.93530 -0.40576
 H 1.67055 -0.88595 -0.12063
 H -2.75715 -0.36535 -0.29953
 H 2.76196 -0.30796 0.30253
13
bifur_IRC_Distances_MW_output/new_data/bifur_traj1_Distances point 286
C -1.03497 0.73637 -0.45790
 C 1.00147 0.75490 0.48009
 C -0.05845 1.12037 0.05022
 C -1.78594 -0.50787 -0.24080
 C 1.80116 -0.47133 0.23116
 F -1.58117 1.56386 -1.30629
 F 1.57421 1.58848 1.29704
 H -1.52722 -1.15345 0.10197
 H 1.57520 -1.13659 0.34219
 H -1.64128 -0.93500 -0.39298
 H 1.67207 -0.88642 -0.10761
 H -2.75707 -0.36537 -0.30015
 H 2.76200 -0.30794 0.30305
13
bifur_IRC_Distances_MW_output/new_data/bifur_traj1_Distances point 287
C -1.03497 0.73637 -0.45790
 C 1.00147 0.75490 0.48009
 C -0.05845 1.12037 0.05022
 C -1.78594 -0.50787 -0.24080
 C 1.80116 -0.47133 0.23116
 F -1.58117 1.56386 -1.30629
 F 1.57421 1.58848 1.29704
 H -1.52722 -1.15345 0.10197
 H 1.57520 -1.13659 0.34219
 H -1.64128 -0.93500 -0.39298
 H 1.67207 -0.88642 -0.10761
 H -2.75707 -0.36537 -0.30014
 H 2.76200 -0.30794 0.30305
13
bifur_IRC_Distances_MW_output/new_data/bifur_traj1_Distances point 288
C -1.03471 0.73621 -0.45874
 C 1.00152 0.75506 0.47971
 C -0.05758 1.12042 0.04793
 C -1.78605 -0.50792 -0.24081
 C 1.80114 -0.47128 0.23179
 F -1.58094 1.56338 -1.30692
 F 1.57365 1.58893 1.29733
 H -1.52953 -1.15390 0.08696
 H 1.57310 -1.13596 0.32745
 H -1.63968 -0.93461 -0.37658
 H 1.67398 -0.88703 -0.09089
 H -2.75697 -0.36539 -0.30092
 H 2.76205 -0.30792 0.30371
13
bifur_IRC_Distances_MW_output/new_data/bifur_traj1_Distances point 289
C -1.03466 0.73618 -0.45890
 C 1.00153 0.75509 0.47964
 C -0.05741 1.12043 0.04749
 C -1.78607 -0.50793 -0.24082
 C 1.80113 -0.47128 0.23191
 F -1.58089 1.56329 -1.30704
 F 1.57354 1.58902 1.29739
 H -1.52996 -1.15398 0.08411
 H 1.57271 -1.13584 0.32466
 H -1.63938 -0.93453 -0.37348
 H 1.67434 -0.88714 -0.08772
 H -2.75695 -0.36540 -0.30107
 H 2.76206 -0.30791 0.30383
13
bifur_IRC_Distances_MW_output/new_data/bifur_traj1_Distances point 290
C -1.03466 0.73618 -0.45891
 C 1.00153 0.75509 0.47964
 C -0.05741 1.12043 0.04748
 C -1.78607 -0.50793 -0.24082
 C 1.80113 -0.47128 0.23191
 F -1.58089 1.56329 -1.30704
 F 1.57354 1.58902 1.29739
 H -1.52997 -1.15398 0.08407
 H 1.57270 -1.13584 0.32462
 H -1.63938 -0.93453 -0.37343
 H 1.67434 -0.88714 -0.08768
 H -2.75695 -0.36540 -0.30107
 H 2.76206 -0.30791 0.30383
13
bifur_IRC_Distances_MW_output/new_data/bifur_traj1_Distances point 291
C -1.03470 0.73621 -0.45878
 C 1.00153 0.75507 0.47969
 C -0.05754 1.12043 0.04782
 C -1.78605 -0.50792 -0.24081
 C 1.80113 -0.47128 0.23182
 F -1.58093 1.56336 -1.30695
 F 1.57362 1.58895 1.29735
 H -1.52963 -1.15392 0.08630
 H 1.57301 -1.13593 0.32680
 H -1.63961 -0.93459 -0.37586
 H 1.67407 -0.88705 -0.09016
 H -2.75696 -0.36539 -0.30096
 H 2.76205 -0.30792 0.30374
13
bifur_IRC_Distances_MW_output/new_data/bifur_traj1_Distances point 292
C -1.03477 0.73625 -0.45856
 C 1.00151 0.75503 0.47979
 C -0.05776 1.12041 0.04842
 C -1.78602 -0.50791 -0.24081
 C 1.80114 -0.47129 0.23166
 F -1.58099 1.56348 -1.30679
 F 1.57377 1.58883 1.29727
 H -1.52904 -1.15380 0.09016
 H 1.57355 -1.13610 0.33059
 H -1.64002 -0.93469 -0.38008
 H 1.67358 -0.88690 -0.09446
 H -2.75699 -0.36539 -0.30076
 H 2.76204 -0.30792 0.30357
13
bifur_IRC_Distances_MW_output/new_data/bifur_traj1_Distances point 293
C -1.03485 0.73630 -0.45829
 C 1.00149 0.75497 0.47991
 C -0.05805 1.12040 0.04916
 C -1.78599 -0.50790 -0.24081
 C 1.80115 -0.47131 0.23145
 F -1.58106 1.56364 -1.30658
 F 1.57395 1.58869 1.29718
 H -1.52829 -1.15365 0.09505
 H 1.57423 -1.13630 0.33539
 H -1.64054 -0.93482 -0.38542
 H 1.67296 -0.88670 -0.09990
 H -2.75702 -0.36538 -0.30051
 H 2.76202 -0.30793 0.30336
13
bifur_IRC_Distances_MW_output/new_data/bifur_traj1_Distances point 294
C -1.03494 0.73635 -0.45799
 C 1.00147 0.75492 0.48005
 C -0.05836 1.12038 0.04998
 C -1.78595 -0.50788 -0.24080
 C 1.80116 -0.47132 0.23123
 F -1.58114 1.56381 -1.30635
 F 1.57415 1.58853 1.29707
 H -1.52747 -1.15349 0.10039
 H 1.57498 -1.13652 0.34064
 H -1.64111 -0.93496 -0.39125
 H 1.67228 -0.88649 -0.10585
 H -2.75706 -0.36537 -0.30023
 H 2.76200 -0.30794 0.30312
13
bifur_IRC_Distances_MW_output/new_data/bifur_traj1_Distances point 295
C -1.03504 0.73640 -0.45770
 C 1.00145 0.75486 0.48018
 C -0.05866 1.12036 0.05079
 C -1.78592 -0.50786 -0.24080
 C 1.80117 -0.47134 0.23101
 F -1.58123 1.56398 -1.30613
 F 1.57434 1.58837 1.29697
 H -1.52665 -1.15334 0.10566
 H 1.57573 -1.13675 0.34581
 H -1.64169 -0.93510 -0.39701
 H 1.67160 -0.88627 -0.11172
 H -2.75710 -0.36536 -0.29995
 H 2.76198 -0.30795 0.30289
13
bifur_IRC_Distances_MW_output/new_data/bifur_traj1_Distances point 296
C -1.03512 0.73645 -0.45743
 C 1.00143 0.75481 0.48030
 C -0.05893 1.12034 0.05150
 C -1.78588 -0.50785 -0.24080
 C 1.80117 -0.47135 0.23082
 F -1.58130 1.56413 -1.30592
 F 1.57452 1.58822 1.29687
 H -1.52591 -1.15320 0.11034
 H 1.57640 -1.13695 0.35042
 H -1.64220 -0.93522 -0.40213
 H 1.67099 -0.88608 -0.11693
 H -2.75713 -0.36536 -0.29971
 H 2.76197 -0.30796 0.30268
13
bifur_IRC_Distances_MW_output/new_data/bifur_traj1_Distances point 297
C -1.03518 0.73649 -0.45723
 C 1.00142 0.75477 0.48039
 C -0.05914 1.12033 0.05205
 C -1.78586 -0.50783 -0.24080
 C 1.80118 -0.47136 0.23066
 F -1.58136 1.56425 -1.30577
 F 1.57465 1.58811 1.29680
 H -1.52534 -1.15309 0.11396
 H 1.57692 -1.13710 0.35398
 H -1.64260 -0.93531 -0.40609
 H 1.67051 -0.88593 -0.12096
 H -2.75716 -0.36535 -0.29951
 H 2.76196 -0.30796 0.30252
13
bifur_IRC_Distances_MW_output/new_data/bifur_traj1_Distances point 298
C -1.03518 0.73649 -0.45723
 C 1.00142 0.75477 0.48039
 C -0.05914 1.12033 0.05205
 C -1.78586 -0.50783 -0.24080
 C 1.80118 -0.47136 0.23066
 F -1.58136 1.56425 -1.30577
 F 1.57466 1.58811 1.29680
 H -1.52534 -1.15309 0.11396
 H 1.57692 -1.13710 0.35398
 H -1.64260 -0.93531 -0.40609
 H 1.67051 -0.88593 -0.12096
 H -2.75716 -0.36535 -0.29951
 H 2.76196 -0.30796 0.30252
13
bifur_IRC_Distances_MW_output/new_data/bifur_traj1_Distances point 299
C -1.03522 0.73651 -0.45712
 C 1.00141 0.75475 0.48043
 C -0.05924 1.12032 0.05234
 C -1.78584 -0.50783 -0.24079
 C 1.80118 -0.47136 0.23059
 F -1.58139 1.56431 -1.30568
 F 1.57473 1.58806 1.29677
 H -1.52504 -1.15304 0.11585
 H 1.57719 -1.13718 0.35583
 H -1.64281 -0.93536 -0.40815
 H 1.67026 -0.88585 -0.12306
 H -2.75717 -0.36535 -0.29941
 H 2.76195 -0.30797 0.30243
13
bifur_IRC_Distances_MW_output/new_data/bifur_traj1_Distances point 300
C -1.03516 0.73647 -0.45730
 C 1.00143 0.75478 0.48035
 C -0.05906 1.12034 0.05185
 C -1.78587 -0.50784 -0.24080
 C 1.80118 -0.47135 0.23072
 F -1.58134 1.56420 -1.30582
 F 1.57461 1.58815 1.29683
 H -1.52555 -1.15313 0.11265
 H 1.57673 -1.13705 0.35268
 H -1.64246 -0.93527 -0.40465
 H 1.67068 -0.88599 -0.11950
 H -2.75715 -0.36535 -0.29958
 H 2.76196 -0.30796 0.30258
13
bifur_IRC_Distances_MW_output/new_data/bifur_traj1_Distances point 301
C -1.03503 0.73640 -0.45772
 C 1.00145 0.75486 0.48017
 C -0.05864 1.12036 0.05073
 C -1.78592 -0.50786 -0.24080
 C 1.80117 -0.47133 0.23103
 F -1.58122 1.56397 -1.30614
 F 1.57433 1.58838 1.29697
 H -1.52670 -1.15335 0.10531
 H 1.57568 -1.13673 0.34548
 H -1.64165 -0.93509 -0.39663
 H 1.67164 -0.88629 -0.11133
 H -2.75709 -0.36536 -0.29997
 H 2.76199 -0.30795 0.30290
13
bifur_IRC_Distances_MW_output/new_data/bifur_traj1_Distances point 302
C -1.03481 0.73627 -0.45842
 C 1.00150 0.75500 0.47985
 C -0.05791 1.12040 0.04880
 C -1.78601 -0.50790 -0.24081
 C 1.80114 -0.47130 0.23155
 F -1.58102 1.56356 -1.30668
 F 1.57386 1.58876 1.29722
 H -1.52866 -1.15372 0.09267
 H 1.57390 -1.13620 0.33305
 H -1.64028 -0.93476 -0.38281
 H 1.67326 -0.88680 -0.09725
 H -2.75701 -0.36538 -0.30063
 H 2.76203 -0.30793 0.30346
13
bifur_IRC_Distances_MW_output/new_data/bifur_traj1_Distances point 303
C -1.03448 0.73608 -0.45948
 C 1.00157 0.75520 0.47938
 C -0.05681 1.12047 0.04592
 C -1.78614 -0.50797 -0.24082
 C 1.80111 -0.47125 0.23234
 F -1.58074 1.56297 -1.30747
 F 1.57316 1.58932 1.29759
 H -1.53149 -1.15429 0.07388
 H 1.57131 -1.13542 0.31463
 H -1.63832 -0.93426 -0.36231
 H 1.67560 -0.88754 -0.07633
 H -2.75688 -0.36541 -0.30159
 H 2.76210 -0.30790 0.30426
13
bifur_IRC_Distances_MW_output/new_data/bifur_traj1_Distances point 304
C -1.03404 0.73583 -0.46086
 C 1.00168 0.75546 0.47875
 C -0.05534 1.12055 0.04208
 C -1.78631 -0.50805 -0.24085
 C 1.80106 -0.47118 0.23338
 F -1.58037 1.56219 -1.30847
 F 1.57224 1.59006 1.29809
 H -1.53512 -1.15506 0.04902
 H 1.56798 -1.13442 0.29029
 H -1.63582 -0.93358 -0.33523
 H 1.67857 -0.88849 -0.04865
 H -2.75673 -0.36545 -0.30283
 H 2.76221 -0.30785 0.30529
13
bifur_IRC_Distances_MW_output/new_data/bifur_traj1_Distances point 305
C -1.03351 0.73553 -0.46253
 C 1.00180 0.75578 0.47799
 C -0.05356 1.12064 0.03744
 C -1.78651 -0.50814 -0.24088
 C 1.80100 -0.47109 0.23463
 F -1.57996 1.56126 -1.30962
 F 1.57114 1.59094 1.29867
 H -1.53933 -1.15601 0.01907
 H 1.56410 -1.13326 0.26106
 H -1.63295 -0.93274 -0.30269
 H 1.68196 -0.88960 -0.01533
 H -2.75656 -0.36550 -0.30428
 H 2.76237 -0.30780 0.30646
13
bifur_IRC_Distances_MW_output/new_data/bifur_traj1_Distances point 306
C -1.03291 0.73520 -0.46438
 C 1.00195 0.75612 0.47714
 C -0.05153 1.12073 0.03221
 C -1.78673 -0.50825 -0.24093
 C 1.80092 -0.47100 0.23603
 F -1.57952 1.56023 -1.31085
 F 1.56992 1.59191 1.29932
 H -1.54383 -1.15711 -0.01445
 H 1.55990 -1.13201 0.22844
 H -1.62990 -0.93176 -0.26637
 H 1.68556 -0.89078 0.02197
 H -2.75640 -0.36556 -0.30584
 H 2.76256 -0.30773 0.30771
13
bifur_IRC_Distances_MW_output/new_data/bifur_traj1_Distances point 307
C -1.03228 0.73485 -0.46633
 C 1.00212 0.75648 0.47623
 C -0.04936 1.12083 0.02667
 C -1.78695 -0.50837 -0.24099
 C 1.80083 -0.47090 0.23752
 F -1.57909 1.55916 -1.31208
 F 1.56865 1.59292 1.29999
 H -1.54840 -1.15830 -0.04986
 H 1.55559 -1.13074 0.19409
 H -1.62681 -0.93068 -0.22811
 H 1.68915 -0.89196 0.06135
 H -2.75624 -0.36563 -0.30742
 H 2.76280 -0.30766 0.30894
13
bifur_IRC_Distances_MW_output/new_data/bifur_traj1_Distances point 308
C -1.03165 0.73451 -0.46828
 C 1.00229 0.75684 0.47531
 C -0.04717 1.12091 0.02111
 C -1.78717 -0.50848 -0.24106
 C 1.80073 -0.47079 0.23901
 F -1.57869 1.55809 -1.31323
 F 1.56740 1.59393 1.30063
 H -1.55281 -1.15954 -0.08535
 H 1.55137 -1.12952 0.15980
 H -1.62384 -0.92956 -0.18991
 H 1.69259 -0.89309 0.10080
 H -2.75611 -0.36570 -0.30893
 H 2.76306 -0.30759 0.31011
13
bifur_IRC_Distances_MW_output/new_data/bifur_traj1_Distances point 309
C -1.03165 0.73451 -0.46828
 C 1.00229 0.75684 0.47531
 C -0.04717 1.12091 0.02111
 C -1.78717 -0.50848 -0.24106
 C 1.80073 -0.47079 0.23901
 F -1.57869 1.55809 -1.31323
 F 1.56740 1.59393 1.30063
 H -1.55281 -1.15954 -0.08535
 H 1.55137 -1.12952 0.15980
 H -1.62384 -0.92956 -0.18991
 H 1.69259 -0.89309 0.10080
 H -2.75611 -0.36570 -0.30893
 H 2.76306 -0.30759 0.31011
13
bifur_IRC_Distances_MW_output/new_data/bifur_traj1_Distances point 310
C -1.03054 0.73389 -0.47170
 C 1.00261 0.75746 0.47367
 C -0.04326 1.12105 0.01123
 C -1.78753 -0.50869 -0.24122
 C 1.80052 -0.47061 0.24169
 F -1.57806 1.55622 -1.31513
 F 1.56524 1.59570 1.30168
 H -1.56032 -1.16185 -0.14837
 H 1.54402 -1.12747 0.09921
 H -1.61871 -0.92746 -0.12240
 H 1.69837 -0.89497 0.17080
 H -2.75592 -0.36583 -0.31146
 H 2.76357 -0.30746 0.31199
13
bifur_IRC_Distances_MW_output/new_data/bifur_traj1_Distances point 311
C -1.03012 0.73366 -0.47297
 C 1.00273 0.75769 0.47305
 C -0.04178 1.12109 0.00752
 C -1.78765 -0.50876 -0.24130
 C 1.80043 -0.47053 0.24270
 F -1.57785 1.55552 -1.31580
 F 1.56444 1.59637 1.30205
 H -1.56307 -1.16276 -0.17209
 H 1.54127 -1.12674 0.07650
 H -1.61679 -0.92663 -0.09709
 H 1.70047 -0.89563 0.19714
 H -2.75586 -0.36588 -0.31236
 H 2.76378 -0.30740 0.31265
13
bifur_IRC_Distances_MW_output/new_data/bifur_traj1_Distances point 312
C -1.02982 0.73349 -0.47389
 C 1.00282 0.75786 0.47260
 C -0.04071 1.12112 0.00484
 C -1.78774 -0.50882 -0.24136
 C 1.80036 -0.47048 0.24344
 F -1.57770 1.55502 -1.31627
 F 1.56388 1.59685 1.30230
 H -1.56505 -1.16343 -0.18928
 H 1.53928 -1.12622 0.06009
 H -1.61540 -0.92602 -0.07879
 H 1.70198 -0.89609 0.21622
 H -2.75583 -0.36591 -0.31299
 H 2.76394 -0.30737 0.31311
13
bifur_IRC_Distances_MW_output/new_data/bifur_traj1_Distances point 313
C -1.02963 0.73338 -0.47447
 C 1.00288 0.75797 0.47232
 C -0.04003 1.12114 0.00315
 C -1.78779 -0.50885 -0.24140
 C 1.80031 -0.47045 0.24391
 F -1.57761 1.55470 -1.31656
 F 1.56352 1.59715 1.30245
 H -1.56630 -1.16385 -0.20014
 H 1.53801 -1.12590 0.04973
 H -1.61452 -0.92562 -0.06725
 H 1.70293 -0.89638 0.22826
 H -2.75581 -0.36594 -0.31339
 H 2.76404 -0.30734 0.31339
13
bifur_IRC_Distances_MW_output/new_data/bifur_traj1_Distances point 314
C -1.02954 0.73333 -0.47475
 C 1.00291 0.75802 0.47218
 C -0.03970 1.12115 0.00233
 C -1.78782 -0.50887 -0.24142
 C 1.80029 -0.47043 0.24413
 F -1.57757 1.55454 -1.31670
 F 1.56335 1.59729 1.30252
 H -1.56690 -1.16406 -0.20538
 H 1.53740 -1.12574 0.04474
 H -1.61410 -0.92543 -0.06168
 H 1.70339 -0.89652 0.23408
 H -2.75580 -0.36595 -0.31357
 H 2.76409 -0.30733 0.31352
13
bifur_IRC_Distances_MW_output/new_data/bifur_traj1_Distances point 315
C -1.02953 0.73333 -0.47478
 C 1.00291 0.75802 0.47217
 C -0.03967 1.12115 0.00226
 C -1.78782 -0.50887 -0.24142
 C 1.80029 -0.47043 0.24415
 F -1.57757 1.55453 -1.31671
 F 1.56333 1.59731 1.30253
 H -1.56695 -1.16408 -0.20583
 H 1.53735 -1.12573 0.04431
 H -1.61406 -0.92542 -0.06121
 H 1.70343 -0.89653 0.23458
 H -2.75580 -0.36595 -0.31359
 H 2.76409 -0.30733 0.31353
13
bifur_IRC_Distances_MW_output/new_data/bifur_traj1_Distances point 316
C -1.02959 0.73336 -0.47459
 C 1.00289 0.75799 0.47226
 C -0.03990 1.12115 0.00282
 C -1.78780 -0.50886 -0.24140
 C 1.80030 -0.47044 0.24400
 F -1.57760 1.55463 -1.31661
 F 1.56345 1.59721 1.30248
 H -1.56653 -1.16394 -0.20223
 H 1.53777 -1.12583 0.04774
 H -1.61435 -0.92555 -0.06503
 H 1.70311 -0.89644 0.23059
 H -2.75580 -0.36594 -0.31346
 H 2.76406 -0.30734 0.31344
13
bifur_IRC_Distances_MW_output/new_data/bifur_traj1_Distances point 317
C -1.02971 0.73343 -0.47422
 C 1.00286 0.75792 0.47244
 C -0.04033 1.12113 0.00389
 C -1.78777 -0.50884 -0.24138
 C 1.80033 -0.47046 0.24370
 F -1.57765 1.55484 -1.31643
 F 1.56368 1.59702 1.30238
 H -1.56575 -1.16366 -0.19534
 H 1.53857 -1.12604 0.05431
 H -1.61491 -0.92580 -0.07235
 H 1.70251 -0.89625 0.22294
 H -2.75582 -0.36593 -0.31321
 H 2.76399 -0.30735 0.31326
13
bifur_IRC_Distances_MW_output/new_data/bifur_traj1_Distances point 318
C -1.02988 0.73352 -0.47372
 C 1.00281 0.75783 0.47269
 C -0.04091 1.12112 0.00535
 C -1.78772 -0.50881 -0.24135
 C 1.80037 -0.47049 0.24330
 F -1.57773 1.55511 -1.31618
 F 1.56398 1.59675 1.30225
 H -1.56467 -1.16330 -0.18597
 H 1.53966 -1.12632 0.06325
 H -1.61567 -0.92614 -0.08231
 H 1.70169 -0.89600 0.21254
 H -2.75583 -0.36591 -0.31287
 H 2.76391 -0.30737 0.31302
13
bifur_IRC_Distances_MW_output/new_data/bifur_traj1_Distances point 319
C -1.03007 0.73363 -0.47313
 C 1.00275 0.75772 0.47297
 C -0.04159 1.12110 0.00705
 C -1.78767 -0.50877 -0.24131
 C 1.80041 -0.47052 0.24283
 F -1.57782 1.55543 -1.31588
 F 1.56434 1.59645 1.30209
 H -1.56341 -1.16287 -0.17507
 H 1.54093 -1.12665 0.07366
 H -1.61655 -0.92653 -0.09392
 H 1.70073 -0.89571 0.20044
 H -2.75586 -0.36588 -0.31247
 H 2.76381 -0.30740 0.31273
13
bifur_IRC_Distances_MW_output/new_data/bifur_traj1_Distances point 320
C -1.03007 0.73363 -0.47313
 C 1.00275 0.75772 0.47297
 C -0.04159 1.12110 0.00705
 C -1.78767 -0.50877 -0.24131
 C 1.80041 -0.47052 0.24283
 F -1.57782 1.55543 -1.31588
 F 1.56434 1.59645 1.30209
 H -1.56341 -1.16287 -0.17506
 H 1.54093 -1.12665 0.07366
 H -1.61655 -0.92653 -0.09393
 H 1.70073 -0.89571 0.20044
 H -2.75586 -0.36588 -0.31247
 H 2.76381 -0.30740 0.31273
13
bifur_IRC_Distances_MW_output/new_data/bifur_traj1_Distances point 321
C -1.03045 0.73384 -0.47196
 C 1.00264 0.75751 0.47354
 C -0.04295 1.12106 0.01045
 C -1.78755 -0.50870 -0.24124
 C 1.80050 -0.47059 0.24190
 F -1.57802 1.55608 -1.31527
 F 1.56507 1.59584 1.30176
 H -1.56089 -1.16204 -0.15332
 H 1.54345 -1.12732 0.09447
 H -1.61831 -0.92729 -0.11711
 H 1.69881 -0.89511 0.17630
 H -2.75591 -0.36584 -0.31165
 H 2.76361 -0.30745 0.31213
13
bifur_IRC_Distances_MW_output/new_data/bifur_traj1_Distances point 322
C -1.03059 0.73392 -0.47154
 C 1.00259 0.75743 0.47374
 C -0.04343 1.12104 0.01168
 C -1.78751 -0.50868 -0.24122
 C 1.80053 -0.47061 0.24157
 F -1.57809 1.55631 -1.31505
 F 1.56533 1.59562 1.30164
 H -1.55998 -1.16174 -0.14549
 H 1.54436 -1.12756 0.10197
 H -1.61894 -0.92756 -0.12547
 H 1.69811 -0.89488 0.16761
 H -2.75592 -0.36582 -0.31135
 H 2.76355 -0.30746 0.31191
13
bifur_IRC_Distances_MW_output/new_data/bifur_traj1_Distances point 323
C -1.03065 0.73395 -0.47136
 C 1.00258 0.75740 0.47383
 C -0.04364 1.12104 0.01220
 C -1.78749 -0.50867 -0.24121
 C 1.80054 -0.47062 0.24142
 F -1.57812 1.55640 -1.31495
 F 1.56545 1.59553 1.30158
 H -1.55959 -1.16162 -0.14216
 H 1.54474 -1.12766 0.10516
 H -1.61921 -0.92767 -0.12902
 H 1.69781 -0.89479 0.16391
 H -2.75593 -0.36581 -0.31122
 H 2.76352 -0.30747 0.31182
13
bifur_IRC_Distances_MW_output/new_data/bifur_traj1_Distances point 324
C -1.03060 0.73392 -0.47152
 C 1.00259 0.75743 0.47375
 C -0.04345 1.12104 0.01172
 C -1.78751 -0.50868 -0.24121
 C 1.80053 -0.47062 0.24155
 F -1.57809 1.55632 -1.31504
 F 1.56534 1.59562 1.30163
 H -1.55995 -1.16173 -0.14520
 H 1.54439 -1.12757 0.10225
 H -1.61896 -0.92757 -0.12578
 H 1.69808 -0.89488 0.16729
 H -2.75593 -0.36582 -0.31134
 H 2.76354 -0.30746 0.31190
13
bifur_IRC_Distances_MW_output/new_data/bifur_traj1_Distances point 325
C -1.03041 0.73382 -0.47208
 C 1.00265 0.75753 0.47348
 C -0.04281 1.12106 0.01011
 C -1.78756 -0.50871 -0.24125
 C 1.80049 -0.47058 0.24199
 F -1.57800 1.55601 -1.31533
 F 1.56500 1.59590 1.30179
 H -1.56115 -1.16212 -0.15551
 H 1.54320 -1.12725 0.09237
 H -1.61813 -0.92721 -0.11477
 H 1.69900 -0.89517 0.17873
 H -2.75590 -0.36584 -0.31174
 H 2.76363 -0.30744 0.31219
13
bifur_IRC_Distances_MW_output/new_data/bifur_traj1_Distances point 326
C -1.03012 0.73365 -0.47298
 C 1.00273 0.75770 0.47304
 C -0.04176 1.12109 0.00749
 C -1.78765 -0.50876 -0.24130
 C 1.80042 -0.47053 0.24271
 F -1.57785 1.55552 -1.31580
 F 1.56444 1.59637 1.30205
 H -1.56310 -1.16277 -0.17230
 H 1.54125 -1.12673 0.07630
 H -1.61678 -0.92662 -0.09686
 H 1.70049 -0.89563 0.19738
 H -2.75586 -0.36588 -0.31237
 H 2.76378 -0.30740 0.31266
13
bifur_IRC_Distances_MW_output/new_data/bifur_traj1_Distances point 327
C -1.02975 0.73345 -0.47412
 C 1.00285 0.75790 0.47249
 C -0.04044 1.12113 0.00419
 C -1.78776 -0.50883 -0.24137
 C 1.80034 -0.47047 0.24362
 F -1.57767 1.55489 -1.31638
 F 1.56374 1.59696 1.30236
 H -1.56553 -1.16359 -0.19346
 H 1.53879 -1.12609 0.05610
 H -1.61507 -0.92587 -0.07435
 H 1.70235 -0.89620 0.22086
 H -2.75582 -0.36592 -0.31315
 H 2.76398 -0.30736 0.31322
13
bifur_IRC_Distances_MW_output/new_data/bifur_traj1_Distances point 328
C -1.02935 0.73322 -0.47534
 C 1.00297 0.75812 0.47189
 C -0.03902 1.12117 0.00062
 C -1.78787 -0.50891 -0.24146
 C 1.80024 -0.47040 0.24461
 F -1.57748 1.55422 -1.31699
 F 1.56299 1.59760 1.30267
 H -1.56815 -1.16450 -0.21640
 H 1.53611 -1.12542 0.03425
 H -1.61320 -0.92502 -0.04999
 H 1.70435 -0.89680 0.24631
 H -2.75578 -0.36597 -0.31396
 H 2.76419 -0.30731 0.31380
13
bifur_IRC_Distances_MW_output/new_data/bifur_traj1_Distances point 329
C -1.02896 0.73300 -0.47652
 C 1.00309 0.75834 0.47131
 C -0.03764 1.12120 -0.00282
 C -1.78797 -0.50898 -0.24155
 C 1.80015 -0.47033 0.24557
 F -1.57732 1.55357 -1.31756
 F 1.56228 1.59822 1.30296
 H -1.57069 -1.16541 -0.23862
 H 1.53349 -1.12479 0.01313
 H -1.61137 -0.92419 -0.02646
 H 1.70628 -0.89736 0.27094
 H -2.75575 -0.36602 -0.31473
 H 2.76441 -0.30726 0.31434
13
bifur_IRC_Distances_MW_output/new_data/bifur_traj1_Distances point 330
C -1.02863 0.73281 -0.47753
 C 1.00319 0.75852 0.47081
 C -0.03645 1.12123 -0.00577
 C -1.78805 -0.50904 -0.24163
 C 1.80006 -0.47027 0.24640
 F -1.57718 1.55301 -1.31804
 F 1.56167 1.59875 1.30319
 H -1.57287 -1.16620 -0.25773
 H 1.53121 -1.12425 -0.00498
 H -1.60977 -0.92346 -0.00626
 H 1.70795 -0.89783 0.29212
 H -2.75573 -0.36607 -0.31537
 H 2.76461 -0.30721 0.31479
13
bifur_IRC_Distances_MW_output/new_data/bifur_traj1_Distances point 331
C -1.02863 0.73281 -0.47753
 C 1.00319 0.75852 0.47081
 C -0.03645 1.12123 -0.00577
 C -1.78805 -0.50904 -0.24163
 C 1.80006 -0.47027 0.24640
 F -1.57718 1.55301 -1.31804
 F 1.56167 1.59875 1.30319
 H -1.57287 -1.16620 -0.25773
 H 1.53121 -1.12425 -0.00498
 H -1.60977 -0.92346 -0.00626
 H 1.70795 -0.89783 0.29212
 H -2.75573 -0.36607 -0.31537
 H 2.76461 -0.30721 0.31479
13
bifur_IRC_Distances_MW_output/new_data/bifur_traj1_Distances point 332
C -1.02828 0.73261 -0.47859
 C 1.00329 0.75872 0.47029
 C -0.03521 1.12126 -0.00886
 C -1.78814 -0.50911 -0.24172
 C 1.79996 -0.47020 0.24728
 F -1.57704 1.55241 -1.31853
 F 1.56105 1.59931 1.30342
 H -1.57517 -1.16705 -0.27783
 H 1.52879 -1.12370 -0.02400
 H -1.60805 -0.92267 0.01494
 H 1.70972 -0.89831 0.31440
 H -2.75572 -0.36611 -0.31602
 H 2.76481 -0.30717 0.31524
13
bifur_IRC_Distances_MW_output/new_data/bifur_traj1_Distances point 333
C -1.02832 0.73264 -0.47848
 C 1.00328 0.75870 0.47034
 C -0.03534 1.12126 -0.00854
 C -1.78813 -0.50910 -0.24171
 C 1.79997 -0.47021 0.24719
 F -1.57705 1.55248 -1.31848
 F 1.56111 1.59925 1.30340
 H -1.57493 -1.16696 -0.27574
 H 1.52904 -1.12376 -0.02203
 H -1.60823 -0.92275 0.01273
 H 1.70953 -0.89826 0.31208
 H -2.75572 -0.36611 -0.31596
 H 2.76479 -0.30717 0.31520
13
bifur_IRC_Distances_MW_output/new_data/bifur_traj1_Distances point 334
C -1.02850 0.73274 -0.47792
 C 1.00323 0.75860 0.47062
 C -0.03600 1.12124 -0.00690
 C -1.78809 -0.50907 -0.24166
 C 1.80002 -0.47024 0.24672
 F -1.57713 1.55279 -1.31822
 F 1.56144 1.59896 1.30328
 H -1.57371 -1.16650 -0.26505
 H 1.53033 -1.12405 -0.01191
 H -1.60915 -0.92317 0.00146
 H 1.70859 -0.89801 0.30023
 H -2.75573 -0.36608 -0.31561
 H 2.76468 -0.30720 0.31496
13
bifur_IRC_Distances_MW_output/new_data/bifur_traj1_Distances point 335
C -1.02882 0.73293 -0.47694
 C 1.00313 0.75842 0.47110
 C -0.03715 1.12122 -0.00404
 C -1.78801 -0.50901 -0.24158
 C 1.80011 -0.47030 0.24591
 F -1.57726 1.55334 -1.31775
 F 1.56203 1.59844 1.30306
 H -1.57159 -1.16573 -0.24649
 H 1.53255 -1.12456 0.00567
 H -1.61071 -0.92389 -0.01814
 H 1.70697 -0.89756 0.27966
 H -2.75574 -0.36604 -0.31500
 H 2.76449 -0.30724 0.31453
13
bifur_IRC_Distances_MW_output/new_data/bifur_traj1_Distances point 336
C -1.02926 0.73317 -0.47560
 C 1.00299 0.75817 0.47176
 C -0.03871 1.12118 -0.00014
 C -1.78789 -0.50892 -0.24148
 C 1.80022 -0.47038 0.24482
 F -1.57745 1.55408 -1.31711
 F 1.56283 1.59774 1.30274
 H -1.56871 -1.16470 -0.22128
 H 1.53554 -1.12528 0.02961
 H -1.61280 -0.92484 -0.04482
 H 1.70477 -0.89693 0.25171
 H -2.75577 -0.36598 -0.31413
 H 2.76424 -0.30730 0.31392
13
bifur_IRC_Distances_MW_output/new_data/bifur_traj1_Distances point 337
C -1.02979 0.73347 -0.47398
 C 1.00283 0.75788 0.47256
 C -0.04061 1.12113 0.00460
 C -1.78775 -0.50882 -0.24136
 C 1.80035 -0.47048 0.24351
 F -1.57769 1.55497 -1.31631
 F 1.56383 1.59689 1.30232
 H -1.56523 -1.16349 -0.19081
 H 1.53910 -1.12617 0.05863
 H -1.61528 -0.92596 -0.07717
 H 1.70211 -0.89613 0.21791
 H -2.75582 -0.36592 -0.31305
 H 2.76395 -0.30736 0.31315
13
bifur_IRC_Distances_MW_output/new_data/bifur_traj1_Distances point 338
C -1.03040 0.73381 -0.47214
 C 1.00265 0.75754 0.47346
 C -0.04275 1.12106 0.00995
 C -1.78757 -0.50871 -0.24125
 C 1.80049 -0.47058 0.24204
 F -1.57799 1.55598 -1.31536
 F 1.56496 1.59593 1.30181
 H -1.56127 -1.16216 -0.15654
 H 1.54308 -1.12722 0.09138
 H -1.61805 -0.92718 -0.11367
 H 1.69909 -0.89520 0.17988
 H -2.75590 -0.36584 -0.31178
 H 2.76364 -0.30744 0.31222
13
bifur_IRC_Distances_MW_output/new_data/bifur_traj1_Distances point 339
C -1.03104 0.73417 -0.47016
 C 1.00246 0.75718 0.47441
 C -0.04503 1.12099 0.01569
 C -1.78737 -0.50859 -0.24114
 C 1.80062 -0.47069 0.24048
 F -1.57833 1.55706 -1.31430
 F 1.56621 1.59491 1.30122
 H -1.55696 -1.16079 -0.11988
 H 1.54733 -1.12838 0.12655
 H -1.62101 -0.92843 -0.15286
 H 1.69579 -0.89414 0.13917
 H -2.75600 -0.36577 -0.31034
 H 2.76333 -0.30752 0.31117
13
bifur_IRC_Distances_MW_output/new_data/bifur_traj1_Distances point 340
C -1.03171 0.73454 -0.46810
 C 1.00227 0.75681 0.47539
 C -0.04737 1.12090 0.02162
 C -1.78715 -0.50847 -0.24105
 C 1.80074 -0.47080 0.23888
 F -1.57873 1.55819 -1.31313
 F 1.56752 1.59384 1.30057
 H -1.55241 -1.15943 -0.08209
 H 1.55176 -1.12963 0.16294
 H -1.62411 -0.92967 -0.19341
 H 1.69228 -0.89299 0.09718
 H -2.75612 -0.36569 -0.30880
 H 2.76303 -0.30760 0.31000
13
bifur_IRC_Distances_MW_output/new_data/bifur_traj1_Distances point 341
C -1.03238 0.73491 -0.46603
 C 1.00209 0.75642 0.47637
 C -0.04971 1.12081 0.02755
 C -1.78692 -0.50835 -0.24098
 C 1.80085 -0.47091 0.23728
 F -1.57915 1.55933 -1.31189
 F 1.56885 1.59276 1.29989
 H -1.54769 -1.15811 -0.04427
 H 1.55626 -1.13093 0.19951
 H -1.62729 -0.93086 -0.23415
 H 1.68860 -0.89178 0.05513
 H -2.75626 -0.36562 -0.30717
 H 2.76276 -0.30767 0.30875
13
bifur_IRC_Distances_MW_output/new_data/bifur_traj1_Distances point 342
C -1.03238 0.73491 -0.46603
 C 1.00209 0.75642 0.47637
 C -0.04971 1.12081 0.02755
 C -1.78692 -0.50835 -0.24098
 C 1.80085 -0.47091 0.23728
 F -1.57915 1.55933 -1.31189
 F 1.56885 1.59276 1.29989
 H -1.54769 -1.15811 -0.04427
 H 1.55626 -1.13093 0.19951
 H -1.62729 -0.93086 -0.23415
 H 1.68860 -0.89178 0.05513
 H -2.75626 -0.36562 -0.30717
 H 2.76276 -0.30767 0.30875
13
bifur_IRC_Distances_MW_output/new_data/bifur_traj1_Distances point 343
C -1.03366 0.73562 -0.46204
 C 1.00177 0.75569 0.47822
 C -0.05408 1.12061 0.03879
 C -1.78645 -0.50812 -0.24087
 C 1.80102 -0.47112 0.23426
 F -1.58008 1.56153 -1.30929
 F 1.57146 1.59068 1.29850
 H -1.53812 -1.15573 0.02779
 H 1.56522 -1.13360 0.26956
 H -1.63377 -0.93299 -0.31216
 H 1.68099 -0.88928 -0.02503
 H -2.75661 -0.36549 -0.30386
 H 2.76232 -0.30781 0.30613
13
bifur_IRC_Distances_MW_output/new_data/bifur_traj1_Distances point 344
C -1.03424 0.73594 -0.46024
 C 1.00163 0.75534 0.47904
 C -0.05601 1.12051 0.04382
 C -1.78623 -0.50801 -0.24084
 C 1.80109 -0.47121 0.23291
 F -1.58054 1.56254 -1.30802
 F 1.57266 1.58973 1.29786
 H -1.53350 -1.15471 0.06026
 H 1.56947 -1.13487 0.30129
 H -1.63694 -0.93389 -0.34747
 H 1.67724 -0.88807 -0.06117
 H -2.75680 -0.36543 -0.30227
 H 2.76216 -0.30787 0.30483
13
bifur_IRC_Distances_MW_output/new_data/bifur_traj1_Distances point 345
C -1.03475 0.73624 -0.45862
 C 1.00151 0.75504 0.47976
 C -0.05770 1.12042 0.04826
 C -1.78603 -0.50792 -0.24081
 C 1.80114 -0.47129 0.23170
 F -1.58097 1.56345 -1.30683
 F 1.57373 1.58886 1.29729
 H -1.52920 -1.15383 0.08913
 H 1.57340 -1.13605 0.32958
 H -1.63991 -0.93466 -0.37895
 H 1.67371 -0.88694 -0.09331
 H -2.75698 -0.36539 -0.30081
 H 2.76204 -0.30792 0.30361
13
bifur_IRC_Distances_MW_output/new_data/bifur_traj1_Distances point 346
C -1.03517 0.73648 -0.45726
 C 1.00142 0.75477 0.48037
 C -0.05911 1.12033 0.05198
 C -1.78586 -0.50784 -0.24080
 C 1.80118 -0.47136 0.23068
 F -1.58135 1.56423 -1.30579
 F 1.57464 1.58813 1.29681
 H -1.52542 -1.15311 0.11349
 H 1.57685 -1.13708 0.35351
 H -1.64255 -0.93530 -0.40557
 H 1.67057 -0.88595 -0.12044
 H -2.75715 -0.36535 -0.29954
 H 2.76196 -0.30796 0.30254
13
bifur_IRC_Distances_MW_output/new_data/bifur_traj1_Distances point 347
C -1.03551 0.73668 -0.45618
 C 1.00135 0.75456 0.48085
 C -0.06020 1.12026 0.05489
 C -1.78573 -0.50777 -0.24079
 C 1.80121 -0.47141 0.22988
 F -1.58166 1.56485 -1.30494
 F 1.57535 1.58754 1.29644
 H -1.52234 -1.15255 0.13265
 H 1.57964 -1.13791 0.37237
 H -1.64472 -0.93578 -0.42655
 H 1.66799 -0.88515 -0.14178
 H -2.75730 -0.36533 -0.29851
 H 2.76191 -0.30800 0.30166
13
bifur_IRC_Distances_MW_output/new_data/bifur_traj1_Distances point 348
C -1.03575 0.73682 -0.45540
 C 1.00130 0.75441 0.48120
 C -0.06098 1.12021 0.05698
 C -1.78563 -0.50773 -0.24078
 C 1.80123 -0.47145 0.22930
 F -1.58189 1.56530 -1.30431
 F 1.57587 1.58712 1.29617
 H -1.52005 -1.15216 0.14649
 H 1.58172 -1.13853 0.38602
 H -1.64635 -0.93612 -0.44172
 H 1.66606 -0.88456 -0.15720
 H -2.75741 -0.36531 -0.29776
 H 2.76188 -0.30802 0.30101
13
bifur_IRC_Distances_MW_output/new_data/bifur_traj1_Distances point 349
C -1.03591 0.73692 -0.45489
 C 1.00127 0.75431 0.48142
 C -0.06149 1.12018 0.05835
 C -1.78557 -0.50770 -0.24077
 C 1.80124 -0.47147 0.22892
 F -1.58205 1.56560 -1.30388
 F 1.57621 1.58683 1.29600
 H -1.51851 -1.15190 0.15565
 H 1.58311 -1.13894 0.39506
 H -1.64745 -0.93634 -0.45177
 H 1.66475 -0.88416 -0.16740
 H -2.75748 -0.36529 -0.29725
 H 2.76186 -0.30803 0.30056
13
bifur_IRC_Distances_MW_output/new_data/bifur_traj1_Distances point 350
C -1.03601 0.73697 -0.45457
 C 1.00126 0.75425 0.48156
 C -0.06181 1.12016 0.05920
 C -1.78553 -0.50768 -0.24077
 C 1.80125 -0.47149 0.22869
 F -1.58214 1.56579 -1.30362
 F 1.57643 1.58666 1.29589
 H -1.51754 -1.15174 0.16128
 H 1.58398 -1.13920 0.40062
 H -1.64814 -0.93648 -0.45795
 H 1.66394 -0.88391 -0.17368
 H -2.75753 -0.36529 -0.29694
 H 2.76185 -0.30804 0.30029
13
bifur_IRC_Distances_MW_output/new_data/bifur_traj1_Distances point 351
C -1.03607 0.73701 -0.45438
 C 1.00124 0.75421 0.48165
 C -0.06200 1.12014 0.05971
 C -1.78550 -0.50767 -0.24077
 C 1.80126 -0.47149 0.22854
 F -1.58220 1.56590 -1.30346
 F 1.57655 1.58655 1.29582
 H -1.51695 -1.15165 0.16471
 H 1.58451 -1.13935 0.40401
 H -1.64856 -0.93656 -0.46172
 H 1.66343 -0.88376 -0.17750
 H -2.75756 -0.36528 -0.29675
 H 2.76184 -0.30804 0.30012
13
bifur_IRC_Distances_MW_output/new_data/bifur_traj1_Distances point 352
C -1.03611 0.73703 -0.45424
 C 1.00124 0.75418 0.48171
 C -0.06213 1.12013 0.06007
 C -1.78549 -0.50766 -0.24077
 C 1.80126 -0.47150 0.22844
 F -1.58224 1.56598 -1.30335
 F 1.57664 1.58647 1.29578
 H -1.51654 -1.15158 0.16713
 H 1.58489 -1.13946 0.40640
 H -1.64886 -0.93662 -0.46437
 H 1.66308 -0.88365 -0.18019
 H -2.75758 -0.36528 -0.29661
 H 2.76184 -0.30805 0.30000
13
bifur_IRC_Distances_MW_output/new_data/bifur_traj1_Distances point 353
C -1.03611 0.73703 -0.45424
 C 1.00124 0.75418 0.48171
 C -0.06213 1.12013 0.06007
 C -1.78549 -0.50766 -0.24077
 C 1.80126 -0.47150 0.22844
 F -1.58224 1.56598 -1.30335
 F 1.57664 1.58647 1.29578
 H -1.51654 -1.15158 0.16713
 H 1.58489 -1.13946 0.40640
 H -1.64886 -0.93662 -0.46437
 H 1.66308 -0.88365 -0.18019
 H -2.75758 -0.36528 -0.29661
 H 2.76184 -0.30805 0.30000
13
bifur_IRC_Distances_MW_output/new_data/bifur_traj1_Distances point 354
C -1.03620 0.73709 -0.45393
 C 1.00122 0.75412 0.48184
 C -0.06244 1.12011 0.06090
 C -1.78545 -0.50764 -0.24077
 C 1.80127 -0.47152 0.22821
 F -1.58234 1.56616 -1.30308
 F 1.57685 1.58630 1.29568
 H -1.51558 -1.15143 0.17265
 H 1.58576 -1.13972 0.41186
 H -1.64956 -0.93675 -0.47044
 H 1.66226 -0.88340 -0.18634
 H -2.75762 -0.36527 -0.29630
 H 2.76183 -0.30806 0.29973
13
bifur_IRC_Distances_MW_output/new_data/bifur_traj1_Distances point 355
C -1.03628 0.73714 -0.45368
 C 1.00120 0.75407 0.48195
 C -0.06268 1.12010 0.06156
 C -1.78542 -0.50763 -0.24077
 C 1.80127 -0.47153 0.22802
 F -1.58242 1.56631 -1.30287
 F 1.57702 1.58616 1.29559
 H -1.51479 -1.15130 0.17711
 H 1.58647 -1.13992 0.41627
 H -1.65012 -0.93685 -0.47534
 H 1.66159 -0.88320 -0.19131
 H -2.75766 -0.36527 -0.29605
 H 2.76183 -0.30806 0.29950
13
bifur_IRC_Distances_MW_output/new_data/bifur_traj1_Distances point 356
C -1.03639 0.73720 -0.45333
 C 1.00118 0.75400 0.48210
 C -0.06302 1.12007 0.06247
 C -1.78537 -0.50761 -0.24076
 C 1.80128 -0.47154 0.22776
 F -1.58252 1.56651 -1.30258
 F 1.57725 1.58597 1.29548
 H -1.51371 -1.15114 0.18325
 H 1.58745 -1.14021 0.42234
 H -1.65091 -0.93700 -0.48209
 H 1.66066 -0.88292 -0.19815
 H -2.75772 -0.36526 -0.29570
 H 2.76182 -0.30807 0.29919
13
bifur_IRC_Distances_MW_output/new_data/bifur_traj1_Distances point 357
C -1.03652 0.73728 -0.45289
 C 1.00116 0.75391 0.48230
 C -0.06345 1.12004 0.06364
 C -1.78532 -0.50758 -0.24076
 C 1.80129 -0.47156 0.22743
 F -1.58266 1.56678 -1.30219
 F 1.57754 1.58572 1.29534
 H -1.51229 -1.15092 0.19113
 H 1.58872 -1.14058 0.43014
 H -1.65194 -0.93718 -0.49075
 H 1.65944 -0.88256 -0.20693
 H -2.75779 -0.36525 -0.29524
 H 2.76182 -0.30808 0.29879
13
bifur_IRC_Distances_MW_output/new_data/bifur_traj1_Distances point 358
C -1.03668 0.73738 -0.45236
 C 1.00113 0.75380 0.48253
 C -0.06395 1.12000 0.06503
 C -1.78525 -0.50755 -0.24076
 C 1.80130 -0.47159 0.22704
 F -1.58283 1.56709 -1.30173
 F 1.57789 1.58542 1.29517
 H -1.51059 -1.15067 0.20050
 H 1.59026 -1.14103 0.43943
 H -1.65319 -0.93739 -0.50107
 H 1.65797 -0.88213 -0.21737
 H -2.75788 -0.36524 -0.29470
 H 2.76181 -0.30810 0.29830
13
bifur_IRC_Distances_MW_output/new_data/bifur_traj1_Distances point 359
C -1.03686 0.73749 -0.45177
 C 1.00110 0.75368 0.48278
 C -0.06451 1.11996 0.06655
 C -1.78518 -0.50751 -0.24076
 C 1.80132 -0.47162 0.22660
 F -1.58302 1.56744 -1.30122
 F 1.57828 1.58509 1.29498
 H -1.50866 -1.15040 0.21087
 H 1.59199 -1.14153 0.44971
 H -1.65460 -0.93763 -0.51250
 H 1.65631 -0.88164 -0.22893
 H -2.75798 -0.36523 -0.29409
 H 2.76181 -0.30811 0.29776
13
bifur_IRC_Distances_MW_output/new_data/bifur_traj1_Distances point 360
C -1.03704 0.73761 -0.45117
 C 1.00107 0.75356 0.48305
 C -0.06508 1.11991 0.06812
 C -1.78511 -0.50748 -0.24075
 C 1.80133 -0.47165 0.22615
 F -1.58321 1.56781 -1.30068
 F 1.57868 1.58474 1.29480
 H -1.50664 -1.15012 0.22159
 H 1.59382 -1.14206 0.46034
 H -1.65609 -0.93786 -0.52431
 H 1.65455 -0.88113 -0.24087
 H -2.75809 -0.36522 -0.29345
 H 2.76182 -0.30812 0.29718
13
bifur_IRC_Distances_MW_output/new_data/bifur_traj1_Distances point 361
C -1.03722 0.73772 -0.45058
 C 1.00104 0.75343 0.48330
 C -0.06563 1.11987 0.06963
 C -1.78504 -0.50744 -0.24075
 C 1.80134 -0.47167 0.22571
 F -1.58340 1.56816 -1.30015
 F 1.57906 1.58440 1.29462
 H -1.50464 -1.14985 0.23198
 H 1.59562 -1.14257 0.47066
 H -1.65758 -0.93809 -0.53576
 H 1.65281 -0.88062 -0.25245
 H -2.75819 -0.36521 -0.29283
 H 2.76183 -0.30814 0.29661
13
bifur_IRC_Distances_MW_output/new_data/bifur_traj1_Distances point 362
C -1.03738 0.73782 -0.45005
 C 1.00101 0.75332 0.48353
 C -0.06612 1.11983 0.07101
 C -1.78497 -0.50741 -0.24075
 C 1.80135 -0.47170 0.22531
 F -1.58358 1.56849 -1.29966
 F 1.57941 1.58409 1.29446
 H -1.50279 -1.14960 0.24145
 H 1.59729 -1.14305 0.48007
 H -1.65896 -0.93829 -0.54622
 H 1.65119 -0.88015 -0.26300
 H -2.75829 -0.36520 -0.29225
 H 2.76184 -0.30815 0.29608
13
bifur_IRC_Distances_MW_output/new_data/bifur_traj1_Distances point 363
C -1.03751 0.73791 -0.44959
 C 1.00099 0.75323 0.48373
 C -0.06654 1.11979 0.07218
 C -1.78492 -0.50738 -0.24075
 C 1.80136 -0.47172 0.22497
 F -1.58373 1.56877 -1.29923
 F 1.57971 1.58383 1.29433
 H -1.50117 -1.14940 0.24957
 H 1.59875 -1.14346 0.48815
 H -1.66018 -0.93846 -0.55519
 H 1.64977 -0.87975 -0.27205
 H -2.75838 -0.36519 -0.29175
 H 2.76185 -0.30816 0.29562
13
bifur_IRC_Distances_MW_output/new_data/bifur_traj1_Distances point 364
C -1.03751 0.73791 -0.44959
 C 1.00099 0.75323 0.48373
 C -0.06654 1.11979 0.07218
 C -1.78492 -0.50738 -0.24075
 C 1.80136 -0.47172 0.22497
 F -1.58373 1.56877 -1.29923
 F 1.57971 1.58383 1.29433
 H -1.50117 -1.14940 0.24957
 H 1.59875 -1.14346 0.48815
 H -1.66018 -0.93846 -0.55519
 H 1.64977 -0.87975 -0.27205
 H -2.75838 -0.36519 -0.29175
 H 2.76185 -0.30816 0.29562
13
bifur_IRC_Distances_MW_output/new_data/bifur_traj1_Distances point 365
C -1.03770 0.73803 -0.44895
 C 1.00096 0.75309 0.48401
 C -0.06712 1.11974 0.07381
 C -1.78484 -0.50735 -0.24074
 C 1.80138 -0.47175 0.22449
 F -1.58394 1.56917 -1.29863
 F 1.58013 1.58345 1.29415
 H -1.49888 -1.14912 0.26090
 H 1.60082 -1.14405 0.49942
 H -1.66191 -0.93870 -0.56770
 H 1.64775 -0.87917 -0.28467
 H -2.75851 -0.36518 -0.29105
 H 2.76187 -0.30817 0.29497
13
bifur_IRC_Distances_MW_output/new_data/bifur_traj1_Distances point 366
C -1.03775 0.73806 -0.44879
 C 1.00096 0.75306 0.48408
 C -0.06727 1.11973 0.07423
 C -1.78482 -0.50734 -0.24074
 C 1.80138 -0.47176 0.22436
 F -1.58400 1.56927 -1.29847
 F 1.58024 1.58335 1.29411
 H -1.49827 -1.14904 0.26387
 H 1.60137 -1.14420 0.50238
 H -1.66237 -0.93876 -0.57098
 H 1.64721 -0.87902 -0.28798
 H -2.75854 -0.36518 -0.29086
 H 2.76188 -0.30818 0.29480
13
bifur_IRC_Distances_MW_output/new_data/bifur_traj1_Distances point 367
C -1.03777 0.73807 -0.44873
 C 1.00095 0.75304 0.48410
 C -0.06733 1.11972 0.07438
 C -1.78481 -0.50733 -0.24074
 C 1.80138 -0.47176 0.22432
 F -1.58402 1.56931 -1.29842
 F 1.58028 1.58332 1.29409
 H -1.49806 -1.14902 0.26489
 H 1.60156 -1.14425 0.50340
 H -1.66253 -0.93878 -0.57212
 H 1.64702 -0.87897 -0.28913
 H -2.75855 -0.36518 -0.29080
 H 2.76188 -0.30818 0.29474
13
bifur_IRC_Distances_MW_output/new_data/bifur_traj1_Distances point 368
C -1.03775 0.73806 -0.44879
 C 1.00096 0.75306 0.48407
 C -0.06727 1.11973 0.07421
 C -1.78482 -0.50734 -0.24074
 C 1.80138 -0.47175 0.22437
 F -1.58400 1.56927 -1.29848
 F 1.58023 1.58336 1.29411
 H -1.49830 -1.14904 0.26375
 H 1.60135 -1.14419 0.50226
 H -1.66235 -0.93876 -0.57085
 H 1.64723 -0.87903 -0.28785
 H -2.75854 -0.36518 -0.29087
 H 2.76188 -0.30818 0.29481
13
bifur_IRC_Distances_MW_output/new_data/bifur_traj1_Distances point 369
C -1.03769 0.73802 -0.44900
 C 1.00097 0.75310 0.48398
 C -0.06708 1.11974 0.07369
 C -1.78485 -0.50735 -0.24074
 C 1.80138 -0.47175 0.22453
 F -1.58393 1.56914 -1.29868
 F 1.58010 1.58348 1.29417
 H -1.49906 -1.14914 0.26005
 H 1.60066 -1.14400 0.49858
 H -1.66178 -0.93868 -0.56676
 H 1.64790 -0.87922 -0.28373
 H -2.75850 -0.36518 -0.29110
 H 2.76187 -0.30817 0.29502
13
bifur_IRC_Distances_MW_output/new_data/bifur_traj1_Distances point 370
C -1.03757 0.73795 -0.44938
 C 1.00098 0.75318 0.48382
 C -0.06673 1.11977 0.07271
 C -1.78489 -0.50737 -0.24074
 C 1.80137 -0.47173 0.22481
 F -1.58380 1.56890 -1.29904
 F 1.57985 1.58370 1.29427
 H -1.50043 -1.14931 0.25327
 H 1.59942 -1.14365 0.49184
 H -1.66074 -0.93854 -0.55928
 H 1.64911 -0.87956 -0.27618
 H -2.75842 -0.36519 -0.29152
 H 2.76186 -0.30816 0.29541
13
bifur_IRC_Distances_MW_output/new_data/bifur_traj1_Distances point 371
C -1.03740 0.73784 -0.44996
 C 1.00101 0.75330 0.48357
 C -0.06620 1.11982 0.07123
 C -1.78496 -0.50741 -0.24075
 C 1.80136 -0.47170 0.22525
 F -1.58361 1.56854 -1.29958
 F 1.57947 1.58404 1.29444
 H -1.50248 -1.14957 0.24300
 H 1.59757 -1.14313 0.48161
 H -1.65919 -0.93832 -0.54793
 H 1.65092 -0.88008 -0.26473
 H -2.75831 -0.36520 -0.29216
 H 2.76184 -0.30815 0.29600
13
bifur_IRC_Distances_MW_output/new_data/bifur_traj1_Distances point 372
C -1.03717 0.73769 -0.45074
 C 1.00105 0.75347 0.48323
 C -0.06548 1.11988 0.06923
 C -1.78505 -0.50745 -0.24075
 C 1.80134 -0.47167 0.22583
 F -1.58335 1.56807 -1.30029
 F 1.57896 1.58449 1.29467
 H -1.50518 -1.14992 0.22923
 H 1.59514 -1.14243 0.46793
 H -1.65718 -0.93803 -0.53273
 H 1.65327 -0.88075 -0.24939
 H -2.75816 -0.36521 -0.29299
 H 2.76182 -0.30813 0.29676
13
bifur_IRC_Distances_MW_output/new_data/bifur_traj1_Distances point 373
C -1.03689 0.73751 -0.45168
 C 1.00110 0.75366 0.48282
 C -0.06460 1.11995 0.06680
 C -1.78517 -0.50751 -0.24076
 C 1.80132 -0.47162 0.22653
 F -1.58305 1.56750 -1.30113
 F 1.57834 1.58503 1.29495
 H -1.50835 -1.15035 0.21256
 H 1.59228 -1.14161 0.45138
 H -1.65483 -0.93766 -0.51435
 H 1.65604 -0.88156 -0.23080
 H -2.75800 -0.36523 -0.29399
 H 2.76181 -0.30811 0.29767
13
bifur_IRC_Distances_MW_output/new_data/bifur_traj1_Distances point 374
C -1.03657 0.73731 -0.45273
 C 1.00115 0.75388 0.48237
 C -0.06360 1.12003 0.06405
 C -1.78530 -0.50757 -0.24076
 C 1.80129 -0.47157 0.22732
 F -1.58271 1.56687 -1.30206
 F 1.57764 1.58563 1.29529
 H -1.51179 -1.15085 0.19389
 H 1.58917 -1.14071 0.43287
 H -1.65230 -0.93724 -0.49379
 H 1.65901 -0.88244 -0.21000
 H -2.75782 -0.36525 -0.29508
 H 2.76182 -0.30809 0.29865
13
bifur_IRC_Distances_MW_output/new_data/bifur_traj1_Distances point 375
C -1.03657 0.73731 -0.45273
 C 1.00115 0.75388 0.48237
 C -0.06360 1.12003 0.06405
 C -1.78530 -0.50757 -0.24076
 C 1.80129 -0.47157 0.22732
 F -1.58271 1.56687 -1.30206
 F 1.57764 1.58563 1.29529
 H -1.51179 -1.15085 0.19389
 H 1.58917 -1.14071 0.43287
 H -1.65230 -0.93724 -0.49379
 H 1.65901 -0.88244 -0.21000
 H -2.75782 -0.36525 -0.29508
 H 2.76182 -0.30809 0.29865
13
bifur_IRC_Distances_MW_output/new_data/bifur_traj1_Distances point 376
C -1.03589 0.73690 -0.45496
 C 1.00128 0.75432 0.48139
 C -0.06142 1.12018 0.05815
 C -1.78557 -0.50770 -0.24078
 C 1.80124 -0.47147 0.22898
 F -1.58202 1.56556 -1.30395
 F 1.57616 1.58687 1.29602
 H -1.51873 -1.15194 0.15432
 H 1.58291 -1.13888 0.39375
 H -1.64729 -0.93631 -0.45031
 H 1.66494 -0.88422 -0.16592
 H -2.75747 -0.36530 -0.29733
 H 2.76186 -0.30803 0.30063
13
bifur_IRC_Distances_MW_output/new_data/bifur_traj1_Distances point 377
C -1.03555 0.73670 -0.45604
 C 1.00134 0.75454 0.48091
 C -0.06034 1.12025 0.05526
 C -1.78571 -0.50776 -0.24078
 C 1.80121 -0.47142 0.22978
 F -1.58170 1.56493 -1.30482
 F 1.57545 1.58747 1.29639
 H -1.52193 -1.15248 0.13515
 H 1.58001 -1.13802 0.37484
 H -1.64501 -0.93584 -0.42929
 H 1.66765 -0.88504 -0.14456
 H -2.75732 -0.36532 -0.29838
 H 2.76190 -0.30800 0.30154
13
bifur_IRC_Distances_MW_output/new_data/bifur_traj1_Distances point 378
C -1.03524 0.73652 -0.45704
 C 1.00141 0.75473 0.48047
 C -0.05934 1.12032 0.05258
 C -1.78583 -0.50782 -0.24079
 C 1.80119 -0.47137 0.23052
 F -1.58142 1.56436 -1.30561
 F 1.57478 1.58801 1.29673
 H -1.52479 -1.15299 0.11744
 H 1.57742 -1.13725 0.35740
 H -1.64299 -0.93540 -0.40989
 H 1.67005 -0.88579 -0.12484
 H -2.75718 -0.36535 -0.29933
 H 2.76195 -0.30797 0.30236
13
bifur_IRC_Distances_MW_output/new_data/bifur_traj1_Distances point 379
C -1.03497 0.73636 -0.45791
 C 1.00147 0.75490 0.48008
 C -0.05844 1.12037 0.05020
 C -1.78594 -0.50787 -0.24080
 C 1.80116 -0.47132 0.23117
 F -1.58117 1.56386 -1.30629
 F 1.57420 1.58848 1.29704
 H -1.52724 -1.15345 0.10186
 H 1.57519 -1.13659 0.34208
 H -1.64127 -0.93500 -0.39285
 H 1.67209 -0.88643 -0.10748
 H -2.75707 -0.36537 -0.30015
 H 2.76200 -0.30794 0.30306
13
bifur_IRC_Distances_MW_output/new_data/bifur_traj1_Distances point 380
C -1.03474 0.73623 -0.45864
 C 1.00152 0.75504 0.47976
 C -0.05769 1.12042 0.04822
 C -1.78603 -0.50792 -0.24081
 C 1.80114 -0.47129 0.23171
 F -1.58097 1.56344 -1.30684
 F 1.57372 1.58887 1.29730
 H -1.52924 -1.15384 0.08889
 H 1.57337 -1.13604 0.32935
 H -1.63988 -0.93466 -0.37869
 H 1.67374 -0.88695 -0.09305
 H -2.75698 -0.36539 -0.30082
 H 2.76204 -0.30792 0.30362
13
bifur_IRC_Distances_MW_output/new_data/bifur_traj1_Distances point 381
C -1.03457 0.73613 -0.45920
 C 1.00155 0.75515 0.47951
 C -0.05710 1.12045 0.04668
 C -1.78610 -0.50795 -0.24082
 C 1.80112 -0.47126 0.23213
 F -1.58081 1.56313 -1.30726
 F 1.57335 1.58917 1.29750
 H -1.53075 -1.15414 0.07886
 H 1.57199 -1.13563 0.31951
 H -1.63883 -0.93439 -0.36775
 H 1.67499 -0.88735 -0.08188
 H -2.75691 -0.36540 -0.30134
 H 2.76208 -0.30791 0.30405
13
bifur_IRC_Distances_MW_output/new_data/bifur_traj1_Distances point 382
C -1.03444 0.73606 -0.45959
 C 1.00158 0.75522 0.47933
 C -0.05670 1.12047 0.04562
 C -1.78615 -0.50797 -0.24083
 C 1.80111 -0.47124 0.23242
 F -1.58071 1.56291 -1.30755
 F 1.57309 1.58938 1.29763
 H -1.53179 -1.15435 0.07192
 H 1.57104 -1.13534 0.31271
 H -1.63812 -0.93421 -0.36018
 H 1.67584 -0.88762 -0.07415
 H -2.75687 -0.36542 -0.30169
 H 2.76211 -0.30789 0.30435
13
bifur_IRC_Distances_MW_output/new_data/bifur_traj1_Distances point 383
C -1.03438 0.73602 -0.45980
 C 1.00160 0.75526 0.47924
 C -0.05647 1.12049 0.04503
 C -1.78618 -0.50798 -0.24083
 C 1.80110 -0.47123 0.23258
 F -1.58065 1.56279 -1.30770
 F 1.57295 1.58949 1.29771
 H -1.53235 -1.15447 0.06809
 H 1.57052 -1.13519 0.30895
 H -1.63773 -0.93410 -0.35600
 H 1.67630 -0.88777 -0.06988
 H -2.75685 -0.36542 -0.30188
 H 2.76213 -0.30789 0.30451
13
bifur_IRC_Distances_MW_output/new_data/bifur_traj1_Distances point 384
C -1.03436 0.73601 -0.45985
 C 1.00160 0.75527 0.47921
 C -0.05642 1.12049 0.04489
 C -1.78618 -0.50799 -0.24083
 C 1.80110 -0.47123 0.23262
 F -1.58064 1.56276 -1.30774
 F 1.57291 1.58952 1.29773
 H -1.53248 -1.15450 0.06723
 H 1.57041 -1.13515 0.30811
 H -1.63764 -0.93408 -0.35506
 H 1.67641 -0.88780 -0.06892
 H -2.75684 -0.36542 -0.30192
 H 2.76213 -0.30788 0.30454
13
bifur_IRC_Distances_MW_output/new_data/bifur_traj1_Distances point 385
C -1.03439 0.73603 -0.45975
 C 1.00159 0.75525 0.47926
 C -0.05653 1.12048 0.04517
 C -1.78617 -0.50798 -0.24083
 C 1.80110 -0.47123 0.23254
 F -1.58067 1.56282 -1.30767
 F 1.57298 1.58947 1.29769
 H -1.53222 -1.15444 0.06902
 H 1.57065 -1.13523 0.30986
 H -1.63782 -0.93413 -0.35701
 H 1.67619 -0.88773 -0.07092
 H -2.75685 -0.36542 -0.30183
 H 2.76212 -0.30789 0.30447
13
bifur_IRC_Distances_MW_output/new_data/bifur_traj1_Distances point 386
C -1.03439 0.73603 -0.45975
 C 1.00159 0.75525 0.47926
 C -0.05653 1.12048 0.04517
 C -1.78617 -0.50798 -0.24083
 C 1.80110 -0.47123 0.23254
 F -1.58067 1.56282 -1.30767
 F 1.57298 1.58947 1.29769
 H -1.53222 -1.15444 0.06902
 H 1.57065 -1.13523 0.30986
 H -1.63782 -0.93413 -0.35701
 H 1.67619 -0.88773 -0.07092
 H -2.75685 -0.36542 -0.30183
 H 2.76212 -0.30789 0.30447
13
bifur_IRC_Distances_MW_output/new_data/bifur_traj1_Distances point 387
C -1.03457 0.73613 -0.45918
 C 1.00155 0.75514 0.47951
 C -0.05712 1.12045 0.04672
 C -1.78610 -0.50795 -0.24082
 C 1.80112 -0.47126 0.23212
 F -1.58082 1.56313 -1.30725
 F 1.57336 1.58917 1.29749
 H -1.53072 -1.15413 0.07909
 H 1.57202 -1.13564 0.31974
 H -1.63886 -0.93440 -0.36800
 H 1.67496 -0.88734 -0.08214
 H -2.75692 -0.36540 -0.30132
 H 2.76208 -0.30791 0.30404
13
bifur_IRC_Distances_MW_output/new_data/bifur_traj1_Distances point 388
C -1.03470 0.73621 -0.45876
 C 1.00152 0.75506 0.47970
 C -0.05756 1.12043 0.04788
 C -1.78605 -0.50792 -0.24081
 C 1.80113 -0.47128 0.23180
 F -1.58093 1.56337 -1.30693
 F 1.57364 1.58894 1.29734
 H -1.52957 -1.15390 0.08668
 H 1.57307 -1.13595 0.32718
 H -1.63965 -0.93460 -0.37628
 H 1.67402 -0.88704 -0.09058
 H -2.75697 -0.36539 -0.30094
 H 2.76205 -0.30792 0.30372
13
bifur_IRC_Distances_MW_output/new_data/bifur_traj1_Distances point 389
C -1.03486 0.73630 -0.45827
 C 1.00149 0.75497 0.47992
 C -0.05807 1.12040 0.04921
 C -1.78599 -0.50790 -0.24081
 C 1.80115 -0.47131 0.23144
 F -1.58107 1.56365 -1.30657
 F 1.57396 1.58868 1.29717
 H -1.52824 -1.15364 0.09537
 H 1.57428 -1.13631 0.33571
 H -1.64057 -0.93483 -0.38577
 H 1.67292 -0.88669 -0.10026
 H -2.75702 -0.36538 -0.30049
 H 2.76202 -0.30793 0.30334
13
bifur_IRC_Distances_MW_output/new_data/bifur_traj1_Distances point 390
C -1.03501 0.73639 -0.45777
 C 1.00146 0.75487 0.48015
 C -0.05858 1.12036 0.05058
 C -1.78592 -0.50787 -0.24080
 C 1.80116 -0.47133 0.23107
 F -1.58121 1.56394 -1.30618
 F 1.57430 1.58841 1.29699
 H -1.52686 -1.15338 0.10433
 H 1.57554 -1.13669 0.34451
 H -1.64154 -0.93506 -0.39555
 H 1.67177 -0.88633 -0.11023
 H -2.75709 -0.36537 -0.30002
 H 2.76199 -0.30795 0.30295
13
bifur_IRC_Distances_MW_output/new_data/bifur_traj1_Distances point 391
C -1.03515 0.73647 -0.45732
 C 1.00143 0.75479 0.48034
 C -0.05904 1.12034 0.05180
 C -1.78587 -0.50784 -0.24080
 C 1.80118 -0.47135 0.23073
 F -1.58133 1.56419 -1.30584
 F 1.57459 1.58816 1.29684
 H -1.52561 -1.15314 0.11228
 H 1.57667 -1.13703 0.35233
 H -1.64242 -0.93527 -0.40425
 H 1.67073 -0.88600 -0.11910
 H -2.75714 -0.36535 -0.29960
 H 2.76196 -0.30796 0.30259
13
bifur_IRC_Distances_MW_output/new_data/bifur_traj1_Distances point 392
C -1.03526 0.73653 -0.45699
 C 1.00141 0.75472 0.48049
 C -0.05938 1.12032 0.05270
 C -1.78583 -0.50782 -0.24079
 C 1.80119 -0.47137 0.23048
 F -1.58143 1.56438 -1.30558
 F 1.57482 1.58798 1.29672
 H -1.52466 -1.15297 0.11826
 H 1.57754 -1.13729 0.35821
 H -1.64308 -0.93542 -0.41079
 H 1.66994 -0.88575 -0.12575
 H -2.75719 -0.36535 -0.29929
 H 2.76195 -0.30797 0.30232
13
bifur_IRC_Distances_MW_output/new_data/bifur_traj1_Distances point 393
C -1.03534 0.73658 -0.45674
 C 1.00139 0.75467 0.48060
 C -0.05963 1.12030 0.05337
 C -1.78580 -0.50781 -0.24079
 C 1.80119 -0.47138 0.23030
 F -1.58150 1.56452 -1.30538
 F 1.57498 1.58785 1.29663
 H -1.52396 -1.15284 0.12264
 H 1.57817 -1.13748 0.36252
 H -1.64358 -0.93553 -0.41559
 H 1.66935 -0.88557 -0.13063
 H -2.75722 -0.36534 -0.29905
 H 2.76193 -0.30798 0.30212
13
bifur_IRC_Distances_MW_output/new_data/bifur_traj1_Distances point 394
C -1.03541 0.73662 -0.45651
 C 1.00137 0.75463 0.48071
 C -0.05987 1.12029 0.05401
 C -1.78577 -0.50779 -0.24079
 C 1.80120 -0.47139 0.23013
 F -1.58157 1.56466 -1.30520
 F 1.57514 1.58772 1.29655
 H -1.52328 -1.15272 0.12683
 H 1.57879 -1.13766 0.36665
 H -1.64405 -0.93563 -0.42018
 H 1.66878 -0.88540 -0.13530
 H -2.75725 -0.36533 -0.29883
 H 2.76192 -0.30799 0.30193
13
bifur_IRC_Distances_MW_output/new_data/bifur_traj1_Distances point 395
C -1.03550 0.73667 -0.45620
 C 1.00135 0.75457 0.48084
 C -0.06018 1.12027 0.05483
 C -1.78573 -0.50777 -0.24079
 C 1.80121 -0.47141 0.22990
 F -1.58166 1.56484 -1.30495
 F 1.57534 1.58755 1.29644
 H -1.52239 -1.15256 0.13230
 H 1.57959 -1.13790 0.37203
 H -1.64468 -0.93577 -0.42617
 H 1.66804 -0.88517 -0.14139
 H -2.75729 -0.36533 -0.29853
 H 2.76191 -0.30799 0.30168
13
bifur_IRC_Distances_MW_output/new_data/bifur_traj1_Distances point 396
C -1.03564 0.73675 -0.45576
 C 1.00133 0.75448 0.48104
 C -0.06062 1.12024 0.05601
 C -1.78567 -0.50775 -0.24078
 C 1.80122 -0.47143 0.22957
 F -1.58179 1.56509 -1.30460
 F 1.57563 1.58731 1.29629
 H -1.52111 -1.15234 0.14012
 H 1.58076 -1.13824 0.37974
 H -1.64559 -0.93596 -0.43473
 H 1.66696 -0.88483 -0.15010
 H -2.75735 -0.36532 -0.29811
 H 2.76189 -0.30801 0.30131
13
bifur_IRC_Distances_MW_output/new_data/bifur_traj1_Distances point 397
C -1.03564 0.73676 -0.45576
 C 1.00133 0.75448 0.48104
 C -0.06062 1.12024 0.05601
 C -1.78567 -0.50775 -0.24078
 C 1.80122 -0.47143 0.22957
 F -1.58179 1.56509 -1.30460
 F 1.57563 1.58731 1.29629
 H -1.52111 -1.15234 0.14012
 H 1.58076 -1.13824 0.37974
 H -1.64559 -0.93596 -0.43474
 H 1.66696 -0.88483 -0.15010
 H -2.75735 -0.36532 -0.29811
 H 2.76189 -0.30801 0.30131
13
bifur_IRC_Distances_MW_output/new_data/bifur_traj1_Distances point 398
C -1.03606 0.73701 -0.45440
 C 1.00124 0.75421 0.48164
 C -0.06198 1.12014 0.05965
 C -1.78550 -0.50767 -0.24077
 C 1.80125 -0.47149 0.22856
 F -1.58219 1.56589 -1.30348
 F 1.57654 1.58656 1.29583
 H -1.51702 -1.15166 0.16433
 H 1.58445 -1.13933 0.40363
 H -1.64852 -0.93655 -0.46130
 H 1.66349 -0.88378 -0.17707
 H -2.75755 -0.36528 -0.29677
 H 2.76184 -0.30804 0.30014
13
bifur_IRC_Distances_MW_output/new_data/bifur_traj1_Distances point 399
C -1.03633 0.73717 -0.45353
 C 1.00119 0.75404 0.48202
 C -0.06283 1.12008 0.06196
 C -1.78540 -0.50762 -0.24077
 C 1.80128 -0.47153 0.22791
 F -1.58246 1.56640 -1.30274
 F 1.57712 1.58608 1.29554
 H -1.51432 -1.15123 0.17980
 H 1.58689 -1.14005 0.41893
 H -1.65047 -0.93692 -0.47830
 H 1.66118 -0.88308 -0.19431
 H -2.75769 -0.36526 -0.29589
 H 2.76183 -0.30807 0.29937
13
bifur_IRC_Distances_MW_output/new_data/bifur_traj1_Distances point 400
C -1.03660 0.73734 -0.45262
 C 1.00114 0.75385 0.48242
 C -0.06371 1.12002 0.06435
 C -1.78528 -0.50756 -0.24076
 C 1.80130 -0.47158 0.22723
 F -1.58275 1.56694 -1.30196
 F 1.57772 1.58556 1.29525
 H -1.51142 -1.15079 0.19593
 H 1.58951 -1.14081 0.43490
 H -1.65258 -0.93729 -0.49604
 H 1.65869 -0.88234 -0.21228
 H -2.75784 -0.36525 -0.29496
 H 2.76181 -0.30809 0.29854
13
bifur_IRC_Distances_MW_output/new_data/bifur_traj1_Distances point 401
C -1.03686 0.73750 -0.45176
 C 1.00110 0.75368 0.48279
 C -0.06453 1.11996 0.06659
 C -1.78518 -0.50751 -0.24076
 C 1.80132 -0.47162 0.22659
 F -1.58302 1.56745 -1.30120
 F 1.57829 1.58508 1.29498
 H -1.50861 -1.15039 0.21116
 H 1.59204 -1.14154 0.45000
 H -1.65464 -0.93763 -0.51281
 H 1.65626 -0.88162 -0.22925
 H -2.75798 -0.36523 -0.29407
 H 2.76181 -0.30811 0.29774
13
bifur_IRC_Distances_MW_output/new_data/bifur_traj1_Distances point 402
C -1.03709 0.73763 -0.45102
 C 1.00106 0.75353 0.48311
 C -0.06522 1.11990 0.06851
 C -1.78509 -0.50747 -0.24075
 C 1.80133 -0.47165 0.22604
 F -1.58326 1.56790 -1.30054
 F 1.57877 1.58465 1.29475
 H -1.50614 -1.15005 0.22424
 H 1.59428 -1.14219 0.46297
 H -1.65647 -0.93792 -0.52723
 H 1.65411 -0.88100 -0.24382
 H -2.75811 -0.36521 -0.29329
 H 2.76182 -0.30813 0.29703
13
bifur_IRC_Distances_MW_output/new_data/bifur_traj1_Distances point 403
C -1.03726 0.73775 -0.45043
 C 1.00103 0.75340 0.48337
 C -0.06577 1.11986 0.07003
 C -1.78502 -0.50743 -0.24075
 C 1.80135 -0.47168 0.22560
 F -1.58345 1.56826 -1.30001
 F 1.57916 1.58431 1.29457
 H -1.50411 -1.14978 0.23471
 H 1.59610 -1.14271 0.47337
 H -1.65797 -0.93815 -0.53877
 H 1.65234 -0.88049 -0.25548
 H -2.75822 -0.36520 -0.29266
 H 2.76183 -0.30814 0.29646
13
bifur_IRC_Distances_MW_output/new_data/bifur_traj1_Distances point 404
C -1.03740 0.73783 -0.44997
 C 1.00101 0.75331 0.48357
 C -0.06620 1.11982 0.07122
 C -1.78496 -0.50741 -0.24075
 C 1.80136 -0.47170 0.22525
 F -1.58361 1.56854 -1.29958
 F 1.57947 1.58405 1.29444
 H -1.50251 -1.14957 0.24289
 H 1.59755 -1.14312 0.48150
 H -1.65918 -0.93832 -0.54780
 H 1.65094 -0.88008 -0.26460
 H -2.75831 -0.36520 -0.29216
 H 2.76184 -0.30815 0.29600
13
bifur_IRC_Distances_MW_output/new_data/bifur_traj1_Distances point 405
C -1.03751 0.73791 -0.44959
 C 1.00099 0.75323 0.48373
 C -0.06654 1.11979 0.07217
 C -1.78492 -0.50738 -0.24075
 C 1.80136 -0.47172 0.22497
 F -1.58373 1.56877 -1.29923
 F 1.57971 1.58383 1.29433
 H -1.50118 -1.14940 0.24954
 H 1.59874 -1.14346 0.48812
 H -1.66017 -0.93846 -0.55515
 H 1.64977 -0.87975 -0.27201
 H -2.75838 -0.36519 -0.29175
 H 2.76185 -0.30816 0.29563
13
bifur_IRC_Distances_MW_output/new_data/bifur_traj1_Distances point 406
C -1.03761 0.73797 -0.44926
 C 1.00098 0.75316 0.48387
 C -0.06684 1.11976 0.07303
 C -1.78488 -0.50737 -0.24074
 C 1.80137 -0.47173 0.22472
 F -1.58384 1.56898 -1.29892
 F 1.57993 1.58363 1.29424
 H -1.49999 -1.14925 0.25546
 H 1.59982 -1.14376 0.49401
 H -1.66107 -0.93858 -0.56169
 H 1.64872 -0.87945 -0.27861
 H -2.75845 -0.36518 -0.29139
 H 2.76186 -0.30817 0.29529
13
bifur_IRC_Distances_MW_output/new_data/bifur_traj1_Distances point 407
C -1.03771 0.73803 -0.44894
 C 1.00096 0.75309 0.48401
 C -0.06714 1.11974 0.07385
 C -1.78484 -0.50735 -0.24074
 C 1.80138 -0.47175 0.22448
 F -1.58395 1.56918 -1.29862
 F 1.58014 1.58344 1.29415
 H -1.49882 -1.14911 0.26121
 H 1.60088 -1.14406 0.49973
 H -1.66196 -0.93870 -0.56804
 H 1.64769 -0.87916 -0.28502
 H -2.75851 -0.36518 -0.29103
 H 2.76187 -0.30817 0.29495
13
bifur_IRC_Distances_MW_output/new_data/bifur_traj1_Distances point 408
C -1.03771 0.73803 -0.44894
 C 1.00096 0.75309 0.48401
 C -0.06714 1.11974 0.07385
 C -1.78484 -0.50735 -0.24074
 C 1.80138 -0.47175 0.22448
 F -1.58395 1.56918 -1.29862
 F 1.58014 1.58344 1.29415
 H -1.49882 -1.14911 0.26121
 H 1.60088 -1.14406 0.49974
 H -1.66196 -0.93870 -0.56805
 H 1.64769 -0.87916 -0.28502
 H -2.75851 -0.36518 -0.29103
 H 2.76187 -0.30817 0.29495
13
bifur_IRC_Distances_MW_output/new_data/bifur_traj1_Distances point 409
C -1.03788 0.73814 -0.44836
 C 1.00094 0.75297 0.48426
 C -0.06765 1.11969 0.07530
 C -1.78477 -0.50731 -0.24074
 C 1.80139 -0.47177 0.22404
 F -1.58414 1.56954 -1.29807
 F 1.58051 1.58310 1.29399
 H -1.49672 -1.14886 0.27138
 H 1.60277 -1.14459 0.50987
 H -1.66355 -0.93891 -0.57929
 H 1.64583 -0.87863 -0.29636
 H -2.75863 -0.36517 -0.29039
 H 2.76190 -0.30818 0.29436
13
bifur_IRC_Distances_MW_output/new_data/bifur_traj1_Distances point 410
C -1.03792 0.73817 -0.44822
 C 1.00093 0.75293 0.48432
 C -0.06779 1.11968 0.07568
 C -1.78475 -0.50730 -0.24074
 C 1.80139 -0.47178 0.22393
 F -1.58419 1.56963 -1.29793
 F 1.58061 1.58301 1.29395
 H -1.49617 -1.14879 0.27399
 H 1.60326 -1.14473 0.51247
 H -1.66397 -0.93896 -0.58218
 H 1.64535 -0.87850 -0.29926
 H -2.75866 -0.36517 -0.29022
 H 2.76190 -0.30819 0.29421
13
bifur_IRC_Distances_MW_output/new_data/bifur_traj1_Distances point 411
C -1.03792 0.73817 -0.44822
 C 1.00093 0.75293 0.48432
 C -0.06778 1.11968 0.07567
 C -1.78475 -0.50730 -0.24074
 C 1.80139 -0.47178 0.22394
 F -1.58419 1.56963 -1.29793
 F 1.58061 1.58302 1.29395
 H -1.49618 -1.14879 0.27395
 H 1.60326 -1.14473 0.51243
 H -1.66396 -0.93896 -0.58214
 H 1.64536 -0.87850 -0.29923
 H -2.75866 -0.36517 -0.29023
 H 2.76190 -0.30819 0.29421
13
bifur_IRC_Distances_MW_output/new_data/bifur_traj1_Distances point 412
C -1.03787 0.73814 -0.44838
 C 1.00094 0.75297 0.48425
 C -0.06764 1.11969 0.07527
 C -1.78477 -0.50731 -0.24074
 C 1.80139 -0.47177 0.22405
 F -1.58414 1.56953 -1.29808
 F 1.58050 1.58311 1.29400
 H -1.49677 -1.14886 0.27114
 H 1.60273 -1.14458 0.50963
 H -1.66351 -0.93891 -0.57903
 H 1.64588 -0.87865 -0.29609
 H -2.75863 -0.36517 -0.29040
 H 2.76189 -0.30818 0.29437
13
bifur_IRC_Distances_MW_output/new_data/bifur_traj1_Distances point 413
C -1.03778 0.73808 -0.44869
 C 1.00095 0.75304 0.48412
 C -0.06736 1.11972 0.07447
 C -1.78481 -0.50733 -0.24074
 C 1.80138 -0.47176 0.22429
 F -1.58403 1.56933 -1.29838
 F 1.58030 1.58330 1.29408
 H -1.49793 -1.14900 0.26554
 H 1.60168 -1.14429 0.50405
 H -1.66263 -0.93879 -0.57283
 H 1.64690 -0.87894 -0.28984
 H -2.75856 -0.36518 -0.29076
 H 2.76188 -0.30818 0.29470
13
bifur_IRC_Distances_MW_output/new_data/bifur_traj1_Distances point 414
C -1.03763 0.73799 -0.44918
 C 1.00097 0.75314 0.48391
 C -0.06692 1.11976 0.07323
 C -1.78487 -0.50736 -0.24074
 C 1.80137 -0.47174 0.22466
 F -1.58387 1.56903 -1.29885
 F 1.57998 1.58358 1.29422
 H -1.49970 -1.14922 0.25689
 H 1.60008 -1.14384 0.49543
 H -1.66129 -0.93861 -0.56327
 H 1.64847 -0.87938 -0.28021
 H -2.75846 -0.36518 -0.29130
 H 2.76186 -0.30817 0.29520
13
bifur_IRC_Distances_MW_output/new_data/bifur_traj1_Distances point 415
C -1.03743 0.73785 -0.44988
 C 1.00101 0.75329 0.48361
 C -0.06628 1.11981 0.07145
 C -1.78495 -0.50740 -0.24075
 C 1.80136 -0.47171 0.22518
 F -1.58364 1.56860 -1.29950
 F 1.57953 1.58399 1.29441
 H -1.50218 -1.14953 0.24453
 H 1.59784 -1.14320 0.48314
 H -1.65942 -0.93836 -0.54962
 H 1.65065 -0.88000 -0.26644
 H -2.75833 -0.36519 -0.29206
 H 2.76184 -0.30815 0.29591
13
bifur_IRC_Distances_MW_output/new_data/bifur_traj1_Distances point 416
C -1.03714 0.73767 -0.45084
 C 1.00105 0.75349 0.48319
 C -0.06539 1.11989 0.06897
 C -1.78507 -0.50746 -0.24075
 C 1.80134 -0.47166 0.22591
 F -1.58332 1.56801 -1.30038
 F 1.57889 1.58455 1.29470
 H -1.50553 -1.14996 0.22741
 H 1.59482 -1.14234 0.46612
 H -1.65692 -0.93799 -0.53073
 H 1.65358 -0.88084 -0.24736
 H -2.75815 -0.36521 -0.29310
 H 2.76182 -0.30813 0.29686
13
bifur_IRC_Distances_MW_output/new_data/bifur_traj1_Distances point 417
C -1.03675 0.73743 -0.45213
 C 1.00112 0.75375 0.48263
 C -0.06417 1.11998 0.06562
 C -1.78522 -0.50754 -0.24076
 C 1.80131 -0.47160 0.22687
 F -1.58290 1.56723 -1.30153
 F 1.57804 1.58529 1.29509
 H -1.50984 -1.15056 0.20454
 H 1.59093 -1.14122 0.44343
 H -1.65373 -0.93748 -0.50552
 H 1.65733 -0.88194 -0.22187
 H -2.75792 -0.36524 -0.29446
 H 2.76181 -0.30810 0.29809
13
bifur_IRC_Distances_MW_output/new_data/bifur_traj1_Distances point 418
C -1.03626 0.73712 -0.45375
 C 1.00121 0.75408 0.48192
 C -0.06261 1.12010 0.06136
 C -1.78542 -0.50763 -0.24077
 C 1.80127 -0.47152 0.22808
 F -1.58239 1.56626 -1.30294
 F 1.57697 1.58620 1.29562
 H -1.51503 -1.15134 0.17575
 H 1.58625 -1.13986 0.41492
 H -1.64995 -0.93682 -0.47384
 H 1.66179 -0.88326 -0.18979
 H -2.75765 -0.36527 -0.29612
 H 2.76183 -0.30806 0.29957
13
bifur_IRC_Distances_MW_output/new_data/bifur_traj1_Distances point 419
C -1.03626 0.73712 -0.45375
 C 1.00121 0.75408 0.48192
 C -0.06261 1.12010 0.06136
 C -1.78542 -0.50763 -0.24077
 C 1.80127 -0.47152 0.22808
 F -1.58239 1.56626 -1.30294
 F 1.57697 1.58620 1.29562
 H -1.51503 -1.15134 0.17575
 H 1.58625 -1.13986 0.41492
 H -1.64995 -0.93682 -0.47384
 H 1.66179 -0.88326 -0.18979
 H -2.75765 -0.36527 -0.29612
 H 2.76183 -0.30806 0.29957
13
bifur_IRC_Distances_MW_output/new_data/bifur_traj1_Distances point 420
C -1.03501 0.73639 -0.45778
 C 1.00146 0.75487 0.48014
 C -0.05857 1.12037 0.05056
 C -1.78593 -0.50787 -0.24080
 C 1.80116 -0.47133 0.23107
 F -1.58120 1.56393 -1.30619
 F 1.57429 1.58841 1.29699
 H -1.52688 -1.15338 0.10418
 H 1.57552 -1.13668 0.34436
 H -1.64152 -0.93506 -0.39539
 H 1.67179 -0.88633 -0.11007
 H -2.75709 -0.36537 -0.30003
 H 2.76199 -0.30795 0.30295
13
bifur_IRC_Distances_MW_output/new_data/bifur_traj1_Distances point 421
C -1.03430 0.73598 -0.46005
 C 1.00162 0.75531 0.47912
 C -0.05621 1.12050 0.04434
 C -1.78621 -0.50800 -0.24083
 C 1.80109 -0.47122 0.23277
 F -1.58059 1.56265 -1.30788
 F 1.57278 1.58963 1.29780
 H -1.53301 -1.15461 0.06364
 H 1.56992 -1.13501 0.30460
 H -1.63728 -0.93398 -0.35115
 H 1.67684 -0.88794 -0.06493
 H -2.75682 -0.36543 -0.30210
 H 2.76215 -0.30788 0.30469
13
bifur_IRC_Distances_MW_output/new_data/bifur_traj1_Distances point 422
C -1.03354 0.73555 -0.46243
 C 1.00180 0.75576 0.47804
 C -0.05366 1.12063 0.03772
 C -1.78650 -0.50814 -0.24088
 C 1.80101 -0.47110 0.23455
 F -1.57998 1.56132 -1.30956
 F 1.57121 1.59088 1.29864
 H -1.53908 -1.15595 0.02088
 H 1.56433 -1.13333 0.26282
 H -1.63312 -0.93279 -0.30465
 H 1.68176 -0.88953 -0.01734
 H -2.75657 -0.36550 -0.30419
 H 2.76236 -0.30780 0.30639
13
bifur_IRC_Distances_MW_output/new_data/bifur_traj1_Distances point 423
C -1.03275 0.73511 -0.46490
 C 1.00200 0.75622 0.47690
 C -0.05096 1.12076 0.03075
 C -1.78679 -0.50828 -0.24094
 C 1.80090 -0.47097 0.23642
 F -1.57940 1.55995 -1.31118
 F 1.56959 1.59218 1.29950
 H -1.54506 -1.15742 -0.02378
 H 1.55875 -1.13167 0.21937
 H -1.62907 -0.93148 -0.25627
 H 1.68652 -0.89109 0.03235
 H -2.75635 -0.36558 -0.30626
 H 2.76262 -0.30771 0.30804
13
bifur_IRC_Distances_MW_output/new_data/bifur_traj1_Distances point 424
C -1.03192 0.73465 -0.46745
 C 1.00222 0.75669 0.47570
 C -0.04811 1.12088 0.02349
 C -1.78708 -0.50843 -0.24103
 C 1.80077 -0.47084 0.23837
 F -1.57886 1.55855 -1.31275
 F 1.56793 1.59350 1.30036
 H -1.55094 -1.15901 -0.07017
 H 1.55317 -1.13003 0.17445
 H -1.62510 -0.93005 -0.20624
 H 1.69114 -0.89262 0.08393
 H -2.75616 -0.36567 -0.30829
 H 2.76294 -0.30762 0.30962
13
bifur_IRC_Distances_MW_output/new_data/bifur_traj1_Distances point 425
C -1.03108 0.73419 -0.47005
 C 1.00245 0.75716 0.47446
 C -0.04515 1.12098 0.01599
 C -1.78736 -0.50859 -0.24114
 C 1.80062 -0.47070 0.24040
 F -1.57835 1.55712 -1.31424
 F 1.56627 1.59485 1.30119
 H -1.55674 -1.16072 -0.11801
 H 1.54755 -1.12844 0.12835
 H -1.62116 -0.92849 -0.15487
 H 1.69562 -0.89408 0.13709
 H -2.75600 -0.36576 -0.31027
 H 2.76331 -0.30752 0.31111
13
bifur_IRC_Distances_MW_output/new_data/bifur_traj1_Distances point 426
C -1.03022 0.73371 -0.47268
 C 1.00271 0.75764 0.47319
 C -0.04211 1.12108 0.00835
 C -1.78762 -0.50875 -0.24128
 C 1.80045 -0.47055 0.24247
 F -1.57790 1.55568 -1.31565
 F 1.56462 1.59622 1.30197
 H -1.56245 -1.16255 -0.16674
 H 1.54189 -1.12690 0.08162
 H -1.61722 -0.92682 -0.10279
 H 1.70000 -0.89548 0.19120
 H -2.75587 -0.36587 -0.31216
 H 2.76373 -0.30742 0.31250
13
bifur_IRC_Distances_MW_output/new_data/bifur_traj1_Distances point 427
C -1.02936 0.73323 -0.47530
 C 1.00296 0.75812 0.47191
 C -0.03907 1.12117 0.00075
 C -1.78787 -0.50890 -0.24145
 C 1.80025 -0.47040 0.24457
 F -1.57749 1.55424 -1.31696
 F 1.56302 1.59758 1.30266
 H -1.56806 -1.16447 -0.21554
 H 1.53621 -1.12545 0.03507
 H -1.61327 -0.92506 -0.05090
 H 1.70427 -0.89678 0.24535
 H -2.75578 -0.36597 -0.31393
 H 2.76419 -0.30731 0.31378
13
bifur_IRC_Distances_MW_output/new_data/bifur_traj1_Distances point 428
C -1.02853 0.73276 -0.47783
 C 1.00322 0.75858 0.47066
 C -0.03610 1.12124 -0.00664
 C -1.78808 -0.50906 -0.24166
 C 1.80003 -0.47025 0.24665
 F -1.57714 1.55284 -1.31818
 F 1.56150 1.59891 1.30326
 H -1.57352 -1.16644 -0.26341
 H 1.53053 -1.12410 -0.01036
 H -1.60929 -0.92324 -0.00027
 H 1.70845 -0.89797 0.29842
 H -2.75573 -0.36608 -0.31556
 H 2.76466 -0.30720 0.31492
13
bifur_IRC_Distances_MW_output/new_data/bifur_traj1_Distances point 429
C -1.02774 0.73230 -0.48024
 C 1.00346 0.75902 0.46947
 C -0.03328 1.12130 -0.01365
 C -1.78826 -0.50921 -0.24188
 C 1.79980 -0.47010 0.24866
 F -1.57683 1.55149 -1.31929
 F 1.56008 1.60019 1.30375
 H -1.57880 -1.16841 -0.30929
 H 1.52492 -1.12287 -0.05368
 H -1.60530 -0.92140 0.04801
 H 1.71251 -0.89903 0.34923
 H -2.75571 -0.36618 -0.31700
 H 2.76515 -0.30710 0.31592
13
bifur_IRC_Distances_MW_output/new_data/bifur_traj1_Distances point 430
C -1.02774 0.73230 -0.48024
 C 1.00346 0.75902 0.46947
 C -0.03328 1.12130 -0.01365
 C -1.78826 -0.50921 -0.24188
 C 1.79980 -0.47010 0.24866
 F -1.57683 1.55149 -1.31929
 F 1.56008 1.60019 1.30375
 H -1.57880 -1.16841 -0.30929
 H 1.52492 -1.12287 -0.05368
 H -1.60530 -0.92140 0.04801
 H 1.71251 -0.89903 0.34923
 H -2.75571 -0.36618 -0.31700
 H 2.76515 -0.30710 0.31592
13
bifur_IRC_Distances_MW_output/new_data/bifur_traj1_Distances point 431
C -1.02636 0.73148 -0.48446
 C 1.00388 0.75981 0.46738
 C -0.02840 1.12138 -0.02581
 C -1.78853 -0.50948 -0.24236
 C 1.79936 -0.46984 0.25227
 F -1.57635 1.54909 -1.32119
 F 1.55767 1.60247 1.30441
 H -1.58846 -1.17212 -0.39044
 H 1.51439 -1.12085 -0.12978
 H -1.59761 -0.91793 0.13281
 H 1.72008 -0.90072 0.43899
 H -2.75576 -0.36637 -0.31931
 H 2.76608 -0.30691 0.31748
13
bifur_IRC_Distances_MW_output/new_data/bifur_traj1_Distances point 432
C -1.02581 0.73114 -0.48616
 C 1.00404 0.76013 0.46656
 C -0.02647 1.12140 -0.03061
 C -1.78861 -0.50959 -0.24258
 C 1.79916 -0.46972 0.25375
 F -1.57616 1.54810 -1.32196
 F 1.55673 1.60341 1.30460
 H -1.59256 -1.17371 -0.42323
 H 1.50984 -1.12009 -0.16034
 H -1.59420 -0.91644 0.16686
 H 1.72336 -0.90134 0.47521
 H -2.75582 -0.36645 -0.32014
 H 2.76649 -0.30684 0.31804
13
bifur_IRC_Distances_MW_output/new_data/bifur_traj1_Distances point 433
C -1.02537 0.73087 -0.48749
 C 1.00416 0.76038 0.46591
 C -0.02496 1.12141 -0.03436
 C -1.78868 -0.50968 -0.24277
 C 1.79900 -0.46963 0.25494
 F -1.57601 1.54732 -1.32258
 F 1.55599 1.60415 1.30473
 H -1.59590 -1.17500 -0.44925
 H 1.50609 -1.11950 -0.18451
 H -1.59135 -0.91522 0.19378
 H 1.72607 -0.90181 0.50393
 H -2.75588 -0.36651 -0.32077
 H 2.76682 -0.30678 0.31845
13
bifur_IRC_Distances_MW_output/new_data/bifur_traj1_Distances point 434
C -1.02507 0.73068 -0.48844
 C 1.00424 0.76056 0.46546
 C -0.02390 1.12142 -0.03700
 C -1.78871 -0.50974 -0.24291
 C 1.79889 -0.46957 0.25578
 F -1.57590 1.54676 -1.32303
 F 1.55548 1.60469 1.30480
 H -1.59834 -1.17594 -0.46769
 H 1.50336 -1.11910 -0.20160
 H -1.58924 -0.91433 0.21281
 H 1.72806 -0.90213 0.52428
 H -2.75593 -0.36656 -0.32119
 H 2.76706 -0.30673 0.31874
13
bifur_IRC_Distances_MW_output/new_data/bifur_traj1_Distances point 435
C -1.02489 0.73057 -0.48898
 C 1.00429 0.76066 0.46520
 C -0.02330 1.12143 -0.03851
 C -1.78874 -0.50977 -0.24299
 C 1.79882 -0.46953 0.25627
 F -1.57583 1.54644 -1.32329
 F 1.55518 1.60499 1.30484
 H -1.59977 -1.17649 -0.47833
 H 1.50174 -1.11887 -0.21145
 H -1.58798 -0.91381 0.22377
 H 1.72924 -0.90231 0.53602
 H -2.75596 -0.36658 -0.32143
 H 2.76720 -0.30671 0.31889
13
bifur_IRC_Distances_MW_output/new_data/bifur_traj1_Distances point 436
C -1.02484 0.73053 -0.48915
 C 1.00431 0.76070 0.46512
 C -0.02312 1.12143 -0.03897
 C -1.78874 -0.50979 -0.24302
 C 1.79880 -0.46952 0.25642
 F -1.57581 1.54634 -1.32338
 F 1.55509 1.60509 1.30485
 H -1.60021 -1.17666 -0.48161
 H 1.50124 -1.11880 -0.21449
 H -1.58759 -0.91365 0.22715
 H 1.72960 -0.90236 0.53963
 H -2.75597 -0.36659 -0.32150
 H 2.76724 -0.30670 0.31894
13
bifur_IRC_Distances_MW_output/new_data/bifur_traj1_Distances point 437
C -1.02489 0.73056 -0.48899
 C 1.00429 0.76067 0.46519
 C -0.02329 1.12143 -0.03853
 C -1.78874 -0.50978 -0.24299
 C 1.79882 -0.46953 0.25627
 F -1.57583 1.54643 -1.32330
 F 1.55518 1.60500 1.30484
 H -1.59979 -1.17650 -0.47850
 H 1.50172 -1.11887 -0.21161
 H -1.58796 -0.91380 0.22394
 H 1.72926 -0.90231 0.53620
 H -2.75596 -0.36658 -0.32143
 H 2.76720 -0.30671 0.31889
13
bifur_IRC_Distances_MW_output/new_data/bifur_traj1_Distances point 438
C -1.02502 0.73065 -0.48857
 C 1.00426 0.76059 0.46539
 C -0.02376 1.12142 -0.03737
 C -1.78872 -0.50975 -0.24293
 C 1.79887 -0.46956 0.25590
 F -1.57588 1.54668 -1.32310
 F 1.55540 1.60476 1.30481
 H -1.59868 -1.17608 -0.47030
 H 1.50296 -1.11904 -0.20402
 H -1.58893 -0.91420 0.21550
 H 1.72835 -0.90217 0.52716
 H -2.75594 -0.36656 -0.32125
 H 2.76709 -0.30673 0.31877
13
bifur_IRC_Distances_MW_output/new_data/bifur_traj1_Distances point 439
C -1.02522 0.73078 -0.48796
 C 1.00420 0.76047 0.46568
 C -0.02443 1.12142 -0.03568
 C -1.78870 -0.50971 -0.24284
 C 1.79895 -0.46960 0.25535
 F -1.57595 1.54704 -1.32281
 F 1.55574 1.60442 1.30477
 H -1.59711 -1.17547 -0.45842
 H 1.50474 -1.11930 -0.19302
 H -1.59031 -0.91478 0.20325
 H 1.72705 -0.90197 0.51406
 H -2.75591 -0.36654 -0.32098
 H 2.76694 -0.30676 0.31859
13
bifur_IRC_Distances_MW_output/new_data/bifur_traj1_Distances point 440
C -1.02546 0.73092 -0.48724
 C 1.00414 0.76033 0.46603
 C -0.02525 1.12141 -0.03364
 C -1.78866 -0.50966 -0.24273
 C 1.79904 -0.46965 0.25471
 F -1.57604 1.54747 -1.32246
 F 1.55614 1.60401 1.30470
 H -1.59525 -1.17475 -0.44423
 H 1.50683 -1.11962 -0.17986
 H -1.59191 -0.91546 0.18859
 H 1.72554 -0.90172 0.49840
 H -2.75587 -0.36650 -0.32065
 H 2.76675 -0.30679 0.31837
13
bifur_IRC_Distances_MW_output/new_data/bifur_traj1_Distances point 441
C -1.02546 0.73092 -0.48724
 C 1.00414 0.76033 0.46603
 C -0.02525 1.12141 -0.03364
 C -1.78866 -0.50966 -0.24273
 C 1.79904 -0.46965 0.25471
 F -1.57604 1.54747 -1.32246
 F 1.55614 1.60401 1.30470
 H -1.59525 -1.17475 -0.44423
 H 1.50683 -1.11962 -0.17985
 H -1.59191 -0.91546 0.18859
 H 1.72554 -0.90172 0.49839
 H -2.75587 -0.36650 -0.32065
 H 2.76675 -0.30679 0.31837
13
bifur_IRC_Distances_MW_output/new_data/bifur_traj1_Distances point 442
C -1.02595 0.73123 -0.48572
 C 1.00400 0.76004 0.46677
 C -0.02696 1.12139 -0.02938
 C -1.78859 -0.50956 -0.24252
 C 1.79921 -0.46975 0.25337
 F -1.57621 1.54836 -1.32177
 F 1.55697 1.60317 1.30455
 H -1.59149 -1.17329 -0.41482
 H 1.51102 -1.12028 -0.15251
 H -1.59509 -0.91683 0.15814
 H 1.72250 -0.90119 0.46593
 H -2.75580 -0.36643 -0.31993
 H 2.76638 -0.30686 0.31790
13
bifur_IRC_Distances_MW_output/new_data/bifur_traj1_Distances point 443
C -1.02614 0.73135 -0.48514
 C 1.00394 0.75993 0.46705
 C -0.02762 1.12139 -0.02774
 C -1.78856 -0.50952 -0.24244
 C 1.79928 -0.46979 0.25287
 F -1.57627 1.54869 -1.32150
 F 1.55729 1.60285 1.30449
 H -1.59009 -1.17275 -0.40362
 H 1.51258 -1.12054 -0.14208
 H -1.59626 -0.91734 0.14652
 H 1.72138 -0.90098 0.45356
 H -2.75578 -0.36640 -0.31965
 H 2.76624 -0.30688 0.31771
13
bifur_IRC_Distances_MW_output/new_data/bifur_traj1_Distances point 444
C -1.02622 0.73140 -0.48489
 C 1.00392 0.75989 0.46718
 C -0.02791 1.12138 -0.02701
 C -1.78855 -0.50951 -0.24241
 C 1.79931 -0.46981 0.25264
 F -1.57630 1.54884 -1.32138
 F 1.55744 1.60271 1.30446
 H -1.58948 -1.17251 -0.39863
 H 1.51327 -1.12066 -0.13743
 H -1.59677 -0.91756 0.14133
 H 1.72089 -0.90088 0.44805
 H -2.75578 -0.36639 -0.31952
 H 2.76618 -0.30689 0.31762
13
bifur_IRC_Distances_MW_output/new_data/bifur_traj1_Distances point 445
C -1.02614 0.73135 -0.48514
 C 1.00394 0.75993 0.46706
 C -0.02763 1.12139 -0.02772
 C -1.78856 -0.50952 -0.24244
 C 1.79928 -0.46979 0.25286
 F -1.57627 1.54870 -1.32150
 F 1.55730 1.60284 1.30449
 H -1.59007 -1.17274 -0.40344
 H 1.51261 -1.12055 -0.14191
 H -1.59628 -0.91735 0.14632
 H 1.72136 -0.90097 0.45335
 H -2.75578 -0.36640 -0.31964
 H 2.76624 -0.30688 0.31770
13
bifur_IRC_Distances_MW_output/new_data/bifur_traj1_Distances point 446
C -1.02586 0.73118 -0.48599
 C 1.00402 0.76009 0.46664
 C -0.02665 1.12140 -0.03014
 C -1.78861 -0.50958 -0.24256
 C 1.79918 -0.46973 0.25361
 F -1.57618 1.54820 -1.32189
 F 1.55682 1.60332 1.30458
 H -1.59215 -1.17355 -0.42001
 H 1.51030 -1.12016 -0.15734
 H -1.59454 -0.91659 0.16352
 H 1.72303 -0.90128 0.47166
 H -2.75581 -0.36644 -0.32006
 H 2.76645 -0.30684 0.31798
13
bifur_IRC_Distances_MW_output/new_data/bifur_traj1_Distances point 447
C -1.02542 0.73090 -0.48736
 C 1.00415 0.76035 0.46598
 C -0.02511 1.12141 -0.03398
 C -1.78867 -0.50967 -0.24275
 C 1.79902 -0.46964 0.25481
 F -1.57602 1.54740 -1.32252
 F 1.55607 1.60408 1.30471
 H -1.59555 -1.17487 -0.44657
 H 1.50649 -1.11956 -0.18202
 H -1.59165 -0.91535 0.19101
 H 1.72578 -0.90176 0.50097
 H -2.75587 -0.36651 -0.32070
 H 2.76678 -0.30678 0.31841
13
bifur_IRC_Distances_MW_output/new_data/bifur_traj1_Distances point 448
C -1.02488 0.73056 -0.48901
 C 1.00429 0.76067 0.46519
 C -0.02327 1.12143 -0.03858
 C -1.78874 -0.50978 -0.24300
 C 1.79882 -0.46953 0.25629
 F -1.57583 1.54642 -1.32331
 F 1.55517 1.60501 1.30484
 H -1.59984 -1.17652 -0.47885
 H 1.50166 -1.11886 -0.21193
 H -1.58792 -0.91378 0.22430
 H 1.72930 -0.90232 0.53659
 H -2.75597 -0.36659 -0.32144
 H 2.76721 -0.30671 0.31890
13
bifur_IRC_Distances_MW_output/new_data/bifur_traj1_Distances point 449
C -1.02432 0.73020 -0.49075
 C 1.00444 0.76101 0.46437
 C -0.02138 1.12144 -0.04332
 C -1.78880 -0.50989 -0.24328
 C 1.79860 -0.46941 0.25786
 F -1.57562 1.54538 -1.32416
 F 1.55423 1.60600 1.30494
 H -1.60453 -1.17832 -0.51276
 H 1.49635 -1.11815 -0.24324
 H -1.58375 -0.91209 0.25915
 H 1.73320 -0.90286 0.57396
 H -2.75609 -0.36667 -0.32215
 H 2.76767 -0.30663 0.31938
13
bifur_IRC_Distances_MW_output/new_data/bifur_traj1_Distances point 450
C -1.02379 0.72985 -0.49240
 C 1.00456 0.76133 0.46361
 C -0.01961 1.12144 -0.04778
 C -1.78885 -0.51000 -0.24356
 C 1.79839 -0.46929 0.25937
 F -1.57540 1.54437 -1.32502
 F 1.55334 1.60696 1.30500
 H -1.60923 -1.18010 -0.54521
 H 1.49100 -1.11750 -0.27309
 H -1.57948 -0.91040 0.29236
 H 1.73717 -0.90335 0.60970
 H -2.75623 -0.36675 -0.32278
 H 2.76813 -0.30656 0.31980
13
bifur_IRC_Distances_MW_output/new_data/bifur_traj1_Distances point 451
C -1.02332 0.72953 -0.49387
 C 1.00466 0.76162 0.46295
 C -0.01808 1.12144 -0.05164
 C -1.78889 -0.51010 -0.24383
 C 1.79820 -0.46919 0.26072
 F -1.57520 1.54347 -1.32582
 F 1.55255 1.60782 1.30503
 H -1.61358 -1.18172 -0.57395
 H 1.48603 -1.11695 -0.29945
 H -1.57546 -0.90886 0.32167
 H 1.74089 -0.90375 0.64133
 H -2.75638 -0.36682 -0.32329
 H 2.76856 -0.30649 0.32015
13
bifur_IRC_Distances_MW_output/new_data/bifur_traj1_Distances point 452
C -1.02332 0.72953 -0.49387
 C 1.00466 0.76162 0.46295
 C -0.01808 1.12144 -0.05164
 C -1.78889 -0.51010 -0.24383
 C 1.79820 -0.46919 0.26072
 F -1.57520 1.54347 -1.32582
 F 1.55255 1.60782 1.30503
 H -1.61358 -1.18172 -0.57395
 H 1.48603 -1.11695 -0.29944
 H -1.57546 -0.90886 0.32167
 H 1.74089 -0.90375 0.64132
 H -2.75638 -0.36682 -0.32329
 H 2.76856 -0.30649 0.32015
13
bifur_IRC_Distances_MW_output/new_data/bifur_traj1_Distances point 453
C -1.02265 0.72908 -0.49594
 C 1.00479 0.76203 0.46206
 C -0.01598 1.12144 -0.05697
 C -1.78893 -0.51025 -0.24423
 C 1.79793 -0.46903 0.26264
 F -1.57487 1.54218 -1.32702
 F 1.55144 1.60905 1.30504
 H -1.62007 -1.18411 -0.61455
 H 1.47862 -1.11621 -0.33654
 H -1.56936 -0.90659 0.36290
 H 1.74653 -0.90427 0.68595
 H -2.75663 -0.36692 -0.32394
 H 2.76919 -0.30640 0.32059
13
bifur_IRC_Distances_MW_output/new_data/bifur_traj1_Distances point 454
C -1.02248 0.72896 -0.49648
 C 1.00482 0.76214 0.46183
 C -0.01545 1.12143 -0.05833
 C -1.78894 -0.51028 -0.24434
 C 1.79786 -0.46899 0.26315
 F -1.57478 1.54184 -1.32735
 F 1.55115 1.60937 1.30504
 H -1.62182 -1.18474 -0.62511
 H 1.47661 -1.11602 -0.34616
 H -1.56769 -0.90598 0.37359
 H 1.74807 -0.90440 0.69755
 H -2.75670 -0.36694 -0.32409
 H 2.76936 -0.30637 0.32070
13
bifur_IRC_Distances_MW_output/new_data/bifur_traj1_Distances point 455
C -1.02242 0.72891 -0.49669
 C 1.00483 0.76218 0.46174
 C -0.01525 1.12143 -0.05885
 C -1.78894 -0.51030 -0.24438
 C 1.79783 -0.46898 0.26334
 F -1.57474 1.54170 -1.32747
 F 1.55104 1.60949 1.30504
 H -1.62250 -1.18499 -0.62914
 H 1.47584 -1.11595 -0.34984
 H -1.56704 -0.90575 0.37767
 H 1.74867 -0.90444 0.70198
 H -2.75673 -0.36695 -0.32415
 H 2.76942 -0.30637 0.32074
13
bifur_IRC_Distances_MW_output/new_data/bifur_traj1_Distances point 456
C -1.02245 0.72893 -0.49658
 C 1.00482 0.76216 0.46179
 C -0.01535 1.12143 -0.05859
 C -1.78894 -0.51029 -0.24436
 C 1.79784 -0.46898 0.26324
 F -1.57476 1.54177 -1.32741
 F 1.55110 1.60943 1.30504
 H -1.62216 -1.18486 -0.62712
 H 1.47623 -1.11598 -0.34799
 H -1.56737 -0.90587 0.37562
 H 1.74837 -0.90442 0.69976
 H -2.75671 -0.36695 -0.32412
 H 2.76939 -0.30637 0.32072
13
bifur_IRC_Distances_MW_output/new_data/bifur_traj1_Distances point 457
C -1.02257 0.72902 -0.49621
 C 1.00480 0.76208 0.46194
 C -0.01572 1.12144 -0.05765
 C -1.78893 -0.51026 -0.24429
 C 1.79789 -0.46901 0.26289
 F -1.57483 1.54201 -1.32718
 F 1.55130 1.60921 1.30504
 H -1.62094 -1.18442 -0.61980
 H 1.47763 -1.11611 -0.34133
 H -1.56854 -0.90629 0.36822
 H 1.74729 -0.90433 0.69173
 H -2.75666 -0.36693 -0.32401
 H 2.76927 -0.30639 0.32065
13
bifur_IRC_Distances_MW_output/new_data/bifur_traj1_Distances point 458
C -1.02276 0.72915 -0.49562
 C 1.00477 0.76197 0.46220
 C -0.01631 1.12144 -0.05614
 C -1.78892 -0.51022 -0.24417
 C 1.79797 -0.46906 0.26234
 F -1.57493 1.54238 -1.32682
 F 1.55162 1.60885 1.30504
 H -1.61902 -1.18372 -0.60817
 H 1.47982 -1.11632 -0.33072
 H -1.57035 -0.90695 0.35643
 H 1.74561 -0.90419 0.67894
 H -2.75658 -0.36690 -0.32384
 H 2.76909 -0.30641 0.32053
13
bifur_IRC_Distances_MW_output/new_data/bifur_traj1_Distances point 459
C -1.02300 0.72932 -0.49485
 C 1.00473 0.76181 0.46252
 C -0.01708 1.12144 -0.05419
 C -1.78891 -0.51017 -0.24402
 C 1.79807 -0.46911 0.26163
 F -1.57505 1.54286 -1.32638
 F 1.55203 1.60840 1.30504
 H -1.61661 -1.18284 -0.59321
 H 1.48258 -1.11659 -0.31706
 H -1.57263 -0.90779 0.34125
 H 1.74351 -0.90400 0.66250
 H -2.75649 -0.36686 -0.32361
 H 2.76885 -0.30645 0.32036
13
bifur_IRC_Distances_MW_output/new_data/bifur_traj1_Distances point 460
C -1.02328 0.72951 -0.49397
 C 1.00467 0.76164 0.46291
 C -0.01798 1.12144 -0.05190
 C -1.78889 -0.51011 -0.24385
 C 1.79819 -0.46918 0.26081
 F -1.57518 1.54341 -1.32587
 F 1.55250 1.60787 1.30503
 H -1.61388 -1.18183 -0.57589
 H 1.48569 -1.11691 -0.30122
 H -1.57518 -0.90875 0.32365
 H 1.74115 -0.90377 0.64346
 H -2.75639 -0.36682 -0.32332
 H 2.76859 -0.30649 0.32017
13
bifur_IRC_Distances_MW_output/new_data/bifur_traj1_Distances point 461
C -1.02359 0.72972 -0.49302
 C 1.00461 0.76145 0.46333
 C -0.01897 1.12144 -0.04940
 C -1.78886 -0.51005 -0.24367
 C 1.79831 -0.46925 0.25993
 F -1.57532 1.54400 -1.32535
 F 1.55301 1.60731 1.30501
 H -1.61102 -1.18077 -0.55720
 H 1.48895 -1.11727 -0.28410
 H -1.57783 -0.90976 0.30460
 H 1.73870 -0.90352 0.62290
 H -2.75629 -0.36678 -0.32300
 H 2.76831 -0.30653 0.31995
13
bifur_IRC_Distances_MW_output/new_data/bifur_traj1_Distances point 462
C -1.02390 0.72992 -0.49205
 C 1.00454 0.76126 0.46377
 C -0.01998 1.12144 -0.04683
 C -1.78884 -0.50998 -0.24350
 C 1.79844 -0.46932 0.25904
 F -1.57545 1.54459 -1.32483
 F 1.55353 1.60675 1.30499
 H -1.60820 -1.17971 -0.53827
 H 1.49217 -1.11764 -0.26671
 H -1.58042 -0.91077 0.28527
 H 1.73630 -0.90325 0.60206
 H -2.75620 -0.36673 -0.32265
 H 2.76803 -0.30657 0.31971
13
bifur_IRC_Distances_MW_output/new_data/bifur_traj1_Distances point 463
C -1.02390 0.72992 -0.49205
 C 1.00454 0.76126 0.46377
 C -0.01998 1.12144 -0.04683
 C -1.78884 -0.50998 -0.24350
 C 1.79844 -0.46932 0.25904
 F -1.57545 1.54459 -1.32483
 F 1.55353 1.60675 1.30499
 H -1.60820 -1.17971 -0.53827
 H 1.49217 -1.11764 -0.26671
 H -1.58042 -0.91077 0.28526
 H 1.73630 -0.90325 0.60206
 H -2.75620 -0.36673 -0.32265
 H 2.76803 -0.30657 0.31971
13
bifur_IRC_Distances_MW_output/new_data/bifur_traj1_Distances point 464
C -1.02443 0.73027 -0.49041
 C 1.00441 0.76094 0.46452
 C -0.02174 1.12143 -0.04242
 C -1.78879 -0.50987 -0.24322
 C 1.79864 -0.46943 0.25756
 F -1.57566 1.54558 -1.32400
 F 1.55441 1.60581 1.30492
 H -1.60361 -1.17797 -0.50628
 H 1.49738 -1.11829 -0.23726
 H -1.58457 -0.91242 0.25250
 H 1.73243 -0.90276 0.56683
 H -2.75606 -0.36665 -0.32202
 H 2.76758 -0.30665 0.31929
13
bifur_IRC_Distances_MW_output/new_data/bifur_traj1_Distances point 465
C -1.02456 0.73035 -0.49001
 C 1.00438 0.76086 0.46471
 C -0.02218 1.12143 -0.04133
 C -1.78877 -0.50984 -0.24315
 C 1.79869 -0.46946 0.25719
 F -1.57571 1.54582 -1.32380
 F 1.55462 1.60558 1.30490
 H -1.60251 -1.17755 -0.49840
 H 1.49863 -1.11845 -0.22999
 H -1.58555 -0.91281 0.24441
 H 1.73152 -0.90264 0.55814
 H -2.75603 -0.36663 -0.32186
 H 2.76747 -0.30666 0.31918
13
bifur_IRC_Distances_MW_output/new_data/bifur_traj1_Distances point 466
C -1.02452 0.73033 -0.49012
 C 1.00439 0.76088 0.46466
 C -0.02206 1.12143 -0.04162
 C -1.78878 -0.50985 -0.24317
 C 1.79868 -0.46945 0.25729
 F -1.57570 1.54576 -1.32385
 F 1.55457 1.60564 1.30491
 H -1.60280 -1.17766 -0.50048
 H 1.49830 -1.11841 -0.23191
 H -1.58529 -0.91271 0.24654
 H 1.73176 -0.90267 0.56043
 H -2.75604 -0.36664 -0.32190
 H 2.76750 -0.30666 0.31921
13
bifur_IRC_Distances_MW_output/new_data/bifur_traj1_Distances point 467
C -1.02429 0.73018 -0.49084
 C 1.00444 0.76102 0.46433
 C -0.02128 1.12144 -0.04358
 C -1.78880 -0.50990 -0.24329
 C 1.79859 -0.46940 0.25794
 F -1.57561 1.54532 -1.32421
 F 1.55418 1.60605 1.30494
 H -1.60479 -1.17842 -0.51463
 H 1.49605 -1.11812 -0.24496
 H -1.58351 -0.91199 0.26107
 H 1.73342 -0.90289 0.57603
 H -2.75610 -0.36667 -0.32219
 H 2.76770 -0.30663 0.31940
13
bifur_IRC_Distances_MW_output/new_data/bifur_traj1_Distances point 468
C -1.02389 0.72991 -0.49209
 C 1.00454 0.76127 0.46375
 C -0.01994 1.12144 -0.04694
 C -1.78884 -0.50998 -0.24351
 C 1.79843 -0.46931 0.25908
 F -1.57545 1.54456 -1.32485
 F 1.55351 1.60677 1.30499
 H -1.60832 -1.17975 -0.53906
 H 1.49203 -1.11763 -0.26744
 H -1.58031 -0.91072 0.28608
 H 1.73640 -0.90326 0.60293
 H -2.75620 -0.36673 -0.32266
 H 2.76804 -0.30657 0.31972
13
bifur_IRC_Distances_MW_output/new_data/bifur_traj1_Distances point 469
C -1.02340 0.72958 -0.49362
 C 1.00465 0.76157 0.46306
 C -0.01834 1.12144 -0.05099
 C -1.78888 -0.51009 -0.24378
 C 1.79823 -0.46920 0.26049
 F -1.57523 1.54362 -1.32568
 F 1.55268 1.60767 1.30502
 H -1.61283 -1.18144 -0.56909
 H 1.48689 -1.11704 -0.29499
 H -1.57616 -0.90912 0.31672
 H 1.74025 -0.90368 0.63598
 H -2.75635 -0.36680 -0.32320
 H 2.76849 -0.30650 0.32009
13
bifur_IRC_Distances_MW_output/new_data/bifur_traj1_Distances point 470
C -1.02289 0.72924 -0.49520
 C 1.00475 0.76188 0.46237
 C -0.01672 1.12144 -0.05508
 C -1.78891 -0.51020 -0.24408
 C 1.79802 -0.46909 0.26195
 F -1.57499 1.54264 -1.32658
 F 1.55184 1.60860 1.30504
 H -1.61770 -1.18324 -0.60005
 H 1.48132 -1.11647 -0.32331
 H -1.57160 -0.90741 0.34820
 H 1.74446 -0.90409 0.67002
 H -2.75653 -0.36688 -0.32371
 H 2.76896 -0.30643 0.32044
13
bifur_IRC_Distances_MW_output/new_data/bifur_traj1_Distances point 471
C -1.02243 0.72892 -0.49665
 C 1.00483 0.76217 0.46176
 C -0.01529 1.12143 -0.05874
 C -1.78894 -0.51030 -0.24437
 C 1.79783 -0.46898 0.26330
 F -1.57475 1.54173 -1.32745
 F 1.55107 1.60947 1.30504
 H -1.62237 -1.18494 -0.62833
 H 1.47599 -1.11596 -0.34910
 H -1.56717 -0.90580 0.37685
 H 1.74855 -0.90444 0.70109
 H -2.75672 -0.36695 -0.32414
 H 2.76941 -0.30637 0.32074
13
bifur_IRC_Distances_MW_output/new_data/bifur_traj1_Distances point 472
C -1.02206 0.72866 -0.49782
 C 1.00488 0.76241 0.46128
 C -0.01416 1.12143 -0.06165
 C -1.78896 -0.51038 -0.24462
 C 1.79768 -0.46889 0.26440
 F -1.57454 1.54099 -1.32819
 F 1.55044 1.61018 1.30503
 H -1.62630 -1.18635 -0.65124
 H 1.47149 -1.11557 -0.36994
 H -1.56340 -0.90445 0.40000
 H 1.75203 -0.90470 0.72624
 H -2.75689 -0.36701 -0.32445
 H 2.76979 -0.30632 0.32096
13
bifur_IRC_Distances_MW_output/new_data/bifur_traj1_Distances point 473
C -1.02180 0.72847 -0.49863
 C 1.00491 0.76257 0.46096
 C -0.01340 1.12142 -0.06361
 C -1.78897 -0.51043 -0.24479
 C 1.79758 -0.46883 0.26516
 F -1.57438 1.54047 -1.32873
 F 1.55000 1.61067 1.30502
 H -1.62909 -1.18734 -0.66698
 H 1.46831 -1.11530 -0.38422
 H -1.56070 -0.90351 0.41585
 H 1.75452 -0.90487 0.74351
 H -2.75702 -0.36704 -0.32464
 H 2.77005 -0.30628 0.32110
13
bifur_IRC_Distances_MW_output/new_data/bifur_traj1_Distances point 474
C -1.02180 0.72847 -0.49863
 C 1.00491 0.76257 0.46096
 C -0.01340 1.12142 -0.06361
 C -1.78897 -0.51043 -0.24479
 C 1.79758 -0.46883 0.26516
 F -1.57438 1.54047 -1.32873
 F 1.55000 1.61067 1.30502
 H -1.62909 -1.18734 -0.66697
 H 1.46831 -1.11530 -0.38422
 H -1.56070 -0.90351 0.41585
 H 1.75451 -0.90487 0.74351
 H -2.75702 -0.36704 -0.32464
 H 2.77005 -0.30628 0.32110
13
bifur_IRC_Distances_MW_output/new_data/bifur_traj1_Distances point 475
C -1.02169 0.72839 -0.49899
 C 1.00493 0.76265 0.46082
 C -0.01305 1.12142 -0.06449
 C -1.78897 -0.51046 -0.24487
 C 1.79753 -0.46880 0.26550
 F -1.57431 1.54023 -1.32897
 F 1.54980 1.61089 1.30501
 H -1.63038 -1.18780 -0.67412
 H 1.46683 -1.11519 -0.39070
 H -1.55945 -0.90307 0.42305
 H 1.75567 -0.90494 0.75134
 H -2.75708 -0.36706 -0.32473
 H 2.77017 -0.30626 0.32117
13
bifur_IRC_Distances_MW_output/new_data/bifur_traj1_Distances point 476
C -1.02181 0.72848 -0.49859
 C 1.00491 0.76257 0.46097
 C -0.01343 1.12142 -0.06352
 C -1.78897 -0.51043 -0.24479
 C 1.79758 -0.46883 0.26512
 F -1.57439 1.54049 -1.32870
 F 1.55002 1.61065 1.30502
 H -1.62897 -1.18730 -0.66628
 H 1.46845 -1.11531 -0.38359
 H -1.56082 -0.90355 0.41515
 H 1.75440 -0.90486 0.74274
 H -2.75701 -0.36704 -0.32464
 H 2.77004 -0.30628 0.32110
13
bifur_IRC_Distances_MW_output/new_data/bifur_traj1_Distances point 477
C -1.02204 0.72864 -0.49787
 C 1.00488 0.76242 0.46126
 C -0.01411 1.12143 -0.06178
 C -1.78896 -0.51038 -0.24463
 C 1.79767 -0.46889 0.26445
 F -1.57453 1.54095 -1.32823
 F 1.55041 1.61021 1.30503
 H -1.62649 -1.18642 -0.65231
 H 1.47128 -1.11555 -0.37091
 H -1.56322 -0.90439 0.40107
 H 1.75219 -0.90471 0.72741
 H -2.75690 -0.36701 -0.32446
 H 2.76980 -0.30631 0.32097
13
bifur_IRC_Distances_MW_output/new_data/bifur_traj1_Distances point 478
C -1.02234 0.72886 -0.49692
 C 1.00484 0.76223 0.46165
 C -0.01503 1.12143 -0.05941
 C -1.78894 -0.51031 -0.24443
 C 1.79780 -0.46896 0.26355
 F -1.57470 1.54156 -1.32762
 F 1.55092 1.60963 1.30504
 H -1.62326 -1.18526 -0.63358
 H 1.47498 -1.11587 -0.35388
 H -1.56632 -0.90549 0.38216
 H 1.74933 -0.90450 0.70686
 H -2.75676 -0.36696 -0.32421
 H 2.76949 -0.30636 0.32079
13
bifur_IRC_Distances_MW_output/new_data/bifur_traj1_Distances point 479
C -1.02271 0.72911 -0.49578
 C 1.00478 0.76200 0.46212
 C -0.01614 1.12144 -0.05656
 C -1.78893 -0.51024 -0.24420
 C 1.79795 -0.46905 0.26249
 F -1.57490 1.54228 -1.32692
 F 1.55153 1.60895 1.30504
 H -1.61955 -1.18392 -0.61140
 H 1.47921 -1.11626 -0.33367
 H -1.56985 -0.90677 0.35971
 H 1.74607 -0.90423 0.68249
 H -2.75661 -0.36691 -0.32389
 H 2.76914 -0.30641 0.32056
13
bifur_IRC_Distances_MW_output/new_data/bifur_traj1_Distances point 480
C -1.02310 0.72938 -0.49454
 C 1.00471 0.76175 0.46266
 C -0.01740 1.12144 -0.05337
 C -1.78890 -0.51015 -0.24396
 C 1.79811 -0.46914 0.26134
 F -1.57510 1.54305 -1.32619
 F 1.55219 1.60821 1.30504
 H -1.61563 -1.18248 -0.58703
 H 1.48370 -1.11671 -0.31142
 H -1.57355 -0.90814 0.33498
 H 1.74266 -0.90392 0.65571
 H -2.75645 -0.36685 -0.32351
 H 2.76876 -0.30646 0.32030
13
bifur_IRC_Distances_MW_output/new_data/bifur_traj1_Distances point 481
C -1.02351 0.72966 -0.49325
 C 1.00462 0.76150 0.46323
 C -0.01872 1.12144 -0.05002
 C -1.78887 -0.51006 -0.24371
 C 1.79828 -0.46923 0.26015
 F -1.57529 1.54385 -1.32548
 F 1.55288 1.60745 1.30502
 H -1.61173 -1.18103 -0.56186
 H 1.48815 -1.11718 -0.28837
 H -1.57718 -0.90951 0.30935
 H 1.73930 -0.90358 0.62803
 H -2.75631 -0.36679 -0.32308
 H 2.76838 -0.30652 0.32000
13
bifur_IRC_Distances_MW_output/new_data/bifur_traj1_Distances point 482
C -1.02392 0.72993 -0.49200
 C 1.00453 0.76125 0.46379
 C -0.02003 1.12144 -0.04671
 C -1.78884 -0.50998 -0.24349
 C 1.79844 -0.46932 0.25900
 F -1.57546 1.54462 -1.32481
 F 1.55355 1.60672 1.30499
 H -1.60807 -1.17966 -0.53738
 H 1.49231 -1.11766 -0.26590
 H -1.58054 -0.91081 0.28436
 H 1.73619 -0.90323 0.60108
 H -2.75619 -0.36673 -0.32263
 H 2.76802 -0.30657 0.31970
13
bifur_IRC_Distances_MW_output/new_data/bifur_traj1_Distances point 483
C -1.02428 0.73017 -0.49087
 C 1.00445 0.76103 0.46431
 C -0.02125 1.12144 -0.04365
 C -1.78880 -0.50990 -0.24330
 C 1.79859 -0.46940 0.25797
 F -1.57560 1.54531 -1.32422
 F 1.55416 1.60607 1.30494
 H -1.60486 -1.17844 -0.51513
 H 1.49597 -1.11811 -0.24542
 H -1.58345 -0.91196 0.26158
 H 1.73348 -0.90290 0.57658
 H -2.75610 -0.36667 -0.32220
 H 2.76770 -0.30663 0.31941
13
bifur_IRC_Distances_MW_output/new_data/bifur_traj1_Distances point 484
C -1.02459 0.73037 -0.48992
 C 1.00437 0.76084 0.46476
 C -0.02228 1.12143 -0.04107
 C -1.78877 -0.50984 -0.24314
 C 1.79871 -0.46947 0.25711
 F -1.57572 1.54588 -1.32375
 F 1.55467 1.60552 1.30490
 H -1.60226 -1.17745 -0.49657
 H 1.49892 -1.11849 -0.22830
 H -1.58578 -0.91290 0.24253
 H 1.73131 -0.90261 0.55612
 H -2.75603 -0.36663 -0.32182
 H 2.76745 -0.30667 0.31915
13
bifur_IRC_Distances_MW_output/new_data/bifur_traj1_Distances point 485
C -1.02459 0.73037 -0.48992
 C 1.00437 0.76084 0.46476
 C -0.02228 1.12143 -0.04107
 C -1.78877 -0.50984 -0.24314
 C 1.79871 -0.46947 0.25711
 F -1.57572 1.54588 -1.32375
 F 1.55467 1.60552 1.30490
 H -1.60226 -1.17745 -0.49656
 H 1.49892 -1.11849 -0.22830
 H -1.58578 -0.91291 0.24252
 H 1.73131 -0.90261 0.55612
 H -2.75603 -0.36663 -0.32182
 H 2.76745 -0.30667 0.31915
13
bifur_IRC_Distances_MW_output/new_data/bifur_traj1_Distances point 486
C -1.02493 0.73059 -0.48886
 C 1.00428 0.76064 0.46526
 C -0.02344 1.12142 -0.03816
 C -1.78873 -0.50977 -0.24297
 C 1.79884 -0.46954 0.25615
 F -1.57585 1.54651 -1.32323
 F 1.55525 1.60492 1.30483
 H -1.59943 -1.17636 -0.47585
 H 1.50212 -1.11893 -0.20916
 H -1.58828 -0.91393 0.22122
 H 1.72896 -0.90227 0.53328
 H -2.75596 -0.36658 -0.32137
 H 2.76717 -0.30672 0.31886
13
bifur_IRC_Distances_MW_output/new_data/bifur_traj1_Distances point 487
C -1.02493 0.73059 -0.48886
 C 1.00428 0.76064 0.46526
 C -0.02344 1.12142 -0.03816
 C -1.78873 -0.50977 -0.24297
 C 1.79884 -0.46954 0.25615
 F -1.57585 1.54651 -1.32323
 F 1.55525 1.60492 1.30483
 H -1.59943 -1.17636 -0.47585
 H 1.50212 -1.11893 -0.20916
 H -1.58828 -0.91393 0.22122
 H 1.72896 -0.90227 0.53328
 H -2.75596 -0.36658 -0.32137
 H 2.76717 -0.30672 0.31886
13
bifur_IRC_Distances_MW_output/new_data/bifur_traj1_Distances point 488
C -1.02482 0.73052 -0.48921
 C 1.00431 0.76071 0.46509
 C -0.02305 1.12143 -0.03913
 C -1.78875 -0.50979 -0.24303
 C 1.79879 -0.46952 0.25647
 F -1.57581 1.54630 -1.32340
 F 1.55506 1.60512 1.30485
 H -1.60037 -1.17672 -0.48276
 H 1.50106 -1.11878 -0.21555
 H -1.58746 -0.91359 0.22833
 H 1.72973 -0.90238 0.54090
 H -2.75598 -0.36659 -0.32152
 H 2.76726 -0.30670 0.31896
13
bifur_IRC_Distances_MW_output/new_data/bifur_traj1_Distances point 489
C -1.02462 0.73039 -0.48982
 C 1.00436 0.76083 0.46480
 C -0.02239 1.12143 -0.04080
 C -1.78877 -0.50983 -0.24312
 C 1.79872 -0.46947 0.25702
 F -1.57573 1.54594 -1.32370
 F 1.55473 1.60547 1.30489
 H -1.60199 -1.17735 -0.49464
 H 1.49922 -1.11853 -0.22652
 H -1.58602 -0.91300 0.24055
 H 1.73108 -0.90257 0.55400
 H -2.75602 -0.36662 -0.32178
 H 2.76742 -0.30667 0.31913
13
bifur_IRC_Distances_MW_output/new_data/bifur_traj1_Distances point 490
C -1.02439 0.73024 -0.49053
 C 1.00442 0.76096 0.46447
 C -0.02162 1.12143 -0.04273
 C -1.78879 -0.50988 -0.24324
 C 1.79863 -0.46943 0.25766
 F -1.57565 1.54551 -1.32405
 F 1.55435 1.60587 1.30493
 H -1.60392 -1.17809 -0.50847
 H 1.49703 -1.11824 -0.23928
 H -1.58429 -0.91230 0.25475
 H 1.73269 -0.90279 0.56924
 H -2.75607 -0.36666 -0.32206
 H 2.76761 -0.30664 0.31932
13
bifur_IRC_Distances_MW_output/new_data/bifur_traj1_Distances point 491
C -1.02418 0.73011 -0.49119
 C 1.00447 0.76109 0.46417
 C -0.02091 1.12144 -0.04451
 C -1.78881 -0.50992 -0.24335
 C 1.79855 -0.46938 0.25826
 F -1.57556 1.54511 -1.32439
 F 1.55399 1.60625 1.30496
 H -1.60575 -1.17878 -0.52137
 H 1.49495 -1.11798 -0.25116
 H -1.58265 -0.91164 0.26797
 H 1.73423 -0.90299 0.58344
 H -2.75612 -0.36669 -0.32232
 H 2.76779 -0.30661 0.31949
13
bifur_IRC_Distances_MW_output/new_data/bifur_traj1_Distances point 492
C -1.02402 0.73000 -0.49169
 C 1.00451 0.76119 0.46393
 C -0.02036 1.12144 -0.04588
 C -1.78883 -0.50996 -0.24344
 C 1.79848 -0.46934 0.25872
 F -1.57550 1.54481 -1.32465
 F 1.55372 1.60654 1.30498
 H -1.60718 -1.17932 -0.53129
 H 1.49333 -1.11778 -0.26029
 H -1.58135 -0.91113 0.27812
 H 1.73544 -0.90314 0.59437
 H -2.75617 -0.36671 -0.32251
 H 2.76793 -0.30659 0.31962
13
bifur_IRC_Distances_MW_output/new_data/bifur_traj1_Distances point 493
C -1.02392 0.72993 -0.49199
 C 1.00453 0.76125 0.46380
 C -0.02004 1.12144 -0.04668
 C -1.78884 -0.50998 -0.24349
 C 1.79844 -0.46932 0.25899
 F -1.57546 1.54462 -1.32480
 F 1.55356 1.60672 1.30499
 H -1.60804 -1.17965 -0.53717
 H 1.49235 -1.11766 -0.26570
 H -1.58057 -0.91082 0.28415
 H 1.73616 -0.90323 0.60085
 H -2.75619 -0.36673 -0.32263
 H 2.76802 -0.30658 0.31970
13
bifur_IRC_Distances_MW_output/new_data/bifur_traj1_Distances point 494
C -1.02389 0.72992 -0.49207
 C 1.00454 0.76126 0.46376
 C -0.01996 1.12144 -0.04689
 C -1.78884 -0.50998 -0.24350
 C 1.79843 -0.46932 0.25907
 F -1.57545 1.54458 -1.32484
 F 1.55351 1.60676 1.30499
 H -1.60827 -1.17973 -0.53871
 H 1.49209 -1.11763 -0.26712
 H -1.58036 -0.91074 0.28572
 H 1.73635 -0.90325 0.60255
 H -2.75620 -0.36673 -0.32266
 H 2.76804 -0.30657 0.31972
13
bifur_IRC_Distances_MW_output/new_data/bifur_traj1_Distances point 495
C -1.02394 0.72995 -0.49194
 C 1.00453 0.76124 0.46382
 C -0.02010 1.12144 -0.04654
 C -1.78884 -0.50997 -0.24348
 C 1.79845 -0.46933 0.25894
 F -1.57547 1.54466 -1.32478
 F 1.55359 1.60669 1.30498
 H -1.60789 -1.17959 -0.53611
 H 1.49253 -1.11768 -0.26473
 H -1.58071 -0.91088 0.28306
 H 1.73603 -0.90321 0.59968
 H -2.75619 -0.36672 -0.32261
 H 2.76800 -0.30658 0.31968
13
bifur_IRC_Distances_MW_output/new_data/bifur_traj1_Distances point 496
C -1.02394 0.72995 -0.49194
 C 1.00453 0.76124 0.46382
 C -0.02010 1.12144 -0.04654
 C -1.78884 -0.50997 -0.24348
 C 1.79845 -0.46933 0.25894
 F -1.57547 1.54466 -1.32478
 F 1.55359 1.60669 1.30498
 H -1.60789 -1.17959 -0.53611
 H 1.49253 -1.11768 -0.26473
 H -1.58071 -0.91088 0.28306
 H 1.73603 -0.90321 0.59968
 H -2.75619 -0.36672 -0.32261
 H 2.76800 -0.30658 0.31968
13
bifur_IRC_Distances_MW_output/new_data/bifur_traj1_Distances point 497
C -1.02418 0.73011 -0.49118
 C 1.00447 0.76109 0.46417
 C -0.02091 1.12144 -0.04450
 C -1.78881 -0.50992 -0.24335
 C 1.79855 -0.46938 0.25825
 F -1.57556 1.54512 -1.32438
 F 1.55399 1.60625 1.30496
 H -1.60574 -1.17878 -0.52130
 H 1.49497 -1.11798 -0.25110
 H -1.58266 -0.91165 0.26790
 H 1.73422 -0.90299 0.58337
 H -2.75612 -0.36669 -0.32232
 H 2.76779 -0.30661 0.31949
13
bifur_IRC_Distances_MW_output/new_data/bifur_traj1_Distances point 498
C -1.02434 0.73021 -0.49067
 C 1.00443 0.76099 0.46441
 C -0.02146 1.12143 -0.04312
 C -1.78880 -0.50989 -0.24326
 C 1.79861 -0.46942 0.25779
 F -1.57563 1.54542 -1.32413
 F 1.55427 1.60596 1.30493
 H -1.60432 -1.17824 -0.51132
 H 1.49658 -1.11818 -0.24191
 H -1.58393 -0.91216 0.25767
 H 1.73303 -0.90284 0.57238
 H -2.75608 -0.36666 -0.32212
 H 2.76765 -0.30663 0.31936
13
bifur_IRC_Distances_MW_output/new_data/bifur_traj1_Distances point 499
C -1.02451 0.73032 -0.49017
 C 1.00439 0.76089 0.46464
 C -0.02201 1.12143 -0.04175
 C -1.78878 -0.50985 -0.24318
 C 1.79867 -0.46945 0.25733
 F -1.57569 1.54573 -1.32387
 F 1.55454 1.60567 1.30491
 H -1.60294 -1.17771 -0.50144
 H 1.49815 -1.11839 -0.23280
 H -1.58517 -0.91266 0.24754
 H 1.73187 -0.90268 0.56150
 H -2.75604 -0.36664 -0.32192
 H 2.76751 -0.30666 0.31922
13
bifur_IRC_Distances_MW_output/new_data/bifur_traj1_Distances point 500
C -1.02465 0.73041 -0.48974
 C 1.00436 0.76081 0.46484
 C -0.02247 1.12143 -0.04058
 C -1.78876 -0.50982 -0.24311
 C 1.79873 -0.46948 0.25695
 F -1.57574 1.54599 -1.32366
 F 1.55477 1.60542 1.30489
 H -1.60178 -1.17727 -0.49307
 H 1.49947 -1.11856 -0.22508
 H -1.58621 -0.91308 0.23894
 H 1.73090 -0.90255 0.55227
 H -2.75601 -0.36662 -0.32174
 H 2.76740 -0.30668 0.31910
