# Supplementary material for: Low dimensional representations along intrinsic reaction coordinates and molecular dynamics trajectories using interatomic distance matrices
Source: Chem Sci. 2019 Sep 18;10(43):9954–68. doi: 10.1039/c9sc02742d (PMC6991188; doi:10.1039/c9sc02742d)
Supplement: Supplementary file 1 [file SC-010-C9SC02742D-s001.zip › C9SC02742D-SI/ESI_xyz_files/bifur_IRC_Distances_MW_output/new_data/bifur_traj_A_Distances_MW_PC2.xyz]

13
bifur_IRC_Distances_MW_output/new_data/bifur_traj2_Distances point 1
C 1.13298 0.66284 -0.01869
 C -1.12902 0.65521 0.01375
 C 0.01883 0.87581 -0.01148
 C 1.85318 -0.44725 -0.65501
 C -1.85292 -0.46006 0.65699
 F 1.88677 1.54718 0.58791
 F -1.90746 1.53380 -0.58490
 H 1.68918 -1.15104 -0.65870
 H -1.66641 -1.16248 0.65252
 H 1.77360 -0.86014 -0.66146
 H -1.80157 -0.87274 0.67852
 H 2.66419 -0.15127 -1.10001
 H -2.66135 -0.16986 1.10057
13
bifur_IRC_Distances_MW_output/new_data/bifur_traj2_Distances point 2
C 1.13301 0.66260 -0.01867
 C -1.12905 0.65496 0.01374
 C 0.01883 0.87511 -0.01144
 C 1.85354 -0.44714 -0.65518
 C -1.85328 -0.45996 0.65715
 F 1.88653 1.54709 0.58814
 F -1.90722 1.53370 -0.58515
 H 1.68978 -1.15108 -0.65881
 H -1.66703 -1.16252 0.65266
 H 1.77422 -0.86000 -0.66158
 H -1.80219 -0.87261 0.67859
 H 2.66433 -0.15078 -1.10043
 H -2.66148 -0.16938 1.10099
13
bifur_IRC_Distances_MW_output/new_data/bifur_traj2_Distances point 3
C 1.13299 0.66277 -0.01868
 C -1.12903 0.65513 0.01375
 C 0.01883 0.87560 -0.01147
 C 1.85329 -0.44721 -0.65506
 C -1.85303 -0.46003 0.65704
 F 1.88669 1.54716 0.58798
 F -1.90739 1.53377 -0.58498
 H 1.68936 -1.15105 -0.65873
 H -1.66660 -1.16250 0.65256
 H 1.77379 -0.86009 -0.66150
 H -1.80176 -0.87270 0.67854
 H 2.66424 -0.15112 -1.10014
 H -2.66139 -0.16972 1.10070
13
bifur_IRC_Distances_MW_output/new_data/bifur_traj2_Distances point 4
C 1.13294 0.66326 -0.01874
 C -1.12897 0.65563 0.01378
 C 0.01885 0.87703 -0.01153
 C 1.85254 -0.44743 -0.65472
 C -1.85228 -0.46023 0.65670
 F 1.88718 1.54734 0.58751
 F -1.90790 1.53397 -0.58446
 H 1.68813 -1.15098 -0.65851
 H -1.66532 -1.16242 0.65227
 H 1.77250 -0.86038 -0.66125
 H -1.80049 -0.87297 0.67839
 H 2.66395 -0.15212 -1.09926
 H -2.66113 -0.17071 1.09983
13
bifur_IRC_Distances_MW_output/new_data/bifur_traj2_Distances point 5
C 1.13288 0.66385 -0.01881
 C -1.12890 0.65623 0.01382
 C 0.01886 0.87876 -0.01162
 C 1.85165 -0.44768 -0.65430
 C -1.85138 -0.46047 0.65628
 F 1.88776 1.54757 0.58695
 F -1.90851 1.53421 -0.58384
 H 1.68664 -1.15090 -0.65824
 H -1.66378 -1.16232 0.65193
 H 1.77095 -0.86072 -0.66095
 H -1.79896 -0.87330 0.67822
 H 2.66361 -0.15333 -1.09821
 H -2.66082 -0.17190 1.09878
13
bifur_IRC_Distances_MW_output/new_data/bifur_traj2_Distances point 6
C 1.13281 0.66446 -0.01888
 C -1.12883 0.65685 0.01386
 C 0.01887 0.88053 -0.01170
 C 1.85073 -0.44795 -0.65387
 C -1.85045 -0.46072 0.65586
 F 1.88836 1.54780 0.58637
 F -1.90914 1.53446 -0.58320
 H 1.68511 -1.15081 -0.65797
 H -1.66220 -1.16223 0.65157
 H 1.76936 -0.86107 -0.66064
 H -1.79739 -0.87363 0.67803
 H 2.66326 -0.15457 -1.09713
 H -2.66050 -0.17312 1.09770
13
bifur_IRC_Distances_MW_output/new_data/bifur_traj2_Distances point 7
C 1.13275 0.66510 -0.01896
 C -1.12875 0.65750 0.01390
 C 0.01889 0.88239 -0.01179
 C 1.84975 -0.44822 -0.65342
 C -1.84948 -0.46099 0.65542
 F 1.88899 1.54804 0.58576
 F -1.90981 1.53473 -0.58253
 H 1.68350 -1.15072 -0.65767
 H -1.66054 -1.16212 0.65119
 H 1.76768 -0.86144 -0.66031
 H -1.79573 -0.87398 0.67784
 H 2.66289 -0.15588 -1.09599
 H -2.66016 -0.17441 1.09657
13
bifur_IRC_Distances_MW_output/new_data/bifur_traj2_Distances point 8
C 1.13267 0.66586 -0.01905
 C -1.12866 0.65826 0.01396
 C 0.01891 0.88459 -0.01190
 C 1.84861 -0.44855 -0.65288
 C -1.84832 -0.46130 0.65489
 F 1.88973 1.54833 0.58503
 F -1.91059 1.53504 -0.58173
 H 1.68160 -1.15061 -0.65732
 H -1.65857 -1.16200 0.65073
 H 1.76570 -0.86188 -0.65992
 H -1.79377 -0.87440 0.67760
 H 2.66245 -0.15742 -1.09464
 H -2.65975 -0.17593 1.09523
13
bifur_IRC_Distances_MW_output/new_data/bifur_traj2_Distances point 9
C 1.13256 0.66691 -0.01917
 C -1.12853 0.65933 0.01403
 C 0.01893 0.88765 -0.01205
 C 1.84701 -0.44900 -0.65213
 C -1.84671 -0.46173 0.65415
 F 1.89077 1.54873 0.58401
 F -1.91169 1.53547 -0.58060
 H 1.67895 -1.15045 -0.65683
 H -1.65583 -1.16184 0.65009
 H 1.76293 -0.86248 -0.65937
 H -1.79104 -0.87497 0.67727
 H 2.66183 -0.15957 -1.09277
 H -2.65919 -0.17805 1.09337
13
bifur_IRC_Distances_MW_output/new_data/bifur_traj2_Distances point 10
C 1.13239 0.66853 -0.01937
 C -1.12833 0.66097 0.01415
 C 0.01897 0.89233 -0.01228
 C 1.84455 -0.44970 -0.65098
 C -1.84425 -0.46239 0.65302
 F 1.89237 1.54935 0.58244
 F -1.91337 1.53613 -0.57887
 H 1.67488 -1.15022 -0.65606
 H -1.65162 -1.16158 0.64910
 H 1.75869 -0.86341 -0.65851
 H -1.78685 -0.87585 0.67675
 H 2.66090 -0.16286 -1.08991
 H -2.65832 -0.18129 1.09052
13
bifur_IRC_Distances_MW_output/new_data/bifur_traj2_Distances point 11
C 1.13216 0.67062 -0.01963
 C -1.12808 0.66309 0.01431
 C 0.01901 0.89841 -0.01259
 C 1.84135 -0.45060 -0.64948
 C -1.84103 -0.46325 0.65153
 F 1.89445 1.55015 0.58038
 F -1.91555 1.53699 -0.57658
 H 1.66958 -1.14992 -0.65504
 H -1.64614 -1.16124 0.64778
 H 1.75317 -0.86460 -0.65736
 H -1.78140 -0.87699 0.67607
 H 2.65967 -0.16714 -1.08620
 H -2.65719 -0.18551 1.08682
13
bifur_IRC_Distances_MW_output/new_data/bifur_traj2_Distances point 12
C 1.13216 0.67062 -0.01963
 C -1.12808 0.66309 0.01431
 C 0.01901 0.89841 -0.01259
 C 1.84135 -0.45061 -0.64948
 C -1.84103 -0.46325 0.65153
 F 1.89445 1.55015 0.58038
 F -1.91555 1.53699 -0.57658
 H 1.66958 -1.14992 -0.65504
 H -1.64614 -1.16124 0.64778
 H 1.75317 -0.86461 -0.65736
 H -1.78140 -0.87699 0.67606
 H 2.65967 -0.16714 -1.08620
 H -2.65719 -0.18552 1.08682
13
bifur_IRC_Distances_MW_output/new_data/bifur_traj2_Distances point 13
C 1.13171 0.67490 -0.02019
 C -1.12757 0.66742 0.01464
 C 0.01909 0.91078 -0.01323
 C 1.83481 -0.45245 -0.64637
 C -1.83445 -0.46500 0.64847
 F 1.89871 1.55178 0.57608
 F -1.92003 1.53875 -0.57183
 H 1.65873 -1.14930 -0.65289
 H -1.63494 -1.16056 0.64499
 H 1.74187 -0.86703 -0.65492
 H -1.77024 -0.87930 0.67460
 H 2.65716 -0.17586 -1.07865
 H -2.65486 -0.19412 1.07930
13
bifur_IRC_Distances_MW_output/new_data/bifur_traj2_Distances point 14
C 1.13150 0.67681 -0.02045
 C -1.12734 0.66935 0.01480
 C 0.01912 0.91630 -0.01353
 C 1.83187 -0.45327 -0.64497
 C -1.83149 -0.46578 0.64709
 F 1.90063 1.55251 0.57412
 F -1.92205 1.53954 -0.56965
 H 1.65386 -1.14903 -0.65189
 H -1.62990 -1.16026 0.64370
 H 1.73680 -0.86811 -0.65379
 H -1.76522 -0.88032 0.67391
 H 2.65603 -0.17977 -1.07528
 H -2.65380 -0.19797 1.07594
13
bifur_IRC_Distances_MW_output/new_data/bifur_traj2_Distances point 15
C 1.13132 0.67848 -0.02069
 C -1.12714 0.67104 0.01494
 C 0.01915 0.92113 -0.01379
 C 1.82929 -0.45399 -0.64373
 C -1.82890 -0.46646 0.64587
 F 1.90231 1.55316 0.57239
 F -1.92381 1.54023 -0.56773
 H 1.64959 -1.14879 -0.65101
 H -1.62549 -1.15999 0.64255
 H 1.73235 -0.86906 -0.65278
 H -1.76083 -0.88122 0.67330
 H 2.65504 -0.18319 -1.07234
 H -2.65287 -0.20134 1.07301
13
bifur_IRC_Distances_MW_output/new_data/bifur_traj2_Distances point 16
C 1.13118 0.67975 -0.02087
 C -1.12698 0.67233 0.01505
 C 0.01917 0.92481 -0.01400
 C 1.82732 -0.45454 -0.64279
 C -1.82692 -0.46698 0.64494
 F 1.90359 1.55365 0.57105
 F -1.92516 1.54075 -0.56625
 H 1.64632 -1.14861 -0.65032
 H -1.62212 -1.15979 0.64166
 H 1.72895 -0.86977 -0.65199
 H -1.75747 -0.88190 0.67282
 H 2.65429 -0.18580 -1.07009
 H -2.65216 -0.20391 1.07078
13
bifur_IRC_Distances_MW_output/new_data/bifur_traj2_Distances point 17
C 1.13114 0.68017 -0.02093
 C -1.12693 0.67276 0.01508
 C 0.01918 0.92601 -0.01406
 C 1.82667 -0.45472 -0.64248
 C -1.82627 -0.46715 0.64463
 F 1.90402 1.55381 0.57061
 F -1.92560 1.54093 -0.56576
 H 1.64525 -1.14855 -0.65009
 H -1.62102 -1.15972 0.64136
 H 1.72783 -0.87001 -0.65173
 H -1.75637 -0.88212 0.67267
 H 2.65404 -0.18665 -1.06936
 H -2.65193 -0.20476 1.07005
13
bifur_IRC_Distances_MW_output/new_data/bifur_traj2_Distances point 18
C 1.13121 0.67951 -0.02083
 C -1.12701 0.67209 0.01503
 C 0.01917 0.92411 -0.01396
 C 1.82769 -0.45443 -0.64297
 C -1.82729 -0.46688 0.64512
 F 1.90335 1.55355 0.57131
 F -1.92490 1.54065 -0.56653
 H 1.64694 -1.14864 -0.65045
 H -1.62277 -1.15983 0.64183
 H 1.72959 -0.86964 -0.65214
 H -1.75811 -0.88177 0.67291
 H 2.65443 -0.18530 -1.07052
 H -2.65230 -0.20342 1.07120
13
bifur_IRC_Distances_MW_output/new_data/bifur_traj2_Distances point 19
C 1.13136 0.67811 -0.02064
 C -1.12718 0.67067 0.01491
 C 0.01915 0.92006 -0.01373
 C 1.82985 -0.45383 -0.64401
 C -1.82947 -0.46631 0.64614
 F 1.90194 1.55301 0.57277
 F -1.92342 1.54007 -0.56815
 H 1.65053 -1.14884 -0.65120
 H -1.62647 -1.16005 0.64281
 H 1.73333 -0.86885 -0.65300
 H -1.76180 -0.88102 0.67344
 H 2.65526 -0.18243 -1.07298
 H -2.65308 -0.20060 1.07366
13
bifur_IRC_Distances_MW_output/new_data/bifur_traj2_Distances point 20
C 1.13156 0.67624 -0.02038
 C -1.12741 0.66878 0.01475
 C 0.01912 0.91467 -0.01344
 C 1.83274 -0.45303 -0.64539
 C -1.83237 -0.46555 0.64750
 F 1.90006 1.55230 0.57470
 F -1.92145 1.53930 -0.57030
 H 1.65530 -1.14911 -0.65219
 H -1.63139 -1.16035 0.64409
 H 1.73830 -0.86779 -0.65413
 H -1.76671 -0.88002 0.67412
 H 2.65637 -0.17861 -1.07628
 H -2.65412 -0.19683 1.07694
13
bifur_IRC_Distances_MW_output/new_data/bifur_traj2_Distances point 21
C 1.13180 0.67405 -0.02008
 C -1.12767 0.66656 0.01457
 C 0.01908 0.90832 -0.01310
 C 1.83611 -0.45208 -0.64699
 C -1.83576 -0.46465 0.64909
 F 1.89786 1.55146 0.57694
 F -1.91914 1.53840 -0.57278
 H 1.66089 -1.14942 -0.65333
 H -1.63717 -1.16070 0.64556
 H 1.74412 -0.86655 -0.65542
 H -1.77246 -0.87884 0.67490
 H 2.65766 -0.17413 -1.08015
 H -2.65533 -0.19241 1.08079
13
bifur_IRC_Distances_MW_output/new_data/bifur_traj2_Distances point 22
C 1.13206 0.67159 -0.01976
 C -1.12797 0.66406 0.01438
 C 0.01903 0.90119 -0.01273
 C 1.83988 -0.45102 -0.64878
 C -1.83955 -0.46364 0.65085
 F 1.89541 1.55052 0.57942
 F -1.91656 1.53739 -0.57552
 H 1.66714 -1.14978 -0.65457
 H -1.64362 -1.16109 0.64717
 H 1.75063 -0.86515 -0.65682
 H -1.77889 -0.87751 0.67574
 H 2.65911 -0.16910 -1.08450
 H -2.65667 -0.18745 1.08513
13
bifur_IRC_Distances_MW_output/new_data/bifur_traj2_Distances point 23
C 1.13206 0.67159 -0.01976
 C -1.12797 0.66406 0.01438
 C 0.01903 0.90120 -0.01273
 C 1.83988 -0.45102 -0.64878
 C -1.83955 -0.46364 0.65085
 F 1.89541 1.55052 0.57942
 F -1.91656 1.53739 -0.57552
 H 1.66714 -1.14978 -0.65457
 H -1.64362 -1.16109 0.64717
 H 1.75063 -0.86515 -0.65682
 H -1.77889 -0.87751 0.67574
 H 2.65911 -0.16910 -1.08450
 H -2.65667 -0.18745 1.08512
13
bifur_IRC_Distances_MW_output/new_data/bifur_traj2_Distances point 24
C 1.13264 0.66614 -0.01908
 C -1.12862 0.65855 0.01398
 C 0.01891 0.88540 -0.01194
 C 1.84818 -0.44867 -0.65268
 C -1.84789 -0.46141 0.65469
 F 1.89001 1.54844 0.58476
 F -1.91088 1.53515 -0.58143
 H 1.68089 -1.15057 -0.65719
 H -1.65784 -1.16196 0.65056
 H 1.76496 -0.86204 -0.65977
 H -1.79304 -0.87455 0.67751
 H 2.66228 -0.15799 -1.09415
 H -2.65960 -0.17650 1.09473
13
bifur_IRC_Distances_MW_output/new_data/bifur_traj2_Distances point 25
C 1.13288 0.66383 -0.01881
 C -1.12890 0.65621 0.01382
 C 0.01886 0.87870 -0.01161
 C 1.85167 -0.44768 -0.65431
 C -1.85140 -0.46047 0.65630
 F 1.88774 1.54756 0.58697
 F -1.90849 1.53421 -0.58386
 H 1.68669 -1.15090 -0.65825
 H -1.66383 -1.16233 0.65194
 H 1.77100 -0.86071 -0.66096
 H -1.79900 -0.87329 0.67822
 H 2.66362 -0.15329 -1.09824
 H -2.66083 -0.17186 1.09881
13
bifur_IRC_Distances_MW_output/new_data/bifur_traj2_Distances point 26
C 1.13307 0.66198 -0.01859
 C -1.12912 0.65434 0.01369
 C 0.01881 0.87333 -0.01136
 C 1.85447 -0.44688 -0.65561
 C -1.85421 -0.45971 0.65758
 F 1.88593 1.54686 0.58871
 F -1.90658 1.53345 -0.58579
 H 1.69132 -1.15117 -0.65908
 H -1.66862 -1.16262 0.65301
 H 1.77583 -0.85964 -0.66189
 H -1.80377 -0.87227 0.67877
 H 2.66469 -0.14953 -1.10153
 H -2.66180 -0.16815 1.10208
13
bifur_IRC_Distances_MW_output/new_data/bifur_traj2_Distances point 27
C 1.13324 0.66038 -0.01842
 C -1.12932 0.65272 0.01359
 C 0.01877 0.86867 -0.01114
 C 1.85688 -0.44619 -0.65672
 C -1.85664 -0.45905 0.65867
 F 1.88436 1.54625 0.59021
 F -1.90493 1.53280 -0.58744
 H 1.69532 -1.15140 -0.65979
 H -1.67276 -1.16287 0.65392
 H 1.78000 -0.85872 -0.66267
 H -1.80789 -0.87139 0.67924
 H 2.66561 -0.14627 -1.10438
 H -2.66264 -0.16494 1.10492
13
bifur_IRC_Distances_MW_output/new_data/bifur_traj2_Distances point 28
C 1.13339 0.65889 -0.01825
 C -1.12950 0.65121 0.01350
 C 0.01873 0.86433 -0.01094
 C 1.85912 -0.44554 -0.65776
 C -1.85889 -0.45844 0.65969
 F 1.88291 1.54569 0.59158
 F -1.90340 1.53219 -0.58895
 H 1.69903 -1.15162 -0.66043
 H -1.67660 -1.16311 0.65476
 H 1.78387 -0.85785 -0.66339
 H -1.81171 -0.87056 0.67966
 H 2.66646 -0.14324 -1.10703
 H -2.66342 -0.16195 1.10756
13
bifur_IRC_Distances_MW_output/new_data/bifur_traj2_Distances point 29
C 1.13354 0.65743 -0.01809
 C -1.12967 0.64974 0.01341
 C 0.01869 0.86008 -0.01075
 C 1.86131 -0.44491 -0.65876
 C -1.86109 -0.45784 0.66068
 F 1.88149 1.54513 0.59292
 F -1.90191 1.53159 -0.59043
 H 1.70267 -1.15183 -0.66105
 H -1.68037 -1.16334 0.65556
 H 1.78766 -0.85700 -0.66407
 H -1.81545 -0.86975 0.68006
 H 2.66730 -0.14027 -1.10963
 H -2.66417 -0.15903 1.11015
13
bifur_IRC_Distances_MW_output/new_data/bifur_traj2_Distances point 30
C 1.13369 0.65600 -0.01794
 C -1.12985 0.64828 0.01332
 C 0.01865 0.85589 -0.01056
 C 1.86347 -0.44429 -0.65975
 C -1.86325 -0.45725 0.66166
 F 1.88010 1.54459 0.59423
 F -1.90043 1.53101 -0.59186
 H 1.70624 -1.15204 -0.66165
 H -1.68406 -1.16357 0.65633
 H 1.79139 -0.85616 -0.66473
 H -1.81913 -0.86895 0.68045
 H 2.66812 -0.13735 -1.11219
 H -2.66491 -0.15615 1.11270
13
bifur_IRC_Distances_MW_output/new_data/bifur_traj2_Distances point 31
C 1.13381 0.65479 -0.01782
 C -1.13000 0.64706 0.01325
 C 0.01861 0.85238 -0.01040
 C 1.86527 -0.44377 -0.66057
 C -1.86506 -0.45675 0.66247
 F 1.87893 1.54413 0.59531
 F -1.89920 1.53051 -0.59306
 H 1.70922 -1.15222 -0.66215
 H -1.68716 -1.16376 0.65697
 H 1.79450 -0.85546 -0.66528
 H -1.82221 -0.86828 0.68077
 H 2.66880 -0.13490 -1.11434
 H -2.66553 -0.15374 1.11484
13
bifur_IRC_Distances_MW_output/new_data/bifur_traj2_Distances point 32
C 1.13390 0.65395 -0.01773
 C -1.13010 0.64621 0.01320
 C 0.01859 0.84992 -0.01029
 C 1.86653 -0.44341 -0.66114
 C -1.86632 -0.45640 0.66303
 F 1.87811 1.54381 0.59606
 F -1.89834 1.53017 -0.59389
 H 1.71131 -1.15234 -0.66249
 H -1.68932 -1.16389 0.65741
 H 1.79668 -0.85497 -0.66565
 H -1.82435 -0.86781 0.68099
 H 2.66928 -0.13319 -1.11585
 H -2.66596 -0.15205 1.11634
13
bifur_IRC_Distances_MW_output/new_data/bifur_traj2_Distances point 33
C 1.13395 0.65339 -0.01768
 C -1.13017 0.64564 0.01317
 C 0.01857 0.84828 -0.01022
 C 1.86737 -0.44316 -0.66153
 C -1.86716 -0.45617 0.66341
 F 1.87757 1.54360 0.59657
 F -1.89777 1.52994 -0.59444
 H 1.71270 -1.15242 -0.66272
 H -1.69076 -1.16398 0.65771
 H 1.79813 -0.85464 -0.66590
 H -1.82579 -0.86750 0.68113
 H 2.66960 -0.13205 -1.11685
 H -2.66625 -0.15092 1.11734
13
bifur_IRC_Distances_MW_output/new_data/bifur_traj2_Distances point 34
C 1.13395 0.65339 -0.01768
 C -1.13017 0.64564 0.01317
 C 0.01857 0.84828 -0.01022
 C 1.86737 -0.44316 -0.66153
 C -1.86716 -0.45617 0.66341
 F 1.87757 1.54360 0.59657
 F -1.89777 1.52994 -0.59444
 H 1.71270 -1.15242 -0.66272
 H -1.69076 -1.16398 0.65771
 H 1.79813 -0.85464 -0.66590
 H -1.82579 -0.86750 0.68113
 H 2.66960 -0.13205 -1.11685
 H -2.66625 -0.15092 1.11734
13
bifur_IRC_Distances_MW_output/new_data/bifur_traj2_Distances point 35
C 1.13400 0.65296 -0.01763
 C -1.13022 0.64521 0.01315
 C 0.01856 0.84704 -0.01017
 C 1.86800 -0.44298 -0.66181
 C -1.86780 -0.45600 0.66369
 F 1.87716 1.54344 0.59694
 F -1.89734 1.52977 -0.59485
 H 1.71375 -1.15248 -0.66288
 H -1.69185 -1.16405 0.65793
 H 1.79923 -0.85439 -0.66609
 H -1.82687 -0.86726 0.68124
 H 2.66984 -0.13119 -1.11761
 H -2.66646 -0.15008 1.11810
13
bifur_IRC_Distances_MW_output/new_data/bifur_traj2_Distances point 36
C 1.13397 0.65323 -0.01766
 C -1.13018 0.64548 0.01316
 C 0.01856 0.84782 -0.01020
 C 1.86760 -0.44310 -0.66163
 C -1.86740 -0.45611 0.66351
 F 1.87742 1.54354 0.59671
 F -1.89761 1.52988 -0.59459
 H 1.71309 -1.15244 -0.66278
 H -1.69116 -1.16401 0.65779
 H 1.79854 -0.85454 -0.66597
 H -1.82619 -0.86741 0.68117
 H 2.66969 -0.13173 -1.11713
 H -2.66633 -0.15061 1.11762
13
bifur_IRC_Distances_MW_output/new_data/bifur_traj2_Distances point 37
C 1.13389 0.65405 -0.01774
 C -1.13009 0.64631 0.01321
 C 0.01859 0.85021 -0.01031
 C 1.86638 -0.44345 -0.66108
 C -1.86617 -0.45644 0.66297
 F 1.87821 1.54385 0.59598
 F -1.89845 1.53021 -0.59379
 H 1.71107 -1.15232 -0.66245
 H -1.68907 -1.16388 0.65736
 H 1.79643 -0.85502 -0.66561
 H -1.82410 -0.86787 0.68096
 H 2.66923 -0.13339 -1.11567
 H -2.66591 -0.15225 1.11617
13
bifur_IRC_Distances_MW_output/new_data/bifur_traj2_Distances point 38
C 1.13374 0.65549 -0.01789
 C -1.12991 0.64777 0.01329
 C 0.01863 0.85441 -0.01049
 C 1.86423 -0.44407 -0.66010
 C -1.86401 -0.45704 0.66200
 F 1.87960 1.54439 0.59469
 F -1.89991 1.53080 -0.59237
 H 1.70750 -1.15211 -0.66186
 H -1.68537 -1.16365 0.65660
 H 1.79271 -0.85587 -0.66496
 H -1.82043 -0.86867 0.68059
 H 2.66841 -0.13632 -1.11310
 H -2.66517 -0.15513 1.11361
13
bifur_IRC_Distances_MW_output/new_data/bifur_traj2_Distances point 39
C 1.13355 0.65736 -0.01809
 C -1.12968 0.64966 0.01340
 C 0.01869 0.85986 -0.01074
 C 1.86143 -0.44488 -0.65881
 C -1.86120 -0.45781 0.66074
 F 1.88142 1.54510 0.59299
 F -1.90183 1.53156 -0.59050
 H 1.70286 -1.15184 -0.66109
 H -1.68056 -1.16335 0.65560
 H 1.78786 -0.85696 -0.66411
 H -1.81565 -0.86971 0.68008
 H 2.66734 -0.14012 -1.10977
 H -2.66421 -0.15887 1.11029
13
bifur_IRC_Distances_MW_output/new_data/bifur_traj2_Distances point 40
C 1.13333 0.65949 -0.01832
 C -1.12943 0.65182 0.01353
 C 0.01875 0.86606 -0.01102
 C 1.85823 -0.44580 -0.65734
 C -1.85799 -0.45868 0.65929
 F 1.88349 1.54591 0.59104
 F -1.90401 1.53243 -0.58835
 H 1.69755 -1.15153 -0.66018
 H -1.67507 -1.16302 0.65443
 H 1.78233 -0.85820 -0.66310
 H -1.81019 -0.87089 0.67949
 H 2.66612 -0.14445 -1.10597
 H -2.66311 -0.16314 1.10651
13
bifur_IRC_Distances_MW_output/new_data/bifur_traj2_Distances point 41
C 1.13309 0.66180 -0.01857
 C -1.12915 0.65415 0.01368
 C 0.01881 0.87278 -0.01133
 C 1.85475 -0.44680 -0.65574
 C -1.85450 -0.45963 0.65770
 F 1.88574 1.54679 0.58889
 F -1.90639 1.53337 -0.58598
 H 1.69179 -1.15120 -0.65917
 H -1.66911 -1.16265 0.65312
 H 1.77632 -0.85953 -0.66198
 H -1.80426 -0.87217 0.67883
 H 2.66479 -0.14914 -1.10186
 H -2.66190 -0.16777 1.10242
13
bifur_IRC_Distances_MW_output/new_data/bifur_traj2_Distances point 42
C 1.13284 0.66425 -0.01886
 C -1.12885 0.65664 0.01385
 C 0.01887 0.87992 -0.01167
 C 1.85104 -0.44786 -0.65402
 C -1.85077 -0.46064 0.65601
 F 1.88815 1.54772 0.58657
 F -1.90893 1.53438 -0.58342
 H 1.68564 -1.15084 -0.65806
 H -1.66274 -1.16226 0.65169
 H 1.76990 -0.86095 -0.66075
 H -1.79792 -0.87352 0.67810
 H 2.66338 -0.15414 -1.09750
 H -2.66061 -0.17270 1.09807
13
bifur_IRC_Distances_MW_output/new_data/bifur_traj2_Distances point 43
C 1.13256 0.66688 -0.01917
 C -1.12853 0.65930 0.01403
 C 0.01893 0.88757 -0.01204
 C 1.84705 -0.44899 -0.65215
 C -1.84676 -0.46172 0.65417
 F 1.89075 1.54872 0.58404
 F -1.91166 1.53546 -0.58063
 H 1.67902 -1.15046 -0.65684
 H -1.65590 -1.16184 0.65011
 H 1.76301 -0.86247 -0.65938
 H -1.79111 -0.87496 0.67728
 H 2.66185 -0.15951 -1.09282
 H -2.65920 -0.17799 1.09342
13
bifur_IRC_Distances_MW_output/new_data/bifur_traj2_Distances point 44
C 1.13227 0.66959 -0.01950
 C -1.12821 0.66204 0.01423
 C 0.01899 0.89542 -0.01244
 C 1.84293 -0.45016 -0.65022
 C -1.84262 -0.46283 0.65226
 F 1.89343 1.54975 0.58140
 F -1.91448 1.53657 -0.57771
 H 1.67219 -1.15007 -0.65555
 H -1.64884 -1.16141 0.64844
 H 1.75589 -0.86402 -0.65793
 H -1.78408 -0.87643 0.67641
 H 2.66027 -0.16503 -1.08803
 H -2.65775 -0.18344 1.08864
13
bifur_IRC_Distances_MW_output/new_data/bifur_traj2_Distances point 45
C 1.13227 0.66959 -0.01950
 C -1.12821 0.66205 0.01423
 C 0.01899 0.89542 -0.01244
 C 1.84293 -0.45016 -0.65022
 C -1.84261 -0.46283 0.65226
 F 1.89343 1.54976 0.58140
 F -1.91448 1.53657 -0.57771
 H 1.67219 -1.15007 -0.65554
 H -1.64884 -1.16141 0.64843
 H 1.75589 -0.86402 -0.65793
 H -1.78408 -0.87643 0.67641
 H 2.66027 -0.16503 -1.08803
 H -2.65775 -0.18344 1.08864
13
bifur_IRC_Distances_MW_output/new_data/bifur_traj2_Distances point 46
C 1.13190 0.67307 -0.01995
 C -1.12779 0.66557 0.01449
 C 0.01906 0.90550 -0.01295
 C 1.83760 -0.45166 -0.64770
 C -1.83726 -0.46425 0.64978
 F 1.89689 1.55109 0.57793
 F -1.91812 1.53800 -0.57387
 H 1.66337 -1.14956 -0.65382
 H -1.63972 -1.16085 0.64620
 H 1.74670 -0.86600 -0.65598
 H -1.77500 -0.87832 0.67523
 H 2.65824 -0.17214 -1.08187
 H -2.65586 -0.19045 1.08251
13
bifur_IRC_Distances_MW_output/new_data/bifur_traj2_Distances point 47
C 1.13183 0.67372 -0.02004
 C -1.12771 0.66622 0.01455
 C 0.01907 0.90736 -0.01305
 C 1.83662 -0.45194 -0.64724
 C -1.83627 -0.46452 0.64932
 F 1.89753 1.55133 0.57728
 F -1.91879 1.53826 -0.57315
 H 1.66173 -1.14947 -0.65349
 H -1.63803 -1.16075 0.64578
 H 1.74499 -0.86636 -0.65561
 H -1.77332 -0.87866 0.67501
 H 2.65786 -0.17345 -1.08073
 H -2.65551 -0.19174 1.08137
13
bifur_IRC_Distances_MW_output/new_data/bifur_traj2_Distances point 48
C 1.13181 0.67394 -0.02007
 C -1.12768 0.66645 0.01456
 C 0.01907 0.90801 -0.01309
 C 1.83628 -0.45203 -0.64707
 C -1.83593 -0.46461 0.64916
 F 1.89775 1.55142 0.57705
 F -1.91903 1.53835 -0.57290
 H 1.66117 -1.14944 -0.65338
 H -1.63745 -1.16072 0.64563
 H 1.74440 -0.86649 -0.65548
 H -1.77274 -0.87878 0.67493
 H 2.65773 -0.17391 -1.08034
 H -2.65538 -0.19219 1.08098
13
bifur_IRC_Distances_MW_output/new_data/bifur_traj2_Distances point 49
C 1.13181 0.67395 -0.02007
 C -1.12768 0.66646 0.01456
 C 0.01908 0.90805 -0.01309
 C 1.83626 -0.45204 -0.64706
 C -1.83591 -0.46461 0.64915
 F 1.89777 1.55142 0.57704
 F -1.91904 1.53836 -0.57289
 H 1.66113 -1.14944 -0.65337
 H -1.63742 -1.16071 0.64562
 H 1.74437 -0.86650 -0.65547
 H -1.77271 -0.87879 0.67493
 H 2.65772 -0.17394 -1.08032
 H -2.65538 -0.19222 1.08096
13
bifur_IRC_Distances_MW_output/new_data/bifur_traj2_Distances point 50
C 1.13181 0.67397 -0.02007
 C -1.12768 0.66648 0.01457
 C 0.01908 0.90811 -0.01309
 C 1.83622 -0.45205 -0.64705
 C -1.83587 -0.46462 0.64914
 F 1.89779 1.55143 0.57702
 F -1.91906 1.53837 -0.57286
 H 1.66108 -1.14943 -0.65336
 H -1.63736 -1.16071 0.64561
 H 1.74431 -0.86651 -0.65546
 H -1.77265 -0.87880 0.67492
 H 2.65771 -0.17398 -1.08028
 H -2.65537 -0.19226 1.08092
13
bifur_IRC_Distances_MW_output/new_data/bifur_traj2_Distances point 51
C 1.13178 0.67423 -0.02010
 C -1.12765 0.66674 0.01459
 C 0.01908 0.90885 -0.01313
 C 1.83583 -0.45216 -0.64686
 C -1.83548 -0.46473 0.64895
 F 1.89805 1.55153 0.57676
 F -1.91933 1.53847 -0.57258
 H 1.66043 -1.14940 -0.65323
 H -1.63669 -1.16067 0.64544
 H 1.74363 -0.86666 -0.65531
 H -1.77198 -0.87894 0.67483
 H 2.65756 -0.17450 -1.07983
 H -2.65523 -0.19278 1.08047
13
bifur_IRC_Distances_MW_output/new_data/bifur_traj2_Distances point 52
C 1.13172 0.67475 -0.02017
 C -1.12759 0.66727 0.01463
 C 0.01909 0.91036 -0.01321
 C 1.83503 -0.45238 -0.64648
 C -1.83468 -0.46494 0.64858
 F 1.89857 1.55173 0.57623
 F -1.91988 1.53869 -0.57199
 H 1.65910 -1.14932 -0.65296
 H -1.63532 -1.16059 0.64509
 H 1.74226 -0.86695 -0.65501
 H -1.77062 -0.87922 0.67465
 H 2.65725 -0.17557 -1.07891
 H -2.65494 -0.19382 1.07956
13
bifur_IRC_Distances_MW_output/new_data/bifur_traj2_Distances point 53
C 1.13165 0.67540 -0.02026
 C -1.12751 0.66792 0.01468
 C 0.01910 0.91222 -0.01331
 C 1.83404 -0.45266 -0.64601
 C -1.83368 -0.46520 0.64811
 F 1.89921 1.55197 0.57557
 F -1.92056 1.53895 -0.57126
 H 1.65746 -1.14923 -0.65263
 H -1.63362 -1.16048 0.64466
 H 1.74054 -0.86732 -0.65463
 H -1.76892 -0.87957 0.67442
 H 2.65687 -0.17689 -1.07777
 H -2.65458 -0.19513 1.07842
13
bifur_IRC_Distances_MW_output/new_data/bifur_traj2_Distances point 54
C 1.13158 0.67607 -0.02035
 C -1.12743 0.66861 0.01474
 C 0.01911 0.91417 -0.01341
 C 1.83300 -0.45295 -0.64551
 C -1.83263 -0.46548 0.64763
 F 1.89989 1.55223 0.57488
 F -1.92127 1.53923 -0.57049
 H 1.65574 -1.14913 -0.65228
 H -1.63184 -1.16038 0.64420
 H 1.73875 -0.86770 -0.65423
 H -1.76715 -0.87993 0.67418
 H 2.65647 -0.17827 -1.07658
 H -2.65421 -0.19649 1.07724
13
bifur_IRC_Distances_MW_output/new_data/bifur_traj2_Distances point 55
C 1.13151 0.67674 -0.02044
 C -1.12735 0.66928 0.01479
 C 0.01912 0.91609 -0.01352
 C 1.83198 -0.45324 -0.64502
 C -1.83160 -0.46575 0.64714
 F 1.90056 1.55249 0.57420
 F -1.92197 1.53951 -0.56974
 H 1.65404 -1.14904 -0.65193
 H -1.63009 -1.16027 0.64375
 H 1.73699 -0.86807 -0.65383
 H -1.76541 -0.88028 0.67394
 H 2.65608 -0.17962 -1.07541
 H -2.65384 -0.19782 1.07607
13
bifur_IRC_Distances_MW_output/new_data/bifur_traj2_Distances point 56
C 1.13151 0.67673 -0.02044
 C -1.12735 0.66928 0.01479
 C 0.01912 0.91609 -0.01352
 C 1.83198 -0.45324 -0.64502
 C -1.83160 -0.46575 0.64714
 F 1.90056 1.55249 0.57420
 F -1.92197 1.53951 -0.56974
 H 1.65404 -1.14904 -0.65193
 H -1.63009 -1.16027 0.64375
 H 1.73699 -0.86807 -0.65383
 H -1.76541 -0.88028 0.67394
 H 2.65608 -0.17962 -1.07541
 H -2.65384 -0.19782 1.07607
13
bifur_IRC_Distances_MW_output/new_data/bifur_traj2_Distances point 57
C 1.13137 0.67804 -0.02063
 C -1.12719 0.67060 0.01490
 C 0.01914 0.91987 -0.01372
 C 1.82996 -0.45380 -0.64406
 C -1.82958 -0.46628 0.64619
 F 1.90187 1.55299 0.57284
 F -1.92335 1.54005 -0.56823
 H 1.65070 -1.14885 -0.65124
 H -1.62664 -1.16006 0.64285
 H 1.73351 -0.86881 -0.65304
 H -1.76197 -0.88098 0.67346
 H 2.65530 -0.18230 -1.07310
 H -2.65312 -0.20046 1.07377
13
bifur_IRC_Distances_MW_output/new_data/bifur_traj2_Distances point 58
C 1.13130 0.67871 -0.02072
 C -1.12711 0.67128 0.01496
 C 0.01915 0.92179 -0.01383
 C 1.82893 -0.45409 -0.64356
 C -1.82854 -0.46656 0.64571
 F 1.90254 1.55324 0.57215
 F -1.92405 1.54032 -0.56746
 H 1.64900 -1.14876 -0.65088
 H -1.62489 -1.15996 0.64239
 H 1.73174 -0.86918 -0.65264
 H -1.76022 -0.88134 0.67321
 H 2.65491 -0.18366 -1.07193
 H -2.65275 -0.20180 1.07261
13
bifur_IRC_Distances_MW_output/new_data/bifur_traj2_Distances point 59
C 1.13123 0.67931 -0.02080
 C -1.12704 0.67188 0.01501
 C 0.01916 0.92352 -0.01392
 C 1.82800 -0.45435 -0.64312
 C -1.82761 -0.46680 0.64527
 F 1.90315 1.55347 0.57152
 F -1.92469 1.54057 -0.56676
 H 1.64746 -1.14867 -0.65056
 H -1.62330 -1.15986 0.64197
 H 1.73013 -0.86952 -0.65226
 H -1.75864 -0.88166 0.67299
 H 2.65455 -0.18489 -1.07087
 H -2.65241 -0.20302 1.07156
13
bifur_IRC_Distances_MW_output/new_data/bifur_traj2_Distances point 60
C 1.13117 0.67981 -0.02088
 C -1.12698 0.67240 0.01505
 C 0.01917 0.92499 -0.01401
 C 1.82722 -0.45457 -0.64274
 C -1.82682 -0.46701 0.64489
 F 1.90366 1.55367 0.57099
 F -1.92523 1.54078 -0.56617
 H 1.64616 -1.14860 -0.65028
 H -1.62196 -1.15978 0.64161
 H 1.72878 -0.86981 -0.65195
 H -1.75730 -0.88193 0.67280
 H 2.65425 -0.18592 -1.06998
 H -2.65213 -0.20404 1.07067
13
bifur_IRC_Distances_MW_output/new_data/bifur_traj2_Distances point 61
C 1.13112 0.68028 -0.02094
 C -1.12692 0.67286 0.01509
 C 0.01918 0.92631 -0.01408
 C 1.82651 -0.45476 -0.64240
 C -1.82610 -0.46720 0.64456
 F 1.90412 1.55385 0.57050
 F -1.92572 1.54097 -0.56563
 H 1.64498 -1.14853 -0.65003
 H -1.62074 -1.15971 0.64129
 H 1.72755 -0.87007 -0.65166
 H -1.75609 -0.88217 0.67263
 H 2.65398 -0.18687 -1.06917
 H -2.65187 -0.20497 1.06986
13
bifur_IRC_Distances_MW_output/new_data/bifur_traj2_Distances point 62
C 1.13107 0.68078 -0.02102
 C -1.12686 0.67338 0.01514
 C 0.01918 0.92778 -0.01416
 C 1.82572 -0.45498 -0.64202
 C -1.82531 -0.46740 0.64418
 F 1.90464 1.55404 0.56996
 F -1.92626 1.54118 -0.56504
 H 1.64367 -1.14846 -0.64975
 H -1.61939 -1.15962 0.64092
 H 1.72619 -0.87035 -0.65134
 H -1.75474 -0.88244 0.67243
 H 2.65367 -0.18791 -1.06828
 H -2.65158 -0.20600 1.06897
13
bifur_IRC_Distances_MW_output/new_data/bifur_traj2_Distances point 63
C 1.13099 0.68149 -0.02112
 C -1.12678 0.67410 0.01520
 C 0.01919 0.92983 -0.01428
 C 1.82462 -0.45529 -0.64149
 C -1.82420 -0.46769 0.64366
 F 1.90535 1.55431 0.56921
 F -1.92701 1.54147 -0.56420
 H 1.64185 -1.14836 -0.64936
 H -1.61751 -1.15951 0.64041
 H 1.72430 -0.87075 -0.65089
 H -1.75287 -0.88282 0.67216
 H 2.65325 -0.18936 -1.06703
 H -2.65119 -0.20743 1.06773
13
bifur_IRC_Distances_MW_output/new_data/bifur_traj2_Distances point 64
C 1.13087 0.68264 -0.02129
 C -1.12664 0.67526 0.01531
 C 0.01921 0.93313 -0.01447
 C 1.82284 -0.45578 -0.64062
 C -1.82241 -0.46816 0.64281
 F 1.90652 1.55476 0.56799
 F -1.92823 1.54195 -0.56284
 H 1.63890 -1.14820 -0.64872
 H -1.61447 -1.15933 0.63958
 H 1.72123 -0.87139 -0.65016
 H -1.74984 -0.88343 0.67171
 H 2.65257 -0.19170 -1.06502
 H -2.65054 -0.20974 1.06572
13
bifur_IRC_Distances_MW_output/new_data/bifur_traj2_Distances point 65
C 1.13067 0.68441 -0.02155
 C -1.12643 0.67705 0.01547
 C 0.01923 0.93822 -0.01476
 C 1.82009 -0.45654 -0.63929
 C -1.81965 -0.46888 0.64149
 F 1.90831 1.55544 0.56608
 F -1.93011 1.54268 -0.56072
 H 1.63435 -1.14794 -0.64772
 H -1.60977 -1.15905 0.63828
 H 1.71648 -0.87238 -0.64900
 H -1.74515 -0.88436 0.67101
 H 2.65151 -0.19532 -1.06192
 H -2.64953 -0.21331 1.06263
13
bifur_IRC_Distances_MW_output/new_data/bifur_traj2_Distances point 66
C 1.13043 0.68661 -0.02189
 C -1.12616 0.67928 0.01568
 C 0.01926 0.94457 -0.01514
 C 1.81664 -0.45749 -0.63761
 C -1.81618 -0.46978 0.63984
 F 1.91057 1.55629 0.56367
 F -1.93247 1.54360 -0.55804
 H 1.62864 -1.14763 -0.64645
 H -1.60389 -1.15870 0.63662
 H 1.71055 -0.87361 -0.64753
 H -1.73928 -0.88553 0.67012
 H 2.65018 -0.19985 -1.05806
 H -2.64827 -0.21777 1.05878
13
bifur_IRC_Distances_MW_output/new_data/bifur_traj2_Distances point 67
C 1.13043 0.68661 -0.02189
 C -1.12616 0.67928 0.01568
 C 0.01926 0.94457 -0.01514
 C 1.81664 -0.45749 -0.63761
 C -1.81618 -0.46978 0.63984
 F 1.91057 1.55629 0.56367
 F -1.93247 1.54360 -0.55804
 H 1.62864 -1.14763 -0.64644
 H -1.60389 -1.15870 0.63662
 H 1.71055 -0.87361 -0.64753
 H -1.73928 -0.88553 0.67012
 H 2.65018 -0.19985 -1.05805
 H -2.64827 -0.21777 1.05878
13
bifur_IRC_Distances_MW_output/new_data/bifur_traj2_Distances point 68
C 1.12986 0.69169 -0.02271
 C -1.12555 0.68443 0.01619
 C 0.01930 0.95917 -0.01603
 C 1.80867 -0.45968 -0.63368
 C -1.80815 -0.47185 0.63597
 F 1.91578 1.55826 0.55799
 F -1.93793 1.54571 -0.55170
 H 1.61544 -1.14692 -0.64339
 H -1.59028 -1.15789 0.63263
 H 1.69681 -0.87642 -0.64397
 H -1.72570 -0.88819 0.66796
 H 2.64710 -0.21026 -1.04918
 H -2.64533 -0.22805 1.04993
13
bifur_IRC_Distances_MW_output/new_data/bifur_traj2_Distances point 69
C 1.12954 0.69448 -0.02319
 C -1.12522 0.68725 0.01648
 C 0.01932 0.96716 -0.01654
 C 1.80426 -0.46087 -0.63149
 C -1.80372 -0.47299 0.63382
 F 1.91867 1.55934 0.55478
 F -1.94095 1.54688 -0.54813
 H 1.60814 -1.14653 -0.64164
 H -1.58278 -1.15745 0.63034
 H 1.68923 -0.87795 -0.64192
 H -1.71821 -0.88963 0.66672
 H 2.64540 -0.21599 -1.04433
 H -2.64369 -0.23369 1.04509
13
bifur_IRC_Distances_MW_output/new_data/bifur_traj2_Distances point 70
C 1.12920 0.69749 -0.02371
 C -1.12486 0.69031 0.01681
 C 0.01933 0.97580 -0.01711
 C 1.79948 -0.46217 -0.62910
 C -1.79891 -0.47421 0.63146
 F 1.92180 1.56052 0.55125
 F -1.94423 1.54814 -0.54418
 H 1.60022 -1.14611 -0.63970
 H -1.57463 -1.15698 0.62779
 H 1.68100 -0.87960 -0.63963
 H -1.71006 -0.89119 0.66534
 H 2.64354 -0.22218 -1.03909
 H -2.64189 -0.23981 1.03986
13
bifur_IRC_Distances_MW_output/new_data/bifur_traj2_Distances point 71
C 1.12883 0.70071 -0.02430
 C -1.12447 0.69358 0.01718
 C 0.01934 0.98502 -0.01774
 C 1.79433 -0.46355 -0.62651
 C -1.79373 -0.47552 0.62891
 F 1.92518 1.56178 0.54740
 F -1.94775 1.54950 -0.53985
 H 1.59171 -1.14567 -0.63755
 H -1.56587 -1.15647 0.62496
 H 1.67215 -0.88136 -0.63708
 H -1.70131 -0.89285 0.66380
 H 2.64155 -0.22881 -1.03351
 H -2.63995 -0.24635 1.03429
13
bifur_IRC_Distances_MW_output/new_data/bifur_traj2_Distances point 72
C 1.12847 0.70381 -0.02489
 C -1.12410 0.69672 0.01755
 C 0.01934 0.99387 -0.01836
 C 1.78936 -0.46489 -0.62398
 C -1.78872 -0.47678 0.62642
 F 1.92844 1.56300 0.54361
 F -1.95116 1.55081 -0.53560
 H 1.58349 -1.14525 -0.63542
 H -1.55742 -1.15598 0.62215
 H 1.66361 -0.88304 -0.63453
 H -1.69286 -0.89444 0.66227
 H 2.63961 -0.23518 -1.02815
 H -2.63807 -0.25264 1.02894
13
bifur_IRC_Distances_MW_output/new_data/bifur_traj2_Distances point 73
C 1.12817 0.70641 -0.02540
 C -1.12378 0.69935 0.01788
 C 0.01934 1.00127 -0.01890
 C 1.78518 -0.46600 -0.62184
 C -1.78451 -0.47784 0.62432
 F 1.93119 1.56402 0.54037
 F -1.95402 1.55191 -0.53197
 H 1.57657 -1.14490 -0.63358
 H -1.55031 -1.15558 0.61972
 H 1.65642 -0.88444 -0.63232
 H -1.68575 -0.89576 0.66095
 H 2.63798 -0.24053 -1.02368
 H -2.63647 -0.25791 1.02447
13
bifur_IRC_Distances_MW_output/new_data/bifur_traj2_Distances point 74
C 1.12793 0.70843 -0.02581
 C -1.12354 0.70140 0.01814
 C 0.01933 1.00703 -0.01933
 C 1.78191 -0.46687 -0.62016
 C -1.78122 -0.47866 0.62267
 F 1.93334 1.56482 0.53782
 F -1.95626 1.55277 -0.52909
 H 1.57116 -1.14463 -0.63212
 H -1.54476 -1.15527 0.61778
 H 1.65081 -0.88553 -0.63056
 H -1.68020 -0.89678 0.65990
 H 2.63671 -0.24469 -1.02021
 H -2.63521 -0.26202 1.02099
13
bifur_IRC_Distances_MW_output/new_data/bifur_traj2_Distances point 75
C 1.12774 0.71000 -0.02613
 C -1.12335 0.70299 0.01834
 C 0.01933 1.01151 -0.01968
 C 1.77936 -0.46754 -0.61884
 C -1.77865 -0.47929 0.62137
 F 1.93502 1.56544 0.53580
 F -1.95801 1.55344 -0.52682
 H 1.56695 -1.14442 -0.63096
 H -1.54043 -1.15502 0.61624
 H 1.64643 -0.88637 -0.62915
 H -1.67586 -0.89758 0.65906
 H 2.63571 -0.24793 -1.01752
 H -2.63423 -0.26522 1.01829
13
bifur_IRC_Distances_MW_output/new_data/bifur_traj2_Distances point 76
C 1.12759 0.71130 -0.02641
 C -1.12320 0.70431 0.01852
 C 0.01932 1.01521 -0.01997
 C 1.77724 -0.46810 -0.61775
 C -1.77652 -0.47982 0.62029
 F 1.93641 1.56596 0.53412
 F -1.95946 1.55399 -0.52492
 H 1.56345 -1.14424 -0.62999
 H -1.53684 -1.15482 0.61494
 H 1.64280 -0.88707 -0.62797
 H -1.67227 -0.89823 0.65836
 H 2.63488 -0.25061 -1.01529
 H -2.63341 -0.26787 1.01606
13
bifur_IRC_Distances_MW_output/new_data/bifur_traj2_Distances point 77
C 1.12744 0.71251 -0.02666
 C -1.12305 0.70554 0.01868
 C 0.01932 1.01865 -0.02024
 C 1.77527 -0.46862 -0.61672
 C -1.77453 -0.48031 0.61928
 F 1.93771 1.56644 0.53254
 F -1.96081 1.55451 -0.52314
 H 1.56019 -1.14408 -0.62908
 H -1.53349 -1.15464 0.61372
 H 1.63941 -0.88772 -0.62685
 H -1.66892 -0.89884 0.65770
 H 2.63411 -0.25310 -1.01322
 H -2.63265 -0.27033 1.01399
13
bifur_IRC_Distances_MW_output/new_data/bifur_traj2_Distances point 78
C 1.12744 0.71251 -0.02666
 C -1.12305 0.70554 0.01868
 C 0.01932 1.01864 -0.02024
 C 1.77527 -0.46862 -0.61672
 C -1.77453 -0.48031 0.61928
 F 1.93771 1.56644 0.53254
 F -1.96081 1.55451 -0.52314
 H 1.56019 -1.14408 -0.62908
 H -1.53350 -1.15464 0.61372
 H 1.63942 -0.88772 -0.62685
 H -1.66892 -0.89884 0.65770
 H 2.63411 -0.25310 -1.01322
 H -2.63265 -0.27033 1.01399
13
bifur_IRC_Distances_MW_output/new_data/bifur_traj2_Distances point 79
C 1.12709 0.71541 -0.02730
 C -1.12270 0.70848 0.01908
 C 0.01930 1.02688 -0.02091
 C 1.77053 -0.46987 -0.61424
 C -1.76976 -0.48149 0.61684
 F 1.94083 1.56759 0.52870
 F -1.96405 1.55575 -0.51880
 H 1.55235 -1.14370 -0.62684
 H -1.52546 -1.15419 0.61073
 H 1.63128 -0.88926 -0.62411
 H -1.66087 -0.90029 0.65608
 H 2.63226 -0.25907 -1.00828
 H -2.63080 -0.27623 1.00904
13
bifur_IRC_Distances_MW_output/new_data/bifur_traj2_Distances point 80
C 1.12687 0.71730 -0.02773
 C -1.12247 0.71040 0.01936
 C 0.01928 1.03225 -0.02136
 C 1.76742 -0.47068 -0.61260
 C -1.76662 -0.48226 0.61523
 F 1.94288 1.56835 0.52615
 F -1.96618 1.55656 -0.51591
 H 1.54721 -1.14345 -0.62535
 H -1.52019 -1.15390 0.60872
 H 1.62595 -0.89027 -0.62226
 H -1.65559 -0.90124 0.65500
 H 2.63103 -0.26298 -1.00506
 H -2.62959 -0.28009 1.00581
13
bifur_IRC_Distances_MW_output/new_data/bifur_traj2_Distances point 81
C 1.12661 0.71938 -0.02820
 C -1.12222 0.71250 0.01966
 C 0.01926 1.03813 -0.02187
 C 1.76400 -0.47157 -0.61079
 C -1.76318 -0.48310 0.61345
 F 1.94514 1.56918 0.52332
 F -1.96852 1.55746 -0.51270
 H 1.54156 -1.14319 -0.62368
 H -1.51440 -1.15359 0.60647
 H 1.62009 -0.89136 -0.62019
 H -1.64979 -0.90227 0.65379
 H 2.62969 -0.26726 -1.00155
 H -2.62824 -0.28431 1.00227
13
bifur_IRC_Distances_MW_output/new_data/bifur_traj2_Distances point 82
C 1.12635 0.72150 -0.02871
 C -1.12197 0.71465 0.01998
 C 0.01924 1.04414 -0.02240
 C 1.76049 -0.47248 -0.60893
 C -1.75965 -0.48396 0.61162
 F 1.94745 1.57004 0.52039
 F -1.97092 1.55837 -0.50936
 H 1.53576 -1.14291 -0.62194
 H -1.50846 -1.15327 0.60411
 H 1.61408 -0.89248 -0.61801
 H -1.64383 -0.90332 0.65253
 H 2.62831 -0.27164 -0.99796
 H -2.62686 -0.28864 0.99867
13
bifur_IRC_Distances_MW_output/new_data/bifur_traj2_Distances point 83
C 1.12609 0.72362 -0.02922
 C -1.12171 0.71681 0.02031
 C 0.01921 1.05015 -0.02295
 C 1.75696 -0.47339 -0.60704
 C -1.75609 -0.48482 0.60976
 F 1.94978 1.57089 0.51740
 F -1.97334 1.55930 -0.50595
 H 1.52993 -1.14264 -0.62016
 H -1.50249 -1.15295 0.60169
 H 1.60803 -0.89360 -0.61577
 H -1.63784 -0.90437 0.65125
 H 2.62691 -0.27603 -0.99437
 H -2.62546 -0.29298 0.99506
13
bifur_IRC_Distances_MW_output/new_data/bifur_traj2_Distances point 84
C 1.12583 0.72576 -0.02976
 C -1.12145 0.71898 0.02065
 C 0.01918 1.05619 -0.02352
 C 1.75340 -0.47431 -0.60512
 C -1.75250 -0.48569 0.60788
 F 1.95214 1.57176 0.51435
 F -1.97577 1.56023 -0.50248
 H 1.52405 -1.14237 -0.61834
 H -1.49647 -1.15263 0.59921
 H 1.60193 -0.89472 -0.61346
 H -1.63181 -0.90543 0.64993
 H 2.62551 -0.28044 -0.99078
 H -2.62404 -0.29734 0.99144
13
bifur_IRC_Distances_MW_output/new_data/bifur_traj2_Distances point 85
C 1.12557 0.72786 -0.03030
 C -1.12120 0.72111 0.02099
 C 0.01915 1.06212 -0.02409
 C 1.74989 -0.47521 -0.60321
 C -1.74896 -0.48654 0.60601
 F 1.95446 1.57261 0.51131
 F -1.97817 1.56114 -0.49900
 H 1.51824 -1.14211 -0.61651
 H -1.49053 -1.15231 0.59670
 H 1.59592 -0.89582 -0.61113
 H -1.62585 -0.90646 0.64861
 H 2.62411 -0.28478 -0.98726
 H -2.62263 -0.30163 0.98789
13
bifur_IRC_Distances_MW_output/new_data/bifur_traj2_Distances point 86
C 1.12532 0.72978 -0.03080
 C -1.12096 0.72306 0.02131
 C 0.01912 1.06754 -0.02464
 C 1.74666 -0.47603 -0.60146
 C -1.74571 -0.48732 0.60428
 F 1.95659 1.57339 0.50849
 F -1.98038 1.56198 -0.49576
 H 1.51292 -1.14187 -0.61481
 H -1.48509 -1.15203 0.59435
 H 1.59040 -0.89682 -0.60894
 H -1.62038 -0.90740 0.64738
 H 2.62283 -0.28875 -0.98406
 H -2.62133 -0.30555 0.98465
13
bifur_IRC_Distances_MW_output/new_data/bifur_traj2_Distances point 87
C 1.12513 0.73135 -0.03122
 C -1.12077 0.72465 0.02158
 C 0.01909 1.07195 -0.02509
 C 1.74402 -0.47670 -0.60001
 C -1.74305 -0.48795 0.60287
 F 1.95834 1.57403 0.50616
 F -1.98218 1.56267 -0.49309
 H 1.50857 -1.14167 -0.61340
 H -1.48064 -1.15180 0.59241
 H 1.58589 -0.89764 -0.60712
 H -1.61591 -0.90816 0.64636
 H 2.62178 -0.29199 -0.98145
 H -2.62027 -0.30875 0.98202
13
bifur_IRC_Distances_MW_output/new_data/bifur_traj2_Distances point 88
C 1.12498 0.73249 -0.03154
 C -1.12063 0.72581 0.02178
 C 0.01907 1.07516 -0.02543
 C 1.74210 -0.47719 -0.59895
 C -1.74111 -0.48841 0.60183
 F 1.95961 1.57450 0.50445
 F -1.98349 1.56317 -0.49112
 H 1.50539 -1.14153 -0.61236
 H -1.47740 -1.15163 0.59096
 H 1.58260 -0.89823 -0.60577
 H -1.61265 -0.90872 0.64561
 H 2.62102 -0.29434 -0.97956
 H -2.61949 -0.31108 0.98010
13
bifur_IRC_Distances_MW_output/new_data/bifur_traj2_Distances point 89
C 1.12498 0.73249 -0.03154
 C -1.12063 0.72581 0.02178
 C 0.01907 1.07516 -0.02543
 C 1.74210 -0.47719 -0.59895
 C -1.74111 -0.48841 0.60183
 F 1.95961 1.57450 0.50445
 F -1.98349 1.56317 -0.49112
 H 1.50539 -1.14153 -0.61236
 H -1.47740 -1.15163 0.59096
 H 1.58260 -0.89823 -0.60577
 H -1.61265 -0.90872 0.64561
 H 2.62102 -0.29434 -0.97956
 H -2.61949 -0.31108 0.98010
13
bifur_IRC_Distances_MW_output/new_data/bifur_traj2_Distances point 90
C 1.12480 0.73394 -0.03194
 C -1.12046 0.72728 0.02203
 C 0.01904 1.07924 -0.02586
 C 1.73965 -0.47781 -0.59760
 C -1.73864 -0.48900 0.60050
 F 1.96123 1.57509 0.50226
 F -1.98517 1.56381 -0.48860
 H 1.50135 -1.14136 -0.61103
 H -1.47327 -1.15142 0.58911
 H 1.57841 -0.89898 -0.60403
 H -1.60850 -0.90942 0.64465
 H 2.62004 -0.29733 -0.97716
 H -2.61849 -0.31404 0.97767
13
bifur_IRC_Distances_MW_output/new_data/bifur_traj2_Distances point 91
C 1.12471 0.73459 -0.03212
 C -1.12038 0.72795 0.02215
 C 0.01903 1.08108 -0.02606
 C 1.73854 -0.47809 -0.59699
 C -1.73752 -0.48926 0.59990
 F 1.96197 1.57536 0.50126
 F -1.98592 1.56410 -0.48745
 H 1.49951 -1.14128 -0.61042
 H -1.47140 -1.15133 0.58826
 H 1.57651 -0.89932 -0.60323
 H -1.60662 -0.90974 0.64421
 H 2.61960 -0.29869 -0.97608
 H -2.61804 -0.31538 0.97658
13
bifur_IRC_Distances_MW_output/new_data/bifur_traj2_Distances point 92
C 1.12461 0.73543 -0.03236
 C -1.12027 0.72879 0.02230
 C 0.01901 1.08343 -0.02632
 C 1.73712 -0.47845 -0.59620
 C -1.73609 -0.48960 0.59913
 F 1.96291 1.57571 0.49997
 F -1.98689 1.56447 -0.48597
 H 1.49717 -1.14118 -0.60964
 H -1.46901 -1.15120 0.58716
 H 1.57409 -0.89975 -0.60220
 H -1.60421 -0.91014 0.64365
 H 2.61903 -0.30041 -0.97469
 H -2.61746 -0.31709 0.97518
13
bifur_IRC_Distances_MW_output/new_data/bifur_traj2_Distances point 93
C 1.12446 0.73658 -0.03269
 C -1.12013 0.72996 0.02250
 C 0.01899 1.08664 -0.02668
 C 1.73517 -0.47894 -0.59512
 C -1.73413 -0.49007 0.59807
 F 1.96420 1.57618 0.49821
 F -1.98822 1.56497 -0.48392
 H 1.49396 -1.14104 -0.60856
 H -1.46573 -1.15104 0.58564
 H 1.57077 -0.90034 -0.60078
 H -1.60092 -0.91070 0.64288
 H 2.61825 -0.30278 -0.97281
 H -2.61667 -0.31942 0.97326
13
bifur_IRC_Distances_MW_output/new_data/bifur_traj2_Distances point 94
C 1.12427 0.73805 -0.03312
 C -1.11995 0.73145 0.02277
 C 0.01896 1.09077 -0.02716
 C 1.73267 -0.47957 -0.59372
 C -1.73160 -0.49066 0.59670
 F 1.96586 1.57678 0.49592
 F -1.98993 1.56563 -0.48127
 H 1.48983 -1.14086 -0.60716
 H -1.46152 -1.15083 0.58367
 H 1.56649 -0.90109 -0.59891
 H -1.59668 -0.91141 0.64187
 H 2.61725 -0.30582 -0.97039
 H -2.61564 -0.32243 0.97081
13
bifur_IRC_Distances_MW_output/new_data/bifur_traj2_Distances point 95
C 1.12405 0.73972 -0.03362
 C -1.11975 0.73315 0.02309
 C 0.01892 1.09548 -0.02771
 C 1.72979 -0.48029 -0.59211
 C -1.72871 -0.49134 0.59512
 F 1.96776 1.57748 0.49327
 F -1.99189 1.56637 -0.47820
 H 1.48510 -1.14066 -0.60554
 H -1.45669 -1.15059 0.58137
 H 1.56159 -0.90196 -0.59674
 H -1.59182 -0.91221 0.64071
 H 2.61610 -0.30929 -0.96764
 H -2.61446 -0.32586 0.96801
13
bifur_IRC_Distances_MW_output/new_data/bifur_traj2_Distances point 96
C 1.12383 0.74145 -0.03415
 C -1.11954 0.73491 0.02342
 C 0.01888 1.10032 -0.02830
 C 1.72683 -0.48103 -0.59044
 C -1.72572 -0.49204 0.59348
 F 1.96972 1.57819 0.49051
 F -1.99391 1.56714 -0.47499
 H 1.48021 -1.14046 -0.60384
 H -1.45171 -1.15034 0.57895
 H 1.55654 -0.90284 -0.59445
 H -1.58680 -0.91305 0.63950
 H 2.61491 -0.31286 -0.96482
 H -2.61324 -0.32940 0.96514
13
bifur_IRC_Distances_MW_output/new_data/bifur_traj2_Distances point 97
C 1.12360 0.74317 -0.03468
 C -1.11933 0.73665 0.02375
 C 0.01883 1.10512 -0.02890
 C 1.72388 -0.48177 -0.58877
 C -1.72275 -0.49274 0.59185
 F 1.97168 1.57891 0.48774
 F -1.99591 1.56791 -0.47177
 H 1.47535 -1.14026 -0.60214
 H -1.44676 -1.15010 0.57650
 H 1.55151 -0.90372 -0.59213
 H -1.58182 -0.91387 0.63828
 H 2.61372 -0.31640 -0.96204
 H -2.61201 -0.33290 0.96230
13
bifur_IRC_Distances_MW_output/new_data/bifur_traj2_Distances point 98
C 1.12338 0.74486 -0.03522
 C -1.11912 0.73837 0.02409
 C 0.01879 1.10985 -0.02951
 C 1.72096 -0.48249 -0.58710
 C -1.71981 -0.49342 0.59022
 F 1.97362 1.57961 0.48498
 F -1.99790 1.56867 -0.46854
 H 1.47054 -1.14006 -0.60043
 H -1.44186 -1.14986 0.57404
 H 1.54654 -0.90458 -0.58979
 H -1.57688 -0.91467 0.63707
 H 2.61254 -0.31990 -0.95930
 H -2.61080 -0.33637 0.95950
13
bifur_IRC_Distances_MW_output/new_data/bifur_traj2_Distances point 99
C 1.12316 0.74651 -0.03576
 C -1.11891 0.74004 0.02442
 C 0.01874 1.11447 -0.03012
 C 1.71810 -0.48320 -0.58546
 C -1.71692 -0.49409 0.58862
 F 1.97551 1.58030 0.48225
 F -1.99985 1.56941 -0.46533
 H 1.46583 -1.13987 -0.59874
 H -1.43706 -1.14963 0.57158
 H 1.54166 -0.90542 -0.58745
 H -1.57205 -0.91546 0.63587
 H 2.61138 -0.32331 -0.95664
 H -2.60960 -0.33975 0.95677
13
bifur_IRC_Distances_MW_output/new_data/bifur_traj2_Distances point 100
C 1.12316 0.74651 -0.03576
 C -1.11891 0.74004 0.02442
 C 0.01874 1.11447 -0.03012
 C 1.71810 -0.48320 -0.58546
 C -1.71692 -0.49409 0.58862
 F 1.97551 1.58030 0.48225
 F -1.99985 1.56941 -0.46533
 H 1.46583 -1.13987 -0.59874
 H -1.43706 -1.14963 0.57158
 H 1.54166 -0.90542 -0.58745
 H -1.57205 -0.91546 0.63587
 H 2.61138 -0.32331 -0.95664
 H -2.60960 -0.33975 0.95677
13
bifur_IRC_Distances_MW_output/new_data/bifur_traj2_Distances point 101
C 1.12277 0.74943 -0.03674
 C -1.11855 0.74301 0.02502
 C 0.01865 1.12262 -0.03125
 C 1.71303 -0.48445 -0.58254
 C -1.71181 -0.49527 0.58575
 F 1.97888 1.58153 0.47734
 F -2.00330 1.57073 -0.45955
 H 1.45747 -1.13954 -0.59570
 H -1.42856 -1.14923 0.56712
 H 1.53302 -0.90690 -0.58318
 H -1.56347 -0.91685 0.63373
 H 2.60932 -0.32935 -0.95196
 H -2.60747 -0.34572 0.95196
13
bifur_IRC_Distances_MW_output/new_data/bifur_traj2_Distances point 102
C 1.12263 0.75052 -0.03712
 C -1.11842 0.74412 0.02525
 C 0.01862 1.12567 -0.03169
 C 1.71112 -0.48492 -0.58143
 C -1.70988 -0.49572 0.58467
 F 1.98015 1.58199 0.47547
 F -2.00459 1.57123 -0.45735
 H 1.45433 -1.13942 -0.59454
 H -1.42536 -1.14908 0.56540
 H 1.52978 -0.90745 -0.58154
 H -1.56024 -0.91737 0.63292
 H 2.60855 -0.33161 -0.95021
 H -2.60666 -0.34796 0.95016
13
bifur_IRC_Distances_MW_output/new_data/bifur_traj2_Distances point 103
C 1.12251 0.75138 -0.03742
 C -1.11831 0.74499 0.02543
 C 0.01859 1.12806 -0.03205
 C 1.70962 -0.48528 -0.58055
 C -1.70837 -0.49606 0.58382
 F 1.98115 1.58235 0.47400
 F -2.00561 1.57162 -0.45561
 H 1.45186 -1.13932 -0.59363
 H -1.42286 -1.14896 0.56405
 H 1.52723 -0.90788 -0.58023
 H -1.55771 -0.91777 0.63228
 H 2.60794 -0.33338 -0.94885
 H -2.60603 -0.34972 0.94876
13
bifur_IRC_Distances_MW_output/new_data/bifur_traj2_Distances point 104
C 1.12241 0.75212 -0.03768
 C -1.11822 0.74574 0.02559
 C 0.01857 1.13012 -0.03236
 C 1.70832 -0.48560 -0.57980
 C -1.70707 -0.49636 0.58308
 F 1.98201 1.58266 0.47273
 F -2.00649 1.57195 -0.45409
 H 1.44973 -1.13924 -0.59284
 H -1.42069 -1.14886 0.56286
 H 1.52503 -0.90826 -0.57909
 H -1.55552 -0.91812 0.63172
 H 2.60741 -0.33491 -0.94768
 H -2.60548 -0.35123 0.94755
13
bifur_IRC_Distances_MW_output/new_data/bifur_traj2_Distances point 105
C 1.12231 0.75286 -0.03795
 C -1.11813 0.74650 0.02575
 C 0.01854 1.13219 -0.03267
 C 1.70701 -0.48592 -0.57903
 C -1.70575 -0.49667 0.58233
 F 1.98288 1.58297 0.47143
 F -2.00738 1.57229 -0.45255
 H 1.44758 -1.13916 -0.59203
 H -1.41851 -1.14876 0.56165
 H 1.52281 -0.90863 -0.57793
 H -1.55332 -0.91847 0.63116
 H 2.60687 -0.33645 -0.94650
 H -2.60493 -0.35276 0.94633
13
bifur_IRC_Distances_MW_output/new_data/bifur_traj2_Distances point 106
C 1.12220 0.75371 -0.03826
 C -1.11802 0.74736 0.02594
 C 0.01851 1.13455 -0.03304
 C 1.70552 -0.48628 -0.57816
 C -1.70424 -0.49701 0.58148
 F 1.98387 1.58333 0.46995
 F -2.00839 1.57268 -0.45079
 H 1.44512 -1.13907 -0.59111
 H -1.41602 -1.14864 0.56027
 H 1.52028 -0.90906 -0.57659
 H -1.55080 -0.91887 0.63053
 H 2.60626 -0.33821 -0.94516
 H -2.60429 -0.35450 0.94494
13
bifur_IRC_Distances_MW_output/new_data/bifur_traj2_Distances point 107
C 1.12206 0.75474 -0.03863
 C -1.11789 0.74841 0.02617
 C 0.01848 1.13743 -0.03349
 C 1.70371 -0.48673 -0.57709
 C -1.70241 -0.49743 0.58044
 F 1.98507 1.58377 0.46814
 F -2.00962 1.57315 -0.44863
 H 1.44214 -1.13895 -0.58999
 H -1.41298 -1.14850 0.55856
 H 1.51719 -0.90958 -0.57495
 H -1.54773 -0.91936 0.62974
 H 2.60552 -0.34034 -0.94353
 H -2.60352 -0.35661 0.94326
13
bifur_IRC_Distances_MW_output/new_data/bifur_traj2_Distances point 108
C 1.12188 0.75606 -0.03912
 C -1.11773 0.74975 0.02646
 C 0.01843 1.14108 -0.03409
 C 1.70139 -0.48729 -0.57571
 C -1.70007 -0.49796 0.57910
 F 1.98662 1.58433 0.46580
 F -2.01119 1.57376 -0.44584
 H 1.43832 -1.13881 -0.58854
 H -1.40911 -1.14833 0.55635
 H 1.51325 -0.91024 -0.57281
 H -1.54382 -0.91998 0.62875
 H 2.60457 -0.34306 -0.94147
 H -2.60252 -0.35931 0.94111
13
bifur_IRC_Distances_MW_output/new_data/bifur_traj2_Distances point 109
C 1.12164 0.75779 -0.03978
 C -1.11751 0.75151 0.02685
 C 0.01836 1.14590 -0.03489
 C 1.69832 -0.48803 -0.57389
 C -1.69698 -0.49867 0.57732
 F 1.98866 1.58506 0.46270
 F -2.01327 1.57455 -0.44211
 H 1.43327 -1.13862 -0.58661
 H -1.40399 -1.14810 0.55338
 H 1.50805 -0.91111 -0.56992
 H -1.53864 -0.92079 0.62742
 H 2.60330 -0.34664 -0.93876
 H -2.60121 -0.36286 0.93829
13
bifur_IRC_Distances_MW_output/new_data/bifur_traj2_Distances point 110
C 1.12136 0.75981 -0.04057
 C -1.11726 0.75355 0.02732
 C 0.01828 1.15149 -0.03587
 C 1.69474 -0.48889 -0.57175
 C -1.69338 -0.49948 0.57524
 F 1.99104 1.58592 0.45904
 F -2.01569 1.57548 -0.43770
 H 1.42740 -1.13841 -0.58434
 H -1.39804 -1.14783 0.54984
 H 1.50199 -0.91211 -0.56648
 H -1.53261 -0.92174 0.62588
 H 2.60183 -0.35080 -0.93564
 H -2.59966 -0.36699 0.93503
13
bifur_IRC_Distances_MW_output/new_data/bifur_traj2_Distances point 111
C 1.12136 0.75981 -0.04057
 C -1.11726 0.75355 0.02732
 C 0.01828 1.15149 -0.03587
 C 1.69474 -0.48889 -0.57175
 C -1.69338 -0.49948 0.57524
 F 1.99104 1.58592 0.45904
 F -2.01569 1.57548 -0.43770
 H 1.42739 -1.13841 -0.58434
 H -1.39804 -1.14783 0.54984
 H 1.50198 -0.91211 -0.56648
 H -1.53261 -0.92174 0.62588
 H 2.60183 -0.35080 -0.93563
 H -2.59966 -0.36699 0.93503
13
bifur_IRC_Distances_MW_output/new_data/bifur_traj2_Distances point 112
C 1.12082 0.76364 -0.04213
 C -1.11677 0.75745 0.02822
 C 0.01812 1.16211 -0.03787
 C 1.68790 -0.49053 -0.56761
 C -1.68647 -0.50104 0.57121
 F 1.99559 1.58756 0.45194
 F -2.02031 1.57726 -0.42905
 H 1.41615 -1.13801 -0.57994
 H -1.38665 -1.14734 0.54283
 H 1.49040 -0.91402 -0.55962
 H -1.52107 -0.92352 0.62292
 H 2.59899 -0.35872 -0.92975
 H -2.59668 -0.37485 0.92884
13
bifur_IRC_Distances_MW_output/new_data/bifur_traj2_Distances point 113
C 1.12058 0.76534 -0.04285
 C -1.11656 0.75918 0.02863
 C 0.01805 1.16683 -0.03882
 C 1.68483 -0.49126 -0.56573
 C -1.68339 -0.50173 0.56939
 F 1.99763 1.58830 0.44872
 F -2.02238 1.57806 -0.42510
 H 1.41112 -1.13783 -0.57795
 H -1.38157 -1.14712 0.53959
 H 1.48522 -0.91486 -0.55644
 H -1.51590 -0.92432 0.62160
 H 2.59771 -0.36225 -0.92716
 H -2.59534 -0.37835 0.92610
13
bifur_IRC_Distances_MW_output/new_data/bifur_traj2_Distances point 114
C 1.12037 0.76683 -0.04350
 C -1.11637 0.76070 0.02900
 C 0.01798 1.17095 -0.03968
 C 1.68215 -0.49190 -0.56408
 C -1.68068 -0.50234 0.56779
 F 1.99942 1.58894 0.44588
 F -2.02419 1.57876 -0.42158
 H 1.40671 -1.13768 -0.57620
 H -1.37712 -1.14693 0.53670
 H 1.48068 -0.91560 -0.55358
 H -1.51138 -0.92501 0.62046
 H 2.59659 -0.36532 -0.92491
 H -2.59416 -0.38141 0.92371
13
bifur_IRC_Distances_MW_output/new_data/bifur_traj2_Distances point 115
C 1.12020 0.76797 -0.04400
 C -1.11622 0.76185 0.02928
 C 0.01793 1.17409 -0.04036
 C 1.68009 -0.49238 -0.56281
 C -1.67861 -0.50280 0.56656
 F 2.00079 1.58943 0.44368
 F -2.02557 1.57930 -0.41887
 H 1.40334 -1.13757 -0.57485
 H -1.37371 -1.14679 0.53445
 H 1.47721 -0.91616 -0.55135
 H -1.50792 -0.92554 0.61958
 H 2.59572 -0.36767 -0.92321
 H -2.59325 -0.38374 0.92189
13
bifur_IRC_Distances_MW_output/new_data/bifur_traj2_Distances point 116
C 1.12011 0.76860 -0.04429
 C -1.11614 0.76250 0.02944
 C 0.01790 1.17584 -0.04076
 C 1.67895 -0.49265 -0.56210
 C -1.67745 -0.50306 0.56587
 F 2.00155 1.58971 0.44245
 F -2.02634 1.57960 -0.41733
 H 1.40145 -1.13750 -0.57409
 H -1.37181 -1.14671 0.53317
 H 1.47528 -0.91647 -0.55008
 H -1.50599 -0.92583 0.61910
 H 2.59524 -0.36898 -0.92226
 H -2.59274 -0.38504 0.92088
13
bifur_IRC_Distances_MW_output/new_data/bifur_traj2_Distances point 117
C 1.12009 0.76878 -0.04437
 C -1.11612 0.76268 0.02949
 C 0.01789 1.17634 -0.04087
 C 1.67862 -0.49273 -0.56190
 C -1.67712 -0.50313 0.56568
 F 2.00177 1.58978 0.44210
 F -2.02656 1.57968 -0.41690
 H 1.40092 -1.13748 -0.57388
 H -1.37127 -1.14669 0.53281
 H 1.47473 -0.91656 -0.54972
 H -1.50544 -0.92591 0.61896
 H 2.59510 -0.36935 -0.92199
 H -2.59260 -0.38541 0.92059
13
bifur_IRC_Distances_MW_output/new_data/bifur_traj2_Distances point 118
C 1.12010 0.76869 -0.04433
 C -1.11613 0.76259 0.02946
 C 0.01789 1.17608 -0.04081
 C 1.67879 -0.49269 -0.56200
 C -1.67729 -0.50309 0.56578
 F 2.00166 1.58974 0.44229
 F -2.02645 1.57964 -0.41712
 H 1.40120 -1.13749 -0.57399
 H -1.37155 -1.14670 0.53300
 H 1.47501 -0.91651 -0.54991
 H -1.50572 -0.92587 0.61903
 H 2.59517 -0.36916 -0.92213
 H -2.59267 -0.38522 0.92074
13
bifur_IRC_Distances_MW_output/new_data/bifur_traj2_Distances point 119
C 1.12013 0.76846 -0.04422
 C -1.11616 0.76235 0.02941
 C 0.01790 1.17544 -0.04067
 C 1.67921 -0.49259 -0.56226
 C -1.67771 -0.50300 0.56603
 F 2.00138 1.58964 0.44273
 F -2.02617 1.57953 -0.41768
 H 1.40188 -1.13752 -0.57426
 H -1.37224 -1.14673 0.53346
 H 1.47571 -0.91640 -0.55037
 H -1.50642 -0.92576 0.61921
 H 2.59535 -0.36869 -0.92247
 H -2.59286 -0.38475 0.92110
13
bifur_IRC_Distances_MW_output/new_data/bifur_traj2_Distances point 120
C 1.12017 0.76818 -0.04410
 C -1.11619 0.76207 0.02933
 C 0.01792 1.17467 -0.04049
 C 1.67972 -0.49247 -0.56258
 C -1.67823 -0.50288 0.56633
 F 2.00104 1.58952 0.44328
 F -2.02582 1.57940 -0.41836
 H 1.40272 -1.13755 -0.57460
 H -1.37308 -1.14676 0.53403
 H 1.47657 -0.91626 -0.55093
 H -1.50728 -0.92563 0.61942
 H 2.59556 -0.36810 -0.92289
 H -2.59309 -0.38417 0.92155
13
bifur_IRC_Distances_MW_output/new_data/bifur_traj2_Distances point 121
C 1.12021 0.76789 -0.04397
 C -1.11623 0.76177 0.02926
 C 0.01793 1.17387 -0.04032
 C 1.68024 -0.49235 -0.56290
 C -1.67876 -0.50277 0.56665
 F 2.00069 1.58940 0.44384
 F -2.02547 1.57926 -0.41906
 H 1.40358 -1.13757 -0.57494
 H -1.37395 -1.14680 0.53461
 H 1.47746 -0.91612 -0.55150
 H -1.50816 -0.92550 0.61964
 H 2.59578 -0.36751 -0.92332
 H -2.59332 -0.38358 0.92202
13
bifur_IRC_Distances_MW_output/new_data/bifur_traj2_Distances point 122
C 1.12021 0.76789 -0.04397
 C -1.11623 0.76177 0.02926
 C 0.01793 1.17387 -0.04032
 C 1.68024 -0.49235 -0.56290
 C -1.67876 -0.50277 0.56665
 F 2.00069 1.58940 0.44384
 F -2.02547 1.57926 -0.41906
 H 1.40357 -1.13757 -0.57494
 H -1.37395 -1.14680 0.53460
 H 1.47746 -0.91612 -0.55150
 H -1.50816 -0.92550 0.61964
 H 2.59578 -0.36751 -0.92332
 H -2.59332 -0.38358 0.92202
13
bifur_IRC_Distances_MW_output/new_data/bifur_traj2_Distances point 123
C 1.12030 0.76729 -0.04370
 C -1.11631 0.76117 0.02911
 C 0.01796 1.17222 -0.03996
 C 1.68132 -0.49209 -0.56357
 C -1.67984 -0.50252 0.56730
 F 1.99997 1.58914 0.44499
 F -2.02475 1.57898 -0.42049
 H 1.40535 -1.13763 -0.57565
 H -1.37574 -1.14687 0.53579
 H 1.47928 -0.91582 -0.55268
 H -1.50998 -0.92522 0.62010
 H 2.59624 -0.36627 -0.92422
 H -2.59379 -0.38235 0.92297
13
bifur_IRC_Distances_MW_output/new_data/bifur_traj2_Distances point 124
C 1.12035 0.76692 -0.04354
 C -1.11635 0.76079 0.02902
 C 0.01798 1.17120 -0.03974
 C 1.68198 -0.49194 -0.56398
 C -1.68051 -0.50237 0.56769
 F 1.99953 1.58898 0.44570
 F -2.02430 1.57881 -0.42136
 H 1.40644 -1.13767 -0.57609
 H -1.37684 -1.14692 0.53652
 H 1.48040 -0.91564 -0.55340
 H -1.51110 -0.92505 0.62039
 H 2.59652 -0.36552 -0.92477
 H -2.59409 -0.38160 0.92356
13
bifur_IRC_Distances_MW_output/new_data/bifur_traj2_Distances point 125
C 1.12042 0.76644 -0.04333
 C -1.11642 0.76030 0.02890
 C 0.01800 1.16988 -0.03945
 C 1.68285 -0.49173 -0.56451
 C -1.68139 -0.50218 0.56821
 F 1.99895 1.58877 0.44662
 F -2.02372 1.57858 -0.42250
 H 1.40786 -1.13772 -0.57665
 H -1.37827 -1.14698 0.53746
 H 1.48186 -0.91541 -0.55433
 H -1.51256 -0.92483 0.62076
 H 2.59688 -0.36452 -0.92550
 H -2.59447 -0.38061 0.92433
13
bifur_IRC_Distances_MW_output/new_data/bifur_traj2_Distances point 126
C 1.12052 0.76578 -0.04304
 C -1.11650 0.75963 0.02874
 C 0.01803 1.16805 -0.03907
 C 1.68404 -0.49145 -0.56525
 C -1.68258 -0.50191 0.56892
 F 1.99816 1.58849 0.44788
 F -2.02292 1.57827 -0.42406
 H 1.40981 -1.13779 -0.57743
 H -1.38025 -1.14706 0.53874
 H 1.48387 -0.91508 -0.55559
 H -1.51456 -0.92452 0.62126
 H 2.59738 -0.36316 -0.92649
 H -2.59499 -0.37926 0.92539
13
bifur_IRC_Distances_MW_output/new_data/bifur_traj2_Distances point 127
C 1.12064 0.76487 -0.04265
 C -1.11662 0.75871 0.02852
 C 0.01807 1.16553 -0.03855
 C 1.68568 -0.49106 -0.56625
 C -1.68424 -0.50154 0.56989
 F 1.99707 1.58810 0.44961
 F -2.02181 1.57784 -0.42619
 H 1.41250 -1.13788 -0.57850
 H -1.38296 -1.14718 0.54049
 H 1.48664 -0.91463 -0.55732
 H -1.51732 -0.92410 0.62197
 H 2.59806 -0.36128 -0.92787
 H -2.59571 -0.37739 0.92685
13
bifur_IRC_Distances_MW_output/new_data/bifur_traj2_Distances point 128
C 1.12082 0.76364 -0.04213
 C -1.11677 0.75745 0.02822
 C 0.01812 1.16211 -0.03787
 C 1.68790 -0.49053 -0.56761
 C -1.68647 -0.50104 0.57121
 F 1.99559 1.58756 0.45194
 F -2.02031 1.57726 -0.42905
 H 1.41615 -1.13801 -0.57994
 H -1.38665 -1.14734 0.54283
 H 1.49039 -0.91402 -0.55962
 H -1.52106 -0.92352 0.62292
 H 2.59899 -0.35872 -0.92975
 H -2.59668 -0.37485 0.92884
13
bifur_IRC_Distances_MW_output/new_data/bifur_traj2_Distances point 129
C 1.12104 0.76204 -0.04147
 C -1.11697 0.75583 0.02784
 C 0.01819 1.15769 -0.03701
 C 1.69076 -0.48985 -0.56934
 C -1.68936 -0.50039 0.57290
 F 1.99369 1.58688 0.45492
 F -2.01838 1.57652 -0.43270
 H 1.42085 -1.13817 -0.58178
 H -1.39140 -1.14754 0.54580
 H 1.49523 -0.91322 -0.56253
 H -1.52589 -0.92278 0.62415
 H 2.60018 -0.35542 -0.93219
 H -2.59793 -0.37157 0.93142
13
bifur_IRC_Distances_MW_output/new_data/bifur_traj2_Distances point 130
C 1.12129 0.76031 -0.04077
 C -1.11719 0.75406 0.02743
 C 0.01826 1.15288 -0.03612
 C 1.69385 -0.48911 -0.57121
 C -1.69248 -0.49968 0.57472
 F 1.99163 1.58614 0.45813
 F -2.01629 1.57571 -0.43659
 H 1.42593 -1.13836 -0.58377
 H -1.39656 -1.14777 0.54895
 H 1.50048 -0.91236 -0.56561
 H -1.53111 -0.92197 0.62549
 H 2.60146 -0.35184 -0.93486
 H -2.59928 -0.36802 0.93422
13
bifur_IRC_Distances_MW_output/new_data/bifur_traj2_Distances point 131
C 1.12148 0.75889 -0.04021
 C -1.11737 0.75262 0.02710
 C 0.01832 1.14894 -0.03542
 C 1.69638 -0.48850 -0.57273
 C -1.69502 -0.49911 0.57619
 F 1.98995 1.58553 0.46072
 F -2.01459 1.57506 -0.43972
 H 1.43008 -1.13851 -0.58538
 H -1.40076 -1.14795 0.55147
 H 1.50475 -0.91165 -0.56806
 H -1.53536 -0.92131 0.62658
 H 2.60250 -0.34891 -0.93706
 H -2.60037 -0.36511 0.93652
13
bifur_IRC_Distances_MW_output/new_data/bifur_traj2_Distances point 132
C 1.12161 0.75796 -0.03985
 C -1.11749 0.75168 0.02689
 C 0.01836 1.14637 -0.03497
 C 1.69802 -0.48810 -0.57371
 C -1.69668 -0.49873 0.57715
 F 1.98886 1.58514 0.46239
 F -2.01347 1.57463 -0.44174
 H 1.43278 -1.13860 -0.58642
 H -1.40350 -1.14808 0.55309
 H 1.50754 -0.91119 -0.56964
 H -1.53814 -0.92087 0.62729
 H 2.60318 -0.34699 -0.93850
 H -2.60108 -0.36321 0.93802
13
bifur_IRC_Distances_MW_output/new_data/bifur_traj2_Distances point 133
C 1.12161 0.75796 -0.03985
 C -1.11749 0.75168 0.02689
 C 0.01836 1.14637 -0.03497
 C 1.69802 -0.48810 -0.57371
 C -1.69668 -0.49873 0.57715
 F 1.98886 1.58514 0.46239
 F -2.01347 1.57463 -0.44174
 H 1.43278 -1.13860 -0.58642
 H -1.40350 -1.14808 0.55309
 H 1.50754 -0.91119 -0.56964
 H -1.53814 -0.92087 0.62729
 H 2.60318 -0.34699 -0.93850
 H -2.60108 -0.36321 0.93802
13
bifur_IRC_Distances_MW_output/new_data/bifur_traj2_Distances point 134
C 1.12167 0.75753 -0.03968
 C -1.11754 0.75124 0.02679
 C 0.01837 1.14517 -0.03477
 C 1.69879 -0.48792 -0.57417
 C -1.69745 -0.49856 0.57759
 F 1.98835 1.58495 0.46317
 F -2.01295 1.57443 -0.44268
 H 1.43404 -1.13865 -0.58690
 H -1.40477 -1.14813 0.55384
 H 1.50884 -0.91097 -0.57037
 H -1.53943 -0.92067 0.62762
 H 2.60350 -0.34610 -0.93917
 H -2.60141 -0.36232 0.93872
13
bifur_IRC_Distances_MW_output/new_data/bifur_traj2_Distances point 135
C 1.12162 0.75793 -0.03983
 C -1.11749 0.75164 0.02688
 C 0.01836 1.14627 -0.03496
 C 1.69808 -0.48809 -0.57375
 C -1.69674 -0.49872 0.57718
 F 1.98881 1.58512 0.46246
 F -2.01343 1.57462 -0.44182
 H 1.43288 -1.13861 -0.58646
 H -1.40360 -1.14808 0.55315
 H 1.50765 -0.91117 -0.56970
 H -1.53824 -0.92086 0.62732
 H 2.60321 -0.34692 -0.93855
 H -2.60110 -0.36314 0.93808
13
bifur_IRC_Distances_MW_output/new_data/bifur_traj2_Distances point 136
C 1.12151 0.75870 -0.04013
 C -1.11740 0.75243 0.02706
 C 0.01833 1.14841 -0.03533
 C 1.69671 -0.48842 -0.57293
 C -1.69536 -0.49903 0.57639
 F 1.98973 1.58545 0.46106
 F -2.01436 1.57497 -0.44014
 H 1.43063 -1.13853 -0.58559
 H -1.40132 -1.14798 0.55180
 H 1.50532 -0.91156 -0.56839
 H -1.53593 -0.92122 0.62673
 H 2.60264 -0.34851 -0.93735
 H -2.60051 -0.36472 0.93682
13
bifur_IRC_Distances_MW_output/new_data/bifur_traj2_Distances point 137
C 1.12135 0.75983 -0.04058
 C -1.11725 0.75358 0.02732
 C 0.01828 1.15156 -0.03589
 C 1.69470 -0.48890 -0.57172
 C -1.69333 -0.49949 0.57521
 F 1.99107 1.58593 0.45899
 F -2.01572 1.57550 -0.43764
 H 1.42732 -1.13841 -0.58431
 H -1.39796 -1.14783 0.54979
 H 1.50191 -0.91212 -0.56644
 H -1.53253 -0.92175 0.62586
 H 2.60181 -0.35086 -0.93559
 H -2.59964 -0.36705 0.93499
13
bifur_IRC_Distances_MW_output/new_data/bifur_traj2_Distances point 138
C 1.12119 0.76101 -0.04105
 C -1.11711 0.75477 0.02760
 C 0.01824 1.15482 -0.03648
 C 1.69260 -0.48941 -0.57046
 C -1.69122 -0.49997 0.57398
 F 1.99246 1.58644 0.45684
 F -2.01714 1.57604 -0.43502
 H 1.42388 -1.13828 -0.58297
 H -1.39448 -1.14768 0.54768
 H 1.49836 -0.91271 -0.56438
 H -1.52900 -0.92230 0.62495
 H 2.60094 -0.35329 -0.93378
 H -2.59873 -0.36945 0.93309
13
bifur_IRC_Distances_MW_output/new_data/bifur_traj2_Distances point 139
C 1.12105 0.76201 -0.04145
 C -1.11698 0.75579 0.02783
 C 0.01819 1.15760 -0.03700
 C 1.69081 -0.48983 -0.56938
 C -1.68941 -0.50038 0.57293
 F 1.99365 1.58687 0.45498
 F -2.01835 1.57651 -0.43277
 H 1.42093 -1.13818 -0.58182
 H -1.39150 -1.14755 0.54586
 H 1.49533 -0.91321 -0.56259
 H -1.52598 -0.92277 0.62418
 H 2.60020 -0.35536 -0.93224
 H -2.59796 -0.37151 0.93147
13
bifur_IRC_Distances_MW_output/new_data/bifur_traj2_Distances point 140
C 1.12093 0.76284 -0.04180
 C -1.11687 0.75664 0.02803
 C 0.01816 1.15990 -0.03744
 C 1.68933 -0.49019 -0.56848
 C -1.68792 -0.50071 0.57206
 F 1.99464 1.58722 0.45344
 F -2.01935 1.57689 -0.43088
 H 1.41850 -1.13809 -0.58086
 H -1.38903 -1.14744 0.54433
 H 1.49282 -0.91362 -0.56109
 H -1.52348 -0.92315 0.62354
 H 2.59958 -0.35707 -0.93097
 H -2.59731 -0.37321 0.93013
13
bifur_IRC_Distances_MW_output/new_data/bifur_traj2_Distances point 141
C 1.12084 0.76350 -0.04207
 C -1.11679 0.75731 0.02819
 C 0.01813 1.16173 -0.03779
 C 1.68814 -0.49047 -0.56776
 C -1.68672 -0.50098 0.57136
 F 1.99543 1.58751 0.45220
 F -2.02015 1.57720 -0.42937
 H 1.41655 -1.13802 -0.58010
 H -1.38706 -1.14735 0.54309
 H 1.49081 -0.91395 -0.55988
 H -1.52148 -0.92346 0.62303
 H 2.59909 -0.35844 -0.92996
 H -2.59679 -0.37457 0.92906
13
bifur_IRC_Distances_MW_output/new_data/bifur_traj2_Distances point 142
C 1.12077 0.76398 -0.04227
 C -1.11673 0.75780 0.02830
 C 0.01811 1.16306 -0.03806
 C 1.68728 -0.49068 -0.56723
 C -1.68586 -0.50118 0.57085
 F 1.99600 1.58771 0.45130
 F -2.02073 1.57742 -0.42826
 H 1.41514 -1.13797 -0.57954
 H -1.38563 -1.14729 0.54219
 H 1.48936 -0.91419 -0.55899
 H -1.52003 -0.92368 0.62266
 H 2.59873 -0.35943 -0.92923
 H -2.59642 -0.37555 0.92829
13
bifur_IRC_Distances_MW_output/new_data/bifur_traj2_Distances point 143
C 1.12073 0.76426 -0.04239
 C -1.11669 0.75808 0.02837
 C 0.01810 1.16384 -0.03821
 C 1.68678 -0.49080 -0.56692
 C -1.68535 -0.50129 0.57055
 F 1.99634 1.58783 0.45077
 F -2.02107 1.57756 -0.42761
 H 1.41431 -1.13794 -0.57921
 H -1.38479 -1.14726 0.54166
 H 1.48850 -0.91433 -0.55847
 H -1.51918 -0.92381 0.62244
 H 2.59852 -0.36001 -0.92880
 H -2.59619 -0.37613 0.92784
13
bifur_IRC_Distances_MW_output/new_data/bifur_traj2_Distances point 144
C 1.12073 0.76426 -0.04239
 C -1.11669 0.75808 0.02837
 C 0.01810 1.16384 -0.03821
 C 1.68678 -0.49080 -0.56692
 C -1.68535 -0.50129 0.57055
 F 1.99634 1.58783 0.45077
 F -2.02107 1.57756 -0.42761
 H 1.41431 -1.13794 -0.57921
 H -1.38479 -1.14726 0.54166
 H 1.48850 -0.91433 -0.55847
 H -1.51918 -0.92381 0.62244
 H 2.59852 -0.36001 -0.92880
 H -2.59619 -0.37613 0.92784
13
bifur_IRC_Distances_MW_output/new_data/bifur_traj2_Distances point 145
C 1.12072 0.76432 -0.04241
 C -1.11669 0.75814 0.02838
 C 0.01809 1.16399 -0.03824
 C 1.68668 -0.49082 -0.56686
 C -1.68525 -0.50131 0.57049
 F 1.99640 1.58786 0.45066
 F -2.02114 1.57758 -0.42749
 H 1.41415 -1.13794 -0.57915
 H -1.38463 -1.14725 0.54155
 H 1.48834 -0.91435 -0.55837
 H -1.51901 -0.92384 0.62240
 H 2.59848 -0.36013 -0.92872
 H -2.59615 -0.37624 0.92775
13
bifur_IRC_Distances_MW_output/new_data/bifur_traj2_Distances point 146
C 1.12074 0.76424 -0.04238
 C -1.11670 0.75806 0.02837
 C 0.01810 1.16377 -0.03820
 C 1.68682 -0.49079 -0.56695
 C -1.68539 -0.50128 0.57057
 F 1.99631 1.58782 0.45082
 F -2.02104 1.57754 -0.42767
 H 1.41438 -1.13795 -0.57924
 H -1.38487 -1.14726 0.54171
 H 1.48858 -0.91431 -0.55852
 H -1.51926 -0.92380 0.62246
 H 2.59854 -0.35996 -0.92884
 H -2.59622 -0.37608 0.92788
13
bifur_IRC_Distances_MW_output/new_data/bifur_traj2_Distances point 147
C 1.12075 0.76416 -0.04235
 C -1.11671 0.75798 0.02835
 C 0.01810 1.16355 -0.03815
 C 1.68696 -0.49075 -0.56704
 C -1.68553 -0.50125 0.57066
 F 1.99621 1.58779 0.45096
 F -2.02094 1.57751 -0.42785
 H 1.41461 -1.13795 -0.57933
 H -1.38510 -1.14727 0.54185
 H 1.48882 -0.91427 -0.55866
 H -1.51949 -0.92377 0.62252
 H 2.59860 -0.35980 -0.92896
 H -2.59628 -0.37592 0.92800
13
bifur_IRC_Distances_MW_output/new_data/bifur_traj2_Distances point 148
C 1.12076 0.76409 -0.04232
 C -1.11671 0.75791 0.02833
 C 0.01810 1.16337 -0.03812
 C 1.68708 -0.49073 -0.56711
 C -1.68565 -0.50122 0.57073
 F 1.99614 1.58776 0.45108
 F -2.02087 1.57748 -0.42800
 H 1.41480 -1.13796 -0.57941
 H -1.38529 -1.14728 0.54198
 H 1.48901 -0.91424 -0.55878
 H -1.51969 -0.92374 0.62257
 H 2.59865 -0.35967 -0.92906
 H -2.59633 -0.37579 0.92811
13
bifur_IRC_Distances_MW_output/new_data/bifur_traj2_Distances point 149
C 1.12077 0.76402 -0.04229
 C -1.11672 0.75784 0.02831
 C 0.01811 1.16317 -0.03808
 C 1.68721 -0.49069 -0.56719
 C -1.68578 -0.50119 0.57080
 F 1.99605 1.58773 0.45122
 F -2.02078 1.57744 -0.42817
 H 1.41502 -1.13797 -0.57949
 H -1.38551 -1.14729 0.54211
 H 1.48923 -0.91421 -0.55891
 H -1.51991 -0.92370 0.62262
 H 2.59870 -0.35952 -0.92917
 H -2.59638 -0.37564 0.92822
13
bifur_IRC_Distances_MW_output/new_data/bifur_traj2_Distances point 150
C 1.12078 0.76389 -0.04223
 C -1.11674 0.75770 0.02828
 C 0.01811 1.16280 -0.03801
 C 1.68745 -0.49064 -0.56733
 C -1.68602 -0.50114 0.57094
 F 1.99589 1.58767 0.45147
 F -2.02062 1.57738 -0.42848
 H 1.41541 -1.13798 -0.57965
 H -1.38590 -1.14730 0.54236
 H 1.48963 -0.91414 -0.55916
 H -1.52031 -0.92364 0.62273
 H 2.59880 -0.35924 -0.92937
 H -2.59649 -0.37537 0.92844
13
bifur_IRC_Distances_MW_output/new_data/bifur_traj2_Distances point 151
C 1.12083 0.76357 -0.04210
 C -1.11678 0.75738 0.02820
 C 0.01813 1.16192 -0.03783
 C 1.68802 -0.49050 -0.56768
 C -1.68660 -0.50101 0.57128
 F 1.99551 1.58754 0.45207
 F -2.02023 1.57723 -0.42921
 H 1.41635 -1.13801 -0.58002
 H -1.38686 -1.14734 0.54296
 H 1.49060 -0.91398 -0.55975
 H -1.52127 -0.92349 0.62297
 H 2.59904 -0.35858 -0.92986
 H -2.59674 -0.37471 0.92895
13
bifur_IRC_Distances_MW_output/new_data/bifur_traj2_Distances point 152
C 1.12092 0.76296 -0.04185
 C -1.11686 0.75676 0.02806
 C 0.01815 1.16024 -0.03750
 C 1.68911 -0.49024 -0.56834
 C -1.68769 -0.50076 0.57192
 F 1.99479 1.58728 0.45320
 F -2.01950 1.57695 -0.43060
 H 1.41813 -1.13808 -0.58072
 H -1.38866 -1.14742 0.54409
 H 1.49244 -0.91368 -0.56086
 H -1.52310 -0.92321 0.62344
 H 2.59949 -0.35733 -0.93078
 H -2.59721 -0.37347 0.92993
13
bifur_IRC_Distances_MW_output/new_data/bifur_traj2_Distances point 153
C 1.12104 0.76209 -0.04149
 C -1.11697 0.75587 0.02785
 C 0.01819 1.15782 -0.03704
 C 1.69067 -0.48987 -0.56929
 C -1.68927 -0.50041 0.57285
 F 1.99374 1.58690 0.45484
 F -2.01844 1.57654 -0.43259
 H 1.42071 -1.13817 -0.58173
 H -1.39127 -1.14754 0.54571
 H 1.49509 -0.91325 -0.56245
 H -1.52574 -0.92280 0.62412
 H 2.60014 -0.35552 -0.93212
 H -2.59790 -0.37167 0.93134
13
bifur_IRC_Distances_MW_output/new_data/bifur_traj2_Distances point 154
C 1.12121 0.76085 -0.04098
 C -1.11712 0.75461 0.02756
 C 0.01824 1.15438 -0.03640
 C 1.69288 -0.48934 -0.57063
 C -1.69150 -0.49991 0.57415
 F 1.99227 1.58637 0.45713
 F -2.01695 1.57597 -0.43538
 H 1.42434 -1.13830 -0.58315
 H -1.39494 -1.14770 0.54797
 H 1.49884 -0.91263 -0.56465
 H -1.52947 -0.92222 0.62507
 H 2.60106 -0.35296 -0.93402
 H -2.59886 -0.36913 0.93334
13
bifur_IRC_Distances_MW_output/new_data/bifur_traj2_Distances point 155
C 1.12121 0.76085 -0.04098
 C -1.11713 0.75461 0.02756
 C 0.01824 1.15438 -0.03640
 C 1.69289 -0.48934 -0.57063
 C -1.69150 -0.49991 0.57415
 F 1.99227 1.58637 0.45713
 F -2.01695 1.57597 -0.43538
 H 1.42434 -1.13830 -0.58315
 H -1.39495 -1.14770 0.54797
 H 1.49884 -0.91263 -0.56466
 H -1.52948 -0.92222 0.62507
 H 2.60106 -0.35296 -0.93403
 H -2.59886 -0.36913 0.93334
13
bifur_IRC_Distances_MW_output/new_data/bifur_traj2_Distances point 156
C 1.12179 0.75665 -0.03934
 C -1.11765 0.75034 0.02659
 C 0.01841 1.14272 -0.03436
 C 1.70035 -0.48754 -0.57509
 C -1.69902 -0.49820 0.57849
 F 1.98731 1.58458 0.46475
 F -2.01190 1.57403 -0.44458
 H 1.43661 -1.13875 -0.58788
 H -1.40737 -1.14825 0.55535
 H 1.51148 -0.91053 -0.57184
 H -1.54206 -0.92026 0.62830
 H 2.60414 -0.34428 -0.94055
 H -2.60208 -0.36052 0.94015
13
bifur_IRC_Distances_MW_output/new_data/bifur_traj2_Distances point 157
C 1.12221 0.75361 -0.03822
 C -1.11803 0.74725 0.02592
 C 0.01851 1.13426 -0.03299
 C 1.70571 -0.48624 -0.57826
 C -1.70443 -0.49697 0.58159
 F 1.98374 1.58329 0.47013
 F -2.00826 1.57263 -0.45101
 H 1.44543 -1.13908 -0.59123
 H -1.41633 -1.14866 0.56044
 H 1.52059 -0.90901 -0.57676
 H -1.55111 -0.91882 0.63060
 H 2.60634 -0.33799 -0.94532
 H -2.60437 -0.35428 0.94511
13
bifur_IRC_Distances_MW_output/new_data/bifur_traj2_Distances point 158
C 1.12264 0.75041 -0.03708
 C -1.11843 0.74401 0.02523
 C 0.01862 1.12536 -0.03165
 C 1.71131 -0.48487 -0.58154
 C -1.71008 -0.49567 0.58478
 F 1.98002 1.58194 0.47566
 F -2.00446 1.57118 -0.45757
 H 1.45465 -1.13943 -0.59466
 H -1.42569 -1.14909 0.56558
 H 1.53011 -0.90740 -0.58171
 H -1.56057 -0.91731 0.63300
 H 2.60863 -0.33138 -0.95039
 H -2.60675 -0.34774 0.95035
13
bifur_IRC_Distances_MW_output/new_data/bifur_traj2_Distances point 159
C 1.12306 0.74731 -0.03603
 C -1.11882 0.74086 0.02458
 C 0.01872 1.11670 -0.03042
 C 1.71671 -0.48354 -0.58467
 C -1.71552 -0.49441 0.58784
 F 1.97644 1.58064 0.48091
 F -2.00079 1.56977 -0.46376
 H 1.46354 -1.13978 -0.59791
 H -1.43474 -1.14952 0.57038
 H 1.53930 -0.90583 -0.58630
 H -1.56970 -0.91584 0.63529
 H 2.61082 -0.32497 -0.95535
 H -2.60902 -0.34138 0.95545
13
bifur_IRC_Distances_MW_output/new_data/bifur_traj2_Distances point 160
C 1.12345 0.74431 -0.03505
 C -1.11919 0.73781 0.02398
 C 0.01880 1.10832 -0.02931
 C 1.72191 -0.48226 -0.58764
 C -1.72076 -0.49320 0.59075
 F 1.97299 1.57938 0.48588
 F -1.99726 1.56842 -0.46959
 H 1.47210 -1.14013 -0.60098
 H -1.44344 -1.14994 0.57484
 H 1.54814 -0.90430 -0.59055
 H -1.57848 -0.91441 0.63746
 H 2.61292 -0.31877 -0.96018
 H -2.61119 -0.33525 0.96040
13
bifur_IRC_Distances_MW_output/new_data/bifur_traj2_Distances point 161
C 1.12384 0.74136 -0.03412
 C -1.11955 0.73482 0.02340
 C 0.01888 1.10007 -0.02827
 C 1.72698 -0.48099 -0.59053
 C -1.72588 -0.49201 0.59357
 F 1.96962 1.57816 0.49066
 F -1.99380 1.56710 -0.47516
 H 1.48047 -1.14047 -0.60393
 H -1.45197 -1.15035 0.57908
 H 1.55680 -0.90280 -0.59457
 H -1.58707 -0.91300 0.63956
 H 2.61497 -0.31267 -0.96497
 H -2.61330 -0.32921 0.96529
13
bifur_IRC_Distances_MW_output/new_data/bifur_traj2_Distances point 162
C 1.12423 0.73839 -0.03322
 C -1.11991 0.73180 0.02284
 C 0.01895 1.09173 -0.02727
 C 1.73208 -0.47972 -0.59339
 C -1.73101 -0.49080 0.59638
 F 1.96624 1.57692 0.49538
 F -1.99033 1.56578 -0.48065
 H 1.48887 -1.14082 -0.60683
 H -1.46053 -1.15078 0.58320
 H 1.56549 -0.90127 -0.59848
 H -1.59569 -0.91157 0.64163
 H 2.61702 -0.30652 -0.96983
 H -2.61540 -0.32313 0.97024
13
bifur_IRC_Distances_MW_output/new_data/bifur_traj2_Distances point 163
C 1.12463 0.73527 -0.03231
 C -1.12029 0.72863 0.02227
 C 0.01902 1.08297 -0.02627
 C 1.73740 -0.47838 -0.59636
 C -1.73637 -0.48954 0.59928
 F 1.96272 1.57564 0.50023
 F -1.98670 1.56439 -0.48626
 H 1.49764 -1.14120 -0.60980
 H -1.46948 -1.15123 0.58738
 H 1.57457 -0.89966 -0.60241
 H -1.60469 -0.91006 0.64376
 H 2.61914 -0.30007 -0.97497
 H -2.61758 -0.31675 0.97545
13
bifur_IRC_Distances_MW_output/new_data/bifur_traj2_Distances point 164
C 1.12507 0.73178 -0.03134
 C -1.12072 0.72509 0.02165
 C 0.01908 1.07316 -0.02521
 C 1.74330 -0.47689 -0.59961
 C -1.74232 -0.48812 0.60248
 F 1.95882 1.57421 0.50552
 F -1.98267 1.56286 -0.49235
 H 1.50737 -1.14162 -0.61301
 H -1.47942 -1.15174 0.59187
 H 1.58465 -0.89786 -0.60662
 H -1.61468 -0.90837 0.64608
 H 2.62150 -0.29287 -0.98074
 H -2.61997 -0.30963 0.98130
13
bifur_IRC_Distances_MW_output/new_data/bifur_traj2_Distances point 165
C 1.12559 0.72766 -0.03024
 C -1.12122 0.72090 0.02096
 C 0.01915 1.06154 -0.02404
 C 1.75023 -0.47512 -0.60340
 C -1.74931 -0.48645 0.60619
 F 1.95423 1.57253 0.51161
 F -1.97794 1.56105 -0.49934
 H 1.51882 -1.14213 -0.61669
 H -1.49112 -1.15235 0.59695
 H 1.59651 -0.89571 -0.61136
 H -1.62643 -0.90636 0.64874
 H 2.62425 -0.28435 -0.98761
 H -2.62277 -0.30120 0.98824
13
bifur_IRC_Distances_MW_output/new_data/bifur_traj2_Distances point 166
C 1.12559 0.72766 -0.03024
 C -1.12122 0.72090 0.02096
 C 0.01915 1.06154 -0.02404
 C 1.75023 -0.47512 -0.60340
 C -1.74931 -0.48645 0.60619
 F 1.95423 1.57253 0.51161
 F -1.97794 1.56105 -0.49934
 H 1.51882 -1.14213 -0.61669
 H -1.49112 -1.15235 0.59695
 H 1.59651 -0.89571 -0.61136
 H -1.62643 -0.90636 0.64874
 H 2.62425 -0.28435 -0.98761
 H -2.62277 -0.30120 0.98824
13
bifur_IRC_Distances_MW_output/new_data/bifur_traj2_Distances point 167
C 1.12659 0.71956 -0.02825
 C -1.12220 0.71269 0.01969
 C 0.01926 1.03866 -0.02191
 C 1.76370 -0.47165 -0.61063
 C -1.76287 -0.48317 0.61329
 F 1.94534 1.56926 0.52307
 F -1.96873 1.55754 -0.51241
 H 1.54105 -1.14316 -0.62353
 H -1.51388 -1.15356 0.60626
 H 1.61956 -0.89146 -0.62000
 H -1.64927 -0.90236 0.65368
 H 2.62957 -0.26764 -1.00123
 H -2.62812 -0.28469 1.00196
13
bifur_IRC_Distances_MW_output/new_data/bifur_traj2_Distances point 168
C 1.12704 0.71584 -0.02739
 C -1.12265 0.70891 0.01914
 C 0.01929 1.02810 -0.02101
 C 1.76983 -0.47005 -0.61387
 C -1.76905 -0.48166 0.61648
 F 1.94130 1.56776 0.52813
 F -1.96453 1.55593 -0.51815
 H 1.55119 -1.14365 -0.62651
 H -1.52427 -1.15413 0.61027
 H 1.63008 -0.88949 -0.62369
 H -1.65968 -0.90051 0.65584
 H 2.63198 -0.25996 -1.00755
 H -2.63053 -0.27710 1.00830
13
bifur_IRC_Distances_MW_output/new_data/bifur_traj2_Distances point 169
C 1.12750 0.71199 -0.02655
 C -1.12311 0.70501 0.01861
 C 0.01932 1.01717 -0.02012
 C 1.77612 -0.46840 -0.61716
 C -1.77538 -0.48010 0.61971
 F 1.93715 1.56623 0.53322
 F -1.96023 1.55429 -0.52390
 H 1.56158 -1.14415 -0.62947
 H -1.53493 -1.15472 0.61424
 H 1.64086 -0.88744 -0.62733
 H -1.67036 -0.89858 0.65798
 H 2.63444 -0.25203 -1.01411
 H -2.63298 -0.26927 1.01488
13
bifur_IRC_Distances_MW_output/new_data/bifur_traj2_Distances point 170
C 1.12799 0.70788 -0.02570
 C -1.12361 0.70084 0.01807
 C 0.01934 1.00547 -0.01922
 C 1.78280 -0.46663 -0.62062
 C -1.78211 -0.47843 0.62311
 F 1.93276 1.56460 0.53851
 F -1.95565 1.55253 -0.52987
 H 1.57263 -1.14470 -0.63252
 H -1.54626 -1.15535 0.61831
 H 1.65233 -0.88524 -0.63104
 H -1.68170 -0.89651 0.66018
 H 2.63705 -0.24356 -1.02115
 H -2.63555 -0.26091 1.02193
13
bifur_IRC_Distances_MW_output/new_data/bifur_traj2_Distances point 171
C 1.12850 0.70358 -0.02484
 C -1.12412 0.69648 0.01753
 C 0.01934 0.99320 -0.01831
 C 1.78974 -0.46479 -0.62418
 C -1.78910 -0.47669 0.62661
 F 1.92820 1.56290 0.54390
 F -1.95090 1.55071 -0.53593
 H 1.58411 -1.14528 -0.63558
 H -1.55806 -1.15602 0.62237
 H 1.66425 -0.88291 -0.63473
 H -1.69350 -0.89432 0.66239
 H 2.63976 -0.23470 -1.02856
 H -2.63821 -0.25217 1.02934
13
bifur_IRC_Distances_MW_output/new_data/bifur_traj2_Distances point 172
C 1.12896 0.69956 -0.02409
 C -1.12461 0.69241 0.01705
 C 0.01934 0.98174 -0.01751
 C 1.79617 -0.46306 -0.62744
 C -1.79557 -0.47506 0.62982
 F 1.92397 1.56133 0.54878
 F -1.94650 1.54902 -0.54140
 H 1.59475 -1.14583 -0.63832
 H -1.56899 -1.15665 0.62598
 H 1.67531 -0.88073 -0.63800
 H -1.70443 -0.89226 0.66435
 H 2.64226 -0.22645 -1.03549
 H -2.64065 -0.24402 1.03627
13
bifur_IRC_Distances_MW_output/new_data/bifur_traj2_Distances point 173
C 1.12933 0.69637 -0.02351
 C -1.12499 0.68917 0.01669
 C 0.01933 0.97258 -0.01689
 C 1.80126 -0.46169 -0.63000
 C -1.80070 -0.47376 0.63234
 F 1.92063 1.56008 0.55258
 F -1.94301 1.54767 -0.54566
 H 1.60318 -1.14627 -0.64043
 H -1.57767 -1.15715 0.62875
 H 1.68407 -0.87899 -0.64049
 H -1.71310 -0.89061 0.66586
 H 2.64423 -0.21987 -1.04104
 H -2.64256 -0.23753 1.04181
13
bifur_IRC_Distances_MW_output/new_data/bifur_traj2_Distances point 174
C 1.12959 0.69409 -0.02312
 C -1.12526 0.68686 0.01644
 C 0.01932 0.96605 -0.01647
 C 1.80488 -0.46071 -0.63180
 C -1.80434 -0.47283 0.63412
 F 1.91826 1.55919 0.55523
 F -1.94053 1.54672 -0.54863
 H 1.60916 -1.14659 -0.64189
 H -1.58383 -1.15751 0.63067
 H 1.69029 -0.87774 -0.64221
 H -1.71925 -0.88943 0.66690
 H 2.64563 -0.21519 -1.04500
 H -2.64392 -0.23291 1.04577
13
bifur_IRC_Distances_MW_output/new_data/bifur_traj2_Distances point 175
C 1.12976 0.69256 -0.02286
 C -1.12545 0.68531 0.01628
 C 0.01931 0.96167 -0.01619
 C 1.80729 -0.46005 -0.63300
 C -1.80677 -0.47221 0.63530
 F 1.91668 1.55859 0.55699
 F -1.93888 1.54608 -0.55059
 H 1.61316 -1.14680 -0.64285
 H -1.58794 -1.15775 0.63192
 H 1.69444 -0.87690 -0.64334
 H -1.72336 -0.88864 0.66758
 H 2.64657 -0.21205 -1.04766
 H -2.64482 -0.22981 1.04842
13
bifur_IRC_Distances_MW_output/new_data/bifur_traj2_Distances point 176
C 1.12987 0.69156 -0.02269
 C -1.12557 0.68430 0.01617
 C 0.01930 0.95879 -0.01600
 C 1.80887 -0.45962 -0.63378
 C -1.80836 -0.47180 0.63607
 F 1.91565 1.55820 0.55814
 F -1.93779 1.54566 -0.55187
 H 1.61578 -1.14694 -0.64347
 H -1.59064 -1.15791 0.63274
 H 1.69717 -0.87635 -0.64407
 H -1.72606 -0.88812 0.66802
 H 2.64718 -0.20999 -1.04941
 H -2.64540 -0.22778 1.05016
13
bifur_IRC_Distances_MW_output/new_data/bifur_traj2_Distances point 177
C 1.12987 0.69156 -0.02269
 C -1.12557 0.68430 0.01617
 C 0.01930 0.95879 -0.01601
 C 1.80887 -0.45962 -0.63378
 C -1.80836 -0.47180 0.63607
 F 1.91565 1.55820 0.55813
 F -1.93779 1.54566 -0.55187
 H 1.61578 -1.14694 -0.64347
 H -1.59064 -1.15791 0.63274
 H 1.69717 -0.87635 -0.64406
 H -1.72605 -0.88812 0.66802
 H 2.64718 -0.20999 -1.04941
 H -2.64540 -0.22778 1.05016
13
bifur_IRC_Distances_MW_output/new_data/bifur_traj2_Distances point 178
C 1.13001 0.69031 -0.02249
 C -1.12572 0.68303 0.01605
 C 0.01929 0.95521 -0.01578
 C 1.81083 -0.45908 -0.63475
 C -1.81034 -0.47129 0.63703
 F 1.91436 1.55772 0.55955
 F -1.93645 1.54514 -0.55344
 H 1.61903 -1.14711 -0.64424
 H -1.59398 -1.15811 0.63373
 H 1.70055 -0.87566 -0.64496
 H -1.72939 -0.88747 0.66856
 H 2.64794 -0.20744 -1.05158
 H -2.64613 -0.22526 1.05233
13
bifur_IRC_Distances_MW_output/new_data/bifur_traj2_Distances point 179
C 1.13007 0.68978 -0.02240
 C -1.12578 0.68249 0.01599
 C 0.01929 0.95369 -0.01569
 C 1.81167 -0.45885 -0.63517
 C -1.81118 -0.47107 0.63743
 F 1.91382 1.55752 0.56014
 F -1.93588 1.54492 -0.55411
 H 1.62041 -1.14719 -0.64456
 H -1.59541 -1.15819 0.63415
 H 1.70199 -0.87536 -0.64533
 H -1.73082 -0.88719 0.66879
 H 2.64826 -0.20635 -1.05251
 H -2.64644 -0.22418 1.05325
13
bifur_IRC_Distances_MW_output/new_data/bifur_traj2_Distances point 180
C 1.13014 0.68921 -0.02231
 C -1.12585 0.68191 0.01593
 C 0.01928 0.95204 -0.01559
 C 1.81257 -0.45861 -0.63561
 C -1.81209 -0.47084 0.63787
 F 1.91323 1.55729 0.56079
 F -1.93526 1.54468 -0.55483
 H 1.62190 -1.14727 -0.64490
 H -1.59695 -1.15828 0.63461
 H 1.70354 -0.87505 -0.64574
 H -1.73235 -0.88689 0.66903
 H 2.64861 -0.20517 -1.05352
 H -2.64677 -0.22302 1.05426
13
bifur_IRC_Distances_MW_output/new_data/bifur_traj2_Distances point 181
C 1.13020 0.68869 -0.02222
 C -1.12591 0.68139 0.01588
 C 0.01928 0.95055 -0.01550
 C 1.81338 -0.45839 -0.63601
 C -1.81290 -0.47063 0.63826
 F 1.91270 1.55709 0.56137
 F -1.93470 1.54446 -0.55547
 H 1.62325 -1.14734 -0.64521
 H -1.59833 -1.15837 0.63501
 H 1.70494 -0.87476 -0.64610
 H -1.73373 -0.88662 0.66925
 H 2.64892 -0.20411 -1.05442
 H -2.64707 -0.22198 1.05515
13
bifur_IRC_Distances_MW_output/new_data/bifur_traj2_Distances point 182
C 1.13025 0.68823 -0.02215
 C -1.12597 0.68092 0.01584
 C 0.01927 0.94923 -0.01541
 C 1.81411 -0.45819 -0.63636
 C -1.81363 -0.47044 0.63861
 F 1.91222 1.55691 0.56188
 F -1.93421 1.54427 -0.55604
 H 1.62444 -1.14740 -0.64549
 H -1.59957 -1.15844 0.63537
 H 1.70618 -0.87450 -0.64642
 H -1.73497 -0.88638 0.66945
 H 2.64920 -0.20316 -1.05522
 H -2.64734 -0.22104 1.05596
13
bifur_IRC_Distances_MW_output/new_data/bifur_traj2_Distances point 183
C 1.13030 0.68779 -0.02208
 C -1.12602 0.68048 0.01579
 C 0.01927 0.94796 -0.01534
 C 1.81480 -0.45800 -0.63670
 C -1.81433 -0.47026 0.63895
 F 1.91177 1.55674 0.56237
 F -1.93373 1.54409 -0.55659
 H 1.62559 -1.14747 -0.64575
 H -1.60074 -1.15851 0.63571
 H 1.70737 -0.87426 -0.64672
 H -1.73614 -0.88615 0.66963
 H 2.64947 -0.20226 -1.05599
 H -2.64759 -0.22015 1.05673
13
bifur_IRC_Distances_MW_output/new_data/bifur_traj2_Distances point 184
C 1.13034 0.68738 -0.02201
 C -1.12607 0.68006 0.01575
 C 0.01926 0.94678 -0.01527
 C 1.81544 -0.45782 -0.63702
 C -1.81497 -0.47009 0.63926
 F 1.91135 1.55658 0.56282
 F -1.93329 1.54392 -0.55710
 H 1.62666 -1.14752 -0.64599
 H -1.60184 -1.15857 0.63603
 H 1.70848 -0.87403 -0.64700
 H -1.73724 -0.88593 0.66980
 H 2.64972 -0.20142 -1.05671
 H -2.64783 -0.21932 1.05744
13
bifur_IRC_Distances_MW_output/new_data/bifur_traj2_Distances point 185
C 1.13038 0.68704 -0.02196
 C -1.12611 0.67972 0.01572
 C 0.01926 0.94582 -0.01521
 C 1.81596 -0.45768 -0.63727
 C -1.81550 -0.46996 0.63951
 F 1.91101 1.55646 0.56319
 F -1.93293 1.54378 -0.55751
 H 1.62752 -1.14757 -0.64619
 H -1.60273 -1.15863 0.63629
 H 1.70938 -0.87385 -0.64723
 H -1.73813 -0.88575 0.66994
 H 2.64992 -0.20073 -1.05730
 H -2.64802 -0.21865 1.05802
13
bifur_IRC_Distances_MW_output/new_data/bifur_traj2_Distances point 186
C 1.13040 0.68683 -0.02193
 C -1.12613 0.67951 0.01570
 C 0.01926 0.94521 -0.01517
 C 1.81629 -0.45759 -0.63744
 C -1.81583 -0.46987 0.63967
 F 1.91079 1.55637 0.56343
 F -1.93271 1.54369 -0.55777
 H 1.62807 -1.14760 -0.64631
 H -1.60330 -1.15866 0.63645
 H 1.70995 -0.87373 -0.64738
 H -1.73869 -0.88564 0.67003
 H 2.65004 -0.20030 -1.05767
 H -2.64814 -0.21822 1.05839
13
bifur_IRC_Distances_MW_output/new_data/bifur_traj2_Distances point 187
C 1.13042 0.68670 -0.02191
 C -1.12615 0.67937 0.01569
 C 0.01926 0.94482 -0.01515
 C 1.81651 -0.45753 -0.63754
 C -1.81605 -0.46982 0.63977
 F 1.91065 1.55632 0.56358
 F -1.93256 1.54363 -0.55793
 H 1.62842 -1.14762 -0.64640
 H -1.60366 -1.15868 0.63655
 H 1.71032 -0.87365 -0.64747
 H -1.73906 -0.88557 0.67008
 H 2.65013 -0.20002 -1.05791
 H -2.64822 -0.21794 1.05863
13
bifur_IRC_Distances_MW_output/new_data/bifur_traj2_Distances point 188
C 1.13042 0.68670 -0.02191
 C -1.12615 0.67937 0.01569
 C 0.01926 0.94482 -0.01515
 C 1.81651 -0.45753 -0.63754
 C -1.81605 -0.46982 0.63977
 F 1.91065 1.55632 0.56358
 F -1.93256 1.54363 -0.55793
 H 1.62842 -1.14762 -0.64640
 H -1.60366 -1.15868 0.63655
 H 1.71032 -0.87365 -0.64747
 H -1.73906 -0.88557 0.67008
 H 2.65013 -0.20002 -1.05791
 H -2.64822 -0.21794 1.05863
13
bifur_IRC_Distances_MW_output/new_data/bifur_traj2_Distances point 189
C 1.13047 0.68622 -0.02183
 C -1.12621 0.67889 0.01564
 C 0.01925 0.94345 -0.01507
 C 1.81725 -0.45732 -0.63791
 C -1.81679 -0.46962 0.64013
 F 1.91017 1.55614 0.56410
 F -1.93205 1.54343 -0.55852
 H 1.62965 -1.14769 -0.64667
 H -1.60493 -1.15876 0.63691
 H 1.71160 -0.87339 -0.64779
 H -1.74032 -0.88532 0.67028
 H 2.65041 -0.19905 -1.05874
 H -2.64850 -0.21698 1.05946
13
bifur_IRC_Distances_MW_output/new_data/bifur_traj2_Distances point 190
C 1.13052 0.68574 -0.02176
 C -1.12627 0.67840 0.01559
 C 0.01925 0.94206 -0.01499
 C 1.81801 -0.45712 -0.63827
 C -1.81755 -0.46943 0.64049
 F 1.90967 1.55595 0.56463
 F -1.93154 1.54323 -0.55911
 H 1.63090 -1.14776 -0.64695
 H -1.60622 -1.15884 0.63728
 H 1.71290 -0.87312 -0.64812
 H -1.74161 -0.88507 0.67048
 H 2.65070 -0.19806 -1.05958
 H -2.64877 -0.21601 1.06030
13
bifur_IRC_Distances_MW_output/new_data/bifur_traj2_Distances point 191
C 1.13060 0.68505 -0.02165
 C -1.12635 0.67771 0.01553
 C 0.01924 0.94009 -0.01487
 C 1.81907 -0.45682 -0.63879
 C -1.81863 -0.46915 0.64101
 F 1.90898 1.55569 0.56537
 F -1.93081 1.54295 -0.55994
 H 1.63267 -1.14785 -0.64735
 H -1.60804 -1.15894 0.63779
 H 1.71474 -0.87274 -0.64857
 H -1.74342 -0.88471 0.67075
 H 2.65112 -0.19666 -1.06078
 H -2.64916 -0.21462 1.06150
13
bifur_IRC_Distances_MW_output/new_data/bifur_traj2_Distances point 192
C 1.13070 0.68415 -0.02152
 C -1.12646 0.67679 0.01544
 C 0.01923 0.93748 -0.01472
 C 1.82049 -0.45643 -0.63948
 C -1.82005 -0.46878 0.64168
 F 1.90805 1.55534 0.56636
 F -1.92984 1.54257 -0.56103
 H 1.63501 -1.14798 -0.64787
 H -1.61046 -1.15909 0.63847
 H 1.71717 -0.87223 -0.64917
 H -1.74583 -0.88423 0.67112
 H 2.65166 -0.19480 -1.06237
 H -2.64968 -0.21279 1.06308
13
bifur_IRC_Distances_MW_output/new_data/bifur_traj2_Distances point 193
C 1.13083 0.68297 -0.02134
 C -1.12660 0.67560 0.01534
 C 0.01921 0.93409 -0.01452
 C 1.82232 -0.45592 -0.64037
 C -1.82189 -0.46830 0.64256
 F 1.90686 1.55488 0.56763
 F -1.92858 1.54209 -0.56244
 H 1.63804 -1.14815 -0.64854
 H -1.61359 -1.15928 0.63934
 H 1.72033 -0.87158 -0.64994
 H -1.74895 -0.88361 0.67158
 H 2.65237 -0.19239 -1.06444
 H -2.65035 -0.21041 1.06514
13
bifur_IRC_Distances_MW_output/new_data/bifur_traj2_Distances point 194
C 1.13099 0.68148 -0.02112
 C -1.12678 0.67409 0.01520
 C 0.01919 0.92979 -0.01428
 C 1.82463 -0.45528 -0.64149
 C -1.82422 -0.46769 0.64367
 F 1.90534 1.55431 0.56922
 F -1.92700 1.54147 -0.56421
 H 1.64188 -1.14836 -0.64937
 H -1.61754 -1.15951 0.64042
 H 1.72433 -0.87074 -0.65090
 H -1.75290 -0.88281 0.67216
 H 2.65326 -0.18933 -1.06705
 H -2.65119 -0.20740 1.06775
13
bifur_IRC_Distances_MW_output/new_data/bifur_traj2_Distances point 195
C 1.13116 0.67994 -0.02089
 C -1.12696 0.67252 0.01506
 C 0.01917 0.92534 -0.01403
 C 1.82703 -0.45462 -0.64265
 C -1.82663 -0.46706 0.64480
 F 1.90378 1.55372 0.57086
 F -1.92536 1.54083 -0.56603
 H 1.64584 -1.14858 -0.65022
 H -1.62163 -1.15976 0.64152
 H 1.72845 -0.86988 -0.65187
 H -1.75698 -0.88199 0.67275
 H 2.65418 -0.18618 -1.06976
 H -2.65206 -0.20429 1.07045
13
bifur_IRC_Distances_MW_output/new_data/bifur_traj2_Distances point 196
C 1.13132 0.67853 -0.02069
 C -1.12713 0.67109 0.01494
 C 0.01915 0.92127 -0.01380
 C 1.82921 -0.45401 -0.64370
 C -1.82883 -0.46648 0.64584
 F 1.90236 1.55317 0.57234
 F -1.92386 1.54025 -0.56767
 H 1.64946 -1.14878 -0.65098
 H -1.62537 -1.15998 0.64252
 H 1.73222 -0.86908 -0.65275
 H -1.76070 -0.88124 0.67328
 H 2.65502 -0.18329 -1.07225
 H -2.65285 -0.20144 1.07293
13
bifur_IRC_Distances_MW_output/new_data/bifur_traj2_Distances point 197
C 1.13147 0.67711 -0.02050
 C -1.12730 0.66965 0.01482
 C 0.01913 0.91716 -0.01358
 C 1.83140 -0.45340 -0.64475
 C -1.83103 -0.46590 0.64687
 F 1.90093 1.55263 0.57381
 F -1.92236 1.53966 -0.56931
 H 1.65309 -1.14898 -0.65174
 H -1.62912 -1.16021 0.64350
 H 1.73600 -0.86828 -0.65361
 H -1.76444 -0.88048 0.67380
 H 2.65586 -0.18038 -1.07475
 H -2.65364 -0.19857 1.07542
13
bifur_IRC_Distances_MW_output/new_data/bifur_traj2_Distances point 198
C 1.13163 0.67557 -0.02028
 C -1.12749 0.66810 0.01469
 C 0.01910 0.91273 -0.01334
 C 1.83377 -0.45274 -0.64588
 C -1.83341 -0.46527 0.64799
 F 1.89939 1.55204 0.57539
 F -1.92074 1.53903 -0.57106
 H 1.65701 -1.14920 -0.65254
 H -1.63316 -1.16046 0.64454
 H 1.74008 -0.86742 -0.65453
 H -1.76846 -0.87966 0.67436
 H 2.65676 -0.17724 -1.07746
 H -2.65449 -0.19548 1.07811
13
bifur_IRC_Distances_MW_output/new_data/bifur_traj2_Distances point 199
C 1.13163 0.67557 -0.02028
 C -1.12749 0.66810 0.01469
 C 0.01910 0.91273 -0.01334
 C 1.83377 -0.45274 -0.64588
 C -1.83341 -0.46527 0.64799
 F 1.89939 1.55204 0.57539
 F -1.92074 1.53903 -0.57106
 H 1.65701 -1.14920 -0.65254
 H -1.63316 -1.16046 0.64454
 H 1.74008 -0.86741 -0.65453
 H -1.76847 -0.87966 0.67436
 H 2.65676 -0.17724 -1.07746
 H -2.65449 -0.19548 1.07811
13
bifur_IRC_Distances_MW_output/new_data/bifur_traj2_Distances point 200
C 1.13200 0.67214 -0.01983
 C -1.12790 0.66463 0.01442
 C 0.01904 0.90280 -0.01281
 C 1.83903 -0.45126 -0.64838
 C -1.83870 -0.46387 0.65045
 F 1.89596 1.55073 0.57887
 F -1.91714 1.53761 -0.57491
 H 1.66573 -1.14970 -0.65429
 H -1.64217 -1.16100 0.64681
 H 1.74916 -0.86547 -0.65651
 H -1.77744 -0.87781 0.67555
 H 2.65878 -0.17024 -1.08352
 H -2.65637 -0.18857 1.08415
13
bifur_IRC_Distances_MW_output/new_data/bifur_traj2_Distances point 201
C 1.13220 0.67032 -0.01959
 C -1.12812 0.66278 0.01428
 C 0.01900 0.89751 -0.01254
 C 1.84182 -0.45047 -0.64970
 C -1.84150 -0.46312 0.65175
 F 1.89414 1.55003 0.58068
 F -1.91523 1.53686 -0.57692
 H 1.67036 -1.14996 -0.65519
 H -1.64695 -1.16129 0.64798
 H 1.75398 -0.86443 -0.65753
 H -1.78220 -0.87682 0.67617
 H 2.65985 -0.16651 -1.08675
 H -2.65736 -0.18489 1.08736
13
bifur_IRC_Distances_MW_output/new_data/bifur_traj2_Distances point 202
C 1.13239 0.66851 -0.01937
 C -1.12834 0.66095 0.01415
 C 0.01897 0.89229 -0.01228
 C 1.84457 -0.44969 -0.65099
 C -1.84427 -0.46239 0.65303
 F 1.89236 1.54934 0.58246
 F -1.91335 1.53612 -0.57888
 H 1.67491 -1.15022 -0.65607
 H -1.65165 -1.16158 0.64911
 H 1.75873 -0.86340 -0.65851
 H -1.78689 -0.87584 0.67676
 H 2.66090 -0.16283 -1.08994
 H -2.65833 -0.18127 1.09054
13
bifur_IRC_Distances_MW_output/new_data/bifur_traj2_Distances point 203
C 1.13256 0.66689 -0.01917
 C -1.12853 0.65931 0.01403
 C 0.01893 0.88759 -0.01205
 C 1.84703 -0.44900 -0.65215
 C -1.84674 -0.46172 0.65416
 F 1.89076 1.54873 0.58403
 F -1.91167 1.53546 -0.58062
 H 1.67899 -1.15046 -0.65684
 H -1.65587 -1.16184 0.65010
 H 1.76298 -0.86247 -0.65938
 H -1.79109 -0.87496 0.67728
 H 2.66185 -0.15953 -1.09281
 H -2.65920 -0.17801 1.09340
13
bifur_IRC_Distances_MW_output/new_data/bifur_traj2_Distances point 204
C 1.13271 0.66542 -0.01899
 C -1.12871 0.65782 0.01393
 C 0.01890 0.88332 -0.01184
 C 1.84927 -0.44836 -0.65319
 C -1.84899 -0.46112 0.65519
 F 1.88930 1.54817 0.58545
 F -1.91014 1.53486 -0.58219
 H 1.68270 -1.15067 -0.65752
 H -1.65970 -1.16207 0.65099
 H 1.76684 -0.86163 -0.66015
 H -1.79490 -0.87416 0.67774
 H 2.66270 -0.15653 -1.09542
 H -2.65998 -0.17505 1.09600
13
bifur_IRC_Distances_MW_output/new_data/bifur_traj2_Distances point 205
C 1.13286 0.66401 -0.01883
 C -1.12888 0.65640 0.01383
 C 0.01886 0.87922 -0.01164
 C 1.85141 -0.44775 -0.65419
 C -1.85113 -0.46054 0.65617
 F 1.88792 1.54763 0.58680
 F -1.90868 1.53428 -0.58368
 H 1.68624 -1.15087 -0.65817
 H -1.66337 -1.16230 0.65183
 H 1.77053 -0.86081 -0.66087
 H -1.79854 -0.87339 0.67817
 H 2.66352 -0.15365 -1.09792
 H -2.66073 -0.17222 1.09849
13
bifur_IRC_Distances_MW_output/new_data/bifur_traj2_Distances point 206
C 1.13301 0.66261 -0.01867
 C -1.12905 0.65498 0.01374
 C 0.01883 0.87516 -0.01144
 C 1.85352 -0.44715 -0.65517
 C -1.85326 -0.45997 0.65714
 F 1.88655 1.54710 0.58812
 F -1.90723 1.53371 -0.58514
 H 1.68974 -1.15108 -0.65880
 H -1.66699 -1.16252 0.65265
 H 1.77419 -0.86001 -0.66158
 H -1.80215 -0.87262 0.67859
 H 2.66432 -0.15081 -1.10041
 H -2.66147 -0.16941 1.10097
13
bifur_IRC_Distances_MW_output/new_data/bifur_traj2_Distances point 207
C 1.13315 0.66121 -0.01851
 C -1.12922 0.65356 0.01364
 C 0.01879 0.87107 -0.01125
 C 1.85564 -0.44654 -0.65615
 C -1.85539 -0.45939 0.65811
 F 1.88517 1.54656 0.58944
 F -1.90578 1.53313 -0.58659
 H 1.69326 -1.15128 -0.65943
 H -1.67063 -1.16274 0.65346
 H 1.77785 -0.85919 -0.66227
 H -1.80577 -0.87184 0.67900
 H 2.66513 -0.14795 -1.10291
 H -2.66221 -0.16659 1.10346
13
bifur_IRC_Distances_MW_output/new_data/bifur_traj2_Distances point 208
C 1.13329 0.65984 -0.01836
 C -1.12938 0.65218 0.01356
 C 0.01876 0.86710 -0.01107
 C 1.85769 -0.44595 -0.65710
 C -1.85745 -0.45883 0.65904
 F 1.88384 1.54605 0.59071
 F -1.90438 1.53258 -0.58799
 H 1.69666 -1.15148 -0.66002
 H -1.67415 -1.16296 0.65423
 H 1.78140 -0.85840 -0.66293
 H -1.80928 -0.87109 0.67939
 H 2.66592 -0.14517 -1.10534
 H -2.66292 -0.16386 1.10587
13
bifur_IRC_Distances_MW_output/new_data/bifur_traj2_Distances point 209
C 1.13341 0.65872 -0.01823
 C -1.12952 0.65104 0.01349
 C 0.01873 0.86383 -0.01092
 C 1.85938 -0.44547 -0.65787
 C -1.85915 -0.45837 0.65981
 F 1.88274 1.54562 0.59174
 F -1.90323 1.53212 -0.58913
 H 1.69946 -1.15164 -0.66051
 H -1.67705 -1.16314 0.65485
 H 1.78432 -0.85775 -0.66347
 H -1.81216 -0.87047 0.67971
 H 2.66656 -0.14289 -1.10733
 H -2.66351 -0.16161 1.10787
13
bifur_IRC_Distances_MW_output/new_data/bifur_traj2_Distances point 210
C 1.13341 0.65872 -0.01823
 C -1.12952 0.65104 0.01349
 C 0.01873 0.86383 -0.01092
 C 1.85938 -0.44547 -0.65787
 C -1.85915 -0.45837 0.65981
 F 1.88274 1.54562 0.59174
 F -1.90323 1.53212 -0.58913
 H 1.69946 -1.15164 -0.66051
 H -1.67705 -1.16314 0.65485
 H 1.78432 -0.85775 -0.66347
 H -1.81216 -0.87047 0.67971
 H 2.66656 -0.14289 -1.10733
 H -2.66351 -0.16161 1.10787
13
bifur_IRC_Distances_MW_output/new_data/bifur_traj2_Distances point 211
C 1.13352 0.65760 -0.01811
 C -1.12965 0.64991 0.01342
 C 0.01869 0.86056 -0.01077
 C 1.86107 -0.44498 -0.65865
 C -1.86084 -0.45790 0.66057
 F 1.88165 1.54519 0.59277
 F -1.90208 1.53166 -0.59026
 H 1.70225 -1.15181 -0.66098
 H -1.67994 -1.16332 0.65547
 H 1.78723 -0.85710 -0.66399
 H -1.81503 -0.86985 0.68002
 H 2.66720 -0.14061 -1.10933
 H -2.66409 -0.15936 1.10986
13
bifur_IRC_Distances_MW_output/new_data/bifur_traj2_Distances point 212
C 1.13352 0.65760 -0.01811
 C -1.12965 0.64991 0.01342
 C 0.01869 0.86057 -0.01077
 C 1.86106 -0.44499 -0.65865
 C -1.86083 -0.45791 0.66057
 F 1.88165 1.54520 0.59277
 F -1.90208 1.53166 -0.59026
 H 1.70225 -1.15181 -0.66098
 H -1.67993 -1.16332 0.65546
 H 1.78722 -0.85710 -0.66399
 H -1.81502 -0.86985 0.68002
 H 2.66720 -0.14062 -1.10933
 H -2.66408 -0.15937 1.10985
13
bifur_IRC_Distances_MW_output/new_data/bifur_traj2_Distances point 213
C 1.13348 0.65806 -0.01816
 C -1.12960 0.65037 0.01345
 C 0.01871 0.86191 -0.01083
 C 1.86037 -0.44518 -0.65833
 C -1.86014 -0.45809 0.66026
 F 1.88210 1.54537 0.59235
 F -1.90255 1.53185 -0.58980
 H 1.70111 -1.15174 -0.66079
 H -1.67875 -1.16324 0.65521
 H 1.78604 -0.85737 -0.66378
 H -1.81385 -0.87010 0.67989
 H 2.66694 -0.14155 -1.10851
 H -2.66385 -0.16028 1.10904
13
bifur_IRC_Distances_MW_output/new_data/bifur_traj2_Distances point 214
C 1.13338 0.65904 -0.01827
 C -1.12948 0.65136 0.01351
 C 0.01873 0.86476 -0.01096
 C 1.85890 -0.44561 -0.65765
 C -1.85867 -0.45850 0.65959
 F 1.88305 1.54574 0.59145
 F -1.90355 1.53225 -0.58881
 H 1.69867 -1.15160 -0.66037
 H -1.67623 -1.16309 0.65467
 H 1.78349 -0.85794 -0.66332
 H -1.81134 -0.87064 0.67962
 H 2.66638 -0.14354 -1.10677
 H -2.66334 -0.16224 1.10730
13
bifur_IRC_Distances_MW_output/new_data/bifur_traj2_Distances point 215
C 1.13322 0.66054 -0.01843
 C -1.12930 0.65289 0.01360
 C 0.01878 0.86914 -0.01116
 C 1.85664 -0.44626 -0.65661
 C -1.85639 -0.45912 0.65856
 F 1.88452 1.54631 0.59006
 F -1.90510 1.53286 -0.58727
 H 1.69492 -1.15138 -0.65972
 H -1.67234 -1.16285 0.65383
 H 1.77958 -0.85881 -0.66259
 H -1.80748 -0.87148 0.67919
 H 2.66551 -0.14660 -1.10409
 H -2.66256 -0.16526 1.10463
13
bifur_IRC_Distances_MW_output/new_data/bifur_traj2_Distances point 216
C 1.13303 0.66241 -0.01864
 C -1.12907 0.65477 0.01372
 C 0.01882 0.87456 -0.01142
 C 1.85383 -0.44706 -0.65531
 C -1.85357 -0.45988 0.65728
 F 1.88635 1.54702 0.58831
 F -1.90702 1.53362 -0.58535
 H 1.69025 -1.15111 -0.65889
 H -1.66752 -1.16255 0.65277
 H 1.77472 -0.85989 -0.66168
 H -1.80268 -0.87250 0.67865
 H 2.66444 -0.15039 -1.10077
 H -2.66158 -0.16900 1.10133
13
bifur_IRC_Distances_MW_output/new_data/bifur_traj2_Distances point 217
C 1.13285 0.66414 -0.01884
 C -1.12886 0.65652 0.01384
 C 0.01887 0.87959 -0.01166
 C 1.85121 -0.44781 -0.65410
 C -1.85094 -0.46059 0.65608
 F 1.88804 1.54768 0.58668
 F -1.90881 1.53433 -0.58354
 H 1.68592 -1.15086 -0.65811
 H -1.66304 -1.16228 0.65176
 H 1.77020 -0.86089 -0.66081
 H -1.79821 -0.87346 0.67813
 H 2.66344 -0.15392 -1.09770
 H -2.66067 -0.17248 1.09827
13
bifur_IRC_Distances_MW_output/new_data/bifur_traj2_Distances point 218
C 1.13271 0.66542 -0.01899
 C -1.12871 0.65782 0.01393
 C 0.01890 0.88332 -0.01184
 C 1.84927 -0.44836 -0.65319
 C -1.84898 -0.46112 0.65519
 F 1.88931 1.54817 0.58545
 F -1.91014 1.53486 -0.58219
 H 1.68269 -1.15067 -0.65752
 H -1.65970 -1.16207 0.65099
 H 1.76684 -0.86163 -0.66015
 H -1.79489 -0.87416 0.67774
 H 2.66270 -0.15653 -1.09542
 H -2.65998 -0.17506 1.09600
13
bifur_IRC_Distances_MW_output/new_data/bifur_traj2_Distances point 219
C 1.13262 0.66628 -0.01910
 C -1.12861 0.65870 0.01399
 C 0.01892 0.88582 -0.01196
 C 1.84796 -0.44873 -0.65258
 C -1.84767 -0.46147 0.65459
 F 1.89015 1.54849 0.58462
 F -1.91103 1.53521 -0.58127
 H 1.68053 -1.15054 -0.65712
 H -1.65746 -1.16194 0.65047
 H 1.76458 -0.86212 -0.65970
 H -1.79267 -0.87463 0.67747
 H 2.66220 -0.15829 -1.09389
 H -2.65953 -0.17679 1.09448
13
bifur_IRC_Distances_MW_output/new_data/bifur_traj2_Distances point 220
C 1.13257 0.66681 -0.01916
 C -1.12854 0.65923 0.01403
 C 0.01893 0.88736 -0.01203
 C 1.84716 -0.44896 -0.65220
 C -1.84686 -0.46169 0.65422
 F 1.89068 1.54870 0.58411
 F -1.91158 1.53543 -0.58071
 H 1.67920 -1.15047 -0.65687
 H -1.65608 -1.16185 0.65015
 H 1.76319 -0.86243 -0.65942
 H -1.79130 -0.87492 0.67730
 H 2.66189 -0.15937 -1.09295
 H -2.65924 -0.17785 1.09354
13
bifur_IRC_Distances_MW_output/new_data/bifur_traj2_Distances point 221
C 1.13257 0.66681 -0.01916
 C -1.12854 0.65923 0.01403
 C 0.01893 0.88736 -0.01203
 C 1.84716 -0.44896 -0.65220
 C -1.84686 -0.46169 0.65422
 F 1.89068 1.54870 0.58411
 F -1.91158 1.53543 -0.58071
 H 1.67920 -1.15047 -0.65687
 H -1.65608 -1.16185 0.65015
 H 1.76319 -0.86242 -0.65942
 H -1.79130 -0.87492 0.67730
 H 2.66189 -0.15937 -1.09295
 H -2.65924 -0.17785 1.09354
13
bifur_IRC_Distances_MW_output/new_data/bifur_traj2_Distances point 222
C 1.13253 0.66721 -0.01921
 C -1.12849 0.65963 0.01405
 C 0.01894 0.88851 -0.01209
 C 1.84655 -0.44913 -0.65192
 C -1.84626 -0.46185 0.65394
 F 1.89107 1.54885 0.58373
 F -1.91200 1.53559 -0.58028
 H 1.67820 -1.15041 -0.65669
 H -1.65505 -1.16179 0.64991
 H 1.76215 -0.86265 -0.65921
 H -1.79027 -0.87513 0.67718
 H 2.66166 -0.16017 -1.09225
 H -2.65903 -0.17865 1.09284
13
bifur_IRC_Distances_MW_output/new_data/bifur_traj2_Distances point 223
C 1.13252 0.66729 -0.01922
 C -1.12848 0.65972 0.01406
 C 0.01894 0.88875 -0.01210
 C 1.84643 -0.44917 -0.65186
 C -1.84613 -0.46189 0.65388
 F 1.89115 1.54888 0.58365
 F -1.91208 1.53562 -0.58019
 H 1.67799 -1.15040 -0.65665
 H -1.65483 -1.16178 0.64986
 H 1.76193 -0.86270 -0.65917
 H -1.79005 -0.87518 0.67715
 H 2.66161 -0.16034 -1.09210
 H -2.65899 -0.17882 1.09269
13
bifur_IRC_Distances_MW_output/new_data/bifur_traj2_Distances point 224
C 1.13250 0.66745 -0.01924
 C -1.12846 0.65987 0.01407
 C 0.01894 0.88920 -0.01213
 C 1.84619 -0.44924 -0.65175
 C -1.84589 -0.46195 0.65377
 F 1.89130 1.54894 0.58350
 F -1.91224 1.53569 -0.58003
 H 1.67760 -1.15038 -0.65657
 H -1.65443 -1.16175 0.64977
 H 1.76153 -0.86279 -0.65908
 H -1.78965 -0.87526 0.67710
 H 2.66152 -0.16066 -1.09182
 H -2.65890 -0.17913 1.09242
13
bifur_IRC_Distances_MW_output/new_data/bifur_traj2_Distances point 225
C 1.13247 0.66773 -0.01927
 C -1.12843 0.66016 0.01409
 C 0.01895 0.89002 -0.01217
 C 1.84576 -0.44936 -0.65155
 C -1.84547 -0.46206 0.65358
 F 1.89158 1.54904 0.58322
 F -1.91254 1.53580 -0.57973
 H 1.67689 -1.15034 -0.65644
 H -1.65370 -1.16171 0.64959
 H 1.76079 -0.86295 -0.65893
 H -1.78892 -0.87542 0.67701
 H 2.66136 -0.16123 -1.09133
 H -2.65875 -0.17969 1.09192
13
bifur_IRC_Distances_MW_output/new_data/bifur_traj2_Distances point 226
C 1.13242 0.66817 -0.01933
 C -1.12838 0.66061 0.01412
 C 0.01896 0.89129 -0.01223
 C 1.84509 -0.44955 -0.65124
 C -1.84479 -0.46224 0.65327
 F 1.89202 1.54921 0.58279
 F -1.91299 1.53598 -0.57925
 H 1.67578 -1.15027 -0.65623
 H -1.65255 -1.16164 0.64932
 H 1.75963 -0.86320 -0.65870
 H -1.78778 -0.87566 0.67687
 H 2.66110 -0.16213 -1.09055
 H -2.65852 -0.18058 1.09115
13
bifur_IRC_Distances_MW_output/new_data/bifur_traj2_Distances point 227
C 1.13236 0.66878 -0.01940
 C -1.12830 0.66122 0.01417
 C 0.01897 0.89306 -0.01232
 C 1.84417 -0.44981 -0.65080
 C -1.84386 -0.46249 0.65284
 F 1.89262 1.54945 0.58220
 F -1.91363 1.53623 -0.57859
 H 1.67424 -1.15018 -0.65594
 H -1.65096 -1.16154 0.64894
 H 1.75803 -0.86355 -0.65837
 H -1.78620 -0.87599 0.67667
 H 2.66075 -0.16337 -1.08947
 H -2.65819 -0.18180 1.09007
13
bifur_IRC_Distances_MW_output/new_data/bifur_traj2_Distances point 228
C 1.13228 0.66956 -0.01950
 C -1.12821 0.66201 0.01422
 C 0.01899 0.89531 -0.01243
 C 1.84298 -0.45014 -0.65025
 C -1.84267 -0.46281 0.65229
 F 1.89339 1.54974 0.58143
 F -1.91444 1.53655 -0.57775
 H 1.67228 -1.15007 -0.65556
 H -1.64894 -1.16141 0.64846
 H 1.75599 -0.86399 -0.65795
 H -1.78418 -0.87641 0.67642
 H 2.66030 -0.16496 -1.08809
 H -2.65777 -0.18336 1.08870
13
bifur_IRC_Distances_MW_output/new_data/bifur_traj2_Distances point 229
C 1.13218 0.67045 -0.01961
 C -1.12810 0.66292 0.01429
 C 0.01901 0.89791 -0.01256
 C 1.84162 -0.45053 -0.64960
 C -1.84130 -0.46318 0.65165
 F 1.89428 1.55008 0.58055
 F -1.91537 1.53692 -0.57677
 H 1.67001 -1.14994 -0.65513
 H -1.64659 -1.16127 0.64789
 H 1.75362 -0.86451 -0.65745
 H -1.78185 -0.87690 0.67612
 H 2.65977 -0.16679 -1.08650
 H -2.65729 -0.18517 1.08712
13
bifur_IRC_Distances_MW_output/new_data/bifur_traj2_Distances point 230
C 1.13210 0.67123 -0.01971
 C -1.12801 0.66371 0.01435
 C 0.01902 0.90018 -0.01268
 C 1.84042 -0.45087 -0.64904
 C -1.84009 -0.46350 0.65110
 F 1.89506 1.55038 0.57977
 F -1.91619 1.53724 -0.57591
 H 1.66803 -1.14983 -0.65474
 H -1.64454 -1.16115 0.64739
 H 1.75156 -0.86495 -0.65702
 H -1.77981 -0.87732 0.67586
 H 2.65931 -0.16838 -1.08512
 H -2.65686 -0.18674 1.08574
13
bifur_IRC_Distances_MW_output/new_data/bifur_traj2_Distances point 231
C 1.13205 0.67169 -0.01977
 C -1.12795 0.66417 0.01439
 C 0.01903 0.90151 -0.01275
 C 1.83972 -0.45107 -0.64871
 C -1.83939 -0.46369 0.65077
 F 1.89551 1.55056 0.57931
 F -1.91667 1.53743 -0.57540
 H 1.66687 -1.14976 -0.65451
 H -1.64334 -1.16107 0.64710
 H 1.75035 -0.86521 -0.65676
 H -1.77861 -0.87757 0.67571
 H 2.65905 -0.16932 -1.08431
 H -2.65661 -0.18767 1.08494
13
bifur_IRC_Distances_MW_output/new_data/bifur_traj2_Distances point 232
C 1.13205 0.67169 -0.01977
 C -1.12795 0.66417 0.01439
 C 0.01903 0.90151 -0.01275
 C 1.83972 -0.45107 -0.64871
 C -1.83939 -0.46369 0.65077
 F 1.89551 1.55056 0.57931
 F -1.91667 1.53743 -0.57540
 H 1.66687 -1.14976 -0.65451
 H -1.64334 -1.16107 0.64710
 H 1.75035 -0.86521 -0.65676
 H -1.77861 -0.87757 0.67571
 H 2.65905 -0.16932 -1.08431
 H -2.65661 -0.18767 1.08494
13
bifur_IRC_Distances_MW_output/new_data/bifur_traj2_Distances point 233
C 1.13204 0.67176 -0.01978
 C -1.12795 0.66424 0.01439
 C 0.01903 0.90170 -0.01276
 C 1.83962 -0.45109 -0.64866
 C -1.83929 -0.46371 0.65072
 F 1.89558 1.55058 0.57925
 F -1.91674 1.53746 -0.57533
 H 1.66670 -1.14975 -0.65448
 H -1.64317 -1.16106 0.64705
 H 1.75017 -0.86525 -0.65672
 H -1.77844 -0.87761 0.67568
 H 2.65901 -0.16946 -1.08419
 H -2.65658 -0.18780 1.08482
13
bifur_IRC_Distances_MW_output/new_data/bifur_traj2_Distances point 234
C 1.13207 0.67151 -0.01975
 C -1.12798 0.66399 0.01437
 C 0.01903 0.90098 -0.01272
 C 1.83999 -0.45099 -0.64884
 C -1.83967 -0.46361 0.65090
 F 1.89533 1.55049 0.57949
 F -1.91648 1.53736 -0.57560
 H 1.66733 -1.14979 -0.65460
 H -1.64382 -1.16110 0.64721
 H 1.75083 -0.86511 -0.65686
 H -1.77908 -0.87747 0.67577
 H 2.65915 -0.16895 -1.08463
 H -2.65671 -0.18730 1.08526
13
bifur_IRC_Distances_MW_output/new_data/bifur_traj2_Distances point 235
C 1.13211 0.67116 -0.01970
 C -1.12802 0.66364 0.01435
 C 0.01902 0.89997 -0.01267
 C 1.84053 -0.45084 -0.64909
 C -1.84020 -0.46347 0.65115
 F 1.89499 1.55036 0.57984
 F -1.91612 1.53721 -0.57599
 H 1.66821 -1.14984 -0.65477
 H -1.64473 -1.16116 0.64744
 H 1.75174 -0.86491 -0.65706
 H -1.77999 -0.87728 0.67588
 H 2.65936 -0.16824 -1.08524
 H -2.65690 -0.18660 1.08587
13
bifur_IRC_Distances_MW_output/new_data/bifur_traj2_Distances point 236
C 1.13214 0.67083 -0.01966
 C -1.12806 0.66330 0.01432
 C 0.01902 0.89900 -0.01262
 C 1.84104 -0.45069 -0.64933
 C -1.84072 -0.46333 0.65139
 F 1.89465 1.55023 0.58017
 F -1.91577 1.53708 -0.57636
 H 1.66906 -1.14989 -0.65494
 H -1.64560 -1.16121 0.64765
 H 1.75263 -0.86472 -0.65724
 H -1.78086 -0.87710 0.67600
 H 2.65955 -0.16756 -1.08584
 H -2.65708 -0.18593 1.08646
13
bifur_IRC_Distances_MW_output/new_data/bifur_traj2_Distances point 237
C 1.13216 0.67069 -0.01964
 C -1.12807 0.66316 0.01431
 C 0.01901 0.89860 -0.01260
 C 1.84125 -0.45063 -0.64943
 C -1.84093 -0.46328 0.65149
 F 1.89452 1.55017 0.58031
 F -1.91562 1.53702 -0.57651
 H 1.66941 -1.14991 -0.65501
 H -1.64597 -1.16123 0.64774
 H 1.75299 -0.86464 -0.65732
 H -1.78122 -0.87703 0.67604
 H 2.65963 -0.16727 -1.08608
 H -2.65716 -0.18565 1.08670
13
bifur_IRC_Distances_MW_output/new_data/bifur_traj2_Distances point 238
C 1.13215 0.67078 -0.01965
 C -1.12806 0.66325 0.01432
 C 0.01901 0.89887 -0.01261
 C 1.84111 -0.45067 -0.64936
 C -1.84079 -0.46331 0.65142
 F 1.89461 1.55021 0.58022
 F -1.91572 1.53706 -0.57641
 H 1.66918 -1.14989 -0.65496
 H -1.64573 -1.16122 0.64768
 H 1.75275 -0.86469 -0.65727
 H -1.78098 -0.87708 0.67601
 H 2.65958 -0.16746 -1.08592
 H -2.65711 -0.18583 1.08654
13
bifur_IRC_Distances_MW_output/new_data/bifur_traj2_Distances point 239
C 1.13211 0.67110 -0.01969
 C -1.12802 0.66357 0.01434
 C 0.01902 0.89978 -0.01266
 C 1.84063 -0.45081 -0.64914
 C -1.84030 -0.46344 0.65120
 F 1.89492 1.55033 0.57991
 F -1.91605 1.53719 -0.57606
 H 1.66838 -1.14985 -0.65481
 H -1.64490 -1.16117 0.64748
 H 1.75192 -0.86488 -0.65709
 H -1.78016 -0.87725 0.67591
 H 2.65939 -0.16811 -1.08536
 H -2.65693 -0.18647 1.08598
13
bifur_IRC_Distances_MW_output/new_data/bifur_traj2_Distances point 240
C 1.13205 0.67169 -0.01977
 C -1.12795 0.66417 0.01439
 C 0.01903 0.90150 -0.01275
 C 1.83972 -0.45107 -0.64871
 C -1.83939 -0.46369 0.65077
 F 1.89551 1.55056 0.57931
 F -1.91667 1.53743 -0.57541
 H 1.66687 -1.14976 -0.65451
 H -1.64335 -1.16107 0.64710
 H 1.75035 -0.86521 -0.65676
 H -1.77861 -0.87757 0.67571
 H 2.65905 -0.16932 -1.08431
 H -2.65661 -0.18766 1.08494
13
bifur_IRC_Distances_MW_output/new_data/bifur_traj2_Distances point 241
C 1.13195 0.67267 -0.01990
 C -1.12784 0.66516 0.01446
 C 0.01905 0.90434 -0.01289
 C 1.83822 -0.45149 -0.64800
 C -1.83788 -0.46409 0.65007
 F 1.89649 1.55093 0.57833
 F -1.91770 1.53783 -0.57432
 H 1.66439 -1.14962 -0.65402
 H -1.64078 -1.16092 0.64646
 H 1.74776 -0.86577 -0.65621
 H -1.77606 -0.87810 0.67537
 H 2.65847 -0.17132 -1.08258
 H -2.65608 -0.18963 1.08321
13
bifur_IRC_Distances_MW_output/new_data/bifur_traj2_Distances point 242
C 1.13178 0.67418 -0.02010
 C -1.12765 0.66669 0.01458
 C 0.01908 0.90870 -0.01312
 C 1.83591 -0.45214 -0.64690
 C -1.83556 -0.46470 0.64899
 F 1.89799 1.55151 0.57681
 F -1.91928 1.53845 -0.57263
 H 1.66056 -1.14940 -0.65326
 H -1.63682 -1.16068 0.64547
 H 1.74377 -0.86663 -0.65534
 H -1.77211 -0.87891 0.67485
 H 2.65759 -0.17440 -1.07992
 H -2.65525 -0.19267 1.08056
13
bifur_IRC_Distances_MW_output/new_data/bifur_traj2_Distances point 243
C 1.13178 0.67418 -0.02010
 C -1.12765 0.66669 0.01458
 C 0.01908 0.90870 -0.01312
 C 1.83591 -0.45214 -0.64690
 C -1.83556 -0.46470 0.64899
 F 1.89799 1.55151 0.57681
 F -1.91928 1.53845 -0.57263
 H 1.66056 -1.14940 -0.65326
 H -1.63682 -1.16068 0.64547
 H 1.74377 -0.86663 -0.65534
 H -1.77211 -0.87891 0.67485
 H 2.65759 -0.17440 -1.07992
 H -2.65525 -0.19267 1.08056
13
bifur_IRC_Distances_MW_output/new_data/bifur_traj2_Distances point 244
C 1.13137 0.67799 -0.02062
 C -1.12720 0.67055 0.01490
 C 0.01914 0.91972 -0.01372
 C 1.83004 -0.45378 -0.64410
 C -1.82965 -0.46626 0.64623
 F 1.90182 1.55297 0.57289
 F -1.92330 1.54003 -0.56829
 H 1.65083 -1.14886 -0.65127
 H -1.62678 -1.16007 0.64289
 H 1.73364 -0.86878 -0.65307
 H -1.76211 -0.88096 0.67348
 H 2.65533 -0.18219 -1.07319
 H -2.65315 -0.20036 1.07386
13
bifur_IRC_Distances_MW_output/new_data/bifur_traj2_Distances point 245
C 1.13121 0.67946 -0.02083
 C -1.12702 0.67204 0.01502
 C 0.01917 0.92397 -0.01395
 C 1.82776 -0.45441 -0.64300
 C -1.82737 -0.46686 0.64515
 F 1.90330 1.55353 0.57136
 F -1.92485 1.54063 -0.56658
 H 1.64706 -1.14865 -0.65047
 H -1.62289 -1.15983 0.64186
 H 1.72972 -0.86961 -0.65217
 H -1.75823 -0.88174 0.67293
 H 2.65446 -0.18520 -1.07060
 H -2.65232 -0.20333 1.07128
13
bifur_IRC_Distances_MW_output/new_data/bifur_traj2_Distances point 246
C 1.13109 0.68060 -0.02099
 C -1.12688 0.67320 0.01512
 C 0.01918 0.92727 -0.01413
 C 1.82600 -0.45491 -0.64215
 C -1.82559 -0.46733 0.64431
 F 1.90446 1.55397 0.57015
 F -1.92606 1.54111 -0.56525
 H 1.64413 -1.14848 -0.64985
 H -1.61987 -1.15965 0.64105
 H 1.72667 -0.87025 -0.65145
 H -1.75522 -0.88235 0.67250
 H 2.65378 -0.18754 -1.06859
 H -2.65168 -0.20563 1.06928
13
bifur_IRC_Distances_MW_output/new_data/bifur_traj2_Distances point 247
C 1.13099 0.68153 -0.02113
 C -1.12677 0.67413 0.01521
 C 0.01920 0.92993 -0.01428
 C 1.82456 -0.45530 -0.64146
 C -1.82415 -0.46771 0.64363
 F 1.90539 1.55433 0.56917
 F -1.92704 1.54149 -0.56416
 H 1.64176 -1.14835 -0.64934
 H -1.61742 -1.15951 0.64039
 H 1.72420 -0.87077 -0.65087
 H -1.75278 -0.88284 0.67215
 H 2.65323 -0.18943 -1.06697
 H -2.65117 -0.20750 1.06767
13
bifur_IRC_Distances_MW_output/new_data/bifur_traj2_Distances point 248
C 1.13090 0.68235 -0.02125
 C -1.12667 0.67496 0.01528
 C 0.01921 0.93229 -0.01442
 C 1.82329 -0.45566 -0.64084
 C -1.82287 -0.46804 0.64303
 F 1.90622 1.55464 0.56830
 F -1.92792 1.54183 -0.56319
 H 1.63965 -1.14824 -0.64889
 H -1.61525 -1.15938 0.63980
 H 1.72201 -0.87123 -0.65035
 H -1.75061 -0.88327 0.67183
 H 2.65274 -0.19111 -1.06553
 H -2.65070 -0.20915 1.06623
13
bifur_IRC_Distances_MW_output/new_data/bifur_traj2_Distances point 249
C 1.13081 0.68317 -0.02137
 C -1.12657 0.67580 0.01535
 C 0.01922 0.93466 -0.01455
 C 1.82201 -0.45601 -0.64022
 C -1.82158 -0.46838 0.64241
 F 1.90706 1.55496 0.56742
 F -1.92879 1.54217 -0.56221
 H 1.63754 -1.14812 -0.64842
 H -1.61306 -1.15924 0.63920
 H 1.71981 -0.87169 -0.64981
 H -1.74843 -0.88371 0.67151
 H 2.65225 -0.19279 -1.06409
 H -2.65024 -0.21081 1.06480
13
bifur_IRC_Distances_MW_output/new_data/bifur_traj2_Distances point 250
C 1.13072 0.68399 -0.02149
 C -1.12648 0.67663 0.01543
 C 0.01923 0.93702 -0.01469
 C 1.82074 -0.45636 -0.63960
 C -1.82030 -0.46871 0.64180
 F 1.90789 1.55528 0.56653
 F -1.92967 1.54251 -0.56122
 H 1.63542 -1.14800 -0.64796
 H -1.61088 -1.15911 0.63859
 H 1.71760 -0.87215 -0.64928
 H -1.74626 -0.88414 0.67118
 H 2.65176 -0.19447 -1.06265
 H -2.64977 -0.21247 1.06336
13
bifur_IRC_Distances_MW_output/new_data/bifur_traj2_Distances point 251
C 1.13063 0.68478 -0.02161
 C -1.12638 0.67743 0.01550
 C 0.01924 0.93930 -0.01482
 C 1.81950 -0.45670 -0.63900
 C -1.81906 -0.46904 0.64121
 F 1.90870 1.55558 0.56567
 F -1.93051 1.54284 -0.56027
 H 1.63338 -1.14789 -0.64751
 H -1.60878 -1.15899 0.63800
 H 1.71548 -0.87259 -0.64876
 H -1.74416 -0.88456 0.67086
 H 2.65128 -0.19609 -1.06126
 H -2.64932 -0.21407 1.06198
13
bifur_IRC_Distances_MW_output/new_data/bifur_traj2_Distances point 252
C 1.13054 0.68556 -0.02173
 C -1.12629 0.67822 0.01558
 C 0.01924 0.94155 -0.01496
 C 1.81828 -0.45704 -0.63841
 C -1.81783 -0.46935 0.64063
 F 1.90949 1.55588 0.56482
 F -1.93135 1.54316 -0.55932
 H 1.63136 -1.14778 -0.64706
 H -1.60670 -1.15886 0.63741
 H 1.71338 -0.87302 -0.64824
 H -1.74208 -0.88497 0.67055
 H 2.65081 -0.19769 -1.05990
 H -2.64887 -0.21565 1.06062
13
bifur_IRC_Distances_MW_output/new_data/bifur_traj2_Distances point 253
C 1.13046 0.68633 -0.02185
 C -1.12619 0.67900 0.01565
 C 0.01925 0.94377 -0.01509
 C 1.81708 -0.45737 -0.63782
 C -1.81662 -0.46967 0.64005
 F 1.91028 1.55618 0.56398
 F -1.93217 1.54348 -0.55838
 H 1.62936 -1.14767 -0.64661
 H -1.60463 -1.15874 0.63683
 H 1.71130 -0.87345 -0.64771
 H -1.74002 -0.88538 0.67023
 H 2.65035 -0.19928 -1.05854
 H -2.64843 -0.21721 1.05927
13
bifur_IRC_Distances_MW_output/new_data/bifur_traj2_Distances point 254
C 1.13046 0.68633 -0.02185
 C -1.12619 0.67900 0.01565
 C 0.01925 0.94377 -0.01509
 C 1.81708 -0.45737 -0.63782
 C -1.81662 -0.46967 0.64005
 F 1.91028 1.55618 0.56398
 F -1.93217 1.54348 -0.55838
 H 1.62936 -1.14767 -0.64661
 H -1.60463 -1.15874 0.63683
 H 1.71130 -0.87345 -0.64771
 H -1.74002 -0.88538 0.67023
 H 2.65035 -0.19928 -1.05854
 H -2.64843 -0.21721 1.05927
13
bifur_IRC_Distances_MW_output/new_data/bifur_traj2_Distances point 255
C 1.13031 0.68766 -0.02206
 C -1.12603 0.68035 0.01578
 C 0.01927 0.94759 -0.01532
 C 1.81500 -0.45794 -0.63680
 C -1.81453 -0.47021 0.63904
 F 1.91164 1.55669 0.56251
 F -1.93360 1.54403 -0.55675
 H 1.62592 -1.14748 -0.64583
 H -1.60109 -1.15853 0.63581
 H 1.70772 -0.87419 -0.64681
 H -1.73648 -0.88608 0.66968
 H 2.64954 -0.20200 -1.05622
 H -2.64767 -0.21989 1.05695
13
bifur_IRC_Distances_MW_output/new_data/bifur_traj2_Distances point 256
C 1.13028 0.68795 -0.02210
 C -1.12600 0.68064 0.01581
 C 0.01927 0.94841 -0.01537
 C 1.81455 -0.45807 -0.63658
 C -1.81408 -0.47033 0.63883
 F 1.91193 1.55680 0.56219
 F -1.93390 1.54415 -0.55639
 H 1.62518 -1.14744 -0.64566
 H -1.60032 -1.15848 0.63559
 H 1.70695 -0.87435 -0.64661
 H -1.73572 -0.88623 0.66956
 H 2.64937 -0.20258 -1.05572
 H -2.64750 -0.22047 1.05645
13
bifur_IRC_Distances_MW_output/new_data/bifur_traj2_Distances point 257
C 1.13030 0.68772 -0.02207
 C -1.12603 0.68041 0.01579
 C 0.01927 0.94776 -0.01533
 C 1.81490 -0.45797 -0.63676
 C -1.81443 -0.47023 0.63900
 F 1.91170 1.55672 0.56244
 F -1.93366 1.54406 -0.55667
 H 1.62577 -1.14748 -0.64579
 H -1.60093 -1.15852 0.63577
 H 1.70756 -0.87422 -0.64677
 H -1.73633 -0.88611 0.66966
 H 2.64951 -0.20212 -1.05611
 H -2.64763 -0.22001 1.05685
13
bifur_IRC_Distances_MW_output/new_data/bifur_traj2_Distances point 258
C 1.13039 0.68694 -0.02195
 C -1.12612 0.67962 0.01571
 C 0.01926 0.94552 -0.01519
 C 1.81613 -0.45763 -0.63736
 C -1.81566 -0.46992 0.63959
 F 1.91090 1.55642 0.56331
 F -1.93282 1.54373 -0.55764
 H 1.62779 -1.14759 -0.64625
 H -1.60302 -1.15864 0.63637
 H 1.70966 -0.87379 -0.64730
 H -1.73841 -0.88570 0.66998
 H 2.64998 -0.20052 -1.05748
 H -2.64808 -0.21843 1.05821
13
bifur_IRC_Distances_MW_output/new_data/bifur_traj2_Distances point 259
C 1.13053 0.68571 -0.02176
 C -1.12627 0.67837 0.01559
 C 0.01925 0.94199 -0.01498
 C 1.81804 -0.45711 -0.63829
 C -1.81759 -0.46942 0.64051
 F 1.90965 1.55594 0.56465
 F -1.93151 1.54322 -0.55913
 H 1.63096 -1.14776 -0.64697
 H -1.60628 -1.15884 0.63730
 H 1.71296 -0.87311 -0.64813
 H -1.74167 -0.88505 0.67049
 H 2.65072 -0.19801 -1.05963
 H -2.64879 -0.21596 1.06035
13
bifur_IRC_Distances_MW_output/new_data/bifur_traj2_Distances point 260
C 1.13070 0.68418 -0.02152
 C -1.12645 0.67682 0.01545
 C 0.01923 0.93756 -0.01472
 C 1.82044 -0.45644 -0.63946
 C -1.82000 -0.46879 0.64166
 F 1.90808 1.55535 0.56633
 F -1.92987 1.54259 -0.56100
 H 1.63494 -1.14798 -0.64785
 H -1.61038 -1.15908 0.63845
 H 1.71710 -0.87225 -0.64915
 H -1.74576 -0.88424 0.67111
 H 2.65164 -0.19486 -1.06232
 H -2.64966 -0.21285 1.06303
13
bifur_IRC_Distances_MW_output/new_data/bifur_traj2_Distances point 261
C 1.13089 0.68242 -0.02126
 C -1.12666 0.67504 0.01529
 C 0.01921 0.93251 -0.01443
 C 1.82317 -0.45569 -0.64079
 C -1.82275 -0.46807 0.64297
 F 1.90630 1.55467 0.56822
 F -1.92800 1.54186 -0.56310
 H 1.63946 -1.14823 -0.64884
 H -1.61505 -1.15936 0.63974
 H 1.72181 -0.87127 -0.65030
 H -1.75041 -0.88331 0.67180
 H 2.65269 -0.19126 -1.06540
 H -2.65066 -0.20930 1.06610
13
bifur_IRC_Distances_MW_output/new_data/bifur_traj2_Distances point 262
C 1.13110 0.68052 -0.02098
 C -1.12689 0.67311 0.01512
 C 0.01918 0.92701 -0.01412
 C 1.82613 -0.45487 -0.64222
 C -1.82573 -0.46730 0.64438
 F 1.90437 1.55394 0.57025
 F -1.92597 1.54107 -0.56535
 H 1.64436 -1.14850 -0.64990
 H -1.62010 -1.15967 0.64111
 H 1.72691 -0.87020 -0.65151
 H -1.75545 -0.88230 0.67253
 H 2.65383 -0.18736 -1.06875
 H -2.65173 -0.20545 1.06944
13
bifur_IRC_Distances_MW_output/new_data/bifur_traj2_Distances point 263
C 1.13131 0.67856 -0.02070
 C -1.12713 0.67112 0.01494
 C 0.01915 0.92135 -0.01380
 C 1.82917 -0.45402 -0.64368
 C -1.82878 -0.46649 0.64582
 F 1.90239 1.55319 0.57231
 F -1.92389 1.54026 -0.56764
 H 1.64939 -1.14878 -0.65096
 H -1.62529 -1.15998 0.64250
 H 1.73214 -0.86910 -0.65273
 H -1.76062 -0.88126 0.67327
 H 2.65500 -0.18335 -1.07220
 H -2.65283 -0.20150 1.07287
13
bifur_IRC_Distances_MW_output/new_data/bifur_traj2_Distances point 264
C 1.13150 0.67684 -0.02046
 C -1.12733 0.66938 0.01480
 C 0.01913 0.91639 -0.01353
 C 1.83182 -0.45328 -0.64495
 C -1.83144 -0.46579 0.64707
 F 1.90066 1.55253 0.57409
 F -1.92208 1.53955 -0.56962
 H 1.65378 -1.14902 -0.65188
 H -1.62982 -1.16025 0.64368
 H 1.73671 -0.86813 -0.65377
 H -1.76514 -0.88034 0.67390
 H 2.65602 -0.17984 -1.07522
 H -2.65379 -0.19804 1.07589
13
bifur_IRC_Distances_MW_output/new_data/bifur_traj2_Distances point 265
C 1.13150 0.67684 -0.02046
 C -1.12733 0.66938 0.01480
 C 0.01913 0.91639 -0.01353
 C 1.83181 -0.45328 -0.64495
 C -1.83144 -0.46579 0.64707
 F 1.90066 1.55253 0.57409
 F -1.92208 1.53955 -0.56962
 H 1.65378 -1.14902 -0.65188
 H -1.62982 -1.16025 0.64368
 H 1.73671 -0.86813 -0.65377
 H -1.76514 -0.88034 0.67390
 H 2.65602 -0.17984 -1.07522
 H -2.65379 -0.19804 1.07589
13
bifur_IRC_Distances_MW_output/new_data/bifur_traj2_Distances point 266
C 1.13170 0.67498 -0.02020
 C -1.12756 0.66750 0.01465
 C 0.01909 0.91100 -0.01324
 C 1.83469 -0.45248 -0.64632
 C -1.83433 -0.46503 0.64842
 F 1.89879 1.55181 0.57600
 F -1.92012 1.53878 -0.57174
 H 1.65853 -1.14929 -0.65285
 H -1.63473 -1.16055 0.64494
 H 1.74166 -0.86708 -0.65488
 H -1.77003 -0.87934 0.67457
 H 2.65712 -0.17602 -1.07851
 H -2.65482 -0.19428 1.07916
13
bifur_IRC_Distances_MW_output/new_data/bifur_traj2_Distances point 267
C 1.13173 0.67467 -0.02016
 C -1.12760 0.66719 0.01462
 C 0.01909 0.91012 -0.01320
 C 1.83516 -0.45235 -0.64654
 C -1.83480 -0.46491 0.64864
 F 1.89848 1.55170 0.57631
 F -1.91979 1.53865 -0.57208
 H 1.65931 -1.14933 -0.65301
 H -1.63553 -1.16060 0.64515
 H 1.74247 -0.86690 -0.65506
 H -1.77083 -0.87917 0.67468
 H 2.65730 -0.17540 -1.07905
 H -2.65498 -0.19366 1.07970
13
bifur_IRC_Distances_MW_output/new_data/bifur_traj2_Distances point 268
C 1.13172 0.67473 -0.02017
 C -1.12759 0.66725 0.01463
 C 0.01909 0.91031 -0.01321
 C 1.83505 -0.45238 -0.64649
 C -1.83470 -0.46493 0.64859
 F 1.89855 1.55172 0.57625
 F -1.91986 1.53868 -0.57201
 H 1.65914 -1.14932 -0.65297
 H -1.63536 -1.16059 0.64510
 H 1.74230 -0.86694 -0.65502
 H -1.77066 -0.87921 0.67465
 H 2.65726 -0.17553 -1.07894
 H -2.65495 -0.19379 1.07959
13
bifur_IRC_Distances_MW_output/new_data/bifur_traj2_Distances point 269
C 1.13167 0.67523 -0.02024
 C -1.12753 0.66776 0.01467
 C 0.01910 0.91175 -0.01328
 C 1.83429 -0.45259 -0.64613
 C -1.83393 -0.46514 0.64823
 F 1.89905 1.55191 0.57574
 F -1.92039 1.53889 -0.57145
 H 1.65788 -1.14925 -0.65272
 H -1.63405 -1.16051 0.64477
 H 1.74098 -0.86722 -0.65473
 H -1.76936 -0.87948 0.67448
 H 2.65697 -0.17655 -1.07806
 H -2.65467 -0.19479 1.07871
13
bifur_IRC_Distances_MW_output/new_data/bifur_traj2_Distances point 270
C 1.13157 0.67619 -0.02037
 C -1.12741 0.66873 0.01475
 C 0.01911 0.91452 -0.01343
 C 1.83282 -0.45300 -0.64543
 C -1.83245 -0.46553 0.64754
 F 1.90001 1.55228 0.57476
 F -1.92139 1.53928 -0.57036
 H 1.65543 -1.14912 -0.65222
 H -1.63153 -1.16036 0.64412
 H 1.73844 -0.86776 -0.65416
 H -1.76684 -0.87999 0.67414
 H 2.65640 -0.17851 -1.07637
 H -2.65415 -0.19672 1.07703
13
bifur_IRC_Distances_MW_output/new_data/bifur_traj2_Distances point 271
C 1.13143 0.67744 -0.02054
 C -1.12726 0.66999 0.01485
 C 0.01913 0.91812 -0.01363
 C 1.83090 -0.45354 -0.64451
 C -1.83052 -0.46604 0.64663
 F 1.90126 1.55276 0.57347
 F -1.92271 1.53980 -0.56893
 H 1.65225 -1.14894 -0.65156
 H -1.62825 -1.16016 0.64327
 H 1.73512 -0.86847 -0.65341
 H -1.76357 -0.88066 0.67368
 H 2.65566 -0.18106 -1.07417
 H -2.65346 -0.19924 1.07484
13
bifur_IRC_Distances_MW_output/new_data/bifur_traj2_Distances point 272
C 1.13129 0.67873 -0.02072
 C -1.12711 0.67130 0.01496
 C 0.01916 0.92186 -0.01383
 C 1.82889 -0.45410 -0.64355
 C -1.82850 -0.46657 0.64569
 F 1.90257 1.55325 0.57212
 F -1.92408 1.54033 -0.56743
 H 1.64893 -1.14875 -0.65087
 H -1.62482 -1.15995 0.64237
 H 1.73167 -0.86920 -0.65262
 H -1.76016 -0.88135 0.67321
 H 2.65489 -0.18371 -1.07189
 H -2.65273 -0.20185 1.07256
13
bifur_IRC_Distances_MW_output/new_data/bifur_traj2_Distances point 273
C 1.13116 0.67998 -0.02090
 C -1.12696 0.67257 0.01507
 C 0.01917 0.92548 -0.01403
 C 1.82696 -0.45464 -0.64261
 C -1.82656 -0.46708 0.64477
 F 1.90383 1.55373 0.57081
 F -1.92541 1.54085 -0.56597
 H 1.64572 -1.14857 -0.65019
 H -1.62151 -1.15975 0.64149
 H 1.72833 -0.86990 -0.65184
 H -1.75685 -0.88202 0.67274
 H 2.65415 -0.18627 -1.06968
 H -2.65203 -0.20438 1.07037
13
bifur_IRC_Distances_MW_output/new_data/bifur_traj2_Distances point 274
C 1.13102 0.68120 -0.02108
 C -1.12681 0.67380 0.01518
 C 0.01919 0.92899 -0.01423
 C 1.82507 -0.45516 -0.64170
 C -1.82466 -0.46758 0.64387
 F 1.90506 1.55420 0.56952
 F -1.92670 1.54135 -0.56454
 H 1.64260 -1.14840 -0.64952
 H -1.61828 -1.15956 0.64062
 H 1.72507 -0.87059 -0.65108
 H -1.75364 -0.88267 0.67227
 H 2.65342 -0.18876 -1.06754
 H -2.65135 -0.20684 1.06824
13
bifur_IRC_Distances_MW_output/new_data/bifur_traj2_Distances point 275
C 1.13089 0.68244 -0.02126
 C -1.12666 0.67506 0.01529
 C 0.01921 0.93256 -0.01443
 C 1.82314 -0.45570 -0.64077
 C -1.82272 -0.46808 0.64295
 F 1.90632 1.55468 0.56820
 F -1.92802 1.54187 -0.56307
 H 1.63941 -1.14822 -0.64883
 H -1.61499 -1.15936 0.63973
 H 1.72175 -0.87128 -0.65028
 H -1.75036 -0.88332 0.67179
 H 2.65268 -0.19130 -1.06537
 H -2.65065 -0.20934 1.06607
13
bifur_IRC_Distances_MW_output/new_data/bifur_traj2_Distances point 276
C 1.13089 0.68244 -0.02126
 C -1.12666 0.67506 0.01529
 C 0.01921 0.93256 -0.01443
 C 1.82314 -0.45570 -0.64077
 C -1.82272 -0.46808 0.64295
 F 1.90632 1.55468 0.56820
 F -1.92802 1.54187 -0.56308
 H 1.63941 -1.14822 -0.64883
 H -1.61500 -1.15936 0.63973
 H 1.72175 -0.87128 -0.65028
 H -1.75036 -0.88332 0.67179
 H 2.65268 -0.19130 -1.06537
 H -2.65065 -0.20934 1.06607
13
bifur_IRC_Distances_MW_output/new_data/bifur_traj2_Distances point 277
C 1.13057 0.68530 -0.02169
 C -1.12632 0.67796 0.01555
 C 0.01924 0.94081 -0.01491
 C 1.81868 -0.45693 -0.63860
 C -1.81823 -0.46925 0.64082
 F 1.90923 1.55578 0.56510
 F -1.93107 1.54305 -0.55963
 H 1.63202 -1.14782 -0.64720
 H -1.60738 -1.15890 0.63761
 H 1.71407 -0.87288 -0.64841
 H -1.74276 -0.88484 0.67065
 H 2.65097 -0.19717 -1.06034
 H -2.64902 -0.21513 1.06106
13
bifur_IRC_Distances_MW_output/new_data/bifur_traj2_Distances point 278
C 1.13038 0.68704 -0.02196
 C -1.12611 0.67972 0.01572
 C 0.01926 0.94582 -0.01521
 C 1.81596 -0.45768 -0.63728
 C -1.81550 -0.46996 0.63951
 F 1.91101 1.55646 0.56319
 F -1.93293 1.54378 -0.55751
 H 1.62752 -1.14757 -0.64619
 H -1.60273 -1.15863 0.63629
 H 1.70938 -0.87385 -0.64723
 H -1.73813 -0.88575 0.66994
 H 2.64992 -0.20073 -1.05730
 H -2.64802 -0.21865 1.05803
13
bifur_IRC_Distances_MW_output/new_data/bifur_traj2_Distances point 279
C 1.13017 0.68893 -0.02226
 C -1.12588 0.68163 0.01591
 C 0.01928 0.95123 -0.01554
 C 1.81301 -0.45849 -0.63583
 C -1.81253 -0.47073 0.63808
 F 1.91294 1.55718 0.56110
 F -1.93496 1.54456 -0.55518
 H 1.62263 -1.14731 -0.64507
 H -1.59770 -1.15833 0.63483
 H 1.70430 -0.87489 -0.64593
 H -1.73310 -0.88674 0.66915
 H 2.64878 -0.20460 -1.05400
 H -2.64694 -0.22246 1.05474
13
bifur_IRC_Distances_MW_output/new_data/bifur_traj2_Distances point 280
C 1.12995 0.69090 -0.02258
 C -1.12565 0.68363 0.01611
 C 0.01929 0.95690 -0.01589
 C 1.80991 -0.45934 -0.63430
 C -1.80941 -0.47153 0.63658
 F 1.91497 1.55795 0.55888
 F -1.93708 1.54538 -0.55270
 H 1.61750 -1.14703 -0.64388
 H -1.59241 -1.15802 0.63327
 H 1.69896 -0.87598 -0.64454
 H -1.72782 -0.88777 0.66831
 H 2.64758 -0.20864 -1.05056
 H -2.64579 -0.22645 1.05131
13
bifur_IRC_Distances_MW_output/new_data/bifur_traj2_Distances point 281
C 1.12971 0.69297 -0.02293
 C -1.12540 0.68573 0.01632
 C 0.01931 0.96284 -0.01626
 C 1.80664 -0.46023 -0.63268
 C -1.80612 -0.47237 0.63498
 F 1.91711 1.55875 0.55652
 F -1.93932 1.54625 -0.55007
 H 1.61209 -1.14674 -0.64260
 H -1.58684 -1.15769 0.63159
 H 1.69333 -0.87712 -0.64304
 H -1.72226 -0.88885 0.66740
 H 2.64632 -0.21289 -1.04695
 H -2.64458 -0.23064 1.04771
13
bifur_IRC_Distances_MW_output/new_data/bifur_traj2_Distances point 282
C 1.12946 0.69520 -0.02331
 C -1.12513 0.68798 0.01656
 C 0.01932 0.96923 -0.01667
 C 1.80312 -0.46118 -0.63092
 C -1.80257 -0.47328 0.63326
 F 1.91942 1.55962 0.55394
 F -1.94173 1.54718 -0.54719
 H 1.60625 -1.14643 -0.64118
 H -1.58083 -1.15734 0.62974
 H 1.68726 -0.87835 -0.64138
 H -1.71626 -0.89001 0.66640
 H 2.64495 -0.21747 -1.04307
 H -2.64326 -0.23516 1.04384
13
bifur_IRC_Distances_MW_output/new_data/bifur_traj2_Distances point 283
C 1.12918 0.69765 -0.02374
 C -1.12484 0.69047 0.01683
 C 0.01933 0.97624 -0.01714
 C 1.79923 -0.46224 -0.62898
 C -1.79866 -0.47428 0.63134
 F 1.92197 1.56058 0.55107
 F -1.94440 1.54821 -0.54397
 H 1.59981 -1.14609 -0.63960
 H -1.57420 -1.15695 0.62766
 H 1.68057 -0.87969 -0.63951
 H -1.70964 -0.89127 0.66526
 H 2.64345 -0.22250 -1.03882
 H -2.64180 -0.24012 1.03959
13
bifur_IRC_Distances_MW_output/new_data/bifur_traj2_Distances point 284
C 1.12888 0.70024 -0.02421
 C -1.12453 0.69309 0.01713
 C 0.01934 0.98365 -0.01764
 C 1.79509 -0.46335 -0.62689
 C -1.79449 -0.47533 0.62929
 F 1.92468 1.56159 0.54797
 F -1.94723 1.54930 -0.54050
 H 1.59297 -1.14574 -0.63787
 H -1.56717 -1.15654 0.62539
 H 1.67346 -0.88110 -0.63746
 H -1.70261 -0.89261 0.66403
 H 2.64184 -0.22783 -1.03433
 H -2.64024 -0.24538 1.03511
13
bifur_IRC_Distances_MW_output/new_data/bifur_traj2_Distances point 285
C 1.12861 0.70259 -0.02466
 C -1.12424 0.69548 0.01741
 C 0.01934 0.99037 -0.01811
 C 1.79133 -0.46436 -0.62499
 C -1.79070 -0.47628 0.62741
 F 1.92715 1.56251 0.54511
 F -1.94981 1.55029 -0.53730
 H 1.58674 -1.14542 -0.63627
 H -1.56076 -1.15618 0.62327
 H 1.66699 -0.88238 -0.63555
 H -1.69621 -0.89381 0.66288
 H 2.64038 -0.23266 -1.03027
 H -2.63881 -0.25015 1.03105
13
bifur_IRC_Distances_MW_output/new_data/bifur_traj2_Distances point 286
C 1.12842 0.70426 -0.02498
 C -1.12404 0.69717 0.01761
 C 0.01934 0.99514 -0.01845
 C 1.78864 -0.46508 -0.62362
 C -1.78800 -0.47696 0.62607
 F 1.92891 1.56317 0.54306
 F -1.95165 1.55100 -0.53498
 H 1.58230 -1.14519 -0.63511
 H -1.55620 -1.15591 0.62174
 H 1.66238 -0.88328 -0.63416
 H -1.69164 -0.89466 0.66205
 H 2.63933 -0.23610 -1.02739
 H -2.63779 -0.25355 1.02817
13
bifur_IRC_Distances_MW_output/new_data/bifur_traj2_Distances point 287
C 1.12842 0.70426 -0.02498
 C -1.12404 0.69717 0.01761
 C 0.01934 0.99514 -0.01845
 C 1.78864 -0.46508 -0.62362
 C -1.78800 -0.47696 0.62606
 F 1.92891 1.56317 0.54306
 F -1.95165 1.55100 -0.53498
 H 1.58230 -1.14519 -0.63511
 H -1.55620 -1.15591 0.62174
 H 1.66238 -0.88328 -0.63416
 H -1.69164 -0.89466 0.66205
 H 2.63933 -0.23610 -1.02739
 H -2.63779 -0.25355 1.02817
13
bifur_IRC_Distances_MW_output/new_data/bifur_traj2_Distances point 288
C 1.12828 0.70540 -0.02520
 C -1.12391 0.69833 0.01775
 C 0.01934 0.99840 -0.01869
 C 1.78680 -0.46557 -0.62268
 C -1.78615 -0.47743 0.62514
 F 1.93012 1.56362 0.54163
 F -1.95291 1.55148 -0.53339
 H 1.57926 -1.14503 -0.63430
 H -1.55307 -1.15574 0.62067
 H 1.65921 -0.88390 -0.63319
 H -1.68851 -0.89525 0.66147
 H 2.63862 -0.23845 -1.02542
 H -2.63709 -0.25587 1.02620
13
bifur_IRC_Distances_MW_output/new_data/bifur_traj2_Distances point 289
C 1.12830 0.70528 -0.02518
 C -1.12392 0.69821 0.01774
 C 0.01934 0.99806 -0.01866
 C 1.78700 -0.46552 -0.62278
 C -1.78634 -0.47738 0.62524
 F 1.93000 1.56357 0.54179
 F -1.95278 1.55143 -0.53356
 H 1.57958 -1.14505 -0.63439
 H -1.55340 -1.15576 0.62078
 H 1.65955 -0.88383 -0.63329
 H -1.68884 -0.89518 0.66153
 H 2.63869 -0.23820 -1.02563
 H -2.63716 -0.25562 1.02641
13
bifur_IRC_Distances_MW_output/new_data/bifur_traj2_Distances point 290
C 1.12833 0.70498 -0.02512
 C -1.12396 0.69791 0.01770
 C 0.01934 0.99721 -0.01860
 C 1.78748 -0.46539 -0.62302
 C -1.78682 -0.47726 0.62548
 F 1.92968 1.56346 0.54216
 F -1.95245 1.55131 -0.53397
 H 1.58037 -1.14509 -0.63460
 H -1.55421 -1.15580 0.62106
 H 1.66037 -0.88367 -0.63354
 H -1.68966 -0.89503 0.66168
 H 2.63888 -0.23759 -1.02614
 H -2.63735 -0.25502 1.02692
13
bifur_IRC_Distances_MW_output/new_data/bifur_traj2_Distances point 291
C 1.12837 0.70470 -0.02506
 C -1.12399 0.69762 0.01766
 C 0.01934 0.99640 -0.01854
 C 1.78793 -0.46527 -0.62325
 C -1.78728 -0.47714 0.62571
 F 1.92938 1.56335 0.54251
 F -1.95214 1.55119 -0.53437
 H 1.58112 -1.14513 -0.63480
 H -1.55499 -1.15585 0.62133
 H 1.66115 -0.88352 -0.63378
 H -1.69043 -0.89489 0.66182
 H 2.63906 -0.23701 -1.02662
 H -2.63752 -0.25444 1.02741
13
bifur_IRC_Distances_MW_output/new_data/bifur_traj2_Distances point 292
C 1.12838 0.70455 -0.02503
 C -1.12401 0.69747 0.01765
 C 0.01934 0.99598 -0.01851
 C 1.78817 -0.46520 -0.62338
 C -1.78752 -0.47708 0.62583
 F 1.92922 1.56329 0.54269
 F -1.95197 1.55112 -0.53457
 H 1.58152 -1.14515 -0.63490
 H -1.55540 -1.15587 0.62146
 H 1.66156 -0.88344 -0.63391
 H -1.69084 -0.89481 0.66190
 H 2.63915 -0.23671 -1.02688
 H -2.63761 -0.25414 1.02766
13
bifur_IRC_Distances_MW_output/new_data/bifur_traj2_Distances point 293
C 1.12838 0.70456 -0.02503
 C -1.12401 0.69747 0.01765
 C 0.01934 0.99600 -0.01851
 C 1.78816 -0.46521 -0.62337
 C -1.78751 -0.47709 0.62582
 F 1.92923 1.56329 0.54268
 F -1.95198 1.55113 -0.53457
 H 1.58150 -1.14515 -0.63490
 H -1.55538 -1.15587 0.62146
 H 1.66154 -0.88344 -0.63390
 H -1.69082 -0.89482 0.66189
 H 2.63915 -0.23672 -1.02687
 H -2.63761 -0.25416 1.02765
13
bifur_IRC_Distances_MW_output/new_data/bifur_traj2_Distances point 294
C 1.12836 0.70471 -0.02507
 C -1.12399 0.69763 0.01767
 C 0.01934 0.99644 -0.01855
 C 1.78791 -0.46527 -0.62324
 C -1.78726 -0.47715 0.62570
 F 1.92939 1.56335 0.54249
 F -1.95215 1.55119 -0.53435
 H 1.58109 -1.14513 -0.63479
 H -1.55496 -1.15584 0.62131
 H 1.66112 -0.88353 -0.63377
 H -1.69040 -0.89490 0.66182
 H 2.63905 -0.23704 -1.02660
 H -2.63751 -0.25447 1.02739
13
bifur_IRC_Distances_MW_output/new_data/bifur_traj2_Distances point 295
C 1.12833 0.70503 -0.02513
 C -1.12395 0.69796 0.01770
 C 0.01934 0.99736 -0.01861
 C 1.78739 -0.46541 -0.62298
 C -1.78674 -0.47728 0.62544
 F 1.92973 1.56348 0.54209
 F -1.95250 1.55133 -0.53390
 H 1.58023 -1.14508 -0.63456
 H -1.55408 -1.15579 0.62101
 H 1.66023 -0.88370 -0.63350
 H -1.68952 -0.89506 0.66165
 H 2.63885 -0.23770 -1.02605
 H -2.63732 -0.25512 1.02683
13
bifur_IRC_Distances_MW_output/new_data/bifur_traj2_Distances point 296
C 1.12826 0.70557 -0.02523
 C -1.12389 0.69850 0.01777
 C 0.01934 0.99889 -0.01873
 C 1.78653 -0.46564 -0.62254
 C -1.78587 -0.47750 0.62500
 F 1.93030 1.56369 0.54142
 F -1.95310 1.55155 -0.53315
 H 1.57880 -1.14501 -0.63418
 H -1.55261 -1.15571 0.62051
 H 1.65874 -0.88399 -0.63304
 H -1.68805 -0.89533 0.66138
 H 2.63851 -0.23880 -1.02512
 H -2.63699 -0.25621 1.02591
13
bifur_IRC_Distances_MW_output/new_data/bifur_traj2_Distances point 297
C 1.12817 0.70635 -0.02539
 C -1.12379 0.69929 0.01787
 C 0.01934 1.00112 -0.01889
 C 1.78527 -0.46598 -0.62189
 C -1.78460 -0.47781 0.62436
 F 1.93113 1.56400 0.54044
 F -1.95396 1.55189 -0.53205
 H 1.57672 -1.14491 -0.63362
 H -1.55046 -1.15559 0.61977
 H 1.65657 -0.88441 -0.63237
 H -1.68590 -0.89573 0.66098
 H 2.63802 -0.24041 -1.02378
 H -2.63650 -0.25780 1.02456
13
bifur_IRC_Distances_MW_output/new_data/bifur_traj2_Distances point 298
C 1.12817 0.70635 -0.02539
 C -1.12379 0.69929 0.01787
 C 0.01934 1.00112 -0.01889
 C 1.78527 -0.46598 -0.62189
 C -1.78460 -0.47781 0.62436
 F 1.93113 1.56400 0.54044
 F -1.95396 1.55189 -0.53205
 H 1.57672 -1.14491 -0.63362
 H -1.55046 -1.15559 0.61977
 H 1.65657 -0.88441 -0.63237
 H -1.68590 -0.89573 0.66098
 H 2.63802 -0.24041 -1.02378
 H -2.63650 -0.25780 1.02456
13
bifur_IRC_Distances_MW_output/new_data/bifur_traj2_Distances point 299
C 1.12793 0.70844 -0.02581
 C -1.12354 0.70141 0.01814
 C 0.01933 1.00707 -0.01934
 C 1.78189 -0.46687 -0.62015
 C -1.78120 -0.47866 0.62265
 F 1.93335 1.56482 0.53780
 F -1.95628 1.55277 -0.52907
 H 1.57113 -1.14463 -0.63211
 H -1.54472 -1.15526 0.61776
 H 1.65077 -0.88554 -0.63054
 H -1.68016 -0.89679 0.65989
 H 2.63670 -0.24472 -1.02019
 H -2.63521 -0.26205 1.02097
13
bifur_IRC_Distances_MW_output/new_data/bifur_traj2_Distances point 300
C 1.12779 0.70961 -0.02605
 C -1.12340 0.70259 0.01829
 C 0.01933 1.01039 -0.01959
 C 1.78000 -0.46738 -0.61917
 C -1.77929 -0.47914 0.62169
 F 1.93460 1.56528 0.53631
 F -1.95757 1.55327 -0.52739
 H 1.56800 -1.14447 -0.63125
 H -1.54151 -1.15508 0.61662
 H 1.64752 -0.88616 -0.62950
 H -1.67694 -0.89738 0.65927
 H 2.63596 -0.24712 -1.01819
 H -2.63448 -0.26442 1.01897
13
bifur_IRC_Distances_MW_output/new_data/bifur_traj2_Distances point 301
C 1.12764 0.71084 -0.02631
 C -1.12325 0.70385 0.01845
 C 0.01932 1.01390 -0.01986
 C 1.77799 -0.46791 -0.61813
 C -1.77727 -0.47964 0.62067
 F 1.93592 1.56577 0.53471
 F -1.95895 1.55380 -0.52559
 H 1.56468 -1.14430 -0.63034
 H -1.53810 -1.15489 0.61540
 H 1.64408 -0.88682 -0.62839
 H -1.67353 -0.89800 0.65861
 H 2.63518 -0.24966 -1.01607
 H -2.63370 -0.26693 1.01685
13
bifur_IRC_Distances_MW_output/new_data/bifur_traj2_Distances point 302
C 1.12748 0.71222 -0.02660
 C -1.12309 0.70524 0.01864
 C 0.01932 1.01782 -0.02017
 C 1.77575 -0.46850 -0.61697
 C -1.77501 -0.48020 0.61952
 F 1.93740 1.56632 0.53292
 F -1.96048 1.55438 -0.52357
 H 1.56097 -1.14412 -0.62930
 H -1.53430 -1.15468 0.61401
 H 1.64023 -0.88756 -0.62712
 H -1.66973 -0.89869 0.65786
 H 2.63430 -0.25250 -1.01372
 H -2.63283 -0.26974 1.01449
13
bifur_IRC_Distances_MW_output/new_data/bifur_traj2_Distances point 303
C 1.12728 0.71386 -0.02696
 C -1.12289 0.70691 0.01887
 C 0.01931 1.02248 -0.02055
 C 1.77307 -0.46920 -0.61557
 C -1.77231 -0.48086 0.61815
 F 1.93916 1.56698 0.53076
 F -1.96232 1.55509 -0.52113
 H 1.55654 -1.14391 -0.62804
 H -1.52976 -1.15443 0.61234
 H 1.63563 -0.88844 -0.62558
 H -1.66518 -0.89952 0.65695
 H 2.63325 -0.25588 -1.01092
 H -2.63179 -0.27308 1.01168
13
bifur_IRC_Distances_MW_output/new_data/bifur_traj2_Distances point 304
C 1.12704 0.71590 -0.02741
 C -1.12264 0.70897 0.01915
 C 0.01929 1.02826 -0.02102
 C 1.76973 -0.47008 -0.61382
 C -1.76895 -0.48169 0.61643
 F 1.94136 1.56779 0.52805
 F -1.96460 1.55596 -0.51806
 H 1.55103 -1.14364 -0.62646
 H -1.52410 -1.15412 0.61021
 H 1.62991 -0.88952 -0.62363
 H -1.65951 -0.90054 0.65580
 H 2.63194 -0.26008 -1.00745
 H -2.63049 -0.27722 1.00820
13
bifur_IRC_Distances_MW_output/new_data/bifur_traj2_Distances point 305
C 1.12674 0.71834 -0.02796
 C -1.12235 0.71145 0.01951
 C 0.01927 1.03520 -0.02161
 C 1.76571 -0.47113 -0.61170
 C -1.76490 -0.48268 0.61434
 F 1.94401 1.56877 0.52474
 F -1.96735 1.55701 -0.51430
 H 1.54438 -1.14332 -0.62452
 H -1.51728 -1.15374 0.60759
 H 1.62301 -0.89082 -0.62122
 H -1.65268 -0.90176 0.65440
 H 2.63036 -0.26513 -1.00329
 H -2.62891 -0.28221 1.00403
13
bifur_IRC_Distances_MW_output/new_data/bifur_traj2_Distances point 306
C 1.12641 0.72102 -0.02859
 C -1.12203 0.71417 0.01991
 C 0.01924 1.04277 -0.02228
 C 1.76129 -0.47227 -0.60935
 C -1.76045 -0.48376 0.61204
 F 1.94693 1.56984 0.52106
 F -1.97037 1.55817 -0.51012
 H 1.53708 -1.14297 -0.62234
 H -1.50981 -1.15334 0.60465
 H 1.61544 -0.89223 -0.61851
 H -1.64519 -0.90308 0.65282
 H 2.62862 -0.27064 -0.99877
 H -2.62717 -0.28766 0.99949
13
bifur_IRC_Distances_MW_output/new_data/bifur_traj2_Distances point 307
C 1.12607 0.72384 -0.02928
 C -1.12168 0.71703 0.02034
 C 0.01921 1.05076 -0.02300
 C 1.75661 -0.47348 -0.60684
 C -1.75573 -0.48491 0.60957
 F 1.95002 1.57098 0.51710
 F -1.97358 1.55939 -0.50561
 H 1.52934 -1.14261 -0.61998
 H -1.50189 -1.15291 0.60145
 H 1.60742 -0.89371 -0.61554
 H -1.63724 -0.90448 0.65112
 H 2.62677 -0.27647 -0.99401
 H -2.62531 -0.29341 0.99470
13
bifur_IRC_Distances_MW_output/new_data/bifur_traj2_Distances point 308
C 1.12569 0.72689 -0.03005
 C -1.12131 0.72013 0.02083
 C 0.01917 1.05939 -0.02383
 C 1.75151 -0.47479 -0.60409
 C -1.75059 -0.48614 0.60687
 F 1.95339 1.57222 0.51272
 F -1.97706 1.56072 -0.50061
 H 1.52092 -1.14223 -0.61736
 H -1.49328 -1.15246 0.59786
 H 1.59869 -0.89531 -0.61221
 H -1.62860 -0.90598 0.64922
 H 2.62476 -0.28278 -0.98888
 H -2.62328 -0.29965 0.98953
13
bifur_IRC_Distances_MW_output/new_data/bifur_traj2_Distances point 309
C 1.12569 0.72689 -0.03005
 C -1.12131 0.72013 0.02083
 C 0.01917 1.05939 -0.02383
 C 1.75151 -0.47479 -0.60409
 C -1.75059 -0.48615 0.60687
 F 1.95339 1.57222 0.51272
 F -1.97706 1.56072 -0.50061
 H 1.52092 -1.14223 -0.61736
 H -1.49327 -1.15246 0.59786
 H 1.59869 -0.89531 -0.61221
 H -1.62860 -0.90598 0.64922
 H 2.62476 -0.28278 -0.98888
 H -2.62328 -0.29965 0.98953
13
bifur_IRC_Distances_MW_output/new_data/bifur_traj2_Distances point 310
C 1.12479 0.73399 -0.03195
 C -1.12045 0.72733 0.02204
 C 0.01904 1.07937 -0.02588
 C 1.73957 -0.47783 -0.59756
 C -1.73856 -0.48902 0.60046
 F 1.96128 1.57511 0.50218
 F -1.98522 1.56383 -0.48852
 H 1.50122 -1.14135 -0.61099
 H -1.47314 -1.15141 0.58905
 H 1.57828 -0.89900 -0.60398
 H -1.60837 -0.90944 0.64462
 H 2.62001 -0.29743 -0.97708
 H -2.61846 -0.31413 0.97760
13
bifur_IRC_Distances_MW_output/new_data/bifur_traj2_Distances point 311
C 1.12430 0.73780 -0.03305
 C -1.11999 0.73120 0.02273
 C 0.01896 1.09007 -0.02707
 C 1.73309 -0.47947 -0.59396
 C -1.73203 -0.49056 0.59693
 F 1.96558 1.57668 0.49630
 F -1.98964 1.56552 -0.48172
 H 1.49053 -1.14089 -0.60740
 H -1.46223 -1.15086 0.58400
 H 1.56721 -0.90097 -0.59923
 H -1.59739 -0.91129 0.64204
 H 2.61742 -0.30530 -0.97080
 H -2.61581 -0.32192 0.97122
13
bifur_IRC_Distances_MW_output/new_data/bifur_traj2_Distances point 312
C 1.12382 0.74153 -0.03417
 C -1.11953 0.73499 0.02343
 C 0.01887 1.10055 -0.02832
 C 1.72669 -0.48107 -0.59036
 C -1.72558 -0.49207 0.59341
 F 1.96982 1.57823 0.49038
 F -1.99400 1.56718 -0.47485
 H 1.47999 -1.14045 -0.60376
 H -1.45148 -1.15033 0.57884
 H 1.55630 -0.90288 -0.59435
 H -1.58657 -0.91308 0.63944
 H 2.61485 -0.31302 -0.96470
 H -2.61318 -0.32956 0.96501
13
bifur_IRC_Distances_MW_output/new_data/bifur_traj2_Distances point 313
C 1.12335 0.74507 -0.03529
 C -1.11909 0.73858 0.02413
 C 0.01878 1.11044 -0.02958
 C 1.72060 -0.48258 -0.58690
 C -1.71944 -0.49351 0.59002
 F 1.97386 1.57970 0.48464
 F -1.99815 1.56876 -0.46813
 H 1.46995 -1.14004 -0.60022
 H -1.44125 -1.14983 0.57373
 H 1.54592 -0.90469 -0.58950
 H -1.57627 -0.91477 0.63692
 H 2.61239 -0.32033 -0.95896
 H -2.61065 -0.33679 0.95915
13
bifur_IRC_Distances_MW_output/new_data/bifur_traj2_Distances point 314
C 1.12293 0.74826 -0.03635
 C -1.11870 0.74183 0.02478
 C 0.01869 1.11937 -0.03079
 C 1.71505 -0.48395 -0.58371
 C -1.71385 -0.49480 0.58690
 F 1.97754 1.58104 0.47931
 F -2.00192 1.57020 -0.46188
 H 1.46081 -1.13967 -0.59692
 H -1.43195 -1.14939 0.56892
 H 1.53648 -0.90631 -0.58490
 H -1.56689 -0.91630 0.63459
 H 2.61015 -0.32694 -0.95382
 H -2.60832 -0.34334 0.95387
13
bifur_IRC_Distances_MW_output/new_data/bifur_traj2_Distances point 315
C 1.12256 0.75101 -0.03729
 C -1.11836 0.74461 0.02536
 C 0.01860 1.12703 -0.03189
 C 1.71026 -0.48513 -0.58093
 C -1.70902 -0.49591 0.58419
 F 1.98072 1.58219 0.47464
 F -2.00517 1.57145 -0.45636
 H 1.45292 -1.13937 -0.59402
 H -1.42394 -1.14901 0.56463
 H 1.52833 -0.90770 -0.58080
 H -1.55880 -0.91760 0.63255
 H 2.60820 -0.33262 -0.94944
 H -2.60630 -0.34896 0.94937
13
bifur_IRC_Distances_MW_output/new_data/bifur_traj2_Distances point 316
C 1.12226 0.75327 -0.03809
 C -1.11808 0.74691 0.02584
 C 0.01853 1.13332 -0.03285
 C 1.70630 -0.48609 -0.57861
 C -1.70503 -0.49683 0.58192
 F 1.98335 1.58315 0.47072
 F -2.00786 1.57248 -0.45171
 H 1.44640 -1.13911 -0.59159
 H -1.41732 -1.14870 0.56099
 H 1.52160 -0.90884 -0.57729
 H -1.55211 -0.91867 0.63086
 H 2.60658 -0.33729 -0.94586
 H -2.60462 -0.35359 0.94566
13
bifur_IRC_Distances_MW_output/new_data/bifur_traj2_Distances point 317
C 1.12200 0.75511 -0.03877
 C -1.11785 0.74878 0.02625
 C 0.01846 1.13845 -0.03366
 C 1.70306 -0.48688 -0.57670
 C -1.70176 -0.49758 0.58006
 F 1.98551 1.58393 0.46748
 F -2.01006 1.57332 -0.44785
 H 1.44107 -1.13891 -0.58958
 H -1.41190 -1.14845 0.55794
 H 1.51609 -0.90976 -0.57435
 H -1.54664 -0.91953 0.62946
 H 2.60525 -0.34110 -0.94295
 H -2.60324 -0.35737 0.94266
13
bifur_IRC_Distances_MW_output/new_data/bifur_traj2_Distances point 318
C 1.12179 0.75667 -0.03935
 C -1.11765 0.75037 0.02660
 C 0.01841 1.14278 -0.03437
 C 1.70031 -0.48755 -0.57507
 C -1.69899 -0.49821 0.57847
 F 1.98733 1.58459 0.46472
 F -2.01192 1.57404 -0.44453
 H 1.43654 -1.13874 -0.58786
 H -1.40731 -1.14825 0.55531
 H 1.51142 -0.91054 -0.57180
 H -1.54200 -0.92027 0.62828
 H 2.60412 -0.34432 -0.94051
 H -2.60206 -0.36056 0.94012
13
bifur_IRC_Distances_MW_output/new_data/bifur_traj2_Distances point 319
C 1.12160 0.75807 -0.03989
 C -1.11747 0.75179 0.02692
 C 0.01835 1.14668 -0.03503
 C 1.69782 -0.48815 -0.57359
 C -1.69648 -0.49878 0.57703
 F 1.98899 1.58518 0.46219
 F -2.01361 1.57468 -0.44150
 H 1.43246 -1.13859 -0.58629
 H -1.40317 -1.14806 0.55289
 H 1.50721 -0.91125 -0.56945
 H -1.53780 -0.92092 0.62721
 H 2.60310 -0.34722 -0.93832
 H -2.60099 -0.36344 0.93784
13
bifur_IRC_Distances_MW_output/new_data/bifur_traj2_Distances point 320
C 1.12160 0.75807 -0.03989
 C -1.11747 0.75179 0.02692
 C 0.01835 1.14668 -0.03503
 C 1.69782 -0.48815 -0.57359
 C -1.69648 -0.49878 0.57703
 F 1.98899 1.58518 0.46219
 F -2.01361 1.57468 -0.44150
 H 1.43246 -1.13859 -0.58629
 H -1.40317 -1.14806 0.55289
 H 1.50721 -0.91125 -0.56945
 H -1.53780 -0.92092 0.62721
 H 2.60310 -0.34722 -0.93832
 H -2.60099 -0.36344 0.93784
13
bifur_IRC_Distances_MW_output/new_data/bifur_traj2_Distances point 321
C 1.12125 0.76058 -0.04088
 C -1.11716 0.75434 0.02750
 C 0.01825 1.15365 -0.03626
 C 1.69336 -0.48922 -0.57091
 C -1.69198 -0.49980 0.57443
 F 1.99196 1.58626 0.45762
 F -2.01663 1.57584 -0.43597
 H 1.42512 -1.13833 -0.58345
 H -1.39573 -1.14773 0.54845
 H 1.49964 -0.91250 -0.56512
 H -1.53027 -0.92210 0.62528
 H 2.60126 -0.35241 -0.93443
 H -2.59906 -0.36859 0.93377
13
bifur_IRC_Distances_MW_output/new_data/bifur_traj2_Distances point 322
C 1.12109 0.76173 -0.04134
 C -1.11701 0.75551 0.02777
 C 0.01821 1.15682 -0.03685
 C 1.69132 -0.48971 -0.56968
 C -1.68992 -0.50026 0.57323
 F 1.99331 1.58674 0.45551
 F -2.01801 1.57637 -0.43341
 H 1.42177 -1.13821 -0.58215
 H -1.39234 -1.14758 0.54638
 H 1.49618 -0.91307 -0.56310
 H -1.52683 -0.92263 0.62440
 H 2.60041 -0.35477 -0.93268
 H -2.59818 -0.37093 0.93192
13
bifur_IRC_Distances_MW_output/new_data/bifur_traj2_Distances point 323
C 1.12094 0.76280 -0.04178
 C -1.11688 0.75660 0.02802
 C 0.01816 1.15980 -0.03742
 C 1.68939 -0.49017 -0.56851
 C -1.68798 -0.50070 0.57209
 F 1.99460 1.58721 0.45350
 F -2.01931 1.57688 -0.43096
 H 1.41860 -1.13809 -0.58090
 H -1.38913 -1.14744 0.54439
 H 1.49292 -0.91360 -0.56115
 H -1.52358 -0.92314 0.62356
 H 2.59961 -0.35700 -0.93102
 H -2.59734 -0.37314 0.93018
13
bifur_IRC_Distances_MW_output/new_data/bifur_traj2_Distances point 324
C 1.12080 0.76377 -0.04219
 C -1.11675 0.75759 0.02825
 C 0.01812 1.16249 -0.03794
 C 1.68765 -0.49059 -0.56746
 C -1.68623 -0.50109 0.57107
 F 1.99576 1.58762 0.45168
 F -2.02048 1.57733 -0.42874
 H 1.41574 -1.13799 -0.57978
 H -1.38625 -1.14732 0.54258
 H 1.48998 -0.91408 -0.55937
 H -1.52065 -0.92359 0.62282
 H 2.59889 -0.35901 -0.92954
 H -2.59658 -0.37513 0.92862
13
bifur_IRC_Distances_MW_output/new_data/bifur_traj2_Distances point 325
C 1.12069 0.76458 -0.04252
 C -1.11665 0.75841 0.02845
 C 0.01808 1.16471 -0.03839
 C 1.68621 -0.49093 -0.56658
 C -1.68477 -0.50142 0.57021
 F 1.99672 1.58797 0.45017
 F -2.02145 1.57770 -0.42688
 H 1.41338 -1.13791 -0.57884
 H -1.38385 -1.14722 0.54106
 H 1.48754 -0.91448 -0.55788
 H -1.51822 -0.92396 0.62219
 H 2.59828 -0.36067 -0.92832
 H -2.59595 -0.37678 0.92733
13
bifur_IRC_Distances_MW_output/new_data/bifur_traj2_Distances point 326
C 1.12060 0.76516 -0.04277
 C -1.11658 0.75900 0.02859
 C 0.01806 1.16632 -0.03871
 C 1.68516 -0.49118 -0.56594
 C -1.68372 -0.50166 0.56959
 F 1.99741 1.58822 0.44907
 F -2.02216 1.57798 -0.42553
 H 1.41166 -1.13785 -0.57816
 H -1.38211 -1.14714 0.53995
 H 1.48577 -0.91477 -0.55678
 H -1.51646 -0.92423 0.62175
 H 2.59785 -0.36187 -0.92744
 H -2.59549 -0.37797 0.92639
13
bifur_IRC_Distances_MW_output/new_data/bifur_traj2_Distances point 327
C 1.12056 0.76546 -0.04290
 C -1.11654 0.75931 0.02866
 C 0.01804 1.16717 -0.03889
 C 1.68461 -0.49131 -0.56560
 C -1.68317 -0.50178 0.56926
 F 1.99778 1.58835 0.44849
 F -2.02253 1.57812 -0.42481
 H 1.41076 -1.13782 -0.57781
 H -1.38120 -1.14710 0.53936
 H 1.48485 -0.91492 -0.55620
 H -1.51553 -0.92437 0.62151
 H 2.59762 -0.36250 -0.92698
 H -2.59525 -0.37860 0.92590
13
bifur_IRC_Distances_MW_output/new_data/bifur_traj2_Distances point 328
C 1.12056 0.76546 -0.04290
 C -1.11654 0.75930 0.02866
 C 0.01804 1.16714 -0.03888
 C 1.68463 -0.49131 -0.56561
 C -1.68318 -0.50178 0.56927
 F 1.99777 1.58835 0.44850
 F -2.02252 1.57812 -0.42483
 H 1.41078 -1.13782 -0.57781
 H -1.38123 -1.14710 0.53937
 H 1.48487 -0.91492 -0.55622
 H -1.51556 -0.92437 0.62152
 H 2.59762 -0.36248 -0.92699
 H -2.59525 -0.37858 0.92592
13
bifur_IRC_Distances_MW_output/new_data/bifur_traj2_Distances point 329
C 1.12060 0.76518 -0.04278
 C -1.11658 0.75901 0.02859
 C 0.01806 1.16637 -0.03872
 C 1.68513 -0.49119 -0.56592
 C -1.68369 -0.50166 0.56957
 F 1.99743 1.58823 0.44903
 F -2.02218 1.57798 -0.42549
 H 1.41161 -1.13785 -0.57814
 H -1.38206 -1.14714 0.53991
 H 1.48572 -0.91478 -0.55675
 H -1.51641 -0.92424 0.62173
 H 2.59783 -0.36190 -0.92741
 H -2.59547 -0.37801 0.92637
13
bifur_IRC_Distances_MW_output/new_data/bifur_traj2_Distances point 330
C 1.12066 0.76473 -0.04259
 C -1.11663 0.75856 0.02849
 C 0.01808 1.16515 -0.03847
 C 1.68593 -0.49100 -0.56640
 C -1.68449 -0.50148 0.57004
 F 1.99690 1.58804 0.44987
 F -2.02164 1.57778 -0.42652
 H 1.41291 -1.13789 -0.57866
 H -1.38338 -1.14720 0.54076
 H 1.48707 -0.91456 -0.55758
 H -1.51775 -0.92403 0.62207
 H 2.59817 -0.36099 -0.92808
 H -2.59582 -0.37710 0.92708
13
bifur_IRC_Distances_MW_output/new_data/bifur_traj2_Distances point 331
C 1.12066 0.76473 -0.04259
 C -1.11663 0.75857 0.02849
 C 0.01808 1.16515 -0.03847
 C 1.68593 -0.49100 -0.56640
 C -1.68449 -0.50148 0.57004
 F 1.99690 1.58804 0.44987
 F -2.02164 1.57778 -0.42652
 H 1.41291 -1.13789 -0.57866
 H -1.38338 -1.14720 0.54076
 H 1.48707 -0.91456 -0.55758
 H -1.51775 -0.92403 0.62207
 H 2.59817 -0.36099 -0.92808
 H -2.59582 -0.37710 0.92708
13
bifur_IRC_Distances_MW_output/new_data/bifur_traj2_Distances point 332
C 1.12079 0.76382 -0.04221
 C -1.11675 0.75764 0.02827
 C 0.01812 1.16262 -0.03797
 C 1.68757 -0.49061 -0.56741
 C -1.68614 -0.50111 0.57102
 F 1.99581 1.58764 0.45160
 F -2.02054 1.57735 -0.42863
 H 1.41561 -1.13799 -0.57973
 H -1.38611 -1.14731 0.54249
 H 1.48984 -0.91411 -0.55929
 H -1.52051 -0.92361 0.62278
 H 2.59885 -0.35910 -0.92947
 H -2.59654 -0.37523 0.92855
13
bifur_IRC_Distances_MW_output/new_data/bifur_traj2_Distances point 333
C 1.12083 0.76354 -0.04209
 C -1.11679 0.75735 0.02820
 C 0.01813 1.16183 -0.03781
 C 1.68808 -0.49049 -0.56772
 C -1.68666 -0.50100 0.57132
 F 1.99547 1.58752 0.45213
 F -2.02019 1.57722 -0.42928
 H 1.41644 -1.13802 -0.58005
 H -1.38695 -1.14735 0.54302
 H 1.49070 -0.91397 -0.55981
 H -1.52137 -0.92348 0.62300
 H 2.59906 -0.35852 -0.92990
 H -2.59676 -0.37464 0.92900
13
bifur_IRC_Distances_MW_output/new_data/bifur_traj2_Distances point 334
C 1.12084 0.76347 -0.04206
 C -1.11679 0.75728 0.02818
 C 0.01813 1.16165 -0.03778
 C 1.68819 -0.49046 -0.56779
 C -1.68677 -0.50097 0.57138
 F 1.99540 1.58749 0.45225
 F -2.02012 1.57719 -0.42943
 H 1.41663 -1.13802 -0.58013
 H -1.38714 -1.14736 0.54314
 H 1.49090 -0.91393 -0.55993
 H -1.52156 -0.92345 0.62305
 H 2.59911 -0.35838 -0.93000
 H -2.59681 -0.37451 0.92911
13
bifur_IRC_Distances_MW_output/new_data/bifur_traj2_Distances point 335
C 1.12082 0.76364 -0.04213
 C -1.11677 0.75745 0.02822
 C 0.01812 1.16211 -0.03787
 C 1.68790 -0.49053 -0.56761
 C -1.68648 -0.50104 0.57121
 F 1.99559 1.58756 0.45194
 F -2.02031 1.57726 -0.42906
 H 1.41615 -1.13801 -0.57994
 H -1.38666 -1.14734 0.54284
 H 1.49040 -0.91402 -0.55963
 H -1.52107 -0.92352 0.62292
 H 2.59899 -0.35872 -0.92975
 H -2.59669 -0.37485 0.92884
13
bifur_IRC_Distances_MW_output/new_data/bifur_traj2_Distances point 336
C 1.12077 0.76398 -0.04227
 C -1.11673 0.75780 0.02830
 C 0.01811 1.16306 -0.03806
 C 1.68728 -0.49068 -0.56723
 C -1.68586 -0.50118 0.57085
 F 1.99600 1.58771 0.45130
 F -2.02073 1.57742 -0.42826
 H 1.41514 -1.13797 -0.57954
 H -1.38563 -1.14729 0.54219
 H 1.48936 -0.91419 -0.55899
 H -1.52003 -0.92368 0.62266
 H 2.59873 -0.35943 -0.92923
 H -2.59642 -0.37555 0.92829
13
bifur_IRC_Distances_MW_output/new_data/bifur_traj2_Distances point 337
C 1.12071 0.76443 -0.04246
 C -1.11667 0.75825 0.02841
 C 0.01809 1.16429 -0.03830
 C 1.68648 -0.49087 -0.56674
 C -1.68505 -0.50136 0.57037
 F 1.99653 1.58790 0.45046
 F -2.02127 1.57763 -0.42723
 H 1.41382 -1.13793 -0.57902
 H -1.38430 -1.14723 0.54135
 H 1.48800 -0.91441 -0.55816
 H -1.51868 -0.92389 0.62231
 H 2.59840 -0.36035 -0.92855
 H -2.59607 -0.37647 0.92757
13
bifur_IRC_Distances_MW_output/new_data/bifur_traj2_Distances point 338
C 1.12064 0.76488 -0.04265
 C -1.11662 0.75871 0.02852
 C 0.01807 1.16554 -0.03855
 C 1.68567 -0.49106 -0.56625
 C -1.68423 -0.50154 0.56989
 F 1.99707 1.58810 0.44960
 F -2.02182 1.57784 -0.42618
 H 1.41249 -1.13788 -0.57849
 H -1.38296 -1.14718 0.54049
 H 1.48663 -0.91463 -0.55731
 H -1.51731 -0.92410 0.62196
 H 2.59806 -0.36129 -0.92787
 H -2.59571 -0.37739 0.92685
13
bifur_IRC_Distances_MW_output/new_data/bifur_traj2_Distances point 339
C 1.12059 0.76524 -0.04281
 C -1.11657 0.75908 0.02861
 C 0.01805 1.16655 -0.03876
 C 1.68501 -0.49122 -0.56584
 C -1.68357 -0.50169 0.56950
 F 1.99751 1.58826 0.44891
 F -2.02226 1.57802 -0.42533
 H 1.41141 -1.13784 -0.57806
 H -1.38186 -1.14713 0.53979
 H 1.48552 -0.91481 -0.55662
 H -1.51620 -0.92427 0.62168
 H 2.59778 -0.36204 -0.92731
 H -2.59542 -0.37815 0.92626
13
bifur_IRC_Distances_MW_output/new_data/bifur_traj2_Distances point 340
C 1.12056 0.76544 -0.04289
 C -1.11654 0.75928 0.02866
 C 0.01804 1.16710 -0.03887
 C 1.68466 -0.49130 -0.56563
 C -1.68321 -0.50177 0.56929
 F 1.99775 1.58834 0.44854
 F -2.02250 1.57811 -0.42487
 H 1.41083 -1.13782 -0.57783
 H -1.38128 -1.14711 0.53941
 H 1.48492 -0.91491 -0.55625
 H -1.51561 -0.92436 0.62153
 H 2.59764 -0.36245 -0.92701
 H -2.59527 -0.37855 0.92594
13
bifur_IRC_Distances_MW_output/new_data/bifur_traj2_Distances point 341
C 1.12057 0.76537 -0.04287
 C -1.11655 0.75922 0.02864
 C 0.01805 1.16692 -0.03884
 C 1.68478 -0.49127 -0.56570
 C -1.68333 -0.50174 0.56936
 F 1.99767 1.58831 0.44866
 F -2.02242 1.57808 -0.42502
 H 1.41102 -1.13783 -0.57791
 H -1.38147 -1.14711 0.53953
 H 1.48512 -0.91488 -0.55638
 H -1.51581 -0.92433 0.62158
 H 2.59769 -0.36231 -0.92711
 H -2.59532 -0.37841 0.92605
13
bifur_IRC_Distances_MW_output/new_data/bifur_traj2_Distances point 342
C 1.12057 0.76537 -0.04287
 C -1.11655 0.75922 0.02864
 C 0.01805 1.16692 -0.03884
 C 1.68478 -0.49127 -0.56570
 C -1.68333 -0.50174 0.56936
 F 1.99767 1.58831 0.44866
 F -2.02242 1.57808 -0.42502
 H 1.41102 -1.13783 -0.57791
 H -1.38147 -1.14711 0.53953
 H 1.48512 -0.91488 -0.55638
 H -1.51581 -0.92433 0.62158
 H 2.59769 -0.36231 -0.92711
 H -2.59532 -0.37842 0.92605
13
bifur_IRC_Distances_MW_output/new_data/bifur_traj2_Distances point 343
C 1.12074 0.76423 -0.04238
 C -1.11670 0.75805 0.02836
 C 0.01810 1.16376 -0.03819
 C 1.68683 -0.49078 -0.56696
 C -1.68540 -0.50128 0.57058
 F 1.99630 1.58782 0.45082
 F -2.02103 1.57754 -0.42768
 H 1.41440 -1.13795 -0.57925
 H -1.38488 -1.14726 0.54171
 H 1.48859 -0.91431 -0.55852
 H -1.51927 -0.92380 0.62246
 H 2.59854 -0.35995 -0.92885
 H -2.59622 -0.37607 0.92788
13
bifur_IRC_Distances_MW_output/new_data/bifur_traj2_Distances point 344
C 1.12087 0.76328 -0.04198
 C -1.11682 0.75709 0.02814
 C 0.01814 1.16113 -0.03768
 C 1.68853 -0.49038 -0.56799
 C -1.68711 -0.50089 0.57158
 F 1.99517 1.58741 0.45260
 F -2.01989 1.57710 -0.42986
 H 1.41719 -1.13804 -0.58035
 H -1.38770 -1.14738 0.54349
 H 1.49147 -0.91384 -0.56027
 H -1.52213 -0.92336 0.62319
 H 2.59925 -0.35799 -0.93029
 H -2.59696 -0.37413 0.92941
13
bifur_IRC_Distances_MW_output/new_data/bifur_traj2_Distances point 345
C 1.12101 0.76227 -0.04156
 C -1.11695 0.75606 0.02789
 C 0.01818 1.15833 -0.03714
 C 1.69034 -0.48995 -0.56909
 C -1.68894 -0.50048 0.57265
 F 1.99396 1.58698 0.45450
 F -2.01866 1.57663 -0.43217
 H 1.42017 -1.13815 -0.58152
 H -1.39072 -1.14751 0.54538
 H 1.49454 -0.91334 -0.56212
 H -1.52519 -0.92289 0.62398
 H 2.60001 -0.35590 -0.93184
 H -2.59775 -0.37205 0.93104
13
bifur_IRC_Distances_MW_output/new_data/bifur_traj2_Distances point 346
C 1.12115 0.76129 -0.04116
 C -1.11707 0.75506 0.02766
 C 0.01822 1.15561 -0.03663
 C 1.69209 -0.48953 -0.57015
 C -1.69071 -0.50009 0.57368
 F 1.99280 1.58656 0.45631
 F -2.01748 1.57617 -0.43438
 H 1.42304 -1.13825 -0.58264
 H -1.39363 -1.14764 0.54717
 H 1.49750 -0.91285 -0.56387
 H -1.52814 -0.92243 0.62473
 H 2.60073 -0.35388 -0.93334
 H -2.59851 -0.37004 0.93262
13
bifur_IRC_Distances_MW_output/new_data/bifur_traj2_Distances point 347
C 1.12127 0.76041 -0.04081
 C -1.11718 0.75417 0.02746
 C 0.01826 1.15317 -0.03618
 C 1.69367 -0.48915 -0.57110
 C -1.69229 -0.49973 0.57461
 F 1.99175 1.58618 0.45794
 F -2.01642 1.57576 -0.43636
 H 1.42563 -1.13834 -0.58365
 H -1.39625 -1.14775 0.54876
 H 1.50016 -0.91241 -0.56543
 H -1.53079 -0.92202 0.62541
 H 2.60138 -0.35205 -0.93470
 H -2.59920 -0.36823 0.93405
13
bifur_IRC_Distances_MW_output/new_data/bifur_traj2_Distances point 348
C 1.12137 0.75968 -0.04052
 C -1.11727 0.75343 0.02729
 C 0.01829 1.15115 -0.03581
 C 1.69496 -0.48884 -0.57188
 C -1.69360 -0.49943 0.57536
 F 1.99089 1.58587 0.45927
 F -2.01554 1.57543 -0.43797
 H 1.42775 -1.13842 -0.58448
 H -1.39840 -1.14785 0.55006
 H 1.50236 -0.91205 -0.56669
 H -1.53298 -0.92168 0.62597
 H 2.60192 -0.35055 -0.93583
 H -2.59976 -0.36674 0.93523
13
bifur_IRC_Distances_MW_output/new_data/bifur_traj2_Distances point 349
C 1.12144 0.75918 -0.04032
 C -1.11734 0.75292 0.02717
 C 0.01831 1.14975 -0.03556
 C 1.69586 -0.48862 -0.57242
 C -1.69450 -0.49923 0.57589
 F 1.99029 1.58566 0.46019
 F -2.01494 1.57519 -0.43908
 H 1.42923 -1.13847 -0.58505
 H -1.39989 -1.14791 0.55095
 H 1.50388 -0.91180 -0.56756
 H -1.53449 -0.92144 0.62636
 H 2.60229 -0.34951 -0.93661
 H -2.60014 -0.36571 0.93604
13
bifur_IRC_Distances_MW_output/new_data/bifur_traj2_Distances point 350
C 1.12148 0.75895 -0.04023
 C -1.11736 0.75269 0.02712
 C 0.01832 1.14912 -0.03545
 C 1.69626 -0.48853 -0.57266
 C -1.69490 -0.49914 0.57612
 F 1.99003 1.58556 0.46060
 F -2.01467 1.57509 -0.43957
 H 1.42989 -1.13850 -0.58530
 H -1.40056 -1.14794 0.55135
 H 1.50455 -0.91169 -0.56795
 H -1.53516 -0.92134 0.62653
 H 2.60246 -0.34904 -0.93696
 H -2.60032 -0.36524 0.93641
13
bifur_IRC_Distances_MW_output/new_data/bifur_traj2_Distances point 351
C 1.12147 0.75899 -0.04025
 C -1.11736 0.75273 0.02713
 C 0.01832 1.14924 -0.03547
 C 1.69619 -0.48854 -0.57261
 C -1.69483 -0.49915 0.57608
 F 1.99008 1.58558 0.46052
 F -2.01471 1.57511 -0.43949
 H 1.42977 -1.13849 -0.58526
 H -1.40044 -1.14794 0.55128
 H 1.50443 -0.91171 -0.56788
 H -1.53504 -0.92136 0.62650
 H 2.60243 -0.34912 -0.93689
 H -2.60029 -0.36533 0.93634
13
bifur_IRC_Distances_MW_output/new_data/bifur_traj2_Distances point 352
C 1.12144 0.75921 -0.04033
 C -1.11733 0.75295 0.02718
 C 0.01831 1.14984 -0.03558
 C 1.69580 -0.48864 -0.57238
 C -1.69444 -0.49924 0.57585
 F 1.99033 1.58567 0.46013
 F -2.01498 1.57521 -0.43901
 H 1.42913 -1.13847 -0.58501
 H -1.39980 -1.14791 0.55089
 H 1.50378 -0.91181 -0.56751
 H -1.53439 -0.92146 0.62633
 H 2.60227 -0.34958 -0.93656
 H -2.60012 -0.36577 0.93599
13
bifur_IRC_Distances_MW_output/new_data/bifur_traj2_Distances point 353
C 1.12144 0.75921 -0.04033
 C -1.11733 0.75295 0.02718
 C 0.01831 1.14984 -0.03558
 C 1.69580 -0.48864 -0.57238
 C -1.69444 -0.49924 0.57585
 F 1.99033 1.58567 0.46013
 F -2.01498 1.57521 -0.43901
 H 1.42913 -1.13847 -0.58501
 H -1.39980 -1.14791 0.55089
 H 1.50378 -0.91181 -0.56751
 H -1.53439 -0.92146 0.62633
 H 2.60227 -0.34958 -0.93656
 H -2.60012 -0.36577 0.93599
13
bifur_IRC_Distances_MW_output/new_data/bifur_traj2_Distances point 354
C 1.12135 0.75985 -0.04058
 C -1.11725 0.75360 0.02733
 C 0.01828 1.15161 -0.03589
 C 1.69467 -0.48891 -0.57170
 C -1.69330 -0.49950 0.57519
 F 1.99109 1.58594 0.45896
 F -2.01574 1.57550 -0.43760
 H 1.42727 -1.13840 -0.58429
 H -1.39791 -1.14783 0.54976
 H 1.50186 -0.91213 -0.56641
 H -1.53248 -0.92176 0.62584
 H 2.60180 -0.35089 -0.93557
 H -2.59963 -0.36708 0.93496
13
bifur_IRC_Distances_MW_output/new_data/bifur_traj2_Distances point 355
C 1.12131 0.76017 -0.04071
 C -1.11721 0.75393 0.02740
 C 0.01827 1.15251 -0.03606
 C 1.69409 -0.48905 -0.57135
 C -1.69271 -0.49963 0.57485
 F 1.99147 1.58608 0.45837
 F -2.01613 1.57565 -0.43688
 H 1.42632 -1.13837 -0.58392
 H -1.39694 -1.14778 0.54918
 H 1.50087 -0.91229 -0.56584
 H -1.53150 -0.92191 0.62559
 H 2.60156 -0.35157 -0.93507
 H -2.59938 -0.36775 0.93443
13
bifur_IRC_Distances_MW_output/new_data/bifur_traj2_Distances point 356
C 1.12126 0.76047 -0.04083
 C -1.11717 0.75423 0.02747
 C 0.01826 1.15334 -0.03621
 C 1.69356 -0.48918 -0.57103
 C -1.69218 -0.49975 0.57454
 F 1.99183 1.58621 0.45782
 F -2.01649 1.57579 -0.43622
 H 1.42545 -1.13834 -0.58358
 H -1.39606 -1.14775 0.54865
 H 1.49997 -0.91244 -0.56532
 H -1.53061 -0.92205 0.62536
 H 2.60134 -0.35218 -0.93461
 H -2.59915 -0.36836 0.93395
13
bifur_IRC_Distances_MW_output/new_data/bifur_traj2_Distances point 357
C 1.12123 0.76074 -0.04094
 C -1.11714 0.75450 0.02753
 C 0.01825 1.15407 -0.03634
 C 1.69309 -0.48929 -0.57075
 C -1.69171 -0.49986 0.57427
 F 1.99214 1.58632 0.45734
 F -2.01681 1.57591 -0.43563
 H 1.42467 -1.13831 -0.58328
 H -1.39528 -1.14771 0.54817
 H 1.49918 -0.91257 -0.56485
 H -1.52981 -0.92217 0.62516
 H 2.60114 -0.35273 -0.93420
 H -2.59894 -0.36890 0.93352
13
bifur_IRC_Distances_MW_output/new_data/bifur_traj2_Distances point 358
C 1.12119 0.76099 -0.04104
 C -1.11711 0.75475 0.02759
 C 0.01824 1.15476 -0.03647
 C 1.69264 -0.48940 -0.57048
 C -1.69126 -0.49996 0.57400
 F 1.99244 1.58643 0.45688
 F -2.01711 1.57603 -0.43507
 H 1.42394 -1.13828 -0.58299
 H -1.39454 -1.14768 0.54772
 H 1.49842 -0.91270 -0.56441
 H -1.52906 -0.92229 0.62497
 H 2.60096 -0.35324 -0.93381
 H -2.59875 -0.36941 0.93312
13
bifur_IRC_Distances_MW_output/new_data/bifur_traj2_Distances point 359
C 1.12115 0.76127 -0.04115
 C -1.11707 0.75504 0.02766
 C 0.01823 1.15554 -0.03661
 C 1.69214 -0.48952 -0.57018
 C -1.69075 -0.50008 0.57371
 F 1.99277 1.58655 0.45636
 F -2.01745 1.57616 -0.43444
 H 1.42312 -1.13825 -0.58267
 H -1.39370 -1.14764 0.54721
 H 1.49758 -0.91284 -0.56392
 H -1.52822 -0.92242 0.62475
 H 2.60075 -0.35382 -0.93338
 H -2.59853 -0.36999 0.93267
13
bifur_IRC_Distances_MW_output/new_data/bifur_traj2_Distances point 360
C 1.00718 0.76039 -0.49604
 C -0.99914 0.75669 0.49829
 C 0.03192 1.15670 0.01794
 C 1.76096 -0.48892 -0.29248
 C -1.76013 -0.50098 0.29377
 F 1.54090 1.58178 -1.34971
 F -1.57714 1.58112 1.32567
 H 1.53006 -1.13704 -0.15113
 H -1.48434 -1.14859 0.18046
 H 1.58645 -0.91204 -0.20411
 H -1.63998 -0.92382 0.17401
 H 2.73357 -0.35313 -0.40157
 H -2.73032 -0.37217 0.40490
13
bifur_IRC_Distances_MW_output/new_data/bifur_traj2_Distances point 361
C 1.00731 0.76089 -0.49563
 C -0.99924 0.75720 0.49796
 C 0.03202 1.15808 0.01817
 C 1.75998 -0.48913 -0.29218
 C -1.75915 -0.50119 0.29347
 F 1.54212 1.58200 -1.34888
 F -1.57847 1.58135 1.32464
 H 1.52853 -1.13699 -0.15063
 H -1.48263 -1.14853 0.18028
 H 1.58474 -0.91229 -0.20387
 H -1.63850 -0.92405 0.17332
 H 2.73297 -0.35416 -0.40153
 H -2.72968 -0.37319 0.40489
13
bifur_IRC_Distances_MW_output/new_data/bifur_traj2_Distances point 362
C 1.00749 0.76159 -0.49507
 C -0.99938 0.75790 0.49749
 C 0.03216 1.16001 0.01850
 C 1.75861 -0.48943 -0.29177
 C -1.75778 -0.50147 0.29305
 F 1.54383 1.58230 -1.34771
 F -1.58032 1.58168 1.32320
 H 1.52639 -1.13692 -0.14995
 H -1.48025 -1.14844 0.18004
 H 1.58235 -0.91264 -0.20355
 H -1.63644 -0.92438 0.17236
 H 2.73212 -0.35560 -0.40146
 H -2.72878 -0.37462 0.40489
13
bifur_IRC_Distances_MW_output/new_data/bifur_traj2_Distances point 363
C 1.00774 0.76255 -0.49428
 C -0.99958 0.75888 0.49683
 C 0.03235 1.16267 0.01897
 C 1.75671 -0.48984 -0.29121
 C -1.75588 -0.50186 0.29246
 F 1.54620 1.58271 -1.34609
 F -1.58289 1.58212 1.32118
 H 1.52344 -1.13681 -0.14901
 H -1.47695 -1.14831 0.17972
 H 1.57904 -0.91311 -0.20312
 H -1.63360 -0.92483 0.17104
 H 2.73096 -0.35758 -0.40136
 H -2.72754 -0.37658 0.40487
13
bifur_IRC_Distances_MW_output/new_data/bifur_traj2_Distances point 364
C 1.00774 0.76255 -0.49428
 C -0.99958 0.75888 0.49683
 C 0.03235 1.16267 0.01897
 C 1.75671 -0.48984 -0.29121
 C -1.75588 -0.50186 0.29246
 F 1.54619 1.58271 -1.34609
 F -1.58289 1.58212 1.32118
 H 1.52344 -1.13681 -0.14901
 H -1.47696 -1.14831 0.17972
 H 1.57904 -0.91311 -0.20312
 H -1.63360 -0.92483 0.17104
 H 2.73096 -0.35758 -0.40136
 H -2.72754 -0.37658 0.40487
13
bifur_IRC_Distances_MW_output/new_data/bifur_traj2_Distances point 365
C 1.00853 0.76544 -0.49185
 C -1.00017 0.76182 0.49484
 C 0.03296 1.17068 0.02044
 C 1.75097 -0.49107 -0.28953
 C -1.75013 -0.50303 0.29071
 F 1.55338 1.58396 -1.34112
 F -1.59071 1.58346 1.31498
 H 1.51449 -1.13651 -0.14620
 H -1.46692 -1.14793 0.17889
 H 1.56895 -0.91455 -0.20196
 H -1.62500 -0.92618 0.16702
 H 2.72746 -0.36356 -0.40100
 H -2.72380 -0.38251 0.40477
13
bifur_IRC_Distances_MW_output/new_data/bifur_traj2_Distances point 366
C 1.00904 0.76728 -0.49028
 C -1.00055 0.76369 0.49356
 C 0.03338 1.17577 0.02145
 C 1.74728 -0.49186 -0.28847
 C -1.74644 -0.50378 0.28961
 F 1.55799 1.58476 -1.33790
 F -1.59574 1.58432 1.31091
 H 1.50875 -1.13633 -0.14442
 H -1.46046 -1.14770 0.17845
 H 1.56244 -0.91546 -0.20134
 H -1.61950 -0.92704 0.16445
 H 2.72523 -0.36736 -0.40072
 H -2.72141 -0.38629 0.40468
13
bifur_IRC_Distances_MW_output/new_data/bifur_traj2_Distances point 367
C 1.00958 0.76920 -0.48860
 C -1.00096 0.76564 0.49221
 C 0.03383 1.18107 0.02254
 C 1.74342 -0.49268 -0.28737
 C -1.74258 -0.50456 0.28846
 F 1.56283 1.58559 -1.33448
 F -1.60104 1.58522 1.30658
 H 1.50276 -1.13613 -0.14257
 H -1.45367 -1.14745 0.17809
 H 1.55560 -0.91641 -0.20079
 H -1.61376 -0.92794 0.16175
 H 2.72292 -0.37132 -0.40039
 H -2.71892 -0.39022 0.40456
13
bifur_IRC_Distances_MW_output/new_data/bifur_traj2_Distances point 368
C 1.01013 0.77113 -0.48690
 C -1.00136 0.76759 0.49084
 C 0.03431 1.18637 0.02371
 C 1.73953 -0.49350 -0.28628
 C -1.73869 -0.50534 0.28732
 F 1.56772 1.58643 -1.33101
 F -1.60641 1.58613 1.30213
 H 1.49672 -1.13594 -0.14072
 H -1.44681 -1.14721 0.17783
 H 1.54867 -0.91736 -0.20035
 H -1.60799 -0.92883 0.15902
 H 2.72061 -0.37529 -0.40001
 H -2.71642 -0.39416 0.40440
13
bifur_IRC_Distances_MW_output/new_data/bifur_traj2_Distances point 369
C 1.01070 0.77305 -0.48515
 C -1.00178 0.76955 0.48946
 C 0.03482 1.19167 0.02494
 C 1.73562 -0.49432 -0.28520
 C -1.73479 -0.50613 0.28619
 F 1.57263 1.58726 -1.32748
 F -1.61183 1.58703 1.29758
 H 1.49066 -1.13575 -0.13887
 H -1.43987 -1.14697 0.17767
 H 1.54165 -0.91831 -0.20002
 H -1.60222 -0.92972 0.15627
 H 2.71831 -0.37926 -0.39959
 H -2.71391 -0.39810 0.40422
13
bifur_IRC_Distances_MW_output/new_data/bifur_traj2_Distances point 370
C 1.01129 0.77497 -0.48338
 C -1.00219 0.77150 0.48807
 C 0.03536 1.19695 0.02624
 C 1.73168 -0.49514 -0.28414
 C -1.73086 -0.50691 0.28507
 F 1.57759 1.58810 -1.32390
 F -1.61731 1.58795 1.29290
 H 1.48458 -1.13557 -0.13702
 H -1.43287 -1.14673 0.17763
 H 1.53456 -0.91925 -0.19983
 H -1.59643 -0.93062 0.15347
 H 2.71601 -0.38322 -0.39912
 H -2.71140 -0.40204 0.40401
13
bifur_IRC_Distances_MW_output/new_data/bifur_traj2_Distances point 371
C 1.01187 0.77686 -0.48159
 C -1.00261 0.77343 0.48668
 C 0.03593 1.20216 0.02761
 C 1.72778 -0.49595 -0.28310
 C -1.72696 -0.50768 0.28397
 F 1.58251 1.58893 -1.32031
 F -1.62278 1.58885 1.28817
 H 1.47856 -1.13538 -0.13519
 H -1.42589 -1.14650 0.17770
 H 1.52748 -0.92018 -0.19978
 H -1.59072 -0.93149 0.15068
 H 2.71375 -0.38712 -0.39860
 H -2.70892 -0.40593 0.40377
13
bifur_IRC_Distances_MW_output/new_data/bifur_traj2_Distances point 372
C 1.01244 0.77865 -0.47986
 C -1.00300 0.77525 0.48535
 C 0.03650 1.20708 0.02898
 C 1.72406 -0.49671 -0.28212
 C -1.72325 -0.50841 0.28293
 F 1.58720 1.58972 -1.31687
 F -1.62801 1.58971 1.28359
 H 1.47284 -1.13521 -0.13345
 H -1.41922 -1.14629 0.17787
 H 1.52070 -0.92106 -0.19986
 H -1.58531 -0.93232 0.14799
 H 2.71161 -0.39081 -0.39807
 H -2.70656 -0.40960 0.40352
13
bifur_IRC_Distances_MW_output/new_data/bifur_traj2_Distances point 373
C 1.01295 0.78022 -0.47831
 C -1.00335 0.77685 0.48418
 C 0.03703 1.21140 0.03026
 C 1.72078 -0.49738 -0.28128
 C -1.71998 -0.50905 0.28203
 F 1.59134 1.59040 -1.31381
 F -1.63265 1.59047 1.27946
 H 1.46781 -1.13507 -0.13192
 H -1.41330 -1.14610 0.17813
 H 1.51468 -0.92183 -0.20004
 H -1.58056 -0.93305 0.14559
 H 2.70974 -0.39405 -0.39756
 H -2.70448 -0.41283 0.40328
13
bifur_IRC_Distances_MW_output/new_data/bifur_traj2_Distances point 374
C 1.01338 0.78150 -0.47703
 C -1.00364 0.77815 0.48322
 C 0.03748 1.21490 0.03135
 C 1.71810 -0.49792 -0.28060
 C -1.71732 -0.50957 0.28130
 F 1.59472 1.59096 -1.31131
 F -1.63645 1.59109 1.27604
 H 1.46372 -1.13495 -0.13066
 H -1.40846 -1.14595 0.17841
 H 1.50974 -0.92245 -0.20028
 H -1.57671 -0.93364 0.14360
 H 2.70823 -0.39667 -0.39712
 H -2.70279 -0.41545 0.40307
13
bifur_IRC_Distances_MW_output/new_data/bifur_traj2_Distances point 375
C 1.01338 0.78150 -0.47703
 C -1.00364 0.77815 0.48322
 C 0.03748 1.21490 0.03135
 C 1.71810 -0.49792 -0.28060
 C -1.71732 -0.50957 0.28130
 F 1.59472 1.59096 -1.31131
 F -1.63645 1.59109 1.27604
 H 1.46372 -1.13495 -0.13066
 H -1.40846 -1.14595 0.17841
 H 1.50974 -0.92245 -0.20028
 H -1.57671 -0.93364 0.14360
 H 2.70823 -0.39667 -0.39712
 H -2.70279 -0.41545 0.40307
13
bifur_IRC_Distances_MW_output/new_data/bifur_traj2_Distances point 376
C 1.01400 0.78334 -0.47515
 C -1.00405 0.78002 0.48182
 C 0.03817 1.21995 0.03302
 C 1.71422 -0.49870 -0.27963
 C -1.71345 -0.51033 0.28026
 F 1.59963 1.59177 -1.30764
 F -1.64200 1.59199 1.27098
 H 1.45780 -1.13478 -0.12882
 H -1.40139 -1.14573 0.17893
 H 1.50252 -0.92335 -0.20077
 H -1.57116 -0.93449 0.14068
 H 2.70604 -0.40046 -0.39643
 H -2.70034 -0.41924 0.40275
13
bifur_IRC_Distances_MW_output/new_data/bifur_traj2_Distances point 377
C 1.01426 0.78410 -0.47436
 C -1.00422 0.78080 0.48124
 C 0.03847 1.22204 0.03374
 C 1.71261 -0.49903 -0.27924
 C -1.71185 -0.51064 0.27983
 F 1.60166 1.59211 -1.30612
 F -1.64430 1.59236 1.26886
 H 1.45536 -1.13471 -0.12805
 H -1.39845 -1.14564 0.17919
 H 1.49951 -0.92372 -0.20102
 H -1.56887 -0.93484 0.13945
 H 2.70515 -0.40202 -0.39613
 H -2.69933 -0.42080 0.40261
13
bifur_IRC_Distances_MW_output/new_data/bifur_traj2_Distances point 378
C 1.01454 0.78487 -0.47355
 C -1.00440 0.78159 0.48065
 C 0.03879 1.22416 0.03450
 C 1.71096 -0.49936 -0.27883
 C -1.71020 -0.51096 0.27940
 F 1.60375 1.59245 -1.30455
 F -1.64668 1.59274 1.26665
 H 1.45286 -1.13464 -0.12726
 H -1.39543 -1.14555 0.17948
 H 1.49641 -0.92409 -0.20131
 H -1.56653 -0.93520 0.13818
 H 2.70423 -0.40362 -0.39582
 H -2.69829 -0.42240 0.40246
13
bifur_IRC_Distances_MW_output/new_data/bifur_traj2_Distances point 379
C 1.01485 0.78576 -0.47261
 C -1.00460 0.78249 0.47997
 C 0.03917 1.22659 0.03540
 C 1.70907 -0.49973 -0.27838
 C -1.70833 -0.51132 0.27890
 F 1.60613 1.59283 -1.30276
 F -1.64940 1.59318 1.26411
 H 1.45001 -1.13455 -0.12635
 H -1.39197 -1.14545 0.17985
 H 1.49286 -0.92452 -0.20169
 H -1.56387 -0.93561 0.13671
 H 2.70318 -0.40544 -0.39544
 H -2.69710 -0.42422 0.40228
13
bifur_IRC_Distances_MW_output/new_data/bifur_traj2_Distances point 380
C 1.01524 0.78685 -0.47143
 C -1.00485 0.78360 0.47913
 C 0.03965 1.22958 0.03655
 C 1.70673 -0.50020 -0.27782
 C -1.70600 -0.51177 0.27829
 F 1.60908 1.59331 -1.30053
 F -1.65278 1.59372 1.26092
 H 1.44649 -1.13446 -0.12521
 H -1.38767 -1.14532 0.18036
 H 1.48844 -0.92505 -0.20223
 H -1.56060 -0.93612 0.13487
 H 2.70189 -0.40768 -0.39496
 H -2.69563 -0.42646 0.40206
13
bifur_IRC_Distances_MW_output/new_data/bifur_traj2_Distances point 381
C 1.01573 0.78818 -0.46997
 C -1.00515 0.78496 0.47810
 C 0.04027 1.23323 0.03802
 C 1.70387 -0.50076 -0.27715
 C -1.70315 -0.51232 0.27755
 F 1.61270 1.59390 -1.29779
 F -1.65695 1.59438 1.25694
 H 1.44219 -1.13433 -0.12380
 H -1.38236 -1.14517 0.18107
 H 1.48298 -0.92570 -0.20299
 H -1.55661 -0.93674 0.13256
 H 2.70032 -0.41042 -0.39434
 H -2.69383 -0.42921 0.40178
13
bifur_IRC_Distances_MW_output/new_data/bifur_traj2_Distances point 382
C 1.01629 0.78964 -0.46833
 C -1.00548 0.78646 0.47696
 C 0.04099 1.23724 0.03975
 C 1.70069 -0.50138 -0.27642
 C -1.70000 -0.51292 0.27675
 F 1.61670 1.59454 -1.29475
 F -1.66159 1.59511 1.25246
 H 1.43746 -1.13420 -0.12220
 H -1.37646 -1.14500 0.18198
 H 1.47689 -0.92641 -0.20397
 H -1.55223 -0.93742 0.12994
 H 2.69859 -0.41342 -0.39363
 H -2.69183 -0.43223 0.40146
13
bifur_IRC_Distances_MW_output/new_data/bifur_traj2_Distances point 383
C 1.01686 0.79113 -0.46663
 C -1.00582 0.78798 0.47580
 C 0.04178 1.24131 0.04163
 C 1.69745 -0.50201 -0.27569
 C -1.69679 -0.51353 0.27593
 F 1.62079 1.59519 -1.29164
 F -1.66636 1.59586 1.24778
 H 1.43266 -1.13407 -0.12054
 H -1.37039 -1.14484 0.18303
 H 1.47061 -0.92713 -0.20514
 H -1.54782 -0.93811 0.12719
 H 2.69684 -0.41647 -0.39285
 H -2.68979 -0.43529 0.40112
13
bifur_IRC_Distances_MW_output/new_data/bifur_traj2_Distances point 384
C 1.01745 0.79260 -0.46490
 C -1.00616 0.78949 0.47465
 C 0.04261 1.24533 0.04361
 C 1.69422 -0.50263 -0.27498
 C -1.69359 -0.51414 0.27513
 F 1.62485 1.59583 -1.28853
 F -1.67115 1.59661 1.24302
 H 1.42791 -1.13394 -0.11883
 H -1.36431 -1.14467 0.18421
 H 1.46430 -0.92785 -0.20648
 H -1.54348 -0.93879 0.12436
 H 2.69511 -0.41949 -0.39203
 H -2.68776 -0.43833 0.40077
13
bifur_IRC_Distances_MW_output/new_data/bifur_traj2_Distances point 385
C 1.01805 0.79405 -0.46315
 C -1.00648 0.79097 0.47351
 C 0.04350 1.24930 0.04571
 C 1.69101 -0.50325 -0.27429
 C -1.69042 -0.51474 0.27435
 F 1.62887 1.59645 -1.28545
 F -1.67593 1.59735 1.23819
 H 1.42324 -1.13380 -0.11709
 H -1.35823 -1.14451 0.18554
 H 1.45797 -0.92855 -0.20801
 H -1.53923 -0.93947 0.12146
 H 2.69340 -0.42246 -0.39118
 H -2.68574 -0.44133 0.40042
13
bifur_IRC_Distances_MW_output/new_data/bifur_traj2_Distances point 386
C 1.01805 0.79405 -0.46315
 C -1.00648 0.79097 0.47351
 C 0.04350 1.24930 0.04571
 C 1.69101 -0.50325 -0.27429
 C -1.69042 -0.51474 0.27435
 F 1.62887 1.59645 -1.28545
 F -1.67593 1.59735 1.23819
 H 1.42324 -1.13380 -0.11709
 H -1.35823 -1.14451 0.18554
 H 1.45797 -0.92855 -0.20801
 H -1.53923 -0.93947 0.12146
 H 2.69340 -0.42246 -0.39118
 H -2.68574 -0.44133 0.40042
13
bifur_IRC_Distances_MW_output/new_data/bifur_traj2_Distances point 387
C 1.01926 0.79686 -0.45962
 C -1.00712 0.79386 0.47129
 C 0.04542 1.25700 0.05027
 C 1.68472 -0.50443 -0.27299
 C -1.68421 -0.51591 0.27284
 F 1.63675 1.59767 -1.27942
 F -1.68544 1.59880 1.22836
 H 1.41422 -1.13355 -0.11347
 H -1.34617 -1.14421 0.18862
 H 1.44533 -0.92991 -0.21162
 H -1.53110 -0.94079 0.11541
 H 2.69009 -0.42822 -0.38938
 H -2.68175 -0.44715 0.39972
13
bifur_IRC_Distances_MW_output/new_data/bifur_traj2_Distances point 388
C 1.01986 0.79819 -0.45787
 C -1.00741 0.79523 0.47023
 C 0.04644 1.26065 0.05269
 C 1.68170 -0.50499 -0.27240
 C -1.68123 -0.51647 0.27214
 F 1.64051 1.59824 -1.27654
 F -1.69006 1.59950 1.22346
 H 1.40996 -1.13343 -0.11163
 H -1.34031 -1.14406 0.19035
 H 1.43916 -0.93056 -0.21367
 H -1.52731 -0.94143 0.11231
 H 2.68851 -0.43094 -0.38845
 H -2.67982 -0.44992 0.39939
13
bifur_IRC_Distances_MW_output/new_data/bifur_traj2_Distances point 389
C 1.02047 0.79947 -0.45614
 C -1.00770 0.79656 0.46921
 C 0.04751 1.26417 0.05520
 C 1.67876 -0.50554 -0.27183
 C -1.67834 -0.51701 0.27146
 F 1.64416 1.59878 -1.27375
 F -1.69459 1.60018 1.21858
 H 1.40588 -1.13331 -0.10975
 H -1.33455 -1.14392 0.19219
 H 1.43307 -0.93118 -0.21590
 H -1.52371 -0.94204 0.10915
 H 2.68699 -0.43357 -0.38750
 H -2.67794 -0.45259 0.39907
13
bifur_IRC_Distances_MW_output/new_data/bifur_traj2_Distances point 390
C 1.02109 0.80075 -0.45435
 C -1.00798 0.79788 0.46820
 C 0.04865 1.26769 0.05791
 C 1.67581 -0.50607 -0.27128
 C -1.67544 -0.51755 0.27079
 F 1.64782 1.59932 -1.27097
 F -1.69919 1.60087 1.21353
 H 1.40183 -1.13319 -0.10776
 H -1.32872 -1.14379 0.19424
 H 1.42687 -0.93181 -0.21838
 H -1.52017 -0.94265 0.10582
 H 2.68546 -0.43619 -0.38651
 H -2.67603 -0.45526 0.39875
13
bifur_IRC_Distances_MW_output/new_data/bifur_traj2_Distances point 391
C 1.02177 0.80210 -0.45241
 C -1.00826 0.79927 0.46715
 C 0.04996 1.27137 0.06099
 C 1.67268 -0.50663 -0.27073
 C -1.67238 -0.51812 0.27009
 F 1.65166 1.59988 -1.26805
 F -1.70411 1.60159 1.20805
 H 1.39763 -1.13306 -0.10553
 H -1.32249 -1.14365 0.19661
 H 1.42022 -0.93246 -0.22129
 H -1.51654 -0.94330 0.10211
 H 2.68386 -0.43893 -0.38540
 H -2.67400 -0.45806 0.39843
13
bifur_IRC_Distances_MW_output/new_data/bifur_traj2_Distances point 392
C 1.02256 0.80356 -0.45021
 C -1.00857 0.80080 0.46599
 C 0.05153 1.27541 0.06469
 C 1.66922 -0.50725 -0.27013
 C -1.66900 -0.51874 0.26933
 F 1.65590 1.60048 -1.26486
 F -1.70963 1.60240 1.20177
 H 1.39308 -1.13291 -0.10290
 H -1.31550 -1.14349 0.19952
 H 1.41271 -0.93318 -0.22491
 H -1.51267 -0.94402 0.09772
 H 2.68210 -0.44192 -0.38412
 H -2.67173 -0.46113 0.39809
13
bifur_IRC_Distances_MW_output/new_data/bifur_traj2_Distances point 393
C 1.02349 0.80523 -0.44758
 C -1.00891 0.80253 0.46470
 C 0.05351 1.27999 0.06937
 C 1.66525 -0.50794 -0.26949
 C -1.66512 -0.51946 0.26847
 F 1.66073 1.60115 -1.26125
 F -1.71606 1.60332 1.19427
 H 1.38801 -1.13275 -0.09962
 H -1.30737 -1.14332 0.20328
 H 1.40391 -0.93399 -0.22961
 H -1.50844 -0.94484 0.09229
 H 2.68008 -0.44531 -0.38257
 H -2.66908 -0.46462 0.39774
13
bifur_IRC_Distances_MW_output/new_data/bifur_traj2_Distances point 394
C 1.02465 0.80715 -0.44436
 C -1.00928 0.80454 0.46323
 C 0.05613 1.28529 0.07554
 C 1.66058 -0.50873 -0.26880
 C -1.66059 -0.52029 0.26749
 F 1.66635 1.60191 -1.25711
 F -1.72378 1.60441 1.18500
 H 1.38229 -1.13254 -0.09536
 H -1.29762 -1.14311 0.20832
 H 1.39327 -0.93494 -0.23601
 H -1.50381 -0.94581 0.08527
 H 2.67772 -0.44920 -0.38063
 H -2.66590 -0.46866 0.39741
13
bifur_IRC_Distances_MW_output/new_data/bifur_traj2_Distances point 395
C 1.02615 0.80938 -0.44027
 C -1.00969 0.80690 0.46155
 C 0.05973 1.29149 0.08404
 C 1.65499 -0.50965 -0.26806
 C -1.65520 -0.52127 0.26636
 F 1.67299 1.60275 -1.25234
 F -1.73328 1.60571 1.17316
 H 1.37586 -1.13228 -0.08952
 H -1.28568 -1.14287 0.21539
 H 1.38005 -0.93606 -0.24510
 H -1.49884 -0.94697 0.07577
 H 2.67490 -0.45373 -0.37814
 H -2.66197 -0.47340 0.39715
13
bifur_IRC_Distances_MW_output/new_data/bifur_traj2_Distances point 396
C 1.02814 0.81199 -0.43488
 C -1.01013 0.80968 0.45965
 C 0.06494 1.29879 0.09637
 C 1.64820 -0.51072 -0.26733
 C -1.64870 -0.52243 0.26505
 F 1.68090 1.60366 -1.24685
 F -1.74528 1.60730 1.15743
 H 1.36880 -1.13194 -0.08109
 H -1.27068 -1.14259 0.22577
 H 1.36317 -0.93739 -0.25867
 H -1.49383 -0.94839 0.06224
 H 2.67144 -0.45899 -0.37485
 H -2.65696 -0.47898 0.39716
13
bifur_IRC_Distances_MW_output/new_data/bifur_traj2_Distances point 397
C 1.02814 0.81200 -0.43488
 C -1.01013 0.80968 0.45965
 C 0.06494 1.29879 0.09638
 C 1.64820 -0.51072 -0.26733
 C -1.64870 -0.52243 0.26505
 F 1.68090 1.60366 -1.24685
 F -1.74528 1.60730 1.15743
 H 1.36880 -1.13194 -0.08109
 H -1.27067 -1.14259 0.22577
 H 1.36317 -0.93739 -0.25867
 H -1.49383 -0.94839 0.06224
 H 2.67144 -0.45899 -0.37485
 H -2.65696 -0.47898 0.39716
13
bifur_IRC_Distances_MW_output/new_data/bifur_traj2_Distances point 398
C 1.03440 0.81792 -0.41841
 C -1.01088 0.81618 0.45569
 C 0.08332 1.31574 0.14084
 C 1.63107 -0.51304 -0.26659
 C -1.63266 -0.52522 0.26221
 F 1.70018 1.60523 -1.23463
 F -1.77883 1.61122 1.10838
 H 1.35597 -1.13084 -0.05050
 H -1.22990 -1.14180 0.26362
 H 1.31544 -0.94067 -0.30957
 H -1.48789 -0.95212 0.01458
 H 2.66217 -0.47072 -0.36546
 H -2.64238 -0.49189 0.39984
13
bifur_IRC_Distances_MW_output/new_data/bifur_traj2_Distances point 399
C 1.03928 0.82088 -0.40571
 C -1.01124 0.81958 0.45375
 C 0.09848 1.32465 0.17910
 C 1.62074 -0.51413 -0.26723
 C -1.62325 -0.52672 0.26101
 F 1.71185 1.60553 -1.22753
 F -1.80217 1.61341 1.06973
 H 1.35242 -1.12991 -0.02388
 H -1.20331 -1.14121 0.29632
 H 1.28287 -0.94266 -0.35465
 H -1.48974 -0.95454 -0.02585
 H 2.65561 -0.47637 -0.35952
 H -2.63155 -0.49851 0.40447
13
bifur_IRC_Distances_MW_output/new_data/bifur_traj2_Distances point 400
C 1.04654 0.82386 -0.38650
 C -1.01208 0.82315 0.45102
 C 0.12007 1.33419 0.23760
 C 1.60791 -0.51517 -0.26954
 C -1.61174 -0.52832 0.26043
 F 1.72787 1.60529 -1.21590
 F -1.83478 1.61565 1.01012
 H 1.35161 -1.12845 0.01690
 H -1.16949 -1.14020 0.34664
 H 1.24022 -0.94531 -0.42504
 H -1.49629 -0.95776 -0.08701
 H 2.64564 -0.48174 -0.35318
 H -2.61549 -0.50519 0.41446
13
bifur_IRC_Distances_MW_output/new_data/bifur_traj2_Distances point 401
C 1.05776 0.82708 -0.35471
 C -1.01500 0.82695 0.44466
 C 0.14823 1.34511 0.32709
 C 1.59045 -0.51627 -0.27560
 C -1.59598 -0.52997 0.26190
 F 1.75547 1.60457 -1.18770
 F -1.88416 1.61746 0.90930
 H 1.35191 -1.12605 0.07832
 H -1.12600 -1.13820 0.42512
 H 1.18453 -0.94947 -0.53615
 H -1.50558 -0.96243 -0.17883
 H 2.62821 -0.48699 -0.34904
 H -2.58985 -0.51177 0.43565
13
bifur_IRC_Distances_MW_output/new_data/bifur_traj2_Distances point 402
C 1.07237 0.83083 -0.30686
 C -1.02283 0.83071 0.42918
 C 0.17189 1.35746 0.43888
 C 1.56847 -0.51778 -0.28820
 C -1.57528 -0.53134 0.26834
 F 1.80283 1.60462 -1.12114
 F -1.95047 1.61757 0.75377
 H 1.34539 -1.12299 0.15128
 H -1.08059 -1.13482 0.52788
 H 1.12744 -0.95564 -0.68291
 H -1.50545 -0.96827 -0.28930
 H 2.60089 -0.49277 -0.35478
 H -2.55468 -0.51758 0.47385
13
bifur_IRC_Distances_MW_output/new_data/bifur_traj2_Distances point 403
C 1.08433 0.83484 -0.25838
 C -1.03378 0.83392 0.40661
 C 0.17646 1.36893 0.52527
 C 1.54926 -0.51976 -0.30430
 C -1.55604 -0.53218 0.27923
 F 1.85625 1.60682 -1.02643
 F -2.00883 1.61614 0.59221
 H 1.32764 -1.12095 0.20263
 H -1.05137 -1.13151 0.61479
 H 1.09362 -0.96157 -0.80773
 H -1.48720 -0.97272 -0.36983
 H 2.57424 -0.49955 -0.37256
 H -2.52458 -0.52242 0.51850
13
bifur_IRC_Distances_MW_output/new_data/bifur_traj2_Distances point 404
C 1.09080 0.83847 -0.22539
 C -1.04238 0.83667 0.38731
 C 0.17016 1.37810 0.56833
 C 1.53686 -0.52165 -0.31671
 C -1.54296 -0.53285 0.28882
 F 1.89486 1.60988 -0.94692
 F -2.04397 1.61515 0.48027
 H 1.30823 -1.12034 0.22575
 H -1.03734 -1.12958 0.66458
 H 1.07992 -0.96535 -0.87967
 H -1.46429 -0.97498 -0.40826
 H 2.55775 -0.50641 -0.39039
 H -2.50764 -0.52710 0.55228
13
bifur_IRC_Distances_MW_output/new_data/bifur_traj2_Distances point 405
C 1.09396 0.84158 -0.20572
 C -1.04776 0.83916 0.37414
 C 0.16303 1.38561 0.58685
 C 1.52877 -0.52324 -0.32423
 C -1.53422 -0.53357 0.29507
 F 1.91905 1.61264 -0.89355
 F -2.06369 1.61502 0.41312
 H 1.29240 -1.12035 0.23561
 H -1.02906 -1.12865 0.69039
 H 1.07293 -0.96760 -0.91738
 H -1.44539 -0.97616 -0.42569
 H 2.54878 -0.51266 -0.40240
 H -2.49880 -0.53179 0.57380
13
bifur_IRC_Distances_MW_output/new_data/bifur_traj2_Distances point 406
C 1.09558 0.84428 -0.19361
 C -1.05109 0.84145 0.36532
 C 0.15734 1.39207 0.59482
 C 1.52284 -0.52457 -0.32857
 C -1.52779 -0.53431 0.29886
 F 1.93480 1.61492 -0.85841
 F -2.07578 1.61541 0.37197
 H 1.27990 -1.12054 0.24069
 H -1.02262 -1.12818 0.70462
 H 1.06758 -0.96910 -0.93856
 H -1.43070 -0.97693 -0.43504
 H 2.54360 -0.51819 -0.40966
 H -2.49365 -0.53630 0.58756
13
bifur_IRC_Distances_MW_output/new_data/bifur_traj2_Distances point 407
C 1.09648 0.84665 -0.18561
 C -1.05327 0.84355 0.35914
 C 0.15296 1.39776 0.59820
 C 1.51809 -0.52571 -0.33110
 C -1.52265 -0.53504 0.30118
 F 1.94585 1.61684 -0.83421
 F -2.08402 1.61603 0.34507
 H 1.26973 -1.12076 0.24398
 H -1.01695 -1.12794 0.71320
 H 1.06271 -0.97022 -0.95167
 H -1.41898 -0.97753 -0.44111
 H 2.54031 -0.52310 -0.41396
 H -2.49025 -0.54053 0.59688
13
bifur_IRC_Distances_MW_output/new_data/bifur_traj2_Distances point 408
C 1.09648 0.84665 -0.18561
 C -1.05327 0.84355 0.35914
 C 0.15296 1.39776 0.59820
 C 1.51809 -0.52571 -0.33110
 C -1.52265 -0.53504 0.30118
 F 1.94585 1.61684 -0.83421
 F -2.08402 1.61603 0.34507
 H 1.26973 -1.12076 0.24398
 H -1.01695 -1.12794 0.71320
 H 1.06271 -0.97022 -0.95167
 H -1.41898 -0.97753 -0.44111
 H 2.54031 -0.52310 -0.41396
 H -2.49025 -0.54053 0.59688
13
bifur_IRC_Distances_MW_output/new_data/bifur_traj2_Distances point 409
C 1.09732 0.85069 -0.17574
 C -1.05588 0.84727 0.35107
 C 0.14675 1.40754 0.59950
 C 1.51051 -0.52761 -0.33345
 C -1.51452 -0.53640 0.30353
 F 1.96074 1.61993 -0.80329
 F -2.09494 1.61748 0.31263
 H 1.25373 -1.12119 0.24861
 H -1.00692 -1.12773 0.72273
 H 1.05366 -0.97190 -0.96691
 H -1.40101 -0.97851 -0.44940
 H 2.53637 -0.53151 -0.41790
 H -2.48580 -0.54808 0.60863
13
bifur_IRC_Distances_MW_output/new_data/bifur_traj2_Distances point 410
C 1.09752 0.85245 -0.17246
 C -1.05671 0.84892 0.34825
 C 0.14443 1.41182 0.59899
 C 1.50733 -0.52842 -0.33393
 C -1.51113 -0.53702 0.30409
 F 1.96616 1.62123 -0.79275
 F -2.09890 1.61823 0.30215
 H 1.24714 -1.12138 0.25050
 H -1.00239 -1.12768 0.72559
 H 1.04942 -0.97257 -0.97177
 H -1.39376 -0.97893 -0.45265
 H 2.53508 -0.53517 -0.41860
 H -2.48419 -0.55147 0.61261
13
bifur_IRC_Distances_MW_output/new_data/bifur_traj2_Distances point 411
C 1.09764 0.85409 -0.16982
 C -1.05736 0.85046 0.34591
 C 0.14246 1.41579 0.59814
 C 1.50443 -0.52917 -0.33415
 C -1.50805 -0.53761 0.30442
 F 1.97078 1.62241 -0.78416
 F -2.10228 1.61896 0.29386
 H 1.24120 -1.12156 0.25224
 H -0.99812 -1.12766 0.72777
 H 1.04536 -0.97318 -0.97563
 H -1.38729 -0.97933 -0.45558
 H 2.53404 -0.53857 -0.41885
 H -2.48281 -0.55464 0.61585
13
bifur_IRC_Distances_MW_output/new_data/bifur_traj2_Distances point 412
C 1.09771 0.85561 -0.16762
 C -1.05788 0.85192 0.34393
 C 0.14073 1.41952 0.59708
 C 1.50174 -0.52986 -0.33420
 C -1.50520 -0.53817 0.30460
 F 1.97482 1.62349 -0.77697
 F -2.10524 1.61967 0.28711
 H 1.23574 -1.12173 0.25387
 H -0.99405 -1.12765 0.72949
 H 1.04144 -0.97374 -0.97881
 H -1.38140 -0.97970 -0.45829
 H 2.53319 -0.54175 -0.41876
 H -2.48160 -0.55763 0.61857
13
bifur_IRC_Distances_MW_output/new_data/bifur_traj2_Distances point 413
C 1.09774 0.85706 -0.16576
 C -1.05832 0.85330 0.34221
 C 0.13920 1.42305 0.59590
 C 1.49922 -0.53052 -0.33412
 C -1.50254 -0.53870 0.30466
 F 1.97842 1.62451 -0.77082
 F -2.10789 1.62037 0.28150
 H 1.23068 -1.12189 0.25543
 H -0.99016 -1.12765 0.73088
 H 1.03766 -0.97425 -0.98149
 H -1.37598 -0.98006 -0.46083
 H 2.53246 -0.54474 -0.41845
 H -2.48050 -0.56047 0.62089
13
bifur_IRC_Distances_MW_output/new_data/bifur_traj2_Distances point 414
C 1.09774 0.85840 -0.16417
 C -1.05867 0.85460 0.34072
 C 0.13783 1.42634 0.59465
 C 1.49688 -0.53112 -0.33396
 C -1.50007 -0.53921 0.30465
 F 1.98162 1.62545 -0.76555
 F -2.11025 1.62103 0.27681
 H 1.22602 -1.12203 0.25690
 H -0.98648 -1.12766 0.73202
 H 1.03407 -0.97473 -0.98377
 H -1.37101 -0.98040 -0.46321
 H 2.53185 -0.54754 -0.41798
 H -2.47952 -0.56314 0.62290
13
bifur_IRC_Distances_MW_output/new_data/bifur_traj2_Distances point 415
C 1.09773 0.85962 -0.16285
 C -1.05897 0.85578 0.33945
 C 0.13665 1.42933 0.59343
 C 1.49477 -0.53167 -0.33376
 C -1.49785 -0.53967 0.30458
 F 1.98440 1.62629 -0.76112
 F -2.11231 1.62165 0.27298
 H 1.22185 -1.12217 0.25824
 H -0.98312 -1.12767 0.73292
 H 1.03076 -0.97517 -0.98568
 H -1.36659 -0.98070 -0.46537
 H 2.53133 -0.55007 -0.41742
 H -2.47865 -0.56556 0.62459
13
bifur_IRC_Distances_MW_output/new_data/bifur_traj2_Distances point 416
C 1.09771 0.86068 -0.16177
 C -1.05919 0.85681 0.33840
 C 0.13566 1.43193 0.59230
 C 1.49294 -0.53215 -0.33353
 C -1.49592 -0.54007 0.30448
 F 1.98675 1.62702 -0.75750
 F -2.11406 1.62219 0.26991
 H 1.21824 -1.12228 0.25943
 H -0.98017 -1.12768 0.73364
 H 1.02784 -0.97554 -0.98724
 H -1.36279 -0.98097 -0.46725
 H 2.53091 -0.55227 -0.41685
 H -2.47792 -0.56768 0.62598
13
bifur_IRC_Distances_MW_output/new_data/bifur_traj2_Distances point 417
C 1.09768 0.86157 -0.16092
 C -1.05937 0.85767 0.33756
 C 0.13485 1.43411 0.59132
 C 1.49141 -0.53255 -0.33331
 C -1.49431 -0.54041 0.30437
 F 1.98867 1.62763 -0.75462
 F -2.11549 1.62265 0.26752
 H 1.21524 -1.12238 0.26043
 H -0.97769 -1.12769 0.73419
 H 1.02538 -0.97585 -0.98848
 H -1.35964 -0.98120 -0.46884
 H 2.53058 -0.55411 -0.41630
 H -2.47731 -0.56945 0.62709
13
bifur_IRC_Distances_MW_output/new_data/bifur_traj2_Distances point 418
C 1.09766 0.86228 -0.16027
 C -1.05951 0.85836 0.33691
 C 0.13423 1.43585 0.59051
 C 1.49019 -0.53286 -0.33312
 C -1.49304 -0.54068 0.30427
 F 1.99016 1.62812 -0.75243
 F -2.11660 1.62302 0.26573
 H 1.21287 -1.12246 0.26123
 H -0.97571 -1.12770 0.73459
 H 1.02340 -0.97610 -0.98943
 H -1.35715 -0.98138 -0.47011
 H 2.53033 -0.55557 -0.41583
 H -2.47684 -0.57086 0.62794
13
bifur_IRC_Distances_MW_output/new_data/bifur_traj2_Distances point 419
C 1.09766 0.86228 -0.16027
 C -1.05951 0.85836 0.33691
 C 0.13423 1.43585 0.59051
 C 1.49019 -0.53286 -0.33312
 C -1.49304 -0.54068 0.30427
 F 1.99016 1.62812 -0.75243
 F -2.11660 1.62302 0.26573
 H 1.21287 -1.12246 0.26123
 H -0.97571 -1.12770 0.73459
 H 1.02340 -0.97610 -0.98943
 H -1.35715 -0.98138 -0.47011
 H 2.53033 -0.55557 -0.41583
 H -2.47684 -0.57086 0.62794
13
bifur_IRC_Distances_MW_output/new_data/bifur_traj2_Distances point 420
C 1.09762 0.86311 -0.15954
 C -1.05965 0.85917 0.33617
 C 0.13350 1.43789 0.58953
 C 1.48877 -0.53324 -0.33288
 C -1.49154 -0.54100 0.30414
 F 1.99189 1.62868 -0.74994
 F -2.11790 1.62346 0.26373
 H 1.21009 -1.12255 0.26218
 H -0.97336 -1.12771 0.73505
 H 1.02106 -0.97639 -0.99050
 H -1.35424 -0.98159 -0.47161
 H 2.53004 -0.55729 -0.41524
 H -2.47629 -0.57253 0.62890
13
bifur_IRC_Distances_MW_output/new_data/bifur_traj2_Distances point 421
C 1.09762 0.86324 -0.15943
 C -1.05967 0.85929 0.33606
 C 0.13339 1.43821 0.58938
 C 1.48854 -0.53330 -0.33284
 C -1.49131 -0.54105 0.30412
 F 1.99216 1.62877 -0.74956
 F -2.11810 1.62353 0.26343
 H 1.20966 -1.12257 0.26233
 H -0.97299 -1.12772 0.73511
 H 1.02070 -0.97644 -0.99067
 H -1.35379 -0.98163 -0.47184
 H 2.53000 -0.55756 -0.41514
 H -2.47620 -0.57279 0.62905
13
bifur_IRC_Distances_MW_output/new_data/bifur_traj2_Distances point 422
C 1.09762 0.86322 -0.15944
 C -1.05967 0.85928 0.33607
 C 0.13340 1.43818 0.58939
 C 1.48857 -0.53329 -0.33285
 C -1.49133 -0.54104 0.30412
 F 1.99213 1.62876 -0.74960
 F -2.11808 1.62352 0.26346
 H 1.20971 -1.12256 0.26232
 H -0.97304 -1.12772 0.73511
 H 1.02074 -0.97643 -0.99065
 H -1.35384 -0.98162 -0.47182
 H 2.53001 -0.55753 -0.41515
 H -2.47621 -0.57276 0.62904
13
bifur_IRC_Distances_MW_output/new_data/bifur_traj2_Distances point 423
C 1.09762 0.86312 -0.15953
 C -1.05965 0.85918 0.33616
 C 0.13349 1.43793 0.58952
 C 1.48874 -0.53324 -0.33288
 C -1.49151 -0.54101 0.30414
 F 1.99192 1.62869 -0.74990
 F -2.11792 1.62347 0.26370
 H 1.21005 -1.12255 0.26220
 H -0.97332 -1.12771 0.73505
 H 1.02102 -0.97640 -0.99052
 H -1.35419 -0.98160 -0.47163
 H 2.53004 -0.55732 -0.41523
 H -2.47628 -0.57256 0.62892
13
bifur_IRC_Distances_MW_output/new_data/bifur_traj2_Distances point 424
C 1.09763 0.86299 -0.15964
 C -1.05963 0.85906 0.33627
 C 0.13360 1.43761 0.58967
 C 1.48896 -0.53319 -0.33292
 C -1.49175 -0.54096 0.30416
 F 1.99165 1.62861 -0.75027
 F -2.11772 1.62340 0.26400
 H 1.21048 -1.12254 0.26205
 H -0.97369 -1.12771 0.73499
 H 1.02139 -0.97635 -0.99036
 H -1.35464 -0.98156 -0.47140
 H 2.53008 -0.55705 -0.41532
 H -2.47636 -0.57230 0.62877
13
bifur_IRC_Distances_MW_output/new_data/bifur_traj2_Distances point 425
C 1.09763 0.86288 -0.15973
 C -1.05961 0.85895 0.33637
 C 0.13370 1.43734 0.58980
 C 1.48915 -0.53314 -0.33295
 C -1.49194 -0.54091 0.30418
 F 1.99143 1.62853 -0.75060
 F -2.11755 1.62334 0.26426
 H 1.21084 -1.12253 0.26193
 H -0.97400 -1.12771 0.73493
 H 1.02170 -0.97632 -0.99022
 H -1.35502 -0.98154 -0.47120
 H 2.53012 -0.55683 -0.41540
 H -2.47644 -0.57208 0.62865
13
bifur_IRC_Distances_MW_output/new_data/bifur_traj2_Distances point 426
C 1.09764 0.86283 -0.15978
 C -1.05960 0.85890 0.33641
 C 0.13374 1.43722 0.58986
 C 1.48924 -0.53311 -0.33296
 C -1.49203 -0.54089 0.30419
 F 1.99132 1.62850 -0.75075
 F -2.11748 1.62331 0.26438
 H 1.21101 -1.12252 0.26187
 H -0.97414 -1.12771 0.73490
 H 1.02184 -0.97630 -0.99015
 H -1.35520 -0.98152 -0.47111
 H 2.53014 -0.55673 -0.41544
 H -2.47647 -0.57198 0.62859
13
bifur_IRC_Distances_MW_output/new_data/bifur_traj2_Distances point 427
C 1.09763 0.86288 -0.15973
 C -1.05961 0.85895 0.33637
 C 0.13370 1.43734 0.58980
 C 1.48915 -0.53314 -0.33295
 C -1.49195 -0.54091 0.30418
 F 1.99142 1.62853 -0.75060
 F -2.11755 1.62334 0.26426
 H 1.21085 -1.12253 0.26192
 H -0.97400 -1.12771 0.73493
 H 1.02170 -0.97631 -0.99022
 H -1.35503 -0.98154 -0.47120
 H 2.53012 -0.55682 -0.41540
 H -2.47644 -0.57208 0.62864
13
bifur_IRC_Distances_MW_output/new_data/bifur_traj2_Distances point 428
C 1.09763 0.86307 -0.15957
 C -1.05965 0.85913 0.33620
 C 0.13353 1.43780 0.58958
 C 1.48883 -0.53322 -0.33289
 C -1.49161 -0.54099 0.30415
 F 1.99181 1.62866 -0.75005
 F -2.11784 1.62344 0.26382
 H 1.21022 -1.12255 0.26214
 H -0.97347 -1.12771 0.73503
 H 1.02117 -0.97638 -0.99046
 H -1.35438 -0.98158 -0.47154
 H 2.53006 -0.55721 -0.41527
 H -2.47631 -0.57245 0.62886
13
bifur_IRC_Distances_MW_output/new_data/bifur_traj2_Distances point 429
C 1.09761 0.86344 -0.15926
 C -1.05971 0.85949 0.33588
 C 0.13322 1.43870 0.58914
 C 1.48820 -0.53338 -0.33278
 C -1.49095 -0.54113 0.30408
 F 1.99257 1.62891 -0.74898
 F -2.11841 1.62363 0.26297
 H 1.20900 -1.12259 0.26256
 H -0.97243 -1.12772 0.73522
 H 1.02013 -0.97651 -0.99092
 H -1.35310 -0.98168 -0.47220
 H 2.52994 -0.55797 -0.41499
 H -2.47607 -0.57319 0.62928
13
bifur_IRC_Distances_MW_output/new_data/bifur_traj2_Distances point 430
C 1.09761 0.86344 -0.15926
 C -1.05971 0.85949 0.33588
 C 0.13322 1.43870 0.58914
 C 1.48820 -0.53338 -0.33278
 C -1.49095 -0.54113 0.30408
 F 1.99257 1.62891 -0.74898
 F -2.11841 1.62363 0.26297
 H 1.20900 -1.12259 0.26256
 H -0.97243 -1.12772 0.73522
 H 1.02013 -0.97651 -0.99092
 H -1.35310 -0.98168 -0.47220
 H 2.52994 -0.55797 -0.41499
 H -2.47607 -0.57319 0.62928
13
bifur_IRC_Distances_MW_output/new_data/bifur_traj2_Distances point 431
C 1.09754 0.86483 -0.15811
 C -1.05993 0.86085 0.33471
 C 0.13205 1.44213 0.58742
 C 1.48581 -0.53401 -0.33233
 C -1.48844 -0.54167 0.30382
 F 1.99538 1.62985 -0.74507
 F -2.12052 1.62438 0.25993
 H 1.20437 -1.12274 0.26418
 H -0.96847 -1.12774 0.73589
 H 1.01616 -0.97700 -0.99262
 H -1.34828 -0.98204 -0.47474
 H 2.52949 -0.56086 -0.41388
 H -2.47516 -0.57599 0.63081
13
bifur_IRC_Distances_MW_output/new_data/bifur_traj2_Distances point 432
C 1.09748 0.86587 -0.15731
 C -1.06008 0.86186 0.33387
 C 0.13120 1.44467 0.58611
 C 1.48404 -0.53447 -0.33196
 C -1.48659 -0.54207 0.30360
 F 1.99742 1.63055 -0.74233
 F -2.12206 1.62493 0.25785
 H 1.20097 -1.12285 0.26540
 H -0.96552 -1.12776 0.73635
 H 1.01319 -0.97736 -0.99383
 H -1.34474 -0.98231 -0.47664
 H 2.52918 -0.56299 -0.41300
 H -2.47450 -0.57806 0.63190
13
bifur_IRC_Distances_MW_output/new_data/bifur_traj2_Distances point 433
C 1.09741 0.86709 -0.15642
 C -1.06024 0.86305 0.33292
 C 0.13023 1.44767 0.58452
 C 1.48196 -0.53501 -0.33150
 C -1.48441 -0.54254 0.30331
 F 1.99977 1.63138 -0.73925
 F -2.12384 1.62559 0.25557
 H 1.19697 -1.12299 0.26684
 H -0.96202 -1.12779 0.73685
 H 1.00966 -0.97779 -0.99520
 H -1.34059 -0.98263 -0.47889
 H 2.52884 -0.56551 -0.41189
 H -2.47373 -0.58052 0.63313
13
bifur_IRC_Distances_MW_output/new_data/bifur_traj2_Distances point 434
C 1.09731 0.86846 -0.15546
 C -1.06040 0.86440 0.33189
 C 0.12915 1.45106 0.58268
 C 1.47961 -0.53563 -0.33094
 C -1.48196 -0.54308 0.30296
 F 2.00238 1.63230 -0.73594
 F -2.12582 1.62634 0.25320
 H 1.19247 -1.12314 0.26850
 H -0.95805 -1.12782 0.73736
 H 1.00565 -0.97827 -0.99669
 H -1.33595 -0.98300 -0.48146
 H 2.52847 -0.56835 -0.41056
 H -2.47286 -0.58329 0.63446
13
bifur_IRC_Distances_MW_output/new_data/bifur_traj2_Distances point 435
C 1.09720 0.86999 -0.15447
 C -1.06057 0.86590 0.33079
 C 0.12799 1.45482 0.58059
 C 1.47701 -0.53631 -0.33029
 C -1.47924 -0.54367 0.30254
 F 2.00521 1.63333 -0.73247
 F -2.12797 1.62718 0.25080
 H 1.18752 -1.12331 0.27035
 H -0.95363 -1.12785 0.73788
 H 1.00116 -0.97880 -0.99828
 H -1.33085 -0.98341 -0.48433
 H 2.52809 -0.57150 -0.40900
 H -2.47192 -0.58636 0.63588
13
bifur_IRC_Distances_MW_output/new_data/bifur_traj2_Distances point 436
C 1.09707 0.87167 -0.15343
 C -1.06073 0.86755 0.32962
 C 0.12674 1.45897 0.57821
 C 1.47414 -0.53706 -0.32953
 C -1.47624 -0.54433 0.30204
 F 2.00827 1.63446 -0.72884
 F -2.13031 1.62812 0.24839
 H 1.18207 -1.12349 0.27243
 H -0.94871 -1.12790 0.73840
 H 0.99616 -0.97940 -0.99998
 H -1.32526 -0.98386 -0.48754
 H 2.52770 -0.57497 -0.40717
 H -2.47089 -0.58976 0.63739
13
bifur_IRC_Distances_MW_output/new_data/bifur_traj2_Distances point 437
C 1.09691 0.87354 -0.15236
 C -1.06089 0.86939 0.32838
 C 0.12539 1.46357 0.57550
 C 1.47097 -0.53789 -0.32865
 C -1.47293 -0.54507 0.30145
 F 2.01159 1.63571 -0.72504
 F -2.13285 1.62916 0.24599
 H 1.17607 -1.12370 0.27476
 H -0.94324 -1.12794 0.73893
 H 0.99058 -0.98006 -1.00179
 H -1.31911 -0.98437 -0.49114
 H 2.52729 -0.57881 -0.40503
 H -2.46976 -0.59353 0.63899
13
bifur_IRC_Distances_MW_output/new_data/bifur_traj2_Distances point 438
C 1.09672 0.87561 -0.15125
 C -1.06105 0.87143 0.32707
 C 0.12393 1.46866 0.57244
 C 1.46745 -0.53881 -0.32762
 C -1.46927 -0.54588 0.30076
 F 2.01519 1.63709 -0.72108
 F -2.13562 1.63032 0.24361
 H 1.16945 -1.12393 0.27738
 H -0.93715 -1.12800 0.73946
 H 0.98434 -0.98079 -1.00374
 H -1.31236 -0.98494 -0.49518
 H 2.52688 -0.58306 -0.40255
 H -2.46852 -0.59771 0.64070
13
bifur_IRC_Distances_MW_output/new_data/bifur_traj2_Distances point 439
C 1.09650 0.87787 -0.15012
 C -1.06120 0.87365 0.32569
 C 0.12238 1.47423 0.56900
 C 1.46362 -0.53981 -0.32645
 C -1.46527 -0.54677 0.29997
 F 2.01904 1.63860 -0.71700
 F -2.13860 1.63160 0.24130
 H 1.16226 -1.12418 0.28029
 H -0.93045 -1.12806 0.73999
 H 0.97748 -0.98159 -1.00582
 H -1.30504 -0.98556 -0.49966
 H 2.52647 -0.58769 -0.39970
 H -2.46719 -0.60227 0.64250
13
bifur_IRC_Distances_MW_output/new_data/bifur_traj2_Distances point 440
C 1.09626 0.88028 -0.14899
 C -1.06133 0.87603 0.32428
 C 0.12075 1.48016 0.56524
 C 1.45953 -0.54088 -0.32515
 C -1.46101 -0.54773 0.29908
 F 2.02308 1.64021 -0.71289
 F -2.14173 1.63297 0.23913
 H 1.15461 -1.12446 0.28344
 H -0.92328 -1.12813 0.74052
 H 0.97010 -0.98246 -1.00800
 H -1.29728 -0.98624 -0.50450
 H 2.52607 -0.59263 -0.39652
 H -2.46577 -0.60713 0.64436
13
bifur_IRC_Distances_MW_output/new_data/bifur_traj2_Distances point 441
C 1.09626 0.88028 -0.14899
 C -1.06133 0.87603 0.32428
 C 0.12075 1.48016 0.56524
 C 1.45953 -0.54088 -0.32515
 C -1.46101 -0.54773 0.29908
 F 2.02308 1.64021 -0.71289
 F -2.14173 1.63297 0.23913
 H 1.15461 -1.12446 0.28344
 H -0.92328 -1.12813 0.74052
 H 0.97010 -0.98246 -1.00800
 H -1.29728 -0.98624 -0.50450
 H 2.52607 -0.59263 -0.39652
 H -2.46577 -0.60713 0.64436
13
bifur_IRC_Distances_MW_output/new_data/bifur_traj2_Distances point 442
C 1.09572 0.88531 -0.14686
 C -1.06155 0.88100 0.32148
 C 0.11745 1.49256 0.55712
 C 1.45100 -0.54311 -0.32231
 C -1.45213 -0.54972 0.29713
 F 2.03131 1.64357 -0.70496
 F -2.14814 1.63586 0.23542
 H 1.13873 -1.12503 0.29016
 H -0.90818 -1.12828 0.74154
 H 0.95453 -0.98428 -1.01248
 H -1.28122 -0.98766 -0.51485
 H 2.52534 -0.60291 -0.38947
 H -2.46286 -0.61729 0.64810
13
bifur_IRC_Distances_MW_output/new_data/bifur_traj2_Distances point 443
C 1.09543 0.88785 -0.14588
 C -1.06164 0.88351 0.32013
 C 0.11583 1.49881 0.55289
 C 1.44669 -0.54424 -0.32082
 C -1.44764 -0.55073 0.29609
 F 2.03538 1.64527 -0.70123
 F -2.15132 1.63733 0.23388
 H 1.13075 -1.12533 0.29363
 H -0.90051 -1.12835 0.74202
 H 0.94659 -0.98521 -1.01473
 H -1.27318 -0.98839 -0.52020
 H 2.52503 -0.60809 -0.38574
 H -2.46140 -0.62241 0.64994
13
bifur_IRC_Distances_MW_output/new_data/bifur_traj2_Distances point 444
C 1.09513 0.89039 -0.14496
 C -1.06171 0.88603 0.31881
 C 0.11422 1.50507 0.54858
 C 1.44238 -0.54538 -0.31929
 C -1.44316 -0.55175 0.29504
 F 2.03941 1.64697 -0.69763
 F -2.15448 1.63881 0.23254
 H 1.12277 -1.12563 0.29715
 H -0.89280 -1.12843 0.74251
 H 0.93859 -0.98615 -1.01699
 H -1.26516 -0.98913 -0.52562
 H 2.52475 -0.61326 -0.38188
 H -2.45995 -0.62754 0.65175
13
bifur_IRC_Distances_MW_output/new_data/bifur_traj2_Distances point 445
C 1.09483 0.89295 -0.14407
 C -1.06177 0.88856 0.31751
 C 0.11261 1.51137 0.54415
 C 1.43804 -0.54651 -0.31772
 C -1.43864 -0.55277 0.29395
 F 2.04342 1.64869 -0.69414
 F -2.15763 1.64029 0.23136
 H 1.11477 -1.12593 0.30074
 H -0.88501 -1.12851 0.74300
 H 0.93051 -0.98710 -1.01928
 H -1.25712 -0.98988 -0.53116
 H 2.52449 -0.61846 -0.37790
 H -2.45850 -0.63269 0.65357
13
bifur_IRC_Distances_MW_output/new_data/bifur_traj2_Distances point 446
C 1.09451 0.89555 -0.14322
 C -1.06182 0.89112 0.31621
 C 0.11100 1.51775 0.53959
 C 1.43365 -0.54767 -0.31611
 C -1.43407 -0.55380 0.29283
 F 2.04745 1.65044 -0.69071
 F -2.16080 1.64181 0.23032
 H 1.10666 -1.12624 0.30443
 H -0.87708 -1.12859 0.74350
 H 0.92228 -0.98808 -1.02163
 H -1.24899 -0.99064 -0.53684
 H 2.52426 -0.62373 -0.37377
 H -2.45704 -0.63791 0.65539
13
bifur_IRC_Distances_MW_output/new_data/bifur_traj2_Distances point 447
C 1.09418 0.89820 -0.14238
 C -1.06187 0.89375 0.31491
 C 0.10936 1.52428 0.53484
 C 1.42915 -0.54885 -0.31444
 C -1.42939 -0.55486 0.29167
 F 2.05154 1.65223 -0.68730
 F -2.16402 1.64336 0.22941
 H 1.09838 -1.12656 0.30825
 H -0.86894 -1.12868 0.74403
 H 0.91381 -0.98908 -1.02407
 H -1.24070 -0.99143 -0.54274
 H 2.52405 -0.62910 -0.36945
 H -2.45555 -0.64325 0.65726
13
bifur_IRC_Distances_MW_output/new_data/bifur_traj2_Distances point 448
C 1.09383 0.90094 -0.14156
 C -1.06191 0.89646 0.31359
 C 0.10768 1.53101 0.52986
 C 1.42451 -0.55007 -0.31269
 C -1.42456 -0.55595 0.29046
 F 2.05573 1.65408 -0.68386
 F -2.16733 1.64497 0.22861
 H 1.08985 -1.12690 0.31224
 H -0.86052 -1.12877 0.74459
 H 0.90504 -0.99013 -1.02662
 H -1.23217 -0.99225 -0.54890
 H 2.52387 -0.63464 -0.36489
 H -2.45403 -0.64875 0.65917
13
bifur_IRC_Distances_MW_output/new_data/bifur_traj2_Distances point 449
C 1.09346 0.90377 -0.14074
 C -1.06194 0.89925 0.31225
 C 0.10595 1.53795 0.52462
 C 1.41972 -0.55134 -0.31086
 C -1.41957 -0.55708 0.28919
 F 2.06003 1.65600 -0.68040
 F -2.17072 1.64664 0.22791
 H 1.08106 -1.12726 0.31641
 H -0.85180 -1.12886 0.74520
 H 0.89595 -0.99122 -1.02929
 H -1.22339 -0.99310 -0.55535
 H 2.52370 -0.64035 -0.36011
 H -2.45246 -0.65442 0.66115
13
bifur_IRC_Distances_MW_output/new_data/bifur_traj2_Distances point 450
C 1.09309 0.90664 -0.13995
 C -1.06196 0.90209 0.31091
 C 0.10420 1.54498 0.51923
 C 1.41486 -0.55262 -0.30899
 C -1.41452 -0.55822 0.28790
 F 2.06436 1.65796 -0.67695
 F -2.17414 1.64833 0.22734
 H 1.07215 -1.12762 0.32069
 H -0.84294 -1.12895 0.74585
 H 0.88670 -0.99234 -1.03205
 H -1.21450 -0.99397 -0.56196
 H 2.52356 -0.64612 -0.35517
 H -2.45088 -0.66016 0.66316
13
bifur_IRC_Distances_MW_output/new_data/bifur_traj2_Distances point 451
C 1.09271 0.90944 -0.13920
 C -1.06198 0.90486 0.30961
 C 0.10250 1.55185 0.51387
 C 1.41011 -0.55387 -0.30715
 C -1.40958 -0.55934 0.28662
 F 2.06858 1.65987 -0.67363
 F -2.17746 1.64999 0.22689
 H 1.06345 -1.12798 0.32492
 H -0.83424 -1.12904 0.74651
 H 0.87763 -0.99344 -1.03481
 H -1.20582 -0.99482 -0.56851
 H 2.52345 -0.65176 -0.35026
 H -2.44934 -0.66576 0.66513
13
bifur_IRC_Distances_MW_output/new_data/bifur_traj2_Distances point 452
C 1.09271 0.90944 -0.13920
 C -1.06198 0.90486 0.30961
 C 0.10250 1.55185 0.51387
 C 1.41011 -0.55387 -0.30715
 C -1.40958 -0.55934 0.28662
 F 2.06858 1.65987 -0.67363
 F -2.17746 1.64999 0.22689
 H 1.06345 -1.12798 0.32492
 H -0.83424 -1.12904 0.74651
 H 0.87763 -0.99344 -1.03481
 H -1.20582 -0.99482 -0.56851
 H 2.52345 -0.65176 -0.35025
 H -2.44934 -0.66576 0.66513
13
bifur_IRC_Distances_MW_output/new_data/bifur_traj2_Distances point 453
C 1.05554 0.91419 -0.31311
 C -1.09717 0.90956 0.13832
 C -0.11128 1.56222 -0.50812
 C 1.40669 -0.55611 -0.27846
 C -1.39715 -0.56135 0.30057
 F 2.16876 1.66435 -0.22321
 F -2.09385 1.65395 0.65701
 H 0.82871 -1.13092 -0.71852
 H -1.04777 -1.13158 -0.35448
 H 1.20530 -0.99191 0.61410
 H -0.85856 -0.99297 1.01142
 H 2.45037 -0.66279 -0.69147
 H -2.50959 -0.67664 0.36594
13
bifur_IRC_Distances_MW_output/new_data/bifur_traj2_Distances point 454
C 1.05531 0.91652 -0.31250
 C -1.09688 0.91186 0.13831
 C -0.11026 1.56793 -0.50337
 C 1.40272 -0.55715 -0.27705
 C -1.39325 -0.56227 0.29861
 F 2.17108 1.66594 -0.22496
 F -2.09688 1.65532 0.65639
 H 0.82133 -1.13121 -0.71827
 H -1.04106 -1.13164 -0.35896
 H 1.19874 -0.99287 0.62037
 H -0.85072 -0.99372 1.01286
 H 2.44929 -0.66743 -0.69308
 H -2.50944 -0.68126 0.36162
13
bifur_IRC_Distances_MW_output/new_data/bifur_traj2_Distances point 455
C 1.05511 0.91872 -0.31190
 C -1.09660 0.91403 0.13830
 C -0.10927 1.57333 -0.49882
 C 1.39896 -0.55814 -0.27573
 C -1.38956 -0.56315 0.29677
 F 2.17327 1.66744 -0.22658
 F -2.09976 1.65661 0.65574
 H 0.81435 -1.13149 -0.71807
 H -1.03470 -1.13170 -0.36322
 H 1.19252 -0.99378 0.62634
 H -0.84330 -0.99443 1.01427
 H 2.44827 -0.67181 -0.69464
 H -2.50929 -0.68562 0.35752
13
bifur_IRC_Distances_MW_output/new_data/bifur_traj2_Distances point 456
C 1.05491 0.92081 -0.31131
 C -1.09634 0.91610 0.13828
 C -0.10832 1.57848 -0.49445
 C 1.39537 -0.55908 -0.27448
 C -1.38603 -0.56398 0.29502
 F 2.17537 1.66887 -0.22810
 F -2.10251 1.65785 0.65507
 H 0.80769 -1.13176 -0.71791
 H -1.02864 -1.13175 -0.36730
 H 1.18658 -0.99466 0.63205
 H -0.83622 -0.99511 1.01566
 H 2.44731 -0.67598 -0.69615
 H -2.50915 -0.68978 0.35361
13
bifur_IRC_Distances_MW_output/new_data/bifur_traj2_Distances point 457
C 1.05472 0.92281 -0.31074
 C -1.09609 0.91807 0.13826
 C -0.10740 1.58339 -0.49023
 C 1.39194 -0.55998 -0.27329
 C -1.38267 -0.56478 0.29335
 F 2.17737 1.67025 -0.22953
 F -2.10516 1.65903 0.65438
 H 0.80132 -1.13202 -0.71779
 H -1.02284 -1.13180 -0.37121
 H 1.18090 -0.99550 0.63753
 H -0.82945 -0.99576 1.01703
 H 2.44639 -0.67996 -0.69762
 H -2.50902 -0.69375 0.34988
13
bifur_IRC_Distances_MW_output/new_data/bifur_traj2_Distances point 458
C 1.05455 0.92471 -0.31019
 C -1.09586 0.91994 0.13823
 C -0.10653 1.58803 -0.48621
 C 1.38870 -0.56083 -0.27217
 C -1.37948 -0.56553 0.29178
 F 2.17927 1.67156 -0.23087
 F -2.10768 1.66014 0.65369
 H 0.79529 -1.13227 -0.71771
 H -1.01735 -1.13185 -0.37493
 H 1.17551 -0.99631 0.64273
 H -0.82305 -0.99638 1.01836
 H 2.44553 -0.68372 -0.69903
 H -2.50890 -0.69749 0.34634
13
bifur_IRC_Distances_MW_output/new_data/bifur_traj2_Distances point 459
C 1.05439 0.92647 -0.30968
 C -1.09564 0.92168 0.13820
 C -0.10570 1.59234 -0.48243
 C 1.38568 -0.56162 -0.27114
 C -1.37652 -0.56623 0.29032
 F 2.18104 1.67277 -0.23211
 F -2.11002 1.66118 0.65301
 H 0.78969 -1.13250 -0.71766
 H -1.01224 -1.13190 -0.37840
 H 1.17050 -0.99706 0.64757
 H -0.81710 -0.99696 1.01962
 H 2.44473 -0.68721 -0.70035
 H -2.50879 -0.70097 0.34305
13
bifur_IRC_Distances_MW_output/new_data/bifur_traj2_Distances point 460
C 1.05425 0.92807 -0.30920
 C -1.09545 0.92326 0.13817
 C -0.10495 1.59626 -0.47898
 C 1.38294 -0.56234 -0.27020
 C -1.37383 -0.56687 0.28899
 F 2.18264 1.67388 -0.23322
 F -2.11216 1.66213 0.65236
 H 0.78459 -1.13272 -0.71763
 H -1.00760 -1.13194 -0.38157
 H 1.16594 -0.99774 0.65199
 H -0.81169 -0.99748 1.02079
 H 2.44401 -0.69037 -0.70156
 H -2.50869 -0.70412 0.34006
13
bifur_IRC_Distances_MW_output/new_data/bifur_traj2_Distances point 461
C 1.05412 0.92950 -0.30877
 C -1.09527 0.92467 0.13814
 C -0.10427 1.59976 -0.47587
 C 1.38048 -0.56299 -0.26937
 C -1.37142 -0.56744 0.28781
 F 2.18407 1.67487 -0.23421
 F -2.11408 1.66297 0.65176
 H 0.78003 -1.13291 -0.71763
 H -1.00344 -1.13197 -0.38441
 H 1.16186 -0.99836 0.65595
 H -0.80685 -0.99795 1.02186
 H 2.44337 -0.69320 -0.70266
 H -2.50860 -0.70695 0.33738
13
bifur_IRC_Distances_MW_output/new_data/bifur_traj2_Distances point 462
C 1.05401 0.93077 -0.30838
 C -1.09511 0.92593 0.13811
 C -0.10366 1.60288 -0.47308
 C 1.37829 -0.56356 -0.26863
 C -1.36927 -0.56795 0.28676
 F 2.18536 1.67576 -0.23508
 F -2.11580 1.66373 0.65121
 H 0.77595 -1.13308 -0.71763
 H -0.99973 -1.13200 -0.38695
 H 1.15821 -0.99891 0.65950
 H -0.80252 -0.99838 1.02282
 H 2.44280 -0.69573 -0.70364
 H -2.50852 -0.70946 0.33499
13
bifur_IRC_Distances_MW_output/new_data/bifur_traj2_Distances point 463
C 1.05401 0.93077 -0.30838
 C -1.09511 0.92593 0.13811
 C -0.10366 1.60288 -0.47308
 C 1.37829 -0.56356 -0.26863
 C -1.36927 -0.56794 0.28676
 F 2.18536 1.67576 -0.23508
 F -2.11580 1.66373 0.65121
 H 0.77595 -1.13308 -0.71763
 H -0.99973 -1.13200 -0.38695
 H 1.15821 -0.99891 0.65950
 H -0.80252 -0.99838 1.02282
 H 2.44280 -0.69573 -0.70364
 H -2.50852 -0.70946 0.33499
13
bifur_IRC_Distances_MW_output/new_data/bifur_traj2_Distances point 464
C 1.05381 0.93298 -0.30770
 C -1.09485 0.92810 0.13806
 C -0.10260 1.60826 -0.46822
 C 1.37451 -0.56456 -0.26736
 C -1.36556 -0.56882 0.28494
 F 2.18757 1.67730 -0.23658
 F -2.11877 1.66503 0.65022
 H 0.76892 -1.13339 -0.71767
 H -0.99332 -1.13206 -0.39135
 H 1.15191 -0.99987 0.66563
 H -0.79506 -0.99911 1.02452
 H 2.44183 -0.70007 -0.70535
 H -2.50839 -0.71380 0.33087
13
bifur_IRC_Distances_MW_output/new_data/bifur_traj2_Distances point 465
C 1.05373 0.93396 -0.30739
 C -1.09473 0.92906 0.13803
 C -0.10213 1.61065 -0.46605
 C 1.37283 -0.56500 -0.26679
 C -1.36391 -0.56921 0.28413
 F 2.18855 1.67799 -0.23725
 F -2.12010 1.66561 0.64976
 H 0.76579 -1.13352 -0.71770
 H -0.99047 -1.13208 -0.39332
 H 1.14911 -1.00030 0.66836
 H -0.79174 -0.99944 1.02529
 H 2.44140 -0.70200 -0.70611
 H -2.50833 -0.71572 0.32903
13
bifur_IRC_Distances_MW_output/new_data/bifur_traj2_Distances point 466
C 1.05365 0.93488 -0.30710
 C -1.09462 0.92998 0.13801
 C -0.10168 1.61292 -0.46398
 C 1.37124 -0.56542 -0.26626
 C -1.36235 -0.56958 0.28337
 F 2.18948 1.67864 -0.23787
 F -2.12136 1.66616 0.64932
 H 0.76282 -1.13365 -0.71773
 H -0.98776 -1.13211 -0.39518
 H 1.14644 -1.00070 0.67095
 H -0.78860 -0.99975 1.02602
 H 2.44099 -0.70383 -0.70684
 H -2.50827 -0.71755 0.32730
13
bifur_IRC_Distances_MW_output/new_data/bifur_traj2_Distances point 467
C 1.05357 0.93578 -0.30681
 C -1.09451 0.93086 0.13798
 C -0.10124 1.61511 -0.46198
 C 1.36970 -0.56582 -0.26575
 C -1.36083 -0.56993 0.28263
 F 2.19038 1.67927 -0.23848
 F -2.12258 1.66670 0.64889
 H 0.75996 -1.13378 -0.71777
 H -0.98515 -1.13213 -0.39699
 H 1.14387 -1.00110 0.67346
 H -0.78556 -1.00005 1.02673
 H 2.44060 -0.70560 -0.70754
 H -2.50822 -0.71931 0.32562
13
bifur_IRC_Distances_MW_output/new_data/bifur_traj2_Distances point 468
C 1.05350 0.93666 -0.30653
 C -1.09440 0.93173 0.13796
 C -0.10081 1.61725 -0.46000
 C 1.36819 -0.56622 -0.26524
 C -1.35935 -0.57028 0.28191
 F 2.19127 1.67989 -0.23907
 F -2.12377 1.66722 0.64845
 H 0.75714 -1.13390 -0.71781
 H -0.98258 -1.13215 -0.39876
 H 1.14135 -1.00149 0.67592
 H -0.78258 -1.00034 1.02744
 H 2.44022 -0.70733 -0.70824
 H -2.50816 -0.72103 0.32398
13
bifur_IRC_Distances_MW_output/new_data/bifur_traj2_Distances point 469
C 1.05342 0.93753 -0.30626
 C -1.09430 0.93258 0.13793
 C -0.10039 1.61937 -0.45805
 C 1.36669 -0.56661 -0.26474
 C -1.35788 -0.57063 0.28120
 F 2.19214 1.68050 -0.23965
 F -2.12496 1.66773 0.64802
 H 0.75436 -1.13402 -0.71786
 H -0.98005 -1.13217 -0.40052
 H 1.13885 -1.00187 0.67836
 H -0.77963 -1.00063 1.02814
 H 2.43985 -0.70904 -0.70892
 H -2.50811 -0.72274 0.32235
13
bifur_IRC_Distances_MW_output/new_data/bifur_traj2_Distances point 470
C 1.05335 0.93838 -0.30598
 C -1.09420 0.93342 0.13790
 C -0.09997 1.62144 -0.45613
 C 1.36524 -0.56700 -0.26426
 C -1.35645 -0.57096 0.28050
 F 2.19299 1.68110 -0.24022
 F -2.12611 1.66824 0.64759
 H 0.75165 -1.13415 -0.71791
 H -0.97758 -1.13219 -0.40223
 H 1.13641 -1.00225 0.68073
 H -0.77676 -1.00092 1.02883
 H 2.43949 -0.71070 -0.70959
 H -2.50806 -0.72440 0.32077
13
bifur_IRC_Distances_MW_output/new_data/bifur_traj2_Distances point 471
C 1.05328 0.93917 -0.30573
 C -1.09410 0.93420 0.13788
 C -0.09958 1.62337 -0.45433
 C 1.36387 -0.56736 -0.26381
 C -1.35511 -0.57128 0.27985
 F 2.19379 1.68166 -0.24075
 F -2.12720 1.66871 0.64718
 H 0.74911 -1.13426 -0.71796
 H -0.97525 -1.13221 -0.40384
 H 1.13413 -1.00260 0.68297
 H -0.77406 -1.00119 1.02948
 H 2.43915 -0.71226 -0.71022
 H -2.50801 -0.72596 0.31929
13
bifur_IRC_Distances_MW_output/new_data/bifur_traj2_Distances point 472
C 1.05322 0.93990 -0.30549
 C -1.09402 0.93491 0.13786
 C -0.09922 1.62513 -0.45269
 C 1.36263 -0.56769 -0.26340
 C -1.35389 -0.57156 0.27926
 F 2.19451 1.68217 -0.24123
 F -2.12819 1.66914 0.64680
 H 0.74679 -1.13436 -0.71802
 H -0.97314 -1.13223 -0.40531
 H 1.13205 -1.00292 0.68499
 H -0.77161 -1.00143 1.03007
 H 2.43884 -0.71368 -0.71079
 H -2.50797 -0.72737 0.31794
13
bifur_IRC_Distances_MW_output/new_data/bifur_traj2_Distances point 473
C 1.05316 0.94055 -0.30528
 C -1.09394 0.93555 0.13783
 C -0.09890 1.62672 -0.45120
 C 1.36151 -0.56798 -0.26303
 C -1.35280 -0.57182 0.27873
 F 2.19517 1.68263 -0.24166
 F -2.12908 1.66953 0.64646
 H 0.74471 -1.13446 -0.71807
 H -0.97124 -1.13225 -0.40663
 H 1.13017 -1.00321 0.68682
 H -0.76941 -1.00165 1.03061
 H 2.43856 -0.71496 -0.71130
 H -2.50793 -0.72865 0.31673
13
bifur_IRC_Distances_MW_output/new_data/bifur_traj2_Distances point 474
C 1.05316 0.94055 -0.30528
 C -1.09394 0.93555 0.13783
 C -0.09890 1.62672 -0.45120
 C 1.36151 -0.56798 -0.26303
 C -1.35280 -0.57182 0.27873
 F 2.19517 1.68263 -0.24166
 F -2.12908 1.66953 0.64646
 H 0.74471 -1.13446 -0.71807
 H -0.97124 -1.13225 -0.40663
 H 1.13017 -1.00321 0.68682
 H -0.76941 -1.00165 1.03061
 H 2.43856 -0.71496 -0.71130
 H -2.50793 -0.72865 0.31673
13
bifur_IRC_Distances_MW_output/new_data/bifur_traj2_Distances point 475
C 1.05307 0.94170 -0.30491
 C -1.09380 0.93668 0.13779
 C -0.09833 1.62952 -0.44857
 C 1.35954 -0.56850 -0.26238
 C -1.35085 -0.57228 0.27779
 F 2.19632 1.68345 -0.24243
 F -2.13066 1.67021 0.64584
 H 0.74102 -1.13462 -0.71816
 H -0.96788 -1.13228 -0.40898
 H 1.12686 -1.00373 0.69006
 H -0.76551 -1.00204 1.03157
 H 2.43808 -0.71721 -0.71221
 H -2.50786 -0.73090 0.31458
13
bifur_IRC_Distances_MW_output/new_data/bifur_traj2_Distances point 476
C 1.05302 0.94223 -0.30473
 C -1.09374 0.93720 0.13778
 C -0.09807 1.63080 -0.44736
 C 1.35863 -0.56874 -0.26208
 C -1.34996 -0.57248 0.27736
 F 2.19685 1.68382 -0.24278
 F -2.13138 1.67052 0.64555
 H 0.73933 -1.13470 -0.71821
 H -0.96634 -1.13229 -0.41005
 H 1.12534 -1.00397 0.69154
 H -0.76372 -1.00222 1.03201
 H 2.43786 -0.71825 -0.71263
 H -2.50783 -0.73193 0.31360
13
bifur_IRC_Distances_MW_output/new_data/bifur_traj2_Distances point 477
C 1.05298 0.94273 -0.30457
 C -1.09368 0.93769 0.13776
 C -0.09782 1.63202 -0.44621
 C 1.35777 -0.56897 -0.26180
 C -1.34912 -0.57268 0.27695
 F 2.19735 1.68418 -0.24311
 F -2.13207 1.67082 0.64528
 H 0.73773 -1.13477 -0.71825
 H -0.96488 -1.13230 -0.41107
 H 1.12390 -1.00419 0.69295
 H -0.76202 -1.00239 1.03243
 H 2.43765 -0.71923 -0.71303
 H -2.50780 -0.73291 0.31267
13
bifur_IRC_Distances_MW_output/new_data/bifur_traj2_Distances point 478
C 1.05294 0.94319 -0.30441
 C -1.09363 0.93815 0.13774
 C -0.09758 1.63315 -0.44514
 C 1.35697 -0.56918 -0.26153
 C -1.34833 -0.57287 0.27657
 F 2.19782 1.68451 -0.24342
 F -2.13271 1.67110 0.64502
 H 0.73624 -1.13484 -0.71830
 H -0.96352 -1.13231 -0.41202
 H 1.12255 -1.00440 0.69426
 H -0.76044 -1.00254 1.03282
 H 2.43746 -0.72014 -0.71340
 H -2.50777 -0.73382 0.31181
13
bifur_IRC_Distances_MW_output/new_data/bifur_traj2_Distances point 479
C 1.05291 0.94361 -0.30428
 C -1.09358 0.93856 0.13773
 C -0.09738 1.63416 -0.44418
 C 1.35625 -0.56937 -0.26130
 C -1.34763 -0.57303 0.27623
 F 2.19824 1.68481 -0.24369
 F -2.13328 1.67135 0.64479
 H 0.73490 -1.13490 -0.71834
 H -0.96230 -1.13233 -0.41288
 H 1.12135 -1.00459 0.69544
 H -0.75903 -1.00269 1.03318
 H 2.43728 -0.72096 -0.71373
 H -2.50774 -0.73463 0.31103
13
bifur_IRC_Distances_MW_output/new_data/bifur_traj2_Distances point 480
C 1.05288 0.94396 -0.30416
 C -1.09354 0.93891 0.13771
 C -0.09720 1.63503 -0.44336
 C 1.35564 -0.56953 -0.26110
 C -1.34703 -0.57317 0.27594
 F 2.19860 1.68506 -0.24393
 F -2.13377 1.67156 0.64459
 H 0.73376 -1.13496 -0.71837
 H -0.96126 -1.13233 -0.41360
 H 1.12032 -1.00475 0.69644
 H -0.75782 -1.00281 1.03348
 H 2.43714 -0.72165 -0.71401
 H -2.50772 -0.73533 0.31037
13
bifur_IRC_Distances_MW_output/new_data/bifur_traj2_Distances point 481
C 1.05285 0.94424 -0.30407
 C -1.09350 0.93918 0.13770
 C -0.09706 1.63571 -0.44271
 C 1.35516 -0.56966 -0.26094
 C -1.34656 -0.57328 0.27571
 F 2.19888 1.68526 -0.24411
 F -2.13416 1.67173 0.64443
 H 0.73286 -1.13500 -0.71840
 H -0.96044 -1.13234 -0.41418
 H 1.11951 -1.00488 0.69723
 H -0.75687 -1.00290 1.03371
 H 2.43702 -0.72220 -0.71423
 H -2.50770 -0.73587 0.30985
13
bifur_IRC_Distances_MW_output/new_data/bifur_traj2_Distances point 482
C 1.05284 0.94444 -0.30400
 C -1.09348 0.93937 0.13770
 C -0.09696 1.63617 -0.44226
 C 1.35483 -0.56974 -0.26083
 C -1.34623 -0.57336 0.27555
 F 2.19907 1.68540 -0.24424
 F -2.13442 1.67184 0.64432
 H 0.73225 -1.13503 -0.71842
 H -0.95988 -1.13235 -0.41457
 H 1.11896 -1.00496 0.69777
 H -0.75622 -1.00297 1.03388
 H 2.43694 -0.72257 -0.71438
 H -2.50769 -0.73625 0.30950
13
bifur_IRC_Distances_MW_output/new_data/bifur_traj2_Distances point 483
C 1.05283 0.94452 -0.30397
 C -1.09347 0.93946 0.13769
 C -0.09692 1.63638 -0.44206
 C 1.35468 -0.56978 -0.26078
 C -1.34608 -0.57339 0.27548
 F 2.19916 1.68546 -0.24430
 F -2.13454 1.67189 0.64427
 H 0.73197 -1.13504 -0.71843
 H -0.95962 -1.13235 -0.41475
 H 1.11871 -1.00500 0.69801
 H -0.75593 -1.00300 1.03395
 H 2.43691 -0.72274 -0.71445
 H -2.50769 -0.73642 0.30933
13
bifur_IRC_Distances_MW_output/new_data/bifur_traj2_Distances point 484
C 1.05283 0.94447 -0.30399
 C -1.09348 0.93941 0.13769
 C -0.09694 1.63627 -0.44217
 C 1.35476 -0.56976 -0.26081
 C -1.34617 -0.57337 0.27552
 F 2.19911 1.68543 -0.24427
 F -2.13447 1.67186 0.64430
 H 0.73212 -1.13503 -0.71842
 H -0.95976 -1.13235 -0.41465
 H 1.11885 -1.00498 0.69788
 H -0.75609 -1.00298 1.03391
 H 2.43693 -0.72265 -0.71441
 H -2.50769 -0.73632 0.30942
13
bifur_IRC_Distances_MW_output/new_data/bifur_traj2_Distances point 485
C 1.05283 0.94447 -0.30399
 C -1.09348 0.93941 0.13769
 C -0.09694 1.63627 -0.44217
 C 1.35476 -0.56976 -0.26081
 C -1.34617 -0.57337 0.27552
 F 2.19911 1.68543 -0.24426
 F -2.13447 1.67186 0.64430
 H 0.73212 -1.13503 -0.71842
 H -0.95976 -1.13235 -0.41465
 H 1.11885 -1.00498 0.69788
 H -0.75609 -1.00298 1.03391
 H 2.43693 -0.72265 -0.71441
 H -2.50769 -0.73632 0.30942
13
bifur_IRC_Distances_MW_output/new_data/bifur_traj2_Distances point 486
C 1.05289 0.94378 -0.30422
 C -1.09356 0.93873 0.13772
 C -0.09729 1.63459 -0.44377
 C 1.35595 -0.56945 -0.26120
 C -1.34733 -0.57310 0.27608
 F 2.19842 1.68493 -0.24381
 F -2.13352 1.67145 0.64469
 H 0.73434 -1.13493 -0.71835
 H -0.96178 -1.13233 -0.41324
 H 1.12084 -1.00467 0.69593
 H -0.75843 -1.00275 1.03332
 H 2.43721 -0.72130 -0.71387
 H -2.50773 -0.73497 0.31070
13
bifur_IRC_Distances_MW_output/new_data/bifur_traj2_Distances point 487
C 1.05295 0.94307 -0.30445
 C -1.09364 0.93803 0.13775
 C -0.09765 1.63285 -0.44542
 C 1.35718 -0.56912 -0.26160
 C -1.34854 -0.57282 0.27667
 F 2.19770 1.68442 -0.24334
 F -2.13254 1.67103 0.64509
 H 0.73663 -1.13482 -0.71828
 H -0.96388 -1.13231 -0.41177
 H 1.12291 -1.00434 0.69391
 H -0.76086 -1.00250 1.03272
 H 2.43751 -0.71990 -0.71330
 H -2.50778 -0.73357 0.31204
13
bifur_IRC_Distances_MW_output/new_data/bifur_traj2_Distances point 488
C 1.05303 0.94208 -0.30478
 C -1.09376 0.93706 0.13778
 C -0.09814 1.63045 -0.44770
 C 1.35888 -0.56867 -0.26216
 C -1.35021 -0.57243 0.27747
 F 2.19671 1.68372 -0.24268
 F -2.13118 1.67044 0.64563
 H 0.73980 -1.13468 -0.71819
 H -0.96677 -1.13229 -0.40975
 H 1.12576 -1.00390 0.69113
 H -0.76421 -1.00217 1.03189
 H 2.43792 -0.71796 -0.71252
 H -2.50784 -0.73164 0.31387
13
bifur_IRC_Distances_MW_output/new_data/bifur_traj2_Distances point 489
C 1.05314 0.94079 -0.30520
 C -1.09391 0.93579 0.13783
 C -0.09878 1.62731 -0.45065
 C 1.36109 -0.56809 -0.26289
 C -1.35238 -0.57192 0.27853
 F 2.19541 1.68281 -0.24183
 F -2.12941 1.66967 0.64633
 H 0.74393 -1.13449 -0.71808
 H -0.97053 -1.13225 -0.40713
 H 1.12947 -1.00332 0.68751
 H -0.76858 -1.00173 1.03081
 H 2.43846 -0.71544 -0.71150
 H -2.50791 -0.72912 0.31627
13
bifur_IRC_Distances_MW_output/new_data/bifur_traj2_Distances point 490
C 1.05328 0.93915 -0.30573
 C -1.09411 0.93418 0.13788
 C -0.09959 1.62332 -0.45438
 C 1.36391 -0.56735 -0.26382
 C -1.35515 -0.57127 0.27987
 F 2.19377 1.68165 -0.24073
 F -2.12717 1.66870 0.64719
 H 0.74918 -1.13426 -0.71796
 H -0.97532 -1.13221 -0.40380
 H 1.13419 -1.00259 0.68290
 H -0.77414 -1.00118 1.02946
 H 2.43916 -0.71222 -0.71020
 H -2.50801 -0.72591 0.31933
13
bifur_IRC_Distances_MW_output/new_data/bifur_traj2_Distances point 491
C 1.05346 0.93710 -0.30639
 C -1.09435 0.93216 0.13794
 C -0.10060 1.61832 -0.45902
 C 1.36743 -0.56642 -0.26499
 C -1.35861 -0.57045 0.28155
 F 2.19171 1.68020 -0.23936
 F -2.12437 1.66748 0.64824
 H 0.75574 -1.13396 -0.71784
 H -0.98130 -1.13216 -0.39965
 H 1.14008 -1.00168 0.67715
 H -0.78109 -1.00049 1.02779
 H 2.44003 -0.70819 -0.70858
 H -2.50814 -0.72190 0.32316
13
bifur_IRC_Distances_MW_output/new_data/bifur_traj2_Distances point 492
C 1.05367 0.93459 -0.30719
 C -1.09465 0.92969 0.13801
 C -0.10182 1.61221 -0.46463
 C 1.37174 -0.56529 -0.26643
 C -1.36284 -0.56946 0.28361
 F 2.18919 1.67844 -0.23768
 F -2.12096 1.66599 0.64946
 H 0.76375 -1.13361 -0.71772
 H -0.98861 -1.13210 -0.39460
 H 1.14728 -1.00058 0.67014
 H -0.78958 -0.99965 1.02579
 H 2.44112 -0.70326 -0.70661
 H -2.50829 -0.71697 0.32784
13
bifur_IRC_Distances_MW_output/new_data/bifur_traj2_Distances point 493
C 1.05393 0.93163 -0.30811
 C -1.09501 0.92677 0.13809
 C -0.10325 1.60496 -0.47120
 C 1.37683 -0.56395 -0.26814
 C -1.36784 -0.56828 0.28605
 F 2.18621 1.67636 -0.23566
 F -2.11695 1.66423 0.65083
 H 0.77323 -1.13320 -0.71764
 H -0.99725 -1.13203 -0.38865
 H 1.15577 -0.99928 0.66187
 H -0.79964 -0.99866 1.02348
 H 2.44242 -0.69741 -0.70430
 H -2.50847 -0.71114 0.33339
13
bifur_IRC_Distances_MW_output/new_data/bifur_traj2_Distances point 494
C 1.05423 0.92826 -0.30914
 C -1.09542 0.92344 0.13816
 C -0.10486 1.59672 -0.47857
 C 1.38261 -0.56243 -0.27009
 C -1.37351 -0.56695 0.28884
 F 2.18283 1.67401 -0.23335
 F -2.11242 1.66224 0.65228
 H 0.78398 -1.13274 -0.71763
 H -1.00705 -1.13194 -0.38194
 H 1.16540 -0.99782 0.65252
 H -0.81104 -0.99754 1.02093
 H 2.44393 -0.69075 -0.70171
 H -2.50868 -0.70450 0.33970
13
bifur_IRC_Distances_MW_output/new_data/bifur_traj2_Distances point 495
C 1.05456 0.92458 -0.31023
 C -1.09587 0.91982 0.13823
 C -0.10659 1.58772 -0.48648
 C 1.38892 -0.56077 -0.27225
 C -1.37970 -0.56548 0.29189
 F 2.17914 1.67147 -0.23078
 F -2.10751 1.66007 0.65374
 H 0.79570 -1.13225 -0.71772
 H -1.01772 -1.13185 -0.37468
 H 1.17588 -0.99625 0.64237
 H -0.82349 -0.99634 1.01826
 H 2.44559 -0.68347 -0.69893
 H -2.50891 -0.69724 0.34658
13
bifur_IRC_Distances_MW_output/new_data/bifur_traj2_Distances point 496
C 1.05456 0.92458 -0.31023
 C -1.09587 0.91982 0.13823
 C -0.10659 1.58772 -0.48648
 C 1.38892 -0.56077 -0.27225
 C -1.37970 -0.56548 0.29189
 F 2.17914 1.67147 -0.23078
 F -2.10751 1.66007 0.65374
 H 0.79570 -1.13225 -0.71772
 H -1.01772 -1.13185 -0.37468
 H 1.17588 -0.99625 0.64237
 H -0.82349 -0.99634 1.01826
 H 2.44559 -0.68347 -0.69893
 H -2.50891 -0.69724 0.34658
13
bifur_IRC_Distances_MW_output/new_data/bifur_traj2_Distances point 497
C 1.05530 0.91670 -0.31245
 C -1.09686 0.91204 0.13831
 C -0.11017 1.56838 -0.50299
 C 1.40241 -0.55723 -0.27694
 C -1.39294 -0.56235 0.29846
 F 2.17126 1.66606 -0.22509
 F -2.09711 1.65542 0.65634
 H 0.82075 -1.13123 -0.71825
 H -1.04053 -1.13165 -0.35931
 H 1.19822 -0.99295 0.62087
 H -0.85011 -0.99378 1.01297
 H 2.44921 -0.66779 -0.69321
 H -2.50942 -0.68162 0.36128
13
bifur_IRC_Distances_MW_output/new_data/bifur_traj2_Distances point 498
C 1.09222 0.91306 -0.13828
 C -1.06200 0.90843 0.30795
 C 0.10031 1.56070 0.50684
 C 1.40399 -0.55549 -0.30475
 C -1.40320 -0.56078 0.28497
 F 2.07398 1.66236 -0.66942
 F -2.18173 1.65213 0.22646
 H 1.05225 -1.12845 0.33045
 H -0.82300 -1.12916 0.74742
 H 0.86588 -0.99487 -1.03843
 H -1.19467 -0.99593 -0.57706
 H 2.52335 -0.65900 -0.34382
 H -2.44737 -0.67297 0.66768
13
bifur_IRC_Distances_MW_output/new_data/bifur_traj2_Distances point 499
C 1.09276 0.90906 -0.13930
 C -1.06198 0.90449 0.30978
 C 0.10273 1.55093 0.51460
 C 1.41075 -0.55370 -0.30740
 C -1.41024 -0.55919 0.28680
 F 2.06801 1.65962 -0.67408
 F -2.17702 1.64976 0.22694
 H 1.06462 -1.12793 0.32435
 H -0.83541 -1.12903 0.74642
 H 0.87885 -0.99329 -1.03443
 H -1.20699 -0.99471 -0.56762
 H 2.52347 -0.65100 -0.35092
 H -2.44955 -0.66501 0.66487
13
bifur_IRC_Distances_MW_output/new_data/bifur_traj2_Distances point 500
C 1.09329 0.90509 -0.14037
 C -1.06195 0.90056 0.31163
 C 0.10514 1.54118 0.52215
 C 1.41748 -0.55192 -0.31001
 C -1.41725 -0.55760 0.28860
 F 2.06203 1.65690 -0.67880
 F -2.17229 1.64741 0.22763
 H 1.07696 -1.12742 0.31837
 H -0.84773 -1.12890 0.74550
 H 0.89170 -0.99173 -1.03056
 H -1.21930 -0.99350 -0.55838
 H 2.52364 -0.64300 -0.35784
 H -2.45173 -0.65706 0.66208
