# Supplementary material for: Low dimensional representations along intrinsic reaction coordinates and molecular dynamics trajectories using interatomic distance matrices
Source: Chem Sci. 2019 Sep 18;10(43):9954–68. doi: 10.1039/c9sc02742d (PMC6991188; doi:10.1039/c9sc02742d)
Supplement: Supplementary file 1 [file SC-010-C9SC02742D-s001.zip › C9SC02742D-SI/ESI_xyz_files/bifur_IRC_Distances_MW_output/new_data/bifur_traj_A_Distances_MW_PC3.xyz]

13
bifur_IRC_Distances_MW_output/new_data/bifur_traj2_Distances point 1
C 1.13249 0.73463 -0.02976
 C -1.10916 0.75678 0.01918
 C 0.03315 1.12112 -0.03033
 C 1.71069 -0.50571 -0.57369
 C -1.72200 -0.47359 0.57619
 F 1.99571 1.55562 0.49040
 F -1.97996 1.59630 -0.47040
 H 1.44658 -1.15766 -0.59001
 H -1.44830 -1.13136 0.55767
 H 1.52661 -0.92586 -0.57458
 H -1.57905 -0.89699 0.62584
 H 2.61053 -0.36112 -0.93824
 H -2.61728 -0.31217 0.93772
13
bifur_IRC_Distances_MW_output/new_data/bifur_traj2_Distances point 2
C 1.13252 0.73459 -0.02961
 C -1.10913 0.75682 0.01935
 C 0.03320 1.12113 -0.02960
 C 1.71068 -0.50574 -0.57379
 C -1.72203 -0.47357 0.57614
 F 1.99575 1.55552 0.49035
 F -1.97990 1.59640 -0.47045
 H 1.44906 -1.15785 -0.58619
 H -1.44582 -1.13122 0.56154
 H 1.52407 -0.92569 -0.57891
 H -1.58163 -0.89710 0.62159
 H 2.61053 -0.36114 -0.93824
 H -2.61731 -0.31215 0.93781
13
bifur_IRC_Distances_MW_output/new_data/bifur_traj2_Distances point 3
C 1.13253 0.73457 -0.02954
 C -1.10912 0.75684 0.01943
 C 0.03322 1.12113 -0.02927
 C 1.71068 -0.50574 -0.57384
 C -1.72204 -0.47356 0.57612
 F 1.99577 1.55547 0.49033
 F -1.97987 1.59645 -0.47047
 H 1.45015 -1.15794 -0.58451
 H -1.44473 -1.13116 0.56324
 H 1.52295 -0.92562 -0.58081
 H -1.58277 -0.89714 0.61972
 H 2.61053 -0.36115 -0.93824
 H -2.61732 -0.31214 0.93784
13
bifur_IRC_Distances_MW_output/new_data/bifur_traj2_Distances point 4
C 1.13251 0.73460 -0.02963
 C -1.10913 0.75681 0.01932
 C 0.03319 1.12113 -0.02973
 C 1.71068 -0.50573 -0.57377
 C -1.72202 -0.47358 0.57615
 F 1.99574 1.55554 0.49036
 F -1.97991 1.59639 -0.47044
 H 1.44862 -1.15782 -0.58686
 H -1.44625 -1.13124 0.56086
 H 1.52452 -0.92572 -0.57815
 H -1.58118 -0.89708 0.62234
 H 2.61053 -0.36114 -0.93824
 H -2.61730 -0.31215 0.93779
13
bifur_IRC_Distances_MW_output/new_data/bifur_traj2_Distances point 5
C 1.13248 0.73464 -0.02982
 C -1.10917 0.75677 0.01912
 C 0.03313 1.12112 -0.03059
 C 1.71069 -0.50571 -0.57365
 C -1.72199 -0.47360 0.57620
 F 1.99569 1.55566 0.49041
 F -1.97998 1.59627 -0.47038
 H 1.44571 -1.15759 -0.59134
 H -1.44916 -1.13141 0.55632
 H 1.52749 -0.92592 -0.57307
 H -1.57816 -0.89695 0.62732
 H 2.61052 -0.36111 -0.93824
 H -2.61727 -0.31218 0.93769
13
bifur_IRC_Distances_MW_output/new_data/bifur_traj2_Distances point 6
C 1.13244 0.73469 -0.03002
 C -1.10920 0.75672 0.01890
 C 0.03307 1.12111 -0.03155
 C 1.71070 -0.50568 -0.57351
 C -1.72195 -0.47362 0.57626
 F 1.99563 1.55580 0.49047
 F -1.98007 1.59614 -0.47031
 H 1.44244 -1.15734 -0.59636
 H -1.45242 -1.13160 0.55122
 H 1.53084 -0.92613 -0.56736
 H -1.57476 -0.89680 0.63293
 H 2.61052 -0.36108 -0.93824
 H -2.61724 -0.31221 0.93758
13
bifur_IRC_Distances_MW_output/new_data/bifur_traj2_Distances point 7
C 1.13240 0.73474 -0.03022
 C -1.10924 0.75667 0.01868
 C 0.03300 1.12110 -0.03249
 C 1.71071 -0.50565 -0.57337
 C -1.72192 -0.47365 0.57632
 F 1.99558 1.55594 0.49053
 F -1.98015 1.59601 -0.47024
 H 1.43926 -1.15710 -0.60124
 H -1.45559 -1.13178 0.54627
 H 1.53409 -0.92634 -0.56182
 H -1.57146 -0.89666 0.63837
 H 2.61051 -0.36106 -0.93824
 H -2.61720 -0.31223 0.93747
13
bifur_IRC_Distances_MW_output/new_data/bifur_traj2_Distances point 8
C 1.13237 0.73478 -0.03039
 C -1.10927 0.75663 0.01849
 C 0.03295 1.12110 -0.03331
 C 1.71072 -0.50563 -0.57325
 C -1.72188 -0.47367 0.57636
 F 1.99553 1.55605 0.49058
 F -1.98022 1.59590 -0.47018
 H 1.43649 -1.15689 -0.60548
 H -1.45835 -1.13194 0.54196
 H 1.53692 -0.92652 -0.55699
 H -1.56859 -0.89653 0.64310
 H 2.61050 -0.36104 -0.93824
 H -2.61718 -0.31225 0.93737
13
bifur_IRC_Distances_MW_output/new_data/bifur_traj2_Distances point 9
C 1.13235 0.73481 -0.03051
 C -1.10929 0.75661 0.01836
 C 0.03291 1.12109 -0.03386
 C 1.71073 -0.50562 -0.57317
 C -1.72186 -0.47369 0.57640
 F 1.99550 1.55613 0.49061
 F -1.98026 1.59583 -0.47014
 H 1.43461 -1.15674 -0.60835
 H -1.46022 -1.13205 0.53904
 H 1.53884 -0.92664 -0.55372
 H -1.56664 -0.89645 0.64630
 H 2.61050 -0.36102 -0.93825
 H -2.61716 -0.31227 0.93731
13
bifur_IRC_Distances_MW_output/new_data/bifur_traj2_Distances point 10
C 1.13235 0.73481 -0.03051
 C -1.10929 0.75661 0.01836
 C 0.03291 1.12109 -0.03385
 C 1.71073 -0.50562 -0.57317
 C -1.72186 -0.47369 0.57640
 F 1.99550 1.55613 0.49061
 F -1.98026 1.59583 -0.47014
 H 1.43464 -1.15675 -0.60832
 H -1.46020 -1.13204 0.53907
 H 1.53882 -0.92664 -0.55376
 H -1.56667 -0.89645 0.64626
 H 2.61050 -0.36102 -0.93825
 H -2.61716 -0.31227 0.93731
13
bifur_IRC_Distances_MW_output/new_data/bifur_traj2_Distances point 11
C 1.13238 0.73477 -0.03034
 C -1.10926 0.75665 0.01854
 C 0.03296 1.12110 -0.03306
 C 1.71072 -0.50564 -0.57329
 C -1.72189 -0.47367 0.57635
 F 1.99555 1.55602 0.49056
 F -1.98020 1.59593 -0.47020
 H 1.43733 -1.15695 -0.60419
 H -1.45751 -1.13189 0.54327
 H 1.53606 -0.92646 -0.55846
 H -1.56946 -0.89657 0.64166
 H 2.61050 -0.36104 -0.93824
 H -2.61718 -0.31225 0.93740
13
bifur_IRC_Distances_MW_output/new_data/bifur_traj2_Distances point 12
C 1.13238 0.73477 -0.03034
 C -1.10926 0.75665 0.01854
 C 0.03296 1.12110 -0.03306
 C 1.71072 -0.50564 -0.57329
 C -1.72189 -0.47367 0.57635
 F 1.99555 1.55602 0.49056
 F -1.98020 1.59593 -0.47020
 H 1.43733 -1.15695 -0.60419
 H -1.45751 -1.13189 0.54327
 H 1.53606 -0.92646 -0.55846
 H -1.56946 -0.89657 0.64165
 H 2.61050 -0.36104 -0.93824
 H -2.61718 -0.31225 0.93740
13
bifur_IRC_Distances_MW_output/new_data/bifur_traj2_Distances point 13
C 1.13250 0.73462 -0.02972
 C -1.10915 0.75679 0.01923
 C 0.03317 1.12112 -0.03013
 C 1.71069 -0.50572 -0.57371
 C -1.72201 -0.47359 0.57617
 F 1.99572 1.55560 0.49039
 F -1.97995 1.59633 -0.47041
 H 1.44725 -1.15771 -0.58898
 H -1.44763 -1.13132 0.55871
 H 1.52592 -0.92581 -0.57575
 H -1.57975 -0.89702 0.62469
 H 2.61053 -0.36112 -0.93824
 H -2.61729 -0.31217 0.93774
13
bifur_IRC_Distances_MW_output/new_data/bifur_traj2_Distances point 14
C 1.13256 0.73453 -0.02938
 C -1.10909 0.75687 0.01960
 C 0.03327 1.12114 -0.02855
 C 1.71067 -0.50576 -0.57394
 C -1.72207 -0.47354 0.57608
 F 1.99581 1.55537 0.49028
 F -1.97981 1.59655 -0.47052
 H 1.45261 -1.15813 -0.58074
 H -1.44228 -1.13102 0.56706
 H 1.52045 -0.92546 -0.58509
 H -1.58531 -0.89725 0.61551
 H 2.61054 -0.36117 -0.93824
 H -2.61734 -0.31212 0.93793
13
bifur_IRC_Distances_MW_output/new_data/bifur_traj2_Distances point 15
C 1.13261 0.73447 -0.02911
 C -1.10904 0.75694 0.01990
 C 0.03336 1.12115 -0.02724
 C 1.71066 -0.50580 -0.57413
 C -1.72212 -0.47351 0.57599
 F 1.99588 1.55518 0.49019
 F -1.97970 1.59672 -0.47060
 H 1.45704 -1.15847 -0.57393
 H -1.43787 -1.13077 0.57395
 H 1.51592 -0.92517 -0.59281
 H -1.58991 -0.89745 0.60792
 H 2.61055 -0.36121 -0.93824
 H -2.61739 -0.31209 0.93809
13
bifur_IRC_Distances_MW_output/new_data/bifur_traj2_Distances point 16
C 1.13263 0.73444 -0.02900
 C -1.10902 0.75697 0.02002
 C 0.03340 1.12115 -0.02673
 C 1.71065 -0.50581 -0.57420
 C -1.72213 -0.47349 0.57596
 F 1.99591 1.55510 0.49016
 F -1.97966 1.59679 -0.47063
 H 1.45875 -1.15861 -0.57128
 H -1.43616 -1.13067 0.57662
 H 1.51416 -0.92505 -0.59580
 H -1.59169 -0.89752 0.60497
 H 2.61055 -0.36122 -0.93825
 H -2.61741 -0.31207 0.93816
13
bifur_IRC_Distances_MW_output/new_data/bifur_traj2_Distances point 17
C 1.13259 0.73450 -0.02924
 C -1.10907 0.75691 0.01975
 C 0.03332 1.12114 -0.02788
 C 1.71066 -0.50578 -0.57403
 C -1.72209 -0.47353 0.57603
 F 1.99585 1.55527 0.49024
 F -1.97976 1.59664 -0.47056
 H 1.45485 -1.15830 -0.57729
 H -1.44005 -1.13089 0.57055
 H 1.51815 -0.92531 -0.58900
 H -1.58764 -0.89735 0.61166
 H 2.61054 -0.36119 -0.93824
 H -2.61737 -0.31210 0.93801
13
bifur_IRC_Distances_MW_output/new_data/bifur_traj2_Distances point 18
C 1.13248 0.73464 -0.02980
 C -1.10916 0.75678 0.01914
 C 0.03314 1.12112 -0.03050
 C 1.71069 -0.50571 -0.57366
 C -1.72199 -0.47360 0.57620
 F 1.99570 1.55565 0.49041
 F -1.97998 1.59628 -0.47038
 H 1.44600 -1.15762 -0.59089
 H -1.44887 -1.13139 0.55677
 H 1.52720 -0.92590 -0.57358
 H -1.57846 -0.89696 0.62683
 H 2.61052 -0.36111 -0.93824
 H -2.61727 -0.31218 0.93770
13
bifur_IRC_Distances_MW_output/new_data/bifur_traj2_Distances point 19
C 1.13236 0.73480 -0.03047
 C -1.10928 0.75661 0.01840
 C 0.03292 1.12109 -0.03367
 C 1.71073 -0.50562 -0.57320
 C -1.72187 -0.47368 0.57639
 F 1.99551 1.55611 0.49060
 F -1.98025 1.59585 -0.47016
 H 1.43525 -1.15679 -0.60737
 H -1.45958 -1.13201 0.54003
 H 1.53818 -0.92660 -0.55484
 H -1.56731 -0.89648 0.64521
 H 2.61050 -0.36103 -0.93825
 H -2.61716 -0.31226 0.93733
13
bifur_IRC_Distances_MW_output/new_data/bifur_traj2_Distances point 20
C 1.13222 0.73497 -0.03117
 C -1.10941 0.75645 0.01764
 C 0.03269 1.12107 -0.03695
 C 1.71076 -0.50553 -0.57272
 C -1.72174 -0.47377 0.57657
 F 1.99532 1.55658 0.49078
 F -1.98053 1.59540 -0.46991
 H 1.42408 -1.15595 -0.62445
 H -1.47072 -1.13266 0.52263
 H 1.54961 -0.92732 -0.53537
 H -1.55571 -0.89596 0.66426
 H 2.61047 -0.36093 -0.93828
 H -2.61704 -0.31236 0.93698
13
bifur_IRC_Distances_MW_output/new_data/bifur_traj2_Distances point 21
C 1.13209 0.73514 -0.03186
 C -1.10953 0.75628 0.01688
 C 0.03247 1.12104 -0.04019
 C 1.71079 -0.50544 -0.57223
 C -1.72162 -0.47386 0.57675
 F 1.99513 1.55706 0.49094
 F -1.98081 1.59496 -0.46966
 H 1.41303 -1.15512 -0.64127
 H -1.48173 -1.13331 0.50545
 H 1.56090 -0.92802 -0.51615
 H -1.54425 -0.89544 0.68302
 H 2.61044 -0.36084 -0.93833
 H -2.61692 -0.31245 0.93664
13
bifur_IRC_Distances_MW_output/new_data/bifur_traj2_Distances point 22
C 1.13197 0.73531 -0.03253
 C -1.10965 0.75612 0.01616
 C 0.03225 1.12101 -0.04329
 C 1.71083 -0.50535 -0.57176
 C -1.72150 -0.47394 0.57692
 F 1.99495 1.55751 0.49108
 F -1.98108 1.59453 -0.46940
 H 1.40235 -1.15433 -0.65746
 H -1.49237 -1.13395 0.48886
 H 1.57181 -0.92868 -0.49760
 H -1.53318 -0.89493 0.70108
 H 2.61041 -0.36076 -0.93839
 H -2.61681 -0.31253 0.93634
13
bifur_IRC_Distances_MW_output/new_data/bifur_traj2_Distances point 23
C 1.13197 0.73531 -0.03253
 C -1.10965 0.75612 0.01616
 C 0.03225 1.12101 -0.04329
 C 1.71083 -0.50535 -0.57176
 C -1.72150 -0.47394 0.57692
 F 1.99495 1.55751 0.49108
 F -1.98108 1.59453 -0.46940
 H 1.40236 -1.15433 -0.65746
 H -1.49237 -1.13395 0.48886
 H 1.57181 -0.92868 -0.49760
 H -1.53318 -0.89493 0.70108
 H 2.61041 -0.36076 -0.93839
 H -2.61681 -0.31253 0.93634
13
bifur_IRC_Distances_MW_output/new_data/bifur_traj2_Distances point 24
C 1.13176 0.73558 -0.03362
 C -1.10984 0.75586 0.01497
 C 0.03188 1.12096 -0.04836
 C 1.71088 -0.50521 -0.57097
 C -1.72130 -0.47408 0.57718
 F 1.99465 1.55827 0.49126
 F -1.98152 1.59383 -0.46897
 H 1.38477 -1.15305 -0.68394
 H -1.50989 -1.13502 0.46161
 H 1.58979 -0.92976 -0.46716
 H -1.51493 -0.89407 0.73063
 H 2.61036 -0.36061 -0.93853
 H -2.61661 -0.31268 0.93589
13
bifur_IRC_Distances_MW_output/new_data/bifur_traj2_Distances point 25
C 1.13172 0.73563 -0.03383
 C -1.10988 0.75580 0.01474
 C 0.03181 1.12094 -0.04937
 C 1.71089 -0.50518 -0.57081
 C -1.72126 -0.47411 0.57723
 F 1.99459 1.55842 0.49129
 F -1.98161 1.59369 -0.46888
 H 1.38123 -1.15279 -0.68924
 H -1.51342 -1.13524 0.45615
 H 1.59340 -0.92997 -0.46106
 H -1.51126 -0.89390 0.73654
 H 2.61034 -0.36058 -0.93857
 H -2.61657 -0.31271 0.93581
13
bifur_IRC_Distances_MW_output/new_data/bifur_traj2_Distances point 26
C 1.13172 0.73563 -0.03384
 C -1.10988 0.75580 0.01474
 C 0.03181 1.12094 -0.04938
 C 1.71089 -0.50518 -0.57081
 C -1.72126 -0.47411 0.57723
 F 1.99459 1.55842 0.49129
 F -1.98161 1.59368 -0.46888
 H 1.38120 -1.15279 -0.68930
 H -1.51346 -1.13524 0.45609
 H 1.59344 -0.92998 -0.46099
 H -1.51122 -0.89389 0.73661
 H 2.61034 -0.36058 -0.93857
 H -2.61657 -0.31271 0.93581
13
bifur_IRC_Distances_MW_output/new_data/bifur_traj2_Distances point 27
C 1.13174 0.73560 -0.03370
 C -1.10985 0.75584 0.01489
 C 0.03186 1.12095 -0.04874
 C 1.71088 -0.50520 -0.57091
 C -1.72128 -0.47409 0.57720
 F 1.99463 1.55832 0.49127
 F -1.98155 1.59377 -0.46894
 H 1.38343 -1.15295 -0.68595
 H -1.51123 -1.13510 0.45954
 H 1.59116 -0.92984 -0.46485
 H -1.51355 -0.89401 0.73287
 H 2.61035 -0.36060 -0.93855
 H -2.61659 -0.31269 0.93586
13
bifur_IRC_Distances_MW_output/new_data/bifur_traj2_Distances point 28
C 1.13179 0.73554 -0.03348
 C -1.10981 0.75589 0.01513
 C 0.03193 1.12096 -0.04770
 C 1.71087 -0.50523 -0.57107
 C -1.72132 -0.47407 0.57715
 F 1.99469 1.55817 0.49124
 F -1.98146 1.59392 -0.46903
 H 1.38707 -1.15321 -0.68050
 H -1.50760 -1.13488 0.46516
 H 1.58744 -0.92962 -0.47113
 H -1.51732 -0.89419 0.72679
 H 2.61036 -0.36063 -0.93851
 H -2.61664 -0.31266 0.93595
13
bifur_IRC_Distances_MW_output/new_data/bifur_traj2_Distances point 29
C 1.13183 0.73548 -0.03322
 C -1.10977 0.75595 0.01540
 C 0.03202 1.12097 -0.04652
 C 1.71086 -0.50526 -0.57126
 C -1.72137 -0.47403 0.57709
 F 1.99476 1.55799 0.49120
 F -1.98136 1.59408 -0.46913
 H 1.39117 -1.15351 -0.67432
 H -1.50351 -1.13463 0.47152
 H 1.58324 -0.92937 -0.47823
 H -1.52158 -0.89439 0.71990
 H 2.61038 -0.36067 -0.93848
 H -2.61668 -0.31263 0.93605
13
bifur_IRC_Distances_MW_output/new_data/bifur_traj2_Distances point 30
C 1.13187 0.73543 -0.03303
 C -1.10974 0.75600 0.01561
 C 0.03208 1.12098 -0.04564
 C 1.71085 -0.50529 -0.57140
 C -1.72140 -0.47401 0.57704
 F 1.99481 1.55786 0.49117
 F -1.98128 1.59421 -0.46920
 H 1.39423 -1.15373 -0.66972
 H -1.50046 -1.13444 0.47626
 H 1.58011 -0.92918 -0.48352
 H -1.52475 -0.89454 0.71476
 H 2.61038 -0.36069 -0.93845
 H -2.61672 -0.31260 0.93613
13
bifur_IRC_Distances_MW_output/new_data/bifur_traj2_Distances point 31
C 1.13188 0.73543 -0.03301
 C -1.10973 0.75600 0.01563
 C 0.03209 1.12098 -0.04553
 C 1.71085 -0.50529 -0.57141
 C -1.72141 -0.47401 0.57704
 F 1.99482 1.55784 0.49116
 F -1.98127 1.59422 -0.46921
 H 1.39461 -1.15376 -0.66915
 H -1.50009 -1.13442 0.47684
 H 1.57973 -0.92916 -0.48418
 H -1.52514 -0.89456 0.71413
 H 2.61039 -0.36069 -0.93845
 H -2.61672 -0.31260 0.93614
13
bifur_IRC_Distances_MW_output/new_data/bifur_traj2_Distances point 32
C 1.13186 0.73545 -0.03309
 C -1.10975 0.75599 0.01555
 C 0.03206 1.12098 -0.04590
 C 1.71085 -0.50528 -0.57135
 C -1.72139 -0.47402 0.57705
 F 1.99480 1.55790 0.49118
 F -1.98130 1.59417 -0.46918
 H 1.39333 -1.15367 -0.67108
 H -1.50136 -1.13450 0.47486
 H 1.58104 -0.92924 -0.48196
 H -1.52381 -0.89450 0.71628
 H 2.61038 -0.36068 -0.93846
 H -2.61671 -0.31261 0.93610
13
bifur_IRC_Distances_MW_output/new_data/bifur_traj2_Distances point 33
C 1.13185 0.73547 -0.03316
 C -1.10976 0.75597 0.01546
 C 0.03204 1.12098 -0.04626
 C 1.71086 -0.50527 -0.57130
 C -1.72138 -0.47403 0.57707
 F 1.99478 1.55795 0.49119
 F -1.98134 1.59412 -0.46915
 H 1.39208 -1.15358 -0.67296
 H -1.50260 -1.13457 0.47293
 H 1.58231 -0.92932 -0.47980
 H -1.52252 -0.89443 0.71837
 H 2.61038 -0.36067 -0.93847
 H -2.61669 -0.31262 0.93607
13
bifur_IRC_Distances_MW_output/new_data/bifur_traj2_Distances point 34
C 1.13185 0.73547 -0.03316
 C -1.10976 0.75597 0.01546
 C 0.03204 1.12098 -0.04626
 C 1.71086 -0.50527 -0.57130
 C -1.72138 -0.47403 0.57707
 F 1.99478 1.55795 0.49119
 F -1.98134 1.59412 -0.46915
 H 1.39208 -1.15358 -0.67296
 H -1.50260 -1.13457 0.47293
 H 1.58231 -0.92932 -0.47980
 H -1.52252 -0.89443 0.71837
 H 2.61038 -0.36067 -0.93847
 H -2.61669 -0.31262 0.93607
13
bifur_IRC_Distances_MW_output/new_data/bifur_traj2_Distances point 35
C 1.13185 0.73546 -0.03314
 C -1.10976 0.75597 0.01549
 C 0.03204 1.12098 -0.04616
 C 1.71086 -0.50527 -0.57131
 C -1.72138 -0.47402 0.57707
 F 1.99478 1.55794 0.49119
 F -1.98133 1.59413 -0.46916
 H 1.39241 -1.15360 -0.67246
 H -1.50228 -1.13455 0.47344
 H 1.58198 -0.92930 -0.48037
 H -1.52286 -0.89445 0.71782
 H 2.61038 -0.36068 -0.93847
 H -2.61669 -0.31262 0.93608
13
bifur_IRC_Distances_MW_output/new_data/bifur_traj2_Distances point 36
C 1.13188 0.73542 -0.03299
 C -1.10973 0.75601 0.01566
 C 0.03209 1.12099 -0.04544
 C 1.71085 -0.50529 -0.57143
 C -1.72141 -0.47400 0.57703
 F 1.99483 1.55783 0.49116
 F -1.98126 1.59424 -0.46922
 H 1.39493 -1.15378 -0.66866
 H -1.49976 -1.13440 0.47734
 H 1.57940 -0.92914 -0.48474
 H -1.52548 -0.89457 0.71358
 H 2.61039 -0.36070 -0.93845
 H -2.61672 -0.31260 0.93615
13
bifur_IRC_Distances_MW_output/new_data/bifur_traj2_Distances point 37
C 1.13194 0.73535 -0.03269
 C -1.10967 0.75608 0.01598
 C 0.03219 1.12100 -0.04404
 C 1.71083 -0.50533 -0.57164
 C -1.72147 -0.47396 0.57696
 F 1.99491 1.55762 0.49111
 F -1.98114 1.59443 -0.46934
 H 1.39976 -1.15414 -0.66138
 H -1.49495 -1.13411 0.48483
 H 1.57446 -0.92884 -0.49310
 H -1.53048 -0.89481 0.70546
 H 2.61040 -0.36074 -0.93841
 H -2.61678 -0.31256 0.93627
13
bifur_IRC_Distances_MW_output/new_data/bifur_traj2_Distances point 38
C 1.13202 0.73525 -0.03227
 C -1.10960 0.75618 0.01644
 C 0.03233 1.12102 -0.04210
 C 1.71081 -0.50539 -0.57194
 C -1.72154 -0.47391 0.57686
 F 1.99502 1.55734 0.49103
 F -1.98097 1.59470 -0.46950
 H 1.40646 -1.15463 -0.65125
 H -1.48828 -1.13370 0.49522
 H 1.56762 -0.92843 -0.50472
 H -1.53743 -0.89513 0.69415
 H 2.61042 -0.36079 -0.93836
 H -2.61685 -0.31250 0.93646
13
bifur_IRC_Distances_MW_output/new_data/bifur_traj2_Distances point 39
C 1.13210 0.73514 -0.03183
 C -1.10952 0.75629 0.01692
 C 0.03248 1.12104 -0.04003
 C 1.71079 -0.50544 -0.57226
 C -1.72163 -0.47385 0.57675
 F 1.99514 1.55703 0.49093
 F -1.98079 1.59498 -0.46967
 H 1.41358 -1.15516 -0.64045
 H -1.48118 -1.13328 0.50629
 H 1.56034 -0.92798 -0.51709
 H -1.54482 -0.89547 0.68210
 H 2.61044 -0.36085 -0.93832
 H -2.61693 -0.31244 0.93666
13
bifur_IRC_Distances_MW_output/new_data/bifur_traj2_Distances point 40
C 1.13218 0.73504 -0.03142
 C -1.10945 0.75639 0.01736
 C 0.03261 1.12106 -0.03814
 C 1.71077 -0.50550 -0.57254
 C -1.72170 -0.47380 0.57664
 F 1.99525 1.55676 0.49084
 F -1.98063 1.59524 -0.46982
 H 1.42004 -1.15564 -0.63061
 H -1.47474 -1.13290 0.51634
 H 1.55374 -0.92757 -0.52833
 H -1.55152 -0.89577 0.67113
 H 2.61046 -0.36090 -0.93829
 H -2.61700 -0.31239 0.93685
13
bifur_IRC_Distances_MW_output/new_data/bifur_traj2_Distances point 41
C 1.13224 0.73496 -0.03111
 C -1.10939 0.75646 0.01770
 C 0.03271 1.12107 -0.03666
 C 1.71076 -0.50554 -0.57276
 C -1.72176 -0.47376 0.57656
 F 1.99534 1.55654 0.49076
 F -1.98050 1.59544 -0.46993
 H 1.42508 -1.15602 -0.62292
 H -1.46972 -1.13260 0.52419
 H 1.54858 -0.92725 -0.53712
 H -1.55675 -0.89601 0.66255
 H 2.61047 -0.36094 -0.93827
 H -2.61705 -0.31235 0.93701
13
bifur_IRC_Distances_MW_output/new_data/bifur_traj2_Distances point 42
C 1.13227 0.73491 -0.03093
 C -1.10936 0.75651 0.01790
 C 0.03277 1.12108 -0.03581
 C 1.71075 -0.50556 -0.57289
 C -1.72179 -0.47374 0.57651
 F 1.99539 1.55642 0.49072
 F -1.98043 1.59556 -0.47000
 H 1.42797 -1.15624 -0.61851
 H -1.46684 -1.13243 0.52869
 H 1.54563 -0.92707 -0.54215
 H -1.55975 -0.89614 0.65763
 H 2.61048 -0.36097 -0.93826
 H -2.61708 -0.31232 0.93710
13
bifur_IRC_Distances_MW_output/new_data/bifur_traj2_Distances point 43
C 1.13227 0.73492 -0.03095
 C -1.10937 0.75650 0.01788
 C 0.03277 1.12108 -0.03591
 C 1.71075 -0.50556 -0.57287
 C -1.72179 -0.47374 0.57651
 F 1.99538 1.55643 0.49072
 F -1.98044 1.59555 -0.46999
 H 1.42765 -1.15622 -0.61900
 H -1.46716 -1.13245 0.52819
 H 1.54596 -0.92709 -0.54159
 H -1.55942 -0.89613 0.65817
 H 2.61048 -0.36096 -0.93827
 H -2.61708 -0.31233 0.93709
13
bifur_IRC_Distances_MW_output/new_data/bifur_traj2_Distances point 44
C 1.13220 0.73500 -0.03128
 C -1.10942 0.75642 0.01752
 C 0.03266 1.12106 -0.03745
 C 1.71077 -0.50552 -0.57264
 C -1.72173 -0.47378 0.57660
 F 1.99529 1.55666 0.49081
 F -1.98057 1.59534 -0.46987
 H 1.42239 -1.15582 -0.62704
 H -1.47240 -1.13276 0.52000
 H 1.55134 -0.92742 -0.53242
 H -1.55396 -0.89588 0.66714
 H 2.61047 -0.36092 -0.93828
 H -2.61702 -0.31237 0.93692
13
bifur_IRC_Distances_MW_output/new_data/bifur_traj2_Distances point 45
C 1.13220 0.73500 -0.03128
 C -1.10942 0.75642 0.01752
 C 0.03266 1.12106 -0.03745
 C 1.71077 -0.50552 -0.57264
 C -1.72173 -0.47378 0.57660
 F 1.99529 1.55666 0.49081
 F -1.98057 1.59534 -0.46987
 H 1.42239 -1.15582 -0.62703
 H -1.47240 -1.13276 0.52001
 H 1.55133 -0.92742 -0.53243
 H -1.55396 -0.89588 0.66713
 H 2.61047 -0.36092 -0.93828
 H -2.61702 -0.31237 0.93692
13
bifur_IRC_Distances_MW_output/new_data/bifur_traj2_Distances point 46
C 1.13194 0.73535 -0.03269
 C -1.10967 0.75608 0.01598
 C 0.03219 1.12100 -0.04407
 C 1.71083 -0.50533 -0.57164
 C -1.72147 -0.47397 0.57696
 F 1.99491 1.55763 0.49111
 F -1.98114 1.59443 -0.46934
 H 1.39967 -1.15413 -0.66151
 H -1.49504 -1.13411 0.48469
 H 1.57455 -0.92885 -0.49295
 H -1.53039 -0.89480 0.70560
 H 2.61040 -0.36073 -0.93841
 H -2.61678 -0.31256 0.93627
13
bifur_IRC_Distances_MW_output/new_data/bifur_traj2_Distances point 47
C 1.13178 0.73555 -0.03350
 C -1.10982 0.75588 0.01510
 C 0.03192 1.12096 -0.04783
 C 1.71087 -0.50522 -0.57105
 C -1.72132 -0.47407 0.57715
 F 1.99469 1.55819 0.49124
 F -1.98147 1.59390 -0.46902
 H 1.38661 -1.15318 -0.68118
 H -1.50805 -1.13491 0.46446
 H 1.58790 -0.92965 -0.47034
 H -1.51685 -0.89416 0.72755
 H 2.61036 -0.36063 -0.93852
 H -2.61663 -0.31266 0.93594
13
bifur_IRC_Distances_MW_output/new_data/bifur_traj2_Distances point 48
C 1.13163 0.73575 -0.03430
 C -1.10996 0.75569 0.01423
 C 0.03165 1.12092 -0.05154
 C 1.71091 -0.50512 -0.57046
 C -1.72117 -0.47417 0.57733
 F 1.99446 1.55875 0.49135
 F -1.98180 1.59338 -0.46869
 H 1.37359 -1.15224 -0.70066
 H -1.52104 -1.13571 0.44435
 H 1.60122 -0.93043 -0.44788
 H -1.50333 -0.89351 0.74929
 H 2.61032 -0.36052 -0.93865
 H -2.61648 -0.31277 0.93564
13
bifur_IRC_Distances_MW_output/new_data/bifur_traj2_Distances point 49
C 1.13147 0.73594 -0.03509
 C -1.11011 0.75549 0.01338
 C 0.03139 1.12088 -0.05515
 C 1.71095 -0.50501 -0.56987
 C -1.72102 -0.47427 0.57750
 F 1.99425 1.55929 0.49143
 F -1.98212 1.59287 -0.46836
 H 1.36079 -1.15134 -0.71964
 H -1.53379 -1.13652 0.42468
 H 1.61431 -0.93119 -0.42593
 H -1.49006 -0.89286 0.77048
 H 2.61028 -0.36042 -0.93881
 H -2.61634 -0.31288 0.93537
13
bifur_IRC_Distances_MW_output/new_data/bifur_traj2_Distances point 50
C 1.13133 0.73613 -0.03583
 C -1.11024 0.75531 0.01258
 C 0.03114 1.12084 -0.05856
 C 1.71099 -0.50491 -0.56931
 C -1.72088 -0.47437 0.57765
 F 1.99404 1.55982 0.49148
 F -1.98243 1.59237 -0.46805
 H 1.34853 -1.15048 -0.73768
 H -1.54601 -1.13730 0.40593
 H 1.62684 -0.93190 -0.40502
 H -1.47734 -0.89221 0.79061
 H 2.61024 -0.36032 -0.93898
 H -2.61620 -0.31297 0.93515
13
bifur_IRC_Distances_MW_output/new_data/bifur_traj2_Distances point 51
C 1.13120 0.73629 -0.03646
 C -1.11036 0.75515 0.01190
 C 0.03092 1.12080 -0.06147
 C 1.71102 -0.50482 -0.56882
 C -1.72076 -0.47445 0.57777
 F 1.99385 1.56028 0.49151
 F -1.98270 1.59195 -0.46777
 H 1.33794 -1.14975 -0.75314
 H -1.55658 -1.13799 0.38980
 H 1.63768 -0.93250 -0.38704
 H -1.46635 -0.89165 0.80788
 H 2.61020 -0.36024 -0.93914
 H -2.61608 -0.31306 0.93499
13
bifur_IRC_Distances_MW_output/new_data/bifur_traj2_Distances point 52
C 1.13111 0.73641 -0.03693
 C -1.11045 0.75503 0.01139
 C 0.03075 1.12078 -0.06361
 C 1.71105 -0.50476 -0.56845
 C -1.72067 -0.47451 0.57786
 F 1.99372 1.56062 0.49152
 F -1.98290 1.59163 -0.46757
 H 1.33004 -1.14921 -0.76459
 H -1.56446 -1.13851 0.37783
 H 1.64577 -0.93295 -0.37370
 H -1.45815 -0.89122 0.82067
 H 2.61018 -0.36017 -0.93928
 H -2.61599 -0.31312 0.93488
13
bifur_IRC_Distances_MW_output/new_data/bifur_traj2_Distances point 53
C 1.13104 0.73651 -0.03728
 C -1.11051 0.75493 0.01101
 C 0.03063 1.12075 -0.06522
 C 1.71107 -0.50471 -0.56817
 C -1.72060 -0.47456 0.57793
 F 1.99361 1.56087 0.49152
 F -1.98305 1.59139 -0.46742
 H 1.32407 -1.14881 -0.77321
 H -1.57041 -1.13890 0.36881
 H 1.65188 -0.93328 -0.36366
 H -1.45195 -0.89090 0.83028
 H 2.61016 -0.36013 -0.93939
 H -2.61592 -0.31317 0.93480
13
bifur_IRC_Distances_MW_output/new_data/bifur_traj2_Distances point 54
C 1.13098 0.73658 -0.03759
 C -1.11057 0.75485 0.01068
 C 0.03052 1.12074 -0.06661
 C 1.71108 -0.50467 -0.56793
 C -1.72055 -0.47460 0.57798
 F 1.99352 1.56110 0.49151
 F -1.98318 1.59118 -0.46729
 H 1.31887 -1.14846 -0.78067
 H -1.57560 -1.13925 0.36099
 H 1.65720 -0.93357 -0.35494
 H -1.44656 -0.89061 0.83862
 H 2.61014 -0.36009 -0.93949
 H -2.61586 -0.31321 0.93474
13
bifur_IRC_Distances_MW_output/new_data/bifur_traj2_Distances point 55
C 1.13091 0.73666 -0.03789
 C -1.11063 0.75477 0.01035
 C 0.03041 1.12072 -0.06800
 C 1.71110 -0.50462 -0.56769
 C -1.72049 -0.47464 0.57803
 F 1.99343 1.56132 0.49150
 F -1.98331 1.59097 -0.46716
 H 1.31365 -1.14811 -0.78812
 H -1.58080 -1.13960 0.35317
 H 1.66254 -0.93385 -0.34624
 H -1.44115 -0.89032 0.84693
 H 2.61012 -0.36004 -0.93959
 H -2.61580 -0.31326 0.93469
13
bifur_IRC_Distances_MW_output/new_data/bifur_traj2_Distances point 56
C 1.13091 0.73666 -0.03789
 C -1.11063 0.75477 0.01035
 C 0.03041 1.12072 -0.06800
 C 1.71110 -0.50462 -0.56768
 C -1.72049 -0.47464 0.57803
 F 1.99343 1.56132 0.49150
 F -1.98331 1.59097 -0.46716
 H 1.31365 -1.14811 -0.78812
 H -1.58080 -1.13960 0.35317
 H 1.66254 -0.93385 -0.34624
 H -1.44115 -0.89032 0.84693
 H 2.61012 -0.36004 -0.93959
 H -2.61580 -0.31326 0.93469
13
bifur_IRC_Distances_MW_output/new_data/bifur_traj2_Distances point 57
C 1.13077 0.73685 -0.03860
 C -1.11077 0.75459 0.00957
 C 0.03016 1.12067 -0.07123
 C 1.71114 -0.50452 -0.56711
 C -1.72035 -0.47474 0.57816
 F 1.99322 1.56186 0.49147
 F -1.98362 1.59047 -0.46686
 H 1.30129 -1.14730 -0.80565
 H -1.59313 -1.14043 0.33472
 H 1.67520 -0.93452 -0.32571
 H -1.42833 -0.88962 0.86651
 H 2.61009 -0.35995 -0.93985
 H -2.61566 -0.31336 0.93459
13
bifur_IRC_Distances_MW_output/new_data/bifur_traj2_Distances point 58
C 1.13068 0.73696 -0.03901
 C -1.11085 0.75448 0.00913
 C 0.03001 1.12064 -0.07306
 C 1.71117 -0.50447 -0.56678
 C -1.72027 -0.47479 0.57822
 F 1.99309 1.56216 0.49144
 F -1.98379 1.59018 -0.46670
 H 1.29421 -1.14683 -0.81561
 H -1.60020 -1.14091 0.32422
 H 1.68245 -0.93490 -0.31403
 H -1.42098 -0.88922 0.87763
 H 2.61006 -0.35989 -0.94001
 H -2.61558 -0.31341 0.93454
13
bifur_IRC_Distances_MW_output/new_data/bifur_traj2_Distances point 59
C 1.13061 0.73705 -0.03934
 C -1.11091 0.75438 0.00876
 C 0.02989 1.12062 -0.07460
 C 1.71119 -0.50442 -0.56650
 C -1.72020 -0.47484 0.57828
 F 1.99299 1.56242 0.49141
 F -1.98394 1.58994 -0.46656
 H 1.28821 -1.14644 -0.82399
 H -1.60619 -1.14133 0.31536
 H 1.68860 -0.93522 -0.30418
 H -1.41475 -0.88887 0.88699
 H 2.61005 -0.35985 -0.94015
 H -2.61551 -0.31346 0.93451
13
bifur_IRC_Distances_MW_output/new_data/bifur_traj2_Distances point 60
C 1.13057 0.73711 -0.03955
 C -1.11096 0.75433 0.00853
 C 0.02981 1.12060 -0.07554
 C 1.71120 -0.50439 -0.56632
 C -1.72016 -0.47486 0.57831
 F 1.99292 1.56258 0.49139
 F -1.98403 1.58979 -0.46647
 H 1.28450 -1.14620 -0.82916
 H -1.60990 -1.14158 0.30990
 H 1.69240 -0.93541 -0.29810
 H -1.41090 -0.88866 0.89276
 H 2.61003 -0.35982 -0.94024
 H -2.61547 -0.31349 0.93450
13
bifur_IRC_Distances_MW_output/new_data/bifur_traj2_Distances point 61
C 1.13055 0.73713 -0.03962
 C -1.11097 0.75431 0.00846
 C 0.02979 1.12060 -0.07583
 C 1.71120 -0.50438 -0.56627
 C -1.72015 -0.47487 0.57832
 F 1.99290 1.56263 0.49139
 F -1.98406 1.58974 -0.46645
 H 1.28335 -1.14613 -0.83075
 H -1.61104 -1.14166 0.30822
 H 1.69357 -0.93547 -0.29624
 H -1.40972 -0.88859 0.89452
 H 2.61003 -0.35981 -0.94026
 H -2.61546 -0.31350 0.93450
13
bifur_IRC_Distances_MW_output/new_data/bifur_traj2_Distances point 62
C 1.13057 0.73710 -0.03954
 C -1.11095 0.75433 0.00855
 C 0.02982 1.12061 -0.07547
 C 1.71120 -0.50439 -0.56634
 C -1.72017 -0.47486 0.57831
 F 1.99293 1.56257 0.49140
 F -1.98403 1.58980 -0.46648
 H 1.28477 -1.14622 -0.82878
 H -1.60963 -1.14157 0.31030
 H 1.69212 -0.93540 -0.29856
 H -1.41119 -0.88867 0.89233
 H 2.61004 -0.35982 -0.94023
 H -2.61548 -0.31349 0.93450
13
bifur_IRC_Distances_MW_output/new_data/bifur_traj2_Distances point 63
C 1.13062 0.73704 -0.03931
 C -1.11091 0.75439 0.00880
 C 0.02990 1.12062 -0.07442
 C 1.71118 -0.50442 -0.56653
 C -1.72021 -0.47483 0.57827
 F 1.99300 1.56239 0.49142
 F -1.98393 1.58997 -0.46657
 H 1.28891 -1.14649 -0.82302
 H -1.60549 -1.14128 0.31639
 H 1.68788 -0.93518 -0.30533
 H -1.41548 -0.88891 0.88590
 H 2.61005 -0.35985 -0.94013
 H -2.61552 -0.31345 0.93452
13
bifur_IRC_Distances_MW_output/new_data/bifur_traj2_Distances point 64
C 1.13071 0.73693 -0.03889
 C -1.11082 0.75451 0.00925
 C 0.03005 1.12065 -0.07255
 C 1.71116 -0.50448 -0.56687
 C -1.72029 -0.47477 0.57820
 F 1.99313 1.56208 0.49145
 F -1.98374 1.59026 -0.46674
 H 1.29620 -1.14696 -0.81282
 H -1.59822 -1.14078 0.32716
 H 1.68041 -0.93479 -0.31730
 H -1.42304 -0.88933 0.87451
 H 2.61007 -0.35991 -0.93996
 H -2.61560 -0.31340 0.93456
13
bifur_IRC_Distances_MW_output/new_data/bifur_traj2_Distances point 65
C 1.13082 0.73678 -0.03833
 C -1.11071 0.75466 0.00987
 C 0.03026 1.12069 -0.06999
 C 1.71112 -0.50456 -0.56733
 C -1.72040 -0.47470 0.57811
 F 1.99330 1.56165 0.49149
 F -1.98350 1.59066 -0.46698
 H 1.30606 -1.14761 -0.79891
 H -1.58838 -1.14011 0.34182
 H 1.67031 -0.93426 -0.33361
 H -1.43328 -0.88989 0.85898
 H 2.61010 -0.35999 -0.93975
 H -2.61571 -0.31332 0.93462
13
bifur_IRC_Distances_MW_output/new_data/bifur_traj2_Distances point 66
C 1.13094 0.73663 -0.03775
 C -1.11060 0.75481 0.01050
 C 0.03047 1.12073 -0.06734
 C 1.71109 -0.50465 -0.56780
 C -1.72051 -0.47462 0.57801
 F 1.99348 1.56122 0.49151
 F -1.98325 1.59107 -0.46722
 H 1.31614 -1.14828 -0.78458
 H -1.57833 -1.13943 0.35689
 H 1.66000 -0.93372 -0.35038
 H -1.44373 -0.89046 0.84298
 H 2.61013 -0.36006 -0.93954
 H -2.61583 -0.31324 0.93472
13
bifur_IRC_Distances_MW_output/new_data/bifur_traj2_Distances point 67
C 1.13094 0.73663 -0.03775
 C -1.11060 0.75481 0.01050
 C 0.03047 1.12073 -0.06734
 C 1.71109 -0.50465 -0.56780
 C -1.72051 -0.47462 0.57801
 F 1.99348 1.56122 0.49151
 F -1.98325 1.59107 -0.46722
 H 1.31614 -1.14828 -0.78458
 H -1.57832 -1.13943 0.35689
 H 1.66000 -0.93372 -0.35038
 H -1.44373 -0.89046 0.84298
 H 2.61013 -0.36006 -0.93954
 H -2.61583 -0.31324 0.93472
13
bifur_IRC_Distances_MW_output/new_data/bifur_traj2_Distances point 68
C 1.13114 0.73638 -0.03680
 C -1.11042 0.75506 0.01153
 C 0.03080 1.12078 -0.06301
 C 1.71104 -0.50478 -0.56855
 C -1.72070 -0.47450 0.57784
 F 1.99376 1.56052 0.49151
 F -1.98284 1.59172 -0.46763
 H 1.33226 -1.14937 -0.76138
 H -1.56224 -1.13836 0.38119
 H 1.64349 -0.93282 -0.37745
 H -1.46046 -0.89134 0.81708
 H 2.61019 -0.36019 -0.93924
 H -2.61601 -0.31311 0.93491
13
bifur_IRC_Distances_MW_output/new_data/bifur_traj2_Distances point 69
C 1.13120 0.73629 -0.03646
 C -1.11036 0.75515 0.01190
 C 0.03092 1.12080 -0.06146
 C 1.71102 -0.50482 -0.56882
 C -1.72076 -0.47445 0.57777
 F 1.99385 1.56028 0.49151
 F -1.98270 1.59195 -0.46777
 H 1.33796 -1.14975 -0.75312
 H -1.55656 -1.13799 0.38983
 H 1.63767 -0.93250 -0.38707
 H -1.46637 -0.89165 0.80785
 H 2.61020 -0.36024 -0.93914
 H -2.61608 -0.31306 0.93499
13
bifur_IRC_Distances_MW_output/new_data/bifur_traj2_Distances point 70
C 1.13126 0.73623 -0.03620
 C -1.11031 0.75521 0.01218
 C 0.03101 1.12082 -0.06027
 C 1.71101 -0.50486 -0.56902
 C -1.72081 -0.47442 0.57772
 F 1.99393 1.56009 0.49150
 F -1.98259 1.59212 -0.46789
 H 1.34231 -1.15005 -0.74677
 H -1.55222 -1.13770 0.39645
 H 1.63321 -0.93225 -0.39445
 H -1.47088 -0.89188 0.80077
 H 2.61022 -0.36027 -0.93907
 H -2.61613 -0.31303 0.93505
13
bifur_IRC_Distances_MW_output/new_data/bifur_traj2_Distances point 71
C 1.13129 0.73618 -0.03602
 C -1.11028 0.75526 0.01238
 C 0.03107 1.12083 -0.05944
 C 1.71100 -0.50488 -0.56916
 C -1.72085 -0.47439 0.57769
 F 1.99398 1.55996 0.49149
 F -1.98251 1.59224 -0.46796
 H 1.34535 -1.15026 -0.74234
 H -1.54919 -1.13751 0.40107
 H 1.63010 -0.93208 -0.39960
 H -1.47404 -0.89205 0.79582
 H 2.61023 -0.36030 -0.93903
 H -2.61616 -0.31300 0.93510
13
bifur_IRC_Distances_MW_output/new_data/bifur_traj2_Distances point 72
C 1.13131 0.73616 -0.03592
 C -1.11026 0.75528 0.01248
 C 0.03110 1.12083 -0.05901
 C 1.71099 -0.50490 -0.56923
 C -1.72086 -0.47438 0.57767
 F 1.99401 1.55989 0.49149
 F -1.98247 1.59231 -0.46800
 H 1.34692 -1.15037 -0.74005
 H -1.54763 -1.13741 0.40346
 H 1.62850 -0.93199 -0.40226
 H -1.47566 -0.89213 0.79326
 H 2.61023 -0.36031 -0.93900
 H -2.61618 -0.31299 0.93513
13
bifur_IRC_Distances_MW_output/new_data/bifur_traj2_Distances point 73
C 1.13131 0.73615 -0.03591
 C -1.11026 0.75529 0.01249
 C 0.03111 1.12083 -0.05894
 C 1.71099 -0.50490 -0.56924
 C -1.72087 -0.47438 0.57767
 F 1.99401 1.55988 0.49149
 F -1.98247 1.59232 -0.46801
 H 1.34717 -1.15039 -0.73967
 H -1.54737 -1.13739 0.40384
 H 1.62824 -0.93198 -0.40270
 H -1.47592 -0.89214 0.79285
 H 2.61023 -0.36031 -0.93900
 H -2.61618 -0.31299 0.93513
13
bifur_IRC_Distances_MW_output/new_data/bifur_traj2_Distances point 74
C 1.13131 0.73616 -0.03594
 C -1.11026 0.75528 0.01246
 C 0.03110 1.12083 -0.05909
 C 1.71099 -0.50490 -0.56922
 C -1.72086 -0.47438 0.57767
 F 1.99400 1.55990 0.49149
 F -1.98248 1.59229 -0.46800
 H 1.34659 -1.15035 -0.74052
 H -1.54795 -1.13743 0.40297
 H 1.62883 -0.93201 -0.40172
 H -1.47533 -0.89211 0.79379
 H 2.61023 -0.36031 -0.93901
 H -2.61618 -0.31299 0.93512
13
bifur_IRC_Distances_MW_output/new_data/bifur_traj2_Distances point 75
C 1.13129 0.73618 -0.03600
 C -1.11027 0.75526 0.01240
 C 0.03108 1.12083 -0.05935
 C 1.71100 -0.50489 -0.56918
 C -1.72085 -0.47439 0.57768
 F 1.99399 1.55994 0.49149
 F -1.98251 1.59226 -0.46797
 H 1.34567 -1.15028 -0.74187
 H -1.54887 -1.13749 0.40156
 H 1.62977 -0.93206 -0.40015
 H -1.47437 -0.89206 0.79530
 H 2.61023 -0.36030 -0.93902
 H -2.61617 -0.31300 0.93511
13
bifur_IRC_Distances_MW_output/new_data/bifur_traj2_Distances point 76
C 1.13128 0.73619 -0.03605
 C -1.11028 0.75525 0.01234
 C 0.03106 1.12083 -0.05960
 C 1.71100 -0.50488 -0.56913
 C -1.72084 -0.47440 0.57769
 F 1.99397 1.55998 0.49149
 F -1.98253 1.59222 -0.46795
 H 1.34475 -1.15022 -0.74322
 H -1.54979 -1.13755 0.40015
 H 1.63072 -0.93211 -0.39858
 H -1.47341 -0.89201 0.79680
 H 2.61023 -0.36029 -0.93904
 H -2.61616 -0.31301 0.93509
13
bifur_IRC_Distances_MW_output/new_data/bifur_traj2_Distances point 77
C 1.13128 0.73620 -0.03610
 C -1.11029 0.75524 0.01229
 C 0.03104 1.12082 -0.05980
 C 1.71100 -0.50487 -0.56910
 C -1.72083 -0.47440 0.57770
 F 1.99396 1.56001 0.49149
 F -1.98255 1.59219 -0.46793
 H 1.34404 -1.15017 -0.74426
 H -1.55050 -1.13759 0.39907
 H 1.63145 -0.93216 -0.39737
 H -1.47267 -0.89198 0.79796
 H 2.61022 -0.36029 -0.93905
 H -2.61615 -0.31301 0.93508
13
bifur_IRC_Distances_MW_output/new_data/bifur_traj2_Distances point 78
C 1.13128 0.73620 -0.03610
 C -1.11029 0.75524 0.01229
 C 0.03104 1.12082 -0.05980
 C 1.71100 -0.50487 -0.56910
 C -1.72083 -0.47440 0.57770
 F 1.99396 1.56001 0.49149
 F -1.98255 1.59219 -0.46793
 H 1.34404 -1.15017 -0.74425
 H -1.55050 -1.13759 0.39907
 H 1.63144 -0.93215 -0.39737
 H -1.47267 -0.89198 0.79796
 H 2.61022 -0.36029 -0.93905
 H -2.61615 -0.31301 0.93508
13
bifur_IRC_Distances_MW_output/new_data/bifur_traj2_Distances point 79
C 1.13127 0.73621 -0.03615
 C -1.11030 0.75523 0.01224
 C 0.03103 1.12082 -0.06003
 C 1.71100 -0.50487 -0.56906
 C -1.72082 -0.47441 0.57771
 F 1.99394 1.56005 0.49150
 F -1.98257 1.59216 -0.46791
 H 1.34319 -1.15011 -0.74550
 H -1.55135 -1.13765 0.39778
 H 1.63232 -0.93220 -0.39593
 H -1.47179 -0.89193 0.79935
 H 2.61022 -0.36028 -0.93906
 H -2.61614 -0.31302 0.93507
13
bifur_IRC_Distances_MW_output/new_data/bifur_traj2_Distances point 80
C 1.13125 0.73623 -0.03621
 C -1.11031 0.75521 0.01216
 C 0.03100 1.12082 -0.06033
 C 1.71101 -0.50486 -0.56901
 C -1.72081 -0.47442 0.57773
 F 1.99393 1.56010 0.49150
 F -1.98260 1.59211 -0.46788
 H 1.34209 -1.15004 -0.74710
 H -1.55244 -1.13772 0.39610
 H 1.63344 -0.93227 -0.39407
 H -1.47065 -0.89187 0.80114
 H 2.61022 -0.36027 -0.93908
 H -2.61612 -0.31303 0.93505
13
bifur_IRC_Distances_MW_output/new_data/bifur_traj2_Distances point 81
C 1.13122 0.73627 -0.03637
 C -1.11034 0.75517 0.01200
 C 0.03095 1.12081 -0.06103
 C 1.71102 -0.50484 -0.56889
 C -1.72078 -0.47444 0.57776
 F 1.99388 1.56021 0.49150
 F -1.98266 1.59201 -0.46781
 H 1.33954 -1.14986 -0.75081
 H -1.55498 -1.13788 0.39224
 H 1.63604 -0.93241 -0.38976
 H -1.46801 -0.89174 0.80528
 H 2.61021 -0.36025 -0.93912
 H -2.61610 -0.31305 0.93501
13
bifur_IRC_Distances_MW_output/new_data/bifur_traj2_Distances point 82
C 1.13117 0.73634 -0.03662
 C -1.11039 0.75510 0.01172
 C 0.03086 1.12079 -0.06222
 C 1.71103 -0.50480 -0.56869
 C -1.72073 -0.47447 0.57780
 F 1.99381 1.56039 0.49151
 F -1.98277 1.59184 -0.46770
 H 1.33520 -1.14957 -0.75712
 H -1.55931 -1.13817 0.38564
 H 1.64049 -0.93266 -0.38240
 H -1.46350 -0.89150 0.81233
 H 2.61019 -0.36022 -0.93919
 H -2.61605 -0.31308 0.93495
13
bifur_IRC_Distances_MW_output/new_data/bifur_traj2_Distances point 83
C 1.13110 0.73643 -0.03699
 C -1.11046 0.75501 0.01133
 C 0.03073 1.12077 -0.06388
 C 1.71105 -0.50475 -0.56840
 C -1.72066 -0.47452 0.57787
 F 1.99370 1.56066 0.49152
 F -1.98292 1.59159 -0.46755
 H 1.32906 -1.14915 -0.76601
 H -1.56543 -1.13857 0.37635
 H 1.64677 -0.93300 -0.37205
 H -1.45714 -0.89117 0.82225
 H 2.61017 -0.36017 -0.93930
 H -2.61598 -0.31313 0.93486
13
bifur_IRC_Distances_MW_output/new_data/bifur_traj2_Distances point 84
C 1.13101 0.73655 -0.03744
 C -1.11054 0.75489 0.01083
 C 0.03057 1.12074 -0.06596
 C 1.71107 -0.50469 -0.56804
 C -1.72057 -0.47458 0.57796
 F 1.99357 1.56099 0.49151
 F -1.98312 1.59128 -0.46735
 H 1.32131 -1.14863 -0.77716
 H -1.57316 -1.13908 0.36467
 H 1.65470 -0.93343 -0.35904
 H -1.44910 -0.89074 0.83470
 H 2.61015 -0.36011 -0.93944
 H -2.61589 -0.31319 0.93477
13
bifur_IRC_Distances_MW_output/new_data/bifur_traj2_Distances point 85
C 1.13090 0.73668 -0.03795
 C -1.11064 0.75476 0.01028
 C 0.03039 1.12071 -0.06829
 C 1.71110 -0.50462 -0.56763
 C -1.72047 -0.47465 0.57805
 F 1.99342 1.56137 0.49150
 F -1.98334 1.59092 -0.46714
 H 1.31255 -1.14804 -0.78969
 H -1.58190 -1.13967 0.35152
 H 1.66366 -0.93391 -0.34440
 H -1.44001 -0.89026 0.84868
 H 2.61012 -0.36004 -0.93961
 H -2.61579 -0.31327 0.93468
13
bifur_IRC_Distances_MW_output/new_data/bifur_traj2_Distances point 86
C 1.13080 0.73681 -0.03844
 C -1.11074 0.75463 0.00975
 C 0.03022 1.12068 -0.07047
 C 1.71113 -0.50455 -0.56724
 C -1.72038 -0.47471 0.57813
 F 1.99327 1.56173 0.49148
 F -1.98354 1.59059 -0.46693
 H 1.30422 -1.14749 -0.80152
 H -1.59022 -1.14023 0.33907
 H 1.67220 -0.93436 -0.33055
 H -1.43136 -0.88979 0.86190
 H 2.61009 -0.35997 -0.93978
 H -2.61569 -0.31333 0.93461
13
bifur_IRC_Distances_MW_output/new_data/bifur_traj2_Distances point 87
C 1.13073 0.73690 -0.03878
 C -1.11080 0.75454 0.00938
 C 0.03009 1.12066 -0.07202
 C 1.71115 -0.50450 -0.56697
 C -1.72032 -0.47476 0.57818
 F 1.99316 1.56199 0.49146
 F -1.98369 1.59035 -0.46679
 H 1.29827 -1.14710 -0.80991
 H -1.59615 -1.14064 0.33023
 H 1.67829 -0.93468 -0.32072
 H -1.42519 -0.88945 0.87126
 H 2.61008 -0.35992 -0.93991
 H -2.61563 -0.31338 0.93457
13
bifur_IRC_Distances_MW_output/new_data/bifur_traj2_Distances point 88
C 1.13070 0.73693 -0.03890
 C -1.11083 0.75451 0.00925
 C 0.03005 1.12065 -0.07258
 C 1.71116 -0.50448 -0.56686
 C -1.72029 -0.47478 0.57820
 F 1.99313 1.56208 0.49145
 F -1.98375 1.59026 -0.46674
 H 1.29608 -1.14695 -0.81298
 H -1.59833 -1.14079 0.32699
 H 1.68053 -0.93480 -0.31711
 H -1.42292 -0.88933 0.87469
 H 2.61007 -0.35991 -0.93996
 H -2.61560 -0.31340 0.93455
13
bifur_IRC_Distances_MW_output/new_data/bifur_traj2_Distances point 89
C 1.13070 0.73693 -0.03890
 C -1.11083 0.75451 0.00925
 C 0.03005 1.12065 -0.07258
 C 1.71116 -0.50448 -0.56686
 C -1.72029 -0.47478 0.57820
 F 1.99313 1.56208 0.49145
 F -1.98375 1.59026 -0.46674
 H 1.29608 -1.14695 -0.81298
 H -1.59834 -1.14079 0.32699
 H 1.68053 -0.93480 -0.31711
 H -1.42292 -0.88933 0.87469
 H 2.61007 -0.35991 -0.93996
 H -2.61560 -0.31340 0.93455
13
bifur_IRC_Distances_MW_output/new_data/bifur_traj2_Distances point 90
C 1.13078 0.73683 -0.03853
 C -1.11075 0.75461 0.00966
 C 0.03019 1.12067 -0.07088
 C 1.71114 -0.50453 -0.56717
 C -1.72036 -0.47472 0.57814
 F 1.99324 1.56180 0.49148
 F -1.98358 1.59052 -0.46690
 H 1.30266 -1.14739 -0.80373
 H -1.59177 -1.14034 0.33675
 H 1.67380 -0.93445 -0.32797
 H -1.42974 -0.88970 0.86436
 H 2.61009 -0.35996 -0.93982
 H -2.61568 -0.31334 0.93460
13
bifur_IRC_Distances_MW_output/new_data/bifur_traj2_Distances point 91
C 1.13087 0.73672 -0.03809
 C -1.11067 0.75472 0.01013
 C 0.03034 1.12070 -0.06889
 C 1.71111 -0.50460 -0.56753
 C -1.72045 -0.47467 0.57807
 F 1.99337 1.56147 0.49150
 F -1.98339 1.59083 -0.46708
 H 1.31025 -1.14789 -0.79297
 H -1.58420 -1.13982 0.34807
 H 1.66603 -0.93404 -0.34056
 H -1.43762 -0.89013 0.85235
 H 2.61011 -0.36002 -0.93966
 H -2.61576 -0.31328 0.93466
13
bifur_IRC_Distances_MW_output/new_data/bifur_traj2_Distances point 92
C 1.13099 0.73657 -0.03753
 C -1.11056 0.75487 0.01074
 C 0.03054 1.12074 -0.06635
 C 1.71108 -0.50468 -0.56798
 C -1.72056 -0.47459 0.57797
 F 1.99354 1.56106 0.49151
 F -1.98315 1.59122 -0.46732
 H 1.31987 -1.14853 -0.77923
 H -1.57460 -1.13918 0.36249
 H 1.65618 -0.93351 -0.35662
 H -1.44760 -0.89066 0.83701
 H 2.61014 -0.36009 -0.93947
 H -2.61587 -0.31321 0.93475
13
bifur_IRC_Distances_MW_output/new_data/bifur_traj2_Distances point 93
C 1.13111 0.73641 -0.03691
 C -1.11044 0.75503 0.01141
 C 0.03076 1.12078 -0.06354
 C 1.71105 -0.50476 -0.56846
 C -1.72067 -0.47451 0.57786
 F 1.99372 1.56061 0.49152
 F -1.98289 1.59164 -0.46758
 H 1.33031 -1.14923 -0.76421
 H -1.56419 -1.13849 0.37824
 H 1.64549 -0.93293 -0.37415
 H -1.45843 -0.89124 0.82024
 H 2.61018 -0.36018 -0.93927
 H -2.61599 -0.31312 0.93488
13
bifur_IRC_Distances_MW_output/new_data/bifur_traj2_Distances point 94
C 1.13122 0.73627 -0.03636
 C -1.11034 0.75517 0.01200
 C 0.03095 1.12081 -0.06101
 C 1.71102 -0.50484 -0.56889
 C -1.72078 -0.47444 0.57775
 F 1.99388 1.56020 0.49150
 F -1.98266 1.59201 -0.46782
 H 1.33961 -1.14987 -0.75072
 H -1.55491 -1.13788 0.39233
 H 1.63598 -0.93241 -0.38986
 H -1.46808 -0.89174 0.80517
 H 2.61021 -0.36025 -0.93912
 H -2.61610 -0.31305 0.93501
13
bifur_IRC_Distances_MW_output/new_data/bifur_traj2_Distances point 95
C 1.13130 0.73617 -0.03599
 C -1.11027 0.75527 0.01241
 C 0.03108 1.12083 -0.05930
 C 1.71100 -0.50489 -0.56918
 C -1.72085 -0.47439 0.57768
 F 1.99399 1.55994 0.49149
 F -1.98250 1.59227 -0.46798
 H 1.34587 -1.15030 -0.74158
 H -1.54867 -1.13747 0.40186
 H 1.62957 -0.93205 -0.40048
 H -1.47457 -0.89207 0.79498
 H 2.61023 -0.36030 -0.93902
 H -2.61617 -0.31300 0.93511
13
bifur_IRC_Distances_MW_output/new_data/bifur_traj2_Distances point 96
C 1.13133 0.73613 -0.03582
 C -1.11024 0.75531 0.01259
 C 0.03114 1.12084 -0.05853
 C 1.71099 -0.50491 -0.56931
 C -1.72088 -0.47437 0.57765
 F 1.99404 1.55982 0.49148
 F -1.98243 1.59238 -0.46805
 H 1.34863 -1.15049 -0.73753
 H -1.54591 -1.13730 0.40608
 H 1.62674 -0.93189 -0.40519
 H -1.47744 -0.89222 0.79045
 H 2.61024 -0.36032 -0.93898
 H -2.61620 -0.31297 0.93516
13
bifur_IRC_Distances_MW_output/new_data/bifur_traj2_Distances point 97
C 1.13133 0.73613 -0.03582
 C -1.11024 0.75531 0.01259
 C 0.03114 1.12084 -0.05853
 C 1.71099 -0.50491 -0.56931
 C -1.72088 -0.47437 0.57765
 F 1.99404 1.55982 0.49148
 F -1.98243 1.59238 -0.46805
 H 1.34863 -1.15049 -0.73753
 H -1.54591 -1.13730 0.40608
 H 1.62674 -0.93189 -0.40519
 H -1.47744 -0.89222 0.79045
 H 2.61024 -0.36032 -0.93898
 H -2.61620 -0.31297 0.93516
13
bifur_IRC_Distances_MW_output/new_data/bifur_traj2_Distances point 98
C 1.13130 0.73616 -0.03595
 C -1.11026 0.75528 0.01245
 C 0.03109 1.12083 -0.05912
 C 1.71099 -0.50489 -0.56921
 C -1.72086 -0.47438 0.57767
 F 1.99400 1.55991 0.49149
 F -1.98248 1.59229 -0.46799
 H 1.34650 -1.15034 -0.74066
 H -1.54804 -1.13743 0.40282
 H 1.62893 -0.93201 -0.40155
 H -1.47523 -0.89211 0.79395
 H 2.61023 -0.36031 -0.93901
 H -2.61618 -0.31299 0.93512
13
bifur_IRC_Distances_MW_output/new_data/bifur_traj2_Distances point 99
C 1.13126 0.73622 -0.03619
 C -1.11031 0.75522 0.01219
 C 0.03101 1.12082 -0.06022
 C 1.71101 -0.50486 -0.56903
 C -1.72081 -0.47442 0.57772
 F 1.99393 1.56008 0.49150
 F -1.98258 1.59213 -0.46789
 H 1.34250 -1.15007 -0.74650
 H -1.55203 -1.13769 0.39673
 H 1.63302 -0.93224 -0.39477
 H -1.47108 -0.89189 0.80046
 H 2.61022 -0.36027 -0.93907
 H -2.61613 -0.31302 0.93506
13
bifur_IRC_Distances_MW_output/new_data/bifur_traj2_Distances point 100
C 1.13126 0.73622 -0.03619
 C -1.11031 0.75522 0.01219
 C 0.03101 1.12082 -0.06022
 C 1.71101 -0.50486 -0.56903
 C -1.72081 -0.47442 0.57772
 F 1.99393 1.56008 0.49150
 F -1.98258 1.59213 -0.46789
 H 1.34250 -1.15007 -0.74650
 H -1.55203 -1.13769 0.39674
 H 1.63302 -0.93224 -0.39477
 H -1.47108 -0.89189 0.80046
 H 2.61022 -0.36027 -0.93907
 H -2.61613 -0.31302 0.93506
13
bifur_IRC_Distances_MW_output/new_data/bifur_traj2_Distances point 101
C 1.13111 0.73641 -0.03693
 C -1.11045 0.75503 0.01139
 C 0.03076 1.12078 -0.06359
 C 1.71105 -0.50476 -0.56845
 C -1.72067 -0.47451 0.57786
 F 1.99372 1.56061 0.49152
 F -1.98290 1.59163 -0.46757
 H 1.33012 -1.14922 -0.76448
 H -1.56438 -1.13850 0.37795
 H 1.64569 -0.93294 -0.37383
 H -1.45823 -0.89123 0.82054
 H 2.61018 -0.36017 -0.93928
 H -2.61599 -0.31312 0.93488
13
bifur_IRC_Distances_MW_output/new_data/bifur_traj2_Distances point 102
C 1.13103 0.73651 -0.03731
 C -1.11052 0.75493 0.01098
 C 0.03062 1.12075 -0.06535
 C 1.71107 -0.50471 -0.56815
 C -1.72060 -0.47456 0.57793
 F 1.99361 1.56090 0.49152
 F -1.98306 1.59137 -0.46741
 H 1.32358 -1.14878 -0.77391
 H -1.57090 -1.13893 0.36808
 H 1.65238 -0.93331 -0.36284
 H -1.45145 -0.89087 0.83107
 H 2.61016 -0.36012 -0.93940
 H -2.61591 -0.31318 0.93480
13
bifur_IRC_Distances_MW_output/new_data/bifur_traj2_Distances point 103
C 1.13097 0.73659 -0.03760
 C -1.11058 0.75485 0.01066
 C 0.03052 1.12073 -0.06669
 C 1.71108 -0.50467 -0.56792
 C -1.72054 -0.47460 0.57798
 F 1.99352 1.56111 0.49151
 F -1.98319 1.59117 -0.46729
 H 1.31858 -1.14844 -0.78108
 H -1.57589 -1.13927 0.36056
 H 1.65750 -0.93358 -0.35447
 H -1.44626 -0.89059 0.83907
 H 2.61014 -0.36008 -0.93949
 H -2.61586 -0.31322 0.93474
13
bifur_IRC_Distances_MW_output/new_data/bifur_traj2_Distances point 104
C 1.13094 0.73663 -0.03777
 C -1.11061 0.75481 0.01048
 C 0.03046 1.12072 -0.06745
 C 1.71109 -0.50464 -0.56778
 C -1.72051 -0.47462 0.57801
 F 1.99347 1.56123 0.49151
 F -1.98326 1.59105 -0.46721
 H 1.31571 -1.14825 -0.78518
 H -1.57875 -1.13946 0.35626
 H 1.66043 -0.93374 -0.34967
 H -1.44329 -0.89043 0.84365
 H 2.61013 -0.36006 -0.93955
 H -2.61582 -0.31324 0.93471
13
bifur_IRC_Distances_MW_output/new_data/bifur_traj2_Distances point 105
C 1.13093 0.73664 -0.03781
 C -1.11062 0.75480 0.01043
 C 0.03044 1.12072 -0.06764
 C 1.71109 -0.50464 -0.56775
 C -1.72050 -0.47463 0.57802
 F 1.99346 1.56127 0.49151
 F -1.98328 1.59102 -0.46720
 H 1.31498 -1.14820 -0.78623
 H -1.57948 -1.13951 0.35516
 H 1.66118 -0.93378 -0.34845
 H -1.44253 -0.89039 0.84482
 H 2.61013 -0.36006 -0.93956
 H -2.61582 -0.31325 0.93470
13
bifur_IRC_Distances_MW_output/new_data/bifur_traj2_Distances point 106
C 1.13094 0.73663 -0.03774
 C -1.11060 0.75481 0.01051
 C 0.03047 1.12073 -0.06732
 C 1.71109 -0.50465 -0.56780
 C -1.72052 -0.47462 0.57801
 F 1.99348 1.56121 0.49151
 F -1.98324 1.59107 -0.46723
 H 1.31620 -1.14828 -0.78448
 H -1.57826 -1.13942 0.35699
 H 1.65993 -0.93371 -0.35049
 H -1.44380 -0.89046 0.84287
 H 2.61013 -0.36006 -0.93954
 H -2.61583 -0.31324 0.93472
13
bifur_IRC_Distances_MW_output/new_data/bifur_traj2_Distances point 107
C 1.13098 0.73658 -0.03758
 C -1.11057 0.75486 0.01069
 C 0.03053 1.12074 -0.06656
 C 1.71108 -0.50467 -0.56794
 C -1.72055 -0.47460 0.57798
 F 1.99353 1.56109 0.49151
 F -1.98317 1.59119 -0.46730
 H 1.31907 -1.14847 -0.78038
 H -1.57540 -1.13923 0.36129
 H 1.65700 -0.93355 -0.35528
 H -1.44677 -0.89062 0.83829
 H 2.61014 -0.36009 -0.93948
 H -2.61586 -0.31321 0.93475
13
bifur_IRC_Distances_MW_output/new_data/bifur_traj2_Distances point 108
C 1.13103 0.73652 -0.03734
 C -1.11052 0.75492 0.01095
 C 0.03061 1.12075 -0.06547
 C 1.71107 -0.50470 -0.56813
 C -1.72059 -0.47457 0.57794
 F 1.99360 1.56091 0.49152
 F -1.98307 1.59135 -0.46740
 H 1.32314 -1.14875 -0.77454
 H -1.57134 -1.13896 0.36742
 H 1.65283 -0.93333 -0.36211
 H -1.45100 -0.89085 0.83177
 H 2.61016 -0.36012 -0.93940
 H -2.61591 -0.31318 0.93479
13
bifur_IRC_Distances_MW_output/new_data/bifur_traj2_Distances point 109
C 1.13108 0.73645 -0.03707
 C -1.11047 0.75499 0.01124
 C 0.03070 1.12077 -0.06426
 C 1.71105 -0.50474 -0.56834
 C -1.72064 -0.47453 0.57789
 F 1.99368 1.56072 0.49152
 F -1.98296 1.59153 -0.46751
 H 1.32767 -1.14905 -0.76802
 H -1.56682 -1.13866 0.37424
 H 1.64820 -0.93308 -0.36971
 H -1.45569 -0.89109 0.82449
 H 2.61017 -0.36016 -0.93932
 H -2.61596 -0.31314 0.93485
13
bifur_IRC_Distances_MW_output/new_data/bifur_traj2_Distances point 110
C 1.13112 0.73640 -0.03687
 C -1.11044 0.75504 0.01145
 C 0.03077 1.12078 -0.06335
 C 1.71104 -0.50477 -0.56850
 C -1.72068 -0.47450 0.57785
 F 1.99374 1.56057 0.49152
 F -1.98287 1.59167 -0.46760
 H 1.33103 -1.14928 -0.76316
 H -1.56346 -1.13844 0.37933
 H 1.64475 -0.93289 -0.37538
 H -1.45918 -0.89128 0.81906
 H 2.61018 -0.36018 -0.93926
 H -2.61600 -0.31312 0.93489
13
bifur_IRC_Distances_MW_output/new_data/bifur_traj2_Distances point 111
C 1.13112 0.73640 -0.03687
 C -1.11044 0.75504 0.01145
 C 0.03077 1.12078 -0.06335
 C 1.71104 -0.50477 -0.56850
 C -1.72068 -0.47450 0.57785
 F 1.99374 1.56057 0.49152
 F -1.98287 1.59167 -0.46760
 H 1.33103 -1.14928 -0.76316
 H -1.56346 -1.13844 0.37933
 H 1.64475 -0.93289 -0.37538
 H -1.45918 -0.89128 0.81906
 H 2.61018 -0.36018 -0.93926
 H -2.61600 -0.31312 0.93489
13
bifur_IRC_Distances_MW_output/new_data/bifur_traj2_Distances point 112
C 1.13113 0.73638 -0.03680
 C -1.11042 0.75506 0.01153
 C 0.03080 1.12078 -0.06303
 C 1.71104 -0.50478 -0.56855
 C -1.72070 -0.47450 0.57784
 F 1.99376 1.56052 0.49151
 F -1.98284 1.59172 -0.46763
 H 1.33221 -1.14936 -0.76146
 H -1.56229 -1.13836 0.38111
 H 1.64355 -0.93282 -0.37736
 H -1.46040 -0.89134 0.81716
 H 2.61018 -0.36019 -0.93924
 H -2.61601 -0.31311 0.93491
13
bifur_IRC_Distances_MW_output/new_data/bifur_traj2_Distances point 113
C 1.13112 0.73640 -0.03687
 C -1.11044 0.75504 0.01146
 C 0.03078 1.12078 -0.06333
 C 1.71104 -0.50477 -0.56850
 C -1.72068 -0.47450 0.57785
 F 1.99374 1.56057 0.49152
 F -1.98287 1.59167 -0.46760
 H 1.33110 -1.14929 -0.76306
 H -1.56340 -1.13844 0.37943
 H 1.64468 -0.93289 -0.37548
 H -1.45925 -0.89128 0.81896
 H 2.61018 -0.36018 -0.93926
 H -2.61600 -0.31312 0.93489
13
bifur_IRC_Distances_MW_output/new_data/bifur_traj2_Distances point 114
C 1.13111 0.73641 -0.03693
 C -1.11045 0.75503 0.01139
 C 0.03075 1.12078 -0.06361
 C 1.71105 -0.50476 -0.56845
 C -1.72067 -0.47451 0.57786
 F 1.99372 1.56062 0.49152
 F -1.98290 1.59163 -0.46757
 H 1.33005 -1.14922 -0.76458
 H -1.56444 -1.13851 0.37785
 H 1.64576 -0.93295 -0.37372
 H -1.45816 -0.89122 0.82065
 H 2.61018 -0.36017 -0.93928
 H -2.61599 -0.31312 0.93488
13
bifur_IRC_Distances_MW_output/new_data/bifur_traj2_Distances point 115
C 1.13111 0.73641 -0.03690
 C -1.11044 0.75503 0.01142
 C 0.03076 1.12078 -0.06349
 C 1.71104 -0.50476 -0.56847
 C -1.72068 -0.47451 0.57786
 F 1.99373 1.56060 0.49152
 F -1.98289 1.59165 -0.46758
 H 1.33049 -1.14924 -0.76395
 H -1.56401 -1.13848 0.37851
 H 1.64531 -0.93292 -0.37445
 H -1.45861 -0.89125 0.81995
 H 2.61018 -0.36018 -0.93927
 H -2.61599 -0.31312 0.93488
13
bifur_IRC_Distances_MW_output/new_data/bifur_traj2_Distances point 116
C 1.13115 0.73636 -0.03671
 C -1.11041 0.75508 0.01162
 C 0.03083 1.12079 -0.06263
 C 1.71103 -0.50479 -0.56862
 C -1.72071 -0.47448 0.57782
 F 1.99378 1.56046 0.49151
 F -1.98281 1.59178 -0.46767
 H 1.33368 -1.14946 -0.75932
 H -1.56082 -1.13827 0.38334
 H 1.64204 -0.93274 -0.37984
 H -1.46193 -0.89142 0.81478
 H 2.61019 -0.36020 -0.93922
 H -2.61603 -0.31310 0.93493
13
bifur_IRC_Distances_MW_output/new_data/bifur_traj2_Distances point 117
C 1.13122 0.73627 -0.03637
 C -1.11034 0.75517 0.01200
 C 0.03095 1.12081 -0.06104
 C 1.71102 -0.50484 -0.56889
 C -1.72078 -0.47444 0.57776
 F 1.99388 1.56021 0.49150
 F -1.98266 1.59201 -0.46781
 H 1.33951 -1.14986 -0.75085
 H -1.55501 -1.13789 0.39219
 H 1.63607 -0.93241 -0.38970
 H -1.46798 -0.89173 0.80533
 H 2.61021 -0.36025 -0.93912
 H -2.61610 -0.31305 0.93501
13
bifur_IRC_Distances_MW_output/new_data/bifur_traj2_Distances point 118
C 1.13131 0.73615 -0.03591
 C -1.11026 0.75529 0.01250
 C 0.03111 1.12083 -0.05892
 C 1.71099 -0.50490 -0.56925
 C -1.72087 -0.47438 0.57767
 F 1.99401 1.55988 0.49149
 F -1.98247 1.59232 -0.46801
 H 1.34721 -1.15039 -0.73962
 H -1.54733 -1.13739 0.40391
 H 1.62820 -0.93197 -0.40276
 H -1.47597 -0.89214 0.79278
 H 2.61023 -0.36031 -0.93900
 H -2.61618 -0.31299 0.93513
13
bifur_IRC_Distances_MW_output/new_data/bifur_traj2_Distances point 119
C 1.13142 0.73601 -0.03536
 C -1.11016 0.75542 0.01309
 C 0.03130 1.12086 -0.05642
 C 1.71096 -0.50497 -0.56966
 C -1.72097 -0.47431 0.57756
 F 1.99417 1.55949 0.49145
 F -1.98224 1.59268 -0.46824
 H 1.35624 -1.15102 -0.72636
 H -1.53833 -1.13681 0.41770
 H 1.61897 -0.93145 -0.41815
 H -1.48533 -0.89262 0.77798
 H 2.61026 -0.36038 -0.93887
 H -2.61629 -0.31291 0.93529
13
bifur_IRC_Distances_MW_output/new_data/bifur_traj2_Distances point 120
C 1.13154 0.73586 -0.03476
 C -1.11005 0.75557 0.01373
 C 0.03150 1.12090 -0.05366
 C 1.71093 -0.50505 -0.57012
 C -1.72108 -0.47423 0.57743
 F 1.99434 1.55907 0.49140
 F -1.98199 1.59308 -0.46850
 H 1.36609 -1.15171 -0.71179
 H -1.52851 -1.13618 0.43282
 H 1.60888 -0.93088 -0.43502
 H -1.49556 -0.89313 0.76172
 H 2.61030 -0.36046 -0.93874
 H -2.61640 -0.31283 0.93548
13
bifur_IRC_Distances_MW_output/new_data/bifur_traj2_Distances point 121
C 1.13166 0.73571 -0.03414
 C -1.10993 0.75573 0.01440
 C 0.03171 1.12093 -0.05079
 C 1.71090 -0.50514 -0.57058
 C -1.72120 -0.47415 0.57730
 F 1.99451 1.55863 0.49133
 F -1.98174 1.59349 -0.46875
 H 1.37623 -1.15243 -0.69672
 H -1.51841 -1.13555 0.44842
 H 1.59852 -0.93027 -0.45243
 H -1.50607 -0.89364 0.74489
 H 2.61033 -0.36054 -0.93862
 H -2.61651 -0.31275 0.93570
13
bifur_IRC_Distances_MW_output/new_data/bifur_traj2_Distances point 122
C 1.13166 0.73571 -0.03414
 C -1.10993 0.75573 0.01440
 C 0.03171 1.12093 -0.05079
 C 1.71090 -0.50514 -0.57058
 C -1.72120 -0.47415 0.57730
 F 1.99451 1.55863 0.49133
 F -1.98174 1.59349 -0.46875
 H 1.37623 -1.15243 -0.69672
 H -1.51841 -1.13555 0.44842
 H 1.59852 -0.93027 -0.45243
 H -1.50607 -0.89364 0.74489
 H 2.61033 -0.36054 -0.93862
 H -2.61651 -0.31275 0.93570
13
bifur_IRC_Distances_MW_output/new_data/bifur_traj2_Distances point 123
C 1.13186 0.73544 -0.03307
 C -1.10974 0.75599 0.01557
 C 0.03207 1.12098 -0.04581
 C 1.71085 -0.50528 -0.57137
 C -1.72140 -0.47401 0.57705
 F 1.99480 1.55789 0.49117
 F -1.98130 1.59418 -0.46919
 H 1.39362 -1.15369 -0.67064
 H -1.50107 -1.13448 0.47531
 H 1.58074 -0.92922 -0.48246
 H -1.52412 -0.89451 0.71579
 H 2.61038 -0.36069 -0.93846
 H -2.61671 -0.31261 0.93611
13
bifur_IRC_Distances_MW_output/new_data/bifur_traj2_Distances point 124
C 1.13191 0.73539 -0.03285
 C -1.10970 0.75604 0.01581
 C 0.03214 1.12099 -0.04479
 C 1.71084 -0.50531 -0.57153
 C -1.72144 -0.47399 0.57700
 F 1.99486 1.55773 0.49113
 F -1.98121 1.59433 -0.46928
 H 1.39718 -1.15395 -0.66528
 H -1.49753 -1.13426 0.48082
 H 1.57710 -0.92900 -0.48862
 H -1.52781 -0.89468 0.70981
 H 2.61039 -0.36071 -0.93843
 H -2.61675 -0.31258 0.93620
13
bifur_IRC_Distances_MW_output/new_data/bifur_traj2_Distances point 125
C 1.13191 0.73539 -0.03284
 C -1.10970 0.75605 0.01582
 C 0.03214 1.12099 -0.04475
 C 1.71084 -0.50531 -0.57153
 C -1.72144 -0.47398 0.57700
 F 1.99487 1.55773 0.49113
 F -1.98120 1.59433 -0.46928
 H 1.39730 -1.15396 -0.66510
 H -1.49741 -1.13425 0.48101
 H 1.57698 -0.92900 -0.48883
 H -1.52793 -0.89469 0.70961
 H 2.61039 -0.36072 -0.93843
 H -2.61675 -0.31258 0.93621
13
bifur_IRC_Distances_MW_output/new_data/bifur_traj2_Distances point 126
C 1.13188 0.73542 -0.03296
 C -1.10972 0.75602 0.01568
 C 0.03210 1.12099 -0.04532
 C 1.71085 -0.50529 -0.57145
 C -1.72142 -0.47400 0.57702
 F 1.99483 1.55781 0.49115
 F -1.98125 1.59425 -0.46923
 H 1.39535 -1.15381 -0.66804
 H -1.49935 -1.13437 0.47798
 H 1.57898 -0.92912 -0.48545
 H -1.52590 -0.89459 0.71289
 H 2.61039 -0.36070 -0.93844
 H -2.61673 -0.31259 0.93616
13
bifur_IRC_Distances_MW_output/new_data/bifur_traj2_Distances point 127
C 1.13184 0.73547 -0.03317
 C -1.10976 0.75597 0.01546
 C 0.03203 1.12098 -0.04629
 C 1.71086 -0.50527 -0.57129
 C -1.72138 -0.47403 0.57707
 F 1.99478 1.55796 0.49119
 F -1.98134 1.59412 -0.46915
 H 1.39199 -1.15357 -0.67310
 H -1.50270 -1.13458 0.47278
 H 1.58241 -0.92932 -0.47964
 H -1.52242 -0.89443 0.71853
 H 2.61038 -0.36067 -0.93847
 H -2.61669 -0.31262 0.93607
13
bifur_IRC_Distances_MW_output/new_data/bifur_traj2_Distances point 128
C 1.13179 0.73554 -0.03345
 C -1.10981 0.75590 0.01516
 C 0.03194 1.12096 -0.04756
 C 1.71087 -0.50523 -0.57109
 C -1.72133 -0.47406 0.57714
 F 1.99470 1.55815 0.49123
 F -1.98145 1.59394 -0.46904
 H 1.38754 -1.15325 -0.67979
 H -1.50713 -1.13485 0.46589
 H 1.58696 -0.92959 -0.47194
 H -1.51781 -0.89421 0.72600
 H 2.61036 -0.36064 -0.93851
 H -2.61664 -0.31266 0.93596
13
bifur_IRC_Distances_MW_output/new_data/bifur_traj2_Distances point 129
C 1.13173 0.73561 -0.03376
 C -1.10987 0.75582 0.01482
 C 0.03184 1.12095 -0.04901
 C 1.71089 -0.50519 -0.57087
 C -1.72127 -0.47410 0.57721
 F 1.99462 1.55836 0.49128
 F -1.98158 1.59374 -0.46891
 H 1.38249 -1.15288 -0.68735
 H -1.51216 -1.13516 0.45809
 H 1.59212 -0.92990 -0.46323
 H -1.51257 -0.89396 0.73444
 H 2.61035 -0.36059 -0.93856
 H -2.61658 -0.31270 0.93584
13
bifur_IRC_Distances_MW_output/new_data/bifur_traj2_Distances point 130
C 1.13168 0.73568 -0.03401
 C -1.10991 0.75576 0.01455
 C 0.03175 1.12094 -0.05019
 C 1.71090 -0.50516 -0.57068
 C -1.72122 -0.47413 0.57727
 F 1.99454 1.55854 0.49131
 F -1.98168 1.59357 -0.46881
 H 1.37834 -1.15258 -0.69356
 H -1.51630 -1.13542 0.45168
 H 1.59636 -0.93015 -0.45607
 H -1.50827 -0.89375 0.74137
 H 2.61034 -0.36056 -0.93860
 H -2.61654 -0.31273 0.93574
13
bifur_IRC_Distances_MW_output/new_data/bifur_traj2_Distances point 131
C 1.13167 0.73570 -0.03410
 C -1.10993 0.75574 0.01445
 C 0.03172 1.12093 -0.05059
 C 1.71090 -0.50514 -0.57061
 C -1.72121 -0.47415 0.57729
 F 1.99452 1.55860 0.49132
 F -1.98172 1.59351 -0.46877
 H 1.37694 -1.15248 -0.69566
 H -1.51770 -1.13550 0.44951
 H 1.59780 -0.93023 -0.45365
 H -1.50681 -0.89368 0.74371
 H 2.61033 -0.36055 -0.93861
 H -2.61652 -0.31274 0.93571
13
bifur_IRC_Distances_MW_output/new_data/bifur_traj2_Distances point 132
C 1.13169 0.73567 -0.03399
 C -1.10991 0.75576 0.01457
 C 0.03176 1.12094 -0.05009
 C 1.71090 -0.50516 -0.57069
 C -1.72123 -0.47413 0.57726
 F 1.99455 1.55853 0.49131
 F -1.98167 1.59358 -0.46882
 H 1.37868 -1.15261 -0.69305
 H -1.51596 -1.13540 0.45221
 H 1.59601 -0.93013 -0.45666
 H -1.50862 -0.89377 0.74080
 H 2.61034 -0.36056 -0.93859
 H -2.61654 -0.31273 0.93575
13
bifur_IRC_Distances_MW_output/new_data/bifur_traj2_Distances point 133
C 1.13169 0.73567 -0.03399
 C -1.10991 0.75576 0.01457
 C 0.03176 1.12094 -0.05009
 C 1.71090 -0.50516 -0.57069
 C -1.72123 -0.47413 0.57726
 F 1.99455 1.55853 0.49131
 F -1.98167 1.59358 -0.46882
 H 1.37869 -1.15261 -0.69305
 H -1.51596 -1.13540 0.45221
 H 1.59601 -0.93013 -0.45666
 H -1.50862 -0.89377 0.74080
 H 2.61034 -0.36056 -0.93859
 H -2.61654 -0.31273 0.93575
13
bifur_IRC_Distances_MW_output/new_data/bifur_traj2_Distances point 134
C 1.13182 0.73549 -0.03328
 C -1.10978 0.75594 0.01534
 C 0.03200 1.12097 -0.04680
 C 1.71086 -0.50525 -0.57121
 C -1.72136 -0.47404 0.57710
 F 1.99475 1.55803 0.49121
 F -1.98138 1.59405 -0.46911
 H 1.39021 -1.15344 -0.67577
 H -1.50447 -1.13469 0.47003
 H 1.58422 -0.92943 -0.47656
 H -1.52058 -0.89434 0.72151
 H 2.61037 -0.36066 -0.93848
 H -2.61667 -0.31263 0.93603
13
bifur_IRC_Distances_MW_output/new_data/bifur_traj2_Distances point 135
C 1.13192 0.73536 -0.03276
 C -1.10969 0.75607 0.01591
 C 0.03217 1.12100 -0.04436
 C 1.71084 -0.50532 -0.57159
 C -1.72146 -0.47397 0.57698
 F 1.99489 1.55767 0.49112
 F -1.98117 1.59439 -0.46931
 H 1.39866 -1.15406 -0.66304
 H -1.49605 -1.13417 0.48313
 H 1.57559 -0.92891 -0.49120
 H -1.52935 -0.89476 0.70731
 H 2.61040 -0.36073 -0.93842
 H -2.61676 -0.31257 0.93624
13
bifur_IRC_Distances_MW_output/new_data/bifur_traj2_Distances point 136
C 1.13203 0.73522 -0.03218
 C -1.10958 0.75621 0.01654
 C 0.03236 1.12102 -0.04165
 C 1.71081 -0.50540 -0.57201
 C -1.72156 -0.47390 0.57683
 F 1.99505 1.55727 0.49101
 F -1.98093 1.59476 -0.46954
 H 1.40801 -1.15475 -0.64890
 H -1.48674 -1.13361 0.49763
 H 1.56604 -0.92833 -0.50741
 H -1.53904 -0.89521 0.69153
 H 2.61043 -0.36080 -0.93835
 H -2.61687 -0.31249 0.93650
13
bifur_IRC_Distances_MW_output/new_data/bifur_traj2_Distances point 137
C 1.13214 0.73508 -0.03162
 C -1.10948 0.75634 0.01714
 C 0.03254 1.12105 -0.03906
 C 1.71078 -0.50547 -0.57240
 C -1.72166 -0.47383 0.57669
 F 1.99520 1.55689 0.49089
 F -1.98071 1.59512 -0.46975
 H 1.41689 -1.15541 -0.63541
 H -1.47788 -1.13308 0.51144
 H 1.55696 -0.92777 -0.52285
 H -1.54825 -0.89563 0.67648
 H 2.61045 -0.36088 -0.93831
 H -2.61696 -0.31242 0.93676
13
bifur_IRC_Distances_MW_output/new_data/bifur_traj2_Distances point 138
C 1.13221 0.73499 -0.03124
 C -1.10942 0.75643 0.01756
 C 0.03267 1.12106 -0.03727
 C 1.71076 -0.50552 -0.57267
 C -1.72173 -0.47378 0.57659
 F 1.99530 1.55663 0.49080
 F -1.98056 1.59536 -0.46989
 H 1.42301 -1.15587 -0.62609
 H -1.47179 -1.13272 0.52096
 H 1.55070 -0.92738 -0.53350
 H -1.55460 -0.89591 0.66608
 H 2.61047 -0.36093 -0.93828
 H -2.61703 -0.31237 0.93694
13
bifur_IRC_Distances_MW_output/new_data/bifur_traj2_Distances point 139
C 1.13226 0.73493 -0.03100
 C -1.10937 0.75649 0.01783
 C 0.03275 1.12107 -0.03613
 C 1.71075 -0.50555 -0.57284
 C -1.72178 -0.47375 0.57653
 F 1.99537 1.55646 0.49074
 F -1.98046 1.59552 -0.46997
 H 1.42690 -1.15616 -0.62015
 H -1.46790 -1.13249 0.52703
 H 1.54672 -0.92714 -0.54028
 H -1.55864 -0.89609 0.65945
 H 2.61048 -0.36096 -0.93827
 H -2.61707 -0.31233 0.93706
13
bifur_IRC_Distances_MW_output/new_data/bifur_traj2_Distances point 140
C 1.13229 0.73489 -0.03082
 C -1.10934 0.75653 0.01802
 C 0.03281 1.12108 -0.03530
 C 1.71074 -0.50558 -0.57296
 C -1.72181 -0.47373 0.57648
 F 1.99542 1.55634 0.49069
 F -1.98039 1.59563 -0.47004
 H 1.42973 -1.15637 -0.61583
 H -1.46509 -1.13233 0.53143
 H 1.54383 -0.92695 -0.54521
 H -1.56157 -0.89622 0.65464
 H 2.61048 -0.36098 -0.93826
 H -2.61710 -0.31231 0.93715
13
bifur_IRC_Distances_MW_output/new_data/bifur_traj2_Distances point 141
C 1.13232 0.73485 -0.03067
 C -1.10932 0.75657 0.01819
 C 0.03286 1.12109 -0.03459
 C 1.71074 -0.50560 -0.57307
 C -1.72184 -0.47371 0.57644
 F 1.99546 1.55624 0.49065
 F -1.98033 1.59573 -0.47009
 H 1.43214 -1.15656 -0.61213
 H -1.46268 -1.13219 0.53519
 H 1.54136 -0.92680 -0.54942
 H -1.56408 -0.89633 0.65052
 H 2.61049 -0.36100 -0.93825
 H -2.61713 -0.31229 0.93723
13
bifur_IRC_Distances_MW_output/new_data/bifur_traj2_Distances point 142
C 1.13235 0.73481 -0.03051
 C -1.10929 0.75661 0.01836
 C 0.03291 1.12109 -0.03386
 C 1.71073 -0.50562 -0.57317
 C -1.72186 -0.47369 0.57640
 F 1.99550 1.55613 0.49061
 F -1.98026 1.59583 -0.47014
 H 1.43463 -1.15675 -0.60833
 H -1.46021 -1.13204 0.53906
 H 1.53882 -0.92664 -0.55375
 H -1.56666 -0.89645 0.64628
 H 2.61050 -0.36102 -0.93825
 H -2.61716 -0.31227 0.93731
13
bifur_IRC_Distances_MW_output/new_data/bifur_traj2_Distances point 143
C 1.13238 0.73477 -0.03032
 C -1.10926 0.75665 0.01857
 C 0.03297 1.12110 -0.03297
 C 1.71072 -0.50564 -0.57330
 C -1.72190 -0.47366 0.57634
 F 1.99555 1.55601 0.49056
 F -1.98019 1.59595 -0.47021
 H 1.43764 -1.15698 -0.60372
 H -1.45720 -1.13187 0.54375
 H 1.53575 -0.92644 -0.55900
 H -1.56978 -0.89658 0.64113
 H 2.61050 -0.36105 -0.93824
 H -2.61719 -0.31224 0.93741
13
bifur_IRC_Distances_MW_output/new_data/bifur_traj2_Distances point 144
C 1.13238 0.73477 -0.03032
 C -1.10926 0.75665 0.01857
 C 0.03297 1.12110 -0.03297
 C 1.71072 -0.50564 -0.57330
 C -1.72190 -0.47366 0.57634
 F 1.99555 1.55601 0.49056
 F -1.98019 1.59595 -0.47021
 H 1.43764 -1.15697 -0.60372
 H -1.45720 -1.13187 0.54375
 H 1.53575 -0.92644 -0.55900
 H -1.56978 -0.89658 0.64113
 H 2.61050 -0.36105 -0.93824
 H -2.61719 -0.31224 0.93741
13
bifur_IRC_Distances_MW_output/new_data/bifur_traj2_Distances point 145
C 1.13248 0.73463 -0.02979
 C -1.10916 0.75678 0.01915
 C 0.03314 1.12112 -0.03047
 C 1.71069 -0.50571 -0.57367
 C -1.72199 -0.47360 0.57619
 F 1.99570 1.55564 0.49041
 F -1.97997 1.59629 -0.47039
 H 1.44611 -1.15763 -0.59073
 H -1.44876 -1.13139 0.55694
 H 1.52709 -0.92589 -0.57376
 H -1.57857 -0.89697 0.62665
 H 2.61052 -0.36112 -0.93824
 H -2.61728 -0.31218 0.93770
13
bifur_IRC_Distances_MW_output/new_data/bifur_traj2_Distances point 146
C 1.13255 0.73455 -0.02946
 C -1.10910 0.75686 0.01952
 C 0.03325 1.12113 -0.02889
 C 1.71068 -0.50575 -0.57389
 C -1.72205 -0.47355 0.57610
 F 1.99579 1.55542 0.49030
 F -1.97984 1.59650 -0.47049
 H 1.45147 -1.15804 -0.58249
 H -1.44342 -1.13108 0.56528
 H 1.52161 -0.92554 -0.58310
 H -1.58413 -0.89720 0.61746
 H 2.61054 -0.36116 -0.93824
 H -2.61733 -0.31213 0.93789
13
bifur_IRC_Distances_MW_output/new_data/bifur_traj2_Distances point 147
C 1.13262 0.73446 -0.02908
 C -1.10904 0.75695 0.01993
 C 0.03337 1.12115 -0.02713
 C 1.71066 -0.50580 -0.57414
 C -1.72212 -0.47350 0.57599
 F 1.99589 1.55516 0.49019
 F -1.97969 1.59674 -0.47061
 H 1.45742 -1.15850 -0.57334
 H -1.43749 -1.13075 0.57454
 H 1.51553 -0.92514 -0.59347
 H -1.59030 -0.89746 0.60726
 H 2.61055 -0.36121 -0.93825
 H -2.61739 -0.31208 0.93811
13
bifur_IRC_Distances_MW_output/new_data/bifur_traj2_Distances point 148
C 1.13269 0.73436 -0.02869
 C -1.10897 0.75704 0.02037
 C 0.03350 1.12116 -0.02527
 C 1.71064 -0.50585 -0.57440
 C -1.72219 -0.47345 0.57587
 F 1.99600 1.55489 0.49006
 F -1.97953 1.59699 -0.47073
 H 1.46369 -1.15899 -0.56369
 H -1.43124 -1.13040 0.58430
 H 1.50912 -0.92472 -0.60439
 H -1.59681 -0.89774 0.59650
 H 2.61056 -0.36126 -0.93826
 H -2.61746 -0.31203 0.93834
13
bifur_IRC_Distances_MW_output/new_data/bifur_traj2_Distances point 149
C 1.13277 0.73426 -0.02829
 C -1.10890 0.75713 0.02081
 C 0.03363 1.12118 -0.02339
 C 1.71061 -0.50591 -0.57466
 C -1.72226 -0.47340 0.57575
 F 1.99611 1.55462 0.48992
 F -1.97938 1.59724 -0.47084
 H 1.47002 -1.15949 -0.55392
 H -1.42493 -1.13005 0.59414
 H 1.50265 -0.92429 -0.61542
 H -1.60338 -0.89801 0.58562
 H 2.61057 -0.36131 -0.93828
 H -2.61752 -0.31198 0.93858
13
bifur_IRC_Distances_MW_output/new_data/bifur_traj2_Distances point 150
C 1.13284 0.73417 -0.02790
 C -1.10883 0.75723 0.02124
 C 0.03376 1.12119 -0.02152
 C 1.71059 -0.50596 -0.57492
 C -1.72233 -0.47335 0.57562
 F 1.99622 1.55436 0.48978
 F -1.97922 1.59750 -0.47095
 H 1.47634 -1.15999 -0.54418
 H -1.41863 -1.12970 0.60395
 H 1.49619 -0.92386 -0.62641
 H -1.60993 -0.89827 0.57476
 H 2.61058 -0.36136 -0.93831
 H -2.61758 -0.31193 0.93883
13
bifur_IRC_Distances_MW_output/new_data/bifur_traj2_Distances point 151
C 1.13291 0.73407 -0.02752
 C -1.10876 0.75732 0.02167
 C 0.03388 1.12120 -0.01972
 C 1.71057 -0.50601 -0.57517
 C -1.72240 -0.47330 0.57550
 F 1.99632 1.55410 0.48964
 F -1.97907 1.59774 -0.47105
 H 1.48243 -1.16048 -0.53478
 H -1.41255 -1.12937 0.61340
 H 1.48996 -0.92345 -0.63700
 H -1.61626 -0.89853 0.56429
 H 2.61059 -0.36141 -0.93834
 H -2.61764 -0.31188 0.93907
13
bifur_IRC_Distances_MW_output/new_data/bifur_traj2_Distances point 152
C 1.13295 0.73402 -0.02729
 C -1.10872 0.75737 0.02192
 C 0.03395 1.12121 -0.01866
 C 1.71056 -0.50604 -0.57531
 C -1.72244 -0.47327 0.57543
 F 1.99638 1.55394 0.48955
 F -1.97898 1.59788 -0.47111
 H 1.48602 -1.16077 -0.52924
 H -1.40897 -1.12918 0.61895
 H 1.48629 -0.92320 -0.64322
 H -1.61998 -0.89868 0.55812
 H 2.61060 -0.36144 -0.93836
 H -2.61768 -0.31185 0.93922
13
bifur_IRC_Distances_MW_output/new_data/bifur_traj2_Distances point 153
C 1.13297 0.73400 -0.02723
 C -1.10871 0.75739 0.02199
 C 0.03397 1.12121 -0.01835
 C 1.71056 -0.50605 -0.57535
 C -1.72245 -0.47327 0.57541
 F 1.99640 1.55390 0.48953
 F -1.97895 1.59793 -0.47112
 H 1.48707 -1.16085 -0.52762
 H -1.40793 -1.12912 0.62058
 H 1.48522 -0.92313 -0.64504
 H -1.62107 -0.89872 0.55632
 H 2.61060 -0.36145 -0.93837
 H -2.61769 -0.31184 0.93926
13
bifur_IRC_Distances_MW_output/new_data/bifur_traj2_Distances point 154
C 1.13296 0.73401 -0.02727
 C -1.10872 0.75738 0.02195
 C 0.03396 1.12121 -0.01853
 C 1.71056 -0.50604 -0.57533
 C -1.72244 -0.47327 0.57542
 F 1.99639 1.55392 0.48954
 F -1.97896 1.59790 -0.47111
 H 1.48645 -1.16080 -0.52857
 H -1.40854 -1.12915 0.61962
 H 1.48585 -0.92317 -0.64397
 H -1.62043 -0.89870 0.55738
 H 2.61060 -0.36145 -0.93836
 H -2.61768 -0.31184 0.93924
13
bifur_IRC_Distances_MW_output/new_data/bifur_traj2_Distances point 155
C 1.13296 0.73401 -0.02727
 C -1.10872 0.75738 0.02195
 C 0.03396 1.12121 -0.01853
 C 1.71056 -0.50604 -0.57533
 C -1.72244 -0.47327 0.57542
 F 1.99639 1.55392 0.48954
 F -1.97896 1.59790 -0.47111
 H 1.48645 -1.16080 -0.52857
 H -1.40854 -1.12915 0.61962
 H 1.48585 -0.92317 -0.64397
 H -1.62043 -0.89870 0.55738
 H 2.61060 -0.36145 -0.93836
 H -2.61768 -0.31184 0.93924
13
bifur_IRC_Distances_MW_output/new_data/bifur_traj2_Distances point 156
C 1.13289 0.73410 -0.02763
 C -1.10878 0.75729 0.02154
 C 0.03384 1.12120 -0.02027
 C 1.71058 -0.50599 -0.57509
 C -1.72238 -0.47332 0.57554
 F 1.99629 1.55417 0.48968
 F -1.97911 1.59767 -0.47102
 H 1.48059 -1.16033 -0.53762
 H -1.41439 -1.12947 0.61054
 H 1.49184 -0.92357 -0.63379
 H -1.61434 -0.89845 0.56746
 H 2.61059 -0.36140 -0.93833
 H -2.61762 -0.31189 0.93900
13
bifur_IRC_Distances_MW_output/new_data/bifur_traj2_Distances point 157
C 1.13283 0.73417 -0.02793
 C -1.10883 0.75722 0.02121
 C 0.03375 1.12119 -0.02168
 C 1.71060 -0.50595 -0.57490
 C -1.72232 -0.47336 0.57563
 F 1.99621 1.55438 0.48979
 F -1.97923 1.59748 -0.47094
 H 1.47583 -1.15995 -0.54497
 H -1.41914 -1.12973 0.60315
 H 1.49671 -0.92390 -0.62552
 H -1.60940 -0.89825 0.57564
 H 2.61058 -0.36136 -0.93830
 H -2.61758 -0.31193 0.93881
13
bifur_IRC_Distances_MW_output/new_data/bifur_traj2_Distances point 158
C 1.13278 0.73424 -0.02821
 C -1.10888 0.75715 0.02090
 C 0.03366 1.12118 -0.02300
 C 1.71061 -0.50592 -0.57472
 C -1.72227 -0.47339 0.57572
 F 1.99613 1.55457 0.48989
 F -1.97934 1.59730 -0.47086
 H 1.47135 -1.15960 -0.55188
 H -1.42360 -1.12997 0.59620
 H 1.50129 -0.92420 -0.61773
 H -1.60476 -0.89806 0.58334
 H 2.61058 -0.36132 -0.93828
 H -2.61753 -0.31197 0.93863
13
bifur_IRC_Distances_MW_output/new_data/bifur_traj2_Distances point 159
C 1.13274 0.73430 -0.02843
 C -1.10892 0.75710 0.02066
 C 0.03358 1.12117 -0.02403
 C 1.71062 -0.50589 -0.57458
 C -1.72224 -0.47342 0.57579
 F 1.99607 1.55472 0.48997
 F -1.97943 1.59716 -0.47080
 H 1.46788 -1.15932 -0.55723
 H -1.42706 -1.13017 0.59081
 H 1.50484 -0.92444 -0.61169
 H -1.60115 -0.89792 0.58931
 H 2.61057 -0.36129 -0.93827
 H -2.61750 -0.31200 0.93850
13
bifur_IRC_Distances_MW_output/new_data/bifur_traj2_Distances point 160
C 1.13271 0.73434 -0.02858
 C -1.10895 0.75707 0.02049
 C 0.03354 1.12117 -0.02475
 C 1.71063 -0.50587 -0.57448
 C -1.72221 -0.47344 0.57583
 F 1.99603 1.55482 0.49002
 F -1.97949 1.59706 -0.47076
 H 1.46544 -1.15913 -0.56098
 H -1.42949 -1.13030 0.58703
 H 1.50732 -0.92460 -0.60745
 H -1.59863 -0.89781 0.59348
 H 2.61056 -0.36127 -0.93826
 H -2.61747 -0.31202 0.93841
13
bifur_IRC_Distances_MW_output/new_data/bifur_traj2_Distances point 161
C 1.13269 0.73436 -0.02868
 C -1.10897 0.75704 0.02038
 C 0.03350 1.12116 -0.02522
 C 1.71064 -0.50586 -0.57441
 C -1.72219 -0.47345 0.57587
 F 1.99600 1.55489 0.49005
 F -1.97953 1.59700 -0.47073
 H 1.46384 -1.15901 -0.56345
 H -1.43109 -1.13039 0.58454
 H 1.50896 -0.92471 -0.60466
 H -1.59697 -0.89774 0.59624
 H 2.61056 -0.36126 -0.93826
 H -2.61746 -0.31203 0.93835
13
bifur_IRC_Distances_MW_output/new_data/bifur_traj2_Distances point 162
C 1.13268 0.73438 -0.02875
 C -1.10898 0.75703 0.02030
 C 0.03348 1.12116 -0.02555
 C 1.71064 -0.50585 -0.57436
 C -1.72218 -0.47346 0.57589
 F 1.99598 1.55493 0.49008
 F -1.97956 1.59695 -0.47071
 H 1.46274 -1.15892 -0.56514
 H -1.43218 -1.13045 0.58283
 H 1.51009 -0.92478 -0.60275
 H -1.59583 -0.89770 0.59812
 H 2.61056 -0.36125 -0.93826
 H -2.61745 -0.31204 0.93830
13
bifur_IRC_Distances_MW_output/new_data/bifur_traj2_Distances point 163
C 1.13267 0.73439 -0.02881
 C -1.10899 0.75701 0.02023
 C 0.03346 1.12116 -0.02584
 C 1.71064 -0.50584 -0.57432
 C -1.72217 -0.47347 0.57590
 F 1.99597 1.55498 0.49010
 F -1.97958 1.59691 -0.47069
 H 1.46177 -1.15884 -0.56664
 H -1.43315 -1.13050 0.58132
 H 1.51108 -0.92485 -0.60106
 H -1.59482 -0.89765 0.59979
 H 2.61056 -0.36124 -0.93825
 H -2.61744 -0.31205 0.93827
13
bifur_IRC_Distances_MW_output/new_data/bifur_traj2_Distances point 164
C 1.13265 0.73441 -0.02889
 C -1.10900 0.75699 0.02015
 C 0.03344 1.12115 -0.02621
 C 1.71065 -0.50583 -0.57427
 C -1.72215 -0.47348 0.57593
 F 1.99594 1.55503 0.49012
 F -1.97961 1.59686 -0.47067
 H 1.46051 -1.15874 -0.56858
 H -1.43440 -1.13057 0.57936
 H 1.51237 -0.92493 -0.59886
 H -1.59351 -0.89760 0.60195
 H 2.61056 -0.36123 -0.93825
 H -2.61742 -0.31206 0.93822
13
bifur_IRC_Distances_MW_output/new_data/bifur_traj2_Distances point 165
C 1.13263 0.73444 -0.02902
 C -1.10903 0.75696 0.02000
 C 0.03339 1.12115 -0.02681
 C 1.71065 -0.50581 -0.57419
 C -1.72213 -0.47350 0.57597
 F 1.99591 1.55512 0.49017
 F -1.97966 1.59678 -0.47063
 H 1.45848 -1.15859 -0.57171
 H -1.43643 -1.13069 0.57619
 H 1.51445 -0.92507 -0.59532
 H -1.59140 -0.89751 0.60544
 H 2.61055 -0.36122 -0.93825
 H -2.61740 -0.31207 0.93815
13
bifur_IRC_Distances_MW_output/new_data/bifur_traj2_Distances point 166
C 1.13263 0.73444 -0.02902
 C -1.10903 0.75696 0.02000
 C 0.03339 1.12115 -0.02681
 C 1.71065 -0.50581 -0.57419
 C -1.72213 -0.47350 0.57597
 F 1.99591 1.55512 0.49017
 F -1.97966 1.59678 -0.47063
 H 1.45848 -1.15859 -0.57171
 H -1.43644 -1.13069 0.57619
 H 1.51445 -0.92507 -0.59532
 H -1.59140 -0.89751 0.60545
 H 2.61055 -0.36122 -0.93825
 H -2.61740 -0.31207 0.93815
13
bifur_IRC_Distances_MW_output/new_data/bifur_traj2_Distances point 167
C 1.13256 0.73453 -0.02937
 C -1.10909 0.75688 0.01961
 C 0.03328 1.12114 -0.02849
 C 1.71067 -0.50577 -0.57395
 C -1.72207 -0.47354 0.57607
 F 1.99581 1.55536 0.49028
 F -1.97981 1.59655 -0.47052
 H 1.45280 -1.15814 -0.58044
 H -1.44209 -1.13101 0.56736
 H 1.52025 -0.92545 -0.58543
 H -1.58551 -0.89726 0.61518
 H 2.61054 -0.36117 -0.93824
 H -2.61735 -0.31212 0.93794
13
bifur_IRC_Distances_MW_output/new_data/bifur_traj2_Distances point 168
C 1.13253 0.73458 -0.02955
 C -1.10912 0.75683 0.01942
 C 0.03322 1.12113 -0.02933
 C 1.71068 -0.50574 -0.57383
 C -1.72204 -0.47356 0.57612
 F 1.99576 1.55548 0.49033
 F -1.97988 1.59644 -0.47046
 H 1.44996 -1.15792 -0.58480
 H -1.44492 -1.13117 0.56294
 H 1.52315 -0.92564 -0.58048
 H -1.58257 -0.89714 0.62004
 H 2.61053 -0.36115 -0.93824
 H -2.61732 -0.31214 0.93784
13
bifur_IRC_Distances_MW_output/new_data/bifur_traj2_Distances point 169
C 1.13250 0.73461 -0.02971
 C -1.10915 0.75680 0.01924
 C 0.03317 1.12112 -0.03009
 C 1.71069 -0.50572 -0.57372
 C -1.72201 -0.47358 0.57617
 F 1.99572 1.55559 0.49038
 F -1.97994 1.59634 -0.47041
 H 1.44740 -1.15773 -0.58874
 H -1.44747 -1.13131 0.55896
 H 1.52576 -0.92580 -0.57602
 H -1.57991 -0.89702 0.62443
 H 2.61053 -0.36113 -0.93824
 H -2.61729 -0.31216 0.93775
13
bifur_IRC_Distances_MW_output/new_data/bifur_traj2_Distances point 170
C 1.13248 0.73464 -0.02983
 C -1.10917 0.75677 0.01911
 C 0.03313 1.12112 -0.03063
 C 1.71069 -0.50571 -0.57364
 C -1.72199 -0.47360 0.57620
 F 1.99569 1.55567 0.49042
 F -1.97999 1.59626 -0.47037
 H 1.44555 -1.15758 -0.59158
 H -1.44932 -1.13142 0.55607
 H 1.52766 -0.92593 -0.57279
 H -1.57799 -0.89694 0.62760
 H 2.61052 -0.36111 -0.93824
 H -2.61727 -0.31218 0.93768
13
bifur_IRC_Distances_MW_output/new_data/bifur_traj2_Distances point 171
C 1.13247 0.73465 -0.02984
 C -1.10917 0.75676 0.01909
 C 0.03313 1.12112 -0.03071
 C 1.71069 -0.50570 -0.57363
 C -1.72198 -0.47360 0.57621
 F 1.99568 1.55568 0.49042
 F -1.98000 1.59625 -0.47037
 H 1.44528 -1.15756 -0.59199
 H -1.44958 -1.13143 0.55565
 H 1.52793 -0.92594 -0.57232
 H -1.57771 -0.89693 0.62806
 H 2.61052 -0.36111 -0.93824
 H -2.61727 -0.31218 0.93767
13
bifur_IRC_Distances_MW_output/new_data/bifur_traj2_Distances point 172
C 1.13250 0.73461 -0.02969
 C -1.10914 0.75680 0.01926
 C 0.03317 1.12112 -0.03002
 C 1.71069 -0.50572 -0.57373
 C -1.72201 -0.47358 0.57617
 F 1.99572 1.55558 0.49038
 F -1.97994 1.59635 -0.47042
 H 1.44764 -1.15774 -0.58837
 H -1.44723 -1.13130 0.55933
 H 1.52552 -0.92579 -0.57644
 H -1.58016 -0.89703 0.62402
 H 2.61053 -0.36113 -0.93824
 H -2.61729 -0.31216 0.93776
13
bifur_IRC_Distances_MW_output/new_data/bifur_traj2_Distances point 173
C 1.13256 0.73453 -0.02937
 C -1.10909 0.75688 0.01961
 C 0.03328 1.12114 -0.02849
 C 1.71067 -0.50577 -0.57395
 C -1.72207 -0.47354 0.57607
 F 1.99581 1.55536 0.49028
 F -1.97981 1.59655 -0.47052
 H 1.45281 -1.15814 -0.58043
 H -1.44208 -1.13101 0.56737
 H 1.52024 -0.92545 -0.58544
 H -1.58552 -0.89726 0.61516
 H 2.61054 -0.36117 -0.93824
 H -2.61735 -0.31212 0.93794
13
bifur_IRC_Distances_MW_output/new_data/bifur_traj2_Distances point 174
C 1.13265 0.73442 -0.02893
 C -1.10901 0.75698 0.02010
 C 0.03342 1.12115 -0.02639
 C 1.71065 -0.50582 -0.57425
 C -1.72215 -0.47348 0.57594
 F 1.99593 1.55506 0.49014
 F -1.97963 1.59684 -0.47066
 H 1.45989 -1.15870 -0.56953
 H -1.43502 -1.13061 0.57840
 H 1.51300 -0.92498 -0.59779
 H -1.59287 -0.89757 0.60301
 H 2.61055 -0.36123 -0.93825
 H -2.61742 -0.31206 0.93820
13
bifur_IRC_Distances_MW_output/new_data/bifur_traj2_Distances point 175
C 1.13274 0.73430 -0.02844
 C -1.10892 0.75710 0.02064
 C 0.03358 1.12117 -0.02409
 C 1.71062 -0.50589 -0.57457
 C -1.72223 -0.47342 0.57579
 F 1.99607 1.55472 0.48997
 F -1.97943 1.59715 -0.47080
 H 1.46768 -1.15931 -0.55754
 H -1.42726 -1.13018 0.59050
 H 1.50504 -0.92445 -0.61134
 H -1.60095 -0.89791 0.58965
 H 2.61057 -0.36129 -0.93827
 H -2.61750 -0.31200 0.93849
13
bifur_IRC_Distances_MW_output/new_data/bifur_traj2_Distances point 176
C 1.13283 0.73419 -0.02797
 C -1.10884 0.75721 0.02116
 C 0.03373 1.12119 -0.02188
 C 1.71060 -0.50595 -0.57487
 C -1.72232 -0.47336 0.57565
 F 1.99620 1.55441 0.48981
 F -1.97925 1.59745 -0.47093
 H 1.47514 -1.15990 -0.54603
 H -1.41982 -1.12977 0.60209
 H 1.49741 -0.92395 -0.62432
 H -1.60869 -0.89822 0.57683
 H 2.61058 -0.36135 -0.93830
 H -2.61757 -0.31194 0.93878
13
bifur_IRC_Distances_MW_output/new_data/bifur_traj2_Distances point 177
C 1.13283 0.73419 -0.02797
 C -1.10884 0.75721 0.02116
 C 0.03373 1.12119 -0.02188
 C 1.71060 -0.50595 -0.57487
 C -1.72232 -0.47336 0.57565
 F 1.99620 1.55441 0.48981
 F -1.97925 1.59745 -0.47093
 H 1.47514 -1.15990 -0.54603
 H -1.41982 -1.12977 0.60208
 H 1.49741 -0.92395 -0.62432
 H -1.60869 -0.89822 0.57683
 H 2.61058 -0.36135 -0.93830
 H -2.61757 -0.31194 0.93878
13
bifur_IRC_Distances_MW_output/new_data/bifur_traj2_Distances point 178
C 1.13297 0.73399 -0.02720
 C -1.10871 0.75739 0.02202
 C 0.03398 1.12121 -0.01822
 C 1.71056 -0.50605 -0.57537
 C -1.72245 -0.47326 0.57540
 F 1.99641 1.55388 0.48952
 F -1.97894 1.59794 -0.47113
 H 1.48750 -1.16089 -0.52696
 H -1.40750 -1.12910 0.62124
 H 1.48478 -0.92310 -0.64579
 H -1.62151 -0.89874 0.55558
 H 2.61060 -0.36146 -0.93837
 H -2.61769 -0.31183 0.93928
13
bifur_IRC_Distances_MW_output/new_data/bifur_traj2_Distances point 179
C 1.13302 0.73393 -0.02693
 C -1.10866 0.75746 0.02233
 C 0.03407 1.12122 -0.01692
 C 1.71054 -0.50608 -0.57555
 C -1.72250 -0.47323 0.57531
 F 1.99649 1.55369 0.48941
 F -1.97883 1.59812 -0.47119
 H 1.49190 -1.16124 -0.52017
 H -1.40311 -1.12886 0.62804
 H 1.48028 -0.92279 -0.65341
 H -1.62608 -0.89892 0.54802
 H 2.61061 -0.36149 -0.93840
 H -2.61773 -0.31180 0.93947
13
bifur_IRC_Distances_MW_output/new_data/bifur_traj2_Distances point 180
C 1.13304 0.73390 -0.02683
 C -1.10864 0.75748 0.02243
 C 0.03410 1.12122 -0.01646
 C 1.71053 -0.50610 -0.57561
 C -1.72252 -0.47321 0.57527
 F 1.99651 1.55362 0.48937
 F -1.97879 1.59818 -0.47122
 H 1.49347 -1.16137 -0.51775
 H -1.40155 -1.12878 0.63047
 H 1.47868 -0.92268 -0.65613
 H -1.62770 -0.89898 0.54532
 H 2.61061 -0.36151 -0.93841
 H -2.61775 -0.31179 0.93953
13
bifur_IRC_Distances_MW_output/new_data/bifur_traj2_Distances point 181
C 1.13302 0.73393 -0.02696
 C -1.10866 0.75745 0.02229
 C 0.03406 1.12122 -0.01708
 C 1.71054 -0.50608 -0.57553
 C -1.72249 -0.47323 0.57532
 F 1.99648 1.55371 0.48942
 F -1.97884 1.59810 -0.47119
 H 1.49137 -1.16120 -0.52099
 H -1.40364 -1.12889 0.62722
 H 1.48082 -0.92283 -0.65249
 H -1.62552 -0.89890 0.54893
 H 2.61061 -0.36149 -0.93839
 H -2.61773 -0.31180 0.93944
13
bifur_IRC_Distances_MW_output/new_data/bifur_traj2_Distances point 182
C 1.13297 0.73400 -0.02722
 C -1.10871 0.75739 0.02200
 C 0.03398 1.12121 -0.01833
 C 1.71056 -0.50605 -0.57536
 C -1.72245 -0.47327 0.57540
 F 1.99640 1.55389 0.48953
 F -1.97895 1.59793 -0.47112
 H 1.48715 -1.16086 -0.52750
 H -1.40785 -1.12912 0.62069
 H 1.48514 -0.92312 -0.64517
 H -1.62114 -0.89872 0.55619
 H 2.61060 -0.36145 -0.93837
 H -2.61769 -0.31184 0.93927
13
bifur_IRC_Distances_MW_output/new_data/bifur_traj2_Distances point 183
C 1.13290 0.73409 -0.02758
 C -1.10877 0.75730 0.02160
 C 0.03386 1.12120 -0.02000
 C 1.71058 -0.50600 -0.57513
 C -1.72239 -0.47331 0.57552
 F 1.99631 1.55414 0.48966
 F -1.97909 1.59770 -0.47103
 H 1.48149 -1.16041 -0.53623
 H -1.41349 -1.12942 0.61193
 H 1.49092 -0.92351 -0.63536
 H -1.61528 -0.89849 0.56591
 H 2.61059 -0.36141 -0.93833
 H -2.61763 -0.31188 0.93904
13
bifur_IRC_Distances_MW_output/new_data/bifur_traj2_Distances point 184
C 1.13282 0.73420 -0.02801
 C -1.10885 0.75720 0.02111
 C 0.03372 1.12118 -0.02208
 C 1.71060 -0.50594 -0.57485
 C -1.72231 -0.47337 0.57566
 F 1.99619 1.55443 0.48982
 F -1.97926 1.59742 -0.47092
 H 1.47447 -1.15985 -0.54706
 H -1.42049 -1.12980 0.60105
 H 1.49809 -0.92399 -0.62317
 H -1.60800 -0.89820 0.57797
 H 2.61058 -0.36135 -0.93830
 H -2.61756 -0.31194 0.93876
13
bifur_IRC_Distances_MW_output/new_data/bifur_traj2_Distances point 185
C 1.13272 0.73432 -0.02853
 C -1.10894 0.75708 0.02054
 C 0.03355 1.12117 -0.02451
 C 1.71063 -0.50588 -0.57451
 C -1.72222 -0.47343 0.57582
 F 1.99604 1.55479 0.49000
 F -1.97947 1.59709 -0.47077
 H 1.46625 -1.15920 -0.55973
 H -1.42868 -1.13026 0.58829
 H 1.50650 -0.92455 -0.60886
 H -1.59947 -0.89785 0.59209
 H 2.61057 -0.36128 -0.93827
 H -2.61748 -0.31201 0.93844
13
bifur_IRC_Distances_MW_output/new_data/bifur_traj2_Distances point 186
C 1.13262 0.73446 -0.02907
 C -1.10904 0.75695 0.01994
 C 0.03338 1.12115 -0.02708
 C 1.71066 -0.50580 -0.57415
 C -1.72212 -0.47350 0.57598
 F 1.99589 1.55516 0.49018
 F -1.97969 1.59674 -0.47061
 H 1.45758 -1.15852 -0.57310
 H -1.43733 -1.13074 0.57479
 H 1.51537 -0.92513 -0.59375
 H -1.59047 -0.89747 0.60699
 H 2.61055 -0.36121 -0.93825
 H -2.61739 -0.31208 0.93811
13
bifur_IRC_Distances_MW_output/new_data/bifur_traj2_Distances point 187
C 1.13252 0.73458 -0.02958
 C -1.10913 0.75683 0.01938
 C 0.03321 1.12113 -0.02950
 C 1.71068 -0.50574 -0.57380
 C -1.72203 -0.47357 0.57613
 F 1.99575 1.55550 0.49034
 F -1.97989 1.59642 -0.47045
 H 1.44940 -1.15788 -0.58567
 H -1.44548 -1.13120 0.56206
 H 1.52373 -0.92567 -0.57949
 H -1.58198 -0.89711 0.62101
 H 2.61053 -0.36114 -0.93824
 H -2.61731 -0.31215 0.93782
13
bifur_IRC_Distances_MW_output/new_data/bifur_traj2_Distances point 188
C 1.13252 0.73458 -0.02958
 C -1.10913 0.75683 0.01938
 C 0.03321 1.12113 -0.02950
 C 1.71068 -0.50574 -0.57380
 C -1.72203 -0.47357 0.57613
 F 1.99575 1.55550 0.49034
 F -1.97989 1.59642 -0.47045
 H 1.44940 -1.15788 -0.58567
 H -1.44548 -1.13120 0.56206
 H 1.52373 -0.92567 -0.57950
 H -1.58198 -0.89711 0.62101
 H 2.61053 -0.36114 -0.93824
 H -2.61731 -0.31215 0.93782
13
bifur_IRC_Distances_MW_output/new_data/bifur_traj2_Distances point 189
C 1.13236 0.73480 -0.03047
 C -1.10928 0.75661 0.01840
 C 0.03292 1.12109 -0.03368
 C 1.71073 -0.50562 -0.57320
 C -1.72187 -0.47368 0.57639
 F 1.99551 1.55611 0.49060
 F -1.98025 1.59585 -0.47016
 H 1.43521 -1.15679 -0.60744
 H -1.45962 -1.13201 0.53997
 H 1.53823 -0.92660 -0.55476
 H -1.56726 -0.89647 0.64528
 H 2.61050 -0.36103 -0.93825
 H -2.61716 -0.31226 0.93733
13
bifur_IRC_Distances_MW_output/new_data/bifur_traj2_Distances point 190
C 1.13228 0.73490 -0.03088
 C -1.10935 0.75652 0.01795
 C 0.03279 1.12108 -0.03559
 C 1.71075 -0.50557 -0.57292
 C -1.72180 -0.47373 0.57650
 F 1.99540 1.55639 0.49071
 F -1.98041 1.59559 -0.47002
 H 1.42874 -1.15630 -0.61734
 H -1.46608 -1.13239 0.52989
 H 1.54484 -0.92702 -0.54348
 H -1.56055 -0.89618 0.65632
 H 2.61048 -0.36097 -0.93826
 H -2.61709 -0.31232 0.93712
13
bifur_IRC_Distances_MW_output/new_data/bifur_traj2_Distances point 191
C 1.13220 0.73500 -0.03128
 C -1.10942 0.75642 0.01752
 C 0.03266 1.12106 -0.03746
 C 1.71077 -0.50552 -0.57264
 C -1.72173 -0.47378 0.57660
 F 1.99529 1.55666 0.49081
 F -1.98057 1.59533 -0.46987
 H 1.42237 -1.15582 -0.62707
 H -1.47242 -1.13276 0.51997
 H 1.55136 -0.92743 -0.53239
 H -1.55394 -0.89588 0.66717
 H 2.61047 -0.36092 -0.93828
 H -2.61702 -0.31237 0.93692
13
bifur_IRC_Distances_MW_output/new_data/bifur_traj2_Distances point 192
C 1.13213 0.73510 -0.03168
 C -1.10950 0.75632 0.01708
 C 0.03252 1.12104 -0.03935
 C 1.71079 -0.50546 -0.57236
 C -1.72165 -0.47384 0.57671
 F 1.99518 1.55693 0.49090
 F -1.98073 1.59508 -0.46972
 H 1.41590 -1.15533 -0.63691
 H -1.47887 -1.13314 0.50991
 H 1.55796 -0.92784 -0.52114
 H -1.54723 -0.89558 0.67815
 H 2.61045 -0.36087 -0.93831
 H -2.61695 -0.31242 0.93673
13
bifur_IRC_Distances_MW_output/new_data/bifur_traj2_Distances point 193
C 1.13205 0.73520 -0.03210
 C -1.10957 0.75622 0.01662
 C 0.03239 1.12103 -0.04131
 C 1.71081 -0.50541 -0.57206
 C -1.72158 -0.47389 0.57681
 F 1.99507 1.55722 0.49099
 F -1.98090 1.59481 -0.46957
 H 1.40918 -1.15483 -0.64712
 H -1.48556 -1.13354 0.49946
 H 1.56483 -0.92826 -0.50945
 H -1.54026 -0.89526 0.68954
 H 2.61043 -0.36081 -0.93835
 H -2.61688 -0.31248 0.93653
13
bifur_IRC_Distances_MW_output/new_data/bifur_traj2_Distances point 194
C 1.13197 0.73531 -0.03252
 C -1.10964 0.75612 0.01617
 C 0.03225 1.12101 -0.04325
 C 1.71083 -0.50535 -0.57176
 C -1.72150 -0.47394 0.57692
 F 1.99496 1.55751 0.49107
 F -1.98107 1.59454 -0.46941
 H 1.40249 -1.15434 -0.65726
 H -1.49224 -1.13394 0.48906
 H 1.57168 -0.92867 -0.49783
 H -1.53331 -0.89494 0.70086
 H 2.61041 -0.36076 -0.93839
 H -2.61681 -0.31253 0.93635
13
bifur_IRC_Distances_MW_output/new_data/bifur_traj2_Distances point 195
C 1.13191 0.73538 -0.03282
 C -1.10970 0.75605 0.01584
 C 0.03215 1.12099 -0.04463
 C 1.71084 -0.50531 -0.57155
 C -1.72144 -0.47398 0.57699
 F 1.99487 1.55771 0.49113
 F -1.98119 1.59435 -0.46929
 H 1.39772 -1.15399 -0.66447
 H -1.49699 -1.13423 0.48166
 H 1.57655 -0.92897 -0.48956
 H -1.52836 -0.89471 0.70890
 H 2.61040 -0.36072 -0.93842
 H -2.61675 -0.31257 0.93622
13
bifur_IRC_Distances_MW_output/new_data/bifur_traj2_Distances point 196
C 1.13189 0.73541 -0.03296
 C -1.10972 0.75602 0.01569
 C 0.03210 1.12099 -0.04529
 C 1.71085 -0.50530 -0.57145
 C -1.72142 -0.47400 0.57702
 F 1.99484 1.55781 0.49115
 F -1.98125 1.59426 -0.46924
 H 1.39546 -1.15382 -0.66788
 H -1.49924 -1.13437 0.47816
 H 1.57886 -0.92911 -0.48564
 H -1.52602 -0.89460 0.71270
 H 2.61039 -0.36070 -0.93844
 H -2.61673 -0.31259 0.93616
13
bifur_IRC_Distances_MW_output/new_data/bifur_traj2_Distances point 197
C 1.13188 0.73542 -0.03299
 C -1.10973 0.75601 0.01566
 C 0.03209 1.12099 -0.04544
 C 1.71085 -0.50529 -0.57143
 C -1.72141 -0.47400 0.57703
 F 1.99483 1.55783 0.49116
 F -1.98126 1.59423 -0.46922
 H 1.39491 -1.15378 -0.66869
 H -1.49978 -1.13440 0.47731
 H 1.57942 -0.92914 -0.48470
 H -1.52546 -0.89457 0.71362
 H 2.61039 -0.36070 -0.93845
 H -2.61672 -0.31260 0.93615
13
bifur_IRC_Distances_MW_output/new_data/bifur_traj2_Distances point 198
C 1.13189 0.73541 -0.03294
 C -1.10972 0.75602 0.01571
 C 0.03211 1.12099 -0.04520
 C 1.71085 -0.50530 -0.57146
 C -1.72142 -0.47400 0.57702
 F 1.99484 1.55780 0.49115
 F -1.98124 1.59427 -0.46924
 H 1.39575 -1.15384 -0.66744
 H -1.49895 -1.13435 0.47860
 H 1.57857 -0.92909 -0.48615
 H -1.52632 -0.89461 0.71222
 H 2.61039 -0.36070 -0.93844
 H -2.61673 -0.31259 0.93617
13
bifur_IRC_Distances_MW_output/new_data/bifur_traj2_Distances point 199
C 1.13189 0.73541 -0.03294
 C -1.10972 0.75602 0.01571
 C 0.03211 1.12099 -0.04520
 C 1.71085 -0.50530 -0.57146
 C -1.72142 -0.47400 0.57702
 F 1.99484 1.55780 0.49115
 F -1.98124 1.59427 -0.46924
 H 1.39575 -1.15384 -0.66744
 H -1.49895 -1.13435 0.47860
 H 1.57857 -0.92909 -0.48614
 H -1.52632 -0.89461 0.71222
 H 2.61039 -0.36070 -0.93844
 H -2.61673 -0.31259 0.93617
13
bifur_IRC_Distances_MW_output/new_data/bifur_traj2_Distances point 200
C 1.13195 0.73533 -0.03261
 C -1.10966 0.75610 0.01607
 C 0.03222 1.12100 -0.04368
 C 1.71083 -0.50534 -0.57170
 C -1.72148 -0.47395 0.57694
 F 1.99493 1.55757 0.49109
 F -1.98111 1.59448 -0.46937
 H 1.40103 -1.15423 -0.65947
 H -1.49369 -1.13403 0.48679
 H 1.57317 -0.92877 -0.49530
 H -1.53180 -0.89487 0.70332
 H 2.61040 -0.36075 -0.93840
 H -2.61679 -0.31255 0.93631
13
bifur_IRC_Distances_MW_output/new_data/bifur_traj2_Distances point 201
C 1.13198 0.73529 -0.03244
 C -1.10963 0.75614 0.01625
 C 0.03227 1.12101 -0.04289
 C 1.71082 -0.50536 -0.57182
 C -1.72151 -0.47393 0.57690
 F 1.99498 1.55745 0.49106
 F -1.98104 1.59459 -0.46944
 H 1.40373 -1.15443 -0.65538
 H -1.49100 -1.13387 0.49099
 H 1.57041 -0.92860 -0.49998
 H -1.53460 -0.89500 0.69876
 H 2.61041 -0.36077 -0.93838
 H -2.61682 -0.31252 0.93638
13
bifur_IRC_Distances_MW_output/new_data/bifur_traj2_Distances point 202
C 1.13198 0.73529 -0.03245
 C -1.10963 0.75614 0.01624
 C 0.03227 1.12101 -0.04292
 C 1.71082 -0.50536 -0.57182
 C -1.72151 -0.47393 0.57690
 F 1.99497 1.55746 0.49106
 F -1.98104 1.59458 -0.46943
 H 1.40363 -1.15442 -0.65553
 H -1.49110 -1.13387 0.49083
 H 1.57051 -0.92860 -0.49981
 H -1.53450 -0.89500 0.69893
 H 2.61041 -0.36077 -0.93838
 H -2.61682 -0.31252 0.93638
13
bifur_IRC_Distances_MW_output/new_data/bifur_traj2_Distances point 203
C 1.13194 0.73534 -0.03267
 C -1.10967 0.75609 0.01600
 C 0.03220 1.12100 -0.04396
 C 1.71083 -0.50533 -0.57166
 C -1.72147 -0.47396 0.57695
 F 1.99491 1.55761 0.49110
 F -1.98113 1.59444 -0.46935
 H 1.40005 -1.15416 -0.66094
 H -1.49466 -1.13409 0.48528
 H 1.57417 -0.92883 -0.49361
 H -1.53079 -0.89482 0.70497
 H 2.61040 -0.36074 -0.93841
 H -2.61678 -0.31255 0.93628
13
bifur_IRC_Distances_MW_output/new_data/bifur_traj2_Distances point 204
C 1.13187 0.73543 -0.03302
 C -1.10973 0.75600 0.01562
 C 0.03208 1.12098 -0.04559
 C 1.71085 -0.50529 -0.57140
 C -1.72141 -0.47401 0.57704
 F 1.99482 1.55785 0.49116
 F -1.98128 1.59421 -0.46921
 H 1.39440 -1.15374 -0.66947
 H -1.50030 -1.13443 0.47652
 H 1.57994 -0.92917 -0.48381
 H -1.52492 -0.89455 0.71448
 H 2.61039 -0.36069 -0.93845
 H -2.61672 -0.31260 0.93613
13
bifur_IRC_Distances_MW_output/new_data/bifur_traj2_Distances point 205
C 1.13179 0.73553 -0.03344
 C -1.10981 0.75590 0.01517
 C 0.03194 1.12096 -0.04754
 C 1.71087 -0.50523 -0.57110
 C -1.72133 -0.47406 0.57714
 F 1.99470 1.55814 0.49123
 F -1.98145 1.59394 -0.46904
 H 1.38764 -1.15325 -0.67964
 H -1.50704 -1.13484 0.46604
 H 1.58686 -0.92959 -0.47211
 H -1.51791 -0.89421 0.72584
 H 2.61036 -0.36064 -0.93851
 H -2.61664 -0.31266 0.93596
13
bifur_IRC_Distances_MW_output/new_data/bifur_traj2_Distances point 206
C 1.13170 0.73565 -0.03391
 C -1.10989 0.75578 0.01466
 C 0.03179 1.12094 -0.04971
 C 1.71089 -0.50517 -0.57075
 C -1.72124 -0.47412 0.57724
 F 1.99457 1.55847 0.49130
 F -1.98164 1.59364 -0.46885
 H 1.38002 -1.15270 -0.69105
 H -1.51462 -1.13531 0.45428
 H 1.59464 -0.93005 -0.45897
 H -1.51001 -0.89384 0.73857
 H 2.61034 -0.36057 -0.93858
 H -2.61656 -0.31272 0.93578
13
bifur_IRC_Distances_MW_output/new_data/bifur_traj2_Distances point 207
C 1.13160 0.73578 -0.03444
 C -1.10999 0.75565 0.01408
 C 0.03161 1.12091 -0.05218
 C 1.71092 -0.50510 -0.57036
 C -1.72114 -0.47419 0.57736
 F 1.99443 1.55884 0.49137
 F -1.98186 1.59329 -0.46863
 H 1.37133 -1.15208 -0.70402
 H -1.52329 -1.13585 0.44087
 H 1.60353 -0.93057 -0.44400
 H -1.50099 -0.89340 0.75304
 H 2.61031 -0.36050 -0.93868
 H -2.61646 -0.31279 0.93559
13
bifur_IRC_Distances_MW_output/new_data/bifur_traj2_Distances point 208
C 1.13148 0.73594 -0.03507
 C -1.11010 0.75550 0.01340
 C 0.03139 1.12088 -0.05509
 C 1.71095 -0.50501 -0.56988
 C -1.72102 -0.47427 0.57750
 F 1.99425 1.55929 0.49143
 F -1.98212 1.59287 -0.46837
 H 1.36099 -1.15135 -0.71934
 H -1.53359 -1.13651 0.42499
 H 1.61410 -0.93117 -0.42628
 H -1.49027 -0.89287 0.77015
 H 2.61028 -0.36042 -0.93880
 H -2.61634 -0.31287 0.93538
13
bifur_IRC_Distances_MW_output/new_data/bifur_traj2_Distances point 209
C 1.13134 0.73612 -0.03578
 C -1.11023 0.75532 0.01263
 C 0.03115 1.12084 -0.05834
 C 1.71099 -0.50492 -0.56934
 C -1.72089 -0.47436 0.57764
 F 1.99405 1.55979 0.49148
 F -1.98241 1.59240 -0.46807
 H 1.34933 -1.15054 -0.73651
 H -1.54522 -1.13725 0.40714
 H 1.62603 -0.93185 -0.40637
 H -1.47817 -0.89226 0.78931
 H 2.61024 -0.36033 -0.93897
 H -2.61621 -0.31297 0.93517
13
bifur_IRC_Distances_MW_output/new_data/bifur_traj2_Distances point 210
C 1.13134 0.73612 -0.03578
 C -1.11023 0.75532 0.01263
 C 0.03115 1.12084 -0.05834
 C 1.71099 -0.50492 -0.56934
 C -1.72089 -0.47436 0.57764
 F 1.99405 1.55979 0.49148
 F -1.98241 1.59240 -0.46807
 H 1.34933 -1.15054 -0.73651
 H -1.54522 -1.13725 0.40714
 H 1.62603 -0.93185 -0.40637
 H -1.47816 -0.89226 0.78932
 H 2.61024 -0.36033 -0.93897
 H -2.61621 -0.31297 0.93517
13
bifur_IRC_Distances_MW_output/new_data/bifur_traj2_Distances point 211
C 1.13107 0.73646 -0.03712
 C -1.11048 0.75498 0.01118
 C 0.03069 1.12076 -0.06450
 C 1.71106 -0.50473 -0.56830
 C -1.72063 -0.47454 0.57790
 F 1.99366 1.56076 0.49152
 F -1.98298 1.59150 -0.46749
 H 1.32675 -1.14899 -0.76934
 H -1.56774 -1.13872 0.37286
 H 1.64913 -0.93313 -0.36817
 H -1.45474 -0.89104 0.82597
 H 2.61017 -0.36015 -0.93934
 H -2.61595 -0.31315 0.93484
13
bifur_IRC_Distances_MW_output/new_data/bifur_traj2_Distances point 212
C 1.13095 0.73661 -0.03769
 C -1.11059 0.75483 0.01056
 C 0.03048 1.12073 -0.06710
 C 1.71109 -0.50465 -0.56784
 C -1.72052 -0.47461 0.57800
 F 1.99349 1.56118 0.49151
 F -1.98322 1.59110 -0.46725
 H 1.31702 -1.14834 -0.78332
 H -1.57744 -1.13937 0.35821
 H 1.65910 -0.93367 -0.35185
 H -1.44464 -0.89051 0.84157
 H 2.61014 -0.36007 -0.93952
 H -2.61584 -0.31323 0.93472
13
bifur_IRC_Distances_MW_output/new_data/bifur_traj2_Distances point 213
C 1.13086 0.73673 -0.03815
 C -1.11068 0.75470 0.01006
 C 0.03032 1.12070 -0.06920
 C 1.71111 -0.50459 -0.56747
 C -1.72044 -0.47468 0.57808
 F 1.99335 1.56152 0.49149
 F -1.98342 1.59078 -0.46705
 H 1.30909 -1.14781 -0.79461
 H -1.58535 -1.13990 0.34634
 H 1.66721 -0.93410 -0.33864
 H -1.43642 -0.89006 0.85418
 H 2.61011 -0.36001 -0.93968
 H -2.61575 -0.31329 0.93465
13
bifur_IRC_Distances_MW_output/new_data/bifur_traj2_Distances point 214
C 1.13080 0.73682 -0.03847
 C -1.11074 0.75462 0.00972
 C 0.03021 1.12068 -0.07061
 C 1.71113 -0.50454 -0.56722
 C -1.72038 -0.47472 0.57813
 F 1.99326 1.56175 0.49148
 F -1.98356 1.59056 -0.46692
 H 1.30368 -1.14745 -0.80228
 H -1.59075 -1.14027 0.33828
 H 1.67275 -0.93439 -0.32966
 H -1.43081 -0.88976 0.86274
 H 2.61009 -0.35997 -0.93980
 H -2.61569 -0.31334 0.93461
13
bifur_IRC_Distances_MW_output/new_data/bifur_traj2_Distances point 215
C 1.13077 0.73685 -0.03861
 C -1.11077 0.75458 0.00957
 C 0.03016 1.12067 -0.07126
 C 1.71114 -0.50452 -0.56710
 C -1.72035 -0.47474 0.57816
 F 1.99322 1.56186 0.49147
 F -1.98362 1.59046 -0.46686
 H 1.30120 -1.14729 -0.80578
 H -1.59323 -1.14044 0.33459
 H 1.67529 -0.93453 -0.32556
 H -1.42823 -0.88962 0.86665
 H 2.61009 -0.35995 -0.93985
 H -2.61566 -0.31336 0.93459
13
bifur_IRC_Distances_MW_output/new_data/bifur_traj2_Distances point 216
C 1.13077 0.73685 -0.03860
 C -1.11077 0.75459 0.00958
 C 0.03016 1.12067 -0.07120
 C 1.71114 -0.50452 -0.56711
 C -1.72035 -0.47473 0.57815
 F 1.99322 1.56185 0.49147
 F -1.98361 1.59047 -0.46687
 H 1.30143 -1.14730 -0.80546
 H -1.59300 -1.14042 0.33493
 H 1.67506 -0.93451 -0.32594
 H -1.42847 -0.88963 0.86629
 H 2.61009 -0.35995 -0.93984
 H -2.61566 -0.31335 0.93459
13
bifur_IRC_Distances_MW_output/new_data/bifur_traj2_Distances point 217
C 1.13079 0.73682 -0.03849
 C -1.11075 0.75461 0.00969
 C 0.03020 1.12068 -0.07074
 C 1.71113 -0.50454 -0.56720
 C -1.72037 -0.47472 0.57814
 F 1.99325 1.56178 0.49148
 F -1.98357 1.59055 -0.46691
 H 1.30320 -1.14742 -0.80296
 H -1.59123 -1.14030 0.33756
 H 1.67324 -0.93442 -0.32887
 H -1.43031 -0.88973 0.86350
 H 2.61009 -0.35996 -0.93981
 H -2.61568 -0.31334 0.93460
13
bifur_IRC_Distances_MW_output/new_data/bifur_traj2_Distances point 218
C 1.13082 0.73679 -0.03837
 C -1.11072 0.75465 0.00983
 C 0.03024 1.12069 -0.07017
 C 1.71113 -0.50456 -0.56730
 C -1.72039 -0.47470 0.57812
 F 1.99329 1.56168 0.49148
 F -1.98351 1.59063 -0.46696
 H 1.30540 -1.14757 -0.79985
 H -1.58904 -1.14015 0.34083
 H 1.67099 -0.93430 -0.33251
 H -1.43259 -0.88986 0.86003
 H 2.61010 -0.35998 -0.93976
 H -2.61571 -0.31332 0.93462
13
bifur_IRC_Distances_MW_output/new_data/bifur_traj2_Distances point 219
C 1.13084 0.73676 -0.03824
 C -1.11070 0.75468 0.00997
 C 0.03029 1.12069 -0.06958
 C 1.71112 -0.50458 -0.56740
 C -1.72042 -0.47469 0.57809
 F 1.99333 1.56158 0.49149
 F -1.98346 1.59072 -0.46702
 H 1.30763 -1.14771 -0.79668
 H -1.58681 -1.14000 0.34417
 H 1.66870 -0.93418 -0.33622
 H -1.43491 -0.88998 0.85649
 H 2.61011 -0.36000 -0.93971
 H -2.61573 -0.31330 0.93464
13
bifur_IRC_Distances_MW_output/new_data/bifur_traj2_Distances point 220
C 1.13087 0.73672 -0.03812
 C -1.11067 0.75471 0.01010
 C 0.03033 1.12070 -0.06903
 C 1.71111 -0.50459 -0.56750
 C -1.72044 -0.47467 0.57807
 F 1.99337 1.56149 0.49150
 F -1.98341 1.59081 -0.46707
 H 1.30972 -1.14785 -0.79371
 H -1.58472 -1.13986 0.34729
 H 1.66656 -0.93407 -0.33969
 H -1.43707 -0.89010 0.85318
 H 2.61011 -0.36001 -0.93967
 H -2.61576 -0.31329 0.93465
13
bifur_IRC_Distances_MW_output/new_data/bifur_traj2_Distances point 221
C 1.13087 0.73672 -0.03812
 C -1.11067 0.75471 0.01010
 C 0.03033 1.12070 -0.06903
 C 1.71111 -0.50459 -0.56750
 C -1.72044 -0.47467 0.57807
 F 1.99337 1.56149 0.49150
 F -1.98341 1.59081 -0.46707
 H 1.30973 -1.14785 -0.79371
 H -1.58472 -1.13986 0.34729
 H 1.66656 -0.93407 -0.33970
 H -1.43708 -0.89010 0.85318
 H 2.61011 -0.36001 -0.93967
 H -2.61576 -0.31329 0.93465
13
bifur_IRC_Distances_MW_output/new_data/bifur_traj2_Distances point 222
C 1.13089 0.73669 -0.03799
 C -1.11065 0.75475 0.01024
 C 0.03038 1.12071 -0.06844
 C 1.71110 -0.50461 -0.56761
 C -1.72047 -0.47465 0.57805
 F 1.99340 1.56140 0.49150
 F -1.98335 1.59090 -0.46712
 H 1.31195 -1.14800 -0.79054
 H -1.58250 -1.13971 0.35062
 H 1.66428 -0.93394 -0.34340
 H -1.43939 -0.89022 0.84964
 H 2.61012 -0.36003 -0.93962
 H -2.61578 -0.31327 0.93467
13
bifur_IRC_Distances_MW_output/new_data/bifur_traj2_Distances point 223
C 1.13089 0.73669 -0.03800
 C -1.11065 0.75475 0.01023
 C 0.03037 1.12071 -0.06849
 C 1.71111 -0.50461 -0.56760
 C -1.72047 -0.47465 0.57805
 F 1.99340 1.56140 0.49150
 F -1.98336 1.59089 -0.46712
 H 1.31177 -1.14799 -0.79080
 H -1.58268 -1.13972 0.35035
 H 1.66447 -0.93395 -0.34310
 H -1.43920 -0.89021 0.84993
 H 2.61012 -0.36003 -0.93963
 H -2.61578 -0.31327 0.93467
13
bifur_IRC_Distances_MW_output/new_data/bifur_traj2_Distances point 224
C 1.13089 0.73669 -0.03800
 C -1.11065 0.75475 0.01023
 C 0.03038 1.12071 -0.06849
 C 1.71111 -0.50461 -0.56760
 C -1.72047 -0.47465 0.57805
 F 1.99340 1.56140 0.49150
 F -1.98336 1.59089 -0.46712
 H 1.31179 -1.14799 -0.79077
 H -1.58266 -1.13972 0.35039
 H 1.66444 -0.93395 -0.34314
 H -1.43922 -0.89022 0.84989
 H 2.61012 -0.36003 -0.93963
 H -2.61578 -0.31327 0.93467
13
bifur_IRC_Distances_MW_output/new_data/bifur_traj2_Distances point 225
C 1.13090 0.73668 -0.03795
 C -1.11064 0.75476 0.01029
 C 0.03039 1.12071 -0.06825
 C 1.71110 -0.50462 -0.56764
 C -1.72048 -0.47465 0.57804
 F 1.99342 1.56137 0.49150
 F -1.98333 1.59093 -0.46714
 H 1.31269 -1.14805 -0.78950
 H -1.58176 -1.13966 0.35172
 H 1.66353 -0.93390 -0.34463
 H -1.44015 -0.89027 0.84847
 H 2.61012 -0.36004 -0.93961
 H -2.61579 -0.31326 0.93468
13
bifur_IRC_Distances_MW_output/new_data/bifur_traj2_Distances point 226
C 1.13093 0.73665 -0.03783
 C -1.11062 0.75479 0.01042
 C 0.03044 1.12072 -0.06770
 C 1.71110 -0.50463 -0.56774
 C -1.72050 -0.47463 0.57802
 F 1.99345 1.56128 0.49151
 F -1.98328 1.59101 -0.46719
 H 1.31476 -1.14819 -0.78654
 H -1.57970 -1.13952 0.35482
 H 1.66141 -0.93379 -0.34808
 H -1.44230 -0.89038 0.84518
 H 2.61013 -0.36005 -0.93957
 H -2.61581 -0.31325 0.93470
13
bifur_IRC_Distances_MW_output/new_data/bifur_traj2_Distances point 227
C 1.13097 0.73660 -0.03763
 C -1.11058 0.75484 0.01063
 C 0.03051 1.12073 -0.06682
 C 1.71108 -0.50466 -0.56789
 C -1.72054 -0.47461 0.57799
 F 1.99351 1.56113 0.49151
 F -1.98320 1.59115 -0.46727
 H 1.31807 -1.14841 -0.78181
 H -1.57640 -1.13930 0.35979
 H 1.65802 -0.93361 -0.35361
 H -1.44573 -0.89057 0.83989
 H 2.61014 -0.36008 -0.93950
 H -2.61585 -0.31322 0.93474
13
bifur_IRC_Distances_MW_output/new_data/bifur_traj2_Distances point 228
C 1.13102 0.73653 -0.03738
 C -1.11053 0.75491 0.01090
 C 0.03059 1.12075 -0.06569
 C 1.71107 -0.50470 -0.56809
 C -1.72058 -0.47457 0.57794
 F 1.99359 1.56095 0.49152
 F -1.98309 1.59132 -0.46738
 H 1.32234 -1.14869 -0.77569
 H -1.57214 -1.13902 0.36621
 H 1.65365 -0.93337 -0.36076
 H -1.45016 -0.89080 0.83305
 H 2.61015 -0.36011 -0.93942
 H -2.61590 -0.31319 0.93478
13
bifur_IRC_Distances_MW_output/new_data/bifur_traj2_Distances point 229
C 1.13107 0.73647 -0.03715
 C -1.11049 0.75497 0.01115
 C 0.03068 1.12076 -0.06461
 C 1.71106 -0.50473 -0.56828
 C -1.72063 -0.47454 0.57790
 F 1.99365 1.56078 0.49152
 F -1.98299 1.59148 -0.46748
 H 1.32636 -1.14897 -0.76990
 H -1.56812 -1.13875 0.37228
 H 1.64953 -0.93315 -0.36752
 H -1.45434 -0.89102 0.82659
 H 2.61017 -0.36015 -0.93935
 H -2.61595 -0.31315 0.93483
13
bifur_IRC_Distances_MW_output/new_data/bifur_traj2_Distances point 230
C 1.13108 0.73645 -0.03706
 C -1.11047 0.75499 0.01125
 C 0.03071 1.12077 -0.06421
 C 1.71105 -0.50474 -0.56835
 C -1.72065 -0.47453 0.57789
 F 1.99368 1.56071 0.49152
 F -1.98295 1.59154 -0.46752
 H 1.32782 -1.14906 -0.76780
 H -1.56667 -1.13865 0.37447
 H 1.64804 -0.93307 -0.36996
 H -1.45585 -0.89110 0.82425
 H 2.61017 -0.36016 -0.93932
 H -2.61596 -0.31314 0.93485
13
bifur_IRC_Distances_MW_output/new_data/bifur_traj2_Distances point 231
C 1.13106 0.73647 -0.03716
 C -1.11049 0.75497 0.01114
 C 0.03067 1.12076 -0.06465
 C 1.71106 -0.50473 -0.56827
 C -1.72063 -0.47454 0.57790
 F 1.99365 1.56078 0.49152
 F -1.98299 1.59147 -0.46748
 H 1.32620 -1.14895 -0.77013
 H -1.56829 -1.13876 0.37203
 H 1.64970 -0.93316 -0.36724
 H -1.45417 -0.89101 0.82685
 H 2.61017 -0.36014 -0.93935
 H -2.61594 -0.31316 0.93483
13
bifur_IRC_Distances_MW_output/new_data/bifur_traj2_Distances point 232
C 1.13106 0.73647 -0.03716
 C -1.11049 0.75497 0.01114
 C 0.03067 1.12076 -0.06465
 C 1.71106 -0.50473 -0.56827
 C -1.72063 -0.47454 0.57790
 F 1.99365 1.56078 0.49152
 F -1.98299 1.59147 -0.46748
 H 1.32620 -1.14895 -0.77014
 H -1.56829 -1.13876 0.37203
 H 1.64970 -0.93316 -0.36724
 H -1.45417 -0.89101 0.82686
 H 2.61017 -0.36014 -0.93935
 H -2.61594 -0.31316 0.93483
13
bifur_IRC_Distances_MW_output/new_data/bifur_traj2_Distances point 233
C 1.13096 0.73661 -0.03767
 C -1.11059 0.75483 0.01058
 C 0.03049 1.12073 -0.06701
 C 1.71109 -0.50466 -0.56786
 C -1.72053 -0.47461 0.57800
 F 1.99350 1.56116 0.49151
 F -1.98322 1.59112 -0.46725
 H 1.31736 -1.14836 -0.78283
 H -1.57710 -1.13935 0.35873
 H 1.65875 -0.93365 -0.35242
 H -1.44500 -0.89053 0.84102
 H 2.61014 -0.36007 -0.93952
 H -2.61584 -0.31323 0.93473
13
bifur_IRC_Distances_MW_output/new_data/bifur_traj2_Distances point 234
C 1.13088 0.73671 -0.03805
 C -1.11066 0.75473 0.01017
 C 0.03036 1.12071 -0.06872
 C 1.71111 -0.50460 -0.56756
 C -1.72046 -0.47466 0.57806
 F 1.99339 1.56144 0.49150
 F -1.98338 1.59086 -0.46710
 H 1.31092 -1.14793 -0.79201
 H -1.58352 -1.13978 0.34908
 H 1.66533 -0.93400 -0.34169
 H -1.43832 -0.89017 0.85127
 H 2.61012 -0.36002 -0.93964
 H -2.61577 -0.31328 0.93467
13
bifur_IRC_Distances_MW_output/new_data/bifur_traj2_Distances point 235
C 1.13078 0.73683 -0.03852
 C -1.11075 0.75461 0.00966
 C 0.03019 1.12067 -0.07087
 C 1.71114 -0.50454 -0.56717
 C -1.72036 -0.47472 0.57814
 F 1.99324 1.56180 0.49148
 F -1.98358 1.59052 -0.46690
 H 1.30269 -1.14739 -0.80368
 H -1.59174 -1.14034 0.33680
 H 1.67377 -0.93445 -0.32802
 H -1.42978 -0.88970 0.86431
 H 2.61009 -0.35996 -0.93982
 H -2.61568 -0.31334 0.93460
13
bifur_IRC_Distances_MW_output/new_data/bifur_traj2_Distances point 236
C 1.13065 0.73700 -0.03914
 C -1.11087 0.75444 0.00898
 C 0.02996 1.12063 -0.07368
 C 1.71117 -0.50445 -0.56666
 C -1.72024 -0.47481 0.57824
 F 1.99305 1.56227 0.49143
 F -1.98385 1.59008 -0.46664
 H 1.29179 -1.14668 -0.81899
 H -1.60261 -1.14108 0.32065
 H 1.68492 -0.93503 -0.31006
 H -1.41847 -0.88908 0.88140
 H 2.61006 -0.35987 -0.94006
 H -2.61555 -0.31343 0.93453
13
bifur_IRC_Distances_MW_output/new_data/bifur_traj2_Distances point 237
C 1.13051 0.73718 -0.03982
 C -1.11101 0.75425 0.00824
 C 0.02971 1.12059 -0.07674
 C 1.71122 -0.50435 -0.56610
 C -1.72011 -0.47490 0.57835
 F 1.99284 1.56279 0.49137
 F -1.98415 1.58959 -0.46637
 H 1.27971 -1.14590 -0.83579
 H -1.61468 -1.14192 0.30288
 H 1.69731 -0.93566 -0.29031
 H -1.40594 -0.88838 0.90016
 H 2.61002 -0.35978 -0.94035
 H -2.61542 -0.31353 0.93449
13
bifur_IRC_Distances_MW_output/new_data/bifur_traj2_Distances point 238
C 1.13038 0.73735 -0.04044
 C -1.11113 0.75408 0.00756
 C 0.02948 1.12054 -0.07954
 C 1.71126 -0.50425 -0.56558
 C -1.71999 -0.47499 0.57844
 F 1.99263 1.56328 0.49129
 F -1.98443 1.58914 -0.46612
 H 1.26846 -1.14518 -0.85126
 H -1.62592 -1.14271 0.28647
 H 1.70884 -0.93624 -0.27208
 H -1.39426 -0.88771 0.91742
 H 2.60999 -0.35969 -0.94064
 H -2.61530 -0.31362 0.93447
13
bifur_IRC_Distances_MW_output/new_data/bifur_traj2_Distances point 239
C 1.13026 0.73750 -0.04098
 C -1.11125 0.75392 0.00696
 C 0.02927 1.12050 -0.08197
 C 1.71130 -0.50417 -0.56511
 C -1.71988 -0.47506 0.57852
 F 1.99245 1.56372 0.49121
 F -1.98468 1.58873 -0.46592
 H 1.25847 -1.14455 -0.86484
 H -1.63590 -1.14342 0.27203
 H 1.71908 -0.93674 -0.25604
 H -1.38390 -0.88711 0.93259
 H 2.60996 -0.35962 -0.94092
 H -2.61519 -0.31369 0.93449
13
bifur_IRC_Distances_MW_output/new_data/bifur_traj2_Distances point 240
C 1.13016 0.73763 -0.04143
 C -1.11134 0.75379 0.00645
 C 0.02910 1.12046 -0.08400
 C 1.71133 -0.50410 -0.56472
 C -1.71979 -0.47513 0.57859
 F 1.99230 1.56408 0.49113
 F -1.98488 1.58839 -0.46576
 H 1.25003 -1.14403 -0.87622
 H -1.64434 -1.14402 0.25991
 H 1.72774 -0.93716 -0.24259
 H -1.37514 -0.88660 0.94529
 H 2.60994 -0.35955 -0.94116
 H -2.61510 -0.31376 0.93451
13
bifur_IRC_Distances_MW_output/new_data/bifur_traj2_Distances point 241
C 1.13008 0.73773 -0.04177
 C -1.11141 0.75369 0.00608
 C 0.02896 1.12044 -0.08550
 C 1.71136 -0.50405 -0.56443
 C -1.71973 -0.47518 0.57863
 F 1.99218 1.56436 0.49107
 F -1.98504 1.58813 -0.46564
 H 1.24365 -1.14364 -0.88474
 H -1.65071 -1.14448 0.25081
 H 1.73429 -0.93748 -0.23251
 H -1.36853 -0.88621 0.95480
 H 2.60993 -0.35951 -0.94135
 H -2.61503 -0.31381 0.93455
13
bifur_IRC_Distances_MW_output/new_data/bifur_traj2_Distances point 242
C 1.13004 0.73779 -0.04196
 C -1.11145 0.75364 0.00586
 C 0.02889 1.12042 -0.08637
 C 1.71137 -0.50402 -0.56426
 C -1.71969 -0.47521 0.57866
 F 1.99211 1.56452 0.49104
 F -1.98513 1.58798 -0.46558
 H 1.23993 -1.14341 -0.88968
 H -1.65443 -1.14475 0.24553
 H 1.73810 -0.93766 -0.22665
 H -1.36467 -0.88598 0.96031
 H 2.60992 -0.35948 -0.94146
 H -2.61499 -0.31384 0.93457
13
bifur_IRC_Distances_MW_output/new_data/bifur_traj2_Distances point 243
C 1.13004 0.73779 -0.04196
 C -1.11145 0.75364 0.00586
 C 0.02889 1.12042 -0.08637
 C 1.71137 -0.50402 -0.56426
 C -1.71969 -0.47521 0.57866
 F 1.99211 1.56452 0.49104
 F -1.98513 1.58798 -0.46558
 H 1.23993 -1.14341 -0.88968
 H -1.65443 -1.14475 0.24553
 H 1.73810 -0.93766 -0.22665
 H -1.36467 -0.88598 0.96031
 H 2.60992 -0.35948 -0.94146
 H -2.61499 -0.31384 0.93457
13
bifur_IRC_Distances_MW_output/new_data/bifur_traj2_Distances point 244
C 1.13002 0.73780 -0.04201
 C -1.11147 0.75362 0.00580
 C 0.02887 1.12041 -0.08662
 C 1.71138 -0.50401 -0.56421
 C -1.71968 -0.47521 0.57867
 F 1.99210 1.56457 0.49103
 F -1.98516 1.58794 -0.46556
 H 1.23889 -1.14335 -0.89106
 H -1.65547 -1.14483 0.24406
 H 1.73917 -0.93771 -0.22502
 H -1.36359 -0.88591 0.96185
 H 2.60991 -0.35947 -0.94149
 H -2.61498 -0.31385 0.93457
13
bifur_IRC_Distances_MW_output/new_data/bifur_traj2_Distances point 245
C 1.13003 0.73780 -0.04200
 C -1.11146 0.75362 0.00581
 C 0.02887 1.12042 -0.08654
 C 1.71138 -0.50402 -0.56422
 C -1.71968 -0.47521 0.57867
 F 1.99210 1.56455 0.49103
 F -1.98515 1.58795 -0.46557
 H 1.23920 -1.14336 -0.89066
 H -1.65516 -1.14481 0.24449
 H 1.73885 -0.93770 -0.22550
 H -1.36391 -0.88593 0.96139
 H 2.60991 -0.35947 -0.94148
 H -2.61498 -0.31384 0.93457
13
bifur_IRC_Distances_MW_output/new_data/bifur_traj2_Distances point 246
C 1.13003 0.73779 -0.04197
 C -1.11146 0.75363 0.00585
 C 0.02888 1.12042 -0.08642
 C 1.71138 -0.50402 -0.56425
 C -1.71969 -0.47521 0.57866
 F 1.99211 1.56453 0.49103
 F -1.98514 1.58797 -0.46557
 H 1.23974 -1.14340 -0.88994
 H -1.65462 -1.14477 0.24526
 H 1.73830 -0.93767 -0.22635
 H -1.36447 -0.88596 0.96059
 H 2.60992 -0.35948 -0.94147
 H -2.61499 -0.31384 0.93457
13
bifur_IRC_Distances_MW_output/new_data/bifur_traj2_Distances point 247
C 1.13005 0.73777 -0.04192
 C -1.11145 0.75365 0.00590
 C 0.02890 1.12042 -0.08619
 C 1.71137 -0.50403 -0.56429
 C -1.71970 -0.47520 0.57865
 F 1.99213 1.56449 0.49104
 F -1.98511 1.58801 -0.46559
 H 1.24071 -1.14346 -0.88865
 H -1.65365 -1.14470 0.24663
 H 1.73730 -0.93762 -0.22787
 H -1.36547 -0.88602 0.95916
 H 2.60992 -0.35948 -0.94144
 H -2.61500 -0.31383 0.93456
13
bifur_IRC_Distances_MW_output/new_data/bifur_traj2_Distances point 248
C 1.13006 0.73775 -0.04184
 C -1.11143 0.75367 0.00599
 C 0.02893 1.12043 -0.08583
 C 1.71136 -0.50404 -0.56436
 C -1.71971 -0.47519 0.57864
 F 1.99216 1.56442 0.49106
 F -1.98507 1.58807 -0.46562
 H 1.24226 -1.14355 -0.88659
 H -1.65210 -1.14458 0.24883
 H 1.73571 -0.93755 -0.23031
 H -1.36708 -0.88612 0.95686
 H 2.60992 -0.35949 -0.94139
 H -2.61501 -0.31382 0.93455
13
bifur_IRC_Distances_MW_output/new_data/bifur_traj2_Distances point 249
C 1.13009 0.73772 -0.04172
 C -1.11140 0.75371 0.00613
 C 0.02898 1.12044 -0.08529
 C 1.71136 -0.50406 -0.56447
 C -1.71974 -0.47517 0.57863
 F 1.99220 1.56432 0.49108
 F -1.98502 1.58817 -0.46566
 H 1.24456 -1.14369 -0.88353
 H -1.64980 -1.14442 0.25210
 H 1.73335 -0.93743 -0.23394
 H -1.36947 -0.88626 0.95345
 H 2.60993 -0.35951 -0.94132
 H -2.61504 -0.31380 0.93454
13
bifur_IRC_Distances_MW_output/new_data/bifur_traj2_Distances point 250
C 1.13013 0.73767 -0.04155
 C -1.11137 0.75376 0.00632
 C 0.02905 1.12045 -0.08453
 C 1.71134 -0.50409 -0.56462
 C -1.71977 -0.47515 0.57860
 F 1.99226 1.56418 0.49111
 F -1.98494 1.58830 -0.46572
 H 1.24779 -1.14389 -0.87921
 H -1.64657 -1.14418 0.25672
 H 1.73003 -0.93727 -0.23906
 H -1.37283 -0.88646 0.94862
 H 2.60993 -0.35954 -0.94122
 H -2.61507 -0.31378 0.93452
13
bifur_IRC_Distances_MW_output/new_data/bifur_traj2_Distances point 251
C 1.13018 0.73760 -0.04130
 C -1.11131 0.75383 0.00660
 C 0.02915 1.12047 -0.08343
 C 1.71132 -0.50412 -0.56483
 C -1.71982 -0.47511 0.57857
 F 1.99234 1.56398 0.49116
 F -1.98483 1.58849 -0.46580
 H 1.25242 -1.14418 -0.87301
 H -1.64194 -1.14385 0.26334
 H 1.72529 -0.93705 -0.24640
 H -1.37763 -0.88674 0.94170
 H 2.60995 -0.35957 -0.94109
 H -2.61512 -0.31374 0.93450
13
bifur_IRC_Distances_MW_output/new_data/bifur_traj2_Distances point 252
C 1.13026 0.73750 -0.04095
 C -1.11124 0.75393 0.00699
 C 0.02928 1.12050 -0.08184
 C 1.71130 -0.50418 -0.56514
 C -1.71989 -0.47506 0.57852
 F 1.99246 1.56369 0.49121
 F -1.98466 1.58875 -0.46593
 H 1.25902 -1.14459 -0.86411
 H -1.63535 -1.14338 0.27281
 H 1.71852 -0.93672 -0.25692
 H -1.38447 -0.88714 0.93176
 H 2.60996 -0.35962 -0.94090
 H -2.61519 -0.31369 0.93449
13
bifur_IRC_Distances_MW_output/new_data/bifur_traj2_Distances point 253
C 1.13037 0.73736 -0.04046
 C -1.11114 0.75407 0.00754
 C 0.02947 1.12054 -0.07962
 C 1.71126 -0.50425 -0.56556
 C -1.71999 -0.47499 0.57845
 F 1.99263 1.56330 0.49129
 F -1.98444 1.58912 -0.46612
 H 1.26812 -1.14516 -0.85172
 H -1.62626 -1.14273 0.28598
 H 1.70919 -0.93626 -0.27153
 H -1.39391 -0.88769 0.91794
 H 2.60999 -0.35969 -0.94065
 H -2.61529 -0.31362 0.93447
13
bifur_IRC_Distances_MW_output/new_data/bifur_traj2_Distances point 254
C 1.13037 0.73736 -0.04046
 C -1.11114 0.75407 0.00754
 C 0.02947 1.12054 -0.07962
 C 1.71126 -0.50425 -0.56556
 C -1.71999 -0.47499 0.57845
 F 1.99263 1.56330 0.49129
 F -1.98444 1.58912 -0.46612
 H 1.26812 -1.14516 -0.85172
 H -1.62626 -1.14273 0.28598
 H 1.70919 -0.93625 -0.27153
 H -1.39391 -0.88769 0.91794
 H 2.60999 -0.35969 -0.94065
 H -2.61529 -0.31362 0.93447
13
bifur_IRC_Distances_MW_output/new_data/bifur_traj2_Distances point 255
C 1.13069 0.73695 -0.03896
 C -1.11084 0.75449 0.00918
 C 0.03003 1.12065 -0.07285
 C 1.71116 -0.50447 -0.56682
 C -1.72028 -0.47478 0.57821
 F 1.99311 1.56213 0.49145
 F -1.98377 1.59022 -0.46672
 H 1.29504 -1.14689 -0.81444
 H -1.59937 -1.14086 0.32545
 H 1.68160 -0.93485 -0.31540
 H -1.42184 -0.88927 0.87632
 H 2.61007 -0.35990 -0.93999
 H -2.61559 -0.31341 0.93455
13
bifur_IRC_Distances_MW_output/new_data/bifur_traj2_Distances point 256
C 1.13089 0.73670 -0.03802
 C -1.11065 0.75474 0.01021
 C 0.03037 1.12071 -0.06857
 C 1.71111 -0.50461 -0.56758
 C -1.72046 -0.47466 0.57806
 F 1.99340 1.56142 0.49150
 F -1.98336 1.59088 -0.46711
 H 1.31147 -1.14797 -0.79124
 H -1.58298 -1.13974 0.34989
 H 1.66478 -0.93397 -0.34259
 H -1.43888 -0.89020 0.85041
 H 2.61012 -0.36003 -0.93963
 H -2.61578 -0.31327 0.93467
13
bifur_IRC_Distances_MW_output/new_data/bifur_traj2_Distances point 257
C 1.13107 0.73647 -0.03715
 C -1.11049 0.75497 0.01115
 C 0.03068 1.12076 -0.06461
 C 1.71106 -0.50473 -0.56828
 C -1.72063 -0.47454 0.57790
 F 1.99365 1.56078 0.49152
 F -1.98299 1.59148 -0.46748
 H 1.32635 -1.14896 -0.76992
 H -1.56814 -1.13875 0.37225
 H 1.64955 -0.93315 -0.36749
 H -1.45432 -0.89102 0.82662
 H 2.61017 -0.36015 -0.93935
 H -2.61595 -0.31315 0.93483
13
bifur_IRC_Distances_MW_output/new_data/bifur_traj2_Distances point 258
C 1.13120 0.73630 -0.03649
 C -1.11036 0.75514 0.01187
 C 0.03091 1.12080 -0.06158
 C 1.71102 -0.50482 -0.56880
 C -1.72076 -0.47445 0.57778
 F 1.99385 1.56029 0.49151
 F -1.98271 1.59193 -0.46776
 H 1.33752 -1.14972 -0.75376
 H -1.55700 -1.13802 0.38916
 H 1.63812 -0.93253 -0.38632
 H -1.46591 -0.89163 0.80857
 H 2.61020 -0.36023 -0.93915
 H -2.61607 -0.31306 0.93498
13
bifur_IRC_Distances_MW_output/new_data/bifur_traj2_Distances point 259
C 1.13129 0.73618 -0.03603
 C -1.11028 0.75525 0.01236
 C 0.03106 1.12083 -0.05951
 C 1.71100 -0.50488 -0.56915
 C -1.72084 -0.47440 0.57769
 F 1.99398 1.55997 0.49149
 F -1.98252 1.59223 -0.46796
 H 1.34507 -1.15024 -0.74275
 H -1.54947 -1.13753 0.40064
 H 1.63039 -0.93210 -0.39913
 H -1.47374 -0.89203 0.79628
 H 2.61023 -0.36029 -0.93903
 H -2.61616 -0.31300 0.93510
13
bifur_IRC_Distances_MW_output/new_data/bifur_traj2_Distances point 260
C 1.13134 0.73611 -0.03575
 C -1.11023 0.75533 0.01267
 C 0.03116 1.12084 -0.05818
 C 1.71098 -0.50492 -0.56937
 C -1.72090 -0.47436 0.57763
 F 1.99406 1.55976 0.49148
 F -1.98240 1.59243 -0.46808
 H 1.34989 -1.15058 -0.73570
 H -1.54467 -1.13722 0.40799
 H 1.62546 -0.93182 -0.40732
 H -1.47874 -0.89229 0.78840
 H 2.61024 -0.36033 -0.93896
 H -2.61621 -0.31296 0.93518
13
bifur_IRC_Distances_MW_output/new_data/bifur_traj2_Distances point 261
C 1.13138 0.73607 -0.03558
 C -1.11020 0.75537 0.01285
 C 0.03122 1.12085 -0.05742
 C 1.71098 -0.50494 -0.56950
 C -1.72093 -0.47434 0.57760
 F 1.99411 1.55964 0.49147
 F -1.98233 1.59254 -0.46815
 H 1.35263 -1.15077 -0.73167
 H -1.54193 -1.13704 0.41218
 H 1.62266 -0.93166 -0.41199
 H -1.48159 -0.89243 0.78391
 H 2.61025 -0.36035 -0.93892
 H -2.61625 -0.31294 0.93522
13
bifur_IRC_Distances_MW_output/new_data/bifur_traj2_Distances point 262
C 1.13139 0.73606 -0.03553
 C -1.11019 0.75538 0.01291
 C 0.03124 1.12086 -0.05718
 C 1.71097 -0.50495 -0.56954
 C -1.72094 -0.47433 0.57759
 F 1.99412 1.55961 0.49146
 F -1.98231 1.59257 -0.46817
 H 1.35351 -1.15083 -0.73037
 H -1.54105 -1.13698 0.41353
 H 1.62175 -0.93161 -0.41350
 H -1.48250 -0.89248 0.78246
 H 2.61026 -0.36036 -0.93891
 H -2.61626 -0.31293 0.93524
13
bifur_IRC_Distances_MW_output/new_data/bifur_traj2_Distances point 263
C 1.13137 0.73608 -0.03561
 C -1.11020 0.75536 0.01282
 C 0.03121 1.12085 -0.05754
 C 1.71098 -0.50494 -0.56948
 C -1.72092 -0.47434 0.57761
 F 1.99410 1.55966 0.49147
 F -1.98234 1.59252 -0.46814
 H 1.35221 -1.15074 -0.73229
 H -1.54235 -1.13707 0.41153
 H 1.62309 -0.93169 -0.41127
 H -1.48115 -0.89241 0.78460
 H 2.61025 -0.36035 -0.93892
 H -2.61624 -0.31295 0.93522
13
bifur_IRC_Distances_MW_output/new_data/bifur_traj2_Distances point 264
C 1.13133 0.73614 -0.03584
 C -1.11024 0.75530 0.01257
 C 0.03113 1.12084 -0.05863
 C 1.71099 -0.50491 -0.56930
 C -1.72088 -0.47437 0.57765
 F 1.99403 1.55983 0.49148
 F -1.98244 1.59236 -0.46804
 H 1.34828 -1.15046 -0.73805
 H -1.54627 -1.13732 0.40553
 H 1.62711 -0.93191 -0.40458
 H -1.47707 -0.89220 0.79104
 H 2.61024 -0.36032 -0.93898
 H -2.61620 -0.31298 0.93515
13
bifur_IRC_Distances_MW_output/new_data/bifur_traj2_Distances point 265
C 1.13133 0.73614 -0.03584
 C -1.11024 0.75530 0.01257
 C 0.03113 1.12084 -0.05863
 C 1.71099 -0.50491 -0.56930
 C -1.72088 -0.47437 0.57765
 F 1.99403 1.55983 0.49148
 F -1.98244 1.59236 -0.46804
 H 1.34827 -1.15046 -0.73806
 H -1.54627 -1.13732 0.40553
 H 1.62711 -0.93191 -0.40457
 H -1.47707 -0.89220 0.79104
 H 2.61024 -0.36032 -0.93898
 H -2.61620 -0.31298 0.93515
13
bifur_IRC_Distances_MW_output/new_data/bifur_traj2_Distances point 266
C 1.13119 0.73631 -0.03654
 C -1.11037 0.75513 0.01181
 C 0.03089 1.12080 -0.06182
 C 1.71103 -0.50481 -0.56876
 C -1.72075 -0.47446 0.57779
 F 1.99383 1.56033 0.49151
 F -1.98273 1.59190 -0.46774
 H 1.33666 -1.14967 -0.75500
 H -1.55785 -1.13807 0.38786
 H 1.63899 -0.93257 -0.38488
 H -1.46502 -0.89158 0.80995
 H 2.61020 -0.36023 -0.93917
 H -2.61606 -0.31307 0.93497
13
bifur_IRC_Distances_MW_output/new_data/bifur_traj2_Distances point 267
C 1.13112 0.73640 -0.03688
 C -1.11044 0.75504 0.01145
 C 0.03077 1.12078 -0.06337
 C 1.71104 -0.50477 -0.56849
 C -1.72068 -0.47451 0.57785
 F 1.99373 1.56058 0.49152
 F -1.98288 1.59167 -0.46760
 H 1.33096 -1.14928 -0.76327
 H -1.56354 -1.13845 0.37922
 H 1.64483 -0.93289 -0.37525
 H -1.45910 -0.89127 0.81919
 H 2.61018 -0.36018 -0.93926
 H -2.61600 -0.31312 0.93489
13
bifur_IRC_Distances_MW_output/new_data/bifur_traj2_Distances point 268
C 1.13106 0.73648 -0.03717
 C -1.11049 0.75496 0.01113
 C 0.03067 1.12076 -0.06471
 C 1.71106 -0.50473 -0.56826
 C -1.72063 -0.47454 0.57791
 F 1.99365 1.56079 0.49152
 F -1.98300 1.59147 -0.46747
 H 1.32599 -1.14894 -0.77044
 H -1.56850 -1.13877 0.37171
 H 1.64991 -0.93317 -0.36689
 H -1.45395 -0.89100 0.82720
 H 2.61016 -0.36014 -0.93935
 H -2.61594 -0.31316 0.93483
13
bifur_IRC_Distances_MW_output/new_data/bifur_traj2_Distances point 269
C 1.13101 0.73654 -0.03740
 C -1.11054 0.75490 0.01088
 C 0.03059 1.12075 -0.06574
 C 1.71107 -0.50469 -0.56808
 C -1.72058 -0.47457 0.57795
 F 1.99358 1.56096 0.49151
 F -1.98310 1.59131 -0.46737
 H 1.32212 -1.14868 -0.77600
 H -1.57236 -1.13903 0.36588
 H 1.65387 -0.93339 -0.36039
 H -1.44993 -0.89079 0.83341
 H 2.61015 -0.36011 -0.93942
 H -2.61590 -0.31319 0.93478
13
bifur_IRC_Distances_MW_output/new_data/bifur_traj2_Distances point 270
C 1.13098 0.73658 -0.03756
 C -1.11057 0.75486 0.01071
 C 0.03053 1.12074 -0.06647
 C 1.71108 -0.50467 -0.56795
 C -1.72055 -0.47460 0.57798
 F 1.99353 1.56108 0.49151
 F -1.98316 1.59120 -0.46731
 H 1.31940 -1.14850 -0.77990
 H -1.57506 -1.13921 0.36180
 H 1.65665 -0.93354 -0.35584
 H -1.44712 -0.89064 0.83776
 H 2.61014 -0.36009 -0.93948
 H -2.61587 -0.31321 0.93475
13
bifur_IRC_Distances_MW_output/new_data/bifur_traj2_Distances point 271
C 1.13096 0.73661 -0.03768
 C -1.11059 0.75483 0.01058
 C 0.03049 1.12073 -0.06702
 C 1.71109 -0.50466 -0.56786
 C -1.72053 -0.47461 0.57800
 F 1.99350 1.56117 0.49151
 F -1.98322 1.59112 -0.46725
 H 1.31732 -1.14836 -0.78289
 H -1.57715 -1.13935 0.35866
 H 1.65879 -0.93365 -0.35235
 H -1.44495 -0.89052 0.84109
 H 2.61014 -0.36007 -0.93952
 H -2.61584 -0.31323 0.93473
13
bifur_IRC_Distances_MW_output/new_data/bifur_traj2_Distances point 272
C 1.13093 0.73664 -0.03779
 C -1.11061 0.75480 0.01046
 C 0.03045 1.12072 -0.06754
 C 1.71109 -0.50464 -0.56777
 C -1.72051 -0.47463 0.57802
 F 1.99346 1.56125 0.49151
 F -1.98327 1.59104 -0.46721
 H 1.31538 -1.14823 -0.78566
 H -1.57908 -1.13948 0.35575
 H 1.66078 -0.93376 -0.34911
 H -1.44294 -0.89042 0.84419
 H 2.61013 -0.36006 -0.93955
 H -2.61582 -0.31324 0.93471
13
bifur_IRC_Distances_MW_output/new_data/bifur_traj2_Distances point 273
C 1.13091 0.73667 -0.03790
 C -1.11063 0.75477 0.01034
 C 0.03041 1.12072 -0.06802
 C 1.71110 -0.50462 -0.56768
 C -1.72049 -0.47464 0.57804
 F 1.99343 1.56133 0.49150
 F -1.98331 1.59096 -0.46716
 H 1.31357 -1.14811 -0.78824
 H -1.58089 -1.13960 0.35304
 H 1.66263 -0.93386 -0.34609
 H -1.44106 -0.89031 0.84707
 H 2.61012 -0.36004 -0.93959
 H -2.61580 -0.31326 0.93469
13
bifur_IRC_Distances_MW_output/new_data/bifur_traj2_Distances point 274
C 1.13090 0.73669 -0.03798
 C -1.11065 0.75475 0.01025
 C 0.03038 1.12071 -0.06842
 C 1.71110 -0.50461 -0.56761
 C -1.72047 -0.47465 0.57805
 F 1.99341 1.56139 0.49150
 F -1.98335 1.59090 -0.46712
 H 1.31206 -1.14801 -0.79039
 H -1.58239 -1.13970 0.35078
 H 1.66417 -0.93394 -0.34358
 H -1.43950 -0.89023 0.84947
 H 2.61012 -0.36003 -0.93962
 H -2.61578 -0.31327 0.93468
13
bifur_IRC_Distances_MW_output/new_data/bifur_traj2_Distances point 275
C 1.13088 0.73670 -0.03805
 C -1.11066 0.75473 0.01018
 C 0.03036 1.12071 -0.06870
 C 1.71111 -0.50460 -0.56756
 C -1.72046 -0.47466 0.57806
 F 1.99339 1.56144 0.49150
 F -1.98338 1.59086 -0.46710
 H 1.31098 -1.14794 -0.79193
 H -1.58347 -1.13977 0.34917
 H 1.66528 -0.93400 -0.34178
 H -1.43838 -0.89017 0.85118
 H 2.61012 -0.36002 -0.93964
 H -2.61577 -0.31328 0.93467
13
bifur_IRC_Distances_MW_output/new_data/bifur_traj2_Distances point 276
C 1.13088 0.73670 -0.03805
 C -1.11066 0.75473 0.01018
 C 0.03036 1.12071 -0.06870
 C 1.71111 -0.50460 -0.56756
 C -1.72046 -0.47466 0.57806
 F 1.99339 1.56144 0.49150
 F -1.98338 1.59086 -0.46710
 H 1.31098 -1.14794 -0.79192
 H -1.58347 -1.13977 0.34917
 H 1.66528 -0.93400 -0.34178
 H -1.43838 -0.89017 0.85118
 H 2.61012 -0.36002 -0.93964
 H -2.61577 -0.31328 0.93467
13
bifur_IRC_Distances_MW_output/new_data/bifur_traj2_Distances point 277
C 1.13088 0.73671 -0.03807
 C -1.11066 0.75473 0.01015
 C 0.03035 1.12070 -0.06882
 C 1.71111 -0.50460 -0.56754
 C -1.72045 -0.47466 0.57807
 F 1.99338 1.56146 0.49150
 F -1.98339 1.59084 -0.46709
 H 1.31054 -1.14791 -0.79256
 H -1.58391 -1.13980 0.34850
 H 1.66573 -0.93402 -0.34104
 H -1.43792 -0.89015 0.85189
 H 2.61011 -0.36002 -0.93965
 H -2.61577 -0.31328 0.93466
13
bifur_IRC_Distances_MW_output/new_data/bifur_traj2_Distances point 278
C 1.13089 0.73670 -0.03801
 C -1.11065 0.75474 0.01022
 C 0.03037 1.12071 -0.06854
 C 1.71111 -0.50461 -0.56759
 C -1.72046 -0.47466 0.57806
 F 1.99340 1.56141 0.49150
 F -1.98336 1.59088 -0.46711
 H 1.31159 -1.14798 -0.79105
 H -1.58286 -1.13973 0.35009
 H 1.66465 -0.93396 -0.34280
 H -1.43902 -0.89020 0.85021
 H 2.61012 -0.36003 -0.93963
 H -2.61578 -0.31327 0.93467
13
bifur_IRC_Distances_MW_output/new_data/bifur_traj2_Distances point 279
C 1.13092 0.73666 -0.03788
 C -1.11063 0.75478 0.01036
 C 0.03042 1.12072 -0.06794
 C 1.71110 -0.50463 -0.56769
 C -1.72049 -0.47464 0.57803
 F 1.99344 1.56132 0.49150
 F -1.98330 1.59098 -0.46717
 H 1.31385 -1.14813 -0.78784
 H -1.58061 -1.13958 0.35346
 H 1.66234 -0.93384 -0.34656
 H -1.44135 -0.89033 0.84662
 H 2.61013 -0.36005 -0.93958
 H -2.61580 -0.31325 0.93469
13
bifur_IRC_Distances_MW_output/new_data/bifur_traj2_Distances point 280
C 1.13096 0.73661 -0.03767
 C -1.11059 0.75483 0.01058
 C 0.03049 1.12073 -0.06700
 C 1.71109 -0.50466 -0.56786
 C -1.72053 -0.47461 0.57800
 F 1.99350 1.56116 0.49151
 F -1.98321 1.59112 -0.46726
 H 1.31740 -1.14836 -0.78277
 H -1.57706 -1.13934 0.35879
 H 1.65870 -0.93365 -0.35249
 H -1.44504 -0.89053 0.84096
 H 2.61014 -0.36007 -0.93951
 H -2.61584 -0.31323 0.93473
13
bifur_IRC_Distances_MW_output/new_data/bifur_traj2_Distances point 281
C 1.13102 0.73653 -0.03738
 C -1.11053 0.75491 0.01090
 C 0.03059 1.12075 -0.06568
 C 1.71107 -0.50470 -0.56809
 C -1.72058 -0.47457 0.57794
 F 1.99359 1.56095 0.49152
 F -1.98309 1.59132 -0.46738
 H 1.32235 -1.14869 -0.77567
 H -1.57213 -1.13901 0.36623
 H 1.65364 -0.93337 -0.36078
 H -1.45017 -0.89080 0.83304
 H 2.61015 -0.36011 -0.93942
 H -2.61590 -0.31319 0.93478
13
bifur_IRC_Distances_MW_output/new_data/bifur_traj2_Distances point 282
C 1.13110 0.73643 -0.03700
 C -1.11046 0.75501 0.01131
 C 0.03073 1.12077 -0.06393
 C 1.71105 -0.50475 -0.56839
 C -1.72066 -0.47452 0.57787
 F 1.99370 1.56067 0.49152
 F -1.98293 1.59158 -0.46754
 H 1.32887 -1.14913 -0.76629
 H -1.56562 -1.13858 0.37606
 H 1.64697 -0.93301 -0.37173
 H -1.45694 -0.89116 0.82256
 H 2.61017 -0.36016 -0.93930
 H -2.61597 -0.31313 0.93486
13
bifur_IRC_Distances_MW_output/new_data/bifur_traj2_Distances point 283
C 1.13119 0.73631 -0.03652
 C -1.11037 0.75513 0.01183
 C 0.03090 1.12080 -0.06175
 C 1.71102 -0.50482 -0.56877
 C -1.72075 -0.47446 0.57779
 F 1.99384 1.56032 0.49151
 F -1.98273 1.59191 -0.46775
 H 1.33692 -1.14968 -0.75462
 H -1.55759 -1.13806 0.38825
 H 1.63873 -0.93256 -0.38531
 H -1.46529 -0.89159 0.80954
 H 2.61020 -0.36023 -0.93916
 H -2.61607 -0.31307 0.93497
13
bifur_IRC_Distances_MW_output/new_data/bifur_traj2_Distances point 284
C 1.13129 0.73618 -0.03603
 C -1.11028 0.75526 0.01237
 C 0.03107 1.12083 -0.05948
 C 1.71100 -0.50488 -0.56915
 C -1.72084 -0.47439 0.57769
 F 1.99398 1.55996 0.49149
 F -1.98252 1.59224 -0.46796
 H 1.34520 -1.15025 -0.74256
 H -1.54934 -1.13752 0.40084
 H 1.63026 -0.93209 -0.39934
 H -1.47388 -0.89204 0.79607
 H 2.61023 -0.36029 -0.93903
 H -2.61616 -0.31300 0.93510
13
bifur_IRC_Distances_MW_output/new_data/bifur_traj2_Distances point 285
C 1.13135 0.73610 -0.03571
 C -1.11022 0.75534 0.01271
 C 0.03118 1.12085 -0.05801
 C 1.71098 -0.50493 -0.56940
 C -1.72090 -0.47435 0.57763
 F 1.99407 1.55974 0.49147
 F -1.98238 1.59245 -0.46810
 H 1.35050 -1.15062 -0.73480
 H -1.54405 -1.13718 0.40892
 H 1.62484 -0.93178 -0.40836
 H -1.47938 -0.89232 0.78740
 H 2.61025 -0.36034 -0.93895
 H -2.61622 -0.31296 0.93519
13
bifur_IRC_Distances_MW_output/new_data/bifur_traj2_Distances point 286
C 1.13135 0.73610 -0.03571
 C -1.11022 0.75534 0.01271
 C 0.03118 1.12085 -0.05802
 C 1.71098 -0.50493 -0.56940
 C -1.72090 -0.47435 0.57763
 F 1.99407 1.55974 0.49147
 F -1.98238 1.59245 -0.46810
 H 1.35048 -1.15062 -0.73483
 H -1.54408 -1.13718 0.40889
 H 1.62486 -0.93179 -0.40832
 H -1.47935 -0.89232 0.78744
 H 2.61025 -0.36034 -0.93895
 H -2.61622 -0.31296 0.93519
13
bifur_IRC_Distances_MW_output/new_data/bifur_traj2_Distances point 287
C 1.13135 0.73610 -0.03571
 C -1.11022 0.75534 0.01271
 C 0.03118 1.12085 -0.05802
 C 1.71098 -0.50493 -0.56940
 C -1.72090 -0.47435 0.57763
 F 1.99407 1.55974 0.49147
 F -1.98238 1.59245 -0.46810
 H 1.35047 -1.15062 -0.73483
 H -1.54408 -1.13718 0.40889
 H 1.62486 -0.93179 -0.40832
 H -1.47935 -0.89232 0.78744
 H 2.61025 -0.36034 -0.93895
 H -2.61622 -0.31296 0.93519
13
bifur_IRC_Distances_MW_output/new_data/bifur_traj2_Distances point 288
C 1.13121 0.73628 -0.03643
 C -1.11035 0.75515 0.01193
 C 0.03093 1.12081 -0.06131
 C 1.71102 -0.50483 -0.56884
 C -1.72077 -0.47445 0.57777
 F 1.99386 1.56025 0.49151
 F -1.98269 1.59197 -0.46779
 H 1.33852 -1.14979 -0.75230
 H -1.55600 -1.13795 0.39068
 H 1.63709 -0.93247 -0.38802
 H -1.46695 -0.89168 0.80694
 H 2.61021 -0.36024 -0.93913
 H -2.61608 -0.31306 0.93500
13
bifur_IRC_Distances_MW_output/new_data/bifur_traj2_Distances point 289
C 1.13111 0.73642 -0.03694
 C -1.11045 0.75502 0.01138
 C 0.03075 1.12077 -0.06364
 C 1.71105 -0.50476 -0.56845
 C -1.72067 -0.47451 0.57786
 F 1.99372 1.56062 0.49152
 F -1.98290 1.59162 -0.46757
 H 1.32995 -1.14921 -0.76472
 H -1.56454 -1.13851 0.37770
 H 1.64586 -0.93295 -0.37355
 H -1.45806 -0.89122 0.82081
 H 2.61018 -0.36017 -0.93928
 H -2.61599 -0.31313 0.93488
13
bifur_IRC_Distances_MW_output/new_data/bifur_traj2_Distances point 290
C 1.13100 0.73655 -0.03745
 C -1.11055 0.75489 0.01082
 C 0.03057 1.12074 -0.06601
 C 1.71107 -0.50469 -0.56803
 C -1.72057 -0.47458 0.57796
 F 1.99356 1.56100 0.49151
 F -1.98312 1.59127 -0.46735
 H 1.32112 -1.14861 -0.77744
 H -1.57335 -1.13910 0.36438
 H 1.65489 -0.93344 -0.35872
 H -1.44890 -0.89073 0.83501
 H 2.61015 -0.36010 -0.93944
 H -2.61589 -0.31320 0.93477
13
bifur_IRC_Distances_MW_output/new_data/bifur_traj2_Distances point 291
C 1.13091 0.73667 -0.03793
 C -1.11064 0.75476 0.01030
 C 0.03040 1.12071 -0.06818
 C 1.71110 -0.50462 -0.56765
 C -1.72048 -0.47465 0.57804
 F 1.99342 1.56135 0.49150
 F -1.98333 1.59094 -0.46715
 H 1.31295 -1.14807 -0.78913
 H -1.58151 -1.13964 0.35211
 H 1.66326 -0.93389 -0.34506
 H -1.44042 -0.89028 0.84806
 H 2.61012 -0.36004 -0.93960
 H -2.61579 -0.31326 0.93468
13
bifur_IRC_Distances_MW_output/new_data/bifur_traj2_Distances point 292
C 1.13083 0.73678 -0.03832
 C -1.11071 0.75466 0.00988
 C 0.03026 1.12069 -0.06996
 C 1.71112 -0.50456 -0.56734
 C -1.72040 -0.47470 0.57811
 F 1.99330 1.56165 0.49149
 F -1.98350 1.59067 -0.46698
 H 1.30617 -1.14762 -0.79876
 H -1.58827 -1.14010 0.34198
 H 1.67021 -0.93426 -0.33378
 H -1.43338 -0.88990 0.85882
 H 2.61010 -0.35999 -0.93974
 H -2.61572 -0.31332 0.93462
13
bifur_IRC_Distances_MW_output/new_data/bifur_traj2_Distances point 293
C 1.13076 0.73686 -0.03863
 C -1.11077 0.75458 0.00954
 C 0.03015 1.12067 -0.07135
 C 1.71114 -0.50452 -0.56709
 C -1.72034 -0.47474 0.57816
 F 1.99321 1.56188 0.49147
 F -1.98363 1.59045 -0.46685
 H 1.30084 -1.14727 -0.80628
 H -1.59358 -1.14046 0.33406
 H 1.67566 -0.93454 -0.32497
 H -1.42786 -0.88960 0.86721
 H 2.61008 -0.35994 -0.93986
 H -2.61566 -0.31336 0.93458
13
bifur_IRC_Distances_MW_output/new_data/bifur_traj2_Distances point 294
C 1.13071 0.73692 -0.03886
 C -1.11082 0.75452 0.00929
 C 0.03006 1.12065 -0.07241
 C 1.71116 -0.50449 -0.56690
 C -1.72030 -0.47477 0.57820
 F 1.99314 1.56205 0.49145
 F -1.98373 1.59028 -0.46676
 H 1.29676 -1.14700 -0.81203
 H -1.59766 -1.14074 0.32800
 H 1.67984 -0.93476 -0.31823
 H -1.42363 -0.88937 0.87363
 H 2.61007 -0.35991 -0.93995
 H -2.61561 -0.31339 0.93456
13
bifur_IRC_Distances_MW_output/new_data/bifur_traj2_Distances point 295
C 1.13068 0.73697 -0.03903
 C -1.11085 0.75447 0.00911
 C 0.03000 1.12064 -0.07315
 C 1.71117 -0.50446 -0.56676
 C -1.72027 -0.47479 0.57822
 F 1.99309 1.56218 0.49144
 F -1.98380 1.59017 -0.46669
 H 1.29388 -1.14681 -0.81607
 H -1.60053 -1.14094 0.32373
 H 1.68279 -0.93492 -0.31349
 H -1.42064 -0.88920 0.87814
 H 2.61006 -0.35989 -0.94001
 H -2.61558 -0.31341 0.93454
13
bifur_IRC_Distances_MW_output/new_data/bifur_traj2_Distances point 296
C 1.13066 0.73699 -0.03911
 C -1.11087 0.75445 0.00902
 C 0.02997 1.12064 -0.07353
 C 1.71117 -0.50445 -0.56669
 C -1.72025 -0.47480 0.57824
 F 1.99306 1.56224 0.49143
 F -1.98384 1.59011 -0.46665
 H 1.29238 -1.14671 -0.81817
 H -1.60203 -1.14104 0.32152
 H 1.68432 -0.93500 -0.31102
 H -1.41908 -0.88911 0.88048
 H 2.61006 -0.35988 -0.94005
 H -2.61556 -0.31343 0.93453
13
bifur_IRC_Distances_MW_output/new_data/bifur_traj2_Distances point 297
C 1.13066 0.73699 -0.03911
 C -1.11087 0.75445 0.00902
 C 0.02997 1.12064 -0.07352
 C 1.71117 -0.50445 -0.56669
 C -1.72025 -0.47480 0.57824
 F 1.99306 1.56224 0.49143
 F -1.98384 1.59011 -0.46665
 H 1.29242 -1.14672 -0.81812
 H -1.60199 -1.14104 0.32157
 H 1.68429 -0.93499 -0.31108
 H -1.41912 -0.88912 0.88043
 H 2.61006 -0.35988 -0.94005
 H -2.61556 -0.31343 0.93453
13
bifur_IRC_Distances_MW_output/new_data/bifur_traj2_Distances point 298
C 1.13066 0.73699 -0.03911
 C -1.11087 0.75445 0.00902
 C 0.02997 1.12064 -0.07352
 C 1.71117 -0.50445 -0.56669
 C -1.72025 -0.47480 0.57824
 F 1.99306 1.56224 0.49143
 F -1.98384 1.59011 -0.46665
 H 1.29242 -1.14672 -0.81812
 H -1.60199 -1.14104 0.32157
 H 1.68429 -0.93499 -0.31108
 H -1.41912 -0.88912 0.88043
 H 2.61006 -0.35988 -0.94005
 H -2.61556 -0.31343 0.93453
13
bifur_IRC_Distances_MW_output/new_data/bifur_traj2_Distances point 299
C 1.13071 0.73693 -0.03890
 C -1.11083 0.75451 0.00925
 C 0.03005 1.12065 -0.07257
 C 1.71116 -0.50448 -0.56687
 C -1.72029 -0.47478 0.57820
 F 1.99313 1.56208 0.49145
 F -1.98375 1.59026 -0.46674
 H 1.29611 -1.14696 -0.81295
 H -1.59831 -1.14078 0.32703
 H 1.68051 -0.93480 -0.31715
 H -1.42295 -0.88933 0.87465
 H 2.61007 -0.35991 -0.93996
 H -2.61560 -0.31340 0.93455
13
bifur_IRC_Distances_MW_output/new_data/bifur_traj2_Distances point 300
C 1.13074 0.73688 -0.03871
 C -1.11079 0.75456 0.00945
 C 0.03012 1.12066 -0.07172
 C 1.71115 -0.50451 -0.56702
 C -1.72033 -0.47475 0.57817
 F 1.99319 1.56194 0.49146
 F -1.98366 1.59039 -0.46682
 H 1.29941 -1.14717 -0.80830
 H -1.59501 -1.14056 0.33193
 H 1.67712 -0.93462 -0.32260
 H -1.42638 -0.88952 0.86947
 H 2.61008 -0.35993 -0.93989
 H -2.61564 -0.31337 0.93458
13
bifur_IRC_Distances_MW_output/new_data/bifur_traj2_Distances point 301
C 1.13080 0.73681 -0.03845
 C -1.11074 0.75463 0.00974
 C 0.03021 1.12068 -0.07054
 C 1.71113 -0.50455 -0.56723
 C -1.72038 -0.47471 0.57813
 F 1.99326 1.56174 0.49148
 F -1.98355 1.59058 -0.46693
 H 1.30395 -1.14747 -0.80189
 H -1.59048 -1.14025 0.33868
 H 1.67247 -0.93438 -0.33011
 H -1.43109 -0.88977 0.86231
 H 2.61009 -0.35997 -0.93979
 H -2.61569 -0.31333 0.93461
13
bifur_IRC_Distances_MW_output/new_data/bifur_traj2_Distances point 302
C 1.13087 0.73672 -0.03810
 C -1.11067 0.75472 0.01012
 C 0.03034 1.12070 -0.06896
 C 1.71111 -0.50459 -0.56751
 C -1.72045 -0.47467 0.57807
 F 1.99337 1.56148 0.49150
 F -1.98340 1.59082 -0.46707
 H 1.30999 -1.14787 -0.79333
 H -1.58445 -1.13984 0.34769
 H 1.66629 -0.93405 -0.34014
 H -1.43735 -0.89011 0.85275
 H 2.61011 -0.36002 -0.93966
 H -2.61576 -0.31329 0.93466
13
bifur_IRC_Distances_MW_output/new_data/bifur_traj2_Distances point 303
C 1.13096 0.73660 -0.03766
 C -1.11059 0.75484 0.01060
 C 0.03050 1.12073 -0.06693
 C 1.71109 -0.50466 -0.56787
 C -1.72053 -0.47461 0.57799
 F 1.99350 1.56115 0.49151
 F -1.98321 1.59113 -0.46726
 H 1.31767 -1.14838 -0.78239
 H -1.57680 -1.13933 0.35919
 H 1.65843 -0.93363 -0.35294
 H -1.44532 -0.89054 0.84053
 H 2.61014 -0.36008 -0.93951
 H -2.61585 -0.31322 0.93473
13
bifur_IRC_Distances_MW_output/new_data/bifur_traj2_Distances point 304
C 1.13107 0.73646 -0.03711
 C -1.11048 0.75498 0.01119
 C 0.03069 1.12076 -0.06444
 C 1.71106 -0.50473 -0.56831
 C -1.72064 -0.47454 0.57790
 F 1.99367 1.56075 0.49152
 F -1.98298 1.59150 -0.46750
 H 1.32696 -1.14901 -0.76903
 H -1.56752 -1.13871 0.37318
 H 1.64891 -0.93312 -0.36853
 H -1.45496 -0.89105 0.82562
 H 2.61017 -0.36015 -0.93933
 H -2.61595 -0.31315 0.93484
13
bifur_IRC_Distances_MW_output/new_data/bifur_traj2_Distances point 305
C 1.13120 0.73630 -0.03649
 C -1.11037 0.75514 0.01186
 C 0.03091 1.12080 -0.06161
 C 1.71102 -0.50482 -0.56879
 C -1.72076 -0.47445 0.57778
 F 1.99385 1.56030 0.49151
 F -1.98271 1.59193 -0.46776
 H 1.33744 -1.14972 -0.75387
 H -1.55708 -1.13802 0.38904
 H 1.63820 -0.93253 -0.38619
 H -1.46583 -0.89162 0.80870
 H 2.61020 -0.36023 -0.93915
 H -2.61607 -0.31306 0.93498
13
bifur_IRC_Distances_MW_output/new_data/bifur_traj2_Distances point 306
C 1.13133 0.73614 -0.03584
 C -1.11024 0.75530 0.01257
 C 0.03113 1.12084 -0.05861
 C 1.71099 -0.50491 -0.56930
 C -1.72088 -0.47437 0.57765
 F 1.99403 1.55983 0.49148
 F -1.98244 1.59236 -0.46804
 H 1.34834 -1.15047 -0.73796
 H -1.54621 -1.13731 0.40563
 H 1.62705 -0.93191 -0.40468
 H -1.47714 -0.89220 0.79094
 H 2.61024 -0.36032 -0.93898
 H -2.61620 -0.31298 0.93515
13
bifur_IRC_Distances_MW_output/new_data/bifur_traj2_Distances point 307
C 1.13146 0.73596 -0.03514
 C -1.11012 0.75548 0.01332
 C 0.03137 1.12088 -0.05541
 C 1.71095 -0.50500 -0.56983
 C -1.72101 -0.47428 0.57751
 F 1.99423 1.55933 0.49143
 F -1.98215 1.59283 -0.46834
 H 1.35984 -1.15127 -0.72104
 H -1.53474 -1.13658 0.42322
 H 1.61528 -0.93124 -0.42431
 H -1.48907 -0.89281 0.77205
 H 2.61028 -0.36041 -0.93882
 H -2.61633 -0.31288 0.93536
13
bifur_IRC_Distances_MW_output/new_data/bifur_traj2_Distances point 308
C 1.13162 0.73576 -0.03435
 C -1.10997 0.75568 0.01418
 C 0.03164 1.12092 -0.05175
 C 1.71091 -0.50511 -0.57043
 C -1.72116 -0.47418 0.57734
 F 1.99445 1.55878 0.49135
 F -1.98182 1.59335 -0.46867
 H 1.37286 -1.15219 -0.70174
 H -1.52177 -1.13576 0.44323
 H 1.60197 -0.93047 -0.44663
 H -1.50257 -0.89347 0.75050
 H 2.61032 -0.36052 -0.93866
 H -2.61648 -0.31278 0.93562
13
bifur_IRC_Distances_MW_output/new_data/bifur_traj2_Distances point 309
C 1.13162 0.73576 -0.03435
 C -1.10997 0.75568 0.01418
 C 0.03164 1.12092 -0.05175
 C 1.71091 -0.50511 -0.57043
 C -1.72116 -0.47418 0.57734
 F 1.99445 1.55878 0.49135
 F -1.98182 1.59335 -0.46867
 H 1.37286 -1.15219 -0.70173
 H -1.52176 -1.13576 0.44323
 H 1.60197 -0.93047 -0.44664
 H -1.50258 -0.89347 0.75049
 H 2.61032 -0.36052 -0.93866
 H -2.61648 -0.31278 0.93562
13
bifur_IRC_Distances_MW_output/new_data/bifur_traj2_Distances point 310
C 1.13202 0.73524 -0.03226
 C -1.10960 0.75619 0.01645
 C 0.03233 1.12102 -0.04205
 C 1.71081 -0.50539 -0.57195
 C -1.72155 -0.47391 0.57685
 F 1.99503 1.55733 0.49102
 F -1.98097 1.59470 -0.46951
 H 1.40664 -1.15464 -0.65098
 H -1.48810 -1.13369 0.49550
 H 1.56744 -0.92842 -0.50503
 H -1.53762 -0.89514 0.69385
 H 2.61042 -0.36079 -0.93836
 H -2.61685 -0.31250 0.93646
13
bifur_IRC_Distances_MW_output/new_data/bifur_traj2_Distances point 311
C 1.13225 0.73494 -0.03104
 C -1.10938 0.75648 0.01778
 C 0.03273 1.12107 -0.03635
 C 1.71075 -0.50555 -0.57281
 C -1.72177 -0.47375 0.57654
 F 1.99536 1.55650 0.49075
 F -1.98048 1.59549 -0.46996
 H 1.42614 -1.15610 -0.62131
 H -1.46867 -1.13254 0.52584
 H 1.54750 -0.92718 -0.53895
 H -1.55785 -0.89606 0.66075
 H 2.61048 -0.36095 -0.93827
 H -2.61706 -0.31234 0.93704
13
bifur_IRC_Distances_MW_output/new_data/bifur_traj2_Distances point 312
C 1.13247 0.73465 -0.02987
 C -1.10918 0.75676 0.01906
 C 0.03312 1.12112 -0.03083
 C 1.71070 -0.50570 -0.57361
 C -1.72198 -0.47361 0.57622
 F 1.99568 1.55570 0.49043
 F -1.98001 1.59624 -0.47036
 H 1.44488 -1.15753 -0.59262
 H -1.44999 -1.13146 0.55502
 H 1.52835 -0.92597 -0.57161
 H -1.57729 -0.89691 0.62876
 H 2.61052 -0.36110 -0.93824
 H -2.61726 -0.31219 0.93766
13
bifur_IRC_Distances_MW_output/new_data/bifur_traj2_Distances point 313
C 1.13266 0.73440 -0.02885
 C -1.10900 0.75700 0.02019
 C 0.03345 1.12116 -0.02603
 C 1.71064 -0.50583 -0.57430
 C -1.72216 -0.47347 0.57592
 F 1.99596 1.55500 0.49011
 F -1.97960 1.59689 -0.47068
 H 1.46112 -1.15879 -0.56764
 H -1.43380 -1.13054 0.58030
 H 1.51175 -0.92489 -0.59992
 H -1.59414 -0.89762 0.60091
 H 2.61056 -0.36124 -0.93825
 H -2.61743 -0.31205 0.93824
13
bifur_IRC_Distances_MW_output/new_data/bifur_traj2_Distances point 314
C 1.13280 0.73421 -0.02808
 C -1.10886 0.75718 0.02104
 C 0.03370 1.12118 -0.02240
 C 1.71060 -0.50593 -0.57480
 C -1.72230 -0.47338 0.57568
 F 1.99617 1.55448 0.48985
 F -1.97929 1.59738 -0.47090
 H 1.47339 -1.15976 -0.54873
 H -1.42157 -1.12986 0.59937
 H 1.49920 -0.92406 -0.62128
 H -1.60687 -0.89815 0.57983
 H 2.61058 -0.36134 -0.93829
 H -2.61755 -0.31195 0.93871
13
bifur_IRC_Distances_MW_output/new_data/bifur_traj2_Distances point 315
C 1.13289 0.73410 -0.02763
 C -1.10878 0.75729 0.02155
 C 0.03384 1.12120 -0.02024
 C 1.71058 -0.50599 -0.57510
 C -1.72238 -0.47332 0.57554
 F 1.99629 1.55417 0.48968
 F -1.97911 1.59767 -0.47102
 H 1.48068 -1.16034 -0.53748
 H -1.41430 -1.12946 0.61068
 H 1.49175 -0.92357 -0.63396
 H -1.61444 -0.89846 0.56730
 H 2.61059 -0.36140 -0.93833
 H -2.61763 -0.31189 0.93900
13
bifur_IRC_Distances_MW_output/new_data/bifur_traj2_Distances point 316
C 1.13291 0.73407 -0.02750
 C -1.10876 0.75732 0.02169
 C 0.03389 1.12120 -0.01963
 C 1.71057 -0.50601 -0.57518
 C -1.72240 -0.47330 0.57549
 F 1.99633 1.55408 0.48963
 F -1.97906 1.59775 -0.47105
 H 1.48275 -1.16051 -0.53429
 H -1.41223 -1.12935 0.61389
 H 1.48963 -0.92342 -0.63755
 H -1.61658 -0.89854 0.56374
 H 2.61060 -0.36142 -0.93834
 H -2.61765 -0.31187 0.93909
13
bifur_IRC_Distances_MW_output/new_data/bifur_traj2_Distances point 317
C 1.13288 0.73411 -0.02767
 C -1.10879 0.75728 0.02150
 C 0.03383 1.12120 -0.02043
 C 1.71058 -0.50599 -0.57507
 C -1.72237 -0.47332 0.57555
 F 1.99628 1.55420 0.48969
 F -1.97913 1.59764 -0.47101
 H 1.48003 -1.16029 -0.53848
 H -1.41494 -1.12950 0.60968
 H 1.49241 -0.92361 -0.63283
 H -1.61377 -0.89843 0.56841
 H 2.61059 -0.36139 -0.93832
 H -2.61762 -0.31190 0.93898
13
bifur_IRC_Distances_MW_output/new_data/bifur_traj2_Distances point 318
C 1.13281 0.73421 -0.02808
 C -1.10886 0.75718 0.02104
 C 0.03370 1.12118 -0.02239
 C 1.71060 -0.50593 -0.57480
 C -1.72230 -0.47338 0.57568
 F 1.99617 1.55448 0.48985
 F -1.97929 1.59738 -0.47090
 H 1.47340 -1.15976 -0.54871
 H -1.42155 -1.12986 0.59939
 H 1.49919 -0.92406 -0.62131
 H -1.60689 -0.89815 0.57981
 H 2.61058 -0.36134 -0.93829
 H -2.61755 -0.31195 0.93871
13
bifur_IRC_Distances_MW_output/new_data/bifur_traj2_Distances point 319
C 1.13269 0.73436 -0.02867
 C -1.10896 0.75704 0.02039
 C 0.03351 1.12116 -0.02518
 C 1.71063 -0.50586 -0.57442
 C -1.72219 -0.47345 0.57586
 F 1.99600 1.55488 0.49005
 F -1.97953 1.59700 -0.47073
 H 1.46398 -1.15902 -0.56323
 H -1.43095 -1.13038 0.58475
 H 1.50882 -0.92470 -0.60491
 H -1.59711 -0.89775 0.59600
 H 2.61056 -0.36126 -0.93826
 H -2.61746 -0.31203 0.93835
13
bifur_IRC_Distances_MW_output/new_data/bifur_traj2_Distances point 320
C 1.13269 0.73436 -0.02867
 C -1.10896 0.75704 0.02039
 C 0.03351 1.12116 -0.02518
 C 1.71063 -0.50586 -0.57442
 C -1.72219 -0.47345 0.57586
 F 1.99600 1.55488 0.49005
 F -1.97953 1.59700 -0.47073
 H 1.46398 -1.15902 -0.56324
 H -1.43095 -1.13038 0.58475
 H 1.50882 -0.92470 -0.60490
 H -1.59711 -0.89775 0.59600
 H 2.61056 -0.36126 -0.93826
 H -2.61746 -0.31203 0.93835
13
bifur_IRC_Distances_MW_output/new_data/bifur_traj2_Distances point 321
C 1.13245 0.73468 -0.02999
 C -1.10920 0.75673 0.01893
 C 0.03308 1.12111 -0.03139
 C 1.71070 -0.50569 -0.57353
 C -1.72196 -0.47362 0.57625
 F 1.99564 1.55578 0.49046
 F -1.98005 1.59616 -0.47032
 H 1.44297 -1.15738 -0.59554
 H -1.45189 -1.13156 0.55206
 H 1.53029 -0.92609 -0.56830
 H -1.57532 -0.89683 0.63201
 H 2.61052 -0.36109 -0.93824
 H -2.61724 -0.31220 0.93759
13
bifur_IRC_Distances_MW_output/new_data/bifur_traj2_Distances point 322
C 1.13234 0.73483 -0.03058
 C -1.10930 0.75659 0.01828
 C 0.03289 1.12109 -0.03417
 C 1.71073 -0.50561 -0.57313
 C -1.72185 -0.47370 0.57641
 F 1.99548 1.55618 0.49063
 F -1.98029 1.59578 -0.47012
 H 1.43355 -1.15666 -0.60999
 H -1.46128 -1.13211 0.53737
 H 1.53993 -0.92671 -0.55186
 H -1.56554 -0.89640 0.64812
 H 2.61049 -0.36101 -0.93825
 H -2.61714 -0.31228 0.93728
13
bifur_IRC_Distances_MW_output/new_data/bifur_traj2_Distances point 323
C 1.13224 0.73495 -0.03109
 C -1.10939 0.75647 0.01773
 C 0.03272 1.12107 -0.03656
 C 1.71076 -0.50554 -0.57278
 C -1.72176 -0.47376 0.57655
 F 1.99535 1.55653 0.49076
 F -1.98049 1.59546 -0.46994
 H 1.42543 -1.15605 -0.62239
 H -1.46937 -1.13258 0.52474
 H 1.54822 -0.92723 -0.53773
 H -1.55712 -0.89603 0.66195
 H 2.61047 -0.36095 -0.93827
 H -2.61706 -0.31235 0.93702
13
bifur_IRC_Distances_MW_output/new_data/bifur_traj2_Distances point 324
C 1.13216 0.73506 -0.03151
 C -1.10946 0.75637 0.01727
 C 0.03258 1.12105 -0.03853
 C 1.71078 -0.50549 -0.57248
 C -1.72168 -0.47381 0.57666
 F 1.99523 1.55681 0.49086
 F -1.98066 1.59519 -0.46979
 H 1.41871 -1.15554 -0.63263
 H -1.47607 -1.13297 0.51428
 H 1.55509 -0.92766 -0.52603
 H -1.55015 -0.89571 0.67338
 H 2.61046 -0.36089 -0.93830
 H -2.61698 -0.31240 0.93681
13
bifur_IRC_Distances_MW_output/new_data/bifur_traj2_Distances point 325
C 1.13209 0.73515 -0.03187
 C -1.10953 0.75628 0.01688
 C 0.03246 1.12104 -0.04021
 C 1.71079 -0.50544 -0.57223
 C -1.72162 -0.47386 0.57676
 F 1.99513 1.55706 0.49094
 F -1.98081 1.59496 -0.46966
 H 1.41295 -1.15511 -0.64140
 H -1.48181 -1.13331 0.50532
 H 1.56098 -0.92802 -0.51601
 H -1.54417 -0.89544 0.68316
 H 2.61044 -0.36084 -0.93833
 H -2.61692 -0.31245 0.93664
13
bifur_IRC_Distances_MW_output/new_data/bifur_traj2_Distances point 326
C 1.13203 0.73523 -0.03221
 C -1.10959 0.75620 0.01651
 C 0.03235 1.12102 -0.04180
 C 1.71081 -0.50539 -0.57199
 C -1.72156 -0.47390 0.57684
 F 1.99504 1.55729 0.49101
 F -1.98095 1.59474 -0.46953
 H 1.40750 -1.15471 -0.64967
 H -1.48724 -1.13364 0.49684
 H 1.56655 -0.92836 -0.50653
 H -1.53851 -0.89518 0.69239
 H 2.61042 -0.36080 -0.93836
 H -2.61686 -0.31249 0.93649
13
bifur_IRC_Distances_MW_output/new_data/bifur_traj2_Distances point 327
C 1.13196 0.73531 -0.03255
 C -1.10965 0.75612 0.01613
 C 0.03224 1.12101 -0.04340
 C 1.71083 -0.50535 -0.57174
 C -1.72149 -0.47395 0.57693
 F 1.99495 1.55753 0.49108
 F -1.98109 1.59452 -0.46939
 H 1.40198 -1.15430 -0.65803
 H -1.49274 -1.13397 0.48827
 H 1.57220 -0.92871 -0.49695
 H -1.53278 -0.89492 0.70172
 H 2.61041 -0.36075 -0.93839
 H -2.61680 -0.31254 0.93633
13
bifur_IRC_Distances_MW_output/new_data/bifur_traj2_Distances point 328
C 1.13190 0.73540 -0.03289
 C -1.10971 0.75603 0.01577
 C 0.03213 1.12099 -0.04497
 C 1.71084 -0.50530 -0.57150
 C -1.72143 -0.47399 0.57701
 F 1.99485 1.55776 0.49114
 F -1.98122 1.59430 -0.46926
 H 1.39656 -1.15390 -0.66621
 H -1.49814 -1.13430 0.47987
 H 1.57773 -0.92904 -0.48756
 H -1.52717 -0.89465 0.71084
 H 2.61039 -0.36071 -0.93843
 H -2.61674 -0.31258 0.93619
13
bifur_IRC_Distances_MW_output/new_data/bifur_traj2_Distances point 329
C 1.13184 0.73547 -0.03318
 C -1.10976 0.75596 0.01545
 C 0.03203 1.12098 -0.04632
 C 1.71086 -0.50527 -0.57129
 C -1.72138 -0.47403 0.57708
 F 1.99477 1.55796 0.49119
 F -1.98134 1.59411 -0.46915
 H 1.39188 -1.15356 -0.67327
 H -1.50281 -1.13458 0.47261
 H 1.58252 -0.92933 -0.47944
 H -1.52230 -0.89442 0.71872
 H 2.61038 -0.36067 -0.93847
 H -2.61669 -0.31262 0.93607
13
bifur_IRC_Distances_MW_output/new_data/bifur_traj2_Distances point 330
C 1.13180 0.73552 -0.03339
 C -1.10980 0.75591 0.01522
 C 0.03196 1.12097 -0.04730
 C 1.71087 -0.50524 -0.57114
 C -1.72134 -0.47405 0.57713
 F 1.99472 1.55811 0.49122
 F -1.98143 1.59398 -0.46906
 H 1.38846 -1.15331 -0.67841
 H -1.50622 -1.13479 0.46732
 H 1.58602 -0.92954 -0.47353
 H -1.51876 -0.89426 0.72445
 H 2.61037 -0.36064 -0.93850
 H -2.61665 -0.31265 0.93598
13
bifur_IRC_Distances_MW_output/new_data/bifur_traj2_Distances point 331
C 1.13180 0.73552 -0.03339
 C -1.10980 0.75591 0.01522
 C 0.03196 1.12097 -0.04730
 C 1.71087 -0.50524 -0.57114
 C -1.72134 -0.47405 0.57713
 F 1.99472 1.55811 0.49122
 F -1.98143 1.59398 -0.46906
 H 1.38846 -1.15331 -0.67840
 H -1.50621 -1.13479 0.46732
 H 1.58602 -0.92954 -0.47354
 H -1.51876 -0.89426 0.72445
 H 2.61037 -0.36064 -0.93850
 H -2.61665 -0.31265 0.93598
13
bifur_IRC_Distances_MW_output/new_data/bifur_traj2_Distances point 332
C 1.13178 0.73555 -0.03352
 C -1.10982 0.75588 0.01508
 C 0.03192 1.12096 -0.04789
 C 1.71087 -0.50522 -0.57104
 C -1.72131 -0.47407 0.57715
 F 1.99468 1.55820 0.49124
 F -1.98148 1.59389 -0.46901
 H 1.38638 -1.15316 -0.68152
 H -1.50829 -1.13492 0.46410
 H 1.58814 -0.92966 -0.46994
 H -1.51661 -0.89415 0.72793
 H 2.61036 -0.36063 -0.93852
 H -2.61663 -0.31267 0.93593
13
bifur_IRC_Distances_MW_output/new_data/bifur_traj2_Distances point 333
C 1.13180 0.73552 -0.03340
 C -1.10980 0.75591 0.01521
 C 0.03196 1.12097 -0.04735
 C 1.71087 -0.50524 -0.57113
 C -1.72134 -0.47406 0.57713
 F 1.99471 1.55812 0.49123
 F -1.98143 1.59397 -0.46906
 H 1.38828 -1.15330 -0.67867
 H -1.50639 -1.13480 0.46704
 H 1.58620 -0.92955 -0.47323
 H -1.51858 -0.89425 0.72475
 H 2.61037 -0.36064 -0.93850
 H -2.61665 -0.31265 0.93598
13
bifur_IRC_Distances_MW_output/new_data/bifur_traj2_Distances point 334
C 1.13185 0.73545 -0.03312
 C -1.10975 0.75598 0.01551
 C 0.03205 1.12098 -0.04605
 C 1.71085 -0.50527 -0.57133
 C -1.72139 -0.47402 0.57706
 F 1.99479 1.55792 0.49118
 F -1.98132 1.59415 -0.46917
 H 1.39280 -1.15363 -0.67187
 H -1.50189 -1.13453 0.47404
 H 1.58158 -0.92927 -0.48105
 H -1.52327 -0.89447 0.71716
 H 2.61038 -0.36068 -0.93846
 H -2.61670 -0.31261 0.93609
13
bifur_IRC_Distances_MW_output/new_data/bifur_traj2_Distances point 335
C 1.13194 0.73534 -0.03265
 C -1.10967 0.75609 0.01602
 C 0.03221 1.12100 -0.04387
 C 1.71083 -0.50534 -0.57167
 C -1.72147 -0.47396 0.57695
 F 1.99492 1.55760 0.49110
 F -1.98113 1.59445 -0.46935
 H 1.40034 -1.15418 -0.66050
 H -1.49437 -1.13407 0.48573
 H 1.57387 -0.92881 -0.49411
 H -1.53109 -0.89484 0.70448
 H 2.61040 -0.36074 -0.93840
 H -2.61678 -0.31255 0.93629
13
bifur_IRC_Distances_MW_output/new_data/bifur_traj2_Distances point 336
C 1.13207 0.73517 -0.03198
 C -1.10955 0.75625 0.01676
 C 0.03243 1.12103 -0.04071
 C 1.71080 -0.50543 -0.57215
 C -1.72160 -0.47387 0.57678
 F 1.99510 1.55713 0.49096
 F -1.98085 1.59489 -0.46961
 H 1.41122 -1.15498 -0.64403
 H -1.48353 -1.13342 0.50263
 H 1.56275 -0.92813 -0.51300
 H -1.54237 -0.89536 0.68609
 H 2.61043 -0.36083 -0.93834
 H -2.61690 -0.31246 0.93659
13
bifur_IRC_Distances_MW_output/new_data/bifur_traj2_Distances point 337
C 1.13224 0.73496 -0.03110
 C -1.10939 0.75647 0.01772
 C 0.03272 1.12107 -0.03661
 C 1.71076 -0.50554 -0.57277
 C -1.72176 -0.47376 0.57655
 F 1.99534 1.55653 0.49076
 F -1.98050 1.59545 -0.46994
 H 1.42527 -1.15604 -0.62263
 H -1.46953 -1.13259 0.52449
 H 1.54839 -0.92724 -0.53745
 H -1.55695 -0.89602 0.66223
 H 2.61047 -0.36094 -0.93827
 H -2.61706 -0.31235 0.93701
13
bifur_IRC_Distances_MW_output/new_data/bifur_traj2_Distances point 338
C 1.13243 0.73470 -0.03007
 C -1.10921 0.75671 0.01884
 C 0.03305 1.12111 -0.03179
 C 1.71071 -0.50567 -0.57347
 C -1.72194 -0.47363 0.57627
 F 1.99562 1.55584 0.49049
 F -1.98009 1.59611 -0.47029
 H 1.44163 -1.15728 -0.59760
 H -1.45322 -1.13164 0.54997
 H 1.53166 -0.92618 -0.56596
 H -1.57392 -0.89676 0.63431
 H 2.61051 -0.36108 -0.93824
 H -2.61723 -0.31221 0.93755
13
bifur_IRC_Distances_MW_output/new_data/bifur_traj2_Distances point 339
C 1.13264 0.73443 -0.02895
 C -1.10901 0.75698 0.02007
 C 0.03341 1.12115 -0.02651
 C 1.71065 -0.50582 -0.57423
 C -1.72214 -0.47349 0.57595
 F 1.99593 1.55507 0.49014
 F -1.97964 1.59682 -0.47065
 H 1.45948 -1.15866 -0.57016
 H -1.43543 -1.13063 0.57776
 H 1.51342 -0.92500 -0.59707
 H -1.59244 -0.89755 0.60372
 H 2.61055 -0.36123 -0.93825
 H -2.61741 -0.31206 0.93818
13
bifur_IRC_Distances_MW_output/new_data/bifur_traj2_Distances point 340
C 1.13286 0.73414 -0.02778
 C -1.10881 0.75726 0.02138
 C 0.03380 1.12119 -0.02095
 C 1.71059 -0.50597 -0.57500
 C -1.72235 -0.47334 0.57558
 F 1.99625 1.55427 0.48974
 F -1.97917 1.59757 -0.47098
 H 1.47827 -1.16015 -0.54120
 H -1.41670 -1.12960 0.60695
 H 1.49421 -0.92373 -0.62977
 H -1.61194 -0.89836 0.57144
 H 2.61059 -0.36138 -0.93832
 H -2.61760 -0.31191 0.93891
13
bifur_IRC_Distances_MW_output/new_data/bifur_traj2_Distances point 341
C 1.13309 0.73384 -0.02659
 C -1.10860 0.75754 0.02270
 C 0.03418 1.12123 -0.01533
 C 1.71052 -0.50613 -0.57576
 C -1.72256 -0.47318 0.57519
 F 1.99658 1.55346 0.48928
 F -1.97869 1.59834 -0.47127
 H 1.49731 -1.16168 -0.51182
 H -1.39772 -1.12857 0.63640
 H 1.47475 -0.92241 -0.66278
 H -1.63169 -0.89914 0.53872
 H 2.61062 -0.36154 -0.93844
 H -2.61778 -0.31175 0.93969
13
bifur_IRC_Distances_MW_output/new_data/bifur_traj2_Distances point 342
C 1.13309 0.73384 -0.02659
 C -1.10860 0.75754 0.02270
 C 0.03418 1.12123 -0.01533
 C 1.71052 -0.50613 -0.57576
 C -1.72256 -0.47318 0.57519
 F 1.99658 1.55346 0.48928
 F -1.97869 1.59834 -0.47127
 H 1.49731 -1.16168 -0.51182
 H -1.39772 -1.12857 0.63640
 H 1.47475 -0.92241 -0.66278
 H -1.63169 -0.89914 0.53872
 H 2.61062 -0.36154 -0.93844
 H -2.61778 -0.31175 0.93969
13
bifur_IRC_Distances_MW_output/new_data/bifur_traj2_Distances point 343
C 1.13347 0.73333 -0.02457
 C -1.10824 0.75802 0.02497
 C 0.03484 1.12129 -0.00575
 C 1.71040 -0.50639 -0.57701
 C -1.72291 -0.47292 0.57448
 F 1.99716 1.55207 0.48840
 F -1.97788 1.59965 -0.47165
 H 1.53000 -1.16438 -0.46147
 H -1.36512 -1.12688 0.68651
 H 1.44132 -0.92007 -0.71899
 H -1.66560 -0.90041 0.48269
 H 2.61064 -0.36181 -0.93879
 H -2.61808 -0.31149 0.94117
13
bifur_IRC_Distances_MW_output/new_data/bifur_traj2_Distances point 344
C 1.13359 0.73317 -0.02393
 C -1.10812 0.75818 0.02570
 C 0.03505 1.12130 -0.00271
 C 1.71036 -0.50648 -0.57739
 C -1.72302 -0.47283 0.57424
 F 1.99734 1.55162 0.48810
 F -1.97762 1.60007 -0.47173
 H 1.54051 -1.16527 -0.44534
 H -1.35463 -1.12635 0.70247
 H 1.43057 -0.91930 -0.73689
 H -1.67651 -0.90081 0.46475
 H 2.61065 -0.36189 -0.93894
 H -2.61817 -0.31140 0.94168
13
bifur_IRC_Distances_MW_output/new_data/bifur_traj2_Distances point 345
C 1.13367 0.73307 -0.02355
 C -1.10805 0.75827 0.02613
 C 0.03517 1.12131 -0.00089
 C 1.71033 -0.50653 -0.57762
 C -1.72308 -0.47278 0.57409
 F 1.99746 1.55135 0.48792
 F -1.97747 1.60032 -0.47178
 H 1.54680 -1.16580 -0.43571
 H -1.34835 -1.12604 0.71198
 H 1.42414 -0.91884 -0.74756
 H -1.68303 -0.90104 0.45405
 H 2.61065 -0.36194 -0.93904
 H -2.61822 -0.31135 0.94199
13
bifur_IRC_Distances_MW_output/new_data/bifur_traj2_Distances point 346
C 1.13370 0.73303 -0.02339
 C -1.10802 0.75831 0.02632
 C 0.03523 1.12131 -0.00011
 C 1.71032 -0.50655 -0.57772
 C -1.72311 -0.47276 0.57402
 F 1.99750 1.55123 0.48784
 F -1.97740 1.60043 -0.47179
 H 1.54954 -1.16603 -0.43152
 H -1.34562 -1.12590 0.71611
 H 1.42133 -0.91863 -0.75220
 H -1.68588 -0.90114 0.44939
 H 2.61065 -0.36197 -0.93909
 H -2.61825 -0.31133 0.94213
13
bifur_IRC_Distances_MW_output/new_data/bifur_traj2_Distances point 347
C 1.13370 0.73303 -0.02339
 C -1.10802 0.75831 0.02631
 C 0.03523 1.12131 -0.00014
 C 1.71032 -0.50655 -0.57772
 C -1.72311 -0.47276 0.57403
 F 1.99750 1.55124 0.48785
 F -1.97741 1.60043 -0.47179
 H 1.54942 -1.16602 -0.43169
 H -1.34573 -1.12591 0.71594
 H 1.42145 -0.91864 -0.75201
 H -1.68576 -0.90113 0.44958
 H 2.61065 -0.36196 -0.93909
 H -2.61824 -0.31133 0.94212
13
bifur_IRC_Distances_MW_output/new_data/bifur_traj2_Distances point 348
C 1.13367 0.73306 -0.02354
 C -1.10805 0.75828 0.02615
 C 0.03518 1.12131 -0.00082
 C 1.71033 -0.50653 -0.57763
 C -1.72308 -0.47278 0.57408
 F 1.99746 1.55134 0.48791
 F -1.97746 1.60033 -0.47178
 H 1.54706 -1.16582 -0.43530
 H -1.34809 -1.12603 0.71238
 H 1.42387 -0.91882 -0.74801
 H -1.68331 -0.90105 0.45360
 H 2.61065 -0.36195 -0.93905
 H -2.61823 -0.31135 0.94200
13
bifur_IRC_Distances_MW_output/new_data/bifur_traj2_Distances point 349
C 1.13362 0.73312 -0.02376
 C -1.10809 0.75822 0.02589
 C 0.03510 1.12131 -0.00190
 C 1.71035 -0.50650 -0.57750
 C -1.72305 -0.47281 0.57417
 F 1.99739 1.55150 0.48802
 F -1.97756 1.60018 -0.47175
 H 1.54331 -1.16550 -0.44105
 H -1.35183 -1.12621 0.70671
 H 1.42770 -0.91910 -0.74165
 H -1.67941 -0.90091 0.45998
 H 2.61065 -0.36191 -0.93899
 H -2.61819 -0.31138 0.94182
13
bifur_IRC_Distances_MW_output/new_data/bifur_traj2_Distances point 350
C 1.13358 0.73318 -0.02399
 C -1.10813 0.75816 0.02563
 C 0.03503 1.12130 -0.00298
 C 1.71036 -0.50647 -0.57736
 C -1.72301 -0.47284 0.57426
 F 1.99733 1.55166 0.48813
 F -1.97765 1.60003 -0.47173
 H 1.53957 -1.16519 -0.44678
 H -1.35557 -1.12640 0.70105
 H 1.43153 -0.91937 -0.73530
 H -1.67553 -0.90077 0.46635
 H 2.61065 -0.36188 -0.93893
 H -2.61816 -0.31141 0.94163
13
bifur_IRC_Distances_MW_output/new_data/bifur_traj2_Distances point 351
C 1.13355 0.73322 -0.02413
 C -1.10816 0.75813 0.02547
 C 0.03498 1.12130 -0.00365
 C 1.71037 -0.50645 -0.57728
 C -1.72298 -0.47286 0.57431
 F 1.99728 1.55176 0.48820
 F -1.97770 1.59994 -0.47171
 H 1.53725 -1.16499 -0.45033
 H -1.35788 -1.12651 0.69754
 H 1.43390 -0.91954 -0.73136
 H -1.67313 -0.90069 0.47030
 H 2.61065 -0.36187 -0.93890
 H -2.61814 -0.31143 0.94152
13
bifur_IRC_Distances_MW_output/new_data/bifur_traj2_Distances point 352
C 1.13355 0.73323 -0.02416
 C -1.10816 0.75812 0.02543
 C 0.03497 1.12130 -0.00380
 C 1.71037 -0.50645 -0.57726
 C -1.72298 -0.47287 0.57432
 F 1.99728 1.55178 0.48821
 F -1.97772 1.59992 -0.47170
 H 1.53671 -1.16494 -0.45116
 H -1.35842 -1.12654 0.69672
 H 1.43446 -0.91958 -0.73043
 H -1.67256 -0.90067 0.47123
 H 2.61065 -0.36186 -0.93889
 H -2.61814 -0.31143 0.94149
13
bifur_IRC_Distances_MW_output/new_data/bifur_traj2_Distances point 353
C 1.13355 0.73323 -0.02416
 C -1.10816 0.75812 0.02543
 C 0.03497 1.12130 -0.00380
 C 1.71037 -0.50645 -0.57726
 C -1.72298 -0.47287 0.57432
 F 1.99728 1.55178 0.48821
 F -1.97772 1.59992 -0.47170
 H 1.53671 -1.16494 -0.45116
 H -1.35842 -1.12654 0.69672
 H 1.43446 -0.91958 -0.73043
 H -1.67257 -0.90067 0.47123
 H 2.61065 -0.36186 -0.93889
 H -2.61814 -0.31143 0.94149
13
bifur_IRC_Distances_MW_output/new_data/bifur_traj2_Distances point 354
C 1.13357 0.73320 -0.02405
 C -1.10814 0.75815 0.02556
 C 0.03501 1.12130 -0.00327
 C 1.71037 -0.50646 -0.57732
 C -1.72300 -0.47285 0.57428
 F 1.99731 1.55170 0.48816
 F -1.97767 1.59999 -0.47172
 H 1.53854 -1.16510 -0.44835
 H -1.35659 -1.12645 0.69950
 H 1.43258 -0.91945 -0.73356
 H -1.67447 -0.90073 0.46810
 H 2.61065 -0.36188 -0.93891
 H -2.61815 -0.31142 0.94158
13
bifur_IRC_Distances_MW_output/new_data/bifur_traj2_Distances point 355
C 1.13358 0.73318 -0.02399
 C -1.10813 0.75816 0.02563
 C 0.03503 1.12130 -0.00299
 C 1.71036 -0.50647 -0.57736
 C -1.72301 -0.47284 0.57426
 F 1.99733 1.55166 0.48813
 F -1.97765 1.60003 -0.47173
 H 1.53953 -1.16518 -0.44684
 H -1.35560 -1.12640 0.70100
 H 1.43157 -0.91938 -0.73523
 H -1.67549 -0.90077 0.46642
 H 2.61065 -0.36188 -0.93893
 H -2.61816 -0.31141 0.94163
13
bifur_IRC_Distances_MW_output/new_data/bifur_traj2_Distances point 356
C 1.13358 0.73318 -0.02398
 C -1.10813 0.75817 0.02564
 C 0.03503 1.12130 -0.00292
 C 1.71036 -0.50647 -0.57737
 C -1.72301 -0.47284 0.57425
 F 1.99733 1.55165 0.48813
 F -1.97764 1.60004 -0.47173
 H 1.53975 -1.16520 -0.44650
 H -1.35539 -1.12639 0.70132
 H 1.43135 -0.91936 -0.73560
 H -1.67572 -0.90078 0.46605
 H 2.61065 -0.36189 -0.93893
 H -2.61816 -0.31141 0.94164
13
bifur_IRC_Distances_MW_output/new_data/bifur_traj2_Distances point 357
C 1.13357 0.73319 -0.02404
 C -1.10814 0.75815 0.02558
 C 0.03501 1.12130 -0.00320
 C 1.71037 -0.50647 -0.57733
 C -1.72300 -0.47285 0.57428
 F 1.99731 1.55169 0.48815
 F -1.97767 1.60000 -0.47172
 H 1.53881 -1.16512 -0.44794
 H -1.35632 -1.12644 0.69990
 H 1.43231 -0.91943 -0.73401
 H -1.67474 -0.90074 0.46765
 H 2.61065 -0.36188 -0.93892
 H -2.61816 -0.31142 0.94160
13
bifur_IRC_Distances_MW_output/new_data/bifur_traj2_Distances point 358
C 1.13355 0.73323 -0.02416
 C -1.10816 0.75812 0.02544
 C 0.03497 1.12130 -0.00380
 C 1.71037 -0.50645 -0.57726
 C -1.72298 -0.47287 0.57432
 F 1.99728 1.55178 0.48821
 F -1.97772 1.59992 -0.47170
 H 1.53674 -1.16495 -0.45112
 H -1.35839 -1.12654 0.69676
 H 1.43443 -0.91958 -0.73048
 H -1.67259 -0.90067 0.47118
 H 2.61065 -0.36186 -0.93889
 H -2.61814 -0.31143 0.94150
13
bifur_IRC_Distances_MW_output/new_data/bifur_traj2_Distances point 359
C 1.13351 0.73327 -0.02434
 C -1.10819 0.75808 0.02524
 C 0.03492 1.12129 -0.00462
 C 1.71039 -0.50643 -0.57715
 C -1.72295 -0.47289 0.57439
 F 1.99723 1.55190 0.48829
 F -1.97779 1.59980 -0.47168
 H 1.53389 -1.16471 -0.45549
 H -1.36123 -1.12668 0.69244
 H 1.43734 -0.91979 -0.72563
 H -1.66964 -0.90056 0.47604
 H 2.61065 -0.36184 -0.93885
 H -2.61811 -0.31146 0.94136
13
bifur_IRC_Distances_MW_output/new_data/bifur_traj2_Distances point 360
C 1.02745 0.73314 -0.47957
 C -1.00527 0.75821 0.46687
 C 0.03352 1.12129 -0.01126
 C 1.78938 -0.50627 -0.23807
 C -1.79930 -0.47304 0.24664
 F 1.57531 1.55133 -1.32205
 F -1.56594 1.60037 1.29616
 H 1.57673 -1.16436 -0.26269
 H -1.52763 -1.12712 -0.01272
 H 1.61073 -0.91974 0.00981
 H -1.70736 -0.90051 0.30525
 H 2.75679 -0.36156 -0.31161
 H -2.76441 -0.31173 0.31325
13
bifur_IRC_Distances_MW_output/new_data/bifur_traj2_Distances point 361
C 1.02751 0.73321 -0.47932
 C -1.00520 0.75815 0.46712
 C 0.03391 1.12128 -0.01028
 C 1.78933 -0.50625 -0.23820
 C -1.79931 -0.47306 0.24652
 F 1.57524 1.55151 -1.32202
 F -1.56603 1.60019 1.29622
 H 1.57598 -1.16407 -0.25652
 H -1.52840 -1.12727 -0.00662
 H 1.61128 -0.92001 0.00301
 H -1.70678 -0.90038 0.29840
 H 2.75677 -0.36155 -0.31164
 H -2.76432 -0.31174 0.31334
13
bifur_IRC_Distances_MW_output/new_data/bifur_traj2_Distances point 362
C 1.02758 0.73327 -0.47907
 C -1.00512 0.75809 0.46737
 C 0.03430 1.12128 -0.00931
 C 1.78929 -0.50623 -0.23832
 C -1.79932 -0.47308 0.24639
 F 1.57517 1.55170 -1.32200
 F -1.56611 1.60001 1.29629
 H 1.57523 -1.16379 -0.25033
 H -1.52916 -1.12743 -0.00050
 H 1.61182 -0.92028 -0.00381
 H -1.70620 -0.90025 0.29153
 H 2.75675 -0.36154 -0.31167
 H -2.76423 -0.31176 0.31343
13
bifur_IRC_Distances_MW_output/new_data/bifur_traj2_Distances point 363
C 1.02765 0.73333 -0.47885
 C -1.00506 0.75803 0.46760
 C 0.03466 1.12127 -0.00842
 C 1.78924 -0.50621 -0.23844
 C -1.79933 -0.47310 0.24628
 F 1.57511 1.55188 -1.32197
 F -1.56619 1.59985 1.29634
 H 1.57455 -1.16353 -0.24471
 H -1.52985 -1.12757 0.00505
 H 1.61230 -0.92052 -0.01000
 H -1.70567 -0.90013 0.28529
 H 2.75673 -0.36153 -0.31169
 H -2.76414 -0.31177 0.31350
13
bifur_IRC_Distances_MW_output/new_data/bifur_traj2_Distances point 364
C 1.02765 0.73333 -0.47885
 C -1.00506 0.75803 0.46760
 C 0.03466 1.12127 -0.00842
 C 1.78924 -0.50621 -0.23844
 C -1.79933 -0.47310 0.24628
 F 1.57511 1.55188 -1.32197
 F -1.56619 1.59985 1.29634
 H 1.57455 -1.16353 -0.24470
 H -1.52985 -1.12757 0.00506
 H 1.61230 -0.92052 -0.01001
 H -1.70567 -0.90013 0.28528
 H 2.75673 -0.36153 -0.31169
 H -2.76414 -0.31177 0.31350
13
bifur_IRC_Distances_MW_output/new_data/bifur_traj2_Distances point 365
C 1.02768 0.73336 -0.47874
 C -1.00503 0.75800 0.46771
 C 0.03483 1.12127 -0.00801
 C 1.78922 -0.50620 -0.23849
 C -1.79933 -0.47311 0.24623
 F 1.57509 1.55196 -1.32196
 F -1.56623 1.59977 1.29637
 H 1.57423 -1.16341 -0.24206
 H -1.53018 -1.12763 0.00767
 H 1.61253 -0.92064 -0.01292
 H -1.70542 -0.90007 0.28235
 H 2.75672 -0.36152 -0.31170
 H -2.76411 -0.31177 0.31354
13
bifur_IRC_Distances_MW_output/new_data/bifur_traj2_Distances point 366
C 1.02759 0.73328 -0.47904
 C -1.00511 0.75808 0.46741
 C 0.03436 1.12128 -0.00917
 C 1.78928 -0.50622 -0.23834
 C -1.79932 -0.47309 0.24637
 F 1.57517 1.55173 -1.32199
 F -1.56612 1.59999 1.29630
 H 1.57513 -1.16375 -0.24947
 H -1.52927 -1.12745 0.00034
 H 1.61189 -0.92032 -0.00475
 H -1.70612 -0.90023 0.29058
 H 2.75674 -0.36154 -0.31167
 H -2.76421 -0.31176 0.31344
13
bifur_IRC_Distances_MW_output/new_data/bifur_traj2_Distances point 367
C 1.02745 0.73314 -0.47956
 C -1.00527 0.75821 0.46687
 C 0.03354 1.12128 -0.01122
 C 1.78938 -0.50627 -0.23808
 C -1.79930 -0.47304 0.24664
 F 1.57530 1.55133 -1.32205
 F -1.56594 1.60036 1.29616
 H 1.57671 -1.16435 -0.26247
 H -1.52765 -1.12713 -0.01250
 H 1.61075 -0.91975 0.00957
 H -1.70734 -0.90050 0.30501
 H 2.75679 -0.36156 -0.31161
 H -2.76441 -0.31173 0.31325
13
bifur_IRC_Distances_MW_output/new_data/bifur_traj2_Distances point 368
C 1.02726 0.73297 -0.48023
 C -1.00547 0.75837 0.46620
 C 0.03250 1.12130 -0.01381
 C 1.78950 -0.50632 -0.23775
 C -1.79927 -0.47299 0.24697
 F 1.57549 1.55083 -1.32212
 F -1.56572 1.60084 1.29597
 H 1.57873 -1.16512 -0.27896
 H -1.52558 -1.12673 -0.02877
 H 1.60928 -0.91902 0.02770
 H -1.70892 -0.90084 0.32331
 H 2.75685 -0.36160 -0.31152
 H -2.76465 -0.31170 0.31300
13
bifur_IRC_Distances_MW_output/new_data/bifur_traj2_Distances point 369
C 1.02706 0.73278 -0.48096
 C -1.00569 0.75855 0.46545
 C 0.03135 1.12131 -0.01669
 C 1.78964 -0.50638 -0.23738
 C -1.79924 -0.47293 0.24735
 F 1.57569 1.55026 -1.32219
 F -1.56548 1.60138 1.29575
 H 1.58101 -1.16599 -0.29736
 H -1.52323 -1.12629 -0.04690
 H 1.60760 -0.91819 0.04790
 H -1.71070 -0.90120 0.34374
 H 2.75693 -0.36164 -0.31141
 H -2.76493 -0.31166 0.31271
13
bifur_IRC_Distances_MW_output/new_data/bifur_traj2_Distances point 370
C 1.02685 0.73257 -0.48173
 C -1.00592 0.75874 0.46466
 C 0.03015 1.12132 -0.01969
 C 1.78978 -0.50644 -0.23701
 C -1.79920 -0.47287 0.24775
 F 1.57591 1.54967 -1.32226
 F -1.56523 1.60195 1.29550
 H 1.58342 -1.16692 -0.31663
 H -1.52072 -1.12585 -0.06584
 H 1.60578 -0.91730 0.06901
 H -1.71260 -0.90157 0.36511
 H 2.75701 -0.36168 -0.31127
 H -2.76523 -0.31162 0.31239
13
bifur_IRC_Distances_MW_output/new_data/bifur_traj2_Distances point 371
C 1.02664 0.73237 -0.48249
 C -1.00614 0.75893 0.46388
 C 0.02898 1.12132 -0.02263
 C 1.78991 -0.50649 -0.23664
 C -1.79916 -0.47281 0.24815
 F 1.57613 1.54908 -1.32233
 F -1.56499 1.60250 1.29524
 H 1.58584 -1.16786 -0.33565
 H -1.51818 -1.12542 -0.08449
 H 1.60393 -0.91640 0.08981
 H -1.71452 -0.90192 0.38620
 H 2.75711 -0.36171 -0.31111
 H -2.76553 -0.31159 0.31206
13
bifur_IRC_Distances_MW_output/new_data/bifur_traj2_Distances point 372
C 1.02646 0.73219 -0.48317
 C -1.00634 0.75910 0.46318
 C 0.02793 1.12133 -0.02526
 C 1.79002 -0.50655 -0.23631
 C -1.79913 -0.47275 0.24851
 F 1.57634 1.54855 -1.32239
 F -1.56479 1.60301 1.29499
 H 1.58805 -1.16871 -0.35275
 H -1.51584 -1.12505 -0.10124
 H 1.60221 -0.91559 0.10848
 H -1.71628 -0.90222 0.40516
 H 2.75719 -0.36175 -0.31095
 H -2.76581 -0.31155 0.31175
13
bifur_IRC_Distances_MW_output/new_data/bifur_traj2_Distances point 373
C 1.02632 0.73205 -0.48368
 C -1.00650 0.75923 0.46266
 C 0.02714 1.12133 -0.02724
 C 1.79011 -0.50659 -0.23607
 C -1.79910 -0.47271 0.24879
 F 1.57649 1.54814 -1.32243
 F -1.56464 1.60339 1.29479
 H 1.58975 -1.16937 -0.36573
 H -1.51404 -1.12477 -0.11393
 H 1.60086 -0.91495 0.12262
 H -1.71765 -0.90244 0.41955
 H 2.75726 -0.36178 -0.31082
 H -2.76602 -0.31153 0.31150
13
bifur_IRC_Distances_MW_output/new_data/bifur_traj2_Distances point 374
C 1.02624 0.73197 -0.48397
 C -1.00658 0.75930 0.46236
 C 0.02670 1.12133 -0.02835
 C 1.79015 -0.50661 -0.23593
 C -1.79908 -0.47268 0.24894
 F 1.57658 1.54792 -1.32246
 F -1.56456 1.60361 1.29467
 H 1.59071 -1.16975 -0.37297
 H -1.51301 -1.12462 -0.12100
 H 1.60010 -0.91460 0.13051
 H -1.71842 -0.90256 0.42758
 H 2.75731 -0.36179 -0.31074
 H -2.76614 -0.31152 0.31136
13
bifur_IRC_Distances_MW_output/new_data/bifur_traj2_Distances point 375
C 1.02624 0.73197 -0.48397
 C -1.00658 0.75930 0.46236
 C 0.02670 1.12133 -0.02835
 C 1.79015 -0.50661 -0.23593
 C -1.79908 -0.47268 0.24894
 F 1.57658 1.54792 -1.32246
 F -1.56456 1.60361 1.29467
 H 1.59071 -1.16975 -0.37297
 H -1.51301 -1.12462 -0.12100
 H 1.60010 -0.91460 0.13051
 H -1.71842 -0.90256 0.42758
 H 2.75731 -0.36179 -0.31074
 H -2.76614 -0.31152 0.31136
13
bifur_IRC_Distances_MW_output/new_data/bifur_traj2_Distances point 376
C 1.02627 0.73200 -0.48388
 C -1.00656 0.75927 0.46245
 C 0.02684 1.12133 -0.02800
 C 1.79014 -0.50660 -0.23598
 C -1.79908 -0.47269 0.24889
 F 1.57655 1.54799 -1.32245
 F -1.56458 1.60354 1.29471
 H 1.59040 -1.16963 -0.37067
 H -1.51334 -1.12467 -0.11875
 H 1.60034 -0.91471 0.12800
 H -1.71817 -0.90252 0.42503
 H 2.75729 -0.36178 -0.31077
 H -2.76610 -0.31152 0.31141
13
bifur_IRC_Distances_MW_output/new_data/bifur_traj2_Distances point 377
C 1.02635 0.73208 -0.48356
 C -1.00646 0.75919 0.46278
 C 0.02733 1.12133 -0.02677
 C 1.79009 -0.50658 -0.23613
 C -1.79910 -0.47272 0.24872
 F 1.57645 1.54824 -1.32242
 F -1.56467 1.60330 1.29484
 H 1.58934 -1.16922 -0.36265
 H -1.51447 -1.12484 -0.11092
 H 1.60118 -0.91510 0.11927
 H -1.71732 -0.90239 0.41614
 H 2.75725 -0.36177 -0.31085
 H -2.76597 -0.31154 0.31156
13
bifur_IRC_Distances_MW_output/new_data/bifur_traj2_Distances point 378
C 1.02648 0.73221 -0.48310
 C -1.00632 0.75908 0.46325
 C 0.02804 1.12133 -0.02499
 C 1.79001 -0.50654 -0.23635
 C -1.79913 -0.47276 0.24848
 F 1.57631 1.54860 -1.32238
 F -1.56481 1.60296 1.29501
 H 1.58782 -1.16863 -0.35103
 H -1.51608 -1.12509 -0.09956
 H 1.60238 -0.91567 0.10660
 H -1.71610 -0.90219 0.40326
 H 2.75718 -0.36175 -0.31097
 H -2.76578 -0.31156 0.31178
13
bifur_IRC_Distances_MW_output/new_data/bifur_traj2_Distances point 379
C 1.02663 0.73236 -0.48254
 C -1.00616 0.75894 0.46383
 C 0.02890 1.12132 -0.02282
 C 1.78992 -0.50650 -0.23662
 C -1.79916 -0.47280 0.24818
 F 1.57615 1.54904 -1.32234
 F -1.56498 1.60254 1.29522
 H 1.58600 -1.16792 -0.33690
 H -1.51801 -1.12540 -0.08572
 H 1.60380 -0.91635 0.09118
 H -1.71465 -0.90194 0.38759
 H 2.75711 -0.36172 -0.31110
 H -2.76555 -0.31158 0.31204
13
bifur_IRC_Distances_MW_output/new_data/bifur_traj2_Distances point 380
C 1.02679 0.73251 -0.48196
 C -1.00599 0.75880 0.46442
 C 0.02980 1.12132 -0.02058
 C 1.78982 -0.50645 -0.23689
 C -1.79919 -0.47285 0.24787
 F 1.57598 1.54949 -1.32228
 F -1.56516 1.60212 1.29542
 H 1.58415 -1.16720 -0.32239
 H -1.51995 -1.12572 -0.07150
 H 1.60522 -0.91703 0.07532
 H -1.71318 -0.90168 0.37150
 H 2.75704 -0.36169 -0.31122
 H -2.76532 -0.31161 0.31229
13
bifur_IRC_Distances_MW_output/new_data/bifur_traj2_Distances point 381
C 1.02691 0.73263 -0.48151
 C -1.00585 0.75868 0.46489
 C 0.03050 1.12131 -0.01881
 C 1.78974 -0.50642 -0.23712
 C -1.79922 -0.47289 0.24763
 F 1.57585 1.54984 -1.32224
 F -1.56530 1.60178 1.29558
 H 1.58271 -1.16665 -0.31101
 H -1.52145 -1.12598 -0.06032
 H 1.60631 -0.91756 0.06286
 H -1.71204 -0.90146 0.35888
 H 2.75699 -0.36166 -0.31131
 H -2.76514 -0.31163 0.31249
13
bifur_IRC_Distances_MW_output/new_data/bifur_traj2_Distances point 382
C 1.02698 0.73270 -0.48127
 C -1.00578 0.75863 0.46513
 C 0.03087 1.12131 -0.01789
 C 1.78969 -0.50640 -0.23723
 C -1.79923 -0.47291 0.24751
 F 1.57578 1.55002 -1.32222
 F -1.56538 1.60161 1.29565
 H 1.58197 -1.16636 -0.30510
 H -1.52223 -1.12611 -0.05451
 H 1.60687 -0.91783 0.05638
 H -1.71146 -0.90135 0.35231
 H 2.75696 -0.36165 -0.31136
 H -2.76505 -0.31165 0.31259
13
bifur_IRC_Distances_MW_output/new_data/bifur_traj2_Distances point 383
C 1.02699 0.73271 -0.48123
 C -1.00577 0.75861 0.46518
 C 0.03094 1.12131 -0.01771
 C 1.78969 -0.50640 -0.23725
 C -1.79923 -0.47291 0.24749
 F 1.57577 1.55006 -1.32222
 F -1.56539 1.60157 1.29567
 H 1.58182 -1.16630 -0.30390
 H -1.52238 -1.12614 -0.05333
 H 1.60698 -0.91789 0.05507
 H -1.71134 -0.90133 0.35099
 H 2.75696 -0.36165 -0.31137
 H -2.76503 -0.31165 0.31261
13
bifur_IRC_Distances_MW_output/new_data/bifur_traj2_Distances point 384
C 1.02697 0.73269 -0.48130
 C -1.00579 0.75863 0.46510
 C 0.03082 1.12131 -0.01800
 C 1.78970 -0.50640 -0.23722
 C -1.79923 -0.47290 0.24753
 F 1.57579 1.55000 -1.32222
 F -1.56537 1.60163 1.29564
 H 1.58206 -1.16640 -0.30581
 H -1.52213 -1.12610 -0.05521
 H 1.60681 -0.91780 0.05716
 H -1.71153 -0.90137 0.35311
 H 2.75696 -0.36165 -0.31135
 H -2.76506 -0.31165 0.31258
13
bifur_IRC_Distances_MW_output/new_data/bifur_traj2_Distances point 385
C 1.02693 0.73265 -0.48145
 C -1.00583 0.75867 0.46495
 C 0.03060 1.12131 -0.01857
 C 1.78973 -0.50641 -0.23715
 C -1.79922 -0.47289 0.24760
 F 1.57583 1.54989 -1.32224
 F -1.56532 1.60174 1.29560
 H 1.58252 -1.16657 -0.30948
 H -1.52165 -1.12601 -0.05881
 H 1.60646 -0.91763 0.06118
 H -1.71189 -0.90144 0.35717
 H 2.75698 -0.36166 -0.31132
 H -2.76512 -0.31164 0.31251
13
bifur_IRC_Distances_MW_output/new_data/bifur_traj2_Distances point 386
C 1.02693 0.73265 -0.48145
 C -1.00583 0.75867 0.46495
 C 0.03060 1.12131 -0.01857
 C 1.78973 -0.50641 -0.23715
 C -1.79922 -0.47289 0.24760
 F 1.57583 1.54989 -1.32224
 F -1.56532 1.60174 1.29560
 H 1.58252 -1.16657 -0.30947
 H -1.52166 -1.12601 -0.05881
 H 1.60646 -0.91763 0.06118
 H -1.71189 -0.90144 0.35717
 H 2.75698 -0.36166 -0.31132
 H -2.76512 -0.31164 0.31251
13
bifur_IRC_Distances_MW_output/new_data/bifur_traj2_Distances point 387
C 1.02684 0.73257 -0.48177
 C -1.00593 0.75875 0.46463
 C 0.03010 1.12132 -0.01981
 C 1.78978 -0.50644 -0.23699
 C -1.79920 -0.47287 0.24777
 F 1.57592 1.54964 -1.32227
 F -1.56522 1.60197 1.29549
 H 1.58352 -1.16696 -0.31745
 H -1.52061 -1.12583 -0.06664
 H 1.60570 -0.91726 0.06991
 H -1.71268 -0.90158 0.36602
 H 2.75702 -0.36168 -0.31126
 H -2.76525 -0.31162 0.31238
13
bifur_IRC_Distances_MW_output/new_data/bifur_traj2_Distances point 388
C 1.02682 0.73254 -0.48185
 C -1.00595 0.75877 0.46454
 C 0.02997 1.12132 -0.02015
 C 1.78980 -0.50644 -0.23695
 C -1.79920 -0.47286 0.24781
 F 1.57595 1.54957 -1.32227
 F -1.56519 1.60203 1.29546
 H 1.58380 -1.16707 -0.31964
 H -1.52032 -1.12578 -0.06879
 H 1.60549 -0.91716 0.07231
 H -1.71290 -0.90163 0.36845
 H 2.75703 -0.36168 -0.31125
 H -2.76528 -0.31162 0.31234
13
bifur_IRC_Distances_MW_output/new_data/bifur_traj2_Distances point 389
C 1.02681 0.73254 -0.48186
 C -1.00596 0.75877 0.46453
 C 0.02995 1.12132 -0.02019
 C 1.78980 -0.50645 -0.23694
 C -1.79920 -0.47286 0.24782
 F 1.57595 1.54957 -1.32228
 F -1.56519 1.60204 1.29546
 H 1.58383 -1.16708 -0.31986
 H -1.52029 -1.12578 -0.06901
 H 1.60547 -0.91715 0.07255
 H -1.71293 -0.90163 0.36869
 H 2.75703 -0.36168 -0.31125
 H -2.76528 -0.31162 0.31234
13
bifur_IRC_Distances_MW_output/new_data/bifur_traj2_Distances point 390
C 1.02683 0.73256 -0.48179
 C -1.00594 0.75875 0.46460
 C 0.03006 1.12132 -0.01992
 C 1.78979 -0.50644 -0.23698
 C -1.79920 -0.47286 0.24778
 F 1.57593 1.54962 -1.32227
 F -1.56521 1.60199 1.29548
 H 1.58361 -1.16700 -0.31815
 H -1.52051 -1.12581 -0.06734
 H 1.60563 -0.91723 0.07068
 H -1.71275 -0.90160 0.36680
 H 2.75702 -0.36168 -0.31126
 H -2.76526 -0.31162 0.31237
13
bifur_IRC_Distances_MW_output/new_data/bifur_traj2_Distances point 391
C 1.02687 0.73260 -0.48165
 C -1.00589 0.75872 0.46474
 C 0.03028 1.12131 -0.01937
 C 1.78976 -0.50643 -0.23705
 C -1.79921 -0.47288 0.24771
 F 1.57589 1.54973 -1.32226
 F -1.56525 1.60189 1.29553
 H 1.58317 -1.16682 -0.31463
 H -1.52098 -1.12589 -0.06387
 H 1.60597 -0.91739 0.06682
 H -1.71240 -0.90153 0.36289
 H 2.75700 -0.36167 -0.31129
 H -2.76520 -0.31163 0.31243
13
bifur_IRC_Distances_MW_output/new_data/bifur_traj2_Distances point 392
C 1.02693 0.73265 -0.48144
 C -1.00583 0.75867 0.46496
 C 0.03061 1.12131 -0.01854
 C 1.78972 -0.50641 -0.23715
 C -1.79922 -0.47289 0.24760
 F 1.57583 1.54990 -1.32224
 F -1.56532 1.60173 1.29560
 H 1.58249 -1.16656 -0.30925
 H -1.52168 -1.12602 -0.05859
 H 1.60648 -0.91764 0.06093
 H -1.71187 -0.90143 0.35692
 H 2.75698 -0.36166 -0.31133
 H -2.76512 -0.31164 0.31252
13
bifur_IRC_Distances_MW_output/new_data/bifur_traj2_Distances point 393
C 1.02701 0.73273 -0.48115
 C -1.00574 0.75859 0.46526
 C 0.03106 1.12131 -0.01741
 C 1.78967 -0.50639 -0.23729
 C -1.79923 -0.47292 0.24745
 F 1.57574 1.55012 -1.32221
 F -1.56542 1.60152 1.29569
 H 1.58158 -1.16621 -0.30200
 H -1.52263 -1.12618 -0.05146
 H 1.60716 -0.91797 0.05299
 H -1.71116 -0.90129 0.34888
 H 2.75695 -0.36165 -0.31138
 H -2.76500 -0.31165 0.31264
13
bifur_IRC_Distances_MW_output/new_data/bifur_traj2_Distances point 394
C 1.02711 0.73282 -0.48080
 C -1.00564 0.75851 0.46561
 C 0.03161 1.12130 -0.01605
 C 1.78961 -0.50636 -0.23746
 C -1.79925 -0.47295 0.24727
 F 1.57565 1.55039 -1.32218
 F -1.56553 1.60126 1.29580
 H 1.58050 -1.16579 -0.29327
 H -1.52376 -1.12639 -0.04287
 H 1.60797 -0.91837 0.04341
 H -1.71030 -0.90112 0.33919
 H 2.75691 -0.36163 -0.31144
 H -2.76487 -0.31167 0.31278
13
bifur_IRC_Distances_MW_output/new_data/bifur_traj2_Distances point 395
C 1.02720 0.73291 -0.48045
 C -1.00553 0.75842 0.46597
 C 0.03215 1.12130 -0.01468
 C 1.78954 -0.50633 -0.23764
 C -1.79926 -0.47297 0.24709
 F 1.57555 1.55066 -1.32214
 F -1.56564 1.60101 1.29591
 H 1.57942 -1.16538 -0.28453
 H -1.52488 -1.12659 -0.03426
 H 1.60878 -0.91877 0.03382
 H -1.70946 -0.90095 0.32949
 H 2.75687 -0.36161 -0.31149
 H -2.76474 -0.31169 0.31292
13
bifur_IRC_Distances_MW_output/new_data/bifur_traj2_Distances point 396
C 1.02726 0.73297 -0.48023
 C -1.00547 0.75837 0.46620
 C 0.03250 1.12130 -0.01382
 C 1.78950 -0.50632 -0.23774
 C -1.79927 -0.47299 0.24697
 F 1.57549 1.55082 -1.32212
 F -1.56572 1.60085 1.29597
 H 1.57874 -1.16512 -0.27903
 H -1.52557 -1.12673 -0.02885
 H 1.60927 -0.91901 0.02778
 H -1.70893 -0.90084 0.32339
 H 2.75685 -0.36160 -0.31152
 H -2.76465 -0.31170 0.31300
13
bifur_IRC_Distances_MW_output/new_data/bifur_traj2_Distances point 397
C 1.02726 0.73297 -0.48023
 C -1.00547 0.75837 0.46620
 C 0.03250 1.12130 -0.01382
 C 1.78950 -0.50632 -0.23774
 C -1.79927 -0.47299 0.24697
 F 1.57549 1.55082 -1.32212
 F -1.56572 1.60085 1.29597
 H 1.57874 -1.16512 -0.27904
 H -1.52557 -1.12673 -0.02885
 H 1.60927 -0.91901 0.02778
 H -1.70893 -0.90084 0.32340
 H 2.75685 -0.36160 -0.31152
 H -2.76465 -0.31170 0.31300
13
bifur_IRC_Distances_MW_output/new_data/bifur_traj2_Distances point 398
C 1.02712 0.73284 -0.48075
 C -1.00562 0.75850 0.46567
 C 0.03169 1.12130 -0.01583
 C 1.78960 -0.50636 -0.23749
 C -1.79925 -0.47295 0.24724
 F 1.57563 1.55043 -1.32217
 F -1.56555 1.60122 1.29582
 H 1.58033 -1.16573 -0.29189
 H -1.52393 -1.12642 -0.04151
 H 1.60810 -0.91844 0.04190
 H -1.71017 -0.90110 0.33766
 H 2.75690 -0.36162 -0.31145
 H -2.76485 -0.31167 0.31280
13
bifur_IRC_Distances_MW_output/new_data/bifur_traj2_Distances point 399
C 1.02693 0.73266 -0.48142
 C -1.00582 0.75866 0.46498
 C 0.03063 1.12131 -0.01848
 C 1.78972 -0.50641 -0.23716
 C -1.79922 -0.47289 0.24759
 F 1.57582 1.54991 -1.32224
 F -1.56533 1.60172 1.29560
 H 1.58244 -1.16654 -0.30885
 H -1.52174 -1.12603 -0.05820
 H 1.60652 -0.91766 0.06050
 H -1.71183 -0.90142 0.35648
 H 2.75698 -0.36166 -0.31133
 H -2.76511 -0.31164 0.31252
13
bifur_IRC_Distances_MW_output/new_data/bifur_traj2_Distances point 400
C 1.02671 0.73244 -0.48223
 C -1.00607 0.75886 0.46415
 C 0.02938 1.12132 -0.02163
 C 1.78986 -0.50647 -0.23676
 C -1.79918 -0.47283 0.24801
 F 1.57606 1.54928 -1.32231
 F -1.56507 1.60231 1.29533
 H 1.58501 -1.16754 -0.32918
 H -1.51905 -1.12557 -0.07815
 H 1.60456 -0.91671 0.08274
 H -1.71386 -0.90180 0.37903
 H 2.75707 -0.36170 -0.31117
 H -2.76543 -0.31160 0.31218
13
bifur_IRC_Distances_MW_output/new_data/bifur_traj2_Distances point 401
C 1.02648 0.73221 -0.48309
 C -1.00632 0.75908 0.46327
 C 0.02805 1.12133 -0.02495
 C 1.79001 -0.50654 -0.23635
 C -1.79913 -0.47276 0.24847
 F 1.57631 1.54861 -1.32238
 F -1.56481 1.60295 1.29502
 H 1.58779 -1.16861 -0.35075
 H -1.51612 -1.12509 -0.09928
 H 1.60241 -0.91568 0.10630
 H -1.71607 -0.90218 0.40295
 H 2.75718 -0.36174 -0.31097
 H -2.76577 -0.31156 0.31178
13
bifur_IRC_Distances_MW_output/new_data/bifur_traj2_Distances point 402
C 1.02625 0.73199 -0.48392
 C -1.00657 0.75928 0.46241
 C 0.02678 1.12133 -0.02815
 C 1.79015 -0.50661 -0.23596
 C -1.79908 -0.47269 0.24892
 F 1.57656 1.54796 -1.32245
 F -1.56457 1.60357 1.29470
 H 1.59053 -1.16968 -0.37167
 H -1.51320 -1.12465 -0.11973
 H 1.60024 -0.91466 0.12909
 H -1.71828 -0.90254 0.42614
 H 2.75730 -0.36179 -0.31076
 H -2.76612 -0.31152 0.31139
13
bifur_IRC_Distances_MW_output/new_data/bifur_traj2_Distances point 403
C 1.02606 0.73179 -0.48464
 C -1.00678 0.75947 0.46167
 C 0.02568 1.12133 -0.03092
 C 1.79026 -0.50666 -0.23562
 C -1.79904 -0.47263 0.24931
 F 1.57678 1.54739 -1.32252
 F -1.56437 1.60411 1.29440
 H 1.59298 -1.17063 -0.38992
 H -1.51058 -1.12427 -0.13754
 H 1.59827 -0.91375 0.14894
 H -1.72026 -0.90284 0.44636
 H 2.75741 -0.36182 -0.31055
 H -2.76642 -0.31148 0.31102
13
bifur_IRC_Distances_MW_output/new_data/bifur_traj2_Distances point 404
C 1.02592 0.73164 -0.48517
 C -1.00694 0.75960 0.46112
 C 0.02486 1.12133 -0.03299
 C 1.79035 -0.50671 -0.23537
 C -1.79900 -0.47258 0.24961
 F 1.57695 1.54695 -1.32256
 F -1.56422 1.60453 1.29416
 H 1.59485 -1.17135 -0.40364
 H -1.50857 -1.12400 -0.15089
 H 1.59675 -0.91306 0.16383
 H -1.72179 -0.90305 0.46155
 H 2.75749 -0.36185 -0.31038
 H -2.76665 -0.31146 0.31074
13
bifur_IRC_Distances_MW_output/new_data/bifur_traj2_Distances point 405
C 1.02583 0.73155 -0.48549
 C -1.00703 0.75968 0.46079
 C 0.02438 1.12133 -0.03420
 C 1.79040 -0.50673 -0.23522
 C -1.79898 -0.47256 0.24978
 F 1.57704 1.54670 -1.32259
 F -1.56413 1.60477 1.29402
 H 1.59596 -1.17178 -0.41168
 H -1.50737 -1.12384 -0.15871
 H 1.59583 -0.91264 0.17254
 H -1.72270 -0.90318 0.47046
 H 2.75754 -0.36187 -0.31027
 H -2.76679 -0.31145 0.31057
13
bifur_IRC_Distances_MW_output/new_data/bifur_traj2_Distances point 406
C 1.02581 0.73153 -0.48557
 C -1.00706 0.75970 0.46071
 C 0.02426 1.12133 -0.03451
 C 1.79041 -0.50674 -0.23518
 C -1.79897 -0.47255 0.24983
 F 1.57707 1.54663 -1.32260
 F -1.56411 1.60483 1.29398
 H 1.59625 -1.17189 -0.41379
 H -1.50705 -1.12380 -0.16077
 H 1.59559 -0.91253 0.17483
 H -1.72294 -0.90321 0.47279
 H 2.75756 -0.36187 -0.31024
 H -2.76682 -0.31144 0.31053
13
bifur_IRC_Distances_MW_output/new_data/bifur_traj2_Distances point 407
C 1.02585 0.73157 -0.48543
 C -1.00701 0.75967 0.46085
 C 0.02447 1.12133 -0.03398
 C 1.79039 -0.50673 -0.23525
 C -1.79898 -0.47256 0.24975
 F 1.57703 1.54675 -1.32259
 F -1.56415 1.60472 1.29405
 H 1.59576 -1.17170 -0.41023
 H -1.50759 -1.12387 -0.15730
 H 1.59600 -0.91272 0.17097
 H -1.72253 -0.90315 0.46885
 H 2.75753 -0.36186 -0.31029
 H -2.76676 -0.31145 0.31060
13
bifur_IRC_Distances_MW_output/new_data/bifur_traj2_Distances point 408
C 1.02585 0.73157 -0.48543
 C -1.00701 0.75967 0.46085
 C 0.02447 1.12133 -0.03398
 C 1.79039 -0.50673 -0.23525
 C -1.79898 -0.47256 0.24975
 F 1.57703 1.54675 -1.32259
 F -1.56415 1.60472 1.29405
 H 1.59576 -1.17170 -0.41023
 H -1.50759 -1.12387 -0.15730
 H 1.59600 -0.91272 0.17097
 H -1.72253 -0.90315 0.46885
 H 2.75753 -0.36186 -0.31029
 H -2.76676 -0.31145 0.31060
13
bifur_IRC_Distances_MW_output/new_data/bifur_traj2_Distances point 409
C 1.02608 0.73181 -0.48455
 C -1.00676 0.75944 0.46176
 C 0.02581 1.12133 -0.03061
 C 1.79025 -0.50666 -0.23566
 C -1.79904 -0.47264 0.24926
 F 1.57676 1.54745 -1.32251
 F -1.56439 1.60405 1.29443
 H 1.59270 -1.17052 -0.38786
 H -1.51088 -1.12431 -0.13552
 H 1.59850 -0.91386 0.14669
 H -1.72003 -0.90280 0.44407
 H 2.75739 -0.36182 -0.31057
 H -2.76638 -0.31149 0.31106
13
bifur_IRC_Distances_MW_output/new_data/bifur_traj2_Distances point 410
C 1.02627 0.73200 -0.48386
 C -1.00655 0.75927 0.46247
 C 0.02687 1.12133 -0.02793
 C 1.79014 -0.50660 -0.23599
 C -1.79908 -0.47269 0.24889
 F 1.57654 1.54800 -1.32245
 F -1.56459 1.60353 1.29472
 H 1.59034 -1.16960 -0.37021
 H -1.51340 -1.12468 -0.11830
 H 1.60039 -0.91473 0.12750
 H -1.71812 -0.90252 0.42452
 H 2.75729 -0.36178 -0.31077
 H -2.76609 -0.31152 0.31141
13
bifur_IRC_Distances_MW_output/new_data/bifur_traj2_Distances point 411
C 1.02649 0.73223 -0.48303
 C -1.00630 0.75906 0.46332
 C 0.02814 1.12133 -0.02474
 C 1.79000 -0.50654 -0.23638
 C -1.79913 -0.47276 0.24844
 F 1.57630 1.54865 -1.32238
 F -1.56483 1.60291 1.29504
 H 1.58761 -1.16854 -0.34936
 H -1.51631 -1.12512 -0.09792
 H 1.60255 -0.91575 0.10478
 H -1.71593 -0.90216 0.40140
 H 2.75718 -0.36174 -0.31099
 H -2.76575 -0.31156 0.31181
13
bifur_IRC_Distances_MW_output/new_data/bifur_traj2_Distances point 412
C 1.02674 0.73247 -0.48213
 C -1.00603 0.75884 0.46425
 C 0.02954 1.12132 -0.02122
 C 1.78984 -0.50647 -0.23682
 C -1.79918 -0.47284 0.24796
 F 1.57603 1.54936 -1.32230
 F -1.56511 1.60224 1.29537
 H 1.58467 -1.16741 -0.32653
 H -1.51940 -1.12563 -0.07555
 H 1.60482 -0.91684 0.07984
 H -1.71359 -0.90175 0.37609
 H 2.75706 -0.36170 -0.31119
 H -2.76539 -0.31160 0.31222
13
bifur_IRC_Distances_MW_output/new_data/bifur_traj2_Distances point 413
C 1.02699 0.73271 -0.48121
 C -1.00576 0.75861 0.46520
 C 0.03097 1.12131 -0.01763
 C 1.78968 -0.50639 -0.23726
 C -1.79923 -0.47291 0.24748
 F 1.57576 1.55007 -1.32222
 F -1.56540 1.60156 1.29567
 H 1.58176 -1.16628 -0.30341
 H -1.52245 -1.12615 -0.05285
 H 1.60703 -0.91791 0.05454
 H -1.71129 -0.90132 0.35045
 H 2.75695 -0.36165 -0.31137
 H -2.76503 -0.31165 0.31261
13
bifur_IRC_Distances_MW_output/new_data/bifur_traj2_Distances point 414
C 1.02723 0.73294 -0.48035
 C -1.00550 0.75840 0.46608
 C 0.03231 1.12130 -0.01428
 C 1.78953 -0.50633 -0.23769
 C -1.79927 -0.47298 0.24703
 F 1.57552 1.55073 -1.32213
 F -1.56568 1.60093 1.29594
 H 1.57910 -1.16526 -0.28198
 H -1.52520 -1.12665 -0.03175
 H 1.60901 -0.91888 0.03102
 H -1.70921 -0.90090 0.32667
 H 2.75686 -0.36160 -0.31151
 H -2.76470 -0.31169 0.31296
13
bifur_IRC_Distances_MW_output/new_data/bifur_traj2_Distances point 415
C 1.02743 0.73313 -0.47961
 C -1.00528 0.75822 0.46683
 C 0.03346 1.12129 -0.01141
 C 1.78939 -0.50627 -0.23805
 C -1.79930 -0.47304 0.24666
 F 1.57532 1.55130 -1.32206
 F -1.56593 1.60040 1.29614
 H 1.57685 -1.16440 -0.26364
 H -1.52751 -1.12710 -0.01365
 H 1.61065 -0.91970 0.01085
 H -1.70745 -0.90053 0.30630
 H 2.75679 -0.36157 -0.31161
 H -2.76442 -0.31173 0.31323
13
bifur_IRC_Distances_MW_output/new_data/bifur_traj2_Distances point 416
C 1.02760 0.73329 -0.47900
 C -1.00510 0.75807 0.46745
 C 0.03442 1.12127 -0.00902
 C 1.78927 -0.50622 -0.23836
 C -1.79932 -0.47309 0.24635
 F 1.57515 1.55176 -1.32199
 F -1.56614 1.59996 1.29631
 H 1.57501 -1.16370 -0.24848
 H -1.52939 -1.12747 0.00133
 H 1.61198 -0.92036 -0.00584
 H -1.70602 -0.90021 0.28947
 H 2.75674 -0.36153 -0.31167
 H -2.76420 -0.31176 0.31345
13
bifur_IRC_Distances_MW_output/new_data/bifur_traj2_Distances point 417
C 1.02775 0.73342 -0.47849
 C -1.00495 0.75794 0.46797
 C 0.03523 1.12126 -0.00701
 C 1.78917 -0.50618 -0.23862
 C -1.79934 -0.47313 0.24610
 F 1.57502 1.55215 -1.32192
 F -1.56632 1.59959 1.29643
 H 1.57346 -1.16312 -0.23575
 H -1.53095 -1.12779 0.01393
 H 1.61307 -0.92091 -0.01989
 H -1.70483 -0.89994 0.27534
 H 2.75670 -0.36151 -0.31172
 H -2.76401 -0.31179 0.31363
13
bifur_IRC_Distances_MW_output/new_data/bifur_traj2_Distances point 418
C 1.02787 0.73354 -0.47803
 C -1.00482 0.75783 0.46843
 C 0.03594 1.12125 -0.00524
 C 1.78908 -0.50615 -0.23885
 C -1.79935 -0.47317 0.24588
 F 1.57491 1.55249 -1.32187
 F -1.56648 1.59926 1.29654
 H 1.57211 -1.16262 -0.22456
 H -1.53231 -1.12808 0.02502
 H 1.61402 -0.92138 -0.03225
 H -1.70379 -0.89969 0.26291
 H 2.75666 -0.36148 -0.31175
 H -2.76385 -0.31181 0.31377
13
bifur_IRC_Distances_MW_output/new_data/bifur_traj2_Distances point 419
C 1.02787 0.73354 -0.47803
 C -1.00482 0.75783 0.46843
 C 0.03594 1.12125 -0.00524
 C 1.78908 -0.50615 -0.23885
 C -1.79935 -0.47317 0.24588
 F 1.57491 1.55249 -1.32187
 F -1.56648 1.59926 1.29654
 H 1.57211 -1.16262 -0.22455
 H -1.53231 -1.12808 0.02502
 H 1.61402 -0.92138 -0.03225
 H -1.70379 -0.89969 0.26290
 H 2.75666 -0.36148 -0.31175
 H -2.76385 -0.31181 0.31377
13
bifur_IRC_Distances_MW_output/new_data/bifur_traj2_Distances point 420
C 1.02810 0.73375 -0.47722
 C -1.00457 0.75763 0.46925
 C 0.03721 1.12123 -0.00205
 C 1.78892 -0.50608 -0.23927
 C -1.79938 -0.47323 0.24548
 F 1.57470 1.55311 -1.32175
 F -1.56678 1.59868 1.29671
 H 1.56970 -1.16173 -0.20447
 H -1.53472 -1.12861 0.04496
 H 1.61570 -0.92222 -0.05446
 H -1.70192 -0.89924 0.24059
 H 2.75660 -0.36144 -0.31180
 H -2.76357 -0.31185 0.31402
13
bifur_IRC_Distances_MW_output/new_data/bifur_traj2_Distances point 421
C 1.02821 0.73384 -0.47684
 C -1.00446 0.75754 0.46963
 C 0.03780 1.12122 -0.00058
 C 1.78884 -0.50605 -0.23946
 C -1.79939 -0.47326 0.24530
 F 1.57461 1.55339 -1.32170
 F -1.56692 1.59841 1.29679
 H 1.56859 -1.16133 -0.19525
 H -1.53582 -1.12885 0.05413
 H 1.61646 -0.92260 -0.06468
 H -1.70107 -0.89902 0.23035
 H 2.75658 -0.36142 -0.31181
 H -2.76344 -0.31187 0.31413
13
bifur_IRC_Distances_MW_output/new_data/bifur_traj2_Distances point 422
C 1.02830 0.73393 -0.47650
 C -1.00436 0.75746 0.46997
 C 0.03834 1.12122 0.00076
 C 1.78877 -0.50603 -0.23964
 C -1.79939 -0.47328 0.24513
 F 1.57453 1.55364 -1.32164
 F -1.56705 1.59817 1.29686
 H 1.56757 -1.16096 -0.18681
 H -1.53682 -1.12908 0.06253
 H 1.61716 -0.92295 -0.07404
 H -1.70029 -0.89883 0.22097
 H 2.75656 -0.36140 -0.31182
 H -2.76332 -0.31189 0.31423
13
bifur_IRC_Distances_MW_output/new_data/bifur_traj2_Distances point 423
C 1.02839 0.73401 -0.47619
 C -1.00427 0.75738 0.47028
 C 0.03882 1.12121 0.00196
 C 1.78871 -0.50600 -0.23980
 C -1.79940 -0.47331 0.24499
 F 1.57446 1.55387 -1.32160
 F -1.56717 1.59795 1.29691
 H 1.56667 -1.16064 -0.17931
 H -1.53770 -1.12929 0.07000
 H 1.61777 -0.92325 -0.08236
 H -1.69960 -0.89865 0.21264
 H 2.75654 -0.36139 -0.31183
 H -2.76322 -0.31190 0.31431
13
bifur_IRC_Distances_MW_output/new_data/bifur_traj2_Distances point 424
C 1.02847 0.73407 -0.47592
 C -1.00419 0.75732 0.47055
 C 0.03924 1.12120 0.00301
 C 1.78865 -0.50598 -0.23994
 C -1.79940 -0.47333 0.24486
 F 1.57440 1.55407 -1.32155
 F -1.56727 1.59776 1.29696
 H 1.56588 -1.16035 -0.17269
 H -1.53848 -1.12947 0.07660
 H 1.61830 -0.92352 -0.08971
 H -1.69899 -0.89849 0.20528
 H 2.75653 -0.36138 -0.31183
 H -2.76313 -0.31192 0.31438
13
bifur_IRC_Distances_MW_output/new_data/bifur_traj2_Distances point 425
C 1.02854 0.73414 -0.47567
 C -1.00412 0.75726 0.47079
 C 0.03962 1.12119 0.00396
 C 1.78860 -0.50596 -0.24006
 C -1.79941 -0.47335 0.24475
 F 1.57435 1.55426 -1.32151
 F -1.56737 1.59759 1.29700
 H 1.56516 -1.16010 -0.16672
 H -1.53918 -1.12964 0.08256
 H 1.61879 -0.92376 -0.09635
 H -1.69844 -0.89834 0.19864
 H 2.75651 -0.36136 -0.31183
 H -2.76305 -0.31193 0.31444
13
bifur_IRC_Distances_MW_output/new_data/bifur_traj2_Distances point 426
C 1.02860 0.73419 -0.47544
 C -1.00406 0.75720 0.47102
 C 0.03998 1.12119 0.00486
 C 1.78855 -0.50594 -0.24018
 C -1.79941 -0.47337 0.24464
 F 1.57430 1.55443 -1.32147
 F -1.56746 1.59743 1.29704
 H 1.56449 -1.15986 -0.16112
 H -1.53984 -1.12979 0.08815
 H 1.61924 -0.92398 -0.10258
 H -1.69792 -0.89820 0.19241
 H 2.75650 -0.36135 -0.31183
 H -2.76297 -0.31194 0.31449
13
bifur_IRC_Distances_MW_output/new_data/bifur_traj2_Distances point 427
C 1.02866 0.73425 -0.47522
 C -1.00399 0.75715 0.47124
 C 0.04033 1.12118 0.00572
 C 1.78850 -0.50593 -0.24030
 C -1.79942 -0.47338 0.24454
 F 1.57425 1.55459 -1.32143
 F -1.56755 1.59727 1.29708
 H 1.56384 -1.15963 -0.15574
 H -1.54047 -1.12994 0.09352
 H 1.61967 -0.92419 -0.10856
 H -1.69742 -0.89807 0.18643
 H 2.75649 -0.36134 -0.31182
 H -2.76290 -0.31195 0.31455
13
bifur_IRC_Distances_MW_output/new_data/bifur_traj2_Distances point 428
C 1.02872 0.73430 -0.47502
 C -1.00393 0.75710 0.47144
 C 0.04065 1.12117 0.00652
 C 1.78846 -0.50591 -0.24041
 C -1.79942 -0.47340 0.24444
 F 1.57420 1.55475 -1.32139
 F -1.56763 1.59713 1.29711
 H 1.56323 -1.15942 -0.15072
 H -1.54105 -1.13009 0.09854
 H 1.62007 -0.92439 -0.11415
 H -1.69696 -0.89794 0.18086
 H 2.75648 -0.36133 -0.31182
 H -2.76283 -0.31196 0.31459
13
bifur_IRC_Distances_MW_output/new_data/bifur_traj2_Distances point 429
C 1.02877 0.73434 -0.47485
 C -1.00388 0.75706 0.47161
 C 0.04091 1.12117 0.00716
 C 1.78843 -0.50590 -0.24050
 C -1.79942 -0.47341 0.24436
 F 1.57417 1.55487 -1.32136
 F -1.56769 1.59701 1.29713
 H 1.56275 -1.15925 -0.14669
 H -1.54152 -1.13020 0.10257
 H 1.62040 -0.92455 -0.11863
 H -1.69658 -0.89784 0.17638
 H 2.75648 -0.36132 -0.31181
 H -2.76278 -0.31197 0.31463
13
bifur_IRC_Distances_MW_output/new_data/bifur_traj2_Distances point 430
C 1.02877 0.73434 -0.47485
 C -1.00388 0.75706 0.47161
 C 0.04091 1.12117 0.00716
 C 1.78843 -0.50590 -0.24050
 C -1.79942 -0.47341 0.24436
 F 1.57417 1.55487 -1.32136
 F -1.56769 1.59701 1.29713
 H 1.56274 -1.15925 -0.14669
 H -1.54152 -1.13020 0.10257
 H 1.62040 -0.92455 -0.11864
 H -1.69658 -0.89784 0.17637
 H 2.75648 -0.36132 -0.31181
 H -2.76278 -0.31197 0.31463
13
bifur_IRC_Distances_MW_output/new_data/bifur_traj2_Distances point 431
C 1.02877 0.73434 -0.47485
 C -1.00388 0.75706 0.47161
 C 0.04091 1.12117 0.00718
 C 1.78842 -0.50590 -0.24050
 C -1.79942 -0.47341 0.24436
 F 1.57417 1.55487 -1.32136
 F -1.56769 1.59701 1.29713
 H 1.56273 -1.15925 -0.14657
 H -1.54154 -1.13021 0.10269
 H 1.62041 -0.92455 -0.11876
 H -1.69657 -0.89784 0.17624
 H 2.75647 -0.36132 -0.31181
 H -2.76278 -0.31197 0.31463
13
bifur_IRC_Distances_MW_output/new_data/bifur_traj2_Distances point 432
C 1.02869 0.73427 -0.47512
 C -1.00396 0.75712 0.47134
 C 0.04049 1.12117 0.00611
 C 1.78848 -0.50592 -0.24035
 C -1.79942 -0.47339 0.24449
 F 1.57423 1.55467 -1.32141
 F -1.56759 1.59720 1.29709
 H 1.56354 -1.15953 -0.15324
 H -1.54076 -1.13002 0.09602
 H 1.61987 -0.92429 -0.11134
 H -1.69719 -0.89801 0.18365
 H 2.75649 -0.36133 -0.31182
 H -2.76287 -0.31196 0.31457
13
bifur_IRC_Distances_MW_output/new_data/bifur_traj2_Distances point 433
C 1.02855 0.73415 -0.47561
 C -1.00410 0.75724 0.47086
 C 0.03973 1.12119 0.00422
 C 1.78859 -0.50596 -0.24010
 C -1.79941 -0.47335 0.24472
 F 1.57433 1.55431 -1.32150
 F -1.56739 1.59754 1.29701
 H 1.56497 -1.16003 -0.16512
 H -1.53937 -1.12968 0.08415
 H 1.61892 -0.92382 -0.09812
 H -1.69829 -0.89830 0.19687
 H 2.75651 -0.36136 -0.31183
 H -2.76303 -0.31193 0.31445
13
bifur_IRC_Distances_MW_output/new_data/bifur_traj2_Distances point 434
C 1.02836 0.73398 -0.47629
 C -1.00430 0.75741 0.47018
 C 0.03867 1.12121 0.00157
 C 1.78873 -0.50601 -0.23974
 C -1.79940 -0.47330 0.24504
 F 1.57449 1.55380 -1.32161
 F -1.56713 1.59802 1.29689
 H 1.56696 -1.16074 -0.18172
 H -1.53742 -1.12922 0.06760
 H 1.61757 -0.92315 -0.07969
 H -1.69982 -0.89870 0.21531
 H 2.75655 -0.36139 -0.31183
 H -2.76325 -0.31190 0.31428
13
bifur_IRC_Distances_MW_output/new_data/bifur_traj2_Distances point 435
C 1.02813 0.73377 -0.47712
 C -1.00455 0.75761 0.46934
 C 0.03736 1.12123 -0.00168
 C 1.78890 -0.50608 -0.23931
 C -1.79938 -0.47324 0.24543
 F 1.57468 1.55318 -1.32174
 F -1.56682 1.59861 1.29673
 H 1.56942 -1.16163 -0.20215
 H -1.53500 -1.12867 0.04726
 H 1.61589 -0.92232 -0.05703
 H -1.70171 -0.89918 0.23802
 H 2.75660 -0.36144 -0.31180
 H -2.76354 -0.31185 0.31405
13
bifur_IRC_Distances_MW_output/new_data/bifur_traj2_Distances point 436
C 1.02786 0.73353 -0.47807
 C -1.00483 0.75784 0.46839
 C 0.03587 1.12125 -0.00539
 C 1.78909 -0.50615 -0.23883
 C -1.79935 -0.47316 0.24590
 F 1.57492 1.55246 -1.32187
 F -1.56647 1.59929 1.29653
 H 1.57223 -1.16266 -0.22553
 H -1.53219 -1.12806 0.02405
 H 1.61394 -0.92134 -0.03117
 H -1.70388 -0.89971 0.26399
 H 2.75666 -0.36149 -0.31175
 H -2.76387 -0.31181 0.31376
13
bifur_IRC_Distances_MW_output/new_data/bifur_traj2_Distances point 437
C 1.02758 0.73326 -0.47910
 C -1.00513 0.75809 0.46735
 C 0.03427 1.12128 -0.00941
 C 1.78929 -0.50623 -0.23831
 C -1.79932 -0.47308 0.24640
 F 1.57518 1.55169 -1.32200
 F -1.56610 1.60003 1.29628
 H 1.57530 -1.16381 -0.25093
 H -1.52909 -1.12741 -0.00110
 H 1.61176 -0.92025 -0.00314
 H -1.70625 -0.90026 0.29220
 H 2.75675 -0.36154 -0.31166
 H -2.76424 -0.31175 0.31342
13
bifur_IRC_Distances_MW_output/new_data/bifur_traj2_Distances point 438
C 1.02728 0.73299 -0.48016
 C -1.00545 0.75835 0.46627
 C 0.03261 1.12129 -0.01354
 C 1.78949 -0.50631 -0.23778
 C -1.79928 -0.47300 0.24694
 F 1.57547 1.55088 -1.32211
 F -1.56574 1.60079 1.29599
 H 1.57852 -1.16504 -0.27726
 H -1.52580 -1.12677 -0.02710
 H 1.60943 -0.91909 0.02583
 H -1.70876 -0.90081 0.32142
 H 2.75685 -0.36159 -0.31153
 H -2.76463 -0.31170 0.31303
13
bifur_IRC_Distances_MW_output/new_data/bifur_traj2_Distances point 439
C 1.02700 0.73272 -0.48119
 C -1.00576 0.75861 0.46521
 C 0.03099 1.12131 -0.01758
 C 1.78968 -0.50639 -0.23727
 C -1.79923 -0.47291 0.24747
 F 1.57576 1.55009 -1.32221
 F -1.56540 1.60155 1.29568
 H 1.58172 -1.16626 -0.30307
 H -1.52249 -1.12616 -0.05251
 H 1.60706 -0.91793 0.05416
 H -1.71126 -0.90131 0.35007
 H 2.75695 -0.36165 -0.31137
 H -2.76502 -0.31165 0.31262
13
bifur_IRC_Distances_MW_output/new_data/bifur_traj2_Distances point 440
C 1.02674 0.73247 -0.48214
 C -1.00604 0.75884 0.46425
 C 0.02953 1.12132 -0.02125
 C 1.78985 -0.50647 -0.23681
 C -1.79918 -0.47284 0.24796
 F 1.57603 1.54936 -1.32230
 F -1.56510 1.60224 1.29536
 H 1.58470 -1.16742 -0.32673
 H -1.51937 -1.12562 -0.07575
 H 1.60480 -0.91683 0.08006
 H -1.71361 -0.90176 0.37631
 H 2.75706 -0.36170 -0.31119
 H -2.76539 -0.31160 0.31222
13
bifur_IRC_Distances_MW_output/new_data/bifur_traj2_Distances point 441
C 1.02674 0.73247 -0.48214
 C -1.00604 0.75884 0.46425
 C 0.02953 1.12132 -0.02125
 C 1.78985 -0.50647 -0.23681
 C -1.79918 -0.47284 0.24796
 F 1.57603 1.54936 -1.32230
 F -1.56510 1.60224 1.29536
 H 1.58470 -1.16742 -0.32673
 H -1.51937 -1.12562 -0.07575
 H 1.60480 -0.91683 0.08006
 H -1.71361 -0.90176 0.37631
 H 2.75706 -0.36170 -0.31119
 H -2.76539 -0.31160 0.31222
13
bifur_IRC_Distances_MW_output/new_data/bifur_traj2_Distances point 442
C 1.02635 0.73209 -0.48355
 C -1.00646 0.75919 0.46279
 C 0.02734 1.12133 -0.02674
 C 1.79009 -0.50658 -0.23613
 C -1.79910 -0.47272 0.24872
 F 1.57645 1.54825 -1.32242
 F -1.56468 1.60330 1.29484
 H 1.58932 -1.16921 -0.36246
 H -1.51449 -1.12484 -0.11073
 H 1.60121 -0.91511 0.11906
 H -1.71730 -0.90239 0.41592
 H 2.75725 -0.36177 -0.31085
 H -2.76596 -0.31154 0.31156
13
bifur_IRC_Distances_MW_output/new_data/bifur_traj2_Distances point 443
C 1.02624 0.73197 -0.48398
 C -1.00659 0.75930 0.46235
 C 0.02668 1.12133 -0.02840
 C 1.79016 -0.50661 -0.23593
 C -1.79908 -0.47268 0.24895
 F 1.57658 1.54791 -1.32246
 F -1.56455 1.60362 1.29467
 H 1.59075 -1.16976 -0.37334
 H -1.51296 -1.12461 -0.12136
 H 1.60006 -0.91458 0.13091
 H -1.71846 -0.90257 0.42798
 H 2.75731 -0.36179 -0.31074
 H -2.76614 -0.31152 0.31135
13
bifur_IRC_Distances_MW_output/new_data/bifur_traj2_Distances point 444
C 1.02617 0.73190 -0.48422
 C -1.00666 0.75936 0.46210
 C 0.02631 1.12133 -0.02934
 C 1.79020 -0.50663 -0.23581
 C -1.79906 -0.47266 0.24908
 F 1.57666 1.54771 -1.32248
 F -1.56448 1.60380 1.29457
 H 1.59157 -1.17008 -0.37949
 H -1.51208 -1.12449 -0.12736
 H 1.59940 -0.91427 0.13760
 H -1.71912 -0.90267 0.43480
 H 2.75734 -0.36180 -0.31067
 H -2.76624 -0.31150 0.31123
13
bifur_IRC_Distances_MW_output/new_data/bifur_traj2_Distances point 445
C 1.02615 0.73188 -0.48429
 C -1.00668 0.75938 0.46203
 C 0.02621 1.12133 -0.02959
 C 1.79021 -0.50664 -0.23578
 C -1.79906 -0.47266 0.24912
 F 1.57668 1.54766 -1.32249
 F -1.56446 1.60385 1.29454
 H 1.59180 -1.17017 -0.38114
 H -1.51185 -1.12445 -0.12897
 H 1.59923 -0.91419 0.13939
 H -1.71930 -0.90270 0.43663
 H 2.75735 -0.36181 -0.31065
 H -2.76627 -0.31150 0.31120
13
bifur_IRC_Distances_MW_output/new_data/bifur_traj2_Distances point 446
C 1.02618 0.73191 -0.48419
 C -1.00665 0.75935 0.46213
 C 0.02636 1.12133 -0.02922
 C 1.79019 -0.50663 -0.23583
 C -1.79906 -0.47267 0.24907
 F 1.57665 1.54774 -1.32248
 F -1.56449 1.60378 1.29458
 H 1.59147 -1.17004 -0.37871
 H -1.51220 -1.12450 -0.12660
 H 1.59949 -0.91431 0.13675
 H -1.71904 -0.90266 0.43394
 H 2.75734 -0.36180 -0.31068
 H -2.76623 -0.31151 0.31125
13
bifur_IRC_Distances_MW_output/new_data/bifur_traj2_Distances point 447
C 1.02624 0.73197 -0.48396
 C -1.00658 0.75930 0.46236
 C 0.02671 1.12133 -0.02834
 C 1.79015 -0.50661 -0.23593
 C -1.79908 -0.47268 0.24894
 F 1.57658 1.54792 -1.32246
 F -1.56456 1.60361 1.29468
 H 1.59070 -1.16974 -0.37289
 H -1.51302 -1.12462 -0.12092
 H 1.60011 -0.91460 0.13042
 H -1.71841 -0.90256 0.42749
 H 2.75730 -0.36179 -0.31074
 H -2.76614 -0.31152 0.31136
13
bifur_IRC_Distances_MW_output/new_data/bifur_traj2_Distances point 448
C 1.02633 0.73206 -0.48364
 C -1.00649 0.75922 0.46269
 C 0.02720 1.12133 -0.02710
 C 1.79010 -0.50659 -0.23609
 C -1.79910 -0.47271 0.24877
 F 1.57648 1.54817 -1.32243
 F -1.56465 1.60337 1.29480
 H 1.58962 -1.16933 -0.36479
 H -1.51417 -1.12479 -0.11301
 H 1.60096 -0.91500 0.12160
 H -1.71755 -0.90243 0.41851
 H 2.75726 -0.36177 -0.31083
 H -2.76600 -0.31153 0.31152
13
bifur_IRC_Distances_MW_output/new_data/bifur_traj2_Distances point 449
C 1.02642 0.73215 -0.48330
 C -1.00638 0.75913 0.46305
 C 0.02773 1.12133 -0.02577
 C 1.79004 -0.50656 -0.23625
 C -1.79912 -0.47274 0.24858
 F 1.57638 1.54844 -1.32240
 F -1.56475 1.60311 1.29494
 H 1.58848 -1.16888 -0.35610
 H -1.51538 -1.12498 -0.10451
 H 1.60186 -0.91542 0.11213
 H -1.71663 -0.90228 0.40887
 H 2.75721 -0.36176 -0.31092
 H -2.76586 -0.31155 0.31168
13
bifur_IRC_Distances_MW_output/new_data/bifur_traj2_Distances point 450
C 1.02650 0.73223 -0.48302
 C -1.00630 0.75906 0.46334
 C 0.02816 1.12133 -0.02467
 C 1.79000 -0.50654 -0.23639
 C -1.79913 -0.47276 0.24843
 F 1.57629 1.54867 -1.32238
 F -1.56483 1.60290 1.29505
 H 1.58755 -1.16852 -0.34892
 H -1.51637 -1.12513 -0.09750
 H 1.60259 -0.91577 0.10430
 H -1.71588 -0.90215 0.40092
 H 2.75717 -0.36174 -0.31099
 H -2.76574 -0.31156 0.31182
13
bifur_IRC_Distances_MW_output/new_data/bifur_traj2_Distances point 451
C 1.02654 0.73227 -0.48286
 C -1.00625 0.75902 0.46351
 C 0.02841 1.12133 -0.02405
 C 1.78997 -0.50652 -0.23646
 C -1.79914 -0.47278 0.24835
 F 1.57624 1.54879 -1.32236
 F -1.56488 1.60278 1.29511
 H 1.58703 -1.16832 -0.34489
 H -1.51692 -1.12522 -0.09355
 H 1.60300 -0.91596 0.09990
 H -1.71547 -0.90208 0.39645
 H 2.75715 -0.36173 -0.31103
 H -2.76568 -0.31157 0.31189
13
bifur_IRC_Distances_MW_output/new_data/bifur_traj2_Distances point 452
C 1.02654 0.73227 -0.48286
 C -1.00625 0.75902 0.46350
 C 0.02841 1.12133 -0.02405
 C 1.78997 -0.50652 -0.23646
 C -1.79914 -0.47278 0.24835
 F 1.57624 1.54879 -1.32236
 F -1.56488 1.60278 1.29511
 H 1.58703 -1.16832 -0.34489
 H -1.51692 -1.12522 -0.09355
 H 1.60300 -0.91596 0.09990
 H -1.71547 -0.90208 0.39645
 H 2.75715 -0.36173 -0.31103
 H -2.76568 -0.31157 0.31189
13
bifur_IRC_Distances_MW_output/new_data/bifur_traj2_Distances point 453
C 1.02654 0.73227 -0.48287
 C -1.00626 0.75902 0.46349
 C 0.02838 1.12133 -0.02412
 C 1.78997 -0.50652 -0.23646
 C -1.79914 -0.47278 0.24835
 F 1.57625 1.54878 -1.32236
 F -1.56488 1.60279 1.29510
 H 1.58708 -1.16834 -0.34532
 H -1.51686 -1.12521 -0.09397
 H 1.60296 -0.91594 0.10037
 H -1.71551 -0.90209 0.39693
 H 2.75715 -0.36173 -0.31102
 H -2.76569 -0.31157 0.31188
13
bifur_IRC_Distances_MW_output/new_data/bifur_traj2_Distances point 454
C 1.02652 0.73225 -0.48295
 C -1.00628 0.75904 0.46341
 C 0.02827 1.12133 -0.02441
 C 1.78999 -0.50653 -0.23642
 C -1.79914 -0.47277 0.24840
 F 1.57627 1.54872 -1.32237
 F -1.56486 1.60285 1.29507
 H 1.58733 -1.16844 -0.34721
 H -1.51660 -1.12517 -0.09582
 H 1.60277 -0.91585 0.10244
 H -1.71571 -0.90212 0.39903
 H 2.75716 -0.36174 -0.31101
 H -2.76572 -0.31157 0.31185
13
bifur_IRC_Distances_MW_output/new_data/bifur_traj2_Distances point 455
C 1.02650 0.73223 -0.48300
 C -1.00629 0.75905 0.46336
 C 0.02819 1.12133 -0.02461
 C 1.78999 -0.50653 -0.23639
 C -1.79914 -0.47277 0.24842
 F 1.57629 1.54868 -1.32237
 F -1.56484 1.60288 1.29505
 H 1.58750 -1.16850 -0.34852
 H -1.51643 -1.12514 -0.09710
 H 1.60264 -0.91579 0.10386
 H -1.71584 -0.90215 0.40047
 H 2.75717 -0.36174 -0.31099
 H -2.76574 -0.31156 0.31183
13
bifur_IRC_Distances_MW_output/new_data/bifur_traj2_Distances point 456
C 1.02651 0.73224 -0.48299
 C -1.00629 0.75905 0.46337
 C 0.02821 1.12133 -0.02456
 C 1.78999 -0.50653 -0.23640
 C -1.79914 -0.47277 0.24842
 F 1.57628 1.54869 -1.32237
 F -1.56484 1.60288 1.29506
 H 1.58746 -1.16849 -0.34822
 H -1.51647 -1.12515 -0.09680
 H 1.60267 -0.91580 0.10353
 H -1.71581 -0.90214 0.40014
 H 2.75717 -0.36174 -0.31100
 H -2.76573 -0.31156 0.31183
13
bifur_IRC_Distances_MW_output/new_data/bifur_traj2_Distances point 457
C 1.02654 0.73227 -0.48288
 C -1.00626 0.75902 0.46348
 C 0.02837 1.12133 -0.02414
 C 1.78997 -0.50653 -0.23645
 C -1.79914 -0.47278 0.24836
 F 1.57625 1.54877 -1.32236
 F -1.56488 1.60279 1.29510
 H 1.58710 -1.16835 -0.34548
 H -1.51684 -1.12521 -0.09412
 H 1.60294 -0.91594 0.10054
 H -1.71553 -0.90209 0.39710
 H 2.75716 -0.36173 -0.31102
 H -2.76569 -0.31157 0.31188
13
bifur_IRC_Distances_MW_output/new_data/bifur_traj2_Distances point 458
C 1.02660 0.73233 -0.48265
 C -1.00619 0.75897 0.46372
 C 0.02873 1.12132 -0.02325
 C 1.78993 -0.50651 -0.23656
 C -1.79916 -0.47279 0.24824
 F 1.57618 1.54895 -1.32234
 F -1.56495 1.60262 1.29518
 H 1.58635 -1.16806 -0.33967
 H -1.51763 -1.12533 -0.08843
 H 1.60353 -0.91621 0.09420
 H -1.71493 -0.90199 0.39066
 H 2.75713 -0.36172 -0.31108
 H -2.76560 -0.31158 0.31199
13
bifur_IRC_Distances_MW_output/new_data/bifur_traj2_Distances point 459
C 1.02670 0.73243 -0.48229
 C -1.00608 0.75888 0.46409
 C 0.02930 1.12132 -0.02183
 C 1.78987 -0.50648 -0.23674
 C -1.79918 -0.47282 0.24804
 F 1.57607 1.54924 -1.32231
 F -1.56506 1.60235 1.29531
 H 1.58518 -1.16760 -0.33048
 H -1.51887 -1.12554 -0.07943
 H 1.60443 -0.91665 0.08417
 H -1.71399 -0.90182 0.38047
 H 2.75708 -0.36170 -0.31116
 H -2.76545 -0.31160 0.31215
13
bifur_IRC_Distances_MW_output/new_data/bifur_traj2_Distances point 460
C 1.02683 0.73256 -0.48179
 C -1.00593 0.75875 0.46460
 C 0.03007 1.12132 -0.01990
 C 1.78979 -0.50644 -0.23698
 C -1.79920 -0.47286 0.24778
 F 1.57593 1.54962 -1.32227
 F -1.56521 1.60199 1.29548
 H 1.58360 -1.16699 -0.31803
 H -1.52053 -1.12582 -0.06722
 H 1.60564 -0.91723 0.07055
 H -1.71274 -0.90160 0.36666
 H 2.75702 -0.36168 -0.31126
 H -2.76525 -0.31162 0.31237
13
bifur_IRC_Distances_MW_output/new_data/bifur_traj2_Distances point 461
C 1.02700 0.73272 -0.48118
 C -1.00575 0.75860 0.46523
 C 0.03102 1.12131 -0.01752
 C 1.78968 -0.50639 -0.23728
 C -1.79923 -0.47291 0.24746
 F 1.57575 1.55010 -1.32221
 F -1.56541 1.60154 1.29568
 H 1.58167 -1.16625 -0.30269
 H -1.52254 -1.12617 -0.05214
 H 1.60710 -0.91794 0.05375
 H -1.71122 -0.90131 0.34965
 H 2.75695 -0.36165 -0.31137
 H -2.76502 -0.31165 0.31263
13
bifur_IRC_Distances_MW_output/new_data/bifur_traj2_Distances point 462
C 1.02720 0.73291 -0.48047
 C -1.00554 0.75843 0.46596
 C 0.03213 1.12130 -0.01474
 C 1.78955 -0.50634 -0.23763
 C -1.79926 -0.47297 0.24709
 F 1.57555 1.55064 -1.32214
 F -1.56564 1.60102 1.29590
 H 1.57946 -1.16540 -0.28490
 H -1.52483 -1.12659 -0.03462
 H 1.60874 -0.91875 0.03422
 H -1.70949 -0.90096 0.32990
 H 2.75688 -0.36161 -0.31149
 H -2.76474 -0.31169 0.31291
13
bifur_IRC_Distances_MW_output/new_data/bifur_traj2_Distances point 463
C 1.02720 0.73291 -0.48047
 C -1.00554 0.75843 0.46596
 C 0.03213 1.12130 -0.01474
 C 1.78955 -0.50634 -0.23763
 C -1.79926 -0.47297 0.24709
 F 1.57555 1.55064 -1.32214
 F -1.56564 1.60102 1.29590
 H 1.57946 -1.16540 -0.28490
 H -1.52483 -1.12659 -0.03462
 H 1.60874 -0.91875 0.03422
 H -1.70949 -0.90096 0.32990
 H 2.75688 -0.36161 -0.31149
 H -2.76474 -0.31169 0.31291
13
bifur_IRC_Distances_MW_output/new_data/bifur_traj2_Distances point 464
C 1.02766 0.73334 -0.47880
 C -1.00504 0.75802 0.46765
 C 0.03474 1.12127 -0.00822
 C 1.78923 -0.50621 -0.23846
 C -1.79933 -0.47311 0.24625
 F 1.57510 1.55191 -1.32196
 F -1.56621 1.59981 1.29636
 H 1.57440 -1.16347 -0.24345
 H -1.53001 -1.12760 0.00630
 H 1.61241 -0.92058 -0.01139
 H -1.70555 -0.90010 0.28389
 H 2.75672 -0.36152 -0.31169
 H -2.76413 -0.31177 0.31352
13
bifur_IRC_Distances_MW_output/new_data/bifur_traj2_Distances point 465
C 1.02792 0.73358 -0.47788
 C -1.00477 0.75779 0.46858
 C 0.03618 1.12125 -0.00463
 C 1.78905 -0.50613 -0.23893
 C -1.79936 -0.47318 0.24580
 F 1.57487 1.55261 -1.32185
 F -1.56654 1.59915 1.29657
 H 1.57165 -1.16245 -0.22071
 H -1.53277 -1.12818 0.02883
 H 1.61435 -0.92155 -0.03649
 H -1.70343 -0.89961 0.25864
 H 2.75665 -0.36148 -0.31176
 H -2.76380 -0.31182 0.31382
13
bifur_IRC_Distances_MW_output/new_data/bifur_traj2_Distances point 466
C 1.02818 0.73382 -0.47693
 C -1.00449 0.75756 0.46953
 C 0.03765 1.12123 -0.00095
 C 1.78886 -0.50606 -0.23941
 C -1.79938 -0.47325 0.24534
 F 1.57464 1.55332 -1.32171
 F -1.56689 1.59848 1.29677
 H 1.56887 -1.16143 -0.19758
 H -1.53554 -1.12879 0.05181
 H 1.61627 -0.92251 -0.06210
 H -1.70129 -0.89908 0.23294
 H 2.75659 -0.36143 -0.31181
 H -2.76347 -0.31186 0.31410
13
bifur_IRC_Distances_MW_output/new_data/bifur_traj2_Distances point 467
C 1.02844 0.73405 -0.47602
 C -1.00422 0.75734 0.47045
 C 0.03908 1.12120 0.00261
 C 1.78867 -0.50599 -0.23988
 C -1.79940 -0.47332 0.24491
 F 1.57442 1.55400 -1.32157
 F -1.56723 1.59783 1.29694
 H 1.56618 -1.16046 -0.17519
 H -1.53819 -1.12940 0.07411
 H 1.61810 -0.92342 -0.08694
 H -1.69922 -0.89855 0.20805
 H 2.75653 -0.36138 -0.31183
 H -2.76316 -0.31191 0.31435
13
bifur_IRC_Distances_MW_output/new_data/bifur_traj2_Distances point 468
C 1.02867 0.73425 -0.47520
 C -1.00399 0.75714 0.47126
 C 0.04036 1.12118 0.00580
 C 1.78850 -0.50593 -0.24031
 C -1.79942 -0.47338 0.24453
 F 1.57424 1.55461 -1.32142
 F -1.56755 1.59726 1.29708
 H 1.56377 -1.15961 -0.15521
 H -1.54053 -1.12996 0.09405
 H 1.61971 -0.92421 -0.10915
 H -1.69737 -0.89806 0.18585
 H 2.75649 -0.36134 -0.31182
 H -2.76289 -0.31195 0.31455
13
bifur_IRC_Distances_MW_output/new_data/bifur_traj2_Distances point 469
C 1.02884 0.73441 -0.47457
 C -1.00380 0.75699 0.47188
 C 0.04134 1.12116 0.00823
 C 1.78837 -0.50588 -0.24064
 C -1.79942 -0.47343 0.24424
 F 1.57411 1.55507 -1.32130
 F -1.56780 1.59681 1.29717
 H 1.56193 -1.15898 -0.13997
 H -1.54231 -1.13040 0.10929
 H 1.62093 -0.92481 -0.12612
 H -1.69596 -0.89767 0.16891
 H 2.75646 -0.36131 -0.31180
 H -2.76269 -0.31198 0.31469
13
bifur_IRC_Distances_MW_output/new_data/bifur_traj2_Distances point 470
C 1.02894 0.73449 -0.47425
 C -1.00371 0.75691 0.47221
 C 0.04185 1.12115 0.00951
 C 1.78829 -0.50585 -0.24082
 C -1.79943 -0.47346 0.24409
 F 1.57404 1.55532 -1.32124
 F -1.56794 1.59658 1.29722
 H 1.56097 -1.15865 -0.13200
 H -1.54323 -1.13063 0.11728
 H 1.62157 -0.92511 -0.13501
 H -1.69521 -0.89746 0.16004
 H 2.75645 -0.36129 -0.31179
 H -2.76259 -0.31200 0.31476
13
bifur_IRC_Distances_MW_output/new_data/bifur_traj2_Distances point 471
C 1.02893 0.73449 -0.47427
 C -1.00372 0.75692 0.47219
 C 0.04181 1.12115 0.00942
 C 1.78830 -0.50585 -0.24080
 C -1.79943 -0.47346 0.24410
 F 1.57405 1.55530 -1.32124
 F -1.56793 1.59660 1.29722
 H 1.56103 -1.15867 -0.13251
 H -1.54317 -1.13061 0.11676
 H 1.62153 -0.92509 -0.13443
 H -1.69526 -0.89748 0.16061
 H 2.75645 -0.36129 -0.31179
 H -2.76260 -0.31200 0.31476
13
bifur_IRC_Distances_MW_output/new_data/bifur_traj2_Distances point 472
C 1.02884 0.73441 -0.47459
 C -1.00381 0.75700 0.47187
 C 0.04131 1.12116 0.00817
 C 1.78837 -0.50588 -0.24063
 C -1.79942 -0.47343 0.24424
 F 1.57411 1.55506 -1.32131
 F -1.56780 1.59683 1.29717
 H 1.56198 -1.15899 -0.14037
 H -1.54226 -1.13038 0.10889
 H 1.62090 -0.92479 -0.12567
 H -1.69600 -0.89768 0.16935
 H 2.75646 -0.36131 -0.31180
 H -2.76270 -0.31198 0.31469
13
bifur_IRC_Distances_MW_output/new_data/bifur_traj2_Distances point 473
C 1.02869 0.73428 -0.47511
 C -1.00396 0.75712 0.47135
 C 0.04050 1.12117 0.00614
 C 1.78848 -0.50592 -0.24036
 C -1.79942 -0.47339 0.24449
 F 1.57422 1.55467 -1.32141
 F -1.56759 1.59719 1.29709
 H 1.56352 -1.15952 -0.15311
 H -1.54077 -1.13002 0.09615
 H 1.61988 -0.92429 -0.11149
 H -1.69718 -0.89800 0.18351
 H 2.75649 -0.36133 -0.31182
 H -2.76287 -0.31196 0.31457
13
bifur_IRC_Distances_MW_output/new_data/bifur_traj2_Distances point 474
C 1.02869 0.73428 -0.47511
 C -1.00396 0.75712 0.47135
 C 0.04050 1.12117 0.00614
 C 1.78848 -0.50592 -0.24036
 C -1.79942 -0.47339 0.24449
 F 1.57422 1.55467 -1.32141
 F -1.56759 1.59719 1.29709
 H 1.56352 -1.15952 -0.15310
 H -1.54078 -1.13002 0.09616
 H 1.61988 -0.92429 -0.11150
 H -1.69718 -0.89800 0.18350
 H 2.75649 -0.36133 -0.31182
 H -2.76287 -0.31196 0.31457
13
bifur_IRC_Distances_MW_output/new_data/bifur_traj2_Distances point 475
C 1.02833 0.73395 -0.47641
 C -1.00434 0.75744 0.47006
 C 0.03847 1.12121 0.00109
 C 1.78875 -0.50602 -0.23968
 C -1.79940 -0.47329 0.24509
 F 1.57451 1.55371 -1.32163
 F -1.56708 1.59811 1.29687
 H 1.56733 -1.16087 -0.18475
 H -1.53706 -1.12914 0.06459
 H 1.61732 -0.92303 -0.07633
 H -1.70010 -0.89878 0.21868
 H 2.75655 -0.36140 -0.31182
 H -2.76329 -0.31189 0.31425
13
bifur_IRC_Distances_MW_output/new_data/bifur_traj2_Distances point 476
C 1.02815 0.73379 -0.47706
 C -1.00453 0.75759 0.46941
 C 0.03746 1.12123 -0.00143
 C 1.78889 -0.50607 -0.23935
 C -1.79938 -0.47324 0.24540
 F 1.57467 1.55322 -1.32173
 F -1.56684 1.59857 1.29675
 H 1.56923 -1.16156 -0.20055
 H -1.53519 -1.12871 0.04886
 H 1.61603 -0.92239 -0.05881
 H -1.70156 -0.89915 0.23624
 H 2.75659 -0.36143 -0.31181
 H -2.76351 -0.31186 0.31407
13
bifur_IRC_Distances_MW_output/new_data/bifur_traj2_Distances point 477
C 1.02799 0.73365 -0.47760
 C -1.00469 0.75773 0.46886
 C 0.03661 1.12124 -0.00357
 C 1.78900 -0.50611 -0.23907
 C -1.79937 -0.47320 0.24567
 F 1.57480 1.55281 -1.32181
 F -1.56664 1.59896 1.29663
 H 1.57085 -1.16215 -0.21403
 H -1.53357 -1.12835 0.03546
 H 1.61491 -0.92183 -0.04388
 H -1.70281 -0.89946 0.25122
 H 2.75663 -0.36146 -0.31178
 H -2.76370 -0.31183 0.31391
13
bifur_IRC_Distances_MW_output/new_data/bifur_traj2_Distances point 478
C 1.02789 0.73356 -0.47797
 C -1.00480 0.75781 0.46849
 C 0.03604 1.12125 -0.00498
 C 1.78907 -0.50614 -0.23888
 C -1.79936 -0.47317 0.24584
 F 1.57489 1.55254 -1.32186
 F -1.56651 1.59922 1.29655
 H 1.57191 -1.16255 -0.22291
 H -1.53251 -1.12812 0.02665
 H 1.61416 -0.92145 -0.03407
 H -1.70363 -0.89966 0.26108
 H 2.75666 -0.36148 -0.31176
 H -2.76383 -0.31181 0.31379
13
bifur_IRC_Distances_MW_output/new_data/bifur_traj2_Distances point 479
C 1.02787 0.73354 -0.47805
 C -1.00482 0.75783 0.46841
 C 0.03591 1.12125 -0.00529
 C 1.78909 -0.50615 -0.23884
 C -1.79935 -0.47316 0.24588
 F 1.57491 1.55248 -1.32187
 F -1.56648 1.59927 1.29653
 H 1.57216 -1.16264 -0.22492
 H -1.53226 -1.12807 0.02466
 H 1.61399 -0.92137 -0.03184
 H -1.70382 -0.89970 0.26331
 H 2.75666 -0.36148 -0.31175
 H -2.76386 -0.31181 0.31377
13
bifur_IRC_Distances_MW_output/new_data/bifur_traj2_Distances point 480
C 1.02794 0.73360 -0.47781
 C -1.00475 0.75778 0.46866
 C 0.03629 1.12125 -0.00435
 C 1.78904 -0.50613 -0.23896
 C -1.79936 -0.47318 0.24577
 F 1.57485 1.55266 -1.32184
 F -1.56657 1.59910 1.29659
 H 1.57144 -1.16237 -0.21898
 H -1.53298 -1.12823 0.03055
 H 1.61449 -0.92162 -0.03841
 H -1.70327 -0.89957 0.25671
 H 2.75665 -0.36147 -0.31177
 H -2.76377 -0.31182 0.31384
13
bifur_IRC_Distances_MW_output/new_data/bifur_traj2_Distances point 481
C 1.02809 0.73373 -0.47727
 C -1.00459 0.75765 0.46919
 C 0.03713 1.12124 -0.00227
 C 1.78893 -0.50609 -0.23924
 C -1.79938 -0.47322 0.24551
 F 1.57472 1.55306 -1.32176
 F -1.56676 1.59872 1.29670
 H 1.56986 -1.16179 -0.20586
 H -1.53455 -1.12857 0.04358
 H 1.61559 -0.92217 -0.05293
 H -1.70205 -0.89927 0.24213
 H 2.75661 -0.36144 -0.31180
 H -2.76359 -0.31185 0.31401
13
bifur_IRC_Distances_MW_output/new_data/bifur_traj2_Distances point 482
C 1.02829 0.73392 -0.47653
 C -1.00437 0.75747 0.46994
 C 0.03829 1.12122 0.00062
 C 1.78878 -0.50603 -0.23962
 C -1.79939 -0.47328 0.24515
 F 1.57454 1.55362 -1.32165
 F -1.56704 1.59820 1.29685
 H 1.56768 -1.16100 -0.18767
 H -1.53672 -1.12906 0.06168
 H 1.61709 -0.92291 -0.07309
 H -1.70037 -0.89885 0.22192
 H 2.75656 -0.36141 -0.31182
 H -2.76333 -0.31188 0.31422
13
bifur_IRC_Distances_MW_output/new_data/bifur_traj2_Distances point 483
C 1.02853 0.73413 -0.47568
 C -1.00413 0.75726 0.47078
 C 0.03961 1.12119 0.00392
 C 1.78860 -0.50596 -0.24006
 C -1.79941 -0.47335 0.24475
 F 1.57435 1.55425 -1.32151
 F -1.56737 1.59760 1.29700
 H 1.56519 -1.16011 -0.16696
 H -1.53915 -1.12963 0.08232
 H 1.61877 -0.92375 -0.09608
 H -1.69846 -0.89835 0.19891
 H 2.75651 -0.36136 -0.31183
 H -2.76305 -0.31193 0.31444
13
bifur_IRC_Distances_MW_output/new_data/bifur_traj2_Distances point 484
C 1.02877 0.73434 -0.47484
 C -1.00388 0.75706 0.47162
 C 0.04092 1.12117 0.00719
 C 1.78842 -0.50590 -0.24050
 C -1.79942 -0.47341 0.24436
 F 1.57417 1.55487 -1.32136
 F -1.56770 1.59700 1.29713
 H 1.56273 -1.15925 -0.14653
 H -1.54154 -1.13021 0.10273
 H 1.62041 -0.92455 -0.11881
 H -1.69657 -0.89784 0.17619
 H 2.75647 -0.36132 -0.31181
 H -2.76278 -0.31197 0.31463
13
bifur_IRC_Distances_MW_output/new_data/bifur_traj2_Distances point 485
C 1.02877 0.73434 -0.47484
 C -1.00388 0.75706 0.47162
 C 0.04092 1.12117 0.00719
 C 1.78842 -0.50590 -0.24050
 C -1.79942 -0.47341 0.24436
 F 1.57417 1.55487 -1.32136
 F -1.56770 1.59700 1.29713
 H 1.56273 -1.15925 -0.14653
 H -1.54154 -1.13021 0.10273
 H 1.62041 -0.92455 -0.11881
 H -1.69657 -0.89784 0.17619
 H 2.75647 -0.36132 -0.31181
 H -2.76278 -0.31197 0.31463
13
bifur_IRC_Distances_MW_output/new_data/bifur_traj2_Distances point 486
C 1.02909 0.73463 -0.47370
 C -1.00355 0.75678 0.47274
 C 0.04269 1.12113 0.01161
 C 1.78817 -0.50581 -0.24111
 C -1.79943 -0.47350 0.24384
 F 1.57394 1.55572 -1.32112
 F -1.56816 1.59620 1.29729
 H 1.55936 -1.15811 -0.11884
 H -1.54476 -1.13102 0.13047
 H 1.62262 -0.92562 -0.14970
 H -1.69398 -0.89712 0.14540
 H 2.75643 -0.36126 -0.31176
 H -2.76242 -0.31203 0.31487
13
bifur_IRC_Distances_MW_output/new_data/bifur_traj2_Distances point 487
C 1.02914 0.73467 -0.47353
 C -1.00350 0.75674 0.47292
 C 0.04296 1.12112 0.01229
 C 1.78814 -0.50580 -0.24120
 C -1.79943 -0.47351 0.24376
 F 1.57390 1.55585 -1.32108
 F -1.56823 1.59608 1.29731
 H 1.55884 -1.15793 -0.11456
 H -1.54526 -1.13115 0.13476
 H 1.62296 -0.92578 -0.15448
 H -1.69358 -0.89700 0.14065
 H 2.75643 -0.36125 -0.31175
 H -2.76237 -0.31204 0.31490
13
bifur_IRC_Distances_MW_output/new_data/bifur_traj2_Distances point 488
C 1.02914 0.73468 -0.47350
 C -1.00350 0.75673 0.47294
 C 0.04299 1.12112 0.01237
 C 1.78813 -0.50579 -0.24121
 C -1.79943 -0.47351 0.24375
 F 1.57390 1.55587 -1.32108
 F -1.56824 1.59606 1.29732
 H 1.55878 -1.15791 -0.11407
 H -1.54532 -1.13116 0.13525
 H 1.62300 -0.92580 -0.15502
 H -1.69353 -0.89699 0.14011
 H 2.75643 -0.36125 -0.31175
 H -2.76236 -0.31204 0.31490
13
bifur_IRC_Distances_MW_output/new_data/bifur_traj2_Distances point 489
C 1.02914 0.73468 -0.47351
 C -1.00350 0.75673 0.47293
 C 0.04298 1.12112 0.01235
 C 1.78813 -0.50579 -0.24121
 C -1.79943 -0.47351 0.24375
 F 1.57390 1.55586 -1.32108
 F -1.56824 1.59607 1.29731
 H 1.55880 -1.15792 -0.11420
 H -1.54530 -1.13116 0.13512
 H 1.62299 -0.92579 -0.15488
 H -1.69355 -0.89700 0.14025
 H 2.75643 -0.36125 -0.31175
 H -2.76236 -0.31204 0.31490
13
bifur_IRC_Distances_MW_output/new_data/bifur_traj2_Distances point 490
C 1.02916 0.73469 -0.47344
 C -1.00348 0.75672 0.47300
 C 0.04310 1.12112 0.01263
 C 1.78812 -0.50579 -0.24125
 C -1.79943 -0.47352 0.24372
 F 1.57389 1.55592 -1.32106
 F -1.56826 1.59602 1.29732
 H 1.55858 -1.15785 -0.11248
 H -1.54550 -1.13121 0.13685
 H 1.62313 -0.92586 -0.15681
 H -1.69338 -0.89695 0.13833
 H 2.75642 -0.36125 -0.31174
 H -2.76234 -0.31204 0.31491
13
bifur_IRC_Distances_MW_output/new_data/bifur_traj2_Distances point 491
C 1.02923 0.73475 -0.47322
 C -1.00342 0.75666 0.47322
 C 0.04343 1.12111 0.01347
 C 1.78807 -0.50577 -0.24136
 C -1.79943 -0.47353 0.24362
 F 1.57384 1.55608 -1.32101
 F -1.56836 1.59586 1.29735
 H 1.55794 -1.15763 -0.10718
 H -1.54612 -1.13137 0.14217
 H 1.62355 -0.92606 -0.16272
 H -1.69288 -0.89681 0.13244
 H 2.75642 -0.36124 -0.31173
 H -2.76227 -0.31205 0.31495
13
bifur_IRC_Distances_MW_output/new_data/bifur_traj2_Distances point 492
C 1.02934 0.73485 -0.47281
 C -1.00330 0.75656 0.47362
 C 0.04407 1.12109 0.01506
 C 1.78798 -0.50574 -0.24159
 C -1.79943 -0.47357 0.24344
 F 1.57377 1.55638 -1.32091
 F -1.56853 1.59557 1.29740
 H 1.55671 -1.15724 -0.09723
 H -1.54727 -1.13167 0.15217
 H 1.62435 -0.92643 -0.17386
 H -1.69194 -0.89653 0.12137
 H 2.75641 -0.36122 -0.31169
 H -2.76215 -0.31207 0.31502
13
bifur_IRC_Distances_MW_output/new_data/bifur_traj2_Distances point 493
C 1.02952 0.73500 -0.47218
 C -1.00312 0.75641 0.47423
 C 0.04503 1.12107 0.01747
 C 1.78783 -0.50569 -0.24192
 C -1.79943 -0.47361 0.24316
 F 1.57366 1.55685 -1.32076
 F -1.56879 1.59513 1.29746
 H 1.55484 -1.15664 -0.08217
 H -1.54903 -1.13214 0.16733
 H 1.62556 -0.92698 -0.19073
 H -1.69049 -0.89611 0.10462
 H 2.75640 -0.36119 -0.31163
 H -2.76197 -0.31211 0.31511
13
bifur_IRC_Distances_MW_output/new_data/bifur_traj2_Distances point 494
C 1.02975 0.73521 -0.47135
 C -1.00289 0.75621 0.47505
 C 0.04631 1.12103 0.02067
 C 1.78764 -0.50562 -0.24238
 C -1.79943 -0.47367 0.24280
 F 1.57352 1.55747 -1.32053
 F -1.56915 1.59455 1.29754
 H 1.55232 -1.15585 -0.06211
 H -1.55137 -1.13277 0.18755
 H 1.62718 -0.92770 -0.21323
 H -1.68854 -0.89554 0.08231
 H 2.75639 -0.36114 -0.31153
 H -2.76173 -0.31215 0.31522
13
bifur_IRC_Distances_MW_output/new_data/bifur_traj2_Distances point 495
C 1.03004 0.73546 -0.47032
 C -1.00260 0.75596 0.47604
 C 0.04787 1.12098 0.02460
 C 1.78740 -0.50554 -0.24295
 C -1.79941 -0.47375 0.24236
 F 1.57336 1.55823 -1.32023
 F -1.56959 1.59383 1.29762
 H 1.54917 -1.15491 -0.03747
 H -1.55428 -1.13358 0.21247
 H 1.62920 -0.92857 -0.24094
 H -1.68608 -0.89481 0.05488
 H 2.75638 -0.36109 -0.31138
 H -2.76145 -0.31220 0.31532
13
bifur_IRC_Distances_MW_output/new_data/bifur_traj2_Distances point 496
C 1.03004 0.73546 -0.47032
 C -1.00260 0.75596 0.47604
 C 0.04787 1.12098 0.02460
 C 1.78740 -0.50554 -0.24295
 C -1.79941 -0.47375 0.24236
 F 1.57336 1.55823 -1.32023
 F -1.56959 1.59383 1.29762
 H 1.54917 -1.15491 -0.03747
 H -1.55428 -1.13358 0.21246
 H 1.62919 -0.92857 -0.24094
 H -1.68608 -0.89481 0.05489
 H 2.75638 -0.36109 -0.31138
 H -2.76145 -0.31220 0.31532
13
bifur_IRC_Distances_MW_output/new_data/bifur_traj2_Distances point 497
C 1.03075 0.73610 -0.46775
 C -1.00190 0.75532 0.47852
 C 0.05173 1.12085 0.03435
 C 1.78678 -0.50534 -0.24440
 C -1.79936 -0.47394 0.24129
 F 1.57302 1.56016 -1.31934
 F -1.57074 1.59200 1.29779
 H 1.54096 -1.15264 0.02402
 H -1.56172 -1.13571 0.27492
 H 1.63445 -0.93065 -0.31037
 H -1.67959 -0.89285 -0.01355
 H 2.75642 -0.36097 -0.31088
 H -2.76080 -0.31233 0.31541
13
bifur_IRC_Distances_MW_output/new_data/bifur_traj2_Distances point 498
C 1.03116 0.73647 -0.46626
 C -1.00150 0.75494 0.47994
 C 0.05392 1.12076 0.03991
 C 1.78641 -0.50522 -0.24527
 C -1.79932 -0.47405 0.24069
 F 1.57286 1.56129 -1.31873
 F -1.57143 1.59094 1.29787
 H 1.53596 -1.15138 0.05946
 H -1.56619 -1.13703 0.31110
 H 1.63768 -0.93178 -0.35056
 H -1.67557 -0.89163 -0.05301
 H 2.75648 -0.36090 -0.31050
 H -2.76046 -0.31241 0.31537
13
bifur_IRC_Distances_MW_output/new_data/bifur_traj2_Distances point 499
C 1.03158 0.73685 -0.46472
 C -1.00110 0.75454 0.48140
 C 0.05616 1.12066 0.04563
 C 1.78603 -0.50509 -0.24618
 C -1.79926 -0.47416 0.24008
 F 1.57273 1.56247 -1.31803
 F -1.57214 1.58982 1.29795
 H 1.53051 -1.15012 0.09619
 H -1.57102 -1.13846 0.34875
 H 1.64123 -0.93291 -0.39235
 H -1.67113 -0.89030 -0.09390
 H 2.75657 -0.36083 -0.31005
 H -2.76015 -0.31248 0.31524
13
bifur_IRC_Distances_MW_output/new_data/bifur_traj2_Distances point 500
C 1.03199 0.73723 -0.46321
 C -1.00071 0.75415 0.48284
 C 0.05831 1.12056 0.05118
 C 1.78564 -0.50497 -0.24709
 C -1.79920 -0.47427 0.23950
 F 1.57262 1.56366 -1.31727
 F -1.57284 1.58870 1.29805
 H 1.52485 -1.14892 0.13230
 H -1.57600 -1.13993 0.38591
 H 1.64498 -0.93398 -0.43358
 H -1.66646 -0.88891 -0.13411
 H 2.75669 -0.36076 -0.30954
 H -2.75988 -0.31256 0.31503
