# Supplementary material for: Low dimensional representations along intrinsic reaction coordinates and molecular dynamics trajectories using interatomic distance matrices
Source: Chem Sci. 2019 Sep 18;10(43):9954–68. doi: 10.1039/c9sc02742d (PMC6991188; doi:10.1039/c9sc02742d)
Supplement: Supplementary file 1 [file SC-010-C9SC02742D-s001.zip › C9SC02742D-SI/ESI_xyz_files/bifur_IRC_Distances_MW_output/new_data/bifur_traj_D_Distances_MW_PC2.xyz]

13
bifur_IRC_Distances_MW_output/new_data/bifur_traj1_Distances point 1
C -1.13264 -0.70362 0.02525
 C 1.11807 -0.71277 -0.01795
 C -0.02663 -1.01624 0.01960
 C -1.77367 0.48076 0.61613
 C 1.77975 0.46750 -0.61826
 F -1.94761 -1.55195 -0.53586
 F 1.94828 -1.56842 0.52525
 H -1.55459 1.15510 0.62888
 H 1.54444 1.14397 -0.61275
 H -1.63574 0.89879 0.62661
 H 1.67806 0.88671 -0.65636
 H -2.63359 0.26994 1.01250
 H 2.63585 0.25025 -1.01305
13
bifur_IRC_Distances_MW_output/new_data/bifur_traj1_Distances point 2
C -1.13261 -0.70388 0.02531
 C 1.11804 -0.71304 -0.01798
 C -0.02664 -1.01698 0.01966
 C -1.77324 0.48087 0.61590
 C 1.77932 0.46761 -0.61804
 F -1.94789 -1.55205 -0.53552
 F 1.94857 -1.56854 0.52487
 H -1.55389 1.15506 0.62868
 H 1.54372 1.14393 -0.61248
 H -1.63501 0.89892 0.62637
 H 1.67734 0.88684 -0.65621
 H -2.63342 0.27048 1.01206
 H 2.63569 0.25078 -1.01260
13
bifur_IRC_Distances_MW_output/new_data/bifur_traj1_Distances point 3
C -1.13261 -0.70385 0.02530
 C 1.11804 -0.71301 -0.01798
 C -0.02663 -1.01690 0.01965
 C -1.77329 0.48085 0.61593
 C 1.77937 0.46760 -0.61807
 F -1.94786 -1.55204 -0.53555
 F 1.94854 -1.56852 0.52491
 H -1.55396 1.15507 0.62870
 H 1.54380 1.14394 -0.61251
 H -1.63509 0.89891 0.62639
 H 1.67742 0.88683 -0.65623
 H -2.63344 0.27042 1.01211
 H 2.63571 0.25072 -1.01265
13
bifur_IRC_Distances_MW_output/new_data/bifur_traj1_Distances point 4
C -1.13265 -0.70353 0.02524
 C 1.11808 -0.71268 -0.01794
 C -0.02663 -1.01600 0.01958
 C -1.77381 0.48072 0.61620
 C 1.77989 0.46746 -0.61833
 F -1.94752 -1.55192 -0.53597
 F 1.94819 -1.56839 0.52538
 H -1.55482 1.15512 0.62894
 H 1.54468 1.14398 -0.61283
 H -1.63598 0.89874 0.62669
 H 1.67830 0.88666 -0.65640
 H -2.63364 0.26976 1.01265
 H 2.63590 0.25007 -1.01320
13
bifur_IRC_Distances_MW_output/new_data/bifur_traj1_Distances point 5
C -1.13271 -0.70296 0.02511
 C 1.11816 -0.71210 -0.01786
 C -0.02662 -1.01436 0.01946
 C -1.77475 0.48048 0.61669
 C 1.78083 0.46722 -0.61882
 F -1.94690 -1.55169 -0.53671
 F 1.94754 -1.56813 0.52622
 H -1.55637 1.15520 0.62938
 H 1.54627 1.14406 -0.61341
 H -1.63759 0.89844 0.62722
 H 1.67989 0.88636 -0.65672
 H -2.63402 0.26858 1.01364
 H 2.63626 0.24889 -1.01419
13
bifur_IRC_Distances_MW_output/new_data/bifur_traj1_Distances point 6
C -1.13279 -0.70221 0.02496
 C 1.11825 -0.71135 -0.01776
 C -0.02661 -1.01224 0.01929
 C -1.77596 0.48017 0.61732
 C 1.78204 0.46691 -0.61943
 F -1.94610 -1.55140 -0.53767
 F 1.94672 -1.56781 0.52730
 H -1.55837 1.15532 0.62993
 H 1.54832 1.14416 -0.61416
 H -1.63967 0.89806 0.62789
 H 1.68194 0.88597 -0.65712
 H -2.63450 0.26705 1.01491
 H 2.63671 0.24738 -1.01547
13
bifur_IRC_Distances_MW_output/new_data/bifur_traj1_Distances point 7
C -1.13288 -0.70143 0.02480
 C 1.11835 -0.71055 -0.01766
 C -0.02660 -1.01002 0.01912
 C -1.77723 0.47984 0.61797
 C 1.78332 0.46659 -0.62008
 F -1.94526 -1.55110 -0.53867
 F 1.94585 -1.56747 0.52844
 H -1.56047 1.15544 0.63051
 H 1.55048 1.14426 -0.61493
 H -1.64185 0.89766 0.62860
 H 1.68410 0.88556 -0.65754
 H -2.63501 0.26544 1.01626
 H 2.63719 0.24579 -1.01682
13
bifur_IRC_Distances_MW_output/new_data/bifur_traj1_Distances point 8
C -1.13297 -0.70067 0.02465
 C 1.11845 -0.70979 -0.01756
 C -0.02658 -1.00786 0.01896
 C -1.77846 0.47953 0.61861
 C 1.78456 0.46627 -0.62071
 F -1.94445 -1.55081 -0.53964
 F 1.94501 -1.56714 0.52953
 H -1.56250 1.15555 0.63107
 H 1.55257 1.14437 -0.61567
 H -1.64397 0.89727 0.62928
 H 1.68618 0.88516 -0.65795
 H -2.63550 0.26388 1.01756
 H 2.63766 0.24424 -1.01812
13
bifur_IRC_Distances_MW_output/new_data/bifur_traj1_Distances point 9
C -1.13305 -0.69995 0.02450
 C 1.11854 -0.70905 -0.01747
 C -0.02657 -1.00580 0.01880
 C -1.77964 0.47922 0.61922
 C 1.78574 0.46597 -0.62131
 F -1.94367 -1.55052 -0.54056
 F 1.94421 -1.56683 0.53057
 H -1.56444 1.15566 0.63160
 H 1.55456 1.14446 -0.61638
 H -1.64598 0.89689 0.62992
 H 1.68817 0.88478 -0.65833
 H -2.63597 0.26239 1.01880
 H 2.63810 0.24277 -1.01937
13
bifur_IRC_Distances_MW_output/new_data/bifur_traj1_Distances point 10
C -1.13312 -0.69924 0.02436
 C 1.11863 -0.70834 -0.01738
 C -0.02656 -1.00379 0.01865
 C -1.78078 0.47893 0.61981
 C 1.78689 0.46567 -0.62189
 F -1.94292 -1.55025 -0.54145
 F 1.94343 -1.56652 0.53157
 H -1.56633 1.15577 0.63211
 H 1.55650 1.14456 -0.61706
 H -1.64795 0.89652 0.63054
 H 1.69011 0.88441 -0.65870
 H -2.63642 0.26094 1.02002
 H 2.63852 0.24133 -1.02059
13
bifur_IRC_Distances_MW_output/new_data/bifur_traj1_Distances point 11
C -1.13320 -0.69852 0.02422
 C 1.11872 -0.70761 -0.01729
 C -0.02654 -1.00174 0.01850
 C -1.78194 0.47863 0.62040
 C 1.78805 0.46537 -0.62247
 F -1.94216 -1.54997 -0.54235
 F 1.94264 -1.56621 0.53259
 H -1.56824 1.15588 0.63263
 H 1.55847 1.14466 -0.61774
 H -1.64994 0.89615 0.63116
 H 1.69207 0.88403 -0.65907
 H -2.63689 0.25947 1.02125
 H 2.63896 0.23987 -1.02182
13
bifur_IRC_Distances_MW_output/new_data/bifur_traj1_Distances point 12
C -1.13320 -0.69852 0.02422
 C 1.11872 -0.70761 -0.01729
 C -0.02654 -1.00175 0.01850
 C -1.78194 0.47863 0.62040
 C 1.78805 0.46537 -0.62247
 F -1.94216 -1.54997 -0.54235
 F 1.94264 -1.56621 0.53259
 H -1.56824 1.15588 0.63263
 H 1.55847 1.14466 -0.61774
 H -1.64994 0.89615 0.63116
 H 1.69207 0.88403 -0.65907
 H -2.63689 0.25947 1.02125
 H 2.63896 0.23987 -1.02182
13
bifur_IRC_Distances_MW_output/new_data/bifur_traj1_Distances point 13
C -1.13333 -0.69737 0.02399
 C 1.11887 -0.70645 -0.01714
 C -0.02652 -0.99847 0.01826
 C -1.78380 0.47815 0.62135
 C 1.78991 0.46489 -0.62341
 F -1.94093 -1.54953 -0.54378
 F 1.94137 -1.56572 0.53420
 H -1.57131 1.15606 0.63345
 H 1.56162 1.14481 -0.61883
 H -1.65313 0.89556 0.63215
 H 1.69522 0.88343 -0.65966
 H -2.63763 0.25711 1.02323
 H 2.63965 0.23753 -1.02380
13
bifur_IRC_Distances_MW_output/new_data/bifur_traj1_Distances point 14
C -1.13338 -0.69692 0.02390
 C 1.11893 -0.70599 -0.01709
 C -0.02651 -0.99719 0.01817
 C -1.78453 0.47796 0.62173
 C 1.79064 0.46471 -0.62378
 F -1.94046 -1.54936 -0.54434
 F 1.94088 -1.56552 0.53483
 H -1.57251 1.15613 0.63377
 H 1.56285 1.14487 -0.61925
 H -1.65437 0.89532 0.63253
 H 1.69645 0.88319 -0.65989
 H -2.63791 0.25619 1.02401
 H 2.63992 0.23662 -1.02458
13
bifur_IRC_Distances_MW_output/new_data/bifur_traj1_Distances point 15
C -1.13343 -0.69645 0.02381
 C 1.11899 -0.70551 -0.01703
 C -0.02650 -0.99584 0.01807
 C -1.78529 0.47776 0.62212
 C 1.79141 0.46451 -0.62416
 F -1.93995 -1.54917 -0.54493
 F 1.94036 -1.56532 0.53549
 H -1.57377 1.15620 0.63410
 H 1.56415 1.14494 -0.61970
 H -1.65569 0.89508 0.63293
 H 1.69774 0.88294 -0.66013
 H -2.63822 0.25521 1.02482
 H 2.64020 0.23565 -1.02540
13
bifur_IRC_Distances_MW_output/new_data/bifur_traj1_Distances point 16
C -1.13349 -0.69592 0.02371
 C 1.11905 -0.70498 -0.01697
 C -0.02649 -0.99433 0.01796
 C -1.78614 0.47754 0.62255
 C 1.79226 0.46429 -0.62459
 F -1.93940 -1.54897 -0.54558
 F 1.93978 -1.56509 0.53622
 H -1.57517 1.15628 0.63447
 H 1.56559 1.14501 -0.62019
 H -1.65714 0.89480 0.63337
 H 1.69918 0.88266 -0.66040
 H -2.63856 0.25413 1.02573
 H 2.64052 0.23458 -1.02631
13
bifur_IRC_Distances_MW_output/new_data/bifur_traj1_Distances point 17
C -1.13355 -0.69534 0.02360
 C 1.11913 -0.70439 -0.01689
 C -0.02648 -0.99266 0.01784
 C -1.78708 0.47730 0.62303
 C 1.79320 0.46404 -0.62506
 F -1.93877 -1.54874 -0.54630
 F 1.93914 -1.56484 0.53704
 H -1.57673 1.15637 0.63488
 H 1.56719 1.14509 -0.62073
 H -1.65877 0.89450 0.63386
 H 1.70078 0.88235 -0.66069
 H -2.63893 0.25293 1.02674
 H 2.64087 0.23339 -1.02732
13
bifur_IRC_Distances_MW_output/new_data/bifur_traj1_Distances point 18
C -1.13362 -0.69471 0.02348
 C 1.11921 -0.70375 -0.01682
 C -0.02647 -0.99087 0.01772
 C -1.78809 0.47704 0.62354
 C 1.79422 0.46378 -0.62557
 F -1.93811 -1.54850 -0.54707
 F 1.93845 -1.56457 0.53790
 H -1.57839 1.15647 0.63531
 H 1.56890 1.14518 -0.62130
 H -1.66050 0.89417 0.63438
 H 1.70249 0.88202 -0.66101
 H -2.63933 0.25164 1.02783
 H 2.64124 0.23211 -1.02840
13
bifur_IRC_Distances_MW_output/new_data/bifur_traj1_Distances point 19
C -1.00824 -0.69381 0.51925
 C 0.99280 -0.70340 -0.51675
 C -0.03137 -0.98911 -0.00185
 C -1.87075 0.47659 0.30123
 C 1.87685 0.46371 -0.30337
 F -1.44350 -1.54716 1.40484
 F 1.44892 -1.56539 -1.39370
 H -1.69259 1.15631 0.19082
 H 1.67707 1.14550 -0.20097
 H -1.76440 0.89362 0.23091
 H 1.81341 0.88193 -0.22951
 H -2.81152 0.24998 0.34980
 H 2.81332 0.23123 -0.35070
13
bifur_IRC_Distances_MW_output/new_data/bifur_traj1_Distances point 20
C -1.00816 -0.69326 0.51954
 C 0.99274 -0.70284 -0.51702
 C -0.03131 -0.98753 -0.00176
 C -1.87169 0.47636 0.30158
 C 1.87779 0.46347 -0.30372
 F -1.44242 -1.54696 1.40539
 F 1.44778 -1.56515 -1.39434
 H -1.69402 1.15640 0.19149
 H 1.67860 1.14557 -0.20153
 H -1.76592 0.89333 0.23156
 H 1.81483 0.88164 -0.23030
 H -2.81222 0.24885 0.34962
 H 2.81401 0.23010 -0.35050
13
bifur_IRC_Distances_MW_output/new_data/bifur_traj1_Distances point 21
C -1.00809 -0.69283 0.51976
 C 0.99270 -0.70241 -0.51723
 C -0.03127 -0.98631 -0.00170
 C -1.87242 0.47619 0.30186
 C 1.87852 0.46329 -0.30399
 F -1.44160 -1.54680 1.40581
 F 1.44691 -1.56496 -1.39484
 H -1.69513 1.15647 0.19200
 H 1.67978 1.14563 -0.20197
 H -1.76709 0.89311 0.23205
 H 1.81592 0.88141 -0.23090
 H -2.81277 0.24798 0.34947
 H 2.81453 0.22923 -0.35034
13
bifur_IRC_Distances_MW_output/new_data/bifur_traj1_Distances point 22
C -1.00805 -0.69257 0.51990
 C 0.99267 -0.70214 -0.51736
 C -0.03124 -0.98556 -0.00166
 C -1.87287 0.47608 0.30203
 C 1.87897 0.46318 -0.30416
 F -1.44109 -1.54670 1.40607
 F 1.44637 -1.56484 -1.39514
 H -1.69581 1.15651 0.19232
 H 1.68051 1.14567 -0.20223
 H -1.76781 0.89297 0.23236
 H 1.81659 0.88127 -0.23127
 H -2.81310 0.24744 0.34939
 H 2.81486 0.22870 -0.35024
13
bifur_IRC_Distances_MW_output/new_data/bifur_traj1_Distances point 23
C -1.00805 -0.69257 0.51990
 C 0.99267 -0.70214 -0.51736
 C -0.03124 -0.98556 -0.00166
 C -1.87287 0.47608 0.30203
 C 1.87897 0.46318 -0.30416
 F -1.44109 -1.54670 1.40607
 F 1.44637 -1.56484 -1.39514
 H -1.69581 1.15651 0.19232
 H 1.68051 1.14567 -0.20223
 H -1.76781 0.89297 0.23236
 H 1.81659 0.88127 -0.23127
 H -2.81310 0.24744 0.34939
 H 2.81486 0.22870 -0.35024
13
bifur_IRC_Distances_MW_output/new_data/bifur_traj1_Distances point 24
C -1.00806 -0.69264 0.51986
 C 0.99268 -0.70221 -0.51732
 C -0.03125 -0.98575 -0.00167
 C -1.87275 0.47610 0.30198
 C 1.87885 0.46321 -0.30412
 F -1.44122 -1.54673 1.40600
 F 1.44651 -1.56487 -1.39506
 H -1.69563 1.15650 0.19224
 H 1.68032 1.14566 -0.20216
 H -1.76762 0.89301 0.23228
 H 1.81642 0.88130 -0.23118
 H -2.81301 0.24758 0.34941
 H 2.81477 0.22884 -0.35027
13
bifur_IRC_Distances_MW_output/new_data/bifur_traj1_Distances point 25
C -1.00813 -0.69307 0.51964
 C 0.99272 -0.70265 -0.51711
 C -0.03129 -0.98700 -0.00173
 C -1.87201 0.47629 0.30170
 C 1.87811 0.46340 -0.30384
 F -1.44207 -1.54689 1.40557
 F 1.44741 -1.56506 -1.39456
 H -1.69450 1.15643 0.19171
 H 1.67911 1.14560 -0.20172
 H -1.76643 0.89323 0.23177
 H 1.81530 0.88154 -0.23056
 H -2.81246 0.24847 0.34955
 H 2.81423 0.22973 -0.35043
13
bifur_IRC_Distances_MW_output/new_data/bifur_traj1_Distances point 26
C -1.00826 -0.69395 0.51918
 C 0.99282 -0.70354 -0.51668
 C -0.03139 -0.98950 -0.00187
 C -1.87052 0.47665 0.30114
 C 1.87662 0.46376 -0.30328
 F -1.44376 -1.54721 1.40470
 F 1.44920 -1.56545 -1.39354
 H -1.69223 1.15629 0.19065
 H 1.67669 1.14548 -0.20084
 H -1.76403 0.89369 0.23076
 H 1.81306 0.88201 -0.22932
 H -2.81134 0.25026 0.34984
 H 2.81315 0.23151 -0.35075
13
bifur_IRC_Distances_MW_output/new_data/bifur_traj1_Distances point 27
C -1.00845 -0.69513 0.51856
 C 0.99295 -0.70475 -0.51610
 C -0.03152 -0.99290 -0.00206
 C -1.86849 0.47714 0.30038
 C 1.87458 0.46426 -0.30252
 F -1.44608 -1.54765 1.40351
 F 1.45166 -1.56598 -1.39215
 H -1.68914 1.15610 0.18922
 H 1.67338 1.14532 -0.19965
 H -1.76076 0.89430 0.22939
 H 1.81001 0.88264 -0.22764
 H -2.80983 0.25270 0.35023
 H 2.81168 0.23393 -0.35118
13
bifur_IRC_Distances_MW_output/new_data/bifur_traj1_Distances point 28
C -1.00863 -0.69630 0.51794
 C 0.99308 -0.70594 -0.51552
 C -0.03165 -0.99624 -0.00225
 C -1.86648 0.47763 0.29963
 C 1.87257 0.46475 -0.30177
 F -1.44837 -1.54809 1.40232
 F 1.45409 -1.56650 -1.39077
 H -1.68608 1.15592 0.18782
 H 1.67011 1.14517 -0.19848
 H -1.75753 0.89491 0.22804
 H 1.80699 0.88327 -0.22599
 H -2.80834 0.25510 0.35061
 H 2.81023 0.23633 -0.35159
13
bifur_IRC_Distances_MW_output/new_data/bifur_traj1_Distances point 29
C -1.00880 -0.69739 0.51736
 C 0.99320 -0.70706 -0.51498
 C -0.03176 -0.99936 -0.00243
 C -1.86460 0.47809 0.29893
 C 1.87070 0.46521 -0.30107
 F -1.45051 -1.54849 1.40120
 F 1.45636 -1.56699 -1.38946
 H -1.68322 1.15574 0.18651
 H 1.66705 1.14502 -0.19740
 H -1.75450 0.89548 0.22680
 H 1.80417 0.88385 -0.22445
 H -2.80695 0.25734 0.35096
 H 2.80888 0.23856 -0.35198
13
bifur_IRC_Distances_MW_output/new_data/bifur_traj1_Distances point 30
C -1.00896 -0.69840 0.51682
 C 0.99332 -0.70808 -0.51448
 C -0.03188 -1.00224 -0.00260
 C -1.86287 0.47851 0.29829
 C 1.86896 0.46564 -0.30043
 F -1.45250 -1.54887 1.40016
 F 1.45847 -1.56744 -1.38824
 H -1.68057 1.15559 0.18531
 H 1.66422 1.14489 -0.19642
 H -1.75170 0.89600 0.22566
 H 1.80155 0.88438 -0.22303
 H -2.80567 0.25942 0.35127
 H 2.80762 0.24062 -0.35233
13
bifur_IRC_Distances_MW_output/new_data/bifur_traj1_Distances point 31
C -1.00910 -0.69930 0.51634
 C 0.99342 -0.70900 -0.51402
 C -0.03198 -1.00481 -0.00275
 C -1.86131 0.47888 0.29771
 C 1.86740 0.46602 -0.29985
 F -1.45429 -1.54921 1.39922
 F 1.46036 -1.56785 -1.38714
 H -1.67819 1.15544 0.18424
 H 1.66168 1.14477 -0.19554
 H -1.74918 0.89646 0.22464
 H 1.79921 0.88486 -0.22177
 H -2.80452 0.26127 0.35155
 H 2.80651 0.24246 -0.35263
13
bifur_IRC_Distances_MW_output/new_data/bifur_traj1_Distances point 32
C -1.00922 -0.70003 0.51594
 C 0.99351 -0.70975 -0.51365
 C -0.03206 -1.00691 -0.00287
 C -1.86004 0.47919 0.29724
 C 1.86613 0.46633 -0.29938
 F -1.45575 -1.54948 1.39844
 F 1.46191 -1.56818 -1.38624
 H -1.67625 1.15533 0.18337
 H 1.65960 1.14467 -0.19483
 H -1.74712 0.89684 0.22382
 H 1.79729 0.88525 -0.22074
 H -2.80359 0.26278 0.35178
 H 2.80559 0.24396 -0.35288
13
bifur_IRC_Distances_MW_output/new_data/bifur_traj1_Distances point 33
C -1.00930 -0.70052 0.51567
 C 0.99357 -0.71025 -0.51340
 C -0.03211 -1.00831 -0.00296
 C -1.85919 0.47939 0.29693
 C 1.86527 0.46653 -0.29907
 F -1.45672 -1.54967 1.39792
 F 1.46294 -1.56840 -1.38563
 H -1.67495 1.15525 0.18279
 H 1.65820 1.14461 -0.19436
 H -1.74574 0.89709 0.22327
 H 1.79601 0.88551 -0.22005
 H -2.80296 0.26379 0.35192
 H 2.80498 0.24497 -0.35305
13
bifur_IRC_Distances_MW_output/new_data/bifur_traj1_Distances point 34
C -1.00930 -0.70052 0.51567
 C 0.99357 -0.71025 -0.51340
 C -0.03211 -1.00831 -0.00296
 C -1.85919 0.47939 0.29693
 C 1.86527 0.46653 -0.29907
 F -1.45672 -1.54967 1.39792
 F 1.46294 -1.56840 -1.38563
 H -1.67495 1.15525 0.18279
 H 1.65820 1.14461 -0.19436
 H -1.74574 0.89709 0.22327
 H 1.79601 0.88551 -0.22005
 H -2.80296 0.26379 0.35192
 H 2.80498 0.24497 -0.35305
13
bifur_IRC_Distances_MW_output/new_data/bifur_traj1_Distances point 35
C -1.00930 -0.70053 0.51567
 C 0.99357 -0.71026 -0.51340
 C -0.03211 -1.00833 -0.00296
 C -1.85918 0.47939 0.29693
 C 1.86526 0.46654 -0.29907
 F -1.45674 -1.54967 1.39792
 F 1.46296 -1.56840 -1.38563
 H -1.67493 1.15525 0.18279
 H 1.65818 1.14460 -0.19435
 H -1.74573 0.89710 0.22327
 H 1.79599 0.88552 -0.22004
 H -2.80295 0.26380 0.35193
 H 2.80497 0.24498 -0.35305
13
bifur_IRC_Distances_MW_output/new_data/bifur_traj1_Distances point 36
C -1.00922 -0.70003 0.51594
 C 0.99351 -0.70975 -0.51365
 C -0.03206 -1.00692 -0.00288
 C -1.86003 0.47919 0.29724
 C 1.86612 0.46633 -0.29938
 F -1.45575 -1.54948 1.39844
 F 1.46191 -1.56818 -1.38624
 H -1.67624 1.15533 0.18337
 H 1.65958 1.14467 -0.19483
 H -1.74711 0.89684 0.22382
 H 1.79728 0.88526 -0.22073
 H -2.80358 0.26279 0.35178
 H 2.80559 0.24397 -0.35288
13
bifur_IRC_Distances_MW_output/new_data/bifur_traj1_Distances point 37
C -1.00910 -0.69927 0.51635
 C 0.99342 -0.70897 -0.51404
 C -0.03197 -1.00473 -0.00274
 C -1.86136 0.47887 0.29773
 C 1.86745 0.46601 -0.29987
 F -1.45423 -1.54920 1.39925
 F 1.46030 -1.56783 -1.38718
 H -1.67827 1.15545 0.18428
 H 1.66175 1.14477 -0.19557
 H -1.74926 0.89645 0.22467
 H 1.79928 0.88485 -0.22181
 H -2.80456 0.26121 0.35154
 H 2.80654 0.24240 -0.35262
13
bifur_IRC_Distances_MW_output/new_data/bifur_traj1_Distances point 38
C -1.00894 -0.69828 0.51689
 C 0.99331 -0.70796 -0.51454
 C -0.03186 -1.00190 -0.00258
 C -1.86307 0.47846 0.29836
 C 1.86916 0.46559 -0.30050
 F -1.45227 -1.54883 1.40028
 F 1.45822 -1.56739 -1.38839
 H -1.68088 1.15560 0.18545
 H 1.66455 1.14490 -0.19653
 H -1.75202 0.89594 0.22579
 H 1.80186 0.88432 -0.22320
 H -2.80582 0.25917 0.35124
 H 2.80777 0.24038 -0.35228
13
bifur_IRC_Distances_MW_output/new_data/bifur_traj1_Distances point 39
C -1.00875 -0.69708 0.51753
 C 0.99317 -0.70674 -0.51513
 C -0.03173 -0.99848 -0.00238
 C -1.86514 0.47796 0.29913
 C 1.87123 0.46508 -0.30127
 F -1.44991 -1.54838 1.40152
 F 1.45572 -1.56685 -1.38983
 H -1.68403 1.15579 0.18688
 H 1.66792 1.14506 -0.19771
 H -1.75536 0.89532 0.22715
 H 1.80497 0.88368 -0.22489
 H -2.80734 0.25671 0.35086
 H 2.80926 0.23793 -0.35187
13
bifur_IRC_Distances_MW_output/new_data/bifur_traj1_Distances point 40
C -1.00853 -0.69565 0.51829
 C 0.99301 -0.70528 -0.51584
 C -0.03157 -0.99438 -0.00214
 C -1.86760 0.47736 0.30005
 C 1.87369 0.46448 -0.30218
 F -1.44709 -1.54785 1.40298
 F 1.45273 -1.56621 -1.39154
 H -1.68779 1.15602 0.18860
 H 1.67193 1.14525 -0.19913
 H -1.75933 0.89457 0.22879
 H 1.80867 0.88292 -0.22691
 H -2.80917 0.25377 0.35040
 H 2.81104 0.23500 -0.35136
13
bifur_IRC_Distances_MW_output/new_data/bifur_traj1_Distances point 41
C -1.00827 -0.69397 0.51917
 C 0.99282 -0.70357 -0.51667
 C -0.03139 -0.98957 -0.00187
 C -1.87048 0.47666 0.30113
 C 1.87658 0.46377 -0.30326
 F -1.44381 -1.54722 1.40468
 F 1.44925 -1.56546 -1.39352
 H -1.69217 1.15629 0.19062
 H 1.67662 1.14548 -0.20081
 H -1.76397 0.89370 0.23073
 H 1.81300 0.88202 -0.22929
 H -2.81131 0.25031 0.34985
 H 2.81312 0.23156 -0.35076
13
bifur_IRC_Distances_MW_output/new_data/bifur_traj1_Distances point 42
C -1.00802 -0.69234 0.52002
 C 0.99264 -0.70191 -0.51747
 C -0.03121 -0.98490 -0.00162
 C -1.87326 0.47598 0.30217
 C 1.87936 0.46309 -0.30431
 F -1.44064 -1.54662 1.40630
 F 1.44590 -1.56474 -1.39540
 H -1.69640 1.15655 0.19260
 H 1.68114 1.14570 -0.20246
 H -1.76843 0.89285 0.23263
 H 1.81718 0.88114 -0.23160
 H -2.81339 0.24697 0.34931
 H 2.81514 0.22823 -0.35016
13
bifur_IRC_Distances_MW_output/new_data/bifur_traj1_Distances point 43
C -1.00779 -0.69086 0.52078
 C 0.99248 -0.70040 -0.51818
 C -0.03105 -0.98066 -0.00139
 C -1.87577 0.47536 0.30313
 C 1.88188 0.46246 -0.30526
 F -1.43778 -1.54607 1.40775
 F 1.44287 -1.56408 -1.39709
 H -1.70023 1.15679 0.19440
 H 1.68523 1.14590 -0.20398
 H -1.77247 0.89208 0.23437
 H 1.82096 0.88035 -0.23371
 H -2.81528 0.24393 0.34880
 H 2.81698 0.22521 -0.34961
13
bifur_IRC_Distances_MW_output/new_data/bifur_traj1_Distances point 44
C -1.00757 -0.68939 0.52153
 C 0.99233 -0.69890 -0.51889
 C -0.03089 -0.97643 -0.00117
 C -1.87827 0.47475 0.30408
 C 1.88438 0.46184 -0.30621
 F -1.43495 -1.54552 1.40917
 F 1.43987 -1.56343 -1.39875
 H -1.70402 1.15702 0.19620
 H 1.68928 1.14609 -0.20551
 H -1.77648 0.89131 0.23611
 H 1.82470 0.87955 -0.23581
 H -2.81716 0.24091 0.34829
 H 2.81880 0.22220 -0.34905
13
bifur_IRC_Distances_MW_output/new_data/bifur_traj1_Distances point 45
C -1.00757 -0.68939 0.52153
 C 0.99233 -0.69890 -0.51889
 C -0.03089 -0.97643 -0.00117
 C -1.87827 0.47475 0.30408
 C 1.88438 0.46184 -0.30621
 F -1.43495 -1.54552 1.40917
 F 1.43987 -1.56342 -1.39875
 H -1.70402 1.15702 0.19620
 H 1.68928 1.14609 -0.20551
 H -1.77648 0.89130 0.23612
 H 1.82470 0.87955 -0.23581
 H -2.81716 0.24090 0.34829
 H 2.81880 0.22220 -0.34905
13
bifur_IRC_Distances_MW_output/new_data/bifur_traj1_Distances point 46
C -1.00710 -0.68618 0.52315
 C 0.99199 -0.69562 -0.52042
 C -0.03055 -0.96720 -0.00071
 C -1.88369 0.47341 0.30616
 C 1.88980 0.46049 -0.30829
 F -1.42882 -1.54434 1.41221
 F 1.43338 -1.56200 -1.40229
 H -1.71224 1.15754 0.20016
 H 1.69806 1.14653 -0.20888
 H -1.78515 0.88961 0.23997
 H 1.83283 0.87781 -0.24041
 H -2.82127 0.23431 0.34715
 H 2.82278 0.21564 -0.34780
13
bifur_IRC_Distances_MW_output/new_data/bifur_traj1_Distances point 47
C -1.00685 -0.68446 0.52400
 C 0.99182 -0.69387 -0.52122
 C -0.03037 -0.96227 -0.00047
 C -1.88656 0.47269 0.30728
 C 1.89268 0.45976 -0.30940
 F -1.42558 -1.54371 1.41380
 F 1.42994 -1.56124 -1.40414
 H -1.71660 1.15782 0.20229
 H 1.70271 1.14676 -0.21071
 H -1.78974 0.88871 0.24206
 H 1.83714 0.87688 -0.24288
 H -2.82347 0.23080 0.34652
 H 2.82489 0.21214 -0.34711
13
bifur_IRC_Distances_MW_output/new_data/bifur_traj1_Distances point 48
C -1.00661 -0.68274 0.52484
 C 0.99165 -0.69211 -0.52203
 C -0.03019 -0.95730 -0.00024
 C -1.88945 0.47197 0.30840
 C 1.89556 0.45904 -0.31052
 F -1.42233 -1.54308 1.41538
 F 1.42650 -1.56048 -1.40597
 H -1.72096 1.15810 0.20444
 H 1.70736 1.14700 -0.21257
 H -1.79434 0.88779 0.24417
 H 1.84145 0.87594 -0.24537
 H -2.82568 0.22726 0.34588
 H 2.82703 0.20862 -0.34641
13
bifur_IRC_Distances_MW_output/new_data/bifur_traj1_Distances point 49
C -1.00637 -0.68104 0.52567
 C 0.99148 -0.69038 -0.52281
 C -0.03001 -0.95241 -0.00001
 C -1.89228 0.47126 0.30951
 C 1.89840 0.45832 -0.31163
 F -1.41916 -1.54246 1.41690
 F 1.42314 -1.55973 -1.40775
 H -1.72524 1.15838 0.20657
 H 1.71192 1.14723 -0.21442
 H -1.79884 0.88689 0.24627
 H 1.84568 0.87501 -0.24783
 H -2.82785 0.22378 0.34523
 H 2.82912 0.20516 -0.34571
13
bifur_IRC_Distances_MW_output/new_data/bifur_traj1_Distances point 50
C -1.00614 -0.67940 0.52646
 C 0.99133 -0.68871 -0.52356
 C -0.02983 -0.94768 0.00020
 C -1.89500 0.47058 0.31058
 C 1.90112 0.45762 -0.31270
 F -1.41610 -1.54186 1.41836
 F 1.41990 -1.55900 -1.40944
 H -1.72935 1.15864 0.20864
 H 1.71631 1.14745 -0.21622
 H -1.80317 0.88602 0.24832
 H 1.84975 0.87411 -0.25022
 H -2.82996 0.22041 0.34460
 H 2.83115 0.20181 -0.34502
13
bifur_IRC_Distances_MW_output/new_data/bifur_traj1_Distances point 51
C -1.00593 -0.67785 0.52719
 C 0.99118 -0.68713 -0.52427
 C -0.02967 -0.94320 0.00040
 C -1.89757 0.46993 0.31160
 C 1.90369 0.45697 -0.31371
 F -1.41323 -1.54129 1.41971
 F 1.41686 -1.55832 -1.41101
 H -1.73323 1.15890 0.21061
 H 1.72044 1.14766 -0.21794
 H -1.80725 0.88519 0.25027
 H 1.85359 0.87325 -0.25248
 H -2.83195 0.21723 0.34399
 H 2.83306 0.19865 -0.34436
13
bifur_IRC_Distances_MW_output/new_data/bifur_traj1_Distances point 52
C -1.00573 -0.67642 0.52787
 C 0.99105 -0.68567 -0.52492
 C -0.02952 -0.93906 0.00058
 C -1.89993 0.46933 0.31254
 C 1.90606 0.45636 -0.31465
 F -1.41059 -1.54077 1.42094
 F 1.41407 -1.55769 -1.41245
 H -1.73679 1.15913 0.21243
 H 1.72423 1.14786 -0.21954
 H -1.81099 0.88442 0.25207
 H 1.85711 0.87246 -0.25457
 H -2.83379 0.21430 0.34342
 H 2.83483 0.19573 -0.34374
13
bifur_IRC_Distances_MW_output/new_data/bifur_traj1_Distances point 53
C -1.00556 -0.67514 0.52847
 C 0.99093 -0.68436 -0.52549
 C -0.02939 -0.93537 0.00073
 C -1.90203 0.46880 0.31338
 C 1.90816 0.45582 -0.31548
 F -1.40825 -1.54030 1.42203
 F 1.41159 -1.55713 -1.41371
 H -1.73995 1.15934 0.21406
 H 1.72761 1.14804 -0.22097
 H -1.81432 0.88373 0.25370
 H 1.86024 0.87175 -0.25644
 H -2.83543 0.21169 0.34291
 H 2.83640 0.19313 -0.34318
13
bifur_IRC_Distances_MW_output/new_data/bifur_traj1_Distances point 54
C -1.00541 -0.67406 0.52897
 C 0.99083 -0.68326 -0.52597
 C -0.02928 -0.93225 0.00086
 C -1.90380 0.46834 0.31409
 C 1.90993 0.45537 -0.31619
 F -1.40628 -1.53991 1.42294
 F 1.40950 -1.55666 -1.41476
 H -1.74261 1.15952 0.21544
 H 1.73044 1.14818 -0.22219
 H -1.81712 0.88315 0.25507
 H 1.86288 0.87116 -0.25802
 H -2.83681 0.20948 0.34247
 H 2.83773 0.19094 -0.34270
13
bifur_IRC_Distances_MW_output/new_data/bifur_traj1_Distances point 55
C -1.00531 -0.67327 0.52934
 C 0.99076 -0.68245 -0.52632
 C -0.02919 -0.92995 0.00096
 C -1.90510 0.46801 0.31461
 C 1.91123 0.45503 -0.31671
 F -1.40483 -1.53962 1.42360
 F 1.40797 -1.55631 -1.41554
 H -1.74457 1.15965 0.21646
 H 1.73253 1.14829 -0.22310
 H -1.81918 0.88272 0.25609
 H 1.86482 0.87072 -0.25918
 H -2.83783 0.20786 0.34215
 H 2.83870 0.18932 -0.34235
13
bifur_IRC_Distances_MW_output/new_data/bifur_traj1_Distances point 56
C -1.00531 -0.67327 0.52934
 C 0.99076 -0.68245 -0.52632
 C -0.02919 -0.92995 0.00096
 C -1.90510 0.46801 0.31461
 C 1.91123 0.45503 -0.31671
 F -1.40483 -1.53962 1.42360
 F 1.40797 -1.55631 -1.41554
 H -1.74457 1.15965 0.21646
 H 1.73253 1.14829 -0.22309
 H -1.81918 0.88272 0.25609
 H 1.86482 0.87072 -0.25918
 H -2.83783 0.20786 0.34215
 H 2.83870 0.18932 -0.34235
13
bifur_IRC_Distances_MW_output/new_data/bifur_traj1_Distances point 57
C -1.00529 -0.67311 0.52941
 C 0.99075 -0.68230 -0.52639
 C -0.02918 -0.92950 0.00097
 C -1.90536 0.46795 0.31471
 C 1.91148 0.45496 -0.31681
 F -1.40455 -1.53957 1.42373
 F 1.40767 -1.55624 -1.41569
 H -1.74495 1.15968 0.21666
 H 1.73294 1.14831 -0.22327
 H -1.81958 0.88264 0.25629
 H 1.86520 0.87063 -0.25941
 H -2.83803 0.20754 0.34208
 H 2.83890 0.18900 -0.34228
13
bifur_IRC_Distances_MW_output/new_data/bifur_traj1_Distances point 58
C -1.00536 -0.67369 0.52914
 C 0.99080 -0.68289 -0.52613
 C -0.02924 -0.93118 0.00091
 C -1.90441 0.46819 0.31433
 C 1.91054 0.45521 -0.31643
 F -1.40560 -1.53978 1.42325
 F 1.40878 -1.55649 -1.41512
 H -1.74353 1.15958 0.21591
 H 1.73142 1.14823 -0.22261
 H -1.81808 0.88295 0.25555
 H 1.86379 0.87095 -0.25856
 H -2.83729 0.20872 0.34232
 H 2.83818 0.19018 -0.34254
13
bifur_IRC_Distances_MW_output/new_data/bifur_traj1_Distances point 59
C -1.00548 -0.67458 0.52873
 C 0.99088 -0.68379 -0.52574
 C -0.02933 -0.93375 0.00080
 C -1.90295 0.46856 0.31375
 C 1.90908 0.45558 -0.31585
 F -1.40722 -1.54010 1.42250
 F 1.41050 -1.55688 -1.41426
 H -1.74134 1.15944 0.21477
 H 1.72909 1.14811 -0.22161
 H -1.81578 0.88343 0.25441
 H 1.86162 0.87144 -0.25726
 H -2.83615 0.21054 0.34268
 H 2.83709 0.19199 -0.34293
13
bifur_IRC_Distances_MW_output/new_data/bifur_traj1_Distances point 60
C -1.00564 -0.67575 0.52818
 C 0.99099 -0.68499 -0.52521
 C -0.02945 -0.93715 0.00066
 C -1.90102 0.46905 0.31297
 C 1.90715 0.45608 -0.31508
 F -1.40938 -1.54053 1.42151
 F 1.41278 -1.55740 -1.41310
 H -1.73843 1.15924 0.21327
 H 1.72599 1.14795 -0.22028
 H -1.81272 0.88406 0.25291
 H 1.85874 0.87209 -0.25554
 H -2.83464 0.21295 0.34316
 H 2.83564 0.19438 -0.34345
13
bifur_IRC_Distances_MW_output/new_data/bifur_traj1_Distances point 61
C -1.00583 -0.67717 0.52751
 C 0.99112 -0.68644 -0.52457
 C -0.02960 -0.94125 0.00048
 C -1.89868 0.46965 0.31204
 C 1.90481 0.45668 -0.31415
 F -1.41198 -1.54104 1.42029
 F 1.41554 -1.55802 -1.41169
 H -1.73491 1.15901 0.21146
 H 1.72223 1.14776 -0.21869
 H -1.80902 0.88482 0.25112
 H 1.85525 0.87288 -0.25346
 H -2.83282 0.21585 0.34372
 H 2.83389 0.19727 -0.34407
13
bifur_IRC_Distances_MW_output/new_data/bifur_traj1_Distances point 62
C -1.00605 -0.67875 0.52677
 C 0.99126 -0.68805 -0.52386
 C -0.02977 -0.94580 0.00028
 C -1.89608 0.47031 0.31101
 C 1.90220 0.45735 -0.31312
 F -1.41490 -1.54162 1.41892
 F 1.41863 -1.55872 -1.41010
 H -1.73098 1.15875 0.20946
 H 1.71804 1.14754 -0.21694
 H -1.80488 0.88567 0.24913
 H 1.85136 0.87375 -0.25116
 H -2.83079 0.21908 0.34435
 H 2.83195 0.20049 -0.34474
13
bifur_IRC_Distances_MW_output/new_data/bifur_traj1_Distances point 63
C -1.00628 -0.68041 0.52597
 C 0.99142 -0.68974 -0.52310
 C -0.02994 -0.95059 0.00007
 C -1.89332 0.47100 0.30992
 C 1.89945 0.45805 -0.31204
 F -1.41798 -1.54223 1.41746
 F 1.42189 -1.55945 -1.40840
 H -1.72682 1.15848 0.20736
 H 1.71361 1.14731 -0.21511
 H -1.80051 0.88656 0.24706
 H 1.84725 0.87466 -0.24875
 H -2.82866 0.22248 0.34499
 H 2.82990 0.20387 -0.34544
13
bifur_IRC_Distances_MW_output/new_data/bifur_traj1_Distances point 64
C -1.00652 -0.68209 0.52516
 C 0.99159 -0.69145 -0.52233
 C -0.03012 -0.95543 -0.00015
 C -1.89053 0.47170 0.30882
 C 1.89665 0.45876 -0.31095
 F -1.42111 -1.54284 1.41596
 F 1.42521 -1.56019 -1.40666
 H -1.72260 1.15821 0.20526
 H 1.70911 1.14709 -0.21328
 H -1.79607 0.88745 0.24498
 H 1.84308 0.87558 -0.24632
 H -2.82651 0.22592 0.34563
 H 2.82783 0.20729 -0.34614
13
bifur_IRC_Distances_MW_output/new_data/bifur_traj1_Distances point 65
C -1.00675 -0.68375 0.52435
 C 0.99175 -0.69315 -0.52155
 C -0.03029 -0.96023 -0.00037
 C -1.88775 0.47240 0.30774
 C 1.89387 0.45946 -0.30986
 F -1.42424 -1.54345 1.41445
 F 1.42852 -1.56093 -1.40490
 H -1.71840 1.15793 0.20317
 H 1.70462 1.14686 -0.21147
 H -1.79163 0.88833 0.24293
 H 1.83891 0.87649 -0.24391
 H -2.82438 0.22934 0.34626
 H 2.82577 0.21069 -0.34682
13
bifur_IRC_Distances_MW_output/new_data/bifur_traj1_Distances point 66
C -1.00699 -0.68542 0.52353
 C 0.99192 -0.69485 -0.52078
 C -0.03047 -0.96501 -0.00060
 C -1.88497 0.47309 0.30666
 C 1.89108 0.46017 -0.30878
 F -1.42738 -1.54406 1.41292
 F 1.43185 -1.56166 -1.40312
 H -1.71418 1.15766 0.20110
 H 1.70012 1.14663 -0.20969
 H -1.78719 0.88921 0.24090
 H 1.83474 0.87740 -0.24151
 H -2.82225 0.23275 0.34687
 H 2.82372 0.21409 -0.34749
13
bifur_IRC_Distances_MW_output/new_data/bifur_traj1_Distances point 67
C -1.00699 -0.68542 0.52353
 C 0.99192 -0.69485 -0.52078
 C -0.03047 -0.96501 -0.00060
 C -1.88497 0.47309 0.30666
 C 1.89108 0.46017 -0.30878
 F -1.42738 -1.54406 1.41292
 F 1.43185 -1.56166 -1.40312
 H -1.71418 1.15766 0.20110
 H 1.70012 1.14663 -0.20969
 H -1.78719 0.88921 0.24090
 H 1.83474 0.87740 -0.24151
 H -2.82225 0.23275 0.34687
 H 2.82372 0.21409 -0.34749
13
bifur_IRC_Distances_MW_output/new_data/bifur_traj1_Distances point 68
C -1.00750 -0.68892 0.52177
 C 0.99228 -0.69842 -0.51912
 C -0.03084 -0.97508 -0.00111
 C -1.87907 0.47455 0.30438
 C 1.88517 0.46164 -0.30652
 F -1.43405 -1.54535 1.40962
 F 1.43891 -1.56322 -1.39928
 H -1.70523 1.15710 0.19678
 H 1.69057 1.14616 -0.20600
 H -1.77775 0.89106 0.23668
 H 1.82590 0.87930 -0.23648
 H -2.81777 0.23994 0.34813
 H 2.81938 0.22124 -0.34887
13
bifur_IRC_Distances_MW_output/new_data/bifur_traj1_Distances point 69
C -1.00781 -0.69093 0.52074
 C 0.99249 -0.70047 -0.51815
 C -0.03106 -0.98085 -0.00140
 C -1.87566 0.47539 0.30308
 C 1.88176 0.46249 -0.30522
 F -1.43792 -1.54609 1.40768
 F 1.44301 -1.56411 -1.39701
 H -1.70005 1.15677 0.19432
 H 1.68504 1.14589 -0.20391
 H -1.77229 0.89211 0.23429
 H 1.82078 0.88038 -0.23361
 H -2.81520 0.24407 0.34883
 H 2.81689 0.22535 -0.34963
13
bifur_IRC_Distances_MW_output/new_data/bifur_traj1_Distances point 70
C -1.00816 -0.69324 0.51955
 C 0.99274 -0.70283 -0.51703
 C -0.03131 -0.98749 -0.00176
 C -1.87172 0.47636 0.30159
 C 1.87782 0.46347 -0.30373
 F -1.44240 -1.54695 1.40540
 F 1.44776 -1.56514 -1.39436
 H -1.69406 1.15640 0.19150
 H 1.67864 1.14558 -0.20155
 H -1.76596 0.89332 0.23157
 H 1.81486 0.88163 -0.23032
 H -2.81224 0.24882 0.34961
 H 2.81402 0.23008 -0.35049
13
bifur_IRC_Distances_MW_output/new_data/bifur_traj1_Distances point 71
C -1.00854 -0.69574 0.51824
 C 0.99302 -0.70537 -0.51580
 C -0.03158 -0.99463 -0.00216
 C -1.86745 0.47740 0.29999
 C 1.87354 0.46452 -0.30213
 F -1.44727 -1.54788 1.40289
 F 1.45292 -1.56625 -1.39144
 H -1.68756 1.15601 0.18849
 H 1.67169 1.14524 -0.19904
 H -1.75909 0.89462 0.22869
 H 1.80845 0.88297 -0.22678
 H -2.80906 0.25395 0.35043
 H 2.81093 0.23518 -0.35139
13
bifur_IRC_Distances_MW_output/new_data/bifur_traj1_Distances point 72
C -1.00892 -0.69816 0.51695
 C 0.99329 -0.70785 -0.51459
 C -0.03185 -1.00157 -0.00256
 C -1.86327 0.47841 0.29844
 C 1.86936 0.46554 -0.30057
 F -1.45204 -1.54878 1.40040
 F 1.45798 -1.56734 -1.38853
 H -1.68118 1.15562 0.18559
 H 1.66487 1.14492 -0.19664
 H -1.75234 0.89588 0.22592
 H 1.80216 0.88426 -0.22336
 H -2.80596 0.25894 0.35120
 H 2.80791 0.24014 -0.35224
13
bifur_IRC_Distances_MW_output/new_data/bifur_traj1_Distances point 73
C -1.00930 -0.70050 0.51569
 C 0.99356 -0.71023 -0.51341
 C -0.03211 -1.00826 -0.00296
 C -1.85922 0.47938 0.29694
 C 1.86531 0.46652 -0.29908
 F -1.45668 -1.54966 1.39795
 F 1.46290 -1.56839 -1.38566
 H -1.67500 1.15525 0.18282
 H 1.65826 1.14461 -0.19438
 H -1.74580 0.89708 0.22330
 H 1.79606 0.88550 -0.22008
 H -2.80299 0.26375 0.35192
 H 2.80501 0.24493 -0.35304
13
bifur_IRC_Distances_MW_output/new_data/bifur_traj1_Distances point 74
C -1.00967 -0.70279 0.51443
 C 0.99384 -0.71257 -0.51225
 C -0.03237 -1.01480 -0.00336
 C -1.85523 0.48034 0.29549
 C 1.86131 0.46749 -0.29763
 F -1.46127 -1.55052 1.39549
 F 1.46776 -1.56942 -1.38279
 H -1.66890 1.15489 0.18012
 H 1.65173 1.14431 -0.19220
 H -1.73934 0.89826 0.22076
 H 1.79005 0.88672 -0.21687
 H -2.80007 0.26846 0.35260
 H 2.80215 0.24962 -0.35380
13
bifur_IRC_Distances_MW_output/new_data/bifur_traj1_Distances point 75
C -1.01003 -0.70499 0.51320
 C 0.99410 -0.71481 -0.51111
 C -0.03262 -1.02107 -0.00376
 C -1.85138 0.48126 0.29409
 C 1.85746 0.46842 -0.29623
 F -1.46571 -1.55135 1.39308
 F 1.47247 -1.57041 -1.37997
 H -1.66300 1.15455 0.17755
 H 1.64541 1.14402 -0.19014
 H -1.73308 0.89939 0.21837
 H 1.78424 0.88788 -0.21381
 H -2.79727 0.27300 0.35323
 H 2.79941 0.25413 -0.35450
13
bifur_IRC_Distances_MW_output/new_data/bifur_traj1_Distances point 76
C -1.01037 -0.70701 0.51207
 C 0.99435 -0.71686 -0.51006
 C -0.03285 -1.02680 -0.00414
 C -1.84785 0.48209 0.29282
 C 1.85392 0.46926 -0.29496
 F -1.46980 -1.55211 1.39084
 F 1.47681 -1.57132 -1.37735
 H -1.65758 1.15424 0.17522
 H 1.63960 1.14375 -0.18830
 H -1.72733 0.90042 0.21621
 H 1.77891 0.88894 -0.21102
 H -2.79471 0.27714 0.35378
 H 2.79690 0.25826 -0.35512
13
bifur_IRC_Distances_MW_output/new_data/bifur_traj1_Distances point 77
C -1.01067 -0.70878 0.51106
 C 0.99457 -0.71867 -0.50913
 C -0.03306 -1.03184 -0.00449
 C -1.84472 0.48283 0.29171
 C 1.85079 0.47001 -0.29384
 F -1.47342 -1.55278 1.38884
 F 1.48066 -1.57212 -1.37499
 H -1.65279 1.15397 0.17319
 H 1.63446 1.14352 -0.18671
 H -1.72223 0.90132 0.21435
 H 1.77419 0.88987 -0.20857
 H -2.79247 0.28079 0.35425
 H 2.79469 0.26189 -0.35566
13
bifur_IRC_Distances_MW_output/new_data/bifur_traj1_Distances point 78
C -1.01067 -0.70878 0.51106
 C 0.99457 -0.71867 -0.50913
 C -0.03306 -1.03184 -0.00449
 C -1.84472 0.48283 0.29171
 C 1.85079 0.47001 -0.29384
 F -1.47342 -1.55278 1.38884
 F 1.48066 -1.57212 -1.37499
 H -1.65279 1.15397 0.17319
 H 1.63446 1.14352 -0.18671
 H -1.72223 0.90132 0.21435
 H 1.77419 0.88987 -0.20857
 H -2.79246 0.28079 0.35425
 H 2.79469 0.26189 -0.35566
13
bifur_IRC_Distances_MW_output/new_data/bifur_traj1_Distances point 79
C -1.01117 -0.71164 0.50939
 C 0.99494 -0.72159 -0.50760
 C -0.03339 -1.03999 -0.00506
 C -1.83963 0.48402 0.28991
 C 1.84570 0.47121 -0.29204
 F -1.47933 -1.55387 1.38553
 F 1.48693 -1.57342 -1.37110
 H -1.64497 1.15353 0.16992
 H 1.62607 1.14315 -0.18419
 H -1.71391 0.90277 0.21138
 H 1.76650 0.89137 -0.20463
 H -2.78883 0.28669 0.35498
 H 2.79111 0.26776 -0.35649
13
bifur_IRC_Distances_MW_output/new_data/bifur_traj1_Distances point 80
C -1.01138 -0.71280 0.50871
 C 0.99509 -0.72278 -0.50697
 C -0.03353 -1.04329 -0.00530
 C -1.83756 0.48451 0.28919
 C 1.84362 0.47170 -0.29132
 F -1.48175 -1.55431 1.38416
 F 1.48950 -1.57395 -1.36950
 H -1.64178 1.15335 0.16861
 H 1.62265 1.14300 -0.18319
 H -1.71051 0.90336 0.21020
 H 1.76336 0.89197 -0.20304
 H -2.78736 0.28909 0.35526
 H 2.78965 0.27015 -0.35681
13
bifur_IRC_Distances_MW_output/new_data/bifur_traj1_Distances point 81
C -1.01156 -0.71384 0.50810
 C 0.99523 -0.72384 -0.50641
 C -0.03366 -1.04623 -0.00552
 C -1.83571 0.48494 0.28854
 C 1.84177 0.47214 -0.29067
 F -1.48391 -1.55471 1.38293
 F 1.49179 -1.57442 -1.36805
 H -1.63893 1.15319 0.16745
 H 1.61958 1.14287 -0.18231
 H -1.70748 0.90388 0.20916
 H 1.76056 0.89251 -0.20162
 H -2.78605 0.29122 0.35551
 H 2.78835 0.27228 -0.35710
13
bifur_IRC_Distances_MW_output/new_data/bifur_traj1_Distances point 82
C -1.01173 -0.71479 0.50753
 C 0.99536 -0.72481 -0.50589
 C -0.03377 -1.04893 -0.00573
 C -1.83400 0.48533 0.28795
 C 1.84006 0.47254 -0.29007
 F -1.48590 -1.55507 1.38179
 F 1.49391 -1.57486 -1.36670
 H -1.63630 1.15305 0.16638
 H 1.61676 1.14275 -0.18151
 H -1.70467 0.90436 0.20820
 H 1.75798 0.89301 -0.20032
 H -2.78484 0.29319 0.35573
 H 2.78716 0.27423 -0.35736
13
bifur_IRC_Distances_MW_output/new_data/bifur_traj1_Distances point 83
C -1.01190 -0.71571 0.50698
 C 0.99548 -0.72575 -0.50539
 C -0.03389 -1.05154 -0.00593
 C -1.83234 0.48572 0.28738
 C 1.83840 0.47293 -0.28950
 F -1.48784 -1.55542 1.38068
 F 1.49597 -1.57528 -1.36539
 H -1.63375 1.15291 0.16535
 H 1.61401 1.14263 -0.18074
 H -1.70195 0.90483 0.20729
 H 1.75547 0.89349 -0.19907
 H -2.78367 0.29509 0.35594
 H 2.78601 0.27612 -0.35760
13
bifur_IRC_Distances_MW_output/new_data/bifur_traj1_Distances point 84
C -1.01207 -0.71667 0.50640
 C 0.99561 -0.72672 -0.50486
 C -0.03400 -1.05425 -0.00614
 C -1.83062 0.48612 0.28679
 C 1.83667 0.47333 -0.28891
 F -1.48985 -1.55579 1.37951
 F 1.49810 -1.57572 -1.36402
 H -1.63109 1.15277 0.16429
 H 1.61116 1.14251 -0.17996
 H -1.69912 0.90530 0.20636
 H 1.75287 0.89398 -0.19777
 H -2.78246 0.29706 0.35615
 H 2.78481 0.27809 -0.35785
13
bifur_IRC_Distances_MW_output/new_data/bifur_traj1_Distances point 85
C -1.01226 -0.71773 0.50576
 C 0.99575 -0.72780 -0.50427
 C -0.03413 -1.05724 -0.00638
 C -1.82872 0.48656 0.28613
 C 1.83476 0.47377 -0.28825
 F -1.49209 -1.55620 1.37821
 F 1.50048 -1.57620 -1.36248
 H -1.62815 1.15261 0.16312
 H 1.60799 1.14238 -0.17910
 H -1.69598 0.90584 0.20533
 H 1.74998 0.89453 -0.19633
 H -2.78113 0.29924 0.35638
 H 2.78348 0.28026 -0.35812
13
bifur_IRC_Distances_MW_output/new_data/bifur_traj1_Distances point 86
C -1.01249 -0.71893 0.50502
 C 0.99592 -0.72903 -0.50360
 C -0.03429 -1.06066 -0.00665
 C -1.82653 0.48706 0.28539
 C 1.83257 0.47428 -0.28750
 F -1.49465 -1.55666 1.37671
 F 1.50321 -1.57676 -1.36071
 H -1.62478 1.15243 0.16179
 H 1.60436 1.14223 -0.17813
 H -1.69237 0.90644 0.20418
 H 1.74667 0.89515 -0.19470
 H -2.77960 0.30173 0.35663
 H 2.78197 0.28274 -0.35842
13
bifur_IRC_Distances_MW_output/new_data/bifur_traj1_Distances point 87
C -1.01274 -0.72029 0.50418
 C 0.99611 -0.73042 -0.50284
 C -0.03446 -1.06450 -0.00697
 C -1.82407 0.48762 0.28456
 C 1.83011 0.47485 -0.28667
 F -1.49754 -1.55718 1.37501
 F 1.50629 -1.57738 -1.35870
 H -1.62098 1.15223 0.16031
 H 1.60027 1.14206 -0.17706
 H -1.68830 0.90712 0.20289
 H 1.74294 0.89585 -0.19286
 H -2.77789 0.30452 0.35691
 H 2.78026 0.28552 -0.35875
13
bifur_IRC_Distances_MW_output/new_data/bifur_traj1_Distances point 88
C -1.01302 -0.72179 0.50324
 C 0.99632 -0.73195 -0.50199
 C -0.03465 -1.06875 -0.00733
 C -1.82133 0.48825 0.28363
 C 1.82736 0.47548 -0.28574
 F -1.50077 -1.55777 1.37310
 F 1.50972 -1.57807 -1.35643
 H -1.61674 1.15200 0.15867
 H 1.59570 1.14187 -0.17590
 H -1.68377 0.90787 0.20150
 H 1.73879 0.89663 -0.19084
 H -2.77599 0.30763 0.35720
 H 2.77837 0.28862 -0.35911
13
bifur_IRC_Distances_MW_output/new_data/bifur_traj1_Distances point 89
C -1.01302 -0.72179 0.50324
 C 0.99632 -0.73195 -0.50199
 C -0.03465 -1.06875 -0.00733
 C -1.82133 0.48825 0.28363
 C 1.82736 0.47548 -0.28574
 F -1.50077 -1.55777 1.37310
 F 1.50972 -1.57807 -1.35643
 H -1.61674 1.15200 0.15867
 H 1.59570 1.14187 -0.17590
 H -1.68377 0.90787 0.20150
 H 1.73879 0.89663 -0.19084
 H -2.77599 0.30763 0.35720
 H 2.77837 0.28862 -0.35911
13
bifur_IRC_Distances_MW_output/new_data/bifur_traj1_Distances point 90
C -1.01372 -0.72539 0.50095
 C 0.99684 -0.73562 -0.49992
 C -0.03512 -1.07891 -0.00823
 C -1.81472 0.48974 0.28144
 C 1.82075 0.47700 -0.28354
 F -1.50856 -1.55916 1.36842
 F 1.51801 -1.57974 -1.35088
 H -1.60653 1.15147 0.15480
 H 1.58468 1.14142 -0.17322
 H -1.67282 0.90965 0.19825
 H 1.72878 0.89847 -0.18601
 H -2.77145 0.31505 0.35784
 H 2.77384 0.29602 -0.35991
13
bifur_IRC_Distances_MW_output/new_data/bifur_traj1_Distances point 91
C -1.01414 -0.72752 0.49957
 C 0.99715 -0.73779 -0.49869
 C -0.03541 -1.08490 -0.00879
 C -1.81080 0.49062 0.28016
 C 1.81683 0.47789 -0.28225
 F -1.51320 -1.55999 1.36559
 F 1.52296 -1.58072 -1.34751
 H -1.60046 1.15117 0.15255
 H 1.57812 1.14116 -0.17171
 H -1.66629 0.91070 0.19641
 H 1.72284 0.89955 -0.18318
 H -2.76878 0.31943 0.35818
 H 2.77117 0.30038 -0.36034
13
bifur_IRC_Distances_MW_output/new_data/bifur_traj1_Distances point 92
C -1.01460 -0.72981 0.49806
 C 0.99750 -0.74013 -0.49734
 C -0.03573 -1.09135 -0.00941
 C -1.80654 0.49158 0.27878
 C 1.81257 0.47885 -0.28086
 F -1.51826 -1.56089 1.36248
 F 1.52835 -1.58179 -1.34379
 H -1.59386 1.15084 0.15014
 H 1.57097 1.14088 -0.17014
 H -1.65918 0.91183 0.19448
 H 1.71639 0.90072 -0.18013
 H -2.76590 0.32417 0.35852
 H 2.76828 0.30510 -0.36079
13
bifur_IRC_Distances_MW_output/new_data/bifur_traj1_Distances point 93
C -1.01509 -0.73224 0.49644
 C 0.99787 -0.74261 -0.49588
 C -0.03607 -1.09818 -0.01011
 C -1.80200 0.49258 0.27733
 C 1.80802 0.47987 -0.27940
 F -1.52366 -1.56184 1.35911
 F 1.53412 -1.58293 -1.33975
 H -1.58682 1.15049 0.14762
 H 1.56334 1.14059 -0.16855
 H -1.65158 0.91302 0.19251
 H 1.70951 0.90195 -0.17691
 H -2.76285 0.32918 0.35884
 H 2.76521 0.31010 -0.36123
13
bifur_IRC_Distances_MW_output/new_data/bifur_traj1_Distances point 94
C -1.01562 -0.73479 0.49470
 C 0.99827 -0.74521 -0.49434
 C -0.03645 -1.10533 -0.01087
 C -1.79721 0.49364 0.27582
 C 1.80323 0.48094 -0.27788
 F -1.52938 -1.56285 1.35550
 F 1.54023 -1.58412 -1.33541
 H -1.57938 1.15013 0.14500
 H 1.55526 1.14029 -0.16697
 H -1.64352 0.91427 0.19052
 H 1.70225 0.90324 -0.17355
 H -2.75965 0.33444 0.35913
 H 2.76199 0.31534 -0.36166
13
bifur_IRC_Distances_MW_output/new_data/bifur_traj1_Distances point 95
C -1.01619 -0.73743 0.49285
 C 0.99869 -0.74791 -0.49271
 C -0.03685 -1.11276 -0.01170
 C -1.79220 0.49474 0.27426
 C 1.79821 0.48206 -0.27630
 F -1.53538 -1.56389 1.35166
 F 1.54666 -1.58537 -1.33078
 H -1.57159 1.14976 0.14232
 H 1.54678 1.13998 -0.16541
 H -1.63507 0.91556 0.18856
 H 1.69465 0.90458 -0.17007
 H -2.75634 0.33990 0.35938
 H 2.75863 0.32080 -0.36206
13
bifur_IRC_Distances_MW_output/new_data/bifur_traj1_Distances point 96
C -1.01678 -0.74016 0.49092
 C 0.99914 -0.75069 -0.49101
 C -0.03728 -1.12039 -0.01261
 C -1.78700 0.49587 0.27268
 C 1.79301 0.48321 -0.27470
 F -1.54162 -1.56498 1.34762
 F 1.55334 -1.58666 -1.32588
 H -1.56352 1.14938 0.13960
 H 1.53797 1.13966 -0.16393
 H -1.62627 0.91688 0.18666
 H 1.68679 0.90595 -0.16650
 H -2.75294 0.34552 0.35959
 H 2.75517 0.32641 -0.36243
13
bifur_IRC_Distances_MW_output/new_data/bifur_traj1_Distances point 97
C -1.01741 -0.74294 0.48890
 C 0.99960 -0.75353 -0.48925
 C -0.03774 -1.12816 -0.01358
 C -1.78166 0.49702 0.27107
 C 1.78767 0.48438 -0.27308
 F -1.54804 -1.56609 1.34339
 F 1.56023 -1.58799 -1.32073
 H -1.55521 1.14900 0.13685
 H 1.52888 1.13935 -0.16253
 H -1.61720 0.91822 0.18484
 H 1.67871 0.90734 -0.16287
 H -2.74947 0.35126 0.35974
 H 2.75164 0.33214 -0.36276
13
bifur_IRC_Distances_MW_output/new_data/bifur_traj1_Distances point 98
C -1.01806 -0.74578 0.48679
 C 1.00008 -0.75644 -0.48742
 C -0.03823 -1.13612 -0.01465
 C -1.77615 0.49820 0.26944
 C 1.78215 0.48558 -0.27143
 F -1.55470 -1.56723 1.33896
 F 1.56739 -1.58935 -1.31529
 H -1.54663 1.14861 0.13408
 H 1.51946 1.13903 -0.16123
 H -1.60778 0.91959 0.18311
 H 1.67037 0.90876 -0.15915
 H -2.74593 0.35714 0.35983
 H 2.74801 0.33802 -0.36305
13
bifur_IRC_Distances_MW_output/new_data/bifur_traj1_Distances point 99
C -1.01876 -0.74876 0.48452
 C 1.00060 -0.75948 -0.48546
 C -0.03877 -1.14442 -0.01583
 C -1.77033 0.49943 0.26776
 C 1.77634 0.48683 -0.26972
 F -1.56174 -1.56843 1.33421
 F 1.57498 -1.59079 -1.30943
 H -1.53759 1.14821 0.13122
 H 1.50949 1.13870 -0.16002
 H -1.59780 0.92102 0.18146
 H 1.66160 0.91024 -0.15526
 H -2.74223 0.36328 0.35984
 H 2.74421 0.34416 -0.36329
13
bifur_IRC_Distances_MW_output/new_data/bifur_traj1_Distances point 100
C -1.01876 -0.74876 0.48452
 C 1.00060 -0.75948 -0.48546
 C -0.03877 -1.14442 -0.01583
 C -1.77033 0.49943 0.26776
 C 1.77634 0.48683 -0.26972
 F -1.56174 -1.56843 1.33421
 F 1.57498 -1.59079 -1.30943
 H -1.53759 1.14821 0.13122
 H 1.50949 1.13870 -0.16002
 H -1.59780 0.92102 0.18146
 H 1.66160 0.91024 -0.15526
 H -2.74223 0.36328 0.35984
 H 2.74421 0.34416 -0.36329
13
bifur_IRC_Distances_MW_output/new_data/bifur_traj1_Distances point 101
C -1.02038 -0.75532 0.47933
 C 1.00177 -0.76619 -0.48105
 C -0.04008 -1.16268 -0.01876
 C -1.75735 0.50215 0.26413
 C 1.76336 0.48960 -0.26603
 F -1.57753 -1.57108 1.32331
 F 1.59207 -1.59398 -1.29579
 H -1.51739 1.14735 0.12505
 H 1.48708 1.13799 -0.15798
 H -1.57531 0.92413 0.17850
 H 1.64207 0.91350 -0.14668
 H -2.73411 0.37682 0.35960
 H 2.73579 0.35771 -0.36363
13
bifur_IRC_Distances_MW_output/new_data/bifur_traj1_Distances point 102
C -1.02129 -0.75882 0.47643
 C 1.00242 -0.76977 -0.47862
 C -0.04086 -1.17239 -0.02053
 C -1.75032 0.50359 0.26225
 C 1.75633 0.49108 -0.26410
 F -1.58611 -1.57251 1.31725
 F 1.60142 -1.59571 -1.28808
 H -1.50648 1.14691 0.12182
 H 1.47485 1.13763 -0.15728
 H -1.56302 0.92579 0.17733
 H 1.63156 0.91522 -0.14206
 H -2.72979 0.38403 0.35929
 H 2.73128 0.36495 -0.36370
13
bifur_IRC_Distances_MW_output/new_data/bifur_traj1_Distances point 103
C -1.02224 -0.76237 0.47340
 C 1.00310 -0.77340 -0.47612
 C -0.04172 -1.18223 -0.02251
 C -1.74311 0.50506 0.26037
 C 1.74914 0.49259 -0.26218
 F -1.59493 -1.57396 1.31092
 F 1.61107 -1.59747 -1.27992
 H -1.49531 1.14646 0.11856
 H 1.46223 1.13727 -0.15688
 H -1.55030 0.92745 0.17650
 H 1.62082 0.91697 -0.13732
 H -2.72543 0.39135 0.35885
 H 2.72668 0.37229 -0.36368
13
bifur_IRC_Distances_MW_output/new_data/bifur_traj1_Distances point 104
C -1.02325 -0.76596 0.47022
 C 1.00379 -0.77707 -0.47354
 C -0.04268 -1.19215 -0.02472
 C -1.73574 0.50654 0.25851
 C 1.74179 0.49411 -0.26027
 F -1.60396 -1.57543 1.30435
 F 1.62101 -1.59928 -1.27129
 H -1.48393 1.14601 0.11529
 H 1.44925 1.13691 -0.15684
 H -1.53719 0.92913 0.17606
 H 1.60992 0.91873 -0.13245
 H -2.72103 0.39873 0.35825
 H 2.72202 0.37972 -0.36357
13
bifur_IRC_Distances_MW_output/new_data/bifur_traj1_Distances point 105
C -1.02430 -0.76956 0.46691
 C 1.00450 -0.78077 -0.47089
 C -0.04375 -1.20210 -0.02722
 C -1.72826 0.50802 0.25669
 C 1.73432 0.49564 -0.25838
 F -1.61316 -1.57691 1.29756
 F 1.63121 -1.60111 -1.26220
 H -1.47240 1.14557 0.11200
 H 1.43595 1.13657 -0.15721
 H -1.52372 0.93080 0.17608
 H 1.59893 0.92050 -0.12744
 H -2.71663 0.40615 0.35748
 H 2.71730 0.38719 -0.36338
13
bifur_IRC_Distances_MW_output/new_data/bifur_traj1_Distances point 106
C -1.02539 -0.77315 0.46347
 C 1.00522 -0.78445 -0.46821
 C -0.04495 -1.21200 -0.03002
 C -1.72070 0.50949 0.25492
 C 1.72679 0.49718 -0.25655
 F -1.62244 -1.57838 1.29062
 F 1.64160 -1.60296 -1.25268
 H -1.46084 1.14513 0.10867
 H 1.42243 1.13624 -0.15804
 H -1.50997 0.93246 0.17663
 H 1.58796 0.92227 -0.12228
 H -2.71226 0.41352 0.35654
 H 2.71256 0.39464 -0.36310
13
bifur_IRC_Distances_MW_output/new_data/bifur_traj1_Distances point 107
C -1.02653 -0.77669 0.45993
 C 1.00593 -0.78810 -0.46551
 C -0.04629 -1.22177 -0.03317
 C -1.71315 0.51095 0.25323
 C 1.71927 0.49870 -0.25478
 F -1.63173 -1.57983 1.28360
 F 1.65211 -1.60481 -1.24276
 H -1.44935 1.14471 0.10531
 H 1.40876 1.13592 -0.15940
 H -1.49602 0.93409 0.17780
 H 1.57712 0.92401 -0.11694
 H -2.70795 0.42081 0.35542
 H 2.70783 0.40201 -0.36274
13
bifur_IRC_Distances_MW_output/new_data/bifur_traj1_Distances point 108
C -1.02771 -0.78017 0.45629
 C 1.00665 -0.79168 -0.46282
 C -0.04780 -1.23135 -0.03673
 C -1.70562 0.51237 0.25163
 C 1.71179 0.50020 -0.25308
 F -1.64097 -1.58125 1.27655
 F 1.66271 -1.60665 -1.23244
 H -1.43803 1.14429 0.10187
 H 1.39499 1.13562 -0.16133
 H -1.48191 0.93569 0.17966
 H 1.56651 0.92573 -0.11139
 H -2.70372 0.42795 0.35411
 H 2.70313 0.40927 -0.36233
13
bifur_IRC_Distances_MW_output/new_data/bifur_traj1_Distances point 109
C -1.02893 -0.78357 0.45255
 C 1.00734 -0.79520 -0.46015
 C -0.04951 -1.24073 -0.04076
 C -1.69815 0.51375 0.25012
 C 1.70437 0.50167 -0.25146
 F -1.65013 -1.58263 1.26952
 F 1.67337 -1.60849 -1.22172
 H -1.42693 1.14388 0.09829
 H 1.38115 1.13534 -0.16391
 H -1.46765 0.93724 0.18231
 H 1.55620 0.92741 -0.10555
 H -2.69960 0.43492 0.35261
 H 2.69846 0.41639 -0.36186
13
bifur_IRC_Distances_MW_output/new_data/bifur_traj1_Distances point 110
C -1.03020 -0.78688 0.44870
 C 1.00802 -0.79863 -0.45753
 C -0.05145 -1.24984 -0.04536
 C -1.69076 0.51510 0.24871
 C 1.69705 0.50312 -0.24994
 F -1.65914 -1.58395 1.26259
 F 1.68407 -1.61031 -1.21058
 H -1.41616 1.14348 0.09452
 H 1.36727 1.13507 -0.16720
 H -1.45325 0.93875 0.18586
 H 1.54629 0.92907 -0.09932
 H -2.69558 0.44170 0.35092
 H 2.69383 0.42333 -0.36138
13
bifur_IRC_Distances_MW_output/new_data/bifur_traj1_Distances point 111
C -1.03020 -0.78688 0.44870
 C 1.00802 -0.79863 -0.45753
 C -0.05145 -1.24984 -0.04536
 C -1.69076 0.51510 0.24871
 C 1.69705 0.50312 -0.24994
 F -1.65914 -1.58395 1.26259
 F 1.68407 -1.61031 -1.21058
 H -1.41615 1.14348 0.09451
 H 1.36727 1.13507 -0.16720
 H -1.45325 0.93875 0.18586
 H 1.54629 0.92907 -0.09932
 H -2.69558 0.44170 0.35092
 H 2.69383 0.42333 -0.36138
13
bifur_IRC_Distances_MW_output/new_data/bifur_traj1_Distances point 112
C -1.03284 -0.79307 0.44080
 C 1.00926 -0.80510 -0.45257
 C -0.05615 -1.26693 -0.05651
 C -1.67655 0.51759 0.24629
 C 1.68303 0.50587 -0.24720
 F -1.67628 -1.58635 1.24945
 F 1.70523 -1.61385 -1.18727
 H -1.39618 1.14271 0.08612
 H 1.33985 1.13461 -0.17615
 H -1.42447 0.94156 0.19599
 H 1.52832 0.93223 -0.08546
 H -2.68802 0.45434 0.34699
 H 2.68480 0.43641 -0.36048
13
bifur_IRC_Distances_MW_output/new_data/bifur_traj1_Distances point 113
C -1.03421 -0.79588 0.43681
 C 1.00980 -0.80805 -0.45032
 C -0.05893 -1.27470 -0.06313
 C -1.66990 0.51870 0.24530
 C 1.67651 0.50714 -0.24603
 F -1.68418 -1.58738 1.24351
 F 1.71547 -1.61553 -1.17529
 H -1.38732 1.14234 0.08139
 H 1.32661 1.13441 -0.18184
 H -1.41037 0.94284 0.20267
 H 1.52061 0.93370 -0.07773
 H -2.68455 0.46004 0.34482
 H 2.68046 0.44239 -0.36016
13
bifur_IRC_Distances_MW_output/new_data/bifur_traj1_Distances point 114
C -1.03559 -0.79848 0.43280
 C 1.01027 -0.81081 -0.44825
 C -0.06204 -1.28193 -0.07056
 C -1.66359 0.51972 0.24447
 C 1.67033 0.50833 -0.24498
 F -1.69158 -1.58829 1.23806
 F 1.72547 -1.61713 -1.16310
 H -1.37931 1.14197 0.07619
 H 1.31372 1.13423 -0.18837
 H -1.39648 0.94402 0.21052
 H 1.51384 0.93510 -0.06934
 H -2.68128 0.46530 0.34255
 H 2.67624 0.44797 -0.35998
13
bifur_IRC_Distances_MW_output/new_data/bifur_traj1_Distances point 115
C -1.03704 -0.80090 0.42869
 C 1.01068 -0.81342 -0.44635
 C -0.06555 -1.28872 -0.07898
 C -1.65752 0.52066 0.24377
 C 1.66443 0.50947 -0.24404
 F -1.69856 -1.58908 1.23308
 F 1.73537 -1.61869 -1.15047
 H -1.37208 1.14160 0.07033
 H 1.30100 1.13407 -0.19592
 H -1.38259 0.94514 0.21975
 H 1.50798 0.93646 -0.06002
 H -2.67814 0.47019 0.34014
 H 2.67204 0.45323 -0.35999
13
bifur_IRC_Distances_MW_output/new_data/bifur_traj1_Distances point 116
C -1.03858 -0.80320 0.42436
 C 1.01104 -0.81591 -0.44457
 C -0.06962 -1.29521 -0.08878
 C -1.65157 0.52154 0.24321
 C 1.65867 0.51057 -0.24319
 F -1.70529 -1.58976 1.22848
 F 1.74545 -1.62023 -1.13699
 H -1.36555 1.14120 0.06353
 H 1.28812 1.13391 -0.20477
 H -1.36832 0.94621 0.23077
 H 1.50299 0.93781 -0.04936
 H -2.67505 0.47480 0.33757
 H 2.66773 0.45827 -0.36025
13
bifur_IRC_Distances_MW_output/new_data/bifur_traj1_Distances point 117
C -1.04029 -0.80542 0.41965
 C 1.01135 -0.81836 -0.44291
 C -0.07445 -1.30152 -0.10050
 C -1.64559 0.52237 0.24279
 C 1.65293 0.51167 -0.24242
 F -1.71190 -1.59031 1.22422
 F 1.75602 -1.62180 -1.12212
 H -1.35969 1.14077 0.05537
 H 1.27473 1.13375 -0.21540
 H -1.35325 0.94728 0.24421
 H 1.49891 0.93920 -0.03678
 H -2.67191 0.47920 0.33476
 H 2.66315 0.46319 -0.36088
13
bifur_IRC_Distances_MW_output/new_data/bifur_traj1_Distances point 118
C -1.04224 -0.80756 0.41435
 C 1.01161 -0.82077 -0.44133
 C -0.08029 -1.30775 -0.11484
 C -1.63947 0.52314 0.24256
 C 1.64710 0.51277 -0.24175
 F -1.71852 -1.59073 1.22024
 F 1.76742 -1.62341 -1.10518
 H -1.35456 1.14027 0.04530
 H 1.26049 1.13357 -0.22844
 H -1.33692 0.94836 0.26095
 H 1.49588 0.94066 -0.02151
 H -2.66860 0.48342 0.33169
 H 2.65812 0.46804 -0.36203
13
bifur_IRC_Distances_MW_output/new_data/bifur_traj1_Distances point 119
C -1.04453 -0.80965 0.40820
 C 1.01183 -0.82317 -0.43982
 C -0.08748 -1.31393 -0.13274
 C -1.63310 0.52386 0.24256
 C 1.64108 0.51388 -0.24121
 F -1.72529 -1.59095 1.21648
 F 1.78004 -1.62508 -1.08528
 H -1.35032 1.13966 0.03261
 H 1.24505 1.13336 -0.24470
 H -1.31885 0.94948 0.28211
 H 1.49415 0.94224 -0.00256
 H -2.66498 0.48745 0.32831
 H 2.65240 0.47283 -0.36397
13
bifur_IRC_Distances_MW_output/new_data/bifur_traj1_Distances point 120
C -1.04727 -0.81164 0.40091
 C 1.01204 -0.82555 -0.43836
 C -0.09629 -1.32004 -0.15518
 C -1.62639 0.52452 0.24290
 C 1.63483 0.51501 -0.24085
 F -1.73238 -1.59094 1.21275
 F 1.79429 -1.62680 -1.06137
 H -1.34719 1.13892 0.01658
 H 1.22816 1.13308 -0.26506
 H -1.29867 0.95070 0.30896
 H 1.49402 0.94400 0.02107
 H -2.66087 0.49121 0.32469
 H 2.64572 0.47753 -0.36705
13
bifur_IRC_Distances_MW_output/new_data/bifur_traj1_Distances point 121
C -1.05054 -0.81352 0.39216
 C 1.01230 -0.82787 -0.43683
 C -0.10685 -1.32605 -0.18298
 C -1.61930 0.52509 0.24372
 C 1.62827 0.51614 -0.24078
 F -1.74005 -1.59065 1.20861
 F 1.81055 -1.62852 -1.03231
 H -1.34531 1.13800 -0.00340
 H 1.20974 1.13269 -0.29028
 H -1.27622 0.95205 0.34260
 H 1.49564 0.94599 0.05020
 H -2.65603 0.49461 0.32098
 H 2.63781 0.48204 -0.37170
13
bifur_IRC_Distances_MW_output/new_data/bifur_traj1_Distances point 122
C -1.05054 -0.81352 0.39216
 C 1.01230 -0.82787 -0.43683
 C -0.10685 -1.32605 -0.18298
 C -1.61930 0.52509 0.24372
 C 1.62827 0.51614 -0.24078
 F -1.74005 -1.59065 1.20861
 F 1.81055 -1.62852 -1.03231
 H -1.34531 1.13800 -0.00341
 H 1.20974 1.13269 -0.29028
 H -1.27622 0.95205 0.34261
 H 1.49564 0.94599 0.05020
 H -2.65603 0.49461 0.32098
 H 2.63781 0.48204 -0.37170
13
bifur_IRC_Distances_MW_output/new_data/bifur_traj1_Distances point 123
C -1.05913 -0.81694 0.36856
 C 1.01357 -0.83227 -0.43254
 C -0.13265 -1.33787 -0.25695
 C -1.60345 0.52601 0.24754
 C 1.61372 0.51831 -0.24212
 F -1.75956 -1.58924 1.19480
 F 1.85111 -1.63163 -0.95267
 H -1.34467 1.13541 -0.05651
 H 1.16832 1.13126 -0.35783
 H -1.22457 0.95560 0.43401
 H 1.50316 0.95091 0.12687
 H -2.64277 0.50025 0.31472
 H 2.61691 0.49021 -0.38788
13
bifur_IRC_Distances_MW_output/new_data/bifur_traj1_Distances point 124
C -1.06449 -0.81855 0.35291
 C 1.01505 -0.83434 -0.42893
 C -0.14652 -1.34385 -0.30261
 C -1.59448 0.52644 0.25103
 C 1.60542 0.51930 -0.24397
 F -1.77303 -1.58829 1.18163
 F 1.87602 -1.63277 -0.89930
 H -1.34473 1.13371 -0.08878
 H 1.14606 1.13006 -0.40016
 H -1.19653 0.95802 0.49191
 H 1.50732 0.95393 0.17341
 H -2.63361 0.50261 0.31333
 H 2.60351 0.49374 -0.40046
13
bifur_IRC_Distances_MW_output/new_data/bifur_traj1_Distances point 125
C -1.07028 -0.82016 0.33489
 C 1.01737 -0.83626 -0.42382
 C -0.15914 -1.34982 -0.35103
 C -1.58503 0.52692 0.25575
 C 1.59655 0.52015 -0.24687
 F -1.78960 -1.58745 1.16200
 F 1.90315 -1.63340 -0.83746
 H -1.34377 1.13184 -0.12226
 H 1.12438 1.12850 -0.44587
 H -1.16933 0.96090 0.55482
 H 1.50985 0.95717 0.22191
 H -2.62280 0.50483 0.31407
 H 2.58864 0.49677 -0.41613
13
bifur_IRC_Distances_MW_output/new_data/bifur_traj1_Distances point 126
C -1.07601 -0.82175 0.31567
 C 1.02048 -0.83797 -0.41722
 C -0.16887 -1.35558 -0.39779
 C -1.57571 0.52749 0.26151
 C 1.58763 0.52081 -0.25074
 F -1.80846 -1.58696 1.13597
 F 1.93040 -1.63346 -0.77117
 H -1.34107 1.13002 -0.15359
 H 1.10511 1.12671 -0.49111
 H -1.14547 0.96405 0.61739
 H 1.50951 0.96036 0.26773
 H -2.61114 0.50703 0.31731
 H 2.57361 0.49926 -0.43395
13
bifur_IRC_Distances_MW_output/new_data/bifur_traj1_Distances point 127
C -1.08112 -0.82329 0.29698
 C 1.02403 -0.83943 -0.40974
 C -0.17497 -1.36083 -0.43860
 C -1.56726 0.52813 0.26774
 C 1.57936 0.52128 -0.25521
 F -1.82781 -1.58694 1.10592
 F 1.95529 -1.63307 -0.70647
 H -1.33664 1.12846 -0.17989
 H 1.08956 1.12491 -0.53181
 H -1.12666 0.96712 0.67393
 H 1.50622 0.96316 0.30670
 H -2.59989 0.50926 0.32264
 H 2.55990 0.50124 -0.45220
13
bifur_IRC_Distances_MW_output/new_data/bifur_traj1_Distances point 128
C -1.08532 -0.82473 0.28028
 C 1.02757 -0.84065 -0.40219
 C -0.17787 -1.36537 -0.47137
 C -1.56011 0.52881 0.27379
 C 1.57223 0.52160 -0.25977
 F -1.84580 -1.58732 1.07530
 F 1.97626 -1.63245 -0.64839
 H -1.33117 1.12726 -0.20012
 H 1.07792 1.12332 -0.56564
 H -1.11303 0.96983 0.72111
 H 1.50088 0.96541 0.33718
 H -2.59003 0.51147 0.32908
 H 2.54847 0.50283 -0.46926
13
bifur_IRC_Distances_MW_output/new_data/bifur_traj1_Distances point 129
C -1.08860 -0.82602 0.26610
 C 1.03080 -0.84166 -0.39516
 C -0.17859 -1.36922 -0.49648
 C -1.55430 0.52947 0.27927
 C 1.56632 0.52182 -0.26403
 F -1.86149 -1.58795 1.04661
 F 1.99314 -1.63178 -0.59893
 H -1.32539 1.12640 -0.21498
 H 1.06947 1.12199 -0.59255
 H -1.10352 0.97208 0.75876
 H 1.49464 0.96712 0.35995
 H -2.58188 0.51359 0.33571
 H 2.53940 0.50416 -0.48427
13
bifur_IRC_Distances_MW_output/new_data/bifur_traj1_Distances point 130
C -1.09117 -0.82719 0.25419
 C 1.03366 -0.84254 -0.38882
 C -0.17804 -1.37252 -0.51566
 C -1.54955 0.53009 0.28408
 C 1.56142 0.52199 -0.26787
 F -1.87495 -1.58870 1.02062
 F 2.00671 -1.63116 -0.55727
 H -1.31970 1.12579 -0.22586
 H 1.06323 1.12092 -0.61390
 H -1.09680 0.97393 0.78873
 H 1.48818 0.96842 0.37698
 H -2.57523 0.51561 0.34205
 H 2.53225 0.50536 -0.49727
13
bifur_IRC_Distances_MW_output/new_data/bifur_traj1_Distances point 131
C -1.09325 -0.82829 0.24391
 C 1.03621 -0.84334 -0.38301
 C -0.17676 -1.37548 -0.53077
 C -1.54550 0.53068 0.28838
 C 1.55720 0.52213 -0.27138
 F -1.88675 -1.58952 0.99680
 F 2.01798 -1.63061 -0.52124
 H -1.31414 1.12537 -0.23412
 H 1.05836 1.12004 -0.63142
 H -1.09180 0.97548 0.81339
 H 1.48169 0.96945 0.39017
 H -2.56966 0.51758 0.34806
 H 2.52641 0.50651 -0.50878
13
bifur_IRC_Distances_MW_output/new_data/bifur_traj1_Distances point 132
C -1.09501 -0.82938 0.23456
 C 1.03859 -0.84414 -0.37746
 C -0.17497 -1.37832 -0.54331
 C -1.54183 0.53128 0.29239
 C 1.55333 0.52228 -0.27470
 F -1.89764 -1.59043 0.97404
 F 2.02790 -1.63013 -0.48844
 H -1.30849 1.12506 -0.24075
 H 1.05424 1.11927 -0.64660
 H -1.08778 0.97687 0.83484
 H 1.47502 0.97030 0.40099
 H -2.56474 0.51962 0.35391
 H 2.52138 0.50771 -0.51947
13
bifur_IRC_Distances_MW_output/new_data/bifur_traj1_Distances point 133
C -1.09501 -0.82938 0.23456
 C 1.03859 -0.84414 -0.37746
 C -0.17497 -1.37832 -0.54331
 C -1.54183 0.53128 0.29239
 C 1.55333 0.52228 -0.27470
 F -1.89764 -1.59043 0.97404
 F 2.02790 -1.63013 -0.48844
 H -1.30849 1.12506 -0.24075
 H 1.05424 1.11927 -0.64660
 H -1.08778 0.97687 0.83484
 H 1.47502 0.97030 0.40099
 H -2.56474 0.51962 0.35391
 H 2.52138 0.50771 -0.51947
13
bifur_IRC_Distances_MW_output/new_data/bifur_traj1_Distances point 134
C -1.09806 -0.83183 0.21677
 C 1.04324 -0.84597 -0.36617
 C -0.16995 -1.38445 -0.56378
 C -1.53466 0.53262 0.30018
 C 1.54568 0.52267 -0.28130
 F -1.91885 -1.59262 0.92776
 F 2.04604 -1.62936 -0.42599
 H -1.29590 1.12470 -0.25117
 H 1.04675 1.11795 -0.67347
 H -1.08101 0.97944 0.87306
 H 1.46003 0.97175 0.41868
 H -2.55580 0.52441 0.36588
 H 2.51249 0.51071 -0.54044
13
bifur_IRC_Distances_MW_output/new_data/bifur_traj1_Distances point 135
C -1.09937 -0.83330 0.20814
 C 1.04552 -0.84711 -0.36033
 C -0.16677 -1.38800 -0.57193
 C -1.53094 0.53340 0.30395
 C 1.54168 0.52295 -0.28458
 F -1.92944 -1.59396 0.90391
 F 2.05457 -1.62914 -0.39578
 H -1.28868 1.12463 -0.25529
 H 1.04298 1.11738 -0.68549
 H -1.07780 0.98068 0.89034
 H 1.45144 0.97240 0.42604
 H -2.55167 0.52735 0.37194
 H 2.50848 0.51271 -0.55091
13
bifur_IRC_Distances_MW_output/new_data/bifur_traj1_Distances point 136
C -1.10051 -0.83494 0.19996
 C 1.04770 -0.84843 -0.35455
 C -0.16330 -1.39194 -0.57842
 C -1.52711 0.53426 0.30746
 C 1.53756 0.52331 -0.28768
 F -1.93977 -1.59544 0.88043
 F 2.06260 -1.62908 -0.36727
 H -1.28089 1.12465 -0.25874
 H 1.03900 1.11690 -0.69623
 H -1.07446 0.98185 0.90594
 H 1.44226 0.97300 0.43242
 H -2.54789 0.53071 0.37769
 H 2.50481 0.51514 -0.56100
13
bifur_IRC_Distances_MW_output/new_data/bifur_traj1_Distances point 137
C -1.10145 -0.83676 0.19248
 C 1.04967 -0.84995 -0.34905
 C -0.15971 -1.39628 -0.58314
 C -1.52318 0.53519 0.31052
 C 1.53334 0.52377 -0.29045
 F -1.94956 -1.59704 0.85820
 F 2.06998 -1.62922 -0.34138
 H -1.27269 1.12474 -0.26162
 H 1.03471 1.11652 -0.70544
 H -1.07082 0.98297 0.91954
 H 1.43271 0.97357 0.43793
 H -2.54454 0.53448 0.38280
 H 2.50153 0.51802 -0.57038
13
bifur_IRC_Distances_MW_output/new_data/bifur_traj1_Distances point 138
C -1.10217 -0.83874 0.18584
 C 1.05140 -0.85165 -0.34397
 C -0.15618 -1.40100 -0.58615
 C -1.51917 0.53617 0.31304
 C 1.52904 0.52433 -0.29277
 F -1.95865 -1.59873 0.83788
 F 2.07668 -1.62958 -0.31867
 H -1.26423 1.12489 -0.26411
 H 1.03003 1.11624 -0.71308
 H -1.06675 0.98401 0.93106
 H 1.42301 0.97412 0.44276
 H -2.54164 0.53860 0.38700
 H 2.49862 0.52135 -0.57882
13
bifur_IRC_Distances_MW_output/new_data/bifur_traj1_Distances point 139
C -1.10272 -0.84086 0.18007
 C 1.05286 -0.85354 -0.33940
 C -0.15281 -1.40607 -0.58767
 C -1.51508 0.53719 0.31496
 C 1.52468 0.52498 -0.29460
 F -1.96700 -1.60046 0.81976
 F 2.08274 -1.63015 -0.29926
 H -1.25561 1.12508 -0.26637
 H 1.02490 1.11604 -0.71925
 H -1.06215 0.98499 0.94067
 H 1.41330 0.97467 0.44716
 H -2.53917 0.54304 0.39018
 H 2.49604 0.52508 -0.58624
13
bifur_IRC_Distances_MW_output/new_data/bifur_traj1_Distances point 140
C -1.10310 -0.84312 0.17509
 C 1.05409 -0.85559 -0.33532
 C -0.14965 -1.41147 -0.58797
 C -1.51088 0.53826 0.31632
 C 1.52024 0.52571 -0.29596
 F -1.97468 -1.60224 0.80380
 F 2.08826 -1.63092 -0.28286
 H -1.24688 1.12530 -0.26858
 H 1.01929 1.11593 -0.72419
 H -1.05697 0.98593 0.94867
 H 1.40362 0.97524 0.45136
 H -2.53706 0.54775 0.39236
 H 2.49372 0.52920 -0.59271
13
bifur_IRC_Distances_MW_output/new_data/bifur_traj1_Distances point 141
C -1.10334 -0.84549 0.17079
 C 1.05510 -0.85779 -0.33167
 C -0.14668 -1.41719 -0.58727
 C -1.50656 0.53936 0.31718
 C 1.51569 0.52654 -0.29690
 F -1.98182 -1.60405 0.78975
 F 2.09338 -1.63187 -0.26907
 H -1.23801 1.12555 -0.27085
 H 1.01320 1.11588 -0.72813
 H -1.05119 0.98685 0.95540
 H 1.39394 0.97583 0.45554
 H -2.53526 0.55273 0.39359
 H 2.49157 0.53366 -0.59835
13
bifur_IRC_Distances_MW_output/new_data/bifur_traj1_Distances point 142
C -1.10348 -0.84799 0.16705
 C 1.05593 -0.86014 -0.32840
 C -0.14391 -1.42321 -0.58576
 C -1.50211 0.54050 0.31759
 C 1.51101 0.52743 -0.29746
 F -1.98852 -1.60590 0.77738
 F 2.09820 -1.63297 -0.25749
 H -1.22901 1.12580 -0.27325
 H 1.00661 1.11587 -0.73127
 H -1.04483 0.98775 0.96113
 H 1.38425 0.97646 0.45982
 H -2.53369 0.55795 0.39395
 H 2.48955 0.53844 -0.60330
13
bifur_IRC_Distances_MW_output/new_data/bifur_traj1_Distances point 143
C -1.10353 -0.85059 0.16380
 C 1.05660 -0.86262 -0.32545
 C -0.14132 -1.42950 -0.58360
 C -1.49753 0.54167 0.31761
 C 1.50623 0.52840 -0.29768
 F -1.99485 -1.60778 0.76648
 F 2.10277 -1.63421 -0.24780
 H -1.21989 1.12607 -0.27581
 H 0.99960 1.11591 -0.73378
 H -1.03794 0.98866 0.96609
 H 1.37456 0.97712 0.46427
 H -2.53232 0.56337 0.39354
 H 2.48762 0.54350 -0.60766
13
bifur_IRC_Distances_MW_output/new_data/bifur_traj1_Distances point 144
C -1.10353 -0.85059 0.16380
 C 1.05660 -0.86262 -0.32545
 C -0.14132 -1.42950 -0.58360
 C -1.49753 0.54167 0.31761
 C 1.50623 0.52840 -0.29768
 F -1.99485 -1.60778 0.76648
 F 2.10277 -1.63421 -0.24780
 H -1.21989 1.12607 -0.27581
 H 0.99960 1.11591 -0.73378
 H -1.03794 0.98866 0.96609
 H 1.37456 0.97712 0.46427
 H -2.53232 0.56337 0.39354
 H 2.48762 0.54350 -0.60766
13
bifur_IRC_Distances_MW_output/new_data/bifur_traj1_Distances point 145
C -1.10343 -0.85597 0.15849
 C 1.05758 -0.86780 -0.32041
 C -0.13661 -1.44257 -0.57786
 C -1.48816 0.54407 0.31674
 C 1.49648 0.53045 -0.29734
 F -2.00654 -1.61157 0.74837
 F 2.11129 -1.63698 -0.23301
 H -1.20159 1.12663 -0.28138
 H 0.98464 1.11607 -0.73739
 H -1.02299 0.99046 0.97426
 H 1.35541 0.97852 0.47367
 H -2.53007 0.57457 0.39081
 H 2.48398 0.55412 -0.61495
13
bifur_IRC_Distances_MW_output/new_data/bifur_traj1_Distances point 146
C -1.10330 -0.85867 0.15633
 C 1.05792 -0.87042 -0.31827
 C -0.13450 -1.44913 -0.57454
 C -1.48351 0.54526 0.31597
 C 1.49165 0.53150 -0.29688
 F -2.01189 -1.61343 0.74092
 F 2.11524 -1.63843 -0.22749
 H -1.19263 1.12691 -0.28431
 H 0.97698 1.11618 -0.73867
 H -1.01524 0.99134 0.97767
 H 1.34615 0.97924 0.47853
 H -2.52915 0.58016 0.38874
 H 2.48227 0.55949 -0.61800
13
bifur_IRC_Distances_MW_output/new_data/bifur_traj1_Distances point 147
C -1.10315 -0.86131 0.15446
 C 1.05819 -0.87299 -0.31634
 C -0.13254 -1.45555 -0.57109
 C -1.47896 0.54642 0.31506
 C 1.48694 0.53254 -0.29629
 F -2.01691 -1.61524 0.73437
 F 2.11896 -1.63989 -0.22297
 H -1.18396 1.12718 -0.28726
 H 0.96940 1.11630 -0.73970
 H -1.00752 0.99220 0.98074
 H 1.33724 0.97995 0.48338
 H -2.52835 0.58562 0.38636
 H 2.48065 0.56476 -0.62071
13
bifur_IRC_Distances_MW_output/new_data/bifur_traj1_Distances point 148
C -1.10297 -0.86386 0.15282
 C 1.05839 -0.87549 -0.31461
 C -0.13073 -1.46178 -0.56758
 C -1.47456 0.54754 0.31406
 C 1.48239 0.53356 -0.29562
 F -2.02159 -1.61698 0.72859
 F 2.12246 -1.64133 -0.21925
 H -1.17562 1.12744 -0.29020
 H 0.96198 1.11643 -0.74055
 H -0.99992 0.99303 0.98353
 H 1.32872 0.98065 0.48817
 H -2.52765 0.59090 0.38377
 H 2.47912 0.56989 -0.62315
13
bifur_IRC_Distances_MW_output/new_data/bifur_traj1_Distances point 149
C -1.10278 -0.86633 0.15138
 C 1.05855 -0.87792 -0.31304
 C -0.12905 -1.46782 -0.56405
 C -1.47031 0.54862 0.31300
 C 1.47800 0.53455 -0.29489
 F -2.02600 -1.61866 0.72344
 F 2.12576 -1.64273 -0.21616
 H -1.16761 1.12770 -0.29311
 H 0.95473 1.11655 -0.74125
 H -0.99249 0.99384 0.98610
 H 1.32057 0.98134 0.49291
 H -2.52703 0.59601 0.38104
 H 2.47766 0.57487 -0.62537
13
bifur_IRC_Distances_MW_output/new_data/bifur_traj1_Distances point 150
C -1.10258 -0.86875 0.15007
 C 1.05868 -0.88029 -0.31158
 C -0.12746 -1.47371 -0.56049
 C -1.46617 0.54968 0.31190
 C 1.47372 0.53552 -0.29411
 F -2.03019 -1.62030 0.71875
 F 2.12892 -1.64413 -0.21355
 H -1.15983 1.12795 -0.29601
 H 0.94762 1.11668 -0.74186
 H -0.98515 0.99462 0.98853
 H 1.31268 0.98201 0.49762
 H -2.52648 0.60098 0.37818
 H 2.47625 0.57973 -0.62743
13
bifur_IRC_Distances_MW_output/new_data/bifur_traj1_Distances point 151
C -1.10237 -0.87114 0.14887
 C 1.05877 -0.88265 -0.31020
 C -0.12592 -1.47954 -0.55687
 C -1.46207 0.55072 0.31074
 C 1.46949 0.53648 -0.29330
 F -2.03427 -1.62192 0.71438
 F 2.13200 -1.64552 -0.21131
 H -1.15216 1.12821 -0.29893
 H 0.94052 1.11682 -0.74241
 H -0.97782 0.99541 0.99087
 H 1.30493 0.98269 0.50236
 H -2.52598 0.60590 0.37520
 H 2.47488 0.58454 -0.62939
13
bifur_IRC_Distances_MW_output/new_data/bifur_traj1_Distances point 152
C -1.10215 -0.87354 0.14774
 C 1.05885 -0.88501 -0.30887
 C -0.12442 -1.48541 -0.55314
 C -1.45794 0.55177 0.30953
 C 1.46524 0.53745 -0.29243
 F -2.03829 -1.62354 0.71022
 F 2.13505 -1.64693 -0.20934
 H -1.14447 1.12846 -0.30193
 H 0.93336 1.11696 -0.74292
 H -0.97040 0.99620 0.99318
 H 1.29718 0.98338 0.50720
 H -2.52551 0.61083 0.37205
 H 2.47351 0.58939 -0.63130
13
bifur_IRC_Distances_MW_output/new_data/bifur_traj1_Distances point 153
C -1.10191 -0.87598 0.14667
 C 1.05891 -0.88741 -0.30757
 C -0.12292 -1.49135 -0.54929
 C -1.45377 0.55283 0.30825
 C 1.46094 0.53844 -0.29152
 F -2.04230 -1.62519 0.70622
 F 2.13810 -1.64836 -0.20760
 H -1.13673 1.12872 -0.30501
 H 0.92607 1.11710 -0.74340
 H -0.96283 0.99700 0.99550
 H 1.28939 0.98408 0.51219
 H -2.52508 0.61582 0.36873
 H 2.47214 0.59429 -0.63317
13
bifur_IRC_Distances_MW_output/new_data/bifur_traj1_Distances point 154
C -1.10167 -0.87842 0.14565
 C 1.05896 -0.88982 -0.30630
 C -0.12144 -1.49731 -0.54534
 C -1.44959 0.55389 0.30693
 C 1.45662 0.53943 -0.29057
 F -2.04627 -1.62683 0.70239
 F 2.14113 -1.64981 -0.20609
 H -1.12897 1.12899 -0.30815
 H 0.91872 1.11724 -0.74387
 H -0.95520 0.99781 0.99781
 H 1.28161 0.98479 0.51726
 H -2.52467 0.62082 0.36528
 H 2.47077 0.59921 -0.63501
13
bifur_IRC_Distances_MW_output/new_data/bifur_traj1_Distances point 155
C -1.10167 -0.87842 0.14565
 C 1.05896 -0.88982 -0.30630
 C -0.12144 -1.49731 -0.54534
 C -1.44959 0.55389 0.30693
 C 1.45662 0.53943 -0.29057
 F -2.04627 -1.62683 0.70239
 F 2.14113 -1.64981 -0.20609
 H -1.12897 1.12899 -0.30815
 H 0.91872 1.11724 -0.74387
 H -0.95520 0.99781 0.99781
 H 1.28161 0.98479 0.51726
 H -2.52467 0.62082 0.36528
 H 2.47077 0.59921 -0.63501
13
bifur_IRC_Distances_MW_output/new_data/bifur_traj1_Distances point 156
C -1.10118 -0.88311 0.14383
 C 1.05901 -0.89446 -0.30396
 C -0.11866 -1.50876 -0.53753
 C -1.44154 0.55594 0.30430
 C 1.44833 0.54134 -0.28867
 F -2.05378 -1.63001 0.69541
 F 2.14688 -1.65262 -0.20371
 H -1.11411 1.12950 -0.31431
 H 0.90451 1.11753 -0.74473
 H -0.94038 0.99939 1.00227
 H 1.26674 0.98617 0.52724
 H -2.52398 0.63041 0.35833
 H 2.46817 0.60868 -0.63847
13
bifur_IRC_Distances_MW_output/new_data/bifur_traj1_Distances point 157
C -1.10094 -0.88529 0.14304
 C 1.05902 -0.89661 -0.30291
 C -0.11738 -1.51407 -0.53381
 C -1.43781 0.55689 0.30305
 C 1.44449 0.54223 -0.28776
 F -2.05722 -1.63149 0.69231
 F 2.14952 -1.65393 -0.20281
 H -1.10723 1.12975 -0.31723
 H 0.89788 1.11767 -0.74512
 H -0.93346 1.00012 1.00435
 H 1.25987 0.98682 0.53196
 H -2.52369 0.63485 0.35498
 H 2.46697 0.61306 -0.64005
13
bifur_IRC_Distances_MW_output/new_data/bifur_traj1_Distances point 158
C -1.10071 -0.88735 0.14232
 C 1.05902 -0.89864 -0.30194
 C -0.11619 -1.51908 -0.53025
 C -1.43429 0.55779 0.30184
 C 1.44086 0.54307 -0.28688
 F -2.06045 -1.63288 0.68947
 F 2.15199 -1.65517 -0.20207
 H -1.10074 1.12998 -0.32002
 H 0.89160 1.11780 -0.74550
 H -0.92690 1.00082 1.00634
 H 1.25340 0.98744 0.53646
 H -2.52344 0.63903 0.35176
 H 2.46585 0.61720 -0.64153
13
bifur_IRC_Distances_MW_output/new_data/bifur_traj1_Distances point 159
C -1.10049 -0.88928 0.14167
 C 1.05902 -0.90055 -0.30104
 C -0.11508 -1.52380 -0.52686
 C -1.43097 0.55863 0.30070
 C 1.43744 0.54386 -0.28605
 F -2.06346 -1.63420 0.68685
 F 2.15431 -1.65634 -0.20145
 H -1.09465 1.13020 -0.32266
 H 0.88568 1.11792 -0.74587
 H -0.92071 1.00149 1.00822
 H 1.24734 0.98802 0.54075
 H -2.52322 0.64296 0.34867
 H 2.46479 0.62109 -0.64291
13
bifur_IRC_Distances_MW_output/new_data/bifur_traj1_Distances point 160
C -1.10029 -0.89108 0.14108
 C 1.05901 -0.90233 -0.30021
 C -0.11405 -1.52817 -0.52368
 C -1.42790 0.55941 0.29962
 C 1.43427 0.54459 -0.28527
 F -2.06625 -1.63542 0.68445
 F 2.15645 -1.65743 -0.20095
 H -1.08900 1.13041 -0.32514
 H 0.88018 1.11804 -0.74621
 H -0.91494 1.00211 1.00998
 H 1.24171 0.98856 0.54476
 H -2.52302 0.64661 0.34576
 H 2.46382 0.62470 -0.64419
13
bifur_IRC_Distances_MW_output/new_data/bifur_traj1_Distances point 161
C -1.10010 -0.89270 0.14056
 C 1.05900 -0.90394 -0.29947
 C -0.11312 -1.53213 -0.52076
 C -1.42511 0.56012 0.29864
 C 1.43140 0.54526 -0.28456
 F -2.06875 -1.63653 0.68232
 F 2.15838 -1.65841 -0.20055
 H -1.08388 1.13060 -0.32741
 H 0.87518 1.11814 -0.74653
 H -0.90971 1.00267 1.01159
 H 1.23663 0.98905 0.54843
 H -2.52286 0.64991 0.34309
 H 2.46294 0.62797 -0.64535
13
bifur_IRC_Distances_MW_output/new_data/bifur_traj1_Distances point 162
C -1.09993 -0.89412 0.14012
 C 1.05899 -0.90533 -0.29883
 C -0.11232 -1.53556 -0.51821
 C -1.42269 0.56074 0.29778
 C 1.42891 0.54583 -0.28393
 F -2.07092 -1.63749 0.68049
 F 2.16005 -1.65927 -0.20024
 H -1.07945 1.13076 -0.32939
 H 0.87084 1.11823 -0.74681
 H -0.90516 1.00316 1.01300
 H 1.23222 0.98948 0.55163
 H -2.52272 0.65277 0.34074
 H 2.46219 0.63080 -0.64636
13
bifur_IRC_Distances_MW_output/new_data/bifur_traj1_Distances point 163
C -1.09980 -0.89528 0.13976
 C 1.05898 -0.90648 -0.29831
 C -0.11166 -1.53838 -0.51609
 C -1.42070 0.56125 0.29707
 C 1.42687 0.54631 -0.28342
 F -2.07270 -1.63829 0.67900
 F 2.16142 -1.65998 -0.20001
 H -1.07581 1.13090 -0.33102
 H 0.86726 1.11831 -0.74704
 H -0.90141 1.00357 1.01417
 H 1.22861 0.98984 0.55428
 H -2.52262 0.65511 0.33880
 H 2.46156 0.63312 -0.64718
13
bifur_IRC_Distances_MW_output/new_data/bifur_traj1_Distances point 164
C -1.09969 -0.89616 0.13949
 C 1.05897 -0.90735 -0.29791
 C -0.11116 -1.54054 -0.51447
 C -1.41918 0.56163 0.29653
 C 1.42530 0.54667 -0.28302
 F -2.07406 -1.63890 0.67787
 F 2.16246 -1.66052 -0.19985
 H -1.07302 1.13100 -0.33228
 H 0.86453 1.11837 -0.74723
 H -0.89854 1.00388 1.01506
 H 1.22584 0.99011 0.55632
 H -2.52254 0.65691 0.33730
 H 2.46109 0.63490 -0.64781
13
bifur_IRC_Distances_MW_output/new_data/bifur_traj1_Distances point 165
C -1.09962 -0.89678 0.13931
 C 1.05897 -0.90796 -0.29764
 C -0.11081 -1.54204 -0.51333
 C -1.41813 0.56190 0.29615
 C 1.42421 0.54692 -0.28275
 F -2.07500 -1.63932 0.67709
 F 2.16319 -1.66090 -0.19974
 H -1.07109 1.13108 -0.33316
 H 0.86263 1.11841 -0.74736
 H -0.89655 1.00409 1.01569
 H 1.22393 0.99030 0.55774
 H -2.52249 0.65815 0.33626
 H 2.46076 0.63614 -0.64825
13
bifur_IRC_Distances_MW_output/new_data/bifur_traj1_Distances point 166
C -1.09962 -0.89678 0.13931
 C 1.05897 -0.90796 -0.29764
 C -0.11081 -1.54204 -0.51333
 C -1.41813 0.56190 0.29615
 C 1.42421 0.54692 -0.28275
 F -2.07500 -1.63932 0.67709
 F 2.16319 -1.66090 -0.19974
 H -1.07109 1.13108 -0.33316
 H 0.86263 1.11841 -0.74736
 H -0.89655 1.00409 1.01569
 H 1.22393 0.99030 0.55774
 H -2.52249 0.65815 0.33626
 H 2.46076 0.63614 -0.64825
13
bifur_IRC_Distances_MW_output/new_data/bifur_traj1_Distances point 167
C -1.09956 -0.89727 0.13916
 C 1.05896 -0.90845 -0.29742
 C -0.11053 -1.54323 -0.51242
 C -1.41729 0.56212 0.29584
 C 1.42334 0.54712 -0.28253
 F -2.07575 -1.63965 0.67646
 F 2.16377 -1.66120 -0.19966
 H -1.06955 1.13114 -0.33386
 H 0.86110 1.11844 -0.74746
 H -0.89495 1.00427 1.01619
 H 1.22239 0.99045 0.55887
 H -2.52245 0.65915 0.33542
 H 2.46050 0.63713 -0.64860
13
bifur_IRC_Distances_MW_output/new_data/bifur_traj1_Distances point 168
C -1.09957 -0.89721 0.13918
 C 1.05896 -0.90839 -0.29745
 C -0.11056 -1.54308 -0.51254
 C -1.41739 0.56209 0.29588
 C 1.42345 0.54710 -0.28255
 F -2.07566 -1.63961 0.67654
 F 2.16369 -1.66116 -0.19967
 H -1.06974 1.13113 -0.33377
 H 0.86129 1.11843 -0.74745
 H -0.89515 1.00425 1.01613
 H 1.22258 0.99043 0.55873
 H -2.52245 0.65902 0.33553
 H 2.46053 0.63700 -0.64855
13
bifur_IRC_Distances_MW_output/new_data/bifur_traj1_Distances point 169
C -1.09959 -0.89699 0.13925
 C 1.05897 -0.90817 -0.29755
 C -0.11069 -1.54255 -0.51295
 C -1.41777 0.56200 0.29602
 C 1.42384 0.54701 -0.28265
 F -2.07532 -1.63946 0.67682
 F 2.16343 -1.66103 -0.19971
 H -1.07043 1.13110 -0.33346
 H 0.86198 1.11842 -0.74740
 H -0.89586 1.00417 1.01590
 H 1.22327 0.99036 0.55822
 H -2.52247 0.65858 0.33590
 H 2.46065 0.63656 -0.64840
13
bifur_IRC_Distances_MW_output/new_data/bifur_traj1_Distances point 170
C -1.09963 -0.89665 0.13935
 C 1.05897 -0.90783 -0.29770
 C -0.11088 -1.54171 -0.51358
 C -1.41836 0.56185 0.29623
 C 1.42445 0.54687 -0.28281
 F -2.07480 -1.63923 0.67725
 F 2.16303 -1.66082 -0.19977
 H -1.07151 1.13106 -0.33297
 H 0.86304 1.11840 -0.74733
 H -0.89697 1.00405 1.01555
 H 1.22434 0.99026 0.55743
 H -2.52250 0.65788 0.33648
 H 2.46083 0.63587 -0.64815
13
bifur_IRC_Distances_MW_output/new_data/bifur_traj1_Distances point 171
C -1.09968 -0.89622 0.13948
 C 1.05897 -0.90741 -0.29789
 C -0.11112 -1.54069 -0.51436
 C -1.41908 0.56166 0.29649
 C 1.42519 0.54670 -0.28300
 F -2.07415 -1.63894 0.67779
 F 2.16253 -1.66056 -0.19984
 H -1.07284 1.13101 -0.33237
 H 0.86434 1.11837 -0.74724
 H -0.89834 1.00390 1.01512
 H 1.22566 0.99013 0.55646
 H -2.52254 0.65703 0.33720
 H 2.46106 0.63502 -0.64785
13
bifur_IRC_Distances_MW_output/new_data/bifur_traj1_Distances point 172
C -1.09974 -0.89577 0.13961
 C 1.05898 -0.90696 -0.29809
 C -0.11138 -1.53958 -0.51519
 C -1.41986 0.56146 0.29677
 C 1.42600 0.54651 -0.28320
 F -2.07346 -1.63862 0.67837
 F 2.16200 -1.66028 -0.19992
 H -1.07426 1.13096 -0.33172
 H 0.86575 1.11834 -0.74714
 H -0.89982 1.00374 1.01466
 H 1.22708 0.98999 0.55541
 H -2.52258 0.65611 0.33797
 H 2.46130 0.63411 -0.64753
13
bifur_IRC_Distances_MW_output/new_data/bifur_traj1_Distances point 173
C -1.09979 -0.89533 0.13975
 C 1.05898 -0.90653 -0.29829
 C -0.11163 -1.53851 -0.51600
 C -1.42062 0.56127 0.29704
 C 1.42677 0.54633 -0.28339
 F -2.07278 -1.63832 0.67893
 F 2.16148 -1.66001 -0.20000
 H -1.07565 1.13090 -0.33110
 H 0.86710 1.11831 -0.74705
 H -0.90124 1.00358 1.01422
 H 1.22845 0.98985 0.55440
 H -2.52261 0.65522 0.33871
 H 2.46154 0.63323 -0.64722
13
bifur_IRC_Distances_MW_output/new_data/bifur_traj1_Distances point 174
C -1.09984 -0.89494 0.13987
 C 1.05899 -0.90614 -0.29846
 C -0.11185 -1.53756 -0.51672
 C -1.42129 0.56110 0.29728
 C 1.42747 0.54617 -0.28357
 F -2.07218 -1.63806 0.67943
 F 2.16102 -1.65977 -0.20007
 H -1.07687 1.13086 -0.33054
 H 0.86831 1.11829 -0.74697
 H -0.90251 1.00345 1.01382
 H 1.22967 0.98973 0.55350
 H -2.52265 0.65443 0.33937
 H 2.46175 0.63244 -0.64694
13
bifur_IRC_Distances_MW_output/new_data/bifur_traj1_Distances point 175
C -1.09988 -0.89460 0.13997
 C 1.05899 -0.90581 -0.29861
 C -0.11204 -1.53674 -0.51733
 C -1.42186 0.56095 0.29748
 C 1.42806 0.54603 -0.28372
 F -2.07167 -1.63783 0.67986
 F 2.16062 -1.65957 -0.20014
 H -1.07793 1.13082 -0.33007
 H 0.86934 1.11826 -0.74691
 H -0.90359 1.00333 1.01349
 H 1.23071 0.98963 0.55274
 H -2.52268 0.65375 0.33993
 H 2.46192 0.63177 -0.64670
13
bifur_IRC_Distances_MW_output/new_data/bifur_traj1_Distances point 176
C -1.09991 -0.89431 0.14006
 C 1.05899 -0.90553 -0.29874
 C -0.11221 -1.53604 -0.51785
 C -1.42235 0.56083 0.29766
 C 1.42856 0.54591 -0.28385
 F -2.07123 -1.63763 0.68023
 F 2.16028 -1.65939 -0.20020
 H -1.07883 1.13078 -0.32967
 H 0.87023 1.11825 -0.74685
 H -0.90452 1.00323 1.01320
 H 1.23161 0.98954 0.55208
 H -2.52271 0.65316 0.34041
 H 2.46208 0.63119 -0.64650
13
bifur_IRC_Distances_MW_output/new_data/bifur_traj1_Distances point 177
C -1.09991 -0.89431 0.14006
 C 1.05899 -0.90553 -0.29874
 C -0.11221 -1.53604 -0.51785
 C -1.42235 0.56083 0.29766
 C 1.42856 0.54591 -0.28385
 F -2.07123 -1.63763 0.68023
 F 2.16028 -1.65939 -0.20020
 H -1.07883 1.13078 -0.32967
 H 0.87023 1.11825 -0.74685
 H -0.90452 1.00323 1.01320
 H 1.23161 0.98954 0.55208
 H -2.52271 0.65316 0.34041
 H 2.46208 0.63119 -0.64650
13
bifur_IRC_Distances_MW_output/new_data/bifur_traj1_Distances point 178
C -1.09997 -0.89383 0.14021
 C 1.05899 -0.90505 -0.29896
 C -0.11248 -1.53487 -0.51873
 C -1.42318 0.56062 0.29795
 C 1.42942 0.54572 -0.28406
 F -2.07049 -1.63730 0.68086
 F 2.15971 -1.65910 -0.20030
 H -1.08035 1.13073 -0.32899
 H 0.87172 1.11821 -0.74675
 H -0.90608 1.00306 1.01271
 H 1.23312 0.98940 0.55098
 H -2.52275 0.65219 0.34122
 H 2.46234 0.63023 -0.64615
13
bifur_IRC_Distances_MW_output/new_data/bifur_traj1_Distances point 179
C -1.09999 -0.89362 0.14027
 C 1.05900 -0.90484 -0.29905
 C -0.11260 -1.53436 -0.51910
 C -1.42354 0.56052 0.29808
 C 1.42978 0.54563 -0.28415
 F -2.07017 -1.63716 0.68113
 F 2.15946 -1.65897 -0.20034
 H -1.08100 1.13070 -0.32870
 H 0.87236 1.11820 -0.74671
 H -0.90675 1.00299 1.01250
 H 1.23376 0.98933 0.55051
 H -2.52277 0.65177 0.34156
 H 2.46245 0.62981 -0.64601
13
bifur_IRC_Distances_MW_output/new_data/bifur_traj1_Distances point 180
C -1.10001 -0.89344 0.14033
 C 1.05900 -0.90466 -0.29913
 C -0.11270 -1.53392 -0.51943
 C -1.42385 0.56044 0.29819
 C 1.43011 0.54556 -0.28423
 F -2.06989 -1.63703 0.68136
 F 2.15925 -1.65886 -0.20038
 H -1.08157 1.13068 -0.32844
 H 0.87292 1.11819 -0.74667
 H -0.90734 1.00293 1.01232
 H 1.23433 0.98928 0.55009
 H -2.52279 0.65140 0.34187
 H 2.46255 0.62944 -0.64588
13
bifur_IRC_Distances_MW_output/new_data/bifur_traj1_Distances point 181
C -1.10003 -0.89329 0.14038
 C 1.05900 -0.90452 -0.29920
 C -0.11279 -1.53356 -0.51970
 C -1.42410 0.56038 0.29828
 C 1.43037 0.54550 -0.28430
 F -2.06966 -1.63693 0.68155
 F 2.15907 -1.65877 -0.20042
 H -1.08204 1.13066 -0.32823
 H 0.87337 1.11818 -0.74664
 H -0.90782 1.00287 1.01217
 H 1.23480 0.98923 0.54976
 H -2.52280 0.65110 0.34211
 H 2.46263 0.62915 -0.64577
13
bifur_IRC_Distances_MW_output/new_data/bifur_traj1_Distances point 182
C -1.10004 -0.89319 0.14041
 C 1.05900 -0.90442 -0.29925
 C -0.11284 -1.53332 -0.51988
 C -1.42427 0.56034 0.29834
 C 1.43054 0.54546 -0.28434
 F -2.06951 -1.63686 0.68168
 F 2.15896 -1.65871 -0.20044
 H -1.08235 1.13065 -0.32809
 H 0.87368 1.11817 -0.74662
 H -0.90814 1.00284 1.01208
 H 1.23511 0.98920 0.54953
 H -2.52281 0.65090 0.34228
 H 2.46268 0.62895 -0.64570
13
bifur_IRC_Distances_MW_output/new_data/bifur_traj1_Distances point 183
C -1.10005 -0.89315 0.14042
 C 1.05900 -0.90438 -0.29926
 C -0.11286 -1.53322 -0.51995
 C -1.42434 0.56032 0.29837
 C 1.43061 0.54544 -0.28436
 F -2.06944 -1.63684 0.68173
 F 2.15891 -1.65869 -0.20045
 H -1.08247 1.13065 -0.32804
 H 0.87380 1.11817 -0.74662
 H -0.90826 1.00283 1.01204
 H 1.23523 0.98919 0.54944
 H -2.52282 0.65082 0.34234
 H 2.46270 0.62887 -0.64567
13
bifur_IRC_Distances_MW_output/new_data/bifur_traj1_Distances point 184
C -1.10004 -0.89318 0.14041
 C 1.05900 -0.90440 -0.29925
 C -0.11285 -1.53328 -0.51991
 C -1.42430 0.56033 0.29835
 C 1.43057 0.54545 -0.28435
 F -2.06948 -1.63685 0.68170
 F 2.15894 -1.65870 -0.20044
 H -1.08240 1.13065 -0.32807
 H 0.87373 1.11817 -0.74662
 H -0.90819 1.00283 1.01206
 H 1.23515 0.98920 0.54950
 H -2.52281 0.65086 0.34230
 H 2.46269 0.62892 -0.64569
13
bifur_IRC_Distances_MW_output/new_data/bifur_traj1_Distances point 185
C -1.10003 -0.89326 0.14039
 C 1.05900 -0.90449 -0.29921
 C -0.11280 -1.53349 -0.51975
 C -1.42415 0.56037 0.29830
 C 1.43042 0.54548 -0.28431
 F -2.06961 -1.63691 0.68159
 F 2.15904 -1.65875 -0.20042
 H -1.08213 1.13066 -0.32819
 H 0.87346 1.11818 -0.74664
 H -0.90791 1.00286 1.01215
 H 1.23489 0.98922 0.54969
 H -2.52281 0.65104 0.34216
 H 2.46264 0.62909 -0.64575
13
bifur_IRC_Distances_MW_output/new_data/bifur_traj1_Distances point 186
C -1.10002 -0.89340 0.14034
 C 1.05900 -0.90463 -0.29915
 C -0.11272 -1.53383 -0.51950
 C -1.42391 0.56043 0.29821
 C 1.43017 0.54554 -0.28425
 F -2.06983 -1.63701 0.68141
 F 2.15920 -1.65884 -0.20039
 H -1.08169 1.13068 -0.32839
 H 0.87303 1.11819 -0.74666
 H -0.90746 1.00291 1.01229
 H 1.23445 0.98927 0.55001
 H -2.52279 0.65132 0.34193
 H 2.46257 0.62937 -0.64585
13
bifur_IRC_Distances_MW_output/new_data/bifur_traj1_Distances point 187
C -1.09999 -0.89360 0.14028
 C 1.05900 -0.90482 -0.29906
 C -0.11261 -1.53430 -0.51915
 C -1.42358 0.56051 0.29810
 C 1.42983 0.54562 -0.28416
 F -2.07013 -1.63714 0.68116
 F 2.15943 -1.65896 -0.20035
 H -1.08108 1.13070 -0.32866
 H 0.87244 1.11820 -0.74670
 H -0.90684 1.00298 1.01248
 H 1.23385 0.98933 0.55045
 H -2.52277 0.65171 0.34161
 H 2.46246 0.62975 -0.64599
13
bifur_IRC_Distances_MW_output/new_data/bifur_traj1_Distances point 188
C -1.09999 -0.89360 0.14028
 C 1.05900 -0.90482 -0.29906
 C -0.11261 -1.53430 -0.51915
 C -1.42358 0.56051 0.29810
 C 1.42983 0.54562 -0.28416
 F -2.07013 -1.63714 0.68116
 F 2.15943 -1.65896 -0.20035
 H -1.08108 1.13070 -0.32866
 H 0.87244 1.11820 -0.74670
 H -0.90684 1.00298 1.01248
 H 1.23385 0.98933 0.55045
 H -2.52277 0.65171 0.34161
 H 2.46246 0.62975 -0.64599
13
bifur_IRC_Distances_MW_output/new_data/bifur_traj1_Distances point 189
C -1.09993 -0.89418 0.14010
 C 1.05899 -0.90539 -0.29880
 C -0.11228 -1.53572 -0.51809
 C -1.42258 0.56077 0.29774
 C 1.42880 0.54586 -0.28391
 F -2.07102 -1.63754 0.68041
 F 2.16012 -1.65931 -0.20023
 H -1.07925 1.13077 -0.32948
 H 0.87064 1.11824 -0.74682
 H -0.90495 1.00318 1.01306
 H 1.23203 0.98950 0.55178
 H -2.52272 0.65289 0.34064
 H 2.46215 0.63093 -0.64640
13
bifur_IRC_Distances_MW_output/new_data/bifur_traj1_Distances point 190
C -1.09987 -0.89463 0.13996
 C 1.05899 -0.90584 -0.29860
 C -0.11202 -1.53682 -0.51727
 C -1.42181 0.56097 0.29747
 C 1.42800 0.54604 -0.28370
 F -2.07172 -1.63785 0.67982
 F 2.16066 -1.65959 -0.20013
 H -1.07783 1.13082 -0.33011
 H 0.86925 1.11827 -0.74691
 H -0.90349 1.00334 1.01352
 H 1.23062 0.98964 0.55281
 H -2.52268 0.65381 0.33988
 H 2.46191 0.63183 -0.64672
13
bifur_IRC_Distances_MW_output/new_data/bifur_traj1_Distances point 191
C -1.09980 -0.89526 0.13977
 C 1.05898 -0.90647 -0.29831
 C -0.11167 -1.53835 -0.51612
 C -1.42072 0.56124 0.29708
 C 1.42689 0.54630 -0.28342
 F -2.07269 -1.63828 0.67901
 F 2.16140 -1.65997 -0.20001
 H -1.07584 1.13090 -0.33101
 H 0.86730 1.11831 -0.74704
 H -0.90145 1.00356 1.01415
 H 1.22864 0.98983 0.55426
 H -2.52262 0.65509 0.33882
 H 2.46157 0.63310 -0.64717
13
bifur_IRC_Distances_MW_output/new_data/bifur_traj1_Distances point 192
C -1.09969 -0.89615 0.13950
 C 1.05897 -0.90734 -0.29792
 C -0.11116 -1.54051 -0.51449
 C -1.41921 0.56163 0.29653
 C 1.42532 0.54666 -0.28303
 F -2.07404 -1.63889 0.67788
 F 2.16245 -1.66051 -0.19985
 H -1.07307 1.13100 -0.33226
 H 0.86457 1.11837 -0.74722
 H -0.89858 1.00387 1.01505
 H 1.22589 0.99011 0.55629
 H -2.52254 0.65688 0.33733
 H 2.46110 0.63488 -0.64780
13
bifur_IRC_Distances_MW_output/new_data/bifur_traj1_Distances point 193
C -1.09955 -0.89732 0.13915
 C 1.05896 -0.90850 -0.29740
 C -0.11050 -1.54336 -0.51233
 C -1.41720 0.56214 0.29581
 C 1.42325 0.54715 -0.28250
 F -2.07583 -1.63969 0.67639
 F 2.16383 -1.66123 -0.19966
 H -1.06938 1.13114 -0.33394
 H 0.86094 1.11844 -0.74747
 H -0.89478 1.00429 1.01625
 H 1.22223 0.99047 0.55900
 H -2.52244 0.65925 0.33533
 H 2.46047 0.63723 -0.64864
13
bifur_IRC_Distances_MW_output/new_data/bifur_traj1_Distances point 194
C -1.09938 -0.89875 0.13873
 C 1.05895 -0.90992 -0.29676
 C -0.10969 -1.54684 -0.50967
 C -1.41474 0.56277 0.29492
 C 1.42073 0.54773 -0.28186
 F -2.07801 -1.64067 0.67459
 F 2.16551 -1.66211 -0.19945
 H -1.06489 1.13132 -0.33599
 H 0.85652 1.11854 -0.74778
 H -0.89013 1.00479 1.01771
 H 1.21778 0.99091 0.56231
 H -2.52233 0.66214 0.33288
 H 2.45971 0.64010 -0.64965
13
bifur_IRC_Distances_MW_output/new_data/bifur_traj1_Distances point 195
C -1.09919 -0.90037 0.13826
 C 1.05893 -0.91151 -0.29606
 C -0.10878 -1.55076 -0.50664
 C -1.41198 0.56347 0.29392
 C 1.41788 0.54839 -0.28113
 F -2.08046 -1.64178 0.67258
 F 2.16740 -1.66309 -0.19925
 H -1.05983 1.13151 -0.33831
 H 0.85152 1.11864 -0.74814
 H -0.88489 1.00536 1.01939
 H 1.21276 0.99140 0.56608
 H -2.52221 0.66540 0.33009
 H 2.45885 0.64333 -0.65080
13
bifur_IRC_Distances_MW_output/new_data/bifur_traj1_Distances point 196
C -1.09897 -0.90211 0.13776
 C 1.05890 -0.91324 -0.29529
 C -0.10779 -1.55500 -0.50333
 C -1.40899 0.56424 0.29282
 C 1.41479 0.54911 -0.28033
 F -2.08311 -1.64299 0.67042
 F 2.16944 -1.66417 -0.19907
 H -1.05436 1.13173 -0.34085
 H 0.84610 1.11876 -0.74853
 H -0.87919 1.00599 1.02122
 H 1.20734 0.99195 0.57019
 H -2.52208 0.66892 0.32705
 H 2.45793 0.64682 -0.65204
13
bifur_IRC_Distances_MW_output/new_data/bifur_traj1_Distances point 197
C -1.09874 -0.90398 0.13725
 C 1.05888 -0.91508 -0.29449
 C -0.10674 -1.55953 -0.49977
 C -1.40579 0.56506 0.29165
 C 1.41150 0.54987 -0.27948
 F -2.08593 -1.64427 0.66813
 F 2.17161 -1.66531 -0.19893
 H -1.04852 1.13196 -0.34359
 H 0.84030 1.11888 -0.74897
 H -0.87310 1.00665 1.02319
 H 1.20155 0.99253 0.57461
 H -2.52196 0.67268 0.32377
 H 2.45695 0.65055 -0.65337
13
bifur_IRC_Distances_MW_output/new_data/bifur_traj1_Distances point 198
C -1.09850 -0.90597 0.13670
 C 1.05885 -0.91704 -0.29363
 C -0.10563 -1.56436 -0.49593
 C -1.40238 0.56593 0.29039
 C 1.40799 0.55068 -0.27857
 F -2.08892 -1.64565 0.66570
 F 2.17392 -1.66654 -0.19882
 H -1.04229 1.13221 -0.34652
 H 0.83412 1.11902 -0.74946
 H -0.86659 1.00737 1.02533
 H 1.19539 0.99315 0.57936
 H -2.52184 0.67668 0.32023
 H 2.45590 0.65452 -0.65478
13
bifur_IRC_Distances_MW_output/new_data/bifur_traj1_Distances point 199
C -1.09850 -0.90597 0.13670
 C 1.05885 -0.91704 -0.29363
 C -0.10563 -1.56436 -0.49593
 C -1.40238 0.56593 0.29039
 C 1.40799 0.55068 -0.27857
 F -2.08892 -1.64565 0.66570
 F 2.17392 -1.66654 -0.19882
 H -1.04229 1.13221 -0.34652
 H 0.83412 1.11902 -0.74946
 H -0.86659 1.00737 1.02533
 H 1.19539 0.99315 0.57936
 H -2.52184 0.67668 0.32023
 H 2.45590 0.65452 -0.65478
13
bifur_IRC_Distances_MW_output/new_data/bifur_traj1_Distances point 200
C -1.06555 -0.91017 0.29790
 C 1.09001 -0.92120 -0.13524
 C 0.09236 -1.57398 0.49255
 C -1.39868 0.56782 0.26876
 C 1.39900 0.55246 -0.28309
 F -2.18785 -1.64912 0.19743
 F 2.08897 -1.66966 -0.64969
 H -0.81480 1.13379 0.71872
 H 1.04535 1.12039 0.37612
 H -1.18275 1.00737 -0.62594
 H 0.86462 0.99299 -1.00017
 H -2.44865 0.68577 0.67809
 H 2.51798 0.66352 -0.33545
13
bifur_IRC_Distances_MW_output/new_data/bifur_traj1_Distances point 201
C -1.06534 -0.91249 0.29732
 C 1.08972 -0.92349 -0.13514
 C 0.09132 -1.57961 0.48781
 C -1.39469 0.56884 0.26733
 C 1.39507 0.55341 -0.28119
 F -2.19018 -1.65072 0.19922
 F 2.09205 -1.67108 -0.64878
 H -0.80743 1.13408 0.71848
 H 1.03855 1.12053 0.38050
 H -1.17610 1.00825 -0.63232
 H 0.85677 0.99375 -1.00182
 H -2.44757 0.69041 0.67970
 H 2.51782 0.66813 -0.33110
13
bifur_IRC_Distances_MW_output/new_data/bifur_traj1_Distances point 202
C -1.06512 -0.91481 0.29671
 C 1.08942 -0.92579 -0.13503
 C 0.09027 -1.58526 0.48302
 C -1.39068 0.56986 0.26591
 C 1.39114 0.55436 -0.27930
 F -2.19252 -1.65234 0.20099
 F 2.09515 -1.67251 -0.64781
 H -0.80003 1.13436 0.71827
 H 1.03173 1.12067 0.38492
 H -1.16943 1.00913 -0.63874
 H 0.84889 0.99451 -1.00353
 H -2.44649 0.69506 0.68134
 H 2.51767 0.67274 -0.32674
13
bifur_IRC_Distances_MW_output/new_data/bifur_traj1_Distances point 203
C -1.06492 -0.91706 0.29612
 C 1.08914 -0.92800 -0.13492
 C 0.08924 -1.59071 0.47833
 C -1.38681 0.57085 0.26455
 C 1.38733 0.55527 -0.27748
 F -2.19478 -1.65390 0.20268
 F 2.09816 -1.67389 -0.64681
 H -0.79288 1.13465 0.71811
 H 1.02514 1.12081 0.38920
 H -1.16297 1.00999 -0.64497
 H 0.84129 0.99525 -1.00523
 H -2.44546 0.69953 0.68295
 H 2.51752 0.67720 -0.32253
13
bifur_IRC_Distances_MW_output/new_data/bifur_traj1_Distances point 204
C -1.06473 -0.91916 0.29555
 C 1.08888 -0.93008 -0.13481
 C 0.08827 -1.59579 0.47391
 C -1.38319 0.57178 0.26328
 C 1.38377 0.55613 -0.27578
 F -2.19690 -1.65537 0.20425
 F 2.10099 -1.67518 -0.64582
 H -0.78619 1.13492 0.71800
 H 1.01896 1.12094 0.39323
 H -1.15692 1.01080 -0.65082
 H 0.83417 0.99594 -1.00686
 H -2.44450 0.70371 0.68448
 H 2.51738 0.68135 -0.31859
13
bifur_IRC_Distances_MW_output/new_data/bifur_traj1_Distances point 205
C -1.06456 -0.92107 0.29502
 C 1.08864 -0.93196 -0.13471
 C 0.08737 -1.60043 0.46984
 C -1.37989 0.57262 0.26213
 C 1.38052 0.55691 -0.27424
 F -2.19882 -1.65671 0.20566
 F 2.10358 -1.67636 -0.64488
 H -0.78008 1.13517 0.71793
 H 1.01333 1.12106 0.39692
 H -1.15140 1.01155 -0.65617
 H 0.82768 0.99657 -1.00839
 H -2.44363 0.70752 0.68589
 H 2.51726 0.68514 -0.31500
13
bifur_IRC_Distances_MW_output/new_data/bifur_traj1_Distances point 206
C -1.06441 -0.92278 0.29454
 C 1.08843 -0.93366 -0.13461
 C 0.08657 -1.60458 0.46617
 C -1.37693 0.57338 0.26110
 C 1.37761 0.55761 -0.27286
 F -2.20055 -1.65791 0.20692
 F 2.10590 -1.67742 -0.64401
 H -0.77461 1.13539 0.71788
 H 1.00828 1.12116 0.40023
 H -1.14644 1.01222 -0.66098
 H 0.82186 0.99714 -1.00978
 H -2.44286 0.71093 0.68717
 H 2.51715 0.68853 -0.31178
13
bifur_IRC_Distances_MW_output/new_data/bifur_traj1_Distances point 207
C -1.06427 -0.92429 0.29412
 C 1.08825 -0.93515 -0.13452
 C 0.08585 -1.60824 0.46291
 C -1.37432 0.57405 0.26020
 C 1.37505 0.55823 -0.27165
 F -2.20208 -1.65897 0.20802
 F 2.10796 -1.67836 -0.64321
 H -0.76978 1.13559 0.71786
 H 1.00382 1.12126 0.40316
 H -1.14207 1.01281 -0.66523
 H 0.81673 0.99764 -1.01103
 H -2.44218 0.71392 0.68830
 H 2.51705 0.69151 -0.30894
13
bifur_IRC_Distances_MW_output/new_data/bifur_traj1_Distances point 208
C -1.06416 -0.92561 0.29374
 C 1.08808 -0.93645 -0.13444
 C 0.08522 -1.61143 0.46005
 C -1.37205 0.57463 0.25942
 C 1.37281 0.55877 -0.27059
 F -2.20341 -1.65990 0.20897
 F 2.10975 -1.67917 -0.64250
 H -0.76556 1.13577 0.71786
 H 0.99993 1.12134 0.40573
 H -1.13825 1.01333 -0.66894
 H 0.81226 0.99808 -1.01213
 H -2.44160 0.71654 0.68929
 H 2.51697 0.69411 -0.30647
13
bifur_IRC_Distances_MW_output/new_data/bifur_traj1_Distances point 209
C -1.06406 -0.92675 0.29341
 C 1.08795 -0.93757 -0.13437
 C 0.08468 -1.61418 0.45757
 C -1.37008 0.57513 0.25875
 C 1.37087 0.55923 -0.26968
 F -2.20455 -1.66071 0.20980
 F 2.11131 -1.67988 -0.64187
 H -0.76192 1.13592 0.71787
 H 0.99657 1.12141 0.40795
 H -1.13495 1.01378 -0.67215
 H 0.80839 0.99846 -1.01310
 H -2.44109 0.71879 0.69016
 H 2.51689 0.69636 -0.30433
13
bifur_IRC_Distances_MW_output/new_data/bifur_traj1_Distances point 210
C -1.06406 -0.92675 0.29341
 C 1.08795 -0.93757 -0.13437
 C 0.08468 -1.61418 0.45757
 C -1.37008 0.57513 0.25875
 C 1.37087 0.55923 -0.26968
 F -2.20455 -1.66071 0.20980
 F 2.11131 -1.67988 -0.64187
 H -0.76192 1.13592 0.71787
 H 0.99657 1.12141 0.40795
 H -1.13495 1.01378 -0.67215
 H 0.80839 0.99846 -1.01310
 H -2.44109 0.71879 0.69016
 H 2.51689 0.69636 -0.30433
13
bifur_IRC_Distances_MW_output/new_data/bifur_traj1_Distances point 211
C -1.06391 -0.92853 0.29290
 C 1.08773 -0.93932 -0.13426
 C 0.08382 -1.61848 0.45366
 C -1.36701 0.57592 0.25770
 C 1.36785 0.55996 -0.26826
 F -2.20635 -1.66197 0.21108
 F 2.11375 -1.68098 -0.64086
 H -0.75623 1.13616 0.71790
 H 0.99131 1.12152 0.41143
 H -1.12978 1.01449 -0.67719
 H 0.80234 0.99906 -1.01463
 H -2.44031 0.72232 0.69151
 H 2.51678 0.69986 -0.30099
13
bifur_IRC_Distances_MW_output/new_data/bifur_traj1_Distances point 212
C -1.06385 -0.92914 0.29272
 C 1.08765 -0.93993 -0.13422
 C 0.08353 -1.61996 0.45231
 C -1.36595 0.57619 0.25734
 C 1.36681 0.56021 -0.26777
 F -2.20697 -1.66240 0.21152
 F 2.11459 -1.68136 -0.64051
 H -0.75427 1.13625 0.71792
 H 0.98950 1.12156 0.41263
 H -1.12800 1.01473 -0.67892
 H 0.80026 0.99927 -1.01516
 H -2.44005 0.72353 0.69198
 H 2.51674 0.70107 -0.29985
13
bifur_IRC_Distances_MW_output/new_data/bifur_traj1_Distances point 213
C -1.06382 -0.92950 0.29261
 C 1.08761 -0.94028 -0.13419
 C 0.08335 -1.62083 0.45151
 C -1.36533 0.57635 0.25713
 C 1.36619 0.56035 -0.26748
 F -2.20733 -1.66266 0.21178
 F 2.11509 -1.68158 -0.64030
 H -0.75312 1.13630 0.71793
 H 0.98844 1.12158 0.41334
 H -1.12696 1.01488 -0.67994
 H 0.79904 0.99939 -1.01547
 H -2.43989 0.72424 0.69225
 H 2.51672 0.70178 -0.29917
13
bifur_IRC_Distances_MW_output/new_data/bifur_traj1_Distances point 214
C -1.06382 -0.92957 0.29259
 C 1.08760 -0.94035 -0.13419
 C 0.08332 -1.62098 0.45137
 C -1.36521 0.57638 0.25709
 C 1.36608 0.56038 -0.26743
 F -2.20740 -1.66271 0.21182
 F 2.11517 -1.68162 -0.64026
 H -0.75291 1.13630 0.71793
 H 0.98825 1.12158 0.41347
 H -1.12677 1.01490 -0.68012
 H 0.79882 0.99941 -1.01553
 H -2.43986 0.72437 0.69230
 H 2.51672 0.70191 -0.29905
13
bifur_IRC_Distances_MW_output/new_data/bifur_traj1_Distances point 215
C -1.06384 -0.92931 0.29267
 C 1.08763 -0.94010 -0.13421
 C 0.08344 -1.62037 0.45193
 C -1.36565 0.57627 0.25724
 C 1.36651 0.56028 -0.26763
 F -2.20714 -1.66253 0.21164
 F 2.11483 -1.68147 -0.64041
 H -0.75372 1.13627 0.71792
 H 0.98899 1.12157 0.41297
 H -1.12750 1.01480 -0.67941
 H 0.79968 0.99932 -1.01531
 H -2.43997 0.72387 0.69211
 H 2.51673 0.70141 -0.29953
13
bifur_IRC_Distances_MW_output/new_data/bifur_traj1_Distances point 216
C -1.06389 -0.92872 0.29284
 C 1.08771 -0.93951 -0.13424
 C 0.08373 -1.61894 0.45324
 C -1.36668 0.57600 0.25759
 C 1.36753 0.56003 -0.26811
 F -2.20654 -1.66210 0.21122
 F 2.11401 -1.68110 -0.64075
 H -0.75562 1.13619 0.71791
 H 0.99075 1.12153 0.41181
 H -1.12923 1.01456 -0.67772
 H 0.80170 0.99912 -1.01479
 H -2.44023 0.72269 0.69166
 H 2.51677 0.70024 -0.30064
13
bifur_IRC_Distances_MW_output/new_data/bifur_traj1_Distances point 217
C -1.06397 -0.92775 0.29312
 C 1.08782 -0.93856 -0.13431
 C 0.08420 -1.61660 0.45537
 C -1.36835 0.57558 0.25816
 C 1.36917 0.55964 -0.26888
 F -2.20557 -1.66142 0.21052
 F 2.11268 -1.68050 -0.64131
 H -0.75872 1.13606 0.71788
 H 0.99361 1.12147 0.40991
 H -1.13204 1.01418 -0.67498
 H 0.80499 0.99880 -1.01396
 H -2.44065 0.72078 0.69092
 H 2.51683 0.69833 -0.30245
13
bifur_IRC_Distances_MW_output/new_data/bifur_traj1_Distances point 218
C -1.06409 -0.92638 0.29352
 C 1.08799 -0.93720 -0.13439
 C 0.08486 -1.61328 0.45838
 C -1.37072 0.57497 0.25897
 C 1.37150 0.55908 -0.26998
 F -2.20418 -1.66045 0.20953
 F 2.11080 -1.67965 -0.64208
 H -0.76311 1.13587 0.71787
 H 0.99767 1.12139 0.40722
 H -1.13603 1.01363 -0.67110
 H 0.80965 0.99834 -1.01278
 H -2.44126 0.71806 0.68988
 H 2.51692 0.69563 -0.30503
13
bifur_IRC_Distances_MW_output/new_data/bifur_traj1_Distances point 219
C -1.06425 -0.92458 0.29404
 C 1.08821 -0.93543 -0.13450
 C 0.08571 -1.60894 0.46229
 C -1.37383 0.57417 0.26003
 C 1.37456 0.55835 -0.27142
 F -2.20237 -1.65918 0.20823
 F 2.10835 -1.67854 -0.64306
 H -0.76886 1.13563 0.71786
 H 1.00297 1.12127 0.40372
 H -1.14123 1.01292 -0.66604
 H 0.81575 0.99774 -1.01127
 H -2.44206 0.71450 0.68852
 H 2.51703 0.69208 -0.30840
13
bifur_IRC_Distances_MW_output/new_data/bifur_traj1_Distances point 220
C -1.06444 -0.92237 0.29466
 C 1.08848 -0.93325 -0.13463
 C 0.08676 -1.60359 0.46705
 C -1.37764 0.57320 0.26135
 C 1.37831 0.55744 -0.27319
 F -2.20014 -1.65762 0.20662
 F 2.10535 -1.67717 -0.64422
 H -0.77591 1.13534 0.71789
 H 1.00948 1.12114 0.39944
 H -1.14763 1.01206 -0.65983
 H 0.82325 0.99701 -1.00945
 H -2.44304 0.71011 0.68686
 H 2.51717 0.68772 -0.31255
13
bifur_IRC_Distances_MW_output/new_data/bifur_traj1_Distances point 221
C -1.06444 -0.92237 0.29466
 C 1.08848 -0.93325 -0.13463
 C 0.08676 -1.60359 0.46705
 C -1.37764 0.57320 0.26135
 C 1.37831 0.55744 -0.27319
 F -2.20014 -1.65762 0.20662
 F 2.10535 -1.67717 -0.64422
 H -0.77591 1.13534 0.71789
 H 1.00948 1.12114 0.39944
 H -1.14763 1.01206 -0.65983
 H 0.82325 0.99701 -1.00945
 H -2.44304 0.71011 0.68686
 H 2.51717 0.68772 -0.31255
13
bifur_IRC_Distances_MW_output/new_data/bifur_traj1_Distances point 222
C -1.06493 -0.91694 0.29615
 C 1.08916 -0.92789 -0.13493
 C 0.08929 -1.59042 0.47858
 C -1.38702 0.57080 0.26462
 C 1.38753 0.55522 -0.27758
 F -2.19466 -1.65382 0.20259
 F 2.09800 -1.67382 -0.64686
 H -0.79326 1.13463 0.71812
 H 1.02549 1.12080 0.38898
 H -1.16331 1.00995 -0.64464
 H 0.84169 0.99521 -1.00514
 H -2.44551 0.69929 0.68286
 H 2.51753 0.67696 -0.32276
13
bifur_IRC_Distances_MW_output/new_data/bifur_traj1_Distances point 223
C -1.06521 -0.91384 0.29697
 C 1.08955 -0.92483 -0.13508
 C 0.09071 -1.58291 0.48502
 C -1.39235 0.56944 0.26650
 C 1.39278 0.55396 -0.28009
 F -2.19155 -1.65166 0.20026
 F 2.09386 -1.67191 -0.64822
 H -0.80311 1.13424 0.71835
 H 1.03457 1.12061 0.38308
 H -1.17221 1.00876 -0.63606
 H 0.85217 0.99419 -1.00281
 H -2.44694 0.69312 0.68065
 H 2.51773 0.67082 -0.32856
13
bifur_IRC_Distances_MW_output/new_data/bifur_traj1_Distances point 224
C -1.06552 -0.91056 0.29781
 C 1.08996 -0.92159 -0.13522
 C 0.09218 -1.57493 0.49175
 C -1.39801 0.56799 0.26852
 C 1.39834 0.55262 -0.28277
 F -2.18825 -1.64939 0.19773
 F 2.08949 -1.66990 -0.64954
 H -0.81356 1.13384 0.71868
 H 1.04420 1.12041 0.37686
 H -1.18163 1.00752 -0.62702
 H 0.86329 0.99312 -1.00044
 H -2.44847 0.68656 0.67836
 H 2.51795 0.66430 -0.33471
13
bifur_IRC_Distances_MW_output/new_data/bifur_traj1_Distances point 225
C -1.06585 -0.90710 0.29866
 C 1.09040 -0.91817 -0.13536
 C 0.09371 -1.56651 0.49873
 C -1.40395 0.56648 0.27066
 C 1.40419 0.55120 -0.28560
 F -2.18478 -1.64701 0.19501
 F 2.08493 -1.66778 -0.65079
 H -0.82455 1.13342 0.71912
 H 1.05432 1.12020 0.37036
 H -1.19152 1.00622 -0.61755
 H 0.87499 0.99200 -0.99807
 H -2.45009 0.67962 0.67602
 H 2.51819 0.65741 -0.34118
13
bifur_IRC_Distances_MW_output/new_data/bifur_traj1_Distances point 226
C -1.09879 -0.90363 0.13734
 C 1.05888 -0.91473 -0.29464
 C -0.10694 -1.55867 -0.50045
 C -1.40640 0.56490 0.29187
 C 1.41213 0.54972 -0.27964
 F -2.08540 -1.64403 0.66856
 F 2.17120 -1.66509 -0.19895
 H -1.04963 1.13191 -0.34307
 H 0.84140 1.11886 -0.74889
 H -0.87426 1.00653 1.02282
 H 1.20265 0.99242 0.57377
 H -2.52198 0.67197 0.32439
 H 2.45713 0.64985 -0.65311
13
bifur_IRC_Distances_MW_output/new_data/bifur_traj1_Distances point 227
C -1.09925 -0.89981 0.13842
 C 1.05893 -0.91096 -0.29630
 C -0.10909 -1.54941 -0.50768
 C -1.41293 0.56323 0.29426
 C 1.41886 0.54816 -0.28138
 F -2.07962 -1.64140 0.67327
 F 2.16675 -1.66275 -0.19931
 H -1.06158 1.13144 -0.33751
 H 0.85324 1.11861 -0.74801
 H -0.88669 1.00517 1.01881
 H 1.21449 0.99123 0.56478
 H -2.52225 0.66428 0.33106
 H 2.45915 0.64222 -0.65040
13
bifur_IRC_Distances_MW_output/new_data/bifur_traj1_Distances point 228
C -1.09973 -0.89583 0.13960
 C 1.05898 -0.90702 -0.29806
 C -0.11135 -1.53972 -0.51509
 C -1.41976 0.56149 0.29673
 C 1.42589 0.54653 -0.28317
 F -2.07355 -1.63866 0.67830
 F 2.16207 -1.66032 -0.19991
 H -1.07408 1.13096 -0.33180
 H 0.86557 1.11834 -0.74716
 H -0.89963 1.00376 1.01472
 H 1.22689 0.99001 0.55554
 H -2.52257 0.65623 0.33787
 H 2.46127 0.63423 -0.64757
13
bifur_IRC_Distances_MW_output/new_data/bifur_traj1_Distances point 229
C -1.10021 -0.89170 0.14088
 C 1.05901 -0.90294 -0.29992
 C -0.11369 -1.52968 -0.52257
 C -1.42683 0.55968 0.29925
 C 1.43318 0.54485 -0.28500
 F -2.06720 -1.63585 0.68363
 F 2.15718 -1.65780 -0.20079
 H -1.08704 1.13048 -0.32601
 H 0.87827 1.11808 -0.74633
 H -0.91295 1.00232 1.01059
 H 1.23977 0.98875 0.54616
 H -2.52296 0.64787 0.34474
 H 2.46349 0.62595 -0.64464
13
bifur_IRC_Distances_MW_output/new_data/bifur_traj1_Distances point 230
C -1.10069 -0.88748 0.14228
 C 1.05902 -0.89878 -0.30188
 C -0.11611 -1.51941 -0.53002
 C -1.43405 0.55785 0.30176
 C 1.44062 0.54312 -0.28682
 F -2.06066 -1.63298 0.68928
 F 2.15215 -1.65525 -0.20202
 H -1.10031 1.12999 -0.32020
 H 0.89119 1.11781 -0.74553
 H -0.92647 1.00087 1.00647
 H 1.25298 0.98748 0.53676
 H -2.52342 0.63931 0.35154
 H 2.46577 0.61747 -0.64162
13
bifur_IRC_Distances_MW_output/new_data/bifur_traj1_Distances point 231
C -1.10116 -0.88322 0.14379
 C 1.05901 -0.89457 -0.30391
 C -0.11859 -1.50903 -0.53734
 C -1.44136 0.55599 0.30424
 C 1.44814 0.54139 -0.28862
 F -2.05396 -1.63009 0.69525
 F 2.14701 -1.65268 -0.20366
 H -1.11376 1.12951 -0.31446
 H 0.90417 1.11754 -0.74475
 H -0.94004 0.99942 1.00237
 H 1.26639 0.98621 0.52747
 H -2.52397 0.63063 0.35816
 H 2.46811 0.60890 -0.63855
13
bifur_IRC_Distances_MW_output/new_data/bifur_traj1_Distances point 232
C -1.10116 -0.88322 0.14379
 C 1.05901 -0.89457 -0.30391
 C -0.11859 -1.50903 -0.53734
 C -1.44136 0.55599 0.30424
 C 1.44814 0.54139 -0.28862
 F -2.05396 -1.63009 0.69525
 F 2.14701 -1.65268 -0.20366
 H -1.11376 1.12951 -0.31446
 H 0.90417 1.11754 -0.74475
 H -0.94004 0.99942 1.00237
 H 1.26639 0.98621 0.52747
 H -2.52397 0.63063 0.35816
 H 2.46811 0.60890 -0.63855
13
bifur_IRC_Distances_MW_output/new_data/bifur_traj1_Distances point 233
C -1.10204 -0.87469 0.14723
 C 1.05888 -0.88614 -0.30825
 C -0.12371 -1.48820 -0.55135
 C -1.45599 0.55227 0.30893
 C 1.46322 0.53791 -0.29201
 F -2.04018 -1.62431 0.70832
 F 2.13649 -1.64760 -0.20850
 H -1.14084 1.12858 -0.30337
 H 0.92994 1.11702 -0.74315
 H -0.96686 0.99657 0.99427
 H 1.29352 0.98371 0.50953
 H -2.52531 0.61317 0.37051
 H 2.47286 0.59169 -0.63218
13
bifur_IRC_Distances_MW_output/new_data/bifur_traj1_Distances point 234
C -1.10243 -0.87050 0.14919
 C 1.05875 -0.88202 -0.31056
 C -0.12633 -1.47799 -0.55785
 C -1.46316 0.55044 0.31105
 C 1.47062 0.53622 -0.29352
 F -2.03319 -1.62148 0.71552
 F 2.13118 -1.64514 -0.21188
 H -1.15420 1.12814 -0.29815
 H 0.94242 1.11678 -0.74227
 H -0.97979 0.99520 0.99025
 H 1.30699 0.98251 0.50108
 H -2.52611 0.60458 0.37601
 H 2.47524 0.58326 -0.62888
13
bifur_IRC_Distances_MW_output/new_data/bifur_traj1_Distances point 235
C -1.10278 -0.86642 0.15133
 C 1.05856 -0.87801 -0.31298
 C -0.12899 -1.46803 -0.56392
 C -1.47016 0.54866 0.31296
 C 1.47784 0.53458 -0.29486
 F -2.02615 -1.61872 0.72326
 F 2.12588 -1.64279 -0.21606
 H -1.16732 1.12771 -0.29321
 H 0.95447 1.11656 -0.74128
 H -0.99222 0.99387 0.98619
 H 1.32028 0.98136 0.49308
 H -2.52701 0.59619 0.38093
 H 2.47760 0.57504 -0.62545
13
bifur_IRC_Distances_MW_output/new_data/bifur_traj1_Distances point 236
C -1.10307 -0.86244 0.15371
 C 1.05828 -0.87411 -0.31556
 C -0.13173 -1.45832 -0.56954
 C -1.47700 0.54692 0.31463
 C 1.48492 0.53299 -0.29600
 F -2.01901 -1.61602 0.73174
 F 2.12053 -1.64053 -0.22124
 H -1.18024 1.12730 -0.28856
 H 0.96610 1.11636 -0.74009
 H -1.00415 0.99257 0.98200
 H 1.33344 0.98026 0.48550
 H -2.52803 0.58797 0.38524
 H 2.47997 0.56704 -0.62182
13
bifur_IRC_Distances_MW_output/new_data/bifur_traj1_Distances point 237
C -1.10331 -0.85853 0.15644
 C 1.05791 -0.87028 -0.31838
 C -0.13460 -1.44879 -0.57472
 C -1.48375 0.54520 0.31601
 C 1.49190 0.53145 -0.29691
 F -2.01162 -1.61333 0.74128
 F 2.11504 -1.63836 -0.22776
 H -1.19309 1.12689 -0.28415
 H 0.97738 1.11617 -0.73861
 H -1.01565 0.99130 0.97750
 H 1.34663 0.97920 0.47827
 H -2.52920 0.57987 0.38886
 H 2.48236 0.55921 -0.61785
13
bifur_IRC_Distances_MW_output/new_data/bifur_traj1_Distances point 238
C -1.10347 -0.85465 0.15965
 C 1.05738 -0.86652 -0.32155
 C -0.13769 -1.43936 -0.57939
 C -1.49045 0.54349 0.31704
 C 1.49885 0.52994 -0.29750
 F -2.00381 -1.61065 0.75236
 F 2.10929 -1.63628 -0.23611
 H -1.20602 1.12649 -0.27998
 H 0.98835 1.11602 -0.73666
 H -1.02673 0.99002 0.97245
 H 1.36002 0.97817 0.47134
 H -2.53057 0.57183 0.39168
 H 2.48484 0.55150 -0.61333
13
bifur_IRC_Distances_MW_output/new_data/bifur_traj1_Distances point 239
C -1.10353 -0.85081 0.16355
 C 1.05665 -0.86283 -0.32522
 C -0.14111 -1.43004 -0.58339
 C -1.49715 0.54177 0.31760
 C 1.50582 0.52848 -0.29769
 F -1.99536 -1.60793 0.76563
 F 2.10314 -1.63432 -0.24706
 H -1.21913 1.12610 -0.27603
 H 0.99899 1.11591 -0.73397
 H -1.03734 0.98873 0.96647
 H 1.37376 0.97718 0.46465
 H -2.53222 0.56383 0.39347
 H 2.48746 0.54393 -0.60800
13
bifur_IRC_Distances_MW_output/new_data/bifur_traj1_Distances point 240
C -1.10344 -0.84703 0.16842
 C 1.05563 -0.85923 -0.32960
 C -0.14495 -1.42088 -0.58642
 C -1.50382 0.54006 0.31748
 C 1.51281 0.52708 -0.29729
 F -1.98601 -1.60519 0.78192
 F 2.09639 -1.63253 -0.26167
 H -1.23246 1.12570 -0.27232
 H 1.00918 1.11587 -0.73016
 H -1.04732 0.98741 0.95905
 H 1.38795 0.97622 0.45817
 H -2.53426 0.55593 0.39391
 H 2.49031 0.53658 -0.60149
13
bifur_IRC_Distances_MW_output/new_data/bifur_traj1_Distances point 241
C -1.10313 -0.84334 0.17464
 C 1.05420 -0.85579 -0.33494
 C -0.14935 -1.41201 -0.58794
 C -1.51047 0.53836 0.31643
 C 1.51980 0.52579 -0.29607
 F -1.97540 -1.60241 0.80235
 F 2.08878 -1.63101 -0.28141
 H -1.24602 1.12533 -0.26880
 H 1.01872 1.11592 -0.72461
 H -1.05643 0.98602 0.94938
 H 1.40267 0.97530 0.45176
 H -2.53688 0.54823 0.39252
 H 2.49350 0.52962 -0.59329
13
bifur_IRC_Distances_MW_output/new_data/bifur_traj1_Distances point 242
C -1.10247 -0.83981 0.18279
 C 1.05218 -0.85259 -0.34158
 C -0.15443 -1.40355 -0.58710
 C -1.51709 0.53669 0.31409
 C 1.52682 0.52465 -0.29376
 F -1.96300 -1.59961 0.82835
 F 2.07985 -1.62984 -0.30836
 H -1.25984 1.12499 -0.26528
 H 1.02747 1.11613 -0.71640
 H -1.06447 0.98452 0.93619
 H 1.41805 0.97440 0.44504
 H -2.54033 0.54083 0.38875
 H 2.49727 0.52321 -0.58273
13
bifur_IRC_Distances_MW_output/new_data/bifur_traj1_Distances point 243
C -1.10247 -0.83981 0.18279
 C 1.05218 -0.85259 -0.34158
 C -0.15443 -1.40355 -0.58710
 C -1.51709 0.53669 0.31409
 C 1.52682 0.52465 -0.29376
 F -1.96300 -1.59961 0.82835
 F 2.07985 -1.62984 -0.30836
 H -1.25984 1.12499 -0.26528
 H 1.02747 1.11613 -0.71640
 H -1.06447 0.98452 0.93619
 H 1.41805 0.97440 0.44505
 H -2.54033 0.54083 0.38875
 H 2.49727 0.52321 -0.58274
13
bifur_IRC_Distances_MW_output/new_data/bifur_traj1_Distances point 244
C -1.09927 -0.83317 0.20883
 C 1.04534 -0.84701 -0.36081
 C -0.16704 -1.38770 -0.57133
 C -1.53125 0.53333 0.30365
 C 1.54201 0.52292 -0.28432
 F -1.92858 -1.59384 0.90585
 F 2.05389 -1.62915 -0.39820
 H -1.28929 1.12464 -0.25498
 H 1.04329 1.11742 -0.68455
 H -1.07806 0.98058 0.88898
 H 1.45217 0.97235 0.42547
 H -2.55200 0.52709 0.37146
 H 2.50879 0.51253 -0.55006
13
bifur_IRC_Distances_MW_output/new_data/bifur_traj1_Distances point 245
C -1.09580 -0.82993 0.23018
 C 1.03972 -0.84455 -0.37477
 C -0.17392 -1.37973 -0.54877
 C -1.54010 0.53158 0.29429
 C 1.55150 0.52236 -0.27629
 F -1.90280 -1.59091 0.96301
 F 2.03245 -1.62992 -0.47306
 H -1.30563 1.12494 -0.24358
 H 1.05238 1.11893 -0.65346
 H -1.08603 0.97751 0.84457
 H 1.47163 0.97068 0.40569
 H -2.56248 0.52068 0.35676
 H 2.51911 0.50835 -0.52456
13
bifur_IRC_Distances_MW_output/new_data/bifur_traj1_Distances point 246
C -1.09002 -0.82664 0.25965
 C 1.03234 -0.84213 -0.39177
 C -0.17842 -1.37100 -0.50709
 C -1.55171 0.52979 0.28185
 C 1.56366 0.52191 -0.26608
 F -1.86876 -1.58833 1.03274
 F 2.00056 -1.63145 -0.57637
 H -1.32241 1.12606 -0.22105
 H 1.06600 1.12141 -0.60426
 H -1.09974 0.97309 0.77519
 H 1.49128 0.96784 0.36941
 H -2.57825 0.51465 0.33906
 H 2.53547 0.50480 -0.49127
13
bifur_IRC_Distances_MW_output/new_data/bifur_traj1_Distances point 247
C -1.08149 -0.82341 0.29558
 C 1.02431 -0.83953 -0.40914
 C -0.17530 -1.36121 -0.44148
 C -1.56665 0.52819 0.26823
 C 1.57876 0.52131 -0.25557
 F -1.82930 -1.58696 1.10349
 F 1.95709 -1.63303 -0.70161
 H -1.33624 1.12835 -0.18170
 H 1.08851 1.12478 -0.53473
 H -1.12541 0.96735 0.67801
 H 1.50586 0.96336 0.30941
 H -2.59906 0.50944 0.32312
 H 2.55891 0.50137 -0.45361
13
bifur_IRC_Distances_MW_output/new_data/bifur_traj1_Distances point 248
C -1.07170 -0.82054 0.33028
 C 1.01806 -0.83669 -0.42234
 C -0.16182 -1.35125 -0.36271
 C -1.58273 0.52705 0.25707
 C 1.59437 0.52033 -0.24772
 F -1.79402 -1.58729 1.15622
 F 1.90984 -1.63346 -0.82159
 H -1.34329 1.13139 -0.13018
 H 1.11942 1.12807 -0.45705
 H -1.16315 0.96165 0.57025
 H 1.51006 0.95796 0.23345
 H -2.62000 0.50536 0.31463
 H 2.58496 0.49742 -0.42031
13
bifur_IRC_Distances_MW_output/new_data/bifur_traj1_Distances point 249
C -1.06315 -0.81817 0.35690
 C 1.01462 -0.83385 -0.42993
 C -0.14325 -1.34241 -0.29129
 C -1.59668 0.52633 0.25008
 C 1.60747 0.51907 -0.24344
 F -1.76952 -1.58851 1.18533
 F 1.86980 -1.63254 -0.91293
 H -1.34477 1.13413 -0.08083
 H 1.15140 1.13038 -0.38960
 H -1.20326 0.95739 0.47743
 H 1.50642 0.95318 0.16193
 H -2.63597 0.50206 0.31349
 H 2.60688 0.49293 -0.39715
13
bifur_IRC_Distances_MW_output/new_data/bifur_traj1_Distances point 250
C -1.05676 -0.81614 0.37520
 C 1.01310 -0.83123 -0.43385
 C -0.12593 -1.33499 -0.23662
 C -1.60756 0.52580 0.24627
 C 1.61750 0.51780 -0.24155
 F -1.75405 -1.58967 1.19934
 F 1.84010 -1.63095 -0.97522
 H -1.34458 1.13614 -0.04198
 H 1.17892 1.13171 -0.33916
 H -1.23789 0.95459 0.40861
 H 1.50101 0.94958 0.10594
 H -2.64657 0.49900 0.31595
 H 2.62272 0.48834 -0.38292
13
bifur_IRC_Distances_MW_output/new_data/bifur_traj1_Distances point 251
C -1.05217 -0.81430 0.38779
 C 1.01246 -0.82885 -0.43609
 C -0.11200 -1.32863 -0.19695
 C -1.61606 0.52531 0.24426
 C 1.62530 0.51663 -0.24087
 F -1.74371 -1.59044 1.20646
 F 1.81840 -1.62925 -1.01767
 H -1.34487 1.13753 -0.01347
 H 1.20121 1.13246 -0.30298
 H -1.26570 0.95271 0.35967
 H 1.49688 0.94694 0.06478
 H -2.65362 0.49596 0.31942
 H 2.63389 0.48393 -0.37435
13
bifur_IRC_Distances_MW_output/new_data/bifur_traj1_Distances point 252
C -1.04878 -0.81257 0.39688
 C 1.01215 -0.82668 -0.43764
 C -0.10118 -1.32296 -0.16792
 C -1.62301 0.52480 0.24323
 C 1.63170 0.51556 -0.24077
 F -1.73599 -1.59084 1.21084
 F 1.80188 -1.62763 -1.04803
 H -1.34612 1.13850 0.00743
 H 1.21943 1.13291 -0.27661
 H -1.28810 0.95133 0.32433
 H 1.49459 0.94493 0.03444
 H -2.65864 0.49290 0.32289
 H 2.64207 0.47975 -0.36907
13
bifur_IRC_Distances_MW_output/new_data/bifur_traj1_Distances point 253
C -1.04616 -0.81089 0.40386
 C 1.01195 -0.82464 -0.43892
 C -0.09271 -1.31771 -0.14599
 C -1.62900 0.52428 0.24272
 C 1.63725 0.51458 -0.24096
 F -1.72961 -1.59098 1.21419
 F 1.78862 -1.62613 -1.07107
 H -1.34824 1.13923 0.02316
 H 1.23480 1.13320 -0.25672
 H -1.30667 0.95022 0.29793
 H 1.49387 0.94330 0.01141
 H -2.66251 0.48980 0.32610
 H 2.64841 0.47575 -0.36571
13
bifur_IRC_Distances_MW_output/new_data/bifur_traj1_Distances point 254
C -1.04616 -0.81089 0.40386
 C 1.01195 -0.82464 -0.43892
 C -0.09271 -1.31771 -0.14599
 C -1.62900 0.52428 0.24272
 C 1.63725 0.51458 -0.24096
 F -1.72961 -1.59098 1.21419
 F 1.78862 -1.62613 -1.07107
 H -1.34824 1.13923 0.02316
 H 1.23480 1.13320 -0.25672
 H -1.30667 0.95022 0.29793
 H 1.49387 0.94330 0.01141
 H -2.66251 0.48980 0.32610
 H 2.64841 0.47575 -0.36571
13
bifur_IRC_Distances_MW_output/new_data/bifur_traj1_Distances point 255
C -1.04227 -0.80759 0.41427
 C 1.01161 -0.82080 -0.44131
 C -0.08038 -1.30783 -0.11506
 C -1.63939 0.52315 0.24255
 C 1.64702 0.51278 -0.24175
 F -1.71861 -1.59073 1.22019
 F 1.76758 -1.62343 -1.10493
 H -1.35450 1.14026 0.04514
 H 1.26029 1.13357 -0.22863
 H -1.33669 0.94837 0.26120
 H 1.49585 0.94068 -0.02128
 H -2.66855 0.48348 0.33165
 H 2.65805 0.46810 -0.36205
13
bifur_IRC_Distances_MW_output/new_data/bifur_traj1_Distances point 256
C -1.04074 -0.80594 0.41843
 C 1.01142 -0.81894 -0.44252
 C -0.07576 -1.30304 -0.10370
 C -1.64413 0.52256 0.24272
 C 1.65153 0.51193 -0.24225
 F -1.71350 -1.59043 1.22323
 F 1.75869 -1.62218 -1.11824
 H -1.35838 1.14065 0.05313
 H 1.27137 1.13370 -0.21831
 H -1.34943 0.94754 0.24793
 H 1.49807 0.93954 -0.03336
 H -2.67113 0.48024 0.33405
 H 2.66199 0.46437 -0.36110
13
bifur_IRC_Distances_MW_output/new_data/bifur_traj1_Distances point 257
C -1.03938 -0.80428 0.42215
 C 1.01120 -0.81710 -0.44376
 C -0.07184 -1.29827 -0.09416
 C -1.64870 0.52194 0.24299
 C 1.65590 0.51110 -0.24281
 F -1.70849 -1.59004 1.22639
 F 1.75047 -1.62098 -1.13003
 H -1.36264 1.14100 0.05979
 H 1.28174 1.13383 -0.20964
 H -1.36118 0.94673 0.23691
 H 1.50090 0.93847 -0.04357
 H -2.67355 0.47695 0.33625
 H 2.66557 0.46065 -0.36050
13
bifur_IRC_Distances_MW_output/new_data/bifur_traj1_Distances point 258
C -1.03815 -0.80259 0.42556
 C 1.01095 -0.81525 -0.44504
 C -0.06846 -1.29348 -0.08598
 C -1.65317 0.52131 0.24335
 C 1.66022 0.51028 -0.24341
 F -1.70350 -1.58959 1.22969
 F 1.74270 -1.61982 -1.14073
 H -1.36725 1.14131 0.06548
 H 1.29162 1.13395 -0.20223
 H -1.37223 0.94593 0.22759
 H 1.50425 0.93745 -0.05240
 H -2.67589 0.47358 0.33828
 H 2.66891 0.45693 -0.36015
13
bifur_IRC_Distances_MW_output/new_data/bifur_traj1_Distances point 259
C -1.03701 -0.80086 0.42876
 C 1.01068 -0.81337 -0.44638
 C -0.06549 -1.28861 -0.07883
 C -1.65762 0.52065 0.24378
 C 1.66453 0.50945 -0.24405
 F -1.69845 -1.58907 1.23316
 F 1.73520 -1.61866 -1.15069
 H -1.37220 1.14160 0.07044
 H 1.30121 1.13407 -0.19578
 H -1.38283 0.94512 0.21958
 H 1.50807 0.93644 -0.06018
 H -2.67820 0.47011 0.34018
 H 2.67211 0.45314 -0.35999
13
bifur_IRC_Distances_MW_output/new_data/bifur_traj1_Distances point 260
C -1.03593 -0.79907 0.43183
 C 1.01037 -0.81145 -0.44779
 C -0.06284 -1.28359 -0.07247
 C -1.66212 0.51995 0.24429
 C 1.66890 0.50861 -0.24474
 F -1.69328 -1.58849 1.23683
 F 1.72783 -1.61751 -1.16013
 H -1.37752 1.14188 0.07485
 H 1.31068 1.13419 -0.19008
 H -1.39317 0.94429 0.21259
 H 1.51236 0.93543 -0.06720
 H -2.68052 0.46650 0.34198
 H 2.67524 0.44925 -0.35996
13
bifur_IRC_Distances_MW_output/new_data/bifur_traj1_Distances point 261
C -1.03489 -0.79720 0.43482
 C 1.01004 -0.80945 -0.44927
 C -0.06043 -1.27837 -0.06673
 C -1.66672 0.51922 0.24487
 C 1.67339 0.50774 -0.24549
 F -1.68793 -1.58785 1.24073
 F 1.72048 -1.61633 -1.16925
 H -1.38322 1.14215 0.07886
 H 1.32015 1.13432 -0.18498
 H -1.40343 0.94344 0.20643
 H 1.51712 0.93441 -0.07364
 H -2.68290 0.46271 0.34370
 H 2.67835 0.44522 -0.36005
13
bifur_IRC_Distances_MW_output/new_data/bifur_traj1_Distances point 262
C -1.03388 -0.79523 0.43776
 C 1.00967 -0.80737 -0.45084
 C -0.05824 -1.27291 -0.06149
 C -1.67145 0.51845 0.24552
 C 1.67802 0.50684 -0.24629
 F -1.68235 -1.58715 1.24488
 F 1.71307 -1.61513 -1.17815
 H -1.38935 1.14243 0.08255
 H 1.32972 1.13446 -0.18041
 H -1.41370 0.94254 0.20099
 H 1.52236 0.93336 -0.07963
 H -2.68536 0.45872 0.34535
 H 2.68148 0.44100 -0.36023
13
bifur_IRC_Distances_MW_output/new_data/bifur_traj1_Distances point 263
C -1.03288 -0.79316 0.44068
 C 1.00928 -0.80519 -0.45250
 C -0.05622 -1.26717 -0.05669
 C -1.67635 0.51762 0.24626
 C 1.68284 0.50591 -0.24717
 F -1.67652 -1.58638 1.24927
 F 1.70554 -1.61390 -1.18692
 H -1.39591 1.14270 0.08599
 H 1.33946 1.13460 -0.17631
 H -1.42406 0.94160 0.19617
 H 1.52809 0.93227 -0.08525
 H -2.68792 0.45451 0.34693
 H 2.68467 0.43659 -0.36047
13
bifur_IRC_Distances_MW_output/new_data/bifur_traj1_Distances point 264
C -1.03190 -0.79098 0.44360
 C 1.00885 -0.80290 -0.45425
 C -0.05436 -1.26114 -0.05228
 C -1.68142 0.51675 0.24708
 C 1.68783 0.50493 -0.24811
 F -1.67043 -1.58555 1.25391
 F 1.69787 -1.61263 -1.19558
 H -1.40290 1.14298 0.08922
 H 1.34938 1.13476 -0.17264
 H -1.43453 0.94061 0.19195
 H 1.53429 0.93115 -0.09057
 H -2.69059 0.45006 0.34844
 H 2.68793 0.43196 -0.36077
13
bifur_IRC_Distances_MW_output/new_data/bifur_traj1_Distances point 265
C -1.03190 -0.79098 0.44360
 C 1.00885 -0.80290 -0.45425
 C -0.05436 -1.26114 -0.05228
 C -1.68142 0.51675 0.24708
 C 1.68783 0.50493 -0.24811
 F -1.67043 -1.58555 1.25391
 F 1.69787 -1.61263 -1.19558
 H -1.40290 1.14298 0.08922
 H 1.34938 1.13476 -0.17264
 H -1.43453 0.94061 0.19195
 H 1.53429 0.93115 -0.09057
 H -2.69059 0.45006 0.34844
 H 2.68793 0.43196 -0.36077
13
bifur_IRC_Distances_MW_output/new_data/bifur_traj1_Distances point 266
C -1.02997 -0.78629 0.44941
 C 1.00790 -0.79802 -0.45800
 C -0.05108 -1.24821 -0.04448
 C -1.69209 0.51486 0.24896
 C 1.69837 0.50286 -0.25021
 F -1.65752 -1.58372 1.26383
 F 1.68213 -1.60998 -1.21262
 H -1.41808 1.14356 0.09522
 H 1.36978 1.13512 -0.16655
 H -1.45587 0.93848 0.18514
 H 1.54805 0.92877 -0.10048
 H -2.69630 0.44049 0.35124
 H 2.69467 0.42209 -0.36146
13
bifur_IRC_Distances_MW_output/new_data/bifur_traj1_Distances point 267
C -1.02901 -0.78378 0.45231
 C 1.00739 -0.79542 -0.45998
 C -0.04962 -1.24131 -0.04103
 C -1.69767 0.51384 0.25003
 C 1.70390 0.50177 -0.25136
 F -1.65070 -1.58271 1.26908
 F 1.67404 -1.60861 -1.22102
 H -1.42624 1.14386 0.09806
 H 1.38027 1.13532 -0.16409
 H -1.46674 0.93734 0.18251
 H 1.55555 0.92752 -0.10516
 H -2.69934 0.43536 0.35251
 H 2.69817 0.41683 -0.36183
13
bifur_IRC_Distances_MW_output/new_data/bifur_traj1_Distances point 268
C -1.02806 -0.78116 0.45522
 C 1.00685 -0.79271 -0.46204
 C -0.04827 -1.23408 -0.03784
 C -1.70345 0.51277 0.25118
 C 1.70964 0.50063 -0.25261
 F -1.64363 -1.58165 1.27452
 F 1.66578 -1.60718 -1.22939
 H -1.43480 1.14417 0.10085
 H 1.39100 1.13554 -0.16200
 H -1.47781 0.93614 0.18034
 H 1.56349 0.92622 -0.10974
 H -2.70252 0.42998 0.35370
 H 2.70178 0.41134 -0.36219
13
bifur_IRC_Distances_MW_output/new_data/bifur_traj1_Distances point 269
C -1.02710 -0.77840 0.45816
 C 1.00628 -0.78986 -0.46419
 C -0.04701 -1.22649 -0.03486
 C -1.70945 0.51165 0.25244
 C 1.71560 0.49944 -0.25394
 F -1.63627 -1.58053 1.28015
 F 1.65729 -1.60571 -1.23776
 H -1.44378 1.14450 0.10363
 H 1.40203 1.13577 -0.16027
 H -1.48913 0.93488 0.17862
 H 1.57189 0.92485 -0.11425
 H -2.70587 0.42432 0.35480
 H 2.70553 0.40558 -0.36255
13
bifur_IRC_Distances_MW_output/new_data/bifur_traj1_Distances point 270
C -1.02614 -0.77550 0.46114
 C 1.00569 -0.78687 -0.46642
 C -0.04582 -1.21848 -0.03206
 C -1.71570 0.51046 0.25380
 C 1.72182 0.49818 -0.25537
 F -1.62859 -1.57934 1.28599
 F 1.64854 -1.60418 -1.24616
 H -1.45323 1.14485 0.10645
 H 1.41340 1.13603 -0.15888
 H -1.50077 0.93355 0.17733
 H 1.58077 0.92342 -0.11877
 H -2.70940 0.41835 0.35582
 H 2.70943 0.39953 -0.36287
13
bifur_IRC_Distances_MW_output/new_data/bifur_traj1_Distances point 271
C -1.02517 -0.77243 0.46417
 C 1.00507 -0.78372 -0.46875
 C -0.04470 -1.21002 -0.02943
 C -1.72222 0.50920 0.25527
 C 1.72830 0.49687 -0.25691
 F -1.62058 -1.57809 1.29203
 F 1.63951 -1.60259 -1.25462
 H -1.46315 1.14522 0.10934
 H 1.42515 1.13630 -0.15784
 H -1.51275 0.93213 0.17648
 H 1.59015 0.92191 -0.12332
 H -2.71313 0.41205 0.35675
 H 2.71351 0.39315 -0.36316
13
bifur_IRC_Distances_MW_output/new_data/bifur_traj1_Distances point 272
C -1.02419 -0.76921 0.46724
 C 1.00443 -0.78041 -0.47115
 C -0.04364 -1.20112 -0.02696
 C -1.72900 0.50787 0.25687
 C 1.73506 0.49549 -0.25857
 F -1.61225 -1.57676 1.29824
 F 1.63020 -1.60093 -1.26311
 H -1.47354 1.14561 0.11232
 H 1.43727 1.13660 -0.15715
 H -1.52506 0.93064 0.17605
 H 1.60001 0.92033 -0.12794
 H -2.71706 0.40542 0.35757
 H 2.71776 0.38646 -0.36340
13
bifur_IRC_Distances_MW_output/new_data/bifur_traj1_Distances point 273
C -1.02321 -0.76583 0.47033
 C 1.00376 -0.77695 -0.47363
 C -0.04265 -1.19180 -0.02464
 C -1.73600 0.50649 0.25857
 C 1.74204 0.49406 -0.26033
 F -1.60364 -1.57538 1.30458
 F 1.62066 -1.59921 -1.27160
 H -1.48433 1.14603 0.11541
 H 1.44971 1.13693 -0.15683
 H -1.53766 0.92907 0.17607
 H 1.61031 0.91867 -0.13262
 H -2.72119 0.39847 0.35827
 H 2.72218 0.37946 -0.36358
13
bifur_IRC_Distances_MW_output/new_data/bifur_traj1_Distances point 274
C -1.02223 -0.76232 0.47344
 C 1.00309 -0.77335 -0.47615
 C -0.04171 -1.18209 -0.02248
 C -1.74321 0.50504 0.26039
 C 1.74924 0.49257 -0.26220
 F -1.59480 -1.57394 1.31101
 F 1.61093 -1.59745 -1.28003
 H -1.49547 1.14646 0.11861
 H 1.46241 1.13727 -0.15688
 H -1.55048 0.92743 0.17651
 H 1.62097 0.91695 -0.13739
 H -2.72549 0.39124 0.35886
 H 2.72675 0.37219 -0.36368
13
bifur_IRC_Distances_MW_output/new_data/bifur_traj1_Distances point 275
C -1.02125 -0.75868 0.47655
 C 1.00240 -0.76963 -0.47872
 C -0.04083 -1.17200 -0.02045
 C -1.75060 0.50354 0.26232
 C 1.75661 0.49102 -0.26418
 F -1.58576 -1.57245 1.31749
 F 1.60104 -1.59564 -1.28839
 H -1.50692 1.14692 0.12194
 H 1.47534 1.13764 -0.15730
 H -1.56351 0.92572 0.17737
 H 1.63198 0.91515 -0.14224
 H -2.72996 0.38374 0.35931
 H 2.73146 0.36466 -0.36370
13
bifur_IRC_Distances_MW_output/new_data/bifur_traj1_Distances point 276
C -1.02125 -0.75868 0.47655
 C 1.00240 -0.76963 -0.47872
 C -0.04083 -1.17200 -0.02045
 C -1.75060 0.50354 0.26232
 C 1.75661 0.49102 -0.26418
 F -1.58576 -1.57245 1.31749
 F 1.60104 -1.59564 -1.28839
 H -1.50692 1.14692 0.12194
 H 1.47534 1.13764 -0.15730
 H -1.56351 0.92572 0.17737
 H 1.63198 0.91515 -0.14224
 H -2.72996 0.38374 0.35931
 H 2.73146 0.36466 -0.36370
13
bifur_IRC_Distances_MW_output/new_data/bifur_traj1_Distances point 277
C -1.01930 -0.75098 0.48280
 C 1.00099 -0.76175 -0.48399
 C -0.03919 -1.15060 -0.01677
 C -1.76597 0.50035 0.26652
 C 1.77198 0.48777 -0.26846
 F -1.56703 -1.56932 1.33059
 F 1.58070 -1.59186 -1.30493
 H -1.53080 1.14792 0.12912
 H 1.50199 1.13845 -0.15923
 H -1.59028 0.92207 0.18035
 H 1.65503 0.91135 -0.15237
 H -2.73948 0.36786 0.35981
 H 2.74137 0.34874 -0.36344
13
bifur_IRC_Distances_MW_output/new_data/bifur_traj1_Distances point 278
C -1.01832 -0.74690 0.48594
 C 1.00027 -0.75758 -0.48669
 C -0.03843 -1.13923 -0.01508
 C -1.77397 0.49866 0.26881
 C 1.77998 0.48605 -0.27079
 F -1.55733 -1.56768 1.33719
 F 1.57023 -1.58989 -1.31312
 H -1.54325 1.14846 0.13300
 H 1.51574 1.13890 -0.16076
 H -1.60405 0.92013 0.18247
 H 1.66709 0.90932 -0.15769
 H -2.74454 0.35944 0.35984
 H 2.74658 0.34032 -0.36315
13
bifur_IRC_Distances_MW_output/new_data/bifur_traj1_Distances point 279
C -1.01735 -0.74270 0.48907
 C 0.99956 -0.75329 -0.48940
 C -0.03770 -1.12751 -0.01350
 C -1.78211 0.49692 0.27121
 C 1.78812 0.48428 -0.27321
 F -1.54750 -1.56599 1.34375
 F 1.55965 -1.58788 -1.32117
 H -1.55591 1.14903 0.13708
 H 1.52965 1.13937 -0.16264
 H -1.61796 0.91811 0.18498
 H 1.67939 0.90722 -0.16317
 H -2.74976 0.35078 0.35973
 H 2.75194 0.33166 -0.36273
13
bifur_IRC_Distances_MW_output/new_data/bifur_traj1_Distances point 280
C -1.01641 -0.73845 0.49214
 C 0.99886 -0.74894 -0.49208
 C -0.03701 -1.11560 -0.01203
 C -1.79027 0.49516 0.27367
 C 1.79628 0.48248 -0.27571
 F -1.53769 -1.56430 1.35017
 F 1.54913 -1.58585 -1.32897
 H -1.56860 1.14962 0.14130
 H 1.54352 1.13986 -0.16485
 H -1.63181 0.91605 0.18784
 H 1.69174 0.90509 -0.16874
 H -2.75508 0.34199 0.35946
 H 2.75735 0.32288 -0.36220
13
bifur_IRC_Distances_MW_output/new_data/bifur_traj1_Distances point 281
C -1.01550 -0.73418 0.49511
 C 0.99817 -0.74459 -0.49471
 C -0.03636 -1.10364 -0.01069
 C -1.79835 0.49339 0.27618
 C 1.80436 0.48069 -0.27823
 F -1.52802 -1.56261 1.35636
 F 1.53878 -1.58384 -1.33645
 H -1.58114 1.15021 0.14562
 H 1.55718 1.14036 -0.16733
 H -1.64543 0.91397 0.19098
 H 1.70397 0.90294 -0.17435
 H -2.76041 0.33319 0.35907
 H 2.76275 0.31411 -0.36156
13
bifur_IRC_Distances_MW_output/new_data/bifur_traj1_Distances point 282
C -1.01462 -0.72994 0.49798
 C 0.99752 -0.74026 -0.49726
 C -0.03574 -1.09172 -0.00945
 C -1.80630 0.49163 0.27870
 C 1.81232 0.47891 -0.28078
 F -1.51855 -1.56094 1.36230
 F 1.52866 -1.58185 -1.34357
 H -1.59348 1.15082 0.15000
 H 1.57056 1.14087 -0.17005
 H -1.65877 0.91190 0.19437
 H 1.71602 0.90079 -0.17996
 H -2.76573 0.32444 0.35854
 H 2.76811 0.30537 -0.36081
13
bifur_IRC_Distances_MW_output/new_data/bifur_traj1_Distances point 283
C -1.01378 -0.72571 0.50075
 C 0.99689 -0.73595 -0.49974
 C -0.03516 -1.07980 -0.00831
 C -1.81414 0.48987 0.28125
 C 1.82017 0.47713 -0.28335
 F -1.50925 -1.55929 1.36800
 F 1.51875 -1.57988 -1.35038
 H -1.60563 1.15143 0.15446
 H 1.58371 1.14138 -0.17299
 H -1.67185 0.90981 0.19797
 H 1.72791 0.89863 -0.18559
 H -2.77106 0.31570 0.35790
 H 2.77345 0.29666 -0.35997
13
bifur_IRC_Distances_MW_output/new_data/bifur_traj1_Distances point 284
C -1.01296 -0.72147 0.50344
 C 0.99628 -0.73162 -0.50217
 C -0.03461 -1.06783 -0.00725
 C -1.82192 0.48811 0.28383
 C 1.82796 0.47535 -0.28594
 F -1.50007 -1.55764 1.37351
 F 1.50898 -1.57792 -1.35693
 H -1.61766 1.15205 0.15902
 H 1.59669 1.14191 -0.17615
 H -1.68475 0.90771 0.20180
 H 1.73968 0.89646 -0.19128
 H -2.77640 0.30696 0.35714
 H 2.77878 0.28795 -0.35903
13
bifur_IRC_Distances_MW_output/new_data/bifur_traj1_Distances point 285
C -1.01217 -0.71721 0.50607
 C 0.99568 -0.72727 -0.50456
 C -0.03407 -1.05578 -0.00626
 C -1.82965 0.48634 0.28645
 C 1.83570 0.47355 -0.28857
 F -1.49099 -1.55600 1.37885
 F 1.49932 -1.57596 -1.36324
 H -1.62959 1.15269 0.16369
 H 1.60955 1.14244 -0.17952
 H -1.69752 0.90558 0.20583
 H 1.75139 0.89426 -0.19704
 H -2.78178 0.29817 0.35627
 H 2.78413 0.27919 -0.35799
13
bifur_IRC_Distances_MW_output/new_data/bifur_traj1_Distances point 286
C -1.01140 -0.71292 0.50864
 C 0.99511 -0.72290 -0.50691
 C -0.03355 -1.04362 -0.00533
 C -1.83735 0.48456 0.28912
 C 1.84341 0.47175 -0.29124
 F -1.48199 -1.55436 1.38402
 F 1.48975 -1.57400 -1.36933
 H -1.64146 1.15333 0.16848
 H 1.62230 1.14299 -0.18309
 H -1.71017 0.90342 0.21008
 H 1.76305 0.89203 -0.20288
 H -2.78721 0.28933 0.35529
 H 2.78950 0.27039 -0.35685
13
bifur_IRC_Distances_MW_output/new_data/bifur_traj1_Distances point 287
C -1.01140 -0.71292 0.50864
 C 0.99511 -0.72290 -0.50691
 C -0.03355 -1.04362 -0.00533
 C -1.83735 0.48456 0.28912
 C 1.84341 0.47175 -0.29124
 F -1.48199 -1.55436 1.38402
 F 1.48975 -1.57400 -1.36933
 H -1.64146 1.15333 0.16848
 H 1.62230 1.14299 -0.18309
 H -1.71017 0.90342 0.21008
 H 1.76305 0.89203 -0.20288
 H -2.78721 0.28933 0.35529
 H 2.78950 0.27039 -0.35685
13
bifur_IRC_Distances_MW_output/new_data/bifur_traj1_Distances point 288
C -1.00992 -0.70432 0.51358
 C 0.99402 -0.71412 -0.51146
 C -0.03254 -1.01915 -0.00364
 C -1.85257 0.48097 0.29452
 C 1.85865 0.46813 -0.29666
 F -1.46434 -1.55109 1.39383
 F 1.47102 -1.57011 -1.38084
 H -1.66482 1.15466 0.17834
 H 1.64736 1.14411 -0.19077
 H -1.73501 0.89904 0.21910
 H 1.78603 0.88752 -0.21475
 H -2.79813 0.27160 0.35303
 H 2.80025 0.25275 -0.35429
13
bifur_IRC_Distances_MW_output/new_data/bifur_traj1_Distances point 289
C -1.00922 -0.70004 0.51594
 C 0.99351 -0.70976 -0.51365
 C -0.03206 -1.00694 -0.00288
 C -1.86002 0.47919 0.29724
 C 1.86611 0.46633 -0.29938
 F -1.45577 -1.54949 1.39843
 F 1.46193 -1.56818 -1.38623
 H -1.67623 1.15533 0.18336
 H 1.65957 1.14467 -0.19482
 H -1.74710 0.89685 0.22381
 H 1.79727 0.88526 -0.22072
 H -2.80357 0.26280 0.35178
 H 2.80558 0.24398 -0.35289
13
bifur_IRC_Distances_MW_output/new_data/bifur_traj1_Distances point 290
C -1.00855 -0.69578 0.51822
 C 0.99302 -0.70542 -0.51578
 C -0.03159 -0.99477 -0.00216
 C -1.86737 0.47742 0.29996
 C 1.87346 0.46454 -0.30210
 F -1.44736 -1.54790 1.40285
 F 1.45301 -1.56627 -1.39138
 H -1.68743 1.15600 0.18844
 H 1.67155 1.14524 -0.19899
 H -1.75895 0.89464 0.22863
 H 1.80832 0.88299 -0.22672
 H -2.80900 0.25405 0.35045
 H 2.81087 0.23527 -0.35141
13
bifur_IRC_Distances_MW_output/new_data/bifur_traj1_Distances point 291
C -1.00790 -0.69154 0.52043
 C 0.99256 -0.70109 -0.51786
 C -0.03113 -0.98260 -0.00150
 C -1.87463 0.47565 0.30269
 C 1.88073 0.46275 -0.30483
 F -1.43909 -1.54632 1.40709
 F 1.44425 -1.56438 -1.39632
 H -1.69848 1.15668 0.19358
 H 1.68337 1.14580 -0.20329
 H -1.77063 0.89243 0.23357
 H 1.81923 0.88071 -0.23274
 H -2.81442 0.24532 0.34904
 H 2.81614 0.22659 -0.34986
13
bifur_IRC_Distances_MW_output/new_data/bifur_traj1_Distances point 292
C -1.00726 -0.68727 0.52260
 C 0.99211 -0.69673 -0.51990
 C -0.03067 -0.97034 -0.00087
 C -1.88185 0.47386 0.30545
 C 1.88796 0.46095 -0.30758
 F -1.43090 -1.54474 1.41119
 F 1.43557 -1.56248 -1.40110
 H -1.70946 1.15736 0.19881
 H 1.69508 1.14638 -0.20773
 H -1.78221 0.89019 0.23866
 H 1.83008 0.87840 -0.23885
 H -2.81988 0.23655 0.34754
 H 2.82143 0.21787 -0.34823
13
bifur_IRC_Distances_MW_output/new_data/bifur_traj1_Distances point 293
C -1.00664 -0.68295 0.52474
 C 0.99167 -0.69233 -0.52193
 C -0.03021 -0.95792 -0.00027
 C -1.88909 0.47206 0.30826
 C 1.89521 0.45913 -0.31038
 F -1.42274 -1.54316 1.41518
 F 1.42693 -1.56057 -1.40575
 H -1.72042 1.15806 0.20417
 H 1.70678 1.14697 -0.21234
 H -1.79377 0.88791 0.24391
 H 1.84092 0.87605 -0.24506
 H -2.82540 0.22770 0.34596
 H 2.82676 0.20906 -0.34650
13
bifur_IRC_Distances_MW_output/new_data/bifur_traj1_Distances point 294
C -1.00602 -0.67857 0.52685
 C 0.99125 -0.68786 -0.52394
 C -0.02975 -0.94528 0.00031
 C -1.89637 0.47023 0.31113
 C 1.90250 0.45727 -0.31324
 F -1.41456 -1.54155 1.41908
 F 1.41827 -1.55864 -1.41028
 H -1.73143 1.15878 0.20969
 H 1.71852 1.14757 -0.21714
 H -1.80536 0.88557 0.24936
 H 1.85181 0.87365 -0.25143
 H -2.83102 0.21871 0.34428
 H 2.83217 0.20012 -0.34467
13
bifur_IRC_Distances_MW_output/new_data/bifur_traj1_Distances point 295
C -1.00542 -0.67411 0.52894
 C 0.99084 -0.68332 -0.52595
 C -0.02928 -0.93241 0.00086
 C -1.90371 0.46837 0.31405
 C 1.90984 0.45539 -0.31615
 F -1.40638 -1.53993 1.42289
 F 1.40960 -1.55668 -1.41471
 H -1.74248 1.15951 0.21537
 H 1.73030 1.14818 -0.22213
 H -1.81698 0.88318 0.25500
 H 1.86275 0.87119 -0.25794
 H -2.83674 0.20959 0.34249
 H 2.83766 0.19105 -0.34273
13
bifur_IRC_Distances_MW_output/new_data/bifur_traj1_Distances point 296
C -1.00482 -0.66959 0.53101
 C 0.99044 -0.67871 -0.52794
 C -0.02881 -0.91931 0.00138
 C -1.91109 0.46647 0.31703
 C 1.91722 0.45347 -0.31912
 F -1.39819 -1.53829 1.42661
 F 1.40093 -1.55470 -1.41903
 H -1.75357 1.16026 0.22120
 H 1.74212 1.14880 -0.22731
 H -1.82863 0.88073 0.26084
 H 1.87374 0.86867 -0.26460
 H -2.84256 0.20034 0.34061
 H 2.84322 0.18184 -0.34069
13
bifur_IRC_Distances_MW_output/new_data/bifur_traj1_Distances point 297
C -1.00424 -0.66500 0.53306
 C 0.99006 -0.67403 -0.52991
 C -0.02833 -0.90600 0.00187
 C -1.91851 0.46455 0.32007
 C 1.92464 0.45153 -0.32215
 F -1.39000 -1.53664 1.43023
 F 1.39226 -1.55269 -1.42323
 H -1.76467 1.16102 0.22718
 H 1.75395 1.14943 -0.23268
 H -1.84030 0.87823 0.26687
 H 1.88475 0.86609 -0.27140
 H -2.84847 0.19097 0.33863
 H 2.84886 0.17252 -0.33854
13
bifur_IRC_Distances_MW_output/new_data/bifur_traj1_Distances point 298
C -1.00424 -0.66500 0.53306
 C 0.99006 -0.67403 -0.52991
 C -0.02833 -0.90600 0.00187
 C -1.91851 0.46455 0.32007
 C 1.92464 0.45153 -0.32215
 F -1.39000 -1.53664 1.43023
 F 1.39226 -1.55269 -1.42323
 H -1.76467 1.16102 0.22718
 H 1.75395 1.14943 -0.23268
 H -1.84030 0.87823 0.26687
 H 1.88475 0.86609 -0.27140
 H -2.84846 0.19098 0.33863
 H 2.84886 0.17252 -0.33854
13
bifur_IRC_Distances_MW_output/new_data/bifur_traj1_Distances point 299
C -1.00310 -0.65559 0.53709
 C 0.98933 -0.66443 -0.53384
 C -0.02736 -0.87860 0.00279
 C -1.93351 0.46061 0.32634
 C 1.93965 0.44753 -0.32838
 F -1.37357 -1.53326 1.43720
 F 1.37487 -1.54859 -1.43133
 H -1.78705 1.16260 0.23967
 H 1.77777 1.15072 -0.24401
 H -1.86377 0.87304 0.27953
 H 1.90696 0.86074 -0.28550
 H -2.86061 0.17180 0.33435
 H 2.86038 0.15344 -0.33390
13
bifur_IRC_Distances_MW_output/new_data/bifur_traj1_Distances point 300
C -1.00253 -0.65070 0.53910
 C 0.98899 -0.65945 -0.53582
 C -0.02685 -0.86434 0.00322
 C -1.94120 0.45856 0.32961
 C 1.94733 0.44545 -0.33162
 F -1.36523 -1.53151 1.44058
 F 1.36604 -1.54647 -1.43527
 H -1.79845 1.16342 0.24625
 H 1.78991 1.15139 -0.25006
 H -1.87572 0.87031 0.28625
 H 1.91829 0.85793 -0.29290
 H -2.86692 0.16186 0.33203
 H 2.86635 0.14356 -0.33137
13
bifur_IRC_Distances_MW_output/new_data/bifur_traj1_Distances point 301
C -1.00196 -0.64565 0.54112
 C 0.98866 -0.65431 -0.53782
 C -0.02632 -0.84957 0.00363
 C -1.94906 0.45644 0.33301
 C 1.95519 0.44329 -0.33499
 F -1.35674 -1.52971 1.44393
 F 1.35705 -1.54428 -1.43916
 H -1.81009 1.16426 0.25312
 H 1.80229 1.15209 -0.25641
 H -1.88791 0.86746 0.29330
 H 1.92985 0.85500 -0.30059
 H -2.87346 0.15162 0.32955
 H 2.87251 0.13336 -0.32868
13
bifur_IRC_Distances_MW_output/new_data/bifur_traj1_Distances point 302
C -1.00140 -0.64044 0.54314
 C 0.98834 -0.64900 -0.53984
 C -0.02578 -0.83430 0.00402
 C -1.95710 0.45424 0.33652
 C 1.96322 0.44107 -0.33847
 F -1.34811 -1.52786 1.44722
 F 1.34792 -1.54202 -1.44299
 H -1.82195 1.16514 0.26029
 H 1.81491 1.15279 -0.26308
 H -1.90033 0.86450 0.30067
 H 1.94164 0.85195 -0.30858
 H -2.88022 0.14107 0.32692
 H 2.87885 0.12286 -0.32581
13
bifur_IRC_Distances_MW_output/new_data/bifur_traj1_Distances point 303
C -1.00084 -0.63512 0.54516
 C 0.98803 -0.64357 -0.54185
 C -0.02522 -0.81866 0.00438
 C -1.96524 0.45200 0.34012
 C 1.97135 0.43879 -0.34204
 F -1.33943 -1.52597 1.45042
 F 1.33873 -1.53972 -1.44672
 H -1.83391 1.16603 0.26768
 H 1.82763 1.15351 -0.27001
 H -1.91285 0.86145 0.30831
 H 1.95354 0.84880 -0.31680
 H -2.88713 0.13032 0.32415
 H 2.88532 0.11215 -0.32279
13
bifur_IRC_Distances_MW_output/new_data/bifur_traj1_Distances point 304
C -1.00030 -0.62976 0.54712
 C 0.98775 -0.63812 -0.54384
 C -0.02465 -0.80289 0.00472
 C -1.97336 0.44975 0.34375
 C 1.97945 0.43649 -0.34564
 F -1.33083 -1.52407 1.45348
 F 1.32963 -1.53740 -1.45030
 H -1.84579 1.16693 0.27519
 H 1.84027 1.15423 -0.27708
 H -1.92528 0.85834 0.31609
 H 1.96537 0.84560 -0.32512
 H -2.89410 0.11952 0.32129
 H 2.89183 0.10139 -0.31967
13
bifur_IRC_Distances_MW_output/new_data/bifur_traj1_Distances point 305
C -0.99978 -0.62443 0.54903
 C 0.98749 -0.63269 -0.54577
 C -0.02408 -0.78716 0.00502
 C -1.98136 0.44750 0.34738
 C 1.98744 0.43420 -0.34923
 F -1.32240 -1.52218 1.45638
 F 1.32070 -1.53510 -1.45368
 H -1.85747 1.16782 0.28274
 H 1.85270 1.15494 -0.28423
 H -1.93750 0.85522 0.32394
 H 1.97700 0.84238 -0.33346
 H -2.90104 0.10879 0.31837
 H 2.89829 0.09070 -0.31647
13
bifur_IRC_Distances_MW_output/new_data/bifur_traj1_Distances point 306
C -0.99928 -0.61913 0.55087
 C 0.98726 -0.62729 -0.54765
 C -0.02351 -0.77150 0.00529
 C -1.98925 0.44526 0.35100
 C 1.99531 0.43192 -0.35280
 F -1.31414 -1.52030 1.45911
 F 1.31197 -1.53281 -1.45688
 H -1.86894 1.16870 0.29031
 H 1.86489 1.15564 -0.29143
 H -1.94949 0.85209 0.33182
 H 1.98842 0.83916 -0.34180
 H -2.90796 0.09816 0.31541
 H 2.90471 0.08011 -0.31322
13
bifur_IRC_Distances_MW_output/new_data/bifur_traj1_Distances point 307
C -0.99880 -0.61385 0.55265
 C 0.98705 -0.62192 -0.54949
 C -0.02293 -0.75586 0.00552
 C -1.99704 0.44303 0.35461
 C 2.00308 0.42964 -0.35637
 F -1.30603 -1.51843 1.46170
 F 1.30339 -1.53053 -1.45992
 H -1.88023 1.16957 0.29791
 H 1.87690 1.15632 -0.29871
 H -1.96129 0.84895 0.33976
 H 1.99967 0.83591 -0.35016
 H -2.91486 0.08759 0.31238
 H 2.91110 0.06958 -0.30989
13
bifur_IRC_Distances_MW_output/new_data/bifur_traj1_Distances point 308
C -0.99833 -0.60857 0.55439
 C 0.98686 -0.61655 -0.55129
 C -0.02235 -0.74020 0.00573
 C -2.00477 0.44079 0.35823
 C 2.01078 0.42735 -0.35995
 F -1.29803 -1.51655 1.46416
 F 1.29493 -1.52825 -1.46280
 H -1.89139 1.17044 0.30558
 H 1.88876 1.15699 -0.30607
 H -1.97296 0.84578 0.34779
 H 2.01079 0.83263 -0.35857
 H -2.92178 0.07705 0.30929
 H 2.91748 0.05907 -0.30648
13
bifur_IRC_Distances_MW_output/new_data/bifur_traj1_Distances point 309
C -0.99833 -0.60856 0.55439
 C 0.98686 -0.61655 -0.55129
 C -0.02235 -0.74020 0.00573
 C -2.00477 0.44079 0.35823
 C 2.01078 0.42735 -0.35995
 F -1.29803 -1.51655 1.46416
 F 1.29493 -1.52825 -1.46280
 H -1.89139 1.17044 0.30558
 H 1.88876 1.15699 -0.30607
 H -1.97296 0.84578 0.34779
 H 2.01079 0.83263 -0.35857
 H -2.92178 0.07705 0.30929
 H 2.91748 0.05907 -0.30648
13
bifur_IRC_Distances_MW_output/new_data/bifur_traj1_Distances point 310
C -0.99744 -0.59806 0.55770
 C 0.98654 -0.60587 -0.55477
 C -0.02117 -0.70898 0.00607
 C -2.01996 0.43634 0.36546
 C 2.02591 0.42279 -0.36708
 F -1.28245 -1.51280 1.46867
 F 1.27846 -1.52371 -1.46811
 H -1.91321 1.17214 0.32100
 H 1.91196 1.15830 -0.32098
 H -1.99576 0.83938 0.36399
 H 2.03254 0.82603 -0.37543
 H -2.93558 0.05618 0.30296
 H 2.93016 0.03826 -0.29948
13
bifur_IRC_Distances_MW_output/new_data/bifur_traj1_Distances point 311
C -0.99703 -0.59296 0.55925
 C 0.98642 -0.60069 -0.55642
 C -0.02059 -0.69378 0.00619
 C -2.02725 0.43417 0.36898
 C 2.03316 0.42057 -0.37056
 F -1.27503 -1.51097 1.47070
 F 1.27063 -1.52150 -1.47050
 H -1.92364 1.17295 0.32858
 H 1.92304 1.15891 -0.32834
 H -2.00665 0.83623 0.37197
 H 2.04293 0.82278 -0.38369
 H -2.94229 0.04609 0.29980
 H 2.93632 0.02819 -0.29596
13
bifur_IRC_Distances_MW_output/new_data/bifur_traj1_Distances point 312
C -0.99665 -0.58805 0.56070
 C 0.98631 -0.59570 -0.55797
 C -0.02003 -0.67910 0.00629
 C -2.03423 0.43208 0.37239
 C 2.04011 0.41842 -0.37391
 F -1.26797 -1.50920 1.47254
 F 1.26317 -1.51937 -1.47268
 H -1.93359 1.17373 0.33593
 H 1.93361 1.15950 -0.33551
 H -2.01705 0.83317 0.37973
 H 2.05285 0.81961 -0.39170
 H -2.94879 0.03639 0.29670
 H 2.94225 0.01851 -0.29251
13
bifur_IRC_Distances_MW_output/new_data/bifur_traj1_Distances point 313
C -0.99629 -0.58332 0.56207
 C 0.98623 -0.59091 -0.55945
 C -0.01948 -0.66499 0.00636
 C -2.04090 0.43007 0.37567
 C 2.04674 0.41635 -0.37714
 F -1.26126 -1.50750 1.47423
 F 1.25609 -1.51731 -1.47468
 H -1.94306 1.17447 0.34304
 H 1.94367 1.16004 -0.34246
 H -2.02694 0.83021 0.38724
 H 2.06229 0.81655 -0.39943
 H -2.95504 0.02709 0.29367
 H 2.94795 0.00924 -0.28913
13
bifur_IRC_Distances_MW_output/new_data/bifur_traj1_Distances point 314
C -0.99596 -0.57876 0.56336
 C 0.98617 -0.58628 -0.56084
 C -0.01894 -0.65135 0.00642
 C -2.04730 0.42813 0.37884
 C 2.05309 0.41435 -0.38026
 F -1.25485 -1.50584 1.47578
 F 1.24933 -1.51533 -1.47651
 H -1.95212 1.17517 0.34995
 H 1.95328 1.16056 -0.34923
 H -2.03640 0.82733 0.39455
 H 2.07132 0.81357 -0.40692
 H -2.96108 0.01815 0.29071
 H 2.95345 0.00031 -0.28582
13
bifur_IRC_Distances_MW_output/new_data/bifur_traj1_Distances point 315
C -0.99564 -0.57434 0.56458
 C 0.98612 -0.58180 -0.56218
 C -0.01841 -0.63808 0.00645
 C -2.05348 0.42624 0.38192
 C 2.05923 0.41241 -0.38330
 F -1.24869 -1.50423 1.47720
 F 1.24284 -1.51341 -1.47821
 H -1.96084 1.17585 0.35670
 H 1.96255 1.16104 -0.35587
 H -2.04552 0.82451 0.40170
 H 2.08002 0.81065 -0.41424
 H -2.96696 0.00949 0.28779
 H 2.95879 -0.00834 -0.28254
13
bifur_IRC_Distances_MW_output/new_data/bifur_traj1_Distances point 316
C -0.99534 -0.57001 0.56575
 C 0.98608 -0.57741 -0.56347
 C -0.01789 -0.62511 0.00646
 C -2.05948 0.42440 0.38495
 C 2.06519 0.41050 -0.38627
 F -1.24273 -1.50264 1.47853
 F 1.23657 -1.51152 -1.47979
 H -1.96930 1.17650 0.36333
 H 1.97152 1.16151 -0.36241
 H -2.05435 0.82173 0.40873
 H 2.08844 0.80777 -0.42141
 H -2.97273 0.00105 0.28490
 H 2.96402 -0.01676 -0.27929
13
bifur_IRC_Distances_MW_output/new_data/bifur_traj1_Distances point 317
C -0.99505 -0.56578 0.56688
 C 0.98606 -0.57313 -0.56472
 C -0.01738 -0.61241 0.00646
 C -2.06533 0.42259 0.38791
 C 2.07099 0.40863 -0.38918
 F -1.23696 -1.50108 1.47976
 F 1.23049 -1.50967 -1.48126
 H -1.97751 1.17713 0.36985
 H 1.98023 1.16195 -0.36886
 H -2.06292 0.81900 0.41566
 H 2.09662 0.80494 -0.42847
 H -2.97837 -0.00719 0.28203
 H 2.96913 -0.02499 -0.27607
13
bifur_IRC_Distances_MW_output/new_data/bifur_traj1_Distances point 318
C -0.99477 -0.56164 0.56795
 C 0.98604 -0.56894 -0.56592
 C -0.01687 -0.59997 0.00645
 C -2.07102 0.42082 0.39082
 C 2.07663 0.40680 -0.39204
 F -1.23136 -1.49955 1.48091
 F 1.22460 -1.50786 -1.48263
 H -1.98548 1.17773 0.37627
 H 1.98869 1.16237 -0.37521
 H -2.07125 0.81631 0.42248
 H 2.10456 0.80216 -0.43540
 H -2.98391 -0.01522 0.27919
 H 2.97413 -0.03301 -0.27287
13
bifur_IRC_Distances_MW_output/new_data/bifur_traj1_Distances point 319
C -0.99451 -0.55759 0.56898
 C 0.98604 -0.56485 -0.56708
 C -0.01636 -0.58779 0.00642
 C -2.07656 0.41908 0.39367
 C 2.08213 0.40501 -0.39483
 F -1.22593 -1.49804 1.48198
 F 1.21890 -1.50609 -1.48390
 H -1.99323 1.17832 0.38258
 H 1.99690 1.16277 -0.38148
 H -2.07934 0.81367 0.42920
 H 2.11228 0.79941 -0.44221
 H -2.98934 -0.02306 0.27638
 H 2.97903 -0.04084 -0.26969
13
bifur_IRC_Distances_MW_output/new_data/bifur_traj1_Distances point 320
C -0.99451 -0.55759 0.56898
 C 0.98604 -0.56485 -0.56708
 C -0.01636 -0.58779 0.00642
 C -2.07656 0.41908 0.39366
 C 2.08213 0.40501 -0.39483
 F -1.22593 -1.49804 1.48198
 F 1.21890 -1.50609 -1.48390
 H -1.99323 1.17832 0.38258
 H 1.99690 1.16277 -0.38148
 H -2.07934 0.81367 0.42920
 H 2.11228 0.79941 -0.44221
 H -2.98934 -0.02306 0.27638
 H 2.97903 -0.04084 -0.26969
13
bifur_IRC_Distances_MW_output/new_data/bifur_traj1_Distances point 321
C -0.99401 -0.54969 0.57094
 C 0.98607 -0.55686 -0.56931
 C -0.01537 -0.56399 0.00632
 C -2.08732 0.41569 0.39924
 C 2.09278 0.40149 -0.40031
 F -1.21545 -1.49507 1.48391
 F 1.20791 -1.50262 -1.48622
 H -2.00820 1.17943 0.39499
 H 2.01277 1.16352 -0.39384
 H -2.09497 0.80845 0.44243
 H 2.12718 0.79399 -0.45560
 H -2.99998 -0.03829 0.27081
 H 2.98861 -0.05606 -0.26337
13
bifur_IRC_Distances_MW_output/new_data/bifur_traj1_Distances point 322
C -0.99377 -0.54577 0.57189
 C 0.98610 -0.55291 -0.57040
 C -0.01487 -0.55219 0.00625
 C -2.09262 0.41401 0.40202
 C 2.09802 0.39975 -0.40303
 F -1.21033 -1.49359 1.48479
 F 1.20253 -1.50089 -1.48728
 H -2.01555 1.17997 0.40119
 H 2.02055 1.16387 -0.40003
 H -2.10265 0.80584 0.44905
 H 2.13449 0.79129 -0.46227
 H -3.00527 -0.04581 0.26800
 H 2.99336 -0.06357 -0.26017
13
bifur_IRC_Distances_MW_output/new_data/bifur_traj1_Distances point 323
C -0.99354 -0.54185 0.57282
 C 0.98614 -0.54896 -0.57147
 C -0.01436 -0.54035 0.00617
 C -2.09792 0.41233 0.40480
 C 2.10325 0.39799 -0.40576
 F -1.20522 -1.49209 1.48563
 F 1.19719 -1.49916 -1.48828
 H -2.02287 1.18050 0.40743
 H 2.02829 1.16421 -0.40628
 H -2.11029 0.80322 0.45572
 H 2.14177 0.78855 -0.46899
 H -3.01058 -0.05332 0.26515
 H 2.99813 -0.07107 -0.25693
13
bifur_IRC_Distances_MW_output/new_data/bifur_traj1_Distances point 324
C -0.99331 -0.53793 0.57373
 C 0.98619 -0.54501 -0.57254
 C -0.01385 -0.52851 0.00607
 C -2.10319 0.41064 0.40760
 C 2.10846 0.39624 -0.40850
 F -1.20016 -1.49059 1.48643
 F 1.19190 -1.49743 -1.48924
 H -2.03015 1.18102 0.41370
 H 2.03599 1.16454 -0.41257
 H -2.11789 0.80058 0.46243
 H 2.14901 0.78581 -0.47574
 H -3.01591 -0.06081 0.26228
 H 3.00290 -0.07856 -0.25365
13
bifur_IRC_Distances_MW_output/new_data/bifur_traj1_Distances point 325
C -0.99309 -0.53405 0.57461
 C 0.98624 -0.54111 -0.57358
 C -0.01334 -0.51680 0.00596
 C -2.10838 0.40897 0.41036
 C 2.11359 0.39450 -0.41121
 F -1.19519 -1.48909 1.48717
 F 1.18671 -1.49571 -1.49013
 H -2.03730 1.18153 0.41993
 H 2.04355 1.16485 -0.41883
 H -2.12535 0.79795 0.46910
 H 2.15611 0.78307 -0.48243
 H -3.02118 -0.06819 0.25941
 H 3.00763 -0.08593 -0.25036
13
bifur_IRC_Distances_MW_output/new_data/bifur_traj1_Distances point 326
C -0.99288 -0.53028 0.57546
 C 0.98631 -0.53731 -0.57458
 C -0.01284 -0.50540 0.00585
 C -2.11342 0.40735 0.41306
 C 2.11857 0.39280 -0.41385
 F -1.19038 -1.48762 1.48784
 F 1.18170 -1.49404 -1.49094
 H -2.04422 1.18201 0.42603
 H 2.05087 1.16514 -0.42497
 H -2.13258 0.79539 0.47563
 H 2.16298 0.78040 -0.48898
 H -3.02633 -0.07535 0.25658
 H 3.01223 -0.09308 -0.24713
13
bifur_IRC_Distances_MW_output/new_data/bifur_traj1_Distances point 327
C -0.99268 -0.52664 0.57627
 C 0.98638 -0.53365 -0.57554
 C -0.01235 -0.49437 0.00573
 C -2.11828 0.40577 0.41567
 C 2.12336 0.39116 -0.41641
 F -1.18577 -1.48619 1.48846
 F 1.17689 -1.49242 -1.49169
 H -2.05088 1.18247 0.43195
 H 2.05790 1.16541 -0.43094
 H -2.13953 0.79289 0.48198
 H 2.16960 0.77780 -0.49534
 H -3.03133 -0.08225 0.25382
 H 3.01669 -0.09998 -0.24396
13
bifur_IRC_Distances_MW_output/new_data/bifur_traj1_Distances point 328
C -0.99249 -0.52310 0.57704
 C 0.98645 -0.53009 -0.57646
 C -0.01188 -0.48365 0.00560
 C -2.12299 0.40425 0.41822
 C 2.12800 0.38956 -0.41891
 F -1.18131 -1.48480 1.48903
 F 1.17225 -1.49085 -1.49237
 H -2.05732 1.18291 0.43773
 H 2.06469 1.16566 -0.43677
 H -2.14625 0.79046 0.48818
 H 2.17598 0.77526 -0.50154
 H -3.03619 -0.08894 0.25112
 H 3.02104 -0.10666 -0.24086
13
bifur_IRC_Distances_MW_output/new_data/bifur_traj1_Distances point 329
C -0.99230 -0.51963 0.57778
 C 0.98654 -0.52662 -0.57736
 C -0.01140 -0.47316 0.00546
 C -2.12759 0.40275 0.42072
 C 2.13253 0.38799 -0.42135
 F -1.17697 -1.48342 1.48955
 F 1.16774 -1.48931 -1.49300
 H -2.06359 1.18333 0.44341
 H 2.07131 1.16590 -0.44252
 H -2.15280 0.78807 0.49428
 H 2.18220 0.77276 -0.50763
 H -3.04097 -0.09547 0.24845
 H 3.02529 -0.11319 -0.23778
13
bifur_IRC_Distances_MW_output/new_data/bifur_traj1_Distances point 330
C -0.99213 -0.51622 0.57850
 C 0.98662 -0.52319 -0.57824
 C -0.01093 -0.46282 0.00531
 C -2.13211 0.40127 0.42319
 C 2.13698 0.38645 -0.42377
 F -1.17272 -1.48206 1.49003
 F 1.16334 -1.48779 -1.49358
 H -2.06974 1.18373 0.44904
 H 2.07780 1.16612 -0.44822
 H -2.15922 0.78570 0.50033
 H 2.18830 0.77028 -0.51366
 H -3.04568 -0.10189 0.24580
 H 3.02949 -0.11959 -0.23472
13
bifur_IRC_Distances_MW_output/new_data/bifur_traj1_Distances point 331
C -0.99213 -0.51622 0.57850
 C 0.98662 -0.52319 -0.57824
 C -0.01093 -0.46282 0.00531
 C -2.13211 0.40127 0.42319
 C 2.13698 0.38645 -0.42377
 F -1.17272 -1.48206 1.49003
 F 1.16334 -1.48779 -1.49358
 H -2.06974 1.18373 0.44904
 H 2.07780 1.16612 -0.44822
 H -2.15922 0.78570 0.50033
 H 2.18830 0.77028 -0.51366
 H -3.04568 -0.10189 0.24580
 H 3.02949 -0.11959 -0.23472
13
bifur_IRC_Distances_MW_output/new_data/bifur_traj1_Distances point 332
C -0.99179 -0.50958 0.57986
 C 0.98681 -0.51654 -0.57992
 C -0.01001 -0.44269 0.00500
 C -2.14088 0.39840 0.42801
 C 2.14561 0.38343 -0.42848
 F -1.16451 -1.47937 1.49088
 F 1.15483 -1.48482 -1.49460
 H -2.08164 1.18450 0.46006
 H 2.09033 1.16651 -0.45941
 H -2.17164 0.78107 0.51219
 H 2.20009 0.76543 -0.52547
 H -3.05490 -0.11432 0.24056
 H 3.03770 -0.13201 -0.22867
13
bifur_IRC_Distances_MW_output/new_data/bifur_traj1_Distances point 333
C -0.99164 -0.50641 0.58050
 C 0.98691 -0.51337 -0.58072
 C -0.00956 -0.43306 0.00484
 C -2.14507 0.39702 0.43033
 C 2.14973 0.38199 -0.43075
 F -1.16061 -1.47808 1.49124
 F 1.15080 -1.48340 -1.49504
 H -2.08731 1.18486 0.46537
 H 2.09629 1.16669 -0.46482
 H -2.17755 0.77883 0.51791
 H 2.20570 0.76309 -0.53116
 H -3.05933 -0.12025 0.23802
 H 3.04163 -0.13793 -0.22573
13
bifur_IRC_Distances_MW_output/new_data/bifur_traj1_Distances point 334
C -0.99149 -0.50335 0.58111
 C 0.98702 -0.51032 -0.58148
 C -0.00913 -0.42379 0.00468
 C -2.14909 0.39570 0.43256
 C 2.15368 0.38059 -0.43293
 F -1.15687 -1.47682 1.49157
 F 1.14695 -1.48203 -1.49543
 H -2.09274 1.18519 0.47050
 H 2.10200 1.16685 -0.47005
 H -2.18322 0.77668 0.52343
 H 2.21107 0.76083 -0.53665
 H -3.06360 -0.12594 0.23556
 H 3.04543 -0.14360 -0.22287
13
bifur_IRC_Distances_MW_output/new_data/bifur_traj1_Distances point 335
C -0.99135 -0.50041 0.58169
 C 0.98712 -0.50738 -0.58220
 C -0.00871 -0.41486 0.00451
 C -2.15295 0.39442 0.43472
 C 2.15747 0.37925 -0.43504
 F -1.15329 -1.47561 1.49187
 F 1.14325 -1.48071 -1.49579
 H -2.09795 1.18551 0.47546
 H 2.10748 1.16699 -0.47511
 H -2.18865 0.77460 0.52878
 H 2.21622 0.75865 -0.54196
 H -3.06773 -0.13140 0.23317
 H 3.04909 -0.14905 -0.22010
13
bifur_IRC_Distances_MW_output/new_data/bifur_traj1_Distances point 336
C -0.99122 -0.49757 0.58224
 C 0.98722 -0.50454 -0.58290
 C -0.00830 -0.40621 0.00434
 C -2.15669 0.39319 0.43681
 C 2.16114 0.37794 -0.43708
 F -1.14983 -1.47442 1.49213
 F 1.13970 -1.47943 -1.49610
 H -2.10298 1.18581 0.48029
 H 2.11276 1.16712 -0.48004
 H -2.19391 0.77258 0.53399
 H 2.22119 0.75653 -0.54713
 H -3.07173 -0.13668 0.23084
 H 3.05265 -0.15432 -0.21739
13
bifur_IRC_Distances_MW_output/new_data/bifur_traj1_Distances point 337
C -0.99109 -0.49479 0.58277
 C 0.98733 -0.50177 -0.58358
 C -0.00790 -0.39777 0.00418
 C -2.16033 0.39198 0.43886
 C 2.16472 0.37667 -0.43909
 F -1.14648 -1.47326 1.49237
 F 1.13624 -1.47818 -1.49639
 H -2.10788 1.18610 0.48501
 H 2.11790 1.16724 -0.48488
 H -2.19901 0.77060 0.53909
 H 2.22603 0.75445 -0.55218
 H -3.07565 -0.14182 0.22855
 H 3.05613 -0.15945 -0.21472
13
bifur_IRC_Distances_MW_output/new_data/bifur_traj1_Distances point 338
C -0.99096 -0.49207 0.58329
 C 0.98744 -0.49906 -0.58424
 C -0.00751 -0.38951 0.00400
 C -2.16390 0.39080 0.44087
 C 2.16821 0.37542 -0.44105
 F -1.14320 -1.47212 1.49259
 F 1.13288 -1.47695 -1.49664
 H -2.11266 1.18637 0.48966
 H 2.12292 1.16735 -0.48963
 H -2.20400 0.76866 0.54411
 H 2.23074 0.75240 -0.55715
 H -3.07950 -0.14684 0.22629
 H 3.05954 -0.16445 -0.21209
13
bifur_IRC_Distances_MW_output/new_data/bifur_traj1_Distances point 339
C -0.99084 -0.48940 0.58379
 C 0.98755 -0.49640 -0.58489
 C -0.00711 -0.38140 0.00383
 C -2.16739 0.38964 0.44284
 C 2.17163 0.37420 -0.44298
 F -1.13999 -1.47099 1.49278
 F 1.12959 -1.47575 -1.49687
 H -2.11734 1.18664 0.49424
 H 2.12782 1.16745 -0.49433
 H -2.20888 0.76674 0.54906
 H 2.23536 0.75039 -0.56205
 H -3.08329 -0.15176 0.22406
 H 3.06289 -0.16935 -0.20948
13
bifur_IRC_Distances_MW_output/new_data/bifur_traj1_Distances point 340
C -0.99073 -0.48678 0.58427
 C 0.98767 -0.49379 -0.58552
 C -0.00673 -0.37342 0.00365
 C -2.17083 0.38850 0.44479
 C 2.17500 0.37299 -0.44488
 F -1.13685 -1.46987 1.49296
 F 1.12637 -1.47457 -1.49708
 H -2.12193 1.18690 0.49876
 H 2.13263 1.16754 -0.49897
 H -2.21367 0.76486 0.55395
 H 2.23989 0.74840 -0.56688
 H -3.08702 -0.15658 0.22185
 H 3.06620 -0.17416 -0.20690
13
bifur_IRC_Distances_MW_output/new_data/bifur_traj1_Distances point 341
C -0.99061 -0.48419 0.58474
 C 0.98778 -0.49122 -0.58614
 C -0.00634 -0.36554 0.00347
 C -2.17422 0.38737 0.44673
 C 2.17832 0.37180 -0.44677
 F -1.13375 -1.46876 1.49311
 F 1.12320 -1.47340 -1.49726
 H -2.12646 1.18715 0.50324
 H 2.13737 1.16762 -0.50358
 H -2.21839 0.76299 0.55880
 H 2.24435 0.74643 -0.57168
 H -3.09073 -0.16134 0.21964
 H 3.06948 -0.17890 -0.20432
13
bifur_IRC_Distances_MW_output/new_data/bifur_traj1_Distances point 342
C -0.99061 -0.48419 0.58474
 C 0.98778 -0.49122 -0.58614
 C -0.00634 -0.36554 0.00347
 C -2.17422 0.38737 0.44673
 C 2.17832 0.37180 -0.44677
 F -1.13375 -1.46876 1.49311
 F 1.12320 -1.47340 -1.49726
 H -2.12646 1.18715 0.50324
 H 2.13737 1.16762 -0.50358
 H -2.21839 0.76299 0.55880
 H 2.24435 0.74643 -0.57168
 H -3.09073 -0.16134 0.21964
 H 3.06948 -0.17890 -0.20432
13
bifur_IRC_Distances_MW_output/new_data/bifur_traj1_Distances point 343
C -0.99039 -0.47902 0.58567
 C 0.98803 -0.48609 -0.58736
 C -0.00557 -0.34983 0.00309
 C -2.18098 0.38512 0.45059
 C 2.18493 0.36941 -0.45055
 F -1.12760 -1.46653 1.49338
 F 1.11693 -1.47107 -1.49756
 H -2.13546 1.18763 0.51224
 H 2.14678 1.16777 -0.51284
 H -2.22778 0.75925 0.56854
 H 2.25321 0.74248 -0.58129
 H -3.09813 -0.17080 0.21521
 H 3.07604 -0.18832 -0.19913
13
bifur_IRC_Distances_MW_output/new_data/bifur_traj1_Distances point 344
C -0.99028 -0.47640 0.58614
 C 0.98815 -0.48349 -0.58798
 C -0.00518 -0.34184 0.00289
 C -2.18441 0.38398 0.45256
 C 2.18828 0.36820 -0.45247
 F -1.12449 -1.46539 1.49350
 F 1.11376 -1.46988 -1.49769
 H -2.14002 1.18786 0.51684
 H 2.15154 1.16783 -0.51758
 H -2.23253 0.75735 0.57353
 H 2.25769 0.74046 -0.58621
 H -3.10192 -0.17559 0.21294
 H 3.07939 -0.19308 -0.19646
13
bifur_IRC_Distances_MW_output/new_data/bifur_traj1_Distances point 345
C -0.99017 -0.47371 0.58661
 C 0.98829 -0.48083 -0.58861
 C -0.00477 -0.33366 0.00267
 C -2.18792 0.38280 0.45459
 C 2.19171 0.36695 -0.45445
 F -1.12131 -1.46421 1.49359
 F 1.11053 -1.46867 -1.49780
 H -2.14468 1.18810 0.52157
 H 2.15641 1.16788 -0.52246
 H -2.23739 0.75539 0.57866
 H 2.26227 0.73839 -0.59126
 H -3.10580 -0.18048 0.21059
 H 3.08282 -0.19795 -0.19370
13
bifur_IRC_Distances_MW_output/new_data/bifur_traj1_Distances point 346
C -0.99006 -0.47094 0.58709
 C 0.98844 -0.47809 -0.58925
 C -0.00435 -0.32522 0.00245
 C -2.19154 0.38159 0.45669
 C 2.19525 0.36567 -0.45650
 F -1.11803 -1.46298 1.49368
 F 1.10721 -1.46741 -1.49789
 H -2.14948 1.18834 0.52647
 H 2.16141 1.16793 -0.52753
 H -2.24239 0.75337 0.58397
 H 2.26699 0.73624 -0.59650
 H -3.10983 -0.18552 0.20815
 H 3.08638 -0.20297 -0.19083
13
bifur_IRC_Distances_MW_output/new_data/bifur_traj1_Distances point 347
C -0.98994 -0.46808 0.58757
 C 0.98859 -0.47526 -0.58992
 C -0.00391 -0.31651 0.00221
 C -2.19528 0.38034 0.45886
 C 2.19890 0.36434 -0.45862
 F -1.11466 -1.46171 1.49375
 F 1.10380 -1.46612 -1.49795
 H -2.15443 1.18858 0.53156
 H 2.16657 1.16797 -0.53280
 H -2.24755 0.75127 0.58950
 H 2.27184 0.73402 -0.60193
 H -3.11399 -0.19072 0.20561
 H 3.09007 -0.20813 -0.18784
13
bifur_IRC_Distances_MW_output/new_data/bifur_traj1_Distances point 348
C -0.98983 -0.46514 0.58807
 C 0.98876 -0.47235 -0.59060
 C -0.00345 -0.30755 0.00195
 C -2.19913 0.37906 0.46110
 C 2.20266 0.36297 -0.46080
 F -1.11121 -1.46040 1.49380
 F 1.10030 -1.46479 -1.49800
 H -2.15951 1.18882 0.53682
 H 2.17186 1.16801 -0.53824
 H -2.25284 0.74911 0.59520
 H 2.27683 0.73172 -0.60755
 H -3.11829 -0.19605 0.20297
 H 3.09387 -0.21342 -0.18473
13
bifur_IRC_Distances_MW_output/new_data/bifur_traj1_Distances point 349
C -0.98971 -0.46213 0.58857
 C 0.98893 -0.46939 -0.59128
 C -0.00299 -0.29840 0.00168
 C -2.20306 0.37775 0.46340
 C 2.20649 0.36157 -0.46304
 F -1.10769 -1.45904 1.49384
 F 1.09675 -1.46343 -1.49802
 H -2.16469 1.18906 0.54221
 H 2.17724 1.16803 -0.54384
 H -2.25824 0.74690 0.60106
 H 2.28190 0.72937 -0.61331
 H -3.12270 -0.20148 0.20026
 H 3.09777 -0.21881 -0.18154
13
bifur_IRC_Distances_MW_output/new_data/bifur_traj1_Distances point 350
C -0.98960 -0.45908 0.58907
 C 0.98911 -0.46638 -0.59198
 C -0.00251 -0.28908 0.00140
 C -2.20706 0.37641 0.46574
 C 2.21038 0.36014 -0.46533
 F -1.10411 -1.45766 1.49385
 F 1.09315 -1.46204 -1.49801
 H -2.16995 1.18930 0.54773
 H 2.18271 1.16804 -0.54957
 H -2.26372 0.74465 0.60707
 H 2.28705 0.72696 -0.61920
 H -3.12721 -0.20699 0.19748
 H 3.10175 -0.22427 -0.17825
13
bifur_IRC_Distances_MW_output/new_data/bifur_traj1_Distances point 351
C -0.98948 -0.45596 0.58958
 C 0.98930 -0.46331 -0.59269
 C -0.00202 -0.27960 0.00111
 C -2.21113 0.37505 0.46814
 C 2.21435 0.35868 -0.46767
 F -1.10048 -1.45624 1.49385
 F 1.08950 -1.46063 -1.49798
 H -2.17530 1.18953 0.55338
 H 2.18826 1.16805 -0.55544
 H -2.26929 0.74235 0.61321
 H 2.29228 0.72451 -0.62523
 H -3.13182 -0.21259 0.19462
 H 3.10582 -0.22982 -0.17487
13
bifur_IRC_Distances_MW_output/new_data/bifur_traj1_Distances point 352
C -0.98936 -0.45279 0.59009
 C 0.98950 -0.46020 -0.59341
 C -0.00152 -0.26994 0.00080
 C -2.21528 0.37366 0.47060
 C 2.21839 0.35720 -0.47007
 F -1.09678 -1.45478 1.49382
 F 1.08579 -1.45920 -1.49791
 H -2.18075 1.18977 0.55917
 H 2.19390 1.16804 -0.56147
 H -2.27496 0.73999 0.61952
 H 2.29761 0.72199 -0.63142
 H -3.13653 -0.21829 0.19168
 H 3.10999 -0.23546 -0.17139
13
bifur_IRC_Distances_MW_output/new_data/bifur_traj1_Distances point 353
C -0.98936 -0.45279 0.59009
 C 0.98950 -0.46020 -0.59341
 C -0.00152 -0.26994 0.00080
 C -2.21528 0.37366 0.47060
 C 2.21839 0.35720 -0.47007
 F -1.09678 -1.45478 1.49382
 F 1.08579 -1.45920 -1.49791
 H -2.18075 1.18977 0.55917
 H 2.19390 1.16804 -0.56147
 H -2.27496 0.73999 0.61952
 H 2.29761 0.72199 -0.63142
 H -3.13653 -0.21829 0.19168
 H 3.10999 -0.23546 -0.17139
13
bifur_IRC_Distances_MW_output/new_data/bifur_traj1_Distances point 354
C -0.98913 -0.44624 0.59111
 C 0.98994 -0.45376 -0.59488
 C -0.00047 -0.24995 0.00012
 C -2.22388 0.37079 0.47571
 C 2.22675 0.35412 -0.47505
 F -1.08916 -1.45173 1.49370
 F 1.07818 -1.45623 -1.49769
 H -2.19199 1.19022 0.57126
 H 2.20554 1.16798 -0.57408
 H -2.28666 0.73512 0.63268
 H 2.30858 0.71676 -0.64432
 H -3.14635 -0.23002 0.18552
 H 3.11867 -0.24707 -0.16408
13
bifur_IRC_Distances_MW_output/new_data/bifur_traj1_Distances point 355
C -0.98901 -0.44285 0.59163
 C 0.99017 -0.45045 -0.59563
 C 0.00008 -0.23964 -0.00024
 C -2.22832 0.36931 0.47836
 C 2.23106 0.35253 -0.47764
 F -1.08524 -1.45013 1.49359
 F 1.07427 -1.45470 -1.49753
 H -2.19778 1.19045 0.57756
 H 2.21152 1.16793 -0.58067
 H -2.29269 0.73259 0.63955
 H 2.31423 0.71405 -0.65104
 H -3.15146 -0.23606 0.18229
 H 3.12318 -0.25303 -0.16024
13
bifur_IRC_Distances_MW_output/new_data/bifur_traj1_Distances point 356
C -0.98889 -0.43941 0.59216
 C 0.99042 -0.44709 -0.59639
 C 0.00064 -0.22914 -0.00062
 C -2.23284 0.36780 0.48108
 C 2.23545 0.35091 -0.48029
 F -1.08126 -1.44850 1.49347
 F 1.07031 -1.45315 -1.49733
 H -2.20367 1.19067 0.58401
 H 2.21760 1.16787 -0.58742
 H -2.29882 0.73002 0.64658
 H 2.31996 0.71127 -0.65793
 H -3.15668 -0.24218 0.17897
 H 3.12779 -0.25907 -0.15629
13
bifur_IRC_Distances_MW_output/new_data/bifur_traj1_Distances point 357
C -0.98878 -0.43593 0.59268
 C 0.99067 -0.44369 -0.59716
 C 0.00121 -0.21851 -0.00102
 C -2.23743 0.36628 0.48384
 C 2.23990 0.34926 -0.48299
 F -1.07723 -1.44683 1.49331
 F 1.06632 -1.45157 -1.49709
 H -2.20963 1.19089 0.59059
 H 2.22374 1.16779 -0.59431
 H -2.30502 0.72741 0.65377
 H 2.32576 0.70845 -0.66495
 H -3.16200 -0.24837 0.17558
 H 3.13249 -0.26517 -0.15225
13
bifur_IRC_Distances_MW_output/new_data/bifur_traj1_Distances point 358
C -0.98866 -0.43241 0.59319
 C 0.99094 -0.44026 -0.59793
 C 0.00179 -0.20778 -0.00143
 C -2.24207 0.36473 0.48665
 C 2.24440 0.34760 -0.48572
 F -1.07317 -1.44513 1.49313
 F 1.06231 -1.44999 -1.49681
 H -2.21565 1.19109 0.59727
 H 2.22992 1.16770 -0.60133
 H -2.31127 0.72476 0.66107
 H 2.33160 0.70559 -0.67209
 H -3.16740 -0.25461 0.17211
 H 3.13727 -0.27130 -0.14812
13
bifur_IRC_Distances_MW_output/new_data/bifur_traj1_Distances point 359
C -0.98855 -0.42887 0.59371
 C 0.99121 -0.43681 -0.59870
 C 0.00238 -0.19698 -0.00186
 C -2.24675 0.36318 0.48949
 C 2.24893 0.34592 -0.48850
 F -1.06908 -1.44341 1.49292
 F 1.05829 -1.44839 -1.49649
 H -2.22170 1.19130 0.60406
 H 2.23614 1.16759 -0.60846
 H -2.31757 0.72210 0.66848
 H 2.33747 0.70270 -0.67933
 H -3.17287 -0.26087 0.16859
 H 3.14210 -0.27745 -0.14391
13
bifur_IRC_Distances_MW_output/new_data/bifur_traj1_Distances point 360
C -0.98844 -0.42531 0.59421
 C 0.99150 -0.43336 -0.59947
 C 0.00297 -0.18613 -0.00230
 C -2.25146 0.36162 0.49236
 C 2.25349 0.34423 -0.49130
 F -1.06498 -1.44166 1.49268
 F 1.05426 -1.44679 -1.49614
 H -2.22779 1.19149 0.61092
 H 2.24238 1.16746 -0.61569
 H -2.32389 0.71942 0.67599
 H 2.34337 0.69979 -0.68666
 H -3.17840 -0.26715 0.16501
 H 3.14699 -0.28361 -0.13963
13
bifur_IRC_Distances_MW_output/new_data/bifur_traj1_Distances point 361
C -0.98833 -0.42174 0.59471
 C 0.99179 -0.42990 -0.60024
 C 0.00357 -0.17525 -0.00276
 C -2.25619 0.36006 0.49526
 C 2.25807 0.34254 -0.49412
 F -1.06088 -1.43990 1.49242
 F 1.05023 -1.44519 -1.49574
 H -2.23388 1.19168 0.61786
 H 2.24863 1.16732 -0.62300
 H -2.33022 0.71673 0.68358
 H 2.34927 0.69685 -0.69406
 H -3.18398 -0.27343 0.16138
 H 3.15192 -0.28976 -0.13529
13
bifur_IRC_Distances_MW_output/new_data/bifur_traj1_Distances point 362
C -0.98822 -0.41818 0.59521
 C 0.99209 -0.42646 -0.60101
 C 0.00417 -0.16439 -0.00322
 C -2.26093 0.35849 0.49817
 C 2.26264 0.34084 -0.49696
 F -1.05678 -1.43813 1.49213
 F 1.04623 -1.44359 -1.49531
 H -2.23997 1.19186 0.62483
 H 2.25485 1.16716 -0.63037
 H -2.33655 0.71404 0.69122
 H 2.35516 0.69391 -0.70151
 H -3.18958 -0.27969 0.15771
 H 3.15688 -0.29588 -0.13089
13
bifur_IRC_Distances_MW_output/new_data/bifur_traj1_Distances point 363
C -0.98812 -0.41464 0.59569
 C 0.99240 -0.42303 -0.60177
 C 0.00478 -0.15357 -0.00370
 C -2.26565 0.35694 0.50109
 C 2.26721 0.33915 -0.49980
 F -1.05270 -1.43634 1.49181
 F 1.04226 -1.44201 -1.49484
 H -2.24604 1.19203 0.63184
 H 2.26104 1.16699 -0.63777
 H -2.34284 0.71136 0.69890
 H 2.36101 0.69097 -0.70899
 H -3.19520 -0.28590 0.15402
 H 3.16185 -0.30194 -0.12647
13
bifur_IRC_Distances_MW_output/new_data/bifur_traj1_Distances point 364
C -0.98812 -0.41464 0.59569
 C 0.99240 -0.42303 -0.60177
 C 0.00478 -0.15357 -0.00370
 C -2.26565 0.35694 0.50109
 C 2.26721 0.33915 -0.49980
 F -1.05270 -1.43634 1.49181
 F 1.04226 -1.44201 -1.49484
 H -2.24604 1.19203 0.63184
 H 2.26104 1.16699 -0.63777
 H -2.34284 0.71136 0.69890
 H 2.36101 0.69097 -0.70899
 H -3.19520 -0.28590 0.15402
 H 3.16185 -0.30194 -0.12647
13
bifur_IRC_Distances_MW_output/new_data/bifur_traj1_Distances point 365
C -0.98792 -0.40760 0.59663
 C 0.99303 -0.41625 -0.60326
 C 0.00599 -0.13209 -0.00470
 C -2.27508 0.35385 0.50693
 C 2.27630 0.33579 -0.50550
 F -1.04459 -1.43276 1.49110
 F 1.03441 -1.43887 -1.49380
 H -2.25810 1.19235 0.64592
 H 2.27333 1.16660 -0.65270
 H -2.35536 0.70603 0.71434
 H 2.37264 0.68510 -0.72402
 H -3.20647 -0.29822 0.14656
 H 3.17184 -0.31392 -0.11750
13
bifur_IRC_Distances_MW_output/new_data/bifur_traj1_Distances point 366
C -0.98783 -0.40408 0.59709
 C 0.99336 -0.41287 -0.60401
 C 0.00660 -0.12134 -0.00521
 C -2.27982 0.35230 0.50989
 C 2.28086 0.33410 -0.50839
 F -1.04054 -1.43095 1.49070
 F 1.03050 -1.43731 -1.49322
 H -2.26415 1.19251 0.65306
 H 2.27947 1.16638 -0.66027
 H -2.36162 0.70336 0.72218
 H 2.37845 0.68214 -0.73164
 H -3.21217 -0.30436 0.14277
 H 3.17689 -0.31988 -0.11293
13
bifur_IRC_Distances_MW_output/new_data/bifur_traj1_Distances point 367
C -0.98774 -0.40052 0.59754
 C 0.99370 -0.40946 -0.60476
 C 0.00722 -0.11049 -0.00575
 C -2.28461 0.35074 0.51290
 C 2.28548 0.33239 -0.51132
 F -1.03644 -1.42910 1.49028
 F 1.02656 -1.43574 -1.49260
 H -2.27026 1.19265 0.66032
 H 2.28566 1.16614 -0.66800
 H -2.36796 0.70066 0.73016
 H 2.38432 0.67915 -0.73940
 H -3.21797 -0.31056 0.13889
 H 3.18203 -0.32588 -0.10826
13
bifur_IRC_Distances_MW_output/new_data/bifur_traj1_Distances point 368
C -0.98765 -0.39690 0.59800
 C 0.99405 -0.40599 -0.60552
 C 0.00786 -0.09943 -0.00631
 C -2.28952 0.34915 0.51598
 C 2.29021 0.33065 -0.51433
 F -1.03226 -1.42720 1.48981
 F 1.02256 -1.43415 -1.49192
 H -2.27649 1.19280 0.66779
 H 2.29197 1.16588 -0.67595
 H -2.37442 0.69791 0.73837
 H 2.39030 0.67608 -0.74738
 H -3.22392 -0.31686 0.13488
 H 3.18731 -0.33196 -0.10343
13
bifur_IRC_Distances_MW_output/new_data/bifur_traj1_Distances point 369
C -0.98756 -0.39317 0.59846
 C 0.99443 -0.40244 -0.60630
 C 0.00852 -0.08805 -0.00690
 C -2.29458 0.34752 0.51918
 C 2.29507 0.32886 -0.51745
 F -1.02796 -1.42524 1.48931
 F 1.01846 -1.43251 -1.49118
 H -2.28291 1.19294 0.67555
 H 2.29846 1.16560 -0.68422
 H -2.38107 0.69509 0.74689
 H 2.39645 0.67292 -0.75566
 H -3.23008 -0.32333 0.13071
 H 3.19278 -0.33819 -0.09840
13
bifur_IRC_Distances_MW_output/new_data/bifur_traj1_Distances point 370
C -0.98747 -0.38932 0.59893
 C 0.99482 -0.39877 -0.60710
 C 0.00920 -0.07631 -0.00753
 C -2.29983 0.34583 0.52251
 C 2.30012 0.32700 -0.52069
 F -1.02352 -1.42319 1.48875
 F 1.01423 -1.43083 -1.49037
 H -2.28956 1.19308 0.68363
 H 2.30516 1.16529 -0.69285
 H -2.38794 0.69217 0.75579
 H 2.40281 0.66964 -0.76430
 H -3.23651 -0.33000 0.12635
 H 3.19849 -0.34459 -0.09312
13
bifur_IRC_Distances_MW_output/new_data/bifur_traj1_Distances point 371
C -0.98738 -0.38537 0.59941
 C 0.99524 -0.39501 -0.60792
 C 0.00991 -0.06423 -0.00820
 C -2.30525 0.34410 0.52596
 C 2.30532 0.32509 -0.52406
 F -1.01894 -1.42107 1.48814
 F 1.00990 -1.42911 -1.48948
 H -2.29640 1.19322 0.69203
 H 2.31204 1.16495 -0.70183
 H -2.39502 0.68917 0.76504
 H 2.40935 0.66626 -0.77328
 H -3.24316 -0.33685 0.12180
 H 3.20441 -0.35115 -0.08762
13
bifur_IRC_Distances_MW_output/new_data/bifur_traj1_Distances point 372
C -0.98729 -0.38136 0.59988
 C 0.99568 -0.39122 -0.60875
 C 0.01063 -0.05200 -0.00889
 C -2.31077 0.34235 0.52949
 C 2.31061 0.32316 -0.52750
 F -1.01430 -1.41890 1.48750
 F 1.00552 -1.42738 -1.48853
 H -2.30336 1.19335 0.70063
 H 2.31902 1.16459 -0.71104
 H -2.40221 0.68614 0.77451
 H 2.41597 0.66281 -0.78246
 H -3.24997 -0.34378 0.11713
 H 3.21046 -0.35776 -0.08196
13
bifur_IRC_Distances_MW_output/new_data/bifur_traj1_Distances point 373
C -0.98721 -0.37736 0.60034
 C 0.99612 -0.38743 -0.60957
 C 0.01135 -0.03979 -0.00960
 C -2.31630 0.34059 0.53304
 C 2.31592 0.32122 -0.53097
 F -1.00966 -1.41671 1.48681
 F 1.00116 -1.42567 -1.48752
 H -2.31031 1.19348 0.70931
 H 2.32599 1.16420 -0.72035
 H -2.40940 0.68311 0.78408
 H 2.42260 0.65936 -0.79174
 H -3.25683 -0.35069 0.11240
 H 3.21658 -0.36432 -0.07622
13
bifur_IRC_Distances_MW_output/new_data/bifur_traj1_Distances point 374
C -0.98713 -0.37339 0.60079
 C 0.99658 -0.38369 -0.61038
 C 0.01207 -0.02767 -0.01033
 C -2.32182 0.33886 0.53660
 C 2.32121 0.31929 -0.53444
 F -1.00504 -1.41453 1.48609
 F 0.99684 -1.42397 -1.48647
 H -2.31724 1.19360 0.71801
 H 2.33291 1.16380 -0.72970
 H -2.41655 0.68012 0.79368
 H 2.42918 0.65593 -0.80105
 H -3.26371 -0.35753 0.10763
 H 3.22270 -0.37080 -0.07044
13
bifur_IRC_Distances_MW_output/new_data/bifur_traj1_Distances point 375
C -0.98713 -0.37339 0.60079
 C 0.99658 -0.38369 -0.61038
 C 0.01207 -0.02767 -0.01033
 C -2.32182 0.33886 0.53660
 C 2.32121 0.31929 -0.53444
 F -1.00504 -1.41453 1.48609
 F 0.99684 -1.42397 -1.48647
 H -2.31724 1.19360 0.71801
 H 2.33291 1.16380 -0.72970
 H -2.41655 0.68012 0.79368
 H 2.42918 0.65593 -0.80105
 H -3.26371 -0.35753 0.10763
 H 3.22270 -0.37080 -0.07044
13
bifur_IRC_Distances_MW_output/new_data/bifur_traj1_Distances point 376
C -0.98699 -0.36551 0.60166
 C 0.99751 -0.37629 -0.61199
 C 0.01352 -0.00359 -0.01183
 C -2.33288 0.33541 0.54378
 C 2.33178 0.31546 -0.54145
 F -0.99583 -1.41013 1.48456
 F 0.98829 -1.42065 -1.48422
 H -2.33106 1.19384 0.73561
 H 2.34669 1.16293 -0.74865
 H -2.43082 0.67418 0.81312
 H 2.44229 0.64905 -0.81987
 H -3.27757 -0.37112 0.09794
 H 3.23507 -0.38359 -0.05866
13
bifur_IRC_Distances_MW_output/new_data/bifur_traj1_Distances point 377
C -0.98693 -0.36154 0.60209
 C 0.99800 -0.37258 -0.61280
 C 0.01426 0.00851 -0.01262
 C -2.33848 0.33368 0.54744
 C 2.33714 0.31352 -0.54502
 F -0.99119 -1.40790 1.48373
 F 0.98400 -1.41899 -1.48300
 H -2.33805 1.19396 0.74462
 H 2.35362 1.16246 -0.75837
 H -2.43802 0.67121 0.82307
 H 2.44890 0.64558 -0.82949
 H -3.28464 -0.37794 0.09296
 H 3.24140 -0.38997 -0.05260
13
bifur_IRC_Distances_MW_output/new_data/bifur_traj1_Distances point 378
C -0.98687 -0.35754 0.60251
 C 0.99850 -0.36885 -0.61361
 C 0.01500 0.02075 -0.01344
 C -2.34418 0.33194 0.55118
 C 2.34258 0.31157 -0.54867
 F -0.98648 -1.40562 1.48285
 F 0.97967 -1.41734 -1.48170
 H -2.34513 1.19408 0.75382
 H 2.36064 1.16197 -0.76832
 H -2.44532 0.66821 0.83325
 H 2.45559 0.64206 -0.83934
 H -3.29186 -0.38484 0.08785
 H 3.24786 -0.39638 -0.04638
13
bifur_IRC_Distances_MW_output/new_data/bifur_traj1_Distances point 379
C -0.98681 -0.35347 0.60293
 C 0.99903 -0.36507 -0.61443
 C 0.01576 0.03317 -0.01429
 C -2.35001 0.33017 0.55502
 C 2.34814 0.30958 -0.55242
 F -0.98168 -1.40329 1.48192
 F 0.97528 -1.41567 -1.48033
 H -2.35236 1.19420 0.76329
 H 2.36778 1.16145 -0.77856
 H -2.45276 0.66518 0.84372
 H 2.46240 0.63847 -0.84947
 H -3.29928 -0.39184 0.08257
 H 3.25451 -0.40286 -0.03995
13
bifur_IRC_Distances_MW_output/new_data/bifur_traj1_Distances point 380
C -0.98676 -0.34931 0.60334
 C 0.99958 -0.36122 -0.61527
 C 0.01654 0.04587 -0.01519
 C -2.35600 0.32836 0.55898
 C 2.35386 0.30754 -0.55630
 F -0.97676 -1.40090 1.48092
 F 0.97080 -1.41399 -1.47886
 H -2.35978 1.19432 0.77310
 H 2.37509 1.16089 -0.78919
 H -2.46039 0.66209 0.85457
 H 2.46938 0.63478 -0.85996
 H -3.30694 -0.39899 0.07709
 H 3.26138 -0.40945 -0.03326
13
bifur_IRC_Distances_MW_output/new_data/bifur_traj1_Distances point 381
C -0.98671 -0.34503 0.60377
 C 1.00016 -0.35727 -0.61613
 C 0.01735 0.05895 -0.01613
 C -2.36222 0.32650 0.56312
 C 2.35978 0.30544 -0.56033
 F -0.97168 -1.39841 1.47985
 F 0.96619 -1.41228 -1.47727
 H -2.36745 1.19445 0.78333
 H 2.38263 1.16029 -0.80029
 H -2.46828 0.65893 0.86590
 H 2.47659 0.63097 -0.87091
 H -3.31493 -0.40635 0.07135
 H 3.26855 -0.41619 -0.02625
13
bifur_IRC_Distances_MW_output/new_data/bifur_traj1_Distances point 382
C -0.98666 -0.34061 0.60419
 C 1.00078 -0.35319 -0.61701
 C 0.01820 0.07248 -0.01715
 C -2.36870 0.32458 0.56745
 C 2.36595 0.30327 -0.56456
 F -0.96639 -1.39581 1.47868
 F 0.96142 -1.41053 -1.47555
 H -2.37543 1.19459 0.79406
 H 2.39046 1.15964 -0.81196
 H -2.47648 0.65567 0.87780
 H 2.48407 0.62701 -0.88241
 H -3.32329 -0.41398 0.06530
 H 3.27608 -0.42313 -0.01886
13
bifur_IRC_Distances_MW_output/new_data/bifur_traj1_Distances point 383
C -0.98662 -0.33604 0.60462
 C 1.00143 -0.34901 -0.61792
 C 0.01907 0.08643 -0.01822
 C -2.37544 0.32261 0.57197
 C 2.37236 0.30102 -0.56898
 F -0.96092 -1.39312 1.47742
 F 0.95652 -1.40875 -1.47369
 H -2.38370 1.19473 0.80530
 H 2.39855 1.15894 -0.82419
 H -2.48497 0.65233 0.89026
 H 2.49181 0.62292 -0.89444
 H -3.33203 -0.42184 0.05895
 H 3.28395 -0.43023 -0.01109
13
bifur_IRC_Distances_MW_output/new_data/bifur_traj1_Distances point 384
C -0.98659 -0.33141 0.60504
 C 1.00212 -0.34478 -0.61885
 C 0.01996 0.10060 -0.01934
 C -2.38234 0.32061 0.57663
 C 2.37893 0.29873 -0.57354
 F -0.95534 -1.39036 1.47609
 F 0.95153 -1.40697 -1.47170
 H -2.39216 1.19489 0.81690
 H 2.40679 1.15820 -0.83684
 H -2.49364 0.64897 0.90313
 H 2.49971 0.61874 -0.90685
 H -3.34104 -0.42984 0.05236
 H 3.29207 -0.43740 -0.00303
13
bifur_IRC_Distances_MW_output/new_data/bifur_traj1_Distances point 385
C -0.98657 -0.32678 0.60545
 C 1.00282 -0.34057 -0.61977
 C 0.02085 0.11476 -0.02050
 C -2.38930 0.31862 0.58135
 C 2.38554 0.29645 -0.57815
 F -0.94973 -1.38758 1.47469
 F 0.94656 -1.40522 -1.46963
 H -2.40066 1.19506 0.82867
 H 2.41505 1.15743 -0.84969
 H -2.50235 0.64563 0.91620
 H 2.50763 0.61455 -0.91946
 H -3.35015 -0.43783 0.04566
 H 3.30031 -0.44451 0.00518
13
bifur_IRC_Distances_MW_output/new_data/bifur_traj1_Distances point 386
C -0.98657 -0.32678 0.60545
 C 1.00282 -0.34057 -0.61977
 C 0.02085 0.11476 -0.02050
 C -2.38930 0.31862 0.58135
 C 2.38554 0.29645 -0.57815
 F -0.94973 -1.38758 1.47469
 F 0.94656 -1.40522 -1.46963
 H -2.40066 1.19506 0.82867
 H 2.41505 1.15743 -0.84969
 H -2.50235 0.64563 0.91620
 H 2.50763 0.61455 -0.91946
 H -3.35015 -0.43783 0.04566
 H 3.30031 -0.44451 0.00518
13
bifur_IRC_Distances_MW_output/new_data/bifur_traj1_Distances point 387
C -0.98654 -0.31766 0.60622
 C 1.00425 -0.33233 -0.62157
 C 0.02262 0.14265 -0.02289
 C -2.40320 0.31471 0.59085
 C 2.39873 0.29193 -0.58744
 F -0.93859 -1.38207 1.47174
 F 0.93677 -1.40187 -1.46525
 H -2.41757 1.19542 0.85244
 H 2.43141 1.15582 -0.87569
 H -2.51966 0.63914 0.94260
 H 2.52335 0.60624 -0.94491
 H -3.36851 -0.45362 0.03204
 H 3.31693 -0.45837 0.02188
13
bifur_IRC_Distances_MW_output/new_data/bifur_traj1_Distances point 388
C -0.98655 -0.31312 0.60659
 C 1.00500 -0.32825 -0.62247
 C 0.02352 0.15657 -0.02413
 C -2.41024 0.31277 0.59570
 C 2.40540 0.28968 -0.59218
 F -0.93298 -1.37929 1.47016
 F 0.93188 -1.40025 -1.46292
 H -2.42609 1.19563 0.86460
 H 2.43963 1.15498 -0.88903
 H -2.52837 0.63595 0.95612
 H 2.53126 0.60207 -0.95794
 H -3.37788 -0.46153 0.02503
 H 3.32544 -0.46521 0.03048
13
bifur_IRC_Distances_MW_output/new_data/bifur_traj1_Distances point 389
C -0.98656 -0.30848 0.60695
 C 1.00578 -0.32410 -0.62338
 C 0.02443 0.17076 -0.02544
 C -2.41749 0.31080 0.60071
 C 2.41227 0.28737 -0.59709
 F -0.92724 -1.37644 1.46849
 F 0.92690 -1.39864 -1.46044
 H -2.43485 1.19585 0.87721
 H 2.44804 1.15408 -0.90288
 H -2.53731 0.63274 0.97014
 H 2.53936 0.59780 -0.97146
 H -3.38758 -0.46961 0.01773
 H 3.33425 -0.47213 0.03943
13
bifur_IRC_Distances_MW_output/new_data/bifur_traj1_Distances point 390
C -0.98658 -0.30370 0.60731
 C 1.00661 -0.31985 -0.62431
 C 0.02537 0.18541 -0.02683
 C -2.42506 0.30878 0.60598
 C 2.41943 0.28499 -0.60224
 F -0.92126 -1.37348 1.46668
 F 0.92175 -1.39701 -1.45776
 H -2.44396 1.19611 0.89047
 H 2.45676 1.15312 -0.91746
 H -2.54661 0.62946 0.98490
 H 2.54777 0.59337 -0.98566
 H -3.39775 -0.47797 0.01003
 H 3.34352 -0.47922 0.04888
13
bifur_IRC_Distances_MW_output/new_data/bifur_traj1_Distances point 391
C -0.98661 -0.29881 0.60767
 C 1.00749 -0.31552 -0.62527
 C 0.02634 0.20042 -0.02830
 C -2.43290 0.30671 0.61146
 C 2.42685 0.28255 -0.60760
 F -0.91510 -1.37044 1.46475
 F 0.91648 -1.39539 -1.45489
 H -2.45337 1.19640 0.90431
 H 2.46574 1.15210 -0.93269
 H -2.55620 0.62615 1.00030
 H 2.55644 0.58882 -1.00049
 H -3.40835 -0.48656 0.00197
 H 3.35318 -0.48642 0.05879
13
bifur_IRC_Distances_MW_output/new_data/bifur_traj1_Distances point 392
C -0.98665 -0.29400 0.60800
 C 1.00837 -0.31128 -0.62621
 C 0.02730 0.21518 -0.02979
 C -2.44070 0.30469 0.61695
 C 2.43423 0.28014 -0.61298
 F -0.90900 -1.36744 1.46276
 F 0.91129 -1.39384 -1.45194
 H -2.46271 1.19671 0.91819
 H 2.47463 1.15106 -0.94799
 H -2.56570 0.62295 1.01576
 H 2.56503 0.58432 -1.01536
 H -3.41895 -0.49505 -0.00615
 H 3.36288 -0.49344 0.06876
13
bifur_IRC_Distances_MW_output/new_data/bifur_traj1_Distances point 393
C -0.98671 -0.28946 0.60830
 C 1.00923 -0.30730 -0.62710
 C 0.02821 0.22913 -0.03124
 C -2.44816 0.30280 0.62222
 C 2.44127 0.27787 -0.61814
 F -0.90319 -1.36459 1.46079
 F 0.90638 -1.39242 -1.44903
 H -2.47161 1.19703 0.93156
 H 2.48306 1.15004 -0.96273
 H -2.57475 0.61997 1.03064
 H 2.57320 0.58005 -1.02968
 H -3.42914 -0.50310 -0.01400
 H 3.37221 -0.50002 0.07840
13
bifur_IRC_Distances_MW_output/new_data/bifur_traj1_Distances point 394
C -0.98677 -0.28524 0.60857
 C 1.01005 -0.30361 -0.62792
 C 0.02906 0.24212 -0.03263
 C -2.45519 0.30104 0.62722
 C 2.44791 0.27574 -0.62303
 F -0.89775 -1.36193 1.45889
 F 0.90180 -1.39115 -1.44622
 H -2.47996 1.19737 0.94423
 H 2.49097 1.14907 -0.97673
 H -2.58324 0.61724 1.04476
 H 2.58085 0.57606 -1.04326
 H -3.43878 -0.51063 -0.02146
 H 3.38105 -0.50609 0.08757
13
bifur_IRC_Distances_MW_output/new_data/bifur_traj1_Distances point 395
C -0.98683 -0.28130 0.60881
 C 1.01084 -0.30018 -0.62868
 C 0.02985 0.25426 -0.03396
 C -2.46182 0.29941 0.63195
 C 2.45417 0.27376 -0.62767
 F -0.89263 -1.35945 1.45704
 F 0.89752 -1.38999 -1.44349
 H -2.48783 1.19771 0.95628
 H 2.49838 1.14813 -0.99004
 H -2.59123 0.61474 1.05818
 H 2.58805 0.57232 -1.05617
 H -3.44793 -0.51769 -0.02858
 H 3.38945 -0.51172 0.09631
13
bifur_IRC_Distances_MW_output/new_data/bifur_traj1_Distances point 396
C -0.98690 -0.27760 0.60903
 C 1.01159 -0.29698 -0.62940
 C 0.03060 0.26564 -0.03523
 C -2.46811 0.29788 0.63646
 C 2.46010 0.27190 -0.63208
 F -0.88780 -1.35711 1.45524
 F 0.89351 -1.38894 -1.44084
 H -2.49527 1.19805 0.96776
 H 2.50538 1.14722 -1.00274
 H -2.59877 0.61244 1.07098
 H 2.59485 0.56880 -1.06847
 H -3.45663 -0.52434 -0.03538
 H 3.39746 -0.51696 0.10467
13
bifur_IRC_Distances_MW_output/new_data/bifur_traj1_Distances point 397
C -0.98690 -0.27760 0.60903
 C 1.01159 -0.29698 -0.62940
 C 0.03060 0.26564 -0.03523
 C -2.46811 0.29788 0.63646
 C 2.46010 0.27190 -0.63208
 F -0.88780 -1.35711 1.45524
 F 0.89351 -1.38894 -1.44084
 H -2.49527 1.19805 0.96776
 H 2.50538 1.14722 -1.00275
 H -2.59877 0.61244 1.07098
 H 2.59485 0.56880 -1.06847
 H -3.45663 -0.52434 -0.03538
 H 3.39746 -0.51696 0.10467
13
bifur_IRC_Distances_MW_output/new_data/bifur_traj1_Distances point 398
C -0.98705 -0.27092 0.60939
 C 1.01300 -0.29123 -0.63069
 C 0.03196 0.28626 -0.03762
 C -2.47966 0.29515 0.64480
 C 2.47099 0.26852 -0.64024
 F -0.87898 -1.35288 1.45183
 F 0.88622 -1.38712 -1.43583
 H -2.50888 1.19874 0.98904
 H 2.51814 1.14553 -1.02630
 H -2.61256 0.60836 1.09470
 H 2.60726 0.56239 -1.09125
 H -3.47272 -0.53646 -0.04804
 H 3.41229 -0.52635 0.12021
13
bifur_IRC_Distances_MW_output/new_data/bifur_traj1_Distances point 399
C -0.98713 -0.26793 0.60954
 C 1.01365 -0.28868 -0.63127
 C 0.03257 0.29548 -0.03872
 C -2.48489 0.29394 0.64860
 C 2.47592 0.26701 -0.64396
 F -0.87500 -1.35099 1.45024
 F 0.88296 -1.38634 -1.43349
 H -2.51503 1.19908 0.99876
 H 2.52389 1.14474 -1.03707
 H -2.61879 0.60659 1.10553
 H 2.61286 0.55951 -1.10165
 H -3.48005 -0.54192 -0.05383
 H 3.41906 -0.53050 0.12733
13
bifur_IRC_Distances_MW_output/new_data/bifur_traj1_Distances point 400
C -0.98720 -0.26520 0.60968
 C 1.01426 -0.28634 -0.63179
 C 0.03312 0.30394 -0.03975
 C -2.48973 0.29283 0.65212
 C 2.48048 0.26562 -0.64741
 F -0.87134 -1.34925 1.44874
 F 0.87996 -1.38565 -1.43129
 H -2.52071 1.19941 1.00778
 H 2.52918 1.14401 -1.04707
 H -2.62453 0.60499 1.11559
 H 2.61802 0.55686 -1.11132
 H -3.48686 -0.54694 -0.05923
 H 3.42534 -0.53429 0.13395
13
bifur_IRC_Distances_MW_output/new_data/bifur_traj1_Distances point 401
C -0.98728 -0.26274 0.60979
 C 1.01481 -0.28425 -0.63227
 C 0.03363 0.31156 -0.04069
 C -2.49413 0.29184 0.65533
 C 2.48462 0.26437 -0.65056
 F -0.86802 -1.34769 1.44735
 F 0.87726 -1.38504 -1.42927
 H -2.52585 1.19973 1.01602
 H 2.53397 1.14334 -1.05620
 H -2.62973 0.60358 1.12477
 H 2.62269 0.55447 -1.12012
 H -3.49305 -0.55148 -0.06416
 H 3.43107 -0.53768 0.14000
13
bifur_IRC_Distances_MW_output/new_data/bifur_traj1_Distances point 402
C -0.98734 -0.26057 0.60989
 C 1.01531 -0.28241 -0.63268
 C 0.03407 0.31827 -0.04153
 C -2.49802 0.29097 0.65818
 C 2.48829 0.26327 -0.65335
 F -0.86509 -1.34632 1.44611
 F 0.87488 -1.38452 -1.42745
 H -2.53040 1.20002 1.02334
 H 2.53820 1.14274 -1.06432
 H -2.63433 0.60235 1.13293
 H 2.62682 0.55236 -1.12796
 H -3.49855 -0.55549 -0.06855
 H 3.43617 -0.54065 0.14539
13
bifur_IRC_Distances_MW_output/new_data/bifur_traj1_Distances point 403
C -0.98740 -0.25870 0.60997
 C 1.01574 -0.28083 -0.63304
 C 0.03446 0.32406 -0.04226
 C -2.50141 0.29022 0.66067
 C 2.49148 0.26232 -0.65579
 F -0.86255 -1.34514 1.44501
 F 0.87282 -1.38409 -1.42585
 H -2.53435 1.20028 1.02972
 H 2.54187 1.14222 -1.07141
 H -2.63832 0.60130 1.14005
 H 2.63041 0.55054 -1.13479
 H -3.50335 -0.55897 -0.07239
 H 3.44061 -0.54320 0.15010
13
bifur_IRC_Distances_MW_output/new_data/bifur_traj1_Distances point 404
C -0.98746 -0.25710 0.61004
 C 1.01611 -0.27948 -0.63335
 C 0.03479 0.32904 -0.04290
 C -2.50434 0.28958 0.66282
 C 2.49423 0.26150 -0.65789
 F -0.86036 -1.34412 1.44405
 F 0.87105 -1.38372 -1.42446
 H -2.53776 1.20051 1.03526
 H 2.54503 1.14176 -1.07755
 H -2.64176 0.60041 1.14622
 H 2.63350 0.54896 -1.14071
 H -3.50750 -0.56197 -0.07571
 H 3.44446 -0.54539 0.15418
13
bifur_IRC_Distances_MW_output/new_data/bifur_traj1_Distances point 405
C -0.98751 -0.25571 0.61010
 C 1.01644 -0.27831 -0.63361
 C 0.03507 0.33335 -0.04346
 C -2.50688 0.28903 0.66469
 C 2.49662 0.26079 -0.65973
 F -0.85846 -1.34325 1.44321
 F 0.86952 -1.38340 -1.42324
 H -2.54072 1.20072 1.04007
 H 2.54777 1.14136 -1.08289
 H -2.64474 0.59965 1.15159
 H 2.63618 0.54760 -1.14586
 H -3.51111 -0.56456 -0.07861
 H 3.44781 -0.54727 0.15773
13
bifur_IRC_Distances_MW_output/new_data/bifur_traj1_Distances point 406
C -0.98755 -0.25449 0.61015
 C 1.01673 -0.27728 -0.63385
 C 0.03532 0.33713 -0.04395
 C -2.50912 0.28855 0.66635
 C 2.49873 0.26017 -0.66135
 F -0.85679 -1.34248 1.44247
 F 0.86817 -1.38313 -1.42215
 H -2.54332 1.20090 1.04433
 H 2.55018 1.14101 -1.08761
 H -2.64737 0.59899 1.15633
 H 2.63854 0.54641 -1.15041
 H -3.51430 -0.56685 -0.08118
 H 3.45077 -0.54892 0.16087
13
bifur_IRC_Distances_MW_output/new_data/bifur_traj1_Distances point 407
C -0.98759 -0.25341 0.61019
 C 1.01699 -0.27637 -0.63405
 C 0.03555 0.34049 -0.04439
 C -2.51111 0.28812 0.66782
 C 2.50061 0.25962 -0.66279
 F -0.85530 -1.34179 1.44180
 F 0.86698 -1.38290 -1.42118
 H -2.54564 1.20107 1.04813
 H 2.55233 1.14069 -1.09183
 H -2.64971 0.59841 1.16057
 H 2.64064 0.54534 -1.15447
 H -3.51714 -0.56888 -0.08347
 H 3.45341 -0.55038 0.16368
13
bifur_IRC_Distances_MW_output/new_data/bifur_traj1_Distances point 408
C -0.98759 -0.25341 0.61019
 C 1.01699 -0.27637 -0.63405
 C 0.03555 0.34049 -0.04439
 C -2.51111 0.28812 0.66782
 C 2.50061 0.25962 -0.66279
 F -0.85530 -1.34179 1.44180
 F 0.86698 -1.38290 -1.42118
 H -2.54564 1.20107 1.04813
 H 2.55233 1.14069 -1.09183
 H -2.64971 0.59841 1.16057
 H 2.64064 0.54534 -1.15447
 H -3.51714 -0.56888 -0.08347
 H 3.45341 -0.55038 0.16368
13
bifur_IRC_Distances_MW_output/new_data/bifur_traj1_Distances point 409
C -0.98766 -0.25164 0.61026
 C 1.01742 -0.27489 -0.63439
 C 0.03591 0.34599 -0.04512
 C -2.51439 0.28742 0.67025
 C 2.50370 0.25871 -0.66517
 F -0.85286 -1.34068 1.44069
 F 0.86502 -1.38252 -1.41957
 H -2.54945 1.20136 1.05439
 H 2.55584 1.14017 -1.09878
 H -2.65355 0.59746 1.16754
 H 2.64408 0.54360 -1.16116
 H -3.52183 -0.57222 -0.08725
 H 3.45776 -0.55276 0.16831
13
bifur_IRC_Distances_MW_output/new_data/bifur_traj1_Distances point 410
C -0.98769 -0.25101 0.61028
 C 1.01757 -0.27435 -0.63451
 C 0.03604 0.34797 -0.04538
 C -2.51558 0.28717 0.67113
 C 2.50482 0.25838 -0.66604
 F -0.85198 -1.34028 1.44028
 F 0.86432 -1.38239 -1.41898
 H -2.55082 1.20146 1.05666
 H 2.55712 1.13998 -1.10130
 H -2.65494 0.59713 1.17008
 H 2.64533 0.54297 -1.16359
 H -3.52352 -0.57342 -0.08862
 H 3.45934 -0.55362 0.16999
13
bifur_IRC_Distances_MW_output/new_data/bifur_traj1_Distances point 411
C -0.98771 -0.25057 0.61030
 C 1.01768 -0.27399 -0.63460
 C 0.03613 0.34934 -0.04556
 C -2.51640 0.28700 0.67174
 C 2.50559 0.25816 -0.66663
 F -0.85137 -1.34000 1.44000
 F 0.86383 -1.38229 -1.41858
 H -2.55177 1.20154 1.05823
 H 2.55800 1.13985 -1.10304
 H -2.65590 0.59690 1.17183
 H 2.64619 0.54253 -1.16527
 H -3.52470 -0.57426 -0.08956
 H 3.46043 -0.55421 0.17115
13
bifur_IRC_Distances_MW_output/new_data/bifur_traj1_Distances point 412
C -0.98772 -0.25034 0.61030
 C 1.01774 -0.27380 -0.63464
 C 0.03618 0.35004 -0.04566
 C -2.51683 0.28691 0.67206
 C 2.50599 0.25804 -0.66694
 F -0.85106 -1.33986 1.43986
 F 0.86358 -1.38225 -1.41837
 H -2.55227 1.20157 1.05904
 H 2.55845 1.13978 -1.10395
 H -2.65639 0.59678 1.17273
 H 2.64663 0.54231 -1.16613
 H -3.52530 -0.57469 -0.09006
 H 3.46100 -0.55451 0.17175
13
bifur_IRC_Distances_MW_output/new_data/bifur_traj1_Distances point 413
C -0.98772 -0.25034 0.61030
 C 1.01774 -0.27380 -0.63464
 C 0.03618 0.35004 -0.04566
 C -2.51683 0.28691 0.67206
 C 2.50598 0.25804 -0.66694
 F -0.85106 -1.33986 1.43986
 F 0.86358 -1.38225 -1.41837
 H -2.55226 1.20157 1.05904
 H 2.55845 1.13978 -1.10394
 H -2.65639 0.59678 1.17273
 H 2.64663 0.54231 -1.16613
 H -3.52530 -0.57469 -0.09005
 H 3.46100 -0.55451 0.17175
13
bifur_IRC_Distances_MW_output/new_data/bifur_traj1_Distances point 414
C -0.98771 -0.25058 0.61029
 C 1.01768 -0.27400 -0.63459
 C 0.03613 0.34929 -0.04555
 C -2.51637 0.28700 0.67172
 C 2.50556 0.25817 -0.66661
 F -0.85140 -1.34001 1.44001
 F 0.86385 -1.38230 -1.41859
 H -2.55174 1.20153 1.05817
 H 2.55796 1.13986 -1.10298
 H -2.65586 0.59691 1.17176
 H 2.64616 0.54255 -1.16520
 H -3.52465 -0.57423 -0.08953
 H 3.46039 -0.55418 0.17111
13
bifur_IRC_Distances_MW_output/new_data/bifur_traj1_Distances point 415
C -0.98769 -0.25107 0.61028
 C 1.01756 -0.27441 -0.63450
 C 0.03603 0.34777 -0.04535
 C -2.51546 0.28719 0.67104
 C 2.50470 0.25842 -0.66595
 F -0.85207 -1.34032 1.44032
 F 0.86439 -1.38240 -1.41904
 H -2.55068 1.20145 1.05642
 H 2.55699 1.14000 -1.10104
 H -2.65479 0.59716 1.16982
 H 2.64520 0.54303 -1.16334
 H -3.52335 -0.57330 -0.08848
 H 3.45918 -0.55353 0.16981
13
bifur_IRC_Distances_MW_output/new_data/bifur_traj1_Distances point 416
C -0.98766 -0.25180 0.61025
 C 1.01738 -0.27502 -0.63436
 C 0.03588 0.34551 -0.04505
 C -2.51411 0.28748 0.67004
 C 2.50343 0.25879 -0.66497
 F -0.85308 -1.34078 1.44078
 F 0.86519 -1.38255 -1.41971
 H -2.54912 1.20133 1.05384
 H 2.55554 1.14022 -1.09818
 H -2.65322 0.59755 1.16694
 H 2.64378 0.54375 -1.16058
 H -3.52142 -0.57193 -0.08692
 H 3.45739 -0.55255 0.16791
13
bifur_IRC_Distances_MW_output/new_data/bifur_traj1_Distances point 417
C -0.98762 -0.25273 0.61022
 C 1.01715 -0.27580 -0.63418
 C 0.03569 0.34261 -0.04467
 C -2.51237 0.28785 0.66876
 C 2.50180 0.25927 -0.66371
 F -0.85437 -1.34137 1.44137
 F 0.86623 -1.38275 -1.42056
 H -2.54710 1.20118 1.05053
 H 2.55368 1.14049 -1.09450
 H -2.65119 0.59804 1.16325
 H 2.64196 0.54467 -1.15704
 H -3.51894 -0.57017 -0.08492
 H 3.45509 -0.55130 0.16546
13
bifur_IRC_Distances_MW_output/new_data/bifur_traj1_Distances point 418
C -0.98758 -0.25382 0.61017
 C 1.01689 -0.27672 -0.63397
 C 0.03546 0.33921 -0.04422
 C -2.51035 0.28828 0.66726
 C 2.49989 0.25983 -0.66224
 F -0.85587 -1.34205 1.44205
 F 0.86743 -1.38299 -1.42155
 H -2.54476 1.20101 1.04668
 H 2.55151 1.14081 -1.09023
 H -2.64882 0.59863 1.15895
 H 2.63984 0.54575 -1.15292
 H -3.51606 -0.56811 -0.08260
 H 3.45241 -0.54982 0.16261
13
bifur_IRC_Distances_MW_output/new_data/bifur_traj1_Distances point 419
C -0.98758 -0.25382 0.61017
 C 1.01689 -0.27672 -0.63397
 C 0.03546 0.33921 -0.04422
 C -2.51035 0.28828 0.66726
 C 2.49989 0.25983 -0.66224
 F -0.85587 -1.34205 1.44205
 F 0.86743 -1.38299 -1.42155
 H -2.54476 1.20101 1.04668
 H 2.55151 1.14081 -1.09023
 H -2.64882 0.59863 1.15895
 H 2.63984 0.54575 -1.15292
 H -3.51606 -0.56811 -0.08260
 H 3.45241 -0.54982 0.16261
13
bifur_IRC_Distances_MW_output/new_data/bifur_traj1_Distances point 420
C -0.98749 -0.25626 0.61008
 C 1.01631 -0.27877 -0.63351
 C 0.03496 0.33163 -0.04323
 C -2.50586 0.28925 0.66394
 C 2.49566 0.26107 -0.65899
 F -0.85922 -1.34360 1.44355
 F 0.87013 -1.38353 -1.42373
 H -2.53953 1.20063 1.03814
 H 2.54667 1.14152 -1.08075
 H -2.64355 0.59995 1.14944
 H 2.63510 0.54815 -1.14379
 H -3.50966 -0.56352 -0.07745
 H 3.44647 -0.54652 0.15631
13
bifur_IRC_Distances_MW_output/new_data/bifur_traj1_Distances point 421
C -0.98744 -0.25755 0.61002
 C 1.01601 -0.27986 -0.63326
 C 0.03469 0.32763 -0.04272
 C -2.50351 0.28976 0.66221
 C 2.49345 0.26173 -0.65730
 F -0.86098 -1.34441 1.44433
 F 0.87155 -1.38382 -1.42485
 H -2.53679 1.20044 1.03368
 H 2.54413 1.14189 -1.07580
 H -2.64078 0.60066 1.14447
 H 2.63262 0.54941 -1.13903
 H -3.50632 -0.56112 -0.07477
 H 3.44337 -0.54477 0.15302
13
bifur_IRC_Distances_MW_output/new_data/bifur_traj1_Distances point 422
C -0.98740 -0.25887 0.60997
 C 1.01570 -0.28097 -0.63301
 C 0.03442 0.32355 -0.04220
 C -2.50111 0.29029 0.66045
 C 2.49120 0.26240 -0.65557
 F -0.86278 -1.34524 1.44511
 F 0.87300 -1.38412 -1.42599
 H -2.53400 1.20026 1.02916
 H 2.54154 1.14226 -1.07078
 H -2.63796 0.60139 1.13942
 H 2.63009 0.55070 -1.13419
 H -3.50292 -0.55866 -0.07205
 H 3.44022 -0.54298 0.14968
13
bifur_IRC_Distances_MW_output/new_data/bifur_traj1_Distances point 423
C -0.98735 -0.26021 0.60991
 C 1.01539 -0.28210 -0.63275
 C 0.03415 0.31940 -0.04167
 C -2.49868 0.29082 0.65867
 C 2.48891 0.26308 -0.65383
 F -0.86460 -1.34609 1.44590
 F 0.87448 -1.38444 -1.42714
 H -2.53117 1.20007 1.02458
 H 2.53892 1.14264 -1.06570
 H -2.63511 0.60214 1.13432
 H 2.62752 0.55201 -1.12929
 H -3.49949 -0.55617 -0.06930
 H 3.43704 -0.54115 0.14631
13
bifur_IRC_Distances_MW_output/new_data/bifur_traj1_Distances point 424
C -0.98731 -0.26156 0.60985
 C 1.01508 -0.28325 -0.63249
 C 0.03387 0.31519 -0.04114
 C -2.49624 0.29137 0.65687
 C 2.48660 0.26377 -0.65207
 F -0.86644 -1.34695 1.44668
 F 0.87597 -1.38476 -1.42829
 H -2.52831 1.19988 1.01997
 H 2.53626 1.14302 -1.06059
 H -2.63222 0.60291 1.12918
 H 2.62493 0.55333 -1.12436
 H -3.49602 -0.55365 -0.06653
 H 3.43383 -0.53929 0.14292
13
bifur_IRC_Distances_MW_output/new_data/bifur_traj1_Distances point 425
C -0.98727 -0.26293 0.60979
 C 1.01477 -0.28441 -0.63223
 C 0.03359 0.31096 -0.04062
 C -2.49378 0.29192 0.65508
 C 2.48429 0.26447 -0.65031
 F -0.86829 -1.34782 1.44746
 F 0.87747 -1.38509 -1.42943
 H -2.52544 1.19970 1.01536
 H 2.53359 1.14339 -1.05548
 H -2.62932 0.60369 1.12404
 H 2.62232 0.55466 -1.11943
 H -3.49256 -0.55112 -0.06377
 H 3.43062 -0.53741 0.13952
13
bifur_IRC_Distances_MW_output/new_data/bifur_traj1_Distances point 426
C -0.98723 -0.26430 0.60972
 C 1.01446 -0.28558 -0.63196
 C 0.03331 0.30672 -0.04009
 C -2.49133 0.29247 0.65329
 C 2.48199 0.26516 -0.64856
 F -0.87013 -1.34869 1.44824
 F 0.87898 -1.38542 -1.43056
 H -2.52258 1.19953 1.01078
 H 2.53093 1.14377 -1.05039
 H -2.62642 0.60447 1.11893
 H 2.61972 0.55599 -1.11452
 H -3.48911 -0.54859 -0.06102
 H 3.42743 -0.53553 0.13615
13
bifur_IRC_Distances_MW_output/new_data/bifur_traj1_Distances point 427
C -0.98719 -0.26568 0.60966
 C 1.01415 -0.28675 -0.63170
 C 0.03303 0.30245 -0.03957
 C -2.48888 0.29302 0.65150
 C 2.47968 0.26586 -0.64680
 F -0.87199 -1.34956 1.44901
 F 0.88049 -1.38577 -1.43168
 H -2.51971 1.19935 1.00619
 H 2.52825 1.14414 -1.04531
 H -2.62352 0.60527 1.11381
 H 2.61711 0.55733 -1.10961
 H -3.48565 -0.54605 -0.05828
 H 3.42423 -0.53362 0.13278
13
bifur_IRC_Distances_MW_output/new_data/bifur_traj1_Distances point 428
C -0.98715 -0.26709 0.60959
 C 1.01384 -0.28796 -0.63143
 C 0.03274 0.29809 -0.03904
 C -2.48638 0.29359 0.64968
 C 2.47732 0.26658 -0.64502
 F -0.87388 -1.35045 1.44978
 F 0.88203 -1.38612 -1.43282
 H -2.51678 1.19918 1.00153
 H 2.52552 1.14452 -1.04014
 H -2.62055 0.60610 1.10862
 H 2.61445 0.55870 -1.10462
 H -3.48214 -0.54346 -0.05549
 H 3.42099 -0.53167 0.12936
13
bifur_IRC_Distances_MW_output/new_data/bifur_traj1_Distances point 429
C -0.98711 -0.26857 0.60951
 C 1.01351 -0.28922 -0.63114
 C 0.03244 0.29350 -0.03849
 C -2.48377 0.29420 0.64778
 C 2.47486 0.26733 -0.64316
 F -0.87586 -1.35139 1.45059
 F 0.88366 -1.38650 -1.43400
 H -2.51371 1.19901 0.99666
 H 2.52265 1.14491 -1.03475
 H -2.61745 0.60697 1.10319
 H 2.61166 0.56013 -1.09941
 H -3.47847 -0.54074 -0.05258
 H 3.41760 -0.52961 0.12579
13
bifur_IRC_Distances_MW_output/new_data/bifur_traj1_Distances point 430
C -0.98711 -0.26857 0.60951
 C 1.01351 -0.28922 -0.63114
 C 0.03244 0.29350 -0.03849
 C -2.48377 0.29420 0.64778
 C 2.47486 0.26733 -0.64316
 F -0.87586 -1.35139 1.45059
 F 0.88366 -1.38650 -1.43400
 H -2.51371 1.19901 0.99666
 H 2.52265 1.14491 -1.03475
 H -2.61745 0.60697 1.10319
 H 2.61166 0.56013 -1.09941
 H -3.47847 -0.54074 -0.05258
 H 3.41760 -0.52961 0.12579
13
bifur_IRC_Distances_MW_output/new_data/bifur_traj1_Distances point 431
C -0.98703 -0.27195 0.60934
 C 1.01278 -0.29212 -0.63049
 C 0.03175 0.28306 -0.03724
 C -2.47785 0.29557 0.64349
 C 2.46928 0.26904 -0.63896
 F -0.88036 -1.35354 1.45238
 F 0.88735 -1.38739 -1.43663
 H -2.50676 1.19863 0.98570
 H 2.51615 1.14580 -1.02260
 H -2.61041 0.60899 1.09097
 H 2.60533 0.56339 -1.08767
 H -3.47020 -0.53457 -0.04604
 H 3.40996 -0.52490 0.11777
13
bifur_IRC_Distances_MW_output/new_data/bifur_traj1_Distances point 432
C -0.98698 -0.27396 0.60923
 C 1.01235 -0.29385 -0.63010
 C 0.03134 0.27686 -0.03652
 C -2.47437 0.29639 0.64097
 C 2.46600 0.27006 -0.63649
 F -0.88301 -1.35481 1.45341
 F 0.88954 -1.38793 -1.43815
 H -2.50265 1.19841 0.97926
 H 2.51231 1.14631 -1.01548
 H -2.60626 0.61020 1.08380
 H 2.60158 0.56532 -1.08078
 H -3.46534 -0.53092 -0.04222
 H 3.40548 -0.52208 0.11306
13
bifur_IRC_Distances_MW_output/new_data/bifur_traj1_Distances point 433
C -0.98693 -0.27625 0.60910
 C 1.01188 -0.29581 -0.62966
 C 0.03088 0.26981 -0.03571
 C -2.47043 0.29733 0.63813
 C 2.46228 0.27121 -0.63371
 F -0.88603 -1.35625 1.45457
 F 0.89203 -1.38856 -1.43985
 H -2.49801 1.19818 0.97202
 H 2.50795 1.14689 -1.00746
 H -2.60155 0.61160 1.07573
 H 2.59735 0.56750 -1.07303
 H -3.45986 -0.52678 -0.03791
 H 3.40043 -0.51887 0.10777
13
bifur_IRC_Distances_MW_output/new_data/bifur_traj1_Distances point 434
C -0.98688 -0.27883 0.60896
 C 1.01134 -0.29805 -0.62916
 C 0.03035 0.26185 -0.03480
 C -2.46601 0.29839 0.63495
 C 2.45811 0.27252 -0.63060
 F -0.88942 -1.35789 1.45585
 F 0.89485 -1.38928 -1.44174
 H -2.49278 1.19793 0.96391
 H 2.50304 1.14753 -0.99849
 H -2.59625 0.61320 1.06669
 H 2.59258 0.56997 -1.06434
 H -3.45372 -0.52212 -0.03310
 H 3.39478 -0.51522 0.10187
13
bifur_IRC_Distances_MW_output/new_data/bifur_traj1_Distances point 435
C -0.98682 -0.28171 0.60879
 C 1.01076 -0.30054 -0.62860
 C 0.02977 0.25297 -0.03381
 C -2.46112 0.29958 0.63145
 C 2.45350 0.27397 -0.62717
 F -0.89318 -1.35971 1.45724
 F 0.89798 -1.39011 -1.44378
 H -2.48700 1.19767 0.95499
 H 2.49760 1.14823 -0.98862
 H -2.59038 0.61500 1.05675
 H 2.58729 0.57272 -1.05479
 H -3.44695 -0.51694 -0.02782
 H 3.38856 -0.51113 0.09538
13
bifur_IRC_Distances_MW_output/new_data/bifur_traj1_Distances point 436
C -0.98677 -0.28485 0.60860
 C 1.01013 -0.30327 -0.62799
 C 0.02914 0.24332 -0.03275
 C -2.45584 0.30088 0.62768
 C 2.44852 0.27555 -0.62348
 F -0.89725 -1.36169 1.45871
 F 0.90138 -1.39103 -1.44595
 H -2.48074 1.19740 0.94541
 H 2.49170 1.14898 -0.97803
 H -2.58403 0.61700 1.04608
 H 2.58156 0.57569 -1.04453
 H -3.43968 -0.51132 -0.02216
 H 3.38187 -0.50665 0.08843
13
bifur_IRC_Distances_MW_output/new_data/bifur_traj1_Distances point 437
C -0.98672 -0.28818 0.60839
 C 1.00948 -0.30617 -0.62735
 C 0.02847 0.23308 -0.03166
 C -2.45029 0.30226 0.62373
 C 2.44328 0.27722 -0.61962
 F -0.90154 -1.36378 1.46022
 F 0.90499 -1.39203 -1.44819
 H -2.47414 1.19713 0.93539
 H 2.48546 1.14975 -0.96696
 H -2.57733 0.61914 1.03491
 H 2.57552 0.57884 -1.03379
 H -3.43205 -0.50538 -0.01625
 H 3.37488 -0.50187 0.08117
13
bifur_IRC_Distances_MW_output/new_data/bifur_traj1_Distances point 438
C -0.98668 -0.29163 0.60816
 C 1.00882 -0.30920 -0.62667
 C 0.02778 0.22247 -0.03054
 C -2.44459 0.30370 0.61969
 C 2.43790 0.27895 -0.61566
 F -0.90597 -1.36595 1.46174
 F 0.90872 -1.39310 -1.45044
 H -2.46735 1.19688 0.92514
 H 2.47903 1.15053 -0.95565
 H -2.57042 0.62139 1.02349
 H 2.56929 0.58209 -1.02281
 H -3.42425 -0.49925 -0.01023
 H 3.36773 -0.49688 0.07377
13
bifur_IRC_Distances_MW_output/new_data/bifur_traj1_Distances point 439
C -0.98664 -0.29516 0.60792
 C 1.00816 -0.31229 -0.62599
 C 0.02707 0.21163 -0.02943
 C -2.43882 0.30518 0.61562
 C 2.43245 0.28072 -0.61168
 F -0.91047 -1.36816 1.46324
 F 0.91254 -1.39421 -1.45266
 H -2.46046 1.19663 0.91483
 H 2.47249 1.15131 -0.94428
 H -2.56341 0.62371 1.01201
 H 2.56296 0.58540 -1.01176
 H -3.41639 -0.49301 -0.00418
 H 3.36053 -0.49176 0.06634
13
bifur_IRC_Distances_MW_output/new_data/bifur_traj1_Distances point 440
C -0.98661 -0.29874 0.60767
 C 1.00750 -0.31545 -0.62529
 C 0.02636 0.20065 -0.02832
 C -2.43302 0.30668 0.61155
 C 2.42696 0.28251 -0.60769
 F -0.91501 -1.37039 1.46472
 F 0.91640 -1.39536 -1.45484
 H -2.45352 1.19640 0.90452
 H 2.46588 1.15208 -0.93292
 H -2.55634 0.62610 1.00054
 H 2.55657 0.58875 -1.00072
 H -3.40851 -0.48669 0.00184
 H 3.35333 -0.48653 0.05894
13
bifur_IRC_Distances_MW_output/new_data/bifur_traj1_Distances point 441
C -0.98661 -0.29874 0.60767
 C 1.00750 -0.31545 -0.62529
 C 0.02636 0.20065 -0.02832
 C -2.43302 0.30668 0.61155
 C 2.42696 0.28251 -0.60769
 F -0.91501 -1.37039 1.46472
 F 0.91640 -1.39536 -1.45484
 H -2.45352 1.19640 0.90452
 H 2.46588 1.15208 -0.93292
 H -2.55634 0.62610 1.00054
 H 2.55657 0.58875 -1.00072
 H -3.40851 -0.48669 0.00184
 H 3.35333 -0.48653 0.05894
13
bifur_IRC_Distances_MW_output/new_data/bifur_traj1_Distances point 442
C -0.98656 -0.30609 0.60713
 C 1.00620 -0.32197 -0.62385
 C 0.02490 0.17811 -0.02613
 C -2.42128 0.30979 0.60334
 C 2.41585 0.28618 -0.59966
 F -0.92424 -1.37496 1.46759
 F 0.92432 -1.39781 -1.45911
 H -2.43941 1.19598 0.88383
 H 2.45241 1.15360 -0.91015
 H -2.54197 0.63109 0.97751
 H 2.54357 0.59558 -0.97855
 H -3.39266 -0.47380 0.01389
 H 3.33888 -0.47569 0.04414
13
bifur_IRC_Distances_MW_output/new_data/bifur_traj1_Distances point 443
C -0.98655 -0.30992 0.60684
 C 1.00554 -0.32538 -0.62310
 C 0.02414 0.16638 -0.02503
 C -2.41525 0.31141 0.59915
 C 2.41014 0.28808 -0.59556
 F -0.92902 -1.37732 1.46901
 F 0.92844 -1.39913 -1.46122
 H -2.43214 1.19578 0.87329
 H 2.44544 1.15436 -0.89857
 H -2.53455 0.63373 0.96579
 H 2.53685 0.59912 -0.96726
 H -3.38457 -0.46711 0.02000
 H 3.33151 -0.47000 0.03664
13
bifur_IRC_Distances_MW_output/new_data/bifur_traj1_Distances point 444
C -0.98654 -0.31388 0.60653
 C 1.00487 -0.32893 -0.62231
 C 0.02336 0.15422 -0.02392
 C -2.40905 0.31310 0.59487
 C 2.40427 0.29006 -0.59137
 F -0.93393 -1.37976 1.47043
 F 0.93271 -1.40052 -1.46332
 H -2.42465 1.19559 0.86253
 H 2.43824 1.15512 -0.88676
 H -2.52690 0.63649 0.95382
 H 2.52992 0.60277 -0.95573
 H -3.37629 -0.46019 0.02622
 H 3.32399 -0.46406 0.02901
13
bifur_IRC_Distances_MW_output/new_data/bifur_traj1_Distances point 445
C -0.98654 -0.31797 0.60620
 C 1.00420 -0.33261 -0.62151
 C 0.02256 0.14169 -0.02280
 C -2.40272 0.31485 0.59052
 C 2.39827 0.29209 -0.58711
 F -0.93897 -1.38226 1.47184
 F 0.93710 -1.40198 -1.46541
 H -2.41698 1.19541 0.85161
 H 2.43085 1.15588 -0.87479
 H -2.51906 0.63936 0.94168
 H 2.52281 0.60652 -0.94403
 H -3.36788 -0.45308 0.03251
 H 3.31636 -0.45790 0.02130
13
bifur_IRC_Distances_MW_output/new_data/bifur_traj1_Distances point 446
C -0.98655 -0.32209 0.60585
 C 1.00355 -0.33632 -0.62070
 C 0.02176 0.12911 -0.02171
 C -2.39642 0.31660 0.58620
 C 2.39230 0.29412 -0.58290
 F -0.94401 -1.38475 1.47320
 F 0.94152 -1.40348 -1.46742
 H -2.40933 1.19524 0.84081
 H 2.42346 1.15662 -0.86296
 H -2.51123 0.64228 0.92967
 H 2.51571 0.61028 -0.93246
 H -3.35954 -0.44595 0.03871
 H 3.30880 -0.45167 0.01369
13
bifur_IRC_Distances_MW_output/new_data/bifur_traj1_Distances point 447
C -0.98657 -0.32610 0.60551
 C 1.00292 -0.33996 -0.61990
 C 0.02098 0.11682 -0.02067
 C -2.39032 0.31833 0.58204
 C 2.38650 0.29611 -0.57882
 F -0.94891 -1.38718 1.47448
 F 0.94584 -1.40497 -1.46932
 H -2.40190 1.19508 0.83040
 H 2.41625 1.15732 -0.85158
 H -2.50362 0.64515 0.91811
 H 2.50879 0.61394 -0.92131
 H -3.35149 -0.43900 0.04467
 H 3.30152 -0.44554 0.00639
13
bifur_IRC_Distances_MW_output/new_data/bifur_traj1_Distances point 448
C -0.98658 -0.33003 0.60516
 C 1.00232 -0.34352 -0.61912
 C 0.02022 0.10482 -0.01968
 C -2.38441 0.32002 0.57803
 C 2.38089 0.29805 -0.57490
 F -0.95367 -1.38954 1.47568
 F 0.95005 -1.40644 -1.47110
 H -2.39468 1.19494 0.82038
 H 2.40925 1.15797 -0.84064
 H -2.49623 0.64797 0.90700
 H 2.50207 0.61749 -0.91058
 H -3.34374 -0.43222 0.05038
 H 3.29451 -0.43952 -0.00060
13
bifur_IRC_Distances_MW_output/new_data/bifur_traj1_Distances point 449
C -0.98661 -0.33394 0.60481
 C 1.00174 -0.34708 -0.61834
 C 0.01947 0.09286 -0.01873
 C -2.37856 0.32170 0.57408
 C 2.37534 0.29998 -0.57104
 F -0.95839 -1.39187 1.47682
 F 0.95425 -1.40793 -1.47280
 H -2.38754 1.19480 0.81054
 H 2.40229 1.15861 -0.82991
 H -2.48890 0.65080 0.89608
 H 2.49540 0.62102 -0.90005
 H -3.33611 -0.42547 0.05597
 H 3.28762 -0.43349 -0.00745
13
bifur_IRC_Distances_MW_output/new_data/bifur_traj1_Distances point 450
C -0.98664 -0.33793 0.60444
 C 1.00116 -0.35074 -0.61755
 C 0.01871 0.08066 -0.01777
 C -2.37264 0.32343 0.57009
 C 2.36970 0.30195 -0.56715
 F -0.96319 -1.39423 1.47795
 F 0.95855 -1.40948 -1.47447
 H -2.38027 1.19467 0.80063
 H 2.39520 1.15923 -0.81911
 H -2.48145 0.65371 0.88508
 H 2.48861 0.62462 -0.88943
 H -3.32840 -0.41859 0.06159
 H 3.28068 -0.42730 -0.01432
13
bifur_IRC_Distances_MW_output/new_data/bifur_traj1_Distances point 451
C -0.98668 -0.34209 0.60405
 C 1.00057 -0.35456 -0.61672
 C 0.01791 0.06795 -0.01680
 C -2.36652 0.32523 0.56599
 C 2.36388 0.30400 -0.56314
 F -0.96817 -1.39668 1.47908
 F 0.96302 -1.41111 -1.47613
 H -2.37275 1.19454 0.79045
 H 2.38784 1.15986 -0.80803
 H -2.47373 0.65676 0.87380
 H 2.48156 0.62834 -0.87854
 H -3.32048 -0.41142 0.06734
 H 3.27355 -0.42081 -0.02135
13
bifur_IRC_Distances_MW_output/new_data/bifur_traj1_Distances point 452
C -0.98668 -0.34209 0.60405
 C 1.00057 -0.35456 -0.61672
 C 0.01791 0.06795 -0.01680
 C -2.36652 0.32523 0.56599
 C 2.36388 0.30400 -0.56314
 F -0.96817 -1.39668 1.47908
 F 0.96302 -1.41111 -1.47613
 H -2.37275 1.19454 0.79045
 H 2.38784 1.15986 -0.80803
 H -2.47373 0.65676 0.87380
 H 2.48156 0.62834 -0.87854
 H -3.32048 -0.41142 0.06734
 H 3.27355 -0.42081 -0.02135
13
bifur_IRC_Distances_MW_output/new_data/bifur_traj1_Distances point 453
C -0.98678 -0.35104 0.60317
 C 0.99935 -0.36281 -0.61492
 C 0.01622 0.04060 -0.01481
 C -2.35351 0.32911 0.55733
 C 2.35148 0.30839 -0.55468
 F -0.97881 -1.40189 1.48134
 F 0.97265 -1.41469 -1.47947
 H -2.35670 1.19427 0.76901
 H 2.37206 1.16112 -0.78476
 H -2.45722 0.66337 0.85005
 H 2.46648 0.63631 -0.85559
 H -3.30375 -0.39602 0.07938
 H 3.25852 -0.40672 -0.03605
13
bifur_IRC_Distances_MW_output/new_data/bifur_traj1_Distances point 454
C -0.98684 -0.35581 0.60269
 C 0.99873 -0.36724 -0.61396
 C 0.01532 0.02604 -0.01380
 C -2.34666 0.33118 0.55281
 C 2.34495 0.31072 -0.55026
 F -0.98444 -1.40463 1.48246
 F 0.97780 -1.41663 -1.48113
 H -2.34821 1.19413 0.75784
 H 2.36368 1.16175 -0.77266
 H -2.44848 0.66692 0.83769
 H 2.45848 0.64053 -0.84364
 H -3.29501 -0.38782 0.08561
 H 3.25068 -0.39915 -0.04365
13
bifur_IRC_Distances_MW_output/new_data/bifur_traj1_Distances point 455
C -0.98692 -0.36070 0.60218
 C 0.99810 -0.37180 -0.61297
 C 0.01441 0.01108 -0.01279
 C -2.33968 0.33332 0.54822
 C 2.33828 0.31311 -0.54578
 F -0.99020 -1.40742 1.48355
 F 0.98309 -1.41865 -1.48273
 H -2.33953 1.19399 0.74654
 H 2.35509 1.16236 -0.76044
 H -2.43955 0.67058 0.82519
 H 2.45030 0.64484 -0.83155
 H -3.28615 -0.37939 0.09190
 H 3.24275 -0.39132 -0.05131
13
bifur_IRC_Distances_MW_output/new_data/bifur_traj1_Distances point 456
C -0.98700 -0.36564 0.60165
 C 0.99750 -0.37642 -0.61196
 C 0.01350 -0.00400 -0.01181
 C -2.33269 0.33547 0.54365
 C 2.33160 0.31552 -0.54133
 F -0.99599 -1.41021 1.48459
 F 0.98843 -1.42070 -1.48426
 H -2.33083 1.19384 0.73531
 H 2.34645 1.16295 -0.74832
 H -2.43057 0.67428 0.81278
 H 2.44206 0.64917 -0.81954
 H -3.27733 -0.37089 0.09811
 H 3.23486 -0.38337 -0.05887
13
bifur_IRC_Distances_MW_output/new_data/bifur_traj1_Distances point 457
C -0.98708 -0.37052 0.60111
 C 0.99691 -0.38099 -0.61097
 C 0.01260 -0.01890 -0.01087
 C -2.32583 0.33760 0.53920
 C 2.32505 0.31790 -0.53698
 F -1.00169 -1.41294 1.48555
 F 0.99372 -1.42276 -1.48568
 H -2.32226 1.19369 0.72437
 H 2.33793 1.16349 -0.73654
 H -2.42174 0.67795 0.80070
 H 2.43395 0.65343 -0.80785
 H -3.26872 -0.36248 0.10414
 H 3.22717 -0.37547 -0.06619
13
bifur_IRC_Distances_MW_output/new_data/bifur_traj1_Distances point 458
C -0.98717 -0.37527 0.60058
 C 0.99636 -0.38546 -0.61000
 C 0.01173 -0.03339 -0.00998
 C -2.31921 0.33968 0.53492
 C 2.31871 0.32020 -0.53280
 F -1.00722 -1.41556 1.48644
 F 0.99888 -1.42477 -1.48697
 H -2.31397 1.19355 0.71389
 H 2.32965 1.16399 -0.72527
 H -2.41318 0.68153 0.78914
 H 2.42607 0.65755 -0.79664
 H -3.26046 -0.35430 0.10989
 H 3.21980 -0.36775 -0.07318
13
bifur_IRC_Distances_MW_output/new_data/bifur_traj1_Distances point 459
C -0.98726 -0.37983 0.60006
 C 0.99585 -0.38977 -0.60906
 C 0.01090 -0.04732 -0.00916
 C -2.31288 0.34167 0.53084
 C 2.31264 0.32241 -0.52882
 F -1.01252 -1.41806 1.48724
 F 1.00385 -1.42672 -1.48815
 H -2.30602 1.19340 0.70394
 H 2.32169 1.16444 -0.71459
 H -2.40496 0.68498 0.77816
 H 2.41851 0.66149 -0.78600
 H -3.25259 -0.34642 0.11532
 H 3.21280 -0.36027 -0.07977
13
bifur_IRC_Distances_MW_output/new_data/bifur_traj1_Distances point 460
C -0.98735 -0.38421 0.59954
 C 0.99537 -0.39391 -0.60816
 C 0.01012 -0.06068 -0.00840
 C -2.30685 0.34359 0.52698
 C 2.30686 0.32453 -0.52505
 F -1.01760 -1.42044 1.48796
 F 1.00863 -1.42861 -1.48921
 H -2.29842 1.19325 0.69452
 H 2.31407 1.16485 -0.70449
 H -2.39711 0.68829 0.76778
 H 2.41127 0.66526 -0.77593
 H -3.24514 -0.33886 0.12045
 H 3.20616 -0.35307 -0.08599
13
bifur_IRC_Distances_MW_output/new_data/bifur_traj1_Distances point 461
C -0.98745 -0.38840 0.59904
 C 0.99492 -0.39789 -0.60729
 C 0.00936 -0.07349 -0.00769
 C -2.30110 0.34543 0.52331
 C 2.30133 0.32656 -0.52148
 F -1.02245 -1.42269 1.48861
 F 1.01322 -1.43043 -1.49016
 H -2.29116 1.19311 0.68559
 H 2.30677 1.16521 -0.69494
 H -2.38960 0.69147 0.75794
 H 2.40434 0.66885 -0.76639
 H -3.23806 -0.33160 0.12529
 H 3.19986 -0.34613 -0.09184
13
bifur_IRC_Distances_MW_output/new_data/bifur_traj1_Distances point 462
C -0.98754 -0.39243 0.59855
 C 0.99450 -0.40173 -0.60645
 C 0.00865 -0.08579 -0.00702
 C -2.29559 0.34719 0.51982
 C 2.29605 0.32850 -0.51807
 F -1.02711 -1.42484 1.48920
 F 1.01764 -1.43219 -1.49103
 H -2.28420 1.19296 0.67710
 H 2.29975 1.16554 -0.68588
 H -2.38239 0.69452 0.74860
 H 2.39768 0.67229 -0.75733
 H -3.23132 -0.32462 0.12988
 H 3.19388 -0.33943 -0.09738
13
bifur_IRC_Distances_MW_output/new_data/bifur_traj1_Distances point 463
C -0.98754 -0.39243 0.59855
 C 0.99450 -0.40173 -0.60645
 C 0.00865 -0.08579 -0.00702
 C -2.29559 0.34719 0.51982
 C 2.29605 0.32850 -0.51807
 F -1.02711 -1.42484 1.48920
 F 1.01764 -1.43219 -1.49103
 H -2.28420 1.19296 0.67710
 H 2.29975 1.16554 -0.68588
 H -2.38239 0.69452 0.74860
 H 2.39768 0.67229 -0.75733
 H -3.23132 -0.32462 0.12988
 H 3.19388 -0.33943 -0.09738
13
bifur_IRC_Distances_MW_output/new_data/bifur_traj1_Distances point 464
C -0.98773 -0.40002 0.59761
 C 0.99375 -0.40898 -0.60486
 C 0.00731 -0.10896 -0.00583
 C -2.28529 0.35052 0.51332
 C 2.28614 0.33215 -0.51173
 F -1.03586 -1.42884 1.49021
 F 1.02601 -1.43552 -1.49251
 H -2.27112 1.19267 0.66135
 H 2.28653 1.16611 -0.66909
 H -2.36885 0.70028 0.73129
 H 2.38515 0.67872 -0.74050
 H -3.21879 -0.31143 0.13834
 H 3.18275 -0.32672 -0.10759
13
bifur_IRC_Distances_MW_output/new_data/bifur_traj1_Distances point 465
C -0.98782 -0.40355 0.59715
 C 0.99341 -0.41236 -0.60412
 C 0.00669 -0.11973 -0.00529
 C -2.28053 0.35207 0.51034
 C 2.28155 0.33385 -0.50882
 F -1.03993 -1.43067 1.49064
 F 1.02991 -1.43708 -1.49313
 H -2.26506 1.19253 0.65413
 H 2.28039 1.16635 -0.66141
 H -2.36256 0.70296 0.72336
 H 2.37932 0.68170 -0.73279
 H -3.21303 -0.30528 0.14219
 H 3.17765 -0.32078 -0.11224
13
bifur_IRC_Distances_MW_output/new_data/bifur_traj1_Distances point 466
C -0.98790 -0.40680 0.59673
 C 0.99310 -0.41548 -0.60343
 C 0.00613 -0.12965 -0.00481
 C -2.27615 0.35350 0.50760
 C 2.27734 0.33541 -0.50616
 F -1.04367 -1.43235 1.49101
 F 1.03352 -1.43852 -1.49367
 H -2.25948 1.19239 0.64754
 H 2.27472 1.16655 -0.65441
 H -2.35678 0.70542 0.71612
 H 2.37396 0.68443 -0.72575
 H -3.20776 -0.29962 0.14571
 H 3.17298 -0.31528 -0.11647
13
bifur_IRC_Distances_MW_output/new_data/bifur_traj1_Distances point 467
C -0.98798 -0.40963 0.59636
 C 0.99284 -0.41820 -0.60283
 C 0.00564 -0.13827 -0.00441
 C -2.27236 0.35474 0.50524
 C 2.27368 0.33676 -0.50385
 F -1.04693 -1.43380 1.49131
 F 1.03667 -1.43978 -1.49412
 H -2.25463 1.19227 0.64184
 H 2.26979 1.16672 -0.64837
 H -2.35175 0.70756 0.70987
 H 2.36929 0.68679 -0.71967
 H -3.20321 -0.29468 0.14873
 H 3.16895 -0.31048 -0.12011
13
bifur_IRC_Distances_MW_output/new_data/bifur_traj1_Distances point 468
C -0.98804 -0.41194 0.59605
 C 0.99264 -0.42042 -0.60234
 C 0.00524 -0.14532 -0.00408
 C -2.26927 0.35575 0.50332
 C 2.27070 0.33786 -0.50198
 F -1.04958 -1.43497 1.49155
 F 1.03924 -1.44080 -1.49446
 H -2.25067 1.19216 0.63722
 H 2.26576 1.16685 -0.64347
 H -2.34765 0.70931 0.70480
 H 2.36548 0.68872 -0.71473
 H -3.19951 -0.29064 0.15118
 H 3.16567 -0.30656 -0.12305
13
bifur_IRC_Distances_MW_output/new_data/bifur_traj1_Distances point 469
C -0.98810 -0.41376 0.59581
 C 0.99247 -0.42218 -0.60195
 C 0.00493 -0.15089 -0.00382
 C -2.26683 0.35655 0.50181
 C 2.26834 0.33873 -0.50051
 F -1.05169 -1.43590 1.49172
 F 1.04128 -1.44162 -1.49472
 H -2.24755 1.19208 0.63358
 H 2.26258 1.16694 -0.63962
 H -2.34440 0.71069 0.70081
 H 2.36247 0.69024 -0.71085
 H -3.19660 -0.28744 0.15310
 H 3.16309 -0.30344 -0.12536
13
bifur_IRC_Distances_MW_output/new_data/bifur_traj1_Distances point 470
C -0.98814 -0.41521 0.59561
 C 0.99235 -0.42358 -0.60165
 C 0.00468 -0.15530 -0.00363
 C -2.26490 0.35719 0.50062
 C 2.26648 0.33942 -0.49935
 F -1.05335 -1.43663 1.49186
 F 1.04289 -1.44226 -1.49492
 H -2.24507 1.19201 0.63072
 H 2.26006 1.16702 -0.63659
 H -2.34184 0.71179 0.69767
 H 2.36008 0.69144 -0.70779
 H -3.19430 -0.28491 0.15462
 H 3.16106 -0.30098 -0.12718
13
bifur_IRC_Distances_MW_output/new_data/bifur_traj1_Distances point 471
C -0.98817 -0.41636 0.59546
 C 0.99225 -0.42469 -0.60140
 C 0.00449 -0.15882 -0.00347
 C -2.26336 0.35769 0.49967
 C 2.26499 0.33997 -0.49842
 F -1.05468 -1.43721 1.49196
 F 1.04419 -1.44278 -1.49508
 H -2.24310 1.19195 0.62843
 H 2.25804 1.16707 -0.63417
 H -2.33979 0.71266 0.69517
 H 2.35817 0.69240 -0.70535
 H -3.19247 -0.28289 0.15582
 H 3.15944 -0.29900 -0.12862
13
bifur_IRC_Distances_MW_output/new_data/bifur_traj1_Distances point 472
C -0.98820 -0.41728 0.59533
 C 0.99217 -0.42558 -0.60120
 C 0.00433 -0.16162 -0.00335
 C -2.26214 0.35809 0.49892
 C 2.26381 0.34041 -0.49768
 F -1.05573 -1.43767 1.49205
 F 1.04521 -1.44319 -1.49520
 H -2.24153 1.19191 0.62662
 H 2.25644 1.16712 -0.63226
 H -2.33816 0.71335 0.69318
 H 2.35666 0.69316 -0.70342
 H -3.19102 -0.28128 0.15677
 H 3.15815 -0.29743 -0.12977
13
bifur_IRC_Distances_MW_output/new_data/bifur_traj1_Distances point 473
C -0.98822 -0.41798 0.59524
 C 0.99211 -0.42626 -0.60105
 C 0.00421 -0.16375 -0.00325
 C -2.26121 0.35840 0.49834
 C 2.26291 0.34074 -0.49712
 F -1.05654 -1.43802 1.49211
 F 1.04600 -1.44350 -1.49529
 H -2.24033 1.19187 0.62524
 H 2.25522 1.16715 -0.63080
 H -2.33692 0.71388 0.69167
 H 2.35550 0.69374 -0.70195
 H -3.18991 -0.28005 0.15750
 H 3.15717 -0.29623 -0.13064
13
bifur_IRC_Distances_MW_output/new_data/bifur_traj1_Distances point 474
C -0.98822 -0.41798 0.59524
 C 0.99211 -0.42626 -0.60105
 C 0.00421 -0.16375 -0.00325
 C -2.26121 0.35840 0.49834
 C 2.26291 0.34074 -0.49712
 F -1.05654 -1.43802 1.49211
 F 1.04600 -1.44350 -1.49529
 H -2.24033 1.19187 0.62524
 H 2.25521 1.16715 -0.63080
 H -2.33691 0.71388 0.69167
 H 2.35550 0.69374 -0.70195
 H -3.18991 -0.28005 0.15750
 H 3.15717 -0.29623 -0.13064
13
bifur_IRC_Distances_MW_output/new_data/bifur_traj1_Distances point 475
C -0.98824 -0.41868 0.59514
 C 0.99205 -0.42694 -0.60090
 C 0.00409 -0.16591 -0.00316
 C -2.26026 0.35871 0.49776
 C 2.26200 0.34108 -0.49656
 F -1.05735 -1.43838 1.49217
 F 1.04679 -1.44382 -1.49538
 H -2.23912 1.19184 0.62385
 H 2.25398 1.16718 -0.62933
 H -2.33566 0.71442 0.69015
 H 2.35433 0.69433 -0.70046
 H -3.18880 -0.27881 0.15823
 H 3.15619 -0.29502 -0.13151
13
bifur_IRC_Distances_MW_output/new_data/bifur_traj1_Distances point 476
C -0.98824 -0.41866 0.59514
 C 0.99205 -0.42692 -0.60091
 C 0.00409 -0.16585 -0.00316
 C -2.26029 0.35870 0.49778
 C 2.26203 0.34107 -0.49658
 F -1.05733 -1.43836 1.49217
 F 1.04677 -1.44381 -1.49537
 H -2.23916 1.19184 0.62389
 H 2.25402 1.16718 -0.62938
 H -2.33570 0.71440 0.69019
 H 2.35437 0.69431 -0.70051
 H -3.18883 -0.27885 0.15821
 H 3.15621 -0.29506 -0.13149
13
bifur_IRC_Distances_MW_output/new_data/bifur_traj1_Distances point 477
C -0.98823 -0.41840 0.59518
 C 0.99207 -0.42666 -0.60096
 C 0.00414 -0.16504 -0.00320
 C -2.26064 0.35859 0.49799
 C 2.26237 0.34095 -0.49679
 F -1.05702 -1.43823 1.49214
 F 1.04647 -1.44369 -1.49534
 H -2.23961 1.19185 0.62441
 H 2.25448 1.16717 -0.62992
 H -2.33617 0.71420 0.69076
 H 2.35480 0.69409 -0.70106
 H -3.18925 -0.27931 0.15794
 H 3.15658 -0.29551 -0.13116
13
bifur_IRC_Distances_MW_output/new_data/bifur_traj1_Distances point 478
C -0.98821 -0.41791 0.59524
 C 0.99211 -0.42620 -0.60107
 C 0.00422 -0.16356 -0.00326
 C -2.26129 0.35837 0.49839
 C 2.26299 0.34072 -0.49717
 F -1.05647 -1.43799 1.49210
 F 1.04593 -1.44347 -1.49528
 H -2.24044 1.19187 0.62537
 H 2.25532 1.16715 -0.63093
 H -2.33702 0.71384 0.69181
 H 2.35560 0.69369 -0.70208
 H -3.19001 -0.28016 0.15744
 H 3.15726 -0.29634 -0.13056
13
bifur_IRC_Distances_MW_output/new_data/bifur_traj1_Distances point 479
C -0.98820 -0.41724 0.59534
 C 0.99217 -0.42554 -0.60121
 C 0.00434 -0.16149 -0.00335
 C -2.26219 0.35808 0.49895
 C 2.26386 0.34039 -0.49772
 F -1.05569 -1.43765 1.49204
 F 1.04517 -1.44317 -1.49519
 H -2.24160 1.19191 0.62670
 H 2.25651 1.16712 -0.63234
 H -2.33823 0.71332 0.69327
 H 2.35672 0.69313 -0.70350
 H -3.19108 -0.28135 0.15673
 H 3.15821 -0.29750 -0.12971
13
bifur_IRC_Distances_MW_output/new_data/bifur_traj1_Distances point 480
C -0.98817 -0.41639 0.59545
 C 0.99224 -0.42472 -0.60139
 C 0.00448 -0.15890 -0.00347
 C -2.26332 0.35770 0.49965
 C 2.26496 0.33999 -0.49840
 F -1.05471 -1.43722 1.49197
 F 1.04422 -1.44279 -1.49508
 H -2.24305 1.19195 0.62838
 H 2.25799 1.16707 -0.63412
 H -2.33974 0.71268 0.69511
 H 2.35813 0.69242 -0.70529
 H -3.19243 -0.28284 0.15585
 H 3.15940 -0.29896 -0.12866
13
bifur_IRC_Distances_MW_output/new_data/bifur_traj1_Distances point 481
C -0.98814 -0.41539 0.59559
 C 0.99233 -0.42375 -0.60161
 C 0.00465 -0.15585 -0.00360
 C -2.26466 0.35727 0.50047
 C 2.26624 0.33951 -0.49920
 F -1.05356 -1.43672 1.49188
 F 1.04310 -1.44234 -1.49495
 H -2.24476 1.19200 0.63036
 H 2.25974 1.16703 -0.63621
 H -2.34152 0.71192 0.69728
 H 2.35978 0.69159 -0.70741
 H -3.19401 -0.28459 0.15481
 H 3.16080 -0.30067 -0.12740
13
bifur_IRC_Distances_MW_output/new_data/bifur_traj1_Distances point 482
C -0.98811 -0.41425 0.59574
 C 0.99243 -0.42266 -0.60185
 C 0.00484 -0.15239 -0.00376
 C -2.26617 0.35677 0.50141
 C 2.26771 0.33897 -0.50011
 F -1.05225 -1.43615 1.49177
 F 1.04183 -1.44184 -1.49479
 H -2.24670 1.19205 0.63261
 H 2.26172 1.16697 -0.63859
 H -2.34353 0.71107 0.69974
 H 2.36165 0.69065 -0.70981
 H -3.19582 -0.28658 0.15362
 H 3.16240 -0.30260 -0.12598
13
bifur_IRC_Distances_MW_output/new_data/bifur_traj1_Distances point 483
C -0.98807 -0.41299 0.59591
 C 0.99254 -0.42144 -0.60212
 C 0.00506 -0.14855 -0.00393
 C -2.26786 0.35622 0.50245
 C 2.26933 0.33837 -0.50113
 F -1.05080 -1.43551 1.49165
 F 1.04042 -1.44127 -1.49461
 H -2.24886 1.19211 0.63511
 H 2.26392 1.16690 -0.64124
 H -2.34577 0.71011 0.70249
 H 2.36373 0.68960 -0.71248
 H -3.19782 -0.28879 0.15229
 H 3.16418 -0.30475 -0.12439
13
bifur_IRC_Distances_MW_output/new_data/bifur_traj1_Distances point 484
C -0.98803 -0.41160 0.59610
 C 0.99267 -0.42011 -0.60241
 C 0.00530 -0.14431 -0.00413
 C -2.26971 0.35561 0.50360
 C 2.27112 0.33770 -0.50225
 F -1.04920 -1.43480 1.49151
 F 1.03887 -1.44066 -1.49441
 H -2.25124 1.19218 0.63788
 H 2.26634 1.16683 -0.64417
 H -2.34824 0.70906 0.70553
 H 2.36603 0.68845 -0.71544
 H -3.20004 -0.29122 0.15083
 H 3.16614 -0.30712 -0.12263
13
bifur_IRC_Distances_MW_output/new_data/bifur_traj1_Distances point 485
C -0.98803 -0.41160 0.59610
 C 0.99267 -0.42011 -0.60241
 C 0.00530 -0.14431 -0.00413
 C -2.26971 0.35561 0.50360
 C 2.27112 0.33770 -0.50225
 F -1.04920 -1.43481 1.49151
 F 1.03887 -1.44066 -1.49441
 H -2.25124 1.19218 0.63788
 H 2.26634 1.16683 -0.64417
 H -2.34824 0.70906 0.70553
 H 2.36603 0.68845 -0.71544
 H -3.20004 -0.29122 0.15083
 H 3.16614 -0.30712 -0.12263
13
bifur_IRC_Distances_MW_output/new_data/bifur_traj1_Distances point 486
C -0.98795 -0.40837 0.59653
 C 0.99296 -0.41699 -0.60310
 C 0.00586 -0.13443 -0.00459
 C -2.27405 0.35419 0.50629
 C 2.27531 0.33616 -0.50488
 F -1.04548 -1.43315 1.49118
 F 1.03526 -1.43922 -1.49392
 H -2.25679 1.19232 0.64437
 H 2.27199 1.16664 -0.65105
 H -2.35399 0.70661 0.71265
 H 2.37137 0.68574 -0.72237
 H -3.20524 -0.29688 0.14739
 H 3.17074 -0.31262 -0.11849
13
bifur_IRC_Distances_MW_output/new_data/bifur_traj1_Distances point 487
C -0.98789 -0.40649 0.59677
 C 0.99313 -0.41518 -0.60350
 C 0.00618 -0.12869 -0.00486
 C -2.27658 0.35336 0.50787
 C 2.27774 0.33526 -0.50641
 F -1.04331 -1.43219 1.49098
 F 1.03317 -1.43838 -1.49362
 H -2.26001 1.19240 0.64817
 H 2.27527 1.16653 -0.65508
 H -2.35734 0.70518 0.71681
 H 2.37448 0.68417 -0.72643
 H -3.20827 -0.30016 0.14537
 H 3.17343 -0.31581 -0.11607
13
bifur_IRC_Distances_MW_output/new_data/bifur_traj1_Distances point 488
C -0.98784 -0.40446 0.59704
 C 0.99332 -0.41323 -0.60393
 C 0.00653 -0.12250 -0.00516
 C -2.27930 0.35247 0.50957
 C 2.28037 0.33428 -0.50807
 F -1.04098 -1.43114 1.49075
 F 1.03092 -1.43748 -1.49329
 H -2.26349 1.19249 0.65228
 H 2.27880 1.16640 -0.65945
 H -2.36095 0.70365 0.72133
 H 2.37782 0.68246 -0.73082
 H -3.21155 -0.30370 0.14318
 H 3.17634 -0.31924 -0.11343
13
bifur_IRC_Distances_MW_output/new_data/bifur_traj1_Distances point 489
C -0.98779 -0.40235 0.59731
 C 0.99352 -0.41121 -0.60437
 C 0.00690 -0.11606 -0.00547
 C -2.28215 0.35155 0.51135
 C 2.28311 0.33327 -0.50981
 F -1.03855 -1.43005 1.49050
 F 1.02858 -1.43655 -1.49292
 H -2.26712 1.19258 0.65658
 H 2.28248 1.16627 -0.66402
 H -2.36470 0.70205 0.72605
 H 2.38131 0.68069 -0.73541
 H -3.21498 -0.30738 0.14089
 H 3.17938 -0.32280 -0.11067
13
bifur_IRC_Distances_MW_output/new_data/bifur_traj1_Distances point 490
C -0.98773 -0.40024 0.59758
 C 0.99373 -0.40918 -0.60482
 C 0.00727 -0.10961 -0.00579
 C -2.28500 0.35062 0.51314
 C 2.28586 0.33226 -0.51155
 F -1.03611 -1.42895 1.49024
 F 1.02625 -1.43561 -1.49255
 H -2.27075 1.19266 0.66091
 H 2.28616 1.16612 -0.66862
 H -2.36847 0.70044 0.73080
 H 2.38479 0.67891 -0.74003
 H -3.21843 -0.31106 0.13857
 H 3.18244 -0.32636 -0.10788
13
bifur_IRC_Distances_MW_output/new_data/bifur_traj1_Distances point 491
C -0.98768 -0.39817 0.59784
 C 0.99393 -0.40721 -0.60525
 C 0.00763 -0.10332 -0.00611
 C -2.28779 0.34971 0.51489
 C 2.28854 0.33127 -0.51327
 F -1.03373 -1.42787 1.48998
 F 1.02397 -1.43471 -1.49216
 H -2.27430 1.19275 0.66516
 H 2.28975 1.16598 -0.67314
 H -2.37214 0.69888 0.73547
 H 2.38820 0.67716 -0.74457
 H -3.22182 -0.31464 0.13630
 H 3.18544 -0.32982 -0.10513
13
bifur_IRC_Distances_MW_output/new_data/bifur_traj1_Distances point 492
C -0.98763 -0.39618 0.59809
 C 0.99412 -0.40531 -0.60567
 C 0.00798 -0.09724 -0.00642
 C -2.29049 0.34884 0.51659
 C 2.29114 0.33031 -0.51492
 F -1.03144 -1.42683 1.48972
 F 1.02177 -1.43383 -1.49178
 H -2.27772 1.19282 0.66928
 H 2.29322 1.16583 -0.67753
 H -2.37569 0.69737 0.74000
 H 2.39148 0.67548 -0.74897
 H -3.22510 -0.31810 0.13409
 H 3.18835 -0.33316 -0.10247
13
bifur_IRC_Distances_MW_output/new_data/bifur_traj1_Distances point 493
C -0.98758 -0.39426 0.59833
 C 0.99432 -0.40348 -0.60607
 C 0.00832 -0.09139 -0.00673
 C -2.29310 0.34800 0.51824
 C 2.29365 0.32939 -0.51653
 F -1.02922 -1.42581 1.48946
 F 1.01966 -1.43299 -1.49140
 H -2.28103 1.19290 0.67327
 H 2.29656 1.16569 -0.68179
 H -2.37912 0.69591 0.74439
 H 2.39465 0.67385 -0.75323
 H -3.22827 -0.32143 0.13194
 H 3.19117 -0.33637 -0.09988
13
bifur_IRC_Distances_MW_output/new_data/bifur_traj1_Distances point 494
C -0.98754 -0.39239 0.59856
 C 0.99451 -0.40169 -0.60646
 C 0.00865 -0.08568 -0.00703
 C -2.29564 0.34718 0.51985
 C 2.29609 0.32849 -0.51810
 F -1.02707 -1.42482 1.48920
 F 1.01760 -1.43217 -1.49102
 H -2.28426 1.19297 0.67717
 H 2.29981 1.16554 -0.68595
 H -2.38246 0.69450 0.74869
 H 2.39774 0.67226 -0.75741
 H -3.23138 -0.32468 0.12984
 H 3.19393 -0.33949 -0.09733
13
bifur_IRC_Distances_MW_output/new_data/bifur_traj1_Distances point 495
C -0.98750 -0.39055 0.59878
 C 0.99470 -0.39994 -0.60684
 C 0.00898 -0.08006 -0.00733
 C -2.29815 0.34637 0.52144
 C 2.29851 0.32760 -0.51965
 F -1.02494 -1.42384 1.48893
 F 1.01558 -1.43137 -1.49063
 H -2.28744 1.19303 0.68104
 H 2.30302 1.16539 -0.69008
 H -2.38575 0.69310 0.75294
 H 2.40078 0.67069 -0.76154
 H -3.23445 -0.32787 0.12775
 H 3.19666 -0.34255 -0.09481
13
bifur_IRC_Distances_MW_output/new_data/bifur_traj1_Distances point 496
C -0.98750 -0.39055 0.59878
 C 0.99470 -0.39994 -0.60684
 C 0.00898 -0.08006 -0.00733
 C -2.29815 0.34637 0.52144
 C 2.29851 0.32760 -0.51965
 F -1.02494 -1.42384 1.48893
 F 1.01558 -1.43137 -1.49063
 H -2.28744 1.19303 0.68104
 H 2.30302 1.16539 -0.69008
 H -2.38575 0.69310 0.75294
 H 2.40078 0.67069 -0.76154
 H -3.23445 -0.32787 0.12775
 H 3.19666 -0.34255 -0.09481
13
bifur_IRC_Distances_MW_output/new_data/bifur_traj1_Distances point 497
C -0.98741 -0.38692 0.59922
 C 0.99508 -0.39648 -0.60760
 C 0.00963 -0.06896 -0.00793
 C -2.30313 0.34478 0.52460
 C 2.30328 0.32584 -0.52274
 F -1.02074 -1.42190 1.48839
 F 1.01160 -1.42979 -1.48983
 H -2.29372 1.19316 0.68873
 H 2.30935 1.16509 -0.69830
 H -2.39225 0.69035 0.76140
 H 2.40678 0.66758 -0.76975
 H -3.24055 -0.33417 0.12359
 H 3.20208 -0.34858 -0.08979
13
bifur_IRC_Distances_MW_output/new_data/bifur_traj1_Distances point 498
C -0.98737 -0.38513 0.59944
 C 0.99527 -0.39479 -0.60797
 C 0.00995 -0.06351 -0.00824
 C -2.30558 0.34400 0.52617
 C 2.30563 0.32498 -0.52426
 F -1.01867 -1.42094 1.48811
 F 1.00964 -1.42901 -1.48943
 H -2.29681 1.19322 0.69253
 H 2.31246 1.16493 -0.70237
 H -2.39545 0.68899 0.76560
 H 2.40974 0.66605 -0.77382
 H -3.24357 -0.33726 0.12153
 H 3.20476 -0.35154 -0.08729
13
bifur_IRC_Distances_MW_output/new_data/bifur_traj1_Distances point 499
C -0.98734 -0.38337 0.59964
 C 0.99546 -0.39312 -0.60833
 C 0.01027 -0.05814 -0.00854
 C -2.30800 0.34323 0.52771
 C 2.30796 0.32413 -0.52577
 F -1.01663 -1.41999 1.48783
 F 1.00772 -1.42825 -1.48901
 H -2.29987 1.19328 0.69630
 H 2.31552 1.16477 -0.70640
 H -2.39860 0.68766 0.76974
 H 2.41265 0.66454 -0.77784
 H -3.24655 -0.34030 0.11948
 H 3.20742 -0.35444 -0.08481
13
bifur_IRC_Distances_MW_output/new_data/bifur_traj1_Distances point 500
C -0.98730 -0.38164 0.59985
 C 0.99565 -0.39148 -0.60869
 C 0.01058 -0.05286 -0.00884
 C -2.31038 0.34247 0.52924
 C 2.31024 0.32329 -0.52726
 F -1.01463 -1.41905 1.48754
 F 1.00583 -1.42750 -1.48860
 H -2.30287 1.19334 0.70002
 H 2.31854 1.16461 -0.71039
 H -2.40171 0.68635 0.77385
 H 2.41551 0.66305 -0.78182
 H -3.24950 -0.34329 0.11746
 H 3.21004 -0.35729 -0.08236
