# Supplementary material for: Low dimensional representations along intrinsic reaction coordinates and molecular dynamics trajectories using interatomic distance matrices
Source: Chem Sci. 2019 Sep 18;10(43):9954–68. doi: 10.1039/c9sc02742d (PMC6991188; doi:10.1039/c9sc02742d)
Supplement: Supplementary file 1 [file SC-010-C9SC02742D-s001.zip › C9SC02742D-SI/ESI_xyz_files/bifur_IRC_Distances_MW_output/bifur_IRC_Distances_MW_all_PCs.xyz]

13
bifur_IRC_Distances_MW_output/bifur_IRC_Distances_MW point 1
C 0.06406 0.70416 0.74968
 C 0.06132 0.70369 -0.74769
 C -1.08458 1.33353 0.00101
 C -0.08379 -0.52014 1.61138
 C -0.08292 -0.52129 -1.61193
 F 0.93367 1.58189 1.29711
 F 0.92505 1.58214 -1.29739
 H -0.89665 -1.16849 1.25045
 H -0.89049 -1.17118 -1.25818
 H 0.87351 -1.06600 1.72270
 H 0.88147 -1.06780 -1.71934
 H -0.34718 -0.19531 2.57605
 H -0.35347 -0.19520 -2.57384
13
bifur_IRC_Distances_MW_output/bifur_IRC_Distances_MW point 2
C 0.06402 0.70507 0.74936
 C 0.06126 0.70462 -0.74733
 C -1.08420 1.33558 0.00101
 C -0.08380 -0.52050 1.60933
 C -0.08301 -0.52164 -1.60987
 F 0.93365 1.58245 1.29818
 F 0.92508 1.58270 -1.29848
 H -0.89670 -1.16853 1.24676
 H -0.89073 -1.17120 -1.25464
 H 0.87371 -1.06620 1.71942
 H 0.88152 -1.06798 -1.71585
 H -0.34729 -0.19722 2.57542
 H -0.35350 -0.19713 -2.57331
13
bifur_IRC_Distances_MW_output/bifur_IRC_Distances_MW point 3
C 0.06389 0.70678 0.74884
 C 0.06118 0.70633 -0.74675
 C -1.08342 1.33937 0.00096
 C -0.08386 -0.52117 1.60551
 C -0.08311 -0.52229 -1.60605
 F 0.93347 1.58347 1.30035
 F 0.92516 1.58371 -1.30061
 H -0.89681 -1.16859 1.24027
 H -0.89111 -1.17118 -1.24776
 H 0.87401 -1.06657 1.71296
 H 0.88162 -1.06833 -1.70962
 H -0.34754 -0.20079 2.57422
 H -0.35348 -0.20072 -2.57232
13
bifur_IRC_Distances_MW_output/bifur_IRC_Distances_MW point 4
C 0.06366 0.70957 0.74812
 C 0.06108 0.70914 -0.74592
 C -1.08199 1.34556 0.00086
 C -0.08399 -0.52226 1.59927
 C -0.08327 -0.52332 -1.59980
 F 0.93306 1.58512 1.30417
 F 0.92526 1.58532 -1.30431
 H -0.89694 -1.16867 1.22984
 H -0.89166 -1.17110 -1.23639
 H 0.87441 -1.06718 1.70212
 H 0.88172 -1.06891 -1.69948
 H -0.34794 -0.20666 2.57226
 H -0.35340 -0.20661 -2.57072
13
bifur_IRC_Distances_MW_output/bifur_IRC_Distances_MW point 5
C 0.06334 0.71354 0.74727
 C 0.06095 0.71314 -0.74492
 C -1.07979 1.35428 0.00069
 C -0.08416 -0.52379 1.59045
 C -0.08348 -0.52478 -1.59097
 F 0.93234 1.58743 1.30989
 F 0.92532 1.58756 -1.30986
 H -0.89704 -1.16874 1.21515
 H -0.89235 -1.17093 -1.22030
 H 0.87489 -1.06806 1.68659
 H 0.88177 -1.06974 -1.68501
 H -0.34851 -0.21497 2.56947
 H -0.35326 -0.21494 -2.56843
13
bifur_IRC_Distances_MW_output/bifur_IRC_Distances_MW point 6
C 0.06294 0.71850 0.74635
 C 0.06082 0.71812 -0.74383
 C -1.07686 1.36511 0.00046
 C -0.08438 -0.52568 1.57943
 C -0.08374 -0.52657 -1.57994
 F 0.93131 1.59028 1.31733
 F 0.92532 1.59032 -1.31707
 H -0.89708 -1.16880 1.19686
 H -0.89314 -1.17068 -1.20020
 H 0.87543 -1.06917 1.66699
 H 0.88176 -1.07078 -1.66680
 H -0.34926 -0.22531 2.56599
 H -0.35312 -0.22533 -2.56558
13
bifur_IRC_Distances_MW_output/bifur_IRC_Distances_MW point 7
C 0.06248 0.72398 0.74550
 C 0.06072 0.72362 -0.74279
 C -1.07341 1.37703 0.00015
 C -0.08465 -0.52777 1.56724
 C -0.08401 -0.52854 -1.56773
 F 0.92999 1.59343 1.32589
 F 0.92529 1.59334 -1.32532
 H -0.89705 -1.16885 1.17686
 H -0.89392 -1.17034 -1.17773
 H 0.87597 -1.07043 1.64489
 H 0.88171 -1.07195 -1.64668
 H -0.35017 -0.23673 2.56215
 H -0.35297 -0.23679 -2.56244
13
bifur_IRC_Distances_MW_output/bifur_IRC_Distances_MW point 8
C 0.06200 0.72932 0.74484
 C 0.06070 0.72897 -0.74195
 C -1.06983 1.38856 -0.00023
 C -0.08496 -0.52980 1.55537
 C -0.08421 -0.53043 -1.55586
 F 0.92845 1.59647 1.33460
 F 0.92528 1.59622 -1.33360
 H -0.89698 -1.16889 1.15790
 H -0.89455 -1.16994 -1.15542
 H 0.87640 -1.07167 1.62272
 H 0.88167 -1.07312 -1.62739
 H -0.35120 -0.24782 2.55842
 H -0.35277 -0.24789 -2.55940
13
bifur_IRC_Distances_MW_output/bifur_IRC_Distances_MW point 9
C 0.06154 0.73370 0.74443
 C 0.06078 0.73335 -0.74139
 C -1.06674 1.39797 -0.00065
 C -0.08530 -0.53146 1.54565
 C -0.08428 -0.53195 -1.54614
 F 0.92692 1.59897 1.34204
 F 0.92536 1.59854 -1.34053
 H -0.89694 -1.16893 1.14304
 H -0.89495 -1.16953 -1.13649
 H 0.87666 -1.07270 1.60376
 H 0.88168 -1.07412 -1.61210
 H -0.35220 -0.25690 2.55534
 H -0.35253 -0.25695 -2.55694
13
bifur_IRC_Distances_MW_output/bifur_IRC_Distances_MW point 10
C 0.06118 0.73654 0.74417
 C 0.06091 0.73618 -0.74103
 C -1.06471 1.40407 -0.00102
 C -0.08561 -0.53254 1.53932
 C -0.08425 -0.53294 -1.53983
 F 0.92576 1.60060 1.34694
 F 0.92556 1.60004 -1.34496
 H -0.89699 -1.16899 1.13397
 H -0.89516 -1.16923 -1.12359
 H 0.87679 -1.07336 1.59083
 H 0.88181 -1.07479 -1.60274
 H -0.35300 -0.26279 2.55333
 H -0.35229 -0.26280 -2.55539
13
bifur_IRC_Distances_MW_output/bifur_IRC_Distances_MW point 11
C 0.06101 0.73789 0.74391
 C 0.06097 0.73752 -0.74072
 C -1.06385 1.40700 -0.00120
 C -0.08575 -0.53307 1.53625
 C -0.08424 -0.53342 -1.53677
 F 0.92530 1.60142 1.34906
 F 0.92573 1.60079 -1.34686
 H -0.89707 -1.16906 1.12953
 H -0.89533 -1.16913 -1.11734
 H 0.87695 -1.07368 1.58471
 H 0.88197 -1.07512 -1.59830
 H -0.35344 -0.26558 2.55239
 H -0.35223 -0.26557 -2.55466
13
bifur_IRC_Distances_MW_output/bifur_IRC_Distances_MW point 12
C 0.06107 0.73830 0.74380
 C 0.06088 0.73794 -0.74061
 C -1.06362 1.40790 -0.00111
 C -0.08567 -0.53322 1.53531
 C -0.08437 -0.53358 -1.53581
 F 0.92541 1.60165 1.34956
 F 0.92558 1.60104 -1.34751
 H -0.89697 -1.16905 1.12722
 H -0.89546 -1.16916 -1.11632
 H 0.87711 -1.07380 1.58374
 H 0.88188 -1.07518 -1.59603
 H -0.35343 -0.26640 2.55214
 H -0.35239 -0.26644 -2.55438
13
bifur_IRC_Distances_MW_output/bifur_IRC_Distances_MW point 13
C 0.06122 0.73834 0.74397
 C 0.06073 0.73800 -0.74079
 C -1.06342 1.40796 -0.00089
 C -0.08548 -0.53320 1.53528
 C -0.08456 -0.53359 -1.53575
 F 0.92564 1.60160 1.34977
 F 0.92512 1.60105 -1.34806
 H -0.89667 -1.16892 1.12575
 H -0.89550 -1.16919 -1.11774
 H 0.87713 -1.07385 1.58494
 H 0.88149 -1.07513 -1.59435
 H -0.35311 -0.26646 2.55214
 H -0.35260 -0.26659 -2.55427
13
bifur_IRC_Distances_MW_output/bifur_IRC_Distances_MW point 14
C 0.06138 0.73827 0.74430
 C 0.06057 0.73794 -0.74114
 C -1.06318 1.40773 -0.00068
 C -0.08527 -0.53313 1.53557
 C -0.08475 -0.53355 -1.53602
 F 0.92582 1.60144 1.35001
 F 0.92458 1.60095 -1.34866
 H -0.89631 -1.16875 1.12482
 H -0.89545 -1.16919 -1.11979
 H 0.87705 -1.07387 1.58661
 H 0.88101 -1.07504 -1.59306
 H -0.35271 -0.26630 2.55222
 H -0.35276 -0.26651 -2.55420
13
bifur_IRC_Distances_MW_output/bifur_IRC_Distances_MW point 15
C 0.06153 0.73816 0.74467
 C 0.06043 0.73784 -0.74153
 C -1.06294 1.40739 -0.00047
 C -0.08507 -0.53303 1.53598
 C -0.08491 -0.53349 -1.53640
 F 0.92596 1.60125 1.35026
 F 0.92406 1.60082 -1.34923
 H -0.89595 -1.16857 1.12421
 H -0.89536 -1.16917 -1.12193
 H 0.87693 -1.07387 1.58833
 H 0.88053 -1.07494 -1.59205
 H -0.35231 -0.26604 2.55232
 H -0.35289 -0.26634 -2.55417
13
bifur_IRC_Distances_MW_output/bifur_IRC_Distances_MW point 16
C 0.06166 0.73803 0.74505
 C 0.06030 0.73772 -0.74193
 C -1.06270 1.40701 -0.00029
 C -0.08489 -0.53293 1.53643
 C -0.08506 -0.53342 -1.53683
 F 0.92608 1.60105 1.35051
 F 0.92355 1.60068 -1.34977
 H -0.89561 -1.16840 1.12379
 H -0.89527 -1.16914 -1.12405
 H 0.87679 -1.07386 1.59003
 H 0.88005 -1.07485 -1.59122
 H -0.35191 -0.26575 2.55243
 H -0.35299 -0.26612 -2.55416
13
bifur_IRC_Distances_MW_output/bifur_IRC_Distances_MW point 17
C 0.06179 0.73789 0.74543
 C 0.06018 0.73759 -0.74232
 C -1.06247 1.40661 -0.00011
 C -0.08472 -0.53282 1.53690
 C -0.08520 -0.53335 -1.53727
 F 0.92617 1.60084 1.35074
 F 0.92306 1.60052 -1.35029
 H -0.89528 -1.16823 1.12347
 H -0.89516 -1.16911 -1.12612
 H 0.87665 -1.07385 1.59168
 H 0.87960 -1.07475 -1.59050
 H -0.35154 -0.26545 2.55254
 H -0.35308 -0.26588 -2.55415
13
bifur_IRC_Distances_MW_output/bifur_IRC_Distances_MW point 18
C 0.06191 0.73775 0.74582
 C 0.06006 0.73746 -0.74272
 C -1.06224 1.40621 0.00005
 C -0.08455 -0.53272 1.53737
 C -0.08533 -0.53328 -1.53772
 F 0.92625 1.60064 1.35099
 F 0.92259 1.60037 -1.35080
 H -0.89496 -1.16806 1.12322
 H -0.89505 -1.16907 -1.12813
 H 0.87650 -1.07384 1.59326
 H 0.87915 -1.07466 -1.58984
 H -0.35117 -0.26515 2.55265
 H -0.35316 -0.26565 -2.55415
13
bifur_IRC_Distances_MW_output/bifur_IRC_Distances_MW point 19
C 0.06202 0.73762 0.74621
 C 0.05995 0.73734 -0.74313
 C -1.06199 1.40582 0.00021
 C -0.08439 -0.53262 1.53783
 C -0.08545 -0.53320 -1.53815
 F 0.92632 1.60044 1.35126
 F 0.92213 1.60022 -1.35133
 H -0.89464 -1.16789 1.12300
 H -0.89494 -1.16903 -1.13006
 H 0.87634 -1.07382 1.59477
 H 0.87871 -1.07457 -1.58921
 H -0.35081 -0.26487 2.55275
 H -0.35323 -0.26542 -2.55415
13
bifur_IRC_Distances_MW_output/bifur_IRC_Distances_MW point 20
C 0.06212 0.73750 0.74661
 C 0.05985 0.73723 -0.74354
 C -1.06173 1.40545 0.00036
 C -0.08424 -0.53252 1.53826
 C -0.08557 -0.53313 -1.53857
 F 0.92635 1.60024 1.35158
 F 0.92167 1.60007 -1.35189
 H -0.89432 -1.16772 1.12279
 H -0.89481 -1.16898 -1.13190
 H 0.87617 -1.07381 1.59617
 H 0.87826 -1.07449 -1.58857
 H -0.35046 -0.26461 2.55284
 H -0.35328 -0.26522 -2.55414
13
bifur_IRC_Distances_MW_output/bifur_IRC_Distances_MW point 21
C 0.06222 0.73740 0.74702
 C 0.05975 0.73713 -0.74397
 C -1.06143 1.40512 0.00050
 C -0.08410 -0.53243 1.53866
 C -0.08568 -0.53307 -1.53895
 F 0.92636 1.60005 1.35197
 F 0.92121 1.59992 -1.35250
 H -0.89401 -1.16754 1.12259
 H -0.89468 -1.16893 -1.13365
 H 0.87598 -1.07380 1.59746
 H 0.87781 -1.07441 -1.58792
 H -0.35012 -0.26439 2.55292
 H -0.35332 -0.26505 -2.55412
13
bifur_IRC_Distances_MW_output/bifur_IRC_Distances_MW point 22
C 0.06231 0.73732 0.74746
 C 0.05965 0.73706 -0.74442
 C -1.06110 1.40482 0.00063
 C -0.08396 -0.53234 1.53903
 C -0.08579 -0.53300 -1.53930
 F 0.92634 1.59987 1.35243
 F 0.92075 1.59978 -1.35317
 H -0.89369 -1.16736 1.12238
 H -0.89453 -1.16886 -1.13527
 H 0.87578 -1.07380 1.59860
 H 0.87736 -1.07434 -1.58724
 H -0.34977 -0.26422 2.55298
 H -0.35334 -0.26493 -2.55410
13
bifur_IRC_Distances_MW_output/bifur_IRC_Distances_MW point 23
C 0.06239 0.73726 0.74792
 C 0.05956 0.73701 -0.74489
 C -1.06074 1.40458 0.00075
 C -0.08383 -0.53227 1.53934
 C -0.08589 -0.53295 -1.53959
 F 0.92628 1.59970 1.35297
 F 0.92028 1.59965 -1.35391
 H -0.89336 -1.16718 1.12213
 H -0.89438 -1.16878 -1.13676
 H 0.87557 -1.07379 1.59958
 H 0.87689 -1.07427 -1.58649
 H -0.34944 -0.26411 2.55301
 H -0.35335 -0.26486 -2.55406
13
bifur_IRC_Distances_MW_output/bifur_IRC_Distances_MW point 24
C 0.06247 0.73725 0.74839
 C 0.05948 0.73700 -0.74537
 C -1.06033 1.40441 0.00086
 C -0.08371 -0.53220 1.53958
 C -0.08598 -0.53290 -1.53982
 F 0.92619 1.59955 1.35361
 F 0.91982 1.59952 -1.35474
 H -0.89304 -1.16700 1.12183
 H -0.89421 -1.16868 -1.13807
 H 0.87533 -1.07380 1.60037
 H 0.87642 -1.07422 -1.58566
 H -0.34911 -0.26407 2.55302
 H -0.35334 -0.26486 -2.55400
13
bifur_IRC_Distances_MW_output/bifur_IRC_Distances_MW point 25
C 0.06253 0.73727 0.74887
 C 0.05940 0.73703 -0.74586
 C -1.05987 1.40432 0.00096
 C -0.08359 -0.53215 1.53973
 C -0.08607 -0.53287 -1.53995
 F 0.92607 1.59941 1.35435
 F 0.91936 1.59942 -1.35565
 H -0.89271 -1.16681 1.12142
 H -0.89404 -1.16858 -1.13917
 H 0.87509 -1.07381 1.60094
 H 0.87595 -1.07417 -1.58471
 H -0.34880 -0.26412 2.55300
 H -0.35332 -0.26495 -2.55392
13
bifur_IRC_Distances_MW_output/bifur_IRC_Distances_MW point 26
C 0.06259 0.73735 0.74936
 C 0.05933 0.73711 -0.74635
 C -1.05937 1.40434 0.00105
 C -0.08348 -0.53212 1.53978
 C -0.08616 -0.53285 -1.53999
 F 0.92591 1.59930 1.35519
 F 0.91890 1.59934 -1.35665
 H -0.89238 -1.16662 1.12090
 H -0.89386 -1.16847 -1.14005
 H 0.87484 -1.07384 1.60126
 H 0.87548 -1.07413 -1.58363
 H -0.34850 -0.26427 2.55294
 H -0.35329 -0.26514 -2.55381
13
bifur_IRC_Distances_MW_output/bifur_IRC_Distances_MW point 27
C 0.06263 0.73748 0.74985
 C 0.05926 0.73725 -0.74685
 C -1.05882 1.40447 0.00113
 C -0.08338 -0.53211 1.53971
 C -0.08624 -0.53285 -1.53990
 F 0.92572 1.59923 1.35615
 F 0.91843 1.59928 -1.35776
 H -0.89204 -1.16643 1.12022
 H -0.89368 -1.16834 -1.14067
 H 0.87458 -1.07388 1.60131
 H 0.87500 -1.07411 -1.58237
 H -0.34821 -0.26454 2.55285
 H -0.35325 -0.26545 -2.55367
13
bifur_IRC_Distances_MW_output/bifur_IRC_Distances_MW point 28
C 0.06267 0.73766 0.75036
 C 0.05919 0.73743 -0.74736
 C -1.05822 1.40470 0.00120
 C -0.08329 -0.53211 1.53954
 C -0.08632 -0.53287 -1.53971
 F 0.92550 1.59917 1.35722
 F 0.91797 1.59925 -1.35896
 H -0.89171 -1.16623 1.11942
 H -0.89349 -1.16821 -1.14105
 H 0.87432 -1.07392 1.60112
 H 0.87451 -1.07410 -1.58096
 H -0.34793 -0.26491 2.55271
 H -0.35320 -0.26585 -2.55351
13
bifur_IRC_Distances_MW_output/bifur_IRC_Distances_MW point 29
C 0.06269 0.73801 0.75086
 C 0.05913 0.73778 -0.74786
 C -1.05749 1.40529 0.00125
 C -0.08321 -0.53218 1.53900
 C -0.08640 -0.53294 -1.53916
 F 0.92520 1.59921 1.35859
 F 0.91751 1.59930 -1.36045
 H -0.89136 -1.16604 1.11808
 H -0.89331 -1.16806 -1.14072
 H 0.87405 -1.07401 1.60019
 H 0.87403 -1.07413 -1.57899
 H -0.34770 -0.26563 2.55246
 H -0.35313 -0.26660 -2.55325
13
bifur_IRC_Distances_MW_output/bifur_IRC_Distances_MW point 30
C 0.06270 0.73836 0.75138
 C 0.05907 0.73814 -0.74837
 C -1.05674 1.40588 0.00130
 C -0.08314 -0.53225 1.53846
 C -0.08648 -0.53301 -1.53860
 F 0.92489 1.59925 1.36000
 F 0.91704 1.59934 -1.36197
 H -0.89101 -1.16584 1.11673
 H -0.89313 -1.16789 -1.14037
 H 0.87378 -1.07410 1.59923
 H 0.87353 -1.07416 -1.57699
 H -0.34746 -0.26636 2.55220
 H -0.35306 -0.26736 -2.55299
13
bifur_IRC_Distances_MW_output/bifur_IRC_Distances_MW point 31
C 0.06270 0.73896 0.75190
 C 0.05902 0.73874 -0.74888
 C -1.05579 1.40699 0.00132
 C -0.08308 -0.53241 1.53739
 C -0.08656 -0.53316 -1.53752
 F 0.92449 1.59943 1.36186
 F 0.91655 1.59951 -1.36391
 H -0.89065 -1.16564 1.11459
 H -0.89295 -1.16771 -1.13901
 H 0.87350 -1.07424 1.59722
 H 0.87302 -1.07425 -1.57414
 H -0.34727 -0.26759 2.55177
 H -0.35298 -0.26862 -2.55260
13
bifur_IRC_Distances_MW_output/bifur_IRC_Distances_MW point 32
C 0.06268 0.73965 0.75242
 C 0.05897 0.73943 -0.74939
 C -1.05475 1.40828 0.00134
 C -0.08302 -0.53260 1.53612
 C -0.08664 -0.53335 -1.53624
 F 0.92403 1.59965 1.36390
 F 0.91607 1.59973 -1.36601
 H -0.89028 -1.16544 1.11216
 H -0.89277 -1.16750 -1.13725
 H 0.87322 -1.07441 1.59480
 H 0.87250 -1.07435 -1.57098
 H -0.34711 -0.26901 2.55128
 H -0.35289 -0.27007 -2.55215
13
bifur_IRC_Distances_MW_output/bifur_IRC_Distances_MW point 33
C 0.06265 0.74044 0.75297
 C 0.05892 0.74022 -0.74992
 C -1.05362 1.40979 0.00134
 C -0.08298 -0.53283 1.53465
 C -0.08673 -0.53356 -1.53475
 F 0.92352 1.59992 1.36615
 F 0.91557 1.59999 -1.36833
 H -0.88989 -1.16523 1.10943
 H -0.89259 -1.16728 -1.13508
 H 0.87293 -1.07460 1.59193
 H 0.87196 -1.07448 -1.56747
 H -0.34696 -0.27064 2.55072
 H -0.35278 -0.27173 -2.55164
13
bifur_IRC_Distances_MW_output/bifur_IRC_Distances_MW point 34
C 0.06260 0.74138 0.75355
 C 0.05889 0.74116 -0.75048
 C -1.05232 1.41162 0.00132
 C -0.08295 -0.53311 1.53284
 C -0.08681 -0.53383 -1.53292
 F 0.92291 1.60028 1.36875
 F 0.91505 1.60032 -1.37096
 H -0.88948 -1.16501 1.10623
 H -0.89239 -1.16703 -1.13224
 H 0.87261 -1.07483 1.58834
 H 0.87140 -1.07464 -1.56342
 H -0.34684 -0.27260 2.55005
 H -0.35266 -0.27371 -2.55104
13
bifur_IRC_Distances_MW_output/bifur_IRC_Distances_MW point 35
C 0.06252 0.74218 0.75437
 C 0.05888 0.74195 -0.75129
 C -1.05093 1.41304 0.00126
 C -0.08294 -0.53332 1.53148
 C -0.08684 -0.53401 -1.53155
 F 0.92213 1.60049 1.37149
 F 0.91447 1.60049 -1.37367
 H -0.88902 -1.16473 1.10410
 H -0.89204 -1.16670 -1.12999
 H 0.87211 -1.07500 1.58509
 H 0.87072 -1.07477 -1.56020
 H -0.34665 -0.27425 2.54946
 H -0.35241 -0.27536 -2.55055
13
bifur_IRC_Distances_MW_output/bifur_IRC_Distances_MW point 36
C 0.06245 0.74270 0.75508
 C 0.05890 0.74247 -0.75199
 C -1.04986 1.41392 0.00120
 C -0.08296 -0.53344 1.53067
 C -0.08683 -0.53411 -1.53074
 F 0.92147 1.60058 1.37358
 F 0.91402 1.60056 -1.37570
 H -0.88866 -1.16450 1.10302
 H -0.89171 -1.16643 -1.12853
 H 0.87164 -1.07511 1.58279
 H 0.87018 -1.07486 -1.55822
 H -0.34649 -0.27535 2.54906
 H -0.35216 -0.27645 -2.55022
13
bifur_IRC_Distances_MW_output/bifur_IRC_Distances_MW point 37
C 0.06236 0.74321 0.75584
 C 0.05893 0.74296 -0.75274
 C -1.04876 1.41475 0.00112
 C -0.08298 -0.53354 1.52991
 C -0.08681 -0.53419 -1.52998
 F 0.92077 1.60066 1.37571
 F 0.91359 1.60060 -1.37775
 H -0.88829 -1.16426 1.10216
 H -0.89135 -1.16613 -1.12707
 H 0.87114 -1.07520 1.58047
 H 0.86963 -1.07494 -1.55641
 H -0.34633 -0.27641 2.54866
 H -0.35188 -0.27749 -2.54991
13
bifur_IRC_Distances_MW_output/bifur_IRC_Distances_MW point 38
C 0.06227 0.74380 0.75658
 C 0.05895 0.74354 -0.75346
 C -1.04761 1.41576 0.00103
 C -0.08300 -0.53368 1.52897
 C -0.08679 -0.53431 -1.52903
 F 0.92004 1.60078 1.37797
 F 0.91314 1.60069 -1.37992
 H -0.88793 -1.16402 1.10098
 H -0.89100 -1.16584 -1.12528
 H 0.87064 -1.07532 1.57780
 H 0.86908 -1.07504 -1.55429
 H -0.34619 -0.27765 2.54821
 H -0.35161 -0.27870 -2.54955
13
bifur_IRC_Distances_MW_output/bifur_IRC_Distances_MW point 39
C 0.06217 0.74450 0.75734
 C 0.05898 0.74424 -0.75420
 C -1.04634 1.41702 0.00094
 C -0.08303 -0.53387 1.52778
 C -0.08678 -0.53447 -1.52784
 F 0.91926 1.60097 1.38046
 F 0.91268 1.60083 -1.38233
 H -0.88754 -1.16378 1.09938
 H -0.89065 -1.16552 -1.12304
 H 0.87015 -1.07547 1.57466
 H 0.86850 -1.07517 -1.55170
 H -0.34606 -0.27913 2.54768
 H -0.35134 -0.28016 -2.54912
13
bifur_IRC_Distances_MW_output/bifur_IRC_Distances_MW point 40
C 0.06205 0.74535 0.75813
 C 0.05901 0.74507 -0.75498
 C -1.04492 1.41854 0.00083
 C -0.08307 -0.53409 1.52631
 C -0.08678 -0.53466 -1.52636
 F 0.91841 1.60122 1.38326
 F 0.91218 1.60103 -1.38503
 H -0.88712 -1.16353 1.09736
 H -0.89029 -1.16518 -1.12029
 H 0.86963 -1.07565 1.57095
 H 0.86789 -1.07532 -1.54862
 H -0.34595 -0.28088 2.54706
 H -0.35105 -0.28190 -2.54862
13
bifur_IRC_Distances_MW_output/bifur_IRC_Distances_MW point 41
C 0.06192 0.74637 0.75899
 C 0.05905 0.74608 -0.75581
 C -1.04329 1.42043 0.00071
 C -0.08311 -0.53438 1.52449
 C -0.08677 -0.53491 -1.52453
 F 0.91743 1.60155 1.38649
 F 0.91164 1.60131 -1.38815
 H -0.88666 -1.16325 1.09480
 H -0.88990 -1.16480 -1.11687
 H 0.86908 -1.07587 1.56646
 H 0.86723 -1.07551 -1.54489
 H -0.34586 -0.28300 2.54631
 H -0.35074 -0.28400 -2.54801
13
bifur_IRC_Distances_MW_output/bifur_IRC_Distances_MW point 42
C 0.06177 0.74758 0.75993
 C 0.05909 0.74728 -0.75673
 C -1.04143 1.42269 0.00057
 C -0.08317 -0.53473 1.52228
 C -0.08677 -0.53522 -1.52232
 F 0.91633 1.60197 1.39019
 F 0.91103 1.60166 -1.39172
 H -0.88615 -1.16295 1.09168
 H -0.88947 -1.16438 -1.11274
 H 0.86847 -1.07614 1.56116
 H 0.86649 -1.07574 -1.54045
 H -0.34579 -0.28552 2.54542
 H -0.35041 -0.28650 -2.54729
13
bifur_IRC_Distances_MW_output/bifur_IRC_Distances_MW point 43
C 0.06161 0.74897 0.76097
 C 0.05914 0.74866 -0.75773
 C -1.03931 1.42531 0.00041
 C -0.08323 -0.53514 1.51974
 C -0.08678 -0.53557 -1.51977
 F 0.91509 1.60246 1.39437
 F 0.91035 1.60207 -1.39575
 H -0.88557 -1.16261 1.08804
 H -0.88901 -1.16390 -1.10797
 H 0.86782 -1.07645 1.55509
 H 0.86568 -1.07601 -1.53536
 H -0.34573 -0.28841 2.54441
 H -0.35006 -0.28937 -2.54646
13
bifur_IRC_Distances_MW_output/bifur_IRC_Distances_MW point 44
C 0.06143 0.75052 0.76210
 C 0.05920 0.75019 -0.75883
 C -1.03697 1.42822 0.00023
 C -0.08330 -0.53560 1.51690
 C -0.08678 -0.53597 -1.51692
 F 0.91373 1.60302 1.39899
 F 0.90961 1.60254 -1.40020
 H -0.88494 -1.16224 1.08397
 H -0.88850 -1.16338 -1.10265
 H 0.86710 -1.07681 1.54835
 H 0.86479 -1.07631 -1.52968
 H -0.34568 -0.29162 2.54329
 H -0.34967 -0.29255 -2.54554
13
bifur_IRC_Distances_MW_output/bifur_IRC_Distances_MW point 45
C 0.06123 0.75222 0.76332
 C 0.05926 0.75188 -0.76002
 C -1.03441 1.43143 0.00004
 C -0.08338 -0.53610 1.51376
 C -0.08679 -0.53642 -1.51377
 F 0.91224 1.60364 1.40402
 F 0.90880 1.60306 -1.40505
 H -0.88425 -1.16185 1.07945
 H -0.88796 -1.16282 -1.09680
 H 0.86634 -1.07720 1.54095
 H 0.86383 -1.07664 -1.52344
 H -0.34564 -0.29515 2.54207
 H -0.34927 -0.29606 -2.54453
13
bifur_IRC_Distances_MW_output/bifur_IRC_Distances_MW point 46
C 0.32890 0.68164 0.76437
 C 0.32713 0.68130 -0.76159
 C 1.61423 0.71940 -0.00300
 C -0.19540 -0.50638 1.51045
 C -0.19864 -0.50665 -1.51021
 F 0.02494 1.84385 1.41045
 F 0.02131 1.84341 -1.40941
 H 0.17981 -1.44899 1.07338
 H 0.17845 -1.45045 -1.09153
 H -1.28763 -0.49532 1.53515
 H -1.29104 -0.49451 -1.51431
 H 0.15285 -0.43381 2.54021
 H 0.14509 -0.43347 -2.54395
13
bifur_IRC_Distances_MW_output/bifur_IRC_Distances_MW point 47
C 0.32917 0.68376 0.76584
 C 0.32732 0.68350 -0.76299
 C 1.61258 0.72640 -0.00303
 C -0.19519 -0.50716 1.50663
 C -0.19804 -0.50743 -1.50640
 F 0.02436 1.84368 1.41645
 F 0.02032 1.84346 -1.41532
 H 0.18100 -1.44790 1.06798
 H 0.18024 -1.44934 -1.08431
 H -1.28669 -0.49777 1.52598
 H -1.28941 -0.49714 -1.50692
 H 0.15089 -0.43723 2.53877
 H 0.14347 -0.43683 -2.54269
13
bifur_IRC_Distances_MW_output/bifur_IRC_Distances_MW point 48
C 0.32946 0.68611 0.76749
 C 0.32753 0.68595 -0.76455
 C 1.61071 0.73418 -0.00307
 C -0.19497 -0.50802 1.50240
 C -0.19737 -0.50830 -1.50217
 F 0.02372 1.84349 1.42311
 F 0.01923 1.84351 -1.42189
 H 0.18232 -1.44668 1.06203
 H 0.18220 -1.44812 -1.07628
 H -1.28566 -0.50049 1.51578
 H -1.28760 -0.50005 -1.49874
 H 0.14873 -0.44102 2.53719
 H 0.14170 -0.44056 -2.54130
13
bifur_IRC_Distances_MW_output/bifur_IRC_Distances_MW point 49
C 0.32976 0.68868 0.76932
 C 0.32773 0.68862 -0.76629
 C 1.60858 0.74267 -0.00311
 C -0.19473 -0.50895 1.49782
 C -0.19663 -0.50924 -1.49760
 F 0.02305 1.84326 1.43042
 F 0.01805 1.84353 -1.42910
 H 0.18373 -1.44534 1.05561
 H 0.18433 -1.44675 -1.06760
 H -1.28450 -0.50346 1.50468
 H -1.28559 -0.50323 -1.48985
 H 0.14640 -0.44516 2.53548
 H 0.13980 -0.44463 -2.53979
13
bifur_IRC_Distances_MW_output/bifur_IRC_Distances_MW point 50
C 0.33008 0.69153 0.77140
 C 0.32794 0.69158 -0.76828
 C 1.60612 0.75212 -0.00315
 C -0.19445 -0.50999 1.49279
 C -0.19580 -0.51027 -1.49257
 F 0.02232 1.84298 1.43858
 F 0.01677 1.84353 -1.43716
 H 0.18529 -1.44382 1.04858
 H 0.18667 -1.44520 -1.05804
 H -1.28319 -0.50679 1.49238
 H -1.28334 -0.50678 -1.48002
 H 0.14385 -0.44975 2.53359
 H 0.13774 -0.44915 -2.53811
13
bifur_IRC_Distances_MW_output/bifur_IRC_Distances_MW point 51
C 0.33039 0.69474 0.77389
 C 0.32813 0.69492 -0.77066
 C 1.60311 0.76277 -0.00320
 C -0.19411 -0.51113 1.48725
 C -0.19484 -0.51142 -1.48704
 F 0.02152 1.84258 1.44794
 F 0.01535 1.84344 -1.44640
 H 0.18702 -1.44203 1.04095
 H 0.18928 -1.44337 -1.04750
 H -1.28162 -0.51059 1.47859
 H -1.28069 -0.51084 -1.46909
 H 0.14098 -0.45487 2.53150
 H 0.13547 -0.45420 -2.53625
13
bifur_IRC_Distances_MW_output/bifur_IRC_Distances_MW point 52
C 0.33068 0.69839 0.77697
 C 0.32829 0.69872 -0.77361
 C 1.59931 0.77498 -0.00325
 C -0.19370 -0.51241 1.48114
 C -0.19370 -0.51270 -1.48093
 F 0.02063 1.84198 1.45891
 F 0.01376 1.84320 -1.45723
 H 0.18898 -1.43986 1.03267
 H 0.19223 -1.44114 -1.03583
 H -1.27965 -0.51505 1.46297
 H -1.27749 -0.51558 -1.45680
 H 0.13773 -0.46063 2.52915
 H 0.13293 -0.45989 -2.53414
13
bifur_IRC_Distances_MW_output/bifur_IRC_Distances_MW point 53
C 0.33091 0.70245 0.78075
 C 0.32835 0.70294 -0.77727
 C 1.59453 0.78866 -0.00331
 C -0.19319 -0.51380 1.47467
 C -0.19237 -0.51408 -1.47447
 F 0.01967 1.84109 1.47157
 F 0.01203 1.84270 -1.46974
 H 0.19115 -1.43725 1.02413
 H 0.19546 -1.43844 -1.02344
 H -1.27719 -0.52020 1.44577
 H -1.27365 -0.52103 -1.44341
 H 0.13411 -0.46692 2.52660
 H 0.13017 -0.46610 -2.53185
13
bifur_IRC_Distances_MW_output/bifur_IRC_Distances_MW point 54
C 0.33103 0.70673 0.78532
 C 0.32828 0.70740 -0.78171
 C 1.58866 0.80330 -0.00337
 C -0.19256 -0.51521 1.46830
 C -0.19087 -0.51547 -1.46810
 F 0.01869 1.83981 1.48567
 F 0.01025 1.84182 -1.48371
 H 0.19344 -1.43419 1.01606
 H 0.19883 -1.43524 -1.01117
 H -1.27414 -0.52596 1.42784
 H -1.26913 -0.52710 -1.42963
 H 0.13024 -0.47339 2.52398
 H 0.12730 -0.47250 -2.52947
13
bifur_IRC_Distances_MW_output/bifur_IRC_Distances_MW point 55
C 0.33097 0.71099 0.79061
 C 0.32803 0.71184 -0.78688
 C 1.58174 0.81812 -0.00342
 C -0.19184 -0.51654 1.46257
 C -0.18924 -0.51678 -1.46238
 F 0.01774 1.83809 1.50068
 F 0.00852 1.84050 -1.49857
 H 0.19571 -1.43072 1.00934
 H 0.20215 -1.43161 -0.99999
 H -1.27053 -0.53209 1.41024
 H -1.26401 -0.53356 -1.41648
 H 0.12627 -0.47959 2.52148
 H 0.12450 -0.47864 -2.52719
13
bifur_IRC_Distances_MW_output/bifur_IRC_Distances_MW point 56
C 0.33066 0.71476 0.79649
 C 0.32754 0.71579 -0.79265
 C 1.57398 0.83172 -0.00342
 C -0.19106 -0.51760 1.45841
 C -0.18755 -0.51781 -1.45824
 F 0.01689 1.83583 1.51560
 F 0.00704 1.83861 -1.51336
 H 0.19776 -1.42700 1.00553
 H 0.20509 -1.42767 -0.99149
 H -1.26641 -0.53822 1.39480
 H -1.25845 -0.53998 -1.40578
 H 0.12244 -0.48469 2.51939
 H 0.12206 -0.48373 -2.52527
13
bifur_IRC_Distances_MW_output/bifur_IRC_Distances_MW point 57
C 0.33000 0.71832 0.80373
 C 0.32673 0.71955 -0.79977
 C 1.56435 0.84523 -0.00337
 C -0.19014 -0.51845 1.45577
 C -0.18560 -0.51862 -1.45563
 F 0.01608 1.83265 1.53198
 F 0.00570 1.83581 -1.52962
 H 0.19976 -1.42254 1.00491
 H 0.20790 -1.42291 -0.98542
 H -1.26116 -0.54500 1.38044
 H -1.25170 -0.54706 -1.39700
 H 0.11832 -0.48895 2.51761
 H 0.11975 -0.48802 -2.52362
13
bifur_IRC_Distances_MW_output/bifur_IRC_Distances_MW point 58
C 0.32914 0.72178 0.81178
 C 0.32570 0.72320 -0.80771
 C 1.55347 0.85877 -0.00330
 C -0.18908 -0.51916 1.45406
 C -0.18352 -0.51929 -1.45394
 F 0.01532 1.82891 1.54925
 F 0.00449 1.83242 -1.54679
 H 0.20173 -1.41760 1.00603
 H 0.21058 -1.41764 -0.98097
 H -1.25514 -0.55219 1.36693
 H -1.24421 -0.55456 -1.38922
 H 0.11408 -0.49276 2.51606
 H 0.11745 -0.49188 -2.52217
13
bifur_IRC_Distances_MW_output/bifur_IRC_Distances_MW point 59
C 0.32811 0.72530 0.82046
 C 0.32451 0.72691 -0.81629
 C 1.54148 0.87268 -0.00324
 C -0.18790 -0.51983 1.45285
 C -0.18135 -0.51990 -1.45276
 F 0.01462 1.82475 1.56741
 F 0.00337 1.82861 -1.56487
 H 0.20371 -1.41225 1.00801
 H 0.21321 -1.41193 -0.97747
 H -1.24844 -0.55982 1.35378
 H -1.23608 -0.56248 -1.38170
 H 0.10971 -0.49644 2.51467
 H 0.11504 -0.49561 -2.52086
13
bifur_IRC_Distances_MW_output/bifur_IRC_Distances_MW point 60
C 0.32696 0.72892 0.82967
 C 0.32318 0.73071 -0.82542
 C 1.52844 0.88709 -0.00319
 C -0.18657 -0.52047 1.45201
 C -0.17910 -0.52047 -1.45192
 F 0.01400 1.82025 1.58641
 F 0.00234 1.82442 -1.58382
 H 0.20573 -1.40650 1.01041
 H 0.21578 -1.40583 -0.97477
 H -1.24110 -0.56787 1.34095
 H -1.22738 -0.57078 -1.37409
 H 0.10528 -0.50013 2.51343
 H 0.11246 -0.49933 -2.51968
13
bifur_IRC_Distances_MW_output/bifur_IRC_Distances_MW point 61
C 0.32570 0.73266 0.83932
 C 0.32171 0.73463 -0.83502
 C 1.51437 0.90204 -0.00317
 C -0.18509 -0.52109 1.45143
 C -0.17682 -0.52102 -1.45134
 F 0.01348 1.81544 1.60619
 F 0.00142 1.81990 -1.60357
 H 0.20778 -1.40039 1.01295
 H 0.21829 -1.39938 -0.97280
 H -1.23313 -0.57632 1.32847
 H -1.21818 -0.57945 -1.36617
 H 0.10081 -0.50389 2.51234
 H 0.10964 -0.50311 -2.51862
13
bifur_IRC_Distances_MW_output/bifur_IRC_Distances_MW point 62
C 0.32434 0.73654 0.84933
 C 0.32012 0.73867 -0.84502
 C 1.49936 0.91749 -0.00318
 C -0.18344 -0.52172 1.45107
 C -0.17452 -0.52156 -1.45097
 F 0.01308 1.81038 1.62661
 F 0.00062 1.81509 -1.62400
 H 0.20987 -1.39396 1.01540
 H 0.22072 -1.39262 -0.97154
 H -1.22456 -0.58512 1.31642
 H -1.20852 -0.58842 -1.35784
 H 0.09637 -0.50777 2.51140
 H 0.10658 -0.50699 -2.51769
13
bifur_IRC_Distances_MW_output/bifur_IRC_Distances_MW point 63
C 0.32289 0.74053 0.85959
 C 0.31842 0.74281 -0.85530
 C 1.48349 0.93335 -0.00322
 C -0.18165 -0.52234 1.45090
 C -0.17224 -0.52209 -1.45076
 F 0.01283 1.80512 1.64748
 F -0.00002 1.81004 -1.64492
 H 0.21197 -1.38725 1.01767
 H 0.22304 -1.38563 -0.97095
 H -1.21549 -0.59420 1.30489
 H -1.19851 -0.59761 -1.34910
 H 0.09199 -0.51176 2.51065
 H 0.10328 -0.51096 -2.51692
13
bifur_IRC_Distances_MW_output/bifur_IRC_Distances_MW point 64
C 0.32137 0.74460 0.87000
 C 0.31662 0.74701 -0.86576
 C 1.46687 0.94949 -0.00329
 C -0.17973 -0.52296 1.45092
 C -0.16999 -0.52261 -1.45073
 F 0.01274 1.79971 1.66861
 F -0.00048 1.80479 -1.66613
 H 0.21405 -1.38034 1.01973
 H 0.22523 -1.37846 -0.97101
 H -1.20597 -0.60345 1.29396
 H -1.18822 -0.60694 -1.34006
 H 0.08773 -0.51584 2.51008
 H 0.09977 -0.51500 -2.51631
13
bifur_IRC_Distances_MW_output/bifur_IRC_Distances_MW point 65
C 0.31978 0.74871 0.88048
 C 0.31475 0.75124 -0.87632
 C 1.44960 0.96576 -0.00338
 C -0.17770 -0.52356 1.45114
 C -0.16778 -0.52311 -1.45090
 F 0.01282 1.79418 1.68983
 F -0.00073 1.79939 -1.68748
 H 0.21610 -1.37326 1.02164
 H 0.22729 -1.37116 -0.97169
 H -1.19610 -0.61282 1.28368
 H -1.17772 -0.61634 -1.33086
 H 0.08359 -0.51996 2.50973
 H 0.09611 -0.51906 -2.51588
13
bifur_IRC_Distances_MW_output/bifur_IRC_Distances_MW point 66
C 0.31812 0.75285 0.89099
 C 0.31281 0.75547 -0.88693
 C 1.43172 0.98208 -0.00346
 C -0.17559 -0.52413 1.45157
 C -0.16561 -0.52358 -1.45126
 F 0.01307 1.78855 1.71104
 F -0.00074 1.79384 -1.70884
 H 0.21808 -1.36607 1.02347
 H 0.22920 -1.36378 -0.97295
 H -1.18592 -0.62224 1.27405
 H -1.16704 -0.62575 -1.32164
 H 0.07957 -0.52410 2.50960
 H 0.09232 -0.52314 -2.51564
13
bifur_IRC_Distances_MW_output/bifur_IRC_Distances_MW point 67
C 0.31639 0.75698 0.90149
 C 0.31082 0.75969 -0.89755
 C 1.41328 0.99839 -0.00354
 C -0.17342 -0.52468 1.45222
 C -0.16347 -0.52403 -1.45184
 F 0.01350 1.78284 1.73216
 F -0.00048 1.78817 -1.73014
 H 0.22000 -1.35879 1.02529
 H 0.23098 -1.35633 -0.97472
 H -1.17548 -0.63168 1.26505
 H -1.15622 -0.63515 -1.31252
 H 0.07566 -0.52822 2.50970
 H 0.08844 -0.52719 -2.51559
13
bifur_IRC_Distances_MW_output/bifur_IRC_Distances_MW point 68
C 0.31458 0.76111 0.91197
 C 0.30877 0.76388 -0.90816
 C 1.39428 1.01464 -0.00360
 C -0.17120 -0.52520 1.45308
 C -0.16136 -0.52445 -1.45262
 F 0.01410 1.77706 1.75314
 F 0.00006 1.78239 -1.75133
 H 0.22184 -1.35143 1.02716
 H 0.23263 -1.34883 -0.97695
 H -1.16480 -0.64111 1.25662
 H -1.14526 -0.64452 -1.30358
 H 0.07185 -0.53232 2.51001
 H 0.08450 -0.53122 -2.51574
13
bifur_IRC_Distances_MW_output/bifur_IRC_Distances_MW point 69
C 0.31270 0.76522 0.92241
 C 0.30669 0.76804 -0.91873
 C 1.37474 1.03082 -0.00364
 C -0.16894 -0.52568 1.45414
 C -0.15928 -0.52485 -1.45361
 F 0.01488 1.77120 1.77397
 F 0.00091 1.77651 -1.77239
 H 0.22360 -1.34401 1.02911
 H 0.23417 -1.34130 -0.97956
 H -1.15392 -0.65051 1.24871
 H -1.13418 -0.65384 -1.29488
 H 0.06811 -0.53639 2.51055
 H 0.08052 -0.53521 -2.51608
13
bifur_IRC_Distances_MW_output/bifur_IRC_Distances_MW point 70
C 0.31074 0.76931 0.93280
 C 0.30458 0.77216 -0.92926
 C 1.35465 1.04692 -0.00364
 C -0.16665 -0.52613 1.45540
 C -0.15721 -0.52521 -1.45480
 F 0.01585 1.76529 1.79462
 F 0.00207 1.77053 -1.79330
 H 0.22528 -1.33654 1.03116
 H 0.23560 -1.33373 -0.98250
 H -1.14286 -0.65987 1.24127
 H -1.12299 -0.66311 -1.28645
 H 0.06445 -0.54043 2.51130
 H 0.07650 -0.53918 -2.51660
13
bifur_IRC_Distances_MW_output/bifur_IRC_Distances_MW point 71
C 0.30871 0.77339 0.94313
 C 0.30244 0.77626 -0.93974
 C 1.33401 1.06294 -0.00362
 C -0.16434 -0.52656 1.45683
 C -0.15516 -0.52556 -1.45616
 F 0.01700 1.75931 1.81509
 F 0.00358 1.76447 -1.81405
 H 0.22689 -1.32904 1.03331
 H 0.23693 -1.32615 -0.98572
 H -1.13165 -0.66917 1.23426
 H -1.11171 -0.67231 -1.27829
 H 0.06085 -0.54444 2.51226
 H 0.07244 -0.54313 -2.51729
13
bifur_IRC_Distances_MW_output/bifur_IRC_Distances_MW point 72
C 0.30660 0.77744 0.95339
 C 0.30028 0.78032 -0.95014
 C 1.31283 1.07887 -0.00357
 C -0.16201 -0.52695 1.45842
 C -0.15312 -0.52587 -1.45768
 F 0.01834 1.75329 1.83535
 F 0.00545 1.75833 -1.83461
 H 0.22844 -1.32152 1.03557
 H 0.23819 -1.31857 -0.98917
 H -1.12030 -0.67841 1.22762
 H -1.10036 -0.68144 -1.27043
 H 0.05730 -0.54843 2.51341
 H 0.06837 -0.54705 -2.51816
13
bifur_IRC_Distances_MW_output/bifur_IRC_Distances_MW point 73
C 0.30442 0.78147 0.96358
 C 0.29811 0.78435 -0.96046
 C 1.29109 1.09470 -0.00348
 C -0.15968 -0.52732 1.46015
 C -0.15110 -0.52617 -1.45936
 F 0.01988 1.74722 1.85541
 F 0.00769 1.75212 -1.85498
 H 0.22993 -1.31399 1.03792
 H 0.23940 -1.31099 -0.99281
 H -1.10886 -0.68756 1.22133
 H -1.08896 -0.69047 -1.26286
 H 0.05381 -0.55239 2.51475
 H 0.06428 -0.55096 -2.51919
13
bifur_IRC_Distances_MW_output/bifur_IRC_Distances_MW point 74
C 0.30218 0.78548 0.97367
 C 0.29594 0.78834 -0.97069
 C 1.26879 1.11045 -0.00335
 C -0.15733 -0.52766 1.46200
 C -0.14910 -0.52645 -1.46116
 F 0.02162 1.74112 1.87524
 F 0.01033 1.74585 -1.87514
 H 0.23138 -1.30647 1.04035
 H 0.24056 -1.30342 -0.99659
 H -1.09736 -0.69662 1.21534
 H -1.07755 -0.69941 -1.25557
 H 0.05038 -0.55634 2.51627
 H 0.06016 -0.55485 -2.52037
13
bifur_IRC_Distances_MW_output/bifur_IRC_Distances_MW point 75
C 0.29987 0.78947 0.98367
 C 0.29376 0.79230 -0.98082
 C 1.24593 1.12612 -0.00319
 C -0.15499 -0.52798 1.46396
 C -0.14712 -0.52672 -1.46307
 F 0.02358 1.73500 1.89485
 F 0.01339 1.73952 -1.89510
 H 0.23281 -1.29896 1.04284
 H 0.24171 -1.29590 -1.00049
 H -1.08582 -0.70557 1.20964
 H -1.06615 -0.70824 -1.24854
 H 0.04700 -0.56029 2.51795
 H 0.05603 -0.55874 -2.52169
13
bifur_IRC_Distances_MW_output/bifur_IRC_Distances_MW point 76
C 0.29749 0.79344 0.99355
 C 0.29160 0.79624 -0.99083
 C 1.22249 1.14170 -0.00299
 C -0.15264 -0.52829 1.46600
 C -0.14516 -0.52697 -1.46507
 F 0.02574 1.72886 1.91422
 F 0.01690 1.73315 -1.91482
 H 0.23425 -1.29149 1.04536
 H 0.24287 -1.28842 -1.00446
 H -1.07429 -0.71440 1.20417
 H -1.05481 -0.71695 -1.24176
 H 0.04368 -0.56424 2.51978
 H 0.05187 -0.56264 -2.52315
13
bifur_IRC_Distances_MW_output/bifur_IRC_Distances_MW point 77
C 0.29506 0.79739 1.00332
 C 0.28946 0.80013 -1.00072
 C 1.19848 1.15720 -0.00276
 C -0.15029 -0.52857 1.46811
 C -0.14323 -0.52720 -1.46714
 F 0.02813 1.72273 1.93333
 F 0.02088 1.72675 -1.93431
 H 0.23572 -1.28408 1.04790
 H 0.24407 -1.28101 -1.00848
 H -1.06283 -0.72309 1.19892
 H -1.04357 -0.72552 -1.23522
 H 0.04043 -0.56819 2.52175
 H 0.04768 -0.56654 -2.52472
13
bifur_IRC_Distances_MW_output/bifur_IRC_Distances_MW point 78
C 0.29258 0.80133 1.01296
 C 0.28736 0.80400 -1.01046
 C 1.17388 1.17262 -0.00249
 C -0.14796 -0.52884 1.47027
 C -0.14132 -0.52743 -1.46927
 F 0.03075 1.71660 1.95218
 F 0.02536 1.72031 -1.95354
 H 0.23725 -1.27674 1.05043
 H 0.24536 -1.27369 -1.01251
 H -1.05149 -0.73161 1.19387
 H -1.03249 -0.73392 -1.22888
 H 0.03726 -0.57216 2.52385
 H 0.04347 -0.57045 -2.52640
13
bifur_IRC_Distances_MW_output/bifur_IRC_Distances_MW point 79
C 0.29004 0.80524 1.02244
 C 0.28529 0.80783 -1.02006
 C 1.14870 1.18794 -0.00219
 C -0.14563 -0.52909 1.47246
 C -0.13945 -0.52765 -1.47144
 F 0.03360 1.71049 1.97074
 F 0.03037 1.71386 -1.97249
 H 0.23889 -1.26950 1.05293
 H 0.24677 -1.26649 -1.01652
 H -1.04035 -0.73995 1.18899
 H -1.02164 -0.74214 -1.22276
 H 0.03418 -0.57615 2.52606
 H 0.03922 -0.57438 -2.52817
13
bifur_IRC_Distances_MW_output/bifur_IRC_Distances_MW point 80
C 0.28746 0.80912 1.03178
 C 0.28328 0.81161 -1.02948
 C 1.12293 1.20317 -0.00185
 C -0.14331 -0.52934 1.47467
 C -0.13761 -0.52786 -1.47363
 F 0.03669 1.70441 1.98899
 F 0.03595 1.70739 -1.99116
 H 0.24068 -1.26238 1.05539
 H 0.24838 -1.25942 -1.02050
 H -1.02948 -0.74807 1.18427
 H -1.01109 -0.75015 -1.21682
 H 0.03120 -0.58016 2.52838
 H 0.03493 -0.57832 -2.53003
13
bifur_IRC_Distances_MW_output/bifur_IRC_Distances_MW point 81
C 0.28484 0.81298 1.04095
 C 0.28135 0.81535 -1.03874
 C 1.09655 1.21829 -0.00147
 C -0.14101 -0.52957 1.47688
 C -0.13582 -0.52807 -1.47583
 F 0.04001 1.69838 2.00692
 F 0.04215 1.70091 -2.00952
 H 0.24268 -1.25542 1.05780
 H 0.25023 -1.25252 -1.02442
 H -1.01898 -0.75596 1.17969
 H -1.00093 -0.75792 -1.21108
 H 0.02833 -0.58420 2.53078
 H 0.03059 -0.58226 -2.53196
13
bifur_IRC_Distances_MW_output/bifur_IRC_Distances_MW point 82
C 0.28219 0.81680 1.04993
 C 0.27950 0.81904 -1.04780
 C 1.06957 1.23330 -0.00106
 C -0.13872 -0.52980 1.47908
 C -0.13409 -0.52826 -1.47802
 F 0.04358 1.69241 2.02451
 F 0.04902 1.69442 -2.02755
 H 0.24497 -1.24863 1.06015
 H 0.25243 -1.24582 -1.02826
 H -1.00897 -0.76356 1.17523
 H -0.99127 -0.76543 -1.20552
 H 0.02560 -0.58825 2.53326
 H 0.02619 -0.58620 -2.53395
13
bifur_IRC_Distances_MW_output/bifur_IRC_Distances_MW point 83
C 0.05771 0.86534 1.05842
 C 0.06595 0.86541 -1.05696
 C -0.47631 1.55461 -0.00278
 C -0.08385 -0.54064 1.48134
 C -0.07885 -0.53927 -1.48013
 F 0.60483 1.57401 2.04253
 F 0.60808 1.57662 -2.04444
 H -0.71289 -1.04821 1.06104
 H -0.71294 -1.04399 -1.03339
 H 0.61913 -1.09755 1.17319
 H 0.60898 -1.09377 -1.19786
 H -0.25792 -0.53564 2.53539
 H -0.24192 -0.53693 -2.53635
13
bifur_IRC_Distances_MW_output/bifur_IRC_Distances_MW point 84
C 0.05847 0.86796 1.06702
 C 0.06560 0.86831 -1.06559
 C -0.45030 1.55561 -0.00219
 C -0.08396 -0.54028 1.48348
 C -0.07846 -0.53910 -1.48228
 F 0.59311 1.57241 2.05933
 F 0.59199 1.57607 -2.06179
 H -0.70947 -1.04379 1.06324
 H -0.70970 -1.03967 -1.03699
 H 0.61259 -1.09835 1.16888
 H 0.60266 -1.09466 -1.19270
 H -0.25523 -0.54131 2.53799
 H -0.23729 -0.54321 -2.53840
13
bifur_IRC_Distances_MW_output/bifur_IRC_Distances_MW point 85
C 0.05928 0.87055 1.07541
 C 0.06514 0.87120 -1.07400
 C -0.42361 1.55649 -0.00157
 C -0.08412 -0.53993 1.48558
 C -0.07804 -0.53896 -1.48439
 F 0.58138 1.57087 2.07572
 F 0.57526 1.57569 -2.07875
 H -0.70688 -1.03934 1.06533
 H -0.70738 -1.03530 -1.04045
 H 0.60699 -1.09927 1.16466
 H 0.59728 -1.09565 -1.18771
 H -0.25280 -0.54688 2.54062
 H -0.23250 -0.54946 -2.54045
13
bifur_IRC_Distances_MW_output/bifur_IRC_Distances_MW point 86
C 0.06014 0.87309 1.08357
 C 0.06455 0.87408 -1.08216
 C -0.39621 1.55724 -0.00090
 C -0.08434 -0.53959 1.48761
 C -0.07758 -0.53885 -1.48644
 F 0.56970 1.56940 2.09167
 F 0.55781 1.57550 -2.09530
 H -0.70530 -1.03484 1.06732
 H -0.70618 -1.03086 -1.04375
 H 0.60254 -1.10031 1.16050
 H 0.59301 -1.09678 -1.18288
 H -0.25066 -0.55235 2.54328
 H -0.22748 -0.55571 -2.54251
13
bifur_IRC_Distances_MW_output/bifur_IRC_Distances_MW point 87
C 0.06106 0.87559 1.09148
 C 0.06382 0.87694 -1.09005
 C -0.36806 1.55786 -0.00020
 C -0.08461 -0.53926 1.48957
 C -0.07705 -0.53877 -1.48842
 F 0.55810 1.56801 2.10716
 F 0.53952 1.57553 -2.11140
 H -0.70493 -1.03030 1.06918
 H -0.70636 -1.02635 -1.04686
 H 0.59950 -1.10151 1.15639
 H 0.59010 -1.09806 -1.17821
 H -0.24890 -0.55771 2.54593
 H -0.22218 -0.56196 -2.54455
13
bifur_IRC_Distances_MW_output/bifur_IRC_Distances_MW point 88
C 0.06204 0.87803 1.09913
 C 0.06291 0.87979 -1.09766
 C -0.33914 1.55832 0.00054
 C -0.08496 -0.53894 1.49142
 C -0.07645 -0.53873 -1.49030
 F 0.54666 1.56670 2.12214
 F 0.52028 1.57582 -2.12703
 H -0.70600 -1.02569 1.07089
 H -0.70820 -1.02175 -1.04972
 H 0.59819 -1.10290 1.15227
 H 0.58877 -1.09949 -1.17371
 H -0.24760 -0.56293 2.54857
 H -0.21651 -0.56822 -2.54656
13
bifur_IRC_Distances_MW_output/bifur_IRC_Distances_MW point 89
C 0.06310 0.88042 1.10649
 C 0.06179 0.88263 -1.10495
 C -0.30941 1.55862 0.00133
 C -0.08539 -0.53863 1.49314
 C -0.07576 -0.53872 -1.49206
 F 0.53548 1.56547 2.13658
 F 0.49992 1.57640 -2.14214
 H -0.70876 -1.02102 1.07247
 H -0.71204 -1.01703 -1.05230
 H 0.59893 -1.10451 1.14812
 H 0.58931 -1.10111 -1.16938
 H -0.24685 -0.56801 2.55119
 H -0.21031 -0.57451 -2.54850
13
bifur_IRC_Distances_MW_output/bifur_IRC_Distances_MW point 90
C 0.06425 0.88275 1.11355
 C 0.06043 0.88545 -1.11190
 C -0.27882 1.55874 0.00217
 C -0.08592 -0.53834 1.49474
 C -0.07496 -0.53877 -1.49368
 F 0.52464 1.56434 2.15043
 F 0.47824 1.57732 -2.15671
 H -0.71349 -1.01629 1.07390
 H -0.71824 -1.01218 -1.05454
 H 0.60209 -1.10635 1.14389
 H 0.59194 -1.10291 -1.16526
 H -0.24677 -0.57293 2.55377
 H -0.20340 -0.58085 -2.55036
13
bifur_IRC_Distances_MW_output/bifur_IRC_Distances_MW point 91
C 0.06553 0.88500 1.12029
 C 0.05881 0.88825 -1.11848
 C -0.24734 1.55867 0.00306
 C -0.08657 -0.53807 1.49617
 C -0.07400 -0.53886 -1.49516
 F 0.51428 1.56330 2.16365
 F 0.45502 1.57862 -2.17069
 H -0.72039 -1.01149 1.07523
 H -0.72717 -1.00717 -1.05638
 H 0.60799 -1.10845 1.13952
 H 0.59687 -1.10488 -1.16139
 H -0.24750 -0.57766 2.55630
 H -0.19553 -0.58726 -2.55213
13
bifur_IRC_Distances_MW_output/bifur_IRC_Distances_MW point 92
C 0.06698 0.88717 1.12670
 C 0.05694 0.89101 -1.12468
 C -0.21494 1.55840 0.00399
 C -0.08736 -0.53781 1.49745
 C -0.07287 -0.53901 -1.49647
 F 0.50456 1.56234 2.17620
 F 0.42999 1.58033 -2.18403
 H -0.72961 -1.00667 1.07649
 H -0.73916 -1.00202 -1.05775
 H 0.61690 -1.11080 1.13494
 H 0.60412 -1.10699 -1.15783
 H -0.24920 -0.58218 2.55878
 H -0.18636 -0.59378 -2.55379
13
bifur_IRC_Distances_MW_output/bifur_IRC_Distances_MW point 93
C 0.06866 0.88922 1.13276
 C 0.05483 0.89372 -1.13046
 C -0.18163 1.55793 0.00496
 C -0.08831 -0.53758 1.49856
 C -0.07153 -0.53921 -1.49762
 F 0.49567 1.56146 2.18801
 F 0.40294 1.58250 -2.19669
 H -0.74106 -1.00188 1.07774
 H -0.75434 -0.99674 -1.05856
 H 0.62883 -1.11336 1.13009
 H 0.61346 -1.10915 -1.15466
 H -0.25203 -0.58646 2.56122
 H -0.17549 -0.60044 -2.55534
13
bifur_IRC_Distances_MW_output/bifur_IRC_Distances_MW point 94
C 0.07064 0.89113 1.13844
 C 0.05256 0.89636 -1.13580
 C -0.14755 1.55725 0.00593
 C -0.08944 -0.53737 1.49951
 C -0.06997 -0.53948 -1.49862
 F 0.48781 1.56062 2.19905
 F 0.37373 1.58511 -2.20858
 H -0.75429 -0.99724 1.07906
 H -0.77254 -0.99143 -1.05877
 H 0.64344 -1.11604 1.12490
 H 0.62421 -1.11122 -1.15197
 H -0.25611 -0.59045 2.56362
 H -0.16250 -0.60725 -2.55679
13
bifur_IRC_Distances_MW_output/bifur_IRC_Distances_MW point 95
C 0.07300 0.89290 1.14374
 C 0.05028 0.89888 -1.14069
 C -0.11299 1.55644 0.00685
 C -0.09074 -0.53718 1.50032
 C -0.06818 -0.53978 -1.49946
 F 0.48116 1.55981 2.20927
 F 0.34251 1.58814 -2.21961
 H -0.76839 -0.99292 1.08051
 H -0.79305 -0.98622 -1.05832
 H 0.65986 -1.11870 1.11937
 H 0.63516 -1.11301 -1.14982
 H -0.26151 -0.59415 2.56601
 H -0.14711 -0.61421 -2.55817
13
bifur_IRC_Distances_MW_output/bifur_IRC_Distances_MW point 96
C 0.07577 0.89450 1.14862
 C 0.04819 0.90126 -1.14512
 C -0.07856 1.55558 0.00765
 C -0.09218 -0.53702 1.50099
 C -0.06624 -0.54013 -1.50015
 F 0.47576 1.55902 2.21864
 F 0.30992 1.59144 -2.22971
 H -0.78198 -0.98912 1.08206
 H -0.81460 -0.98130 -1.05722
 H 0.67671 -1.12114 1.11355
 H 0.64469 -1.11431 -1.14816
 H -0.26810 -0.59754 2.56839
 H -0.12938 -0.62124 -2.55954
13
bifur_IRC_Distances_MW_output/bifur_IRC_Distances_MW point 97
C 0.07884 0.89596 1.15305
 C 0.04654 0.90344 -1.14910
 C -0.04521 1.55482 0.00823
 C -0.09364 -0.53692 1.50152
 C -0.06428 -0.54048 -1.50070
 F 0.47143 1.55829 2.22715
 F 0.27727 1.59481 -2.23879
 H -0.79361 -0.98599 1.08360
 H -0.83555 -0.97689 -1.05559
 H 0.69237 -1.12321 1.10764
 H 0.65124 -1.11498 -1.14682
 H -0.27545 -0.60067 2.57075
 H -0.10996 -0.62819 -2.56094
13
bifur_IRC_Distances_MW_output/bifur_IRC_Distances_MW point 98
C 0.08194 0.89731 1.15698
 C 0.04555 0.90541 -1.15264
 C -0.01419 1.55435 0.00851
 C -0.09494 -0.53688 1.50190
 C -0.06250 -0.54083 -1.50108
 F 0.46748 1.55773 2.23484
 F 0.24665 1.59796 -2.24682
 H -0.80245 -0.98358 1.08483
 H -0.85445 -0.97313 -1.05367
 H 0.70575 -1.12483 1.10193
 H 0.65423 -1.11504 -1.14544
 H -0.28271 -0.60363 2.57300
 H -0.09037 -0.63483 -2.56235
13
bifur_IRC_Distances_MW_output/bifur_IRC_Distances_MW point 99
C 0.08463 0.89864 1.16035
 C 0.04536 0.90714 -1.15576
 C 0.01321 1.55433 0.00846
 C -0.09583 -0.53696 1.50207
 C -0.06114 -0.54115 -1.50122
 F 0.46280 1.55751 2.24175
 F 0.22053 1.60055 -2.25381
 H -0.80891 -0.98175 1.08537
 H -0.87071 -0.97002 -1.05176
 H 0.71676 -1.12611 1.09685
 H 0.65465 -1.11475 -1.14359
 H -0.28864 -0.60657 2.57499
 H -0.07270 -0.64086 -2.56370
13
bifur_IRC_Distances_MW_output/bifur_IRC_Distances_MW point 100
C 0.08655 0.89998 1.16313
 C 0.04586 0.90865 -1.15847
 C 0.03611 1.55480 0.00814
 C -0.09615 -0.53715 1.50199
 C -0.06035 -0.54142 -1.50109
 F 0.45661 1.55776 2.24790
 F 0.20056 1.60241 -2.25982
 H -0.81425 -0.98027 1.08498
 H -0.88456 -0.96749 -1.05017
 H 0.72614 -1.12720 1.09270
 H 0.65445 -1.11445 -1.14102
 H -0.29227 -0.60958 2.57658
 H -0.05870 -0.64604 -2.56485
13
bifur_IRC_Distances_MW_output/bifur_IRC_Distances_MW point 101
C 0.08762 0.90130 1.16534
 C 0.04681 0.90993 -1.16073
 C 0.05429 1.55567 0.00767
 C -0.09594 -0.53743 1.50169
 C -0.06009 -0.54165 -1.50074
 F 0.44905 1.55844 2.25325
 F 0.18688 1.60354 -2.26490
 H -0.81948 -0.97897 1.08371
 H -0.89642 -0.96543 -1.04905
 H 0.73449 -1.12819 1.08961
 H 0.65512 -1.11435 -1.13783
 H -0.29339 -0.61259 2.57770
 H -0.04895 -0.65027 -2.56572
13
bifur_IRC_Distances_MW_output/bifur_IRC_Distances_MW point 102
C 0.08799 0.90254 1.16702
 C 0.04793 0.91100 -1.16255
 C 0.06802 1.55677 0.00715
 C -0.09533 -0.53776 1.50122
 C -0.06024 -0.54184 -1.50022
 F 0.44083 1.55940 2.25770
 F 0.17861 1.60411 -2.26905
 H -0.82491 -0.97779 1.08179
 H -0.90651 -0.96378 -1.04837
 H 0.74204 -1.12911 1.08750
 H 0.65717 -1.11450 -1.13430
 H -0.29247 -0.61546 2.57839
 H -0.04312 -0.65357 -2.56629
13
bifur_IRC_Distances_MW_output/bifur_IRC_Distances_MW point 103
C 0.08798 0.90360 1.16821
 C 0.04896 0.91185 -1.16391
 C 0.07783 1.55789 0.00670
 C -0.09458 -0.53808 1.50068
 C -0.06061 -0.54200 -1.49963
 F 0.43328 1.56042 2.26117
 F 0.17408 1.60434 -2.27227
 H -0.82996 -0.97679 1.07957
 H -0.91467 -0.96254 -1.04807
 H 0.74845 -1.12992 1.08620
 H 0.65990 -1.11479 -1.13083
 H -0.29059 -0.61793 2.57878
 H -0.04007 -0.65605 -2.56661
13
bifur_IRC_Distances_MW_output/bifur_IRC_Distances_MW point 104
C 0.08808 0.90439 1.16899
 C 0.04960 0.91249 -1.16482
 C 0.08441 1.55884 0.00637
 C -0.09392 -0.53833 1.50020
 C -0.06098 -0.54214 -1.49911
 F 0.42823 1.56117 2.26355
 F 0.17092 1.60453 -2.27452
 H -0.83332 -0.97610 1.07729
 H -0.92066 -0.96171 -1.04821
 H 0.75322 -1.13056 1.08567
 H 0.66173 -1.11497 -1.12768
 H -0.28937 -0.61972 2.57904
 H -0.03793 -0.65790 -2.56679
13
bifur_IRC_Distances_MW_output/bifur_IRC_Distances_MW point 105
C 0.09008 0.90472 1.16945
 C 0.04882 0.91303 -1.16524
 C 0.08895 1.55947 0.00634
 C -0.09366 -0.53841 1.49989
 C -0.06115 -0.54234 -1.49870
 F 0.43185 1.56087 2.26450
 F 0.16206 1.60557 -2.27584
 H -0.83039 -0.97613 1.07327
 H -0.92492 -0.96140 -1.05030
 H 0.75599 -1.13111 1.08726
 H 0.65726 -1.11414 -1.12327
 H -0.29400 -0.62002 2.57974
 H -0.03088 -0.66009 -2.56709
13
bifur_IRC_Distances_MW_output/bifur_IRC_Distances_MW point 106
C 0.09704 0.90408 1.16982
 C 0.04499 0.91351 -1.16522
 C 0.09341 1.55916 0.00680
 C -0.09431 -0.53807 1.50035
 C -0.06064 -0.54268 -1.49895
 F 0.45409 1.55804 2.26324
 F 0.13560 1.60879 -2.27599
 H -0.81398 -0.97747 1.06544
 H -0.92721 -0.96190 -1.05731
 H 0.75484 -1.13144 1.09358
 H 0.63745 -1.11081 -1.11556
 H -0.31180 -0.61737 2.58213
 H -0.00948 -0.66384 -2.56834
13
bifur_IRC_Distances_MW_output/bifur_IRC_Distances_MW point 107
C 0.10611 0.90294 1.17063
 C 0.04051 0.91383 -1.16556
 C 0.10055 1.55793 0.00727
 C -0.09551 -0.53746 1.50181
 C -0.05947 -0.54297 -1.50017
 F 0.48140 1.55411 2.26162
 F 0.10075 1.61269 -2.27592
 H -0.79388 -0.97896 1.05798
 H -0.92744 -0.96266 -1.06614
 H 0.74978 -1.13118 1.10138
 H 0.61146 -1.10645 -1.10793
 H -0.33196 -0.61391 2.58589
 H 0.01770 -0.66791 -2.57086
13
bifur_IRC_Distances_MW_output/bifur_IRC_Distances_MW point 108
C 0.11676 0.90139 1.17173
 C 0.03576 0.91398 -1.16625
 C 0.10972 1.55591 0.00762
 C -0.09713 -0.53662 1.50423
 C -0.05776 -0.54319 -1.50233
 F 0.51163 1.54942 2.25962
 F 0.06026 1.61692 -2.27540
 H -0.77199 -0.98039 1.05098
 H -0.92446 -0.96378 -1.07656
 H 0.74009 -1.13025 1.11058
 H 0.58147 -1.10145 -1.10038
 H -0.35181 -0.61008 2.59094
 H 0.04746 -0.67187 -2.57478
13
bifur_IRC_Distances_MW_output/bifur_IRC_Distances_MW point 109
C 0.12841 0.89952 1.17299
 C 0.03090 0.91393 -1.16722
 C 0.11985 1.55328 0.00774
 C -0.09902 -0.53560 1.50750
 C -0.05566 -0.54334 -1.50533
 F 0.54300 1.54430 2.25716
 F 0.01710 1.62116 -2.27425
 H -0.75035 -0.98154 1.04446
 H -0.91767 -0.96534 -1.08843
 H 0.72583 -1.12866 1.12123
 H 0.55019 -1.09625 -1.09289
 H -0.36913 -0.60621 2.59702
 H 0.07656 -0.67523 -2.57996
13
bifur_IRC_Distances_MW_output/bifur_IRC_Distances_MW point 110
C 0.14065 0.89740 1.17429
 C 0.02589 0.91371 -1.16844
 C 0.13012 1.55020 0.00761
 C -0.10102 -0.53446 1.51153
 C -0.05331 -0.54342 -1.50908
 F 0.57453 1.53895 2.25425
 F -0.02697 1.62519 -2.27243
 H -0.73080 -0.98218 1.03813
 H -0.90754 -0.96728 -1.10201
 H 0.70808 -1.12660 1.13367
 H 0.52022 -1.09125 -1.08518
 H -0.38271 -0.60250 2.60383
 H 0.10287 -0.67776 -2.58616
13
bifur_IRC_Distances_MW_output/bifur_IRC_Distances_MW point 111
C 0.15324 0.89506 1.17557
 C 0.02053 0.91332 -1.16986
 C 0.13990 1.54672 0.00724
 C -0.10306 -0.53318 1.51630
 C -0.05077 -0.54343 -1.51356
 F 0.60602 1.53344 2.25084
 F -0.07111 1.62890 -2.26991
 H -0.71480 -0.98212 1.03188
 H -0.89487 -0.96953 -1.11764
 H 0.68807 -1.12425 1.14826
 H 0.49363 -1.08670 -1.07714
 H -0.39208 -0.59895 2.61118
 H 0.12528 -0.67929 -2.59317
13
bifur_IRC_Distances_MW_output/bifur_IRC_Distances_MW point 112
C 0.16575 0.89257 1.17682
 C 0.01481 0.91279 -1.17142
 C 0.14868 1.54292 0.00668
 C -0.10510 -0.53179 1.52171
 C -0.04809 -0.54336 -1.51867
 F 0.63679 1.52787 2.24700
 F -0.11407 1.63216 -2.26678
 H -0.70337 -0.98126 1.02604
 H -0.88057 -0.97192 -1.13503
 H 0.66720 -1.12180 1.16474
 H 0.47216 -1.08286 -1.06918
 H -0.39718 -0.59559 2.61872
 H 0.14299 -0.67973 -2.60064
13
bifur_IRC_Distances_MW_output/bifur_IRC_Distances_MW point 113
C 0.17809 0.88992 1.17803
 C 0.00860 0.91210 -1.17307
 C 0.15628 1.53881 0.00599
 C -0.10714 -0.53030 1.52775
 C -0.04528 -0.54321 -1.52441
 F 0.66705 1.52223 2.24269
 F -0.15579 1.63499 -2.26305
 H -0.69668 -0.97961 1.02078
 H -0.86531 -0.97438 -1.15417
 H 0.64628 -1.11935 1.18305
 H 0.45626 -1.07978 -1.06154
 H -0.39855 -0.59232 2.62635
 H 0.15621 -0.67910 -2.60839
13
bifur_IRC_Distances_MW_output/bifur_IRC_Distances_MW point 114
C 0.19019 0.88713 1.17917
 C 0.00183 0.91127 -1.17478
 C 0.16265 1.53435 0.00522
 C -0.10918 -0.52869 1.53441
 C -0.04235 -0.54298 -1.53078
 F 0.69696 1.51651 2.23789
 F -0.19638 1.63739 -2.25873
 H -0.69471 -0.97719 1.01615
 H -0.84989 -0.97683 -1.17510
 H 0.62613 -1.11702 1.20321
 H 0.44612 -1.07745 -1.05434
 H -0.39678 -0.58901 2.63398
 H 0.16541 -0.67746 -2.61630
13
bifur_IRC_Distances_MW_output/bifur_IRC_Distances_MW point 115
C 0.20196 0.88420 1.18026
 C -0.00546 0.91029 -1.17650
 C 0.16781 1.52958 0.00441
 C -0.11117 -0.52699 1.54162
 C -0.03936 -0.54267 -1.53769
 F 0.72640 1.51074 2.23261
 F -0.23566 1.63938 -2.25388
 H -0.69710 -0.97409 1.01223
 H -0.83501 -0.97916 -1.19757
 H 0.60744 -1.11490 1.22495
 H 0.44152 -1.07583 -1.04774
 H -0.39252 -0.58560 2.64152
 H 0.17113 -0.67492 -2.62423
13
bifur_IRC_Distances_MW_output/bifur_IRC_Distances_MW point 116
C 0.21334 0.88116 1.18129
 C -0.01320 0.90917 -1.17820
 C 0.17189 1.52450 0.00359
 C -0.11313 -0.52521 1.54932
 C -0.03632 -0.54228 -1.54511
 F 0.75535 1.50493 2.22687
 F -0.27365 1.64098 -2.24853
 H -0.70318 -0.97044 1.00917
 H -0.82096 -0.98135 -1.22133
 H 0.59043 -1.11301 1.24802
 H 0.44177 -1.07482 -1.04193
 H -0.38642 -0.58202 2.64895
 H 0.17408 -0.67160 -2.63211
13
bifur_IRC_Distances_MW_output/bifur_IRC_Distances_MW point 117
C 0.22428 0.87801 1.18226
 C -0.02126 0.90790 -1.17985
 C 0.17502 1.51911 0.00279
 C -0.11505 -0.52335 1.55745
 C -0.03327 -0.54181 -1.55297
 F 0.78369 1.49911 2.22071
 F -0.31026 1.64222 -2.24273
 H -0.71207 -0.96638 1.00711
 H -0.80781 -0.98338 -1.24601
 H 0.57502 -1.11132 1.27202
 H 0.44589 -1.07428 -1.03712
 H -0.37908 -0.57822 2.65622
 H 0.17488 -0.66760 -2.63988
13
bifur_IRC_Distances_MW_output/bifur_IRC_Distances_MW point 118
C 0.23490 0.87472 1.18317
 C -0.02964 0.90647 -1.18145
 C 0.17734 1.51336 0.00202
 C -0.11693 -0.52142 1.56605
 C -0.03020 -0.54125 -1.56130
 F 0.81169 1.49324 2.21408
 F -0.34589 1.64314 -2.23643
 H -0.72337 -0.96198 1.00600
 H -0.79570 -0.98524 -1.27172
 H 0.56121 -1.10984 1.29707
 H 0.45335 -1.07412 -1.03327
 H -0.37086 -0.57411 2.66341
 H 0.17410 -0.66298 -2.64762
13
bifur_IRC_Distances_MW_output/bifur_IRC_Distances_MW point 119
C 0.24520 0.87130 1.18403
 C -0.03828 0.90487 -1.18298
 C 0.17898 1.50721 0.00128
 C -0.11878 -0.51941 1.57510
 C -0.02713 -0.54060 -1.57011
 F 0.83937 1.48731 2.20696
 F -0.38065 1.64378 -2.22965
 H -0.73647 -0.95732 1.00593
 H -0.78455 -0.98695 -1.29828
 H 0.54880 -1.10853 1.32299
 H 0.46345 -1.07425 -1.03049
 H -0.36210 -0.56962 2.67053
 H 0.17217 -0.65779 -2.65532
13
bifur_IRC_Distances_MW_output/bifur_IRC_Distances_MW point 120
C 0.25519 0.86773 1.18484
 C -0.04711 0.90309 -1.18444
 C 0.18003 1.50066 0.00059
 C -0.12058 -0.51732 1.58458
 C -0.02408 -0.53986 -1.57934
 F 0.86664 1.48134 2.19938
 F -0.41452 1.64414 -2.22239
 H -0.75094 -0.95248 1.00690
 H -0.77444 -0.98849 -1.32555
 H 0.53777 -1.10739 1.34964
 H 0.47563 -1.07459 -1.02881
 H -0.35308 -0.56475 2.67761
 H 0.16948 -0.65208 -2.66300
13
bifur_IRC_Distances_MW_output/bifur_IRC_Distances_MW point 121
C 0.26486 0.86402 1.18559
 C -0.05603 0.90112 -1.18582
 C 0.18059 1.49370 -0.00004
 C -0.12236 -0.51517 1.59444
 C -0.02103 -0.53903 -1.58899
 F 0.89346 1.47533 2.19136
 F -0.44748 1.64424 -2.21470
 H -0.76625 -0.94756 1.00904
 H -0.76514 -0.98988 -1.35329
 H 0.52783 -1.10636 1.37679
 H 0.48928 -1.07507 -1.02838
 H -0.34404 -0.55946 2.68464
 H 0.16631 -0.64589 -2.67067
13
bifur_IRC_Distances_MW_output/bifur_IRC_Distances_MW point 122
C 0.27430 0.86012 1.18631
 C -0.06509 0.89895 -1.18713
 C 0.18073 1.48626 -0.00063
 C -0.12409 -0.51294 1.60477
 C -0.01801 -0.53810 -1.59911
 F 0.92004 1.46923 2.18286
 F -0.47986 1.64410 -2.20650
 H -0.78237 -0.94253 1.01229
 H -0.75675 -0.99112 -1.38172
 H 0.51899 -1.10546 1.40464
 H 0.50427 -1.07566 -1.02911
 H -0.33504 -0.55368 2.69172
 H 0.16288 -0.63919 -2.67840
13
bifur_IRC_Distances_MW_output/bifur_IRC_Distances_MW point 123
C 0.28351 0.85605 1.18699
 C -0.07423 0.89657 -1.18837
 C 0.18051 1.47833 -0.00117
 C -0.12580 -0.51063 1.61555
 C -0.01499 -0.53707 -1.60969
 F 0.94629 1.46305 2.17388
 F -0.51161 1.64373 -2.19782
 H -0.79896 -0.93745 1.01672
 H -0.74916 -0.99223 -1.41066
 H 0.51112 -1.10466 1.43303
 H 0.52019 -1.07630 -1.03110
 H -0.32625 -0.54739 2.69884
 H 0.15939 -0.63200 -2.68621
13
bifur_IRC_Distances_MW_output/bifur_IRC_Distances_MW point 124
C 0.29248 0.85179 1.18763
 C -0.08340 0.89397 -1.18955
 C 0.17998 1.46990 -0.00165
 C -0.12748 -0.50824 1.62675
 C -0.01200 -0.53592 -1.62071
 F 0.97216 1.45680 2.16447
 F -0.54272 1.64312 -2.18869
 H -0.81577 -0.93237 1.02239
 H -0.74230 -0.99320 -1.43999
 H 0.50409 -1.10393 1.46184
 H 0.53673 -1.07697 -1.03440
 H -0.31777 -0.54059 2.70603
 H 0.15599 -0.62435 -2.69411
13
bifur_IRC_Distances_MW_output/bifur_IRC_Distances_MW point 125
C 0.30119 0.84734 1.18826
 C -0.09253 0.89116 -1.19066
 C 0.17920 1.46097 -0.00208
 C -0.12913 -0.50577 1.63835
 C -0.00902 -0.53468 -1.63215
 F 0.99757 1.45047 2.15468
 F -0.57309 1.64230 -2.17916
 H -0.83249 -0.92733 1.02934
 H -0.73603 -0.99404 -1.46952
 H 0.49772 -1.10327 1.49086
 H 0.55352 -1.07764 -1.03909
 H -0.30971 -0.53326 2.71328
 H 0.15282 -0.61624 -2.70210
13
bifur_IRC_Distances_MW_output/bifur_IRC_Distances_MW point 126
C 0.30971 0.84268 1.18887
 C -0.10170 0.88809 -1.19173
 C 0.17818 1.45144 -0.00246
 C -0.13076 -0.50322 1.65043
 C -0.00606 -0.53331 -1.64409
 F 1.02270 1.44402 2.14442
 F -0.60301 1.64124 -2.16915
 H -0.84924 -0.92230 1.03759
 H -0.73040 -0.99475 -1.49950
 H 0.49206 -1.10266 1.52035
 H 0.57064 -1.07830 -1.04514
 H -0.30208 -0.52534 2.72067
 H 0.14996 -0.60760 -2.71026
13
bifur_IRC_Distances_MW_output/bifur_IRC_Distances_MW point 127
C 0.31804 0.83777 1.18948
 C -0.11084 0.88478 -1.19276
 C 0.17697 1.44130 -0.00279
 C -0.13240 -0.50056 1.66301
 C -0.00309 -0.53181 -1.65654
 F 1.04752 1.43744 2.13374
 F -0.63244 1.63996 -2.15869
 H -0.86572 -0.91732 1.04729
 H -0.72516 -0.99534 -1.52976
 H 0.48682 -1.10208 1.55014
 H 0.58774 -1.07892 -1.05272
 H -0.29494 -0.51678 2.72823
 H 0.14750 -0.59843 -2.71863
13
bifur_IRC_Distances_MW_output/bifur_IRC_Distances_MW point 128
C 0.32619 0.83261 1.19010
 C -0.11997 0.88118 -1.19376
 C 0.17557 1.43048 -0.00307
 C -0.13403 -0.49780 1.67611
 C -0.00011 -0.53018 -1.66954
 F 1.07206 1.43070 2.12263
 F -0.66145 1.63844 -2.14776
 H -0.88189 -0.91238 1.05847
 H -0.72032 -0.99581 -1.56036
 H 0.48201 -1.10153 1.58027
 H 0.60475 -1.07950 -1.06184
 H -0.28834 -0.50754 2.73598
 H 0.14552 -0.58868 -2.72723
13
bifur_IRC_Distances_MW_output/bifur_IRC_Distances_MW point 129
C 0.33415 0.82720 1.19073
 C -0.12907 0.87732 -1.19475
 C 0.17401 1.41901 -0.00330
 C -0.13563 -0.49494 1.68972
 C 0.00286 -0.52842 -1.68305
 F 1.09624 1.42382 2.11112
 F -0.69001 1.63668 -2.13641
 H -0.89772 -0.90749 1.07106
 H -0.71599 -0.99614 -1.59127
 H 0.47775 -1.10102 1.61072
 H 0.62163 -1.08003 -1.07243
 H -0.28232 -0.49762 2.74396
 H 0.14409 -0.57836 -2.73609
13
bifur_IRC_Distances_MW_output/bifur_IRC_Distances_MW point 130
C 0.34190 0.82155 1.19140
 C -0.13810 0.87318 -1.19572
 C 0.17229 1.40689 -0.00350
 C -0.13718 -0.49198 1.70378
 C 0.00579 -0.52652 -1.69704
 F 1.11997 1.41683 2.09929
 F -0.71803 1.63467 -2.12471
 H -0.91315 -0.90266 1.08495
 H -0.71231 -0.99633 -1.62241
 H 0.47417 -1.10059 1.64139
 H 0.63831 -1.08051 -1.08439
 H -0.27694 -0.48703 2.75215
 H 0.14328 -0.56749 -2.74518
13
bifur_IRC_Distances_MW_output/bifur_IRC_Distances_MW point 131
C 0.34943 0.81566 1.19210
 C -0.14706 0.86877 -1.19670
 C 0.17043 1.39410 -0.00365
 C -0.13868 -0.48892 1.71829
 C 0.00869 -0.52448 -1.71150
 F 1.14324 1.40972 2.08715
 F -0.74552 1.63240 -2.11267
 H -0.92815 -0.89789 1.10012
 H -0.70927 -0.99638 -1.65375
 H 0.47127 -1.10022 1.67227
 H 0.65473 -1.08095 -1.09770
 H -0.27222 -0.47574 2.76057
 H 0.14311 -0.55606 -2.75454
13
bifur_IRC_Distances_MW_output/bifur_IRC_Distances_MW point 132
C 0.35676 0.80950 1.19284
 C -0.15595 0.86405 -1.19769
 C 0.16844 1.38060 -0.00377
 C -0.14013 -0.48576 1.73331
 C 0.01156 -0.52229 -1.72648
 F 1.16608 1.40246 2.07471
 F -0.77254 1.62986 -2.10028
 H -0.94257 -0.89319 1.11669
 H -0.70671 -0.99628 -1.68531
 H 0.46887 -1.09991 1.70335
 H 0.67073 -1.08132 -1.11245
 H -0.26819 -0.46371 2.76927
 H 0.14365 -0.54401 -2.76419
13
bifur_IRC_Distances_MW_output/bifur_IRC_Distances_MW point 133
C 0.36390 0.80305 1.19365
 C -0.16476 0.85903 -1.19872
 C 0.16633 1.36632 -0.00386
 C -0.14156 -0.48247 1.74884
 C 0.01443 -0.51995 -1.74199
 F 1.18851 1.39503 2.06198
 F -0.79910 1.62705 -2.08757
 H -0.95630 -0.88858 1.13475
 H -0.70448 -0.99605 -1.71705
 H 0.46681 -1.09963 1.73459
 H 0.68615 -1.08163 -1.12873
 H -0.26486 -0.45088 2.77827
 H 0.14493 -0.53130 -2.77418
13
bifur_IRC_Distances_MW_output/bifur_IRC_Distances_MW point 134
C 0.37084 0.79631 1.19454
 C -0.17349 0.85368 -1.19978
 C 0.16411 1.35124 -0.00391
 C -0.14295 -0.47906 1.76490
 C 0.01727 -0.51744 -1.75804
 F 1.21050 1.38741 2.04899
 F -0.82521 1.62396 -2.07455
 H -0.96926 -0.88405 1.15429
 H -0.70256 -0.99568 -1.74895
 H 0.46509 -1.09940 1.76598
 H 0.70093 -1.08187 -1.14654
 H -0.26226 -0.43722 2.78760
 H 0.14698 -0.51790 -2.78452
13
bifur_IRC_Distances_MW_output/bifur_IRC_Distances_MW point 135
C 0.37757 0.78927 1.19550
 C -0.18213 0.84801 -1.20089
 C 0.16177 1.33537 -0.00394
 C -0.14428 -0.47553 1.78145
 C 0.02008 -0.51476 -1.77460
 F 1.23202 1.37965 2.03577
 F -0.85082 1.62058 -2.06126
 H -0.98150 -0.87960 1.17517
 H -0.70112 -0.99516 -1.78103
 H 0.46385 -1.09925 1.79751
 H 0.71511 -1.08206 -1.16573
 H -0.26040 -0.42272 2.79726
 H 0.14984 -0.50380 -2.79520
13
bifur_IRC_Distances_MW_output/bifur_IRC_Distances_MW point 136
C 0.38410 0.78194 1.19654
 C -0.19069 0.84200 -1.20205
 C 0.15931 1.31868 -0.00394
 C -0.14552 -0.47188 1.79847
 C 0.02284 -0.51192 -1.79164
 F 1.25303 1.37173 2.02234
 F -0.87596 1.61689 -2.04773
 H -0.99309 -0.87523 1.19726
 H -0.70032 -0.99449 -1.81332
 H 0.46329 -1.09919 1.82923
 H 0.72878 -1.08220 -1.18616
 H -0.25928 -0.40737 2.80725
 H 0.15350 -0.48898 -2.80624
13
bifur_IRC_Distances_MW_output/bifur_IRC_Distances_MW point 137
C 0.39041 0.77432 1.19765
 C -0.19915 0.83566 -1.20327
 C 0.15674 1.30118 -0.00392
 C -0.14667 -0.46812 1.81593
 C 0.02553 -0.50890 -1.80914
 F 1.27349 1.36369 2.00874
 F -0.90055 1.61290 -2.03399
 H -1.00396 -0.87094 1.22052
 H -0.70010 -0.99368 -1.84573
 H 0.46333 -1.09924 1.86106
 H 0.74184 -1.08228 -1.20782
 H -0.25890 -0.39116 2.81758
 H 0.15798 -0.47345 -2.81761
13
bifur_IRC_Distances_MW_output/bifur_IRC_Distances_MW point 138
C 0.39650 0.76641 1.19884
 C -0.20749 0.82899 -1.20453
 C 0.15406 1.28286 -0.00389
 C -0.14773 -0.46423 1.83379
 C 0.02816 -0.50573 -1.82705
 F 1.29337 1.35552 1.99501
 F -0.92457 1.60862 -2.02009
 H -1.01405 -0.86675 1.24489
 H -0.70045 -0.99273 -1.87822
 H 0.46396 -1.09939 1.89294
 H 0.75422 -1.08232 -1.23063
 H -0.25926 -0.37407 2.82824
 H 0.16328 -0.45718 -2.82931
13
bifur_IRC_Distances_MW_output/bifur_IRC_Distances_MW point 139
C 0.40237 0.75821 1.20011
 C -0.21572 0.82197 -1.20585
 C 0.15126 1.26370 -0.00383
 C -0.14867 -0.46023 1.85204
 C 0.03070 -0.50238 -1.84536
 F 1.31266 1.34725 1.98115
 F -0.94802 1.60404 -2.00602
 H -1.02343 -0.86266 1.27025
 H -0.70148 -0.99166 -1.91082
 H 0.46529 -1.09966 1.92492
 H 0.76601 -1.08231 -1.25448
 H -0.26034 -0.35609 2.83923
 H 0.16939 -0.44016 -2.84134
13
bifur_IRC_Distances_MW_output/bifur_IRC_Distances_MW point 140
C 0.40801 0.74971 1.20144
 C -0.22384 0.81460 -1.20722
 C 0.14835 1.24367 -0.00376
 C -0.14950 -0.45612 1.87065
 C 0.03315 -0.49886 -1.86404
 F 1.33133 1.33887 1.96718
 F -0.97088 1.59916 -1.99181
 H -1.03206 -0.85868 1.29657
 H -0.70315 -0.99047 -1.94349
 H 0.46727 -1.10006 1.95695
 H 0.77714 -1.08227 -1.27934
 H -0.26214 -0.33720 2.85055
 H 0.17631 -0.42236 -2.85368
13
bifur_IRC_Distances_MW_output/bifur_IRC_Distances_MW point 141
C 0.41342 0.74091 1.20284
 C -0.23183 0.80688 -1.20863
 C 0.14534 1.22278 -0.00368
 C -0.15020 -0.45188 1.88959
 C 0.03552 -0.49518 -1.88307
 F 1.34938 1.33040 1.95313
 F -0.99313 1.59399 -1.97749
 H -1.03992 -0.85482 1.32375
 H -0.70546 -0.98917 -1.97618
 H 0.46990 -1.10058 1.98899
 H 0.78760 -1.08218 -1.30513
 H -0.26465 -0.31739 2.86219
 H 0.18403 -0.40377 -2.86632
13
bifur_IRC_Distances_MW_output/bifur_IRC_Distances_MW point 142
C 0.41861 0.73180 1.20430
 C -0.23969 0.79880 -1.21009
 C 0.14221 1.20100 -0.00359
 C -0.15078 -0.44753 1.90883
 C 0.03778 -0.49133 -1.90239
 F 1.36678 1.32186 1.93901
 F -1.01474 1.58854 -1.96307
 H -1.04707 -0.85107 1.35169
 H -0.70849 -0.98777 -2.00890
 H 0.47325 -1.10124 2.02106
 H 0.79744 -1.08207 -1.33174
 H -0.26782 -0.29664 2.87414
 H 0.19252 -0.38436 -2.87924
13
bifur_IRC_Distances_MW_output/bifur_IRC_Distances_MW point 143
C 0.42357 0.72240 1.20581
 C -0.24742 0.79037 -1.21158
 C 0.13898 1.17834 -0.00349
 C -0.15121 -0.44307 1.92833
 C 0.03992 -0.48731 -1.92199
 F 1.38353 1.31327 1.92483
 F -1.03572 1.58282 -1.94858
 H -1.05355 -0.84744 1.38029
 H -0.71227 -0.98629 -2.04164
 H 0.47737 -1.10205 2.05314
 H 0.80668 -1.08194 -1.35908
 H -0.27165 -0.27495 2.88638
 H 0.20177 -0.36414 -2.89243
13
bifur_IRC_Distances_MW_output/bifur_IRC_Distances_MW point 144
C 0.42831 0.71270 1.20737
 C -0.25502 0.78157 -1.21311
 C 0.13565 1.15477 -0.00338
 C -0.15150 -0.43849 1.94806
 C 0.04195 -0.48314 -1.94183
 F 1.39961 1.30462 1.91061
 F -1.05603 1.57684 -1.93401
 H -1.05931 -0.84394 1.40950
 H -0.71676 -0.98475 -2.07434
 H 0.48219 -1.10301 2.08519
 H 0.81527 -1.08179 -1.38712
 H -0.27612 -0.25230 2.89891
 H 0.21176 -0.34307 -2.90585
13
bifur_IRC_Distances_MW_output/bifur_IRC_Distances_MW point 145
C 0.43282 0.70268 1.20895
 C -0.26246 0.77240 -1.21466
 C 0.13222 1.13027 -0.00327
 C -0.15166 -0.43380 1.96801
 C 0.04386 -0.47880 -1.96188
 F 1.41502 1.29593 1.89635
 F -1.07564 1.57061 -1.91940
 H -1.06430 -0.84060 1.43930
 H -0.72185 -0.98315 -2.10693
 H 0.48759 -1.10409 2.11714
 H 0.82313 -1.08162 -1.41584
 H -0.28120 -0.22869 2.91171
 H 0.22247 -0.32114 -2.91948
13
bifur_IRC_Distances_MW_output/bifur_IRC_Distances_MW point 146
C 0.43710 0.69234 1.21057
 C -0.26974 0.76287 -1.21623
 C 0.12870 1.10482 -0.00316
 C -0.15170 -0.42900 1.98813
 C 0.04566 -0.47430 -1.98212
 F 1.42975 1.28720 1.88208
 F -1.09454 1.56416 -1.90473
 H -1.06847 -0.83743 1.46966
 H -0.72749 -0.98152 -2.13938
 H 0.49352 -1.10528 2.14896
 H 0.83020 -1.08143 -1.44521
 H -0.28690 -0.20408 2.92476
 H 0.23391 -0.29834 -2.93331
13
bifur_IRC_Distances_MW_output/bifur_IRC_Distances_MW point 147
C 0.44116 0.68167 1.21219
 C -0.27685 0.75296 -1.21781
 C 0.12509 1.07840 -0.00305
 C -0.15161 -0.42408 2.00839
 C 0.04733 -0.46964 -2.00251
 F 1.44380 1.27844 1.86777
 F -1.11269 1.55751 -1.89002
 H -1.07185 -0.83444 1.50048
 H -0.73369 -0.97986 -2.17165
 H 0.49996 -1.10659 2.18061
 H 0.83649 -1.08123 -1.47516
 H -0.29317 -0.17849 2.93805
 H 0.24603 -0.27464 -2.94731
13
bifur_IRC_Distances_MW_output/bifur_IRC_Distances_MW point 148
C 0.44499 0.67068 1.21381
 C -0.28378 0.74268 -1.21937
 C 0.12139 1.05101 -0.00294
 C -0.15138 -0.41905 2.02876
 C 0.04887 -0.46483 -2.02300
 F 1.45716 1.26967 1.85344
 F -1.13008 1.55068 -1.87527
 H -1.07451 -0.83163 1.53167
 H -0.74052 -0.97821 -2.20373
 H 0.50698 -1.10800 2.21210
 H 0.84205 -1.08101 -1.50560
 H -0.29999 -0.15191 2.95155
 H 0.25881 -0.25007 -2.96143
13
bifur_IRC_Distances_MW_output/bifur_IRC_Distances_MW point 149
C 0.44859 0.65937 1.21541
 C -0.29054 0.73203 -1.22092
 C 0.11762 1.02265 -0.00284
 C -0.15100 -0.41392 2.04920
 C 0.05027 -0.45988 -2.04356
 F 1.46983 1.26092 1.83909
 F -1.14668 1.54370 -1.86048
 H -1.07654 -0.82901 1.56309
 H -0.74805 -0.97656 -2.23561
 H 0.51465 -1.10952 2.24343
 H 0.84696 -1.08078 -1.53641
 H -0.30733 -0.12437 2.96525
 H 0.27222 -0.22462 -2.97565
13
bifur_IRC_Distances_MW_output/bifur_IRC_Distances_MW point 150
C 0.45197 0.64774 1.21698
 C -0.29711 0.72101 -1.22244
 C 0.11376 0.99331 -0.00276
 C -0.15048 -0.40868 2.06966
 C 0.05151 -0.45478 -2.06415
 F 1.48181 1.25219 1.82472
 F -1.16249 1.53660 -1.84566
 H -1.07798 -0.82658 1.59467
 H -0.75633 -0.97494 -2.26729
 H 0.52301 -1.11114 2.27460
 H 0.85125 -1.08053 -1.56752
 H -0.31514 -0.09587 2.97911
 H 0.28622 -0.19831 -2.98993
13
bifur_IRC_Distances_MW_output/bifur_IRC_Distances_MW point 151
C 0.45513 0.63577 1.21849
 C -0.30348 0.70963 -1.22391
 C 0.10983 0.96297 -0.00268
 C -0.14982 -0.40335 2.09013
 C 0.05260 -0.44956 -2.08473
 F 1.49309 1.24349 1.81031
 F -1.17747 1.52941 -1.83080
 H -1.07884 -0.82436 1.62636
 H -0.76531 -0.97336 -2.29872
 H 0.53200 -1.11282 2.30555
 H 0.85488 -1.08026 -1.59889
 H -0.32341 -0.06643 2.99313
 H 0.30080 -0.17115 -3.00424
13
bifur_IRC_Distances_MW_output/bifur_IRC_Distances_MW point 152
C 0.45807 0.62348 1.21993
 C -0.30964 0.69790 -1.22533
 C 0.10584 0.93163 -0.00263
 C -0.14903 -0.39791 2.11056
 C 0.05352 -0.44421 -2.10529
 F 1.50369 1.23483 1.79587
 F -1.19157 1.52217 -1.81590
 H -1.07909 -0.82235 1.65812
 H -0.77496 -0.97182 -2.32984
 H 0.54154 -1.11455 2.33626
 H 0.85781 -1.07994 -1.63051
 H -0.33212 -0.03607 3.00727
 H 0.31593 -0.14318 -3.01854
13
bifur_IRC_Distances_MW_output/bifur_IRC_Distances_MW point 153
C 0.46080 0.61085 1.22130
 C -0.31557 0.68582 -1.22668
 C 0.10178 0.89930 -0.00259
 C -0.14812 -0.39239 2.13093
 C 0.05429 -0.43873 -2.12577
 F 1.51360 1.22621 1.78140
 F -1.20477 1.51493 -1.80096
 H -1.07874 -0.82057 1.68991
 H -0.78522 -0.97034 -2.36061
 H 0.55159 -1.11627 2.36666
 H 0.86000 -1.07956 -1.66232
 H -0.34124 -0.00483 3.02152
 H 0.33159 -0.11443 -3.03279
13
bifur_IRC_Distances_MW_output/bifur_IRC_Distances_MW point 154
C 0.46330 0.59790 1.22256
 C -0.32126 0.67342 -1.22795
 C 0.09768 0.86599 -0.00259
 C -0.14708 -0.38677 2.15119
 C 0.05488 -0.43315 -2.14615
 F 1.52283 1.21762 1.76690
 F -1.21703 1.50772 -1.78598
 H -1.07782 -0.81902 1.72165
 H -0.79614 -0.96892 -2.39098
 H 0.56214 -1.11795 2.39675
 H 0.86146 -1.07911 -1.69428
 H -0.35074 0.02723 3.03585
 H 0.34776 -0.08497 -3.04696
13
bifur_IRC_Distances_MW_output/bifur_IRC_Distances_MW point 155
C 0.46559 0.58463 1.22371
 C -0.32669 0.66071 -1.22913
 C 0.09352 0.83172 -0.00262
 C -0.14593 -0.38108 2.17131
 C 0.05530 -0.42747 -2.16637
 F 1.53139 1.20909 1.75235
 F -1.22830 1.50062 -1.77096
 H -1.07641 -0.81770 1.75324
 H -0.80773 -0.96755 -2.42094
 H 0.57321 -1.11956 2.42649
 H 0.86222 -1.07855 -1.72629
 H -0.36058 0.06004 3.05022
 H 0.36441 -0.05490 -3.06100
13
bifur_IRC_Distances_MW_output/bifur_IRC_Distances_MW point 156
C 0.46766 0.57107 1.22472
 C -0.33185 0.64773 -1.23021
 C 0.08933 0.79656 -0.00269
 C -0.14466 -0.37531 2.19124
 C 0.05553 -0.42171 -2.18639
 F 1.53928 1.20062 1.73776
 F -1.23855 1.49366 -1.75591
 H -1.07456 -0.81662 1.78461
 H -0.82002 -0.96624 -2.45043
 H 0.58480 -1.12106 2.45584
 H 0.86229 -1.07785 -1.75827
 H -0.37073 0.09348 3.06460
 H 0.38148 -0.02433 -3.07486
13
bifur_IRC_Distances_MW_output/bifur_IRC_Distances_MW point 157
C 0.46952 0.55722 1.22557
 C -0.33671 0.63451 -1.23116
 C 0.08510 0.76056 -0.00281
 C -0.14328 -0.36950 2.21093
 C 0.05556 -0.41588 -2.20616
 F 1.54650 1.19221 1.72313
 F -1.24773 1.48692 -1.74083
 H -1.07228 -0.81577 1.81568
 H -0.83299 -0.96497 -2.47940
 H 0.59684 -1.12237 2.48476
 H 0.86165 -1.07698 -1.79018
 H -0.38115 0.12745 3.07896
 H 0.39896 0.00660 -3.08850
13
bifur_IRC_Distances_MW_output/bifur_IRC_Distances_MW point 158
C 0.47117 0.54311 1.22625
 C -0.34126 0.62111 -1.23199
 C 0.08085 0.72379 -0.00297
 C -0.14182 -0.36364 2.23035
 C 0.05540 -0.41000 -2.22565
 F 1.55308 1.18384 1.70847
 F -1.25578 1.48046 -1.72572
 H -1.06957 -0.81516 1.84643
 H -0.84656 -0.96373 -2.50777
 H 0.60925 -1.12344 2.51319
 H 0.86023 -1.07589 -1.82198
 H -0.39181 0.16181 3.09326
 H 0.41681 0.03774 -3.10187
13
bifur_IRC_Distances_MW_output/bifur_IRC_Distances_MW point 159
C 0.47260 0.52877 1.22674
 C -0.34546 0.60757 -1.23267
 C 0.07659 0.68635 -0.00320
 C -0.14027 -0.35776 2.24944
 C 0.05504 -0.40410 -2.24479
 F 1.55902 1.17553 1.69377
 F -1.26264 1.47438 -1.71060
 H -1.06642 -0.81479 1.87679
 H -0.86069 -0.96250 -2.53546
 H 0.62193 -1.12419 2.54104
 H 0.85797 -1.07452 -1.85361
 H -0.40267 0.19639 3.10746
 H 0.43501 0.06889 -3.11491
13
bifur_IRC_Distances_MW_output/bifur_IRC_Distances_MW point 160
C 0.47383 0.51426 1.22703
 C -0.34930 0.59397 -1.23319
 C 0.07231 0.64839 -0.00348
 C -0.13866 -0.35189 2.26814
 C 0.05447 -0.39820 -2.26352
 F 1.56433 1.16727 1.67905
 F -1.26825 1.46874 -1.69549
 H -1.06290 -0.81465 1.90663
 H -0.87537 -0.96125 -2.56238
 H 0.63485 -1.12457 2.56825
 H 0.85488 -1.07283 -1.88497
 H -0.41367 0.23098 3.12149
 H 0.45348 0.09979 -3.12757
13
bifur_IRC_Distances_MW_output/bifur_IRC_Distances_MW point 161
C 0.47484 0.49968 1.22708
 C -0.35274 0.58045 -1.23354
 C 0.06805 0.61021 -0.00383
 C -0.13700 -0.34607 2.28632
 C 0.05369 -0.39236 -2.28170
 F 1.56902 1.15911 1.66438
 F -1.27255 1.46366 -1.68045
 H -1.05909 -0.81473 1.93577
 H -0.89054 -0.95996 -2.58839
 H 0.64792 -1.12451 2.59468
 H 0.85101 -1.07078 -1.91583
 H -0.42471 0.26522 3.13526
 H 0.47212 0.13008 -3.13975
13
bifur_IRC_Distances_MW_output/bifur_IRC_Distances_MW point 162
C 0.47563 0.48523 1.22690
 C -0.35575 0.56721 -1.23371
 C 0.06385 0.57236 -0.00424
 C -0.13532 -0.34039 2.30376
 C 0.05271 -0.38665 -2.29913
 F 1.57306 1.15113 1.64991
 F -1.27548 1.45925 -1.66566
 H -1.05505 -0.81502 1.96387
 H -0.90598 -0.95862 -2.61316
 H 0.66092 -1.12398 2.62001
 H 0.84637 -1.06833 -1.94584
 H -0.43565 0.29859 3.14858
 H 0.49068 0.15922 -3.15129
13
bifur_IRC_Distances_MW_output/bifur_IRC_Distances_MW point 163
C 0.47621 0.47135 1.22650
 C -0.35824 0.55466 -1.23370
 C 0.05981 0.53598 -0.00470
 C -0.13368 -0.33501 2.32001
 C 0.05157 -0.38125 -2.31535
 F 1.57644 1.14352 1.63602
 F -1.27703 1.45564 -1.65150
 H -1.05087 -0.81550 1.99022
 H -0.92113 -0.95723 -2.63603
 H 0.67337 -1.12296 2.64357
 H 0.84106 -1.06554 -1.97424
 H -0.44614 0.33006 3.16109
 H 0.50864 0.18628 -3.16190
13
bifur_IRC_Distances_MW_output/bifur_IRC_Distances_MW point 164
C 0.47657 0.45903 1.22595
 C -0.36013 0.54370 -1.23354
 C 0.05621 0.50370 -0.00515
 C -0.13223 -0.33031 2.33403
 C 0.05040 -0.37653 -2.32931
 F 1.57903 1.13679 1.62368
 F -1.27731 1.45303 -1.63896
 H -1.04687 -0.81610 2.01313
 H -0.93478 -0.95589 -2.65555
 H 0.68429 -1.12160 2.66382
 H 0.83555 -1.06265 -1.99912
 H -0.45544 0.35743 3.17194
 H 0.52471 0.20940 -3.17091
13
bifur_IRC_Distances_MW_output/bifur_IRC_Distances_MW point 165
C 0.47673 0.45008 1.22540
 C -0.36127 0.53587 -1.23330
 C 0.05360 0.48027 -0.00551
 C -0.13118 -0.32695 2.34394
 C 0.04945 -0.37316 -2.33918
 F 1.58067 1.13193 1.61467
 F -1.27679 1.45156 -1.62982
 H -1.04378 -0.81666 2.02947
 H -0.94481 -0.95486 -2.66922
 H 0.69210 -1.12029 2.67812
 H 0.83101 -1.06027 -2.01703
 H -0.46219 0.37692 3.17965
 H 0.53646 0.22556 -3.17719
13
bifur_IRC_Distances_MW_output/bifur_IRC_Distances_MW point 166
C 0.47679 0.44504 1.22502
 C -0.36182 0.53151 -1.23312
 C 0.05212 0.46710 -0.00572
 C -0.13059 -0.32508 2.34941
 C 0.04887 -0.37129 -2.34462
 F 1.58150 1.12920 1.60957
 F -1.27619 1.45091 -1.62466
 H -1.04195 -0.81702 2.03857
 H -0.95047 -0.95426 -2.67669
 H 0.69640 -1.11942 2.68600
 H 0.82822 -1.05881 -2.02706
 H -0.46597 0.38772 3.18390
 H 0.54310 0.23439 -3.18062
13
bifur_IRC_Distances_MW_output/bifur_IRC_Distances_MW point 167
C 0.47680 0.44254 1.22482
 C -0.36207 0.52936 -1.23301
 C 0.05139 0.46056 -0.00583
 C -0.13031 -0.32416 2.35209
 C 0.04857 -0.37037 -2.34728
 F 1.58189 1.12785 1.60702
 F -1.27579 1.45065 -1.62208
 H -1.04099 -0.81723 2.04307
 H -0.95326 -0.95395 -2.68033
 H 0.69849 -1.11894 2.68985
 H 0.82673 -1.05805 -2.03204
 H -0.46785 0.39304 3.18600
 H 0.54641 0.23869 -3.18228
13
bifur_IRC_Distances_MW_output/bifur_IRC_Distances_MW point 168
C 0.47681 0.44129 1.22472
 C -0.36218 0.52830 -1.23295
 C 0.05102 0.45730 -0.00588
 C -0.13017 -0.32370 2.35343
 C 0.04842 -0.36991 -2.34861
 F 1.58208 1.12717 1.60576
 F -1.27558 1.45053 -1.62080
 H -1.04050 -0.81733 2.04531
 H -0.95464 -0.95380 -2.68212
 H 0.69950 -1.11869 2.69175
 H 0.82596 -1.05766 -2.03452
 H -0.46879 0.39568 3.18703
 H 0.54806 0.24082 -3.18311
13
bifur_IRC_Distances_MW_output/bifur_IRC_Distances_MW point 169
C 0.47681 0.44071 1.22468
 C -0.36225 0.52779 -1.23293
 C 0.05085 0.45577 -0.00591
 C -0.13010 -0.32348 2.35406
 C 0.04835 -0.36969 -2.34924
 F 1.58217 1.12685 1.60517
 F -1.27551 1.45045 -1.62021
 H -1.04029 -0.81737 2.04636
 H -0.95531 -0.95372 -2.68300
 H 0.70002 -1.11859 2.69267
 H 0.82564 -1.05749 -2.03568
 H -0.46923 0.39693 3.18753
 H 0.54884 0.24183 -3.18351
13
bifur_IRC_Distances_MW_output/bifur_IRC_Distances_MW point 170
C 0.47681 0.44025 1.22462
 C -0.36227 0.52741 -1.23289
 C 0.05072 0.45458 -0.00593
 C -0.13005 -0.32332 2.35452
 C 0.04829 -0.36954 -2.34970
 F 1.58222 1.12662 1.60468
 F -1.27536 1.45045 -1.61972
 H -1.04012 -0.81743 2.04715
 H -0.95585 -0.95367 -2.68362
 H 0.70040 -1.11847 2.69335
 H 0.82535 -1.05732 -2.03657
 H -0.46957 0.39787 3.18789
 H 0.54944 0.24257 -3.18378
13
bifur_IRC_Distances_MW_output/bifur_IRC_Distances_MW point 171
C 0.47680 0.43988 1.22456
 C -0.36228 0.52710 -1.23285
 C 0.05061 0.45361 -0.00594
 C -0.13001 -0.32319 2.35489
 C 0.04823 -0.36941 -2.35007
 F 1.58226 1.12643 1.60428
 F -1.27523 1.45047 -1.61931
 H -1.03999 -0.81748 2.04779
 H -0.95628 -0.95364 -2.68411
 H 0.70070 -1.11837 2.69389
 H 0.82509 -1.05718 -2.03730
 H -0.46984 0.39862 3.18817
 H 0.54992 0.24315 -3.18399
13
bifur_IRC_Distances_MW_output/bifur_IRC_Distances_MW point 172
C 0.47680 0.43955 1.22453
 C -0.36230 0.52683 -1.23283
 C 0.05052 0.45275 -0.00595
 C -0.12997 -0.32307 2.35523
 C 0.04819 -0.36929 -2.35040
 F 1.58230 1.12625 1.60393
 F -1.27514 1.45046 -1.61897
 H -1.03986 -0.81751 2.04836
 H -0.95664 -0.95360 -2.68456
 H 0.70096 -1.11829 2.69437
 H 0.82487 -1.05707 -2.03795
 H -0.47008 0.39930 3.18843
 H 0.55035 0.24368 -3.18419
13
bifur_IRC_Distances_MW_output/bifur_IRC_Distances_MW point 173
C 0.47680 0.43943 1.22452
 C -0.36232 0.52672 -1.23283
 C 0.05048 0.45243 -0.00596
 C -0.12995 -0.32302 2.35537
 C 0.04817 -0.36924 -2.35054
 F 1.58233 1.12618 1.60381
 F -1.27514 1.45044 -1.61884
 H -1.03983 -0.81752 2.04858
 H -0.95681 -0.95358 -2.68476
 H 0.70109 -1.11827 2.69458
 H 0.82483 -1.05703 -2.03819
 H -0.47017 0.39958 3.18854
 H 0.55052 0.24391 -3.18429
13
bifur_IRC_Distances_MW_output/bifur_IRC_Distances_MW point 174
C 0.47680 0.43910 1.22448
 C -0.36233 0.52645 -1.23280
 C 0.05039 0.45158 -0.00597
 C -0.12992 -0.32291 2.35569
 C 0.04813 -0.36913 -2.35086
 F 1.58236 1.12602 1.60347
 F -1.27503 1.45044 -1.61850
 H -1.03971 -0.81755 2.04914
 H -0.95718 -0.95355 -2.68519
 H 0.70135 -1.11819 2.69505
 H 0.82461 -1.05692 -2.03882
 H -0.47041 0.40023 3.18879
 H 0.55094 0.24442 -3.18448
13
bifur_IRC_Distances_MW_output/bifur_IRC_Distances_MW point 175
C 0.47679 0.43861 1.22440
 C -0.36234 0.52605 -1.23274
 C 0.05025 0.45030 -0.00599
 C -0.12987 -0.32274 2.35617
 C 0.04805 -0.36897 -2.35133
 F 1.58241 1.12577 1.60293
 F -1.27481 1.45049 -1.61795
 H -1.03952 -0.81763 2.04997
 H -0.95774 -0.95351 -2.68581
 H 0.70173 -1.11803 2.69574
 H 0.82425 -1.05672 -2.03978
 H -0.47076 0.40122 3.18915
 H 0.55157 0.24516 -3.18474
13
bifur_IRC_Distances_MW_output/bifur_IRC_Distances_MW point 176
C 0.47679 0.43831 1.22435
 C -0.36234 0.52580 -1.23270
 C 0.05017 0.44951 -0.00600
 C -0.12984 -0.32263 2.35646
 C 0.04800 -0.36887 -2.35163
 F 1.58243 1.12562 1.60259
 F -1.27470 1.45051 -1.61762
 H -1.03941 -0.81767 2.05048
 H -0.95810 -0.95348 -2.68621
 H 0.70198 -1.11794 2.69618
 H 0.82405 -1.05660 -2.04037
 H -0.47098 0.40183 3.18938
 H 0.55197 0.24563 -3.18492
13
bifur_IRC_Distances_MW_output/bifur_IRC_Distances_MW point 177
C 0.47679 0.43817 1.22433
 C -0.36235 0.52568 -1.23269
 C 0.05013 0.44916 -0.00600
 C -0.12982 -0.32259 2.35660
 C 0.04798 -0.36882 -2.35176
 F 1.58245 1.12555 1.60245
 F -1.27466 1.45050 -1.61748
 H -1.03938 -0.81768 2.05071
 H -0.95828 -0.95347 -2.68640
 H 0.70211 -1.11791 2.69638
 H 0.82397 -1.05655 -2.04063
 H -0.47108 0.40210 3.18949
 H 0.55214 0.24585 -3.18500
13
bifur_IRC_Distances_MW_output/bifur_IRC_Distances_MW point 178
C 0.47678 0.43797 1.22430
 C -0.36236 0.52552 -1.23267
 C 0.05007 0.44862 -0.00601
 C -0.12980 -0.32251 2.35680
 C 0.04795 -0.36875 -2.35196
 F 1.58247 1.12545 1.60223
 F -1.27458 1.45052 -1.61725
 H -1.03929 -0.81771 2.05106
 H -0.95850 -0.95345 -2.68667
 H 0.70226 -1.11785 2.69667
 H 0.82382 -1.05648 -2.04103
 H -0.47123 0.40252 3.18964
 H 0.55241 0.24616 -3.18511
13
bifur_IRC_Distances_MW_output/bifur_IRC_Distances_MW point 179
C 0.47678 0.43757 1.22426
 C -0.36238 0.52518 -1.23264
 C 0.04995 0.44758 -0.00603
 C -0.12976 -0.32237 2.35721
 C 0.04790 -0.36861 -2.35237
 F 1.58252 1.12523 1.60181
 F -1.27446 1.45051 -1.61683
 H -1.03912 -0.81776 2.05177
 H -0.95894 -0.95340 -2.68721
 H 0.70256 -1.11775 2.69726
 H 0.82354 -1.05634 -2.04183
 H -0.47153 0.40334 3.18996
 H 0.55294 0.24681 -3.18536
13
bifur_IRC_Distances_MW_output/bifur_IRC_Distances_MW point 180
C 0.47677 0.43668 1.22415
 C -0.36242 0.52445 -1.23256
 C 0.04970 0.44528 -0.00606
 C -0.12967 -0.32206 2.35810
 C 0.04777 -0.36830 -2.35325
 F 1.58262 1.12477 1.60088
 F -1.27418 1.45052 -1.61589
 H -1.03875 -0.81787 2.05330
 H -0.95991 -0.95331 -2.68838
 H 0.70323 -1.11751 2.69853
 H 0.82291 -1.05601 -2.04357
 H -0.47218 0.40514 3.19064
 H 0.55410 0.24821 -3.18589
13
bifur_IRC_Distances_MW_output/bifur_IRC_Distances_MW point 181
C 0.47676 0.43566 1.22403
 C -0.36247 0.52359 -1.23248
 C 0.04940 0.44260 -0.00610
 C -0.12956 -0.32169 2.35915
 C 0.04763 -0.36794 -2.35429
 F 1.58274 1.12423 1.59980
 F -1.27387 1.45051 -1.61481
 H -1.03834 -0.81798 2.05510
 H -0.96106 -0.95319 -2.68977
 H 0.70404 -1.11725 2.70004
 H 0.82220 -1.05565 -2.04560
 H -0.47294 0.40726 3.19146
 H 0.55545 0.24986 -3.18651
13
bifur_IRC_Distances_MW_output/bifur_IRC_Distances_MW point 182
C 0.47676 0.43447 1.22391
 C -0.36256 0.52259 -1.23241
 C 0.04905 0.43949 -0.00616
 C -0.12942 -0.32126 2.36040
 C 0.04748 -0.36751 -2.35553
 F 1.58290 1.12358 1.59858
 F -1.27359 1.45044 -1.61358
 H -1.03785 -0.81810 2.05721
 H -0.96240 -0.95303 -2.69144
 H 0.70501 -1.11698 2.70182
 H 0.82142 -1.05524 -2.04795
 H -0.47383 0.40974 3.19243
 H 0.55704 0.25182 -3.18727
13
bifur_IRC_Distances_MW_output/bifur_IRC_Distances_MW point 183
C 0.47676 0.43345 1.22383
 C -0.36266 0.52173 -1.23237
 C 0.04875 0.43684 -0.00621
 C -0.12930 -0.32089 2.36148
 C 0.04735 -0.36713 -2.35661
 F 1.58305 1.12303 1.59756
 F -1.27341 1.45034 -1.61254
 H -1.03749 -0.81817 2.05901
 H -0.96359 -0.95289 -2.69292
 H 0.70591 -1.11678 2.70339
 H 0.82083 -1.05492 -2.04994
 H -0.47459 0.41187 3.19328
 H 0.55840 0.25352 -3.18795
13
bifur_IRC_Distances_MW_output/bifur_IRC_Distances_MW point 184
C 0.47676 0.43273 1.22378
 C -0.36274 0.52110 -1.23236
 C 0.04853 0.43495 -0.00624
 C -0.12921 -0.32062 2.36227
 C 0.04726 -0.36686 -2.35739
 F 1.58316 1.12263 1.59683
 F -1.27332 1.45024 -1.61181
 H -1.03727 -0.81821 2.06029
 H -0.96449 -0.95278 -2.69403
 H 0.70662 -1.11666 2.70455
 H 0.82048 -1.05469 -2.05135
 H -0.47514 0.41341 3.19390
 H 0.55937 0.25476 -3.18844
13
bifur_IRC_Distances_MW_output/bifur_IRC_Distances_MW point 185
C 0.22404 0.87926 1.16894
 C 0.28203 0.86951 -1.16332
 C 0.46988 1.48711 0.00813
 C -0.10701 -0.53570 1.50110
 C -0.12602 -0.53022 -1.50016
 F 0.11550 1.61847 2.25963
 F 0.42758 1.55746 -2.27171
 H 0.41903 -1.20184 1.07988
 H 0.52470 -1.22335 -1.04744
 H -1.10052 -0.79565 1.08390
 H -0.98994 -0.81645 -1.13232
 H 0.05323 -0.68042 2.58116
 H -0.19250 -0.62818 -2.56779
13
bifur_IRC_Distances_MW_output/bifur_IRC_Distances_MW point 186
C 0.22586 0.87963 1.16960
 C 0.28053 0.87062 -1.16426
 C 0.46506 1.49009 0.00760
 C -0.10786 -0.53573 1.50045
 C -0.12547 -0.53050 -1.49950
 F 0.12594 1.61616 2.26241
 F 0.42361 1.55820 -2.27397
 H 0.42672 -1.20343 1.07895
 H 0.53079 -1.22444 -1.04621
 H -1.10593 -0.79446 1.08224
 H -0.99671 -0.81513 -1.13044
 H 0.04736 -0.68081 2.58080
 H -0.18989 -0.63022 -2.56766
13
bifur_IRC_Distances_MW_output/bifur_IRC_Distances_MW point 187
C 0.22915 0.87936 1.16992
 C 0.27872 0.87161 -1.16487
 C 0.46344 1.49174 0.00711
 C -0.10950 -0.53563 1.49978
 C -0.12432 -0.53079 -1.49890
 F 0.14080 1.61284 2.26470
 F 0.41260 1.56075 -2.27547
 H 0.43778 -1.20626 1.08038
 H 0.53504 -1.22512 -1.04324
 H -1.11094 -0.79304 1.07918
 H -1.00874 -0.81258 -1.13122
 H 0.03538 -0.67949 2.57983
 H -0.17941 -0.63338 -2.56719
13
bifur_IRC_Distances_MW_output/bifur_IRC_Distances_MW point 188
C 0.23579 0.87778 1.17007
 C 0.27546 0.87269 -1.16546
 C 0.46482 1.49176 0.00648
 C -0.11307 -0.53519 1.49942
 C -0.12171 -0.53106 -1.49878
 F 0.16950 1.60603 2.26719
 F 0.38662 1.56681 -2.27625
 H 0.45955 -1.21234 1.08792
 H 0.53726 -1.22505 -1.03628
 H -1.11565 -0.79098 1.07246
 H -1.03375 -0.80709 -1.13816
 H 0.00666 -0.67410 2.57794
 H -0.15149 -0.63925 -2.56655
13
bifur_IRC_Distances_MW_output/bifur_IRC_Distances_MW point 189
C 0.24358 0.87566 1.17060
 C 0.27067 0.87390 -1.16664
 C 0.46397 1.49170 0.00561
 C -0.11738 -0.53443 1.49993
 C -0.11879 -0.53120 -1.49955
 F 0.20815 1.59648 2.27013
 F 0.35498 1.57376 -2.27713
 H 0.48904 -1.22029 1.09709
 H 0.53957 -1.22490 -1.03017
 H -1.11889 -0.78876 1.06653
 H -1.06522 -0.79991 -1.14619
 H -0.03244 -0.66598 2.57661
 H -0.11724 -0.64603 -2.56681
13
bifur_IRC_Distances_MW_output/bifur_IRC_Distances_MW point 190
C 0.25503 0.87252 1.17116
 C 0.26137 0.87581 -1.16861
 C 0.46059 1.49162 0.00403
 C -0.12343 -0.53302 1.50144
 C -0.11512 -0.53145 -1.50126
 F 0.27305 1.58074 2.27320
 F 0.30423 1.58457 -2.27766
 H 0.53357 -1.23198 1.10390
 H 0.54033 -1.22474 -1.02838
 H -1.11761 -0.78673 1.06540
 H -1.11027 -0.78912 -1.15087
 H -0.09399 -0.65220 2.57646
 H -0.06775 -0.65602 -2.56880
13
bifur_IRC_Distances_MW_output/bifur_IRC_Distances_MW point 191
C 0.04343 0.90969 1.17040
 C 0.09467 0.90659 -1.17200
 C 0.10622 1.55531 0.00007
 C -0.07160 -0.54153 1.50515
 C -0.07649 -0.53837 -1.50460
 F 0.15780 1.59493 2.27266
 F 0.38845 1.57240 -2.27464
 H -0.99514 -0.95766 1.09573
 H -0.90548 -0.96031 -1.04111
 H 0.72317 -1.12074 1.08114
 H 0.81516 -1.13685 -1.13769
 H -0.04454 -0.65525 2.58256
 H -0.23564 -0.62819 -2.57767
13
bifur_IRC_Distances_MW_output/bifur_IRC_Distances_MW point 192
C 0.03336 0.91048 1.17085
 C 0.13457 0.90049 -1.17376
 C 0.13967 1.54924 -0.00093
 C -0.05607 -0.54320 1.51187
 C -0.09108 -0.53573 -1.51117
 F -0.01083 1.61682 2.26357
 F 0.51786 1.55268 -2.26518
 H -0.97119 -0.95990 1.09381
 H -0.79610 -0.97265 -1.04598
 H 0.57207 -1.09979 1.08525
 H 0.75984 -1.13139 -1.13362
 H 0.10558 -0.67493 2.60151
 H -0.33768 -0.61212 -2.59622
13
bifur_IRC_Distances_MW_output/bifur_IRC_Distances_MW point 193
C 0.03066 0.90993 1.17254
 C 0.16645 0.89544 -1.17417
 C 0.16928 1.54322 0.00043
 C -0.04941 -0.54388 1.51830
 C -0.09897 -0.53356 -1.51771
 F -0.11322 1.62943 2.25464
 F 0.59474 1.53989 -2.25718
 H -0.89714 -0.96851 1.10962
 H -0.69112 -0.98359 -1.03727
 H 0.43120 -1.08079 1.07319
 H 0.65727 -1.11992 -1.14956
 H 0.17757 -0.68432 2.61746
 H -0.37731 -0.60333 -2.61029
13
bifur_IRC_Distances_MW_output/bifur_IRC_Distances_MW point 194
C 0.02679 0.90920 1.17444
 C 0.18590 0.89198 -1.17470
 C 0.18483 1.53860 0.00174
 C -0.04647 -0.54400 1.52396
 C -0.10247 -0.53184 -1.52362
 F -0.16988 1.63509 2.24914
 F 0.63767 1.53206 -2.25195
 H -0.84835 -0.97461 1.13108
 H -0.64354 -0.98710 -1.02739
 H 0.36526 -1.07139 1.06020
 H 0.59460 -1.11282 -1.17101
 H 0.20123 -0.68644 2.62715
 H -0.38557 -0.59871 -2.61903
13
bifur_IRC_Distances_MW_output/bifur_IRC_Distances_MW point 195
C 0.02106 0.90845 1.17629
 C 0.20008 0.88909 -1.17546
 C 0.19329 1.53445 0.00274
 C -0.04410 -0.54391 1.52977
 C -0.10475 -0.53021 -1.52970
 F -0.21192 1.63821 2.24475
 F 0.67051 1.52575 -2.24739
 H -0.81787 -0.97865 1.15378
 H -0.62610 -0.98663 -1.01934
 H 0.33808 -1.06701 1.04943
 H 0.55773 -1.10876 -1.19328
 H 0.20879 -0.68561 2.63458
 H -0.38479 -0.59516 -2.62615
13
bifur_IRC_Distances_MW_output/bifur_IRC_Distances_MW point 196
C 0.01399 0.90764 1.17808
 C 0.21203 0.88634 -1.17635
 C 0.19821 1.53028 0.00355
 C -0.04170 -0.54371 1.53602
 C -0.10668 -0.52853 -1.53623
 F -0.24879 1.64023 2.24048
 F 0.70018 1.51987 -2.24271
 H -0.79687 -0.98158 1.17740
 H -0.62382 -0.98409 -1.01290
 H 0.33031 -1.06514 1.04052
 H 0.53402 -1.10628 -1.21620
 H 0.20968 -0.68325 2.64122
 H -0.38055 -0.59179 -2.63287
13
bifur_IRC_Distances_MW_output/bifur_IRC_Distances_MW point 197
C 0.00604 0.90673 1.17982
 C 0.22282 0.88358 -1.17729
 C 0.20110 1.52591 0.00425
 C -0.03917 -0.54342 1.54275
 C -0.10850 -0.52679 -1.54325
 F -0.28332 1.64163 2.23596
 F 0.72860 1.51412 -2.23765
 H -0.78125 -0.98386 1.20185
 H -0.63008 -0.98035 -1.00784
 H 0.33352 -1.06465 1.03314
 H 0.51769 -1.10469 -1.23977
 H 0.20716 -0.67991 2.64754
 H -0.37461 -0.58831 -2.63950
13
bifur_IRC_Distances_MW_output/bifur_IRC_Distances_MW point 198
C -0.00249 0.90569 1.18149
 C 0.23293 0.88075 -1.17824
 C 0.20273 1.52124 0.00487
 C -0.03653 -0.54305 1.54996
 C -0.11029 -0.52497 -1.55074
 F -0.31659 1.64261 2.23108
 F 0.75645 1.50839 -2.23216
 H -0.76882 -0.98574 1.22704
 H -0.64141 -0.97591 -1.00403
 H 0.34328 -1.06496 1.02713
 H 0.50569 -1.10362 -1.26398
 H 0.20276 -0.67583 2.65373
 H -0.36771 -0.58460 -2.64615
13
bifur_IRC_Distances_MW_output/bifur_IRC_Distances_MW point 199
C -0.01134 0.90451 1.18309
 C 0.24255 0.87781 -1.17918
 C 0.20355 1.51626 0.00544
 C -0.03381 -0.54260 1.55760
 C -0.11208 -0.52308 -1.55867
 F -0.34890 1.64327 2.22579
 F 0.78384 1.50263 -2.22623
 H -0.75834 -0.98737 1.25275
 H -0.65569 -0.97107 -1.00147
 H 0.35695 -1.06572 1.02247
 H 0.49627 -1.10283 -1.28862
 H 0.19730 -0.67120 2.65984
 H -0.36029 -0.58061 -2.65283
13
bifur_IRC_Distances_MW_output/bifur_IRC_Distances_MW point 200
C -0.02049 0.90316 1.18462
 C 0.25189 0.87473 -1.18010
 C 0.20375 1.51088 0.00597
 C -0.03102 -0.54206 1.56573
 C -0.11388 -0.52111 -1.56707
 F -0.38070 1.64368 2.22001
 F 0.81105 1.49682 -2.21979
 H -0.74939 -0.98881 1.27919
 H -0.67209 -0.96594 -1.00001
 H 0.37346 -1.06678 1.01901
 H 0.48875 -1.10224 -1.31395
 H 0.19121 -0.66603 2.66597
 H -0.35255 -0.57627 -2.65961
13
bifur_IRC_Distances_MW_output/bifur_IRC_Distances_MW point 201
C -0.02984 0.90163 1.18609
 C 0.26099 0.87149 -1.18097
 C 0.20351 1.50508 0.00648
 C -0.02818 -0.54144 1.57433
 C -0.11567 -0.51907 -1.57593
 F -0.41208 1.64384 2.21373
 F 0.83810 1.49093 -2.21284
 H -0.74151 -0.99011 1.30628
 H -0.68983 -0.96064 -0.99968
 H 0.39183 -1.06800 1.01677
 H 0.48251 -1.10178 -1.33990
 H 0.18482 -0.66039 2.67214
 H -0.34464 -0.57154 -2.66650
13
bifur_IRC_Distances_MW_output/bifur_IRC_Distances_MW point 202
C -0.03931 0.89992 1.18748
 C 0.26988 0.86809 -1.18180
 C 0.20291 1.49884 0.00697
 C -0.02532 -0.54073 1.58337
 C -0.11745 -0.51695 -1.58524
 F -0.44300 1.64379 2.20695
 F 0.86488 1.48498 -2.20540
 H -0.73460 -0.99128 1.33391
 H -0.70842 -0.95525 -1.00045
 H 0.41144 -1.06930 1.01573
 H 0.47733 -1.10141 -1.36638
 H 0.17838 -0.65431 2.67836
 H -0.33673 -0.56641 -2.67349
13
bifur_IRC_Distances_MW_output/bifur_IRC_Distances_MW point 203
C -0.04880 0.89802 1.18880
 C 0.27855 0.86453 -1.18259
 C 0.20205 1.49217 0.00743
 C -0.02244 -0.53993 1.59283
 C -0.11923 -0.51476 -1.59495
 F -0.47338 1.64354 2.19970
 F 0.89133 1.47898 -2.19751
 H -0.72833 -0.99234 1.36189
 H -0.72735 -0.94984 -1.00242
 H 0.43168 -1.07062 1.01598
 H 0.47280 -1.10107 -1.39321
 H 0.17207 -0.64781 2.68463
 H -0.32894 -0.56086 -2.68057
13
bifur_IRC_Distances_MW_output/bifur_IRC_Distances_MW point 204
C -0.05837 0.89590 1.19006
 C 0.28709 0.86078 -1.18334
 C 0.20094 1.48499 0.00788
 C -0.01955 -0.53903 1.60277
 C -0.12099 -0.51250 -1.60513
 F -0.50350 1.64308 2.19193
 F 0.91761 1.47289 -2.18911
 H -0.72281 -0.99330 1.39046
 H -0.74667 -0.94440 -1.00552
 H 0.45257 -1.07194 1.01744
 H 0.46901 -1.10078 -1.42064
 H 0.16597 -0.64086 2.69102
 H -0.32130 -0.55482 -2.68780
13
bifur_IRC_Distances_MW_output/bifur_IRC_Distances_MW point 205
C -0.06796 0.89357 1.19125
 C 0.29547 0.85683 -1.18404
 C 0.19963 1.47730 0.00830
 C -0.01666 -0.53803 1.61317
 C -0.12273 -0.51015 -1.61577
 F -0.53325 1.64242 2.18365
 F 0.94364 1.46670 -2.18022
 H -0.71789 -0.99416 1.41948
 H -0.76609 -0.93897 -1.00982
 H 0.47376 -1.07322 1.02018
 H 0.46577 -1.10052 -1.44853
 H 0.16021 -0.63347 2.69753
 H -0.31390 -0.54830 -2.69519
13
bifur_IRC_Distances_MW_output/bifur_IRC_Distances_MW point 206
C -0.07754 0.89101 1.19239
 C 0.30369 0.85268 -1.18472
 C 0.19815 1.46908 0.00872
 C -0.01376 -0.53692 1.62403
 C -0.12447 -0.50773 -1.62686
 F -0.56258 1.64156 2.17490
 F 0.96935 1.46043 -2.17090
 H -0.71349 -0.99492 1.44884
 H -0.78540 -0.93359 -1.01535
 H 0.49499 -1.07445 1.02425
 H 0.46298 -1.10027 -1.47676
 H 0.15488 -0.62563 2.70418
 H -0.30681 -0.54126 -2.70273
13
bifur_IRC_Distances_MW_output/bifur_IRC_Distances_MW point 207
C -0.08702 0.88824 1.19348
 C 0.31171 0.84834 -1.18537
 C 0.19654 1.46035 0.00911
 C -0.01086 -0.53570 1.63530
 C -0.12619 -0.50523 -1.63834
 F -0.59137 1.64051 2.16572
 F 0.99463 1.45409 -2.16117
 H -0.70948 -0.99560 1.47834
 H -0.80433 -0.92830 -1.02217
 H 0.51595 -1.07560 1.02969
 H 0.46048 -1.10001 -1.50516
 H 0.15006 -0.61738 2.71096
 H -0.30012 -0.53372 -2.71039
13
bifur_IRC_Distances_MW_output/bifur_IRC_Distances_MW point 208
C -0.09650 0.88521 1.19453
 C 0.31960 0.84376 -1.18600
 C 0.19478 1.45102 0.00948
 C -0.00796 -0.53436 1.64709
 C -0.12790 -0.50264 -1.65033
 F -0.61988 1.63925 2.15605
 F 1.01968 1.44763 -2.15098
 H -0.70593 -0.99617 1.50827
 H -0.82307 -0.92305 -1.03029
 H 0.53684 -1.07667 1.03652
 H 0.45838 -1.09976 -1.53399
 H 0.14579 -0.60862 2.71794
 H -0.29381 -0.52559 -2.71828
13
bifur_IRC_Distances_MW_output/bifur_IRC_Distances_MW point 209
C -0.10594 0.88192 1.19555
 C 0.32734 0.83894 -1.18663
 C 0.19290 1.44105 0.00984
 C -0.00503 -0.53290 1.65938
 C -0.12961 -0.49996 -1.66282
 F -0.64803 1.63778 2.14590
 F 1.04444 1.44102 -2.14036
 H -0.70261 -0.99665 1.53846
 H -0.84135 -0.91788 -1.03986
 H 0.55732 -1.07765 1.04487
 H 0.45639 -1.09949 -1.56308
 H 0.14212 -0.59934 2.72513
 H -0.28795 -0.51684 -2.72639
13
bifur_IRC_Distances_MW_output/bifur_IRC_Distances_MW point 210
C -0.11533 0.87836 1.19654
 C 0.33496 0.83385 -1.18727
 C 0.19090 1.43041 0.01017
 C -0.00209 -0.53130 1.67222
 C -0.13133 -0.49717 -1.67583
 F -0.67587 1.63608 2.13529
 F 1.06894 1.43426 -2.12929
 H -0.69955 -0.99704 1.56897
 H -0.85915 -0.91279 -1.05090
 H 0.57740 -1.07854 1.05477
 H 0.45458 -1.09919 -1.59249
 H 0.13910 -0.58951 2.73258
 H -0.28256 -0.50743 -2.73475
13
bifur_IRC_Distances_MW_output/bifur_IRC_Distances_MW point 211
C -0.12467 0.87453 1.19753
 C 0.34241 0.82850 -1.18792
 C 0.18878 1.41909 0.01048
 C 0.00086 -0.52957 1.68559
 C -0.13303 -0.49428 -1.68937
 F -0.70336 1.63416 2.12424
 F 1.09311 1.42736 -2.11783
 H -0.69687 -0.99731 1.59976
 H -0.87648 -0.90777 -1.06335
 H 0.59707 -1.07934 1.06615
 H 0.45308 -1.09891 -1.62219
 H 0.13680 -0.57912 2.74029
 H -0.27769 -0.49735 -2.74337
13
bifur_IRC_Distances_MW_output/bifur_IRC_Distances_MW point 212
C -0.13392 0.87042 1.19852
 C 0.34969 0.82292 -1.18859
 C 0.18654 1.40713 0.01077
 C 0.00378 -0.52770 1.69943
 C -0.13469 -0.49130 -1.70336
 F -0.73040 1.63200 2.11283
 F 1.11684 1.42034 -2.10604
 H -0.69471 -0.99745 1.63076
 H -0.89330 -0.90283 -1.07712
 H 0.61628 -1.08005 1.07890
 H 0.45202 -1.09866 -1.65210
 H 0.13525 -0.56820 2.74826
 H -0.27338 -0.48662 -2.75225
13
bifur_IRC_Distances_MW_output/bifur_IRC_Distances_MW point 213
C -0.14309 0.86603 1.19951
 C 0.35677 0.81708 -1.18930
 C 0.18419 1.39450 0.01104
 C 0.00668 -0.52569 1.71375
 C -0.13629 -0.48822 -1.71782
 F -0.75700 1.62959 2.10107
 F 1.14012 1.41321 -2.09394
 H -0.69309 -0.99747 1.66196
 H -0.90959 -0.89798 -1.09217
 H 0.63501 -1.08067 1.09298
 H 0.45144 -1.09845 -1.68220
 H 0.13448 -0.55673 2.75651
 H -0.26965 -0.47521 -2.76139
13
bifur_IRC_Distances_MW_output/bifur_IRC_Distances_MW point 214
C -0.15217 0.86135 1.20052
 C 0.36368 0.81098 -1.19005
 C 0.18173 1.38114 0.01128
 C 0.00957 -0.52352 1.72858
 C -0.13785 -0.48503 -1.73279
 F -0.78318 1.62692 2.08897
 F 1.16298 1.40592 -2.08152
 H -0.69184 -0.99736 1.69336
 H -0.92522 -0.89321 -1.10862
 H 0.65312 -1.08121 1.10852
 H 0.45118 -1.09827 -1.71250
 H 0.13453 -0.54465 2.76507
 H -0.26652 -0.46306 -2.77083
13
bifur_IRC_Distances_MW_output/bifur_IRC_Distances_MW point 215
C -0.16116 0.85635 1.20156
 C 0.37041 0.80457 -1.19087
 C 0.17916 1.36701 0.01150
 C 0.01246 -0.52120 1.74396
 C -0.13940 -0.48173 -1.74828
 F -0.80897 1.62399 2.07655
 F 1.18545 1.39847 -2.06881
 H -0.69083 -0.99712 1.72492
 H -0.94009 -0.88854 -1.12656
 H 0.67049 -1.08165 1.12559
 H 0.45108 -1.09811 -1.74294
 H 0.13542 -0.53191 2.77397
 H -0.26402 -0.45013 -2.78060
13
bifur_IRC_Distances_MW_output/bifur_IRC_Distances_MW point 216
C -0.17006 0.85103 1.20265
 C 0.37696 0.79787 -1.19176
 C 0.17648 1.35208 0.01169
 C 0.01535 -0.51871 1.75988
 C -0.14091 -0.47830 -1.76429
 F -0.83434 1.62078 2.06382
 F 1.20748 1.39083 -2.05582
 H -0.69006 -0.99676 1.75664
 H -0.95413 -0.88397 -1.14599
 H 0.68705 -1.08200 1.14418
 H 0.45115 -1.09796 -1.77352
 H 0.13720 -0.51850 2.78323
 H -0.26218 -0.43639 -2.79070
13
bifur_IRC_Distances_MW_output/bifur_IRC_Distances_MW point 217
C -0.17886 0.84539 1.20379
 C 0.38333 0.79087 -1.19272
 C 0.17369 1.33634 0.01185
 C 0.01821 -0.51606 1.77630
 C -0.14236 -0.47476 -1.78081
 F -0.85927 1.61728 2.05082
 F 1.22905 1.38304 -2.04260
 H -0.68969 -0.99625 1.78851
 H -0.96741 -0.87949 -1.16678
 H 0.70288 -1.08226 1.16416
 H 0.45158 -1.09788 -1.80424
 H 0.13987 -0.50439 2.79286
 H -0.26100 -0.42182 -2.80115
13
bifur_IRC_Distances_MW_output/bifur_IRC_Distances_MW point 218
C -0.18758 0.83941 1.20498
 C 0.38950 0.78358 -1.19377
 C 0.17078 1.31980 0.01198
 C 0.02102 -0.51323 1.79321
 C -0.14372 -0.47110 -1.79780
 F -0.88376 1.61348 2.03759
 F 1.25011 1.37510 -2.02916
 H -0.68989 -0.99560 1.82059
 H -0.98001 -0.87510 -1.18879
 H 0.71806 -1.08246 1.18539
 H 0.45253 -1.09787 -1.83516
 H 0.14343 -0.48959 2.80286
 H -0.26048 -0.40642 -2.81193
13
bifur_IRC_Distances_MW_output/bifur_IRC_Distances_MW point 219
C -0.19618 0.83310 1.20622
 C 0.39546 0.77599 -1.19489
 C 0.16776 1.30244 0.01209
 C 0.02379 -0.51024 1.81058
 C -0.14500 -0.46732 -1.81523
 F -0.90776 1.60939 2.02416
 F 1.27063 1.36703 -2.01554
 H -0.69060 -0.99481 1.85278
 H -0.99184 -0.87081 -1.21198
 H 0.73251 -1.08258 1.20782
 H 0.45396 -1.09796 -1.86619
 H 0.14789 -0.47407 2.81323
 H -0.26062 -0.39016 -2.82305
13
bifur_IRC_Distances_MW_output/bifur_IRC_Distances_MW point 220
C -0.20467 0.82645 1.20751
 C 0.40121 0.76811 -1.19610
 C 0.16463 1.28426 0.01216
 C 0.02649 -0.50707 1.82837
 C -0.14618 -0.46344 -1.83308
 F -0.93121 1.60501 2.01057
 F 1.29057 1.35884 -2.00178
 H -0.69183 -0.99390 1.88504
 H -1.00286 -0.86662 -1.23630
 H 0.74618 -1.08264 1.23141
 H 0.45585 -1.09814 -1.89728
 H 0.15324 -0.45782 2.82395
 H -0.26143 -0.37305 -2.83448
13
bifur_IRC_Distances_MW_output/bifur_IRC_Distances_MW point 221
C -0.21304 0.81946 1.20886
 C 0.40675 0.75993 -1.19737
 C 0.16139 1.26523 0.01221
 C 0.02912 -0.50374 1.84656
 C -0.14725 -0.45944 -1.85131
 F -0.95414 1.60033 1.99682
 F 1.30991 1.35054 -1.98787
 H -0.69368 -0.99285 1.91739
 H -1.01314 -0.86254 -1.26162
 H 0.75914 -1.08263 1.25602
 H 0.45833 -1.09843 -1.92848
 H 0.15948 -0.44082 2.83503
 H -0.26288 -0.35505 -2.84623
13
bifur_IRC_Distances_MW_output/bifur_IRC_Distances_MW point 222
C -0.22129 0.81213 1.21025
 C 0.41208 0.75144 -1.19872
 C 0.15803 1.24534 0.01224
 C 0.03168 -0.50023 1.86512
 C -0.14821 -0.45532 -1.86991
 F -0.97650 1.59537 1.98294
 F 1.32865 1.34214 -1.97385
 H -0.69612 -0.99169 1.94979
 H -1.02264 -0.85857 -1.28790
 H 0.77135 -1.08257 1.28163
 H 0.46135 -1.09883 -1.95975
 H 0.16659 -0.42305 2.84646
 H -0.26498 -0.33616 -2.85828
13
bifur_IRC_Distances_MW_output/bifur_IRC_Distances_MW point 223
C -0.22941 0.80444 1.21169
 C 0.41719 0.74265 -1.20014
 C 0.15457 1.22458 0.01223
 C 0.03414 -0.49655 1.88403
 C -0.14904 -0.45110 -1.88885
 F -0.99828 1.59012 1.96895
 F 1.34675 1.33365 -1.95973
 H -0.69914 -0.99043 1.98220
 H -1.03135 -0.85473 -1.31508
 H 0.78279 -1.08246 1.30815
 H 0.46492 -1.09935 -1.99106
 H 0.17456 -0.40448 2.85823
 H -0.26772 -0.31635 -2.87062
13
bifur_IRC_Distances_MW_output/bifur_IRC_Distances_MW point 224
C -0.23740 0.79640 1.21317
 C 0.42208 0.73356 -1.20162
 C 0.15100 1.20294 0.01220
 C 0.03651 -0.49270 1.90324
 C -0.14974 -0.44676 -1.90808
 F -1.01945 1.58460 1.95487
 F 1.36421 1.32508 -1.94553
 H -0.70284 -0.98906 2.01463
 H -1.03933 -0.85101 -1.34303
 H 0.79353 -1.08231 1.33547
 H 0.46912 -1.10001 -2.02243
 H 0.18337 -0.38511 2.87034
 H -0.27106 -0.29562 -2.88322
13
bifur_IRC_Distances_MW_output/bifur_IRC_Distances_MW point 225
C -0.24526 0.78800 1.21469
 C 0.42675 0.72416 -1.20316
 C 0.14733 1.18041 0.01213
 C 0.03877 -0.48868 1.92273
 C -0.15029 -0.44231 -1.92759
 F -1.04002 1.57880 1.94072
 F 1.38101 1.31646 -1.93126
 H -0.70725 -0.98761 2.04705
 H -1.04660 -0.84742 -1.37165
 H 0.80359 -1.08212 1.36350
 H 0.47400 -1.10082 -2.05384
 H 0.19297 -0.36492 2.88276
 H -0.27499 -0.27396 -2.89608
13
bifur_IRC_Distances_MW_output/bifur_IRC_Distances_MW point 226
C -0.25297 0.77924 1.21623
 C 0.43120 0.71446 -1.20475
 C 0.14355 1.15698 0.01204
 C 0.04091 -0.48449 1.94246
 C -0.15071 -0.43776 -1.94733
 F -1.05995 1.57276 1.92651
 F 1.39715 1.30778 -1.91693
 H -0.71231 -0.98609 2.07943
 H -1.05314 -0.84396 -1.40090
 H 0.81293 -1.08190 1.39219
 H 0.47949 -1.10176 -2.08527
 H 0.20336 -0.34389 2.89548
 H -0.27950 -0.25136 -2.90916
13
bifur_IRC_Distances_MW_output/bifur_IRC_Distances_MW point 227
C -0.26054 0.77012 1.21779
 C 0.43544 0.70443 -1.20637
 C 0.13968 1.13261 0.01192
 C 0.04294 -0.48014 1.96241
 C -0.15098 -0.43310 -1.96728
 F -1.07922 1.56647 1.91226
 F 1.41261 1.29905 -1.90256
 H -0.71795 -0.98450 2.11168
 H -1.05888 -0.84066 -1.43077
 H 0.82146 -1.08166 1.42152
 H 0.48549 -1.10283 -2.11664
 H 0.21452 -0.32199 2.90850
 H -0.28457 -0.22780 -2.92245
13
bifur_IRC_Distances_MW_output/bifur_IRC_Distances_MW point 228
C -0.26794 0.76063 1.21935
 C 0.43945 0.69408 -1.20803
 C 0.13572 1.10729 0.01177
 C 0.04486 -0.47562 1.98255
 C -0.15113 -0.42832 -1.98741
 F -1.09779 1.55997 1.89796
 F 1.42740 1.29028 -1.88814
 H -0.72409 -0.98288 2.14377
 H -1.06378 -0.83754 -1.46121
 H 0.82914 -1.08140 1.45147
 H 0.49195 -1.10402 -2.14793
 H 0.22643 -0.29921 2.92178
 H -0.29021 -0.20325 -2.93592
13
bifur_IRC_Distances_MW_output/bifur_IRC_Distances_MW point 229
C -0.27517 0.75077 1.22092
 C 0.44325 0.68339 -1.20971
 C 0.13169 1.08100 0.01158
 C 0.04666 -0.47094 2.00284
 C -0.15115 -0.42344 -2.00769
 F -1.11565 1.55328 1.88362
 F 1.44149 1.28149 -1.87369
 H -0.73076 -0.98123 2.17565
 H -1.06787 -0.83460 -1.49215
 H 0.83597 -1.08111 1.48196
 H 0.49886 -1.10533 -2.17912
 H 0.23905 -0.27555 2.93532
 H -0.29638 -0.17773 -2.94955
13
bifur_IRC_Distances_MW_output/bifur_IRC_Distances_MW point 230
C -0.28223 0.74054 1.22247
 C 0.44683 0.67238 -1.21139
 C 0.12757 1.05373 0.01136
 C 0.04832 -0.46611 2.02325
 C -0.15102 -0.41846 -2.02807
 F -1.13276 1.54643 1.86925
 F 1.45490 1.27268 -1.85919
 H -0.73801 -0.97956 2.20732
 H -1.07120 -0.83184 -1.52346
 H 0.84201 -1.08081 1.51288
 H 0.50629 -1.10675 -2.21021
 H 0.25235 -0.25099 2.94909
 H -0.30306 -0.15123 -2.96330
13
bifur_IRC_Distances_MW_output/bifur_IRC_Distances_MW point 231
C -0.28911 0.72995 1.22398
 C 0.45020 0.66103 -1.21307
 C 0.12338 1.02549 0.01110
 C 0.04984 -0.46112 2.04372
 C -0.15075 -0.41338 -2.04852
 F -1.14912 1.53942 1.85485
 F 1.46761 1.26388 -1.84466
 H -0.74593 -0.97790 2.23878
 H -1.07387 -0.82927 -1.55504
 H 0.84735 -1.08050 1.54412
 H 0.51433 -1.10828 -2.24121
 H 0.26628 -0.22556 2.96307
 H -0.31022 -0.12377 -2.97713
13
bifur_IRC_Distances_MW_output/bifur_IRC_Distances_MW point 232
C -0.29580 0.71899 1.22545
 C 0.45335 0.64936 -1.21472
 C 0.11912 0.99626 0.01080
 C 0.05120 -0.45599 2.06424
 C -0.15032 -0.40819 -2.06900
 F -1.16471 1.53231 1.84041
 F 1.47963 1.25510 -1.83008
 H -0.75457 -0.97624 2.27001
 H -1.07593 -0.82688 -1.58679
 H 0.85202 -1.08016 1.57560
 H 0.52301 -1.10993 -2.27212
 H 0.28081 -0.19926 2.97722
 H -0.31783 -0.09536 -2.99102
13
bifur_IRC_Distances_MW_output/bifur_IRC_Distances_MW point 233
C -0.30229 0.70768 1.22685
 C 0.45630 0.63735 -1.21633
 C 0.11480 0.96604 0.01046
 C 0.05240 -0.45072 2.08476
 C -0.14974 -0.40292 -2.08947
 F -1.17948 1.52511 1.82594
 F 1.49095 1.24635 -1.81545
 H -0.76387 -0.97461 2.30096
 H -1.07737 -0.82470 -1.61869
 H 0.85599 -1.07981 1.60728
 H 0.53229 -1.11165 -2.30291
 H 0.29591 -0.17211 2.99154
 H -0.32588 -0.06600 -3.00493
13
bifur_IRC_Distances_MW_output/bifur_IRC_Distances_MW point 234
C -0.30856 0.69600 1.22818
 C 0.45903 0.62500 -1.21790
 C 0.11044 0.93480 0.01008
 C 0.05344 -0.44532 2.10525
 C -0.14903 -0.39754 -2.10992
 F -1.19342 1.51788 1.81143
 F 1.50158 1.23763 -1.80078
 H -0.77379 -0.97302 2.33158
 H -1.07818 -0.82272 -1.65068
 H 0.85921 -1.07942 1.63912
 H 0.54210 -1.11342 -2.33353
 H 0.31154 -0.14412 3.00600
 H -0.33437 -0.03573 -3.01883
13
bifur_IRC_Distances_MW_output/bifur_IRC_Distances_MW point 235
C -0.31460 0.68399 1.22942
 C 0.46156 0.61231 -1.21941
 C 0.10603 0.90257 0.00965
 C 0.05431 -0.43980 2.12568
 C -0.14818 -0.39208 -2.13030
 F -1.20647 1.51064 1.79689
 F 1.51152 1.22894 -1.78606
 H -0.78431 -0.97147 2.36181
 H -1.07834 -0.82097 -1.68272
 H 0.86167 -1.07898 1.67110
 H 0.55239 -1.11521 -2.36395
 H 0.32768 -0.11536 3.02057
 H -0.34326 -0.00458 -3.03269
13
bifur_IRC_Distances_MW_output/bifur_IRC_Distances_MW point 236
C -0.32040 0.67164 1.23055
 C 0.46389 0.59929 -1.22085
 C 0.10160 0.86935 0.00916
 C 0.05500 -0.43416 2.14602
 C -0.14721 -0.38653 -2.15056
 F -1.21860 1.50346 1.78230
 F 1.52078 1.22029 -1.77129
 H -0.79542 -0.96997 2.39163
 H -1.07791 -0.81944 -1.71474
 H 0.86335 -1.07848 1.70314
 H 0.56317 -1.11698 -2.39413
 H 0.34429 -0.08588 3.03523
 H -0.35255 0.02740 -3.04645
13
bifur_IRC_Distances_MW_output/bifur_IRC_Distances_MW point 237
C -0.32593 0.65899 1.23155
 C 0.46602 0.58594 -1.22219
 C 0.09716 0.83516 0.00862
 C 0.05551 -0.42843 2.16621
 C -0.14611 -0.38090 -2.17068
 F -1.22977 1.49638 1.76767
 F 1.52936 1.21170 -1.75646
 H -0.80718 -0.96852 2.42099
 H -1.07693 -0.81812 -1.74665
 H 0.86432 -1.07789 1.73516
 H 0.57447 -1.11869 -2.42406
 H 0.36131 -0.05577 3.04993
 H -0.36221 0.06014 -3.06009
13
bifur_IRC_Distances_MW_output/bifur_IRC_Distances_MW point 238
C -0.33117 0.64607 1.23241
 C 0.46795 0.57230 -1.22343
 C 0.09271 0.80007 0.00801
 C 0.05581 -0.42261 2.18622
 C -0.14488 -0.37521 -2.19060
 F -1.23995 1.48946 1.75300
 F 1.53726 1.20316 -1.74158
 H -0.81960 -0.96712 2.44986
 H -1.07547 -0.81702 -1.77836
 H 0.86458 -1.07718 1.76707
 H 0.58629 -1.12030 -2.45371
 H 0.37870 -0.02515 3.06465
 H -0.37222 0.09352 -3.07355
13
bifur_IRC_Distances_MW_output/bifur_IRC_Distances_MW point 239
C -0.33612 0.63290 1.23311
 C 0.46968 0.55837 -1.22456
 C 0.08827 0.76413 0.00734
 C 0.05592 -0.41674 2.20599
 C -0.14355 -0.36945 -2.21027
 F -1.24907 1.48276 1.73829
 F 1.54449 1.19468 -1.72666
 H -0.83265 -0.96576 2.47818
 H -1.07355 -0.81613 -1.80980
 H 0.86411 -1.07631 1.79883
 H 0.59858 -1.12173 -2.48302
 H 0.39642 0.00585 3.07935
 H -0.38254 0.12744 -3.08679
13
bifur_IRC_Distances_MW_output/bifur_IRC_Distances_MW point 240
C -0.34073 0.61953 1.23363
 C 0.47123 0.54417 -1.22556
 C 0.08386 0.72740 0.00659
 C 0.05582 -0.41081 2.22549
 C -0.14212 -0.36364 -2.22965
 F -1.25708 1.47634 1.72355
 F 1.55107 1.18626 -1.71169
 H -0.84626 -0.96444 2.50588
 H -1.07113 -0.81546 -1.84094
 H 0.86284 -1.07524 1.83041
 H 0.61124 -1.12293 -2.51191
 H 0.41442 0.03707 3.09399
 H -0.39317 0.16176 -3.09978
13
bifur_IRC_Distances_MW_output/bifur_IRC_Distances_MW point 241
C -0.34499 0.60601 1.23396
 C 0.47260 0.52975 -1.22641
 C 0.07950 0.68999 0.00577
 C 0.05550 -0.40488 2.24467
 C -0.14060 -0.35780 -2.24869
 F -1.26393 1.47028 1.70877
 F 1.55701 1.17790 -1.69670
 H -0.86039 -0.96315 2.53287
 H -1.06823 -0.81500 -1.87171
 H 0.86074 -1.07393 1.86174
 H 0.62421 -1.12381 -2.54032
 H 0.43266 0.06830 3.10852
 H -0.40408 0.19633 -3.11245
13
bifur_IRC_Distances_MW_output/bifur_IRC_Distances_MW point 242
C -0.34886 0.59243 1.23407
 C 0.47378 0.51517 -1.22711
 C 0.07519 0.65205 0.00486
 C 0.05497 -0.39895 2.26345
 C -0.13901 -0.35195 -2.26732
 F -1.26955 1.46468 1.69398
 F 1.56231 1.16960 -1.68169
 H -0.87501 -0.96187 2.55907
 H -1.06490 -0.81474 -1.90200
 H 0.85781 -1.07232 1.89273
 H 0.63743 -1.12432 -2.56816
 H 0.45106 0.09931 3.12288
 H -0.41523 0.23092 -3.12475
13
bifur_IRC_Distances_MW_output/bifur_IRC_Distances_MW point 243
C -0.35232 0.57890 1.23395
 C 0.47479 0.50052 -1.22764
 C 0.07097 0.61387 0.00388
 C 0.05420 -0.39310 2.28171
 C -0.13737 -0.34614 -2.28542
 F -1.27387 1.45961 1.67924
 F 1.56699 1.16143 -1.66675
 H -0.89009 -0.96058 2.58435
 H -1.06122 -0.81468 -1.93159
 H 0.85410 -1.07037 1.92317
 H 0.65084 -1.12437 -2.59527
 H 0.46950 0.12972 3.13695
 H -0.42652 0.26520 -3.13660
13
bifur_IRC_Distances_MW_output/bifur_IRC_Distances_MW point 244
C -0.35531 0.56562 1.23360
 C 0.47561 0.48602 -1.22798
 C 0.06690 0.57600 0.00284
 C 0.05323 -0.38741 2.29924
 C -0.13571 -0.34044 -2.30276
 F -1.27685 1.45519 1.66471
 F 1.57102 1.15344 -1.65202
 H -0.90538 -0.95930 2.60839
 H -1.05725 -0.81479 -1.96015
 H 0.84962 -1.06805 1.95273
 H 0.66420 -1.12392 -2.62133
 H 0.48773 0.15900 3.15056
 H -0.43781 0.29862 -3.14784
13
bifur_IRC_Distances_MW_output/bifur_IRC_Distances_MW point 245
C -0.35776 0.55302 1.23303
 C 0.47625 0.47210 -1.22813
 C 0.06306 0.53958 0.00176
 C 0.05208 -0.38204 2.31558
 C -0.13410 -0.33502 -2.31889
 F -1.27845 1.45156 1.65077
 F 1.57438 1.14586 -1.63793
 H -0.92035 -0.95802 2.63056
 H -1.05309 -0.81506 -1.98695
 H 0.84447 -1.06541 1.98065
 H 0.67703 -1.12295 -2.64561
 H 0.50525 0.18622 3.16332
 H -0.44877 0.33016 -3.15818
13
bifur_IRC_Distances_MW_output/bifur_IRC_Distances_MW point 246
C -0.35959 0.54198 1.23233
 C 0.47669 0.45975 -1.22811
 C 0.05973 0.50725 0.00074
 C 0.05089 -0.37737 2.32967
 C -0.13266 -0.33026 -2.33278
 F -1.27879 1.44891 1.63839
 F 1.57695 1.13918 -1.62542
 H -0.93381 -0.95684 2.64947
 H -1.04906 -0.81544 -2.01025
 H 0.83912 -1.06268 2.00510
 H 0.68830 -1.12160 -2.66653
 H 0.52082 0.20950 3.17438
 H -0.45858 0.35760 -3.16698
13
bifur_IRC_Distances_MW_output/bifur_IRC_Distances_MW point 247
C -0.36067 0.53408 1.23167
 C 0.47693 0.45080 -1.22798
 C 0.05734 0.48378 -0.00004
 C 0.04991 -0.37405 2.33964
 C -0.13162 -0.32684 -2.34259
 F -1.27832 1.44740 1.62935
 F 1.57858 1.13436 -1.61630
 H -0.94368 -0.95597 2.66269
 H -1.04592 -0.81583 -2.02689
 H 0.83469 -1.06041 2.02267
 H 0.69637 -1.12027 -2.68132
 H 0.53214 0.22579 3.18222
 H -0.46575 0.37715 -3.17312
13
bifur_IRC_Distances_MW_output/bifur_IRC_Distances_MW point 248
C -0.36119 0.52968 1.23124
 C 0.47704 0.44576 -1.22785
 C 0.05601 0.47058 -0.00049
 C 0.04932 -0.37221 2.34514
 C -0.13104 -0.32493 -2.34800
 F -1.27775 1.44672 1.62423
 F 1.57940 1.13167 -1.61115
 H -0.94924 -0.95546 2.66992
 H -1.04405 -0.81609 -2.03615
 H 0.83196 -1.05903 2.03251
 H 0.70083 -1.11938 -2.68947
 H 0.53851 0.23469 3.18655
 H -0.46981 0.38799 -3.17647
13
bifur_IRC_Distances_MW_output/bifur_IRC_Distances_MW point 249
C -0.36141 0.52751 1.23100
 C 0.47708 0.44326 -1.22777
 C 0.05536 0.46402 -0.00071
 C 0.04901 -0.37130 2.34784
 C -0.13076 -0.32399 -2.35066
 F -1.27736 1.44645 1.62168
 F 1.57979 1.13033 -1.60858
 H -0.95198 -0.95521 2.67343
 H -1.04307 -0.81625 -2.04074
 H 0.83050 -1.05830 2.03739
 H 0.70299 -1.11889 -2.69346
 H 0.54169 0.23904 3.18867
 H -0.47183 0.39333 -3.17810
13
bifur_IRC_Distances_MW_output/bifur_IRC_Distances_MW point 250
C -0.36152 0.52643 1.23088
 C 0.47710 0.44202 -1.22773
 C 0.05503 0.46076 -0.00083
 C 0.04885 -0.37085 2.34918
 C -0.13062 -0.32352 -2.35197
 F -1.27716 1.44632 1.62041
 F 1.57997 1.12966 -1.60730
 H -0.95334 -0.95509 2.67517
 H -1.04256 -0.81633 -2.04302
 H 0.82975 -1.05793 2.03982
 H 0.70405 -1.11864 -2.69543
 H 0.54327 0.24118 3.18973
 H -0.47283 0.39598 -3.17891
13
bifur_IRC_Distances_MW_output/bifur_IRC_Distances_MW point 251
C -0.36158 0.52592 1.23084
 C 0.47711 0.44143 -1.22772
 C 0.05488 0.45922 -0.00088
 C 0.04878 -0.37064 2.34982
 C -0.13055 -0.32330 -2.35260
 F -1.27709 1.44624 1.61982
 F 1.58007 1.12934 -1.60671
 H -0.95399 -0.95502 2.67601
 H -1.04234 -0.81635 -2.04409
 H 0.82943 -1.05776 2.04096
 H 0.70458 -1.11853 -2.69638
 H 0.54401 0.24221 3.19023
 H -0.47331 0.39724 -3.17930
13
bifur_IRC_Distances_MW_output/bifur_IRC_Distances_MW point 252
C -0.36159 0.52554 1.23077
 C 0.47712 0.44097 -1.22768
 C 0.05476 0.45803 -0.00092
 C 0.04871 -0.37048 2.35028
 C -0.13051 -0.32313 -2.35306
 F -1.27695 1.44624 1.61933
 F 1.58012 1.12911 -1.60622
 H -0.95452 -0.95499 2.67661
 H -1.04217 -0.81640 -2.04489
 H 0.82914 -1.05761 2.04183
 H 0.70498 -1.11841 -2.69708
 H 0.54458 0.24295 3.19059
 H -0.47367 0.39818 -3.17957
13
bifur_IRC_Distances_MW_output/bifur_IRC_Distances_MW point 253
C -0.36160 0.52523 1.23072
 C 0.47712 0.44060 -1.22765
 C 0.05467 0.45705 -0.00096
 C 0.04866 -0.37036 2.35065
 C -0.13047 -0.32300 -2.35342
 F -1.27682 1.44625 1.61893
 F 1.58016 1.12892 -1.60581
 H -0.95494 -0.95496 2.67708
 H -1.04203 -0.81644 -2.04554
 H 0.82889 -1.05747 2.04254
 H 0.70529 -1.11831 -2.69765
 H 0.54504 0.24354 3.19088
 H -0.47396 0.39894 -3.17978
13
bifur_IRC_Distances_MW_output/bifur_IRC_Distances_MW point 254
C -0.36162 0.52495 1.23067
 C 0.47712 0.44027 -1.22763
 C 0.05458 0.45620 -0.00099
 C 0.04861 -0.37024 2.35099
 C -0.13043 -0.32288 -2.35375
 F -1.27673 1.44625 1.61858
 F 1.58020 1.12875 -1.60547
 H -0.95530 -0.95494 2.67751
 H -1.04189 -0.81647 -2.04613
 H 0.82867 -1.05736 2.04318
 H 0.70556 -1.11822 -2.69815
 H 0.54545 0.24408 3.19114
 H -0.47422 0.39962 -3.17998
13
bifur_IRC_Distances_MW_output/bifur_IRC_Distances_MW point 255
C -0.36164 0.52484 1.23067
 C 0.47712 0.44015 -1.22763
 C 0.05455 0.45587 -0.00100
 C 0.04860 -0.37020 2.35113
 C -0.13041 -0.32283 -2.35389
 F -1.27673 1.44622 1.61846
 F 1.58022 1.12868 -1.60534
 H -0.95546 -0.95492 2.67771
 H -1.04186 -0.81647 -2.04636
 H 0.82863 -1.05733 2.04342
 H 0.70570 -1.11821 -2.69837
 H 0.54561 0.24431 3.19126
 H -0.47433 0.39989 -3.18007
13
bifur_IRC_Distances_MW_output/bifur_IRC_Distances_MW point 256
C -0.36165 0.52457 1.23062
 C 0.47712 0.43983 -1.22760
 C 0.05447 0.45503 -0.00103
 C 0.04855 -0.37009 2.35146
 C -0.13038 -0.32271 -2.35421
 F -1.27663 1.44622 1.61812
 F 1.58026 1.12852 -1.60500
 H -0.95583 -0.95490 2.67813
 H -1.04174 -0.81650 -2.04692
 H 0.82842 -1.05722 2.04403
 H 0.70597 -1.11812 -2.69886
 H 0.54601 0.24483 3.19151
 H -0.47458 0.40055 -3.18025
13
bifur_IRC_Distances_MW_output/bifur_IRC_Distances_MW point 257
C -0.36165 0.52416 1.23053
 C 0.47712 0.43933 -1.22755
 C 0.05435 0.45374 -0.00107
 C 0.04847 -0.36993 2.35193
 C -0.13033 -0.32254 -2.35468
 F -1.27641 1.44627 1.61758
 F 1.58030 1.12828 -1.60445
 H -0.95637 -0.95487 2.67872
 H -1.04154 -0.81656 -2.04777
 H 0.82806 -1.05703 2.04497
 H 0.70635 -1.11796 -2.69958
 H 0.54662 0.24558 3.19188
 H -0.47496 0.40153 -3.18052
13
bifur_IRC_Distances_MW_output/bifur_IRC_Distances_MW point 258
C -0.36166 0.52391 1.23048
 C 0.47712 0.43903 -1.22752
 C 0.05427 0.45294 -0.00110
 C 0.04842 -0.36982 2.35223
 C -0.13030 -0.32243 -2.35497
 F -1.27630 1.44628 1.61724
 F 1.58033 1.12812 -1.60412
 H -0.95673 -0.95485 2.67911
 H -1.04143 -0.81660 -2.04829
 H 0.82786 -1.05692 2.04554
 H 0.70662 -1.11787 -2.70004
 H 0.54699 0.24605 3.19211
 H -0.47520 0.40215 -3.18069
13
bifur_IRC_Distances_MW_output/bifur_IRC_Distances_MW point 259
C -0.36166 0.52379 1.23047
 C 0.47712 0.43889 -1.22751
 C 0.05424 0.45259 -0.00111
 C 0.04840 -0.36978 2.35237
 C -0.13028 -0.32238 -2.35511
 F -1.27626 1.44628 1.61710
 F 1.58035 1.12806 -1.60397
 H -0.95690 -0.95484 2.67929
 H -1.04139 -0.81661 -2.04852
 H 0.82778 -1.05687 2.04579
 H 0.70675 -1.11784 -2.70025
 H 0.54716 0.24627 3.19221
 H -0.47530 0.40243 -3.18077
13
bifur_IRC_Distances_MW_output/bifur_IRC_Distances_MW point 260
C -0.36167 0.52362 1.23043
 C 0.47712 0.43869 -1.22749
 C 0.05418 0.45206 -0.00113
 C 0.04837 -0.36971 2.35257
 C -0.13026 -0.32231 -2.35531
 F -1.27618 1.44629 1.61688
 F 1.58037 1.12795 -1.60375
 H -0.95712 -0.95482 2.67954
 H -1.04130 -0.81663 -2.04888
 H 0.82764 -1.05680 2.04619
 H 0.70691 -1.11778 -2.70055
 H 0.54741 0.24659 3.19237
 H -0.47546 0.40284 -3.18088
13
bifur_IRC_Distances_MW_output/bifur_IRC_Distances_MW point 261
C -0.36169 0.52328 1.23038
 C 0.47712 0.43829 -1.22746
 C 0.05408 0.45101 -0.00116
 C 0.04831 -0.36957 2.35299
 C -0.13022 -0.32216 -2.35571
 F -1.27607 1.44628 1.61646
 F 1.58042 1.12774 -1.60333
 H -0.95755 -0.95479 2.68007
 H -1.04113 -0.81667 -2.04960
 H 0.82736 -1.05666 2.04696
 H 0.70723 -1.11768 -2.70116
 H 0.54792 0.24725 3.19269
 H -0.47579 0.40367 -3.18113
13
bifur_IRC_Distances_MW_output/bifur_IRC_Distances_MW point 262
C -0.36172 0.52255 1.23026
 C 0.47713 0.43741 -1.22739
 C 0.05386 0.44871 -0.00124
 C 0.04818 -0.36927 2.35388
 C -0.13013 -0.32184 -2.35659
 F -1.27579 1.44629 1.61553
 F 1.58052 1.12729 -1.60239
 H -0.95850 -0.95471 2.68119
 H -1.04075 -0.81676 -2.05117
 H 0.82673 -1.05635 2.04866
 H 0.70792 -1.11743 -2.70249
 H 0.54902 0.24866 3.19339
 H -0.47649 0.40548 -3.18164
13
bifur_IRC_Distances_MW_output/bifur_IRC_Distances_MW point 263
C -0.36176 0.52168 1.23013
 C 0.47713 0.43638 -1.22733
 C 0.05360 0.44602 -0.00134
 C 0.04804 -0.36892 2.35493
 C -0.13002 -0.32147 -2.35762
 F -1.27549 1.44627 1.61445
 F 1.58064 1.12675 -1.60130
 H -0.95963 -0.95462 2.68254
 H -1.04031 -0.81685 -2.05300
 H 0.82604 -1.05600 2.05065
 H 0.70876 -1.11717 -2.70406
 H 0.55032 0.25033 3.19421
 H -0.47731 0.40760 -3.18226
13
bifur_IRC_Distances_MW_output/bifur_IRC_Distances_MW point 264
C -0.36184 0.52066 1.23000
 C 0.47714 0.43519 -1.22727
 C 0.05329 0.44290 -0.00145
 C 0.04788 -0.36849 2.35619
 C -0.12989 -0.32102 -2.35886
 F -1.27522 1.44620 1.61322
 F 1.58080 1.12611 -1.60007
 H -0.96094 -0.95450 2.68415
 H -1.03982 -0.81694 -2.05515
 H 0.82527 -1.05562 2.05296
 H 0.70977 -1.11689 -2.70591
 H 0.55183 0.25231 3.19520
 H -0.47828 0.41009 -3.18301
13
bifur_IRC_Distances_MW_output/bifur_IRC_Distances_MW point 265
C -0.36192 0.51979 1.22990
 C 0.47716 0.43418 -1.22724
 C 0.05302 0.44024 -0.00155
 C 0.04774 -0.36813 2.35728
 C -0.12977 -0.32064 -2.35993
 F -1.27504 1.44609 1.61220
 F 1.58094 1.12557 -1.59904
 H -0.96210 -0.95439 2.68558
 H -1.03944 -0.81699 -2.05698
 H 0.82469 -1.05531 2.05491
 H 0.71070 -1.11668 -2.70752
 H 0.55312 0.25403 3.19606
 H -0.47910 0.41223 -3.18367
13
bifur_IRC_Distances_MW_output/bifur_IRC_Distances_MW point 266
C -0.36200 0.51915 1.22984
 C 0.47717 0.43346 -1.22723
 C 0.05282 0.43834 -0.00162
 C 0.04765 -0.36786 2.35808
 C -0.12967 -0.32036 -2.36071
 F -1.27496 1.44598 1.61147
 F 1.58105 1.12518 -1.59831
 H -0.96299 -0.95430 2.68665
 H -1.03921 -0.81701 -2.05829
 H 0.82435 -1.05510 2.05630
 H 0.71143 -1.11655 -2.70872
 H 0.55405 0.25529 3.19669
 H -0.47970 0.41377 -3.18415
