# Supplementary material for: Low dimensional representations along intrinsic reaction coordinates and molecular dynamics trajectories using interatomic distance matrices
Source: Chem Sci. 2019 Sep 18;10(43):9954–68. doi: 10.1039/c9sc02742d (PMC6991188; doi:10.1039/c9sc02742d)
Supplement: Supplementary file 1 [file SC-010-C9SC02742D-s001.zip › C9SC02742D-SI/ESI_xyz_files/SN2_IRC_Distances_noMW_output/SN2_IRC_Distances_noMW_all_PCs.xyz]

7
SN2_IRC_Distances_noMW_output/SN2_IRC_Distances_noMW point 1
C -0.88490 0.04748 0.02383
 O 1.86685 0.19636 0.00245
 F -2.32457 -0.06301 -0.06957
 H -0.50719 -0.48475 -0.87977
 H -0.47518 -0.48326 0.92314
 H -0.39111 1.07379 0.02886
 H 2.71609 -0.28661 -0.02894
7
SN2_IRC_Distances_noMW_output/SN2_IRC_Distances_noMW point 2
C -0.86682 0.04403 0.02167
 O 1.85305 0.20449 0.00156
 F -2.31592 -0.05551 -0.06102
 H -0.49843 -0.48689 -0.88310
 H -0.46890 -0.48592 0.92049
 H -0.39476 1.07142 0.02488
 H 2.69178 -0.29163 -0.02447
7
SN2_IRC_Distances_noMW_output/SN2_IRC_Distances_noMW point 3
C -0.83886 0.03806 0.01976
 O 1.82945 0.21643 0.00132
 F -2.29604 -0.04427 -0.05399
 H -0.48511 -0.48973 -0.88617
 H -0.45898 -0.48944 0.91916
 H -0.40149 1.06820 0.02146
 H 2.65103 -0.29925 -0.02153
7
SN2_IRC_Distances_noMW_output/SN2_IRC_Distances_noMW point 4
C -0.80726 0.03114 0.01801
 O 1.80260 0.22942 0.00150
 F -2.27246 -0.03177 -0.04808
 H -0.47022 -0.49287 -0.88897
 H -0.44784 -0.49311 0.91851
 H -0.40953 1.06488 0.01860
 H 2.60471 -0.30769 -0.01958
7
SN2_IRC_Distances_noMW_output/SN2_IRC_Distances_noMW point 5
C -0.77343 0.02358 0.01634
 O 1.77416 0.24286 0.00198
 F -2.24728 -0.01821 -0.04285
 H -0.45441 -0.49632 -0.89158
 H -0.43601 -0.49692 0.91825
 H -0.41856 1.06141 0.01616
 H 2.55553 -0.31640 -0.01829
7
SN2_IRC_Distances_noMW_output/SN2_IRC_Distances_noMW point 6
C -0.73788 0.01554 0.01470
 O 1.74485 0.25648 0.00269
 F -2.22148 -0.00364 -0.03809
 H -0.43794 -0.50009 -0.89406
 H -0.42373 -0.50087 0.91824
 H -0.42841 1.05769 0.01401
 H 2.50459 -0.32510 -0.01748
7
SN2_IRC_Distances_noMW_output/SN2_IRC_Distances_noMW point 7
C -0.70028 0.00691 0.01311
 O 1.71447 0.27037 0.00361
 F -2.19489 0.01254 -0.03379
 H -0.42065 -0.50435 -0.89641
 H -0.41087 -0.50519 0.91849
 H -0.43929 1.05339 0.01214
 H 2.45151 -0.33366 -0.01714
7
SN2_IRC_Distances_noMW_output/SN2_IRC_Distances_noMW point 8
C -0.66090 -0.00190 0.01154
 O 1.68361 0.28436 0.00469
 F -2.16850 0.02989 -0.02975
 H -0.40277 -0.50896 -0.89867
 H -0.39761 -0.50978 0.91887
 H -0.45093 1.04843 0.01042
 H 2.39709 -0.34203 -0.01711
7
SN2_IRC_Distances_noMW_output/SN2_IRC_Distances_noMW point 9
C -0.61951 -0.01000 0.00994
 O 1.65287 0.29827 0.00581
 F -2.14369 0.04688 -0.02561
 H -0.38451 -0.51343 -0.90090
 H -0.38412 -0.51418 0.91918
 H -0.46281 1.04310 0.00868
 H 2.34178 -0.35064 -0.01709
7
SN2_IRC_Distances_noMW_output/SN2_IRC_Distances_noMW point 10
C -0.57601 -0.01520 0.00804
 O 1.62378 0.31152 0.00675
 F -2.12383 0.05895 -0.02055
 H -0.36659 -0.51631 -0.90328
 H -0.37094 -0.51700 0.91893
 H -0.47341 1.03883 0.00657
 H 2.28701 -0.36079 -0.01646
7
SN2_IRC_Distances_noMW_output/SN2_IRC_Distances_noMW point 11
C -0.53311 -0.01505 0.00557
 O 1.59946 0.32276 0.00723
 F -2.11305 0.06056 -0.01390
 H -0.35073 -0.51595 -0.90587
 H -0.35942 -0.51664 0.91770
 H -0.48058 1.03766 0.00384
 H 2.23743 -0.37333 -0.01458
7
SN2_IRC_Distances_noMW_output/SN2_IRC_Distances_noMW point 12
C -0.49350 -0.00991 0.00253
 O 1.58073 0.33154 0.00733
 F -2.11062 0.05243 -0.00599
 H -0.33761 -0.51276 -0.90858
 H -0.35010 -0.51344 0.91566
 H -0.48424 1.03958 0.00068
 H 2.19535 -0.38743 -0.01164
7
SN2_IRC_Distances_noMW_output/SN2_IRC_Distances_noMW point 13
C -0.45707 -0.00153 -0.00097
 O 1.56596 0.33840 0.00727
 F -2.11350 0.03836 0.00271
 H -0.32649 -0.50795 -0.91136
 H -0.34235 -0.50848 0.91309
 H -0.48569 1.04327 -0.00266
 H 2.15912 -0.40207 -0.00808
7
SN2_IRC_Distances_noMW_output/SN2_IRC_Distances_noMW point 14
C -0.42296 0.00865 -0.00479
 O 1.55368 0.34385 0.00722
 F -2.11954 0.02131 0.01190
 H -0.31659 -0.50238 -0.91421
 H -0.33554 -0.50250 0.91014
 H -0.48596 1.04766 -0.00604
 H 2.12691 -0.41658 -0.00422
7
SN2_IRC_Distances_noMW_output/SN2_IRC_Distances_noMW point 15
C -0.39046 0.01956 -0.00872
 O 1.54290 0.34821 0.00725
 F -2.12750 0.00323 0.02129
 H -0.30742 -0.49655 -0.91711
 H -0.32921 -0.49599 0.90691
 H -0.48571 1.05210 -0.00937
 H 2.09741 -0.43056 -0.00025
7
SN2_IRC_Distances_noMW_output/SN2_IRC_Distances_noMW point 16
C -0.36008 0.03014 -0.01283
 O 1.53364 0.35164 0.00733
 F -2.13712 -0.01407 0.03113
 H -0.29896 -0.49104 -0.92015
 H -0.32341 -0.48954 0.90333
 H -0.48522 1.05616 -0.01276
 H 2.07115 -0.44330 0.00395
7
SN2_IRC_Distances_noMW_output/SN2_IRC_Distances_noMW point 17
C -0.32952 0.04058 -0.01628
 O 1.52432 0.35444 0.00760
 F -2.14703 -0.03117 0.03983
 H -0.29060 -0.48546 -0.92290
 H -0.31736 -0.48294 0.89998
 H -0.48478 1.06011 -0.01578
 H 2.04497 -0.45556 0.00754
7
SN2_IRC_Distances_noMW_output/SN2_IRC_Distances_noMW point 18
C -0.30071 0.04980 -0.01955
 O 1.51607 0.35670 0.00786
 F -2.15794 -0.04629 0.04849
 H -0.28280 -0.48053 -0.92565
 H -0.31173 -0.47700 0.89652
 H -0.48427 1.06369 -0.01885
 H 2.02139 -0.46638 0.01119
7
SN2_IRC_Distances_noMW_output/SN2_IRC_Distances_noMW point 19
C -0.27248 0.05792 -0.02230
 O 1.50814 0.35868 0.00811
 F -2.16926 -0.05977 0.05648
 H -0.27525 -0.47605 -0.92823
 H -0.30620 -0.47172 0.89325
 H -0.48378 1.06715 -0.02187
 H 1.99884 -0.47622 0.01457
7
SN2_IRC_Distances_noMW_output/SN2_IRC_Distances_noMW point 20
C -0.24477 0.06499 -0.02447
 O 1.50056 0.36043 0.00830
 F -2.18102 -0.07190 0.06372
 H -0.26801 -0.47194 -0.93061
 H -0.30086 -0.46710 0.89023
 H -0.48315 1.07072 -0.02484
 H 1.97726 -0.48520 0.01767
7
SN2_IRC_Distances_noMW_output/SN2_IRC_Distances_noMW point 21
C -0.21750 0.07109 -0.02604
 O 1.49333 0.36201 0.00838
 F -2.19324 -0.08300 0.07015
 H -0.26110 -0.46810 -0.93275
 H -0.29578 -0.46311 0.88752
 H -0.48223 1.07458 -0.02777
 H 1.95652 -0.49346 0.02050
7
SN2_IRC_Distances_noMW_output/SN2_IRC_Distances_noMW point 22
C -0.19059 0.07635 -0.02703
 O 1.48649 0.36343 0.00832
 F -2.20598 -0.09350 0.07577
 H -0.25459 -0.46440 -0.93463
 H -0.29102 -0.45965 0.88512
 H -0.48086 1.07893 -0.03062
 H 1.93655 -0.50116 0.02307
7
SN2_IRC_Distances_noMW_output/SN2_IRC_Distances_noMW point 23
C -0.16400 0.08099 -0.02750
 O 1.48016 0.36464 0.00808
 F -2.21944 -0.10398 0.08057
 H -0.24859 -0.46067 -0.93621
 H -0.28669 -0.45651 0.88303
 H -0.47878 1.08399 -0.03337
 H 1.91734 -0.50846 0.02540
7
SN2_IRC_Distances_noMW_output/SN2_IRC_Distances_noMW point 24
C -0.13775 0.08529 -0.02752
 O 1.47458 0.36552 0.00762
 F -2.23408 -0.11525 0.08456
 H -0.24330 -0.45670 -0.93745
 H -0.28294 -0.45342 0.88121
 H -0.47561 1.09006 -0.03594
 H 1.89910 -0.51551 0.02753
7
SN2_IRC_Distances_noMW_output/SN2_IRC_Distances_noMW point 25
C -0.11200 0.08969 -0.02721
 O 1.47035 0.36584 0.00683
 F -2.25083 -0.12857 0.08768
 H -0.23919 -0.45213 -0.93825
 H -0.28006 -0.44998 0.87961
 H -0.47068 1.09764 -0.03820
 H 1.88241 -0.52250 0.02954
7
SN2_IRC_Distances_noMW_output/SN2_IRC_Distances_noMW point 26
C -0.08756 0.09510 -0.02675
 O 1.46894 0.36507 0.00552
 F -2.27175 -0.14626 0.08975
 H -0.23734 -0.44640 -0.93837
 H -0.27875 -0.44550 0.87819
 H -0.46263 1.10760 -0.03989
 H 1.86908 -0.52961 0.03155
7
SN2_IRC_Distances_noMW_output/SN2_IRC_Distances_noMW point 27
C -0.06761 0.10290 -0.02650
 O 1.47330 0.36243 0.00334
 F -2.29933 -0.17103 0.09030
 H -0.23990 -0.43896 -0.93736
 H -0.28040 -0.43932 0.87697
 H -0.44964 1.12059 -0.04046
 H 1.86357 -0.53661 0.03371
7
SN2_IRC_Distances_noMW_output/SN2_IRC_Distances_noMW point 28
C -0.05478 0.11246 -0.02665
 O 1.48320 0.35862 0.00055
 F -2.33031 -0.19928 0.08947
 H -0.24669 -0.43109 -0.93537
 H -0.28484 -0.43254 0.87602
 H -0.43347 1.13443 -0.03990
 H 1.86690 -0.54260 0.03588
7
SN2_IRC_Distances_noMW_output/SN2_IRC_Distances_noMW point 29
C -0.04477 0.12208 -0.02688
 O 1.49481 0.35511 -0.00238
 F -2.36134 -0.22695 0.08801
 H -0.25489 -0.42378 -0.93298
 H -0.29018 -0.42635 0.87525
 H -0.41666 1.14782 -0.03896
 H 1.87303 -0.54793 0.03795
7
SN2_IRC_Distances_noMW_output/SN2_IRC_Distances_noMW point 30
C -0.03512 0.13136 -0.02702
 O 1.50679 0.35222 -0.00534
 F -2.39215 -0.25375 0.08616
 H -0.26355 -0.41699 -0.93037
 H -0.29573 -0.42076 0.87456
 H -0.39959 1.16099 -0.03789
 H 1.87935 -0.55307 0.03990
7
SN2_IRC_Distances_noMW_output/SN2_IRC_Distances_noMW point 31
C -0.02533 0.14022 -0.02700
 O 1.51882 0.34994 -0.00825
 F -2.42267 -0.27992 0.08390
 H -0.27248 -0.41057 -0.92756
 H -0.30131 -0.41559 0.87394
 H -0.38229 1.17410 -0.03671
 H 1.88526 -0.55819 0.04167
7
SN2_IRC_Distances_noMW_output/SN2_IRC_Distances_noMW point 32
C -0.01535 0.14871 -0.02682
 O 1.53080 0.34816 -0.01107
 F -2.45282 -0.30575 0.08119
 H -0.28163 -0.40437 -0.92454
 H -0.30684 -0.41063 0.87339
 H -0.36476 1.18727 -0.03536
 H 1.89060 -0.56339 0.04322
7
SN2_IRC_Distances_noMW_output/SN2_IRC_Distances_noMW point 33
C -0.00518 0.15693 -0.02644
 O 1.54265 0.34676 -0.01373
 F -2.48249 -0.33161 0.07789
 H -0.29101 -0.39823 -0.92130
 H -0.31225 -0.40564 0.87292
 H -0.34697 1.20057 -0.03378
 H 1.89525 -0.56877 0.04444
7
SN2_IRC_Distances_noMW_output/SN2_IRC_Distances_noMW point 34
C 0.00516 0.16497 -0.02581
 O 1.55420 0.34557 -0.01613
 F -2.51142 -0.35794 0.07382
 H -0.30061 -0.39193 -0.91780
 H -0.31741 -0.40032 0.87257
 H -0.32894 1.21410 -0.03185
 H 1.89901 -0.57445 0.04520
7
SN2_IRC_Distances_noMW_output/SN2_IRC_Distances_noMW point 35
C 0.01561 0.17299 -0.02481
 O 1.56520 0.34438 -0.01814
 F -2.53915 -0.38526 0.06865
 H -0.31036 -0.38519 -0.91398
 H -0.32214 -0.39426 0.87241
 H -0.31071 1.22793 -0.02941
 H 1.90156 -0.58058 0.04528
7
SN2_IRC_Distances_noMW_output/SN2_IRC_Distances_noMW point 36
C 0.02604 0.18117 -0.02330
 O 1.57519 0.34288 -0.01954
 F -2.56481 -0.41420 0.06191
 H -0.32016 -0.37765 -0.90976
 H -0.32613 -0.38691 0.87258
 H -0.29247 1.24208 -0.02620
 H 1.90234 -0.58736 0.04431
7
SN2_IRC_Distances_noMW_output/SN2_IRC_Distances_noMW point 37
C 0.03617 0.18966 -0.02106
 O 1.58345 0.34069 -0.02007
 F -2.58694 -0.44524 0.05298
 H -0.32971 -0.36890 -0.90505
 H -0.32896 -0.37766 0.87331
 H -0.27470 1.25639 -0.02192
 H 1.90069 -0.59494 0.04181
7
SN2_IRC_Distances_noMW_output/SN2_IRC_Distances_noMW point 38
C 0.04560 0.19849 -0.01790
 O 1.58919 0.33744 -0.01951
 F -2.60388 -0.47831 0.04135
 H -0.33856 -0.35862 -0.89984
 H -0.33022 -0.36610 0.87488
 H -0.25816 1.27045 -0.01636
 H 1.89602 -0.60334 0.03737
7
SN2_IRC_Distances_noMW_output/SN2_IRC_Distances_noMW point 39
C 0.05407 0.20754 -0.01380
 O 1.59211 0.33301 -0.01789
 F -2.61494 -0.51284 0.02695
 H -0.34638 -0.34679 -0.89412
 H -0.32983 -0.35235 0.87750
 H -0.24340 1.28380 -0.00954
 H 1.88837 -0.61237 0.03089
7
SN2_IRC_Distances_noMW_output/SN2_IRC_Distances_noMW point 40
C 0.06170 0.21670 -0.00883
 O 1.59263 0.32752 -0.01548
 F -2.62093 -0.54836 0.00996
 H -0.35323 -0.33350 -0.88786
 H -0.32815 -0.33685 0.88126
 H -0.23035 1.29632 -0.00164
 H 1.87832 -0.62183 0.02259
7
SN2_IRC_Distances_noMW_output/SN2_IRC_Distances_noMW point 41
C 0.06878 0.22595 -0.00311
 O 1.59144 0.32114 -0.01257
 F -2.62322 -0.58483 -0.00947
 H -0.35942 -0.31882 -0.88093
 H -0.32560 -0.32002 0.88617
 H -0.21850 1.30816 0.00719
 H 1.86652 -0.63159 0.01273
7
SN2_IRC_Distances_noMW_output/SN2_IRC_Distances_noMW point 42
C 0.07556 0.23532 0.00332
 O 1.58909 0.31403 -0.00938
 F -2.62286 -0.62231 -0.03133
 H -0.36528 -0.30279 -0.87318
 H -0.32254 -0.30216 0.89226
 H -0.20738 1.31950 0.01685
 H 1.85342 -0.64159 0.00146
7
SN2_IRC_Distances_noMW_output/SN2_IRC_Distances_noMW point 43
C 0.08218 0.24479 0.01045
 O 1.58589 0.30626 -0.00602
 F -2.62046 -0.66079 -0.05567
 H -0.37100 -0.28543 -0.86447
 H -0.31918 -0.28351 0.89958
 H -0.19670 1.33041 0.02730
 H 1.83927 -0.65174 -0.01117
7
SN2_IRC_Distances_noMW_output/SN2_IRC_Distances_noMW point 44
C 0.08869 0.25433 0.01828
 O 1.58201 0.29789 -0.00260
 F -2.61624 -0.70012 -0.08259
 H -0.37671 -0.26678 -0.85464
 H -0.31564 -0.26430 0.90817
 H -0.18630 1.34091 0.03851
 H 1.82420 -0.66192 -0.02514
7
SN2_IRC_Distances_noMW_output/SN2_IRC_Distances_noMW point 45
C 0.09510 0.26386 0.02682
 O 1.57750 0.28895 0.00084
 F -2.61025 -0.74008 -0.11215
 H -0.38246 -0.24692 -0.84359
 H -0.31200 -0.24476 0.91808
 H -0.17617 1.35095 0.05044
 H 1.80827 -0.67201 -0.04044
7
SN2_IRC_Distances_noMW_output/SN2_IRC_Distances_noMW point 46
C 0.10138 0.27333 0.03608
 O 1.57239 0.27947 0.00423
 F -2.60242 -0.78032 -0.14443
 H -0.38829 -0.22596 -0.83120
 H -0.30829 -0.22514 0.92932
 H -0.16630 1.36048 0.06307
 H 1.79152 -0.68185 -0.05707
7
SN2_IRC_Distances_noMW_output/SN2_IRC_Distances_noMW point 47
C 0.10750 0.28264 0.04605
 O 1.56670 0.26949 0.00751
 F -2.59269 -0.82051 -0.17943
 H -0.39422 -0.20407 -0.81739
 H -0.30455 -0.20572 0.94190
 H -0.15673 1.36945 0.07634
 H 1.77399 -0.69128 -0.07498
7
SN2_IRC_Distances_noMW_output/SN2_IRC_Distances_noMW point 48
C 0.11341 0.29172 0.05673
 O 1.56045 0.25906 0.01064
 F -2.58100 -0.86026 -0.21711
 H -0.40029 -0.18144 -0.80210
 H -0.30081 -0.18677 0.95575
 H -0.14747 1.37784 0.09021
 H 1.75571 -0.70015 -0.09412
7
SN2_IRC_Distances_noMW_output/SN2_IRC_Distances_noMW point 49
C 0.11910 0.30048 0.06808
 O 1.55365 0.24823 0.01356
 F -2.56733 -0.89921 -0.25740
 H -0.40652 -0.15829 -0.78528
 H -0.29707 -0.16855 0.97081
 H -0.13853 1.38564 0.10465
 H 1.73671 -0.70830 -0.11442
7
SN2_IRC_Distances_noMW_output/SN2_IRC_Distances_noMW point 50
C 0.12451 0.30888 0.08009
 O 1.54633 0.23707 0.01623
 F -2.55164 -0.93707 -0.30022
 H -0.41296 -0.13485 -0.76694
 H -0.29337 -0.15127 0.98698
 H -0.12992 1.39286 0.11963
 H 1.71704 -0.71562 -0.13578
7
SN2_IRC_Distances_noMW_output/SN2_IRC_Distances_noMW point 51
C 0.12961 0.31690 0.09276
 O 1.53854 0.22561 0.01862
 F -2.53391 -0.97361 -0.34553
 H -0.41967 -0.11132 -0.74703
 H -0.28970 -0.13512 1.00419
 H -0.12162 1.39952 0.13514
 H 1.69674 -0.72200 -0.15815
7
SN2_IRC_Distances_noMW_output/SN2_IRC_Distances_noMW point 52
C 0.13426 0.32463 0.10619
 O 1.53031 0.21387 0.02073
 F -2.51400 -1.00881 -0.39351
 H -0.42677 -0.08781 -0.72548
 H -0.28607 -0.12016 1.02240
 H -0.11355 1.40566 0.15126
 H 1.67583 -0.72738 -0.18160
7
SN2_IRC_Distances_noMW_output/SN2_IRC_Distances_noMW point 53
C 0.13819 0.33229 0.12062
 O 1.52171 0.20174 0.02260
 F -2.49161 -1.04294 -0.44478
 H -0.43454 -0.06426 -0.70199
 H -0.28253 -0.10642 1.04174
 H -0.10560 1.41129 0.16819
 H 1.65439 -0.73171 -0.20639
7
SN2_IRC_Distances_noMW_output/SN2_IRC_Distances_noMW point 54
C 0.14080 0.34036 0.13659
 O 1.51290 0.18911 0.02433
 F -2.46618 -1.07650 -0.50045
 H -0.44346 -0.04052 -0.67609
 H -0.27921 -0.09388 1.06246
 H -0.09754 1.41637 0.18623
 H 1.63269 -0.73494 -0.23306
7
SN2_IRC_Distances_noMW_output/SN2_IRC_Distances_noMW point 55
C 0.14102 0.34934 0.15453
 O 1.50442 0.17605 0.02609
 F -2.43747 -1.10948 -0.56088
 H -0.45410 -0.01692 -0.64772
 H -0.27642 -0.08282 1.08442
 H -0.08920 1.42070 0.20538
 H 1.61175 -0.73688 -0.26183
7
SN2_IRC_Distances_noMW_output/SN2_IRC_Distances_noMW point 56
C 0.13804 0.35905 0.17384
 O 1.49704 0.16336 0.02802
 F -2.40685 -1.14011 -0.62295
 H -0.46627 0.00493 -0.61854
 H -0.27449 -0.07392 1.10629
 H -0.08088 1.42403 0.22462
 H 1.59341 -0.73734 -0.29128
7
SN2_IRC_Distances_noMW_output/SN2_IRC_Distances_noMW point 57
C 0.13222 0.36862 0.19327
 O 1.49097 0.15176 0.03008
 F -2.37607 -1.16656 -0.68262
 H -0.47904 0.02368 -0.59062
 H -0.27337 -0.06748 1.12666
 H -0.07316 1.42636 0.24277
 H 1.57845 -0.73637 -0.31955
7
SN2_IRC_Distances_noMW_output/SN2_IRC_Distances_noMW point 58
C 0.12474 0.37708 0.21160
 O 1.48579 0.14156 0.03197
 F -2.34633 -1.18771 -0.73695
 H -0.49115 0.03887 -0.56531
 H -0.27266 -0.06335 1.14476
 H -0.06675 1.42780 0.25914
 H 1.56636 -0.73425 -0.34520
7
SN2_IRC_Distances_noMW_output/SN2_IRC_Distances_noMW point 59
C 0.11521 0.38546 0.23076
 O 1.48103 0.13157 0.03414
 F -2.31495 -1.20695 -0.79203
 H -0.50418 0.05244 -0.53998
 H -0.27228 -0.06048 1.16262
 H -0.06034 1.42898 0.27571
 H 1.55551 -0.73103 -0.37122
7
SN2_IRC_Distances_noMW_output/SN2_IRC_Distances_noMW point 60
C 0.10505 0.39244 0.24883
 O 1.47632 0.12248 0.03598
 F -2.28388 -1.22196 -0.84312
 H -0.51625 0.06345 -0.51660
 H -0.27184 -0.05914 1.17895
 H -0.05522 1.42967 0.29116
 H 1.54581 -0.72695 -0.39520
7
SN2_IRC_Distances_noMW_output/SN2_IRC_Distances_noMW point 61
C 0.09420 0.39835 0.26656
 O 1.47137 0.11378 0.03757
 F -2.25183 -1.23398 -0.89280
 H -0.52792 0.07274 -0.49401
 H -0.27124 -0.05895 1.19465
 H -0.05101 1.43007 0.30636
 H 1.53643 -0.72201 -0.41833
7
SN2_IRC_Distances_noMW_output/SN2_IRC_Distances_noMW point 62
C 0.08292 0.40314 0.28405
 O 1.46589 0.10529 0.03882
 F -2.21831 -1.24325 -0.94182
 H -0.53920 0.08058 -0.47179
 H -0.27035 -0.05979 1.21005
 H -0.04770 1.43025 0.32162
 H 1.52675 -0.71622 -0.44092
7
SN2_IRC_Distances_noMW_output/SN2_IRC_Distances_noMW point 63
C 0.07147 0.40671 0.30140
 O 1.45963 0.09689 0.03963
 F -2.18274 -1.24991 -0.99094
 H -0.55017 0.08718 -0.44956
 H -0.26905 -0.06159 1.22545
 H -0.04531 1.43026 0.33728
 H 1.51618 -0.70953 -0.46325
7
SN2_IRC_Distances_noMW_output/SN2_IRC_Distances_noMW point 64
C 0.06013 0.40898 0.31873
 O 1.45232 0.08843 0.03991
 F -2.14451 -1.25406 -1.04095
 H -0.56094 0.09267 -0.42693
 H -0.26722 -0.06433 1.24115
 H -0.04381 1.43016 0.35369
 H 1.50403 -0.70186 -0.48561
7
SN2_IRC_Distances_noMW_output/SN2_IRC_Distances_noMW point 65
C 0.04925 0.40987 0.33612
 O 1.44373 0.07984 0.03958
 F -2.10305 -1.25579 -1.09249
 H -0.57167 0.09713 -0.40359
 H -0.26474 -0.06795 1.25740
 H -0.04315 1.43003 0.37120
 H 1.48963 -0.69314 -0.50822
7
SN2_IRC_Distances_noMW_output/SN2_IRC_Distances_noMW point 66
C 0.03918 0.40939 0.35347
 O 1.43382 0.07115 0.03864
 F -2.05825 -1.25525 -1.14563
 H -0.58254 0.10052 -0.37958
 H -0.26159 -0.07236 1.27425
 H -0.04318 1.42994 0.38993
 H 1.47257 -0.68341 -0.53107
7
SN2_IRC_Distances_noMW_output/SN2_IRC_Distances_noMW point 67
C 0.03016 0.40768 0.37052
 O 1.42284 0.06254 0.03720
 F -2.01080 -1.25272 -1.19954
 H -0.59361 0.10277 -0.35541
 H -0.25786 -0.07736 1.29142
 H -0.04373 1.42992 0.40963
 H 1.45299 -0.67284 -0.55382
7
SN2_IRC_Distances_noMW_output/SN2_IRC_Distances_noMW point 68
C 0.02223 0.40501 0.38691
 O 1.41123 0.05425 0.03541
 F -1.96181 -1.24853 -1.25288
 H -0.60487 0.10383 -0.33178
 H -0.25373 -0.08274 1.30849
 H -0.04463 1.42992 0.42980
 H 1.43158 -0.66175 -0.57594
7
SN2_IRC_Distances_noMW_output/SN2_IRC_Distances_noMW point 69
C 0.01520 0.40165 0.40243
 O 1.39937 0.04645 0.03340
 F -1.91221 -1.24294 -1.30461
 H -0.61623 0.10376 -0.30923
 H -0.24938 -0.08837 1.32510
 H -0.04585 1.42985 0.44994
 H 1.40909 -0.65040 -0.59703
7
SN2_IRC_Distances_noMW_output/SN2_IRC_Distances_noMW point 70
C 0.00884 0.39777 0.41704
 O 1.38748 0.03924 0.03123
 F -1.86240 -1.23611 -1.35428
 H -0.62760 0.10263 -0.28794
 H -0.24489 -0.09418 1.34112
 H -0.04744 1.42960 0.46978
 H 1.38600 -0.63894 -0.61695
7
SN2_IRC_Distances_noMW_output/SN2_IRC_Distances_noMW point 71
C 0.00301 0.39347 0.43078
 O 1.37563 0.03262 0.02893
 F -1.81245 -1.22813 -1.40186
 H -0.63899 0.10057 -0.26789
 H -0.24031 -0.10018 1.35651
 H -0.04943 1.42911 0.48922
 H 1.36254 -0.62745 -0.63570
7
SN2_IRC_Distances_noMW_output/SN2_IRC_Distances_noMW point 72
C -0.00237 0.38882 0.44372
 O 1.36385 0.02658 0.02652
 F -1.76235 -1.21911 -1.44745
 H -0.65040 0.09766 -0.24901
 H -0.23566 -0.10635 1.37132
 H -0.05185 1.42835 0.50824
 H 1.33877 -0.61596 -0.65335
7
SN2_IRC_Distances_noMW_output/SN2_IRC_Distances_noMW point 73
C -0.00733 0.38390 0.45591
 O 1.35216 0.02111 0.02404
 F -1.71204 -1.20919 -1.49116
 H -0.66187 0.09401 -0.23124
 H -0.23096 -0.11267 1.38558
 H -0.05468 1.42734 0.52683
 H 1.31472 -0.60451 -0.66997
7
SN2_IRC_Distances_noMW_output/SN2_IRC_Distances_noMW point 74
C -0.01194 0.37877 0.46742
 O 1.34060 0.01618 0.02153
 F -1.66151 -1.19850 -1.53310
 H -0.67346 0.08970 -0.21453
 H -0.22622 -0.11909 1.39932
 H -0.05789 1.42608 0.54500
 H 1.29042 -0.59313 -0.68564
7
SN2_IRC_Distances_noMW_output/SN2_IRC_Distances_noMW point 75
C -0.01624 0.37347 0.47830
 O 1.32920 0.01177 0.01903
 F -1.61071 -1.18717 -1.57338
 H -0.68521 0.08477 -0.19885
 H -0.22146 -0.12558 1.41258
 H -0.06148 1.42458 0.56273
 H 1.26591 -0.58185 -0.70042
7
SN2_IRC_Distances_noMW_output/SN2_IRC_Distances_noMW point 76
C -0.02032 0.36807 0.48862
 O 1.31796 0.00786 0.01659
 F -1.55957 -1.17529 -1.61209
 H -0.69716 0.07930 -0.18416
 H -0.21671 -0.13212 1.42539
 H -0.06543 1.42286 0.58005
 H 1.24122 -0.57068 -0.71440
7
SN2_IRC_Distances_noMW_output/SN2_IRC_Distances_noMW point 77
C -0.02423 0.36259 0.49842
 O 1.30691 0.00444 0.01424
 F -1.50804 -1.16291 -1.64933
 H -0.70933 0.07330 -0.17043
 H -0.21198 -0.13870 1.43778
 H -0.06974 1.42093 0.59697
 H 1.21641 -0.55964 -0.72764
7
SN2_IRC_Distances_noMW_output/SN2_IRC_Distances_noMW point 78
C -0.02803 0.35704 0.50775
 O 1.29606 0.00148 0.01200
 F -1.45606 -1.15009 -1.68517
 H -0.72174 0.06682 -0.15764
 H -0.20729 -0.14530 1.44978
 H -0.07444 1.41878 0.61348
 H 1.19150 -0.54874 -0.74019
7
SN2_IRC_Distances_noMW_output/SN2_IRC_Distances_noMW point 79
C -0.03178 0.35147 0.51663
 O 1.28541 -0.00101 0.00990
 F -1.40357 -1.13685 -1.71966
 H -0.73440 0.05986 -0.14576
 H -0.20266 -0.15192 1.46140
 H -0.07954 1.41643 0.62959
 H 1.16654 -0.53798 -0.75210
7
SN2_IRC_Distances_noMW_output/SN2_IRC_Distances_noMW point 80
C -0.03551 0.34587 0.52510
 O 1.27497 -0.00306 0.00798
 F -1.35057 -1.12324 -1.75283
 H -0.74729 0.05247 -0.13480
 H -0.19810 -0.15854 1.47267
 H -0.08506 1.41388 0.64530
 H 1.14155 -0.52738 -0.76342
7
SN2_IRC_Distances_noMW_output/SN2_IRC_Distances_noMW point 81
C -0.03926 0.34025 0.53318
 O 1.26475 -0.00466 0.00624
 F -1.29702 -1.10926 -1.78472
 H -0.76039 0.04464 -0.12473
 H -0.19363 -0.16516 1.48360
 H -0.09103 1.41114 0.66060
 H 1.11659 -0.51696 -0.77417
7
SN2_IRC_Distances_noMW_output/SN2_IRC_Distances_noMW point 82
C -0.04306 0.33464 0.54089
 O 1.25473 -0.00582 0.00470
 F -1.24294 -1.09494 -1.81532
 H -0.77367 0.03641 -0.11556
 H -0.18929 -0.17177 1.49420
 H -0.09747 1.40821 0.67550
 H 1.09169 -0.50673 -0.78440
7
SN2_IRC_Distances_noMW_output/SN2_IRC_Distances_noMW point 83
C -0.04694 0.32903 0.54823
 O 1.24493 -0.00655 0.00339
 F -1.18832 -1.08028 -1.84466
 H -0.78708 0.02777 -0.10728
 H -0.18508 -0.17836 1.50448
 H -0.10442 1.40508 0.68997
 H 1.06692 -0.49670 -0.79413
7
SN2_IRC_Distances_noMW_output/SN2_IRC_Distances_noMW point 84
C -0.05094 0.32344 0.55522
 O 1.23534 -0.00686 0.00232
 F -1.13321 -1.06528 -1.87272
 H -0.80058 0.01876 -0.09990
 H -0.18104 -0.18493 1.51445
 H -0.11190 1.40177 0.70402
 H 1.04233 -0.48689 -0.80340
7
SN2_IRC_Distances_noMW_output/SN2_IRC_Distances_noMW point 85
C -0.05509 0.31785 0.56188
 O 1.22595 -0.00676 0.00150
 F -1.07763 -1.04995 -1.89949
 H -0.81409 0.00937 -0.09340
 H -0.17720 -0.19148 1.52412
 H -0.11996 1.39827 0.71763
 H 1.01802 -0.47731 -0.81223
7
SN2_IRC_Distances_noMW_output/SN2_IRC_Distances_noMW point 86
C -0.05943 0.31228 0.56821
 O 1.21676 -0.00624 0.00094
 F -1.02162 -1.03426 -1.92497
 H -0.82755 -0.00038 -0.08780
 H -0.17360 -0.19799 1.53349
 H -0.12861 1.39458 0.73080
 H 0.99406 -0.46798 -0.82066
7
SN2_IRC_Distances_noMW_output/SN2_IRC_Distances_noMW point 87
C -0.06403 0.30671 0.57422
 O 1.20777 -0.00533 0.00067
 F -0.96524 -1.01822 -1.94915
 H -0.84086 -0.01049 -0.08310
 H -0.17028 -0.20448 1.54258
 H -0.13791 1.39070 0.74350
 H 0.97056 -0.45889 -0.82873
7
SN2_IRC_Distances_noMW_output/SN2_IRC_Distances_noMW point 88
C -0.06894 0.30116 0.57992
 O 1.19897 -0.00404 0.00068
 F -0.90857 -1.00179 -1.97199
 H -0.85395 -0.02095 -0.07930
 H -0.16728 -0.21093 1.55140
 H -0.14787 1.38661 0.75573
 H 0.94764 -0.45006 -0.83645
7
SN2_IRC_Distances_noMW_output/SN2_IRC_Distances_noMW point 89
C -0.07423 0.29561 0.58532
 O 1.19036 -0.00238 0.00100
 F -0.85167 -0.98498 -1.99347
 H -0.86672 -0.03173 -0.07640
 H -0.16466 -0.21735 1.55996
 H -0.15852 1.38232 0.76747
 H 0.92543 -0.44150 -0.84387
7
SN2_IRC_Distances_noMW_output/SN2_IRC_Distances_noMW point 90
C -0.07996 0.29006 0.59041
 O 1.18195 -0.00039 0.00163
 F -0.79462 -0.96778 -2.01357
 H -0.87908 -0.04283 -0.07444
 H -0.16248 -0.22371 1.56829
 H -0.16988 1.37783 0.77871
 H 0.90408 -0.43319 -0.85103
7
SN2_IRC_Distances_noMW_output/SN2_IRC_Distances_noMW point 91
C -0.08622 0.28451 0.59521
 O 1.17373 0.00191 0.00260
 F -0.73753 -0.95020 -2.03225
 H -0.89094 -0.05422 -0.07341
 H -0.16082 -0.23000 1.57639
 H -0.18196 1.37314 0.78943
 H 0.88374 -0.42514 -0.85797
7
SN2_IRC_Distances_noMW_output/SN2_IRC_Distances_noMW point 92
C -0.09310 0.27897 0.59971
 O 1.16572 0.00447 0.00392
 F -0.68049 -0.93228 -2.04948
 H -0.90222 -0.06586 -0.07333
 H -0.15975 -0.23621 1.58429
 H -0.19475 1.36827 0.79961
 H 0.86459 -0.41736 -0.86471
7
SN2_IRC_Distances_noMW_output/SN2_IRC_Distances_noMW point 93
C -0.10068 0.27343 0.60391
 O 1.15794 0.00725 0.00561
 F -0.62362 -0.91407 -2.06523
 H -0.91285 -0.07772 -0.07423
 H -0.15938 -0.24230 1.59203
 H -0.20821 1.36323 0.80923
 H 0.84679 -0.40982 -0.87132
7
SN2_IRC_Distances_noMW_output/SN2_IRC_Distances_noMW point 94
C -0.10903 0.26791 0.60780
 O 1.15042 0.01018 0.00771
 F -0.56704 -0.89568 -2.07947
 H -0.92276 -0.08972 -0.07613
 H -0.15980 -0.24821 1.59964
 H -0.22230 1.35805 0.81826
 H 0.83052 -0.40253 -0.87782
7
SN2_IRC_Distances_noMW_output/SN2_IRC_Distances_noMW point 95
C -0.11825 0.26245 0.61139
 O 1.14318 0.01316 0.01023
 F -0.51092 -0.87727 -2.09216
 H -0.93192 -0.10178 -0.07904
 H -0.16112 -0.25388 1.60717
 H -0.23691 1.35281 0.82669
 H 0.81594 -0.39548 -0.88427
7
SN2_IRC_Distances_noMW_output/SN2_IRC_Distances_noMW point 96
C -0.12836 0.25708 0.61466
 O 1.13628 0.01609 0.01321
 F -0.45544 -0.85911 -2.10330
 H -0.94031 -0.11377 -0.08299
 H -0.16346 -0.25921 1.61466
 H -0.25189 1.34758 0.83450
 H 0.80319 -0.38866 -0.89073
7
SN2_IRC_Distances_noMW_output/SN2_IRC_Distances_noMW point 97
C -0.13939 0.25190 0.61761
 O 1.12975 0.01881 0.01669
 F -0.40088 -0.84158 -2.11290
 H -0.94792 -0.12550 -0.08798
 H -0.16696 -0.26404 1.62218
 H -0.26699 1.34252 0.84166
 H 0.79239 -0.38211 -0.89725
7
SN2_IRC_Distances_noMW_output/SN2_IRC_Distances_noMW point 98
C -0.15128 0.24706 0.62026
 O 1.12366 0.02108 0.02071
 F -0.34761 -0.82537 -2.12101
 H -0.95481 -0.13667 -0.09402
 H -0.17174 -0.26812 1.62981
 H -0.28180 1.33787 0.84817
 H 0.78358 -0.37585 -0.90392
7
SN2_IRC_Distances_noMW_output/SN2_IRC_Distances_noMW point 99
C -0.16387 0.24285 0.62267
 O 1.11812 0.02252 0.02536
 F -0.29630 -0.81166 -2.12776
 H -0.96111 -0.14681 -0.10109
 H -0.17798 -0.27100 1.63766
 H -0.29562 1.33407 0.85405
 H 0.77675 -0.36998 -0.91088
7
SN2_IRC_Distances_noMW_output/SN2_IRC_Distances_noMW point 100
C -0.17674 0.23983 0.62498
 O 1.11328 0.02249 0.03077
 F -0.24817 -0.80265 -2.13347
 H -0.96710 -0.15501 -0.10916
 H -0.18586 -0.27185 1.64591
 H -0.30711 1.33193 0.85933
 H 0.77170 -0.36475 -0.91836
7
SN2_IRC_Distances_noMW_output/SN2_IRC_Distances_noMW point 101
C -0.18878 0.23920 0.62753
 O 1.10946 0.01970 0.03723
 F -0.20611 -0.80295 -2.13880
 H -0.97334 -0.15944 -0.11807
 H -0.19560 -0.26893 1.65479
 H -0.31347 1.33313 0.86411
 H 0.76785 -0.36070 -0.92679
7
SN2_IRC_Distances_noMW_output/SN2_IRC_Distances_noMW point 102
C -0.19714 0.24320 0.63097
 O 1.10732 0.01205 0.04500
 F -0.17697 -0.82082 -2.14498
 H -0.98078 -0.15678 -0.12716
 H -0.20692 -0.25920 1.66428
 H -0.30935 1.34061 0.86850
 H 0.76384 -0.35906 -0.93662
7
SN2_IRC_Distances_noMW_output/SN2_IRC_Distances_noMW point 103
C -0.19881 0.25252 0.63552
 O 1.10713 -0.00047 0.05348
 F -0.16701 -0.85825 -2.15269
 H -0.98943 -0.14604 -0.13492
 H -0.21796 -0.24217 1.67328
 H -0.29229 1.35496 0.87258
 H 0.75837 -0.36055 -0.94725
7
SN2_IRC_Distances_noMW_output/SN2_IRC_Distances_noMW point 104
C -0.19668 0.26374 0.64046
 O 1.10777 -0.01427 0.06188
 F -0.16770 -0.90222 -2.16103
 H -0.99805 -0.13267 -0.14141
 H -0.22781 -0.22274 1.68121
 H -0.26989 1.37159 0.87669
 H 0.75236 -0.36342 -0.95781
