# Supplementary material for: Low dimensional representations along intrinsic reaction coordinates and molecular dynamics trajectories using interatomic distance matrices
Source: Chem Sci. 2019 Sep 18;10(43):9954–68. doi: 10.1039/c9sc02742d (PMC6991188; doi:10.1039/c9sc02742d)
Supplement: Supplementary file 1 [file SC-010-C9SC02742D-s001.zip › C9SC02742D-SI/ESI_xyz_files/SN2_IRC_Distances_noMW_output/new_data/SN2_traj_Distances_noMW_PC1.xyz]

7
SN2_IRC_Distances_noMW_output/new_data/SN2_traj1_Distances point 1
C -0.23990 0.29265 0.00952
 O 1.59227 0.29257 -0.04156
 F -2.36814 -0.58740 -0.00937
 H -0.36232 -0.37122 -0.82627
 H -0.32574 -0.20429 0.95469
 H -0.34804 1.11738 -0.10518
 H 2.05187 -0.53969 0.01816
7
SN2_IRC_Distances_noMW_output/new_data/SN2_traj1_Distances point 2
C -0.23821 0.29681 0.01378
 O 1.59011 0.28785 -0.04296
 F -2.36434 -0.59923 -0.01676
 H -0.36378 -0.36356 -0.82031
 H -0.32411 -0.19550 0.95938
 H -0.34610 1.11847 -0.10705
 H 2.04644 -0.54484 0.01393
7
SN2_IRC_Distances_noMW_output/new_data/SN2_traj1_Distances point 3
C -0.23753 0.29848 0.01551
 O 1.58923 0.28592 -0.04355
 F -2.36279 -0.60404 -0.01982
 H -0.36438 -0.36043 -0.81781
 H -0.32344 -0.19194 0.96131
 H -0.34532 1.11893 -0.10783
 H 2.04422 -0.54693 0.01219
7
SN2_IRC_Distances_noMW_output/new_data/SN2_traj1_Distances point 4
C -0.23763 0.29822 0.01525
 O 1.58937 0.28622 -0.04346
 F -2.36303 -0.60330 -0.01934
 H -0.36429 -0.36091 -0.81820
 H -0.32355 -0.19249 0.96101
 H -0.34544 1.11886 -0.10771
 H 2.04457 -0.54661 0.01246
7
SN2_IRC_Distances_noMW_output/new_data/SN2_traj1_Distances point 5
C -0.23814 0.29698 0.01396
 O 1.59002 0.28765 -0.04302
 F -2.36418 -0.59973 -0.01708
 H -0.36385 -0.36324 -0.82006
 H -0.32404 -0.19513 0.95958
 H -0.34602 1.11852 -0.10713
 H 2.04621 -0.54506 0.01375
7
SN2_IRC_Distances_noMW_output/new_data/SN2_traj1_Distances point 6
C -0.23883 0.29531 0.01223
 O 1.59090 0.28956 -0.04244
 F -2.36572 -0.59493 -0.01406
 H -0.36325 -0.36635 -0.82251
 H -0.32471 -0.19869 0.95766
 H -0.34681 1.11807 -0.10637
 H 2.04842 -0.54297 0.01547
7
SN2_IRC_Distances_noMW_output/new_data/SN2_traj1_Distances point 7
C -0.23957 0.29348 0.01036
 O 1.59184 0.29163 -0.04182
 F -2.36739 -0.58973 -0.01081
 H -0.36261 -0.36971 -0.82512
 H -0.32542 -0.20255 0.95561
 H -0.34766 1.11759 -0.10555
 H 2.05080 -0.54071 0.01733
7
SN2_IRC_Distances_noMW_output/new_data/SN2_traj1_Distances point 8
C -0.24028 0.29168 0.00855
 O 1.59276 0.29365 -0.04125
 F -2.36901 -0.58468 -0.00770
 H -0.36198 -0.37296 -0.82760
 H -0.32612 -0.20631 0.95364
 H -0.34848 1.11714 -0.10476
 H 2.05311 -0.53851 0.01912
7
SN2_IRC_Distances_noMW_output/new_data/SN2_traj1_Distances point 9
C -0.24091 0.29011 0.00697
 O 1.59355 0.29539 -0.04076
 F -2.37042 -0.58029 -0.00501
 H -0.36143 -0.37578 -0.82972
 H -0.32672 -0.20959 0.95194
 H -0.34920 1.11675 -0.10410
 H 2.05512 -0.53660 0.02068
7
SN2_IRC_Distances_noMW_output/new_data/SN2_traj1_Distances point 10
C -0.24134 0.28899 0.00587
 O 1.59411 0.29662 -0.04043
 F -2.37141 -0.57719 -0.00313
 H -0.36105 -0.37776 -0.83119
 H -0.32714 -0.21190 0.95075
 H -0.34971 1.11648 -0.10363
 H 2.05654 -0.53524 0.02177
7
SN2_IRC_Distances_noMW_output/new_data/SN2_traj1_Distances point 11
C -0.24147 0.28867 0.00555
 O 1.59427 0.29697 -0.04034
 F -2.37169 -0.57631 -0.00260
 H -0.36094 -0.37832 -0.83161
 H -0.32726 -0.21256 0.95041
 H -0.34985 1.11640 -0.10350
 H 2.05694 -0.53486 0.02208
7
SN2_IRC_Distances_noMW_output/new_data/SN2_traj1_Distances point 12
C -0.24110 0.28962 0.00649
 O 1.59380 0.29593 -0.04062
 F -2.37085 -0.57893 -0.00418
 H -0.36127 -0.37665 -0.83037
 H -0.32690 -0.21060 0.95141
 H -0.34942 1.11663 -0.10389
 H 2.05574 -0.53600 0.02116
7
SN2_IRC_Distances_noMW_output/new_data/SN2_traj1_Distances point 13
C -0.24006 0.29223 0.00911
 O 1.59248 0.29303 -0.04142
 F -2.36851 -0.58624 -0.00865
 H -0.36217 -0.37196 -0.82684
 H -0.32590 -0.20515 0.95424
 H -0.34823 1.11728 -0.10500
 H 2.05240 -0.53919 0.01857
7
SN2_IRC_Distances_noMW_output/new_data/SN2_traj1_Distances point 14
C -0.23840 0.29637 0.01332
 O 1.59035 0.28836 -0.04280
 F -2.36475 -0.59796 -0.01596
 H -0.36363 -0.36439 -0.82097
 H -0.32429 -0.19644 0.95887
 H -0.34631 1.11835 -0.10685
 H 2.04703 -0.54429 0.01439
7
SN2_IRC_Distances_noMW_output/new_data/SN2_traj1_Distances point 15
C -0.23634 0.30131 0.01849
 O 1.58772 0.28262 -0.04462
 F -2.36013 -0.61229 -0.02512
 H -0.36540 -0.35504 -0.81341
 H -0.32229 -0.18584 0.96467
 H -0.34397 1.11974 -0.10920
 H 2.04041 -0.55050 0.00919
7
SN2_IRC_Distances_noMW_output/new_data/SN2_traj1_Distances point 16
C -0.23413 0.30646 0.02402
 O 1.58490 0.27650 -0.04671
 F -2.35518 -0.62757 -0.03517
 H -0.36730 -0.34498 -0.80490
 H -0.32013 -0.17461 0.97102
 H -0.34147 1.12131 -0.11181
 H 2.03330 -0.55711 0.00355
7
SN2_IRC_Distances_noMW_output/new_data/SN2_traj1_Distances point 17
C -0.23190 0.31146 0.02955
 O 1.58205 0.27039 -0.04894
 F -2.35021 -0.64281 -0.04547
 H -0.36919 -0.33489 -0.79594
 H -0.31794 -0.16349 0.97750
 H -0.33896 1.12300 -0.11452
 H 2.02615 -0.56366 -0.00217
7
SN2_IRC_Distances_noMW_output/new_data/SN2_traj1_Distances point 18
C -0.22974 0.31614 0.03486
 O 1.57928 0.26452 -0.05123
 F -2.34539 -0.65741 -0.05561
 H -0.37101 -0.32517 -0.78692
 H -0.31580 -0.15290 0.98384
 H -0.33655 1.12475 -0.11720
 H 2.01920 -0.56993 -0.00775
7
SN2_IRC_Distances_noMW_output/new_data/SN2_traj1_Distances point 19
C -0.22770 0.32038 0.03979
 O 1.57668 0.25908 -0.05345
 F -2.34087 -0.67095 -0.06524
 H -0.37271 -0.31614 -0.77816
 H -0.31380 -0.14313 0.98982
 H -0.33429 1.12649 -0.11975
 H 2.01268 -0.57573 -0.01301
7
SN2_IRC_Distances_noMW_output/new_data/SN2_traj1_Distances point 20
C -0.22586 0.32408 0.04420
 O 1.57432 0.25423 -0.05553
 F -2.33678 -0.68305 -0.07403
 H -0.37423 -0.30806 -0.77002
 H -0.31197 -0.13446 0.99525
 H -0.33226 1.12816 -0.12208
 H 2.00678 -0.58090 -0.01778
7
SN2_IRC_Distances_noMW_output/new_data/SN2_traj1_Distances point 21
C -0.22427 0.32719 0.04797
 O 1.57229 0.25009 -0.05737
 F -2.33325 -0.69339 -0.08167
 H -0.37554 -0.30117 -0.76285
 H -0.31040 -0.12709 0.99993
 H -0.33052 1.12967 -0.12410
 H 2.00169 -0.58531 -0.02190
7
SN2_IRC_Distances_noMW_output/new_data/SN2_traj1_Distances point 22
C -0.22297 0.32967 0.05101
 O 1.57063 0.24675 -0.05890
 F -2.33037 -0.70173 -0.08793
 H -0.37661 -0.29562 -0.75690
 H -0.30911 -0.12116 1.00374
 H -0.32910 1.13096 -0.12575
 H 1.99753 -0.58887 -0.02527
7
SN2_IRC_Distances_noMW_output/new_data/SN2_traj1_Distances point 23
C -0.22197 0.33152 0.05331
 O 1.56935 0.24422 -0.06008
 F -2.32817 -0.70807 -0.09274
 H -0.37742 -0.29141 -0.75230
 H -0.30812 -0.11667 1.00665
 H -0.32801 1.13198 -0.12700
 H 1.99434 -0.59157 -0.02785
7
SN2_IRC_Distances_noMW_output/new_data/SN2_traj1_Distances point 24
C -0.22126 0.33283 0.05495
 O 1.56844 0.24242 -0.06092
 F -2.32659 -0.71257 -0.09618
 H -0.37800 -0.28843 -0.74898
 H -0.30742 -0.11350 1.00873
 H -0.32724 1.13272 -0.12790
 H 1.99207 -0.59348 -0.02969
7
SN2_IRC_Distances_noMW_output/new_data/SN2_traj1_Distances point 25
C -0.22079 0.33368 0.05602
 O 1.56784 0.24125 -0.06149
 F -2.32556 -0.71552 -0.09845
 H -0.37838 -0.28648 -0.74678
 H -0.30695 -0.11141 1.01009
 H -0.32673 1.13322 -0.12849
 H 1.99057 -0.59473 -0.03090
7
SN2_IRC_Distances_noMW_output/new_data/SN2_traj1_Distances point 26
C -0.22051 0.33419 0.05667
 O 1.56748 0.24054 -0.06183
 F -2.32493 -0.71730 -0.09982
 H -0.37861 -0.28530 -0.74545
 H -0.30667 -0.11016 1.01092
 H -0.32642 1.13352 -0.12885
 H 1.98966 -0.59549 -0.03164
7
SN2_IRC_Distances_noMW_output/new_data/SN2_traj1_Distances point 27
C -0.22033 0.33452 0.05708
 O 1.56725 0.24009 -0.06204
 F -2.32453 -0.71843 -0.10069
 H -0.37876 -0.28455 -0.74460
 H -0.30650 -0.10936 1.01144
 H -0.32622 1.13371 -0.12908
 H 1.98909 -0.59597 -0.03210
7
SN2_IRC_Distances_noMW_output/new_data/SN2_traj1_Distances point 28
C -0.22015 0.33483 0.05748
 O 1.56703 0.23965 -0.06226
 F -2.32414 -0.71953 -0.10154
 H -0.37890 -0.28383 -0.74377
 H -0.30632 -0.10859 1.01195
 H -0.32603 1.13390 -0.12930
 H 1.98852 -0.59644 -0.03256
7
SN2_IRC_Distances_noMW_output/new_data/SN2_traj1_Distances point 29
C -0.21991 0.33527 0.05804
 O 1.56671 0.23903 -0.06255
 F -2.32359 -0.72107 -0.10274
 H -0.37910 -0.28281 -0.74261
 H -0.30608 -0.10750 1.01267
 H -0.32577 1.13417 -0.12961
 H 1.98773 -0.59709 -0.03320
7
SN2_IRC_Distances_noMW_output/new_data/SN2_traj1_Distances point 30
C -0.21954 0.33592 0.05886
 O 1.56624 0.23813 -0.06299
 F -2.32279 -0.72334 -0.10451
 H -0.37940 -0.28131 -0.74088
 H -0.30572 -0.10591 1.01372
 H -0.32537 1.13457 -0.13006
 H 1.98657 -0.59806 -0.03414
7
SN2_IRC_Distances_noMW_output/new_data/SN2_traj1_Distances point 31
C -0.21903 0.33683 0.06003
 O 1.56558 0.23686 -0.06362
 F -2.32164 -0.72655 -0.10701
 H -0.37981 -0.27920 -0.73843
 H -0.30520 -0.10366 1.01521
 H -0.32481 1.13514 -0.13071
 H 1.98492 -0.59942 -0.03547
7
SN2_IRC_Distances_noMW_output/new_data/SN2_traj1_Distances point 32
C -0.21833 0.33805 0.06160
 O 1.56469 0.23513 -0.06447
 F -2.32009 -0.73088 -0.11041
 H -0.38038 -0.27635 -0.73509
 H -0.30451 -0.10062 1.01724
 H -0.32405 1.13593 -0.13158
 H 1.98267 -0.60126 -0.03728
7
SN2_IRC_Distances_noMW_output/new_data/SN2_traj1_Distances point 33
C -0.21740 0.33964 0.06365
 O 1.56351 0.23289 -0.06560
 F -2.31805 -0.73655 -0.11489
 H -0.38113 -0.27264 -0.73066
 H -0.30360 -0.09665 1.01988
 H -0.32306 1.13699 -0.13272
 H 1.97972 -0.60367 -0.03966
7
SN2_IRC_Distances_noMW_output/new_data/SN2_traj1_Distances point 34
C -0.21622 0.34163 0.06625
 O 1.56200 0.23004 -0.06705
 F -2.31543 -0.74374 -0.12062
 H -0.38208 -0.26795 -0.72496
 H -0.30243 -0.09163 1.02326
 H -0.32178 1.13838 -0.13417
 H 1.97594 -0.60672 -0.04270
7
SN2_IRC_Distances_noMW_output/new_data/SN2_traj1_Distances point 35
C -0.21475 0.34406 0.06945
 O 1.56011 0.22654 -0.06886
 F -2.31217 -0.75262 -0.12777
 H -0.38326 -0.26220 -0.71781
 H -0.30097 -0.08546 1.02743
 H -0.32020 1.14016 -0.13596
 H 1.97123 -0.61048 -0.04649
7
SN2_IRC_Distances_noMW_output/new_data/SN2_traj1_Distances point 36
C -0.21297 0.34691 0.07325
 O 1.55784 0.22238 -0.07104
 F -2.30823 -0.76318 -0.13639
 H -0.38469 -0.25541 -0.70912
 H -0.29921 -0.07813 1.03242
 H -0.31829 1.14239 -0.13809
 H 1.96554 -0.61495 -0.05104
7
SN2_IRC_Distances_noMW_output/new_data/SN2_traj1_Distances point 37
C -0.21090 0.35010 0.07757
 O 1.55520 0.21766 -0.07358
 F -2.30365 -0.77524 -0.14634
 H -0.38633 -0.24774 -0.69898
 H -0.29717 -0.06980 1.03813
 H -0.31608 1.14507 -0.14050
 H 1.95894 -0.62006 -0.05629
7
SN2_IRC_Distances_noMW_output/new_data/SN2_traj1_Distances point 38
C -0.20861 0.35351 0.08224
 O 1.55229 0.21256 -0.07638
 F -2.29859 -0.78834 -0.15732
 H -0.38815 -0.23953 -0.68771
 H -0.29492 -0.06078 1.04434
 H -0.31364 1.14817 -0.14309
 H 1.95163 -0.62559 -0.06207
7
SN2_IRC_Distances_noMW_output/new_data/SN2_traj1_Distances point 39
C -0.20620 0.35698 0.08704
 O 1.54921 0.20730 -0.07931
 F -2.29322 -0.80191 -0.16886
 H -0.39007 -0.23116 -0.67577
 H -0.29255 -0.05146 1.05077
 H -0.31107 1.15157 -0.14574
 H 1.94391 -0.63133 -0.06814
7
SN2_IRC_Distances_noMW_output/new_data/SN2_traj1_Distances point 40
C -0.20374 0.36038 0.09178
 O 1.54608 0.20210 -0.08226
 F -2.28777 -0.81543 -0.18049
 H -0.39202 -0.22298 -0.66364
 H -0.29015 -0.04221 1.05718
 H -0.30846 1.15517 -0.14832
 H 1.93605 -0.63703 -0.07426
7
SN2_IRC_Distances_noMW_output/new_data/SN2_traj1_Distances point 41
C -0.20132 0.36359 0.09632
 O 1.54301 0.19713 -0.08511
 F -2.28239 -0.82844 -0.19184
 H -0.39393 -0.21527 -0.65174
 H -0.28779 -0.03332 1.06334
 H -0.30590 1.15882 -0.15074
 H 1.92832 -0.64252 -0.08022
7
SN2_IRC_Distances_noMW_output/new_data/SN2_traj1_Distances point 42
C -0.19901 0.36655 0.10052
 O 1.54008 0.19251 -0.08779
 F -2.27726 -0.84062 -0.20256
 H -0.39576 -0.20820 -0.64044
 H -0.28554 -0.02501 1.06908
 H -0.30345 1.16241 -0.15295
 H 1.92094 -0.64765 -0.08586
7
SN2_IRC_Distances_noMW_output/new_data/SN2_traj1_Distances point 43
C -0.19687 0.36920 0.10429
 O 1.53738 0.18836 -0.09022
 F -2.27251 -0.85165 -0.21236
 H -0.39745 -0.20194 -0.63008
 H -0.28348 -0.01749 1.07426
 H -0.30120 1.16581 -0.15488
 H 1.91413 -0.65229 -0.09101
7
SN2_IRC_Distances_noMW_output/new_data/SN2_traj1_Distances point 44
C -0.19498 0.37149 0.10757
 O 1.53499 0.18474 -0.09234
 F -2.26828 -0.86130 -0.22099
 H -0.39895 -0.19657 -0.62094
 H -0.28165 -0.01091 1.07878
 H -0.29920 1.16889 -0.15653
 H 1.90807 -0.65634 -0.09556
7
SN2_IRC_Distances_noMW_output/new_data/SN2_traj1_Distances point 45
C -0.19335 0.37340 0.11031
 O 1.53294 0.18171 -0.09412
 F -2.26466 -0.86944 -0.22831
 H -0.40024 -0.19212 -0.61317
 H -0.28009 -0.00536 1.08257
 H -0.29749 1.17157 -0.15787
 H 1.90288 -0.65976 -0.09941
7
SN2_IRC_Distances_noMW_output/new_data/SN2_traj1_Distances point 46
C -0.19200 0.37496 0.11254
 O 1.53125 0.17923 -0.09557
 F -2.26166 -0.87611 -0.23433
 H -0.40131 -0.18853 -0.60677
 H -0.27879 -0.00081 1.08567
 H -0.29607 1.17383 -0.15895
 H 1.89858 -0.66256 -0.10259
7
SN2_IRC_Distances_noMW_output/new_data/SN2_traj1_Distances point 47
C -0.19091 0.37621 0.11432
 O 1.52987 0.17725 -0.09673
 F -2.25921 -0.88149 -0.23920
 H -0.40218 -0.18568 -0.60159
 H -0.27774 0.00285 1.08816
 H -0.29491 1.17567 -0.15979
 H 1.89508 -0.66481 -0.10516
7
SN2_IRC_Distances_noMW_output/new_data/SN2_traj1_Distances point 48
C -0.19002 0.37720 0.11575
 O 1.52876 0.17566 -0.09767
 F -2.25723 -0.88579 -0.24311
 H -0.40288 -0.18342 -0.59744
 H -0.27689 0.00579 1.09015
 H -0.29398 1.17718 -0.16046
 H 1.89225 -0.66662 -0.10722
7
SN2_IRC_Distances_noMW_output/new_data/SN2_traj1_Distances point 49
C -0.18930 0.37800 0.11689
 O 1.52786 0.17438 -0.09841
 F -2.25563 -0.88926 -0.24626
 H -0.40345 -0.18161 -0.59409
 H -0.27621 0.00816 1.09174
 H -0.29323 1.17840 -0.16099
 H 1.88996 -0.66807 -0.10889
7
SN2_IRC_Distances_noMW_output/new_data/SN2_traj1_Distances point 50
C -0.18872 0.37864 0.11781
 O 1.52713 0.17335 -0.09901
 F -2.25433 -0.89206 -0.24882
 H -0.40392 -0.18016 -0.59137
 H -0.27565 0.01007 1.09303
 H -0.29261 1.17940 -0.16141
 H 1.88810 -0.66924 -0.11024
7
SN2_IRC_Distances_noMW_output/new_data/SN2_traj1_Distances point 51
C -0.18824 0.37917 0.11856
 O 1.52653 0.17251 -0.09951
 F -2.25326 -0.89435 -0.25091
 H -0.40430 -0.17899 -0.58915
 H -0.27520 0.01164 1.09408
 H -0.29211 1.18022 -0.16175
 H 1.88657 -0.67020 -0.11134
7
SN2_IRC_Distances_noMW_output/new_data/SN2_traj1_Distances point 52
C -0.18784 0.37960 0.11918
 O 1.52603 0.17182 -0.09991
 F -2.25237 -0.89624 -0.25263
 H -0.40461 -0.17802 -0.58731
 H -0.27482 0.01293 1.09495
 H -0.29169 1.18090 -0.16202
 H 1.88531 -0.67099 -0.11225
7
SN2_IRC_Distances_noMW_output/new_data/SN2_traj1_Distances point 53
C -0.18751 0.37996 0.11969
 O 1.52562 0.17125 -0.10024
 F -2.25164 -0.89780 -0.25406
 H -0.40487 -0.17723 -0.58579
 H -0.27451 0.01400 1.09567
 H -0.29135 1.18147 -0.16225
 H 1.88426 -0.67164 -0.11301
7
SN2_IRC_Distances_noMW_output/new_data/SN2_traj1_Distances point 54
C -0.18724 0.38025 0.12010
 O 1.52528 0.17078 -0.10052
 F -2.25103 -0.89909 -0.25523
 H -0.40509 -0.17658 -0.58455
 H -0.27425 0.01487 1.09625
 H -0.29106 1.18194 -0.16244
 H 1.88340 -0.67218 -0.11363
7
SN2_IRC_Distances_noMW_output/new_data/SN2_traj1_Distances point 55
C -0.18703 0.38048 0.12044
 O 1.52501 0.17041 -0.10073
 F -2.25055 -0.90011 -0.25617
 H -0.40526 -0.17606 -0.58355
 H -0.27404 0.01558 1.09672
 H -0.29083 1.18231 -0.16258
 H 1.88270 -0.67261 -0.11412
7
SN2_IRC_Distances_noMW_output/new_data/SN2_traj1_Distances point 56
C -0.18686 0.38066 0.12069
 O 1.52481 0.17013 -0.10090
 F -2.25019 -0.90088 -0.25687
 H -0.40539 -0.17567 -0.58281
 H -0.27389 0.01610 1.09707
 H -0.29066 1.18259 -0.16269
 H 1.88219 -0.67293 -0.11450
7
SN2_IRC_Distances_noMW_output/new_data/SN2_traj1_Distances point 57
C -0.18675 0.38078 0.12086
 O 1.52467 0.16994 -0.10101
 F -2.24994 -0.90139 -0.25734
 H -0.40548 -0.17541 -0.58230
 H -0.27378 0.01645 1.09731
 H -0.29055 1.18278 -0.16277
 H 1.88184 -0.67315 -0.11475
7
SN2_IRC_Distances_noMW_output/new_data/SN2_traj1_Distances point 58
C -0.18669 0.38084 0.12095
 O 1.52459 0.16983 -0.10107
 F -2.24980 -0.90170 -0.25762
 H -0.40553 -0.17526 -0.58201
 H -0.27372 0.01666 1.09745
 H -0.29048 1.18290 -0.16281
 H 1.88163 -0.67327 -0.11489
7
SN2_IRC_Distances_noMW_output/new_data/SN2_traj1_Distances point 59
C -0.18666 0.38088 0.12100
 O 1.52455 0.16977 -0.10110
 F -2.24973 -0.90184 -0.25775
 H -0.40556 -0.17519 -0.58187
 H -0.27369 0.01676 1.09752
 H -0.29045 1.18295 -0.16283
 H 1.88153 -0.67333 -0.11496
7
SN2_IRC_Distances_noMW_output/new_data/SN2_traj1_Distances point 60
C -0.18665 0.38089 0.12101
 O 1.52454 0.16976 -0.10111
 F -2.24971 -0.90189 -0.25779
 H -0.40556 -0.17516 -0.58182
 H -0.27368 0.01679 1.09754
 H -0.29044 1.18296 -0.16284
 H 1.88150 -0.67335 -0.11498
7
SN2_IRC_Distances_noMW_output/new_data/SN2_traj1_Distances point 61
C -0.18666 0.38088 0.12100
 O 1.52455 0.16977 -0.10111
 F -2.24973 -0.90185 -0.25776
 H -0.40556 -0.17518 -0.58186
 H -0.27369 0.01677 1.09752
 H -0.29045 1.18295 -0.16283
 H 1.88153 -0.67334 -0.11497
7
SN2_IRC_Distances_noMW_output/new_data/SN2_traj1_Distances point 62
C -0.18668 0.38086 0.12097
 O 1.52458 0.16981 -0.10108
 F -2.24977 -0.90175 -0.25767
 H -0.40554 -0.17523 -0.58195
 H -0.27371 0.01670 1.09747
 H -0.29047 1.18292 -0.16282
 H 1.88159 -0.67330 -0.11492
7
SN2_IRC_Distances_noMW_output/new_data/SN2_traj1_Distances point 63
C -0.18672 0.38082 0.12091
 O 1.52462 0.16987 -0.10105
 F -2.24986 -0.90157 -0.25750
 H -0.40551 -0.17532 -0.58213
 H -0.27375 0.01658 1.09739
 H -0.29051 1.18285 -0.16279
 H 1.88172 -0.67322 -0.11483
7
SN2_IRC_Distances_noMW_output/new_data/SN2_traj1_Distances point 64
C -0.18678 0.38075 0.12082
 O 1.52470 0.16998 -0.10098
 F -2.25000 -0.90128 -0.25724
 H -0.40546 -0.17547 -0.58241
 H -0.27381 0.01638 1.09726
 H -0.29057 1.18274 -0.16275
 H 1.88191 -0.67310 -0.11469
7
SN2_IRC_Distances_noMW_output/new_data/SN2_traj1_Distances point 65
C -0.18687 0.38065 0.12067
 O 1.52482 0.17014 -0.10089
 F -2.25021 -0.90083 -0.25683
 H -0.40538 -0.17570 -0.58285
 H -0.27390 0.01607 1.09705
 H -0.29067 1.18258 -0.16269
 H 1.88222 -0.67291 -0.11447
7
SN2_IRC_Distances_noMW_output/new_data/SN2_traj1_Distances point 66
C -0.18702 0.38049 0.12045
 O 1.52500 0.17040 -0.10074
 F -2.25054 -0.90014 -0.25619
 H -0.40527 -0.17604 -0.58352
 H -0.27404 0.01560 1.09674
 H -0.29083 1.18232 -0.16259
 H 1.88268 -0.67262 -0.11414
7
SN2_IRC_Distances_noMW_output/new_data/SN2_traj1_Distances point 67
C -0.18724 0.38025 0.12011
 O 1.52528 0.17077 -0.10052
 F -2.25103 -0.89910 -0.25525
 H -0.40509 -0.17657 -0.58453
 H -0.27424 0.01489 1.09626
 H -0.29106 1.18194 -0.16244
 H 1.88338 -0.67219 -0.11364
7
SN2_IRC_Distances_noMW_output/new_data/SN2_traj1_Distances point 68
C -0.18756 0.37990 0.11961
 O 1.52568 0.17133 -0.10019
 F -2.25175 -0.89757 -0.25384
 H -0.40484 -0.17735 -0.58602
 H -0.27455 0.01384 1.09556
 H -0.29140 1.18139 -0.16222
 H 1.88441 -0.67155 -0.11290
7
SN2_IRC_Distances_noMW_output/new_data/SN2_traj1_Distances point 69
C -0.18803 0.37940 0.11888
 O 1.52627 0.17215 -0.09972
 F -2.25279 -0.89534 -0.25181
 H -0.40446 -0.17848 -0.58818
 H -0.27500 0.01232 1.09454
 H -0.29189 1.18058 -0.16189
 H 1.88591 -0.67062 -0.11182
7
SN2_IRC_Distances_noMW_output/new_data/SN2_traj1_Distances point 70
C -0.18870 0.37867 0.11784
 O 1.52710 0.17332 -0.09904
 F -2.25428 -0.89216 -0.24891
 H -0.40393 -0.18011 -0.59127
 H -0.27563 0.01014 1.09308
 H -0.29259 1.17943 -0.16142
 H 1.88803 -0.66928 -0.11028
7
SN2_IRC_Distances_noMW_output/new_data/SN2_traj1_Distances point 71
C -0.18963 0.37764 0.11637
 O 1.52827 0.17496 -0.09807
 F -2.25636 -0.88768 -0.24482
 H -0.40319 -0.18243 -0.59561
 H -0.27652 0.00708 1.09101
 H -0.29357 1.17784 -0.16075
 H 1.89101 -0.66741 -0.10813
7
SN2_IRC_Distances_noMW_output/new_data/SN2_traj1_Distances point 72
C -0.19090 0.37621 0.11432
 O 1.52987 0.17724 -0.09674
 F -2.25921 -0.88149 -0.23921
 H -0.40218 -0.18567 -0.60159
 H -0.27774 0.00286 1.08816
 H -0.29491 1.17568 -0.15979
 H 1.89508 -0.66482 -0.10516
7
SN2_IRC_Distances_noMW_output/new_data/SN2_traj1_Distances point 73
C -0.19260 0.37428 0.11156
 O 1.53199 0.18032 -0.09493
 F -2.26298 -0.87318 -0.23168
 H -0.40084 -0.19010 -0.60958
 H -0.27936 -0.00281 1.08431
 H -0.29669 1.17283 -0.15848
 H 1.90048 -0.66133 -0.10119
7
SN2_IRC_Distances_noMW_output/new_data/SN2_traj1_Distances point 74
C -0.19475 0.37176 0.10795
 O 1.53471 0.18432 -0.09258
 F -2.26779 -0.86243 -0.22199
 H -0.39913 -0.19595 -0.61987
 H -0.28143 -0.01015 1.07930
 H -0.29897 1.16926 -0.15671
 H 1.90736 -0.65682 -0.09609
7
SN2_IRC_Distances_noMW_output/new_data/SN2_traj1_Distances point 75
C -0.19736 0.36860 0.10344
 O 1.53800 0.18930 -0.08967
 F -2.27360 -0.84913 -0.21011
 H -0.39706 -0.20336 -0.63246
 H -0.28395 -0.01921 1.07308
 H -0.30172 1.16502 -0.15445
 H 1.91570 -0.65123 -0.08983
7
SN2_IRC_Distances_noMW_output/new_data/SN2_traj1_Distances point 76
C -0.20036 0.36483 0.09807
 O 1.54180 0.19521 -0.08623
 F -2.28027 -0.83351 -0.19629
 H -0.39469 -0.21231 -0.64706
 H -0.28686 -0.02986 1.06573
 H -0.30489 1.16030 -0.15167
 H 1.92527 -0.64465 -0.08256
7
SN2_IRC_Distances_noMW_output/new_data/SN2_traj1_Distances point 77
C -0.20363 0.36052 0.09198
 O 1.54595 0.20189 -0.08238
 F -2.28754 -0.81599 -0.18098
 H -0.39210 -0.22264 -0.66312
 H -0.29005 -0.04182 1.05745
 H -0.30835 1.15532 -0.14842
 H 1.93572 -0.63727 -0.07452
7
SN2_IRC_Distances_noMW_output/new_data/SN2_traj1_Distances point 78
C -0.20705 0.35578 0.08536
 O 1.55029 0.20914 -0.07828
 F -2.29512 -0.79715 -0.16479
 H -0.38940 -0.23408 -0.67998
 H -0.29339 -0.05472 1.04852
 H -0.31198 1.15035 -0.14481
 H 1.94663 -0.62932 -0.06601
7
SN2_IRC_Distances_noMW_output/new_data/SN2_traj1_Distances point 79
C -0.21048 0.35074 0.07844
 O 1.55467 0.21671 -0.07410
 F -2.30272 -0.77767 -0.14837
 H -0.38667 -0.24621 -0.69691
 H -0.29676 -0.06812 1.03928
 H -0.31563 1.14563 -0.14098
 H 1.95759 -0.62108 -0.05736
7
SN2_IRC_Distances_noMW_output/new_data/SN2_traj1_Distances point 80
C -0.21380 0.34558 0.07148
 O 1.55890 0.22432 -0.07002
 F -2.31007 -0.75825 -0.13235
 H -0.38402 -0.25857 -0.71320
 H -0.30003 -0.08155 1.03009
 H -0.31918 1.14133 -0.13710
 H 1.96820 -0.61286 -0.04891
7
SN2_IRC_Distances_noMW_output/new_data/SN2_traj1_Distances point 81
C -0.21691 0.34047 0.06474
 O 1.56288 0.23170 -0.06620
 F -2.31696 -0.73955 -0.11728
 H -0.38152 -0.27068 -0.72829
 H -0.30311 -0.09455 1.02129
 H -0.32252 1.13756 -0.13333
 H 1.97815 -0.60494 -0.04093
7
SN2_IRC_Distances_noMW_output/new_data/SN2_traj1_Distances point 82
C -0.21974 0.33556 0.05841
 O 1.56650 0.23863 -0.06275
 F -2.32323 -0.72209 -0.10353
 H -0.37923 -0.28214 -0.74184
 H -0.30592 -0.10679 1.01314
 H -0.32559 1.13435 -0.12981
 H 1.98721 -0.59753 -0.03362
7
SN2_IRC_Distances_noMW_output/new_data/SN2_traj1_Distances point 83
C -0.22228 0.33096 0.05261
 O 1.56974 0.24498 -0.05972
 F -2.32884 -0.70615 -0.09128
 H -0.37717 -0.29268 -0.75370
 H -0.30842 -0.11803 1.00577
 H -0.32834 1.13167 -0.12662
 H 1.99531 -0.59075 -0.02707
7
SN2_IRC_Distances_noMW_output/new_data/SN2_traj1_Distances point 84
C -0.22450 0.32674 0.04741
 O 1.57259 0.25070 -0.05710
 F -2.33377 -0.69186 -0.08054
 H -0.37535 -0.30219 -0.76392
 H -0.31063 -0.12817 0.99923
 H -0.33078 1.12945 -0.12380
 H 2.00244 -0.58466 -0.02129
7
SN2_IRC_Distances_noMW_output/new_data/SN2_traj1_Distances point 85
C -0.22645 0.32291 0.04280
 O 1.57508 0.25578 -0.05486
 F -2.33809 -0.67919 -0.07120
 H -0.37374 -0.31064 -0.77266
 H -0.31256 -0.13722 0.99351
 H -0.33291 1.12762 -0.12133
 H 2.00868 -0.57925 -0.01625
7
SN2_IRC_Distances_noMW_output/new_data/SN2_traj1_Distances point 86
C -0.22814 0.31947 0.03873
 O 1.57724 0.26026 -0.05296
 F -2.34185 -0.66802 -0.06314
 H -0.37234 -0.31809 -0.78008
 H -0.31423 -0.14524 0.98852
 H -0.33478 1.12610 -0.11920
 H 2.01410 -0.57448 -0.01187
7
SN2_IRC_Distances_noMW_output/new_data/SN2_traj1_Distances point 87
C -0.22961 0.31639 0.03516
 O 1.57913 0.26420 -0.05136
 F -2.34512 -0.65822 -0.05618
 H -0.37111 -0.32463 -0.78640
 H -0.31568 -0.15231 0.98419
 H -0.33641 1.12485 -0.11735
 H 2.01881 -0.57028 -0.00806
7
SN2_IRC_Distances_noMW_output/new_data/SN2_traj1_Distances point 88
C -0.23089 0.31365 0.03203
 O 1.58076 0.26765 -0.04999
 F -2.34797 -0.64961 -0.05016
 H -0.37003 -0.33037 -0.79179
 H -0.31695 -0.15855 0.98044
 H -0.33784 1.12380 -0.11576
 H 2.02292 -0.56659 -0.00476
7
SN2_IRC_Distances_noMW_output/new_data/SN2_traj1_Distances point 89
C -0.23201 0.31121 0.02927
 O 1.58219 0.27070 -0.04883
 F -2.35046 -0.64203 -0.04494
 H -0.36909 -0.33541 -0.79641
 H -0.31805 -0.16406 0.97716
 H -0.33909 1.12291 -0.11438
 H 2.02651 -0.56333 -0.00187
7
SN2_IRC_Distances_noMW_output/new_data/SN2_traj1_Distances point 90
C -0.23300 0.30901 0.02683
 O 1.58346 0.27340 -0.04782
 F -2.35266 -0.63530 -0.04036
 H -0.36826 -0.33987 -0.80041
 H -0.31902 -0.16896 0.97429
 H -0.34020 1.12216 -0.11317
 H 2.02968 -0.56044 0.00066
7
SN2_IRC_Distances_noMW_output/new_data/SN2_traj1_Distances point 91
C -0.23388 0.30702 0.02464
 O 1.58458 0.27582 -0.04695
 F -2.35463 -0.62927 -0.03631
 H -0.36751 -0.34386 -0.80392
 H -0.31988 -0.17337 0.97173
 H -0.34119 1.12150 -0.11211
 H 2.03251 -0.55784 0.00292
7
SN2_IRC_Distances_noMW_output/new_data/SN2_traj1_Distances point 92
C -0.23469 0.30518 0.02264
 O 1.58561 0.27804 -0.04617
 F -2.35643 -0.62374 -0.03263
 H -0.36682 -0.34751 -0.80708
 H -0.32067 -0.17742 0.96941
 H -0.34209 1.12091 -0.11115
 H 2.03509 -0.55545 0.00497
7
SN2_IRC_Distances_noMW_output/new_data/SN2_traj1_Distances point 93
C -0.23545 0.30341 0.02072
 O 1.58658 0.28015 -0.04544
 F -2.35814 -0.61846 -0.02915
 H -0.36617 -0.35099 -0.81003
 H -0.32142 -0.18130 0.96721
 H -0.34296 1.12036 -0.11024
 H 2.03755 -0.55317 0.00692
7
SN2_IRC_Distances_noMW_output/new_data/SN2_traj1_Distances point 94
C -0.23622 0.30160 0.01880
 O 1.58757 0.28228 -0.04473
 F -2.35986 -0.61314 -0.02567
 H -0.36551 -0.35448 -0.81295
 H -0.32217 -0.18522 0.96502
 H -0.34383 1.11982 -0.10934
 H 2.04002 -0.55087 0.00888
7
SN2_IRC_Distances_noMW_output/new_data/SN2_traj1_Distances point 95
C -0.23703 0.29967 0.01675
 O 1.58861 0.28455 -0.04399
 F -2.36169 -0.60748 -0.02202
 H -0.36481 -0.35819 -0.81600
 H -0.32296 -0.18940 0.96271
 H -0.34476 1.11926 -0.10840
 H 2.04264 -0.54842 0.01094
7
SN2_IRC_Distances_noMW_output/new_data/SN2_traj1_Distances point 96
C -0.23793 0.29750 0.01449
 O 1.58975 0.28706 -0.04320
 F -2.36371 -0.60120 -0.01801
 H -0.36403 -0.36228 -0.81930
 H -0.32384 -0.19404 0.96017
 H -0.34578 1.11866 -0.10737
 H 2.04553 -0.54570 0.01322
7
SN2_IRC_Distances_noMW_output/new_data/SN2_traj1_Distances point 97
C -0.23895 0.29501 0.01192
 O 1.59105 0.28991 -0.04233
 F -2.36600 -0.59407 -0.01352
 H -0.36314 -0.36691 -0.82295
 H -0.32482 -0.19933 0.95732
 H -0.34695 1.11799 -0.10623
 H 2.04881 -0.54260 0.01578
7
SN2_IRC_Distances_noMW_output/new_data/SN2_traj1_Distances point 98
C -0.24011 0.29211 0.00898
 O 1.59254 0.29317 -0.04138
 F -2.36863 -0.58588 -0.00843
 H -0.36213 -0.37219 -0.82702
 H -0.32595 -0.20542 0.95410
 H -0.34829 1.11725 -0.10495
 H 2.05257 -0.53903 0.01870
7
SN2_IRC_Distances_noMW_output/new_data/SN2_traj1_Distances point 99
C -0.24145 0.28873 0.00561
 O 1.59424 0.29691 -0.04035
 F -2.37164 -0.57648 -0.00270
 H -0.36096 -0.37821 -0.83153
 H -0.32723 -0.21243 0.95047
 H -0.34982 1.11642 -0.10352
 H 2.05686 -0.53493 0.02202
7
SN2_IRC_Distances_noMW_output/new_data/SN2_traj1_Distances point 100
C -0.24296 0.28483 0.00179
 O 1.59617 0.30115 -0.03926
 F -2.37507 -0.56578 0.00369
 H -0.35963 -0.38500 -0.83644
 H -0.32868 -0.22044 0.94644
 H -0.35158 1.11550 -0.10196
 H 2.06174 -0.53025 0.02575
7
SN2_IRC_Distances_noMW_output/new_data/SN2_traj1_Distances point 101
C -0.24464 0.28037 -0.00248
 O 1.59832 0.30588 -0.03814
 F -2.37891 -0.55379 0.01069
 H -0.35813 -0.39252 -0.84169
 H -0.33029 -0.22945 0.94203
 H -0.35354 1.11450 -0.10028
 H 2.06719 -0.52498 0.02987
7
SN2_IRC_Distances_noMW_output/new_data/SN2_traj1_Distances point 102
C -0.24649 0.27537 -0.00715
 O 1.60069 0.31106 -0.03703
 F -2.38315 -0.54060 0.01818
 H -0.35647 -0.40068 -0.84715
 H -0.33204 -0.23940 0.93735
 H -0.35572 1.11342 -0.09854
 H 2.07319 -0.51917 0.03435
7
SN2_IRC_Distances_noMW_output/new_data/SN2_traj1_Distances point 103
C -0.24848 0.26985 -0.01215
 O 1.60323 0.31660 -0.03600
 F -2.38774 -0.52639 0.02600
 H -0.35468 -0.40931 -0.85265
 H -0.33391 -0.25014 0.93249
 H -0.35808 1.11227 -0.09677
 H 2.07965 -0.51287 0.03909
7
SN2_IRC_Distances_noMW_output/new_data/SN2_traj1_Distances point 104
C -0.25058 0.26391 -0.01739
 O 1.60591 0.32240 -0.03508
 F -2.39261 -0.51142 0.03398
 H -0.35277 -0.41824 -0.85806
 H -0.33586 -0.26151 0.92759
 H -0.36058 1.11107 -0.09504
 H 2.08649 -0.50621 0.04400
7
SN2_IRC_Distances_noMW_output/new_data/SN2_traj1_Distances point 105
C -0.25275 0.25762 -0.02276
 O 1.60870 0.32833 -0.03433
 F -2.39769 -0.49598 0.04192
 H -0.35078 -0.42723 -0.86321
 H -0.33786 -0.27326 0.92279
 H -0.36319 1.10981 -0.09340
 H 2.09357 -0.49929 0.04899
7
SN2_IRC_Distances_noMW_output/new_data/SN2_traj1_Distances point 106
C -0.25496 0.25110 -0.02814
 O 1.61153 0.33426 -0.03378
 F -2.40290 -0.48036 0.04965
 H -0.34874 -0.43609 -0.86799
 H -0.33987 -0.28516 0.91821
 H -0.36587 1.10851 -0.09189
 H 2.10080 -0.49226 0.05394
7
SN2_IRC_Distances_noMW_output/new_data/SN2_traj1_Distances point 107
C -0.25716 0.24447 -0.03344
 O 1.61436 0.34008 -0.03344
 F -2.40815 -0.46488 0.05703
 H -0.34669 -0.44464 -0.87233
 H -0.34185 -0.29697 0.91396
 H -0.36856 1.10717 -0.09054
 H 2.10804 -0.48524 0.05877
7
SN2_IRC_Distances_noMW_output/new_data/SN2_traj1_Distances point 108
C -0.25932 0.23787 -0.03856
 O 1.61715 0.34567 -0.03331
 F -2.41335 -0.44984 0.06391
 H -0.34466 -0.45270 -0.87617
 H -0.34377 -0.30844 0.91011
 H -0.37121 1.10581 -0.08936
 H 2.11516 -0.47838 0.06338
7
SN2_IRC_Distances_noMW_output/new_data/SN2_traj1_Distances point 109
C -0.26140 0.23143 -0.04339
 O 1.61985 0.35094 -0.03338
 F -2.41842 -0.43550 0.07022
 H -0.34270 -0.46014 -0.87950
 H -0.34559 -0.31937 0.90671
 H -0.37379 1.10445 -0.08837
 H 2.12206 -0.47181 0.06770
7
SN2_IRC_Distances_noMW_output/new_data/SN2_traj1_Distances point 110
C -0.26337 0.22530 -0.04785
 O 1.62240 0.35578 -0.03361
 F -2.42325 -0.42216 0.07586
 H -0.34084 -0.46685 -0.88231
 H -0.34729 -0.32952 0.90380
 H -0.37624 1.10310 -0.08755
 H 2.12859 -0.46565 0.07166
7
SN2_IRC_Distances_noMW_output/new_data/SN2_traj1_Distances point 111
C -0.26517 0.21963 -0.05187
 O 1.62476 0.36011 -0.03397
 F -2.42774 -0.41007 0.08080
 H -0.33913 -0.47275 -0.88463
 H -0.34883 -0.33869 0.90137
 H -0.37850 1.10182 -0.08689
 H 2.13461 -0.46005 0.07520
7
SN2_IRC_Distances_noMW_output/new_data/SN2_traj1_Distances point 112
C -0.26677 0.21458 -0.05537
 O 1.62686 0.36387 -0.03440
 F -2.43175 -0.39949 0.08497
 H -0.33761 -0.47776 -0.88650
 H -0.35019 -0.34670 0.89942
 H -0.38051 1.10063 -0.08638
 H 2.13997 -0.45512 0.07826
7
SN2_IRC_Distances_noMW_output/new_data/SN2_traj1_Distances point 113
C -0.26813 0.21029 -0.05827
 O 1.62864 0.36697 -0.03485
 F -2.43518 -0.39066 0.08834
 H -0.33631 -0.48184 -0.88794
 H -0.35132 -0.35336 0.89792
 H -0.38221 1.09960 -0.08600
 H 2.14452 -0.45100 0.08079
7
SN2_IRC_Distances_noMW_output/new_data/SN2_traj1_Distances point 114
C -0.26920 0.20691 -0.06052
 O 1.63005 0.36936 -0.03525
 F -2.43790 -0.38378 0.09091
 H -0.33529 -0.48494 -0.88898
 H -0.35221 -0.35854 0.89683
 H -0.38356 1.09877 -0.08573
 H 2.14812 -0.44777 0.08274
7
SN2_IRC_Distances_noMW_output/new_data/SN2_traj1_Distances point 115
C -0.26995 0.20451 -0.06210
 O 1.63105 0.37103 -0.03556
 F -2.43984 -0.37895 0.09268
 H -0.33457 -0.48708 -0.88968
 H -0.35283 -0.36216 0.89612
 H -0.38452 1.09816 -0.08556
 H 2.15067 -0.44551 0.08411
7
SN2_IRC_Distances_noMW_output/new_data/SN2_traj1_Distances point 116
C -0.27039 0.20312 -0.06301
 O 1.63164 0.37199 -0.03575
 F -2.44097 -0.37617 0.09368
 H -0.33415 -0.48830 -0.89007
 H -0.35320 -0.36425 0.89572
 H -0.38508 1.09781 -0.08546
 H 2.15215 -0.44419 0.08489
7
SN2_IRC_Distances_noMW_output/new_data/SN2_traj1_Distances point 117
C -0.27054 0.20267 -0.06330
 O 1.63182 0.37230 -0.03581
 F -2.44133 -0.37528 0.09400
 H -0.33402 -0.48869 -0.89020
 H -0.35331 -0.36492 0.89559
 H -0.38525 1.09769 -0.08543
 H 2.15263 -0.44378 0.08514
7
SN2_IRC_Distances_noMW_output/new_data/SN2_traj1_Distances point 118
C -0.27041 0.20306 -0.06304
 O 1.63166 0.37203 -0.03576
 F -2.44101 -0.37606 0.09372
 H -0.33414 -0.48835 -0.89009
 H -0.35321 -0.36433 0.89570
 H -0.38510 1.09779 -0.08546
 H 2.15221 -0.44415 0.08492
7
SN2_IRC_Distances_noMW_output/new_data/SN2_traj1_Distances point 119
C -0.27006 0.20417 -0.06232
 O 1.63119 0.37127 -0.03560
 F -2.44011 -0.37827 0.09292
 H -0.33447 -0.48738 -0.88978
 H -0.35292 -0.36267 0.89602
 H -0.38466 1.09808 -0.08553
 H 2.15103 -0.44519 0.08430
7
SN2_IRC_Distances_noMW_output/new_data/SN2_traj1_Distances point 120
C -0.26953 0.20586 -0.06121
 O 1.63049 0.37009 -0.03538
 F -2.43875 -0.38167 0.09169
 H -0.33498 -0.48588 -0.88929
 H -0.35248 -0.36013 0.89651
 H -0.38398 1.09850 -0.08565
 H 2.14923 -0.44678 0.08334
7
SN2_IRC_Distances_noMW_output/new_data/SN2_traj1_Distances point 121
C -0.26885 0.20801 -0.05979
 O 1.62959 0.36858 -0.03511
 F -2.43701 -0.38602 0.09008
 H -0.33563 -0.48394 -0.88865
 H -0.35192 -0.35685 0.89718
 H -0.38312 1.09904 -0.08582
 H 2.14694 -0.44883 0.08211
7
SN2_IRC_Distances_noMW_output/new_data/SN2_traj1_Distances point 122
C -0.26805 0.21054 -0.05811
 O 1.62854 0.36679 -0.03482
 F -2.43498 -0.39117 0.08815
 H -0.33639 -0.48161 -0.88786
 H -0.35126 -0.35298 0.89800
 H -0.38212 1.09966 -0.08602
 H 2.14426 -0.45124 0.08065
7
SN2_IRC_Distances_noMW_output/new_data/SN2_traj1_Distances point 123
C -0.26716 0.21334 -0.05621
 O 1.62737 0.36477 -0.03452
 F -2.43274 -0.39693 0.08595
 H -0.33723 -0.47895 -0.88693
 H -0.35052 -0.34863 0.89897
 H -0.38100 1.10034 -0.08627
 H 2.14128 -0.45393 0.07900
7
SN2_IRC_Distances_noMW_output/new_data/SN2_traj1_Distances point 124
C -0.26621 0.21635 -0.05415
 O 1.62612 0.36256 -0.03424
 F -2.43034 -0.40319 0.08352
 H -0.33814 -0.47603 -0.88586
 H -0.34971 -0.34390 0.90008
 H -0.37980 1.10105 -0.08655
 H 2.13809 -0.45685 0.07720
7
SN2_IRC_Distances_noMW_output/new_data/SN2_traj1_Distances point 125
C -0.26521 0.21950 -0.05196
 O 1.62481 0.36021 -0.03398
 F -2.42784 -0.40980 0.08090
 H -0.33909 -0.47288 -0.88468
 H -0.34887 -0.33890 0.90132
 H -0.37855 1.10179 -0.08688
 H 2.13474 -0.45993 0.07528
7
SN2_IRC_Distances_noMW_output/new_data/SN2_traj1_Distances point 126
C -0.26419 0.22273 -0.04969
 O 1.62347 0.35776 -0.03376
 F -2.42528 -0.41665 0.07814
 H -0.34007 -0.46957 -0.88340
 H -0.34799 -0.33370 0.90267
 H -0.37726 1.10253 -0.08724
 H 2.13132 -0.46310 0.07328
7
SN2_IRC_Distances_noMW_output/new_data/SN2_traj1_Distances point 127
C -0.26316 0.22595 -0.04739
 O 1.62213 0.35528 -0.03358
 F -2.42274 -0.42355 0.07529
 H -0.34104 -0.46616 -0.88203
 H -0.34711 -0.32846 0.90409
 H -0.37598 1.10325 -0.08763
 H 2.12790 -0.46630 0.07125
7
SN2_IRC_Distances_noMW_output/new_data/SN2_traj1_Distances point 128
C -0.26217 0.22904 -0.04515
 O 1.62085 0.35285 -0.03345
 F -2.42031 -0.43025 0.07246
 H -0.34198 -0.46281 -0.88063
 H -0.34626 -0.32336 0.90554
 H -0.37475 1.10393 -0.08803
 H 2.12461 -0.46939 0.06926
7
SN2_IRC_Distances_noMW_output/new_data/SN2_traj1_Distances point 129
C -0.26129 0.23177 -0.04314
 O 1.61971 0.35067 -0.03337
 F -2.41816 -0.43624 0.06990
 H -0.34280 -0.45976 -0.87933
 H -0.34550 -0.31880 0.90688
 H -0.37366 1.10452 -0.08841
 H 2.12170 -0.47215 0.06748
7
SN2_IRC_Distances_noMW_output/new_data/SN2_traj1_Distances point 130
C -0.26066 0.23374 -0.04168
 O 1.61888 0.34907 -0.03333
 F -2.41660 -0.44060 0.06801
 H -0.34340 -0.45752 -0.87835
 H -0.34494 -0.31549 0.90789
 H -0.37287 1.10494 -0.08871
 H 2.11960 -0.47415 0.06617
7
SN2_IRC_Distances_noMW_output/new_data/SN2_traj1_Distances point 131
C -0.26039 0.23457 -0.04106
 O 1.61854 0.34840 -0.03332
 F -2.41595 -0.44244 0.06720
 H -0.34366 -0.45657 -0.87793
 H -0.34471 -0.31408 0.90832
 H -0.37254 1.10512 -0.08883
 H 2.11871 -0.47499 0.06562
7
SN2_IRC_Distances_noMW_output/new_data/SN2_traj1_Distances point 132
C -0.26048 0.23430 -0.04125
 O 1.61865 0.34862 -0.03332
 F -2.41616 -0.44185 0.06746
 H -0.34357 -0.45688 -0.87806
 H -0.34478 -0.31453 0.90818
 H -0.37265 1.10506 -0.08879
 H 2.11899 -0.47472 0.06579
7
SN2_IRC_Distances_noMW_output/new_data/SN2_traj1_Distances point 133
C -0.26081 0.23326 -0.04203
 O 1.61909 0.34947 -0.03334
 F -2.41698 -0.43953 0.06847
 H -0.34326 -0.45807 -0.87859
 H -0.34508 -0.31630 0.90764
 H -0.37306 1.10484 -0.08863
 H 2.12011 -0.47366 0.06649
7
SN2_IRC_Distances_noMW_output/new_data/SN2_traj1_Distances point 134
C -0.26132 0.23170 -0.04319
 O 1.61974 0.35072 -0.03337
 F -2.41821 -0.43609 0.06996
 H -0.34278 -0.45984 -0.87937
 H -0.34552 -0.31892 0.90685
 H -0.37369 1.10451 -0.08840
 H 2.12177 -0.47208 0.06752
7
SN2_IRC_Distances_noMW_output/new_data/SN2_traj1_Distances point 135
C -0.26193 0.22979 -0.04459
 O 1.62053 0.35225 -0.03342
 F -2.41971 -0.43191 0.07176
 H -0.34221 -0.46197 -0.88028
 H -0.34605 -0.32210 0.90590
 H -0.37445 1.10409 -0.08814
 H 2.12381 -0.47015 0.06877
7
SN2_IRC_Distances_noMW_output/new_data/SN2_traj1_Distances point 136
C -0.26262 0.22765 -0.04616
 O 1.62143 0.35395 -0.03350
 F -2.42140 -0.42723 0.07375
 H -0.34155 -0.46433 -0.88127
 H -0.34664 -0.32566 0.90488
 H -0.37530 1.10362 -0.08785
 H 2.12609 -0.46800 0.07016
7
SN2_IRC_Distances_noMW_output/new_data/SN2_traj1_Distances point 137
C -0.26336 0.22533 -0.04784
 O 1.62239 0.35576 -0.03361
 F -2.42323 -0.42221 0.07584
 H -0.34085 -0.46683 -0.88230
 H -0.34728 -0.32948 0.90381
 H -0.37623 1.10311 -0.08755
 H 2.12856 -0.46568 0.07165
7
SN2_IRC_Distances_noMW_output/new_data/SN2_traj1_Distances point 138
C -0.26413 0.22289 -0.04957
 O 1.62340 0.35764 -0.03375
 F -2.42515 -0.41699 0.07799
 H -0.34012 -0.46940 -0.88333
 H -0.34795 -0.33344 0.90274
 H -0.37720 1.10256 -0.08726
 H 2.13115 -0.46326 0.07318
7
SN2_IRC_Distances_noMW_output/new_data/SN2_traj1_Distances point 139
C -0.26493 0.22039 -0.05134
 O 1.62444 0.35954 -0.03392
 F -2.42713 -0.41168 0.08015
 H -0.33936 -0.47197 -0.88434
 H -0.34863 -0.33747 0.90168
 H -0.37819 1.10199 -0.08697
 H 2.13380 -0.46080 0.07473
7
SN2_IRC_Distances_noMW_output/new_data/SN2_traj1_Distances point 140
C -0.26573 0.21788 -0.05309
 O 1.62549 0.36142 -0.03411
 F -2.42912 -0.40639 0.08226
 H -0.33860 -0.47451 -0.88530
 H -0.34930 -0.34148 0.90067
 H -0.37919 1.10141 -0.08671
 H 2.13646 -0.45834 0.07627
7
SN2_IRC_Distances_noMW_output/new_data/SN2_traj1_Distances point 141
C -0.26651 0.21541 -0.05480
 O 1.62651 0.36326 -0.03432
 F -2.43109 -0.40122 0.08429
 H -0.33786 -0.47695 -0.88620
 H -0.34997 -0.34539 0.89973
 H -0.38018 1.10083 -0.08646
 H 2.13909 -0.45593 0.07777
7
SN2_IRC_Distances_noMW_output/new_data/SN2_traj1_Distances point 142
C -0.26726 0.21304 -0.05641
 O 1.62750 0.36498 -0.03455
 F -2.43298 -0.39631 0.08619
 H -0.33714 -0.47924 -0.88703
 H -0.35059 -0.34910 0.89887
 H -0.38112 1.10027 -0.08624
 H 2.14160 -0.45364 0.07917
7
SN2_IRC_Distances_noMW_output/new_data/SN2_traj1_Distances point 143
C -0.26794 0.21088 -0.05788
 O 1.62840 0.36654 -0.03478
 F -2.43471 -0.39187 0.08789
 H -0.33649 -0.48129 -0.88775
 H -0.35117 -0.35245 0.89812
 H -0.38198 1.09975 -0.08605
 H 2.14389 -0.45156 0.08045
7
SN2_IRC_Distances_noMW_output/new_data/SN2_traj1_Distances point 144
C -0.26852 0.20905 -0.05910
 O 1.62916 0.36785 -0.03499
 F -2.43618 -0.38813 0.08929
 H -0.33594 -0.48299 -0.88833
 H -0.35165 -0.35527 0.89751
 H -0.38271 1.09930 -0.08590
 H 2.14584 -0.44981 0.08151
7
SN2_IRC_Distances_noMW_output/new_data/SN2_traj1_Distances point 145
C -0.26895 0.20770 -0.06000
 O 1.62972 0.36881 -0.03515
 F -2.43727 -0.38538 0.09032
 H -0.33553 -0.48423 -0.88875
 H -0.35200 -0.35734 0.89708
 H -0.38325 1.09896 -0.08579
 H 2.14728 -0.44852 0.08229
7
SN2_IRC_Distances_noMW_output/new_data/SN2_traj1_Distances point 146
C -0.26920 0.20691 -0.06052
 O 1.63005 0.36936 -0.03525
 F -2.43790 -0.38378 0.09091
 H -0.33529 -0.48494 -0.88898
 H -0.35221 -0.35854 0.89683
 H -0.38356 1.09877 -0.08573
 H 2.14812 -0.44777 0.08274
7
SN2_IRC_Distances_noMW_output/new_data/SN2_traj1_Distances point 147
C -0.26928 0.20664 -0.06070
 O 1.63016 0.36955 -0.03528
 F -2.43812 -0.38325 0.09111
 H -0.33521 -0.48518 -0.88906
 H -0.35228 -0.35894 0.89675
 H -0.38367 1.09870 -0.08571
 H 2.14840 -0.44752 0.08290
7
SN2_IRC_Distances_noMW_output/new_data/SN2_traj1_Distances point 148
C -0.26924 0.20676 -0.06062
 O 1.63011 0.36946 -0.03527
 F -2.43802 -0.38349 0.09102
 H -0.33525 -0.48507 -0.88903
 H -0.35225 -0.35876 0.89679
 H -0.38362 1.09873 -0.08572
 H 2.14827 -0.44764 0.08283
7
SN2_IRC_Distances_noMW_output/new_data/SN2_traj1_Distances point 149
C -0.26914 0.20710 -0.06040
 O 1.62997 0.36922 -0.03522
 F -2.43775 -0.38417 0.09076
 H -0.33535 -0.48477 -0.88893
 H -0.35216 -0.35824 0.89689
 H -0.38349 1.09881 -0.08575
 H 2.14791 -0.44796 0.08263
7
SN2_IRC_Distances_noMW_output/new_data/SN2_traj1_Distances point 150
C -0.26900 0.20752 -0.06012
 O 1.62979 0.36893 -0.03517
 F -2.43741 -0.38503 0.09045
 H -0.33548 -0.48438 -0.88880
 H -0.35205 -0.35760 0.89703
 H -0.38332 1.09892 -0.08578
 H 2.14746 -0.44836 0.08239
7
SN2_IRC_Distances_noMW_output/new_data/SN2_traj1_Distances point 151
C -0.26888 0.20791 -0.05986
 O 1.62963 0.36865 -0.03512
 F -2.43709 -0.38582 0.09015
 H -0.33560 -0.48403 -0.88868
 H -0.35195 -0.35700 0.89715
 H -0.38316 1.09902 -0.08581
 H 2.14704 -0.44873 0.08217
7
SN2_IRC_Distances_noMW_output/new_data/SN2_traj1_Distances point 152
C -0.26880 0.20818 -0.05968
 O 1.62952 0.36846 -0.03509
 F -2.43687 -0.38636 0.08995
 H -0.33568 -0.48378 -0.88860
 H -0.35188 -0.35660 0.89723
 H -0.38305 1.09908 -0.08583
 H 2.14676 -0.44899 0.08201
7
SN2_IRC_Distances_noMW_output/new_data/SN2_traj1_Distances point 153
C -0.26878 0.20824 -0.05964
 O 1.62949 0.36842 -0.03508
 F -2.43682 -0.38649 0.08991
 H -0.33570 -0.48373 -0.88858
 H -0.35186 -0.35650 0.89725
 H -0.38303 1.09910 -0.08584
 H 2.14669 -0.44904 0.08198
7
SN2_IRC_Distances_noMW_output/new_data/SN2_traj1_Distances point 154
C -0.26885 0.20802 -0.05978
 O 1.62959 0.36858 -0.03511
 F -2.43700 -0.38604 0.09007
 H -0.33563 -0.48393 -0.88865
 H -0.35192 -0.35684 0.89718
 H -0.38312 1.09904 -0.08582
 H 2.14693 -0.44883 0.08210
7
SN2_IRC_Distances_noMW_output/new_data/SN2_traj1_Distances point 155
C -0.26903 0.20744 -0.06017
 O 1.62983 0.36899 -0.03518
 F -2.43747 -0.38486 0.09051
 H -0.33546 -0.48446 -0.88882
 H -0.35207 -0.35773 0.89700
 H -0.38335 1.09890 -0.08577
 H 2.14755 -0.44828 0.08244
7
SN2_IRC_Distances_noMW_output/new_data/SN2_traj1_Distances point 156
C -0.26935 0.20641 -0.06085
 O 1.63026 0.36970 -0.03531
 F -2.43830 -0.38279 0.09127
 H -0.33515 -0.48538 -0.88913
 H -0.35234 -0.35928 0.89668
 H -0.38376 1.09864 -0.08570
 H 2.14864 -0.44731 0.08303
7
SN2_IRC_Distances_noMW_output/new_data/SN2_traj1_Distances point 157
C -0.26984 0.20486 -0.06187
 O 1.63091 0.37079 -0.03551
 F -2.43955 -0.37966 0.09242
 H -0.33468 -0.48677 -0.88958
 H -0.35274 -0.36163 0.89622
 H -0.38438 1.09825 -0.08558
 H 2.15029 -0.44584 0.08391
7
SN2_IRC_Distances_noMW_output/new_data/SN2_traj1_Distances point 158
C -0.27053 0.20268 -0.06329
 O 1.63182 0.37229 -0.03581
 F -2.44132 -0.37530 0.09399
 H -0.33402 -0.48868 -0.89019
 H -0.35331 -0.36490 0.89560
 H -0.38525 1.09770 -0.08543
 H 2.15261 -0.44379 0.08513
7
SN2_IRC_Distances_noMW_output/new_data/SN2_traj1_Distances point 159
C -0.27145 0.19978 -0.06516
 O 1.63304 0.37426 -0.03623
 F -2.44369 -0.36954 0.09604
 H -0.33314 -0.49117 -0.89096
 H -0.35406 -0.36921 0.89482
 H -0.38641 1.09694 -0.08525
 H 2.15572 -0.44107 0.08674
7
SN2_IRC_Distances_noMW_output/new_data/SN2_traj1_Distances point 160
C -0.27262 0.19606 -0.06752
 O 1.63460 0.37674 -0.03682
 F -2.44674 -0.36225 0.09857
 H -0.33202 -0.49425 -0.89187
 H -0.35501 -0.37464 0.89391
 H -0.38790 1.09596 -0.08504
 H 2.15970 -0.43763 0.08877
7
SN2_IRC_Distances_noMW_output/new_data/SN2_traj1_Distances point 161
C -0.27405 0.19155 -0.07034
 O 1.63652 0.37969 -0.03760
 F -2.45048 -0.35351 0.10152
 H -0.33066 -0.49784 -0.89289
 H -0.35617 -0.38113 0.89295
 H -0.38972 1.09474 -0.08482
 H 2.16456 -0.43349 0.09118
7
SN2_IRC_Distances_noMW_output/new_data/SN2_traj1_Distances point 162
C -0.27567 0.18647 -0.07344
 O 1.63869 0.38291 -0.03856
 F -2.45474 -0.34384 0.10468
 H -0.32911 -0.50170 -0.89391
 H -0.35746 -0.38827 0.89203
 H -0.39177 1.09332 -0.08461
 H 2.17007 -0.42889 0.09382
7
SN2_IRC_Distances_noMW_output/new_data/SN2_traj1_Distances point 163
C -0.27734 0.18125 -0.07656
 O 1.64095 0.38613 -0.03964
 F -2.45919 -0.33407 0.10776
 H -0.32752 -0.50545 -0.89483
 H -0.35877 -0.39544 0.89126
 H -0.39389 1.09182 -0.08444
 H 2.17577 -0.42423 0.09646
7
SN2_IRC_Distances_noMW_output/new_data/SN2_traj1_Distances point 164
C -0.27895 0.17623 -0.07950
 O 1.64314 0.38913 -0.04077
 F -2.46353 -0.32483 0.11056
 H -0.32599 -0.50887 -0.89561
 H -0.36004 -0.40217 0.89070
 H -0.39595 1.09033 -0.08431
 H 2.18131 -0.41982 0.09893
7
SN2_IRC_Distances_noMW_output/new_data/SN2_traj1_Distances point 165
C -0.28046 0.17157 -0.08218
 O 1.64520 0.39185 -0.04189
 F -2.46762 -0.31639 0.11303
 H -0.32455 -0.51189 -0.89625
 H -0.36121 -0.40827 0.89033
 H -0.39787 1.08892 -0.08422
 H 2.18650 -0.41578 0.10117
7
SN2_IRC_Distances_noMW_output/new_data/SN2_traj1_Distances point 166
C -0.28185 0.16730 -0.08458
 O 1.64712 0.39427 -0.04298
 F -2.47144 -0.30877 0.11518
 H -0.32323 -0.51452 -0.89678
 H -0.36228 -0.41375 0.89012
 H -0.39964 1.08759 -0.08415
 H 2.19132 -0.41212 0.10318
7
SN2_IRC_Distances_noMW_output/new_data/SN2_traj1_Distances point 167
C -0.28313 0.16342 -0.08674
 O 1.64888 0.39643 -0.04401
 F -2.47496 -0.30194 0.11706
 H -0.32202 -0.51681 -0.89720
 H -0.36325 -0.41862 0.89002
 H -0.40127 1.08635 -0.08410
 H 2.19574 -0.40884 0.10498
7
SN2_IRC_Distances_noMW_output/new_data/SN2_traj1_Distances point 168
C -0.28429 0.15992 -0.08865
 O 1.65049 0.39833 -0.04499
 F -2.47818 -0.29585 0.11867
 H -0.32093 -0.51878 -0.89754
 H -0.36413 -0.42293 0.89002
 H -0.40274 1.08522 -0.08407
 H 2.19976 -0.40591 0.10656
7
SN2_IRC_Distances_noMW_output/new_data/SN2_traj1_Distances point 169
C -0.28532 0.15681 -0.09033
 O 1.65194 0.40000 -0.04589
 F -2.48108 -0.29050 0.12006
 H -0.31995 -0.52046 -0.89782
 H -0.36491 -0.42670 0.89008
 H -0.40406 1.08420 -0.08404
 H 2.20338 -0.40334 0.10795
7
SN2_IRC_Distances_noMW_output/new_data/SN2_traj1_Distances point 170
C -0.28623 0.15410 -0.09178
 O 1.65322 0.40142 -0.04670
 F -2.48364 -0.28589 0.12123
 H -0.31909 -0.52188 -0.89804
 H -0.36559 -0.42994 0.89018
 H -0.40522 1.08330 -0.08402
 H 2.20655 -0.40112 0.10914
7
SN2_IRC_Distances_noMW_output/new_data/SN2_traj1_Distances point 171
C -0.28700 0.15182 -0.09299
 O 1.65430 0.40260 -0.04740
 F -2.48582 -0.28203 0.12218
 H -0.31837 -0.52304 -0.89822
 H -0.36617 -0.43262 0.89030
 H -0.40620 1.08253 -0.08401
 H 2.20925 -0.39926 0.11013
7
SN2_IRC_Distances_noMW_output/new_data/SN2_traj1_Distances point 172
C -0.28762 0.15000 -0.09394
 O 1.65518 0.40353 -0.04797
 F -2.48758 -0.27897 0.12293
 H -0.31778 -0.52394 -0.89835
 H -0.36663 -0.43475 0.89042
 H -0.40698 1.08191 -0.08400
 H 2.21142 -0.39779 0.11092
7
SN2_IRC_Distances_noMW_output/new_data/SN2_traj1_Distances point 173
C -0.28808 0.14867 -0.09464
 O 1.65582 0.40421 -0.04840
 F -2.48886 -0.27676 0.12346
 H -0.31736 -0.52458 -0.89844
 H -0.36696 -0.43628 0.89052
 H -0.40756 1.08146 -0.08400
 H 2.21301 -0.39672 0.11149
7
SN2_IRC_Distances_noMW_output/new_data/SN2_traj1_Distances point 174
C -0.28835 0.14788 -0.09505
 O 1.65620 0.40461 -0.04865
 F -2.48964 -0.27544 0.12377
 H -0.31711 -0.52496 -0.89849
 H -0.36717 -0.43718 0.89059
 H -0.40790 1.08119 -0.08399
 H 2.21396 -0.39609 0.11182
7
SN2_IRC_Distances_noMW_output/new_data/SN2_traj1_Distances point 175
C -0.28842 0.14766 -0.09516
 O 1.65631 0.40472 -0.04872
 F -2.48985 -0.27508 0.12386
 H -0.31704 -0.52506 -0.89851
 H -0.36722 -0.43744 0.89061
 H -0.40800 1.08111 -0.08399
 H 2.21422 -0.39591 0.11192
7
SN2_IRC_Distances_noMW_output/new_data/SN2_traj1_Distances point 176
C -0.28830 0.14803 -0.09497
 O 1.65613 0.40453 -0.04860
 F -2.48949 -0.27569 0.12371
 H -0.31716 -0.52489 -0.89848
 H -0.36713 -0.43701 0.89057
 H -0.40784 1.08124 -0.08399
 H 2.21378 -0.39621 0.11176
7
SN2_IRC_Distances_noMW_output/new_data/SN2_traj1_Distances point 177
C -0.28797 0.14899 -0.09447
 O 1.65566 0.40405 -0.04829
 F -2.48855 -0.27729 0.12333
 H -0.31746 -0.52443 -0.89842
 H -0.36688 -0.43591 0.89050
 H -0.40742 1.08157 -0.08400
 H 2.21262 -0.39698 0.11135
7
SN2_IRC_Distances_noMW_output/new_data/SN2_traj1_Distances point 178
C -0.28745 0.15052 -0.09367
 O 1.65493 0.40327 -0.04781
 F -2.48707 -0.27985 0.12272
 H -0.31795 -0.52368 -0.89831
 H -0.36650 -0.43414 0.89038
 H -0.40676 1.08209 -0.08400
 H 2.21080 -0.39821 0.11070
7
SN2_IRC_Distances_noMW_output/new_data/SN2_traj1_Distances point 179
C -0.28675 0.15256 -0.09259
 O 1.65395 0.40222 -0.04717
 F -2.48511 -0.28328 0.12187
 H -0.31860 -0.52266 -0.89816
 H -0.36598 -0.43175 0.89026
 H -0.40588 1.08278 -0.08401
 H 2.20837 -0.39986 0.10981
7
SN2_IRC_Distances_noMW_output/new_data/SN2_traj1_Distances point 180
C -0.28592 0.15504 -0.09128
 O 1.65277 0.40093 -0.04642
 F -2.48275 -0.28748 0.12083
 H -0.31939 -0.52139 -0.89797
 H -0.36535 -0.42882 0.89014
 H -0.40481 1.08361 -0.08403
 H 2.20545 -0.40189 0.10873
7
SN2_IRC_Distances_noMW_output/new_data/SN2_traj1_Distances point 181
C -0.28497 0.15787 -0.08976
 O 1.65145 0.39943 -0.04558
 F -2.48009 -0.29231 0.11960
 H -0.32028 -0.51990 -0.89773
 H -0.36464 -0.42543 0.89005
 H -0.40361 1.08455 -0.08405
 H 2.20215 -0.40421 0.10748
7
SN2_IRC_Distances_noMW_output/new_data/SN2_traj1_Distances point 182
C -0.28395 0.16092 -0.08811
 O 1.65003 0.39780 -0.04471
 F -2.47726 -0.29758 0.11822
 H -0.32124 -0.51822 -0.89745
 H -0.36388 -0.42172 0.89001
 H -0.40232 1.08555 -0.08407
 H 2.19861 -0.40674 0.10611
7
SN2_IRC_Distances_noMW_output/new_data/SN2_traj1_Distances point 183
C -0.28291 0.16406 -0.08638
 O 1.64859 0.39608 -0.04384
 F -2.47437 -0.30306 0.11675
 H -0.32222 -0.51643 -0.89713
 H -0.36309 -0.41782 0.89003
 H -0.40100 1.08656 -0.08411
 H 2.19500 -0.40938 0.10468
7
SN2_IRC_Distances_noMW_output/new_data/SN2_traj1_Distances point 184
C -0.28190 0.16716 -0.08467
 O 1.64718 0.39436 -0.04301
 F -2.47157 -0.30852 0.11525
 H -0.32318 -0.51461 -0.89679
 H -0.36231 -0.41393 0.89011
 H -0.39970 1.08754 -0.08415
 H 2.19148 -0.41200 0.10325
7
SN2_IRC_Distances_noMW_output/new_data/SN2_traj1_Distances point 185
C -0.28095 0.17005 -0.08304
 O 1.64588 0.39272 -0.04227
 F -2.46898 -0.31366 0.11381
 H -0.32408 -0.51285 -0.89645
 H -0.36159 -0.41024 0.89024
 H -0.39850 1.08845 -0.08419
 H 2.18822 -0.41447 0.10190
7
SN2_IRC_Distances_noMW_output/new_data/SN2_traj1_Distances point 186
C -0.28013 0.17259 -0.08160
 O 1.64475 0.39126 -0.04164
 F -2.46673 -0.31822 0.11250
 H -0.32486 -0.51125 -0.89612
 H -0.36095 -0.40696 0.89040
 H -0.39745 1.08923 -0.08424
 H 2.18537 -0.41666 0.10069
7
SN2_IRC_Distances_noMW_output/new_data/SN2_traj1_Distances point 187
C -0.27946 0.17465 -0.08041
 O 1.64384 0.39006 -0.04114
 F -2.46491 -0.32196 0.11141
 H -0.32550 -0.50992 -0.89584
 H -0.36043 -0.40425 0.89056
 H -0.39660 1.08986 -0.08428
 H 2.18307 -0.41844 0.09970
7
SN2_IRC_Distances_noMW_output/new_data/SN2_traj1_Distances point 188
C -0.27897 0.17617 -0.07954
 O 1.64317 0.38917 -0.04078
 F -2.46358 -0.32472 0.11059
 H -0.32597 -0.50892 -0.89562
 H -0.36005 -0.40225 0.89070
 H -0.39597 1.09032 -0.08431
 H 2.18138 -0.41977 0.09896
7
SN2_IRC_Distances_noMW_output/new_data/SN2_traj1_Distances point 189
C -0.27866 0.17712 -0.07899
 O 1.64275 0.38861 -0.04056
 F -2.46276 -0.32645 0.11008
 H -0.32626 -0.50828 -0.89548
 H -0.35981 -0.40099 0.89079
 H -0.39558 1.09060 -0.08433
 H 2.18033 -0.42060 0.09850
7
SN2_IRC_Distances_noMW_output/new_data/SN2_traj1_Distances point 190
C -0.27853 0.17753 -0.07875
 O 1.64257 0.38836 -0.04047
 F -2.46240 -0.32721 0.10985
 H -0.32638 -0.50801 -0.89542
 H -0.35971 -0.40044 0.89083
 H -0.39541 1.09072 -0.08434
 H 2.17987 -0.42096 0.09830
7
SN2_IRC_Distances_noMW_output/new_data/SN2_traj1_Distances point 191
C -0.27855 0.17748 -0.07878
 O 1.64259 0.38839 -0.04048
 F -2.46244 -0.32712 0.10988
 H -0.32637 -0.50804 -0.89543
 H -0.35972 -0.40051 0.89083
 H -0.39544 1.09071 -0.08434
 H 2.17993 -0.42091 0.09832
7
SN2_IRC_Distances_noMW_output/new_data/SN2_traj1_Distances point 192
C -0.27869 0.17704 -0.07903
 O 1.64278 0.38865 -0.04058
 F -2.46282 -0.32632 0.11012
 H -0.32624 -0.50833 -0.89549
 H -0.35983 -0.40109 0.89078
 H -0.39561 1.09058 -0.08433
 H 2.18041 -0.42053 0.09853
7
SN2_IRC_Distances_noMW_output/new_data/SN2_traj1_Distances point 193
C -0.27892 0.17632 -0.07945
 O 1.64310 0.38908 -0.04075
 F -2.46345 -0.32499 0.11051
 H -0.32601 -0.50882 -0.89560
 H -0.36002 -0.40205 0.89071
 H -0.39591 1.09036 -0.08431
 H 2.18122 -0.41990 0.09889
7
SN2_IRC_Distances_noMW_output/new_data/SN2_traj1_Distances point 194
C -0.27923 0.17537 -0.08000
 O 1.64352 0.38964 -0.04097
 F -2.46428 -0.32327 0.11102
 H -0.32572 -0.50944 -0.89574
 H -0.36025 -0.40330 0.89063
 H -0.39630 1.09008 -0.08429
 H 2.18226 -0.41907 0.09935
7
SN2_IRC_Distances_noMW_output/new_data/SN2_traj1_Distances point 195
C -0.27958 0.17430 -0.08062
 O 1.64399 0.39027 -0.04123
 F -2.46522 -0.32131 0.11160
 H -0.32539 -0.51015 -0.89589
 H -0.36052 -0.40472 0.89053
 H -0.39674 1.08975 -0.08427
 H 2.18346 -0.41814 0.09987
7
SN2_IRC_Distances_noMW_output/new_data/SN2_traj1_Distances point 196
C -0.27995 0.17315 -0.08128
 O 1.64450 0.39094 -0.04150
 F -2.46623 -0.31923 0.11221
 H -0.32504 -0.51089 -0.89605
 H -0.36081 -0.40623 0.89044
 H -0.39722 1.08940 -0.08425
 H 2.18474 -0.41714 0.10042
7
SN2_IRC_Distances_noMW_output/new_data/SN2_traj1_Distances point 197
C -0.28032 0.17198 -0.08194
 O 1.64502 0.39161 -0.04179
 F -2.46726 -0.31713 0.11282
 H -0.32468 -0.51163 -0.89620
 H -0.36110 -0.40774 0.89036
 H -0.39770 1.08904 -0.08422
 H 2.18604 -0.41614 0.10098
7
SN2_IRC_Distances_noMW_output/new_data/SN2_traj1_Distances point 198
C -0.28068 0.17088 -0.08257
 O 1.64551 0.39225 -0.04206
 F -2.46824 -0.31514 0.11339
 H -0.32434 -0.51233 -0.89634
 H -0.36138 -0.40917 0.89029
 H -0.39816 1.08870 -0.08420
 H 2.18729 -0.41518 0.10151
7
SN2_IRC_Distances_noMW_output/new_data/SN2_traj1_Distances point 199
C -0.28100 0.16990 -0.08312
 O 1.64595 0.39280 -0.04231
 F -2.46911 -0.31340 0.11388
 H -0.32403 -0.51294 -0.89647
 H -0.36162 -0.41043 0.89023
 H -0.39856 1.08840 -0.08419
 H 2.18838 -0.41434 0.10197
7
SN2_IRC_Distances_noMW_output/new_data/SN2_traj1_Distances point 200
C -0.28123 0.16919 -0.08353
 O 1.64627 0.39321 -0.04249
 F -2.46975 -0.31212 0.11425
 H -0.32381 -0.51338 -0.89655
 H -0.36180 -0.41134 0.89020
 H -0.39886 1.08818 -0.08418
 H 2.18919 -0.41373 0.10230
7
SN2_IRC_Distances_noMW_output/new_data/SN2_traj1_Distances point 201
C -0.28132 0.16891 -0.08368
 O 1.64639 0.39337 -0.04256
 F -2.46999 -0.31164 0.11438
 H -0.32373 -0.51354 -0.89659
 H -0.36187 -0.41169 0.89018
 H -0.39897 1.08809 -0.08417
 H 2.18950 -0.41350 0.10243
7
SN2_IRC_Distances_noMW_output/new_data/SN2_traj1_Distances point 202
C -0.28123 0.16920 -0.08352
 O 1.64627 0.39321 -0.04249
 F -2.46974 -0.31214 0.11424
 H -0.32382 -0.51337 -0.89655
 H -0.36180 -0.41133 0.89020
 H -0.39886 1.08818 -0.08418
 H 2.18918 -0.41374 0.10230
7
SN2_IRC_Distances_noMW_output/new_data/SN2_traj1_Distances point 203
C -0.28098 0.16996 -0.08309
 O 1.64593 0.39277 -0.04229
 F -2.46906 -0.31350 0.11386
 H -0.32405 -0.51290 -0.89646
 H -0.36161 -0.41036 0.89024
 H -0.39854 1.08842 -0.08419
 H 2.18832 -0.41439 0.10194
7
SN2_IRC_Distances_noMW_output/new_data/SN2_traj1_Distances point 204
C -0.28063 0.17105 -0.08247
 O 1.64544 0.39215 -0.04202
 F -2.46808 -0.31546 0.11330
 H -0.32439 -0.51222 -0.89632
 H -0.36134 -0.40894 0.89030
 H -0.39808 1.08876 -0.08421
 H 2.18709 -0.41533 0.10142
7
SN2_IRC_Distances_noMW_output/new_data/SN2_traj1_Distances point 205
C -0.28020 0.17237 -0.08172
 O 1.64485 0.39139 -0.04169
 F -2.46692 -0.31782 0.11262
 H -0.32480 -0.51139 -0.89615
 H -0.36101 -0.40724 0.89039
 H -0.39754 1.08916 -0.08423
 H 2.18562 -0.41646 0.10080
7
SN2_IRC_Distances_noMW_output/new_data/SN2_traj1_Distances point 206
C -0.27974 0.17380 -0.08091
 O 1.64421 0.39056 -0.04134
 F -2.46566 -0.32041 0.11186
 H -0.32524 -0.51047 -0.89596
 H -0.36065 -0.40537 0.89049
 H -0.39695 1.08960 -0.08426
 H 2.18402 -0.41770 0.10011
7
SN2_IRC_Distances_noMW_output/new_data/SN2_traj1_Distances point 207
C -0.27927 0.17525 -0.08007
 O 1.64357 0.38971 -0.04100
 F -2.46439 -0.32304 0.11109
 H -0.32568 -0.50952 -0.89576
 H -0.36028 -0.40347 0.89061
 H -0.39635 1.09004 -0.08429
 H 2.18240 -0.41896 0.09941
7
SN2_IRC_Distances_noMW_output/new_data/SN2_traj1_Distances point 208
C -0.27883 0.17660 -0.07929
 O 1.64298 0.38892 -0.04068
 F -2.46321 -0.32550 0.11036
 H -0.32610 -0.50863 -0.89556
 H -0.35994 -0.40168 0.89074
 H -0.39580 1.09044 -0.08432
 H 2.18090 -0.42014 0.09875
7
SN2_IRC_Distances_noMW_output/new_data/SN2_traj1_Distances point 209
C -0.27848 0.17769 -0.07866
 O 1.64250 0.38827 -0.04043
 F -2.46226 -0.32750 0.10976
 H -0.32643 -0.50790 -0.89540
 H -0.35967 -0.40023 0.89085
 H -0.39535 1.09077 -0.08435
 H 2.17970 -0.42109 0.09822
7
SN2_IRC_Distances_noMW_output/new_data/SN2_traj1_Distances point 210
C -0.27828 0.17832 -0.07829
 O 1.64222 0.38789 -0.04029
 F -2.46171 -0.32866 0.10941
 H -0.32663 -0.50747 -0.89530
 H -0.35951 -0.39938 0.89092
 H -0.39509 1.09096 -0.08436
 H 2.17900 -0.42165 0.09791
7
SN2_IRC_Distances_noMW_output/new_data/SN2_traj1_Distances point 211
C -0.27830 0.17826 -0.07832
 O 1.64225 0.38793 -0.04030
 F -2.46176 -0.32855 0.10944
 H -0.32661 -0.50751 -0.89531
 H -0.35953 -0.39946 0.89091
 H -0.39512 1.09094 -0.08436
 H 2.17906 -0.42160 0.09794
7
SN2_IRC_Distances_noMW_output/new_data/SN2_traj1_Distances point 212
C -0.27862 0.17724 -0.07891
 O 1.64269 0.38853 -0.04054
 F -2.46265 -0.32668 0.11001
 H -0.32630 -0.50820 -0.89546
 H -0.35978 -0.40082 0.89080
 H -0.39553 1.09064 -0.08434
 H 2.18019 -0.42071 0.09844
7
SN2_IRC_Distances_noMW_output/new_data/SN2_traj1_Distances point 213
C -0.27935 0.17500 -0.08021
 O 1.64368 0.38985 -0.04106
 F -2.46460 -0.32260 0.11122
 H -0.32561 -0.50968 -0.89579
 H -0.36034 -0.40379 0.89059
 H -0.39645 1.08996 -0.08428
 H 2.18267 -0.41875 0.09953
7
SN2_IRC_Distances_noMW_output/new_data/SN2_traj1_Distances point 214
C -0.28052 0.17137 -0.08229
 O 1.64529 0.39196 -0.04194
 F -2.46780 -0.31603 0.11313
 H -0.32449 -0.51202 -0.89628
 H -0.36126 -0.40853 0.89032
 H -0.39795 1.08886 -0.08421
 H 2.18673 -0.41561 0.10127
7
SN2_IRC_Distances_noMW_output/new_data/SN2_traj1_Distances point 215
C -0.28216 0.16635 -0.08512
 O 1.64755 0.39481 -0.04323
 F -2.47230 -0.30708 0.11565
 H -0.32293 -0.51510 -0.89688
 H -0.36252 -0.41496 0.89008
 H -0.40004 1.08729 -0.08414
 H 2.19240 -0.41131 0.10363
7
SN2_IRC_Distances_noMW_output/new_data/SN2_traj1_Distances point 216
C -0.28421 0.16014 -0.08853
 O 1.65039 0.39822 -0.04493
 F -2.47797 -0.29623 0.11858
 H -0.32100 -0.51866 -0.89752
 H -0.36407 -0.42267 0.89001
 H -0.40265 1.08529 -0.08407
 H 2.19951 -0.40610 0.10646
7
SN2_IRC_Distances_noMW_output/new_data/SN2_traj1_Distances point 217
C -0.28656 0.15312 -0.09230
 O 1.65368 0.40193 -0.04700
 F -2.48457 -0.28422 0.12164
 H -0.31878 -0.52238 -0.89812
 H -0.36584 -0.43110 0.89023
 H -0.40564 1.08297 -0.08402
 H 2.20771 -0.40032 0.10957
7
SN2_IRC_Distances_noMW_output/new_data/SN2_traj1_Distances point 218
C -0.28911 0.14567 -0.09619
 O 1.65728 0.40571 -0.04937
 F -2.49181 -0.27178 0.12463
 H -0.31640 -0.52599 -0.89863
 H -0.36773 -0.43970 0.89079
 H -0.40886 1.08042 -0.08398
 H 2.21662 -0.39433 0.11276
7
SN2_IRC_Distances_noMW_output/new_data/SN2_traj1_Distances point 219
C -0.29174 0.13810 -0.10003
 O 1.66104 0.40939 -0.05194
 F -2.49941 -0.25949 0.12739
 H -0.31394 -0.52931 -0.89905
 H -0.36966 -0.44806 0.89170
 H -0.41220 1.07777 -0.08396
 H 2.22591 -0.38841 0.11589
7
SN2_IRC_Distances_noMW_output/new_data/SN2_traj1_Distances point 220
C -0.29440 0.13068 -0.10370
 O 1.66487 0.41286 -0.05464
 F -2.50717 -0.24772 0.12986
 H -0.31149 -0.53224 -0.89938
 H -0.37158 -0.45590 0.89293
 H -0.41554 1.07509 -0.08393
 H 2.23530 -0.38276 0.11886
7
SN2_IRC_Distances_noMW_output/new_data/SN2_traj1_Distances point 221
C -0.29701 0.12355 -0.10714
 O 1.66868 0.41605 -0.05739
 F -2.51491 -0.23673 0.13200
 H -0.30910 -0.53476 -0.89964
 H -0.37345 -0.46309 0.89442
 H -0.41881 1.07247 -0.08388
 H 2.24459 -0.37750 0.12162
7
SN2_IRC_Distances_noMW_output/new_data/SN2_traj1_Distances point 222
C -0.29953 0.11684 -0.11030
 O 1.67240 0.41895 -0.06011
 F -2.52249 -0.22663 0.13383
 H -0.30680 -0.53688 -0.89986
 H -0.37524 -0.46955 0.89610
 H -0.42196 1.06996 -0.08381
 H 2.25361 -0.37269 0.12415
7
SN2_IRC_Distances_noMW_output/new_data/SN2_traj1_Distances point 223
C -0.30193 0.11061 -0.11318
 O 1.67599 0.42156 -0.06277
 F -2.52980 -0.21748 0.13538
 H -0.30463 -0.53864 -0.90005
 H -0.37694 -0.47528 0.89789
 H -0.42494 1.06760 -0.08371
 H 2.26225 -0.36836 0.12644
7
SN2_IRC_Distances_noMW_output/new_data/SN2_traj1_Distances point 224
C -0.30420 0.10489 -0.11577
 O 1.67940 0.42387 -0.06531
 F -2.53676 -0.20928 0.13667
 H -0.30260 -0.54008 -0.90023
 H -0.37852 -0.48031 0.89973
 H -0.42775 1.06541 -0.08358
 H 2.27043 -0.36451 0.12849
7
SN2_IRC_Distances_noMW_output/new_data/SN2_traj1_Distances point 225
C -0.30631 0.09969 -0.11809
 O 1.68261 0.42592 -0.06770
 F -2.54332 -0.20198 0.13774
 H -0.30072 -0.54125 -0.90041
 H -0.37999 -0.48469 0.90157
 H -0.43034 1.06341 -0.08344
 H 2.27807 -0.36111 0.13032
7
SN2_IRC_Distances_noMW_output/new_data/SN2_traj1_Distances point 226
C -0.30826 0.09500 -0.12015
 O 1.68559 0.42772 -0.06994
 F -2.54942 -0.19553 0.13863
 H -0.29900 -0.54219 -0.90058
 H -0.38133 -0.48847 0.90336
 H -0.43273 1.06161 -0.08327
 H 2.28515 -0.35813 0.13195
7
SN2_IRC_Distances_noMW_output/new_data/SN2_traj1_Distances point 227
C -0.31004 0.09081 -0.12197
 O 1.68833 0.42930 -0.07199
 F -2.55503 -0.18988 0.13936
 H -0.29744 -0.54295 -0.90075
 H -0.38255 -0.49173 0.90507
 H -0.43490 1.05999 -0.08310
 H 2.29163 -0.35555 0.13337
7
SN2_IRC_Distances_noMW_output/new_data/SN2_traj1_Distances point 228
C -0.31165 0.08709 -0.12357
 O 1.69083 0.43068 -0.07386
 F -2.56016 -0.18495 0.13997
 H -0.29603 -0.54355 -0.90092
 H -0.38366 -0.49452 0.90668
 H -0.43685 1.05856 -0.08292
 H 2.29751 -0.35331 0.13463
7
SN2_IRC_Distances_noMW_output/new_data/SN2_traj1_Distances point 229
C -0.31310 0.08382 -0.12497
 O 1.69308 0.43187 -0.07554
 F -2.56478 -0.18066 0.14047
 H -0.29477 -0.54403 -0.90109
 H -0.38464 -0.49690 0.90816
 H -0.43860 1.05730 -0.08274
 H 2.30281 -0.35139 0.13572
7
SN2_IRC_Distances_noMW_output/new_data/SN2_traj1_Distances point 230
C -0.31438 0.08095 -0.12619
 O 1.69510 0.43290 -0.07704
 F -2.56892 -0.17696 0.14087
 H -0.29366 -0.54442 -0.90125
 H -0.38552 -0.49892 0.90950
 H -0.44015 1.05620 -0.08257
 H 2.30754 -0.34975 0.13667
7
SN2_IRC_Distances_noMW_output/new_data/SN2_traj1_Distances point 231
C -0.31552 0.07845 -0.12724
 O 1.69689 0.43379 -0.07837
 F -2.57259 -0.17379 0.14121
 H -0.29268 -0.54473 -0.90140
 H -0.38629 -0.50063 0.91071
 H -0.44152 1.05525 -0.08241
 H 2.31171 -0.34835 0.13749
7
SN2_IRC_Distances_noMW_output/new_data/SN2_traj1_Distances point 232
C -0.31651 0.07630 -0.12814
 O 1.69846 0.43455 -0.07953
 F -2.57581 -0.17108 0.14149
 H -0.29183 -0.54497 -0.90154
 H -0.38696 -0.50207 0.91178
 H -0.44271 1.05443 -0.08226
 H 2.31536 -0.34717 0.13819
7
SN2_IRC_Distances_noMW_output/new_data/SN2_traj1_Distances point 233
C -0.31736 0.07447 -0.12890
 O 1.69981 0.43519 -0.08053
 F -2.57858 -0.16880 0.14171
 H -0.29110 -0.54516 -0.90166
 H -0.38753 -0.50327 0.91272
 H -0.44373 1.05374 -0.08212
 H 2.31850 -0.34618 0.13878
7
SN2_IRC_Distances_noMW_output/new_data/SN2_traj1_Distances point 234
C -0.31808 0.07294 -0.12954
 O 1.70095 0.43573 -0.08137
 F -2.58093 -0.16690 0.14189
 H -0.29049 -0.54531 -0.90177
 H -0.38802 -0.50425 0.91351
 H -0.44459 1.05316 -0.08200
 H 2.32115 -0.34536 0.13928
7
SN2_IRC_Distances_noMW_output/new_data/SN2_traj1_Distances point 235
C -0.31867 0.07170 -0.13005
 O 1.70190 0.43616 -0.08207
 F -2.58287 -0.16537 0.14203
 H -0.28998 -0.54542 -0.90186
 H -0.38842 -0.50504 0.91417
 H -0.44529 1.05269 -0.08190
 H 2.32334 -0.34471 0.13968
7
SN2_IRC_Distances_noMW_output/new_data/SN2_traj1_Distances point 236
C -0.31914 0.07072 -0.13046
 O 1.70264 0.43650 -0.08261
 F -2.58440 -0.16418 0.14214
 H -0.28959 -0.54551 -0.90194
 H -0.38873 -0.50565 0.91470
 H -0.44585 1.05232 -0.08182
 H 2.32506 -0.34420 0.13999
7
SN2_IRC_Distances_noMW_output/new_data/SN2_traj1_Distances point 237
C -0.31949 0.06998 -0.13076
 O 1.70320 0.43675 -0.08303
 F -2.58555 -0.16328 0.14222
 H -0.28929 -0.54557 -0.90200
 H -0.38897 -0.50610 0.91509
 H -0.44627 1.05204 -0.08176
 H 2.32636 -0.34382 0.14023
7
SN2_IRC_Distances_noMW_output/new_data/SN2_traj1_Distances point 238
C -0.31974 0.06946 -0.13098
 O 1.70361 0.43693 -0.08333
 F -2.58639 -0.16264 0.14228
 H -0.28907 -0.54561 -0.90204
 H -0.38914 -0.50643 0.91538
 H -0.44657 1.05185 -0.08171
 H 2.32730 -0.34355 0.14040
7
SN2_IRC_Distances_noMW_output/new_data/SN2_traj1_Distances point 239
C -0.31993 0.06907 -0.13114
 O 1.70391 0.43707 -0.08355
 F -2.58701 -0.16217 0.14232
 H -0.28891 -0.54565 -0.90207
 H -0.38927 -0.50667 0.91559
 H -0.44679 1.05170 -0.08168
 H 2.32800 -0.34335 0.14052
7
SN2_IRC_Distances_noMW_output/new_data/SN2_traj1_Distances point 240
C -0.32009 0.06873 -0.13127
 O 1.70417 0.43718 -0.08374
 F -2.58754 -0.16177 0.14235
 H -0.28878 -0.54567 -0.90210
 H -0.38937 -0.50687 0.91577
 H -0.44698 1.05158 -0.08165
 H 2.32860 -0.34318 0.14063
7
SN2_IRC_Distances_noMW_output/new_data/SN2_traj1_Distances point 241
C -0.32026 0.06838 -0.13142
 O 1.70444 0.43730 -0.08393
 F -2.58810 -0.16135 0.14239
 H -0.28864 -0.54570 -0.90213
 H -0.38949 -0.50708 0.91597
 H -0.44719 1.05145 -0.08161
 H 2.32922 -0.34300 0.14074
7
SN2_IRC_Distances_noMW_output/new_data/SN2_traj1_Distances point 242
C -0.32047 0.06795 -0.13160
 O 1.70478 0.43745 -0.08418
 F -2.58879 -0.16082 0.14244
 H -0.28846 -0.54573 -0.90217
 H -0.38963 -0.50734 0.91621
 H -0.44744 1.05128 -0.08157
 H 2.33000 -0.34278 0.14088
7
SN2_IRC_Distances_noMW_output/new_data/SN2_traj1_Distances point 243
C -0.32075 0.06737 -0.13184
 O 1.70524 0.43765 -0.08451
 F -2.58972 -0.16013 0.14249
 H -0.28822 -0.54577 -0.90222
 H -0.38982 -0.50769 0.91653
 H -0.44777 1.05107 -0.08152
 H 2.33105 -0.34249 0.14106
7
SN2_IRC_Distances_noMW_output/new_data/SN2_traj1_Distances point 244
C -0.32113 0.06659 -0.13215
 O 1.70585 0.43791 -0.08496
 F -2.59098 -0.15919 0.14257
 H -0.28790 -0.54583 -0.90229
 H -0.39007 -0.50816 0.91696
 H -0.44822 1.05078 -0.08145
 H 2.33246 -0.34210 0.14131
7
SN2_IRC_Distances_noMW_output/new_data/SN2_traj1_Distances point 245
C -0.32163 0.06558 -0.13257
 O 1.70665 0.43826 -0.08555
 F -2.59263 -0.15799 0.14267
 H -0.28748 -0.54590 -0.90238
 H -0.39041 -0.50875 0.91754
 H -0.44881 1.05040 -0.08135
 H 2.33431 -0.34160 0.14164
7
SN2_IRC_Distances_noMW_output/new_data/SN2_traj1_Distances point 246
C -0.32226 0.06431 -0.13309
 O 1.70766 0.43869 -0.08628
 F -2.59471 -0.15649 0.14279
 H -0.28695 -0.54598 -0.90250
 H -0.39083 -0.50949 0.91826
 H -0.44955 1.04993 -0.08123
 H 2.33663 -0.34098 0.14204
7
SN2_IRC_Distances_noMW_output/new_data/SN2_traj1_Distances point 247
C -0.32301 0.06281 -0.13370
 O 1.70887 0.43919 -0.08716
 F -2.59720 -0.15472 0.14293
 H -0.28632 -0.54607 -0.90264
 H -0.39133 -0.51034 0.91913
 H -0.45044 1.04938 -0.08107
 H 2.33941 -0.34025 0.14251
7
SN2_IRC_Distances_noMW_output/new_data/SN2_traj1_Distances point 248
C -0.32386 0.06112 -0.13439
 O 1.71025 0.43976 -0.08816
 F -2.60003 -0.15275 0.14308
 H -0.28561 -0.54615 -0.90281
 H -0.39190 -0.51129 0.92013
 H -0.45144 1.04876 -0.08089
 H 2.34258 -0.33945 0.14305
7
SN2_IRC_Distances_noMW_output/new_data/SN2_traj1_Distances point 249
C -0.32478 0.05931 -0.13512
 O 1.71175 0.44037 -0.08924
 F -2.60311 -0.15066 0.14323
 H -0.28484 -0.54624 -0.90301
 H -0.39251 -0.51228 0.92121
 H -0.45252 1.04810 -0.08069
 H 2.34601 -0.33861 0.14361
7
SN2_IRC_Distances_noMW_output/new_data/SN2_traj1_Distances point 250
C -0.32572 0.05747 -0.13586
 O 1.71330 0.44098 -0.09035
 F -2.60628 -0.14856 0.14338
 H -0.28405 -0.54631 -0.90321
 H -0.39314 -0.51326 0.92234
 H -0.45363 1.04744 -0.08048
 H 2.34954 -0.33777 0.14419
7
SN2_IRC_Distances_noMW_output/new_data/SN2_traj1_Distances point 251
C -0.32665 0.05568 -0.13658
 O 1.71482 0.44158 -0.09144
 F -2.60941 -0.14653 0.14351
 H -0.28328 -0.54637 -0.90342
 H -0.39376 -0.51418 0.92345
 H -0.45472 1.04680 -0.08026
 H 2.35300 -0.33698 0.14475
7
SN2_IRC_Distances_noMW_output/new_data/SN2_traj1_Distances point 252
C -0.32751 0.05404 -0.13724
 O 1.71623 0.44212 -0.09245
 F -2.61232 -0.14469 0.14363
 H -0.28257 -0.54641 -0.90363
 H -0.39433 -0.51502 0.92448
 H -0.45573 1.04621 -0.08006
 H 2.35622 -0.33626 0.14526
7
SN2_IRC_Distances_noMW_output/new_data/SN2_traj1_Distances point 253
C -0.32825 0.05265 -0.13780
 O 1.71745 0.44258 -0.09332
 F -2.61482 -0.14314 0.14372
 H -0.28196 -0.54644 -0.90380
 H -0.39482 -0.51571 0.92538
 H -0.45659 1.04572 -0.07988
 H 2.35899 -0.33566 0.14570
7
SN2_IRC_Distances_noMW_output/new_data/SN2_traj1_Distances point 254
C -0.32881 0.05160 -0.13822
 O 1.71837 0.44293 -0.09397
 F -2.61671 -0.14199 0.14379
 H -0.28150 -0.54646 -0.90394
 H -0.39519 -0.51622 0.92605
 H -0.45724 1.04535 -0.07974
 H 2.36108 -0.33522 0.14602
7
SN2_IRC_Distances_noMW_output/new_data/SN2_traj1_Distances point 255
C -0.32912 0.05102 -0.13845
 O 1.71889 0.44312 -0.09433
 F -2.61778 -0.14135 0.14383
 H -0.28124 -0.54646 -0.90402
 H -0.39540 -0.51650 0.92643
 H -0.45761 1.04515 -0.07966
 H 2.36225 -0.33498 0.14621
7
SN2_IRC_Distances_noMW_output/new_data/SN2_traj1_Distances point 256
C -0.32914 0.05099 -0.13847
 O 1.71892 0.44313 -0.09436
 F -2.61784 -0.14131 0.14383
 H -0.28122 -0.54646 -0.90403
 H -0.39541 -0.51652 0.92646
 H -0.45763 1.04514 -0.07965
 H 2.36233 -0.33497 0.14622
7
SN2_IRC_Distances_noMW_output/new_data/SN2_traj1_Distances point 257
C -0.32886 0.05151 -0.13826
 O 1.71845 0.44296 -0.09403
 F -2.61689 -0.14188 0.14380
 H -0.28145 -0.54646 -0.90396
 H -0.39523 -0.51626 0.92612
 H -0.45730 1.04532 -0.07972
 H 2.36127 -0.33518 0.14605
7
SN2_IRC_Distances_noMW_output/new_data/SN2_traj1_Distances point 258
C -0.32831 0.05253 -0.13785
 O 1.71755 0.44262 -0.09339
 F -2.61504 -0.14301 0.14373
 H -0.28190 -0.54644 -0.90382
 H -0.39487 -0.51577 0.92545
 H -0.45667 1.04568 -0.07986
 H 2.35923 -0.33561 0.14574
7
SN2_IRC_Distances_noMW_output/new_data/SN2_traj1_Distances point 259
C -0.32757 0.05394 -0.13729
 O 1.71633 0.44216 -0.09252
 F -2.61251 -0.14457 0.14363
 H -0.28252 -0.54641 -0.90364
 H -0.39437 -0.51507 0.92455
 H -0.45580 1.04617 -0.08004
 H 2.35644 -0.33621 0.14530
7
SN2_IRC_Distances_noMW_output/new_data/SN2_traj1_Distances point 260
C -0.32668 0.05563 -0.13661
 O 1.71487 0.44160 -0.09147
 F -2.60951 -0.14647 0.14351
 H -0.28326 -0.54637 -0.90343
 H -0.39378 -0.51421 0.92348
 H -0.45476 1.04678 -0.08026
 H 2.35312 -0.33695 0.14477
7
SN2_IRC_Distances_noMW_output/new_data/SN2_traj1_Distances point 261
C -0.32570 0.05752 -0.13584
 O 1.71326 0.44097 -0.09032
 F -2.60620 -0.14861 0.14337
 H -0.28407 -0.54631 -0.90321
 H -0.39312 -0.51323 0.92231
 H -0.45361 1.04745 -0.08048
 H 2.34945 -0.33779 0.14418
7
SN2_IRC_Distances_noMW_output/new_data/SN2_traj1_Distances point 262
C -0.32465 0.05955 -0.13502
 O 1.71155 0.44029 -0.08909
 F -2.60269 -0.15094 0.14321
 H -0.28494 -0.54623 -0.90298
 H -0.39243 -0.51214 0.92107
 H -0.45238 1.04819 -0.08072
 H 2.34554 -0.33872 0.14354
7
SN2_IRC_Distances_noMW_output/new_data/SN2_traj1_Distances point 263
C -0.32357 0.06170 -0.13415
 O 1.70978 0.43957 -0.08782
 F -2.59906 -0.15342 0.14303
 H -0.28585 -0.54613 -0.90275
 H -0.39170 -0.51097 0.91979
 H -0.45110 1.04897 -0.08096
 H 2.34150 -0.33972 0.14286
7
SN2_IRC_Distances_noMW_output/new_data/SN2_traj1_Distances point 264
C -0.32245 0.06392 -0.13325
 O 1.70798 0.43882 -0.08651
 F -2.59535 -0.15603 0.14283
 H -0.28679 -0.54600 -0.90253
 H -0.39096 -0.50971 0.91849
 H -0.44978 1.04979 -0.08119
 H 2.33736 -0.34079 0.14216
7
SN2_IRC_Distances_noMW_output/new_data/SN2_traj1_Distances point 265
C -0.32133 0.06620 -0.13231
 O 1.70616 0.43805 -0.08519
 F -2.59161 -0.15873 0.14261
 H -0.28774 -0.54586 -0.90232
 H -0.39020 -0.50839 0.91718
 H -0.44845 1.05063 -0.08141
 H 2.33317 -0.34191 0.14144
7
SN2_IRC_Distances_noMW_output/new_data/SN2_traj1_Distances point 266
C -0.32020 0.06851 -0.13137
 O 1.70435 0.43726 -0.08386
 F -2.58789 -0.16150 0.14238
 H -0.28869 -0.54569 -0.90212
 H -0.38945 -0.50701 0.91590
 H -0.44711 1.05149 -0.08163
 H 2.32900 -0.34306 0.14070
7
SN2_IRC_Distances_noMW_output/new_data/SN2_traj1_Distances point 267
C -0.31911 0.07079 -0.13043
 O 1.70259 0.43647 -0.08258
 F -2.58429 -0.16426 0.14213
 H -0.28962 -0.54550 -0.90194
 H -0.38871 -0.50561 0.91466
 H -0.44581 1.05235 -0.08182
 H 2.32494 -0.34423 0.13997
7
SN2_IRC_Distances_noMW_output/new_data/SN2_traj1_Distances point 268
C -0.31811 0.07288 -0.12956
 O 1.70100 0.43575 -0.08141
 F -2.58104 -0.16682 0.14190
 H -0.29046 -0.54532 -0.90178
 H -0.38804 -0.50429 0.91355
 H -0.44463 1.05313 -0.08200
 H 2.32127 -0.34533 0.13930
7
SN2_IRC_Distances_noMW_output/new_data/SN2_traj1_Distances point 269
C -0.31735 0.07449 -0.12889
 O 1.69979 0.43519 -0.08052
 F -2.57855 -0.16882 0.14171
 H -0.29111 -0.54516 -0.90166
 H -0.38753 -0.50325 0.91271
 H -0.44372 1.05374 -0.08212
 H 2.31846 -0.34619 0.13878
7
SN2_IRC_Distances_noMW_output/new_data/SN2_traj1_Distances point 270
C -0.31693 0.07539 -0.12852
 O 1.69913 0.43487 -0.08003
 F -2.57719 -0.16993 0.14160
 H -0.29147 -0.54507 -0.90160
 H -0.38725 -0.50267 0.91225
 H -0.44322 1.05408 -0.08219
 H 2.31693 -0.34667 0.13849
7
SN2_IRC_Distances_noMW_output/new_data/SN2_traj1_Distances point 271
C -0.31685 0.07557 -0.12844
 O 1.69900 0.43481 -0.07993
 F -2.57691 -0.17016 0.14158
 H -0.29154 -0.54505 -0.90159
 H -0.38719 -0.50255 0.91216
 H -0.44312 1.05415 -0.08220
 H 2.31661 -0.34677 0.13843
7
SN2_IRC_Distances_noMW_output/new_data/SN2_traj1_Distances point 272
C -0.31701 0.07523 -0.12859
 O 1.69925 0.43493 -0.08012
 F -2.57743 -0.16974 0.14162
 H -0.29140 -0.54508 -0.90161
 H -0.38730 -0.50278 0.91233
 H -0.44331 1.05402 -0.08218
 H 2.31720 -0.34658 0.13854
7
SN2_IRC_Distances_noMW_output/new_data/SN2_traj1_Distances point 273
C -0.31733 0.07453 -0.12888
 O 1.69977 0.43517 -0.08050
 F -2.57850 -0.16887 0.14170
 H -0.29112 -0.54515 -0.90166
 H -0.38752 -0.50323 0.91269
 H -0.44370 1.05376 -0.08212
 H 2.31840 -0.34621 0.13876
7
SN2_IRC_Distances_noMW_output/new_data/SN2_traj1_Distances point 274
C -0.31777 0.07361 -0.12926
 O 1.70046 0.43550 -0.08101
 F -2.57991 -0.16773 0.14181
 H -0.29076 -0.54524 -0.90172
 H -0.38781 -0.50382 0.91317
 H -0.44421 1.05341 -0.08205
 H 2.32000 -0.34572 0.13906
7
SN2_IRC_Distances_noMW_output/new_data/SN2_traj1_Distances point 275
C -0.31826 0.07256 -0.12969
 O 1.70124 0.43586 -0.08159
 F -2.58152 -0.16643 0.14193
 H -0.29033 -0.54534 -0.90180
 H -0.38814 -0.50449 0.91371
 H -0.44480 1.05301 -0.08197
 H 2.32182 -0.34516 0.13940
7
SN2_IRC_Distances_noMW_output/new_data/SN2_traj1_Distances point 276
C -0.31878 0.07146 -0.13015
 O 1.70207 0.43624 -0.08220
 F -2.58323 -0.16509 0.14206
 H -0.28989 -0.54544 -0.90188
 H -0.38849 -0.50519 0.91430
 H -0.44543 1.05260 -0.08188
 H 2.32375 -0.34459 0.13975
7
SN2_IRC_Distances_noMW_output/new_data/SN2_traj1_Distances point 277
C -0.31930 0.07037 -0.13060
 O 1.70291 0.43662 -0.08281
 F -2.58494 -0.16375 0.14218
 H -0.28945 -0.54554 -0.90197
 H -0.38884 -0.50587 0.91488
 H -0.44605 1.05219 -0.08179
 H 2.32568 -0.34402 0.14010
7
SN2_IRC_Distances_noMW_output/new_data/SN2_traj1_Distances point 278
C -0.31980 0.06934 -0.13102
 O 1.70370 0.43697 -0.08339
 F -2.58657 -0.16250 0.14229
 H -0.28903 -0.54562 -0.90205
 H -0.38918 -0.50650 0.91544
 H -0.44664 1.05180 -0.08170
 H 2.32751 -0.34349 0.14044
7
SN2_IRC_Distances_noMW_output/new_data/SN2_traj1_Distances point 279
C -0.32025 0.06842 -0.13141
 O 1.70442 0.43729 -0.08392
 F -2.58804 -0.16139 0.14239
 H -0.28865 -0.54570 -0.90213
 H -0.38948 -0.50706 0.91595
 H -0.44717 1.05146 -0.08162
 H 2.32917 -0.34302 0.14073
7
SN2_IRC_Distances_noMW_output/new_data/SN2_traj1_Distances point 280
C -0.32062 0.06764 -0.13172
 O 1.70502 0.43755 -0.08436
 F -2.58928 -0.16046 0.14247
 H -0.28833 -0.54575 -0.90219
 H -0.38973 -0.50753 0.91638
 H -0.44761 1.05117 -0.08155
 H 2.33055 -0.34263 0.14098
7
SN2_IRC_Distances_noMW_output/new_data/SN2_traj1_Distances point 281
C -0.32090 0.06707 -0.13196
 O 1.70547 0.43775 -0.08468
 F -2.59020 -0.15977 0.14252
 H -0.28810 -0.54580 -0.90224
 H -0.38992 -0.50787 0.91669
 H -0.44794 1.05096 -0.08149
 H 2.33159 -0.34234 0.14116
7
SN2_IRC_Distances_noMW_output/new_data/SN2_traj1_Distances point 282
C -0.32106 0.06674 -0.13209
 O 1.70573 0.43786 -0.08487
 F -2.59074 -0.15937 0.14256
 H -0.28796 -0.54582 -0.90227
 H -0.39002 -0.50807 0.91688
 H -0.44814 1.05083 -0.08146
 H 2.33219 -0.34217 0.14126
7
SN2_IRC_Distances_noMW_output/new_data/SN2_traj1_Distances point 283
C -0.32109 0.06668 -0.13212
 O 1.70578 0.43788 -0.08491
 F -2.59084 -0.15930 0.14256
 H -0.28793 -0.54582 -0.90228
 H -0.39005 -0.50810 0.91691
 H -0.44817 1.05081 -0.08146
 H 2.33230 -0.34214 0.14128
7
SN2_IRC_Distances_noMW_output/new_data/SN2_traj1_Distances point 284
C -0.32098 0.06690 -0.13203
 O 1.70561 0.43781 -0.08478
 F -2.59048 -0.15956 0.14254
 H -0.28802 -0.54581 -0.90226
 H -0.38997 -0.50797 0.91679
 H -0.44804 1.05089 -0.08148
 H 2.33190 -0.34225 0.14121
7
SN2_IRC_Distances_noMW_output/new_data/SN2_traj1_Distances point 285
C -0.32075 0.06739 -0.13183
 O 1.70522 0.43764 -0.08450
 F -2.58970 -0.16015 0.14249
 H -0.28823 -0.54577 -0.90222
 H -0.38981 -0.50768 0.91652
 H -0.44776 1.05107 -0.08152
 H 2.33102 -0.34250 0.14106
7
SN2_IRC_Distances_noMW_output/new_data/SN2_traj1_Distances point 286
C -0.32039 0.06811 -0.13153
 O 1.70466 0.43739 -0.08409
 F -2.58854 -0.16102 0.14242
 H -0.28852 -0.54572 -0.90215
 H -0.38958 -0.50725 0.91612
 H -0.44734 1.05134 -0.08159
 H 2.32972 -0.34286 0.14083
7
SN2_IRC_Distances_noMW_output/new_data/SN2_traj1_Distances point 287
C -0.31995 0.06902 -0.13116
 O 1.70395 0.43708 -0.08357
 F -2.58708 -0.16211 0.14232
 H -0.28890 -0.54565 -0.90208
 H -0.38928 -0.50670 0.91562
 H -0.44682 1.05168 -0.08167
 H 2.32809 -0.34332 0.14054
7
SN2_IRC_Distances_noMW_output/new_data/SN2_traj1_Distances point 288
C -0.31945 0.07006 -0.13073
 O 1.70315 0.43672 -0.08298
 F -2.58543 -0.16338 0.14221
 H -0.28932 -0.54557 -0.90199
 H -0.38894 -0.50606 0.91505
 H -0.44622 1.05207 -0.08176
 H 2.32623 -0.34386 0.14020
7
SN2_IRC_Distances_noMW_output/new_data/SN2_traj1_Distances point 289
C -0.31892 0.07118 -0.13026
 O 1.70229 0.43634 -0.08235
 F -2.58367 -0.16474 0.14209
 H -0.28978 -0.54547 -0.90190
 H -0.38858 -0.50536 0.91445
 H -0.44558 1.05249 -0.08186
 H 2.32424 -0.34444 0.13984
7
SN2_IRC_Distances_noMW_output/new_data/SN2_traj1_Distances point 290
C -0.31837 0.07234 -0.12979
 O 1.70141 0.43594 -0.08171
 F -2.58187 -0.16616 0.14196
 H -0.29024 -0.54537 -0.90182
 H -0.38821 -0.50464 0.91383
 H -0.44493 1.05293 -0.08195
 H 2.32222 -0.34504 0.13947
7
SN2_IRC_Distances_noMW_output/new_data/SN2_traj1_Distances point 291
C -0.31783 0.07347 -0.12932
 O 1.70056 0.43554 -0.08108
 F -2.58012 -0.16756 0.14183
 H -0.29070 -0.54526 -0.90173
 H -0.38785 -0.50391 0.91324
 H -0.44429 1.05336 -0.08204
 H 2.32023 -0.34564 0.13911
7
SN2_IRC_Distances_noMW_output/new_data/SN2_traj1_Distances point 292
C -0.31733 0.07454 -0.12887
 O 1.69976 0.43517 -0.08049
 F -2.57848 -0.16888 0.14170
 H -0.29113 -0.54515 -0.90166
 H -0.38751 -0.50322 0.91268
 H -0.44369 1.05376 -0.08213
 H 2.31838 -0.34622 0.13876
7
SN2_IRC_Distances_noMW_output/new_data/SN2_traj1_Distances point 293
C -0.31688 0.07550 -0.12847
 O 1.69905 0.43483 -0.07997
 F -2.57702 -0.17008 0.14158
 H -0.29151 -0.54505 -0.90159
 H -0.38721 -0.50260 0.91219
 H -0.44315 1.05413 -0.08220
 H 2.31673 -0.34673 0.13845
7
SN2_IRC_Distances_noMW_output/new_data/SN2_traj1_Distances point 294
C -0.31651 0.07630 -0.12814
 O 1.69846 0.43455 -0.07953
 F -2.57581 -0.17108 0.14149
 H -0.29183 -0.54497 -0.90154
 H -0.38696 -0.50207 0.91179
 H -0.44271 1.05443 -0.08226
 H 2.31536 -0.34717 0.13819
7
SN2_IRC_Distances_noMW_output/new_data/SN2_traj1_Distances point 295
C -0.31624 0.07689 -0.12789
 O 1.69803 0.43435 -0.07921
 F -2.57492 -0.17182 0.14141
 H -0.29206 -0.54490 -0.90150
 H -0.38677 -0.50168 0.91149
 H -0.44238 1.05465 -0.08230
 H 2.31436 -0.34749 0.13800
7
SN2_IRC_Distances_noMW_output/new_data/SN2_traj1_Distances point 296
C -0.31609 0.07721 -0.12776
 O 1.69779 0.43423 -0.07904
 F -2.57444 -0.17222 0.14137
 H -0.29219 -0.54487 -0.90148
 H -0.38667 -0.50146 0.91133
 H -0.44220 1.05478 -0.08232
 H 2.31380 -0.34767 0.13789
7
SN2_IRC_Distances_noMW_output/new_data/SN2_traj1_Distances point 297
C -0.31608 0.07722 -0.12775
 O 1.69778 0.43423 -0.07903
 F -2.57442 -0.17223 0.14137
 H -0.29220 -0.54487 -0.90148
 H -0.38667 -0.50146 0.91132
 H -0.44220 1.05478 -0.08232
 H 2.31379 -0.34767 0.13789
7
SN2_IRC_Distances_noMW_output/new_data/SN2_traj1_Distances point 298
C -0.31625 0.07686 -0.12790
 O 1.69805 0.43436 -0.07923
 F -2.57497 -0.17178 0.14142
 H -0.29205 -0.54491 -0.90150
 H -0.38678 -0.50170 0.91150
 H -0.44240 1.05464 -0.08230
 H 2.31440 -0.34747 0.13801
7
SN2_IRC_Distances_noMW_output/new_data/SN2_traj1_Distances point 299
C -0.31661 0.07608 -0.12823
 O 1.69862 0.43463 -0.07965
 F -2.57614 -0.17080 0.14151
 H -0.29174 -0.54499 -0.90155
 H -0.38703 -0.50221 0.91190
 H -0.44283 1.05435 -0.08224
 H 2.31573 -0.34705 0.13826
7
SN2_IRC_Distances_noMW_output/new_data/SN2_traj1_Distances point 300
C -0.31718 0.07485 -0.12874
 O 1.69953 0.43506 -0.08032
 F -2.57800 -0.16927 0.14166
 H -0.29125 -0.54512 -0.90163
 H -0.38741 -0.50302 0.91252
 H -0.44352 1.05388 -0.08215
 H 2.31784 -0.34638 0.13866
7
SN2_IRC_Distances_noMW_output/new_data/SN2_traj1_Distances point 301
C -0.31798 0.07316 -0.12945
 O 1.70079 0.43565 -0.08125
 F -2.58060 -0.16717 0.14187
 H -0.29057 -0.54529 -0.90176
 H -0.38795 -0.50411 0.91340
 H -0.44447 1.05324 -0.08202
 H 2.32078 -0.34548 0.13921
7
SN2_IRC_Distances_noMW_output/new_data/SN2_traj1_Distances point 302
C -0.31899 0.07102 -0.13033
 O 1.70241 0.43639 -0.08245
 F -2.58393 -0.16454 0.14211
 H -0.28971 -0.54548 -0.90192
 H -0.38864 -0.50546 0.91453
 H -0.44568 1.05243 -0.08184
 H 2.32453 -0.34435 0.13990
7
SN2_IRC_Distances_noMW_output/new_data/SN2_traj1_Distances point 303
C -0.32021 0.06849 -0.13137
 O 1.70436 0.43726 -0.08387
 F -2.58792 -0.16148 0.14238
 H -0.28868 -0.54569 -0.90212
 H -0.38945 -0.50702 0.91591
 H -0.44712 1.05149 -0.08162
 H 2.32903 -0.34306 0.14071
7
SN2_IRC_Distances_noMW_output/new_data/SN2_traj1_Distances point 304
C -0.32158 0.06567 -0.13253
 O 1.70657 0.43823 -0.08549
 F -2.59247 -0.15810 0.14266
 H -0.28752 -0.54589 -0.90237
 H -0.39038 -0.50870 0.91748
 H -0.44876 1.05044 -0.08136
 H 2.33413 -0.34164 0.14160
7
SN2_IRC_Distances_noMW_output/new_data/SN2_traj1_Distances point 305
C -0.32307 0.06267 -0.13375
 O 1.70898 0.43924 -0.08724
 F -2.59742 -0.15456 0.14294
 H -0.28626 -0.54607 -0.90265
 H -0.39137 -0.51042 0.91921
 H -0.45052 1.04933 -0.08106
 H 2.33967 -0.34019 0.14256
7
SN2_IRC_Distances_noMW_output/new_data/SN2_traj1_Distances point 306
C -0.32463 0.05960 -0.13500
 O 1.71151 0.44027 -0.08907
 F -2.60262 -0.15099 0.14321
 H -0.28496 -0.54622 -0.90297
 H -0.39241 -0.51212 0.92104
 H -0.45235 1.04821 -0.08072
 H 2.34546 -0.33874 0.14353
7
SN2_IRC_Distances_noMW_output/new_data/SN2_traj1_Distances point 307
C -0.32621 0.05653 -0.13624
 O 1.71409 0.44130 -0.09092
 F -2.60792 -0.14749 0.14345
 H -0.28365 -0.54634 -0.90332
 H -0.39347 -0.51375 0.92292
 H -0.45421 1.04710 -0.08037
 H 2.35136 -0.33735 0.14449
7
SN2_IRC_Distances_noMW_output/new_data/SN2_traj1_Distances point 308
C -0.32777 0.05354 -0.13744
 O 1.71667 0.44229 -0.09276
 F -2.61321 -0.14414 0.14366
 H -0.28235 -0.54642 -0.90369
 H -0.39451 -0.51527 0.92480
 H -0.45604 1.04604 -0.07999
 H 2.35721 -0.33605 0.14542
7
SN2_IRC_Distances_noMW_output/new_data/SN2_traj1_Distances point 309
C -0.32930 0.05069 -0.13859
 O 1.71918 0.44323 -0.09454
 F -2.61838 -0.14099 0.14385
 H -0.28109 -0.54647 -0.90407
 H -0.39552 -0.51666 0.92665
 H -0.45781 1.04503 -0.07961
 H 2.36292 -0.33485 0.14631
7
SN2_IRC_Distances_noMW_output/new_data/SN2_traj1_Distances point 310
C -0.33074 0.04803 -0.13965
 O 1.72158 0.44410 -0.09623
 F -2.62332 -0.13809 0.14401
 H -0.27990 -0.54649 -0.90445
 H -0.39648 -0.51790 0.92842
 H -0.45950 1.04411 -0.07923
 H 2.36836 -0.33377 0.14714
7
SN2_IRC_Distances_noMW_output/new_data/SN2_traj1_Distances point 311
C -0.33209 0.04559 -0.14062
 O 1.72382 0.44490 -0.09780
 F -2.62792 -0.13548 0.14414
 H -0.27880 -0.54648 -0.90482
 H -0.39737 -0.51899 0.93008
 H -0.46106 1.04328 -0.07887
 H 2.37341 -0.33282 0.14789
7
SN2_IRC_Distances_noMW_output/new_data/SN2_traj1_Distances point 312
C -0.33329 0.04344 -0.14147
 O 1.72584 0.44561 -0.09921
 F -2.63207 -0.13321 0.14425
 H -0.27782 -0.54646 -0.90517
 H -0.39816 -0.51992 0.93158
 H -0.46245 1.04256 -0.07853
 H 2.37795 -0.33201 0.14856
7
SN2_IRC_Distances_noMW_output/new_data/SN2_traj1_Distances point 313
C -0.33431 0.04164 -0.14219
 O 1.72755 0.44620 -0.10040
 F -2.63559 -0.13133 0.14433
 H -0.27699 -0.54644 -0.90547
 H -0.39884 -0.52067 0.93285
 H -0.46363 1.04196 -0.07824
 H 2.38181 -0.33135 0.14911
7
SN2_IRC_Distances_noMW_output/new_data/SN2_traj1_Distances point 314
C -0.33510 0.04025 -0.14274
 O 1.72888 0.44665 -0.10131
 F -2.63833 -0.12990 0.14439
 H -0.27635 -0.54641 -0.90572
 H -0.39936 -0.52123 0.93384
 H -0.46454 1.04150 -0.07801
 H 2.38479 -0.33086 0.14954
7
SN2_IRC_Distances_noMW_output/new_data/SN2_traj1_Distances point 315
C -0.33561 0.03938 -0.14308
 O 1.72973 0.44693 -0.10190
 F -2.64008 -0.12900 0.14443
 H -0.27595 -0.54639 -0.90588
 H -0.39969 -0.52158 0.93447
 H -0.46511 1.04122 -0.07786
 H 2.38670 -0.33056 0.14981
7
SN2_IRC_Distances_noMW_output/new_data/SN2_traj1_Distances point 316
C -0.33577 0.03909 -0.14319
 O 1.73002 0.44702 -0.10209
 F -2.64065 -0.12871 0.14444
 H -0.27581 -0.54638 -0.90593
 H -0.39980 -0.52169 0.93468
 H -0.46531 1.04113 -0.07781
 H 2.38732 -0.33046 0.14990
7
SN2_IRC_Distances_noMW_output/new_data/SN2_traj1_Distances point 317
C -0.33558 0.03943 -0.14306
 O 1.72968 0.44691 -0.10186
 F -2.63997 -0.12906 0.14443
 H -0.27597 -0.54639 -0.90587
 H -0.39967 -0.52156 0.93443
 H -0.46508 1.04124 -0.07786
 H 2.38658 -0.33058 0.14980
7
SN2_IRC_Distances_noMW_output/new_data/SN2_traj1_Distances point 318
C -0.33505 0.04034 -0.14270
 O 1.72880 0.44662 -0.10126
 F -2.63816 -0.12999 0.14439
 H -0.27639 -0.54641 -0.90570
 H -0.39932 -0.52120 0.93378
 H -0.46448 1.04153 -0.07802
 H 2.38461 -0.33089 0.14951
7
SN2_IRC_Distances_noMW_output/new_data/SN2_traj1_Distances point 319
C -0.33431 0.04164 -0.14219
 O 1.72755 0.44619 -0.10039
 F -2.63558 -0.13133 0.14433
 H -0.27700 -0.54644 -0.90547
 H -0.39883 -0.52067 0.93285
 H -0.46362 1.04196 -0.07824
 H 2.38179 -0.33135 0.14911
7
SN2_IRC_Distances_noMW_output/new_data/SN2_traj1_Distances point 320
C -0.33350 0.04307 -0.14162
 O 1.72619 0.44573 -0.09945
 F -2.63279 -0.13282 0.14427
 H -0.27765 -0.54646 -0.90523
 H -0.39830 -0.52008 0.93184
 H -0.46269 1.04243 -0.07847
 H 2.37874 -0.33187 0.14867
7
SN2_IRC_Distances_noMW_output/new_data/SN2_traj1_Distances point 321
C -0.33280 0.04431 -0.14113
 O 1.72502 0.44532 -0.09863
 F -2.63037 -0.13413 0.14421
 H -0.27822 -0.54647 -0.90502
 H -0.39784 -0.51955 0.93097
 H -0.46188 1.04285 -0.07867
 H 2.37610 -0.33233 0.14829
7
SN2_IRC_Distances_noMW_output/new_data/SN2_traj1_Distances point 322
C -0.33235 0.04511 -0.14081
 O 1.72427 0.44506 -0.09811
 F -2.62884 -0.13497 0.14417
 H -0.27859 -0.54648 -0.90490
 H -0.39754 -0.51920 0.93041
 H -0.46136 1.04312 -0.07880
 H 2.37442 -0.33263 0.14804
7
SN2_IRC_Distances_noMW_output/new_data/SN2_traj1_Distances point 323
C -0.33225 0.04530 -0.14074
 O 1.72409 0.44500 -0.09799
 F -2.62848 -0.13517 0.14416
 H -0.27867 -0.54648 -0.90487
 H -0.39747 -0.51912 0.93028
 H -0.46124 1.04318 -0.07882
 H 2.37402 -0.33270 0.14798
7
SN2_IRC_Distances_noMW_output/new_data/SN2_traj1_Distances point 324
C -0.33250 0.04485 -0.14091
 O 1.72451 0.44514 -0.09828
 F -2.62934 -0.13469 0.14418
 H -0.27847 -0.54648 -0.90494
 H -0.39764 -0.51932 0.93059
 H -0.46153 1.04303 -0.07876
 H 2.37497 -0.33253 0.14812
7
SN2_IRC_Distances_noMW_output/new_data/SN2_traj1_Distances point 325
C -0.33305 0.04386 -0.14131
 O 1.72544 0.44547 -0.09893
 F -2.63124 -0.13365 0.14423
 H -0.27802 -0.54647 -0.90510
 H -0.39800 -0.51974 0.93128
 H -0.46217 1.04270 -0.07860
 H 2.37705 -0.33216 0.14843
7
SN2_IRC_Distances_noMW_output/new_data/SN2_traj1_Distances point 326
C -0.33383 0.04249 -0.14185
 O 1.72674 0.44592 -0.09983
 F -2.63392 -0.13221 0.14429
 H -0.27739 -0.54645 -0.90533
 H -0.39852 -0.52032 0.93225
 H -0.46307 1.04224 -0.07838
 H 2.37998 -0.33166 0.14885
7
SN2_IRC_Distances_noMW_output/new_data/SN2_traj1_Distances point 327
C -0.33476 0.04086 -0.14250
 O 1.72830 0.44645 -0.10091
 F -2.63713 -0.13052 0.14437
 H -0.27663 -0.54642 -0.90561
 H -0.39913 -0.52099 0.93340
 H -0.46414 1.04170 -0.07811
 H 2.38348 -0.33107 0.14935
7
SN2_IRC_Distances_noMW_output/new_data/SN2_traj1_Distances point 328
C -0.33577 0.03910 -0.14319
 O 1.73001 0.44702 -0.10209
 F -2.64065 -0.12871 0.14444
 H -0.27581 -0.54638 -0.90593
 H -0.39980 -0.52169 0.93468
 H -0.46530 1.04113 -0.07781
 H 2.38732 -0.33046 0.14990
7
SN2_IRC_Distances_noMW_output/new_data/SN2_traj1_Distances point 329
C -0.33683 0.03728 -0.14391
 O 1.73180 0.44762 -0.10332
 F -2.64433 -0.12687 0.14451
 H -0.27496 -0.54633 -0.90627
 H -0.40049 -0.52239 0.93601
 H -0.46652 1.04054 -0.07748
 H 2.39133 -0.32985 0.15046
7
SN2_IRC_Distances_noMW_output/new_data/SN2_traj1_Distances point 330
C -0.33789 0.03547 -0.14462
 O 1.73361 0.44821 -0.10455
 F -2.64805 -0.12506 0.14458
 H -0.27410 -0.54626 -0.90663
 H -0.40119 -0.52306 0.93736
 H -0.46774 1.03997 -0.07715
 H 2.39537 -0.32926 0.15102
7
SN2_IRC_Distances_noMW_output/new_data/SN2_traj1_Distances point 331
C -0.33894 0.03371 -0.14532
 O 1.73540 0.44878 -0.10576
 F -2.65172 -0.12331 0.14463
 H -0.27326 -0.54619 -0.90699
 H -0.40188 -0.52370 0.93869
 H -0.46894 1.03942 -0.07682
 H 2.39935 -0.32871 0.15156
7
SN2_IRC_Distances_noMW_output/new_data/SN2_traj1_Distances point 332
C -0.33995 0.03203 -0.14598
 O 1.73713 0.44933 -0.10693
 F -2.65527 -0.12167 0.14468
 H -0.27246 -0.54612 -0.90734
 H -0.40254 -0.52427 0.93997
 H -0.47009 1.03890 -0.07649
 H 2.40319 -0.32820 0.15208
7
SN2_IRC_Distances_noMW_output/new_data/SN2_traj1_Distances point 333
C -0.34091 0.03047 -0.14659
 O 1.73876 0.44984 -0.10803
 F -2.65864 -0.12015 0.14473
 H -0.27169 -0.54604 -0.90769
 H -0.40317 -0.52480 0.94119
 H -0.47118 1.03843 -0.07617
 H 2.40682 -0.32774 0.15257
7
SN2_IRC_Distances_noMW_output/new_data/SN2_traj1_Distances point 334
C -0.34179 0.02902 -0.14716
 O 1.74029 0.45032 -0.10905
 F -2.66176 -0.11877 0.14476
 H -0.27099 -0.54596 -0.90802
 H -0.40375 -0.52526 0.94232
 H -0.47219 1.03800 -0.07587
 H 2.41020 -0.32734 0.15301
7
SN2_IRC_Distances_noMW_output/new_data/SN2_traj1_Distances point 335
C -0.34259 0.02773 -0.14766
 O 1.74166 0.45074 -0.10996
 F -2.66460 -0.11755 0.14479
 H -0.27035 -0.54589 -0.90832
 H -0.40427 -0.52567 0.94335
 H -0.47310 1.03761 -0.07560
 H 2.41325 -0.32699 0.15341
7
SN2_IRC_Distances_noMW_output/new_data/SN2_traj1_Distances point 336
C -0.34329 0.02662 -0.14810
 O 1.74286 0.45111 -0.11076
 F -2.66706 -0.11650 0.14482
 H -0.26980 -0.54582 -0.90859
 H -0.40473 -0.52600 0.94424
 H -0.47388 1.03729 -0.07536
 H 2.41591 -0.32669 0.15376
7
SN2_IRC_Distances_noMW_output/new_data/SN2_traj1_Distances point 337
C -0.34386 0.02572 -0.14845
 O 1.74384 0.45140 -0.11141
 F -2.66908 -0.11566 0.14484
 H -0.26936 -0.54576 -0.90881
 H -0.40510 -0.52627 0.94497
 H -0.47453 1.03703 -0.07516
 H 2.41807 -0.32646 0.15403
7
SN2_IRC_Distances_noMW_output/new_data/SN2_traj1_Distances point 338
C -0.34427 0.02507 -0.14871
 O 1.74455 0.45162 -0.11188
 F -2.67054 -0.11506 0.14485
 H -0.26903 -0.54572 -0.90898
 H -0.40537 -0.52646 0.94549
 H -0.47499 1.03685 -0.07502
 H 2.41964 -0.32630 0.15424
7
SN2_IRC_Distances_noMW_output/new_data/SN2_traj1_Distances point 339
C -0.34449 0.02471 -0.14885
 O 1.74495 0.45174 -0.11214
 F -2.67135 -0.11472 0.14486
 H -0.26885 -0.54570 -0.90907
 H -0.40552 -0.52656 0.94579
 H -0.47525 1.03674 -0.07494
 H 2.42051 -0.32621 0.15435
7
SN2_IRC_Distances_noMW_output/new_data/SN2_traj1_Distances point 340
C -0.34452 0.02467 -0.14887
 O 1.74500 0.45175 -0.11217
 F -2.67146 -0.11468 0.14486
 H -0.26883 -0.54569 -0.90908
 H -0.40554 -0.52658 0.94583
 H -0.47528 1.03673 -0.07493
 H 2.42063 -0.32620 0.15436
7
SN2_IRC_Distances_noMW_output/new_data/SN2_traj1_Distances point 341
C -0.34436 0.02492 -0.14877
 O 1.74472 0.45167 -0.11199
 F -2.67087 -0.11492 0.14485
 H -0.26896 -0.54571 -0.90902
 H -0.40543 -0.52650 0.94562
 H -0.47510 1.03680 -0.07498
 H 2.42000 -0.32626 0.15428
7
SN2_IRC_Distances_noMW_output/new_data/SN2_traj1_Distances point 342
C -0.34402 0.02546 -0.14855
 O 1.74412 0.45149 -0.11159
 F -2.66966 -0.11542 0.14484
 H -0.26923 -0.54575 -0.90888
 H -0.40521 -0.52635 0.94517
 H -0.47471 1.03696 -0.07510
 H 2.41869 -0.32640 0.15411
7
SN2_IRC_Distances_noMW_output/new_data/SN2_traj1_Distances point 343
C -0.34352 0.02626 -0.14824
 O 1.74326 0.45123 -0.11102
 F -2.66788 -0.11616 0.14483
 H -0.26962 -0.54580 -0.90868
 H -0.40488 -0.52611 0.94453
 H -0.47414 1.03718 -0.07528
 H 2.41679 -0.32660 0.15387
7
SN2_IRC_Distances_noMW_output/new_data/SN2_traj1_Distances point 344
C -0.34289 0.02726 -0.14785
 O 1.74217 0.45090 -0.11030
 F -2.66564 -0.11710 0.14481
 H -0.27012 -0.54586 -0.90844
 H -0.40447 -0.52581 0.94372
 H -0.47343 1.03748 -0.07550
 H 2.41437 -0.32686 0.15356
7
SN2_IRC_Distances_noMW_output/new_data/SN2_traj1_Distances point 345
C -0.34214 0.02846 -0.14738
 O 1.74088 0.45050 -0.10944
 F -2.66300 -0.11824 0.14478
 H -0.27071 -0.54593 -0.90815
 H -0.40398 -0.52544 0.94277
 H -0.47258 1.03783 -0.07576
 H 2.41153 -0.32718 0.15319
7
SN2_IRC_Distances_noMW_output/new_data/SN2_traj1_Distances point 346
C -0.34130 0.02982 -0.14684
 O 1.73944 0.45005 -0.10848
 F -2.66002 -0.11954 0.14474
 H -0.27138 -0.54601 -0.90784
 H -0.40343 -0.52501 0.94169
 H -0.47163 1.03823 -0.07604
 H 2.40832 -0.32756 0.15276
7
SN2_IRC_Distances_noMW_output/new_data/SN2_traj1_Distances point 347
C -0.34039 0.03132 -0.14626
 O 1.73787 0.44956 -0.10743
 F -2.65679 -0.12098 0.14470
 H -0.27211 -0.54609 -0.90750
 H -0.40283 -0.52452 0.94052
 H -0.47059 1.03868 -0.07635
 H 2.40484 -0.32799 0.15230
7
SN2_IRC_Distances_noMW_output/new_data/SN2_traj1_Distances point 348
C -0.33941 0.03293 -0.14562
 O 1.73620 0.44904 -0.10631
 F -2.65338 -0.12254 0.14466
 H -0.27289 -0.54616 -0.90715
 H -0.40219 -0.52397 0.93928
 H -0.46948 1.03918 -0.07666
 H 2.40114 -0.32847 0.15180
7
SN2_IRC_Distances_noMW_output/new_data/SN2_traj1_Distances point 349
C -0.33841 0.03461 -0.14496
 O 1.73449 0.44849 -0.10514
 F -2.64985 -0.12420 0.14460
 H -0.27369 -0.54623 -0.90680
 H -0.40153 -0.52338 0.93801
 H -0.46833 1.03970 -0.07699
 H 2.39732 -0.32899 0.15129
7
SN2_IRC_Distances_noMW_output/new_data/SN2_traj1_Distances point 350
C -0.33739 0.03632 -0.14429
 O 1.73276 0.44793 -0.10397
 F -2.64630 -0.12591 0.14455
 H -0.27451 -0.54630 -0.90646
 H -0.40086 -0.52275 0.93672
 H -0.46717 1.04024 -0.07731
 H 2.39346 -0.32953 0.15076
7
SN2_IRC_Distances_noMW_output/new_data/SN2_traj1_Distances point 351
C -0.33640 0.03801 -0.14362
 O 1.73108 0.44738 -0.10282
 F -2.64283 -0.12761 0.14448
 H -0.27531 -0.54635 -0.90613
 H -0.40021 -0.52211 0.93547
 H -0.46603 1.04078 -0.07762
 H 2.38970 -0.33009 0.15023
7
SN2_IRC_Distances_noMW_output/new_data/SN2_traj1_Distances point 352
C -0.33546 0.03963 -0.14298
 O 1.72950 0.44685 -0.10173
 F -2.63958 -0.12926 0.14442
 H -0.27606 -0.54639 -0.90583
 H -0.39959 -0.52148 0.93429
 H -0.46495 1.04130 -0.07790
 H 2.38616 -0.33064 0.14974
7
SN2_IRC_Distances_noMW_output/new_data/SN2_traj1_Distances point 353
C -0.33463 0.04107 -0.14241
 O 1.72809 0.44638 -0.10077
 F -2.63670 -0.13074 0.14436
 H -0.27673 -0.54643 -0.90557
 H -0.39905 -0.52090 0.93325
 H -0.46400 1.04177 -0.07814
 H 2.38302 -0.33115 0.14929
7
SN2_IRC_Distances_noMW_output/new_data/SN2_traj1_Distances point 354
C -0.33395 0.04227 -0.14194
 O 1.72695 0.44599 -0.09998
 F -2.63435 -0.13198 0.14430
 H -0.27728 -0.54645 -0.90537
 H -0.39860 -0.52041 0.93240
 H -0.46321 1.04217 -0.07834
 H 2.38045 -0.33158 0.14892
7
SN2_IRC_Distances_noMW_output/new_data/SN2_traj1_Distances point 355
C -0.33347 0.04312 -0.14160
 O 1.72614 0.44571 -0.09942
 F -2.63269 -0.13287 0.14426
 H -0.27768 -0.54646 -0.90522
 H -0.39828 -0.52006 0.93180
 H -0.46266 1.04245 -0.07848
 H 2.37863 -0.33189 0.14866
7
SN2_IRC_Distances_noMW_output/new_data/SN2_traj1_Distances point 356
C -0.33321 0.04359 -0.14141
 O 1.72570 0.44556 -0.09911
 F -2.63177 -0.13336 0.14424
 H -0.27789 -0.54647 -0.90514
 H -0.39811 -0.51986 0.93147
 H -0.46235 1.04261 -0.07856
 H 2.37763 -0.33206 0.14851
7
SN2_IRC_Distances_noMW_output/new_data/SN2_traj1_Distances point 357
C -0.33315 0.04369 -0.14137
 O 1.72560 0.44552 -0.09904
 F -2.63157 -0.13347 0.14424
 H -0.27794 -0.54647 -0.90513
 H -0.39807 -0.51982 0.93140
 H -0.46228 1.04264 -0.07857
 H 2.37741 -0.33210 0.14848
7
SN2_IRC_Distances_noMW_output/new_data/SN2_traj1_Distances point 358
C -0.33326 0.04349 -0.14145
 O 1.72579 0.44559 -0.09917
 F -2.63197 -0.13326 0.14425
 H -0.27785 -0.54646 -0.90516
 H -0.39814 -0.51990 0.93154
 H -0.46242 1.04257 -0.07854
 H 2.37785 -0.33203 0.14854
7
SN2_IRC_Distances_noMW_output/new_data/SN2_traj1_Distances point 359
C -0.33351 0.04305 -0.14163
 O 1.72621 0.44573 -0.09946
 F -2.63282 -0.13280 0.14427
 H -0.27765 -0.54646 -0.90523
 H -0.39831 -0.52009 0.93185
 H -0.46270 1.04243 -0.07847
 H 2.37877 -0.33186 0.14868
7
SN2_IRC_Distances_noMW_output/new_data/SN2_traj1_Distances point 360
C -0.33385 0.04245 -0.14187
 O 1.72678 0.44593 -0.09986
 F -2.63400 -0.13217 0.14430
 H -0.27737 -0.54645 -0.90533
 H -0.39853 -0.52034 0.93227
 H -0.46309 1.04223 -0.07837
 H 2.38006 -0.33164 0.14886
7
SN2_IRC_Distances_noMW_output/new_data/SN2_traj1_Distances point 361
C -0.33426 0.04172 -0.14215
 O 1.72747 0.44617 -0.10034
 F -2.63542 -0.13142 0.14433
 H -0.27703 -0.54644 -0.90546
 H -0.39880 -0.52064 0.93279
 H -0.46357 1.04199 -0.07825
 H 2.38161 -0.33138 0.14909
7
SN2_IRC_Distances_noMW_output/new_data/SN2_traj1_Distances point 362
C -0.33472 0.04092 -0.14247
 O 1.72824 0.44643 -0.10087
 F -2.63701 -0.13058 0.14436
 H -0.27666 -0.54642 -0.90560
 H -0.39911 -0.52097 0.93336
 H -0.46410 1.04172 -0.07812
 H 2.38335 -0.33110 0.14934
7
SN2_IRC_Distances_noMW_output/new_data/SN2_traj1_Distances point 363
C -0.33522 0.04005 -0.14282
 O 1.72908 0.44671 -0.10145
 F -2.63874 -0.12969 0.14440
 H -0.27626 -0.54640 -0.90575
 H -0.39943 -0.52132 0.93399
 H -0.46467 1.04144 -0.07797
 H 2.38524 -0.33079 0.14960
7
SN2_IRC_Distances_noMW_output/new_data/SN2_traj1_Distances point 364
C -0.33575 0.03913 -0.14318
 O 1.72998 0.44701 -0.10207
 F -2.64058 -0.12875 0.14444
 H -0.27583 -0.54638 -0.90592
 H -0.39978 -0.52168 0.93465
 H -0.46528 1.04114 -0.07781
 H 2.38725 -0.33047 0.14989
7
SN2_IRC_Distances_noMW_output/new_data/SN2_traj1_Distances point 365
C -0.33632 0.03816 -0.14356
 O 1.73093 0.44733 -0.10272
 F -2.64254 -0.12776 0.14448
 H -0.27537 -0.54635 -0.90610
 H -0.40015 -0.52206 0.93536
 H -0.46593 1.04082 -0.07764
 H 2.38938 -0.33014 0.15019
7
SN2_IRC_Distances_noMW_output/new_data/SN2_traj1_Distances point 366
C -0.33692 0.03713 -0.14397
 O 1.73195 0.44767 -0.10342
 F -2.64464 -0.12672 0.14452
 H -0.27489 -0.54632 -0.90630
 H -0.40055 -0.52245 0.93612
 H -0.46662 1.04049 -0.07746
 H 2.39166 -0.32980 0.15051
7
SN2_IRC_Distances_noMW_output/new_data/SN2_traj1_Distances point 367
C -0.33757 0.03602 -0.14441
 O 1.73306 0.44803 -0.10417
 F -2.64691 -0.12561 0.14456
 H -0.27437 -0.54628 -0.90652
 H -0.40098 -0.52286 0.93694
 H -0.46737 1.04014 -0.07725
 H 2.39413 -0.32944 0.15085
7
SN2_IRC_Distances_noMW_output/new_data/SN2_traj1_Distances point 368
C -0.33829 0.03480 -0.14489
 O 1.73429 0.44843 -0.10501
 F -2.64945 -0.12439 0.14460
 H -0.27378 -0.54624 -0.90676
 H -0.40146 -0.52331 0.93786
 H -0.46820 1.03976 -0.07702
 H 2.39688 -0.32905 0.15123
7
SN2_IRC_Distances_noMW_output/new_data/SN2_traj1_Distances point 369
C -0.33913 0.03340 -0.14544
 O 1.73571 0.44888 -0.10598
 F -2.65237 -0.12301 0.14464
 H -0.27311 -0.54618 -0.90705
 H -0.40200 -0.52380 0.93892
 H -0.46915 1.03932 -0.07676
 H 2.40005 -0.32861 0.15166
7
SN2_IRC_Distances_noMW_output/new_data/SN2_traj1_Distances point 370
C -0.34011 0.03178 -0.14608
 O 1.73739 0.44942 -0.10711
 F -2.65582 -0.12142 0.14469
 H -0.27233 -0.54611 -0.90740
 H -0.40265 -0.52436 0.94017
 H -0.47027 1.03882 -0.07644
 H 2.40378 -0.32812 0.15216
7
SN2_IRC_Distances_noMW_output/new_data/SN2_traj1_Distances point 371
C -0.34125 0.02991 -0.14681
 O 1.73935 0.45003 -0.10842
 F -2.65984 -0.11962 0.14474
 H -0.27142 -0.54601 -0.90782
 H -0.40339 -0.52498 0.94162
 H -0.47157 1.03826 -0.07606
 H 2.40812 -0.32759 0.15274
7
SN2_IRC_Distances_noMW_output/new_data/SN2_traj1_Distances point 372
C -0.34249 0.02790 -0.14760
 O 1.74149 0.45069 -0.10985
 F -2.66424 -0.11770 0.14479
 H -0.27043 -0.54590 -0.90828
 H -0.40421 -0.52562 0.94322
 H -0.47298 1.03766 -0.07564
 H 2.41287 -0.32703 0.15336
7
SN2_IRC_Distances_noMW_output/new_data/SN2_traj1_Distances point 373
C -0.34379 0.02582 -0.14842
 O 1.74374 0.45137 -0.11134
 F -2.66886 -0.11575 0.14484
 H -0.26940 -0.54577 -0.90879
 H -0.40506 -0.52624 0.94489
 H -0.47446 1.03706 -0.07518
 H 2.41783 -0.32649 0.15400
7
SN2_IRC_Distances_noMW_output/new_data/SN2_traj1_Distances point 374
C -0.34515 0.02369 -0.14925
 O 1.74608 0.45207 -0.11288
 F -2.67368 -0.11378 0.14488
 H -0.26834 -0.54563 -0.90933
 H -0.40594 -0.52685 0.94663
 H -0.47598 1.03646 -0.07470
 H 2.42301 -0.32596 0.15467
7
SN2_IRC_Distances_noMW_output/new_data/SN2_traj1_Distances point 375
C -0.34658 0.02146 -0.15012
 O 1.74858 0.45281 -0.11452
 F -2.67881 -0.11176 0.14491
 H -0.26721 -0.54546 -0.90993
 H -0.40688 -0.52745 0.94848
 H -0.47760 1.03584 -0.07418
 H 2.42850 -0.32545 0.15536
7
SN2_IRC_Distances_noMW_output/new_data/SN2_traj1_Distances point 376
C -0.34813 0.01909 -0.15105
 O 1.75129 0.45360 -0.11628
 F -2.68439 -0.10964 0.14494
 H -0.26600 -0.54527 -0.91059
 H -0.40789 -0.52805 0.95049
 H -0.47935 1.03520 -0.07361
 H 2.43446 -0.32493 0.15610
7
SN2_IRC_Distances_noMW_output/new_data/SN2_traj1_Distances point 377
C -0.34985 0.01651 -0.15206
 O 1.75430 0.45447 -0.11822
 F -2.69057 -0.10737 0.14497
 H -0.26466 -0.54505 -0.91135
 H -0.40901 -0.52865 0.95271
 H -0.48127 1.03453 -0.07295
 H 2.44106 -0.32443 0.15691
7
SN2_IRC_Distances_noMW_output/new_data/SN2_traj1_Distances point 378
C -0.35175 0.01369 -0.15317
 O 1.75766 0.45542 -0.12037
 F -2.69747 -0.10496 0.14499
 H -0.26318 -0.54479 -0.91222
 H -0.41024 -0.52925 0.95518
 H -0.48340 1.03383 -0.07221
 H 2.44839 -0.32393 0.15779
7
SN2_IRC_Distances_noMW_output/new_data/SN2_traj1_Distances point 379
C -0.35383 0.01067 -0.15435
 O 1.76135 0.45645 -0.12270
 F -2.70505 -0.10244 0.14501
 H -0.26158 -0.54450 -0.91321
 H -0.41159 -0.52984 0.95789
 H -0.48572 1.03310 -0.07138
 H 2.45643 -0.32346 0.15875
7
SN2_IRC_Distances_noMW_output/new_data/SN2_traj1_Distances point 380
C -0.35603 0.00755 -0.15557
 O 1.76526 0.45752 -0.12516
 F -2.71309 -0.09989 0.14502
 H -0.25989 -0.54416 -0.91430
 H -0.41302 -0.53037 0.96076
 H -0.48816 1.03240 -0.07049
 H 2.46492 -0.32305 0.15974
7
SN2_IRC_Distances_noMW_output/new_data/SN2_traj1_Distances point 381
C -0.35825 0.00445 -0.15679
 O 1.76925 0.45860 -0.12763
 F -2.72128 -0.09743 0.14502
 H -0.25819 -0.54381 -0.91545
 H -0.41446 -0.53082 0.96366
 H -0.49063 1.03173 -0.06956
 H 2.47356 -0.32272 0.16073
7
SN2_IRC_Distances_noMW_output/new_data/SN2_traj1_Distances point 382
C -0.36043 0.00148 -0.15796
 O 1.77318 0.45965 -0.13004
 F -2.72935 -0.09514 0.14502
 H -0.25654 -0.54346 -0.91661
 H -0.41586 -0.53119 0.96652
 H -0.49304 1.03113 -0.06862
 H 2.48203 -0.32247 0.16169
7
SN2_IRC_Distances_noMW_output/new_data/SN2_traj1_Distances point 383
C -0.36250 -0.00130 -0.15905
 O 1.77694 0.46065 -0.13232
 F -2.73706 -0.09306 0.14501
 H -0.25497 -0.54311 -0.91775
 H -0.41720 -0.53148 0.96923
 H -0.49532 1.03061 -0.06772
 H 2.49011 -0.32230 0.16260
7
SN2_IRC_Distances_noMW_output/new_data/SN2_traj1_Distances point 384
C -0.36441 -0.00382 -0.16004
 O 1.78042 0.46156 -0.13442
 F -2.74421 -0.09121 0.14500
 H -0.25353 -0.54279 -0.91883
 H -0.41843 -0.53169 0.97174
 H -0.49742 1.03017 -0.06687
 H 2.49758 -0.32221 0.16342
7
SN2_IRC_Distances_noMW_output/new_data/SN2_traj1_Distances point 385
C -0.36612 -0.00604 -0.16092
 O 1.78355 0.46237 -0.13629
 F -2.75063 -0.08963 0.14499
 H -0.25225 -0.54249 -0.91983
 H -0.41954 -0.53184 0.97398
 H -0.49929 1.02980 -0.06609
 H 2.50428 -0.32217 0.16416
7
SN2_IRC_Distances_noMW_output/new_data/SN2_traj1_Distances point 386
C -0.36759 -0.00793 -0.16166
 O 1.78625 0.46307 -0.13789
 F -2.75617 -0.08831 0.14499
 H -0.25115 -0.54223 -0.92070
 H -0.42048 -0.53194 0.97590
 H -0.50090 1.02951 -0.06542
 H 2.51004 -0.32217 0.16478
7
SN2_IRC_Distances_noMW_output/new_data/SN2_traj1_Distances point 387
C -0.36880 -0.00946 -0.16227
 O 1.78848 0.46365 -0.13920
 F -2.76073 -0.08726 0.14498
 H -0.25025 -0.54201 -0.92143
 H -0.42126 -0.53200 0.97749
 H -0.50222 1.02928 -0.06486
 H 2.51479 -0.32219 0.16530
7
SN2_IRC_Distances_noMW_output/new_data/SN2_traj1_Distances point 388
C -0.36973 -0.01064 -0.16274
 O 1.79021 0.46409 -0.14022
 F -2.76429 -0.08646 0.14497
 H -0.24956 -0.54185 -0.92201
 H -0.42186 -0.53204 0.97872
 H -0.50324 1.02912 -0.06443
 H 2.51848 -0.32222 0.16569
7
SN2_IRC_Distances_noMW_output/new_data/SN2_traj1_Distances point 389
C -0.37041 -0.01148 -0.16307
 O 1.79146 0.46441 -0.14095
 F -2.76684 -0.08590 0.14497
 H -0.24906 -0.54172 -0.92242
 H -0.42230 -0.53206 0.97960
 H -0.50398 1.02900 -0.06411
 H 2.52113 -0.32224 0.16598
7
SN2_IRC_Distances_noMW_output/new_data/SN2_traj1_Distances point 390
C -0.37083 -0.01201 -0.16328
 O 1.79224 0.46461 -0.14140
 F -2.76846 -0.08555 0.14497
 H -0.24874 -0.54165 -0.92269
 H -0.42257 -0.53207 0.98016
 H -0.50444 1.02893 -0.06391
 H 2.52280 -0.32226 0.16615
7
SN2_IRC_Distances_noMW_output/new_data/SN2_traj1_Distances point 391
C -0.37102 -0.01225 -0.16337
 O 1.79260 0.46470 -0.14161
 F -2.76919 -0.08539 0.14497
 H -0.24860 -0.54161 -0.92281
 H -0.42269 -0.53207 0.98041
 H -0.50465 1.02890 -0.06382
 H 2.52356 -0.32227 0.16623
7
SN2_IRC_Distances_noMW_output/new_data/SN2_traj1_Distances point 392
C -0.37101 -0.01222 -0.16336
 O 1.79256 0.46469 -0.14159
 F -2.76912 -0.08541 0.14497
 H -0.24861 -0.54162 -0.92280
 H -0.42268 -0.53207 0.98039
 H -0.50463 1.02890 -0.06383
 H 2.52348 -0.32227 0.16623
7
SN2_IRC_Distances_noMW_output/new_data/SN2_traj1_Distances point 393
C -0.37079 -0.01196 -0.16326
 O 1.79217 0.46459 -0.14136
 F -2.76832 -0.08558 0.14497
 H -0.24877 -0.54165 -0.92266
 H -0.42254 -0.53207 0.98011
 H -0.50440 1.02894 -0.06393
 H 2.52265 -0.32226 0.16614
7
SN2_IRC_Distances_noMW_output/new_data/SN2_traj1_Distances point 394
C -0.37041 -0.01148 -0.16307
 O 1.79146 0.46441 -0.14095
 F -2.76685 -0.08590 0.14497
 H -0.24906 -0.54172 -0.92242
 H -0.42230 -0.53206 0.97960
 H -0.50398 1.02900 -0.06411
 H 2.52113 -0.32224 0.16598
7
SN2_IRC_Distances_noMW_output/new_data/SN2_traj1_Distances point 395
C -0.36986 -0.01080 -0.16280
 O 1.79045 0.46415 -0.14036
 F -2.76477 -0.08636 0.14497
 H -0.24946 -0.54182 -0.92208
 H -0.42195 -0.53204 0.97889
 H -0.50338 1.02909 -0.06437
 H 2.51898 -0.32222 0.16575
7
SN2_IRC_Distances_noMW_output/new_data/SN2_traj1_Distances point 396
C -0.36917 -0.00993 -0.16245
 O 1.78917 0.46382 -0.13961
 F -2.76215 -0.08694 0.14498
 H -0.24998 -0.54195 -0.92166
 H -0.42150 -0.53202 0.97798
 H -0.50263 1.02921 -0.06469
 H 2.51626 -0.32220 0.16545
7
SN2_IRC_Distances_noMW_output/new_data/SN2_traj1_Distances point 397
C -0.36835 -0.00889 -0.16204
 O 1.78765 0.46343 -0.13871
 F -2.75903 -0.08765 0.14498
 H -0.25059 -0.54209 -0.92116
 H -0.42097 -0.53198 0.97690
 H -0.50173 1.02936 -0.06507
 H 2.51302 -0.32218 0.16511
7
SN2_IRC_Distances_noMW_output/new_data/SN2_traj1_Distances point 398
C -0.36741 -0.00770 -0.16157
 O 1.78592 0.46299 -0.13769
 F -2.75549 -0.08847 0.14499
 H -0.25129 -0.54226 -0.92059
 H -0.42037 -0.53193 0.97567
 H -0.50070 1.02954 -0.06551
 H 2.50933 -0.32216 0.16471
7
SN2_IRC_Distances_noMW_output/new_data/SN2_traj1_Distances point 399
C -0.36637 -0.00637 -0.16105
 O 1.78402 0.46249 -0.13657
 F -2.75158 -0.08940 0.14499
 H -0.25206 -0.54244 -0.91998
 H -0.41970 -0.53186 0.97431
 H -0.49957 1.02975 -0.06598
 H 2.50527 -0.32216 0.16427
7
SN2_IRC_Distances_noMW_output/new_data/SN2_traj1_Distances point 400
C -0.36527 -0.00494 -0.16048
 O 1.78199 0.46197 -0.13536
 F -2.74742 -0.09041 0.14500
 H -0.25289 -0.54264 -0.91933
 H -0.41899 -0.53177 0.97286
 H -0.49836 1.02998 -0.06648
 H 2.50093 -0.32218 0.16379
7
SN2_IRC_Distances_noMW_output/new_data/SN2_traj1_Distances point 401
C -0.36412 -0.00344 -0.15989
 O 1.77989 0.46142 -0.13410
 F -2.74312 -0.09149 0.14500
 H -0.25375 -0.54284 -0.91867
 H -0.41825 -0.53166 0.97135
 H -0.49710 1.03023 -0.06700
 H 2.49645 -0.32222 0.16330
7
SN2_IRC_Distances_noMW_output/new_data/SN2_traj1_Distances point 402
C -0.36298 -0.00194 -0.15930
 O 1.77781 0.46088 -0.13285
 F -2.73885 -0.09259 0.14501
 H -0.25461 -0.54303 -0.91802
 H -0.41751 -0.53154 0.96986
 H -0.49584 1.03049 -0.06751
 H 2.49198 -0.32227 0.16281
7
SN2_IRC_Distances_noMW_output/new_data/SN2_traj1_Distances point 403
C -0.36189 -0.00049 -0.15873
 O 1.77583 0.46036 -0.13165
 F -2.73479 -0.09366 0.14501
 H -0.25543 -0.54322 -0.91741
 H -0.41681 -0.53140 0.96843
 H -0.49465 1.03076 -0.06799
 H 2.48773 -0.32235 0.16233
7
SN2_IRC_Distances_noMW_output/new_data/SN2_traj1_Distances point 404
C -0.36091 0.00082 -0.15821
 O 1.77406 0.45989 -0.13058
 F -2.73115 -0.09464 0.14502
 H -0.25617 -0.54338 -0.91687
 H -0.41618 -0.53126 0.96715
 H -0.49357 1.03101 -0.06841
 H 2.48392 -0.32242 0.16191
7
SN2_IRC_Distances_noMW_output/new_data/SN2_traj1_Distances point 405
C -0.36010 0.00192 -0.15778
 O 1.77259 0.45950 -0.12968
 F -2.72814 -0.09548 0.14502
 H -0.25678 -0.54351 -0.91643
 H -0.41565 -0.53114 0.96609
 H -0.49268 1.03122 -0.06876
 H 2.48076 -0.32250 0.16155
7
SN2_IRC_Distances_noMW_output/new_data/SN2_traj1_Distances point 406
C -0.35950 0.00273 -0.15746
 O 1.77151 0.45921 -0.12902
 F -2.72593 -0.09610 0.14502
 H -0.25724 -0.54361 -0.91611
 H -0.41527 -0.53104 0.96531
 H -0.49202 1.03138 -0.06902
 H 2.47844 -0.32256 0.16129
7
SN2_IRC_Distances_noMW_output/new_data/SN2_traj1_Distances point 407
C -0.35915 0.00322 -0.15727
 O 1.77087 0.45904 -0.12863
 F -2.72460 -0.09648 0.14502
 H -0.25751 -0.54367 -0.91592
 H -0.41504 -0.53098 0.96484
 H -0.49162 1.03148 -0.06917
 H 2.47705 -0.32261 0.16113
7
SN2_IRC_Distances_noMW_output/new_data/SN2_traj1_Distances point 408
C -0.35903 0.00338 -0.15721
 O 1.77066 0.45898 -0.12850
 F -2.72418 -0.09660 0.14502
 H -0.25759 -0.54369 -0.91586
 H -0.41496 -0.53096 0.96469
 H -0.49150 1.03151 -0.06922
 H 2.47660 -0.32262 0.16108
7
SN2_IRC_Distances_noMW_output/new_data/SN2_traj1_Distances point 409
C -0.35914 0.00323 -0.15727
 O 1.77086 0.45903 -0.12862
 F -2.72458 -0.09648 0.14502
 H -0.25751 -0.54367 -0.91592
 H -0.41503 -0.53098 0.96483
 H -0.49161 1.03148 -0.06918
 H 2.47702 -0.32261 0.16113
7
SN2_IRC_Distances_noMW_output/new_data/SN2_traj1_Distances point 410
C -0.35943 0.00283 -0.15742
 O 1.77138 0.45917 -0.12894
 F -2.72566 -0.09618 0.14502
 H -0.25729 -0.54362 -0.91607
 H -0.41522 -0.53103 0.96521
 H -0.49194 1.03140 -0.06905
 H 2.47816 -0.32257 0.16126
7
SN2_IRC_Distances_noMW_output/new_data/SN2_traj1_Distances point 411
C -0.35986 0.00224 -0.15765
 O 1.77216 0.45938 -0.12942
 F -2.72725 -0.09572 0.14502
 H -0.25696 -0.54355 -0.91630
 H -0.41550 -0.53110 0.96578
 H -0.49241 1.03128 -0.06887
 H 2.47983 -0.32253 0.16145
7
SN2_IRC_Distances_noMW_output/new_data/SN2_traj1_Distances point 412
C -0.36038 0.00154 -0.15793
 O 1.77310 0.45963 -0.12999
 F -2.72917 -0.09519 0.14502
 H -0.25657 -0.54347 -0.91658
 H -0.41583 -0.53118 0.96645
 H -0.49298 1.03115 -0.06864
 H 2.48185 -0.32247 0.16167
7
SN2_IRC_Distances_noMW_output/new_data/SN2_traj1_Distances point 413
C -0.36093 0.00079 -0.15822
 O 1.77410 0.45990 -0.13060
 F -2.73123 -0.09462 0.14502
 H -0.25615 -0.54338 -0.91688
 H -0.41619 -0.53127 0.96718
 H -0.49359 1.03100 -0.06840
 H 2.48400 -0.32242 0.16192
7
SN2_IRC_Distances_noMW_output/new_data/SN2_traj1_Distances point 414
C -0.36147 0.00007 -0.15851
 O 1.77506 0.46015 -0.13119
 F -2.73322 -0.09408 0.14502
 H -0.25575 -0.54329 -0.91717
 H -0.41654 -0.53134 0.96788
 H -0.49418 1.03086 -0.06817
 H 2.48608 -0.32238 0.16215
7
SN2_IRC_Distances_noMW_output/new_data/SN2_traj1_Distances point 415
C -0.36193 -0.00054 -0.15875
 O 1.77590 0.46037 -0.13170
 F -2.73493 -0.09362 0.14501
 H -0.25540 -0.54321 -0.91743
 H -0.41683 -0.53141 0.96848
 H -0.49469 1.03075 -0.06797
 H 2.48788 -0.32234 0.16235
7
SN2_IRC_Distances_noMW_output/new_data/SN2_traj1_Distances point 416
C -0.36226 -0.00098 -0.15892
 O 1.77650 0.46053 -0.13206
 F -2.73616 -0.09329 0.14501
 H -0.25515 -0.54315 -0.91761
 H -0.41705 -0.53145 0.96891
 H -0.49505 1.03067 -0.06782
 H 2.48917 -0.32232 0.16249
7
SN2_IRC_Distances_noMW_output/new_data/SN2_traj1_Distances point 417
C -0.36239 -0.00116 -0.15899
 O 1.77675 0.46060 -0.13221
 F -2.73667 -0.09316 0.14501
 H -0.25505 -0.54313 -0.91769
 H -0.41713 -0.53147 0.96909
 H -0.49520 1.03064 -0.06776
 H 2.48970 -0.32231 0.16255
7
SN2_IRC_Distances_noMW_output/new_data/SN2_traj1_Distances point 418
C -0.36227 -0.00100 -0.15893
 O 1.77652 0.46054 -0.13207
 F -2.73621 -0.09328 0.14501
 H -0.25514 -0.54315 -0.91762
 H -0.41705 -0.53145 0.96893
 H -0.49507 1.03067 -0.06782
 H 2.48922 -0.32232 0.16250
7
SN2_IRC_Distances_noMW_output/new_data/SN2_traj1_Distances point 419
C -0.36183 -0.00041 -0.15870
 O 1.77572 0.46032 -0.13159
 F -2.73455 -0.09372 0.14501
 H -0.25548 -0.54323 -0.91737
 H -0.41677 -0.53139 0.96835
 H -0.49458 1.03077 -0.06801
 H 2.48748 -0.32235 0.16231
7
SN2_IRC_Distances_noMW_output/new_data/SN2_traj1_Distances point 420
C -0.36102 0.00068 -0.15827
 O 1.77425 0.45994 -0.13070
 F -2.73155 -0.09453 0.14502
 H -0.25609 -0.54336 -0.91693
 H -0.41625 -0.53128 0.96729
 H -0.49369 1.03098 -0.06837
 H 2.48434 -0.32242 0.16195
7
SN2_IRC_Distances_noMW_output/new_data/SN2_traj1_Distances point 421
C -0.35985 0.00226 -0.15765
 O 1.77214 0.45938 -0.12940
 F -2.72720 -0.09574 0.14502
 H -0.25697 -0.54356 -0.91629
 H -0.41549 -0.53110 0.96576
 H -0.49240 1.03129 -0.06887
 H 2.47978 -0.32253 0.16144
7
SN2_IRC_Distances_noMW_output/new_data/SN2_traj1_Distances point 422
C -0.35836 0.00430 -0.15684
 O 1.76945 0.45865 -0.12775
 F -2.72168 -0.09732 0.14502
 H -0.25811 -0.54380 -0.91550
 H -0.41453 -0.53084 0.96380
 H -0.49075 1.03170 -0.06951
 H 2.47397 -0.32270 0.16078
7
SN2_IRC_Distances_noMW_output/new_data/SN2_traj1_Distances point 423
C -0.35662 0.00671 -0.15590
 O 1.76633 0.45781 -0.12582
 F -2.71529 -0.09922 0.14502
 H -0.25943 -0.54407 -0.91460
 H -0.41340 -0.53050 0.96154
 H -0.48883 1.03221 -0.07024
 H 2.46724 -0.32295 0.16001
7
SN2_IRC_Distances_noMW_output/new_data/SN2_traj1_Distances point 424
C -0.35475 0.00936 -0.15486
 O 1.76298 0.45690 -0.12373
 F -2.70840 -0.10136 0.14501
 H -0.26087 -0.54436 -0.91366
 H -0.41219 -0.53007 0.95909
 H -0.48674 1.03280 -0.07101
 H 2.45997 -0.32328 0.15916
7
SN2_IRC_Distances_noMW_output/new_data/SN2_traj1_Distances point 425
C -0.35281 0.01214 -0.15377
 O 1.75954 0.45595 -0.12156
 F -2.70134 -0.10366 0.14500
 H -0.26236 -0.54464 -0.91272
 H -0.41093 -0.52956 0.95657
 H -0.48459 1.03345 -0.07179
 H 2.45250 -0.32368 0.15828
7
SN2_IRC_Distances_noMW_output/new_data/SN2_traj1_Distances point 426
C -0.35091 0.01493 -0.15268
 O 1.75617 0.45500 -0.11942
 F -2.69441 -0.10602 0.14498
 H -0.26383 -0.54491 -0.91183
 H -0.40970 -0.52900 0.95409
 H -0.48246 1.03413 -0.07254
 H 2.44514 -0.32414 0.15740
7
SN2_IRC_Distances_noMW_output/new_data/SN2_traj1_Distances point 427
C -0.34910 0.01762 -0.15163
 O 1.75299 0.45409 -0.11738
 F -2.68789 -0.10834 0.14496
 H -0.26524 -0.54515 -0.91102
 H -0.40852 -0.52840 0.95175
 H -0.48044 1.03482 -0.07324
 H 2.43820 -0.32464 0.15656
7
SN2_IRC_Distances_noMW_output/new_data/SN2_traj1_Distances point 428
C -0.34747 0.02009 -0.15066
 O 1.75013 0.45327 -0.11553
 F -2.68201 -0.11053 0.14493
 H -0.26651 -0.54536 -0.91030
 H -0.40746 -0.52780 0.94963
 H -0.47861 1.03547 -0.07385
 H 2.43193 -0.32515 0.15579
7
SN2_IRC_Distances_noMW_output/new_data/SN2_traj1_Distances point 429
C -0.34609 0.02222 -0.14982
 O 1.74772 0.45256 -0.11396
 F -2.67704 -0.11245 0.14490
 H -0.26760 -0.54552 -0.90972
 H -0.40656 -0.52725 0.94784
 H -0.47705 1.03605 -0.07436
 H 2.42661 -0.32562 0.15512
7
SN2_IRC_Distances_noMW_output/new_data/SN2_traj1_Distances point 430
C -0.34503 0.02388 -0.14918
 O 1.74587 0.45201 -0.11275
 F -2.67325 -0.11395 0.14487
 H -0.26843 -0.54564 -0.90928
 H -0.40586 -0.52680 0.94647
 H -0.47585 1.03651 -0.07475
 H 2.42255 -0.32601 0.15461
7
SN2_IRC_Distances_noMW_output/new_data/SN2_traj1_Distances point 431
C -0.34435 0.02493 -0.14876
 O 1.74471 0.45166 -0.11198
 F -2.67085 -0.11493 0.14485
 H -0.26896 -0.54571 -0.90901
 H -0.40543 -0.52650 0.94561
 H -0.47509 1.03681 -0.07499
 H 2.41998 -0.32626 0.15428
7
SN2_IRC_Distances_noMW_output/new_data/SN2_traj1_Distances point 432
C -0.34411 0.02531 -0.14861
 O 1.74429 0.45154 -0.11170
 F -2.66999 -0.11528 0.14485
 H -0.26915 -0.54574 -0.90892
 H -0.40527 -0.52639 0.94530
 H -0.47482 1.03691 -0.07507
 H 2.41905 -0.32636 0.15416
7
SN2_IRC_Distances_noMW_output/new_data/SN2_traj1_Distances point 433
C -0.34430 0.02503 -0.14873
 O 1.74461 0.45163 -0.11191
 F -2.67064 -0.11501 0.14485
 H -0.26901 -0.54572 -0.90899
 H -0.40539 -0.52647 0.94553
 H -0.47502 1.03683 -0.07501
 H 2.41975 -0.32629 0.15425
7
SN2_IRC_Distances_noMW_output/new_data/SN2_traj1_Distances point 434
C -0.34485 0.02415 -0.14907
 O 1.74557 0.45192 -0.11255
 F -2.67263 -0.11420 0.14487
 H -0.26857 -0.54566 -0.90921
 H -0.40575 -0.52672 0.94625
 H -0.47565 1.03658 -0.07481
 H 2.42189 -0.32607 0.15452
7
SN2_IRC_Distances_noMW_output/new_data/SN2_traj1_Distances point 435
C -0.34571 0.02282 -0.14959
 O 1.74705 0.45236 -0.11352
 F -2.67568 -0.11298 0.14489
 H -0.26790 -0.54556 -0.90956
 H -0.40631 -0.52709 0.94735
 H -0.47662 1.03621 -0.07450
 H 2.42515 -0.32575 0.15494
7
SN2_IRC_Distances_noMW_output/new_data/SN2_traj1_Distances point 436
C -0.34677 0.02117 -0.15024
 O 1.74891 0.45291 -0.11473
 F -2.67948 -0.11150 0.14492
 H -0.26706 -0.54544 -0.91001
 H -0.40700 -0.52752 0.94872
 H -0.47781 1.03576 -0.07411
 H 2.42922 -0.32538 0.15545
7
SN2_IRC_Distances_noMW_output/new_data/SN2_traj1_Distances point 437
C -0.34797 0.01934 -0.15095
 O 1.75100 0.45352 -0.11609
 F -2.68378 -0.10986 0.14494
 H -0.26613 -0.54530 -0.91052
 H -0.40778 -0.52799 0.95027
 H -0.47916 1.03527 -0.07367
 H 2.43382 -0.32499 0.15602
7
SN2_IRC_Distances_noMW_output/new_data/SN2_traj1_Distances point 438
C -0.34923 0.01742 -0.15170
 O 1.75322 0.45416 -0.11753
 F -2.68836 -0.10817 0.14496
 H -0.26514 -0.54513 -0.91107
 H -0.40861 -0.52844 0.95191
 H -0.48059 1.03477 -0.07319
 H 2.43870 -0.32460 0.15662
7
SN2_IRC_Distances_noMW_output/new_data/SN2_traj1_Distances point 439
C -0.35053 0.01550 -0.15246
 O 1.75550 0.45481 -0.11899
 F -2.69303 -0.10650 0.14498
 H -0.26413 -0.54496 -0.91166
 H -0.40945 -0.52888 0.95359
 H -0.48204 1.03427 -0.07269
 H 2.44367 -0.32424 0.15723
7
SN2_IRC_Distances_noMW_output/new_data/SN2_traj1_Distances point 440
C -0.35180 0.01361 -0.15320
 O 1.75775 0.45545 -0.12043
 F -2.69766 -0.10490 0.14499
 H -0.26314 -0.54479 -0.91225
 H -0.41028 -0.52927 0.95525
 H -0.48346 1.03381 -0.07219
 H 2.44859 -0.32391 0.15782
7
SN2_IRC_Distances_noMW_output/new_data/SN2_traj1_Distances point 441
C -0.35303 0.01182 -0.15390
 O 1.75993 0.45605 -0.12181
 F -2.70214 -0.10339 0.14500
 H -0.26219 -0.54461 -0.91283
 H -0.41108 -0.52962 0.95686
 H -0.48484 1.03337 -0.07170
 H 2.45335 -0.32363 0.15838
7
SN2_IRC_Distances_noMW_output/new_data/SN2_traj1_Distances point 442
C -0.35420 0.01015 -0.15455
 O 1.76200 0.45663 -0.12311
 F -2.70638 -0.10200 0.14501
 H -0.26129 -0.54444 -0.91339
 H -0.41183 -0.52993 0.95837
 H -0.48613 1.03298 -0.07124
 H 2.45784 -0.32338 0.15891
7
SN2_IRC_Distances_noMW_output/new_data/SN2_traj1_Distances point 443
C -0.35527 0.00863 -0.15515
 O 1.76390 0.45715 -0.12431
 F -2.71030 -0.10076 0.14502
 H -0.26047 -0.54428 -0.91392
 H -0.41252 -0.53019 0.95976
 H -0.48732 1.03263 -0.07080
 H 2.46198 -0.32318 0.15940
7
SN2_IRC_Distances_noMW_output/new_data/SN2_traj1_Distances point 444
C -0.35623 0.00727 -0.15568
 O 1.76562 0.45762 -0.12538
 F -2.71383 -0.09967 0.14502
 H -0.25974 -0.54413 -0.91440
 H -0.41315 -0.53041 0.96102
 H -0.48839 1.03233 -0.07040
 H 2.46570 -0.32301 0.15983
7
SN2_IRC_Distances_noMW_output/new_data/SN2_traj1_Distances point 445
C -0.35706 0.00610 -0.15614
 O 1.76712 0.45803 -0.12631
 F -2.71691 -0.09873 0.14502
 H -0.25910 -0.54400 -0.91483
 H -0.41369 -0.53059 0.96211
 H -0.48932 1.03208 -0.07005
 H 2.46895 -0.32288 0.16021
7
SN2_IRC_Distances_noMW_output/new_data/SN2_traj1_Distances point 446
C -0.35777 0.00512 -0.15652
 O 1.76838 0.45837 -0.12710
 F -2.71950 -0.09796 0.14502
 H -0.25856 -0.54389 -0.91519
 H -0.41414 -0.53073 0.96303
 H -0.49010 1.03187 -0.06976
 H 2.47168 -0.32278 0.16052
7
SN2_IRC_Distances_noMW_output/new_data/SN2_traj1_Distances point 447
C -0.35833 0.00435 -0.15683
 O 1.76939 0.45864 -0.12772
 F -2.72156 -0.09735 0.14502
 H -0.25813 -0.54380 -0.91549
 H -0.41451 -0.53084 0.96376
 H -0.49071 1.03171 -0.06952
 H 2.47385 -0.32271 0.16077
7
SN2_IRC_Distances_noMW_output/new_data/SN2_traj1_Distances point 448
C -0.35874 0.00378 -0.15705
 O 1.77013 0.45884 -0.12817
 F -2.72308 -0.09691 0.14502
 H -0.25782 -0.54374 -0.91570
 H -0.41477 -0.53091 0.96430
 H -0.49117 1.03159 -0.06935
 H 2.47545 -0.32265 0.16095
7
SN2_IRC_Distances_noMW_output/new_data/SN2_traj1_Distances point 449
C -0.35900 0.00342 -0.15719
 O 1.77061 0.45897 -0.12847
 F -2.72406 -0.09663 0.14502
 H -0.25762 -0.54369 -0.91584
 H -0.41494 -0.53096 0.96465
 H -0.49146 1.03152 -0.06924
 H 2.47648 -0.32262 0.16107
7
SN2_IRC_Distances_noMW_output/new_data/SN2_traj1_Distances point 450
C -0.35912 0.00325 -0.15726
 O 1.77083 0.45903 -0.12860
 F -2.72452 -0.09650 0.14502
 H -0.25753 -0.54367 -0.91591
 H -0.41502 -0.53098 0.96481
 H -0.49160 1.03149 -0.06918
 H 2.47696 -0.32261 0.16112
7
SN2_IRC_Distances_noMW_output/new_data/SN2_traj1_Distances point 451
C -0.35912 0.00326 -0.15725
 O 1.77081 0.45902 -0.12859
 F -2.72449 -0.09651 0.14502
 H -0.25753 -0.54368 -0.91590
 H -0.41502 -0.53098 0.96480
 H -0.49159 1.03149 -0.06919
 H 2.47693 -0.32261 0.16112
7
SN2_IRC_Distances_noMW_output/new_data/SN2_traj1_Distances point 452
C -0.35899 0.00343 -0.15719
 O 1.77059 0.45896 -0.12846
 F -2.72403 -0.09664 0.14502
 H -0.25763 -0.54370 -0.91584
 H -0.41494 -0.53096 0.96464
 H -0.49145 1.03152 -0.06924
 H 2.47644 -0.32262 0.16106
7
SN2_IRC_Distances_noMW_output/new_data/SN2_traj1_Distances point 453
C -0.35877 0.00373 -0.15707
 O 1.77019 0.45885 -0.12821
 F -2.72321 -0.09688 0.14502
 H -0.25779 -0.54373 -0.91572
 H -0.41479 -0.53092 0.96435
 H -0.49121 1.03158 -0.06933
 H 2.47558 -0.32265 0.16096
7
SN2_IRC_Distances_noMW_output/new_data/SN2_traj1_Distances point 454
C -0.35847 0.00414 -0.15691
 O 1.76966 0.45871 -0.12788
 F -2.72211 -0.09719 0.14502
 H -0.25802 -0.54378 -0.91556
 H -0.41460 -0.53086 0.96396
 H -0.49088 1.03167 -0.06946
 H 2.47443 -0.32269 0.16083
7
SN2_IRC_Distances_noMW_output/new_data/SN2_traj1_Distances point 455
C -0.35812 0.00463 -0.15672
 O 1.76902 0.45854 -0.12749
 F -2.72081 -0.09757 0.14502
 H -0.25829 -0.54384 -0.91538
 H -0.41437 -0.53080 0.96350
 H -0.49049 1.03177 -0.06961
 H 2.47306 -0.32273 0.16068
7
SN2_IRC_Distances_noMW_output/new_data/SN2_traj1_Distances point 456
C -0.35774 0.00516 -0.15651
 O 1.76833 0.45835 -0.12706
 F -2.71939 -0.09799 0.14502
 H -0.25858 -0.54390 -0.91518
 H -0.41412 -0.53072 0.96299
 H -0.49006 1.03188 -0.06977
 H 2.47156 -0.32279 0.16051
7
SN2_IRC_Distances_noMW_output/new_data/SN2_traj1_Distances point 457
C -0.35734 0.00571 -0.15629
 O 1.76762 0.45816 -0.12663
 F -2.71794 -0.09842 0.14502
 H -0.25888 -0.54396 -0.91497
 H -0.41387 -0.53064 0.96248
 H -0.48963 1.03200 -0.06994
 H 2.47004 -0.32284 0.16033
7
SN2_IRC_Distances_noMW_output/new_data/SN2_traj1_Distances point 458
C -0.35696 0.00624 -0.15609
 O 1.76694 0.45798 -0.12620
 F -2.71654 -0.09884 0.14502
 H -0.25917 -0.54402 -0.91478
 H -0.41362 -0.53057 0.96198
 H -0.48921 1.03211 -0.07010
 H 2.46856 -0.32290 0.16016
7
SN2_IRC_Distances_noMW_output/new_data/SN2_traj1_Distances point 459
C -0.35662 0.00672 -0.15590
 O 1.76633 0.45781 -0.12582
 F -2.71528 -0.09922 0.14502
 H -0.25943 -0.54407 -0.91460
 H -0.41340 -0.53050 0.96154
 H -0.48883 1.03221 -0.07024
 H 2.46723 -0.32295 0.16001
7
SN2_IRC_Distances_noMW_output/new_data/SN2_traj1_Distances point 460
C -0.35634 0.00712 -0.15574
 O 1.76582 0.45767 -0.12550
 F -2.71423 -0.09954 0.14502
 H -0.25965 -0.54412 -0.91446
 H -0.41322 -0.53043 0.96116
 H -0.48851 1.03230 -0.07036
 H 2.46612 -0.32300 0.15988
7
SN2_IRC_Distances_noMW_output/new_data/SN2_traj1_Distances point 461
C -0.35613 0.00741 -0.15563
 O 1.76544 0.45757 -0.12527
 F -2.71346 -0.09978 0.14502
 H -0.25981 -0.54415 -0.91435
 H -0.41308 -0.53039 0.96089
 H -0.48828 1.03236 -0.07045
 H 2.46531 -0.32303 0.15979
7
SN2_IRC_Distances_noMW_output/new_data/SN2_traj1_Distances point 462
C -0.35601 0.00758 -0.15556
 O 1.76523 0.45751 -0.12514
 F -2.71302 -0.09991 0.14502
 H -0.25991 -0.54417 -0.91429
 H -0.41300 -0.53036 0.96073
 H -0.48814 1.03240 -0.07050
 H 2.46485 -0.32305 0.15973
7
SN2_IRC_Distances_noMW_output/new_data/SN2_traj1_Distances point 463
C -0.35599 0.00761 -0.15555
 O 1.76519 0.45750 -0.12511
 F -2.71294 -0.09994 0.14502
 H -0.25992 -0.54417 -0.91428
 H -0.41299 -0.53036 0.96070
 H -0.48812 1.03241 -0.07050
 H 2.46477 -0.32306 0.15972
7
SN2_IRC_Distances_noMW_output/new_data/SN2_traj1_Distances point 464
C -0.35607 0.00750 -0.15559
 O 1.76533 0.45754 -0.12520
 F -2.71324 -0.09985 0.14502
 H -0.25986 -0.54416 -0.91432
 H -0.41304 -0.53037 0.96081
 H -0.48821 1.03238 -0.07047
 H 2.46508 -0.32304 0.15976
7
SN2_IRC_Distances_noMW_output/new_data/SN2_traj1_Distances point 465
C -0.35625 0.00724 -0.15569
 O 1.76566 0.45763 -0.12541
 F -2.71391 -0.09964 0.14502
 H -0.25972 -0.54413 -0.91441
 H -0.41316 -0.53041 0.96105
 H -0.48841 1.03233 -0.07040
 H 2.46578 -0.32301 0.15984
7
SN2_IRC_Distances_noMW_output/new_data/SN2_traj1_Distances point 466
C -0.35653 0.00684 -0.15585
 O 1.76617 0.45777 -0.12572
 F -2.71495 -0.09932 0.14502
 H -0.25950 -0.54409 -0.91456
 H -0.41334 -0.53048 0.96142
 H -0.48872 1.03224 -0.07028
 H 2.46688 -0.32297 0.15997
7
SN2_IRC_Distances_noMW_output/new_data/SN2_traj1_Distances point 467
C -0.35692 0.00630 -0.15606
 O 1.76686 0.45796 -0.12615
 F -2.71636 -0.09889 0.14502
 H -0.25921 -0.54403 -0.91475
 H -0.41359 -0.53056 0.96192
 H -0.48915 1.03212 -0.07012
 H 2.46837 -0.32291 0.16014
7
SN2_IRC_Distances_noMW_output/new_data/SN2_traj1_Distances point 468
C -0.35741 0.00562 -0.15633
 O 1.76774 0.45819 -0.12670
 F -2.71817 -0.09835 0.14502
 H -0.25883 -0.54395 -0.91501
 H -0.41391 -0.53066 0.96256
 H -0.48970 1.03198 -0.06991
 H 2.47028 -0.32283 0.16036
7
SN2_IRC_Distances_noMW_output/new_data/SN2_traj1_Distances point 469
C -0.35801 0.00478 -0.15666
 O 1.76883 0.45849 -0.12737
 F -2.72041 -0.09769 0.14502
 H -0.25837 -0.54385 -0.91532
 H -0.41430 -0.53078 0.96336
 H -0.49037 1.03180 -0.06966
 H 2.47264 -0.32275 0.16063
7
SN2_IRC_Distances_noMW_output/new_data/SN2_traj1_Distances point 470
C -0.35875 0.00377 -0.15706
 O 1.77015 0.45884 -0.12818
 F -2.72312 -0.09690 0.14502
 H -0.25781 -0.54373 -0.91571
 H -0.41478 -0.53091 0.96431
 H -0.49118 1.03159 -0.06934
 H 2.47549 -0.32265 0.16095
7
SN2_IRC_Distances_noMW_output/new_data/SN2_traj1_Distances point 471
C -0.35962 0.00258 -0.15752
 O 1.77172 0.45926 -0.12915
 F -2.72634 -0.09598 0.14502
 H -0.25715 -0.54359 -0.91617
 H -0.41534 -0.53106 0.96545
 H -0.49214 1.03135 -0.06897
 H 2.47888 -0.32255 0.16134
7
SN2_IRC_Distances_noMW_output/new_data/SN2_traj1_Distances point 472
C -0.36063 0.00120 -0.15807
 O 1.77356 0.45975 -0.13027
 F -2.73012 -0.09493 0.14502
 H -0.25638 -0.54343 -0.91672
 H -0.41600 -0.53122 0.96679
 H -0.49326 1.03108 -0.06853
 H 2.48284 -0.32245 0.16179
7
SN2_IRC_Distances_noMW_output/new_data/SN2_traj1_Distances point 473
C -0.36179 -0.00036 -0.15868
 O 1.77566 0.46031 -0.13155
 F -2.73443 -0.09375 0.14501
 H -0.25550 -0.54323 -0.91736
 H -0.41675 -0.53139 0.96831
 H -0.49454 1.03078 -0.06803
 H 2.48736 -0.32235 0.16229
7
SN2_IRC_Distances_noMW_output/new_data/SN2_traj1_Distances point 474
C -0.36307 -0.00206 -0.15935
 O 1.77798 0.46092 -0.13296
 F -2.73921 -0.09249 0.14501
 H -0.25454 -0.54302 -0.91807
 H -0.41757 -0.53155 0.96998
 H -0.49595 1.03047 -0.06746
 H 2.49235 -0.32227 0.16285
7
SN2_IRC_Distances_noMW_output/new_data/SN2_traj1_Distances point 475
C -0.36443 -0.00385 -0.16005
 O 1.78046 0.46157 -0.13444
 F -2.74428 -0.09120 0.14500
 H -0.25352 -0.54278 -0.91884
 H -0.41845 -0.53170 0.97176
 H -0.49744 1.03016 -0.06686
 H 2.49766 -0.32221 0.16343
7
SN2_IRC_Distances_noMW_output/new_data/SN2_traj1_Distances point 476
C -0.36582 -0.00566 -0.16077
 O 1.78300 0.46223 -0.13597
 F -2.74951 -0.08990 0.14500
 H -0.25247 -0.54254 -0.91965
 H -0.41934 -0.53182 0.97359
 H -0.49897 1.02986 -0.06623
 H 2.50311 -0.32217 0.16403
7
SN2_IRC_Distances_noMW_output/new_data/SN2_traj1_Distances point 477
C -0.36722 -0.00746 -0.16148
 O 1.78557 0.46290 -0.13749
 F -2.75477 -0.08864 0.14499
 H -0.25143 -0.54230 -0.92048
 H -0.42024 -0.53192 0.97542
 H -0.50050 1.02958 -0.06559
 H 2.50859 -0.32216 0.16463
7
SN2_IRC_Distances_noMW_output/new_data/SN2_traj1_Distances point 478
C -0.36862 -0.00923 -0.16218
 O 1.78815 0.46356 -0.13901
 F -2.76006 -0.08742 0.14498
 H -0.25039 -0.54205 -0.92132
 H -0.42114 -0.53200 0.97725
 H -0.50203 1.02931 -0.06495
 H 2.51408 -0.32218 0.16522
7
SN2_IRC_Distances_noMW_output/new_data/SN2_traj1_Distances point 479
C -0.37003 -0.01101 -0.16288
 O 1.79076 0.46423 -0.14054
 F -2.76542 -0.08621 0.14497
 H -0.24934 -0.54179 -0.92219
 H -0.42205 -0.53205 0.97911
 H -0.50357 1.02906 -0.06429
 H 2.51965 -0.32223 0.16582
7
SN2_IRC_Distances_noMW_output/new_data/SN2_traj1_Distances point 480
C -0.37150 -0.01283 -0.16360
 O 1.79347 0.46492 -0.14212
 F -2.77098 -0.08501 0.14496
 H -0.24825 -0.54153 -0.92310
 H -0.42300 -0.53208 0.98103
 H -0.50516 1.02883 -0.06360
 H 2.52542 -0.32230 0.16643
7
SN2_IRC_Distances_noMW_output/new_data/SN2_traj1_Distances point 481
C -0.37305 -0.01475 -0.16437
 O 1.79637 0.46566 -0.14380
 F -2.77693 -0.08377 0.14496
 H -0.24710 -0.54124 -0.92410
 H -0.42400 -0.53209 0.98308
 H -0.50686 1.02859 -0.06286
 H 2.53157 -0.32241 0.16708
7
SN2_IRC_Distances_noMW_output/new_data/SN2_traj1_Distances point 482
C -0.37476 -0.01682 -0.16519
 O 1.79957 0.46647 -0.14563
 F -2.78348 -0.08245 0.14495
 H -0.24584 -0.54093 -0.92521
 H -0.42509 -0.53207 0.98532
 H -0.50871 1.02836 -0.06203
 H 2.53833 -0.32256 0.16780
7
SN2_IRC_Distances_noMW_output/new_data/SN2_traj1_Distances point 483
C -0.37668 -0.01911 -0.16610
 O 1.80316 0.46738 -0.14768
 F -2.79083 -0.08104 0.14494
 H -0.24444 -0.54057 -0.92647
 H -0.42632 -0.53201 0.98783
 H -0.51079 1.02814 -0.06110
 H 2.54590 -0.32278 0.16859
7
SN2_IRC_Distances_noMW_output/new_data/SN2_traj1_Distances point 484
C -0.37880 -0.02162 -0.16711
 O 1.80716 0.46838 -0.14994
 F -2.79903 -0.07953 0.14493
 H -0.24289 -0.54018 -0.92791
 H -0.42768 -0.53191 0.99062
 H -0.51309 1.02792 -0.06006
 H 2.55434 -0.32307 0.16946
7
SN2_IRC_Distances_noMW_output/new_data/SN2_traj1_Distances point 485
C -0.38109 -0.02427 -0.16817
 O 1.81149 0.46947 -0.15236
 F -2.80790 -0.07799 0.14492
 H -0.24123 -0.53975 -0.92950
 H -0.42915 -0.53175 0.99362
 H -0.51555 1.02773 -0.05892
 H 2.56344 -0.32343 0.17040
7
SN2_IRC_Distances_noMW_output/new_data/SN2_traj1_Distances point 486
C -0.38346 -0.02697 -0.16926
 O 1.81599 0.47059 -0.15485
 F -2.81711 -0.07647 0.14492
 H -0.23953 -0.53931 -0.93117
 H -0.43066 -0.53154 0.99672
 H -0.51810 1.02757 -0.05773
 H 2.57287 -0.32387 0.17136
7
SN2_IRC_Distances_noMW_output/new_data/SN2_traj1_Distances point 487
C -0.38583 -0.02964 -0.17034
 O 1.82053 0.47172 -0.15734
 F -2.82641 -0.07502 0.14492
 H -0.23782 -0.53886 -0.93289
 H -0.43218 -0.53129 0.99983
 H -0.52065 1.02746 -0.05652
 H 2.58236 -0.32436 0.17233
7
SN2_IRC_Distances_noMW_output/new_data/SN2_traj1_Distances point 488
C -0.38818 -0.03224 -0.17139
 O 1.82505 0.47284 -0.15979
 F -2.83564 -0.07367 0.14493
 H -0.23614 -0.53842 -0.93464
 H -0.43368 -0.53100 1.00291
 H -0.52317 1.02739 -0.05530
 H 2.59177 -0.32490 0.17328
7
SN2_IRC_Distances_noMW_output/new_data/SN2_traj1_Distances point 489
C -0.39048 -0.03475 -0.17241
 O 1.82949 0.47394 -0.16218
 F -2.84471 -0.07240 0.14494
 H -0.23450 -0.53799 -0.93637
 H -0.43515 -0.53067 1.00592
 H -0.52563 1.02736 -0.05411
 H 2.60100 -0.32549 0.17421
7
SN2_IRC_Distances_noMW_output/new_data/SN2_traj1_Distances point 490
C -0.39271 -0.03715 -0.17338
 O 1.83382 0.47502 -0.16449
 F -2.85357 -0.07124 0.14496
 H -0.23292 -0.53757 -0.93810
 H -0.43658 -0.53032 1.00884
 H -0.52802 1.02736 -0.05293
 H 2.60998 -0.32610 0.17511
7
SN2_IRC_Distances_noMW_output/new_data/SN2_traj1_Distances point 491
C -0.39487 -0.03944 -0.17432
 O 1.83802 0.47606 -0.16671
 F -2.86215 -0.07016 0.14498
 H -0.23140 -0.53717 -0.93979
 H -0.43795 -0.52996 1.01166
 H -0.53032 1.02740 -0.05179
 H 2.61867 -0.32673 0.17597
7
SN2_IRC_Distances_noMW_output/new_data/SN2_traj1_Distances point 492
C -0.39693 -0.04160 -0.17520
 O 1.84205 0.47706 -0.16882
 F -2.87039 -0.06919 0.14500
 H -0.22995 -0.53679 -0.94143
 H -0.43927 -0.52958 1.01435
 H -0.53251 1.02746 -0.05069
 H 2.62700 -0.32737 0.17680
7
SN2_IRC_Distances_noMW_output/new_data/SN2_traj1_Distances point 493
C -0.39888 -0.04361 -0.17603
 O 1.84588 0.47801 -0.17081
 F -2.87820 -0.06830 0.14503
 H -0.22859 -0.53643 -0.94301
 H -0.44051 -0.52920 1.01690
 H -0.53458 1.02755 -0.04964
 H 2.63489 -0.32800 0.17758
7
SN2_IRC_Distances_noMW_output/new_data/SN2_traj1_Distances point 494
C -0.40069 -0.04547 -0.17680
 O 1.84945 0.47889 -0.17266
 F -2.88549 -0.06752 0.14506
 H -0.22733 -0.53610 -0.94450
 H -0.44167 -0.52884 1.01926
 H -0.53651 1.02765 -0.04866
 H 2.64224 -0.32862 0.17830
7
SN2_IRC_Distances_noMW_output/new_data/SN2_traj1_Distances point 495
C -0.40234 -0.04714 -0.17749
 O 1.85271 0.47970 -0.17433
 F -2.89215 -0.06683 0.14509
 H -0.22618 -0.53580 -0.94588
 H -0.44272 -0.52849 1.02142
 H -0.53826 1.02775 -0.04777
 H 2.64894 -0.32920 0.17896
7
SN2_IRC_Distances_noMW_output/new_data/SN2_traj1_Distances point 496
C -0.40380 -0.04861 -0.17809
 O 1.85560 0.48041 -0.17580
 F -2.89803 -0.06624 0.14511
 H -0.22518 -0.53553 -0.94710
 H -0.44364 -0.52817 1.02331
 H -0.53980 1.02786 -0.04697
 H 2.65485 -0.32973 0.17954
7
SN2_IRC_Distances_noMW_output/new_data/SN2_traj1_Distances point 497
C -0.40502 -0.04983 -0.17860
 O 1.85803 0.48102 -0.17704
 F -2.90300 -0.06576 0.14514
 H -0.22433 -0.53531 -0.94814
 H -0.44442 -0.52789 1.02491
 H -0.54110 1.02796 -0.04630
 H 2.65984 -0.33019 0.18003
7
SN2_IRC_Distances_noMW_output/new_data/SN2_traj1_Distances point 498
C -0.40599 -0.05079 -0.17900
 O 1.85996 0.48150 -0.17801
 F -2.90693 -0.06540 0.14516
 H -0.22366 -0.53513 -0.94897
 H -0.44504 -0.52766 1.02617
 H -0.54212 1.02805 -0.04577
 H 2.66379 -0.33056 0.18041
7
SN2_IRC_Distances_noMW_output/new_data/SN2_traj1_Distances point 499
C -0.40668 -0.05147 -0.17928
 O 1.86133 0.48184 -0.17871
 F -2.90973 -0.06514 0.14518
 H -0.22319 -0.53501 -0.94956
 H -0.44548 -0.52750 1.02707
 H -0.54285 1.02811 -0.04539
 H 2.66659 -0.33083 0.18069
7
SN2_IRC_Distances_noMW_output/new_data/SN2_traj1_Distances point 500
C -0.40707 -0.05186 -0.17944
 O 1.86213 0.48203 -0.17910
 F -2.91134 -0.06499 0.14519
 H -0.22292 -0.53494 -0.94990
 H -0.44573 -0.52741 1.02758
 H -0.54327 1.02815 -0.04517
 H 2.66821 -0.33098 0.18085
