# Supplementary material for: Low dimensional representations along intrinsic reaction coordinates and molecular dynamics trajectories using interatomic distance matrices
Source: Chem Sci. 2019 Sep 18;10(43):9954–68. doi: 10.1039/c9sc02742d (PMC6991188; doi:10.1039/c9sc02742d)
Supplement: Supplementary file 1 [file SC-010-C9SC02742D-s001.zip › C9SC02742D-SI/ESI_xyz_files/SN2_IRC_Distances_noMW_output/new_data/SN2_traj_Distances_noMW_all_PCs.xyz]

7
SN2_IRC_Distances_noMW_output/new_data/SN2_traj1_Distances point 1
C -0.34915 -0.07753 0.00075
 O 1.52838 -0.41709 -0.00731
 F -2.17188 0.27790 0.00161
 H -0.28791 0.45876 0.90811
 H -0.30324 0.45673 -0.90994
 H -0.51260 -1.05786 0.00457
 H 2.09641 0.35909 0.00220
7
SN2_IRC_Distances_noMW_output/new_data/SN2_traj1_Distances point 2
C -0.34692 -0.08631 -0.00617
 O 1.52696 -0.41176 -0.00530
 F -2.16843 0.29519 0.01433
 H -0.29068 0.45037 0.90140
 H -0.30215 0.44708 -0.91630
 H -0.50964 -1.06080 0.00315
 H 2.09085 0.36623 0.00890
7
SN2_IRC_Distances_noMW_output/new_data/SN2_traj1_Distances point 3
C -0.35043 -0.09349 -0.01387
 O 1.52797 -0.40605 -0.00273
 F -2.16450 0.31016 0.02863
 H -0.29528 0.44260 0.89338
 H -0.30232 0.43862 -0.92341
 H -0.50628 -1.06307 0.00180
 H 2.09083 0.37123 0.01619
7
SN2_IRC_Distances_noMW_output/new_data/SN2_traj1_Distances point 4
C -0.35738 -0.09812 -0.02099
 O 1.53044 -0.40121 -0.00020
 F -2.16069 0.32051 0.04185
 H -0.30042 0.43683 0.88561
 H -0.30328 0.43271 -0.92986
 H -0.50330 -1.06448 0.00079
 H 2.09464 0.37376 0.02281
7
SN2_IRC_Distances_noMW_output/new_data/SN2_traj1_Distances point 5
C -0.36548 -0.10053 -0.02705
 O 1.53333 -0.39756 0.00197
 F -2.15717 0.32668 0.05310
 H -0.30526 0.43311 0.87876
 H -0.30452 0.42911 -0.93523
 H -0.50100 -1.06530 0.00005
 H 2.10010 0.37449 0.02841
7
SN2_IRC_Distances_noMW_output/new_data/SN2_traj1_Distances point 6
C -0.37370 -0.10121 -0.03207
 O 1.53618 -0.39498 0.00373
 F -2.15388 0.32953 0.06240
 H -0.30952 0.43116 0.87296
 H -0.30577 0.42727 -0.93956
 H -0.49937 -1.06575 -0.00053
 H 2.10606 0.37398 0.03306
7
SN2_IRC_Distances_noMW_output/new_data/SN2_traj1_Distances point 7
C -0.38155 -0.10041 -0.03605
 O 1.53874 -0.39337 0.00507
 F -2.15073 0.32953 0.06982
 H -0.31308 0.43081 0.86830
 H -0.30691 0.42688 -0.94292
 H -0.49844 -1.06593 -0.00103
 H 2.11198 0.37250 0.03681
7
SN2_IRC_Distances_noMW_output/new_data/SN2_traj1_Distances point 8
C -0.38869 -0.09821 -0.03892
 O 1.54083 -0.39272 0.00595
 F -2.14766 0.32682 0.07524
 H -0.31580 0.43200 0.86494
 H -0.30788 0.42779 -0.94532
 H -0.49825 -1.06587 -0.00152
 H 2.11746 0.37018 0.03962
7
SN2_IRC_Distances_noMW_output/new_data/SN2_traj1_Distances point 9
C -0.39476 -0.09460 -0.04053
 O 1.54223 -0.39308 0.00633
 F -2.14463 0.32131 0.07840
 H -0.31748 0.43479 0.86312
 H -0.30858 0.42999 -0.94668
 H -0.49891 -1.06551 -0.00199
 H 2.12213 0.36710 0.04136
7
SN2_IRC_Distances_noMW_output/new_data/SN2_traj1_Distances point 10
C -0.39922 -0.08950 -0.04064
 O 1.54267 -0.39460 0.00612
 F -2.14161 0.31275 0.07884
 H -0.31781 0.43924 0.86316
 H -0.30890 0.43357 -0.94686
 H -0.50059 -1.06472 -0.00243
 H 2.12545 0.36326 0.04181
7
SN2_IRC_Distances_noMW_output/new_data/SN2_traj1_Distances point 11
C -0.40127 -0.08280 -0.03890
 O 1.54172 -0.39750 0.00524
 F -2.13861 0.30079 0.07591
 H -0.31635 0.44541 0.86548
 H -0.30864 0.43867 -0.94563
 H -0.50352 -1.06332 -0.00275
 H 2.12667 0.35875 0.04065
7
SN2_IRC_Distances_noMW_output/new_data/SN2_traj1_Distances point 12
C -0.39975 -0.07460 -0.03499
 O 1.53883 -0.40199 0.00361
 F -2.13571 0.28533 0.06896
 H -0.31254 0.45311 0.87035
 H -0.30755 0.44538 -0.94272
 H -0.50794 -1.06104 -0.00276
 H 2.12466 0.35382 0.03756
7
SN2_IRC_Distances_noMW_output/new_data/SN2_traj1_Distances point 13
C -0.39361 -0.06556 -0.02904
 O 1.53362 -0.40797 0.00131
 F -2.13312 0.26737 0.05808
 H -0.30615 0.46154 0.87748
 H -0.30537 0.45333 -0.93817
 H -0.51378 -1.05779 -0.00221
 H 2.11841 0.34909 0.03254
7
SN2_IRC_Distances_noMW_output/new_data/SN2_traj1_Distances point 14
C -0.38316 -0.05700 -0.02199
 O 1.52651 -0.41474 -0.00130
 F -2.13109 0.24936 0.04494
 H -0.29788 0.46934 0.88558
 H -0.30219 0.46149 -0.93262
 H -0.52039 -1.05384 -0.00103
 H 2.10820 0.34539 0.02643
7
SN2_IRC_Distances_noMW_output/new_data/SN2_traj1_Distances point 15
C -0.37010 -0.04983 -0.01505
 O 1.51847 -0.42146 -0.00385
 F -2.12965 0.23330 0.03169
 H -0.28892 0.47569 0.89331
 H -0.29842 0.46896 -0.92697
 H -0.52697 -1.04970 0.00062
 H 2.09559 0.34306 0.02025
7
SN2_IRC_Distances_noMW_output/new_data/SN2_traj1_Distances point 16
C -0.35596 -0.04412 -0.00880
 O 1.51023 -0.42776 -0.00619
 F -2.12866 0.21957 0.01945
 H -0.28006 0.48063 0.90012
 H -0.29440 0.47549 -0.92167
 H -0.53316 -1.04566 0.00251
 H 2.08201 0.34185 0.01457
7
SN2_IRC_Distances_noMW_output/new_data/SN2_traj1_Distances point 17
C -0.34164 -0.03955 -0.00338
 O 1.50215 -0.43358 -0.00829
 F -2.12795 0.20779 0.00846
 H -0.27161 0.48451 0.90601
 H -0.29033 0.48122 -0.91685
 H -0.53891 -1.04180 0.00453
 H 2.06829 0.34141 0.00952
7
SN2_IRC_Distances_noMW_output/new_data/SN2_traj1_Distances point 18
C -0.32769 -0.03581 0.00127
 O 1.49441 -0.43895 -0.01018
 F -2.12740 0.19743 -0.00132
 H -0.26367 0.48767 0.91110
 H -0.28634 0.48633 -0.91253
 H -0.54426 -1.03809 0.00657
 H 2.05494 0.34142 0.00508
7
SN2_IRC_Distances_noMW_output/new_data/SN2_traj1_Distances point 19
C -0.31451 -0.03262 0.00521
 O 1.48714 -0.44392 -0.01187
 F -2.12691 0.18808 -0.00999
 H -0.25631 0.49036 0.91552
 H -0.28253 0.49100 -0.90867
 H -0.54923 -1.03450 0.00860
 H 2.04234 0.34161 0.00119
7
SN2_IRC_Distances_noMW_output/new_data/SN2_traj1_Distances point 20
C -0.30250 -0.02976 0.00853
 O 1.48048 -0.44850 -0.01337
 F -2.12639 0.17938 -0.01762
 H -0.24961 0.49277 0.91935
 H -0.27900 0.49534 -0.90526
 H -0.55384 -1.03101 0.01056
 H 2.03086 0.34178 -0.00219
7
SN2_IRC_Distances_noMW_output/new_data/SN2_traj1_Distances point 21
C -0.29207 -0.02705 0.01130
 O 1.47458 -0.45269 -0.01468
 F -2.12577 0.17109 -0.02427
 H -0.24366 0.49504 0.92265
 H -0.27585 0.49946 -0.90230
 H -0.55808 -1.02758 0.01242
 H 2.02085 0.34172 -0.00512
7
SN2_IRC_Distances_noMW_output/new_data/SN2_traj1_Distances point 22
C -0.28352 -0.02434 0.01359
 O 1.46955 -0.45647 -0.01579
 F -2.12498 0.16302 -0.03000
 H -0.23852 0.49726 0.92547
 H -0.27318 0.50342 -0.89977
 H -0.56195 -1.02421 0.01412
 H 2.01261 0.34131 -0.00762
7
SN2_IRC_Distances_noMW_output/new_data/SN2_traj1_Distances point 23
C -0.27697 -0.02151 0.01548
 O 1.46541 -0.45986 -0.01673
 F -2.12396 0.15499 -0.03490
 H -0.23421 0.49951 0.92788
 H -0.27101 0.50728 -0.89763
 H -0.56548 -1.02086 0.01566
 H 2.00621 0.34044 -0.00976
7
SN2_IRC_Distances_noMW_output/new_data/SN2_traj1_Distances point 24
C -0.27236 -0.01846 0.01707
 O 1.46210 -0.46292 -0.01750
 F -2.12264 0.14680 -0.03909
 H -0.23063 0.50187 0.92992
 H -0.26931 0.51112 -0.89585
 H -0.56872 -1.01748 0.01703
 H 2.00157 0.33906 -0.01159
7
SN2_IRC_Distances_noMW_output/new_data/SN2_traj1_Distances point 25
C -0.26949 -0.01511 0.01844
 O 1.45946 -0.46573 -0.01814
 F -2.12098 0.13825 -0.04272
 H -0.22766 0.50439 0.93168
 H -0.26801 0.51501 -0.89435
 H -0.57179 -1.01398 0.01827
 H 1.99847 0.33717 -0.01317
7
SN2_IRC_Distances_noMW_output/new_data/SN2_traj1_Distances point 26
C -0.26804 -0.01144 0.01962
 O 1.45735 -0.46835 -0.01867
 F -2.11894 0.12928 -0.04590
 H -0.22516 0.50707 0.93322
 H -0.26701 0.51898 -0.89310
 H -0.57477 -1.01035 0.01939
 H 1.99658 0.33481 -0.01455
7
SN2_IRC_Distances_noMW_output/new_data/SN2_traj1_Distances point 27
C -0.26747 -0.00770 0.02065
 O 1.45556 -0.47078 -0.01912
 F -2.11667 0.12029 -0.04867
 H -0.22298 0.50976 0.93456
 H -0.26621 0.52286 -0.89206
 H -0.57764 -1.00669 0.02040
 H 1.99541 0.33225 -0.01575
7
SN2_IRC_Distances_noMW_output/new_data/SN2_traj1_Distances point 28
C -0.26702 -0.00428 0.02152
 O 1.45389 -0.47298 -0.01950
 F -2.11445 0.11200 -0.05111
 H -0.22099 0.51221 0.93574
 H -0.26546 0.52640 -0.89118
 H -0.58031 -1.00325 0.02132
 H 1.99434 0.32989 -0.01679
7
SN2_IRC_Distances_noMW_output/new_data/SN2_traj1_Distances point 29
C -0.26607 -0.00138 0.02230
 O 1.45214 -0.47502 -0.01987
 F -2.11247 0.10470 -0.05336
 H -0.21899 0.51431 0.93685
 H -0.26464 0.52951 -0.89036
 H -0.58281 -1.00011 0.02219
 H 1.99285 0.32800 -0.01774
7
SN2_IRC_Distances_noMW_output/new_data/SN2_traj1_Distances point 30
C -0.26425 0.00096 0.02303
 O 1.45015 -0.47700 -0.02025
 F -2.11078 0.09834 -0.05560
 H -0.21684 0.51605 0.93795
 H -0.26367 0.53225 -0.88952
 H -0.58522 -0.99724 0.02306
 H 1.99061 0.32664 -0.01866
7
SN2_IRC_Distances_noMW_output/new_data/SN2_traj1_Distances point 31
C -0.26129 0.00275 0.02374
 O 1.44779 -0.47900 -0.02067
 F -2.10939 0.09281 -0.05795
 H -0.21440 0.51747 0.93911
 H -0.26248 0.53468 -0.88861
 H -0.58761 -0.99458 0.02399
 H 1.98739 0.32587 -0.01961
7
SN2_IRC_Distances_noMW_output/new_data/SN2_traj1_Distances point 32
C -0.25696 0.00396 0.02446
 O 1.44494 -0.48111 -0.02114
 F -2.10833 0.08808 -0.06049
 H -0.21157 0.51856 0.94038
 H -0.26099 0.53685 -0.88759
 H -0.59005 -0.99208 0.02501
 H 1.98297 0.32574 -0.02063
7
SN2_IRC_Distances_noMW_output/new_data/SN2_traj1_Distances point 33
C -0.25097 0.00453 0.02518
 O 1.44150 -0.48337 -0.02168
 F -2.10762 0.08416 -0.06329
 H -0.20825 0.51932 0.94179
 H -0.25916 0.53876 -0.88642
 H -0.59259 -0.98974 0.02615
 H 1.97710 0.32634 -0.02172
7
SN2_IRC_Distances_noMW_output/new_data/SN2_traj1_Distances point 34
C -0.24304 0.00439 0.02589
 O 1.43734 -0.48582 -0.02232
 F -2.10734 0.08114 -0.06638
 H -0.20434 0.51971 0.94336
 H -0.25691 0.54039 -0.88509
 H -0.59525 -0.98757 0.02744
 H 1.96954 0.32776 -0.02290
7
SN2_IRC_Distances_noMW_output/new_data/SN2_traj1_Distances point 35
C -0.23289 0.00344 0.02655
 O 1.43238 -0.48847 -0.02305
 F -2.10754 0.07916 -0.06977
 H -0.19978 0.51967 0.94511
 H -0.25419 0.54170 -0.88359
 H -0.59805 -0.98561 0.02890
 H 1.96006 0.33011 -0.02415
7
SN2_IRC_Distances_noMW_output/new_data/SN2_traj1_Distances point 36
C -0.22040 0.00162 0.02710
 O 1.42658 -0.49128 -0.02388
 F -2.10829 0.07835 -0.07339
 H -0.19454 0.51917 0.94701
 H -0.25098 0.54264 -0.88194
 H -0.60095 -0.98393 0.03054
 H 1.94857 0.33343 -0.02543
7
SN2_IRC_Distances_noMW_output/new_data/SN2_traj1_Distances point 37
C -0.20566 -0.00105 0.02748
 O 1.41999 -0.49417 -0.02477
 F -2.10964 0.07880 -0.07716
 H -0.18869 0.51819 0.94902
 H -0.24730 0.54315 -0.88019
 H -0.60390 -0.98259 0.03233
 H 1.93520 0.33768 -0.02671
7
SN2_IRC_Distances_noMW_output/new_data/SN2_traj1_Distances point 38
C -0.18911 -0.00444 0.02762
 O 1.41279 -0.49703 -0.02570
 F -2.11156 0.08047 -0.08091
 H -0.18241 0.51675 0.95107
 H -0.24327 0.54324 -0.87840
 H -0.60678 -0.98168 0.03423
 H 1.92033 0.34270 -0.02791
7
SN2_IRC_Distances_noMW_output/new_data/SN2_traj1_Distances point 39
C -0.17135 -0.00832 0.02752
 O 1.40524 -0.49975 -0.02662
 F -2.11401 0.08322 -0.08451
 H -0.17591 0.51492 0.95307
 H -0.23905 0.54294 -0.87665
 H -0.60948 -0.98123 0.03618
 H 1.90455 0.34822 -0.02899
7
SN2_IRC_Distances_noMW_output/new_data/SN2_traj1_Distances point 40
C -0.15306 -0.01246 0.02719
 O 1.39759 -0.50222 -0.02747
 F -2.11688 0.08685 -0.08786
 H -0.16940 0.51280 0.95495
 H -0.23479 0.54231 -0.87499
 H -0.61190 -0.98126 0.03812
 H 1.88845 0.35398 -0.02994
7
SN2_IRC_Distances_noMW_output/new_data/SN2_traj1_Distances point 41
C -0.13480 -0.01664 0.02666
 O 1.39009 -0.50439 -0.02823
 F -2.12011 0.09116 -0.09089
 H -0.16309 0.51047 0.95668
 H -0.23065 0.54141 -0.87346
 H -0.61397 -0.98177 0.04000
 H 1.87254 0.35976 -0.03075
7
SN2_IRC_Distances_noMW_output/new_data/SN2_traj1_Distances point 42
C -0.11711 -0.02071 0.02600
 O 1.38294 -0.50622 -0.02888
 F -2.12362 0.09600 -0.09358
 H -0.15714 0.50801 0.95821
 H -0.22676 0.54031 -0.87207
 H -0.61560 -0.98274 0.04177
 H 1.85729 0.36536 -0.03143
7
SN2_IRC_Distances_noMW_output/new_data/SN2_traj1_Distances point 43
C -0.10049 -0.02454 0.02526
 O 1.37638 -0.50769 -0.02940
 F -2.12732 0.10124 -0.09588
 H -0.15174 0.50549 0.95951
 H -0.22323 0.53904 -0.87085
 H -0.61674 -0.98417 0.04337
 H 1.84315 0.37063 -0.03200
7
SN2_IRC_Distances_noMW_output/new_data/SN2_traj1_Distances point 44
C -0.08540 -0.02805 0.02450
 O 1.37060 -0.50876 -0.02979
 F -2.13114 0.10674 -0.09778
 H -0.14705 0.50299 0.96057
 H -0.22017 0.53763 -0.86980
 H -0.61735 -0.98600 0.04475
 H 1.83051 0.37546 -0.03246
7
SN2_IRC_Distances_noMW_output/new_data/SN2_traj1_Distances point 45
C -0.07214 -0.03118 0.02378
 O 1.36575 -0.50945 -0.03005
 F -2.13498 0.11238 -0.09925
 H -0.14316 0.50057 0.96138
 H -0.21763 0.53611 -0.86894
 H -0.61743 -0.98817 0.04589
 H 1.81960 0.37975 -0.03281
7
SN2_IRC_Distances_noMW_output/new_data/SN2_traj1_Distances point 46
C -0.06080 -0.03396 0.02312
 O 1.36182 -0.50978 -0.03019
 F -2.13878 0.11808 -0.10031
 H -0.14009 0.49826 0.96195
 H -0.21560 0.53450 -0.86825
 H -0.61705 -0.99059 0.04676
 H 1.81048 0.38350 -0.03307
7
SN2_IRC_Distances_noMW_output/new_data/SN2_traj1_Distances point 47
C -0.05121 -0.03643 0.02253
 O 1.35876 -0.50980 -0.03024
 F -2.14250 0.12379 -0.10102
 H -0.13775 0.49606 0.96231
 H -0.21401 0.53282 -0.86772
 H -0.61627 -0.99321 0.04740
 H 1.80298 0.38677 -0.03325
7
SN2_IRC_Distances_noMW_output/new_data/SN2_traj1_Distances point 48
C -0.04311 -0.03867 0.02201
 O 1.35642 -0.50956 -0.03022
 F -2.14614 0.12952 -0.10142
 H -0.13604 0.49396 0.96250
 H -0.21279 0.53106 -0.86733
 H -0.61516 -0.99597 0.04783
 H 1.79683 0.38966 -0.03336
7
SN2_IRC_Distances_noMW_output/new_data/SN2_traj1_Distances point 49
C -0.03620 -0.04073 0.02154
 O 1.35466 -0.50909 -0.03014
 F -2.14974 0.13531 -0.10156
 H -0.13484 0.49191 0.96254
 H -0.21187 0.52922 -0.86705
 H -0.61378 -0.99886 0.04809
 H 1.79177 0.39223 -0.03341
7
SN2_IRC_Distances_noMW_output/new_data/SN2_traj1_Distances point 50
C -0.03021 -0.04267 0.02111
 O 1.35339 -0.50843 -0.03002
 F -2.15334 0.14121 -0.10148
 H -0.13405 0.48990 0.96246
 H -0.21118 0.52728 -0.86687
 H -0.61217 -1.00188 0.04821
 H 1.78756 0.39459 -0.03341
7
SN2_IRC_Distances_noMW_output/new_data/SN2_traj1_Distances point 51
C -0.02493 -0.04455 0.02072
 O 1.35250 -0.50761 -0.02985
 F -2.15697 0.14729 -0.10122
 H -0.13362 0.48789 0.96228
 H -0.21067 0.52524 -0.86676
 H -0.61034 -1.00505 0.04820
 H 1.78401 0.39680 -0.03337
7
SN2_IRC_Distances_noMW_output/new_data/SN2_traj1_Distances point 52
C -0.02017 -0.04642 0.02034
 O 1.35194 -0.50661 -0.02964
 F -2.16069 0.15364 -0.10077
 H -0.13348 0.48583 0.96199
 H -0.21030 0.52305 -0.86672
 H -0.60828 -1.00841 0.04808
 H 1.78099 0.39892 -0.03328
7
SN2_IRC_Distances_noMW_output/new_data/SN2_traj1_Distances point 53
C -0.01581 -0.04832 0.01997
 O 1.35167 -0.50543 -0.02939
 F -2.16457 0.16038 -0.10015
 H -0.13362 0.48369 0.96161
 H -0.21007 0.52069 -0.86675
 H -0.60598 -1.01200 0.04785
 H 1.77838 0.40100 -0.03315
7
SN2_IRC_Distances_noMW_output/new_data/SN2_traj1_Distances point 54
C -0.01175 -0.05028 0.01961
 O 1.35168 -0.50406 -0.02909
 F -2.16867 0.16761 -0.09934
 H -0.13403 0.48143 0.96112
 H -0.20996 0.51811 -0.86684
 H -0.60340 -1.01588 0.04752
 H 1.77612 0.40309 -0.03297
7
SN2_IRC_Distances_noMW_output/new_data/SN2_traj1_Distances point 55
C -0.00795 -0.05234 0.01924
 O 1.35197 -0.50248 -0.02875
 F -2.17301 0.17543 -0.09831
 H -0.13471 0.47901 0.96051
 H -0.20995 0.51526 -0.86702
 H -0.60052 -1.02009 0.04706
 H 1.77418 0.40521 -0.03274
7
SN2_IRC_Distances_noMW_output/new_data/SN2_traj1_Distances point 56
C -0.00443 -0.05449 0.01887
 O 1.35253 -0.50067 -0.02836
 F -2.17758 0.18380 -0.09707
 H -0.13568 0.47646 0.95979
 H -0.21006 0.51216 -0.86727
 H -0.59735 -1.02461 0.04648
 H 1.77258 0.40735 -0.03244
7
SN2_IRC_Distances_noMW_output/new_data/SN2_traj1_Distances point 57
C -0.00126 -0.05668 0.01851
 O 1.35333 -0.49872 -0.02793
 F -2.18224 0.19249 -0.09565
 H -0.13688 0.47382 0.95896
 H -0.21027 0.50890 -0.86759
 H -0.59400 -1.02929 0.04580
 H 1.77132 0.40948 -0.03210
7
SN2_IRC_Distances_noMW_output/new_data/SN2_traj1_Distances point 58
C 0.00153 -0.05884 0.01815
 O 1.35430 -0.49671 -0.02749
 F -2.18681 0.20115 -0.09413
 H -0.13822 0.47121 0.95809
 H -0.21055 0.50561 -0.86796
 H -0.59060 -1.03395 0.04507
 H 1.77036 0.41152 -0.03172
7
SN2_IRC_Distances_noMW_output/new_data/SN2_traj1_Distances point 59
C 0.00402 -0.06093 0.01782
 O 1.35536 -0.49471 -0.02704
 F -2.19124 0.20960 -0.09259
 H -0.13964 0.46868 0.95720
 H -0.21088 0.50239 -0.86836
 H -0.58726 -1.03848 0.04431
 H 1.76964 0.41345 -0.03134
7
SN2_IRC_Distances_noMW_output/new_data/SN2_traj1_Distances point 60
C 0.00631 -0.06294 0.01750
 O 1.35647 -0.49275 -0.02660
 F -2.19553 0.21778 -0.09106
 H -0.14108 0.46622 0.95631
 H -0.21124 0.49925 -0.86876
 H -0.58400 -1.04286 0.04356
 H 1.76907 0.41530 -0.03096
7
SN2_IRC_Distances_noMW_output/new_data/SN2_traj1_Distances point 61
C 0.00849 -0.06490 0.01719
 O 1.35761 -0.49085 -0.02615
 F -2.19976 0.22576 -0.08956
 H -0.14252 0.46383 0.95544
 H -0.21162 0.49620 -0.86915
 H -0.58080 -1.04712 0.04283
 H 1.76858 0.41708 -0.03060
7
SN2_IRC_Distances_noMW_output/new_data/SN2_traj1_Distances point 62
C 0.01065 -0.06681 0.01689
 O 1.35878 -0.48901 -0.02570
 F -2.20397 0.23359 -0.08811
 H -0.14395 0.46148 0.95459
 H -0.21202 0.49323 -0.86953
 H -0.57763 -1.05130 0.04211
 H 1.76816 0.41881 -0.03027
7
SN2_IRC_Distances_noMW_output/new_data/SN2_traj1_Distances point 63
C 0.01281 -0.06869 0.01661
 O 1.35998 -0.48721 -0.02524
 F -2.20824 0.24134 -0.08670
 H -0.14539 0.45917 0.95376
 H -0.21246 0.49033 -0.86988
 H -0.57447 -1.05543 0.04142
 H 1.76778 0.42051 -0.02996
7
SN2_IRC_Distances_noMW_output/new_data/SN2_traj1_Distances point 64
C 0.01499 -0.07056 0.01634
 O 1.36125 -0.48547 -0.02478
 F -2.21262 0.24902 -0.08536
 H -0.14686 0.45688 0.95294
 H -0.21295 0.48750 -0.87021
 H -0.57129 -1.05954 0.04075
 H 1.76748 0.42217 -0.02969
7
SN2_IRC_Distances_noMW_output/new_data/SN2_traj1_Distances point 65
C 0.01718 -0.07241 0.01610
 O 1.36261 -0.48378 -0.02430
 F -2.21715 0.25669 -0.08408
 H -0.14835 0.45461 0.95215
 H -0.21350 0.48473 -0.87050
 H -0.56807 -1.06363 0.04011
 H 1.76729 0.42379 -0.02948
7
SN2_IRC_Distances_noMW_output/new_data/SN2_traj1_Distances point 66
C 0.01933 -0.07425 0.01587
 O 1.36411 -0.48213 -0.02381
 F -2.22188 0.26434 -0.08287
 H -0.14992 0.45237 0.95138
 H -0.21414 0.48204 -0.87075
 H -0.56478 -1.06773 0.03949
 H 1.76729 0.42537 -0.02932
7
SN2_IRC_Distances_noMW_output/new_data/SN2_traj1_Distances point 67
C 0.02138 -0.07610 0.01569
 O 1.36582 -0.48053 -0.02329
 F -2.22686 0.27200 -0.08174
 H -0.15160 0.45015 0.95064
 H -0.21491 0.47943 -0.87095
 H -0.56141 -1.07183 0.03889
 H 1.76757 0.42688 -0.02923
7
SN2_IRC_Distances_noMW_output/new_data/SN2_traj1_Distances point 68
C 0.02323 -0.07795 0.01555
 O 1.36783 -0.47896 -0.02275
 F -2.23214 0.27968 -0.08070
 H -0.15345 0.44797 0.94992
 H -0.21585 0.47692 -0.87109
 H -0.55792 -1.07594 0.03831
 H 1.76829 0.42829 -0.02923
7
SN2_IRC_Distances_noMW_output/new_data/SN2_traj1_Distances point 69
C 0.02474 -0.07983 0.01547
 O 1.37025 -0.47742 -0.02217
 F -2.23781 0.28737 -0.07977
 H -0.15552 0.44583 0.94922
 H -0.21702 0.47453 -0.87118
 H -0.55428 -1.08006 0.03776
 H 1.76964 0.42958 -0.02933
7
SN2_IRC_Distances_noMW_output/new_data/SN2_traj1_Distances point 70
C 0.02570 -0.08176 0.01548
 O 1.37324 -0.47589 -0.02155
 F -2.24393 0.29509 -0.07895
 H -0.15792 0.44376 0.94856
 H -0.21850 0.47228 -0.87118
 H -0.55045 -1.08416 0.03721
 H 1.77186 0.43069 -0.02956
7
SN2_IRC_Distances_noMW_output/new_data/SN2_traj1_Distances point 71
C 0.02587 -0.08377 0.01560
 O 1.37697 -0.47436 -0.02087
 F -2.25060 0.30282 -0.07827
 H -0.16076 0.44177 0.94792
 H -0.22037 0.47020 -0.87110
 H -0.54639 -1.08822 0.03668
 H 1.77529 0.43156 -0.02996
7
SN2_IRC_Distances_noMW_output/new_data/SN2_traj1_Distances point 72
C 0.02495 -0.08590 0.01587
 O 1.38165 -0.47282 -0.02012
 F -2.25792 0.31055 -0.07775
 H -0.16414 0.43990 0.94732
 H -0.22275 0.46834 -0.87091
 H -0.54206 -1.09220 0.03614
 H 1.78028 0.43213 -0.03055
7
SN2_IRC_Distances_noMW_output/new_data/SN2_traj1_Distances point 73
C 0.02262 -0.08817 0.01632
 O 1.38748 -0.47124 -0.01928
 F -2.26596 0.31821 -0.07740
 H -0.16819 0.43818 0.94675
 H -0.22572 0.46675 -0.87061
 H -0.53745 -1.09604 0.03559
 H 1.78722 0.43232 -0.03137
7
SN2_IRC_Distances_noMW_output/new_data/SN2_traj1_Distances point 74
C 0.01867 -0.09064 0.01698
 O 1.39455 -0.46964 -0.01835
 F -2.27471 0.32570 -0.07725
 H -0.17294 0.43667 0.94622
 H -0.22933 0.46549 -0.87020
 H -0.53255 -1.09964 0.03503
 H 1.79631 0.43207 -0.03243
7
SN2_IRC_Distances_noMW_output/new_data/SN2_traj1_Distances point 75
C 0.01304 -0.09330 0.01787
 O 1.40281 -0.46803 -0.01732
 F -2.28409 0.33291 -0.07730
 H -0.17834 0.43539 0.94572
 H -0.23354 0.46458 -0.86967
 H -0.52743 -1.10292 0.03445
 H 1.80755 0.43137 -0.03375
7
SN2_IRC_Distances_noMW_output/new_data/SN2_traj1_Distances point 76
C 0.00594 -0.09615 0.01898
 O 1.41204 -0.46644 -0.01622
 F -2.29395 0.33975 -0.07754
 H -0.18425 0.43435 0.94526
 H -0.23824 0.46403 -0.86906
 H -0.52215 -1.10582 0.03385
 H 1.82060 0.43028 -0.03528
7
SN2_IRC_Distances_noMW_output/new_data/SN2_traj1_Distances point 77
C -0.00222 -0.09915 0.02028
 O 1.42193 -0.46494 -0.01504
 F -2.30411 0.34618 -0.07794
 H -0.19047 0.43355 0.94484
 H -0.24325 0.46382 -0.86839
 H -0.51680 -1.10835 0.03324
 H 1.83493 0.42887 -0.03698
7
SN2_IRC_Distances_noMW_output/new_data/SN2_traj1_Distances point 78
C -0.01095 -0.10225 0.02171
 O 1.43210 -0.46355 -0.01382
 F -2.31441 0.35219 -0.07848
 H -0.19676 0.43296 0.94444
 H -0.24840 0.46390 -0.86767
 H -0.51146 -1.11052 0.03262
 H 1.84989 0.42727 -0.03880
7
SN2_IRC_Distances_noMW_output/new_data/SN2_traj1_Distances point 79
C -0.01971 -0.10539 0.02323
 O 1.44219 -0.46232 -0.01257
 F -2.32468 0.35777 -0.07911
 H -0.20292 0.43255 0.94407
 H -0.25350 0.46422 -0.86694
 H -0.50622 -1.11240 0.03201
 H 1.86485 0.42558 -0.04068
7
SN2_IRC_Distances_noMW_output/new_data/SN2_traj1_Distances point 80
C -0.02802 -0.10847 0.02477
 O 1.45187 -0.46131 -0.01133
 F -2.33476 0.36291 -0.07982
 H -0.20873 0.43227 0.94372
 H -0.25839 0.46473 -0.86622
 H -0.50118 -1.11404 0.03143
 H 1.87920 0.42391 -0.04256
7
SN2_IRC_Distances_noMW_output/new_data/SN2_traj1_Distances point 81
C -0.03546 -0.11141 0.02627
 O 1.46088 -0.46052 -0.01011
 F -2.34448 0.36761 -0.08057
 H -0.21406 0.43209 0.94341
 H -0.26293 0.46539 -0.86552
 H -0.49641 -1.11550 0.03091
 H 1.89247 0.42234 -0.04440
7
SN2_IRC_Distances_noMW_output/new_data/SN2_traj1_Distances point 82
C -0.04181 -0.11414 0.02768
 O 1.46905 -0.45996 -0.00893
 F -2.35374 0.37190 -0.08134
 H -0.21881 0.43199 0.94313
 H -0.26706 0.46615 -0.86486
 H -0.49197 -1.11685 0.03047
 H 1.90435 0.42092 -0.04615
7
SN2_IRC_Distances_noMW_output/new_data/SN2_traj1_Distances point 83
C -0.04697 -0.11663 0.02896
 O 1.47632 -0.45963 -0.00781
 F -2.36249 0.37581 -0.08210
 H -0.22297 0.43192 0.94289
 H -0.27074 0.46696 -0.86424
 H -0.48789 -1.11814 0.03010
 H 1.91474 0.41970 -0.04780
7
SN2_IRC_Distances_noMW_output/new_data/SN2_traj1_Distances point 84
C -0.05096 -0.11887 0.03011
 O 1.48272 -0.45948 -0.00675
 F -2.37072 0.37943 -0.08284
 H -0.22658 0.43185 0.94267
 H -0.27399 0.46780 -0.86367
 H -0.48413 -1.11942 0.02982
 H 1.92365 0.41868 -0.04934
7
SN2_IRC_Distances_noMW_output/new_data/SN2_traj1_Distances point 85
C -0.05385 -0.12089 0.03112
 O 1.48833 -0.45948 -0.00575
 F -2.37847 0.38282 -0.08355
 H -0.22969 0.43178 0.94247
 H -0.27684 0.46863 -0.86314
 H -0.48068 -1.12072 0.02961
 H 1.93120 0.41786 -0.05075
7
SN2_IRC_Distances_noMW_output/new_data/SN2_traj1_Distances point 86
C -0.05579 -0.12271 0.03198
 O 1.49325 -0.45961 -0.00481
 F -2.38580 0.38607 -0.08419
 H -0.23239 0.43167 0.94228
 H -0.27934 0.46941 -0.86266
 H -0.47746 -1.12207 0.02946
 H 1.93754 0.41724 -0.05205
7
SN2_IRC_Distances_noMW_output/new_data/SN2_traj1_Distances point 87
C -0.05690 -0.12438 0.03272
 O 1.49758 -0.45981 -0.00392
 F -2.39276 0.38928 -0.08477
 H -0.23476 0.43150 0.94209
 H -0.28156 0.47012 -0.86223
 H -0.47444 -1.12351 0.02935
 H 1.94284 0.41680 -0.05324
7
SN2_IRC_Distances_noMW_output/new_data/SN2_traj1_Distances point 88
C -0.05733 -0.12595 0.03333
 O 1.50143 -0.46005 -0.00307
 F -2.39942 0.39255 -0.08525
 H -0.23688 0.43127 0.94188
 H -0.28352 0.47071 -0.86185
 H -0.47153 -1.12507 0.02927
 H 1.94726 0.41654 -0.05431
7
SN2_IRC_Distances_noMW_output/new_data/SN2_traj1_Distances point 89
C -0.05725 -0.12749 0.03382
 O 1.50491 -0.46028 -0.00226
 F -2.40582 0.39598 -0.08559
 H -0.23884 0.43094 0.94163
 H -0.28530 0.47115 -0.86151
 H -0.46869 -1.12675 0.02919
 H 1.95098 0.41645 -0.05527
7
SN2_IRC_Distances_noMW_output/new_data/SN2_traj1_Distances point 90
C -0.05686 -0.12906 0.03421
 O 1.50812 -0.46043 -0.00150
 F -2.41194 0.39966 -0.08577
 H -0.24073 0.43050 0.94132
 H -0.28692 0.47136 -0.86124
 H -0.46586 -1.12856 0.02908
 H 1.95418 0.41653 -0.05610
7
SN2_IRC_Distances_noMW_output/new_data/SN2_traj1_Distances point 91
C -0.05641 -0.13074 0.03450
 O 1.51114 -0.46045 -0.00078
 F -2.41773 0.40366 -0.08573
 H -0.24262 0.42994 0.94093
 H -0.28841 0.47129 -0.86103
 H -0.46301 -1.13048 0.02890
 H 1.95703 0.41677 -0.05678
7
SN2_IRC_Distances_noMW_output/new_data/SN2_traj1_Distances point 92
C -0.05618 -0.13255 0.03472
 O 1.51405 -0.46028 -0.00013
 F -2.42308 0.40791 -0.08547
 H -0.24457 0.42928 0.94045
 H -0.28982 0.47093 -0.86090
 H -0.46015 -1.13243 0.02863
 H 1.95975 0.41713 -0.05730
7
SN2_IRC_Distances_noMW_output/new_data/SN2_traj1_Distances point 93
C -0.05643 -0.13452 0.03490
 O 1.51693 -0.45991 0.00046
 F -2.42795 0.41232 -0.08499
 H -0.24662 0.42855 0.93989
 H -0.29116 0.47030 -0.86084
 H -0.45732 -1.13430 0.02825
 H 1.96255 0.41755 -0.05767
7
SN2_IRC_Distances_noMW_output/new_data/SN2_traj1_Distances point 94
C -0.05728 -0.13663 0.03508
 O 1.51986 -0.45934 0.00100
 F -2.43236 0.41677 -0.08434
 H -0.24878 0.42780 0.93927
 H -0.29249 0.46946 -0.86084
 H -0.45454 -1.13603 0.02777
 H 1.96560 0.41797 -0.05793
7
SN2_IRC_Distances_noMW_output/new_data/SN2_traj1_Distances point 95
C -0.05883 -0.13890 0.03528
 O 1.52292 -0.45862 0.00150
 F -2.43644 0.42120 -0.08359
 H -0.25108 0.42705 0.93860
 H -0.29385 0.46850 -0.86088
 H -0.45179 -1.13758 0.02721
 H 1.96907 0.41835 -0.05812
7
SN2_IRC_Distances_noMW_output/new_data/SN2_traj1_Distances point 96
C -0.06112 -0.14134 0.03553
 O 1.52621 -0.45777 0.00198
 F -2.44032 0.42559 -0.08276
 H -0.25355 0.42633 0.93790
 H -0.29531 0.46746 -0.86094
 H -0.44902 -1.13892 0.02656
 H 1.97311 0.41865 -0.05828
7
SN2_IRC_Distances_noMW_output/new_data/SN2_traj1_Distances point 97
C -0.06419 -0.14399 0.03586
 O 1.52982 -0.45680 0.00247
 F -2.44411 0.42993 -0.08188
 H -0.25622 0.42566 0.93716
 H -0.29690 0.46640 -0.86101
 H -0.44621 -1.14003 0.02584
 H 1.97782 0.41883 -0.05843
7
SN2_IRC_Distances_noMW_output/new_data/SN2_traj1_Distances point 98
C -0.06809 -0.14687 0.03628
 O 1.53381 -0.45573 0.00298
 F -2.44793 0.43424 -0.08099
 H -0.25913 0.42505 0.93640
 H -0.29866 0.46533 -0.86108
 H -0.44333 -1.14091 0.02503
 H 1.98333 0.41890 -0.05862
7
SN2_IRC_Distances_noMW_output/new_data/SN2_traj1_Distances point 99
C -0.07285 -0.15002 0.03680
 O 1.53823 -0.45457 0.00351
 F -2.45184 0.43852 -0.08008
 H -0.26229 0.42451 0.93560
 H -0.30063 0.46428 -0.86114
 H -0.44033 -1.14153 0.02414
 H 1.98970 0.41881 -0.05884
7
SN2_IRC_Distances_noMW_output/new_data/SN2_traj1_Distances point 100
C -0.07848 -0.15344 0.03744
 O 1.54312 -0.45333 0.00408
 F -2.45590 0.44276 -0.07918
 H -0.26571 0.42405 0.93479
 H -0.30282 0.46326 -0.86118
 H -0.43719 -1.14188 0.02317
 H 1.99698 0.41858 -0.05911
7
SN2_IRC_Distances_noMW_output/new_data/SN2_traj1_Distances point 101
C -0.08493 -0.15714 0.03818
 O 1.54847 -0.45203 0.00469
 F -2.46013 0.44698 -0.07830
 H -0.26939 0.42367 0.93395
 H -0.30523 0.46230 -0.86120
 H -0.43392 -1.14196 0.02213
 H 2.00513 0.41819 -0.05945
7
SN2_IRC_Distances_noMW_output/new_data/SN2_traj1_Distances point 102
C -0.09213 -0.16112 0.03903
 O 1.55425 -0.45068 0.00535
 F -2.46457 0.45115 -0.07745
 H -0.27330 0.42337 0.93310
 H -0.30786 0.46138 -0.86119
 H -0.43049 -1.14175 0.02101
 H 2.01410 0.41765 -0.05985
7
SN2_IRC_Distances_noMW_output/new_data/SN2_traj1_Distances point 103
C -0.09993 -0.16535 0.03997
 O 1.56039 -0.44930 0.00604
 F -2.46920 0.45528 -0.07662
 H -0.27739 0.42315 0.93223
 H -0.31068 0.46053 -0.86115
 H -0.42693 -1.14129 0.01983
 H 2.02375 0.41698 -0.06030
7
SN2_IRC_Distances_noMW_output/new_data/SN2_traj1_Distances point 104
C -0.10819 -0.16979 0.04099
 O 1.56682 -0.44793 0.00677
 F -2.47403 0.45937 -0.07583
 H -0.28163 0.42300 0.93136
 H -0.31365 0.45973 -0.86107
 H -0.42324 -1.14059 0.01860
 H 2.03392 0.41620 -0.06081
7
SN2_IRC_Distances_noMW_output/new_data/SN2_traj1_Distances point 105
C -0.11669 -0.17439 0.04205
 O 1.57345 -0.44658 0.00753
 F -2.47904 0.46342 -0.07508
 H -0.28595 0.42291 0.93049
 H -0.31673 0.45899 -0.86096
 H -0.41945 -1.13970 0.01734
 H 2.04442 0.41535 -0.06136
7
SN2_IRC_Distances_noMW_output/new_data/SN2_traj1_Distances point 106
C -0.12525 -0.17909 0.04313
 O 1.58017 -0.44528 0.00831
 F -2.48422 0.46743 -0.07437
 H -0.29030 0.42288 0.92963
 H -0.31988 0.45830 -0.86082
 H -0.41557 -1.13868 0.01608
 H 2.05505 0.41444 -0.06195
7
SN2_IRC_Distances_noMW_output/new_data/SN2_traj1_Distances point 107
C -0.13364 -0.18384 0.04420
 O 1.58689 -0.44406 0.00911
 F -2.48957 0.47141 -0.07369
 H -0.29461 0.42288 0.92878
 H -0.32304 0.45768 -0.86065
 H -0.41164 -1.13759 0.01482
 H 2.06562 0.41352 -0.06257
7
SN2_IRC_Distances_noMW_output/new_data/SN2_traj1_Distances point 108
C -0.14166 -0.18856 0.04525
 O 1.59352 -0.44296 0.00993
 F -2.49509 0.47535 -0.07307
 H -0.29883 0.42290 0.92795
 H -0.32616 0.45714 -0.86045
 H -0.40769 -1.13649 0.01361
 H 2.07592 0.41262 -0.06322
7
SN2_IRC_Distances_noMW_output/new_data/SN2_traj1_Distances point 109
C -0.14907 -0.19317 0.04625
 O 1.59994 -0.44200 0.01076
 F -2.50078 0.47925 -0.07251
 H -0.30289 0.42293 0.92715
 H -0.32919 0.45669 -0.86023
 H -0.40375 -1.13548 0.01246
 H 2.08574 0.41177 -0.06388
7
SN2_IRC_Distances_noMW_output/new_data/SN2_traj1_Distances point 110
C -0.15563 -0.19759 0.04718
 O 1.60605 -0.44123 0.01160
 F -2.50662 0.48311 -0.07202
 H -0.30673 0.42297 0.92638
 H -0.33207 0.45635 -0.85998
 H -0.39987 -1.13464 0.01141
 H 2.09487 0.41102 -0.06457
7
SN2_IRC_Distances_noMW_output/new_data/SN2_traj1_Distances point 111
C -0.16108 -0.20171 0.04802
 O 1.61172 -0.44069 0.01244
 F -2.51261 0.48689 -0.07161
 H -0.31025 0.42301 0.92567
 H -0.33474 0.45616 -0.85972
 H -0.39610 -1.13406 0.01049
 H 2.10306 0.41040 -0.06529
7
SN2_IRC_Distances_noMW_output/new_data/SN2_traj1_Distances point 112
C -0.16517 -0.20543 0.04875
 O 1.61684 -0.44041 0.01327
 F -2.51872 0.49058 -0.07131
 H -0.31339 0.42303 0.92501
 H -0.33713 0.45614 -0.85945
 H -0.39250 -1.13386 0.00974
 H 2.11008 0.40996 -0.06602
7
SN2_IRC_Distances_noMW_output/new_data/SN2_traj1_Distances point 113
C -0.16763 -0.20861 0.04937
 O 1.62125 -0.44045 0.01409
 F -2.52491 0.49412 -0.07113
 H -0.31605 0.42303 0.92444
 H -0.33918 0.45632 -0.85916
 H -0.38915 -1.13412 0.00918
 H 2.11566 0.40971 -0.06678
7
SN2_IRC_Distances_noMW_output/new_data/SN2_traj1_Distances point 114
C -0.16827 -0.21114 0.04984
 O 1.62484 -0.44082 0.01489
 F -2.53109 0.49747 -0.07109
 H -0.31815 0.42301 0.92395
 H -0.34082 0.45672 -0.85888
 H -0.38611 -1.13494 0.00885
 H 2.11960 0.40970 -0.06756
7
SN2_IRC_Distances_noMW_output/new_data/SN2_traj1_Distances point 115
C -0.16699 -0.21292 0.05017
 O 1.62752 -0.44154 0.01565
 F -2.53719 0.50057 -0.07121
 H -0.31965 0.42295 0.92356
 H -0.34202 0.45735 -0.85861
 H -0.38345 -1.13634 0.00877
 H 2.12177 0.40993 -0.06834
7
SN2_IRC_Distances_noMW_output/new_data/SN2_traj1_Distances point 116
C -0.16385 -0.21392 0.05035
 O 1.62927 -0.44258 0.01637
 F -2.54310 0.50339 -0.07146
 H -0.32054 0.42286 0.92328
 H -0.34277 0.45819 -0.85834
 H -0.38119 -1.13833 0.00893
 H 2.12217 0.41039 -0.06913
7
SN2_IRC_Distances_noMW_output/new_data/SN2_traj1_Distances point 117
C -0.15901 -0.21416 0.05038
 O 1.63014 -0.44391 0.01703
 F -2.54875 0.50592 -0.07185
 H -0.32086 0.42273 0.92310
 H -0.34311 0.45922 -0.85809
 H -0.37933 -1.14085 0.00932
 H 2.12092 0.41106 -0.06989
7
SN2_IRC_Distances_noMW_output/new_data/SN2_traj1_Distances point 118
C -0.15271 -0.21369 0.05026
 O 1.63022 -0.44548 0.01765
 F -2.55413 0.50817 -0.07234
 H -0.32067 0.42255 0.92301
 H -0.34309 0.46038 -0.85786
 H -0.37784 -1.14383 0.00991
 H 2.11822 0.41189 -0.07063
7
SN2_IRC_Distances_noMW_output/new_data/SN2_traj1_Distances point 119
C -0.14523 -0.21261 0.05001
 O 1.62964 -0.44724 0.01822
 F -2.55921 0.51018 -0.07291
 H -0.32007 0.42233 0.92300
 H -0.34279 0.46164 -0.85765
 H -0.37665 -1.14717 0.01068
 H 2.11431 0.41286 -0.07135
7
SN2_IRC_Distances_noMW_output/new_data/SN2_traj1_Distances point 120
C -0.13681 -0.21102 0.04963
 O 1.62853 -0.44913 0.01875
 F -2.56404 0.51200 -0.07355
 H -0.31915 0.42205 0.92306
 H -0.34226 0.46295 -0.85745
 H -0.37570 -1.15080 0.01157
 H 2.10943 0.41394 -0.07202
7
SN2_IRC_Distances_noMW_output/new_data/SN2_traj1_Distances point 121
C -0.12766 -0.20900 0.04915
 O 1.62699 -0.45114 0.01925
 F -2.56864 0.51367 -0.07422
 H -0.31798 0.42173 0.92317
 H -0.34157 0.46429 -0.85725
 H -0.37493 -1.15463 0.01258
 H 2.10379 0.41508 -0.07267
7
SN2_IRC_Distances_noMW_output/new_data/SN2_traj1_Distances point 122
C -0.11794 -0.20665 0.04856
 O 1.62514 -0.45322 0.01972
 F -2.57306 0.51524 -0.07493
 H -0.31662 0.42135 0.92332
 H -0.34077 0.46563 -0.85706
 H -0.37428 -1.15863 0.01367
 H 2.09754 0.41628 -0.07328
7
SN2_IRC_Distances_noMW_output/new_data/SN2_traj1_Distances point 123
C -0.10778 -0.20404 0.04789
 O 1.62305 -0.45536 0.02018
 F -2.57736 0.51676 -0.07565
 H -0.31514 0.42092 0.92351
 H -0.33991 0.46696 -0.85687
 H -0.37370 -1.16275 0.01482
 H 2.09084 0.41751 -0.07387
7
SN2_IRC_Distances_noMW_output/new_data/SN2_traj1_Distances point 124
C -0.09726 -0.20122 0.04715
 O 1.62080 -0.45754 0.02062
 F -2.58159 0.51828 -0.07639
 H -0.31359 0.42043 0.92372
 H -0.33903 0.46824 -0.85666
 H -0.37312 -1.16695 0.01601
 H 2.08379 0.41877 -0.07444
7
SN2_IRC_Distances_noMW_output/new_data/SN2_traj1_Distances point 125
C -0.08647 -0.19826 0.04634
 O 1.61847 -0.45977 0.02106
 F -2.58582 0.51984 -0.07714
 H -0.31200 0.41990 0.92395
 H -0.33817 0.46949 -0.85645
 H -0.37251 -1.17123 0.01722
 H 2.07649 0.42004 -0.07500
7
SN2_IRC_Distances_noMW_output/new_data/SN2_traj1_Distances point 126
C -0.07545 -0.19521 0.04549
 O 1.61612 -0.46203 0.02151
 F -2.59014 0.52150 -0.07789
 H -0.31042 0.41931 0.92419
 H -0.33735 0.47068 -0.85621
 H -0.37180 -1.17558 0.01846
 H 2.06904 0.42133 -0.07555
7
SN2_IRC_Distances_noMW_output/new_data/SN2_traj1_Distances point 127
C -0.06425 -0.19212 0.04460
 O 1.61385 -0.46433 0.02199
 F -2.59466 0.52334 -0.07864
 H -0.30892 0.41866 0.92441
 H -0.33663 0.47182 -0.85595
 H -0.37092 -1.18000 0.01969
 H 2.06154 0.42261 -0.07611
7
SN2_IRC_Distances_noMW_output/new_data/SN2_traj1_Distances point 128
C -0.05297 -0.18907 0.04369
 O 1.61177 -0.46666 0.02252
 F -2.59955 0.52545 -0.07938
 H -0.30756 0.41797 0.92461
 H -0.33606 0.47292 -0.85565
 H -0.36979 -1.18449 0.02090
 H 2.05416 0.42390 -0.07670
7
SN2_IRC_Distances_noMW_output/new_data/SN2_traj1_Distances point 129
C -0.04188 -0.18623 0.04282
 O 1.61012 -0.46900 0.02312
 F -2.60496 0.52792 -0.08009
 H -0.30649 0.41723 0.92476
 H -0.33575 0.47396 -0.85532
 H -0.36829 -1.18903 0.02206
 H 2.04725 0.42515 -0.07734
7
SN2_IRC_Distances_noMW_output/new_data/SN2_traj1_Distances point 130
C -0.03178 -0.18390 0.04208
 O 1.60923 -0.47123 0.02381
 F -2.61093 0.53079 -0.08073
 H -0.30591 0.41651 0.92480
 H -0.33580 0.47494 -0.85497
 H -0.36634 -1.19337 0.02306
 H 2.04155 0.42628 -0.07805
7
SN2_IRC_Distances_noMW_output/new_data/SN2_traj1_Distances point 131
C -0.02382 -0.18242 0.04157
 O 1.60937 -0.47314 0.02456
 F -2.61709 0.53382 -0.08122
 H -0.30598 0.41590 0.92472
 H -0.33628 0.47581 -0.85462
 H -0.36407 -1.19712 0.02379
 H 2.03787 0.42715 -0.07880
7
SN2_IRC_Distances_noMW_output/new_data/SN2_traj1_Distances point 132
C -0.01831 -0.18178 0.04133
 O 1.61041 -0.47463 0.02531
 F -2.62300 0.53675 -0.08156
 H -0.30660 0.41546 0.92452
 H -0.33708 0.47657 -0.85432
 H -0.36171 -1.20009 0.02425
 H 2.03628 0.42773 -0.07953
7
SN2_IRC_Distances_noMW_output/new_data/SN2_traj1_Distances point 133
C -0.01470 -0.18177 0.04128
 O 1.61206 -0.47580 0.02604
 F -2.62856 0.53950 -0.08178
 H -0.30759 0.41515 0.92426
 H -0.33807 0.47725 -0.85406
 H -0.35936 -1.20243 0.02451
 H 2.03622 0.42809 -0.08024
7
SN2_IRC_Distances_noMW_output/new_data/SN2_traj1_Distances point 134
C -0.01237 -0.18218 0.04136
 O 1.61410 -0.47674 0.02676
 F -2.63387 0.54212 -0.08192
 H -0.30881 0.41495 0.92394
 H -0.33918 0.47788 -0.85384
 H -0.35703 -1.20432 0.02463
 H 2.03717 0.42831 -0.08093
7
SN2_IRC_Distances_noMW_output/new_data/SN2_traj1_Distances point 135
C -0.01087 -0.18287 0.04153
 O 1.61641 -0.47755 0.02747
 F -2.63904 0.54465 -0.08201
 H -0.31019 0.41481 0.92359
 H -0.34037 0.47849 -0.85363
 H -0.35472 -1.20595 0.02466
 H 2.03879 0.42843 -0.08161
7
SN2_IRC_Distances_noMW_output/new_data/SN2_traj1_Distances point 136
C -0.00991 -0.18376 0.04176
 O 1.61891 -0.47828 0.02819
 F -2.64417 0.54716 -0.08206
 H -0.31169 0.41471 0.92322
 H -0.34161 0.47908 -0.85343
 H -0.35239 -1.20740 0.02462
 H 2.04087 0.42849 -0.08230
7
SN2_IRC_Distances_noMW_output/new_data/SN2_traj1_Distances point 137
C -0.00926 -0.18478 0.04202
 O 1.62155 -0.47896 0.02891
 F -2.64933 0.54968 -0.08208
 H -0.31328 0.41464 0.92281
 H -0.34290 0.47967 -0.85324
 H -0.35003 -1.20877 0.02456
 H 2.04324 0.42853 -0.08298
7
SN2_IRC_Distances_noMW_output/new_data/SN2_traj1_Distances point 138
C -0.00876 -0.18589 0.04231
 O 1.62431 -0.47964 0.02965
 F -2.65457 0.55226 -0.08209
 H -0.31494 0.41458 0.92239
 H -0.34423 0.48026 -0.85305
 H -0.34760 -1.21013 0.02446
 H 2.04579 0.42855 -0.08367
7
SN2_IRC_Distances_noMW_output/new_data/SN2_traj1_Distances point 139
C -0.00824 -0.18705 0.04260
 O 1.62715 -0.48033 0.03041
 F -2.65997 0.55494 -0.08208
 H -0.31666 0.41451 0.92194
 H -0.34560 0.48086 -0.85286
 H -0.34509 -1.21153 0.02436
 H 2.04841 0.42859 -0.08438
7
SN2_IRC_Distances_noMW_output/new_data/SN2_traj1_Distances point 140
C -0.00755 -0.18820 0.04288
 O 1.63004 -0.48107 0.03119
 F -2.66559 0.55776 -0.08206
 H -0.31842 0.41443 0.92148
 H -0.34700 0.48147 -0.85266
 H -0.34248 -1.21304 0.02427
 H 2.05099 0.42865 -0.08511
7
SN2_IRC_Distances_noMW_output/new_data/SN2_traj1_Distances point 141
C -0.00651 -0.18929 0.04314
 O 1.63296 -0.48190 0.03201
 F -2.67150 0.56075 -0.08205
 H -0.32021 0.41431 0.92100
 H -0.34842 0.48210 -0.85244
 H -0.33974 -1.21473 0.02421
 H 2.05341 0.42876 -0.08586
7
SN2_IRC_Distances_noMW_output/new_data/SN2_traj1_Distances point 142
C -0.00490 -0.19024 0.04334
 O 1.63587 -0.48286 0.03287
 F -2.67776 0.56397 -0.08205
 H -0.32200 0.41412 0.92051
 H -0.34988 0.48275 -0.85221
 H -0.33685 -1.21669 0.02419
 H 2.05553 0.42895 -0.08665
7
SN2_IRC_Distances_noMW_output/new_data/SN2_traj1_Distances point 143
C -0.00248 -0.19096 0.04347
 O 1.63869 -0.48399 0.03378
 F -2.68445 0.56743 -0.08209
 H -0.32377 0.41386 0.92001
 H -0.35135 0.48344 -0.85194
 H -0.33379 -1.21901 0.02425
 H 2.05715 0.42923 -0.08748
7
SN2_IRC_Distances_noMW_output/new_data/SN2_traj1_Distances point 144
C 0.00103 -0.19131 0.04350
 O 1.64133 -0.48534 0.03474
 F -2.69157 0.57114 -0.08218
 H -0.32545 0.41349 0.91953
 H -0.35280 0.48417 -0.85165
 H -0.33058 -1.22177 0.02441
 H 2.05804 0.42962 -0.08835
7
SN2_IRC_Distances_noMW_output/new_data/SN2_traj1_Distances point 145
C 0.00579 -0.19116 0.04339
 O 1.64366 -0.48692 0.03572
 F -2.69897 0.57501 -0.08235
 H -0.32695 0.41298 0.91909
 H -0.35421 0.48492 -0.85131
 H -0.32730 -1.22498 0.02471
 H 2.05798 0.43014 -0.08925
7
SN2_IRC_Distances_noMW_output/new_data/SN2_traj1_Distances point 146
C 0.01171 -0.19046 0.04314
 O 1.64555 -0.48867 0.03670
 F -2.70637 0.57889 -0.08260
 H -0.32821 0.41235 0.91871
 H -0.35552 0.48566 -0.85095
 H -0.32406 -1.22853 0.02514
 H 2.05690 0.43076 -0.09014
7
SN2_IRC_Distances_noMW_output/new_data/SN2_traj1_Distances point 147
C 0.01842 -0.18929 0.04277
 O 1.64698 -0.49052 0.03763
 F -2.71347 0.58261 -0.08293
 H -0.32920 0.41164 0.91842
 H -0.35670 0.48636 -0.85058
 H -0.32101 -1.23223 0.02567
 H 2.05498 0.43143 -0.09099
7
SN2_IRC_Distances_noMW_output/new_data/SN2_traj1_Distances point 148
C 0.02547 -0.18780 0.04234
 O 1.64806 -0.49237 0.03849
 F -2.72013 0.58608 -0.08331
 H -0.32997 0.41087 0.91819
 H -0.35777 0.48700 -0.85020
 H -0.31817 -1.23589 0.02626
 H 2.05251 0.43210 -0.09179
7
SN2_IRC_Distances_noMW_output/new_data/SN2_traj1_Distances point 149
C 0.03257 -0.18614 0.04188
 O 1.64890 -0.49418 0.03931
 F -2.72638 0.58931 -0.08372
 H -0.33059 0.41009 0.91802
 H -0.35877 0.48760 -0.84982
 H -0.31551 -1.23942 0.02687
 H 2.04978 0.43274 -0.09255
7
SN2_IRC_Distances_noMW_output/new_data/SN2_traj1_Distances point 150
C 0.03951 -0.18441 0.04142
 O 1.64964 -0.49594 0.04009
 F -2.73228 0.59234 -0.08415
 H -0.33114 0.40932 0.91789
 H -0.35974 0.48814 -0.84945
 H -0.31301 -1.24278 0.02747
 H 2.04702 0.43334 -0.09327
7
SN2_IRC_Distances_noMW_output/new_data/SN2_traj1_Distances point 151
C 0.04618 -0.18272 0.04097
 O 1.65036 -0.49764 0.04084
 F -2.73795 0.59521 -0.08459
 H -0.33167 0.40856 0.91777
 H -0.36072 0.48867 -0.84908
 H -0.31059 -1.24596 0.02806
 H 2.04438 0.43389 -0.09398
7
SN2_IRC_Distances_noMW_output/new_data/SN2_traj1_Distances point 152
C 0.05249 -0.18111 0.04057
 O 1.65117 -0.49927 0.04159
 F -2.74349 0.59796 -0.08503
 H -0.33223 0.40784 0.91766
 H -0.36172 0.48918 -0.84872
 H -0.30823 -1.24897 0.02861
 H 2.04201 0.43437 -0.09468
7
SN2_IRC_Distances_noMW_output/new_data/SN2_traj1_Distances point 153
C 0.05836 -0.17964 0.04021
 O 1.65213 -0.50085 0.04234
 F -2.74898 0.60063 -0.08546
 H -0.33286 0.40715 0.91753
 H -0.36278 0.48971 -0.84836
 H -0.30587 -1.25179 0.02912
 H 2.04001 0.43479 -0.09539
7
SN2_IRC_Distances_noMW_output/new_data/SN2_traj1_Distances point 154
C 0.06374 -0.17836 0.03992
 O 1.65331 -0.50237 0.04311
 F -2.75451 0.60325 -0.08588
 H -0.33361 0.40652 0.91739
 H -0.36392 0.49027 -0.84801
 H -0.30350 -1.25445 0.02959
 H 2.03850 0.43513 -0.09613
7
SN2_IRC_Distances_noMW_output/new_data/SN2_traj1_Distances point 155
C 0.06856 -0.17731 0.03971
 O 1.65478 -0.50383 0.04392
 F -2.76015 0.60585 -0.08628
 H -0.33451 0.40595 0.91721
 H -0.36516 0.49088 -0.84766
 H -0.30109 -1.25693 0.03000
 H 2.03757 0.43540 -0.09690
7
SN2_IRC_Distances_noMW_output/new_data/SN2_traj1_Distances point 156
C 0.07274 -0.17654 0.03960
 O 1.65660 -0.50524 0.04477
 F -2.76599 0.60844 -0.08666
 H -0.33560 0.40545 0.91699
 H -0.36652 0.49156 -0.84733
 H -0.29859 -1.25926 0.03035
 H 2.03735 0.43559 -0.09771
7
SN2_IRC_Distances_noMW_output/new_data/SN2_traj1_Distances point 157
C 0.07619 -0.17610 0.03959
 O 1.65887 -0.50661 0.04568
 F -2.77211 0.61106 -0.08701
 H -0.33692 0.40504 0.91670
 H -0.36801 0.49234 -0.84701
 H -0.29598 -1.26141 0.03063
 H 2.03796 0.43568 -0.09859
7
SN2_IRC_Distances_noMW_output/new_data/SN2_traj1_Distances point 158
C 0.07882 -0.17607 0.03971
 O 1.66166 -0.50792 0.04667
 F -2.77860 0.61375 -0.08731
 H -0.33853 0.40474 0.91634
 H -0.36967 0.49323 -0.84670
 H -0.29322 -1.26341 0.03083
 H 2.03954 0.43567 -0.09954
7
SN2_IRC_Distances_noMW_output/new_data/SN2_traj1_Distances point 159
C 0.08052 -0.17652 0.03999
 O 1.66507 -0.50917 0.04775
 F -2.78557 0.61656 -0.08755
 H -0.34048 0.40455 0.91588
 H -0.37152 0.49426 -0.84642
 H -0.29025 -1.26525 0.03093
 H 2.04224 0.43557 -0.10058
7
SN2_IRC_Distances_noMW_output/new_data/SN2_traj1_Distances point 160
C 0.08114 -0.17754 0.04043
 O 1.66919 -0.51036 0.04894
 F -2.79310 0.61954 -0.08770
 H -0.34284 0.40450 0.91529
 H -0.37358 0.49543 -0.84616
 H -0.28704 -1.26693 0.03090
 H 2.04622 0.43536 -0.10171
7
SN2_IRC_Distances_noMW_output/new_data/SN2_traj1_Distances point 161
C 0.08060 -0.17921 0.04106
 O 1.67401 -0.51146 0.05021
 F -2.80113 0.62272 -0.08773
 H -0.34562 0.40460 0.91456
 H -0.37581 0.49671 -0.84593
 H -0.28357 -1.26842 0.03074
 H 2.05152 0.43507 -0.10291
7
SN2_IRC_Distances_noMW_output/new_data/SN2_traj1_Distances point 162
C 0.07894 -0.18150 0.04184
 O 1.67935 -0.51242 0.05151
 F -2.80937 0.62605 -0.08761
 H -0.34873 0.40484 0.91371
 H -0.37813 0.49802 -0.84574
 H -0.27994 -1.26971 0.03042
 H 2.05787 0.43473 -0.10413
7
SN2_IRC_Distances_noMW_output/new_data/SN2_traj1_Distances point 163
C 0.07648 -0.18421 0.04270
 O 1.68483 -0.51322 0.05275
 F -2.81736 0.62943 -0.08735
 H -0.35196 0.40516 0.91277
 H -0.38038 0.49924 -0.84558
 H -0.27632 -1.27080 0.02998
 H 2.06471 0.43440 -0.10527
7
SN2_IRC_Distances_noMW_output/new_data/SN2_traj1_Distances point 164
C 0.07363 -0.18715 0.04356
 O 1.69016 -0.51386 0.05390
 F -2.82485 0.63280 -0.08697
 H -0.35516 0.40552 0.91180
 H -0.38248 0.50031 -0.84546
 H -0.27281 -1.27174 0.02946
 H 2.07152 0.43413 -0.10629
7
SN2_IRC_Distances_noMW_output/new_data/SN2_traj1_Distances point 165
C 0.07068 -0.19015 0.04438
 O 1.69520 -0.51439 0.05493
 F -2.83181 0.63615 -0.08650
 H -0.35825 0.40586 0.91083
 H -0.38442 0.50119 -0.84535
 H -0.26944 -1.27261 0.02890
 H 2.07803 0.43395 -0.10719
7
SN2_IRC_Distances_noMW_output/new_data/SN2_traj1_Distances point 166
C 0.06782 -0.19315 0.04514
 O 1.69996 -0.51484 0.05586
 F -2.83832 0.63954 -0.08595
 H -0.36124 0.40617 0.90986
 H -0.38620 0.50189 -0.84525
 H -0.26615 -1.27347 0.02831
 H 2.08413 0.43386 -0.10797
7
SN2_IRC_Distances_noMW_output/new_data/SN2_traj1_Distances point 167
C 0.06518 -0.19610 0.04584
 O 1.70445 -0.51525 0.05671
 F -2.84450 0.64302 -0.08535
 H -0.36414 0.40642 0.90890
 H -0.38786 0.50241 -0.84515
 H -0.26291 -1.27439 0.02770
 H 2.08977 0.43389 -0.10865
7
SN2_IRC_Distances_noMW_output/new_data/SN2_traj1_Distances point 168
C 0.06285 -0.19898 0.04645
 O 1.70868 -0.51563 0.05747
 F -2.85041 0.64666 -0.08468
 H -0.36696 0.40660 0.90793
 H -0.38940 0.50274 -0.84503
 H -0.25967 -1.27543 0.02710
 H 2.09492 0.43403 -0.10924
7
SN2_IRC_Distances_noMW_output/new_data/SN2_traj1_Distances point 169
C 0.06092 -0.20175 0.04697
 O 1.71266 -0.51600 0.05817
 F -2.85613 0.65051 -0.08395
 H -0.36972 0.40669 0.90696
 H -0.39085 0.50289 -0.84491
 H -0.25640 -1.27664 0.02649
 H 2.09953 0.43430 -0.10974
7
SN2_IRC_Distances_noMW_output/new_data/SN2_traj1_Distances point 170
C 0.05949 -0.20439 0.04739
 O 1.71639 -0.51638 0.05879
 F -2.86171 0.65462 -0.08315
 H -0.37242 0.40666 0.90599
 H -0.39221 0.50284 -0.84477
 H -0.25308 -1.27807 0.02590
 H 2.10354 0.43473 -0.11015
7
SN2_IRC_Distances_noMW_output/new_data/SN2_traj1_Distances point 171
C 0.05865 -0.20686 0.04769
 O 1.71985 -0.51678 0.05935
 F -2.86716 0.65905 -0.08228
 H -0.37508 0.40649 0.90500
 H -0.39348 0.50256 -0.84462
 H -0.24966 -1.27979 0.02532
 H 2.10688 0.43532 -0.11046
7
SN2_IRC_Distances_noMW_output/new_data/SN2_traj1_Distances point 172
C 0.05850 -0.20911 0.04786
 O 1.72303 -0.51720 0.05983
 F -2.87252 0.66384 -0.08133
 H -0.37769 0.40617 0.90400
 H -0.39465 0.50204 -0.84445
 H -0.24614 -1.28184 0.02477
 H 2.10948 0.43610 -0.11068
7
SN2_IRC_Distances_noMW_output/new_data/SN2_traj1_Distances point 173
C 0.05915 -0.21110 0.04788
 O 1.72590 -0.51766 0.06024
 F -2.87779 0.66904 -0.08031
 H -0.38025 0.40566 0.90299
 H -0.39573 0.50125 -0.84425
 H -0.24250 -1.28428 0.02424
 H 2.11123 0.43709 -0.11079
7
SN2_IRC_Distances_noMW_output/new_data/SN2_traj1_Distances point 174
C 0.06069 -0.21277 0.04774
 O 1.72842 -0.51816 0.06056
 F -2.88298 0.67468 -0.07919
 H -0.38276 0.40494 0.90197
 H -0.39671 0.50018 -0.84404
 H -0.23872 -1.28716 0.02375
 H 2.11206 0.43829 -0.11079
7
SN2_IRC_Distances_noMW_output/new_data/SN2_traj1_Distances point 175
C 0.06319 -0.21408 0.04743
 O 1.73058 -0.51870 0.06080
 F -2.88807 0.68078 -0.07798
 H -0.38520 0.40401 0.90094
 H -0.39758 0.49879 -0.84382
 H -0.23481 -1.29052 0.02330
 H 2.11190 0.43971 -0.11067
7
SN2_IRC_Distances_noMW_output/new_data/SN2_traj1_Distances point 176
C 0.06668 -0.21499 0.04695
 O 1.73235 -0.51928 0.06095
 F -2.89305 0.68734 -0.07669
 H -0.38758 0.40284 0.89989
 H -0.39834 0.49709 -0.84358
 H -0.23076 -1.29436 0.02289
 H 2.11069 0.44136 -0.11042
7
SN2_IRC_Distances_noMW_output/new_data/SN2_traj1_Distances point 177
C 0.07117 -0.21548 0.04631
 O 1.73374 -0.51990 0.06102
 F -2.89792 0.69434 -0.07530
 H -0.38989 0.40143 0.89884
 H -0.39899 0.49507 -0.84333
 H -0.22657 -1.29867 0.02252
 H 2.10846 0.44321 -0.11006
7
SN2_IRC_Distances_noMW_output/new_data/SN2_traj1_Distances point 178
C 0.07660 -0.21556 0.04553
 O 1.73477 -0.52055 0.06101
 F -2.90268 0.70174 -0.07384
 H -0.39213 0.39980 0.89778
 H -0.39955 0.49274 -0.84307
 H -0.22226 -1.30341 0.02217
 H 2.10525 0.44524 -0.10959
7
SN2_IRC_Distances_noMW_output/new_data/SN2_traj1_Distances point 179
C 0.08285 -0.21526 0.04464
 O 1.73548 -0.52122 0.06093
 F -2.90733 0.70949 -0.07230
 H -0.39432 0.39797 0.89671
 H -0.40003 0.49014 -0.84281
 H -0.21783 -1.30853 0.02185
 H 2.10117 0.44742 -0.10901
7
SN2_IRC_Distances_noMW_output/new_data/SN2_traj1_Distances point 180
C 0.08980 -0.21462 0.04365
 O 1.73595 -0.52191 0.06079
 F -2.91192 0.71754 -0.07070
 H -0.39647 0.39595 0.89562
 H -0.40045 0.48728 -0.84256
 H -0.21328 -1.31395 0.02154
 H 2.09637 0.44971 -0.10835
7
SN2_IRC_Distances_noMW_output/new_data/SN2_traj1_Distances point 181
C 0.09727 -0.21373 0.04260
 O 1.73625 -0.52260 0.06061
 F -2.91648 0.72583 -0.06904
 H -0.39862 0.39380 0.89452
 H -0.40084 0.48423 -0.84231
 H -0.20860 -1.31960 0.02123
 H 2.09103 0.45206 -0.10762
7
SN2_IRC_Distances_noMW_output/new_data/SN2_traj1_Distances point 182
C 0.10508 -0.21265 0.04153
 O 1.73647 -0.52330 0.06041
 F -2.92108 0.73432 -0.06733
 H -0.40079 0.39154 0.89340
 H -0.40123 0.48103 -0.84206
 H -0.20380 -1.32539 0.02090
 H 2.08535 0.45445 -0.10685
7
SN2_IRC_Distances_noMW_output/new_data/SN2_traj1_Distances point 183
C 0.11305 -0.21150 0.04048
 O 1.73673 -0.52400 0.06020
 F -2.92578 0.74295 -0.06559
 H -0.40303 0.38922 0.89224
 H -0.40166 0.47774 -0.84182
 H -0.19886 -1.33125 0.02055
 H 2.07956 0.45684 -0.10606
7
SN2_IRC_Distances_noMW_output/new_data/SN2_traj1_Distances point 184
C 0.12097 -0.21035 0.03946
 O 1.73712 -0.52471 0.06002
 F -2.93067 0.75167 -0.06382
 H -0.40537 0.38688 0.89105
 H -0.40215 0.47442 -0.84158
 H -0.19379 -1.33710 0.02016
 H 2.07388 0.45918 -0.10529
7
SN2_IRC_Distances_noMW_output/new_data/SN2_traj1_Distances point 185
C 0.12865 -0.20931 0.03852
 O 1.73775 -0.52543 0.05988
 F -2.93581 0.76041 -0.06205
 H -0.40783 0.38458 0.88982
 H -0.40273 0.47116 -0.84135
 H -0.18860 -1.34286 0.01974
 H 2.06857 0.46146 -0.10455
7
SN2_IRC_Distances_noMW_output/new_data/SN2_traj1_Distances point 186
C 0.13590 -0.20847 0.03767
 O 1.73871 -0.52618 0.05979
 F -2.94124 0.76909 -0.06029
 H -0.41044 0.38236 0.88855
 H -0.40343 0.46803 -0.84112
 H -0.18332 -1.34846 0.01929
 H 2.06383 0.46363 -0.10389
7
SN2_IRC_Distances_noMW_output/new_data/SN2_traj1_Distances point 187
C 0.14256 -0.20788 0.03695
 O 1.74004 -0.52696 0.05978
 F -2.94699 0.77762 -0.05857
 H -0.41321 0.38028 0.88726
 H -0.40427 0.46510 -0.84089
 H -0.17798 -1.35383 0.01880
 H 2.05984 0.46567 -0.10332
7
SN2_IRC_Distances_noMW_output/new_data/SN2_traj1_Distances point 188
C 0.14855 -0.20758 0.03635
 O 1.74178 -0.52777 0.05985
 F -2.95306 0.78593 -0.05691
 H -0.41611 0.37835 0.88594
 H -0.40523 0.46243 -0.84065
 H -0.17263 -1.35893 0.01829
 H 2.05670 0.46757 -0.10287
7
SN2_IRC_Distances_noMW_output/new_data/SN2_traj1_Distances point 189
C 0.15384 -0.20758 0.03588
 O 1.74392 -0.52862 0.06001
 F -2.95941 0.79398 -0.05533
 H -0.41914 0.37660 0.88462
 H -0.40632 0.46003 -0.84040
 H -0.16731 -1.36373 0.01776
 H 2.05443 0.46933 -0.10253
7
SN2_IRC_Distances_noMW_output/new_data/SN2_traj1_Distances point 190
C 0.15847 -0.20785 0.03552
 O 1.74640 -0.52951 0.06024
 F -2.96600 0.80174 -0.05382
 H -0.42226 0.37503 0.88329
 H -0.40753 0.45790 -0.84015
 H -0.16204 -1.36826 0.01722
 H 2.05297 0.47095 -0.10230
7
SN2_IRC_Distances_noMW_output/new_data/SN2_traj1_Distances point 191
C 0.16252 -0.20835 0.03526
 O 1.74918 -0.53044 0.06053
 F -2.97280 0.80925 -0.05238
 H -0.42546 0.37361 0.88196
 H -0.40883 0.45602 -0.83988
 H -0.15683 -1.37255 0.01668
 H 2.05221 0.47246 -0.10217
7
SN2_IRC_Distances_noMW_output/new_data/SN2_traj1_Distances point 192
C 0.16612 -0.20904 0.03507
 O 1.75221 -0.53141 0.06088
 F -2.97978 0.81654 -0.05100
 H -0.42873 0.37233 0.88063
 H -0.41020 0.45435 -0.83961
 H -0.15166 -1.37663 0.01614
 H 2.05203 0.47387 -0.10212
7
SN2_IRC_Distances_noMW_output/new_data/SN2_traj1_Distances point 193
C 0.16939 -0.20987 0.03495
 O 1.75544 -0.53241 0.06128
 F -2.98692 0.82369 -0.04967
 H -0.43205 0.37113 0.87930
 H -0.41165 0.45283 -0.83932
 H -0.14651 -1.38058 0.01560
 H 2.05229 0.47521 -0.10214
7
SN2_IRC_Distances_noMW_output/new_data/SN2_traj1_Distances point 194
C 0.17244 -0.21079 0.03487
 O 1.75883 -0.53346 0.06170
 F -2.99421 0.83077 -0.04836
 H -0.43543 0.37000 0.87796
 H -0.41314 0.45141 -0.83902
 H -0.14134 -1.38445 0.01506
 H 2.05286 0.47652 -0.10221
7
SN2_IRC_Distances_noMW_output/new_data/SN2_traj1_Distances point 195
C 0.17539 -0.21178 0.03482
 O 1.76235 -0.53454 0.06214
 F -3.00169 0.83788 -0.04706
 H -0.43889 0.36889 0.87660
 H -0.41469 0.45005 -0.83872
 H -0.13610 -1.38831 0.01451
 H 2.05363 0.47781 -0.10230
7
SN2_IRC_Distances_noMW_output/new_data/SN2_traj1_Distances point 196
C 0.17836 -0.21282 0.03477
 O 1.76600 -0.53567 0.06260
 F -3.00938 0.84514 -0.04573
 H -0.44246 0.36778 0.87520
 H -0.41628 0.44867 -0.83839
 H -0.13073 -1.39223 0.01395
 H 2.05449 0.47913 -0.10240
7
SN2_IRC_Distances_noMW_output/new_data/SN2_traj1_Distances point 197
C 0.18146 -0.21388 0.03473
 O 1.76978 -0.53684 0.06306
 F -3.01735 0.85271 -0.04433
 H -0.44617 0.36661 0.87373
 H -0.41793 0.44720 -0.83806
 H -0.12514 -1.39631 0.01336
 H 2.05535 0.48051 -0.10249
7
SN2_IRC_Distances_noMW_output/new_data/SN2_traj1_Distances point 198
C 0.18480 -0.21497 0.03466
 O 1.77371 -0.53807 0.06350
 F -3.02570 0.86080 -0.04280
 H -0.45011 0.36534 0.87216
 H -0.41963 0.44556 -0.83771
 H -0.11920 -1.40067 0.01272
 H 2.05612 0.48202 -0.10253
7
SN2_IRC_Distances_noMW_output/new_data/SN2_traj1_Distances point 199
C 0.18853 -0.21611 0.03456
 O 1.77783 -0.53935 0.06391
 F -3.03453 0.86968 -0.04108
 H -0.45436 0.36390 0.87045
 H -0.42141 0.44361 -0.83734
 H -0.11275 -1.40544 0.01199
 H 2.05668 0.48371 -0.10250
7
SN2_IRC_Distances_noMW_output/new_data/SN2_traj1_Distances point 200
C 0.19278 -0.21729 0.03439
 O 1.78211 -0.54066 0.06425
 F -3.04388 0.87961 -0.03906
 H -0.45899 0.36223 0.86854
 H -0.42323 0.44120 -0.83697
 H -0.10566 -1.41076 0.01116
 H 2.05686 0.48567 -0.10231
7
SN2_IRC_Distances_noMW_output/new_data/SN2_traj1_Distances point 201
C 0.19752 -0.21849 0.03413
 O 1.78635 -0.54193 0.06446
 F -3.05335 0.89048 -0.03672
 H -0.46390 0.36031 0.86646
 H -0.42499 0.43826 -0.83662
 H -0.09808 -1.41656 0.01020
 H 2.05646 0.48793 -0.10192
7
SN2_IRC_Distances_noMW_output/new_data/SN2_traj1_Distances point 202
C 0.20239 -0.21957 0.03379
 O 1.79013 -0.54302 0.06449
 F -3.06208 0.90142 -0.03423
 H -0.46866 0.35828 0.86439
 H -0.42653 0.43496 -0.83634
 H -0.09064 -1.42237 0.00920
 H 2.05540 0.49030 -0.10131
7
SN2_IRC_Distances_noMW_output/new_data/SN2_traj1_Distances point 203
C 0.20710 -0.22043 0.03340
 O 1.79323 -0.54388 0.06438
 F -3.06955 0.91163 -0.03180
 H -0.47294 0.35629 0.86248
 H -0.42777 0.43158 -0.83612
 H -0.08386 -1.42778 0.00823
 H 2.05379 0.49259 -0.10056
7
SN2_IRC_Distances_noMW_output/new_data/SN2_traj1_Distances point 204
C 0.21157 -0.22106 0.03299
 O 1.79573 -0.54456 0.06416
 F -3.07587 0.92094 -0.02952
 H -0.47672 0.35439 0.86075
 H -0.42876 0.42828 -0.83598
 H -0.07777 -1.43272 0.00733
 H 2.05181 0.49472 -0.09975
7
SN2_IRC_Distances_noMW_output/new_data/SN2_traj1_Distances point 205
C 0.21587 -0.22148 0.03257
 O 1.79779 -0.54510 0.06390
 F -3.08135 0.92949 -0.02737
 H -0.48009 0.35256 0.85918
 H -0.42957 0.42509 -0.83587
 H -0.07225 -1.43726 0.00650
 H 2.04960 0.49670 -0.09891
7
SN2_IRC_Distances_noMW_output/new_data/SN2_traj1_Distances point 206
C 0.22002 -0.22174 0.03215
 O 1.79954 -0.54556 0.06360
 F -3.08622 0.93741 -0.02536
 H -0.48317 0.35081 0.85774
 H -0.43027 0.42202 -0.83579
 H -0.06716 -1.44147 0.00574
 H 2.04725 0.49854 -0.09808
7
SN2_IRC_Distances_noMW_output/new_data/SN2_traj1_Distances point 207
C 0.22400 -0.22188 0.03175
 O 1.80110 -0.54597 0.06331
 F -3.09068 0.94476 -0.02348
 H -0.48599 0.34913 0.85641
 H -0.43090 0.41912 -0.83572
 H -0.06243 -1.44540 0.00503
 H 2.04491 0.50024 -0.09729
7
SN2_IRC_Distances_noMW_output/new_data/SN2_traj1_Distances point 208
C 0.22773 -0.22196 0.03139
 O 1.80256 -0.54637 0.06305
 F -3.09486 0.95157 -0.02176
 H -0.48863 0.34757 0.85517
 H -0.43150 0.41643 -0.83566
 H -0.05802 -1.44903 0.00438
 H 2.04272 0.50178 -0.09657
7
SN2_IRC_Distances_noMW_output/new_data/SN2_traj1_Distances point 209
C 0.23109 -0.22207 0.03109
 O 1.80403 -0.54678 0.06284
 F -3.09889 0.95779 -0.02020
 H -0.49109 0.34617 0.85403
 H -0.43212 0.41405 -0.83559
 H -0.05393 -1.45233 0.00379
 H 2.04091 0.50317 -0.09595
7
SN2_IRC_Distances_noMW_output/new_data/SN2_traj1_Distances point 210
C 0.23389 -0.22231 0.03087
 O 1.80563 -0.54724 0.06272
 F -3.10289 0.96336 -0.01885
 H -0.49343 0.34499 0.85298
 H -0.43278 0.41208 -0.83549
 H -0.05017 -1.45526 0.00327
 H 2.03974 0.50437 -0.09549
7
SN2_IRC_Distances_noMW_output/new_data/SN2_traj1_Distances point 211
C 0.23590 -0.22281 0.03077
 O 1.80750 -0.54780 0.06274
 F -3.10699 0.96817 -0.01776
 H -0.49566 0.34413 0.85203
 H -0.43354 0.41068 -0.83535
 H -0.04677 -1.45773 0.00282
 H 2.03955 0.50536 -0.09524
7
SN2_IRC_Distances_noMW_output/new_data/SN2_traj1_Distances point 212
C 0.23684 -0.22371 0.03083
 O 1.80980 -0.54850 0.06293
 F -3.11134 0.97208 -0.01698
 H -0.49780 0.34368 0.85118
 H -0.43444 0.41000 -0.83515
 H -0.04379 -1.45965 0.00245
 H 2.04072 0.50610 -0.09527
7
SN2_IRC_Distances_noMW_output/new_data/SN2_traj1_Distances point 213
C 0.23644 -0.22516 0.03111
 O 1.81266 -0.54938 0.06334
 F -3.11606 0.97493 -0.01656
 H -0.49987 0.34375 0.85046
 H -0.43553 0.41021 -0.83487
 H -0.04128 -1.46091 0.00218
 H 2.04364 0.50655 -0.09565
7
SN2_IRC_Distances_noMW_output/new_data/SN2_traj1_Distances point 214
C 0.23448 -0.22728 0.03162
 O 1.81620 -0.55048 0.06402
 F -3.12125 0.97661 -0.01655
 H -0.50187 0.34442 0.84985
 H -0.43685 0.41146 -0.83451
 H -0.03929 -1.46141 0.00200
 H 2.04857 0.50668 -0.09643
7
SN2_IRC_Distances_noMW_output/new_data/SN2_traj1_Distances point 215
C 0.23091 -0.23010 0.03239
 O 1.82043 -0.55181 0.06497
 F -3.12691 0.97704 -0.01697
 H -0.50379 0.34572 0.84937
 H -0.43839 0.41379 -0.83405
 H -0.03784 -1.46111 0.00192
 H 2.05559 0.50647 -0.09763
7
SN2_IRC_Distances_noMW_output/new_data/SN2_traj1_Distances point 216
C 0.22588 -0.23354 0.03340
 O 1.82525 -0.55334 0.06619
 F -3.13297 0.97627 -0.01780
 H -0.50560 0.34760 0.84901
 H -0.44013 0.41712 -0.83352
 H -0.03691 -1.46003 0.00192
 H 2.06447 0.50592 -0.09921
7
SN2_IRC_Distances_noMW_output/new_data/SN2_traj1_Distances point 217
C 0.21972 -0.23743 0.03462
 O 1.83051 -0.55501 0.06762
 F -3.13931 0.97445 -0.01897
 H -0.50727 0.34994 0.84877
 H -0.44202 0.42126 -0.83293
 H -0.03641 -1.45825 0.00201
 H 2.07477 0.50504 -0.10111
7
SN2_IRC_Distances_noMW_output/new_data/SN2_traj1_Distances point 218
C 0.21284 -0.24157 0.03600
 O 1.83603 -0.55678 0.06923
 F -3.14581 0.97177 -0.02042
 H -0.50878 0.35259 0.84862
 H -0.44401 0.42602 -0.83232
 H -0.03625 -1.45590 0.00215
 H 2.08598 0.50387 -0.10326
7
SN2_IRC_Distances_noMW_output/new_data/SN2_traj1_Distances point 219
C 0.20559 -0.24575 0.03749
 O 1.84165 -0.55860 0.07097
 F -3.15236 0.96842 -0.02209
 H -0.51012 0.35544 0.84855
 H -0.44605 0.43119 -0.83170
 H -0.03636 -1.45313 0.00236
 H 2.09765 0.50244 -0.10559
7
SN2_IRC_Distances_noMW_output/new_data/SN2_traj1_Distances point 220
C 0.19830 -0.24981 0.03906
 O 1.84724 -0.56044 0.07281
 F -3.15888 0.96455 -0.02392
 H -0.51128 0.35836 0.84856
 H -0.44812 0.43661 -0.83109
 H -0.03666 -1.45006 0.00262
 H 2.10941 0.50078 -0.10803
7
SN2_IRC_Distances_noMW_output/new_data/SN2_traj1_Distances point 221
C 0.19121 -0.25360 0.04066
 O 1.85270 -0.56226 0.07472
 F -3.16532 0.96030 -0.02588
 H -0.51226 0.36127 0.84862
 H -0.45020 0.44216 -0.83051
 H -0.03710 -1.44680 0.00293
 H 2.12097 0.49893 -0.11054
7
SN2_IRC_Distances_noMW_output/new_data/SN2_traj1_Distances point 222
C 0.18453 -0.25700 0.04226
 O 1.85797 -0.56406 0.07666
 F -3.17163 0.95577 -0.02792
 H -0.51307 0.36409 0.84874
 H -0.45226 0.44775 -0.82995
 H -0.03764 -1.44346 0.00330
 H 2.13209 0.49691 -0.11310
7
SN2_IRC_Distances_noMW_output/new_data/SN2_traj1_Distances point 223
C 0.17842 -0.25992 0.04385
 O 1.86298 -0.56581 0.07864
 F -3.17777 0.95107 -0.03003
 H -0.51370 0.36677 0.84892
 H -0.45429 0.45328 -0.82943
 H -0.03826 -1.44014 0.00372
 H 2.14262 0.49476 -0.11567
7
SN2_IRC_Distances_noMW_output/new_data/SN2_traj1_Distances point 224
C 0.17298 -0.26230 0.04539
 O 1.86769 -0.56752 0.08062
 F -3.18371 0.94627 -0.03218
 H -0.51417 0.36926 0.84913
 H -0.45628 0.45870 -0.82896
 H -0.03894 -1.43692 0.00421
 H 2.15242 0.49250 -0.11822
7
SN2_IRC_Distances_noMW_output/new_data/SN2_traj1_Distances point 225
C 0.16831 -0.26409 0.04687
 O 1.87207 -0.56917 0.08260
 F -3.18944 0.94144 -0.03436
 H -0.51448 0.37152 0.84939
 H -0.45822 0.46397 -0.82853
 H -0.03966 -1.43385 0.00477
 H 2.16142 0.49018 -0.12074
7
SN2_IRC_Distances_noMW_output/new_data/SN2_traj1_Distances point 226
C 0.16446 -0.26527 0.04826
 O 1.87610 -0.57076 0.08456
 F -3.19493 0.93664 -0.03654
 H -0.51465 0.37354 0.84969
 H -0.46011 0.46903 -0.82815
 H -0.04041 -1.43100 0.00539
 H 2.16955 0.48782 -0.12321
7
SN2_IRC_Distances_noMW_output/new_data/SN2_traj1_Distances point 227
C 0.16143 -0.26585 0.04956
 O 1.87978 -0.57229 0.08648
 F -3.20018 0.93192 -0.03871
 H -0.51468 0.37530 0.85003
 H -0.46194 0.47386 -0.82781
 H -0.04120 -1.42839 0.00608
 H 2.17679 0.48545 -0.12562
7
SN2_IRC_Distances_noMW_output/new_data/SN2_traj1_Distances point 228
C 0.15923 -0.26583 0.05076
 O 1.88309 -0.57377 0.08837
 F -3.20518 0.92733 -0.04087
 H -0.51458 0.37679 0.85040
 H -0.46371 0.47845 -0.82753
 H -0.04199 -1.42606 0.00683
 H 2.18315 0.48309 -0.12796
7
SN2_IRC_Distances_noMW_output/new_data/SN2_traj1_Distances point 229
C 0.15785 -0.26525 0.05183
 O 1.88605 -0.57519 0.09021
 F -3.20993 0.92289 -0.04300
 H -0.51437 0.37801 0.85081
 H -0.46543 0.48278 -0.82728
 H -0.04280 -1.42401 0.00764
 H 2.18863 0.48077 -0.13021
7
SN2_IRC_Distances_noMW_output/new_data/SN2_traj1_Distances point 230
C 0.15725 -0.26412 0.05279
 O 1.88868 -0.57655 0.09201
 F -3.21444 0.91862 -0.04510
 H -0.51407 0.37897 0.85125
 H -0.46709 0.48684 -0.82708
 H -0.04361 -1.42224 0.00852
 H 2.19327 0.47849 -0.13239
7
SN2_IRC_Distances_noMW_output/new_data/SN2_traj1_Distances point 231
C 0.15741 -0.26250 0.05362
 O 1.89099 -0.57787 0.09374
 F -3.21872 0.91455 -0.04717
 H -0.51367 0.37967 0.85172
 H -0.46871 0.49062 -0.82690
 H -0.04441 -1.42076 0.00945
 H 2.19710 0.47627 -0.13447
7
SN2_IRC_Distances_noMW_output/new_data/SN2_traj1_Distances point 232
C 0.15828 -0.26040 0.05433
 O 1.89300 -0.57914 0.09542
 F -3.22278 0.91069 -0.04920
 H -0.51319 0.38013 0.85223
 H -0.47028 0.49414 -0.82676
 H -0.04519 -1.41954 0.01044
 H 2.20017 0.47412 -0.13647
7
SN2_IRC_Distances_noMW_output/new_data/SN2_traj1_Distances point 233
C 0.15983 -0.25787 0.05491
 O 1.89473 -0.58036 0.09705
 F -3.22664 0.90705 -0.05119
 H -0.51265 0.38033 0.85277
 H -0.47182 0.49739 -0.82663
 H -0.04595 -1.41859 0.01148
 H 2.20250 0.47205 -0.13838
7
SN2_IRC_Distances_noMW_output/new_data/SN2_traj1_Distances point 234
C 0.16203 -0.25495 0.05535
 O 1.89619 -0.58154 0.09861
 F -3.23031 0.90365 -0.05314
 H -0.51205 0.38031 0.85334
 H -0.47333 0.50035 -0.82652
 H -0.04666 -1.41788 0.01257
 H 2.20414 0.47006 -0.14020
7
SN2_IRC_Distances_noMW_output/new_data/SN2_traj1_Distances point 235
C 0.16482 -0.25169 0.05566
 O 1.89740 -0.58268 0.10010
 F -3.23378 0.90053 -0.05504
 H -0.51142 0.38006 0.85394
 H -0.47482 0.50303 -0.82642
 H -0.04732 -1.41742 0.01369
 H 2.20512 0.46818 -0.14192
7
SN2_IRC_Distances_noMW_output/new_data/SN2_traj1_Distances point 236
C 0.16809 -0.24821 0.05585
 O 1.89839 -0.58377 0.10149
 F -3.23705 0.89775 -0.05686
 H -0.51078 0.37961 0.85455
 H -0.47626 0.50538 -0.82632
 H -0.04788 -1.41718 0.01481
 H 2.20549 0.46643 -0.14352
7
SN2_IRC_Distances_noMW_output/new_data/SN2_traj1_Distances point 237
C 0.17169 -0.24466 0.05591
 O 1.89918 -0.58478 0.10277
 F -3.24009 0.89537 -0.05855
 H -0.51017 0.37900 0.85514
 H -0.47763 0.50737 -0.82622
 H -0.04833 -1.41715 0.01591
 H 2.20536 0.46485 -0.14497
7
SN2_IRC_Distances_noMW_output/new_data/SN2_traj1_Distances point 238
C 0.17535 -0.24126 0.05589
 O 1.89982 -0.58570 0.10391
 F -3.24288 0.89345 -0.06005
 H -0.50964 0.37830 0.85569
 H -0.47891 0.50900 -0.82612
 H -0.04862 -1.41728 0.01692
 H 2.20488 0.46348 -0.14624
7
SN2_IRC_Distances_noMW_output/new_data/SN2_traj1_Distances point 239
C 0.17881 -0.23819 0.05581
 O 1.90039 -0.58652 0.10488
 F -3.24541 0.89201 -0.06133
 H -0.50924 0.37758 0.85616
 H -0.48007 0.51030 -0.82601
 H -0.04875 -1.41752 0.01781
 H 2.20427 0.46234 -0.14732
7
SN2_IRC_Distances_noMW_output/new_data/SN2_traj1_Distances point 240
C 0.18187 -0.23560 0.05572
 O 1.90095 -0.58725 0.10572
 F -3.24776 0.89100 -0.06239
 H -0.50898 0.37692 0.85652
 H -0.48111 0.51133 -0.82590
 H -0.04871 -1.41783 0.01856
 H 2.20374 0.46142 -0.14823
7
SN2_IRC_Distances_noMW_output/new_data/SN2_traj1_Distances point 241
C 0.18440 -0.23357 0.05566
 O 1.90159 -0.58790 0.10644
 F -3.25000 0.89037 -0.06323
 H -0.50890 0.37637 0.85678
 H -0.48204 0.51218 -0.82579
 H -0.04850 -1.41815 0.01915
 H 2.20345 0.46070 -0.14901
7
SN2_IRC_Distances_noMW_output/new_data/SN2_traj1_Distances point 242
C 0.18629 -0.23212 0.05566
 O 1.90238 -0.58850 0.10708
 F -3.25223 0.89005 -0.06387
 H -0.50901 0.37597 0.85691
 H -0.48288 0.51292 -0.82569
 H -0.04815 -1.41845 0.01959
 H 2.20358 0.46013 -0.14968
7
SN2_IRC_Distances_noMW_output/new_data/SN2_traj1_Distances point 243
C 0.18746 -0.23131 0.05575
 O 1.90340 -0.58906 0.10765
 F -3.25452 0.89000 -0.06433
 H -0.50931 0.37574 0.85691
 H -0.48364 0.51363 -0.82559
 H -0.04763 -1.41872 0.01988
 H 2.20425 0.45971 -0.15028
7
SN2_IRC_Distances_noMW_output/new_data/SN2_traj1_Distances point 244
C 0.18784 -0.23119 0.05595
 O 1.90470 -0.58960 0.10819
 F -3.25697 0.89021 -0.06460
 H -0.50985 0.37573 0.85676
 H -0.48436 0.51437 -0.82550
 H -0.04695 -1.41891 0.02002
 H 2.20559 0.45941 -0.15082
7
SN2_IRC_Distances_noMW_output/new_data/SN2_traj1_Distances point 245
C 0.18736 -0.23181 0.05628
 O 1.90633 -0.59015 0.10870
 F -3.25964 0.89066 -0.06469
 H -0.51063 0.37595 0.85646
 H -0.48503 0.51515 -0.82542
 H -0.04609 -1.41904 0.01999
 H 2.20769 0.45923 -0.15132
7
SN2_IRC_Distances_noMW_output/new_data/SN2_traj1_Distances point 246
C 0.18599 -0.23320 0.05675
 O 1.90833 -0.59069 0.10919
 F -3.26259 0.89137 -0.06460
 H -0.51167 0.37642 0.85599
 H -0.48566 0.51601 -0.82534
 H -0.04502 -1.41908 0.01979
 H 2.21062 0.45917 -0.15178
7
SN2_IRC_Distances_noMW_output/new_data/SN2_traj1_Distances point 247
C 0.18375 -0.23535 0.05735
 O 1.91071 -0.59125 0.10967
 F -3.26582 0.89236 -0.06432
 H -0.51299 0.37713 0.85535
 H -0.48626 0.51693 -0.82525
 H -0.04373 -1.41905 0.01941
 H 2.21433 0.45923 -0.15222
7
SN2_IRC_Distances_noMW_output/new_data/SN2_traj1_Distances point 248
C 0.18078 -0.23822 0.05807
 O 1.91343 -0.59183 0.11011
 F -3.26934 0.89369 -0.06385
 H -0.51457 0.37806 0.85455
 H -0.48684 0.51786 -0.82516
 H -0.04218 -1.41899 0.01887
 H 2.21873 0.45943 -0.15260
7
SN2_IRC_Distances_noMW_output/new_data/SN2_traj1_Distances point 249
C 0.17726 -0.24169 0.05887
 O 1.91642 -0.59242 0.11051
 F -3.27313 0.89541 -0.06319
 H -0.51641 0.37913 0.85360
 H -0.48740 0.51873 -0.82504
 H -0.04037 -1.41895 0.01818
 H 2.22362 0.45978 -0.15293
7
SN2_IRC_Distances_noMW_output/new_data/SN2_traj1_Distances point 250
C 0.17343 -0.24562 0.05970
 O 1.91963 -0.59303 0.11086
 F -3.27715 0.89760 -0.06237
 H -0.51848 0.38028 0.85252
 H -0.48795 0.51947 -0.82490
 H -0.03824 -1.41900 0.01736
 H 2.22877 0.46030 -0.15318
7
SN2_IRC_Distances_noMW_output/new_data/SN2_traj1_Distances point 251
C 0.16959 -0.24983 0.06053
 O 1.92296 -0.59366 0.11114
 F -3.28140 0.90034 -0.06137
 H -0.52078 0.38141 0.85132
 H -0.48849 0.52000 -0.82471
 H -0.03578 -1.41925 0.01643
 H 2.23390 0.46100 -0.15334
7
SN2_IRC_Distances_noMW_output/new_data/SN2_traj1_Distances point 252
C 0.16607 -0.25414 0.06128
 O 1.92633 -0.59433 0.11133
 F -3.28587 0.90374 -0.06020
 H -0.52328 0.38242 0.85002
 H -0.48905 0.52020 -0.82447
 H -0.03293 -1.41981 0.01543
 H 2.23874 0.46191 -0.15338
7
SN2_IRC_Distances_noMW_output/new_data/SN2_traj1_Distances point 253
C 0.16324 -0.25828 0.06190
 O 1.92964 -0.59504 0.11143
 F -3.29054 0.90791 -0.05888
 H -0.52599 0.38320 0.84864
 H -0.48962 0.51999 -0.82417
 H -0.02967 -1.42085 0.01439
 H 2.24294 0.46306 -0.15331
7
SN2_IRC_Distances_noMW_output/new_data/SN2_traj1_Distances point 254
C 0.16154 -0.26194 0.06233
 O 1.93278 -0.59580 0.11142
 F -3.29541 0.91296 -0.05741
 H -0.52887 0.38360 0.84721
 H -0.49022 0.51925 -0.82381
 H -0.02595 -1.42254 0.01337
 H 2.24613 0.46447 -0.15310
7
SN2_IRC_Distances_noMW_output/new_data/SN2_traj1_Distances point 255
C 0.16144 -0.26478 0.06250
 O 1.93561 -0.59661 0.11131
 F -3.30042 0.91889 -0.05585
 H -0.53187 0.38347 0.84576
 H -0.49085 0.51793 -0.82340
 H -0.02181 -1.42503 0.01244
 H 2.24791 0.46612 -0.15277
7
SN2_IRC_Distances_noMW_output/new_data/SN2_traj1_Distances point 256
C 0.16328 -0.26643 0.06237
 O 1.93797 -0.59747 0.11112
 F -3.30545 0.92562 -0.05424
 H -0.53490 0.38271 0.84435
 H -0.49153 0.51599 -0.82294
 H -0.01732 -1.42839 0.01167
 H 2.24795 0.46796 -0.15232
7
SN2_IRC_Distances_noMW_output/new_data/SN2_traj1_Distances point 257
C 0.16714 -0.26670 0.06194
 O 1.93978 -0.59835 0.11086
 F -3.31037 0.93287 -0.05268
 H -0.53783 0.38130 0.84304
 H -0.49224 0.51352 -0.82247
 H -0.01265 -1.43254 0.01111
 H 2.24617 0.46989 -0.15180
7
SN2_IRC_Distances_noMW_output/new_data/SN2_traj1_Distances point 258
C 0.17275 -0.26565 0.06126
 O 1.94105 -0.59920 0.11057
 F -3.31505 0.94033 -0.05123
 H -0.54059 0.37932 0.84187
 H -0.49298 0.51065 -0.82199
 H -0.00797 -1.43724 0.01077
 H 2.24279 0.47179 -0.15125
7
SN2_IRC_Distances_noMW_output/new_data/SN2_traj1_Distances point 259
C 0.17968 -0.26351 0.06039
 O 1.94186 -0.60000 0.11028
 F -3.31945 0.94776 -0.04992
 H -0.54314 0.37690 0.84085
 H -0.49374 0.50753 -0.82153
 H -0.00336 -1.44225 0.01063
 H 2.23816 0.47358 -0.15070
7
SN2_IRC_Distances_noMW_output/new_data/SN2_traj1_Distances point 260
C 0.18751 -0.26054 0.05940
 O 1.94232 -0.60075 0.10999
 F -3.32359 0.95503 -0.04875
 H -0.54549 0.37417 0.83997
 H -0.49454 0.50425 -0.82108
 H 0.00113 -1.44739 0.01064
 H 2.23266 0.47522 -0.15017
7
SN2_IRC_Distances_noMW_output/new_data/SN2_traj1_Distances point 261
C 0.19595 -0.25699 0.05832
 O 1.94255 -0.60144 0.10971
 F -3.32754 0.96211 -0.04771
 H -0.54769 0.37124 0.83920
 H -0.49537 0.50089 -0.82063
 H 0.00552 -1.45251 0.01076
 H 2.22657 0.47671 -0.14966
7
SN2_IRC_Distances_noMW_output/new_data/SN2_traj1_Distances point 262
C 0.20477 -0.25306 0.05720
 O 1.94265 -0.60208 0.10944
 F -3.33135 0.96904 -0.04675
 H -0.54978 0.36816 0.83851
 H -0.49624 0.49746 -0.82018
 H 0.00987 -1.45757 0.01095
 H 2.22009 0.47805 -0.14917
7
SN2_IRC_Distances_noMW_output/new_data/SN2_traj1_Distances point 263
C 0.21384 -0.24890 0.05604
 O 1.94268 -0.60268 0.10918
 F -3.33513 0.97589 -0.04586
 H -0.55182 0.36498 0.83788
 H -0.49716 0.49397 -0.81973
 H 0.01422 -1.46256 0.01119
 H 2.21337 0.47928 -0.14870
7
SN2_IRC_Distances_noMW_output/new_data/SN2_traj1_Distances point 264
C 0.22307 -0.24461 0.05487
 O 1.94272 -0.60326 0.10893
 F -3.33895 0.98276 -0.04500
 H -0.55386 0.36173 0.83726
 H -0.49813 0.49041 -0.81926
 H 0.01866 -1.46747 0.01143
 H 2.20650 0.48044 -0.14823
7
SN2_IRC_Distances_noMW_output/new_data/SN2_traj1_Distances point 265
C 0.23240 -0.24031 0.05370
 O 1.94285 -0.60382 0.10868
 F -3.34294 0.98977 -0.04412
 H -0.55598 0.35841 0.83662
 H -0.49916 0.48676 -0.81877
 H 0.02327 -1.47236 0.01164
 H 2.19957 0.48155 -0.14776
7
SN2_IRC_Distances_noMW_output/new_data/SN2_traj1_Distances point 266
C 0.24178 -0.23612 0.05254
 O 1.94315 -0.60440 0.10841
 F -3.34724 0.99712 -0.04316
 H -0.55829 0.35505 0.83591
 H -0.50027 0.48297 -0.81824
 H 0.02819 -1.47729 0.01180
 H 2.19267 0.48267 -0.14727
7
SN2_IRC_Distances_noMW_output/new_data/SN2_traj1_Distances point 267
C 0.25106 -0.23225 0.05141
 O 1.94379 -0.60503 0.10813
 F -3.35203 1.00501 -0.04204
 H -0.56090 0.35167 0.83506
 H -0.50145 0.47903 -0.81768
 H 0.03356 -1.48234 0.01185
 H 2.18599 0.48390 -0.14673
7
SN2_IRC_Distances_noMW_output/new_data/SN2_traj1_Distances point 268
C 0.25980 -0.22908 0.05040
 O 1.94493 -0.60574 0.10781
 F -3.35751 1.01362 -0.04065
 H -0.56398 0.34842 0.83396
 H -0.50268 0.47497 -0.81708
 H 0.03948 -1.48752 0.01170
 H 2.17996 0.48532 -0.14613
7
SN2_IRC_Distances_noMW_output/new_data/SN2_traj1_Distances point 269
C 0.26712 -0.22722 0.04962
 O 1.94677 -0.60655 0.10747
 F -3.36364 1.02279 -0.03893
 H -0.56757 0.34560 0.83255
 H -0.50388 0.47104 -0.81648
 H 0.04582 -1.49269 0.01125
 H 2.17537 0.48702 -0.14547
7
SN2_IRC_Distances_noMW_output/new_data/SN2_traj1_Distances point 270
C 0.27215 -0.22707 0.04918
 O 1.94927 -0.60744 0.10710
 F -3.37003 1.03190 -0.03693
 H -0.57148 0.34352 0.83087
 H -0.50492 0.46759 -0.81594
 H 0.05212 -1.49748 0.01050
 H 2.17289 0.48897 -0.14479
7
SN2_IRC_Distances_noMW_output/new_data/SN2_traj1_Distances point 271
C 0.27490 -0.22846 0.04905
 O 1.95221 -0.60838 0.10674
 F -3.37633 1.04052 -0.03477
 H -0.57547 0.34223 0.82902
 H -0.50575 0.46474 -0.81547
 H 0.05803 -1.50173 0.00952
 H 2.17241 0.49108 -0.14410
7
SN2_IRC_Distances_noMW_output/new_data/SN2_traj1_Distances point 272
C 0.27588 -0.23100 0.04916
 O 1.95542 -0.60934 0.10636
 F -3.38243 1.04864 -0.03252
 H -0.57945 0.34155 0.82710
 H -0.50641 0.46239 -0.81507
 H 0.06354 -1.50552 0.00838
 H 2.17344 0.49330 -0.14341
7
SN2_IRC_Distances_noMW_output/new_data/SN2_traj1_Distances point 273
C 0.27567 -0.23436 0.04941
 O 1.95879 -0.61034 0.10598
 F -3.38837 1.05640 -0.03022
 H -0.58340 0.34130 0.82512
 H -0.50695 0.46036 -0.81470
 H 0.06877 -1.50898 0.00711
 H 2.17549 0.49562 -0.14271
7
SN2_IRC_Distances_noMW_output/new_data/SN2_traj1_Distances point 274
C 0.27465 -0.23827 0.04977
 O 1.96226 -0.61137 0.10558
 F -3.39421 1.06394 -0.02788
 H -0.58733 0.34135 0.82311
 H -0.50742 0.45854 -0.81435
 H 0.07381 -1.51221 0.00577
 H 2.17822 0.49802 -0.14199
7
SN2_IRC_Distances_noMW_output/new_data/SN2_traj1_Distances point 275
C 0.27317 -0.24256 0.05017
 O 1.96581 -0.61243 0.10516
 F -3.40001 1.07139 -0.02551
 H -0.59125 0.34158 0.82107
 H -0.50785 0.45683 -0.81401
 H 0.07876 -1.51530 0.00436
 H 2.18136 0.50049 -0.14125
7
SN2_IRC_Distances_noMW_output/new_data/SN2_traj1_Distances point 276
C 0.27147 -0.24706 0.05060
 O 1.96939 -0.61352 0.10473
 F -3.40581 1.07882 -0.02311
 H -0.59517 0.34190 0.81902
 H -0.50827 0.45515 -0.81367
 H 0.08369 -1.51831 0.00292
 H 2.18470 0.50302 -0.14049
7
SN2_IRC_Distances_noMW_output/new_data/SN2_traj1_Distances point 277
C 0.26979 -0.25161 0.05101
 O 1.97298 -0.61465 0.10428
 F -3.41166 1.08630 -0.02071
 H -0.59910 0.34224 0.81696
 H -0.50871 0.45344 -0.81331
 H 0.08864 -1.52132 0.00146
 H 2.18806 0.50559 -0.13970
7
SN2_IRC_Distances_noMW_output/new_data/SN2_traj1_Distances point 278
C 0.26834 -0.25605 0.05139
 O 1.97657 -0.61582 0.10383
 F -3.41760 1.09387 -0.01831
 H -0.60304 0.34252 0.81491
 H -0.50921 0.45167 -0.81293
 H 0.09367 -1.52437 0.00001
 H 2.19127 0.50818 -0.13891
7
SN2_IRC_Distances_noMW_output/new_data/SN2_traj1_Distances point 279
C 0.26734 -0.26022 0.05172
 O 1.98013 -0.61702 0.10339
 F -3.42367 1.10157 -0.01594
 H -0.60700 0.34266 0.81288
 H -0.50977 0.44978 -0.81252
 H 0.09881 -1.52751 -0.00140
 H 2.19415 0.51074 -0.13811
7
SN2_IRC_Distances_noMW_output/new_data/SN2_traj1_Distances point 280
C 0.26701 -0.26392 0.05197
 O 1.98363 -0.61825 0.10296
 F -3.42990 1.10939 -0.01364
 H -0.61096 0.34258 0.81088
 H -0.51042 0.44777 -0.81209
 H 0.10409 -1.53082 -0.00274
 H 2.19655 0.51324 -0.13734
7
SN2_IRC_Distances_noMW_output/new_data/SN2_traj1_Distances point 281
C 0.26756 -0.26695 0.05212
 O 1.98703 -0.61949 0.10258
 F -3.43629 1.11732 -0.01142
 H -0.61490 0.34220 0.80894
 H -0.51119 0.44561 -0.81164
 H 0.10951 -1.53431 -0.00396
 H 2.19829 0.51563 -0.13662
7
SN2_IRC_Distances_noMW_output/new_data/SN2_traj1_Distances point 282
C 0.26918 -0.26911 0.05216
 O 1.99028 -0.62074 0.10225
 F -3.44283 1.12528 -0.00936
 H -0.61879 0.34145 0.80709
 H -0.51208 0.44330 -0.81116
 H 0.11505 -1.53802 -0.00502
 H 2.19920 0.51783 -0.13598
7
SN2_IRC_Distances_noMW_output/new_data/SN2_traj1_Distances point 283
C 0.27200 -0.27023 0.05209
 O 1.99334 -0.62197 0.10200
 F -3.44946 1.13319 -0.00748
 H -0.62259 0.34029 0.80537
 H -0.51311 0.44087 -0.81065
 H 0.12065 -1.54193 -0.00587
 H 2.19916 0.51978 -0.13544
7
SN2_IRC_Distances_noMW_output/new_data/SN2_traj1_Distances point 284
C 0.27605 -0.27023 0.05188
 O 1.99616 -0.62315 0.10184
 F -3.45611 1.14090 -0.00585
 H -0.62623 0.33870 0.80379
 H -0.51427 0.43834 -0.81013
 H 0.12626 -1.54598 -0.00650
 H 2.19813 0.52141 -0.13504
7
SN2_IRC_Distances_noMW_output/new_data/SN2_traj1_Distances point 285
C 0.28124 -0.26912 0.05156
 O 1.99872 -0.62425 0.10178
 F -3.46268 1.14831 -0.00448
 H -0.62968 0.33671 0.80240
 H -0.51555 0.43577 -0.80960
 H 0.13179 -1.55010 -0.00689
 H 2.19615 0.52269 -0.13478
7
SN2_IRC_Distances_noMW_output/new_data/SN2_traj1_Distances point 286
C 0.28738 -0.26702 0.05114
 O 2.00103 -0.62527 0.10182
 F -3.46912 1.15531 -0.00339
 H -0.63289 0.33438 0.80120
 H -0.51693 0.43319 -0.80905
 H 0.13719 -1.55418 -0.00705
 H 2.19334 0.52359 -0.13466
7
SN2_IRC_Distances_noMW_output/new_data/SN2_traj1_Distances point 287
C 0.29424 -0.26411 0.05063
 O 2.00310 -0.62620 0.10195
 F -3.47538 1.16187 -0.00255
 H -0.63586 0.33179 0.80018
 H -0.51839 0.43065 -0.80850
 H 0.14241 -1.55815 -0.00702
 H 2.18987 0.52416 -0.13468
7
SN2_IRC_Distances_noMW_output/new_data/SN2_traj1_Distances point 288
C 0.30159 -0.26060 0.05006
 O 2.00499 -0.62704 0.10215
 F -3.48144 1.16796 -0.00194
 H -0.63861 0.32902 0.79932
 H -0.51992 0.42818 -0.80795
 H 0.14745 -1.56194 -0.00683
 H 2.18595 0.52441 -0.13482
7
SN2_IRC_Distances_noMW_output/new_data/SN2_traj1_Distances point 289
C 0.30922 -0.25667 0.04945
 O 2.00675 -0.62780 0.10242
 F -3.48734 1.17362 -0.00154
 H -0.64115 0.32615 0.79861
 H -0.52150 0.42580 -0.80739
 H 0.15229 -1.56550 -0.00651
 H 2.18174 0.52439 -0.13505
7
SN2_IRC_Distances_noMW_output/new_data/SN2_traj1_Distances point 290
C 0.31695 -0.25249 0.04883
 O 2.00842 -0.62850 0.10275
 F -3.49309 1.17888 -0.00130
 H -0.64352 0.32325 0.79802
 H -0.52312 0.42354 -0.80681
 H 0.15695 -1.56882 -0.00611
 H 2.17741 0.52416 -0.13537
7
SN2_IRC_Distances_noMW_output/new_data/SN2_traj1_Distances point 291
C 0.32464 -0.24821 0.04820
 O 2.01006 -0.62917 0.10313
 F -3.49873 1.18376 -0.00120
 H -0.64574 0.32036 0.79752
 H -0.52479 0.42141 -0.80623
 H 0.16145 -1.57190 -0.00564
 H 2.17311 0.52375 -0.13576
7
SN2_IRC_Distances_noMW_output/new_data/SN2_traj1_Distances point 292
C 0.33217 -0.24395 0.04758
 O 2.01172 -0.62982 0.10357
 F -3.50433 1.18831 -0.00122
 H -0.64784 0.31755 0.79709
 H -0.52649 0.41944 -0.80564
 H 0.16579 -1.57472 -0.00514
 H 2.16898 0.52320 -0.13623
7
SN2_IRC_Distances_noMW_output/new_data/SN2_traj1_Distances point 293
C 0.33945 -0.23981 0.04700
 O 2.01344 -0.63047 0.10406
 F -3.50992 1.19255 -0.00134
 H -0.64985 0.31484 0.79670
 H -0.52822 0.41766 -0.80504
 H 0.16998 -1.57732 -0.00462
 H 2.16512 0.52255 -0.13677
7
SN2_IRC_Distances_noMW_output/new_data/SN2_traj1_Distances point 294
C 0.34637 -0.23586 0.04647
 O 2.01527 -0.63115 0.10462
 F -3.51556 1.19651 -0.00154
 H -0.65179 0.31228 0.79635
 H -0.52999 0.41608 -0.80442
 H 0.17404 -1.57969 -0.00410
 H 2.16166 0.52183 -0.13737
7
SN2_IRC_Distances_noMW_output/new_data/SN2_traj1_Distances point 295
C 0.35286 -0.23220 0.04600
 O 2.01725 -0.63189 0.10523
 F -3.52130 1.20021 -0.00181
 H -0.65371 0.30989 0.79600
 H -0.53180 0.41476 -0.80379
 H 0.17796 -1.58185 -0.00359
 H 2.15872 0.52107 -0.13806
7
SN2_IRC_Distances_noMW_output/new_data/SN2_traj1_Distances point 296
C 0.35883 -0.22888 0.04562
 O 2.01944 -0.63270 0.10593
 F -3.52719 1.20367 -0.00213
 H -0.65561 0.30772 0.79565
 H -0.53364 0.41371 -0.80315
 H 0.18176 -1.58383 -0.00310
 H 2.15642 0.52030 -0.13883
7
SN2_IRC_Distances_noMW_output/new_data/SN2_traj1_Distances point 297
C 0.36418 -0.22598 0.04534
 O 2.02187 -0.63360 0.10670
 F -3.53329 1.20691 -0.00249
 H -0.65754 0.30579 0.79526
 H -0.53551 0.41297 -0.80249
 H 0.18543 -1.58563 -0.00263
 H 2.15486 0.51954 -0.13968
7
SN2_IRC_Distances_noMW_output/new_data/SN2_traj1_Distances point 298
C 0.36884 -0.22357 0.04518
 O 2.02459 -0.63463 0.10756
 F -3.53965 1.20993 -0.00288
 H -0.65951 0.30414 0.79482
 H -0.53742 0.41259 -0.80183
 H 0.18897 -1.58728 -0.00221
 H 2.15418 0.51883 -0.14064
7
SN2_IRC_Distances_noMW_output/new_data/SN2_traj1_Distances point 299
C 0.37270 -0.22171 0.04516
 O 2.02764 -0.63580 0.10852
 F -3.54630 1.21274 -0.00329
 H -0.66156 0.30280 0.79430
 H -0.53936 0.41260 -0.80116
 H 0.19239 -1.58880 -0.00183
 H 2.15449 0.51818 -0.14170
7
SN2_IRC_Distances_noMW_output/new_data/SN2_traj1_Distances point 300
C 0.37567 -0.22048 0.04530
 O 2.03105 -0.63712 0.10957
 F -3.55327 1.21537 -0.00369
 H -0.66371 0.30180 0.79370
 H -0.54131 0.41302 -0.80049
 H 0.19567 -1.59021 -0.00152
 H 2.15589 0.51763 -0.14286
7
SN2_IRC_Distances_noMW_output/new_data/SN2_traj1_Distances point 301
C 0.37769 -0.21994 0.04561
 O 2.03482 -0.63862 0.11071
 F -3.56055 1.21782 -0.00407
 H -0.66596 0.30118 0.79298
 H -0.54326 0.41386 -0.79983
 H 0.19882 -1.59151 -0.00129
 H 2.15844 0.51720 -0.14412
7
SN2_IRC_Distances_noMW_output/new_data/SN2_traj1_Distances point 302
C 0.37869 -0.22013 0.04610
 O 2.03893 -0.64027 0.11193
 F -3.56809 1.22010 -0.00439
 H -0.66833 0.30094 0.79214
 H -0.54517 0.41513 -0.79918
 H 0.20181 -1.59272 -0.00115
 H 2.16216 0.51694 -0.14545
7
SN2_IRC_Distances_noMW_output/new_data/SN2_traj1_Distances point 303
C 0.37867 -0.22106 0.04677
 O 2.04333 -0.64207 0.11321
 F -3.57581 1.22225 -0.00464
 H -0.67079 0.30110 0.79117
 H -0.54703 0.41678 -0.79856
 H 0.20465 -1.59385 -0.00112
 H 2.16697 0.51685 -0.14683
7
SN2_IRC_Distances_noMW_output/new_data/SN2_traj1_Distances point 304
C 0.37772 -0.22269 0.04761
 O 2.04793 -0.64399 0.11450
 F -3.58358 1.22426 -0.00480
 H -0.67332 0.30162 0.79008
 H -0.54878 0.41874 -0.79797
 H 0.20732 -1.59490 -0.00119
 H 2.17271 0.51695 -0.14823
7
SN2_IRC_Distances_noMW_output/new_data/SN2_traj1_Distances point 305
C 0.37595 -0.22494 0.04858
 O 2.05263 -0.64598 0.11580
 F -3.59129 1.22616 -0.00485
 H -0.67587 0.30246 0.78888
 H -0.55042 0.42094 -0.79742
 H 0.20982 -1.59587 -0.00138
 H 2.17918 0.51723 -0.14960
7
SN2_IRC_Distances_noMW_output/new_data/SN2_traj1_Distances point 306
C 0.37356 -0.22768 0.04965
 O 2.05735 -0.64800 0.11706
 F -3.59885 1.22796 -0.00482
 H -0.67842 0.30356 0.78761
 H -0.55193 0.42328 -0.79691
 H 0.21217 -1.59677 -0.00167
 H 2.18612 0.51765 -0.15094
7
SN2_IRC_Distances_noMW_output/new_data/SN2_traj1_Distances point 307
C 0.37071 -0.23078 0.05079
 O 2.06201 -0.65003 0.11829
 F -3.60620 1.22968 -0.00470
 H -0.68091 0.30484 0.78629
 H -0.55332 0.42569 -0.79643
 H 0.21438 -1.59760 -0.00203
 H 2.19333 0.51820 -0.15221
7
SN2_IRC_Distances_noMW_output/new_data/SN2_traj1_Distances point 308
C 0.36761 -0.23410 0.05197
 O 2.06657 -0.65204 0.11947
 F -3.61331 1.23135 -0.00452
 H -0.68335 0.30623 0.78495
 H -0.55460 0.42811 -0.79598
 H 0.21648 -1.59837 -0.00247
 H 2.20061 0.51882 -0.15342
7
SN2_IRC_Distances_noMW_output/new_data/SN2_traj1_Distances point 309
C 0.36443 -0.23750 0.05316
 O 2.07099 -0.65400 0.12059
 F -3.62017 1.23298 -0.00429
 H -0.68572 0.30766 0.78360
 H -0.55580 0.43046 -0.79555
 H 0.21851 -1.59909 -0.00294
 H 2.20777 0.51949 -0.15456
7
SN2_IRC_Distances_noMW_output/new_data/SN2_traj1_Distances point 310
C 0.36135 -0.24086 0.05431
 O 2.07522 -0.65590 0.12166
 F -3.62677 1.23461 -0.00403
 H -0.68800 0.30907 0.78227
 H -0.55693 0.43270 -0.79513
 H 0.22050 -1.59979 -0.00344
 H 2.21463 0.52017 -0.15563
7
SN2_IRC_Distances_noMW_output/new_data/SN2_traj1_Distances point 311
C 0.35857 -0.24401 0.05541
 O 2.07924 -0.65770 0.12266
 F -3.63310 1.23629 -0.00376
 H -0.69020 0.31036 0.78098
 H -0.55802 0.43473 -0.79473
 H 0.22249 -1.60050 -0.00393
 H 2.22101 0.52083 -0.15663
7
SN2_IRC_Distances_noMW_output/new_data/SN2_traj1_Distances point 312
C 0.35629 -0.24679 0.05639
 O 2.08299 -0.65938 0.12358
 F -3.63912 1.23805 -0.00348
 H -0.69231 0.31144 0.77976
 H -0.55906 0.43649 -0.79433
 H 0.22452 -1.60125 -0.00439
 H 2.22670 0.52144 -0.15753
7
SN2_IRC_Distances_noMW_output/new_data/SN2_traj1_Distances point 313
C 0.35476 -0.24901 0.05722
 O 2.08642 -0.66090 0.12441
 F -3.64482 1.23998 -0.00321
 H -0.69434 0.31221 0.77863
 H -0.56010 0.43786 -0.79393
 H 0.22663 -1.60211 -0.00478
 H 2.23143 0.52197 -0.15834
7
SN2_IRC_Distances_noMW_output/new_data/SN2_traj1_Distances point 314
C 0.35424 -0.25046 0.05782
 O 2.08946 -0.66222 0.12511
 F -3.65013 1.24215 -0.00295
 H -0.69628 0.31255 0.77764
 H -0.56112 0.43874 -0.79352
 H 0.22889 -1.60313 -0.00507
 H 2.23494 0.52238 -0.15903
7
SN2_IRC_Distances_noMW_output/new_data/SN2_traj1_Distances point 315
C 0.35502 -0.25093 0.05814
 O 2.09202 -0.66329 0.12566
 F -3.65498 1.24464 -0.00271
 H -0.69812 0.31232 0.77682
 H -0.56215 0.43897 -0.79311
 H 0.23133 -1.60438 -0.00522
 H 2.23689 0.52266 -0.15958
7
SN2_IRC_Distances_noMW_output/new_data/SN2_traj1_Distances point 316
C 0.35732 -0.25022 0.05812
 O 2.09402 -0.66406 0.12603
 F -3.65932 1.24752 -0.00250
 H -0.69986 0.31143 0.77620
 H -0.56319 0.43845 -0.79268
 H 0.23401 -1.60589 -0.00521
 H 2.23702 0.52276 -0.15997
7
SN2_IRC_Distances_noMW_output/new_data/SN2_traj1_Distances point 317
C 0.36125 -0.24826 0.05773
 O 2.09541 -0.66449 0.12621
 F -3.66306 1.25079 -0.00233
 H -0.70147 0.30982 0.77582
 H -0.56423 0.43713 -0.79225
 H 0.23692 -1.60766 -0.00501
 H 2.23518 0.52266 -0.16017
7
SN2_IRC_Distances_noMW_output/new_data/SN2_traj1_Distances point 318
C 0.36660 -0.24519 0.05700
 O 2.09625 -0.66461 0.12621
 F -3.66623 1.25434 -0.00220
 H -0.70294 0.30760 0.77566
 H -0.56528 0.43509 -0.79180
 H 0.24001 -1.60960 -0.00466
 H 2.23160 0.52236 -0.16021
7
SN2_IRC_Distances_noMW_output/new_data/SN2_traj1_Distances point 319
C 0.37286 -0.24140 0.05606
 O 2.09670 -0.66450 0.12609
 F -3.66897 1.25800 -0.00213
 H -0.70426 0.30499 0.77566
 H -0.56634 0.43261 -0.79135
 H 0.24317 -1.61157 -0.00420
 H 2.22684 0.52188 -0.16014
7
SN2_IRC_Distances_noMW_output/new_data/SN2_traj1_Distances point 320
C 0.37933 -0.23740 0.05506
 O 2.09700 -0.66431 0.12596
 F -3.67152 1.26152 -0.00212
 H -0.70545 0.30230 0.77576
 H -0.56740 0.43005 -0.79089
 H 0.24627 -1.61343 -0.00370
 H 2.22177 0.52129 -0.16007
7
SN2_IRC_Distances_noMW_output/new_data/SN2_traj1_Distances point 321
C 0.38533 -0.23370 0.05416
 O 2.09745 -0.66418 0.12593
 F -3.67415 1.26468 -0.00219
 H -0.70658 0.29982 0.77584
 H -0.56848 0.42781 -0.79044
 H 0.24918 -1.61507 -0.00321
 H 2.21726 0.52065 -0.16008
7
SN2_IRC_Distances_noMW_output/new_data/SN2_traj1_Distances point 322
C 0.39027 -0.23070 0.05350
 O 2.09827 -0.66425 0.12608
 F -3.67711 1.26731 -0.00235
 H -0.70767 0.29782 0.77585
 H -0.56960 0.42622 -0.79000
 H 0.25177 -1.61641 -0.00278
 H 2.21406 0.52001 -0.16029
7
SN2_IRC_Distances_noMW_output/new_data/SN2_traj1_Distances point 323
C 0.39381 -0.22862 0.05315
 O 2.09958 -0.66460 0.12646
 F -3.68050 1.26931 -0.00260
 H -0.70876 0.29641 0.77574
 H -0.57074 0.42548 -0.78958
 H 0.25398 -1.61742 -0.00243
 H 2.21263 0.51944 -0.16074
7
SN2_IRC_Distances_noMW_output/new_data/SN2_traj1_Distances point 324
C 0.39589 -0.22752 0.05312
 O 2.10140 -0.66523 0.12708
 F -3.68432 1.27068 -0.00292
 H -0.70988 0.29563 0.77548
 H -0.57189 0.42561 -0.78919
 H 0.25578 -1.61814 -0.00215
 H 2.21301 0.51897 -0.16142
7
SN2_IRC_Distances_noMW_output/new_data/SN2_traj1_Distances point 325
C 0.39667 -0.22727 0.05338
 O 2.10363 -0.66611 0.12789
 F -3.68846 1.27154 -0.00328
 H -0.71101 0.29540 0.77510
 H -0.57302 0.42646 -0.78883
 H 0.25723 -1.61861 -0.00196
 H 2.21496 0.51860 -0.16230
7
SN2_IRC_Distances_noMW_output/new_data/SN2_traj1_Distances point 326
C 0.39643 -0.22772 0.05386
 O 2.10616 -0.66716 0.12882
 F -3.69281 1.27201 -0.00366
 H -0.71215 0.29559 0.77461
 H -0.57412 0.42787 -0.78850
 H 0.25840 -1.61891 -0.00183
 H 2.21809 0.51832 -0.16330
7
SN2_IRC_Distances_noMW_output/new_data/SN2_traj1_Distances point 327
C 0.39545 -0.22868 0.05449
 O 2.10886 -0.66834 0.12983
 F -3.69725 1.27224 -0.00402
 H -0.71330 0.29609 0.77404
 H -0.57518 0.42963 -0.78820
 H 0.25938 -1.61909 -0.00178
 H 2.22205 0.51815 -0.16437
7
SN2_IRC_Distances_noMW_output/new_data/SN2_traj1_Distances point 328
C 0.39396 -0.23001 0.05524
 O 2.11166 -0.66958 0.13088
 F -3.70173 1.27233 -0.00434
 H -0.71446 0.29681 0.77340
 H -0.57618 0.43161 -0.78793
 H 0.26024 -1.61920 -0.00178
 H 2.22652 0.51805 -0.16547
7
SN2_IRC_Distances_noMW_output/new_data/SN2_traj1_Distances point 329
C 0.39215 -0.23161 0.05605
 O 2.11450 -0.67087 0.13192
 F -3.70619 1.27239 -0.00462
 H -0.71563 0.29766 0.77270
 H -0.57713 0.43368 -0.78767
 H 0.26103 -1.61929 -0.00183
 H 2.23127 0.51804 -0.16655
7
SN2_IRC_Distances_noMW_output/new_data/SN2_traj1_Distances point 330
C 0.39014 -0.23338 0.05690
 O 2.11733 -0.67216 0.13293
 F -3.71059 1.27248 -0.00483
 H -0.71681 0.29859 0.77196
 H -0.57802 0.43576 -0.78742
 H 0.26181 -1.61938 -0.00194
 H 2.23613 0.51810 -0.16760
7
SN2_IRC_Distances_noMW_output/new_data/SN2_traj1_Distances point 331
C 0.38806 -0.23527 0.05776
 O 2.12012 -0.67345 0.13391
 F -3.71491 1.27266 -0.00497
 H -0.71801 0.29956 0.77119
 H -0.57885 0.43778 -0.78719
 H 0.26262 -1.61951 -0.00210
 H 2.24098 0.51823 -0.16859
7
SN2_IRC_Distances_noMW_output/new_data/SN2_traj1_Distances point 332
C 0.38597 -0.23724 0.05862
 O 2.12284 -0.67471 0.13481
 F -3.71914 1.27299 -0.00504
 H -0.71924 0.30053 0.77038
 H -0.57963 0.43968 -0.78696
 H 0.26348 -1.61969 -0.00231
 H 2.24571 0.51845 -0.16950
7
SN2_IRC_Distances_noMW_output/new_data/SN2_traj1_Distances point 333
C 0.38394 -0.23925 0.05946
 O 2.12548 -0.67595 0.13564
 F -3.72325 1.27351 -0.00501
 H -0.72050 0.30148 0.76953
 H -0.58034 0.44141 -0.78674
 H 0.26443 -1.61995 -0.00257
 H 2.25023 0.51874 -0.17032
7
SN2_IRC_Distances_noMW_output/new_data/SN2_traj1_Distances point 334
C 0.38203 -0.24127 0.06026
 O 2.12801 -0.67714 0.13638
 F -3.72724 1.27430 -0.00487
 H -0.72180 0.30237 0.76866
 H -0.58099 0.44292 -0.78651
 H 0.26551 -1.62031 -0.00288
 H 2.25448 0.51913 -0.17104
7
SN2_IRC_Distances_noMW_output/new_data/SN2_traj1_Distances point 335
C 0.38029 -0.24329 0.06100
 O 2.13042 -0.67828 0.13699
 F -3.73108 1.27539 -0.00462
 H -0.72316 0.30320 0.76776
 H -0.58156 0.44417 -0.78628
 H 0.26673 -1.62082 -0.00324
 H 2.25837 0.51963 -0.17162
7
SN2_IRC_Distances_noMW_output/new_data/SN2_traj1_Distances point 336
C 0.37878 -0.24526 0.06168
 O 2.13268 -0.67936 0.13747
 F -3.73475 1.27685 -0.00422
 H -0.72459 0.30392 0.76683
 H -0.58206 0.44508 -0.78604
 H 0.26813 -1.62149 -0.00367
 H 2.26181 0.52026 -0.17205
7
SN2_IRC_Distances_noMW_output/new_data/SN2_traj1_Distances point 337
C 0.37757 -0.24717 0.06226
 O 2.13474 -0.68035 0.13778
 F -3.73820 1.27876 -0.00367
 H -0.72609 0.30451 0.76587
 H -0.58247 0.44559 -0.78579
 H 0.26974 -1.62236 -0.00415
 H 2.26470 0.52102 -0.17230
7
SN2_IRC_Distances_noMW_output/new_data/SN2_traj1_Distances point 338
C 0.37674 -0.24894 0.06272
 O 2.13655 -0.68123 0.13790
 F -3.74135 1.28115 -0.00296
 H -0.72765 0.30492 0.76491
 H -0.58277 0.44562 -0.78553
 H 0.27158 -1.62345 -0.00470
 H 2.26690 0.52193 -0.17235
7
SN2_IRC_Distances_noMW_output/new_data/SN2_traj1_Distances point 339
C 0.37639 -0.25050 0.06303
 O 2.13806 -0.68197 0.13779
 F -3.74412 1.28403 -0.00207
 H -0.72927 0.30512 0.76397
 H -0.58296 0.44512 -0.78527
 H 0.27364 -1.62477 -0.00528
 H 2.26826 0.52297 -0.17216
7
SN2_IRC_Distances_noMW_output/new_data/SN2_traj1_Distances point 340
C 0.37658 -0.25177 0.06316
 O 2.13921 -0.68254 0.13747
 F -3.74645 1.28736 -0.00105
 H -0.73089 0.30507 0.76307
 H -0.58304 0.44408 -0.78501
 H 0.27589 -1.62631 -0.00589
 H 2.26870 0.52412 -0.17175
7
SN2_IRC_Distances_noMW_output/new_data/SN2_traj1_Distances point 341
C 0.37734 -0.25268 0.06310
 O 2.14000 -0.68293 0.13695
 F -3.74831 1.29104 0.00007
 H -0.73249 0.30475 0.76226
 H -0.58302 0.44252 -0.78476
 H 0.27827 -1.62802 -0.00649
 H 2.26821 0.52532 -0.17113
7
SN2_IRC_Distances_noMW_output/new_data/SN2_traj1_Distances point 342
C 0.37866 -0.25320 0.06287
 O 2.14045 -0.68315 0.13625
 F -3.74973 1.29499 0.00127
 H -0.73404 0.30418 0.76153
 H -0.58292 0.44051 -0.78451
 H 0.28075 -1.62987 -0.00706
 H 2.26684 0.52653 -0.17035
7
SN2_IRC_Distances_noMW_output/new_data/SN2_traj1_Distances point 343
C 0.38048 -0.25334 0.06249
 O 2.14060 -0.68320 0.13542
 F -3.75078 1.29913 0.00249
 H -0.73554 0.30337 0.76089
 H -0.58277 0.43813 -0.78427
 H 0.28330 -1.63181 -0.00760
 H 2.26470 0.52772 -0.16943
7
SN2_IRC_Distances_noMW_output/new_data/SN2_traj1_Distances point 344
C 0.38279 -0.25311 0.06197
 O 2.14050 -0.68312 0.13449
 F -3.75151 1.30342 0.00374
 H -0.73698 0.30233 0.76034
 H -0.58259 0.43543 -0.78404
 H 0.28591 -1.63383 -0.00809
 H 2.26188 0.52887 -0.16840
7
SN2_IRC_Distances_noMW_output/new_data/SN2_traj1_Distances point 345
C 0.38551 -0.25255 0.06133
 O 2.14020 -0.68291 0.13346
 F -3.75200 1.30782 0.00500
 H -0.73837 0.30111 0.75987
 H -0.58238 0.43247 -0.78382
 H 0.28857 -1.63591 -0.00854
 H 2.25848 0.52997 -0.16729
7
SN2_IRC_Distances_noMW_output/new_data/SN2_traj1_Distances point 346
C 0.38860 -0.25170 0.06059
 O 2.13973 -0.68260 0.13238
 F -3.75232 1.31230 0.00625
 H -0.73973 0.29971 0.75946
 H -0.58217 0.42930 -0.78361
 H 0.29130 -1.63803 -0.00894
 H 2.25458 0.53101 -0.16612
7
SN2_IRC_Distances_noMW_output/new_data/SN2_traj1_Distances point 347
C 0.39202 -0.25060 0.05978
 O 2.13916 -0.68222 0.13124
 F -3.75252 1.31686 0.00750
 H -0.74106 0.29817 0.75910
 H -0.58196 0.42596 -0.78340
 H 0.29407 -1.64017 -0.00931
 H 2.25029 0.53199 -0.16491
7
SN2_IRC_Distances_noMW_output/new_data/SN2_traj1_Distances point 348
C 0.39569 -0.24929 0.05891
 O 2.13851 -0.68177 0.13009
 F -3.75266 1.32145 0.00874
 H -0.74237 0.29652 0.75878
 H -0.58176 0.42250 -0.78319
 H 0.29690 -1.64233 -0.00965
 H 2.24569 0.53291 -0.16367
7
SN2_IRC_Distances_noMW_output/new_data/SN2_traj1_Distances point 349
C 0.39956 -0.24782 0.05801
 O 2.13783 -0.68128 0.12893
 F -3.75282 1.32608 0.00996
 H -0.74367 0.29478 0.75848
 H -0.58159 0.41897 -0.78298
 H 0.29978 -1.64449 -0.00996
 H 2.24090 0.53376 -0.16243
7
SN2_IRC_Distances_noMW_output/new_data/SN2_traj1_Distances point 350
C 0.40354 -0.24627 0.05710
 O 2.13718 -0.68079 0.12778
 F -3.75305 1.33069 0.01116
 H -0.74497 0.29300 0.75819
 H -0.58145 0.41544 -0.78277
 H 0.30270 -1.64663 -0.01026
 H 2.23604 0.53455 -0.16121
7
SN2_IRC_Distances_noMW_output/new_data/SN2_traj1_Distances point 351
C 0.40755 -0.24468 0.05621
 O 2.13662 -0.68032 0.12668
 F -3.75344 1.33527 0.01233
 H -0.74629 0.29122 0.75790
 H -0.58136 0.41197 -0.78255
 H 0.30566 -1.64874 -0.01054
 H 2.23127 0.53529 -0.16003
7
SN2_IRC_Distances_noMW_output/new_data/SN2_traj1_Distances point 352
C 0.41148 -0.24314 0.05537
 O 2.13621 -0.67992 0.12566
 F -3.75409 1.33975 0.01344
 H -0.74764 0.28949 0.75758
 H -0.58134 0.40865 -0.78232
 H 0.30863 -1.65079 -0.01081
 H 2.22675 0.53596 -0.15893
7
SN2_IRC_Distances_noMW_output/new_data/SN2_traj1_Distances point 353
C 0.41521 -0.24172 0.05462
 O 2.13605 -0.67962 0.12477
 F -3.75509 1.34408 0.01448
 H -0.74902 0.28785 0.75723
 H -0.58141 0.40560 -0.78207
 H 0.31157 -1.65277 -0.01106
 H 2.22269 0.53658 -0.15797
7
SN2_IRC_Distances_noMW_output/new_data/SN2_traj1_Distances point 354
C 0.41860 -0.24050 0.05399
 O 2.13619 -0.67947 0.12404
 F -3.75653 1.34815 0.01542
 H -0.75044 0.28639 0.75683
 H -0.58159 0.40295 -0.78180
 H 0.31445 -1.65463 -0.01130
 H 2.21933 0.53712 -0.15718
7
SN2_IRC_Distances_noMW_output/new_data/SN2_traj1_Distances point 355
C 0.42153 -0.23953 0.05351
 O 2.13671 -0.67951 0.12354
 F -3.75849 1.35184 0.01620
 H -0.75188 0.28513 0.75639
 H -0.58191 0.40080 -0.78150
 H 0.31719 -1.65632 -0.01150
 H 2.21684 0.53758 -0.15664
7
SN2_IRC_Distances_noMW_output/new_data/SN2_traj1_Distances point 356
C 0.42396 -0.23880 0.05321
 O 2.13762 -0.67975 0.12328
 F -3.76095 1.35506 0.01679
 H -0.75331 0.28412 0.75592
 H -0.58238 0.39925 -0.78118
 H 0.31974 -1.65781 -0.01166
 H 2.21533 0.53792 -0.15636
7
SN2_IRC_Distances_noMW_output/new_data/SN2_traj1_Distances point 357
C 0.42592 -0.23827 0.05305
 O 2.13888 -0.68016 0.12327
 F -3.76386 1.35775 0.01718
 H -0.75471 0.28333 0.75545
 H -0.58299 0.39829 -0.78083
 H 0.32204 -1.65907 -0.01176
 H 2.21471 0.53813 -0.15636
7
SN2_IRC_Distances_noMW_output/new_data/SN2_traj1_Distances point 358
C 0.42753 -0.23784 0.05302
 O 2.14042 -0.68072 0.12349
 F -3.76713 1.35994 0.01736
 H -0.75603 0.28272 0.75499
 H -0.58374 0.39783 -0.78046
 H 0.32412 -1.66012 -0.01178
 H 2.21483 0.53819 -0.15661
7
SN2_IRC_Distances_noMW_output/new_data/SN2_traj1_Distances point 359
C 0.42892 -0.23742 0.05307
 O 2.14217 -0.68137 0.12390
 F -3.77067 1.36168 0.01734
 H -0.75729 0.28220 0.75456
 H -0.58461 0.39779 -0.78008
 H 0.32600 -1.66098 -0.01173
 H 2.21549 0.53808 -0.15707
7
SN2_IRC_Distances_noMW_output/new_data/SN2_traj1_Distances point 360
C 0.43021 -0.23693 0.05318
 O 2.14408 -0.68208 0.12446
 F -3.77445 1.36306 0.01716
 H -0.75848 0.28175 0.75418
 H -0.58559 0.39807 -0.77968
 H 0.32773 -1.66167 -0.01159
 H 2.21650 0.53782 -0.15771
7
SN2_IRC_Distances_noMW_output/new_data/SN2_traj1_Distances point 361
C 0.43150 -0.23634 0.05332
 O 2.14612 -0.68284 0.12516
 F -3.77842 1.36415 0.01682
 H -0.75961 0.28130 0.75384
 H -0.58668 0.39859 -0.77926
 H 0.32936 -1.66224 -0.01137
 H 2.21774 0.53740 -0.15850
7
SN2_IRC_Distances_noMW_output/new_data/SN2_traj1_Distances point 362
C 0.43285 -0.23561 0.05347
 O 2.14827 -0.68364 0.12598
 F -3.78258 1.36500 0.01635
 H -0.76070 0.28083 0.75354
 H -0.58787 0.39929 -0.77882
 H 0.33091 -1.66271 -0.01108
 H 2.21913 0.53683 -0.15943
7
SN2_IRC_Distances_noMW_output/new_data/SN2_traj1_Distances point 363
C 0.43429 -0.23473 0.05362
 O 2.15052 -0.68445 0.12689
 F -3.78691 1.36568 0.01575
 H -0.76176 0.28034 0.75329
 H -0.58916 0.40013 -0.77837
 H 0.33242 -1.66310 -0.01072
 H 2.22061 0.53613 -0.16046
7
SN2_IRC_Distances_noMW_output/new_data/SN2_traj1_Distances point 364
C 0.43584 -0.23371 0.05378
 O 2.15288 -0.68529 0.12789
 F -3.79145 1.36622 0.01506
 H -0.76280 0.27980 0.75307
 H -0.59055 0.40109 -0.77789
 H 0.33392 -1.66342 -0.01030
 H 2.22216 0.53531 -0.16160
7
SN2_IRC_Distances_noMW_output/new_data/SN2_traj1_Distances point 365
C 0.43750 -0.23256 0.05393
 O 2.15535 -0.68615 0.12897
 F -3.79620 1.36668 0.01427
 H -0.76385 0.27921 0.75288
 H -0.59204 0.40215 -0.77740
 H 0.33544 -1.66371 -0.00982
 H 2.22379 0.53439 -0.16283
7
SN2_IRC_Distances_noMW_output/new_data/SN2_traj1_Distances point 366
C 0.43928 -0.23132 0.05409
 O 2.15797 -0.68706 0.13013
 F -3.80122 1.36709 0.01341
 H -0.76492 0.27858 0.75269
 H -0.59363 0.40330 -0.77687
 H 0.33701 -1.66397 -0.00930
 H 2.22553 0.53337 -0.16415
7
SN2_IRC_Distances_noMW_output/new_data/SN2_traj1_Distances point 367
C 0.44112 -0.23002 0.05426
 O 2.16078 -0.68803 0.13138
 F -3.80659 1.36752 0.01249
 H -0.76607 0.27792 0.75249
 H -0.59534 0.40455 -0.77631
 H 0.33866 -1.66424 -0.00874
 H 2.22744 0.53230 -0.16556
7
SN2_IRC_Distances_noMW_output/new_data/SN2_traj1_Distances point 368
C 0.44300 -0.22873 0.05447
 O 2.16386 -0.68911 0.13273
 F -3.81243 1.36801 0.01153
 H -0.76734 0.27726 0.75224
 H -0.59717 0.40592 -0.77572
 H 0.34045 -1.66454 -0.00817
 H 2.22964 0.53118 -0.16708
7
SN2_IRC_Distances_noMW_output/new_data/SN2_traj1_Distances point 369
C 0.44479 -0.22758 0.05475
 O 2.16730 -0.69034 0.13419
 F -3.81889 1.36866 0.01055
 H -0.76881 0.27663 0.75189
 H -0.59913 0.40745 -0.77507
 H 0.34243 -1.66491 -0.00759
 H 2.23231 0.53009 -0.16872
7
SN2_IRC_Distances_noMW_output/new_data/SN2_traj1_Distances point 370
C 0.44629 -0.22678 0.05515
 O 2.17119 -0.69179 0.13577
 F -3.82607 1.36955 0.00963
 H -0.77054 0.27614 0.75138
 H -0.60121 0.40919 -0.77438
 H 0.34465 -1.66542 -0.00709
 H 2.23570 0.52911 -0.17046
7
SN2_IRC_Distances_noMW_output/new_data/SN2_traj1_Distances point 371
C 0.44714 -0.22664 0.05573
 O 2.17545 -0.69348 0.13738
 F -3.83376 1.37077 0.00889
 H -0.77257 0.27591 0.75062
 H -0.60326 0.41113 -0.77367
 H 0.34704 -1.66611 -0.00673
 H 2.23996 0.52843 -0.17222
7
SN2_IRC_Distances_noMW_output/new_data/SN2_traj1_Distances point 372
C 0.44707 -0.22738 0.05651
 O 2.17982 -0.69533 0.13891
 F -3.84146 1.37226 0.00844
 H -0.77478 0.27606 0.74961
 H -0.60510 0.41317 -0.77301
 H 0.34944 -1.66697 -0.00660
 H 2.24500 0.52819 -0.17385
7
SN2_IRC_Distances_noMW_output/new_data/SN2_traj1_Distances point 373
C 0.44609 -0.22895 0.05746
 O 2.18411 -0.69726 0.14030
 F -3.84881 1.37393 0.00828
 H -0.77708 0.27659 0.74840
 H -0.60664 0.41525 -0.77243
 H 0.35174 -1.66793 -0.00670
 H 2.25060 0.52838 -0.17531
7
SN2_IRC_Distances_noMW_output/new_data/SN2_traj1_Distances point 374
C 0.44427 -0.23128 0.05858
 O 2.18833 -0.69929 0.14158
 F -3.85590 1.37573 0.00839
 H -0.77944 0.27747 0.74699
 H -0.60793 0.41739 -0.77190
 H 0.35393 -1.66897 -0.00702
 H 2.25674 0.52895 -0.17661
7
SN2_IRC_Distances_noMW_output/new_data/SN2_traj1_Distances point 375
C 0.44167 -0.23436 0.05988
 O 2.19259 -0.70145 0.14280
 F -3.86290 1.37766 0.00871
 H -0.78189 0.27871 0.74538
 H -0.60903 0.41965 -0.77141
 H 0.35605 -1.67008 -0.00754
 H 2.26351 0.52986 -0.17782
7
SN2_IRC_Distances_noMW_output/new_data/SN2_traj1_Distances point 376
C 0.43823 -0.23825 0.06141
 O 2.19703 -0.70381 0.14403
 F -3.87006 1.37973 0.00925
 H -0.78449 0.28034 0.74352
 H -0.60999 0.42213 -0.77095
 H 0.35818 -1.67127 -0.00827
 H 2.27110 0.53112 -0.17899
7
SN2_IRC_Distances_noMW_output/new_data/SN2_traj1_Distances point 377
C 0.43386 -0.24308 0.06323
 O 2.20176 -0.70643 0.14529
 F -3.87757 1.38196 0.01000
 H -0.78728 0.28242 0.74136
 H -0.61084 0.42490 -0.77048
 H 0.36034 -1.67253 -0.00926
 H 2.27973 0.53274 -0.18015
7
SN2_IRC_Distances_noMW_output/new_data/SN2_traj1_Distances point 378
C 0.42849 -0.24894 0.06539
 O 2.20686 -0.70937 0.14664
 F -3.88556 1.38436 0.01097
 H -0.79027 0.28501 0.73885
 H -0.61160 0.42804 -0.77001
 H 0.36256 -1.67383 -0.01052
 H 2.28953 0.53474 -0.18133
7
SN2_IRC_Distances_noMW_output/new_data/SN2_traj1_Distances point 379
C 0.42217 -0.25581 0.06788
 O 2.21233 -0.71261 0.14809
 F -3.89405 1.38686 0.01214
 H -0.79344 0.28810 0.73599
 H -0.61231 0.43153 -0.76950
 H 0.36483 -1.67513 -0.01207
 H 2.30047 0.53706 -0.18253
7
SN2_IRC_Distances_noMW_output/new_data/SN2_traj1_Distances point 380
C 0.41518 -0.26345 0.07066
 O 2.21805 -0.71607 0.14962
 F -3.90290 1.38940 0.01346
 H -0.79669 0.29160 0.73285
 H -0.61298 0.43527 -0.76897
 H 0.36715 -1.67635 -0.01388
 H 2.31219 0.53960 -0.18374
7
SN2_IRC_Distances_noMW_output/new_data/SN2_traj1_Distances point 381
C 0.40791 -0.27150 0.07361
 O 2.22387 -0.71962 0.15120
 F -3.91192 1.39196 0.01487
 H -0.79993 0.29532 0.72954
 H -0.61364 0.43909 -0.76840
 H 0.36951 -1.67747 -0.01588
 H 2.32421 0.54221 -0.18494
7
SN2_IRC_Distances_noMW_output/new_data/SN2_traj1_Distances point 382
C 0.40079 -0.27956 0.07662
 O 2.22967 -0.72315 0.15279
 F -3.92100 1.39455 0.01631
 H -0.80313 0.29906 0.72614
 H -0.61434 0.44281 -0.76779
 H 0.37197 -1.67848 -0.01798
 H 2.33604 0.54477 -0.18609
7
SN2_IRC_Distances_noMW_output/new_data/SN2_traj1_Distances point 383
C 0.39417 -0.28731 0.07957
 O 2.23538 -0.72658 0.15437
 F -3.93006 1.39723 0.01774
 H -0.80627 0.30264 0.72275
 H -0.61511 0.44629 -0.76712
 H 0.37457 -1.67946 -0.02011
 H 2.34732 0.54719 -0.18720
7
SN2_IRC_Distances_noMW_output/new_data/SN2_traj1_Distances point 384
C 0.38839 -0.29441 0.08236
 O 2.24091 -0.72984 0.15590
 F -3.93902 1.40007 0.01911
 H -0.80936 0.30586 0.71946
 H -0.61597 0.44938 -0.76640
 H 0.37736 -1.68046 -0.02216
 H 2.35768 0.54940 -0.18826
7
SN2_IRC_Distances_noMW_output/new_data/SN2_traj1_Distances point 385
C 0.38373 -0.30058 0.08488
 O 2.24619 -0.73286 0.15735
 F -3.94780 1.40312 0.02039
 H -0.81240 0.30857 0.71634
 H -0.61693 0.45197 -0.76564
 H 0.38037 -1.68158 -0.02406
 H 2.36684 0.55134 -0.18926
7
SN2_IRC_Distances_noMW_output/new_data/SN2_traj1_Distances point 386
C 0.38041 -0.30559 0.08704
 O 2.25114 -0.73560 0.15867
 F -3.95632 1.40642 0.02153
 H -0.81539 0.31064 0.71350
 H -0.61799 0.45399 -0.76485
 H 0.38360 -1.68287 -0.02570
 H 2.37456 0.55300 -0.19020
7
SN2_IRC_Distances_noMW_output/new_data/SN2_traj1_Distances point 387
C 0.37856 -0.30929 0.08877
 O 2.25571 -0.73802 0.15986
 F -3.96449 1.40999 0.02252
 H -0.81834 0.31197 0.71100
 H -0.61916 0.45540 -0.76404
 H 0.38704 -1.68439 -0.02702
 H 2.38068 0.55434 -0.19108
7
SN2_IRC_Distances_noMW_output/new_data/SN2_traj1_Distances point 388
C 0.37820 -0.31163 0.09001
 O 2.25986 -0.74011 0.16088
 F -3.97224 1.41382 0.02334
 H -0.82124 0.31253 0.70889
 H -0.62040 0.45616 -0.76323
 H 0.39067 -1.68616 -0.02798
 H 2.38515 0.55539 -0.19190
7
SN2_IRC_Distances_noMW_output/new_data/SN2_traj1_Distances point 389
C 0.37927 -0.31265 0.09077
 O 2.26360 -0.74188 0.16172
 F -3.97956 1.41790 0.02397
 H -0.82408 0.31234 0.70719
 H -0.62172 0.45632 -0.76243
 H 0.39447 -1.68818 -0.02856
 H 2.38803 0.55615 -0.19266
7
SN2_IRC_Distances_noMW_output/new_data/SN2_traj1_Distances point 390
C 0.38168 -0.31244 0.09106
 O 2.26692 -0.74333 0.16238
 F -3.98643 1.42222 0.02444
 H -0.82687 0.31144 0.70589
 H -0.62310 0.45588 -0.76165
 H 0.39841 -1.69043 -0.02879
 H 2.38939 0.55665 -0.19334
7
SN2_IRC_Distances_noMW_output/new_data/SN2_traj1_Distances point 391
C 0.38529 -0.31111 0.09091
 O 2.26986 -0.74448 0.16287
 F -3.99288 1.42675 0.02477
 H -0.82962 0.30991 0.70497
 H -0.62452 0.45490 -0.76087
 H 0.40249 -1.69288 -0.02869
 H 2.38937 0.55692 -0.19395
7
SN2_IRC_Distances_noMW_output/new_data/SN2_traj1_Distances point 392
C 0.38996 -0.30882 0.09035
 O 2.27247 -0.74537 0.16317
 F -3.99894 1.43151 0.02497
 H -0.83232 0.30782 0.70440
 H -0.62598 0.45340 -0.76009
 H 0.40672 -1.69550 -0.02831
 H 2.38809 0.55697 -0.19448
7
SN2_IRC_Distances_noMW_output/new_data/SN2_traj1_Distances point 393
C 0.39556 -0.30569 0.08943
 O 2.27477 -0.74600 0.16331
 F -4.00465 1.43647 0.02506
 H -0.83499 0.30523 0.70412
 H -0.62747 0.45142 -0.75932
 H 0.41109 -1.69826 -0.02769
 H 2.38569 0.55683 -0.19491
7
SN2_IRC_Distances_noMW_output/new_data/SN2_traj1_Distances point 394
C 0.40197 -0.30185 0.08820
 O 2.27681 -0.74641 0.16328
 F -4.01006 1.44164 0.02509
 H -0.83762 0.30223 0.70410
 H -0.62900 0.44898 -0.75854
 H 0.41561 -1.70112 -0.02689
 H 2.38229 0.55653 -0.19525
7
SN2_IRC_Distances_noMW_output/new_data/SN2_traj1_Distances point 395
C 0.40907 -0.29742 0.08669
 O 2.27863 -0.74661 0.16309
 F -4.01520 1.44703 0.02508
 H -0.84024 0.29888 0.70430
 H -0.63054 0.44610 -0.75774
 H 0.42030 -1.70406 -0.02595
 H 2.37798 0.55608 -0.19547
7
SN2_IRC_Distances_noMW_output/new_data/SN2_traj1_Distances point 396
C 0.41677 -0.29254 0.08495
 O 2.28025 -0.74661 0.16274
 F -4.02012 1.45264 0.02505
 H -0.84284 0.29525 0.70465
 H -0.63211 0.44282 -0.75691
 H 0.42516 -1.70706 -0.02492
 H 2.37289 0.55550 -0.19556
7
SN2_IRC_Distances_noMW_output/new_data/SN2_traj1_Distances point 397
C 0.42495 -0.28731 0.08303
 O 2.28171 -0.74646 0.16225
 F -4.02486 1.45847 0.02503
 H -0.84543 0.29141 0.70513
 H -0.63368 0.43914 -0.75605
 H 0.43020 -1.71009 -0.02386
 H 2.36710 0.55483 -0.19553
7
SN2_IRC_Distances_noMW_output/new_data/SN2_traj1_Distances point 398
C 0.43350 -0.28186 0.08097
 O 2.28304 -0.74616 0.16161
 F -4.02946 1.46453 0.02506
 H -0.84803 0.28741 0.70567
 H -0.63525 0.43512 -0.75515
 H 0.43543 -1.71315 -0.02279
 H 2.36075 0.55410 -0.19536
7
SN2_IRC_Distances_noMW_output/new_data/SN2_traj1_Distances point 399
C 0.44230 -0.27632 0.07882
 O 2.28429 -0.74575 0.16084
 F -4.03396 1.47081 0.02515
 H -0.85063 0.28335 0.70624
 H -0.63680 0.43080 -0.75422
 H 0.44084 -1.71621 -0.02178
 H 2.35396 0.55333 -0.19505
7
SN2_IRC_Distances_noMW_output/new_data/SN2_traj1_Distances point 400
C 0.45119 -0.27084 0.07664
 O 2.28547 -0.74528 0.15996
 F -4.03840 1.47730 0.02534
 H -0.85324 0.27929 0.70678
 H -0.63832 0.42624 -0.75325
 H 0.44641 -1.71927 -0.02086
 H 2.34689 0.55258 -0.19461
7
SN2_IRC_Distances_noMW_output/new_data/SN2_traj1_Distances point 401
C 0.46000 -0.26557 0.07448
 O 2.28664 -0.74479 0.15900
 F -4.04284 1.48396 0.02565
 H -0.85588 0.27532 0.70724
 H -0.63979 0.42152 -0.75226
 H 0.45212 -1.72232 -0.02006
 H 2.33975 0.55188 -0.19405
7
SN2_IRC_Distances_noMW_output/new_data/SN2_traj1_Distances point 402
C 0.46853 -0.26067 0.07243
 O 2.28785 -0.74434 0.15798
 F -4.04732 1.49074 0.02609
 H -0.85855 0.27155 0.70756
 H -0.64120 0.41678 -0.75124
 H 0.45789 -1.72535 -0.01943
 H 2.33278 0.55130 -0.19339
7
SN2_IRC_Distances_noMW_output/new_data/SN2_traj1_Distances point 403
C 0.47656 -0.25631 0.07054
 O 2.28916 -0.74399 0.15695
 F -4.05189 1.49756 0.02667
 H -0.86125 0.26806 0.70771
 H -0.64252 0.41214 -0.75022
 H 0.46368 -1.72834 -0.01898
 H 2.32626 0.55088 -0.19268
7
SN2_IRC_Distances_noMW_output/new_data/SN2_traj1_Distances point 404
C 0.48387 -0.25263 0.06889
 O 2.29062 -0.74381 0.15598
 F -4.05661 1.50433 0.02738
 H -0.86399 0.26496 0.70765
 H -0.64375 0.40777 -0.74921
 H 0.46938 -1.73128 -0.01873
 H 2.32049 0.55067 -0.19196
7
SN2_IRC_Distances_noMW_output/new_data/SN2_traj1_Distances point 405
C 0.49027 -0.24975 0.06754
 O 2.29229 -0.74386 0.15511
 F -4.06153 1.51094 0.02820
 H -0.86678 0.26230 0.70734
 H -0.64489 0.40382 -0.74822
 H 0.47492 -1.73415 -0.01867
 H 2.31573 0.55071 -0.19130
7
SN2_IRC_Distances_noMW_output/new_data/SN2_traj1_Distances point 406
C 0.49560 -0.24773 0.06652
 O 2.29422 -0.74419 0.15440
 F -4.06668 1.51728 0.02911
 H -0.86960 0.26015 0.70679
 H -0.64595 0.40042 -0.74726
 H 0.48021 -1.73693 -0.01880
 H 2.31220 0.55100 -0.19075
7
SN2_IRC_Distances_noMW_output/new_data/SN2_traj1_Distances point 407
C 0.49983 -0.24657 0.06585
 O 2.29642 -0.74480 0.15388
 F -4.07207 1.52328 0.03006
 H -0.87245 0.25851 0.70599
 H -0.64693 0.39764 -0.74635
 H 0.48518 -1.73961 -0.01909
 H 2.31001 0.55154 -0.19034
7
SN2_IRC_Distances_noMW_output/new_data/SN2_traj1_Distances point 408
C 0.50299 -0.24620 0.06552
 O 2.29889 -0.74570 0.15357
 F -4.07768 1.52890 0.03104
 H -0.87530 0.25735 0.70497
 H -0.64785 0.39551 -0.74547
 H 0.48983 -1.74217 -0.01951
 H 2.30913 0.55232 -0.19011
7
SN2_IRC_Distances_noMW_output/new_data/SN2_traj1_Distances point 409
C 0.50520 -0.24651 0.06548
 O 2.30159 -0.74686 0.15345
 F -4.08349 1.53413 0.03202
 H -0.87815 0.25661 0.70377
 H -0.64873 0.39398 -0.74464
 H 0.49415 -1.74461 -0.02004
 H 2.30944 0.55327 -0.19005
7
SN2_IRC_Distances_noMW_output/new_data/SN2_traj1_Distances point 410
C 0.50663 -0.24736 0.06568
 O 2.30449 -0.74822 0.15352
 F -4.08946 1.53901 0.03298
 H -0.88098 0.25621 0.70243
 H -0.64958 0.39295 -0.74383
 H 0.49818 -1.74694 -0.02064
 H 2.31072 0.55436 -0.19015
7
SN2_IRC_Distances_noMW_output/new_data/SN2_traj1_Distances point 411
C 0.50752 -0.24859 0.06606
 O 2.30753 -0.74974 0.15373
 F -4.09553 1.54359 0.03391
 H -0.88379 0.25605 0.70100
 H -0.65042 0.39232 -0.74305
 H 0.50198 -1.74918 -0.02129
 H 2.31272 0.55554 -0.19037
7
SN2_IRC_Distances_noMW_output/new_data/SN2_traj1_Distances point 412
C 0.50807 -0.25002 0.06656
 O 2.31066 -0.75134 0.15405
 F -4.10169 1.54796 0.03481
 H -0.88656 0.25604 0.69952
 H -0.65126 0.39194 -0.74229
 H 0.50562 -1.75133 -0.02196
 H 2.31516 0.55675 -0.19069
7
SN2_IRC_Distances_noMW_output/new_data/SN2_traj1_Distances point 413
C 0.50853 -0.25149 0.06709
 O 2.31382 -0.75297 0.15442
 F -4.10787 1.55219 0.03566
 H -0.88930 0.25608 0.69803
 H -0.65213 0.39169 -0.74152
 H 0.50917 -1.75343 -0.02262
 H 2.31777 0.55793 -0.19106
7
SN2_IRC_Distances_noMW_output/new_data/SN2_traj1_Distances point 414
C 0.50914 -0.25280 0.06758
 O 2.31697 -0.75457 0.15480
 F -4.11405 1.55635 0.03646
 H -0.89201 0.25605 0.69659
 H -0.65302 0.39143 -0.74075
 H 0.51272 -1.75548 -0.02323
 H 2.32024 0.55902 -0.19146
7
SN2_IRC_Distances_noMW_output/new_data/SN2_traj1_Distances point 415
C 0.51015 -0.25376 0.06795
 O 2.32004 -0.75605 0.15515
 F -4.12017 1.56053 0.03719
 H -0.89467 0.25584 0.69526
 H -0.65397 0.39100 -0.73996
 H 0.51633 -1.75752 -0.02377
 H 2.32228 0.55996 -0.19183
7
SN2_IRC_Distances_noMW_output/new_data/SN2_traj1_Distances point 416
C 0.51181 -0.25416 0.06811
 O 2.32298 -0.75734 0.15541
 F -4.12617 1.56480 0.03784
 H -0.89727 0.25533 0.69411
 H -0.65498 0.39026 -0.73914
 H 0.52008 -1.75956 -0.02417
 H 2.32356 0.56068 -0.19216
7
SN2_IRC_Distances_noMW_output/new_data/SN2_traj1_Distances point 417
C 0.51440 -0.25378 0.06796
 O 2.32570 -0.75836 0.15552
 F -4.13199 1.56920 0.03839
 H -0.89980 0.25441 0.69320
 H -0.65608 0.38906 -0.73829
 H 0.52404 -1.76160 -0.02440
 H 2.32373 0.56108 -0.19238
7
SN2_IRC_Distances_noMW_output/new_data/SN2_traj1_Distances point 418
C 0.51818 -0.25241 0.06741
 O 2.32813 -0.75900 0.15542
 F -4.13751 1.57379 0.03881
 H -0.90222 0.25294 0.69262
 H -0.65728 0.38724 -0.73740
 H 0.52826 -1.76364 -0.02442
 H 2.32244 0.56107 -0.19244
7
SN2_IRC_Distances_noMW_output/new_data/SN2_traj1_Distances point 419
C 0.52336 -0.24986 0.06637
 O 2.33017 -0.75918 0.15506
 F -4.14261 1.57857 0.03910
 H -0.90448 0.25086 0.69243
 H -0.65857 0.38467 -0.73648
 H 0.53275 -1.76565 -0.02418
 H 2.31938 0.56059 -0.19231
7
SN2_IRC_Distances_noMW_output/new_data/SN2_traj1_Distances point 420
C 0.53000 -0.24610 0.06484
 O 2.33173 -0.75883 0.15440
 F -4.14717 1.58350 0.03925
 H -0.90652 0.24814 0.69266
 H -0.65993 0.38130 -0.73552
 H 0.53750 -1.76758 -0.02370
 H 2.31439 0.55957 -0.19193
7
SN2_IRC_Distances_noMW_output/new_data/SN2_traj1_Distances point 421
C 0.53797 -0.24124 0.06284
 O 2.33277 -0.75795 0.15345
 F -4.15106 1.58847 0.03928
 H -0.90825 0.24487 0.69328
 H -0.66134 0.37715 -0.73454
 H 0.54240 -1.76936 -0.02302
 H 2.30750 0.55805 -0.19129
7
SN2_IRC_Distances_noMW_output/new_data/SN2_traj1_Distances point 422
C 0.54693 -0.23558 0.06051
 O 2.33329 -0.75660 0.15225
 F -4.15424 1.59337 0.03922
 H -0.90964 0.24124 0.69422
 H -0.66273 0.37241 -0.73358
 H 0.54733 -1.77095 -0.02221
 H 2.29906 0.55612 -0.19040
7
SN2_IRC_Distances_noMW_output/new_data/SN2_traj1_Distances point 423
C 0.55642 -0.22952 0.05800
 O 2.33336 -0.75492 0.15088
 F -4.15674 1.59806 0.03911
 H -0.91068 0.23747 0.69534
 H -0.66405 0.36731 -0.73264
 H 0.55212 -1.77232 -0.02139
 H 2.28957 0.55392 -0.18931
7
SN2_IRC_Distances_noMW_output/new_data/SN2_traj1_Distances point 424
C 0.56601 -0.22342 0.05547
 O 2.33309 -0.75304 0.14942
 F -4.15868 1.60247 0.03900
 H -0.91140 0.23374 0.69654
 H -0.66527 0.36211 -0.73175
 H 0.55666 -1.77346 -0.02060
 H 2.27958 0.55160 -0.18808
7
SN2_IRC_Distances_noMW_output/new_data/SN2_traj1_Distances point 425
C 0.57536 -0.21755 0.05303
 O 2.33259 -0.75110 0.14797
 F -4.16019 1.60654 0.03890
 H -0.91185 0.23020 0.69773
 H -0.66637 0.35701 -0.73093
 H 0.56089 -1.77440 -0.01991
 H 2.26958 0.54930 -0.18680
7
SN2_IRC_Distances_noMW_output/new_data/SN2_traj1_Distances point 426
C 0.58420 -0.21210 0.05076
 O 2.33198 -0.74921 0.14659
 F -4.16142 1.61025 0.03881
 H -0.91210 0.22695 0.69885
 H -0.66735 0.35220 -0.73017
 H 0.56474 -1.77519 -0.01932
 H 2.25996 0.54711 -0.18553
7
SN2_IRC_Distances_noMW_output/new_data/SN2_traj1_Distances point 427
C 0.59235 -0.20719 0.04872
 O 2.33136 -0.74746 0.14533
 F -4.16251 1.61357 0.03873
 H -0.91222 0.22404 0.69986
 H -0.66824 0.34781 -0.72947
 H 0.56820 -1.77584 -0.01882
 H 2.25104 0.54508 -0.18435
7
SN2_IRC_Distances_noMW_output/new_data/SN2_traj1_Distances point 428
C 0.59964 -0.20289 0.04695
 O 2.33085 -0.74593 0.14426
 F -4.16357 1.61647 0.03863
 H -0.91225 0.22151 0.70073
 H -0.66904 0.34396 -0.72884
 H 0.57125 -1.77638 -0.01842
 H 2.24313 0.54326 -0.18331
7
SN2_IRC_Distances_noMW_output/new_data/SN2_traj1_Distances point 429
C 0.60590 -0.19927 0.04548
 O 2.33053 -0.74467 0.14342
 F -4.16472 1.61891 0.03851
 H -0.91227 0.21938 0.70144
 H -0.66979 0.34079 -0.72828
 H 0.57385 -1.77682 -0.01808
 H 2.23650 0.54168 -0.18249
7
SN2_IRC_Distances_noMW_output/new_data/SN2_traj1_Distances point 430
C 0.61097 -0.19638 0.04434
 O 2.33050 -0.74375 0.14287
 F -4.16605 1.62084 0.03833
 H -0.91232 0.21770 0.70198
 H -0.67052 0.33841 -0.72777
 H 0.57599 -1.77717 -0.01779
 H 2.23142 0.54035 -0.18196
7
SN2_IRC_Distances_noMW_output/new_data/SN2_traj1_Distances point 431
C 0.61470 -0.19428 0.04356
 O 2.33083 -0.74322 0.14264
 F -4.16763 1.62221 0.03808
 H -0.91245 0.21649 0.70234
 H -0.67123 0.33691 -0.72734
 H 0.57763 -1.77741 -0.01753
 H 2.22815 0.53930 -0.18175
7
SN2_IRC_Distances_noMW_output/new_data/SN2_traj1_Distances point 432
C 0.61699 -0.19298 0.04316
 O 2.33155 -0.74310 0.14275
 F -4.16948 1.62299 0.03775
 H -0.91270 0.21575 0.70251
 H -0.67193 0.33636 -0.72697
 H 0.57877 -1.77756 -0.01730
 H 2.22679 0.53854 -0.18191
7
SN2_IRC_Distances_noMW_output/new_data/SN2_traj1_Distances point 433
C 0.61786 -0.19248 0.04311
 O 2.33265 -0.74337 0.14319
 F -4.17157 1.62323 0.03737
 H -0.91307 0.21548 0.70249
 H -0.67261 0.33670 -0.72667
 H 0.57942 -1.77763 -0.01709
 H 2.22732 0.53807 -0.18240
7
SN2_IRC_Distances_noMW_output/new_data/SN2_traj1_Distances point 434
C 0.61742 -0.19269 0.04339
 O 2.33406 -0.74399 0.14388
 F -4.17382 1.62299 0.03696
 H -0.91357 0.21563 0.70229
 H -0.67325 0.33782 -0.72645
 H 0.57965 -1.77763 -0.01690
 H 2.22951 0.53787 -0.18318
7
SN2_IRC_Distances_noMW_output/new_data/SN2_traj1_Distances point 435
C 0.61590 -0.19351 0.04395
 O 2.33568 -0.74490 0.14478
 F -4.17614 1.62238 0.03655
 H -0.91415 0.21612 0.70195
 H -0.67383 0.33956 -0.72629
 H 0.57951 -1.77759 -0.01676
 H 2.23303 0.53793 -0.18417
7
SN2_IRC_Distances_noMW_output/new_data/SN2_traj1_Distances point 436
C 0.61354 -0.19484 0.04471
 O 2.33743 -0.74601 0.14582
 F -4.17847 1.62151 0.03616
 H -0.91481 0.21690 0.70147
 H -0.67433 0.34175 -0.72620
 H 0.57911 -1.77753 -0.01667
 H 2.23753 0.53822 -0.18529
7
SN2_IRC_Distances_noMW_output/new_data/SN2_traj1_Distances point 437
C 0.61054 -0.19657 0.04564
 O 2.33924 -0.74726 0.14692
 F -4.18074 1.62050 0.03583
 H -0.91551 0.21789 0.70089
 H -0.67475 0.34422 -0.72617
 H 0.57851 -1.77746 -0.01663
 H 2.24270 0.53869 -0.18648
7
SN2_IRC_Distances_noMW_output/new_data/SN2_traj1_Distances point 438
C 0.60710 -0.19861 0.04668
 O 2.34104 -0.74861 0.14805
 F -4.18291 1.61941 0.03556
 H -0.91623 0.21904 0.70023
 H -0.67507 0.34686 -0.72618
 H 0.57777 -1.77742 -0.01665
 H 2.24829 0.53934 -0.18769
7
SN2_IRC_Distances_noMW_output/new_data/SN2_traj1_Distances point 439
C 0.60338 -0.20088 0.04780
 O 2.34280 -0.75001 0.14917
 F -4.18496 1.61830 0.03536
 H -0.91695 0.22030 0.69949
 H -0.67530 0.34956 -0.72623
 H 0.57696 -1.77740 -0.01674
 H 2.25407 0.54012 -0.18887
7
SN2_IRC_Distances_noMW_output/new_data/SN2_traj1_Distances point 440
C 0.59951 -0.20331 0.04897
 O 2.34448 -0.75143 0.15026
 F -4.18686 1.61725 0.03524
 H -0.91767 0.22164 0.69871
 H -0.67544 0.35225 -0.72631
 H 0.57610 -1.77741 -0.01688
 H 2.25988 0.54101 -0.19000
7
SN2_IRC_Distances_noMW_output/new_data/SN2_traj1_Distances point 441
C 0.59561 -0.20584 0.05015
 O 2.34605 -0.75283 0.15128
 F -4.18862 1.61627 0.03520
 H -0.91838 0.22301 0.69789
 H -0.67551 0.35485 -0.72640
 H 0.57525 -1.77747 -0.01708
 H 2.26559 0.54199 -0.19105
7
SN2_IRC_Distances_noMW_output/new_data/SN2_traj1_Distances point 442
C 0.59178 -0.20839 0.05132
 O 2.34751 -0.75418 0.15223
 F -4.19023 1.61542 0.03524
 H -0.91906 0.22438 0.69706
 H -0.67550 0.35731 -0.72651
 H 0.57444 -1.77756 -0.01734
 H 2.27106 0.54303 -0.19200
7
SN2_IRC_Distances_noMW_output/new_data/SN2_traj1_Distances point 443
C 0.58811 -0.21092 0.05245
 O 2.34884 -0.75548 0.15308
 F -4.19168 1.61471 0.03534
 H -0.91972 0.22572 0.69623
 H -0.67544 0.35957 -0.72662
 H 0.57371 -1.77770 -0.01763
 H 2.27619 0.54409 -0.19285
7
SN2_IRC_Distances_noMW_output/new_data/SN2_traj1_Distances point 444
C 0.58469 -0.21336 0.05351
 O 2.35002 -0.75668 0.15382
 F -4.19299 1.61418 0.03551
 H -0.92036 0.22699 0.69541
 H -0.67533 0.36159 -0.72673
 H 0.57308 -1.77788 -0.01796
 H 2.28088 0.54516 -0.19357
7
SN2_IRC_Distances_noMW_output/new_data/SN2_traj1_Distances point 445
C 0.58162 -0.21563 0.05448
 O 2.35107 -0.75778 0.15444
 F -4.19415 1.61386 0.03574
 H -0.92097 0.22815 0.69463
 H -0.67519 0.36331 -0.72681
 H 0.57258 -1.77812 -0.01832
 H 2.28504 0.54621 -0.19416
7
SN2_IRC_Distances_noMW_output/new_data/SN2_traj1_Distances point 446
C 0.57896 -0.21769 0.05532
 O 2.35197 -0.75875 0.15493
 F -4.19519 1.61376 0.03601
 H -0.92156 0.22918 0.69391
 H -0.67503 0.36471 -0.72688
 H 0.57226 -1.77841 -0.01868
 H 2.28859 0.54720 -0.19461
7
SN2_IRC_Distances_noMW_output/new_data/SN2_traj1_Distances point 447
C 0.57679 -0.21948 0.05602
 O 2.35273 -0.75958 0.15528
 F -4.19612 1.61390 0.03633
 H -0.92213 0.23003 0.69324
 H -0.67487 0.36576 -0.72692
 H 0.57213 -1.77875 -0.01903
 H 2.29148 0.54812 -0.19492
7
SN2_IRC_Distances_noMW_output/new_data/SN2_traj1_Distances point 448
C 0.57515 -0.22096 0.05657
 O 2.35335 -0.76026 0.15549
 F -4.19696 1.61430 0.03668
 H -0.92269 0.23070 0.69266
 H -0.67472 0.36643 -0.72693
 H 0.57221 -1.77915 -0.01938
 H 2.29366 0.54894 -0.19510
7
SN2_IRC_Distances_noMW_output/new_data/SN2_traj1_Distances point 449
C 0.57407 -0.22209 0.05695
 O 2.35386 -0.76079 0.15556
 F -4.19774 1.61496 0.03704
 H -0.92325 0.23115 0.69217
 H -0.67459 0.36673 -0.72689
 H 0.57253 -1.77961 -0.01969
 H 2.29512 0.54965 -0.19515
7
SN2_IRC_Distances_noMW_output/new_data/SN2_traj1_Distances point 450
C 0.57357 -0.22286 0.05716
 O 2.35427 -0.76117 0.15551
 F -4.19850 1.61589 0.03743
 H -0.92381 0.23139 0.69176
 H -0.67450 0.36665 -0.72681
 H 0.57309 -1.78013 -0.01997
 H 2.29588 0.55024 -0.19507
7
SN2_IRC_Distances_noMW_output/new_data/SN2_traj1_Distances point 451
C 0.57362 -0.22329 0.05721
 O 2.35459 -0.76142 0.15533
 F -4.19925 1.61707 0.03782
 H -0.92438 0.23142 0.69143
 H -0.67445 0.36623 -0.72669
 H 0.57389 -1.78071 -0.02022
 H 2.29598 0.55070 -0.19488
7
SN2_IRC_Distances_noMW_output/new_data/SN2_traj1_Distances point 452
C 0.57420 -0.22339 0.05711
 O 2.35487 -0.76154 0.15505
 F -4.20004 1.61850 0.03822
 H -0.92498 0.23125 0.69118
 H -0.67445 0.36549 -0.72652
 H 0.57492 -1.78136 -0.02043
 H 2.29548 0.55105 -0.19460
7
SN2_IRC_Distances_noMW_output/new_data/SN2_traj1_Distances point 453
C 0.57523 -0.22321 0.05688
 O 2.35512 -0.76157 0.15468
 F -4.20091 1.62016 0.03862
 H -0.92561 0.23091 0.69099
 H -0.67450 0.36448 -0.72631
 H 0.57618 -1.78206 -0.02062
 H 2.29449 0.55129 -0.19425
7
SN2_IRC_Distances_noMW_output/new_data/SN2_traj1_Distances point 454
C 0.57666 -0.22281 0.05655
 O 2.35537 -0.76153 0.15425
 F -4.20188 1.62202 0.03903
 H -0.92628 0.23043 0.69083
 H -0.67460 0.36325 -0.72606
 H 0.57765 -1.78282 -0.02078
 H 2.29309 0.55146 -0.19383
7
SN2_IRC_Distances_noMW_output/new_data/SN2_traj1_Distances point 455
C 0.57839 -0.22223 0.05615
 O 2.35565 -0.76145 0.15377
 F -4.20300 1.62409 0.03945
 H -0.92701 0.22983 0.69070
 H -0.67475 0.36184 -0.72577
 H 0.57930 -1.78364 -0.02092
 H 2.29141 0.55156 -0.19338
7
SN2_IRC_Distances_noMW_output/new_data/SN2_traj1_Distances point 456
C 0.58034 -0.22156 0.05569
 O 2.35600 -0.76136 0.15326
 F -4.20429 1.62634 0.03989
 H -0.92780 0.22916 0.69056
 H -0.67494 0.36031 -0.72544
 H 0.58114 -1.78454 -0.02107
 H 2.28956 0.55164 -0.19290
7
SN2_IRC_Distances_noMW_output/new_data/SN2_traj1_Distances point 457
C 0.58242 -0.22085 0.05523
 O 2.35644 -0.76129 0.15275
 F -4.20579 1.62876 0.04035
 H -0.92869 0.22845 0.69039
 H -0.67516 0.35872 -0.72507
 H 0.58313 -1.78550 -0.02122
 H 2.28766 0.55171 -0.19242
7
SN2_IRC_Distances_noMW_output/new_data/SN2_traj1_Distances point 458
C 0.58454 -0.22018 0.05477
 O 2.35699 -0.76128 0.15223
 F -4.20753 1.63136 0.04084
 H -0.92968 0.22773 0.69017
 H -0.67542 0.35709 -0.72468
 H 0.58527 -1.78655 -0.02140
 H 2.28583 0.55183 -0.19194
7
SN2_IRC_Distances_noMW_output/new_data/SN2_traj1_Distances point 459
C 0.58660 -0.21964 0.05435
 O 2.35768 -0.76135 0.15173
 F -4.20953 1.63413 0.04139
 H -0.93079 0.22705 0.68987
 H -0.67570 0.35548 -0.72425
 H 0.58755 -1.78770 -0.02162
 H 2.28419 0.55202 -0.19147
7
SN2_IRC_Distances_noMW_output/new_data/SN2_traj1_Distances point 460
C 0.58852 -0.21928 0.05400
 O 2.35854 -0.76154 0.15126
 F -4.21180 1.63708 0.04199
 H -0.93204 0.22643 0.68947
 H -0.67599 0.35392 -0.72380
 H 0.58995 -1.78895 -0.02189
 H 2.28283 0.55234 -0.19104
7
SN2_IRC_Distances_noMW_output/new_data/SN2_traj1_Distances point 461
C 0.59020 -0.21917 0.05374
 O 2.35956 -0.76187 0.15082
 F -4.21436 1.64019 0.04267
 H -0.93345 0.22592 0.68895
 H -0.67627 0.35245 -0.72333
 H 0.59245 -1.79032 -0.02223
 H 2.28188 0.55280 -0.19063
7
SN2_IRC_Distances_noMW_output/new_data/SN2_traj1_Distances point 462
C 0.59156 -0.21938 0.05359
 O 2.36076 -0.76237 0.15043
 F -4.21718 1.64346 0.04344
 H -0.93502 0.22553 0.68829
 H -0.67654 0.35110 -0.72284
 H 0.59503 -1.79180 -0.02264
 H 2.28139 0.55346 -0.19026
7
SN2_IRC_Distances_noMW_output/new_data/SN2_traj1_Distances point 463
C 0.59257 -0.21993 0.05357
 O 2.36213 -0.76304 0.15008
 F -4.22024 1.64688 0.04429
 H -0.93675 0.22529 0.68749
 H -0.67679 0.34989 -0.72235
 H 0.59767 -1.79341 -0.02314
 H 2.28141 0.55432 -0.18993
7
SN2_IRC_Distances_noMW_output/new_data/SN2_traj1_Distances point 464
C 0.59318 -0.22084 0.05367
 O 2.36366 -0.76389 0.14977
 F -4.22354 1.65043 0.04523
 H -0.93863 0.22521 0.68654
 H -0.67700 0.34883 -0.72184
 H 0.60035 -1.79513 -0.02373
 H 2.28197 0.55540 -0.18964
7
SN2_IRC_Distances_noMW_output/new_data/SN2_traj1_Distances point 465
C 0.59341 -0.22212 0.05389
 O 2.36535 -0.76492 0.14952
 F -4.22705 1.65410 0.04627
 H -0.94066 0.22529 0.68545
 H -0.67718 0.34791 -0.72134
 H 0.60307 -1.79697 -0.02441
 H 2.28307 0.55669 -0.18939
7
SN2_IRC_Distances_noMW_output/new_data/SN2_traj1_Distances point 466
C 0.59327 -0.22375 0.05425
 O 2.36720 -0.76612 0.14932
 F -4.23082 1.65792 0.04739
 H -0.94285 0.22553 0.68422
 H -0.67734 0.34714 -0.72082
 H 0.60584 -1.79892 -0.02517
 H 2.28469 0.55821 -0.18918
7
SN2_IRC_Distances_noMW_output/new_data/SN2_traj1_Distances point 467
C 0.59277 -0.22575 0.05474
 O 2.36924 -0.76752 0.14917
 F -4.23486 1.66189 0.04859
 H -0.94520 0.22591 0.68283
 H -0.67748 0.34651 -0.72028
 H 0.60867 -1.80099 -0.02603
 H 2.28686 0.55994 -0.18903
7
SN2_IRC_Distances_noMW_output/new_data/SN2_traj1_Distances point 468
C 0.59192 -0.22811 0.05536
 O 2.37149 -0.76913 0.14910
 F -4.23924 1.66604 0.04988
 H -0.94772 0.22646 0.68129
 H -0.67763 0.34604 -0.71971
 H 0.61158 -1.80319 -0.02698
 H 2.28960 0.56189 -0.18893
7
SN2_IRC_Distances_noMW_output/new_data/SN2_traj1_Distances point 469
C 0.59074 -0.23085 0.05613
 O 2.37400 -0.77096 0.14911
 F -4.24405 1.67039 0.05126
 H -0.95045 0.22716 0.67957
 H -0.67779 0.34573 -0.71911
 H 0.61462 -1.80554 -0.02804
 H 2.29293 0.56408 -0.18891
7
SN2_IRC_Distances_noMW_output/new_data/SN2_traj1_Distances point 470
C 0.58925 -0.23398 0.05705
 O 2.37682 -0.77304 0.14923
 F -4.24939 1.67497 0.05271
 H -0.95340 0.22801 0.67766
 H -0.67799 0.34560 -0.71845
 H 0.61780 -1.80804 -0.02921
 H 2.29692 0.56648 -0.18899
7
SN2_IRC_Distances_noMW_output/new_data/SN2_traj1_Distances point 471
C 0.58748 -0.23747 0.05813
 O 2.38001 -0.77540 0.14950
 F -4.25538 1.67978 0.05421
 H -0.95659 0.22902 0.67555
 H -0.67828 0.34568 -0.71772
 H 0.62116 -1.81069 -0.03047
 H 2.30160 0.56908 -0.18920
7
SN2_IRC_Distances_noMW_output/new_data/SN2_traj1_Distances point 472
C 0.58550 -0.24127 0.05937
 O 2.38363 -0.77804 0.14996
 F -4.26211 1.68479 0.05573
 H -0.96002 0.23015 0.67325
 H -0.67869 0.34602 -0.71690
 H 0.62471 -1.81348 -0.03182
 H 2.30699 0.57183 -0.18959
7
SN2_IRC_Distances_noMW_output/new_data/SN2_traj1_Distances point 473
C 0.58343 -0.24524 0.06076
 O 2.38769 -0.78092 0.15064
 F -4.26966 1.68988 0.05719
 H -0.96365 0.23136 0.67081
 H -0.67928 0.34664 -0.71598
 H 0.62843 -1.81633 -0.03320
 H 2.31303 0.57461 -0.19021
7
SN2_IRC_Distances_noMW_output/new_data/SN2_traj1_Distances point 474
C 0.58146 -0.24914 0.06223
 O 2.39218 -0.78396 0.15158
 F -4.27796 1.69488 0.05848
 H -0.96737 0.23255 0.66830
 H -0.68010 0.34757 -0.71497
 H 0.63227 -1.81915 -0.03453
 H 2.31952 0.57724 -0.19110
7
SN2_IRC_Distances_noMW_output/new_data/SN2_traj1_Distances point 475
C 0.57981 -0.25268 0.06372
 O 2.39700 -0.78704 0.15280
 F -4.28685 1.69957 0.05950
 H -0.97107 0.23363 0.66585
 H -0.68119 0.34881 -0.71387
 H 0.63612 -1.82179 -0.03572
 H 2.32619 0.57950 -0.19228
7
SN2_IRC_Distances_noMW_output/new_data/SN2_traj1_Distances point 476
C 0.57863 -0.25564 0.06513
 O 2.40204 -0.79003 0.15425
 F -4.29614 1.70378 0.06018
 H -0.97463 0.23449 0.66357
 H -0.68255 0.35032 -0.71272
 H 0.63988 -1.82418 -0.03667
 H 2.33277 0.58126 -0.19375
7
SN2_IRC_Distances_noMW_output/new_data/SN2_traj1_Distances point 477
C 0.57797 -0.25792 0.06644
 O 2.40720 -0.79286 0.15591
 F -4.30564 1.70741 0.06049
 H -0.97799 0.23510 0.66152
 H -0.68415 0.35207 -0.71155
 H 0.64350 -1.82626 -0.03734
 H 2.33911 0.58245 -0.19547
7
SN2_IRC_Distances_noMW_output/new_data/SN2_traj1_Distances point 478
C 0.57779 -0.25953 0.06764
 O 2.41244 -0.79551 0.15776
 F -4.31527 1.71047 0.06044
 H -0.98113 0.23546 0.65970
 H -0.68597 0.35404 -0.71036
 H 0.64695 -1.82803 -0.03775
 H 2.34520 0.58310 -0.19742
7
SN2_IRC_Distances_noMW_output/new_data/SN2_traj1_Distances point 479
C 0.57797 -0.26058 0.06874
 O 2.41777 -0.79803 0.15978
 F -4.32503 1.71299 0.06008
 H -0.98407 0.23562 0.65808
 H -0.68799 0.35624 -0.70918
 H 0.65022 -1.82952 -0.03790
 H 2.35113 0.58326 -0.19959
7
SN2_IRC_Distances_noMW_output/new_data/SN2_traj1_Distances point 480
C 0.57838 -0.26122 0.06981
 O 2.42324 -0.80046 0.16199
 F -4.33496 1.71502 0.05944
 H -0.98688 0.23565 0.65660
 H -0.69019 0.35873 -0.70799
 H 0.65332 -1.83076 -0.03786
 H 2.35709 0.58305 -0.20198
7
SN2_IRC_Distances_noMW_output/new_data/SN2_traj1_Distances point 481
C 0.57880 -0.26165 0.07092
 O 2.42890 -0.80291 0.16443
 F -4.34516 1.71660 0.05856
 H -0.98959 0.23562 0.65519
 H -0.69255 0.36160 -0.70682
 H 0.65623 -1.83180 -0.03765
 H 2.36337 0.58254 -0.20462
7
SN2_IRC_Distances_noMW_output/new_data/SN2_traj1_Distances point 482
C 0.57901 -0.26209 0.07216
 O 2.43484 -0.80545 0.16715
 F -4.35574 1.71771 0.05749
 H -0.99225 0.23565 0.65375
 H -0.69506 0.36497 -0.70566
 H 0.65893 -1.83265 -0.03736
 H 2.37027 0.58186 -0.20754
7
SN2_IRC_Distances_noMW_output/new_data/SN2_traj1_Distances point 483
C 0.57873 -0.26277 0.07366
 O 2.44110 -0.80819 0.17022
 F -4.36672 1.71834 0.05627
 H -0.99488 0.23586 0.65220
 H -0.69769 0.36897 -0.70453
 H 0.66134 -1.83333 -0.03704
 H 2.37812 0.58113 -0.21079
7
SN2_IRC_Distances_noMW_output/new_data/SN2_traj1_Distances point 484
C 0.57771 -0.26391 0.07549
 O 2.44759 -0.81115 0.17363
 F -4.37792 1.71846 0.05497
 H -0.99746 0.23634 0.65046
 H -0.70033 0.37364 -0.70346
 H 0.66337 -1.83383 -0.03676
 H 2.38704 0.58046 -0.21432
7
SN2_IRC_Distances_noMW_output/new_data/SN2_traj1_Distances point 485
C 0.57587 -0.26559 0.07766
 O 2.45413 -0.81429 0.17728
 F -4.38902 1.71809 0.05368
 H -0.99993 0.23714 0.64852
 H -0.70290 0.37887 -0.70251
 H 0.66496 -1.83417 -0.03659
 H 2.39689 0.57995 -0.21802
7
SN2_IRC_Distances_noMW_output/new_data/SN2_traj1_Distances point 486
C 0.57335 -0.26776 0.08010
 O 2.46053 -0.81750 0.18105
 F -4.39975 1.71732 0.05245
 H -1.00225 0.23822 0.64641
 H -0.70531 0.38446 -0.70169
 H 0.66613 -1.83435 -0.03655
 H 2.40730 0.57961 -0.22177
7
SN2_IRC_Distances_noMW_output/new_data/SN2_traj1_Distances point 487
C 0.57034 -0.27025 0.08273
 O 2.46671 -0.82071 0.18486
 F -4.41000 1.71626 0.05132
 H -1.00440 0.23951 0.64417
 H -0.70755 0.39021 -0.70098
 H 0.66695 -1.83441 -0.03663
 H 2.41794 0.57940 -0.22548
7
SN2_IRC_Distances_noMW_output/new_data/SN2_traj1_Distances point 488
C 0.56707 -0.27293 0.08547
 O 2.47268 -0.82387 0.18866
 F -4.41983 1.71501 0.05028
 H -1.00640 0.24090 0.64186
 H -0.70965 0.39601 -0.70036
 H 0.66755 -1.83437 -0.03680
 H 2.42859 0.57926 -0.22911
7
SN2_IRC_Distances_noMW_output/new_data/SN2_traj1_Distances point 489
C 0.56369 -0.27568 0.08828
 O 2.47844 -0.82694 0.19241
 F -4.42929 1.71364 0.04931
 H -1.00829 0.24234 0.63949
 H -0.71165 0.40178 -0.69981
 H 0.66800 -1.83426 -0.03702
 H 2.43909 0.57913 -0.23265
7
SN2_IRC_Distances_noMW_output/new_data/SN2_traj1_Distances point 490
C 0.56037 -0.27837 0.09109
 O 2.48404 -0.82991 0.19609
 F -4.43848 1.71223 0.04838
 H -1.01008 0.24375 0.63711
 H -0.71358 0.40745 -0.69931
 H 0.66839 -1.83411 -0.03727
 H 2.44934 0.57897 -0.23610
7
SN2_IRC_Distances_noMW_output/new_data/SN2_traj1_Distances point 491
C 0.55721 -0.28092 0.09386
 O 2.48949 -0.83275 0.19970
 F -4.44744 1.71081 0.04749
 H -1.01180 0.24509 0.63475
 H -0.71547 0.41296 -0.69884
 H 0.66878 -1.83392 -0.03751
 H 2.45923 0.57873 -0.23944
7
SN2_IRC_Distances_noMW_output/new_data/SN2_traj1_Distances point 492
C 0.55434 -0.28321 0.09651
 O 2.49481 -0.83545 0.20318
 F -4.45620 1.70945 0.04661
 H -1.01347 0.24629 0.63246
 H -0.71734 0.41825 -0.69839
 H 0.66922 -1.83372 -0.03770
 H 2.46865 0.57839 -0.24267
7
SN2_IRC_Distances_noMW_output/new_data/SN2_traj1_Distances point 493
C 0.55189 -0.28517 0.09899
 O 2.49997 -0.83796 0.20652
 F -4.46478 1.70821 0.04572
 H -1.01509 0.24729 0.63029
 H -0.71922 0.42324 -0.69795
 H 0.66976 -1.83352 -0.03780
 H 2.47747 0.57792 -0.24577
7
SN2_IRC_Distances_noMW_output/new_data/SN2_traj1_Distances point 494
C 0.54997 -0.28667 0.10121
 O 2.50497 -0.84028 0.20967
 F -4.47315 1.70713 0.04482
 H -1.01668 0.24804 0.62833
 H -0.72113 0.42786 -0.69751
 H 0.67046 -1.83336 -0.03779
 H 2.48555 0.57728 -0.24872
7
SN2_IRC_Distances_noMW_output/new_data/SN2_traj1_Distances point 495
C 0.54872 -0.28764 0.10309
 O 2.50978 -0.84235 0.21256
 F -4.48129 1.70629 0.04387
 H -1.01825 0.24846 0.62663
 H -0.72306 0.43201 -0.69707
 H 0.67136 -1.83326 -0.03761
 H 2.49274 0.57648 -0.25148
7
SN2_IRC_Distances_noMW_output/new_data/SN2_traj1_Distances point 496
C 0.54826 -0.28797 0.10455
 O 2.51435 -0.84415 0.21515
 F -4.48914 1.70577 0.04288
 H -1.01981 0.24852 0.62527
 H -0.72501 0.43557 -0.69660
 H 0.67251 -1.83324 -0.03724
 H 2.49885 0.57549 -0.25401
7
SN2_IRC_Distances_noMW_output/new_data/SN2_traj1_Distances point 497
C 0.54868 -0.28759 0.10551
 O 2.51862 -0.84563 0.21736
 F -4.49662 1.70564 0.04184
 H -1.02135 0.24816 0.62433
 H -0.72699 0.43844 -0.69612
 H 0.67395 -1.83333 -0.03665
 H 2.50372 0.57432 -0.25628
7
SN2_IRC_Distances_noMW_output/new_data/SN2_traj1_Distances point 498
C 0.55006 -0.28648 0.10589
 O 2.52255 -0.84678 0.21914
 F -4.50366 1.70598 0.04078
 H -1.02289 0.24736 0.62385
 H -0.72897 0.44050 -0.69559
 H 0.67572 -1.83357 -0.03585
 H 2.50719 0.57299 -0.25822
7
SN2_IRC_Distances_noMW_output/new_data/SN2_traj1_Distances point 499
C 0.55242 -0.28463 0.10568
 O 2.52608 -0.84757 0.22044
 F -4.51016 1.70683 0.03970
 H -1.02441 0.24612 0.62385
 H -0.73094 0.44168 -0.69502
 H 0.67783 -1.83396 -0.03485
 H 2.50918 0.57152 -0.25981
7
SN2_IRC_Distances_noMW_output/new_data/SN2_traj1_Distances point 500
C 0.55573 -0.28211 0.10489
 O 2.52918 -0.84801 0.22124
 F -4.51609 1.70825 0.03865
 H -1.02592 0.24449 0.62430
 H -0.73285 0.44195 -0.69439
 H 0.68030 -1.83453 -0.03369
 H 2.50966 0.56997 -0.26101
