# Supplementary material for: Low dimensional representations along intrinsic reaction coordinates and molecular dynamics trajectories using interatomic distance matrices
Source: Chem Sci. 2019 Sep 18;10(43):9954–68. doi: 10.1039/c9sc02742d (PMC6991188; doi:10.1039/c9sc02742d)
Supplement: Supplementary file 1 [file SC-010-C9SC02742D-s001.zip › C9SC02742D-SI/ESI_xyz_files/SN2_IRC_Distances_noMW_output/new_data/SN2_traj_Distances_noMW_PC2.xyz]

7
SN2_IRC_Distances_noMW_output/new_data/SN2_traj1_Distances point 1
C 0.41100 0.42157 -0.01931
 O -1.39607 0.21618 0.20839
 F 1.54417 -1.66333 0.03573
 H 0.44624 -0.25313 -0.03298
 H 0.36016 0.83511 -0.92576
 H 0.47808 0.91061 0.86165
 H -1.84358 -0.46702 -0.12772
7
SN2_IRC_Distances_noMW_output/new_data/SN2_traj1_Distances point 2
C 0.40950 0.42202 -0.01879
 O -1.39610 0.21701 0.20797
 F 1.54553 -1.66413 0.03417
 H 0.44604 -0.25344 -0.03044
 H 0.36029 0.83406 -0.92623
 H 0.47775 0.91108 0.86127
 H -1.84302 -0.46659 -0.12795
7
SN2_IRC_Distances_noMW_output/new_data/SN2_traj1_Distances point 3
C 0.40985 0.42191 -0.01891
 O -1.39609 0.21681 0.20807
 F 1.54521 -1.66394 0.03454
 H 0.44609 -0.25336 -0.03105
 H 0.36026 0.83431 -0.92612
 H 0.47783 0.91097 0.86136
 H -1.84316 -0.46669 -0.12789
7
SN2_IRC_Distances_noMW_output/new_data/SN2_traj1_Distances point 4
C 0.41158 0.42140 -0.01951
 O -1.39606 0.21586 0.20856
 F 1.54364 -1.66302 0.03634
 H 0.44632 -0.25301 -0.03396
 H 0.36010 0.83551 -0.92558
 H 0.47820 0.91043 0.86179
 H -1.84379 -0.46718 -0.12763
7
SN2_IRC_Distances_noMW_output/new_data/SN2_traj1_Distances point 5
C 0.41402 0.42066 -0.02036
 O -1.39601 0.21451 0.20925
 F 1.54143 -1.66171 0.03887
 H 0.44664 -0.25251 -0.03808
 H 0.35988 0.83722 -0.92481
 H 0.47873 0.90969 0.86239
 H -1.84469 -0.46786 -0.12725
7
SN2_IRC_Distances_noMW_output/new_data/SN2_traj1_Distances point 6
C 0.41682 0.41981 -0.02134
 O -1.39595 0.21296 0.21004
 F 1.53889 -1.66019 0.04181
 H 0.44701 -0.25196 -0.04285
 H 0.35963 0.83921 -0.92392
 H 0.47934 0.90883 0.86308
 H -1.84573 -0.46865 -0.12682
7
SN2_IRC_Distances_noMW_output/new_data/SN2_traj1_Distances point 7
C 0.41986 0.41886 -0.02240
 O -1.39589 0.21127 0.21091
 F 1.53613 -1.65853 0.04499
 H 0.44739 -0.25139 -0.04802
 H 0.35937 0.84137 -0.92293
 H 0.48000 0.90791 0.86380
 H -1.84686 -0.46951 -0.12635
7
SN2_IRC_Distances_noMW_output/new_data/SN2_traj1_Distances point 8
C 0.42305 0.41785 -0.02351
 O -1.39582 0.20950 0.21182
 F 1.53322 -1.65677 0.04836
 H 0.44780 -0.25080 -0.05349
 H 0.35909 0.84367 -0.92186
 H 0.48071 0.90695 0.86455
 H -1.84805 -0.47041 -0.12586
7
SN2_IRC_Distances_noMW_output/new_data/SN2_traj1_Distances point 9
C 0.42634 0.41679 -0.02465
 O -1.39575 0.20767 0.21277
 F 1.53022 -1.65493 0.05184
 H 0.44821 -0.25022 -0.05916
 H 0.35881 0.84607 -0.92075
 H 0.48145 0.90596 0.86529
 H -1.84929 -0.47133 -0.12535
7
SN2_IRC_Distances_noMW_output/new_data/SN2_traj1_Distances point 10
C 0.42966 0.41569 -0.02580
 O -1.39567 0.20582 0.21372
 F 1.52718 -1.65306 0.05538
 H 0.44862 -0.24965 -0.06490
 H 0.35853 0.84850 -0.91960
 H 0.48221 0.90496 0.86603
 H -1.85053 -0.47227 -0.12483
7
SN2_IRC_Distances_noMW_output/new_data/SN2_traj1_Distances point 11
C 0.43289 0.41461 -0.02692
 O -1.39560 0.20403 0.21466
 F 1.52423 -1.65123 0.05883
 H 0.44901 -0.24912 -0.07050
 H 0.35827 0.85090 -0.91846
 H 0.48295 0.90400 0.86673
 H -1.85175 -0.47318 -0.12433
7
SN2_IRC_Distances_noMW_output/new_data/SN2_traj1_Distances point 12
C 0.43578 0.41363 -0.02792
 O -1.39553 0.20242 0.21549
 F 1.52159 -1.64957 0.06192
 H 0.44935 -0.24867 -0.07553
 H 0.35803 0.85306 -0.91742
 H 0.48362 0.90313 0.86733
 H -1.85284 -0.47399 -0.12388
7
SN2_IRC_Distances_noMW_output/new_data/SN2_traj1_Distances point 13
C 0.43793 0.41288 -0.02866
 O -1.39548 0.20122 0.21612
 F 1.51961 -1.64832 0.06424
 H 0.44960 -0.24835 -0.07929
 H 0.35786 0.85468 -0.91664
 H 0.48413 0.90249 0.86777
 H -1.85366 -0.47460 -0.12354
7
SN2_IRC_Distances_noMW_output/new_data/SN2_traj1_Distances point 14
C 0.43906 0.41249 -0.02905
 O -1.39545 0.20058 0.21645
 F 1.51858 -1.64767 0.06546
 H 0.44974 -0.24818 -0.08127
 H 0.35777 0.85554 -0.91622
 H 0.48439 0.90216 0.86800
 H -1.85409 -0.47492 -0.12336
7
SN2_IRC_Distances_noMW_output/new_data/SN2_traj1_Distances point 15
C 0.43927 0.41241 -0.02913
 O -1.39545 0.20046 0.21651
 F 1.51838 -1.64754 0.06569
 H 0.44976 -0.24815 -0.08164
 H 0.35776 0.85570 -0.91614
 H 0.48444 0.90209 0.86804
 H -1.85417 -0.47498 -0.12333
7
SN2_IRC_Distances_noMW_output/new_data/SN2_traj1_Distances point 16
C 0.43889 0.41255 -0.02899
 O -1.39546 0.20068 0.21640
 F 1.51873 -1.64777 0.06527
 H 0.44972 -0.24821 -0.08097
 H 0.35779 0.85541 -0.91628
 H 0.48435 0.90221 0.86797
 H -1.85402 -0.47487 -0.12339
7
SN2_IRC_Distances_noMW_output/new_data/SN2_traj1_Distances point 17
C 0.43819 0.41279 -0.02875
 O -1.39547 0.20107 0.21620
 F 1.51938 -1.64817 0.06452
 H 0.44963 -0.24831 -0.07975
 H 0.35784 0.85488 -0.91654
 H 0.48419 0.90242 0.86782
 H -1.85376 -0.47467 -0.12350
7
SN2_IRC_Distances_noMW_output/new_data/SN2_traj1_Distances point 18
C 0.43738 0.41307 -0.02847
 O -1.39549 0.20152 0.21596
 F 1.52012 -1.64864 0.06365
 H 0.44954 -0.24843 -0.07833
 H 0.35791 0.85427 -0.91684
 H 0.48400 0.90266 0.86766
 H -1.85345 -0.47444 -0.12363
7
SN2_IRC_Distances_noMW_output/new_data/SN2_traj1_Distances point 19
C 0.43663 0.41333 -0.02821
 O -1.39551 0.20194 0.21574
 F 1.52081 -1.64908 0.06283
 H 0.44945 -0.24854 -0.07701
 H 0.35797 0.85370 -0.91711
 H 0.48382 0.90288 0.86751
 H -1.85316 -0.47423 -0.12374
7
SN2_IRC_Distances_noMW_output/new_data/SN2_traj1_Distances point 20
C 0.43606 0.41353 -0.02802
 O -1.39552 0.20226 0.21558
 F 1.52133 -1.64941 0.06222
 H 0.44938 -0.24863 -0.07602
 H 0.35801 0.85327 -0.91732
 H 0.48369 0.90305 0.86739
 H -1.85295 -0.47407 -0.12383
7
SN2_IRC_Distances_noMW_output/new_data/SN2_traj1_Distances point 21
C 0.43580 0.41362 -0.02793
 O -1.39553 0.20240 0.21550
 F 1.52156 -1.64955 0.06195
 H 0.44935 -0.24867 -0.07557
 H 0.35803 0.85308 -0.91741
 H 0.48363 0.90313 0.86734
 H -1.85285 -0.47400 -0.12387
7
SN2_IRC_Distances_noMW_output/new_data/SN2_traj1_Distances point 22
C 0.43596 0.41356 -0.02798
 O -1.39553 0.20232 0.21555
 F 1.52142 -1.64946 0.06212
 H 0.44937 -0.24865 -0.07584
 H 0.35802 0.85319 -0.91735
 H 0.48366 0.90308 0.86737
 H -1.85291 -0.47404 -0.12385
7
SN2_IRC_Distances_noMW_output/new_data/SN2_traj1_Distances point 23
C 0.43659 0.41335 -0.02820
 O -1.39551 0.20197 0.21573
 F 1.52085 -1.64910 0.06279
 H 0.44945 -0.24855 -0.07694
 H 0.35797 0.85367 -0.91713
 H 0.48381 0.90289 0.86750
 H -1.85315 -0.47422 -0.12375
7
SN2_IRC_Distances_noMW_output/new_data/SN2_traj1_Distances point 24
C 0.43772 0.41295 -0.02859
 O -1.39549 0.20133 0.21606
 F 1.51981 -1.64844 0.06401
 H 0.44958 -0.24838 -0.07893
 H 0.35788 0.85452 -0.91671
 H 0.48408 0.90256 0.86773
 H -1.85358 -0.47454 -0.12357
7
SN2_IRC_Distances_noMW_output/new_data/SN2_traj1_Distances point 25
C 0.43939 0.41237 -0.02917
 O -1.39545 0.20040 0.21655
 F 1.51828 -1.64748 0.06581
 H 0.44977 -0.24813 -0.08184
 H 0.35775 0.85578 -0.91610
 H 0.48447 0.90206 0.86807
 H -1.85421 -0.47501 -0.12331
7
SN2_IRC_Distances_noMW_output/new_data/SN2_traj1_Distances point 26
C 0.44154 0.41161 -0.02991
 O -1.39539 0.19920 0.21717
 F 1.51630 -1.64622 0.06814
 H 0.45002 -0.24782 -0.08562
 H 0.35758 0.85742 -0.91530
 H 0.48498 0.90142 0.86849
 H -1.85503 -0.47562 -0.12297
7
SN2_IRC_Distances_noMW_output/new_data/SN2_traj1_Distances point 27
C 0.44396 0.41075 -0.03074
 O -1.39533 0.19785 0.21788
 F 1.51408 -1.64479 0.07076
 H 0.45030 -0.24749 -0.08988
 H 0.35740 0.85928 -0.91439
 H 0.48556 0.90070 0.86896
 H -1.85596 -0.47630 -0.12259
7
SN2_IRC_Distances_noMW_output/new_data/SN2_traj1_Distances point 28
C 0.44627 0.40992 -0.03153
 O -1.39528 0.19655 0.21856
 F 1.51195 -1.64342 0.07327
 H 0.45056 -0.24718 -0.09396
 H 0.35722 0.86107 -0.91351
 H 0.48611 0.90002 0.86939
 H -1.85684 -0.47695 -0.12222
7
SN2_IRC_Distances_noMW_output/new_data/SN2_traj1_Distances point 29
C 0.44824 0.40920 -0.03221
 O -1.39523 0.19545 0.21914
 F 1.51013 -1.64225 0.07542
 H 0.45078 -0.24693 -0.09745
 H 0.35707 0.86260 -0.91275
 H 0.48659 0.89944 0.86976
 H -1.85760 -0.47750 -0.12191
7
SN2_IRC_Distances_noMW_output/new_data/SN2_traj1_Distances point 30
C 0.44980 0.40862 -0.03274
 O -1.39519 0.19458 0.21960
 F 1.50870 -1.64132 0.07712
 H 0.45095 -0.24674 -0.10020
 H 0.35696 0.86381 -0.91214
 H 0.48697 0.89898 0.87004
 H -1.85819 -0.47794 -0.12166
7
SN2_IRC_Distances_noMW_output/new_data/SN2_traj1_Distances point 31
C 0.45090 0.40822 -0.03312
 O -1.39516 0.19396 0.21992
 F 1.50768 -1.64065 0.07832
 H 0.45108 -0.24660 -0.10216
 H 0.35688 0.86468 -0.91171
 H 0.48724 0.89865 0.87023
 H -1.85862 -0.47825 -0.12149
7
SN2_IRC_Distances_noMW_output/new_data/SN2_traj1_Distances point 32
C 0.45150 0.40799 -0.03333
 O -1.39514 0.19362 0.22010
 F 1.50712 -1.64029 0.07898
 H 0.45114 -0.24653 -0.10323
 H 0.35684 0.86515 -0.91148
 H 0.48739 0.89847 0.87034
 H -1.85885 -0.47842 -0.12139
7
SN2_IRC_Distances_noMW_output/new_data/SN2_traj1_Distances point 33
C 0.45155 0.40797 -0.03334
 O -1.39514 0.19359 0.22012
 F 1.50708 -1.64026 0.07904
 H 0.45115 -0.24652 -0.10332
 H 0.35683 0.86519 -0.91146
 H 0.48740 0.89846 0.87035
 H -1.85887 -0.47843 -0.12138
7
SN2_IRC_Distances_noMW_output/new_data/SN2_traj1_Distances point 34
C 0.45095 0.40820 -0.03314
 O -1.39516 0.19393 0.21994
 F 1.50764 -1.64062 0.07838
 H 0.45108 -0.24660 -0.10225
 H 0.35688 0.86472 -0.91169
 H 0.48725 0.89864 0.87024
 H -1.85864 -0.47826 -0.12148
7
SN2_IRC_Distances_noMW_output/new_data/SN2_traj1_Distances point 35
C 0.44960 0.40870 -0.03267
 O -1.39519 0.19469 0.21954
 F 1.50889 -1.64144 0.07690
 H 0.45093 -0.24676 -0.09985
 H 0.35698 0.86366 -0.91222
 H 0.48692 0.89904 0.87000
 H -1.85812 -0.47788 -0.12169
7
SN2_IRC_Distances_noMW_output/new_data/SN2_traj1_Distances point 36
C 0.44741 0.40950 -0.03192
 O -1.39525 0.19591 0.21890
 F 1.51090 -1.64275 0.07451
 H 0.45069 -0.24704 -0.09597
 H 0.35714 0.86195 -0.91307
 H 0.48639 0.89968 0.86960
 H -1.85728 -0.47727 -0.12204
7
SN2_IRC_Distances_noMW_output/new_data/SN2_traj1_Distances point 37
C 0.44436 0.41061 -0.03088
 O -1.39532 0.19762 0.21800
 F 1.51371 -1.64456 0.07119
 H 0.45035 -0.24744 -0.09059
 H 0.35737 0.85959 -0.91424
 H 0.48565 0.90059 0.86903
 H -1.85611 -0.47641 -0.12253
7
SN2_IRC_Distances_noMW_output/new_data/SN2_traj1_Distances point 38
C 0.44051 0.41198 -0.02955
 O -1.39542 0.19978 0.21687
 F 1.51725 -1.64682 0.06702
 H 0.44990 -0.24797 -0.08381
 H 0.35766 0.85664 -0.91568
 H 0.48473 0.90173 0.86829
 H -1.85464 -0.47532 -0.12313
7
SN2_IRC_Distances_noMW_output/new_data/SN2_traj1_Distances point 39
C 0.43599 0.41355 -0.02799
 O -1.39553 0.20230 0.21555
 F 1.52140 -1.64945 0.06215
 H 0.44938 -0.24864 -0.07589
 H 0.35802 0.85321 -0.91734
 H 0.48367 0.90307 0.86737
 H -1.85292 -0.47405 -0.12385
7
SN2_IRC_Distances_noMW_output/new_data/SN2_traj1_Distances point 40
C 0.43095 0.41526 -0.02625
 O -1.39564 0.20511 0.21410
 F 1.52601 -1.65233 0.05675
 H 0.44877 -0.24944 -0.06713
 H 0.35843 0.84946 -0.91914
 H 0.48250 0.90457 0.86631
 H -1.85102 -0.47263 -0.12463
7
SN2_IRC_Distances_noMW_output/new_data/SN2_traj1_Distances point 41
C 0.42556 0.41704 -0.02438
 O -1.39576 0.20811 0.21254
 F 1.53093 -1.65537 0.05101
 H 0.44811 -0.25035 -0.05780
 H 0.35888 0.84549 -0.92101
 H 0.48128 0.90619 0.86512
 H -1.84899 -0.47111 -0.12547
7
SN2_IRC_Distances_noMW_output/new_data/SN2_traj1_Distances point 42
C 0.41994 0.41884 -0.02243
 O -1.39589 0.21123 0.21093
 F 1.53605 -1.65848 0.04508
 H 0.44740 -0.25137 -0.04816
 H 0.35936 0.84143 -0.92290
 H 0.48002 0.90789 0.86382
 H -1.84689 -0.46953 -0.12634
7
SN2_IRC_Distances_noMW_output/new_data/SN2_traj1_Distances point 43
C 0.41424 0.42060 -0.02044
 O -1.39600 0.21439 0.20931
 F 1.54123 -1.66159 0.03910
 H 0.44667 -0.25247 -0.03846
 H 0.35986 0.83738 -0.92474
 H 0.47877 0.90962 0.86245
 H -1.84478 -0.46793 -0.12722
7
SN2_IRC_Distances_noMW_output/new_data/SN2_traj1_Distances point 44
C 0.40862 0.42228 -0.01848
 O -1.39611 0.21750 0.20772
 F 1.54633 -1.66460 0.03326
 H 0.44593 -0.25362 -0.02896
 H 0.36037 0.83345 -0.92650
 H 0.47757 0.91135 0.86105
 H -1.84270 -0.46634 -0.12808
7
SN2_IRC_Distances_noMW_output/new_data/SN2_traj1_Distances point 45
C 0.40322 0.42383 -0.01659
 O -1.39621 0.22048 0.20621
 F 1.55121 -1.66745 0.02768
 H 0.44520 -0.25479 -0.01991
 H 0.36087 0.82973 -0.92812
 H 0.47643 0.91302 0.85965
 H -1.84072 -0.46483 -0.12891
7
SN2_IRC_Distances_noMW_output/new_data/SN2_traj1_Distances point 46
C 0.39812 0.42525 -0.01481
 O -1.39630 0.22329 0.20479
 F 1.55581 -1.67009 0.02246
 H 0.44449 -0.25594 -0.01145
 H 0.36135 0.82628 -0.92959
 H 0.47538 0.91461 0.85830
 H -1.83885 -0.46340 -0.12969
7
SN2_IRC_Distances_noMW_output/new_data/SN2_traj1_Distances point 47
C 0.39336 0.42654 -0.01315
 O -1.39638 0.22592 0.20347
 F 1.56010 -1.67253 0.01760
 H 0.44382 -0.25707 -0.00359
 H 0.36181 0.82310 -0.93092
 H 0.47442 0.91611 0.85699
 H -1.83712 -0.46206 -0.13041
7
SN2_IRC_Distances_noMW_output/new_data/SN2_traj1_Distances point 48
C 0.38888 0.42771 -0.01158
 O -1.39644 0.22839 0.20224
 F 1.56412 -1.67480 0.01307
 H 0.44317 -0.25817 0.00375
 H 0.36224 0.82014 -0.93213
 H 0.47353 0.91754 0.85574
 H -1.83550 -0.46081 -0.13109
7
SN2_IRC_Distances_noMW_output/new_data/SN2_traj1_Distances point 49
C 0.38462 0.42878 -0.01009
 O -1.39651 0.23073 0.20107
 F 1.56794 -1.67692 0.00879
 H 0.44255 -0.25925 0.01067
 H 0.36266 0.81737 -0.93323
 H 0.47270 0.91890 0.85453
 H -1.83396 -0.45961 -0.13174
7
SN2_IRC_Distances_noMW_output/new_data/SN2_traj1_Distances point 50
C 0.38051 0.42979 -0.00866
 O -1.39656 0.23299 0.19996
 F 1.57162 -1.67894 0.00468
 H 0.44194 -0.26033 0.01731
 H 0.36306 0.81472 -0.93427
 H 0.47191 0.92023 0.85334
 H -1.83248 -0.45847 -0.13236
7
SN2_IRC_Distances_noMW_output/new_data/SN2_traj1_Distances point 51
C 0.37647 0.43076 -0.00725
 O -1.39661 0.23520 0.19887
 F 1.57523 -1.68091 0.00066
 H 0.44133 -0.26142 0.02379
 H 0.36347 0.81215 -0.93525
 H 0.47114 0.92155 0.85215
 H -1.83103 -0.45734 -0.13298
7
SN2_IRC_Distances_noMW_output/new_data/SN2_traj1_Distances point 52
C 0.37242 0.43169 -0.00584
 O -1.39666 0.23742 0.19778
 F 1.57884 -1.68286 -0.00333
 H 0.44071 -0.26254 0.03023
 H 0.36388 0.80961 -0.93619
 H 0.47039 0.92289 0.85094
 H -1.82959 -0.45621 -0.13359
7
SN2_IRC_Distances_noMW_output/new_data/SN2_traj1_Distances point 53
C 0.36829 0.43261 -0.00440
 O -1.39670 0.23969 0.19668
 F 1.58252 -1.68482 -0.00739
 H 0.44007 -0.26372 0.03675
 H 0.36430 0.80704 -0.93712
 H 0.46964 0.92426 0.84969
 H -1.82812 -0.45506 -0.13421
7
SN2_IRC_Distances_noMW_output/new_data/SN2_traj1_Distances point 54
C 0.36401 0.43354 -0.00291
 O -1.39674 0.24203 0.19554
 F 1.58633 -1.68684 -0.01157
 H 0.43939 -0.26497 0.04347
 H 0.36474 0.80441 -0.93805
 H 0.46887 0.92570 0.84838
 H -1.82660 -0.45387 -0.13486
7
SN2_IRC_Distances_noMW_output/new_data/SN2_traj1_Distances point 55
C 0.35952 0.43447 -0.00135
 O -1.39677 0.24449 0.19437
 F 1.59031 -1.68892 -0.01592
 H 0.43867 -0.26632 0.05045
 H 0.36520 0.80168 -0.93898
 H 0.46808 0.92722 0.84698
 H -1.82502 -0.45262 -0.13554
7
SN2_IRC_Distances_noMW_output/new_data/SN2_traj1_Distances point 56
C 0.35486 0.43540 0.00027
 O -1.39681 0.24703 0.19315
 F 1.59444 -1.69105 -0.02040
 H 0.43791 -0.26775 0.05763
 H 0.36568 0.79889 -0.93991
 H 0.46728 0.92882 0.84551
 H -1.82338 -0.45133 -0.13625
7
SN2_IRC_Distances_noMW_output/new_data/SN2_traj1_Distances point 57
C 0.35016 0.43630 0.00189
 O -1.39683 0.24960 0.19193
 F 1.59860 -1.69318 -0.02490
 H 0.43714 -0.26924 0.06482
 H 0.36618 0.79610 -0.94079
 H 0.46649 0.93046 0.84401
 H -1.82173 -0.45003 -0.13696
7
SN2_IRC_Distances_noMW_output/new_data/SN2_traj1_Distances point 58
C 0.34556 0.43714 0.00348
 O -1.39685 0.25212 0.19075
 F 1.60266 -1.69524 -0.02927
 H 0.43636 -0.27074 0.07179
 H 0.36666 0.79341 -0.94162
 H 0.46573 0.93207 0.84253
 H -1.82012 -0.44876 -0.13766
7
SN2_IRC_Distances_noMW_output/new_data/SN2_traj1_Distances point 59
C 0.34112 0.43792 0.00500
 O -1.39687 0.25454 0.18962
 F 1.60657 -1.69719 -0.03346
 H 0.43561 -0.27221 0.07846
 H 0.36713 0.79084 -0.94237
 H 0.46502 0.93365 0.84109
 H -1.81857 -0.44754 -0.13834
7
SN2_IRC_Distances_noMW_output/new_data/SN2_traj1_Distances point 60
C 0.33682 0.43864 0.00648
 O -1.39688 0.25688 0.18853
 F 1.61035 -1.69907 -0.03749
 H 0.43486 -0.27367 0.08486
 H 0.36758 0.78838 -0.94307
 H 0.46434 0.93520 0.83968
 H -1.81708 -0.44635 -0.13899
7
SN2_IRC_Distances_noMW_output/new_data/SN2_traj1_Distances point 61
C 0.33259 0.43931 0.00793
 O -1.39688 0.25919 0.18747
 F 1.61407 -1.70089 -0.04143
 H 0.43412 -0.27514 0.09110
 H 0.36803 0.78598 -0.94371
 H 0.46368 0.93673 0.83828
 H -1.81561 -0.44519 -0.13964
7
SN2_IRC_Distances_noMW_output/new_data/SN2_traj1_Distances point 62
C 0.32836 0.43996 0.00937
 O -1.39688 0.26149 0.18642
 F 1.61777 -1.70269 -0.04534
 H 0.43337 -0.27663 0.09728
 H 0.36848 0.78362 -0.94432
 H 0.46304 0.93828 0.83688
 H -1.81415 -0.44403 -0.14029
7
SN2_IRC_Distances_noMW_output/new_data/SN2_traj1_Distances point 63
C 0.32409 0.44058 0.01082
 O -1.39687 0.26382 0.18537
 F 1.62151 -1.70449 -0.04926
 H 0.43260 -0.27817 0.10347
 H 0.36894 0.78125 -0.94490
 H 0.46241 0.93987 0.83546
 H -1.81268 -0.44286 -0.14094
7
SN2_IRC_Distances_noMW_output/new_data/SN2_traj1_Distances point 64
C 0.31973 0.44118 0.01229
 O -1.39686 0.26619 0.18430
 F 1.62532 -1.70630 -0.05324
 H 0.43181 -0.27977 0.10973
 H 0.36940 0.77886 -0.94546
 H 0.46178 0.94151 0.83399
 H -1.81119 -0.44167 -0.14162
7
SN2_IRC_Distances_noMW_output/new_data/SN2_traj1_Distances point 65
C 0.31525 0.44176 0.01380
 O -1.39684 0.26863 0.18321
 F 1.62923 -1.70814 -0.05730
 H 0.43098 -0.28145 0.11610
 H 0.36988 0.77643 -0.94599
 H 0.46115 0.94321 0.83248
 H -1.80965 -0.44044 -0.14231
7
SN2_IRC_Distances_noMW_output/new_data/SN2_traj1_Distances point 66
C 0.31062 0.44233 0.01536
 O -1.39682 0.27115 0.18210
 F 1.63326 -1.71002 -0.06147
 H 0.43012 -0.28321 0.12262
 H 0.37038 0.77394 -0.94650
 H 0.46051 0.94499 0.83092
 H -1.80807 -0.43918 -0.14303
7
SN2_IRC_Distances_noMW_output/new_data/SN2_traj1_Distances point 67
C 0.30583 0.44288 0.01696
 O -1.39679 0.27376 0.18096
 F 1.63743 -1.71194 -0.06575
 H 0.42921 -0.28506 0.12930
 H 0.37089 0.77140 -0.94699
 H 0.45986 0.94685 0.82929
 H -1.80644 -0.43788 -0.14377
7
SN2_IRC_Distances_noMW_output/new_data/SN2_traj1_Distances point 68
C 0.30085 0.44341 0.01861
 O -1.39674 0.27646 0.17979
 F 1.64176 -1.71392 -0.07017
 H 0.42826 -0.28703 0.13616
 H 0.37142 0.76878 -0.94745
 H 0.45921 0.94882 0.82760
 H -1.80475 -0.43652 -0.14455
7
SN2_IRC_Distances_noMW_output/new_data/SN2_traj1_Distances point 69
C 0.29568 0.44391 0.02032
 O -1.39669 0.27928 0.17858
 F 1.64624 -1.71594 -0.07471
 H 0.42725 -0.28911 0.14321
 H 0.37197 0.76610 -0.94788
 H 0.45855 0.95088 0.82584
 H -1.80300 -0.43512 -0.14536
7
SN2_IRC_Distances_noMW_output/new_data/SN2_traj1_Distances point 70
C 0.29030 0.44439 0.02209
 O -1.39663 0.28220 0.17735
 F 1.65089 -1.71801 -0.07940
 H 0.42619 -0.29130 0.15044
 H 0.37254 0.76333 -0.94827
 H 0.45789 0.95305 0.82401
 H -1.80118 -0.43367 -0.14621
7
SN2_IRC_Distances_noMW_output/new_data/SN2_traj1_Distances point 71
C 0.28472 0.44483 0.02391
 O -1.39656 0.28523 0.17608
 F 1.65571 -1.72012 -0.08422
 H 0.42508 -0.29362 0.15784
 H 0.37313 0.76050 -0.94863
 H 0.45722 0.95534 0.82211
 H -1.79930 -0.43216 -0.14709
7
SN2_IRC_Distances_noMW_output/new_data/SN2_traj1_Distances point 72
C 0.27896 0.44524 0.02577
 O -1.39647 0.28836 0.17479
 F 1.66068 -1.72228 -0.08916
 H 0.42391 -0.29607 0.16539
 H 0.37373 0.75761 -0.94893
 H 0.45656 0.95774 0.82015
 H -1.79737 -0.43061 -0.14801
7
SN2_IRC_Distances_noMW_output/new_data/SN2_traj1_Distances point 73
C 0.27305 0.44560 0.02767
 O -1.39638 0.29157 0.17348
 F 1.66576 -1.72446 -0.09417
 H 0.42270 -0.29861 0.17302
 H 0.37435 0.75468 -0.94919
 H 0.45590 0.96023 0.81815
 H -1.79539 -0.42902 -0.14896
7
SN2_IRC_Distances_noMW_output/new_data/SN2_traj1_Distances point 74
C 0.26708 0.44591 0.02957
 O -1.39627 0.29482 0.17218
 F 1.67089 -1.72662 -0.09919
 H 0.42146 -0.30123 0.18062
 H 0.37497 0.75175 -0.94939
 H 0.45526 0.96279 0.81613
 H -1.79339 -0.42742 -0.14993
7
SN2_IRC_Distances_noMW_output/new_data/SN2_traj1_Distances point 75
C 0.26112 0.44616 0.03145
 O -1.39614 0.29806 0.17090
 F 1.67600 -1.72875 -0.10414
 H 0.42020 -0.30388 0.18808
 H 0.37558 0.74886 -0.94953
 H 0.45465 0.96538 0.81413
 H -1.79141 -0.42582 -0.15089
7
SN2_IRC_Distances_noMW_output/new_data/SN2_traj1_Distances point 76
C 0.25525 0.44635 0.03328
 O -1.39601 0.30125 0.16966
 F 1.68102 -1.73082 -0.10897
 H 0.41895 -0.30653 0.19532
 H 0.37618 0.74604 -0.94961
 H 0.45407 0.96796 0.81218
 H -1.78946 -0.42425 -0.15185
7
SN2_IRC_Distances_noMW_output/new_data/SN2_traj1_Distances point 77
C 0.24949 0.44648 0.03507
 O -1.39587 0.30438 0.16846
 F 1.68595 -1.73282 -0.11368
 H 0.41770 -0.30918 0.20233
 H 0.37676 0.74330 -0.94964
 H 0.45352 0.97053 0.81027
 H -1.78755 -0.42271 -0.15281
7
SN2_IRC_Distances_noMW_output/new_data/SN2_traj1_Distances point 78
C 0.24381 0.44657 0.03680
 O -1.39573 0.30747 0.16730
 F 1.69079 -1.73476 -0.11826
 H 0.41646 -0.31182 0.20913
 H 0.37733 0.74063 -0.94962
 H 0.45300 0.97310 0.80840
 H -1.78567 -0.42119 -0.15375
7
SN2_IRC_Distances_noMW_output/new_data/SN2_traj1_Distances point 79
C 0.23820 0.44660 0.03850
 O -1.39557 0.31052 0.16617
 F 1.69556 -1.73664 -0.12275
 H 0.41523 -0.31446 0.21574
 H 0.37788 0.73802 -0.94955
 H 0.45251 0.97567 0.80658
 H -1.78382 -0.41970 -0.15468
7
SN2_IRC_Distances_noMW_output/new_data/SN2_traj1_Distances point 80
C 0.23266 0.44658 0.04017
 O -1.39541 0.31354 0.16507
 F 1.70029 -1.73849 -0.12715
 H 0.41399 -0.31710 0.22218
 H 0.37842 0.73545 -0.94943
 H 0.45204 0.97824 0.80479
 H -1.78198 -0.41822 -0.15562
7
SN2_IRC_Distances_noMW_output/new_data/SN2_traj1_Distances point 81
C 0.22716 0.44652 0.04180
 O -1.39524 0.31653 0.16399
 F 1.70495 -1.74029 -0.13147
 H 0.41275 -0.31975 0.22847
 H 0.37895 0.73293 -0.94928
 H 0.45160 0.98082 0.80303
 H -1.78017 -0.41676 -0.15655
7
SN2_IRC_Distances_noMW_output/new_data/SN2_traj1_Distances point 82
C 0.22174 0.44642 0.04339
 O -1.39506 0.31948 0.16295
 F 1.70955 -1.74204 -0.13569
 H 0.41151 -0.32239 0.23458
 H 0.37947 0.73045 -0.94908
 H 0.45118 0.98339 0.80132
 H -1.77839 -0.41532 -0.15748
7
SN2_IRC_Distances_noMW_output/new_data/SN2_traj1_Distances point 83
C 0.21638 0.44627 0.04495
 O -1.39487 0.32240 0.16194
 F 1.71409 -1.74375 -0.13982
 H 0.41028 -0.32503 0.24052
 H 0.37997 0.72803 -0.94884
 H 0.45078 0.98596 0.79965
 H -1.77663 -0.41389 -0.15840
7
SN2_IRC_Distances_noMW_output/new_data/SN2_traj1_Distances point 84
C 0.21109 0.44609 0.04647
 O -1.39468 0.32529 0.16095
 F 1.71856 -1.74542 -0.14387
 H 0.40906 -0.32765 0.24631
 H 0.38046 0.72565 -0.94857
 H 0.45040 0.98853 0.79802
 H -1.77489 -0.41248 -0.15932
7
SN2_IRC_Distances_noMW_output/new_data/SN2_traj1_Distances point 85
C 0.20585 0.44586 0.04796
 O -1.39448 0.32815 0.16000
 F 1.72300 -1.74705 -0.14784
 H 0.40783 -0.33028 0.25196
 H 0.38094 0.72331 -0.94827
 H 0.45004 0.99110 0.79643
 H -1.77317 -0.41109 -0.16023
7
SN2_IRC_Distances_noMW_output/new_data/SN2_traj1_Distances point 86
C 0.20063 0.44560 0.04942
 O -1.39427 0.33100 0.15906
 F 1.72741 -1.74865 -0.15177
 H 0.40660 -0.33292 0.25750
 H 0.38140 0.72099 -0.94793
 H 0.44969 0.99368 0.79487
 H -1.77146 -0.40970 -0.16115
7
SN2_IRC_Distances_noMW_output/new_data/SN2_traj1_Distances point 87
C 0.19540 0.44530 0.05087
 O -1.39406 0.33386 0.15813
 F 1.73181 -1.75024 -0.15566
 H 0.40536 -0.33559 0.26296
 H 0.38186 0.71869 -0.94756
 H 0.44936 0.99629 0.79333
 H -1.76974 -0.40831 -0.16207
7
SN2_IRC_Distances_noMW_output/new_data/SN2_traj1_Distances point 88
C 0.19016 0.44496 0.05231
 O -1.39383 0.33673 0.15722
 F 1.73623 -1.75181 -0.15953
 H 0.40410 -0.33829 0.26835
 H 0.38232 0.71638 -0.94715
 H 0.44904 0.99894 0.79181
 H -1.76802 -0.40692 -0.16301
7
SN2_IRC_Distances_noMW_output/new_data/SN2_traj1_Distances point 89
C 0.18488 0.44458 0.05373
 O -1.39360 0.33961 0.15632
 F 1.74067 -1.75336 -0.16339
 H 0.40283 -0.34102 0.27370
 H 0.38277 0.71408 -0.94671
 H 0.44874 1.00163 0.79031
 H -1.76629 -0.40551 -0.16396
7
SN2_IRC_Distances_noMW_output/new_data/SN2_traj1_Distances point 90
C 0.17962 0.44416 0.05513
 O -1.39335 0.34250 0.15544
 F 1.74510 -1.75490 -0.16721
 H 0.40155 -0.34376 0.27894
 H 0.38321 0.71178 -0.94624
 H 0.44844 1.00434 0.78883
 H -1.76457 -0.40411 -0.16491
7
SN2_IRC_Distances_noMW_output/new_data/SN2_traj1_Distances point 91
C 0.17446 0.44371 0.05649
 O -1.39310 0.34532 0.15460
 F 1.74943 -1.75639 -0.17091
 H 0.40030 -0.34647 0.28400
 H 0.38363 0.70955 -0.94575
 H 0.44817 1.00701 0.78742
 H -1.76288 -0.40273 -0.16585
7
SN2_IRC_Distances_noMW_output/new_data/SN2_traj1_Distances point 92
C 0.16959 0.44325 0.05775
 O -1.39286 0.34799 0.15381
 F 1.75352 -1.75777 -0.17438
 H 0.39910 -0.34905 0.28871
 H 0.38402 0.70745 -0.94526
 H 0.44792 1.00956 0.78611
 H -1.76128 -0.40143 -0.16674
7
SN2_IRC_Distances_noMW_output/new_data/SN2_traj1_Distances point 93
C 0.16514 0.44281 0.05889
 O -1.39264 0.35044 0.15311
 F 1.75725 -1.75903 -0.17753
 H 0.39800 -0.35141 0.29295
 H 0.38436 0.70553 -0.94479
 H 0.44770 1.01190 0.78493
 H -1.75982 -0.40024 -0.16756
7
SN2_IRC_Distances_noMW_output/new_data/SN2_traj1_Distances point 94
C 0.16117 0.44239 0.05989
 O -1.39243 0.35262 0.15249
 F 1.76059 -1.76014 -0.18032
 H 0.39701 -0.35354 0.29668
 H 0.38467 0.70383 -0.94435
 H 0.44751 1.01401 0.78390
 H -1.75852 -0.39918 -0.16830
7
SN2_IRC_Distances_noMW_output/new_data/SN2_traj1_Distances point 95
C 0.15762 0.44200 0.06078
 O -1.39224 0.35457 0.15195
 F 1.76356 -1.76112 -0.18279
 H 0.39613 -0.35544 0.29998
 H 0.38494 0.70231 -0.94395
 H 0.44735 1.01590 0.78299
 H -1.75735 -0.39822 -0.16896
7
SN2_IRC_Distances_noMW_output/new_data/SN2_traj1_Distances point 96
C 0.15444 0.44164 0.06157
 O -1.39207 0.35633 0.15147
 F 1.76623 -1.76199 -0.18500
 H 0.39533 -0.35715 0.30291
 H 0.38517 0.70095 -0.94358
 H 0.44720 1.01760 0.78219
 H -1.75631 -0.39737 -0.16956
7
SN2_IRC_Distances_noMW_output/new_data/SN2_traj1_Distances point 97
C 0.15153 0.44129 0.06228
 O -1.39191 0.35792 0.15103
 F 1.76866 -1.76278 -0.18700
 H 0.39460 -0.35872 0.30555
 H 0.38539 0.69971 -0.94323
 H 0.44708 1.01917 0.78147
 H -1.75535 -0.39659 -0.17010
7
SN2_IRC_Distances_noMW_output/new_data/SN2_traj1_Distances point 98
C 0.14886 0.44097 0.06293
 O -1.39176 0.35940 0.15064
 F 1.77090 -1.76350 -0.18884
 H 0.39393 -0.36017 0.30797
 H 0.38558 0.69857 -0.94290
 H 0.44696 1.02061 0.78081
 H -1.75447 -0.39587 -0.17061
7
SN2_IRC_Distances_noMW_output/new_data/SN2_traj1_Distances point 99
C 0.14636 0.44065 0.06354
 O -1.39161 0.36078 0.15027
 F 1.77299 -1.76417 -0.19055
 H 0.39330 -0.36153 0.31020
 H 0.38576 0.69750 -0.94259
 H 0.44685 1.02197 0.78020
 H -1.75365 -0.39519 -0.17108
7
SN2_IRC_Distances_noMW_output/new_data/SN2_traj1_Distances point 100
C 0.14401 0.44035 0.06410
 O -1.39148 0.36208 0.14993
 F 1.77496 -1.76480 -0.19215
 H 0.39270 -0.36281 0.31229
 H 0.38593 0.69650 -0.94229
 H 0.44676 1.02325 0.77964
 H -1.75288 -0.39456 -0.17153
7
SN2_IRC_Distances_noMW_output/new_data/SN2_traj1_Distances point 101
C 0.14176 0.44005 0.06463
 O -1.39135 0.36332 0.14961
 F 1.77684 -1.76540 -0.19367
 H 0.39213 -0.36404 0.31428
 H 0.38608 0.69554 -0.94200
 H 0.44666 1.02447 0.77911
 H -1.75214 -0.39395 -0.17195
7
SN2_IRC_Distances_noMW_output/new_data/SN2_traj1_Distances point 102
C 0.13958 0.43976 0.06515
 O -1.39122 0.36452 0.14930
 F 1.77866 -1.76598 -0.19514
 H 0.39158 -0.36523 0.31618
 H 0.38623 0.69462 -0.94172
 H 0.44658 1.02566 0.77860
 H -1.75142 -0.39336 -0.17237
7
SN2_IRC_Distances_noMW_output/new_data/SN2_traj1_Distances point 103
C 0.13744 0.43947 0.06565
 O -1.39109 0.36570 0.14900
 F 1.78045 -1.76654 -0.19659
 H 0.39104 -0.36640 0.31805
 H 0.38638 0.69371 -0.94143
 H 0.44649 1.02684 0.77810
 H -1.75071 -0.39278 -0.17278
7
SN2_IRC_Distances_noMW_output/new_data/SN2_traj1_Distances point 104
C 0.13529 0.43917 0.06615
 O -1.39096 0.36689 0.14870
 F 1.78226 -1.76711 -0.19803
 H 0.39049 -0.36758 0.31991
 H 0.38652 0.69280 -0.94114
 H 0.44641 1.02803 0.77761
 H -1.75000 -0.39220 -0.17319
7
SN2_IRC_Distances_noMW_output/new_data/SN2_traj1_Distances point 105
C 0.13307 0.43885 0.06666
 O -1.39083 0.36812 0.14840
 F 1.78411 -1.76768 -0.19951
 H 0.38992 -0.36880 0.32180
 H 0.38667 0.69186 -0.94084
 H 0.44632 1.02925 0.77711
 H -1.74927 -0.39159 -0.17362
7
SN2_IRC_Distances_noMW_output/new_data/SN2_traj1_Distances point 106
C 0.13075 0.43852 0.06720
 O -1.39068 0.36941 0.14808
 F 1.78605 -1.76829 -0.20106
 H 0.38933 -0.37008 0.32378
 H 0.38682 0.69087 -0.94052
 H 0.44624 1.03054 0.77659
 H -1.74850 -0.39096 -0.17407
7
SN2_IRC_Distances_noMW_output/new_data/SN2_traj1_Distances point 107
C 0.12825 0.43815 0.06777
 O -1.39053 0.37079 0.14774
 F 1.78814 -1.76893 -0.20272
 H 0.38869 -0.37146 0.32589
 H 0.38698 0.68982 -0.94017
 H 0.44614 1.03192 0.77604
 H -1.74768 -0.39028 -0.17455
7
SN2_IRC_Distances_noMW_output/new_data/SN2_traj1_Distances point 108
C 0.12552 0.43773 0.06838
 O -1.39036 0.37230 0.14738
 F 1.79042 -1.76963 -0.20452
 H 0.38799 -0.37297 0.32818
 H 0.38716 0.68866 -0.93978
 H 0.44604 1.03344 0.77544
 H -1.74677 -0.38954 -0.17508
7
SN2_IRC_Distances_noMW_output/new_data/SN2_traj1_Distances point 109
C 0.12249 0.43727 0.06906
 O -1.39016 0.37398 0.14698
 F 1.79295 -1.77040 -0.20651
 H 0.38721 -0.37465 0.33069
 H 0.38735 0.68738 -0.93934
 H 0.44593 1.03513 0.77480
 H -1.74577 -0.38871 -0.17567
7
SN2_IRC_Distances_noMW_output/new_data/SN2_traj1_Distances point 110
C 0.11910 0.43673 0.06981
 O -1.38994 0.37587 0.14654
 F 1.79579 -1.77126 -0.20873
 H 0.38633 -0.37654 0.33347
 H 0.38755 0.68594 -0.93884
 H 0.44581 1.03704 0.77408
 H -1.74465 -0.38778 -0.17634
7
SN2_IRC_Distances_noMW_output/new_data/SN2_traj1_Distances point 111
C 0.11527 0.43611 0.07064
 O -1.38969 0.37799 0.14605
 F 1.79899 -1.77222 -0.21122
 H 0.38535 -0.37867 0.33658
 H 0.38778 0.68433 -0.93827
 H 0.44568 1.03919 0.77330
 H -1.74338 -0.38673 -0.17709
7
SN2_IRC_Distances_noMW_output/new_data/SN2_traj1_Distances point 112
C 0.11096 0.43538 0.07157
 O -1.38940 0.38039 0.14552
 F 1.80259 -1.77329 -0.21400
 H 0.38423 -0.38108 0.34003
 H 0.38803 0.68250 -0.93761
 H 0.44553 1.04163 0.77244
 H -1.74194 -0.38554 -0.17794
7
SN2_IRC_Distances_noMW_output/new_data/SN2_traj1_Distances point 113
C 0.10612 0.43455 0.07259
 O -1.38907 0.38309 0.14493
 F 1.80664 -1.77448 -0.21710
 H 0.38297 -0.38380 0.34384
 H 0.38831 0.68046 -0.93686
 H 0.44537 1.04438 0.77150
 H -1.74033 -0.38420 -0.17890
7
SN2_IRC_Distances_noMW_output/new_data/SN2_traj1_Distances point 114
C 0.10076 0.43359 0.07370
 O -1.38870 0.38608 0.14429
 F 1.81111 -1.77579 -0.22050
 H 0.38157 -0.38681 0.34800
 H 0.38860 0.67819 -0.93600
 H 0.44519 1.04744 0.77049
 H -1.73854 -0.38271 -0.17997
7
SN2_IRC_Distances_noMW_output/new_data/SN2_traj1_Distances point 115
C 0.09493 0.43251 0.07488
 O -1.38829 0.38934 0.14362
 F 1.81599 -1.77719 -0.22417
 H 0.38005 -0.39010 0.35243
 H 0.38890 0.67573 -0.93505
 H 0.44501 1.05079 0.76944
 H -1.73659 -0.38108 -0.18114
7
SN2_IRC_Distances_noMW_output/new_data/SN2_traj1_Distances point 116
C 0.08872 0.43132 0.07610
 O -1.38784 0.39282 0.14293
 F 1.82119 -1.77866 -0.22805
 H 0.37842 -0.39362 0.35706
 H 0.38921 0.67310 -0.93402
 H 0.44481 1.05437 0.76837
 H -1.73450 -0.37933 -0.18240
7
SN2_IRC_Distances_noMW_output/new_data/SN2_traj1_Distances point 117
C 0.08222 0.43003 0.07735
 O -1.38736 0.39647 0.14223
 F 1.82662 -1.78018 -0.23205
 H 0.37672 -0.39732 0.36179
 H 0.38952 0.67034 -0.93292
 H 0.44460 1.05814 0.76731
 H -1.73232 -0.37749 -0.18372
7
SN2_IRC_Distances_noMW_output/new_data/SN2_traj1_Distances point 118
C 0.07555 0.42866 0.07860
 O -1.38685 0.40023 0.14155
 F 1.83220 -1.78172 -0.23613
 H 0.37496 -0.40112 0.36655
 H 0.38981 0.66751 -0.93176
 H 0.44439 1.06203 0.76627
 H -1.73006 -0.37559 -0.18508
7
SN2_IRC_Distances_noMW_output/new_data/SN2_traj1_Distances point 119
C 0.06876 0.42722 0.07983
 O -1.38633 0.40406 0.14088
 F 1.83789 -1.78326 -0.24022
 H 0.37317 -0.40500 0.37127
 H 0.39010 0.66462 -0.93055
 H 0.44417 1.06600 0.76528
 H -1.72776 -0.37364 -0.18648
7
SN2_IRC_Distances_noMW_output/new_data/SN2_traj1_Distances point 120
C 0.06192 0.42571 0.08103
 O -1.38579 0.40793 0.14023
 F 1.84362 -1.78479 -0.24431
 H 0.37136 -0.40892 0.37593
 H 0.39036 0.66170 -0.92932
 H 0.44395 1.07003 0.76434
 H -1.72542 -0.37166 -0.18790
7
SN2_IRC_Distances_noMW_output/new_data/SN2_traj1_Distances point 121
C 0.05503 0.42415 0.08220
 O -1.38524 0.41184 0.13961
 F 1.84940 -1.78631 -0.24838
 H 0.36954 -0.41288 0.38050
 H 0.39061 0.65875 -0.92806
 H 0.44372 1.07409 0.76346
 H -1.72306 -0.36964 -0.18934
7
SN2_IRC_Distances_noMW_output/new_data/SN2_traj1_Distances point 122
C 0.04811 0.42254 0.08334
 O -1.38467 0.41578 0.13902
 F 1.85522 -1.78782 -0.25243
 H 0.36771 -0.41686 0.38499
 H 0.39084 0.65577 -0.92677
 H 0.44348 1.07820 0.76264
 H -1.72068 -0.36760 -0.19079
7
SN2_IRC_Distances_noMW_output/new_data/SN2_traj1_Distances point 123
C 0.04113 0.42087 0.08444
 O -1.38409 0.41976 0.13846
 F 1.86109 -1.78932 -0.25646
 H 0.36587 -0.42089 0.38940
 H 0.39105 0.65276 -0.92545
 H 0.44323 1.08234 0.76189
 H -1.71827 -0.36552 -0.19227
7
SN2_IRC_Distances_noMW_output/new_data/SN2_traj1_Distances point 124
C 0.03407 0.41913 0.08552
 O -1.38350 0.42380 0.13792
 F 1.86704 -1.79081 -0.26050
 H 0.36401 -0.42497 0.39375
 H 0.39124 0.64970 -0.92410
 H 0.44296 1.08655 0.76118
 H -1.71581 -0.36340 -0.19376
7
SN2_IRC_Distances_noMW_output/new_data/SN2_traj1_Distances point 125
C 0.02688 0.41731 0.08657
 O -1.38288 0.42793 0.13740
 F 1.87311 -1.79232 -0.26457
 H 0.36211 -0.42913 0.39807
 H 0.39142 0.64657 -0.92271
 H 0.44268 1.09084 0.76054
 H -1.71330 -0.36121 -0.19530
7
SN2_IRC_Distances_noMW_output/new_data/SN2_traj1_Distances point 126
C 0.01948 0.41539 0.08760
 O -1.38224 0.43219 0.13691
 F 1.87936 -1.79384 -0.26871
 H 0.36016 -0.43341 0.40240
 H 0.39157 0.64334 -0.92126
 H 0.44237 1.09526 0.75994
 H -1.71070 -0.35893 -0.19688
7
SN2_IRC_Distances_noMW_output/new_data/SN2_traj1_Distances point 127
C 0.01179 0.41334 0.08863
 O -1.38157 0.43664 0.13643
 F 1.88588 -1.79540 -0.27297
 H 0.35814 -0.43786 0.40679
 H 0.39172 0.63995 -0.91974
 H 0.44202 1.09986 0.75941
 H -1.70798 -0.35653 -0.19854
7
SN2_IRC_Distances_noMW_output/new_data/SN2_traj1_Distances point 128
C 0.00367 0.41113 0.08965
 O -1.38084 0.44136 0.13597
 F 1.89278 -1.79703 -0.27741
 H 0.35602 -0.44257 0.41128
 H 0.39184 0.63635 -0.91812
 H 0.44163 1.10472 0.75892
 H -1.70509 -0.35397 -0.20030
7
SN2_IRC_Distances_noMW_output/new_data/SN2_traj1_Distances point 129
C -0.00494 0.40873 0.09068
 O -1.38007 0.44638 0.13553
 F 1.90012 -1.79873 -0.28207
 H 0.35377 -0.44756 0.41591
 H 0.39194 0.63250 -0.91639
 H 0.44118 1.10988 0.75850
 H -1.70200 -0.35121 -0.20217
7
SN2_IRC_Distances_noMW_output/new_data/SN2_traj1_Distances point 130
C -0.01382 0.40619 0.09168
 O -1.37926 0.45159 0.13512
 F 1.90771 -1.80046 -0.28681
 H 0.35146 -0.45271 0.42053
 H 0.39202 0.62850 -0.91459
 H 0.44068 1.11519 0.75817
 H -1.69879 -0.34831 -0.20411
7
SN2_IRC_Distances_noMW_output/new_data/SN2_traj1_Distances point 131
C -0.02223 0.40374 0.09256
 O -1.37849 0.45654 0.13479
 F 1.91493 -1.80207 -0.29125
 H 0.34930 -0.45757 0.42477
 H 0.39207 0.62468 -0.91288
 H 0.44016 1.12022 0.75795
 H -1.69573 -0.34553 -0.20595
7
SN2_IRC_Distances_noMW_output/new_data/SN2_traj1_Distances point 132
C -0.02961 0.40154 0.09328
 O -1.37782 0.46091 0.13454
 F 1.92129 -1.80347 -0.29510
 H 0.34740 -0.46185 0.42839
 H 0.39209 0.62130 -0.91136
 H 0.43967 1.12462 0.75782
 H -1.69302 -0.34304 -0.20757
7
SN2_IRC_Distances_noMW_output/new_data/SN2_traj1_Distances point 133
C -0.03605 0.39959 0.09387
 O -1.37722 0.46473 0.13435
 F 1.92686 -1.80468 -0.29843
 H 0.34576 -0.46557 0.43147
 H 0.39209 0.61832 -0.91004
 H 0.43921 1.12845 0.75777
 H -1.69065 -0.34085 -0.20898
7
SN2_IRC_Distances_noMW_output/new_data/SN2_traj1_Distances point 134
C -0.04183 0.39782 0.09437
 O -1.37669 0.46818 0.13420
 F 1.93187 -1.80576 -0.30140
 H 0.34430 -0.46891 0.43417
 H 0.39208 0.61564 -0.90885
 H 0.43877 1.13188 0.75776
 H -1.68850 -0.33885 -0.21025
7
SN2_IRC_Distances_noMW_output/new_data/SN2_traj1_Distances point 135
C -0.04720 0.39615 0.09481
 O -1.37619 0.47139 0.13409
 F 1.93654 -1.80675 -0.30414
 H 0.34295 -0.47201 0.43663
 H 0.39206 0.61312 -0.90775
 H 0.43834 1.13506 0.75780
 H -1.68650 -0.33697 -0.21144
7
SN2_IRC_Distances_noMW_output/new_data/SN2_traj1_Distances point 136
C -0.05235 0.39454 0.09521
 O -1.37572 0.47448 0.13399
 F 1.94104 -1.80770 -0.30674
 H 0.34166 -0.47498 0.43894
 H 0.39203 0.61070 -0.90669
 H 0.43790 1.13810 0.75786
 H -1.68457 -0.33515 -0.21257
7
SN2_IRC_Distances_noMW_output/new_data/SN2_traj1_Distances point 137
C -0.05742 0.39294 0.09558
 O -1.37525 0.47754 0.13392
 F 1.94548 -1.80863 -0.30929
 H 0.34040 -0.47790 0.44118
 H 0.39200 0.60830 -0.90564
 H 0.43745 1.14109 0.75795
 H -1.68266 -0.33334 -0.21369
7
SN2_IRC_Distances_noMW_output/new_data/SN2_traj1_Distances point 138
C -0.06253 0.39131 0.09593
 O -1.37478 0.48063 0.13386
 F 1.94997 -1.80955 -0.31185
 H 0.33913 -0.48083 0.44339
 H 0.39195 0.60586 -0.90459
 H 0.43698 1.14409 0.75807
 H -1.68072 -0.33150 -0.21482
7
SN2_IRC_Distances_noMW_output/new_data/SN2_traj1_Distances point 139
C -0.06779 0.38961 0.09627
 O -1.37430 0.48382 0.13382
 F 1.95461 -1.81051 -0.31447
 H 0.33784 -0.48386 0.44563
 H 0.39190 0.60333 -0.90350
 H 0.43646 1.14717 0.75823
 H -1.67872 -0.32957 -0.21598
7
SN2_IRC_Distances_noMW_output/new_data/SN2_traj1_Distances point 140
C -0.07333 0.38781 0.09661
 O -1.37380 0.48719 0.13381
 F 1.95950 -1.81150 -0.31720
 H 0.33649 -0.48703 0.44793
 H 0.39184 0.60066 -0.90236
 H 0.43590 1.15040 0.75842
 H -1.67661 -0.32753 -0.21721
7
SN2_IRC_Distances_noMW_output/new_data/SN2_traj1_Distances point 141
C -0.07925 0.38587 0.09693
 O -1.37326 0.49080 0.13381
 F 1.96476 -1.81256 -0.32010
 H 0.33506 -0.49041 0.45035
 H 0.39176 0.59778 -0.90114
 H 0.43526 1.15384 0.75867
 H -1.67433 -0.32532 -0.21851
7
SN2_IRC_Distances_noMW_output/new_data/SN2_traj1_Distances point 142
C -0.08570 0.38374 0.09725
 O -1.37269 0.49476 0.13384
 F 1.97052 -1.81372 -0.32325
 H 0.33352 -0.49409 0.45292
 H 0.39167 0.59461 -0.89982
 H 0.43452 1.15756 0.75898
 H -1.67185 -0.32287 -0.21993
7
SN2_IRC_Distances_noMW_output/new_data/SN2_traj1_Distances point 143
C -0.09281 0.38137 0.09757
 O -1.37205 0.49915 0.13391
 F 1.97690 -1.81498 -0.32669
 H 0.33183 -0.49814 0.45569
 H 0.39156 0.59109 -0.89836
 H 0.43365 1.16165 0.75938
 H -1.66908 -0.32013 -0.22150
7
SN2_IRC_Distances_noMW_output/new_data/SN2_traj1_Distances point 144
C -0.10067 0.37872 0.09787
 O -1.37137 0.50402 0.13403
 F 1.98400 -1.81637 -0.33046
 H 0.33000 -0.50260 0.45867
 H 0.39142 0.58716 -0.89675
 H 0.43264 1.16613 0.75987
 H -1.66601 -0.31705 -0.22323
7
SN2_IRC_Distances_noMW_output/new_data/SN2_traj1_Distances point 145
C -0.10920 0.37582 0.09814
 O -1.37064 0.50934 0.13421
 F 1.99175 -1.81788 -0.33452
 H 0.32804 -0.50742 0.46181
 H 0.39126 0.58284 -0.89501
 H 0.43145 1.17095 0.76048
 H -1.66266 -0.31365 -0.22510
7
SN2_IRC_Distances_noMW_output/new_data/SN2_traj1_Distances point 146
C -0.11807 0.37278 0.09835
 O -1.36990 0.51490 0.13445
 F 1.99987 -1.81945 -0.33871
 H 0.32604 -0.51241 0.46498
 H 0.39108 0.57830 -0.89321
 H 0.43013 1.17592 0.76118
 H -1.65915 -0.31004 -0.22704
7
SN2_IRC_Distances_noMW_output/new_data/SN2_traj1_Distances point 147
C -0.12688 0.36974 0.09850
 O -1.36918 0.52047 0.13475
 F 2.00801 -1.82101 -0.34283
 H 0.32409 -0.51735 0.46803
 H 0.39089 0.57373 -0.89144
 H 0.42872 1.18080 0.76195
 H -1.65564 -0.30639 -0.22896
7
SN2_IRC_Distances_noMW_output/new_data/SN2_traj1_Distances point 148
C -0.13535 0.36679 0.09859
 O -1.36852 0.52585 0.13509
 F 2.01590 -1.82251 -0.34677
 H 0.32226 -0.52207 0.47088
 H 0.39070 0.56928 -0.88974
 H 0.42727 1.18545 0.76275
 H -1.65225 -0.30280 -0.23080
7
SN2_IRC_Distances_noMW_output/new_data/SN2_traj1_Distances point 149
C -0.14340 0.36398 0.09862
 O -1.36792 0.53101 0.13546
 F 2.02346 -1.82394 -0.35049
 H 0.32055 -0.52653 0.47351
 H 0.39052 0.56500 -0.88813
 H 0.42580 1.18982 0.76356
 H -1.64901 -0.29932 -0.23254
7
SN2_IRC_Distances_noMW_output/new_data/SN2_traj1_Distances point 150
C -0.15105 0.36130 0.09860
 O -1.36737 0.53593 0.13587
 F 2.03071 -1.82531 -0.35400
 H 0.31897 -0.53075 0.47595
 H 0.39034 0.56088 -0.88662
 H 0.42432 1.19392 0.76439
 H -1.64592 -0.29596 -0.23419
7
SN2_IRC_Distances_noMW_output/new_data/SN2_traj1_Distances point 151
C -0.15836 0.35873 0.09854
 O -1.36687 0.54066 0.13629
 F 2.03769 -1.82663 -0.35733
 H 0.31750 -0.53476 0.47822
 H 0.39017 0.55691 -0.88518
 H 0.42283 1.19779 0.76521
 H -1.64296 -0.29270 -0.23575
7
SN2_IRC_Distances_noMW_output/new_data/SN2_traj1_Distances point 152
C -0.16537 0.35626 0.09844
 O -1.36642 0.54523 0.13674
 F 2.04444 -1.82790 -0.36051
 H 0.31611 -0.53859 0.48035
 H 0.39001 0.55305 -0.88381
 H 0.42133 1.20146 0.76604
 H -1.64011 -0.28951 -0.23725
7
SN2_IRC_Distances_noMW_output/new_data/SN2_traj1_Distances point 153
C -0.17215 0.35386 0.09832
 O -1.36600 0.54968 0.13721
 F 2.05103 -1.82915 -0.36358
 H 0.31480 -0.54227 0.48236
 H 0.38986 0.54928 -0.88249
 H 0.41981 1.20498 0.76687
 H -1.63735 -0.28638 -0.23868
7
SN2_IRC_Distances_noMW_output/new_data/SN2_traj1_Distances point 154
C -0.17874 0.35153 0.09816
 O -1.36563 0.55402 0.13770
 F 2.05749 -1.83037 -0.36655
 H 0.31356 -0.54583 0.48428
 H 0.38971 0.54558 -0.88122
 H 0.41827 1.20836 0.76771
 H -1.63466 -0.28329 -0.24007
7
SN2_IRC_Distances_noMW_output/new_data/SN2_traj1_Distances point 155
C -0.18520 0.34926 0.09797
 O -1.36529 0.55830 0.13822
 F 2.06386 -1.83158 -0.36945
 H 0.31238 -0.54929 0.48612
 H 0.38958 0.54191 -0.87998
 H 0.41669 1.21163 0.76855
 H -1.63202 -0.28023 -0.24143
7
SN2_IRC_Distances_noMW_output/new_data/SN2_traj1_Distances point 156
C -0.19155 0.34702 0.09776
 O -1.36498 0.56253 0.13876
 F 2.07019 -1.83278 -0.37230
 H 0.31125 -0.55269 0.48790
 H 0.38945 0.53827 -0.87877
 H 0.41507 1.21481 0.76940
 H -1.62943 -0.27717 -0.24275
7
SN2_IRC_Distances_noMW_output/new_data/SN2_traj1_Distances point 157
C -0.19784 0.34480 0.09752
 O -1.36470 0.56674 0.13933
 F 2.07650 -1.83399 -0.37511
 H 0.31016 -0.55603 0.48963
 H 0.38933 0.53463 -0.87758
 H 0.41341 1.21793 0.77027
 H -1.62686 -0.27409 -0.24405
7
SN2_IRC_Distances_noMW_output/new_data/SN2_traj1_Distances point 158
C -0.20412 0.34260 0.09725
 O -1.36446 0.57097 0.13993
 F 2.08287 -1.83521 -0.37791
 H 0.30910 -0.55934 0.49132
 H 0.38922 0.53096 -0.87640
 H 0.41168 1.22100 0.77116
 H -1.62429 -0.27098 -0.24535
7
SN2_IRC_Distances_noMW_output/new_data/SN2_traj1_Distances point 159
C -0.21043 0.34039 0.09696
 O -1.36424 0.57524 0.14056
 F 2.08932 -1.83646 -0.38071
 H 0.30807 -0.56265 0.49300
 H 0.38912 0.52724 -0.87523
 H 0.40988 1.22405 0.77206
 H -1.62172 -0.26781 -0.24664
7
SN2_IRC_Distances_noMW_output/new_data/SN2_traj1_Distances point 160
C -0.21680 0.33817 0.09663
 O -1.36406 0.57958 0.14124
 F 2.09588 -1.83774 -0.38354
 H 0.30706 -0.56597 0.49466
 H 0.38904 0.52344 -0.87405
 H 0.40800 1.22709 0.77300
 H -1.61913 -0.26457 -0.24793
7
SN2_IRC_Distances_noMW_output/new_data/SN2_traj1_Distances point 161
C -0.22315 0.33596 0.09628
 O -1.36391 0.58393 0.14194
 F 2.10251 -1.83904 -0.38636
 H 0.30610 -0.56926 0.49629
 H 0.38896 0.51962 -0.87288
 H 0.40605 1.23008 0.77394
 H -1.61655 -0.26129 -0.24922
7
SN2_IRC_Distances_noMW_output/new_data/SN2_traj1_Distances point 162
C -0.22930 0.33384 0.09591
 O -1.36381 0.58816 0.14266
 F 2.10896 -1.84032 -0.38908
 H 0.30520 -0.57242 0.49784
 H 0.38891 0.51588 -0.87176
 H 0.40411 1.23294 0.77487
 H -1.61407 -0.25808 -0.25045
7
SN2_IRC_Distances_noMW_output/new_data/SN2_traj1_Distances point 163
C -0.23499 0.33189 0.09555
 O -1.36375 0.59210 0.14335
 F 2.11500 -1.84153 -0.39159
 H 0.30440 -0.57532 0.49926
 H 0.38887 0.51239 -0.87073
 H 0.40224 1.23555 0.77575
 H -1.61178 -0.25507 -0.25158
7
SN2_IRC_Distances_noMW_output/new_data/SN2_traj1_Distances point 164
C -0.24016 0.33012 0.09520
 O -1.36372 0.59569 0.14401
 F 2.12054 -1.84265 -0.39388
 H 0.30370 -0.57795 0.50053
 H 0.38885 0.50919 -0.86980
 H 0.40051 1.23790 0.77655
 H -1.60970 -0.25230 -0.25260
7
SN2_IRC_Distances_noMW_output/new_data/SN2_traj1_Distances point 165
C -0.24490 0.32852 0.09486
 O -1.36373 0.59900 0.14463
 F 2.12565 -1.84370 -0.39598
 H 0.30308 -0.58034 0.50168
 H 0.38884 0.50623 -0.86895
 H 0.39887 1.24002 0.77729
 H -1.60781 -0.24974 -0.25354
7
SN2_IRC_Distances_noMW_output/new_data/SN2_traj1_Distances point 166
C -0.24934 0.32702 0.09454
 O -1.36375 0.60212 0.14523
 F 2.13048 -1.84469 -0.39794
 H 0.30252 -0.58257 0.50275
 H 0.38884 0.50344 -0.86816
 H 0.39730 1.24200 0.77799
 H -1.60605 -0.24732 -0.25440
7
SN2_IRC_Distances_noMW_output/new_data/SN2_traj1_Distances point 167
C -0.25361 0.32559 0.09422
 O -1.36380 0.60512 0.14582
 F 2.13515 -1.84566 -0.39983
 H 0.30200 -0.58469 0.50377
 H 0.38886 0.50074 -0.86741
 H 0.39577 1.24388 0.77866
 H -1.60436 -0.24497 -0.25524
7
SN2_IRC_Distances_noMW_output/new_data/SN2_traj1_Distances point 168
C -0.25780 0.32419 0.09389
 O -1.36387 0.60809 0.14642
 F 2.13978 -1.84663 -0.40169
 H 0.30150 -0.58678 0.50477
 H 0.38888 0.49807 -0.86667
 H 0.39422 1.24571 0.77933
 H -1.60272 -0.24265 -0.25605
7
SN2_IRC_Distances_noMW_output/new_data/SN2_traj1_Distances point 169
C -0.26200 0.32280 0.09355
 O -1.36396 0.61107 0.14704
 F 2.14445 -1.84762 -0.40355
 H 0.30103 -0.58885 0.50575
 H 0.38891 0.49538 -0.86593
 H 0.39265 1.24753 0.78000
 H -1.60108 -0.24030 -0.25686
7
SN2_IRC_Distances_noMW_output/new_data/SN2_traj1_Distances point 170
C -0.26628 0.32139 0.09319
 O -1.36408 0.61412 0.14768
 F 2.14924 -1.84864 -0.40545
 H 0.30057 -0.59095 0.50675
 H 0.38896 0.49261 -0.86519
 H 0.39101 1.24936 0.78069
 H -1.59942 -0.23790 -0.25768
7
SN2_IRC_Distances_noMW_output/new_data/SN2_traj1_Distances point 171
C -0.27069 0.31996 0.09281
 O -1.36422 0.61727 0.14836
 F 2.15421 -1.84971 -0.40740
 H 0.30011 -0.59309 0.50777
 H 0.38902 0.48975 -0.86442
 H 0.38929 1.25123 0.78140
 H -1.59772 -0.23540 -0.25852
7
SN2_IRC_Distances_noMW_output/new_data/SN2_traj1_Distances point 172
C -0.27528 0.31847 0.09241
 O -1.36440 0.62056 0.14909
 F 2.15942 -1.85084 -0.40944
 H 0.29966 -0.59531 0.50882
 H 0.38910 0.48675 -0.86363
 H 0.38747 1.25315 0.78214
 H -1.59597 -0.23278 -0.25939
7
SN2_IRC_Distances_noMW_output/new_data/SN2_traj1_Distances point 173
C -0.28008 0.31694 0.09197
 O -1.36463 0.62402 0.14987
 F 2.16492 -1.85206 -0.41158
 H 0.29921 -0.59762 0.50992
 H 0.38920 0.48358 -0.86281
 H 0.38552 1.25515 0.78291
 H -1.59415 -0.23001 -0.26029
7
SN2_IRC_Distances_noMW_output/new_data/SN2_traj1_Distances point 174
C -0.28511 0.31534 0.09150
 O -1.36490 0.62767 0.15072
 F 2.17075 -1.85336 -0.41382
 H 0.29877 -0.60003 0.51105
 H 0.38932 0.48024 -0.86195
 H 0.38343 1.25722 0.78373
 H -1.59227 -0.22708 -0.26124
7
SN2_IRC_Distances_noMW_output/new_data/SN2_traj1_Distances point 175
C -0.29039 0.31369 0.09099
 O -1.36522 0.63151 0.15163
 F 2.17692 -1.85476 -0.41618
 H 0.29834 -0.60253 0.51224
 H 0.38948 0.47670 -0.86105
 H 0.38119 1.25936 0.78459
 H -1.59031 -0.22399 -0.26222
7
SN2_IRC_Distances_noMW_output/new_data/SN2_traj1_Distances point 176
C -0.29591 0.31199 0.09044
 O -1.36561 0.63554 0.15261
 F 2.18343 -1.85625 -0.41865
 H 0.29793 -0.60512 0.51347
 H 0.38966 0.47297 -0.86012
 H 0.37881 1.26158 0.78548
 H -1.58830 -0.22072 -0.26324
7
SN2_IRC_Distances_noMW_output/new_data/SN2_traj1_Distances point 177
C -0.30164 0.31025 0.08986
 O -1.36607 0.63976 0.15367
 F 2.19027 -1.85785 -0.42122
 H 0.29754 -0.60778 0.51474
 H 0.38988 0.46907 -0.85916
 H 0.37627 1.26386 0.78641
 H -1.58624 -0.21730 -0.26430
7
SN2_IRC_Distances_noMW_output/new_data/SN2_traj1_Distances point 178
C -0.30755 0.30848 0.08924
 O -1.36661 0.64412 0.15478
 F 2.19740 -1.85954 -0.42388
 H 0.29718 -0.61050 0.51604
 H 0.39014 0.46501 -0.85817
 H 0.37360 1.26617 0.78737
 H -1.58416 -0.21374 -0.26538
7
SN2_IRC_Distances_noMW_output/new_data/SN2_traj1_Distances point 179
C -0.31360 0.30670 0.08859
 O -1.36722 0.64862 0.15596
 F 2.20479 -1.86132 -0.42662
 H 0.29685 -0.61326 0.51736
 H 0.39045 0.46081 -0.85717
 H 0.37080 1.26852 0.78835
 H -1.58207 -0.21007 -0.26648
7
SN2_IRC_Distances_noMW_output/new_data/SN2_traj1_Distances point 180
C -0.31976 0.30493 0.08792
 O -1.36791 0.65322 0.15720
 F 2.21239 -1.86319 -0.42941
 H 0.29657 -0.61603 0.51869
 H 0.39080 0.45650 -0.85616
 H 0.36790 1.27087 0.78934
 H -1.58000 -0.20630 -0.26758
7
SN2_IRC_Distances_noMW_output/new_data/SN2_traj1_Distances point 181
C -0.32599 0.30318 0.08722
 O -1.36868 0.65789 0.15849
 F 2.22018 -1.86514 -0.43225
 H 0.29634 -0.61881 0.52004
 H 0.39119 0.45210 -0.85514
 H 0.36490 1.27323 0.79033
 H -1.57795 -0.20245 -0.26870
7
SN2_IRC_Distances_noMW_output/new_data/SN2_traj1_Distances point 182
C -0.33226 0.30146 0.08650
 O -1.36955 0.66264 0.15983
 F 2.22814 -1.86718 -0.43512
 H 0.29616 -0.62157 0.52139
 H 0.39164 0.44762 -0.85412
 H 0.36181 1.27558 0.79133
 H -1.57594 -0.19854 -0.26982
7
SN2_IRC_Distances_noMW_output/new_data/SN2_traj1_Distances point 183
C -0.33857 0.29976 0.08576
 O -1.37049 0.66743 0.16122
 F 2.23624 -1.86929 -0.43802
 H 0.29604 -0.62431 0.52275
 H 0.39213 0.44308 -0.85309
 H 0.35864 1.27791 0.79233
 H -1.57398 -0.19458 -0.27094
7
SN2_IRC_Distances_noMW_output/new_data/SN2_traj1_Distances point 184
C -0.34489 0.29812 0.08501
 O -1.37153 0.67226 0.16266
 F 2.24447 -1.87147 -0.44095
 H 0.29597 -0.62702 0.52410
 H 0.39268 0.43848 -0.85208
 H 0.35541 1.28022 0.79332
 H -1.57209 -0.19059 -0.27205
7
SN2_IRC_Distances_noMW_output/new_data/SN2_traj1_Distances point 185
C -0.35120 0.29652 0.08424
 O -1.37265 0.67711 0.16413
 F 2.25278 -1.87373 -0.44388
 H 0.29595 -0.62969 0.52544
 H 0.39328 0.43385 -0.85107
 H 0.35212 1.28251 0.79430
 H -1.57028 -0.18657 -0.27316
7
SN2_IRC_Distances_noMW_output/new_data/SN2_traj1_Distances point 186
C -0.35746 0.29498 0.08347
 O -1.37386 0.68195 0.16563
 F 2.26115 -1.87604 -0.44682
 H 0.29599 -0.63231 0.52678
 H 0.39392 0.42922 -0.85007
 H 0.34880 1.28476 0.79526
 H -1.56855 -0.18256 -0.27425
7
SN2_IRC_Distances_noMW_output/new_data/SN2_traj1_Distances point 187
C -0.36364 0.29352 0.08270
 O -1.37515 0.68675 0.16716
 F 2.26952 -1.87841 -0.44973
 H 0.29609 -0.63485 0.52809
 H 0.39461 0.42460 -0.84908
 H 0.34547 1.28697 0.79620
 H -1.56692 -0.17857 -0.27533
7
SN2_IRC_Distances_noMW_output/new_data/SN2_traj1_Distances point 188
C -0.36970 0.29213 0.08193
 O -1.37650 0.69149 0.16869
 F 2.27785 -1.88080 -0.45261
 H 0.29625 -0.63731 0.52938
 H 0.39535 0.42003 -0.84812
 H 0.34216 1.28911 0.79711
 H -1.56540 -0.17464 -0.27638
7
SN2_IRC_Distances_noMW_output/new_data/SN2_traj1_Distances point 189
C -0.37562 0.29082 0.08118
 O -1.37791 0.69613 0.17023
 F 2.28608 -1.88322 -0.45543
 H 0.29645 -0.63968 0.53064
 H 0.39612 0.41553 -0.84719
 H 0.33887 1.29120 0.79798
 H -1.56400 -0.17079 -0.27741
7
SN2_IRC_Distances_noMW_output/new_data/SN2_traj1_Distances point 190
C -0.38138 0.28960 0.08043
 O -1.37937 0.70069 0.17177
 F 2.29421 -1.88565 -0.45821
 H 0.29670 -0.64195 0.53187
 H 0.39692 0.41111 -0.84628
 H 0.33563 1.29323 0.79883
 H -1.56270 -0.16701 -0.27841
7
SN2_IRC_Distances_noMW_output/new_data/SN2_traj1_Distances point 191
C -0.38700 0.28845 0.07970
 O -1.38088 0.70515 0.17330
 F 2.30223 -1.88810 -0.46093
 H 0.29699 -0.64414 0.53306
 H 0.39775 0.40676 -0.84540
 H 0.33243 1.29519 0.79964
 H -1.56152 -0.16332 -0.27938
7
SN2_IRC_Distances_noMW_output/new_data/SN2_traj1_Distances point 192
C -0.39250 0.28737 0.07899
 O -1.38244 0.70954 0.17484
 F 2.31018 -1.89057 -0.46361
 H 0.29732 -0.64624 0.53423
 H 0.39862 0.40248 -0.84454
 H 0.32927 1.29711 0.80043
 H -1.56045 -0.15970 -0.28034
7
SN2_IRC_Distances_noMW_output/new_data/SN2_traj1_Distances point 193
C -0.39791 0.28636 0.07827
 O -1.38406 0.71387 0.17638
 F 2.31809 -1.89307 -0.46626
 H 0.29770 -0.64828 0.53539
 H 0.39952 0.39824 -0.84369
 H 0.32613 1.29900 0.80120
 H -1.55946 -0.15612 -0.28128
7
SN2_IRC_Distances_noMW_output/new_data/SN2_traj1_Distances point 194
C -0.40327 0.28540 0.07757
 O -1.38575 0.71818 0.17794
 F 2.32603 -1.89562 -0.46891
 H 0.29811 -0.65028 0.53653
 H 0.40046 0.39400 -0.84286
 H 0.32298 1.30087 0.80194
 H -1.55857 -0.15256 -0.28221
7
SN2_IRC_Distances_noMW_output/new_data/SN2_traj1_Distances point 195
C -0.40862 0.28449 0.07686
 O -1.38751 0.72251 0.17953
 F 2.33406 -1.89824 -0.47158
 H 0.29858 -0.65224 0.53767
 H 0.40145 0.38974 -0.84202
 H 0.31981 1.30274 0.80268
 H -1.55776 -0.14901 -0.28314
7
SN2_IRC_Distances_noMW_output/new_data/SN2_traj1_Distances point 196
C -0.41403 0.28361 0.07614
 O -1.38939 0.72691 0.18117
 F 2.34227 -1.90097 -0.47429
 H 0.29909 -0.65419 0.53883
 H 0.40250 0.38541 -0.84118
 H 0.31658 1.30463 0.80341
 H -1.55702 -0.14540 -0.28409
7
SN2_IRC_Distances_noMW_output/new_data/SN2_traj1_Distances point 197
C -0.41956 0.28277 0.07541
 O -1.39140 0.73143 0.18288
 F 2.35077 -1.90384 -0.47709
 H 0.29967 -0.65616 0.54001
 H 0.40363 0.38094 -0.84032
 H 0.31325 1.30657 0.80415
 H -1.55636 -0.14171 -0.28506
7
SN2_IRC_Distances_noMW_output/new_data/SN2_traj1_Distances point 198
C -0.42532 0.28194 0.07464
 O -1.39359 0.73615 0.18470
 F 2.35973 -1.90692 -0.48002
 H 0.30032 -0.65816 0.54125
 H 0.40486 0.37626 -0.83942
 H 0.30976 1.30860 0.80491
 H -1.55577 -0.13787 -0.28607
7
SN2_IRC_Distances_noMW_output/new_data/SN2_traj1_Distances point 199
C -0.43140 0.28114 0.07384
 O -1.39601 0.74116 0.18667
 F 2.36932 -1.91028 -0.48314
 H 0.30107 -0.66025 0.54256
 H 0.40623 0.37127 -0.83848
 H 0.30605 1.31076 0.80570
 H -1.55526 -0.13380 -0.28715
7
SN2_IRC_Distances_noMW_output/new_data/SN2_traj1_Distances point 200
C -0.43786 0.28035 0.07298
 O -1.39872 0.74651 0.18881
 F 2.37966 -1.91397 -0.48648
 H 0.30193 -0.66242 0.54395
 H 0.40777 0.36594 -0.83747
 H 0.30208 1.31306 0.80653
 H -1.55486 -0.12948 -0.28831
7
SN2_IRC_Distances_noMW_output/new_data/SN2_traj1_Distances point 201
C -0.44449 0.27961 0.07211
 O -1.40164 0.75204 0.19105
 F 2.39043 -1.91788 -0.48995
 H 0.30289 -0.66460 0.54538
 H 0.40942 0.36042 -0.83644
 H 0.29798 1.31545 0.80736
 H -1.55459 -0.12504 -0.28950
7
SN2_IRC_Distances_noMW_output/new_data/SN2_traj1_Distances point 202
C -0.45072 0.27900 0.07129
 O -1.40452 0.75726 0.19320
 F 2.40070 -1.92168 -0.49324
 H 0.30386 -0.66660 0.54672
 H 0.41106 0.35519 -0.83547
 H 0.29410 1.31771 0.80814
 H -1.55448 -0.12087 -0.29064
7
SN2_IRC_Distances_noMW_output/new_data/SN2_traj1_Distances point 203
C -0.45619 0.27852 0.07057
 O -1.40715 0.76185 0.19513
 F 2.40982 -1.92512 -0.49614
 H 0.30476 -0.66832 0.54790
 H 0.41255 0.35057 -0.83462
 H 0.29070 1.31972 0.80880
 H -1.55449 -0.11722 -0.29164
7
SN2_IRC_Distances_noMW_output/new_data/SN2_traj1_Distances point 204
C -0.46093 0.27814 0.06996
 O -1.40951 0.76585 0.19683
 F 2.41783 -1.92817 -0.49868
 H 0.30558 -0.66979 0.54892
 H 0.41389 0.34654 -0.83389
 H 0.28773 1.32148 0.80938
 H -1.55460 -0.11405 -0.29252
7
SN2_IRC_Distances_noMW_output/new_data/SN2_traj1_Distances point 205
C -0.46512 0.27784 0.06942
 O -1.41167 0.76941 0.19835
 F 2.42499 -1.93094 -0.50094
 H 0.30634 -0.67107 0.54983
 H 0.41512 0.34296 -0.83323
 H 0.28510 1.32305 0.80988
 H -1.55476 -0.11125 -0.29331
7
SN2_IRC_Distances_noMW_output/new_data/SN2_traj1_Distances point 206
C -0.46891 0.27760 0.06893
 O -1.41367 0.77263 0.19975
 F 2.43151 -1.93349 -0.50300
 H 0.30705 -0.67221 0.55065
 H 0.41626 0.33971 -0.83264
 H 0.28272 1.32448 0.81033
 H -1.55496 -0.10872 -0.29402
7
SN2_IRC_Distances_noMW_output/new_data/SN2_traj1_Distances point 207
C -0.47239 0.27740 0.06849
 O -1.41555 0.77560 0.20105
 F 2.43755 -1.93587 -0.50489
 H 0.30773 -0.67324 0.55140
 H 0.41732 0.33671 -0.83210
 H 0.28053 1.32580 0.81074
 H -1.55519 -0.10641 -0.29468
7
SN2_IRC_Distances_noMW_output/new_data/SN2_traj1_Distances point 208
C -0.47561 0.27724 0.06808
 O -1.41732 0.77835 0.20226
 F 2.44318 -1.93811 -0.50665
 H 0.30837 -0.67418 0.55210
 H 0.41833 0.33392 -0.83160
 H 0.27850 1.32704 0.81111
 H -1.55545 -0.10427 -0.29530
7
SN2_IRC_Distances_noMW_output/new_data/SN2_traj1_Distances point 209
C -0.47861 0.27711 0.06770
 O -1.41901 0.78092 0.20340
 F 2.44845 -1.94023 -0.50830
 H 0.30898 -0.67504 0.55275
 H 0.41929 0.33132 -0.83113
 H 0.27661 1.32820 0.81146
 H -1.55573 -0.10228 -0.29588
7
SN2_IRC_Distances_noMW_output/new_data/SN2_traj1_Distances point 210
C -0.48139 0.27700 0.06735
 O -1.42061 0.78331 0.20447
 F 2.45339 -1.94222 -0.50984
 H 0.30957 -0.67584 0.55335
 H 0.42020 0.32890 -0.83069
 H 0.27486 1.32928 0.81178
 H -1.55602 -0.10043 -0.29642
7
SN2_IRC_Distances_noMW_output/new_data/SN2_traj1_Distances point 211
C -0.48398 0.27691 0.06702
 O -1.42211 0.78554 0.20547
 F 2.45800 -1.94410 -0.51128
 H 0.31012 -0.67657 0.55391
 H 0.42106 0.32664 -0.83029
 H 0.27323 1.33030 0.81208
 H -1.55631 -0.09871 -0.29692
7
SN2_IRC_Distances_noMW_output/new_data/SN2_traj1_Distances point 212
C -0.48636 0.27684 0.06673
 O -1.42352 0.78759 0.20640
 F 2.46226 -1.94584 -0.51260
 H 0.31064 -0.67724 0.55442
 H 0.42186 0.32456 -0.82991
 H 0.27173 1.33124 0.81236
 H -1.55661 -0.09714 -0.29739
7
SN2_IRC_Distances_noMW_output/new_data/SN2_traj1_Distances point 213
C -0.48853 0.27678 0.06646
 O -1.42482 0.78946 0.20726
 F 2.46617 -1.94745 -0.51381
 H 0.31112 -0.67784 0.55489
 H 0.42260 0.32265 -0.82958
 H 0.27036 1.33210 0.81260
 H -1.55690 -0.09570 -0.29782
7
SN2_IRC_Distances_noMW_output/new_data/SN2_traj1_Distances point 214
C -0.49048 0.27674 0.06622
 O -1.42600 0.79115 0.20803
 F 2.46969 -1.94891 -0.51490
 H 0.31156 -0.67838 0.55531
 H 0.42327 0.32094 -0.82927
 H 0.26913 1.33288 0.81282
 H -1.55717 -0.09442 -0.29821
7
SN2_IRC_Distances_noMW_output/new_data/SN2_traj1_Distances point 215
C -0.49219 0.27671 0.06601
 O -1.42705 0.79263 0.20871
 F 2.47280 -1.95020 -0.51586
 H 0.31195 -0.67884 0.55568
 H 0.42386 0.31943 -0.82900
 H 0.26805 1.33356 0.81302
 H -1.55743 -0.09329 -0.29855
7
SN2_IRC_Distances_noMW_output/new_data/SN2_traj1_Distances point 216
C -0.49368 0.27668 0.06582
 O -1.42797 0.79392 0.20930
 F 2.47552 -1.95133 -0.51670
 H 0.31230 -0.67925 0.55600
 H 0.42439 0.31812 -0.82877
 H 0.26711 1.33416 0.81319
 H -1.55766 -0.09230 -0.29885
7
SN2_IRC_Distances_noMW_output/new_data/SN2_traj1_Distances point 217
C -0.49497 0.27667 0.06567
 O -1.42877 0.79504 0.20982
 F 2.47787 -1.95232 -0.51742
 H 0.31260 -0.67960 0.55628
 H 0.42484 0.31698 -0.82857
 H 0.26630 1.33469 0.81333
 H -1.55787 -0.09146 -0.29910
7
SN2_IRC_Distances_noMW_output/new_data/SN2_traj1_Distances point 218
C -0.49609 0.27665 0.06553
 O -1.42948 0.79602 0.21027
 F 2.47993 -1.95318 -0.51806
 H 0.31286 -0.67990 0.55652
 H 0.42524 0.31598 -0.82839
 H 0.26559 1.33514 0.81346
 H -1.55805 -0.09072 -0.29933
7
SN2_IRC_Distances_noMW_output/new_data/SN2_traj1_Distances point 219
C -0.49709 0.27665 0.06541
 O -1.43011 0.79688 0.21067
 F 2.48176 -1.95395 -0.51862
 H 0.31310 -0.68016 0.55673
 H 0.42560 0.31510 -0.82823
 H 0.26497 1.33555 0.81357
 H -1.55822 -0.09006 -0.29953
7
SN2_IRC_Distances_noMW_output/new_data/SN2_traj1_Distances point 220
C -0.49800 0.27664 0.06530
 O -1.43068 0.79767 0.21104
 F 2.48343 -1.95466 -0.51914
 H 0.31331 -0.68041 0.55693
 H 0.42593 0.31429 -0.82809
 H 0.26439 1.33592 0.81368
 H -1.55838 -0.08946 -0.29972
7
SN2_IRC_Distances_noMW_output/new_data/SN2_traj1_Distances point 221
C -0.49885 0.27663 0.06519
 O -1.43123 0.79842 0.21139
 F 2.48500 -1.95532 -0.51962
 H 0.31352 -0.68063 0.55711
 H 0.42624 0.31354 -0.82796
 H 0.26386 1.33627 0.81377
 H -1.55853 -0.08890 -0.29989
7
SN2_IRC_Distances_noMW_output/new_data/SN2_traj1_Distances point 222
C -0.49967 0.27663 0.06509
 O -1.43175 0.79913 0.21172
 F 2.48652 -1.95597 -0.52008
 H 0.31372 -0.68085 0.55729
 H 0.42653 0.31281 -0.82783
 H 0.26334 1.33661 0.81387
 H -1.55868 -0.08836 -0.30006
7
SN2_IRC_Distances_noMW_output/new_data/SN2_traj1_Distances point 223
C -0.50049 0.27663 0.06500
 O -1.43228 0.79984 0.21205
 F 2.48802 -1.95660 -0.52055
 H 0.31391 -0.68106 0.55746
 H 0.42683 0.31209 -0.82770
 H 0.26283 1.33694 0.81396
 H -1.55883 -0.08783 -0.30022
7
SN2_IRC_Distances_noMW_output/new_data/SN2_traj1_Distances point 224
C -0.50130 0.27663 0.06490
 O -1.43281 0.80055 0.21239
 F 2.48954 -1.95725 -0.52101
 H 0.31411 -0.68128 0.55764
 H 0.42713 0.31136 -0.82757
 H 0.26231 1.33728 0.81405
 H -1.55899 -0.08729 -0.30039
7
SN2_IRC_Distances_noMW_output/new_data/SN2_traj1_Distances point 225
C -0.50214 0.27663 0.06480
 O -1.43335 0.80128 0.21273
 F 2.49109 -1.95791 -0.52149
 H 0.31432 -0.68150 0.55782
 H 0.42744 0.31061 -0.82744
 H 0.26179 1.33762 0.81414
 H -1.55915 -0.08674 -0.30056
7
SN2_IRC_Distances_noMW_output/new_data/SN2_traj1_Distances point 226
C -0.50300 0.27663 0.06469
 O -1.43391 0.80204 0.21308
 F 2.49269 -1.95859 -0.52198
 H 0.31453 -0.68172 0.55800
 H 0.42776 0.30985 -0.82731
 H 0.26124 1.33798 0.81424
 H -1.55931 -0.08618 -0.30074
7
SN2_IRC_Distances_noMW_output/new_data/SN2_traj1_Distances point 227
C -0.50390 0.27664 0.06459
 O -1.43450 0.80282 0.21345
 F 2.49437 -1.95931 -0.52249
 H 0.31475 -0.68195 0.55820
 H 0.42809 0.30905 -0.82717
 H 0.26068 1.33835 0.81434
 H -1.55949 -0.08559 -0.30092
7
SN2_IRC_Distances_noMW_output/new_data/SN2_traj1_Distances point 228
C -0.50484 0.27664 0.06448
 O -1.43512 0.80364 0.21384
 F 2.49611 -1.96006 -0.52302
 H 0.31499 -0.68220 0.55840
 H 0.42844 0.30821 -0.82702
 H 0.26009 1.33874 0.81445
 H -1.55968 -0.08498 -0.30112
7
SN2_IRC_Distances_noMW_output/new_data/SN2_traj1_Distances point 229
C -0.50581 0.27665 0.06436
 O -1.43576 0.80449 0.21424
 F 2.49794 -1.96084 -0.52358
 H 0.31523 -0.68245 0.55860
 H 0.42881 0.30734 -0.82687
 H 0.25948 1.33915 0.81455
 H -1.55988 -0.08434 -0.30132
7
SN2_IRC_Distances_noMW_output/new_data/SN2_traj1_Distances point 230
C -0.50683 0.27666 0.06424
 O -1.43644 0.80538 0.21467
 F 2.49984 -1.96166 -0.52416
 H 0.31549 -0.68271 0.55882
 H 0.42919 0.30643 -0.82671
 H 0.25884 1.33958 0.81467
 H -1.56010 -0.08367 -0.30153
7
SN2_IRC_Distances_noMW_output/new_data/SN2_traj1_Distances point 231
C -0.50789 0.27667 0.06411
 O -1.43715 0.80631 0.21511
 F 2.50184 -1.96252 -0.52477
 H 0.31576 -0.68298 0.55905
 H 0.42959 0.30548 -0.82654
 H 0.25817 1.34003 0.81479
 H -1.56033 -0.08298 -0.30175
7
SN2_IRC_Distances_noMW_output/new_data/SN2_traj1_Distances point 232
C -0.50901 0.27668 0.06398
 O -1.43790 0.80729 0.21557
 F 2.50394 -1.96343 -0.52541
 H 0.31605 -0.68326 0.55929
 H 0.43002 0.30448 -0.82637
 H 0.25747 1.34049 0.81491
 H -1.56057 -0.08225 -0.30198
7
SN2_IRC_Distances_noMW_output/new_data/SN2_traj1_Distances point 233
C -0.51017 0.27670 0.06384
 O -1.43869 0.80831 0.21606
 F 2.50613 -1.96438 -0.52608
 H 0.31635 -0.68356 0.55954
 H 0.43047 0.30344 -0.82618
 H 0.25674 1.34099 0.81504
 H -1.56083 -0.08149 -0.30222
7
SN2_IRC_Distances_noMW_output/new_data/SN2_traj1_Distances point 234
C -0.50353 0.29762 0.00595
 O -1.41117 0.88472 0.00834
 F 2.47122 -2.06430 -0.25339
 H 0.49765 -0.20280 -0.76976
 H 0.19549 -0.32346 0.90362
 H 0.32584 1.52719 0.30197
 H -1.57550 -0.11896 -0.19673
7
SN2_IRC_Distances_noMW_output/new_data/SN2_traj1_Distances point 235
C -0.50479 0.29765 0.00587
 O -1.41198 0.88600 0.00875
 F 2.47354 -2.06555 -0.25399
 H 0.49837 -0.20215 -0.77009
 H 0.19575 -0.32516 0.90263
 H 0.32495 1.52746 0.30367
 H -1.57585 -0.11826 -0.19683
7
SN2_IRC_Distances_noMW_output/new_data/SN2_traj1_Distances point 236
C -0.50609 0.29769 0.00578
 O -1.41282 0.88732 0.00917
 F 2.47595 -2.06685 -0.25462
 H 0.49912 -0.20147 -0.77042
 H 0.19602 -0.32691 0.90160
 H 0.32404 1.52774 0.30542
 H -1.57621 -0.11753 -0.19694
7
SN2_IRC_Distances_noMW_output/new_data/SN2_traj1_Distances point 237
C -0.50741 0.29773 0.00570
 O -1.41367 0.88866 0.00960
 F 2.47839 -2.06816 -0.25526
 H 0.49987 -0.20078 -0.77075
 H 0.19629 -0.32868 0.90056
 H 0.32311 1.52802 0.30719
 H -1.57658 -0.11679 -0.19705
7
SN2_IRC_Distances_noMW_output/new_data/SN2_traj1_Distances point 238
C -0.50871 0.29777 0.00562
 O -1.41451 0.88997 0.01003
 F 2.48079 -2.06946 -0.25589
 H 0.50062 -0.20010 -0.77107
 H 0.19657 -0.33041 0.89954
 H 0.32220 1.52830 0.30893
 H -1.57696 -0.11607 -0.19715
7
SN2_IRC_Distances_noMW_output/new_data/SN2_traj1_Distances point 239
C -0.50995 0.29782 0.00554
 O -1.41532 0.89123 0.01043
 F 2.48310 -2.07071 -0.25649
 H 0.50133 -0.19946 -0.77137
 H 0.19683 -0.33207 0.89856
 H 0.32133 1.52857 0.31059
 H -1.57732 -0.11539 -0.19725
7
SN2_IRC_Distances_noMW_output/new_data/SN2_traj1_Distances point 240
C -0.51111 0.29786 0.00547
 O -1.41609 0.89242 0.01081
 F 2.48527 -2.07189 -0.25706
 H 0.50200 -0.19885 -0.77166
 H 0.19709 -0.33363 0.89763
 H 0.32050 1.52882 0.31215
 H -1.57767 -0.11474 -0.19734
7
SN2_IRC_Distances_noMW_output/new_data/SN2_traj1_Distances point 241
C -0.51221 0.29791 0.00540
 O -1.41682 0.89354 0.01116
 F 2.48732 -2.07300 -0.25759
 H 0.50264 -0.19828 -0.77192
 H 0.19734 -0.33509 0.89676
 H 0.31973 1.52906 0.31362
 H -1.57800 -0.11414 -0.19743
7
SN2_IRC_Distances_noMW_output/new_data/SN2_traj1_Distances point 242
C -0.51325 0.29795 0.00533
 O -1.41751 0.89459 0.01150
 F 2.48926 -2.07405 -0.25810
 H 0.50324 -0.19773 -0.77217
 H 0.19757 -0.33647 0.89594
 H 0.31901 1.52928 0.31500
 H -1.57832 -0.11357 -0.19751
7
SN2_IRC_Distances_noMW_output/new_data/SN2_traj1_Distances point 243
C -0.51423 0.29799 0.00527
 O -1.41817 0.89560 0.01182
 F 2.49111 -2.07506 -0.25858
 H 0.50381 -0.19722 -0.77241
 H 0.19780 -0.33778 0.89515
 H 0.31831 1.52949 0.31632
 H -1.57863 -0.11303 -0.19758
7
SN2_IRC_Distances_noMW_output/new_data/SN2_traj1_Distances point 244
C -0.51519 0.29804 0.00521
 O -1.41881 0.89658 0.01213
 F 2.49291 -2.07604 -0.25905
 H 0.50437 -0.19672 -0.77263
 H 0.19802 -0.33905 0.89439
 H 0.31764 1.52970 0.31759
 H -1.57894 -0.11251 -0.19765
7
SN2_IRC_Distances_noMW_output/new_data/SN2_traj1_Distances point 245
C -0.51612 0.29808 0.00516
 O -1.41944 0.89753 0.01244
 F 2.49467 -2.07700 -0.25951
 H 0.50491 -0.19623 -0.77285
 H 0.19824 -0.34029 0.89364
 H 0.31698 1.52990 0.31884
 H -1.57924 -0.11200 -0.19772
7
SN2_IRC_Distances_noMW_output/new_data/SN2_traj1_Distances point 246
C -0.51705 0.29813 0.00510
 O -1.42007 0.89848 0.01274
 F 2.49643 -2.07796 -0.25997
 H 0.50545 -0.19574 -0.77307
 H 0.19846 -0.34152 0.89290
 H 0.31633 1.53010 0.32008
 H -1.57954 -0.11149 -0.19779
7
SN2_IRC_Distances_noMW_output/new_data/SN2_traj1_Distances point 247
C -0.51799 0.29817 0.00505
 O -1.42072 0.89945 0.01304
 F 2.49821 -2.07893 -0.26043
 H 0.50600 -0.19525 -0.77329
 H 0.19869 -0.34277 0.89215
 H 0.31566 1.53031 0.32134
 H -1.57985 -0.11098 -0.19785
7
SN2_IRC_Distances_noMW_output/new_data/SN2_traj1_Distances point 248
C -0.51897 0.29822 0.00499
 O -1.42139 0.90045 0.01336
 F 2.50006 -2.07994 -0.26091
 H 0.50657 -0.19474 -0.77351
 H 0.19893 -0.34406 0.89136
 H 0.31497 1.53052 0.32264
 H -1.58018 -0.11045 -0.19792
7
SN2_IRC_Distances_noMW_output/new_data/SN2_traj1_Distances point 249
C -0.52001 0.29828 0.00493
 O -1.42210 0.90152 0.01370
 F 2.50203 -2.08103 -0.26143
 H 0.50718 -0.19420 -0.77375
 H 0.19919 -0.34544 0.89053
 H 0.31424 1.53075 0.32402
 H -1.58054 -0.10988 -0.19800
7
SN2_IRC_Distances_noMW_output/new_data/SN2_traj1_Distances point 250
C -0.52115 0.29834 0.00486
 O -1.42289 0.90269 0.01407
 F 2.50421 -2.08222 -0.26200
 H 0.50785 -0.19360 -0.77401
 H 0.19947 -0.34695 0.88961
 H 0.31344 1.53100 0.32554
 H -1.58093 -0.10927 -0.19807
7
SN2_IRC_Distances_noMW_output/new_data/SN2_traj1_Distances point 251
C -0.52244 0.29842 0.00478
 O -1.42379 0.90401 0.01449
 F 2.50667 -2.08357 -0.26264
 H 0.50861 -0.19292 -0.77430
 H 0.19980 -0.34865 0.88857
 H 0.31253 1.53128 0.32725
 H -1.58138 -0.10857 -0.19816
7
SN2_IRC_Distances_noMW_output/new_data/SN2_traj1_Distances point 252
C -0.52393 0.29851 0.00470
 O -1.42484 0.90555 0.01497
 F 2.50952 -2.08514 -0.26338
 H 0.50949 -0.19214 -0.77463
 H 0.20018 -0.35061 0.88737
 H 0.31148 1.53161 0.32924
 H -1.58191 -0.10777 -0.19826
7
SN2_IRC_Distances_noMW_output/new_data/SN2_traj1_Distances point 253
C -0.52569 0.29862 0.00460
 O -1.42608 0.90737 0.01554
 F 2.51290 -2.08700 -0.26426
 H 0.51053 -0.19122 -0.77502
 H 0.20065 -0.35293 0.88595
 H 0.31024 1.53200 0.33157
 H -1.58255 -0.10683 -0.19838
7
SN2_IRC_Distances_noMW_output/new_data/SN2_traj1_Distances point 254
C -0.52777 0.29875 0.00448
 O -1.42757 0.90952 0.01621
 F 2.51692 -2.08922 -0.26531
 H 0.51177 -0.19013 -0.77547
 H 0.20121 -0.35567 0.88426
 H 0.30877 1.53246 0.33434
 H -1.58332 -0.10572 -0.19851
7
SN2_IRC_Distances_noMW_output/new_data/SN2_traj1_Distances point 255
C -0.53023 0.29892 0.00435
 O -1.42934 0.91207 0.01701
 F 2.52169 -2.09186 -0.26655
 H 0.51323 -0.18884 -0.77599
 H 0.20188 -0.35889 0.88226
 H 0.30704 1.53300 0.33759
 H -1.58426 -0.10441 -0.19866
7
SN2_IRC_Distances_noMW_output/new_data/SN2_traj1_Distances point 256
C -0.53305 0.29913 0.00420
 O -1.43140 0.91500 0.01792
 F 2.52717 -2.09491 -0.26798
 H 0.51491 -0.18736 -0.77657
 H 0.20268 -0.36256 0.87996
 H 0.30505 1.53363 0.34131
 H -1.58537 -0.10293 -0.19883
7
SN2_IRC_Distances_noMW_output/new_data/SN2_traj1_Distances point 257
C -0.53614 0.29937 0.00403
 O -1.43369 0.91822 0.01892
 F 2.53323 -2.09828 -0.26956
 H 0.51677 -0.18574 -0.77720
 H 0.20358 -0.36659 0.87743
 H 0.30288 1.53433 0.34539
 H -1.58663 -0.10131 -0.19901
7
SN2_IRC_Distances_noMW_output/new_data/SN2_traj1_Distances point 258
C -0.53939 0.29965 0.00387
 O -1.43613 0.92162 0.01996
 F 2.53964 -2.10186 -0.27123
 H 0.51873 -0.18404 -0.77784
 H 0.20456 -0.37080 0.87476
 H 0.30059 1.53507 0.34966
 H -1.58800 -0.09963 -0.19918
7
SN2_IRC_Distances_noMW_output/new_data/SN2_traj1_Distances point 259
C -0.54269 0.29994 0.00370
 O -1.43864 0.92508 0.02102
 F 2.54619 -2.10554 -0.27294
 H 0.52072 -0.18231 -0.77847
 H 0.20559 -0.37507 0.87204
 H 0.29827 1.53583 0.35400
 H -1.58944 -0.09792 -0.19935
7
SN2_IRC_Distances_noMW_output/new_data/SN2_traj1_Distances point 260
C -0.54598 0.30025 0.00354
 O -1.44119 0.92854 0.02208
 F 2.55277 -2.10924 -0.27465
 H 0.52273 -0.18059 -0.77908
 H 0.20664 -0.37931 0.86931
 H 0.29596 1.53659 0.35831
 H -1.59092 -0.09624 -0.19952
7
SN2_IRC_Distances_noMW_output/new_data/SN2_traj1_Distances point 261
C -0.54925 0.30058 0.00339
 O -1.44374 0.93198 0.02312
 F 2.55932 -2.11294 -0.27636
 H 0.52472 -0.17888 -0.77967
 H 0.20771 -0.38350 0.86661
 H 0.29367 1.53735 0.36258
 H -1.59244 -0.09459 -0.19967
7
SN2_IRC_Distances_noMW_output/new_data/SN2_traj1_Distances point 262
C -0.55248 0.30092 0.00324
 O -1.44631 0.93540 0.02415
 F 2.56586 -2.11664 -0.27806
 H 0.52670 -0.17720 -0.78023
 H 0.20881 -0.38763 0.86392
 H 0.29141 1.53811 0.36679
 H -1.59399 -0.09297 -0.19981
7
SN2_IRC_Distances_noMW_output/new_data/SN2_traj1_Distances point 263
C -0.55570 0.30127 0.00310
 O -1.44889 0.93882 0.02518
 F 2.57241 -2.12037 -0.27976
 H 0.52868 -0.17552 -0.78078
 H 0.20992 -0.39173 0.86122
 H 0.28915 1.53888 0.37098
 H -1.59558 -0.09136 -0.19995
7
SN2_IRC_Distances_noMW_output/new_data/SN2_traj1_Distances point 264
C -0.55894 0.30164 0.00296
 O -1.45154 0.94228 0.02621
 F 2.57905 -2.12415 -0.28149
 H 0.53068 -0.17384 -0.78130
 H 0.21108 -0.39584 0.85851
 H 0.28689 1.53966 0.37519
 H -1.59722 -0.08976 -0.20008
7
SN2_IRC_Distances_noMW_output/new_data/SN2_traj1_Distances point 265
C -0.56225 0.30204 0.00283
 O -1.45426 0.94581 0.02726
 F 2.58587 -2.12804 -0.28326
 H 0.53273 -0.17212 -0.78182
 H 0.21229 -0.40001 0.85573
 H 0.28458 1.54046 0.37947
 H -1.59895 -0.08814 -0.20020
7
SN2_IRC_Distances_noMW_output/new_data/SN2_traj1_Distances point 266
C -0.56568 0.30247 0.00269
 O -1.45713 0.94949 0.02834
 F 2.59298 -2.13212 -0.28511
 H 0.53487 -0.17034 -0.78234
 H 0.21357 -0.40433 0.85283
 H 0.28219 1.54131 0.38391
 H -1.60079 -0.08648 -0.20032
7
SN2_IRC_Distances_noMW_output/new_data/SN2_traj1_Distances point 267
C -0.56930 0.30294 0.00256
 O -1.46019 0.95337 0.02948
 F 2.60052 -2.13645 -0.28708
 H 0.53712 -0.16847 -0.78287
 H 0.21496 -0.40886 0.84978
 H 0.27968 1.54221 0.38857
 H -1.60279 -0.08474 -0.20044
7
SN2_IRC_Distances_noMW_output/new_data/SN2_traj1_Distances point 268
C -0.57312 0.30346 0.00242
 O -1.46347 0.95749 0.03068
 F 2.60854 -2.14108 -0.28916
 H 0.53952 -0.16651 -0.78340
 H 0.21646 -0.41362 0.84654
 H 0.27704 1.54317 0.39348
 H -1.60496 -0.08292 -0.20056
7
SN2_IRC_Distances_noMW_output/new_data/SN2_traj1_Distances point 269
C -0.57699 0.30401 0.00229
 O -1.46684 0.96169 0.03189
 F 2.61673 -2.14581 -0.29129
 H 0.54195 -0.16452 -0.78391
 H 0.21802 -0.41843 0.84324
 H 0.27436 1.54416 0.39844
 H -1.60723 -0.08110 -0.20066
7
SN2_IRC_Distances_noMW_output/new_data/SN2_traj1_Distances point 270
C -0.58062 0.30454 0.00217
 O -1.47004 0.96563 0.03302
 F 2.62445 -2.15029 -0.29330
 H 0.54424 -0.16266 -0.78436
 H 0.21952 -0.42291 0.84015
 H 0.27186 1.54510 0.40308
 H -1.60941 -0.07941 -0.20076
7
SN2_IRC_Distances_noMW_output/new_data/SN2_traj1_Distances point 271
C -0.58385 0.30503 0.00207
 O -1.47292 0.96915 0.03403
 F 2.63136 -2.15431 -0.29510
 H 0.54628 -0.16102 -0.78475
 H 0.22088 -0.42687 0.83739
 H 0.26964 1.54594 0.40719
 H -1.61140 -0.07792 -0.20083
7
SN2_IRC_Distances_noMW_output/new_data/SN2_traj1_Distances point 272
C -0.58672 0.30548 0.00198
 O -1.47551 0.97229 0.03492
 F 2.63755 -2.15792 -0.29670
 H 0.54811 -0.15956 -0.78507
 H 0.22211 -0.43039 0.83493
 H 0.26767 1.54671 0.41085
 H -1.61321 -0.07661 -0.20089
7
SN2_IRC_Distances_noMW_output/new_data/SN2_traj1_Distances point 273
C -0.58935 0.30590 0.00191
 O -1.47790 0.97517 0.03573
 F 2.64322 -2.16123 -0.29818
 H 0.54978 -0.15823 -0.78536
 H 0.22326 -0.43359 0.83267
 H 0.26587 1.54741 0.41418
 H -1.61489 -0.07542 -0.20095
7
SN2_IRC_Distances_noMW_output/new_data/SN2_traj1_Distances point 274
C -0.59181 0.30630 0.00184
 O -1.48016 0.97787 0.03649
 F 2.64858 -2.16437 -0.29957
 H 0.55135 -0.15698 -0.78562
 H 0.22435 -0.43659 0.83055
 H 0.26419 1.54808 0.41730
 H -1.61649 -0.07431 -0.20099
7
SN2_IRC_Distances_noMW_output/new_data/SN2_traj1_Distances point 275
C -0.59419 0.30670 0.00178
 O -1.48236 0.98049 0.03722
 F 2.65376 -2.16741 -0.30092
 H 0.55287 -0.15579 -0.78586
 H 0.22541 -0.43948 0.82851
 H 0.26257 1.54872 0.42031
 H -1.61807 -0.07324 -0.20103
7
SN2_IRC_Distances_noMW_output/new_data/SN2_traj1_Distances point 276
C -0.59654 0.30710 0.00172
 O -1.48455 0.98308 0.03794
 F 2.65890 -2.17042 -0.30226
 H 0.55437 -0.15461 -0.78608
 H 0.22648 -0.44232 0.82648
 H 0.26097 1.54937 0.42327
 H -1.61964 -0.07220 -0.20107
7
SN2_IRC_Distances_noMW_output/new_data/SN2_traj1_Distances point 277
C -0.59891 0.30750 0.00166
 O -1.48677 0.98570 0.03866
 F 2.66411 -2.17348 -0.30361
 H 0.55589 -0.15342 -0.78630
 H 0.22757 -0.44517 0.82444
 H 0.25936 1.55003 0.42626
 H -1.62125 -0.07116 -0.20110
7
SN2_IRC_Distances_noMW_output/new_data/SN2_traj1_Distances point 278
C -0.60134 0.30793 0.00160
 O -1.48906 0.98839 0.03940
 F 2.66947 -2.17664 -0.30500
 H 0.55745 -0.15221 -0.78651
 H 0.22870 -0.44809 0.82234
 H 0.25772 1.55071 0.42931
 H -1.62293 -0.07010 -0.20114
7
SN2_IRC_Distances_noMW_output/new_data/SN2_traj1_Distances point 279
C -0.60387 0.30839 0.00155
 O -1.49147 0.99120 0.04017
 F 2.67507 -2.17995 -0.30646
 H 0.55908 -0.15095 -0.78673
 H 0.22989 -0.45111 0.82015
 H 0.25601 1.55142 0.43249
 H -1.62470 -0.06900 -0.20117
7
SN2_IRC_Distances_noMW_output/new_data/SN2_traj1_Distances point 280
C -0.60653 0.30887 0.00149
 O -1.49402 0.99416 0.04098
 F 2.68098 -2.18344 -0.30800
 H 0.56079 -0.14963 -0.78694
 H 0.23116 -0.45429 0.81784
 H 0.25422 1.55218 0.43582
 H -1.62660 -0.06785 -0.20120
7
SN2_IRC_Distances_noMW_output/new_data/SN2_traj1_Distances point 281
C -0.60934 0.30939 0.00144
 O -1.49674 0.99729 0.04183
 F 2.68726 -2.18716 -0.30963
 H 0.56261 -0.14824 -0.78715
 H 0.23251 -0.45763 0.81540
 H 0.25233 1.55299 0.43933
 H -1.62863 -0.06665 -0.20122
7
SN2_IRC_Distances_noMW_output/new_data/SN2_traj1_Distances point 282
C -0.61231 0.30996 0.00138
 O -1.49964 1.00061 0.04272
 F 2.69392 -2.19111 -0.31136
 H 0.56453 -0.14678 -0.78735
 H 0.23397 -0.46115 0.81282
 H 0.25034 1.55386 0.44304
 H -1.63081 -0.06539 -0.20125
7
SN2_IRC_Distances_noMW_output/new_data/SN2_traj1_Distances point 283
C -0.61542 0.31056 0.00133
 O -1.50270 1.00410 0.04366
 F 2.70093 -2.19527 -0.31319
 H 0.56654 -0.14526 -0.78756
 H 0.23551 -0.46481 0.81011
 H 0.24826 1.55478 0.44691
 H -1.63313 -0.06409 -0.20127
7
SN2_IRC_Distances_noMW_output/new_data/SN2_traj1_Distances point 284
C -0.61864 0.31119 0.00128
 O -1.50589 1.00772 0.04462
 F 2.70822 -2.19961 -0.31508
 H 0.56863 -0.14370 -0.78775
 H 0.23713 -0.46859 0.80731
 H 0.24612 1.55574 0.45090
 H -1.63557 -0.06275 -0.20128
7
SN2_IRC_Distances_noMW_output/new_data/SN2_traj1_Distances point 285
C -0.62191 0.31185 0.00123
 O -1.50917 1.01141 0.04559
 F 2.71567 -2.20406 -0.31702
 H 0.57076 -0.14211 -0.78792
 H 0.23880 -0.47242 0.80445
 H 0.24395 1.55673 0.45496
 H -1.63810 -0.06140 -0.20130
7
SN2_IRC_Distances_noMW_output/new_data/SN2_traj1_Distances point 286
C -0.62519 0.31252 0.00119
 O -1.51248 1.01512 0.04657
 F 2.72317 -2.20854 -0.31897
 H 0.57290 -0.14053 -0.78808
 H 0.24049 -0.47624 0.80158
 H 0.24178 1.55773 0.45901
 H -1.64067 -0.06006 -0.20130
7
SN2_IRC_Distances_noMW_output/new_data/SN2_traj1_Distances point 287
C -0.62844 0.31320 0.00115
 O -1.51579 1.01880 0.04753
 F 2.73063 -2.21300 -0.32091
 H 0.57502 -0.13898 -0.78822
 H 0.24219 -0.48000 0.79874
 H 0.23964 1.55873 0.46301
 H -1.64325 -0.05875 -0.20131
7
SN2_IRC_Distances_noMW_output/new_data/SN2_traj1_Distances point 288
C -0.63162 0.31388 0.00112
 O -1.51906 1.02241 0.04846
 F 2.73798 -2.21740 -0.32282
 H 0.57710 -0.13746 -0.78833
 H 0.24387 -0.48367 0.79595
 H 0.23756 1.55973 0.46692
 H -1.64583 -0.05748 -0.20131
7
SN2_IRC_Distances_noMW_output/new_data/SN2_traj1_Distances point 289
C -0.63473 0.31455 0.00109
 O -1.52227 1.02595 0.04937
 F 2.74518 -2.22173 -0.32469
 H 0.57913 -0.13599 -0.78843
 H 0.24554 -0.48724 0.79323
 H 0.23553 1.56072 0.47073
 H -1.64838 -0.05625 -0.20130
7
SN2_IRC_Distances_noMW_output/new_data/SN2_traj1_Distances point 290
C -0.63776 0.31521 0.00107
 O -1.52543 1.02941 0.05026
 F 2.75223 -2.22597 -0.32652
 H 0.58112 -0.13456 -0.78851
 H 0.24718 -0.49071 0.79057
 H 0.23356 1.56169 0.47443
 H -1.65089 -0.05507 -0.20130
7
SN2_IRC_Distances_noMW_output/new_data/SN2_traj1_Distances point 291
C -0.64070 0.31587 0.00105
 O -1.52852 1.03278 0.05111
 F 2.75912 -2.23012 -0.32831
 H 0.58305 -0.13318 -0.78858
 H 0.24879 -0.49406 0.78799
 H 0.23164 1.56264 0.47803
 H -1.65338 -0.05393 -0.20129
7
SN2_IRC_Distances_noMW_output/new_data/SN2_traj1_Distances point 292
C -0.64358 0.31651 0.00104
 O -1.53156 1.03608 0.05194
 F 2.76586 -2.23419 -0.33007
 H 0.58494 -0.13185 -0.78863
 H 0.25038 -0.49733 0.78546
 H 0.22979 1.56358 0.48153
 H -1.65583 -0.05282 -0.20128
7
SN2_IRC_Distances_noMW_output/new_data/SN2_traj1_Distances point 293
C -0.64639 0.31716 0.00102
 O -1.53455 1.03931 0.05275
 F 2.77248 -2.23818 -0.33179
 H 0.58679 -0.13055 -0.78866
 H 0.25195 -0.50050 0.78299
 H 0.22798 1.56451 0.48494
 H -1.65826 -0.05175 -0.20126
7
SN2_IRC_Distances_noMW_output/new_data/SN2_traj1_Distances point 294
C -0.64913 0.31779 0.00102
 O -1.53750 1.04248 0.05354
 F 2.77898 -2.24212 -0.33348
 H 0.58860 -0.12928 -0.78868
 H 0.25350 -0.50360 0.78057
 H 0.22621 1.56543 0.48828
 H -1.66066 -0.05071 -0.20124
7
SN2_IRC_Distances_noMW_output/new_data/SN2_traj1_Distances point 295
C -0.65183 0.31843 0.00101
 O -1.54041 1.04560 0.05432
 F 2.78539 -2.24599 -0.33515
 H 0.59038 -0.12805 -0.78869
 H 0.25504 -0.50663 0.77819
 H 0.22448 1.56634 0.49154
 H -1.66305 -0.04970 -0.20122
7
SN2_IRC_Distances_noMW_output/new_data/SN2_traj1_Distances point 296
C -0.65449 0.31906 0.00101
 O -1.54329 1.04868 0.05508
 F 2.79172 -2.24983 -0.33679
 H 0.59213 -0.12684 -0.78869
 H 0.25656 -0.50960 0.77585
 H 0.22279 1.56725 0.49475
 H -1.66542 -0.04871 -0.20120
7
SN2_IRC_Distances_noMW_output/new_data/SN2_traj1_Distances point 297
C -0.65711 0.31968 0.00101
 O -1.54614 1.05171 0.05582
 F 2.79798 -2.25363 -0.33842
 H 0.59386 -0.12565 -0.78867
 H 0.25807 -0.51251 0.77354
 H 0.22113 1.56815 0.49791
 H -1.66778 -0.04775 -0.20118
7
SN2_IRC_Distances_noMW_output/new_data/SN2_traj1_Distances point 298
C -0.65969 0.32031 0.00101
 O -1.54898 1.05472 0.05655
 F 2.80417 -2.25739 -0.34003
 H 0.59557 -0.12449 -0.78865
 H 0.25958 -0.51538 0.77126
 H 0.21949 1.56904 0.50102
 H -1.67014 -0.04680 -0.20116
7
SN2_IRC_Distances_noMW_output/new_data/SN2_traj1_Distances point 299
C -0.66224 0.32093 0.00101
 O -1.55179 1.05769 0.05727
 F 2.81031 -2.26113 -0.34163
 H 0.59726 -0.12335 -0.78861
 H 0.26107 -0.51821 0.76901
 H 0.21788 1.56994 0.50408
 H -1.67249 -0.04588 -0.20113
7
SN2_IRC_Distances_noMW_output/new_data/SN2_traj1_Distances point 300
C -0.66476 0.32156 0.00102
 O -1.55458 1.06063 0.05798
 F 2.81639 -2.26482 -0.34321
 H 0.59893 -0.12223 -0.78857
 H 0.26256 -0.52098 0.76678
 H 0.21630 1.57083 0.50710
 H -1.67483 -0.04498 -0.20111
7
SN2_IRC_Distances_noMW_output/new_data/SN2_traj1_Distances point 301
C -0.66723 0.32217 0.00103
 O -1.55734 1.06351 0.05867
 F 2.82237 -2.26847 -0.34476
 H 0.60057 -0.12114 -0.78852
 H 0.26403 -0.52369 0.76460
 H 0.21475 1.57171 0.51005
 H -1.67714 -0.04409 -0.20108
7
SN2_IRC_Distances_noMW_output/new_data/SN2_traj1_Distances point 302
C -0.66964 0.32278 0.00104
 O -1.56003 1.06633 0.05935
 F 2.82821 -2.27203 -0.34628
 H 0.60216 -0.12008 -0.78845
 H 0.26547 -0.52633 0.76247
 H 0.21324 1.57257 0.51292
 H -1.67942 -0.04324 -0.20105
7
SN2_IRC_Distances_noMW_output/new_data/SN2_traj1_Distances point 303
C -0.67196 0.32337 0.00106
 O -1.56264 1.06906 0.05999
 F 2.83387 -2.27549 -0.34775
 H 0.60371 -0.11906 -0.78839
 H 0.26687 -0.52887 0.76042
 H 0.21180 1.57341 0.51569
 H -1.68163 -0.04243 -0.20102
7
SN2_IRC_Distances_noMW_output/new_data/SN2_traj1_Distances point 304
C -0.67417 0.32393 0.00107
 O -1.56515 1.07166 0.06061
 F 2.83927 -2.27879 -0.34916
 H 0.60518 -0.11810 -0.78831
 H 0.26821 -0.53128 0.75846
 H 0.21042 1.57422 0.51833
 H -1.68376 -0.04165 -0.20100
7
SN2_IRC_Distances_noMW_output/new_data/SN2_traj1_Distances point 305
C -0.67626 0.32447 0.00108
 O -1.56752 1.07412 0.06119
 F 2.84439 -2.28192 -0.35049
 H 0.60657 -0.11719 -0.78824
 H 0.26948 -0.53355 0.75661
 H 0.20912 1.57499 0.52081
 H -1.68579 -0.04093 -0.20097
7
SN2_IRC_Distances_noMW_output/new_data/SN2_traj1_Distances point 306
C -0.67823 0.32498 0.00110
 O -1.56976 1.07644 0.06173
 F 2.84922 -2.28487 -0.35175
 H 0.60788 -0.11634 -0.78816
 H 0.27069 -0.53567 0.75487
 H 0.20791 1.57572 0.52314
 H -1.68770 -0.04025 -0.20094
7
SN2_IRC_Distances_noMW_output/new_data/SN2_traj1_Distances point 307
C -0.68008 0.32547 0.00112
 O -1.57188 1.07863 0.06224
 F 2.85377 -2.28766 -0.35293
 H 0.60911 -0.11555 -0.78808
 H 0.27183 -0.53767 0.75323
 H 0.20677 1.57641 0.52533
 H -1.68952 -0.03962 -0.20092
7
SN2_IRC_Distances_noMW_output/new_data/SN2_traj1_Distances point 308
C -0.68183 0.32593 0.00113
 O -1.57388 1.08069 0.06272
 F 2.85808 -2.29030 -0.35405
 H 0.61027 -0.11480 -0.78800
 H 0.27291 -0.53955 0.75168
 H 0.20570 1.57706 0.52740
 H -1.69125 -0.03902 -0.20089
7
SN2_IRC_Distances_noMW_output/new_data/SN2_traj1_Distances point 309
C -0.68349 0.32637 0.00115
 O -1.57580 1.08267 0.06318
 F 2.86220 -2.29283 -0.35512
 H 0.61138 -0.11409 -0.78792
 H 0.27394 -0.54135 0.75021
 H 0.20467 1.57769 0.52937
 H -1.69290 -0.03846 -0.20087
7
SN2_IRC_Distances_noMW_output/new_data/SN2_traj1_Distances point 310
C -0.68510 0.32680 0.00116
 O -1.57766 1.08457 0.06362
 F 2.86618 -2.29527 -0.35616
 H 0.61245 -0.11341 -0.78784
 H 0.27494 -0.54307 0.74878
 H 0.20369 1.57830 0.53127
 H -1.69450 -0.03792 -0.20084
7
SN2_IRC_Distances_noMW_output/new_data/SN2_traj1_Distances point 311
C -0.68667 0.32722 0.00118
 O -1.57948 1.08643 0.06405
 F 2.87006 -2.29765 -0.35717
 H 0.61350 -0.11275 -0.78776
 H 0.27592 -0.54475 0.74739
 H 0.20273 1.57889 0.53312
 H -1.69608 -0.03739 -0.20082
7
SN2_IRC_Distances_noMW_output/new_data/SN2_traj1_Distances point 312
C -0.68822 0.32763 0.00120
 O -1.58127 1.08827 0.06447
 F 2.87391 -2.30002 -0.35817
 H 0.61453 -0.11210 -0.78767
 H 0.27690 -0.54640 0.74602
 H 0.20179 1.57949 0.53494
 H -1.69764 -0.03687 -0.20080
7
SN2_IRC_Distances_noMW_output/new_data/SN2_traj1_Distances point 313
C -0.68977 0.32805 0.00122
 O -1.58308 1.09012 0.06489
 F 2.87777 -2.30239 -0.35917
 H 0.61557 -0.11145 -0.78758
 H 0.27787 -0.54805 0.74465
 H 0.20085 1.58008 0.53677
 H -1.69920 -0.03636 -0.20077
7
SN2_IRC_Distances_noMW_output/new_data/SN2_traj1_Distances point 314
C -0.69134 0.32848 0.00124
 O -1.58492 1.09199 0.06532
 F 2.88169 -2.30480 -0.36019
 H 0.61662 -0.11080 -0.78749
 H 0.27887 -0.54973 0.74325
 H 0.19989 1.58069 0.53862
 H -1.70081 -0.03584 -0.20075
7
SN2_IRC_Distances_noMW_output/new_data/SN2_traj1_Distances point 315
C -0.69295 0.32892 0.00126
 O -1.58681 1.09391 0.06576
 F 2.88572 -2.30728 -0.36124
 H 0.61769 -0.11013 -0.78739
 H 0.27989 -0.55144 0.74182
 H 0.19891 1.58132 0.54051
 H -1.70246 -0.03531 -0.20072
7
SN2_IRC_Distances_noMW_output/new_data/SN2_traj1_Distances point 316
C -0.69462 0.32937 0.00128
 O -1.58876 1.09590 0.06621
 F 2.88988 -2.30984 -0.36232
 H 0.61881 -0.10944 -0.78728
 H 0.28095 -0.55320 0.74035
 H 0.19791 1.58197 0.54246
 H -1.70417 -0.03476 -0.20069
7
SN2_IRC_Distances_noMW_output/new_data/SN2_traj1_Distances point 317
C -0.69633 0.32984 0.00130
 O -1.59078 1.09794 0.06667
 F 2.89416 -2.31248 -0.36344
 H 0.61995 -0.10873 -0.78716
 H 0.28204 -0.55501 0.73883
 H 0.19688 1.58264 0.54446
 H -1.70593 -0.03421 -0.20067
7
SN2_IRC_Distances_noMW_output/new_data/SN2_traj1_Distances point 318
C -0.69806 0.33032 0.00133
 O -1.59282 1.10001 0.06713
 F 2.89850 -2.31515 -0.36457
 H 0.62110 -0.10802 -0.78704
 H 0.28315 -0.55683 0.73730
 H 0.19584 1.58332 0.54649
 H -1.70772 -0.03365 -0.20064
7
SN2_IRC_Distances_noMW_output/new_data/SN2_traj1_Distances point 319
C -0.69977 0.33080 0.00135
 O -1.59485 1.10207 0.06760
 F 2.90282 -2.31781 -0.36569
 H 0.62225 -0.10732 -0.78692
 H 0.28425 -0.55863 0.73578
 H 0.19481 1.58400 0.54849
 H -1.70951 -0.03310 -0.20061
7
SN2_IRC_Distances_noMW_output/new_data/SN2_traj1_Distances point 320
C -0.70145 0.33126 0.00138
 O -1.59684 1.10407 0.06804
 F 2.90704 -2.32041 -0.36679
 H 0.62337 -0.10664 -0.78679
 H 0.28533 -0.56039 0.73429
 H 0.19381 1.58467 0.55044
 H -1.71127 -0.03256 -0.20058
7
SN2_IRC_Distances_noMW_output/new_data/SN2_traj1_Distances point 321
C -0.70306 0.33172 0.00141
 O -1.59877 1.10602 0.06848
 F 2.91112 -2.32293 -0.36785
 H 0.62445 -0.10599 -0.78667
 H 0.28638 -0.56209 0.73286
 H 0.19284 1.58532 0.55233
 H -1.71297 -0.03205 -0.20055
7
SN2_IRC_Distances_noMW_output/new_data/SN2_traj1_Distances point 322
C -0.70461 0.33215 0.00143
 O -1.60061 1.10787 0.06889
 F 2.91502 -2.32534 -0.36887
 H 0.62548 -0.10537 -0.78654
 H 0.28738 -0.56370 0.73149
 H 0.19193 1.58594 0.55413
 H -1.71460 -0.03156 -0.20053
7
SN2_IRC_Distances_noMW_output/new_data/SN2_traj1_Distances point 323
C -0.70606 0.33256 0.00146
 O -1.60235 1.10962 0.06928
 F 2.91871 -2.32761 -0.36982
 H 0.62646 -0.10479 -0.78642
 H 0.28833 -0.56522 0.73020
 H 0.19106 1.58653 0.55582
 H -1.71614 -0.03110 -0.20050
7
SN2_IRC_Distances_noMW_output/new_data/SN2_traj1_Distances point 324
C -0.70742 0.33295 0.00148
 O -1.60398 1.11125 0.06964
 F 2.92214 -2.32974 -0.37072
 H 0.62737 -0.10424 -0.78631
 H 0.28922 -0.56663 0.72900
 H 0.19026 1.58708 0.55739
 H -1.71759 -0.03067 -0.20048
7
SN2_IRC_Distances_noMW_output/new_data/SN2_traj1_Distances point 325
C -0.70867 0.33331 0.00150
 O -1.60549 1.11276 0.06997
 F 2.92533 -2.33170 -0.37155
 H 0.62821 -0.10375 -0.78620
 H 0.29004 -0.56793 0.72788
 H 0.18952 1.58759 0.55885
 H -1.71893 -0.03028 -0.20045
7
SN2_IRC_Distances_noMW_output/new_data/SN2_traj1_Distances point 326
C -0.70984 0.33364 0.00152
 O -1.60689 1.11417 0.07028
 F 2.92829 -2.33354 -0.37232
 H 0.62899 -0.10328 -0.78610
 H 0.29080 -0.56914 0.72685
 H 0.18883 1.58807 0.56020
 H -1.72018 -0.02992 -0.20043
7
SN2_IRC_Distances_noMW_output/new_data/SN2_traj1_Distances point 327
C -0.71093 0.33395 0.00154
 O -1.60821 1.11548 0.07057
 F 2.93106 -2.33525 -0.37304
 H 0.62972 -0.10285 -0.78600
 H 0.29152 -0.57027 0.72588
 H 0.18818 1.58851 0.56146
 H -1.72135 -0.02958 -0.20041
7
SN2_IRC_Distances_noMW_output/new_data/SN2_traj1_Distances point 328
C -0.71196 0.33425 0.00156
 O -1.60945 1.11673 0.07084
 F 2.93369 -2.33688 -0.37372
 H 0.63041 -0.10245 -0.78591
 H 0.29220 -0.57133 0.72497
 H 0.18758 1.58894 0.56265
 H -1.72246 -0.02926 -0.20039
7
SN2_IRC_Distances_noMW_output/new_data/SN2_traj1_Distances point 329
C -0.71294 0.33453 0.00158
 O -1.61065 1.11792 0.07110
 F 2.93621 -2.33844 -0.37438
 H 0.63107 -0.10206 -0.78582
 H 0.29285 -0.57235 0.72409
 H 0.18700 1.58935 0.56380
 H -1.72353 -0.02895 -0.20038
7
SN2_IRC_Distances_noMW_output/new_data/SN2_traj1_Distances point 330
C -0.71390 0.33481 0.00160
 O -1.61181 1.11908 0.07135
 F 2.93865 -2.33994 -0.37501
 H 0.63171 -0.10168 -0.78573
 H 0.29348 -0.57334 0.72325
 H 0.18644 1.58974 0.56490
 H -1.72457 -0.02866 -0.20036
7
SN2_IRC_Distances_noMW_output/new_data/SN2_traj1_Distances point 331
C -0.71483 0.33508 0.00162
 O -1.61294 1.12020 0.07160
 F 2.94103 -2.34142 -0.37563
 H 0.63233 -0.10132 -0.78564
 H 0.29410 -0.57430 0.72242
 H 0.18589 1.59013 0.56598
 H -1.72558 -0.02837 -0.20034
7
SN2_IRC_Distances_noMW_output/new_data/SN2_traj1_Distances point 332
C -0.71575 0.33534 0.00164
 O -1.61406 1.12132 0.07184
 F 2.94338 -2.34287 -0.37624
 H 0.63295 -0.10096 -0.78555
 H 0.29471 -0.57524 0.72160
 H 0.18535 1.59051 0.56704
 H -1.72658 -0.02809 -0.20033
7
SN2_IRC_Distances_noMW_output/new_data/SN2_traj1_Distances point 333
C -0.71666 0.33561 0.00166
 O -1.61517 1.12242 0.07208
 F 2.94572 -2.34432 -0.37685
 H 0.63356 -0.10061 -0.78546
 H 0.29532 -0.57618 0.72079
 H 0.18482 1.59089 0.56809
 H -1.72758 -0.02781 -0.20031
7
SN2_IRC_Distances_noMW_output/new_data/SN2_traj1_Distances point 334
C -0.71758 0.33587 0.00167
 O -1.61628 1.12353 0.07232
 F 2.94806 -2.34577 -0.37746
 H 0.63417 -0.10025 -0.78537
 H 0.29593 -0.57712 0.71998
 H 0.18428 1.59128 0.56915
 H -1.72858 -0.02753 -0.20029
7
SN2_IRC_Distances_noMW_output/new_data/SN2_traj1_Distances point 335
C -0.71850 0.33614 0.00169
 O -1.61741 1.12465 0.07256
 F 2.95042 -2.34724 -0.37808
 H 0.63479 -0.09990 -0.78527
 H 0.29654 -0.57807 0.71917
 H 0.18374 1.59166 0.57021
 H -1.72959 -0.02725 -0.20027
7
SN2_IRC_Distances_noMW_output/new_data/SN2_traj1_Distances point 336
C -0.71943 0.33642 0.00171
 O -1.61855 1.12578 0.07280
 F 2.95282 -2.34872 -0.37870
 H 0.63542 -0.09954 -0.78518
 H 0.29716 -0.57902 0.71834
 H 0.18320 1.59206 0.57128
 H -1.73062 -0.02697 -0.20026
7
SN2_IRC_Distances_noMW_output/new_data/SN2_traj1_Distances point 337
C -0.72037 0.33669 0.00173
 O -1.61970 1.12692 0.07305
 F 2.95524 -2.35022 -0.37933
 H 0.63605 -0.09917 -0.78508
 H 0.29779 -0.57999 0.71750
 H 0.18265 1.59245 0.57237
 H -1.73166 -0.02669 -0.20024
7
SN2_IRC_Distances_noMW_output/new_data/SN2_traj1_Distances point 338
C -0.72132 0.33697 0.00175
 O -1.62087 1.12808 0.07330
 F 2.95768 -2.35174 -0.37996
 H 0.63669 -0.09881 -0.78498
 H 0.29843 -0.58096 0.71666
 H 0.18210 1.59285 0.57346
 H -1.73271 -0.02640 -0.20022
7
SN2_IRC_Distances_noMW_output/new_data/SN2_traj1_Distances point 339
C -0.72226 0.33725 0.00177
 O -1.62202 1.12922 0.07354
 F 2.96010 -2.35324 -0.38060
 H 0.63732 -0.09845 -0.78488
 H 0.29906 -0.58192 0.71583
 H 0.18155 1.59325 0.57454
 H -1.73375 -0.02612 -0.20020
7
SN2_IRC_Distances_noMW_output/new_data/SN2_traj1_Distances point 340
C -0.72318 0.33752 0.00179
 O -1.62316 1.13034 0.07378
 F 2.96247 -2.35471 -0.38121
 H 0.63793 -0.09810 -0.78478
 H 0.29968 -0.58285 0.71501
 H 0.18102 1.59365 0.57560
 H -1.73477 -0.02584 -0.20019
7
SN2_IRC_Distances_noMW_output/new_data/SN2_traj1_Distances point 341
C -0.72407 0.33778 0.00181
 O -1.62425 1.13142 0.07401
 F 2.96476 -2.35613 -0.38181
 H 0.63853 -0.09776 -0.78469
 H 0.30028 -0.58376 0.71422
 H 0.18051 1.59402 0.57661
 H -1.73576 -0.02558 -0.20017
7
SN2_IRC_Distances_noMW_output/new_data/SN2_traj1_Distances point 342
C -0.72492 0.33803 0.00183
 O -1.62530 1.13246 0.07423
 F 2.96695 -2.35749 -0.38238
 H 0.63910 -0.09744 -0.78459
 H 0.30085 -0.58462 0.71347
 H 0.18002 1.59439 0.57759
 H -1.73671 -0.02533 -0.20015
7
SN2_IRC_Distances_noMW_output/new_data/SN2_traj1_Distances point 343
C -0.72574 0.33828 0.00185
 O -1.62631 1.13346 0.07445
 F 2.96907 -2.35881 -0.38293
 H 0.63965 -0.09713 -0.78450
 H 0.30140 -0.58546 0.71274
 H 0.17954 1.59474 0.57853
 H -1.73762 -0.02508 -0.20014
7
SN2_IRC_Distances_noMW_output/new_data/SN2_traj1_Distances point 344
C -0.72654 0.33852 0.00187
 O -1.62730 1.13443 0.07466
 F 2.97114 -2.36009 -0.38347
 H 0.64019 -0.09682 -0.78441
 H 0.30194 -0.58627 0.71203
 H 0.17908 1.59508 0.57945
 H -1.73852 -0.02485 -0.20012
7
SN2_IRC_Distances_noMW_output/new_data/SN2_traj1_Distances point 345
C -0.72733 0.33875 0.00189
 O -1.62827 1.13539 0.07486
 F 2.97318 -2.36136 -0.38400
 H 0.64072 -0.09653 -0.78432
 H 0.30248 -0.58707 0.71133
 H 0.17863 1.59542 0.58035
 H -1.73940 -0.02461 -0.20011
7
SN2_IRC_Distances_noMW_output/new_data/SN2_traj1_Distances point 346
C -0.72811 0.33899 0.00191
 O -1.62925 1.13635 0.07506
 F 2.97522 -2.36262 -0.38453
 H 0.64124 -0.09623 -0.78423
 H 0.30301 -0.58786 0.71063
 H 0.17817 1.59576 0.58125
 H -1.74029 -0.02438 -0.20009
7
SN2_IRC_Distances_noMW_output/new_data/SN2_traj1_Distances point 347
C -0.72890 0.33922 0.00193
 O -1.63023 1.13732 0.07527
 F 2.97727 -2.36390 -0.38506
 H 0.64178 -0.09593 -0.78414
 H 0.30355 -0.58866 0.70993
 H 0.17772 1.59610 0.58216
 H -1.74118 -0.02415 -0.20008
7
SN2_IRC_Distances_noMW_output/new_data/SN2_traj1_Distances point 348
C -0.72971 0.33946 0.00194
 O -1.63123 1.13831 0.07548
 F 2.97936 -2.36520 -0.38561
 H 0.64232 -0.09563 -0.78405
 H 0.30410 -0.58948 0.70922
 H 0.17725 1.59645 0.58308
 H -1.74209 -0.02391 -0.20006
7
SN2_IRC_Distances_noMW_output/new_data/SN2_traj1_Distances point 349
C -0.73054 0.33971 0.00196
 O -1.63226 1.13932 0.07569
 F 2.98152 -2.36654 -0.38617
 H 0.64288 -0.09532 -0.78395
 H 0.30466 -0.59032 0.70848
 H 0.17678 1.59682 0.58403
 H -1.74303 -0.02367 -0.20005
7
SN2_IRC_Distances_noMW_output/new_data/SN2_traj1_Distances point 350
C -0.73140 0.33997 0.00199
 O -1.63334 1.14037 0.07591
 F 2.98375 -2.36793 -0.38675
 H 0.64345 -0.09500 -0.78385
 H 0.30525 -0.59119 0.70772
 H 0.17629 1.59719 0.58501
 H -1.74400 -0.02342 -0.20003
7
SN2_IRC_Distances_noMW_output/new_data/SN2_traj1_Distances point 351
C -0.73230 0.34024 0.00201
 O -1.63446 1.14147 0.07615
 F 2.98609 -2.36939 -0.38736
 H 0.64406 -0.09467 -0.78374
 H 0.30586 -0.59209 0.70692
 H 0.17577 1.59758 0.58604
 H -1.74502 -0.02315 -0.20001
7
SN2_IRC_Distances_noMW_output/new_data/SN2_traj1_Distances point 352
C -0.73325 0.34053 0.00203
 O -1.63564 1.14264 0.07639
 F 2.98856 -2.37092 -0.38800
 H 0.64470 -0.09432 -0.78362
 H 0.30651 -0.59305 0.70608
 H 0.17523 1.59800 0.58712
 H -1.74610 -0.02288 -0.20000
7
SN2_IRC_Distances_noMW_output/new_data/SN2_traj1_Distances point 353
C -0.73425 0.34083 0.00206
 O -1.63690 1.14387 0.07665
 F 2.99117 -2.37255 -0.38868
 H 0.64537 -0.09395 -0.78350
 H 0.30720 -0.59406 0.70519
 H 0.17466 1.59844 0.58827
 H -1.74725 -0.02259 -0.19998
7
SN2_IRC_Distances_noMW_output/new_data/SN2_traj1_Distances point 354
C -0.73532 0.34116 0.00208
 O -1.63823 1.14517 0.07692
 F 2.99395 -2.37427 -0.38940
 H 0.64609 -0.09355 -0.78337
 H 0.30792 -0.59512 0.70424
 H 0.17405 1.59891 0.58948
 H -1.74846 -0.02228 -0.19996
7
SN2_IRC_Distances_noMW_output/new_data/SN2_traj1_Distances point 355
C -0.73643 0.34149 0.00211
 O -1.63962 1.14654 0.07721
 F 2.99686 -2.37608 -0.39016
 H 0.64684 -0.09315 -0.78323
 H 0.30869 -0.59624 0.70325
 H 0.17342 1.59940 0.59075
 H -1.74974 -0.02196 -0.19994
7
SN2_IRC_Distances_noMW_output/new_data/SN2_traj1_Distances point 356
C -0.73759 0.34185 0.00214
 O -1.64107 1.14795 0.07750
 F 2.99987 -2.37796 -0.39094
 H 0.64761 -0.09272 -0.78308
 H 0.30948 -0.59740 0.70223
 H 0.17276 1.59991 0.59206
 H -1.75106 -0.02163 -0.19991
7
SN2_IRC_Distances_noMW_output/new_data/SN2_traj1_Distances point 357
C -0.73876 0.34220 0.00217
 O -1.64255 1.14940 0.07780
 F 3.00294 -2.37987 -0.39174
 H 0.64840 -0.09230 -0.78293
 H 0.31029 -0.59857 0.70119
 H 0.17209 1.60043 0.59340
 H -1.75242 -0.02129 -0.19989
7
SN2_IRC_Distances_noMW_output/new_data/SN2_traj1_Distances point 358
C -0.73995 0.34257 0.00220
 O -1.64405 1.15086 0.07811
 F 3.00605 -2.38181 -0.39255
 H 0.64920 -0.09186 -0.78277
 H 0.31111 -0.59976 0.70013
 H 0.17142 1.60096 0.59475
 H -1.75379 -0.02095 -0.19987
7
SN2_IRC_Distances_noMW_output/new_data/SN2_traj1_Distances point 359
C -0.74115 0.34294 0.00224
 O -1.64556 1.15233 0.07841
 F 3.00920 -2.38377 -0.39337
 H 0.65001 -0.09143 -0.78261
 H 0.31194 -0.60095 0.69907
 H 0.17074 1.60150 0.59611
 H -1.75518 -0.02061 -0.19985
7
SN2_IRC_Distances_noMW_output/new_data/SN2_traj1_Distances point 360
C -0.74237 0.34331 0.00227
 O -1.64710 1.15383 0.07872
 F 3.01239 -2.38576 -0.39420
 H 0.65082 -0.09099 -0.78245
 H 0.31278 -0.60216 0.69799
 H 0.17006 1.60204 0.59749
 H -1.75659 -0.02027 -0.19982
7
SN2_IRC_Distances_noMW_output/new_data/SN2_traj1_Distances point 361
C -0.74361 0.34369 0.00230
 O -1.64867 1.15536 0.07904
 F 3.01565 -2.38779 -0.39505
 H 0.65166 -0.09055 -0.78228
 H 0.31364 -0.60340 0.69689
 H 0.16936 1.60260 0.59890
 H -1.75803 -0.01992 -0.19980
7
SN2_IRC_Distances_noMW_output/new_data/SN2_traj1_Distances point 362
C -0.74488 0.34409 0.00234
 O -1.65028 1.15693 0.07936
 F 3.01899 -2.38988 -0.39592
 H 0.65251 -0.09009 -0.78211
 H 0.31453 -0.60466 0.69576
 H 0.16864 1.60317 0.60034
 H -1.75952 -0.01956 -0.19978
7
SN2_IRC_Distances_noMW_output/new_data/SN2_traj1_Distances point 363
C -0.74619 0.34449 0.00238
 O -1.65194 1.15855 0.07969
 F 3.02245 -2.39203 -0.39682
 H 0.65340 -0.08962 -0.78192
 H 0.31544 -0.60596 0.69460
 H 0.16791 1.60377 0.60183
 H -1.76105 -0.01919 -0.19975
7
SN2_IRC_Distances_noMW_output/new_data/SN2_traj1_Distances point 364
C -0.74755 0.34491 0.00241
 O -1.65368 1.16023 0.08004
 F 3.02603 -2.39427 -0.39775
 H 0.65431 -0.08914 -0.78173
 H 0.31639 -0.60731 0.69339
 H 0.16714 1.60439 0.60336
 H -1.76265 -0.01882 -0.19972
7
SN2_IRC_Distances_noMW_output/new_data/SN2_traj1_Distances point 365
C -0.74898 0.34536 0.00245
 O -1.65549 1.16199 0.08040
 F 3.02978 -2.39661 -0.39873
 H 0.65527 -0.08864 -0.78153
 H 0.31738 -0.60871 0.69213
 H 0.16635 1.60504 0.60497
 H -1.76432 -0.01842 -0.19970
7
SN2_IRC_Distances_noMW_output/new_data/SN2_traj1_Distances point 366
C -0.75047 0.34582 0.00250
 O -1.65740 1.16384 0.08078
 F 3.03374 -2.39908 -0.39976
 H 0.65628 -0.08812 -0.78131
 H 0.31843 -0.61018 0.69081
 H 0.16551 1.60572 0.60666
 H -1.76609 -0.01801 -0.19967
7
SN2_IRC_Distances_noMW_output/new_data/SN2_traj1_Distances point 367
C -0.75206 0.34632 0.00255
 O -1.65943 1.16581 0.08118
 F 3.03795 -2.40171 -0.40085
 H 0.65735 -0.08756 -0.78108
 H 0.31955 -0.61175 0.68939
 H 0.16463 1.60645 0.60845
 H -1.76797 -0.01757 -0.19964
7
SN2_IRC_Distances_noMW_output/new_data/SN2_traj1_Distances point 368
C -0.75378 0.34686 0.00260
 O -1.66164 1.16794 0.08161
 F 3.04250 -2.40455 -0.40204
 H 0.65851 -0.08696 -0.78082
 H 0.32075 -0.61343 0.68787
 H 0.16367 1.60725 0.61039
 H -1.77002 -0.01710 -0.19961
7
SN2_IRC_Distances_noMW_output/new_data/SN2_traj1_Distances point 369
C -0.75566 0.34745 0.00265
 O -1.66405 1.17027 0.08208
 F 3.04749 -2.40767 -0.40334
 H 0.65977 -0.08631 -0.78054
 H 0.32208 -0.61527 0.68621
 H 0.16263 1.60812 0.61250
 H -1.77226 -0.01659 -0.19957
7
SN2_IRC_Distances_noMW_output/new_data/SN2_traj1_Distances point 370
C -0.75771 0.34810 0.00272
 O -1.66669 1.17281 0.08260
 F 3.05293 -2.41107 -0.40475
 H 0.66115 -0.08561 -0.78022
 H 0.32352 -0.61727 0.68439
 H 0.16150 1.60907 0.61480
 H -1.77471 -0.01603 -0.19953
7
SN2_IRC_Distances_noMW_output/new_data/SN2_traj1_Distances point 371
C -0.75985 0.34878 0.00278
 O -1.66944 1.17547 0.08313
 F 3.05862 -2.41463 -0.40623
 H 0.66259 -0.08488 -0.77989
 H 0.32503 -0.61936 0.68250
 H 0.16033 1.61007 0.61720
 H -1.77728 -0.01546 -0.19949
7
SN2_IRC_Distances_noMW_output/new_data/SN2_traj1_Distances point 372
C -0.76191 0.34944 0.00285
 O -1.67211 1.17804 0.08365
 F 3.06411 -2.41807 -0.40766
 H 0.66398 -0.08418 -0.77956
 H 0.32650 -0.62136 0.68067
 H 0.15919 1.61104 0.61951
 H -1.77976 -0.01490 -0.19946
7
SN2_IRC_Distances_noMW_output/new_data/SN2_traj1_Distances point 373
C -0.76380 0.35004 0.00291
 O -1.67457 1.18040 0.08412
 F 3.06917 -2.42124 -0.40898
 H 0.66525 -0.08355 -0.77925
 H 0.32784 -0.62319 0.67900
 H 0.15816 1.61194 0.62163
 H -1.78206 -0.01440 -0.19942
7
SN2_IRC_Distances_noMW_output/new_data/SN2_traj1_Distances point 374
C -0.76555 0.35060 0.00297
 O -1.67684 1.18258 0.08455
 F 3.07385 -2.42416 -0.41020
 H 0.66643 -0.08296 -0.77896
 H 0.32909 -0.62488 0.67745
 H 0.15720 1.61277 0.62358
 H -1.78418 -0.01394 -0.19939
7
SN2_IRC_Distances_noMW_output/new_data/SN2_traj1_Distances point 375
C -0.76721 0.35114 0.00302
 O -1.67900 1.18465 0.08496
 F 3.07830 -2.42695 -0.41136
 H 0.66755 -0.08241 -0.77868
 H 0.33028 -0.62649 0.67598
 H 0.15630 1.61356 0.62544
 H -1.78621 -0.01350 -0.19936
7
SN2_IRC_Distances_noMW_output/new_data/SN2_traj1_Distances point 376
C -0.76884 0.35166 0.00307
 O -1.68112 1.18668 0.08537
 F 3.08266 -2.42968 -0.41249
 H 0.66864 -0.08187 -0.77841
 H 0.33144 -0.62805 0.67454
 H 0.15541 1.61434 0.62725
 H -1.78819 -0.01307 -0.19933
7
SN2_IRC_Distances_noMW_output/new_data/SN2_traj1_Distances point 377
C -0.77047 0.35219 0.00313
 O -1.68326 1.18873 0.08577
 F 3.08705 -2.43244 -0.41363
 H 0.66974 -0.08134 -0.77813
 H 0.33261 -0.62963 0.67309
 H 0.15453 1.61513 0.62907
 H -1.79020 -0.01265 -0.19930
7
SN2_IRC_Distances_noMW_output/new_data/SN2_traj1_Distances point 378
C -0.77215 0.35273 0.00319
 O -1.68546 1.19083 0.08619
 F 3.09156 -2.43526 -0.41481
 H 0.67087 -0.08079 -0.77784
 H 0.33382 -0.63123 0.67161
 H 0.15362 1.61593 0.63094
 H -1.79227 -0.01221 -0.19927
7
SN2_IRC_Distances_noMW_output/new_data/SN2_traj1_Distances point 379
C -0.77387 0.35329 0.00325
 O -1.68772 1.19299 0.08661
 F 3.09620 -2.43817 -0.41601
 H 0.67203 -0.08023 -0.77754
 H 0.33506 -0.63288 0.67008
 H 0.15269 1.61677 0.63285
 H -1.79439 -0.01176 -0.19924
7
SN2_IRC_Distances_noMW_output/new_data/SN2_traj1_Distances point 380
C -0.77563 0.35386 0.00331
 O -1.69003 1.19519 0.08704
 F 3.10094 -2.44115 -0.41725
 H 0.67322 -0.07966 -0.77722
 H 0.33632 -0.63456 0.66853
 H 0.15174 1.61762 0.63481
 H -1.79657 -0.01131 -0.19921
7
SN2_IRC_Distances_noMW_output/new_data/SN2_traj1_Distances point 381
C -0.77742 0.35445 0.00337
 O -1.69238 1.19743 0.08748
 F 3.10576 -2.44417 -0.41850
 H 0.67442 -0.07909 -0.77690
 H 0.33761 -0.63626 0.66695
 H 0.15079 1.61850 0.63679
 H -1.79879 -0.01085 -0.19918
7
SN2_IRC_Distances_noMW_output/new_data/SN2_traj1_Distances point 382
C -0.77924 0.35504 0.00343
 O -1.69479 1.19972 0.08793
 F 3.11069 -2.44726 -0.41979
 H 0.67565 -0.07851 -0.77657
 H 0.33893 -0.63800 0.66534
 H 0.14981 1.61939 0.63881
 H -1.80106 -0.01039 -0.19915
7
SN2_IRC_Distances_noMW_output/new_data/SN2_traj1_Distances point 383
C -0.78111 0.35566 0.00350
 O -1.69727 1.20208 0.08839
 F 3.11577 -2.45045 -0.42111
 H 0.67691 -0.07791 -0.77623
 H 0.34029 -0.63978 0.66368
 H 0.14881 1.62031 0.64088
 H -1.80340 -0.00991 -0.19912
7
SN2_IRC_Distances_noMW_output/new_data/SN2_traj1_Distances point 384
C -0.78306 0.35630 0.00357
 O -1.69985 1.20453 0.08887
 F 3.12105 -2.45377 -0.42248
 H 0.67823 -0.07730 -0.77586
 H 0.34171 -0.64162 0.66196
 H 0.14777 1.62128 0.64304
 H -1.80584 -0.00942 -0.19909
7
SN2_IRC_Distances_noMW_output/new_data/SN2_traj1_Distances point 385
C -0.78509 0.35697 0.00365
 O -1.70254 1.20709 0.08936
 F 3.12655 -2.45723 -0.42391
 H 0.67959 -0.07667 -0.77548
 H 0.34318 -0.64353 0.66017
 H 0.14669 1.62229 0.64527
 H -1.80839 -0.00891 -0.19905
7
SN2_IRC_Distances_noMW_output/new_data/SN2_traj1_Distances point 386
C -0.78719 0.35767 0.00372
 O -1.70533 1.20974 0.08987
 F 3.13226 -2.46082 -0.42540
 H 0.68101 -0.07602 -0.77507
 H 0.34471 -0.64551 0.65831
 H 0.14558 1.62333 0.64759
 H -1.81104 -0.00839 -0.19902
7
SN2_IRC_Distances_noMW_output/new_data/SN2_traj1_Distances point 387
C -0.78935 0.35839 0.00380
 O -1.70822 1.21247 0.09040
 F 3.13816 -2.46453 -0.42694
 H 0.68247 -0.07535 -0.77465
 H 0.34630 -0.64755 0.65640
 H 0.14444 1.62442 0.64998
 H -1.81379 -0.00785 -0.19899
7
SN2_IRC_Distances_noMW_output/new_data/SN2_traj1_Distances point 388
C -0.79157 0.35913 0.00389
 O -1.71118 1.21527 0.09094
 F 3.14421 -2.46833 -0.42851
 H 0.68396 -0.07468 -0.77422
 H 0.34792 -0.64963 0.65444
 H 0.14327 1.62554 0.65241
 H -1.81661 -0.00730 -0.19895
7
SN2_IRC_Distances_noMW_output/new_data/SN2_traj1_Distances point 389
C -0.79382 0.35988 0.00397
 O -1.71420 1.21812 0.09149
 F 3.15036 -2.47220 -0.43011
 H 0.68548 -0.07399 -0.77377
 H 0.34957 -0.65173 0.65245
 H 0.14209 1.62668 0.65489
 H -1.81948 -0.00675 -0.19892
7
SN2_IRC_Distances_noMW_output/new_data/SN2_traj1_Distances point 390
C -0.79610 0.36064 0.00406
 O -1.71726 1.22101 0.09204
 F 3.15660 -2.47613 -0.43173
 H 0.68701 -0.07331 -0.77331
 H 0.35125 -0.65386 0.65044
 H 0.14090 1.62784 0.65738
 H -1.82239 -0.00620 -0.19888
7
SN2_IRC_Distances_noMW_output/new_data/SN2_traj1_Distances point 391
C -0.79839 0.36141 0.00415
 O -1.72035 1.22392 0.09259
 F 3.16288 -2.48009 -0.43337
 H 0.68856 -0.07263 -0.77283
 H 0.35294 -0.65599 0.64842
 H 0.13970 1.62901 0.65990
 H -1.82534 -0.00564 -0.19885
7
SN2_IRC_Distances_noMW_output/new_data/SN2_traj1_Distances point 392
C -0.80070 0.36219 0.00424
 O -1.72346 1.22685 0.09315
 F 3.16922 -2.48407 -0.43502
 H 0.69011 -0.07195 -0.77235
 H 0.35464 -0.65813 0.64638
 H 0.13850 1.63020 0.66242
 H -1.82832 -0.00508 -0.19882
7
SN2_IRC_Distances_noMW_output/new_data/SN2_traj1_Distances point 393
C -0.80302 0.36298 0.00433
 O -1.72659 1.22979 0.09371
 F 3.17559 -2.48809 -0.43668
 H 0.69168 -0.07127 -0.77187
 H 0.35635 -0.66027 0.64434
 H 0.13730 1.63139 0.66495
 H -1.83132 -0.00453 -0.19878
7
SN2_IRC_Distances_noMW_output/new_data/SN2_traj1_Distances point 394
C -0.80535 0.36377 0.00443
 O -1.72975 1.23276 0.09427
 F 3.18201 -2.49213 -0.43835
 H 0.69325 -0.07060 -0.77137
 H 0.35808 -0.66242 0.64228
 H 0.13610 1.63260 0.66749
 H -1.83434 -0.00397 -0.19875
7
SN2_IRC_Distances_noMW_output/new_data/SN2_traj1_Distances point 395
C -0.80769 0.36456 0.00452
 O -1.73292 1.23574 0.09483
 F 3.18847 -2.49621 -0.44003
 H 0.69482 -0.06993 -0.77086
 H 0.35982 -0.66457 0.64022
 H 0.13489 1.63382 0.67004
 H -1.83739 -0.00342 -0.19872
7
SN2_IRC_Distances_noMW_output/new_data/SN2_traj1_Distances point 396
C -0.81004 0.36537 0.00462
 O -1.73613 1.23874 0.09539
 F 3.19498 -2.50031 -0.44172
 H 0.69641 -0.06926 -0.77035
 H 0.36157 -0.66673 0.63814
 H 0.13369 1.63506 0.67260
 H -1.84047 -0.00287 -0.19869
7
SN2_IRC_Distances_noMW_output/new_data/SN2_traj1_Distances point 397
C -0.81242 0.36618 0.00472
 O -1.73937 1.24177 0.09596
 F 3.20154 -2.50446 -0.44343
 H 0.69801 -0.06859 -0.76982
 H 0.36334 -0.66890 0.63605
 H 0.13247 1.63631 0.67518
 H -1.84358 -0.00231 -0.19866
7
SN2_IRC_Distances_noMW_output/new_data/SN2_traj1_Distances point 398
C -0.81481 0.36700 0.00482
 O -1.74263 1.24483 0.09653
 F 3.20817 -2.50864 -0.44515
 H 0.69962 -0.06792 -0.76928
 H 0.36512 -0.67108 0.63395
 H 0.13125 1.63757 0.67777
 H -1.84673 -0.00176 -0.19863
7
SN2_IRC_Distances_noMW_output/new_data/SN2_traj1_Distances point 399
C -0.81721 0.36783 0.00492
 O -1.74593 1.24790 0.09711
 F 3.21484 -2.51285 -0.44689
 H 0.70124 -0.06726 -0.76874
 H 0.36692 -0.67327 0.63183
 H 0.13003 1.63885 0.68037
 H -1.84991 -0.00120 -0.19861
7
SN2_IRC_Distances_noMW_output/new_data/SN2_traj1_Distances point 400
C -0.81963 0.36866 0.00502
 O -1.74924 1.25100 0.09768
 F 3.22156 -2.51710 -0.44864
 H 0.70287 -0.06660 -0.76818
 H 0.36873 -0.67546 0.62970
 H 0.12881 1.64014 0.68299
 H -1.85311 -0.00065 -0.19858
7
SN2_IRC_Distances_noMW_output/new_data/SN2_traj1_Distances point 401
C -0.82205 0.36950 0.00513
 O -1.75257 1.25410 0.09826
 F 3.22831 -2.52135 -0.45039
 H 0.70450 -0.06594 -0.76762
 H 0.37055 -0.67765 0.62758
 H 0.12759 1.64144 0.68560
 H -1.85633 -0.00009 -0.19855
7
SN2_IRC_Distances_noMW_output/new_data/SN2_traj1_Distances point 402
C -0.82446 0.37033 0.00523
 O -1.75590 1.25720 0.09883
 F 3.23504 -2.52561 -0.45215
 H 0.70613 -0.06529 -0.76705
 H 0.37237 -0.67983 0.62545
 H 0.12637 1.64274 0.68820
 H -1.85955 0.00045 -0.19853
7
SN2_IRC_Distances_noMW_output/new_data/SN2_traj1_Distances point 403
C -0.82685 0.37117 0.00534
 O -1.75920 1.26027 0.09940
 F 3.24172 -2.52983 -0.45388
 H 0.70774 -0.06466 -0.76648
 H 0.37417 -0.68198 0.62335
 H 0.12517 1.64404 0.69078
 H -1.86275 0.00099 -0.19850
7
SN2_IRC_Distances_noMW_output/new_data/SN2_traj1_Distances point 404
C -0.82921 0.37199 0.00544
 O -1.76246 1.26330 0.09996
 F 3.24831 -2.53400 -0.45560
 H 0.70933 -0.06404 -0.76591
 H 0.37595 -0.68410 0.62128
 H 0.12400 1.64532 0.69331
 H -1.86591 0.00152 -0.19848
7
SN2_IRC_Distances_noMW_output/new_data/SN2_traj1_Distances point 405
C -0.83151 0.37279 0.00554
 O -1.76566 1.26627 0.10051
 F 3.25477 -2.53808 -0.45728
 H 0.71088 -0.06344 -0.76535
 H 0.37769 -0.68616 0.61925
 H 0.12285 1.64658 0.69579
 H -1.86901 0.00204 -0.19846
7
SN2_IRC_Distances_noMW_output/new_data/SN2_traj1_Distances point 406
C -0.83375 0.37358 0.00564
 O -1.76877 1.26915 0.10104
 F 3.26105 -2.54206 -0.45891
 H 0.71239 -0.06286 -0.76480
 H 0.37938 -0.68816 0.61729
 H 0.12174 1.64781 0.69819
 H -1.87203 0.00253 -0.19844
7
SN2_IRC_Distances_noMW_output/new_data/SN2_traj1_Distances point 407
C -0.83591 0.37434 0.00574
 O -1.77178 1.27194 0.10155
 F 3.26712 -2.54590 -0.46049
 H 0.71385 -0.06231 -0.76426
 H 0.38102 -0.69008 0.61539
 H 0.12066 1.64900 0.70050
 H -1.87496 0.00301 -0.19843
7
SN2_IRC_Distances_noMW_output/new_data/SN2_traj1_Distances point 408
C -0.83800 0.37507 0.00584
 O -1.77469 1.27463 0.10204
 F 3.27299 -2.54961 -0.46202
 H 0.71525 -0.06178 -0.76374
 H 0.38260 -0.69194 0.61356
 H 0.11963 1.65016 0.70273
 H -1.87779 0.00347 -0.19841
7
SN2_IRC_Distances_noMW_output/new_data/SN2_traj1_Distances point 409
C -0.84001 0.37578 0.00593
 O -1.77750 1.27723 0.10252
 F 3.27865 -2.55320 -0.46349
 H 0.71661 -0.06127 -0.76323
 H 0.38413 -0.69372 0.61179
 H 0.11864 1.65127 0.70488
 H -1.88053 0.00391 -0.19840
7
SN2_IRC_Distances_noMW_output/new_data/SN2_traj1_Distances point 410
C -0.84196 0.37647 0.00602
 O -1.78022 1.27975 0.10297
 F 3.28414 -2.55668 -0.46492
 H 0.71792 -0.06079 -0.76273
 H 0.38561 -0.69544 0.61009
 H 0.11769 1.65236 0.70696
 H -1.88319 0.00433 -0.19838
7
SN2_IRC_Distances_noMW_output/new_data/SN2_traj1_Distances point 411
C -0.84386 0.37714 0.00610
 O -1.78288 1.28221 0.10342
 F 3.28950 -2.56007 -0.46632
 H 0.71920 -0.06032 -0.76225
 H 0.38706 -0.69712 0.60842
 H 0.11676 1.65342 0.70899
 H -1.88578 0.00475 -0.19837
7
SN2_IRC_Distances_noMW_output/new_data/SN2_traj1_Distances point 412
C -0.84572 0.37780 0.00619
 O -1.78550 1.28462 0.10386
 F 3.29478 -2.56342 -0.46769
 H 0.72045 -0.05986 -0.76176
 H 0.38849 -0.69876 0.60678
 H 0.11584 1.65447 0.71098
 H -1.88834 0.00515 -0.19836
7
SN2_IRC_Distances_noMW_output/new_data/SN2_traj1_Distances point 413
C -0.84758 0.37846 0.00628
 O -1.78811 1.28703 0.10430
 F 3.30003 -2.56674 -0.46905
 H 0.72170 -0.05941 -0.76128
 H 0.38990 -0.70039 0.60516
 H 0.11494 1.65552 0.71295
 H -1.89089 0.00555 -0.19835
7
SN2_IRC_Distances_noMW_output/new_data/SN2_traj1_Distances point 414
C -0.84944 0.37912 0.00636
 O -1.79072 1.28944 0.10474
 F 3.30530 -2.57008 -0.47042
 H 0.72295 -0.05897 -0.76079
 H 0.39132 -0.70203 0.60353
 H 0.11404 1.65657 0.71492
 H -1.89345 0.00594 -0.19834
7
SN2_IRC_Distances_noMW_output/new_data/SN2_traj1_Distances point 415
C -0.85132 0.37979 0.00645
 O -1.79337 1.29188 0.10518
 F 3.31063 -2.57346 -0.47181
 H 0.72422 -0.05852 -0.76029
 H 0.39276 -0.70367 0.60188
 H 0.11312 1.65763 0.71692
 H -1.89604 0.00635 -0.19833
7
SN2_IRC_Distances_noMW_output/new_data/SN2_traj1_Distances point 416
C -0.85324 0.38048 0.00654
 O -1.79608 1.29437 0.10563
 F 3.31607 -2.57691 -0.47323
 H 0.72551 -0.05806 -0.75978
 H 0.39423 -0.70535 0.60020
 H 0.11219 1.65872 0.71896
 H -1.89870 0.00675 -0.19833
7
SN2_IRC_Distances_noMW_output/new_data/SN2_traj1_Distances point 417
C -0.85520 0.38118 0.00664
 O -1.79886 1.29692 0.10609
 F 3.32166 -2.58045 -0.47468
 H 0.72684 -0.05760 -0.75925
 H 0.39574 -0.70706 0.59848
 H 0.11125 1.65985 0.72104
 H -1.90142 0.00717 -0.19832
7
SN2_IRC_Distances_noMW_output/new_data/SN2_traj1_Distances point 418
C -0.85722 0.38190 0.00673
 O -1.80171 1.29954 0.10657
 F 3.32739 -2.58409 -0.47617
 H 0.72819 -0.05713 -0.75870
 H 0.39729 -0.70881 0.59672
 H 0.11028 1.66100 0.72317
 H -1.90422 0.00759 -0.19831
7
SN2_IRC_Distances_noMW_output/new_data/SN2_traj1_Distances point 419
C -0.85927 0.38264 0.00683
 O -1.80462 1.30222 0.10705
 F 3.33324 -2.58780 -0.47769
 H 0.72957 -0.05666 -0.75814
 H 0.39886 -0.71060 0.59492
 H 0.10929 1.66218 0.72534
 H -1.90708 0.00802 -0.19831
7
SN2_IRC_Distances_noMW_output/new_data/SN2_traj1_Distances point 420
C -0.86134 0.38338 0.00693
 O -1.80755 1.30491 0.10753
 F 3.33913 -2.59154 -0.47922
 H 0.73097 -0.05619 -0.75757
 H 0.40045 -0.71239 0.59311
 H 0.10830 1.66337 0.72752
 H -1.90996 0.00845 -0.19831
7
SN2_IRC_Distances_noMW_output/new_data/SN2_traj1_Distances point 421
C -0.86337 0.38411 0.00703
 O -1.81044 1.30756 0.10801
 F 3.34493 -2.59522 -0.48073
 H 0.73233 -0.05573 -0.75701
 H 0.40202 -0.71414 0.59133
 H 0.10733 1.66455 0.72967
 H -1.91280 0.00887 -0.19830
7
SN2_IRC_Distances_noMW_output/new_data/SN2_traj1_Distances point 422
C -0.86532 0.38482 0.00713
 O -1.81322 1.31010 0.10847
 F 3.35050 -2.59876 -0.48218
 H 0.73365 -0.05529 -0.75646
 H 0.40352 -0.71583 0.58963
 H 0.10640 1.66568 0.73172
 H -1.91553 0.00928 -0.19830
7
SN2_IRC_Distances_noMW_output/new_data/SN2_traj1_Distances point 423
C -0.86715 0.38548 0.00722
 O -1.81583 1.31249 0.10890
 F 3.35574 -2.60209 -0.48354
 H 0.73488 -0.05489 -0.75595
 H 0.40494 -0.71740 0.58803
 H 0.10553 1.66675 0.73365
 H -1.91810 0.00966 -0.19830
7
SN2_IRC_Distances_noMW_output/new_data/SN2_traj1_Distances point 424
C -0.86885 0.38609 0.00730
 O -1.81824 1.31470 0.10930
 F 3.36058 -2.60516 -0.48480
 H 0.73602 -0.05452 -0.75547
 H 0.40624 -0.71886 0.58655
 H 0.10473 1.66774 0.73543
 H -1.92048 0.01000 -0.19830
7
SN2_IRC_Distances_noMW_output/new_data/SN2_traj1_Distances point 425
C -0.87040 0.38665 0.00738
 O -1.82046 1.31673 0.10966
 F 3.36502 -2.60798 -0.48596
 H 0.73706 -0.05418 -0.75503
 H 0.40744 -0.72019 0.58520
 H 0.10399 1.66865 0.73705
 H -1.92267 0.01032 -0.19830
7
SN2_IRC_Distances_noMW_output/new_data/SN2_traj1_Distances point 426
C -0.87181 0.38717 0.00745
 O -1.82248 1.31858 0.10999
 F 3.36908 -2.61056 -0.48701
 H 0.73801 -0.05387 -0.75462
 H 0.40854 -0.72140 0.58396
 H 0.10333 1.66948 0.73854
 H -1.92466 0.01061 -0.19830
7
SN2_IRC_Distances_noMW_output/new_data/SN2_traj1_Distances point 427
C -0.87310 0.38764 0.00751
 O -1.82433 1.32027 0.11029
 F 3.37279 -2.61292 -0.48797
 H 0.73888 -0.05359 -0.75425
 H 0.40954 -0.72250 0.58283
 H 0.10272 1.67024 0.73990
 H -1.92649 0.01087 -0.19831
7
SN2_IRC_Distances_noMW_output/new_data/SN2_traj1_Distances point 428
C -0.87428 0.38807 0.00757
 O -1.82602 1.32181 0.11057
 F 3.37617 -2.61507 -0.48885
 H 0.73967 -0.05334 -0.75391
 H 0.41045 -0.72351 0.58180
 H 0.10216 1.67094 0.74113
 H -1.92816 0.01111 -0.19831
7
SN2_IRC_Distances_noMW_output/new_data/SN2_traj1_Distances point 429
C -0.87535 0.38845 0.00762
 O -1.82756 1.32321 0.11082
 F 3.37925 -2.61702 -0.48965
 H 0.74039 -0.05311 -0.75360
 H 0.41128 -0.72442 0.58087
 H 0.10166 1.67157 0.74225
 H -1.92967 0.01133 -0.19831
7
SN2_IRC_Distances_noMW_output/new_data/SN2_traj1_Distances point 430
C -0.87631 0.38880 0.00767
 O -1.82894 1.32447 0.11105
 F 3.38201 -2.61878 -0.49037
 H 0.74104 -0.05291 -0.75332
 H 0.41202 -0.72524 0.58003
 H 0.10121 1.67214 0.74326
 H -1.93103 0.01152 -0.19831
7
SN2_IRC_Distances_noMW_output/new_data/SN2_traj1_Distances point 431
C -0.87716 0.38911 0.00772
 O -1.83015 1.32558 0.11125
 F 3.38445 -2.62033 -0.49101
 H 0.74161 -0.05273 -0.75308
 H 0.41268 -0.72596 0.57929
 H 0.10081 1.67264 0.74414
 H -1.93224 0.01169 -0.19831
7
SN2_IRC_Distances_noMW_output/new_data/SN2_traj1_Distances point 432
C -0.87789 0.38938 0.00775
 O -1.83120 1.32653 0.11142
 F 3.38654 -2.62166 -0.49155
 H 0.74210 -0.05258 -0.75286
 H 0.41325 -0.72658 0.57866
 H 0.10047 1.67307 0.74490
 H -1.93327 0.01184 -0.19832
7
SN2_IRC_Distances_noMW_output/new_data/SN2_traj1_Distances point 433
C -0.87849 0.38960 0.00778
 O -1.83206 1.32732 0.11156
 F 3.38827 -2.62275 -0.49200
 H 0.74250 -0.05245 -0.75269
 H 0.41371 -0.72709 0.57813
 H 0.10019 1.67343 0.74553
 H -1.93412 0.01196 -0.19832
7
SN2_IRC_Distances_noMW_output/new_data/SN2_traj1_Distances point 434
C -0.87896 0.38977 0.00781
 O -1.83274 1.32793 0.11167
 F 3.38963 -2.62362 -0.49235
 H 0.74282 -0.05235 -0.75255
 H 0.41408 -0.72749 0.57772
 H 0.09997 1.67371 0.74602
 H -1.93479 0.01205 -0.19832
7
SN2_IRC_Distances_noMW_output/new_data/SN2_traj1_Distances point 435
C -0.87931 0.38990 0.00782
 O -1.83325 1.32840 0.11175
 F 3.39065 -2.62427 -0.49262
 H 0.74306 -0.05228 -0.75244
 H 0.41435 -0.72779 0.57741
 H 0.09980 1.67392 0.74639
 H -1.93530 0.01212 -0.19832
7
SN2_IRC_Distances_noMW_output/new_data/SN2_traj1_Distances point 436
C -0.87957 0.38999 0.00784
 O -1.83361 1.32873 0.11181
 F 3.39137 -2.62473 -0.49280
 H 0.74323 -0.05223 -0.75237
 H 0.41455 -0.72801 0.57719
 H 0.09968 1.67407 0.74666
 H -1.93565 0.01217 -0.19832
7
SN2_IRC_Distances_noMW_output/new_data/SN2_traj1_Distances point 437
C -0.87973 0.39005 0.00784
 O -1.83384 1.32894 0.11185
 F 3.39184 -2.62503 -0.49293
 H 0.74334 -0.05219 -0.75232
 H 0.41467 -0.72814 0.57705
 H 0.09961 1.67417 0.74683
 H -1.93589 0.01221 -0.19832
7
SN2_IRC_Distances_noMW_output/new_data/SN2_traj1_Distances point 438
C -0.87982 0.39008 0.00785
 O -1.83398 1.32906 0.11187
 F 3.39210 -2.62519 -0.49299
 H 0.74340 -0.05218 -0.75230
 H 0.41475 -0.72822 0.57697
 H 0.09957 1.67422 0.74692
 H -1.93602 0.01222 -0.19832
7
SN2_IRC_Distances_noMW_output/new_data/SN2_traj1_Distances point 439
C -0.87985 0.39010 0.00785
 O -1.83402 1.32911 0.11188
 F 3.39220 -2.62525 -0.49302
 H 0.74342 -0.05217 -0.75229
 H 0.41477 -0.72825 0.57694
 H 0.09955 1.67424 0.74696
 H -1.93606 0.01223 -0.19832
7
SN2_IRC_Distances_noMW_output/new_data/SN2_traj1_Distances point 440
C -0.87984 0.39009 0.00785
 O -1.83401 1.32909 0.11187
 F 3.39217 -2.62524 -0.49301
 H 0.74341 -0.05217 -0.75229
 H 0.41476 -0.72824 0.57695
 H 0.09956 1.67423 0.74695
 H -1.93605 0.01223 -0.19832
7
SN2_IRC_Distances_noMW_output/new_data/SN2_traj1_Distances point 441
C -0.87980 0.39008 0.00785
 O -1.83395 1.32904 0.11186
 F 3.39205 -2.62516 -0.49298
 H 0.74339 -0.05218 -0.75230
 H 0.41473 -0.72821 0.57699
 H 0.09957 1.67421 0.74690
 H -1.93599 0.01222 -0.19832
7
SN2_IRC_Distances_noMW_output/new_data/SN2_traj1_Distances point 442
C -0.87974 0.39006 0.00785
 O -1.83387 1.32896 0.11185
 F 3.39188 -2.62505 -0.49294
 H 0.74335 -0.05219 -0.75232
 H 0.41469 -0.72816 0.57704
 H 0.09960 1.67417 0.74684
 H -1.93591 0.01221 -0.19832
7
SN2_IRC_Distances_noMW_output/new_data/SN2_traj1_Distances point 443
C -0.87968 0.39003 0.00784
 O -1.83377 1.32887 0.11183
 F 3.39169 -2.62493 -0.49289
 H 0.74330 -0.05221 -0.75234
 H 0.41463 -0.72810 0.57710
 H 0.09963 1.67413 0.74677
 H -1.93581 0.01220 -0.19832
7
SN2_IRC_Distances_noMW_output/new_data/SN2_traj1_Distances point 444
C -0.87961 0.39001 0.00784
 O -1.83368 1.32879 0.11182
 F 3.39151 -2.62482 -0.49284
 H 0.74326 -0.05222 -0.75236
 H 0.41459 -0.72805 0.57715
 H 0.09966 1.67410 0.74671
 H -1.93572 0.01218 -0.19832
7
SN2_IRC_Distances_noMW_output/new_data/SN2_traj1_Distances point 445
C -0.87957 0.38999 0.00784
 O -1.83361 1.32873 0.11181
 F 3.39138 -2.62473 -0.49281
 H 0.74323 -0.05223 -0.75237
 H 0.41455 -0.72801 0.57719
 H 0.09968 1.67407 0.74666
 H -1.93566 0.01217 -0.19832
7
SN2_IRC_Distances_noMW_output/new_data/SN2_traj1_Distances point 446
C -0.87955 0.38998 0.00784
 O -1.83359 1.32871 0.11181
 F 3.39132 -2.62470 -0.49279
 H 0.74322 -0.05223 -0.75238
 H 0.41454 -0.72799 0.57721
 H 0.09969 1.67406 0.74664
 H -1.93563 0.01217 -0.19832
7
SN2_IRC_Distances_noMW_output/new_data/SN2_traj1_Distances point 447
C -0.87957 0.38999 0.00784
 O -1.83362 1.32874 0.11181
 F 3.39138 -2.62474 -0.49281
 H 0.74323 -0.05223 -0.75237
 H 0.41455 -0.72801 0.57719
 H 0.09968 1.67407 0.74666
 H -1.93566 0.01217 -0.19832
7
SN2_IRC_Distances_noMW_output/new_data/SN2_traj1_Distances point 448
C -0.87964 0.39002 0.00784
 O -1.83372 1.32883 0.11183
 F 3.39159 -2.62487 -0.49286
 H 0.74328 -0.05221 -0.75235
 H 0.41461 -0.72807 0.57713
 H 0.09965 1.67411 0.74674
 H -1.93576 0.01219 -0.19832
7
SN2_IRC_Distances_noMW_output/new_data/SN2_traj1_Distances point 449
C -0.87977 0.39007 0.00785
 O -1.83391 1.32900 0.11186
 F 3.39196 -2.62510 -0.49296
 H 0.74337 -0.05219 -0.75231
 H 0.41471 -0.72818 0.57701
 H 0.09959 1.67419 0.74687
 H -1.93595 0.01221 -0.19832
7
SN2_IRC_Distances_noMW_output/new_data/SN2_traj1_Distances point 450
C -0.87997 0.39014 0.00786
 O -1.83419 1.32926 0.11190
 F 3.39253 -2.62547 -0.49311
 H 0.74350 -0.05215 -0.75225
 H 0.41486 -0.72835 0.57684
 H 0.09950 1.67431 0.74708
 H -1.93623 0.01225 -0.19832
7
SN2_IRC_Distances_noMW_output/new_data/SN2_traj1_Distances point 451
C -0.88024 0.39024 0.00787
 O -1.83458 1.32961 0.11197
 F 3.39331 -2.62596 -0.49331
 H 0.74368 -0.05209 -0.75217
 H 0.41507 -0.72858 0.57661
 H 0.09937 1.67447 0.74736
 H -1.93661 0.01231 -0.19832
7
SN2_IRC_Distances_noMW_output/new_data/SN2_traj1_Distances point 452
C -0.88058 0.39036 0.00789
 O -1.83507 1.33006 0.11205
 F 3.39430 -2.62659 -0.49357
 H 0.74391 -0.05202 -0.75207
 H 0.41534 -0.72887 0.57631
 H 0.09921 1.67468 0.74772
 H -1.93710 0.01238 -0.19832
7
SN2_IRC_Distances_noMW_output/new_data/SN2_traj1_Distances point 453
C -0.88101 0.39052 0.00791
 O -1.83568 1.33062 0.11215
 F 3.39552 -2.62737 -0.49388
 H 0.74420 -0.05193 -0.75195
 H 0.41567 -0.72923 0.57594
 H 0.09901 1.67493 0.74816
 H -1.93771 0.01246 -0.19833
7
SN2_IRC_Distances_noMW_output/new_data/SN2_traj1_Distances point 454
C -0.88151 0.39070 0.00794
 O -1.83641 1.33128 0.11226
 F 3.39696 -2.62828 -0.49426
 H 0.74453 -0.05183 -0.75180
 H 0.41606 -0.72965 0.57550
 H 0.09878 1.67523 0.74868
 H -1.93842 0.01256 -0.19833
7
SN2_IRC_Distances_noMW_output/new_data/SN2_traj1_Distances point 455
C -0.88209 0.39091 0.00796
 O -1.83724 1.33203 0.11240
 F 3.39863 -2.62934 -0.49469
 H 0.74492 -0.05171 -0.75163
 H 0.41651 -0.73014 0.57500
 H 0.09851 1.67557 0.74929
 H -1.93924 0.01268 -0.19833
7
SN2_IRC_Distances_noMW_output/new_data/SN2_traj1_Distances point 456
C -0.88274 0.39115 0.00800
 O -1.83818 1.33289 0.11255
 F 3.40051 -2.63054 -0.49518
 H 0.74536 -0.05157 -0.75143
 H 0.41701 -0.73069 0.57443
 H 0.09821 1.67596 0.74997
 H -1.94018 0.01281 -0.19833
7
SN2_IRC_Distances_noMW_output/new_data/SN2_traj1_Distances point 457
C -0.88347 0.39142 0.00803
 O -1.83923 1.33384 0.11272
 F 3.40261 -2.63188 -0.49573
 H 0.74585 -0.05143 -0.75122
 H 0.41758 -0.73131 0.57379
 H 0.09787 1.67640 0.75073
 H -1.94121 0.01295 -0.19834
7
SN2_IRC_Distances_noMW_output/new_data/SN2_traj1_Distances point 458
C -0.88427 0.39171 0.00808
 O -1.84038 1.33489 0.11291
 F 3.40492 -2.63334 -0.49633
 H 0.74639 -0.05126 -0.75098
 H 0.41820 -0.73198 0.57310
 H 0.09750 1.67688 0.75156
 H -1.94236 0.01311 -0.19834
7
SN2_IRC_Distances_noMW_output/new_data/SN2_traj1_Distances point 459
C -0.88513 0.39203 0.00812
 O -1.84163 1.33603 0.11311
 F 3.40742 -2.63494 -0.49698
 H 0.74697 -0.05109 -0.75072
 H 0.41888 -0.73272 0.57234
 H 0.09709 1.67740 0.75246
 H -1.94360 0.01328 -0.19834
7
SN2_IRC_Distances_noMW_output/new_data/SN2_traj1_Distances point 460
C -0.88606 0.39237 0.00817
 O -1.84298 1.33725 0.11333
 F 3.41011 -2.63664 -0.49767
 H 0.74759 -0.05090 -0.75044
 H 0.41960 -0.73350 0.57153
 H 0.09666 1.67796 0.75343
 H -1.94493 0.01347 -0.19835
7
SN2_IRC_Distances_noMW_output/new_data/SN2_traj1_Distances point 461
C -0.88705 0.39273 0.00822
 O -1.84440 1.33855 0.11356
 F 3.41295 -2.63846 -0.49841
 H 0.74826 -0.05070 -0.75014
 H 0.42037 -0.73433 0.57067
 H 0.09621 1.67855 0.75445
 H -1.94634 0.01366 -0.19835
7
SN2_IRC_Distances_noMW_output/new_data/SN2_traj1_Distances point 462
C -0.88808 0.39311 0.00827
 O -1.84589 1.33990 0.11380
 F 3.41593 -2.64035 -0.49919
 H 0.74895 -0.05050 -0.74983
 H 0.42117 -0.73520 0.56978
 H 0.09573 1.67917 0.75552
 H -1.94781 0.01386 -0.19836
7
SN2_IRC_Distances_noMW_output/new_data/SN2_traj1_Distances point 463
C -0.88914 0.39350 0.00833
 O -1.84742 1.34130 0.11405
 F 3.41900 -2.64230 -0.49999
 H 0.74966 -0.05029 -0.74951
 H 0.42200 -0.73609 0.56885
 H 0.09524 1.67981 0.75663
 H -1.94934 0.01407 -0.19837
7
SN2_IRC_Distances_noMW_output/new_data/SN2_traj1_Distances point 464
C -0.89023 0.39390 0.00838
 O -1.84900 1.34273 0.11431
 F 3.42215 -2.64431 -0.50080
 H 0.75039 -0.05007 -0.74918
 H 0.42285 -0.73700 0.56791
 H 0.09474 1.68047 0.75776
 H -1.95090 0.01429 -0.19837
7
SN2_IRC_Distances_noMW_output/new_data/SN2_traj1_Distances point 465
C -0.89134 0.39431 0.00844
 O -1.85061 1.34419 0.11457
 F 3.42537 -2.64636 -0.50164
 H 0.75114 -0.04985 -0.74884
 H 0.42371 -0.73794 0.56694
 H 0.09422 1.68115 0.75891
 H -1.95250 0.01451 -0.19838
7
SN2_IRC_Distances_noMW_output/new_data/SN2_traj1_Distances point 466
C -0.89249 0.39473 0.00850
 O -1.85227 1.34570 0.11484
 F 3.42869 -2.64847 -0.50250
 H 0.75191 -0.04963 -0.74849
 H 0.42461 -0.73890 0.56594
 H 0.09370 1.68184 0.76010
 H -1.95415 0.01473 -0.19839
7
SN2_IRC_Distances_noMW_output/new_data/SN2_traj1_Distances point 467
C -0.89368 0.39517 0.00856
 O -1.85400 1.34727 0.11512
 F 3.43214 -2.65067 -0.50340
 H 0.75271 -0.04940 -0.74812
 H 0.42554 -0.73989 0.56491
 H 0.09315 1.68257 0.76134
 H -1.95587 0.01496 -0.19840
7
SN2_IRC_Distances_noMW_output/new_data/SN2_traj1_Distances point 468
C -0.89493 0.39563 0.00863
 O -1.85582 1.34892 0.11541
 F 3.43578 -2.65298 -0.50434
 H 0.75355 -0.04916 -0.74774
 H 0.42652 -0.74094 0.56382
 H 0.09258 1.68333 0.76263
 H -1.95767 0.01521 -0.19841
7
SN2_IRC_Distances_noMW_output/new_data/SN2_traj1_Distances point 469
C -0.89627 0.39612 0.00869
 O -1.85776 1.35068 0.11573
 F 3.43966 -2.65545 -0.50535
 H 0.75445 -0.04890 -0.74732
 H 0.42756 -0.74206 0.56265
 H 0.09196 1.68414 0.76402
 H -1.95961 0.01547 -0.19842
7
SN2_IRC_Distances_noMW_output/new_data/SN2_traj1_Distances point 470
C -0.89772 0.39666 0.00877
 O -1.85988 1.35259 0.11607
 F 3.44387 -2.65814 -0.50645
 H 0.75543 -0.04863 -0.74687
 H 0.42870 -0.74327 0.56139
 H 0.09130 1.68503 0.76552
 H -1.96170 0.01575 -0.19843
7
SN2_IRC_Distances_noMW_output/new_data/SN2_traj1_Distances point 471
C -0.89932 0.39725 0.00885
 O -1.86220 1.35470 0.11644
 F 3.44851 -2.66109 -0.50765
 H 0.75650 -0.04833 -0.74637
 H 0.42995 -0.74459 0.56000
 H 0.09057 1.68601 0.76717
 H -1.96402 0.01606 -0.19845
7
SN2_IRC_Distances_noMW_output/new_data/SN2_traj1_Distances point 472
C -0.90109 0.39791 0.00895
 O -1.86478 1.35703 0.11686
 F 3.45366 -2.66437 -0.50899
 H 0.75769 -0.04800 -0.74582
 H 0.43133 -0.74607 0.55846
 H 0.08977 1.68710 0.76900
 H -1.96658 0.01640 -0.19846
7
SN2_IRC_Distances_noMW_output/new_data/SN2_traj1_Distances point 473
C -0.90305 0.39863 0.00905
 O -1.86764 1.35962 0.11732
 F 3.45937 -2.66801 -0.51047
 H 0.75900 -0.04764 -0.74520
 H 0.43287 -0.74769 0.55676
 H 0.08888 1.68831 0.77102
 H -1.96943 0.01677 -0.19848
7
SN2_IRC_Distances_noMW_output/new_data/SN2_traj1_Distances point 474
C -0.90519 0.39943 0.00916
 O -1.87077 1.36245 0.11782
 F 3.46561 -2.67199 -0.51210
 H 0.76044 -0.04725 -0.74452
 H 0.43455 -0.74946 0.55490
 H 0.08791 1.68963 0.77323
 H -1.97255 0.01718 -0.19851
7
SN2_IRC_Distances_noMW_output/new_data/SN2_traj1_Distances point 475
C -0.90747 0.40028 0.00929
 O -1.87411 1.36547 0.11836
 F 3.47227 -2.67623 -0.51383
 H 0.76197 -0.04683 -0.74379
 H 0.43634 -0.75135 0.55292
 H 0.08687 1.69105 0.77558
 H -1.97588 0.01762 -0.19853
7
SN2_IRC_Distances_noMW_output/new_data/SN2_traj1_Distances point 476
C -0.90985 0.40117 0.00941
 O -1.87760 1.36861 0.11892
 F 3.47922 -2.68066 -0.51563
 H 0.76357 -0.04641 -0.74302
 H 0.43821 -0.75331 0.55086
 H 0.08580 1.69253 0.77803
 H -1.97935 0.01807 -0.19856
7
SN2_IRC_Distances_noMW_output/new_data/SN2_traj1_Distances point 477
C -0.91228 0.40207 0.00954
 O -1.88116 1.37183 0.11949
 F 3.48632 -2.68518 -0.51747
 H 0.76520 -0.04598 -0.74224
 H 0.44012 -0.75530 0.54875
 H 0.08471 1.69405 0.78052
 H -1.98291 0.01853 -0.19859
7
SN2_IRC_Distances_noMW_output/new_data/SN2_traj1_Distances point 478
C -0.91473 0.40299 0.00967
 O -1.88476 1.37508 0.12007
 F 3.49349 -2.68976 -0.51934
 H 0.76685 -0.04556 -0.74144
 H 0.44205 -0.75732 0.54662
 H 0.08361 1.69558 0.78303
 H -1.98651 0.01899 -0.19863
7
SN2_IRC_Distances_noMW_output/new_data/SN2_traj1_Distances point 479
C -0.91720 0.40391 0.00981
 O -1.88840 1.37835 0.12066
 F 3.50073 -2.69438 -0.52122
 H 0.76850 -0.04514 -0.74063
 H 0.44400 -0.75934 0.54448
 H 0.08251 1.69714 0.78556
 H -1.99014 0.01945 -0.19866
7
SN2_IRC_Distances_noMW_output/new_data/SN2_traj1_Distances point 480
C -0.91969 0.40484 0.00994
 O -1.89206 1.38165 0.12124
 F 3.50803 -2.69903 -0.52311
 H 0.77017 -0.04472 -0.73981
 H 0.44596 -0.76137 0.54233
 H 0.08140 1.69871 0.78811
 H -1.99380 0.01992 -0.19870
7
SN2_IRC_Distances_noMW_output/new_data/SN2_traj1_Distances point 481
C -0.92221 0.40579 0.01008
 O -1.89577 1.38499 0.12184
 F 3.51542 -2.70375 -0.52503
 H 0.77186 -0.04430 -0.73897
 H 0.44794 -0.76342 0.54015
 H 0.08028 1.70030 0.79068
 H -1.99752 0.02039 -0.19875
7
SN2_IRC_Distances_noMW_output/new_data/SN2_traj1_Distances point 482
C -0.92476 0.40675 0.01022
 O -1.89954 1.38837 0.12244
 F 3.52290 -2.70853 -0.52697
 H 0.77357 -0.04389 -0.73812
 H 0.44996 -0.76548 0.53794
 H 0.07916 1.70192 0.79328
 H -2.00129 0.02086 -0.19879
7
SN2_IRC_Distances_noMW_output/new_data/SN2_traj1_Distances point 483
C -0.92732 0.40771 0.01036
 O -1.90332 1.39177 0.12305
 F 3.53043 -2.71333 -0.52893
 H 0.77528 -0.04348 -0.73726
 H 0.45198 -0.76755 0.53573
 H 0.07803 1.70355 0.79588
 H -2.00507 0.02133 -0.19884
7
SN2_IRC_Distances_noMW_output/new_data/SN2_traj1_Distances point 484
C -0.92982 0.40865 0.01049
 O -1.90704 1.39510 0.12364
 F 3.53781 -2.71804 -0.53084
 H 0.77696 -0.04308 -0.73641
 H 0.45396 -0.76958 0.53356
 H 0.07692 1.70516 0.79843
 H -2.00880 0.02179 -0.19888
7
SN2_IRC_Distances_noMW_output/new_data/SN2_traj1_Distances point 485
C -0.93220 0.40955 0.01062
 O -1.91056 1.39826 0.12421
 F 3.54481 -2.72251 -0.53266
 H 0.77855 -0.04271 -0.73560
 H 0.45584 -0.77149 0.53151
 H 0.07588 1.70668 0.80084
 H -2.01233 0.02222 -0.19893
7
SN2_IRC_Distances_noMW_output/new_data/SN2_traj1_Distances point 486
C -0.93440 0.41038 0.01075
 O -1.91382 1.40118 0.12473
 F 3.55130 -2.72665 -0.53434
 H 0.78003 -0.04237 -0.73484
 H 0.45758 -0.77326 0.52961
 H 0.07492 1.70810 0.80307
 H -2.01560 0.02262 -0.19898
7
SN2_IRC_Distances_noMW_output/new_data/SN2_traj1_Distances point 487
C -0.93642 0.41115 0.01086
 O -1.91683 1.40388 0.12521
 F 3.55727 -2.73047 -0.53589
 H 0.78138 -0.04207 -0.73415
 H 0.45918 -0.77489 0.52787
 H 0.07404 1.70941 0.80513
 H -2.01862 0.02299 -0.19902
7
SN2_IRC_Distances_noMW_output/new_data/SN2_traj1_Distances point 488
C -0.93831 0.41186 0.01096
 O -1.91964 1.40639 0.12566
 F 3.56285 -2.73403 -0.53734
 H 0.78265 -0.04178 -0.73349
 H 0.46068 -0.77640 0.52624
 H 0.07322 1.71063 0.80703
 H -2.02144 0.02333 -0.19906
7
SN2_IRC_Distances_noMW_output/new_data/SN2_traj1_Distances point 489
C -0.94010 0.41254 0.01106
 O -1.92230 1.40877 0.12609
 F 3.56813 -2.73741 -0.53871
 H 0.78384 -0.04152 -0.73287
 H 0.46209 -0.77782 0.52470
 H 0.07244 1.71179 0.80884
 H -2.02411 0.02366 -0.19911
7
SN2_IRC_Distances_noMW_output/new_data/SN2_traj1_Distances point 490
C -0.94182 0.41319 0.01116
 O -1.92487 1.41107 0.12650
 F 3.57323 -2.74067 -0.54003
 H 0.78499 -0.04127 -0.73227
 H 0.46346 -0.77920 0.52321
 H 0.07169 1.71291 0.81058
 H -2.02669 0.02397 -0.19915
7
SN2_IRC_Distances_noMW_output/new_data/SN2_traj1_Distances point 491
C -0.94350 0.41383 0.01125
 O -1.92738 1.41331 0.12690
 F 3.57821 -2.74385 -0.54133
 H 0.78612 -0.04103 -0.73168
 H 0.46479 -0.78054 0.52176
 H 0.07097 1.71401 0.81228
 H -2.02921 0.02427 -0.19919
7
SN2_IRC_Distances_noMW_output/new_data/SN2_traj1_Distances point 492
C -0.94516 0.41446 0.01134
 O -1.92986 1.41553 0.12730
 F 3.58314 -2.74700 -0.54260
 H 0.78723 -0.04079 -0.73110
 H 0.46611 -0.78186 0.52033
 H 0.07025 1.71509 0.81396
 H -2.03171 0.02457 -0.19923
7
SN2_IRC_Distances_noMW_output/new_data/SN2_traj1_Distances point 493
C -0.94682 0.41509 0.01144
 O -1.93235 1.41775 0.12770
 F 3.58807 -2.75015 -0.54388
 H 0.78835 -0.04055 -0.73051
 H 0.46744 -0.78318 0.51890
 H 0.06953 1.71618 0.81563
 H -2.03421 0.02486 -0.19927
7
SN2_IRC_Distances_noMW_output/new_data/SN2_traj1_Distances point 494
C -0.94850 0.41573 0.01153
 O -1.93485 1.41998 0.12810
 F 3.59303 -2.75332 -0.54517
 H 0.78947 -0.04032 -0.72992
 H 0.46877 -0.78451 0.51746
 H 0.06881 1.71728 0.81731
 H -2.03673 0.02516 -0.19931
7
SN2_IRC_Distances_noMW_output/new_data/SN2_traj1_Distances point 495
C -0.95019 0.41637 0.01163
 O -1.93738 1.42224 0.12851
 F 3.59805 -2.75654 -0.54647
 H 0.79060 -0.04009 -0.72931
 H 0.47011 -0.78585 0.51600
 H 0.06809 1.71839 0.81902
 H -2.03928 0.02546 -0.19936
7
SN2_IRC_Distances_noMW_output/new_data/SN2_traj1_Distances point 496
C -0.95190 0.41703 0.01172
 O -1.93995 1.42453 0.12892
 F 3.60314 -2.75979 -0.54779
 H 0.79174 -0.03985 -0.72870
 H 0.47147 -0.78720 0.51453
 H 0.06735 1.71952 0.82074
 H -2.04186 0.02577 -0.19941
7
SN2_IRC_Distances_noMW_output/new_data/SN2_traj1_Distances point 497
C -0.95363 0.41769 0.01182
 O -1.94254 1.42684 0.12933
 F 3.60829 -2.76308 -0.54913
 H 0.79290 -0.03962 -0.72808
 H 0.47285 -0.78857 0.51304
 H 0.06661 1.72067 0.82247
 H -2.04448 0.02608 -0.19946
7
SN2_IRC_Distances_noMW_output/new_data/SN2_traj1_Distances point 498
C -0.95538 0.41835 0.01192
 O -1.94516 1.42917 0.12975
 F 3.61348 -2.76640 -0.55047
 H 0.79407 -0.03939 -0.72745
 H 0.47424 -0.78994 0.51153
 H 0.06587 1.72182 0.82422
 H -2.04711 0.02638 -0.19951
7
SN2_IRC_Distances_noMW_output/new_data/SN2_traj1_Distances point 499
C -0.95712 0.41902 0.01202
 O -1.94778 1.43151 0.13018
 F 3.61868 -2.76972 -0.55182
 H 0.79523 -0.03916 -0.72682
 H 0.47563 -0.79132 0.51003
 H 0.06512 1.72298 0.82597
 H -2.04976 0.02669 -0.19956
7
SN2_IRC_Distances_noMW_output/new_data/SN2_traj1_Distances point 500
C -0.95886 0.41968 0.01212
 O -1.95039 1.43383 0.13059
 F 3.62385 -2.77303 -0.55316
 H 0.79639 -0.03893 -0.72619
 H 0.47701 -0.79268 0.50854
 H 0.06439 1.72414 0.82771
 H -2.05239 0.02700 -0.19961
