# Supplementary material for: Low dimensional representations along intrinsic reaction coordinates and molecular dynamics trajectories using interatomic distance matrices
Source: Chem Sci. 2019 Sep 18;10(43):9954–68. doi: 10.1039/c9sc02742d (PMC6991188; doi:10.1039/c9sc02742d)
Supplement: Supplementary file 1 [file SC-010-C9SC02742D-s001.zip › C9SC02742D-SI/ESI_xyz_files/SN2_IRC_Distances_noMW_output/new_data/SN2_traj_Distances_noMW_PC3.xyz]

7
SN2_IRC_Distances_noMW_output/new_data/SN2_traj1_Distances point 1
C 0.08028 -0.39987 -0.01166
 O 1.35958 0.27327 0.20014
 F -2.30923 0.70684 0.03393
 H -0.42776 0.12122 0.30580
 H -0.05231 -0.61000 -1.06338
 H -0.02224 -1.19298 0.60633
 H 1.37167 1.10153 -0.07115
7
SN2_IRC_Distances_noMW_output/new_data/SN2_traj1_Distances point 2
C 0.07988 -0.40045 -0.01179
 O 1.35979 0.27351 0.20004
 F -2.30924 0.70739 0.03405
 H -0.42819 0.12082 0.30550
 H -0.05226 -0.61031 -1.06338
 H -0.02181 -1.19293 0.60644
 H 1.37183 1.10197 -0.07085
7
SN2_IRC_Distances_noMW_output/new_data/SN2_traj1_Distances point 3
C 0.07685 -0.40482 -0.01277
 O 1.36139 0.27534 0.19924
 F -2.30938 0.71158 0.03496
 H -0.43146 0.11785 0.30328
 H -0.05189 -0.61266 -1.06344
 H -0.01857 -1.19259 0.60728
 H 1.37307 1.10531 -0.06855
7
SN2_IRC_Distances_noMW_output/new_data/SN2_traj1_Distances point 4
C 0.07255 -0.41097 -0.01414
 O 1.36363 0.27787 0.19806
 F -2.30959 0.71746 0.03619
 H -0.43609 0.11376 0.30023
 H -0.05136 -0.61596 -1.06351
 H -0.01396 -1.19217 0.60846
 H 1.37482 1.11001 -0.06529
7
SN2_IRC_Distances_noMW_output/new_data/SN2_traj1_Distances point 5
C 0.06808 -0.41727 -0.01554
 O 1.36594 0.28042 0.19677
 F -2.30981 0.72346 0.03741
 H -0.44088 0.10969 0.29721
 H -0.05080 -0.61936 -1.06357
 H -0.00917 -1.19179 0.60964
 H 1.37664 1.11484 -0.06192
7
SN2_IRC_Distances_noMW_output/new_data/SN2_traj1_Distances point 6
C 0.06391 -0.42308 -0.01683
 O 1.36809 0.28273 0.19550
 F -2.31003 0.72900 0.03848
 H -0.44533 0.10604 0.29452
 H -0.05027 -0.62251 -1.06360
 H -0.00469 -1.19150 0.61071
 H 1.37833 1.11932 -0.05878
7
SN2_IRC_Distances_noMW_output/new_data/SN2_traj1_Distances point 7
C 0.06024 -0.42813 -0.01794
 O 1.36995 0.28471 0.19435
 F -2.31022 0.73380 0.03938
 H -0.44923 0.10295 0.29224
 H -0.04979 -0.62526 -1.06362
 H -0.00076 -1.19130 0.61162
 H 1.37981 1.12322 -0.05602
7
SN2_IRC_Distances_noMW_output/new_data/SN2_traj1_Distances point 8
C 0.05728 -0.43216 -0.01883
 O 1.37145 0.28628 0.19338
 F -2.31039 0.73764 0.04008
 H -0.45236 0.10052 0.29047
 H -0.04940 -0.62747 -1.06363
 H 0.00241 -1.19116 0.61233
 H 1.38101 1.12635 -0.05381
7
SN2_IRC_Distances_noMW_output/new_data/SN2_traj1_Distances point 9
C 0.05526 -0.43488 -0.01943
 O 1.37247 0.28733 0.19271
 F -2.31050 0.74023 0.04053
 H -0.45448 0.09892 0.28930
 H -0.04913 -0.62897 -1.06364
 H 0.00457 -1.19109 0.61281
 H 1.38182 1.12847 -0.05230
7
SN2_IRC_Distances_noMW_output/new_data/SN2_traj1_Distances point 10
C 0.05456 -0.43583 -0.01963
 O 1.37282 0.28769 0.19248
 F -2.31054 0.74113 0.04069
 H -0.45523 0.09836 0.28890
 H -0.04904 -0.62950 -1.06364
 H 0.00532 -1.19107 0.61298
 H 1.38210 1.12921 -0.05178
7
SN2_IRC_Distances_noMW_output/new_data/SN2_traj1_Distances point 11
C 0.05569 -0.43430 -0.01930
 O 1.37225 0.28711 0.19286
 F -2.31047 0.73967 0.04044
 H -0.45403 0.09926 0.28955
 H -0.04919 -0.62865 -1.06364
 H 0.00411 -1.19110 0.61271
 H 1.38164 1.12802 -0.05262
7
SN2_IRC_Distances_noMW_output/new_data/SN2_traj1_Distances point 12
C 0.05935 -0.42934 -0.01821
 O 1.37040 0.28518 0.19406
 F -2.31027 0.73495 0.03959
 H -0.45016 0.10221 0.29171
 H -0.04967 -0.62592 -1.06363
 H 0.00019 -1.19125 0.61183
 H 1.38017 1.12416 -0.05536
7
SN2_IRC_Distances_noMW_output/new_data/SN2_traj1_Distances point 13
C 0.06596 -0.42023 -0.01620
 O 1.36703 0.28160 0.19613
 F -2.30992 0.72629 0.03796
 H -0.44314 0.10782 0.29583
 H -0.05053 -0.62096 -1.06359
 H -0.00690 -1.19164 0.61018
 H 1.37750 1.11712 -0.06032
7
SN2_IRC_Distances_noMW_output/new_data/SN2_traj1_Distances point 14
C 0.07492 -0.40759 -0.01338
 O 1.36240 0.27648 0.19872
 F -2.30948 0.71423 0.03552
 H -0.43354 0.11599 0.30189
 H -0.05166 -0.61414 -1.06348
 H -0.01650 -1.19239 0.60781
 H 1.37386 1.10742 -0.06709
7
SN2_IRC_Distances_noMW_output/new_data/SN2_traj1_Distances point 15
C 0.08492 -0.39307 -0.01014
 O 1.35712 0.27037 0.20128
 F -2.30902 0.70030 0.03246
 H -0.42272 0.12597 0.30936
 H -0.05286 -0.60637 -1.06326
 H -0.02721 -1.19356 0.60499
 H 1.36976 1.09636 -0.07470
7
SN2_IRC_Distances_noMW_output/new_data/SN2_traj1_Distances point 16
C 0.09500 -0.37795 -0.00678
 O 1.35168 0.26370 0.20349
 F -2.30859 0.68567 0.02898
 H -0.41169 0.13704 0.31770
 H -0.05400 -0.59828 -1.06291
 H -0.03801 -1.19509 0.60196
 H 1.36559 1.08491 -0.08245
7
SN2_IRC_Distances_noMW_output/new_data/SN2_traj1_Distances point 17
C 0.10473 -0.36289 -0.00345
 O 1.34633 0.25672 0.20521
 F -2.30822 0.67091 0.02522
 H -0.40093 0.14878 0.32655
 H -0.05503 -0.59018 -1.06241
 H -0.04841 -1.19689 0.59887
 H 1.36153 1.07354 -0.09000
7
SN2_IRC_Distances_noMW_output/new_data/SN2_traj1_Distances point 18
C 0.11391 -0.34825 -0.00025
 O 1.34117 0.24955 0.20645
 F -2.30790 0.65634 0.02128
 H -0.39070 0.16091 0.33567
 H -0.05594 -0.58218 -1.06178
 H -0.05821 -1.19886 0.59583
 H 1.35766 1.06250 -0.09720
7
SN2_IRC_Distances_noMW_output/new_data/SN2_traj1_Distances point 19
C 0.12239 -0.33432 0.00273
 O 1.33632 0.24234 0.20724
 F -2.30762 0.64220 0.01727
 H -0.38116 0.17313 0.34481
 H -0.05672 -0.57441 -1.06101
 H -0.06726 -1.20091 0.59290
 H 1.35406 1.05197 -0.10394
7
SN2_IRC_Distances_noMW_output/new_data/SN2_traj1_Distances point 20
C 0.13006 -0.32139 0.00544
 O 1.33185 0.23528 0.20763
 F -2.30739 0.62881 0.01331
 H -0.37248 0.18507 0.35367
 H -0.05738 -0.56701 -1.06015
 H -0.07543 -1.20294 0.59019
 H 1.35077 1.04216 -0.11009
7
SN2_IRC_Distances_noMW_output/new_data/SN2_traj1_Distances point 21
C 0.13678 -0.30977 0.00781
 O 1.32788 0.22862 0.20771
 F -2.30719 0.61652 0.00957
 H -0.36481 0.19632 0.36193
 H -0.05793 -0.56016 -1.05924
 H -0.08259 -1.20483 0.58777
 H 1.34787 1.03330 -0.11555
7
SN2_IRC_Distances_noMW_output/new_data/SN2_traj1_Distances point 22
C 0.14249 -0.29972 0.00982
 O 1.32446 0.22257 0.20758
 F -2.30703 0.60565 0.00619
 H -0.35828 0.20647 0.36930
 H -0.05838 -0.55405 -1.05835
 H -0.08866 -1.20650 0.58569
 H 1.34539 1.02558 -0.12023
7
SN2_IRC_Distances_noMW_output/new_data/SN2_traj1_Distances point 23
C 0.14719 -0.29129 0.01146
 O 1.32162 0.21730 0.20733
 F -2.30689 0.59637 0.00325
 H -0.35288 0.21527 0.37563
 H -0.05873 -0.54879 -1.05751
 H -0.09365 -1.20792 0.58396
 H 1.34334 1.01907 -0.12412
7
SN2_IRC_Distances_noMW_output/new_data/SN2_traj1_Distances point 24
C 0.15100 -0.28439 0.01277
 O 1.31930 0.21284 0.20703
 F -2.30678 0.58863 0.00078
 H -0.34850 0.22269 0.38092
 H -0.05901 -0.54437 -1.05677
 H -0.09769 -1.20908 0.58257
 H 1.34168 1.01370 -0.12729
7
SN2_IRC_Distances_noMW_output/new_data/SN2_traj1_Distances point 25
C 0.15406 -0.27877 0.01383
 O 1.31743 0.20909 0.20673
 F -2.30669 0.58222 -0.00129
 H -0.34497 0.22888 0.38529
 H -0.05923 -0.54069 -1.05613
 H -0.10095 -1.21003 0.58144
 H 1.34034 1.00929 -0.12986
7
SN2_IRC_Distances_noMW_output/new_data/SN2_traj1_Distances point 26
C 0.15657 -0.27412 0.01468
 O 1.31588 0.20593 0.20643
 F -2.30661 0.57686 -0.00303
 H -0.34207 0.23409 0.38895
 H -0.05941 -0.53759 -1.05557
 H -0.10361 -1.21080 0.58052
 H 1.33924 1.00564 -0.13198
7
SN2_IRC_Distances_noMW_output/new_data/SN2_traj1_Distances point 27
C 0.15871 -0.27014 0.01540
 O 1.31456 0.20316 0.20615
 F -2.30654 0.57222 -0.00454
 H -0.33960 0.23862 0.39211
 H -0.05956 -0.53489 -1.05508
 H -0.10588 -1.21147 0.57974
 H 1.33830 1.00249 -0.13379
7
SN2_IRC_Distances_noMW_output/new_data/SN2_traj1_Distances point 28
C 0.16068 -0.26645 0.01606
 O 1.31335 0.20055 0.20587
 F -2.30648 0.56787 -0.00596
 H -0.33732 0.24288 0.39507
 H -0.05970 -0.53235 -1.05460
 H -0.10797 -1.21207 0.57902
 H 1.33744 0.99956 -0.13547
7
SN2_IRC_Distances_noMW_output/new_data/SN2_traj1_Distances point 29
C 0.16269 -0.26266 0.01673
 O 1.31210 0.19783 0.20555
 F -2.30641 0.56336 -0.00744
 H -0.33500 0.24732 0.39813
 H -0.05984 -0.52970 -1.05409
 H -0.11010 -1.21269 0.57830
 H 1.33656 0.99654 -0.13718
7
SN2_IRC_Distances_noMW_output/new_data/SN2_traj1_Distances point 30
C 0.16491 -0.25844 0.01747
 O 1.31072 0.19474 0.20518
 F -2.30633 0.55828 -0.00910
 H -0.33242 0.25234 0.40157
 H -0.06000 -0.52671 -1.05350
 H -0.11246 -1.21337 0.57749
 H 1.33558 0.99316 -0.13909
7
SN2_IRC_Distances_noMW_output/new_data/SN2_traj1_Distances point 31
C 0.16748 -0.25353 0.01830
 O 1.30912 0.19106 0.20470
 F -2.30624 0.55229 -0.01108
 H -0.32944 0.25827 0.40560
 H -0.06018 -0.52315 -1.05279
 H -0.11519 -1.21415 0.57657
 H 1.33446 0.98920 -0.14131
7
SN2_IRC_Distances_noMW_output/new_data/SN2_traj1_Distances point 32
C 0.17051 -0.24770 0.01928
 O 1.30722 0.18659 0.20408
 F -2.30612 0.54508 -0.01346
 H -0.32593 0.26545 0.41044
 H -0.06040 -0.51884 -1.05190
 H -0.11841 -1.21505 0.57550
 H 1.33313 0.98447 -0.14394
7
SN2_IRC_Distances_noMW_output/new_data/SN2_traj1_Distances point 33
C 0.17408 -0.24075 0.02041
 O 1.30498 0.18109 0.20328
 F -2.30597 0.53630 -0.01636
 H -0.32178 0.27422 0.41628
 H -0.06066 -0.51355 -1.05079
 H -0.12221 -1.21609 0.57425
 H 1.33157 0.97878 -0.14707
7
SN2_IRC_Distances_noMW_output/new_data/SN2_traj1_Distances point 34
C 0.17829 -0.23249 0.02170
 O 1.30234 0.17431 0.20223
 F -2.30578 0.52560 -0.01989
 H -0.31690 0.28494 0.42332
 H -0.06099 -0.50704 -1.04939
 H -0.12670 -1.21726 0.57281
 H 1.32974 0.97193 -0.15079
7
SN2_IRC_Distances_noMW_output/new_data/SN2_traj1_Distances point 35
C 0.18318 -0.22280 0.02315
 O 1.29926 0.16601 0.20086
 F -2.30553 0.51268 -0.02415
 H -0.31124 0.29793 0.43171
 H -0.06138 -0.49907 -1.04762
 H -0.13191 -1.21852 0.57119
 H 1.32762 0.96378 -0.15515
7
SN2_IRC_Distances_noMW_output/new_data/SN2_traj1_Distances point 36
C 0.18870 -0.21171 0.02472
 O 1.29579 0.15601 0.19914
 F -2.30520 0.49734 -0.02918
 H -0.30485 0.31337 0.44147
 H -0.06187 -0.48947 -1.04543
 H -0.13783 -1.21980 0.56944
 H 1.32526 0.95427 -0.16016
7
SN2_IRC_Distances_noMW_output/new_data/SN2_traj1_Distances point 37
C 0.19473 -0.19947 0.02633
 O 1.29201 0.14431 0.19705
 F -2.30476 0.47965 -0.03494
 H -0.29790 0.33117 0.45242
 H -0.06247 -0.47823 -1.04281
 H -0.14433 -1.22095 0.56765
 H 1.32271 0.94353 -0.16570
7
SN2_IRC_Distances_noMW_output/new_data/SN2_traj1_Distances point 38
C 0.20103 -0.18655 0.02788
 O 1.28810 0.13114 0.19464
 F -2.30420 0.46002 -0.04125
 H -0.29067 0.35084 0.46418
 H -0.06319 -0.46553 -1.03980
 H -0.15118 -1.22180 0.56596
 H 1.32011 0.93189 -0.17160
7
SN2_IRC_Distances_noMW_output/new_data/SN2_traj1_Distances point 39
C 0.20734 -0.17353 0.02928
 O 1.28424 0.11694 0.19202
 F -2.30351 0.43911 -0.04786
 H -0.28348 0.37166 0.47622
 H -0.06406 -0.45178 -1.03650
 H -0.15811 -1.22219 0.56446
 H 1.31758 0.91978 -0.17762
7
SN2_IRC_Distances_noMW_output/new_data/SN2_traj1_Distances point 40
C 0.21343 -0.16093 0.03047
 O 1.28060 0.10223 0.18933
 F -2.30270 0.41766 -0.05449
 H -0.27661 0.39282 0.48803
 H -0.06506 -0.43743 -1.03306
 H -0.16491 -1.22202 0.56325
 H 1.31525 0.90767 -0.18353
7
SN2_IRC_Distances_noMW_output/new_data/SN2_traj1_Distances point 41
C 0.21913 -0.14914 0.03142
 O 1.27728 0.08753 0.18669
 F -2.30177 0.39638 -0.06092
 H -0.27025 0.41357 0.49920
 H -0.06618 -0.42299 -1.02960
 H -0.17138 -1.22129 0.56237
 H 1.31317 0.89594 -0.18916
7
SN2_IRC_Distances_noMW_output/new_data/SN2_traj1_Distances point 42
C 0.22431 -0.13848 0.03214
 O 1.27436 0.07335 0.18422
 F -2.30077 0.37596 -0.06692
 H -0.26453 0.43320 0.50940
 H -0.06739 -0.40895 -1.02627
 H -0.17740 -1.22005 0.56178
 H 1.31140 0.88496 -0.19436
7
SN2_IRC_Distances_noMW_output/new_data/SN2_traj1_Distances point 43
C 0.22887 -0.12915 0.03265
 O 1.27189 0.06023 0.18202
 F -2.29973 0.35711 -0.07232
 H -0.25955 0.45107 0.51838
 H -0.06862 -0.39586 -1.02320
 H -0.18282 -1.21844 0.56147
 H 1.30995 0.87503 -0.19900
7
SN2_IRC_Distances_noMW_output/new_data/SN2_traj1_Distances point 44
C 0.23274 -0.12133 0.03300
 O 1.26988 0.04864 0.18015
 F -2.29873 0.34049 -0.07696
 H -0.25537 0.46662 0.52595
 H -0.06982 -0.38422 -1.02051
 H -0.18751 -1.21665 0.56136
 H 1.30881 0.86644 -0.20299
7
SN2_IRC_Distances_noMW_output/new_data/SN2_traj1_Distances point 45
C 0.23589 -0.11503 0.03321
 O 1.26830 0.03891 0.17865
 F -2.29783 0.32653 -0.08077
 H -0.25201 0.47951 0.53206
 H -0.07090 -0.37438 -1.01828
 H -0.19141 -1.21488 0.56138
 H 1.30796 0.85935 -0.20626
7
SN2_IRC_Distances_noMW_output/new_data/SN2_traj1_Distances point 46
C 0.23835 -0.11016 0.03334
 O 1.26711 0.03111 0.17749
 F -2.29707 0.31533 -0.08376
 H -0.24940 0.48973 0.53680
 H -0.07181 -0.36645 -1.01650
 H -0.19451 -1.21329 0.56147
 H 1.30733 0.85373 -0.20883
7
SN2_IRC_Distances_noMW_output/new_data/SN2_traj1_Distances point 47
C 0.24022 -0.10650 0.03341
 O 1.26623 0.02509 0.17662
 F -2.29645 0.30668 -0.08604
 H -0.24744 0.49756 0.54036
 H -0.07256 -0.36031 -1.01514
 H -0.19690 -1.21196 0.56158
 H 1.30689 0.84944 -0.21080
7
SN2_IRC_Distances_noMW_output/new_data/SN2_traj1_Distances point 48
C 0.24160 -0.10382 0.03344
 O 1.26560 0.02060 0.17599
 F -2.29597 0.30022 -0.08772
 H -0.24600 0.50336 0.54297
 H -0.07313 -0.35571 -1.01413
 H -0.19868 -1.21091 0.56169
 H 1.30658 0.84626 -0.21225
7
SN2_IRC_Distances_noMW_output/new_data/SN2_traj1_Distances point 49
C 0.24258 -0.10192 0.03347
 O 1.26516 0.01736 0.17555
 F -2.29562 0.29556 -0.08892
 H -0.24497 0.50752 0.54483
 H -0.07355 -0.35239 -1.01341
 H -0.19996 -1.21012 0.56178
 H 1.30637 0.84398 -0.21329
7
SN2_IRC_Distances_noMW_output/new_data/SN2_traj1_Distances point 50
C 0.24325 -0.10063 0.03348
 O 1.26486 0.01515 0.17525
 F -2.29537 0.29237 -0.08973
 H -0.24428 0.51036 0.54608
 H -0.07384 -0.35012 -1.01292
 H -0.20083 -1.20957 0.56185
 H 1.30623 0.84243 -0.21399
7
SN2_IRC_Distances_noMW_output/new_data/SN2_traj1_Distances point 51
C 0.24365 -0.09985 0.03348
 O 1.26468 0.01379 0.17507
 F -2.29522 0.29041 -0.09023
 H -0.24386 0.51210 0.54684
 H -0.07403 -0.34872 -1.01262
 H -0.20137 -1.20922 0.56189
 H 1.30614 0.84148 -0.21443
7
SN2_IRC_Distances_noMW_output/new_data/SN2_traj1_Distances point 52
C 0.24384 -0.09948 0.03348
 O 1.26460 0.01316 0.17498
 F -2.29515 0.28950 -0.09047
 H -0.24366 0.51291 0.54720
 H -0.07411 -0.34807 -1.01248
 H -0.20162 -1.20906 0.56191
 H 1.30610 0.84104 -0.21463
7
SN2_IRC_Distances_noMW_output/new_data/SN2_traj1_Distances point 53
C 0.24383 -0.09950 0.03348
 O 1.26460 0.01320 0.17499
 F -2.29515 0.28955 -0.09045
 H -0.24367 0.51286 0.54718
 H -0.07411 -0.34810 -1.01249
 H -0.20161 -1.20906 0.56191
 H 1.30611 0.84106 -0.21462
7
SN2_IRC_Distances_noMW_output/new_data/SN2_traj1_Distances point 54
C 0.24363 -0.09990 0.03348
 O 1.26469 0.01388 0.17508
 F -2.29523 0.29054 -0.09020
 H -0.24388 0.51199 0.54680
 H -0.07401 -0.34881 -1.01264
 H -0.20134 -1.20924 0.56189
 H 1.30615 0.84154 -0.21440
7
SN2_IRC_Distances_noMW_output/new_data/SN2_traj1_Distances point 55
C 0.24322 -0.10068 0.03348
 O 1.26487 0.01523 0.17526
 F -2.29538 0.29248 -0.08971
 H -0.24430 0.51026 0.54604
 H -0.07383 -0.35020 -1.01294
 H -0.20081 -1.20958 0.56184
 H 1.30623 0.84248 -0.21397
7
SN2_IRC_Distances_noMW_output/new_data/SN2_traj1_Distances point 56
C 0.24261 -0.10185 0.03347
 O 1.26514 0.01724 0.17553
 F -2.29561 0.29538 -0.08896
 H -0.24494 0.50768 0.54489
 H -0.07357 -0.35227 -1.01338
 H -0.20001 -1.21009 0.56178
 H 1.30636 0.84390 -0.21333
7
SN2_IRC_Distances_noMW_output/new_data/SN2_traj1_Distances point 57
C 0.24183 -0.10336 0.03345
 O 1.26549 0.01983 0.17589
 F -2.29589 0.29910 -0.08801
 H -0.24575 0.50436 0.54342
 H -0.07323 -0.35492 -1.01396
 H -0.19898 -1.21072 0.56171
 H 1.30653 0.84572 -0.21250
7
SN2_IRC_Distances_noMW_output/new_data/SN2_traj1_Distances point 58
C 0.24093 -0.10511 0.03343
 O 1.26590 0.02278 0.17630
 F -2.29620 0.30335 -0.08691
 H -0.24669 0.50055 0.54171
 H -0.07285 -0.35795 -1.01462
 H -0.19782 -1.21143 0.56164
 H 1.30673 0.84780 -0.21155
7
SN2_IRC_Distances_noMW_output/new_data/SN2_traj1_Distances point 59
C 0.23997 -0.10699 0.03340
 O 1.26635 0.02590 0.17674
 F -2.29653 0.30785 -0.08573
 H -0.24770 0.49650 0.53989
 H -0.07245 -0.36114 -1.01533
 H -0.19658 -1.21215 0.56157
 H 1.30695 0.85002 -0.21053
7
SN2_IRC_Distances_noMW_output/new_data/SN2_traj1_Distances point 60
C 0.23898 -0.10891 0.03336
 O 1.26681 0.02908 0.17719
 F -2.29686 0.31241 -0.08453
 H -0.24874 0.49237 0.53801
 H -0.07206 -0.36439 -1.01604
 H -0.19532 -1.21285 0.56151
 H 1.30718 0.85229 -0.20950
7
SN2_IRC_Distances_noMW_output/new_data/SN2_traj1_Distances point 61
C 0.23799 -0.11086 0.03332
 O 1.26728 0.03225 0.17766
 F -2.29718 0.31697 -0.08332
 H -0.24978 0.48824 0.53611
 H -0.07168 -0.36762 -1.01676
 H -0.19406 -1.21354 0.56146
 H 1.30742 0.85456 -0.20846
7
SN2_IRC_Distances_noMW_output/new_data/SN2_traj1_Distances point 62
C 0.23700 -0.11283 0.03327
 O 1.26776 0.03541 0.17812
 F -2.29749 0.32151 -0.08211
 H -0.25083 0.48410 0.53420
 H -0.07130 -0.37083 -1.01748
 H -0.19280 -1.21419 0.56141
 H 1.30767 0.85682 -0.20742
7
SN2_IRC_Distances_noMW_output/new_data/SN2_traj1_Distances point 63
C 0.23600 -0.11481 0.03322
 O 1.26825 0.03856 0.17860
 F -2.29780 0.32603 -0.08090
 H -0.25189 0.47997 0.53227
 H -0.07094 -0.37403 -1.01820
 H -0.19155 -1.21481 0.56139
 H 1.30793 0.85910 -0.20637
7
SN2_IRC_Distances_noMW_output/new_data/SN2_traj1_Distances point 64
C 0.23499 -0.11683 0.03316
 O 1.26875 0.04173 0.17908
 F -2.29810 0.33057 -0.07967
 H -0.25297 0.47579 0.53031
 H -0.07058 -0.37724 -1.01892
 H -0.19028 -1.21542 0.56137
 H 1.30820 0.86140 -0.20532
7
SN2_IRC_Distances_noMW_output/new_data/SN2_traj1_Distances point 65
C 0.23394 -0.11893 0.03309
 O 1.26927 0.04497 0.17958
 F -2.29840 0.33523 -0.07840
 H -0.25409 0.47150 0.52828
 H -0.07022 -0.38052 -1.01967
 H -0.18898 -1.21601 0.56136
 H 1.30848 0.86376 -0.20423
7
SN2_IRC_Distances_noMW_output/new_data/SN2_traj1_Distances point 66
C 0.23283 -0.12114 0.03300
 O 1.26983 0.04836 0.18011
 F -2.29871 0.34008 -0.07707
 H -0.25527 0.46700 0.52613
 H -0.06985 -0.38393 -1.02045
 H -0.18762 -1.21660 0.56136
 H 1.30879 0.86624 -0.20308
7
SN2_IRC_Distances_noMW_output/new_data/SN2_traj1_Distances point 67
C 0.23164 -0.12355 0.03291
 O 1.27044 0.05199 0.18068
 F -2.29903 0.34529 -0.07563
 H -0.25656 0.46215 0.52380
 H -0.06946 -0.38759 -1.02129
 H -0.18616 -1.21720 0.56138
 H 1.30913 0.86891 -0.20185
7
SN2_IRC_Distances_noMW_output/new_data/SN2_traj1_Distances point 68
C 0.23030 -0.12625 0.03279
 O 1.27114 0.05600 0.18133
 F -2.29938 0.35104 -0.07402
 H -0.25800 0.45678 0.52118
 H -0.06905 -0.39162 -1.02222
 H -0.18454 -1.21782 0.56141
 H 1.30952 0.87188 -0.20047
7
SN2_IRC_Distances_noMW_output/new_data/SN2_traj1_Distances point 69
C 0.22876 -0.12938 0.03264
 O 1.27195 0.06056 0.18207
 F -2.29976 0.35759 -0.07218
 H -0.25967 0.45063 0.51816
 H -0.06859 -0.39619 -1.02328
 H -0.18268 -1.21848 0.56148
 H 1.30999 0.87528 -0.19889
7
SN2_IRC_Distances_noMW_output/new_data/SN2_traj1_Distances point 70
C 0.22692 -0.13313 0.03245
 O 1.27294 0.06591 0.18296
 F -2.30019 0.36527 -0.07000
 H -0.26167 0.44337 0.51454
 H -0.06807 -0.40154 -1.02453
 H -0.18049 -1.21919 0.56158
 H 1.31056 0.87930 -0.19701
7
SN2_IRC_Distances_noMW_output/new_data/SN2_traj1_Distances point 71
C 0.22467 -0.13772 0.03219
 O 1.27416 0.07232 0.18404
 F -2.30069 0.37448 -0.06735
 H -0.26412 0.43462 0.51012
 H -0.06748 -0.40793 -1.02603
 H -0.17783 -1.21994 0.56175
 H 1.31128 0.88417 -0.19473
7
SN2_IRC_Distances_noMW_output/new_data/SN2_traj1_Distances point 72
C 0.22188 -0.14346 0.03182
 O 1.27572 0.08008 0.18538
 F -2.30126 0.38564 -0.06409
 H -0.26719 0.42393 0.50463
 H -0.06680 -0.41563 -1.02785
 H -0.17457 -1.22070 0.56203
 H 1.31222 0.89014 -0.19191
7
SN2_IRC_Distances_noMW_output/new_data/SN2_traj1_Distances point 73
C 0.21841 -0.15063 0.03131
 O 1.27769 0.08943 0.18702
 F -2.30190 0.39913 -0.06010
 H -0.27104 0.41091 0.49779
 H -0.06603 -0.42486 -1.03004
 H -0.17056 -1.22142 0.56246
 H 1.31343 0.89744 -0.18844
7
SN2_IRC_Distances_noMW_output/new_data/SN2_traj1_Distances point 74
C 0.21414 -0.15945 0.03060
 O 1.28018 0.10044 0.18900
 F -2.30259 0.41506 -0.05529
 H -0.27581 0.39537 0.48942
 H -0.06519 -0.43567 -1.03263
 H -0.16571 -1.22197 0.56313
 H 1.31498 0.90622 -0.18423
7
SN2_IRC_Distances_noMW_output/new_data/SN2_traj1_Distances point 75
C 0.20906 -0.16998 0.02963
 O 1.28320 0.11290 0.19128
 F -2.30330 0.43319 -0.04970
 H -0.28154 0.37752 0.47953
 H -0.06432 -0.44784 -1.03556
 H -0.16002 -1.22220 0.56410
 H 1.31691 0.91641 -0.17927
7
SN2_IRC_Distances_noMW_output/new_data/SN2_traj1_Distances point 76
C 0.20323 -0.18204 0.02839
 O 1.28675 0.12633 0.19375
 F -2.30398 0.45290 -0.04352
 H -0.28817 0.35795 0.46833
 H -0.06348 -0.46088 -1.03869
 H -0.15358 -1.22199 0.56541
 H 1.31922 0.92773 -0.17368
7
SN2_IRC_Distances_noMW_output/new_data/SN2_traj1_Distances point 77
C 0.19679 -0.19526 0.02685
 O 1.29073 0.14011 0.19629
 F -2.30459 0.47336 -0.03698
 H -0.29553 0.33748 0.45623
 H -0.06269 -0.47418 -1.04186
 H -0.14656 -1.22127 0.56708
 H 1.32185 0.93977 -0.16762
7
SN2_IRC_Distances_noMW_output/new_data/SN2_traj1_Distances point 78
C 0.18997 -0.20915 0.02507
 O 1.29499 0.15362 0.19872
 F -2.30511 0.49370 -0.03037
 H -0.30339 0.31703 0.44374
 H -0.06199 -0.48718 -1.04490
 H -0.13919 -1.22007 0.56905
 H 1.32472 0.95204 -0.16131
7
SN2_IRC_Distances_noMW_output/new_data/SN2_traj1_Distances point 79
C 0.18300 -0.22316 0.02310
 O 1.29938 0.16632 0.20092
 F -2.30554 0.51317 -0.02399
 H -0.31145 0.29744 0.43140
 H -0.06137 -0.49937 -1.04769
 H -0.13172 -1.21848 0.57125
 H 1.32770 0.96408 -0.15499
7
SN2_IRC_Distances_noMW_output/new_data/SN2_traj1_Distances point 80
C 0.17613 -0.23674 0.02104
 O 1.30369 0.17783 0.20278
 F -2.30588 0.53114 -0.01806
 H -0.31941 0.27939 0.41969
 H -0.06082 -0.51042 -1.05012
 H -0.12440 -1.21667 0.57354
 H 1.33068 0.97546 -0.14888
7
SN2_IRC_Distances_noMW_output/new_data/SN2_traj1_Distances point 81
C 0.16962 -0.24942 0.01899
 O 1.30778 0.18792 0.20427
 F -2.30616 0.54721 -0.01275
 H -0.32696 0.26333 0.40901
 H -0.06034 -0.52012 -1.05217
 H -0.11746 -1.21479 0.57581
 H 1.33352 0.98587 -0.14317
7
SN2_IRC_Distances_noMW_output/new_data/SN2_traj1_Distances point 82
C 0.16362 -0.26089 0.01704
 O 1.31152 0.19654 0.20540
 F -2.30638 0.56124 -0.00813
 H -0.33391 0.24941 0.39956
 H -0.05991 -0.52845 -1.05384
 H -0.11109 -1.21298 0.57796
 H 1.33615 0.99513 -0.13798
7
SN2_IRC_Distances_noMW_output/new_data/SN2_traj1_Distances point 83
C 0.15823 -0.27104 0.01524
 O 1.31486 0.20379 0.20622
 F -2.30656 0.57327 -0.00420
 H -0.34015 0.23759 0.39140
 H -0.05952 -0.53550 -1.05519
 H -0.10537 -1.21132 0.57992
 H 1.33851 1.00320 -0.13338
7
SN2_IRC_Distances_noMW_output/new_data/SN2_traj1_Distances point 84
C 0.15346 -0.27987 0.01362
 O 1.31780 0.20983 0.20679
 F -2.30670 0.58349 -0.00088
 H -0.34566 0.22765 0.38443
 H -0.05919 -0.54142 -1.05626
 H -0.10031 -1.20984 0.58166
 H 1.34060 1.01016 -0.12936
7
SN2_IRC_Distances_noMW_output/new_data/SN2_traj1_Distances point 85
C 0.14928 -0.28751 0.01218
 O 1.32035 0.21487 0.20718
 F -2.30683 0.59214 0.00190
 H -0.35047 0.21931 0.37852
 H -0.05888 -0.54638 -1.05711
 H -0.09588 -1.20856 0.58319
 H 1.34243 1.01613 -0.12586
7
SN2_IRC_Distances_noMW_output/new_data/SN2_traj1_Distances point 86
C 0.14563 -0.29410 0.01091
 O 1.32256 0.21908 0.20743
 F -2.30694 0.59948 0.00424
 H -0.35467 0.21230 0.37350
 H -0.05861 -0.55056 -1.05780
 H -0.09200 -1.20744 0.58453
 H 1.34402 1.02124 -0.12283
7
SN2_IRC_Distances_noMW_output/new_data/SN2_traj1_Distances point 87
C 0.14242 -0.29984 0.00979
 O 1.32450 0.22265 0.20759
 F -2.30703 0.60579 0.00623
 H -0.35836 0.20634 0.36921
 H -0.05837 -0.55413 -1.05836
 H -0.08859 -1.20648 0.58571
 H 1.34542 1.02567 -0.12018
7
SN2_IRC_Distances_noMW_output/new_data/SN2_traj1_Distances point 88
C 0.13956 -0.30491 0.00879
 O 1.32622 0.22572 0.20767
 F -2.30711 0.61129 0.00795
 H -0.36164 0.20119 0.36547
 H -0.05815 -0.55723 -1.05882
 H -0.08554 -1.20563 0.58676
 H 1.34666 1.02957 -0.11782
7
SN2_IRC_Distances_noMW_output/new_data/SN2_traj1_Distances point 89
C 0.13694 -0.30950 0.00787
 O 1.32778 0.22846 0.20771
 F -2.30719 0.61623 0.00948
 H -0.36464 0.19659 0.36212
 H -0.05794 -0.56000 -1.05922
 H -0.08275 -1.20487 0.58771
 H 1.34780 1.03309 -0.11568
7
SN2_IRC_Distances_noMW_output/new_data/SN2_traj1_Distances point 90
C 0.13445 -0.31383 0.00699
 O 1.32926 0.23098 0.20771
 F -2.30726 0.62085 0.01090
 H -0.36748 0.19233 0.35901
 H -0.05774 -0.56258 -1.05957
 H -0.08011 -1.20416 0.58861
 H 1.34888 1.03641 -0.11365
7
SN2_IRC_Distances_noMW_output/new_data/SN2_traj1_Distances point 91
C 0.13198 -0.31810 0.00612
 O 1.33072 0.23343 0.20768
 F -2.30733 0.62536 0.01227
 H -0.37029 0.18821 0.35598
 H -0.05754 -0.56509 -1.05990
 H -0.07748 -1.20347 0.58950
 H 1.34994 1.03966 -0.11165
7
SN2_IRC_Distances_noMW_output/new_data/SN2_traj1_Distances point 92
C 0.12943 -0.32245 0.00522
 O 1.33222 0.23588 0.20761
 F -2.30741 0.62992 0.01364
 H -0.37318 0.18407 0.35293
 H -0.05733 -0.56762 -1.06023
 H -0.07477 -1.20277 0.59041
 H 1.35104 1.04297 -0.10959
7
SN2_IRC_Distances_noMW_output/new_data/SN2_traj1_Distances point 93
C 0.12675 -0.32700 0.00427
 O 1.33378 0.23839 0.20750
 F -2.30749 0.63466 0.01505
 H -0.37622 0.17982 0.34978
 H -0.05710 -0.57025 -1.06054
 H -0.07191 -1.20204 0.59137
 H 1.35219 1.04642 -0.10743
7
SN2_IRC_Distances_noMW_output/new_data/SN2_traj1_Distances point 94
C 0.12388 -0.33183 0.00326
 O 1.33545 0.24101 0.20734
 F -2.30757 0.63965 0.01652
 H -0.37947 0.17538 0.34649
 H -0.05685 -0.57300 -1.06086
 H -0.06885 -1.20129 0.59238
 H 1.35342 1.05008 -0.10513
7
SN2_IRC_Distances_noMW_output/new_data/SN2_traj1_Distances point 95
C 0.12076 -0.33702 0.00216
 O 1.33725 0.24377 0.20712
 F -2.30767 0.64496 0.01806
 H -0.38299 0.17071 0.34300
 H -0.05657 -0.57593 -1.06117
 H -0.06553 -1.20050 0.59347
 H 1.35475 1.05401 -0.10264
7
SN2_IRC_Distances_noMW_output/new_data/SN2_traj1_Distances point 96
C 0.11734 -0.34266 0.00095
 O 1.33922 0.24670 0.20682
 F -2.30778 0.65070 0.01970
 H -0.38685 0.16574 0.33929
 H -0.05626 -0.57909 -1.06149
 H -0.06188 -1.19967 0.59465
 H 1.35621 1.05828 -0.09992
7
SN2_IRC_Distances_noMW_output/new_data/SN2_traj1_Distances point 97
C 0.11355 -0.34883 -0.00038
 O 1.34138 0.24984 0.20641
 F -2.30791 0.65692 0.02144
 H -0.39110 0.16042 0.33530
 H -0.05590 -0.58250 -1.06180
 H -0.05783 -1.19878 0.59595
 H 1.35782 1.06293 -0.09692
7
SN2_IRC_Distances_noMW_output/new_data/SN2_traj1_Distances point 98
C 0.10933 -0.35560 -0.00185
 O 1.34376 0.25319 0.20588
 F -2.30805 0.66369 0.02330
 H -0.39581 0.15473 0.33103
 H -0.05549 -0.58622 -1.06212
 H -0.05333 -1.19784 0.59736
 H 1.35960 1.06805 -0.09360
7
SN2_IRC_Distances_noMW_output/new_data/SN2_traj1_Distances point 99
C 0.10465 -0.36303 -0.00348
 O 1.34638 0.25678 0.20520
 F -2.30822 0.67105 0.02526
 H -0.40103 0.14867 0.32647
 H -0.05502 -0.59025 -1.06242
 H -0.04832 -1.19687 0.59890
 H 1.36157 1.07364 -0.08994
7
SN2_IRC_Distances_noMW_output/new_data/SN2_traj1_Distances point 100
C 0.09946 -0.37111 -0.00526
 O 1.34924 0.26057 0.20433
 F -2.30842 0.67899 0.02731
 H -0.40677 0.14229 0.32165
 H -0.05448 -0.59461 -1.06270
 H -0.04278 -1.19587 0.60057
 H 1.36374 1.07974 -0.08590
7
SN2_IRC_Distances_noMW_output/new_data/SN2_traj1_Distances point 101
C 0.09378 -0.37981 -0.00719
 O 1.35235 0.26454 0.20324
 F -2.30864 0.68748 0.02943
 H -0.41303 0.13564 0.31664
 H -0.05386 -0.59928 -1.06296
 H -0.03670 -1.19489 0.60234
 H 1.36610 1.08631 -0.08150
7
SN2_IRC_Distances_noMW_output/new_data/SN2_traj1_Distances point 102
C 0.08763 -0.38905 -0.00925
 O 1.35567 0.26863 0.20192
 F -2.30890 0.69642 0.03157
 H -0.41976 0.12885 0.31152
 H -0.05317 -0.60422 -1.06318
 H -0.03012 -1.19394 0.60420
 H 1.36864 1.09331 -0.07678
7
SN2_IRC_Distances_noMW_output/new_data/SN2_traj1_Distances point 103
C 0.08108 -0.39870 -0.01140
 O 1.35916 0.27277 0.20034
 F -2.30919 0.70571 0.03368
 H -0.42689 0.12203 0.30640
 H -0.05240 -0.60938 -1.06336
 H -0.02310 -1.19307 0.60610
 H 1.37134 1.10064 -0.07177
7
SN2_IRC_Distances_noMW_output/new_data/SN2_traj1_Distances point 104
C 0.07420 -0.40862 -0.01362
 O 1.36277 0.27691 0.19852
 F -2.30951 0.71522 0.03573
 H -0.43432 0.11531 0.30138
 H -0.05157 -0.61470 -1.06349
 H -0.01572 -1.19232 0.60801
 H 1.37415 1.10821 -0.06654
7
SN2_IRC_Distances_noMW_output/new_data/SN2_traj1_Distances point 105
C 0.06709 -0.41866 -0.01585
 O 1.36646 0.28098 0.19647
 F -2.30987 0.72480 0.03767
 H -0.44194 0.10881 0.29656
 H -0.05067 -0.62011 -1.06358
 H -0.00810 -1.19172 0.60989
 H 1.37704 1.11591 -0.06117
7
SN2_IRC_Distances_noMW_output/new_data/SN2_traj1_Distances point 106
C 0.05984 -0.42866 -0.01806
 O 1.37015 0.28492 0.19422
 F -2.31025 0.73431 0.03948
 H -0.44964 0.10262 0.29201
 H -0.04974 -0.62556 -1.06362
 H -0.00034 -1.19128 0.61171
 H 1.37997 1.12364 -0.05573
7
SN2_IRC_Distances_noMW_output/new_data/SN2_traj1_Distances point 107
C 0.05258 -0.43848 -0.02021
 O 1.37381 0.28870 0.19180
 F -2.31065 0.74365 0.04112
 H -0.45730 0.09682 0.28779
 H -0.04877 -0.63096 -1.06364
 H 0.00744 -1.19101 0.61344
 H 1.38289 1.13128 -0.05031
7
SN2_IRC_Distances_noMW_output/new_data/SN2_traj1_Distances point 108
C 0.04542 -0.44796 -0.02226
 O 1.37737 0.29228 0.18928
 F -2.31107 0.75267 0.04260
 H -0.46480 0.09147 0.28394
 H -0.04779 -0.63626 -1.06362
 H 0.01511 -1.19092 0.61504
 H 1.38576 1.13872 -0.04498
7
SN2_IRC_Distances_noMW_output/new_data/SN2_traj1_Distances point 109
C 0.03847 -0.45697 -0.02419
 O 1.38077 0.29561 0.18671
 F -2.31149 0.76125 0.04391
 H -0.47201 0.08662 0.28050
 H -0.04682 -0.64138 -1.06358
 H 0.02255 -1.19099 0.61650
 H 1.38853 1.14586 -0.03984
7
SN2_IRC_Distances_noMW_output/new_data/SN2_traj1_Distances point 110
C 0.03187 -0.46536 -0.02595
 O 1.38397 0.29867 0.18416
 F -2.31191 0.76926 0.04504
 H -0.47880 0.08229 0.27747
 H -0.04589 -0.64622 -1.06353
 H 0.02961 -1.19120 0.61780
 H 1.39116 1.15256 -0.03498
7
SN2_IRC_Distances_noMW_output/new_data/SN2_traj1_Distances point 111
C 0.02578 -0.47297 -0.02753
 O 1.38689 0.30141 0.18172
 F -2.31231 0.77655 0.04599
 H -0.48504 0.07852 0.27487
 H -0.04501 -0.65070 -1.06348
 H 0.03612 -1.19152 0.61893
 H 1.39358 1.15870 -0.03051
7
SN2_IRC_Distances_noMW_output/new_data/SN2_traj1_Distances point 112
C 0.02035 -0.47966 -0.02889
 O 1.38946 0.30379 0.17949
 F -2.31268 0.78297 0.04677
 H -0.49055 0.07534 0.27271
 H -0.04422 -0.65469 -1.06342
 H 0.04192 -1.19190 0.61988
 H 1.39573 1.16414 -0.02654
7
SN2_IRC_Distances_noMW_output/new_data/SN2_traj1_Distances point 113
C 0.01575 -0.48524 -0.03001
 O 1.39163 0.30577 0.17755
 F -2.31301 0.78835 0.04738
 H -0.49519 0.07277 0.27098
 H -0.04355 -0.65807 -1.06337
 H 0.04683 -1.19229 0.62065
 H 1.39755 1.16871 -0.02318
7
SN2_IRC_Distances_noMW_output/new_data/SN2_traj1_Distances point 114
C 0.01214 -0.48957 -0.03086
 O 1.39331 0.30729 0.17601
 F -2.31326 0.79253 0.04783
 H -0.49882 0.07083 0.26969
 H -0.04302 -0.66073 -1.06333
 H 0.05068 -1.19263 0.62122
 H 1.39897 1.17229 -0.02056
7
SN2_IRC_Distances_noMW_output/new_data/SN2_traj1_Distances point 115
C 0.00962 -0.49257 -0.03145
 O 1.39449 0.30834 0.17491
 F -2.31345 0.79544 0.04813
 H -0.50135 0.06951 0.26882
 H -0.04264 -0.66259 -1.06330
 H 0.05336 -1.19290 0.62161
 H 1.39997 1.17478 -0.01872
7
SN2_IRC_Distances_noMW_output/new_data/SN2_traj1_Distances point 116
C 0.00821 -0.49423 -0.03177
 O 1.39514 0.30892 0.17430
 F -2.31355 0.79705 0.04829
 H -0.50275 0.06879 0.26834
 H -0.04243 -0.66363 -1.06328
 H 0.05486 -1.19306 0.62182
 H 1.40052 1.17616 -0.01771
7
SN2_IRC_Distances_noMW_output/new_data/SN2_traj1_Distances point 117
C 0.00787 -0.49464 -0.03185
 O 1.39530 0.30906 0.17415
 F -2.31358 0.79744 0.04833
 H -0.50309 0.06861 0.26823
 H -0.04238 -0.66388 -1.06328
 H 0.05522 -1.19310 0.62187
 H 1.40066 1.17650 -0.01746
7
SN2_IRC_Distances_noMW_output/new_data/SN2_traj1_Distances point 118
C 0.00846 -0.49394 -0.03171
 O 1.39502 0.30882 0.17441
 F -2.31353 0.79676 0.04826
 H -0.50250 0.06892 0.26843
 H -0.04247 -0.66344 -1.06329
 H 0.05459 -1.19303 0.62178
 H 1.40043 1.17591 -0.01789
7
SN2_IRC_Distances_noMW_output/new_data/SN2_traj1_Distances point 119
C 0.00985 -0.49230 -0.03139
 O 1.39438 0.30825 0.17501
 F -2.31343 0.79517 0.04810
 H -0.50112 0.06963 0.26890
 H -0.04268 -0.66242 -1.06330
 H 0.05312 -1.19288 0.62157
 H 1.39988 1.17455 -0.01889
7
SN2_IRC_Distances_noMW_output/new_data/SN2_traj1_Distances point 120
C 0.01187 -0.48989 -0.03092
 O 1.39344 0.30740 0.17589
 F -2.31328 0.79284 0.04786
 H -0.49909 0.07069 0.26959
 H -0.04298 -0.66093 -1.06333
 H 0.05096 -1.19266 0.62126
 H 1.39908 1.17255 -0.02036
7
SN2_IRC_Distances_noMW_output/new_data/SN2_traj1_Distances point 121
C 0.01440 -0.48686 -0.03033
 O 1.39226 0.30634 0.17698
 F -2.31310 0.78992 0.04755
 H -0.49655 0.07203 0.27049
 H -0.04335 -0.65907 -1.06335
 H 0.04827 -1.19241 0.62086
 H 1.39808 1.17005 -0.02220
7
SN2_IRC_Distances_noMW_output/new_data/SN2_traj1_Distances point 122
C 0.01731 -0.48335 -0.02963
 O 1.39089 0.30510 0.17821
 F -2.31290 0.78653 0.04718
 H -0.49362 0.07363 0.27156
 H -0.04378 -0.65692 -1.06339
 H 0.04516 -1.19215 0.62039
 H 1.39693 1.16716 -0.02432
7
SN2_IRC_Distances_noMW_output/new_data/SN2_traj1_Distances point 123
C 0.02051 -0.47946 -0.02885
 O 1.38939 0.30372 0.17956
 F -2.31267 0.78278 0.04674
 H -0.49039 0.07543 0.27277
 H -0.04425 -0.65457 -1.06342
 H 0.04175 -1.19188 0.61985
 H 1.39566 1.16398 -0.02666
7
SN2_IRC_Distances_noMW_output/new_data/SN2_traj1_Distances point 124
C 0.02391 -0.47528 -0.02800
 O 1.38777 0.30224 0.18096
 F -2.31244 0.77876 0.04626
 H -0.48693 0.07741 0.27412
 H -0.04474 -0.65207 -1.06346
 H 0.03811 -1.19164 0.61926
 H 1.39432 1.16057 -0.02915
7
SN2_IRC_Distances_noMW_output/new_data/SN2_traj1_Distances point 125
C 0.02745 -0.47090 -0.02710
 O 1.38609 0.30067 0.18240
 F -2.31220 0.77457 0.04573
 H -0.48333 0.07953 0.27557
 H -0.04525 -0.64947 -1.06349
 H 0.03434 -1.19142 0.61863
 H 1.39291 1.15703 -0.03173
7
SN2_IRC_Distances_noMW_output/new_data/SN2_traj1_Distances point 126
C 0.03103 -0.46641 -0.02617
 O 1.38437 0.29906 0.18383
 F -2.31196 0.77027 0.04517
 H -0.47966 0.08176 0.27710
 H -0.04577 -0.64684 -1.06352
 H 0.03050 -1.19124 0.61796
 H 1.39149 1.15341 -0.03437
7
SN2_IRC_Distances_noMW_output/new_data/SN2_traj1_Distances point 127
C 0.03459 -0.46192 -0.02523
 O 1.38266 0.29743 0.18522
 F -2.31174 0.76598 0.04458
 H -0.47601 0.08404 0.27869
 H -0.04627 -0.64423 -1.06355
 H 0.02670 -1.19110 0.61727
 H 1.39008 1.14981 -0.03698
7
SN2_IRC_Distances_noMW_output/new_data/SN2_traj1_Distances point 128
C 0.03798 -0.45760 -0.02432
 O 1.38101 0.29585 0.18652
 F -2.31152 0.76185 0.04400
 H -0.47252 0.08629 0.28027
 H -0.04675 -0.64174 -1.06358
 H 0.02308 -1.19101 0.61660
 H 1.38873 1.14636 -0.03948
7
SN2_IRC_Distances_noMW_output/new_data/SN2_traj1_Distances point 129
C 0.04096 -0.45376 -0.02351
 O 1.37956 0.29443 0.18764
 F -2.31134 0.75819 0.04346
 H -0.46943 0.08832 0.28170
 H -0.04717 -0.63955 -1.06360
 H 0.01989 -1.19095 0.61598
 H 1.38754 1.14331 -0.04168
7
SN2_IRC_Distances_noMW_output/new_data/SN2_traj1_Distances point 130
C 0.04310 -0.45098 -0.02291
 O 1.37850 0.29340 0.18844
 F -2.31121 0.75554 0.04305
 H -0.46721 0.08982 0.28277
 H -0.04747 -0.63797 -1.06361
 H 0.01759 -1.19093 0.61553
 H 1.38669 1.14111 -0.04327
7
SN2_IRC_Distances_noMW_output/new_data/SN2_traj1_Distances point 131
C 0.04402 -0.44978 -0.02266
 O 1.37805 0.29296 0.18877
 F -2.31115 0.75440 0.04288
 H -0.46625 0.09047 0.28323
 H -0.04760 -0.63729 -1.06361
 H 0.01661 -1.19092 0.61534
 H 1.38632 1.14016 -0.04395
7
SN2_IRC_Distances_noMW_output/new_data/SN2_traj1_Distances point 132
C 0.04378 -0.45010 -0.02272
 O 1.37817 0.29308 0.18869
 F -2.31116 0.75470 0.04292
 H -0.46650 0.09030 0.28311
 H -0.04756 -0.63747 -1.06361
 H 0.01687 -1.19093 0.61539
 H 1.38642 1.14041 -0.04377
7
SN2_IRC_Distances_noMW_output/new_data/SN2_traj1_Distances point 133
C 0.04272 -0.45148 -0.02302
 O 1.37869 0.29359 0.18830
 F -2.31123 0.75602 0.04313
 H -0.46761 0.08955 0.28257
 H -0.04742 -0.63825 -1.06361
 H 0.01800 -1.19093 0.61561
 H 1.38684 1.14150 -0.04298
7
SN2_IRC_Distances_noMW_output/new_data/SN2_traj1_Distances point 134
C 0.04112 -0.45355 -0.02346
 O 1.37948 0.29436 0.18770
 F -2.31133 0.75799 0.04343
 H -0.46927 0.08843 0.28178
 H -0.04719 -0.63943 -1.06360
 H 0.01972 -1.19095 0.61595
 H 1.38748 1.14314 -0.04180
7
SN2_IRC_Distances_noMW_output/new_data/SN2_traj1_Distances point 135
C 0.03915 -0.45609 -0.02400
 O 1.38044 0.29529 0.18697
 F -2.31145 0.76042 0.04379
 H -0.47131 0.08708 0.28082
 H -0.04692 -0.64088 -1.06359
 H 0.02182 -1.19098 0.61636
 H 1.38826 1.14516 -0.04034
7
SN2_IRC_Distances_noMW_output/new_data/SN2_traj1_Distances point 136
C 0.03691 -0.45896 -0.02461
 O 1.38153 0.29635 0.18612
 F -2.31159 0.76315 0.04418
 H -0.47362 0.08557 0.27977
 H -0.04660 -0.64252 -1.06357
 H 0.02422 -1.19103 0.61681
 H 1.38915 1.14744 -0.03869
7
SN2_IRC_Distances_noMW_output/new_data/SN2_traj1_Distances point 137
C 0.03448 -0.46205 -0.02526
 O 1.38270 0.29747 0.18518
 F -2.31174 0.76610 0.04460
 H -0.47612 0.08397 0.27864
 H -0.04626 -0.64430 -1.06355
 H 0.02681 -1.19111 0.61729
 H 1.39012 1.14991 -0.03690
7
SN2_IRC_Distances_noMW_output/new_data/SN2_traj1_Distances point 138
C 0.03192 -0.46530 -0.02594
 O 1.38394 0.29865 0.18418
 F -2.31191 0.76920 0.04503
 H -0.47876 0.08232 0.27749
 H -0.04589 -0.64619 -1.06353
 H 0.02956 -1.19120 0.61779
 H 1.39114 1.15251 -0.03502
7
SN2_IRC_Distances_noMW_output/new_data/SN2_traj1_Distances point 139
C 0.02926 -0.46864 -0.02664
 O 1.38522 0.29986 0.18313
 F -2.31208 0.77240 0.04545
 H -0.48148 0.08065 0.27634
 H -0.04551 -0.64814 -1.06351
 H 0.03240 -1.19133 0.61829
 H 1.39220 1.15520 -0.03306
7
SN2_IRC_Distances_noMW_output/new_data/SN2_traj1_Distances point 140
C 0.02655 -0.47201 -0.02733
 O 1.38652 0.30107 0.18204
 F -2.31226 0.77563 0.04587
 H -0.48425 0.07899 0.27519
 H -0.04512 -0.65013 -1.06348
 H 0.03529 -1.19147 0.61879
 H 1.39327 1.15793 -0.03108
7
SN2_IRC_Distances_noMW_output/new_data/SN2_traj1_Distances point 141
C 0.02385 -0.47535 -0.02802
 O 1.38780 0.30226 0.18094
 F -2.31244 0.77884 0.04627
 H -0.48699 0.07738 0.27409
 H -0.04473 -0.65211 -1.06346
 H 0.03818 -1.19164 0.61927
 H 1.39434 1.16063 -0.02910
7
SN2_IRC_Distances_noMW_output/new_data/SN2_traj1_Distances point 142
C 0.02123 -0.47857 -0.02867
 O 1.38904 0.30341 0.17986
 F -2.31262 0.78193 0.04664
 H -0.48965 0.07585 0.27305
 H -0.04435 -0.65404 -1.06343
 H 0.04098 -1.19183 0.61973
 H 1.39538 1.16325 -0.02718
7
SN2_IRC_Distances_noMW_output/new_data/SN2_traj1_Distances point 143
C 0.01879 -0.48155 -0.02927
 O 1.39020 0.30447 0.17884
 F -2.31279 0.78479 0.04698
 H -0.49212 0.07446 0.27211
 H -0.04399 -0.65583 -1.06340
 H 0.04358 -1.19202 0.62014
 H 1.39634 1.16569 -0.02540
7
SN2_IRC_Distances_noMW_output/new_data/SN2_traj1_Distances point 144
C 0.01668 -0.48411 -0.02978
 O 1.39119 0.30537 0.17795
 F -2.31294 0.78726 0.04726
 H -0.49426 0.07328 0.27132
 H -0.04368 -0.65739 -1.06338
 H 0.04584 -1.19220 0.62049
 H 1.39718 1.16779 -0.02386
7
SN2_IRC_Distances_noMW_output/new_data/SN2_traj1_Distances point 145
C 0.01506 -0.48607 -0.03017
 O 1.39195 0.30606 0.17726
 F -2.31305 0.78915 0.04747
 H -0.49589 0.07239 0.27073
 H -0.04345 -0.65858 -1.06336
 H 0.04756 -1.19235 0.62076
 H 1.39782 1.16939 -0.02268
7
SN2_IRC_Distances_noMW_output/new_data/SN2_traj1_Distances point 146
C 0.01406 -0.48727 -0.03041
 O 1.39241 0.30648 0.17683
 F -2.31313 0.79030 0.04759
 H -0.49689 0.07185 0.27037
 H -0.04330 -0.65931 -1.06335
 H 0.04862 -1.19244 0.62092
 H 1.39821 1.17038 -0.02196
7
SN2_IRC_Distances_noMW_output/new_data/SN2_traj1_Distances point 147
C 0.01366 -0.48775 -0.03050
 O 1.39260 0.30665 0.17666
 F -2.31315 0.79077 0.04764
 H -0.49729 0.07164 0.27023
 H -0.04324 -0.65961 -1.06335
 H 0.04905 -1.19248 0.62098
 H 1.39837 1.17078 -0.02166
7
SN2_IRC_Distances_noMW_output/new_data/SN2_traj1_Distances point 148
C 0.01372 -0.48768 -0.03049
 O 1.39258 0.30663 0.17669
 F -2.31315 0.79071 0.04764
 H -0.49724 0.07167 0.27025
 H -0.04325 -0.65957 -1.06335
 H 0.04899 -1.19248 0.62097
 H 1.39835 1.17073 -0.02170
7
SN2_IRC_Distances_noMW_output/new_data/SN2_traj1_Distances point 149
C 0.01405 -0.48728 -0.03041
 O 1.39242 0.30649 0.17683
 F -2.31313 0.79032 0.04759
 H -0.49690 0.07185 0.27037
 H -0.04330 -0.65932 -1.06335
 H 0.04864 -1.19244 0.62092
 H 1.39822 1.17040 -0.02195
7
SN2_IRC_Distances_noMW_output/new_data/SN2_traj1_Distances point 150
C 0.01451 -0.48673 -0.03030
 O 1.39220 0.30629 0.17703
 F -2.31309 0.78978 0.04754
 H -0.49644 0.07210 0.27053
 H -0.04337 -0.65898 -1.06336
 H 0.04815 -1.19240 0.62085
 H 1.39804 1.16994 -0.02228
7
SN2_IRC_Distances_noMW_output/new_data/SN2_traj1_Distances point 151
C 0.01498 -0.48616 -0.03019
 O 1.39199 0.30609 0.17723
 F -2.31306 0.78924 0.04748
 H -0.49597 0.07235 0.27070
 H -0.04343 -0.65864 -1.06336
 H 0.04765 -1.19236 0.62077
 H 1.39785 1.16947 -0.02262
7
SN2_IRC_Distances_noMW_output/new_data/SN2_traj1_Distances point 152
C 0.01535 -0.48571 -0.03010
 O 1.39181 0.30593 0.17739
 F -2.31303 0.78880 0.04743
 H -0.49559 0.07255 0.27084
 H -0.04349 -0.65836 -1.06337
 H 0.04725 -1.19232 0.62071
 H 1.39770 1.16910 -0.02290
7
SN2_IRC_Distances_noMW_output/new_data/SN2_traj1_Distances point 153
C 0.01555 -0.48548 -0.03005
 O 1.39172 0.30585 0.17747
 F -2.31302 0.78858 0.04740
 H -0.49539 0.07266 0.27091
 H -0.04352 -0.65822 -1.06337
 H 0.04704 -1.19230 0.62068
 H 1.39763 1.16891 -0.02304
7
SN2_IRC_Distances_noMW_output/new_data/SN2_traj1_Distances point 154
C 0.01548 -0.48556 -0.03007
 O 1.39175 0.30588 0.17744
 F -2.31302 0.78866 0.04741
 H -0.49546 0.07262 0.27088
 H -0.04351 -0.65827 -1.06337
 H 0.04711 -1.19231 0.62069
 H 1.39765 1.16898 -0.02299
7
SN2_IRC_Distances_noMW_output/new_data/SN2_traj1_Distances point 155
C 0.01506 -0.48606 -0.03017
 O 1.39195 0.30606 0.17726
 F -2.31305 0.78914 0.04747
 H -0.49588 0.07240 0.27073
 H -0.04345 -0.65858 -1.06336
 H 0.04756 -1.19235 0.62076
 H 1.39782 1.16939 -0.02269
7
SN2_IRC_Distances_noMW_output/new_data/SN2_traj1_Distances point 156
C 0.01422 -0.48708 -0.03037
 O 1.39234 0.30642 0.17690
 F -2.31311 0.79012 0.04757
 H -0.49673 0.07194 0.27043
 H -0.04332 -0.65920 -1.06335
 H 0.04846 -1.19243 0.62089
 H 1.39815 1.17023 -0.02207
7
SN2_IRC_Distances_noMW_output/new_data/SN2_traj1_Distances point 157
C 0.01284 -0.48873 -0.03070
 O 1.39298 0.30700 0.17631
 F -2.31321 0.79172 0.04774
 H -0.49812 0.07120 0.26994
 H -0.04312 -0.66021 -1.06334
 H 0.04993 -1.19256 0.62111
 H 1.39870 1.17159 -0.02107
7
SN2_IRC_Distances_noMW_output/new_data/SN2_traj1_Distances point 158
C 0.01082 -0.49114 -0.03117
 O 1.39393 0.30784 0.17544
 F -2.31336 0.79405 0.04799
 H -0.50014 0.07014 0.26923
 H -0.04282 -0.66170 -1.06331
 H 0.05208 -1.19277 0.62142
 H 1.39949 1.17359 -0.01960
7
SN2_IRC_Distances_noMW_output/new_data/SN2_traj1_Distances point 159
C 0.00803 -0.49445 -0.03181
 O 1.39522 0.30900 0.17422
 F -2.31356 0.79726 0.04831
 H -0.50293 0.06870 0.26828
 H -0.04241 -0.66376 -1.06328
 H 0.05505 -1.19308 0.62185
 H 1.40060 1.17634 -0.01757
7
SN2_IRC_Distances_noMW_output/new_data/SN2_traj1_Distances point 160
C 0.00433 -0.49880 -0.03265
 O 1.39693 0.31051 0.17259
 F -2.31384 0.80149 0.04872
 H -0.50661 0.06684 0.26707
 H -0.04186 -0.66650 -1.06324
 H 0.05899 -1.19352 0.62239
 H 1.40206 1.17997 -0.01489
7
SN2_IRC_Distances_noMW_output/new_data/SN2_traj1_Distances point 161
C -0.00033 -0.50423 -0.03367
 O 1.39907 0.31240 0.17050
 F -2.31419 0.80678 0.04921
 H -0.51124 0.06460 0.26562
 H -0.04116 -0.66996 -1.06318
 H 0.06395 -1.19413 0.62304
 H 1.40390 1.18454 -0.01151
7
SN2_IRC_Distances_noMW_output/new_data/SN2_traj1_Distances point 162
C -0.00580 -0.51051 -0.03483
 O 1.40156 0.31457 0.16801
 F -2.31462 0.81293 0.04973
 H -0.51662 0.06210 0.26402
 H -0.04034 -0.67402 -1.06312
 H 0.06976 -1.19492 0.62375
 H 1.40606 1.18987 -0.00757
7
SN2_IRC_Distances_noMW_output/new_data/SN2_traj1_Distances point 163
C -0.01166 -0.51716 -0.03603
 O 1.40421 0.31686 0.16530
 F -2.31509 0.81946 0.05024
 H -0.52236 0.05955 0.26242
 H -0.03946 -0.67840 -1.06305
 H 0.07598 -1.19587 0.62447
 H 1.40838 1.19556 -0.00334
7
SN2_IRC_Distances_noMW_output/new_data/SN2_traj1_Distances point 164
C -0.01756 -0.52376 -0.03718
 O 1.40686 0.31912 0.16252
 F -2.31557 0.82598 0.05070
 H -0.52810 0.05712 0.26091
 H -0.03857 -0.68283 -1.06298
 H 0.08224 -1.19691 0.62514
 H 1.41071 1.20127 0.00090
7
SN2_IRC_Distances_noMW_output/new_data/SN2_traj1_Distances point 165
C -0.02332 -0.53010 -0.03826
 O 1.40942 0.32130 0.15978
 F -2.31606 0.83229 0.05111
 H -0.53365 0.05489 0.25953
 H -0.03771 -0.68717 -1.06291
 H 0.08833 -1.19801 0.62574
 H 1.41299 1.20681 0.00502
7
SN2_IRC_Distances_noMW_output/new_data/SN2_traj1_Distances point 166
C -0.02887 -0.53613 -0.03926
 O 1.41188 0.32336 0.15710
 F -2.31654 0.83832 0.05146
 H -0.53898 0.05285 0.25828
 H -0.03687 -0.69138 -1.06285
 H 0.09419 -1.19916 0.62627
 H 1.41519 1.21214 0.00899
7
SN2_IRC_Distances_noMW_output/new_data/SN2_traj1_Distances point 167
C -0.03420 -0.54186 -0.04017
 O 1.41422 0.32533 0.15449
 F -2.31701 0.84407 0.05177
 H -0.54406 0.05099 0.25716
 H -0.03607 -0.69544 -1.06280
 H 0.09981 -1.20034 0.62675
 H 1.41731 1.21725 0.01280
7
SN2_IRC_Distances_noMW_output/new_data/SN2_traj1_Distances point 168
C -0.03932 -0.54729 -0.04102
 O 1.41645 0.32719 0.15197
 F -2.31747 0.84956 0.05204
 H -0.54891 0.04930 0.25614
 H -0.03530 -0.69936 -1.06275
 H 0.10520 -1.20153 0.62717
 H 1.41934 1.22214 0.01645
7
SN2_IRC_Distances_noMW_output/new_data/SN2_traj1_Distances point 169
C -0.04422 -0.55243 -0.04179
 O 1.41858 0.32895 0.14954
 F -2.31792 0.85478 0.05227
 H -0.55352 0.04775 0.25521
 H -0.03457 -0.70313 -1.06270
 H 0.11035 -1.20273 0.62754
 H 1.42130 1.22681 0.01994
7
SN2_IRC_Distances_noMW_output/new_data/SN2_traj1_Distances point 170
C -0.04888 -0.55727 -0.04250
 O 1.42059 0.33062 0.14720
 F -2.31836 0.85972 0.05247
 H -0.55789 0.04636 0.25437
 H -0.03387 -0.70674 -1.06266
 H 0.11525 -1.20394 0.62787
 H 1.42316 1.23125 0.02325
7
SN2_IRC_Distances_noMW_output/new_data/SN2_traj1_Distances point 171
C -0.05329 -0.56181 -0.04314
 O 1.42249 0.33218 0.14498
 F -2.31878 0.86437 0.05264
 H -0.56199 0.04509 0.25361
 H -0.03322 -0.71016 -1.06263
 H 0.11987 -1.20512 0.62815
 H 1.42493 1.23545 0.02638
7
SN2_IRC_Distances_noMW_output/new_data/SN2_traj1_Distances point 172
C -0.05742 -0.56601 -0.04372
 O 1.42425 0.33363 0.14289
 F -2.31918 0.86871 0.05279
 H -0.56582 0.04396 0.25293
 H -0.03261 -0.71338 -1.06259
 H 0.12419 -1.20627 0.62840
 H 1.42659 1.23937 0.02931
7
SN2_IRC_Distances_noMW_output/new_data/SN2_traj1_Distances point 173
C -0.06123 -0.56986 -0.04424
 O 1.42587 0.33496 0.14095
 F -2.31956 0.87269 0.05292
 H -0.56933 0.04296 0.25232
 H -0.03205 -0.71637 -1.06257
 H 0.12817 -1.20736 0.62861
 H 1.42812 1.24298 0.03201
7
SN2_IRC_Distances_noMW_output/new_data/SN2_traj1_Distances point 174
C -0.06468 -0.57333 -0.04469
 O 1.42734 0.33616 0.13918
 F -2.31991 0.87629 0.05302
 H -0.57251 0.04209 0.25178
 H -0.03154 -0.71909 -1.06254
 H 0.13178 -1.20838 0.62879
 H 1.42952 1.24626 0.03445
7
SN2_IRC_Distances_noMW_output/new_data/SN2_traj1_Distances point 175
C -0.06775 -0.57638 -0.04508
 O 1.42864 0.33722 0.13761
 F -2.32022 0.87947 0.05311
 H -0.57531 0.04134 0.25132
 H -0.03109 -0.72150 -1.06252
 H 0.13497 -1.20931 0.62894
 H 1.43076 1.24916 0.03662
7
SN2_IRC_Distances_noMW_output/new_data/SN2_traj1_Distances point 176
C -0.07039 -0.57900 -0.04541
 O 1.42975 0.33813 0.13625
 F -2.32049 0.88220 0.05317
 H -0.57772 0.04072 0.25093
 H -0.03071 -0.72359 -1.06250
 H 0.13772 -1.21013 0.62906
 H 1.43183 1.25167 0.03849
7
SN2_IRC_Distances_noMW_output/new_data/SN2_traj1_Distances point 177
C -0.07261 -0.58119 -0.04568
 O 1.43069 0.33890 0.13511
 F -2.32072 0.88450 0.05323
 H -0.57974 0.04021 0.25061
 H -0.03038 -0.72536 -1.06249
 H 0.14003 -1.21083 0.62916
 H 1.43273 1.25378 0.04006
7
SN2_IRC_Distances_noMW_output/new_data/SN2_traj1_Distances point 178
C -0.07443 -0.58297 -0.04589
 O 1.43145 0.33952 0.13417
 F -2.32091 0.88637 0.05327
 H -0.58138 0.03980 0.25035
 H -0.03012 -0.72680 -1.06248
 H 0.14192 -1.21141 0.62923
 H 1.43347 1.25549 0.04134
7
SN2_IRC_Distances_noMW_output/new_data/SN2_traj1_Distances point 179
C -0.07588 -0.58439 -0.04606
 O 1.43206 0.34001 0.13342
 F -2.32106 0.88786 0.05331
 H -0.58269 0.03948 0.25015
 H -0.02991 -0.72795 -1.06247
 H 0.14342 -1.21188 0.62929
 H 1.43406 1.25686 0.04236
7
SN2_IRC_Distances_noMW_output/new_data/SN2_traj1_Distances point 180
C -0.07703 -0.58551 -0.04619
 O 1.43254 0.34041 0.13283
 F -2.32118 0.88904 0.05333
 H -0.58374 0.03923 0.24999
 H -0.02975 -0.72887 -1.06246
 H 0.14462 -1.21225 0.62933
 H 1.43453 1.25796 0.04317
7
SN2_IRC_Distances_noMW_output/new_data/SN2_traj1_Distances point 181
C -0.07798 -0.58644 -0.04630
 O 1.43294 0.34073 0.13234
 F -2.32128 0.89002 0.05335
 H -0.58459 0.03902 0.24986
 H -0.02961 -0.72962 -1.06246
 H 0.14560 -1.21257 0.62937
 H 1.43492 1.25885 0.04384
7
SN2_IRC_Distances_noMW_output/new_data/SN2_traj1_Distances point 182
C -0.07882 -0.58726 -0.04639
 O 1.43329 0.34102 0.13190
 F -2.32137 0.89089 0.05337
 H -0.58535 0.03884 0.24974
 H -0.02949 -0.73030 -1.06245
 H 0.14648 -1.21285 0.62940
 H 1.43526 1.25966 0.04444
7
SN2_IRC_Distances_noMW_output/new_data/SN2_traj1_Distances point 183
C -0.07969 -0.58810 -0.04649
 O 1.43366 0.34131 0.13145
 F -2.32147 0.89177 0.05339
 H -0.58613 0.03866 0.24962
 H -0.02936 -0.73099 -1.06245
 H 0.14738 -1.21313 0.62943
 H 1.43562 1.26047 0.04505
7
SN2_IRC_Distances_noMW_output/new_data/SN2_traj1_Distances point 184
C -0.08069 -0.58907 -0.04660
 O 1.43407 0.34165 0.13093
 F -2.32157 0.89280 0.05341
 H -0.58703 0.03845 0.24948
 H -0.02922 -0.73179 -1.06244
 H 0.14842 -1.21347 0.62947
 H 1.43602 1.26142 0.04575
7
SN2_IRC_Distances_noMW_output/new_data/SN2_traj1_Distances point 185
C -0.08194 -0.59028 -0.04674
 O 1.43460 0.34208 0.13028
 F -2.32171 0.89408 0.05343
 H -0.58816 0.03819 0.24931
 H -0.02904 -0.73279 -1.06244
 H 0.14971 -1.21389 0.62951
 H 1.43654 1.26261 0.04663
7
SN2_IRC_Distances_noMW_output/new_data/SN2_traj1_Distances point 186
C -0.08354 -0.59182 -0.04691
 O 1.43526 0.34262 0.12945
 F -2.32188 0.89572 0.05346
 H -0.58959 0.03787 0.24910
 H -0.02881 -0.73408 -1.06243
 H 0.15137 -1.21443 0.62956
 H 1.43719 1.26412 0.04776
7
SN2_IRC_Distances_noMW_output/new_data/SN2_traj1_Distances point 187
C -0.08556 -0.59376 -0.04712
 O 1.43610 0.34331 0.12840
 F -2.32210 0.89778 0.05350
 H -0.59140 0.03747 0.24883
 H -0.02852 -0.73570 -1.06242
 H 0.15346 -1.21512 0.62963
 H 1.43802 1.26603 0.04918
7
SN2_IRC_Distances_noMW_output/new_data/SN2_traj1_Distances point 188
C -0.08802 -0.59611 -0.04737
 O 1.43713 0.34414 0.12712
 F -2.32237 0.90028 0.05354
 H -0.59360 0.03699 0.24851
 H -0.02817 -0.73768 -1.06240
 H 0.15600 -1.21598 0.62970
 H 1.43903 1.26836 0.05091
7
SN2_IRC_Distances_noMW_output/new_data/SN2_traj1_Distances point 189
C -0.09090 -0.59886 -0.04766
 O 1.43832 0.34511 0.12561
 F -2.32269 0.90322 0.05359
 H -0.59616 0.03645 0.24813
 H -0.02777 -0.74001 -1.06239
 H 0.15898 -1.21700 0.62978
 H 1.44022 1.27109 0.05294
7
SN2_IRC_Distances_noMW_output/new_data/SN2_traj1_Distances point 190
C -0.09417 -0.60195 -0.04798
 O 1.43968 0.34621 0.12390
 F -2.32306 0.90653 0.05363
 H -0.59906 0.03586 0.24771
 H -0.02731 -0.74266 -1.06238
 H 0.16235 -1.21818 0.62986
 H 1.44157 1.27419 0.05524
7
SN2_IRC_Distances_noMW_output/new_data/SN2_traj1_Distances point 191
C -0.09777 -0.60533 -0.04831
 O 1.44116 0.34742 0.12202
 F -2.32347 0.91017 0.05368
 H -0.60224 0.03523 0.24726
 H -0.02681 -0.74558 -1.06236
 H 0.16605 -1.21950 0.62994
 H 1.44307 1.27759 0.05777
7
SN2_IRC_Distances_noMW_output/new_data/SN2_traj1_Distances point 192
C -0.10163 -0.60893 -0.04865
 O 1.44275 0.34871 0.11999
 F -2.32391 0.91406 0.05373
 H -0.60563 0.03460 0.24678
 H -0.02627 -0.74872 -1.06234
 H 0.17002 -1.22095 0.63002
 H 1.44467 1.28124 0.06048
7
SN2_IRC_Distances_noMW_output/new_data/SN2_traj1_Distances point 193
C -0.10570 -0.61271 -0.04900
 O 1.44442 0.35007 0.11785
 F -2.32439 0.91815 0.05377
 H -0.60919 0.03395 0.24628
 H -0.02571 -0.75206 -1.06233
 H 0.17419 -1.22251 0.63009
 H 1.44637 1.28510 0.06334
7
SN2_IRC_Distances_noMW_output/new_data/SN2_traj1_Distances point 194
C -0.10995 -0.61662 -0.04934
 O 1.44616 0.35148 0.11561
 F -2.32489 0.92241 0.05382
 H -0.61289 0.03332 0.24576
 H -0.02513 -0.75555 -1.06231
 H 0.17854 -1.22418 0.63015
 H 1.44816 1.28913 0.06632
7
SN2_IRC_Distances_noMW_output/new_data/SN2_traj1_Distances point 195
C -0.11435 -0.62064 -0.04968
 O 1.44796 0.35294 0.11329
 F -2.32543 0.92681 0.05386
 H -0.61671 0.03270 0.24522
 H -0.02453 -0.75918 -1.06230
 H 0.18304 -1.22594 0.63020
 H 1.45001 1.29331 0.06941
7
SN2_IRC_Distances_noMW_output/new_data/SN2_traj1_Distances point 196
C -0.11891 -0.62477 -0.05001
 O 1.44982 0.35446 0.11088
 F -2.32599 0.93136 0.05389
 H -0.62064 0.03209 0.24467
 H -0.02392 -0.76296 -1.06228
 H 0.18769 -1.22781 0.63024
 H 1.45195 1.29764 0.07261
7
SN2_IRC_Distances_noMW_output/new_data/SN2_traj1_Distances point 197
C -0.12366 -0.62904 -0.05033
 O 1.45175 0.35602 0.10837
 F -2.32658 0.93607 0.05392
 H -0.62471 0.03151 0.24410
 H -0.02329 -0.76691 -1.06227
 H 0.19252 -1.22980 0.63027
 H 1.45397 1.30214 0.07593
7
SN2_IRC_Distances_noMW_output/new_data/SN2_traj1_Distances point 198
C -0.12864 -0.63348 -0.05064
 O 1.45377 0.35767 0.10573
 F -2.32722 0.94100 0.05396
 H -0.62896 0.03093 0.24350
 H -0.02264 -0.77107 -1.06225
 H 0.19758 -1.23193 0.63028
 H 1.45610 1.30688 0.07942
7
SN2_IRC_Distances_noMW_output/new_data/SN2_traj1_Distances point 199
C -0.13395 -0.63817 -0.05095
 O 1.45591 0.35942 0.10292
 F -2.32790 0.94624 0.05399
 H -0.63345 0.03036 0.24285
 H -0.02195 -0.77553 -1.06224
 H 0.20295 -1.23426 0.63029
 H 1.45839 1.31194 0.08314
7
SN2_IRC_Distances_noMW_output/new_data/SN2_traj1_Distances point 200
C -0.13963 -0.64315 -0.05126
 O 1.45820 0.36129 0.09992
 F -2.32866 0.95182 0.05402
 H -0.63823 0.02981 0.24215
 H -0.02122 -0.78031 -1.06222
 H 0.20868 -1.23680 0.63028
 H 1.46086 1.31735 0.08711
7
SN2_IRC_Distances_noMW_output/new_data/SN2_traj1_Distances point 201
C -0.14548 -0.64823 -0.05154
 O 1.46056 0.36322 0.09681
 F -2.32945 0.95756 0.05405
 H -0.64313 0.02928 0.24142
 H -0.02049 -0.78528 -1.06221
 H 0.21457 -1.23949 0.63026
 H 1.46342 1.32294 0.09121
7
SN2_IRC_Distances_noMW_output/new_data/SN2_traj1_Distances point 202
C -0.15098 -0.65296 -0.05179
 O 1.46276 0.36502 0.09390
 F -2.33021 0.96293 0.05407
 H -0.64769 0.02884 0.24073
 H -0.01980 -0.78996 -1.06219
 H 0.22008 -1.24207 0.63023
 H 1.46584 1.32820 0.09506
7
SN2_IRC_Distances_noMW_output/new_data/SN2_traj1_Distances point 203
C -0.15573 -0.65702 -0.05198
 O 1.46467 0.36659 0.09137
 F -2.33088 0.96756 0.05410
 H -0.65162 0.02850 0.24011
 H -0.01922 -0.79402 -1.06218
 H 0.22484 -1.24435 0.63019
 H 1.46795 1.33276 0.09838
7
SN2_IRC_Distances_noMW_output/new_data/SN2_traj1_Distances point 204
C -0.15976 -0.66044 -0.05213
 O 1.46628 0.36791 0.08924
 F -2.33146 0.97147 0.05412
 H -0.65493 0.02823 0.23958
 H -0.01873 -0.79748 -1.06217
 H 0.22886 -1.24632 0.63016
 H 1.46974 1.33662 0.10120
7
SN2_IRC_Distances_noMW_output/new_data/SN2_traj1_Distances point 205
C -0.16322 -0.66335 -0.05225
 O 1.46766 0.36905 0.08741
 F -2.33196 0.97482 0.05414
 H -0.65775 0.02801 0.23912
 H -0.01832 -0.80045 -1.06216
 H 0.23230 -1.24802 0.63012
 H 1.47129 1.33994 0.10362
7
SN2_IRC_Distances_noMW_output/new_data/SN2_traj1_Distances point 206
C -0.16624 -0.66589 -0.05235
 O 1.46887 0.37004 0.08580
 F -2.33240 0.97775 0.05415
 H -0.66022 0.02784 0.23872
 H -0.01796 -0.80306 -1.06215
 H 0.23530 -1.24953 0.63009
 H 1.47265 1.34285 0.10573
7
SN2_IRC_Distances_noMW_output/new_data/SN2_traj1_Distances point 207
C -0.16895 -0.66815 -0.05243
 O 1.46995 0.37093 0.08437
 F -2.33281 0.98037 0.05417
 H -0.66242 0.02770 0.23835
 H -0.01764 -0.80540 -1.06214
 H 0.23799 -1.25090 0.63006
 H 1.47388 1.34546 0.10763
7
SN2_IRC_Distances_noMW_output/new_data/SN2_traj1_Distances point 208
C -0.17145 -0.67024 -0.05250
 O 1.47095 0.37176 0.08304
 F -2.33318 0.98278 0.05418
 H -0.66444 0.02757 0.23800
 H -0.01735 -0.80757 -1.06213
 H 0.24047 -1.25217 0.63003
 H 1.47501 1.34787 0.10938
7
SN2_IRC_Distances_noMW_output/new_data/SN2_traj1_Distances point 209
C -0.17387 -0.67224 -0.05256
 O 1.47191 0.37255 0.08176
 F -2.33355 0.98511 0.05420
 H -0.66639 0.02746 0.23766
 H -0.01707 -0.80967 -1.06212
 H 0.24286 -1.25341 0.62999
 H 1.47611 1.35020 0.11107
7
SN2_IRC_Distances_noMW_output/new_data/SN2_traj1_Distances point 210
C -0.17632 -0.67427 -0.05262
 O 1.47289 0.37336 0.08046
 F -2.33392 0.98748 0.05421
 H -0.66837 0.02735 0.23732
 H -0.01679 -0.81180 -1.06212
 H 0.24528 -1.25468 0.62996
 H 1.47723 1.35257 0.11279
7
SN2_IRC_Distances_noMW_output/new_data/SN2_traj1_Distances point 211
C -0.17896 -0.67645 -0.05268
 O 1.47394 0.37423 0.07907
 F -2.33433 0.99001 0.05423
 H -0.67049 0.02724 0.23694
 H -0.01649 -0.81410 -1.06211
 H 0.24788 -1.25606 0.62993
 H 1.47844 1.35512 0.11463
7
SN2_IRC_Distances_noMW_output/new_data/SN2_traj1_Distances point 212
C -0.18195 -0.67890 -0.05275
 O 1.47513 0.37522 0.07748
 F -2.33479 0.99288 0.05425
 H -0.67288 0.02713 0.23650
 H -0.01615 -0.81671 -1.06210
 H 0.25082 -1.25763 0.62988
 H 1.47982 1.35801 0.11672
7
SN2_IRC_Distances_noMW_output/new_data/SN2_traj1_Distances point 213
C -0.18544 -0.68175 -0.05282
 O 1.47652 0.37637 0.07564
 F -2.33534 0.99623 0.05427
 H -0.67566 0.02701 0.23599
 H -0.01576 -0.81976 -1.06208
 H 0.25425 -1.25949 0.62983
 H 1.48143 1.36139 0.11916
7
SN2_IRC_Distances_noMW_output/new_data/SN2_traj1_Distances point 214
C -0.18952 -0.68507 -0.05289
 O 1.47814 0.37772 0.07348
 F -2.33600 1.00014 0.05430
 H -0.67890 0.02689 0.23537
 H -0.01531 -0.82335 -1.06207
 H 0.25825 -1.26169 0.62977
 H 1.48333 1.36536 0.12203
7
SN2_IRC_Distances_noMW_output/new_data/SN2_traj1_Distances point 215
C -0.19421 -0.68886 -0.05295
 O 1.48001 0.37927 0.07100
 F -2.33676 1.00462 0.05434
 H -0.68260 0.02677 0.23465
 H -0.01480 -0.82747 -1.06205
 H 0.26283 -1.26425 0.62969
 H 1.48553 1.36991 0.12530
7
SN2_IRC_Distances_noMW_output/new_data/SN2_traj1_Distances point 216
C -0.19937 -0.69301 -0.05301
 O 1.48206 0.38098 0.06828
 F -2.33761 1.00954 0.05439
 H -0.68666 0.02667 0.23384
 H -0.01424 -0.83203 -1.06202
 H 0.26787 -1.26711 0.62961
 H 1.48796 1.37495 0.12892
7
SN2_IRC_Distances_noMW_output/new_data/SN2_traj1_Distances point 217
C -0.20482 -0.69735 -0.05306
 O 1.48423 0.38279 0.06540
 F -2.33854 1.01473 0.05444
 H -0.69092 0.02660 0.23295
 H -0.01367 -0.83686 -1.06200
 H 0.27316 -1.27018 0.62952
 H 1.49056 1.38027 0.13274
7
SN2_IRC_Distances_noMW_output/new_data/SN2_traj1_Distances point 218
C -0.21036 -0.70174 -0.05309
 O 1.48643 0.38464 0.06249
 F -2.33949 1.01998 0.05451
 H -0.69521 0.02655 0.23203
 H -0.01309 -0.84179 -1.06197
 H 0.27852 -1.27334 0.62942
 H 1.49321 1.38569 0.13662
7
SN2_IRC_Distances_noMW_output/new_data/SN2_traj1_Distances point 219
C -0.21580 -0.70602 -0.05311
 O 1.48859 0.38645 0.05962
 F -2.34045 1.02514 0.05457
 H -0.69941 0.02653 0.23109
 H -0.01254 -0.84664 -1.06194
 H 0.28376 -1.27650 0.62933
 H 1.49584 1.39104 0.14043
7
SN2_IRC_Distances_noMW_output/new_data/SN2_traj1_Distances point 220
C -0.22100 -0.71009 -0.05311
 O 1.49066 0.38820 0.05688
 F -2.34138 1.03006 0.05464
 H -0.70341 0.02654 0.23017
 H -0.01202 -0.85131 -1.06191
 H 0.28877 -1.27956 0.62924
 H 1.49838 1.39616 0.14409
7
SN2_IRC_Distances_noMW_output/new_data/SN2_traj1_Distances point 221
C -0.22588 -0.71388 -0.05310
 O 1.49260 0.38983 0.05433
 F -2.34227 1.03466 0.05471
 H -0.70712 0.02657 0.22928
 H -0.01155 -0.85569 -1.06187
 H 0.29343 -1.28247 0.62915
 H 1.50078 1.40097 0.14751
7
SN2_IRC_Distances_noMW_output/new_data/SN2_traj1_Distances point 222
C -0.23034 -0.71733 -0.05308
 O 1.49438 0.39134 0.05198
 F -2.34310 1.03886 0.05478
 H -0.71051 0.02662 0.22845
 H -0.01112 -0.85971 -1.06184
 H 0.29769 -1.28517 0.62907
 H 1.50299 1.40539 0.15064
7
SN2_IRC_Distances_noMW_output/new_data/SN2_traj1_Distances point 223
C -0.23433 -0.72040 -0.05306
 O 1.49597 0.39268 0.04989
 F -2.34385 1.04262 0.05484
 H -0.71352 0.02667 0.22769
 H -0.01074 -0.86332 -1.06182
 H 0.30150 -1.28760 0.62900
 H 1.50498 1.40935 0.15345
7
SN2_IRC_Distances_noMW_output/new_data/SN2_traj1_Distances point 224
C -0.23782 -0.72308 -0.05303
 O 1.49736 0.39387 0.04806
 F -2.34452 1.04591 0.05490
 H -0.71615 0.02673 0.22701
 H -0.01042 -0.86648 -1.06179
 H 0.30481 -1.28976 0.62894
 H 1.50673 1.41282 0.15590
7
SN2_IRC_Distances_noMW_output/new_data/SN2_traj1_Distances point 225
C -0.24080 -0.72535 -0.05300
 O 1.49855 0.39487 0.04650
 F -2.34509 1.04870 0.05496
 H -0.71838 0.02679 0.22642
 H -0.01014 -0.86918 -1.06177
 H 0.30763 -1.29160 0.62889
 H 1.50823 1.41578 0.15799
7
SN2_IRC_Distances_noMW_output/new_data/SN2_traj1_Distances point 226
C -0.24324 -0.72722 -0.05298
 O 1.49953 0.39571 0.04522
 F -2.34557 1.05099 0.05500
 H -0.72021 0.02684 0.22593
 H -0.00992 -0.87141 -1.06175
 H 0.30995 -1.29313 0.62885
 H 1.50947 1.41822 0.15971
7
SN2_IRC_Distances_noMW_output/new_data/SN2_traj1_Distances point 227
C -0.24517 -0.72868 -0.05296
 O 1.50030 0.39636 0.04422
 F -2.34595 1.05280 0.05504
 H -0.72165 0.02688 0.22554
 H -0.00974 -0.87316 -1.06173
 H 0.31177 -1.29434 0.62882
 H 1.51045 1.42015 0.16107
7
SN2_IRC_Distances_noMW_output/new_data/SN2_traj1_Distances point 228
C -0.24660 -0.72976 -0.05294
 O 1.50087 0.39685 0.04347
 F -2.34624 1.05414 0.05507
 H -0.72271 0.02692 0.22525
 H -0.00962 -0.87446 -1.06172
 H 0.31312 -1.29524 0.62879
 H 1.51118 1.42157 0.16208
7
SN2_IRC_Distances_noMW_output/new_data/SN2_traj1_Distances point 229
C -0.24755 -0.73048 -0.05293
 O 1.50125 0.39717 0.04297
 F -2.34642 1.05502 0.05509
 H -0.72342 0.02694 0.22506
 H -0.00953 -0.87533 -1.06171
 H 0.31401 -1.29584 0.62878
 H 1.51167 1.42252 0.16274
7
SN2_IRC_Distances_noMW_output/new_data/SN2_traj1_Distances point 230
C -0.24804 -0.73085 -0.05292
 O 1.50145 0.39734 0.04272
 F -2.34652 1.05548 0.05510
 H -0.72378 0.02695 0.22496
 H -0.00949 -0.87578 -1.06171
 H 0.31447 -1.29615 0.62877
 H 1.51192 1.42301 0.16309
7
SN2_IRC_Distances_noMW_output/new_data/SN2_traj1_Distances point 231
C -0.24810 -0.73090 -0.05292
 O 1.50147 0.39736 0.04269
 F -2.34653 1.05554 0.05510
 H -0.72383 0.02696 0.22494
 H -0.00948 -0.87583 -1.06171
 H 0.31453 -1.29619 0.62877
 H 1.51195 1.42307 0.16313
7
SN2_IRC_Distances_noMW_output/new_data/SN2_traj1_Distances point 232
C -0.24776 -0.73064 -0.05293
 O 1.50133 0.39724 0.04286
 F -2.34647 1.05522 0.05509
 H -0.72358 0.02695 0.22501
 H -0.00951 -0.87552 -1.06171
 H 0.31421 -1.29598 0.62877
 H 1.51177 1.42273 0.16289
7
SN2_IRC_Distances_noMW_output/new_data/SN2_traj1_Distances point 233
C -0.24704 -0.73010 -0.05293
 O 1.50105 0.39700 0.04324
 F -2.34632 1.05455 0.05508
 H -0.72304 0.02693 0.22516
 H -0.00958 -0.87487 -1.06172
 H 0.31353 -1.29552 0.62879
 H 1.51141 1.42201 0.16239
7
SN2_IRC_Distances_noMW_output/new_data/SN2_traj1_Distances point 234
C -0.24597 -0.72929 -0.05295
 O 1.50062 0.39663 0.04380
 F -2.34611 1.05355 0.05506
 H -0.72225 0.02690 0.22538
 H -0.00967 -0.87389 -1.06172
 H 0.31252 -1.29485 0.62880
 H 1.51086 1.42095 0.16164
7
SN2_IRC_Distances_noMW_output/new_data/SN2_traj1_Distances point 235
C -0.24460 -0.72825 -0.05296
 O 1.50007 0.39617 0.04452
 F -2.34584 1.05226 0.05503
 H -0.72122 0.02687 0.22566
 H -0.00980 -0.87264 -1.06174
 H 0.31123 -1.29398 0.62883
 H 1.51016 1.41957 0.16067
7
SN2_IRC_Distances_noMW_output/new_data/SN2_traj1_Distances point 236
C -0.24299 -0.72702 -0.05298
 O 1.49943 0.39562 0.04536
 F -2.34552 1.05075 0.05500
 H -0.72002 0.02683 0.22599
 H -0.00994 -0.87117 -1.06175
 H 0.30970 -1.29297 0.62885
 H 1.50934 1.41796 0.15953
7
SN2_IRC_Distances_noMW_output/new_data/SN2_traj1_Distances point 237
C -0.24124 -0.72569 -0.05300
 O 1.49873 0.39503 0.04627
 F -2.34518 1.04911 0.05497
 H -0.71872 0.02680 0.22633
 H -0.01010 -0.86959 -1.06176
 H 0.30805 -1.29188 0.62888
 H 1.50846 1.41622 0.15831
7
SN2_IRC_Distances_noMW_output/new_data/SN2_traj1_Distances point 238
C -0.23953 -0.72438 -0.05301
 O 1.49804 0.39444 0.04717
 F -2.34485 1.04750 0.05493
 H -0.71743 0.02676 0.22668
 H -0.01026 -0.86803 -1.06178
 H 0.30643 -1.29081 0.62891
 H 1.50759 1.41452 0.15710
7
SN2_IRC_Distances_noMW_output/new_data/SN2_traj1_Distances point 239
C -0.23800 -0.72322 -0.05303
 O 1.49743 0.39393 0.04797
 F -2.34455 1.04607 0.05491
 H -0.71629 0.02673 0.22698
 H -0.01040 -0.86664 -1.06179
 H 0.30498 -1.28987 0.62894
 H 1.50682 1.41300 0.15603
7
SN2_IRC_Distances_noMW_output/new_data/SN2_traj1_Distances point 240
C -0.23679 -0.72229 -0.05304
 O 1.49695 0.39352 0.04860
 F -2.34432 1.04494 0.05489
 H -0.71538 0.02671 0.22721
 H -0.01051 -0.86555 -1.06180
 H 0.30383 -1.28912 0.62896
 H 1.50622 1.41179 0.15518
7
SN2_IRC_Distances_noMW_output/new_data/SN2_traj1_Distances point 241
C -0.23599 -0.72168 -0.05304
 O 1.49663 0.39325 0.04902
 F -2.34417 1.04419 0.05487
 H -0.71478 0.02670 0.22737
 H -0.01059 -0.86483 -1.06180
 H 0.30308 -1.28863 0.62897
 H 1.50581 1.41100 0.15462
7
SN2_IRC_Distances_noMW_output/new_data/SN2_traj1_Distances point 242
C -0.23568 -0.72144 -0.05305
 O 1.49651 0.39314 0.04918
 F -2.34411 1.04389 0.05487
 H -0.71454 0.02669 0.22743
 H -0.01061 -0.86454 -1.06181
 H 0.30278 -1.28843 0.62898
 H 1.50566 1.41069 0.15440
7
SN2_IRC_Distances_noMW_output/new_data/SN2_traj1_Distances point 243
C -0.23593 -0.72163 -0.05304
 O 1.49661 0.39323 0.04905
 F -2.34416 1.04413 0.05487
 H -0.71473 0.02670 0.22738
 H -0.01059 -0.86477 -1.06180
 H 0.30302 -1.28859 0.62898
 H 1.50578 1.41094 0.15457
7
SN2_IRC_Distances_noMW_output/new_data/SN2_traj1_Distances point 244
C -0.23681 -0.72231 -0.05304
 O 1.49696 0.39352 0.04859
 F -2.34432 1.04495 0.05489
 H -0.71539 0.02671 0.22721
 H -0.01051 -0.86556 -1.06180
 H 0.30385 -1.28913 0.62896
 H 1.50622 1.41181 0.15519
7
SN2_IRC_Distances_noMW_output/new_data/SN2_traj1_Distances point 245
C -0.23838 -0.72351 -0.05302
 O 1.49759 0.39406 0.04777
 F -2.34463 1.04643 0.05491
 H -0.71657 0.02674 0.22690
 H -0.01036 -0.86699 -1.06179
 H 0.30535 -1.29010 0.62893
 H 1.50702 1.41338 0.15630
7
SN2_IRC_Distances_noMW_output/new_data/SN2_traj1_Distances point 246
C -0.24070 -0.72528 -0.05300
 O 1.49851 0.39484 0.04656
 F -2.34508 1.04860 0.05496
 H -0.71831 0.02678 0.22644
 H -0.01015 -0.86909 -1.06177
 H 0.30754 -1.29154 0.62889
 H 1.50818 1.41568 0.15792
7
SN2_IRC_Distances_noMW_output/new_data/SN2_traj1_Distances point 247
C -0.24374 -0.72759 -0.05297
 O 1.49973 0.39587 0.04497
 F -2.34567 1.05146 0.05501
 H -0.72058 0.02685 0.22583
 H -0.00987 -0.87186 -1.06174
 H 0.31041 -1.29344 0.62884
 H 1.50973 1.41871 0.16006
7
SN2_IRC_Distances_noMW_output/new_data/SN2_traj1_Distances point 248
C -0.24746 -0.73041 -0.05293
 O 1.50121 0.39714 0.04302
 F -2.34641 1.05494 0.05508
 H -0.72335 0.02694 0.22508
 H -0.00954 -0.87525 -1.06171
 H 0.31392 -1.29579 0.62878
 H 1.51162 1.42243 0.16268
7
SN2_IRC_Distances_noMW_output/new_data/SN2_traj1_Distances point 249
C -0.25175 -0.73366 -0.05287
 O 1.50293 0.39861 0.04078
 F -2.34727 1.05896 0.05517
 H -0.72654 0.02705 0.22418
 H -0.00916 -0.87917 -1.06168
 H 0.31796 -1.29852 0.62871
 H 1.51382 1.42673 0.16570
7
SN2_IRC_Distances_noMW_output/new_data/SN2_traj1_Distances point 250
C -0.25649 -0.73722 -0.05280
 O 1.50483 0.40023 0.03831
 F -2.34824 1.06339 0.05528
 H -0.73004 0.02720 0.22318
 H -0.00875 -0.88351 -1.06163
 H 0.32241 -1.30157 0.62863
 H 1.51627 1.43148 0.16904
7
SN2_IRC_Distances_noMW_output/new_data/SN2_traj1_Distances point 251
C -0.26154 -0.74100 -0.05272
 O 1.50686 0.40196 0.03567
 F -2.34929 1.06810 0.05539
 H -0.73375 0.02737 0.22208
 H -0.00832 -0.88815 -1.06158
 H 0.32713 -1.30485 0.62856
 H 1.51890 1.43657 0.17260
7
SN2_IRC_Distances_noMW_output/new_data/SN2_traj1_Distances point 252
C -0.26676 -0.74489 -0.05262
 O 1.50896 0.40376 0.03296
 F -2.35039 1.07296 0.05552
 H -0.73756 0.02756 0.22091
 H -0.00789 -0.89295 -1.06153
 H 0.33199 -1.30828 0.62848
 H 1.52164 1.44183 0.17628
7
SN2_IRC_Distances_noMW_output/new_data/SN2_traj1_Distances point 253
C -0.27198 -0.74875 -0.05252
 O 1.51107 0.40557 0.03025
 F -2.35152 1.07782 0.05565
 H -0.74135 0.02777 0.21972
 H -0.00746 -0.89777 -1.06148
 H 0.33683 -1.31175 0.62840
 H 1.52441 1.44711 0.17997
7
SN2_IRC_Distances_noMW_output/new_data/SN2_traj1_Distances point 254
C -0.27700 -0.75246 -0.05241
 O 1.51310 0.40732 0.02764
 F -2.35262 1.08249 0.05579
 H -0.74498 0.02798 0.21855
 H -0.00706 -0.90242 -1.06142
 H 0.34148 -1.31512 0.62834
 H 1.52709 1.45221 0.18352
7
SN2_IRC_Distances_noMW_output/new_data/SN2_traj1_Distances point 255
C -0.28157 -0.75581 -0.05231
 O 1.51495 0.40892 0.02527
 F -2.35364 1.08674 0.05592
 H -0.74827 0.02819 0.21746
 H -0.00671 -0.90667 -1.06137
 H 0.34569 -1.31823 0.62828
 H 1.52956 1.45687 0.18675
7
SN2_IRC_Distances_noMW_output/new_data/SN2_traj1_Distances point 256
C -0.28544 -0.75864 -0.05221
 O 1.51651 0.41027 0.02327
 F -2.35452 1.09032 0.05603
 H -0.75104 0.02838 0.21652
 H -0.00642 -0.91026 -1.06132
 H 0.34924 -1.32087 0.62823
 H 1.53165 1.46081 0.18949
7
SN2_IRC_Distances_noMW_output/new_data/SN2_traj1_Distances point 257
C -0.28839 -0.76079 -0.05214
 O 1.51772 0.41131 0.02174
 F -2.35519 1.09306 0.05612
 H -0.75315 0.02853 0.21579
 H -0.00619 -0.91302 -1.06128
 H 0.35195 -1.32291 0.62820
 H 1.53326 1.46383 0.19158
7
SN2_IRC_Distances_noMW_output/new_data/SN2_traj1_Distances point 258
C -0.29040 -0.76226 -0.05209
 O 1.51854 0.41202 0.02069
 F -2.35566 1.09492 0.05619
 H -0.75459 0.02863 0.21529
 H -0.00604 -0.91490 -1.06126
 H 0.35379 -1.32430 0.62817
 H 1.53437 1.46589 0.19300
7
SN2_IRC_Distances_noMW_output/new_data/SN2_traj1_Distances point 259
C -0.29159 -0.76312 -0.05206
 O 1.51902 0.41243 0.02008
 F -2.35594 1.09602 0.05622
 H -0.75543 0.02869 0.21499
 H -0.00596 -0.91600 -1.06124
 H 0.35487 -1.32512 0.62816
 H 1.53502 1.46710 0.19384
7
SN2_IRC_Distances_noMW_output/new_data/SN2_traj1_Distances point 260
C -0.29211 -0.76350 -0.05204
 O 1.51923 0.41262 0.01981
 F -2.35606 1.09650 0.05624
 H -0.75580 0.02872 0.21486
 H -0.00592 -0.91649 -1.06124
 H 0.35535 -1.32549 0.62815
 H 1.53531 1.46764 0.19421
7
SN2_IRC_Distances_noMW_output/new_data/SN2_traj1_Distances point 261
C -0.29214 -0.76352 -0.05204
 O 1.51924 0.41263 0.01980
 F -2.35607 1.09653 0.05624
 H -0.75582 0.02872 0.21485
 H -0.00592 -0.91652 -1.06124
 H 0.35538 -1.32551 0.62815
 H 1.53532 1.46767 0.19424
7
SN2_IRC_Distances_noMW_output/new_data/SN2_traj1_Distances point 262
C -0.29184 -0.76330 -0.05205
 O 1.51912 0.41252 0.01995
 F -2.35600 1.09625 0.05623
 H -0.75561 0.02871 0.21493
 H -0.00594 -0.91624 -1.06124
 H 0.35510 -1.32530 0.62816
 H 1.53516 1.46736 0.19402
7
SN2_IRC_Distances_noMW_output/new_data/SN2_traj1_Distances point 263
C -0.29133 -0.76293 -0.05206
 O 1.51891 0.41234 0.02021
 F -2.35588 1.09578 0.05622
 H -0.75525 0.02868 0.21506
 H -0.00598 -0.91577 -1.06125
 H 0.35464 -1.32495 0.62816
 H 1.53488 1.46684 0.19366
7
SN2_IRC_Distances_noMW_output/new_data/SN2_traj1_Distances point 264
C -0.29074 -0.76250 -0.05208
 O 1.51867 0.41213 0.02052
 F -2.35574 1.09523 0.05620
 H -0.75482 0.02865 0.21521
 H -0.00602 -0.91521 -1.06125
 H 0.35409 -1.32453 0.62817
 H 1.53455 1.46623 0.19324
7
SN2_IRC_Distances_noMW_output/new_data/SN2_traj1_Distances point 265
C -0.29019 -0.76210 -0.05209
 O 1.51845 0.41194 0.02081
 F -2.35561 1.09472 0.05618
 H -0.75443 0.02862 0.21534
 H -0.00606 -0.91470 -1.06126
 H 0.35359 -1.32415 0.62817
 H 1.53425 1.46567 0.19285
7
SN2_IRC_Distances_noMW_output/new_data/SN2_traj1_Distances point 266
C -0.28985 -0.76186 -0.05210
 O 1.51831 0.41182 0.02098
 F -2.35553 1.09441 0.05617
 H -0.75419 0.02860 0.21543
 H -0.00609 -0.91438 -1.06127
 H 0.35329 -1.32392 0.62818
 H 1.53407 1.46533 0.19261
7
SN2_IRC_Distances_noMW_output/new_data/SN2_traj1_Distances point 267
C -0.29000 -0.76196 -0.05210
 O 1.51837 0.41187 0.02091
 F -2.35557 1.09454 0.05617
 H -0.75430 0.02861 0.21539
 H -0.00607 -0.91452 -1.06126
 H 0.35342 -1.32402 0.62818
 H 1.53414 1.46547 0.19272
7
SN2_IRC_Distances_noMW_output/new_data/SN2_traj1_Distances point 268
C -0.29102 -0.76270 -0.05207
 O 1.51879 0.41223 0.02038
 F -2.35580 1.09549 0.05621
 H -0.75502 0.02866 0.21514
 H -0.00600 -0.91547 -1.06125
 H 0.35435 -1.32473 0.62817
 H 1.53470 1.46652 0.19344
7
SN2_IRC_Distances_noMW_output/new_data/SN2_traj1_Distances point 269
C -0.29335 -0.76440 -0.05201
 O 1.51974 0.41306 0.01917
 F -2.35635 1.09765 0.05628
 H -0.75668 0.02879 0.21455
 H -0.00583 -0.91766 -1.06122
 H 0.35648 -1.32635 0.62814
 H 1.53599 1.46892 0.19509
7
SN2_IRC_Distances_noMW_output/new_data/SN2_traj1_Distances point 270
C -0.29710 -0.76711 -0.05191
 O 1.52127 0.41438 0.01724
 F -2.35723 1.10111 0.05640
 H -0.75933 0.02899 0.21359
 H -0.00556 -0.92116 -1.06117
 H 0.35989 -1.32897 0.62810
 H 1.53806 1.47276 0.19775
7
SN2_IRC_Distances_noMW_output/new_data/SN2_traj1_Distances point 271
C -0.30190 -0.77058 -0.05177
 O 1.52323 0.41609 0.01475
 F -2.35839 1.10556 0.05657
 H -0.76272 0.02926 0.21235
 H -0.00522 -0.92567 -1.06111
 H 0.36426 -1.33237 0.62806
 H 1.54074 1.47771 0.20116
7
SN2_IRC_Distances_noMW_output/new_data/SN2_traj1_Distances point 272
C -0.30741 -0.77453 -0.05161
 O 1.52549 0.41805 0.01192
 F -2.35973 1.11064 0.05676
 H -0.76659 0.02959 0.21089
 H -0.00484 -0.93085 -1.06103
 H 0.36924 -1.33629 0.62801
 H 1.54383 1.48340 0.20506
7
SN2_IRC_Distances_noMW_output/new_data/SN2_traj1_Distances point 273
C -0.31335 -0.77879 -0.05143
 O 1.52794 0.42018 0.00886
 F -2.36121 1.11612 0.05698
 H -0.77074 0.02995 0.20928
 H -0.00444 -0.93646 -1.06094
 H 0.37460 -1.34057 0.62796
 H 1.54721 1.48957 0.20929
7
SN2_IRC_Distances_noMW_output/new_data/SN2_traj1_Distances point 274
C -0.31958 -0.78322 -0.05123
 O 1.53052 0.42243 0.00565
 F -2.36279 1.12187 0.05722
 H -0.77507 0.03035 0.20756
 H -0.00404 -0.94236 -1.06085
 H 0.38018 -1.34511 0.62792
 H 1.55078 1.49605 0.21372
7
SN2_IRC_Distances_noMW_output/new_data/SN2_traj1_Distances point 275
C -0.32598 -0.78776 -0.05102
 O 1.53318 0.42475 0.00237
 F -2.36445 1.12775 0.05748
 H -0.77948 0.03077 0.20575
 H -0.00364 -0.94843 -1.06075
 H 0.38589 -1.34981 0.62789
 H 1.55448 1.50273 0.21827
7
SN2_IRC_Distances_noMW_output/new_data/SN2_traj1_Distances point 276
C -0.33244 -0.79231 -0.05080
 O 1.53587 0.42711 -0.00094
 F -2.36617 1.13369 0.05775
 H -0.78392 0.03122 0.20388
 H -0.00325 -0.95459 -1.06064
 H 0.39163 -1.35462 0.62786
 H 1.55826 1.50951 0.22288
7
SN2_IRC_Distances_noMW_output/new_data/SN2_traj1_Distances point 277
C -0.33889 -0.79685 -0.05057
 O 1.53858 0.42947 -0.00424
 F -2.36792 1.13962 0.05804
 H -0.78832 0.03168 0.20197
 H -0.00287 -0.96075 -1.06053
 H 0.39733 -1.35947 0.62785
 H 1.56208 1.51630 0.22748
7
SN2_IRC_Distances_noMW_output/new_data/SN2_traj1_Distances point 278
C -0.34524 -0.80129 -0.05034
 O 1.54126 0.43182 -0.00748
 F -2.36968 1.14546 0.05833
 H -0.79263 0.03214 0.20006
 H -0.00252 -0.96684 -1.06042
 H 0.40293 -1.36430 0.62784
 H 1.56588 1.52302 0.23202
7
SN2_IRC_Distances_noMW_output/new_data/SN2_traj1_Distances point 279
C -0.35143 -0.80561 -0.05011
 O 1.54388 0.43412 -0.01064
 F -2.37143 1.15113 0.05862
 H -0.79681 0.03261 0.19816
 H -0.00218 -0.97279 -1.06031
 H 0.40835 -1.36904 0.62784
 H 1.56962 1.52958 0.23644
7
SN2_IRC_Distances_noMW_output/new_data/SN2_traj1_Distances point 280
C -0.35735 -0.80972 -0.04989
 O 1.54640 0.43633 -0.01366
 F -2.37313 1.15656 0.05891
 H -0.80079 0.03306 0.19630
 H -0.00187 -0.97850 -1.06020
 H 0.41351 -1.37363 0.62785
 H 1.57324 1.53589 0.24068
7
SN2_IRC_Distances_noMW_output/new_data/SN2_traj1_Distances point 281
C -0.36290 -0.81356 -0.04967
 O 1.54877 0.43842 -0.01648
 F -2.37476 1.16165 0.05919
 H -0.80450 0.03350 0.19454
 H -0.00160 -0.98386 -1.06010
 H 0.41833 -1.37796 0.62787
 H 1.57665 1.54183 0.24465
7
SN2_IRC_Distances_noMW_output/new_data/SN2_traj1_Distances point 282
C -0.36796 -0.81705 -0.04948
 O 1.55095 0.44033 -0.01905
 F -2.37628 1.16628 0.05945
 H -0.80786 0.03390 0.19290
 H -0.00135 -0.98876 -1.06000
 H 0.42271 -1.38194 0.62789
 H 1.57980 1.54725 0.24827
7
SN2_IRC_Distances_noMW_output/new_data/SN2_traj1_Distances point 283
C -0.37240 -0.82011 -0.04930
 O 1.55286 0.44202 -0.02130
 F -2.37763 1.17035 0.05969
 H -0.81081 0.03426 0.19145
 H -0.00114 -0.99308 -1.05991
 H 0.42654 -1.38547 0.62791
 H 1.58258 1.55204 0.25146
7
SN2_IRC_Distances_noMW_output/new_data/SN2_traj1_Distances point 284
C -0.37616 -0.82269 -0.04915
 O 1.55449 0.44345 -0.02320
 F -2.37878 1.17379 0.05989
 H -0.81329 0.03457 0.19021
 H -0.00097 -0.99673 -1.05984
 H 0.42976 -1.38846 0.62794
 H 1.58495 1.55608 0.25415
7
SN2_IRC_Distances_noMW_output/new_data/SN2_traj1_Distances point 285
C -0.37918 -0.82476 -0.04903
 O 1.55580 0.44460 -0.02473
 F -2.37972 1.17655 0.06006
 H -0.81529 0.03482 0.18920
 H -0.00084 -0.99967 -1.05978
 H 0.43235 -1.39088 0.62796
 H 1.58686 1.55935 0.25632
7
SN2_IRC_Distances_noMW_output/new_data/SN2_traj1_Distances point 286
C -0.38149 -0.82634 -0.04894
 O 1.55681 0.44549 -0.02590
 F -2.38044 1.17867 0.06019
 H -0.81681 0.03501 0.18842
 H -0.00074 -1.00193 -1.05973
 H 0.43433 -1.39274 0.62797
 H 1.58834 1.56185 0.25798
7
SN2_IRC_Distances_noMW_output/new_data/SN2_traj1_Distances point 287
C -0.38318 -0.82750 -0.04887
 O 1.55754 0.44614 -0.02676
 F -2.38098 1.18021 0.06028
 H -0.81792 0.03515 0.18786
 H -0.00066 -1.00358 -1.05970
 H 0.43577 -1.39410 0.62799
 H 1.58941 1.56368 0.25919
7
SN2_IRC_Distances_noMW_output/new_data/SN2_traj1_Distances point 288
C -0.38433 -0.82829 -0.04882
 O 1.55805 0.44658 -0.02734
 F -2.38134 1.18127 0.06035
 H -0.81868 0.03525 0.18746
 H -0.00061 -1.00471 -1.05967
 H 0.43676 -1.39504 0.62800
 H 1.59016 1.56494 0.26002
7
SN2_IRC_Distances_noMW_output/new_data/SN2_traj1_Distances point 289
C -0.38508 -0.82880 -0.04879
 O 1.55838 0.44687 -0.02772
 F -2.38158 1.18195 0.06039
 H -0.81916 0.03531 0.18721
 H -0.00058 -1.00543 -1.05966
 H 0.43739 -1.39564 0.62800
 H 1.59063 1.56575 0.26056
7
SN2_IRC_Distances_noMW_output/new_data/SN2_traj1_Distances point 290
C -0.38552 -0.82910 -0.04877
 O 1.55857 0.44704 -0.02794
 F -2.38172 1.18235 0.06042
 H -0.81945 0.03535 0.18706
 H -0.00056 -1.00586 -1.05965
 H 0.43777 -1.39599 0.62801
 H 1.59092 1.56622 0.26087
7
SN2_IRC_Distances_noMW_output/new_data/SN2_traj1_Distances point 291
C -0.38575 -0.82926 -0.04876
 O 1.55867 0.44713 -0.02806
 F -2.38179 1.18257 0.06043
 H -0.81961 0.03536 0.18698
 H -0.00055 -1.00609 -1.05964
 H 0.43797 -1.39618 0.62801
 H 1.59107 1.56648 0.26104
7
SN2_IRC_Distances_noMW_output/new_data/SN2_traj1_Distances point 292
C -0.38587 -0.82934 -0.04876
 O 1.55872 0.44717 -0.02812
 F -2.38183 1.18268 0.06044
 H -0.81969 0.03538 0.18694
 H -0.00055 -1.00621 -1.05964
 H 0.43807 -1.39628 0.62801
 H 1.59114 1.56661 0.26113
7
SN2_IRC_Distances_noMW_output/new_data/SN2_traj1_Distances point 293
C -0.38597 -0.82941 -0.04876
 O 1.55877 0.44721 -0.02817
 F -2.38186 1.18277 0.06044
 H -0.81975 0.03538 0.18691
 H -0.00054 -1.00631 -1.05964
 H 0.43816 -1.39636 0.62801
 H 1.59121 1.56672 0.26120
7
SN2_IRC_Distances_noMW_output/new_data/SN2_traj1_Distances point 294
C -0.38613 -0.82952 -0.04875
 O 1.55884 0.44727 -0.02825
 F -2.38191 1.18291 0.06045
 H -0.81985 0.03540 0.18685
 H -0.00054 -1.00646 -1.05964
 H 0.43829 -1.39649 0.62801
 H 1.59131 1.56689 0.26131
7
SN2_IRC_Distances_noMW_output/new_data/SN2_traj1_Distances point 295
C -0.38643 -0.82972 -0.04874
 O 1.55897 0.44739 -0.02840
 F -2.38201 1.18319 0.06047
 H -0.82005 0.03542 0.18675
 H -0.00053 -1.00675 -1.05963
 H 0.43854 -1.39673 0.62802
 H 1.59150 1.56721 0.26153
7
SN2_IRC_Distances_noMW_output/new_data/SN2_traj1_Distances point 296
C -0.38695 -0.83008 -0.04872
 O 1.55920 0.44759 -0.02866
 F -2.38218 1.18366 0.06050
 H -0.82039 0.03547 0.18658
 H -0.00050 -1.00726 -1.05962
 H 0.43899 -1.39715 0.62802
 H 1.59184 1.56778 0.26190
7
SN2_IRC_Distances_noMW_output/new_data/SN2_traj1_Distances point 297
C -0.38777 -0.83064 -0.04868
 O 1.55956 0.44791 -0.02908
 F -2.38244 1.18442 0.06055
 H -0.82093 0.03554 0.18629
 H -0.00047 -1.00807 -1.05960
 H 0.43969 -1.39783 0.62803
 H 1.59237 1.56868 0.26250
7
SN2_IRC_Distances_noMW_output/new_data/SN2_traj1_Distances point 298
C -0.38899 -0.83147 -0.04863
 O 1.56009 0.44838 -0.02969
 F -2.38283 1.18553 0.06062
 H -0.82173 0.03564 0.18588
 H -0.00042 -1.00926 -1.05958
 H 0.44072 -1.39881 0.62804
 H 1.59315 1.57000 0.26337
7
SN2_IRC_Distances_noMW_output/new_data/SN2_traj1_Distances point 299
C -0.39068 -0.83262 -0.04856
 O 1.56083 0.44903 -0.03054
 F -2.38338 1.18707 0.06071
 H -0.82283 0.03578 0.18530
 H -0.00035 -1.01091 -1.05954
 H 0.44216 -1.40019 0.62806
 H 1.59424 1.57184 0.26458
7
SN2_IRC_Distances_noMW_output/new_data/SN2_traj1_Distances point 300
C -0.39291 -0.83414 -0.04847
 O 1.56182 0.44990 -0.03167
 F -2.38410 1.18912 0.06084
 H -0.82429 0.03597 0.18453
 H -0.00026 -1.01310 -1.05950
 H 0.44405 -1.40201 0.62808
 H 1.59569 1.57427 0.26619
7
SN2_IRC_Distances_noMW_output/new_data/SN2_traj1_Distances point 301
C -0.39575 -0.83607 -0.04835
 O 1.56307 0.45100 -0.03310
 F -2.38503 1.19171 0.06101
 H -0.82613 0.03622 0.18354
 H -0.00015 -1.01589 -1.05944
 H 0.44645 -1.40434 0.62811
 H 1.59754 1.57737 0.26823
7
SN2_IRC_Distances_noMW_output/new_data/SN2_traj1_Distances point 302
C -0.39920 -0.83842 -0.04821
 O 1.56460 0.45235 -0.03484
 F -2.38617 1.19487 0.06122
 H -0.82838 0.03651 0.18234
 H -0.00002 -1.01928 -1.05936
 H 0.44937 -1.40718 0.62815
 H 1.59980 1.58115 0.27071
7
SN2_IRC_Distances_noMW_output/new_data/SN2_traj1_Distances point 303
C -0.40325 -0.84116 -0.04804
 O 1.56639 0.45393 -0.03687
 F -2.38752 1.19856 0.06146
 H -0.83100 0.03686 0.18091
 H 0.00013 -1.02326 -1.05928
 H 0.45278 -1.41052 0.62820
 H 1.60246 1.58559 0.27362
7
SN2_IRC_Distances_noMW_output/new_data/SN2_traj1_Distances point 304
C -0.40779 -0.84424 -0.04785
 O 1.56842 0.45571 -0.03916
 F -2.38906 1.20272 0.06174
 H -0.83393 0.03726 0.17930
 H 0.00030 -1.02774 -1.05918
 H 0.45659 -1.41430 0.62826
 H 1.60547 1.59058 0.27689
7
SN2_IRC_Distances_noMW_output/new_data/SN2_traj1_Distances point 305
C -0.41270 -0.84756 -0.04765
 O 1.57062 0.45765 -0.04162
 F -2.39075 1.20721 0.06205
 H -0.83709 0.03769 0.17753
 H 0.00047 -1.03259 -1.05908
 H 0.46070 -1.41841 0.62833
 H 1.60875 1.59600 0.28043
7
SN2_IRC_Distances_noMW_output/new_data/SN2_traj1_Distances point 306
C -0.41784 -0.85103 -0.04743
 O 1.57294 0.45970 -0.04420
 F -2.39255 1.21191 0.06238
 H -0.84040 0.03815 0.17567
 H 0.00064 -1.03769 -1.05897
 H 0.46499 -1.42274 0.62841
 H 1.61222 1.60170 0.28413
7
SN2_IRC_Distances_noMW_output/new_data/SN2_traj1_Distances point 307
C -0.42309 -0.85456 -0.04721
 O 1.57532 0.46179 -0.04682
 F -2.39441 1.21670 0.06272
 H -0.84375 0.03862 0.17375
 H 0.00080 -1.04289 -1.05886
 H 0.46935 -1.42718 0.62850
 H 1.61578 1.60752 0.28791
7
SN2_IRC_Distances_noMW_output/new_data/SN2_traj1_Distances point 308
C -0.42833 -0.85808 -0.04699
 O 1.57771 0.46389 -0.04944
 F -2.39629 1.22149 0.06307
 H -0.84709 0.03909 0.17181
 H 0.00096 -1.04810 -1.05874
 H 0.47368 -1.43165 0.62860
 H 1.61936 1.61336 0.29169
7
SN2_IRC_Distances_noMW_output/new_data/SN2_traj1_Distances point 309
C -0.43346 -0.86153 -0.04677
 O 1.58006 0.46596 -0.05200
 F -2.39817 1.22619 0.06342
 H -0.85035 0.03955 0.16990
 H 0.00111 -1.05322 -1.05863
 H 0.47792 -1.43605 0.62870
 H 1.62290 1.61910 0.29540
7
SN2_IRC_Distances_noMW_output/new_data/SN2_traj1_Distances point 310
C -0.43841 -0.86484 -0.04656
 O 1.58234 0.46796 -0.05447
 F -2.40000 1.23071 0.06375
 H -0.85349 0.04000 0.16804
 H 0.00124 -1.05816 -1.05853
 H 0.48198 -1.44032 0.62880
 H 1.62634 1.62464 0.29896
7
SN2_IRC_Distances_noMW_output/new_data/SN2_traj1_Distances point 311
C -0.44307 -0.86796 -0.04637
 O 1.58450 0.46986 -0.05679
 F -2.40176 1.23497 0.06408
 H -0.85643 0.04043 0.16627
 H 0.00136 -1.06282 -1.05843
 H 0.48580 -1.44437 0.62890
 H 1.62961 1.62989 0.30233
7
SN2_IRC_Distances_noMW_output/new_data/SN2_traj1_Distances point 312
C -0.44737 -0.87083 -0.04618
 O 1.58650 0.47162 -0.05892
 F -2.40339 1.23890 0.06438
 H -0.85914 0.04082 0.16463
 H 0.00146 -1.06713 -1.05833
 H 0.48930 -1.44811 0.62900
 H 1.63264 1.63473 0.30543
7
SN2_IRC_Distances_noMW_output/new_data/SN2_traj1_Distances point 313
C -0.45119 -0.87338 -0.04602
 O 1.58828 0.47319 -0.06081
 F -2.40486 1.24240 0.06465
 H -0.86154 0.04117 0.16316
 H 0.00155 -1.07097 -1.05825
 H 0.49241 -1.45146 0.62909
 H 1.63535 1.63905 0.30819
7
SN2_IRC_Distances_noMW_output/new_data/SN2_traj1_Distances point 314
C -0.45443 -0.87554 -0.04589
 O 1.58980 0.47452 -0.06242
 F -2.40612 1.24536 0.06488
 H -0.86357 0.04146 0.16191
 H 0.00162 -1.07422 -1.05818
 H 0.49504 -1.45430 0.62917
 H 1.63766 1.64272 0.31053
7
SN2_IRC_Distances_noMW_output/new_data/SN2_traj1_Distances point 315
C -0.45694 -0.87722 -0.04578
 O 1.59099 0.47556 -0.06366
 F -2.40711 1.24766 0.06506
 H -0.86514 0.04170 0.16093
 H 0.00168 -1.07675 -1.05813
 H 0.49707 -1.45652 0.62924
 H 1.63946 1.64558 0.31234
7
SN2_IRC_Distances_noMW_output/new_data/SN2_traj1_Distances point 316
C -0.45862 -0.87833 -0.04571
 O 1.59178 0.47625 -0.06449
 F -2.40777 1.24919 0.06519
 H -0.86619 0.04185 0.16028
 H 0.00171 -1.07844 -1.05810
 H 0.49843 -1.45800 0.62928
 H 1.64066 1.64748 0.31355
7
SN2_IRC_Distances_noMW_output/new_data/SN2_traj1_Distances point 317
C -0.45938 -0.87884 -0.04568
 O 1.59214 0.47657 -0.06486
 F -2.40807 1.24989 0.06524
 H -0.86666 0.04192 0.15998
 H 0.00173 -1.07920 -1.05808
 H 0.49904 -1.45867 0.62930
 H 1.64121 1.64834 0.31410
7
SN2_IRC_Distances_noMW_output/new_data/SN2_traj1_Distances point 318
C -0.45928 -0.87877 -0.04568
 O 1.59209 0.47653 -0.06482
 F -2.40803 1.24980 0.06523
 H -0.86660 0.04191 0.16002
 H 0.00173 -1.07911 -1.05808
 H 0.49896 -1.45859 0.62930
 H 1.64114 1.64823 0.31403
7
SN2_IRC_Distances_noMW_output/new_data/SN2_traj1_Distances point 319
C -0.45856 -0.87829 -0.04571
 O 1.59175 0.47623 -0.06446
 F -2.40775 1.24914 0.06518
 H -0.86615 0.04184 0.16030
 H 0.00171 -1.07838 -1.05810
 H 0.49838 -1.45795 0.62928
 H 1.64062 1.64741 0.31351
7
SN2_IRC_Distances_noMW_output/new_data/SN2_traj1_Distances point 320
C -0.45756 -0.87763 -0.04576
 O 1.59128 0.47581 -0.06396
 F -2.40735 1.24822 0.06511
 H -0.86553 0.04175 0.16069
 H 0.00169 -1.07737 -1.05812
 H 0.49757 -1.45706 0.62925
 H 1.63990 1.64627 0.31279
7
SN2_IRC_Distances_noMW_output/new_data/SN2_traj1_Distances point 321
C -0.45667 -0.87703 -0.04579
 O 1.59086 0.47545 -0.06353
 F -2.40700 1.24741 0.06504
 H -0.86497 0.04167 0.16104
 H 0.00167 -1.07648 -1.05814
 H 0.49685 -1.45628 0.62923
 H 1.63926 1.64526 0.31214
7
SN2_IRC_Distances_noMW_output/new_data/SN2_traj1_Distances point 322
C -0.45623 -0.87674 -0.04581
 O 1.59065 0.47526 -0.06331
 F -2.40683 1.24701 0.06501
 H -0.86470 0.04163 0.16121
 H 0.00166 -1.07603 -1.05815
 H 0.49649 -1.45589 0.62922
 H 1.63894 1.64476 0.31183
7
SN2_IRC_Distances_noMW_output/new_data/SN2_traj1_Distances point 323
C -0.45644 -0.87688 -0.04580
 O 1.59075 0.47535 -0.06341
 F -2.40691 1.24720 0.06503
 H -0.86483 0.04165 0.16112
 H 0.00167 -1.07625 -1.05814
 H 0.49667 -1.45608 0.62922
 H 1.63910 1.64501 0.31198
7
SN2_IRC_Distances_noMW_output/new_data/SN2_traj1_Distances point 324
C -0.45736 -0.87750 -0.04576
 O 1.59118 0.47573 -0.06387
 F -2.40728 1.24805 0.06509
 H -0.86541 0.04173 0.16077
 H 0.00169 -1.07718 -1.05812
 H 0.49741 -1.45689 0.62925
 H 1.63976 1.64605 0.31265
7
SN2_IRC_Distances_noMW_output/new_data/SN2_traj1_Distances point 325
C -0.45890 -0.87852 -0.04570
 O 1.59191 0.47637 -0.06463
 F -2.40788 1.24945 0.06521
 H -0.86637 0.04188 0.16017
 H 0.00172 -1.07873 -1.05809
 H 0.49866 -1.45826 0.62929
 H 1.64087 1.64780 0.31376
7
SN2_IRC_Distances_noMW_output/new_data/SN2_traj1_Distances point 326
C -0.46092 -0.87987 -0.04562
 O 1.59287 0.47721 -0.06563
 F -2.40868 1.25130 0.06535
 H -0.86763 0.04206 0.15938
 H 0.00176 -1.08076 -1.05805
 H 0.50029 -1.46004 0.62934
 H 1.64232 1.65010 0.31522
7
SN2_IRC_Distances_noMW_output/new_data/SN2_traj1_Distances point 327
C -0.46328 -0.88144 -0.04552
 O 1.59399 0.47819 -0.06679
 F -2.40963 1.25346 0.06553
 H -0.86910 0.04228 0.15846
 H 0.00181 -1.08314 -1.05800
 H 0.50219 -1.46214 0.62940
 H 1.64403 1.65279 0.31692
7
SN2_IRC_Distances_noMW_output/new_data/SN2_traj1_Distances point 328
C -0.46587 -0.88316 -0.04541
 O 1.59522 0.47927 -0.06807
 F -2.41067 1.25583 0.06572
 H -0.87071 0.04252 0.15744
 H 0.00186 -1.08576 -1.05795
 H 0.50427 -1.46445 0.62947
 H 1.64591 1.65574 0.31879
7
SN2_IRC_Distances_noMW_output/new_data/SN2_traj1_Distances point 329
C -0.46860 -0.88497 -0.04529
 O 1.59652 0.48041 -0.06942
 F -2.41178 1.25834 0.06592
 H -0.87242 0.04277 0.15636
 H 0.00191 -1.08852 -1.05789
 H 0.50647 -1.46689 0.62955
 H 1.64790 1.65887 0.32076
7
SN2_IRC_Distances_noMW_output/new_data/SN2_traj1_Distances point 330
C -0.47142 -0.88685 -0.04518
 O 1.59787 0.48159 -0.07081
 F -2.41293 1.26092 0.06613
 H -0.87417 0.04303 0.15525
 H 0.00196 -1.09138 -1.05783
 H 0.50873 -1.46941 0.62963
 H 1.64996 1.66210 0.32280
7
SN2_IRC_Distances_noMW_output/new_data/SN2_traj1_Distances point 331
C -0.47429 -0.88875 -0.04506
 O 1.59925 0.48279 -0.07222
 F -2.41411 1.26354 0.06635
 H -0.87595 0.04329 0.15411
 H 0.00200 -1.09428 -1.05777
 H 0.51102 -1.47199 0.62972
 H 1.65207 1.66539 0.32487
7
SN2_IRC_Distances_noMW_output/new_data/SN2_traj1_Distances point 332
C -0.47717 -0.89066 -0.04494
 O 1.60063 0.48401 -0.07363
 F -2.41530 1.26618 0.06657
 H -0.87773 0.04356 0.15297
 H 0.00205 -1.09720 -1.05772
 H 0.51333 -1.47458 0.62980
 H 1.65419 1.66870 0.32695
7
SN2_IRC_Distances_noMW_output/new_data/SN2_traj1_Distances point 333
C -0.48005 -0.89257 -0.04482
 O 1.60203 0.48522 -0.07505
 F -2.41650 1.26882 0.06679
 H -0.87951 0.04383 0.15182
 H 0.00209 -1.10013 -1.05766
 H 0.51562 -1.47718 0.62989
 H 1.65633 1.67201 0.32903
7
SN2_IRC_Distances_noMW_output/new_data/SN2_traj1_Distances point 334
C -0.48292 -0.89447 -0.04471
 O 1.60342 0.48644 -0.07645
 F -2.41771 1.27145 0.06701
 H -0.88128 0.04409 0.15067
 H 0.00214 -1.10304 -1.05760
 H 0.51790 -1.47978 0.62998
 H 1.65846 1.67532 0.33110
7
SN2_IRC_Distances_noMW_output/new_data/SN2_traj1_Distances point 335
C -0.48576 -0.89635 -0.04459
 O 1.60480 0.48764 -0.07784
 F -2.41892 1.27405 0.06723
 H -0.88303 0.04435 0.14953
 H 0.00217 -1.10593 -1.05755
 H 0.52015 -1.48236 0.63007
 H 1.66058 1.67860 0.33315
7
SN2_IRC_Distances_noMW_output/new_data/SN2_traj1_Distances point 336
C -0.48856 -0.89821 -0.04448
 O 1.60616 0.48884 -0.07921
 F -2.42011 1.27662 0.06745
 H -0.88476 0.04461 0.14840
 H 0.00221 -1.10879 -1.05750
 H 0.52237 -1.48491 0.63017
 H 1.66268 1.68184 0.33517
7
SN2_IRC_Distances_noMW_output/new_data/SN2_traj1_Distances point 337
C -0.49129 -0.90002 -0.04437
 O 1.60750 0.49000 -0.08055
 F -2.42129 1.27913 0.06766
 H -0.88644 0.04486 0.14729
 H 0.00225 -1.11157 -1.05744
 H 0.52453 -1.48741 0.63026
 H 1.66474 1.68501 0.33715
7
SN2_IRC_Distances_noMW_output/new_data/SN2_traj1_Distances point 338
C -0.49390 -0.90175 -0.04426
 O 1.60879 0.49112 -0.08182
 F -2.42242 1.28153 0.06786
 H -0.88805 0.04510 0.14624
 H 0.00228 -1.11424 -1.05740
 H 0.52660 -1.48981 0.63035
 H 1.66671 1.68804 0.33903
7
SN2_IRC_Distances_noMW_output/new_data/SN2_traj1_Distances point 339
C -0.49633 -0.90335 -0.04416
 O 1.60998 0.49216 -0.08301
 F -2.42348 1.28375 0.06806
 H -0.88953 0.04533 0.14525
 H 0.00230 -1.11672 -1.05735
 H 0.52851 -1.49203 0.63043
 H 1.66855 1.69086 0.34078
7
SN2_IRC_Distances_noMW_output/new_data/SN2_traj1_Distances point 340
C -0.49848 -0.90478 -0.04408
 O 1.61105 0.49309 -0.08406
 F -2.42443 1.28573 0.06823
 H -0.89086 0.04553 0.14437
 H 0.00233 -1.11892 -1.05731
 H 0.53020 -1.49402 0.63051
 H 1.67019 1.69337 0.34234
7
SN2_IRC_Distances_noMW_output/new_data/SN2_traj1_Distances point 341
C -0.50031 -0.90599 -0.04400
 O 1.61195 0.49387 -0.08495
 F -2.42524 1.28741 0.06837
 H -0.89198 0.04570 0.14363
 H 0.00234 -1.12080 -1.05728
 H 0.53164 -1.49571 0.63057
 H 1.67159 1.69551 0.34366
7
SN2_IRC_Distances_noMW_output/new_data/SN2_traj1_Distances point 342
C -0.50181 -0.90697 -0.04394
 O 1.61269 0.49452 -0.08567
 F -2.42590 1.28878 0.06849
 H -0.89289 0.04583 0.14302
 H 0.00236 -1.12232 -1.05725
 H 0.53281 -1.49708 0.63063
 H 1.67273 1.69725 0.34474
7
SN2_IRC_Distances_noMW_output/new_data/SN2_traj1_Distances point 343
C -0.50297 -0.90774 -0.04390
 O 1.61327 0.49502 -0.08624
 F -2.42642 1.28985 0.06859
 H -0.89360 0.04594 0.14254
 H 0.00237 -1.12352 -1.05723
 H 0.53373 -1.49816 0.63067
 H 1.67362 1.69861 0.34558
7
SN2_IRC_Distances_noMW_output/new_data/SN2_traj1_Distances point 344
C -0.50384 -0.90831 -0.04386
 O 1.61370 0.49540 -0.08666
 F -2.42680 1.29065 0.06866
 H -0.89413 0.04602 0.14219
 H 0.00238 -1.12441 -1.05722
 H 0.53441 -1.49896 0.63070
 H 1.67429 1.69962 0.34620
7
SN2_IRC_Distances_noMW_output/new_data/SN2_traj1_Distances point 345
C -0.50444 -0.90871 -0.04384
 O 1.61400 0.49566 -0.08696
 F -2.42707 1.29120 0.06870
 H -0.89451 0.04608 0.14194
 H 0.00238 -1.12503 -1.05721
 H 0.53488 -1.49952 0.63072
 H 1.67476 1.70033 0.34664
7
SN2_IRC_Distances_noMW_output/new_data/SN2_traj1_Distances point 346
C -0.50483 -0.90897 -0.04383
 O 1.61420 0.49582 -0.08714
 F -2.42725 1.29156 0.06873
 H -0.89474 0.04611 0.14178
 H 0.00239 -1.12542 -1.05720
 H 0.53518 -1.49988 0.63074
 H 1.67505 1.70078 0.34692
7
SN2_IRC_Distances_noMW_output/new_data/SN2_traj1_Distances point 347
C -0.50503 -0.90910 -0.04382
 O 1.61430 0.49591 -0.08724
 F -2.42734 1.29174 0.06875
 H -0.89486 0.04613 0.14170
 H 0.00239 -1.12563 -1.05720
 H 0.53534 -1.50007 0.63074
 H 1.67521 1.70102 0.34706
7
SN2_IRC_Distances_noMW_output/new_data/SN2_traj1_Distances point 348
C -0.50509 -0.90914 -0.04381
 O 1.61433 0.49594 -0.08727
 F -2.42737 1.29180 0.06876
 H -0.89490 0.04614 0.14167
 H 0.00239 -1.12569 -1.05720
 H 0.53539 -1.50013 0.63075
 H 1.67526 1.70109 0.34711
7
SN2_IRC_Distances_noMW_output/new_data/SN2_traj1_Distances point 349
C -0.50507 -0.90913 -0.04382
 O 1.61432 0.49593 -0.08726
 F -2.42735 1.29178 0.06875
 H -0.89489 0.04613 0.14168
 H 0.00239 -1.12567 -1.05720
 H 0.53537 -1.50010 0.63074
 H 1.67524 1.70106 0.34709
7
SN2_IRC_Distances_noMW_output/new_data/SN2_traj1_Distances point 350
C -0.50501 -0.90909 -0.04382
 O 1.61428 0.49590 -0.08723
 F -2.42733 1.29172 0.06875
 H -0.89485 0.04613 0.14171
 H 0.00239 -1.12561 -1.05720
 H 0.53532 -1.50005 0.63074
 H 1.67519 1.70099 0.34705
7
SN2_IRC_Distances_noMW_output/new_data/SN2_traj1_Distances point 351
C -0.50497 -0.90906 -0.04382
 O 1.61427 0.49589 -0.08721
 F -2.42731 1.29169 0.06875
 H -0.89483 0.04612 0.14172
 H 0.00239 -1.12557 -1.05720
 H 0.53529 -1.50001 0.63074
 H 1.67516 1.70095 0.34702
7
SN2_IRC_Distances_noMW_output/new_data/SN2_traj1_Distances point 352
C -0.50503 -0.90910 -0.04382
 O 1.61430 0.49591 -0.08724
 F -2.42734 1.29174 0.06875
 H -0.89486 0.04613 0.14170
 H 0.00239 -1.12563 -1.05720
 H 0.53534 -1.50007 0.63074
 H 1.67520 1.70101 0.34706
7
SN2_IRC_Distances_noMW_output/new_data/SN2_traj1_Distances point 353
C -0.50525 -0.90925 -0.04381
 O 1.61441 0.49601 -0.08735
 F -2.42744 1.29195 0.06877
 H -0.89500 0.04615 0.14161
 H 0.00239 -1.12586 -1.05719
 H 0.53551 -1.50028 0.63075
 H 1.67538 1.70128 0.34722
7
SN2_IRC_Distances_noMW_output/new_data/SN2_traj1_Distances point 354
C -0.50571 -0.90955 -0.04379
 O 1.61464 0.49621 -0.08757
 F -2.42764 1.29237 0.06881
 H -0.89528 0.04619 0.14142
 H 0.00239 -1.12633 -1.05719
 H 0.53588 -1.50070 0.63077
 H 1.67573 1.70182 0.34756
7
SN2_IRC_Distances_noMW_output/new_data/SN2_traj1_Distances point 355
C -0.50645 -0.91004 -0.04376
 O 1.61500 0.49653 -0.08793
 F -2.42798 1.29305 0.06887
 H -0.89573 0.04626 0.14112
 H 0.00240 -1.12709 -1.05717
 H 0.53645 -1.50139 0.63080
 H 1.67630 1.70268 0.34809
7
SN2_IRC_Distances_noMW_output/new_data/SN2_traj1_Distances point 356
C -0.50744 -0.91070 -0.04372
 O 1.61550 0.49696 -0.08841
 F -2.42842 1.29396 0.06895
 H -0.89634 0.04635 0.14071
 H 0.00241 -1.12811 -1.05716
 H 0.53723 -1.50231 0.63083
 H 1.67707 1.70384 0.34881
7
SN2_IRC_Distances_noMW_output/new_data/SN2_traj1_Distances point 357
C -0.50863 -0.91148 -0.04368
 O 1.61610 0.49748 -0.08899
 F -2.42896 1.29506 0.06904
 H -0.89707 0.04646 0.14022
 H 0.00242 -1.12933 -1.05714
 H 0.53816 -1.50342 0.63088
 H 1.67799 1.70524 0.34967
7
SN2_IRC_Distances_noMW_output/new_data/SN2_traj1_Distances point 358
C -0.50994 -0.91234 -0.04363
 O 1.61675 0.49804 -0.08962
 F -2.42955 1.29625 0.06915
 H -0.89786 0.04658 0.13968
 H 0.00243 -1.13067 -1.05712
 H 0.53917 -1.50463 0.63093
 H 1.67899 1.70677 0.35060
7
SN2_IRC_Distances_noMW_output/new_data/SN2_traj1_Distances point 359
C -0.51127 -0.91323 -0.04357
 O 1.61742 0.49862 -0.09027
 F -2.43016 1.29748 0.06926
 H -0.89867 0.04670 0.13913
 H 0.00244 -1.13204 -1.05709
 H 0.54022 -1.50587 0.63098
 H 1.68003 1.70833 0.35157
7
SN2_IRC_Distances_noMW_output/new_data/SN2_traj1_Distances point 360
C -0.51259 -0.91410 -0.04352
 O 1.61808 0.49920 -0.09091
 F -2.43076 1.29869 0.06936
 H -0.89948 0.04682 0.13859
 H 0.00244 -1.13340 -1.05707
 H 0.54125 -1.50711 0.63103
 H 1.68106 1.70989 0.35252
7
SN2_IRC_Distances_noMW_output/new_data/SN2_traj1_Distances point 361
C -0.51386 -0.91494 -0.04347
 O 1.61872 0.49975 -0.09153
 F -2.43134 1.29986 0.06947
 H -0.90025 0.04694 0.13806
 H 0.00245 -1.13471 -1.05705
 H 0.54224 -1.50829 0.63108
 H 1.68205 1.71138 0.35344
7
SN2_IRC_Distances_noMW_output/new_data/SN2_traj1_Distances point 362
C -0.51508 -0.91574 -0.04343
 O 1.61933 0.50028 -0.09211
 F -2.43190 1.30098 0.06957
 H -0.90099 0.04705 0.13756
 H 0.00246 -1.13595 -1.05703
 H 0.54318 -1.50943 0.63113
 H 1.68299 1.71281 0.35431
7
SN2_IRC_Distances_noMW_output/new_data/SN2_traj1_Distances point 363
C -0.51623 -0.91650 -0.04338
 O 1.61992 0.50078 -0.09267
 F -2.43243 1.30204 0.06966
 H -0.90169 0.04716 0.13709
 H 0.00247 -1.13714 -1.05701
 H 0.54407 -1.51051 0.63117
 H 1.68389 1.71416 0.35514
7
SN2_IRC_Distances_noMW_output/new_data/SN2_traj1_Distances point 364
C -0.51733 -0.91723 -0.04334
 O 1.62047 0.50127 -0.09320
 F -2.43294 1.30306 0.06975
 H -0.90237 0.04726 0.13663
 H 0.00247 -1.13828 -1.05700
 H 0.54493 -1.51154 0.63122
 H 1.68475 1.71547 0.35594
7
SN2_IRC_Distances_noMW_output/new_data/SN2_traj1_Distances point 365
C -0.51842 -0.91794 -0.04330
 O 1.62103 0.50174 -0.09373
 F -2.43344 1.30406 0.06984
 H -0.90303 0.04736 0.13618
 H 0.00248 -1.13940 -1.05698
 H 0.54578 -1.51256 0.63126
 H 1.68561 1.71675 0.35672
7
SN2_IRC_Distances_noMW_output/new_data/SN2_traj1_Distances point 366
C -0.51953 -0.91868 -0.04325
 O 1.62159 0.50223 -0.09427
 F -2.43396 1.30508 0.06993
 H -0.90370 0.04746 0.13572
 H 0.00249 -1.14054 -1.05696
 H 0.54664 -1.51361 0.63131
 H 1.68648 1.71806 0.35752
7
SN2_IRC_Distances_noMW_output/new_data/SN2_traj1_Distances point 367
C -0.52073 -0.91947 -0.04321
 O 1.62220 0.50276 -0.09484
 F -2.43452 1.30618 0.07003
 H -0.90443 0.04757 0.13522
 H 0.00249 -1.14178 -1.05694
 H 0.54757 -1.51473 0.63135
 H 1.68742 1.71947 0.35839
7
SN2_IRC_Distances_noMW_output/new_data/SN2_traj1_Distances point 368
C -0.52211 -0.92038 -0.04316
 O 1.62290 0.50337 -0.09551
 F -2.43516 1.30746 0.07015
 H -0.90527 0.04769 0.13465
 H 0.00250 -1.14321 -1.05692
 H 0.54864 -1.51604 0.63141
 H 1.68851 1.72111 0.35939
7
SN2_IRC_Distances_noMW_output/new_data/SN2_traj1_Distances point 369
C -0.52383 -0.92151 -0.04309
 O 1.62378 0.50412 -0.09634
 F -2.43597 1.30904 0.07029
 H -0.90631 0.04785 0.13393
 H 0.00251 -1.14498 -1.05690
 H 0.54997 -1.51766 0.63148
 H 1.68986 1.72314 0.36062
7
SN2_IRC_Distances_noMW_output/new_data/SN2_traj1_Distances point 370
C -0.52608 -0.92300 -0.04301
 O 1.62492 0.50511 -0.09743
 F -2.43703 1.31111 0.07048
 H -0.90768 0.04806 0.13300
 H 0.00251 -1.14731 -1.05687
 H 0.55171 -1.51978 0.63158
 H 1.69164 1.72581 0.36225
7
SN2_IRC_Distances_noMW_output/new_data/SN2_traj1_Distances point 371
C -0.52901 -0.92493 -0.04290
 O 1.62642 0.50641 -0.09884
 F -2.43842 1.31381 0.07072
 H -0.90945 0.04832 0.13178
 H 0.00252 -1.15034 -1.05682
 H 0.55397 -1.52256 0.63170
 H 1.69397 1.72928 0.36436
7
SN2_IRC_Distances_noMW_output/new_data/SN2_traj1_Distances point 372
C -0.53255 -0.92727 -0.04276
 O 1.62824 0.50798 -0.10054
 F -2.44011 1.31707 0.07102
 H -0.91160 0.04864 0.13030
 H 0.00253 -1.15400 -1.05678
 H 0.55669 -1.52592 0.63185
 H 1.69679 1.73349 0.36691
7
SN2_IRC_Distances_noMW_output/new_data/SN2_traj1_Distances point 373
C -0.53654 -0.92989 -0.04262
 O 1.63030 0.50975 -0.10245
 F -2.44203 1.32075 0.07136
 H -0.91401 0.04901 0.12863
 H 0.00254 -1.15814 -1.05673
 H 0.55975 -1.52971 0.63203
 H 1.69998 1.73823 0.36978
7
SN2_IRC_Distances_noMW_output/new_data/SN2_traj1_Distances point 374
C -0.54091 -0.93277 -0.04246
 O 1.63257 0.51170 -0.10454
 F -2.44416 1.32478 0.07173
 H -0.91664 0.04940 0.12680
 H 0.00254 -1.16267 -1.05667
 H 0.56310 -1.53389 0.63222
 H 1.70350 1.74345 0.37292
7
SN2_IRC_Distances_noMW_output/new_data/SN2_traj1_Distances point 375
C -0.54570 -0.93593 -0.04229
 O 1.63507 0.51385 -0.10683
 F -2.44653 1.32921 0.07214
 H -0.91953 0.04983 0.12479
 H 0.00254 -1.16766 -1.05662
 H 0.56676 -1.53849 0.63245
 H 1.70739 1.74919 0.37637
7
SN2_IRC_Distances_noMW_output/new_data/SN2_traj1_Distances point 376
C -0.55102 -0.93944 -0.04210
 O 1.63786 0.51624 -0.10937
 F -2.44918 1.33413 0.07259
 H -0.92273 0.05031 0.12255
 H 0.00253 -1.17320 -1.05657
 H 0.57081 -1.54361 0.63270
 H 1.71173 1.75558 0.38019
7
SN2_IRC_Distances_noMW_output/new_data/SN2_traj1_Distances point 377
C -0.55697 -0.94336 -0.04189
 O 1.64101 0.51893 -0.11219
 F -2.45219 1.33963 0.07311
 H -0.92631 0.05084 0.12004
 H 0.00251 -1.17941 -1.05651
 H 0.57532 -1.54937 0.63299
 H 1.71662 1.76274 0.38447
7
SN2_IRC_Distances_noMW_output/new_data/SN2_traj1_Distances point 378
C -0.56360 -0.94773 -0.04167
 O 1.64454 0.52195 -0.11534
 F -2.45559 1.34577 0.07369
 H -0.93029 0.05142 0.11723
 H 0.00249 -1.18635 -1.05646
 H 0.58034 -1.55583 0.63332
 H 1.72211 1.77076 0.38923
7
SN2_IRC_Distances_noMW_output/new_data/SN2_traj1_Distances point 379
C -0.57085 -0.95251 -0.04143
 O 1.64843 0.52527 -0.11876
 F -2.45937 1.35249 0.07432
 H -0.93462 0.05206 0.11416
 H 0.00245 -1.19395 -1.05642
 H 0.58579 -1.56292 0.63369
 H 1.72817 1.77956 0.39443
7
SN2_IRC_Distances_noMW_output/new_data/SN2_traj1_Distances point 380
C -0.57847 -0.95753 -0.04118
 O 1.65256 0.52878 -0.12234
 F -2.46341 1.35957 0.07500
 H -0.93918 0.05273 0.11092
 H 0.00239 -1.20196 -1.05639
 H 0.59150 -1.57043 0.63410
 H 1.73461 1.78885 0.39989
7
SN2_IRC_Distances_noMW_output/new_data/SN2_traj1_Distances point 381
C -0.58618 -0.96262 -0.04094
 O 1.65678 0.53235 -0.12596
 F -2.46757 1.36674 0.07569
 H -0.94378 0.05339 0.10764
 H 0.00232 -1.21009 -1.05637
 H 0.59725 -1.57806 0.63453
 H 1.74118 1.79829 0.40540
7
SN2_IRC_Distances_noMW_output/new_data/SN2_traj1_Distances point 382
C -0.59375 -0.96761 -0.04071
 O 1.66096 0.53588 -0.12949
 F -2.47172 1.37378 0.07637
 H -0.94829 0.05404 0.10442
 H 0.00224 -1.21809 -1.05637
 H 0.60287 -1.58560 0.63496
 H 1.74769 1.80760 0.41081
7
SN2_IRC_Distances_noMW_output/new_data/SN2_traj1_Distances point 383
C -0.60102 -0.97241 -0.04049
 O 1.66501 0.53929 -0.13287
 F -2.47578 1.38056 0.07702
 H -0.95261 0.05466 0.10133
 H 0.00216 -1.22579 -1.05638
 H 0.60825 -1.59288 0.63539
 H 1.75400 1.81658 0.41600
7
SN2_IRC_Distances_noMW_output/new_data/SN2_traj1_Distances point 384
C -0.60786 -0.97693 -0.04030
 O 1.66885 0.54251 -0.13603
 F -2.47965 1.38694 0.07765
 H -0.95667 0.05524 0.09842
 H 0.00207 -1.23305 -1.05641
 H 0.61328 -1.59977 0.63581
 H 1.75998 1.82505 0.42087
7
SN2_IRC_Distances_noMW_output/new_data/SN2_traj1_Distances point 385
C -0.61416 -0.98109 -0.04013
 O 1.67241 0.54550 -0.13894
 F -2.48327 1.39283 0.07822
 H -0.96041 0.05576 0.09574
 H 0.00198 -1.23975 -1.05645
 H 0.61791 -1.60614 0.63620
 H 1.76554 1.83289 0.42535
7
SN2_IRC_Distances_noMW_output/new_data/SN2_traj1_Distances point 386
C -0.61983 -0.98485 -0.03998
 O 1.67565 0.54820 -0.14154
 F -2.48656 1.39814 0.07874
 H -0.96377 0.05623 0.09333
 H 0.00189 -1.24579 -1.05650
 H 0.62205 -1.61190 0.63656
 H 1.77058 1.83997 0.42938
7
SN2_IRC_Distances_noMW_output/new_data/SN2_traj1_Distances point 387
C -0.62482 -0.98815 -0.03985
 O 1.67851 0.55059 -0.14383
 F -2.48950 1.40282 0.07920
 H -0.96673 0.05664 0.09121
 H 0.00181 -1.25112 -1.05655
 H 0.62569 -1.61699 0.63689
 H 1.77503 1.84621 0.43292
7
SN2_IRC_Distances_noMW_output/new_data/SN2_traj1_Distances point 388
C -0.62910 -0.99099 -0.03974
 O 1.68098 0.55264 -0.14578
 F -2.49204 1.40684 0.07959
 H -0.96927 0.05699 0.08939
 H 0.00174 -1.25570 -1.05660
 H 0.62881 -1.62138 0.63717
 H 1.77889 1.85160 0.43596
7
SN2_IRC_Distances_noMW_output/new_data/SN2_traj1_Distances point 389
C -0.63271 -0.99338 -0.03965
 O 1.68307 0.55438 -0.14743
 F -2.49420 1.41023 0.07993
 H -0.97140 0.05728 0.08786
 H 0.00167 -1.25957 -1.05664
 H 0.63143 -1.62508 0.63742
 H 1.78214 1.85613 0.43852
7
SN2_IRC_Distances_noMW_output/new_data/SN2_traj1_Distances point 390
C -0.63569 -0.99535 -0.03958
 O 1.68480 0.55582 -0.14878
 F -2.49599 1.41302 0.08020
 H -0.97316 0.05752 0.08660
 H 0.00162 -1.26276 -1.05669
 H 0.63359 -1.62814 0.63762
 H 1.78484 1.85988 0.44063
7
SN2_IRC_Distances_noMW_output/new_data/SN2_traj1_Distances point 391
C -0.63809 -0.99694 -0.03952
 O 1.68621 0.55698 -0.14987
 F -2.49745 1.41528 0.08043
 H -0.97459 0.05771 0.08558
 H 0.00157 -1.26533 -1.05672
 H 0.63533 -1.63061 0.63778
 H 1.78702 1.86292 0.44233
7
SN2_IRC_Distances_noMW_output/new_data/SN2_traj1_Distances point 392
C -0.63999 -0.99820 -0.03948
 O 1.68732 0.55790 -0.15073
 F -2.49860 1.41707 0.08060
 H -0.97571 0.05786 0.08478
 H 0.00153 -1.26737 -1.05675
 H 0.63670 -1.63257 0.63791
 H 1.78875 1.86531 0.44367
7
SN2_IRC_Distances_noMW_output/new_data/SN2_traj1_Distances point 393
C -0.64144 -0.99916 -0.03944
 O 1.68817 0.55860 -0.15139
 F -2.49949 1.41843 0.08074
 H -0.97657 0.05798 0.08416
 H 0.00150 -1.26893 -1.05678
 H 0.63775 -1.63407 0.63802
 H 1.79008 1.86715 0.44470
7
SN2_IRC_Distances_noMW_output/new_data/SN2_traj1_Distances point 394
C -0.64251 -0.99987 -0.03942
 O 1.68879 0.55912 -0.15188
 F -2.50014 1.41944 0.08084
 H -0.97720 0.05806 0.08371
 H 0.00148 -1.27008 -1.05680
 H 0.63852 -1.63517 0.63809
 H 1.79105 1.86850 0.44545
7
SN2_IRC_Distances_noMW_output/new_data/SN2_traj1_Distances point 395
C -0.64325 -1.00037 -0.03940
 O 1.68923 0.55948 -0.15221
 F -2.50060 1.42014 0.08091
 H -0.97764 0.05812 0.08340
 H 0.00147 -1.27088 -1.05681
 H 0.63905 -1.63594 0.63814
 H 1.79173 1.86944 0.44598
7
SN2_IRC_Distances_noMW_output/new_data/SN2_traj1_Distances point 396
C -0.64373 -1.00068 -0.03939
 O 1.68951 0.55971 -0.15243
 F -2.50089 1.42059 0.08095
 H -0.97792 0.05816 0.08319
 H 0.00146 -1.27139 -1.05682
 H 0.63940 -1.63644 0.63818
 H 1.79217 1.87004 0.44631
7
SN2_IRC_Distances_noMW_output/new_data/SN2_traj1_Distances point 397
C -0.64399 -1.00086 -0.03938
 O 1.68967 0.55984 -0.15255
 F -2.50105 1.42083 0.08097
 H -0.97807 0.05818 0.08308
 H 0.00145 -1.27167 -1.05682
 H 0.63959 -1.63671 0.63820
 H 1.79241 1.87038 0.44650
7
SN2_IRC_Distances_noMW_output/new_data/SN2_traj1_Distances point 398
C -0.64410 -1.00093 -0.03938
 O 1.68973 0.55989 -0.15259
 F -2.50112 1.42093 0.08098
 H -0.97814 0.05819 0.08304
 H 0.00145 -1.27178 -1.05682
 H 0.63966 -1.63682 0.63820
 H 1.79251 1.87051 0.44657
7
SN2_IRC_Distances_noMW_output/new_data/SN2_traj1_Distances point 399
C -0.64411 -1.00094 -0.03938
 O 1.68974 0.55990 -0.15260
 F -2.50112 1.42095 0.08099
 H -0.97814 0.05819 0.08303
 H 0.00145 -1.27180 -1.05682
 H 0.63967 -1.63683 0.63820
 H 1.79252 1.87053 0.44658
7
SN2_IRC_Distances_noMW_output/new_data/SN2_traj1_Distances point 400
C -0.64410 -1.00093 -0.03938
 O 1.68973 0.55990 -0.15260
 F -2.50112 1.42094 0.08099
 H -0.97814 0.05819 0.08304
 H 0.00145 -1.27179 -1.05682
 H 0.63967 -1.63682 0.63820
 H 1.79251 1.87052 0.44658
7
SN2_IRC_Distances_noMW_output/new_data/SN2_traj1_Distances point 401
C -0.64416 -1.00097 -0.03938
 O 1.68976 0.55992 -0.15262
 F -2.50115 1.42099 0.08099
 H -0.97817 0.05819 0.08301
 H 0.00145 -1.27185 -1.05683
 H 0.63971 -1.63688 0.63821
 H 1.79256 1.87059 0.44662
7
SN2_IRC_Distances_noMW_output/new_data/SN2_traj1_Distances point 402
C -0.64437 -1.00111 -0.03937
 O 1.68989 0.56002 -0.15272
 F -2.50128 1.42119 0.08101
 H -0.97830 0.05821 0.08293
 H 0.00145 -1.27207 -1.05683
 H 0.63986 -1.63710 0.63822
 H 1.79275 1.87085 0.44676
7
SN2_IRC_Distances_noMW_output/new_data/SN2_traj1_Distances point 403
C -0.64483 -1.00141 -0.03936
 O 1.69016 0.56025 -0.15292
 F -2.50156 1.42162 0.08105
 H -0.97857 0.05825 0.08273
 H 0.00144 -1.27257 -1.05684
 H 0.64019 -1.63757 0.63825
 H 1.79318 1.87144 0.44709
7
SN2_IRC_Distances_noMW_output/new_data/SN2_traj1_Distances point 404
C -0.64563 -1.00195 -0.03935
 O 1.69063 0.56064 -0.15329
 F -2.50206 1.42238 0.08113
 H -0.97905 0.05831 0.08239
 H 0.00142 -1.27344 -1.05685
 H 0.64077 -1.63841 0.63831
 H 1.79392 1.87246 0.44766
7
SN2_IRC_Distances_noMW_output/new_data/SN2_traj1_Distances point 405
C -0.64687 -1.00277 -0.03932
 O 1.69136 0.56124 -0.15385
 F -2.50282 1.42355 0.08124
 H -0.97978 0.05841 0.08187
 H 0.00139 -1.27477 -1.05688
 H 0.64166 -1.63969 0.63840
 H 1.79505 1.87403 0.44853
7
SN2_IRC_Distances_noMW_output/new_data/SN2_traj1_Distances point 406
C -0.64858 -1.00391 -0.03928
 O 1.69238 0.56208 -0.15462
 F -2.50388 1.42516 0.08140
 H -0.98079 0.05854 0.08114
 H 0.00136 -1.27661 -1.05691
 H 0.64289 -1.64147 0.63852
 H 1.79663 1.87620 0.44974
7
SN2_IRC_Distances_noMW_output/new_data/SN2_traj1_Distances point 407
C -0.65078 -1.00537 -0.03923
 O 1.69368 0.56315 -0.15561
 F -2.50525 1.42724 0.08161
 H -0.98209 0.05872 0.08022
 H 0.00131 -1.27898 -1.05695
 H 0.64448 -1.64375 0.63868
 H 1.79865 1.87900 0.45129
7
SN2_IRC_Distances_noMW_output/new_data/SN2_traj1_Distances point 408
C -0.65343 -1.00713 -0.03918
 O 1.69525 0.56445 -0.15680
 F -2.50690 1.42973 0.08186
 H -0.98365 0.05892 0.07910
 H 0.00126 -1.28183 -1.05701
 H 0.64638 -1.64651 0.63887
 H 1.80110 1.88236 0.45316
7
SN2_IRC_Distances_noMW_output/new_data/SN2_traj1_Distances point 409
C -0.65646 -1.00914 -0.03911
 O 1.69705 0.56593 -0.15816
 F -2.50880 1.43259 0.08214
 H -0.98544 0.05916 0.07782
 H 0.00119 -1.28510 -1.05708
 H 0.64855 -1.64966 0.63910
 H 1.80391 1.88622 0.45529
7
SN2_IRC_Distances_noMW_output/new_data/SN2_traj1_Distances point 410
C -0.65977 -1.01134 -0.03904
 O 1.69904 0.56756 -0.15965
 F -2.51089 1.43572 0.08245
 H -0.98740 0.05941 0.07643
 H 0.00111 -1.28867 -1.05715
 H 0.65092 -1.65312 0.63934
 H 1.80699 1.89045 0.45762
7
SN2_IRC_Distances_noMW_output/new_data/SN2_traj1_Distances point 411
C -0.66327 -1.01368 -0.03897
 O 1.70114 0.56928 -0.16121
 F -2.51312 1.43903 0.08278
 H -0.98947 0.05968 0.07496
 H 0.00103 -1.29246 -1.05724
 H 0.65342 -1.65679 0.63961
 H 1.81026 1.89493 0.46009
7
SN2_IRC_Distances_noMW_output/new_data/SN2_traj1_Distances point 412
C -0.66686 -1.01607 -0.03890
 O 1.70331 0.57106 -0.16282
 F -2.51542 1.44243 0.08311
 H -0.99159 0.05996 0.07345
 H 0.00095 -1.29635 -1.05734
 H 0.65599 -1.66056 0.63988
 H 1.81363 1.89953 0.46261
7
SN2_IRC_Distances_noMW_output/new_data/SN2_traj1_Distances point 413
C -0.67045 -1.01846 -0.03883
 O 1.70548 0.57283 -0.16441
 F -2.51773 1.44583 0.08345
 H -0.99371 0.06023 0.07195
 H 0.00086 -1.30023 -1.05744
 H 0.65854 -1.66433 0.64015
 H 1.81700 1.90413 0.46513
7
SN2_IRC_Distances_noMW_output/new_data/SN2_traj1_Distances point 414
C -0.67393 -1.02078 -0.03877
 O 1.70760 0.57456 -0.16596
 F -2.51999 1.44913 0.08378
 H -0.99576 0.06049 0.07049
 H 0.00077 -1.30401 -1.05754
 H 0.66102 -1.66800 0.64043
 H 1.82029 1.90861 0.46757
7
SN2_IRC_Distances_noMW_output/new_data/SN2_traj1_Distances point 415
C -0.67720 -1.02297 -0.03871
 O 1.70959 0.57619 -0.16741
 F -2.52212 1.45224 0.08409
 H -0.99769 0.06074 0.06913
 H 0.00069 -1.30756 -1.05764
 H 0.66334 -1.67146 0.64068
 H 1.82339 1.91282 0.46987
7
SN2_IRC_Distances_noMW_output/new_data/SN2_traj1_Distances point 416
C -0.68015 -1.02493 -0.03866
 O 1.71139 0.57765 -0.16871
 F -2.52405 1.45503 0.08436
 H -0.99943 0.06096 0.06790
 H 0.00062 -1.31075 -1.05773
 H 0.66543 -1.67457 0.64092
 H 1.82619 1.91662 0.47193
7
SN2_IRC_Distances_noMW_output/new_data/SN2_traj1_Distances point 417
C -0.68263 -1.02659 -0.03862
 O 1.71292 0.57889 -0.16981
 F -2.52569 1.45739 0.08460
 H -1.00090 0.06114 0.06686
 H 0.00055 -1.31346 -1.05782
 H 0.66719 -1.67721 0.64112
 H 1.82856 1.91983 0.47367
7
SN2_IRC_Distances_noMW_output/new_data/SN2_traj1_Distances point 418
C -0.68452 -1.02785 -0.03858
 O 1.71408 0.57984 -0.17064
 F -2.52694 1.45919 0.08478
 H -1.00201 0.06128 0.06608
 H 0.00050 -1.31551 -1.05788
 H 0.66853 -1.67921 0.64127
 H 1.83036 1.92227 0.47499
7
SN2_IRC_Distances_noMW_output/new_data/SN2_traj1_Distances point 419
C -0.68566 -1.02862 -0.03857
 O 1.71479 0.58041 -0.17115
 F -2.52770 1.46027 0.08488
 H -1.00268 0.06137 0.06560
 H 0.00047 -1.31675 -1.05792
 H 0.66933 -1.68042 0.64136
 H 1.83145 1.92374 0.47578
7
SN2_IRC_Distances_noMW_output/new_data/SN2_traj1_Distances point 420
C -0.68594 -1.02880 -0.03856
 O 1.71496 0.58055 -0.17127
 F -2.52788 1.46054 0.08491
 H -1.00285 0.06139 0.06549
 H 0.00046 -1.31705 -1.05793
 H 0.66953 -1.68072 0.64138
 H 1.83172 1.92410 0.47598
7
SN2_IRC_Distances_noMW_output/new_data/SN2_traj1_Distances point 421
C -0.68531 -1.02838 -0.03857
 O 1.71457 0.58023 -0.17099
 F -2.52747 1.45994 0.08485
 H -1.00248 0.06134 0.06575
 H 0.00048 -1.31637 -1.05791
 H 0.66909 -1.68005 0.64133
 H 1.83112 1.92329 0.47554
7
SN2_IRC_Distances_noMW_output/new_data/SN2_traj1_Distances point 422
C -0.68385 -1.02741 -0.03860
 O 1.71367 0.57950 -0.17035
 F -2.52650 1.45855 0.08471
 H -1.00162 0.06123 0.06635
 H 0.00052 -1.31479 -1.05786
 H 0.66806 -1.67851 0.64122
 H 1.82973 1.92141 0.47452
7
SN2_IRC_Distances_noMW_output/new_data/SN2_traj1_Distances point 423
C -0.68172 -1.02598 -0.03863
 O 1.71236 0.57844 -0.16941
 F -2.52509 1.45653 0.08451
 H -1.00036 0.06108 0.06724
 H 0.00058 -1.31247 -1.05779
 H 0.66655 -1.67624 0.64104
 H 1.82769 1.91865 0.47303
7
SN2_IRC_Distances_noMW_output/new_data/SN2_traj1_Distances point 424
C -0.67912 -1.02424 -0.03868
 O 1.71076 0.57714 -0.16826
 F -2.52338 1.45405 0.08427
 H -0.99882 0.06088 0.06833
 H 0.00064 -1.30964 -1.05770
 H 0.66470 -1.67348 0.64084
 H 1.82521 1.91529 0.47121
7
SN2_IRC_Distances_noMW_output/new_data/SN2_traj1_Distances point 425
C -0.67625 -1.02233 -0.03873
 O 1.70901 0.57571 -0.16699
 F -2.52150 1.45133 0.08400
 H -0.99713 0.06067 0.06952
 H 0.00072 -1.30652 -1.05761
 H 0.66266 -1.67045 0.64061
 H 1.82248 1.91159 0.46920
7
SN2_IRC_Distances_noMW_output/new_data/SN2_traj1_Distances point 426
C -0.67329 -1.02035 -0.03878
 O 1.70720 0.57424 -0.16567
 F -2.51957 1.44852 0.08372
 H -0.99538 0.06044 0.07076
 H 0.00079 -1.30330 -1.05752
 H 0.66056 -1.66732 0.64037
 H 1.81968 1.90778 0.46712
7
SN2_IRC_Distances_noMW_output/new_data/SN2_traj1_Distances point 427
C -0.67040 -1.01843 -0.03883
 O 1.70545 0.57281 -0.16439
 F -2.51769 1.44578 0.08345
 H -0.99367 0.06023 0.07197
 H 0.00086 -1.30017 -1.05743
 H 0.65851 -1.66428 0.64015
 H 1.81695 1.90406 0.46509
7
SN2_IRC_Distances_noMW_output/new_data/SN2_traj1_Distances point 428
C -0.66773 -1.01665 -0.03889
 O 1.70383 0.57148 -0.16320
 F -2.51597 1.44325 0.08320
 H -0.99210 0.06002 0.07309
 H 0.00093 -1.29728 -1.05736
 H 0.65660 -1.66147 0.63994
 H 1.81444 1.90064 0.46322
7
SN2_IRC_Distances_noMW_output/new_data/SN2_traj1_Distances point 429
C -0.66543 -1.01511 -0.03893
 O 1.70244 0.57035 -0.16218
 F -2.51450 1.44107 0.08298
 H -0.99074 0.05985 0.07405
 H 0.00098 -1.29479 -1.05730
 H 0.65496 -1.65905 0.63977
 H 1.81228 1.89768 0.46160
7
SN2_IRC_Distances_noMW_output/new_data/SN2_traj1_Distances point 430
C -0.66363 -1.01392 -0.03897
 O 1.70136 0.56946 -0.16137
 F -2.51335 1.43937 0.08281
 H -0.98968 0.05971 0.07481
 H 0.00102 -1.29285 -1.05725
 H 0.65368 -1.65717 0.63963
 H 1.81060 1.89539 0.46034
7
SN2_IRC_Distances_noMW_output/new_data/SN2_traj1_Distances point 431
C -0.66247 -1.01315 -0.03899
 O 1.70066 0.56889 -0.16086
 F -2.51261 1.43828 0.08270
 H -0.98900 0.05962 0.07529
 H 0.00105 -1.29160 -1.05722
 H 0.65285 -1.65596 0.63955
 H 1.80951 1.89391 0.45953
7
SN2_IRC_Distances_noMW_output/new_data/SN2_traj1_Distances point 432
C -0.66204 -1.01286 -0.03900
 O 1.70040 0.56868 -0.16066
 F -2.51234 1.43787 0.08266
 H -0.98874 0.05959 0.07548
 H 0.00106 -1.29113 -1.05721
 H 0.65254 -1.65550 0.63951
 H 1.80911 1.89335 0.45922
7
SN2_IRC_Distances_noMW_output/new_data/SN2_traj1_Distances point 433
C -0.66234 -1.01305 -0.03899
 O 1.70058 0.56882 -0.16080
 F -2.51252 1.43815 0.08269
 H -0.98891 0.05961 0.07535
 H 0.00105 -1.29145 -1.05722
 H 0.65276 -1.65581 0.63953
 H 1.80939 1.89373 0.45943
7
SN2_IRC_Distances_noMW_output/new_data/SN2_traj1_Distances point 434
C -0.66330 -1.01370 -0.03897
 O 1.70116 0.56930 -0.16123
 F -2.51314 1.43906 0.08278
 H -0.98948 0.05969 0.07495
 H 0.00103 -1.29249 -1.05724
 H 0.65344 -1.65682 0.63961
 H 1.81029 1.89496 0.46011
7
SN2_IRC_Distances_noMW_output/new_data/SN2_traj1_Distances point 435
C -0.66481 -1.01470 -0.03894
 O 1.70207 0.57004 -0.16190
 F -2.51410 1.44049 0.08292
 H -0.99037 0.05980 0.07431
 H 0.00100 -1.29412 -1.05728
 H 0.65452 -1.65840 0.63972
 H 1.81170 1.89689 0.46117
7
SN2_IRC_Distances_noMW_output/new_data/SN2_traj1_Distances point 436
C -0.66672 -1.01598 -0.03890
 O 1.70322 0.57099 -0.16275
 F -2.51533 1.44230 0.08310
 H -0.99151 0.05995 0.07351
 H 0.00095 -1.29619 -1.05733
 H 0.65589 -1.66041 0.63987
 H 1.81350 1.89935 0.46251
7
SN2_IRC_Distances_noMW_output/new_data/SN2_traj1_Distances point 437
C -0.66893 -1.01745 -0.03886
 O 1.70456 0.57208 -0.16374
 F -2.51675 1.44439 0.08331
 H -0.99281 0.06012 0.07259
 H 0.00090 -1.29858 -1.05739
 H 0.65746 -1.66273 0.64004
 H 1.81557 1.90218 0.46406
7
SN2_IRC_Distances_noMW_output/new_data/SN2_traj1_Distances point 438
C -0.67131 -1.01904 -0.03882
 O 1.70600 0.57326 -0.16480
 F -2.51829 1.44665 0.08353
 H -0.99421 0.06030 0.07159
 H 0.00084 -1.30116 -1.05746
 H 0.65916 -1.66524 0.64022
 H 1.81782 1.90524 0.46574
7
SN2_IRC_Distances_noMW_output/new_data/SN2_traj1_Distances point 439
C -0.67379 -1.02069 -0.03877
 O 1.70751 0.57449 -0.16590
 F -2.51990 1.44900 0.08377
 H -0.99568 0.06048 0.07055
 H 0.00078 -1.30386 -1.05753
 H 0.66092 -1.66786 0.64041
 H 1.82016 1.90843 0.46748
7
SN2_IRC_Distances_noMW_output/new_data/SN2_traj1_Distances point 440
C -0.67631 -1.02237 -0.03873
 O 1.70904 0.57574 -0.16701
 F -2.52154 1.45138 0.08400
 H -0.99716 0.06067 0.06950
 H 0.00072 -1.30658 -1.05761
 H 0.66271 -1.67051 0.64061
 H 1.82254 1.91166 0.46924
7
SN2_IRC_Distances_noMW_output/new_data/SN2_traj1_Distances point 441
C -0.67879 -1.02403 -0.03868
 O 1.71056 0.57698 -0.16811
 F -2.52316 1.45374 0.08424
 H -0.99863 0.06086 0.06846
 H 0.00065 -1.30928 -1.05769
 H 0.66447 -1.67314 0.64081
 H 1.82490 1.91487 0.47098
7
SN2_IRC_Distances_noMW_output/new_data/SN2_traj1_Distances point 442
C -0.68120 -1.02564 -0.03864
 O 1.71204 0.57818 -0.16918
 F -2.52475 1.45604 0.08446
 H -1.00005 0.06104 0.06746
 H 0.00059 -1.31190 -1.05777
 H 0.66618 -1.67569 0.64100
 H 1.82720 1.91798 0.47267
7
SN2_IRC_Distances_noMW_output/new_data/SN2_traj1_Distances point 443
C -0.68350 -1.02718 -0.03860
 O 1.71346 0.57933 -0.17020
 F -2.52627 1.45822 0.08468
 H -1.00141 0.06121 0.06650
 H 0.00053 -1.31441 -1.05785
 H 0.66781 -1.67814 0.64119
 H 1.82939 1.92096 0.47428
7
SN2_IRC_Distances_noMW_output/new_data/SN2_traj1_Distances point 444
C -0.68566 -1.02862 -0.03857
 O 1.71479 0.58041 -0.17115
 F -2.52770 1.46027 0.08488
 H -1.00269 0.06137 0.06560
 H 0.00047 -1.31675 -1.05792
 H 0.66933 -1.68043 0.64136
 H 1.83146 1.92375 0.47579
7
SN2_IRC_Distances_noMW_output/new_data/SN2_traj1_Distances point 445
C -0.68764 -1.02994 -0.03853
 O 1.71601 0.58140 -0.17202
 F -2.52902 1.46216 0.08507
 H -1.00386 0.06151 0.06478
 H 0.00042 -1.31891 -1.05799
 H 0.67073 -1.68253 0.64152
 H 1.83336 1.92631 0.47717
7
SN2_IRC_Distances_noMW_output/new_data/SN2_traj1_Distances point 446
C -0.68943 -1.03114 -0.03851
 O 1.71712 0.58230 -0.17280
 F -2.53022 1.46386 0.08524
 H -1.00491 0.06164 0.06404
 H 0.00037 -1.32086 -1.05806
 H 0.67199 -1.68443 0.64167
 H 1.83507 1.92863 0.47842
7
SN2_IRC_Distances_noMW_output/new_data/SN2_traj1_Distances point 447
C -0.69100 -1.03219 -0.03848
 O 1.71809 0.58309 -0.17349
 F -2.53127 1.46535 0.08539
 H -1.00584 0.06176 0.06339
 H 0.00033 -1.32257 -1.05812
 H 0.67310 -1.68611 0.64180
 H 1.83658 1.93066 0.47951
7
SN2_IRC_Distances_noMW_output/new_data/SN2_traj1_Distances point 448
C -0.69234 -1.03309 -0.03846
 O 1.71893 0.58376 -0.17408
 F -2.53217 1.46664 0.08552
 H -1.00663 0.06186 0.06283
 H 0.00029 -1.32404 -1.05817
 H 0.67405 -1.68754 0.64191
 H 1.83788 1.93241 0.48045
7
SN2_IRC_Distances_noMW_output/new_data/SN2_traj1_Distances point 449
C -0.69347 -1.03384 -0.03844
 O 1.71963 0.58433 -0.17458
 F -2.53293 1.46771 0.08562
 H -1.00730 0.06194 0.06236
 H 0.00026 -1.32526 -1.05821
 H 0.67484 -1.68874 0.64201
 H 1.83896 1.93387 0.48124
7
SN2_IRC_Distances_noMW_output/new_data/SN2_traj1_Distances point 450
C -0.69438 -1.03445 -0.03843
 O 1.72020 0.58479 -0.17498
 F -2.53354 1.46858 0.08571
 H -1.00783 0.06200 0.06199
 H 0.00023 -1.32626 -1.05825
 H 0.67548 -1.68972 0.64208
 H 1.83984 1.93506 0.48187
7
SN2_IRC_Distances_noMW_output/new_data/SN2_traj1_Distances point 451
C -0.69510 -1.03493 -0.03842
 O 1.72065 0.58515 -0.17529
 F -2.53403 1.46926 0.08578
 H -1.00826 0.06205 0.06169
 H 0.00021 -1.32704 -1.05828
 H 0.67599 -1.69048 0.64214
 H 1.84054 1.93599 0.48237
7
SN2_IRC_Distances_noMW_output/new_data/SN2_traj1_Distances point 452
C -0.69565 -1.03530 -0.03841
 O 1.72099 0.58543 -0.17553
 F -2.53440 1.46979 0.08583
 H -1.00858 0.06209 0.06146
 H 0.00020 -1.32765 -1.05830
 H 0.67638 -1.69108 0.64219
 H 1.84107 1.93671 0.48276
7
SN2_IRC_Distances_noMW_output/new_data/SN2_traj1_Distances point 453
C -0.69608 -1.03559 -0.03840
 O 1.72126 0.58564 -0.17572
 F -2.53469 1.47020 0.08587
 H -1.00884 0.06213 0.06128
 H 0.00018 -1.32811 -1.05831
 H 0.67668 -1.69153 0.64223
 H 1.84149 1.93727 0.48306
7
SN2_IRC_Distances_noMW_output/new_data/SN2_traj1_Distances point 454
C -0.69642 -1.03582 -0.03840
 O 1.72147 0.58582 -0.17587
 F -2.53493 1.47053 0.08590
 H -1.00904 0.06215 0.06114
 H 0.00017 -1.32849 -1.05833
 H 0.67692 -1.69190 0.64225
 H 1.84182 1.93771 0.48330
7
SN2_IRC_Distances_noMW_output/new_data/SN2_traj1_Distances point 455
C -0.69673 -1.03603 -0.03839
 O 1.72167 0.58597 -0.17600
 F -2.53514 1.47082 0.08593
 H -1.00922 0.06217 0.06102
 H 0.00017 -1.32882 -1.05834
 H 0.67714 -1.69223 0.64228
 H 1.84212 1.93812 0.48351
7
SN2_IRC_Distances_noMW_output/new_data/SN2_traj1_Distances point 456
C -0.69705 -1.03624 -0.03839
 O 1.72187 0.58614 -0.17615
 F -2.53535 1.47113 0.08596
 H -1.00941 0.06220 0.06088
 H 0.00016 -1.32918 -1.05835
 H 0.67737 -1.69258 0.64231
 H 1.84243 1.93854 0.48374
7
SN2_IRC_Distances_noMW_output/new_data/SN2_traj1_Distances point 457
C -0.69745 -1.03651 -0.03838
 O 1.72211 0.58634 -0.17632
 F -2.53562 1.47150 0.08600
 H -1.00965 0.06222 0.06072
 H 0.00014 -1.32961 -1.05837
 H 0.67764 -1.69300 0.64234
 H 1.84281 1.93905 0.48401
7
SN2_IRC_Distances_noMW_output/new_data/SN2_traj1_Distances point 458
C -0.69797 -1.03686 -0.03838
 O 1.72244 0.58660 -0.17655
 F -2.53598 1.47201 0.08605
 H -1.00996 0.06226 0.06050
 H 0.00013 -1.33018 -1.05839
 H 0.67801 -1.69356 0.64239
 H 1.84332 1.93974 0.48438
7
SN2_IRC_Distances_noMW_output/new_data/SN2_traj1_Distances point 459
C -0.69869 -1.03734 -0.03837
 O 1.72289 0.58696 -0.17686
 F -2.53647 1.47269 0.08612
 H -1.01038 0.06231 0.06021
 H 0.00011 -1.33096 -1.05842
 H 0.67852 -1.69433 0.64245
 H 1.84402 1.94067 0.48488
7
SN2_IRC_Distances_noMW_output/new_data/SN2_traj1_Distances point 460
C -0.69965 -1.03798 -0.03835
 O 1.72349 0.58745 -0.17728
 F -2.53712 1.47361 0.08621
 H -1.01095 0.06238 0.05981
 H 0.00008 -1.33201 -1.05846
 H 0.67919 -1.69536 0.64253
 H 1.84495 1.94192 0.48555
7
SN2_IRC_Distances_noMW_output/new_data/SN2_traj1_Distances point 461
C -0.70090 -1.03883 -0.03833
 O 1.72428 0.58808 -0.17783
 F -2.53798 1.47480 0.08633
 H -1.01169 0.06247 0.05929
 H 0.00005 -1.33338 -1.05851
 H 0.68007 -1.69670 0.64263
 H 1.84617 1.94356 0.48642
7
SN2_IRC_Distances_noMW_output/new_data/SN2_traj1_Distances point 462
C -0.70249 -1.03989 -0.03831
 O 1.72528 0.58888 -0.17852
 F -2.53906 1.47632 0.08648
 H -1.01262 0.06258 0.05864
 H -0.00000 -1.33512 -1.05858
 H 0.68118 -1.69840 0.64277
 H 1.84771 1.94562 0.48752
7
SN2_IRC_Distances_noMW_output/new_data/SN2_traj1_Distances point 463
C -0.70441 -1.04118 -0.03828
 O 1.72649 0.58986 -0.17936
 F -2.54038 1.47816 0.08666
 H -1.01376 0.06272 0.05785
 H -0.00006 -1.33722 -1.05866
 H 0.68253 -1.70047 0.64294
 H 1.84959 1.94814 0.48886
7
SN2_IRC_Distances_noMW_output/new_data/SN2_traj1_Distances point 464
C -0.70668 -1.04270 -0.03825
 O 1.72792 0.59101 -0.18034
 F -2.54194 1.48032 0.08687
 H -1.01510 0.06288 0.05692
 H -0.00012 -1.33971 -1.05877
 H 0.68412 -1.70291 0.64313
 H 1.85180 1.95110 0.49044
7
SN2_IRC_Distances_noMW_output/new_data/SN2_traj1_Distances point 465
C -0.70928 -1.04445 -0.03822
 O 1.72957 0.59233 -0.18147
 F -2.54374 1.48281 0.08712
 H -1.01663 0.06307 0.05585
 H -0.00020 -1.34256 -1.05889
 H 0.68594 -1.70571 0.64336
 H 1.85435 1.95451 0.49225
7
SN2_IRC_Distances_noMW_output/new_data/SN2_traj1_Distances point 466
C -0.71222 -1.04643 -0.03818
 O 1.73143 0.59383 -0.18274
 F -2.54579 1.48563 0.08740
 H -1.01837 0.06327 0.05465
 H -0.00029 -1.34578 -1.05902
 H 0.68800 -1.70888 0.64362
 H 1.85724 1.95836 0.49429
7
SN2_IRC_Distances_noMW_output/new_data/SN2_traj1_Distances point 467
C -0.71550 -1.04863 -0.03814
 O 1.73352 0.59550 -0.18416
 F -2.54808 1.48877 0.08771
 H -1.02031 0.06350 0.05331
 H -0.00039 -1.34938 -1.05918
 H 0.69029 -1.71242 0.64391
 H 1.86047 1.96266 0.49656
7
SN2_IRC_Distances_noMW_output/new_data/SN2_traj1_Distances point 468
C -0.71913 -1.05108 -0.03810
 O 1.73584 0.59736 -0.18573
 F -2.55063 1.49225 0.08806
 H -1.02245 0.06375 0.05182
 H -0.00051 -1.35337 -1.05937
 H 0.69282 -1.71636 0.64424
 H 1.86406 1.96744 0.49908
7
SN2_IRC_Distances_noMW_output/new_data/SN2_traj1_Distances point 469
C -0.72315 -1.05378 -0.03806
 O 1.73842 0.59942 -0.18746
 F -2.55347 1.49611 0.08844
 H -1.02483 0.06403 0.05019
 H -0.00063 -1.35779 -1.05958
 H 0.69562 -1.72072 0.64460
 H 1.86804 1.97273 0.50186
7
SN2_IRC_Distances_noMW_output/new_data/SN2_traj1_Distances point 470
C -0.72757 -1.05677 -0.03801
 O 1.74128 0.60169 -0.18935
 F -2.55662 1.50036 0.08886
 H -1.02744 0.06433 0.04840
 H -0.00078 -1.36266 -1.05982
 H 0.69869 -1.72553 0.64501
 H 1.87245 1.97857 0.50492
7
SN2_IRC_Distances_noMW_output/new_data/SN2_traj1_Distances point 471
C -0.73242 -1.06004 -0.03797
 O 1.74442 0.60419 -0.19142
 F -2.56010 1.50502 0.08932
 H -1.03031 0.06465 0.04644
 H -0.00094 -1.36800 -1.06009
 H 0.70205 -1.73081 0.64546
 H 1.87730 1.98498 0.50826
7
SN2_IRC_Distances_noMW_output/new_data/SN2_traj1_Distances point 472
C -0.73766 -1.06359 -0.03792
 O 1.74784 0.60690 -0.19366
 F -2.56390 1.51008 0.08982
 H -1.03341 0.06500 0.04432
 H -0.00111 -1.37379 -1.06040
 H 0.70569 -1.73655 0.64596
 H 1.88257 1.99194 0.51188
7
SN2_IRC_Distances_noMW_output/new_data/SN2_traj1_Distances point 473
C -0.74322 -1.06735 -0.03787
 O 1.75148 0.60978 -0.19602
 F -2.56796 1.51544 0.09035
 H -1.03670 0.06537 0.04209
 H -0.00130 -1.37993 -1.06075
 H 0.70952 -1.74264 0.64649
 H 1.88818 1.99933 0.51570
7
SN2_IRC_Distances_noMW_output/new_data/SN2_traj1_Distances point 474
C -0.74890 -1.07119 -0.03783
 O 1.75522 0.61273 -0.19842
 F -2.57215 1.52093 0.09089
 H -1.04006 0.06574 0.03982
 H -0.00150 -1.38622 -1.06111
 H 0.71344 -1.74889 0.64705
 H 1.89395 2.00690 0.51961
7
SN2_IRC_Distances_noMW_output/new_data/SN2_traj1_Distances point 475
C -0.75447 -1.07497 -0.03780
 O 1.75892 0.61564 -0.20077
 F -2.57629 1.52632 0.09142
 H -1.04336 0.06610 0.03761
 H -0.00170 -1.39240 -1.06149
 H 0.71727 -1.75503 0.64760
 H 1.89963 2.01435 0.52343
7
SN2_IRC_Distances_noMW_output/new_data/SN2_traj1_Distances point 476
C -0.75973 -1.07855 -0.03777
 O 1.76243 0.61840 -0.20298
 F -2.58024 1.53142 0.09192
 H -1.04648 0.06643 0.03553
 H -0.00189 -1.39824 -1.06187
 H 0.72088 -1.76085 0.64813
 H 1.90503 2.02140 0.52703
7
SN2_IRC_Distances_noMW_output/new_data/SN2_traj1_Distances point 477
C -0.76457 -1.08185 -0.03775
 O 1.76568 0.62094 -0.20500
 F -2.58390 1.53613 0.09238
 H -1.04936 0.06674 0.03361
 H -0.00207 -1.40363 -1.06222
 H 0.72421 -1.76623 0.64863
 H 1.91002 2.02791 0.53035
7
SN2_IRC_Distances_noMW_output/new_data/SN2_traj1_Distances point 478
C -0.76901 -1.08487 -0.03773
 O 1.76867 0.62328 -0.20685
 F -2.58728 1.54044 0.09281
 H -1.05199 0.06701 0.03187
 H -0.00223 -1.40857 -1.06256
 H 0.72724 -1.77116 0.64909
 H 1.91461 2.03388 0.53338
7
SN2_IRC_Distances_noMW_output/new_data/SN2_traj1_Distances point 479
C -0.77310 -1.08766 -0.03772
 O 1.77144 0.62544 -0.20856
 F -2.59042 1.54442 0.09319
 H -1.05442 0.06726 0.03027
 H -0.00239 -1.41313 -1.06288
 H 0.73004 -1.77572 0.64952
 H 1.91886 2.03939 0.53617
7
SN2_IRC_Distances_noMW_output/new_data/SN2_traj1_Distances point 480
C -0.77696 -1.09029 -0.03770
 O 1.77406 0.62748 -0.21016
 F -2.59339 1.54818 0.09356
 H -1.05671 0.06750 0.02876
 H -0.00254 -1.41744 -1.06319
 H 0.73267 -1.78003 0.64993
 H 1.92287 2.04461 0.53880
7
SN2_IRC_Distances_noMW_output/new_data/SN2_traj1_Distances point 481
C -0.78072 -1.09286 -0.03770
 O 1.77662 0.62947 -0.21171
 F -2.59631 1.55184 0.09392
 H -1.05895 0.06773 0.02730
 H -0.00268 -1.42164 -1.06350
 H 0.73523 -1.78423 0.65033
 H 1.92680 2.04969 0.54136
7
SN2_IRC_Distances_noMW_output/new_data/SN2_traj1_Distances point 482
C -0.78452 -1.09546 -0.03769
 O 1.77922 0.63149 -0.21328
 F -2.59927 1.55555 0.09428
 H -1.06121 0.06795 0.02583
 H -0.00283 -1.42589 -1.06383
 H 0.73782 -1.78849 0.65074
 H 1.93079 2.05484 0.54394
7
SN2_IRC_Distances_noMW_output/new_data/SN2_traj1_Distances point 483
C -0.78848 -1.09818 -0.03768
 O 1.78195 0.63360 -0.21491
 F -2.60238 1.55942 0.09466
 H -1.06357 0.06819 0.02430
 H -0.00299 -1.43032 -1.06417
 H 0.74051 -1.79294 0.65117
 H 1.93495 2.06022 0.54663
7
SN2_IRC_Distances_noMW_output/new_data/SN2_traj1_Distances point 484
C -0.79264 -1.10103 -0.03768
 O 1.78482 0.63582 -0.21662
 F -2.60567 1.56350 0.09506
 H -1.06605 0.06844 0.02270
 H -0.00315 -1.43499 -1.06454
 H 0.74334 -1.79763 0.65163
 H 1.93935 2.06589 0.54946
7
SN2_IRC_Distances_noMW_output/new_data/SN2_traj1_Distances point 485
C -0.79694 -1.10398 -0.03768
 O 1.78780 0.63812 -0.21838
 F -2.60908 1.56771 0.09547
 H -1.06861 0.06869 0.02105
 H -0.00332 -1.43981 -1.06494
 H 0.74625 -1.80248 0.65211
 H 1.94391 2.07175 0.55237
7
SN2_IRC_Distances_noMW_output/new_data/SN2_traj1_Distances point 486
C -0.80126 -1.10695 -0.03768
 O 1.79081 0.64044 -0.22014
 F -2.61253 1.57195 0.09588
 H -1.07119 0.06894 0.01940
 H -0.00350 -1.44466 -1.06535
 H 0.74918 -1.80736 0.65260
 H 1.94850 2.07765 0.55530
7
SN2_IRC_Distances_noMW_output/new_data/SN2_traj1_Distances point 487
C -0.80551 -1.10988 -0.03769
 O 1.79378 0.64272 -0.22187
 F -2.61595 1.57612 0.09628
 H -1.07372 0.06918 0.01778
 H -0.00368 -1.44944 -1.06576
 H 0.75205 -1.81217 0.65308
 H 1.95303 2.08347 0.55817
7
SN2_IRC_Distances_noMW_output/new_data/SN2_traj1_Distances point 488
C -0.80965 -1.11273 -0.03770
 O 1.79668 0.64495 -0.22355
 F -2.61930 1.58019 0.09667
 H -1.07619 0.06941 0.01621
 H -0.00385 -1.45410 -1.06617
 H 0.75484 -1.81687 0.65356
 H 1.95746 2.08914 0.56096
7
SN2_IRC_Distances_noMW_output/new_data/SN2_traj1_Distances point 489
C -0.81365 -1.11548 -0.03771
 O 1.79950 0.64711 -0.22516
 F -2.62255 1.58413 0.09705
 H -1.07858 0.06964 0.01470
 H -0.00402 -1.45861 -1.06657
 H 0.75754 -1.82141 0.65403
 H 1.96175 2.09463 0.56366
7
SN2_IRC_Distances_noMW_output/new_data/SN2_traj1_Distances point 490
C -0.81750 -1.11814 -0.03772
 O 1.80223 0.64919 -0.22672
 F -2.62570 1.58792 0.09742
 H -1.08089 0.06985 0.01325
 H -0.00418 -1.46295 -1.06697
 H 0.76014 -1.82580 0.65448
 H 1.96590 2.09993 0.56625
7
SN2_IRC_Distances_noMW_output/new_data/SN2_traj1_Distances point 491
C -0.82119 -1.12069 -0.03773
 O 1.80485 0.65119 -0.22820
 F -2.62874 1.59156 0.09777
 H -1.08309 0.07005 0.01187
 H -0.00434 -1.46711 -1.06736
 H 0.76262 -1.83001 0.65492
 H 1.96989 2.10501 0.56874
7
SN2_IRC_Distances_noMW_output/new_data/SN2_traj1_Distances point 492
C -0.82470 -1.12312 -0.03775
 O 1.80735 0.65309 -0.22961
 F -2.63163 1.59503 0.09810
 H -1.08520 0.07025 0.01056
 H -0.00449 -1.47108 -1.06774
 H 0.76498 -1.83402 0.65534
 H 1.97369 2.10985 0.57110
7
SN2_IRC_Distances_noMW_output/new_data/SN2_traj1_Distances point 493
C -0.82800 -1.12541 -0.03776
 O 1.80971 0.65489 -0.23093
 F -2.63438 1.59829 0.09842
 H -1.08717 0.07042 0.00933
 H -0.00463 -1.47481 -1.06810
 H 0.76720 -1.83780 0.65574
 H 1.97728 2.11441 0.57331
7
SN2_IRC_Distances_noMW_output/new_data/SN2_traj1_Distances point 494
C -0.83107 -1.12753 -0.03777
 O 1.81190 0.65656 -0.23216
 F -2.63693 1.60133 0.09871
 H -1.08901 0.07059 0.00819
 H -0.00476 -1.47828 -1.06845
 H 0.76926 -1.84131 0.65611
 H 1.98062 2.11866 0.57537
7
SN2_IRC_Distances_noMW_output/new_data/SN2_traj1_Distances point 495
C -0.83387 -1.12947 -0.03779
 O 1.81392 0.65808 -0.23328
 F -2.63927 1.60410 0.09897
 H -1.09069 0.07074 0.00716
 H -0.00489 -1.48145 -1.06876
 H 0.77113 -1.84453 0.65645
 H 1.98367 2.12253 0.57725
7
SN2_IRC_Distances_noMW_output/new_data/SN2_traj1_Distances point 496
C -0.83636 -1.13120 -0.03780
 O 1.81571 0.65944 -0.23427
 F -2.64137 1.60657 0.09921
 H -1.09219 0.07087 0.00624
 H -0.00500 -1.48428 -1.06905
 H 0.77280 -1.84739 0.65676
 H 1.98640 2.12599 0.57892
7
SN2_IRC_Distances_noMW_output/new_data/SN2_traj1_Distances point 497
C -0.83851 -1.13270 -0.03782
 O 1.81726 0.66062 -0.23512
 F -2.64318 1.60870 0.09941
 H -1.09348 0.07098 0.00545
 H -0.00509 -1.48671 -1.06930
 H 0.77424 -1.84986 0.65703
 H 1.98875 2.12897 0.58035
7
SN2_IRC_Distances_noMW_output/new_data/SN2_traj1_Distances point 498
C -0.84029 -1.13393 -0.03783
 O 1.81855 0.66159 -0.23583
 F -2.64468 1.61046 0.09958
 H -1.09454 0.07108 0.00479
 H -0.00517 -1.48873 -1.06951
 H 0.77543 -1.85191 0.65725
 H 1.99070 2.13144 0.58154
7
SN2_IRC_Distances_noMW_output/new_data/SN2_traj1_Distances point 499
C -0.84168 -1.13490 -0.03784
 O 1.81956 0.66235 -0.23638
 F -2.64586 1.61184 0.09971
 H -1.09538 0.07115 0.00428
 H -0.00523 -1.49031 -1.06968
 H 0.77636 -1.85351 0.65742
 H 1.99223 2.13337 0.58248
7
SN2_IRC_Distances_noMW_output/new_data/SN2_traj1_Distances point 500
C -0.84269 -1.13560 -0.03784
 O 1.82029 0.66291 -0.23678
 F -2.64672 1.61285 0.09981
 H -1.09599 0.07120 0.00391
 H -0.00528 -1.49146 -1.06980
 H 0.77704 -1.85468 0.65755
 H 1.99334 2.13478 0.58315
