# Supplementary material for: Low dimensional representations along intrinsic reaction coordinates and molecular dynamics trajectories using interatomic distance matrices
Source: Chem Sci. 2019 Sep 18;10(43):9954–68. doi: 10.1039/c9sc02742d (PMC6991188; doi:10.1039/c9sc02742d)
Supplement: Supplementary file 1 [file SC-010-C9SC02742D-s001.zip › C9SC02742D-SI/ESI_xyz_files/SN2_IRC_Distances_noMW_output/SN2_IRC_Distances_noMW_PC2.xyz]

7
SN2_IRC_Distances_noMW_output/SN2_IRC_Distances_noMW point 1
C -0.53714 0.06861 0.40282
 O 1.40348 0.20662 -0.08269
 F -1.53287 -0.17987 -1.41741
 H -0.49134 -0.36312 -0.09552
 H -0.27651 -0.49679 1.21915
 H -0.41190 1.11746 0.59436
 H 1.84627 -0.35291 -0.62071
7
SN2_IRC_Distances_noMW_output/SN2_IRC_Distances_noMW point 2
C -0.53194 0.07280 0.40477
 O 1.40380 0.20483 -0.08263
 F -1.53951 -0.19298 -1.41611
 H -0.49115 -0.35524 -0.09490
 H -0.27566 -0.49372 1.21843
 H -0.40895 1.12207 0.58996
 H 1.84340 -0.35776 -0.61952
7
SN2_IRC_Distances_noMW_output/SN2_IRC_Distances_noMW point 3
C -0.52651 0.07720 0.40672
 O 1.40414 0.20298 -0.08255
 F -1.54642 -0.20660 -1.41459
 H -0.49094 -0.34704 -0.09440
 H -0.27481 -0.49053 1.21772
 H -0.40588 1.12677 0.58532
 H 1.84042 -0.36279 -0.61822
7
SN2_IRC_Distances_noMW_output/SN2_IRC_Distances_noMW point 4
C -0.52100 0.08167 0.40860
 O 1.40450 0.20112 -0.08245
 F -1.55342 -0.22035 -1.41288
 H -0.49072 -0.33875 -0.09404
 H -0.27400 -0.48729 1.21705
 H -0.40279 1.13144 0.58056
 H 1.83743 -0.36786 -0.61685
7
SN2_IRC_Distances_noMW_output/SN2_IRC_Distances_noMW point 5
C -0.51548 0.08618 0.41039
 O 1.40486 0.19927 -0.08233
 F -1.56041 -0.23406 -1.41100
 H -0.49049 -0.33047 -0.09383
 H -0.27322 -0.48404 1.21643
 H -0.39971 1.13602 0.57576
 H 1.83444 -0.37291 -0.61541
7
SN2_IRC_Distances_noMW_output/SN2_IRC_Distances_noMW point 6
C -0.50994 0.09072 0.41210
 O 1.40524 0.19743 -0.08220
 F -1.56741 -0.24773 -1.40895
 H -0.49025 -0.32220 -0.09377
 H -0.27247 -0.48078 1.21585
 H -0.39664 1.14051 0.57090
 H 1.83148 -0.37794 -0.61392
7
SN2_IRC_Distances_noMW_output/SN2_IRC_Distances_noMW point 7
C -0.50454 0.09515 0.41367
 O 1.40561 0.19565 -0.08205
 F -1.57422 -0.26100 -1.40680
 H -0.49001 -0.31418 -0.09385
 H -0.27178 -0.47760 1.21533
 H -0.39367 1.14479 0.56614
 H 1.82861 -0.38282 -0.61242
7
SN2_IRC_Distances_noMW_output/SN2_IRC_Distances_noMW point 8
C -0.49905 0.09967 0.41517
 O 1.40599 0.19385 -0.08189
 F -1.58112 -0.27440 -1.40446
 H -0.48974 -0.30606 -0.09408
 H -0.27111 -0.47436 1.21484
 H -0.39067 1.14904 0.56126
 H 1.82571 -0.38774 -0.61084
7
SN2_IRC_Distances_noMW_output/SN2_IRC_Distances_noMW point 9
C -0.49265 0.10497 0.41681
 O 1.40645 0.19178 -0.08167
 F -1.58915 -0.28996 -1.40154
 H -0.48943 -0.29665 -0.09453
 H -0.27038 -0.47056 1.21433
 H -0.38720 1.15387 0.55554
 H 1.82235 -0.39345 -0.60894
7
SN2_IRC_Distances_noMW_output/SN2_IRC_Distances_noMW point 10
C -0.48333 0.11269 0.41896
 O 1.40713 0.18879 -0.08132
 F -1.60081 -0.31240 -1.39692
 H -0.48894 -0.28305 -0.09554
 H -0.26939 -0.46502 1.21369
 H -0.38219 1.16067 0.54717
 H 1.81752 -0.40167 -0.60605
7
SN2_IRC_Distances_noMW_output/SN2_IRC_Distances_noMW point 11
C -0.47006 0.12369 0.42158
 O 1.40813 0.18463 -0.08074
 F -1.61730 -0.34391 -1.38962
 H -0.48821 -0.26398 -0.09767
 H -0.26813 -0.45708 1.21297
 H -0.37516 1.16985 0.53518
 H 1.81074 -0.41321 -0.60171
7
SN2_IRC_Distances_noMW_output/SN2_IRC_Distances_noMW point 12
C -0.45464 0.13648 0.42395
 O 1.40933 0.17991 -0.07993
 F -1.63636 -0.37991 -1.38012
 H -0.48728 -0.24222 -0.10116
 H -0.26688 -0.44775 1.21239
 H -0.36715 1.17985 0.52121
 H 1.80299 -0.42636 -0.59634
7
SN2_IRC_Distances_noMW_output/SN2_IRC_Distances_noMW point 13
C -0.43873 0.14963 0.42565
 O 1.41059 0.17519 -0.07895
 F -1.65589 -0.41631 -1.36921
 H -0.48625 -0.22031 -0.10588
 H -0.26580 -0.43799 1.21206
 H -0.35905 1.18942 0.50681
 H 1.79513 -0.43963 -0.59048
7
SN2_IRC_Distances_noMW_output/SN2_IRC_Distances_noMW point 14
C -0.42302 0.16251 0.42661
 O 1.41186 0.17068 -0.07785
 F -1.67503 -0.45144 -1.35741
 H -0.48517 -0.19928 -0.11160
 H -0.26493 -0.42821 1.21195
 H -0.35122 1.19816 0.49269
 H 1.78751 -0.45243 -0.58438
7
SN2_IRC_Distances_noMW_output/SN2_IRC_Distances_noMW point 15
C -0.40773 0.17492 0.42686
 O 1.41311 0.16644 -0.07664
 F -1.69354 -0.48483 -1.34501
 H -0.48405 -0.17943 -0.11815
 H -0.26424 -0.41855 1.21202
 H -0.34376 1.20604 0.47911
 H 1.78022 -0.46459 -0.57819
7
SN2_IRC_Distances_noMW_output/SN2_IRC_Distances_noMW point 16
C -0.39304 0.18669 0.42648
 O 1.41432 0.16252 -0.07536
 F -1.71122 -0.51616 -1.33229
 H -0.48293 -0.16098 -0.12530
 H -0.26371 -0.40912 1.21223
 H -0.33674 1.21305 0.46625
 H 1.77331 -0.47600 -0.57201
7
SN2_IRC_Distances_noMW_output/SN2_IRC_Distances_noMW point 17
C -0.37846 0.19819 0.42553
 O 1.41554 0.15877 -0.07397
 F -1.72866 -0.54650 -1.31893
 H -0.48176 -0.14330 -0.13320
 H -0.26330 -0.39962 1.21253
 H -0.32991 1.21952 0.45373
 H 1.76655 -0.48706 -0.56569
7
SN2_IRC_Distances_noMW_output/SN2_IRC_Distances_noMW point 18
C -0.36425 0.20919 0.42407
 O 1.41672 0.15527 -0.07251
 F -1.74556 -0.57531 -1.30525
 H -0.48058 -0.12672 -0.14162
 H -0.26300 -0.39023 1.21288
 H -0.32339 1.22538 0.44179
 H 1.76005 -0.49758 -0.55935
7
SN2_IRC_Distances_noMW_output/SN2_IRC_Distances_noMW point 19
C -0.35012 0.21990 0.42210
 O 1.41789 0.15193 -0.07096
 F -1.76228 -0.60322 -1.29105
 H -0.47937 -0.11088 -0.15065
 H -0.26278 -0.38076 1.21326
 H -0.31702 1.23082 0.43020
 H 1.75366 -0.50778 -0.55290
7
SN2_IRC_Distances_noMW_output/SN2_IRC_Distances_noMW point 20
C -0.33584 0.23046 0.41962
 O 1.41908 0.14871 -0.06929
 F -1.77908 -0.63064 -1.27615
 H -0.47811 -0.09557 -0.16041
 H -0.26263 -0.37107 1.21366
 H -0.31071 1.23595 0.41882
 H 1.74728 -0.51783 -0.54625
7
SN2_IRC_Distances_noMW_output/SN2_IRC_Distances_noMW point 21
C -0.32125 0.24096 0.41658
 O 1.42028 0.14560 -0.06749
 F -1.79616 -0.65785 -1.26038
 H -0.47678 -0.08067 -0.17098
 H -0.26254 -0.36105 1.21404
 H -0.30438 1.24086 0.40755
 H 1.74083 -0.52784 -0.53933
7
SN2_IRC_Distances_noMW_output/SN2_IRC_Distances_noMW point 22
C -0.30614 0.25149 0.41293
 O 1.42152 0.14255 -0.06552
 F -1.81377 -0.68516 -1.24353
 H -0.47537 -0.06604 -0.18252
 H -0.26250 -0.35056 1.21438
 H -0.29795 1.24563 0.39629
 H 1.73422 -0.53792 -0.53204
7
SN2_IRC_Distances_noMW_output/SN2_IRC_Distances_noMW point 23
C -0.29022 0.26220 0.40855
 O 1.42282 0.13955 -0.06334
 F -1.83224 -0.71295 -1.22525
 H -0.47386 -0.05153 -0.19527
 H -0.26252 -0.33940 1.21466
 H -0.29131 1.25037 0.38491
 H 1.72733 -0.54823 -0.52426
7
SN2_IRC_Distances_noMW_output/SN2_IRC_Distances_noMW point 24
C -0.27303 0.27326 0.40324
 O 1.42420 0.13655 -0.06088
 F -1.85209 -0.74183 -1.20497
 H -0.47219 -0.03692 -0.20965
 H -0.26257 -0.32725 1.21483
 H -0.28428 1.25521 0.37318
 H 1.71996 -0.55903 -0.51574
7
SN2_IRC_Distances_noMW_output/SN2_IRC_Distances_noMW point 25
C -0.25370 0.28505 0.39659
 O 1.42573 0.13349 -0.05798
 F -1.87429 -0.77288 -1.18159
 H -0.47027 -0.02182 -0.22647
 H -0.26268 -0.31349 1.21480
 H -0.27655 1.26039 0.36072
 H 1.71176 -0.57073 -0.50607
7
SN2_IRC_Distances_noMW_output/SN2_IRC_Distances_noMW point 26
C -0.23057 0.29820 0.38776
 O 1.42753 0.13027 -0.05436
 F -1.90072 -0.80806 -1.15293
 H -0.46794 -0.00562 -0.24736
 H -0.26283 -0.29697 1.21443
 H -0.26751 1.26634 0.34684
 H 1.70205 -0.58416 -0.49438
7
SN2_IRC_Distances_noMW_output/SN2_IRC_Distances_noMW point 27
C -0.20209 0.31286 0.37573
 O 1.42968 0.12698 -0.04971
 F -1.93309 -0.84842 -1.11682
 H -0.46503 0.01156 -0.27395
 H -0.26302 -0.27664 1.21335
 H -0.25668 1.27352 0.33130
 H 1.69022 -0.59985 -0.47990
7
SN2_IRC_Distances_noMW_output/SN2_IRC_Distances_noMW point 28
C -0.17163 0.32658 0.36161
 O 1.43192 0.12429 -0.04454
 F -1.96753 -0.88803 -1.07749
 H -0.46189 0.02661 -0.30311
 H -0.26317 -0.25509 1.21135
 H -0.24538 1.28128 0.31653
 H 1.67769 -0.61564 -0.46435
7
SN2_IRC_Distances_noMW_output/SN2_IRC_Distances_noMW point 29
C -0.14109 0.33820 0.34636
 O 1.43408 0.12247 -0.03922
 F -2.00194 -0.92411 -1.03758
 H -0.45874 0.03837 -0.33272
 H -0.26322 -0.23388 1.20837
 H -0.23430 1.28943 0.30355
 H 1.66521 -0.63047 -0.44877
7
SN2_IRC_Distances_noMW_output/SN2_IRC_Distances_noMW point 30
C -0.11012 0.34773 0.32998
 O 1.43619 0.12153 -0.03373
 F -2.03674 -0.95705 -0.99689
 H -0.45558 0.04703 -0.36278
 H -0.26313 -0.21298 1.20432
 H -0.22322 1.29829 0.29213
 H 1.65259 -0.64454 -0.43302
7
SN2_IRC_Distances_noMW_output/SN2_IRC_Distances_noMW point 31
C -0.07869 0.35503 0.31261
 O 1.43826 0.12150 -0.02814
 F -2.07203 -0.98683 -0.95561
 H -0.45244 0.05266 -0.39301
 H -0.26285 -0.19261 1.19911
 H -0.21204 1.30811 0.28218
 H 1.63978 -0.65785 -0.41715
7
SN2_IRC_Distances_noMW_output/SN2_IRC_Distances_noMW point 32
C -0.04688 0.35996 0.29446
 O 1.44030 0.12240 -0.02250
 F -2.10779 -1.01335 -0.91404
 H -0.44937 0.05536 -0.42303
 H -0.26234 -0.17305 1.19273
 H -0.20067 1.31905 0.27358
 H 1.62676 -0.67036 -0.40119
7
SN2_IRC_Distances_noMW_output/SN2_IRC_Distances_noMW point 33
C -0.01485 0.36241 0.27578
 O 1.44230 0.12425 -0.01689
 F -2.14392 -1.03652 -0.87254
 H -0.44645 0.05529 -0.45244
 H -0.26158 -0.15462 1.18518
 H -0.18904 1.33118 0.26616
 H 1.61354 -0.68199 -0.38525
7
SN2_IRC_Distances_noMW_output/SN2_IRC_Distances_noMW point 34
C 0.01715 0.36236 0.25687
 O 1.44429 0.12702 -0.01141
 F -2.18024 -1.05625 -0.83155
 H -0.44374 0.05272 -0.48083
 H -0.26056 -0.13763 1.17658
 H -0.17708 1.34444 0.25976
 H 1.60017 -0.69266 -0.36942
7
SN2_IRC_Distances_noMW_output/SN2_IRC_Distances_noMW point 35
C 0.04868 0.35991 0.23816
 O 1.44628 0.13065 -0.00617
 F -2.21633 -1.07249 -0.79170
 H -0.44134 0.04800 -0.50769
 H -0.25932 -0.12243 1.16711
 H -0.16478 1.35860 0.25418
 H 1.58680 -0.70223 -0.35390
7
SN2_IRC_Distances_noMW_output/SN2_IRC_Distances_noMW point 36
C 0.07894 0.35534 0.22023
 O 1.44828 0.13494 -0.00131
 F -2.25137 -1.08521 -0.75398
 H -0.43934 0.04171 -0.53235
 H -0.25791 -0.10939 1.15715
 H -0.15232 1.37313 0.24928
 H 1.57373 -0.71052 -0.33902
7
SN2_IRC_Distances_noMW_output/SN2_IRC_Distances_noMW point 37
C 0.10660 0.34932 0.20397
 O 1.45022 0.13955 0.00294
 F -2.28384 -1.09447 -0.71998
 H -0.43784 0.03464 -0.55386
 H -0.25646 -0.09886 1.14736
 H -0.14023 1.38710 0.24499
 H 1.56156 -0.71729 -0.32541
7
SN2_IRC_Distances_noMW_output/SN2_IRC_Distances_noMW point 38
C 0.13004 0.34288 0.19032
 O 1.45201 0.14397 0.00639
 F -2.31177 -1.10061 -0.69149
 H -0.43685 0.02781 -0.57132
 H -0.25516 -0.09101 1.13856
 H -0.12933 1.39936 0.24137
 H 1.55107 -0.72241 -0.31383
7
SN2_IRC_Distances_noMW_output/SN2_IRC_Distances_noMW point 39
C 0.14853 0.33696 0.17967
 O 1.45354 0.14778 0.00901
 F -2.33412 -1.10439 -0.66922
 H -0.43628 0.02196 -0.58459
 H -0.25409 -0.08554 1.13132
 H -0.12026 1.40925 0.23846
 H 1.54267 -0.72602 -0.30464
7
SN2_IRC_Distances_noMW_output/SN2_IRC_Distances_noMW point 40
C 0.16278 0.33191 0.17155
 O 1.45482 0.15090 0.01095
 F -2.35155 -1.10666 -0.65218
 H -0.43597 0.01721 -0.59451
 H -0.25326 -0.08176 1.12557
 H -0.11294 1.41695 0.23615
 H 1.53614 -0.72854 -0.29753
7
SN2_IRC_Distances_noMW_output/SN2_IRC_Distances_noMW point 41
C 0.17408 0.32760 0.16517
 O 1.45589 0.15350 0.01245
 F -2.36553 -1.10809 -0.63873
 H -0.43582 0.01330 -0.60218
 H -0.25261 -0.07903 1.12090
 H -0.10693 1.42309 0.23426
 H 1.53091 -0.73037 -0.29185
7
SN2_IRC_Distances_noMW_output/SN2_IRC_Distances_noMW point 42
C 0.18350 0.32381 0.15989
 O 1.45684 0.15575 0.01366
 F -2.37728 -1.10903 -0.62757
 H -0.43576 0.00997 -0.60845
 H -0.25208 -0.07694 1.11694
 H -0.10176 1.42822 0.23264
 H 1.52654 -0.73178 -0.28710
7
SN2_IRC_Distances_noMW_output/SN2_IRC_Distances_noMW point 43
C 0.19166 0.32039 0.15535
 O 1.45770 0.15775 0.01468
 F -2.38754 -1.10966 -0.61793
 H -0.43575 0.00703 -0.61379
 H -0.25162 -0.07526 1.11347
 H -0.09717 1.43267 0.23120
 H 1.52273 -0.73292 -0.28297
7
SN2_IRC_Distances_noMW_output/SN2_IRC_Distances_noMW point 44
C 0.19883 0.31727 0.15138
 O 1.45849 0.15956 0.01557
 F -2.39663 -1.11007 -0.60948
 H -0.43579 0.00441 -0.61842
 H -0.25123 -0.07390 1.11037
 H -0.09304 1.43658 0.22990
 H 1.51936 -0.73385 -0.27932
7
SN2_IRC_Distances_noMW_output/SN2_IRC_Distances_noMW point 45
C 0.20510 0.31447 0.14794
 O 1.45921 0.16117 0.01632
 F -2.40463 -1.11033 -0.60211
 H -0.43585 0.00209 -0.62240
 H -0.25089 -0.07278 1.10764
 H -0.08936 1.43999 0.22873
 H 1.51642 -0.73461 -0.27612
7
SN2_IRC_Distances_noMW_output/SN2_IRC_Distances_noMW point 46
C 0.21046 0.31201 0.14501
 O 1.45985 0.16257 0.01695
 F -2.41150 -1.11048 -0.59583
 H -0.43593 0.00009 -0.62577
 H -0.25061 -0.07188 1.10529
 H -0.08615 1.44290 0.22772
 H 1.51389 -0.73522 -0.27338
7
SN2_IRC_Distances_noMW_output/SN2_IRC_Distances_noMW point 47
C 0.21487 0.30995 0.14262
 O 1.46039 0.16374 0.01747
 F -2.41719 -1.11054 -0.59066
 H -0.43601 -0.00157 -0.62851
 H -0.25039 -0.07119 1.10334
 H -0.08348 1.44529 0.22687
 H 1.51181 -0.73569 -0.27111
7
SN2_IRC_Distances_noMW_output/SN2_IRC_Distances_noMW point 48
C 0.21830 0.30833 0.14076
 O 1.46082 0.16466 0.01786
 F -2.42164 -1.11056 -0.58665
 H -0.43609 -0.00286 -0.63063
 H -0.25022 -0.07067 1.10181
 H -0.08137 1.44715 0.22620
 H 1.51019 -0.73605 -0.26935
7
SN2_IRC_Distances_noMW_output/SN2_IRC_Distances_noMW point 49
C 0.22073 0.30716 0.13945
 O 1.46113 0.16532 0.01813
 F -2.42480 -1.11056 -0.58381
 H -0.43615 -0.00378 -0.63212
 H -0.25010 -0.07032 1.10073
 H -0.07987 1.44846 0.22572
 H 1.50904 -0.73629 -0.26809
7
SN2_IRC_Distances_noMW_output/SN2_IRC_Distances_noMW point 50
C 0.22216 0.30647 0.13868
 O 1.46132 0.16571 0.01829
 F -2.42665 -1.11055 -0.58214
 H -0.43618 -0.00432 -0.63299
 H -0.25003 -0.07012 1.10009
 H -0.07898 1.44923 0.22543
 H 1.50837 -0.73642 -0.26736
7
SN2_IRC_Distances_noMW_output/SN2_IRC_Distances_noMW point 51
C 0.22258 0.30627 0.13845
 O 1.46137 0.16583 0.01834
 F -2.42720 -1.11055 -0.58165
 H -0.43620 -0.00448 -0.63325
 H -0.25001 -0.07006 1.09990
 H -0.07871 1.44946 0.22535
 H 1.50817 -0.73646 -0.26714
7
SN2_IRC_Distances_noMW_output/SN2_IRC_Distances_noMW point 52
C 0.22199 0.30655 0.13877
 O 1.46129 0.16567 0.01828
 F -2.42643 -1.11055 -0.58234
 H -0.43618 -0.00426 -0.63289
 H -0.25004 -0.07014 1.10016
 H -0.07908 1.44914 0.22547
 H 1.50845 -0.73641 -0.26744
7
SN2_IRC_Distances_noMW_output/SN2_IRC_Distances_noMW point 53
C 0.22035 0.30735 0.13965
 O 1.46108 0.16522 0.01809
 F -2.42429 -1.11056 -0.58426
 H -0.43614 -0.00364 -0.63189
 H -0.25012 -0.07037 1.10090
 H -0.08010 1.44825 0.22579
 H 1.50923 -0.73625 -0.26829
7
SN2_IRC_Distances_noMW_output/SN2_IRC_Distances_noMW point 54
C 0.21758 0.30867 0.14115
 O 1.46073 0.16447 0.01778
 F -2.42070 -1.11056 -0.58749
 H -0.43607 -0.00259 -0.63019
 H -0.25025 -0.07078 1.10213
 H -0.08182 1.44676 0.22634
 H 1.51053 -0.73597 -0.26972
7
SN2_IRC_Distances_noMW_output/SN2_IRC_Distances_noMW point 55
C 0.21364 0.31053 0.14328
 O 1.46024 0.16341 0.01732
 F -2.41561 -1.11053 -0.59210
 H -0.43599 -0.00110 -0.62775
 H -0.25045 -0.07138 1.10388
 H -0.08423 1.44463 0.22711
 H 1.51239 -0.73556 -0.27174
7
SN2_IRC_Distances_noMW_output/SN2_IRC_Distances_noMW point 56
C 0.20871 0.31282 0.14597
 O 1.45964 0.16211 0.01675
 F -2.40925 -1.11044 -0.59788
 H -0.43590 0.00075 -0.62467
 H -0.25070 -0.07217 1.10606
 H -0.08721 1.44195 0.22805
 H 1.51472 -0.73502 -0.27428
7
SN2_IRC_Distances_noMW_output/SN2_IRC_Distances_noMW point 57
C 0.20296 0.31543 0.14911
 O 1.45896 0.16061 0.01606
 F -2.40189 -1.11026 -0.60463
 H -0.43583 0.00288 -0.62105
 H -0.25101 -0.07315 1.10858
 H -0.09062 1.43883 0.22913
 H 1.51742 -0.73436 -0.27722
7
SN2_IRC_Distances_noMW_output/SN2_IRC_Distances_noMW point 58
C 0.19635 0.31836 0.15275
 O 1.45821 0.15893 0.01526
 F -2.39348 -1.10995 -0.61240
 H -0.43577 0.00532 -0.61683
 H -0.25136 -0.07436 1.11145
 H -0.09448 1.43523 0.23035
 H 1.52053 -0.73354 -0.28058
7
SN2_IRC_Distances_noMW_output/SN2_IRC_Distances_noMW point 59
C 0.18888 0.32157 0.15689
 O 1.45740 0.15706 0.01434
 F -2.38403 -1.10946 -0.62121
 H -0.43575 0.00804 -0.61198
 H -0.25177 -0.07582 1.11466
 H -0.09875 1.43116 0.23169
 H 1.52403 -0.73254 -0.28438
7
SN2_IRC_Distances_noMW_output/SN2_IRC_Distances_noMW point 60
C 0.18034 0.32510 0.16165
 O 1.45652 0.15499 0.01326
 F -2.37333 -1.10874 -0.63131
 H -0.43577 0.01110 -0.60637
 H -0.25225 -0.07762 1.11828
 H -0.10351 1.42650 0.23319
 H 1.52801 -0.73132 -0.28870
7
SN2_IRC_Distances_noMW_output/SN2_IRC_Distances_noMW point 61
C 0.17059 0.32896 0.16713
 O 1.45555 0.15269 0.01199
 F -2.36120 -1.10769 -0.64288
 H -0.43586 0.01452 -0.59983
 H -0.25281 -0.07984 1.12235
 H -0.10881 1.42119 0.23485
 H 1.53253 -0.72983 -0.29361
7
SN2_IRC_Distances_noMW_output/SN2_IRC_Distances_noMW point 62
C 0.15948 0.33312 0.17342
 O 1.45451 0.15017 0.01051
 F -2.34750 -1.10618 -0.65612
 H -0.43603 0.01833 -0.59223
 H -0.25346 -0.08260 1.12691
 H -0.11467 1.41516 0.23669
 H 1.53766 -0.72798 -0.29918
7
SN2_IRC_Distances_noMW_output/SN2_IRC_Distances_noMW point 63
C 0.14685 0.33753 0.18063
 O 1.45340 0.14742 0.00878
 F -2.33208 -1.10408 -0.67124
 H -0.43632 0.02251 -0.58340
 H -0.25419 -0.08601 1.13199
 H -0.12110 1.40834 0.23873
 H 1.54344 -0.72571 -0.30548
7
SN2_IRC_Distances_noMW_output/SN2_IRC_Distances_noMW point 64
C 0.13259 0.34211 0.18885
 O 1.45221 0.14448 0.00676
 F -2.31483 -1.10119 -0.68841
 H -0.43676 0.02703 -0.57318
 H -0.25501 -0.09022 1.13758
 H -0.12811 1.40072 0.24097
 H 1.54992 -0.72293 -0.31257
7
SN2_IRC_Distances_noMW_output/SN2_IRC_Distances_noMW point 65
C 0.11667 0.34670 0.19808
 O 1.45097 0.14140 0.00444
 F -2.29580 -1.09730 -0.70769
 H -0.43738 0.03179 -0.56146
 H -0.25591 -0.09536 1.14363
 H -0.13562 1.39233 0.24344
 H 1.55707 -0.71956 -0.32044
7
SN2_IRC_Distances_noMW_output/SN2_IRC_Distances_noMW point 66
C 0.09936 0.35107 0.20821
 O 1.44970 0.13828 0.00185
 F -2.27530 -1.09226 -0.72883
 H -0.43820 0.03660 -0.54833
 H -0.25685 -0.10148 1.14998
 H -0.14347 1.38339 0.24610
 H 1.56477 -0.71559 -0.32898
7
SN2_IRC_Distances_noMW_output/SN2_IRC_Distances_noMW point 67
C 0.08120 0.35491 0.21890
 O 1.44843 0.13529 -0.00096
 F -2.25401 -1.08605 -0.75119
 H -0.43921 0.04117 -0.53414
 H -0.25779 -0.10848 1.15638
 H -0.15136 1.37425 0.24892
 H 1.57274 -0.71110 -0.33791
7
SN2_IRC_Distances_noMW_output/SN2_IRC_Distances_noMW point 68
C 0.06281 0.35804 0.22978
 O 1.44720 0.13255 -0.00388
 F -2.23264 -1.07878 -0.77401
 H -0.44036 0.04526 -0.51935
 H -0.25868 -0.11615 1.16256
 H -0.15905 1.36528 0.25185
 H 1.58072 -0.70621 -0.34695
7
SN2_IRC_Distances_noMW_output/SN2_IRC_Distances_noMW point 69
C 0.04457 0.36036 0.24060
 O 1.44602 0.13012 -0.00684
 F -2.21161 -1.07055 -0.79686
 H -0.44163 0.04873 -0.50426
 H -0.25949 -0.12432 1.16840
 H -0.16641 1.35670 0.25488
 H 1.58855 -0.70104 -0.35592
7
SN2_IRC_Distances_noMW_output/SN2_IRC_Distances_noMW point 70
C 0.02657 0.36188 0.25128
 O 1.44488 0.12801 -0.00983
 F -2.19099 -1.06143 -0.81958
 H -0.44299 0.05152 -0.48898
 H -0.26022 -0.13292 1.17385
 H -0.17346 1.34856 0.25803
 H 1.59620 -0.69562 -0.36478
7
SN2_IRC_Distances_noMW_output/SN2_IRC_Distances_noMW point 71
C 0.00881 0.36262 0.26182
 O 1.44377 0.12621 -0.01283
 F -2.17074 -1.05143 -0.84218
 H -0.44442 0.05362 -0.47354
 H -0.26085 -0.14192 1.17892
 H -0.18024 1.34087 0.26135
 H 1.60368 -0.68997 -0.37354
7
SN2_IRC_Distances_noMW_output/SN2_IRC_Distances_noMW point 72
C -0.00873 0.36259 0.27218
 O 1.44268 0.12471 -0.01584
 F -2.15085 -1.04055 -0.86466
 H -0.44591 0.05499 -0.45795
 H -0.26140 -0.15126 1.18362
 H -0.18679 1.33362 0.26487
 H 1.61100 -0.68410 -0.38222
7
SN2_IRC_Distances_noMW_output/SN2_IRC_Distances_noMW point 73
C -0.02602 0.36184 0.28233
 O 1.44160 0.12350 -0.01884
 F -2.13130 -1.02883 -0.88696
 H -0.44744 0.05562 -0.44229
 H -0.26187 -0.16090 1.18794
 H -0.19313 1.32682 0.26862
 H 1.61817 -0.67804 -0.39080
7
SN2_IRC_Distances_noMW_output/SN2_IRC_Distances_noMW point 74
C -0.04303 0.36038 0.29223
 O 1.44054 0.12257 -0.02182
 F -2.11213 -1.01632 -0.90903
 H -0.44901 0.05549 -0.42661
 H -0.26226 -0.17077 1.19188
 H -0.19929 1.32045 0.27262
 H 1.62518 -0.67180 -0.39927
7
SN2_IRC_Distances_noMW_output/SN2_IRC_Distances_noMW point 75
C -0.05974 0.35826 0.30185
 O 1.43948 0.12192 -0.02477
 F -2.09333 -1.00306 -0.93080
 H -0.45059 0.05461 -0.41098
 H -0.26257 -0.18082 1.19544
 H -0.20528 1.31450 0.27689
 H 1.63203 -0.66542 -0.40763
7
SN2_IRC_Distances_noMW_output/SN2_IRC_Distances_noMW point 76
C -0.07614 0.35551 0.31117
 O 1.43843 0.12153 -0.02769
 F -2.07490 -0.98909 -0.95227
 H -0.45218 0.05298 -0.39544
 H -0.26281 -0.19100 1.19864
 H -0.21113 1.30895 0.28144
 H 1.63873 -0.65889 -0.41586
7
SN2_IRC_Distances_noMW_output/SN2_IRC_Distances_noMW point 77
C -0.09224 0.35218 0.32018
 O 1.43738 0.12140 -0.03055
 F -2.05682 -0.97444 -0.97339
 H -0.45378 0.05061 -0.38003
 H -0.26299 -0.20128 1.20149
 H -0.21685 1.30376 0.28628
 H 1.64530 -0.65223 -0.42398
7
SN2_IRC_Distances_noMW_output/SN2_IRC_Distances_noMW point 78
C -0.10805 0.34828 0.32886
 O 1.43633 0.12150 -0.03337
 F -2.03906 -0.95912 -0.99417
 H -0.45537 0.04749 -0.36478
 H -0.26312 -0.21162 1.20401
 H -0.22248 1.29891 0.29143
 H 1.65175 -0.64545 -0.43198
7
SN2_IRC_Distances_noMW_output/SN2_IRC_Distances_noMW point 79
C -0.12359 0.34386 0.33720
 O 1.43528 0.12183 -0.03612
 F -2.02161 -0.94317 -1.01460
 H -0.45695 0.04365 -0.34973
 H -0.26319 -0.22198 1.20621
 H -0.22802 1.29435 0.29689
 H 1.65807 -0.63854 -0.43986
7
SN2_IRC_Distances_noMW_output/SN2_IRC_Distances_noMW point 80
C -0.13885 0.33896 0.34521
 O 1.43423 0.12238 -0.03882
 F -2.00445 -0.92661 -1.03464
 H -0.45851 0.03910 -0.33490
 H -0.26322 -0.23235 1.20812
 H -0.23349 1.29004 0.30266
 H 1.66429 -0.63152 -0.44763
7
SN2_IRC_Distances_noMW_output/SN2_IRC_Distances_noMW point 81
C -0.15384 0.33361 0.35285
 O 1.43319 0.12313 -0.04145
 F -1.98758 -0.90948 -1.05428
 H -0.46005 0.03386 -0.32033
 H -0.26322 -0.24268 1.20974
 H -0.23890 1.28597 0.30875
 H 1.67041 -0.62440 -0.45527
7
SN2_IRC_Distances_noMW_output/SN2_IRC_Distances_noMW point 82
C -0.16857 0.32784 0.36013
 O 1.43214 0.12407 -0.04401
 F -1.97098 -0.89181 -1.07350
 H -0.46157 0.02794 -0.30607
 H -0.26318 -0.25295 1.21109
 H -0.24426 1.28208 0.31514
 H 1.67644 -0.61717 -0.46279
7
SN2_IRC_Distances_noMW_output/SN2_IRC_Distances_noMW point 83
C -0.18304 0.32168 0.36704
 O 1.43109 0.12519 -0.04649
 F -1.95465 -0.87363 -1.09229
 H -0.46307 0.02137 -0.29213
 H -0.26312 -0.26313 1.21221
 H -0.24958 1.27835 0.32184
 H 1.68237 -0.60984 -0.47017
7
SN2_IRC_Distances_noMW_output/SN2_IRC_Distances_noMW point 84
C -0.19725 0.31518 0.37357
 O 1.43004 0.12649 -0.04890
 F -1.93857 -0.85496 -1.11062
 H -0.46453 0.01418 -0.27855
 H -0.26305 -0.27320 1.21309
 H -0.25486 1.27474 0.32883
 H 1.68822 -0.60243 -0.47743
7
SN2_IRC_Distances_noMW_output/SN2_IRC_Distances_noMW point 85
C -0.21122 0.30835 0.37972
 O 1.42900 0.12795 -0.05122
 F -1.92273 -0.83583 -1.12848
 H -0.46597 0.00638 -0.26534
 H -0.26296 -0.28315 1.21378
 H -0.26012 1.27122 0.33610
 H 1.69400 -0.59492 -0.48455
7
SN2_IRC_Distances_noMW_output/SN2_IRC_Distances_noMW point 86
C -0.22496 0.30122 0.38549
 O 1.42796 0.12956 -0.05346
 F -1.90711 -0.81626 -1.14588
 H -0.46737 -0.00200 -0.25253
 H -0.26287 -0.29296 1.21427
 H -0.26536 1.26776 0.34365
 H 1.69971 -0.58733 -0.49154
7
SN2_IRC_Distances_noMW_output/SN2_IRC_Distances_noMW point 87
C -0.23848 0.29382 0.39088
 O 1.42692 0.13132 -0.05562
 F -1.89169 -0.79626 -1.16281
 H -0.46875 -0.01094 -0.24013
 H -0.26278 -0.30263 1.21460
 H -0.27058 1.26433 0.35147
 H 1.70536 -0.57964 -0.49839
7
SN2_IRC_Distances_noMW_output/SN2_IRC_Distances_noMW point 88
C -0.25181 0.28617 0.39590
 O 1.42588 0.13321 -0.05769
 F -1.87645 -0.77583 -1.17928
 H -0.47009 -0.02043 -0.22815
 H -0.26269 -0.31215 1.21479
 H -0.27580 1.26088 0.35955
 H 1.71096 -0.57185 -0.50512
7
SN2_IRC_Distances_noMW_output/SN2_IRC_Distances_noMW point 89
C -0.26495 0.27827 0.40054
 O 1.42484 0.13523 -0.05968
 F -1.86137 -0.75498 -1.19528
 H -0.47139 -0.03044 -0.21660
 H -0.26261 -0.32151 1.21485
 H -0.28103 1.25740 0.36788
 H 1.71653 -0.56397 -0.51171
7
SN2_IRC_Distances_noMW_output/SN2_IRC_Distances_noMW point 90
C -0.27794 0.27015 0.40481
 O 1.42380 0.13738 -0.06159
 F -1.84642 -0.73369 -1.21082
 H -0.47267 -0.04098 -0.20548
 H -0.26255 -0.33073 1.21480
 H -0.28628 1.25385 0.37647
 H 1.72206 -0.55598 -0.51819
7
SN2_IRC_Distances_noMW_output/SN2_IRC_Distances_noMW point 91
C -0.29079 0.26182 0.40872
 O 1.42277 0.13965 -0.06342
 F -1.83158 -0.71197 -1.22591
 H -0.47391 -0.05203 -0.19481
 H -0.26251 -0.33980 1.21465
 H -0.29154 1.25020 0.38531
 H 1.72757 -0.54787 -0.52454
7
SN2_IRC_Distances_noMW_output/SN2_IRC_Distances_noMW point 92
C -0.30351 0.25329 0.41224
 O 1.42174 0.14204 -0.06517
 F -1.81683 -0.68982 -1.24055
 H -0.47513 -0.06357 -0.18459
 H -0.26250 -0.34873 1.21444
 H -0.29684 1.24643 0.39438
 H 1.73308 -0.53964 -0.53076
7
SN2_IRC_Distances_noMW_output/SN2_IRC_Distances_noMW point 93
C -0.31611 0.24458 0.41540
 O 1.42070 0.14454 -0.06683
 F -1.80216 -0.66724 -1.25471
 H -0.47631 -0.07560 -0.17484
 H -0.26252 -0.35750 1.21416
 H -0.30218 1.24251 0.40368
 H 1.73858 -0.53130 -0.53686
7
SN2_IRC_Distances_noMW_output/SN2_IRC_Distances_noMW point 94
C -0.32860 0.23571 0.41817
 O 1.41968 0.14714 -0.06841
 F -1.78757 -0.64426 -1.26839
 H -0.47745 -0.08808 -0.16558
 H -0.26258 -0.36611 1.21385
 H -0.30755 1.23843 0.41318
 H 1.74407 -0.52283 -0.54283
7
SN2_IRC_Distances_noMW_output/SN2_IRC_Distances_noMW point 95
C -0.34094 0.22672 0.42056
 O 1.41865 0.14984 -0.06990
 F -1.77309 -0.62094 -1.28153
 H -0.47856 -0.10096 -0.15685
 H -0.26267 -0.37455 1.21352
 H -0.31295 1.23415 0.42284
 H 1.74955 -0.51427 -0.54864
7
SN2_IRC_Distances_noMW_output/SN2_IRC_Distances_noMW point 96
C -0.35309 0.21766 0.42256
 O 1.41765 0.15262 -0.07130
 F -1.75876 -0.59741 -1.29409
 H -0.47963 -0.11416 -0.14870
 H -0.26282 -0.38276 1.21318
 H -0.31835 1.22970 0.43261
 H 1.75500 -0.50565 -0.55427
7
SN2_IRC_Distances_noMW_output/SN2_IRC_Distances_noMW point 97
C -0.36496 0.20864 0.42416
 O 1.41666 0.15544 -0.07259
 F -1.74471 -0.57388 -1.30595
 H -0.48064 -0.12753 -0.14118
 H -0.26301 -0.39070 1.21286
 H -0.32371 1.22510 0.44238
 H 1.76037 -0.49706 -0.55967
7
SN2_IRC_Distances_noMW_output/SN2_IRC_Distances_noMW point 98
C -0.37636 0.19983 0.42535
 O 1.41571 0.15824 -0.07376
 F -1.73116 -0.55081 -1.31694
 H -0.48159 -0.14081 -0.13440
 H -0.26325 -0.39824 1.21257
 H -0.32894 1.22041 0.45194
 H 1.76559 -0.48863 -0.56476
7
SN2_IRC_Distances_noMW_output/SN2_IRC_Distances_noMW point 99
C -0.38692 0.19154 0.42615
 O 1.41483 0.16093 -0.07479
 F -1.71855 -0.52899 -1.32676
 H -0.48244 -0.15348 -0.12853
 H -0.26353 -0.40515 1.21234
 H -0.33386 1.21582 0.46096
 H 1.77046 -0.48068 -0.56938
7
SN2_IRC_Distances_noMW_output/SN2_IRC_Distances_noMW point 100
C -0.39591 0.18441 0.42660
 O 1.41409 0.16327 -0.07562
 F -1.70778 -0.51011 -1.33483
 H -0.48315 -0.16453 -0.12384
 H -0.26380 -0.41097 1.21218
 H -0.33810 1.21173 0.46874
 H 1.77465 -0.47380 -0.57323
7
SN2_IRC_Distances_noMW_output/SN2_IRC_Distances_noMW point 101
C -0.40162 0.17984 0.42677
 O 1.41361 0.16479 -0.07612
 F -1.70090 -0.49795 -1.33981
 H -0.48359 -0.17169 -0.12102
 H -0.26401 -0.41465 1.21210
 H -0.34083 1.20902 0.47374
 H 1.77734 -0.46937 -0.57565
7
SN2_IRC_Distances_noMW_output/SN2_IRC_Distances_noMW point 102
C -0.40055 0.18070 0.42675
 O 1.41370 0.16451 -0.07603
 F -1.70220 -0.50024 -1.33889
 H -0.48351 -0.17033 -0.12155
 H -0.26397 -0.41396 1.21211
 H -0.34031 1.20953 0.47280
 H 1.77683 -0.47021 -0.57520
7
SN2_IRC_Distances_noMW_output/SN2_IRC_Distances_noMW point 103
C -0.39058 0.18864 0.42636
 O 1.41453 0.16188 -0.07513
 F -1.71416 -0.52132 -1.33009
 H -0.48273 -0.15796 -0.12658
 H -0.26363 -0.40753 1.21227
 H -0.33558 1.21418 0.46413
 H 1.77217 -0.47789 -0.57096
7
SN2_IRC_Distances_noMW_output/SN2_IRC_Distances_noMW point 104
C -0.37640 0.19980 0.42535
 O 1.41571 0.15825 -0.07377
 F -1.73111 -0.55072 -1.31698
 H -0.48159 -0.14086 -0.13438
 H -0.26325 -0.39827 1.21257
 H -0.32896 1.22039 0.45198
 H 1.76561 -0.48860 -0.56478
