# Supplementary material for: Low dimensional representations along intrinsic reaction coordinates and molecular dynamics trajectories using interatomic distance matrices
Source: Chem Sci. 2019 Sep 18;10(43):9954–68. doi: 10.1039/c9sc02742d (PMC6991188; doi:10.1039/c9sc02742d)
Supplement: Supplementary file 1 [file SC-010-C9SC02742D-s001.zip › C9SC02742D-SI/ESI_xyz_files/SN2_IRC_Distances_noMW_output/SN2_IRC_Distances_noMW_PC3.xyz]

7
SN2_IRC_Distances_noMW_output/SN2_IRC_Distances_noMW point 1
C -0.52685 0.43513 0.45676
 O 1.57136 0.02264 0.11447
 F -1.87374 -1.17765 -1.36645
 H -0.69585 -0.01796 -0.36920
 H -0.35694 -0.10573 1.35359
 H -0.05307 1.42378 0.50449
 H 1.93508 -0.58021 -0.69364
7
SN2_IRC_Distances_noMW_output/SN2_IRC_Distances_noMW point 2
C -0.50536 0.43161 0.45359
 O 1.56379 0.02887 0.10686
 F -1.88013 -1.16630 -1.34826
 H -0.68539 -0.01181 -0.36699
 H -0.35044 -0.11316 1.34431
 H -0.06028 1.41423 0.48972
 H 1.91781 -0.58343 -0.67924
7
SN2_IRC_Distances_noMW_output/SN2_IRC_Distances_noMW point 3
C -0.47026 0.42553 0.44798
 O 1.55165 0.03882 0.09421
 F -1.89098 -1.14725 -1.31884
 H -0.66786 -0.00238 -0.36315
 H -0.34021 -0.12528 1.32937
 H -0.07271 1.39913 0.46644
 H 1.89037 -0.58858 -0.65601
7
SN2_IRC_Distances_noMW_output/SN2_IRC_Distances_noMW point 4
C -0.43024 0.41808 0.44083
 O 1.53808 0.04985 0.07948
 F -1.90393 -1.12477 -1.28569
 H -0.64714 0.00739 -0.35853
 H -0.32916 -0.13904 1.31271
 H -0.08782 1.38276 0.44120
 H 1.86020 -0.59427 -0.62999
7
SN2_IRC_Distances_noMW_output/SN2_IRC_Distances_noMW point 5
C -0.38734 0.40945 0.43208
 O 1.52378 0.06133 0.06336
 F -1.91843 -1.09983 -1.25042
 H -0.62398 0.01660 -0.35347
 H -0.31802 -0.15361 1.29532
 H -0.10510 1.36628 0.41577
 H 1.82910 -0.60021 -0.60264
7
SN2_IRC_Distances_noMW_output/SN2_IRC_Distances_noMW point 6
C -0.34245 0.39972 0.42147
 O 1.50894 0.07295 0.04619
 F -1.93423 -1.07293 -1.21353
 H -0.59860 0.02479 -0.34836
 H -0.30715 -0.16849 1.27774
 H -0.12431 1.35028 0.39103
 H 1.79779 -0.60632 -0.57454
7
SN2_IRC_Distances_noMW_output/SN2_IRC_Distances_noMW point 7
C -0.29518 0.38872 0.40835
 O 1.49334 0.08475 0.02788
 F -1.95149 -1.04395 -1.17425
 H -0.57052 0.03177 -0.34370
 H -0.29650 -0.18344 1.26005
 H -0.14568 1.33489 0.36707
 H 1.76602 -0.61274 -0.54540
7
SN2_IRC_Distances_noMW_output/SN2_IRC_Distances_noMW point 8
C -0.24637 0.37657 0.39227
 O 1.47708 0.09641 0.00887
 F -1.96996 -1.01367 -1.13252
 H -0.53994 0.03720 -0.34047
 H -0.28629 -0.19768 1.24287
 H -0.16881 1.32066 0.34457
 H 1.73429 -0.61948 -0.51559
7
SN2_IRC_Distances_noMW_output/SN2_IRC_Distances_noMW point 9
C -0.19685 0.36342 0.37283
 O 1.46022 0.10756 -0.01028
 F -1.98941 -0.98303 -1.08799
 H -0.50718 0.04088 -0.33998
 H -0.27656 -0.21031 1.22679
 H -0.19317 1.30805 0.32395
 H 1.70296 -0.62657 -0.48531
7
SN2_IRC_Distances_noMW_output/SN2_IRC_Distances_noMW point 10
C -0.14890 0.34983 0.35050
 O 1.44334 0.11754 -0.02835
 F -2.00903 -0.95386 -1.04157
 H -0.47368 0.04270 -0.34358
 H -0.26748 -0.22015 1.21269
 H -0.21739 1.29774 0.30586
 H 1.67315 -0.63379 -0.45556
7
SN2_IRC_Distances_noMW_output/SN2_IRC_Distances_noMW point 11
C -0.10749 0.33724 0.32808
 O 1.42812 0.12535 -0.04321
 F -2.02675 -0.92931 -0.99772
 H -0.44327 0.04275 -0.35121
 H -0.25961 -0.22621 1.20173
 H -0.23858 1.29052 0.29147
 H 1.64758 -0.64034 -0.42914
7
SN2_IRC_Distances_noMW_output/SN2_IRC_Distances_noMW point 12
C -0.07429 0.32638 0.30784
 O 1.41533 0.13102 -0.05433
 F -2.04160 -0.91003 -0.95923
 H -0.41785 0.04158 -0.36126
 H -0.25304 -0.22917 1.19367
 H -0.25559 1.28599 0.28053
 H 1.62704 -0.64577 -0.40722
7
SN2_IRC_Distances_noMW_output/SN2_IRC_Distances_noMW point 13
C -0.04712 0.31682 0.28970
 O 1.40439 0.13526 -0.06269
 F -2.05429 -0.89441 -0.92498
 H -0.39634 0.03960 -0.37265
 H -0.24732 -0.23020 1.18741
 H -0.26941 1.28323 0.27183
 H 1.61010 -0.65030 -0.38861
7
SN2_IRC_Distances_noMW_output/SN2_IRC_Distances_noMW point 14
C -0.02388 0.30803 0.27303
 O 1.39462 0.13864 -0.06914
 F -2.06559 -0.88100 -0.89336
 H -0.37742 0.03697 -0.38500
 H -0.24208 -0.23005 1.18215
 H -0.28109 1.28159 0.26444
 H 1.59545 -0.65419 -0.37212
7
SN2_IRC_Distances_noMW_output/SN2_IRC_Distances_noMW point 15
C -0.00321 0.29963 0.25731
 O 1.38556 0.14151 -0.07421
 F -2.07606 -0.86886 -0.86315
 H -0.36018 0.03371 -0.39826
 H -0.23705 -0.22913 1.17742
 H -0.29130 1.28075 0.25782
 H 1.58224 -0.65762 -0.35693
7
SN2_IRC_Distances_noMW_output/SN2_IRC_Distances_noMW point 16
C 0.01491 0.29174 0.24285
 O 1.37731 0.14397 -0.07805
 F -2.08558 -0.85789 -0.83486
 H -0.34477 0.02998 -0.41182
 H -0.23230 -0.22775 1.17310
 H -0.30007 1.28051 0.25191
 H 1.57050 -0.66056 -0.34314
7
SN2_IRC_Distances_noMW_output/SN2_IRC_Distances_noMW point 17
C 0.03245 0.28354 0.22826
 O 1.36900 0.14638 -0.08112
 F -2.09515 -0.84681 -0.80565
 H -0.32956 0.02542 -0.42682
 H -0.22735 -0.22595 1.16865
 H -0.30835 1.28073 0.24600
 H 1.55896 -0.66331 -0.32933
7
SN2_IRC_Distances_noMW_output/SN2_IRC_Distances_noMW point 18
C 0.04806 0.27571 0.21480
 O 1.36133 0.14861 -0.08324
 F -2.10398 -0.83639 -0.77801
 H -0.31580 0.02041 -0.44183
 H -0.22261 -0.22402 1.16435
 H -0.31551 1.28132 0.24053
 H 1.54851 -0.66564 -0.31660
7
SN2_IRC_Distances_noMW_output/SN2_IRC_Distances_noMW point 19
C 0.06274 0.26785 0.20175
 O 1.35386 0.15086 -0.08463
 F -2.11258 -0.82594 -0.75044
 H -0.30268 0.01475 -0.45748
 H -0.21783 -0.22201 1.15990
 H -0.32203 1.28219 0.23513
 H 1.53852 -0.66770 -0.30423
7
SN2_IRC_Distances_noMW_output/SN2_IRC_Distances_noMW point 20
C 0.07644 0.26000 0.18925
 O 1.34664 0.15317 -0.08536
 F -2.12088 -0.81544 -0.72320
 H -0.29027 0.00847 -0.47352
 H -0.21307 -0.22002 1.15529
 H -0.32790 1.28328 0.22981
 H 1.52904 -0.66947 -0.29228
7
SN2_IRC_Distances_noMW_output/SN2_IRC_Distances_noMW point 21
C 0.08920 0.25223 0.17735
 O 1.33970 0.15557 -0.08546
 F -2.12885 -0.80488 -0.69643
 H -0.27860 0.00166 -0.48973
 H -0.20835 -0.21815 1.15051
 H -0.33316 1.28451 0.22454
 H 1.52006 -0.67095 -0.28079
7
SN2_IRC_Distances_noMW_output/SN2_IRC_Distances_noMW point 22
C 0.10097 0.24462 0.16618
 O 1.33311 0.15809 -0.08503
 F -2.13642 -0.79429 -0.67042
 H -0.26773 -0.00559 -0.50585
 H -0.20375 -0.21650 1.14560
 H -0.33782 1.28582 0.21936
 H 1.51163 -0.67214 -0.26984
7
SN2_IRC_Distances_noMW_output/SN2_IRC_Distances_noMW point 23
C 0.11164 0.23734 0.15591
 O 1.32698 0.16067 -0.08416
 F -2.14346 -0.78388 -0.64570
 H -0.25782 -0.01305 -0.52144
 H -0.19936 -0.21513 1.14065
 H -0.34186 1.28711 0.21435
 H 1.50388 -0.67306 -0.25961
7
SN2_IRC_Distances_noMW_output/SN2_IRC_Distances_noMW point 24
C 0.12090 0.23070 0.14689
 O 1.32153 0.16320 -0.08300
 F -2.14971 -0.77410 -0.62327
 H -0.24917 -0.02029 -0.53579
 H -0.19538 -0.21410 1.13592
 H -0.34523 1.28830 0.20971
 H 1.49706 -0.67370 -0.25047
7
SN2_IRC_Distances_noMW_output/SN2_IRC_Distances_noMW point 25
C 0.12807 0.22533 0.13986
 O 1.31723 0.16539 -0.08183
 F -2.15464 -0.76598 -0.60525
 H -0.24245 -0.02644 -0.54742
 H -0.19219 -0.21346 1.13195
 H -0.34774 1.28924 0.20591
 H 1.49171 -0.67409 -0.24322
7
SN2_IRC_Distances_noMW_output/SN2_IRC_Distances_noMW point 26
C 0.13141 0.22277 0.13657
 O 1.31521 0.16648 -0.08121
 F -2.15697 -0.76202 -0.59666
 H -0.23931 -0.02947 -0.55299
 H -0.19068 -0.21321 1.13000
 H -0.34887 1.28968 0.20407
 H 1.48921 -0.67424 -0.23979
7
SN2_IRC_Distances_noMW_output/SN2_IRC_Distances_noMW point 27
C 0.12724 0.22597 0.14068
 O 1.31774 0.16512 -0.08198
 F -2.15406 -0.76696 -0.60739
 H -0.24323 -0.02569 -0.54603
 H -0.19257 -0.21352 1.13243
 H -0.34745 1.28913 0.20637
 H 1.49234 -0.67405 -0.24408
7
SN2_IRC_Distances_noMW_output/SN2_IRC_Distances_noMW point 28
C 0.11553 0.23458 0.15213
 O 1.32471 0.16170 -0.08372
 F -2.14607 -0.77986 -0.63638
 H -0.25419 -0.01600 -0.52738
 H -0.19771 -0.21468 1.13872
 H -0.34330 1.28760 0.21244
 H 1.50103 -0.67335 -0.25580
7
SN2_IRC_Distances_noMW_output/SN2_IRC_Distances_noMW point 29
C 0.10103 0.24459 0.16613
 O 1.33308 0.15810 -0.08503
 F -2.13645 -0.79424 -0.67030
 H -0.26768 -0.00563 -0.50592
 H -0.20372 -0.21649 1.14557
 H -0.33784 1.28582 0.21934
 H 1.51159 -0.67215 -0.26979
7
SN2_IRC_Distances_noMW_output/SN2_IRC_Distances_noMW point 30
C 0.08548 0.25455 0.18085
 O 1.34175 0.15484 -0.08549
 F -2.12650 -0.80805 -0.70439
 H -0.28202 0.00375 -0.48486
 H -0.20976 -0.21869 1.15196
 H -0.33165 1.28413 0.22611
 H 1.52269 -0.67054 -0.28418
7
SN2_IRC_Distances_noMW_output/SN2_IRC_Distances_noMW point 31
C 0.06928 0.26417 0.19583
 O 1.35044 0.15193 -0.08505
 F -2.11650 -0.82103 -0.73763
 H -0.29678 0.01188 -0.46496
 H -0.21560 -0.22106 1.15776
 H -0.32486 1.28268 0.23263
 H 1.53402 -0.66857 -0.29858
7
SN2_IRC_Distances_noMW_output/SN2_IRC_Distances_noMW point 32
C 0.05250 0.27339 0.21089
 O 1.35909 0.14927 -0.08372
 F -2.10655 -0.83330 -0.76983
 H -0.31185 0.01880 -0.44641
 H -0.22120 -0.22343 1.16305
 H -0.31750 1.28155 0.23893
 H 1.54551 -0.66628 -0.31290
7
SN2_IRC_Distances_noMW_output/SN2_IRC_Distances_noMW point 33
C 0.03519 0.28220 0.22592
 O 1.36767 0.14676 -0.08153
 F -2.09668 -0.84502 -0.80091
 H -0.32715 0.02461 -0.42934
 H -0.22654 -0.22563 1.16792
 H -0.30962 1.28081 0.24506
 H 1.55713 -0.66373 -0.32712
7
SN2_IRC_Distances_noMW_output/SN2_IRC_Distances_noMW point 34
C 0.01743 0.29059 0.24079
 O 1.37613 0.14432 -0.07853
 F -2.08693 -0.85633 -0.83077
 H -0.34259 0.02939 -0.41386
 H -0.23161 -0.22752 1.17248
 H -0.30127 1.28051 0.25107
 H 1.56885 -0.66096 -0.34119
7
SN2_IRC_Distances_noMW_output/SN2_IRC_Distances_noMW point 35
C -0.00066 0.29855 0.25532
 O 1.38442 0.14186 -0.07479
 F -2.07737 -0.86734 -0.85928
 H -0.35803 0.03324 -0.40005
 H -0.23640 -0.22897 1.17682
 H -0.29255 1.28069 0.25700
 H 1.58060 -0.65803 -0.35502
7
SN2_IRC_Distances_noMW_output/SN2_IRC_Distances_noMW point 36
C -0.01878 0.30601 0.26923
 O 1.39242 0.13936 -0.07045
 F -2.06814 -0.87803 -0.88610
 H -0.37320 0.03625 -0.38806
 H -0.24087 -0.22989 1.18099
 H -0.28363 1.28133 0.26282
 H 1.59220 -0.65504 -0.36842
7
SN2_IRC_Distances_noMW_output/SN2_IRC_Distances_noMW point 37
C -0.03631 0.31281 0.28208
 O 1.39989 0.13686 -0.06578
 F -2.05949 -0.88819 -0.91056
 H -0.38760 0.03850 -0.37808
 H -0.24493 -0.23025 1.18496
 H -0.27487 1.28238 0.26839
 H 1.60330 -0.65211 -0.38102
7
SN2_IRC_Distances_noMW_output/SN2_IRC_Distances_noMW point 38
C -0.05235 0.31871 0.29330
 O 1.40653 0.13447 -0.06114
 F -2.05181 -0.89741 -0.93178
 H -0.40053 0.04006 -0.37022
 H -0.24845 -0.23010 1.18859
 H -0.26677 1.28369 0.27349
 H 1.61337 -0.64942 -0.39224
7
SN2_IRC_Distances_noMW_output/SN2_IRC_Distances_noMW point 39
C -0.06623 0.32361 0.30261
 O 1.41214 0.13231 -0.05689
 F -2.04531 -0.90539 -0.94935
 H -0.41154 0.04110 -0.36432
 H -0.25138 -0.22961 1.19179
 H -0.25970 1.28508 0.27794
 H 1.62203 -0.64711 -0.40177
7
SN2_IRC_Distances_noMW_output/SN2_IRC_Distances_noMW point 40
C -0.07808 0.32766 0.31025
 O 1.41682 0.13040 -0.05311
 F -2.03988 -0.91221 -0.96379
 H -0.42080 0.04178 -0.35992
 H -0.25380 -0.22892 1.19456
 H -0.25366 1.28645 0.28176
 H 1.62939 -0.64514 -0.40976
7
SN2_IRC_Distances_noMW_output/SN2_IRC_Distances_noMW point 41
C -0.08844 0.33110 0.31672
 O 1.42086 0.12867 -0.04970
 F -2.03519 -0.91821 -0.97605
 H -0.42880 0.04223 -0.35650
 H -0.25588 -0.22813 1.19704
 H -0.24835 1.28777 0.28514
 H 1.63581 -0.64344 -0.41666
7
SN2_IRC_Distances_noMW_output/SN2_IRC_Distances_noMW point 42
C -0.09788 0.33417 0.32243
 O 1.42448 0.12705 -0.04652
 F -2.03098 -0.92369 -0.98691
 H -0.43600 0.04254 -0.35373
 H -0.25774 -0.22725 1.19934
 H -0.24351 1.28909 0.28826
 H 1.64164 -0.64189 -0.42287
7
SN2_IRC_Distances_noMW_output/SN2_IRC_Distances_noMW point 43
C -0.10670 0.33699 0.32763
 O 1.42782 0.12549 -0.04349
 F -2.02709 -0.92885 -0.99685
 H -0.44268 0.04274 -0.35141
 H -0.25946 -0.22630 1.20154
 H -0.23899 1.29040 0.29121
 H 1.64710 -0.64046 -0.42863
7
SN2_IRC_Distances_noMW_output/SN2_IRC_Distances_noMW point 44
C -0.11507 0.33961 0.33242
 O 1.43096 0.12398 -0.04056
 F -2.02344 -0.93376 -1.00607
 H -0.44894 0.04286 -0.34944
 H -0.26107 -0.22529 1.20366
 H -0.23469 1.29172 0.29403
 H 1.65226 -0.63912 -0.43404
7
SN2_IRC_Distances_noMW_output/SN2_IRC_Distances_noMW point 45
C -0.12301 0.34206 0.33684
 O 1.43391 0.12252 -0.03775
 F -2.02002 -0.93844 -1.01464
 H -0.45483 0.04291 -0.34777
 H -0.26258 -0.22423 1.20571
 H -0.23063 1.29303 0.29675
 H 1.65716 -0.63785 -0.43914
7
SN2_IRC_Distances_noMW_output/SN2_IRC_Distances_noMW point 46
C -0.13048 0.34434 0.34090
 O 1.43666 0.12111 -0.03507
 F -2.01681 -0.94287 -1.02257
 H -0.46033 0.04291 -0.34637
 H -0.26400 -0.22315 1.20769
 H -0.22680 1.29433 0.29934
 H 1.66177 -0.63667 -0.44391
7
SN2_IRC_Distances_noMW_output/SN2_IRC_Distances_noMW point 47
C -0.13746 0.34644 0.34461
 O 1.43920 0.11977 -0.03255
 F -2.01385 -0.94702 -1.02985
 H -0.46542 0.04286 -0.34521
 H -0.26532 -0.22207 1.20956
 H -0.22323 1.29558 0.30178
 H 1.66608 -0.63557 -0.44834
7
SN2_IRC_Distances_noMW_output/SN2_IRC_Distances_noMW point 48
C -0.14389 0.34835 0.34795
 O 1.44154 0.11852 -0.03019
 F -2.01113 -0.95086 -1.03648
 H -0.47008 0.04278 -0.34425
 H -0.26654 -0.22101 1.21131
 H -0.21995 1.29678 0.30407
 H 1.67005 -0.63457 -0.45241
7
SN2_IRC_Distances_noMW_output/SN2_IRC_Distances_noMW point 49
C -0.14977 0.35008 0.35093
 O 1.44365 0.11736 -0.02803
 F -2.00867 -0.95438 -1.04245
 H -0.47430 0.04268 -0.34347
 H -0.26764 -0.21999 1.21294
 H -0.21695 1.29791 0.30617
 H 1.67368 -0.63366 -0.45610
7
SN2_IRC_Distances_noMW_output/SN2_IRC_Distances_noMW point 50
C -0.15508 0.35163 0.35358
 O 1.44556 0.11630 -0.02607
 F -2.00646 -0.95758 -1.04778
 H -0.47810 0.04256 -0.34283
 H -0.26864 -0.21904 1.21442
 H -0.21425 1.29896 0.30810
 H 1.67697 -0.63284 -0.45943
7
SN2_IRC_Distances_noMW_output/SN2_IRC_Distances_noMW point 51
C -0.15988 0.35302 0.35594
 O 1.44727 0.11533 -0.02428
 F -2.00447 -0.96048 -1.05256
 H -0.48151 0.04244 -0.34231
 H -0.26955 -0.21814 1.21579
 H -0.21181 1.29993 0.30986
 H 1.67994 -0.63211 -0.46243
7
SN2_IRC_Distances_noMW_output/SN2_IRC_Distances_noMW point 52
C -0.16430 0.35430 0.35807
 O 1.44884 0.11443 -0.02263
 F -2.00264 -0.96315 -1.05692
 H -0.48464 0.04231 -0.34188
 H -0.27038 -0.21729 1.21706
 H -0.20956 1.30084 0.31149
 H 1.68268 -0.63143 -0.46519
7
SN2_IRC_Distances_noMW_output/SN2_IRC_Distances_noMW point 53
C -0.16865 0.35554 0.36014
 O 1.45038 0.11354 -0.02099
 F -2.00085 -0.96579 -1.06118
 H -0.48770 0.04216 -0.34150
 H -0.27120 -0.21643 1.21832
 H -0.20736 1.30175 0.31311
 H 1.68538 -0.63077 -0.46789
7
SN2_IRC_Distances_noMW_output/SN2_IRC_Distances_noMW point 54
C -0.17356 0.35693 0.36244
 O 1.45211 0.11252 -0.01915
 F -1.99884 -0.96877 -1.06593
 H -0.49113 0.04199 -0.34113
 H -0.27213 -0.21543 1.21975
 H -0.20488 1.30280 0.31495
 H 1.68843 -0.63003 -0.47094
7
SN2_IRC_Distances_noMW_output/SN2_IRC_Distances_noMW point 55
C -0.17987 0.35871 0.36534
 O 1.45432 0.11120 -0.01676
 F -1.99627 -0.97262 -1.07200
 H -0.49552 0.04173 -0.34071
 H -0.27333 -0.21410 1.22162
 H -0.20169 1.30418 0.31735
 H 1.69236 -0.62909 -0.47485
7
SN2_IRC_Distances_noMW_output/SN2_IRC_Distances_noMW point 56
C -0.18783 0.36093 0.36891
 O 1.45710 0.10951 -0.01373
 F -1.99304 -0.97749 -1.07955
 H -0.50101 0.04136 -0.34030
 H -0.27484 -0.21237 1.22402
 H -0.19769 1.30596 0.32041
 H 1.69732 -0.62790 -0.47976
7
SN2_IRC_Distances_noMW_output/SN2_IRC_Distances_noMW point 57
C -0.19662 0.36336 0.37273
 O 1.46014 0.10761 -0.01037
 F -1.98951 -0.98288 -1.08778
 H -0.50702 0.04090 -0.33998
 H -0.27652 -0.21037 1.22671
 H -0.19329 1.30800 0.32386
 H 1.70281 -0.62661 -0.48517
7
SN2_IRC_Distances_noMW_output/SN2_IRC_Distances_noMW point 58
C -0.20478 0.36558 0.37618
 O 1.46295 0.10583 -0.00724
 F -1.98625 -0.98791 -1.09532
 H -0.51255 0.04042 -0.33981
 H -0.27809 -0.20844 1.22926
 H -0.18922 1.30994 0.32711
 H 1.70793 -0.62542 -0.49018
7
SN2_IRC_Distances_noMW_output/SN2_IRC_Distances_noMW point 59
C -0.21366 0.36798 0.37982
 O 1.46600 0.10386 -0.00382
 F -1.98272 -0.99339 -1.10343
 H -0.51851 0.03984 -0.33975
 H -0.27981 -0.20627 1.23208
 H -0.18481 1.31212 0.33072
 H 1.71352 -0.62413 -0.49562
7
SN2_IRC_Distances_noMW_output/SN2_IRC_Distances_noMW point 60
C -0.22122 0.36999 0.38282
 O 1.46857 0.10217 -0.00090
 F -1.97975 -0.99807 -1.11025
 H -0.52353 0.03930 -0.33979
 H -0.28128 -0.20437 1.23452
 H -0.18108 1.31402 0.33383
 H 1.71829 -0.62304 -0.50024
7
SN2_IRC_Distances_noMW_output/SN2_IRC_Distances_noMW point 61
C -0.22781 0.37174 0.38538
 O 1.47081 0.10068 0.00166
 F -1.97716 -1.00215 -1.11615
 H -0.52788 0.03879 -0.33989
 H -0.28258 -0.20267 1.23667
 H -0.17784 1.31571 0.33660
 H 1.72247 -0.62210 -0.50427
7
SN2_IRC_Distances_noMW_output/SN2_IRC_Distances_noMW point 62
C -0.23327 0.37317 0.38746
 O 1.47266 0.09943 0.00378
 F -1.97503 -1.00554 -1.12101
 H -0.53145 0.03835 -0.34001
 H -0.28367 -0.20123 1.23847
 H -0.17517 1.31714 0.33891
 H 1.72594 -0.62133 -0.50760
7
SN2_IRC_Distances_noMW_output/SN2_IRC_Distances_noMW point 63
C -0.23743 0.37425 0.38901
 O 1.47407 0.09848 0.00539
 F -1.97342 -1.00812 -1.12468
 H -0.53416 0.03800 -0.34014
 H -0.28449 -0.20012 1.23986
 H -0.17314 1.31825 0.34069
 H 1.72858 -0.62074 -0.51014
7
SN2_IRC_Distances_noMW_output/SN2_IRC_Distances_noMW point 64
C -0.24013 0.37495 0.39001
 O 1.47497 0.09785 0.00644
 F -1.97237 -1.00979 -1.12705
 H -0.53591 0.03776 -0.34023
 H -0.28503 -0.19939 1.24076
 H -0.17183 1.31897 0.34186
 H 1.73030 -0.62036 -0.51178
7
SN2_IRC_Distances_noMW_output/SN2_IRC_Distances_noMW point 65
C -0.24125 0.37525 0.39042
 O 1.47535 0.09759 0.00688
 F -1.97194 -1.01049 -1.12804
 H -0.53664 0.03766 -0.34027
 H -0.28526 -0.19908 1.24114
 H -0.17128 1.31927 0.34234
 H 1.73102 -0.62020 -0.51247
7
SN2_IRC_Distances_noMW_output/SN2_IRC_Distances_noMW point 66
C -0.24084 0.37514 0.39027
 O 1.47522 0.09769 0.00672
 F -1.97210 -1.01024 -1.12768
 H -0.53637 0.03770 -0.34025
 H -0.28518 -0.19919 1.24100
 H -0.17148 1.31916 0.34217
 H 1.73076 -0.62026 -0.51222
7
SN2_IRC_Distances_noMW_output/SN2_IRC_Distances_noMW point 67
C -0.23913 0.37469 0.38964
 O 1.47464 0.09809 0.00605
 F -1.97276 -1.00917 -1.12617
 H -0.53526 0.03785 -0.34019
 H -0.28483 -0.19966 1.24043
 H -0.17232 1.31870 0.34142
 H 1.72966 -0.62050 -0.51117
7
SN2_IRC_Distances_noMW_output/SN2_IRC_Distances_noMW point 68
C -0.23647 0.37400 0.38865
 O 1.47374 0.09870 0.00502
 F -1.97379 -1.00752 -1.12383
 H -0.53353 0.03808 -0.34011
 H -0.28430 -0.20038 1.23954
 H -0.17361 1.31799 0.34028
 H 1.72797 -0.62087 -0.50955
7
SN2_IRC_Distances_noMW_output/SN2_IRC_Distances_noMW point 69
C -0.23315 0.37314 0.38741
 O 1.47262 0.09946 0.00373
 F -1.97508 -1.00546 -1.12090
 H -0.53137 0.03836 -0.34001
 H -0.28364 -0.20126 1.23843
 H -0.17523 1.31711 0.33886
 H 1.72586 -0.62134 -0.50752
7
SN2_IRC_Distances_noMW_output/SN2_IRC_Distances_noMW point 70
C -0.22933 0.37214 0.38596
 O 1.47133 0.10033 0.00225
 F -1.97657 -1.00309 -1.11751
 H -0.52887 0.03867 -0.33992
 H -0.28288 -0.20227 1.23717
 H -0.17710 1.31611 0.33724
 H 1.72343 -0.62189 -0.50519
7
SN2_IRC_Distances_noMW_output/SN2_IRC_Distances_noMW point 71
C -0.22508 0.37102 0.38433
 O 1.46988 0.10130 0.00060
 F -1.97824 -1.00045 -1.11371
 H -0.52608 0.03901 -0.33984
 H -0.28204 -0.20338 1.23577
 H -0.17919 1.31501 0.33544
 H 1.72073 -0.62249 -0.50260
7
SN2_IRC_Distances_noMW_output/SN2_IRC_Distances_noMW point 72
C -0.22043 0.36978 0.38251
 O 1.46830 0.10235 -0.00120
 F -1.98006 -0.99758 -1.10954
 H -0.52300 0.03936 -0.33978
 H -0.28113 -0.20457 1.23426
 H -0.18147 1.31382 0.33350
 H 1.71779 -0.62316 -0.49975
7
SN2_IRC_Distances_noMW_output/SN2_IRC_Distances_noMW point 73
C -0.21544 0.36845 0.38053
 O 1.46660 0.10347 -0.00313
 F -1.98203 -0.99449 -1.10504
 H -0.51969 0.03971 -0.33975
 H -0.28015 -0.20583 1.23265
 H -0.18394 1.31256 0.33144
 H 1.71464 -0.62387 -0.49670
7
SN2_IRC_Distances_noMW_output/SN2_IRC_Distances_noMW point 74
C -0.21017 0.36704 0.37840
 O 1.46480 0.10464 -0.00517
 F -1.98411 -0.99123 -1.10025
 H -0.51617 0.04007 -0.33976
 H -0.27913 -0.20713 1.23097
 H -0.18654 1.31125 0.32929
 H 1.71132 -0.62463 -0.49348
7
SN2_IRC_Distances_noMW_output/SN2_IRC_Distances_noMW point 75
C -0.20469 0.36556 0.37614
 O 1.46292 0.10585 -0.00727
 F -1.98628 -0.98785 -1.09524
 H -0.51249 0.04042 -0.33981
 H -0.27807 -0.20846 1.22923
 H -0.18926 1.30992 0.32708
 H 1.70788 -0.62543 -0.49012
7
SN2_IRC_Distances_noMW_output/SN2_IRC_Distances_noMW point 76
C -0.19906 0.36403 0.37377
 O 1.46099 0.10708 -0.00943
 F -1.98853 -0.98439 -1.09005
 H -0.50868 0.04076 -0.33992
 H -0.27699 -0.20980 1.22747
 H -0.19207 1.30857 0.32483
 H 1.70435 -0.62625 -0.48667
7
SN2_IRC_Distances_noMW_output/SN2_IRC_Distances_noMW point 77
C -0.19333 0.36245 0.37131
 O 1.45900 0.10832 -0.01163
 F -1.99083 -0.98086 -1.08471
 H -0.50478 0.04108 -0.34009
 H -0.27589 -0.21113 1.22570
 H -0.19494 1.30723 0.32256
 H 1.70075 -0.62709 -0.48314
7
SN2_IRC_Distances_noMW_output/SN2_IRC_Distances_noMW point 78
C -0.18751 0.36084 0.36877
 O 1.45699 0.10957 -0.01385
 F -1.99317 -0.97730 -1.07925
 H -0.50080 0.04137 -0.34031
 H -0.27478 -0.21244 1.22392
 H -0.19785 1.30589 0.32029
 H 1.69712 -0.62795 -0.47956
7
SN2_IRC_Distances_noMW_output/SN2_IRC_Distances_noMW point 79
C -0.18164 0.35921 0.36614
 O 1.45494 0.11082 -0.01608
 F -1.99555 -0.97371 -1.07369
 H -0.49675 0.04165 -0.34061
 H -0.27366 -0.21372 1.22215
 H -0.20080 1.30457 0.31803
 H 1.69346 -0.62882 -0.47594
7
SN2_IRC_Distances_noMW_output/SN2_IRC_Distances_noMW point 80
C -0.17574 0.35755 0.36345
 O 1.45287 0.11206 -0.01832
 F -1.99795 -0.97010 -1.06804
 H -0.49265 0.04190 -0.34097
 H -0.27254 -0.21497 1.22040
 H -0.20378 1.30327 0.31578
 H 1.68979 -0.62971 -0.47229
7
SN2_IRC_Distances_noMW_output/SN2_IRC_Distances_noMW point 81
C -0.16982 0.35587 0.36069
 O 1.45079 0.11330 -0.02056
 F -2.00037 -0.96650 -1.06231
 H -0.48851 0.04212 -0.34141
 H -0.27142 -0.21619 1.21866
 H -0.20677 1.30200 0.31354
 H 1.68611 -0.63060 -0.46862
7
SN2_IRC_Distances_noMW_output/SN2_IRC_Distances_noMW point 82
C -0.16388 0.35418 0.35788
 O 1.44869 0.11452 -0.02278
 F -2.00281 -0.96290 -1.05651
 H -0.48434 0.04232 -0.34192
 H -0.27030 -0.21737 1.21694
 H -0.20978 1.30075 0.31133
 H 1.68243 -0.63150 -0.46493
7
SN2_IRC_Distances_noMW_output/SN2_IRC_Distances_noMW point 83
C -0.15796 0.35247 0.35500
 O 1.44658 0.11572 -0.02500
 F -2.00526 -0.95932 -1.05065
 H -0.48015 0.04249 -0.34251
 H -0.26919 -0.21850 1.21524
 H -0.21279 1.29954 0.30915
 H 1.67875 -0.63240 -0.46123
7
SN2_IRC_Distances_noMW_output/SN2_IRC_Distances_noMW point 84
C -0.15204 0.35075 0.35207
 O 1.44447 0.11691 -0.02719
 F -2.00772 -0.95575 -1.04474
 H -0.47593 0.04263 -0.34319
 H -0.26807 -0.21959 1.21357
 H -0.21579 1.29836 0.30700
 H 1.67509 -0.63331 -0.45753
7
SN2_IRC_Distances_noMW_output/SN2_IRC_Distances_noMW point 85
C -0.14614 0.34902 0.34910
 O 1.44235 0.11808 -0.02937
 F -2.01019 -0.95221 -1.03877
 H -0.47170 0.04275 -0.34394
 H -0.26696 -0.22063 1.21193
 H -0.21880 1.29721 0.30487
 H 1.67144 -0.63422 -0.45382
7
SN2_IRC_Distances_noMW_output/SN2_IRC_Distances_noMW point 86
C -0.14028 0.34728 0.34608
 O 1.44023 0.11923 -0.03152
 F -2.01266 -0.94870 -1.03277
 H -0.46746 0.04283 -0.34478
 H -0.26585 -0.22161 1.21032
 H -0.22179 1.29610 0.30278
 H 1.66782 -0.63513 -0.45012
7
SN2_IRC_Distances_noMW_output/SN2_IRC_Distances_noMW point 87
C -0.13445 0.34554 0.34302
 O 1.43811 0.12035 -0.03364
 F -2.01513 -0.94522 -1.02673
 H -0.46323 0.04289 -0.34570
 H -0.26475 -0.22254 1.20875
 H -0.22477 1.29504 0.30073
 H 1.66422 -0.63604 -0.44643
7
SN2_IRC_Distances_noMW_output/SN2_IRC_Distances_noMW point 88
C -0.12868 0.34379 0.33993
 O 1.43600 0.12145 -0.03572
 F -2.01758 -0.94179 -1.02067
 H -0.45901 0.04291 -0.34670
 H -0.26366 -0.22342 1.20721
 H -0.22772 1.29401 0.29871
 H 1.66066 -0.63695 -0.44276
7
SN2_IRC_Distances_noMW_output/SN2_IRC_Distances_noMW point 89
C -0.12298 0.34205 0.33683
 O 1.43390 0.12252 -0.03776
 F -2.02003 -0.93842 -1.01461
 H -0.45481 0.04291 -0.34778
 H -0.26258 -0.22424 1.20571
 H -0.23064 1.29303 0.29674
 H 1.65714 -0.63785 -0.43912
7
SN2_IRC_Distances_noMW_output/SN2_IRC_Distances_noMW point 90
C -0.11738 0.34033 0.33371
 O 1.43182 0.12356 -0.03975
 F -2.02244 -0.93512 -1.00857
 H -0.45066 0.04288 -0.34894
 H -0.26151 -0.22499 1.20425
 H -0.23351 1.29209 0.29482
 H 1.65369 -0.63875 -0.43553
7
SN2_IRC_Distances_noMW_output/SN2_IRC_Distances_noMW point 91
C -0.11191 0.33862 0.33062
 O 1.42978 0.12455 -0.04167
 F -2.02482 -0.93190 -1.00260
 H -0.44658 0.04282 -0.35016
 H -0.26046 -0.22569 1.20285
 H -0.23632 1.29121 0.29296
 H 1.65031 -0.63962 -0.43200
7
SN2_IRC_Distances_noMW_output/SN2_IRC_Distances_noMW point 92
C -0.10661 0.33696 0.32757
 O 1.42779 0.12551 -0.04352
 F -2.02713 -0.92879 -0.99675
 H -0.44261 0.04274 -0.35143
 H -0.25944 -0.22631 1.20151
 H -0.23903 1.29038 0.29117
 H 1.64704 -0.64048 -0.42857
7
SN2_IRC_Distances_noMW_output/SN2_IRC_Distances_noMW point 93
C -0.10154 0.33535 0.32461
 O 1.42587 0.12640 -0.04527
 F -2.02936 -0.92583 -0.99107
 H -0.43879 0.04263 -0.35273
 H -0.25845 -0.22687 1.20025
 H -0.24163 1.28962 0.28948
 H 1.64391 -0.64130 -0.42527
7
SN2_IRC_Distances_noMW_output/SN2_IRC_Distances_noMW point 94
C -0.09677 0.33381 0.32177
 O 1.42405 0.12724 -0.04690
 F -2.03148 -0.92305 -0.98565
 H -0.43516 0.04251 -0.35404
 H -0.25752 -0.22736 1.19907
 H -0.24408 1.28893 0.28789
 H 1.64096 -0.64207 -0.42214
7
SN2_IRC_Distances_noMW_output/SN2_IRC_Distances_noMW point 95
C -0.09238 0.33239 0.31912
 O 1.42237 0.12800 -0.04838
 F -2.03343 -0.92049 -0.98061
 H -0.43181 0.04237 -0.35531
 H -0.25666 -0.22778 1.19799
 H -0.24633 1.28831 0.28644
 H 1.63824 -0.64279 -0.41926
7
SN2_IRC_Distances_noMW_output/SN2_IRC_Distances_noMW point 96
C -0.08848 0.33111 0.31674
 O 1.42087 0.12866 -0.04969
 F -2.03518 -0.91823 -0.97609
 H -0.42883 0.04223 -0.35649
 H -0.25589 -0.22813 1.19705
 H -0.24833 1.28778 0.28515
 H 1.63583 -0.64343 -0.41668
7
SN2_IRC_Distances_noMW_output/SN2_IRC_Distances_noMW point 97
C -0.08523 0.33004 0.31474
 O 1.41961 0.12921 -0.05077
 F -2.03664 -0.91635 -0.97228
 H -0.42633 0.04210 -0.35752
 H -0.25524 -0.22839 1.19626
 H -0.25000 1.28735 0.28409
 H 1.63382 -0.64396 -0.41453
7
SN2_IRC_Distances_noMW_output/SN2_IRC_Distances_noMW point 98
C -0.08286 0.32926 0.31326
 O 1.41869 0.12961 -0.05155
 F -2.03771 -0.91498 -0.96949
 H -0.42450 0.04200 -0.35829
 H -0.25477 -0.22858 1.19570
 H -0.25121 1.28704 0.28332
 H 1.63235 -0.64435 -0.41295
7
SN2_IRC_Distances_noMW_output/SN2_IRC_Distances_noMW point 99
C -0.08176 0.32889 0.31257
 O 1.41826 0.12979 -0.05191
 F -2.03820 -0.91434 -0.96818
 H -0.42365 0.04195 -0.35866
 H -0.25455 -0.22866 1.19543
 H -0.25177 1.28690 0.28296
 H 1.63167 -0.64454 -0.41222
7
SN2_IRC_Distances_noMW_output/SN2_IRC_Distances_noMW point 100
C -0.08261 0.32917 0.31311
 O 1.41859 0.12965 -0.05163
 F -2.03782 -0.91483 -0.96919
 H -0.42431 0.04199 -0.35837
 H -0.25472 -0.22860 1.19564
 H -0.25134 1.28701 0.28323
 H 1.63220 -0.64439 -0.41278
7
SN2_IRC_Distances_noMW_output/SN2_IRC_Distances_noMW point 101
C -0.08680 0.33056 0.31571
 O 1.42022 0.12894 -0.05025
 F -2.03593 -0.91726 -0.97413
 H -0.42754 0.04217 -0.35701
 H -0.25555 -0.22827 1.19664
 H -0.24919 1.28756 0.28460
 H 1.63479 -0.64371 -0.41557
7
SN2_IRC_Distances_noMW_output/SN2_IRC_Distances_noMW point 102
C -0.09666 0.33378 0.32170
 O 1.42401 0.12726 -0.04693
 F -2.03153 -0.92298 -0.98552
 H -0.43508 0.04250 -0.35407
 H -0.25750 -0.22737 1.19904
 H -0.24414 1.28891 0.28785
 H 1.64089 -0.64209 -0.42207
7
SN2_IRC_Distances_noMW_output/SN2_IRC_Distances_noMW point 103
C -0.11234 0.33876 0.33087
 O 1.42994 0.12448 -0.04152
 F -2.02463 -0.93215 -1.00308
 H -0.44691 0.04283 -0.35006
 H -0.26054 -0.22563 1.20296
 H -0.23609 1.29128 0.29311
 H 1.65058 -0.63955 -0.43228
7
SN2_IRC_Distances_noMW_output/SN2_IRC_Distances_noMW point 104
C -0.13012 0.34423 0.34071
 O 1.43652 0.12118 -0.03520
 F -2.01697 -0.94265 -1.02218
 H -0.46006 0.04291 -0.34644
 H -0.26393 -0.22320 1.20759
 H -0.22699 1.29426 0.29921
 H 1.66155 -0.63673 -0.44368
