# Supplementary material for: Low dimensional representations along intrinsic reaction coordinates and molecular dynamics trajectories using interatomic distance matrices
Source: Chem Sci. 2019 Sep 18;10(43):9954–68. doi: 10.1039/c9sc02742d (PMC6991188; doi:10.1039/c9sc02742d)
Supplement: Supplementary file 1 [file SC-010-C9SC02742D-s001.zip › C9SC02742D-SI/ESI_xyz_files/SN2_IRC_Distances_noMW_output/SN2_IRC_Distances_noMW_PC1.xyz]

7
SN2_IRC_Distances_noMW_output/SN2_IRC_Distances_noMW point 1
C -0.34705 0.04225 -0.14659
 O 1.76797 0.37749 -0.11206
 F -2.68269 0.00548 0.16364
 H -0.29754 -0.49487 -0.92932
 H -0.42460 -0.54719 0.93070
 H -0.43101 1.05838 -0.02755
 H 2.41493 -0.44155 0.12119
7
SN2_IRC_Distances_noMW_output/SN2_IRC_Distances_noMW point 2
C -0.34344 0.04719 -0.14436
 O 1.76198 0.37627 -0.10814
 F -2.67087 -0.00045 0.16316
 H -0.30005 -0.49517 -0.92798
 H -0.42228 -0.54587 0.92633
 H -0.42739 1.05961 -0.02866
 H 2.40206 -0.44159 0.11967
7
SN2_IRC_Distances_noMW_output/SN2_IRC_Distances_noMW point 3
C -0.33660 0.05700 -0.13992
 O 1.75080 0.37393 -0.10064
 F -2.64894 -0.01280 0.16204
 H -0.30480 -0.49550 -0.92577
 H -0.41783 -0.54270 0.91816
 H -0.42054 1.06231 -0.03051
 H 2.37791 -0.44224 0.11664
7
SN2_IRC_Distances_noMW_output/SN2_IRC_Distances_noMW point 4
C -0.32850 0.06949 -0.13421
 O 1.73783 0.37103 -0.09160
 F -2.62368 -0.02959 0.16026
 H -0.31042 -0.49537 -0.92372
 H -0.41246 -0.53766 0.90873
 H -0.41243 1.06613 -0.03220
 H 2.34965 -0.44405 0.11273
7
SN2_IRC_Distances_noMW_output/SN2_IRC_Distances_noMW point 5
C -0.31963 0.08442 -0.12727
 O 1.72395 0.36760 -0.08151
 F -2.59696 -0.05113 0.15749
 H -0.31654 -0.49428 -0.92218
 H -0.40642 -0.53019 0.89884
 H -0.40357 1.07110 -0.03331
 H 2.31915 -0.44752 0.10795
7
SN2_IRC_Distances_noMW_output/SN2_IRC_Distances_noMW point 6
C -0.31019 0.10195 -0.11886
 O 1.70954 0.36342 -0.07056
 F -2.56962 -0.07841 0.15317
 H -0.32297 -0.49155 -0.92136
 H -0.39977 -0.51954 0.88905
 H -0.39419 1.07726 -0.03349
 H 2.28719 -0.45314 0.10205
7
SN2_IRC_Distances_noMW_output/SN2_IRC_Distances_noMW point 7
C -0.30006 0.12283 -0.10831
 O 1.69445 0.35802 -0.05864
 F -2.54159 -0.11364 0.14619
 H -0.32971 -0.48596 -0.92127
 H -0.39234 -0.50432 0.87986
 H -0.38422 1.08473 -0.03232
 H 2.25349 -0.46165 0.09448
7
SN2_IRC_Distances_noMW_output/SN2_IRC_Distances_noMW point 8
C -0.28943 0.14725 -0.09495
 O 1.67893 0.35077 -0.04609
 F -2.51358 -0.15855 0.13496
 H -0.33653 -0.47571 -0.92168
 H -0.38415 -0.48330 0.87249
 H -0.37394 1.09320 -0.02933
 H 2.21870 -0.47366 0.08460
7
SN2_IRC_Distances_noMW_output/SN2_IRC_Distances_noMW point 9
C -0.27848 0.17505 -0.07799
 O 1.66319 0.34085 -0.03349
 F -2.48611 -0.21458 0.11720
 H -0.34313 -0.45833 -0.92170
 H -0.37525 -0.45551 0.86860
 H -0.36365 1.10200 -0.02420
 H 2.18342 -0.48948 0.07158
7
SN2_IRC_Distances_noMW_output/SN2_IRC_Distances_noMW point 10
C -0.26779 0.20434 -0.05738
 O 1.64787 0.32796 -0.02210
 F -2.46033 -0.27967 0.09106
 H -0.34903 -0.43215 -0.91963
 H -0.36608 -0.42222 0.87009
 H -0.35397 1.10994 -0.01719
 H 2.14935 -0.50820 0.05515
7
SN2_IRC_Distances_noMW_output/SN2_IRC_Distances_noMW point 11
C -0.25860 0.23047 -0.03577
 O 1.63455 0.31383 -0.01368
 F -2.43857 -0.34376 0.05909
 H -0.35362 -0.40041 -0.91407
 H -0.35787 -0.38945 0.87696
 H -0.34599 1.11581 -0.00975
 H 2.12009 -0.52649 0.03722
7
SN2_IRC_Distances_noMW_output/SN2_IRC_Distances_noMW point 12
C -0.25133 0.25102 -0.01588
 O 1.62383 0.30058 -0.00839
 F -2.42129 -0.39897 0.02602
 H -0.35692 -0.36852 -0.90552
 H -0.35123 -0.36194 0.88676
 H -0.33987 1.11979 -0.00309
 H 2.09682 -0.54197 0.02011
7
SN2_IRC_Distances_noMW_output/SN2_IRC_Distances_noMW point 13
C -0.24551 0.26693 0.00190
 O 1.61508 0.28875 -0.00529
 F -2.40719 -0.44531 -0.00619
 H -0.35940 -0.33864 -0.89501
 H -0.34588 -0.33977 0.89759
 H -0.33507 1.12272 0.00270
 H 2.07797 -0.55468 0.00430
7
SN2_IRC_Distances_noMW_output/SN2_IRC_Distances_noMW point 14
C -0.24065 0.27950 0.01790
 O 1.60765 0.27823 -0.00358
 F -2.39512 -0.48474 -0.03720
 H -0.36140 -0.31107 -0.88323
 H -0.34145 -0.32184 0.90863
 H -0.33111 1.12520 0.00784
 H 2.06207 -0.56529 -0.01036
7
SN2_IRC_Distances_noMW_output/SN2_IRC_Distances_noMW point 15
C -0.23645 0.28970 0.03253
 O 1.60113 0.26877 -0.00278
 F -2.38437 -0.51898 -0.06716
 H -0.36311 -0.28559 -0.87055
 H -0.33765 -0.30712 0.91954
 H -0.32767 1.12754 0.01259
 H 2.04813 -0.57432 -0.02417
7
SN2_IRC_Distances_noMW_output/SN2_IRC_Distances_noMW point 16
C -0.23296 0.29757 0.04512
 O 1.59566 0.26080 -0.00261
 F -2.37521 -0.54712 -0.09412
 H -0.36455 -0.26365 -0.85821
 H -0.33456 -0.29571 0.92942
 H -0.32482 1.12973 0.01676
 H 2.03644 -0.58162 -0.03636
7
SN2_IRC_Distances_noMW_output/SN2_IRC_Distances_noMW point 17
C -0.22952 0.30472 0.05783
 O 1.59022 0.25293 -0.00286
 F -2.36596 -0.57433 -0.12246
 H -0.36600 -0.24161 -0.84443
 H -0.33157 -0.28533 0.93978
 H -0.32199 1.13219 0.02114
 H 2.02482 -0.58857 -0.04900
7
SN2_IRC_Distances_noMW_output/SN2_IRC_Distances_noMW point 18
C -0.22664 0.31026 0.06871
 O 1.58561 0.24635 -0.00338
 F -2.35798 -0.59670 -0.14758
 H -0.36726 -0.22294 -0.83162
 H -0.32911 -0.27735 0.94887
 H -0.31958 1.13456 0.02507
 H 2.01495 -0.59418 -0.06008
7
SN2_IRC_Distances_noMW_output/SN2_IRC_Distances_noMW point 19
C -0.22397 0.31495 0.07883
 O 1.58134 0.24038 -0.00407
 F -2.35046 -0.61675 -0.17166
 H -0.36847 -0.20580 -0.81888
 H -0.32688 -0.27063 0.95748
 H -0.31734 1.13701 0.02892
 H 2.00578 -0.59915 -0.07062
7
SN2_IRC_Distances_noMW_output/SN2_IRC_Distances_noMW point 20
C -0.22152 0.31892 0.08819
 O 1.57739 0.23497 -0.00489
 F -2.34340 -0.63469 -0.19456
 H -0.36963 -0.19019 -0.80640
 H -0.32487 -0.26501 0.96556
 H -0.31525 1.13952 0.03268
 H 1.99727 -0.60352 -0.08059
7
SN2_IRC_Distances_noMW_output/SN2_IRC_Distances_noMW point 21
C -0.21925 0.32230 0.09688
 O 1.57372 0.23006 -0.00577
 F -2.33672 -0.65081 -0.21634
 H -0.37075 -0.17595 -0.79425
 H -0.32303 -0.26027 0.97313
 H -0.31330 1.14207 0.03638
 H 1.98933 -0.60740 -0.09003
7
SN2_IRC_Distances_noMW_output/SN2_IRC_Distances_noMW point 22
C -0.21713 0.32519 0.10496
 O 1.57029 0.22560 -0.00669
 F -2.33040 -0.66535 -0.23703
 H -0.37184 -0.16296 -0.78249
 H -0.32135 -0.25627 0.98022
 H -0.31146 1.14464 0.04001
 H 1.98189 -0.61084 -0.09897
7
SN2_IRC_Distances_noMW_output/SN2_IRC_Distances_noMW point 23
C -0.21516 0.32765 0.11242
 O 1.56711 0.22156 -0.00762
 F -2.32445 -0.67841 -0.25653
 H -0.37290 -0.15119 -0.77122
 H -0.31982 -0.25291 0.98680
 H -0.30973 1.14719 0.04355
 H 1.97495 -0.61389 -0.10739
7
SN2_IRC_Distances_noMW_output/SN2_IRC_Distances_noMW point 24
C -0.21337 0.32971 0.11914
 O 1.56422 0.21799 -0.00851
 F -2.31898 -0.68987 -0.27441
 H -0.37389 -0.14081 -0.76077
 H -0.31845 -0.25014 0.99275
 H -0.30816 1.14964 0.04690
 H 1.96863 -0.61652 -0.11509
7
SN2_IRC_Distances_noMW_output/SN2_IRC_Distances_noMW point 25
C -0.21188 0.33130 0.12470
 O 1.56181 0.21508 -0.00929
 F -2.31437 -0.69914 -0.28945
 H -0.37474 -0.13236 -0.75190
 H -0.31732 -0.24803 0.99769
 H -0.30683 1.15178 0.04981
 H 1.96334 -0.61862 -0.12156
7
SN2_IRC_Distances_noMW_output/SN2_IRC_Distances_noMW point 26
C -0.21102 0.33218 0.12792
 O 1.56040 0.21342 -0.00975
 F -2.31167 -0.70443 -0.29825
 H -0.37525 -0.12754 -0.74667
 H -0.31667 -0.24688 1.00055
 H -0.30606 1.15306 0.05155
 H 1.96025 -0.61981 -0.12535
7
SN2_IRC_Distances_noMW_output/SN2_IRC_Distances_noMW point 27
C -0.21150 0.33170 0.12614
 O 1.56118 0.21434 -0.00949
 F -2.31317 -0.70151 -0.29337
 H -0.37497 -0.13021 -0.74958
 H -0.31703 -0.24751 0.99896
 H -0.30649 1.15234 0.05058
 H 1.96197 -0.61916 -0.12324
7
SN2_IRC_Distances_noMW_output/SN2_IRC_Distances_noMW point 28
C -0.21335 0.32974 0.11923
 O 1.56418 0.21794 -0.00852
 F -2.31890 -0.69003 -0.27467
 H -0.37390 -0.14066 -0.76062
 H -0.31843 -0.25011 0.99283
 H -0.30813 1.14967 0.04695
 H 1.96854 -0.61656 -0.11520
7
SN2_IRC_Distances_noMW_output/SN2_IRC_Distances_noMW point 29
C -0.21559 0.32713 0.11077
 O 1.56781 0.22244 -0.00741
 F -2.32577 -0.67555 -0.25219
 H -0.37266 -0.15377 -0.77375
 H -0.32016 -0.25363 0.98534
 H -0.31012 1.14661 0.04275
 H 1.97649 -0.61322 -0.10551
7
SN2_IRC_Distances_noMW_output/SN2_IRC_Distances_noMW point 30
C -0.21785 0.32423 0.10221
 O 1.57146 0.22710 -0.00637
 F -2.33257 -0.66045 -0.22994
 H -0.37147 -0.16735 -0.78654
 H -0.32192 -0.25759 0.97780
 H -0.31209 1.14374 0.03875
 H 1.98443 -0.60968 -0.09591
7
SN2_IRC_Distances_noMW_output/SN2_IRC_Distances_noMW point 31
C -0.22001 0.32119 0.09395
 O 1.57496 0.23170 -0.00546
 F -2.33899 -0.64543 -0.20894
 H -0.37037 -0.18072 -0.79841
 H -0.32365 -0.26182 0.97057
 H -0.31396 1.14119 0.03511
 H 1.99201 -0.60611 -0.08683
7
SN2_IRC_Distances_noMW_output/SN2_IRC_Distances_noMW point 32
C -0.22205 0.31808 0.08616
 O 1.57825 0.23613 -0.00470
 F -2.34494 -0.63084 -0.18954
 H -0.36937 -0.19356 -0.80917
 H -0.32530 -0.26618 0.96380
 H -0.31571 1.13896 0.03185
 H 1.99912 -0.60259 -0.07841
7
SN2_IRC_Distances_noMW_output/SN2_IRC_Distances_noMW point 33
C -0.22393 0.31502 0.07901
 O 1.58127 0.24027 -0.00409
 F -2.35033 -0.61710 -0.17210
 H -0.36849 -0.20550 -0.81865
 H -0.32684 -0.27052 0.95764
 H -0.31730 1.13706 0.02899
 H 2.00562 -0.59923 -0.07081
7
SN2_IRC_Distances_noMW_output/SN2_IRC_Distances_noMW point 34
C -0.22557 0.31219 0.07277
 O 1.58390 0.24394 -0.00363
 F -2.35498 -0.60482 -0.15715
 H -0.36774 -0.21605 -0.82661
 H -0.32821 -0.27458 0.95231
 H -0.31868 1.13551 0.02659
 H 2.01128 -0.59620 -0.06427
7
SN2_IRC_Distances_noMW_output/SN2_IRC_Distances_noMW point 35
C -0.22686 0.30983 0.06785
 O 1.58598 0.24687 -0.00333
 F -2.35862 -0.59495 -0.14555
 H -0.36716 -0.22442 -0.83267
 H -0.32930 -0.27796 0.94814
 H -0.31977 1.13436 0.02475
 H 2.01573 -0.59375 -0.05919
7
SN2_IRC_Distances_noMW_output/SN2_IRC_Distances_noMW point 36
C -0.22764 0.30837 0.06490
 O 1.58722 0.24865 -0.00317
 F -2.36079 -0.58895 -0.13868
 H -0.36681 -0.22947 -0.83622
 H -0.32996 -0.28006 0.94566
 H -0.32042 1.13370 0.02367
 H 2.01841 -0.59225 -0.05616
7
SN2_IRC_Distances_noMW_output/SN2_IRC_Distances_noMW point 37
C -0.22767 0.30832 0.06478
 O 1.58727 0.24871 -0.00316
 F -2.36087 -0.58872 -0.13842
 H -0.36680 -0.22966 -0.83635
 H -0.32999 -0.28014 0.94557
 H -0.32045 1.13368 0.02363
 H 2.01851 -0.59219 -0.05605
7
SN2_IRC_Distances_noMW_output/SN2_IRC_Distances_noMW point 38
C -0.22676 0.31003 0.06826
 O 1.58580 0.24663 -0.00335
 F -2.35832 -0.59578 -0.14652
 H -0.36720 -0.22372 -0.83217
 H -0.32921 -0.27767 0.94849
 H -0.31968 1.13446 0.02490
 H 2.01536 -0.59396 -0.05961
7
SN2_IRC_Distances_noMW_output/SN2_IRC_Distances_noMW point 39
C -0.22489 0.31338 0.07535
 O 1.58281 0.24242 -0.00381
 F -2.35306 -0.60993 -0.16329
 H -0.36805 -0.21167 -0.82335
 H -0.32764 -0.27287 0.95450
 H -0.31811 1.13614 0.02757
 H 2.00894 -0.59747 -0.06696
7
SN2_IRC_Distances_noMW_output/SN2_IRC_Distances_noMW point 40
C -0.22226 0.31775 0.08536
 O 1.57859 0.23659 -0.00463
 F -2.34555 -0.62932 -0.18757
 H -0.36927 -0.19488 -0.81024
 H -0.32547 -0.26665 0.96311
 H -0.31588 1.13874 0.03152
 H 1.99985 -0.60222 -0.07755
7
SN2_IRC_Distances_noMW_output/SN2_IRC_Distances_noMW point 41
C -0.21910 0.32251 0.09746
 O 1.57348 0.22974 -0.00583
 F -2.33628 -0.65186 -0.21779
 H -0.37083 -0.17502 -0.79343
 H -0.32291 -0.25998 0.97363
 H -0.31317 1.14224 0.03663
 H 1.98880 -0.60765 -0.09066
7
SN2_IRC_Distances_noMW_output/SN2_IRC_Distances_noMW point 42
C -0.21554 0.32719 0.11098
 O 1.56772 0.22233 -0.00744
 F -2.32560 -0.67592 -0.25275
 H -0.37269 -0.15344 -0.77342
 H -0.32011 -0.25353 0.98553
 H -0.31007 1.14668 0.04285
 H 1.97629 -0.61331 -0.10575
7
SN2_IRC_Distances_noMW_output/SN2_IRC_Distances_noMW point 43
C -0.21167 0.33153 0.12551
 O 1.56146 0.21466 -0.00940
 F -2.31370 -0.70047 -0.29165
 H -0.37487 -0.13115 -0.75059
 H -0.31715 -0.24774 0.99840
 H -0.30664 1.15209 0.05024
 H 1.96257 -0.61892 -0.12251
7
SN2_IRC_Distances_noMW_output/SN2_IRC_Distances_noMW point 44
C -0.20752 0.33535 0.14074
 O 1.55475 0.20695 -0.01167
 F -2.30062 -0.72483 -0.33396
 H -0.37739 -0.10890 -0.72529
 H -0.31408 -0.24279 1.01198
 H -0.30290 1.15851 0.05890
 H 1.94777 -0.62429 -0.14070
7
SN2_IRC_Distances_noMW_output/SN2_IRC_Distances_noMW point 45
C -0.20310 0.33859 0.15645
 O 1.54765 0.19933 -0.01416
 F -2.28638 -0.74851 -0.37923
 H -0.38030 -0.08731 -0.69786
 H -0.31091 -0.23878 1.02603
 H -0.29887 1.16593 0.06896
 H 1.93193 -0.62926 -0.16018
7
SN2_IRC_Distances_noMW_output/SN2_IRC_Distances_noMW point 46
C -0.19842 0.34122 0.17244
 O 1.54017 0.19191 -0.01680
 F -2.27099 -0.77117 -0.42701
 H -0.38363 -0.06687 -0.66873
 H -0.30765 -0.23568 1.04039
 H -0.29455 1.17431 0.08051
 H 1.91509 -0.63372 -0.18079
7
SN2_IRC_Distances_noMW_output/SN2_IRC_Distances_noMW point 47
C -0.19348 0.34324 0.18853
 O 1.53233 0.18474 -0.01950
 F -2.25445 -0.79257 -0.47683
 H -0.38742 -0.04799 -0.63839
 H -0.30430 -0.23340 1.05491
 H -0.28994 1.18356 0.09361
 H 1.89726 -0.63758 -0.20234
7
SN2_IRC_Distances_noMW_output/SN2_IRC_Distances_noMW point 48
C -0.18828 0.34470 0.20458
 O 1.52417 0.17786 -0.02215
 F -2.23677 -0.81256 -0.52818
 H -0.39168 -0.03096 -0.60734
 H -0.30085 -0.23180 1.06949
 H -0.28506 1.19352 0.10825
 H 1.87847 -0.64077 -0.22465
7
SN2_IRC_Distances_noMW_output/SN2_IRC_Distances_noMW point 49
C -0.18280 0.34565 0.22043
 O 1.51570 0.17127 -0.02468
 F -2.21797 -0.83108 -0.58057
 H -0.39644 -0.01593 -0.57609
 H -0.29731 -0.23071 1.08406
 H -0.27993 1.20404 0.12436
 H 1.85875 -0.64325 -0.24751
7
SN2_IRC_Distances_noMW_output/SN2_IRC_Distances_noMW point 50
C -0.17707 0.34618 0.23599
 O 1.50695 0.16494 -0.02704
 F -2.19808 -0.84814 -0.63357
 H -0.40171 -0.00294 -0.54508
 H -0.29366 -0.22996 1.09860
 H -0.27456 1.21492 0.14184
 H 1.83814 -0.64500 -0.27074
7
SN2_IRC_Distances_noMW_output/SN2_IRC_Distances_noMW point 51
C -0.17107 0.34635 0.25121
 O 1.49793 0.15884 -0.02917
 F -2.17712 -0.86383 -0.68683
 H -0.40750 0.00807 -0.51466
 H -0.28991 -0.22941 1.11310
 H -0.26897 1.22600 0.16054
 H 1.81663 -0.64603 -0.29419
7
SN2_IRC_Distances_noMW_output/SN2_IRC_Distances_noMW point 52
C -0.16478 0.34623 0.26607
 O 1.48863 0.15289 -0.03105
 F -2.15503 -0.87829 -0.74019
 H -0.41383 0.01726 -0.48505
 H -0.28603 -0.22891 1.12763
 H -0.26315 1.23717 0.18037
 H 1.79419 -0.64635 -0.31778
7
SN2_IRC_Distances_noMW_output/SN2_IRC_Distances_noMW point 53
C -0.15816 0.34589 0.28064
 O 1.47902 0.14702 -0.03268
 F -2.13169 -0.89174 -0.79373
 H -0.42076 0.02483 -0.45629
 H -0.28199 -0.22835 1.14231
 H -0.25710 1.24834 0.20127
 H 1.77068 -0.64599 -0.34151
7
SN2_IRC_Distances_noMW_output/SN2_IRC_Distances_noMW point 54
C -0.15115 0.34538 0.29497
 O 1.46903 0.14114 -0.03405
 F -2.10693 -0.90438 -0.84756
 H -0.42835 0.03097 -0.42840
 H -0.27778 -0.22765 1.15724
 H -0.25076 1.25948 0.22321
 H 1.74594 -0.64495 -0.36542
7
SN2_IRC_Distances_noMW_output/SN2_IRC_Distances_noMW point 55
C -0.14387 0.34475 0.30882
 O 1.45886 0.13529 -0.03513
 F -2.08113 -0.91612 -0.90063
 H -0.43651 0.03578 -0.40194
 H -0.27345 -0.22674 1.17222
 H -0.24427 1.27032 0.24568
 H 1.72038 -0.64327 -0.38902
7
SN2_IRC_Distances_noMW_output/SN2_IRC_Distances_noMW point 56
C -0.13677 0.34408 0.32140
 O 1.44914 0.12979 -0.03590
 F -2.05596 -0.92649 -0.94971
 H -0.44469 0.03928 -0.37841
 H -0.26928 -0.22568 1.18635
 H -0.23804 1.28017 0.26711
 H 1.69561 -0.64116 -0.41085
7
SN2_IRC_Distances_noMW_output/SN2_IRC_Distances_noMW point 57
C -0.13023 0.34344 0.33227
 O 1.44037 0.12487 -0.03639
 F -2.03279 -0.93528 -0.99274
 H -0.45241 0.04172 -0.35853
 H -0.26549 -0.22454 1.19900
 H -0.23239 1.28866 0.28635
 H 1.67294 -0.63887 -0.42997
7
SN2_IRC_Distances_noMW_output/SN2_IRC_Distances_noMW point 58
C -0.12442 0.34287 0.34144
 O 1.43271 0.12057 -0.03667
 F -2.01214 -0.94261 -1.02946
 H -0.45944 0.04340 -0.34212
 H -0.26215 -0.22341 1.20999
 H -0.22742 1.29578 0.30307
 H 1.65286 -0.63660 -0.44625
7
SN2_IRC_Distances_noMW_output/SN2_IRC_Distances_noMW point 59
C -0.11862 0.34232 0.35013
 O 1.42519 0.11634 -0.03683
 F -1.99156 -0.94954 -1.06466
 H -0.46657 0.04472 -0.32686
 H -0.25886 -0.22217 1.22072
 H -0.22252 1.30249 0.31932
 H 1.63293 -0.63416 -0.46183
7
SN2_IRC_Distances_noMW_output/SN2_IRC_Distances_noMW point 60
C -0.11319 0.34180 0.35790
 O 1.41828 0.11244 -0.03687
 F -1.97229 -0.95574 -1.09641
 H -0.47336 0.04570 -0.31349
 H -0.25580 -0.22092 1.23056
 H -0.21799 1.30844 0.33415
 H 1.61436 -0.63173 -0.47584
7
SN2_IRC_Distances_noMW_output/SN2_IRC_Distances_noMW point 61
C -0.10783 0.34131 0.36526
 O 1.41155 0.10861 -0.03683
 F -1.95324 -0.96164 -1.12674
 H -0.48018 0.04649 -0.30106
 H -0.25281 -0.21961 1.24012
 H -0.21356 1.31405 0.34845
 H 1.59607 -0.62920 -0.48919
7
SN2_IRC_Distances_noMW_output/SN2_IRC_Distances_noMW point 62
C -0.10238 0.34082 0.37243
 O 1.40482 0.10476 -0.03672
 F -1.93387 -0.96745 -1.15656
 H -0.48723 0.04715 -0.28916
 H -0.24979 -0.21821 1.24966
 H -0.20911 1.31947 0.36261
 H 1.57755 -0.62654 -0.50227
7
SN2_IRC_Distances_noMW_output/SN2_IRC_Distances_noMW point 63
C -0.09668 0.34033 0.37962
 O 1.39791 0.10077 -0.03652
 F -1.91362 -0.97334 -1.18668
 H -0.49470 0.04771 -0.27745
 H -0.24668 -0.21668 1.25945
 H -0.20451 1.32486 0.37701
 H 1.55827 -0.62365 -0.51543
7
SN2_IRC_Distances_noMW_output/SN2_IRC_Distances_noMW point 64
C -0.09056 0.33981 0.38702
 O 1.39062 0.09651 -0.03623
 F -1.89186 -0.97950 -1.21793
 H -0.50286 0.04823 -0.26564
 H -0.24336 -0.21496 1.26976
 H -0.19962 1.33036 0.39203
 H 1.53765 -0.62046 -0.52902
7
SN2_IRC_Distances_noMW_output/SN2_IRC_Distances_noMW point 65
C -0.08384 0.33927 0.39478
 O 1.38278 0.09187 -0.03583
 F -1.86796 -0.98609 -1.25101
 H -0.51198 0.04872 -0.25348
 H -0.23977 -0.21301 1.28086
 H -0.19432 1.33609 0.40800
 H 1.51509 -0.61686 -0.54333
7
SN2_IRC_Distances_noMW_output/SN2_IRC_Distances_noMW point 66
C -0.07642 0.33871 0.40296
 O 1.37429 0.08679 -0.03530
 F -1.84153 -0.99322 -1.28616
 H -0.52223 0.04921 -0.24096
 H -0.23585 -0.21077 1.29286
 H -0.18853 1.34207 0.42503
 H 1.49027 -0.61278 -0.55844
7
SN2_IRC_Distances_noMW_output/SN2_IRC_Distances_noMW point 67
C -0.06835 0.33812 0.41140
 O 1.36530 0.08131 -0.03463
 F -1.81280 -1.00081 -1.32280
 H -0.53358 0.04973 -0.22831
 H -0.23165 -0.20827 1.30558
 H -0.18233 1.34819 0.44283
 H 1.46342 -0.60826 -0.57406
7
SN2_IRC_Distances_noMW_output/SN2_IRC_Distances_noMW point 68
C -0.05985 0.33753 0.41984
 O 1.35606 0.07559 -0.03385
 F -1.78247 -1.00867 -1.35982
 H -0.54579 0.05028 -0.21595
 H -0.22730 -0.20558 1.31865
 H -0.17588 1.35425 0.46083
 H 1.43523 -0.60340 -0.58971
7
SN2_IRC_Distances_noMW_output/SN2_IRC_Distances_noMW point 69
C -0.05113 0.33695 0.42807
 O 1.34683 0.06977 -0.03296
 F -1.75129 -1.01663 -1.39625
 H -0.55858 0.05090 -0.20416
 H -0.22289 -0.20276 1.33172
 H -0.16935 1.36010 0.47853
 H 1.40640 -0.59833 -0.60496
7
SN2_IRC_Distances_noMW_output/SN2_IRC_Distances_noMW point 70
C -0.04231 0.33640 0.43596
 O 1.33776 0.06394 -0.03199
 F -1.71972 -1.02458 -1.43157
 H -0.57175 0.05159 -0.19307
 H -0.21852 -0.19987 1.34458
 H -0.16283 1.36566 0.49567
 H 1.37737 -0.59314 -0.61959
7
SN2_IRC_Distances_noMW_output/SN2_IRC_Distances_noMW point 71
C -0.03345 0.33587 0.44350
 O 1.32888 0.05816 -0.03095
 F -1.68795 -1.03249 -1.46567
 H -0.58523 0.05235 -0.18268
 H -0.21418 -0.19695 1.35716
 H -0.15636 1.37093 0.51218
 H 1.34829 -0.58788 -0.63354
7
SN2_IRC_Distances_noMW_output/SN2_IRC_Distances_noMW point 72
C -0.02458 0.33536 0.45070
 O 1.32021 0.05243 -0.02986
 F -1.65604 -1.04035 -1.49856
 H -0.59897 0.05320 -0.17292
 H -0.20991 -0.19402 1.36943
 H -0.14993 1.37593 0.52805
 H 1.31921 -0.58256 -0.64685
7
SN2_IRC_Distances_noMW_output/SN2_IRC_Distances_noMW point 73
C -0.01569 0.33487 0.45759
 O 1.31175 0.04676 -0.02873
 F -1.62399 -1.04816 -1.53034
 H -0.61297 0.05412 -0.16372
 H -0.20568 -0.19108 1.38141
 H -0.14355 1.38067 0.54333
 H 1.29013 -0.57719 -0.65954
7
SN2_IRC_Distances_noMW_output/SN2_IRC_Distances_noMW point 74
C -0.00680 0.33440 0.46418
 O 1.30347 0.04116 -0.02756
 F -1.59182 -1.05591 -1.56106
 H -0.62720 0.05512 -0.15504
 H -0.20149 -0.18816 1.39310
 H -0.13721 1.38517 0.55803
 H 1.26105 -0.57179 -0.67165
7
SN2_IRC_Distances_noMW_output/SN2_IRC_Distances_noMW point 75
C 0.00209 0.33394 0.47049
 O 1.29538 0.03564 -0.02636
 F -1.55955 -1.06361 -1.59079
 H -0.64163 0.05619 -0.14682
 H -0.19735 -0.18526 1.40450
 H -0.13091 1.38945 0.57219
 H 1.23198 -0.56635 -0.68322
7
SN2_IRC_Distances_noMW_output/SN2_IRC_Distances_noMW point 76
C 0.01096 0.33350 0.47655
 O 1.28745 0.03021 -0.02514
 F -1.52722 -1.07123 -1.61958
 H -0.65622 0.05730 -0.13902
 H -0.19324 -0.18240 1.41561
 H -0.12463 1.39352 0.58584
 H 1.20291 -0.56089 -0.69427
7
SN2_IRC_Distances_noMW_output/SN2_IRC_Distances_noMW point 77
C 0.01981 0.33307 0.48236
 O 1.27967 0.02487 -0.02390
 F -1.49486 -1.07877 -1.64748
 H -0.67094 0.05846 -0.13159
 H -0.18916 -0.17959 1.42644
 H -0.11838 1.39739 0.59901
 H 1.17387 -0.55542 -0.70483
7
SN2_IRC_Distances_noMW_output/SN2_IRC_Distances_noMW point 78
C 0.02862 0.33265 0.48794
 O 1.27203 0.01963 -0.02266
 F -1.46250 -1.08621 -1.67454
 H -0.68575 0.05964 -0.12451
 H -0.18511 -0.17684 1.43699
 H -0.11215 1.40107 0.61172
 H 1.14486 -0.54994 -0.71494
7
SN2_IRC_Distances_noMW_output/SN2_IRC_Distances_noMW point 79
C 0.03737 0.33224 0.49331
 O 1.26451 0.01450 -0.02141
 F -1.43020 -1.09352 -1.70079
 H -0.70058 0.06083 -0.11775
 H -0.18107 -0.17416 1.44726
 H -0.10594 1.40456 0.62400
 H 1.11591 -0.54446 -0.72462
7
SN2_IRC_Distances_noMW_output/SN2_IRC_Distances_noMW point 80
C 0.04606 0.33184 0.49848
 O 1.25709 0.00950 -0.02017
 F -1.39804 -1.10069 -1.72624
 H -0.71538 0.06202 -0.11129
 H -0.17704 -0.17156 1.45726
 H -0.09974 1.40788 0.63586
 H 1.08705 -0.53899 -0.73389
7
SN2_IRC_Distances_noMW_output/SN2_IRC_Distances_noMW point 81
C 0.05465 0.33146 0.50345
 O 1.24976 0.00462 -0.01895
 F -1.36608 -1.10770 -1.75093
 H -0.73008 0.06318 -0.10510
 H -0.17302 -0.16904 1.46697
 H -0.09356 1.41103 0.64732
 H 1.05833 -0.53356 -0.74276
7
SN2_IRC_Distances_noMW_output/SN2_IRC_Distances_noMW point 82
C 0.06311 0.33109 0.50824
 O 1.24251 -0.00012 -0.01774
 F -1.33444 -1.11451 -1.77485
 H -0.74461 0.06431 -0.09918
 H -0.16899 -0.16662 1.47641
 H -0.08740 1.41402 0.65839
 H 1.02981 -0.52816 -0.75127
7
SN2_IRC_Distances_noMW_output/SN2_IRC_Distances_noMW point 83
C 0.07144 0.33074 0.51285
 O 1.23534 -0.00472 -0.01656
 F -1.30319 -1.12112 -1.79801
 H -0.75889 0.06539 -0.09351
 H -0.16497 -0.16431 1.48556
 H -0.08127 1.41684 0.66909
 H 1.00153 -0.52282 -0.75942
7
SN2_IRC_Distances_noMW_output/SN2_IRC_Distances_noMW point 84
C 0.07960 0.33040 0.51728
 O 1.22823 -0.00917 -0.01542
 F -1.27245 -1.12749 -1.82041
 H -0.77284 0.06640 -0.08807
 H -0.16094 -0.16210 1.49443
 H -0.07518 1.41951 0.67943
 H 0.97359 -0.51755 -0.76724
7
SN2_IRC_Distances_noMW_output/SN2_IRC_Distances_noMW point 85
C 0.08756 0.33008 0.52155
 O 1.22118 -0.01347 -0.01431
 F -1.24234 -1.13361 -1.84205
 H -0.78640 0.06733 -0.08288
 H -0.15691 -0.16000 1.50301
 H -0.06914 1.42204 0.68940
 H 0.94605 -0.51237 -0.77473
7
SN2_IRC_Distances_noMW_output/SN2_IRC_Distances_noMW point 86
C 0.09530 0.32978 0.52565
 O 1.21419 -0.01761 -0.01324
 F -1.21296 -1.13945 -1.86291
 H -0.79949 0.06818 -0.07791
 H -0.15287 -0.15802 1.51129
 H -0.06317 1.42441 0.69902
 H 0.91900 -0.50730 -0.78190
7
SN2_IRC_Distances_noMW_output/SN2_IRC_Distances_noMW point 87
C 0.10279 0.32950 0.52959
 O 1.20728 -0.02159 -0.01223
 F -1.18444 -1.14500 -1.88299
 H -0.81204 0.06894 -0.07316
 H -0.14885 -0.15615 1.51928
 H -0.05727 1.42665 0.70829
 H 0.89253 -0.50235 -0.78878
7
SN2_IRC_Distances_noMW_output/SN2_IRC_Distances_noMW point 88
C 0.11001 0.32924 0.53338
 O 1.20046 -0.02540 -0.01126
 F -1.15686 -1.15026 -1.90228
 H -0.82401 0.06961 -0.06864
 H -0.14484 -0.15440 1.52697
 H -0.05148 1.42876 0.71721
 H 0.86673 -0.49755 -0.79536
7
SN2_IRC_Distances_noMW_output/SN2_IRC_Distances_noMW point 89
C 0.11694 0.32900 0.53700
 O 1.19373 -0.02906 -0.01035
 F -1.13034 -1.15520 -1.92077
 H -0.83533 0.07018 -0.06434
 H -0.14086 -0.15276 1.53435
 H -0.04581 1.43073 0.72577
 H 0.84167 -0.49289 -0.80167
7
SN2_IRC_Distances_noMW_output/SN2_IRC_Distances_noMW point 90
C 0.12356 0.32878 0.54047
 O 1.18712 -0.03254 -0.00950
 F -1.10495 -1.15984 -1.93845
 H -0.84599 0.07066 -0.06025
 H -0.13692 -0.15123 1.54143
 H -0.04028 1.43259 0.73399
 H 0.81745 -0.48841 -0.80769
7
SN2_IRC_Distances_noMW_output/SN2_IRC_Distances_noMW point 91
C 0.12986 0.32858 0.54379
 O 1.18066 -0.03587 -0.00871
 F -1.08075 -1.16416 -1.95532
 H -0.85595 0.07105 -0.05637
 H -0.13303 -0.14982 1.54820
 H -0.03491 1.43433 0.74185
 H 0.79412 -0.48411 -0.81344
7
SN2_IRC_Distances_noMW_output/SN2_IRC_Distances_noMW point 92
C 0.13584 0.32840 0.54696
 O 1.17434 -0.03903 -0.00797
 F -1.05780 -1.16818 -1.97137
 H -0.86522 0.07136 -0.05270
 H -0.12921 -0.14850 1.55466
 H -0.02971 1.43595 0.74937
 H 0.77175 -0.47999 -0.81893
7
SN2_IRC_Distances_noMW_output/SN2_IRC_Distances_noMW point 93
C 0.14148 0.32824 0.54998
 O 1.16821 -0.04204 -0.00729
 F -1.03611 -1.17190 -1.98663
 H -0.87379 0.07158 -0.04924
 H -0.12547 -0.14728 1.56081
 H -0.02471 1.43748 0.75654
 H 0.75038 -0.47607 -0.82417
7
SN2_IRC_Distances_noMW_output/SN2_IRC_Distances_noMW point 94
C 0.14680 0.32810 0.55285
 O 1.16227 -0.04490 -0.00667
 F -1.01568 -1.17534 -2.00109
 H -0.88170 0.07173 -0.04597
 H -0.12182 -0.14615 1.56667
 H -0.01990 1.43890 0.76337
 H 0.73002 -0.47234 -0.82915
7
SN2_IRC_Distances_noMW_output/SN2_IRC_Distances_noMW point 95
C 0.15180 0.32798 0.55558
 O 1.15653 -0.04761 -0.00610
 F -0.99648 -1.17851 -2.01481
 H -0.88896 0.07182 -0.04288
 H -0.11827 -0.14510 1.57224
 H -0.01530 1.44024 0.76987
 H 0.71067 -0.46881 -0.83390
7
SN2_IRC_Distances_noMW_output/SN2_IRC_Distances_noMW point 96
C 0.15651 0.32787 0.55818
 O 1.15099 -0.05019 -0.00558
 F -0.97844 -1.18144 -2.02782
 H -0.89563 0.07186 -0.03997
 H -0.11482 -0.14413 1.57755
 H -0.01089 1.44149 0.77607
 H 0.69229 -0.46546 -0.83843
7
SN2_IRC_Distances_noMW_output/SN2_IRC_Distances_noMW point 97
C 0.16094 0.32778 0.56067
 O 1.14563 -0.05265 -0.00511
 F -0.96146 -1.18414 -2.04020
 H -0.90177 0.07184 -0.03722
 H -0.11147 -0.14323 1.58262
 H -0.00667 1.44267 0.78200
 H 0.67479 -0.46227 -0.84277
7
SN2_IRC_Distances_noMW_output/SN2_IRC_Distances_noMW point 98
C 0.16516 0.32770 0.56307
 O 1.14042 -0.05502 -0.00467
 F -0.94536 -1.18667 -2.05209
 H -0.90745 0.07178 -0.03458
 H -0.10818 -0.14238 1.58750
 H -0.00259 1.44380 0.78772
 H 0.65800 -0.45921 -0.84696
7
SN2_IRC_Distances_noMW_output/SN2_IRC_Distances_noMW point 99
C 0.16923 0.32763 0.56542
 O 1.13527 -0.05734 -0.00426
 F -0.92986 -1.18906 -2.06368
 H -0.91278 0.07168 -0.03202
 H -0.10492 -0.14156 1.59228
 H 0.00140 1.44489 0.79333
 H 0.64166 -0.45624 -0.85107
7
SN2_IRC_Distances_noMW_output/SN2_IRC_Distances_noMW point 100
C 0.17327 0.32757 0.56780
 O 1.13005 -0.05968 -0.00387
 F -0.91450 -1.19139 -2.07534
 H -0.91794 0.07154 -0.02946
 H -0.10158 -0.14075 1.59711
 H 0.00543 1.44598 0.79899
 H 0.62527 -0.45326 -0.85523
7
SN2_IRC_Distances_noMW_output/SN2_IRC_Distances_noMW point 101
C 0.17751 0.32751 0.57033
 O 1.12444 -0.06218 -0.00347
 F -0.89847 -1.19379 -2.08771
 H -0.92317 0.07134 -0.02676
 H -0.09798 -0.13991 1.60225
 H 0.00972 1.44713 0.80504
 H 0.60795 -0.45011 -0.85968
7
SN2_IRC_Distances_noMW_output/SN2_IRC_Distances_noMW point 102
C 0.18218 0.32747 0.57319
 O 1.11810 -0.06500 -0.00305
 F -0.88084 -1.19638 -2.10158
 H -0.92874 0.07106 -0.02375
 H -0.09387 -0.13899 1.60805
 H 0.01453 1.44842 0.81186
 H 0.58863 -0.44659 -0.86471
7
SN2_IRC_Distances_noMW_output/SN2_IRC_Distances_noMW point 103
C 0.18709 0.32743 0.57626
 O 1.11127 -0.06802 -0.00264
 F -0.86245 -1.19902 -2.11638
 H -0.93433 0.07070 -0.02055
 H -0.08940 -0.13801 1.61427
 H 0.01965 1.44979 0.81918
 H 0.56817 -0.44286 -0.87014
7
SN2_IRC_Distances_noMW_output/SN2_IRC_Distances_noMW point 104
C 0.19182 0.32741 0.57930
 O 1.10451 -0.07102 -0.00227
 F -0.84485 -1.20151 -2.13094
 H -0.93946 0.07028 -0.01743
 H -0.08494 -0.13707 1.62043
 H 0.02468 1.45113 0.82644
 H 0.54823 -0.43922 -0.87553
