# Supplementary material for: Low dimensional representations along intrinsic reaction coordinates and molecular dynamics trajectories using interatomic distance matrices
Source: Chem Sci. 2019 Sep 18;10(43):9954–68. doi: 10.1039/c9sc02742d (PMC6991188; doi:10.1039/c9sc02742d)
Supplement: Supplementary file 1 [file SC-010-C9SC02742D-s001.zip › C9SC02742D-SI/ESI_xyz_files/bifur_IRC_Cartesians_MW_output/bifur_IRC_Cartesians_MW_PC1.xyz]

13
bifur_IRC_Cartesians_MW_output/bifur_IRC_Cartesians_MW point 1
C 0.06836 0.74141 1.07662
 C 0.06728 0.74258 -1.07706
 C -0.22415 1.20807 0.00027
 C -0.06619 -0.48215 1.78042
 C -0.06547 -0.48159 -1.77969
 F 0.40804 1.49557 1.80855
 F 0.40365 1.49810 -1.81177
 H -0.92791 -0.99364 1.48477
 H -0.92703 -0.99333 -1.48532
 H 0.76292 -1.09792 1.62107
 H 0.76325 -1.09721 -1.61890
 H -0.13242 -0.27004 2.77591
 H -0.13033 -0.26985 -2.77487
13
bifur_IRC_Cartesians_MW_output/bifur_IRC_Cartesians_MW point 2
C 0.06836 0.74141 1.07662
 C 0.06728 0.74258 -1.07706
 C -0.22415 1.20807 0.00027
 C -0.06619 -0.48215 1.78042
 C -0.06547 -0.48159 -1.77969
 F 0.40804 1.49557 1.80855
 F 0.40365 1.49810 -1.81177
 H -0.92791 -0.99364 1.48477
 H -0.92703 -0.99333 -1.48532
 H 0.76292 -1.09792 1.62107
 H 0.76325 -1.09721 -1.61890
 H -0.13242 -0.27004 2.77591
 H -0.13033 -0.26985 -2.77487
13
bifur_IRC_Cartesians_MW_output/bifur_IRC_Cartesians_MW point 3
C 0.06836 0.74141 1.07662
 C 0.06728 0.74258 -1.07706
 C -0.22415 1.20807 0.00027
 C -0.06619 -0.48215 1.78042
 C -0.06547 -0.48159 -1.77969
 F 0.40804 1.49557 1.80855
 F 0.40365 1.49810 -1.81177
 H -0.92791 -0.99365 1.48477
 H -0.92703 -0.99333 -1.48532
 H 0.76292 -1.09792 1.62107
 H 0.76325 -1.09721 -1.61890
 H -0.13242 -0.27004 2.77591
 H -0.13033 -0.26985 -2.77487
13
bifur_IRC_Cartesians_MW_output/bifur_IRC_Cartesians_MW point 4
C 0.06836 0.74142 1.07662
 C 0.06728 0.74258 -1.07706
 C -0.22415 1.20807 0.00027
 C -0.06619 -0.48215 1.78042
 C -0.06547 -0.48159 -1.77969
 F 0.40804 1.49557 1.80855
 F 0.40366 1.49810 -1.81177
 H -0.92791 -0.99365 1.48478
 H -0.92703 -0.99333 -1.48532
 H 0.76292 -1.09792 1.62107
 H 0.76325 -1.09721 -1.61890
 H -0.13242 -0.27004 2.77591
 H -0.13033 -0.26985 -2.77487
13
bifur_IRC_Cartesians_MW_output/bifur_IRC_Cartesians_MW point 5
C 0.06836 0.74142 1.07662
 C 0.06728 0.74258 -1.07706
 C -0.22415 1.20807 0.00027
 C -0.06619 -0.48215 1.78042
 C -0.06547 -0.48159 -1.77969
 F 0.40803 1.49557 1.80855
 F 0.40366 1.49810 -1.81177
 H -0.92791 -0.99365 1.48478
 H -0.92703 -0.99333 -1.48532
 H 0.76292 -1.09792 1.62107
 H 0.76325 -1.09721 -1.61890
 H -0.13242 -0.27004 2.77591
 H -0.13033 -0.26985 -2.77487
13
bifur_IRC_Cartesians_MW_output/bifur_IRC_Cartesians_MW point 6
C 0.06836 0.74142 1.07662
 C 0.06729 0.74258 -1.07706
 C -0.22415 1.20807 0.00027
 C -0.06619 -0.48215 1.78042
 C -0.06547 -0.48159 -1.77969
 F 0.40803 1.49558 1.80855
 F 0.40366 1.49810 -1.81177
 H -0.92791 -0.99365 1.48478
 H -0.92703 -0.99332 -1.48532
 H 0.76292 -1.09792 1.62107
 H 0.76325 -1.09721 -1.61890
 H -0.13242 -0.27004 2.77591
 H -0.13034 -0.26985 -2.77487
13
bifur_IRC_Cartesians_MW_output/bifur_IRC_Cartesians_MW point 7
C 0.06836 0.74142 1.07662
 C 0.06729 0.74258 -1.07706
 C -0.22415 1.20807 0.00027
 C -0.06619 -0.48215 1.78042
 C -0.06547 -0.48159 -1.77969
 F 0.40803 1.49558 1.80855
 F 0.40366 1.49810 -1.81177
 H -0.92791 -0.99365 1.48478
 H -0.92703 -0.99332 -1.48532
 H 0.76292 -1.09792 1.62107
 H 0.76325 -1.09721 -1.61890
 H -0.13242 -0.27004 2.77591
 H -0.13034 -0.26985 -2.77487
13
bifur_IRC_Cartesians_MW_output/bifur_IRC_Cartesians_MW point 8
C 0.06836 0.74142 1.07662
 C 0.06729 0.74258 -1.07706
 C -0.22415 1.20807 0.00027
 C -0.06619 -0.48215 1.78042
 C -0.06547 -0.48159 -1.77969
 F 0.40803 1.49558 1.80855
 F 0.40366 1.49810 -1.81177
 H -0.92791 -0.99365 1.48478
 H -0.92703 -0.99332 -1.48532
 H 0.76292 -1.09792 1.62107
 H 0.76325 -1.09721 -1.61890
 H -0.13242 -0.27004 2.77591
 H -0.13034 -0.26985 -2.77487
13
bifur_IRC_Cartesians_MW_output/bifur_IRC_Cartesians_MW point 9
C 0.06836 0.74142 1.07662
 C 0.06729 0.74258 -1.07706
 C -0.22415 1.20807 0.00027
 C -0.06619 -0.48215 1.78042
 C -0.06547 -0.48159 -1.77969
 F 0.40803 1.49558 1.80855
 F 0.40366 1.49810 -1.81177
 H -0.92791 -0.99365 1.48478
 H -0.92703 -0.99332 -1.48532
 H 0.76292 -1.09792 1.62107
 H 0.76325 -1.09721 -1.61890
 H -0.13242 -0.27004 2.77591
 H -0.13034 -0.26985 -2.77487
13
bifur_IRC_Cartesians_MW_output/bifur_IRC_Cartesians_MW point 10
C 0.06836 0.74142 1.07662
 C 0.06729 0.74258 -1.07706
 C -0.22415 1.20807 0.00027
 C -0.06619 -0.48215 1.78042
 C -0.06547 -0.48159 -1.77969
 F 0.40803 1.49558 1.80855
 F 0.40366 1.49810 -1.81177
 H -0.92791 -0.99365 1.48478
 H -0.92703 -0.99332 -1.48531
 H 0.76292 -1.09792 1.62107
 H 0.76325 -1.09721 -1.61890
 H -0.13242 -0.27004 2.77591
 H -0.13034 -0.26985 -2.77487
13
bifur_IRC_Cartesians_MW_output/bifur_IRC_Cartesians_MW point 11
C 0.06836 0.74142 1.07662
 C 0.06729 0.74258 -1.07706
 C -0.22415 1.20807 0.00027
 C -0.06619 -0.48215 1.78042
 C -0.06547 -0.48159 -1.77969
 F 0.40802 1.49558 1.80855
 F 0.40367 1.49810 -1.81177
 H -0.92791 -0.99365 1.48478
 H -0.92703 -0.99332 -1.48531
 H 0.76292 -1.09792 1.62107
 H 0.76325 -1.09721 -1.61890
 H -0.13242 -0.27004 2.77591
 H -0.13034 -0.26984 -2.77487
13
bifur_IRC_Cartesians_MW_output/bifur_IRC_Cartesians_MW point 12
C 0.06836 0.74142 1.07662
 C 0.06729 0.74258 -1.07706
 C -0.22415 1.20807 0.00027
 C -0.06619 -0.48215 1.78042
 C -0.06547 -0.48159 -1.77969
 F 0.40803 1.49558 1.80855
 F 0.40366 1.49810 -1.81177
 H -0.92791 -0.99365 1.48478
 H -0.92703 -0.99332 -1.48531
 H 0.76292 -1.09792 1.62107
 H 0.76325 -1.09721 -1.61890
 H -0.13242 -0.27004 2.77591
 H -0.13034 -0.26985 -2.77487
13
bifur_IRC_Cartesians_MW_output/bifur_IRC_Cartesians_MW point 13
C 0.06836 0.74142 1.07662
 C 0.06729 0.74258 -1.07706
 C -0.22415 1.20807 0.00027
 C -0.06619 -0.48215 1.78042
 C -0.06547 -0.48159 -1.77969
 F 0.40803 1.49558 1.80855
 F 0.40366 1.49810 -1.81177
 H -0.92791 -0.99365 1.48478
 H -0.92703 -0.99332 -1.48532
 H 0.76292 -1.09792 1.62107
 H 0.76325 -1.09721 -1.61890
 H -0.13242 -0.27004 2.77591
 H -0.13033 -0.26985 -2.77487
13
bifur_IRC_Cartesians_MW_output/bifur_IRC_Cartesians_MW point 14
C 0.06836 0.74141 1.07662
 C 0.06728 0.74258 -1.07706
 C -0.22415 1.20807 0.00027
 C -0.06619 -0.48215 1.78042
 C -0.06547 -0.48159 -1.77969
 F 0.40804 1.49557 1.80855
 F 0.40365 1.49810 -1.81177
 H -0.92791 -0.99365 1.48477
 H -0.92703 -0.99333 -1.48532
 H 0.76292 -1.09792 1.62107
 H 0.76325 -1.09721 -1.61890
 H -0.13242 -0.27004 2.77591
 H -0.13033 -0.26985 -2.77487
13
bifur_IRC_Cartesians_MW_output/bifur_IRC_Cartesians_MW point 15
C 0.06836 0.74141 1.07662
 C 0.06728 0.74258 -1.07706
 C -0.22415 1.20807 0.00027
 C -0.06619 -0.48215 1.78042
 C -0.06547 -0.48159 -1.77969
 F 0.40804 1.49557 1.80855
 F 0.40365 1.49810 -1.81177
 H -0.92791 -0.99364 1.48477
 H -0.92703 -0.99333 -1.48532
 H 0.76292 -1.09792 1.62107
 H 0.76325 -1.09721 -1.61890
 H -0.13242 -0.27004 2.77591
 H -0.13033 -0.26985 -2.77487
13
bifur_IRC_Cartesians_MW_output/bifur_IRC_Cartesians_MW point 16
C 0.06836 0.74141 1.07662
 C 0.06728 0.74258 -1.07706
 C -0.22415 1.20807 0.00027
 C -0.06619 -0.48215 1.78042
 C -0.06547 -0.48159 -1.77969
 F 0.40805 1.49557 1.80855
 F 0.40365 1.49810 -1.81177
 H -0.92791 -0.99364 1.48477
 H -0.92703 -0.99333 -1.48532
 H 0.76292 -1.09792 1.62108
 H 0.76325 -1.09721 -1.61890
 H -0.13242 -0.27004 2.77591
 H -0.13033 -0.26985 -2.77487
13
bifur_IRC_Cartesians_MW_output/bifur_IRC_Cartesians_MW point 17
C 0.06836 0.74141 1.07662
 C 0.06728 0.74258 -1.07706
 C -0.22415 1.20807 0.00027
 C -0.06619 -0.48215 1.78042
 C -0.06547 -0.48159 -1.77969
 F 0.40805 1.49557 1.80855
 F 0.40364 1.49810 -1.81177
 H -0.92791 -0.99364 1.48477
 H -0.92703 -0.99333 -1.48532
 H 0.76292 -1.09792 1.62108
 H 0.76325 -1.09721 -1.61890
 H -0.13243 -0.27004 2.77591
 H -0.13033 -0.26985 -2.77487
13
bifur_IRC_Cartesians_MW_output/bifur_IRC_Cartesians_MW point 18
C 0.06836 0.74141 1.07662
 C 0.06728 0.74258 -1.07706
 C -0.22415 1.20807 0.00027
 C -0.06619 -0.48215 1.78042
 C -0.06547 -0.48159 -1.77969
 F 0.40805 1.49557 1.80855
 F 0.40364 1.49810 -1.81177
 H -0.92791 -0.99364 1.48477
 H -0.92703 -0.99333 -1.48532
 H 0.76292 -1.09792 1.62108
 H 0.76325 -1.09721 -1.61890
 H -0.13243 -0.27004 2.77591
 H -0.13033 -0.26985 -2.77487
13
bifur_IRC_Cartesians_MW_output/bifur_IRC_Cartesians_MW point 19
C 0.06836 0.74141 1.07662
 C 0.06728 0.74258 -1.07706
 C -0.22415 1.20807 0.00027
 C -0.06619 -0.48215 1.78042
 C -0.06547 -0.48159 -1.77969
 F 0.40805 1.49557 1.80855
 F 0.40364 1.49810 -1.81177
 H -0.92791 -0.99364 1.48477
 H -0.92703 -0.99333 -1.48532
 H 0.76292 -1.09792 1.62108
 H 0.76325 -1.09721 -1.61890
 H -0.13243 -0.27004 2.77591
 H -0.13033 -0.26985 -2.77487
13
bifur_IRC_Cartesians_MW_output/bifur_IRC_Cartesians_MW point 20
C 0.06836 0.74141 1.07662
 C 0.06728 0.74258 -1.07706
 C -0.22415 1.20807 0.00027
 C -0.06619 -0.48215 1.78042
 C -0.06547 -0.48159 -1.77969
 F 0.40804 1.49557 1.80855
 F 0.40365 1.49810 -1.81177
 H -0.92791 -0.99364 1.48477
 H -0.92703 -0.99333 -1.48532
 H 0.76292 -1.09792 1.62107
 H 0.76325 -1.09721 -1.61890
 H -0.13242 -0.27004 2.77591
 H -0.13033 -0.26985 -2.77487
13
bifur_IRC_Cartesians_MW_output/bifur_IRC_Cartesians_MW point 21
C 0.06836 0.74141 1.07662
 C 0.06728 0.74258 -1.07706
 C -0.22415 1.20807 0.00027
 C -0.06619 -0.48215 1.78042
 C -0.06547 -0.48159 -1.77969
 F 0.40804 1.49557 1.80855
 F 0.40365 1.49810 -1.81177
 H -0.92791 -0.99365 1.48477
 H -0.92703 -0.99333 -1.48532
 H 0.76292 -1.09792 1.62107
 H 0.76325 -1.09721 -1.61890
 H -0.13242 -0.27004 2.77591
 H -0.13033 -0.26985 -2.77487
13
bifur_IRC_Cartesians_MW_output/bifur_IRC_Cartesians_MW point 22
C 0.06836 0.74142 1.07662
 C 0.06728 0.74258 -1.07706
 C -0.22415 1.20807 0.00027
 C -0.06619 -0.48215 1.78042
 C -0.06547 -0.48159 -1.77969
 F 0.40803 1.49557 1.80855
 F 0.40366 1.49810 -1.81177
 H -0.92791 -0.99365 1.48478
 H -0.92703 -0.99333 -1.48532
 H 0.76292 -1.09792 1.62107
 H 0.76325 -1.09721 -1.61890
 H -0.13242 -0.27004 2.77591
 H -0.13033 -0.26985 -2.77487
13
bifur_IRC_Cartesians_MW_output/bifur_IRC_Cartesians_MW point 23
C 0.06836 0.74142 1.07662
 C 0.06729 0.74258 -1.07706
 C -0.22415 1.20807 0.00027
 C -0.06619 -0.48215 1.78042
 C -0.06547 -0.48159 -1.77969
 F 0.40803 1.49558 1.80855
 F 0.40367 1.49810 -1.81177
 H -0.92791 -0.99365 1.48478
 H -0.92703 -0.99332 -1.48531
 H 0.76292 -1.09792 1.62107
 H 0.76325 -1.09721 -1.61890
 H -0.13242 -0.27004 2.77591
 H -0.13034 -0.26984 -2.77487
13
bifur_IRC_Cartesians_MW_output/bifur_IRC_Cartesians_MW point 24
C 0.06835 0.74142 1.07662
 C 0.06729 0.74258 -1.07706
 C -0.22415 1.20807 0.00027
 C -0.06619 -0.48215 1.78042
 C -0.06547 -0.48159 -1.77969
 F 0.40802 1.49558 1.80855
 F 0.40368 1.49810 -1.81177
 H -0.92791 -0.99365 1.48478
 H -0.92703 -0.99332 -1.48531
 H 0.76292 -1.09792 1.62107
 H 0.76325 -1.09721 -1.61891
 H -0.13242 -0.27004 2.77591
 H -0.13034 -0.26984 -2.77487
13
bifur_IRC_Cartesians_MW_output/bifur_IRC_Cartesians_MW point 25
C 0.06835 0.74142 1.07662
 C 0.06729 0.74258 -1.07706
 C -0.22415 1.20807 0.00027
 C -0.06619 -0.48215 1.78042
 C -0.06547 -0.48159 -1.77969
 F 0.40801 1.49558 1.80855
 F 0.40368 1.49810 -1.81177
 H -0.92791 -0.99365 1.48478
 H -0.92703 -0.99332 -1.48531
 H 0.76292 -1.09792 1.62107
 H 0.76325 -1.09721 -1.61891
 H -0.13241 -0.27005 2.77591
 H -0.13034 -0.26984 -2.77487
13
bifur_IRC_Cartesians_MW_output/bifur_IRC_Cartesians_MW point 26
C 0.06835 0.74142 1.07662
 C 0.06730 0.74258 -1.07706
 C -0.22415 1.20807 0.00027
 C -0.06619 -0.48215 1.78042
 C -0.06547 -0.48159 -1.77969
 F 0.40800 1.49558 1.80855
 F 0.40369 1.49810 -1.81177
 H -0.92791 -0.99365 1.48478
 H -0.92703 -0.99332 -1.48531
 H 0.76292 -1.09792 1.62106
 H 0.76325 -1.09721 -1.61891
 H -0.13241 -0.27005 2.77591
 H -0.13035 -0.26984 -2.77487
13
bifur_IRC_Cartesians_MW_output/bifur_IRC_Cartesians_MW point 27
C 0.06835 0.74142 1.07662
 C 0.06730 0.74258 -1.07706
 C -0.22415 1.20807 0.00027
 C -0.06619 -0.48215 1.78042
 C -0.06547 -0.48159 -1.77969
 F 0.40799 1.49558 1.80855
 F 0.40370 1.49810 -1.81177
 H -0.92791 -0.99365 1.48479
 H -0.92703 -0.99332 -1.48531
 H 0.76292 -1.09792 1.62106
 H 0.76325 -1.09721 -1.61891
 H -0.13241 -0.27005 2.77591
 H -0.13035 -0.26984 -2.77487
13
bifur_IRC_Cartesians_MW_output/bifur_IRC_Cartesians_MW point 28
C 0.06834 0.74142 1.07662
 C 0.06730 0.74258 -1.07706
 C -0.22415 1.20807 0.00027
 C -0.06619 -0.48215 1.78042
 C -0.06547 -0.48159 -1.77969
 F 0.40798 1.49558 1.80855
 F 0.40371 1.49810 -1.81177
 H -0.92791 -0.99365 1.48479
 H -0.92703 -0.99332 -1.48530
 H 0.76292 -1.09792 1.62106
 H 0.76325 -1.09721 -1.61892
 H -0.13240 -0.27005 2.77591
 H -0.13035 -0.26984 -2.77487
13
bifur_IRC_Cartesians_MW_output/bifur_IRC_Cartesians_MW point 29
C 0.06834 0.74142 1.07662
 C 0.06730 0.74258 -1.07706
 C -0.22415 1.20807 0.00027
 C -0.06619 -0.48215 1.78042
 C -0.06547 -0.48159 -1.77969
 F 0.40797 1.49558 1.80855
 F 0.40372 1.49810 -1.81177
 H -0.92791 -0.99365 1.48479
 H -0.92703 -0.99332 -1.48530
 H 0.76292 -1.09792 1.62106
 H 0.76325 -1.09721 -1.61892
 H -0.13240 -0.27005 2.77591
 H -0.13036 -0.26984 -2.77487
13
bifur_IRC_Cartesians_MW_output/bifur_IRC_Cartesians_MW point 30
C 0.06834 0.74142 1.07662
 C 0.06731 0.74258 -1.07706
 C -0.22415 1.20807 0.00027
 C -0.06619 -0.48215 1.78042
 C -0.06547 -0.48159 -1.77970
 F 0.40796 1.49558 1.80855
 F 0.40374 1.49809 -1.81177
 H -0.92791 -0.99365 1.48479
 H -0.92704 -0.99332 -1.48530
 H 0.76292 -1.09792 1.62105
 H 0.76325 -1.09721 -1.61892
 H -0.13240 -0.27005 2.77591
 H -0.13036 -0.26984 -2.77487
13
bifur_IRC_Cartesians_MW_output/bifur_IRC_Cartesians_MW point 31
C 0.06833 0.74142 1.07662
 C 0.06731 0.74258 -1.07706
 C -0.22415 1.20807 0.00027
 C -0.06619 -0.48215 1.78042
 C -0.06547 -0.48159 -1.77970
 F 0.40794 1.49558 1.80855
 F 0.40375 1.49809 -1.81177
 H -0.92791 -0.99365 1.48480
 H -0.92704 -0.99332 -1.48529
 H 0.76292 -1.09792 1.62105
 H 0.76325 -1.09721 -1.61892
 H -0.13239 -0.27005 2.77591
 H -0.13036 -0.26984 -2.77487
13
bifur_IRC_Cartesians_MW_output/bifur_IRC_Cartesians_MW point 32
C 0.06833 0.74142 1.07662
 C 0.06731 0.74258 -1.07706
 C -0.22415 1.20807 0.00027
 C -0.06619 -0.48215 1.78042
 C -0.06547 -0.48159 -1.77970
 F 0.40793 1.49559 1.80855
 F 0.40376 1.49809 -1.81177
 H -0.92790 -0.99365 1.48480
 H -0.92704 -0.99332 -1.48529
 H 0.76292 -1.09792 1.62105
 H 0.76325 -1.09721 -1.61893
 H -0.13239 -0.27005 2.77591
 H -0.13037 -0.26984 -2.77487
13
bifur_IRC_Cartesians_MW_output/bifur_IRC_Cartesians_MW point 33
C 0.06833 0.74142 1.07662
 C 0.06732 0.74258 -1.07706
 C -0.22415 1.20807 0.00027
 C -0.06618 -0.48215 1.78042
 C -0.06548 -0.48159 -1.77970
 F 0.40792 1.49559 1.80855
 F 0.40377 1.49809 -1.81177
 H -0.92790 -0.99365 1.48480
 H -0.92704 -0.99332 -1.48529
 H 0.76293 -1.09792 1.62104
 H 0.76325 -1.09722 -1.61893
 H -0.13239 -0.27005 2.77591
 H -0.13037 -0.26984 -2.77487
13
bifur_IRC_Cartesians_MW_output/bifur_IRC_Cartesians_MW point 34
C 0.06832 0.74142 1.07662
 C 0.06732 0.74258 -1.07706
 C -0.22415 1.20807 0.00027
 C -0.06618 -0.48216 1.78042
 C -0.06548 -0.48159 -1.77970
 F 0.40791 1.49559 1.80855
 F 0.40378 1.49809 -1.81177
 H -0.92790 -0.99365 1.48481
 H -0.92704 -0.99332 -1.48529
 H 0.76293 -1.09792 1.62104
 H 0.76325 -1.09722 -1.61893
 H -0.13238 -0.27005 2.77591
 H -0.13037 -0.26984 -2.77487
13
bifur_IRC_Cartesians_MW_output/bifur_IRC_Cartesians_MW point 35
C 0.06832 0.74142 1.07662
 C 0.06732 0.74258 -1.07706
 C -0.22415 1.20807 0.00027
 C -0.06618 -0.48216 1.78042
 C -0.06548 -0.48159 -1.77970
 F 0.40790 1.49559 1.80855
 F 0.40379 1.49809 -1.81177
 H -0.92790 -0.99365 1.48481
 H -0.92704 -0.99332 -1.48528
 H 0.76293 -1.09792 1.62104
 H 0.76325 -1.09722 -1.61894
 H -0.13238 -0.27005 2.77591
 H -0.13038 -0.26984 -2.77487
13
bifur_IRC_Cartesians_MW_output/bifur_IRC_Cartesians_MW point 36
C 0.06832 0.74142 1.07662
 C 0.06733 0.74258 -1.07706
 C -0.22415 1.20807 0.00027
 C -0.06618 -0.48216 1.78042
 C -0.06548 -0.48159 -1.77970
 F 0.40789 1.49559 1.80855
 F 0.40380 1.49809 -1.81177
 H -0.92790 -0.99365 1.48481
 H -0.92704 -0.99332 -1.48528
 H 0.76293 -1.09792 1.62104
 H 0.76324 -1.09722 -1.61894
 H -0.13238 -0.27005 2.77591
 H -0.13038 -0.26984 -2.77487
13
bifur_IRC_Cartesians_MW_output/bifur_IRC_Cartesians_MW point 37
C 0.06832 0.74142 1.07662
 C 0.06733 0.74258 -1.07706
 C -0.22415 1.20806 0.00027
 C -0.06618 -0.48216 1.78042
 C -0.06548 -0.48159 -1.77970
 F 0.40788 1.49559 1.80855
 F 0.40381 1.49809 -1.81177
 H -0.92790 -0.99365 1.48481
 H -0.92704 -0.99332 -1.48528
 H 0.76293 -1.09792 1.62103
 H 0.76324 -1.09722 -1.61894
 H -0.13237 -0.27005 2.77591
 H -0.13038 -0.26984 -2.77487
13
bifur_IRC_Cartesians_MW_output/bifur_IRC_Cartesians_MW point 38
C 0.06831 0.74142 1.07662
 C 0.06733 0.74258 -1.07706
 C -0.22415 1.20806 0.00027
 C -0.06618 -0.48216 1.78042
 C -0.06548 -0.48159 -1.77970
 F 0.40787 1.49559 1.80855
 F 0.40382 1.49808 -1.81177
 H -0.92790 -0.99365 1.48482
 H -0.92704 -0.99332 -1.48528
 H 0.76293 -1.09792 1.62103
 H 0.76324 -1.09722 -1.61894
 H -0.13237 -0.27005 2.77591
 H -0.13039 -0.26984 -2.77487
13
bifur_IRC_Cartesians_MW_output/bifur_IRC_Cartesians_MW point 39
C 0.06831 0.74142 1.07662
 C 0.06733 0.74258 -1.07706
 C -0.22415 1.20806 0.00027
 C -0.06618 -0.48216 1.78042
 C -0.06548 -0.48159 -1.77970
 F 0.40786 1.49559 1.80855
 F 0.40383 1.49808 -1.81177
 H -0.92790 -0.99365 1.48482
 H -0.92704 -0.99332 -1.48527
 H 0.76293 -1.09792 1.62103
 H 0.76324 -1.09722 -1.61895
 H -0.13237 -0.27005 2.77591
 H -0.13039 -0.26984 -2.77487
13
bifur_IRC_Cartesians_MW_output/bifur_IRC_Cartesians_MW point 40
C 0.06831 0.74142 1.07662
 C 0.06734 0.74258 -1.07706
 C -0.22415 1.20806 0.00027
 C -0.06618 -0.48216 1.78042
 C -0.06548 -0.48159 -1.77970
 F 0.40785 1.49560 1.80855
 F 0.40384 1.49808 -1.81177
 H -0.92790 -0.99365 1.48482
 H -0.92704 -0.99332 -1.48527
 H 0.76293 -1.09792 1.62103
 H 0.76324 -1.09722 -1.61895
 H -0.13236 -0.27005 2.77591
 H -0.13039 -0.26984 -2.77487
13
bifur_IRC_Cartesians_MW_output/bifur_IRC_Cartesians_MW point 41
C 0.06831 0.74142 1.07662
 C 0.06734 0.74258 -1.07706
 C -0.22415 1.20806 0.00027
 C -0.06618 -0.48216 1.78042
 C -0.06548 -0.48159 -1.77970
 F 0.40784 1.49560 1.80855
 F 0.40385 1.49808 -1.81177
 H -0.92790 -0.99365 1.48482
 H -0.92704 -0.99332 -1.48527
 H 0.76293 -1.09792 1.62102
 H 0.76324 -1.09722 -1.61895
 H -0.13236 -0.27005 2.77591
 H -0.13039 -0.26984 -2.77487
13
bifur_IRC_Cartesians_MW_output/bifur_IRC_Cartesians_MW point 42
C 0.06830 0.74142 1.07662
 C 0.06734 0.74258 -1.07706
 C -0.22415 1.20806 0.00027
 C -0.06618 -0.48216 1.78042
 C -0.06548 -0.48159 -1.77970
 F 0.40783 1.49560 1.80855
 F 0.40386 1.49808 -1.81177
 H -0.92790 -0.99365 1.48482
 H -0.92704 -0.99332 -1.48527
 H 0.76293 -1.09792 1.62102
 H 0.76324 -1.09722 -1.61895
 H -0.13236 -0.27005 2.77591
 H -0.13040 -0.26984 -2.77487
13
bifur_IRC_Cartesians_MW_output/bifur_IRC_Cartesians_MW point 43
C 0.06830 0.74142 1.07662
 C 0.06734 0.74258 -1.07706
 C -0.22415 1.20806 0.00027
 C -0.06618 -0.48216 1.78042
 C -0.06548 -0.48159 -1.77970
 F 0.40782 1.49560 1.80855
 F 0.40387 1.49808 -1.81177
 H -0.92790 -0.99365 1.48483
 H -0.92704 -0.99332 -1.48527
 H 0.76293 -1.09792 1.62102
 H 0.76324 -1.09722 -1.61895
 H -0.13236 -0.27005 2.77591
 H -0.13040 -0.26983 -2.77487
13
bifur_IRC_Cartesians_MW_output/bifur_IRC_Cartesians_MW point 44
C 0.06830 0.74142 1.07662
 C 0.06735 0.74258 -1.07706
 C -0.22415 1.20806 0.00027
 C -0.06618 -0.48216 1.78042
 C -0.06548 -0.48159 -1.77970
 F 0.40781 1.49560 1.80855
 F 0.40388 1.49808 -1.81177
 H -0.92790 -0.99366 1.48483
 H -0.92704 -0.99331 -1.48526
 H 0.76293 -1.09792 1.62102
 H 0.76324 -1.09722 -1.61896
 H -0.13235 -0.27005 2.77591
 H -0.13040 -0.26983 -2.77487
13
bifur_IRC_Cartesians_MW_output/bifur_IRC_Cartesians_MW point 45
C 0.06830 0.74142 1.07662
 C 0.06735 0.74258 -1.07706
 C -0.22415 1.20806 0.00027
 C -0.06618 -0.48216 1.78042
 C -0.06548 -0.48159 -1.77970
 F 0.40781 1.49560 1.80855
 F 0.40388 1.49808 -1.81177
 H -0.92790 -0.99366 1.48483
 H -0.92704 -0.99331 -1.48526
 H 0.76293 -1.09792 1.62102
 H 0.76324 -1.09722 -1.61896
 H -0.13235 -0.27006 2.77591
 H -0.13041 -0.26983 -2.77487
13
bifur_IRC_Cartesians_MW_output/bifur_IRC_Cartesians_MW point 46
C 0.06829 0.74142 1.07662
 C 0.06735 0.74258 -1.07706
 C -0.22415 1.20806 0.00027
 C -0.06618 -0.48216 1.78042
 C -0.06548 -0.48159 -1.77970
 F 0.40780 1.49560 1.80855
 F 0.40389 1.49808 -1.81177
 H -0.92790 -0.99366 1.48483
 H -0.92704 -0.99331 -1.48526
 H 0.76293 -1.09792 1.62101
 H 0.76324 -1.09722 -1.61896
 H -0.13235 -0.27006 2.77591
 H -0.13041 -0.26983 -2.77487
13
bifur_IRC_Cartesians_MW_output/bifur_IRC_Cartesians_MW point 47
C 0.06829 0.74142 1.07662
 C 0.06735 0.74257 -1.07706
 C -0.22415 1.20806 0.00027
 C -0.06618 -0.48216 1.78042
 C -0.06549 -0.48159 -1.77970
 F 0.40779 1.49560 1.80855
 F 0.40390 1.49808 -1.81177
 H -0.92790 -0.99366 1.48484
 H -0.92704 -0.99331 -1.48526
 H 0.76293 -1.09792 1.62101
 H 0.76324 -1.09722 -1.61896
 H -0.13234 -0.27006 2.77591
 H -0.13041 -0.26983 -2.77487
13
bifur_IRC_Cartesians_MW_output/bifur_IRC_Cartesians_MW point 48
C 0.06829 0.74142 1.07662
 C 0.06736 0.74257 -1.07706
 C -0.22415 1.20806 0.00027
 C -0.06617 -0.48216 1.78042
 C -0.06549 -0.48159 -1.77970
 F 0.40778 1.49560 1.80855
 F 0.40391 1.49807 -1.81177
 H -0.92790 -0.99366 1.48484
 H -0.92705 -0.99331 -1.48525
 H 0.76293 -1.09792 1.62101
 H 0.76324 -1.09722 -1.61897
 H -0.13234 -0.27006 2.77591
 H -0.13041 -0.26983 -2.77487
13
bifur_IRC_Cartesians_MW_output/bifur_IRC_Cartesians_MW point 49
C 0.06828 0.74142 1.07662
 C 0.06736 0.74257 -1.07706
 C -0.22415 1.20806 0.00027
 C -0.06617 -0.48216 1.78042
 C -0.06549 -0.48159 -1.77970
 F 0.40777 1.49560 1.80855
 F 0.40393 1.49807 -1.81177
 H -0.92790 -0.99366 1.48484
 H -0.92705 -0.99331 -1.48525
 H 0.76293 -1.09792 1.62101
 H 0.76324 -1.09722 -1.61897
 H -0.13234 -0.27006 2.77591
 H -0.13042 -0.26983 -2.77487
13
bifur_IRC_Cartesians_MW_output/bifur_IRC_Cartesians_MW point 50
C 0.06828 0.74142 1.07662
 C 0.06736 0.74257 -1.07706
 C -0.22415 1.20806 0.00027
 C -0.06617 -0.48216 1.78042
 C -0.06549 -0.48159 -1.77970
 F 0.40775 1.49561 1.80855
 F 0.40394 1.49807 -1.81177
 H -0.92790 -0.99366 1.48484
 H -0.92705 -0.99331 -1.48525
 H 0.76294 -1.09792 1.62100
 H 0.76324 -1.09722 -1.61897
 H -0.13233 -0.27006 2.77591
 H -0.13042 -0.26983 -2.77487
13
bifur_IRC_Cartesians_MW_output/bifur_IRC_Cartesians_MW point 51
C 0.06828 0.74142 1.07662
 C 0.06737 0.74257 -1.07706
 C -0.22415 1.20806 0.00027
 C -0.06617 -0.48216 1.78042
 C -0.06549 -0.48159 -1.77970
 F 0.40774 1.49561 1.80855
 F 0.40395 1.49807 -1.81177
 H -0.92789 -0.99366 1.48485
 H -0.92705 -0.99331 -1.48525
 H 0.76294 -1.09792 1.62100
 H 0.76324 -1.09722 -1.61898
 H -0.13233 -0.27006 2.77591
 H -0.13043 -0.26983 -2.77487
13
bifur_IRC_Cartesians_MW_output/bifur_IRC_Cartesians_MW point 52
C 0.06827 0.74142 1.07663
 C 0.06737 0.74257 -1.07706
 C -0.22415 1.20806 0.00027
 C -0.06617 -0.48216 1.78041
 C -0.06549 -0.48159 -1.77970
 F 0.40772 1.49561 1.80855
 F 0.40397 1.49807 -1.81177
 H -0.92789 -0.99366 1.48485
 H -0.92705 -0.99331 -1.48524
 H 0.76294 -1.09792 1.62100
 H 0.76323 -1.09722 -1.61898
 H -0.13232 -0.27006 2.77591
 H -0.13043 -0.26983 -2.77487
13
bifur_IRC_Cartesians_MW_output/bifur_IRC_Cartesians_MW point 53
C 0.06827 0.74142 1.07663
 C 0.06738 0.74257 -1.07706
 C -0.22415 1.20806 0.00027
 C -0.06617 -0.48216 1.78041
 C -0.06549 -0.48159 -1.77970
 F 0.40770 1.49561 1.80855
 F 0.40399 1.49807 -1.81177
 H -0.92789 -0.99366 1.48485
 H -0.92705 -0.99331 -1.48524
 H 0.76294 -1.09792 1.62099
 H 0.76323 -1.09722 -1.61898
 H -0.13232 -0.27006 2.77591
 H -0.13044 -0.26983 -2.77487
13
bifur_IRC_Cartesians_MW_output/bifur_IRC_Cartesians_MW point 54
C 0.06826 0.74142 1.07663
 C 0.06738 0.74257 -1.07706
 C -0.22415 1.20806 0.00027
 C -0.06617 -0.48216 1.78041
 C -0.06549 -0.48159 -1.77970
 F 0.40768 1.49561 1.80855
 F 0.40401 1.49806 -1.81177
 H -0.92789 -0.99366 1.48486
 H -0.92705 -0.99331 -1.48523
 H 0.76294 -1.09791 1.62099
 H 0.76323 -1.09722 -1.61899
 H -0.13231 -0.27006 2.77591
 H -0.13044 -0.26983 -2.77487
13
bifur_IRC_Cartesians_MW_output/bifur_IRC_Cartesians_MW point 55
C 0.06825 0.74143 1.07663
 C 0.06739 0.74257 -1.07706
 C -0.22415 1.20806 0.00027
 C -0.06617 -0.48216 1.78041
 C -0.06549 -0.48159 -1.77970
 F 0.40766 1.49562 1.80855
 F 0.40403 1.49806 -1.81177
 H -0.92789 -0.99366 1.48487
 H -0.92705 -0.99331 -1.48523
 H 0.76294 -1.09791 1.62098
 H 0.76323 -1.09722 -1.61900
 H -0.13230 -0.27006 2.77591
 H -0.13045 -0.26983 -2.77487
13
bifur_IRC_Cartesians_MW_output/bifur_IRC_Cartesians_MW point 56
C 0.06824 0.74143 1.07663
 C 0.06740 0.74257 -1.07706
 C -0.22415 1.20806 0.00027
 C -0.06616 -0.48216 1.78041
 C -0.06550 -0.48159 -1.77970
 F 0.40763 1.49562 1.80855
 F 0.40406 1.49806 -1.81177
 H -0.92789 -0.99366 1.48487
 H -0.92705 -0.99331 -1.48522
 H 0.76294 -1.09791 1.62097
 H 0.76323 -1.09722 -1.61900
 H -0.13229 -0.27006 2.77591
 H -0.13046 -0.26983 -2.77487
13
bifur_IRC_Cartesians_MW_output/bifur_IRC_Cartesians_MW point 57
C 0.06824 0.74143 1.07663
 C 0.06741 0.74257 -1.07706
 C -0.22415 1.20806 0.00027
 C -0.06616 -0.48216 1.78041
 C -0.06550 -0.48159 -1.77970
 F 0.40760 1.49562 1.80855
 F 0.40409 1.49805 -1.81177
 H -0.92789 -0.99367 1.48488
 H -0.92705 -0.99330 -1.48521
 H 0.76294 -1.09791 1.62097
 H 0.76323 -1.09722 -1.61901
 H -0.13229 -0.27007 2.77591
 H -0.13047 -0.26982 -2.77487
13
bifur_IRC_Cartesians_MW_output/bifur_IRC_Cartesians_MW point 58
C 0.06823 0.74143 1.07663
 C 0.06741 0.74257 -1.07706
 C -0.22415 1.20806 0.00027
 C -0.06616 -0.48216 1.78041
 C -0.06550 -0.48159 -1.77970
 F 0.40758 1.49563 1.80855
 F 0.40411 1.49805 -1.81177
 H -0.92789 -0.99367 1.48488
 H -0.92706 -0.99330 -1.48521
 H 0.76295 -1.09791 1.62096
 H 0.76323 -1.09722 -1.61902
 H -0.13228 -0.27007 2.77591
 H -0.13048 -0.26982 -2.77487
13
bifur_IRC_Cartesians_MW_output/bifur_IRC_Cartesians_MW point 59
C 0.06822 0.74143 1.07663
 C 0.06742 0.74257 -1.07706
 C -0.22415 1.20806 0.00027
 C -0.06616 -0.48216 1.78041
 C -0.06550 -0.48158 -1.77970
 F 0.40756 1.49563 1.80855
 F 0.40413 1.49805 -1.81177
 H -0.92788 -0.99367 1.48489
 H -0.92706 -0.99330 -1.48520
 H 0.76295 -1.09791 1.62095
 H 0.76322 -1.09722 -1.61902
 H -0.13227 -0.27007 2.77591
 H -0.13048 -0.26982 -2.77487
13
bifur_IRC_Cartesians_MW_output/bifur_IRC_Cartesians_MW point 60
C 0.06822 0.74143 1.07663
 C 0.06743 0.74257 -1.07706
 C -0.22415 1.20806 0.00027
 C -0.06616 -0.48216 1.78041
 C -0.06550 -0.48158 -1.77970
 F 0.40753 1.49563 1.80855
 F 0.40416 1.49805 -1.81177
 H -0.92788 -0.99367 1.48490
 H -0.92706 -0.99330 -1.48520
 H 0.76295 -1.09791 1.62095
 H 0.76322 -1.09722 -1.61903
 H -0.13226 -0.27007 2.77591
 H -0.13049 -0.26982 -2.77487
13
bifur_IRC_Cartesians_MW_output/bifur_IRC_Cartesians_MW point 61
C 0.06821 0.74143 1.07663
 C 0.06743 0.74257 -1.07706
 C -0.22415 1.20806 0.00028
 C -0.06616 -0.48216 1.78041
 C -0.06550 -0.48158 -1.77970
 F 0.40751 1.49563 1.80855
 F 0.40418 1.49804 -1.81177
 H -0.92788 -0.99367 1.48490
 H -0.92706 -0.99330 -1.48519
 H 0.76295 -1.09791 1.62094
 H 0.76322 -1.09722 -1.61903
 H -0.13226 -0.27007 2.77591
 H -0.13050 -0.26982 -2.77487
13
bifur_IRC_Cartesians_MW_output/bifur_IRC_Cartesians_MW point 62
C 0.06820 0.74143 1.07663
 C 0.06744 0.74257 -1.07706
 C -0.22415 1.20806 0.00028
 C -0.06615 -0.48216 1.78041
 C -0.06551 -0.48158 -1.77970
 F 0.40748 1.49564 1.80855
 F 0.40421 1.49804 -1.81177
 H -0.92788 -0.99367 1.48491
 H -0.92706 -0.99330 -1.48518
 H 0.76295 -1.09791 1.62093
 H 0.76322 -1.09722 -1.61904
 H -0.13225 -0.27007 2.77591
 H -0.13051 -0.26982 -2.77487
13
bifur_IRC_Cartesians_MW_output/bifur_IRC_Cartesians_MW point 63
C 0.06819 0.74143 1.07663
 C 0.06745 0.74257 -1.07706
 C -0.22415 1.20806 0.00028
 C -0.06615 -0.48216 1.78041
 C -0.06551 -0.48158 -1.77970
 F 0.40745 1.49564 1.80855
 F 0.40424 1.49804 -1.81177
 H -0.92788 -0.99367 1.48492
 H -0.92706 -0.99330 -1.48518
 H 0.76295 -1.09791 1.62093
 H 0.76322 -1.09722 -1.61905
 H -0.13224 -0.27007 2.77591
 H -0.13052 -0.26982 -2.77487
13
bifur_IRC_Cartesians_MW_output/bifur_IRC_Cartesians_MW point 64
C 0.06818 0.74143 1.07663
 C 0.06746 0.74256 -1.07706
 C -0.22415 1.20806 0.00028
 C -0.06615 -0.48216 1.78041
 C -0.06551 -0.48158 -1.77970
 F 0.40741 1.49564 1.80855
 F 0.40428 1.49803 -1.81177
 H -0.92788 -0.99367 1.48493
 H -0.92707 -0.99330 -1.48517
 H 0.76296 -1.09791 1.62092
 H 0.76322 -1.09722 -1.61906
 H -0.13223 -0.27007 2.77591
 H -0.13053 -0.26981 -2.77487
13
bifur_IRC_Cartesians_MW_output/bifur_IRC_Cartesians_MW point 65
C 0.06817 0.74143 1.07663
 C 0.06747 0.74256 -1.07706
 C -0.22415 1.20806 0.00028
 C -0.06615 -0.48216 1.78041
 C -0.06551 -0.48158 -1.77970
 F 0.40737 1.49565 1.80855
 F 0.40432 1.49803 -1.81177
 H -0.92787 -0.99368 1.48493
 H -0.92707 -0.99329 -1.48516
 H 0.76296 -1.09791 1.62091
 H 0.76321 -1.09722 -1.61907
 H -0.13221 -0.27008 2.77591
 H -0.13054 -0.26981 -2.77487
13
bifur_IRC_Cartesians_MW_output/bifur_IRC_Cartesians_MW point 66
C 0.06816 0.74143 1.07663
 C 0.06748 0.74256 -1.07706
 C -0.22415 1.20806 0.00028
 C -0.06614 -0.48216 1.78041
 C -0.06552 -0.48158 -1.77970
 F 0.40733 1.49565 1.80855
 F 0.40435 1.49803 -1.81177
 H -0.92787 -0.99368 1.48494
 H -0.92707 -0.99329 -1.48515
 H 0.76296 -1.09791 1.62090
 H 0.76321 -1.09722 -1.61908
 H -0.13220 -0.27008 2.77591
 H -0.13055 -0.26981 -2.77487
13
bifur_IRC_Cartesians_MW_output/bifur_IRC_Cartesians_MW point 67
C 0.06815 0.74144 1.07663
 C 0.06749 0.74256 -1.07706
 C -0.22415 1.20806 0.00028
 C -0.06614 -0.48217 1.78041
 C -0.06552 -0.48158 -1.77970
 F 0.40729 1.49566 1.80855
 F 0.40440 1.49802 -1.81177
 H -0.92787 -0.99368 1.48495
 H -0.92707 -0.99329 -1.48514
 H 0.76296 -1.09791 1.62089
 H 0.76321 -1.09723 -1.61909
 H -0.13219 -0.27008 2.77591
 H -0.13057 -0.26981 -2.77487
13
bifur_IRC_Cartesians_MW_output/bifur_IRC_Cartesians_MW point 68
C 0.06814 0.74144 1.07663
 C 0.06751 0.74256 -1.07706
 C -0.22415 1.20806 0.00028
 C -0.06614 -0.48217 1.78041
 C -0.06552 -0.48158 -1.77970
 F 0.40725 1.49566 1.80855
 F 0.40444 1.49802 -1.81177
 H -0.92787 -0.99368 1.48496
 H -0.92707 -0.99329 -1.48513
 H 0.76297 -1.09791 1.62088
 H 0.76320 -1.09723 -1.61910
 H -0.13218 -0.27008 2.77591
 H -0.13058 -0.26981 -2.77487
13
bifur_IRC_Cartesians_MW_output/bifur_IRC_Cartesians_MW point 69
C 0.06813 0.74144 1.07663
 C 0.06752 0.74256 -1.07706
 C -0.22415 1.20806 0.00028
 C -0.06613 -0.48217 1.78041
 C -0.06553 -0.48158 -1.77970
 F 0.40720 1.49567 1.80855
 F 0.40448 1.49801 -1.81177
 H -0.92786 -0.99368 1.48497
 H -0.92708 -0.99329 -1.48512
 H 0.76297 -1.09791 1.62087
 H 0.76320 -1.09723 -1.61911
 H -0.13216 -0.27008 2.77591
 H -0.13059 -0.26980 -2.77487
13
bifur_IRC_Cartesians_MW_output/bifur_IRC_Cartesians_MW point 70
C 0.06811 0.74144 1.07663
 C 0.06753 0.74256 -1.07706
 C -0.22415 1.20806 0.00028
 C -0.06613 -0.48217 1.78041
 C -0.06553 -0.48158 -1.77970
 F 0.40716 1.49567 1.80855
 F 0.40453 1.49801 -1.81177
 H -0.92786 -0.99369 1.48499
 H -0.92708 -0.99328 -1.48511
 H 0.76297 -1.09791 1.62086
 H 0.76320 -1.09723 -1.61912
 H -0.13215 -0.27009 2.77591
 H -0.13061 -0.26980 -2.77487
13
bifur_IRC_Cartesians_MW_output/bifur_IRC_Cartesians_MW point 71
C 0.06810 0.74144 1.07663
 C 0.06755 0.74256 -1.07706
 C -0.22415 1.20806 0.00028
 C -0.06613 -0.48217 1.78041
 C -0.06553 -0.48158 -1.77970
 F 0.40711 1.49568 1.80855
 F 0.40458 1.49800 -1.81177
 H -0.92786 -0.99369 1.48500
 H -0.92708 -0.99328 -1.48509
 H 0.76298 -1.09791 1.62084
 H 0.76320 -1.09723 -1.61913
 H -0.13213 -0.27009 2.77591
 H -0.13062 -0.26980 -2.77487
13
bifur_IRC_Cartesians_MW_output/bifur_IRC_Cartesians_MW point 72
C 0.06809 0.74144 1.07663
 C 0.06756 0.74255 -1.07706
 C -0.22415 1.20806 0.00028
 C -0.06612 -0.48217 1.78041
 C -0.06554 -0.48158 -1.77970
 F 0.40706 1.49568 1.80855
 F 0.40463 1.49800 -1.81177
 H -0.92786 -0.99369 1.48501
 H -0.92708 -0.99328 -1.48508
 H 0.76298 -1.09790 1.62083
 H 0.76319 -1.09723 -1.61914
 H -0.13212 -0.27009 2.77591
 H -0.13064 -0.26980 -2.77487
13
bifur_IRC_Cartesians_MW_output/bifur_IRC_Cartesians_MW point 73
C 0.06807 0.74144 1.07663
 C 0.06757 0.74255 -1.07706
 C -0.22415 1.20806 0.00028
 C -0.06612 -0.48217 1.78041
 C -0.06554 -0.48158 -1.77970
 F 0.40701 1.49569 1.80855
 F 0.40468 1.49799 -1.81177
 H -0.92785 -0.99369 1.48502
 H -0.92709 -0.99328 -1.48507
 H 0.76298 -1.09790 1.62082
 H 0.76319 -1.09723 -1.61916
 H -0.13210 -0.27009 2.77591
 H -0.13065 -0.26979 -2.77487
13
bifur_IRC_Cartesians_MW_output/bifur_IRC_Cartesians_MW point 74
C 0.06806 0.74145 1.07663
 C 0.06759 0.74255 -1.07706
 C -0.22415 1.20806 0.00028
 C -0.06612 -0.48217 1.78041
 C -0.06554 -0.48157 -1.77970
 F 0.40696 1.49569 1.80855
 F 0.40473 1.49798 -1.81177
 H -0.92785 -0.99369 1.48503
 H -0.92709 -0.99327 -1.48506
 H 0.76298 -1.09790 1.62081
 H 0.76319 -1.09723 -1.61917
 H -0.13209 -0.27010 2.77591
 H -0.13067 -0.26979 -2.77487
13
bifur_IRC_Cartesians_MW_output/bifur_IRC_Cartesians_MW point 75
C 0.06804 0.74145 1.07663
 C 0.06760 0.74255 -1.07706
 C -0.22415 1.20806 0.00028
 C -0.06611 -0.48217 1.78041
 C -0.06555 -0.48157 -1.77970
 F 0.40691 1.49570 1.80856
 F 0.40478 1.49798 -1.81177
 H -0.92785 -0.99370 1.48505
 H -0.92709 -0.99327 -1.48505
 H 0.76299 -1.09790 1.62079
 H 0.76318 -1.09723 -1.61918
 H -0.13207 -0.27010 2.77591
 H -0.13069 -0.26979 -2.77487
13
bifur_IRC_Cartesians_MW_output/bifur_IRC_Cartesians_MW point 76
C 0.06803 0.74145 1.07663
 C 0.06762 0.74255 -1.07706
 C -0.22415 1.20806 0.00028
 C -0.06611 -0.48217 1.78041
 C -0.06555 -0.48157 -1.77970
 F 0.40685 1.49571 1.80856
 F 0.40483 1.49797 -1.81177
 H -0.92785 -0.99370 1.48506
 H -0.92710 -0.99327 -1.48503
 H 0.76299 -1.09790 1.62078
 H 0.76318 -1.09723 -1.61920
 H -0.13205 -0.27010 2.77591
 H -0.13070 -0.26979 -2.77487
13
bifur_IRC_Cartesians_MW_output/bifur_IRC_Cartesians_MW point 77
C 0.06801 0.74145 1.07663
 C 0.06763 0.74255 -1.07706
 C -0.22415 1.20806 0.00028
 C -0.06611 -0.48217 1.78041
 C -0.06555 -0.48157 -1.77970
 F 0.40680 1.49571 1.80856
 F 0.40489 1.49797 -1.81177
 H -0.92784 -0.99370 1.48507
 H -0.92710 -0.99327 -1.48502
 H 0.76299 -1.09790 1.62077
 H 0.76318 -1.09723 -1.61921
 H -0.13204 -0.27010 2.77591
 H -0.13072 -0.26978 -2.77487
13
bifur_IRC_Cartesians_MW_output/bifur_IRC_Cartesians_MW point 78
C 0.06800 0.74145 1.07663
 C 0.06765 0.74255 -1.07706
 C -0.22415 1.20806 0.00028
 C -0.06610 -0.48217 1.78041
 C -0.06556 -0.48157 -1.77970
 F 0.40674 1.49572 1.80856
 F 0.40494 1.49796 -1.81177
 H -0.92784 -0.99370 1.48509
 H -0.92710 -0.99326 -1.48501
 H 0.76300 -1.09790 1.62075
 H 0.76317 -1.09723 -1.61922
 H -0.13202 -0.27011 2.77591
 H -0.13074 -0.26978 -2.77487
13
bifur_IRC_Cartesians_MW_output/bifur_IRC_Cartesians_MW point 79
C 0.06798 0.74145 1.07663
 C 0.06767 0.74254 -1.07706
 C -0.22415 1.20806 0.00028
 C -0.06610 -0.48218 1.78041
 C -0.06556 -0.48157 -1.77970
 F 0.40669 1.49572 1.80856
 F 0.40500 1.49795 -1.81177
 H -0.92784 -0.99371 1.48510
 H -0.92710 -0.99326 -1.48499
 H 0.76300 -1.09790 1.62074
 H 0.76317 -1.09724 -1.61924
 H -0.13200 -0.27011 2.77591
 H -0.13076 -0.26978 -2.77487
13
bifur_IRC_Cartesians_MW_output/bifur_IRC_Cartesians_MW point 80
C 0.06796 0.74145 1.07663
 C 0.06768 0.74254 -1.07706
 C -0.22415 1.20806 0.00028
 C -0.06609 -0.48218 1.78041
 C -0.06557 -0.48157 -1.77970
 F 0.40663 1.49573 1.80856
 F 0.40506 1.49795 -1.81177
 H -0.92783 -0.99371 1.48511
 H -0.92711 -0.99326 -1.48498
 H 0.76301 -1.09790 1.62072
 H 0.76317 -1.09724 -1.61925
 H -0.13198 -0.27011 2.77591
 H -0.13077 -0.26978 -2.77487
13
bifur_IRC_Cartesians_MW_output/bifur_IRC_Cartesians_MW point 81
C 0.06795 0.74146 1.07663
 C 0.06770 0.74254 -1.07706
 C -0.22415 1.20806 0.00028
 C -0.06609 -0.48218 1.78041
 C -0.06557 -0.48157 -1.77970
 F 0.40657 1.49574 1.80856
 F 0.40512 1.49794 -1.81177
 H -0.92783 -0.99371 1.48513
 H -0.92711 -0.99326 -1.48497
 H 0.76301 -1.09790 1.62071
 H 0.76316 -1.09724 -1.61927
 H -0.13196 -0.27012 2.77591
 H -0.13079 -0.26977 -2.77487
13
bifur_IRC_Cartesians_MW_output/bifur_IRC_Cartesians_MW point 82
C 0.06793 0.74146 1.07663
 C 0.06772 0.74254 -1.07706
 C -0.22415 1.20806 0.00028
 C -0.06609 -0.48218 1.78041
 C -0.06557 -0.48157 -1.77970
 F 0.40651 1.49574 1.80856
 F 0.40518 1.49793 -1.81177
 H -0.92783 -0.99372 1.48514
 H -0.92711 -0.99325 -1.48495
 H 0.76301 -1.09790 1.62070
 H 0.76316 -1.09724 -1.61928
 H -0.13195 -0.27012 2.77591
 H -0.13081 -0.26977 -2.77487
13
bifur_IRC_Cartesians_MW_output/bifur_IRC_Cartesians_MW point 83
C 0.06791 0.74146 1.07663
 C 0.06773 0.74254 -1.07706
 C -0.22414 1.20806 0.00028
 C -0.06608 -0.48218 1.78041
 C -0.06558 -0.48157 -1.77970
 F 0.40645 1.49575 1.80856
 F 0.40524 1.49793 -1.81177
 H -0.92782 -0.99372 1.48516
 H -0.92712 -0.99325 -1.48494
 H 0.76302 -1.09790 1.62068
 H 0.76316 -1.09724 -1.61930
 H -0.13193 -0.27012 2.77591
 H -0.13083 -0.26977 -2.77487
13
bifur_IRC_Cartesians_MW_output/bifur_IRC_Cartesians_MW point 84
C 0.06790 0.74146 1.07663
 C 0.06775 0.74254 -1.07706
 C -0.22414 1.20806 0.00028
 C -0.06608 -0.48218 1.78041
 C -0.06558 -0.48157 -1.77970
 F 0.40639 1.49576 1.80856
 F 0.40530 1.49792 -1.81177
 H -0.92782 -0.99372 1.48517
 H -0.92712 -0.99325 -1.48492
 H 0.76302 -1.09789 1.62067
 H 0.76315 -1.09724 -1.61931
 H -0.13191 -0.27013 2.77591
 H -0.13085 -0.26976 -2.77487
13
bifur_IRC_Cartesians_MW_output/bifur_IRC_Cartesians_MW point 85
C 0.06788 0.74146 1.07663
 C 0.06777 0.74253 -1.07706
 C -0.22414 1.20806 0.00028
 C -0.06607 -0.48218 1.78041
 C -0.06559 -0.48156 -1.77970
 F 0.40632 1.49576 1.80856
 F 0.40536 1.49791 -1.81177
 H -0.92782 -0.99372 1.48519
 H -0.92712 -0.99325 -1.48491
 H 0.76302 -1.09789 1.62065
 H 0.76315 -1.09724 -1.61933
 H -0.13189 -0.27013 2.77591
 H -0.13087 -0.26976 -2.77487
13
bifur_IRC_Cartesians_MW_output/bifur_IRC_Cartesians_MW point 86
C 0.06786 0.74146 1.07663
 C 0.06779 0.74253 -1.07706
 C -0.22414 1.20806 0.00028
 C -0.06607 -0.48218 1.78041
 C -0.06559 -0.48156 -1.77970
 F 0.40626 1.49577 1.80856
 F 0.40543 1.49791 -1.81176
 H -0.92781 -0.99373 1.48520
 H -0.92713 -0.99324 -1.48489
 H 0.76303 -1.09789 1.62063
 H 0.76314 -1.09724 -1.61934
 H -0.13187 -0.27013 2.77591
 H -0.13089 -0.26976 -2.77487
13
bifur_IRC_Cartesians_MW_output/bifur_IRC_Cartesians_MW point 87
C 0.06784 0.74147 1.07663
 C 0.06780 0.74253 -1.07706
 C -0.22414 1.20806 0.00028
 C -0.06606 -0.48218 1.78041
 C -0.06560 -0.48156 -1.77970
 F 0.40619 1.49578 1.80856
 F 0.40549 1.49790 -1.81176
 H -0.92781 -0.99373 1.48522
 H -0.92713 -0.99324 -1.48488
 H 0.76303 -1.09789 1.62062
 H 0.76314 -1.09724 -1.61936
 H -0.13185 -0.27013 2.77591
 H -0.13091 -0.26975 -2.77487
13
bifur_IRC_Cartesians_MW_output/bifur_IRC_Cartesians_MW point 88
C 0.06782 0.74147 1.07663
 C 0.06782 0.74253 -1.07706
 C -0.22414 1.20806 0.00028
 C -0.06606 -0.48219 1.78041
 C -0.06560 -0.48156 -1.77970
 F 0.40613 1.49579 1.80856
 F 0.40556 1.49789 -1.81176
 H -0.92781 -0.99373 1.48523
 H -0.92714 -0.99324 -1.48486
 H 0.76304 -1.09789 1.62060
 H 0.76314 -1.09724 -1.61938
 H -0.13183 -0.27014 2.77591
 H -0.13093 -0.26975 -2.77487
13
bifur_IRC_Cartesians_MW_output/bifur_IRC_Cartesians_MW point 89
C 0.06780 0.74147 1.07663
 C 0.06784 0.74253 -1.07706
 C -0.22414 1.20806 0.00028
 C -0.06605 -0.48219 1.78041
 C -0.06561 -0.48156 -1.77970
 F 0.40606 1.49579 1.80856
 F 0.40562 1.49788 -1.81176
 H -0.92780 -0.99374 1.48525
 H -0.92714 -0.99323 -1.48484
 H 0.76304 -1.09789 1.62058
 H 0.76313 -1.09725 -1.61939
 H -0.13180 -0.27014 2.77591
 H -0.13095 -0.26975 -2.77487
13
bifur_IRC_Cartesians_MW_output/bifur_IRC_Cartesians_MW point 90
C 0.06778 0.74147 1.07663
 C 0.06786 0.74252 -1.07706
 C -0.22414 1.20806 0.00028
 C -0.06605 -0.48219 1.78041
 C -0.06561 -0.48156 -1.77970
 F 0.40599 1.49580 1.80856
 F 0.40569 1.49788 -1.81176
 H -0.92780 -0.99374 1.48527
 H -0.92714 -0.99323 -1.48483
 H 0.76304 -1.09789 1.62057
 H 0.76313 -1.09725 -1.61941
 H -0.13178 -0.27014 2.77591
 H -0.13097 -0.26974 -2.77487
13
bifur_IRC_Cartesians_MW_output/bifur_IRC_Cartesians_MW point 91
C 0.06777 0.74147 1.07663
 C 0.06788 0.74252 -1.07706
 C -0.22414 1.20806 0.00028
 C -0.06604 -0.48219 1.78041
 C -0.06561 -0.48156 -1.77970
 F 0.40592 1.49581 1.80856
 F 0.40576 1.49787 -1.81176
 H -0.92779 -0.99374 1.48528
 H -0.92715 -0.99323 -1.48481
 H 0.76305 -1.09789 1.62055
 H 0.76312 -1.09725 -1.61943
 H -0.13176 -0.27015 2.77591
 H -0.13100 -0.26974 -2.77487
13
bifur_IRC_Cartesians_MW_output/bifur_IRC_Cartesians_MW point 92
C 0.06775 0.74148 1.07663
 C 0.06790 0.74252 -1.07706
 C -0.22414 1.20806 0.00028
 C -0.06604 -0.48219 1.78041
 C -0.06562 -0.48156 -1.77970
 F 0.40585 1.49582 1.80856
 F 0.40583 1.49786 -1.81176
 H -0.92779 -0.99375 1.48530
 H -0.92715 -0.99322 -1.48479
 H 0.76305 -1.09789 1.62053
 H 0.76312 -1.09725 -1.61945
 H -0.13174 -0.27015 2.77591
 H -0.13102 -0.26974 -2.77487
13
bifur_IRC_Cartesians_MW_output/bifur_IRC_Cartesians_MW point 93
C 0.06773 0.74148 1.07663
 C 0.06792 0.74252 -1.07706
 C -0.22414 1.20806 0.00028
 C -0.06603 -0.48219 1.78041
 C -0.06562 -0.48155 -1.77970
 F 0.40578 1.49582 1.80856
 F 0.40590 1.49785 -1.81176
 H -0.92779 -0.99375 1.48532
 H -0.92715 -0.99322 -1.48478
 H 0.76306 -1.09788 1.62051
 H 0.76311 -1.09725 -1.61946
 H -0.13172 -0.27016 2.77591
 H -0.13104 -0.26973 -2.77487
13
bifur_IRC_Cartesians_MW_output/bifur_IRC_Cartesians_MW point 94
C 0.06770 0.74148 1.07663
 C 0.06794 0.74252 -1.07706
 C -0.22414 1.20806 0.00028
 C -0.06603 -0.48219 1.78041
 C -0.06563 -0.48155 -1.77970
 F 0.40571 1.49583 1.80856
 F 0.40598 1.49785 -1.81176
 H -0.92778 -0.99375 1.48533
 H -0.92716 -0.99322 -1.48476
 H 0.76306 -1.09788 1.62050
 H 0.76311 -1.09725 -1.61948
 H -0.13169 -0.27016 2.77591
 H -0.13106 -0.26973 -2.77487
13
bifur_IRC_Cartesians_MW_output/bifur_IRC_Cartesians_MW point 95
C 0.06768 0.74148 1.07663
 C 0.06796 0.74251 -1.07706
 C -0.22414 1.20806 0.00028
 C -0.06602 -0.48219 1.78041
 C -0.06563 -0.48155 -1.77970
 F 0.40563 1.49584 1.80856
 F 0.40605 1.49784 -1.81176
 H -0.92778 -0.99376 1.48535
 H -0.92716 -0.99321 -1.48474
 H 0.76307 -1.09788 1.62048
 H 0.76310 -1.09725 -1.61950
 H -0.13167 -0.27016 2.77591
 H -0.13109 -0.26973 -2.77487
13
bifur_IRC_Cartesians_MW_output/bifur_IRC_Cartesians_MW point 96
C 0.06766 0.74148 1.07663
 C 0.06798 0.74251 -1.07706
 C -0.22414 1.20806 0.00028
 C -0.06602 -0.48219 1.78041
 C -0.06564 -0.48155 -1.77970
 F 0.40556 1.49585 1.80856
 F 0.40612 1.49783 -1.81176
 H -0.92777 -0.99376 1.48537
 H -0.92717 -0.99321 -1.48472
 H 0.76307 -1.09788 1.62046
 H 0.76310 -1.09725 -1.61952
 H -0.13165 -0.27017 2.77591
 H -0.13111 -0.26972 -2.77487
13
bifur_IRC_Cartesians_MW_output/bifur_IRC_Cartesians_MW point 97
C 0.06764 0.74149 1.07663
 C 0.06801 0.74251 -1.07706
 C -0.22414 1.20806 0.00028
 C -0.06601 -0.48220 1.78041
 C -0.06564 -0.48155 -1.77970
 F 0.40548 1.49586 1.80856
 F 0.40620 1.49782 -1.81176
 H -0.92777 -0.99376 1.48539
 H -0.92717 -0.99321 -1.48471
 H 0.76308 -1.09788 1.62044
 H 0.76310 -1.09726 -1.61954
 H -0.13163 -0.27017 2.77591
 H -0.13113 -0.26972 -2.77487
13
bifur_IRC_Cartesians_MW_output/bifur_IRC_Cartesians_MW point 98
C 0.06762 0.74149 1.07663
 C 0.06803 0.74251 -1.07705
 C -0.22414 1.20806 0.00028
 C -0.06601 -0.48220 1.78041
 C -0.06565 -0.48155 -1.77970
 F 0.40541 1.49586 1.80856
 F 0.40627 1.49781 -1.81176
 H -0.92777 -0.99377 1.48540
 H -0.92717 -0.99320 -1.48469
 H 0.76308 -1.09788 1.62042
 H 0.76309 -1.09726 -1.61955
 H -0.13160 -0.27017 2.77591
 H -0.13116 -0.26972 -2.77487
13
bifur_IRC_Cartesians_MW_output/bifur_IRC_Cartesians_MW point 99
C 0.06760 0.74149 1.07663
 C 0.06805 0.74251 -1.07705
 C -0.22414 1.20806 0.00028
 C -0.06600 -0.48220 1.78041
 C -0.06566 -0.48155 -1.77970
 F 0.40534 1.49587 1.80856
 F 0.40634 1.49781 -1.81176
 H -0.92776 -0.99377 1.48542
 H -0.92718 -0.99320 -1.48467
 H 0.76309 -1.09788 1.62041
 H 0.76309 -1.09726 -1.61957
 H -0.13158 -0.27018 2.77591
 H -0.13118 -0.26971 -2.77487
13
bifur_IRC_Cartesians_MW_output/bifur_IRC_Cartesians_MW point 100
C 0.06758 0.74149 1.07663
 C 0.06807 0.74250 -1.07705
 C -0.22414 1.20806 0.00028
 C -0.06600 -0.48220 1.78041
 C -0.06566 -0.48155 -1.77970
 F 0.40527 1.49588 1.80856
 F 0.40641 1.49780 -1.81176
 H -0.92776 -0.99377 1.48544
 H -0.92718 -0.99320 -1.48465
 H 0.76309 -1.09788 1.62039
 H 0.76308 -1.09726 -1.61959
 H -0.13156 -0.27018 2.77591
 H -0.13120 -0.26971 -2.77487
13
bifur_IRC_Cartesians_MW_output/bifur_IRC_Cartesians_MW point 101
C 0.06756 0.74149 1.07663
 C 0.06808 0.74250 -1.07705
 C -0.22414 1.20806 0.00028
 C -0.06600 -0.48220 1.78041
 C -0.06566 -0.48155 -1.77970
 F 0.40521 1.49589 1.80857
 F 0.40647 1.49779 -1.81176
 H -0.92776 -0.99377 1.48545
 H -0.92719 -0.99319 -1.48464
 H 0.76309 -1.09788 1.62037
 H 0.76308 -1.09726 -1.61960
 H -0.13154 -0.27018 2.77591
 H -0.13122 -0.26970 -2.77487
13
bifur_IRC_Cartesians_MW_output/bifur_IRC_Cartesians_MW point 102
C 0.06756 0.74150 1.07663
 C 0.06809 0.74250 -1.07705
 C -0.22414 1.20806 0.00028
 C -0.06599 -0.48220 1.78041
 C -0.06567 -0.48154 -1.77970
 F 0.40517 1.49589 1.80857
 F 0.40651 1.49779 -1.81176
 H -0.92775 -0.99378 1.48546
 H -0.92719 -0.99319 -1.48463
 H 0.76310 -1.09787 1.62037
 H 0.76308 -1.09726 -1.61961
 H -0.13153 -0.27018 2.77591
 H -0.13123 -0.26970 -2.77487
13
bifur_IRC_Cartesians_MW_output/bifur_IRC_Cartesians_MW point 103
C 0.06758 0.74149 1.07663
 C 0.06807 0.74250 -1.07705
 C -0.22414 1.20806 0.00028
 C -0.06600 -0.48220 1.78041
 C -0.06566 -0.48155 -1.77970
 F 0.40527 1.49588 1.80856
 F 0.40641 1.49780 -1.81176
 H -0.92776 -0.99377 1.48544
 H -0.92718 -0.99320 -1.48465
 H 0.76309 -1.09788 1.62039
 H 0.76308 -1.09726 -1.61959
 H -0.13156 -0.27018 2.77591
 H -0.13120 -0.26971 -2.77487
13
bifur_IRC_Cartesians_MW_output/bifur_IRC_Cartesians_MW point 104
C 0.06786 0.74146 1.07663
 C 0.06779 0.74253 -1.07706
 C -0.22414 1.20806 0.00028
 C -0.06607 -0.48218 1.78041
 C -0.06559 -0.48156 -1.77970
 F 0.40626 1.49577 1.80856
 F 0.40543 1.49791 -1.81176
 H -0.92781 -0.99373 1.48520
 H -0.92713 -0.99324 -1.48489
 H 0.76303 -1.09789 1.62063
 H 0.76314 -1.09724 -1.61934
 H -0.13187 -0.27013 2.77591
 H -0.13089 -0.26976 -2.77487
13
bifur_IRC_Cartesians_MW_output/bifur_IRC_Cartesians_MW point 105
C 0.07074 0.74118 1.07660
 C 0.06489 0.74282 -1.07708
 C -0.22418 1.20807 0.00024
 C -0.06678 -0.48201 1.78043
 C -0.06488 -0.48174 -1.77968
 F 0.41652 1.49464 1.80850
 F 0.39521 1.49904 -1.81182
 H -0.92838 -0.99326 1.48274
 H -0.92657 -0.99372 -1.48735
 H 0.76239 -1.09806 1.62317
 H 0.76378 -1.09707 -1.61679
 H -0.13507 -0.26963 2.77591
 H -0.12768 -0.27027 -2.77487
13
bifur_IRC_Cartesians_MW_output/bifur_IRC_Cartesians_MW point 106
C 0.08003 0.74025 1.07650
 C 0.05555 0.74376 -1.07716
 C -0.22431 1.20809 0.00012
 C -0.06909 -0.48145 1.78047
 C -0.06258 -0.48230 -1.77961
 F 0.44956 1.49099 1.80830
 F 0.36231 1.50268 -1.81200
 H -0.93019 -0.99174 1.47483
 H -0.92475 -0.99526 -1.49526
 H 0.76034 -1.09859 1.63134
 H 0.76584 -1.09653 -1.60858
 H -0.14538 -0.26799 2.77590
 H -0.11733 -0.27191 -2.77485
13
bifur_IRC_Cartesians_MW_output/bifur_IRC_Cartesians_MW point 107
C 0.09072 0.73918 1.07639
 C 0.04480 0.74483 -1.07725
 C -0.22445 1.20812 -0.00001
 C -0.07174 -0.48081 1.78052
 C -0.05994 -0.48294 -1.77953
 F 0.48759 1.48680 1.80807
 F 0.32444 1.50687 -1.81221
 H -0.93228 -0.99000 1.46572
 H -0.92266 -0.99704 -1.50437
 H 0.75798 -1.09919 1.64074
 H 0.76820 -1.09590 -1.59913
 H -0.15726 -0.26612 2.77590
 H -0.10542 -0.27380 -2.77484
13
bifur_IRC_Cartesians_MW_output/bifur_IRC_Cartesians_MW point 108
C 0.10184 0.73807 1.07627
 C 0.03362 0.74595 -1.07734
 C -0.22460 1.20814 -0.00016
 C -0.07449 -0.48014 1.78058
 C -0.05719 -0.48361 -1.77945
 F 0.52715 1.48243 1.80783
 F 0.28506 1.51123 -1.81243
 H -0.93445 -0.98819 1.45625
 H -0.92049 -0.99889 -1.51385
 H 0.75553 -1.09983 1.65052
 H 0.77066 -1.09524 -1.58929
 H -0.16961 -0.26416 2.77589
 H -0.09304 -0.27576 -2.77482
13
bifur_IRC_Cartesians_MW_output/bifur_IRC_Cartesians_MW point 109
C 0.11308 0.73695 1.07615
 C 0.02232 0.74708 -1.07744
 C -0.22475 1.20817 -0.00030
 C -0.07728 -0.47947 1.78063
 C -0.05442 -0.48429 -1.77937
 F 0.56714 1.47802 1.80759
 F 0.24524 1.51563 -1.81264
 H -0.93664 -0.98635 1.44667
 H -0.91829 -1.00076 -1.52343
 H 0.75305 -1.10047 1.66041
 H 0.77315 -1.09458 -1.57935
 H -0.18209 -0.26219 2.77588
 H -0.08051 -0.27774 -2.77480
13
bifur_IRC_Cartesians_MW_output/bifur_IRC_Cartesians_MW point 110
C 0.12440 0.73582 1.07603
 C 0.01094 0.74822 -1.07753
 C -0.22490 1.20819 -0.00044
 C -0.08009 -0.47879 1.78069
 C -0.05162 -0.48498 -1.77928
 F 0.60743 1.47357 1.80735
 F 0.20513 1.52007 -1.81286
 H -0.93885 -0.98451 1.43702
 H -0.91608 -1.00264 -1.53308
 H 0.75055 -1.10111 1.67037
 H 0.77565 -1.09391 -1.56934
 H -0.19467 -0.26020 2.77587
 H -0.06790 -0.27975 -2.77478
13
bifur_IRC_Cartesians_MW_output/bifur_IRC_Cartesians_MW point 111
C 0.13579 0.73469 1.07591
 C -0.00052 0.74937 -1.07763
 C -0.22505 1.20822 -0.00059
 C -0.08291 -0.47811 1.78075
 C -0.04880 -0.48567 -1.77920
 F 0.64798 1.46910 1.80710
 F 0.16476 1.52454 -1.81309
 H -0.94107 -0.98265 1.42731
 H -0.91386 -1.00453 -1.54279
 H 0.74804 -1.10176 1.68039
 H 0.77817 -1.09324 -1.55926
 H -0.20732 -0.25820 2.77586
 H -0.05520 -0.28176 -2.77476
13
bifur_IRC_Cartesians_MW_output/bifur_IRC_Cartesians_MW point 112
C 0.14722 0.73354 1.07578
 C -0.01201 0.75052 -1.07773
 C -0.22520 1.20825 -0.00074
 C -0.08575 -0.47742 1.78080
 C -0.04597 -0.48636 -1.77911
 F 0.68864 1.46461 1.80686
 F 0.12426 1.52902 -1.81331
 H -0.94331 -0.98078 1.41757
 H -0.91162 -1.00643 -1.55253
 H 0.74552 -1.10241 1.69044
 H 0.78070 -1.09257 -1.54915
 H -0.22002 -0.25619 2.77586
 H -0.04247 -0.28378 -2.77474
13
bifur_IRC_Cartesians_MW_output/bifur_IRC_Cartesians_MW point 113
C 0.15867 0.73240 1.07566
 C -0.02352 0.75167 -1.07782
 C -0.22535 1.20827 -0.00088
 C -0.08858 -0.47674 1.78086
 C -0.04315 -0.48705 -1.77903
 F 0.72936 1.46012 1.80661
 F 0.08372 1.53351 -1.81353
 H -0.94554 -0.97892 1.40781
 H -0.90939 -1.00834 -1.56228
 H 0.74299 -1.10306 1.70051
 H 0.78323 -1.09189 -1.53903
 H -0.23273 -0.25418 2.77585
 H -0.02972 -0.28580 -2.77472
13
bifur_IRC_Cartesians_MW_output/bifur_IRC_Cartesians_MW point 114
C 0.17011 0.73126 1.07554
 C -0.03503 0.75282 -1.07792
 C -0.22550 1.20830 -0.00103
 C -0.09142 -0.47605 1.78091
 C -0.04032 -0.48774 -1.77895
 F 0.77009 1.45563 1.80637
 F 0.04317 1.53800 -1.81375
 H -0.94777 -0.97705 1.39806
 H -0.90715 -1.01024 -1.57204
 H 0.74047 -1.10372 1.71058
 H 0.78577 -1.09122 -1.52891
 H -0.24545 -0.25217 2.77584
 H -0.01697 -0.28782 -2.77470
13
bifur_IRC_Cartesians_MW_output/bifur_IRC_Cartesians_MW point 115
C 0.18155 0.73012 1.07542
 C -0.04653 0.75397 -1.07802
 C -0.22566 1.20832 -0.00118
 C -0.09426 -0.47536 1.78097
 C -0.03749 -0.48843 -1.77886
 F 0.81079 1.45114 1.80612
 F 0.00265 1.54248 -1.81398
 H -0.95001 -0.97518 1.38831
 H -0.90492 -1.01214 -1.58178
 H 0.73795 -1.10437 1.72064
 H 0.78830 -1.09054 -1.51879
 H -0.25815 -0.25017 2.77583
 H -0.00422 -0.28984 -2.77469
13
bifur_IRC_Cartesians_MW_output/bifur_IRC_Cartesians_MW point 116
C 0.19296 0.72898 1.07530
 C -0.05800 0.75512 -1.07811
 C -0.22581 1.20835 -0.00132
 C -0.09709 -0.47468 1.78103
 C -0.03467 -0.48912 -1.77878
 F 0.85137 1.44666 1.80588
 F -0.03776 1.54695 -1.81420
 H -0.95223 -0.97332 1.37859
 H -0.90269 -1.01404 -1.59150
 H 0.73543 -1.10502 1.73067
 H 0.79082 -1.08987 -1.50870
 H -0.27082 -0.24816 2.77583
 H 0.00848 -0.29186 -2.77467
13
bifur_IRC_Cartesians_MW_output/bifur_IRC_Cartesians_MW point 117
C 0.20431 0.72785 1.07518
 C -0.06942 0.75626 -1.07821
 C -0.22596 1.20838 -0.00147
 C -0.09990 -0.47400 1.78108
 C -0.03186 -0.48980 -1.77869
 F 0.89177 1.44220 1.80563
 F -0.07798 1.55140 -1.81442
 H -0.95445 -0.97147 1.36891
 H -0.90047 -1.01592 -1.60118
 H 0.73292 -1.10567 1.74066
 H 0.79333 -1.08920 -1.49866
 H -0.28343 -0.24617 2.77582
 H 0.02114 -0.29386 -2.77465
13
bifur_IRC_Cartesians_MW_output/bifur_IRC_Cartesians_MW point 118
C 0.21560 0.72672 1.07506
 C -0.08077 0.75740 -1.07830
 C -0.22611 1.20840 -0.00161
 C -0.10270 -0.47332 1.78114
 C -0.02907 -0.49048 -1.77861
 F 0.93195 1.43777 1.80539
 F -0.11799 1.55583 -1.81464
 H -0.95665 -0.96963 1.35929
 H -0.89826 -1.01780 -1.61080
 H 0.73043 -1.10631 1.75059
 H 0.79583 -1.08854 -1.48867
 H -0.29597 -0.24419 2.77581
 H 0.03372 -0.29586 -2.77463
13
bifur_IRC_Cartesians_MW_output/bifur_IRC_Cartesians_MW point 119
C 0.22682 0.72560 1.07494
 C -0.09205 0.75853 -1.07840
 C -0.22626 1.20843 -0.00176
 C -0.10548 -0.47265 1.78119
 C -0.02630 -0.49116 -1.77853
 F 0.97186 1.43337 1.80515
 F -0.15772 1.56023 -1.81486
 H -0.95884 -0.96780 1.34973
 H -0.89607 -1.01966 -1.62036
 H 0.72796 -1.10695 1.76046
 H 0.79831 -1.08787 -1.47875
 H -0.30843 -0.24222 2.77580
 H 0.04621 -0.29784 -2.77461
13
bifur_IRC_Cartesians_MW_output/bifur_IRC_Cartesians_MW point 120
C 0.23795 0.72449 1.07482
 C -0.10324 0.75965 -1.07849
 C -0.22641 1.20845 -0.00190
 C -0.10824 -0.47198 1.78125
 C -0.02355 -0.49183 -1.77845
 F 1.01144 1.42900 1.80491
 F -0.19714 1.56459 -1.81507
 H -0.96102 -0.96599 1.34025
 H -0.89390 -1.02151 -1.62985
 H 0.72550 -1.10758 1.77024
 H 0.80077 -1.08722 -1.46891
 H -0.32079 -0.24026 2.77579
 H 0.05861 -0.29980 -2.77459
13
bifur_IRC_Cartesians_MW_output/bifur_IRC_Cartesians_MW point 121
C 0.24896 0.72339 1.07470
 C -0.11431 0.76076 -1.07859
 C -0.22655 1.20848 -0.00204
 C -0.11097 -0.47132 1.78130
 C -0.02083 -0.49250 -1.77837
 F 1.05063 1.42468 1.80468
 F -0.23615 1.56891 -1.81529
 H -0.96317 -0.96419 1.33087
 H -0.89175 -1.02334 -1.63923
 H 0.72307 -1.10821 1.77993
 H 0.80321 -1.08657 -1.45917
 H -0.33302 -0.23833 2.77579
 H 0.07088 -0.30175 -2.77457
13
bifur_IRC_Cartesians_MW_output/bifur_IRC_Cartesians_MW point 122
C 0.25985 0.72231 1.07458
 C -0.12526 0.76185 -1.07868
 C -0.22670 1.20850 -0.00218
 C -0.11367 -0.47067 1.78135
 C -0.01814 -0.49316 -1.77829
 F 1.08937 1.42040 1.80444
 F -0.27472 1.57317 -1.81550
 H -0.96529 -0.96242 1.32159
 H -0.88962 -1.02515 -1.64851
 H 0.72067 -1.10883 1.78951
 H 0.80562 -1.08593 -1.44955
 H -0.34511 -0.23642 2.77578
 H 0.08301 -0.30367 -2.77456
13
bifur_IRC_Cartesians_MW_output/bifur_IRC_Cartesians_MW point 123
C 0.27059 0.72123 1.07447
 C -0.13606 0.76293 -1.07877
 C -0.22684 1.20853 -0.00232
 C -0.11633 -0.47002 1.78141
 C -0.01548 -0.49381 -1.77821
 F 1.12758 1.41618 1.80421
 F -0.31277 1.57738 -1.81571
 H -0.96739 -0.96066 1.31243
 H -0.88752 -1.02694 -1.65766
 H 0.71830 -1.10944 1.79895
 H 0.80800 -1.08529 -1.44005
 H -0.35704 -0.23453 2.77577
 H 0.09497 -0.30557 -2.77454
13
bifur_IRC_Cartesians_MW_output/bifur_IRC_Cartesians_MW point 124
C 0.28116 0.72018 1.07436
 C -0.14669 0.76400 -1.07886
 C -0.22698 1.20855 -0.00245
 C -0.11896 -0.46939 1.78146
 C -0.01287 -0.49444 -1.77813
 F 1.16521 1.41203 1.80399
 F -0.35024 1.58153 -1.81591
 H -0.96945 -0.95894 1.30342
 H -0.88545 -1.02870 -1.66668
 H 0.71597 -1.11004 1.80826
 H 0.81034 -1.08467 -1.43069
 H -0.36879 -0.23267 2.77576
 H 0.10675 -0.30744 -2.77452
13
bifur_IRC_Cartesians_MW_output/bifur_IRC_Cartesians_MW point 125
C 0.29155 0.71914 1.07425
 C -0.15714 0.76504 -1.07895
 C -0.22712 1.20858 -0.00258
 C -0.12153 -0.46876 1.78151
 C -0.01030 -0.49507 -1.77805
 F 1.20218 1.40795 1.80376
 F -0.38705 1.58560 -1.81612
 H -0.97148 -0.95724 1.29457
 H -0.88342 -1.03042 -1.67553
 H 0.71368 -1.11063 1.81740
 H 0.81263 -1.08406 -1.42150
 H -0.38033 -0.23085 2.77576
 H 0.11833 -0.30927 -2.77450
13
bifur_IRC_Cartesians_MW_output/bifur_IRC_Cartesians_MW point 126
C 0.30174 0.71812 1.07414
 C -0.16738 0.76607 -1.07903
 C -0.22726 1.20860 -0.00271
 C -0.12406 -0.46815 1.78156
 C -0.00778 -0.49569 -1.77798
 F 1.23844 1.40395 1.80355
 F -0.42315 1.58960 -1.81631
 H -0.97347 -0.95558 1.28588
 H -0.88143 -1.03212 -1.68422
 H 0.71143 -1.11122 1.82636
 H 0.81489 -1.08346 -1.41249
 H -0.39165 -0.22906 2.77575
 H 0.12968 -0.31107 -2.77449
13
bifur_IRC_Cartesians_MW_output/bifur_IRC_Cartesians_MW point 127
C 0.31171 0.71713 1.07403
 C -0.17740 0.76707 -1.07912
 C -0.22739 1.20862 -0.00284
 C -0.12653 -0.46756 1.78161
 C -0.00532 -0.49629 -1.77790
 F 1.27389 1.40004 1.80333
 F -0.45845 1.59350 -1.81651
 H -0.97541 -0.95396 1.27739
 H -0.87949 -1.03377 -1.69271
 H 0.70923 -1.11178 1.83512
 H 0.81709 -1.08287 -1.40368
 H -0.40272 -0.22731 2.77574
 H 0.14079 -0.31283 -2.77447
13
bifur_IRC_Cartesians_MW_output/bifur_IRC_Cartesians_MW point 128
C 0.32142 0.71616 1.07393
 C -0.18717 0.76805 -1.07920
 C -0.22752 1.20864 -0.00297
 C -0.12894 -0.46697 1.78165
 C -0.00292 -0.49687 -1.77783
 F 1.30844 1.39623 1.80312
 F -0.49285 1.59731 -1.81670
 H -0.97731 -0.95237 1.26911
 H -0.87759 -1.03539 -1.70098
 H 0.70709 -1.11234 1.84366
 H 0.81924 -1.08230 -1.39509
 H -0.41350 -0.22560 2.77574
 H 0.15160 -0.31455 -2.77446
13
bifur_IRC_Cartesians_MW_output/bifur_IRC_Cartesians_MW point 129
C 0.33086 0.71522 1.07383
 C -0.19667 0.76900 -1.07928
 C -0.22764 1.20867 -0.00309
 C -0.13128 -0.46641 1.78170
 C -0.00058 -0.49745 -1.77776
 F 1.34206 1.39252 1.80292
 F -0.52632 1.60102 -1.81688
 H -0.97915 -0.95083 1.26106
 H -0.87574 -1.03696 -1.70904
 H 0.70500 -1.11287 1.85198
 H 0.82133 -1.08174 -1.38673
 H -0.42400 -0.22395 2.77573
 H 0.16213 -0.31622 -2.77444
13
bifur_IRC_Cartesians_MW_output/bifur_IRC_Cartesians_MW point 130
C 0.34005 0.71430 1.07373
 C -0.20590 0.76993 -1.07936
 C -0.22777 1.20869 -0.00320
 C -0.13356 -0.46586 1.78175
 C 0.00169 -0.49800 -1.77770
 F 1.37473 1.38892 1.80272
 F -0.55885 1.60462 -1.81706
 H -0.98095 -0.94933 1.25324
 H -0.87395 -1.03849 -1.71686
 H 0.70298 -1.11340 1.86005
 H 0.82336 -1.08120 -1.37861
 H -0.43420 -0.22233 2.77572
 H 0.17236 -0.31784 -2.77442
13
bifur_IRC_Cartesians_MW_output/bifur_IRC_Cartesians_MW point 131
C 0.34895 0.71341 1.07364
 C -0.21485 0.77082 -1.07943
 C -0.22788 1.20871 -0.00332
 C -0.13576 -0.46532 1.78179
 C 0.00389 -0.49854 -1.77763
 F 1.40641 1.38542 1.80253
 F -0.59039 1.60811 -1.81723
 H -0.98268 -0.94788 1.24565
 H -0.87221 -1.03997 -1.72445
 H 0.70101 -1.11390 1.86788
 H 0.82533 -1.08068 -1.37074
 H -0.44409 -0.22077 2.77572
 H 0.18228 -0.31941 -2.77441
13
bifur_IRC_Cartesians_MW_output/bifur_IRC_Cartesians_MW point 132
C 0.35755 0.71255 1.07354
 C -0.22350 0.77169 -1.07950
 C -0.22800 1.20873 -0.00343
 C -0.13790 -0.46481 1.78183
 C 0.00601 -0.49906 -1.77757
 F 1.43701 1.38205 1.80235
 F -0.62086 1.61148 -1.81740
 H -0.98436 -0.94648 1.23832
 H -0.87053 -1.04139 -1.73178
 H 0.69912 -1.11439 1.87545
 H 0.82724 -1.08017 -1.36313
 H -0.45364 -0.21926 2.77571
 H 0.19186 -0.32093 -2.77440
13
bifur_IRC_Cartesians_MW_output/bifur_IRC_Cartesians_MW point 133
C 0.36582 0.71173 1.07346
 C -0.23182 0.77252 -1.07957
 C -0.22811 1.20875 -0.00353
 C -0.13995 -0.46431 1.78187
 C 0.00806 -0.49956 -1.77751
 F 1.46645 1.37880 1.80217
 F -0.65017 1.61472 -1.81756
 H -0.98598 -0.94513 1.23127
 H -0.86891 -1.04277 -1.73883
 H 0.69729 -1.11487 1.88273
 H 0.82907 -1.07968 -1.35581
 H -0.46283 -0.21781 2.77571
 H 0.20108 -0.32239 -2.77438
13
bifur_IRC_Cartesians_MW_output/bifur_IRC_Cartesians_MW point 134
C 0.37376 0.71094 1.07337
 C -0.23980 0.77332 -1.07964
 C -0.22821 1.20876 -0.00364
 C -0.14191 -0.46383 1.78191
 C 0.01002 -0.50004 -1.77745
 F 1.49468 1.37568 1.80200
 F -0.67828 1.61783 -1.81772
 H -0.98753 -0.94384 1.22451
 H -0.86736 -1.04409 -1.74559
 H 0.69554 -1.11532 1.88970
 H 0.83082 -1.07921 -1.34880
 H -0.47164 -0.21641 2.77570
 H 0.20992 -0.32380 -2.77437
13
bifur_IRC_Cartesians_MW_output/bifur_IRC_Cartesians_MW point 135
C 0.38135 0.71018 1.07329
 C -0.24743 0.77408 -1.07970
 C -0.22832 1.20878 -0.00373
 C -0.14380 -0.46338 1.78195
 C 0.01189 -0.50049 -1.77739
 F 1.52169 1.37270 1.80184
 F -0.70518 1.62081 -1.81786
 H -0.98901 -0.94260 1.21804
 H -0.86588 -1.04535 -1.75206
 H 0.69387 -1.11575 1.89638
 H 0.83250 -1.07877 -1.34208
 H -0.48007 -0.21508 2.77570
 H 0.21838 -0.32514 -2.77436
13
bifur_IRC_Cartesians_MW_output/bifur_IRC_Cartesians_MW point 136
C 0.38860 0.70946 1.07321
 C -0.25472 0.77481 -1.07977
 C -0.22841 1.20880 -0.00383
 C -0.14560 -0.46294 1.78198
 C 0.01369 -0.50093 -1.77734
 F 1.54750 1.36985 1.80168
 F -0.73087 1.62365 -1.81800
 H -0.99043 -0.94142 1.21186
 H -0.86446 -1.04656 -1.75824
 H 0.69227 -1.11616 1.90276
 H 0.83411 -1.07834 -1.33567
 H -0.48813 -0.21381 2.77569
 H 0.22646 -0.32642 -2.77434
13
bifur_IRC_Cartesians_MW_output/bifur_IRC_Cartesians_MW point 137
C 0.39551 0.70877 1.07314
 C -0.26167 0.77551 -1.07982
 C -0.22850 1.20881 -0.00391
 C -0.14731 -0.46253 1.78202
 C 0.01539 -0.50135 -1.77729
 F 1.57209 1.36714 1.80154
 F -0.75536 1.62636 -1.81814
 H -0.99177 -0.94029 1.20597
 H -0.86311 -1.04771 -1.76413
 H 0.69074 -1.11656 1.90884
 H 0.83564 -1.07793 -1.32956
 H -0.49581 -0.21259 2.77569
 H 0.23416 -0.32764 -2.77433
13
bifur_IRC_Cartesians_MW_output/bifur_IRC_Cartesians_MW point 138
C 0.40208 0.70811 1.07307
 C -0.26828 0.77617 -1.07988
 C -0.22859 1.20883 -0.00400
 C -0.14894 -0.46213 1.78205
 C 0.01702 -0.50175 -1.77724
 F 1.59546 1.36456 1.80140
 F -0.77862 1.62894 -1.81827
 H -0.99306 -0.93922 1.20037
 H -0.86183 -1.04880 -1.76973
 H 0.68929 -1.11693 1.91462
 H 0.83709 -1.07754 -1.32375
 H -0.50310 -0.21144 2.77568
 H 0.24148 -0.32880 -2.77432
13
bifur_IRC_Cartesians_MW_output/bifur_IRC_Cartesians_MW point 139
C 0.40831 0.70749 1.07300
 C -0.27454 0.77680 -1.07993
 C -0.22867 1.20884 -0.00408
 C -0.15048 -0.46176 1.78208
 C 0.01856 -0.50212 -1.77719
 F 1.61762 1.36212 1.80126
 F -0.80069 1.63138 -1.81839
 H -0.99427 -0.93820 1.19506
 H -0.86061 -1.04983 -1.77504
 H 0.68792 -1.11729 1.92010
 H 0.83847 -1.07718 -1.31824
 H -0.51002 -0.21035 2.77568
 H 0.24841 -0.32990 -2.77431
13
bifur_IRC_Cartesians_MW_output/bifur_IRC_Cartesians_MW point 140
C 0.41420 0.70690 1.07294
 C -0.28046 0.77739 -1.07998
 C -0.22875 1.20886 -0.00415
 C -0.15194 -0.46141 1.78211
 C 0.02001 -0.50248 -1.77715
 F 1.63857 1.35981 1.80114
 F -0.82155 1.63369 -1.81850
 H -0.99542 -0.93724 1.19004
 H -0.85946 -1.05081 -1.78006
 H 0.68662 -1.11762 1.92528
 H 0.83977 -1.07683 -1.31303
 H -0.51656 -0.20931 2.77567
 H 0.25498 -0.33094 -2.77430
13
bifur_IRC_Cartesians_MW_output/bifur_IRC_Cartesians_MW point 141
C 0.41975 0.70635 1.07288
 C -0.28604 0.77795 -1.08003
 C -0.22883 1.20887 -0.00423
 C -0.15332 -0.46107 1.78214
 C 0.02139 -0.50281 -1.77711
 F 1.65834 1.35763 1.80102
 F -0.84123 1.63586 -1.81861
 H -0.99651 -0.93634 1.18531
 H -0.85838 -1.05173 -1.78479
 H 0.68539 -1.11794 1.93016
 H 0.84100 -1.07650 -1.30812
 H -0.52273 -0.20834 2.77567
 H 0.26116 -0.33192 -2.77429
13
bifur_IRC_Cartesians_MW_output/bifur_IRC_Cartesians_MW point 142
C 0.42498 0.70583 1.07283
 C -0.29130 0.77847 -1.08007
 C -0.22890 1.20888 -0.00429
 C -0.15462 -0.46076 1.78216
 C 0.02268 -0.50313 -1.77707
 F 1.67693 1.35557 1.80090
 F -0.85974 1.63791 -1.81871
 H -0.99753 -0.93548 1.18086
 H -0.85736 -1.05260 -1.78924
 H 0.68424 -1.11824 1.93476
 H 0.84215 -1.07620 -1.30350
 H -0.52854 -0.20742 2.77567
 H 0.26699 -0.33284 -2.77428
13
bifur_IRC_Cartesians_MW_output/bifur_IRC_Cartesians_MW point 143
C 0.42988 0.70534 1.07277
 C -0.29623 0.77897 -1.08011
 C -0.22896 1.20889 -0.00435
 C -0.15583 -0.46047 1.78219
 C 0.02389 -0.50342 -1.77704
 F 1.69439 1.35365 1.80080
 F -0.87712 1.63984 -1.81881
 H -0.99848 -0.93468 1.17668
 H -0.85640 -1.05342 -1.79343
 H 0.68316 -1.11852 1.93907
 H 0.84324 -1.07591 -1.29916
 H -0.53398 -0.20656 2.77566
 H 0.27245 -0.33371 -2.77428
13
bifur_IRC_Cartesians_MW_output/bifur_IRC_Cartesians_MW point 144
C 0.43447 0.70488 1.07273
 C -0.30084 0.77943 -1.08015
 C -0.22902 1.20890 -0.00441
 C -0.15697 -0.46019 1.78221
 C 0.02502 -0.50370 -1.77700
 F 1.71070 1.35185 1.80070
 F -0.89337 1.64163 -1.81890
 H -0.99938 -0.93394 1.17277
 H -0.85550 -1.05418 -1.79733
 H 0.68215 -1.11878 1.94311
 H 0.84425 -1.07564 -1.29510
 H -0.53908 -0.20575 2.77566
 H 0.27756 -0.33452 -2.77427
13
bifur_IRC_Cartesians_MW_output/bifur_IRC_Cartesians_MW point 145
C 0.43873 0.70445 1.07268
 C -0.30513 0.77986 -1.08019
 C -0.22908 1.20891 -0.00447
 C -0.15803 -0.45994 1.78223
 C 0.02608 -0.50396 -1.77697
 F 1.72587 1.35017 1.80061
 F -0.90847 1.64331 -1.81898
 H -1.00021 -0.93324 1.16914
 H -0.85467 -1.05489 -1.80097
 H 0.68121 -1.11902 1.94686
 H 0.84520 -1.07538 -1.29133
 H -0.54381 -0.20500 2.77566
 H 0.28231 -0.33527 -2.77426
13
bifur_IRC_Cartesians_MW_output/bifur_IRC_Cartesians_MW point 146
C 0.44267 0.70406 1.07264
 C -0.30909 0.78025 -1.08022
 C -0.22913 1.20892 -0.00452
 C -0.15900 -0.45970 1.78225
 C 0.02705 -0.50420 -1.77694
 F 1.73988 1.34863 1.80053
 F -0.92242 1.64485 -1.81906
 H -1.00098 -0.93260 1.16578
 H -0.85390 -1.05554 -1.80432
 H 0.68034 -1.11924 1.95032
 H 0.84607 -1.07515 -1.28785
 H -0.54819 -0.20431 2.77565
 H 0.28670 -0.33597 -2.77426
13
bifur_IRC_Cartesians_MW_output/bifur_IRC_Cartesians_MW point 147
C 0.44629 0.70370 1.07260
 C -0.31273 0.78062 -1.08025
 C -0.22918 1.20893 -0.00457
 C -0.15990 -0.45948 1.78227
 C 0.02795 -0.50442 -1.77692
 F 1.75277 1.34721 1.80045
 F -0.93525 1.64627 -1.81913
 H -1.00169 -0.93201 1.16269
 H -0.85319 -1.05615 -1.80741
 H 0.67954 -1.11945 1.95351
 H 0.84687 -1.07494 -1.28465
 H -0.55221 -0.20368 2.77565
 H 0.29073 -0.33661 -2.77425
13
bifur_IRC_Cartesians_MW_output/bifur_IRC_Cartesians_MW point 148
C 0.44961 0.70337 1.07256
 C -0.31606 0.78095 -1.08028
 C -0.22922 1.20894 -0.00461
 C -0.16072 -0.45928 1.78228
 C 0.02877 -0.50462 -1.77689
 F 1.76456 1.34590 1.80038
 F -0.94699 1.64757 -1.81919
 H -1.00233 -0.93147 1.15987
 H -0.85254 -1.05670 -1.81023
 H 0.67881 -1.11964 1.95642
 H 0.84760 -1.07474 -1.28171
 H -0.55589 -0.20309 2.77565
 H 0.29443 -0.33719 -2.77424
13
bifur_IRC_Cartesians_MW_output/bifur_IRC_Cartesians_MW point 149
C 0.45263 0.70307 1.07253
 C -0.31911 0.78126 -1.08031
 C -0.22926 1.20895 -0.00465
 C -0.16147 -0.45910 1.78230
 C 0.02951 -0.50480 -1.77687
 F 1.77533 1.34472 1.80031
 F -0.95771 1.64875 -1.81925
 H -1.00292 -0.93097 1.15729
 H -0.85195 -1.05720 -1.81281
 H 0.67814 -1.11981 1.95908
 H 0.84827 -1.07457 -1.27904
 H -0.55925 -0.20256 2.77565
 H 0.29780 -0.33773 -2.77424
13
bifur_IRC_Cartesians_MW_output/bifur_IRC_Cartesians_MW point 150
C 0.45538 0.70279 1.07250
 C -0.32187 0.78153 -1.08033
 C -0.22930 1.20895 -0.00468
 C -0.16215 -0.45894 1.78231
 C 0.03019 -0.50496 -1.77685
 F 1.78510 1.34364 1.80025
 F -0.96744 1.64983 -1.81930
 H -1.00346 -0.93053 1.15495
 H -0.85142 -1.05766 -1.81515
 H 0.67753 -1.11997 1.96150
 H 0.84888 -1.07440 -1.27661
 H -0.56230 -0.20208 2.77564
 H 0.30086 -0.33821 -2.77423
13
bifur_IRC_Cartesians_MW_output/bifur_IRC_Cartesians_MW point 151
C 0.45785 0.70255 1.07248
 C -0.32435 0.78178 -1.08035
 C -0.22933 1.20896 -0.00471
 C -0.16276 -0.45879 1.78232
 C 0.03080 -0.50511 -1.77683
 F 1.79388 1.34267 1.80020
 F -0.97619 1.65080 -1.81935
 H -1.00394 -0.93012 1.15285
 H -0.85093 -1.05807 -1.81726
 H 0.67699 -1.12011 1.96367
 H 0.84943 -1.07426 -1.27443
 H -0.56504 -0.20165 2.77564
 H 0.30361 -0.33865 -2.77423
13
bifur_IRC_Cartesians_MW_output/bifur_IRC_Cartesians_MW point 152
C 0.46004 0.70233 1.07245
 C -0.32656 0.78200 -1.08037
 C -0.22936 1.20896 -0.00474
 C -0.16331 -0.45866 1.78233
 C 0.03134 -0.50525 -1.77681
 F 1.80169 1.34181 1.80015
 F -0.98396 1.65166 -1.81939
 H -1.00437 -0.92976 1.15097
 H -0.85051 -1.05843 -1.81913
 H 0.67650 -1.12023 1.96560
 H 0.84991 -1.07413 -1.27248
 H -0.56748 -0.20126 2.77564
 H 0.30605 -0.33904 -2.77423
13
bifur_IRC_Cartesians_MW_output/bifur_IRC_Cartesians_MW point 153
C 0.46196 0.70213 1.07243
 C -0.32849 0.78220 -1.08039
 C -0.22939 1.20897 -0.00477
 C -0.16378 -0.45854 1.78234
 C 0.03182 -0.50536 -1.77680
 F 1.80852 1.34105 1.80011
 F -0.99076 1.65241 -1.81943
 H -1.00475 -0.92945 1.14934
 H -0.85013 -1.05875 -1.82076
 H 0.67608 -1.12034 1.96729
 H 0.85034 -1.07402 -1.27079
 H -0.56961 -0.20092 2.77564
 H 0.30819 -0.33938 -2.77422
13
bifur_IRC_Cartesians_MW_output/bifur_IRC_Cartesians_MW point 154
C 0.46361 0.70197 1.07241
 C -0.33015 0.78236 -1.08040
 C -0.22941 1.20897 -0.00479
 C -0.16419 -0.45844 1.78235
 C 0.03223 -0.50546 -1.77679
 F 1.81439 1.34041 1.80008
 F -0.99661 1.65306 -1.81946
 H -1.00507 -0.92918 1.14793
 H -0.84981 -1.05902 -1.82217
 H 0.67572 -1.12044 1.96874
 H 0.85070 -1.07392 -1.26933
 H -0.57145 -0.20063 2.77564
 H 0.31003 -0.33967 -2.77422
13
bifur_IRC_Cartesians_MW_output/bifur_IRC_Cartesians_MW point 155
C 0.46500 0.70183 1.07240
 C -0.33154 0.78250 -1.08041
 C -0.22943 1.20897 -0.00480
 C -0.16454 -0.45836 1.78236
 C 0.03257 -0.50555 -1.77678
 F 1.81933 1.33986 1.80005
 F -1.00153 1.65360 -1.81949
 H -1.00534 -0.92896 1.14675
 H -0.84954 -1.05926 -1.82335
 H 0.67541 -1.12052 1.96996
 H 0.85101 -1.07384 -1.26810
 H -0.57299 -0.20039 2.77564
 H 0.31158 -0.33991 -2.77422
13
bifur_IRC_Cartesians_MW_output/bifur_IRC_Cartesians_MW point 156
C 0.46613 0.70172 1.07239
 C -0.33268 0.78262 -1.08042
 C -0.22944 1.20898 -0.00482
 C -0.16482 -0.45829 1.78236
 C 0.03285 -0.50561 -1.77677
 F 1.82337 1.33942 1.80002
 F -1.00554 1.65405 -1.81951
 H -1.00556 -0.92877 1.14578
 H -0.84932 -1.05944 -1.82432
 H 0.67516 -1.12058 1.97096
 H 0.85126 -1.07377 -1.26710
 H -0.57425 -0.20019 2.77564
 H 0.31284 -0.34011 -2.77422
13
bifur_IRC_Cartesians_MW_output/bifur_IRC_Cartesians_MW point 157
C 0.46702 0.70163 1.07238
 C -0.33357 0.78270 -1.08043
 C -0.22946 1.20898 -0.00483
 C -0.16504 -0.45824 1.78237
 C 0.03307 -0.50567 -1.77676
 F 1.82651 1.33907 1.80000
 F -1.00867 1.65439 -1.81953
 H -1.00573 -0.92863 1.14503
 H -0.84914 -1.05959 -1.82507
 H 0.67497 -1.12063 1.97174
 H 0.85146 -1.07372 -1.26632
 H -0.57523 -0.20004 2.77564
 H 0.31382 -0.34027 -2.77422
13
bifur_IRC_Cartesians_MW_output/bifur_IRC_Cartesians_MW point 158
C 0.46765 0.70157 1.07237
 C -0.33420 0.78277 -1.08043
 C -0.22946 1.20898 -0.00484
 C -0.16519 -0.45820 1.78237
 C 0.03322 -0.50571 -1.77676
 F 1.82875 1.33882 1.79999
 F -1.01091 1.65464 -1.81954
 H -1.00586 -0.92852 1.14449
 H -0.84902 -1.05970 -1.82561
 H 0.67483 -1.12067 1.97229
 H 0.85159 -1.07368 -1.26576
 H -0.57593 -0.19992 2.77564
 H 0.31453 -0.34038 -2.77421
13
bifur_IRC_Cartesians_MW_output/bifur_IRC_Cartesians_MW point 159
C 0.46803 0.70153 1.07237
 C -0.33458 0.78281 -1.08044
 C -0.22947 1.20898 -0.00484
 C -0.16529 -0.45818 1.78237
 C 0.03332 -0.50573 -1.77676
 F 1.83010 1.33867 1.79998
 F -1.01224 1.65479 -1.81955
 H -1.00593 -0.92846 1.14417
 H -0.84895 -1.05976 -1.82593
 H 0.67474 -1.12069 1.97262
 H 0.85168 -1.07366 -1.26542
 H -0.57635 -0.19986 2.77564
 H 0.31495 -0.34045 -2.77421
13
bifur_IRC_Cartesians_MW_output/bifur_IRC_Cartesians_MW point 160
C 0.46815 0.70152 1.07237
 C -0.33471 0.78282 -1.08044
 C -0.22947 1.20898 -0.00484
 C -0.16532 -0.45817 1.78237
 C 0.03335 -0.50574 -1.77675
 F 1.83056 1.33862 1.79998
 F -1.01270 1.65484 -1.81955
 H -1.00595 -0.92844 1.14406
 H -0.84892 -1.05978 -1.82604
 H 0.67471 -1.12070 1.97274
 H 0.85171 -1.07365 -1.26531
 H -0.57649 -0.19984 2.77564
 H 0.31509 -0.34047 -2.77421
13
bifur_IRC_Cartesians_MW_output/bifur_IRC_Cartesians_MW point 161
C 0.46804 0.70153 1.07237
 C -0.33460 0.78281 -1.08044
 C -0.22947 1.20898 -0.00484
 C -0.16529 -0.45818 1.78237
 C 0.03332 -0.50573 -1.77676
 F 1.83016 1.33867 1.79998
 F -1.01230 1.65480 -1.81955
 H -1.00593 -0.92846 1.14416
 H -0.84894 -1.05976 -1.82594
 H 0.67474 -1.12069 1.97264
 H 0.85168 -1.07366 -1.26541
 H -0.57637 -0.19986 2.77564
 H 0.31496 -0.34045 -2.77421
13
bifur_IRC_Cartesians_MW_output/bifur_IRC_Cartesians_MW point 162
C 0.46769 0.70156 1.07237
 C -0.33424 0.78277 -1.08043
 C -0.22946 1.20898 -0.00484
 C -0.16520 -0.45820 1.78237
 C 0.03323 -0.50571 -1.77676
 F 1.82890 1.33881 1.79999
 F -1.01105 1.65466 -1.81954
 H -1.00586 -0.92852 1.14446
 H -0.84901 -1.05970 -1.82564
 H 0.67482 -1.12067 1.97233
 H 0.85160 -1.07368 -1.26572
 H -0.57597 -0.19992 2.77564
 H 0.31457 -0.34039 -2.77421
13
bifur_IRC_Cartesians_MW_output/bifur_IRC_Cartesians_MW point 163
C 0.46711 0.70162 1.07238
 C -0.33366 0.78271 -1.08043
 C -0.22946 1.20898 -0.00483
 C -0.16506 -0.45823 1.78237
 C 0.03309 -0.50567 -1.77676
 F 1.82683 1.33903 1.80000
 F -1.00899 1.65443 -1.81953
 H -1.00575 -0.92861 1.14495
 H -0.84912 -1.05961 -1.82515
 H 0.67495 -1.12064 1.97182
 H 0.85148 -1.07371 -1.26624
 H -0.57533 -0.20002 2.77564
 H 0.31392 -0.34029 -2.77422
13
bifur_IRC_Cartesians_MW_output/bifur_IRC_Cartesians_MW point 164
C 0.46638 0.70169 1.07239
 C -0.33293 0.78264 -1.08042
 C -0.22945 1.20898 -0.00482
 C -0.16488 -0.45828 1.78236
 C 0.03291 -0.50563 -1.77677
 F 1.82424 1.33932 1.80002
 F -1.00642 1.65414 -1.81952
 H -1.00561 -0.92873 1.14557
 H -0.84927 -1.05948 -1.82453
 H 0.67511 -1.12059 1.97118
 H 0.85131 -1.07376 -1.26688
 H -0.57452 -0.20015 2.77564
 H 0.31311 -0.34016 -2.77422
13
bifur_IRC_Cartesians_MW_output/bifur_IRC_Cartesians_MW point 165
C 0.46569 0.70176 1.07239
 C -0.33224 0.78257 -1.08042
 C -0.22944 1.20898 -0.00481
 C -0.16471 -0.45832 1.78236
 C 0.03274 -0.50559 -1.77677
 F 1.82181 1.33959 1.80003
 F -1.00399 1.65388 -1.81950
 H -1.00547 -0.92884 1.14616
 H -0.84940 -1.05937 -1.82394
 H 0.67526 -1.12056 1.97057
 H 0.85116 -1.07380 -1.26748
 H -0.57376 -0.20027 2.77564
 H 0.31235 -0.34004 -2.77422
13
bifur_IRC_Cartesians_MW_output/bifur_IRC_Cartesians_MW point 166
C 0.46521 0.70181 1.07240
 C -0.33176 0.78252 -1.08041
 C -0.22943 1.20897 -0.00481
 C -0.16459 -0.45835 1.78236
 C 0.03262 -0.50556 -1.77678
 F 1.82010 1.33978 1.80004
 F -1.00229 1.65369 -1.81949
 H -1.00538 -0.92892 1.14657
 H -0.84949 -1.05929 -1.82353
 H 0.67536 -1.12053 1.97015
 H 0.85106 -1.07382 -1.26791
 H -0.57323 -0.20035 2.77564
 H 0.31182 -0.33995 -2.77422
13
bifur_IRC_Cartesians_MW_output/bifur_IRC_Cartesians_MW point 167
C 0.46493 0.70184 1.07240
 C -0.33147 0.78249 -1.08041
 C -0.22943 1.20897 -0.00480
 C -0.16452 -0.45836 1.78236
 C 0.03255 -0.50554 -1.77678
 F 1.81907 1.33989 1.80005
 F -1.00126 1.65357 -1.81949
 H -1.00532 -0.92897 1.14681
 H -0.84955 -1.05924 -1.82329
 H 0.67543 -1.12051 1.96990
 H 0.85099 -1.07384 -1.26817
 H -0.57291 -0.20040 2.77564
 H 0.31149 -0.33990 -2.77422
13
bifur_IRC_Cartesians_MW_output/bifur_IRC_Cartesians_MW point 168
C 0.46476 0.70186 1.07240
 C -0.33130 0.78248 -1.08041
 C -0.22943 1.20897 -0.00480
 C -0.16448 -0.45837 1.78236
 C 0.03251 -0.50553 -1.77678
 F 1.81849 1.33996 1.80005
 F -1.00068 1.65351 -1.81949
 H -1.00529 -0.92899 1.14695
 H -0.84958 -1.05922 -1.82315
 H 0.67546 -1.12050 1.96975
 H 0.85096 -1.07385 -1.26831
 H -0.57273 -0.20043 2.77564
 H 0.31131 -0.33987 -2.77422
13
bifur_IRC_Cartesians_MW_output/bifur_IRC_Cartesians_MW point 169
C 0.46471 0.70186 1.07240
 C -0.33125 0.78247 -1.08041
 C -0.22942 1.20897 -0.00480
 C -0.16447 -0.45838 1.78236
 C 0.03250 -0.50553 -1.77678
 F 1.81829 1.33998 1.80005
 F -1.00049 1.65349 -1.81948
 H -1.00528 -0.92900 1.14700
 H -0.84959 -1.05921 -1.82310
 H 0.67547 -1.12050 1.96971
 H 0.85094 -1.07385 -1.26836
 H -0.57266 -0.20044 2.77564
 H 0.31125 -0.33986 -2.77422
13
bifur_IRC_Cartesians_MW_output/bifur_IRC_Cartesians_MW point 170
C 0.46464 0.70187 1.07240
 C -0.33118 0.78246 -1.08041
 C -0.22942 1.20897 -0.00480
 C -0.16445 -0.45838 1.78236
 C 0.03248 -0.50552 -1.77678
 F 1.81804 1.34000 1.80005
 F -1.00024 1.65346 -1.81948
 H -1.00527 -0.92902 1.14706
 H -0.84961 -1.05919 -1.82304
 H 0.67549 -1.12049 1.96964
 H 0.85093 -1.07386 -1.26842
 H -0.57258 -0.20045 2.77564
 H 0.31117 -0.33985 -2.77422
13
bifur_IRC_Cartesians_MW_output/bifur_IRC_Cartesians_MW point 171
C 0.46456 0.70188 1.07240
 C -0.33110 0.78246 -1.08041
 C -0.22942 1.20897 -0.00480
 C -0.16443 -0.45839 1.78236
 C 0.03246 -0.50552 -1.77678
 F 1.81777 1.34003 1.80006
 F -0.99997 1.65343 -1.81948
 H -1.00525 -0.92903 1.14712
 H -0.84962 -1.05918 -1.82298
 H 0.67551 -1.12049 1.96958
 H 0.85091 -1.07386 -1.26849
 H -0.57250 -0.20047 2.77564
 H 0.31109 -0.33984 -2.77422
13
bifur_IRC_Cartesians_MW_output/bifur_IRC_Cartesians_MW point 172
C 0.46450 0.70188 1.07241
 C -0.33104 0.78245 -1.08041
 C -0.22942 1.20897 -0.00480
 C -0.16441 -0.45839 1.78236
 C 0.03245 -0.50551 -1.77678
 F 1.81754 1.34006 1.80006
 F -0.99974 1.65341 -1.81948
 H -1.00524 -0.92904 1.14718
 H -0.84964 -1.05917 -1.82292
 H 0.67552 -1.12049 1.96952
 H 0.85090 -1.07387 -1.26854
 H -0.57243 -0.20048 2.77564
 H 0.31102 -0.33983 -2.77422
13
bifur_IRC_Cartesians_MW_output/bifur_IRC_Cartesians_MW point 173
C 0.46450 0.70188 1.07241
 C -0.33103 0.78245 -1.08041
 C -0.22942 1.20897 -0.00480
 C -0.16441 -0.45839 1.78236
 C 0.03245 -0.50551 -1.77678
 F 1.81754 1.34006 1.80006
 F -0.99974 1.65341 -1.81948
 H -1.00524 -0.92904 1.14718
 H -0.84964 -1.05917 -1.82292
 H 0.67552 -1.12049 1.96952
 H 0.85090 -1.07387 -1.26855
 H -0.57243 -0.20048 2.77564
 H 0.31101 -0.33982 -2.77422
13
bifur_IRC_Cartesians_MW_output/bifur_IRC_Cartesians_MW point 174
C 0.46444 0.70189 1.07241
 C -0.33098 0.78245 -1.08041
 C -0.22942 1.20897 -0.00480
 C -0.16440 -0.45839 1.78235
 C 0.03243 -0.50551 -1.77678
 F 1.81734 1.34008 1.80006
 F -0.99954 1.65338 -1.81948
 H -1.00523 -0.92905 1.14723
 H -0.84965 -1.05916 -1.82287
 H 0.67553 -1.12048 1.96947
 H 0.85089 -1.07387 -1.26860
 H -0.57237 -0.20049 2.77564
 H 0.31095 -0.33981 -2.77422
13
bifur_IRC_Cartesians_MW_output/bifur_IRC_Cartesians_MW point 175
C 0.46432 0.70190 1.07241
 C -0.33086 0.78243 -1.08041
 C -0.22942 1.20897 -0.00480
 C -0.16437 -0.45840 1.78235
 C 0.03240 -0.50550 -1.77678
 F 1.81691 1.34013 1.80006
 F -0.99911 1.65334 -1.81948
 H -1.00521 -0.92907 1.14733
 H -0.84967 -1.05914 -1.82277
 H 0.67556 -1.12048 1.96936
 H 0.85086 -1.07388 -1.26870
 H -0.57223 -0.20051 2.77564
 H 0.31082 -0.33979 -2.77422
13
bifur_IRC_Cartesians_MW_output/bifur_IRC_Cartesians_MW point 176
C 0.46425 0.70191 1.07241
 C -0.33078 0.78243 -1.08041
 C -0.22942 1.20897 -0.00479
 C -0.16435 -0.45841 1.78235
 C 0.03238 -0.50550 -1.77678
 F 1.81665 1.34016 1.80006
 F -0.99886 1.65331 -1.81948
 H -1.00519 -0.92908 1.14739
 H -0.84968 -1.05913 -1.82271
 H 0.67558 -1.12047 1.96930
 H 0.85084 -1.07388 -1.26877
 H -0.57215 -0.20052 2.77564
 H 0.31074 -0.33978 -2.77422
13
bifur_IRC_Cartesians_MW_output/bifur_IRC_Cartesians_MW point 177
C 0.46422 0.70191 1.07241
 C -0.33075 0.78242 -1.08040
 C -0.22942 1.20897 -0.00479
 C -0.16434 -0.45841 1.78235
 C 0.03238 -0.50550 -1.77678
 F 1.81654 1.34017 1.80006
 F -0.99875 1.65330 -1.81948
 H -1.00519 -0.92908 1.14742
 H -0.84969 -1.05913 -1.82268
 H 0.67558 -1.12047 1.96927
 H 0.85084 -1.07388 -1.26879
 H -0.57212 -0.20053 2.77564
 H 0.31070 -0.33978 -2.77422
13
bifur_IRC_Cartesians_MW_output/bifur_IRC_Cartesians_MW point 178
C 0.46416 0.70192 1.07241
 C -0.33070 0.78242 -1.08040
 C -0.22942 1.20897 -0.00479
 C -0.16433 -0.45841 1.78235
 C 0.03236 -0.50549 -1.77678
 F 1.81634 1.34019 1.80006
 F -0.99855 1.65327 -1.81947
 H -1.00517 -0.92909 1.14747
 H -0.84970 -1.05912 -1.82264
 H 0.67560 -1.12047 1.96922
 H 0.85082 -1.07389 -1.26884
 H -0.57205 -0.20054 2.77564
 H 0.31064 -0.33977 -2.77422
13
bifur_IRC_Cartesians_MW_output/bifur_IRC_Cartesians_MW point 179
C 0.46408 0.70192 1.07241
 C -0.33061 0.78241 -1.08040
 C -0.22942 1.20897 -0.00479
 C -0.16431 -0.45842 1.78235
 C 0.03234 -0.50549 -1.77678
 F 1.81605 1.34022 1.80007
 F -0.99826 1.65324 -1.81947
 H -1.00516 -0.92911 1.14754
 H -0.84972 -1.05910 -1.82257
 H 0.67561 -1.12046 1.96915
 H 0.85081 -1.07389 -1.26891
 H -0.57196 -0.20055 2.77564
 H 0.31055 -0.33975 -2.77422
13
bifur_IRC_Cartesians_MW_output/bifur_IRC_Cartesians_MW point 180
C 0.46391 0.70194 1.07241
 C -0.33044 0.78239 -1.08040
 C -0.22941 1.20897 -0.00479
 C -0.16427 -0.45843 1.78235
 C 0.03230 -0.50548 -1.77679
 F 1.81545 1.34029 1.80007
 F -0.99766 1.65318 -1.81947
 H -1.00513 -0.92913 1.14768
 H -0.84975 -1.05907 -1.82242
 H 0.67565 -1.12045 1.96900
 H 0.85077 -1.07390 -1.26906
 H -0.57178 -0.20058 2.77564
 H 0.31036 -0.33972 -2.77422
13
bifur_IRC_Cartesians_MW_output/bifur_IRC_Cartesians_MW point 181
C 0.46374 0.70196 1.07241
 C -0.33027 0.78237 -1.08040
 C -0.22941 1.20897 -0.00479
 C -0.16422 -0.45844 1.78235
 C 0.03226 -0.50547 -1.77679
 F 1.81484 1.34036 1.80007
 F -0.99705 1.65311 -1.81947
 H -1.00509 -0.92916 1.14783
 H -0.84978 -1.05905 -1.82228
 H 0.67569 -1.12044 1.96885
 H 0.85073 -1.07391 -1.26922
 H -0.57159 -0.20061 2.77564
 H 0.31017 -0.33969 -2.77422
13
bifur_IRC_Cartesians_MW_output/bifur_IRC_Cartesians_MW point 182
C 0.46358 0.70197 1.07242
 C -0.33011 0.78236 -1.08040
 C -0.22941 1.20897 -0.00479
 C -0.16419 -0.45845 1.78235
 C 0.03222 -0.50546 -1.77679
 F 1.81427 1.34042 1.80008
 F -0.99649 1.65305 -1.81946
 H -1.00506 -0.92919 1.14796
 H -0.84981 -1.05902 -1.82214
 H 0.67572 -1.12043 1.96871
 H 0.85069 -1.07392 -1.26936
 H -0.57141 -0.20064 2.77564
 H 0.30999 -0.33966 -2.77422
13
bifur_IRC_Cartesians_MW_output/bifur_IRC_Cartesians_MW point 183
C 0.46350 0.70198 1.07242
 C -0.33003 0.78235 -1.08040
 C -0.22941 1.20897 -0.00479
 C -0.16417 -0.45845 1.78235
 C 0.03220 -0.50545 -1.77679
 F 1.81399 1.34045 1.80008
 F -0.99621 1.65301 -1.81946
 H -1.00505 -0.92920 1.14803
 H -0.84983 -1.05901 -1.82207
 H 0.67574 -1.12043 1.96864
 H 0.85068 -1.07393 -1.26943
 H -0.57132 -0.20065 2.77564
 H 0.30990 -0.33965 -2.77422
13
bifur_IRC_Cartesians_MW_output/bifur_IRC_Cartesians_MW point 184
C 0.46349 0.70198 1.07242
 C -0.33002 0.78235 -1.08040
 C -0.22941 1.20897 -0.00479
 C -0.16416 -0.45845 1.78235
 C 0.03220 -0.50545 -1.77679
 F 1.81396 1.34046 1.80008
 F -0.99617 1.65301 -1.81946
 H -1.00504 -0.92920 1.14804
 H -0.84983 -1.05900 -1.82206
 H 0.67574 -1.12043 1.96863
 H 0.85067 -1.07393 -1.26944
 H -0.57131 -0.20066 2.77564
 H 0.30989 -0.33965 -2.77422
13
bifur_IRC_Cartesians_MW_output/bifur_IRC_Cartesians_MW point 185
C 0.06733 0.74152 1.07664
 C 0.06832 0.74248 -1.07705
 C -0.22414 1.20806 0.00029
 C -0.06594 -0.48221 1.78041
 C -0.06572 -0.48153 -1.77970
 F 0.40438 1.49598 1.80857
 F 0.40729 1.49770 -1.81175
 H -0.92771 -0.99381 1.48565
 H -0.92723 -0.99315 -1.48444
 H 0.76314 -1.09786 1.62017
 H 0.76303 -1.09727 -1.61981
 H -0.13128 -0.27022 2.77591
 H -0.13148 -0.26966 -2.77487
13
bifur_IRC_Cartesians_MW_output/bifur_IRC_Cartesians_MW point 186
C 0.06705 0.74155 1.07664
 C 0.06860 0.74245 -1.07705
 C -0.22413 1.20806 0.00029
 C -0.06587 -0.48223 1.78041
 C -0.06579 -0.48151 -1.77970
 F 0.40338 1.49609 1.80858
 F 0.40829 1.49759 -1.81175
 H -0.92766 -0.99386 1.48589
 H -0.92729 -0.99311 -1.48420
 H 0.76321 -1.09785 1.61992
 H 0.76296 -1.09729 -1.62006
 H -0.13097 -0.27027 2.77591
 H -0.13179 -0.26961 -2.77487
13
bifur_IRC_Cartesians_MW_output/bifur_IRC_Cartesians_MW point 187
C 0.06415 0.74184 1.07667
 C 0.07152 0.74216 -1.07703
 C -0.22409 1.20806 0.00033
 C -0.06515 -0.48241 1.78039
 C -0.06651 -0.48134 -1.77973
 F 0.39304 1.49723 1.80864
 F 0.41859 1.49645 -1.81169
 H -0.92709 -0.99433 1.48837
 H -0.92785 -0.99262 -1.48172
 H 0.76385 -1.09768 1.61737
 H 0.76232 -1.09746 -1.62263
 H -0.12774 -0.27078 2.77591
 H -0.13503 -0.26910 -2.77488
13
bifur_IRC_Cartesians_MW_output/bifur_IRC_Cartesians_MW point 188
C 0.05481 0.74277 1.07677
 C 0.08090 0.74122 -1.07695
 C -0.22397 1.20803 0.00045
 C -0.06283 -0.48297 1.78035
 C -0.06882 -0.48078 -1.77979
 F 0.35984 1.50089 1.80884
 F 0.45165 1.49279 -1.81151
 H -0.92527 -0.99585 1.49632
 H -0.92968 -0.99107 -1.47377
 H 0.76591 -1.09715 1.60916
 H 0.76026 -1.09801 -1.63088
 H -0.11738 -0.27242 2.77592
 H -0.14543 -0.26745 -2.77489
13
bifur_IRC_Cartesians_MW_output/bifur_IRC_Cartesians_MW point 189
C 0.04409 0.74384 1.07688
 C 0.09169 0.74014 -1.07686
 C -0.22383 1.20801 0.00058
 C -0.06017 -0.48361 1.78030
 C -0.07147 -0.48013 -1.77987
 F 0.32167 1.50510 1.80907
 F 0.48965 1.48859 -1.81130
 H -0.92317 -0.99760 1.50546
 H -0.93177 -0.98929 -1.46463
 H 0.76827 -1.09654 1.59972
 H 0.75788 -1.09864 -1.64037
 H -0.10546 -0.27431 2.77593
 H -0.15738 -0.26556 -2.77491
13
bifur_IRC_Cartesians_MW_output/bifur_IRC_Cartesians_MW point 190
C 0.03293 0.74495 1.07700
 C 0.10290 0.73902 -1.07676
 C -0.22368 1.20798 0.00073
 C -0.05741 -0.48428 1.78024
 C -0.07422 -0.47945 -1.77996
 F 0.28199 1.50948 1.80931
 F 0.52916 1.48421 -1.81109
 H -0.92100 -0.99942 1.51497
 H -0.93395 -0.98744 -1.45513
 H 0.77073 -1.09590 1.58991
 H 0.75542 -1.09930 -1.65023
 H -0.09307 -0.27626 2.77594
 H -0.16980 -0.26359 -2.77493
13
bifur_IRC_Cartesians_MW_output/bifur_IRC_Cartesians_MW point 191
C 0.02166 0.74608 1.07712
 C 0.11424 0.73788 -1.07667
 C -0.22353 1.20796 0.00087
 C -0.05461 -0.48495 1.78019
 C -0.07701 -0.47877 -1.78004
 F 0.24188 1.51391 1.80955
 F 0.56909 1.47980 -1.81087
 H -0.91879 -1.00126 1.52457
 H -0.93615 -0.98556 -1.44552
 H 0.77322 -1.09526 1.58000
 H 0.75292 -1.09997 -1.66020
 H -0.08055 -0.27824 2.77594
 H -0.18236 -0.26160 -2.77495
13
bifur_IRC_Cartesians_MW_output/bifur_IRC_Cartesians_MW point 192
C 0.01031 0.74721 1.07724
 C 0.12565 0.73674 -1.07657
 C -0.22338 1.20793 0.00102
 C -0.05180 -0.48564 1.78013
 C -0.07982 -0.47809 -1.78012
 F 0.20149 1.51836 1.80979
 F 0.60931 1.47534 -1.81065
 H -0.91658 -1.00311 1.53425
 H -0.93837 -0.98368 -1.43584
 H 0.77572 -1.09461 1.57001
 H 0.75041 -1.10063 -1.67024
 H -0.06794 -0.28024 2.77595
 H -0.19501 -0.25959 -2.77497
13
bifur_IRC_Cartesians_MW_output/bifur_IRC_Cartesians_MW point 193
C -0.00111 0.74835 1.07736
 C 0.13713 0.73559 -1.07647
 C -0.22323 1.20791 0.00116
 C -0.04897 -0.48632 1.78008
 C -0.08264 -0.47740 -1.78021
 F 0.16086 1.52285 1.81004
 F 0.64976 1.47087 -1.81042
 H -0.91435 -1.00497 1.54398
 H -0.94060 -0.98178 -1.42611
 H 0.77824 -1.09396 1.55997
 H 0.74788 -1.10131 -1.68034
 H -0.05526 -0.28224 2.77596
 H -0.20773 -0.25757 -2.77499
13
bifur_IRC_Cartesians_MW_output/bifur_IRC_Cartesians_MW point 194
C -0.01256 0.74949 1.07749
 C 0.14865 0.73444 -1.07638
 C -0.22307 1.20788 0.00131
 C -0.04613 -0.48701 1.78002
 C -0.08547 -0.47671 -1.78029
 F 0.12011 1.52734 1.81028
 F 0.69033 1.46638 -1.81020
 H -0.91211 -1.00684 1.55374
 H -0.94284 -0.97987 -1.41635
 H 0.78077 -1.09331 1.54990
 H 0.74535 -1.10198 -1.69047
 H -0.04254 -0.28425 2.77597
 H -0.22049 -0.25555 -2.77501
13
bifur_IRC_Cartesians_MW_output/bifur_IRC_Cartesians_MW point 195
C -0.02402 0.75063 1.07761
 C 0.16018 0.73328 -1.07628
 C -0.22292 1.20785 0.00146
 C -0.04329 -0.48769 1.77996
 C -0.08830 -0.47601 -1.78037
 F 0.07932 1.53184 1.81053
 F 0.73094 1.46188 -1.80998
 H -0.90988 -1.00871 1.56351
 H -0.94508 -0.97797 -1.40658
 H 0.78330 -1.09266 1.53981
 H 0.74281 -1.10266 -1.70061
 H -0.02981 -0.28627 2.77598
 H -0.23326 -0.25353 -2.77502
13
bifur_IRC_Cartesians_MW_output/bifur_IRC_Cartesians_MW point 196
C -0.03549 0.75178 1.07773
 C 0.17170 0.73213 -1.07618
 C -0.22277 1.20783 0.00160
 C -0.04044 -0.48838 1.77991
 C -0.09114 -0.47532 -1.78046
 F 0.03854 1.53634 1.81077
 F 0.77155 1.45739 -1.80975
 H -0.90764 -1.01058 1.57328
 H -0.94732 -0.97606 -1.39681
 H 0.78583 -1.09200 1.52973
 H 0.74028 -1.10333 -1.71075
 H -0.01707 -0.28828 2.77598
 H -0.24603 -0.25150 -2.77504
13
bifur_IRC_Cartesians_MW_output/bifur_IRC_Cartesians_MW point 197
C -0.04694 0.75292 1.07785
 C 0.18322 0.73098 -1.07609
 C -0.22262 1.20780 0.00175
 C -0.03760 -0.48907 1.77985
 C -0.09397 -0.47463 -1.78054
 F -0.00221 1.54084 1.81102
 F 0.81212 1.45290 -1.80953
 H -0.90540 -1.01245 1.58303
 H -0.94956 -0.97416 -1.38706
 H 0.78835 -1.09135 1.51966
 H 0.73774 -1.10401 -1.72087
 H -0.00436 -0.29029 2.77599
 H -0.25879 -0.24948 -2.77506
13
bifur_IRC_Cartesians_MW_output/bifur_IRC_Cartesians_MW point 198
C -0.05836 0.75406 1.07797
 C 0.19470 0.72983 -1.07599
 C -0.22246 1.20777 0.00190
 C -0.03477 -0.48975 1.77979
 C -0.09679 -0.47394 -1.78063
 F -0.04283 1.54532 1.81126
 F 0.85257 1.44842 -1.80931
 H -0.90317 -1.01431 1.59276
 H -0.95179 -0.97226 -1.37732
 H 0.79087 -1.09070 1.50961
 H 0.73522 -1.10468 -1.73097
 H 0.00833 -0.29230 2.77600
 H -0.27151 -0.24746 -2.77508
13
bifur_IRC_Cartesians_MW_output/bifur_IRC_Cartesians_MW point 199
C -0.06972 0.75520 1.07809
 C 0.20613 0.72868 -1.07589
 C -0.22231 1.20775 0.00204
 C -0.03196 -0.49044 1.77974
 C -0.09960 -0.47325 -1.78071
 F -0.08328 1.54978 1.81151
 F 0.89284 1.44397 -1.80909
 H -0.90096 -1.01617 1.60245
 H -0.95401 -0.97037 -1.36764
 H 0.79338 -1.09005 1.49961
 H 0.73270 -1.10535 -1.74103
 H 0.02095 -0.29429 2.77601
 H -0.28417 -0.24545 -2.77510
13
bifur_IRC_Cartesians_MW_output/bifur_IRC_Cartesians_MW point 200
C -0.08102 0.75632 1.07821
 C 0.21749 0.72755 -1.07580
 C -0.22216 1.20772 0.00219
 C -0.02915 -0.49111 1.77968
 C -0.10239 -0.47257 -1.78079
 F -0.12349 1.55422 1.81175
 F 0.93288 1.43954 -1.80887
 H -0.89875 -1.01801 1.61208
 H -0.95622 -0.96849 -1.35801
 H 0.79588 -1.08941 1.48967
 H 0.73020 -1.10602 -1.75102
 H 0.03351 -0.29628 2.77601
 H -0.29677 -0.24346 -2.77512
13
bifur_IRC_Cartesians_MW_output/bifur_IRC_Cartesians_MW point 201
C -0.09224 0.75744 1.07833
 C 0.22877 0.72642 -1.07570
 C -0.22201 1.20770 0.00233
 C -0.02637 -0.49179 1.77963
 C -0.10516 -0.47189 -1.78088
 F -0.16342 1.55862 1.81199
 F 0.97263 1.43514 -1.80865
 H -0.89656 -1.01984 1.62165
 H -0.95841 -0.96663 -1.34844
 H 0.79835 -1.08877 1.47980
 H 0.72772 -1.10668 -1.76095
 H 0.04597 -0.29825 2.77602
 H -0.30927 -0.24147 -2.77514
13
bifur_IRC_Cartesians_MW_output/bifur_IRC_Cartesians_MW point 202
C -0.10337 0.75855 1.07845
 C 0.23996 0.72530 -1.07561
 C -0.22187 1.20767 0.00247
 C -0.02361 -0.49245 1.77957
 C -0.10792 -0.47122 -1.78096
 F -0.20301 1.56299 1.81223
 F 1.01206 1.43078 -1.80843
 H -0.89439 -1.02165 1.63113
 H -0.96058 -0.96478 -1.33896
 H 0.80081 -1.08814 1.47001
 H 0.72526 -1.10733 -1.77079
 H 0.05833 -0.30020 2.77603
 H -0.32167 -0.23951 -2.77515
13
bifur_IRC_Cartesians_MW_output/bifur_IRC_Cartesians_MW point 203
C -0.11439 0.75965 1.07857
 C 0.25104 0.72419 -1.07552
 C -0.22172 1.20765 0.00261
 C -0.02088 -0.49312 1.77952
 C -0.11064 -0.47056 -1.78104
 F -0.24222 1.56732 1.81247
 F 1.05109 1.42646 -1.80822
 H -0.89224 -1.02345 1.64052
 H -0.96274 -0.96295 -1.32957
 H 0.80324 -1.08751 1.46032
 H 0.72282 -1.10798 -1.78053
 H 0.07057 -0.30214 2.77604
 H -0.33394 -0.23756 -2.77517
13
bifur_IRC_Cartesians_MW_output/bifur_IRC_Cartesians_MW point 204
C -0.12528 0.76074 1.07869
 C 0.26199 0.72309 -1.07543
 C -0.22157 1.20762 0.00275
 C -0.01818 -0.49377 1.77947
 C -0.11333 -0.46990 -1.78112
 F -0.28097 1.57159 1.81270
 F 1.08967 1.42219 -1.80801
 H -0.89011 -1.02523 1.64980
 H -0.96486 -0.96114 -1.32029
 H 0.80564 -1.08689 1.45074
 H 0.72041 -1.10863 -1.79017
 H 0.08267 -0.30405 2.77605
 H -0.34608 -0.23564 -2.77519
13
bifur_IRC_Cartesians_MW_output/bifur_IRC_Cartesians_MW point 205
C -0.13602 0.76181 1.07880
 C 0.27279 0.72201 -1.07533
 C -0.22143 1.20760 0.00289
 C -0.01552 -0.49441 1.77941
 C -0.11599 -0.46925 -1.78120
 F -0.31919 1.57581 1.81293
 F 1.12773 1.41797 -1.80780
 H -0.88801 -1.02698 1.65896
 H -0.96696 -0.95935 -1.31113
 H 0.80801 -1.08628 1.44129
 H 0.71803 -1.10926 -1.79967
 H 0.09460 -0.30594 2.77605
 H -0.35804 -0.23374 -2.77521
13
bifur_IRC_Cartesians_MW_output/bifur_IRC_Cartesians_MW point 206
C -0.14660 0.76287 1.07891
 C 0.28343 0.72095 -1.07525
 C -0.22129 1.20757 0.00302
 C -0.01289 -0.49505 1.77936
 C -0.11860 -0.46861 -1.78128
 F -0.35681 1.57996 1.81316
 F 1.16519 1.41383 -1.80759
 H -0.88595 -1.02870 1.66797
 H -0.96903 -0.95759 -1.30212
 H 0.81034 -1.08568 1.43199
 H 0.71570 -1.10988 -1.80902
 H 0.10634 -0.30779 2.77606
 H -0.36982 -0.23187 -2.77523
13
bifur_IRC_Cartesians_MW_output/bifur_IRC_Cartesians_MW point 207
C -0.15699 0.76390 1.07902
 C 0.29387 0.71990 -1.07516
 C -0.22115 1.20755 0.00316
 C -0.01032 -0.49567 1.77931
 C -0.12117 -0.46798 -1.78135
 F -0.39379 1.58404 1.81338
 F 1.20200 1.40976 -1.80739
 H -0.88392 -1.03040 1.67682
 H -0.97106 -0.95587 -1.29326
 H 0.81263 -1.08508 1.42285
 H 0.71340 -1.11049 -1.81821
 H 0.11788 -0.30962 2.77607
 H -0.38140 -0.23004 -2.77524
13
bifur_IRC_Cartesians_MW_output/bifur_IRC_Cartesians_MW point 208
C -0.16718 0.76492 1.07913
 C 0.30412 0.71888 -1.07507
 C -0.22102 1.20753 0.00329
 C -0.00779 -0.49628 1.77926
 C -0.12369 -0.46737 -1.78143
 F -0.43004 1.58804 1.81360
 F 1.23810 1.40576 -1.80719
 H -0.88193 -1.03206 1.68551
 H -0.97305 -0.95417 -1.28458
 H 0.81488 -1.08450 1.41389
 H 0.71114 -1.11110 -1.82722
 H 0.12920 -0.31141 2.77607
 H -0.39275 -0.22824 -2.77526
13
bifur_IRC_Cartesians_MW_output/bifur_IRC_Cartesians_MW point 209
C -0.17714 0.76591 1.07924
 C 0.31413 0.71787 -1.07499
 C -0.22088 1.20750 0.00342
 C -0.00532 -0.49688 1.77921
 C -0.12615 -0.46677 -1.78150
 F -0.46547 1.59195 1.81381
 F 1.27338 1.40186 -1.80700
 H -0.87999 -1.03368 1.69399
 H -0.97499 -0.95252 -1.27609
 H 0.81708 -1.08394 1.40513
 H 0.70894 -1.11168 -1.83603
 H 0.14026 -0.31316 2.77608
 H -0.40385 -0.22648 -2.77528
13
bifur_IRC_Cartesians_MW_output/bifur_IRC_Cartesians_MW point 210
C -0.18684 0.76688 1.07934
 C 0.32389 0.71690 -1.07491
 C -0.22076 1.20748 0.00354
 C -0.00292 -0.49746 1.77917
 C -0.12855 -0.46618 -1.78157
 F -0.50001 1.59576 1.81402
 F 1.30777 1.39805 -1.80681
 H -0.87809 -1.03527 1.70227
 H -0.97689 -0.95090 -1.26782
 H 0.81922 -1.08338 1.39659
 H 0.70679 -1.11225 -1.84461
 H 0.15105 -0.31486 2.77609
 H -0.41466 -0.22476 -2.77529
13
bifur_IRC_Cartesians_MW_output/bifur_IRC_Cartesians_MW point 211
C -0.19629 0.76783 1.07944
 C 0.33339 0.71595 -1.07483
 C -0.22063 1.20746 0.00366
 C -0.00057 -0.49803 1.77912
 C -0.13088 -0.46561 -1.78164
 F -0.53363 1.59947 1.81422
 F 1.34124 1.39435 -1.80663
 H -0.87625 -1.03681 1.71032
 H -0.97874 -0.94933 -1.25977
 H 0.82131 -1.08284 1.38828
 H 0.70470 -1.11281 -1.85297
 H 0.16154 -0.31652 2.77609
 H -0.42519 -0.22309 -2.77531
13
bifur_IRC_Cartesians_MW_output/bifur_IRC_Cartesians_MW point 212
C -0.20547 0.76874 1.07954
 C 0.34262 0.71502 -1.07475
 C -0.22051 1.20744 0.00378
 C 0.00170 -0.49858 1.77907
 C -0.13315 -0.46506 -1.78171
 F -0.56628 1.60307 1.81442
 F 1.37375 1.39075 -1.80645
 H -0.87446 -1.03830 1.71814
 H -0.98053 -0.94781 -1.25195
 H 0.82333 -1.08232 1.38021
 H 0.70267 -1.11335 -1.86108
 H 0.17173 -0.31813 2.77610
 H -0.43541 -0.22147 -2.77532
13
bifur_IRC_Cartesians_MW_output/bifur_IRC_Cartesians_MW point 213
C -0.21436 0.76963 1.07963
 C 0.35157 0.71413 -1.07467
 C -0.22039 1.20742 0.00389
 C 0.00391 -0.49911 1.77903
 C -0.13535 -0.46452 -1.78177
 F -0.59793 1.60657 1.81461
 F 1.40527 1.38726 -1.80627
 H -0.87272 -1.03976 1.72572
 H -0.98227 -0.94633 -1.24437
 H 0.82529 -1.08181 1.37239
 H 0.70070 -1.11388 -1.86895
 H 0.18161 -0.31969 2.77611
 H -0.44533 -0.21990 -2.77534
13
bifur_IRC_Cartesians_MW_output/bifur_IRC_Cartesians_MW point 214
C -0.22296 0.77049 1.07973
 C 0.36021 0.71326 -1.07460
 C -0.22027 1.20740 0.00400
 C 0.00604 -0.49963 1.77899
 C -0.13747 -0.46400 -1.78184
 F -0.62852 1.60994 1.81479
 F 1.43572 1.38389 -1.80611
 H -0.87104 -1.04116 1.73305
 H -0.98395 -0.94490 -1.23704
 H 0.82719 -1.08133 1.36482
 H 0.69880 -1.11438 -1.87656
 H 0.19116 -0.32120 2.77611
 H -0.45490 -0.21838 -2.77535
13
bifur_IRC_Cartesians_MW_output/bifur_IRC_Cartesians_MW point 215
C -0.23123 0.77131 1.07981
 C 0.36852 0.71243 -1.07453
 C -0.22016 1.20738 0.00411
 C 0.00809 -0.50012 1.77895
 C -0.13952 -0.46350 -1.78190
 F -0.65794 1.61319 1.81497
 F 1.46502 1.38065 -1.80595
 H -0.86943 -1.04251 1.74009
 H -0.98556 -0.94353 -1.22999
 H 0.82901 -1.08085 1.35755
 H 0.69697 -1.11487 -1.88387
 H 0.20035 -0.32265 2.77612
 H -0.46412 -0.21692 -2.77537
13
bifur_IRC_Cartesians_MW_output/bifur_IRC_Cartesians_MW point 216
C -0.23916 0.77210 1.07990
 C 0.37650 0.71163 -1.07446
 C -0.22006 1.20736 0.00421
 C 0.01006 -0.50060 1.77891
 C -0.14148 -0.46302 -1.78196
 F -0.68616 1.61630 1.81514
 F 1.49311 1.37754 -1.80579
 H -0.86788 -1.04380 1.74685
 H -0.98711 -0.94221 -1.22323
 H 0.83076 -1.08040 1.35058
 H 0.69522 -1.11534 -1.89088
 H 0.20915 -0.32405 2.77612
 H -0.47295 -0.21552 -2.77538
13
bifur_IRC_Cartesians_MW_output/bifur_IRC_Cartesians_MW point 217
C -0.24675 0.77286 1.07998
 C 0.38413 0.71087 -1.07440
 C -0.21996 1.20734 0.00431
 C 0.01194 -0.50105 1.77887
 C -0.14335 -0.46256 -1.78201
 F -0.71316 1.61928 1.81530
 F 1.51999 1.37457 -1.80564
 H -0.86640 -1.04504 1.75332
 H -0.98860 -0.94095 -1.21677
 H 0.83244 -1.07997 1.34390
 H 0.69354 -1.11578 -1.89759
 H 0.21758 -0.32538 2.77613
 H -0.48140 -0.21418 -2.77539
13
bifur_IRC_Cartesians_MW_output/bifur_IRC_Cartesians_MW point 218
C -0.25399 0.77358 1.08006
 C 0.39141 0.71014 -1.07434
 C -0.21986 1.20733 0.00440
 C 0.01373 -0.50149 1.77884
 C -0.14514 -0.46213 -1.78207
 F -0.73894 1.62212 1.81546
 F 1.54566 1.37173 -1.80550
 H -0.86498 -1.04622 1.75949
 H -0.99001 -0.93974 -1.21059
 H 0.83404 -1.07956 1.33753
 H 0.69193 -1.11621 -1.90400
 H 0.22563 -0.32665 2.77613
 H -0.48948 -0.21290 -2.77540
13
bifur_IRC_Cartesians_MW_output/bifur_IRC_Cartesians_MW point 219
C -0.26090 0.77427 1.08013
 C 0.39835 0.70944 -1.07428
 C -0.21977 1.20731 0.00449
 C 0.01545 -0.50190 1.77880
 C -0.14685 -0.46171 -1.78212
 F -0.76350 1.62483 1.81561
 F 1.57012 1.36902 -1.80537
 H -0.86364 -1.04734 1.76538
 H -0.99136 -0.93860 -1.20471
 H 0.83556 -1.07916 1.33145
 H 0.69041 -1.11662 -1.91011
 H 0.23330 -0.32786 2.77614
 H -0.49717 -0.21168 -2.77541
13
bifur_IRC_Cartesians_MW_output/bifur_IRC_Cartesians_MW point 220
C -0.26746 0.77493 1.08020
 C 0.40495 0.70878 -1.07422
 C -0.21968 1.20730 0.00457
 C 0.01707 -0.50230 1.77877
 C -0.14847 -0.46131 -1.78216
 F -0.78684 1.62741 1.81575
 F 1.59336 1.36645 -1.80524
 H -0.86236 -1.04841 1.77097
 H -0.99264 -0.93751 -1.19912
 H 0.83701 -1.07879 1.32568
 H 0.68896 -1.11701 -1.91591
 H 0.24059 -0.32902 2.77614
 H -0.50448 -0.21052 -2.77543
13
bifur_IRC_Cartesians_MW_output/bifur_IRC_Cartesians_MW point 221
C -0.27368 0.77555 1.08027
 C 0.41121 0.70816 -1.07417
 C -0.21960 1.20728 0.00465
 C 0.01861 -0.50267 1.77874
 C -0.15001 -0.46094 -1.78221
 F -0.80898 1.62985 1.81588
 F 1.61539 1.36401 -1.80512
 H -0.86114 -1.04943 1.77627
 H -0.99386 -0.93647 -1.19382
 H 0.83838 -1.07844 1.32021
 H 0.68758 -1.11737 -1.92141
 H 0.24750 -0.33011 2.77615
 H -0.51141 -0.20942 -2.77544
13
bifur_IRC_Cartesians_MW_output/bifur_IRC_Cartesians_MW point 222
C -0.27956 0.77614 1.08033
 C 0.41712 0.70757 -1.07412
 C -0.21952 1.20727 0.00473
 C 0.02007 -0.50302 1.77871
 C -0.15146 -0.46058 -1.78225
 F -0.82991 1.63216 1.81601
 F 1.63624 1.36170 -1.80501
 H -0.85999 -1.05039 1.78128
 H -0.99501 -0.93549 -1.18880
 H 0.83968 -1.07810 1.31504
 H 0.68628 -1.11772 -1.92661
 H 0.25403 -0.33114 2.77615
 H -0.51796 -0.20838 -2.77544
13
bifur_IRC_Cartesians_MW_output/bifur_IRC_Cartesians_MW point 223
C -0.28511 0.77669 1.08039
 C 0.42270 0.70701 -1.07408
 C -0.21945 1.20726 0.00480
 C 0.02145 -0.50336 1.77868
 C -0.15283 -0.46025 -1.78229
 F -0.84965 1.63434 1.81612
 F 1.65589 1.35953 -1.80490
 H -0.85891 -1.05129 1.78601
 H -0.99609 -0.93457 -1.18407
 H 0.84090 -1.07778 1.31016
 H 0.68505 -1.11805 -1.93152
 H 0.26019 -0.33212 2.77616
 H -0.52414 -0.20740 -2.77545
13
bifur_IRC_Cartesians_MW_output/bifur_IRC_Cartesians_MW point 224
C -0.29033 0.77721 1.08044
 C 0.42795 0.70648 -1.07403
 C -0.21938 1.20724 0.00486
 C 0.02274 -0.50367 1.77866
 C -0.15413 -0.45993 -1.78233
 F -0.86823 1.63639 1.81624
 F 1.67439 1.35748 -1.80480
 H -0.85789 -1.05215 1.79046
 H -0.99711 -0.93370 -1.17962
 H 0.84205 -1.07749 1.30556
 H 0.68390 -1.11835 -1.93614
 H 0.26599 -0.33303 2.77616
 H -0.52996 -0.20648 -2.77546
13
bifur_IRC_Cartesians_MW_output/bifur_IRC_Cartesians_MW point 225
C -0.29523 0.77770 1.08050
 C 0.43288 0.70599 -1.07399
 C -0.21931 1.20723 0.00493
 C 0.02396 -0.50396 1.77864
 C -0.15534 -0.45964 -1.78237
 F -0.88566 1.63831 1.81634
 F 1.69175 1.35556 -1.80470
 H -0.85693 -1.05294 1.79464
 H -0.99807 -0.93289 -1.17545
 H 0.84313 -1.07721 1.30125
 H 0.68281 -1.11864 -1.94047
 H 0.27144 -0.33389 2.77616
 H -0.53542 -0.20562 -2.77547
13
bifur_IRC_Cartesians_MW_output/bifur_IRC_Cartesians_MW point 226
C -0.29981 0.77816 1.08054
 C 0.43748 0.70553 -1.07395
 C -0.21925 1.20722 0.00499
 C 0.02509 -0.50424 1.77861
 C -0.15647 -0.45936 -1.78240
 F -0.90195 1.64011 1.81644
 F 1.70797 1.35376 -1.80461
 H -0.85604 -1.05369 1.79854
 H -0.99896 -0.93213 -1.17155
 H 0.84414 -1.07695 1.29723
 H 0.68180 -1.11891 -1.94452
 H 0.27652 -0.33470 2.77617
 H -0.54052 -0.20481 -2.77548
13
bifur_IRC_Cartesians_MW_output/bifur_IRC_Cartesians_MW point 227
C -0.30406 0.77858 1.08059
 C 0.44176 0.70510 -1.07392
 C -0.21920 1.20721 0.00504
 C 0.02615 -0.50449 1.77859
 C -0.15752 -0.45910 -1.78243
 F -0.91709 1.64178 1.81653
 F 1.72304 1.35210 -1.80453
 H -0.85521 -1.05438 1.80216
 H -0.99979 -0.93142 -1.16792
 H 0.84508 -1.07670 1.29349
 H 0.68086 -1.11916 -1.94828
 H 0.28125 -0.33544 2.77617
 H -0.54526 -0.20406 -2.77549
13
bifur_IRC_Cartesians_MW_output/bifur_IRC_Cartesians_MW point 228
C -0.30799 0.77897 1.08063
 C 0.44571 0.70470 -1.07388
 C -0.21914 1.20720 0.00509
 C 0.02712 -0.50473 1.77857
 C -0.15849 -0.45887 -1.78246
 F -0.93108 1.64332 1.81661
 F 1.73696 1.35056 -1.80445
 H -0.85444 -1.05503 1.80551
 H -1.00056 -0.93077 -1.16457
 H 0.84595 -1.07648 1.29003
 H 0.67999 -1.11939 -1.95176
 H 0.28561 -0.33613 2.77617
 H -0.54964 -0.20336 -2.77549
13
bifur_IRC_Cartesians_MW_output/bifur_IRC_Cartesians_MW point 229
C -0.31161 0.77933 1.08067
 C 0.44934 0.70434 -1.07385
 C -0.21910 1.20719 0.00514
 C 0.02802 -0.50495 1.77856
 C -0.15938 -0.45865 -1.78249
 F -0.94394 1.64474 1.81669
 F 1.74977 1.34914 -1.80438
 H -0.85374 -1.05562 1.80859
 H -1.00127 -0.93017 -1.16149
 H 0.84675 -1.07628 1.28685
 H 0.67919 -1.11961 -1.95496
 H 0.28963 -0.33677 2.77617
 H -0.55367 -0.20272 -2.77550
13
bifur_IRC_Cartesians_MW_output/bifur_IRC_Cartesians_MW point 230
C -0.31492 0.77966 1.08071
 C 0.45267 0.70401 -1.07382
 C -0.21905 1.20719 0.00518
 C 0.02884 -0.50514 1.77854
 C -0.16020 -0.45845 -1.78251
 F -0.95571 1.64604 1.81676
 F 1.76149 1.34784 -1.80432
 H -0.85309 -1.05616 1.81141
 H -1.00191 -0.92962 -1.15867
 H 0.84748 -1.07609 1.28394
 H 0.67846 -1.11980 -1.95788
 H 0.29330 -0.33735 2.77618
 H -0.55735 -0.20214 -2.77550
13
bifur_IRC_Cartesians_MW_output/bifur_IRC_Cartesians_MW point 231
C -0.31794 0.77997 1.08074
 C 0.45571 0.70370 -1.07380
 C -0.21901 1.20718 0.00522
 C 0.02959 -0.50533 1.77852
 C -0.16095 -0.45827 -1.78254
 F -0.96646 1.64723 1.81683
 F 1.77219 1.34666 -1.80426
 H -0.85250 -1.05665 1.81399
 H -1.00250 -0.92911 -1.15610
 H 0.84814 -1.07591 1.28128
 H 0.67779 -1.11998 -1.96056
 H 0.29666 -0.33788 2.77618
 H -0.56072 -0.20160 -2.77551
13
bifur_IRC_Cartesians_MW_output/bifur_IRC_Cartesians_MW point 232
C -0.32068 0.78024 1.08077
 C 0.45846 0.70343 -1.07377
 C -0.21897 1.20717 0.00525
 C 0.03027 -0.50549 1.77851
 C -0.16163 -0.45810 -1.78256
 F -0.97620 1.64830 1.81689
 F 1.78190 1.34558 -1.80421
 H -0.85197 -1.05709 1.81632
 H -1.00304 -0.92866 -1.15376
 H 0.84875 -1.07576 1.27887
 H 0.67718 -1.12014 -1.96298
 H 0.29970 -0.33836 2.77618
 H -0.56377 -0.20112 -2.77551
13
bifur_IRC_Cartesians_MW_output/bifur_IRC_Cartesians_MW point 233
C -0.32314 0.78049 1.08079
 C 0.46094 0.70318 -1.07375
 C -0.21894 1.20717 0.00528
 C 0.03088 -0.50564 1.77850
 C -0.16223 -0.45795 -1.78257
 F -0.98496 1.64927 1.81694
 F 1.79062 1.34462 -1.80416
 H -0.85149 -1.05750 1.81842
 H -1.00352 -0.92825 -1.15166
 H 0.84929 -1.07562 1.27671
 H 0.67664 -1.12029 -1.96515
 H 0.30243 -0.33879 2.77618
 H -0.56651 -0.20069 -2.77552
13
bifur_IRC_Cartesians_MW_output/bifur_IRC_Cartesians_MW point 234
C -0.32532 0.78070 1.08082
 C 0.46314 0.70296 -1.07374
 C -0.21891 1.20716 0.00531
 C 0.03142 -0.50577 1.77849
 C -0.16277 -0.45782 -1.78259
 F -0.99274 1.65013 1.81699
 F 1.79836 1.34376 -1.80412
 H -0.85106 -1.05785 1.82028
 H -1.00395 -0.92789 -1.14980
 H 0.84977 -1.07549 1.27479
 H 0.67615 -1.12042 -1.96709
 H 0.30486 -0.33918 2.77618
 H -0.56895 -0.20030 -2.77552
13
bifur_IRC_Cartesians_MW_output/bifur_IRC_Cartesians_MW point 235
C -0.32723 0.78089 1.08084
 C 0.46506 0.70277 -1.07372
 C -0.21889 1.20716 0.00534
 C 0.03189 -0.50588 1.77848
 C -0.16325 -0.45770 -1.78260
 F -0.99954 1.65088 1.81703
 F 1.80513 1.34301 -1.80408
 H -0.85069 -1.05816 1.82191
 H -1.00432 -0.92757 -1.14817
 H 0.85019 -1.07539 1.27310
 H 0.67573 -1.12053 -1.96878
 H 0.30698 -0.33951 2.77618
 H -0.57108 -0.19996 -2.77552
13
bifur_IRC_Cartesians_MW_output/bifur_IRC_Cartesians_MW point 236
C -0.32888 0.78106 1.08085
 C 0.46671 0.70260 -1.07371
 C -0.21887 1.20715 0.00536
 C 0.03230 -0.50598 1.77847
 C -0.16365 -0.45760 -1.78262
 F -1.00538 1.65152 1.81706
 F 1.81095 1.34237 -1.80405
 H -0.85037 -1.05843 1.82331
 H -1.00464 -0.92730 -1.14677
 H 0.85056 -1.07529 1.27166
 H 0.67537 -1.12063 -1.97023
 H 0.30881 -0.33980 2.77619
 H -0.57291 -0.19967 -2.77553
13
bifur_IRC_Cartesians_MW_output/bifur_IRC_Cartesians_MW point 237
C -0.33026 0.78120 1.08087
 C 0.46810 0.70246 -1.07369
 C -0.21885 1.20715 0.00538
 C 0.03264 -0.50606 1.77846
 C -0.16399 -0.45752 -1.78263
 F -1.01031 1.65206 1.81709
 F 1.81586 1.34183 -1.80402
 H -0.85010 -1.05866 1.82449
 H -1.00491 -0.92707 -1.14559
 H 0.85086 -1.07521 1.27044
 H 0.67506 -1.12071 -1.97146
 H 0.31035 -0.34005 2.77619
 H -0.57445 -0.19943 -2.77553
13
bifur_IRC_Cartesians_MW_output/bifur_IRC_Cartesians_MW point 238
C -0.33139 0.78131 1.08088
 C 0.46924 0.70235 -1.07368
 C -0.21883 1.20715 0.00539
 C 0.03293 -0.50613 1.77846
 C -0.16427 -0.45745 -1.78264
 F -1.01434 1.65251 1.81712
 F 1.81987 1.34138 -1.80400
 H -0.84987 -1.05884 1.82545
 H -1.00513 -0.92688 -1.14463
 H 0.85111 -1.07515 1.26945
 H 0.67481 -1.12077 -1.97246
 H 0.31160 -0.34024 2.77619
 H -0.57571 -0.19923 -2.77553
13
bifur_IRC_Cartesians_MW_output/bifur_IRC_Cartesians_MW point 239
C -0.33227 0.78140 1.08089
 C 0.47013 0.70226 -1.07368
 C -0.21882 1.20715 0.00540
 C 0.03314 -0.50619 1.77845
 C -0.16449 -0.45740 -1.78264
 F -1.01747 1.65286 1.81714
 F 1.82299 1.34104 -1.80398
 H -0.84970 -1.05899 1.82620
 H -1.00531 -0.92673 -1.14388
 H 0.85131 -1.07510 1.26867
 H 0.67462 -1.12083 -1.97324
 H 0.31258 -0.34040 2.77619
 H -0.57669 -0.19907 -2.77553
13
bifur_IRC_Cartesians_MW_output/bifur_IRC_Cartesians_MW point 240
C -0.33290 0.78146 1.08090
 C 0.47076 0.70220 -1.07367
 C -0.21881 1.20715 0.00541
 C 0.03330 -0.50622 1.77845
 C -0.16465 -0.45736 -1.78265
 F -1.01971 1.65310 1.81715
 F 1.82521 1.34079 -1.80397
 H -0.84958 -1.05909 1.82674
 H -1.00543 -0.92663 -1.14334
 H 0.85145 -1.07506 1.26812
 H 0.67448 -1.12086 -1.97379
 H 0.31328 -0.34051 2.77619
 H -0.57739 -0.19896 -2.77553
13
bifur_IRC_Cartesians_MW_output/bifur_IRC_Cartesians_MW point 241
C -0.33328 0.78150 1.08090
 C 0.47113 0.70216 -1.07367
 C -0.21881 1.20714 0.00541
 C 0.03339 -0.50625 1.77845
 C -0.16474 -0.45734 -1.78265
 F -1.02104 1.65325 1.81716
 F 1.82654 1.34064 -1.80396
 H -0.84951 -1.05915 1.82706
 H -1.00550 -0.92656 -1.14302
 H 0.85153 -1.07504 1.26779
 H 0.67439 -1.12088 -1.97412
 H 0.31369 -0.34057 2.77619
 H -0.57781 -0.19889 -2.77553
13
bifur_IRC_Cartesians_MW_output/bifur_IRC_Cartesians_MW point 242
C -0.33340 0.78151 1.08090
 C 0.47126 0.70215 -1.07367
 C -0.21881 1.20714 0.00542
 C 0.03342 -0.50625 1.77845
 C -0.16477 -0.45733 -1.78265
 F -1.02148 1.65330 1.81716
 F 1.82698 1.34059 -1.80396
 H -0.84948 -1.05917 1.82716
 H -1.00553 -0.92654 -1.14292
 H 0.85156 -1.07503 1.26768
 H 0.67437 -1.12089 -1.97423
 H 0.31383 -0.34060 2.77619
 H -0.57795 -0.19887 -2.77553
13
bifur_IRC_Cartesians_MW_output/bifur_IRC_Cartesians_MW point 243
C -0.33328 0.78150 1.08090
 C 0.47114 0.70216 -1.07367
 C -0.21881 1.20714 0.00541
 C 0.03339 -0.50625 1.77845
 C -0.16474 -0.45734 -1.78265
 F -1.02105 1.65325 1.81716
 F 1.82655 1.34064 -1.80396
 H -0.84951 -1.05915 1.82706
 H -1.00550 -0.92656 -1.14302
 H 0.85153 -1.07504 1.26779
 H 0.67439 -1.12088 -1.97413
 H 0.31370 -0.34058 2.77619
 H -0.57781 -0.19889 -2.77553
13
bifur_IRC_Cartesians_MW_output/bifur_IRC_Cartesians_MW point 244
C -0.33292 0.78146 1.08090
 C 0.47077 0.70220 -1.07367
 C -0.21881 1.20715 0.00541
 C 0.03330 -0.50622 1.77845
 C -0.16465 -0.45736 -1.78265
 F -1.01977 1.65311 1.81715
 F 1.82527 1.34078 -1.80397
 H -0.84958 -1.05909 1.82675
 H -1.00543 -0.92662 -1.14333
 H 0.85145 -1.07506 1.26810
 H 0.67447 -1.12086 -1.97381
 H 0.31330 -0.34051 2.77619
 H -0.57741 -0.19896 -2.77553
13
bifur_IRC_Cartesians_MW_output/bifur_IRC_Cartesians_MW point 245
C -0.33233 0.78140 1.08089
 C 0.47018 0.70225 -1.07368
 C -0.21882 1.20715 0.00540
 C 0.03316 -0.50619 1.77845
 C -0.16451 -0.45740 -1.78264
 F -1.01767 1.65288 1.81714
 F 1.82319 1.34101 -1.80398
 H -0.84969 -1.05900 1.82625
 H -1.00532 -0.92672 -1.14383
 H 0.85132 -1.07509 1.26862
 H 0.67460 -1.12083 -1.97329
 H 0.31264 -0.34041 2.77619
 H -0.57676 -0.19906 -2.77553
13
bifur_IRC_Cartesians_MW_output/bifur_IRC_Cartesians_MW point 246
C -0.33160 0.78133 1.08088
 C 0.46944 0.70233 -1.07368
 C -0.21883 1.20715 0.00539
 C 0.03298 -0.50614 1.77846
 C -0.16432 -0.45744 -1.78264
 F -1.01506 1.65259 1.81712
 F 1.82058 1.34130 -1.80399
 H -0.84983 -1.05888 1.82563
 H -1.00517 -0.92684 -1.14446
 H 0.85116 -1.07514 1.26927
 H 0.67477 -1.12079 -1.97264
 H 0.31183 -0.34028 2.77619
 H -0.57594 -0.19919 -2.77553
13
bifur_IRC_Cartesians_MW_output/bifur_IRC_Cartesians_MW point 247
C -0.33090 0.78126 1.08088
 C 0.46875 0.70240 -1.07369
 C -0.21884 1.20715 0.00538
 C 0.03280 -0.50610 1.77846
 C -0.16415 -0.45748 -1.78263
 F -1.01260 1.65232 1.81711
 F 1.81813 1.34157 -1.80401
 H -0.84997 -1.05876 1.82504
 H -1.00504 -0.92696 -1.14505
 H 0.85100 -1.07518 1.26988
 H 0.67492 -1.12074 -1.97202
 H 0.31106 -0.34016 2.77619
 H -0.57517 -0.19931 -2.77553
13
bifur_IRC_Cartesians_MW_output/bifur_IRC_Cartesians_MW point 248
C -0.33042 0.78121 1.08087
 C 0.46826 0.70245 -1.07369
 C -0.21884 1.20715 0.00538
 C 0.03268 -0.50607 1.77846
 C -0.16403 -0.45751 -1.78263
 F -1.01088 1.65213 1.81710
 F 1.81642 1.34176 -1.80402
 H -0.85006 -1.05868 1.82463
 H -1.00494 -0.92704 -1.14546
 H 0.85090 -1.07520 1.27030
 H 0.67502 -1.12072 -1.97160
 H 0.31052 -0.34007 2.77619
 H -0.57463 -0.19940 -2.77553
13
bifur_IRC_Cartesians_MW_output/bifur_IRC_Cartesians_MW point 249
C -0.33013 0.78118 1.08087
 C 0.46797 0.70248 -1.07369
 C -0.21885 1.20715 0.00537
 C 0.03261 -0.50606 1.77846
 C -0.16396 -0.45753 -1.78263
 F -1.00985 1.65201 1.81709
 F 1.81540 1.34188 -1.80402
 H -0.85012 -1.05864 1.82438
 H -1.00489 -0.92709 -1.14570
 H 0.85083 -1.07522 1.27055
 H 0.67509 -1.12070 -1.97134
 H 0.31020 -0.34002 2.77619
 H -0.57431 -0.19945 -2.77553
13
bifur_IRC_Cartesians_MW_output/bifur_IRC_Cartesians_MW point 250
C -0.32997 0.78117 1.08087
 C 0.46781 0.70249 -1.07370
 C -0.21885 1.20715 0.00537
 C 0.03257 -0.50605 1.77847
 C -0.16392 -0.45754 -1.78262
 F -1.00927 1.65195 1.81709
 F 1.81482 1.34194 -1.80403
 H -0.85015 -1.05861 1.82424
 H -1.00486 -0.92711 -1.14584
 H 0.85080 -1.07523 1.27070
 H 0.67512 -1.12069 -1.97120
 H 0.31002 -0.33999 2.77619
 H -0.57413 -0.19948 -2.77553
13
bifur_IRC_Cartesians_MW_output/bifur_IRC_Cartesians_MW point 251
C -0.32992 0.78116 1.08087
 C 0.46775 0.70250 -1.07370
 C -0.21885 1.20715 0.00537
 C 0.03256 -0.50604 1.77847
 C -0.16391 -0.45754 -1.78262
 F -1.00908 1.65193 1.81708
 F 1.81463 1.34196 -1.80403
 H -0.85016 -1.05860 1.82420
 H -1.00484 -0.92712 -1.14589
 H 0.85079 -1.07523 1.27074
 H 0.67514 -1.12069 -1.97115
 H 0.30996 -0.33998 2.77619
 H -0.57407 -0.19949 -2.77553
13
bifur_IRC_Cartesians_MW_output/bifur_IRC_Cartesians_MW point 252
C -0.32984 0.78115 1.08086
 C 0.46768 0.70251 -1.07370
 C -0.21885 1.20715 0.00537
 C 0.03254 -0.50604 1.77847
 C -0.16389 -0.45755 -1.78262
 F -1.00882 1.65190 1.81708
 F 1.81437 1.34199 -1.80403
 H -0.85018 -1.05859 1.82413
 H -1.00483 -0.92714 -1.14595
 H 0.85077 -1.07524 1.27081
 H 0.67515 -1.12068 -1.97108
 H 0.30988 -0.33997 2.77619
 H -0.57398 -0.19950 -2.77553
13
bifur_IRC_Cartesians_MW_output/bifur_IRC_Cartesians_MW point 253
C -0.32976 0.78115 1.08086
 C 0.46760 0.70251 -1.07370
 C -0.21885 1.20715 0.00537
 C 0.03252 -0.50603 1.77847
 C -0.16387 -0.45755 -1.78262
 F -1.00853 1.65187 1.81708
 F 1.81409 1.34202 -1.80403
 H -0.85019 -1.05858 1.82406
 H -1.00481 -0.92715 -1.14602
 H 0.85075 -1.07524 1.27088
 H 0.67517 -1.12068 -1.97101
 H 0.30979 -0.33996 2.77619
 H -0.57389 -0.19952 -2.77553
13
bifur_IRC_Cartesians_MW_output/bifur_IRC_Cartesians_MW point 254
C -0.32970 0.78114 1.08086
 C 0.46753 0.70252 -1.07370
 C -0.21885 1.20715 0.00537
 C 0.03250 -0.50603 1.77847
 C -0.16386 -0.45756 -1.78262
 F -1.00830 1.65184 1.81708
 F 1.81385 1.34205 -1.80403
 H -0.85021 -1.05857 1.82401
 H -1.00480 -0.92716 -1.14608
 H 0.85074 -1.07524 1.27094
 H 0.67519 -1.12067 -1.97096
 H 0.30972 -0.33995 2.77619
 H -0.57382 -0.19953 -2.77553
13
bifur_IRC_Cartesians_MW_output/bifur_IRC_Cartesians_MW point 255
C -0.32969 0.78114 1.08086
 C 0.46753 0.70252 -1.07370
 C -0.21885 1.20715 0.00537
 C 0.03250 -0.50603 1.77847
 C -0.16385 -0.45756 -1.78262
 F -1.00829 1.65184 1.81708
 F 1.81384 1.34205 -1.80403
 H -0.85021 -1.05856 1.82400
 H -1.00480 -0.92716 -1.14608
 H 0.85074 -1.07524 1.27094
 H 0.67519 -1.12067 -1.97095
 H 0.30971 -0.33995 2.77619
 H -0.57382 -0.19953 -2.77553
13
bifur_IRC_Cartesians_MW_output/bifur_IRC_Cartesians_MW point 256
C -0.32963 0.78113 1.08086
 C 0.46747 0.70253 -1.07370
 C -0.21886 1.20715 0.00537
 C 0.03249 -0.50603 1.77847
 C -0.16384 -0.45756 -1.78262
 F -1.00807 1.65182 1.81708
 F 1.81363 1.34207 -1.80403
 H -0.85022 -1.05856 1.82395
 H -1.00479 -0.92717 -1.14613
 H 0.85072 -1.07525 1.27099
 H 0.67520 -1.12067 -1.97090
 H 0.30965 -0.33994 2.77619
 H -0.57375 -0.19954 -2.77553
13
bifur_IRC_Cartesians_MW_output/bifur_IRC_Cartesians_MW point 257
C -0.32951 0.78112 1.08086
 C 0.46734 0.70254 -1.07370
 C -0.21886 1.20715 0.00537
 C 0.03246 -0.50602 1.77847
 C -0.16381 -0.45757 -1.78262
 F -1.00763 1.65177 1.81708
 F 1.81319 1.34212 -1.80403
 H -0.85024 -1.05853 1.82385
 H -1.00476 -0.92719 -1.14623
 H 0.85070 -1.07526 1.27110
 H 0.67523 -1.12066 -1.97079
 H 0.30951 -0.33991 2.77619
 H -0.57361 -0.19956 -2.77553
13
bifur_IRC_Cartesians_MW_output/bifur_IRC_Cartesians_MW point 258
C -0.32944 0.78111 1.08086
 C 0.46727 0.70255 -1.07370
 C -0.21886 1.20715 0.00537
 C 0.03244 -0.50601 1.77847
 C -0.16379 -0.45757 -1.78262
 F -1.00737 1.65174 1.81707
 F 1.81293 1.34215 -1.80404
 H -0.85026 -1.05852 1.82379
 H -1.00475 -0.92720 -1.14630
 H 0.85068 -1.07526 1.27117
 H 0.67524 -1.12066 -1.97073
 H 0.30943 -0.33990 2.77619
 H -0.57353 -0.19957 -2.77553
13
bifur_IRC_Cartesians_MW_output/bifur_IRC_Cartesians_MW point 259
C -0.32941 0.78111 1.08086
 C 0.46724 0.70255 -1.07370
 C -0.21886 1.20715 0.00537
 C 0.03243 -0.50601 1.77847
 C -0.16378 -0.45757 -1.78262
 F -1.00727 1.65173 1.81707
 F 1.81283 1.34216 -1.80404
 H -0.85026 -1.05852 1.82376
 H -1.00474 -0.92721 -1.14632
 H 0.85067 -1.07526 1.27119
 H 0.67525 -1.12066 -1.97070
 H 0.30940 -0.33990 2.77619
 H -0.57350 -0.19958 -2.77553
13
bifur_IRC_Cartesians_MW_output/bifur_IRC_Cartesians_MW point 260
C -0.32935 0.78111 1.08086
 C 0.46719 0.70255 -1.07370
 C -0.21886 1.20715 0.00536
 C 0.03242 -0.50601 1.77847
 C -0.16377 -0.45758 -1.78262
 F -1.00707 1.65171 1.81707
 F 1.81263 1.34218 -1.80404
 H -0.85027 -1.05851 1.82371
 H -1.00473 -0.92722 -1.14637
 H 0.85066 -1.07526 1.27124
 H 0.67526 -1.12065 -1.97065
 H 0.30934 -0.33989 2.77619
 H -0.57344 -0.19959 -2.77553
13
bifur_IRC_Cartesians_MW_output/bifur_IRC_Cartesians_MW point 261
C -0.32927 0.78110 1.08086
 C 0.46711 0.70256 -1.07370
 C -0.21886 1.20715 0.00536
 C 0.03240 -0.50601 1.77847
 C -0.16375 -0.45758 -1.78262
 F -1.00679 1.65168 1.81707
 F 1.81235 1.34221 -1.80404
 H -0.85029 -1.05850 1.82365
 H -1.00472 -0.92723 -1.14644
 H 0.85064 -1.07527 1.27131
 H 0.67528 -1.12065 -1.97058
 H 0.30925 -0.33987 2.77619
 H -0.57335 -0.19960 -2.77553
13
bifur_IRC_Cartesians_MW_output/bifur_IRC_Cartesians_MW point 262
C -0.32910 0.78108 1.08086
 C 0.46693 0.70258 -1.07370
 C -0.21886 1.20715 0.00536
 C 0.03236 -0.50599 1.77847
 C -0.16371 -0.45759 -1.78262
 F -1.00618 1.65161 1.81707
 F 1.81174 1.34228 -1.80404
 H -0.85032 -1.05847 1.82350
 H -1.00469 -0.92726 -1.14658
 H 0.85061 -1.07528 1.27146
 H 0.67532 -1.12064 -1.97043
 H 0.30906 -0.33984 2.77619
 H -0.57316 -0.19963 -2.77553
13
bifur_IRC_Cartesians_MW_output/bifur_IRC_Cartesians_MW point 263
C -0.32892 0.78106 1.08085
 C 0.46676 0.70260 -1.07371
 C -0.21886 1.20715 0.00536
 C 0.03231 -0.50598 1.77847
 C -0.16366 -0.45760 -1.78262
 F -1.00555 1.65154 1.81706
 F 1.81112 1.34235 -1.80405
 H -0.85036 -1.05844 1.82335
 H -1.00465 -0.92729 -1.14673
 H 0.85057 -1.07529 1.27162
 H 0.67536 -1.12063 -1.97027
 H 0.30886 -0.33981 2.77619
 H -0.57296 -0.19966 -2.77553
13
bifur_IRC_Cartesians_MW_output/bifur_IRC_Cartesians_MW point 264
C -0.32876 0.78105 1.08085
 C 0.46659 0.70261 -1.07371
 C -0.21887 1.20716 0.00536
 C 0.03227 -0.50597 1.77847
 C -0.16362 -0.45761 -1.78262
 F -1.00498 1.65148 1.81706
 F 1.81054 1.34241 -1.80405
 H -0.85039 -1.05841 1.82321
 H -1.00462 -0.92731 -1.14687
 H 0.85053 -1.07530 1.27176
 H 0.67539 -1.12062 -1.97013
 H 0.30868 -0.33978 2.77619
 H -0.57278 -0.19969 -2.77553
13
bifur_IRC_Cartesians_MW_output/bifur_IRC_Cartesians_MW point 265
C -0.32868 0.78104 1.08085
 C 0.46651 0.70262 -1.07371
 C -0.21887 1.20716 0.00536
 C 0.03225 -0.50597 1.77847
 C -0.16360 -0.45762 -1.78262
 F -1.00468 1.65144 1.81706
 F 1.81025 1.34245 -1.80405
 H -0.85040 -1.05840 1.82314
 H -1.00460 -0.92733 -1.14694
 H 0.85051 -1.07530 1.27183
 H 0.67541 -1.12061 -1.97006
 H 0.30859 -0.33977 2.77619
 H -0.57269 -0.19971 -2.77553
13
bifur_IRC_Cartesians_MW_output/bifur_IRC_Cartesians_MW point 266
C -0.32867 0.78104 1.08085
 C 0.46650 0.70262 -1.07371
 C -0.21887 1.20716 0.00536
 C 0.03225 -0.50597 1.77847
 C -0.16360 -0.45762 -1.78262
 F -1.00464 1.65144 1.81706
 F 1.81021 1.34245 -1.80405
 H -0.85041 -1.05840 1.82313
 H -1.00460 -0.92733 -1.14695
 H 0.85051 -1.07530 1.27184
 H 0.67541 -1.12061 -1.97005
 H 0.30857 -0.33977 2.77619
 H -0.57267 -0.19971 -2.77553
