# Supplementary material for: Low dimensional representations along intrinsic reaction coordinates and molecular dynamics trajectories using interatomic distance matrices
Source: Chem Sci. 2019 Sep 18;10(43):9954–68. doi: 10.1039/c9sc02742d (PMC6991188; doi:10.1039/c9sc02742d)
Supplement: Supplementary file 1 [file SC-010-C9SC02742D-s001.zip › C9SC02742D-SI/ESI_xyz_files/bifur_IRC_Cartesians_MW_output/bifur_IRC_Cartesians_MW_PC3.xyz]

13
bifur_IRC_Cartesians_MW_output/bifur_IRC_Cartesians_MW point 1
C 0.06531 0.61074 1.04148
 C 0.06570 0.61103 -1.04172
 C -0.38078 0.90708 0.00006
 C -0.05965 -0.43081 1.99873
 C -0.05950 -0.43063 -1.99854
 F 0.45838 1.42082 1.54000
 F 0.45927 1.42158 -1.54102
 H -0.89862 -1.00199 1.82730
 H -0.89816 -1.00183 -1.82691
 H 0.75298 -1.08366 2.00155
 H 0.75268 -1.08342 -2.00151
 H -0.12880 0.03049 2.91458
 H -0.12881 0.03060 -2.91398
13
bifur_IRC_Cartesians_MW_output/bifur_IRC_Cartesians_MW point 2
C 0.06533 0.61160 1.04171
 C 0.06572 0.61190 -1.04196
 C -0.37975 0.90906 0.00006
 C -0.05969 -0.43115 1.99729
 C -0.05954 -0.43096 -1.99710
 F 0.45803 1.42131 1.54177
 F 0.45892 1.42208 -1.54281
 H -0.89881 -1.00194 1.82505
 H -0.89835 -1.00177 -1.82466
 H 0.75305 -1.08376 1.99904
 H 0.75275 -1.08351 -1.99899
 H -0.12882 0.02851 2.91366
 H -0.12883 0.02862 -2.91306
13
bifur_IRC_Cartesians_MW_output/bifur_IRC_Cartesians_MW point 3
C 0.06536 0.61319 1.04214
 C 0.06575 0.61350 -1.04239
 C -0.37785 0.91272 0.00006
 C -0.05977 -0.43177 1.99463
 C -0.05962 -0.43158 -1.99444
 F 0.45739 1.42222 1.54504
 F 0.45828 1.42301 -1.54610
 H -0.89917 -1.00184 1.82089
 H -0.89870 -1.00167 -1.82050
 H 0.75317 -1.08393 1.99440
 H 0.75287 -1.08367 -1.99435
 H -0.12885 0.02485 2.91198
 H -0.12886 0.02497 -2.91137
13
bifur_IRC_Cartesians_MW_output/bifur_IRC_Cartesians_MW point 4
C 0.06541 0.61580 1.04284
 C 0.06579 0.61613 -1.04309
 C -0.37471 0.91874 0.00007
 C -0.05990 -0.43280 1.99027
 C -0.05974 -0.43260 -1.99006
 F 0.45633 1.42373 1.55041
 F 0.45721 1.42453 -1.55152
 H -0.89975 -1.00167 1.81405
 H -0.89929 -1.00149 -1.81365
 H 0.75337 -1.08422 1.98678
 H 0.75308 -1.08395 -1.98671
 H -0.12891 0.01884 2.90920
 H -0.12890 0.01896 -2.90859
13
bifur_IRC_Cartesians_MW_output/bifur_IRC_Cartesians_MW point 5
C 0.06547 0.61955 1.04385
 C 0.06586 0.61989 -1.04411
 C -0.37023 0.92736 0.00007
 C -0.06008 -0.43427 1.98401
 C -0.05992 -0.43406 -1.98379
 F 0.45482 1.42587 1.55810
 F 0.45569 1.42672 -1.55927
 H -0.90059 -1.00144 1.80425
 H -0.90012 -1.00125 -1.80385
 H 0.75366 -1.08462 1.97586
 H 0.75338 -1.08435 -1.97577
 H -0.12899 0.01023 2.90523
 H -0.12897 0.01036 -2.90460
13
bifur_IRC_Cartesians_MW_output/bifur_IRC_Cartesians_MW point 6
C 0.06556 0.62431 1.04513
 C 0.06594 0.62469 -1.04539
 C -0.36452 0.93834 0.00008
 C -0.06031 -0.43614 1.97606
 C -0.06014 -0.43591 -1.97581
 F 0.45289 1.42861 1.56789
 F 0.45375 1.42950 -1.56914
 H -0.90165 -1.00114 1.79179
 H -0.90117 -1.00093 -1.79138
 H 0.75403 -1.08514 1.96197
 H 0.75376 -1.08485 -1.96184
 H -0.12910 -0.00073 2.90018
 H -0.12905 -0.00059 -2.89953
13
bifur_IRC_Cartesians_MW_output/bifur_IRC_Cartesians_MW point 7
C 0.06566 0.62981 1.04661
 C 0.06604 0.63021 -1.04688
 C -0.35793 0.95098 0.00009
 C -0.06058 -0.43830 1.96688
 C -0.06040 -0.43805 -1.96662
 F 0.45067 1.43176 1.57918
 F 0.45152 1.43270 -1.58052
 H -0.90287 -1.00079 1.77742
 H -0.90239 -1.00057 -1.77700
 H 0.75446 -1.08574 1.94596
 H 0.75420 -1.08543 -1.94579
 H -0.12922 -0.01336 2.89435
 H -0.12915 -0.01321 -2.89369
13
bifur_IRC_Cartesians_MW_output/bifur_IRC_Cartesians_MW point 8
C 0.06576 0.63561 1.04817
 C 0.06614 0.63604 -1.04844
 C -0.35099 0.96433 0.00010
 C -0.06086 -0.44058 1.95720
 C -0.06067 -0.44031 -1.95691
 F 0.44833 1.43509 1.59109
 F 0.44917 1.43608 -1.59252
 H -0.90417 -1.00043 1.76226
 H -0.90368 -1.00019 -1.76182
 H 0.75490 -1.08637 1.92906
 H 0.75466 -1.08605 -1.92885
 H -0.12934 -0.02670 2.88820
 H -0.12925 -0.02652 -2.88752
13
bifur_IRC_Cartesians_MW_output/bifur_IRC_Cartesians_MW point 9
C 0.06586 0.64114 1.04965
 C 0.06623 0.64160 -1.04994
 C -0.34436 0.97706 0.00011
 C -0.06113 -0.44276 1.94797
 C -0.06093 -0.44247 -1.94766
 F 0.44610 1.43826 1.60245
 F 0.44692 1.43931 -1.60397
 H -0.90540 -1.00008 1.74780
 H -0.90491 -0.99982 -1.74735
 H 0.75533 -1.08697 1.91294
 H 0.75510 -1.08663 -1.91269
 H -0.12946 -0.03942 2.88234
 H -0.12935 -0.03923 -2.88164
13
bifur_IRC_Cartesians_MW_output/bifur_IRC_Cartesians_MW point 10
C 0.06594 0.64576 1.05090
 C 0.06631 0.64625 -1.05119
 C -0.33883 0.98769 0.00012
 C -0.06136 -0.44457 1.94026
 C -0.06115 -0.44427 -1.93993
 F 0.44423 1.44091 1.61193
 F 0.44504 1.44200 -1.61354
 H -0.90643 -0.99979 1.73572
 H -0.90593 -0.99952 -1.73526
 H 0.75569 -1.08747 1.89948
 H 0.75547 -1.08712 -1.89920
 H -0.12956 -0.05004 2.87744
 H -0.12943 -0.04984 -2.87672
13
bifur_IRC_Cartesians_MW_output/bifur_IRC_Cartesians_MW point 11
C 0.06600 0.64894 1.05175
 C 0.06637 0.64945 -1.05205
 C -0.33501 0.99503 0.00012
 C -0.06151 -0.44582 1.93493
 C -0.06130 -0.44551 -1.93459
 F 0.44294 1.44274 1.61848
 F 0.44375 1.44386 -1.62014
 H -0.90714 -0.99959 1.72738
 H -0.90664 -0.99931 -1.72692
 H 0.75593 -1.08782 1.89019
 H 0.75572 -1.08746 -1.88989
 H -0.12963 -0.05737 2.87406
 H -0.12949 -0.05716 -2.87333
13
bifur_IRC_Cartesians_MW_output/bifur_IRC_Cartesians_MW point 12
C 0.06602 0.65034 1.05213
 C 0.06639 0.65086 -1.05243
 C -0.33333 0.99826 0.00013
 C -0.06158 -0.44637 1.93259
 C -0.06136 -0.44605 -1.93225
 F 0.44237 1.44355 1.62136
 F 0.44318 1.44468 -1.62304
 H -0.90745 -0.99950 1.72372
 H -0.90695 -0.99922 -1.72325
 H 0.75604 -1.08797 1.88610
 H 0.75584 -1.08761 -1.88579
 H -0.12966 -0.06059 2.87257
 H -0.12951 -0.06038 -2.87184
13
bifur_IRC_Cartesians_MW_output/bifur_IRC_Cartesians_MW point 13
C 0.06602 0.65012 1.05207
 C 0.06639 0.65063 -1.05237
 C -0.33360 0.99774 0.00013
 C -0.06157 -0.44629 1.93297
 C -0.06135 -0.44597 -1.93262
 F 0.44247 1.44342 1.62090
 F 0.44327 1.44455 -1.62257
 H -0.90740 -0.99951 1.72431
 H -0.90690 -0.99923 -1.72384
 H 0.75602 -1.08795 1.88676
 H 0.75582 -1.08758 -1.88645
 H -0.12966 -0.06007 2.87281
 H -0.12951 -0.05986 -2.87208
13
bifur_IRC_Cartesians_MW_output/bifur_IRC_Cartesians_MW point 14
C 0.06600 0.64904 1.05178
 C 0.06637 0.64955 -1.05207
 C -0.33490 0.99525 0.00012
 C -0.06152 -0.44586 1.93478
 C -0.06130 -0.44554 -1.93444
 F 0.44290 1.44280 1.61867
 F 0.44371 1.44391 -1.62033
 H -0.90716 -0.99958 1.72714
 H -0.90666 -0.99930 -1.72668
 H 0.75594 -1.08783 1.88992
 H 0.75573 -1.08747 -1.88961
 H -0.12963 -0.05758 2.87396
 H -0.12949 -0.05737 -2.87323
13
bifur_IRC_Cartesians_MW_output/bifur_IRC_Cartesians_MW point 15
C 0.06598 0.64762 1.05140
 C 0.06635 0.64812 -1.05169
 C -0.33660 0.99198 0.00012
 C -0.06145 -0.44530 1.93715
 C -0.06123 -0.44499 -1.93681
 F 0.44348 1.44198 1.61575
 F 0.44428 1.44309 -1.61739
 H -0.90684 -0.99967 1.73085
 H -0.90634 -0.99940 -1.73040
 H 0.75583 -1.08767 1.89406
 H 0.75562 -1.08732 -1.89377
 H -0.12960 -0.05431 2.87547
 H -0.12946 -0.05411 -2.87474
13
bifur_IRC_Cartesians_MW_output/bifur_IRC_Cartesians_MW point 16
C 0.06595 0.64608 1.05098
 C 0.06632 0.64657 -1.05128
 C -0.33844 0.98844 0.00012
 C -0.06137 -0.44470 1.93971
 C -0.06116 -0.44439 -1.93938
 F 0.44410 1.44110 1.61260
 F 0.44491 1.44219 -1.61421
 H -0.90650 -0.99977 1.73487
 H -0.90600 -0.99950 -1.73441
 H 0.75571 -1.08751 1.89853
 H 0.75550 -1.08716 -1.89825
 H -0.12957 -0.05078 2.87709
 H -0.12944 -0.05058 -2.87638
13
bifur_IRC_Cartesians_MW_output/bifur_IRC_Cartesians_MW point 17
C 0.06592 0.64454 1.05057
 C 0.06629 0.64503 -1.05086
 C -0.34028 0.98491 0.00012
 C -0.06130 -0.44410 1.94228
 C -0.06109 -0.44379 -1.94195
 F 0.44472 1.44022 1.60945
 F 0.44553 1.44130 -1.61103
 H -0.90616 -0.99986 1.73889
 H -0.90566 -0.99960 -1.73843
 H 0.75559 -1.08734 1.90301
 H 0.75537 -1.08699 -1.90274
 H -0.12954 -0.04725 2.87872
 H -0.12941 -0.04705 -2.87801
13
bifur_IRC_Cartesians_MW_output/bifur_IRC_Cartesians_MW point 18
C 0.06589 0.64308 1.05018
 C 0.06627 0.64355 -1.05046
 C -0.34204 0.98153 0.00011
 C -0.06123 -0.44352 1.94472
 C -0.06102 -0.44322 -1.94441
 F 0.44531 1.43938 1.60643
 F 0.44613 1.44044 -1.60799
 H -0.90583 -0.99996 1.74272
 H -0.90534 -0.99970 -1.74227
 H 0.75548 -1.08718 1.90728
 H 0.75526 -1.08684 -1.90702
 H -0.12950 -0.04388 2.88028
 H -0.12938 -0.04369 -2.87957
13
bifur_IRC_Cartesians_MW_output/bifur_IRC_Cartesians_MW point 19
C 0.06587 0.64173 1.04982
 C 0.06624 0.64220 -1.05010
 C -0.34365 0.97844 0.00011
 C -0.06116 -0.44299 1.94697
 C -0.06096 -0.44270 -1.94666
 F 0.44585 1.43861 1.60367
 F 0.44668 1.43966 -1.60521
 H -0.90553 -1.00004 1.74623
 H -0.90504 -0.99979 -1.74579
 H 0.75538 -1.08704 1.91120
 H 0.75515 -1.08670 -1.91095
 H -0.12947 -0.04079 2.88170
 H -0.12936 -0.04060 -2.88100
13
bifur_IRC_Cartesians_MW_output/bifur_IRC_Cartesians_MW point 20
C 0.06585 0.64055 1.04950
 C 0.06622 0.64101 -1.04978
 C -0.34507 0.97571 0.00011
 C -0.06110 -0.44253 1.94895
 C -0.06090 -0.44224 -1.94864
 F 0.44633 1.43793 1.60124
 F 0.44716 1.43897 -1.60276
 H -0.90527 -1.00012 1.74933
 H -0.90478 -0.99986 -1.74889
 H 0.75528 -1.08691 1.91465
 H 0.75506 -1.08657 -1.91441
 H -0.12945 -0.03806 2.88296
 H -0.12934 -0.03788 -2.88226
13
bifur_IRC_Cartesians_MW_output/bifur_IRC_Cartesians_MW point 21
C 0.06583 0.63954 1.04923
 C 0.06621 0.64000 -1.04951
 C -0.34627 0.97340 0.00011
 C -0.06105 -0.44213 1.95063
 C -0.06086 -0.44185 -1.95032
 F 0.44674 1.43735 1.59918
 F 0.44757 1.43838 -1.60068
 H -0.90504 -1.00018 1.75196
 H -0.90455 -0.99993 -1.75152
 H 0.75521 -1.08680 1.91758
 H 0.75497 -1.08646 -1.91735
 H -0.12943 -0.03575 2.88403
 H -0.12932 -0.03557 -2.88333
13
bifur_IRC_Cartesians_MW_output/bifur_IRC_Cartesians_MW point 22
C 0.06582 0.63873 1.04901
 C 0.06619 0.63918 -1.04929
 C -0.34725 0.97151 0.00011
 C -0.06101 -0.44181 1.95199
 C -0.06082 -0.44153 -1.95169
 F 0.44707 1.43688 1.59749
 F 0.44790 1.43790 -1.59898
 H -0.90486 -1.00023 1.75410
 H -0.90437 -0.99998 -1.75366
 H 0.75514 -1.08671 1.91997
 H 0.75491 -1.08638 -1.91974
 H -0.12941 -0.03387 2.88489
 H -0.12931 -0.03369 -2.88420
13
bifur_IRC_Cartesians_MW_output/bifur_IRC_Cartesians_MW point 23
C 0.06580 0.63809 1.04883
 C 0.06618 0.63854 -1.04912
 C -0.34802 0.97004 0.00010
 C -0.06098 -0.44156 1.95306
 C -0.06079 -0.44128 -1.95276
 F 0.44733 1.43651 1.59618
 F 0.44816 1.43753 -1.59766
 H -0.90472 -1.00027 1.75577
 H -0.90423 -1.00003 -1.75533
 H 0.75509 -1.08664 1.92183
 H 0.75486 -1.08631 -1.92160
 H -0.12940 -0.03240 2.88557
 H -0.12929 -0.03222 -2.88488
13
bifur_IRC_Cartesians_MW_output/bifur_IRC_Cartesians_MW point 24
C 0.06580 0.63763 1.04871
 C 0.06617 0.63807 -1.04899
 C -0.34857 0.96898 0.00010
 C -0.06096 -0.44138 1.95383
 C -0.06077 -0.44110 -1.95353
 F 0.44751 1.43625 1.59523
 F 0.44834 1.43726 -1.59670
 H -0.90462 -1.00030 1.75698
 H -0.90413 -1.00006 -1.75654
 H 0.75506 -1.08659 1.92317
 H 0.75482 -1.08626 -1.92295
 H -0.12939 -0.03134 2.88606
 H -0.12929 -0.03116 -2.88537
13
bifur_IRC_Cartesians_MW_output/bifur_IRC_Cartesians_MW point 25
C 0.06579 0.63733 1.04863
 C 0.06617 0.63778 -1.04891
 C -0.34892 0.96831 0.00010
 C -0.06095 -0.44126 1.95432
 C -0.06075 -0.44099 -1.95402
 F 0.44763 1.43608 1.59464
 F 0.44846 1.43709 -1.59610
 H -0.90455 -1.00032 1.75774
 H -0.90406 -1.00008 -1.75730
 H 0.75504 -1.08656 1.92402
 H 0.75480 -1.08623 -1.92380
 H -0.12938 -0.03067 2.88637
 H -0.12928 -0.03049 -2.88568
13
bifur_IRC_Cartesians_MW_output/bifur_IRC_Cartesians_MW point 26
C 0.06579 0.63720 1.04859
 C 0.06616 0.63764 -1.04887
 C -0.34908 0.96799 0.00010
 C -0.06094 -0.44121 1.95455
 C -0.06074 -0.44093 -1.95425
 F 0.44769 1.43600 1.59435
 F 0.44852 1.43701 -1.59581
 H -0.90452 -1.00033 1.75810
 H -0.90403 -1.00008 -1.75767
 H 0.75503 -1.08654 1.92443
 H 0.75479 -1.08622 -1.92421
 H -0.12938 -0.03035 2.88652
 H -0.12928 -0.03017 -2.88583
13
bifur_IRC_Cartesians_MW_output/bifur_IRC_Cartesians_MW point 27
C 0.06579 0.63722 1.04860
 C 0.06617 0.63766 -1.04888
 C -0.34906 0.96803 0.00010
 C -0.06094 -0.44121 1.95452
 C -0.06075 -0.44094 -1.95422
 F 0.44768 1.43601 1.59439
 F 0.44851 1.43702 -1.59585
 H -0.90453 -1.00033 1.75805
 H -0.90404 -1.00008 -1.75761
 H 0.75503 -1.08654 1.92437
 H 0.75479 -1.08622 -1.92415
 H -0.12938 -0.03040 2.88650
 H -0.12928 -0.03022 -2.88581
13
bifur_IRC_Cartesians_MW_output/bifur_IRC_Cartesians_MW point 28
C 0.06579 0.63739 1.04865
 C 0.06617 0.63783 -1.04893
 C -0.34885 0.96843 0.00010
 C -0.06095 -0.44128 1.95423
 C -0.06075 -0.44101 -1.95393
 F 0.44761 1.43611 1.59474
 F 0.44844 1.43712 -1.59621
 H -0.90456 -1.00032 1.75760
 H -0.90407 -1.00007 -1.75717
 H 0.75504 -1.08656 1.92387
 H 0.75480 -1.08624 -1.92365
 H -0.12938 -0.03079 2.88631
 H -0.12928 -0.03061 -2.88563
13
bifur_IRC_Cartesians_MW_output/bifur_IRC_Cartesians_MW point 29
C 0.06580 0.63791 1.04879
 C 0.06618 0.63836 -1.04907
 C -0.34822 0.96964 0.00010
 C -0.06097 -0.44149 1.95335
 C -0.06078 -0.44121 -1.95305
 F 0.44740 1.43641 1.59583
 F 0.44823 1.43743 -1.59730
 H -0.90468 -1.00028 1.75623
 H -0.90419 -1.00004 -1.75579
 H 0.75508 -1.08662 1.92233
 H 0.75484 -1.08629 -1.92211
 H -0.12939 -0.03200 2.88575
 H -0.12929 -0.03182 -2.88507
13
bifur_IRC_Cartesians_MW_output/bifur_IRC_Cartesians_MW point 30
C 0.06581 0.63844 1.04893
 C 0.06619 0.63889 -1.04921
 C -0.34759 0.97086 0.00010
 C -0.06100 -0.44170 1.95247
 C -0.06080 -0.44142 -1.95217
 F 0.44718 1.43672 1.59691
 F 0.44801 1.43774 -1.59839
 H -0.90480 -1.00025 1.75485
 H -0.90431 -1.00000 -1.75441
 H 0.75512 -1.08668 1.92080
 H 0.75489 -1.08635 -1.92057
 H -0.12940 -0.03322 2.88520
 H -0.12930 -0.03304 -2.88450
13
bifur_IRC_Cartesians_MW_output/bifur_IRC_Cartesians_MW point 31
C 0.06583 0.63942 1.04919
 C 0.06620 0.63988 -1.04948
 C -0.34642 0.97311 0.00011
 C -0.06105 -0.44208 1.95083
 C -0.06085 -0.44180 -1.95053
 F 0.44679 1.43728 1.59892
 F 0.44762 1.43831 -1.60042
 H -0.90502 -1.00019 1.75229
 H -0.90452 -0.99994 -1.75184
 H 0.75520 -1.08678 1.91794
 H 0.75497 -1.08645 -1.91771
 H -0.12942 -0.03547 2.88416
 H -0.12932 -0.03528 -2.88346
13
bifur_IRC_Cartesians_MW_output/bifur_IRC_Cartesians_MW point 32
C 0.06585 0.64059 1.04951
 C 0.06622 0.64106 -1.04979
 C -0.34501 0.97581 0.00011
 C -0.06110 -0.44254 1.94887
 C -0.06090 -0.44226 -1.94857
 F 0.44631 1.43795 1.60133
 F 0.44714 1.43899 -1.60285
 H -0.90528 -1.00011 1.74922
 H -0.90478 -0.99986 -1.74877
 H 0.75529 -1.08691 1.91452
 H 0.75506 -1.08658 -1.91428
 H -0.12945 -0.03817 2.88291
 H -0.12934 -0.03798 -2.88221
13
bifur_IRC_Cartesians_MW_output/bifur_IRC_Cartesians_MW point 33
C 0.06587 0.64195 1.04987
 C 0.06625 0.64242 -1.05016
 C -0.34339 0.97893 0.00011
 C -0.06117 -0.44307 1.94661
 C -0.06097 -0.44278 -1.94630
 F 0.44577 1.43873 1.60411
 F 0.44659 1.43978 -1.60565
 H -0.90558 -1.00003 1.74568
 H -0.90509 -0.99977 -1.74523
 H 0.75539 -1.08706 1.91058
 H 0.75517 -1.08672 -1.91032
 H -0.12948 -0.04128 2.88148
 H -0.12936 -0.04109 -2.88077
13
bifur_IRC_Cartesians_MW_output/bifur_IRC_Cartesians_MW point 34
C 0.06590 0.64357 1.05031
 C 0.06628 0.64405 -1.05060
 C -0.34145 0.98266 0.00011
 C -0.06125 -0.44371 1.94391
 C -0.06104 -0.44341 -1.94359
 F 0.44511 1.43966 1.60744
 F 0.44593 1.44073 -1.60901
 H -0.90594 -0.99993 1.74144
 H -0.90544 -0.99966 -1.74099
 H 0.75552 -1.08723 1.90586
 H 0.75530 -1.08689 -1.90559
 H -0.12951 -0.04500 2.87976
 H -0.12939 -0.04481 -2.87905
13
bifur_IRC_Cartesians_MW_output/bifur_IRC_Cartesians_MW point 35
C 0.06593 0.64519 1.05074
 C 0.06630 0.64568 -1.05103
 C -0.33951 0.98639 0.00012
 C -0.06133 -0.44435 1.94120
 C -0.06112 -0.44405 -1.94087
 F 0.44446 1.44059 1.61077
 F 0.44527 1.44167 -1.61237
 H -0.90630 -0.99982 1.73720
 H -0.90580 -0.99956 -1.73674
 H 0.75564 -1.08741 1.90113
 H 0.75542 -1.08706 -1.90085
 H -0.12955 -0.04873 2.87804
 H -0.12942 -0.04854 -2.87732
13
bifur_IRC_Cartesians_MW_output/bifur_IRC_Cartesians_MW point 36
C 0.06596 0.64656 1.05111
 C 0.06633 0.64705 -1.05140
 C -0.33787 0.98954 0.00012
 C -0.06140 -0.44489 1.93891
 C -0.06118 -0.44458 -1.93858
 F 0.44390 1.44138 1.61358
 F 0.44471 1.44247 -1.61520
 H -0.90661 -0.99974 1.73362
 H -0.90611 -0.99947 -1.73316
 H 0.75575 -1.08756 1.89714
 H 0.75553 -1.08721 -1.89685
 H -0.12958 -0.05188 2.87659
 H -0.12944 -0.05168 -2.87587
13
bifur_IRC_Cartesians_MW_output/bifur_IRC_Cartesians_MW point 37
C 0.06598 0.64800 1.05150
 C 0.06635 0.64851 -1.05180
 C -0.33613 0.99287 0.00012
 C -0.06147 -0.44546 1.93650
 C -0.06125 -0.44514 -1.93616
 F 0.44332 1.44220 1.61655
 F 0.44413 1.44331 -1.61819
 H -0.90693 -0.99965 1.72984
 H -0.90643 -0.99937 -1.72938
 H 0.75586 -1.08772 1.89292
 H 0.75565 -1.08736 -1.89263
 H -0.12961 -0.05521 2.87505
 H -0.12947 -0.05500 -2.87433
13
bifur_IRC_Cartesians_MW_output/bifur_IRC_Cartesians_MW point 38
C 0.06601 0.64955 1.05192
 C 0.06638 0.65006 -1.05221
 C -0.33429 0.99642 0.00012
 C -0.06154 -0.44606 1.93392
 C -0.06132 -0.44574 -1.93358
 F 0.44270 1.44309 1.61972
 F 0.44350 1.44421 -1.62139
 H -0.90727 -0.99955 1.72580
 H -0.90677 -0.99927 -1.72534
 H 0.75598 -1.08788 1.88843
 H 0.75577 -1.08752 -1.88812
 H -0.12964 -0.05875 2.87342
 H -0.12950 -0.05855 -2.87269
13
bifur_IRC_Cartesians_MW_output/bifur_IRC_Cartesians_MW point 39
C 0.06604 0.65122 1.05237
 C 0.06641 0.65174 -1.05266
 C -0.33228 1.00027 0.00013
 C -0.06162 -0.44672 1.93113
 C -0.06140 -0.44639 -1.93078
 F 0.44202 1.44405 1.62316
 F 0.44282 1.44519 -1.62485
 H -0.90765 -0.99944 1.72143
 H -0.90714 -0.99916 -1.72096
 H 0.75611 -1.08807 1.88355
 H 0.75591 -1.08770 -1.88323
 H -0.12968 -0.06260 2.87164
 H -0.12953 -0.06239 -2.87091
13
bifur_IRC_Cartesians_MW_output/bifur_IRC_Cartesians_MW point 40
C 0.06607 0.65305 1.05286
 C 0.06644 0.65358 -1.05316
 C -0.33009 1.00448 0.00013
 C -0.06171 -0.44744 1.92808
 C -0.06149 -0.44711 -1.92772
 F 0.44128 1.44510 1.62692
 F 0.44208 1.44626 -1.62864
 H -0.90806 -0.99933 1.71664
 H -0.90755 -0.99904 -1.71617
 H 0.75625 -1.08827 1.87822
 H 0.75605 -1.08789 -1.87789
 H -0.12972 -0.06681 2.86970
 H -0.12956 -0.06659 -2.86896
13
bifur_IRC_Cartesians_MW_output/bifur_IRC_Cartesians_MW point 41
C 0.06611 0.65510 1.05341
 C 0.06648 0.65564 -1.05371
 C -0.32763 1.00921 0.00013
 C -0.06181 -0.44824 1.92465
 C -0.06159 -0.44791 -1.92429
 F 0.44045 1.44628 1.63113
 F 0.44124 1.44745 -1.63289
 H -0.90851 -0.99920 1.71128
 H -0.90800 -0.99890 -1.71081
 H 0.75641 -1.08849 1.87224
 H 0.75621 -1.08811 -1.87190
 H -0.12977 -0.07152 2.86753
 H -0.12959 -0.07130 -2.86678
13
bifur_IRC_Cartesians_MW_output/bifur_IRC_Cartesians_MW point 42
C 0.06615 0.65737 1.05402
 C 0.06652 0.65793 -1.05433
 C -0.32491 1.01444 0.00014
 C -0.06192 -0.44914 1.92085
 C -0.06169 -0.44879 -1.92048
 F 0.43953 1.44758 1.63580
 F 0.44032 1.44878 -1.63760
 H -0.90902 -0.99906 1.70533
 H -0.90851 -0.99875 -1.70485
 H 0.75658 -1.08874 1.86561
 H 0.75640 -1.08835 -1.86525
 H -0.12981 -0.07675 2.86512
 H -0.12963 -0.07652 -2.86436
13
bifur_IRC_Cartesians_MW_output/bifur_IRC_Cartesians_MW point 43
C 0.06620 0.65984 1.05468
 C 0.06656 0.66041 -1.05499
 C -0.32196 1.02011 0.00014
 C -0.06204 -0.45011 1.91674
 C -0.06181 -0.44975 -1.91636
 F 0.43854 1.44900 1.64086
 F 0.43932 1.45021 -1.64270
 H -0.90957 -0.99890 1.69889
 H -0.90905 -0.99859 -1.69841
 H 0.75677 -1.08900 1.85843
 H 0.75659 -1.08861 -1.85806
 H -0.12987 -0.08242 2.86250
 H -0.12968 -0.08218 -2.86174
13
bifur_IRC_Cartesians_MW_output/bifur_IRC_Cartesians_MW point 44
C 0.06624 0.66245 1.05538
 C 0.06661 0.66304 -1.05570
 C -0.31883 1.02613 0.00015
 C -0.06217 -0.45113 1.91238
 C -0.06193 -0.45077 -1.91198
 F 0.43748 1.45050 1.64623
 F 0.43826 1.45174 -1.64811
 H -0.91015 -0.99874 1.69206
 H -0.90963 -0.99842 -1.69157
 H 0.75697 -1.08929 1.85081
 H 0.75680 -1.08889 -1.85042
 H -0.12993 -0.08843 2.85973
 H -0.12972 -0.08819 -2.85896
13
bifur_IRC_Cartesians_MW_output/bifur_IRC_Cartesians_MW point 45
C 0.06629 0.66522 1.05613
 C 0.06665 0.66581 -1.05645
 C -0.31552 1.03249 0.00015
 C -0.06230 -0.45222 1.90776
 C -0.06206 -0.45184 -1.90736
 F 0.43637 1.45208 1.65190
 F 0.43713 1.45335 -1.65383
 H -0.91077 -0.99856 1.68483
 H -0.91025 -0.99824 -1.68433
 H 0.75719 -1.08959 1.84276
 H 0.75702 -1.08918 -1.84235
 H -0.12999 -0.09478 2.85680
 H -0.12977 -0.09453 -2.85602
13
bifur_IRC_Cartesians_MW_output/bifur_IRC_Cartesians_MW point 46
C 0.06634 0.66815 1.05692
 C 0.06671 0.66877 -1.05724
 C -0.31199 1.03926 0.00016
 C -0.06245 -0.45337 1.90285
 C -0.06220 -0.45299 -1.90244
 F 0.43518 1.45377 1.65794
 F 0.43594 1.45506 -1.65992
 H -0.91142 -0.99838 1.67714
 H -0.91090 -0.99804 -1.67664
 H 0.75741 -1.08991 1.83419
 H 0.75726 -1.08949 -1.83376
 H -0.13005 -0.10154 2.85368
 H -0.12982 -0.10129 -2.85289
13
bifur_IRC_Cartesians_MW_output/bifur_IRC_Cartesians_MW point 47
C 0.06640 0.67134 1.05777
 C 0.06676 0.67198 -1.05810
 C -0.30817 1.04660 0.00016
 C -0.06260 -0.45463 1.89753
 C -0.06235 -0.45423 -1.89710
 F 0.43389 1.45560 1.66449
 F 0.43464 1.45692 -1.66652
 H -0.91213 -0.99818 1.66880
 H -0.91161 -0.99783 -1.66830
 H 0.75766 -1.09025 1.82490
 H 0.75751 -1.08983 -1.82444
 H -0.13012 -0.10887 2.85030
 H -0.12988 -0.10861 -2.84950
13
bifur_IRC_Cartesians_MW_output/bifur_IRC_Cartesians_MW point 48
C 0.06646 0.67480 1.05871
 C 0.06682 0.67546 -1.05904
 C -0.30403 1.05456 0.00017
 C -0.06277 -0.45599 1.89175
 C -0.06251 -0.45558 -1.89131
 F 0.43249 1.45758 1.67160
 F 0.43324 1.45894 -1.67368
 H -0.91291 -0.99796 1.65976
 H -0.91237 -0.99760 -1.65924
 H 0.75793 -1.09063 1.81481
 H 0.75778 -1.09020 -1.81434
 H -0.13019 -0.11683 2.84663
 H -0.12994 -0.11656 -2.84582
13
bifur_IRC_Cartesians_MW_output/bifur_IRC_Cartesians_MW point 49
C 0.06653 0.67850 1.05970
 C 0.06689 0.67917 -1.06003
 C -0.29960 1.06307 0.00017
 C -0.06295 -0.45744 1.88558
 C -0.06268 -0.45702 -1.88512
 F 0.43100 1.45970 1.67919
 F 0.43173 1.46110 -1.68134
 H -0.91373 -0.99773 1.65009
 H -0.91319 -0.99736 -1.64957
 H 0.75821 -1.09103 1.80404
 H 0.75808 -1.09059 -1.80354
 H -0.13027 -0.12533 2.84271
 H -0.13001 -0.12504 -2.84189
13
bifur_IRC_Cartesians_MW_output/bifur_IRC_Cartesians_MW point 50
C 0.06660 0.68255 1.06079
 C 0.06696 0.68325 -1.06113
 C -0.29474 1.07240 0.00018
 C -0.06315 -0.45903 1.87881
 C -0.06287 -0.45860 -1.87834
 F 0.42936 1.46203 1.68752
 F 0.43009 1.46346 -1.68973
 H -0.91463 -0.99747 1.63949
 H -0.91409 -0.99709 -1.63896
 H 0.75852 -1.09147 1.79222
 H 0.75840 -1.09102 -1.79169
 H -0.13036 -0.13465 2.83841
 H -0.13008 -0.13436 -2.83757
13
bifur_IRC_Cartesians_MW_output/bifur_IRC_Cartesians_MW point 51
C 0.06668 0.68708 1.06200
 C 0.06704 0.68780 -1.06235
 C -0.28932 1.08282 0.00019
 C -0.06337 -0.46081 1.87126
 C -0.06309 -0.46036 -1.87077
 F 0.42753 1.46463 1.69681
 F 0.42825 1.46610 -1.69910
 H -0.91564 -0.99719 1.62766
 H -0.91510 -0.99680 -1.62712
 H 0.75887 -1.09197 1.77904
 H 0.75876 -1.09150 -1.77848
 H -0.13046 -0.14505 2.83361
 H -0.13016 -0.14475 -2.83276
13
bifur_IRC_Cartesians_MW_output/bifur_IRC_Cartesians_MW point 52
C 0.06678 0.69223 1.06339
 C 0.06713 0.69298 -1.06375
 C -0.28315 1.09468 0.00020
 C -0.06362 -0.46284 1.86266
 C -0.06333 -0.46237 -1.86214
 F 0.42545 1.46758 1.70739
 F 0.42615 1.46910 -1.70977
 H -0.91679 -0.99686 1.61418
 H -0.91624 -0.99646 -1.61363
 H 0.75927 -1.09253 1.76402
 H 0.75917 -1.09204 -1.76342
 H -0.13057 -0.15690 2.82815
 H -0.13025 -0.15658 -2.82728
13
bifur_IRC_Cartesians_MW_output/bifur_IRC_Cartesians_MW point 53
C 0.06688 0.69799 1.06494
 C 0.06723 0.69878 -1.06530
 C -0.27624 1.10795 0.00021
 C -0.06390 -0.46510 1.85303
 C -0.06360 -0.46461 -1.85249
 F 0.42312 1.47089 1.71923
 F 0.42381 1.47247 -1.72171
 H -0.91808 -0.99650 1.59910
 H -0.91752 -0.99608 -1.59854
 H 0.75972 -1.09315 1.74722
 H 0.75963 -1.09265 -1.74658
 H -0.13070 -0.17016 2.82204
 H -0.13035 -0.16983 -2.82114
13
bifur_IRC_Cartesians_MW_output/bifur_IRC_Cartesians_MW point 54
C 0.06699 0.70418 1.06660
 C 0.06734 0.70500 -1.06698
 C -0.26883 1.12219 0.00022
 C -0.06420 -0.46753 1.84270
 C -0.06389 -0.46702 -1.84214
 F 0.42062 1.47444 1.73194
 F 0.42130 1.47607 -1.73452
 H -0.91946 -0.99611 1.58293
 H -0.91889 -0.99567 -1.58235
 H 0.76019 -1.09382 1.72919
 H 0.76013 -1.09331 -1.72851
 H -0.13083 -0.18439 2.81547
 H -0.13046 -0.18404 -2.81456
13
bifur_IRC_Cartesians_MW_output/bifur_IRC_Cartesians_MW point 55
C 0.06711 0.71055 1.06831
 C 0.06745 0.71140 -1.06870
 C -0.26120 1.13685 0.00023
 C -0.06451 -0.47004 1.83207
 C -0.06419 -0.46950 -1.83148
 F 0.41805 1.47810 1.74502
 F 0.41871 1.47979 -1.74770
 H -0.92088 -0.99571 1.56627
 H -0.92030 -0.99525 -1.56569
 H 0.76069 -1.09452 1.71063
 H 0.76063 -1.09398 -1.70990
 H -0.13097 -0.19903 2.80872
 H -0.13057 -0.19866 -2.80779
13
bifur_IRC_Cartesians_MW_output/bifur_IRC_Cartesians_MW point 56
C 0.06721 0.71663 1.06995
 C 0.06755 0.71751 -1.07034
 C -0.25392 1.15084 0.00024
 C -0.06481 -0.47243 1.82192
 C -0.06447 -0.47187 -1.82131
 F 0.41559 1.48158 1.75751
 F 0.41624 1.48333 -1.76029
 H -0.92223 -0.99532 1.55038
 H -0.92165 -0.99485 -1.54978
 H 0.76115 -1.09518 1.69291
 H 0.76112 -1.09462 -1.69214
 H -0.13110 -0.21301 2.80227
 H -0.13068 -0.21263 -2.80132
13
bifur_IRC_Cartesians_MW_output/bifur_IRC_Cartesians_MW point 57
C 0.06732 0.72250 1.07153
 C 0.06766 0.72342 -1.07193
 C -0.24688 1.16437 0.00025
 C -0.06509 -0.47474 1.81211
 C -0.06475 -0.47416 -1.81147
 F 0.41322 1.48496 1.76958
 F 0.41385 1.48676 -1.77246
 H -0.92354 -0.99495 1.53501
 H -0.92296 -0.99446 -1.53440
 H 0.76161 -1.09582 1.67578
 H 0.76159 -1.09525 -1.67497
 H -0.13123 -0.22652 2.79604
 H -0.13078 -0.22612 -2.79507
13
bifur_IRC_Cartesians_MW_output/bifur_IRC_Cartesians_MW point 58
C 0.06742 0.72821 1.07306
 C 0.06776 0.72916 -1.07347
 C -0.24005 1.17749 0.00026
 C -0.06537 -0.47698 1.80258
 C -0.06502 -0.47638 -1.80193
 F 0.41091 1.48823 1.78129
 F 0.41153 1.49008 -1.78426
 H -0.92481 -0.99460 1.52010
 H -0.92422 -0.99408 -1.51947
 H 0.76205 -1.09644 1.65916
 H 0.76204 -1.09585 -1.65832
 H -0.13136 -0.23963 2.79000
 H -0.13088 -0.23922 -2.78900
13
bifur_IRC_Cartesians_MW_output/bifur_IRC_Cartesians_MW point 59
C 0.06752 0.73388 1.07459
 C 0.06785 0.73486 -1.07500
 C -0.23325 1.19056 0.00027
 C -0.06565 -0.47921 1.79311
 C -0.06528 -0.47859 -1.79243
 F 0.40862 1.49148 1.79294
 F 0.40923 1.49339 -1.79601
 H -0.92608 -0.99424 1.50526
 H -0.92548 -0.99371 -1.50463
 H 0.76249 -1.09705 1.64262
 H 0.76249 -1.09645 -1.64174
 H -0.13148 -0.25268 2.78398
 H -0.13098 -0.25225 -2.78296
13
bifur_IRC_Cartesians_MW_output/bifur_IRC_Cartesians_MW point 60
C 0.06763 0.73958 1.07612
 C 0.06795 0.74059 -1.07654
 C -0.22643 1.20368 0.00028
 C -0.06593 -0.48145 1.78359
 C -0.06555 -0.48081 -1.78289
 F 0.40632 1.49476 1.80465
 F 0.40691 1.49672 -1.80781
 H -0.92735 -0.99388 1.49036
 H -0.92674 -0.99333 -1.48971
 H 0.76293 -1.09767 1.62601
 H 0.76295 -1.09705 -1.62509
 H -0.13160 -0.26578 2.77793
 H -0.13108 -0.26534 -2.77690
13
bifur_IRC_Cartesians_MW_output/bifur_IRC_Cartesians_MW point 61
C 0.06773 0.74532 1.07766
 C 0.06805 0.74637 -1.07809
 C -0.21954 1.21690 0.00029
 C -0.06621 -0.48370 1.77400
 C -0.06582 -0.48305 -1.77327
 F 0.40400 1.49805 1.81645
 F 0.40457 1.50007 -1.81971
 H -0.92863 -0.99352 1.47533
 H -0.92802 -0.99296 -1.47467
 H 0.76337 -1.09830 1.60927
 H 0.76341 -1.09766 -1.60830
 H -0.13173 -0.27899 2.77184
 H -0.13118 -0.27854 -2.77079
13
bifur_IRC_Cartesians_MW_output/bifur_IRC_Cartesians_MW point 62
C 0.06783 0.75111 1.07922
 C 0.06816 0.75219 -1.07966
 C -0.21261 1.23022 0.00030
 C -0.06649 -0.48598 1.76434
 C -0.06609 -0.48530 -1.76359
 F 0.40166 1.50137 1.82834
 F 0.40222 1.50344 -1.83170
 H -0.92992 -0.99315 1.46020
 H -0.92930 -0.99257 -1.45952
 H 0.76382 -1.09893 1.59240
 H 0.76387 -1.09827 -1.59139
 H -0.13185 -0.29230 2.76570
 H -0.13128 -0.29183 -2.76463
13
bifur_IRC_Cartesians_MW_output/bifur_IRC_Cartesians_MW point 63
C 0.06794 0.75692 1.08078
 C 0.06826 0.75803 -1.08123
 C -0.20565 1.24360 0.00031
 C -0.06677 -0.48826 1.75464
 C -0.06637 -0.48756 -1.75387
 F 0.39931 1.50471 1.84027
 F 0.39986 1.50683 -1.84372
 H -0.93122 -0.99279 1.44501
 H -0.93059 -0.99219 -1.44432
 H 0.76426 -1.09956 1.57547
 H 0.76433 -1.09889 -1.57443
 H -0.13198 -0.30566 2.75954
 H -0.13138 -0.30518 -2.75845
13
bifur_IRC_Cartesians_MW_output/bifur_IRC_Cartesians_MW point 64
C 0.06804 0.76272 1.08234
 C 0.06836 0.76386 -1.08279
 C -0.19870 1.25694 0.00032
 C -0.06705 -0.49054 1.74496
 C -0.06664 -0.48982 -1.74416
 F 0.39697 1.50803 1.85218
 F 0.39750 1.51021 -1.85573
 H -0.93251 -0.99242 1.42985
 H -0.93188 -0.99181 -1.42915
 H 0.76471 -1.10019 1.55857
 H 0.76479 -1.09950 -1.55749
 H -0.13211 -0.31899 2.75339
 H -0.13149 -0.31849 -2.75228
13
bifur_IRC_Cartesians_MW_output/bifur_IRC_Cartesians_MW point 65
C 0.06814 0.76848 1.08389
 C 0.06846 0.76966 -1.08435
 C -0.19180 1.27020 0.00033
 C -0.06733 -0.49280 1.73534
 C -0.06691 -0.49206 -1.73452
 F 0.39464 1.51134 1.86401
 F 0.39516 1.51357 -1.86765
 H -0.93379 -0.99206 1.41478
 H -0.93316 -0.99143 -1.41408
 H 0.76516 -1.10082 1.54178
 H 0.76525 -1.10011 -1.54066
 H -0.13223 -0.33224 2.74728
 H -0.13159 -0.33172 -2.74615
13
bifur_IRC_Cartesians_MW_output/bifur_IRC_Cartesians_MW point 66
C 0.06825 0.77418 1.08542
 C 0.06856 0.77539 -1.08589
 C -0.18497 1.28333 0.00034
 C -0.06761 -0.49505 1.72582
 C -0.06718 -0.49429 -1.72497
 F 0.39233 1.51461 1.87572
 F 0.39285 1.51690 -1.87947
 H -0.93506 -0.99170 1.39986
 H -0.93442 -0.99105 -1.39915
 H 0.76560 -1.10144 1.52516
 H 0.76571 -1.10072 -1.52399
 H -0.13236 -0.34535 2.74123
 H -0.13169 -0.34483 -2.74009
13
bifur_IRC_Cartesians_MW_output/bifur_IRC_Cartesians_MW point 67
C 0.06835 0.77982 1.08694
 C 0.06866 0.78106 -1.08741
 C -0.17821 1.29632 0.00035
 C -0.06789 -0.49726 1.71640
 C -0.06744 -0.49648 -1.71553
 F 0.39005 1.51785 1.88731
 F 0.39055 1.52019 -1.89115
 H -0.93632 -0.99134 1.38511
 H -0.93567 -0.99068 -1.38438
 H 0.76603 -1.10205 1.50871
 H 0.76615 -1.10131 -1.50751
 H -0.13248 -0.35833 2.73525
 H -0.13179 -0.35778 -2.73408
13
bifur_IRC_Cartesians_MW_output/bifur_IRC_Cartesians_MW point 68
C 0.06845 0.78540 1.08844
 C 0.06875 0.78667 -1.08892
 C -0.17153 1.30915 0.00036
 C -0.06816 -0.49945 1.70709
 C -0.06770 -0.49865 -1.70620
 F 0.38780 1.52105 1.89876
 F 0.38829 1.52344 -1.90269
 H -0.93757 -0.99099 1.37053
 H -0.93691 -0.99031 -1.36979
 H 0.76646 -1.10266 1.49247
 H 0.76660 -1.10190 -1.49123
 H -0.13260 -0.37115 2.72934
 H -0.13189 -0.37059 -2.72815
13
bifur_IRC_Cartesians_MW_output/bifur_IRC_Cartesians_MW point 69
C 0.06855 0.79091 1.08992
 C 0.06885 0.79221 -1.09041
 C -0.16493 1.32183 0.00037
 C -0.06843 -0.50162 1.69789
 C -0.06796 -0.50080 -1.69698
 F 0.38558 1.52421 1.91008
 F 0.38605 1.52665 -1.91410
 H -0.93879 -0.99065 1.35613
 H -0.93813 -0.98995 -1.35537
 H 0.76689 -1.10325 1.47641
 H 0.76704 -1.10249 -1.47513
 H -0.13272 -0.38381 2.72350
 H -0.13198 -0.38324 -2.72229
13
bifur_IRC_Cartesians_MW_output/bifur_IRC_Cartesians_MW point 70
C 0.06864 0.79635 1.09138
 C 0.06895 0.79769 -1.09188
 C -0.15841 1.33437 0.00038
 C -0.06869 -0.50376 1.68880
 C -0.06822 -0.50292 -1.68787
 F 0.38338 1.52734 1.92126
 F 0.38383 1.52983 -1.92537
 H -0.94001 -0.99030 1.34189
 H -0.93934 -0.98959 -1.34112
 H 0.76731 -1.10385 1.46054
 H 0.76747 -1.10306 -1.45922
 H -0.13284 -0.39633 2.71772
 H -0.13208 -0.39575 -2.71650
13
bifur_IRC_Cartesians_MW_output/bifur_IRC_Cartesians_MW point 71
C 0.06874 0.80174 1.09283
 C 0.06904 0.80310 -1.09334
 C -0.15196 1.34676 0.00039
 C -0.06895 -0.50587 1.67981
 C -0.06847 -0.50502 -1.67885
 F 0.38120 1.53043 1.93232
 F 0.38165 1.53297 -1.93652
 H -0.94121 -0.98996 1.32781
 H -0.94053 -0.98924 -1.32703
 H 0.76772 -1.10443 1.44485
 H 0.76790 -1.10363 -1.44349
 H -0.13296 -0.40872 2.71201
 H -0.13217 -0.40812 -2.71077
13
bifur_IRC_Cartesians_MW_output/bifur_IRC_Cartesians_MW point 72
C 0.06884 0.80706 1.09426
 C 0.06913 0.80846 -1.09478
 C -0.14558 1.35902 0.00039
 C -0.06921 -0.50797 1.67092
 C -0.06872 -0.50709 -1.66994
 F 0.37905 1.53348 1.94326
 F 0.37948 1.53607 -1.94755
 H -0.94240 -0.98963 1.31388
 H -0.94172 -0.98889 -1.31309
 H 0.76813 -1.10501 1.42932
 H 0.76833 -1.10420 -1.42793
 H -0.13307 -0.42096 2.70636
 H -0.13227 -0.42035 -2.70510
13
bifur_IRC_Cartesians_MW_output/bifur_IRC_Cartesians_MW point 73
C 0.06893 0.81233 1.09568
 C 0.06923 0.81375 -1.09620
 C -0.13927 1.37115 0.00040
 C -0.06947 -0.51004 1.66212
 C -0.06897 -0.50914 -1.66112
 F 0.37692 1.53650 1.95408
 F 0.37734 1.53914 -1.95846
 H -0.94357 -0.98930 1.30010
 H -0.94288 -0.98854 -1.29930
 H 0.76854 -1.10558 1.41397
 H 0.76875 -1.10475 -1.41254
 H -0.13319 -0.43308 2.70078
 H -0.13236 -0.43245 -2.69950
13
bifur_IRC_Cartesians_MW_output/bifur_IRC_Cartesians_MW point 74
C 0.06903 0.81755 1.09708
 C 0.06932 0.81900 -1.09761
 C -0.13302 1.38316 0.00041
 C -0.06972 -0.51209 1.65341
 C -0.06921 -0.51118 -1.65239
 F 0.37481 1.53950 1.96479
 F 0.37522 1.54219 -1.96926
 H -0.94473 -0.98897 1.28646
 H -0.94404 -0.98819 -1.28565
 H 0.76894 -1.10615 1.39876
 H 0.76916 -1.10531 -1.39730
 H -0.13330 -0.44507 2.69524
 H -0.13245 -0.44443 -2.69395
13
bifur_IRC_Cartesians_MW_output/bifur_IRC_Cartesians_MW point 75
C 0.06912 0.82271 1.09847
 C 0.06941 0.82419 -1.09900
 C -0.12683 1.39505 0.00042
 C -0.06998 -0.51412 1.64478
 C -0.06945 -0.51319 -1.64375
 F 0.37272 1.54246 1.97540
 F 0.37312 1.54520 -1.97996
 H -0.94588 -0.98864 1.27295
 H -0.94519 -0.98785 -1.27213
 H 0.76934 -1.10671 1.38371
 H 0.76957 -1.10585 -1.38221
 H -0.13341 -0.45695 2.68977
 H -0.13254 -0.45630 -2.68845
13
bifur_IRC_Cartesians_MW_output/bifur_IRC_Cartesians_MW point 76
C 0.06921 0.82783 1.09984
 C 0.06950 0.82934 -1.10039
 C -0.12070 1.40683 0.00043
 C -0.07022 -0.51613 1.63624
 C -0.06969 -0.51518 -1.63518
 F 0.37066 1.54540 1.98591
 F 0.37104 1.54818 -1.99055
 H -0.94703 -0.98832 1.25957
 H -0.94632 -0.98752 -1.25874
 H 0.76973 -1.10727 1.36879
 H 0.76998 -1.10639 -1.36726
 H -0.13352 -0.46872 2.68434
 H -0.13263 -0.46805 -2.68301
13
bifur_IRC_Cartesians_MW_output/bifur_IRC_Cartesians_MW point 77
C 0.06930 0.83290 1.10121
 C 0.06959 0.83444 -1.10176
 C -0.11463 1.41850 0.00044
 C -0.07047 -0.51812 1.62778
 C -0.06993 -0.51715 -1.62670
 F 0.36861 1.54831 1.99633
 F 0.36898 1.55114 -2.00105
 H -0.94816 -0.98800 1.24631
 H -0.94745 -0.98718 -1.24547
 H 0.77013 -1.10782 1.35402
 H 0.77038 -1.10693 -1.35245
 H -0.13363 -0.48037 2.67896
 H -0.13272 -0.47969 -2.67762
13
bifur_IRC_Cartesians_MW_output/bifur_IRC_Cartesians_MW point 78
C 0.06939 0.83792 1.10256
 C 0.06967 0.83949 -1.10311
 C -0.10861 1.43006 0.00045
 C -0.07072 -0.52010 1.61939
 C -0.07017 -0.51911 -1.61829
 F 0.36658 1.55119 2.00664
 F 0.36694 1.55407 -2.01145
 H -0.94928 -0.98769 1.23318
 H -0.94856 -0.98685 -1.23233
 H 0.77051 -1.10837 1.33938
 H 0.77078 -1.10746 -1.33778
 H -0.13374 -0.49192 2.67364
 H -0.13281 -0.49123 -2.67227
13
bifur_IRC_Cartesians_MW_output/bifur_IRC_Cartesians_MW point 79
C 0.06948 0.84290 1.10389
 C 0.06976 0.84449 -1.10446
 C -0.10265 1.44152 0.00046
 C -0.07096 -0.52205 1.61108
 C -0.07040 -0.52105 -1.60996
 F 0.36457 1.55405 2.01687
 F 0.36492 1.55697 -2.02175
 H -0.95039 -0.98737 1.22016
 H -0.94967 -0.98652 -1.21930
 H 0.77090 -1.10891 1.32487
 H 0.77118 -1.10799 -1.32324
 H -0.13385 -0.50337 2.66836
 H -0.13290 -0.50266 -2.66698
13
bifur_IRC_Cartesians_MW_output/bifur_IRC_Cartesians_MW point 80
C 0.06957 0.84783 1.10522
 C 0.06985 0.84945 -1.10579
 C -0.09674 1.45287 0.00046
 C -0.07120 -0.52399 1.60285
 C -0.07063 -0.52297 -1.60171
 F 0.36258 1.55688 2.02699
 F 0.36291 1.55984 -2.03196
 H -0.95149 -0.98706 1.20727
 H -0.95076 -0.98620 -1.20640
 H 0.77128 -1.10944 1.31050
 H 0.77157 -1.10851 -1.30883
 H -0.13396 -0.51470 2.66313
 H -0.13298 -0.51399 -2.66173
13
bifur_IRC_Cartesians_MW_output/bifur_IRC_Cartesians_MW point 81
C 0.06966 0.85271 1.10653
 C 0.06993 0.85436 -1.10711
 C -0.09089 1.46411 0.00047
 C -0.07144 -0.52591 1.59469
 C -0.07086 -0.52487 -1.59354
 F 0.36060 1.55968 2.03702
 F 0.36093 1.56269 -2.04207
 H -0.95257 -0.98675 1.19450
 H -0.95184 -0.98588 -1.19362
 H 0.77165 -1.10997 1.29627
 H 0.77196 -1.10903 -1.29457
 H -0.13406 -0.52593 2.65795
 H -0.13307 -0.52520 -2.65654
13
bifur_IRC_Cartesians_MW_output/bifur_IRC_Cartesians_MW point 82
C 0.06974 0.85755 1.10783
 C 0.07002 0.85922 -1.10842
 C -0.08510 1.47524 0.00048
 C -0.07167 -0.52781 1.58662
 C -0.07109 -0.52675 -1.58544
 F 0.35865 1.56245 2.04695
 F 0.35896 1.56551 -2.05209
 H -0.95365 -0.98645 1.18185
 H -0.95292 -0.98556 -1.18097
 H 0.77203 -1.11050 1.28218
 H 0.77235 -1.10954 -1.28044
 H -0.13417 -0.53705 2.65282
 H -0.13315 -0.53631 -2.65139
13
bifur_IRC_Cartesians_MW_output/bifur_IRC_Cartesians_MW point 83
C 0.06983 0.86233 1.10912
 C 0.07010 0.86403 -1.10971
 C -0.07936 1.48625 0.00049
 C -0.07191 -0.52969 1.57863
 C -0.07131 -0.52862 -1.57744
 F 0.35672 1.56520 2.05678
 F 0.35702 1.56830 -2.06199
 H -0.95472 -0.98615 1.16934
 H -0.95398 -0.98524 -1.16844
 H 0.77240 -1.11102 1.26823
 H 0.77273 -1.11005 -1.26646
 H -0.13427 -0.54805 2.64775
 H -0.13324 -0.54730 -2.64630
13
bifur_IRC_Cartesians_MW_output/bifur_IRC_Cartesians_MW point 84
C 0.06991 0.86706 1.11039
 C 0.07018 0.86879 -1.11099
 C -0.07369 1.49715 0.00050
 C -0.07214 -0.53155 1.57073
 C -0.07154 -0.53046 -1.56951
 F 0.35480 1.56791 2.06650
 F 0.35510 1.57106 -2.07179
 H -0.95577 -0.98585 1.15697
 H -0.95503 -0.98493 -1.15606
 H 0.77276 -1.11153 1.25444
 H 0.77311 -1.11055 -1.25264
 H -0.13438 -0.55894 2.64273
 H -0.13332 -0.55817 -2.64127
13
bifur_IRC_Cartesians_MW_output/bifur_IRC_Cartesians_MW point 85
C 0.07000 0.87174 1.11165
 C 0.07026 0.87350 -1.11225
 C -0.06809 1.50792 0.00051
 C -0.07236 -0.53339 1.56292
 C -0.07176 -0.53228 -1.56168
 F 0.35291 1.57060 2.07611
 F 0.35319 1.57379 -2.08148
 H -0.95682 -0.98556 1.14473
 H -0.95606 -0.98462 -1.14381
 H 0.77312 -1.11204 1.24080
 H 0.77348 -1.11104 -1.23897
 H -0.13448 -0.56969 2.63777
 H -0.13340 -0.56892 -2.63629
13
bifur_IRC_Cartesians_MW_output/bifur_IRC_Cartesians_MW point 86
C 0.07008 0.87637 1.11289
 C 0.07034 0.87815 -1.11350
 C -0.06255 1.51856 0.00051
 C -0.07259 -0.53521 1.55520
 C -0.07197 -0.53408 -1.55394
 F 0.35104 1.57325 2.08561
 F 0.35132 1.57649 -2.09106
 H -0.95785 -0.98526 1.13264
 H -0.95709 -0.98432 -1.13171
 H 0.77348 -1.11255 1.22732
 H 0.77385 -1.11153 -1.22546
 H -0.13458 -0.58033 2.63286
 H -0.13348 -0.57954 -2.63137
13
bifur_IRC_Cartesians_MW_output/bifur_IRC_Cartesians_MW point 87
C 0.07016 0.88093 1.11412
 C 0.07042 0.88274 -1.11474
 C -0.05708 1.52907 0.00052
 C -0.07281 -0.53700 1.54757
 C -0.07219 -0.53586 -1.54630
 F 0.34920 1.57587 2.09499
 F 0.34946 1.57915 -2.10051
 H -0.95887 -0.98498 1.12070
 H -0.95810 -0.98402 -1.11976
 H 0.77383 -1.11304 1.21402
 H 0.77421 -1.11201 -1.21212
 H -0.13468 -0.59083 2.62802
 H -0.13356 -0.59002 -2.62651
13
bifur_IRC_Cartesians_MW_output/bifur_IRC_Cartesians_MW point 88
C 0.07024 0.88543 1.11533
 C 0.07050 0.88727 -1.11595
 C -0.05168 1.53944 0.00053
 C -0.07303 -0.53877 1.54005
 C -0.07240 -0.53762 -1.53876
 F 0.34738 1.57846 2.10424
 F 0.34763 1.58178 -2.10983
 H -0.95987 -0.98469 1.10892
 H -0.95910 -0.98372 -1.10797
 H 0.77418 -1.11353 1.20089
 H 0.77457 -1.11249 -1.19896
 H -0.13478 -0.60118 2.62325
 H -0.13364 -0.60037 -2.62172
13
bifur_IRC_Cartesians_MW_output/bifur_IRC_Cartesians_MW point 89
C 0.07032 0.88987 1.11652
 C 0.07058 0.89173 -1.11715
 C -0.04637 1.54966 0.00054
 C -0.07325 -0.54051 1.53264
 C -0.07261 -0.53935 -1.53133
 F 0.34559 1.58100 2.11336
 F 0.34583 1.58436 -2.11903
 H -0.96086 -0.98441 1.09731
 H -0.96009 -0.98343 -1.09636
 H 0.77452 -1.11401 1.18795
 H 0.77493 -1.11296 -1.18599
 H -0.13487 -0.61139 2.61854
 H -0.13372 -0.61056 -2.61700
13
bifur_IRC_Cartesians_MW_output/bifur_IRC_Cartesians_MW point 90
C 0.07040 0.89424 1.11770
 C 0.07066 0.89613 -1.11833
 C -0.04113 1.55972 0.00054
 C -0.07346 -0.54223 1.52534
 C -0.07281 -0.54105 -1.52402
 F 0.34382 1.58351 2.12233
 F 0.34405 1.58691 -2.12807
 H -0.96183 -0.98414 1.08589
 H -0.96106 -0.98314 -1.08492
 H 0.77486 -1.11449 1.17522
 H 0.77527 -1.11342 -1.17323
 H -0.13497 -0.62144 2.61390
 H -0.13380 -0.62060 -2.61235
13
bifur_IRC_Cartesians_MW_output/bifur_IRC_Cartesians_MW point 91
C 0.07048 0.89854 1.11885
 C 0.07073 0.90045 -1.11949
 C -0.03598 1.56960 0.00055
 C -0.07367 -0.54392 1.51817
 C -0.07301 -0.54272 -1.51683
 F 0.34208 1.58598 2.13116
 F 0.34230 1.58942 -2.13697
 H -0.96279 -0.98387 1.07465
 H -0.96201 -0.98285 -1.07368
 H 0.77519 -1.11496 1.16269
 H 0.77562 -1.11388 -1.16068
 H -0.13506 -0.63132 2.60935
 H -0.13387 -0.63047 -2.60778
13
bifur_IRC_Cartesians_MW_output/bifur_IRC_Cartesians_MW point 92
C 0.07055 0.90276 1.11999
 C 0.07081 0.90469 -1.12063
 C -0.03093 1.57931 0.00056
 C -0.07387 -0.54558 1.51113
 C -0.07321 -0.54436 -1.50977
 F 0.34038 1.58840 2.13982
 F 0.34059 1.59188 -2.14570
 H -0.96373 -0.98360 1.06362
 H -0.96295 -0.98258 -1.06264
 H 0.77552 -1.11542 1.15040
 H 0.77595 -1.11432 -1.14836
 H -0.13515 -0.64101 2.60488
 H -0.13395 -0.64015 -2.60329
13
bifur_IRC_Cartesians_MW_output/bifur_IRC_Cartesians_MW point 93
C 0.07063 0.90688 1.12110
 C 0.07088 0.90884 -1.12175
 C -0.02599 1.58882 0.00057
 C -0.07408 -0.54720 1.50424
 C -0.07341 -0.54597 -1.50286
 F 0.33871 1.59077 2.14830
 F 0.33891 1.59429 -2.15425
 H -0.96465 -0.98334 1.05283
 H -0.96386 -0.98230 -1.05184
 H 0.77583 -1.11586 1.13837
 H 0.77628 -1.11476 -1.13629
 H -0.13524 -0.65051 2.60050
 H -0.13402 -0.64964 -2.59890
13
bifur_IRC_Cartesians_MW_output/bifur_IRC_Cartesians_MW point 94
C 0.07070 0.91091 1.12218
 C 0.07095 0.91289 -1.12284
 C -0.02116 1.59809 0.00057
 C -0.07427 -0.54878 1.49751
 C -0.07359 -0.54754 -1.49612
 F 0.33708 1.59308 2.15657
 F 0.33727 1.59663 -2.16259
 H -0.96555 -0.98309 1.04229
 H -0.96476 -0.98204 -1.04129
 H 0.77615 -1.11630 1.12663
 H 0.77660 -1.11519 -1.12452
 H -0.13533 -0.65977 2.59622
 H -0.13409 -0.65889 -2.59461
13
bifur_IRC_Cartesians_MW_output/bifur_IRC_Cartesians_MW point 95
C 0.07077 0.91483 1.12323
 C 0.07102 0.91683 -1.12390
 C -0.01647 1.60711 0.00058
 C -0.07446 -0.55032 1.49097
 C -0.07378 -0.54907 -1.48956
 F 0.33550 1.59533 2.16462
 F 0.33568 1.59892 -2.17070
 H -0.96642 -0.98284 1.03204
 H -0.96562 -0.98178 -1.03104
 H 0.77645 -1.11673 1.11521
 H 0.77691 -1.11560 -1.11308
 H -0.13542 -0.66878 2.59207
 H -0.13416 -0.66789 -2.59044
13
bifur_IRC_Cartesians_MW_output/bifur_IRC_Cartesians_MW point 96
C 0.07084 0.91862 1.12425
 C 0.07108 0.92064 -1.12492
 C -0.01192 1.61584 0.00059
 C -0.07465 -0.55181 1.48464
 C -0.07396 -0.55054 -1.48321
 F 0.33397 1.59750 2.17241
 F 0.33414 1.60113 -2.17856
 H -0.96727 -0.98260 1.02213
 H -0.96647 -0.98153 -1.02111
 H 0.77674 -1.11714 1.10416
 H 0.77722 -1.11600 -1.10200
 H -0.13550 -0.67750 2.58805
 H -0.13423 -0.67660 -2.58641
13
bifur_IRC_Cartesians_MW_output/bifur_IRC_Cartesians_MW point 97
C 0.07090 0.92228 1.12524
 C 0.07115 0.92432 -1.12591
 C -0.00754 1.62425 0.00059
 C -0.07483 -0.55325 1.47853
 C -0.07413 -0.55197 -1.47710
 F 0.33249 1.59960 2.17992
 F 0.33266 1.60326 -2.18613
 H -0.96809 -0.98237 1.01257
 H -0.96728 -0.98129 -1.01155
 H 0.77702 -1.11754 1.09350
 H 0.77751 -1.11639 -1.09132
 H -0.13558 -0.68590 2.58417
 H -0.13429 -0.68500 -2.58252
13
bifur_IRC_Cartesians_MW_output/bifur_IRC_Cartesians_MW point 98
C 0.07097 0.92579 1.12618
 C 0.07121 0.92785 -1.12686
 C -0.00334 1.63233 0.00060
 C -0.07500 -0.55463 1.47267
 C -0.07429 -0.55333 -1.47122
 F 0.33107 1.60161 2.18713
 F 0.33123 1.60531 -2.19340
 H -0.96887 -0.98215 1.00339
 H -0.96806 -0.98106 -1.00236
 H 0.77729 -1.11792 1.08327
 H 0.77779 -1.11676 -1.08106
 H -0.13565 -0.69398 2.58045
 H -0.13435 -0.69306 -2.57879
13
bifur_IRC_Cartesians_MW_output/bifur_IRC_Cartesians_MW point 99
C 0.07103 0.92915 1.12708
 C 0.07127 0.93123 -1.12777
 C 0.00069 1.64007 0.00060
 C -0.07516 -0.55595 1.46706
 C -0.07445 -0.55464 -1.46560
 F 0.32971 1.60354 2.19403
 F 0.32986 1.60727 -2.20035
 H -0.96962 -0.98194 0.99460
 H -0.96880 -0.98084 -0.99356
 H 0.77755 -1.11828 1.07347
 H 0.77806 -1.11712 -1.07124
 H -0.13573 -0.70171 2.57688
 H -0.13441 -0.70078 -2.57521
13
bifur_IRC_Cartesians_MW_output/bifur_IRC_Cartesians_MW point 100
C 0.07109 0.93234 1.12794
 C 0.07132 0.93444 -1.12863
 C 0.00451 1.64742 0.00061
 C -0.07532 -0.55721 1.46173
 C -0.07460 -0.55589 -1.46025
 F 0.32842 1.60537 2.20059
 F 0.32857 1.60913 -2.20696
 H -0.97033 -0.98174 0.98625
 H -0.96951 -0.98063 -0.98521
 H 0.77780 -1.11863 1.06417
 H 0.77831 -1.11746 -1.06192
 H -0.13580 -0.70905 2.57350
 H -0.13447 -0.70811 -2.57181
13
bifur_IRC_Cartesians_MW_output/bifur_IRC_Cartesians_MW point 101
C 0.07114 0.93533 1.12875
 C 0.07138 0.93745 -1.12944
 C 0.00810 1.65431 0.00062
 C -0.07546 -0.55838 1.45673
 C -0.07474 -0.55705 -1.45524
 F 0.32722 1.60709 2.20673
 F 0.32735 1.61088 -2.21316
 H -0.97100 -0.98155 0.97843
 H -0.97017 -0.98043 -0.97738
 H 0.77803 -1.11896 1.05545
 H 0.77855 -1.11777 -1.05318
 H -0.13586 -0.71593 2.57032
 H -0.13452 -0.71499 -2.56863
13
bifur_IRC_Cartesians_MW_output/bifur_IRC_Cartesians_MW point 102
C 0.07119 0.93809 1.12949
 C 0.07142 0.94022 -1.13018
 C 0.01140 1.66066 0.00062
 C -0.07560 -0.55947 1.45213
 C -0.07487 -0.55813 -1.45063
 F 0.32610 1.60868 2.21240
 F 0.32623 1.61249 -2.21887
 H -0.97161 -0.98138 0.97121
 H -0.97079 -0.98025 -0.97016
 H 0.77824 -1.11926 1.04741
 H 0.77877 -1.11806 -1.04511
 H -0.13592 -0.72227 2.56740
 H -0.13457 -0.72132 -2.56569
13
bifur_IRC_Cartesians_MW_output/bifur_IRC_Cartesians_MW point 103
C 0.07123 0.94057 1.13015
 C 0.07147 0.94271 -1.13085
 C 0.01437 1.66637 0.00062
 C -0.07572 -0.56044 1.44799
 C -0.07499 -0.55909 -1.44648
 F 0.32510 1.61010 2.21749
 F 0.32522 1.61393 -2.22401
 H -0.97216 -0.98122 0.96473
 H -0.97133 -0.98008 -0.96367
 H 0.77843 -1.11953 1.04018
 H 0.77897 -1.11833 -1.03787
 H -0.13598 -0.72797 2.56477
 H -0.13461 -0.72702 -2.56306
13
bifur_IRC_Cartesians_MW_output/bifur_IRC_Cartesians_MW point 104
C 0.07127 0.94270 1.13073
 C 0.07150 0.94485 -1.13143
 C 0.01692 1.67127 0.00063
 C -0.07582 -0.56128 1.44443
 C -0.07509 -0.55992 -1.44291
 F 0.32424 1.61132 2.22187
 F 0.32435 1.61517 -2.22841
 H -0.97264 -0.98109 0.95916
 H -0.97181 -0.97994 -0.95810
 H 0.77860 -1.11976 1.03398
 H 0.77914 -1.11855 -1.03165
 H -0.13602 -0.73287 2.56251
 H -0.13465 -0.73191 -2.56079
13
bifur_IRC_Cartesians_MW_output/bifur_IRC_Cartesians_MW point 105
C 0.07130 0.94434 1.13117
 C 0.07153 0.94650 -1.13187
 C 0.01889 1.67504 0.00063
 C -0.07590 -0.56192 1.44169
 C -0.07516 -0.56056 -1.44017
 F 0.32358 1.61226 2.22524
 F 0.32369 1.61613 -2.23181
 H -0.97300 -0.98098 0.95487
 H -0.97217 -0.97984 -0.95380
 H 0.77873 -1.11994 1.02920
 H 0.77927 -1.11873 -1.02686
 H -0.13606 -0.73664 2.56077
 H -0.13468 -0.73567 -2.55905
13
bifur_IRC_Cartesians_MW_output/bifur_IRC_Cartesians_MW point 106
C 0.07131 0.94484 1.13130
 C 0.07154 0.94700 -1.13200
 C 0.01948 1.67618 0.00063
 C -0.07592 -0.56212 1.44087
 C -0.07519 -0.56075 -1.43934
 F 0.32338 1.61255 2.22625
 F 0.32349 1.61642 -2.23284
 H -0.97311 -0.98095 0.95357
 H -0.97228 -0.97980 -0.95251
 H 0.77876 -1.11999 1.02775
 H 0.77931 -1.11878 -1.02541
 H -0.13607 -0.73778 2.56025
 H -0.13469 -0.73681 -2.55852
13
bifur_IRC_Cartesians_MW_output/bifur_IRC_Cartesians_MW point 107
C 0.07131 0.94462 1.13124
 C 0.07154 0.94678 -1.13195
 C 0.01922 1.67569 0.00063
 C -0.07591 -0.56203 1.44123
 C -0.07518 -0.56067 -1.43970
 F 0.32346 1.61242 2.22581
 F 0.32357 1.61629 -2.23239
 H -0.97307 -0.98097 0.95414
 H -0.97223 -0.97982 -0.95307
 H 0.77875 -1.11997 1.02838
 H 0.77929 -1.11876 -1.02605
 H -0.13606 -0.73728 2.56048
 H -0.13468 -0.73632 -2.55875
13
bifur_IRC_Cartesians_MW_output/bifur_IRC_Cartesians_MW point 108
C 0.07129 0.94396 1.13106
 C 0.07153 0.94612 -1.13177
 C 0.01843 1.67417 0.00063
 C -0.07588 -0.56177 1.44233
 C -0.07515 -0.56041 -1.44080
 F 0.32373 1.61204 2.22446
 F 0.32384 1.61591 -2.23103
 H -0.97292 -0.98101 0.95586
 H -0.97209 -0.97986 -0.95479
 H 0.77870 -1.11990 1.03030
 H 0.77924 -1.11869 -1.02797
 H -0.13605 -0.73577 2.56117
 H -0.13467 -0.73481 -2.55945
13
bifur_IRC_Cartesians_MW_output/bifur_IRC_Cartesians_MW point 109
C 0.07128 0.94294 1.13079
 C 0.07151 0.94509 -1.13149
 C 0.01721 1.67181 0.00063
 C -0.07583 -0.56137 1.44403
 C -0.07510 -0.56001 -1.44252
 F 0.32414 1.61146 2.22236
 F 0.32426 1.61531 -2.22891
 H -0.97269 -0.98107 0.95854
 H -0.97186 -0.97993 -0.95747
 H 0.77862 -1.11978 1.03328
 H 0.77915 -1.11858 -1.03096
 H -0.13603 -0.73342 2.56226
 H -0.13466 -0.73245 -2.56054
13
bifur_IRC_Cartesians_MW_output/bifur_IRC_Cartesians_MW point 110
C 0.07125 0.94159 1.13043
 C 0.07148 0.94373 -1.13113
 C 0.01559 1.66870 0.00063
 C -0.07577 -0.56084 1.44629
 C -0.07503 -0.55949 -1.44478
 F 0.32469 1.61068 2.21958
 F 0.32481 1.61452 -2.22611
 H -0.97239 -0.98116 0.96207
 H -0.97156 -0.98002 -0.96101
 H 0.77851 -1.11964 1.03723
 H 0.77905 -1.11843 -1.03491
 H -0.13600 -0.73030 2.56369
 H -0.13463 -0.72935 -2.56198
13
bifur_IRC_Cartesians_MW_output/bifur_IRC_Cartesians_MW point 111
C 0.07122 0.93991 1.12998
 C 0.07146 0.94205 -1.13067
 C 0.01358 1.66484 0.00062
 C -0.07568 -0.56018 1.44909
 C -0.07496 -0.55883 -1.44759
 F 0.32537 1.60972 2.21613
 F 0.32549 1.61354 -2.22263
 H -0.97202 -0.98126 0.96646
 H -0.97119 -0.98013 -0.96540
 H 0.77838 -1.11945 1.04211
 H 0.77891 -1.11826 -1.03981
 H -0.13596 -0.72645 2.56547
 H -0.13460 -0.72549 -2.56376
13
bifur_IRC_Cartesians_MW_output/bifur_IRC_Cartesians_MW point 112
C 0.07119 0.93792 1.12944
 C 0.07142 0.94005 -1.13014
 C 0.01120 1.66026 0.00062
 C -0.07559 -0.55940 1.45241
 C -0.07486 -0.55806 -1.45092
 F 0.32617 1.60858 2.21205
 F 0.32630 1.61238 -2.21852
 H -0.97157 -0.98139 0.97166
 H -0.97075 -0.98026 -0.97061
 H 0.77823 -1.11924 1.04791
 H 0.77875 -1.11805 -1.04562
 H -0.13592 -0.72187 2.56758
 H -0.13457 -0.72093 -2.56588
13
bifur_IRC_Cartesians_MW_output/bifur_IRC_Cartesians_MW point 113
C 0.07114 0.93562 1.12882
 C 0.07138 0.93773 -1.12951
 C 0.00844 1.65497 0.00062
 C -0.07548 -0.55849 1.45625
 C -0.07475 -0.55716 -1.45477
 F 0.32710 1.60726 2.20732
 F 0.32723 1.61104 -2.21375
 H -0.97106 -0.98153 0.97768
 H -0.97024 -0.98041 -0.97663
 H 0.77805 -1.11899 1.05461
 H 0.77857 -1.11780 -1.05234
 H -0.13587 -0.71659 2.57002
 H -0.13453 -0.71564 -2.56833
13
bifur_IRC_Cartesians_MW_output/bifur_IRC_Cartesians_MW point 114
C 0.07110 0.93301 1.12812
 C 0.07133 0.93511 -1.12881
 C 0.00531 1.64896 0.00061
 C -0.07535 -0.55747 1.46061
 C -0.07463 -0.55615 -1.45913
 F 0.32815 1.60576 2.20196
 F 0.32829 1.60952 -2.20835
 H -0.97048 -0.98170 0.98450
 H -0.96966 -0.98058 -0.98346
 H 0.77785 -1.11870 1.06222
 H 0.77836 -1.11753 -1.05996
 H -0.13581 -0.71058 2.57279
 H -0.13448 -0.70965 -2.57110
13
bifur_IRC_Cartesians_MW_output/bifur_IRC_Cartesians_MW point 115
C 0.07104 0.93010 1.12734
 C 0.07128 0.93218 -1.12802
 C 0.00183 1.64226 0.00061
 C -0.07521 -0.55633 1.46547
 C -0.07450 -0.55501 -1.46400
 F 0.32933 1.60409 2.19599
 F 0.32948 1.60782 -2.20232
 H -0.96983 -0.98188 0.99211
 H -0.96901 -0.98077 -0.99107
 H 0.77763 -1.11839 1.07070
 H 0.77813 -1.11722 -1.06847
 H -0.13575 -0.70389 2.57587
 H -0.13443 -0.70297 -2.57420
13
bifur_IRC_Cartesians_MW_output/bifur_IRC_Cartesians_MW point 116
C 0.07099 0.92690 1.12648
 C 0.07123 0.92896 -1.12716
 C -0.00201 1.63489 0.00060
 C -0.07505 -0.55507 1.47082
 C -0.07434 -0.55377 -1.46936
 F 0.33062 1.60225 2.18941
 F 0.33078 1.60596 -2.19570
 H -0.96912 -0.98208 1.00048
 H -0.96830 -0.98099 -0.99945
 H 0.77738 -1.11804 1.08003
 H 0.77788 -1.11688 -1.07782
 H -0.13568 -0.69653 2.57927
 H -0.13437 -0.69561 -2.57760
13
bifur_IRC_Cartesians_MW_output/bifur_IRC_Cartesians_MW point 117
C 0.07092 0.92342 1.12554
 C 0.07117 0.92547 -1.12622
 C -0.00618 1.62688 0.00059
 C -0.07488 -0.55370 1.47663
 C -0.07418 -0.55241 -1.47519
 F 0.33203 1.60025 2.18226
 F 0.33219 1.60393 -2.18849
 H -0.96834 -0.98230 1.00958
 H -0.96753 -0.98121 -1.00856
 H 0.77711 -1.11766 1.09017
 H 0.77760 -1.11651 -1.08798
 H -0.13560 -0.68853 2.58296
 H -0.13431 -0.68762 -2.58131
13
bifur_IRC_Cartesians_MW_output/bifur_IRC_Cartesians_MW point 118
C 0.07086 0.91966 1.12453
 C 0.07110 0.92168 -1.12520
 C -0.01068 1.61822 0.00059
 C -0.07470 -0.55222 1.48291
 C -0.07400 -0.55095 -1.48148
 F 0.33355 1.59810 2.17454
 F 0.33372 1.60173 -2.18070
 H -0.96750 -0.98254 1.01942
 H -0.96670 -0.98146 -1.01841
 H 0.77682 -1.11725 1.10114
 H 0.77730 -1.11611 -1.09898
 H -0.13552 -0.67988 2.58695
 H -0.13425 -0.67898 -2.58531
13
bifur_IRC_Cartesians_MW_output/bifur_IRC_Cartesians_MW point 119
C 0.07078 0.91562 1.12344
 C 0.07103 0.91762 -1.12411
 C -0.01553 1.60891 0.00058
 C -0.07450 -0.55063 1.48966
 C -0.07381 -0.54937 -1.48825
 F 0.33518 1.59578 2.16623
 F 0.33536 1.59938 -2.17233
 H -0.96660 -0.98279 1.02999
 H -0.96580 -0.98173 -1.02899
 H 0.77651 -1.11681 1.11292
 H 0.77698 -1.11569 -1.11079
 H -0.13543 -0.67058 2.59124
 H -0.13417 -0.66969 -2.58961
13
bifur_IRC_Cartesians_MW_output/bifur_IRC_Cartesians_MW point 120
C 0.07071 0.91130 1.12228
 C 0.07096 0.91328 -1.12294
 C -0.02070 1.59898 0.00057
 C -0.07429 -0.54894 1.49687
 C -0.07361 -0.54769 -1.49548
 F 0.33693 1.59330 2.15736
 F 0.33712 1.59686 -2.16339
 H -0.96564 -0.98306 1.04128
 H -0.96484 -0.98201 -1.04029
 H 0.77618 -1.11634 1.12551
 H 0.77663 -1.11523 -1.12340
 H -0.13534 -0.66065 2.59582
 H -0.13410 -0.65977 -2.59420
13
bifur_IRC_Cartesians_MW_output/bifur_IRC_Cartesians_MW point 121
C 0.07063 0.90671 1.12105
 C 0.07088 0.90866 -1.12170
 C -0.02619 1.58842 0.00057
 C -0.07407 -0.54713 1.50452
 C -0.07340 -0.54590 -1.50315
 F 0.33878 1.59067 2.14795
 F 0.33898 1.59419 -2.15389
 H -0.96461 -0.98335 1.05327
 H -0.96382 -0.98232 -1.05229
 H 0.77582 -1.11585 1.13887
 H 0.77627 -1.11474 -1.13680
 H -0.13524 -0.65011 2.60068
 H -0.13402 -0.64924 -2.59908
13
bifur_IRC_Cartesians_MW_output/bifur_IRC_Cartesians_MW point 122
C 0.07054 0.90186 1.11974
 C 0.07079 0.90378 -1.12039
 C -0.03201 1.57724 0.00056
 C -0.07383 -0.54522 1.51263
 C -0.07317 -0.54401 -1.51128
 F 0.34074 1.58788 2.13797
 F 0.34096 1.59135 -2.14384
 H -0.96353 -0.98366 1.06598
 H -0.96275 -0.98264 -1.06500
 H 0.77545 -1.11532 1.15303
 H 0.77588 -1.11423 -1.15099
 H -0.13513 -0.63894 2.60583
 H -0.13393 -0.63809 -2.60425
13
bifur_IRC_Cartesians_MW_output/bifur_IRC_Cartesians_MW point 123
C 0.07045 0.89673 1.11837
 C 0.07070 0.89863 -1.11901
 C -0.03815 1.56544 0.00055
 C -0.07358 -0.54321 1.52119
 C -0.07293 -0.54202 -1.51986
 F 0.34281 1.58494 2.12744
 F 0.34304 1.58836 -2.13322
 H -0.96239 -0.98398 1.07938
 H -0.96161 -0.98297 -1.07841
 H 0.77505 -1.11476 1.16797
 H 0.77547 -1.11369 -1.16596
 H -0.13502 -0.62716 2.61127
 H -0.13384 -0.62631 -2.60970
13
bifur_IRC_Cartesians_MW_output/bifur_IRC_Cartesians_MW point 124
C 0.07035 0.89135 1.11692
 C 0.07061 0.89321 -1.11755
 C -0.04460 1.55305 0.00054
 C -0.07332 -0.54109 1.53018
 C -0.07268 -0.53992 -1.52887
 F 0.34499 1.58185 2.11638
 F 0.34523 1.58522 -2.12208
 H -0.96119 -0.98432 1.09346
 H -0.96041 -0.98333 -1.09250
 H 0.77464 -1.11417 1.18366
 H 0.77504 -1.11312 -1.18169
 H -0.13490 -0.61478 2.61698
 H -0.13375 -0.61395 -2.61543
13
bifur_IRC_Cartesians_MW_output/bifur_IRC_Cartesians_MW point 125
C 0.07025 0.88572 1.11541
 C 0.07051 0.88755 -1.11603
 C -0.05135 1.54009 0.00053
 C -0.07304 -0.53888 1.53958
 C -0.07241 -0.53773 -1.53829
 F 0.34726 1.57862 2.10482
 F 0.34751 1.58194 -2.11042
 H -0.95993 -0.98468 1.10818
 H -0.95917 -0.98370 -1.10723
 H 0.77420 -1.11356 1.20007
 H 0.77459 -1.11252 -1.19813
 H -0.13478 -0.60183 2.62295
 H -0.13365 -0.60102 -2.62142
13
bifur_IRC_Cartesians_MW_output/bifur_IRC_Cartesians_MW point 126
C 0.07014 0.87983 1.11382
 C 0.07041 0.88164 -1.11444
 C -0.05839 1.52655 0.00052
 C -0.07276 -0.53657 1.54940
 C -0.07214 -0.53544 -1.54814
 F 0.34964 1.57524 2.09274
 F 0.34991 1.57851 -2.09824
 H -0.95862 -0.98505 1.12357
 H -0.95786 -0.98409 -1.12263
 H 0.77375 -1.11292 1.21721
 H 0.77413 -1.11190 -1.21532
 H -0.13465 -0.58830 2.62919
 H -0.13355 -0.58750 -2.62768
13
bifur_IRC_Cartesians_MW_output/bifur_IRC_Cartesians_MW point 127
C 0.07003 0.87370 1.11218
 C 0.07030 0.87547 -1.11278
 C -0.06574 1.51243 0.00051
 C -0.07246 -0.53416 1.55964
 C -0.07185 -0.53305 -1.55840
 F 0.35212 1.57172 2.08014
 F 0.35240 1.57493 -2.08554
 H -0.95725 -0.98543 1.13961
 H -0.95650 -0.98449 -1.13868
 H 0.77327 -1.11226 1.23509
 H 0.77364 -1.11125 -1.23324
 H -0.13452 -0.57420 2.63569
 H -0.13344 -0.57342 -2.63420
13
bifur_IRC_Cartesians_MW_output/bifur_IRC_Cartesians_MW point 128
C 0.06992 0.86733 1.11046
 C 0.07019 0.86906 -1.11106
 C -0.07338 1.49775 0.00050
 C -0.07215 -0.53165 1.57029
 C -0.07155 -0.53056 -1.56907
 F 0.35470 1.56806 2.06704
 F 0.35499 1.57122 -2.07234
 H -0.95583 -0.98583 1.15628
 H -0.95509 -0.98491 -1.15537
 H 0.77278 -1.11156 1.25367
 H 0.77313 -1.11057 -1.25187
 H -0.13438 -0.55954 2.64245
 H -0.13333 -0.55877 -2.64099
13
bifur_IRC_Cartesians_MW_output/bifur_IRC_Cartesians_MW point 129
C 0.06980 0.86072 1.10869
 C 0.07007 0.86242 -1.10928
 C -0.08129 1.48255 0.00049
 C -0.07183 -0.52906 1.58132
 C -0.07124 -0.52799 -1.58013
 F 0.35737 1.56427 2.05348
 F 0.35767 1.56736 -2.05866
 H -0.95436 -0.98625 1.17355
 H -0.95362 -0.98535 -1.17265
 H 0.77227 -1.11084 1.27292
 H 0.77260 -1.10988 -1.27116
 H -0.13424 -0.54435 2.64945
 H -0.13321 -0.54360 -2.64801
13
bifur_IRC_Cartesians_MW_output/bifur_IRC_Cartesians_MW point 130
C 0.06968 0.85390 1.10685
 C 0.06995 0.85556 -1.10743
 C -0.08946 1.46685 0.00048
 C -0.07149 -0.52638 1.59270
 C -0.07092 -0.52534 -1.59154
 F 0.36012 1.56036 2.03947
 F 0.36044 1.56339 -2.04454
 H -0.95284 -0.98668 1.19138
 H -0.95211 -0.98580 -1.19050
 H 0.77175 -1.11010 1.29279
 H 0.77206 -1.10915 -1.29108
 H -0.13409 -0.52867 2.65669
 H -0.13309 -0.52794 -2.65527
13
bifur_IRC_Cartesians_MW_output/bifur_IRC_Cartesians_MW point 131
C 0.06955 0.84688 1.10497
 C 0.06983 0.84850 -1.10554
 C -0.09787 1.45069 0.00046
 C -0.07115 -0.52362 1.60443
 C -0.07059 -0.52260 -1.60329
 F 0.36296 1.55633 2.02505
 F 0.36330 1.55929 -2.03000
 H -0.95127 -0.98712 1.20974
 H -0.95055 -0.98626 -1.20888
 H 0.77120 -1.10934 1.31326
 H 0.77150 -1.10841 -1.31160
 H -0.13394 -0.51253 2.66413
 H -0.13297 -0.51181 -2.66274
13
bifur_IRC_Cartesians_MW_output/bifur_IRC_Cartesians_MW point 132
C 0.06942 0.83967 1.10303
 C 0.06970 0.84124 -1.10359
 C -0.10652 1.43408 0.00045
 C -0.07080 -0.52078 1.61647
 C -0.07025 -0.51979 -1.61537
 F 0.36587 1.55219 2.01023
 F 0.36623 1.55509 -2.01506
 H -0.94967 -0.98758 1.22861
 H -0.94895 -0.98674 -1.22776
 H 0.77065 -1.10856 1.33429
 H 0.77092 -1.10765 -1.33268
 H -0.13378 -0.49594 2.67178
 H -0.13284 -0.49524 -2.67041
13
bifur_IRC_Cartesians_MW_output/bifur_IRC_Cartesians_MW point 133
C 0.06929 0.83227 1.10104
 C 0.06957 0.83380 -1.10159
 C -0.11538 1.41705 0.00044
 C -0.07044 -0.51787 1.62883
 C -0.06990 -0.51691 -1.62775
 F 0.36886 1.54795 1.99503
 F 0.36924 1.55077 -1.99974
 H -0.94802 -0.98804 1.24796
 H -0.94731 -0.98722 -1.24712
 H 0.77008 -1.10775 1.35586
 H 0.77033 -1.10686 -1.35429
 H -0.13362 -0.47892 2.67963
 H -0.13271 -0.47825 -2.67829
13
bifur_IRC_Cartesians_MW_output/bifur_IRC_Cartesians_MW point 134
C 0.06915 0.82470 1.09900
 C 0.06944 0.82619 -1.09954
 C -0.12445 1.39962 0.00043
 C -0.07007 -0.51490 1.64147
 C -0.06955 -0.51396 -1.64042
 F 0.37192 1.54360 1.97949
 F 0.37231 1.54636 -1.98407
 H -0.94633 -0.98852 1.26776
 H -0.94563 -0.98772 -1.26693
 H 0.76949 -1.10693 1.37792
 H 0.76973 -1.10606 -1.37641
 H -0.13345 -0.46152 2.68766
 H -0.13258 -0.46086 -2.68634
13
bifur_IRC_Cartesians_MW_output/bifur_IRC_Cartesians_MW point 135
C 0.06901 0.81697 1.09693
 C 0.06931 0.81842 -1.09745
 C -0.13370 1.38184 0.00041
 C -0.06970 -0.51186 1.65436
 C -0.06918 -0.51095 -1.65335
 F 0.37504 1.53917 1.96362
 F 0.37545 1.54185 -1.96808
 H -0.94461 -0.98900 1.28795
 H -0.94391 -0.98823 -1.28715
 H 0.76890 -1.10609 1.40043
 H 0.76912 -1.10524 -1.39897
 H -0.13329 -0.44376 2.69585
 H -0.13244 -0.44312 -2.69456
13
bifur_IRC_Cartesians_MW_output/bifur_IRC_Cartesians_MW point 136
C 0.06887 0.80911 1.09481
 C 0.06917 0.81051 -1.09533
 C -0.14313 1.36373 0.00040
 C -0.06931 -0.50877 1.66750
 C -0.06882 -0.50789 -1.66652
 F 0.37822 1.53465 1.94746
 F 0.37865 1.53726 -1.95178
 H -0.94285 -0.98950 1.30853
 H -0.94217 -0.98875 -1.30774
 H 0.76829 -1.10523 1.42336
 H 0.76849 -1.10441 -1.42196
 H -0.13312 -0.42566 2.70420
 H -0.13230 -0.42505 -2.70293
13
bifur_IRC_Cartesians_MW_output/bifur_IRC_Cartesians_MW point 137
C 0.06873 0.80111 1.09266
 C 0.06903 0.80247 -1.09317
 C -0.15271 1.34532 0.00038
 C -0.06892 -0.50563 1.68085
 C -0.06844 -0.50477 -1.67990
 F 0.38145 1.53007 1.93104
 F 0.38190 1.53260 -1.93523
 H -0.94107 -0.99000 1.32944
 H -0.94040 -0.98928 -1.32867
 H 0.76767 -1.10436 1.44667
 H 0.76785 -1.10357 -1.44532
 H -0.13294 -0.40728 2.71268
 H -0.13216 -0.40668 -2.71144
13
bifur_IRC_Cartesians_MW_output/bifur_IRC_Cartesians_MW point 138
C 0.06858 0.79300 1.09048
 C 0.06889 0.79432 -1.09098
 C -0.16242 1.32665 0.00037
 C -0.06853 -0.50244 1.69439
 C -0.06806 -0.50162 -1.69347
 F 0.38473 1.52541 1.91438
 F 0.38520 1.52787 -1.91843
 H -0.93926 -0.99051 1.35065
 H -0.93860 -0.98981 -1.34989
 H 0.76705 -1.10348 1.47030
 H 0.76720 -1.10271 -1.46901
 H -0.13277 -0.38863 2.72128
 H -0.13202 -0.38805 -2.72006
13
bifur_IRC_Cartesians_MW_output/bifur_IRC_Cartesians_MW point 139
C 0.06844 0.78479 1.08827
 C 0.06874 0.78606 -1.08876
 C -0.17226 1.30775 0.00036
 C -0.06813 -0.49921 1.70811
 C -0.06767 -0.49842 -1.70722
 F 0.38805 1.52070 1.89751
 F 0.38853 1.52308 -1.90143
 H -0.93743 -0.99103 1.37212
 H -0.93677 -0.99035 -1.37138
 H 0.76641 -1.10259 1.49424
 H 0.76655 -1.10184 -1.49300
 H -0.13259 -0.36975 2.72999
 H -0.13187 -0.36919 -2.72880
13
bifur_IRC_Cartesians_MW_output/bifur_IRC_Cartesians_MW point 140
C 0.06829 0.77649 1.08604
 C 0.06860 0.77771 -1.08651
 C -0.18221 1.28864 0.00034
 C -0.06772 -0.49595 1.72197
 C -0.06728 -0.49518 -1.72112
 F 0.39140 1.51594 1.88046
 F 0.39191 1.51824 -1.88424
 H -0.93558 -0.99155 1.39384
 H -0.93493 -0.99090 -1.39312
 H 0.76577 -1.10169 1.51844
 H 0.76589 -1.10096 -1.51726
 H -0.13241 -0.35065 2.73879
 H -0.13173 -0.35012 -2.73763
13
bifur_IRC_Cartesians_MW_output/bifur_IRC_Cartesians_MW point 141
C 0.06814 0.76810 1.08379
 C 0.06845 0.76928 -1.08425
 C -0.19225 1.26934 0.00033
 C -0.06732 -0.49266 1.73597
 C -0.06689 -0.49192 -1.73515
 F 0.39479 1.51112 1.86324
 F 0.39532 1.51335 -1.86688
 H -0.93371 -0.99208 1.41576
 H -0.93307 -0.99145 -1.41506
 H 0.76513 -1.10077 1.54288
 H 0.76522 -1.10007 -1.54176
 H -0.13222 -0.33137 2.74768
 H -0.13158 -0.33086 -2.74655
13
bifur_IRC_Cartesians_MW_output/bifur_IRC_Cartesians_MW point 142
C 0.06799 0.75965 1.08151
 C 0.06830 0.76078 -1.08196
 C -0.20238 1.24987 0.00031
 C -0.06690 -0.48933 1.75009
 C -0.06649 -0.48862 -1.74930
 F 0.39821 1.50627 1.84587
 F 0.39875 1.50842 -1.84937
 H -0.93182 -0.99262 1.43787
 H -0.93120 -0.99201 -1.43719
 H 0.76447 -1.09986 1.56752
 H 0.76455 -1.09918 -1.56646
 H -0.13204 -0.31193 2.75665
 H -0.13143 -0.31144 -2.75555
13
bifur_IRC_Cartesians_MW_output/bifur_IRC_Cartesians_MW point 143
C 0.06783 0.75113 1.07922
 C 0.06816 0.75221 -1.07966
 C -0.21259 1.23027 0.00030
 C -0.06649 -0.48599 1.76431
 C -0.06609 -0.48531 -1.76356
 F 0.40165 1.50138 1.82837
 F 0.40221 1.50345 -1.83173
 H -0.92992 -0.99315 1.46015
 H -0.92931 -0.99257 -1.45948
 H 0.76382 -1.09893 1.59235
 H 0.76387 -1.09828 -1.59134
 H -0.13185 -0.29234 2.76568
 H -0.13128 -0.29188 -2.76461
13
bifur_IRC_Cartesians_MW_output/bifur_IRC_Cartesians_MW point 144
C 0.06768 0.74256 1.07692
 C 0.06801 0.74359 -1.07735
 C -0.22285 1.21054 0.00028
 C -0.06607 -0.48262 1.77862
 C -0.06569 -0.48197 -1.77790
 F 0.40511 1.49647 1.81077
 F 0.40570 1.49845 -1.81399
 H -0.92801 -0.99369 1.48256
 H -0.92741 -0.99314 -1.48191
 H 0.76316 -1.09800 1.61733
 H 0.76318 -1.09737 -1.61638
 H -0.13167 -0.27264 2.77477
 H -0.13113 -0.27219 -2.77373
13
bifur_IRC_Cartesians_MW_output/bifur_IRC_Cartesians_MW point 145
C 0.06753 0.73395 1.07461
 C 0.06786 0.73493 -1.07502
 C -0.23317 1.19071 0.00027
 C -0.06565 -0.47923 1.79300
 C -0.06529 -0.47861 -1.79232
 F 0.40859 1.49152 1.79308
 F 0.40920 1.49343 -1.79615
 H -0.92609 -0.99423 1.50508
 H -0.92550 -0.99371 -1.50445
 H 0.76249 -1.09706 1.64243
 H 0.76250 -1.09646 -1.64154
 H -0.13148 -0.25283 2.78391
 H -0.13098 -0.25241 -2.78289
13
bifur_IRC_Cartesians_MW_output/bifur_IRC_Cartesians_MW point 146
C 0.06737 0.72530 1.07228
 C 0.06770 0.72624 -1.07268
 C -0.24353 1.17081 0.00025
 C -0.06523 -0.47583 1.80743
 C -0.06488 -0.47525 -1.80679
 F 0.41209 1.48656 1.77532
 F 0.41271 1.48839 -1.77825
 H -0.92417 -0.99478 1.52769
 H -0.92358 -0.99428 -1.52707
 H 0.76182 -1.09612 1.66763
 H 0.76181 -1.09554 -1.66680
 H -0.13129 -0.23295 2.79307
 H -0.13083 -0.23255 -2.79209
13
bifur_IRC_Cartesians_MW_output/bifur_IRC_Cartesians_MW point 147
C 0.06721 0.71663 1.06995
 C 0.06755 0.71752 -1.07034
 C -0.25392 1.15085 0.00024
 C -0.06481 -0.47243 1.82191
 C -0.06447 -0.47187 -1.82130
 F 0.41559 1.48159 1.75751
 F 0.41624 1.48333 -1.76030
 H -0.92223 -0.99532 1.55037
 H -0.92165 -0.99485 -1.54977
 H 0.76115 -1.09518 1.69290
 H 0.76112 -1.09462 -1.69213
 H -0.13110 -0.21301 2.80227
 H -0.13068 -0.21263 -2.80132
13
bifur_IRC_Cartesians_MW_output/bifur_IRC_Cartesians_MW point 148
C 0.06706 0.70794 1.06761
 C 0.06740 0.70878 -1.06799
 C -0.26433 1.13083 0.00022
 C -0.06438 -0.46901 1.83643
 C -0.06407 -0.46848 -1.83585
 F 0.41910 1.47660 1.73965
 F 0.41977 1.47826 -1.74229
 H -0.92029 -0.99587 1.57311
 H -0.91972 -0.99542 -1.57252
 H 0.76048 -1.09423 1.71824
 H 0.76043 -1.09370 -1.71753
 H -0.13091 -0.19302 2.81149
 H -0.13052 -0.19266 -2.81057
13
bifur_IRC_Cartesians_MW_output/bifur_IRC_Cartesians_MW point 149
C 0.06690 0.69922 1.06527
 C 0.06725 0.70001 -1.06564
 C -0.27477 1.11078 0.00021
 C -0.06396 -0.46558 1.85098
 C -0.06366 -0.46509 -1.85044
 F 0.42262 1.47160 1.72176
 F 0.42331 1.47318 -1.72425
 H -0.91835 -0.99642 1.59589
 H -0.91779 -0.99600 -1.59533
 H 0.75981 -1.09329 1.74364
 H 0.75973 -1.09278 -1.74299
 H -0.13073 -0.17298 2.82073
 H -0.13037 -0.17265 -2.81984
13
bifur_IRC_Cartesians_MW_output/bifur_IRC_Cartesians_MW point 150
C 0.06675 0.69049 1.06292
 C 0.06710 0.69123 -1.06328
 C -0.28523 1.09068 0.00019
 C -0.06354 -0.46215 1.86556
 C -0.06325 -0.46169 -1.86505
 F 0.42615 1.46659 1.70382
 F 0.42686 1.46809 -1.70617
 H -0.91640 -0.99697 1.61873
 H -0.91585 -0.99657 -1.61818
 H 0.75914 -1.09234 1.76908
 H 0.75904 -1.09186 -1.76850
 H -0.13054 -0.15291 2.82999
 H -0.13022 -0.15259 -2.82913
13
bifur_IRC_Cartesians_MW_output/bifur_IRC_Cartesians_MW point 151
C 0.06659 0.68175 1.06057
 C 0.06694 0.68244 -1.06091
 C -0.29570 1.07056 0.00018
 C -0.06311 -0.45872 1.88015
 C -0.06284 -0.45829 -1.87968
 F 0.42968 1.46157 1.68587
 F 0.43041 1.46299 -1.68807
 H -0.91446 -0.99752 1.64158
 H -0.91392 -0.99715 -1.64106
 H 0.75846 -1.09139 1.79456
 H 0.75834 -1.09093 -1.79404
 H -0.13035 -0.13281 2.83926
 H -0.13006 -0.13252 -2.83843
13
bifur_IRC_Cartesians_MW_output/bifur_IRC_Cartesians_MW point 152
C 0.06643 0.67301 1.05822
 C 0.06679 0.67365 -1.05855
 C -0.30618 1.05042 0.00016
 C -0.06268 -0.45528 1.89476
 C -0.06243 -0.45488 -1.89432
 F 0.43322 1.45655 1.66790
 F 0.43397 1.45789 -1.66996
 H -0.91251 -0.99807 1.66446
 H -0.91198 -0.99772 -1.66395
 H 0.75779 -1.09044 1.82005
 H 0.75764 -1.09001 -1.81959
 H -0.13015 -0.11270 2.84854
 H -0.12991 -0.11243 -2.84773
13
bifur_IRC_Cartesians_MW_output/bifur_IRC_Cartesians_MW point 153
C 0.06627 0.66426 1.05587
 C 0.06664 0.66485 -1.05619
 C -0.31666 1.03029 0.00015
 C -0.06226 -0.45184 1.90936
 C -0.06202 -0.45147 -1.90896
 F 0.43675 1.45153 1.64994
 F 0.43752 1.45279 -1.65185
 H -0.91056 -0.99862 1.68733
 H -0.91004 -0.99830 -1.68683
 H 0.75711 -1.08948 1.84554
 H 0.75694 -1.08908 -1.84514
 H -0.12996 -0.09259 2.85781
 H -0.12976 -0.09234 -2.85704
13
bifur_IRC_Cartesians_MW_output/bifur_IRC_Cartesians_MW point 154
C 0.06612 0.65552 1.05352
 C 0.06649 0.65606 -1.05383
 C -0.32713 1.01017 0.00013
 C -0.06183 -0.44841 1.92395
 C -0.06161 -0.44807 -1.92358
 F 0.44028 1.44652 1.63199
 F 0.44107 1.44770 -1.63375
 H -0.90861 -0.99917 1.71019
 H -0.90810 -0.99888 -1.70971
 H 0.75644 -1.08853 1.87102
 H 0.75625 -1.08816 -1.87067
 H -0.12977 -0.07249 2.86708
 H -0.12960 -0.07226 -2.86633
13
bifur_IRC_Cartesians_MW_output/bifur_IRC_Cartesians_MW point 155
C 0.06596 0.64679 1.05117
 C 0.06633 0.64728 -1.05147
 C -0.33759 0.99007 0.00012
 C -0.06141 -0.44498 1.93853
 C -0.06120 -0.44467 -1.93820
 F 0.44381 1.44151 1.61405
 F 0.44462 1.44260 -1.61567
 H -0.90666 -0.99972 1.73302
 H -0.90616 -0.99945 -1.73256
 H 0.75577 -1.08758 1.89647
 H 0.75555 -1.08723 -1.89618
 H -0.12958 -0.05241 2.87634
 H -0.12945 -0.05221 -2.87562
13
bifur_IRC_Cartesians_MW_output/bifur_IRC_Cartesians_MW point 156
C 0.06580 0.63807 1.04883
 C 0.06618 0.63852 -1.04911
 C -0.34804 0.97000 0.00010
 C -0.06098 -0.44155 1.95309
 C -0.06079 -0.44127 -1.95279
 F 0.44733 1.43650 1.59615
 F 0.44816 1.43752 -1.59762
 H -0.90472 -1.00027 1.75582
 H -0.90423 -1.00003 -1.75538
 H 0.75509 -1.08664 1.92188
 H 0.75486 -1.08631 -1.92165
 H -0.12939 -0.03236 2.88559
 H -0.12929 -0.03218 -2.88490
13
bifur_IRC_Cartesians_MW_output/bifur_IRC_Cartesians_MW point 157
C 0.06565 0.62937 1.04649
 C 0.06603 0.62977 -1.04676
 C -0.35845 0.94998 0.00009
 C -0.06056 -0.43813 1.96761
 C -0.06038 -0.43789 -1.96734
 F 0.45085 1.43151 1.57829
 F 0.45170 1.43245 -1.57962
 H -0.90278 -1.00082 1.77856
 H -0.90230 -1.00060 -1.77814
 H 0.75442 -1.08569 1.94722
 H 0.75416 -1.08539 -1.94706
 H -0.12921 -0.01237 2.89481
 H -0.12914 -0.01221 -2.89415
13
bifur_IRC_Cartesians_MW_output/bifur_IRC_Cartesians_MW point 158
C 0.06549 0.62071 1.04416
 C 0.06588 0.62106 -1.04442
 C -0.36883 0.93004 0.00007
 C -0.06014 -0.43473 1.98207
 C -0.05997 -0.43451 -1.98185
 F 0.45435 1.42654 1.56049
 F 0.45522 1.42740 -1.56168
 H -0.90085 -1.00137 1.80121
 H -0.90037 -1.00117 -1.80081
 H 0.75375 -1.08475 1.97248
 H 0.75347 -1.08447 -1.97237
 H -0.12902 0.00756 2.90400
 H -0.12899 0.00769 -2.90337
13
bifur_IRC_Cartesians_MW_output/bifur_IRC_Cartesians_MW point 159
C 0.06534 0.61210 1.04185
 C 0.06573 0.61240 -1.04209
 C -0.37915 0.91021 0.00006
 C -0.05972 -0.43134 1.99646
 C -0.05957 -0.43116 -1.99626
 F 0.45783 1.42160 1.54280
 F 0.45872 1.42237 -1.54384
 H -0.89892 -1.00191 1.82374
 H -0.89846 -1.00174 -1.82335
 H 0.75309 -1.08381 1.99758
 H 0.75279 -1.08356 -1.99754
 H -0.12883 0.02736 2.91313
 H -0.12884 0.02748 -2.91253
13
bifur_IRC_Cartesians_MW_output/bifur_IRC_Cartesians_MW point 160
C 0.06519 0.60356 1.03955
 C 0.06558 0.60381 -1.03978
 C -0.38938 0.89055 0.00004
 C -0.05930 -0.42799 2.01072
 C -0.05917 -0.42783 -2.01056
 F 0.46128 1.41670 1.52526
 F 0.46219 1.41739 -1.52616
 H -0.89702 -1.00245 1.84607
 H -0.89657 -1.00230 -1.84571
 H 0.75243 -1.08288 2.02247
 H 0.75211 -1.08266 -2.02249
 H -0.12864 0.04700 2.92219
 H -0.12869 0.04709 -2.92162
13
bifur_IRC_Cartesians_MW_output/bifur_IRC_Cartesians_MW point 161
C 0.06503 0.59514 1.03729
 C 0.06543 0.59534 -1.03751
 C -0.39947 0.87117 0.00003
 C -0.05889 -0.42468 2.02478
 C -0.05877 -0.42455 -2.02465
 F 0.46468 1.41187 1.50796
 F 0.46561 1.41248 -1.50872
 H -0.89514 -1.00298 1.86809
 H -0.89470 -1.00286 -1.86774
 H 0.75178 -1.08197 2.04701
 H 0.75144 -1.08176 -2.04709
 H -0.12846 0.06636 2.93112
 H -0.12854 0.06643 -2.93058
13
bifur_IRC_Cartesians_MW_output/bifur_IRC_Cartesians_MW point 162
C 0.06489 0.58694 1.03508
 C 0.06529 0.58710 -1.03529
 C -0.40930 0.85229 0.00002
 C -0.05849 -0.42145 2.03847
 C -0.05839 -0.42136 -2.03838
 F 0.46800 1.40716 1.49112
 F 0.46895 1.40770 -1.49174
 H -0.89331 -1.00349 1.88954
 H -0.89288 -1.00340 -1.88921
 H 0.75115 -1.08108 2.07092
 H 0.75078 -1.08090 -2.07104
 H -0.12828 0.08522 2.93982
 H -0.12840 0.08527 -2.93930
13
bifur_IRC_Cartesians_MW_output/bifur_IRC_Cartesians_MW point 163
C 0.06475 0.57918 1.03300
 C 0.06515 0.57930 -1.03320
 C -0.41859 0.83443 0.00000
 C -0.05811 -0.41840 2.05142
 C -0.05802 -0.41833 -2.05136
 F 0.47113 1.40271 1.47518
 F 0.47210 1.40318 -1.47568
 H -0.89158 -1.00398 1.90983
 H -0.89116 -1.00391 -1.90951
 H 0.75055 -1.08023 2.09353
 H 0.75016 -1.08007 -2.09371
 H -0.12811 0.10306 2.94805
 H -0.12826 0.10309 -2.94756
13
bifur_IRC_Cartesians_MW_output/bifur_IRC_Cartesians_MW point 164
C 0.06463 0.57239 1.03117
 C 0.06503 0.57247 -1.03136
 C -0.42672 0.81880 -0.00001
 C -0.05778 -0.41574 2.06276
 C -0.05770 -0.41569 -2.06272
 F 0.47388 1.39881 1.46124
 F 0.47486 1.39922 -1.46162
 H -0.89007 -1.00441 1.92758
 H -0.88965 -1.00436 -1.92728
 H 0.75002 -1.07950 2.11332
 H 0.74962 -1.07936 -2.11354
 H -0.12797 0.11867 2.95525
 H -0.12814 0.11868 -2.95478
13
bifur_IRC_Cartesians_MW_output/bifur_IRC_Cartesians_MW point 165
C 0.06454 0.56752 1.02986
 C 0.06495 0.56758 -1.03005
 C -0.43255 0.80760 -0.00002
 C -0.05755 -0.41382 2.07088
 C -0.05747 -0.41380 -2.07087
 F 0.47584 1.39602 1.45124
 F 0.47684 1.39638 -1.45155
 H -0.88899 -1.00472 1.94031
 H -0.88857 -1.00468 -1.94001
 H 0.74965 -1.07897 2.12750
 H 0.74924 -1.07884 -2.12776
 H -0.12786 0.12986 2.96041
 H -0.12805 0.12986 -2.95996
13
bifur_IRC_Cartesians_MW_output/bifur_IRC_Cartesians_MW point 166
C 0.06449 0.56483 1.02914
 C 0.06490 0.56487 -1.02932
 C -0.43578 0.80140 -0.00002
 C -0.05741 -0.41277 2.07538
 C -0.05735 -0.41275 -2.07537
 F 0.47693 1.39447 1.44571
 F 0.47793 1.39481 -1.44597
 H -0.88839 -1.00489 1.94735
 H -0.88798 -1.00486 -1.94706
 H 0.74944 -1.07867 2.13535
 H 0.74902 -1.07856 -2.13563
 H -0.12780 0.13605 2.96326
 H -0.12801 0.13604 -2.96282
13
bifur_IRC_Cartesians_MW_output/bifur_IRC_Cartesians_MW point 167
C 0.06447 0.56352 1.02879
 C 0.06488 0.56355 -1.02897
 C -0.43735 0.79839 -0.00002
 C -0.05735 -0.41225 2.07756
 C -0.05729 -0.41224 -2.07756
 F 0.47746 1.39372 1.44302
 F 0.47846 1.39405 -1.44326
 H -0.88809 -1.00497 1.95077
 H -0.88769 -1.00494 -1.95048
 H 0.74934 -1.07853 2.13916
 H 0.74892 -1.07842 -2.13945
 H -0.12777 0.13906 2.96465
 H -0.12798 0.13905 -2.96421
13
bifur_IRC_Cartesians_MW_output/bifur_IRC_Cartesians_MW point 168
C 0.06446 0.56289 1.02862
 C 0.06487 0.56291 -1.02879
 C -0.43811 0.79693 -0.00002
 C -0.05732 -0.41200 2.07862
 C -0.05726 -0.41199 -2.07863
 F 0.47771 1.39336 1.44172
 F 0.47872 1.39367 -1.44194
 H -0.88795 -1.00501 1.95243
 H -0.88755 -1.00498 -1.95215
 H 0.74929 -1.07846 2.14101
 H 0.74887 -1.07835 -2.14130
 H -0.12776 0.14052 2.96532
 H -0.12797 0.14051 -2.96489
13
bifur_IRC_Cartesians_MW_output/bifur_IRC_Cartesians_MW point 169
C 0.06445 0.56258 1.02854
 C 0.06486 0.56261 -1.02871
 C -0.43848 0.79622 -0.00003
 C -0.05730 -0.41188 2.07914
 C -0.05724 -0.41187 -2.07914
 F 0.47784 1.39318 1.44109
 F 0.47885 1.39350 -1.44131
 H -0.88788 -1.00503 1.95323
 H -0.88748 -1.00500 -1.95295
 H 0.74927 -1.07843 2.14191
 H 0.74884 -1.07832 -2.14220
 H -0.12775 0.14123 2.96565
 H -0.12797 0.14121 -2.96522
13
bifur_IRC_Cartesians_MW_output/bifur_IRC_Cartesians_MW point 170
C 0.06445 0.56236 1.02848
 C 0.06486 0.56239 -1.02865
 C -0.43874 0.79572 -0.00003
 C -0.05729 -0.41180 2.07950
 C -0.05723 -0.41179 -2.07951
 F 0.47793 1.39306 1.44064
 F 0.47893 1.39337 -1.44086
 H -0.88784 -1.00504 1.95380
 H -0.88743 -1.00502 -1.95352
 H 0.74925 -1.07841 2.14254
 H 0.74882 -1.07829 -2.14284
 H -0.12775 0.14173 2.96588
 H -0.12796 0.14171 -2.96545
13
bifur_IRC_Cartesians_MW_output/bifur_IRC_Cartesians_MW point 171
C 0.06444 0.56220 1.02843
 C 0.06485 0.56222 -1.02861
 C -0.43893 0.79535 -0.00003
 C -0.05729 -0.41173 2.07977
 C -0.05722 -0.41172 -2.07978
 F 0.47799 1.39296 1.44031
 F 0.47900 1.39327 -1.44052
 H -0.88780 -1.00505 1.95423
 H -0.88739 -1.00503 -1.95395
 H 0.74924 -1.07839 2.14302
 H 0.74881 -1.07828 -2.14331
 H -0.12774 0.14210 2.96605
 H -0.12796 0.14209 -2.96562
13
bifur_IRC_Cartesians_MW_output/bifur_IRC_Cartesians_MW point 172
C 0.06444 0.56205 1.02839
 C 0.06485 0.56207 -1.02857
 C -0.43911 0.79500 -0.00003
 C -0.05728 -0.41167 2.08003
 C -0.05722 -0.41166 -2.08003
 F 0.47805 1.39288 1.44000
 F 0.47906 1.39319 -1.44021
 H -0.88777 -1.00506 1.95463
 H -0.88736 -1.00504 -1.95434
 H 0.74923 -1.07837 2.14346
 H 0.74880 -1.07826 -2.14376
 H -0.12774 0.14245 2.96621
 H -0.12796 0.14244 -2.96578
13
bifur_IRC_Cartesians_MW_output/bifur_IRC_Cartesians_MW point 173
C 0.06444 0.56198 1.02837
 C 0.06485 0.56200 -1.02855
 C -0.43920 0.79483 -0.00003
 C -0.05728 -0.41164 2.08015
 C -0.05721 -0.41163 -2.08015
 F 0.47808 1.39284 1.43985
 F 0.47909 1.39314 -1.44005
 H -0.88775 -1.00507 1.95482
 H -0.88734 -1.00504 -1.95453
 H 0.74922 -1.07836 2.14367
 H 0.74879 -1.07825 -2.14397
 H -0.12774 0.14262 2.96629
 H -0.12796 0.14260 -2.96586
13
bifur_IRC_Cartesians_MW_output/bifur_IRC_Cartesians_MW point 174
C 0.06444 0.56182 1.02833
 C 0.06485 0.56184 -1.02851
 C -0.43939 0.79446 -0.00003
 C -0.05727 -0.41158 2.08041
 C -0.05721 -0.41157 -2.08042
 F 0.47815 1.39274 1.43952
 F 0.47916 1.39305 -1.43972
 H -0.88771 -1.00508 1.95524
 H -0.88731 -1.00505 -1.95495
 H 0.74921 -1.07835 2.14414
 H 0.74878 -1.07824 -2.14444
 H -0.12774 0.14299 2.96646
 H -0.12795 0.14297 -2.96603
13
bifur_IRC_Cartesians_MW_output/bifur_IRC_Cartesians_MW point 175
C 0.06443 0.56160 1.02827
 C 0.06484 0.56162 -1.02845
 C -0.43965 0.79397 -0.00003
 C -0.05726 -0.41150 2.08077
 C -0.05720 -0.41149 -2.08078
 F 0.47823 1.39262 1.43908
 F 0.47924 1.39293 -1.43928
 H -0.88767 -1.00509 1.95579
 H -0.88726 -1.00507 -1.95551
 H 0.74919 -1.07832 2.14476
 H 0.74876 -1.07821 -2.14506
 H -0.12773 0.14348 2.96669
 H -0.12795 0.14346 -2.96626
13
bifur_IRC_Cartesians_MW_output/bifur_IRC_Cartesians_MW point 176
C 0.06443 0.56148 1.02824
 C 0.06484 0.56149 -1.02841
 C -0.43980 0.79368 -0.00003
 C -0.05725 -0.41145 2.08098
 C -0.05719 -0.41144 -2.08099
 F 0.47829 1.39255 1.43882
 F 0.47929 1.39285 -1.43902
 H -0.88764 -1.00510 1.95612
 H -0.88723 -1.00508 -1.95584
 H 0.74918 -1.07831 2.14513
 H 0.74875 -1.07820 -2.14543
 H -0.12773 0.14377 2.96682
 H -0.12795 0.14375 -2.96639
13
bifur_IRC_Cartesians_MW_output/bifur_IRC_Cartesians_MW point 177
C 0.06443 0.56141 1.02822
 C 0.06484 0.56143 -1.02840
 C -0.43987 0.79354 -0.00003
 C -0.05725 -0.41142 2.08108
 C -0.05719 -0.41142 -2.08109
 F 0.47831 1.39251 1.43870
 F 0.47932 1.39282 -1.43890
 H -0.88762 -1.00510 1.95628
 H -0.88722 -1.00508 -1.95600
 H 0.74918 -1.07830 2.14530
 H 0.74875 -1.07819 -2.14561
 H -0.12773 0.14391 2.96689
 H -0.12795 0.14389 -2.96645
13
bifur_IRC_Cartesians_MW_output/bifur_IRC_Cartesians_MW point 178
C 0.06443 0.56132 1.02820
 C 0.06484 0.56134 -1.02837
 C -0.43998 0.79333 -0.00003
 C -0.05724 -0.41139 2.08124
 C -0.05718 -0.41138 -2.08125
 F 0.47835 1.39246 1.43851
 F 0.47936 1.39276 -1.43870
 H -0.88760 -1.00511 1.95652
 H -0.88720 -1.00509 -1.95624
 H 0.74917 -1.07829 2.14557
 H 0.74874 -1.07818 -2.14587
 H -0.12773 0.14412 2.96698
 H -0.12795 0.14410 -2.96655
13
bifur_IRC_Cartesians_MW_output/bifur_IRC_Cartesians_MW point 179
C 0.06442 0.56113 1.02814
 C 0.06484 0.56114 -1.02832
 C -0.44022 0.79287 -0.00003
 C -0.05723 -0.41131 2.08157
 C -0.05717 -0.41130 -2.08158
 F 0.47843 1.39235 1.43810
 F 0.47944 1.39265 -1.43830
 H -0.88756 -1.00512 1.95704
 H -0.88715 -1.00510 -1.95676
 H 0.74916 -1.07827 2.14615
 H 0.74873 -1.07816 -2.14645
 H -0.12772 0.14457 2.96719
 H -0.12794 0.14456 -2.96676
13
bifur_IRC_Cartesians_MW_output/bifur_IRC_Cartesians_MW point 180
C 0.06442 0.56070 1.02803
 C 0.06483 0.56071 -1.02820
 C -0.44073 0.79189 -0.00003
 C -0.05721 -0.41114 2.08228
 C -0.05715 -0.41114 -2.08229
 F 0.47860 1.39210 1.43723
 F 0.47961 1.39240 -1.43741
 H -0.88746 -1.00515 1.95815
 H -0.88706 -1.00513 -1.95787
 H 0.74912 -1.07822 2.14739
 H 0.74869 -1.07812 -2.14770
 H -0.12771 0.14555 2.96764
 H -0.12793 0.14553 -2.96722
13
bifur_IRC_Cartesians_MW_output/bifur_IRC_Cartesians_MW point 181
C 0.06441 0.56019 1.02789
 C 0.06482 0.56020 -1.02807
 C -0.44134 0.79073 -0.00003
 C -0.05719 -0.41094 2.08312
 C -0.05713 -0.41094 -2.08314
 F 0.47880 1.39181 1.43618
 F 0.47982 1.39210 -1.43636
 H -0.88735 -1.00518 1.95948
 H -0.88695 -1.00516 -1.95920
 H 0.74908 -1.07817 2.14887
 H 0.74865 -1.07807 -2.14918
 H -0.12770 0.14672 2.96818
 H -0.12793 0.14670 -2.96776
13
bifur_IRC_Cartesians_MW_output/bifur_IRC_Cartesians_MW point 182
C 0.06440 0.55957 1.02773
 C 0.06481 0.55958 -1.02790
 C -0.44208 0.78930 -0.00003
 C -0.05716 -0.41070 2.08416
 C -0.05710 -0.41070 -2.08417
 F 0.47905 1.39146 1.43491
 F 0.48007 1.39174 -1.43508
 H -0.88721 -1.00522 1.96110
 H -0.88681 -1.00520 -1.96082
 H 0.74904 -1.07810 2.15067
 H 0.74860 -1.07800 -2.15099
 H -0.12769 0.14814 2.96884
 H -0.12791 0.14812 -2.96841
13
bifur_IRC_Cartesians_MW_output/bifur_IRC_Cartesians_MW point 183
C 0.06439 0.55901 1.02758
 C 0.06480 0.55902 -1.02775
 C -0.44275 0.78801 -0.00003
 C -0.05713 -0.41048 2.08510
 C -0.05707 -0.41048 -2.08511
 F 0.47928 1.39113 1.43376
 F 0.48030 1.39141 -1.43392
 H -0.88709 -1.00525 1.96257
 H -0.88669 -1.00524 -1.96229
 H 0.74899 -1.07804 2.15231
 H 0.74856 -1.07794 -2.15263
 H -0.12767 0.14944 2.96943
 H -0.12790 0.14941 -2.96901
13
bifur_IRC_Cartesians_MW_output/bifur_IRC_Cartesians_MW point 184
C 0.06438 0.55857 1.02746
 C 0.06479 0.55857 -1.02763
 C -0.44329 0.78698 -0.00003
 C -0.05711 -0.41030 2.08584
 C -0.05705 -0.41031 -2.08586
 F 0.47946 1.39088 1.43284
 F 0.48048 1.39115 -1.43299
 H -0.88699 -1.00528 1.96374
 H -0.88659 -1.00527 -1.96346
 H 0.74896 -1.07799 2.15361
 H 0.74852 -1.07789 -2.15393
 H -0.12767 0.15046 2.96991
 H -0.12790 0.15044 -2.96949
13
bifur_IRC_Cartesians_MW_output/bifur_IRC_Cartesians_MW point 185
C 0.07141 0.95019 1.13274
 C 0.07163 0.95239 -1.13345
 C 0.02589 1.68851 0.00064
 C -0.07618 -0.56422 1.43193
 C -0.07544 -0.56284 -1.43038
 F 0.32121 1.61562 2.23725
 F 0.32131 1.61954 -2.24392
 H -0.97431 -0.98061 0.93958
 H -0.97347 -0.97945 -0.93850
 H 0.77918 -1.12057 1.01215
 H 0.77973 -1.11935 -1.00977
 H -0.13618 -0.75009 2.55457
 H -0.13478 -0.74911 -2.55283
13
bifur_IRC_Cartesians_MW_output/bifur_IRC_Cartesians_MW point 186
C 0.07139 0.94946 1.13254
 C 0.07162 0.95165 -1.13325
 C 0.02502 1.68682 0.00064
 C -0.07615 -0.56393 1.43315
 C -0.07540 -0.56255 -1.43160
 F 0.32151 1.61520 2.23575
 F 0.32161 1.61911 -2.24241
 H -0.97415 -0.98066 0.94149
 H -0.97331 -0.97950 -0.94041
 H 0.77912 -1.12049 1.01428
 H 0.77967 -1.11927 -1.01191
 H -0.13617 -0.74841 2.55534
 H -0.13477 -0.74743 -2.55360
13
bifur_IRC_Cartesians_MW_output/bifur_IRC_Cartesians_MW point 187
C 0.07138 0.94868 1.13233
 C 0.07161 0.95086 -1.13304
 C 0.02408 1.68502 0.00064
 C -0.07611 -0.56363 1.43446
 C -0.07537 -0.56225 -1.43291
 F 0.32182 1.61475 2.23414
 F 0.32193 1.61866 -2.24079
 H -0.97397 -0.98071 0.94353
 H -0.97313 -0.97955 -0.94246
 H 0.77906 -1.12041 1.01656
 H 0.77961 -1.11919 -1.01420
 H -0.13615 -0.74661 2.55617
 H -0.13476 -0.74563 -2.55444
13
bifur_IRC_Cartesians_MW_output/bifur_IRC_Cartesians_MW point 188
C 0.07137 0.94813 1.13219
 C 0.07160 0.95032 -1.13290
 C 0.02343 1.68377 0.00064
 C -0.07608 -0.56341 1.43536
 C -0.07534 -0.56204 -1.43382
 F 0.32204 1.61444 2.23303
 F 0.32215 1.61834 -2.23966
 H -0.97385 -0.98074 0.94495
 H -0.97301 -0.97959 -0.94388
 H 0.77902 -1.12035 1.01814
 H 0.77957 -1.11913 -1.01578
 H -0.13614 -0.74536 2.55675
 H -0.13475 -0.74439 -2.55501
13
bifur_IRC_Cartesians_MW_output/bifur_IRC_Cartesians_MW point 189
C 0.07136 0.94750 1.13202
 C 0.07159 0.94968 -1.13272
 C 0.02267 1.68232 0.00064
 C -0.07605 -0.56316 1.43642
 C -0.07531 -0.56179 -1.43488
 F 0.32230 1.61407 2.23173
 F 0.32240 1.61797 -2.23836
 H -0.97371 -0.98078 0.94660
 H -0.97287 -0.97963 -0.94553
 H 0.77897 -1.12028 1.01998
 H 0.77952 -1.11906 -1.01763
 H -0.13613 -0.74391 2.55742
 H -0.13474 -0.74293 -2.55568
13
bifur_IRC_Cartesians_MW_output/bifur_IRC_Cartesians_MW point 190
C 0.07134 0.94658 1.13177
 C 0.07157 0.94875 -1.13247
 C 0.02157 1.68019 0.00063
 C -0.07601 -0.56280 1.43796
 C -0.07527 -0.56143 -1.43643
 F 0.32267 1.61354 2.22983
 F 0.32278 1.61743 -2.23644
 H -0.97350 -0.98084 0.94903
 H -0.97267 -0.97969 -0.94796
 H 0.77890 -1.12018 1.02268
 H 0.77944 -1.11896 -1.02033
 H -0.13611 -0.74178 2.55840
 H -0.13472 -0.74081 -2.55667
13
bifur_IRC_Cartesians_MW_output/bifur_IRC_Cartesians_MW point 191
C 0.07132 0.94535 1.13144
 C 0.07155 0.94752 -1.13214
 C 0.02010 1.67737 0.00063
 C -0.07595 -0.56232 1.44001
 C -0.07521 -0.56095 -1.43848
 F 0.32317 1.61284 2.22731
 F 0.32328 1.61672 -2.23390
 H -0.97323 -0.98092 0.95223
 H -0.97240 -0.97977 -0.95116
 H 0.77880 -1.12005 1.02625
 H 0.77935 -1.11883 -1.02391
 H -0.13608 -0.73896 2.55970
 H -0.13470 -0.73799 -2.55797
13
bifur_IRC_Cartesians_MW_output/bifur_IRC_Cartesians_MW point 192
C 0.07129 0.94383 1.13103
 C 0.07152 0.94599 -1.13173
 C 0.01828 1.67387 0.00063
 C -0.07588 -0.56172 1.44254
 C -0.07514 -0.56036 -1.44102
 F 0.32378 1.61197 2.22419
 F 0.32389 1.61583 -2.23076
 H -0.97289 -0.98102 0.95620
 H -0.97206 -0.97987 -0.95513
 H 0.77869 -1.11988 1.03068
 H 0.77923 -1.11867 -1.02835
 H -0.13605 -0.73547 2.56131
 H -0.13467 -0.73451 -2.55959
13
bifur_IRC_Cartesians_MW_output/bifur_IRC_Cartesians_MW point 193
C 0.07126 0.94201 1.13054
 C 0.07149 0.94416 -1.13124
 C 0.01610 1.66968 0.00063
 C -0.07579 -0.56101 1.44558
 C -0.07505 -0.55965 -1.44407
 F 0.32452 1.61092 2.22045
 F 0.32464 1.61477 -2.22699
 H -0.97248 -0.98113 0.96096
 H -0.97165 -0.97999 -0.95990
 H 0.77855 -1.11968 1.03599
 H 0.77908 -1.11848 -1.03367
 H -0.13601 -0.73128 2.56324
 H -0.13464 -0.73032 -2.56153
13
bifur_IRC_Cartesians_MW_output/bifur_IRC_Cartesians_MW point 194
C 0.07122 0.93989 1.12997
 C 0.07145 0.94203 -1.13067
 C 0.01356 1.66480 0.00062
 C -0.07568 -0.56017 1.44913
 C -0.07495 -0.55883 -1.44762
 F 0.32537 1.60971 2.21609
 F 0.32550 1.61353 -2.22259
 H -0.97201 -0.98126 0.96651
 H -0.97118 -0.98013 -0.96545
 H 0.77838 -1.11945 1.04217
 H 0.77891 -1.11826 -1.03987
 H -0.13596 -0.72640 2.56549
 H -0.13460 -0.72545 -2.56378
13
bifur_IRC_Cartesians_MW_output/bifur_IRC_Cartesians_MW point 195
C 0.07118 0.93747 1.12932
 C 0.07141 0.93959 -1.13001
 C 0.01065 1.65922 0.00062
 C -0.07557 -0.55922 1.45317
 C -0.07484 -0.55788 -1.45168
 F 0.32635 1.60832 2.21112
 F 0.32648 1.61212 -2.21758
 H -0.97147 -0.98142 0.97285
 H -0.97065 -0.98029 -0.97180
 H 0.77819 -1.11919 1.04923
 H 0.77872 -1.11800 -1.04695
 H -0.13591 -0.72083 2.56806
 H -0.13456 -0.71988 -2.56636
13
bifur_IRC_Cartesians_MW_output/bifur_IRC_Cartesians_MW point 196
C 0.07113 0.93474 1.12859
 C 0.07136 0.93685 -1.12928
 C 0.00739 1.65295 0.00061
 C -0.07543 -0.55815 1.45772
 C -0.07471 -0.55682 -1.45623
 F 0.32745 1.60675 2.20552
 F 0.32759 1.61053 -2.21194
 H -0.97086 -0.98159 0.97997
 H -0.97004 -0.98047 -0.97893
 H 0.77798 -1.11889 1.05717
 H 0.77850 -1.11771 -1.05490
 H -0.13585 -0.71457 2.57095
 H -0.13451 -0.71363 -2.56926
13
bifur_IRC_Cartesians_MW_output/bifur_IRC_Cartesians_MW point 197
C 0.07107 0.93172 1.12777
 C 0.07131 0.93381 -1.12846
 C 0.00377 1.64599 0.00061
 C -0.07529 -0.55696 1.46276
 C -0.07457 -0.55565 -1.46129
 F 0.32867 1.60502 2.19932
 F 0.32882 1.60877 -2.20568
 H -0.97019 -0.98178 0.98787
 H -0.96937 -0.98067 -0.98683
 H 0.77775 -1.11856 1.06598
 H 0.77826 -1.11739 -1.06373
 H -0.13578 -0.70762 2.57416
 H -0.13446 -0.70669 -2.57247
13
bifur_IRC_Cartesians_MW_output/bifur_IRC_Cartesians_MW point 198
C 0.07101 0.92842 1.12689
 C 0.07125 0.93049 -1.12757
 C -0.00019 1.63838 0.00060
 C -0.07512 -0.55566 1.46829
 C -0.07442 -0.55436 -1.46682
 F 0.33001 1.60312 2.19252
 F 0.33016 1.60684 -2.19883
 H -0.96945 -0.98199 0.99652
 H -0.96864 -0.98089 -0.99549
 H 0.77750 -1.11821 1.07561
 H 0.77800 -1.11704 -1.07339
 H -0.13571 -0.70002 2.57766
 H -0.13440 -0.69909 -2.57599
13
bifur_IRC_Cartesians_MW_output/bifur_IRC_Cartesians_MW point 199
C 0.07095 0.92483 1.12592
 C 0.07119 0.92689 -1.12660
 C -0.00448 1.63013 0.00060
 C -0.07495 -0.55425 1.47427
 C -0.07425 -0.55296 -1.47282
 F 0.33146 1.60107 2.18516
 F 0.33162 1.60475 -2.19141
 H -0.96865 -0.98221 1.00589
 H -0.96784 -0.98112 -1.00486
 H 0.77722 -1.11782 1.08606
 H 0.77771 -1.11666 -1.08386
 H -0.13563 -0.69178 2.58146
 H -0.13434 -0.69086 -2.57980
13
bifur_IRC_Cartesians_MW_output/bifur_IRC_Cartesians_MW point 200
C 0.07088 0.92097 1.12488
 C 0.07112 0.92300 -1.12556
 C -0.00911 1.62124 0.00059
 C -0.07476 -0.55274 1.48072
 C -0.07407 -0.55146 -1.47929
 F 0.33302 1.59885 2.17723
 F 0.33319 1.60250 -2.18342
 H -0.96779 -0.98246 1.01599
 H -0.96699 -0.98138 -1.01497
 H 0.77692 -1.11740 1.09732
 H 0.77740 -1.11625 -1.09514
 H -0.13555 -0.68290 2.58556
 H -0.13427 -0.68199 -2.58391
13
bifur_IRC_Cartesians_MW_output/bifur_IRC_Cartesians_MW point 201
C 0.07081 0.91683 1.12377
 C 0.07105 0.91884 -1.12444
 C -0.01407 1.61172 0.00058
 C -0.07456 -0.55111 1.48763
 C -0.07387 -0.54985 -1.48621
 F 0.33469 1.59647 2.16873
 F 0.33487 1.60009 -2.17485
 H -0.96687 -0.98272 1.02681
 H -0.96607 -0.98165 -1.02580
 H 0.77660 -1.11695 1.10938
 H 0.77707 -1.11581 -1.10723
 H -0.13546 -0.67338 2.58995
 H -0.13420 -0.67249 -2.58832
13
bifur_IRC_Cartesians_MW_output/bifur_IRC_Cartesians_MW point 202
C 0.07073 0.91242 1.12259
 C 0.07097 0.91441 -1.12325
 C -0.01935 1.60157 0.00058
 C -0.07435 -0.54938 1.49499
 C -0.07367 -0.54813 -1.49359
 F 0.33647 1.59394 2.15967
 F 0.33666 1.59751 -2.16572
 H -0.96589 -0.98299 1.03834
 H -0.96509 -0.98194 -1.03734
 H 0.77626 -1.11647 1.12223
 H 0.77672 -1.11535 -1.12011
 H -0.13536 -0.66324 2.59462
 H -0.13412 -0.66236 -2.59301
13
bifur_IRC_Cartesians_MW_output/bifur_IRC_Cartesians_MW point 203
C 0.07064 0.90775 1.12133
 C 0.07089 0.90970 -1.12198
 C -0.02495 1.59080 0.00057
 C -0.07412 -0.54754 1.50280
 C -0.07345 -0.54631 -1.50142
 F 0.33836 1.59126 2.15007
 F 0.33856 1.59479 -2.15603
 H -0.96484 -0.98329 1.05057
 H -0.96405 -0.98225 -1.04958
 H 0.77590 -1.11596 1.13586
 H 0.77635 -1.11485 -1.13378
 H -0.13526 -0.65249 2.59958
 H -0.13404 -0.65162 -2.59798
13
bifur_IRC_Cartesians_MW_output/bifur_IRC_Cartesians_MW point 204
C 0.07055 0.90280 1.12000
 C 0.07081 0.90473 -1.12065
 C -0.03088 1.57941 0.00056
 C -0.07388 -0.54560 1.51106
 C -0.07321 -0.54438 -1.50970
 F 0.34036 1.58842 2.13991
 F 0.34057 1.59190 -2.14579
 H -0.96374 -0.98360 1.06351
 H -0.96296 -0.98257 -1.06253
 H 0.77552 -1.11542 1.15028
 H 0.77596 -1.11433 -1.14823
 H -0.13515 -0.64111 2.60483
 H -0.13395 -0.64025 -2.60325
13
bifur_IRC_Cartesians_MW_output/bifur_IRC_Cartesians_MW point 205
C 0.07046 0.89759 1.11860
 C 0.07072 0.89949 -1.11924
 C -0.03712 1.56742 0.00055
 C -0.07362 -0.54355 1.51976
 C -0.07297 -0.54235 -1.51842
 F 0.34247 1.58543 2.12920
 F 0.34269 1.58886 -2.13500
 H -0.96258 -0.98393 1.07714
 H -0.96180 -0.98292 -1.07617
 H 0.77512 -1.11485 1.16546
 H 0.77554 -1.11378 -1.16345
 H -0.13504 -0.62913 2.61036
 H -0.13386 -0.62829 -2.60879
13
bifur_IRC_Cartesians_MW_output/bifur_IRC_Cartesians_MW point 206
C 0.07036 0.89213 1.11713
 C 0.07062 0.89400 -1.11776
 C -0.04367 1.55484 0.00054
 C -0.07336 -0.54140 1.52888
 C -0.07271 -0.54022 -1.52757
 F 0.34468 1.58230 2.11798
 F 0.34491 1.58568 -2.12369
 H -0.96136 -0.98427 1.09142
 H -0.96059 -0.98328 -1.09046
 H 0.77470 -1.11426 1.18139
 H 0.77510 -1.11320 -1.17941
 H -0.13492 -0.61657 2.61615
 H -0.13376 -0.61574 -2.61460
13
bifur_IRC_Cartesians_MW_output/bifur_IRC_Cartesians_MW point 207
C 0.07026 0.88642 1.11559
 C 0.07052 0.88826 -1.11622
 C -0.05051 1.54170 0.00053
 C -0.07308 -0.53916 1.53841
 C -0.07244 -0.53800 -1.53712
 F 0.34698 1.57902 2.10626
 F 0.34723 1.58235 -2.11187
 H -0.96009 -0.98463 1.10635
 H -0.95932 -0.98365 -1.10540
 H 0.77426 -1.11364 1.19803
 H 0.77465 -1.11260 -1.19609
 H -0.13480 -0.60344 2.62220
 H -0.13366 -0.60263 -2.62067
13
bifur_IRC_Cartesians_MW_output/bifur_IRC_Cartesians_MW point 208
C 0.07015 0.88046 1.11399
 C 0.07042 0.88226 -1.11461
 C -0.05765 1.52798 0.00052
 C -0.07279 -0.53681 1.54836
 C -0.07216 -0.53568 -1.54709
 F 0.34939 1.57560 2.09402
 F 0.34965 1.57887 -2.09953
 H -0.95876 -0.98501 1.12193
 H -0.95800 -0.98405 -1.12100
 H 0.77380 -1.11299 1.21539
 H 0.77417 -1.11196 -1.21350
 H -0.13467 -0.58974 2.62852
 H -0.13356 -0.58894 -2.62701
13
bifur_IRC_Cartesians_MW_output/bifur_IRC_Cartesians_MW point 209
C 0.07004 0.87426 1.11233
 C 0.07031 0.87603 -1.11293
 C -0.06508 1.51371 0.00051
 C -0.07249 -0.53438 1.55872
 C -0.07187 -0.53326 -1.55747
 F 0.35190 1.57204 2.08128
 F 0.35217 1.57526 -2.08669
 H -0.95738 -0.98540 1.13815
 H -0.95662 -0.98446 -1.13723
 H 0.77332 -1.11232 1.23347
 H 0.77368 -1.11131 -1.23162
 H -0.13453 -0.57548 2.63510
 H -0.13345 -0.57469 -2.63361
13
bifur_IRC_Cartesians_MW_output/bifur_IRC_Cartesians_MW point 210
C 0.06993 0.86781 1.11059
 C 0.07020 0.86955 -1.11119
 C -0.07280 1.49887 0.00050
 C -0.07217 -0.53184 1.56948
 C -0.07157 -0.53075 -1.56826
 F 0.35450 1.56834 2.06804
 F 0.35479 1.57150 -2.07334
 H -0.95594 -0.98580 1.15501
 H -0.95519 -0.98488 -1.15410
 H 0.77282 -1.11162 1.25225
 H 0.77317 -1.11063 -1.25045
 H -0.13439 -0.56066 2.64194
 H -0.13333 -0.55989 -2.64047
13
bifur_IRC_Cartesians_MW_output/bifur_IRC_Cartesians_MW point 211
C 0.06981 0.86114 1.10880
 C 0.07008 0.86283 -1.10939
 C -0.08079 1.48351 0.00049
 C -0.07185 -0.52922 1.58062
 C -0.07126 -0.52815 -1.57943
 F 0.35720 1.56451 2.05433
 F 0.35750 1.56761 -2.05952
 H -0.95445 -0.98622 1.17246
 H -0.95371 -0.98532 -1.17157
 H 0.77230 -1.11089 1.27171
 H 0.77264 -1.10992 -1.26995
 H -0.13425 -0.54531 2.64901
 H -0.13322 -0.54456 -2.64757
13
bifur_IRC_Cartesians_MW_output/bifur_IRC_Cartesians_MW point 212
C 0.06968 0.85425 1.10695
 C 0.06996 0.85591 -1.10753
 C -0.08904 1.46766 0.00048
 C -0.07151 -0.52652 1.59211
 C -0.07093 -0.52547 -1.59095
 F 0.35998 1.56056 2.04020
 F 0.36030 1.56359 -2.04527
 H -0.95292 -0.98666 1.19046
 H -0.95219 -0.98577 -1.18958
 H 0.77177 -1.11014 1.29177
 H 0.77209 -1.10919 -1.29005
 H -0.13410 -0.52948 2.65631
 H -0.13310 -0.52875 -2.65489
13
bifur_IRC_Cartesians_MW_output/bifur_IRC_Cartesians_MW point 213
C 0.06956 0.84717 1.10504
 C 0.06983 0.84879 -1.10561
 C -0.09752 1.45136 0.00046
 C -0.07117 -0.52373 1.60394
 C -0.07060 -0.52271 -1.60281
 F 0.36284 1.55650 2.02565
 F 0.36318 1.55946 -2.03060
 H -0.95134 -0.98710 1.20898
 H -0.95061 -0.98624 -1.20812
 H 0.77123 -1.10937 1.31241
 H 0.77152 -1.10844 -1.31075
 H -0.13394 -0.51320 2.66383
 H -0.13297 -0.51248 -2.66243
13
bifur_IRC_Cartesians_MW_output/bifur_IRC_Cartesians_MW point 214
C 0.06943 0.83990 1.10309
 C 0.06971 0.84147 -1.10365
 C -0.10624 1.43461 0.00045
 C -0.07081 -0.52087 1.61609
 C -0.07026 -0.51988 -1.61499
 F 0.36578 1.55232 2.01070
 F 0.36614 1.55522 -2.01554
 H -0.94972 -0.98756 1.22801
 H -0.94900 -0.98672 -1.22716
 H 0.77067 -1.10858 1.33362
 H 0.77094 -1.10767 -1.33201
 H -0.13379 -0.49646 2.67154
 H -0.13284 -0.49577 -2.67017
13
bifur_IRC_Cartesians_MW_output/bifur_IRC_Cartesians_MW point 215
C 0.06929 0.83244 1.10108
 C 0.06958 0.83398 -1.10163
 C -0.11517 1.41744 0.00044
 C -0.07045 -0.51794 1.62854
 C -0.06991 -0.51698 -1.62747
 F 0.36879 1.54804 1.99539
 F 0.36917 1.55087 -2.00010
 H -0.94805 -0.98803 1.24751
 H -0.94735 -0.98721 -1.24667
 H 0.77009 -1.10777 1.35535
 H 0.77035 -1.10688 -1.35379
 H -0.13362 -0.47932 2.67945
 H -0.13271 -0.47864 -2.67810
13
bifur_IRC_Cartesians_MW_output/bifur_IRC_Cartesians_MW point 216
C 0.06916 0.82482 1.09903
 C 0.06944 0.82631 -1.09957
 C -0.12431 1.39989 0.00043
 C -0.07008 -0.51495 1.64127
 C -0.06955 -0.51401 -1.64023
 F 0.37187 1.54367 1.97973
 F 0.37227 1.54642 -1.98431
 H -0.94635 -0.98851 1.26745
 H -0.94565 -0.98772 -1.26663
 H 0.76950 -1.10694 1.37758
 H 0.76974 -1.10607 -1.37606
 H -0.13346 -0.46179 2.68754
 H -0.13258 -0.46113 -2.68622
13
bifur_IRC_Cartesians_MW_output/bifur_IRC_Cartesians_MW point 217
C 0.06902 0.81704 1.09694
 C 0.06931 0.81849 -1.09747
 C -0.13362 1.38199 0.00041
 C -0.06970 -0.51189 1.65426
 C -0.06919 -0.51098 -1.65324
 F 0.37502 1.53921 1.96375
 F 0.37543 1.54189 -1.96821
 H -0.94462 -0.98900 1.28779
 H -0.94393 -0.98823 -1.28698
 H 0.76890 -1.10610 1.40024
 H 0.76912 -1.10525 -1.39878
 H -0.13329 -0.44390 2.69578
 H -0.13244 -0.44327 -2.69449
13
bifur_IRC_Cartesians_MW_output/bifur_IRC_Cartesians_MW point 218
C 0.06887 0.80912 1.09482
 C 0.06917 0.81053 -1.09533
 C -0.14311 1.36377 0.00040
 C -0.06931 -0.50878 1.66747
 C -0.06882 -0.50790 -1.66649
 F 0.37821 1.53466 1.94749
 F 0.37864 1.53727 -1.95182
 H -0.94286 -0.98950 1.30849
 H -0.94217 -0.98875 -1.30770
 H 0.76829 -1.10523 1.42331
 H 0.76849 -1.10441 -1.42191
 H -0.13312 -0.42570 2.70418
 H -0.13230 -0.42509 -2.70291
13
bifur_IRC_Cartesians_MW_output/bifur_IRC_Cartesians_MW point 219
C 0.06873 0.80108 1.09265
 C 0.06903 0.80244 -1.09316
 C -0.15274 1.34526 0.00038
 C -0.06892 -0.50562 1.68090
 C -0.06844 -0.50476 -1.67995
 F 0.38146 1.53005 1.93098
 F 0.38191 1.53259 -1.93517
 H -0.94106 -0.99001 1.32951
 H -0.94039 -0.98928 -1.32874
 H 0.76767 -1.10436 1.44674
 H 0.76785 -1.10356 -1.44540
 H -0.13294 -0.40722 2.71270
 H -0.13216 -0.40662 -2.71146
13
bifur_IRC_Cartesians_MW_output/bifur_IRC_Cartesians_MW point 220
C 0.06858 0.79294 1.09046
 C 0.06889 0.79425 -1.09096
 C -0.16250 1.32650 0.00037
 C -0.06853 -0.50242 1.69450
 C -0.06806 -0.50159 -1.69358
 F 0.38476 1.52537 1.91424
 F 0.38522 1.52783 -1.91830
 H -0.93925 -0.99052 1.35082
 H -0.93858 -0.98982 -1.35006
 H 0.76704 -1.10347 1.47050
 H 0.76720 -1.10270 -1.46920
 H -0.13276 -0.38848 2.72135
 H -0.13202 -0.38790 -2.72013
13
bifur_IRC_Cartesians_MW_output/bifur_IRC_Cartesians_MW point 221
C 0.06844 0.78469 1.08825
 C 0.06874 0.78596 -1.08873
 C -0.17238 1.30752 0.00036
 C -0.06812 -0.49917 1.70828
 C -0.06767 -0.49838 -1.70739
 F 0.38809 1.52064 1.89730
 F 0.38858 1.52302 -1.90122
 H -0.93741 -0.99104 1.37239
 H -0.93675 -0.99036 -1.37165
 H 0.76641 -1.10258 1.49454
 H 0.76654 -1.10183 -1.49330
 H -0.13258 -0.36951 2.73009
 H -0.13187 -0.36896 -2.72891
13
bifur_IRC_Cartesians_MW_output/bifur_IRC_Cartesians_MW point 222
C 0.06829 0.77635 1.08600
 C 0.06860 0.77757 -1.08648
 C -0.18237 1.28832 0.00034
 C -0.06772 -0.49590 1.72220
 C -0.06728 -0.49513 -1.72135
 F 0.39146 1.51586 1.88018
 F 0.39196 1.51816 -1.88395
 H -0.93555 -0.99156 1.39420
 H -0.93490 -0.99091 -1.39347
 H 0.76576 -1.10167 1.51884
 H 0.76588 -1.10094 -1.51766
 H -0.13240 -0.35034 2.73894
 H -0.13173 -0.34980 -2.73778
13
bifur_IRC_Cartesians_MW_output/bifur_IRC_Cartesians_MW point 223
C 0.06813 0.76793 1.08374
 C 0.06845 0.76911 -1.08420
 C -0.19246 1.26895 0.00033
 C -0.06731 -0.49259 1.73625
 C -0.06688 -0.49185 -1.73543
 F 0.39486 1.51103 1.86289
 F 0.39539 1.51325 -1.86653
 H -0.93367 -0.99209 1.41621
 H -0.93303 -0.99147 -1.41550
 H 0.76511 -1.10076 1.54337
 H 0.76521 -1.10005 -1.54225
 H -0.13222 -0.33098 2.74786
 H -0.13158 -0.33047 -2.74673
13
bifur_IRC_Cartesians_MW_output/bifur_IRC_Cartesians_MW point 224
C 0.06798 0.75945 1.08146
 C 0.06830 0.76057 -1.08191
 C -0.20262 1.24941 0.00031
 C -0.06689 -0.48925 1.75042
 C -0.06648 -0.48855 -1.74964
 F 0.39829 1.50616 1.84546
 F 0.39883 1.50830 -1.84895
 H -0.93178 -0.99263 1.43840
 H -0.93115 -0.99202 -1.43771
 H 0.76446 -1.09983 1.56811
 H 0.76453 -1.09916 -1.56705
 H -0.13204 -0.31147 2.75686
 H -0.13143 -0.31098 -2.75576
13
bifur_IRC_Cartesians_MW_output/bifur_IRC_Cartesians_MW point 225
C 0.06783 0.75090 1.07916
 C 0.06815 0.75198 -1.07960
 C -0.21286 1.22974 0.00030
 C -0.06648 -0.48590 1.76469
 C -0.06608 -0.48522 -1.76394
 F 0.40174 1.50125 1.82790
 F 0.40231 1.50332 -1.83126
 H -0.92987 -0.99317 1.46075
 H -0.92926 -0.99259 -1.46008
 H 0.76380 -1.09890 1.59302
 H 0.76385 -1.09825 -1.59201
 H -0.13185 -0.29182 2.76593
 H -0.13128 -0.29135 -2.76486
13
bifur_IRC_Cartesians_MW_output/bifur_IRC_Cartesians_MW point 226
C 0.06767 0.74230 1.07685
 C 0.06800 0.74334 -1.07728
 C -0.22316 1.20995 0.00028
 C -0.06606 -0.48252 1.77904
 C -0.06568 -0.48187 -1.77833
 F 0.40522 1.49632 1.81025
 F 0.40580 1.49831 -1.81346
 H -0.92796 -0.99371 1.48323
 H -0.92735 -0.99315 -1.48257
 H 0.76314 -1.09797 1.61807
 H 0.76316 -1.09734 -1.61712
 H -0.13166 -0.27205 2.77504
 H -0.13113 -0.27161 -2.77400
13
bifur_IRC_Cartesians_MW_output/bifur_IRC_Cartesians_MW point 227
C 0.06752 0.73367 1.07453
 C 0.06785 0.73465 -1.07494
 C -0.23350 1.19008 0.00027
 C -0.06564 -0.47912 1.79346
 C -0.06527 -0.47851 -1.79278
 F 0.40870 1.49137 1.79251
 F 0.40931 1.49327 -1.79558
 H -0.92603 -0.99425 1.50581
 H -0.92543 -0.99372 -1.50517
 H 0.76247 -1.09703 1.64323
 H 0.76248 -1.09643 -1.64235
 H -0.13147 -0.25220 2.78420
 H -0.13098 -0.25177 -2.78319
13
bifur_IRC_Cartesians_MW_output/bifur_IRC_Cartesians_MW point 228
C 0.06736 0.72501 1.07220
 C 0.06770 0.72594 -1.07260
 C -0.24388 1.17013 0.00025
 C -0.06522 -0.47572 1.80793
 C -0.06487 -0.47513 -1.80728
 F 0.41221 1.48639 1.77472
 F 0.41283 1.48822 -1.77764
 H -0.92410 -0.99480 1.52847
 H -0.92351 -0.99430 -1.52785
 H 0.76180 -1.09609 1.66849
 H 0.76179 -1.09551 -1.66766
 H -0.13129 -0.23227 2.79339
 H -0.13082 -0.23187 -2.79240
13
bifur_IRC_Cartesians_MW_output/bifur_IRC_Cartesians_MW point 229
C 0.06721 0.71632 1.06987
 C 0.06755 0.71720 -1.07025
 C -0.25429 1.15012 0.00024
 C -0.06479 -0.47230 1.82244
 C -0.06446 -0.47175 -1.82183
 F 0.41572 1.48141 1.75687
 F 0.41636 1.48315 -1.75964
 H -0.92216 -0.99534 1.55119
 H -0.92158 -0.99487 -1.55059
 H 0.76113 -1.09514 1.69382
 H 0.76109 -1.09459 -1.69305
 H -0.13110 -0.21229 2.80260
 H -0.13067 -0.21191 -2.80165
13
bifur_IRC_Cartesians_MW_output/bifur_IRC_Cartesians_MW point 230
C 0.06705 0.70760 1.06752
 C 0.06740 0.70844 -1.06790
 C -0.26473 1.13007 0.00022
 C -0.06437 -0.46888 1.83699
 C -0.06405 -0.46835 -1.83641
 F 0.41924 1.47641 1.73897
 F 0.41990 1.47807 -1.74160
 H -0.92022 -0.99589 1.57398
 H -0.91965 -0.99544 -1.57340
 H 0.76046 -1.09420 1.71921
 H 0.76040 -1.09367 -1.71851
 H -0.13091 -0.19225 2.81185
 H -0.13052 -0.19190 -2.81092
13
bifur_IRC_Cartesians_MW_output/bifur_IRC_Cartesians_MW point 231
C 0.06690 0.69887 1.06518
 C 0.06724 0.69966 -1.06554
 C -0.27520 1.10996 0.00021
 C -0.06394 -0.46545 1.85157
 C -0.06364 -0.46495 -1.85103
 F 0.42277 1.47139 1.72103
 F 0.42345 1.47298 -1.72352
 H -0.91827 -0.99644 1.59682
 H -0.91771 -0.99602 -1.59625
 H 0.75978 -1.09325 1.74467
 H 0.75970 -1.09274 -1.74402
 H -0.13072 -0.17217 2.82111
 H -0.13036 -0.17184 -2.82021
13
bifur_IRC_Cartesians_MW_output/bifur_IRC_Cartesians_MW point 232
C 0.06674 0.69012 1.06282
 C 0.06709 0.69086 -1.06318
 C -0.28568 1.08983 0.00019
 C -0.06352 -0.46201 1.86617
 C -0.06323 -0.46155 -1.86567
 F 0.42630 1.46637 1.70306
 F 0.42701 1.46788 -1.70541
 H -0.91632 -0.99699 1.61969
 H -0.91577 -0.99659 -1.61915
 H 0.75911 -1.09230 1.77016
 H 0.75901 -1.09182 -1.76958
 H -0.13053 -0.15206 2.83038
 H -0.13021 -0.15175 -2.82952
13
bifur_IRC_Cartesians_MW_output/bifur_IRC_Cartesians_MW point 233
C 0.06658 0.68137 1.06047
 C 0.06694 0.68206 -1.06081
 C -0.29616 1.06967 0.00018
 C -0.06309 -0.45857 1.88079
 C -0.06282 -0.45814 -1.88032
 F 0.42984 1.46135 1.68508
 F 0.43057 1.46277 -1.68728
 H -0.91437 -0.99755 1.64259
 H -0.91383 -0.99717 -1.64206
 H 0.75843 -1.09134 1.79568
 H 0.75831 -1.09089 -1.79515
 H -0.13034 -0.13193 2.83967
 H -0.13006 -0.13164 -2.83883
13
bifur_IRC_Cartesians_MW_output/bifur_IRC_Cartesians_MW point 234
C 0.06642 0.67261 1.05812
 C 0.06678 0.67325 -1.05844
 C -0.30665 1.04952 0.00016
 C -0.06266 -0.45513 1.89541
 C -0.06241 -0.45473 -1.89498
 F 0.43338 1.45633 1.66710
 F 0.43413 1.45766 -1.66915
 H -0.91242 -0.99810 1.66548
 H -0.91189 -0.99775 -1.66497
 H 0.75776 -1.09039 1.82120
 H 0.75761 -1.08996 -1.82074
 H -0.13015 -0.11179 2.84896
 H -0.12990 -0.11152 -2.84815
13
bifur_IRC_Cartesians_MW_output/bifur_IRC_Cartesians_MW point 235
C 0.06627 0.66386 1.05576
 C 0.06663 0.66445 -1.05608
 C -0.31714 1.02937 0.00015
 C -0.06224 -0.45169 1.91003
 C -0.06200 -0.45132 -1.90963
 F 0.43691 1.45130 1.64912
 F 0.43768 1.45256 -1.65102
 H -0.91047 -0.99865 1.68838
 H -0.90995 -0.99833 -1.68788
 H 0.75708 -1.08944 1.84671
 H 0.75691 -1.08904 -1.84631
 H -0.12996 -0.09166 2.85824
 H -0.12975 -0.09142 -2.85746
13
bifur_IRC_Cartesians_MW_output/bifur_IRC_Cartesians_MW point 236
C 0.06611 0.65511 1.05341
 C 0.06648 0.65565 -1.05371
 C -0.32762 1.00922 0.00013
 C -0.06181 -0.44825 1.92464
 C -0.06159 -0.44791 -1.92427
 F 0.44045 1.44628 1.63114
 F 0.44124 1.44746 -1.63290
 H -0.90851 -0.99920 1.71126
 H -0.90800 -0.99890 -1.71078
 H 0.75641 -1.08849 1.87222
 H 0.75622 -1.08811 -1.87187
 H -0.12977 -0.07154 2.86752
 H -0.12959 -0.07132 -2.86677
13
bifur_IRC_Cartesians_MW_output/bifur_IRC_Cartesians_MW point 237
C 0.06595 0.64637 1.05106
 C 0.06633 0.64686 -1.05135
 C -0.33810 0.98910 0.00012
 C -0.06139 -0.44481 1.93924
 C -0.06118 -0.44450 -1.93891
 F 0.44398 1.44126 1.61319
 F 0.44479 1.44236 -1.61480
 H -0.90657 -0.99975 1.73412
 H -0.90607 -0.99948 -1.73367
 H 0.75573 -1.08754 1.89770
 H 0.75552 -1.08719 -1.89742
 H -0.12958 -0.05144 2.87679
 H -0.12944 -0.05124 -2.87607
13
bifur_IRC_Cartesians_MW_output/bifur_IRC_Cartesians_MW point 238
C 0.06580 0.63764 1.04871
 C 0.06617 0.63808 -1.04899
 C -0.34856 0.96900 0.00010
 C -0.06096 -0.44138 1.95381
 C -0.06077 -0.44110 -1.95352
 F 0.44751 1.43625 1.59526
 F 0.44834 1.43727 -1.59672
 H -0.90462 -1.00030 1.75695
 H -0.90413 -1.00006 -1.75651
 H 0.75506 -1.08659 1.92314
 H 0.75482 -1.08626 -1.92292
 H -0.12939 -0.03137 2.88605
 H -0.12929 -0.03119 -2.88536
13
bifur_IRC_Cartesians_MW_output/bifur_IRC_Cartesians_MW point 239
C 0.06564 0.62893 1.04637
 C 0.06602 0.62933 -1.04664
 C -0.35899 0.94896 0.00009
 C -0.06054 -0.43796 1.96835
 C -0.06036 -0.43771 -1.96809
 F 0.45103 1.43126 1.57737
 F 0.45188 1.43219 -1.57870
 H -0.90268 -1.00085 1.77972
 H -0.90220 -1.00063 -1.77930
 H 0.75439 -1.08564 1.94852
 H 0.75413 -1.08534 -1.94836
 H -0.12920 -0.01134 2.89528
 H -0.12913 -0.01119 -2.89462
13
bifur_IRC_Cartesians_MW_output/bifur_IRC_Cartesians_MW point 240
C 0.06548 0.62026 1.04404
 C 0.06587 0.62061 -1.04430
 C -0.36937 0.92900 0.00007
 C -0.06011 -0.43455 1.98283
 C -0.05995 -0.43434 -1.98260
 F 0.45453 1.42628 1.55956
 F 0.45540 1.42713 -1.56074
 H -0.90074 -1.00139 1.80240
 H -0.90027 -1.00120 -1.80199
 H 0.75372 -1.08470 1.97379
 H 0.75344 -1.08442 -1.97369
 H -0.12901 0.00859 2.90448
 H -0.12898 0.00873 -2.90385
13
bifur_IRC_Cartesians_MW_output/bifur_IRC_Cartesians_MW point 241
C 0.06533 0.61164 1.04172
 C 0.06572 0.61194 -1.04197
 C -0.37970 0.90916 0.00006
 C -0.05969 -0.43116 1.99722
 C -0.05955 -0.43098 -1.99703
 F 0.45801 1.42134 1.54186
 F 0.45891 1.42211 -1.54289
 H -0.89882 -1.00194 1.82494
 H -0.89836 -1.00177 -1.82455
 H 0.75305 -1.08376 1.99891
 H 0.75275 -1.08351 -1.99887
 H -0.12882 0.02842 2.91362
 H -0.12883 0.02853 -2.91302
13
bifur_IRC_Cartesians_MW_output/bifur_IRC_Cartesians_MW point 242
C 0.06518 0.60309 1.03943
 C 0.06557 0.60335 -1.03966
 C -0.38994 0.88948 0.00004
 C -0.05928 -0.42780 2.01149
 C -0.05914 -0.42765 -2.01133
 F 0.46147 1.41643 1.52430
 F 0.46238 1.41712 -1.52520
 H -0.89692 -1.00248 1.84729
 H -0.89647 -1.00233 -1.84692
 H 0.75239 -1.08283 2.02382
 H 0.75207 -1.08261 -2.02384
 H -0.12863 0.04807 2.92268
 H -0.12868 0.04816 -2.92211
13
bifur_IRC_Cartesians_MW_output/bifur_IRC_Cartesians_MW point 243
C 0.06503 0.59467 1.03716
 C 0.06542 0.59487 -1.03738
 C -0.40004 0.87008 0.00003
 C -0.05887 -0.42449 2.02556
 C -0.05875 -0.42437 -2.02544
 F 0.46487 1.41160 1.50699
 F 0.46580 1.41221 -1.50775
 H -0.89504 -1.00301 1.86933
 H -0.89460 -1.00289 -1.86898
 H 0.75174 -1.08192 2.04839
 H 0.75140 -1.08171 -2.04846
 H -0.12845 0.06745 2.93162
 H -0.12853 0.06751 -2.93108
13
bifur_IRC_Cartesians_MW_output/bifur_IRC_Cartesians_MW point 244
C 0.06488 0.58646 1.03495
 C 0.06528 0.58662 -1.03516
 C -0.40987 0.85119 0.00002
 C -0.05847 -0.42127 2.03927
 C -0.05836 -0.42117 -2.03918
 F 0.46819 1.40688 1.49013
 F 0.46914 1.40742 -1.49075
 H -0.89321 -1.00352 1.89079
 H -0.89277 -1.00343 -1.89046
 H 0.75111 -1.08102 2.07232
 H 0.75074 -1.08085 -2.07245
 H -0.12827 0.08632 2.94033
 H -0.12839 0.08637 -2.93981
13
bifur_IRC_Cartesians_MW_output/bifur_IRC_Cartesians_MW point 245
C 0.06474 0.57869 1.03287
 C 0.06514 0.57881 -1.03307
 C -0.41917 0.83331 0.00000
 C -0.05809 -0.41821 2.05224
 C -0.05800 -0.41815 -2.05218
 F 0.47133 1.40243 1.47418
 F 0.47230 1.40289 -1.47467
 H -0.89148 -1.00401 1.91110
 H -0.89105 -1.00394 -1.91078
 H 0.75051 -1.08018 2.09495
 H 0.75013 -1.08002 -2.09513
 H -0.12810 0.10418 2.94856
 H -0.12825 0.10421 -2.94807
13
bifur_IRC_Cartesians_MW_output/bifur_IRC_Cartesians_MW point 246
C 0.06462 0.57190 1.03104
 C 0.06502 0.57197 -1.03123
 C -0.42731 0.81767 -0.00001
 C -0.05776 -0.41554 2.06358
 C -0.05768 -0.41550 -2.06355
 F 0.47407 1.39853 1.46023
 F 0.47506 1.39893 -1.46060
 H -0.88996 -1.00444 1.92887
 H -0.88954 -1.00439 -1.92857
 H 0.74999 -1.07944 2.11475
 H 0.74958 -1.07930 -2.11498
 H -0.12796 0.11980 2.95577
 H -0.12813 0.11981 -2.95530
13
bifur_IRC_Cartesians_MW_output/bifur_IRC_Cartesians_MW point 247
C 0.06453 0.56703 1.02973
 C 0.06494 0.56708 -1.02991
 C -0.43315 0.80646 -0.00002
 C -0.05752 -0.41363 2.07171
 C -0.05745 -0.41360 -2.07170
 F 0.47604 1.39574 1.45023
 F 0.47704 1.39609 -1.45052
 H -0.88888 -1.00475 1.94160
 H -0.88846 -1.00471 -1.94131
 H 0.74961 -1.07891 2.12894
 H 0.74920 -1.07879 -2.12921
 H -0.12785 0.13100 2.96093
 H -0.12805 0.13100 -2.96048
13
bifur_IRC_Cartesians_MW_output/bifur_IRC_Cartesians_MW point 248
C 0.06448 0.56434 1.02901
 C 0.06489 0.56437 -1.02919
 C -0.43637 0.80027 -0.00002
 C -0.05739 -0.41257 2.07620
 C -0.05732 -0.41255 -2.07620
 F 0.47713 1.39419 1.44470
 F 0.47813 1.39452 -1.44494
 H -0.88828 -1.00492 1.94864
 H -0.88787 -1.00489 -1.94835
 H 0.74940 -1.07862 2.13679
 H 0.74898 -1.07850 -2.13707
 H -0.12779 0.13719 2.96379
 H -0.12800 0.13718 -2.96335
13
bifur_IRC_Cartesians_MW_output/bifur_IRC_Cartesians_MW point 249
C 0.06446 0.56303 1.02866
 C 0.06487 0.56306 -1.02883
 C -0.43793 0.79726 -0.00002
 C -0.05733 -0.41206 2.07838
 C -0.05726 -0.41205 -2.07838
 F 0.47766 1.39344 1.44202
 F 0.47866 1.39376 -1.44225
 H -0.88799 -1.00500 1.95205
 H -0.88758 -1.00497 -1.95177
 H 0.74930 -1.07848 2.14059
 H 0.74888 -1.07837 -2.14088
 H -0.12776 0.14019 2.96517
 H -0.12798 0.14017 -2.96473
13
bifur_IRC_Cartesians_MW_output/bifur_IRC_Cartesians_MW point 250
C 0.06445 0.56240 1.02849
 C 0.06486 0.56242 -1.02866
 C -0.43869 0.79580 -0.00003
 C -0.05730 -0.41181 2.07944
 C -0.05723 -0.41180 -2.07945
 F 0.47791 1.39308 1.44071
 F 0.47892 1.39339 -1.44093
 H -0.88784 -1.00504 1.95371
 H -0.88744 -1.00502 -1.95343
 H 0.74925 -1.07841 2.14244
 H 0.74883 -1.07830 -2.14274
 H -0.12775 0.14165 2.96584
 H -0.12796 0.14163 -2.96541
13
bifur_IRC_Cartesians_MW_output/bifur_IRC_Cartesians_MW point 251
C 0.06444 0.56208 1.02840
 C 0.06485 0.56211 -1.02858
 C -0.43907 0.79508 -0.00003
 C -0.05728 -0.41169 2.07997
 C -0.05722 -0.41168 -2.07997
 F 0.47804 1.39290 1.44007
 F 0.47905 1.39321 -1.44028
 H -0.88777 -1.00506 1.95453
 H -0.88737 -1.00504 -1.95425
 H 0.74923 -1.07837 2.14335
 H 0.74880 -1.07827 -2.14365
 H -0.12774 0.14237 2.96618
 H -0.12796 0.14236 -2.96574
13
bifur_IRC_Cartesians_MW_output/bifur_IRC_Cartesians_MW point 252
C 0.06444 0.56186 1.02834
 C 0.06485 0.56188 -1.02852
 C -0.43934 0.79457 -0.00003
 C -0.05727 -0.41160 2.08034
 C -0.05721 -0.41159 -2.08034
 F 0.47813 1.39277 1.43961
 F 0.47914 1.39308 -1.43982
 H -0.88772 -1.00507 1.95511
 H -0.88732 -1.00505 -1.95483
 H 0.74921 -1.07835 2.14400
 H 0.74878 -1.07824 -2.14430
 H -0.12774 0.14288 2.96641
 H -0.12795 0.14286 -2.96598
13
bifur_IRC_Cartesians_MW_output/bifur_IRC_Cartesians_MW point 253
C 0.06443 0.56170 1.02830
 C 0.06485 0.56172 -1.02847
 C -0.43953 0.79419 -0.00003
 C -0.05726 -0.41154 2.08061
 C -0.05720 -0.41153 -2.08062
 F 0.47820 1.39268 1.43928
 F 0.47920 1.39298 -1.43948
 H -0.88769 -1.00508 1.95554
 H -0.88728 -1.00506 -1.95526
 H 0.74920 -1.07833 2.14448
 H 0.74877 -1.07822 -2.14478
 H -0.12773 0.14325 2.96658
 H -0.12795 0.14324 -2.96615
13
bifur_IRC_Cartesians_MW_output/bifur_IRC_Cartesians_MW point 254
C 0.06443 0.56155 1.02826
 C 0.06484 0.56157 -1.02843
 C -0.43971 0.79385 -0.00003
 C -0.05725 -0.41148 2.08086
 C -0.05719 -0.41147 -2.08087
 F 0.47826 1.39259 1.43897
 F 0.47926 1.39290 -1.43917
 H -0.88765 -1.00509 1.95593
 H -0.88725 -1.00507 -1.95565
 H 0.74919 -1.07832 2.14491
 H 0.74876 -1.07821 -2.14521
 H -0.12773 0.14360 2.96674
 H -0.12795 0.14358 -2.96631
13
bifur_IRC_Cartesians_MW_output/bifur_IRC_Cartesians_MW point 255
C 0.06443 0.56148 1.02824
 C 0.06484 0.56150 -1.02841
 C -0.43980 0.79369 -0.00003
 C -0.05725 -0.41145 2.08098
 C -0.05719 -0.41144 -2.08098
 F 0.47828 1.39255 1.43883
 F 0.47929 1.39285 -1.43903
 H -0.88764 -1.00510 1.95612
 H -0.88723 -1.00508 -1.95583
 H 0.74918 -1.07831 2.14512
 H 0.74875 -1.07820 -2.14542
 H -0.12773 0.14376 2.96682
 H -0.12795 0.14374 -2.96639
13
bifur_IRC_Cartesians_MW_output/bifur_IRC_Cartesians_MW point 256
C 0.06443 0.56132 1.02820
 C 0.06484 0.56134 -1.02837
 C -0.43998 0.79333 -0.00003
 C -0.05724 -0.41139 2.08124
 C -0.05718 -0.41138 -2.08125
 F 0.47835 1.39246 1.43850
 F 0.47936 1.39276 -1.43870
 H -0.88760 -1.00511 1.95653
 H -0.88720 -1.00509 -1.95624
 H 0.74917 -1.07829 2.14557
 H 0.74874 -1.07818 -2.14588
 H -0.12773 0.14412 2.96698
 H -0.12794 0.14410 -2.96655
13
bifur_IRC_Cartesians_MW_output/bifur_IRC_Cartesians_MW point 257
C 0.06442 0.56111 1.02814
 C 0.06484 0.56113 -1.02831
 C -0.44024 0.79284 -0.00003
 C -0.05723 -0.41130 2.08159
 C -0.05717 -0.41130 -2.08160
 F 0.47843 1.39234 1.43807
 F 0.47944 1.39264 -1.43827
 H -0.88756 -1.00512 1.95708
 H -0.88715 -1.00510 -1.95679
 H 0.74915 -1.07827 2.14619
 H 0.74872 -1.07816 -2.14649
 H -0.12772 0.14460 2.96721
 H -0.12794 0.14459 -2.96678
13
bifur_IRC_Cartesians_MW_output/bifur_IRC_Cartesians_MW point 258
C 0.06442 0.56098 1.02811
 C 0.06483 0.56100 -1.02828
 C -0.44039 0.79254 -0.00003
 C -0.05723 -0.41125 2.08181
 C -0.05717 -0.41125 -2.08182
 F 0.47849 1.39226 1.43780
 F 0.47950 1.39256 -1.43800
 H -0.88753 -1.00513 1.95742
 H -0.88712 -1.00511 -1.95714
 H 0.74914 -1.07825 2.14657
 H 0.74871 -1.07815 -2.14688
 H -0.12772 0.14491 2.96735
 H -0.12794 0.14489 -2.96692
13
bifur_IRC_Cartesians_MW_output/bifur_IRC_Cartesians_MW point 259
C 0.06442 0.56092 1.02809
 C 0.06483 0.56093 -1.02826
 C -0.44047 0.79240 -0.00003
 C -0.05722 -0.41123 2.08191
 C -0.05716 -0.41122 -2.08192
 F 0.47851 1.39223 1.43767
 F 0.47952 1.39253 -1.43787
 H -0.88751 -1.00513 1.95758
 H -0.88711 -1.00511 -1.95730
 H 0.74914 -1.07825 2.14675
 H 0.74871 -1.07814 -2.14706
 H -0.12772 0.14505 2.96741
 H -0.12794 0.14503 -2.96698
13
bifur_IRC_Cartesians_MW_output/bifur_IRC_Cartesians_MW point 260
C 0.06442 0.56083 1.02806
 C 0.06483 0.56084 -1.02824
 C -0.44058 0.79219 -0.00003
 C -0.05722 -0.41119 2.08207
 C -0.05716 -0.41119 -2.08208
 F 0.47855 1.39218 1.43749
 F 0.47956 1.39247 -1.43768
 H -0.88749 -1.00514 1.95782
 H -0.88709 -1.00512 -1.95754
 H 0.74913 -1.07824 2.14702
 H 0.74870 -1.07813 -2.14733
 H -0.12771 0.14526 2.96751
 H -0.12794 0.14524 -2.96708
13
bifur_IRC_Cartesians_MW_output/bifur_IRC_Cartesians_MW point 261
C 0.06441 0.56063 1.02801
 C 0.06483 0.56064 -1.02818
 C -0.44082 0.79173 -0.00003
 C -0.05721 -0.41111 2.08240
 C -0.05715 -0.41111 -2.08241
 F 0.47863 1.39206 1.43708
 F 0.47964 1.39236 -1.43726
 H -0.88745 -1.00515 1.95834
 H -0.88704 -1.00513 -1.95806
 H 0.74912 -1.07822 2.14760
 H 0.74869 -1.07811 -2.14791
 H -0.12771 0.14572 2.96772
 H -0.12793 0.14570 -2.96729
13
bifur_IRC_Cartesians_MW_output/bifur_IRC_Cartesians_MW point 262
C 0.06441 0.56020 1.02789
 C 0.06482 0.56021 -1.02807
 C -0.44133 0.79073 -0.00003
 C -0.05719 -0.41094 2.08312
 C -0.05713 -0.41094 -2.08313
 F 0.47880 1.39181 1.43619
 F 0.47981 1.39211 -1.43637
 H -0.88735 -1.00518 1.95947
 H -0.88695 -1.00516 -1.95919
 H 0.74908 -1.07817 2.14886
 H 0.74865 -1.07807 -2.14917
 H -0.12770 0.14671 2.96818
 H -0.12793 0.14669 -2.96775
13
bifur_IRC_Cartesians_MW_output/bifur_IRC_Cartesians_MW point 263
C 0.06440 0.55968 1.02776
 C 0.06481 0.55969 -1.02793
 C -0.44195 0.78955 -0.00003
 C -0.05716 -0.41074 2.08398
 C -0.05711 -0.41074 -2.08399
 F 0.47901 1.39152 1.43514
 F 0.48002 1.39181 -1.43531
 H -0.88724 -1.00521 1.96081
 H -0.88683 -1.00519 -1.96053
 H 0.74904 -1.07811 2.15035
 H 0.74861 -1.07801 -2.15067
 H -0.12769 0.14789 2.96872
 H -0.12792 0.14787 -2.96830
13
bifur_IRC_Cartesians_MW_output/bifur_IRC_Cartesians_MW point 264
C 0.06439 0.55905 1.02759
 C 0.06480 0.55906 -1.02776
 C -0.44270 0.78811 -0.00003
 C -0.05713 -0.41050 2.08502
 C -0.05708 -0.41050 -2.08504
 F 0.47926 1.39116 1.43385
 F 0.48028 1.39144 -1.43401
 H -0.88710 -1.00525 1.96246
 H -0.88670 -1.00524 -1.96218
 H 0.74900 -1.07805 2.15218
 H 0.74856 -1.07794 -2.15250
 H -0.12768 0.14934 2.96939
 H -0.12791 0.14931 -2.96897
13
bifur_IRC_Cartesians_MW_output/bifur_IRC_Cartesians_MW point 265
C 0.06438 0.55849 1.02743
 C 0.06479 0.55849 -1.02761
 C -0.44338 0.78680 -0.00003
 C -0.05711 -0.41027 2.08597
 C -0.05705 -0.41028 -2.08599
 F 0.47949 1.39083 1.43268
 F 0.48051 1.39111 -1.43283
 H -0.88697 -1.00528 1.96394
 H -0.88657 -1.00527 -1.96367
 H 0.74895 -1.07798 2.15384
 H 0.74851 -1.07788 -2.15416
 H -0.12766 0.15064 2.96999
 H -0.12790 0.15062 -2.96957
13
bifur_IRC_Cartesians_MW_output/bifur_IRC_Cartesians_MW point 266
C 0.06437 0.55804 1.02731
 C 0.06478 0.55804 -1.02748
 C -0.44392 0.78577 -0.00003
 C -0.05708 -0.41010 2.08672
 C -0.05703 -0.41010 -2.08674
 F 0.47967 1.39058 1.43176
 F 0.48069 1.39085 -1.43191
 H -0.88687 -1.00531 1.96511
 H -0.88647 -1.00530 -1.96483
 H 0.74892 -1.07794 2.15514
 H 0.74848 -1.07784 -2.15547
 H -0.12765 0.15167 2.97047
 H -0.12789 0.15164 -2.97005
