# Supplementary material for: Low dimensional representations along intrinsic reaction coordinates and molecular dynamics trajectories using interatomic distance matrices
Source: Chem Sci. 2019 Sep 18;10(43):9954–68. doi: 10.1039/c9sc02742d (PMC6991188; doi:10.1039/c9sc02742d)
Supplement: Supplementary file 1 [file SC-010-C9SC02742D-s001.zip › C9SC02742D-SI/ESI_xyz_files/bifur_IRC_Cartesians_MW_output/bifur_IRC_Cartesians_MW_PC2.xyz]

13
bifur_IRC_Cartesians_MW_output/bifur_IRC_Cartesians_MW point 1
C 0.05276 0.82719 0.78453
 C 0.05448 0.82717 -0.78454
 C -0.97361 1.60232 0.00005
 C -0.09114 -0.56468 1.38537
 C -0.09118 -0.56451 -1.38526
 F 0.90278 1.64358 1.56794
 F 0.90732 1.64329 -1.56838
 H -0.88052 -1.16306 0.89097
 H -0.88095 -1.16283 -0.88952
 H 0.86820 -1.08618 1.30909
 H 0.86790 -1.08605 -1.31031
 H -0.36738 -0.45827 2.45462
 H -0.36866 -0.45796 -2.45457
13
bifur_IRC_Cartesians_MW_output/bifur_IRC_Cartesians_MW point 2
C 0.05276 0.82724 0.78435
 C 0.05447 0.82722 -0.78436
 C -0.97407 1.60256 0.00005
 C -0.09115 -0.56473 1.38513
 C -0.09119 -0.56456 -1.38502
 F 0.90308 1.64367 1.56779
 F 0.90763 1.64337 -1.56823
 H -0.88050 -1.16317 0.89061
 H -0.88093 -1.16293 -0.88915
 H 0.86826 -1.08618 1.30890
 H 0.86796 -1.08604 -1.31013
 H -0.36752 -0.45838 2.45443
 H -0.36880 -0.45808 -2.45437
13
bifur_IRC_Cartesians_MW_output/bifur_IRC_Cartesians_MW point 3
C 0.05274 0.82733 0.78407
 C 0.05446 0.82730 -0.78408
 C -0.97478 1.60293 0.00005
 C -0.09118 -0.56480 1.38476
 C -0.09122 -0.56464 -1.38465
 F 0.90355 1.64381 1.56757
 F 0.90810 1.64351 -1.56800
 H -0.88045 -1.16333 0.89004
 H -0.88088 -1.16309 -0.88859
 H 0.86836 -1.08617 1.30860
 H 0.86806 -1.08603 -1.30983
 H -0.36775 -0.45856 2.45412
 H -0.36903 -0.45826 -2.45407
13
bifur_IRC_Cartesians_MW_output/bifur_IRC_Cartesians_MW point 4
C 0.05272 0.82745 0.78365
 C 0.05444 0.82742 -0.78366
 C -0.97587 1.60351 0.00005
 C -0.09121 -0.56492 1.38418
 C -0.09125 -0.56476 -1.38407
 F 0.90428 1.64402 1.56722
 F 0.90883 1.64372 -1.56764
 H -0.88038 -1.16357 0.88918
 H -0.88081 -1.16334 -0.88772
 H 0.86851 -1.08615 1.30815
 H 0.86822 -1.08601 -1.30938
 H -0.36809 -0.45883 2.45366
 H -0.36937 -0.45853 -2.45360
13
bifur_IRC_Cartesians_MW_output/bifur_IRC_Cartesians_MW point 5
C 0.05269 0.82763 0.78302
 C 0.05441 0.82761 -0.78303
 C -0.97748 1.60435 0.00005
 C -0.09127 -0.56510 1.38334
 C -0.09131 -0.56494 -1.38323
 F 0.90534 1.64434 1.56670
 F 0.90991 1.64404 -1.56712
 H -0.88028 -1.16394 0.88790
 H -0.88072 -1.16370 -0.88645
 H 0.86874 -1.08612 1.30748
 H 0.86844 -1.08599 -1.30872
 H -0.36860 -0.45924 2.45297
 H -0.36988 -0.45893 -2.45291
13
bifur_IRC_Cartesians_MW_output/bifur_IRC_Cartesians_MW point 6
C 0.05264 0.82789 0.78214
 C 0.05437 0.82786 -0.78215
 C -0.97973 1.60554 0.00005
 C -0.09134 -0.56535 1.38215
 C -0.09138 -0.56519 -1.38204
 F 0.90684 1.64478 1.56597
 F 0.91142 1.64447 -1.56639
 H -0.88014 -1.16445 0.88611
 H -0.88058 -1.16422 -0.88465
 H 0.86905 -1.08609 1.30654
 H 0.86876 -1.08596 -1.30779
 H -0.36930 -0.45980 2.45200
 H -0.37060 -0.45950 -2.45195
13
bifur_IRC_Cartesians_MW_output/bifur_IRC_Cartesians_MW point 7
C 0.05259 0.82821 0.78105
 C 0.05432 0.82818 -0.78105
 C -0.98254 1.60702 0.00005
 C -0.09144 -0.56566 1.38067
 C -0.09148 -0.56550 -1.38056
 F 0.90870 1.64534 1.56507
 F 0.91329 1.64502 -1.56548
 H -0.87996 -1.16508 0.88389
 H -0.88040 -1.16485 -0.88243
 H 0.86945 -1.08605 1.30538
 H 0.86915 -1.08591 -1.30663
 H -0.37019 -0.46051 2.45080
 H -0.37149 -0.46020 -2.45075
13
bifur_IRC_Cartesians_MW_output/bifur_IRC_Cartesians_MW point 8
C 0.05253 0.82855 0.77990
 C 0.05426 0.82851 -0.77991
 C -0.98547 1.60856 0.00005
 C -0.09154 -0.56598 1.37912
 C -0.09158 -0.56583 -1.37902
 F 0.91065 1.64592 1.56413
 F 0.91526 1.64559 -1.56452
 H -0.87978 -1.16574 0.88156
 H -0.88022 -1.16551 -0.88010
 H 0.86986 -1.08600 1.30416
 H 0.86956 -1.08587 -1.30542
 H -0.37111 -0.46125 2.44954
 H -0.37242 -0.46094 -2.44950
13
bifur_IRC_Cartesians_MW_output/bifur_IRC_Cartesians_MW point 9
C 0.05248 0.82881 0.77900
 C 0.05422 0.82877 -0.77900
 C -0.98779 1.60978 0.00005
 C -0.09161 -0.56624 1.37790
 C -0.09166 -0.56608 -1.37780
 F 0.91219 1.64637 1.56339
 F 0.91680 1.64604 -1.56377
 H -0.87963 -1.16627 0.87972
 H -0.88008 -1.16604 -0.87826
 H 0.87018 -1.08596 1.30320
 H 0.86988 -1.08584 -1.30446
 H -0.37184 -0.46183 2.44855
 H -0.37315 -0.46152 -2.44851
13
bifur_IRC_Cartesians_MW_output/bifur_IRC_Cartesians_MW point 10
C 0.05246 0.82896 0.77849
 C 0.05420 0.82892 -0.77850
 C -0.98909 1.61046 0.00005
 C -0.09166 -0.56638 1.37721
 C -0.09170 -0.56623 -1.37712
 F 0.91305 1.64663 1.56297
 F 0.91767 1.64629 -1.56335
 H -0.87955 -1.16656 0.87869
 H -0.88000 -1.16633 -0.87722
 H 0.87037 -1.08594 1.30266
 H 0.87007 -1.08582 -1.30393
 H -0.37225 -0.46215 2.44799
 H -0.37356 -0.46185 -2.44795
13
bifur_IRC_Cartesians_MW_output/bifur_IRC_Cartesians_MW point 11
C 0.05243 0.82911 0.77799
 C 0.05417 0.82906 -0.77800
 C -0.99037 1.61113 0.00005
 C -0.09170 -0.56652 1.37654
 C -0.09175 -0.56637 -1.37644
 F 0.91390 1.64688 1.56256
 F 0.91853 1.64654 -1.56293
 H -0.87947 -1.16685 0.87768
 H -0.87992 -1.16662 -0.87621
 H 0.87055 -1.08592 1.30213
 H 0.87024 -1.08580 -1.30340
 H -0.37265 -0.46247 2.44744
 H -0.37397 -0.46217 -2.44740
13
bifur_IRC_Cartesians_MW_output/bifur_IRC_Cartesians_MW point 12
C 0.05239 0.82935 0.77718
 C 0.05414 0.82930 -0.77718
 C -0.99246 1.61223 0.00005
 C -0.09177 -0.56675 1.37544
 C -0.09182 -0.56660 -1.37534
 F 0.91528 1.64729 1.56189
 F 0.91993 1.64694 -1.56225
 H -0.87934 -1.16732 0.87602
 H -0.87979 -1.16710 -0.87455
 H 0.87084 -1.08589 1.30126
 H 0.87054 -1.08577 -1.30254
 H -0.37331 -0.46300 2.44654
 H -0.37463 -0.46270 -2.44651
13
bifur_IRC_Cartesians_MW_output/bifur_IRC_Cartesians_MW point 13
C 0.05235 0.82956 0.77645
 C 0.05410 0.82951 -0.77645
 C -0.99433 1.61322 0.00005
 C -0.09183 -0.56696 1.37445
 C -0.09188 -0.56681 -1.37436
 F 0.91653 1.64766 1.56129
 F 0.92118 1.64731 -1.56165
 H -0.87922 -1.16774 0.87453
 H -0.87968 -1.16752 -0.87306
 H 0.87110 -1.08586 1.30048
 H 0.87080 -1.08574 -1.30176
 H -0.37390 -0.46347 2.44574
 H -0.37523 -0.46317 -2.44571
13
bifur_IRC_Cartesians_MW_output/bifur_IRC_Cartesians_MW point 14
C 0.05233 0.82969 0.77602
 C 0.05408 0.82963 -0.77603
 C -0.99542 1.61379 0.00005
 C -0.09187 -0.56708 1.37388
 C -0.09192 -0.56693 -1.37378
 F 0.91725 1.64788 1.56094
 F 0.92191 1.64752 -1.56129
 H -0.87915 -1.16799 0.87367
 H -0.87961 -1.16777 -0.87219
 H 0.87125 -1.08584 1.30003
 H 0.87095 -1.08572 -1.30132
 H -0.37424 -0.46374 2.44527
 H -0.37557 -0.46344 -2.44524
13
bifur_IRC_Cartesians_MW_output/bifur_IRC_Cartesians_MW point 15
C 0.05232 0.82974 0.77585
 C 0.05407 0.82968 -0.77585
 C -0.99588 1.61404 0.00005
 C -0.09189 -0.56713 1.37363
 C -0.09193 -0.56698 -1.37354
 F 0.91755 1.64797 1.56079
 F 0.92222 1.64761 -1.56114
 H -0.87912 -1.16809 0.87330
 H -0.87958 -1.16787 -0.87183
 H 0.87132 -1.08584 1.29983
 H 0.87102 -1.08571 -1.30113
 H -0.37438 -0.46386 2.44508
 H -0.37572 -0.46356 -2.44505
13
bifur_IRC_Cartesians_MW_output/bifur_IRC_Cartesians_MW point 16
C 0.05232 0.82974 0.77585
 C 0.05407 0.82968 -0.77585
 C -0.99587 1.61403 0.00005
 C -0.09189 -0.56713 1.37364
 C -0.09193 -0.56698 -1.37355
 F 0.91755 1.64797 1.56079
 F 0.92221 1.64761 -1.56115
 H -0.87912 -1.16809 0.87331
 H -0.87958 -1.16787 -0.87184
 H 0.87132 -1.08584 1.29984
 H 0.87101 -1.08571 -1.30113
 H -0.37438 -0.46386 2.44508
 H -0.37571 -0.46355 -2.44505
13
bifur_IRC_Cartesians_MW_output/bifur_IRC_Cartesians_MW point 17
C 0.05233 0.82969 0.77601
 C 0.05408 0.82964 -0.77601
 C -0.99546 1.61382 0.00005
 C -0.09187 -0.56708 1.37385
 C -0.09192 -0.56693 -1.37376
 F 0.91728 1.64789 1.56092
 F 0.92194 1.64753 -1.56128
 H -0.87915 -1.16800 0.87363
 H -0.87961 -1.16778 -0.87216
 H 0.87126 -1.08584 1.30001
 H 0.87096 -1.08572 -1.30130
 H -0.37425 -0.46375 2.44526
 H -0.37558 -0.46345 -2.44523
13
bifur_IRC_Cartesians_MW_output/bifur_IRC_Cartesians_MW point 18
C 0.05235 0.82960 0.77631
 C 0.05410 0.82955 -0.77631
 C -0.99468 1.61340 0.00005
 C -0.09185 -0.56699 1.37427
 C -0.09189 -0.56685 -1.37417
 F 0.91676 1.64773 1.56117
 F 0.92141 1.64738 -1.56153
 H -0.87920 -1.16782 0.87426
 H -0.87965 -1.16760 -0.87278
 H 0.87115 -1.08586 1.30033
 H 0.87085 -1.08573 -1.30162
 H -0.37401 -0.46356 2.44559
 H -0.37534 -0.46326 -2.44556
13
bifur_IRC_Cartesians_MW_output/bifur_IRC_Cartesians_MW point 19
C 0.05237 0.82947 0.77676
 C 0.05412 0.82942 -0.77677
 C -0.99353 1.61280 0.00005
 C -0.09181 -0.56687 1.37488
 C -0.09185 -0.56672 -1.37478
 F 0.91599 1.64750 1.56155
 F 0.92064 1.64715 -1.56191
 H -0.87927 -1.16756 0.87517
 H -0.87973 -1.16734 -0.87370
 H 0.87099 -1.08587 1.30081
 H 0.87069 -1.08575 -1.30210
 H -0.37364 -0.46327 2.44609
 H -0.37497 -0.46297 -2.44605
13
bifur_IRC_Cartesians_MW_output/bifur_IRC_Cartesians_MW point 20
C 0.05240 0.82930 0.77735
 C 0.05414 0.82925 -0.77735
 C -0.99202 1.61200 0.00005
 C -0.09176 -0.56670 1.37567
 C -0.09180 -0.56655 -1.37557
 F 0.91499 1.64721 1.56203
 F 0.91963 1.64686 -1.56240
 H -0.87936 -1.16722 0.87637
 H -0.87982 -1.16700 -0.87490
 H 0.87078 -1.08590 1.30144
 H 0.87048 -1.08577 -1.30272
 H -0.37317 -0.46289 2.44673
 H -0.37449 -0.46259 -2.44670
13
bifur_IRC_Cartesians_MW_output/bifur_IRC_Cartesians_MW point 21
C 0.05244 0.82909 0.77806
 C 0.05418 0.82904 -0.77807
 C -0.99019 1.61104 0.00005
 C -0.09169 -0.56650 1.37664
 C -0.09174 -0.56635 -1.37654
 F 0.91378 1.64685 1.56262
 F 0.91841 1.64650 -1.56299
 H -0.87948 -1.16681 0.87782
 H -0.87993 -1.16658 -0.87635
 H 0.87052 -1.08593 1.30220
 H 0.87022 -1.08580 -1.30348
 H -0.37259 -0.46243 2.44752
 H -0.37391 -0.46213 -2.44748
13
bifur_IRC_Cartesians_MW_output/bifur_IRC_Cartesians_MW point 22
C 0.05248 0.82885 0.77888
 C 0.05422 0.82880 -0.77889
 C -0.98809 1.60994 0.00005
 C -0.09162 -0.56627 1.37774
 C -0.09167 -0.56612 -1.37764
 F 0.91239 1.64643 1.56329
 F 0.91701 1.64610 -1.56367
 H -0.87961 -1.16633 0.87948
 H -0.88006 -1.16611 -0.87802
 H 0.87023 -1.08596 1.30307
 H 0.86993 -1.08583 -1.30434
 H -0.37193 -0.46190 2.44842
 H -0.37325 -0.46160 -2.44838
13
bifur_IRC_Cartesians_MW_output/bifur_IRC_Cartesians_MW point 23
C 0.05252 0.82859 0.77978
 C 0.05426 0.82855 -0.77978
 C -0.98580 1.60873 0.00005
 C -0.09155 -0.56602 1.37895
 C -0.09159 -0.56586 -1.37885
 F 0.91086 1.64598 1.56403
 F 0.91547 1.64565 -1.56442
 H -0.87976 -1.16582 0.88130
 H -0.88020 -1.16559 -0.87984
 H 0.86990 -1.08599 1.30402
 H 0.86961 -1.08587 -1.30529
 H -0.37121 -0.46133 2.44940
 H -0.37252 -0.46102 -2.44936
13
bifur_IRC_Cartesians_MW_output/bifur_IRC_Cartesians_MW point 24
C 0.05257 0.82831 0.78072
 C 0.05430 0.82827 -0.78073
 C -0.98337 1.60745 0.00005
 C -0.09147 -0.56575 1.38023
 C -0.09151 -0.56559 -1.38013
 F 0.90925 1.64550 1.56481
 F 0.91385 1.64518 -1.56521
 H -0.87991 -1.16527 0.88323
 H -0.88035 -1.16504 -0.88176
 H 0.86956 -1.08603 1.30503
 H 0.86927 -1.08590 -1.30629
 H -0.37045 -0.46072 2.45044
 H -0.37175 -0.46041 -2.45039
13
bifur_IRC_Cartesians_MW_output/bifur_IRC_Cartesians_MW point 25
C 0.05262 0.82802 0.78169
 C 0.05435 0.82799 -0.78170
 C -0.98088 1.60614 0.00005
 C -0.09138 -0.56548 1.38154
 C -0.09142 -0.56532 -1.38144
 F 0.90760 1.64501 1.56561
 F 0.91218 1.64470 -1.56602
 H -0.88007 -1.16470 0.88520
 H -0.88051 -1.16447 -0.88374
 H 0.86921 -1.08607 1.30607
 H 0.86892 -1.08594 -1.30732
 H -0.36966 -0.46009 2.45151
 H -0.37096 -0.45979 -2.45146
13
bifur_IRC_Cartesians_MW_output/bifur_IRC_Cartesians_MW point 26
C 0.05267 0.82774 0.78266
 C 0.05439 0.82771 -0.78268
 C -0.97839 1.60483 0.00005
 C -0.09130 -0.56520 1.38286
 C -0.09134 -0.56504 -1.38275
 F 0.90595 1.64452 1.56641
 F 0.91052 1.64421 -1.56682
 H -0.88022 -1.16414 0.88718
 H -0.88066 -1.16391 -0.88572
 H 0.86887 -1.08611 1.30710
 H 0.86857 -1.08598 -1.30834
 H -0.36888 -0.45947 2.45258
 H -0.37017 -0.45916 -2.45252
13
bifur_IRC_Cartesians_MW_output/bifur_IRC_Cartesians_MW point 27
C 0.05272 0.82746 0.78362
 C 0.05443 0.82743 -0.78364
 C -0.97593 1.60354 0.00005
 C -0.09122 -0.56493 1.38415
 C -0.09125 -0.56477 -1.38404
 F 0.90431 1.64403 1.56720
 F 0.90887 1.64373 -1.56762
 H -0.88038 -1.16359 0.88913
 H -0.88081 -1.16335 -0.88768
 H 0.86852 -1.08615 1.30813
 H 0.86822 -1.08601 -1.30936
 H -0.36811 -0.45885 2.45363
 H -0.36939 -0.45854 -2.45358
13
bifur_IRC_Cartesians_MW_output/bifur_IRC_Cartesians_MW point 28
C 0.05277 0.82718 0.78457
 C 0.05448 0.82716 -0.78458
 C -0.97350 1.60226 0.00005
 C -0.09114 -0.56466 1.38543
 C -0.09117 -0.56450 -1.38532
 F 0.90271 1.64356 1.56797
 F 0.90725 1.64326 -1.56841
 H -0.88053 -1.16304 0.89105
 H -0.88096 -1.16281 -0.88960
 H 0.86818 -1.08619 1.30913
 H 0.86789 -1.08605 -1.31036
 H -0.36735 -0.45824 2.45467
 H -0.36862 -0.45794 -2.45461
13
bifur_IRC_Cartesians_MW_output/bifur_IRC_Cartesians_MW point 29
C 0.05281 0.82691 0.78549
 C 0.05452 0.82689 -0.78550
 C -0.97114 1.60102 0.00005
 C -0.09106 -0.56440 1.38668
 C -0.09109 -0.56424 -1.38656
 F 0.90114 1.64309 1.56873
 F 0.90567 1.64281 -1.56918
 H -0.88068 -1.16250 0.89293
 H -0.88111 -1.16227 -0.89148
 H 0.86785 -1.08622 1.31011
 H 0.86756 -1.08608 -1.31133
 H -0.36660 -0.45765 2.45568
 H -0.36787 -0.45734 -2.45562
13
bifur_IRC_Cartesians_MW_output/bifur_IRC_Cartesians_MW point 30
C 0.05286 0.82664 0.78640
 C 0.05456 0.82663 -0.78641
 C -0.96881 1.59979 0.00006
 C -0.09098 -0.56415 1.38791
 C -0.09101 -0.56398 -1.38779
 F 0.89959 1.64263 1.56948
 F 0.90411 1.64235 -1.56994
 H -0.88083 -1.16198 0.89478
 H -0.88125 -1.16174 -0.89333
 H 0.86752 -1.08626 1.31108
 H 0.86723 -1.08612 -1.31230
 H -0.36587 -0.45706 2.45668
 H -0.36713 -0.45676 -2.45662
13
bifur_IRC_Cartesians_MW_output/bifur_IRC_Cartesians_MW point 31
C 0.05290 0.82639 0.78727
 C 0.05460 0.82637 -0.78729
 C -0.96656 1.59861 0.00006
 C -0.09090 -0.56390 1.38909
 C -0.09094 -0.56373 -1.38897
 F 0.89810 1.64219 1.57020
 F 0.90261 1.64192 -1.57066
 H -0.88097 -1.16147 0.89656
 H -0.88139 -1.16123 -0.89511
 H 0.86721 -1.08629 1.31202
 H 0.86692 -1.08615 -1.31322
 H -0.36516 -0.45650 2.45765
 H -0.36642 -0.45619 -2.45758
13
bifur_IRC_Cartesians_MW_output/bifur_IRC_Cartesians_MW point 32
C 0.05295 0.82613 0.78813
 C 0.05464 0.82612 -0.78815
 C -0.96436 1.59745 0.00006
 C -0.09083 -0.56366 1.39025
 C -0.09086 -0.56349 -1.39013
 F 0.89664 1.64175 1.57091
 F 0.90114 1.64149 -1.57138
 H -0.88111 -1.16097 0.89830
 H -0.88152 -1.16074 -0.89686
 H 0.86690 -1.08633 1.31293
 H 0.86661 -1.08619 -1.31413
 H -0.36447 -0.45595 2.45859
 H -0.36572 -0.45564 -2.45852
13
bifur_IRC_Cartesians_MW_output/bifur_IRC_Cartesians_MW point 33
C 0.05299 0.82589 0.78898
 C 0.05468 0.82588 -0.78900
 C -0.96219 1.59631 0.00006
 C -0.09076 -0.56342 1.39140
 C -0.09079 -0.56325 -1.39127
 F 0.89520 1.64133 1.57161
 F 0.89968 1.64107 -1.57209
 H -0.88124 -1.16048 0.90003
 H -0.88166 -1.16024 -0.89859
 H 0.86659 -1.08636 1.31383
 H 0.86630 -1.08622 -1.31503
 H -0.36379 -0.45540 2.45952
 H -0.36504 -0.45509 -2.45945
13
bifur_IRC_Cartesians_MW_output/bifur_IRC_Cartesians_MW point 34
C 0.05303 0.82565 0.78979
 C 0.05472 0.82564 -0.78981
 C -0.96011 1.59522 0.00006
 C -0.09069 -0.56319 1.39249
 C -0.09072 -0.56302 -1.39237
 F 0.89382 1.64092 1.57227
 F 0.89830 1.64067 -1.57276
 H -0.88138 -1.16001 0.90167
 H -0.88179 -1.15977 -0.90024
 H 0.86630 -1.08640 1.31470
 H 0.86601 -1.08625 -1.31588
 H -0.36313 -0.45488 2.46041
 H -0.36438 -0.45457 -2.46033
13
bifur_IRC_Cartesians_MW_output/bifur_IRC_Cartesians_MW point 35
C 0.05308 0.82538 0.79070
 C 0.05476 0.82538 -0.79072
 C -0.95777 1.59399 0.00006
 C -0.09061 -0.56293 1.39372
 C -0.09064 -0.56276 -1.39360
 F 0.89227 1.64046 1.57303
 F 0.89673 1.64021 -1.57352
 H -0.88152 -1.15948 0.90353
 H -0.88193 -1.15925 -0.90209
 H 0.86597 -1.08643 1.31567
 H 0.86569 -1.08628 -1.31685
 H -0.36240 -0.45429 2.46141
 H -0.36364 -0.45398 -2.46133
13
bifur_IRC_Cartesians_MW_output/bifur_IRC_Cartesians_MW point 36
C 0.05312 0.82516 0.79147
 C 0.05480 0.82516 -0.79149
 C -0.95580 1.59295 0.00006
 C -0.09054 -0.56272 1.39476
 C -0.09057 -0.56254 -1.39464
 F 0.89096 1.64007 1.57366
 F 0.89541 1.63983 -1.57416
 H -0.88165 -1.15904 0.90510
 H -0.88205 -1.15880 -0.90366
 H 0.86570 -1.08646 1.31649
 H 0.86541 -1.08631 -1.31766
 H -0.36178 -0.45380 2.46226
 H -0.36301 -0.45349 -2.46218
13
bifur_IRC_Cartesians_MW_output/bifur_IRC_Cartesians_MW point 37
C 0.05316 0.82494 0.79219
 C 0.05483 0.82495 -0.79221
 C -0.95395 1.59198 0.00006
 C -0.09048 -0.56251 1.39574
 C -0.09051 -0.56234 -1.39561
 F 0.88973 1.63970 1.57425
 F 0.89417 1.63947 -1.57476
 H -0.88176 -1.15862 0.90656
 H -0.88217 -1.15838 -0.90513
 H 0.86544 -1.08649 1.31726
 H 0.86515 -1.08634 -1.31843
 H -0.36119 -0.45333 2.46305
 H -0.36242 -0.45302 -2.46297
13
bifur_IRC_Cartesians_MW_output/bifur_IRC_Cartesians_MW point 38
C 0.05319 0.82475 0.79286
 C 0.05486 0.82475 -0.79288
 C -0.95223 1.59107 0.00006
 C -0.09042 -0.56232 1.39664
 C -0.09045 -0.56215 -1.39652
 F 0.88859 1.63936 1.57481
 F 0.89302 1.63914 -1.57532
 H -0.88187 -1.15823 0.90793
 H -0.88227 -1.15799 -0.90650
 H 0.86520 -1.08652 1.31797
 H 0.86491 -1.08637 -1.31914
 H -0.36065 -0.45290 2.46379
 H -0.36188 -0.45259 -2.46370
13
bifur_IRC_Cartesians_MW_output/bifur_IRC_Cartesians_MW point 39
C 0.05322 0.82456 0.79350
 C 0.05489 0.82457 -0.79353
 C -0.95058 1.59021 0.00006
 C -0.09037 -0.56214 1.39751
 C -0.09039 -0.56196 -1.39738
 F 0.88750 1.63904 1.57533
 F 0.89192 1.63882 -1.57585
 H -0.88198 -1.15786 0.90923
 H -0.88237 -1.15762 -0.90780
 H 0.86497 -1.08654 1.31866
 H 0.86468 -1.08639 -1.31982
 H -0.36014 -0.45249 2.46450
 H -0.36136 -0.45218 -2.46441
13
bifur_IRC_Cartesians_MW_output/bifur_IRC_Cartesians_MW point 40
C 0.05325 0.82438 0.79412
 C 0.05492 0.82439 -0.79414
 C -0.94900 1.58937 0.00006
 C -0.09031 -0.56197 1.39835
 C -0.09034 -0.56179 -1.39821
 F 0.88645 1.63873 1.57584
 F 0.89086 1.63851 -1.57637
 H -0.88208 -1.15750 0.91049
 H -0.88247 -1.15726 -0.90906
 H 0.86474 -1.08657 1.31931
 H 0.86446 -1.08642 -1.32047
 H -0.35964 -0.45209 2.46517
 H -0.36086 -0.45178 -2.46508
13
bifur_IRC_Cartesians_MW_output/bifur_IRC_Cartesians_MW point 41
C 0.05328 0.82420 0.79472
 C 0.05495 0.82422 -0.79474
 C -0.94747 1.58857 0.00006
 C -0.09026 -0.56180 1.39915
 C -0.09028 -0.56162 -1.39902
 F 0.88543 1.63842 1.57633
 F 0.88984 1.63821 -1.57687
 H -0.88217 -1.15716 0.91170
 H -0.88257 -1.15691 -0.91028
 H 0.86453 -1.08659 1.31995
 H 0.86425 -1.08644 -1.32110
 H -0.35916 -0.45171 2.46583
 H -0.36037 -0.45140 -2.46574
13
bifur_IRC_Cartesians_MW_output/bifur_IRC_Cartesians_MW point 42
C 0.05331 0.82403 0.79531
 C 0.05497 0.82404 -0.79534
 C -0.94594 1.58776 0.00006
 C -0.09021 -0.56163 1.39996
 C -0.09023 -0.56145 -1.39983
 F 0.88442 1.63812 1.57683
 F 0.88882 1.63791 -1.57736
 H -0.88227 -1.15681 0.91292
 H -0.88266 -1.15657 -0.91149
 H 0.86431 -1.08662 1.32058
 H 0.86403 -1.08646 -1.32173
 H -0.35867 -0.45132 2.46649
 H -0.35989 -0.45101 -2.46639
13
bifur_IRC_Cartesians_MW_output/bifur_IRC_Cartesians_MW point 43
C 0.05335 0.82385 0.79593
 C 0.05500 0.82386 -0.79595
 C -0.94436 1.58693 0.00006
 C -0.09016 -0.56146 1.40079
 C -0.09018 -0.56128 -1.40066
 F 0.88337 1.63781 1.57733
 F 0.88776 1.63761 -1.57787
 H -0.88237 -1.15645 0.91416
 H -0.88276 -1.15621 -0.91275
 H 0.86409 -1.08664 1.32124
 H 0.86381 -1.08649 -1.32238
 H -0.35818 -0.45093 2.46716
 H -0.35939 -0.45062 -2.46707
13
bifur_IRC_Cartesians_MW_output/bifur_IRC_Cartesians_MW point 44
C 0.05338 0.82366 0.79656
 C 0.05503 0.82368 -0.79659
 C -0.94273 1.58607 0.00006
 C -0.09010 -0.56128 1.40165
 C -0.09012 -0.56109 -1.40152
 F 0.88229 1.63749 1.57786
 F 0.88667 1.63729 -1.57840
 H -0.88247 -1.15609 0.91546
 H -0.88286 -1.15584 -0.91404
 H 0.86386 -1.08667 1.32192
 H 0.86358 -1.08651 -1.32306
 H -0.35767 -0.45052 2.46786
 H -0.35887 -0.45021 -2.46776
13
bifur_IRC_Cartesians_MW_output/bifur_IRC_Cartesians_MW point 45
C 0.05341 0.82346 0.79723
 C 0.05506 0.82349 -0.79726
 C -0.94101 1.58517 0.00006
 C -0.09005 -0.56109 1.40256
 C -0.09006 -0.56090 -1.40242
 F 0.88115 1.63715 1.57841
 F 0.88552 1.63696 -1.57896
 H -0.88258 -1.15570 0.91683
 H -0.88296 -1.15545 -0.91541
 H 0.86362 -1.08669 1.32263
 H 0.86334 -1.08654 -1.32377
 H -0.35712 -0.45008 2.46860
 H -0.35832 -0.44977 -2.46850
13
bifur_IRC_Cartesians_MW_output/bifur_IRC_Cartesians_MW point 46
C 0.05345 0.82325 0.79795
 C 0.05510 0.82328 -0.79798
 C -0.93916 1.58420 0.00006
 C -0.08998 -0.56088 1.40353
 C -0.09000 -0.56070 -1.40339
 F 0.87992 1.63679 1.57900
 F 0.88428 1.63660 -1.57956
 H -0.88270 -1.15528 0.91829
 H -0.88308 -1.15503 -0.91688
 H 0.86336 -1.08672 1.32340
 H 0.86308 -1.08656 -1.32453
 H -0.35654 -0.44962 2.46939
 H -0.35774 -0.44931 -2.46929
13
bifur_IRC_Cartesians_MW_output/bifur_IRC_Cartesians_MW point 47
C 0.05349 0.82303 0.79873
 C 0.05513 0.82305 -0.79876
 C -0.93718 1.58315 0.00006
 C -0.08992 -0.56067 1.40458
 C -0.08993 -0.56048 -1.40444
 F 0.87861 1.63640 1.57964
 F 0.88296 1.63621 -1.58021
 H -0.88282 -1.15483 0.91986
 H -0.88320 -1.15458 -0.91845
 H 0.86309 -1.08675 1.32422
 H 0.86281 -1.08659 -1.32535
 H -0.35592 -0.44912 2.47024
 H -0.35711 -0.44881 -2.47014
13
bifur_IRC_Cartesians_MW_output/bifur_IRC_Cartesians_MW point 48
C 0.05353 0.82278 0.79958
 C 0.05517 0.82281 -0.79961
 C -0.93499 1.58200 0.00007
 C -0.08984 -0.56043 1.40573
 C -0.08986 -0.56024 -1.40559
 F 0.87716 1.63597 1.58034
 F 0.88149 1.63579 -1.58092
 H -0.88296 -1.15434 0.92160
 H -0.88334 -1.15409 -0.92019
 H 0.86278 -1.08679 1.32513
 H 0.86250 -1.08663 -1.32625
 H -0.35523 -0.44857 2.47118
 H -0.35642 -0.44826 -2.47107
13
bifur_IRC_Cartesians_MW_output/bifur_IRC_Cartesians_MW point 49
C 0.05358 0.82249 0.80054
 C 0.05522 0.82253 -0.80058
 C -0.93251 1.58070 0.00007
 C -0.08976 -0.56015 1.40704
 C -0.08978 -0.55996 -1.40689
 F 0.87551 1.63548 1.58114
 F 0.87984 1.63531 -1.58172
 H -0.88312 -1.15378 0.92356
 H -0.88349 -1.15353 -0.92216
 H 0.86243 -1.08683 1.32616
 H 0.86215 -1.08666 -1.32727
 H -0.35445 -0.44795 2.47224
 H -0.35563 -0.44764 -2.47213
13
bifur_IRC_Cartesians_MW_output/bifur_IRC_Cartesians_MW point 50
C 0.05364 0.82216 0.80166
 C 0.05527 0.82220 -0.80170
 C -0.92964 1.57919 0.00007
 C -0.08967 -0.55984 1.40855
 C -0.08968 -0.55965 -1.40841
 F 0.87360 1.63491 1.58206
 F 0.87792 1.63475 -1.58266
 H -0.88330 -1.15313 0.92584
 H -0.88367 -1.15288 -0.92444
 H 0.86203 -1.08687 1.32736
 H 0.86175 -1.08671 -1.32846
 H -0.35355 -0.44723 2.47348
 H -0.35472 -0.44692 -2.47336
13
bifur_IRC_Cartesians_MW_output/bifur_IRC_Cartesians_MW point 51
C 0.05371 0.82177 0.80300
 C 0.05533 0.82182 -0.80304
 C -0.92622 1.57739 0.00007
 C -0.08955 -0.55946 1.41036
 C -0.08956 -0.55927 -1.41021
 F 0.87134 1.63424 1.58316
 F 0.87563 1.63409 -1.58377
 H -0.88351 -1.15236 0.92856
 H -0.88388 -1.15210 -0.92716
 H 0.86155 -1.08692 1.32878
 H 0.86127 -1.08676 -1.32987
 H -0.35247 -0.44637 2.47494
 H -0.35363 -0.44606 -2.47482
13
bifur_IRC_Cartesians_MW_output/bifur_IRC_Cartesians_MW point 52
C 0.05379 0.82129 0.80463
 C 0.05541 0.82134 -0.80467
 C -0.92202 1.57518 0.00007
 C -0.08941 -0.55900 1.41256
 C -0.08942 -0.55880 -1.41241
 F 0.86855 1.63341 1.58450
 F 0.87282 1.63327 -1.58513
 H -0.88378 -1.15141 0.93188
 H -0.88413 -1.15115 -0.93049
 H 0.86096 -1.08699 1.33052
 H 0.86069 -1.08682 -1.33160
 H -0.35115 -0.44532 2.47674
 H -0.35231 -0.44501 -2.47661
13
bifur_IRC_Cartesians_MW_output/bifur_IRC_Cartesians_MW point 53
C 0.05389 0.82070 0.80665
 C 0.05550 0.82076 -0.80669
 C -0.91684 1.57246 0.00007
 C -0.08924 -0.55843 1.41529
 C -0.08924 -0.55823 -1.41514
 F 0.86512 1.63239 1.58617
 F 0.86936 1.63227 -1.58681
 H -0.88410 -1.15024 0.93599
 H -0.88445 -1.14998 -0.93460
 H 0.86023 -1.08707 1.33267
 H 0.85996 -1.08690 -1.33373
 H -0.34952 -0.44402 2.47896
 H -0.35066 -0.44371 -2.47883
13
bifur_IRC_Cartesians_MW_output/bifur_IRC_Cartesians_MW point 54
C 0.05402 0.81998 0.80912
 C 0.05561 0.82004 -0.80917
 C -0.91050 1.56912 0.00007
 C -0.08902 -0.55773 1.41864
 C -0.08903 -0.55753 -1.41847
 F 0.86091 1.63114 1.58820
 F 0.86512 1.63104 -1.58887
 H -0.88450 -1.14881 0.94102
 H -0.88485 -1.14855 -0.93963
 H 0.85934 -1.08717 1.33531
 H 0.85908 -1.08699 -1.33635
 H -0.34753 -0.44243 2.48168
 H -0.34866 -0.44211 -2.48154
13
bifur_IRC_Cartesians_MW_output/bifur_IRC_Cartesians_MW point 55
C 0.05417 0.81910 0.81210
 C 0.05575 0.81918 -0.81215
 C -0.90286 1.56510 0.00008
 C -0.08877 -0.55689 1.42267
 C -0.08877 -0.55668 -1.42250
 F 0.85584 1.62963 1.59066
 F 0.86001 1.62955 -1.59135
 H -0.88498 -1.14708 0.94708
 H -0.88532 -1.14682 -0.94571
 H 0.85827 -1.08729 1.33848
 H 0.85801 -1.08711 -1.33950
 H -0.34512 -0.44051 2.48495
 H -0.34623 -0.44019 -2.48480
13
bifur_IRC_Cartesians_MW_output/bifur_IRC_Cartesians_MW point 56
C 0.05436 0.81802 0.81577
 C 0.05592 0.81811 -0.81583
 C -0.89344 1.56015 0.00008
 C -0.08845 -0.55585 1.42763
 C -0.08844 -0.55564 -1.42746
 F 0.84959 1.62778 1.59368
 F 0.85371 1.62773 -1.59441
 H -0.88558 -1.14495 0.95455
 H -0.88590 -1.14469 -0.95319
 H 0.85695 -1.08744 1.34240
 H 0.85669 -1.08725 -1.34339
 H -0.34216 -0.43815 2.48899
 H -0.34325 -0.43783 -2.48883
13
bifur_IRC_Cartesians_MW_output/bifur_IRC_Cartesians_MW point 57
C 0.05454 0.81696 0.81940
 C 0.05609 0.81706 -0.81946
 C -0.88413 1.55525 0.00008
 C -0.08814 -0.55483 1.43254
 C -0.08813 -0.55461 -1.43236
 F 0.84341 1.62594 1.59667
 F 0.84748 1.62592 -1.59743
 H -0.88617 -1.14285 0.96194
 H -0.88647 -1.14258 -0.96058
 H 0.85564 -1.08758 1.34626
 H 0.85539 -1.08739 -1.34723
 H -0.33923 -0.43581 2.49298
 H -0.34029 -0.43549 -2.49281
13
bifur_IRC_Cartesians_MW_output/bifur_IRC_Cartesians_MW point 58
C 0.05474 0.81585 0.82318
 C 0.05626 0.81597 -0.82324
 C -0.87444 1.55015 0.00008
 C -0.08782 -0.55376 1.43764
 C -0.08780 -0.55354 -1.43745
 F 0.83699 1.62403 1.59978
 F 0.84101 1.62404 -1.60058
 H -0.88678 -1.14066 0.96962
 H -0.88707 -1.14039 -0.96827
 H 0.85429 -1.08773 1.35029
 H 0.85403 -1.08753 -1.35123
 H -0.33619 -0.43338 2.49714
 H -0.33723 -0.43306 -2.49695
13
bifur_IRC_Cartesians_MW_output/bifur_IRC_Cartesians_MW point 59
C 0.05494 0.81470 0.82711
 C 0.05645 0.81483 -0.82719
 C -0.86434 1.54484 0.00009
 C -0.08748 -0.55265 1.44297
 C -0.08745 -0.55242 -1.44277
 F 0.83029 1.62204 1.60302
 F 0.83425 1.62208 -1.60386
 H -0.88741 -1.13838 0.97763
 H -0.88769 -1.13810 -0.97629
 H 0.85287 -1.08789 1.35448
 H 0.85262 -1.08768 -1.35539
 H -0.33301 -0.43084 2.50147
 H -0.33402 -0.43052 -2.50126
13
bifur_IRC_Cartesians_MW_output/bifur_IRC_Cartesians_MW point 60
C 0.05515 0.81347 0.83129
 C 0.05664 0.81362 -0.83137
 C -0.85363 1.53920 0.00009
 C -0.08712 -0.55147 1.44862
 C -0.08709 -0.55123 -1.44841
 F 0.82318 1.61993 1.60646
 F 0.82709 1.62000 -1.60734
 H -0.88809 -1.13596 0.98613
 H -0.88835 -1.13567 -0.98480
 H 0.85137 -1.08806 1.35894
 H 0.85112 -1.08784 -1.35982
 H -0.32964 -0.42815 2.50606
 H -0.33063 -0.42783 -2.50584
13
bifur_IRC_Cartesians_MW_output/bifur_IRC_Cartesians_MW point 61
C 0.05538 0.81216 0.83575
 C 0.05685 0.81232 -0.83584
 C -0.84217 1.53318 0.00009
 C -0.08673 -0.55021 1.45465
 C -0.08670 -0.54996 -1.45444
 F 0.81558 1.61767 1.61014
 F 0.81943 1.61778 -1.61106
 H -0.88881 -1.13337 0.99521
 H -0.88906 -1.13308 -0.99390
 H 0.84976 -1.08824 1.36369
 H 0.84952 -1.08801 -1.36454
 H -0.32604 -0.42528 2.51097
 H -0.32700 -0.42495 -2.51074
13
bifur_IRC_Cartesians_MW_output/bifur_IRC_Cartesians_MW point 62
C 0.05562 0.81076 0.84053
 C 0.05707 0.81094 -0.84062
 C -0.82992 1.52673 0.00010
 C -0.08632 -0.54886 1.46111
 C -0.08628 -0.54861 -1.46088
 F 0.80745 1.61526 1.61407
 F 0.81124 1.61540 -1.61504
 H -0.88958 -1.13060 1.00492
 H -0.88981 -1.13031 -1.00363
 H 0.84804 -1.08843 1.36878
 H 0.84781 -1.08820 -1.36959
 H -0.32218 -0.42221 2.51622
 H -0.32312 -0.42187 -2.51597
13
bifur_IRC_Cartesians_MW_output/bifur_IRC_Cartesians_MW point 63
C 0.05588 0.80927 0.84560
 C 0.05730 0.80947 -0.84570
 C -0.81691 1.51989 0.00010
 C -0.08589 -0.54743 1.46797
 C -0.08584 -0.54717 -1.46773
 F 0.79881 1.61269 1.61825
 F 0.80253 1.61287 -1.61926
 H -0.89040 -1.12766 1.01525
 H -0.89062 -1.12736 -1.01397
 H 0.84622 -1.08863 1.37419
 H 0.84599 -1.08839 -1.37497
 H -0.31809 -0.41894 2.52180
 H -0.31899 -0.41860 -2.52154
13
bifur_IRC_Cartesians_MW_output/bifur_IRC_Cartesians_MW point 64
C 0.05615 0.80770 0.85094
 C 0.05755 0.80792 -0.85105
 C -0.80320 1.51267 0.00011
 C -0.08543 -0.54592 1.47520
 C -0.08537 -0.54565 -1.47495
 F 0.78972 1.60999 1.62265
 F 0.79336 1.61021 -1.62372
 H -0.89127 -1.12457 1.02612
 H -0.89146 -1.12426 -1.02485
 H 0.84429 -1.08884 1.37989
 H 0.84407 -1.08860 -1.38062
 H -0.31378 -0.41550 2.52768
 H -0.31464 -0.41516 -2.52740
13
bifur_IRC_Cartesians_MW_output/bifur_IRC_Cartesians_MW point 65
C 0.05644 0.80607 0.85652
 C 0.05781 0.80630 -0.85663
 C -0.78890 1.50515 0.00011
 C -0.08495 -0.54435 1.48273
 C -0.08488 -0.54407 -1.48247
 F 0.78023 1.60717 1.62724
 F 0.78380 1.60744 -1.62836
 H -0.89217 -1.12134 1.03746
 H -0.89234 -1.12103 -1.03621
 H 0.84229 -1.08907 1.38583
 H 0.84207 -1.08881 -1.38652
 H -0.30928 -0.41191 2.53381
 H -0.31011 -0.41157 -2.53351
13
bifur_IRC_Cartesians_MW_output/bifur_IRC_Cartesians_MW point 66
C 0.05673 0.80438 0.86228
 C 0.05807 0.80464 -0.86240
 C -0.77412 1.49738 0.00011
 C -0.08445 -0.54272 1.49052
 C -0.08438 -0.54243 -1.49025
 F 0.77043 1.60426 1.63199
 F 0.77392 1.60457 -1.63316
 H -0.89310 -1.11800 1.04918
 H -0.89325 -1.11768 -1.04794
 H 0.84021 -1.08930 1.39196
 H 0.84001 -1.08903 -1.39262
 H -0.30463 -0.40820 2.54014
 H -0.30543 -0.40786 -2.53982
13
bifur_IRC_Cartesians_MW_output/bifur_IRC_Cartesians_MW point 67
C 0.05703 0.80264 0.86819
 C 0.05835 0.80292 -0.86832
 C -0.75895 1.48940 0.00012
 C -0.08394 -0.54105 1.49852
 C -0.08386 -0.54075 -1.49824
 F 0.76036 1.60127 1.63686
 F 0.76377 1.60162 -1.63809
 H -0.89406 -1.11457 1.06122
 H -0.89419 -1.11425 -1.05999
 H 0.83809 -1.08953 1.39827
 H 0.83788 -1.08926 -1.39888
 H -0.29986 -0.40439 2.54665
 H -0.30062 -0.40405 -2.54631
13
bifur_IRC_Cartesians_MW_output/bifur_IRC_Cartesians_MW point 68
C 0.05734 0.80087 0.87424
 C 0.05863 0.80117 -0.87438
 C -0.74343 1.48124 0.00012
 C -0.08342 -0.53934 1.50670
 C -0.08333 -0.53903 -1.50640
 F 0.75007 1.59821 1.64184
 F 0.75340 1.59861 -1.64312
 H -0.89504 -1.11107 1.07352
 H -0.89515 -1.11074 -1.07232
 H 0.83591 -1.08978 1.40472
 H 0.83571 -1.08949 -1.40528
 H -0.29498 -0.40050 2.55330
 H -0.29570 -0.40015 -2.55294
13
bifur_IRC_Cartesians_MW_output/bifur_IRC_Cartesians_MW point 69
C 0.05765 0.79906 0.88040
 C 0.05891 0.79938 -0.88055
 C -0.72762 1.47292 0.00013
 C -0.08289 -0.53760 1.51503
 C -0.08279 -0.53728 -1.51472
 F 0.73958 1.59509 1.64692
 F 0.74282 1.59554 -1.64826
 H -0.89603 -1.10749 1.08606
 H -0.89612 -1.10716 -1.08487
 H 0.83369 -1.09002 1.41128
 H 0.83350 -1.08973 -1.41180
 H -0.29001 -0.39653 2.56008
 H -0.29069 -0.39618 -2.55970
13
bifur_IRC_Cartesians_MW_output/bifur_IRC_Cartesians_MW point 70
C 0.05797 0.79722 0.88667
 C 0.05920 0.79757 -0.88682
 C -0.71154 1.46446 0.00013
 C -0.08236 -0.53583 1.52351
 C -0.08225 -0.53550 -1.52318
 F 0.72891 1.59192 1.65208
 F 0.73207 1.59242 -1.65348
 H -0.89705 -1.10386 1.09881
 H -0.89711 -1.10352 -1.09764
 H 0.83144 -1.09027 1.41796
 H 0.83126 -1.08997 -1.41843
 H -0.28495 -0.39249 2.56697
 H -0.28560 -0.39214 -2.56657
13
bifur_IRC_Cartesians_MW_output/bifur_IRC_Cartesians_MW point 71
C 0.05830 0.79536 0.89303
 C 0.05949 0.79572 -0.89319
 C -0.69522 1.45588 0.00014
 C -0.08181 -0.53404 1.53211
 C -0.08169 -0.53370 -1.53177
 F 0.71808 1.58870 1.65732
 F 0.72116 1.58926 -1.65878
 H -0.89807 -1.10018 1.11176
 H -0.89812 -1.09982 -1.11060
 H 0.82915 -1.09053 1.42474
 H 0.82897 -1.09021 -1.42517
 H -0.27982 -0.38840 2.57396
 H -0.28042 -0.38804 -2.57354
13
bifur_IRC_Cartesians_MW_output/bifur_IRC_Cartesians_MW point 72
C 0.05863 0.79346 0.89948
 C 0.05979 0.79385 -0.89965
 C -0.67867 1.44717 0.00014
 C -0.08125 -0.53222 1.54083
 C -0.08113 -0.53187 -1.54049
 F 0.70710 1.58544 1.66263
 F 0.71009 1.58604 -1.66415
 H -0.89912 -1.09644 1.12488
 H -0.89914 -1.09608 -1.12375
 H 0.82683 -1.09079 1.43162
 H 0.82666 -1.09046 -1.43200
 H -0.27461 -0.38424 2.58106
 H -0.27518 -0.38388 -2.58062
13
bifur_IRC_Cartesians_MW_output/bifur_IRC_Cartesians_MW point 73
C 0.05896 0.79155 0.90601
 C 0.06010 0.79196 -0.90620
 C -0.66190 1.43835 0.00015
 C -0.08069 -0.53037 1.54967
 C -0.08056 -0.53001 -1.54931
 F 0.69598 1.58214 1.66802
 F 0.69887 1.58279 -1.66960
 H -0.90018 -1.09265 1.13818
 H -0.90017 -1.09228 -1.13707
 H 0.82447 -1.09105 1.43859
 H 0.82431 -1.09071 -1.43892
 H -0.26934 -0.38003 2.58825
 H -0.26986 -0.37967 -2.58778
13
bifur_IRC_Cartesians_MW_output/bifur_IRC_Cartesians_MW point 74
C 0.05930 0.78960 0.91263
 C 0.06040 0.79004 -0.91283
 C -0.64492 1.42941 0.00015
 C -0.08012 -0.52850 1.55863
 C -0.07998 -0.52813 -1.55825
 F 0.68471 1.57879 1.67347
 F 0.68752 1.57949 -1.67512
 H -0.90125 -1.08881 1.15166
 H -0.90122 -1.08844 -1.15056
 H 0.82209 -1.09131 1.44565
 H 0.82194 -1.09096 -1.44592
 H -0.26399 -0.37577 2.59553
 H -0.26448 -0.37541 -2.59504
13
bifur_IRC_Cartesians_MW_output/bifur_IRC_Cartesians_MW point 75
C 0.05964 0.78764 0.91933
 C 0.06071 0.78810 -0.91954
 C -0.62773 1.42037 0.00016
 C -0.07955 -0.52661 1.56769
 C -0.07939 -0.52623 -1.56730
 F 0.67330 1.57540 1.67899
 F 0.67602 1.57616 -1.68070
 H -0.90233 -1.08493 1.16529
 H -0.90228 -1.08455 -1.16421
 H 0.81968 -1.09158 1.45279
 H 0.81953 -1.09122 -1.45301
 H -0.25859 -0.37146 2.60290
 H -0.25903 -0.37109 -2.60239
13
bifur_IRC_Cartesians_MW_output/bifur_IRC_Cartesians_MW point 76
C 0.05998 0.78565 0.92611
 C 0.06103 0.78614 -0.92632
 C -0.61034 1.41122 0.00016
 C -0.07896 -0.52470 1.57685
 C -0.07880 -0.52430 -1.57645
 F 0.66177 1.57197 1.68457
 F 0.66440 1.57278 -1.68634
 H -0.90343 -1.08100 1.17907
 H -0.90335 -1.08061 -1.17801
 H 0.81724 -1.09185 1.46001
 H 0.81710 -1.09148 -1.46019
 H -0.25312 -0.36710 2.61035
 H -0.25352 -0.36672 -2.60982
13
bifur_IRC_Cartesians_MW_output/bifur_IRC_Cartesians_MW point 77
C 0.06033 0.78364 0.93296
 C 0.06134 0.78415 -0.93318
 C -0.59277 1.40198 0.00017
 C -0.07837 -0.52276 1.58611
 C -0.07820 -0.52236 -1.58569
 F 0.65011 1.56851 1.69021
 F 0.65265 1.56937 -1.69205
 H -0.90453 -1.07703 1.19301
 H -0.90444 -1.07664 -1.19196
 H 0.81478 -1.09213 1.46731
 H 0.81465 -1.09174 -1.46743
 H -0.24759 -0.36269 2.61788
 H -0.24795 -0.36231 -2.61733
13
bifur_IRC_Cartesians_MW_output/bifur_IRC_Cartesians_MW point 78
C 0.06069 0.78161 0.93988
 C 0.06166 0.78215 -0.94011
 C -0.57502 1.39264 0.00018
 C -0.07778 -0.52081 1.59547
 C -0.07760 -0.52039 -1.59503
 F 0.63834 1.56501 1.69591
 F 0.64078 1.56593 -1.69781
 H -0.90565 -1.07302 1.20709
 H -0.90553 -1.07262 -1.20606
 H 0.81229 -1.09241 1.47468
 H 0.81216 -1.09201 -1.47476
 H -0.24201 -0.35823 2.62549
 H -0.24232 -0.35785 -2.62491
13
bifur_IRC_Cartesians_MW_output/bifur_IRC_Cartesians_MW point 79
C 0.06104 0.77956 0.94686
 C 0.06199 0.78012 -0.94710
 C -0.55710 1.38321 0.00018
 C -0.07718 -0.51884 1.60491
 C -0.07698 -0.51841 -1.60447
 F 0.62644 1.56148 1.70167
 F 0.62879 1.56245 -1.70364
 H -0.90678 -1.06897 1.22131
 H -0.90664 -1.06856 -1.22030
 H 0.80977 -1.09268 1.48213
 H 0.80966 -1.09228 -1.48215
 H -0.23637 -0.35373 2.63318
 H -0.23664 -0.35335 -2.63258
13
bifur_IRC_Cartesians_MW_output/bifur_IRC_Cartesians_MW point 80
C 0.06140 0.77749 0.95392
 C 0.06231 0.77808 -0.95417
 C -0.53900 1.37369 0.00019
 C -0.07657 -0.51685 1.61445
 C -0.07637 -0.51640 -1.61399
 F 0.61444 1.55791 1.70748
 F 0.61669 1.55894 -1.70951
 H -0.90792 -1.06488 1.23566
 H -0.90775 -1.06447 -1.23467
 H 0.80724 -1.09297 1.48965
 H 0.80713 -1.09255 -1.48962
 H -0.23068 -0.34919 2.64094
 H -0.23091 -0.34880 -2.64031
13
bifur_IRC_Cartesians_MW_output/bifur_IRC_Cartesians_MW point 81
C 0.06177 0.77540 0.96103
 C 0.06264 0.77601 -0.96129
 C -0.52074 1.36409 0.00019
 C -0.07596 -0.51484 1.62408
 C -0.07575 -0.51438 -1.62360
 F 0.60232 1.55431 1.71334
 F 0.60448 1.55539 -1.71544
 H -0.90908 -1.06076 1.25014
 H -0.90888 -1.06033 -1.24917
 H 0.80467 -1.09325 1.49724
 H 0.80457 -1.09282 -1.49715
 H -0.22493 -0.34461 2.64876
 H -0.22512 -0.34422 -2.64811
13
bifur_IRC_Cartesians_MW_output/bifur_IRC_Cartesians_MW point 82
C 0.06213 0.77330 0.96821
 C 0.06297 0.77393 -0.96848
 C -0.50232 1.35440 0.00020
 C -0.07534 -0.51281 1.63379
 C -0.07512 -0.51234 -1.63330
 F 0.59010 1.55068 1.71925
 F 0.59216 1.55182 -1.72142
 H -0.91024 -1.05660 1.26475
 H -0.91001 -1.05617 -1.26380
 H 0.80209 -1.09354 1.50489
 H 0.80200 -1.09309 -1.50475
 H -0.21914 -0.33998 2.65666
 H -0.21928 -0.33959 -2.65599
13
bifur_IRC_Cartesians_MW_output/bifur_IRC_Cartesians_MW point 83
C 0.06250 0.77117 0.97545
 C 0.06331 0.77184 -0.97573
 C -0.48375 1.34463 0.00020
 C -0.07472 -0.51076 1.64358
 C -0.07449 -0.51029 -1.64307
 F 0.57778 1.54702 1.72522
 F 0.57974 1.54821 -1.72746
 H -0.91141 -1.05240 1.27948
 H -0.91116 -1.05196 -1.27855
 H 0.79949 -1.09383 1.51260
 H 0.79940 -1.09337 -1.51242
 H -0.21330 -0.33532 2.66462
 H -0.21339 -0.33493 -2.66392
13
bifur_IRC_Cartesians_MW_output/bifur_IRC_Cartesians_MW point 84
C 0.06287 0.76903 0.98275
 C 0.06364 0.76972 -0.98304
 C -0.46503 1.33478 0.00021
 C -0.07409 -0.50871 1.65344
 C -0.07385 -0.50822 -1.65292
 F 0.56536 1.54333 1.73122
 F 0.56722 1.54458 -1.73353
 H -0.91259 -1.04818 1.29432
 H -0.91231 -1.04773 -1.29342
 H 0.79686 -1.09412 1.52038
 H 0.79678 -1.09365 -1.52014
 H -0.20741 -0.33062 2.67265
 H -0.20746 -0.33022 -2.67192
13
bifur_IRC_Cartesians_MW_output/bifur_IRC_Cartesians_MW point 85
C 0.06325 0.76688 0.99009
 C 0.06398 0.76759 -0.99040
 C -0.44618 1.32486 0.00021
 C -0.07346 -0.50663 1.66338
 C -0.07321 -0.50613 -1.66285
 F 0.55286 1.53961 1.73728
 F 0.55461 1.54092 -1.73966
 H -0.91378 -1.04392 1.30928
 H -0.91348 -1.04346 -1.30839
 H 0.79422 -1.09442 1.52821
 H 0.79415 -1.09393 -1.52792
 H -0.20148 -0.32589 2.68073
 H -0.20149 -0.32549 -2.67998
13
bifur_IRC_Cartesians_MW_output/bifur_IRC_Cartesians_MW point 86
C 0.06362 0.76471 0.99749
 C 0.06433 0.76545 -0.99780
 C -0.42720 1.31488 0.00022
 C -0.07282 -0.50454 1.67338
 C -0.07256 -0.50403 -1.67283
 F 0.54027 1.53587 1.74337
 F 0.54192 1.53724 -1.74582
 H -0.91497 -1.03963 1.32433
 H -0.91465 -1.03917 -1.32346
 H 0.79155 -1.09471 1.53610
 H 0.79149 -1.09422 -1.53575
 H -0.19551 -0.32113 2.68886
 H -0.19547 -0.32072 -2.68809
13
bifur_IRC_Cartesians_MW_output/bifur_IRC_Cartesians_MW point 87
C 0.06400 0.76252 1.00493
 C 0.06467 0.76329 -1.00525
 C -0.40811 1.30484 0.00023
 C -0.07219 -0.50244 1.68344
 C -0.07191 -0.50192 -1.68288
 F 0.52760 1.53211 1.74950
 F 0.52916 1.53353 -1.75202
 H -0.91618 -1.03532 1.33946
 H -0.91582 -1.03485 -1.33862
 H 0.78888 -1.09501 1.54403
 H 0.78882 -1.09450 -1.54362
 H -0.18951 -0.31634 2.69705
 H -0.18942 -0.31593 -2.69625
13
bifur_IRC_Cartesians_MW_output/bifur_IRC_Cartesians_MW point 88
C 0.06439 0.76033 1.01240
 C 0.06502 0.76113 -1.01274
 C -0.38894 1.29475 0.00023
 C -0.07154 -0.50033 1.69355
 C -0.07126 -0.49979 -1.69297
 F 0.51488 1.52833 1.75565
 F 0.51634 1.52981 -1.75825
 H -0.91738 -1.03099 1.35467
 H -0.91701 -1.03051 -1.35385
 H 0.78619 -1.09531 1.55199
 H 0.78614 -1.09479 -1.55153
 H -0.18348 -0.31153 2.70527
 H -0.18334 -0.31111 -2.70444
13
bifur_IRC_Cartesians_MW_output/bifur_IRC_Cartesians_MW point 89
C 0.06477 0.75813 1.01991
 C 0.06536 0.75895 -1.02025
 C -0.36968 1.28462 0.00024
 C -0.07090 -0.49821 1.70370
 C -0.07060 -0.49766 -1.70310
 F 0.50210 1.52454 1.76184
 F 0.50346 1.52607 -1.76450
 H -0.91860 -1.02664 1.36994
 H -0.91819 -1.02615 -1.36914
 H 0.78349 -1.09561 1.55999
 H 0.78345 -1.09508 -1.55948
 H -0.17742 -0.30669 2.71352
 H -0.17724 -0.30628 -2.71267
13
bifur_IRC_Cartesians_MW_output/bifur_IRC_Cartesians_MW point 90
C 0.06515 0.75592 1.02743
 C 0.06571 0.75677 -1.02779
 C -0.35037 1.27447 0.00024
 C -0.07025 -0.49609 1.71388
 C -0.06994 -0.49552 -1.71327
 F 0.48929 1.52073 1.76804
 F 0.49055 1.52233 -1.77077
 H -0.91982 -1.02227 1.38526
 H -0.91938 -1.02178 -1.38447
 H 0.78078 -1.09591 1.56802
 H 0.78075 -1.09537 -1.56744
 H -0.17135 -0.30185 2.72180
 H -0.17112 -0.30143 -2.72093
13
bifur_IRC_Cartesians_MW_output/bifur_IRC_Cartesians_MW point 91
C 0.06554 0.75371 1.03498
 C 0.06606 0.75458 -1.03534
 C -0.33102 1.26429 0.00025
 C -0.06960 -0.49396 1.72408
 C -0.06928 -0.49338 -1.72345
 F 0.47645 1.51692 1.77425
 F 0.47761 1.51857 -1.77705
 H -0.92104 -1.01790 1.40061
 H -0.92058 -1.01740 -1.39984
 H 0.77806 -1.09621 1.57606
 H 0.77804 -1.09566 -1.57543
 H -0.16526 -0.29699 2.73010
 H -0.16499 -0.29657 -2.72920
13
bifur_IRC_Cartesians_MW_output/bifur_IRC_Cartesians_MW point 92
C 0.06592 0.75149 1.04253
 C 0.06641 0.75240 -1.04290
 C -0.31165 1.25410 0.00026
 C -0.06895 -0.49183 1.73429
 C -0.06862 -0.49124 -1.73365
 F 0.46360 1.51310 1.78047
 F 0.46465 1.51481 -1.78334
 H -0.92226 -1.01353 1.41597
 H -0.92177 -1.01301 -1.41522
 H 0.77535 -1.09652 1.58410
 H 0.77534 -1.09595 -1.58342
 H -0.15917 -0.29213 2.73840
 H -0.15885 -0.29170 -2.73747
13
bifur_IRC_Cartesians_MW_output/bifur_IRC_Cartesians_MW point 93
C 0.06631 0.74928 1.05007
 C 0.06676 0.75021 -1.05046
 C -0.29229 1.24391 0.00026
 C -0.06830 -0.48969 1.74449
 C -0.06796 -0.48909 -1.74384
 F 0.45076 1.50928 1.78669
 F 0.45170 1.51105 -1.78963
 H -0.92348 -1.00915 1.43133
 H -0.92297 -1.00863 -1.43060
 H 0.77263 -1.09682 1.59215
 H 0.77263 -1.09624 -1.59141
 H -0.15308 -0.28727 2.74670
 H -0.15271 -0.28684 -2.74575
13
bifur_IRC_Cartesians_MW_output/bifur_IRC_Cartesians_MW point 94
C 0.06669 0.74707 1.05761
 C 0.06711 0.74803 -1.05800
 C -0.27295 1.23374 0.00027
 C -0.06765 -0.48757 1.75468
 C -0.06730 -0.48695 -1.75401
 F 0.43793 1.50547 1.79289
 F 0.43878 1.50730 -1.79591
 H -0.92470 -1.00479 1.44666
 H -0.92416 -1.00426 -1.44596
 H 0.76992 -1.09712 1.60018
 H 0.76992 -1.09652 -1.59938
 H -0.14700 -0.28242 2.75499
 H -0.14658 -0.28198 -2.75401
13
bifur_IRC_Cartesians_MW_output/bifur_IRC_Cartesians_MW point 95
C 0.06707 0.74486 1.06512
 C 0.06745 0.74585 -1.06552
 C -0.25369 1.22361 0.00027
 C -0.06701 -0.48545 1.76484
 C -0.06665 -0.48482 -1.76415
 F 0.42515 1.50167 1.79908
 F 0.42589 1.50356 -1.80217
 H -0.92591 -1.00043 1.46194
 H -0.92535 -0.99990 -1.46126
 H 0.76722 -1.09742 1.60818
 H 0.76723 -1.09681 -1.60733
 H -0.14094 -0.27758 2.76325
 H -0.14048 -0.27714 -2.76225
13
bifur_IRC_Cartesians_MW_output/bifur_IRC_Cartesians_MW point 96
C 0.06745 0.74267 1.07258
 C 0.06780 0.74368 -1.07300
 C -0.23453 1.21353 0.00028
 C -0.06637 -0.48334 1.77494
 C -0.06599 -0.48270 -1.77423
 F 0.41244 1.49790 1.80523
 F 0.41308 1.49984 -1.80839
 H -0.92712 -0.99611 1.47714
 H -0.92653 -0.99556 -1.47647
 H 0.76453 -1.09772 1.61614
 H 0.76455 -1.09710 -1.61524
 H -0.13491 -0.27277 2.77146
 H -0.13440 -0.27233 -2.77043
13
bifur_IRC_Cartesians_MW_output/bifur_IRC_Cartesians_MW point 97
C 0.06783 0.74050 1.07999
 C 0.06814 0.74154 -1.08042
 C -0.21551 1.20353 0.00028
 C -0.06573 -0.48125 1.78496
 C -0.06535 -0.48060 -1.78424
 F 0.39982 1.49415 1.81133
 F 0.40037 1.49615 -1.81456
 H -0.92832 -0.99181 1.49221
 H -0.92770 -0.99126 -1.49157
 H 0.76186 -1.09802 1.62404
 H 0.76189 -1.09738 -1.62308
 H -0.12893 -0.26800 2.77961
 H -0.12838 -0.26756 -2.77856
13
bifur_IRC_Cartesians_MW_output/bifur_IRC_Cartesians_MW point 98
C 0.06821 0.73835 1.08732
 C 0.06848 0.73941 -1.08776
 C -0.19671 1.19364 0.00029
 C -0.06510 -0.47918 1.79487
 C -0.06471 -0.47851 -1.79413
 F 0.38735 1.49044 1.81737
 F 0.38779 1.49251 -1.82067
 H -0.92950 -0.98756 1.50712
 H -0.92886 -0.98700 -1.50650
 H 0.75923 -1.09831 1.63185
 H 0.75926 -1.09766 -1.63084
 H -0.12302 -0.26328 2.78767
 H -0.12242 -0.26283 -2.78659
13
bifur_IRC_Cartesians_MW_output/bifur_IRC_Cartesians_MW point 99
C 0.06857 0.73623 1.09454
 C 0.06882 0.73732 -1.09499
 C -0.17820 1.18390 0.00030
 C -0.06448 -0.47714 1.80463
 C -0.06408 -0.47647 -1.80388
 F 0.37507 1.48679 1.82331
 F 0.37541 1.48891 -1.82668
 H -0.93067 -0.98338 1.52181
 H -0.93000 -0.98281 -1.52120
 H 0.75663 -1.09860 1.63954
 H 0.75668 -1.09794 -1.63847
 H -0.11719 -0.25864 2.79561
 H -0.11655 -0.25818 -2.79451
13
bifur_IRC_Cartesians_MW_output/bifur_IRC_Cartesians_MW point 100
C 0.06893 0.73416 1.10161
 C 0.06914 0.73527 -1.10207
 C -0.16005 1.17435 0.00030
 C -0.06387 -0.47514 1.81419
 C -0.06346 -0.47446 -1.81343
 F 0.36302 1.48322 1.82914
 F 0.36327 1.48539 -1.83257
 H -0.93181 -0.97928 1.53620
 H -0.93112 -0.97870 -1.53562
 H 0.75408 -1.09888 1.64709
 H 0.75414 -1.09821 -1.64596
 H -0.11149 -0.25408 2.80339
 H -0.11080 -0.25362 -2.80226
13
bifur_IRC_Cartesians_MW_output/bifur_IRC_Cartesians_MW point 101
C 0.06929 0.73213 1.10851
 C 0.06946 0.73327 -1.10898
 C -0.14234 1.16503 0.00031
 C -0.06328 -0.47319 1.82353
 C -0.06285 -0.47250 -1.82275
 F 0.35128 1.47973 1.83483
 F 0.35143 1.48195 -1.83833
 H -0.93293 -0.97528 1.55025
 H -0.93221 -0.97470 -1.54968
 H 0.75160 -1.09916 1.65444
 H 0.75166 -1.09848 -1.65327
 H -0.10592 -0.24964 2.81098
 H -0.10519 -0.24918 -2.80983
13
bifur_IRC_Cartesians_MW_output/bifur_IRC_Cartesians_MW point 102
C 0.06963 0.73017 1.11519
 C 0.06977 0.73134 -1.11567
 C -0.12520 1.15602 0.00031
 C -0.06270 -0.47131 1.83256
 C -0.06227 -0.47060 -1.83177
 F 0.33991 1.47635 1.84033
 F 0.33997 1.47863 -1.84389
 H -0.93401 -0.97141 1.56384
 H -0.93327 -0.97082 -1.56330
 H 0.74919 -1.09942 1.66156
 H 0.74926 -1.09873 -1.66034
 H -0.10052 -0.24533 2.81833
 H -0.09975 -0.24487 -2.81716
13
bifur_IRC_Cartesians_MW_output/bifur_IRC_Cartesians_MW point 103
C 0.06995 0.72830 1.12157
 C 0.07007 0.72949 -1.12206
 C -0.10883 1.14740 0.00032
 C -0.06215 -0.46950 1.84119
 C -0.06171 -0.46879 -1.84039
 F 0.32904 1.47312 1.84559
 F 0.32902 1.47545 -1.84921
 H -0.93504 -0.96771 1.57683
 H -0.93428 -0.96711 -1.57630
 H 0.74690 -1.09968 1.66836
 H 0.74697 -1.09898 -1.66709
 H -0.09537 -0.24123 2.82534
 H -0.09456 -0.24076 -2.82416
13
bifur_IRC_Cartesians_MW_output/bifur_IRC_Cartesians_MW point 104
C 0.07025 0.72656 1.12750
 C 0.07034 0.72777 -1.12800
 C -0.09362 1.13940 0.00032
 C -0.06164 -0.46783 1.84921
 C -0.06119 -0.46710 -1.84839
 F 0.31895 1.47012 1.85047
 F 0.31885 1.47250 -1.85415
 H -0.93600 -0.96428 1.58889
 H -0.93522 -0.96367 -1.58837
 H 0.74477 -1.09992 1.67468
 H 0.74485 -1.09921 -1.67337
 H -0.09059 -0.23741 2.83186
 H -0.08975 -0.23694 -2.83065
13
bifur_IRC_Cartesians_MW_output/bifur_IRC_Cartesians_MW point 105
C 0.07051 0.72511 1.13245
 C 0.07057 0.72633 -1.13296
 C -0.08091 1.13272 0.00033
 C -0.06122 -0.46643 1.85591
 C -0.06076 -0.46570 -1.85508
 F 0.31052 1.46762 1.85455
 F 0.31035 1.47003 -1.85827
 H -0.93680 -0.96140 1.59897
 H -0.93600 -0.96079 -1.59847
 H 0.74298 -1.10012 1.67996
 H 0.74307 -1.09940 -1.67861
 H -0.08659 -0.23422 2.83731
 H -0.08572 -0.23375 -2.83609
13
bifur_IRC_Cartesians_MW_output/bifur_IRC_Cartesians_MW point 106
C 0.07062 0.72448 1.13459
 C 0.07067 0.72571 -1.13509
 C -0.07544 1.12984 0.00033
 C -0.06103 -0.46583 1.85879
 C -0.06057 -0.46509 -1.85796
 F 0.30689 1.46654 1.85631
 F 0.30669 1.46897 -1.86005
 H -0.93715 -0.96017 1.60331
 H -0.93634 -0.95955 -1.60282
 H 0.74221 -1.10020 1.68224
 H 0.74230 -1.09948 -1.68087
 H -0.08487 -0.23284 2.83966
 H -0.08398 -0.23237 -2.83843
13
bifur_IRC_Cartesians_MW_output/bifur_IRC_Cartesians_MW point 107
C 0.07067 0.72417 1.13566
 C 0.07072 0.72541 -1.13616
 C -0.07270 1.12840 0.00033
 C -0.06094 -0.46553 1.86024
 C -0.06048 -0.46479 -1.85940
 F 0.30507 1.46600 1.85718
 F 0.30486 1.46844 -1.86094
 H -0.93732 -0.95955 1.60548
 H -0.93651 -0.95893 -1.60499
 H 0.74183 -1.10024 1.68337
 H 0.74192 -1.09952 -1.68200
 H -0.08401 -0.23216 2.84083
 H -0.08311 -0.23168 -2.83960
13
bifur_IRC_Cartesians_MW_output/bifur_IRC_Cartesians_MW point 108
C 0.07072 0.72389 1.13658
 C 0.07076 0.72514 -1.13709
 C -0.07032 1.12715 0.00033
 C -0.06086 -0.46527 1.86149
 C -0.06040 -0.46452 -1.86065
 F 0.30350 1.46553 1.85795
 F 0.30327 1.46798 -1.86171
 H -0.93747 -0.95901 1.60737
 H -0.93665 -0.95840 -1.60688
 H 0.74150 -1.10028 1.68436
 H 0.74159 -1.09955 -1.68298
 H -0.08326 -0.23156 2.84185
 H -0.08236 -0.23109 -2.84061
13
bifur_IRC_Cartesians_MW_output/bifur_IRC_Cartesians_MW point 109
C 0.07076 0.72363 1.13749
 C 0.07080 0.72487 -1.13800
 C -0.06800 1.12592 0.00033
 C -0.06079 -0.46501 1.86271
 C -0.06032 -0.46427 -1.86188
 F 0.30195 1.46507 1.85869
 F 0.30172 1.46752 -1.86247
 H -0.93762 -0.95849 1.60921
 H -0.93680 -0.95787 -1.60873
 H 0.74117 -1.10032 1.68533
 H 0.74126 -1.09959 -1.68394
 H -0.08253 -0.23098 2.84285
 H -0.08162 -0.23050 -2.84161
13
bifur_IRC_Cartesians_MW_output/bifur_IRC_Cartesians_MW point 110
C 0.07081 0.72336 1.13841
 C 0.07085 0.72461 -1.13892
 C -0.06563 1.12468 0.00033
 C -0.06071 -0.46475 1.86396
 C -0.06024 -0.46400 -1.86312
 F 0.30038 1.46460 1.85945
 F 0.30013 1.46706 -1.86324
 H -0.93777 -0.95795 1.61109
 H -0.93694 -0.95733 -1.61061
 H 0.74084 -1.10035 1.68631
 H 0.74093 -1.09962 -1.68492
 H -0.08179 -0.23038 2.84386
 H -0.08087 -0.22991 -2.84262
13
bifur_IRC_Cartesians_MW_output/bifur_IRC_Cartesians_MW point 111
C 0.07086 0.72308 1.13937
 C 0.07089 0.72433 -1.13989
 C -0.06316 1.12338 0.00033
 C -0.06062 -0.46448 1.86526
 C -0.06016 -0.46373 -1.86442
 F 0.29875 1.46412 1.86025
 F 0.29848 1.46659 -1.86404
 H -0.93792 -0.95739 1.61304
 H -0.93709 -0.95678 -1.61257
 H 0.74049 -1.10039 1.68734
 H 0.74059 -1.09966 -1.68593
 H -0.08101 -0.22976 2.84492
 H -0.08009 -0.22929 -2.84367
13
bifur_IRC_Cartesians_MW_output/bifur_IRC_Cartesians_MW point 112
C 0.07091 0.72278 1.14038
 C 0.07094 0.72404 -1.14089
 C -0.06059 1.12203 0.00033
 C -0.06054 -0.46420 1.86662
 C -0.06007 -0.46345 -1.86577
 F 0.29704 1.46361 1.86107
 F 0.29676 1.46609 -1.86487
 H -0.93808 -0.95681 1.61508
 H -0.93725 -0.95619 -1.61461
 H 0.74013 -1.10043 1.68840
 H 0.74023 -1.09970 -1.68700
 H -0.08020 -0.22912 2.84602
 H -0.07928 -0.22864 -2.84477
13
bifur_IRC_Cartesians_MW_output/bifur_IRC_Cartesians_MW point 113
C 0.07096 0.72247 1.14142
 C 0.07098 0.72373 -1.14194
 C -0.05790 1.12061 0.00033
 C -0.06045 -0.46390 1.86804
 C -0.05998 -0.46315 -1.86719
 F 0.29526 1.46308 1.86194
 F 0.29497 1.46556 -1.86575
 H -0.93825 -0.95621 1.61722
 H -0.93742 -0.95559 -1.61674
 H 0.73975 -1.10047 1.68952
 H 0.73985 -1.09974 -1.68811
 H -0.07936 -0.22844 2.84718
 H -0.07842 -0.22797 -2.84592
13
bifur_IRC_Cartesians_MW_output/bifur_IRC_Cartesians_MW point 114
C 0.07102 0.72215 1.14251
 C 0.07103 0.72342 -1.14303
 C -0.05511 1.11914 0.00033
 C -0.06035 -0.46359 1.86951
 C -0.05988 -0.46284 -1.86866
 F 0.29340 1.46253 1.86283
 F 0.29310 1.46502 -1.86665
 H -0.93843 -0.95557 1.61943
 H -0.93759 -0.95495 -1.61896
 H 0.73936 -1.10052 1.69068
 H 0.73946 -1.09978 -1.68926
 H -0.07848 -0.22774 2.84838
 H -0.07754 -0.22727 -2.84712
13
bifur_IRC_Cartesians_MW_output/bifur_IRC_Cartesians_MW point 115
C 0.07108 0.72182 1.14365
 C 0.07109 0.72309 -1.14416
 C -0.05220 1.11761 0.00033
 C -0.06026 -0.46327 1.87104
 C -0.05978 -0.46252 -1.87019
 F 0.29147 1.46196 1.86377
 F 0.29115 1.46446 -1.86760
 H -0.93861 -0.95492 1.62174
 H -0.93777 -0.95429 -1.62127
 H 0.73895 -1.10056 1.69189
 H 0.73906 -1.09983 -1.69046
 H -0.07756 -0.22701 2.84962
 H -0.07662 -0.22654 -2.84836
13
bifur_IRC_Cartesians_MW_output/bifur_IRC_Cartesians_MW point 116
C 0.07114 0.72148 1.14481
 C 0.07114 0.72275 -1.14533
 C -0.04921 1.11604 0.00034
 C -0.06016 -0.46294 1.87262
 C -0.05968 -0.46219 -1.87177
 F 0.28949 1.46137 1.86473
 F 0.28915 1.46388 -1.86857
 H -0.93880 -0.95424 1.62411
 H -0.93795 -0.95362 -1.62365
 H 0.73854 -1.10061 1.69313
 H 0.73864 -1.09987 -1.69169
 H -0.07662 -0.22626 2.85090
 H -0.07567 -0.22578 -2.84964
13
bifur_IRC_Cartesians_MW_output/bifur_IRC_Cartesians_MW point 117
C 0.07120 0.72113 1.14601
 C 0.07120 0.72240 -1.14653
 C -0.04613 1.11442 0.00034
 C -0.06005 -0.46260 1.87424
 C -0.05958 -0.46185 -1.87338
 F 0.28745 1.46076 1.86571
 F 0.28710 1.46328 -1.86957
 H -0.93900 -0.95355 1.62655
 H -0.93814 -0.95292 -1.62609
 H 0.73810 -1.10066 1.69441
 H 0.73821 -1.09992 -1.69296
 H -0.07565 -0.22549 2.85222
 H -0.07469 -0.22501 -2.85095
13
bifur_IRC_Cartesians_MW_output/bifur_IRC_Cartesians_MW point 118
C 0.07126 0.72077 1.14725
 C 0.07125 0.72205 -1.14777
 C -0.04297 1.11276 0.00034
 C -0.05995 -0.46226 1.87591
 C -0.05947 -0.46150 -1.87505
 F 0.28535 1.46014 1.86673
 F 0.28498 1.46267 -1.87060
 H -0.93920 -0.95283 1.62906
 H -0.93834 -0.95220 -1.62860
 H 0.73766 -1.10071 1.69573
 H 0.73776 -1.09996 -1.69427
 H -0.07466 -0.22469 2.85358
 H -0.07369 -0.22422 -2.85230
13
bifur_IRC_Cartesians_MW_output/bifur_IRC_Cartesians_MW point 119
C 0.07133 0.72039 1.14851
 C 0.07131 0.72168 -1.14904
 C -0.03972 1.11105 0.00034
 C -0.05984 -0.46190 1.87762
 C -0.05936 -0.46114 -1.87676
 F 0.28319 1.45950 1.86777
 F 0.28281 1.46204 -1.87165
 H -0.93940 -0.95210 1.63164
 H -0.93854 -0.95147 -1.63118
 H 0.73720 -1.10076 1.69708
 H 0.73731 -1.10001 -1.69561
 H -0.07364 -0.22388 2.85497
 H -0.07266 -0.22340 -2.85369
13
bifur_IRC_Cartesians_MW_output/bifur_IRC_Cartesians_MW point 120
C 0.07139 0.72001 1.14981
 C 0.07137 0.72130 -1.15034
 C -0.03638 1.10929 0.00034
 C -0.05973 -0.46153 1.87938
 C -0.05924 -0.46077 -1.87852
 F 0.28097 1.45884 1.86885
 F 0.28057 1.46139 -1.87274
 H -0.93961 -0.95134 1.63429
 H -0.93875 -0.95071 -1.63384
 H 0.73674 -1.10081 1.69847
 H 0.73684 -1.10006 -1.69699
 H -0.07259 -0.22304 2.85640
 H -0.07160 -0.22256 -2.85512
13
bifur_IRC_Cartesians_MW_output/bifur_IRC_Cartesians_MW point 121
C 0.07146 0.71962 1.15116
 C 0.07143 0.72091 -1.15169
 C -0.03293 1.10748 0.00034
 C -0.05961 -0.46115 1.88120
 C -0.05913 -0.46038 -1.88033
 F 0.27869 1.45816 1.86995
 F 0.27827 1.46072 -1.87386
 H -0.93983 -0.95056 1.63702
 H -0.93896 -0.94993 -1.63658
 H 0.73625 -1.10086 1.69990
 H 0.73636 -1.10011 -1.69841
 H -0.07150 -0.22218 2.85788
 H -0.07051 -0.22170 -2.85659
13
bifur_IRC_Cartesians_MW_output/bifur_IRC_Cartesians_MW point 122
C 0.07153 0.71921 1.15255
 C 0.07150 0.72051 -1.15308
 C -0.02936 1.10560 0.00034
 C -0.05949 -0.46076 1.88308
 C -0.05900 -0.45999 -1.88221
 F 0.27632 1.45745 1.87110
 F 0.27588 1.46002 -1.87502
 H -0.94005 -0.94976 1.63986
 H -0.93918 -0.94912 -1.63941
 H 0.73575 -1.10092 1.70138
 H 0.73586 -1.10017 -1.69988
 H -0.07038 -0.22128 2.85941
 H -0.06938 -0.22080 -2.85812
13
bifur_IRC_Cartesians_MW_output/bifur_IRC_Cartesians_MW point 123
C 0.07161 0.71879 1.15399
 C 0.07157 0.72009 -1.15452
 C -0.02566 1.10365 0.00034
 C -0.05937 -0.46035 1.88503
 C -0.05888 -0.45958 -1.88416
 F 0.27386 1.45673 1.87229
 F 0.27340 1.45931 -1.87622
 H -0.94029 -0.94892 1.64279
 H -0.93941 -0.94829 -1.64235
 H 0.73523 -1.10098 1.70292
 H 0.73534 -1.10022 -1.70141
 H -0.06921 -0.22035 2.86100
 H -0.06820 -0.21987 -2.85970
13
bifur_IRC_Cartesians_MW_output/bifur_IRC_Cartesians_MW point 124
C 0.07168 0.71835 1.15548
 C 0.07163 0.71966 -1.15601
 C -0.02184 1.10164 0.00034
 C -0.05924 -0.45993 1.88705
 C -0.05875 -0.45916 -1.88617
 F 0.27133 1.45597 1.87352
 F 0.27085 1.45856 -1.87746
 H -0.94053 -0.94806 1.64582
 H -0.93964 -0.94742 -1.64539
 H 0.73470 -1.10104 1.70451
 H 0.73481 -1.10028 -1.70299
 H -0.06801 -0.21939 2.86264
 H -0.06699 -0.21891 -2.86133
13
bifur_IRC_Cartesians_MW_output/bifur_IRC_Cartesians_MW point 125
C 0.07176 0.71790 1.15703
 C 0.07171 0.71921 -1.15756
 C -0.01787 1.09955 0.00034
 C -0.05911 -0.45949 1.88914
 C -0.05861 -0.45872 -1.88826
 F 0.26869 1.45519 1.87479
 F 0.26819 1.45779 -1.87875
 H -0.94078 -0.94716 1.64897
 H -0.93989 -0.94652 -1.64854
 H 0.73414 -1.10110 1.70616
 H 0.73425 -1.10034 -1.70462
 H -0.06676 -0.21840 2.86434
 H -0.06573 -0.21791 -2.86303
13
bifur_IRC_Cartesians_MW_output/bifur_IRC_Cartesians_MW point 126
C 0.07184 0.71742 1.15864
 C 0.07178 0.71874 -1.15918
 C -0.01372 1.09737 0.00035
 C -0.05897 -0.45904 1.89132
 C -0.05847 -0.45826 -1.89044
 F 0.26595 1.45437 1.87612
 F 0.26542 1.45699 -1.88009
 H -0.94104 -0.94623 1.65225
 H -0.94014 -0.94559 -1.65183
 H 0.73356 -1.10116 1.70788
 H 0.73368 -1.10040 -1.70633
 H -0.06546 -0.21736 2.86612
 H -0.06442 -0.21687 -2.86480
13
bifur_IRC_Cartesians_MW_output/bifur_IRC_Cartesians_MW point 127
C 0.07193 0.71693 1.16033
 C 0.07186 0.71825 -1.16087
 C -0.00939 1.09509 0.00035
 C -0.05882 -0.45856 1.89361
 C -0.05832 -0.45778 -1.89272
 F 0.26307 1.45352 1.87751
 F 0.26252 1.45615 -1.88150
 H -0.94131 -0.94525 1.65569
 H -0.94041 -0.94461 -1.65527
 H 0.73295 -1.10123 1.70968
 H 0.73307 -1.10047 -1.70812
 H -0.06410 -0.21627 2.86797
 H -0.06305 -0.21578 -2.86665
13
bifur_IRC_Cartesians_MW_output/bifur_IRC_Cartesians_MW point 128
C 0.07202 0.71640 1.16212
 C 0.07194 0.71774 -1.16266
 C -0.00480 1.09268 0.00035
 C -0.05867 -0.45806 1.89602
 C -0.05817 -0.45727 -1.89514
 F 0.26003 1.45261 1.87898
 F 0.25946 1.45526 -1.88299
 H -0.94160 -0.94421 1.65933
 H -0.94069 -0.94357 -1.65891
 H 0.73231 -1.10130 1.71158
 H 0.73243 -1.10053 -1.71001
 H -0.06265 -0.21512 2.86994
 H -0.06159 -0.21463 -2.86861
13
bifur_IRC_Cartesians_MW_output/bifur_IRC_Cartesians_MW point 129
C 0.07212 0.71585 1.16401
 C 0.07203 0.71719 -1.16455
 C 0.00004 1.09013 0.00035
 C -0.05850 -0.45752 1.89857
 C -0.05800 -0.45674 -1.89768
 F 0.25682 1.45166 1.88054
 F 0.25622 1.45432 -1.88456
 H -0.94191 -0.94312 1.66317
 H -0.94099 -0.94247 -1.66276
 H 0.73163 -1.10138 1.71359
 H 0.73175 -1.10061 -1.71201
 H -0.06113 -0.21390 2.87201
 H -0.06006 -0.21342 -2.87068
13
bifur_IRC_Cartesians_MW_output/bifur_IRC_Cartesians_MW point 130
C 0.07222 0.71527 1.16598
 C 0.07212 0.71662 -1.16652
 C 0.00509 1.08748 0.00035
 C -0.05834 -0.45697 1.90124
 C -0.05783 -0.45618 -1.90034
 F 0.25346 1.45066 1.88216
 F 0.25284 1.45334 -1.88620
 H -0.94223 -0.94198 1.66718
 H -0.94130 -0.94133 -1.66677
 H 0.73092 -1.10146 1.71569
 H 0.73104 -1.10068 -1.71409
 H -0.05954 -0.21263 2.87418
 H -0.05846 -0.21215 -2.87284
13
bifur_IRC_Cartesians_MW_output/bifur_IRC_Cartesians_MW point 131
C 0.07232 0.71466 1.16804
 C 0.07222 0.71602 -1.16859
 C 0.01039 1.08469 0.00035
 C -0.05816 -0.45638 1.90403
 C -0.05765 -0.45559 -1.90313
 F 0.24995 1.44962 1.88386
 F 0.24930 1.45231 -1.88792
 H -0.94256 -0.94078 1.67138
 H -0.94163 -0.94013 -1.67098
 H 0.73018 -1.10154 1.71790
 H 0.73030 -1.10076 -1.71628
 H -0.05788 -0.21130 2.87645
 H -0.05678 -0.21082 -2.87511
13
bifur_IRC_Cartesians_MW_output/bifur_IRC_Cartesians_MW point 132
C 0.07243 0.71403 1.17022
 C 0.07232 0.71539 -1.17077
 C 0.01597 1.08175 0.00036
 C -0.05797 -0.45577 1.90697
 C -0.05746 -0.45497 -1.90607
 F 0.24625 1.44852 1.88565
 F 0.24557 1.45123 -1.88974
 H -0.94291 -0.93952 1.67580
 H -0.94197 -0.93887 -1.67541
 H 0.72939 -1.10163 1.72021
 H 0.72952 -1.10084 -1.71858
 H -0.05612 -0.20990 2.87884
 H -0.05501 -0.20941 -2.87749
13
bifur_IRC_Cartesians_MW_output/bifur_IRC_Cartesians_MW point 133
C 0.07255 0.71336 1.17250
 C 0.07242 0.71473 -1.17306
 C 0.02184 1.07867 0.00036
 C -0.05777 -0.45512 1.91007
 C -0.05726 -0.45432 -1.90916
 F 0.24235 1.44736 1.88754
 F 0.24164 1.45009 -1.89164
 H -0.94328 -0.93819 1.68046
 H -0.94234 -0.93754 -1.68007
 H 0.72857 -1.10172 1.72265
 H 0.72870 -1.10093 -1.72100
 H -0.05428 -0.20843 2.88136
 H -0.05315 -0.20794 -2.88000
13
bifur_IRC_Cartesians_MW_output/bifur_IRC_Cartesians_MW point 134
C 0.07267 0.71265 1.17491
 C 0.07253 0.71403 -1.17547
 C 0.02802 1.07541 0.00036
 C -0.05757 -0.45444 1.91332
 C -0.05705 -0.45364 -1.91241
 F 0.23825 1.44615 1.88952
 F 0.23751 1.44889 -1.89365
 H -0.94367 -0.93680 1.68536
 H -0.94272 -0.93614 -1.68498
 H 0.72770 -1.10182 1.72522
 H 0.72784 -1.10103 -1.72355
 H -0.05233 -0.20688 2.88401
 H -0.05119 -0.20639 -2.88264
13
bifur_IRC_Cartesians_MW_output/bifur_IRC_Cartesians_MW point 135
C 0.07280 0.71191 1.17744
 C 0.07265 0.71330 -1.17801
 C 0.03451 1.07200 0.00036
 C -0.05735 -0.45373 1.91674
 C -0.05683 -0.45292 -1.91582
 F 0.23395 1.44487 1.89160
 F 0.23317 1.44763 -1.89576
 H -0.94408 -0.93533 1.69051
 H -0.94312 -0.93467 -1.69013
 H 0.72679 -1.10192 1.72791
 H 0.72693 -1.10112 -1.72623
 H -0.05029 -0.20525 2.88679
 H -0.04913 -0.20476 -2.88541
13
bifur_IRC_Cartesians_MW_output/bifur_IRC_Cartesians_MW point 136
C 0.07294 0.71113 1.18008
 C 0.07277 0.71253 -1.18065
 C 0.04128 1.06844 0.00036
 C -0.05712 -0.45298 1.92032
 C -0.05660 -0.45217 -1.91939
 F 0.22945 1.44353 1.89378
 F 0.22864 1.44631 -1.89796
 H -0.94451 -0.93380 1.69588
 H -0.94353 -0.93314 -1.69551
 H 0.72584 -1.10202 1.73073
 H 0.72598 -1.10122 -1.72903
 H -0.04816 -0.20355 2.88970
 H -0.04699 -0.20306 -2.88831
13
bifur_IRC_Cartesians_MW_output/bifur_IRC_Cartesians_MW point 137
C 0.07308 0.71032 1.18283
 C 0.07290 0.71173 -1.18341
 C 0.04834 1.06472 0.00037
 C -0.05689 -0.45221 1.92404
 C -0.05636 -0.45139 -1.92311
 F 0.22477 1.44214 1.89605
 F 0.22392 1.44494 -1.90025
 H -0.94495 -0.93221 1.70148
 H -0.94397 -0.93154 -1.70112
 H 0.72485 -1.10213 1.73366
 H 0.72500 -1.10133 -1.73194
 H -0.04594 -0.20178 2.89272
 H -0.04475 -0.20128 -2.89133
13
bifur_IRC_Cartesians_MW_output/bifur_IRC_Cartesians_MW point 138
C 0.07322 0.70949 1.18569
 C 0.07303 0.71090 -1.18627
 C 0.05567 1.06087 0.00037
 C -0.05664 -0.45140 1.92790
 C -0.05611 -0.45058 -1.92696
 F 0.21990 1.44069 1.89840
 F 0.21901 1.44352 -1.90263
 H -0.94541 -0.93055 1.70729
 H -0.94442 -0.92988 -1.70694
 H 0.72382 -1.10225 1.73671
 H 0.72397 -1.10144 -1.73496
 H -0.04363 -0.19994 2.89587
 H -0.04243 -0.19944 -2.89446
13
bifur_IRC_Cartesians_MW_output/bifur_IRC_Cartesians_MW point 139
C 0.07337 0.70862 1.18865
 C 0.07317 0.71005 -1.18923
 C 0.06327 1.05687 0.00037
 C -0.05639 -0.45056 1.93191
 C -0.05585 -0.44974 -1.93096
 F 0.21486 1.43920 1.90084
 F 0.21393 1.44205 -1.90510
 H -0.94589 -0.92883 1.71332
 H -0.94489 -0.92816 -1.71298
 H 0.72276 -1.10237 1.73987
 H 0.72291 -1.10155 -1.73810
 H -0.04124 -0.19803 2.89912
 H -0.04002 -0.19753 -2.89771
13
bifur_IRC_Cartesians_MW_output/bifur_IRC_Cartesians_MW point 140
C 0.07353 0.70772 1.19172
 C 0.07331 0.70916 -1.19230
 C 0.07114 1.05273 0.00037
 C -0.05612 -0.44970 1.93605
 C -0.05558 -0.44886 -1.93510
 F 0.20965 1.43765 1.90336
 F 0.20867 1.44052 -1.90765
 H -0.94639 -0.92706 1.71956
 H -0.94537 -0.92638 -1.71922
 H 0.72166 -1.10249 1.74313
 H 0.72181 -1.10167 -1.74134
 H -0.03877 -0.19606 2.90249
 H -0.03752 -0.19556 -2.90107
13
bifur_IRC_Cartesians_MW_output/bifur_IRC_Cartesians_MW point 141
C 0.07369 0.70679 1.19488
 C 0.07346 0.70824 -1.19547
 C 0.07925 1.04846 0.00037
 C -0.05585 -0.44881 1.94033
 C -0.05530 -0.44797 -1.93937
 F 0.20426 1.43605 1.90597
 F 0.20325 1.43895 -1.91029
 H -0.94690 -0.92522 1.72600
 H -0.94588 -0.92454 -1.72567
 H 0.72052 -1.10262 1.74650
 H 0.72067 -1.10179 -1.74469
 H -0.03622 -0.19402 2.90597
 H -0.03495 -0.19352 -2.90454
13
bifur_IRC_Cartesians_MW_output/bifur_IRC_Cartesians_MW point 142
C 0.07386 0.70583 1.19814
 C 0.07361 0.70730 -1.19873
 C 0.08761 1.04407 0.00038
 C -0.05557 -0.44789 1.94473
 C -0.05502 -0.44704 -1.94377
 F 0.19872 1.43440 1.90865
 F 0.19766 1.43732 -1.91300
 H -0.94743 -0.92334 1.73262
 H -0.94639 -0.92265 -1.73230
 H 0.71935 -1.10275 1.74997
 H 0.71951 -1.10192 -1.74814
 H -0.03359 -0.19192 2.90955
 H -0.03230 -0.19142 -2.90811
13
bifur_IRC_Cartesians_MW_output/bifur_IRC_Cartesians_MW point 143
C 0.07403 0.70485 1.20147
 C 0.07376 0.70633 -1.20207
 C 0.09617 1.03956 0.00038
 C -0.05528 -0.44694 1.94925
 C -0.05473 -0.44609 -1.94828
 F 0.19304 1.43271 1.91140
 F 0.19193 1.43566 -1.91578
 H -0.94797 -0.92140 1.73941
 H -0.94692 -0.92072 -1.73910
 H 0.71814 -1.10288 1.75353
 H 0.71831 -1.10204 -1.75167
 H -0.03089 -0.18977 2.91323
 H -0.02959 -0.18927 -2.91177
13
bifur_IRC_Cartesians_MW_output/bifur_IRC_Cartesians_MW point 144
C 0.07420 0.70385 1.20489
 C 0.07392 0.70534 -1.20549
 C 0.10493 1.03496 0.00038
 C -0.05499 -0.44598 1.95386
 C -0.05443 -0.44512 -1.95289
 F 0.18722 1.43099 1.91421
 F 0.18608 1.43396 -1.91863
 H -0.94852 -0.91942 1.74636
 H -0.94746 -0.91873 -1.74606
 H 0.71692 -1.10302 1.75717
 H 0.71708 -1.10218 -1.75528
 H -0.02814 -0.18758 2.91698
 H -0.02681 -0.18707 -2.91551
13
bifur_IRC_Cartesians_MW_output/bifur_IRC_Cartesians_MW point 145
C 0.07438 0.70283 1.20837
 C 0.07408 0.70433 -1.20898
 C 0.11387 1.03025 0.00038
 C -0.05469 -0.44500 1.95858
 C -0.05412 -0.44413 -1.95759
 F 0.18129 1.42922 1.91709
 F 0.18010 1.43223 -1.92153
 H -0.94908 -0.91740 1.75345
 H -0.94801 -0.91671 -1.75316
 H 0.71566 -1.10316 1.76089
 H 0.71583 -1.10231 -1.75897
 H -0.02533 -0.18533 2.92081
 H -0.02398 -0.18482 -2.91933
13
bifur_IRC_Cartesians_MW_output/bifur_IRC_Cartesians_MW point 146
C 0.07456 0.70179 1.21192
 C 0.07425 0.70330 -1.21254
 C 0.12298 1.02546 0.00039
 C -0.05438 -0.44399 1.96338
 C -0.05381 -0.44313 -1.96239
 F 0.17525 1.42743 1.92001
 F 0.17400 1.43046 -1.92449
 H -0.94966 -0.91534 1.76068
 H -0.94857 -0.91465 -1.76040
 H 0.71438 -1.10330 1.76467
 H 0.71456 -1.10245 -1.76273
 H -0.02246 -0.18304 2.92472
 H -0.02109 -0.18254 -2.92323
13
bifur_IRC_Cartesians_MW_output/bifur_IRC_Cartesians_MW point 147
C 0.07474 0.70073 1.21554
 C 0.07441 0.70225 -1.21615
 C 0.13225 1.02058 0.00039
 C -0.05407 -0.44297 1.96826
 C -0.05350 -0.44210 -1.96727
 F 0.16910 1.42560 1.92299
 F 0.16781 1.42866 -1.92750
 H -0.95024 -0.91325 1.76803
 H -0.94914 -0.91255 -1.76776
 H 0.71308 -1.10344 1.76852
 H 0.71326 -1.10258 -1.76656
 H -0.01955 -0.18072 2.92869
 H -0.01815 -0.18021 -2.92719
13
bifur_IRC_Cartesians_MW_output/bifur_IRC_Cartesians_MW point 148
C 0.07493 0.69965 1.21920
 C 0.07458 0.70119 -1.21982
 C 0.14164 1.01564 0.00039
 C -0.05376 -0.44194 1.97321
 C -0.05318 -0.44106 -1.97221
 F 0.16287 1.42375 1.92600
 F 0.16152 1.42684 -1.93055
 H -0.95083 -0.91113 1.77548
 H -0.94972 -0.91042 -1.77522
 H 0.71177 -1.10359 1.77242
 H 0.71195 -1.10272 -1.77043
 H -0.01659 -0.17836 2.93272
 H -0.01518 -0.17785 -2.93120
13
bifur_IRC_Cartesians_MW_output/bifur_IRC_Cartesians_MW point 149
C 0.07512 0.69857 1.22290
 C 0.07475 0.70012 -1.22352
 C 0.15113 1.01065 0.00040
 C -0.05344 -0.44090 1.97822
 C -0.05285 -0.44001 -1.97720
 F 0.15657 1.42188 1.92905
 F 0.15518 1.42499 -1.93363
 H -0.95143 -0.90899 1.78300
 H -0.95031 -0.90828 -1.78275
 H 0.71043 -1.10374 1.77637
 H 0.71062 -1.10287 -1.77435
 H -0.01361 -0.17598 2.93679
 H -0.01217 -0.17547 -2.93526
13
bifur_IRC_Cartesians_MW_output/bifur_IRC_Cartesians_MW point 150
C 0.07531 0.69748 1.22662
 C 0.07493 0.69904 -1.22725
 C 0.16068 1.00563 0.00040
 C -0.05312 -0.43984 1.98325
 C -0.05253 -0.43895 -1.98223
 F 0.15024 1.42000 1.93211
 F 0.14879 1.42314 -1.93673
 H -0.95204 -0.90683 1.79058
 H -0.95090 -0.90611 -1.79034
 H 0.70910 -1.10389 1.78034
 H 0.70929 -1.10301 -1.77829
 H -0.01060 -0.17358 2.94088
 H -0.00914 -0.17307 -2.93934
13
bifur_IRC_Cartesians_MW_output/bifur_IRC_Cartesians_MW point 151
C 0.07550 0.69638 1.23035
 C 0.07510 0.69796 -1.23099
 C 0.17026 1.00059 0.00040
 C -0.05280 -0.43879 1.98830
 C -0.05220 -0.43789 -1.98727
 F 0.14388 1.41811 1.93519
 F 0.14239 1.42128 -1.93984
 H -0.95264 -0.90467 1.79817
 H -0.95149 -0.90395 -1.79794
 H 0.70775 -1.10404 1.78431
 H 0.70795 -1.10315 -1.78224
 H -0.00759 -0.17118 2.94499
 H -0.00611 -0.17066 -2.94343
13
bifur_IRC_Cartesians_MW_output/bifur_IRC_Cartesians_MW point 152
C 0.07569 0.69529 1.23408
 C 0.07527 0.69688 -1.23472
 C 0.17983 0.99556 0.00041
 C -0.05248 -0.43774 1.99334
 C -0.05188 -0.43683 -1.99231
 F 0.13753 1.41622 1.93826
 F 0.13599 1.41943 -1.94295
 H -0.95324 -0.90250 1.80576
 H -0.95208 -0.90178 -1.80554
 H 0.70641 -1.10418 1.78829
 H 0.70661 -1.10330 -1.78619
 H -0.00458 -0.16878 2.94909
 H -0.00307 -0.16826 -2.94752
13
bifur_IRC_Cartesians_MW_output/bifur_IRC_Cartesians_MW point 153
C 0.07588 0.69420 1.23780
 C 0.07544 0.69580 -1.23845
 C 0.18937 0.99054 0.00041
 C -0.05216 -0.43669 1.99837
 C -0.05155 -0.43578 -1.99733
 F 0.13120 1.41434 1.94132
 F 0.12961 1.41757 -1.94605
 H -0.95384 -0.90035 1.81333
 H -0.95267 -0.89962 -1.81312
 H 0.70507 -1.10433 1.79225
 H 0.70528 -1.10344 -1.79012
 H -0.00158 -0.16638 2.95318
 H -0.00005 -0.16586 -2.95160
13
bifur_IRC_Cartesians_MW_output/bifur_IRC_Cartesians_MW point 154
C 0.07607 0.69311 1.24149
 C 0.07561 0.69473 -1.24215
 C 0.19885 0.98555 0.00041
 C -0.05184 -0.43564 2.00337
 C -0.05123 -0.43473 -2.00232
 F 0.12491 1.41247 1.94437
 F 0.12327 1.41573 -1.94913
 H -0.95444 -0.89821 1.82085
 H -0.95325 -0.89748 -1.82065
 H 0.70374 -1.10448 1.79619
 H 0.70395 -1.10358 -1.79403
 H 0.00140 -0.16400 2.95724
 H 0.00295 -0.16348 -2.95565
13
bifur_IRC_Cartesians_MW_output/bifur_IRC_Cartesians_MW point 155
C 0.07625 0.69204 1.24515
 C 0.07578 0.69367 -1.24582
 C 0.20825 0.98061 0.00041
 C -0.05153 -0.43461 2.00832
 C -0.05091 -0.43369 -2.00726
 F 0.11868 1.41062 1.94738
 F 0.11699 1.41391 -1.95218
 H -0.95503 -0.89608 1.82830
 H -0.95383 -0.89535 -1.82811
 H 0.70242 -1.10463 1.80009
 H 0.70264 -1.10372 -1.79791
 H 0.00436 -0.16165 2.96127
 H 0.00593 -0.16112 -2.95967
13
bifur_IRC_Cartesians_MW_output/bifur_IRC_Cartesians_MW point 156
C 0.07644 0.69098 1.24876
 C 0.07595 0.69262 -1.24943
 C 0.21751 0.97573 0.00042
 C -0.05122 -0.43359 2.01320
 C -0.05059 -0.43266 -2.01214
 F 0.11254 1.40880 1.95036
 F 0.11079 1.41211 -1.95518
 H -0.95562 -0.89399 1.83564
 H -0.95440 -0.89325 -1.83546
 H 0.70112 -1.10477 1.80394
 H 0.70134 -1.10386 -1.80173
 H 0.00727 -0.15932 2.96524
 H 0.00887 -0.15879 -2.96363
13
bifur_IRC_Cartesians_MW_output/bifur_IRC_Cartesians_MW point 157
C 0.07662 0.68994 1.25231
 C 0.07611 0.69160 -1.25298
 C 0.22660 0.97095 0.00042
 C -0.05091 -0.43259 2.01799
 C -0.05028 -0.43166 -2.01692
 F 0.10651 1.40700 1.95328
 F 0.10472 1.41035 -1.95814
 H -0.95619 -0.89194 1.84285
 H -0.95496 -0.89120 -1.84268
 H 0.69985 -1.10491 1.80772
 H 0.70007 -1.10399 -1.80548
 H 0.01013 -0.15704 2.96914
 H 0.01175 -0.15651 -2.96751
13
bifur_IRC_Cartesians_MW_output/bifur_IRC_Cartesians_MW point 158
C 0.07679 0.68892 1.25577
 C 0.07627 0.69060 -1.25644
 C 0.23547 0.96628 0.00042
 C -0.05061 -0.43161 2.02267
 C -0.04998 -0.43067 -2.02159
 F 0.10062 1.40525 1.95613
 F 0.09878 1.40863 -1.96102
 H -0.95675 -0.88993 1.84989
 H -0.95551 -0.88919 -1.84973
 H 0.69861 -1.10505 1.81141
 H 0.69883 -1.10413 -1.80914
 H 0.01292 -0.15481 2.97294
 H 0.01456 -0.15428 -2.97130
13
bifur_IRC_Cartesians_MW_output/bifur_IRC_Cartesians_MW point 159
C 0.07697 0.68794 1.25913
 C 0.07643 0.68962 -1.25981
 C 0.24411 0.96174 0.00042
 C -0.05032 -0.43066 2.02722
 C -0.04969 -0.42972 -2.02613
 F 0.09489 1.40355 1.95890
 F 0.09301 1.40695 -1.96382
 H -0.95729 -0.88798 1.85674
 H -0.95604 -0.88723 -1.85659
 H 0.69739 -1.10519 1.81499
 H 0.69762 -1.10426 -1.81270
 H 0.01564 -0.15265 2.97664
 H 0.01730 -0.15211 -2.97499
13
bifur_IRC_Cartesians_MW_output/bifur_IRC_Cartesians_MW point 160
C 0.07713 0.68698 1.26238
 C 0.07658 0.68868 -1.26307
 C 0.25245 0.95736 0.00043
 C -0.05004 -0.42975 2.03162
 C -0.04940 -0.42879 -2.03052
 F 0.08936 1.40191 1.96158
 F 0.08743 1.40533 -1.96653
 H -0.95782 -0.88610 1.86335
 H -0.95655 -0.88535 -1.86321
 H 0.69622 -1.10532 1.81846
 H 0.69646 -1.10438 -1.81614
 H 0.01826 -0.15055 2.98022
 H 0.01994 -0.15002 -2.97856
13
bifur_IRC_Cartesians_MW_output/bifur_IRC_Cartesians_MW point 161
C 0.07729 0.68607 1.26549
 C 0.07672 0.68778 -1.26618
 C 0.26042 0.95316 0.00043
 C -0.04978 -0.42887 2.03582
 C -0.04913 -0.42791 -2.03472
 F 0.08407 1.40034 1.96413
 F 0.08210 1.40379 -1.96912
 H -0.95832 -0.88430 1.86968
 H -0.95705 -0.88354 -1.86954
 H 0.69511 -1.10544 1.82177
 H 0.69534 -1.10450 -1.81943
 H 0.02077 -0.14855 2.98364
 H 0.02247 -0.14802 -2.98196
13
bifur_IRC_Cartesians_MW_output/bifur_IRC_Cartesians_MW point 162
C 0.07744 0.68522 1.26841
 C 0.07686 0.68693 -1.26910
 C 0.26790 0.94922 0.00043
 C -0.04953 -0.42804 2.03976
 C -0.04888 -0.42708 -2.03866
 F 0.07910 1.39886 1.96654
 F 0.07709 1.40233 -1.97155
 H -0.95879 -0.88261 1.87561
 H -0.95751 -0.88185 -1.87549
 H 0.69406 -1.10556 1.82488
 H 0.69429 -1.10461 -1.82252
 H 0.02312 -0.14667 2.98685
 H 0.02484 -0.14614 -2.98516
13
bifur_IRC_Cartesians_MW_output/bifur_IRC_Cartesians_MW point 163
C 0.07757 0.68444 1.27106
 C 0.07698 0.68616 -1.27175
 C 0.27470 0.94565 0.00043
 C -0.04930 -0.42730 2.04335
 C -0.04864 -0.42633 -2.04224
 F 0.07459 1.39752 1.96872
 F 0.07255 1.40101 -1.97376
 H -0.95922 -0.88107 1.88100
 H -0.95793 -0.88031 -1.88089
 H 0.69310 -1.10567 1.82770
 H 0.69334 -1.10471 -1.82533
 H 0.02526 -0.14497 2.98976
 H 0.02699 -0.14443 -2.98807
13
bifur_IRC_Cartesians_MW_output/bifur_IRC_Cartesians_MW point 164
C 0.07769 0.68379 1.27327
 C 0.07708 0.68552 -1.27397
 C 0.28038 0.94266 0.00044
 C -0.04911 -0.42667 2.04634
 C -0.04845 -0.42570 -2.04523
 F 0.07082 1.39640 1.97054
 F 0.06875 1.39991 -1.97560
 H -0.95958 -0.87979 1.88551
 H -0.95828 -0.87902 -1.88540
 H 0.69231 -1.10575 1.83006
 H 0.69255 -1.10480 -1.82767
 H 0.02705 -0.14354 2.99220
 H 0.02880 -0.14300 -2.99050
13
bifur_IRC_Cartesians_MW_output/bifur_IRC_Cartesians_MW point 165
C 0.07776 0.68335 1.27478
 C 0.07715 0.68509 -1.27548
 C 0.28425 0.94063 0.00044
 C -0.04898 -0.42625 2.04838
 C -0.04832 -0.42527 -2.04726
 F 0.06826 1.39564 1.97179
 F 0.06616 1.39916 -1.97686
 H -0.95983 -0.87892 1.88858
 H -0.95852 -0.87815 -1.88847
 H 0.69176 -1.10581 1.83167
 H 0.69201 -1.10486 -1.82926
 H 0.02826 -0.14257 2.99385
 H 0.03002 -0.14203 -2.99215
13
bifur_IRC_Cartesians_MW_output/bifur_IRC_Cartesians_MW point 166
C 0.07780 0.68312 1.27556
 C 0.07719 0.68486 -1.27626
 C 0.28626 0.93957 0.00044
 C -0.04891 -0.42602 2.04944
 C -0.04825 -0.42505 -2.04832
 F 0.06692 1.39524 1.97243
 F 0.06482 1.39877 -1.97751
 H -0.95995 -0.87846 1.89017
 H -0.95864 -0.87769 -1.89007
 H 0.69148 -1.10585 1.83251
 H 0.69173 -1.10489 -1.83010
 H 0.02889 -0.14207 2.99471
 H 0.03066 -0.14153 -2.99301
13
bifur_IRC_Cartesians_MW_output/bifur_IRC_Cartesians_MW point 167
C 0.07782 0.68301 1.27591
 C 0.07721 0.68476 -1.27661
 C 0.28716 0.93910 0.00044
 C -0.04888 -0.42593 2.04991
 C -0.04822 -0.42495 -2.04879
 F 0.06633 1.39507 1.97272
 F 0.06422 1.39860 -1.97780
 H -0.96001 -0.87826 1.89088
 H -0.95870 -0.87749 -1.89078
 H 0.69136 -1.10586 1.83288
 H 0.69160 -1.10490 -1.83046
 H 0.02918 -0.14184 2.99510
 H 0.03094 -0.14130 -2.99339
13
bifur_IRC_Cartesians_MW_output/bifur_IRC_Cartesians_MW point 168
C 0.07783 0.68296 1.27608
 C 0.07721 0.68471 -1.27678
 C 0.28758 0.93887 0.00044
 C -0.04887 -0.42588 2.05014
 C -0.04821 -0.42491 -2.04902
 F 0.06604 1.39498 1.97286
 F 0.06393 1.39851 -1.97794
 H -0.96004 -0.87816 1.89122
 H -0.95872 -0.87739 -1.89112
 H 0.69130 -1.10587 1.83306
 H 0.69154 -1.10491 -1.83064
 H 0.02931 -0.14173 2.99528
 H 0.03108 -0.14119 -2.99357
13
bifur_IRC_Cartesians_MW_output/bifur_IRC_Cartesians_MW point 169
C 0.07784 0.68293 1.27618
 C 0.07722 0.68468 -1.27689
 C 0.28786 0.93873 0.00044
 C -0.04886 -0.42585 2.05028
 C -0.04820 -0.42487 -2.04916
 F 0.06586 1.39493 1.97295
 F 0.06375 1.39846 -1.97803
 H -0.96005 -0.87810 1.89144
 H -0.95874 -0.87733 -1.89133
 H 0.69126 -1.10587 1.83317
 H 0.69150 -1.10491 -1.83075
 H 0.02940 -0.14167 2.99540
 H 0.03117 -0.14112 -2.99369
13
bifur_IRC_Cartesians_MW_output/bifur_IRC_Cartesians_MW point 170
C 0.07784 0.68292 1.27624
 C 0.07722 0.68466 -1.27694
 C 0.28800 0.93865 0.00044
 C -0.04885 -0.42583 2.05036
 C -0.04819 -0.42486 -2.04923
 F 0.06577 1.39490 1.97299
 F 0.06365 1.39843 -1.97808
 H -0.96006 -0.87807 1.89155
 H -0.95875 -0.87730 -1.89145
 H 0.69124 -1.10587 1.83323
 H 0.69148 -1.10491 -1.83081
 H 0.02944 -0.14163 2.99546
 H 0.03121 -0.14109 -2.99375
13
bifur_IRC_Cartesians_MW_output/bifur_IRC_Cartesians_MW point 171
C 0.07784 0.68291 1.27627
 C 0.07722 0.68465 -1.27697
 C 0.28808 0.93861 0.00044
 C -0.04885 -0.42582 2.05040
 C -0.04819 -0.42485 -2.04928
 F 0.06572 1.39489 1.97302
 F 0.06360 1.39842 -1.97810
 H -0.96007 -0.87805 1.89161
 H -0.95875 -0.87728 -1.89151
 H 0.69123 -1.10587 1.83326
 H 0.69147 -1.10491 -1.83085
 H 0.02947 -0.14161 2.99549
 H 0.03123 -0.14107 -2.99379
13
bifur_IRC_Cartesians_MW_output/bifur_IRC_Cartesians_MW point 172
C 0.07784 0.68290 1.27630
 C 0.07722 0.68465 -1.27700
 C 0.28815 0.93857 0.00044
 C -0.04885 -0.42582 2.05044
 C -0.04819 -0.42484 -2.04931
 F 0.06567 1.39487 1.97304
 F 0.06355 1.39840 -1.97812
 H -0.96007 -0.87803 1.89167
 H -0.95876 -0.87727 -1.89156
 H 0.69122 -1.10588 1.83329
 H 0.69146 -1.10491 -1.83087
 H 0.02949 -0.14159 2.99552
 H 0.03126 -0.14105 -2.99381
13
bifur_IRC_Cartesians_MW_output/bifur_IRC_Cartesians_MW point 173
C 0.07784 0.68289 1.27632
 C 0.07722 0.68464 -1.27702
 C 0.28821 0.93854 0.00044
 C -0.04885 -0.42581 2.05047
 C -0.04818 -0.42484 -2.04934
 F 0.06563 1.39486 1.97306
 F 0.06351 1.39839 -1.97814
 H -0.96007 -0.87802 1.89172
 H -0.95876 -0.87725 -1.89161
 H 0.69121 -1.10588 1.83332
 H 0.69145 -1.10492 -1.83090
 H 0.02951 -0.14158 2.99555
 H 0.03128 -0.14104 -2.99384
13
bifur_IRC_Cartesians_MW_output/bifur_IRC_Cartesians_MW point 174
C 0.07784 0.68289 1.27635
 C 0.07723 0.68463 -1.27705
 C 0.28827 0.93851 0.00044
 C -0.04884 -0.42580 2.05050
 C -0.04818 -0.42483 -2.04938
 F 0.06559 1.39485 1.97308
 F 0.06347 1.39838 -1.97816
 H -0.96008 -0.87801 1.89177
 H -0.95876 -0.87724 -1.89166
 H 0.69120 -1.10588 1.83334
 H 0.69145 -1.10492 -1.83093
 H 0.02953 -0.14156 2.99558
 H 0.03130 -0.14102 -2.99387
13
bifur_IRC_Cartesians_MW_output/bifur_IRC_Cartesians_MW point 175
C 0.07785 0.68288 1.27636
 C 0.07723 0.68463 -1.27707
 C 0.28832 0.93848 0.00044
 C -0.04884 -0.42580 2.05053
 C -0.04818 -0.42482 -2.04940
 F 0.06556 1.39484 1.97309
 F 0.06344 1.39837 -1.97818
 H -0.96008 -0.87800 1.89180
 H -0.95877 -0.87723 -1.89170
 H 0.69119 -1.10588 1.83336
 H 0.69144 -1.10492 -1.83094
 H 0.02954 -0.14155 2.99560
 H 0.03131 -0.14101 -2.99389
13
bifur_IRC_Cartesians_MW_output/bifur_IRC_Cartesians_MW point 176
C 0.07785 0.68287 1.27639
 C 0.07723 0.68462 -1.27709
 C 0.28838 0.93845 0.00044
 C -0.04884 -0.42579 2.05056
 C -0.04818 -0.42482 -2.04944
 F 0.06552 1.39483 1.97311
 F 0.06340 1.39836 -1.97820
 H -0.96009 -0.87798 1.89185
 H -0.95877 -0.87721 -1.89175
 H 0.69118 -1.10588 1.83339
 H 0.69143 -1.10492 -1.83097
 H 0.02956 -0.14153 2.99562
 H 0.03133 -0.14099 -2.99391
13
bifur_IRC_Cartesians_MW_output/bifur_IRC_Cartesians_MW point 177
C 0.07785 0.68287 1.27640
 C 0.07723 0.68462 -1.27710
 C 0.28841 0.93844 0.00044
 C -0.04884 -0.42579 2.05057
 C -0.04818 -0.42481 -2.04945
 F 0.06550 1.39482 1.97312
 F 0.06338 1.39835 -1.97821
 H -0.96009 -0.87798 1.89187
 H -0.95877 -0.87721 -1.89177
 H 0.69118 -1.10588 1.83340
 H 0.69143 -1.10492 -1.83098
 H 0.02957 -0.14153 2.99563
 H 0.03134 -0.14099 -2.99393
13
bifur_IRC_Cartesians_MW_output/bifur_IRC_Cartesians_MW point 178
C 0.07785 0.68287 1.27640
 C 0.07723 0.68462 -1.27710
 C 0.28841 0.93844 0.00044
 C -0.04884 -0.42579 2.05057
 C -0.04818 -0.42481 -2.04945
 F 0.06550 1.39482 1.97312
 F 0.06338 1.39835 -1.97821
 H -0.96009 -0.87798 1.89188
 H -0.95877 -0.87721 -1.89177
 H 0.69118 -1.10588 1.83340
 H 0.69143 -1.10492 -1.83098
 H 0.02957 -0.14153 2.99564
 H 0.03134 -0.14099 -2.99393
13
bifur_IRC_Cartesians_MW_output/bifur_IRC_Cartesians_MW point 179
C 0.07785 0.68286 1.27644
 C 0.07723 0.68461 -1.27714
 C 0.28850 0.93839 0.00044
 C -0.04884 -0.42578 2.05062
 C -0.04817 -0.42480 -2.04950
 F 0.06543 1.39480 1.97315
 F 0.06332 1.39833 -1.97824
 H -0.96009 -0.87795 1.89195
 H -0.95878 -0.87719 -1.89185
 H 0.69117 -1.10588 1.83344
 H 0.69141 -1.10492 -1.83102
 H 0.02960 -0.14150 2.99568
 H 0.03137 -0.14096 -2.99397
13
bifur_IRC_Cartesians_MW_output/bifur_IRC_Cartesians_MW point 180
C 0.07785 0.68283 1.27653
 C 0.07723 0.68458 -1.27723
 C 0.28873 0.93827 0.00044
 C -0.04883 -0.42575 2.05074
 C -0.04817 -0.42478 -2.04962
 F 0.06528 1.39476 1.97323
 F 0.06316 1.39829 -1.97831
 H -0.96011 -0.87790 1.89213
 H -0.95879 -0.87713 -1.89203
 H 0.69113 -1.10588 1.83353
 H 0.69138 -1.10492 -1.83112
 H 0.02967 -0.14145 2.99578
 H 0.03144 -0.14091 -2.99407
13
bifur_IRC_Cartesians_MW_output/bifur_IRC_Cartesians_MW point 181
C 0.07786 0.68280 1.27665
 C 0.07724 0.68454 -1.27735
 C 0.28905 0.93810 0.00044
 C -0.04882 -0.42572 2.05091
 C -0.04816 -0.42474 -2.04979
 F 0.06507 1.39469 1.97333
 F 0.06295 1.39823 -1.97842
 H -0.96013 -0.87783 1.89239
 H -0.95881 -0.87706 -1.89228
 H 0.69109 -1.10589 1.83367
 H 0.69134 -1.10493 -1.83125
 H 0.02977 -0.14136 2.99591
 H 0.03154 -0.14082 -2.99420
13
bifur_IRC_Cartesians_MW_output/bifur_IRC_Cartesians_MW point 182
C 0.07787 0.68274 1.27683
 C 0.07725 0.68449 -1.27754
 C 0.28952 0.93785 0.00044
 C -0.04880 -0.42567 2.05116
 C -0.04814 -0.42469 -2.05003
 F 0.06476 1.39460 1.97348
 F 0.06264 1.39814 -1.97857
 H -0.96016 -0.87772 1.89276
 H -0.95884 -0.87696 -1.89265
 H 0.69102 -1.10590 1.83386
 H 0.69127 -1.10494 -1.83144
 H 0.02992 -0.14125 2.99611
 H 0.03169 -0.14071 -2.99440
13
bifur_IRC_Cartesians_MW_output/bifur_IRC_Cartesians_MW point 183
C 0.07788 0.68269 1.27702
 C 0.07726 0.68444 -1.27772
 C 0.28999 0.93760 0.00044
 C -0.04879 -0.42561 2.05141
 C -0.04812 -0.42464 -2.05028
 F 0.06445 1.39451 1.97363
 F 0.06232 1.39805 -1.97872
 H -0.96019 -0.87762 1.89313
 H -0.95887 -0.87685 -1.89303
 H 0.69096 -1.10590 1.83406
 H 0.69121 -1.10494 -1.83164
 H 0.03007 -0.14113 2.99631
 H 0.03184 -0.14059 -2.99460
13
bifur_IRC_Cartesians_MW_output/bifur_IRC_Cartesians_MW point 184
C 0.07789 0.68265 1.27716
 C 0.07726 0.68439 -1.27787
 C 0.29037 0.93741 0.00044
 C -0.04877 -0.42557 2.05161
 C -0.04811 -0.42460 -2.05048
 F 0.06420 1.39443 1.97375
 F 0.06207 1.39797 -1.97885
 H -0.96021 -0.87753 1.89343
 H -0.95889 -0.87676 -1.89333
 H 0.69091 -1.10591 1.83421
 H 0.69115 -1.10495 -1.83179
 H 0.03019 -0.14103 2.99648
 H 0.03196 -0.14049 -2.99476
13
bifur_IRC_Cartesians_MW_output/bifur_IRC_Cartesians_MW point 185
C 0.07193 0.71694 1.16027
 C 0.07186 0.71827 -1.16082
 C -0.00954 1.09517 0.00035
 C -0.05883 -0.45858 1.89353
 C -0.05833 -0.45780 -1.89264
 F 0.26317 1.45355 1.87746
 F 0.26262 1.45618 -1.88145
 H -0.94130 -0.94528 1.65558
 H -0.94040 -0.94464 -1.65515
 H 0.73297 -1.10123 1.70962
 H 0.73309 -1.10046 -1.70806
 H -0.06414 -0.21631 2.86791
 H -0.06309 -0.21582 -2.86659
13
bifur_IRC_Cartesians_MW_output/bifur_IRC_Cartesians_MW point 186
C 0.07164 0.71858 1.15468
 C 0.07160 0.71989 -1.15521
 C -0.02389 1.10272 0.00034
 C -0.05931 -0.46016 1.88596
 C -0.05882 -0.45938 -1.88509
 F 0.27269 1.45638 1.87286
 F 0.27222 1.45896 -1.87679
 H -0.94040 -0.94852 1.64419
 H -0.93952 -0.94789 -1.64376
 H 0.73498 -1.10101 1.70365
 H 0.73510 -1.10025 -1.70214
 H -0.06866 -0.21991 2.86176
 H -0.06764 -0.21942 -2.86046
13
bifur_IRC_Cartesians_MW_output/bifur_IRC_Cartesians_MW point 187
C 0.07140 0.71999 1.14988
 C 0.07138 0.72128 -1.15040
 C -0.03621 1.10920 0.00034
 C -0.05972 -0.46151 1.87947
 C -0.05924 -0.46075 -1.87861
 F 0.28087 1.45881 1.86890
 F 0.28046 1.46136 -1.87279
 H -0.93962 -0.95131 1.63442
 H -0.93876 -0.95068 -1.63397
 H 0.73671 -1.10081 1.69853
 H 0.73682 -1.10006 -1.69705
 H -0.07253 -0.22300 2.85647
 H -0.07155 -0.22252 -2.85519
13
bifur_IRC_Cartesians_MW_output/bifur_IRC_Cartesians_MW point 188
C 0.07129 0.72059 1.14783
 C 0.07128 0.72188 -1.14835
 C -0.04147 1.11197 0.00034
 C -0.05990 -0.46209 1.87670
 C -0.05942 -0.46133 -1.87584
 F 0.28435 1.45984 1.86721
 F 0.28398 1.46237 -1.87108
 H -0.93929 -0.95249 1.63025
 H -0.93843 -0.95187 -1.62979
 H 0.73745 -1.10073 1.69635
 H 0.73755 -1.09999 -1.69489
 H -0.07419 -0.22432 2.85422
 H -0.07321 -0.22384 -2.85294
13
bifur_IRC_Cartesians_MW_output/bifur_IRC_Cartesians_MW point 189
C 0.07126 0.72077 1.14722
 C 0.07125 0.72205 -1.14774
 C -0.04303 1.11279 0.00034
 C -0.05995 -0.46226 1.87588
 C -0.05947 -0.46150 -1.87502
 F 0.28539 1.46015 1.86671
 F 0.28502 1.46268 -1.87058
 H -0.93919 -0.95285 1.62901
 H -0.93834 -0.95222 -1.62856
 H 0.73767 -1.10071 1.69570
 H 0.73777 -1.09996 -1.69424
 H -0.07468 -0.22471 2.85355
 H -0.07371 -0.22423 -2.85228
13
bifur_IRC_Cartesians_MW_output/bifur_IRC_Cartesians_MW point 190
C 0.07125 0.72082 1.14707
 C 0.07125 0.72210 -1.14759
 C -0.04341 1.11299 0.00034
 C -0.05996 -0.46231 1.87567
 C -0.05948 -0.46154 -1.87482
 F 0.28564 1.46023 1.86659
 F 0.28528 1.46275 -1.87045
 H -0.93917 -0.95293 1.62871
 H -0.93831 -0.95231 -1.62825
 H 0.73772 -1.10070 1.69554
 H 0.73783 -1.09996 -1.69408
 H -0.07480 -0.22481 2.85339
 H -0.07383 -0.22433 -2.85211
13
bifur_IRC_Cartesians_MW_output/bifur_IRC_Cartesians_MW point 191
C 0.07126 0.72079 1.14718
 C 0.07125 0.72207 -1.14770
 C -0.04314 1.11285 0.00034
 C -0.05995 -0.46228 1.87581
 C -0.05947 -0.46152 -1.87496
 F 0.28546 1.46017 1.86667
 F 0.28510 1.46270 -1.87054
 H -0.93918 -0.95287 1.62892
 H -0.93833 -0.95225 -1.62846
 H 0.73768 -1.10071 1.69565
 H 0.73779 -1.09996 -1.69419
 H -0.07471 -0.22474 2.85350
 H -0.07375 -0.22426 -2.85223
13
bifur_IRC_Cartesians_MW_output/bifur_IRC_Cartesians_MW point 192
C 0.07127 0.72071 1.14744
 C 0.07126 0.72199 -1.14797
 C -0.04246 1.11249 0.00034
 C -0.05993 -0.46220 1.87618
 C -0.05945 -0.46144 -1.87532
 F 0.28501 1.46004 1.86689
 F 0.28464 1.46257 -1.87076
 H -0.93923 -0.95272 1.62947
 H -0.93837 -0.95209 -1.62901
 H 0.73759 -1.10072 1.69594
 H 0.73769 -1.09997 -1.69448
 H -0.07450 -0.22457 2.85380
 H -0.07353 -0.22409 -2.85252
13
bifur_IRC_Cartesians_MW_output/bifur_IRC_Cartesians_MW point 193
C 0.07129 0.72059 1.14783
 C 0.07128 0.72188 -1.14836
 C -0.04146 1.11196 0.00034
 C -0.05990 -0.46209 1.87670
 C -0.05942 -0.46133 -1.87584
 F 0.28435 1.45984 1.86721
 F 0.28397 1.46237 -1.87109
 H -0.93929 -0.95249 1.63026
 H -0.93843 -0.95186 -1.62980
 H 0.73745 -1.10073 1.69635
 H 0.73755 -1.09999 -1.69489
 H -0.07418 -0.22432 2.85423
 H -0.07321 -0.22384 -2.85295
13
bifur_IRC_Cartesians_MW_output/bifur_IRC_Cartesians_MW point 194
C 0.07132 0.72045 1.14831
 C 0.07130 0.72174 -1.14884
 C -0.04022 1.11131 0.00034
 C -0.05985 -0.46195 1.87735
 C -0.05937 -0.46119 -1.87649
 F 0.28353 1.45960 1.86761
 F 0.28314 1.46213 -1.87149
 H -0.93937 -0.95221 1.63124
 H -0.93851 -0.95158 -1.63078
 H 0.73728 -1.10075 1.69687
 H 0.73738 -1.10000 -1.69540
 H -0.07380 -0.22401 2.85476
 H -0.07282 -0.22353 -2.85348
13
bifur_IRC_Cartesians_MW_output/bifur_IRC_Cartesians_MW point 195
C 0.07134 0.72029 1.14888
 C 0.07133 0.72157 -1.14940
 C -0.03878 1.11055 0.00034
 C -0.05981 -0.46180 1.87812
 C -0.05933 -0.46103 -1.87726
 F 0.28257 1.45931 1.86808
 F 0.28218 1.46185 -1.87196
 H -0.93946 -0.95189 1.63239
 H -0.93860 -0.95126 -1.63193
 H 0.73707 -1.10077 1.69747
 H 0.73718 -1.10003 -1.69600
 H -0.07334 -0.22364 2.85538
 H -0.07236 -0.22316 -2.85409
13
bifur_IRC_Cartesians_MW_output/bifur_IRC_Cartesians_MW point 196
C 0.07138 0.72010 1.14952
 C 0.07136 0.72139 -1.15004
 C -0.03713 1.10969 0.00034
 C -0.05975 -0.46161 1.87898
 C -0.05927 -0.46085 -1.87812
 F 0.28148 1.45899 1.86860
 F 0.28108 1.46153 -1.87249
 H -0.93956 -0.95151 1.63369
 H -0.93870 -0.95088 -1.63324
 H 0.73684 -1.10080 1.69815
 H 0.73695 -1.10005 -1.69667
 H -0.07282 -0.22323 2.85608
 H -0.07184 -0.22275 -2.85480
13
bifur_IRC_Cartesians_MW_output/bifur_IRC_Cartesians_MW point 197
C 0.07141 0.71989 1.15021
 C 0.07139 0.72119 -1.15074
 C -0.03535 1.10875 0.00034
 C -0.05969 -0.46142 1.87992
 C -0.05921 -0.46065 -1.87906
 F 0.28029 1.45864 1.86918
 F 0.27988 1.46119 -1.87307
 H -0.93968 -0.95111 1.63511
 H -0.93881 -0.95048 -1.63466
 H 0.73659 -1.10083 1.69889
 H 0.73670 -1.10008 -1.69741
 H -0.07226 -0.22278 2.85685
 H -0.07127 -0.22230 -2.85556
13
bifur_IRC_Cartesians_MW_output/bifur_IRC_Cartesians_MW point 198
C 0.07145 0.71967 1.15097
 C 0.07143 0.72097 -1.15149
 C -0.03342 1.10773 0.00034
 C -0.05963 -0.46121 1.88094
 C -0.05914 -0.46044 -1.88008
 F 0.27901 1.45826 1.86980
 F 0.27859 1.46081 -1.87370
 H -0.93980 -0.95068 1.63664
 H -0.93893 -0.95004 -1.63619
 H 0.73632 -1.10086 1.69969
 H 0.73643 -1.10011 -1.69821
 H -0.07165 -0.22230 2.85767
 H -0.07066 -0.22182 -2.85638
13
bifur_IRC_Cartesians_MW_output/bifur_IRC_Cartesians_MW point 199
C 0.07149 0.71944 1.15176
 C 0.07146 0.72074 -1.15229
 C -0.03138 1.10666 0.00034
 C -0.05956 -0.46098 1.88201
 C -0.05907 -0.46021 -1.88115
 F 0.27766 1.45785 1.87045
 F 0.27723 1.46042 -1.87436
 H -0.93993 -0.95022 1.63825
 H -0.93905 -0.94958 -1.63780
 H 0.73604 -1.10089 1.70054
 H 0.73614 -1.10014 -1.69905
 H -0.07101 -0.22179 2.85855
 H -0.07002 -0.22131 -2.85725
13
bifur_IRC_Cartesians_MW_output/bifur_IRC_Cartesians_MW point 200
C 0.07153 0.71919 1.15260
 C 0.07150 0.72049 -1.15313
 C -0.02923 1.10553 0.00034
 C -0.05949 -0.46074 1.88315
 C -0.05900 -0.45997 -1.88228
 F 0.27623 1.45743 1.87114
 F 0.27579 1.46000 -1.87506
 H -0.94006 -0.94973 1.63996
 H -0.93919 -0.94910 -1.63951
 H 0.73573 -1.10092 1.70143
 H 0.73584 -1.10017 -1.69993
 H -0.07034 -0.22125 2.85947
 H -0.06934 -0.22077 -2.85817
13
bifur_IRC_Cartesians_MW_output/bifur_IRC_Cartesians_MW point 201
C 0.07158 0.71893 1.15349
 C 0.07154 0.72024 -1.15402
 C -0.02694 1.10433 0.00034
 C -0.05941 -0.46049 1.88435
 C -0.05892 -0.45972 -1.88348
 F 0.27472 1.45698 1.87188
 F 0.27426 1.45956 -1.87580
 H -0.94021 -0.94921 1.64177
 H -0.93933 -0.94858 -1.64133
 H 0.73541 -1.10096 1.70239
 H 0.73552 -1.10020 -1.70088
 H -0.06962 -0.22067 2.86045
 H -0.06861 -0.22019 -2.85915
13
bifur_IRC_Cartesians_MW_output/bifur_IRC_Cartesians_MW point 202
C 0.07163 0.71866 1.15443
 C 0.07159 0.71996 -1.15496
 C -0.02453 1.10306 0.00034
 C -0.05933 -0.46023 1.88562
 C -0.05884 -0.45945 -1.88475
 F 0.27312 1.45650 1.87265
 F 0.27265 1.45909 -1.87658
 H -0.94036 -0.94867 1.64368
 H -0.93948 -0.94803 -1.64324
 H 0.73507 -1.10100 1.70339
 H 0.73519 -1.10024 -1.70187
 H -0.06886 -0.22007 2.86148
 H -0.06785 -0.21959 -2.86018
13
bifur_IRC_Cartesians_MW_output/bifur_IRC_Cartesians_MW point 203
C 0.07168 0.71837 1.15541
 C 0.07163 0.71968 -1.15595
 C -0.02201 1.10173 0.00034
 C -0.05924 -0.45995 1.88695
 C -0.05875 -0.45918 -1.88608
 F 0.27144 1.45601 1.87346
 F 0.27096 1.45860 -1.87740
 H -0.94052 -0.94810 1.64568
 H -0.93963 -0.94746 -1.64525
 H 0.73472 -1.10104 1.70443
 H 0.73483 -1.10028 -1.70291
 H -0.06807 -0.21944 2.86256
 H -0.06705 -0.21895 -2.86126
13
bifur_IRC_Cartesians_MW_output/bifur_IRC_Cartesians_MW point 204
C 0.07173 0.71806 1.15645
 C 0.07168 0.71938 -1.15699
 C -0.01934 1.10033 0.00034
 C -0.05915 -0.45966 1.88836
 C -0.05866 -0.45888 -1.88749
 F 0.26967 1.45548 1.87432
 F 0.26918 1.45808 -1.87827
 H -0.94069 -0.94749 1.64780
 H -0.93980 -0.94686 -1.64737
 H 0.73435 -1.10108 1.70554
 H 0.73446 -1.10032 -1.70402
 H -0.06723 -0.21876 2.86371
 H -0.06620 -0.21828 -2.86240
13
bifur_IRC_Cartesians_MW_output/bifur_IRC_Cartesians_MW point 205
C 0.07179 0.71774 1.15756
 C 0.07173 0.71906 -1.15809
 C -0.01651 1.09884 0.00035
 C -0.05906 -0.45934 1.88985
 C -0.05857 -0.45857 -1.88898
 F 0.26779 1.45492 1.87523
 F 0.26728 1.45753 -1.87919
 H -0.94086 -0.94686 1.65005
 H -0.93997 -0.94622 -1.64962
 H 0.73395 -1.10112 1.70672
 H 0.73406 -1.10036 -1.70518
 H -0.06634 -0.21805 2.86492
 H -0.06530 -0.21757 -2.86361
13
bifur_IRC_Cartesians_MW_output/bifur_IRC_Cartesians_MW point 206
C 0.07185 0.71740 1.15873
 C 0.07178 0.71872 -1.15927
 C -0.01350 1.09726 0.00035
 C -0.05896 -0.45901 1.89144
 C -0.05846 -0.45823 -1.89056
 F 0.26580 1.45433 1.87619
 F 0.26527 1.45695 -1.88016
 H -0.94105 -0.94618 1.65243
 H -0.94016 -0.94554 -1.65200
 H 0.73353 -1.10117 1.70797
 H 0.73364 -1.10040 -1.70642
 H -0.06539 -0.21730 2.86621
 H -0.06435 -0.21682 -2.86490
13
bifur_IRC_Cartesians_MW_output/bifur_IRC_Cartesians_MW point 207
C 0.07191 0.71704 1.15996
 C 0.07184 0.71836 -1.16050
 C -0.01034 1.09560 0.00035
 C -0.05885 -0.45867 1.89310
 C -0.05836 -0.45788 -1.89222
 F 0.26370 1.45371 1.87720
 F 0.26316 1.45633 -1.88119
 H -0.94125 -0.94546 1.65493
 H -0.94035 -0.94482 -1.65451
 H 0.73308 -1.10122 1.70928
 H 0.73320 -1.10045 -1.70773
 H -0.06440 -0.21651 2.86756
 H -0.06335 -0.21602 -2.86625
13
bifur_IRC_Cartesians_MW_output/bifur_IRC_Cartesians_MW point 208
C 0.07198 0.71665 1.16127
 C 0.07190 0.71798 -1.16182
 C -0.00697 1.09382 0.00035
 C -0.05874 -0.45830 1.89488
 C -0.05824 -0.45751 -1.89399
 F 0.26147 1.45304 1.87829
 F 0.26091 1.45568 -1.88229
 H -0.94147 -0.94470 1.65761
 H -0.94056 -0.94406 -1.65719
 H 0.73261 -1.10127 1.71068
 H 0.73273 -1.10050 -1.70912
 H -0.06334 -0.21566 2.86901
 H -0.06228 -0.21518 -2.86769
13
bifur_IRC_Cartesians_MW_output/bifur_IRC_Cartesians_MW point 209
C 0.07205 0.71624 1.16268
 C 0.07197 0.71757 -1.16323
 C -0.00336 1.09192 0.00035
 C -0.05862 -0.45790 1.89679
 C -0.05812 -0.45711 -1.89590
 F 0.25907 1.45233 1.87945
 F 0.25849 1.45498 -1.88346
 H -0.94169 -0.94388 1.66048
 H -0.94078 -0.94324 -1.66006
 H 0.73210 -1.10133 1.71218
 H 0.73223 -1.10056 -1.71061
 H -0.06220 -0.21475 2.87056
 H -0.06114 -0.21427 -2.86923
13
bifur_IRC_Cartesians_MW_output/bifur_IRC_Cartesians_MW point 210
C 0.07213 0.71579 1.16419
 C 0.07204 0.71714 -1.16474
 C 0.00051 1.08989 0.00035
 C -0.05849 -0.45747 1.89882
 C -0.05799 -0.45668 -1.89793
 F 0.25650 1.45157 1.88069
 F 0.25591 1.45423 -1.88471
 H -0.94194 -0.94301 1.66354
 H -0.94102 -0.94237 -1.66313
 H 0.73156 -1.10139 1.71379
 H 0.73169 -1.10061 -1.71220
 H -0.06098 -0.21378 2.87222
 H -0.05991 -0.21330 -2.87088
13
bifur_IRC_Cartesians_MW_output/bifur_IRC_Cartesians_MW point 211
C 0.07221 0.71532 1.16579
 C 0.07211 0.71667 -1.16634
 C 0.00462 1.08772 0.00035
 C -0.05835 -0.45702 1.90099
 C -0.05785 -0.45623 -1.90010
 F 0.25377 1.45076 1.88201
 F 0.25315 1.45343 -1.88605
 H -0.94220 -0.94208 1.66681
 H -0.94127 -0.94143 -1.66640
 H 0.73098 -1.10145 1.71550
 H 0.73111 -1.10068 -1.71390
 H -0.05969 -0.21275 2.87398
 H -0.05861 -0.21226 -2.87264
13
bifur_IRC_Cartesians_MW_output/bifur_IRC_Cartesians_MW point 212
C 0.07229 0.71482 1.16750
 C 0.07219 0.71618 -1.16805
 C 0.00900 1.08542 0.00035
 C -0.05820 -0.45654 1.90330
 C -0.05770 -0.45574 -1.90240
 F 0.25087 1.44989 1.88342
 F 0.25022 1.45258 -1.88747
 H -0.94247 -0.94109 1.67028
 H -0.94154 -0.94044 -1.66988
 H 0.73037 -1.10152 1.71732
 H 0.73050 -1.10074 -1.71571
 H -0.05831 -0.21165 2.87586
 H -0.05722 -0.21116 -2.87451
13
bifur_IRC_Cartesians_MW_output/bifur_IRC_Cartesians_MW point 213
C 0.07239 0.71429 1.16931
 C 0.07227 0.71565 -1.16986
 C 0.01365 1.08298 0.00035
 C -0.05805 -0.45603 1.90575
 C -0.05754 -0.45523 -1.90485
 F 0.24779 1.44898 1.88491
 F 0.24712 1.45168 -1.88898
 H -0.94277 -0.94004 1.67396
 H -0.94183 -0.93939 -1.67356
 H 0.72972 -1.10159 1.71925
 H 0.72985 -1.10081 -1.71762
 H -0.05685 -0.21049 2.87785
 H -0.05575 -0.21000 -2.87650
13
bifur_IRC_Cartesians_MW_output/bifur_IRC_Cartesians_MW point 214
C 0.07248 0.71373 1.17123
 C 0.07236 0.71510 -1.17179
 C 0.01858 1.08038 0.00036
 C -0.05788 -0.45548 1.90835
 C -0.05737 -0.45468 -1.90744
 F 0.24452 1.44801 1.88649
 F 0.24382 1.45072 -1.89058
 H -0.94308 -0.93893 1.67787
 H -0.94213 -0.93828 -1.67748
 H 0.72903 -1.10167 1.72130
 H 0.72916 -1.10088 -1.71966
 H -0.05530 -0.20925 2.87996
 H -0.05418 -0.20876 -2.87861
13
bifur_IRC_Cartesians_MW_output/bifur_IRC_Cartesians_MW point 215
C 0.07259 0.71313 1.17328
 C 0.07246 0.71450 -1.17384
 C 0.02384 1.07761 0.00036
 C -0.05771 -0.45490 1.91112
 C -0.05719 -0.45410 -1.91021
 F 0.24103 1.44697 1.88818
 F 0.24030 1.44970 -1.89229
 H -0.94341 -0.93774 1.68204
 H -0.94246 -0.93709 -1.68166
 H 0.72829 -1.10175 1.72348
 H 0.72842 -1.10096 -1.72183
 H -0.05365 -0.20793 2.88222
 H -0.05252 -0.20744 -2.88085
13
bifur_IRC_Cartesians_MW_output/bifur_IRC_Cartesians_MW point 216
C 0.07270 0.71249 1.17546
 C 0.07256 0.71387 -1.17603
 C 0.02943 1.07467 0.00036
 C -0.05752 -0.45429 1.91407
 C -0.05700 -0.45348 -1.91315
 F 0.23731 1.44587 1.88998
 F 0.23656 1.44861 -1.89411
 H -0.94376 -0.93648 1.68648
 H -0.94280 -0.93582 -1.68610
 H 0.72750 -1.10184 1.72581
 H 0.72764 -1.10105 -1.72414
 H -0.05189 -0.20652 2.88462
 H -0.05074 -0.20603 -2.88325
13
bifur_IRC_Cartesians_MW_output/bifur_IRC_Cartesians_MW point 217
C 0.07282 0.71181 1.17777
 C 0.07267 0.71320 -1.17834
 C 0.03536 1.07156 0.00036
 C -0.05732 -0.45364 1.91719
 C -0.05680 -0.45283 -1.91627
 F 0.23338 1.44470 1.89188
 F 0.23260 1.44746 -1.89603
 H -0.94413 -0.93514 1.69118
 H -0.94317 -0.93448 -1.69081
 H 0.72667 -1.10193 1.72827
 H 0.72681 -1.10113 -1.72658
 H -0.05002 -0.20504 2.88716
 H -0.04887 -0.20454 -2.88578
13
bifur_IRC_Cartesians_MW_output/bifur_IRC_Cartesians_MW point 218
C 0.07294 0.71109 1.18021
 C 0.07278 0.71249 -1.18078
 C 0.04161 1.06826 0.00036
 C -0.05711 -0.45295 1.92049
 C -0.05659 -0.45213 -1.91956
 F 0.22923 1.44347 1.89389
 F 0.22842 1.44625 -1.89806
 H -0.94453 -0.93373 1.69614
 H -0.94355 -0.93306 -1.69577
 H 0.72580 -1.10203 1.73087
 H 0.72594 -1.10123 -1.72916
 H -0.04806 -0.20347 2.88984
 H -0.04688 -0.20297 -2.88845
13
bifur_IRC_Cartesians_MW_output/bifur_IRC_Cartesians_MW point 219
C 0.07307 0.71034 1.18277
 C 0.07290 0.71175 -1.18334
 C 0.04819 1.06481 0.00036
 C -0.05689 -0.45222 1.92395
 C -0.05636 -0.45141 -1.92302
 F 0.22487 1.44217 1.89600
 F 0.22402 1.44497 -1.90020
 H -0.94494 -0.93224 1.70136
 H -0.94396 -0.93158 -1.70099
 H 0.72487 -1.10213 1.73360
 H 0.72502 -1.10133 -1.73187
 H -0.04599 -0.20182 2.89266
 H -0.04480 -0.20132 -2.89126
13
bifur_IRC_Cartesians_MW_output/bifur_IRC_Cartesians_MW point 220
C 0.07321 0.70955 1.18546
 C 0.07302 0.71097 -1.18603
 C 0.05507 1.06118 0.00037
 C -0.05666 -0.45147 1.92758
 C -0.05613 -0.45064 -1.92665
 F 0.22030 1.44081 1.89821
 F 0.21942 1.44364 -1.90243
 H -0.94538 -0.93069 1.70682
 H -0.94438 -0.93002 -1.70646
 H 0.72391 -1.10224 1.73646
 H 0.72406 -1.10143 -1.73471
 H -0.04382 -0.20009 2.89561
 H -0.04262 -0.19959 -2.89420
13
bifur_IRC_Cartesians_MW_output/bifur_IRC_Cartesians_MW point 221
C 0.07335 0.70873 1.18825
 C 0.07315 0.71016 -1.18884
 C 0.06225 1.05741 0.00037
 C -0.05642 -0.45068 1.93137
 C -0.05588 -0.44985 -1.93043
 F 0.21554 1.43940 1.90051
 F 0.21461 1.44224 -1.90477
 H -0.94583 -0.92906 1.71251
 H -0.94483 -0.92839 -1.71217
 H 0.72290 -1.10235 1.73944
 H 0.72305 -1.10154 -1.73768
 H -0.04156 -0.19829 2.89869
 H -0.04034 -0.19779 -2.89727
13
bifur_IRC_Cartesians_MW_output/bifur_IRC_Cartesians_MW point 222
C 0.07350 0.70788 1.19117
 C 0.07329 0.70932 -1.19175
 C 0.06972 1.05348 0.00037
 C -0.05617 -0.44985 1.93531
 C -0.05563 -0.44902 -1.93436
 F 0.21058 1.43793 1.90291
 F 0.20962 1.44080 -1.90719
 H -0.94630 -0.92738 1.71844
 H -0.94529 -0.92670 -1.71810
 H 0.72185 -1.10247 1.74254
 H 0.72201 -1.10165 -1.74076
 H -0.03921 -0.19641 2.90189
 H -0.03797 -0.19591 -2.90046
13
bifur_IRC_Cartesians_MW_output/bifur_IRC_Cartesians_MW point 223
C 0.07365 0.70699 1.19418
 C 0.07342 0.70844 -1.19477
 C 0.07746 1.04941 0.00037
 C -0.05591 -0.44900 1.93938
 C -0.05536 -0.44816 -1.93843
 F 0.20545 1.43640 1.90539
 F 0.20445 1.43929 -1.90970
 H -0.94679 -0.92563 1.72457
 H -0.94576 -0.92495 -1.72424
 H 0.72077 -1.10259 1.74576
 H 0.72092 -1.10176 -1.74395
 H -0.03678 -0.19447 2.90520
 H -0.03552 -0.19397 -2.90377
13
bifur_IRC_Cartesians_MW_output/bifur_IRC_Cartesians_MW point 224
C 0.07381 0.70608 1.19729
 C 0.07357 0.70754 -1.19789
 C 0.08545 1.04520 0.00038
 C -0.05564 -0.44812 1.94359
 C -0.05509 -0.44728 -1.94263
 F 0.20015 1.43483 1.90796
 F 0.19910 1.43774 -1.91230
 H -0.94729 -0.92382 1.73091
 H -0.94626 -0.92314 -1.73059
 H 0.71965 -1.10271 1.74908
 H 0.71981 -1.10188 -1.74725
 H -0.03427 -0.19247 2.90863
 H -0.03299 -0.19196 -2.90719
13
bifur_IRC_Cartesians_MW_output/bifur_IRC_Cartesians_MW point 225
C 0.07398 0.70514 1.20050
 C 0.07372 0.70661 -1.20110
 C 0.09367 1.04088 0.00038
 C -0.05537 -0.44722 1.94793
 C -0.05481 -0.44637 -1.94696
 F 0.19469 1.43320 1.91060
 F 0.19360 1.43615 -1.91497
 H -0.94781 -0.92197 1.73743
 H -0.94676 -0.92128 -1.73712
 H 0.71849 -1.10284 1.75249
 H 0.71866 -1.10201 -1.75064
 H -0.03168 -0.19040 2.91215
 H -0.03038 -0.18990 -2.91070
13
bifur_IRC_Cartesians_MW_output/bifur_IRC_Cartesians_MW point 226
C 0.07414 0.70417 1.20379
 C 0.07387 0.70566 -1.20440
 C 0.10212 1.03643 0.00038
 C -0.05508 -0.44629 1.95238
 C -0.05452 -0.44543 -1.95141
 F 0.18909 1.43154 1.91331
 F 0.18795 1.43451 -1.91771
 H -0.94834 -0.92006 1.74413
 H -0.94729 -0.91937 -1.74383
 H 0.71731 -1.10297 1.75601
 H 0.71748 -1.10213 -1.75413
 H -0.02902 -0.18828 2.91578
 H -0.02770 -0.18778 -2.91431
13
bifur_IRC_Cartesians_MW_output/bifur_IRC_Cartesians_MW point 227
C 0.07432 0.70318 1.20717
 C 0.07403 0.70468 -1.20778
 C 0.11078 1.03188 0.00038
 C -0.05479 -0.44534 1.95695
 C -0.05423 -0.44448 -1.95597
 F 0.18334 1.42983 1.91609
 F 0.18216 1.43283 -1.92053
 H -0.94889 -0.91810 1.75100
 H -0.94782 -0.91741 -1.75071
 H 0.71609 -1.10311 1.75960
 H 0.71626 -1.10226 -1.75770
 H -0.02630 -0.18611 2.91949
 H -0.02496 -0.18560 -2.91801
13
bifur_IRC_Cartesians_MW_output/bifur_IRC_Cartesians_MW point 228
C 0.07449 0.70217 1.21062
 C 0.07419 0.70368 -1.21123
 C 0.11964 1.02722 0.00039
 C -0.05450 -0.44436 1.96162
 C -0.05393 -0.44350 -1.96063
 F 0.17747 1.42809 1.91894
 F 0.17624 1.43111 -1.92340
 H -0.94945 -0.91610 1.75803
 H -0.94837 -0.91540 -1.75774
 H 0.71485 -1.10325 1.76328
 H 0.71503 -1.10240 -1.76135
 H -0.02351 -0.18388 2.92329
 H -0.02215 -0.18338 -2.92180
13
bifur_IRC_Cartesians_MW_output/bifur_IRC_Cartesians_MW point 229
C 0.07467 0.70114 1.21414
 C 0.07435 0.70266 -1.21475
 C 0.12866 1.02247 0.00039
 C -0.05419 -0.44337 1.96637
 C -0.05362 -0.44250 -1.96538
 F 0.17148 1.42631 1.92183
 F 0.17021 1.42936 -1.92633
 H -0.95002 -0.91406 1.76518
 H -0.94892 -0.91336 -1.76491
 H 0.71359 -1.10339 1.76703
 H 0.71377 -1.10253 -1.76507
 H -0.02068 -0.18162 2.92715
 H -0.01929 -0.18111 -2.92565
13
bifur_IRC_Cartesians_MW_output/bifur_IRC_Cartesians_MW point 230
C 0.07485 0.70009 1.21770
 C 0.07451 0.70163 -1.21833
 C 0.13781 1.01766 0.00039
 C -0.05389 -0.44236 1.97120
 C -0.05331 -0.44148 -1.97019
 F 0.16541 1.42450 1.92477
 F 0.16409 1.42758 -1.92930
 H -0.95059 -0.91199 1.77244
 H -0.94949 -0.91129 -1.77217
 H 0.71230 -1.10353 1.77083
 H 0.71249 -1.10267 -1.76885
 H -0.01780 -0.17932 2.93108
 H -0.01639 -0.17881 -2.92957
13
bifur_IRC_Cartesians_MW_output/bifur_IRC_Cartesians_MW point 231
C 0.07504 0.69903 1.22131
 C 0.07468 0.70058 -1.22194
 C 0.14707 1.01279 0.00040
 C -0.05358 -0.44134 1.97607
 C -0.05299 -0.44046 -1.97506
 F 0.15927 1.42268 1.92774
 F 0.15790 1.42578 -1.93231
 H -0.95118 -0.90990 1.77978
 H -0.95006 -0.90920 -1.77952
 H 0.71101 -1.10367 1.77468
 H 0.71119 -1.10281 -1.77267
 H -0.01489 -0.17700 2.93504
 H -0.01346 -0.17649 -2.93352
13
bifur_IRC_Cartesians_MW_output/bifur_IRC_Cartesians_MW point 232
C 0.07522 0.69797 1.22495
 C 0.07485 0.69953 -1.22558
 C 0.15639 1.00788 0.00040
 C -0.05326 -0.44032 1.98099
 C -0.05268 -0.43943 -1.97997
 F 0.15308 1.42084 1.93074
 F 0.15166 1.42397 -1.93534
 H -0.95176 -0.90780 1.78717
 H -0.95063 -0.90709 -1.78693
 H 0.70970 -1.10382 1.77855
 H 0.70989 -1.10294 -1.77652
 H -0.01195 -0.17466 2.93904
 H -0.01050 -0.17414 -2.93751
13
bifur_IRC_Cartesians_MW_output/bifur_IRC_Cartesians_MW point 233
C 0.07541 0.69690 1.22860
 C 0.07502 0.69847 -1.22924
 C 0.16577 1.00295 0.00040
 C -0.05295 -0.43928 1.98593
 C -0.05236 -0.43839 -1.98491
 F 0.14686 1.41899 1.93375
 F 0.14539 1.42215 -1.93838
 H -0.95236 -0.90568 1.79461
 H -0.95121 -0.90496 -1.79437
 H 0.70838 -1.10397 1.78245
 H 0.70858 -1.10308 -1.78038
 H -0.00900 -0.17231 2.94306
 H -0.00753 -0.17179 -2.94151
13
bifur_IRC_Cartesians_MW_output/bifur_IRC_Cartesians_MW point 234
C 0.07560 0.69582 1.23226
 C 0.07519 0.69741 -1.23290
 C 0.17517 0.99801 0.00040
 C -0.05264 -0.43825 1.99088
 C -0.05204 -0.43735 -1.98985
 F 0.14063 1.41714 1.93676
 F 0.13911 1.42033 -1.94143
 H -0.95295 -0.90356 1.80206
 H -0.95179 -0.90284 -1.80184
 H 0.70706 -1.10411 1.78635
 H 0.70726 -1.10323 -1.78426
 H -0.00605 -0.16995 2.94709
 H -0.00455 -0.16943 -2.94553
13
bifur_IRC_Cartesians_MW_output/bifur_IRC_Cartesians_MW point 235
C 0.07578 0.69475 1.23592
 C 0.07536 0.69635 -1.23657
 C 0.18455 0.99307 0.00041
 C -0.05232 -0.43722 1.99583
 C -0.05172 -0.43631 -1.99479
 F 0.13440 1.41529 1.93978
 F 0.13283 1.41851 -1.94448
 H -0.95354 -0.90144 1.80951
 H -0.95237 -0.90071 -1.80929
 H 0.70575 -1.10426 1.79025
 H 0.70595 -1.10337 -1.78813
 H -0.00310 -0.16759 2.95111
 H -0.00158 -0.16707 -2.94954
13
bifur_IRC_Cartesians_MW_output/bifur_IRC_Cartesians_MW point 236
C 0.07597 0.69368 1.23956
 C 0.07552 0.69529 -1.24021
 C 0.19389 0.98816 0.00041
 C -0.05201 -0.43619 2.00075
 C -0.05140 -0.43528 -1.99970
 F 0.12821 1.41345 1.94278
 F 0.12659 1.41670 -1.94751
 H -0.95413 -0.89933 1.81691
 H -0.95294 -0.89860 -1.81671
 H 0.70444 -1.10440 1.79413
 H 0.70464 -1.10351 -1.79199
 H -0.00016 -0.16525 2.95512
 H 0.00138 -0.16473 -2.95353
13
bifur_IRC_Cartesians_MW_output/bifur_IRC_Cartesians_MW point 237
C 0.07615 0.69262 1.24316
 C 0.07569 0.69425 -1.24382
 C 0.20313 0.98330 0.00041
 C -0.05170 -0.43517 2.00562
 C -0.05108 -0.43425 -2.00457
 F 0.12208 1.41163 1.94574
 F 0.12041 1.41490 -1.95051
 H -0.95471 -0.89724 1.82424
 H -0.95351 -0.89651 -1.82405
 H 0.70314 -1.10455 1.79797
 H 0.70335 -1.10364 -1.79580
 H 0.00275 -0.16293 2.95908
 H 0.00431 -0.16241 -2.95748
13
bifur_IRC_Cartesians_MW_output/bifur_IRC_Cartesians_MW point 238
C 0.07633 0.69158 1.24671
 C 0.07585 0.69322 -1.24737
 C 0.21224 0.97851 0.00041
 C -0.05139 -0.43417 2.01043
 C -0.05077 -0.43325 -2.00936
 F 0.11603 1.40983 1.94867
 F 0.11431 1.41314 -1.95347
 H -0.95529 -0.89518 1.83147
 H -0.95408 -0.89445 -1.83128
 H 0.70186 -1.10469 1.80175
 H 0.70208 -1.10378 -1.79956
 H 0.00561 -0.16064 2.96298
 H 0.00720 -0.16012 -2.96137
13
bifur_IRC_Cartesians_MW_output/bifur_IRC_Cartesians_MW point 239
C 0.07651 0.69056 1.25020
 C 0.07602 0.69221 -1.25087
 C 0.22120 0.97379 0.00042
 C -0.05109 -0.43318 2.01515
 C -0.05047 -0.43225 -2.01408
 F 0.11009 1.40807 1.95154
 F 0.10832 1.41140 -1.95638
 H -0.95585 -0.89316 1.83857
 H -0.95463 -0.89242 -1.83840
 H 0.70061 -1.10483 1.80548
 H 0.70082 -1.10391 -1.80325
 H 0.00843 -0.15839 2.96682
 H 0.01004 -0.15787 -2.96520
13
bifur_IRC_Cartesians_MW_output/bifur_IRC_Cartesians_MW point 240
C 0.07669 0.68955 1.25363
 C 0.07617 0.69122 -1.25430
 C 0.22998 0.96917 0.00042
 C -0.05080 -0.43222 2.01977
 C -0.05017 -0.43128 -2.01870
 F 0.10426 1.40634 1.95436
 F 0.10245 1.40969 -1.95923
 H -0.95640 -0.89117 1.84553
 H -0.95517 -0.89043 -1.84537
 H 0.69938 -1.10497 1.80912
 H 0.69960 -1.10404 -1.80688
 H 0.01119 -0.15619 2.97059
 H 0.01282 -0.15566 -2.96895
13
bifur_IRC_Cartesians_MW_output/bifur_IRC_Cartesians_MW point 241
C 0.07686 0.68858 1.25696
 C 0.07633 0.69025 -1.25763
 C 0.23852 0.96468 0.00042
 C -0.05051 -0.43128 2.02428
 C -0.04988 -0.43034 -2.02320
 F 0.09859 1.40465 1.95711
 F 0.09674 1.40803 -1.96201
 H -0.95694 -0.88924 1.85231
 H -0.95570 -0.88850 -1.85215
 H 0.69818 -1.10510 1.81267
 H 0.69840 -1.10417 -1.81040
 H 0.01388 -0.15405 2.97425
 H 0.01553 -0.15352 -2.97261
13
bifur_IRC_Cartesians_MW_output/bifur_IRC_Cartesians_MW point 242
C 0.07702 0.68763 1.26017
 C 0.07648 0.68932 -1.26085
 C 0.24677 0.96034 0.00043
 C -0.05024 -0.43037 2.02863
 C -0.04960 -0.42942 -2.02754
 F 0.09312 1.40303 1.95975
 F 0.09122 1.40643 -1.96469
 H -0.95746 -0.88738 1.85885
 H -0.95620 -0.88663 -1.85870
 H 0.69702 -1.10523 1.81610
 H 0.69725 -1.10430 -1.81380
 H 0.01647 -0.15198 2.97779
 H 0.01814 -0.15144 -2.97613
13
bifur_IRC_Cartesians_MW_output/bifur_IRC_Cartesians_MW point 243
C 0.07718 0.68673 1.26323
 C 0.07662 0.68843 -1.26392
 C 0.25463 0.95621 0.00043
 C -0.04997 -0.42950 2.03277
 C -0.04933 -0.42855 -2.03167
 F 0.08791 1.40148 1.96228
 F 0.08597 1.40491 -1.96724
 H -0.95796 -0.88561 1.86509
 H -0.95669 -0.88485 -1.86495
 H 0.69592 -1.10535 1.81937
 H 0.69615 -1.10441 -1.81705
 H 0.01895 -0.15000 2.98116
 H 0.02063 -0.14947 -2.97949
13
bifur_IRC_Cartesians_MW_output/bifur_IRC_Cartesians_MW point 244
C 0.07732 0.68589 1.26610
 C 0.07675 0.68760 -1.26679
 C 0.26200 0.95233 0.00043
 C -0.04972 -0.42869 2.03665
 C -0.04908 -0.42774 -2.03555
 F 0.08302 1.40003 1.96464
 F 0.08104 1.40348 -1.96963
 H -0.95842 -0.88394 1.87093
 H -0.95714 -0.88319 -1.87080
 H 0.69488 -1.10547 1.82243
 H 0.69512 -1.10452 -1.82008
 H 0.02126 -0.14816 2.98431
 H 0.02297 -0.14762 -2.98264
13
bifur_IRC_Cartesians_MW_output/bifur_IRC_Cartesians_MW point 245
C 0.07745 0.68513 1.26871
 C 0.07687 0.68685 -1.26940
 C 0.26867 0.94882 0.00043
 C -0.04950 -0.42796 2.04017
 C -0.04885 -0.42700 -2.03906
 F 0.07859 1.39871 1.96679
 F 0.07658 1.40218 -1.97180
 H -0.95884 -0.88243 1.87622
 H -0.95756 -0.88167 -1.87610
 H 0.69395 -1.10557 1.82520
 H 0.69419 -1.10462 -1.82284
 H 0.02336 -0.14648 2.98718
 H 0.02508 -0.14594 -2.98549
13
bifur_IRC_Cartesians_MW_output/bifur_IRC_Cartesians_MW point 246
C 0.07757 0.68449 1.27088
 C 0.07697 0.68621 -1.27158
 C 0.27426 0.94588 0.00043
 C -0.04931 -0.42734 2.04311
 C -0.04866 -0.42638 -2.04200
 F 0.07488 1.39761 1.96858
 F 0.07284 1.40110 -1.97361
 H -0.95920 -0.88117 1.88065
 H -0.95790 -0.88041 -1.88053
 H 0.69316 -1.10566 1.82752
 H 0.69341 -1.10471 -1.82514
 H 0.02512 -0.14508 2.98957
 H 0.02686 -0.14454 -2.98788
13
bifur_IRC_Cartesians_MW_output/bifur_IRC_Cartesians_MW point 247
C 0.07764 0.68405 1.27237
 C 0.07704 0.68578 -1.27307
 C 0.27807 0.94388 0.00043
 C -0.04919 -0.42693 2.04512
 C -0.04853 -0.42596 -2.04401
 F 0.07236 1.39686 1.96980
 F 0.07029 1.40036 -1.97485
 H -0.95944 -0.88031 1.88368
 H -0.95813 -0.87955 -1.88356
 H 0.69263 -1.10572 1.82910
 H 0.69287 -1.10476 -1.82672
 H 0.02632 -0.14412 2.99120
 H 0.02806 -0.14358 -2.98951
13
bifur_IRC_Cartesians_MW_output/bifur_IRC_Cartesians_MW point 248
C 0.07768 0.68382 1.27315
 C 0.07708 0.68556 -1.27385
 C 0.28009 0.94282 0.00044
 C -0.04912 -0.42670 2.04619
 C -0.04846 -0.42574 -2.04507
 F 0.07102 1.39646 1.97045
 F 0.06894 1.39997 -1.97551
 H -0.95956 -0.87986 1.88528
 H -0.95826 -0.87909 -1.88516
 H 0.69235 -1.10575 1.82994
 H 0.69259 -1.10479 -1.82755
 H 0.02695 -0.14362 2.99207
 H 0.02870 -0.14308 -2.99037
13
bifur_IRC_Cartesians_MW_output/bifur_IRC_Cartesians_MW point 249
C 0.07770 0.68371 1.27352
 C 0.07709 0.68545 -1.27422
 C 0.28103 0.94232 0.00044
 C -0.04909 -0.42660 2.04668
 C -0.04843 -0.42563 -2.04557
 F 0.07039 1.39627 1.97075
 F 0.06831 1.39978 -1.97581
 H -0.95962 -0.87964 1.88602
 H -0.95832 -0.87888 -1.88591
 H 0.69222 -1.10576 1.83033
 H 0.69246 -1.10481 -1.82794
 H 0.02725 -0.14338 2.99247
 H 0.02900 -0.14284 -2.99077
13
bifur_IRC_Cartesians_MW_output/bifur_IRC_Cartesians_MW point 250
C 0.07771 0.68366 1.27369
 C 0.07710 0.68540 -1.27439
 C 0.28147 0.94209 0.00044
 C -0.04907 -0.42655 2.04691
 C -0.04841 -0.42558 -2.04580
 F 0.07010 1.39619 1.97089
 F 0.06802 1.39970 -1.97595
 H -0.95965 -0.87954 1.88637
 H -0.95834 -0.87878 -1.88626
 H 0.69215 -1.10577 1.83051
 H 0.69240 -1.10481 -1.82812
 H 0.02739 -0.14327 2.99266
 H 0.02914 -0.14273 -2.99096
13
bifur_IRC_Cartesians_MW_output/bifur_IRC_Cartesians_MW point 251
C 0.07771 0.68364 1.27377
 C 0.07711 0.68538 -1.27447
 C 0.28167 0.94198 0.00044
 C -0.04907 -0.42653 2.04702
 C -0.04841 -0.42556 -2.04590
 F 0.06997 1.39615 1.97096
 F 0.06788 1.39966 -1.97602
 H -0.95966 -0.87950 1.88653
 H -0.95836 -0.87873 -1.88642
 H 0.69213 -1.10577 1.83060
 H 0.69237 -1.10482 -1.82820
 H 0.02745 -0.14322 2.99275
 H 0.02920 -0.14268 -2.99105
13
bifur_IRC_Cartesians_MW_output/bifur_IRC_Cartesians_MW point 252
C 0.07771 0.68363 1.27381
 C 0.07711 0.68537 -1.27451
 C 0.28176 0.94194 0.00044
 C -0.04906 -0.42652 2.04707
 C -0.04840 -0.42555 -2.04595
 F 0.06991 1.39613 1.97099
 F 0.06783 1.39964 -1.97605
 H -0.95967 -0.87948 1.88660
 H -0.95836 -0.87871 -1.88649
 H 0.69211 -1.10578 1.83064
 H 0.69236 -1.10482 -1.82824
 H 0.02748 -0.14320 2.99279
 H 0.02923 -0.14266 -2.99108
13
bifur_IRC_Cartesians_MW_output/bifur_IRC_Cartesians_MW point 253
C 0.07772 0.68362 1.27383
 C 0.07711 0.68536 -1.27453
 C 0.28181 0.94191 0.00044
 C -0.04906 -0.42651 2.04710
 C -0.04840 -0.42554 -2.04598
 F 0.06987 1.39612 1.97100
 F 0.06779 1.39963 -1.97607
 H -0.95967 -0.87947 1.88665
 H -0.95837 -0.87870 -1.88653
 H 0.69211 -1.10578 1.83066
 H 0.69235 -1.10482 -1.82826
 H 0.02750 -0.14318 2.99281
 H 0.02925 -0.14264 -2.99111
13
bifur_IRC_Cartesians_MW_output/bifur_IRC_Cartesians_MW point 254
C 0.07772 0.68362 1.27386
 C 0.07711 0.68535 -1.27456
 C 0.28189 0.94186 0.00044
 C -0.04906 -0.42650 2.04714
 C -0.04840 -0.42554 -2.04602
 F 0.06982 1.39610 1.97103
 F 0.06774 1.39962 -1.97609
 H -0.95968 -0.87945 1.88671
 H -0.95837 -0.87868 -1.88660
 H 0.69209 -1.10578 1.83069
 H 0.69234 -1.10482 -1.82829
 H 0.02752 -0.14316 2.99284
 H 0.02927 -0.14262 -2.99114
13
bifur_IRC_Cartesians_MW_output/bifur_IRC_Cartesians_MW point 255
C 0.07772 0.68361 1.27389
 C 0.07711 0.68534 -1.27459
 C 0.28196 0.94183 0.00044
 C -0.04906 -0.42650 2.04717
 C -0.04840 -0.42553 -2.04606
 F 0.06978 1.39609 1.97105
 F 0.06769 1.39960 -1.97611
 H -0.95968 -0.87943 1.88676
 H -0.95837 -0.87867 -1.88665
 H 0.69208 -1.10578 1.83072
 H 0.69233 -1.10482 -1.82832
 H 0.02754 -0.14315 2.99287
 H 0.02930 -0.14261 -2.99117
13
bifur_IRC_Cartesians_MW_output/bifur_IRC_Cartesians_MW point 256
C 0.07772 0.68360 1.27391
 C 0.07711 0.68534 -1.27462
 C 0.28204 0.94179 0.00044
 C -0.04905 -0.42649 2.04721
 C -0.04839 -0.42552 -2.04610
 F 0.06973 1.39608 1.97108
 F 0.06764 1.39959 -1.97614
 H -0.95969 -0.87942 1.88682
 H -0.95838 -0.87865 -1.88671
 H 0.69207 -1.10578 1.83075
 H 0.69232 -1.10482 -1.82835
 H 0.02757 -0.14313 2.99290
 H 0.02932 -0.14259 -2.99120
13
bifur_IRC_Cartesians_MW_output/bifur_IRC_Cartesians_MW point 257
C 0.07772 0.68359 1.27393
 C 0.07711 0.68533 -1.27463
 C 0.28208 0.94176 0.00044
 C -0.04905 -0.42648 2.04724
 C -0.04839 -0.42551 -2.04612
 F 0.06969 1.39607 1.97109
 F 0.06761 1.39958 -1.97615
 H -0.95969 -0.87940 1.88686
 H -0.95838 -0.87864 -1.88675
 H 0.69207 -1.10578 1.83077
 H 0.69231 -1.10482 -1.82837
 H 0.02758 -0.14311 2.99292
 H 0.02933 -0.14258 -2.99122
13
bifur_IRC_Cartesians_MW_output/bifur_IRC_Cartesians_MW point 258
C 0.07772 0.68359 1.27394
 C 0.07711 0.68533 -1.27464
 C 0.28210 0.94176 0.00044
 C -0.04905 -0.42648 2.04725
 C -0.04839 -0.42551 -2.04613
 F 0.06969 1.39606 1.97109
 F 0.06760 1.39958 -1.97616
 H -0.95969 -0.87940 1.88687
 H -0.95838 -0.87864 -1.88676
 H 0.69207 -1.10578 1.83078
 H 0.69231 -1.10482 -1.82838
 H 0.02759 -0.14311 2.99293
 H 0.02934 -0.14257 -2.99123
13
bifur_IRC_Cartesians_MW_output/bifur_IRC_Cartesians_MW point 259
C 0.07772 0.68359 1.27394
 C 0.07711 0.68533 -1.27464
 C 0.28210 0.94176 0.00044
 C -0.04905 -0.42648 2.04725
 C -0.04839 -0.42551 -2.04613
 F 0.06968 1.39606 1.97110
 F 0.06760 1.39958 -1.97616
 H -0.95969 -0.87940 1.88687
 H -0.95838 -0.87864 -1.88676
 H 0.69206 -1.10578 1.83078
 H 0.69231 -1.10482 -1.82838
 H 0.02759 -0.14311 2.99293
 H 0.02934 -0.14257 -2.99123
13
bifur_IRC_Cartesians_MW_output/bifur_IRC_Cartesians_MW point 260
C 0.07772 0.68359 1.27395
 C 0.07711 0.68533 -1.27465
 C 0.28212 0.94174 0.00044
 C -0.04905 -0.42648 2.04726
 C -0.04839 -0.42551 -2.04614
 F 0.06967 1.39606 1.97110
 F 0.06758 1.39957 -1.97617
 H -0.95969 -0.87940 1.88689
 H -0.95838 -0.87863 -1.88678
 H 0.69206 -1.10578 1.83079
 H 0.69231 -1.10482 -1.82839
 H 0.02759 -0.14310 2.99294
 H 0.02935 -0.14257 -2.99124
13
bifur_IRC_Cartesians_MW_output/bifur_IRC_Cartesians_MW point 261
C 0.07772 0.68358 1.27398
 C 0.07712 0.68532 -1.27468
 C 0.28220 0.94170 0.00044
 C -0.04905 -0.42647 2.04730
 C -0.04839 -0.42550 -2.04618
 F 0.06962 1.39604 1.97113
 F 0.06753 1.39956 -1.97619
 H -0.95970 -0.87938 1.88695
 H -0.95839 -0.87861 -1.88684
 H 0.69205 -1.10578 1.83082
 H 0.69229 -1.10483 -1.82842
 H 0.02762 -0.14309 2.99297
 H 0.02937 -0.14255 -2.99127
13
bifur_IRC_Cartesians_MW_output/bifur_IRC_Cartesians_MW point 262
C 0.07773 0.68356 1.27404
 C 0.07712 0.68530 -1.27474
 C 0.28236 0.94162 0.00044
 C -0.04904 -0.42645 2.04739
 C -0.04838 -0.42548 -2.04627
 F 0.06951 1.39601 1.97118
 F 0.06742 1.39953 -1.97625
 H -0.95971 -0.87934 1.88708
 H -0.95840 -0.87858 -1.88697
 H 0.69203 -1.10578 1.83089
 H 0.69227 -1.10483 -1.82849
 H 0.02767 -0.14304 2.99304
 H 0.02942 -0.14250 -2.99134
13
bifur_IRC_Cartesians_MW_output/bifur_IRC_Cartesians_MW point 263
C 0.07773 0.68354 1.27413
 C 0.07712 0.68527 -1.27483
 C 0.28260 0.94149 0.00044
 C -0.04903 -0.42643 2.04751
 C -0.04838 -0.42546 -2.04639
 F 0.06935 1.39597 1.97126
 F 0.06727 1.39948 -1.97632
 H -0.95972 -0.87929 1.88727
 H -0.95841 -0.87852 -1.88716
 H 0.69200 -1.10579 1.83098
 H 0.69224 -1.10483 -1.82858
 H 0.02774 -0.14299 2.99314
 H 0.02950 -0.14245 -2.99144
13
bifur_IRC_Cartesians_MW_output/bifur_IRC_Cartesians_MW point 264
C 0.07774 0.68349 1.27427
 C 0.07713 0.68523 -1.27497
 C 0.28295 0.94131 0.00044
 C -0.04902 -0.42639 2.04769
 C -0.04836 -0.42542 -2.04658
 F 0.06912 1.39590 1.97137
 F 0.06703 1.39941 -1.97644
 H -0.95974 -0.87921 1.88755
 H -0.95844 -0.87844 -1.88744
 H 0.69195 -1.10579 1.83113
 H 0.69219 -1.10484 -1.82873
 H 0.02785 -0.14290 2.99330
 H 0.02961 -0.14236 -2.99159
13
bifur_IRC_Cartesians_MW_output/bifur_IRC_Cartesians_MW point 265
C 0.07775 0.68345 1.27442
 C 0.07714 0.68519 -1.27512
 C 0.28333 0.94111 0.00044
 C -0.04901 -0.42635 2.04790
 C -0.04835 -0.42538 -2.04678
 F 0.06886 1.39582 1.97149
 F 0.06677 1.39934 -1.97656
 H -0.95977 -0.87912 1.88785
 H -0.95846 -0.87836 -1.88774
 H 0.69189 -1.10580 1.83129
 H 0.69214 -1.10484 -1.82889
 H 0.02797 -0.14280 2.99346
 H 0.02973 -0.14226 -2.99176
13
bifur_IRC_Cartesians_MW_output/bifur_IRC_Cartesians_MW point 266
C 0.07775 0.68341 1.27456
 C 0.07714 0.68515 -1.27526
 C 0.28369 0.94092 0.00044
 C -0.04900 -0.42631 2.04809
 C -0.04834 -0.42534 -2.04697
 F 0.06863 1.39575 1.97161
 F 0.06653 1.39927 -1.97668
 H -0.95979 -0.87904 1.88813
 H -0.95848 -0.87828 -1.88802
 H 0.69184 -1.10581 1.83144
 H 0.69209 -1.10485 -1.82903
 H 0.02809 -0.14271 2.99361
 H 0.02984 -0.14217 -2.99191
