# Supplementary material for: Low dimensional representations along intrinsic reaction coordinates and molecular dynamics trajectories using interatomic distance matrices
Source: Chem Sci. 2019 Sep 18;10(43):9954–68. doi: 10.1039/c9sc02742d (PMC6991188; doi:10.1039/c9sc02742d)
Supplement: Supplementary file 1 [file SC-010-C9SC02742D-s001.zip › C9SC02742D-SI/ESI_xyz_files/bifur_IRC_Cartesians_MW_output/new_data/bifur_traj_C_Cartesians_MW_PC3.xyz]

13
bifur_IRC_Cartesians_MW_output/new_data/bifur_traj4_Cartesians_MW point 1
C 0.06567 0.63063 1.04683
 C 0.06605 0.63103 -1.04710
 C -0.35696 0.95286 0.00009
 C -0.06062 -0.43862 1.96552
 C -0.06044 -0.43837 -1.96525
 F 0.45034 1.43223 1.58086
 F 0.45119 1.43318 -1.58221
 H -0.90306 -1.00074 1.77529
 H -0.90257 -1.00052 -1.77486
 H 0.75452 -1.08583 1.94358
 H 0.75426 -1.08552 -1.94340
 H -0.12923 -0.01524 2.89348
 H -0.12916 -0.01508 -2.89282
13
bifur_IRC_Cartesians_MW_output/new_data/bifur_traj4_Cartesians_MW point 2
C 0.06568 0.63112 1.04696
 C 0.06606 0.63153 -1.04723
 C -0.35636 0.95401 0.00009
 C -0.06064 -0.43882 1.96469
 C -0.06046 -0.43857 -1.96442
 F 0.45014 1.43252 1.58188
 F 0.45099 1.43347 -1.58324
 H -0.90317 -1.00071 1.77399
 H -0.90268 -1.00048 -1.77356
 H 0.75456 -1.08588 1.94213
 H 0.75430 -1.08557 -1.94195
 H -0.12924 -0.01639 2.89296
 H -0.12917 -0.01622 -2.89229
13
bifur_IRC_Cartesians_MW_output/new_data/bifur_traj4_Cartesians_MW point 3
C 0.06568 0.63138 1.04703
 C 0.06606 0.63179 -1.04730
 C -0.35606 0.95459 0.00009
 C -0.06066 -0.43892 1.96427
 C -0.06047 -0.43866 -1.96400
 F 0.45004 1.43266 1.58240
 F 0.45089 1.43362 -1.58376
 H -0.90322 -1.00069 1.77332
 H -0.90274 -1.00047 -1.77290
 H 0.75458 -1.08591 1.94139
 H 0.75432 -1.08560 -1.94121
 H -0.12925 -0.01697 2.89269
 H -0.12918 -0.01681 -2.89202
13
bifur_IRC_Cartesians_MW_output/new_data/bifur_traj4_Cartesians_MW point 4
C 0.06568 0.63121 1.04698
 C 0.06606 0.63161 -1.04726
 C -0.35626 0.95420 0.00009
 C -0.06065 -0.43885 1.96455
 C -0.06046 -0.43860 -1.96428
 F 0.45011 1.43256 1.58205
 F 0.45095 1.43352 -1.58341
 H -0.90319 -1.00070 1.77377
 H -0.90270 -1.00048 -1.77334
 H 0.75456 -1.08589 1.94189
 H 0.75431 -1.08558 -1.94171
 H -0.12925 -0.01658 2.89287
 H -0.12917 -0.01642 -2.89220
13
bifur_IRC_Cartesians_MW_output/new_data/bifur_traj4_Cartesians_MW point 5
C 0.06567 0.63065 1.04683
 C 0.06605 0.63105 -1.04711
 C -0.35693 0.95292 0.00009
 C -0.06062 -0.43863 1.96548
 C -0.06044 -0.43838 -1.96521
 F 0.45033 1.43224 1.58090
 F 0.45118 1.43319 -1.58225
 H -0.90306 -1.00074 1.77523
 H -0.90258 -1.00052 -1.77480
 H 0.75452 -1.08583 1.94351
 H 0.75427 -1.08552 -1.94334
 H -0.12923 -0.01530 2.89346
 H -0.12916 -0.01514 -2.89280
13
bifur_IRC_Cartesians_MW_output/new_data/bifur_traj4_Cartesians_MW point 6
C 0.06566 0.62996 1.04665
 C 0.06604 0.63037 -1.04692
 C -0.35775 0.95134 0.00009
 C -0.06059 -0.43836 1.96662
 C -0.06041 -0.43812 -1.96636
 F 0.45061 1.43185 1.57950
 F 0.45146 1.43279 -1.58084
 H -0.90291 -1.00078 1.77701
 H -0.90243 -1.00056 -1.77659
 H 0.75447 -1.08576 1.94550
 H 0.75421 -1.08545 -1.94533
 H -0.12922 -0.01372 2.89419
 H -0.12915 -0.01356 -2.89352
13
bifur_IRC_Cartesians_MW_output/new_data/bifur_traj4_Cartesians_MW point 7
C 0.06565 0.62931 1.04648
 C 0.06603 0.62971 -1.04674
 C -0.35853 0.94984 0.00009
 C -0.06056 -0.43811 1.96771
 C -0.06037 -0.43786 -1.96745
 F 0.45087 1.43148 1.57816
 F 0.45172 1.43241 -1.57949
 H -0.90276 -1.00082 1.77872
 H -0.90228 -1.00060 -1.77829
 H 0.75442 -1.08568 1.94740
 H 0.75416 -1.08538 -1.94724
 H -0.12920 -0.01223 2.89488
 H -0.12914 -0.01207 -2.89422
13
bifur_IRC_Cartesians_MW_output/new_data/bifur_traj4_Cartesians_MW point 8
C 0.06564 0.62878 1.04633
 C 0.06602 0.62917 -1.04660
 C -0.35917 0.94861 0.00009
 C -0.06053 -0.43790 1.96860
 C -0.06035 -0.43765 -1.96834
 F 0.45109 1.43117 1.57706
 F 0.45194 1.43210 -1.57838
 H -0.90264 -1.00086 1.78012
 H -0.90216 -1.00064 -1.77970
 H 0.75438 -1.08563 1.94896
 H 0.75412 -1.08532 -1.94880
 H -0.12919 -0.01099 2.89544
 H -0.12913 -0.01084 -2.89479
13
bifur_IRC_Cartesians_MW_output/new_data/bifur_traj4_Cartesians_MW point 9
C 0.06563 0.62848 1.04625
 C 0.06601 0.62887 -1.04652
 C -0.35952 0.94793 0.00009
 C -0.06051 -0.43778 1.96910
 C -0.06034 -0.43754 -1.96884
 F 0.45121 1.43100 1.57645
 F 0.45206 1.43193 -1.57777
 H -0.90258 -1.00088 1.78089
 H -0.90210 -1.00066 -1.78047
 H 0.75435 -1.08559 1.94983
 H 0.75409 -1.08529 -1.94967
 H -0.12919 -0.01031 2.89576
 H -0.12913 -0.01016 -2.89510
13
bifur_IRC_Cartesians_MW_output/new_data/bifur_traj4_Cartesians_MW point 10
C 0.06564 0.62884 1.04635
 C 0.06602 0.62924 -1.04662
 C -0.35909 0.94875 0.00009
 C -0.06053 -0.43792 1.96850
 C -0.06035 -0.43768 -1.96824
 F 0.45106 1.43121 1.57719
 F 0.45192 1.43214 -1.57851
 H -0.90266 -1.00085 1.77995
 H -0.90218 -1.00064 -1.77953
 H 0.75438 -1.08563 1.94878
 H 0.75412 -1.08533 -1.94862
 H -0.12919 -0.01114 2.89538
 H -0.12913 -0.01098 -2.89472
13
bifur_IRC_Cartesians_MW_output/new_data/bifur_traj4_Cartesians_MW point 11
C 0.06566 0.62988 1.04663
 C 0.06604 0.63028 -1.04690
 C -0.35785 0.95114 0.00009
 C -0.06058 -0.43833 1.96677
 C -0.06040 -0.43808 -1.96651
 F 0.45065 1.43180 1.57932
 F 0.45149 1.43274 -1.58065
 H -0.90289 -1.00079 1.77725
 H -0.90241 -1.00057 -1.77682
 H 0.75446 -1.08575 1.94576
 H 0.75420 -1.08544 -1.94559
 H -0.12922 -0.01352 2.89428
 H -0.12915 -0.01336 -2.89362
13
bifur_IRC_Cartesians_MW_output/new_data/bifur_traj4_Cartesians_MW point 12
C 0.06566 0.62988 1.04663
 C 0.06604 0.63028 -1.04690
 C -0.35785 0.95114 0.00009
 C -0.06058 -0.43833 1.96677
 C -0.06040 -0.43808 -1.96651
 F 0.45065 1.43180 1.57932
 F 0.45149 1.43274 -1.58066
 H -0.90289 -1.00079 1.77725
 H -0.90241 -1.00057 -1.77682
 H 0.75446 -1.08575 1.94576
 H 0.75420 -1.08544 -1.94559
 H -0.12922 -0.01352 2.89428
 H -0.12915 -0.01336 -2.89362
13
bifur_IRC_Cartesians_MW_output/new_data/bifur_traj4_Cartesians_MW point 13
C 0.06571 0.63252 1.04734
 C 0.06608 0.63294 -1.04761
 C -0.35468 0.95724 0.00009
 C -0.06071 -0.43937 1.96235
 C -0.06053 -0.43911 -1.96207
 F 0.44958 1.43332 1.58476
 F 0.45042 1.43429 -1.58614
 H -0.90348 -1.00062 1.77032
 H -0.90299 -1.00039 -1.76989
 H 0.75466 -1.08603 1.93804
 H 0.75442 -1.08572 -1.93785
 H -0.12927 -0.01961 2.89147
 H -0.12920 -0.01945 -2.89080
13
bifur_IRC_Cartesians_MW_output/new_data/bifur_traj4_Cartesians_MW point 14
C 0.06573 0.63404 1.04775
 C 0.06611 0.63446 -1.04802
 C -0.35287 0.96072 0.00010
 C -0.06079 -0.43997 1.95982
 C -0.06060 -0.43970 -1.95954
 F 0.44896 1.43419 1.58786
 F 0.44980 1.43517 -1.58927
 H -0.90382 -1.00053 1.76636
 H -0.90333 -1.00029 -1.76593
 H 0.75478 -1.08620 1.93363
 H 0.75454 -1.08588 -1.93343
 H -0.12931 -0.02309 2.88987
 H -0.12922 -0.02292 -2.88919
13
bifur_IRC_Cartesians_MW_output/new_data/bifur_traj4_Cartesians_MW point 15
C 0.06576 0.63566 1.04818
 C 0.06614 0.63610 -1.04846
 C -0.35092 0.96446 0.00010
 C -0.06086 -0.44061 1.95711
 C -0.06067 -0.44034 -1.95682
 F 0.44831 1.43512 1.59121
 F 0.44914 1.43612 -1.59264
 H -0.90418 -1.00042 1.76211
 H -0.90369 -1.00019 -1.76167
 H 0.75491 -1.08638 1.92889
 H 0.75467 -1.08605 -1.92868
 H -0.12934 -0.02683 2.88814
 H -0.12925 -0.02666 -2.88746
13
bifur_IRC_Cartesians_MW_output/new_data/bifur_traj4_Cartesians_MW point 16
C 0.06579 0.63735 1.04864
 C 0.06617 0.63779 -1.04892
 C -0.34890 0.96834 0.00010
 C -0.06095 -0.44127 1.95430
 C -0.06075 -0.44099 -1.95400
 F 0.44763 1.43609 1.59466
 F 0.44846 1.43710 -1.59613
 H -0.90455 -1.00032 1.75771
 H -0.90406 -1.00007 -1.75727
 H 0.75504 -1.08656 1.92399
 H 0.75480 -1.08623 -1.92377
 H -0.12938 -0.03070 2.88636
 H -0.12928 -0.03052 -2.88567
13
bifur_IRC_Cartesians_MW_output/new_data/bifur_traj4_Cartesians_MW point 17
C 0.06582 0.63890 1.04905
 C 0.06619 0.63935 -1.04933
 C -0.34705 0.97190 0.00011
 C -0.06102 -0.44188 1.95171
 C -0.06082 -0.44159 -1.95141
 F 0.44700 1.43698 1.59784
 F 0.44783 1.43800 -1.59933
 H -0.90490 -1.00022 1.75366
 H -0.90441 -0.99997 -1.75322
 H 0.75516 -1.08673 1.91947
 H 0.75492 -1.08640 -1.91924
 H -0.12941 -0.03426 2.88471
 H -0.12931 -0.03408 -2.88402
13
bifur_IRC_Cartesians_MW_output/new_data/bifur_traj4_Cartesians_MW point 18
C 0.06584 0.64002 1.04936
 C 0.06621 0.64048 -1.04964
 C -0.34570 0.97450 0.00011
 C -0.06108 -0.44232 1.94983
 C -0.06088 -0.44203 -1.94952
 F 0.44655 1.43762 1.60016
 F 0.44737 1.43866 -1.60167
 H -0.90515 -1.00015 1.75071
 H -0.90466 -0.99990 -1.75026
 H 0.75524 -1.08685 1.91618
 H 0.75501 -1.08652 -1.91595
 H -0.12944 -0.03685 2.88352
 H -0.12933 -0.03667 -2.88282
13
bifur_IRC_Cartesians_MW_output/new_data/bifur_traj4_Cartesians_MW point 19
C 0.06585 0.64070 1.04954
 C 0.06623 0.64116 -1.04982
 C -0.34488 0.97606 0.00011
 C -0.06111 -0.44259 1.94869
 C -0.06091 -0.44230 -1.94839
 F 0.44627 1.43801 1.60155
 F 0.44709 1.43905 -1.60307
 H -0.90530 -1.00011 1.74893
 H -0.90481 -0.99985 -1.74849
 H 0.75530 -1.08692 1.91421
 H 0.75507 -1.08659 -1.91396
 H -0.12945 -0.03841 2.88280
 H -0.12934 -0.03823 -2.88210
13
bifur_IRC_Cartesians_MW_output/new_data/bifur_traj4_Cartesians_MW point 20
C 0.06586 0.64113 1.04965
 C 0.06623 0.64159 -1.04994
 C -0.34437 0.97704 0.00011
 C -0.06113 -0.44275 1.94798
 C -0.06093 -0.44246 -1.94767
 F 0.44610 1.43826 1.60243
 F 0.44692 1.43930 -1.60396
 H -0.90540 -1.00008 1.74782
 H -0.90490 -0.99983 -1.74737
 H 0.75533 -1.08697 1.91296
 H 0.75510 -1.08663 -1.91272
 H -0.12946 -0.03940 2.88235
 H -0.12935 -0.03921 -2.88165
13
bifur_IRC_Cartesians_MW_output/new_data/bifur_traj4_Cartesians_MW point 21
C 0.06587 0.64147 1.04975
 C 0.06624 0.64194 -1.05003
 C -0.34396 0.97784 0.00011
 C -0.06115 -0.44289 1.94740
 C -0.06095 -0.44260 -1.94709
 F 0.44596 1.43846 1.60314
 F 0.44678 1.43951 -1.60467
 H -0.90548 -1.00006 1.74691
 H -0.90498 -0.99980 -1.74647
 H 0.75536 -1.08701 1.91195
 H 0.75513 -1.08667 -1.91171
 H -0.12947 -0.04019 2.88198
 H -0.12935 -0.04000 -2.88128
13
bifur_IRC_Cartesians_MW_output/new_data/bifur_traj4_Cartesians_MW point 22
C 0.06587 0.64190 1.04986
 C 0.06625 0.64236 -1.05014
 C -0.34345 0.97881 0.00011
 C -0.06117 -0.44305 1.94670
 C -0.06097 -0.44276 -1.94639
 F 0.44579 1.43870 1.60400
 F 0.44661 1.43975 -1.60554
 H -0.90557 -1.00003 1.74581
 H -0.90507 -0.99977 -1.74537
 H 0.75539 -1.08705 1.91073
 H 0.75516 -1.08671 -1.91048
 H -0.12948 -0.04116 2.88153
 H -0.12936 -0.04097 -2.88083
13
bifur_IRC_Cartesians_MW_output/new_data/bifur_traj4_Cartesians_MW point 23
C 0.06587 0.64190 1.04986
 C 0.06625 0.64236 -1.05014
 C -0.34345 0.97881 0.00011
 C -0.06117 -0.44305 1.94670
 C -0.06097 -0.44276 -1.94639
 F 0.44579 1.43870 1.60400
 F 0.44661 1.43975 -1.60554
 H -0.90557 -1.00003 1.74581
 H -0.90507 -0.99977 -1.74537
 H 0.75539 -1.08705 1.91073
 H 0.75516 -1.08671 -1.91048
 H -0.12948 -0.04116 2.88153
 H -0.12936 -0.04097 -2.88083
13
bifur_IRC_Cartesians_MW_output/new_data/bifur_traj4_Cartesians_MW point 24
C 0.06591 0.64404 1.05044
 C 0.06628 0.64452 -1.05072
 C -0.34088 0.98375 0.00011
 C -0.06127 -0.44390 1.94311
 C -0.06107 -0.44360 -1.94279
 F 0.44492 1.43993 1.60842
 F 0.44574 1.44100 -1.60999
 H -0.90605 -0.99990 1.74020
 H -0.90555 -0.99963 -1.73974
 H 0.75555 -1.08729 1.90447
 H 0.75533 -1.08694 -1.90420
 H -0.12952 -0.04610 2.87925
 H -0.12940 -0.04590 -2.87854
13
bifur_IRC_Cartesians_MW_output/new_data/bifur_traj4_Cartesians_MW point 25
C 0.06594 0.64564 1.05086
 C 0.06631 0.64613 -1.05116
 C -0.33897 0.98743 0.00012
 C -0.06135 -0.44453 1.94045
 C -0.06114 -0.44422 -1.94012
 F 0.44428 1.44085 1.61169
 F 0.44509 1.44193 -1.61330
 H -0.90640 -0.99980 1.73602
 H -0.90590 -0.99953 -1.73557
 H 0.75568 -1.08746 1.89982
 H 0.75546 -1.08711 -1.89954
 H -0.12956 -0.04977 2.87756
 H -0.12943 -0.04957 -2.87685
13
bifur_IRC_Cartesians_MW_output/new_data/bifur_traj4_Cartesians_MW point 26
C 0.06597 0.64711 1.05126
 C 0.06634 0.64761 -1.05155
 C -0.33720 0.99082 0.00012
 C -0.06142 -0.44510 1.93799
 C -0.06121 -0.44479 -1.93765
 F 0.44368 1.44169 1.61472
 F 0.44449 1.44279 -1.61635
 H -0.90673 -0.99970 1.73217
 H -0.90623 -0.99943 -1.73171
 H 0.75579 -1.08762 1.89552
 H 0.75558 -1.08727 -1.89523
 H -0.12959 -0.05316 2.87600
 H -0.12945 -0.05295 -2.87528
13
bifur_IRC_Cartesians_MW_output/new_data/bifur_traj4_Cartesians_MW point 27
C 0.06599 0.64847 1.05163
 C 0.06636 0.64898 -1.05192
 C -0.33558 0.99394 0.00012
 C -0.06149 -0.44564 1.93572
 C -0.06127 -0.44532 -1.93538
 F 0.44313 1.44247 1.61751
 F 0.44394 1.44358 -1.61916
 H -0.90703 -0.99962 1.72862
 H -0.90653 -0.99934 -1.72816
 H 0.75590 -1.08777 1.89156
 H 0.75569 -1.08741 -1.89127
 H -0.12962 -0.05628 2.87456
 H -0.12948 -0.05607 -2.87383
13
bifur_IRC_Cartesians_MW_output/new_data/bifur_traj4_Cartesians_MW point 28
C 0.06601 0.64970 1.05196
 C 0.06638 0.65021 -1.05225
 C -0.33410 0.99677 0.00012
 C -0.06155 -0.44612 1.93367
 C -0.06133 -0.44580 -1.93333
 F 0.44264 1.44318 1.62003
 F 0.44344 1.44430 -1.62170
 H -0.90731 -0.99954 1.72541
 H -0.90680 -0.99926 -1.72494
 H 0.75599 -1.08790 1.88798
 H 0.75578 -1.08754 -1.88768
 H -0.12965 -0.05910 2.87326
 H -0.12950 -0.05889 -2.87253
13
bifur_IRC_Cartesians_MW_output/new_data/bifur_traj4_Cartesians_MW point 29
C 0.06603 0.65073 1.05223
 C 0.06640 0.65125 -1.05253
 C -0.33287 0.99914 0.00013
 C -0.06160 -0.44653 1.93195
 C -0.06138 -0.44620 -1.93160
 F 0.44222 1.44377 1.62215
 F 0.44302 1.44490 -1.62384
 H -0.90754 -0.99948 1.72271
 H -0.90703 -0.99919 -1.72225
 H 0.75607 -1.08801 1.88498
 H 0.75587 -1.08765 -1.88467
 H -0.12967 -0.06147 2.87216
 H -0.12952 -0.06126 -2.87143
13
bifur_IRC_Cartesians_MW_output/new_data/bifur_traj4_Cartesians_MW point 30
C 0.06604 0.65141 1.05242
 C 0.06641 0.65193 -1.05271
 C -0.33206 1.00070 0.00013
 C -0.06163 -0.44679 1.93082
 C -0.06141 -0.44647 -1.93047
 F 0.44195 1.44416 1.62354
 F 0.44274 1.44530 -1.62524
 H -0.90769 -0.99943 1.72094
 H -0.90718 -0.99915 -1.72047
 H 0.75612 -1.08809 1.88301
 H 0.75592 -1.08772 -1.88269
 H -0.12968 -0.06303 2.87144
 H -0.12953 -0.06282 -2.87071
13
bifur_IRC_Cartesians_MW_output/new_data/bifur_traj4_Cartesians_MW point 31
C 0.06605 0.65152 1.05245
 C 0.06642 0.65204 -1.05274
 C -0.33193 1.00096 0.00013
 C -0.06164 -0.44684 1.93063
 C -0.06142 -0.44651 -1.93028
 F 0.44190 1.44422 1.62377
 F 0.44270 1.44536 -1.62547
 H -0.90771 -0.99943 1.72065
 H -0.90721 -0.99914 -1.72018
 H 0.75613 -1.08810 1.88268
 H 0.75593 -1.08773 -1.88237
 H -0.12969 -0.06328 2.87133
 H -0.12953 -0.06307 -2.87059
13
bifur_IRC_Cartesians_MW_output/new_data/bifur_traj4_Cartesians_MW point 32
C 0.06604 0.65106 1.05232
 C 0.06641 0.65158 -1.05262
 C -0.33247 0.99990 0.00013
 C -0.06161 -0.44666 1.93140
 C -0.06140 -0.44633 -1.93105
 F 0.44209 1.44396 1.62283
 F 0.44289 1.44509 -1.62452
 H -0.90761 -0.99945 1.72185
 H -0.90711 -0.99917 -1.72138
 H 0.75609 -1.08805 1.88402
 H 0.75589 -1.08768 -1.88371
 H -0.12968 -0.06223 2.87181
 H -0.12952 -0.06202 -2.87108
13
bifur_IRC_Cartesians_MW_output/new_data/bifur_traj4_Cartesians_MW point 33
C 0.06602 0.65032 1.05212
 C 0.06639 0.65083 -1.05242
 C -0.33337 0.99819 0.00013
 C -0.06158 -0.44636 1.93264
 C -0.06136 -0.44604 -1.93229
 F 0.44239 1.44353 1.62130
 F 0.44319 1.44466 -1.62298
 H -0.90745 -0.99950 1.72379
 H -0.90694 -0.99922 -1.72333
 H 0.75604 -1.08797 1.88619
 H 0.75583 -1.08760 -1.88588
 H -0.12966 -0.06052 2.87260
 H -0.12951 -0.06031 -2.87187
13
bifur_IRC_Cartesians_MW_output/new_data/bifur_traj4_Cartesians_MW point 34
C 0.06602 0.65032 1.05212
 C 0.06639 0.65083 -1.05242
 C -0.33337 0.99819 0.00013
 C -0.06158 -0.44636 1.93264
 C -0.06136 -0.44604 -1.93229
 F 0.44239 1.44353 1.62130
 F 0.44319 1.44466 -1.62298
 H -0.90745 -0.99950 1.72379
 H -0.90694 -0.99922 -1.72333
 H 0.75604 -1.08797 1.88619
 H 0.75583 -1.08760 -1.88588
 H -0.12966 -0.06052 2.87260
 H -0.12951 -0.06031 -2.87187
13
bifur_IRC_Cartesians_MW_output/new_data/bifur_traj4_Cartesians_MW point 35
C 0.06600 0.64877 1.05171
 C 0.06637 0.64928 -1.05200
 C -0.33521 0.99464 0.00012
 C -0.06150 -0.44576 1.93522
 C -0.06129 -0.44544 -1.93488
 F 0.44301 1.44265 1.61813
 F 0.44381 1.44376 -1.61978
 H -0.90710 -0.99960 1.72783
 H -0.90660 -0.99932 -1.72737
 H 0.75592 -1.08780 1.89068
 H 0.75571 -1.08744 -1.89039
 H -0.12963 -0.05697 2.87424
 H -0.12948 -0.05677 -2.87351
13
bifur_IRC_Cartesians_MW_output/new_data/bifur_traj4_Cartesians_MW point 36
C 0.06599 0.64820 1.05155
 C 0.06636 0.64871 -1.05185
 C -0.33589 0.99333 0.00012
 C -0.06148 -0.44553 1.93617
 C -0.06126 -0.44522 -1.93583
 F 0.44324 1.44232 1.61696
 F 0.44405 1.44343 -1.61861
 H -0.90698 -0.99963 1.72931
 H -0.90647 -0.99936 -1.72885
 H 0.75587 -1.08774 1.89234
 H 0.75567 -1.08738 -1.89204
 H -0.12962 -0.05567 2.87484
 H -0.12947 -0.05546 -2.87412
13
bifur_IRC_Cartesians_MW_output/new_data/bifur_traj4_Cartesians_MW point 37
C 0.06598 0.64797 1.05149
 C 0.06635 0.64847 -1.05179
 C -0.33618 0.99279 0.00012
 C -0.06146 -0.44544 1.93656
 C -0.06125 -0.44513 -1.93622
 F 0.44333 1.44218 1.61648
 F 0.44414 1.44329 -1.61812
 H -0.90692 -0.99965 1.72993
 H -0.90642 -0.99937 -1.72947
 H 0.75586 -1.08771 1.89303
 H 0.75565 -1.08736 -1.89273
 H -0.12961 -0.05513 2.87509
 H -0.12947 -0.05492 -2.87437
13
bifur_IRC_Cartesians_MW_output/new_data/bifur_traj4_Cartesians_MW point 38
C 0.06599 0.64831 1.05158
 C 0.06636 0.64881 -1.05188
 C -0.33577 0.99357 0.00012
 C -0.06148 -0.44558 1.93599
 C -0.06127 -0.44526 -1.93565
 F 0.44320 1.44238 1.61718
 F 0.44400 1.44349 -1.61883
 H -0.90700 -0.99963 1.72904
 H -0.90650 -0.99935 -1.72858
 H 0.75588 -1.08775 1.89203
 H 0.75567 -1.08739 -1.89174
 H -0.12962 -0.05591 2.87473
 H -0.12947 -0.05570 -2.87400
13
bifur_IRC_Cartesians_MW_output/new_data/bifur_traj4_Cartesians_MW point 39
C 0.06600 0.64911 1.05180
 C 0.06637 0.64962 -1.05209
 C -0.33481 0.99541 0.00012
 C -0.06152 -0.44589 1.93466
 C -0.06130 -0.44557 -1.93432
 F 0.44287 1.44284 1.61882
 F 0.44368 1.44396 -1.62048
 H -0.90718 -0.99958 1.72695
 H -0.90667 -0.99930 -1.72649
 H 0.75594 -1.08784 1.88971
 H 0.75574 -1.08748 -1.88941
 H -0.12963 -0.05774 2.87388
 H -0.12949 -0.05754 -2.87316
13
bifur_IRC_Cartesians_MW_output/new_data/bifur_traj4_Cartesians_MW point 40
C 0.06602 0.65007 1.05206
 C 0.06639 0.65058 -1.05235
 C -0.33366 0.99762 0.00012
 C -0.06157 -0.44627 1.93305
 C -0.06135 -0.44595 -1.93271
 F 0.44249 1.44339 1.62079
 F 0.44329 1.44452 -1.62247
 H -0.90739 -0.99952 1.72444
 H -0.90689 -0.99924 -1.72397
 H 0.75602 -1.08794 1.88691
 H 0.75581 -1.08758 -1.88660
 H -0.12966 -0.05995 2.87286
 H -0.12951 -0.05974 -2.87213
13
bifur_IRC_Cartesians_MW_output/new_data/bifur_traj4_Cartesians_MW point 41
C 0.06604 0.65113 1.05234
 C 0.06641 0.65165 -1.05264
 C -0.33239 1.00007 0.00013
 C -0.06162 -0.44668 1.93128
 C -0.06140 -0.44636 -1.93093
 F 0.44206 1.44400 1.62298
 F 0.44286 1.44514 -1.62467
 H -0.90763 -0.99945 1.72166
 H -0.90712 -0.99917 -1.72119
 H 0.75610 -1.08806 1.88380
 H 0.75590 -1.08769 -1.88349
 H -0.12968 -0.06240 2.87173
 H -0.12952 -0.06219 -2.87100
13
bifur_IRC_Cartesians_MW_output/new_data/bifur_traj4_Cartesians_MW point 42
C 0.06606 0.65232 1.05266
 C 0.06643 0.65285 -1.05296
 C -0.33097 1.00280 0.00013
 C -0.06168 -0.44715 1.92930
 C -0.06145 -0.44682 -1.92894
 F 0.44158 1.44468 1.62541
 F 0.44237 1.44583 -1.62713
 H -0.90789 -0.99938 1.71855
 H -0.90739 -0.99909 -1.71809
 H 0.75619 -1.08819 1.88035
 H 0.75599 -1.08782 -1.88002
 H -0.12970 -0.06513 2.87048
 H -0.12955 -0.06491 -2.86974
13
bifur_IRC_Cartesians_MW_output/new_data/bifur_traj4_Cartesians_MW point 43
C 0.06608 0.65364 1.05302
 C 0.06645 0.65418 -1.05332
 C -0.32938 1.00585 0.00013
 C -0.06174 -0.44767 1.92709
 C -0.06152 -0.44734 -1.92673
 F 0.44104 1.44544 1.62813
 F 0.44184 1.44660 -1.62987
 H -0.90819 -0.99929 1.71509
 H -0.90768 -0.99900 -1.71462
 H 0.75629 -1.08833 1.87649
 H 0.75610 -1.08796 -1.87616
 H -0.12973 -0.06817 2.86907
 H -0.12957 -0.06795 -2.86833
13
bifur_IRC_Cartesians_MW_output/new_data/bifur_traj4_Cartesians_MW point 44
C 0.06611 0.65505 1.05339
 C 0.06648 0.65559 -1.05370
 C -0.32770 1.00908 0.00013
 C -0.06181 -0.44822 1.92474
 C -0.06158 -0.44788 -1.92438
 F 0.44047 1.44625 1.63102
 F 0.44126 1.44742 -1.63278
 H -0.90850 -0.99920 1.71142
 H -0.90799 -0.99891 -1.71095
 H 0.75640 -1.08848 1.87240
 H 0.75621 -1.08811 -1.87206
 H -0.12976 -0.07140 2.86758
 H -0.12959 -0.07118 -2.86684
13
bifur_IRC_Cartesians_MW_output/new_data/bifur_traj4_Cartesians_MW point 45
C 0.06611 0.65505 1.05339
 C 0.06648 0.65559 -1.05370
 C -0.32770 1.00908 0.00013
 C -0.06181 -0.44822 1.92474
 C -0.06158 -0.44788 -1.92438
 F 0.44047 1.44625 1.63102
 F 0.44126 1.44742 -1.63278
 H -0.90850 -0.99920 1.71142
 H -0.90799 -0.99891 -1.71095
 H 0.75640 -1.08848 1.87240
 H 0.75621 -1.08811 -1.87205
 H -0.12976 -0.07140 2.86758
 H -0.12959 -0.07118 -2.86684
13
bifur_IRC_Cartesians_MW_output/new_data/bifur_traj4_Cartesians_MW point 46
C 0.06615 0.65715 1.05396
 C 0.06651 0.65771 -1.05427
 C -0.32517 1.01393 0.00014
 C -0.06191 -0.44905 1.92122
 C -0.06168 -0.44871 -1.92085
 F 0.43962 1.44746 1.63535
 F 0.44041 1.44865 -1.63714
 H -0.90897 -0.99907 1.70591
 H -0.90846 -0.99877 -1.70543
 H 0.75657 -1.08871 1.86625
 H 0.75638 -1.08833 -1.86590
 H -0.12981 -0.07625 2.86535
 H -0.12963 -0.07602 -2.86460
13
bifur_IRC_Cartesians_MW_output/new_data/bifur_traj4_Cartesians_MW point 47
C 0.06616 0.65783 1.05414
 C 0.06653 0.65838 -1.05445
 C -0.32437 1.01548 0.00014
 C -0.06194 -0.44931 1.92010
 C -0.06171 -0.44897 -1.91972
 F 0.43935 1.44784 1.63672
 F 0.44014 1.44904 -1.63853
 H -0.90912 -0.99903 1.70415
 H -0.90861 -0.99872 -1.70367
 H 0.75662 -1.08878 1.86430
 H 0.75643 -1.08840 -1.86394
 H -0.12982 -0.07779 2.86464
 H -0.12964 -0.07756 -2.86388
13
bifur_IRC_Cartesians_MW_output/new_data/bifur_traj4_Cartesians_MW point 48
C 0.06617 0.65848 1.05432
 C 0.06654 0.65904 -1.05462
 C -0.32359 1.01698 0.00014
 C -0.06198 -0.44957 1.91902
 C -0.06174 -0.44922 -1.91864
 F 0.43909 1.44821 1.63806
 F 0.43987 1.44942 -1.63988
 H -0.90927 -0.99899 1.70245
 H -0.90875 -0.99868 -1.70197
 H 0.75667 -1.08886 1.86240
 H 0.75648 -1.08847 -1.86204
 H -0.12984 -0.07929 2.86395
 H -0.12965 -0.07905 -2.86319
13
bifur_IRC_Cartesians_MW_output/new_data/bifur_traj4_Cartesians_MW point 49
C 0.06618 0.65926 1.05453
 C 0.06655 0.65983 -1.05484
 C -0.32265 1.01878 0.00014
 C -0.06201 -0.44988 1.91771
 C -0.06178 -0.44953 -1.91732
 F 0.43877 1.44866 1.63967
 F 0.43955 1.44988 -1.64150
 H -0.90944 -0.99894 1.70040
 H -0.90893 -0.99863 -1.69992
 H 0.75673 -1.08894 1.86012
 H 0.75655 -1.08855 -1.85975
 H -0.12986 -0.08109 2.86312
 H -0.12967 -0.08086 -2.86235
13
bifur_IRC_Cartesians_MW_output/new_data/bifur_traj4_Cartesians_MW point 50
C 0.06620 0.66036 1.05482
 C 0.06657 0.66094 -1.05513
 C -0.32133 1.02132 0.00014
 C -0.06207 -0.45031 1.91586
 C -0.06183 -0.44996 -1.91548
 F 0.43833 1.44930 1.64194
 F 0.43910 1.45052 -1.64379
 H -0.90969 -0.99887 1.69752
 H -0.90917 -0.99856 -1.69703
 H 0.75681 -1.08906 1.85690
 H 0.75663 -1.08867 -1.85652
 H -0.12988 -0.08363 2.86195
 H -0.12969 -0.08339 -2.86118
13
bifur_IRC_Cartesians_MW_output/new_data/bifur_traj4_Cartesians_MW point 51
C 0.06623 0.66201 1.05527
 C 0.06660 0.66259 -1.05558
 C -0.31935 1.02512 0.00015
 C -0.06215 -0.45096 1.91311
 C -0.06191 -0.45060 -1.91272
 F 0.43766 1.45024 1.64532
 F 0.43843 1.45148 -1.64720
 H -0.91005 -0.99876 1.69321
 H -0.90954 -0.99845 -1.69272
 H 0.75694 -1.08924 1.85210
 H 0.75677 -1.08884 -1.85171
 H -0.12992 -0.08742 2.86020
 H -0.12972 -0.08718 -2.85943
13
bifur_IRC_Cartesians_MW_output/new_data/bifur_traj4_Cartesians_MW point 52
C 0.06627 0.66408 1.05582
 C 0.06663 0.66467 -1.05614
 C -0.31688 1.02987 0.00015
 C -0.06225 -0.45177 1.90966
 C -0.06201 -0.45140 -1.90926
 F 0.43683 1.45143 1.64957
 F 0.43759 1.45269 -1.65147
 H -0.91051 -0.99863 1.68781
 H -0.90999 -0.99831 -1.68731
 H 0.75710 -1.08946 1.84608
 H 0.75693 -1.08906 -1.84567
 H -0.12996 -0.09217 2.85801
 H -0.12975 -0.09192 -2.85723
13
bifur_IRC_Cartesians_MW_output/new_data/bifur_traj4_Cartesians_MW point 53
C 0.06631 0.66604 1.05635
 C 0.06667 0.66665 -1.05667
 C -0.31452 1.03440 0.00015
 C -0.06234 -0.45254 1.90638
 C -0.06210 -0.45217 -1.90597
 F 0.43603 1.45256 1.65360
 F 0.43680 1.45383 -1.65555
 H -0.91095 -0.99851 1.68266
 H -0.91043 -0.99818 -1.68217
 H 0.75725 -1.08968 1.84035
 H 0.75709 -1.08927 -1.83993
 H -0.13000 -0.09669 2.85592
 H -0.12979 -0.09643 -2.85514
13
bifur_IRC_Cartesians_MW_output/new_data/bifur_traj4_Cartesians_MW point 54
C 0.06634 0.66778 1.05682
 C 0.06670 0.66839 -1.05714
 C -0.31245 1.03839 0.00016
 C -0.06243 -0.45323 1.90348
 C -0.06218 -0.45284 -1.90307
 F 0.43533 1.45355 1.65717
 F 0.43609 1.45484 -1.65914
 H -0.91134 -0.99840 1.67813
 H -0.91082 -0.99807 -1.67763
 H 0.75738 -1.08987 1.83529
 H 0.75723 -1.08945 -1.83486
 H -0.13004 -0.10068 2.85408
 H -0.12982 -0.10042 -2.85329
13
bifur_IRC_Cartesians_MW_output/new_data/bifur_traj4_Cartesians_MW point 55
C 0.06636 0.66929 1.05722
 C 0.06673 0.66991 -1.05755
 C -0.31063 1.04187 0.00016
 C -0.06250 -0.45382 1.90096
 C -0.06225 -0.45343 -1.90053
 F 0.43472 1.45442 1.66027
 F 0.43548 1.45573 -1.66227
 H -0.91168 -0.99831 1.67417
 H -0.91115 -0.99797 -1.67367
 H 0.75750 -1.09003 1.83088
 H 0.75735 -1.08961 -1.83044
 H -0.13007 -0.10415 2.85248
 H -0.12984 -0.10389 -2.85168
13
bifur_IRC_Cartesians_MW_output/new_data/bifur_traj4_Cartesians_MW point 56
C 0.06636 0.66929 1.05722
 C 0.06673 0.66991 -1.05755
 C -0.31063 1.04187 0.00016
 C -0.06250 -0.45382 1.90096
 C -0.06225 -0.45343 -1.90053
 F 0.43472 1.45442 1.66028
 F 0.43548 1.45573 -1.66227
 H -0.91168 -0.99831 1.67417
 H -0.91115 -0.99797 -1.67367
 H 0.75750 -1.09003 1.83088
 H 0.75735 -1.08961 -1.83044
 H -0.13007 -0.10416 2.85248
 H -0.12984 -0.10390 -2.85168
13
bifur_IRC_Cartesians_MW_output/new_data/bifur_traj4_Cartesians_MW point 57
C 0.06640 0.67133 1.05777
 C 0.06676 0.67197 -1.05810
 C -0.30818 1.04658 0.00016
 C -0.06260 -0.45462 1.89755
 C -0.06235 -0.45423 -1.89711
 F 0.43389 1.45559 1.66447
 F 0.43465 1.45692 -1.66650
 H -0.91213 -0.99818 1.66883
 H -0.91160 -0.99783 -1.66832
 H 0.75766 -1.09025 1.82492
 H 0.75751 -1.08983 -1.82447
 H -0.13012 -0.10885 2.85031
 H -0.12988 -0.10859 -2.84951
13
bifur_IRC_Cartesians_MW_output/new_data/bifur_traj4_Cartesians_MW point 58
C 0.06640 0.67149 1.05781
 C 0.06676 0.67212 -1.05814
 C -0.30800 1.04693 0.00016
 C -0.06261 -0.45468 1.89729
 C -0.06235 -0.45429 -1.89686
 F 0.43383 1.45568 1.66479
 F 0.43458 1.45701 -1.66682
 H -0.91217 -0.99817 1.66843
 H -0.91164 -0.99782 -1.66792
 H 0.75767 -1.09027 1.82448
 H 0.75752 -1.08985 -1.82402
 H -0.13012 -0.10921 2.85015
 H -0.12988 -0.10894 -2.84935
13
bifur_IRC_Cartesians_MW_output/new_data/bifur_traj4_Cartesians_MW point 59
C 0.06640 0.67098 1.05768
 C 0.06676 0.67161 -1.05800
 C -0.30861 1.04576 0.00016
 C -0.06258 -0.45448 1.89814
 C -0.06233 -0.45409 -1.89771
 F 0.43404 1.45539 1.66374
 F 0.43479 1.45671 -1.66577
 H -0.91205 -0.99820 1.66975
 H -0.91153 -0.99786 -1.66925
 H 0.75763 -1.09021 1.82596
 H 0.75748 -1.08979 -1.82550
 H -0.13011 -0.10804 2.85069
 H -0.12987 -0.10778 -2.84989
13
bifur_IRC_Cartesians_MW_output/new_data/bifur_traj4_Cartesians_MW point 60
C 0.06638 0.67008 1.05744
 C 0.06674 0.67071 -1.05776
 C -0.30968 1.04370 0.00016
 C -0.06254 -0.45413 1.89963
 C -0.06229 -0.45374 -1.89921
 F 0.43440 1.45488 1.66190
 F 0.43515 1.45619 -1.66391
 H -0.91185 -0.99826 1.67210
 H -0.91133 -0.99792 -1.67159
 H 0.75756 -1.09012 1.82857
 H 0.75741 -1.08970 -1.82812
 H -0.13009 -0.10598 2.85164
 H -0.12986 -0.10572 -2.85084
13
bifur_IRC_Cartesians_MW_output/new_data/bifur_traj4_Cartesians_MW point 61
C 0.06636 0.66904 1.05715
 C 0.06672 0.66966 -1.05748
 C -0.31094 1.04128 0.00016
 C -0.06249 -0.45372 1.90138
 C -0.06224 -0.45333 -1.90096
 F 0.43482 1.45427 1.65975
 F 0.43558 1.45558 -1.66174
 H -0.91162 -0.99832 1.67484
 H -0.91109 -0.99799 -1.67434
 H 0.75748 -1.09000 1.83163
 H 0.75733 -1.08959 -1.83119
 H -0.13007 -0.10357 2.85275
 H -0.12984 -0.10331 -2.85195
13
bifur_IRC_Cartesians_MW_output/new_data/bifur_traj4_Cartesians_MW point 62
C 0.06634 0.66796 1.05687
 C 0.06670 0.66858 -1.05719
 C -0.31222 1.03882 0.00016
 C -0.06244 -0.45330 1.90317
 C -0.06219 -0.45292 -1.90276
 F 0.43526 1.45366 1.65755
 F 0.43601 1.45495 -1.65952
 H -0.91138 -0.99839 1.67764
 H -0.91086 -0.99806 -1.67714
 H 0.75740 -1.08989 1.83475
 H 0.75724 -1.08947 -1.83432
 H -0.13005 -0.10110 2.85388
 H -0.12982 -0.10085 -2.85309
13
bifur_IRC_Cartesians_MW_output/new_data/bifur_traj4_Cartesians_MW point 63
C 0.06632 0.66696 1.05660
 C 0.06669 0.66757 -1.05692
 C -0.31343 1.03650 0.00015
 C -0.06239 -0.45290 1.90485
 C -0.06214 -0.45252 -1.90444
 F 0.43566 1.45308 1.65548
 F 0.43642 1.45437 -1.65744
 H -0.91116 -0.99845 1.68027
 H -0.91063 -0.99812 -1.67977
 H 0.75732 -1.08978 1.83768
 H 0.75716 -1.08937 -1.83725
 H -0.13002 -0.09879 2.85495
 H -0.12980 -0.09854 -2.85416
13
bifur_IRC_Cartesians_MW_output/new_data/bifur_traj4_Cartesians_MW point 64
C 0.06631 0.66611 1.05637
 C 0.06667 0.66671 -1.05669
 C -0.31444 1.03455 0.00015
 C -0.06235 -0.45257 1.90627
 C -0.06210 -0.45219 -1.90586
 F 0.43600 1.45259 1.65374
 F 0.43677 1.45387 -1.65568
 H -0.91097 -0.99851 1.68249
 H -0.91045 -0.99818 -1.68199
 H 0.75726 -1.08969 1.84015
 H 0.75709 -1.08928 -1.83973
 H -0.13000 -0.09684 2.85585
 H -0.12979 -0.09659 -2.85507
13
bifur_IRC_Cartesians_MW_output/new_data/bifur_traj4_Cartesians_MW point 65
C 0.06630 0.66552 1.05621
 C 0.06666 0.66613 -1.05653
 C -0.31514 1.03320 0.00015
 C -0.06232 -0.45234 1.90725
 C -0.06207 -0.45197 -1.90684
 F 0.43624 1.45226 1.65254
 F 0.43701 1.45353 -1.65447
 H -0.91084 -0.99854 1.68402
 H -0.91032 -0.99822 -1.68352
 H 0.75721 -1.08962 1.84186
 H 0.75705 -1.08921 -1.84144
 H -0.12999 -0.09549 2.85647
 H -0.12978 -0.09524 -2.85569
13
bifur_IRC_Cartesians_MW_output/new_data/bifur_traj4_Cartesians_MW point 66
C 0.06629 0.66523 1.05613
 C 0.06665 0.66583 -1.05645
 C -0.31550 1.03252 0.00015
 C -0.06230 -0.45222 1.90774
 C -0.06206 -0.45185 -1.90734
 F 0.43636 1.45209 1.65193
 F 0.43713 1.45336 -1.65386
 H -0.91077 -0.99856 1.68480
 H -0.91025 -0.99824 -1.68430
 H 0.75719 -1.08959 1.84273
 H 0.75702 -1.08918 -1.84231
 H -0.12999 -0.09481 2.85679
 H -0.12977 -0.09456 -2.85601
13
bifur_IRC_Cartesians_MW_output/new_data/bifur_traj4_Cartesians_MW point 67
C 0.06629 0.66523 1.05613
 C 0.06665 0.66583 -1.05645
 C -0.31550 1.03252 0.00015
 C -0.06230 -0.45222 1.90774
 C -0.06206 -0.45185 -1.90734
 F 0.43636 1.45209 1.65193
 F 0.43713 1.45336 -1.65385
 H -0.91077 -0.99856 1.68480
 H -0.91025 -0.99824 -1.68430
 H 0.75719 -1.08959 1.84273
 H 0.75702 -1.08918 -1.84231
 H -0.12999 -0.09481 2.85679
 H -0.12977 -0.09456 -2.85601
13
bifur_IRC_Cartesians_MW_output/new_data/bifur_traj4_Cartesians_MW point 68
C 0.06629 0.66516 1.05611
 C 0.06665 0.66576 -1.05643
 C -0.31558 1.03237 0.00015
 C -0.06230 -0.45220 1.90785
 C -0.06206 -0.45182 -1.90744
 F 0.43639 1.45205 1.65180
 F 0.43715 1.45332 -1.65372
 H -0.91076 -0.99857 1.68496
 H -0.91024 -0.99824 -1.68447
 H 0.75718 -1.08958 1.84291
 H 0.75702 -1.08918 -1.84250
 H -0.12998 -0.09466 2.85686
 H -0.12977 -0.09441 -2.85607
13
bifur_IRC_Cartesians_MW_output/new_data/bifur_traj4_Cartesians_MW point 69
C 0.06629 0.66533 1.05616
 C 0.06666 0.66593 -1.05648
 C -0.31538 1.03275 0.00015
 C -0.06231 -0.45226 1.90758
 C -0.06207 -0.45189 -1.90717
 F 0.43632 1.45215 1.65213
 F 0.43709 1.45342 -1.65406
 H -0.91079 -0.99856 1.68454
 H -0.91027 -0.99823 -1.68404
 H 0.75720 -1.08960 1.84243
 H 0.75703 -1.08919 -1.84202
 H -0.12999 -0.09504 2.85668
 H -0.12977 -0.09479 -2.85590
13
bifur_IRC_Cartesians_MW_output/new_data/bifur_traj4_Cartesians_MW point 70
C 0.06630 0.66564 1.05624
 C 0.06666 0.66624 -1.05656
 C -0.31501 1.03347 0.00015
 C -0.06232 -0.45239 1.90705
 C -0.06208 -0.45201 -1.90665
 F 0.43619 1.45232 1.65277
 F 0.43696 1.45360 -1.65471
 H -0.91086 -0.99854 1.68372
 H -0.91034 -0.99821 -1.68322
 H 0.75722 -1.08963 1.84152
 H 0.75705 -1.08923 -1.84111
 H -0.12999 -0.09576 2.85635
 H -0.12978 -0.09551 -2.85557
13
bifur_IRC_Cartesians_MW_output/new_data/bifur_traj4_Cartesians_MW point 71
C 0.06631 0.66612 1.05637
 C 0.06667 0.66673 -1.05669
 C -0.31443 1.03458 0.00015
 C -0.06235 -0.45258 1.90625
 C -0.06210 -0.45220 -1.90584
 F 0.43600 1.45260 1.65377
 F 0.43676 1.45388 -1.65571
 H -0.91097 -0.99851 1.68246
 H -0.91045 -0.99818 -1.68196
 H 0.75726 -1.08969 1.84011
 H 0.75709 -1.08928 -1.83970
 H -0.13001 -0.09687 2.85584
 H -0.12979 -0.09662 -2.85505
13
bifur_IRC_Cartesians_MW_output/new_data/bifur_traj4_Cartesians_MW point 72
C 0.06632 0.66678 1.05655
 C 0.06668 0.66739 -1.05687
 C -0.31364 1.03610 0.00015
 C -0.06238 -0.45284 1.90514
 C -0.06213 -0.45246 -1.90473
 F 0.43573 1.45298 1.65513
 F 0.43649 1.45426 -1.65708
 H -0.91112 -0.99846 1.68073
 H -0.91060 -0.99813 -1.68023
 H 0.75731 -1.08976 1.83819
 H 0.75715 -1.08935 -1.83776
 H -0.13002 -0.09839 2.85514
 H -0.12980 -0.09814 -2.85435
13
bifur_IRC_Cartesians_MW_output/new_data/bifur_traj4_Cartesians_MW point 73
C 0.06633 0.66759 1.05677
 C 0.06670 0.66821 -1.05709
 C -0.31267 1.03796 0.00016
 C -0.06242 -0.45315 1.90379
 C -0.06217 -0.45277 -1.90338
 F 0.43541 1.45345 1.65679
 F 0.43617 1.45474 -1.65875
 H -0.91130 -0.99841 1.67861
 H -0.91077 -0.99808 -1.67811
 H 0.75737 -1.08985 1.83583
 H 0.75721 -1.08943 -1.83540
 H -0.13004 -0.10025 2.85428
 H -0.12981 -0.10000 -2.85349
13
bifur_IRC_Cartesians_MW_output/new_data/bifur_traj4_Cartesians_MW point 74
C 0.06635 0.66853 1.05702
 C 0.06671 0.66915 -1.05734
 C -0.31155 1.04012 0.00016
 C -0.06247 -0.45352 1.90223
 C -0.06222 -0.45314 -1.90181
 F 0.43503 1.45398 1.65871
 F 0.43579 1.45528 -1.66069
 H -0.91151 -0.99835 1.67616
 H -0.91098 -0.99802 -1.67566
 H 0.75744 -1.08995 1.83310
 H 0.75728 -1.08953 -1.83267
 H -0.13006 -0.10240 2.85329
 H -0.12983 -0.10214 -2.85249
13
bifur_IRC_Cartesians_MW_output/new_data/bifur_traj4_Cartesians_MW point 75
C 0.06637 0.66963 1.05731
 C 0.06673 0.67025 -1.05764
 C -0.31023 1.04264 0.00016
 C -0.06252 -0.45395 1.90040
 C -0.06227 -0.45356 -1.89997
 F 0.43458 1.45461 1.66096
 F 0.43534 1.45592 -1.66296
 H -0.91175 -0.99829 1.67330
 H -0.91123 -0.99795 -1.67279
 H 0.75753 -1.09007 1.82990
 H 0.75737 -1.08965 -1.82946
 H -0.13008 -0.10492 2.85212
 H -0.12985 -0.10466 -2.85133
13
bifur_IRC_Cartesians_MW_output/new_data/bifur_traj4_Cartesians_MW point 76
C 0.06639 0.67097 1.05767
 C 0.06676 0.67160 -1.05800
 C -0.30862 1.04574 0.00016
 C -0.06258 -0.45448 1.89815
 C -0.06233 -0.45409 -1.89772
 F 0.43404 1.45538 1.66372
 F 0.43479 1.45671 -1.66575
 H -0.91205 -0.99820 1.66978
 H -0.91152 -0.99786 -1.66927
 H 0.75763 -1.09021 1.82598
 H 0.75748 -1.08979 -1.82553
 H -0.13011 -0.10802 2.85070
 H -0.12987 -0.10775 -2.84990
13
bifur_IRC_Cartesians_MW_output/new_data/bifur_traj4_Cartesians_MW point 77
C 0.06643 0.67268 1.05813
 C 0.06679 0.67332 -1.05846
 C -0.30658 1.04967 0.00016
 C -0.06267 -0.45515 1.89530
 C -0.06241 -0.45475 -1.89487
 F 0.43335 1.45636 1.66723
 F 0.43410 1.45770 -1.66928
 H -0.91243 -0.99809 1.66531
 H -0.91190 -0.99775 -1.66480
 H 0.75776 -1.09040 1.82101
 H 0.75762 -1.08997 -1.82054
 H -0.13015 -0.11194 2.84889
 H -0.12990 -0.11167 -2.84808
13
bifur_IRC_Cartesians_MW_output/new_data/bifur_traj4_Cartesians_MW point 78
C 0.06643 0.67268 1.05813
 C 0.06679 0.67332 -1.05846
 C -0.30658 1.04967 0.00016
 C -0.06267 -0.45515 1.89530
 C -0.06241 -0.45475 -1.89487
 F 0.43335 1.45636 1.66723
 F 0.43410 1.45770 -1.66928
 H -0.91243 -0.99809 1.66531
 H -0.91190 -0.99775 -1.66480
 H 0.75776 -1.09040 1.82101
 H 0.75762 -1.08997 -1.82055
 H -0.13015 -0.11194 2.84889
 H -0.12990 -0.11167 -2.84808
13
bifur_IRC_Cartesians_MW_output/new_data/bifur_traj4_Cartesians_MW point 79
C 0.06651 0.67747 1.05942
 C 0.06687 0.67814 -1.05976
 C -0.30083 1.06071 0.00017
 C -0.06290 -0.45704 1.88730
 C -0.06264 -0.45662 -1.88684
 F 0.43141 1.45912 1.67708
 F 0.43215 1.46050 -1.67921
 H -0.91350 -0.99779 1.65277
 H -0.91297 -0.99743 -1.65225
 H 0.75813 -1.09092 1.80703
 H 0.75800 -1.09048 -1.80654
 H -0.13025 -0.12297 2.84380
 H -0.12999 -0.12269 -2.84298
13
bifur_IRC_Cartesians_MW_output/new_data/bifur_traj4_Cartesians_MW point 80
C 0.06656 0.68038 1.06020
 C 0.06692 0.68106 -1.06054
 C -0.29735 1.06740 0.00018
 C -0.06304 -0.45818 1.88244
 C -0.06277 -0.45775 -1.88197
 F 0.43024 1.46078 1.68305
 F 0.43097 1.46219 -1.68523
 H -0.91415 -0.99761 1.64517
 H -0.91361 -0.99724 -1.64464
 H 0.75836 -1.09124 1.79856
 H 0.75823 -1.09079 -1.79804
 H -0.13032 -0.12965 2.84072
 H -0.13004 -0.12937 -2.83988
13
bifur_IRC_Cartesians_MW_output/new_data/bifur_traj4_Cartesians_MW point 81
C 0.06662 0.68341 1.06102
 C 0.06697 0.68411 -1.06136
 C -0.29372 1.07437 0.00018
 C -0.06319 -0.45937 1.87739
 C -0.06291 -0.45893 -1.87691
 F 0.42902 1.46252 1.68927
 F 0.42974 1.46396 -1.69150
 H -0.91482 -0.99742 1.63726
 H -0.91428 -0.99704 -1.63672
 H 0.75859 -1.09157 1.78974
 H 0.75847 -1.09111 -1.78920
 H -0.13038 -0.13661 2.83751
 H -0.13009 -0.13632 -2.83666
13
bifur_IRC_Cartesians_MW_output/new_data/bifur_traj4_Cartesians_MW point 82
C 0.06667 0.68648 1.06184
 C 0.06703 0.68719 -1.06219
 C -0.29004 1.08143 0.00019
 C -0.06334 -0.46058 1.87226
 C -0.06306 -0.46013 -1.87177
 F 0.42777 1.46428 1.69557
 F 0.42849 1.46575 -1.69786
 H -0.91551 -0.99722 1.62923
 H -0.91496 -0.99684 -1.62869
 H 0.75883 -1.09190 1.78079
 H 0.75872 -1.09143 -1.78023
 H -0.13045 -0.14367 2.83425
 H -0.13015 -0.14337 -2.83340
13
bifur_IRC_Cartesians_MW_output/new_data/bifur_traj4_Cartesians_MW point 83
C 0.06673 0.68956 1.06267
 C 0.06708 0.69030 -1.06302
 C -0.28635 1.08853 0.00019
 C -0.06349 -0.46179 1.86711
 C -0.06320 -0.46133 -1.86661
 F 0.42653 1.46605 1.70191
 F 0.42724 1.46755 -1.70424
 H -0.91620 -0.99703 1.62116
 H -0.91565 -0.99663 -1.62062
 H 0.75907 -1.09224 1.77180
 H 0.75896 -1.09176 -1.77122
 H -0.13051 -0.15076 2.83098
 H -0.13020 -0.15045 -2.83012
13
bifur_IRC_Cartesians_MW_output/new_data/bifur_traj4_Cartesians_MW point 84
C 0.06678 0.69258 1.06348
 C 0.06713 0.69333 -1.06384
 C -0.28274 1.09548 0.00020
 C -0.06364 -0.46297 1.86208
 C -0.06334 -0.46250 -1.86156
 F 0.42531 1.46778 1.70810
 F 0.42601 1.46931 -1.71049
 H -0.91687 -0.99684 1.61327
 H -0.91632 -0.99643 -1.61272
 H 0.75930 -1.09256 1.76301
 H 0.75920 -1.09208 -1.76241
 H -0.13058 -0.15770 2.82778
 H -0.13025 -0.15738 -2.82691
13
bifur_IRC_Cartesians_MW_output/new_data/bifur_traj4_Cartesians_MW point 85
C 0.06683 0.69531 1.06422
 C 0.06718 0.69608 -1.06458
 C -0.27946 1.10176 0.00020
 C -0.06377 -0.46405 1.85752
 C -0.06347 -0.46357 -1.85699
 F 0.42421 1.46935 1.71371
 F 0.42490 1.47090 -1.71614
 H -0.91748 -0.99667 1.60613
 H -0.91692 -0.99625 -1.60558
 H 0.75951 -1.09286 1.75505
 H 0.75942 -1.09237 -1.75443
 H -0.13064 -0.16398 2.82489
 H -0.13030 -0.16365 -2.82400
13
bifur_IRC_Cartesians_MW_output/new_data/bifur_traj4_Cartesians_MW point 86
C 0.06687 0.69742 1.06479
 C 0.06722 0.69820 -1.06515
 C -0.27693 1.10663 0.00021
 C -0.06387 -0.46488 1.85398
 C -0.06357 -0.46439 -1.85345
 F 0.42335 1.47056 1.71806
 F 0.42404 1.47213 -1.72052
 H -0.91795 -0.99653 1.60060
 H -0.91739 -0.99611 -1.60004
 H 0.75967 -1.09309 1.74888
 H 0.75959 -1.09259 -1.74825
 H -0.13069 -0.16884 2.82264
 H -0.13034 -0.16851 -2.82175
13
bifur_IRC_Cartesians_MW_output/new_data/bifur_traj4_Cartesians_MW point 87
C 0.06689 0.69879 1.06515
 C 0.06724 0.69958 -1.06552
 C -0.27529 1.10978 0.00021
 C -0.06394 -0.46542 1.85170
 C -0.06364 -0.46492 -1.85116
 F 0.42280 1.47135 1.72087
 F 0.42349 1.47293 -1.72335
 H -0.91825 -0.99645 1.59702
 H -0.91770 -0.99602 -1.59646
 H 0.75978 -1.09324 1.74490
 H 0.75970 -1.09274 -1.74426
 H -0.13072 -0.17199 2.82119
 H -0.13036 -0.17165 -2.82030
13
bifur_IRC_Cartesians_MW_output/new_data/bifur_traj4_Cartesians_MW point 88
C 0.06691 0.69959 1.06537
 C 0.06726 0.70038 -1.06573
 C -0.27433 1.11162 0.00021
 C -0.06398 -0.46573 1.85036
 C -0.06367 -0.46523 -1.84982
 F 0.42248 1.47181 1.72251
 F 0.42316 1.47340 -1.72501
 H -0.91843 -0.99640 1.59493
 H -0.91787 -0.99597 -1.59437
 H 0.75984 -1.09333 1.74256
 H 0.75976 -1.09282 -1.74192
 H -0.13073 -0.17383 2.82034
 H -0.13038 -0.17349 -2.81945
13
bifur_IRC_Cartesians_MW_output/new_data/bifur_traj4_Cartesians_MW point 89
C 0.06691 0.69959 1.06537
 C 0.06726 0.70038 -1.06573
 C -0.27433 1.11162 0.00021
 C -0.06398 -0.46573 1.85036
 C -0.06367 -0.46523 -1.84982
 F 0.42248 1.47181 1.72251
 F 0.42316 1.47340 -1.72501
 H -0.91843 -0.99640 1.59493
 H -0.91787 -0.99597 -1.59437
 H 0.75984 -1.09333 1.74257
 H 0.75976 -1.09282 -1.74192
 H -0.13073 -0.17383 2.82034
 H -0.13038 -0.17349 -2.81945
13
bifur_IRC_Cartesians_MW_output/new_data/bifur_traj4_Cartesians_MW point 90
C 0.06692 0.70043 1.06559
 C 0.06727 0.70122 -1.06596
 C -0.27333 1.11355 0.00021
 C -0.06402 -0.46606 1.84897
 C -0.06371 -0.46556 -1.84842
 F 0.42214 1.47229 1.72423
 F 0.42282 1.47389 -1.72675
 H -0.91862 -0.99635 1.59274
 H -0.91806 -0.99592 -1.59217
 H 0.75990 -1.09342 1.74012
 H 0.75983 -1.09291 -1.73947
 H -0.13075 -0.17576 2.81945
 H -0.13039 -0.17542 -2.81855
13
bifur_IRC_Cartesians_MW_output/new_data/bifur_traj4_Cartesians_MW point 91
C 0.06693 0.70084 1.06570
 C 0.06728 0.70163 -1.06607
 C -0.27284 1.11449 0.00021
 C -0.06404 -0.46622 1.84829
 C -0.06373 -0.46572 -1.84774
 F 0.42197 1.47252 1.72507
 F 0.42265 1.47412 -1.72759
 H -0.91871 -0.99632 1.59168
 H -0.91815 -0.99589 -1.59111
 H 0.75994 -1.09346 1.73894
 H 0.75986 -1.09295 -1.73828
 H -0.13076 -0.17669 2.81902
 H -0.13040 -0.17635 -2.81812
13
bifur_IRC_Cartesians_MW_output/new_data/bifur_traj4_Cartesians_MW point 92
C 0.06694 0.70142 1.06586
 C 0.06729 0.70223 -1.06623
 C -0.27214 1.11584 0.00021
 C -0.06407 -0.46645 1.84730
 C -0.06376 -0.46595 -1.84675
 F 0.42173 1.47286 1.72628
 F 0.42242 1.47447 -1.72881
 H -0.91884 -0.99628 1.59014
 H -0.91828 -0.99585 -1.58957
 H 0.75998 -1.09352 1.73722
 H 0.75991 -1.09301 -1.73656
 H -0.13077 -0.17805 2.81840
 H -0.13041 -0.17770 -2.81750
13
bifur_IRC_Cartesians_MW_output/new_data/bifur_traj4_Cartesians_MW point 93
C 0.06696 0.70223 1.06608
 C 0.06730 0.70304 -1.06645
 C -0.27117 1.11771 0.00021
 C -0.06411 -0.46677 1.84595
 C -0.06380 -0.46626 -1.84540
 F 0.42141 1.47332 1.72794
 F 0.42209 1.47494 -1.73049
 H -0.91902 -0.99623 1.58802
 H -0.91846 -0.99580 -1.58745
 H 0.76004 -1.09361 1.73486
 H 0.75997 -1.09310 -1.73419
 H -0.13079 -0.17991 2.81754
 H -0.13042 -0.17956 -2.81663
13
bifur_IRC_Cartesians_MW_output/new_data/bifur_traj4_Cartesians_MW point 94
C 0.06697 0.70322 1.06635
 C 0.06732 0.70404 -1.06672
 C -0.26998 1.11998 0.00022
 C -0.06416 -0.46716 1.84430
 C -0.06384 -0.46665 -1.84374
 F 0.42101 1.47389 1.72997
 F 0.42168 1.47552 -1.73253
 H -0.91924 -0.99617 1.58543
 H -0.91868 -0.99573 -1.58486
 H 0.76012 -1.09372 1.73198
 H 0.76005 -1.09320 -1.73130
 H -0.13081 -0.18218 2.81649
 H -0.13044 -0.18184 -2.81558
13
bifur_IRC_Cartesians_MW_output/new_data/bifur_traj4_Cartesians_MW point 95
C 0.06699 0.70435 1.06665
 C 0.06734 0.70517 -1.06702
 C -0.26863 1.12257 0.00022
 C -0.06421 -0.46760 1.84242
 C -0.06390 -0.46709 -1.84186
 F 0.42055 1.47454 1.73228
 F 0.42123 1.47617 -1.73486
 H -0.91949 -0.99610 1.58249
 H -0.91893 -0.99566 -1.58192
 H 0.76021 -1.09384 1.72870
 H 0.76014 -1.09332 -1.72802
 H -0.13084 -0.18477 2.81530
 H -0.13046 -0.18442 -2.81439
13
bifur_IRC_Cartesians_MW_output/new_data/bifur_traj4_Cartesians_MW point 96
C 0.06702 0.70560 1.06699
 C 0.06736 0.70643 -1.06736
 C -0.26713 1.12546 0.00022
 C -0.06427 -0.46809 1.84032
 C -0.06396 -0.46758 -1.83976
 F 0.42005 1.47526 1.73486
 F 0.42072 1.47690 -1.73746
 H -0.91977 -0.99602 1.57921
 H -0.91921 -0.99557 -1.57863
 H 0.76030 -1.09398 1.72504
 H 0.76024 -1.09346 -1.72435
 H -0.13086 -0.18766 2.81397
 H -0.13048 -0.18730 -2.81305
13
bifur_IRC_Cartesians_MW_output/new_data/bifur_traj4_Cartesians_MW point 97
C 0.06704 0.70703 1.06737
 C 0.06739 0.70786 -1.06774
 C -0.26542 1.12874 0.00022
 C -0.06434 -0.46865 1.83795
 C -0.06402 -0.46813 -1.83737
 F 0.41947 1.47608 1.73779
 F 0.42014 1.47773 -1.74041
 H -0.92009 -0.99593 1.57548
 H -0.91952 -0.99548 -1.57490
 H 0.76041 -1.09413 1.72089
 H 0.76035 -1.09361 -1.72019
 H -0.13089 -0.19093 2.81246
 H -0.13051 -0.19057 -2.81153
13
bifur_IRC_Cartesians_MW_output/new_data/bifur_traj4_Cartesians_MW point 98
C 0.06707 0.70863 1.06780
 C 0.06741 0.70947 -1.06818
 C -0.26351 1.13242 0.00023
 C -0.06442 -0.46928 1.83528
 C -0.06410 -0.46875 -1.83470
 F 0.41882 1.47699 1.74107
 F 0.41949 1.47867 -1.74372
 H -0.92045 -0.99583 1.57130
 H -0.91988 -0.99538 -1.57072
 H 0.76054 -1.09431 1.71623
 H 0.76048 -1.09378 -1.71552
 H -0.13093 -0.19461 2.81076
 H -0.13054 -0.19425 -2.80983
13
bifur_IRC_Cartesians_MW_output/new_data/bifur_traj4_Cartesians_MW point 99
C 0.06710 0.71034 1.06826
 C 0.06744 0.71119 -1.06864
 C -0.26146 1.13636 0.00023
 C -0.06450 -0.46995 1.83242
 C -0.06418 -0.46942 -1.83184
 F 0.41813 1.47797 1.74458
 F 0.41879 1.47966 -1.74726
 H -0.92083 -0.99572 1.56683
 H -0.92026 -0.99526 -1.56625
 H 0.76067 -1.09449 1.71125
 H 0.76062 -1.09396 -1.71053
 H -0.13097 -0.19854 2.80895
 H -0.13057 -0.19817 -2.80801
13
bifur_IRC_Cartesians_MW_output/new_data/bifur_traj4_Cartesians_MW point 100
C 0.06710 0.71034 1.06826
 C 0.06744 0.71119 -1.06864
 C -0.26146 1.13636 0.00023
 C -0.06450 -0.46995 1.83242
 C -0.06418 -0.46942 -1.83184
 F 0.41813 1.47797 1.74458
 F 0.41879 1.47966 -1.74726
 H -0.92083 -0.99572 1.56683
 H -0.92026 -0.99526 -1.56624
 H 0.76067 -1.09449 1.71125
 H 0.76062 -1.09396 -1.71053
 H -0.13097 -0.19854 2.80895
 H -0.13057 -0.19817 -2.80801
13
bifur_IRC_Cartesians_MW_output/new_data/bifur_traj4_Cartesians_MW point 101
C 0.06716 0.71378 1.06918
 C 0.06750 0.71465 -1.06957
 C -0.25733 1.14429 0.00023
 C -0.06467 -0.47131 1.82667
 C -0.06434 -0.47076 -1.82607
 F 0.41674 1.47995 1.75166
 F 0.41739 1.48167 -1.75440
 H -0.92160 -0.99550 1.55782
 H -0.92102 -0.99504 -1.55722
 H 0.76093 -1.09487 1.70120
 H 0.76089 -1.09432 -1.70046
 H -0.13104 -0.20646 2.80529
 H -0.13063 -0.20609 -2.80435
13
bifur_IRC_Cartesians_MW_output/new_data/bifur_traj4_Cartesians_MW point 102
C 0.06720 0.71560 1.06967
 C 0.06754 0.71648 -1.07006
 C -0.25516 1.14847 0.00024
 C -0.06476 -0.47202 1.82364
 C -0.06443 -0.47147 -1.82303
 F 0.41601 1.48099 1.75539
 F 0.41666 1.48273 -1.75816
 H -0.92200 -0.99539 1.55307
 H -0.92142 -0.99492 -1.55247
 H 0.76107 -1.09507 1.69591
 H 0.76104 -1.09451 -1.69515
 H -0.13108 -0.21064 2.80337
 H -0.13066 -0.21026 -2.80242
13
bifur_IRC_Cartesians_MW_output/new_data/bifur_traj4_Cartesians_MW point 103
C 0.06723 0.71762 1.07022
 C 0.06757 0.71851 -1.07061
 C -0.25273 1.15312 0.00024
 C -0.06486 -0.47282 1.82026
 C -0.06452 -0.47226 -1.81965
 F 0.41519 1.48215 1.75954
 F 0.41583 1.48391 -1.76234
 H -0.92245 -0.99526 1.54779
 H -0.92187 -0.99478 -1.54718
 H 0.76123 -1.09529 1.69002
 H 0.76120 -1.09473 -1.68925
 H -0.13113 -0.21529 2.80122
 H -0.13069 -0.21490 -2.80026
13
bifur_IRC_Cartesians_MW_output/new_data/bifur_traj4_Cartesians_MW point 104
C 0.06727 0.71996 1.07085
 C 0.06761 0.72087 -1.07124
 C -0.24993 1.15852 0.00025
 C -0.06497 -0.47374 1.81635
 C -0.06463 -0.47317 -1.81572
 F 0.41424 1.48350 1.76436
 F 0.41488 1.48528 -1.76719
 H -0.92298 -0.99511 1.54166
 H -0.92239 -0.99463 -1.54105
 H 0.76141 -1.09554 1.68319
 H 0.76138 -1.09498 -1.68240
 H -0.13118 -0.22067 2.79874
 H -0.13073 -0.22029 -2.79777
13
bifur_IRC_Cartesians_MW_output/new_data/bifur_traj4_Cartesians_MW point 105
C 0.06732 0.72269 1.07158
 C 0.06766 0.72361 -1.07198
 C -0.24666 1.16479 0.00025
 C -0.06510 -0.47481 1.81180
 C -0.06476 -0.47423 -1.81117
 F 0.41314 1.48506 1.76995
 F 0.41377 1.48687 -1.77283
 H -0.92358 -0.99494 1.53454
 H -0.92300 -0.99445 -1.53392
 H 0.76162 -1.09584 1.67525
 H 0.76160 -1.09526 -1.67444
 H -0.13124 -0.22694 2.79585
 H -0.13078 -0.22654 -2.79487
13
bifur_IRC_Cartesians_MW_output/new_data/bifur_traj4_Cartesians_MW point 106
C 0.06738 0.72574 1.07240
 C 0.06771 0.72668 -1.07280
 C -0.24301 1.17181 0.00026
 C -0.06525 -0.47601 1.80671
 C -0.06490 -0.47542 -1.80606
 F 0.41191 1.48681 1.77622
 F 0.41253 1.48865 -1.77915
 H -0.92426 -0.99475 1.52655
 H -0.92367 -0.99425 -1.52593
 H 0.76186 -1.09617 1.66636
 H 0.76184 -1.09559 -1.66553
 H -0.13130 -0.23396 2.79261
 H -0.13084 -0.23355 -2.79163
13
bifur_IRC_Cartesians_MW_output/new_data/bifur_traj4_Cartesians_MW point 107
C 0.06744 0.72900 1.07327
 C 0.06777 0.72995 -1.07368
 C -0.23910 1.17932 0.00026
 C -0.06541 -0.47729 1.80126
 C -0.06505 -0.47669 -1.80060
 F 0.41059 1.48868 1.78291
 F 0.41121 1.49055 -1.78590
 H -0.92499 -0.99455 1.51803
 H -0.92440 -0.99403 -1.51740
 H 0.76211 -1.09652 1.65686
 H 0.76210 -1.09593 -1.65600
 H -0.13137 -0.24145 2.78916
 H -0.13089 -0.24104 -2.78816
13
bifur_IRC_Cartesians_MW_output/new_data/bifur_traj4_Cartesians_MW point 108
C 0.06750 0.73236 1.07418
 C 0.06783 0.73333 -1.07459
 C -0.23508 1.18705 0.00027
 C -0.06557 -0.47861 1.79565
 C -0.06521 -0.47800 -1.79498
 F 0.40923 1.49061 1.78982
 F 0.40984 1.49251 -1.79286
 H -0.92574 -0.99433 1.50924
 H -0.92514 -0.99381 -1.50861
 H 0.76237 -1.09689 1.64706
 H 0.76237 -1.09629 -1.64618
 H -0.13145 -0.24918 2.78559
 H -0.13095 -0.24876 -2.78458
13
bifur_IRC_Cartesians_MW_output/new_data/bifur_traj4_Cartesians_MW point 109
C 0.06756 0.73577 1.07509
 C 0.06789 0.73676 -1.07551
 C -0.23099 1.19490 0.00027
 C -0.06574 -0.47995 1.78996
 C -0.06537 -0.47932 -1.78927
 F 0.40786 1.49257 1.79682
 F 0.40846 1.49449 -1.79992
 H -0.92650 -0.99412 1.50033
 H -0.92590 -0.99359 -1.49969
 H 0.76263 -1.09726 1.63712
 H 0.76264 -1.09665 -1.63623
 H -0.13152 -0.25702 2.78198
 H -0.13101 -0.25659 -2.78096
13
bifur_IRC_Cartesians_MW_output/new_data/bifur_traj4_Cartesians_MW point 110
C 0.06762 0.73922 1.07602
 C 0.06795 0.74023 -1.07644
 C -0.22686 1.20284 0.00028
 C -0.06591 -0.48130 1.78420
 C -0.06553 -0.48067 -1.78350
 F 0.40646 1.49455 1.80390
 F 0.40706 1.49650 -1.80706
 H -0.92727 -0.99390 1.49131
 H -0.92666 -0.99336 -1.49066
 H 0.76290 -1.09763 1.62707
 H 0.76292 -1.09701 -1.62615
 H -0.13160 -0.26495 2.77832
 H -0.13107 -0.26451 -2.77729
13
bifur_IRC_Cartesians_MW_output/new_data/bifur_traj4_Cartesians_MW point 111
C 0.06762 0.73922 1.07602
 C 0.06795 0.74023 -1.07644
 C -0.22686 1.20284 0.00028
 C -0.06591 -0.48130 1.78420
 C -0.06553 -0.48067 -1.78350
 F 0.40646 1.49455 1.80390
 F 0.40706 1.49651 -1.80706
 H -0.92727 -0.99390 1.49131
 H -0.92666 -0.99336 -1.49066
 H 0.76290 -1.09763 1.62707
 H 0.76292 -1.09701 -1.62615
 H -0.13160 -0.26495 2.77832
 H -0.13107 -0.26451 -2.77729
13
bifur_IRC_Cartesians_MW_output/new_data/bifur_traj4_Cartesians_MW point 112
C 0.06774 0.74618 1.07789
 C 0.06807 0.74723 -1.07832
 C -0.21852 1.21887 0.00029
 C -0.06625 -0.48404 1.77257
 C -0.06586 -0.48338 -1.77184
 F 0.40365 1.49854 1.81820
 F 0.40423 1.50057 -1.82148
 H -0.92882 -0.99346 1.47310
 H -0.92821 -0.99290 -1.47244
 H 0.76343 -1.09839 1.60678
 H 0.76347 -1.09775 -1.60581
 H -0.13175 -0.28096 2.77093
 H -0.13120 -0.28050 -2.76988
13
bifur_IRC_Cartesians_MW_output/new_data/bifur_traj4_Cartesians_MW point 113
C 0.06780 0.74954 1.07880
 C 0.06813 0.75062 -1.07923
 C -0.21449 1.22662 0.00030
 C -0.06641 -0.48536 1.76695
 C -0.06602 -0.48469 -1.76621
 F 0.40229 1.50047 1.82512
 F 0.40286 1.50253 -1.82845
 H -0.92957 -0.99325 1.46429
 H -0.92896 -0.99268 -1.46363
 H 0.76369 -1.09876 1.59697
 H 0.76374 -1.09811 -1.59597
 H -0.13182 -0.28870 2.76736
 H -0.13125 -0.28823 -2.76630
13
bifur_IRC_Cartesians_MW_output/new_data/bifur_traj4_Cartesians_MW point 114
C 0.06786 0.75264 1.07963
 C 0.06818 0.75373 -1.08007
 C -0.21077 1.23375 0.00030
 C -0.06656 -0.48658 1.76178
 C -0.06616 -0.48590 -1.76102
 F 0.40104 1.50225 1.83148
 F 0.40160 1.50434 -1.83487
 H -0.93026 -0.99306 1.45619
 H -0.92964 -0.99247 -1.45552
 H 0.76393 -1.09909 1.58794
 H 0.76399 -1.09844 -1.58692
 H -0.13189 -0.29582 2.76408
 H -0.13131 -0.29535 -2.76300
13
bifur_IRC_Cartesians_MW_output/new_data/bifur_traj4_Cartesians_MW point 115
C 0.06791 0.75535 1.08036
 C 0.06823 0.75645 -1.08080
 C -0.20754 1.23997 0.00031
 C -0.06669 -0.48764 1.75727
 C -0.06629 -0.48695 -1.75650
 F 0.39995 1.50380 1.83703
 F 0.40050 1.50591 -1.84046
 H -0.93086 -0.99289 1.44912
 H -0.93024 -0.99230 -1.44844
 H 0.76414 -1.09939 1.58006
 H 0.76420 -1.09872 -1.57902
 H -0.13195 -0.30204 2.76121
 H -0.13136 -0.30156 -2.76013
13
bifur_IRC_Cartesians_MW_output/new_data/bifur_traj4_Cartesians_MW point 116
C 0.06795 0.75765 1.08098
 C 0.06827 0.75876 -1.08142
 C -0.20478 1.24527 0.00031
 C -0.06681 -0.48855 1.75342
 C -0.06640 -0.48785 -1.75265
 F 0.39902 1.50512 1.84176
 F 0.39957 1.50725 -1.84523
 H -0.93138 -0.99274 1.44310
 H -0.93075 -0.99214 -1.44242
 H 0.76432 -1.09964 1.57335
 H 0.76439 -1.09897 -1.57230
 H -0.13200 -0.30733 2.75877
 H -0.13140 -0.30685 -2.75768
13
bifur_IRC_Cartesians_MW_output/new_data/bifur_traj4_Cartesians_MW point 117
C 0.06799 0.75965 1.08152
 C 0.06831 0.76078 -1.08196
 C -0.20238 1.24989 0.00031
 C -0.06690 -0.48934 1.75008
 C -0.06649 -0.48863 -1.74929
 F 0.39821 1.50628 1.84588
 F 0.39875 1.50842 -1.84938
 H -0.93182 -0.99262 1.43786
 H -0.93120 -0.99201 -1.43717
 H 0.76447 -1.09986 1.56750
 H 0.76455 -1.09918 -1.56644
 H -0.13204 -0.31194 2.75664
 H -0.13143 -0.31145 -2.75554
13
bifur_IRC_Cartesians_MW_output/new_data/bifur_traj4_Cartesians_MW point 118
C 0.06802 0.76152 1.08202
 C 0.06834 0.76266 -1.08247
 C -0.20014 1.25418 0.00032
 C -0.06699 -0.49007 1.74696
 C -0.06658 -0.48935 -1.74617
 F 0.39745 1.50735 1.84971
 F 0.39799 1.50951 -1.85325
 H -0.93224 -0.99250 1.43298
 H -0.93161 -0.99189 -1.43229
 H 0.76462 -1.10006 1.56206
 H 0.76470 -1.09938 -1.56099
 H -0.13208 -0.31624 2.75466
 H -0.13147 -0.31574 -2.75356
13
bifur_IRC_Cartesians_MW_output/new_data/bifur_traj4_Cartesians_MW point 119
C 0.06805 0.76340 1.08252
 C 0.06837 0.76455 -1.08298
 C -0.19789 1.25851 0.00032
 C -0.06709 -0.49081 1.74382
 C -0.06667 -0.49009 -1.74302
 F 0.39669 1.50842 1.85357
 F 0.39723 1.51061 -1.85714
 H -0.93266 -0.99238 1.42807
 H -0.93203 -0.99176 -1.42737
 H 0.76476 -1.10026 1.55659
 H 0.76485 -1.09957 -1.55550
 H -0.13212 -0.32056 2.75267
 H -0.13150 -0.32005 -2.75156
13
bifur_IRC_Cartesians_MW_output/new_data/bifur_traj4_Cartesians_MW point 120
C 0.06809 0.76539 1.08306
 C 0.06841 0.76655 -1.08352
 C -0.19550 1.26310 0.00032
 C -0.06718 -0.49159 1.74049
 C -0.06676 -0.49086 -1.73969
 F 0.39589 1.50957 1.85767
 F 0.39642 1.51177 -1.86127
 H -0.93310 -0.99225 1.42285
 H -0.93247 -0.99163 -1.42215
 H 0.76492 -1.10048 1.55078
 H 0.76500 -1.09979 -1.54967
 H -0.13216 -0.32514 2.75056
 H -0.13153 -0.32464 -2.74944
13
bifur_IRC_Cartesians_MW_output/new_data/bifur_traj4_Cartesians_MW point 121
C 0.06813 0.76753 1.08363
 C 0.06844 0.76870 -1.08409
 C -0.19294 1.26802 0.00033
 C -0.06729 -0.49243 1.73692
 C -0.06686 -0.49169 -1.73611
 F 0.39502 1.51080 1.86206
 F 0.39555 1.51302 -1.86569
 H -0.93358 -0.99212 1.41726
 H -0.93295 -0.99149 -1.41656
 H 0.76508 -1.10071 1.54455
 H 0.76517 -1.10001 -1.54343
 H -0.13221 -0.33006 2.74829
 H -0.13157 -0.32954 -2.74716
13
bifur_IRC_Cartesians_MW_output/new_data/bifur_traj4_Cartesians_MW point 122
C 0.06813 0.76753 1.08363
 C 0.06844 0.76870 -1.08409
 C -0.19294 1.26802 0.00033
 C -0.06729 -0.49243 1.73693
 C -0.06686 -0.49169 -1.73611
 F 0.39502 1.51079 1.86206
 F 0.39555 1.51302 -1.86569
 H -0.93358 -0.99212 1.41726
 H -0.93295 -0.99149 -1.41656
 H 0.76508 -1.10071 1.54455
 H 0.76517 -1.10001 -1.54343
 H -0.13221 -0.33006 2.74829
 H -0.13157 -0.32954 -2.74716
13
bifur_IRC_Cartesians_MW_output/new_data/bifur_traj4_Cartesians_MW point 123
C 0.06821 0.77223 1.08490
 C 0.06852 0.77343 -1.08536
 C -0.18731 1.27883 0.00033
 C -0.06752 -0.49428 1.72908
 C -0.06708 -0.49352 -1.72824
 F 0.39312 1.51349 1.87171
 F 0.39364 1.51576 -1.87542
 H -0.93463 -0.99182 1.40497
 H -0.93399 -0.99118 -1.40426
 H 0.76544 -1.10122 1.53085
 H 0.76555 -1.10051 -1.52970
 H -0.13231 -0.34086 2.74331
 H -0.13165 -0.34034 -2.74216
13
bifur_IRC_Cartesians_MW_output/new_data/bifur_traj4_Cartesians_MW point 124
C 0.06826 0.77482 1.08559
 C 0.06857 0.77603 -1.08606
 C -0.18421 1.28480 0.00034
 C -0.06764 -0.49530 1.72475
 C -0.06721 -0.49453 -1.72391
 F 0.39208 1.51498 1.87703
 F 0.39259 1.51727 -1.88078
 H -0.93521 -0.99166 1.39820
 H -0.93456 -0.99101 -1.39748
 H 0.76564 -1.10150 1.52330
 H 0.76576 -1.10078 -1.52213
 H -0.13237 -0.34682 2.74056
 H -0.13170 -0.34629 -2.73941
13
bifur_IRC_Cartesians_MW_output/new_data/bifur_traj4_Cartesians_MW point 125
C 0.06831 0.77752 1.08632
 C 0.06862 0.77875 -1.08679
 C -0.18097 1.29102 0.00034
 C -0.06777 -0.49636 1.72024
 C -0.06733 -0.49559 -1.71938
 F 0.39099 1.51653 1.88258
 F 0.39149 1.51884 -1.88638
 H -0.93581 -0.99149 1.39113
 H -0.93516 -0.99083 -1.39041
 H 0.76585 -1.10180 1.51542
 H 0.76597 -1.10107 -1.51424
 H -0.13243 -0.35303 2.73769
 H -0.13175 -0.35250 -2.73653
13
bifur_IRC_Cartesians_MW_output/new_data/bifur_traj4_Cartesians_MW point 126
C 0.06836 0.78025 1.08705
 C 0.06867 0.78149 -1.08753
 C -0.17770 1.29730 0.00035
 C -0.06791 -0.49743 1.71569
 C -0.06746 -0.49665 -1.71482
 F 0.38988 1.51809 1.88819
 F 0.39038 1.52043 -1.89203
 H -0.93642 -0.99132 1.38400
 H -0.93577 -0.99065 -1.38327
 H 0.76606 -1.10210 1.50747
 H 0.76619 -1.10136 -1.50627
 H -0.13249 -0.35931 2.73480
 H -0.13179 -0.35876 -2.73363
13
bifur_IRC_Cartesians_MW_output/new_data/bifur_traj4_Cartesians_MW point 127
C 0.06840 0.78296 1.08778
 C 0.06871 0.78422 -1.08826
 C -0.17446 1.30353 0.00035
 C -0.06804 -0.49849 1.71116
 C -0.06759 -0.49770 -1.71029
 F 0.38879 1.51965 1.89375
 F 0.38928 1.52201 -1.89764
 H -0.93702 -0.99115 1.37692
 H -0.93637 -0.99047 -1.37618
 H 0.76627 -1.10239 1.49958
 H 0.76640 -1.10164 -1.49836
 H -0.13255 -0.36553 2.73193
 H -0.13184 -0.36498 -2.73075
13
bifur_IRC_Cartesians_MW_output/new_data/bifur_traj4_Cartesians_MW point 128
C 0.06845 0.78563 1.08850
 C 0.06876 0.78690 -1.08898
 C -0.17126 1.30968 0.00036
 C -0.06817 -0.49954 1.70670
 C -0.06771 -0.49874 -1.70582
 F 0.38771 1.52118 1.89923
 F 0.38819 1.52357 -1.90317
 H -0.93762 -0.99098 1.36993
 H -0.93696 -0.99030 -1.36919
 H 0.76648 -1.10268 1.49179
 H 0.76662 -1.10193 -1.49055
 H -0.13260 -0.37168 2.72910
 H -0.13189 -0.37112 -2.72791
13
bifur_IRC_Cartesians_MW_output/new_data/bifur_traj4_Cartesians_MW point 129
C 0.06850 0.78824 1.08920
 C 0.06880 0.78953 -1.08969
 C -0.16812 1.31570 0.00036
 C -0.06830 -0.50057 1.70234
 C -0.06784 -0.49976 -1.70144
 F 0.38665 1.52268 1.90461
 F 0.38713 1.52510 -1.90859
 H -0.93820 -0.99081 1.36309
 H -0.93754 -0.99013 -1.36234
 H 0.76668 -1.10296 1.48417
 H 0.76683 -1.10220 -1.48291
 H -0.13266 -0.37769 2.72632
 H -0.13194 -0.37713 -2.72512
13
bifur_IRC_Cartesians_MW_output/new_data/bifur_traj4_Cartesians_MW point 130
C 0.06854 0.79078 1.08988
 C 0.06885 0.79209 -1.09038
 C -0.16508 1.32155 0.00037
 C -0.06842 -0.50157 1.69810
 C -0.06795 -0.50075 -1.69719
 F 0.38563 1.52414 1.90982
 F 0.38610 1.52658 -1.91384
 H -0.93877 -0.99065 1.35645
 H -0.93810 -0.98996 -1.35570
 H 0.76688 -1.10324 1.47677
 H 0.76703 -1.10247 -1.47549
 H -0.13272 -0.38353 2.72363
 H -0.13198 -0.38296 -2.72242
13
bifur_IRC_Cartesians_MW_output/new_data/bifur_traj4_Cartesians_MW point 131
C 0.06859 0.79326 1.09055
 C 0.06889 0.79458 -1.09105
 C -0.16211 1.32726 0.00037
 C -0.06854 -0.50255 1.69395
 C -0.06807 -0.50172 -1.69303
 F 0.38462 1.52556 1.91492
 F 0.38509 1.52802 -1.91898
 H -0.93932 -0.99050 1.34996
 H -0.93865 -0.98980 -1.34920
 H 0.76707 -1.10351 1.46954
 H 0.76723 -1.10274 -1.46824
 H -0.13277 -0.38923 2.72100
 H -0.13202 -0.38866 -2.71978
13
bifur_IRC_Cartesians_MW_output/new_data/bifur_traj4_Cartesians_MW point 132
C 0.06863 0.79577 1.09123
 C 0.06894 0.79710 -1.09172
 C -0.15911 1.33303 0.00038
 C -0.06866 -0.50353 1.68977
 C -0.06819 -0.50269 -1.68884
 F 0.38361 1.52700 1.92007
 F 0.38407 1.52949 -1.92417
 H -0.93988 -0.99034 1.34341
 H -0.93921 -0.98963 -1.34265
 H 0.76726 -1.10378 1.46223
 H 0.76743 -1.10300 -1.46092
 H -0.13283 -0.39500 2.71834
 H -0.13207 -0.39441 -2.71712
13
bifur_IRC_Cartesians_MW_output/new_data/bifur_traj4_Cartesians_MW point 133
C 0.06863 0.79577 1.09123
 C 0.06894 0.79710 -1.09172
 C -0.15911 1.33303 0.00038
 C -0.06866 -0.50353 1.68977
 C -0.06819 -0.50269 -1.68884
 F 0.38361 1.52700 1.92006
 F 0.38407 1.52949 -1.92417
 H -0.93988 -0.99034 1.34341
 H -0.93921 -0.98963 -1.34265
 H 0.76726 -1.10378 1.46224
 H 0.76743 -1.10300 -1.46092
 H -0.13283 -0.39499 2.71834
 H -0.13207 -0.39441 -2.71712
13
bifur_IRC_Cartesians_MW_output/new_data/bifur_traj4_Cartesians_MW point 134
C 0.06873 0.80125 1.09270
 C 0.06903 0.80261 -1.09320
 C -0.15254 1.34564 0.00038
 C -0.06893 -0.50568 1.68062
 C -0.06845 -0.50483 -1.67967
 F 0.38140 1.53014 1.93132
 F 0.38185 1.53268 -1.93551
 H -0.94110 -0.99000 1.32908
 H -0.94043 -0.98927 -1.32831
 H 0.76768 -1.10438 1.44627
 H 0.76786 -1.10358 -1.44492
 H -0.13294 -0.40759 2.71253
 H -0.13216 -0.40699 -2.71129
13
bifur_IRC_Cartesians_MW_output/new_data/bifur_traj4_Cartesians_MW point 135
C 0.06879 0.80423 1.09350
 C 0.06908 0.80561 -1.09401
 C -0.14897 1.35251 0.00039
 C -0.06908 -0.50686 1.67564
 C -0.06859 -0.50599 -1.67468
 F 0.38019 1.53186 1.93745
 F 0.38063 1.53442 -1.94169
 H -0.94176 -0.98981 1.32128
 H -0.94109 -0.98907 -1.32050
 H 0.76791 -1.10470 1.43757
 H 0.76810 -1.10390 -1.43620
 H -0.13301 -0.41446 2.70937
 H -0.13222 -0.41385 -2.70811
13
bifur_IRC_Cartesians_MW_output/new_data/bifur_traj4_Cartesians_MW point 136
C 0.06884 0.80731 1.09433
 C 0.06914 0.80871 -1.09484
 C -0.14528 1.35960 0.00040
 C -0.06923 -0.50807 1.67050
 C -0.06873 -0.50719 -1.66952
 F 0.37895 1.53363 1.94377
 F 0.37938 1.53622 -1.94807
 H -0.94245 -0.98961 1.31322
 H -0.94177 -0.98887 -1.31244
 H 0.76815 -1.10504 1.42859
 H 0.76835 -1.10422 -1.42720
 H -0.13308 -0.42154 2.70610
 H -0.13227 -0.42093 -2.70484
13
bifur_IRC_Cartesians_MW_output/new_data/bifur_traj4_Cartesians_MW point 137
C 0.06890 0.81049 1.09518
 C 0.06919 0.81191 -1.09570
 C -0.14147 1.36692 0.00040
 C -0.06938 -0.50932 1.66519
 C -0.06888 -0.50843 -1.66420
 F 0.37766 1.53545 1.95031
 F 0.37809 1.53807 -1.95465
 H -0.94316 -0.98941 1.30491
 H -0.94248 -0.98866 -1.30412
 H 0.76840 -1.10538 1.41932
 H 0.76860 -1.10456 -1.41791
 H -0.13315 -0.42885 2.70273
 H -0.13233 -0.42823 -2.70145
13
bifur_IRC_Cartesians_MW_output/new_data/bifur_traj4_Cartesians_MW point 138
C 0.06896 0.81382 1.09608
 C 0.06925 0.81525 -1.09660
 C -0.13749 1.37457 0.00041
 C -0.06954 -0.51062 1.65964
 C -0.06904 -0.50972 -1.65864
 F 0.37632 1.53736 1.95713
 F 0.37674 1.54001 -1.96153
 H -0.94390 -0.98920 1.29622
 H -0.94321 -0.98844 -1.29542
 H 0.76865 -1.10574 1.40964
 H 0.76886 -1.10491 -1.40820
 H -0.13322 -0.43649 2.69920
 H -0.13238 -0.43586 -2.69792
13
bifur_IRC_Cartesians_MW_output/new_data/bifur_traj4_Cartesians_MW point 139
C 0.06902 0.81730 1.09701
 C 0.06931 0.81875 -1.09754
 C -0.13332 1.38258 0.00041
 C -0.06971 -0.51199 1.65383
 C -0.06920 -0.51108 -1.65281
 F 0.37491 1.53935 1.96428
 F 0.37532 1.54204 -1.96874
 H -0.94468 -0.98898 1.28711
 H -0.94399 -0.98821 -1.28631
 H 0.76892 -1.10612 1.39949
 H 0.76914 -1.10528 -1.39803
 H -0.13329 -0.44450 2.69551
 H -0.13245 -0.44386 -2.69421
13
bifur_IRC_Cartesians_MW_output/new_data/bifur_traj4_Cartesians_MW point 140
C 0.06908 0.82084 1.09796
 C 0.06937 0.82231 -1.09850
 C -0.12908 1.39073 0.00042
 C -0.06988 -0.51338 1.64792
 C -0.06937 -0.51246 -1.64689
 F 0.37348 1.54139 1.97155
 F 0.37388 1.54410 -1.97607
 H -0.94547 -0.98876 1.27786
 H -0.94477 -0.98798 -1.27704
 H 0.76920 -1.10651 1.38918
 H 0.76942 -1.10565 -1.38769
 H -0.13337 -0.45264 2.69176
 H -0.13251 -0.45199 -2.69045
13
bifur_IRC_Cartesians_MW_output/new_data/bifur_traj4_Cartesians_MW point 141
C 0.06915 0.82427 1.09889
 C 0.06943 0.82576 -1.09942
 C -0.12496 1.39863 0.00042
 C -0.07005 -0.51473 1.64219
 C -0.06953 -0.51379 -1.64114
 F 0.37210 1.54336 1.97860
 F 0.37249 1.54611 -1.98318
 H -0.94623 -0.98855 1.26888
 H -0.94553 -0.98775 -1.26806
 H 0.76946 -1.10688 1.37917
 H 0.76970 -1.10602 -1.37767
 H -0.13345 -0.46053 2.68812
 H -0.13257 -0.45987 -2.68680
13
bifur_IRC_Cartesians_MW_output/new_data/bifur_traj4_Cartesians_MW point 142
C 0.06920 0.82747 1.09975
 C 0.06949 0.82898 -1.10029
 C -0.12112 1.40601 0.00043
 C -0.07021 -0.51599 1.63683
 C -0.06968 -0.51504 -1.63577
 F 0.37080 1.54520 1.98519
 F 0.37119 1.54798 -1.98982
 H -0.94695 -0.98834 1.26049
 H -0.94624 -0.98754 -1.25967
 H 0.76971 -1.10723 1.36982
 H 0.76995 -1.10636 -1.36829
 H -0.13352 -0.46790 2.68472
 H -0.13262 -0.46724 -2.68339
13
bifur_IRC_Cartesians_MW_output/new_data/bifur_traj4_Cartesians_MW point 143
C 0.06926 0.83040 1.10053
 C 0.06954 0.83192 -1.10108
 C -0.11762 1.41274 0.00043
 C -0.07035 -0.51714 1.63195
 C -0.06981 -0.51618 -1.63088
 F 0.36962 1.54687 1.99119
 F 0.37000 1.54968 -1.99587
 H -0.94760 -0.98816 1.25285
 H -0.94689 -0.98735 -1.25202
 H 0.76993 -1.10755 1.36131
 H 0.77019 -1.10667 -1.35976
 H -0.13358 -0.47462 2.68162
 H -0.13268 -0.47395 -2.68028
13
bifur_IRC_Cartesians_MW_output/new_data/bifur_traj4_Cartesians_MW point 144
C 0.06926 0.83040 1.10053
 C 0.06954 0.83192 -1.10108
 C -0.11762 1.41274 0.00043
 C -0.07035 -0.51714 1.63195
 C -0.06981 -0.51618 -1.63088
 F 0.36962 1.54687 1.99119
 F 0.37000 1.54968 -1.99587
 H -0.94760 -0.98816 1.25285
 H -0.94689 -0.98735 -1.25202
 H 0.76993 -1.10755 1.36131
 H 0.77019 -1.10667 -1.35976
 H -0.13358 -0.47462 2.68162
 H -0.13268 -0.47395 -2.68028
13
bifur_IRC_Cartesians_MW_output/new_data/bifur_traj4_Cartesians_MW point 145
C 0.06934 0.83524 1.10184
 C 0.06963 0.83679 -1.10239
 C -0.11182 1.42389 0.00044
 C -0.07059 -0.51904 1.62386
 C -0.07004 -0.51807 -1.62277
 F 0.36766 1.54965 2.00114
 F 0.36803 1.55250 -2.00590
 H -0.94868 -0.98785 1.24018
 H -0.94797 -0.98703 -1.23934
 H 0.77031 -1.10807 1.34719
 H 0.77057 -1.10718 -1.34560
 H -0.13368 -0.48576 2.67648
 H -0.13276 -0.48508 -2.67512
13
bifur_IRC_Cartesians_MW_output/new_data/bifur_traj4_Cartesians_MW point 146
C 0.06938 0.83714 1.10235
 C 0.06966 0.83870 -1.10290
 C -0.10955 1.42825 0.00045
 C -0.07068 -0.51979 1.62070
 C -0.07013 -0.51881 -1.61960
 F 0.36690 1.55074 2.00503
 F 0.36726 1.55361 -2.00982
 H -0.94910 -0.98774 1.23523
 H -0.94839 -0.98690 -1.23438
 H 0.77045 -1.10828 1.34166
 H 0.77072 -1.10738 -1.34007
 H -0.13373 -0.49012 2.67447
 H -0.13279 -0.48943 -2.67311
13
bifur_IRC_Cartesians_MW_output/new_data/bifur_traj4_Cartesians_MW point 147
C 0.06940 0.83871 1.10277
 C 0.06969 0.84028 -1.10333
 C -0.10766 1.43188 0.00045
 C -0.07075 -0.52041 1.61807
 C -0.07020 -0.51942 -1.61697
 F 0.36626 1.55164 2.00827
 F 0.36662 1.55453 -2.01308
 H -0.94945 -0.98764 1.23111
 H -0.94874 -0.98680 -1.23026
 H 0.77057 -1.10845 1.33707
 H 0.77085 -1.10755 -1.33547
 H -0.13376 -0.49374 2.67280
 H -0.13282 -0.49305 -2.67143
13
bifur_IRC_Cartesians_MW_output/new_data/bifur_traj4_Cartesians_MW point 148
C 0.06943 0.84003 1.10312
 C 0.06971 0.84161 -1.10368
 C -0.10608 1.43492 0.00045
 C -0.07082 -0.52093 1.61587
 C -0.07027 -0.51993 -1.61476
 F 0.36573 1.55240 2.01098
 F 0.36608 1.55530 -2.01582
 H -0.94975 -0.98755 1.22766
 H -0.94903 -0.98671 -1.22681
 H 0.77068 -1.10860 1.33323
 H 0.77095 -1.10769 -1.33161
 H -0.13379 -0.49678 2.67140
 H -0.13285 -0.49608 -2.67003
13
bifur_IRC_Cartesians_MW_output/new_data/bifur_traj4_Cartesians_MW point 149
C 0.06945 0.84118 1.10343
 C 0.06973 0.84276 -1.10399
 C -0.10470 1.43756 0.00045
 C -0.07087 -0.52138 1.61395
 C -0.07032 -0.52038 -1.61284
 F 0.36526 1.55306 2.01334
 F 0.36562 1.55597 -2.01820
 H -0.95000 -0.98748 1.22465
 H -0.94928 -0.98664 -1.22380
 H 0.77076 -1.10872 1.32988
 H 0.77104 -1.10781 -1.32826
 H -0.13381 -0.49942 2.67018
 H -0.13287 -0.49872 -2.66880
13
bifur_IRC_Cartesians_MW_output/new_data/bifur_traj4_Cartesians_MW point 150
C 0.06947 0.84223 1.10371
 C 0.06975 0.84382 -1.10428
 C -0.10345 1.43997 0.00046
 C -0.07093 -0.52179 1.61220
 C -0.07037 -0.52079 -1.61108
 F 0.36484 1.55366 2.01549
 F 0.36519 1.55658 -2.02036
 H -0.95024 -0.98741 1.22192
 H -0.94952 -0.98657 -1.22106
 H 0.77085 -1.10883 1.32683
 H 0.77113 -1.10792 -1.32520
 H -0.13384 -0.50182 2.66907
 H -0.13288 -0.50112 -2.66769
13
bifur_IRC_Cartesians_MW_output/new_data/bifur_traj4_Cartesians_MW point 151
C 0.06949 0.84320 1.10398
 C 0.06977 0.84480 -1.10454
 C -0.10228 1.44221 0.00046
 C -0.07097 -0.52217 1.61057
 C -0.07042 -0.52117 -1.60945
 F 0.36445 1.55422 2.01749
 F 0.36479 1.55715 -2.02238
 H -0.95045 -0.98735 1.21937
 H -0.94973 -0.98650 -1.21851
 H 0.77092 -1.10894 1.32399
 H 0.77121 -1.10802 -1.32235
 H -0.13386 -0.50406 2.66804
 H -0.13290 -0.50336 -2.66666
13
bifur_IRC_Cartesians_MW_output/new_data/bifur_traj4_Cartesians_MW point 152
C 0.06950 0.84410 1.10422
 C 0.06978 0.84570 -1.10478
 C -0.10121 1.44428 0.00046
 C -0.07102 -0.52252 1.60907
 C -0.07046 -0.52152 -1.60795
 F 0.36408 1.55474 2.01933
 F 0.36443 1.55767 -2.02424
 H -0.95065 -0.98730 1.21702
 H -0.94993 -0.98644 -1.21616
 H 0.77099 -1.10904 1.32137
 H 0.77128 -1.10812 -1.31973
 H -0.13388 -0.50613 2.66708
 H -0.13292 -0.50542 -2.66570
13
bifur_IRC_Cartesians_MW_output/new_data/bifur_traj4_Cartesians_MW point 153
C 0.06952 0.84493 1.10444
 C 0.06980 0.84654 -1.10501
 C -0.10021 1.44620 0.00046
 C -0.07106 -0.52285 1.60768
 C -0.07050 -0.52184 -1.60656
 F 0.36375 1.55521 2.02104
 F 0.36409 1.55816 -2.02597
 H -0.95084 -0.98724 1.21484
 H -0.95012 -0.98639 -1.21398
 H 0.77105 -1.10913 1.31894
 H 0.77134 -1.10820 -1.31729
 H -0.13389 -0.50804 2.66620
 H -0.13293 -0.50733 -2.66481
13
bifur_IRC_Cartesians_MW_output/new_data/bifur_traj4_Cartesians_MW point 154
C 0.06953 0.84572 1.10465
 C 0.06981 0.84734 -1.10522
 C -0.09926 1.44803 0.00046
 C -0.07110 -0.52316 1.60636
 C -0.07053 -0.52215 -1.60523
 F 0.36342 1.55567 2.02267
 F 0.36377 1.55862 -2.02761
 H -0.95102 -0.98719 1.21277
 H -0.95029 -0.98634 -1.21190
 H 0.77112 -1.10921 1.31663
 H 0.77141 -1.10829 -1.31498
 H -0.13391 -0.50987 2.66536
 H -0.13295 -0.50916 -2.66397
13
bifur_IRC_Cartesians_MW_output/new_data/bifur_traj4_Cartesians_MW point 155
C 0.06953 0.84572 1.10465
 C 0.06981 0.84734 -1.10522
 C -0.09926 1.44803 0.00046
 C -0.07110 -0.52316 1.60636
 C -0.07053 -0.52215 -1.60523
 F 0.36343 1.55567 2.02267
 F 0.36377 1.55862 -2.02761
 H -0.95102 -0.98719 1.21277
 H -0.95029 -0.98634 -1.21190
 H 0.77112 -1.10921 1.31663
 H 0.77141 -1.10829 -1.31498
 H -0.13391 -0.50987 2.66536
 H -0.13295 -0.50916 -2.66397
13
bifur_IRC_Cartesians_MW_output/new_data/bifur_traj4_Cartesians_MW point 156
C 0.06956 0.84736 1.10510
 C 0.06984 0.84898 -1.10567
 C -0.09730 1.45179 0.00046
 C -0.07118 -0.52381 1.60362
 C -0.07061 -0.52279 -1.60249
 F 0.36276 1.55661 2.02604
 F 0.36310 1.55957 -2.03100
 H -0.95138 -0.98709 1.20849
 H -0.95066 -0.98623 -1.20762
 H 0.77124 -1.10939 1.31186
 H 0.77154 -1.10846 -1.31019
 H -0.13395 -0.51363 2.66362
 H -0.13297 -0.51292 -2.66223
13
bifur_IRC_Cartesians_MW_output/new_data/bifur_traj4_Cartesians_MW point 157
C 0.06958 0.84828 1.10534
 C 0.06985 0.84991 -1.10591
 C -0.09620 1.45391 0.00047
 C -0.07122 -0.52417 1.60209
 C -0.07065 -0.52315 -1.60095
 F 0.36239 1.55714 2.02792
 F 0.36273 1.56011 -2.03290
 H -0.95159 -0.98703 1.20608
 H -0.95086 -0.98617 -1.20522
 H 0.77131 -1.10949 1.30918
 H 0.77161 -1.10856 -1.30751
 H -0.13397 -0.51574 2.66265
 H -0.13299 -0.51503 -2.66125
13
bifur_IRC_Cartesians_MW_output/new_data/bifur_traj4_Cartesians_MW point 158
C 0.06959 0.84923 1.10560
 C 0.06987 0.85086 -1.10617
 C -0.09506 1.45609 0.00047
 C -0.07127 -0.52454 1.60051
 C -0.07070 -0.52352 -1.59936
 F 0.36201 1.55768 2.02987
 F 0.36234 1.56066 -2.03486
 H -0.95180 -0.98697 1.20360
 H -0.95107 -0.98611 -1.20273
 H 0.77139 -1.10960 1.30642
 H 0.77169 -1.10866 -1.30474
 H -0.13399 -0.51793 2.66164
 H -0.13301 -0.51721 -2.66024
13
bifur_IRC_Cartesians_MW_output/new_data/bifur_traj4_Cartesians_MW point 159
C 0.06961 0.85013 1.10584
 C 0.06989 0.85176 -1.10641
 C -0.09398 1.45817 0.00047
 C -0.07131 -0.52489 1.59900
 C -0.07074 -0.52387 -1.59786
 F 0.36165 1.55820 2.03172
 F 0.36198 1.56119 -2.03673
 H -0.95200 -0.98692 1.20125
 H -0.95127 -0.98605 -1.20038
 H 0.77146 -1.10969 1.30379
 H 0.77176 -1.10875 -1.30211
 H -0.13401 -0.52000 2.66069
 H -0.13302 -0.51927 -2.65928
13
bifur_IRC_Cartesians_MW_output/new_data/bifur_traj4_Cartesians_MW point 160
C 0.06962 0.85094 1.10606
 C 0.06990 0.85258 -1.10663
 C -0.09301 1.46003 0.00047
 C -0.07135 -0.52521 1.59765
 C -0.07078 -0.52418 -1.59650
 F 0.36132 1.55866 2.03339
 F 0.36165 1.56166 -2.03841
 H -0.95218 -0.98687 1.19913
 H -0.95145 -0.98599 -1.19825
 H 0.77152 -1.10978 1.30143
 H 0.77182 -1.10884 -1.29974
 H -0.13403 -0.52186 2.65983
 H -0.13304 -0.52114 -2.65842
13
bifur_IRC_Cartesians_MW_output/new_data/bifur_traj4_Cartesians_MW point 161
C 0.06964 0.85166 1.10625
 C 0.06991 0.85330 -1.10683
 C -0.09215 1.46168 0.00047
 C -0.07139 -0.52549 1.59646
 C -0.07081 -0.52446 -1.59530
 F 0.36103 1.55907 2.03486
 F 0.36136 1.56208 -2.03989
 H -0.95234 -0.98682 1.19726
 H -0.95161 -0.98595 -1.19638
 H 0.77157 -1.10986 1.29935
 H 0.77188 -1.10892 -1.29765
 H -0.13404 -0.52351 2.65907
 H -0.13305 -0.52278 -2.65766
13
bifur_IRC_Cartesians_MW_output/new_data/bifur_traj4_Cartesians_MW point 162
C 0.06965 0.85228 1.10642
 C 0.06992 0.85392 -1.10699
 C -0.09141 1.46311 0.00047
 C -0.07142 -0.52574 1.59542
 C -0.07084 -0.52470 -1.59426
 F 0.36078 1.55943 2.03613
 F 0.36111 1.56244 -2.04118
 H -0.95248 -0.98678 1.19563
 H -0.95175 -0.98590 -1.19476
 H 0.77162 -1.10993 1.29753
 H 0.77193 -1.10898 -1.29583
 H -0.13405 -0.52493 2.65841
 H -0.13306 -0.52421 -2.65700
13
bifur_IRC_Cartesians_MW_output/new_data/bifur_traj4_Cartesians_MW point 163
C 0.06966 0.85283 1.10656
 C 0.06993 0.85448 -1.10714
 C -0.09075 1.46437 0.00047
 C -0.07144 -0.52595 1.59450
 C -0.07087 -0.52492 -1.59334
 F 0.36056 1.55974 2.03726
 F 0.36088 1.56276 -2.04231
 H -0.95260 -0.98675 1.19420
 H -0.95187 -0.98587 -1.19332
 H 0.77166 -1.10999 1.29594
 H 0.77197 -1.10904 -1.29423
 H -0.13407 -0.52620 2.65783
 H -0.13307 -0.52547 -2.65641
13
bifur_IRC_Cartesians_MW_output/new_data/bifur_traj4_Cartesians_MW point 164
C 0.06967 0.85333 1.10670
 C 0.06994 0.85499 -1.10728
 C -0.09014 1.46554 0.00047
 C -0.07147 -0.52615 1.59365
 C -0.07089 -0.52511 -1.59249
 F 0.36035 1.56004 2.03830
 F 0.36068 1.56306 -2.04337
 H -0.95271 -0.98671 1.19287
 H -0.95198 -0.98584 -1.19199
 H 0.77170 -1.11004 1.29445
 H 0.77201 -1.10909 -1.29274
 H -0.13408 -0.52737 2.65729
 H -0.13308 -0.52664 -2.65587
13
bifur_IRC_Cartesians_MW_output/new_data/bifur_traj4_Cartesians_MW point 165
C 0.06968 0.85386 1.10684
 C 0.06995 0.85552 -1.10742
 C -0.08951 1.46676 0.00048
 C -0.07149 -0.52636 1.59277
 C -0.07092 -0.52532 -1.59161
 F 0.36014 1.56034 2.03939
 F 0.36046 1.56336 -2.04446
 H -0.95283 -0.98668 1.19149
 H -0.95210 -0.98580 -1.19061
 H 0.77174 -1.11010 1.29292
 H 0.77206 -1.10915 -1.29120
 H -0.13409 -0.52858 2.65673
 H -0.13309 -0.52785 -2.65531
13
bifur_IRC_Cartesians_MW_output/new_data/bifur_traj4_Cartesians_MW point 166
C 0.06968 0.85386 1.10684
 C 0.06995 0.85552 -1.10742
 C -0.08951 1.46676 0.00048
 C -0.07149 -0.52636 1.59277
 C -0.07092 -0.52532 -1.59161
 F 0.36014 1.56034 2.03939
 F 0.36046 1.56336 -2.04446
 H -0.95283 -0.98668 1.19149
 H -0.95210 -0.98580 -1.19061
 H 0.77174 -1.11010 1.29292
 H 0.77206 -1.10915 -1.29121
 H -0.13409 -0.52858 2.65673
 H -0.13309 -0.52785 -2.65531
13
bifur_IRC_Cartesians_MW_output/new_data/bifur_traj4_Cartesians_MW point 167
C 0.06970 0.85528 1.10722
 C 0.06998 0.85694 -1.10780
 C -0.08781 1.47002 0.00048
 C -0.07156 -0.52692 1.59041
 C -0.07098 -0.52587 -1.58924
 F 0.35957 1.56115 2.04230
 F 0.35989 1.56419 -2.04739
 H -0.95315 -0.98659 1.18779
 H -0.95241 -0.98571 -1.18690
 H 0.77185 -1.11025 1.28879
 H 0.77217 -1.10930 -1.28707
 H -0.13412 -0.53183 2.65523
 H -0.13311 -0.53110 -2.65381
13
bifur_IRC_Cartesians_MW_output/new_data/bifur_traj4_Cartesians_MW point 168
C 0.06972 0.85625 1.10748
 C 0.06999 0.85792 -1.10807
 C -0.08665 1.47225 0.00048
 C -0.07161 -0.52730 1.58879
 C -0.07103 -0.52625 -1.58762
 F 0.35917 1.56171 2.04429
 F 0.35949 1.56475 -2.04939
 H -0.95336 -0.98653 1.18525
 H -0.95263 -0.98564 -1.18437
 H 0.77193 -1.11036 1.28597
 H 0.77225 -1.10940 -1.28424
 H -0.13414 -0.53406 2.65420
 H -0.13313 -0.53332 -2.65277
13
bifur_IRC_Cartesians_MW_output/new_data/bifur_traj4_Cartesians_MW point 169
C 0.06974 0.85734 1.10778
 C 0.07001 0.85901 -1.10836
 C -0.08535 1.47475 0.00048
 C -0.07166 -0.52773 1.58697
 C -0.07108 -0.52667 -1.58580
 F 0.35873 1.56233 2.04652
 F 0.35905 1.56539 -2.05165
 H -0.95360 -0.98646 1.18240
 H -0.95287 -0.98557 -1.18152
 H 0.77201 -1.11048 1.28279
 H 0.77233 -1.10952 -1.28105
 H -0.13416 -0.53657 2.65305
 H -0.13315 -0.53583 -2.65162
13
bifur_IRC_Cartesians_MW_output/new_data/bifur_traj4_Cartesians_MW point 170
C 0.06976 0.85850 1.10809
 C 0.07003 0.86018 -1.10868
 C -0.08395 1.47744 0.00048
 C -0.07172 -0.52819 1.58502
 C -0.07113 -0.52713 -1.58384
 F 0.35826 1.56300 2.04892
 F 0.35858 1.56607 -2.05406
 H -0.95386 -0.98639 1.17935
 H -0.95313 -0.98549 -1.17846
 H 0.77210 -1.11060 1.27939
 H 0.77242 -1.10964 -1.27765
 H -0.13419 -0.53925 2.65181
 H -0.13317 -0.53850 -2.65038
13
bifur_IRC_Cartesians_MW_output/new_data/bifur_traj4_Cartesians_MW point 171
C 0.06978 0.85973 1.10842
 C 0.07005 0.86142 -1.10901
 C -0.08248 1.48027 0.00049
 C -0.07178 -0.52867 1.58297
 C -0.07119 -0.52761 -1.58178
 F 0.35776 1.56371 2.05145
 F 0.35808 1.56679 -2.05661
 H -0.95414 -0.98631 1.17614
 H -0.95340 -0.98541 -1.17524
 H 0.77220 -1.11074 1.27581
 H 0.77252 -1.10977 -1.27405
 H -0.13422 -0.54208 2.65050
 H -0.13319 -0.54133 -2.64907
13
bifur_IRC_Cartesians_MW_output/new_data/bifur_traj4_Cartesians_MW point 172
C 0.06981 0.86104 1.10877
 C 0.07008 0.86274 -1.10936
 C -0.08091 1.48329 0.00049
 C -0.07184 -0.52918 1.58078
 C -0.07125 -0.52812 -1.57959
 F 0.35724 1.56446 2.05414
 F 0.35754 1.56755 -2.05933
 H -0.95443 -0.98623 1.17271
 H -0.95369 -0.98533 -1.17182
 H 0.77230 -1.11088 1.27199
 H 0.77263 -1.10991 -1.27023
 H -0.13425 -0.54509 2.64912
 H -0.13322 -0.54434 -2.64767
13
bifur_IRC_Cartesians_MW_output/new_data/bifur_traj4_Cartesians_MW point 173
C 0.06983 0.86247 1.10916
 C 0.07010 0.86417 -1.10975
 C -0.07920 1.48657 0.00049
 C -0.07191 -0.52974 1.57840
 C -0.07132 -0.52867 -1.57721
 F 0.35666 1.56528 2.05707
 F 0.35696 1.56838 -2.06228
 H -0.95475 -0.98614 1.16898
 H -0.95401 -0.98523 -1.16808
 H 0.77241 -1.11103 1.26783
 H 0.77274 -1.11006 -1.26606
 H -0.13428 -0.54837 2.64760
 H -0.13324 -0.54761 -2.64616
13
bifur_IRC_Cartesians_MW_output/new_data/bifur_traj4_Cartesians_MW point 174
C 0.06986 0.86405 1.10958
 C 0.07013 0.86576 -1.11017
 C -0.07731 1.49021 0.00049
 C -0.07199 -0.53037 1.57576
 C -0.07139 -0.52929 -1.57456
 F 0.35602 1.56618 2.06031
 F 0.35632 1.56930 -2.06555
 H -0.95510 -0.98604 1.16485
 H -0.95436 -0.98513 -1.16395
 H 0.77253 -1.11121 1.26323
 H 0.77287 -1.11023 -1.26144
 H -0.13431 -0.55200 2.64593
 H -0.13327 -0.55124 -2.64447
13
bifur_IRC_Cartesians_MW_output/new_data/bifur_traj4_Cartesians_MW point 175
C 0.06989 0.86577 1.11004
 C 0.07016 0.86749 -1.11064
 C -0.07525 1.49416 0.00050
 C -0.07207 -0.53104 1.57289
 C -0.07147 -0.52996 -1.57168
 F 0.35533 1.56717 2.06384
 F 0.35562 1.57031 -2.06911
 H -0.95548 -0.98593 1.16036
 H -0.95474 -0.98502 -1.15945
 H 0.77266 -1.11139 1.25822
 H 0.77300 -1.11041 -1.25642
 H -0.13435 -0.55596 2.64410
 H -0.13330 -0.55519 -2.64265
13
bifur_IRC_Cartesians_MW_output/new_data/bifur_traj4_Cartesians_MW point 176
C 0.06992 0.86752 1.11051
 C 0.07019 0.86925 -1.11111
 C -0.07315 1.49820 0.00050
 C -0.07216 -0.53173 1.56997
 C -0.07156 -0.53064 -1.56875
 F 0.35462 1.56818 2.06744
 F 0.35491 1.57133 -2.07274
 H -0.95588 -0.98582 1.15577
 H -0.95513 -0.98490 -1.15486
 H 0.77280 -1.11158 1.25310
 H 0.77314 -1.11059 -1.25130
 H -0.13439 -0.55999 2.64224
 H -0.13333 -0.55922 -2.64078
13
bifur_IRC_Cartesians_MW_output/new_data/bifur_traj4_Cartesians_MW point 177
C 0.06992 0.86752 1.11051
 C 0.07019 0.86925 -1.11111
 C -0.07315 1.49820 0.00050
 C -0.07216 -0.53173 1.56996
 C -0.07156 -0.53064 -1.56875
 F 0.35462 1.56818 2.06744
 F 0.35491 1.57133 -2.07274
 H -0.95588 -0.98582 1.15577
 H -0.95513 -0.98490 -1.15486
 H 0.77280 -1.11158 1.25310
 H 0.77314 -1.11059 -1.25130
 H -0.13439 -0.55999 2.64224
 H -0.13333 -0.55922 -2.64078
13
bifur_IRC_Cartesians_MW_output/new_data/bifur_traj4_Cartesians_MW point 178
C 0.06998 0.87078 1.11139
 C 0.07025 0.87253 -1.11199
 C -0.06925 1.50569 0.00050
 C -0.07232 -0.53301 1.56453
 C -0.07171 -0.53191 -1.56330
 F 0.35330 1.57004 2.07413
 F 0.35359 1.57323 -2.07948
 H -0.95660 -0.98562 1.14725
 H -0.95585 -0.98469 -1.14634
 H 0.77305 -1.11194 1.24361
 H 0.77340 -1.11094 -1.24179
 H -0.13446 -0.56748 2.63879
 H -0.13339 -0.56670 -2.63732
13
bifur_IRC_Cartesians_MW_output/new_data/bifur_traj4_Cartesians_MW point 179
C 0.07001 0.87224 1.11178
 C 0.07027 0.87400 -1.11239
 C -0.06750 1.50906 0.00051
 C -0.07239 -0.53358 1.56209
 C -0.07178 -0.53248 -1.56085
 F 0.35271 1.57088 2.07713
 F 0.35299 1.57408 -2.08251
 H -0.95693 -0.98552 1.14344
 H -0.95617 -0.98459 -1.14252
 H 0.77316 -1.11210 1.23936
 H 0.77352 -1.11109 -1.23752
 H -0.13449 -0.57083 2.63724
 H -0.13341 -0.57005 -2.63576
13
bifur_IRC_Cartesians_MW_output/new_data/bifur_traj4_Cartesians_MW point 180
C 0.07003 0.87360 1.11215
 C 0.07030 0.87537 -1.11276
 C -0.06586 1.51220 0.00051
 C -0.07245 -0.53412 1.55981
 C -0.07184 -0.53301 -1.55857
 F 0.35216 1.57167 2.07993
 F 0.35244 1.57488 -2.08533
 H -0.95723 -0.98544 1.13987
 H -0.95648 -0.98450 -1.13894
 H 0.77327 -1.11225 1.23538
 H 0.77363 -1.11124 -1.23353
 H -0.13452 -0.57397 2.63579
 H -0.13344 -0.57319 -2.63431
13
bifur_IRC_Cartesians_MW_output/new_data/bifur_traj4_Cartesians_MW point 181
C 0.07005 0.87490 1.11250
 C 0.07032 0.87667 -1.11311
 C -0.06431 1.51519 0.00051
 C -0.07252 -0.53463 1.55764
 C -0.07190 -0.53351 -1.55640
 F 0.35164 1.57241 2.08260
 F 0.35191 1.57563 -2.08802
 H -0.95752 -0.98536 1.13647
 H -0.95677 -0.98441 -1.13555
 H 0.77337 -1.11239 1.23160
 H 0.77373 -1.11138 -1.22974
 H -0.13455 -0.57696 2.63442
 H -0.13346 -0.57617 -2.63293
13
bifur_IRC_Cartesians_MW_output/new_data/bifur_traj4_Cartesians_MW point 182
C 0.07008 0.87617 1.11284
 C 0.07034 0.87795 -1.11345
 C -0.06278 1.51812 0.00051
 C -0.07258 -0.53513 1.55552
 C -0.07196 -0.53401 -1.55427
 F 0.35112 1.57314 2.08522
 F 0.35139 1.57638 -2.09066
 H -0.95781 -0.98528 1.13314
 H -0.95705 -0.98433 -1.13221
 H 0.77347 -1.11252 1.22788
 H 0.77383 -1.11151 -1.22602
 H -0.13457 -0.57989 2.63307
 H -0.13348 -0.57910 -2.63157
13
bifur_IRC_Cartesians_MW_output/new_data/bifur_traj4_Cartesians_MW point 183
C 0.07010 0.87748 1.11319
 C 0.07036 0.87927 -1.11380
 C -0.06121 1.52113 0.00052
 C -0.07264 -0.53565 1.55333
 C -0.07202 -0.53452 -1.55207
 F 0.35059 1.57389 2.08791
 F 0.35086 1.57714 -2.09337
 H -0.95810 -0.98519 1.12972
 H -0.95734 -0.98424 -1.12879
 H 0.77357 -1.11267 1.22407
 H 0.77394 -1.11165 -1.22219
 H -0.13460 -0.58290 2.63168
 H -0.13350 -0.58210 -2.63018
13
bifur_IRC_Cartesians_MW_output/new_data/bifur_traj4_Cartesians_MW point 184
C 0.07013 0.87889 1.11357
 C 0.07039 0.88068 -1.11418
 C -0.05953 1.52437 0.00052
 C -0.07271 -0.53620 1.55099
 C -0.07209 -0.53507 -1.54972
 F 0.35002 1.57470 2.09079
 F 0.35029 1.57796 -2.09628
 H -0.95841 -0.98511 1.12604
 H -0.95765 -0.98415 -1.12511
 H 0.77367 -1.11282 1.21997
 H 0.77405 -1.11180 -1.21809
 H -0.13463 -0.58613 2.63019
 H -0.13353 -0.58533 -2.62869
13
bifur_IRC_Cartesians_MW_output/new_data/bifur_traj4_Cartesians_MW point 185
C 0.07015 0.88038 1.11397
 C 0.07041 0.88219 -1.11459
 C -0.05774 1.52781 0.00052
 C -0.07278 -0.53678 1.54849
 C -0.07216 -0.53565 -1.54722
 F 0.34942 1.57556 2.09386
 F 0.34968 1.57883 -2.09937
 H -0.95874 -0.98501 1.12213
 H -0.95798 -0.98405 -1.12120
 H 0.77379 -1.11298 1.21562
 H 0.77417 -1.11196 -1.21372
 H -0.13467 -0.58956 2.62860
 H -0.13356 -0.58876 -2.62710
13
bifur_IRC_Cartesians_MW_output/new_data/bifur_traj4_Cartesians_MW point 186
C 0.07018 0.88189 1.11438
 C 0.07044 0.88370 -1.11499
 C -0.05593 1.53127 0.00052
 C -0.07286 -0.53738 1.54597
 C -0.07223 -0.53624 -1.54470
 F 0.34881 1.57642 2.09696
 F 0.34907 1.57971 -2.10249
 H -0.95908 -0.98492 1.11819
 H -0.95832 -0.98395 -1.11726
 H 0.77391 -1.11315 1.21123
 H 0.77429 -1.11212 -1.20932
 H -0.13470 -0.59303 2.62701
 H -0.13358 -0.59222 -2.62549
13
bifur_IRC_Cartesians_MW_output/new_data/bifur_traj4_Cartesians_MW point 187
C 0.07021 0.88334 1.11477
 C 0.07047 0.88516 -1.11539
 C -0.05419 1.53461 0.00053
 C -0.07293 -0.53795 1.54355
 C -0.07230 -0.53680 -1.54227
 F 0.34823 1.57725 2.09993
 F 0.34848 1.58055 -2.10549
 H -0.95940 -0.98483 1.11440
 H -0.95864 -0.98386 -1.11346
 H 0.77402 -1.11330 1.20700
 H 0.77440 -1.11227 -1.20508
 H -0.13473 -0.59636 2.62547
 H -0.13361 -0.59555 -2.62395
13
bifur_IRC_Cartesians_MW_output/new_data/bifur_traj4_Cartesians_MW point 188
C 0.07021 0.88334 1.11477
 C 0.07047 0.88516 -1.11539
 C -0.05420 1.53461 0.00053
 C -0.07293 -0.53795 1.54355
 C -0.07230 -0.53680 -1.54227
 F 0.34823 1.57725 2.09993
 F 0.34848 1.58055 -2.10549
 H -0.95940 -0.98483 1.11440
 H -0.95864 -0.98386 -1.11346
 H 0.77402 -1.11330 1.20700
 H 0.77440 -1.11227 -1.20508
 H -0.13473 -0.59636 2.62547
 H -0.13361 -0.59555 -2.62395
13
bifur_IRC_Cartesians_MW_output/new_data/bifur_traj4_Cartesians_MW point 189
C 0.07025 0.88604 1.11549
 C 0.07051 0.88788 -1.11612
 C -0.05096 1.54084 0.00053
 C -0.07306 -0.53901 1.53904
 C -0.07243 -0.53785 -1.53775
 F 0.34713 1.57881 2.10549
 F 0.34738 1.58213 -2.11109
 H -0.96001 -0.98465 1.10733
 H -0.95924 -0.98368 -1.10638
 H 0.77423 -1.11360 1.19912
 H 0.77462 -1.11256 -1.19718
 H -0.13479 -0.60258 2.62260
 H -0.13365 -0.60176 -2.62107
13
bifur_IRC_Cartesians_MW_output/new_data/bifur_traj4_Cartesians_MW point 190
C 0.07028 0.88734 1.11584
 C 0.07054 0.88918 -1.11647
 C -0.04940 1.54382 0.00053
 C -0.07312 -0.53952 1.53687
 C -0.07249 -0.53836 -1.53558
 F 0.34661 1.57955 2.10815
 F 0.34686 1.58289 -2.11378
 H -0.96029 -0.98457 1.10394
 H -0.95953 -0.98359 -1.10299
 H 0.77433 -1.11374 1.19534
 H 0.77472 -1.11269 -1.19340
 H -0.13482 -0.60556 2.62123
 H -0.13368 -0.60474 -2.61970
13
bifur_IRC_Cartesians_MW_output/new_data/bifur_traj4_Cartesians_MW point 191
C 0.07030 0.88864 1.11619
 C 0.07056 0.89049 -1.11682
 C -0.04784 1.54682 0.00054
 C -0.07319 -0.54003 1.53470
 C -0.07255 -0.53887 -1.53340
 F 0.34608 1.58030 2.11083
 F 0.34633 1.58365 -2.11647
 H -0.96059 -0.98449 1.10053
 H -0.95981 -0.98351 -1.09958
 H 0.77443 -1.11388 1.19154
 H 0.77483 -1.11283 -1.18959
 H -0.13485 -0.60856 2.61984
 H -0.13370 -0.60773 -2.61831
13
bifur_IRC_Cartesians_MW_output/new_data/bifur_traj4_Cartesians_MW point 192
C 0.07033 0.88999 1.11656
 C 0.07058 0.89185 -1.11718
 C -0.04622 1.54993 0.00054
 C -0.07325 -0.54056 1.53244
 C -0.07261 -0.53939 -1.53114
 F 0.34554 1.58107 2.11360
 F 0.34578 1.58443 -2.11927
 H -0.96089 -0.98441 1.09700
 H -0.96011 -0.98342 -1.09605
 H 0.77453 -1.11403 1.18761
 H 0.77493 -1.11297 -1.18565
 H -0.13488 -0.61166 2.61841
 H -0.13372 -0.61084 -2.61687
13
bifur_IRC_Cartesians_MW_output/new_data/bifur_traj4_Cartesians_MW point 193
C 0.07035 0.89141 1.11694
 C 0.07061 0.89328 -1.11757
 C -0.04452 1.55319 0.00054
 C -0.07332 -0.54112 1.53007
 C -0.07268 -0.53994 -1.52876
 F 0.34496 1.58189 2.11651
 F 0.34520 1.58526 -2.12221
 H -0.96120 -0.98432 1.09329
 H -0.96043 -0.98332 -1.09233
 H 0.77464 -1.11418 1.18347
 H 0.77505 -1.11312 -1.18150
 H -0.13491 -0.61492 2.61691
 H -0.13375 -0.61409 -2.61536
13
bifur_IRC_Cartesians_MW_output/new_data/bifur_traj4_Cartesians_MW point 194
C 0.07038 0.89287 1.11733
 C 0.07063 0.89475 -1.11796
 C -0.04277 1.55656 0.00054
 C -0.07339 -0.54169 1.52763
 C -0.07275 -0.54051 -1.52631
 F 0.34437 1.58272 2.11952
 F 0.34461 1.58611 -2.12524
 H -0.96153 -0.98422 1.08947
 H -0.96075 -0.98323 -1.08851
 H 0.77475 -1.11434 1.17921
 H 0.77516 -1.11328 -1.17723
 H -0.13494 -0.61829 2.61536
 H -0.13377 -0.61745 -2.61381
13
bifur_IRC_Cartesians_MW_output/new_data/bifur_traj4_Cartesians_MW point 195
C 0.07040 0.89431 1.11772
 C 0.07066 0.89619 -1.11835
 C -0.04105 1.55987 0.00054
 C -0.07346 -0.54226 1.52524
 C -0.07281 -0.54107 -1.52391
 F 0.34379 1.58355 2.12247
 F 0.34402 1.58695 -2.12821
 H -0.96185 -0.98413 1.08571
 H -0.96107 -0.98313 -1.08475
 H 0.77486 -1.11450 1.17503
 H 0.77528 -1.11343 -1.17304
 H -0.13497 -0.62159 2.61383
 H -0.13380 -0.62075 -2.61228
13
bifur_IRC_Cartesians_MW_output/new_data/bifur_traj4_Cartesians_MW point 196
C 0.07043 0.89566 1.11808
 C 0.07068 0.89755 -1.11872
 C -0.03943 1.56298 0.00055
 C -0.07353 -0.54279 1.52298
 C -0.07288 -0.54160 -1.52165
 F 0.34325 1.58432 2.12524
 F 0.34347 1.58774 -2.13101
 H -0.96215 -0.98405 1.08218
 H -0.96137 -0.98304 -1.08121
 H 0.77497 -1.11464 1.17109
 H 0.77539 -1.11357 -1.16909
 H -0.13500 -0.62470 2.61240
 H -0.13382 -0.62386 -2.61084
13
bifur_IRC_Cartesians_MW_output/new_data/bifur_traj4_Cartesians_MW point 197
C 0.07045 0.89691 1.11842
 C 0.07070 0.89881 -1.11905
 C -0.03794 1.56585 0.00055
 C -0.07359 -0.54328 1.52089
 C -0.07294 -0.54209 -1.51956
 F 0.34274 1.58504 2.12781
 F 0.34297 1.58847 -2.13359
 H -0.96243 -0.98397 1.07891
 H -0.96165 -0.98296 -1.07794
 H 0.77507 -1.11478 1.16744
 H 0.77549 -1.11371 -1.16544
 H -0.13503 -0.62757 2.61108
 H -0.13385 -0.62673 -2.60951
13
bifur_IRC_Cartesians_MW_output/new_data/bifur_traj4_Cartesians_MW point 198
C 0.07047 0.89806 1.11872
 C 0.07072 0.89996 -1.11936
 C -0.03656 1.56850 0.00055
 C -0.07365 -0.54373 1.51897
 C -0.07299 -0.54253 -1.51763
 F 0.34228 1.58570 2.13017
 F 0.34250 1.58914 -2.13598
 H -0.96269 -0.98390 1.07590
 H -0.96190 -0.98289 -1.07493
 H 0.77515 -1.11490 1.16409
 H 0.77558 -1.11383 -1.16207
 H -0.13505 -0.63022 2.60985
 H -0.13387 -0.62937 -2.60829
13
bifur_IRC_Cartesians_MW_output/new_data/bifur_traj4_Cartesians_MW point 199
C 0.07047 0.89806 1.11872
 C 0.07072 0.89996 -1.11936
 C -0.03656 1.56850 0.00055
 C -0.07365 -0.54373 1.51897
 C -0.07299 -0.54253 -1.51763
 F 0.34228 1.58570 2.13017
 F 0.34250 1.58914 -2.13598
 H -0.96269 -0.98390 1.07590
 H -0.96190 -0.98289 -1.07493
 H 0.77515 -1.11490 1.16409
 H 0.77558 -1.11383 -1.16207
 H -0.13505 -0.63022 2.60986
 H -0.13387 -0.62937 -2.60829
13
bifur_IRC_Cartesians_MW_output/new_data/bifur_traj4_Cartesians_MW point 200
C 0.07051 0.90014 1.11928
 C 0.07076 0.90205 -1.11993
 C -0.03407 1.57329 0.00055
 C -0.07375 -0.54455 1.51550
 C -0.07309 -0.54334 -1.51415
 F 0.34144 1.58690 2.13444
 F 0.34165 1.59035 -2.14028
 H -0.96315 -0.98377 1.07046
 H -0.96237 -0.98275 -1.06949
 H 0.77531 -1.11513 1.15803
 H 0.77574 -1.11405 -1.15600
 H -0.13510 -0.63500 2.60765
 H -0.13390 -0.63415 -2.60608
13
bifur_IRC_Cartesians_MW_output/new_data/bifur_traj4_Cartesians_MW point 201
C 0.07052 0.90112 1.11955
 C 0.07078 0.90305 -1.12019
 C -0.03289 1.57556 0.00056
 C -0.07379 -0.54494 1.51385
 C -0.07313 -0.54373 -1.51250
 F 0.34104 1.58746 2.13647
 F 0.34125 1.59093 -2.14232
 H -0.96337 -0.98370 1.06789
 H -0.96258 -0.98268 -1.06691
 H 0.77539 -1.11524 1.15516
 H 0.77582 -1.11415 -1.15312
 H -0.13512 -0.63726 2.60661
 H -0.13392 -0.63641 -2.60503
13
bifur_IRC_Cartesians_MW_output/new_data/bifur_traj4_Cartesians_MW point 202
C 0.07054 0.90212 1.11982
 C 0.07079 0.90405 -1.12046
 C -0.03169 1.57786 0.00056
 C -0.07384 -0.54533 1.51219
 C -0.07318 -0.54412 -1.51083
 F 0.34064 1.58803 2.13852
 F 0.34085 1.59151 -2.14439
 H -0.96359 -0.98364 1.06528
 H -0.96281 -0.98262 -1.06430
 H 0.77547 -1.11535 1.15225
 H 0.77590 -1.11426 -1.15020
 H -0.13514 -0.63956 2.60555
 H -0.13394 -0.63870 -2.60396
13
bifur_IRC_Cartesians_MW_output/new_data/bifur_traj4_Cartesians_MW point 203
C 0.07056 0.90317 1.12010
 C 0.07081 0.90510 -1.12074
 C -0.03044 1.58026 0.00056
 C -0.07389 -0.54574 1.51045
 C -0.07323 -0.54452 -1.50909
 F 0.34021 1.58863 2.14066
 F 0.34042 1.59212 -2.14655
 H -0.96382 -0.98358 1.06255
 H -0.96304 -0.98255 -1.06157
 H 0.77555 -1.11546 1.14921
 H 0.77598 -1.11437 -1.14716
 H -0.13516 -0.64196 2.60444
 H -0.13396 -0.64110 -2.60285
13
bifur_IRC_Cartesians_MW_output/new_data/bifur_traj4_Cartesians_MW point 204
C 0.07058 0.90425 1.12039
 C 0.07083 0.90619 -1.12104
 C -0.02914 1.58275 0.00056
 C -0.07395 -0.54617 1.50864
 C -0.07328 -0.54495 -1.50727
 F 0.33978 1.58925 2.14289
 F 0.33998 1.59275 -2.14879
 H -0.96407 -0.98351 1.05972
 H -0.96328 -0.98248 -1.05873
 H 0.77563 -1.11558 1.14605
 H 0.77607 -1.11448 -1.14399
 H -0.13519 -0.64445 2.60329
 H -0.13397 -0.64358 -2.60170
13
bifur_IRC_Cartesians_MW_output/new_data/bifur_traj4_Cartesians_MW point 205
C 0.07060 0.90534 1.12068
 C 0.07085 0.90728 -1.12133
 C -0.02784 1.58526 0.00056
 C -0.07400 -0.54659 1.50682
 C -0.07333 -0.54537 -1.50545
 F 0.33934 1.58988 2.14512
 F 0.33954 1.59338 -2.15105
 H -0.96431 -0.98344 1.05687
 H -0.96352 -0.98241 -1.05588
 H 0.77572 -1.11570 1.14288
 H 0.77616 -1.11460 -1.14081
 H -0.13521 -0.64695 2.60214
 H -0.13399 -0.64609 -2.60054
13
bifur_IRC_Cartesians_MW_output/new_data/bifur_traj4_Cartesians_MW point 206
C 0.07062 0.90641 1.12097
 C 0.07087 0.90836 -1.12162
 C -0.02656 1.58771 0.00057
 C -0.07405 -0.54701 1.50504
 C -0.07338 -0.54578 -1.50366
 F 0.33890 1.59049 2.14731
 F 0.33911 1.59401 -2.15326
 H -0.96455 -0.98337 1.05408
 H -0.96376 -0.98234 -1.05309
 H 0.77580 -1.11581 1.13977
 H 0.77624 -1.11471 -1.13769
 H -0.13523 -0.64940 2.60100
 H -0.13401 -0.64854 -2.59941
13
bifur_IRC_Cartesians_MW_output/new_data/bifur_traj4_Cartesians_MW point 207
C 0.07064 0.90744 1.12125
 C 0.07089 0.90939 -1.12190
 C -0.02532 1.59009 0.00057
 C -0.07410 -0.54742 1.50331
 C -0.07343 -0.54619 -1.50194
 F 0.33849 1.59108 2.14943
 F 0.33869 1.59461 -2.15540
 H -0.96478 -0.98331 1.05138
 H -0.96398 -0.98227 -1.05039
 H 0.77588 -1.11592 1.13676
 H 0.77632 -1.11482 -1.13468
 H -0.13525 -0.65178 2.59991
 H -0.13403 -0.65091 -2.59831
13
bifur_IRC_Cartesians_MW_output/new_data/bifur_traj4_Cartesians_MW point 208
C 0.07066 0.90843 1.12151
 C 0.07091 0.91039 -1.12217
 C -0.02414 1.59237 0.00057
 C -0.07415 -0.54781 1.50166
 C -0.07348 -0.54657 -1.50028
 F 0.33809 1.59165 2.15147
 F 0.33828 1.59519 -2.15745
 H -0.96500 -0.98324 1.04878
 H -0.96420 -0.98220 -1.04779
 H 0.77595 -1.11603 1.13387
 H 0.77640 -1.11493 -1.13178
 H -0.13528 -0.65406 2.59886
 H -0.13405 -0.65319 -2.59726
13
bifur_IRC_Cartesians_MW_output/new_data/bifur_traj4_Cartesians_MW point 209
C 0.07067 0.90938 1.12177
 C 0.07092 0.91135 -1.12242
 C -0.02300 1.59456 0.00057
 C -0.07420 -0.54818 1.50007
 C -0.07352 -0.54694 -1.49868
 F 0.33770 1.59220 2.15343
 F 0.33790 1.59574 -2.15942
 H -0.96521 -0.98318 1.04630
 H -0.96442 -0.98214 -1.04530
 H 0.77603 -1.11614 1.13109
 H 0.77648 -1.11503 -1.12900
 H -0.13530 -0.65625 2.59785
 H -0.13407 -0.65537 -2.59624
13
bifur_IRC_Cartesians_MW_output/new_data/bifur_traj4_Cartesians_MW point 210
C 0.07067 0.90938 1.12177
 C 0.07092 0.91135 -1.12242
 C -0.02300 1.59456 0.00057
 C -0.07420 -0.54818 1.50007
 C -0.07352 -0.54694 -1.49868
 F 0.33770 1.59220 2.15343
 F 0.33790 1.59574 -2.15942
 H -0.96521 -0.98318 1.04630
 H -0.96442 -0.98214 -1.04530
 H 0.77603 -1.11614 1.13109
 H 0.77648 -1.11503 -1.12900
 H -0.13530 -0.65625 2.59785
 H -0.13407 -0.65537 -2.59624
13
bifur_IRC_Cartesians_MW_output/new_data/bifur_traj4_Cartesians_MW point 211
C 0.07070 0.91115 1.12224
 C 0.07095 0.91313 -1.12290
 C -0.02087 1.59864 0.00057
 C -0.07428 -0.54888 1.49711
 C -0.07361 -0.54763 -1.49572
 F 0.33699 1.59322 2.15707
 F 0.33718 1.59678 -2.16309
 H -0.96560 -0.98307 1.04166
 H -0.96481 -0.98202 -1.04066
 H 0.77616 -1.11633 1.12593
 H 0.77662 -1.11521 -1.12382
 H -0.13534 -0.66032 2.59597
 H -0.13410 -0.65945 -2.59436
13
bifur_IRC_Cartesians_MW_output/new_data/bifur_traj4_Cartesians_MW point 212
C 0.07072 0.91197 1.12246
 C 0.07097 0.91395 -1.12312
 C -0.01989 1.60052 0.00058
 C -0.07432 -0.54920 1.49575
 C -0.07364 -0.54795 -1.49435
 F 0.33666 1.59368 2.15874
 F 0.33685 1.59725 -2.16478
 H -0.96579 -0.98302 1.03953
 H -0.96499 -0.98197 -1.03853
 H 0.77623 -1.11642 1.12355
 H 0.77669 -1.11530 -1.12144
 H -0.13535 -0.66220 2.59510
 H -0.13411 -0.66132 -2.59349
13
bifur_IRC_Cartesians_MW_output/new_data/bifur_traj4_Cartesians_MW point 213
C 0.07073 0.91273 1.12267
 C 0.07098 0.91471 -1.12333
 C -0.01899 1.60227 0.00058
 C -0.07436 -0.54950 1.49448
 C -0.07368 -0.54825 -1.49308
 F 0.33635 1.59412 2.16030
 F 0.33654 1.59769 -2.16635
 H -0.96596 -0.98297 1.03755
 H -0.96516 -0.98192 -1.03655
 H 0.77629 -1.11650 1.12134
 H 0.77675 -1.11538 -1.11923
 H -0.13537 -0.66394 2.59430
 H -0.13412 -0.66306 -2.59268
13
bifur_IRC_Cartesians_MW_output/new_data/bifur_traj4_Cartesians_MW point 214
C 0.07075 0.91342 1.12285
 C 0.07099 0.91541 -1.12351
 C -0.01816 1.60385 0.00058
 C -0.07439 -0.54977 1.49333
 C -0.07371 -0.54852 -1.49193
 F 0.33607 1.59451 2.16171
 F 0.33626 1.59809 -2.16778
 H -0.96611 -0.98293 1.03574
 H -0.96531 -0.98187 -1.03474
 H 0.77634 -1.11657 1.11933
 H 0.77680 -1.11545 -1.11721
 H -0.13538 -0.66553 2.59357
 H -0.13414 -0.66464 -2.59195
13
bifur_IRC_Cartesians_MW_output/new_data/bifur_traj4_Cartesians_MW point 215
C 0.07076 0.91403 1.12302
 C 0.07100 0.91602 -1.12368
 C -0.01743 1.60526 0.00058
 C -0.07442 -0.55001 1.49231
 C -0.07374 -0.54875 -1.49091
 F 0.33583 1.59486 2.16297
 F 0.33601 1.59845 -2.16904
 H -0.96625 -0.98289 1.03415
 H -0.96545 -0.98183 -1.03314
 H 0.77639 -1.11664 1.11755
 H 0.77685 -1.11552 -1.11543
 H -0.13540 -0.66693 2.59292
 H -0.13415 -0.66604 -2.59130
13
bifur_IRC_Cartesians_MW_output/new_data/bifur_traj4_Cartesians_MW point 216
C 0.07077 0.91454 1.12316
 C 0.07101 0.91654 -1.12382
 C -0.01681 1.60644 0.00058
 C -0.07445 -0.55021 1.49145
 C -0.07376 -0.54895 -1.49005
 F 0.33562 1.59516 2.16403
 F 0.33580 1.59875 -2.17011
 H -0.96636 -0.98286 1.03280
 H -0.96556 -0.98180 -1.03180
 H 0.77643 -1.11670 1.11605
 H 0.77689 -1.11557 -1.11392
 H -0.13541 -0.66811 2.59238
 H -0.13416 -0.66723 -2.59075
13
bifur_IRC_Cartesians_MW_output/new_data/bifur_traj4_Cartesians_MW point 217
C 0.07077 0.91495 1.12327
 C 0.07102 0.91695 -1.12393
 C -0.01632 1.60738 0.00058
 C -0.07447 -0.55037 1.49077
 C -0.07378 -0.54911 -1.48936
 F 0.33545 1.59539 2.16486
 F 0.33563 1.59899 -2.17095
 H -0.96645 -0.98283 1.03173
 H -0.96565 -0.98177 -1.03073
 H 0.77646 -1.11674 1.11486
 H 0.77692 -1.11562 -1.11273
 H -0.13542 -0.66905 2.59194
 H -0.13416 -0.66816 -2.59032
13
bifur_IRC_Cartesians_MW_output/new_data/bifur_traj4_Cartesians_MW point 218
C 0.07078 0.91524 1.12334
 C 0.07102 0.91724 -1.12401
 C -0.01598 1.60805 0.00058
 C -0.07448 -0.55048 1.49029
 C -0.07380 -0.54923 -1.48888
 F 0.33534 1.59556 2.16546
 F 0.33552 1.59916 -2.17155
 H -0.96652 -0.98282 1.03098
 H -0.96571 -0.98175 -1.02997
 H 0.77648 -1.11677 1.11402
 H 0.77695 -1.11565 -1.11188
 H -0.13542 -0.66972 2.59164
 H -0.13417 -0.66883 -2.59001
13
bifur_IRC_Cartesians_MW_output/new_data/bifur_traj4_Cartesians_MW point 219
C 0.07078 0.91541 1.12339
 C 0.07103 0.91741 -1.12405
 C -0.01578 1.60843 0.00058
 C -0.07449 -0.55055 1.49001
 C -0.07381 -0.54929 -1.48860
 F 0.33527 1.59566 2.16580
 F 0.33545 1.59925 -2.17190
 H -0.96655 -0.98281 1.03054
 H -0.96575 -0.98174 -1.02953
 H 0.77649 -1.11679 1.11353
 H 0.77696 -1.11566 -1.11140
 H -0.13543 -0.67010 2.59146
 H -0.13417 -0.66921 -2.58983
13
bifur_IRC_Cartesians_MW_output/new_data/bifur_traj4_Cartesians_MW point 220
C 0.07078 0.91545 1.12340
 C 0.07103 0.91745 -1.12406
 C -0.01573 1.60853 0.00058
 C -0.07449 -0.55057 1.48994
 C -0.07381 -0.54931 -1.48853
 F 0.33525 1.59568 2.16589
 F 0.33543 1.59928 -2.17198
 H -0.96656 -0.98280 1.03043
 H -0.96576 -0.98174 -1.02942
 H 0.77650 -1.11680 1.11341
 H 0.77696 -1.11567 -1.11128
 H -0.13543 -0.67020 2.59141
 H -0.13417 -0.66931 -2.58979
13
bifur_IRC_Cartesians_MW_output/new_data/bifur_traj4_Cartesians_MW point 221
C 0.07078 0.91545 1.12340
 C 0.07103 0.91745 -1.12406
 C -0.01573 1.60853 0.00058
 C -0.07449 -0.55057 1.48994
 C -0.07381 -0.54931 -1.48853
 F 0.33525 1.59568 2.16589
 F 0.33543 1.59928 -2.17198
 H -0.96656 -0.98280 1.03043
 H -0.96576 -0.98174 -1.02942
 H 0.77650 -1.11680 1.11341
 H 0.77696 -1.11567 -1.11128
 H -0.13543 -0.67020 2.59141
 H -0.13417 -0.66931 -2.58979
13
bifur_IRC_Cartesians_MW_output/new_data/bifur_traj4_Cartesians_MW point 222
C 0.07078 0.91517 1.12332
 C 0.07102 0.91717 -1.12399
 C -0.01606 1.60789 0.00058
 C -0.07448 -0.55046 1.49040
 C -0.07379 -0.54920 -1.48899
 F 0.33536 1.59552 2.16532
 F 0.33554 1.59912 -2.17141
 H -0.96650 -0.98282 1.03116
 H -0.96570 -0.98176 -1.03015
 H 0.77647 -1.11676 1.11422
 H 0.77694 -1.11564 -1.11209
 H -0.13542 -0.66956 2.59171
 H -0.13417 -0.66867 -2.59008
13
bifur_IRC_Cartesians_MW_output/new_data/bifur_traj4_Cartesians_MW point 223
C 0.07077 0.91488 1.12325
 C 0.07102 0.91687 -1.12391
 C -0.01641 1.60721 0.00058
 C -0.07446 -0.55034 1.49089
 C -0.07378 -0.54908 -1.48949
 F 0.33548 1.59535 2.16471
 F 0.33566 1.59895 -2.17080
 H -0.96643 -0.98284 1.03193
 H -0.96563 -0.98178 -1.03092
 H 0.77645 -1.11673 1.11508
 H 0.77692 -1.11561 -1.11295
 H -0.13542 -0.66888 2.59202
 H -0.13416 -0.66799 -2.59040
13
bifur_IRC_Cartesians_MW_output/new_data/bifur_traj4_Cartesians_MW point 224
C 0.07077 0.91451 1.12315
 C 0.07101 0.91650 -1.12381
 C -0.01686 1.60636 0.00058
 C -0.07445 -0.55020 1.49151
 C -0.07376 -0.54894 -1.49011
 F 0.33563 1.59514 2.16395
 F 0.33581 1.59873 -2.17003
 H -0.96635 -0.98286 1.03289
 H -0.96555 -0.98180 -1.03189
 H 0.77642 -1.11669 1.11615
 H 0.77689 -1.11557 -1.11403
 H -0.13541 -0.66803 2.59241
 H -0.13416 -0.66715 -2.59079
13
bifur_IRC_Cartesians_MW_output/new_data/bifur_traj4_Cartesians_MW point 225
C 0.07076 0.91408 1.12303
 C 0.07100 0.91608 -1.12369
 C -0.01736 1.60539 0.00058
 C -0.07443 -0.55003 1.49221
 C -0.07374 -0.54878 -1.49081
 F 0.33580 1.59490 2.16309
 F 0.33599 1.59848 -2.16916
 H -0.96626 -0.98289 1.03400
 H -0.96546 -0.98183 -1.03299
 H 0.77639 -1.11665 1.11739
 H 0.77685 -1.11552 -1.11526
 H -0.13540 -0.66706 2.59286
 H -0.13415 -0.66618 -2.59124
13
bifur_IRC_Cartesians_MW_output/new_data/bifur_traj4_Cartesians_MW point 226
C 0.07075 0.91362 1.12291
 C 0.07100 0.91561 -1.12357
 C -0.01792 1.60431 0.00058
 C -0.07440 -0.54985 1.49300
 C -0.07372 -0.54859 -1.49160
 F 0.33599 1.59463 2.16212
 F 0.33618 1.59821 -2.16819
 H -0.96615 -0.98292 1.03522
 H -0.96535 -0.98186 -1.03422
 H 0.77635 -1.11660 1.11875
 H 0.77682 -1.11547 -1.11663
 H -0.13539 -0.66599 2.59336
 H -0.13414 -0.66510 -2.59174
13
bifur_IRC_Cartesians_MW_output/new_data/bifur_traj4_Cartesians_MW point 227
C 0.07074 0.91309 1.12277
 C 0.07099 0.91508 -1.12343
 C -0.01855 1.60311 0.00058
 C -0.07438 -0.54964 1.49387
 C -0.07370 -0.54839 -1.49247
 F 0.33620 1.59433 2.16105
 F 0.33639 1.59791 -2.16710
 H -0.96604 -0.98295 1.03659
 H -0.96524 -0.98190 -1.03559
 H 0.77631 -1.11654 1.12028
 H 0.77678 -1.11542 -1.11816
 H -0.13538 -0.66478 2.59391
 H -0.13413 -0.66390 -2.59229
13
bifur_IRC_Cartesians_MW_output/new_data/bifur_traj4_Cartesians_MW point 228
C 0.07073 0.91250 1.12261
 C 0.07098 0.91448 -1.12327
 C -0.01926 1.60173 0.00058
 C -0.07435 -0.54941 1.49487
 C -0.07367 -0.54816 -1.49347
 F 0.33644 1.59399 2.15982
 F 0.33663 1.59756 -2.16587
 H -0.96590 -0.98299 1.03815
 H -0.96511 -0.98193 -1.03715
 H 0.77627 -1.11647 1.12202
 H 0.77673 -1.11536 -1.11990
 H -0.13536 -0.66341 2.59455
 H -0.13412 -0.66253 -2.59293
13
bifur_IRC_Cartesians_MW_output/new_data/bifur_traj4_Cartesians_MW point 229
C 0.07072 0.91181 1.12242
 C 0.07096 0.91379 -1.12308
 C -0.02009 1.60015 0.00057
 C -0.07432 -0.54914 1.49602
 C -0.07364 -0.54789 -1.49462
 F 0.33672 1.59359 2.15841
 F 0.33691 1.59716 -2.16444
 H -0.96575 -0.98303 1.03995
 H -0.96495 -0.98198 -1.03895
 H 0.77621 -1.11640 1.12402
 H 0.77667 -1.11528 -1.12191
 H -0.13535 -0.66182 2.59528
 H -0.13411 -0.66094 -2.59366
13
bifur_IRC_Cartesians_MW_output/new_data/bifur_traj4_Cartesians_MW point 230
C 0.07070 0.91101 1.12220
 C 0.07095 0.91298 -1.12286
 C -0.02105 1.59830 0.00057
 C -0.07428 -0.54882 1.49736
 C -0.07360 -0.54758 -1.49597
 F 0.33705 1.59313 2.15676
 F 0.33724 1.59669 -2.16278
 H -0.96557 -0.98308 1.04205
 H -0.96478 -0.98203 -1.04105
 H 0.77615 -1.11631 1.12636
 H 0.77661 -1.11520 -1.12425
 H -0.13533 -0.65998 2.59613
 H -0.13409 -0.65910 -2.59451
13
bifur_IRC_Cartesians_MW_output/new_data/bifur_traj4_Cartesians_MW point 231
C 0.07069 0.91007 1.12195
 C 0.07093 0.91204 -1.12261
 C -0.02217 1.59615 0.00057
 C -0.07423 -0.54845 1.49892
 C -0.07355 -0.54721 -1.49753
 F 0.33742 1.59259 2.15484
 F 0.33762 1.59614 -2.16084
 H -0.96536 -0.98314 1.04450
 H -0.96457 -0.98209 -1.04350
 H 0.77608 -1.11621 1.12909
 H 0.77653 -1.11510 -1.12699
 H -0.13531 -0.65783 2.59712
 H -0.13408 -0.65695 -2.59551
13
bifur_IRC_Cartesians_MW_output/new_data/bifur_traj4_Cartesians_MW point 232
C 0.07069 0.91007 1.12195
 C 0.07093 0.91204 -1.12261
 C -0.02217 1.59615 0.00057
 C -0.07423 -0.54845 1.49892
 C -0.07355 -0.54721 -1.49753
 F 0.33742 1.59259 2.15484
 F 0.33762 1.59614 -2.16084
 H -0.96536 -0.98314 1.04450
 H -0.96457 -0.98209 -1.04350
 H 0.77608 -1.11621 1.12909
 H 0.77653 -1.11510 -1.12699
 H -0.13531 -0.65783 2.59712
 H -0.13408 -0.65695 -2.59551
13
bifur_IRC_Cartesians_MW_output/new_data/bifur_traj4_Cartesians_MW point 233
C 0.07064 0.90766 1.12131
 C 0.07089 0.90962 -1.12196
 C -0.02505 1.59061 0.00057
 C -0.07411 -0.54751 1.50294
 C -0.07344 -0.54628 -1.50156
 F 0.33840 1.59121 2.14990
 F 0.33859 1.59474 -2.15586
 H -0.96483 -0.98329 1.05079
 H -0.96403 -0.98225 -1.04980
 H 0.77589 -1.11595 1.13610
 H 0.77634 -1.11484 -1.13402
 H -0.13526 -0.65230 2.59967
 H -0.13404 -0.65143 -2.59807
13
bifur_IRC_Cartesians_MW_output/new_data/bifur_traj4_Cartesians_MW point 234
C 0.07061 0.90613 1.12089
 C 0.07086 0.90808 -1.12155
 C -0.02689 1.58708 0.00057
 C -0.07404 -0.54690 1.50549
 C -0.07337 -0.54568 -1.50412
 F 0.33902 1.59033 2.14675
 F 0.33922 1.59385 -2.15269
 H -0.96448 -0.98339 1.05479
 H -0.96369 -0.98235 -1.05381
 H 0.77578 -1.11578 1.14056
 H 0.77622 -1.11468 -1.13849
 H -0.13523 -0.64878 2.60129
 H -0.13401 -0.64791 -2.59970
13
bifur_IRC_Cartesians_MW_output/new_data/bifur_traj4_Cartesians_MW point 235
C 0.07058 0.90439 1.12043
 C 0.07083 0.90632 -1.12107
 C -0.02898 1.58306 0.00056
 C -0.07395 -0.54622 1.50841
 C -0.07329 -0.54500 -1.50705
 F 0.33972 1.58933 2.14316
 F 0.33993 1.59283 -2.14908
 H -0.96410 -0.98350 1.05936
 H -0.96331 -0.98247 -1.05838
 H 0.77564 -1.11559 1.14565
 H 0.77608 -1.11450 -1.14360
 H -0.13519 -0.64476 2.60315
 H -0.13398 -0.64390 -2.60156
13
bifur_IRC_Cartesians_MW_output/new_data/bifur_traj4_Cartesians_MW point 236
C 0.07055 0.90249 1.11991
 C 0.07080 0.90441 -1.12056
 C -0.03126 1.57869 0.00056
 C -0.07386 -0.54547 1.51158
 C -0.07320 -0.54426 -1.51023
 F 0.34049 1.58824 2.13926
 F 0.34070 1.59172 -2.14514
 H -0.96367 -0.98362 1.06433
 H -0.96289 -0.98259 -1.06335
 H 0.77550 -1.11539 1.15119
 H 0.77593 -1.11430 -1.14915
 H -0.13515 -0.64039 2.60516
 H -0.13394 -0.63953 -2.60358
13
bifur_IRC_Cartesians_MW_output/new_data/bifur_traj4_Cartesians_MW point 237
C 0.07051 0.90047 1.11937
 C 0.07077 0.90239 -1.12002
 C -0.03367 1.57405 0.00056
 C -0.07376 -0.54468 1.51495
 C -0.07310 -0.54347 -1.51360
 F 0.34130 1.58708 2.13512
 F 0.34152 1.59054 -2.14097
 H -0.96322 -0.98375 1.06960
 H -0.96244 -0.98273 -1.06863
 H 0.77534 -1.11517 1.15707
 H 0.77577 -1.11408 -1.15504
 H -0.13510 -0.63575 2.60730
 H -0.13391 -0.63490 -2.60572
13
bifur_IRC_Cartesians_MW_output/new_data/bifur_traj4_Cartesians_MW point 238
C 0.07047 0.89833 1.11880
 C 0.07073 0.90023 -1.11944
 C -0.03624 1.56911 0.00055
 C -0.07366 -0.54384 1.51853
 C -0.07300 -0.54264 -1.51719
 F 0.34217 1.58585 2.13072
 F 0.34239 1.58929 -2.13653
 H -0.96274 -0.98388 1.07521
 H -0.96196 -0.98287 -1.07424
 H 0.77517 -1.11493 1.16332
 H 0.77560 -1.11386 -1.16130
 H -0.13506 -0.63082 2.60957
 H -0.13387 -0.62998 -2.60801
13
bifur_IRC_Cartesians_MW_output/new_data/bifur_traj4_Cartesians_MW point 239
C 0.07043 0.89602 1.11818
 C 0.07069 0.89791 -1.11881
 C -0.03900 1.56381 0.00055
 C -0.07355 -0.54293 1.52238
 C -0.07290 -0.54174 -1.52105
 F 0.34310 1.58453 2.12598
 F 0.34333 1.58795 -2.13175
 H -0.96223 -0.98403 1.08124
 H -0.96145 -0.98302 -1.08027
 H 0.77500 -1.11468 1.17004
 H 0.77542 -1.11361 -1.16803
 H -0.13501 -0.62552 2.61202
 H -0.13383 -0.62468 -2.61046
13
bifur_IRC_Cartesians_MW_output/new_data/bifur_traj4_Cartesians_MW point 240
C 0.07039 0.89352 1.11751
 C 0.07064 0.89540 -1.11814
 C -0.04199 1.55806 0.00054
 C -0.07342 -0.54195 1.52655
 C -0.07278 -0.54077 -1.52523
 F 0.34411 1.58310 2.12085
 F 0.34434 1.58649 -2.12658
 H -0.96167 -0.98418 1.08777
 H -0.96090 -0.98319 -1.08680
 H 0.77480 -1.11441 1.17731
 H 0.77522 -1.11335 -1.17533
 H -0.13495 -0.61978 2.61467
 H -0.13379 -0.61895 -2.61311
13
bifur_IRC_Cartesians_MW_output/new_data/bifur_traj4_Cartesians_MW point 241
C 0.07034 0.89081 1.11678
 C 0.07060 0.89268 -1.11741
 C -0.04524 1.55182 0.00054
 C -0.07329 -0.54088 1.53107
 C -0.07265 -0.53971 -1.52976
 F 0.34521 1.58154 2.11529
 F 0.34544 1.58491 -2.12097
 H -0.96107 -0.98435 1.09486
 H -0.96030 -0.98336 -1.09390
 H 0.77459 -1.11412 1.18522
 H 0.77500 -1.11306 -1.18325
 H -0.13489 -0.61355 2.61754
 H -0.13374 -0.61272 -2.61600
13
bifur_IRC_Cartesians_MW_output/new_data/bifur_traj4_Cartesians_MW point 242
C 0.07029 0.88789 1.11599
 C 0.07055 0.88973 -1.11662
 C -0.04875 1.54508 0.00053
 C -0.07315 -0.53973 1.53596
 C -0.07251 -0.53857 -1.53466
 F 0.34639 1.57986 2.10927
 F 0.34663 1.58321 -2.11491
 H -0.96042 -0.98454 1.10251
 H -0.95965 -0.98356 -1.10156
 H 0.77437 -1.11380 1.19375
 H 0.77477 -1.11275 -1.19180
 H -0.13483 -0.60682 2.62065
 H -0.13369 -0.60600 -2.61911
13
bifur_IRC_Cartesians_MW_output/new_data/bifur_traj4_Cartesians_MW point 243
C 0.07029 0.88789 1.11599
 C 0.07055 0.88973 -1.11662
 C -0.04875 1.54508 0.00053
 C -0.07315 -0.53973 1.53596
 C -0.07251 -0.53857 -1.53466
 F 0.34639 1.57986 2.10927
 F 0.34663 1.58321 -2.11491
 H -0.96042 -0.98454 1.10251
 H -0.95965 -0.98356 -1.10156
 H 0.77437 -1.11380 1.19375
 H 0.77477 -1.11275 -1.19180
 H -0.13483 -0.60682 2.62065
 H -0.13369 -0.60600 -2.61911
13
bifur_IRC_Cartesians_MW_output/new_data/bifur_traj4_Cartesians_MW point 244
C 0.07018 0.88164 1.11431
 C 0.07044 0.88345 -1.11493
 C -0.05623 1.53071 0.00052
 C -0.07285 -0.53728 1.54639
 C -0.07222 -0.53614 -1.54511
 F 0.34891 1.57628 2.09645
 F 0.34917 1.57956 -2.10198
 H -0.95902 -0.98493 1.11884
 H -0.95826 -0.98397 -1.11790
 H 0.77389 -1.11312 1.21195
 H 0.77427 -1.11209 -1.21004
 H -0.13469 -0.59246 2.62727
 H -0.13358 -0.59166 -2.62576
13
bifur_IRC_Cartesians_MW_output/new_data/bifur_traj4_Cartesians_MW point 245
C 0.07012 0.87859 1.11349
 C 0.07038 0.88038 -1.11410
 C -0.05989 1.52368 0.00052
 C -0.07270 -0.53608 1.55149
 C -0.07208 -0.53495 -1.55023
 F 0.35015 1.57453 2.09017
 F 0.35041 1.57778 -2.09566
 H -0.95834 -0.98512 1.12683
 H -0.95758 -0.98417 -1.12590
 H 0.77365 -1.11279 1.22085
 H 0.77403 -1.11177 -1.21897
 H -0.13463 -0.58544 2.63051
 H -0.13352 -0.58464 -2.62901
13
bifur_IRC_Cartesians_MW_output/new_data/bifur_traj4_Cartesians_MW point 246
C 0.07007 0.87571 1.11271
 C 0.07033 0.87748 -1.11332
 C -0.06334 1.51704 0.00051
 C -0.07256 -0.53495 1.55630
 C -0.07194 -0.53383 -1.55505
 F 0.35131 1.57287 2.08426
 F 0.35158 1.57610 -2.08969
 H -0.95770 -0.98531 1.13436
 H -0.95694 -0.98436 -1.13344
 H 0.77343 -1.11247 1.22925
 H 0.77380 -1.11146 -1.22738
 H -0.13456 -0.57881 2.63356
 H -0.13347 -0.57802 -2.63207
13
bifur_IRC_Cartesians_MW_output/new_data/bifur_traj4_Cartesians_MW point 247
C 0.07002 0.87299 1.11198
 C 0.07029 0.87475 -1.11259
 C -0.06660 1.51079 0.00051
 C -0.07242 -0.53388 1.56083
 C -0.07181 -0.53277 -1.55960
 F 0.35241 1.57131 2.07867
 F 0.35269 1.57452 -2.08406
 H -0.95710 -0.98548 1.14147
 H -0.95634 -0.98454 -1.14055
 H 0.77322 -1.11218 1.23717
 H 0.77358 -1.11117 -1.23532
 H -0.13451 -0.57256 2.63645
 H -0.13343 -0.57178 -2.63496
13
bifur_IRC_Cartesians_MW_output/new_data/bifur_traj4_Cartesians_MW point 248
C 0.06997 0.87038 1.11128
 C 0.07024 0.87213 -1.11189
 C -0.06972 1.50478 0.00050
 C -0.07230 -0.53285 1.56519
 C -0.07169 -0.53175 -1.56396
 F 0.35346 1.56982 2.07332
 F 0.35375 1.57300 -2.07866
 H -0.95651 -0.98564 1.14829
 H -0.95576 -0.98471 -1.14738
 H 0.77302 -1.11190 1.24477
 H 0.77337 -1.11090 -1.24294
 H -0.13445 -0.56656 2.63921
 H -0.13338 -0.56579 -2.63774
13
bifur_IRC_Cartesians_MW_output/new_data/bifur_traj4_Cartesians_MW point 249
C 0.06993 0.86781 1.11059
 C 0.07020 0.86954 -1.11119
 C -0.07280 1.49887 0.00050
 C -0.07217 -0.53184 1.56948
 C -0.07157 -0.53075 -1.56826
 F 0.35450 1.56834 2.06804
 F 0.35479 1.57150 -2.07334
 H -0.95594 -0.98580 1.15501
 H -0.95519 -0.98488 -1.15410
 H 0.77282 -1.11162 1.25226
 H 0.77317 -1.11063 -1.25045
 H -0.13439 -0.56065 2.64194
 H -0.13333 -0.55989 -2.64047
13
bifur_IRC_Cartesians_MW_output/new_data/bifur_traj4_Cartesians_MW point 250
C 0.06988 0.86520 1.10989
 C 0.07015 0.86692 -1.11049
 C -0.07592 1.49287 0.00049
 C -0.07205 -0.53082 1.57383
 C -0.07145 -0.52974 -1.57262
 F 0.35555 1.56685 2.06269
 F 0.35585 1.56998 -2.06794
 H -0.95536 -0.98597 1.16183
 H -0.95461 -0.98505 -1.16092
 H 0.77262 -1.11133 1.25985
 H 0.77296 -1.11035 -1.25806
 H -0.13434 -0.55466 2.64470
 H -0.13329 -0.55390 -2.64324
13
bifur_IRC_Cartesians_MW_output/new_data/bifur_traj4_Cartesians_MW point 251
C 0.06983 0.86248 1.10916
 C 0.07010 0.86418 -1.10975
 C -0.07919 1.48659 0.00049
 C -0.07191 -0.52975 1.57838
 C -0.07132 -0.52868 -1.57719
 F 0.35665 1.56528 2.05709
 F 0.35696 1.56839 -2.06230
 H -0.95475 -0.98614 1.16895
 H -0.95401 -0.98523 -1.16805
 H 0.77241 -1.11104 1.26780
 H 0.77274 -1.11006 -1.26603
 H -0.13428 -0.54840 2.64759
 H -0.13324 -0.54764 -2.64614
13
bifur_IRC_Cartesians_MW_output/new_data/bifur_traj4_Cartesians_MW point 252
C 0.06978 0.85953 1.10837
 C 0.07005 0.86122 -1.10895
 C -0.08271 1.47981 0.00048
 C -0.07177 -0.52859 1.58330
 C -0.07118 -0.52753 -1.58212
 F 0.35785 1.56359 2.05104
 F 0.35816 1.56667 -2.05620
 H -0.95409 -0.98632 1.17666
 H -0.95336 -0.98543 -1.17576
 H 0.77218 -1.11072 1.27638
 H 0.77251 -1.10975 -1.27463
 H -0.13421 -0.54162 2.65072
 H -0.13319 -0.54087 -2.64928
13
bifur_IRC_Cartesians_MW_output/new_data/bifur_traj4_Cartesians_MW point 253
C 0.06972 0.85625 1.10748
 C 0.06999 0.85792 -1.10807
 C -0.08665 1.47225 0.00048
 C -0.07161 -0.52730 1.58879
 C -0.07103 -0.52625 -1.58762
 F 0.35917 1.56171 2.04429
 F 0.35949 1.56476 -2.04940
 H -0.95336 -0.98653 1.18525
 H -0.95263 -0.98564 -1.18436
 H 0.77193 -1.11036 1.28596
 H 0.77225 -1.10940 -1.28423
 H -0.13414 -0.53407 2.65420
 H -0.13313 -0.53333 -2.65277
13
bifur_IRC_Cartesians_MW_output/new_data/bifur_traj4_Cartesians_MW point 254
C 0.06972 0.85625 1.10748
 C 0.06999 0.85792 -1.10807
 C -0.08665 1.47225 0.00048
 C -0.07161 -0.52730 1.58879
 C -0.07103 -0.52625 -1.58762
 F 0.35917 1.56171 2.04429
 F 0.35949 1.56476 -2.04940
 H -0.95336 -0.98653 1.18525
 H -0.95263 -0.98564 -1.18436
 H 0.77193 -1.11036 1.28596
 H 0.77225 -1.10940 -1.28423
 H -0.13414 -0.53407 2.65420
 H -0.13313 -0.53333 -2.65277
13
bifur_IRC_Cartesians_MW_output/new_data/bifur_traj4_Cartesians_MW point 255
C 0.06958 0.84826 1.10534
 C 0.06985 0.84988 -1.10591
 C -0.09622 1.45386 0.00047
 C -0.07122 -0.52416 1.60213
 C -0.07065 -0.52314 -1.60099
 F 0.36240 1.55712 2.02788
 F 0.36274 1.56010 -2.03286
 H -0.95158 -0.98703 1.20614
 H -0.95086 -0.98617 -1.20527
 H 0.77131 -1.10949 1.30924
 H 0.77161 -1.10856 -1.30757
 H -0.13397 -0.51570 2.66267
 H -0.13299 -0.51498 -2.66127
13
bifur_IRC_Cartesians_MW_output/new_data/bifur_traj4_Cartesians_MW point 256
C 0.06949 0.84364 1.10409
 C 0.06977 0.84524 -1.10466
 C -0.10175 1.44323 0.00046
 C -0.07099 -0.52234 1.60984
 C -0.07044 -0.52134 -1.60872
 F 0.36427 1.55447 2.01839
 F 0.36462 1.55740 -2.02329
 H -0.95055 -0.98733 1.21822
 H -0.94983 -0.98647 -1.21736
 H 0.77095 -1.10899 1.32271
 H 0.77124 -1.10807 -1.32106
 H -0.13387 -0.50508 2.66757
 H -0.13291 -0.50437 -2.66619
13
bifur_IRC_Cartesians_MW_output/new_data/bifur_traj4_Cartesians_MW point 257
C 0.06941 0.83886 1.10281
 C 0.06969 0.84043 -1.10337
 C -0.10749 1.43222 0.00045
 C -0.07076 -0.52046 1.61783
 C -0.07021 -0.51948 -1.61672
 F 0.36620 1.55173 2.00857
 F 0.36656 1.55461 -2.01339
 H -0.94948 -0.98763 1.23073
 H -0.94877 -0.98679 -1.22988
 H 0.77059 -1.10847 1.33665
 H 0.77086 -1.10756 -1.33504
 H -0.13376 -0.49408 2.67264
 H -0.13283 -0.49338 -2.67128
13
bifur_IRC_Cartesians_MW_output/new_data/bifur_traj4_Cartesians_MW point 258
C 0.06932 0.83403 1.10151
 C 0.06960 0.83557 -1.10206
 C -0.11327 1.42110 0.00044
 C -0.07053 -0.51857 1.62589
 C -0.06998 -0.51760 -1.62481
 F 0.36815 1.54896 1.99865
 F 0.36852 1.55180 -2.00339
 H -0.94841 -0.98793 1.24336
 H -0.94770 -0.98711 -1.24252
 H 0.77021 -1.10794 1.35072
 H 0.77047 -1.10705 -1.34915
 H -0.13366 -0.48297 2.67776
 H -0.13274 -0.48229 -2.67641
13
bifur_IRC_Cartesians_MW_output/new_data/bifur_traj4_Cartesians_MW point 259
C 0.06923 0.82917 1.10020
 C 0.06952 0.83069 -1.10075
 C -0.11909 1.40992 0.00043
 C -0.07029 -0.51666 1.63400
 C -0.06976 -0.51570 -1.63293
 F 0.37011 1.54617 1.98867
 F 0.37050 1.54897 -1.99333
 H -0.94733 -0.98824 1.25606
 H -0.94662 -0.98743 -1.25523
 H 0.76984 -1.10741 1.36488
 H 0.77009 -1.10654 -1.36334
 H -0.13355 -0.47180 2.68291
 H -0.13265 -0.47114 -2.68158
13
bifur_IRC_Cartesians_MW_output/new_data/bifur_traj4_Cartesians_MW point 260
C 0.06915 0.82426 1.09889
 C 0.06943 0.82575 -1.09942
 C -0.12497 1.39862 0.00042
 C -0.07005 -0.51473 1.64219
 C -0.06953 -0.51379 -1.64115
 F 0.37210 1.54335 1.97859
 F 0.37249 1.54610 -1.98317
 H -0.94623 -0.98855 1.26889
 H -0.94553 -0.98775 -1.26807
 H 0.76946 -1.10688 1.37919
 H 0.76970 -1.10602 -1.37768
 H -0.13345 -0.46052 2.68812
 H -0.13257 -0.45986 -2.68680
13
bifur_IRC_Cartesians_MW_output/new_data/bifur_traj4_Cartesians_MW point 261
C 0.06906 0.81928 1.09754
 C 0.06935 0.82074 -1.09808
 C -0.13095 1.38714 0.00042
 C -0.06981 -0.51277 1.65052
 C -0.06929 -0.51185 -1.64950
 F 0.37411 1.54049 1.96835
 F 0.37452 1.54319 -1.97284
 H -0.94512 -0.98886 1.28194
 H -0.94443 -0.98808 -1.28113
 H 0.76907 -1.10634 1.39372
 H 0.76930 -1.10549 -1.39225
 H -0.13334 -0.44905 2.69341
 H -0.13248 -0.44840 -2.69211
13
bifur_IRC_Cartesians_MW_output/new_data/bifur_traj4_Cartesians_MW point 262
C 0.06897 0.81420 1.09618
 C 0.06926 0.81564 -1.09670
 C -0.13702 1.37546 0.00041
 C -0.06956 -0.51077 1.65899
 C -0.06905 -0.50987 -1.65799
 F 0.37616 1.53758 1.95793
 F 0.37658 1.54024 -1.96234
 H -0.94399 -0.98918 1.29520
 H -0.94330 -0.98841 -1.29440
 H 0.76868 -1.10579 1.40851
 H 0.76889 -1.10495 -1.40707
 H -0.13323 -0.43738 2.69879
 H -0.13239 -0.43675 -2.69751
13
bifur_IRC_Cartesians_MW_output/new_data/bifur_traj4_Cartesians_MW point 263
C 0.06887 0.80907 1.09480
 C 0.06917 0.81048 -1.09532
 C -0.14317 1.36366 0.00040
 C -0.06931 -0.50876 1.66756
 C -0.06881 -0.50788 -1.66657
 F 0.37823 1.53464 1.94739
 F 0.37866 1.53724 -1.95172
 H -0.94284 -0.98950 1.30862
 H -0.94216 -0.98875 -1.30783
 H 0.76829 -1.10523 1.42346
 H 0.76849 -1.10441 -1.42205
 H -0.13311 -0.42559 2.70423
 H -0.13230 -0.42497 -2.70296
13
bifur_IRC_Cartesians_MW_output/new_data/bifur_traj4_Cartesians_MW point 264
C 0.06878 0.80398 1.09343
 C 0.06908 0.80536 -1.09394
 C -0.14927 1.35193 0.00039
 C -0.06906 -0.50676 1.67606
 C -0.06857 -0.50589 -1.67510
 F 0.38029 1.53171 1.93693
 F 0.38073 1.53427 -1.94117
 H -0.94171 -0.98982 1.32193
 H -0.94103 -0.98909 -1.32115
 H 0.76789 -1.10468 1.43830
 H 0.76808 -1.10387 -1.43693
 H -0.13300 -0.41388 2.70963
 H -0.13221 -0.41327 -2.70838
13
bifur_IRC_Cartesians_MW_output/new_data/bifur_traj4_Cartesians_MW point 265
C 0.06878 0.80398 1.09343
 C 0.06908 0.80536 -1.09394
 C -0.14927 1.35193 0.00039
 C -0.06906 -0.50676 1.67606
 C -0.06857 -0.50589 -1.67510
 F 0.38029 1.53171 1.93693
 F 0.38073 1.53427 -1.94117
 H -0.94171 -0.98982 1.32193
 H -0.94103 -0.98909 -1.32115
 H 0.76789 -1.10468 1.43830
 H 0.76808 -1.10387 -1.43693
 H -0.13300 -0.41388 2.70963
 H -0.13221 -0.41327 -2.70838
13
bifur_IRC_Cartesians_MW_output/new_data/bifur_traj4_Cartesians_MW point 266
C 0.06861 0.79448 1.09088
 C 0.06891 0.79580 -1.09138
 C -0.16065 1.33006 0.00037
 C -0.06860 -0.50302 1.69192
 C -0.06813 -0.50219 -1.69100
 F 0.38413 1.52626 1.91742
 F 0.38460 1.52873 -1.92150
 H -0.93959 -0.99042 1.34678
 H -0.93892 -0.98972 -1.34602
 H 0.76716 -1.10364 1.46599
 H 0.76732 -1.10286 -1.46469
 H -0.13280 -0.39203 2.71971
 H -0.13204 -0.39145 -2.71849
13
bifur_IRC_Cartesians_MW_output/new_data/bifur_traj4_Cartesians_MW point 267
C 0.06854 0.79024 1.08974
 C 0.06884 0.79154 -1.09023
 C -0.16573 1.32029 0.00037
 C -0.06839 -0.50136 1.69901
 C -0.06793 -0.50054 -1.69810
 F 0.38585 1.52383 1.90870
 F 0.38632 1.52626 -1.91271
 H -0.93864 -0.99069 1.35787
 H -0.93798 -0.98999 -1.35712
 H 0.76683 -1.10318 1.47836
 H 0.76698 -1.10241 -1.47708
 H -0.13271 -0.38228 2.72421
 H -0.13197 -0.38171 -2.72300
13
bifur_IRC_Cartesians_MW_output/new_data/bifur_traj4_Cartesians_MW point 268
C 0.06846 0.78630 1.08868
 C 0.06877 0.78758 -1.08917
 C -0.17045 1.31123 0.00036
 C -0.06820 -0.49981 1.70558
 C -0.06774 -0.49901 -1.70469
 F 0.38744 1.52157 1.90062
 F 0.38792 1.52396 -1.90456
 H -0.93777 -0.99094 1.36817
 H -0.93711 -0.99025 -1.36743
 H 0.76653 -1.10275 1.48983
 H 0.76667 -1.10200 -1.48859
 H -0.13262 -0.37322 2.72838
 H -0.13190 -0.37266 -2.72719
13
bifur_IRC_Cartesians_MW_output/new_data/bifur_traj4_Cartesians_MW point 269
C 0.06840 0.78258 1.08768
 C 0.06871 0.78384 -1.08816
 C -0.17491 1.30267 0.00035
 C -0.06802 -0.49835 1.71179
 C -0.06757 -0.49756 -1.71092
 F 0.38894 1.51943 1.89298
 F 0.38943 1.52179 -1.89686
 H -0.93694 -0.99117 1.37790
 H -0.93628 -0.99050 -1.37716
 H 0.76624 -1.10235 1.50068
 H 0.76637 -1.10160 -1.49946
 H -0.13254 -0.36467 2.73233
 H -0.13184 -0.36412 -2.73115
13
bifur_IRC_Cartesians_MW_output/new_data/bifur_traj4_Cartesians_MW point 270
C 0.06833 0.77899 1.08671
 C 0.06864 0.78023 -1.08719
 C -0.17921 1.29440 0.00035
 C -0.06785 -0.49694 1.71779
 C -0.06740 -0.49616 -1.71693
 F 0.39039 1.51737 1.88560
 F 0.39089 1.51970 -1.88942
 H -0.93614 -0.99140 1.38729
 H -0.93549 -0.99074 -1.38656
 H 0.76597 -1.10196 1.51114
 H 0.76609 -1.10122 -1.50995
 H -0.13246 -0.35641 2.73614
 H -0.13177 -0.35587 -2.73497
13
bifur_IRC_Cartesians_MW_output/new_data/bifur_traj4_Cartesians_MW point 271
C 0.06827 0.77544 1.08576
 C 0.06858 0.77666 -1.08623
 C -0.18346 1.28624 0.00034
 C -0.06767 -0.49554 1.72371
 C -0.06723 -0.49478 -1.72286
 F 0.39182 1.51534 1.87832
 F 0.39233 1.51763 -1.88208
 H -0.93535 -0.99162 1.39656
 H -0.93470 -0.99097 -1.39584
 H 0.76569 -1.10157 1.52148
 H 0.76581 -1.10085 -1.52030
 H -0.13238 -0.34826 2.73990
 H -0.13171 -0.34773 -2.73874
13
bifur_IRC_Cartesians_MW_output/new_data/bifur_traj4_Cartesians_MW point 272
C 0.06821 0.77186 1.08480
 C 0.06852 0.77306 -1.08526
 C -0.18775 1.27800 0.00033
 C -0.06750 -0.49413 1.72969
 C -0.06707 -0.49338 -1.72885
 F 0.39327 1.51328 1.87096
 F 0.39379 1.51554 -1.87467
 H -0.93455 -0.99185 1.40592
 H -0.93391 -0.99121 -1.40521
 H 0.76542 -1.10118 1.53191
 H 0.76552 -1.10047 -1.53076
 H -0.13231 -0.34002 2.74369
 H -0.13165 -0.33950 -2.74255
13
bifur_IRC_Cartesians_MW_output/new_data/bifur_traj4_Cartesians_MW point 273
C 0.06814 0.76817 1.08381
 C 0.06845 0.76935 -1.08427
 C -0.19217 1.26949 0.00033
 C -0.06732 -0.49268 1.73585
 C -0.06689 -0.49194 -1.73503
 F 0.39476 1.51116 1.86338
 F 0.39529 1.51339 -1.86702
 H -0.93372 -0.99208 1.41558
 H -0.93309 -0.99145 -1.41488
 H 0.76513 -1.10078 1.54268
 H 0.76523 -1.10008 -1.54156
 H -0.13223 -0.33153 2.74761
 H -0.13158 -0.33102 -2.74648
13
bifur_IRC_Cartesians_MW_output/new_data/bifur_traj4_Cartesians_MW point 274
C 0.06807 0.76429 1.08276
 C 0.06839 0.76544 -1.08322
 C -0.19682 1.26055 0.00032
 C -0.06713 -0.49116 1.74234
 C -0.06671 -0.49043 -1.74154
 F 0.39633 1.50893 1.85540
 F 0.39687 1.51113 -1.85898
 H -0.93286 -0.99232 1.42574
 H -0.93223 -0.99171 -1.42504
 H 0.76483 -1.10036 1.55400
 H 0.76492 -1.09967 -1.55290
 H -0.13214 -0.32260 2.75173
 H -0.13151 -0.32210 -2.75061
13
bifur_IRC_Cartesians_MW_output/new_data/bifur_traj4_Cartesians_MW point 275
C 0.06800 0.76015 1.08165
 C 0.06831 0.76128 -1.08210
 C -0.20178 1.25103 0.00031
 C -0.06693 -0.48953 1.74925
 C -0.06652 -0.48882 -1.74846
 F 0.39800 1.50656 1.84690
 F 0.39855 1.50871 -1.85041
 H -0.93194 -0.99258 1.43656
 H -0.93131 -0.99198 -1.43587
 H 0.76451 -1.09991 1.56605
 H 0.76459 -1.09923 -1.56499
 H -0.13205 -0.31309 2.75612
 H -0.13144 -0.31260 -2.75501
13
bifur_IRC_Cartesians_MW_output/new_data/bifur_traj4_Cartesians_MW point 276
C 0.06800 0.76015 1.08165
 C 0.06831 0.76128 -1.08210
 C -0.20178 1.25103 0.00031
 C -0.06693 -0.48953 1.74925
 C -0.06652 -0.48882 -1.74846
 F 0.39800 1.50656 1.84690
 F 0.39855 1.50871 -1.85041
 H -0.93194 -0.99258 1.43656
 H -0.93131 -0.99198 -1.43587
 H 0.76451 -1.09991 1.56605
 H 0.76459 -1.09923 -1.56499
 H -0.13205 -0.31309 2.75612
 H -0.13144 -0.31260 -2.75501
13
bifur_IRC_Cartesians_MW_output/new_data/bifur_traj4_Cartesians_MW point 277
C 0.06783 0.75114 1.07923
 C 0.06816 0.75222 -1.07966
 C -0.21257 1.23030 0.00030
 C -0.06649 -0.48599 1.76429
 C -0.06609 -0.48531 -1.76354
 F 0.40164 1.50139 1.82840
 F 0.40221 1.50346 -1.83176
 H -0.92993 -0.99315 1.46012
 H -0.92931 -0.99257 -1.45944
 H 0.76382 -1.09893 1.59231
 H 0.76387 -1.09828 -1.59130
 H -0.13185 -0.29237 2.76567
 H -0.13128 -0.29191 -2.76460
13
bifur_IRC_Cartesians_MW_output/new_data/bifur_traj4_Cartesians_MW point 278
C 0.06775 0.74644 1.07796
 C 0.06807 0.74750 -1.07839
 C -0.21820 1.21948 0.00029
 C -0.06626 -0.48414 1.77213
 C -0.06587 -0.48348 -1.77140
 F 0.40354 1.49869 1.81875
 F 0.40412 1.50072 -1.82203
 H -0.92888 -0.99345 1.47241
 H -0.92827 -0.99288 -1.47174
 H 0.76345 -1.09842 1.60601
 H 0.76349 -1.09778 -1.60504
 H -0.13175 -0.28157 2.77065
 H -0.13120 -0.28111 -2.76960
13
bifur_IRC_Cartesians_MW_output/new_data/bifur_traj4_Cartesians_MW point 279
C 0.06766 0.74173 1.07670
 C 0.06799 0.74276 -1.07712
 C -0.22384 1.20864 0.00028
 C -0.06603 -0.48229 1.78000
 C -0.06565 -0.48165 -1.77928
 F 0.40545 1.49599 1.80907
 F 0.40603 1.49797 -1.81228
 H -0.92783 -0.99374 1.48472
 H -0.92722 -0.99319 -1.48407
 H 0.76309 -1.09791 1.61973
 H 0.76312 -1.09728 -1.61879
 H -0.13165 -0.27074 2.77565
 H -0.13112 -0.27029 -2.77461
13
bifur_IRC_Cartesians_MW_output/new_data/bifur_traj4_Cartesians_MW point 280
C 0.06758 0.73704 1.07544
 C 0.06791 0.73804 -1.07585
 C -0.22947 1.19783 0.00027
 C -0.06580 -0.48045 1.78783
 C -0.06543 -0.47982 -1.78714
 F 0.40734 1.49330 1.79944
 F 0.40794 1.49524 -1.80256
 H -0.92678 -0.99404 1.49699
 H -0.92618 -0.99350 -1.49635
 H 0.76273 -1.09740 1.63341
 H 0.76275 -1.09678 -1.63250
 H -0.13155 -0.25995 2.78062
 H -0.13103 -0.25951 -2.77960
13
bifur_IRC_Cartesians_MW_output/new_data/bifur_traj4_Cartesians_MW point 281
C 0.06750 0.73235 1.07418
 C 0.06783 0.73333 -1.07459
 C -0.23508 1.18704 0.00027
 C -0.06557 -0.47861 1.79566
 C -0.06521 -0.47799 -1.79499
 F 0.40924 1.49061 1.78980
 F 0.40985 1.49250 -1.79285
 H -0.92574 -0.99433 1.50926
 H -0.92514 -0.99381 -1.50862
 H 0.76237 -1.09689 1.64708
 H 0.76237 -1.09629 -1.64620
 H -0.13145 -0.24916 2.78560
 H -0.13095 -0.24874 -2.78459
13
bifur_IRC_Cartesians_MW_output/new_data/bifur_traj4_Cartesians_MW point 282
C 0.06741 0.72763 1.07291
 C 0.06775 0.72858 -1.07331
 C -0.24074 1.17618 0.00026
 C -0.06534 -0.47675 1.80354
 C -0.06499 -0.47616 -1.80288
 F 0.41114 1.48790 1.78011
 F 0.41176 1.48975 -1.78308
 H -0.92469 -0.99463 1.52160
 H -0.92409 -0.99412 -1.52097
 H 0.76200 -1.09637 1.66083
 H 0.76200 -1.09579 -1.65999
 H -0.13134 -0.23831 2.79060
 H -0.13087 -0.23791 -2.78961
13
bifur_IRC_Cartesians_MW_output/new_data/bifur_traj4_Cartesians_MW point 283
C 0.06733 0.72285 1.07162
 C 0.06766 0.72377 -1.07202
 C -0.24647 1.16517 0.00025
 C -0.06511 -0.47487 1.81153
 C -0.06477 -0.47429 -1.81089
 F 0.41308 1.48516 1.77029
 F 0.41371 1.48696 -1.77318
 H -0.92362 -0.99493 1.53410
 H -0.92303 -0.99444 -1.53349
 H 0.76163 -1.09585 1.67477
 H 0.76161 -1.09528 -1.67396
 H -0.13124 -0.22732 2.79567
 H -0.13079 -0.22692 -2.79470
13
bifur_IRC_Cartesians_MW_output/new_data/bifur_traj4_Cartesians_MW point 284
C 0.06724 0.71797 1.07031
 C 0.06758 0.71887 -1.07070
 C -0.25231 1.15394 0.00024
 C -0.06487 -0.47295 1.81967
 C -0.06454 -0.47239 -1.81905
 F 0.41505 1.48236 1.76027
 F 0.41569 1.48412 -1.76307
 H -0.92253 -0.99524 1.54686
 H -0.92195 -0.99476 -1.54626
 H 0.76126 -1.09532 1.68899
 H 0.76123 -1.09477 -1.68822
 H -0.13113 -0.21610 2.80085
 H -0.13070 -0.21571 -2.79989
13
bifur_IRC_Cartesians_MW_output/new_data/bifur_traj4_Cartesians_MW point 285
C 0.06715 0.71298 1.06897
 C 0.06749 0.71385 -1.06935
 C -0.25829 1.14245 0.00023
 C -0.06463 -0.47099 1.82801
 C -0.06430 -0.47045 -1.82741
 F 0.41706 1.47949 1.75001
 F 0.41772 1.48121 -1.75274
 H -0.92142 -0.99555 1.55992
 H -0.92084 -0.99509 -1.55932
 H 0.76087 -1.09478 1.70354
 H 0.76083 -1.09424 -1.70280
 H -0.13102 -0.20462 2.80614
 H -0.13061 -0.20425 -2.80520
13
bifur_IRC_Cartesians_MW_output/new_data/bifur_traj4_Cartesians_MW point 286
C 0.06706 0.70789 1.06760
 C 0.06740 0.70873 -1.06798
 C -0.26439 1.13073 0.00022
 C -0.06438 -0.46899 1.83650
 C -0.06406 -0.46847 -1.83593
 F 0.41912 1.47657 1.73956
 F 0.41979 1.47824 -1.74220
 H -0.92028 -0.99588 1.57322
 H -0.91971 -0.99542 -1.57264
 H 0.76048 -1.09423 1.71837
 H 0.76042 -1.09370 -1.71766
 H -0.13091 -0.19292 2.81154
 H -0.13052 -0.19256 -2.81061
13
bifur_IRC_Cartesians_MW_output/new_data/bifur_traj4_Cartesians_MW point 287
C 0.06706 0.70789 1.06760
 C 0.06740 0.70873 -1.06798
 C -0.26439 1.13073 0.00022
 C -0.06438 -0.46899 1.83650
 C -0.06406 -0.46847 -1.83593
 F 0.41912 1.47657 1.73956
 F 0.41979 1.47824 -1.74220
 H -0.92028 -0.99588 1.57322
 H -0.91971 -0.99542 -1.57264
 H 0.76048 -1.09423 1.71837
 H 0.76042 -1.09370 -1.71766
 H -0.13091 -0.19292 2.81154
 H -0.13052 -0.19256 -2.81061
13
bifur_IRC_Cartesians_MW_output/new_data/bifur_traj4_Cartesians_MW point 288
C 0.06688 0.69777 1.06488
 C 0.06722 0.69855 -1.06524
 C -0.27651 1.10744 0.00021
 C -0.06389 -0.46501 1.85340
 C -0.06359 -0.46453 -1.85286
 F 0.42321 1.47076 1.71878
 F 0.42390 1.47234 -1.72125
 H -0.91803 -0.99651 1.59969
 H -0.91747 -0.99609 -1.59913
 H 0.75970 -1.09313 1.74787
 H 0.75962 -1.09263 -1.74723
 H -0.13069 -0.16965 2.82227
 H -0.13034 -0.16932 -2.82138
13
bifur_IRC_Cartesians_MW_output/new_data/bifur_traj4_Cartesians_MW point 289
C 0.06679 0.69300 1.06360
 C 0.06714 0.69375 -1.06395
 C -0.28223 1.09645 0.00020
 C -0.06366 -0.46314 1.86137
 C -0.06336 -0.46267 -1.86085
 F 0.42514 1.46803 1.70897
 F 0.42584 1.46955 -1.71136
 H -0.91696 -0.99681 1.61217
 H -0.91641 -0.99641 -1.61162
 H 0.75933 -1.09261 1.76178
 H 0.75924 -1.09212 -1.76117
 H -0.13059 -0.15867 2.82733
 H -0.13026 -0.15835 -2.82646
13
bifur_IRC_Cartesians_MW_output/new_data/bifur_traj4_Cartesians_MW point 290
C 0.06671 0.68853 1.06239
 C 0.06706 0.68926 -1.06274
 C -0.28759 1.08615 0.00019
 C -0.06344 -0.46138 1.86884
 C -0.06315 -0.46092 -1.86834
 F 0.42695 1.46546 1.69978
 F 0.42766 1.46694 -1.70210
 H -0.91597 -0.99709 1.62387
 H -0.91542 -0.99670 -1.62333
 H 0.75899 -1.09212 1.77482
 H 0.75888 -1.09165 -1.77424
 H -0.13049 -0.14839 2.83208
 H -0.13018 -0.14808 -2.83122
13
bifur_IRC_Cartesians_MW_output/new_data/bifur_traj4_Cartesians_MW point 291
C 0.06663 0.68434 1.06127
 C 0.06699 0.68505 -1.06161
 C -0.29260 1.07652 0.00018
 C -0.06324 -0.45974 1.87583
 C -0.06296 -0.45929 -1.87534
 F 0.42864 1.46306 1.69119
 F 0.42936 1.46450 -1.69343
 H -0.91503 -0.99736 1.63481
 H -0.91449 -0.99698 -1.63428
 H 0.75866 -1.09167 1.78701
 H 0.75855 -1.09121 -1.78647
 H -0.13040 -0.13876 2.83652
 H -0.13011 -0.13846 -2.83567
13
bifur_IRC_Cartesians_MW_output/new_data/bifur_traj4_Cartesians_MW point 292
C 0.06656 0.68039 1.06021
 C 0.06692 0.68108 -1.06055
 C -0.29733 1.06742 0.00018
 C -0.06304 -0.45818 1.88242
 C -0.06277 -0.45776 -1.88196
 F 0.43023 1.46079 1.68308
 F 0.43096 1.46220 -1.68526
 H -0.91415 -0.99761 1.64514
 H -0.91361 -0.99724 -1.64462
 H 0.75836 -1.09124 1.79853
 H 0.75823 -1.09079 -1.79801
 H -0.13032 -0.12968 2.84071
 H -0.13004 -0.12939 -2.83987
13
bifur_IRC_Cartesians_MW_output/new_data/bifur_traj4_Cartesians_MW point 293
C 0.06650 0.67660 1.05919
 C 0.06685 0.67727 -1.05952
 C -0.30187 1.05870 0.00017
 C -0.06286 -0.45669 1.88875
 C -0.06259 -0.45628 -1.88830
 F 0.43176 1.45862 1.67529
 F 0.43250 1.45999 -1.67741
 H -0.91331 -0.99785 1.65505
 H -0.91277 -0.99749 -1.65453
 H 0.75807 -1.09083 1.80957
 H 0.75793 -1.09039 -1.80908
 H -0.13023 -0.12097 2.84472
 H -0.12997 -0.12069 -2.84390
13
bifur_IRC_Cartesians_MW_output/new_data/bifur_traj4_Cartesians_MW point 294
C 0.06643 0.67289 1.05819
 C 0.06679 0.67354 -1.05852
 C -0.30632 1.05016 0.00016
 C -0.06268 -0.45524 1.89494
 C -0.06242 -0.45484 -1.89451
 F 0.43326 1.45649 1.66767
 F 0.43401 1.45783 -1.66973
 H -0.91248 -0.99808 1.66475
 H -0.91195 -0.99773 -1.66424
 H 0.75778 -1.09042 1.82038
 H 0.75763 -1.08999 -1.81992
 H -0.13015 -0.11244 2.84866
 H -0.12991 -0.11217 -2.84785
13
bifur_IRC_Cartesians_MW_output/new_data/bifur_traj4_Cartesians_MW point 295
C 0.06636 0.66917 1.05719
 C 0.06672 0.66980 -1.05752
 C -0.31077 1.04160 0.00016
 C -0.06250 -0.45378 1.90115
 C -0.06225 -0.45339 -1.90073
 F 0.43477 1.45435 1.66004
 F 0.43552 1.45566 -1.66203
 H -0.91165 -0.99831 1.67447
 H -0.91113 -0.99798 -1.67397
 H 0.75749 -1.09002 1.83122
 H 0.75734 -1.08960 -1.83078
 H -0.13007 -0.10389 2.85260
 H -0.12984 -0.10363 -2.85181
13
bifur_IRC_Cartesians_MW_output/new_data/bifur_traj4_Cartesians_MW point 296
C 0.06629 0.66536 1.05617
 C 0.06666 0.66596 -1.05648
 C -0.31534 1.03282 0.00015
 C -0.06231 -0.45228 1.90752
 C -0.06207 -0.45190 -1.90712
 F 0.43631 1.45216 1.65220
 F 0.43707 1.45343 -1.65413
 H -0.91080 -0.99855 1.68445
 H -0.91028 -0.99823 -1.68396
 H 0.75720 -1.08960 1.84234
 H 0.75703 -1.08920 -1.84193
 H -0.12999 -0.09511 2.85665
 H -0.12977 -0.09486 -2.85587
13
bifur_IRC_Cartesians_MW_output/new_data/bifur_traj4_Cartesians_MW point 297
C 0.06622 0.66135 1.05509
 C 0.06659 0.66193 -1.05540
 C -0.32015 1.02359 0.00014
 C -0.06212 -0.45070 1.91422
 C -0.06188 -0.45034 -1.91383
 F 0.43793 1.44986 1.64396
 F 0.43870 1.45109 -1.64582
 H -0.90991 -0.99881 1.69494
 H -0.90939 -0.99849 -1.69445
 H 0.75689 -1.08917 1.85403
 H 0.75671 -1.08877 -1.85365
 H -0.12990 -0.08589 2.86090
 H -0.12970 -0.08565 -2.86013
13
bifur_IRC_Cartesians_MW_output/new_data/bifur_traj4_Cartesians_MW point 298
C 0.06622 0.66135 1.05509
 C 0.06659 0.66193 -1.05540
 C -0.32015 1.02359 0.00014
 C -0.06212 -0.45070 1.91422
 C -0.06188 -0.45034 -1.91383
 F 0.43793 1.44986 1.64396
 F 0.43870 1.45109 -1.64582
 H -0.90991 -0.99881 1.69494
 H -0.90939 -0.99849 -1.69445
 H 0.75689 -1.08917 1.85403
 H 0.75671 -1.08877 -1.85365
 H -0.12990 -0.08589 2.86090
 H -0.12970 -0.08565 -2.86013
13
bifur_IRC_Cartesians_MW_output/new_data/bifur_traj4_Cartesians_MW point 299
C 0.06606 0.65242 1.05269
 C 0.06643 0.65295 -1.05299
 C -0.33084 1.00304 0.00013
 C -0.06168 -0.44719 1.92913
 C -0.06146 -0.44686 -1.92877
 F 0.44154 1.44474 1.62562
 F 0.44233 1.44589 -1.62734
 H -0.90792 -0.99937 1.71829
 H -0.90741 -0.99908 -1.71782
 H 0.75620 -1.08820 1.88005
 H 0.75600 -1.08783 -1.87973
 H -0.12971 -0.06536 2.87037
 H -0.12955 -0.06514 -2.86963
13
bifur_IRC_Cartesians_MW_output/new_data/bifur_traj4_Cartesians_MW point 300
C 0.06597 0.64744 1.05135
 C 0.06634 0.64794 -1.05164
 C -0.33681 0.99158 0.00012
 C -0.06144 -0.44523 1.93744
 C -0.06123 -0.44492 -1.93710
 F 0.44355 1.44188 1.61540
 F 0.44435 1.44299 -1.61703
 H -0.90681 -0.99968 1.73130
 H -0.90630 -0.99941 -1.73085
 H 0.75582 -1.08766 1.89456
 H 0.75560 -1.08730 -1.89427
 H -0.12960 -0.05392 2.87565
 H -0.12946 -0.05371 -2.87493
13
bifur_IRC_Cartesians_MW_output/new_data/bifur_traj4_Cartesians_MW point 301
C 0.06588 0.64221 1.04994
 C 0.06625 0.64268 -1.05023
 C -0.34308 0.97952 0.00011
 C -0.06118 -0.44318 1.94618
 C -0.06098 -0.44288 -1.94587
 F 0.44566 1.43888 1.60464
 F 0.44648 1.43993 -1.60619
 H -0.90564 -1.00001 1.74500
 H -0.90514 -0.99975 -1.74455
 H 0.75541 -1.08709 1.90982
 H 0.75519 -1.08675 -1.90957
 H -0.12948 -0.04187 2.88120
 H -0.12937 -0.04168 -2.88050
13
bifur_IRC_Cartesians_MW_output/new_data/bifur_traj4_Cartesians_MW point 302
C 0.06578 0.63683 1.04850
 C 0.06616 0.63728 -1.04878
 C -0.34952 0.96716 0.00010
 C -0.06092 -0.44107 1.95515
 C -0.06073 -0.44079 -1.95486
 F 0.44783 1.43579 1.59361
 F 0.44867 1.43680 -1.59506
 H -0.90444 -1.00035 1.75905
 H -0.90395 -1.00011 -1.75861
 H 0.75500 -1.08650 1.92548
 H 0.75476 -1.08618 -1.92526
 H -0.12937 -0.02952 2.88690
 H -0.12927 -0.02935 -2.88621
13
bifur_IRC_Cartesians_MW_output/new_data/bifur_traj4_Cartesians_MW point 303
C 0.06569 0.63143 1.04704
 C 0.06606 0.63184 -1.04732
 C -0.35599 0.95471 0.00009
 C -0.06066 -0.43894 1.96418
 C -0.06047 -0.43869 -1.96391
 F 0.45002 1.43269 1.58251
 F 0.45086 1.43365 -1.58387
 H -0.90324 -1.00069 1.77319
 H -0.90275 -1.00046 -1.77276
 H 0.75458 -1.08591 1.94124
 H 0.75433 -1.08561 -1.94106
 H -0.12925 -0.01709 2.89263
 H -0.12918 -0.01693 -2.89197
13
bifur_IRC_Cartesians_MW_output/new_data/bifur_traj4_Cartesians_MW point 304
C 0.06559 0.62604 1.04560
 C 0.06597 0.62642 -1.04586
 C -0.36245 0.94230 0.00008
 C -0.06040 -0.43682 1.97318
 C -0.06022 -0.43659 -1.97293
 F 0.45220 1.42960 1.57143
 F 0.45305 1.43050 -1.57271
 H -0.90203 -1.00103 1.78728
 H -0.90156 -1.00082 -1.78687
 H 0.75416 -1.08533 1.95695
 H 0.75390 -1.08503 -1.95681
 H -0.12913 -0.00469 2.89835
 H -0.12908 -0.00455 -2.89770
13
bifur_IRC_Cartesians_MW_output/new_data/bifur_traj4_Cartesians_MW point 305
C 0.06549 0.62067 1.04415
 C 0.06588 0.62102 -1.04441
 C -0.36888 0.92995 0.00007
 C -0.06013 -0.43471 1.98214
 C -0.05997 -0.43450 -1.98191
 F 0.45436 1.42652 1.56041
 F 0.45523 1.42737 -1.56160
 H -0.90084 -1.00137 1.80131
 H -0.90037 -1.00117 -1.80091
 H 0.75375 -1.08475 1.97258
 H 0.75347 -1.08447 -1.97248
 H -0.12902 0.00764 2.90404
 H -0.12899 0.00778 -2.90341
13
bifur_IRC_Cartesians_MW_output/new_data/bifur_traj4_Cartesians_MW point 306
C 0.06540 0.61533 1.04272
 C 0.06578 0.61565 -1.04297
 C -0.37528 0.91766 0.00007
 C -0.05987 -0.43261 1.99106
 C -0.05972 -0.43242 -1.99085
 F 0.45652 1.42345 1.54944
 F 0.45741 1.42426 -1.55054
 H -0.89965 -1.00170 1.81528
 H -0.89918 -1.00153 -1.81489
 H 0.75334 -1.08416 1.98816
 H 0.75305 -1.08390 -1.98809
 H -0.12890 0.01993 2.90970
 H -0.12889 0.02005 -2.90909
13
bifur_IRC_Cartesians_MW_output/new_data/bifur_traj4_Cartesians_MW point 307
C 0.06530 0.61001 1.04129
 C 0.06569 0.61031 -1.04153
 C -0.38165 0.90542 0.00006
 C -0.05962 -0.43052 1.99993
 C -0.05947 -0.43035 -1.99975
 F 0.45867 1.42040 1.53852
 F 0.45957 1.42116 -1.53953
 H -0.89846 -1.00204 1.82919
 H -0.89800 -1.00188 -1.82880
 H 0.75293 -1.08359 2.00365
 H 0.75262 -1.08334 -2.00362
 H -0.12878 0.03215 2.91534
 H -0.12880 0.03226 -2.91475
13
bifur_IRC_Cartesians_MW_output/new_data/bifur_traj4_Cartesians_MW point 308
C 0.06521 0.60476 1.03987
 C 0.06560 0.60502 -1.04011
 C -0.38795 0.89332 0.00005
 C -0.05936 -0.42846 2.00871
 C -0.05922 -0.42830 -2.00855
 F 0.46080 1.41739 1.52772
 F 0.46170 1.41809 -1.52864
 H -0.89729 -1.00237 1.84293
 H -0.89683 -1.00222 -1.84256
 H 0.75252 -1.08301 2.01897
 H 0.75220 -1.08278 -2.01898
 H -0.12867 0.04424 2.92092
 H -0.12871 0.04433 -2.92034
13
bifur_IRC_Cartesians_MW_output/new_data/bifur_traj4_Cartesians_MW point 309
C 0.06521 0.60476 1.03987
 C 0.06560 0.60502 -1.04011
 C -0.38795 0.89332 0.00005
 C -0.05936 -0.42846 2.00871
 C -0.05922 -0.42830 -2.00855
 F 0.46080 1.41739 1.52772
 F 0.46170 1.41809 -1.52864
 H -0.89729 -1.00237 1.84294
 H -0.89683 -1.00222 -1.84256
 H 0.75252 -1.08301 2.01897
 H 0.75220 -1.08278 -2.01898
 H -0.12867 0.04424 2.92092
 H -0.12871 0.04433 -2.92034
13
bifur_IRC_Cartesians_MW_output/new_data/bifur_traj4_Cartesians_MW point 310
C 0.06503 0.59483 1.03721
 C 0.06542 0.59504 -1.03743
 C -0.39984 0.87047 0.00003
 C -0.05888 -0.42456 2.02528
 C -0.05876 -0.42443 -2.02516
 F 0.46481 1.41169 1.50734
 F 0.46574 1.41230 -1.50809
 H -0.89508 -1.00300 1.86889
 H -0.89463 -1.00288 -1.86854
 H 0.75176 -1.08194 2.04790
 H 0.75141 -1.08173 -2.04797
 H -0.12845 0.06706 2.93144
 H -0.12853 0.06713 -2.93090
13
bifur_IRC_Cartesians_MW_output/new_data/bifur_traj4_Cartesians_MW point 311
C 0.06495 0.59042 1.03602
 C 0.06535 0.59061 -1.03624
 C -0.40512 0.86032 0.00002
 C -0.05866 -0.42282 2.03264
 C -0.05855 -0.42271 -2.03254
 F 0.46659 1.40916 1.49828
 F 0.46753 1.40973 -1.49896
 H -0.89409 -1.00327 1.88042
 H -0.89365 -1.00317 -1.88008
 H 0.75142 -1.08146 2.06075
 H 0.75106 -1.08127 -2.06085
 H -0.12836 0.07720 2.93612
 H -0.12846 0.07726 -2.93559
13
bifur_IRC_Cartesians_MW_output/new_data/bifur_traj4_Cartesians_MW point 312
C 0.06488 0.58644 1.03495
 C 0.06528 0.58660 -1.03516
 C -0.40989 0.85115 0.00002
 C -0.05847 -0.42126 2.03930
 C -0.05836 -0.42116 -2.03921
 F 0.46820 1.40687 1.49010
 F 0.46915 1.40741 -1.49071
 H -0.89320 -1.00352 1.89084
 H -0.89277 -1.00343 -1.89051
 H 0.75111 -1.08102 2.07237
 H 0.75074 -1.08084 -2.07250
 H -0.12827 0.08636 2.94035
 H -0.12839 0.08641 -2.93983
13
bifur_IRC_Cartesians_MW_output/new_data/bifur_traj4_Cartesians_MW point 313
C 0.06481 0.58281 1.03397
 C 0.06521 0.58295 -1.03418
 C -0.41424 0.84279 0.00001
 C -0.05829 -0.41983 2.04536
 C -0.05819 -0.41975 -2.04529
 F 0.46967 1.40479 1.48264
 F 0.47062 1.40529 -1.48319
 H -0.89239 -1.00375 1.90034
 H -0.89196 -1.00367 -1.90001
 H 0.75083 -1.08063 2.08295
 H 0.75045 -1.08046 -2.08311
 H -0.12819 0.09472 2.94420
 H -0.12832 0.09475 -2.94369
13
bifur_IRC_Cartesians_MW_output/new_data/bifur_traj4_Cartesians_MW point 314
C 0.06475 0.57942 1.03306
 C 0.06516 0.57954 -1.03326
 C -0.41830 0.83500 0.00000
 C -0.05812 -0.41850 2.05101
 C -0.05803 -0.41843 -2.05095
 F 0.47103 1.40285 1.47569
 F 0.47200 1.40332 -1.47618
 H -0.89164 -1.00397 1.90919
 H -0.89121 -1.00389 -1.90887
 H 0.75057 -1.08026 2.09281
 H 0.75018 -1.08010 -2.09299
 H -0.12812 0.10250 2.94779
 H -0.12826 0.10253 -2.94730
13
bifur_IRC_Cartesians_MW_output/new_data/bifur_traj4_Cartesians_MW point 315
C 0.06469 0.57618 1.03219
 C 0.06510 0.57628 -1.03239
 C -0.42218 0.82753 -0.00000
 C -0.05797 -0.41723 2.05643
 C -0.05788 -0.41717 -2.05638
 F 0.47234 1.40099 1.46902
 F 0.47332 1.40143 -1.46947
 H -0.89092 -1.00417 1.91767
 H -0.89049 -1.00411 -1.91736
 H 0.75032 -1.07991 2.10227
 H 0.74993 -1.07976 -2.10247
 H -0.12805 0.10996 2.95123
 H -0.12821 0.10998 -2.95075
13
bifur_IRC_Cartesians_MW_output/new_data/bifur_traj4_Cartesians_MW point 316
C 0.06464 0.57298 1.03133
 C 0.06504 0.57306 -1.03152
 C -0.42602 0.82016 -0.00001
 C -0.05781 -0.41597 2.06178
 C -0.05773 -0.41592 -2.06174
 F 0.47364 1.39915 1.46244
 F 0.47462 1.39956 -1.46284
 H -0.89020 -1.00437 1.92605
 H -0.88978 -1.00432 -1.92574
 H 0.75007 -1.07956 2.11160
 H 0.74967 -1.07942 -2.11183
 H -0.12798 0.11732 2.95462
 H -0.12815 0.11733 -2.95415
13
bifur_IRC_Cartesians_MW_output/new_data/bifur_traj4_Cartesians_MW point 317
C 0.06458 0.56972 1.03045
 C 0.06499 0.56978 -1.03064
 C -0.42993 0.81265 -0.00001
 C -0.05765 -0.41469 2.06722
 C -0.05758 -0.41465 -2.06720
 F 0.47496 1.39728 1.45575
 F 0.47594 1.39766 -1.45608
 H -0.88948 -1.00458 1.93457
 H -0.88906 -1.00453 -1.93427
 H 0.74982 -1.07920 2.12111
 H 0.74941 -1.07907 -2.12135
 H -0.12791 0.12482 2.95808
 H -0.12809 0.12482 -2.95762
13
bifur_IRC_Cartesians_MW_output/new_data/bifur_traj4_Cartesians_MW point 318
C 0.06452 0.56630 1.02954
 C 0.06493 0.56635 -1.02972
 C -0.43401 0.80479 -0.00002
 C -0.05749 -0.41334 2.07292
 C -0.05742 -0.41332 -2.07291
 F 0.47633 1.39532 1.44874
 F 0.47733 1.39567 -1.44902
 H -0.88871 -1.00479 1.94350
 H -0.88830 -1.00476 -1.94320
 H 0.74955 -1.07883 2.13105
 H 0.74914 -1.07871 -2.13132
 H -0.12783 0.13267 2.96170
 H -0.12803 0.13266 -2.96125
13
bifur_IRC_Cartesians_MW_output/new_data/bifur_traj4_Cartesians_MW point 319
C 0.06445 0.56265 1.02855
 C 0.06486 0.56267 -1.02873
 C -0.43840 0.79637 -0.00003
 C -0.05731 -0.41191 2.07903
 C -0.05725 -0.41190 -2.07903
 F 0.47781 1.39322 1.44122
 F 0.47882 1.39353 -1.44144
 H -0.88790 -1.00502 1.95306
 H -0.88749 -1.00500 -1.95278
 H 0.74927 -1.07844 2.14171
 H 0.74885 -1.07833 -2.14201
 H -0.12775 0.14108 2.96558
 H -0.12797 0.14106 -2.96515
13
bifur_IRC_Cartesians_MW_output/new_data/bifur_traj4_Cartesians_MW point 320
C 0.06445 0.56265 1.02855
 C 0.06486 0.56267 -1.02873
 C -0.43840 0.79637 -0.00003
 C -0.05731 -0.41191 2.07903
 C -0.05725 -0.41190 -2.07903
 F 0.47781 1.39322 1.44122
 F 0.47882 1.39353 -1.44144
 H -0.88790 -1.00502 1.95306
 H -0.88749 -1.00500 -1.95278
 H 0.74927 -1.07844 2.14171
 H 0.74885 -1.07833 -2.14201
 H -0.12775 0.14108 2.96558
 H -0.12797 0.14106 -2.96515
13
bifur_IRC_Cartesians_MW_output/new_data/bifur_traj4_Cartesians_MW point 321
C 0.06430 0.55433 1.02632
 C 0.06472 0.55430 -1.02648
 C -0.44837 0.77722 -0.00004
 C -0.05690 -0.40864 2.09292
 C -0.05685 -0.40865 -2.09296
 F 0.48117 1.38845 1.42413
 F 0.48220 1.38868 -1.42421
 H -0.88604 -1.00555 1.97482
 H -0.88565 -1.00555 -1.97455
 H 0.74863 -1.07753 2.16597
 H 0.74818 -1.07744 -2.16632
 H -0.12757 0.16021 2.97440
 H -0.12782 0.16018 -2.97400
13
bifur_IRC_Cartesians_MW_output/new_data/bifur_traj4_Cartesians_MW point 322
C 0.06422 0.54966 1.02506
 C 0.06464 0.54961 -1.02522
 C -0.45395 0.76648 -0.00005
 C -0.05668 -0.40680 2.10071
 C -0.05664 -0.40684 -2.10076
 F 0.48306 1.38577 1.41455
 F 0.48410 1.38596 -1.41456
 H -0.88500 -1.00584 1.98702
 H -0.88461 -1.00586 -1.98676
 H 0.74827 -1.07702 2.17956
 H 0.74781 -1.07695 -2.17994
 H -0.12747 0.17093 2.97935
 H -0.12774 0.17089 -2.97896
13
bifur_IRC_Cartesians_MW_output/new_data/bifur_traj4_Cartesians_MW point 323
C 0.06413 0.54478 1.02375
 C 0.06455 0.54470 -1.02390
 C -0.45980 0.75525 -0.00006
 C -0.05644 -0.40489 2.10886
 C -0.05641 -0.40494 -2.10893
 F 0.48503 1.38297 1.40453
 F 0.48608 1.38311 -1.40445
 H -0.88392 -1.00615 1.99979
 H -0.88353 -1.00618 -1.99954
 H 0.74789 -1.07649 2.19379
 H 0.74742 -1.07643 -2.19421
 H -0.12737 0.18216 2.98453
 H -0.12765 0.18210 -2.98415
13
bifur_IRC_Cartesians_MW_output/new_data/bifur_traj4_Cartesians_MW point 324
C 0.06404 0.53980 1.02241
 C 0.06446 0.53970 -1.02256
 C -0.46576 0.74379 -0.00006
 C -0.05620 -0.40293 2.11717
 C -0.05617 -0.40300 -2.11726
 F 0.48704 1.38011 1.39431
 F 0.48810 1.38021 -1.39415
 H -0.88281 -1.00646 2.01280
 H -0.88242 -1.00650 -2.01256
 H 0.74751 -1.07595 2.20829
 H 0.74703 -1.07591 -2.20874
 H -0.12726 0.19360 2.98981
 H -0.12757 0.19353 -2.98945
13
bifur_IRC_Cartesians_MW_output/new_data/bifur_traj4_Cartesians_MW point 325
C 0.06395 0.53483 1.02107
 C 0.06438 0.53470 -1.02121
 C -0.47172 0.73234 -0.00007
 C -0.05595 -0.40097 2.12548
 C -0.05594 -0.40106 -2.12559
 F 0.48905 1.37726 1.38408
 F 0.49012 1.37731 -1.38384
 H -0.88170 -1.00677 2.02581
 H -0.88132 -1.00683 -2.02558
 H 0.74713 -1.07541 2.22280
 H 0.74663 -1.07538 -2.22328
 H -0.12715 0.20505 2.99508
 H -0.12748 0.20496 -2.99474
13
bifur_IRC_Cartesians_MW_output/new_data/bifur_traj4_Cartesians_MW point 326
C 0.06386 0.52990 1.01975
 C 0.06429 0.52974 -1.01988
 C -0.47763 0.72099 -0.00008
 C -0.05571 -0.39904 2.13371
 C -0.05571 -0.39914 -2.13384
 F 0.49104 1.37443 1.37396
 F 0.49213 1.37444 -1.37364
 H -0.88060 -1.00709 2.03870
 H -0.88023 -1.00716 -2.03848
 H 0.74675 -1.07488 2.23716
 H 0.74624 -1.07486 -2.23768
 H -0.12704 0.21638 3.00031
 H -0.12739 0.21628 -2.99999
13
bifur_IRC_Cartesians_MW_output/new_data/bifur_traj4_Cartesians_MW point 327
C 0.06378 0.52504 1.01844
 C 0.06421 0.52486 -1.01857
 C -0.48345 0.70981 -0.00009
 C -0.05548 -0.39713 2.14181
 C -0.05548 -0.39725 -2.14197
 F 0.49301 1.37164 1.36399
 F 0.49410 1.37161 -1.36358
 H -0.87951 -1.00739 2.05140
 H -0.87915 -1.00748 -2.05119
 H 0.74637 -1.07435 2.25131
 H 0.74585 -1.07434 -2.25187
 H -0.12694 0.22754 3.00546
 H -0.12731 0.22743 -3.00515
13
bifur_IRC_Cartesians_MW_output/new_data/bifur_traj4_Cartesians_MW point 328
C 0.06369 0.52029 1.01717
 C 0.06412 0.52008 -1.01728
 C -0.48914 0.69887 -0.00010
 C -0.05524 -0.39526 2.14975
 C -0.05526 -0.39540 -2.14993
 F 0.49493 1.36891 1.35422
 F 0.49603 1.36883 -1.35373
 H -0.87845 -1.00769 2.06384
 H -0.87810 -1.00779 -2.06364
 H 0.74600 -1.07383 2.26517
 H 0.74547 -1.07384 -2.26576
 H -0.12683 0.23848 3.01050
 H -0.12722 0.23836 -3.01021
13
bifur_IRC_Cartesians_MW_output/new_data/bifur_traj4_Cartesians_MW point 329
C 0.06361 0.51569 1.01593
 C 0.06404 0.51546 -1.01604
 C -0.49465 0.68829 -0.00011
 C -0.05502 -0.39345 2.15742
 C -0.05504 -0.39361 -2.15762
 F 0.49678 1.36628 1.34479
 F 0.49790 1.36615 -1.34422
 H -0.87743 -1.00798 2.07585
 H -0.87708 -1.00809 -2.07566
 H 0.74565 -1.07333 2.27856
 H 0.74510 -1.07336 -2.27918
 H -0.12673 0.24904 3.01537
 H -0.12714 0.24891 -3.01510
13
bifur_IRC_Cartesians_MW_output/new_data/bifur_traj4_Cartesians_MW point 330
C 0.06353 0.51138 1.01477
 C 0.06397 0.51112 -1.01488
 C -0.49981 0.67837 -0.00011
 C -0.05481 -0.39176 2.16462
 C -0.05484 -0.39193 -2.16483
 F 0.49853 1.36380 1.33593
 F 0.49965 1.36364 -1.33530
 H -0.87647 -1.00825 2.08712
 H -0.87612 -1.00838 -2.08694
 H 0.74532 -1.07286 2.29113
 H 0.74476 -1.07290 -2.29178
 H -0.12664 0.25896 3.01995
 H -0.12707 0.25881 -3.01969
13
bifur_IRC_Cartesians_MW_output/new_data/bifur_traj4_Cartesians_MW point 331
C 0.06353 0.51138 1.01477
 C 0.06397 0.51112 -1.01488
 C -0.49981 0.67837 -0.00011
 C -0.05481 -0.39176 2.16462
 C -0.05484 -0.39193 -2.16483
 F 0.49853 1.36380 1.33593
 F 0.49965 1.36364 -1.33530
 H -0.87647 -1.00825 2.08712
 H -0.87612 -1.00838 -2.08694
 H 0.74532 -1.07286 2.29113
 H 0.74476 -1.07290 -2.29178
 H -0.12664 0.25896 3.01995
 H -0.12707 0.25881 -3.01969
13
bifur_IRC_Cartesians_MW_output/new_data/bifur_traj4_Cartesians_MW point 332
C 0.06340 0.50419 1.01284
 C 0.06384 0.50388 -1.01293
 C -0.50843 0.66180 -0.00013
 C -0.05446 -0.38893 2.17664
 C -0.05450 -0.38913 -2.17688
 F 0.50143 1.35967 1.32115
 F 0.50258 1.35944 -1.32039
 H -0.87486 -1.00870 2.10594
 H -0.87452 -1.00885 -2.10578
 H 0.74476 -1.07208 2.31211
 H 0.74419 -1.07214 -2.31280
 H -0.12648 0.27551 3.02758
 H -0.12694 0.27534 -3.02734
13
bifur_IRC_Cartesians_MW_output/new_data/bifur_traj4_Cartesians_MW point 333
C 0.06335 0.50142 1.01209
 C 0.06379 0.50110 -1.01219
 C -0.51175 0.65544 -0.00013
 C -0.05433 -0.38784 2.18126
 C -0.05437 -0.38805 -2.18150
 F 0.50255 1.35809 1.31547
 F 0.50370 1.35783 -1.31467
 H -0.87425 -1.00888 2.11317
 H -0.87391 -1.00904 -2.11301
 H 0.74455 -1.07178 2.32016
 H 0.74397 -1.07184 -2.32088
 H -0.12642 0.28186 3.03051
 H -0.12689 0.28169 -3.03028
13
bifur_IRC_Cartesians_MW_output/new_data/bifur_traj4_Cartesians_MW point 334
C 0.06331 0.49915 1.01148
 C 0.06375 0.49882 -1.01157
 C -0.51446 0.65021 -0.00013
 C -0.05422 -0.38695 2.18504
 C -0.05426 -0.38717 -2.18530
 F 0.50347 1.35678 1.31081
 F 0.50462 1.35651 -1.30997
 H -0.87374 -1.00902 2.11911
 H -0.87341 -1.00918 -2.11895
 H 0.74437 -1.07153 2.32678
 H 0.74379 -1.07160 -2.32751
 H -0.12637 0.28708 3.03292
 H -0.12685 0.28690 -3.03270
13
bifur_IRC_Cartesians_MW_output/new_data/bifur_traj4_Cartesians_MW point 335
C 0.06328 0.49729 1.01098
 C 0.06372 0.49695 -1.01107
 C -0.51670 0.64592 -0.00014
 C -0.05412 -0.38622 2.18815
 C -0.05418 -0.38644 -2.18842
 F 0.50422 1.35572 1.30698
 F 0.50538 1.35542 -1.30611
 H -0.87333 -1.00914 2.12398
 H -0.87299 -1.00931 -2.12383
 H 0.74423 -1.07133 2.33221
 H 0.74364 -1.07141 -2.33295
 H -0.12633 0.29136 3.03489
 H -0.12682 0.29118 -3.03468
13
bifur_IRC_Cartesians_MW_output/new_data/bifur_traj4_Cartesians_MW point 336
C 0.06325 0.49574 1.01057
 C 0.06369 0.49539 -1.01065
 C -0.51855 0.64235 -0.00014
 C -0.05405 -0.38561 2.19074
 C -0.05410 -0.38584 -2.19102
 F 0.50485 1.35483 1.30380
 F 0.50601 1.35452 -1.30290
 H -0.87298 -1.00924 2.12803
 H -0.87265 -1.00941 -2.12789
 H 0.74411 -1.07116 2.33673
 H 0.74351 -1.07124 -2.33748
 H -0.12630 0.29493 3.03654
 H -0.12679 0.29474 -3.03633
13
bifur_IRC_Cartesians_MW_output/new_data/bifur_traj4_Cartesians_MW point 337
C 0.06323 0.49441 1.01021
 C 0.06367 0.49405 -1.01029
 C -0.52015 0.63930 -0.00014
 C -0.05398 -0.38509 2.19296
 C -0.05404 -0.38532 -2.19324
 F 0.50539 1.35406 1.30107
 F 0.50655 1.35374 -1.30015
 H -0.87268 -1.00932 2.13151
 H -0.87235 -1.00950 -2.13136
 H 0.74401 -1.07102 2.34060
 H 0.74341 -1.07110 -2.34136
 H -0.12627 0.29798 3.03795
 H -0.12677 0.29780 -3.03774
13
bifur_IRC_Cartesians_MW_output/new_data/bifur_traj4_Cartesians_MW point 338
C 0.06321 0.49322 1.00989
 C 0.06365 0.49286 -1.00997
 C -0.52157 0.63655 -0.00014
 C -0.05393 -0.38462 2.19495
 C -0.05399 -0.38485 -2.19524
 F 0.50587 1.35338 1.29862
 F 0.50704 1.35305 -1.29768
 H -0.87242 -1.00940 2.13463
 H -0.87209 -1.00958 -2.13448
 H 0.74392 -1.07089 2.34407
 H 0.74331 -1.07098 -2.34485
 H -0.12624 0.30073 3.03921
 H -0.12675 0.30054 -3.03901
13
bifur_IRC_Cartesians_MW_output/new_data/bifur_traj4_Cartesians_MW point 339
C 0.06318 0.49208 1.00958
 C 0.06363 0.49171 -1.00966
 C -0.52294 0.63392 -0.00015
 C -0.05387 -0.38417 2.19686
 C -0.05393 -0.38441 -2.19715
 F 0.50633 1.35272 1.29627
 F 0.50750 1.35238 -1.29532
 H -0.87216 -1.00947 2.13761
 H -0.87184 -1.00965 -2.13747
 H 0.74383 -1.07076 2.34740
 H 0.74322 -1.07086 -2.34818
 H -0.12622 0.30335 3.04042
 H -0.12673 0.30316 -3.04023
13
bifur_IRC_Cartesians_MW_output/new_data/bifur_traj4_Cartesians_MW point 340
C 0.06316 0.49091 1.00927
 C 0.06361 0.49053 -1.00935
 C -0.52434 0.63124 -0.00015
 C -0.05381 -0.38371 2.19881
 C -0.05388 -0.38396 -2.19910
 F 0.50680 1.35205 1.29388
 F 0.50797 1.35170 -1.29290
 H -0.87190 -1.00954 2.14066
 H -0.87158 -1.00973 -2.14053
 H 0.74374 -1.07064 2.35080
 H 0.74313 -1.07073 -2.35159
 H -0.12619 0.30604 3.04166
 H -0.12671 0.30584 -3.04147
13
bifur_IRC_Cartesians_MW_output/new_data/bifur_traj4_Cartesians_MW point 341
C 0.06314 0.48965 1.00893
 C 0.06359 0.48927 -1.00900
 C -0.52585 0.62834 -0.00015
 C -0.05375 -0.38322 2.20091
 C -0.05382 -0.38347 -2.20121
 F 0.50731 1.35133 1.29129
 F 0.50849 1.35097 -1.29030
 H -0.87162 -1.00962 2.14396
 H -0.87130 -1.00981 -2.14382
 H 0.74364 -1.07050 2.35447
 H 0.74303 -1.07060 -2.35527
 H -0.12617 0.30893 3.04300
 H -0.12668 0.30873 -3.04281
13
bifur_IRC_Cartesians_MW_output/new_data/bifur_traj4_Cartesians_MW point 342
C 0.06314 0.48965 1.00893
 C 0.06359 0.48927 -1.00900
 C -0.52585 0.62834 -0.00015
 C -0.05375 -0.38322 2.20091
 C -0.05382 -0.38347 -2.20121
 F 0.50731 1.35133 1.29129
 F 0.50849 1.35097 -1.29029
 H -0.87162 -1.00962 2.14396
 H -0.87130 -1.00981 -2.14382
 H 0.74364 -1.07050 2.35447
 H 0.74303 -1.07060 -2.35527
 H -0.12617 0.30893 3.04300
 H -0.12668 0.30873 -3.04281
13
bifur_IRC_Cartesians_MW_output/new_data/bifur_traj4_Cartesians_MW point 343
C 0.06309 0.48675 1.00815
 C 0.06354 0.48635 -1.00822
 C -0.52933 0.62165 -0.00016
 C -0.05361 -0.38208 2.20576
 C -0.05368 -0.38233 -2.20607
 F 0.50848 1.34966 1.28532
 F 0.50967 1.34927 -1.28428
 H -0.87098 -1.00980 2.15156
 H -0.87065 -1.01000 -2.15143
 H 0.74342 -1.07018 2.36294
 H 0.74280 -1.07029 -2.36376
 H -0.12610 0.31561 3.04608
 H -0.12663 0.31540 -3.04590
13
bifur_IRC_Cartesians_MW_output/new_data/bifur_traj4_Cartesians_MW point 344
C 0.06306 0.48513 1.00771
 C 0.06351 0.48472 -1.00778
 C -0.53127 0.61792 -0.00016
 C -0.05353 -0.38144 2.20846
 C -0.05361 -0.38170 -2.20878
 F 0.50914 1.34874 1.28200
 F 0.51032 1.34833 -1.28093
 H -0.87061 -1.00991 2.15579
 H -0.87029 -1.01011 -2.15566
 H 0.74329 -1.07001 2.36766
 H 0.74267 -1.07012 -2.36849
 H -0.12607 0.31933 3.04779
 H -0.12661 0.31912 -3.04762
13
bifur_IRC_Cartesians_MW_output/new_data/bifur_traj4_Cartesians_MW point 345
C 0.06303 0.48345 1.00726
 C 0.06348 0.48303 -1.00733
 C -0.53328 0.61407 -0.00016
 C -0.05345 -0.38078 2.21126
 C -0.05353 -0.38105 -2.21158
 F 0.50981 1.34777 1.27856
 F 0.51101 1.34735 -1.27746
 H -0.87024 -1.01001 2.16017
 H -0.86992 -1.01022 -2.16005
 H 0.74316 -1.06983 2.37254
 H 0.74253 -1.06994 -2.37338
 H -0.12603 0.32319 3.04957
 H -0.12658 0.32297 -3.04940
13
bifur_IRC_Cartesians_MW_output/new_data/bifur_traj4_Cartesians_MW point 346
C 0.06300 0.48176 1.00681
 C 0.06345 0.48133 -1.00687
 C -0.53530 0.61018 -0.00016
 C -0.05337 -0.38012 2.21408
 C -0.05345 -0.38039 -2.21441
 F 0.51050 1.34680 1.27509
 F 0.51169 1.34636 -1.27396
 H -0.86986 -1.01012 2.16459
 H -0.86955 -1.01033 -2.16447
 H 0.74303 -1.06964 2.37747
 H 0.74240 -1.06976 -2.37832
 H -0.12599 0.32707 3.05136
 H -0.12655 0.32685 -3.05120
13
bifur_IRC_Cartesians_MW_output/new_data/bifur_traj4_Cartesians_MW point 347
C 0.06297 0.48009 1.00636
 C 0.06342 0.47966 -1.00642
 C -0.53730 0.60633 -0.00017
 C -0.05329 -0.37946 2.21687
 C -0.05337 -0.37974 -2.21721
 F 0.51117 1.34585 1.27166
 F 0.51237 1.34539 -1.27050
 H -0.86949 -1.01022 2.16895
 H -0.86918 -1.01044 -2.16884
 H 0.74290 -1.06946 2.38233
 H 0.74227 -1.06959 -2.38320
 H -0.12596 0.33091 3.05313
 H -0.12652 0.33069 -3.05298
13
bifur_IRC_Cartesians_MW_output/new_data/bifur_traj4_Cartesians_MW point 348
C 0.06294 0.47847 1.00592
 C 0.06339 0.47803 -1.00598
 C -0.53924 0.60260 -0.00017
 C -0.05321 -0.37882 2.21958
 C -0.05329 -0.37911 -2.21992
 F 0.51183 1.34492 1.26833
 F 0.51303 1.34445 -1.26715
 H -0.86913 -1.01032 2.17319
 H -0.86882 -1.01055 -2.17308
 H 0.74278 -1.06928 2.38706
 H 0.74214 -1.06942 -2.38793
 H -0.12592 0.33464 3.05485
 H -0.12649 0.33441 -3.05470
13
bifur_IRC_Cartesians_MW_output/new_data/bifur_traj4_Cartesians_MW point 349
C 0.06291 0.47693 1.00551
 C 0.06336 0.47647 -1.00557
 C -0.54109 0.59905 -0.00017
 C -0.05313 -0.37822 2.22215
 C -0.05322 -0.37851 -2.22250
 F 0.51245 1.34403 1.26516
 F 0.51366 1.34355 -1.26395
 H -0.86879 -1.01042 2.17723
 H -0.86848 -1.01065 -2.17712
 H 0.74266 -1.06912 2.39155
 H 0.74202 -1.06925 -2.39244
 H -0.12589 0.33818 3.05649
 H -0.12646 0.33795 -3.05634
13
bifur_IRC_Cartesians_MW_output/new_data/bifur_traj4_Cartesians_MW point 350
C 0.06289 0.47550 1.00512
 C 0.06334 0.47503 -1.00518
 C -0.54280 0.59576 -0.00018
 C -0.05306 -0.37766 2.22454
 C -0.05315 -0.37795 -2.22490
 F 0.51303 1.34321 1.26222
 F 0.51424 1.34271 -1.26099
 H -0.86847 -1.01051 2.18097
 H -0.86816 -1.01074 -2.18086
 H 0.74255 -1.06896 2.39573
 H 0.74190 -1.06910 -2.39662
 H -0.12586 0.34148 3.05801
 H -0.12644 0.34124 -3.05787
13
bifur_IRC_Cartesians_MW_output/new_data/bifur_traj4_Cartesians_MW point 351
C 0.06286 0.47421 1.00478
 C 0.06332 0.47374 -1.00483
 C -0.54435 0.59279 -0.00018
 C -0.05300 -0.37715 2.22669
 C -0.05309 -0.37745 -2.22705
 F 0.51355 1.34247 1.25957
 F 0.51476 1.34196 -1.25832
 H -0.86818 -1.01059 2.18434
 H -0.86787 -1.01083 -2.18423
 H 0.74245 -1.06882 2.39948
 H 0.74180 -1.06896 -2.40038
 H -0.12583 0.34444 3.05937
 H -0.12641 0.34420 -3.05924
13
bifur_IRC_Cartesians_MW_output/new_data/bifur_traj4_Cartesians_MW point 352
C 0.06284 0.47309 1.00448
 C 0.06330 0.47261 -1.00453
 C -0.54569 0.59021 -0.00018
 C -0.05295 -0.37671 2.22856
 C -0.05304 -0.37702 -2.22893
 F 0.51400 1.34183 1.25727
 F 0.51522 1.34131 -1.25600
 H -0.86793 -1.01066 2.18727
 H -0.86762 -1.01090 -2.18716
 H 0.74236 -1.06870 2.40274
 H 0.74171 -1.06885 -2.40365
 H -0.12581 0.34701 3.06056
 H -0.12639 0.34677 -3.06043
13
bifur_IRC_Cartesians_MW_output/new_data/bifur_traj4_Cartesians_MW point 353
C 0.06284 0.47309 1.00448
 C 0.06330 0.47261 -1.00453
 C -0.54569 0.59021 -0.00018
 C -0.05295 -0.37671 2.22856
 C -0.05304 -0.37702 -2.22892
 F 0.51400 1.34183 1.25727
 F 0.51522 1.34131 -1.25600
 H -0.86793 -1.01066 2.18727
 H -0.86762 -1.01090 -2.18716
 H 0.74236 -1.06870 2.40274
 H 0.74171 -1.06885 -2.40365
 H -0.12581 0.34701 3.06056
 H -0.12639 0.34677 -3.06043
13
bifur_IRC_Cartesians_MW_output/new_data/bifur_traj4_Cartesians_MW point 354
C 0.06281 0.47133 1.00400
 C 0.06327 0.47084 -1.00405
 C -0.54780 0.58616 -0.00018
 C -0.05286 -0.37602 2.23150
 C -0.05296 -0.37633 -2.23187
 F 0.51471 1.34082 1.25366
 F 0.51593 1.34028 -1.25236
 H -0.86754 -1.01077 2.19187
 H -0.86723 -1.01102 -2.19177
 H 0.74223 -1.06851 2.40788
 H 0.74157 -1.06866 -2.40880
 H -0.12577 0.35106 3.06243
 H -0.12636 0.35081 -3.06230
13
bifur_IRC_Cartesians_MW_output/new_data/bifur_traj4_Cartesians_MW point 355
C 0.06280 0.47060 1.00381
 C 0.06325 0.47011 -1.00386
 C -0.54867 0.58448 -0.00018
 C -0.05282 -0.37573 2.23272
 C -0.05292 -0.37605 -2.23309
 F 0.51501 1.34040 1.25216
 F 0.51623 1.33986 -1.25085
 H -0.86738 -1.01082 2.19378
 H -0.86707 -1.01107 -2.19368
 H 0.74217 -1.06843 2.41000
 H 0.74151 -1.06858 -2.41093
 H -0.12575 0.35274 3.06320
 H -0.12635 0.35249 -3.06308
13
bifur_IRC_Cartesians_MW_output/new_data/bifur_traj4_Cartesians_MW point 356
C 0.06279 0.46989 1.00362
 C 0.06324 0.46940 -1.00367
 C -0.54952 0.58285 -0.00018
 C -0.05279 -0.37545 2.23390
 C -0.05289 -0.37577 -2.23428
 F 0.51529 1.33999 1.25070
 F 0.51652 1.33944 -1.24938
 H -0.86722 -1.01086 2.19563
 H -0.86691 -1.01111 -2.19554
 H 0.74212 -1.06835 2.41207
 H 0.74145 -1.06851 -2.41300
 H -0.12574 0.35437 3.06395
 H -0.12634 0.35412 -3.06383
13
bifur_IRC_Cartesians_MW_output/new_data/bifur_traj4_Cartesians_MW point 357
C 0.06277 0.46914 1.00342
 C 0.06323 0.46864 -1.00346
 C -0.55042 0.58112 -0.00019
 C -0.05275 -0.37516 2.23516
 C -0.05286 -0.37548 -2.23553
 F 0.51560 1.33956 1.24916
 F 0.51682 1.33900 -1.24783
 H -0.86705 -1.01091 2.19759
 H -0.86675 -1.01116 -2.19750
 H 0.74206 -1.06827 2.41425
 H 0.74139 -1.06843 -2.41519
 H -0.12572 0.35609 3.06475
 H -0.12632 0.35584 -3.06463
13
bifur_IRC_Cartesians_MW_output/new_data/bifur_traj4_Cartesians_MW point 358
C 0.06276 0.46829 1.00319
 C 0.06321 0.46779 -1.00323
 C -0.55144 0.57917 -0.00019
 C -0.05271 -0.37482 2.23657
 C -0.05282 -0.37515 -2.23695
 F 0.51594 1.33908 1.24742
 F 0.51717 1.33851 -1.24607
 H -0.86686 -1.01097 2.19981
 H -0.86656 -1.01122 -2.19972
 H 0.74199 -1.06818 2.41672
 H 0.74133 -1.06834 -2.41767
 H -0.12570 0.35804 3.06565
 H -0.12631 0.35779 -3.06553
13
bifur_IRC_Cartesians_MW_output/new_data/bifur_traj4_Cartesians_MW point 359
C 0.06274 0.46729 1.00292
 C 0.06320 0.46678 -1.00296
 C -0.55263 0.57687 -0.00019
 C -0.05266 -0.37443 2.23824
 C -0.05277 -0.37476 -2.23863
 F 0.51634 1.33850 1.24537
 F 0.51757 1.33793 -1.24400
 H -0.86664 -1.01103 2.20243
 H -0.86634 -1.01129 -2.20234
 H 0.74192 -1.06807 2.41964
 H 0.74125 -1.06823 -2.42059
 H -0.12568 0.36034 3.06671
 H -0.12629 0.36008 -3.06659
13
bifur_IRC_Cartesians_MW_output/new_data/bifur_traj4_Cartesians_MW point 360
C 0.06272 0.46609 1.00259
 C 0.06317 0.46557 -1.00264
 C -0.55408 0.57409 -0.00019
 C -0.05260 -0.37396 2.24026
 C -0.05271 -0.37429 -2.24065
 F 0.51683 1.33781 1.24289
 F 0.51806 1.33722 -1.24150
 H -0.86637 -1.01110 2.20558
 H -0.86607 -1.01136 -2.20549
 H 0.74182 -1.06794 2.42315
 H 0.74115 -1.06810 -2.42411
 H -0.12565 0.36312 3.06799
 H -0.12627 0.36285 -3.06788
13
bifur_IRC_Cartesians_MW_output/new_data/bifur_traj4_Cartesians_MW point 361
C 0.06269 0.46462 1.00220
 C 0.06315 0.46410 -1.00224
 C -0.55583 0.57072 -0.00019
 C -0.05253 -0.37338 2.24270
 C -0.05264 -0.37372 -2.24310
 F 0.51742 1.33697 1.23988
 F 0.51866 1.33637 -1.23847
 H -0.86604 -1.01120 2.20941
 H -0.86575 -1.01146 -2.20932
 H 0.74171 -1.06778 2.42742
 H 0.74103 -1.06795 -2.42839
 H -0.12562 0.36648 3.06954
 H -0.12624 0.36622 -3.06944
13
bifur_IRC_Cartesians_MW_output/new_data/bifur_traj4_Cartesians_MW point 362
C 0.06266 0.46285 1.00172
 C 0.06312 0.46232 -1.00176
 C -0.55796 0.56664 -0.00020
 C -0.05245 -0.37269 2.24566
 C -0.05256 -0.37303 -2.24606
 F 0.51814 1.33595 1.23624
 F 0.51938 1.33534 -1.23480
 H -0.86565 -1.01131 2.21404
 H -0.86535 -1.01158 -2.21396
 H 0.74157 -1.06759 2.43259
 H 0.74089 -1.06776 -2.43357
 H -0.12558 0.37056 3.07142
 H -0.12621 0.37029 -3.07132
13
bifur_IRC_Cartesians_MW_output/new_data/bifur_traj4_Cartesians_MW point 363
C 0.06262 0.46073 1.00116
 C 0.06308 0.46019 -1.00119
 C -0.56049 0.56177 -0.00020
 C -0.05234 -0.37185 2.24919
 C -0.05246 -0.37220 -2.24960
 F 0.51899 1.33474 1.23190
 F 0.52024 1.33410 -1.23042
 H -0.86518 -1.01144 2.21958
 H -0.86488 -1.01172 -2.21950
 H 0.74141 -1.06736 2.43875
 H 0.74072 -1.06754 -2.43975
 H -0.12554 0.37542 3.07366
 H -0.12618 0.37515 -3.07357
13
bifur_IRC_Cartesians_MW_output/new_data/bifur_traj4_Cartesians_MW point 364
C 0.06262 0.46073 1.00116
 C 0.06308 0.46019 -1.00119
 C -0.56049 0.56177 -0.00020
 C -0.05234 -0.37185 2.24919
 C -0.05246 -0.37220 -2.24960
 F 0.51899 1.33474 1.23190
 F 0.52024 1.33410 -1.23042
 H -0.86518 -1.01144 2.21958
 H -0.86488 -1.01172 -2.21950
 H 0.74141 -1.06736 2.43875
 H 0.74072 -1.06754 -2.43975
 H -0.12554 0.37542 3.07366
 H -0.12618 0.37515 -3.07357
13
bifur_IRC_Cartesians_MW_output/new_data/bifur_traj4_Cartesians_MW point 365
C 0.06253 0.45548 0.99974
 C 0.06299 0.45491 -0.99977
 C -0.56678 0.54968 -0.00021
 C -0.05209 -0.36979 2.25796
 C -0.05221 -0.37016 -2.25840
 F 0.52112 1.33172 1.22111
 F 0.52237 1.33104 -1.21954
 H -0.86400 -1.01177 2.23331
 H -0.86372 -1.01206 -2.23325
 H 0.74100 -1.06678 2.45406
 H 0.74031 -1.06698 -2.45510
 H -0.12542 0.38750 3.07923
 H -0.12608 0.38721 -3.07916
13
bifur_IRC_Cartesians_MW_output/new_data/bifur_traj4_Cartesians_MW point 366
C 0.06247 0.45245 0.99893
 C 0.06294 0.45186 -0.99895
 C -0.57041 0.54271 -0.00021
 C -0.05194 -0.36860 2.26302
 C -0.05207 -0.36898 -2.26347
 F 0.52234 1.32999 1.21488
 F 0.52360 1.32927 -1.21327
 H -0.86333 -1.01196 2.24124
 H -0.86305 -1.01226 -2.24118
 H 0.74077 -1.06646 2.46289
 H 0.74006 -1.06666 -2.46395
 H -0.12536 0.39447 3.08245
 H -0.12603 0.39417 -3.08238
13
bifur_IRC_Cartesians_MW_output/new_data/bifur_traj4_Cartesians_MW point 367
C 0.06242 0.44927 0.99807
 C 0.06288 0.44866 -0.99809
 C -0.57423 0.53538 -0.00022
 C -0.05179 -0.36735 2.26834
 C -0.05192 -0.36774 -2.26880
 F 0.52363 1.32816 1.20834
 F 0.52490 1.32742 -1.20668
 H -0.86262 -1.01216 2.24956
 H -0.86234 -1.01247 -2.24951
 H 0.74052 -1.06611 2.47218
 H 0.73981 -1.06632 -2.47325
 H -0.12529 0.40179 3.08582
 H -0.12597 0.40149 -3.08577
13
bifur_IRC_Cartesians_MW_output/new_data/bifur_traj4_Cartesians_MW point 368
C 0.06236 0.44601 0.99720
 C 0.06282 0.44538 -0.99721
 C -0.57814 0.52787 -0.00023
 C -0.05163 -0.36607 2.27379
 C -0.05177 -0.36647 -2.27426
 F 0.52494 1.32629 1.20164
 F 0.52622 1.32551 -1.19992
 H -0.86189 -1.01237 2.25809
 H -0.86162 -1.01269 -2.25805
 H 0.74027 -1.06575 2.48168
 H 0.73955 -1.06598 -2.48278
 H -0.12522 0.40929 3.08928
 H -0.12592 0.40898 -3.08924
13
bifur_IRC_Cartesians_MW_output/new_data/bifur_traj4_Cartesians_MW point 369
C 0.06230 0.44273 0.99632
 C 0.06277 0.44208 -0.99633
 C -0.58206 0.52032 -0.00023
 C -0.05147 -0.36478 2.27926
 C -0.05162 -0.36519 -2.27974
 F 0.52627 1.32440 1.19491
 F 0.52756 1.32360 -1.19313
 H -0.86116 -1.01258 2.26667
 H -0.86089 -1.01290 -2.26663
 H 0.74002 -1.06540 2.49124
 H 0.73929 -1.06563 -2.49236
 H -0.12515 0.41683 3.09276
 H -0.12586 0.41651 -3.09273
13
bifur_IRC_Cartesians_MW_output/new_data/bifur_traj4_Cartesians_MW point 370
C 0.06224 0.43949 0.99544
 C 0.06271 0.43882 -0.99545
 C -0.58595 0.51286 -0.00024
 C -0.05131 -0.36350 2.28467
 C -0.05146 -0.36393 -2.28517
 F 0.52758 1.32254 1.18825
 F 0.52887 1.32171 -1.18642
 H -0.86044 -1.01278 2.27515
 H -0.86017 -1.01312 -2.27511
 H 0.73977 -1.06505 2.50069
 H 0.73903 -1.06529 -2.50183
 H -0.12507 0.42429 3.09620
 H -0.12580 0.42396 -3.09618
13
bifur_IRC_Cartesians_MW_output/new_data/bifur_traj4_Cartesians_MW point 371
C 0.06218 0.43633 0.99460
 C 0.06265 0.43565 -0.99460
 C -0.58973 0.50559 -0.00024
 C -0.05115 -0.36226 2.28994
 C -0.05132 -0.36270 -2.29045
 F 0.52885 1.32073 1.18177
 F 0.53016 1.31987 -1.17989
 H -0.85973 -1.01298 2.28340
 H -0.85947 -1.01333 -2.28337
 H 0.73953 -1.06470 2.50989
 H 0.73878 -1.06495 -2.51105
 H -0.12501 0.43154 3.09954
 H -0.12575 0.43121 -3.09954
13
bifur_IRC_Cartesians_MW_output/new_data/bifur_traj4_Cartesians_MW point 372
C 0.06213 0.43333 0.99379
 C 0.06260 0.43263 -0.99378
 C -0.59333 0.49868 -0.00025
 C -0.05101 -0.36108 2.29496
 C -0.05117 -0.36153 -2.29548
 F 0.53007 1.31901 1.17560
 F 0.53138 1.31812 -1.17366
 H -0.85906 -1.01317 2.29126
 H -0.85880 -1.01352 -2.29124
 H 0.73929 -1.06438 2.51864
 H 0.73854 -1.06464 -2.51983
 H -0.12494 0.43845 3.10273
 H -0.12569 0.43811 -3.10273
13
bifur_IRC_Cartesians_MW_output/new_data/bifur_traj4_Cartesians_MW point 373
C 0.06208 0.43055 0.99304
 C 0.06255 0.42984 -0.99304
 C -0.59665 0.49230 -0.00025
 C -0.05087 -0.35999 2.29959
 C -0.05104 -0.36045 -2.30012
 F 0.53119 1.31742 1.16990
 F 0.53250 1.31650 -1.16792
 H -0.85845 -1.01334 2.29850
 H -0.85819 -1.01371 -2.29849
 H 0.73908 -1.06407 2.52672
 H 0.73832 -1.06434 -2.52793
 H -0.12488 0.44482 3.10567
 H -0.12565 0.44447 -3.10568
13
bifur_IRC_Cartesians_MW_output/new_data/bifur_traj4_Cartesians_MW point 374
C 0.06204 0.42811 0.99239
 C 0.06251 0.42739 -0.99238
 C -0.59957 0.48668 -0.00026
 C -0.05075 -0.35903 2.30366
 C -0.05093 -0.35950 -2.30420
 F 0.53217 1.31602 1.16489
 F 0.53350 1.31508 -1.16287
 H -0.85790 -1.01350 2.30488
 H -0.85765 -1.01387 -2.30487
 H 0.73889 -1.06381 2.53383
 H 0.73812 -1.06409 -2.53505
 H -0.12483 0.45044 3.10826
 H -0.12560 0.45008 -3.10828
13
bifur_IRC_Cartesians_MW_output/new_data/bifur_traj4_Cartesians_MW point 375
C 0.06204 0.42811 0.99239
 C 0.06251 0.42739 -0.99238
 C -0.59957 0.48668 -0.00026
 C -0.05075 -0.35903 2.30366
 C -0.05093 -0.35950 -2.30420
 F 0.53217 1.31602 1.16489
 F 0.53350 1.31508 -1.16287
 H -0.85790 -1.01350 2.30488
 H -0.85765 -1.01387 -2.30487
 H 0.73889 -1.06381 2.53383
 H 0.73812 -1.06409 -2.53505
 H -0.12483 0.45044 3.10826
 H -0.12560 0.45008 -3.10828
13
bifur_IRC_Cartesians_MW_output/new_data/bifur_traj4_Cartesians_MW point 376
C 0.06197 0.42449 0.99141
 C 0.06245 0.42374 -0.99140
 C -0.60391 0.47834 -0.00026
 C -0.05058 -0.35761 2.30971
 C -0.05076 -0.35809 -2.31026
 F 0.53364 1.31394 1.15745
 F 0.53497 1.31297 -1.15537
 H -0.85710 -1.01372 2.31435
 H -0.85684 -1.01411 -2.31435
 H 0.73861 -1.06342 2.54439
 H 0.73784 -1.06370 -2.54563
 H -0.12475 0.45876 3.11210
 H -0.12554 0.45839 -3.11213
13
bifur_IRC_Cartesians_MW_output/new_data/bifur_traj4_Cartesians_MW point 377
C 0.06195 0.42332 0.99110
 C 0.06243 0.42257 -0.99108
 C -0.60531 0.47564 -0.00026
 C -0.05052 -0.35715 2.31166
 C -0.05070 -0.35763 -2.31223
 F 0.53411 1.31327 1.15505
 F 0.53544 1.31228 -1.15295
 H -0.85683 -1.01380 2.31742
 H -0.85658 -1.01418 -2.31742
 H 0.73852 -1.06329 2.54780
 H 0.73774 -1.06358 -2.54906
 H -0.12472 0.46146 3.11334
 H -0.12552 0.46109 -3.11338
13
bifur_IRC_Cartesians_MW_output/new_data/bifur_traj4_Cartesians_MW point 378
C 0.06194 0.42252 0.99088
 C 0.06241 0.42176 -0.99086
 C -0.60628 0.47379 -0.00027
 C -0.05048 -0.35683 2.31301
 C -0.05067 -0.35732 -2.31357
 F 0.53444 1.31281 1.15339
 F 0.53577 1.31181 -1.15128
 H -0.85665 -1.01385 2.31953
 H -0.85640 -1.01424 -2.31953
 H 0.73846 -1.06320 2.55015
 H 0.73768 -1.06349 -2.55141
 H -0.12471 0.46331 3.11420
 H -0.12550 0.46294 -3.11423
13
bifur_IRC_Cartesians_MW_output/new_data/bifur_traj4_Cartesians_MW point 379
C 0.06193 0.42202 0.99075
 C 0.06240 0.42125 -0.99073
 C -0.60688 0.47264 -0.00027
 C -0.05046 -0.35664 2.31384
 C -0.05064 -0.35712 -2.31441
 F 0.53464 1.31252 1.15237
 F 0.53597 1.31152 -1.15024
 H -0.85654 -1.01388 2.32083
 H -0.85629 -1.01427 -2.32084
 H 0.73842 -1.06315 2.55161
 H 0.73764 -1.06344 -2.55287
 H -0.12469 0.46446 3.11473
 H -0.12550 0.46409 -3.11477
13
bifur_IRC_Cartesians_MW_output/new_data/bifur_traj4_Cartesians_MW point 380
C 0.06192 0.42175 0.99068
 C 0.06240 0.42099 -0.99066
 C -0.60720 0.47203 -0.00027
 C -0.05044 -0.35653 2.31429
 C -0.05063 -0.35702 -2.31486
 F 0.53475 1.31237 1.15182
 F 0.53608 1.31137 -1.14969
 H -0.85648 -1.01390 2.32153
 H -0.85623 -1.01429 -2.32153
 H 0.73840 -1.06312 2.55238
 H 0.73762 -1.06341 -2.55365
 H -0.12469 0.46507 3.11501
 H -0.12549 0.46470 -3.11505
13
bifur_IRC_Cartesians_MW_output/new_data/bifur_traj4_Cartesians_MW point 381
C 0.06192 0.42164 0.99065
 C 0.06240 0.42088 -0.99063
 C -0.60732 0.47178 -0.00027
 C -0.05044 -0.35649 2.31447
 C -0.05063 -0.35698 -2.31504
 F 0.53479 1.31230 1.15160
 F 0.53613 1.31130 -1.14947
 H -0.85646 -1.01390 2.32181
 H -0.85621 -1.01429 -2.32181
 H 0.73839 -1.06311 2.55269
 H 0.73761 -1.06340 -2.55396
 H -0.12469 0.46532 3.11512
 H -0.12549 0.46494 -3.11516
13
bifur_IRC_Cartesians_MW_output/new_data/bifur_traj4_Cartesians_MW point 382
C 0.06192 0.42161 0.99064
 C 0.06240 0.42085 -0.99062
 C -0.60736 0.47172 -0.00027
 C -0.05044 -0.35648 2.31451
 C -0.05062 -0.35697 -2.31508
 F 0.53480 1.31229 1.15154
 F 0.53614 1.31129 -1.14941
 H -0.85645 -1.01391 2.32188
 H -0.85620 -1.01430 -2.32189
 H 0.73839 -1.06310 2.55278
 H 0.73761 -1.06340 -2.55405
 H -0.12469 0.46538 3.11515
 H -0.12549 0.46501 -3.11519
13
bifur_IRC_Cartesians_MW_output/new_data/bifur_traj4_Cartesians_MW point 383
C 0.06192 0.42157 0.99063
 C 0.06240 0.42081 -0.99061
 C -0.60741 0.47161 -0.00027
 C -0.05044 -0.35646 2.31459
 C -0.05062 -0.35695 -2.31516
 F 0.53482 1.31226 1.15145
 F 0.53616 1.31126 -1.14932
 H -0.85644 -1.01391 2.32200
 H -0.85619 -1.01430 -2.32200
 H 0.73839 -1.06310 2.55291
 H 0.73760 -1.06339 -2.55417
 H -0.12468 0.46548 3.11520
 H -0.12549 0.46511 -3.11524
13
bifur_IRC_Cartesians_MW_output/new_data/bifur_traj4_Cartesians_MW point 384
C 0.06192 0.42140 0.99058
 C 0.06239 0.42064 -0.99056
 C -0.60761 0.47123 -0.00027
 C -0.05043 -0.35640 2.31486
 C -0.05061 -0.35688 -2.31543
 F 0.53489 1.31217 1.15111
 F 0.53622 1.31117 -1.14898
 H -0.85641 -1.01392 2.32243
 H -0.85616 -1.01431 -2.32244
 H 0.73837 -1.06308 2.55339
 H 0.73759 -1.06337 -2.55466
 H -0.12468 0.46587 3.11537
 H -0.12548 0.46549 -3.11542
13
bifur_IRC_Cartesians_MW_output/new_data/bifur_traj4_Cartesians_MW point 385
C 0.06191 0.42100 0.99047
 C 0.06239 0.42023 -0.99045
 C -0.60810 0.47029 -0.00027
 C -0.05041 -0.35624 2.31555
 C -0.05060 -0.35673 -2.31612
 F 0.53505 1.31193 1.15027
 F 0.53639 1.31093 -1.14813
 H -0.85632 -1.01394 2.32350
 H -0.85607 -1.01434 -2.32350
 H 0.73834 -1.06303 2.55458
 H 0.73756 -1.06333 -2.55585
 H -0.12467 0.46680 3.11581
 H -0.12548 0.46643 -3.11585
13
bifur_IRC_Cartesians_MW_output/new_data/bifur_traj4_Cartesians_MW point 386
C 0.06191 0.42100 0.99047
 C 0.06239 0.42023 -0.99045
 C -0.60810 0.47029 -0.00027
 C -0.05041 -0.35624 2.31555
 C -0.05060 -0.35673 -2.31612
 F 0.53505 1.31193 1.15027
 F 0.53639 1.31093 -1.14813
 H -0.85632 -1.01394 2.32350
 H -0.85607 -1.01434 -2.32350
 H 0.73834 -1.06303 2.55458
 H 0.73756 -1.06333 -2.55585
 H -0.12467 0.46680 3.11581
 H -0.12548 0.46643 -3.11585
13
bifur_IRC_Cartesians_MW_output/new_data/bifur_traj4_Cartesians_MW point 387
C 0.06187 0.41900 0.98994
 C 0.06235 0.41823 -0.98991
 C -0.61049 0.46571 -0.00027
 C -0.05031 -0.35545 2.31887
 C -0.05050 -0.35595 -2.31945
 F 0.53586 1.31079 1.14618
 F 0.53720 1.30977 -1.14401
 H -0.85587 -1.01407 2.32871
 H -0.85563 -1.01447 -2.32872
 H 0.73819 -1.06282 2.56038
 H 0.73740 -1.06312 -2.56167
 H -0.12463 0.47138 3.11792
 H -0.12544 0.47100 -3.11797
13
bifur_IRC_Cartesians_MW_output/new_data/bifur_traj4_Cartesians_MW point 388
C 0.06184 0.41733 0.98949
 C 0.06232 0.41654 -0.98946
 C -0.61249 0.46185 -0.00028
 C -0.05023 -0.35479 2.32167
 C -0.05042 -0.35530 -2.32226
 F 0.53653 1.30983 1.14274
 F 0.53788 1.30879 -1.14054
 H -0.85550 -1.01418 2.33309
 H -0.85525 -1.01458 -2.33310
 H 0.73806 -1.06264 2.56527
 H 0.73727 -1.06294 -2.56656
 H -0.12459 0.47524 3.11970
 H -0.12541 0.47485 -3.11975
13
bifur_IRC_Cartesians_MW_output/new_data/bifur_traj4_Cartesians_MW point 389
C 0.06181 0.41526 0.98893
 C 0.06229 0.41446 -0.98890
 C -0.61498 0.45708 -0.00028
 C -0.05013 -0.35398 2.32513
 C -0.05033 -0.35449 -2.32572
 F 0.53737 1.30864 1.13848
 F 0.53872 1.30758 -1.13625
 H -0.85504 -1.01431 2.33851
 H -0.85479 -1.01472 -2.33853
 H 0.73790 -1.06241 2.57131
 H 0.73710 -1.06272 -2.57262
 H -0.12455 0.48000 3.12190
 H -0.12538 0.47961 -3.12196
13
bifur_IRC_Cartesians_MW_output/new_data/bifur_traj4_Cartesians_MW point 390
C 0.06176 0.41287 0.98829
 C 0.06224 0.41205 -0.98826
 C -0.61784 0.45158 -0.00028
 C -0.05001 -0.35304 2.32912
 C -0.05021 -0.35356 -2.32973
 F 0.53834 1.30727 1.13357
 F 0.53969 1.30619 -1.13130
 H -0.85450 -1.01446 2.34476
 H -0.85426 -1.01487 -2.34478
 H 0.73772 -1.06215 2.57828
 H 0.73691 -1.06247 -2.57960
 H -0.12450 0.48550 3.12443
 H -0.12533 0.48510 -3.12450
13
bifur_IRC_Cartesians_MW_output/new_data/bifur_traj4_Cartesians_MW point 391
C 0.06172 0.41023 0.98758
 C 0.06220 0.40940 -0.98754
 C -0.62100 0.44550 -0.00029
 C -0.04988 -0.35200 2.33353
 C -0.05009 -0.35253 -2.33414
 F 0.53940 1.30575 1.12815
 F 0.54077 1.30465 -1.12583
 H -0.85391 -1.01462 2.35166
 H -0.85368 -1.01505 -2.35169
 H 0.73751 -1.06186 2.58597
 H 0.73670 -1.06219 -2.58731
 H -0.12444 0.49157 3.12723
 H -0.12529 0.49116 -3.12731
13
bifur_IRC_Cartesians_MW_output/new_data/bifur_traj4_Cartesians_MW point 392
C 0.06167 0.40741 0.98682
 C 0.06215 0.40656 -0.98678
 C -0.62438 0.43901 -0.00029
 C -0.04975 -0.35089 2.33824
 C -0.04996 -0.35143 -2.33886
 F 0.54054 1.30413 1.12236
 F 0.54191 1.30300 -1.11999
 H -0.85329 -1.01480 2.35904
 H -0.85305 -1.01523 -2.35907
 H 0.73729 -1.06156 2.59419
 H 0.73647 -1.06189 -2.59555
 H -0.12438 0.49805 3.13022
 H -0.12524 0.49764 -3.13031
13
bifur_IRC_Cartesians_MW_output/new_data/bifur_traj4_Cartesians_MW point 393
C 0.06161 0.40449 0.98603
 C 0.06210 0.40363 -0.98599
 C -0.62788 0.43229 -0.00030
 C -0.04960 -0.34975 2.34311
 C -0.04982 -0.35029 -2.34375
 F 0.54172 1.30246 1.11636
 F 0.54310 1.30130 -1.11395
 H -0.85263 -1.01498 2.36668
 H -0.85240 -1.01543 -2.36671
 H 0.73707 -1.06124 2.60270
 H 0.73624 -1.06158 -2.60408
 H -0.12431 0.50477 3.13332
 H -0.12519 0.50435 -3.13342
13
bifur_IRC_Cartesians_MW_output/new_data/bifur_traj4_Cartesians_MW point 394
C 0.06156 0.40156 0.98525
 C 0.06205 0.40068 -0.98520
 C -0.63139 0.42555 -0.00030
 C -0.04946 -0.34860 2.34800
 C -0.04968 -0.34915 -2.34865
 F 0.54291 1.30078 1.11034
 F 0.54429 1.29959 -1.10788
 H -0.85198 -1.01517 2.37433
 H -0.85175 -1.01562 -2.37438
 H 0.73684 -1.06092 2.61124
 H 0.73601 -1.06127 -2.61264
 H -0.12425 0.51150 3.13642
 H -0.12514 0.51108 -3.13653
13
bifur_IRC_Cartesians_MW_output/new_data/bifur_traj4_Cartesians_MW point 395
C 0.06151 0.39869 0.98448
 C 0.06200 0.39780 -0.98443
 C -0.63482 0.41894 -0.00031
 C -0.04932 -0.34747 2.35279
 C -0.04955 -0.34804 -2.35346
 F 0.54407 1.29913 1.10445
 F 0.54545 1.29792 -1.10194
 H -0.85134 -1.01535 2.38184
 H -0.85112 -1.01581 -2.38189
 H 0.73662 -1.06061 2.61960
 H 0.73578 -1.06097 -2.62102
 H -0.12419 0.51810 3.13947
 H -0.12509 0.51767 -3.13959
13
bifur_IRC_Cartesians_MW_output/new_data/bifur_traj4_Cartesians_MW point 396
C 0.06146 0.39592 0.98373
 C 0.06195 0.39501 -0.98368
 C -0.63814 0.41256 -0.00031
 C -0.04919 -0.34638 2.35742
 C -0.04942 -0.34696 -2.35809
 F 0.54518 1.29754 1.09876
 F 0.54658 1.29630 -1.09620
 H -0.85072 -1.01552 2.38908
 H -0.85050 -1.01599 -2.38914
 H 0.73641 -1.06031 2.62767
 H 0.73556 -1.06068 -2.62912
 H -0.12413 0.52447 3.14240
 H -0.12504 0.52403 -3.14253
13
bifur_IRC_Cartesians_MW_output/new_data/bifur_traj4_Cartesians_MW point 397
C 0.06146 0.39592 0.98373
 C 0.06195 0.39501 -0.98368
 C -0.63814 0.41256 -0.00031
 C -0.04919 -0.34638 2.35742
 C -0.04942 -0.34696 -2.35809
 F 0.54518 1.29754 1.09876
 F 0.54658 1.29630 -1.09620
 H -0.85072 -1.01552 2.38908
 H -0.85050 -1.01599 -2.38914
 H 0.73641 -1.06031 2.62768
 H 0.73556 -1.06068 -2.62912
 H -0.12413 0.52447 3.14240
 H -0.12504 0.52403 -3.14253
13
bifur_IRC_Cartesians_MW_output/new_data/bifur_traj4_Cartesians_MW point 398
C 0.06137 0.39077 0.98235
 C 0.06186 0.38984 -0.98229
 C -0.64431 0.40072 -0.00032
 C -0.04894 -0.34436 2.36601
 C -0.04918 -0.34495 -2.36670
 F 0.54726 1.29459 1.08819
 F 0.54867 1.29330 -1.08555
 H -0.84958 -1.01585 2.40254
 H -0.84936 -1.01633 -2.40260
 H 0.73601 -1.05975 2.64267
 H 0.73515 -1.06013 -2.64415
 H -0.12402 0.53630 3.14786
 H -0.12495 0.53585 -3.14801
13
bifur_IRC_Cartesians_MW_output/new_data/bifur_traj4_Cartesians_MW point 399
C 0.06132 0.38842 0.98172
 C 0.06182 0.38747 -0.98165
 C -0.64712 0.39531 -0.00032
 C -0.04882 -0.34343 2.36993
 C -0.04907 -0.34404 -2.37064
 F 0.54821 1.29324 1.08337
 F 0.54963 1.29193 -1.08068
 H -0.84905 -1.01600 2.40868
 H -0.84884 -1.01648 -2.40875
 H 0.73583 -1.05949 2.64952
 H 0.73496 -1.05988 -2.65101
 H -0.12396 0.54171 3.15035
 H -0.12490 0.54125 -3.15051
13
bifur_IRC_Cartesians_MW_output/new_data/bifur_traj4_Cartesians_MW point 400
C 0.06128 0.38618 0.98111
 C 0.06178 0.38522 -0.98105
 C -0.64981 0.39015 -0.00033
 C -0.04871 -0.34255 2.37368
 C -0.04896 -0.34317 -2.37439
 F 0.54912 1.29196 1.07876
 F 0.55054 1.29063 -1.07605
 H -0.84855 -1.01614 2.41454
 H -0.84834 -1.01663 -2.41462
 H 0.73566 -1.05925 2.65605
 H 0.73478 -1.05965 -2.65756
 H -0.12392 0.54686 3.15273
 H -0.12487 0.54639 -3.15289
13
bifur_IRC_Cartesians_MW_output/new_data/bifur_traj4_Cartesians_MW point 401
C 0.06124 0.38396 0.98052
 C 0.06174 0.38298 -0.98044
 C -0.65247 0.38503 -0.00033
 C -0.04860 -0.34168 2.37739
 C -0.04886 -0.34230 -2.37811
 F 0.55002 1.29068 1.07419
 F 0.55144 1.28933 -1.07144
 H -0.84806 -1.01628 2.42036
 H -0.84785 -1.01678 -2.42044
 H 0.73548 -1.05901 2.66253
 H 0.73461 -1.05941 -2.66406
 H -0.12387 0.55197 3.15509
 H -0.12483 0.55150 -3.15526
13
bifur_IRC_Cartesians_MW_output/new_data/bifur_traj4_Cartesians_MW point 402
C 0.06120 0.38158 0.97988
 C 0.06170 0.38059 -0.97980
 C -0.65533 0.37955 -0.00034
 C -0.04849 -0.34074 2.38137
 C -0.04875 -0.34137 -2.38210
 F 0.55098 1.28931 1.06930
 F 0.55241 1.28794 -1.06651
 H -0.84753 -1.01643 2.42659
 H -0.84732 -1.01694 -2.42668
 H 0.73530 -1.05875 2.66948
 H 0.73442 -1.05916 -2.67102
 H -0.12381 0.55745 3.15762
 H -0.12478 0.55697 -3.15779
13
bifur_IRC_Cartesians_MW_output/new_data/bifur_traj4_Cartesians_MW point 403
C 0.06115 0.37880 0.97913
 C 0.06165 0.37780 -0.97905
 C -0.65865 0.37316 -0.00034
 C -0.04835 -0.33965 2.38600
 C -0.04861 -0.34029 -2.38674
 F 0.55210 1.28772 1.06360
 F 0.55354 1.28632 -1.06076
 H -0.84691 -1.01660 2.43385
 H -0.84671 -1.01712 -2.43394
 H 0.73509 -1.05845 2.67757
 H 0.73419 -1.05887 -2.67913
 H -0.12375 0.56383 3.16056
 H -0.12474 0.56335 -3.16074
13
bifur_IRC_Cartesians_MW_output/new_data/bifur_traj4_Cartesians_MW point 404
C 0.06109 0.37540 0.97821
 C 0.06159 0.37438 -0.97813
 C -0.66273 0.36533 -0.00035
 C -0.04819 -0.33831 2.39168
 C -0.04846 -0.33897 -2.39244
 F 0.55348 1.28577 1.05661
 F 0.55492 1.28434 -1.05372
 H -0.84615 -1.01682 2.44274
 H -0.84595 -1.01734 -2.44284
 H 0.73482 -1.05808 2.68748
 H 0.73392 -1.05851 -2.68907
 H -0.12368 0.57166 3.16417
 H -0.12468 0.57116 -3.16436
13
bifur_IRC_Cartesians_MW_output/new_data/bifur_traj4_Cartesians_MW point 405
C 0.06102 0.37127 0.97710
 C 0.06152 0.37022 -0.97701
 C -0.66768 0.35581 -0.00035
 C -0.04799 -0.33669 2.39858
 C -0.04826 -0.33736 -2.39935
 F 0.55515 1.28339 1.04812
 F 0.55660 1.28193 -1.04516
 H -0.84523 -1.01708 2.45355
 H -0.84503 -1.01762 -2.45366
 H 0.73451 -1.05763 2.69953
 H 0.73359 -1.05807 -2.70114
 H -0.12359 0.58116 3.16855
 H -0.12460 0.58066 -3.16876
13
bifur_IRC_Cartesians_MW_output/new_data/bifur_traj4_Cartesians_MW point 406
C 0.06093 0.36647 0.97581
 C 0.06143 0.36540 -0.97572
 C -0.67342 0.34477 -0.00036
 C -0.04775 -0.33481 2.40659
 C -0.04804 -0.33549 -2.40738
 F 0.55708 1.28064 1.03827
 F 0.55855 1.27913 -1.03523
 H -0.84416 -1.01738 2.46609
 H -0.84397 -1.01793 -2.46621
 H 0.73414 -1.05711 2.71350
 H 0.73321 -1.05756 -2.71515
 H -0.12349 0.59219 3.17363
 H -0.12452 0.59167 -3.17386
13
bifur_IRC_Cartesians_MW_output/new_data/bifur_traj4_Cartesians_MW point 407
C 0.06084 0.36115 0.97438
 C 0.06134 0.36005 -0.97428
 C -0.67979 0.33253 -0.00037
 C -0.04749 -0.33272 2.41547
 C -0.04779 -0.33342 -2.41628
 F 0.55923 1.27759 1.02735
 F 0.56071 1.27603 -1.02422
 H -0.84297 -1.01771 2.48000
 H -0.84279 -1.01828 -2.48013
 H 0.73373 -1.05653 2.72900
 H 0.73279 -1.05700 -2.73069
 H -0.12337 0.60441 3.17927
 H -0.12443 0.60388 -3.17952
13
bifur_IRC_Cartesians_MW_output/new_data/bifur_traj4_Cartesians_MW point 408
C 0.06084 0.36115 0.97438
 C 0.06134 0.36005 -0.97428
 C -0.67979 0.33253 -0.00037
 C -0.04749 -0.33272 2.41547
 C -0.04779 -0.33342 -2.41628
 F 0.55923 1.27759 1.02735
 F 0.56071 1.27603 -1.02422
 H -0.84297 -1.01771 2.48000
 H -0.84279 -1.01828 -2.48012
 H 0.73373 -1.05653 2.72900
 H 0.73279 -1.05700 -2.73068
 H -0.12337 0.60441 3.17927
 H -0.12443 0.60388 -3.17952
13
bifur_IRC_Cartesians_MW_output/new_data/bifur_traj4_Cartesians_MW point 409
C 0.06062 0.34934 0.97121
 C 0.06113 0.34817 -0.97109
 C -0.69395 0.30534 -0.00039
 C -0.04692 -0.32807 2.43520
 C -0.04723 -0.32882 -2.43605
 F 0.56401 1.27081 1.00309
 F 0.56551 1.26914 -0.99975
 H -0.84034 -1.01846 2.51089
 H -0.84017 -1.01906 -2.51105
 H 0.73281 -1.05524 2.76344
 H 0.73185 -1.05575 -2.76520
 H -0.12311 0.63158 3.19180
 H -0.12422 0.63102 -3.19209
13
bifur_IRC_Cartesians_MW_output/new_data/bifur_traj4_Cartesians_MW point 410
C 0.06051 0.34300 0.96950
 C 0.06102 0.34179 -0.96938
 C -0.70155 0.29073 -0.00040
 C -0.04661 -0.32558 2.44579
 C -0.04693 -0.32635 -2.44667
 F 0.56657 1.26717 0.99006
 F 0.56809 1.26544 -0.98662
 H -0.83892 -1.01886 2.52748
 H -0.83876 -1.01948 -2.52765
 H 0.73232 -1.05455 2.78193
 H 0.73134 -1.05508 -2.78373
 H -0.12298 0.64617 3.19853
 H -0.12411 0.64559 -3.19884
13
bifur_IRC_Cartesians_MW_output/new_data/bifur_traj4_Cartesians_MW point 411
C 0.06039 0.33659 0.96778
 C 0.06091 0.33535 -0.96765
 C -0.70922 0.27599 -0.00041
 C -0.04630 -0.32306 2.45648
 C -0.04663 -0.32385 -2.45739
 F 0.56916 1.26350 0.97690
 F 0.57069 1.26171 -0.97336
 H -0.83750 -1.01926 2.54423
 H -0.83734 -1.01990 -2.54441
 H 0.73183 -1.05386 2.80059
 H 0.73083 -1.05440 -2.80244
 H -0.12284 0.66089 3.20532
 H -0.12399 0.66030 -3.20565
13
bifur_IRC_Cartesians_MW_output/new_data/bifur_traj4_Cartesians_MW point 412
C 0.06028 0.33040 0.96612
 C 0.06080 0.32912 -0.96597
 C -0.71664 0.26174 -0.00042
 C -0.04600 -0.32063 2.46682
 C -0.04634 -0.32144 -2.46775
 F 0.57166 1.25994 0.96418
 F 0.57321 1.25809 -0.96054
 H -0.83612 -1.01965 2.56042
 H -0.83597 -1.02031 -2.56061
 H 0.73135 -1.05318 2.81864
 H 0.73034 -1.05374 -2.82053
 H -0.12270 0.67513 3.21189
 H -0.12388 0.67452 -3.21224
13
bifur_IRC_Cartesians_MW_output/new_data/bifur_traj4_Cartesians_MW point 413
C 0.06018 0.32465 0.96457
 C 0.06070 0.32334 -0.96442
 C -0.72353 0.24850 -0.00043
 C -0.04571 -0.31837 2.47642
 C -0.04607 -0.31920 -2.47738
 F 0.57398 1.25664 0.95237
 F 0.57555 1.25474 -0.94863
 H -0.83483 -1.02001 2.57547
 H -0.83469 -1.02069 -2.57567
 H 0.73091 -1.05256 2.83540
 H 0.72988 -1.05313 -2.83734
 H -0.12258 0.68836 3.21799
 H -0.12378 0.68774 -3.21836
13
bifur_IRC_Cartesians_MW_output/new_data/bifur_traj4_Cartesians_MW point 414
C 0.06009 0.31949 0.96318
 C 0.06061 0.31815 -0.96302
 C -0.72971 0.23662 -0.00044
 C -0.04546 -0.31634 2.48504
 C -0.04583 -0.31719 -2.48602
 F 0.57607 1.25368 0.94177
 F 0.57764 1.25173 -0.93794
 H -0.83368 -1.02034 2.58896
 H -0.83355 -1.02103 -2.58918
 H 0.73051 -1.05200 2.85045
 H 0.72947 -1.05259 -2.85242
 H -0.12246 0.70023 3.22346
 H -0.12369 0.69959 -3.22385
13
bifur_IRC_Cartesians_MW_output/new_data/bifur_traj4_Cartesians_MW point 415
C 0.06001 0.31502 0.96198
 C 0.06053 0.31366 -0.96182
 C -0.73506 0.22634 -0.00045
 C -0.04525 -0.31459 2.49249
 C -0.04562 -0.31545 -2.49349
 F 0.57787 1.25112 0.93260
 F 0.57946 1.24913 -0.92870
 H -0.83269 -1.02062 2.60064
 H -0.83256 -1.02132 -2.60086
 H 0.73017 -1.05151 2.86346
 H 0.72911 -1.05211 -2.86546
 H -0.12237 0.71049 3.22820
 H -0.12361 0.70984 -3.22860
13
bifur_IRC_Cartesians_MW_output/new_data/bifur_traj4_Cartesians_MW point 416
C 0.05994 0.31135 0.96099
 C 0.06047 0.30996 -0.96082
 C -0.73946 0.21788 -0.00046
 C -0.04507 -0.31314 2.49863
 C -0.04545 -0.31402 -2.49965
 F 0.57936 1.24901 0.92505
 F 0.58095 1.24698 -0.92108
 H -0.83187 -1.02085 2.61025
 H -0.83174 -1.02157 -2.61048
 H 0.72988 -1.05111 2.87418
 H 0.72882 -1.05173 -2.87620
 H -0.12229 0.71895 3.23210
 H -0.12355 0.71829 -3.23251
13
bifur_IRC_Cartesians_MW_output/new_data/bifur_traj4_Cartesians_MW point 417
C 0.05989 0.30850 0.96023
 C 0.06042 0.30710 -0.96005
 C -0.74287 0.21132 -0.00046
 C -0.04493 -0.31202 2.50339
 C -0.04531 -0.31291 -2.50441
 F 0.58051 1.24738 0.91920
 F 0.58211 1.24532 -0.91519
 H -0.83123 -1.02103 2.61770
 H -0.83111 -1.02175 -2.61793
 H 0.72966 -1.05080 2.88247
 H 0.72859 -1.05142 -2.88452
 H -0.12223 0.72549 3.23512
 H -0.12350 0.72483 -3.23554
13
bifur_IRC_Cartesians_MW_output/new_data/bifur_traj4_Cartesians_MW point 418
C 0.05985 0.30645 0.95968
 C 0.06038 0.30504 -0.95950
 C -0.74533 0.20662 -0.00047
 C -0.04483 -0.31122 2.50680
 C -0.04522 -0.31211 -2.50783
 F 0.58134 1.24620 0.91500
 F 0.58294 1.24413 -0.91095
 H -0.83078 -1.02116 2.62305
 H -0.83066 -1.02189 -2.62328
 H 0.72950 -1.05058 2.88843
 H 0.72843 -1.05121 -2.89049
 H -0.12218 0.73020 3.23729
 H -0.12346 0.72953 -3.23772
13
bifur_IRC_Cartesians_MW_output/new_data/bifur_traj4_Cartesians_MW point 419
C 0.05985 0.30645 0.95968
 C 0.06038 0.30504 -0.95950
 C -0.74532 0.20662 -0.00047
 C -0.04483 -0.31122 2.50680
 C -0.04522 -0.31211 -2.50783
 F 0.58134 1.24620 0.91500
 F 0.58294 1.24413 -0.91095
 H -0.83078 -1.02116 2.62305
 H -0.83066 -1.02189 -2.62328
 H 0.72950 -1.05058 2.88843
 H 0.72843 -1.05121 -2.89049
 H -0.12218 0.73020 3.23729
 H -0.12346 0.72953 -3.23772
13
bifur_IRC_Cartesians_MW_output/new_data/bifur_traj4_Cartesians_MW point 420
C 0.05981 0.30415 0.95906
 C 0.06034 0.30273 -0.95888
 C -0.74808 0.20132 -0.00047
 C -0.04472 -0.31031 2.51065
 C -0.04511 -0.31122 -2.51168
 F 0.58227 1.24488 0.91027
 F 0.58388 1.24279 -0.90619
 H -0.83026 -1.02130 2.62906
 H -0.83015 -1.02204 -2.62931
 H 0.72933 -1.05033 2.89514
 H 0.72825 -1.05096 -2.89722
 H -0.12213 0.73549 3.23973
 H -0.12342 0.73481 -3.24016
13
bifur_IRC_Cartesians_MW_output/new_data/bifur_traj4_Cartesians_MW point 421
C 0.05980 0.30333 0.95884
 C 0.06033 0.30191 -0.95866
 C -0.74907 0.19943 -0.00047
 C -0.04468 -0.30999 2.51202
 C -0.04507 -0.31090 -2.51306
 F 0.58260 1.24441 0.90859
 F 0.58421 1.24231 -0.90449
 H -0.83008 -1.02135 2.63121
 H -0.82996 -1.02209 -2.63145
 H 0.72926 -1.05024 2.89753
 H 0.72818 -1.05088 -2.89961
 H -0.12211 0.73738 3.24060
 H -0.12341 0.73670 -3.24104
13
bifur_IRC_Cartesians_MW_output/new_data/bifur_traj4_Cartesians_MW point 422
C 0.05978 0.30221 0.95854
 C 0.06031 0.30078 -0.95836
 C -0.75041 0.19685 -0.00047
 C -0.04462 -0.30955 2.51388
 C -0.04502 -0.31046 -2.51493
 F 0.58305 1.24377 0.90629
 F 0.58467 1.24166 -0.90217
 H -0.82983 -1.02143 2.63414
 H -0.82971 -1.02217 -2.63439
 H 0.72918 -1.05012 2.90080
 H 0.72809 -1.05076 -2.90289
 H -0.12209 0.73995 3.24178
 H -0.12339 0.73927 -3.24223
13
bifur_IRC_Cartesians_MW_output/new_data/bifur_traj4_Cartesians_MW point 423
C 0.05975 0.30042 0.95806
 C 0.06028 0.29898 -0.95787
 C -0.75255 0.19273 -0.00048
 C -0.04453 -0.30885 2.51688
 C -0.04494 -0.30976 -2.51793
 F 0.58377 1.24274 0.90261
 F 0.58539 1.24061 -0.89846
 H -0.82943 -1.02154 2.63882
 H -0.82932 -1.02229 -2.63907
 H 0.72904 -1.04993 2.90602
 H 0.72795 -1.05057 -2.90812
 H -0.12205 0.74407 3.24368
 H -0.12336 0.74338 -3.24413
13
bifur_IRC_Cartesians_MW_output/new_data/bifur_traj4_Cartesians_MW point 424
C 0.05970 0.29780 0.95735
 C 0.06023 0.29634 -0.95716
 C -0.75570 0.18669 -0.00048
 C -0.04441 -0.30782 2.52126
 C -0.04481 -0.30874 -2.52232
 F 0.58483 1.24123 0.89722
 F 0.58646 1.23908 -0.89303
 H -0.82885 -1.02170 2.64568
 H -0.82874 -1.02246 -2.64594
 H 0.72884 -1.04964 2.91366
 H 0.72774 -1.05029 -2.91578
 H -0.12199 0.75010 3.24647
 H -0.12331 0.74941 -3.24693
13
bifur_IRC_Cartesians_MW_output/new_data/bifur_traj4_Cartesians_MW point 425
C 0.05964 0.29439 0.95644
 C 0.06017 0.29291 -0.95624
 C -0.75978 0.17885 -0.00049
 C -0.04424 -0.30648 2.52694
 C -0.04465 -0.30741 -2.52802
 F 0.58621 1.23928 0.89022
 F 0.58784 1.23709 -0.88597
 H -0.82809 -1.02192 2.65459
 H -0.82798 -1.02268 -2.65486
 H 0.72857 -1.04927 2.92359
 H 0.72747 -1.04993 -2.92574
 H -0.12192 0.75794 3.25008
 H -0.12325 0.75723 -3.25055
13
bifur_IRC_Cartesians_MW_output/new_data/bifur_traj4_Cartesians_MW point 426
C 0.05956 0.29032 0.95534
 C 0.06010 0.28882 -0.95514
 C -0.76465 0.16948 -0.00049
 C -0.04404 -0.30488 2.53374
 C -0.04446 -0.30583 -2.53483
 F 0.58785 1.23695 0.88187
 F 0.58950 1.23472 -0.87755
 H -0.82718 -1.02217 2.66523
 H -0.82708 -1.02295 -2.66550
 H 0.72826 -1.04883 2.93545
 H 0.72714 -1.04950 -2.93762
 H -0.12183 0.76729 3.25439
 H -0.12318 0.76658 -3.25488
13
bifur_IRC_Cartesians_MW_output/new_data/bifur_traj4_Cartesians_MW point 427
C 0.05948 0.28573 0.95411
 C 0.06002 0.28420 -0.95390
 C -0.77015 0.15891 -0.00050
 C -0.04382 -0.30307 2.54141
 C -0.04425 -0.30404 -2.54252
 F 0.58971 1.23431 0.87243
 F 0.59136 1.23204 -0.86804
 H -0.82616 -1.02246 2.67724
 H -0.82606 -1.02326 -2.67752
 H 0.72791 -1.04833 2.94884
 H 0.72678 -1.04901 -2.95104
 H -0.12173 0.77785 3.25927
 H -0.12310 0.77713 -3.25977
13
bifur_IRC_Cartesians_MW_output/new_data/bifur_traj4_Cartesians_MW point 428
C 0.05939 0.28080 0.95278
 C 0.05994 0.27925 -0.95257
 C -0.77606 0.14757 -0.00051
 C -0.04358 -0.30114 2.54963
 C -0.04401 -0.30212 -2.55077
 F 0.59170 1.23148 0.86231
 F 0.59337 1.22917 -0.85784
 H -0.82506 -1.02277 2.69013
 H -0.82497 -1.02358 -2.69042
 H 0.72753 -1.04779 2.96320
 H 0.72638 -1.04849 -2.96543
 H -0.12162 0.78918 3.26449
 H -0.12301 0.78845 -3.26501
13
bifur_IRC_Cartesians_MW_output/new_data/bifur_traj4_Cartesians_MW point 429
C 0.05930 0.27579 0.95144
 C 0.05985 0.27421 -0.95122
 C -0.78206 0.13603 -0.00052
 C -0.04334 -0.29917 2.55800
 C -0.04378 -0.30017 -2.55916
 F 0.59373 1.22861 0.85201
 F 0.59540 1.22625 -0.84746
 H -0.82394 -1.02309 2.70324
 H -0.82385 -1.02391 -2.70354
 H 0.72714 -1.04725 2.97781
 H 0.72599 -1.04796 -2.98008
 H -0.12151 0.80071 3.26981
 H -0.12292 0.79996 -3.27034
13
bifur_IRC_Cartesians_MW_output/new_data/bifur_traj4_Cartesians_MW point 430
C 0.05930 0.27579 0.95144
 C 0.05985 0.27421 -0.95122
 C -0.78206 0.13603 -0.00052
 C -0.04334 -0.29917 2.55800
 C -0.04378 -0.30017 -2.55916
 F 0.59373 1.22861 0.85202
 F 0.59540 1.22625 -0.84746
 H -0.82394 -1.02309 2.70324
 H -0.82385 -1.02391 -2.70354
 H 0.72714 -1.04725 2.97781
 H 0.72599 -1.04796 -2.98008
 H -0.12151 0.80071 3.26981
 H -0.12292 0.79996 -3.27034
13
bifur_IRC_Cartesians_MW_output/new_data/bifur_traj4_Cartesians_MW point 431
C 0.05913 0.26604 0.94881
 C 0.05968 0.26440 -0.94858
 C -0.79374 0.11358 -0.00054
 C -0.04286 -0.29533 2.57428
 C -0.04332 -0.29637 -2.57548
 F 0.59767 1.22301 0.83199
 F 0.59937 1.22056 -0.82727
 H -0.82177 -1.02370 2.72874
 H -0.82169 -1.02455 -2.72906
 H 0.72639 -1.04619 3.00623
 H 0.72521 -1.04693 -3.00857
 H -0.12130 0.82313 3.28015
 H -0.12275 0.82236 -3.28071
13
bifur_IRC_Cartesians_MW_output/new_data/bifur_traj4_Cartesians_MW point 432
C 0.05904 0.26129 0.94754
 C 0.05960 0.25962 -0.94730
 C -0.79944 0.10264 -0.00054
 C -0.04263 -0.29347 2.58222
 C -0.04310 -0.29452 -2.58343
 F 0.59959 1.22028 0.82223
 F 0.60130 1.21779 -0.81743
 H -0.82071 -1.02400 2.74116
 H -0.82064 -1.02487 -2.74149
 H 0.72602 -1.04567 3.02008
 H 0.72483 -1.04643 -3.02245
 H -0.12120 0.83406 3.28519
 H -0.12267 0.83327 -3.28577
13
bifur_IRC_Cartesians_MW_output/new_data/bifur_traj4_Cartesians_MW point 433
C 0.05896 0.25663 0.94628
 C 0.05951 0.25494 -0.94604
 C -0.80502 0.09191 -0.00055
 C -0.04240 -0.29163 2.59000
 C -0.04288 -0.29271 -2.59123
 F 0.60147 1.21761 0.81265
 F 0.60319 1.21507 -0.80778
 H -0.81967 -1.02430 2.75335
 H -0.81960 -1.02517 -2.75369
 H 0.72566 -1.04516 3.03367
 H 0.72446 -1.04593 -3.03607
 H -0.12110 0.84478 3.29013
 H -0.12259 0.84398 -3.29073
13
bifur_IRC_Cartesians_MW_output/new_data/bifur_traj4_Cartesians_MW point 434
C 0.05888 0.25212 0.94507
 C 0.05944 0.25040 -0.94482
 C -0.81042 0.08153 -0.00056
 C -0.04218 -0.28986 2.59753
 C -0.04267 -0.29095 -2.59878
 F 0.60329 1.21502 0.80339
 F 0.60503 1.21244 -0.79844
 H -0.81866 -1.02458 2.76515
 H -0.81860 -1.02547 -2.76550
 H 0.72531 -1.04467 3.04681
 H 0.72410 -1.04546 -3.04925
 H -0.12100 0.85515 3.29491
 H -0.12251 0.85434 -3.29553
13
bifur_IRC_Cartesians_MW_output/new_data/bifur_traj4_Cartesians_MW point 435
C 0.05880 0.24775 0.94390
 C 0.05936 0.24601 -0.94364
 C -0.81566 0.07147 -0.00057
 C -0.04197 -0.28814 2.60483
 C -0.04246 -0.28925 -2.60610
 F 0.60506 1.21251 0.79441
 F 0.60680 1.20989 -0.78939
 H -0.81769 -1.02486 2.77658
 H -0.81763 -1.02576 -2.77694
 H 0.72497 -1.04420 3.05955
 H 0.72375 -1.04499 -3.06201
 H -0.12090 0.86520 3.29955
 H -0.12243 0.86438 -3.30018
13
bifur_IRC_Cartesians_MW_output/new_data/bifur_traj4_Cartesians_MW point 436
C 0.05872 0.24333 0.94271
 C 0.05928 0.24156 -0.94244
 C -0.82095 0.06129 -0.00057
 C -0.04175 -0.28641 2.61221
 C -0.04226 -0.28753 -2.61349
 F 0.60684 1.20998 0.78533
 F 0.60860 1.20731 -0.78024
 H -0.81670 -1.02513 2.78813
 H -0.81665 -1.02605 -2.78850
 H 0.72463 -1.04372 3.07243
 H 0.72340 -1.04453 -3.07493
 H -0.12081 0.87536 3.30424
 H -0.12235 0.87453 -3.30488
13
bifur_IRC_Cartesians_MW_output/new_data/bifur_traj4_Cartesians_MW point 437
C 0.05863 0.23844 0.94139
 C 0.05920 0.23665 -0.94112
 C -0.82681 0.05004 -0.00058
 C -0.04152 -0.28449 2.62037
 C -0.04203 -0.28562 -2.62167
 F 0.60882 1.20717 0.77529
 F 0.61058 1.20446 -0.77012
 H -0.81561 -1.02544 2.80092
 H -0.81557 -1.02637 -2.80129
 H 0.72426 -1.04319 3.08668
 H 0.72301 -1.04401 -3.08920
 H -0.12070 0.88660 3.30942
 H -0.12227 0.88575 -3.31008
13
bifur_IRC_Cartesians_MW_output/new_data/bifur_traj4_Cartesians_MW point 438
C 0.05853 0.23246 0.93979
 C 0.05909 0.23064 -0.93951
 C -0.83397 0.03629 -0.00059
 C -0.04122 -0.28214 2.63035
 C -0.04175 -0.28329 -2.63167
 F 0.61123 1.20374 0.76302
 F 0.61301 1.20098 -0.75774
 H -0.81428 -1.02582 2.81654
 H -0.81424 -1.02677 -2.81693
 H 0.72380 -1.04254 3.10409
 H 0.72253 -1.04338 -3.10666
 H -0.12057 0.90034 3.31576
 H -0.12216 0.89948 -3.31644
13
bifur_IRC_Cartesians_MW_output/new_data/bifur_traj4_Cartesians_MW point 439
C 0.05839 0.22476 0.93772
 C 0.05896 0.22290 -0.93743
 C -0.84319 0.01856 -0.00061
 C -0.04085 -0.27911 2.64320
 C -0.04138 -0.28030 -2.64456
 F 0.61434 1.19932 0.74721
 F 0.61614 1.19649 -0.74180
 H -0.81256 -1.02630 2.83668
 H -0.81253 -1.02727 -2.83708
 H 0.72320 -1.04170 3.12653
 H 0.72192 -1.04256 -3.12915
 H -0.12040 0.91804 3.32392
 H -0.12203 0.91716 -3.32463
13
bifur_IRC_Cartesians_MW_output/new_data/bifur_traj4_Cartesians_MW point 440
C 0.05822 0.21515 0.93513
 C 0.05879 0.21323 -0.93483
 C -0.85471 -0.00356 -0.00062
 C -0.04038 -0.27534 2.65925
 C -0.04093 -0.27655 -2.66065
 F 0.61823 1.19381 0.72747
 F 0.62005 1.19089 -0.72190
 H -0.81042 -1.02691 2.86181
 H -0.81040 -1.02791 -2.86223
 H 0.72246 -1.04065 3.15454
 H 0.72115 -1.04154 -3.15723
 H -0.12019 0.94014 3.33411
 H -0.12186 0.93924 -3.33485
13
bifur_IRC_Cartesians_MW_output/new_data/bifur_traj4_Cartesians_MW point 441
C 0.05822 0.21515 0.93513
 C 0.05879 0.21323 -0.93483
 C -0.85471 -0.00356 -0.00062
 C -0.04038 -0.27533 2.65925
 C -0.04093 -0.27655 -2.66065
 F 0.61823 1.19381 0.72746
 F 0.62005 1.19088 -0.72190
 H -0.81042 -1.02691 2.86181
 H -0.81040 -1.02791 -2.86224
 H 0.72246 -1.04065 3.15455
 H 0.72115 -1.04154 -3.15724
 H -0.12019 0.94015 3.33412
 H -0.12186 0.93924 -3.33485
13
bifur_IRC_Cartesians_MW_output/new_data/bifur_traj4_Cartesians_MW point 442
C 0.05782 0.19284 0.92914
 C 0.05840 0.19080 -0.92880
 C -0.88144 -0.05492 -0.00066
 C -0.03929 -0.26657 2.69651
 C -0.03989 -0.26786 -2.69799
 F 0.62724 1.18100 0.68164
 F 0.62912 1.17787 -0.67570
 H -0.80544 -1.02831 2.92016
 H -0.80545 -1.02938 -2.92063
 H 0.72074 -1.03823 3.21958
 H 0.71937 -1.03918 -3.22242
 H -0.11971 0.99145 3.35778
 H -0.12147 0.99049 -3.35859
13
bifur_IRC_Cartesians_MW_output/new_data/bifur_traj4_Cartesians_MW point 443
C 0.05763 0.18236 0.92632
 C 0.05822 0.18026 -0.92597
 C -0.89399 -0.07905 -0.00068
 C -0.03878 -0.26245 2.71400
 C -0.03939 -0.26378 -2.71553
 F 0.63148 1.17499 0.66011
 F 0.63338 1.17176 -0.65400
 H -0.80311 -1.02897 2.94757
 H -0.80313 -1.03007 -2.94806
 H 0.71993 -1.03709 3.25012
 H 0.71854 -1.03807 -3.25304
 H -0.11948 1.01555 3.36889
 H -0.12128 1.01456 -3.36974
13
bifur_IRC_Cartesians_MW_output/new_data/bifur_traj4_Cartesians_MW point 444
C 0.05748 0.17391 0.92405
 C 0.05807 0.17176 -0.92369
 C -0.90412 -0.09851 -0.00069
 C -0.03837 -0.25912 2.72812
 C -0.03900 -0.26049 -2.72968
 F 0.63490 1.17014 0.64275
 F 0.63681 1.16683 -0.63649
 H -0.80122 -1.02951 2.96967
 H -0.80125 -1.03063 -2.97018
 H 0.71928 -1.03617 3.27476
 H 0.71787 -1.03718 -3.27774
 H -0.11930 1.03499 3.37786
 H -0.12113 1.03398 -3.37874
13
bifur_IRC_Cartesians_MW_output/new_data/bifur_traj4_Cartesians_MW point 445
C 0.05737 0.16807 0.92248
 C 0.05797 0.16588 -0.92211
 C -0.91112 -0.11195 -0.00070
 C -0.03809 -0.25683 2.73787
 C -0.03872 -0.25821 -2.73946
 F 0.63726 1.16679 0.63075
 F 0.63919 1.16343 -0.62440
 H -0.79992 -1.02987 2.98495
 H -0.79995 -1.03101 -2.98547
 H 0.71883 -1.03553 3.29179
 H 0.71740 -1.03656 -3.29480
 H -0.11917 1.04842 3.38405
 H -0.12103 1.04739 -3.38495
13
bifur_IRC_Cartesians_MW_output/new_data/bifur_traj4_Cartesians_MW point 446
C 0.05731 0.16460 0.92154
 C 0.05791 0.16239 -0.92117
 C -0.91528 -0.11994 -0.00071
 C -0.03792 -0.25546 2.74367
 C -0.03856 -0.25686 -2.74527
 F 0.63866 1.16480 0.62362
 F 0.64060 1.16140 -0.61721
 H -0.79915 -1.03009 2.99403
 H -0.79918 -1.03124 -2.99455
 H 0.71856 -1.03516 3.30190
 H 0.71712 -1.03619 -3.30494
 H -0.11909 1.05640 3.38773
 H -0.12097 1.05537 -3.38864
13
bifur_IRC_Cartesians_MW_output/new_data/bifur_traj4_Cartesians_MW point 447
C 0.05728 0.16292 0.92109
 C 0.05788 0.16071 -0.92072
 C -0.91728 -0.12379 -0.00071
 C -0.03784 -0.25481 2.74646
 C -0.03848 -0.25621 -2.74807
 F 0.63933 1.16384 0.62018
 F 0.64128 1.16043 -0.61375
 H -0.79877 -1.03020 2.99840
 H -0.79881 -1.03135 -2.99893
 H 0.71843 -1.03498 3.30678
 H 0.71699 -1.03602 -3.30983
 H -0.11906 1.06025 3.38951
 H -0.12094 1.05921 -3.39042
13
bifur_IRC_Cartesians_MW_output/new_data/bifur_traj4_Cartesians_MW point 448
C 0.05727 0.16256 0.92100
 C 0.05787 0.16035 -0.92062
 C -0.91771 -0.12462 -0.00071
 C -0.03782 -0.25467 2.74706
 C -0.03846 -0.25607 -2.74867
 F 0.63948 1.16363 0.61944
 F 0.64142 1.16022 -0.61300
 H -0.79869 -1.03022 2.99934
 H -0.79873 -1.03138 -2.99988
 H 0.71840 -1.03494 3.30783
 H 0.71696 -1.03598 -3.31088
 H -0.11905 1.06108 3.38989
 H -0.12093 1.06004 -3.39081
13
bifur_IRC_Cartesians_MW_output/new_data/bifur_traj4_Cartesians_MW point 449
C 0.05728 0.16314 0.92115
 C 0.05788 0.16093 -0.92077
 C -0.91702 -0.12330 -0.00071
 C -0.03785 -0.25489 2.74610
 C -0.03849 -0.25629 -2.74771
 F 0.63925 1.16396 0.62062
 F 0.64119 1.16055 -0.61419
 H -0.79882 -1.03018 2.99784
 H -0.79886 -1.03134 -2.99837
 H 0.71845 -1.03500 3.30615
 H 0.71701 -1.03604 -3.30920
 H -0.11906 1.05975 3.38928
 H -0.12094 1.05872 -3.39019
13
bifur_IRC_Cartesians_MW_output/new_data/bifur_traj4_Cartesians_MW point 450
C 0.05730 0.16429 0.92146
 C 0.05790 0.16208 -0.92109
 C -0.91564 -0.12065 -0.00071
 C -0.03790 -0.25534 2.74418
 C -0.03854 -0.25674 -2.74578
 F 0.63878 1.16462 0.62299
 F 0.64072 1.16122 -0.61658
 H -0.79908 -1.03011 2.99483
 H -0.79912 -1.03126 -2.99536
 H 0.71853 -1.03512 3.30280
 H 0.71710 -1.03616 -3.30584
 H -0.11909 1.05711 3.38806
 H -0.12096 1.05607 -3.38897
13
bifur_IRC_Cartesians_MW_output/new_data/bifur_traj4_Cartesians_MW point 451
C 0.05733 0.16565 0.92183
 C 0.05792 0.16345 -0.92145
 C -0.91402 -0.11752 -0.00071
 C -0.03797 -0.25588 2.74191
 C -0.03861 -0.25727 -2.74351
 F 0.63823 1.16540 0.62578
 F 0.64017 1.16201 -0.61939
 H -0.79938 -1.03003 2.99128
 H -0.79942 -1.03117 -2.99180
 H 0.71864 -1.03527 3.29884
 H 0.71721 -1.03630 -3.30187
 H -0.11912 1.05398 3.38662
 H -0.12099 1.05295 -3.38753
13
bifur_IRC_Cartesians_MW_output/new_data/bifur_traj4_Cartesians_MW point 452
C 0.05733 0.16565 0.92183
 C 0.05792 0.16345 -0.92145
 C -0.91402 -0.11752 -0.00071
 C -0.03797 -0.25588 2.74191
 C -0.03861 -0.25727 -2.74351
 F 0.63823 1.16540 0.62578
 F 0.64017 1.16201 -0.61939
 H -0.79938 -1.03003 2.99128
 H -0.79942 -1.03117 -2.99180
 H 0.71864 -1.03527 3.29884
 H 0.71721 -1.03630 -3.30187
 H -0.11912 1.05398 3.38662
 H -0.12099 1.05295 -3.38753
13
bifur_IRC_Cartesians_MW_output/new_data/bifur_traj4_Cartesians_MW point 453
C 0.05737 0.16792 0.92244
 C 0.05796 0.16574 -0.92207
 C -0.91129 -0.11228 -0.00070
 C -0.03808 -0.25677 2.73811
 C -0.03872 -0.25816 -2.73970
 F 0.63731 1.16670 0.63046
 F 0.63924 1.16334 -0.62410
 H -0.79989 -1.02988 2.98532
 H -0.79992 -1.03102 -2.98585
 H 0.71882 -1.03552 3.29220
 H 0.71739 -1.03654 -3.29522
 H -0.11917 1.04875 3.38420
 H -0.12103 1.04772 -3.38510
13
bifur_IRC_Cartesians_MW_output/new_data/bifur_traj4_Cartesians_MW point 454
C 0.05738 0.16865 0.92263
 C 0.05798 0.16647 -0.92227
 C -0.91041 -0.11060 -0.00070
 C -0.03812 -0.25706 2.73689
 C -0.03875 -0.25844 -2.73847
 F 0.63702 1.16712 0.63196
 F 0.63895 1.16377 -0.62562
 H -0.80005 -1.02984 2.98341
 H -0.80009 -1.03097 -2.98393
 H 0.71887 -1.03560 3.29007
 H 0.71745 -1.03662 -3.29308
 H -0.11918 1.04707 3.38343
 H -0.12104 1.04604 -3.38432
13
bifur_IRC_Cartesians_MW_output/new_data/bifur_traj4_Cartesians_MW point 455
C 0.05739 0.16914 0.92276
 C 0.05799 0.16696 -0.92240
 C -0.90984 -0.10949 -0.00070
 C -0.03814 -0.25725 2.73609
 C -0.03877 -0.25863 -2.73767
 F 0.63682 1.16740 0.63295
 F 0.63875 1.16405 -0.62661
 H -0.80016 -1.02981 2.98215
 H -0.80019 -1.03094 -2.98267
 H 0.71891 -1.03565 3.28867
 H 0.71749 -1.03667 -3.29167
 H -0.11919 1.04596 3.38292
 H -0.12105 1.04494 -3.38381
13
bifur_IRC_Cartesians_MW_output/new_data/bifur_traj4_Cartesians_MW point 456
C 0.05740 0.16944 0.92285
 C 0.05799 0.16726 -0.92248
 C -0.90947 -0.10880 -0.00070
 C -0.03815 -0.25737 2.73558
 C -0.03879 -0.25875 -2.73716
 F 0.63670 1.16757 0.63357
 F 0.63863 1.16423 -0.62724
 H -0.80023 -1.02979 2.98136
 H -0.80026 -1.03092 -2.98188
 H 0.71893 -1.03568 3.28779
 H 0.71751 -1.03671 -3.29079
 H -0.11920 1.04526 3.38260
 H -0.12105 1.04424 -3.38349
13
bifur_IRC_Cartesians_MW_output/new_data/bifur_traj4_Cartesians_MW point 457
C 0.05740 0.16966 0.92291
 C 0.05799 0.16749 -0.92254
 C -0.90921 -0.10828 -0.00070
 C -0.03817 -0.25746 2.73521
 C -0.03880 -0.25883 -2.73679
 F 0.63661 1.16770 0.63403
 F 0.63854 1.16436 -0.62770
 H -0.80028 -1.02977 2.98078
 H -0.80031 -1.03091 -2.98130
 H 0.71895 -1.03571 3.28714
 H 0.71753 -1.03673 -3.29014
 H -0.11920 1.04475 3.38236
 H -0.12106 1.04373 -3.38325
13
bifur_IRC_Cartesians_MW_output/new_data/bifur_traj4_Cartesians_MW point 458
C 0.05740 0.16993 0.92298
 C 0.05800 0.16776 -0.92261
 C -0.90888 -0.10766 -0.00070
 C -0.03818 -0.25756 2.73476
 C -0.03881 -0.25894 -2.73634
 F 0.63650 1.16786 0.63458
 F 0.63843 1.16451 -0.62826
 H -0.80034 -1.02976 2.98007
 H -0.80037 -1.03089 -2.98059
 H 0.71897 -1.03574 3.28635
 H 0.71755 -1.03676 -3.28935
 H -0.11921 1.04413 3.38208
 H -0.12106 1.04311 -3.38297
13
bifur_IRC_Cartesians_MW_output/new_data/bifur_traj4_Cartesians_MW point 459
C 0.05741 0.17037 0.92310
 C 0.05801 0.16820 -0.92273
 C -0.90835 -0.10664 -0.00070
 C -0.03820 -0.25774 2.73402
 C -0.03883 -0.25911 -2.73560
 F 0.63632 1.16811 0.63549
 F 0.63825 1.16477 -0.62918
 H -0.80043 -1.02973 2.97892
 H -0.80047 -1.03086 -2.97943
 H 0.71900 -1.03579 3.28506
 H 0.71758 -1.03680 -3.28806
 H -0.11922 1.04311 3.38161
 H -0.12107 1.04210 -3.38250
13
bifur_IRC_Cartesians_MW_output/new_data/bifur_traj4_Cartesians_MW point 460
C 0.05743 0.17111 0.92329
 C 0.05802 0.16894 -0.92293
 C -0.90747 -0.10495 -0.00070
 C -0.03824 -0.25803 2.73279
 C -0.03887 -0.25940 -2.73436
 F 0.63603 1.16853 0.63700
 F 0.63795 1.16520 -0.63070
 H -0.80060 -1.02968 2.97699
 H -0.80063 -1.03081 -2.97750
 H 0.71906 -1.03587 3.28292
 H 0.71764 -1.03688 -3.28591
 H -0.11924 1.04142 3.38082
 H -0.12108 1.04040 -3.38171
13
bifur_IRC_Cartesians_MW_output/new_data/bifur_traj4_Cartesians_MW point 461
C 0.05745 0.17223 0.92360
 C 0.05804 0.17007 -0.92323
 C -0.90613 -0.10237 -0.00070
 C -0.03829 -0.25847 2.73092
 C -0.03892 -0.25983 -2.73249
 F 0.63557 1.16918 0.63930
 F 0.63749 1.16585 -0.63302
 H -0.80085 -1.02961 2.97406
 H -0.80088 -1.03074 -2.97457
 H 0.71915 -1.03599 3.27965
 H 0.71773 -1.03700 -3.28264
 H -0.11926 1.03885 3.37964
 H -0.12110 1.03783 -3.38052
13
bifur_IRC_Cartesians_MW_output/new_data/bifur_traj4_Cartesians_MW point 462
C 0.05747 0.17375 0.92400
 C 0.05807 0.17160 -0.92364
 C -0.90431 -0.09887 -0.00069
 C -0.03836 -0.25906 2.72839
 C -0.03899 -0.26043 -2.72995
 F 0.63496 1.17005 0.64242
 F 0.63688 1.16674 -0.63617
 H -0.80119 -1.02952 2.97009
 H -0.80122 -1.03064 -2.97060
 H 0.71926 -1.03615 3.27523
 H 0.71785 -1.03716 -3.27820
 H -0.11929 1.03535 3.37803
 H -0.12113 1.03434 -3.37890
13
bifur_IRC_Cartesians_MW_output/new_data/bifur_traj4_Cartesians_MW point 463
C 0.05747 0.17375 0.92400
 C 0.05807 0.17160 -0.92364
 C -0.90431 -0.09887 -0.00069
 C -0.03836 -0.25906 2.72839
 C -0.03899 -0.26043 -2.72995
 F 0.63496 1.17005 0.64242
 F 0.63688 1.16674 -0.63616
 H -0.80119 -1.02952 2.97009
 H -0.80122 -1.03064 -2.97060
 H 0.71926 -1.03615 3.27523
 H 0.71785 -1.03716 -3.27820
 H -0.11929 1.03535 3.37803
 H -0.12113 1.03434 -3.37890
13
bifur_IRC_Cartesians_MW_output/new_data/bifur_traj4_Cartesians_MW point 464
C 0.05754 0.17772 0.92507
 C 0.05814 0.17559 -0.92472
 C -0.89955 -0.08973 -0.00069
 C -0.03856 -0.26062 2.72175
 C -0.03918 -0.26197 -2.72330
 F 0.63335 1.17233 0.65058
 F 0.63526 1.16906 -0.64439
 H -0.80207 -1.02927 2.95970
 H -0.80210 -1.03038 -2.96020
 H 0.71957 -1.03658 3.26365
 H 0.71817 -1.03758 -3.26659
 H -0.11938 1.02622 3.37381
 H -0.12120 1.02522 -3.37468
13
bifur_IRC_Cartesians_MW_output/new_data/bifur_traj4_Cartesians_MW point 465
C 0.05758 0.17999 0.92568
 C 0.05817 0.17787 -0.92533
 C -0.89683 -0.08451 -0.00068
 C -0.03867 -0.26151 2.71797
 C -0.03928 -0.26286 -2.71950
 F 0.63244 1.17363 0.65524
 F 0.63434 1.17038 -0.64909
 H -0.80258 -1.02912 2.95377
 H -0.80260 -1.03023 -2.95427
 H 0.71975 -1.03683 3.25704
 H 0.71835 -1.03782 -3.25997
 H -0.11943 1.02100 3.37141
 H -0.12124 1.02001 -3.37227
13
bifur_IRC_Cartesians_MW_output/new_data/bifur_traj4_Cartesians_MW point 466
C 0.05763 0.18230 0.92630
 C 0.05822 0.18019 -0.92595
 C -0.89407 -0.07920 -0.00068
 C -0.03878 -0.26242 2.71411
 C -0.03939 -0.26376 -2.71564
 F 0.63151 1.17495 0.65998
 F 0.63340 1.17172 -0.65386
 H -0.80309 -1.02898 2.94774
 H -0.80311 -1.03007 -2.94823
 H 0.71992 -1.03708 3.25031
 H 0.71853 -1.03807 -3.25323
 H -0.11948 1.01570 3.36896
 H -0.12128 1.01471 -3.36981
13
bifur_IRC_Cartesians_MW_output/new_data/bifur_traj4_Cartesians_MW point 467
C 0.05767 0.18449 0.92689
 C 0.05825 0.18240 -0.92655
 C -0.89144 -0.07414 -0.00068
 C -0.03889 -0.26328 2.71045
 C -0.03949 -0.26461 -2.71197
 F 0.63062 1.17621 0.66449
 F 0.63251 1.17300 -0.65841
 H -0.80358 -1.02884 2.94199
 H -0.80360 -1.02993 -2.94248
 H 0.72009 -1.03732 3.24391
 H 0.71871 -1.03830 -3.24681
 H -0.11953 1.01065 3.36663
 H -0.12132 1.00967 -3.36748
13
bifur_IRC_Cartesians_MW_output/new_data/bifur_traj4_Cartesians_MW point 468
C 0.05770 0.18641 0.92741
 C 0.05829 0.18433 -0.92706
 C -0.88914 -0.06973 -0.00067
 C -0.03898 -0.26404 2.70725
 C -0.03958 -0.26536 -2.70876
 F 0.62984 1.17731 0.66842
 F 0.63173 1.17412 -0.66238
 H -0.80401 -1.02872 2.93698
 H -0.80402 -1.02980 -2.93747
 H 0.72024 -1.03753 3.23833
 H 0.71886 -1.03850 -3.24121
 H -0.11957 1.00624 3.36460
 H -0.12135 1.00526 -3.36544
13
bifur_IRC_Cartesians_MW_output/new_data/bifur_traj4_Cartesians_MW point 469
C 0.05773 0.18789 0.92781
 C 0.05831 0.18582 -0.92746
 C -0.88737 -0.06632 -0.00067
 C -0.03905 -0.26462 2.70478
 C -0.03965 -0.26593 -2.70628
 F 0.62925 1.17816 0.67146
 F 0.63113 1.17499 -0.66544
 H -0.80434 -1.02863 2.93311
 H -0.80435 -1.02971 -2.93359
 H 0.72036 -1.03769 3.23401
 H 0.71898 -1.03866 -3.23689
 H -0.11960 1.00284 3.36303
 H -0.12138 1.00186 -3.36386
13
bifur_IRC_Cartesians_MW_output/new_data/bifur_traj4_Cartesians_MW point 470
C 0.05774 0.18883 0.92806
 C 0.05833 0.18676 -0.92772
 C -0.88625 -0.06417 -0.00067
 C -0.03910 -0.26499 2.70321
 C -0.03970 -0.26630 -2.70471
 F 0.62887 1.17870 0.67339
 F 0.63075 1.17553 -0.66738
 H -0.80455 -1.02857 2.93066
 H -0.80456 -1.02964 -2.93114
 H 0.72043 -1.03779 3.23128
 H 0.71905 -1.03876 -3.23415
 H -0.11962 1.00068 3.36204
 H -0.12140 0.99971 -3.36286
13
bifur_IRC_Cartesians_MW_output/new_data/bifur_traj4_Cartesians_MW point 471
C 0.05775 0.18920 0.92816
 C 0.05834 0.18714 -0.92782
 C -0.88579 -0.06329 -0.00067
 C -0.03912 -0.26514 2.70258
 C -0.03971 -0.26645 -2.70408
 F 0.62871 1.17892 0.67417
 F 0.63059 1.17575 -0.66817
 H -0.80463 -1.02854 2.92967
 H -0.80464 -1.02962 -2.93015
 H 0.72046 -1.03783 3.23018
 H 0.71908 -1.03880 -3.23304
 H -0.11963 0.99981 3.36163
 H -0.12140 0.99884 -3.36246
13
bifur_IRC_Cartesians_MW_output/new_data/bifur_traj4_Cartesians_MW point 472
C 0.05775 0.18910 0.92813
 C 0.05833 0.18703 -0.92779
 C -0.88592 -0.06354 -0.00067
 C -0.03911 -0.26509 2.70276
 C -0.03971 -0.26640 -2.70426
 F 0.62876 1.17886 0.67395
 F 0.63064 1.17569 -0.66795
 H -0.80461 -1.02855 2.92995
 H -0.80462 -1.02963 -2.93043
 H 0.72045 -1.03782 3.23049
 H 0.71908 -1.03879 -3.23335
 H -0.11963 1.00006 3.36175
 H -0.12140 0.99909 -3.36257
13
bifur_IRC_Cartesians_MW_output/new_data/bifur_traj4_Cartesians_MW point 473
C 0.05774 0.18862 0.92800
 C 0.05833 0.18656 -0.92766
 C -0.88649 -0.06463 -0.00067
 C -0.03909 -0.26491 2.70355
 C -0.03969 -0.26622 -2.70505
 F 0.62895 1.17858 0.67298
 F 0.63083 1.17541 -0.66697
 H -0.80450 -1.02858 2.93119
 H -0.80452 -1.02966 -2.93167
 H 0.72041 -1.03777 3.23187
 H 0.71904 -1.03874 -3.23474
 H -0.11962 1.00115 3.36225
 H -0.12139 1.00017 -3.36308
13
bifur_IRC_Cartesians_MW_output/new_data/bifur_traj4_Cartesians_MW point 474
C 0.05774 0.18862 0.92800
 C 0.05833 0.18656 -0.92766
 C -0.88649 -0.06463 -0.00067
 C -0.03909 -0.26491 2.70355
 C -0.03969 -0.26622 -2.70505
 F 0.62895 1.17858 0.67298
 F 0.63083 1.17541 -0.66697
 H -0.80450 -1.02858 2.93119
 H -0.80452 -1.02966 -2.93167
 H 0.72041 -1.03777 3.23187
 H 0.71904 -1.03874 -3.23474
 H -0.11962 1.00115 3.36225
 H -0.12139 1.00017 -3.36308
13
bifur_IRC_Cartesians_MW_output/new_data/bifur_traj4_Cartesians_MW point 475
C 0.05771 0.18711 0.92760
 C 0.05830 0.18503 -0.92725
 C -0.88830 -0.06811 -0.00067
 C -0.03902 -0.26431 2.70607
 C -0.03962 -0.26563 -2.70758
 F 0.62956 1.17772 0.66987
 F 0.63144 1.17453 -0.66383
 H -0.80417 -1.02867 2.93515
 H -0.80418 -1.02976 -2.93563
 H 0.72030 -1.03761 3.23628
 H 0.71892 -1.03858 -3.23916
 H -0.11958 1.00463 3.36386
 H -0.12136 1.00365 -3.36469
13
bifur_IRC_Cartesians_MW_output/new_data/bifur_traj4_Cartesians_MW point 476
C 0.05770 0.18634 0.92739
 C 0.05829 0.18426 -0.92705
 C -0.88922 -0.06988 -0.00067
 C -0.03898 -0.26401 2.70736
 C -0.03958 -0.26533 -2.70887
 F 0.62987 1.17727 0.66829
 F 0.63176 1.17408 -0.66224
 H -0.80400 -1.02872 2.93716
 H -0.80401 -1.02981 -2.93764
 H 0.72024 -1.03752 3.23852
 H 0.71886 -1.03849 -3.24141
 H -0.11957 1.00639 3.36467
 H -0.12135 1.00542 -3.36551
13
bifur_IRC_Cartesians_MW_output/new_data/bifur_traj4_Cartesians_MW point 477
C 0.05769 0.18572 0.92722
 C 0.05827 0.18364 -0.92688
 C -0.88997 -0.07131 -0.00067
 C -0.03895 -0.26377 2.70839
 C -0.03955 -0.26509 -2.70991
 F 0.63012 1.17692 0.66701
 F 0.63201 1.17372 -0.66096
 H -0.80386 -1.02876 2.93878
 H -0.80387 -1.02985 -2.93927
 H 0.72019 -1.03745 3.24033
 H 0.71881 -1.03843 -3.24322
 H -0.11955 1.00782 3.36533
 H -0.12134 1.00684 -3.36617
13
bifur_IRC_Cartesians_MW_output/new_data/bifur_traj4_Cartesians_MW point 478
C 0.05768 0.18535 0.92712
 C 0.05827 0.18326 -0.92678
 C -0.89042 -0.07218 -0.00067
 C -0.03893 -0.26362 2.70902
 C -0.03953 -0.26494 -2.71054
 F 0.63027 1.17670 0.66624
 F 0.63216 1.17350 -0.66018
 H -0.80377 -1.02879 2.93976
 H -0.80379 -1.02987 -2.94025
 H 0.72016 -1.03741 3.24142
 H 0.71878 -1.03839 -3.24432
 H -0.11955 1.00869 3.36573
 H -0.12133 1.00771 -3.36657
13
bifur_IRC_Cartesians_MW_output/new_data/bifur_traj4_Cartesians_MW point 479
C 0.05768 0.18532 0.92711
 C 0.05827 0.18323 -0.92677
 C -0.89045 -0.07224 -0.00067
 C -0.03893 -0.26361 2.70906
 C -0.03953 -0.26493 -2.71058
 F 0.63028 1.17669 0.66619
 F 0.63217 1.17349 -0.66012
 H -0.80377 -1.02879 2.93983
 H -0.80378 -1.02987 -2.94032
 H 0.72016 -1.03741 3.24150
 H 0.71878 -1.03839 -3.24439
 H -0.11955 1.00875 3.36575
 H -0.12133 1.00777 -3.36659
13
bifur_IRC_Cartesians_MW_output/new_data/bifur_traj4_Cartesians_MW point 480
C 0.05769 0.18575 0.92723
 C 0.05828 0.18367 -0.92689
 C -0.88993 -0.07124 -0.00067
 C -0.03895 -0.26378 2.70834
 C -0.03955 -0.26510 -2.70985
 F 0.63011 1.17694 0.66708
 F 0.63200 1.17374 -0.66102
 H -0.80386 -1.02876 2.93870
 H -0.80388 -1.02985 -2.93918
 H 0.72019 -1.03746 3.24024
 H 0.71881 -1.03843 -3.24313
 H -0.11955 1.00775 3.36529
 H -0.12134 1.00677 -3.36613
13
bifur_IRC_Cartesians_MW_output/new_data/bifur_traj4_Cartesians_MW point 481
C 0.05771 0.18671 0.92749
 C 0.05829 0.18463 -0.92714
 C -0.88878 -0.06903 -0.00067
 C -0.03900 -0.26416 2.70674
 C -0.03960 -0.26547 -2.70825
 F 0.62972 1.17749 0.66904
 F 0.63161 1.17430 -0.66300
 H -0.80408 -1.02870 2.93619
 H -0.80409 -1.02978 -2.93668
 H 0.72026 -1.03756 3.23745
 H 0.71889 -1.03853 -3.24033
 H -0.11958 1.00555 3.36428
 H -0.12136 1.00457 -3.36511
13
bifur_IRC_Cartesians_MW_output/new_data/bifur_traj4_Cartesians_MW point 482
C 0.05773 0.18816 0.92788
 C 0.05832 0.18609 -0.92754
 C -0.88704 -0.06569 -0.00067
 C -0.03907 -0.26473 2.70432
 C -0.03967 -0.26604 -2.70582
 F 0.62913 1.17832 0.67203
 F 0.63102 1.17515 -0.66601
 H -0.80440 -1.02861 2.93240
 H -0.80441 -1.02969 -2.93288
 H 0.72038 -1.03772 3.23321
 H 0.71900 -1.03869 -3.23609
 H -0.11961 1.00221 3.36274
 H -0.12138 1.00124 -3.36357
13
bifur_IRC_Cartesians_MW_output/new_data/bifur_traj4_Cartesians_MW point 483
C 0.05776 0.19002 0.92838
 C 0.05835 0.18796 -0.92804
 C -0.88482 -0.06141 -0.00067
 C -0.03916 -0.26546 2.70121
 C -0.03975 -0.26676 -2.70271
 F 0.62838 1.17939 0.67584
 F 0.63026 1.17623 -0.66986
 H -0.80482 -1.02849 2.92753
 H -0.80483 -1.02956 -2.92801
 H 0.72052 -1.03792 3.22780
 H 0.71915 -1.03888 -3.23066
 H -0.11965 0.99793 3.36077
 H -0.12142 0.99697 -3.36159
13
bifur_IRC_Cartesians_MW_output/new_data/bifur_traj4_Cartesians_MW point 484
C 0.05780 0.19218 0.92896
 C 0.05839 0.19013 -0.92862
 C -0.88223 -0.05644 -0.00066
 C -0.03926 -0.26631 2.69761
 C -0.03985 -0.26761 -2.69910
 F 0.62751 1.18063 0.68028
 F 0.62938 1.17749 -0.67433
 H -0.80530 -1.02836 2.92189
 H -0.80530 -1.02942 -2.92236
 H 0.72069 -1.03816 3.22150
 H 0.71932 -1.03911 -3.22435
 H -0.11969 0.99297 3.35848
 H -0.12145 0.99200 -3.35929
13
bifur_IRC_Cartesians_MW_output/new_data/bifur_traj4_Cartesians_MW point 485
C 0.05780 0.19218 0.92896
 C 0.05839 0.19013 -0.92862
 C -0.88223 -0.05644 -0.00066
 C -0.03926 -0.26631 2.69761
 C -0.03985 -0.26761 -2.69909
 F 0.62751 1.18063 0.68028
 F 0.62938 1.17749 -0.67433
 H -0.80530 -1.02836 2.92188
 H -0.80530 -1.02942 -2.92236
 H 0.72069 -1.03816 3.22150
 H 0.71932 -1.03911 -3.22435
 H -0.11969 0.99297 3.35848
 H -0.12145 0.99200 -3.35929
13
bifur_IRC_Cartesians_MW_output/new_data/bifur_traj4_Cartesians_MW point 486
C 0.05789 0.19685 0.93021
 C 0.05847 0.19483 -0.92989
 C -0.87663 -0.04569 -0.00065
 C -0.03949 -0.26814 2.68981
 C -0.04007 -0.26942 -2.69128
 F 0.62562 1.18331 0.68987
 F 0.62749 1.18021 -0.68400
 H -0.80634 -1.02806 2.90967
 H -0.80634 -1.02911 -2.91013
 H 0.72105 -1.03866 3.20789
 H 0.71969 -1.03961 -3.21070
 H -0.11980 0.98223 3.35352
 H -0.12154 0.98128 -3.35432
13
bifur_IRC_Cartesians_MW_output/new_data/bifur_traj4_Cartesians_MW point 487
C 0.05793 0.19901 0.93080
 C 0.05851 0.19700 -0.93047
 C -0.87404 -0.04072 -0.00065
 C -0.03960 -0.26899 2.68620
 C -0.04017 -0.27027 -2.68766
 F 0.62475 1.18455 0.69431
 F 0.62661 1.18147 -0.68848
 H -0.80682 -1.02793 2.90402
 H -0.80682 -1.02897 -2.90448
 H 0.72121 -1.03890 3.20159
 H 0.71987 -1.03984 -3.20439
 H -0.11984 0.97726 3.35123
 H -0.12157 0.97632 -3.35203
13
bifur_IRC_Cartesians_MW_output/new_data/bifur_traj4_Cartesians_MW point 488
C 0.05796 0.20084 0.93129
 C 0.05854 0.19884 -0.93096
 C -0.87186 -0.03652 -0.00065
 C -0.03968 -0.26971 2.68316
 C -0.04026 -0.27098 -2.68461
 F 0.62401 1.18559 0.69806
 F 0.62587 1.18254 -0.69225
 H -0.80723 -1.02781 2.89925
 H -0.80722 -1.02885 -2.89971
 H 0.72135 -1.03910 3.19628
 H 0.72001 -1.04003 -3.19906
 H -0.11988 0.97307 3.34930
 H -0.12161 0.97213 -3.35009
13
bifur_IRC_Cartesians_MW_output/new_data/bifur_traj4_Cartesians_MW point 489
C 0.05798 0.20224 0.93166
 C 0.05856 0.20025 -0.93134
 C -0.87017 -0.03328 -0.00064
 C -0.03975 -0.27026 2.68081
 C -0.04033 -0.27152 -2.68225
 F 0.62344 1.18640 0.70095
 F 0.62529 1.18336 -0.69517
 H -0.80754 -1.02772 2.89557
 H -0.80754 -1.02876 -2.89602
 H 0.72146 -1.03925 3.19217
 H 0.72012 -1.04018 -3.19495
 H -0.11991 0.96983 3.34781
 H -0.12163 0.96889 -3.34859
13
bifur_IRC_Cartesians_MW_output/new_data/bifur_traj4_Cartesians_MW point 490
C 0.05800 0.20325 0.93194
 C 0.05858 0.20127 -0.93161
 C -0.86896 -0.03096 -0.00064
 C -0.03980 -0.27066 2.67912
 C -0.04037 -0.27192 -2.68057
 F 0.62304 1.18698 0.70302
 F 0.62488 1.18395 -0.69726
 H -0.80777 -1.02766 2.89293
 H -0.80776 -1.02869 -2.89338
 H 0.72154 -1.03936 3.18923
 H 0.72020 -1.04028 -3.19200
 H -0.11994 0.96751 3.34674
 H -0.12165 0.96657 -3.34752
13
bifur_IRC_Cartesians_MW_output/new_data/bifur_traj4_Cartesians_MW point 491
C 0.05801 0.20395 0.93212
 C 0.05859 0.20197 -0.93180
 C -0.86813 -0.02935 -0.00064
 C -0.03984 -0.27093 2.67796
 C -0.04041 -0.27219 -2.67940
 F 0.62276 1.18738 0.70445
 F 0.62460 1.18435 -0.69870
 H -0.80792 -1.02761 2.89111
 H -0.80792 -1.02865 -2.89156
 H 0.72159 -1.03944 3.18720
 H 0.72026 -1.04036 -3.18996
 H -0.11995 0.96590 3.34600
 H -0.12166 0.96497 -3.34677
13
bifur_IRC_Cartesians_MW_output/new_data/bifur_traj4_Cartesians_MW point 492
C 0.05802 0.20446 0.93226
 C 0.05860 0.20248 -0.93194
 C -0.86752 -0.02818 -0.00064
 C -0.03986 -0.27113 2.67711
 C -0.04043 -0.27239 -2.67855
 F 0.62255 1.18767 0.70549
 F 0.62440 1.18465 -0.69975
 H -0.80803 -1.02758 2.88978
 H -0.80803 -1.02861 -2.89023
 H 0.72163 -1.03949 3.18572
 H 0.72030 -1.04041 -3.18849
 H -0.11996 0.96474 3.34546
 H -0.12167 0.96381 -3.34623
13
bifur_IRC_Cartesians_MW_output/new_data/bifur_traj4_Cartesians_MW point 493
C 0.05803 0.20489 0.93238
 C 0.05861 0.20292 -0.93206
 C -0.86700 -0.02718 -0.00064
 C -0.03988 -0.27130 2.67638
 C -0.04045 -0.27256 -2.67782
 F 0.62237 1.18792 0.70639
 F 0.62422 1.18490 -0.70066
 H -0.80813 -1.02755 2.88864
 H -0.80813 -1.02858 -2.88909
 H 0.72167 -1.03954 3.18445
 H 0.72034 -1.04046 -3.18721
 H -0.11997 0.96373 3.34499
 H -0.12168 0.96280 -3.34577
13
bifur_IRC_Cartesians_MW_output/new_data/bifur_traj4_Cartesians_MW point 494
C 0.05804 0.20539 0.93251
 C 0.05862 0.20341 -0.93219
 C -0.86641 -0.02604 -0.00064
 C -0.03991 -0.27150 2.67556
 C -0.04047 -0.27275 -2.67699
 F 0.62218 1.18820 0.70740
 F 0.62402 1.18519 -0.70167
 H -0.80824 -1.02752 2.88735
 H -0.80823 -1.02855 -2.88780
 H 0.72171 -1.03959 3.18301
 H 0.72037 -1.04051 -3.18577
 H -0.11998 0.96260 3.34447
 H -0.12169 0.96167 -3.34525
13
bifur_IRC_Cartesians_MW_output/new_data/bifur_traj4_Cartesians_MW point 495
C 0.05805 0.20605 0.93269
 C 0.05863 0.20407 -0.93237
 C -0.86562 -0.02452 -0.00064
 C -0.03994 -0.27176 2.67446
 C -0.04051 -0.27301 -2.67589
 F 0.62191 1.18858 0.70876
 F 0.62375 1.18557 -0.70304
 H -0.80839 -1.02748 2.88563
 H -0.80838 -1.02851 -2.88607
 H 0.72176 -1.03966 3.18109
 H 0.72043 -1.04058 -3.18384
 H -0.12000 0.96109 3.34377
 H -0.12170 0.96016 -3.34454
13
bifur_IRC_Cartesians_MW_output/new_data/bifur_traj4_Cartesians_MW point 496
C 0.05805 0.20605 0.93269
 C 0.05863 0.20407 -0.93237
 C -0.86562 -0.02453 -0.00064
 C -0.03994 -0.27176 2.67446
 C -0.04051 -0.27301 -2.67589
 F 0.62191 1.18858 0.70876
 F 0.62375 1.18557 -0.70304
 H -0.80839 -1.02748 2.88563
 H -0.80838 -1.02851 -2.88607
 H 0.72176 -1.03966 3.18109
 H 0.72043 -1.04058 -3.18384
 H -0.12000 0.96109 3.34377
 H -0.12170 0.96016 -3.34454
13
bifur_IRC_Cartesians_MW_output/new_data/bifur_traj4_Cartesians_MW point 497
C 0.05809 0.20833 0.93330
 C 0.05867 0.20638 -0.93299
 C -0.86288 -0.01926 -0.00063
 C -0.04005 -0.27265 2.67064
 C -0.04061 -0.27390 -2.67206
 F 0.62098 1.18989 0.71346
 F 0.62282 1.18691 -0.70778
 H -0.80890 -1.02734 2.87964
 H -0.80889 -1.02836 -2.88008
 H 0.72193 -1.03991 3.17442
 H 0.72061 -1.04082 -3.17716
 H -0.12005 0.95583 3.34135
 H -0.12174 0.95490 -3.34211
13
bifur_IRC_Cartesians_MW_output/new_data/bifur_traj4_Cartesians_MW point 498
C 0.05813 0.21023 0.93381
 C 0.05870 0.20828 -0.93350
 C -0.86061 -0.01490 -0.00063
 C -0.04014 -0.27340 2.66748
 C -0.04070 -0.27463 -2.66889
 F 0.62022 1.19098 0.71735
 F 0.62205 1.18801 -0.71170
 H -0.80932 -1.02722 2.87470
 H -0.80931 -1.02823 -2.87513
 H 0.72208 -1.04012 3.16891
 H 0.72076 -1.04102 -3.17163
 H -0.12009 0.95147 3.33934
 H -0.12177 0.95056 -3.34010
13
bifur_IRC_Cartesians_MW_output/new_data/bifur_traj4_Cartesians_MW point 499
C 0.05817 0.21278 0.93450
 C 0.05875 0.21084 -0.93419
 C -0.85755 -0.00903 -0.00063
 C -0.04027 -0.27440 2.66322
 C -0.04082 -0.27563 -2.66462
 F 0.61919 1.19244 0.72258
 F 0.62101 1.18950 -0.71698
 H -0.80989 -1.02706 2.86802
 H -0.80987 -1.02806 -2.86846
 H 0.72228 -1.04040 3.16147
 H 0.72096 -1.04129 -3.16418
 H -0.12014 0.94561 3.33663
 H -0.12182 0.94470 -3.33738
13
bifur_IRC_Cartesians_MW_output/new_data/bifur_traj4_Cartesians_MW point 500
C 0.05823 0.21597 0.93535
 C 0.05880 0.21406 -0.93505
 C -0.85373 -0.00167 -0.00062
 C -0.04042 -0.27566 2.65788
 C -0.04097 -0.27687 -2.65928
 F 0.61790 1.19428 0.72915
 F 0.61972 1.19136 -0.72360
 H -0.81060 -1.02686 2.85967
 H -0.81058 -1.02785 -2.86009
 H 0.72252 -1.04074 3.15216
 H 0.72122 -1.04163 -3.15484
 H -0.12021 0.93826 3.33325
 H -0.12187 0.93736 -3.33398
