# Supplementary material for: Low dimensional representations along intrinsic reaction coordinates and molecular dynamics trajectories using interatomic distance matrices
Source: Chem Sci. 2019 Sep 18;10(43):9954–68. doi: 10.1039/c9sc02742d (PMC6991188; doi:10.1039/c9sc02742d)
Supplement: Supplementary file 1 [file SC-010-C9SC02742D-s001.zip › C9SC02742D-SI/ESI_xyz_files/bifur_IRC_Cartesians_MW_output/new_data/bifur_traj_C_Cartesians_MW_PC2.xyz]

13
bifur_IRC_Cartesians_MW_output/new_data/bifur_traj4_Cartesians_MW point 1
C 0.05226 0.83010 0.77461
 C 0.05402 0.83004 -0.77461
 C -0.99905 1.61570 0.00005
 C -0.09199 -0.56748 1.37196
 C -0.09204 -0.56733 -1.37187
 F 0.91966 1.64859 1.55977
 F 0.92434 1.64822 -1.56011
 H -0.87892 -1.16881 0.87079
 H -0.87938 -1.16859 -0.86931
 H 0.87176 -1.08579 1.29852
 H 0.87146 -1.08567 -1.29982
 H -0.37538 -0.46465 2.44372
 H -0.37672 -0.46435 -2.44369
13
bifur_IRC_Cartesians_MW_output/new_data/bifur_traj4_Cartesians_MW point 2
C 0.05221 0.83039 0.77364
 C 0.05397 0.83032 -0.77364
 C -1.00153 1.61701 0.00005
 C -0.09208 -0.56775 1.37066
 C -0.09213 -0.56760 -1.37057
 F 0.92130 1.64908 1.55898
 F 0.92599 1.64870 -1.55931
 H -0.87876 -1.16937 0.86882
 H -0.87923 -1.16915 -0.86734
 H 0.87211 -1.08575 1.29749
 H 0.87181 -1.08563 -1.29879
 H -0.37616 -0.46528 2.44265
 H -0.37751 -0.46498 -2.44263
13
bifur_IRC_Cartesians_MW_output/new_data/bifur_traj4_Cartesians_MW point 3
C 0.05218 0.83054 0.77311
 C 0.05395 0.83048 -0.77311
 C -1.00290 1.61773 0.00004
 C -0.09212 -0.56790 1.36993
 C -0.09217 -0.56776 -1.36985
 F 0.92221 1.64935 1.55854
 F 0.92691 1.64897 -1.55886
 H -0.87868 -1.16968 0.86773
 H -0.87915 -1.16946 -0.86625
 H 0.87230 -1.08573 1.29692
 H 0.87200 -1.08561 -1.29823
 H -0.37659 -0.46562 2.44207
 H -0.37794 -0.46532 -2.44205
13
bifur_IRC_Cartesians_MW_output/new_data/bifur_traj4_Cartesians_MW point 4
C 0.05219 0.83050 0.77327
 C 0.05396 0.83043 -0.77326
 C -1.00250 1.61752 0.00005
 C -0.09211 -0.56785 1.37015
 C -0.09216 -0.56771 -1.37006
 F 0.92194 1.64927 1.55867
 F 0.92664 1.64889 -1.55899
 H -0.87870 -1.16959 0.86806
 H -0.87917 -1.16937 -0.86657
 H 0.87225 -1.08573 1.29709
 H 0.87194 -1.08562 -1.29840
 H -0.37647 -0.46552 2.44224
 H -0.37781 -0.46522 -2.44222
13
bifur_IRC_Cartesians_MW_output/new_data/bifur_traj4_Cartesians_MW point 5
C 0.05223 0.83026 0.77407
 C 0.05399 0.83020 -0.77407
 C -1.00043 1.61643 0.00005
 C -0.09204 -0.56763 1.37124
 C -0.09209 -0.56748 -1.37115
 F 0.92057 1.64886 1.55933
 F 0.92526 1.64849 -1.55966
 H -0.87883 -1.16912 0.86969
 H -0.87930 -1.16890 -0.86821
 H 0.87196 -1.08577 1.29794
 H 0.87165 -1.08565 -1.29925
 H -0.37582 -0.46500 2.44313
 H -0.37716 -0.46470 -2.44310
13
bifur_IRC_Cartesians_MW_output/new_data/bifur_traj4_Cartesians_MW point 6
C 0.05229 0.82994 0.77515
 C 0.05404 0.82988 -0.77515
 C -0.99765 1.61497 0.00005
 C -0.09195 -0.56732 1.37270
 C -0.09199 -0.56718 -1.37261
 F 0.91873 1.64832 1.56022
 F 0.92340 1.64795 -1.56057
 H -0.87901 -1.16849 0.87190
 H -0.87947 -1.16827 -0.87042
 H 0.87157 -1.08581 1.29910
 H 0.87126 -1.08569 -1.30039
 H -0.37494 -0.46430 2.44432
 H -0.37628 -0.46400 -2.44429
13
bifur_IRC_Cartesians_MW_output/new_data/bifur_traj4_Cartesians_MW point 7
C 0.05235 0.82961 0.77630
 C 0.05410 0.82955 -0.77630
 C -0.99472 1.61343 0.00005
 C -0.09185 -0.56700 1.37424
 C -0.09190 -0.56685 -1.37415
 F 0.91679 1.64774 1.56116
 F 0.92144 1.64738 -1.56152
 H -0.87919 -1.16783 0.87422
 H -0.87965 -1.16761 -0.87275
 H 0.87116 -1.08586 1.30032
 H 0.87085 -1.08573 -1.30160
 H -0.37402 -0.46357 2.44557
 H -0.37535 -0.46327 -2.44554
13
bifur_IRC_Cartesians_MW_output/new_data/bifur_traj4_Cartesians_MW point 8
C 0.05240 0.82928 0.77741
 C 0.05415 0.82923 -0.77742
 C -0.99186 1.61192 0.00005
 C -0.09175 -0.56668 1.37575
 C -0.09180 -0.56653 -1.37566
 F 0.91489 1.64718 1.56208
 F 0.91953 1.64683 -1.56245
 H -0.87937 -1.16718 0.87649
 H -0.87983 -1.16696 -0.87502
 H 0.87076 -1.08590 1.30151
 H 0.87045 -1.08577 -1.30278
 H -0.37312 -0.46285 2.44680
 H -0.37444 -0.46255 -2.44677
13
bifur_IRC_Cartesians_MW_output/new_data/bifur_traj4_Cartesians_MW point 9
C 0.05245 0.82899 0.77841
 C 0.05419 0.82894 -0.77841
 C -0.98930 1.61058 0.00005
 C -0.09167 -0.56640 1.37710
 C -0.09171 -0.56625 -1.37700
 F 0.91319 1.64667 1.56290
 F 0.91782 1.64633 -1.56328
 H -0.87953 -1.16661 0.87852
 H -0.87999 -1.16638 -0.87705
 H 0.87040 -1.08594 1.30257
 H 0.87010 -1.08581 -1.30384
 H -0.37231 -0.46221 2.44790
 H -0.37363 -0.46190 -2.44786
13
bifur_IRC_Cartesians_MW_output/new_data/bifur_traj4_Cartesians_MW point 10
C 0.05248 0.82886 0.77885
 C 0.05421 0.82881 -0.77885
 C -0.98818 1.60998 0.00005
 C -0.09163 -0.56628 1.37769
 C -0.09167 -0.56613 -1.37759
 F 0.91245 1.64645 1.56326
 F 0.91707 1.64611 -1.56364
 H -0.87961 -1.16635 0.87941
 H -0.88006 -1.16613 -0.87794
 H 0.87024 -1.08596 1.30303
 H 0.86994 -1.08583 -1.30430
 H -0.37196 -0.46192 2.44838
 H -0.37327 -0.46162 -2.44834
13
bifur_IRC_Cartesians_MW_output/new_data/bifur_traj4_Cartesians_MW point 11
C 0.05245 0.82899 0.77839
 C 0.05419 0.82895 -0.77839
 C -0.98936 1.61061 0.00005
 C -0.09167 -0.56641 1.37707
 C -0.09171 -0.56626 -1.37697
 F 0.91323 1.64668 1.56288
 F 0.91786 1.64634 -1.56326
 H -0.87953 -1.16662 0.87847
 H -0.87998 -1.16640 -0.87700
 H 0.87041 -1.08594 1.30254
 H 0.87010 -1.08581 -1.30381
 H -0.37233 -0.46222 2.44787
 H -0.37365 -0.46192 -2.44783
13
bifur_IRC_Cartesians_MW_output/new_data/bifur_traj4_Cartesians_MW point 12
C 0.05245 0.82899 0.77839
 C 0.05419 0.82895 -0.77839
 C -0.98936 1.61061 0.00005
 C -0.09167 -0.56641 1.37707
 C -0.09171 -0.56626 -1.37697
 F 0.91323 1.64668 1.56288
 F 0.91786 1.64634 -1.56326
 H -0.87953 -1.16662 0.87847
 H -0.87998 -1.16640 -0.87701
 H 0.87040 -1.08594 1.30254
 H 0.87010 -1.08581 -1.30381
 H -0.37233 -0.46222 2.44787
 H -0.37365 -0.46192 -2.44783
13
bifur_IRC_Cartesians_MW_output/new_data/bifur_traj4_Cartesians_MW point 13
C 0.05236 0.82950 0.77666
 C 0.05411 0.82945 -0.77667
 C -0.99378 1.61293 0.00005
 C -0.09182 -0.56690 1.37474
 C -0.09186 -0.56675 -1.37465
 F 0.91616 1.64755 1.56146
 F 0.92081 1.64720 -1.56182
 H -0.87925 -1.16762 0.87497
 H -0.87971 -1.16740 -0.87350
 H 0.87102 -1.08587 1.30071
 H 0.87072 -1.08575 -1.30199
 H -0.37372 -0.46333 2.44598
 H -0.37505 -0.46303 -2.44594
13
bifur_IRC_Cartesians_MW_output/new_data/bifur_traj4_Cartesians_MW point 14
C 0.05232 0.82978 0.77571
 C 0.05407 0.82972 -0.77571
 C -0.99622 1.61422 0.00005
 C -0.09190 -0.56716 1.37345
 C -0.09195 -0.56702 -1.37336
 F 0.91778 1.64804 1.56068
 F 0.92244 1.64767 -1.56103
 H -0.87910 -1.16817 0.87303
 H -0.87956 -1.16795 -0.87156
 H 0.87137 -1.08583 1.29969
 H 0.87106 -1.08571 -1.30098
 H -0.37449 -0.46394 2.44493
 H -0.37582 -0.46364 -2.44490
13
bifur_IRC_Cartesians_MW_output/new_data/bifur_traj4_Cartesians_MW point 15
C 0.05227 0.83004 0.77481
 C 0.05403 0.82998 -0.77481
 C -0.99854 1.61543 0.00005
 C -0.09197 -0.56742 1.37223
 C -0.09203 -0.56727 -1.37214
 F 0.91932 1.64849 1.55994
 F 0.92399 1.64812 -1.56028
 H -0.87895 -1.16869 0.87120
 H -0.87942 -1.16847 -0.86972
 H 0.87169 -1.08580 1.29873
 H 0.87139 -1.08568 -1.30003
 H -0.37522 -0.46452 2.44394
 H -0.37656 -0.46422 -2.44391
13
bifur_IRC_Cartesians_MW_output/new_data/bifur_traj4_Cartesians_MW point 16
C 0.05223 0.83025 0.77409
 C 0.05399 0.83019 -0.77409
 C -1.00038 1.61640 0.00005
 C -0.09204 -0.56762 1.37126
 C -0.09209 -0.56748 -1.37117
 F 0.92054 1.64886 1.55934
 F 0.92523 1.64848 -1.55968
 H -0.87884 -1.16911 0.86973
 H -0.87930 -1.16889 -0.86825
 H 0.87195 -1.08577 1.29796
 H 0.87164 -1.08565 -1.29927
 H -0.37580 -0.46499 2.44315
 H -0.37714 -0.46469 -2.44312
13
bifur_IRC_Cartesians_MW_output/new_data/bifur_traj4_Cartesians_MW point 17
C 0.05222 0.83035 0.77377
 C 0.05398 0.83028 -0.77377
 C -1.00120 1.61683 0.00005
 C -0.09206 -0.56771 1.37083
 C -0.09212 -0.56757 -1.37074
 F 0.92108 1.64902 1.55908
 F 0.92577 1.64864 -1.55942
 H -0.87878 -1.16929 0.86909
 H -0.87925 -1.16907 -0.86761
 H 0.87206 -1.08575 1.29763
 H 0.87176 -1.08564 -1.29893
 H -0.37606 -0.46519 2.44280
 H -0.37740 -0.46489 -2.44277
13
bifur_IRC_Cartesians_MW_output/new_data/bifur_traj4_Cartesians_MW point 18
C 0.05223 0.83028 0.77399
 C 0.05399 0.83022 -0.77399
 C -1.00064 1.61654 0.00005
 C -0.09205 -0.56765 1.37113
 C -0.09210 -0.56751 -1.37104
 F 0.92071 1.64891 1.55926
 F 0.92540 1.64853 -1.55960
 H -0.87882 -1.16917 0.86953
 H -0.87929 -1.16895 -0.86805
 H 0.87199 -1.08576 1.29786
 H 0.87168 -1.08564 -1.29916
 H -0.37588 -0.46505 2.44304
 H -0.37722 -0.46475 -2.44301
13
bifur_IRC_Cartesians_MW_output/new_data/bifur_traj4_Cartesians_MW point 19
C 0.05226 0.83011 0.77459
 C 0.05402 0.83005 -0.77459
 C -0.99910 1.61573 0.00005
 C -0.09199 -0.56748 1.37194
 C -0.09204 -0.56734 -1.37185
 F 0.91969 1.64860 1.55976
 F 0.92437 1.64823 -1.56010
 H -0.87892 -1.16882 0.87075
 H -0.87938 -1.16860 -0.86927
 H 0.87177 -1.08579 1.29850
 H 0.87147 -1.08567 -1.29980
 H -0.37540 -0.46467 2.44370
 H -0.37674 -0.46437 -2.44367
13
bifur_IRC_Cartesians_MW_output/new_data/bifur_traj4_Cartesians_MW point 20
C 0.05230 0.82988 0.77538
 C 0.05405 0.82982 -0.77538
 C -0.99708 1.61467 0.00005
 C -0.09193 -0.56726 1.37300
 C -0.09198 -0.56711 -1.37291
 F 0.91835 1.64820 1.56040
 F 0.92302 1.64784 -1.56075
 H -0.87904 -1.16836 0.87235
 H -0.87951 -1.16814 -0.87088
 H 0.87149 -1.08582 1.29934
 H 0.87118 -1.08570 -1.30063
 H -0.37476 -0.46416 2.44456
 H -0.37610 -0.46386 -2.44453
13
bifur_IRC_Cartesians_MW_output/new_data/bifur_traj4_Cartesians_MW point 21
C 0.05234 0.82962 0.77626
 C 0.05409 0.82956 -0.77626
 C -0.99482 1.61348 0.00005
 C -0.09185 -0.56701 1.37419
 C -0.09190 -0.56686 -1.37410
 F 0.91685 1.64776 1.56113
 F 0.92151 1.64740 -1.56149
 H -0.87919 -1.16785 0.87415
 H -0.87965 -1.16763 -0.87267
 H 0.87117 -1.08585 1.30028
 H 0.87087 -1.08573 -1.30156
 H -0.37405 -0.46359 2.44553
 H -0.37538 -0.46329 -2.44550
13
bifur_IRC_Cartesians_MW_output/new_data/bifur_traj4_Cartesians_MW point 22
C 0.05239 0.82935 0.77717
 C 0.05414 0.82930 -0.77717
 C -0.99249 1.61225 0.00005
 C -0.09177 -0.56675 1.37542
 C -0.09182 -0.56660 -1.37533
 F 0.91530 1.64730 1.56188
 F 0.91995 1.64695 -1.56225
 H -0.87933 -1.16733 0.87600
 H -0.87979 -1.16710 -0.87452
 H 0.87084 -1.08589 1.30125
 H 0.87054 -1.08577 -1.30253
 H -0.37332 -0.46301 2.44653
 H -0.37464 -0.46270 -2.44650
13
bifur_IRC_Cartesians_MW_output/new_data/bifur_traj4_Cartesians_MW point 23
C 0.05239 0.82935 0.77717
 C 0.05414 0.82930 -0.77717
 C -0.99249 1.61225 0.00005
 C -0.09177 -0.56675 1.37542
 C -0.09182 -0.56660 -1.37533
 F 0.91530 1.64730 1.56188
 F 0.91995 1.64695 -1.56225
 H -0.87933 -1.16733 0.87600
 H -0.87979 -1.16710 -0.87453
 H 0.87084 -1.08589 1.30125
 H 0.87054 -1.08577 -1.30253
 H -0.37332 -0.46301 2.44653
 H -0.37464 -0.46270 -2.44650
13
bifur_IRC_Cartesians_MW_output/new_data/bifur_traj4_Cartesians_MW point 24
C 0.05245 0.82903 0.77825
 C 0.05419 0.82899 -0.77826
 C -0.98970 1.61078 0.00005
 C -0.09168 -0.56645 1.37689
 C -0.09172 -0.56629 -1.37680
 F 0.91345 1.64675 1.56277
 F 0.91808 1.64641 -1.56315
 H -0.87951 -1.16670 0.87821
 H -0.87996 -1.16647 -0.87674
 H 0.87045 -1.08593 1.30240
 H 0.87015 -1.08581 -1.30368
 H -0.37244 -0.46231 2.44773
 H -0.37376 -0.46200 -2.44769
13
bifur_IRC_Cartesians_MW_output/new_data/bifur_traj4_Cartesians_MW point 25
C 0.05243 0.82914 0.77789
 C 0.05417 0.82909 -0.77790
 C -0.99062 1.61127 0.00005
 C -0.09171 -0.56655 1.37641
 C -0.09176 -0.56640 -1.37631
 F 0.91407 1.64693 1.56248
 F 0.91870 1.64659 -1.56285
 H -0.87945 -1.16691 0.87747
 H -0.87990 -1.16668 -0.87600
 H 0.87058 -1.08592 1.30202
 H 0.87028 -1.08579 -1.30329
 H -0.37273 -0.46254 2.44733
 H -0.37405 -0.46224 -2.44729
13
bifur_IRC_Cartesians_MW_output/new_data/bifur_traj4_Cartesians_MW point 26
C 0.05240 0.82930 0.77736
 C 0.05414 0.82925 -0.77736
 C -0.99200 1.61199 0.00005
 C -0.09176 -0.56670 1.37568
 C -0.09180 -0.56655 -1.37558
 F 0.91498 1.64720 1.56204
 F 0.91962 1.64685 -1.56240
 H -0.87936 -1.16722 0.87638
 H -0.87982 -1.16699 -0.87491
 H 0.87077 -1.08590 1.30145
 H 0.87047 -1.08577 -1.30273
 H -0.37316 -0.46288 2.44674
 H -0.37449 -0.46258 -2.44671
13
bifur_IRC_Cartesians_MW_output/new_data/bifur_traj4_Cartesians_MW point 27
C 0.05237 0.82944 0.77685
 C 0.05412 0.82939 -0.77685
 C -0.99330 1.61268 0.00005
 C -0.09180 -0.56684 1.37499
 C -0.09185 -0.56669 -1.37490
 F 0.91584 1.64746 1.56162
 F 0.92049 1.64711 -1.56198
 H -0.87928 -1.16751 0.87535
 H -0.87974 -1.16729 -0.87388
 H 0.87096 -1.08588 1.30091
 H 0.87065 -1.08575 -1.30219
 H -0.37357 -0.46321 2.44618
 H -0.37490 -0.46291 -2.44615
13
bifur_IRC_Cartesians_MW_output/new_data/bifur_traj4_Cartesians_MW point 28
C 0.05235 0.82955 0.77648
 C 0.05410 0.82950 -0.77649
 C -0.99424 1.61317 0.00005
 C -0.09183 -0.56695 1.37450
 C -0.09188 -0.56680 -1.37440
 F 0.91647 1.64764 1.56132
 F 0.92112 1.64729 -1.56168
 H -0.87922 -1.16772 0.87460
 H -0.87968 -1.16750 -0.87313
 H 0.87109 -1.08586 1.30052
 H 0.87079 -1.08574 -1.30180
 H -0.37387 -0.46345 2.44578
 H -0.37520 -0.46314 -2.44575
13
bifur_IRC_Cartesians_MW_output/new_data/bifur_traj4_Cartesians_MW point 29
C 0.05235 0.82958 0.77639
 C 0.05410 0.82953 -0.77639
 C -0.99449 1.61330 0.00005
 C -0.09184 -0.56697 1.37437
 C -0.09189 -0.56682 -1.37427
 F 0.91663 1.64769 1.56124
 F 0.92128 1.64734 -1.56160
 H -0.87921 -1.16778 0.87441
 H -0.87967 -1.16756 -0.87293
 H 0.87112 -1.08586 1.30041
 H 0.87082 -1.08574 -1.30170
 H -0.37395 -0.46351 2.44567
 H -0.37527 -0.46321 -2.44564
13
bifur_IRC_Cartesians_MW_output/new_data/bifur_traj4_Cartesians_MW point 30
C 0.05237 0.82947 0.77675
 C 0.05412 0.82942 -0.77675
 C -0.99356 1.61281 0.00005
 C -0.09181 -0.56687 1.37486
 C -0.09186 -0.56672 -1.37476
 F 0.91601 1.64751 1.56154
 F 0.92066 1.64716 -1.56190
 H -0.87927 -1.16757 0.87515
 H -0.87972 -1.16734 -0.87367
 H 0.87099 -1.08587 1.30080
 H 0.87069 -1.08575 -1.30208
 H -0.37365 -0.46327 2.44607
 H -0.37498 -0.46297 -2.44604
13
bifur_IRC_Cartesians_MW_output/new_data/bifur_traj4_Cartesians_MW point 31
C 0.05242 0.82918 0.77775
 C 0.05416 0.82913 -0.77776
 C -0.99098 1.61146 0.00005
 C -0.09172 -0.56659 1.37622
 C -0.09177 -0.56644 -1.37612
 F 0.91430 1.64700 1.56236
 F 0.91894 1.64666 -1.56273
 H -0.87943 -1.16699 0.87719
 H -0.87988 -1.16676 -0.87572
 H 0.87063 -1.08591 1.30187
 H 0.87033 -1.08579 -1.30315
 H -0.37284 -0.46263 2.44718
 H -0.37416 -0.46233 -2.44714
13
bifur_IRC_Cartesians_MW_output/new_data/bifur_traj4_Cartesians_MW point 32
C 0.05250 0.82873 0.77928
 C 0.05423 0.82869 -0.77929
 C -0.98706 1.60939 0.00005
 C -0.09159 -0.56616 1.37829
 C -0.09163 -0.56600 -1.37819
 F 0.91170 1.64623 1.56362
 F 0.91632 1.64590 -1.56401
 H -0.87968 -1.16610 0.88030
 H -0.88012 -1.16587 -0.87884
 H 0.87008 -1.08598 1.30350
 H 0.86978 -1.08585 -1.30477
 H -0.37161 -0.46164 2.44886
 H -0.37292 -0.46134 -2.44882
13
bifur_IRC_Cartesians_MW_output/new_data/bifur_traj4_Cartesians_MW point 33
C 0.05259 0.82822 0.78101
 C 0.05431 0.82819 -0.78102
 C -0.98262 1.60706 0.00005
 C -0.09144 -0.56567 1.38062
 C -0.09148 -0.56551 -1.38052
 F 0.90876 1.64535 1.56505
 F 0.91335 1.64503 -1.56545
 H -0.87996 -1.16510 0.88382
 H -0.88040 -1.16487 -0.88236
 H 0.86946 -1.08604 1.30534
 H 0.86916 -1.08591 -1.30660
 H -0.37021 -0.46053 2.45076
 H -0.37151 -0.46023 -2.45071
13
bifur_IRC_Cartesians_MW_output/new_data/bifur_traj4_Cartesians_MW point 34
C 0.05259 0.82822 0.78101
 C 0.05431 0.82819 -0.78102
 C -0.98262 1.60706 0.00005
 C -0.09144 -0.56567 1.38062
 C -0.09148 -0.56551 -1.38052
 F 0.90876 1.64535 1.56505
 F 0.91335 1.64503 -1.56545
 H -0.87996 -1.16510 0.88382
 H -0.88040 -1.16487 -0.88236
 H 0.86946 -1.08604 1.30534
 H 0.86916 -1.08591 -1.30660
 H -0.37021 -0.46053 2.45076
 H -0.37151 -0.46023 -2.45071
13
bifur_IRC_Cartesians_MW_output/new_data/bifur_traj4_Cartesians_MW point 35
C 0.05277 0.82719 0.78455
 C 0.05448 0.82716 -0.78456
 C -0.97355 1.60229 0.00005
 C -0.09114 -0.56467 1.38540
 C -0.09117 -0.56451 -1.38529
 F 0.90274 1.64357 1.56796
 F 0.90728 1.64327 -1.56839
 H -0.88053 -1.16305 0.89101
 H -0.88096 -1.16282 -0.88956
 H 0.86819 -1.08619 1.30911
 H 0.86789 -1.08605 -1.31034
 H -0.36736 -0.45825 2.45465
 H -0.36864 -0.45795 -2.45459
13
bifur_IRC_Cartesians_MW_output/new_data/bifur_traj4_Cartesians_MW point 36
C 0.05285 0.82667 0.78629
 C 0.05456 0.82666 -0.78631
 C -0.96908 1.59994 0.00006
 C -0.09099 -0.56418 1.38776
 C -0.09102 -0.56401 -1.38765
 F 0.89977 1.64268 1.56940
 F 0.90429 1.64241 -1.56985
 H -0.88081 -1.16204 0.89456
 H -0.88123 -1.16180 -0.89312
 H 0.86756 -1.08626 1.31097
 H 0.86727 -1.08612 -1.31218
 H -0.36595 -0.45713 2.45657
 H -0.36722 -0.45682 -2.45650
13
bifur_IRC_Cartesians_MW_output/new_data/bifur_traj4_Cartesians_MW point 37
C 0.05294 0.82618 0.78797
 C 0.05464 0.82617 -0.78799
 C -0.96476 1.59767 0.00006
 C -0.09084 -0.56370 1.39004
 C -0.09087 -0.56353 -1.38992
 F 0.89691 1.64183 1.57078
 F 0.90141 1.64157 -1.57125
 H -0.88108 -1.16106 0.89798
 H -0.88150 -1.16083 -0.89654
 H 0.86695 -1.08632 1.31276
 H 0.86666 -1.08618 -1.31396
 H -0.36460 -0.45605 2.45842
 H -0.36585 -0.45574 -2.45835
13
bifur_IRC_Cartesians_MW_output/new_data/bifur_traj4_Cartesians_MW point 38
C 0.05301 0.82578 0.78934
 C 0.05470 0.82577 -0.78936
 C -0.96127 1.59583 0.00006
 C -0.09073 -0.56332 1.39188
 C -0.09076 -0.56315 -1.39176
 F 0.89459 1.64114 1.57190
 F 0.89907 1.64089 -1.57238
 H -0.88130 -1.16027 0.90076
 H -0.88172 -1.16004 -0.89932
 H 0.86646 -1.08638 1.31422
 H 0.86617 -1.08623 -1.31541
 H -0.36350 -0.45517 2.45992
 H -0.36474 -0.45486 -2.45984
13
bifur_IRC_Cartesians_MW_output/new_data/bifur_traj4_Cartesians_MW point 39
C 0.05305 0.82557 0.79007
 C 0.05473 0.82556 -0.79009
 C -0.95938 1.59483 0.00006
 C -0.09066 -0.56311 1.39288
 C -0.09069 -0.56294 -1.39275
 F 0.89334 1.64077 1.57251
 F 0.89780 1.64052 -1.57300
 H -0.88142 -1.15985 0.90225
 H -0.88183 -1.15961 -0.90082
 H 0.86620 -1.08641 1.31500
 H 0.86591 -1.08626 -1.31619
 H -0.36290 -0.45470 2.46073
 H -0.36415 -0.45439 -2.46065
13
bifur_IRC_Cartesians_MW_output/new_data/bifur_traj4_Cartesians_MW point 40
C 0.05306 0.82547 0.79040
 C 0.05475 0.82547 -0.79042
 C -0.95854 1.59439 0.00006
 C -0.09063 -0.56302 1.39332
 C -0.09066 -0.56284 -1.39320
 F 0.89278 1.64061 1.57278
 F 0.89724 1.64036 -1.57327
 H -0.88147 -1.15966 0.90292
 H -0.88188 -1.15942 -0.90149
 H 0.86608 -1.08642 1.31535
 H 0.86579 -1.08627 -1.31653
 H -0.36264 -0.45448 2.46109
 H -0.36388 -0.45418 -2.46101
13
bifur_IRC_Cartesians_MW_output/new_data/bifur_traj4_Cartesians_MW point 41
C 0.05307 0.82543 0.79053
 C 0.05475 0.82543 -0.79056
 C -0.95819 1.59421 0.00006
 C -0.09062 -0.56298 1.39350
 C -0.09065 -0.56281 -1.39338
 F 0.89255 1.64054 1.57289
 F 0.89701 1.64029 -1.57338
 H -0.88150 -1.15958 0.90319
 H -0.88190 -1.15934 -0.90176
 H 0.86603 -1.08643 1.31549
 H 0.86575 -1.08628 -1.31667
 H -0.36253 -0.45440 2.46123
 H -0.36377 -0.45409 -2.46115
13
bifur_IRC_Cartesians_MW_output/new_data/bifur_traj4_Cartesians_MW point 42
C 0.05307 0.82542 0.79058
 C 0.05476 0.82541 -0.79060
 C -0.95808 1.59415 0.00006
 C -0.09062 -0.56297 1.39356
 C -0.09065 -0.56279 -1.39343
 F 0.89248 1.64052 1.57293
 F 0.89694 1.64027 -1.57342
 H -0.88150 -1.15955 0.90328
 H -0.88191 -1.15932 -0.90185
 H 0.86602 -1.08643 1.31554
 H 0.86573 -1.08628 -1.31672
 H -0.36250 -0.45437 2.46128
 H -0.36374 -0.45406 -2.46120
13
bifur_IRC_Cartesians_MW_output/new_data/bifur_traj4_Cartesians_MW point 43
C 0.05308 0.82540 0.79062
 C 0.05476 0.82540 -0.79064
 C -0.95797 1.59409 0.00006
 C -0.09062 -0.56295 1.39362
 C -0.09064 -0.56278 -1.39349
 F 0.89240 1.64050 1.57296
 F 0.89687 1.64025 -1.57345
 H -0.88151 -1.15953 0.90337
 H -0.88192 -1.15929 -0.90193
 H 0.86600 -1.08643 1.31558
 H 0.86571 -1.08628 -1.31677
 H -0.36246 -0.45434 2.46133
 H -0.36370 -0.45404 -2.46125
13
bifur_IRC_Cartesians_MW_output/new_data/bifur_traj4_Cartesians_MW point 44
C 0.05309 0.82535 0.79081
 C 0.05477 0.82535 -0.79083
 C -0.95749 1.59384 0.00006
 C -0.09060 -0.56290 1.39387
 C -0.09063 -0.56273 -1.39375
 F 0.89208 1.64040 1.57312
 F 0.89654 1.64016 -1.57361
 H -0.88154 -1.15942 0.90375
 H -0.88195 -1.15918 -0.90232
 H 0.86593 -1.08644 1.31578
 H 0.86565 -1.08629 -1.31696
 H -0.36231 -0.45422 2.46153
 H -0.36355 -0.45391 -2.46145
13
bifur_IRC_Cartesians_MW_output/new_data/bifur_traj4_Cartesians_MW point 45
C 0.05309 0.82535 0.79081
 C 0.05477 0.82535 -0.79083
 C -0.95749 1.59384 0.00006
 C -0.09060 -0.56290 1.39387
 C -0.09063 -0.56273 -1.39375
 F 0.89208 1.64040 1.57312
 F 0.89654 1.64016 -1.57361
 H -0.88154 -1.15942 0.90375
 H -0.88195 -1.15918 -0.90232
 H 0.86593 -1.08644 1.31578
 H 0.86565 -1.08629 -1.31696
 H -0.36231 -0.45422 2.46153
 H -0.36355 -0.45391 -2.46145
13
bifur_IRC_Cartesians_MW_output/new_data/bifur_traj4_Cartesians_MW point 46
C 0.05315 0.82499 0.79202
 C 0.05482 0.82500 -0.79205
 C -0.95437 1.59220 0.00006
 C -0.09049 -0.56256 1.39551
 C -0.09052 -0.56238 -1.39539
 F 0.89001 1.63979 1.57412
 F 0.89446 1.63955 -1.57462
 H -0.88174 -1.15872 0.90623
 H -0.88214 -1.15848 -0.90480
 H 0.86550 -1.08649 1.31708
 H 0.86521 -1.08634 -1.31825
 H -0.36133 -0.45344 2.46287
 H -0.36256 -0.45313 -2.46279
13
bifur_IRC_Cartesians_MW_output/new_data/bifur_traj4_Cartesians_MW point 47
C 0.05319 0.82475 0.79284
 C 0.05486 0.82476 -0.79286
 C -0.95228 1.59110 0.00006
 C -0.09042 -0.56233 1.39662
 C -0.09045 -0.56215 -1.39649
 F 0.88863 1.63937 1.57479
 F 0.89306 1.63915 -1.57530
 H -0.88187 -1.15824 0.90788
 H -0.88227 -1.15800 -0.90645
 H 0.86520 -1.08652 1.31795
 H 0.86492 -1.08637 -1.31911
 H -0.36067 -0.45291 2.46377
 H -0.36190 -0.45261 -2.46368
13
bifur_IRC_Cartesians_MW_output/new_data/bifur_traj4_Cartesians_MW point 48
C 0.05323 0.82451 0.79367
 C 0.05490 0.82452 -0.79370
 C -0.95014 1.58997 0.00006
 C -0.09035 -0.56209 1.39774
 C -0.09038 -0.56192 -1.39761
 F 0.88721 1.63895 1.57548
 F 0.89163 1.63873 -1.57600
 H -0.88200 -1.15776 0.90958
 H -0.88240 -1.15752 -0.90816
 H 0.86490 -1.08655 1.31884
 H 0.86462 -1.08640 -1.32000
 H -0.36000 -0.45238 2.46469
 H -0.36122 -0.45207 -2.46460
13
bifur_IRC_Cartesians_MW_output/new_data/bifur_traj4_Cartesians_MW point 49
C 0.05327 0.82427 0.79448
 C 0.05494 0.82428 -0.79451
 C -0.94806 1.58888 0.00006
 C -0.09028 -0.56186 1.39884
 C -0.09031 -0.56169 -1.39871
 F 0.88583 1.63854 1.57614
 F 0.89024 1.63833 -1.57667
 H -0.88213 -1.15729 0.91123
 H -0.88253 -1.15705 -0.90980
 H 0.86461 -1.08658 1.31970
 H 0.86433 -1.08643 -1.32085
 H -0.35934 -0.45186 2.46558
 H -0.36056 -0.45155 -2.46548
13
bifur_IRC_Cartesians_MW_output/new_data/bifur_traj4_Cartesians_MW point 50
C 0.05331 0.82406 0.79520
 C 0.05497 0.82408 -0.79522
 C -0.94623 1.58792 0.00006
 C -0.09022 -0.56166 1.39980
 C -0.09024 -0.56148 -1.39967
 F 0.88461 1.63818 1.57673
 F 0.88901 1.63797 -1.57727
 H -0.88225 -1.15688 0.91268
 H -0.88264 -1.15663 -0.91126
 H 0.86436 -1.08661 1.32046
 H 0.86407 -1.08646 -1.32161
 H -0.35877 -0.45140 2.46636
 H -0.35998 -0.45109 -2.46627
13
bifur_IRC_Cartesians_MW_output/new_data/bifur_traj4_Cartesians_MW point 51
C 0.05333 0.82393 0.79566
 C 0.05499 0.82394 -0.79569
 C -0.94504 1.58729 0.00006
 C -0.09018 -0.56153 1.40043
 C -0.09020 -0.56135 -1.40030
 F 0.88382 1.63795 1.57711
 F 0.88821 1.63774 -1.57765
 H -0.88233 -1.15661 0.91363
 H -0.88272 -1.15636 -0.91221
 H 0.86419 -1.08663 1.32096
 H 0.86391 -1.08648 -1.32210
 H -0.35839 -0.45110 2.46687
 H -0.35960 -0.45079 -2.46678
13
bifur_IRC_Cartesians_MW_output/new_data/bifur_traj4_Cartesians_MW point 52
C 0.05333 0.82391 0.79571
 C 0.05499 0.82393 -0.79574
 C -0.94492 1.58723 0.00006
 C -0.09018 -0.56152 1.40049
 C -0.09020 -0.56134 -1.40036
 F 0.88375 1.63792 1.57715
 F 0.88814 1.63772 -1.57769
 H -0.88233 -1.15658 0.91372
 H -0.88272 -1.15634 -0.91230
 H 0.86417 -1.08663 1.32101
 H 0.86389 -1.08648 -1.32215
 H -0.35836 -0.45107 2.46692
 H -0.35956 -0.45076 -2.46683
13
bifur_IRC_Cartesians_MW_output/new_data/bifur_traj4_Cartesians_MW point 53
C 0.05332 0.82398 0.79549
 C 0.05498 0.82399 -0.79552
 C -0.94548 1.58752 0.00006
 C -0.09020 -0.56158 1.40020
 C -0.09022 -0.56140 -1.40007
 F 0.88412 1.63803 1.57697
 F 0.88851 1.63783 -1.57751
 H -0.88230 -1.15671 0.91328
 H -0.88269 -1.15646 -0.91186
 H 0.86425 -1.08662 1.32077
 H 0.86397 -1.08647 -1.32192
 H -0.35853 -0.45121 2.46668
 H -0.35974 -0.45090 -2.46659
13
bifur_IRC_Cartesians_MW_output/new_data/bifur_traj4_Cartesians_MW point 54
C 0.05331 0.82404 0.79526
 C 0.05497 0.82406 -0.79529
 C -0.94608 1.58784 0.00006
 C -0.09022 -0.56165 1.39989
 C -0.09024 -0.56147 -1.39975
 F 0.88451 1.63815 1.57678
 F 0.88891 1.63794 -1.57732
 H -0.88226 -1.15684 0.91280
 H -0.88265 -1.15660 -0.91138
 H 0.86433 -1.08661 1.32053
 H 0.86405 -1.08646 -1.32167
 H -0.35872 -0.45136 2.46643
 H -0.35993 -0.45105 -2.46633
13
bifur_IRC_Cartesians_MW_output/new_data/bifur_traj4_Cartesians_MW point 55
C 0.05331 0.82407 0.79517
 C 0.05497 0.82408 -0.79520
 C -0.94631 1.58796 0.00006
 C -0.09022 -0.56167 1.39977
 C -0.09025 -0.56149 -1.39963
 F 0.88466 1.63820 1.57671
 F 0.88906 1.63799 -1.57724
 H -0.88225 -1.15689 0.91262
 H -0.88264 -1.15665 -0.91120
 H 0.86437 -1.08661 1.32043
 H 0.86408 -1.08646 -1.32158
 H -0.35879 -0.45141 2.46633
 H -0.36000 -0.45110 -2.46623
13
bifur_IRC_Cartesians_MW_output/new_data/bifur_traj4_Cartesians_MW point 56
C 0.05331 0.82407 0.79517
 C 0.05497 0.82408 -0.79520
 C -0.94630 1.58796 0.00006
 C -0.09022 -0.56167 1.39977
 C -0.09025 -0.56149 -1.39963
 F 0.88466 1.63820 1.57671
 F 0.88906 1.63799 -1.57724
 H -0.88225 -1.15689 0.91262
 H -0.88264 -1.15665 -0.91120
 H 0.86437 -1.08661 1.32043
 H 0.86408 -1.08646 -1.32158
 H -0.35879 -0.45141 2.46633
 H -0.36000 -0.45110 -2.46624
13
bifur_IRC_Cartesians_MW_output/new_data/bifur_traj4_Cartesians_MW point 57
C 0.05335 0.82380 0.79609
 C 0.05501 0.82382 -0.79612
 C -0.94393 1.58671 0.00006
 C -0.09014 -0.56141 1.40102
 C -0.09016 -0.56123 -1.40088
 F 0.88309 1.63773 1.57747
 F 0.88748 1.63753 -1.57801
 H -0.88240 -1.15636 0.91451
 H -0.88278 -1.15611 -0.91309
 H 0.86403 -1.08665 1.32142
 H 0.86375 -1.08649 -1.32256
 H -0.35804 -0.45082 2.46735
 H -0.35925 -0.45051 -2.46725
13
bifur_IRC_Cartesians_MW_output/new_data/bifur_traj4_Cartesians_MW point 58
C 0.05342 0.82339 0.79747
 C 0.05507 0.82342 -0.79750
 C -0.94040 1.58485 0.00006
 C -0.09003 -0.56102 1.40288
 C -0.09004 -0.56084 -1.40274
 F 0.88074 1.63703 1.57860
 F 0.88511 1.63684 -1.57916
 H -0.88262 -1.15556 0.91731
 H -0.88300 -1.15531 -0.91589
 H 0.86354 -1.08670 1.32289
 H 0.86326 -1.08654 -1.32402
 H -0.35693 -0.44993 2.46886
 H -0.35813 -0.44962 -2.46876
13
bifur_IRC_Cartesians_MW_output/new_data/bifur_traj4_Cartesians_MW point 59
C 0.05352 0.82284 0.79937
 C 0.05516 0.82287 -0.79940
 C -0.93552 1.58228 0.00007
 C -0.08986 -0.56048 1.40545
 C -0.08988 -0.56030 -1.40531
 F 0.87751 1.63607 1.58017
 F 0.88185 1.63589 -1.58074
 H -0.88293 -1.15446 0.92117
 H -0.88330 -1.15421 -0.91976
 H 0.86285 -1.08678 1.32491
 H 0.86258 -1.08662 -1.32603
 H -0.35540 -0.44871 2.47095
 H -0.35658 -0.44840 -2.47084
13
bifur_IRC_Cartesians_MW_output/new_data/bifur_traj4_Cartesians_MW point 60
C 0.05363 0.82222 0.80147
 C 0.05526 0.82226 -0.80151
 C -0.93014 1.57945 0.00007
 C -0.08968 -0.55989 1.40829
 C -0.08969 -0.55970 -1.40814
 F 0.87394 1.63501 1.58190
 F 0.87825 1.63485 -1.58249
 H -0.88327 -1.15324 0.92545
 H -0.88363 -1.15299 -0.92404
 H 0.86210 -1.08686 1.32715
 H 0.86182 -1.08670 -1.32825
 H -0.35370 -0.44736 2.47326
 H -0.35488 -0.44704 -2.47315
13
bifur_IRC_Cartesians_MW_output/new_data/bifur_traj4_Cartesians_MW point 61
C 0.05374 0.82160 0.80360
 C 0.05536 0.82164 -0.80364
 C -0.92466 1.57657 0.00007
 C -0.08950 -0.55929 1.41117
 C -0.08951 -0.55910 -1.41102
 F 0.87030 1.63393 1.58366
 F 0.87459 1.63379 -1.58427
 H -0.88361 -1.15200 0.92979
 H -0.88397 -1.15175 -0.92839
 H 0.86133 -1.08695 1.32942
 H 0.86106 -1.08678 -1.33051
 H -0.35198 -0.44598 2.47561
 H -0.35314 -0.44567 -2.47548
13
bifur_IRC_Cartesians_MW_output/new_data/bifur_traj4_Cartesians_MW point 62
C 0.05385 0.82097 0.80572
 C 0.05546 0.82103 -0.80577
 C -0.91922 1.57371 0.00007
 C -0.08932 -0.55869 1.41404
 C -0.08932 -0.55849 -1.41389
 F 0.86670 1.63286 1.58540
 F 0.87095 1.63273 -1.58604
 H -0.88395 -1.15078 0.93410
 H -0.88431 -1.15052 -0.93271
 H 0.86057 -1.08703 1.33168
 H 0.86030 -1.08686 -1.33275
 H -0.35027 -0.44462 2.47794
 H -0.35142 -0.44430 -2.47781
13
bifur_IRC_Cartesians_MW_output/new_data/bifur_traj4_Cartesians_MW point 63
C 0.05395 0.82036 0.80781
 C 0.05555 0.82042 -0.80786
 C -0.91387 1.57089 0.00007
 C -0.08914 -0.55810 1.41686
 C -0.08914 -0.55790 -1.41671
 F 0.86314 1.63180 1.58712
 F 0.86737 1.63169 -1.58778
 H -0.88429 -1.14957 0.93835
 H -0.88464 -1.14931 -0.93696
 H 0.85982 -1.08712 1.33391
 H 0.85955 -1.08694 -1.33496
 H -0.34859 -0.44327 2.48024
 H -0.34972 -0.44296 -2.48010
13
bifur_IRC_Cartesians_MW_output/new_data/bifur_traj4_Cartesians_MW point 64
C 0.05405 0.81977 0.80983
 C 0.05565 0.81984 -0.80987
 C -0.90870 1.56817 0.00007
 C -0.08896 -0.55753 1.41959
 C -0.08896 -0.55733 -1.41943
 F 0.85971 1.63078 1.58878
 F 0.86391 1.63069 -1.58946
 H -0.88462 -1.14840 0.94245
 H -0.88496 -1.14814 -0.94107
 H 0.85909 -1.08720 1.33606
 H 0.85882 -1.08702 -1.33710
 H -0.34696 -0.44198 2.48245
 H -0.34808 -0.44166 -2.48231
13
bifur_IRC_Cartesians_MW_output/new_data/bifur_traj4_Cartesians_MW point 65
C 0.05415 0.81924 0.81164
 C 0.05573 0.81931 -0.81169
 C -0.90405 1.56573 0.00008
 C -0.08881 -0.55702 1.42204
 C -0.08881 -0.55681 -1.42187
 F 0.85663 1.62987 1.59027
 F 0.86081 1.62979 -1.59096
 H -0.88491 -1.14735 0.94613
 H -0.88524 -1.14709 -0.94476
 H 0.85844 -1.08727 1.33799
 H 0.85817 -1.08709 -1.33901
 H -0.34550 -0.44081 2.48444
 H -0.34661 -0.44049 -2.48429
13
bifur_IRC_Cartesians_MW_output/new_data/bifur_traj4_Cartesians_MW point 66
C 0.05422 0.81882 0.81307
 C 0.05580 0.81890 -0.81312
 C -0.90037 1.56379 0.00008
 C -0.08868 -0.55662 1.42398
 C -0.08868 -0.55641 -1.42381
 F 0.85419 1.62914 1.59145
 F 0.85835 1.62907 -1.59216
 H -0.88514 -1.14652 0.94905
 H -0.88547 -1.14625 -0.94768
 H 0.85792 -1.08733 1.33952
 H 0.85766 -1.08714 -1.34053
 H -0.34434 -0.43989 2.48602
 H -0.34544 -0.43957 -2.48587
13
bifur_IRC_Cartesians_MW_output/new_data/bifur_traj4_Cartesians_MW point 67
C 0.05422 0.81882 0.81307
 C 0.05580 0.81890 -0.81312
 C -0.90037 1.56379 0.00008
 C -0.08868 -0.55662 1.42398
 C -0.08868 -0.55641 -1.42381
 F 0.85419 1.62914 1.59145
 F 0.85834 1.62907 -1.59216
 H -0.88514 -1.14652 0.94905
 H -0.88547 -1.14625 -0.94768
 H 0.85792 -1.08733 1.33952
 H 0.85766 -1.08714 -1.34053
 H -0.34434 -0.43989 2.48602
 H -0.34544 -0.43957 -2.48587
13
bifur_IRC_Cartesians_MW_output/new_data/bifur_traj4_Cartesians_MW point 68
C 0.05432 0.81827 0.81493
 C 0.05588 0.81836 -0.81499
 C -0.89559 1.56128 0.00008
 C -0.08852 -0.55609 1.42650
 C -0.08852 -0.55588 -1.42632
 F 0.85102 1.62820 1.59299
 F 0.85515 1.62814 -1.59371
 H -0.88544 -1.14544 0.95284
 H -0.88576 -1.14517 -0.95147
 H 0.85725 -1.08740 1.34150
 H 0.85699 -1.08721 -1.34250
 H -0.34284 -0.43869 2.48807
 H -0.34393 -0.43837 -2.48791
13
bifur_IRC_Cartesians_MW_output/new_data/bifur_traj4_Cartesians_MW point 69
C 0.05435 0.81810 0.81551
 C 0.05591 0.81819 -0.81557
 C -0.89410 1.56050 0.00008
 C -0.08847 -0.55593 1.42728
 C -0.08847 -0.55571 -1.42711
 F 0.85003 1.62791 1.59347
 F 0.85415 1.62785 -1.59420
 H -0.88554 -1.14510 0.95402
 H -0.88586 -1.14484 -0.95266
 H 0.85704 -1.08743 1.34212
 H 0.85678 -1.08724 -1.34312
 H -0.34237 -0.43831 2.48871
 H -0.34346 -0.43799 -2.48855
13
bifur_IRC_Cartesians_MW_output/new_data/bifur_traj4_Cartesians_MW point 70
C 0.05436 0.81799 0.81589
 C 0.05593 0.81808 -0.81595
 C -0.89314 1.55999 0.00008
 C -0.08844 -0.55582 1.42779
 C -0.08843 -0.55561 -1.42761
 F 0.84939 1.62772 1.59378
 F 0.85351 1.62767 -1.59451
 H -0.88560 -1.14488 0.95479
 H -0.88592 -1.14462 -0.95343
 H 0.85691 -1.08744 1.34252
 H 0.85665 -1.08725 -1.34351
 H -0.34207 -0.43807 2.48912
 H -0.34315 -0.43775 -2.48896
13
bifur_IRC_Cartesians_MW_output/new_data/bifur_traj4_Cartesians_MW point 71
C 0.05437 0.81794 0.81604
 C 0.05593 0.81803 -0.81610
 C -0.89274 1.55978 0.00008
 C -0.08843 -0.55578 1.42800
 C -0.08842 -0.55556 -1.42782
 F 0.84913 1.62764 1.59390
 F 0.85324 1.62759 -1.59464
 H -0.88562 -1.14479 0.95510
 H -0.88594 -1.14453 -0.95374
 H 0.85685 -1.08745 1.34268
 H 0.85659 -1.08726 -1.34368
 H -0.34194 -0.43797 2.48929
 H -0.34303 -0.43765 -2.48913
13
bifur_IRC_Cartesians_MW_output/new_data/bifur_traj4_Cartesians_MW point 72
C 0.05437 0.81797 0.81596
 C 0.05593 0.81806 -0.81601
 C -0.89297 1.55990 0.00008
 C -0.08844 -0.55580 1.42788
 C -0.08843 -0.55559 -1.42770
 F 0.84928 1.62768 1.59383
 F 0.85339 1.62763 -1.59456
 H -0.88561 -1.14485 0.95492
 H -0.88593 -1.14458 -0.95356
 H 0.85688 -1.08744 1.34259
 H 0.85662 -1.08725 -1.34358
 H -0.34201 -0.43803 2.48919
 H -0.34310 -0.43771 -2.48903
13
bifur_IRC_Cartesians_MW_output/new_data/bifur_traj4_Cartesians_MW point 73
C 0.05435 0.81806 0.81564
 C 0.05592 0.81815 -0.81570
 C -0.89377 1.56032 0.00008
 C -0.08846 -0.55589 1.42746
 C -0.08846 -0.55568 -1.42728
 F 0.84981 1.62784 1.59357
 F 0.85393 1.62779 -1.59430
 H -0.88556 -1.14503 0.95429
 H -0.88588 -1.14476 -0.95292
 H 0.85700 -1.08743 1.34226
 H 0.85674 -1.08724 -1.34325
 H -0.34227 -0.43823 2.48885
 H -0.34335 -0.43791 -2.48869
13
bifur_IRC_Cartesians_MW_output/new_data/bifur_traj4_Cartesians_MW point 74
C 0.05433 0.81821 0.81516
 C 0.05589 0.81829 -0.81521
 C -0.89502 1.56098 0.00008
 C -0.08851 -0.55603 1.42680
 C -0.08850 -0.55581 -1.42662
 F 0.85064 1.62809 1.59317
 F 0.85477 1.62803 -1.59390
 H -0.88548 -1.14531 0.95330
 H -0.88580 -1.14504 -0.95193
 H 0.85717 -1.08741 1.34174
 H 0.85691 -1.08722 -1.34274
 H -0.34266 -0.43854 2.48831
 H -0.34375 -0.43822 -2.48815
13
bifur_IRC_Cartesians_MW_output/new_data/bifur_traj4_Cartesians_MW point 75
C 0.05429 0.81839 0.81452
 C 0.05586 0.81847 -0.81458
 C -0.89664 1.56183 0.00008
 C -0.08856 -0.55620 1.42594
 C -0.08855 -0.55599 -1.42577
 F 0.85171 1.62841 1.59265
 F 0.85585 1.62835 -1.59337
 H -0.88538 -1.14568 0.95201
 H -0.88570 -1.14541 -0.95064
 H 0.85740 -1.08739 1.34106
 H 0.85714 -1.08720 -1.34207
 H -0.34317 -0.43895 2.48762
 H -0.34426 -0.43863 -2.48746
13
bifur_IRC_Cartesians_MW_output/new_data/bifur_traj4_Cartesians_MW point 76
C 0.05425 0.81862 0.81374
 C 0.05583 0.81870 -0.81379
 C -0.89866 1.56289 0.00008
 C -0.08863 -0.55643 1.42488
 C -0.08862 -0.55622 -1.42471
 F 0.85306 1.62881 1.59200
 F 0.85720 1.62874 -1.59271
 H -0.88525 -1.14613 0.95041
 H -0.88558 -1.14587 -0.94904
 H 0.85768 -1.08735 1.34022
 H 0.85742 -1.08717 -1.34123
 H -0.34381 -0.43946 2.48675
 H -0.34490 -0.43914 -2.48660
13
bifur_IRC_Cartesians_MW_output/new_data/bifur_traj4_Cartesians_MW point 77
C 0.05420 0.81891 0.81275
 C 0.05578 0.81899 -0.81280
 C -0.90120 1.56423 0.00008
 C -0.08871 -0.55671 1.42354
 C -0.08871 -0.55650 -1.42337
 F 0.85474 1.62931 1.59119
 F 0.85890 1.62923 -1.59189
 H -0.88509 -1.14670 0.94840
 H -0.88542 -1.14644 -0.94702
 H 0.85804 -1.08731 1.33917
 H 0.85778 -1.08713 -1.34019
 H -0.34460 -0.44009 2.48567
 H -0.34571 -0.43978 -2.48551
13
bifur_IRC_Cartesians_MW_output/new_data/bifur_traj4_Cartesians_MW point 78
C 0.05420 0.81891 0.81275
 C 0.05578 0.81899 -0.81280
 C -0.90120 1.56423 0.00008
 C -0.08871 -0.55671 1.42354
 C -0.08871 -0.55650 -1.42337
 F 0.85474 1.62931 1.59119
 F 0.85890 1.62923 -1.59189
 H -0.88509 -1.14670 0.94840
 H -0.88542 -1.14644 -0.94702
 H 0.85804 -1.08731 1.33917
 H 0.85778 -1.08713 -1.34019
 H -0.34460 -0.44009 2.48567
 H -0.34571 -0.43978 -2.48551
13
bifur_IRC_Cartesians_MW_output/new_data/bifur_traj4_Cartesians_MW point 79
C 0.05406 0.81972 0.81001
 C 0.05565 0.81978 -0.81006
 C -0.90823 1.56793 0.00007
 C -0.08895 -0.55748 1.41984
 C -0.08895 -0.55728 -1.41967
 F 0.85940 1.63069 1.58893
 F 0.86360 1.63060 -1.58961
 H -0.88465 -1.14829 0.94282
 H -0.88499 -1.14803 -0.94144
 H 0.85902 -1.08721 1.33625
 H 0.85876 -1.08703 -1.33729
 H -0.34681 -0.44186 2.48265
 H -0.34793 -0.44154 -2.48251
13
bifur_IRC_Cartesians_MW_output/new_data/bifur_traj4_Cartesians_MW point 80
C 0.05398 0.82020 0.80835
 C 0.05558 0.82027 -0.80839
 C -0.91249 1.57017 0.00007
 C -0.08909 -0.55795 1.41759
 C -0.08909 -0.55775 -1.41743
 F 0.86223 1.63153 1.58756
 F 0.86645 1.63142 -1.58822
 H -0.88438 -1.14926 0.93944
 H -0.88472 -1.14900 -0.93805
 H 0.85962 -1.08714 1.33448
 H 0.85936 -1.08696 -1.33553
 H -0.34816 -0.44293 2.48082
 H -0.34929 -0.44261 -2.48068
13
bifur_IRC_Cartesians_MW_output/new_data/bifur_traj4_Cartesians_MW point 81
C 0.05389 0.82071 0.80662
 C 0.05550 0.82076 -0.80667
 C -0.91691 1.57249 0.00007
 C -0.08924 -0.55844 1.41526
 C -0.08924 -0.55824 -1.41510
 F 0.86516 1.63240 1.58614
 F 0.86941 1.63228 -1.58679
 H -0.88410 -1.15025 0.93593
 H -0.88445 -1.15000 -0.93454
 H 0.86024 -1.08707 1.33264
 H 0.85997 -1.08690 -1.33371
 H -0.34955 -0.44404 2.47893
 H -0.35069 -0.44372 -2.47880
13
bifur_IRC_Cartesians_MW_output/new_data/bifur_traj4_Cartesians_MW point 82
C 0.05380 0.82121 0.80492
 C 0.05542 0.82126 -0.80496
 C -0.92128 1.57479 0.00007
 C -0.08939 -0.55892 1.41296
 C -0.08939 -0.55872 -1.41281
 F 0.86806 1.63326 1.58474
 F 0.87233 1.63313 -1.58537
 H -0.88382 -1.15124 0.93247
 H -0.88418 -1.15099 -0.93108
 H 0.86085 -1.08700 1.33083
 H 0.86058 -1.08683 -1.33191
 H -0.35092 -0.44513 2.47706
 H -0.35207 -0.44482 -2.47693
13
bifur_IRC_Cartesians_MW_output/new_data/bifur_traj4_Cartesians_MW point 83
C 0.05372 0.82168 0.80332
 C 0.05535 0.82172 -0.80336
 C -0.92539 1.57695 0.00007
 C -0.08952 -0.55937 1.41079
 C -0.08953 -0.55918 -1.41064
 F 0.87079 1.63407 1.58342
 F 0.87507 1.63393 -1.58404
 H -0.88356 -1.15217 0.92921
 H -0.88393 -1.15192 -0.92781
 H 0.86143 -1.08694 1.32912
 H 0.86116 -1.08677 -1.33021
 H -0.35221 -0.44616 2.47530
 H -0.35337 -0.44585 -2.47517
13
bifur_IRC_Cartesians_MW_output/new_data/bifur_traj4_Cartesians_MW point 84
C 0.05365 0.82208 0.80195
 C 0.05528 0.82212 -0.80199
 C -0.92890 1.57880 0.00007
 C -0.08964 -0.55976 1.40894
 C -0.08965 -0.55956 -1.40879
 F 0.87312 1.63477 1.58229
 F 0.87742 1.63461 -1.58289
 H -0.88334 -1.15296 0.92643
 H -0.88371 -1.15271 -0.92502
 H 0.86192 -1.08688 1.32766
 H 0.86165 -1.08672 -1.32876
 H -0.35332 -0.44705 2.47379
 H -0.35449 -0.44673 -2.47367
13
bifur_IRC_Cartesians_MW_output/new_data/bifur_traj4_Cartesians_MW point 85
C 0.05361 0.82235 0.80104
 C 0.05524 0.82238 -0.80108
 C -0.93124 1.58003 0.00007
 C -0.08972 -0.56001 1.40771
 C -0.08973 -0.55982 -1.40756
 F 0.87467 1.63523 1.58154
 F 0.87899 1.63506 -1.58214
 H -0.88320 -1.15349 0.92457
 H -0.88357 -1.15324 -0.92317
 H 0.86225 -1.08685 1.32669
 H 0.86198 -1.08668 -1.32780
 H -0.35405 -0.44763 2.47279
 H -0.35523 -0.44732 -2.47267
13
bifur_IRC_Cartesians_MW_output/new_data/bifur_traj4_Cartesians_MW point 86
C 0.05360 0.82241 0.80082
 C 0.05523 0.82245 -0.80085
 C -0.93181 1.58033 0.00007
 C -0.08974 -0.56007 1.40741
 C -0.08975 -0.55989 -1.40726
 F 0.87504 1.63534 1.58136
 F 0.87937 1.63517 -1.58195
 H -0.88316 -1.15362 0.92412
 H -0.88353 -1.15337 -0.92271
 H 0.86233 -1.08684 1.32645
 H 0.86206 -1.08667 -1.32756
 H -0.35423 -0.44778 2.47254
 H -0.35541 -0.44746 -2.47243
13
bifur_IRC_Cartesians_MW_output/new_data/bifur_traj4_Cartesians_MW point 87
C 0.05362 0.82228 0.80128
 C 0.05525 0.82231 -0.80131
 C -0.93063 1.57971 0.00007
 C -0.08970 -0.55995 1.40803
 C -0.08971 -0.55976 -1.40788
 F 0.87427 1.63511 1.58174
 F 0.87858 1.63494 -1.58233
 H -0.88323 -1.15335 0.92505
 H -0.88360 -1.15310 -0.92365
 H 0.86217 -1.08686 1.32694
 H 0.86189 -1.08669 -1.32804
 H -0.35386 -0.44748 2.47305
 H -0.35504 -0.44717 -2.47293
13
bifur_IRC_Cartesians_MW_output/new_data/bifur_traj4_Cartesians_MW point 88
C 0.05367 0.82200 0.80221
 C 0.05529 0.82204 -0.80225
 C -0.92824 1.57845 0.00007
 C -0.08962 -0.55968 1.40929
 C -0.08963 -0.55949 -1.40914
 F 0.87268 1.63464 1.58251
 F 0.87698 1.63448 -1.58311
 H -0.88338 -1.15281 0.92695
 H -0.88375 -1.15256 -0.92555
 H 0.86183 -1.08689 1.32794
 H 0.86156 -1.08673 -1.32903
 H -0.35311 -0.44688 2.47407
 H -0.35428 -0.44657 -2.47396
13
bifur_IRC_Cartesians_MW_output/new_data/bifur_traj4_Cartesians_MW point 89
C 0.05367 0.82200 0.80221
 C 0.05529 0.82204 -0.80225
 C -0.92824 1.57845 0.00007
 C -0.08962 -0.55968 1.40929
 C -0.08963 -0.55949 -1.40914
 F 0.87268 1.63464 1.58251
 F 0.87698 1.63448 -1.58311
 H -0.88338 -1.15281 0.92695
 H -0.88375 -1.15256 -0.92555
 H 0.86183 -1.08689 1.32794
 H 0.86156 -1.08673 -1.32903
 H -0.35311 -0.44688 2.47407
 H -0.35428 -0.44657 -2.47396
13
bifur_IRC_Cartesians_MW_output/new_data/bifur_traj4_Cartesians_MW point 90
C 0.05380 0.82123 0.80486
 C 0.05542 0.82127 -0.80491
 C -0.92143 1.57487 0.00007
 C -0.08939 -0.55893 1.41288
 C -0.08940 -0.55874 -1.41273
 F 0.86816 1.63329 1.58469
 F 0.87243 1.63316 -1.58532
 H -0.88381 -1.15127 0.93235
 H -0.88417 -1.15102 -0.93096
 H 0.86088 -1.08700 1.33077
 H 0.86060 -1.08683 -1.33184
 H -0.35097 -0.44517 2.47699
 H -0.35212 -0.44486 -2.47687
13
bifur_IRC_Cartesians_MW_output/new_data/bifur_traj4_Cartesians_MW point 91
C 0.05388 0.82078 0.80639
 C 0.05549 0.82083 -0.80644
 C -0.91751 1.57281 0.00007
 C -0.08926 -0.55850 1.41495
 C -0.08926 -0.55830 -1.41479
 F 0.86556 1.63252 1.58595
 F 0.86980 1.63240 -1.58659
 H -0.88406 -1.15039 0.93546
 H -0.88441 -1.15013 -0.93407
 H 0.86033 -1.08706 1.33240
 H 0.86006 -1.08689 -1.33346
 H -0.34973 -0.44419 2.47867
 H -0.35087 -0.44387 -2.47854
13
bifur_IRC_Cartesians_MW_output/new_data/bifur_traj4_Cartesians_MW point 92
C 0.05396 0.82033 0.80791
 C 0.05556 0.82039 -0.80796
 C -0.91360 1.57075 0.00007
 C -0.08913 -0.55807 1.41700
 C -0.08913 -0.55787 -1.41684
 F 0.86297 1.63175 1.58721
 F 0.86719 1.63164 -1.58786
 H -0.88431 -1.14951 0.93856
 H -0.88465 -1.14925 -0.93717
 H 0.85978 -1.08712 1.33402
 H 0.85951 -1.08695 -1.33507
 H -0.34850 -0.44321 2.48035
 H -0.34964 -0.44289 -2.48021
13
bifur_IRC_Cartesians_MW_output/new_data/bifur_traj4_Cartesians_MW point 93
C 0.05403 0.81992 0.80932
 C 0.05562 0.81998 -0.80937
 C -0.90998 1.56885 0.00007
 C -0.08901 -0.55767 1.41891
 C -0.08901 -0.55747 -1.41875
 F 0.86057 1.63104 1.58837
 F 0.86477 1.63094 -1.58904
 H -0.88454 -1.14869 0.94143
 H -0.88488 -1.14843 -0.94005
 H 0.85927 -1.08718 1.33552
 H 0.85900 -1.08700 -1.33656
 H -0.34737 -0.44230 2.48190
 H -0.34849 -0.44198 -2.48176
13
bifur_IRC_Cartesians_MW_output/new_data/bifur_traj4_Cartesians_MW point 94
C 0.05409 0.81954 0.81061
 C 0.05568 0.81961 -0.81066
 C -0.90669 1.56711 0.00007
 C -0.08890 -0.55731 1.42065
 C -0.08890 -0.55711 -1.42048
 F 0.85838 1.63039 1.58943
 F 0.86257 1.63030 -1.59011
 H -0.88474 -1.14794 0.94404
 H -0.88508 -1.14768 -0.94267
 H 0.85881 -1.08723 1.33689
 H 0.85854 -1.08705 -1.33792
 H -0.34633 -0.44147 2.48331
 H -0.34745 -0.44115 -2.48317
13
bifur_IRC_Cartesians_MW_output/new_data/bifur_traj4_Cartesians_MW point 95
C 0.05416 0.81918 0.81183
 C 0.05574 0.81925 -0.81188
 C -0.90355 1.56546 0.00008
 C -0.08879 -0.55696 1.42230
 C -0.08879 -0.55676 -1.42214
 F 0.85630 1.62977 1.59043
 F 0.86047 1.62969 -1.59113
 H -0.88494 -1.14724 0.94653
 H -0.88527 -1.14697 -0.94516
 H 0.85837 -1.08728 1.33820
 H 0.85810 -1.08710 -1.33922
 H -0.34534 -0.44068 2.48466
 H -0.34645 -0.44037 -2.48451
13
bifur_IRC_Cartesians_MW_output/new_data/bifur_traj4_Cartesians_MW point 96
C 0.05422 0.81882 0.81307
 C 0.05580 0.81890 -0.81312
 C -0.90038 1.56380 0.00008
 C -0.08868 -0.55662 1.42397
 C -0.08868 -0.55641 -1.42380
 F 0.85419 1.62914 1.59145
 F 0.85835 1.62907 -1.59216
 H -0.88514 -1.14652 0.94905
 H -0.88547 -1.14626 -0.94767
 H 0.85792 -1.08733 1.33951
 H 0.85766 -1.08714 -1.34053
 H -0.34435 -0.43989 2.48602
 H -0.34545 -0.43957 -2.48586
13
bifur_IRC_Cartesians_MW_output/new_data/bifur_traj4_Cartesians_MW point 97
C 0.05429 0.81844 0.81437
 C 0.05586 0.81852 -0.81442
 C -0.89704 1.56204 0.00008
 C -0.08857 -0.55625 1.42573
 C -0.08857 -0.55604 -1.42556
 F 0.85198 1.62849 1.59252
 F 0.85612 1.62842 -1.59324
 H -0.88535 -1.14577 0.95170
 H -0.88568 -1.14550 -0.95033
 H 0.85746 -1.08738 1.34090
 H 0.85719 -1.08719 -1.34190
 H -0.34329 -0.43905 2.48745
 H -0.34439 -0.43873 -2.48729
13
bifur_IRC_Cartesians_MW_output/new_data/bifur_traj4_Cartesians_MW point 98
C 0.05436 0.81803 0.81576
 C 0.05592 0.81812 -0.81582
 C -0.89347 1.56016 0.00008
 C -0.08845 -0.55586 1.42761
 C -0.08845 -0.55564 -1.42744
 F 0.84961 1.62778 1.59367
 F 0.85373 1.62773 -1.59440
 H -0.88558 -1.14496 0.95453
 H -0.88590 -1.14469 -0.95316
 H 0.85695 -1.08744 1.34238
 H 0.85669 -1.08725 -1.34338
 H -0.34217 -0.43815 2.48898
 H -0.34326 -0.43783 -2.48882
13
bifur_IRC_Cartesians_MW_output/new_data/bifur_traj4_Cartesians_MW point 99
C 0.05443 0.81761 0.81719
 C 0.05599 0.81770 -0.81725
 C -0.88979 1.55823 0.00008
 C -0.08833 -0.55545 1.42955
 C -0.08832 -0.55524 -1.42937
 F 0.84717 1.62706 1.59485
 F 0.85127 1.62702 -1.59559
 H -0.88581 -1.14413 0.95744
 H -0.88612 -1.14386 -0.95608
 H 0.85644 -1.08749 1.34391
 H 0.85618 -1.08730 -1.34489
 H -0.34102 -0.43723 2.49056
 H -0.34209 -0.43691 -2.49039
13
bifur_IRC_Cartesians_MW_output/new_data/bifur_traj4_Cartesians_MW point 100
C 0.05443 0.81761 0.81719
 C 0.05599 0.81770 -0.81725
 C -0.88979 1.55823 0.00008
 C -0.08833 -0.55545 1.42955
 C -0.08832 -0.55524 -1.42937
 F 0.84717 1.62706 1.59485
 F 0.85127 1.62702 -1.59559
 H -0.88581 -1.14413 0.95744
 H -0.88612 -1.14386 -0.95608
 H 0.85644 -1.08749 1.34391
 H 0.85618 -1.08730 -1.34489
 H -0.34102 -0.43723 2.49056
 H -0.34209 -0.43691 -2.49039
13
bifur_IRC_Cartesians_MW_output/new_data/bifur_traj4_Cartesians_MW point 101
C 0.05456 0.81684 0.81982
 C 0.05611 0.81694 -0.81988
 C -0.88307 1.55469 0.00008
 C -0.08810 -0.55471 1.43310
 C -0.08809 -0.55449 -1.43292
 F 0.84271 1.62573 1.59701
 F 0.84677 1.62571 -1.59778
 H -0.88623 -1.14261 0.96278
 H -0.88654 -1.14234 -0.96142
 H 0.85550 -1.08760 1.34670
 H 0.85524 -1.08740 -1.34767
 H -0.33890 -0.43554 2.49344
 H -0.33996 -0.43522 -2.49326
13
bifur_IRC_Cartesians_MW_output/new_data/bifur_traj4_Cartesians_MW point 102
C 0.05462 0.81651 0.82093
 C 0.05616 0.81662 -0.82099
 C -0.88022 1.55319 0.00008
 C -0.08801 -0.55440 1.43460
 C -0.08799 -0.55418 -1.43441
 F 0.84082 1.62517 1.59792
 F 0.84487 1.62516 -1.59870
 H -0.88641 -1.14197 0.96504
 H -0.88671 -1.14169 -0.96369
 H 0.85510 -1.08764 1.34789
 H 0.85484 -1.08744 -1.34884
 H -0.33800 -0.43483 2.49466
 H -0.33906 -0.43451 -2.49448
13
bifur_IRC_Cartesians_MW_output/new_data/bifur_traj4_Cartesians_MW point 103
C 0.05467 0.81623 0.82189
 C 0.05620 0.81634 -0.82196
 C -0.87774 1.55189 0.00008
 C -0.08793 -0.55412 1.43591
 C -0.08791 -0.55390 -1.43572
 F 0.83917 1.62468 1.59872
 F 0.84321 1.62468 -1.59951
 H -0.88657 -1.14140 0.96700
 H -0.88687 -1.14113 -0.96565
 H 0.85475 -1.08768 1.34892
 H 0.85449 -1.08748 -1.34987
 H -0.33722 -0.43421 2.49572
 H -0.33827 -0.43388 -2.49554
13
bifur_IRC_Cartesians_MW_output/new_data/bifur_traj4_Cartesians_MW point 104
C 0.05471 0.81599 0.82270
 C 0.05624 0.81611 -0.82277
 C -0.87567 1.55080 0.00008
 C -0.08786 -0.55390 1.43700
 C -0.08784 -0.55367 -1.43681
 F 0.83780 1.62427 1.59939
 F 0.84183 1.62428 -1.60018
 H -0.88670 -1.14094 0.96865
 H -0.88699 -1.14066 -0.96730
 H 0.85446 -1.08771 1.34978
 H 0.85421 -1.08751 -1.35072
 H -0.33657 -0.43369 2.49661
 H -0.33761 -0.43336 -2.49642
13
bifur_IRC_Cartesians_MW_output/new_data/bifur_traj4_Cartesians_MW point 105
C 0.05474 0.81581 0.82333
 C 0.05627 0.81592 -0.82339
 C -0.87406 1.54995 0.00008
 C -0.08780 -0.55372 1.43785
 C -0.08778 -0.55349 -1.43766
 F 0.83673 1.62395 1.59990
 F 0.84075 1.62396 -1.60070
 H -0.88680 -1.14057 0.96992
 H -0.88709 -1.14030 -0.96858
 H 0.85423 -1.08774 1.35045
 H 0.85398 -1.08754 -1.35139
 H -0.33607 -0.43328 2.49730
 H -0.33710 -0.43296 -2.49711
13
bifur_IRC_Cartesians_MW_output/new_data/bifur_traj4_Cartesians_MW point 106
C 0.05477 0.81568 0.82378
 C 0.05629 0.81579 -0.82385
 C -0.87290 1.54934 0.00008
 C -0.08776 -0.55359 1.43846
 C -0.08774 -0.55336 -1.43827
 F 0.83596 1.62373 1.60028
 F 0.83997 1.62374 -1.60108
 H -0.88687 -1.14031 0.97084
 H -0.88716 -1.14004 -0.96950
 H 0.85407 -1.08776 1.35093
 H 0.85382 -1.08755 -1.35187
 H -0.33570 -0.43299 2.49780
 H -0.33674 -0.43267 -2.49761
13
bifur_IRC_Cartesians_MW_output/new_data/bifur_traj4_Cartesians_MW point 107
C 0.05478 0.81558 0.82411
 C 0.05631 0.81570 -0.82418
 C -0.87205 1.54890 0.00008
 C -0.08774 -0.55350 1.43890
 C -0.08772 -0.55327 -1.43871
 F 0.83540 1.62356 1.60055
 F 0.83941 1.62358 -1.60136
 H -0.88693 -1.14012 0.97151
 H -0.88722 -1.13984 -0.97017
 H 0.85395 -1.08777 1.35128
 H 0.85370 -1.08757 -1.35221
 H -0.33544 -0.43278 2.49816
 H -0.33647 -0.43246 -2.49797
13
bifur_IRC_Cartesians_MW_output/new_data/bifur_traj4_Cartesians_MW point 108
C 0.05480 0.81550 0.82439
 C 0.05632 0.81562 -0.82446
 C -0.87134 1.54852 0.00009
 C -0.08771 -0.55342 1.43928
 C -0.08769 -0.55319 -1.43909
 F 0.83493 1.62342 1.60078
 F 0.83893 1.62344 -1.60159
 H -0.88697 -1.13996 0.97208
 H -0.88726 -1.13968 -0.97074
 H 0.85385 -1.08778 1.35158
 H 0.85360 -1.08758 -1.35251
 H -0.33521 -0.43260 2.49847
 H -0.33624 -0.43228 -2.49827
13
bifur_IRC_Cartesians_MW_output/new_data/bifur_traj4_Cartesians_MW point 109
C 0.05481 0.81541 0.82468
 C 0.05633 0.81553 -0.82475
 C -0.87058 1.54812 0.00009
 C -0.08769 -0.55334 1.43968
 C -0.08767 -0.55311 -1.43949
 F 0.83442 1.62327 1.60102
 F 0.83842 1.62329 -1.60184
 H -0.88702 -1.13979 0.97268
 H -0.88731 -1.13951 -0.97134
 H 0.85374 -1.08779 1.35189
 H 0.85349 -1.08759 -1.35282
 H -0.33497 -0.43241 2.49879
 H -0.33600 -0.43208 -2.49860
13
bifur_IRC_Cartesians_MW_output/new_data/bifur_traj4_Cartesians_MW point 110
C 0.05483 0.81530 0.82506
 C 0.05635 0.81542 -0.82513
 C -0.86960 1.54761 0.00009
 C -0.08765 -0.55323 1.44020
 C -0.08763 -0.55300 -1.44000
 F 0.83377 1.62308 1.60133
 F 0.83777 1.62310 -1.60215
 H -0.88708 -1.13957 0.97346
 H -0.88737 -1.13929 -0.97212
 H 0.85361 -1.08781 1.35230
 H 0.85336 -1.08760 -1.35323
 H -0.33466 -0.43216 2.49921
 H -0.33569 -0.43184 -2.49902
13
bifur_IRC_Cartesians_MW_output/new_data/bifur_traj4_Cartesians_MW point 111
C 0.05483 0.81530 0.82506
 C 0.05635 0.81542 -0.82513
 C -0.86960 1.54761 0.00009
 C -0.08765 -0.55323 1.44020
 C -0.08763 -0.55300 -1.44000
 F 0.83377 1.62308 1.60133
 F 0.83777 1.62310 -1.60215
 H -0.88708 -1.13957 0.97346
 H -0.88737 -1.13929 -0.97212
 H 0.85361 -1.08781 1.35230
 H 0.85336 -1.08760 -1.35323
 H -0.33466 -0.43216 2.49921
 H -0.33569 -0.43184 -2.49902
13
bifur_IRC_Cartesians_MW_output/new_data/bifur_traj4_Cartesians_MW point 112
C 0.05490 0.81491 0.82639
 C 0.05641 0.81504 -0.82646
 C -0.86620 1.54582 0.00009
 C -0.08754 -0.55285 1.44199
 C -0.08752 -0.55262 -1.44179
 F 0.83152 1.62241 1.60243
 F 0.83549 1.62244 -1.60326
 H -0.88730 -1.13880 0.97616
 H -0.88758 -1.13852 -0.97482
 H 0.85313 -1.08786 1.35371
 H 0.85288 -1.08765 -1.35463
 H -0.33359 -0.43131 2.50067
 H -0.33461 -0.43098 -2.50047
13
bifur_IRC_Cartesians_MW_output/new_data/bifur_traj4_Cartesians_MW point 113
C 0.05496 0.81458 0.82751
 C 0.05646 0.81471 -0.82758
 C -0.86332 1.54430 0.00009
 C -0.08744 -0.55254 1.44351
 C -0.08742 -0.55230 -1.44331
 F 0.82961 1.62184 1.60335
 F 0.83357 1.62188 -1.60419
 H -0.88748 -1.13815 0.97844
 H -0.88775 -1.13787 -0.97711
 H 0.85273 -1.08791 1.35491
 H 0.85248 -1.08770 -1.35582
 H -0.33269 -0.43059 2.50190
 H -0.33370 -0.43026 -2.50170
13
bifur_IRC_Cartesians_MW_output/new_data/bifur_traj4_Cartesians_MW point 114
C 0.05503 0.81414 0.82901
 C 0.05653 0.81428 -0.82908
 C -0.85948 1.54228 0.00009
 C -0.08731 -0.55212 1.44553
 C -0.08729 -0.55188 -1.44533
 F 0.82706 1.62108 1.60458
 F 0.83100 1.62114 -1.60544
 H -0.88772 -1.13728 0.98148
 H -0.88799 -1.13700 -0.98015
 H 0.85219 -1.08797 1.35650
 H 0.85194 -1.08775 -1.35740
 H -0.33148 -0.42962 2.50355
 H -0.33248 -0.42930 -2.50334
13
bifur_IRC_Cartesians_MW_output/new_data/bifur_traj4_Cartesians_MW point 115
C 0.05513 0.81361 0.83083
 C 0.05662 0.81375 -0.83090
 C -0.85482 1.53983 0.00009
 C -0.08716 -0.55160 1.44799
 C -0.08713 -0.55136 -1.44778
 F 0.82397 1.62016 1.60608
 F 0.82788 1.62023 -1.60695
 H -0.88801 -1.13623 0.98518
 H -0.88828 -1.13594 -0.98386
 H 0.85153 -1.08804 1.35844
 H 0.85129 -1.08782 -1.35932
 H -0.33001 -0.42845 2.50555
 H -0.33100 -0.42813 -2.50534
13
bifur_IRC_Cartesians_MW_output/new_data/bifur_traj4_Cartesians_MW point 116
C 0.05523 0.81301 0.83286
 C 0.05671 0.81316 -0.83294
 C -0.84960 1.53709 0.00009
 C -0.08698 -0.55103 1.45074
 C -0.08695 -0.55079 -1.45053
 F 0.82051 1.61913 1.60775
 F 0.82439 1.61922 -1.60865
 H -0.88834 -1.13505 0.98932
 H -0.88860 -1.13476 -0.98800
 H 0.85080 -1.08812 1.36061
 H 0.85056 -1.08790 -1.36148
 H -0.32837 -0.42714 2.50779
 H -0.32935 -0.42682 -2.50756
13
bifur_IRC_Cartesians_MW_output/new_data/bifur_traj4_Cartesians_MW point 117
C 0.05534 0.81239 0.83499
 C 0.05681 0.81254 -0.83508
 C -0.84412 1.53420 0.00009
 C -0.08680 -0.55043 1.45362
 C -0.08676 -0.55018 -1.45341
 F 0.81687 1.61805 1.60951
 F 0.82073 1.61815 -1.61043
 H -0.88869 -1.13381 0.99366
 H -0.88894 -1.13352 -0.99235
 H 0.85003 -1.08821 1.36288
 H 0.84979 -1.08798 -1.36374
 H -0.32665 -0.42577 2.51013
 H -0.32762 -0.42544 -2.50990
13
bifur_IRC_Cartesians_MW_output/new_data/bifur_traj4_Cartesians_MW point 118
C 0.05545 0.81175 0.83714
 C 0.05691 0.81192 -0.83723
 C -0.83861 1.53130 0.00010
 C -0.08661 -0.54982 1.45653
 C -0.08658 -0.54957 -1.45631
 F 0.81321 1.61697 1.61128
 F 0.81704 1.61708 -1.61222
 H -0.88904 -1.13256 0.99804
 H -0.88928 -1.13228 -0.99673
 H 0.84926 -1.08829 1.36518
 H 0.84902 -1.08807 -1.36601
 H -0.32492 -0.42438 2.51250
 H -0.32587 -0.42405 -2.51226
13
bifur_IRC_Cartesians_MW_output/new_data/bifur_traj4_Cartesians_MW point 119
C 0.05555 0.81114 0.83923
 C 0.05701 0.81131 -0.83932
 C -0.83324 1.52848 0.00010
 C -0.08643 -0.54923 1.45936
 C -0.08639 -0.54898 -1.45914
 F 0.80965 1.61591 1.61301
 F 0.81346 1.61604 -1.61396
 H -0.88937 -1.13135 1.00229
 H -0.88961 -1.13106 -1.00099
 H 0.84851 -1.08838 1.36740
 H 0.84827 -1.08815 -1.36822
 H -0.32323 -0.42304 2.51480
 H -0.32417 -0.42271 -2.51456
13
bifur_IRC_Cartesians_MW_output/new_data/bifur_traj4_Cartesians_MW point 120
C 0.05565 0.81057 0.84117
 C 0.05710 0.81075 -0.84126
 C -0.82827 1.52586 0.00010
 C -0.08627 -0.54868 1.46198
 C -0.08622 -0.54842 -1.46175
 F 0.80635 1.61493 1.61460
 F 0.81013 1.61508 -1.61557
 H -0.88969 -1.13023 1.00624
 H -0.88992 -1.12994 -1.00494
 H 0.84781 -1.08845 1.36947
 H 0.84758 -1.08822 -1.37028
 H -0.32166 -0.42179 2.51693
 H -0.32259 -0.42146 -2.51668
13
bifur_IRC_Cartesians_MW_output/new_data/bifur_traj4_Cartesians_MW point 121
C 0.05574 0.81007 0.84289
 C 0.05718 0.81025 -0.84299
 C -0.82386 1.52354 0.00010
 C -0.08612 -0.54819 1.46431
 C -0.08607 -0.54794 -1.46408
 F 0.80343 1.61406 1.61602
 F 0.80718 1.61422 -1.61701
 H -0.88997 -1.12923 1.00974
 H -0.89019 -1.12894 -1.00845
 H 0.84719 -1.08852 1.37130
 H 0.84696 -1.08829 -1.37210
 H -0.32028 -0.42068 2.51882
 H -0.32119 -0.42035 -2.51857
13
bifur_IRC_Cartesians_MW_output/new_data/bifur_traj4_Cartesians_MW point 122
C 0.05574 0.81007 0.84289
 C 0.05718 0.81025 -0.84299
 C -0.82386 1.52354 0.00010
 C -0.08612 -0.54819 1.46431
 C -0.08607 -0.54794 -1.46408
 F 0.80343 1.61406 1.61602
 F 0.80718 1.61422 -1.61701
 H -0.88997 -1.12923 1.00974
 H -0.89019 -1.12894 -1.00844
 H 0.84719 -1.08852 1.37130
 H 0.84696 -1.08829 -1.37210
 H -0.32028 -0.42068 2.51882
 H -0.32119 -0.42035 -2.51857
13
bifur_IRC_Cartesians_MW_output/new_data/bifur_traj4_Cartesians_MW point 123
C 0.05589 0.80922 0.84580
 C 0.05731 0.80941 -0.84590
 C -0.81641 1.51962 0.00010
 C -0.08587 -0.54737 1.46823
 C -0.08582 -0.54711 -1.46800
 F 0.79848 1.61259 1.61841
 F 0.80220 1.61278 -1.61943
 H -0.89044 -1.12755 1.01565
 H -0.89065 -1.12725 -1.01436
 H 0.84615 -1.08864 1.37440
 H 0.84592 -1.08840 -1.37517
 H -0.31793 -0.41881 2.52202
 H -0.31883 -0.41848 -2.52175
13
bifur_IRC_Cartesians_MW_output/new_data/bifur_traj4_Cartesians_MW point 124
C 0.05596 0.80882 0.84714
 C 0.05737 0.80902 -0.84724
 C -0.81296 1.51781 0.00010
 C -0.08575 -0.54700 1.47005
 C -0.08570 -0.54673 -1.46981
 F 0.79619 1.61191 1.61952
 F 0.79989 1.61211 -1.62055
 H -0.89065 -1.12677 1.01838
 H -0.89086 -1.12647 -1.01710
 H 0.84566 -1.08869 1.37583
 H 0.84544 -1.08845 -1.37659
 H -0.31685 -0.41795 2.52349
 H -0.31774 -0.41761 -2.52323
13
bifur_IRC_Cartesians_MW_output/new_data/bifur_traj4_Cartesians_MW point 125
C 0.05603 0.80843 0.84849
 C 0.05743 0.80863 -0.84859
 C -0.80950 1.51599 0.00010
 C -0.08564 -0.54661 1.47187
 C -0.08558 -0.54635 -1.47163
 F 0.79390 1.61123 1.62063
 F 0.79758 1.61144 -1.62167
 H -0.89087 -1.12599 1.02112
 H -0.89107 -1.12569 -1.01985
 H 0.84518 -1.08875 1.37727
 H 0.84495 -1.08850 -1.37802
 H -0.31576 -0.41708 2.52498
 H -0.31664 -0.41674 -2.52470
13
bifur_IRC_Cartesians_MW_output/new_data/bifur_traj4_Cartesians_MW point 126
C 0.05610 0.80802 0.84986
 C 0.05750 0.80823 -0.84997
 C -0.80598 1.51414 0.00010
 C -0.08552 -0.54623 1.47373
 C -0.08546 -0.54596 -1.47349
 F 0.79156 1.61054 1.62176
 F 0.79522 1.61075 -1.62281
 H -0.89109 -1.12519 1.02392
 H -0.89129 -1.12489 -1.02264
 H 0.84468 -1.08880 1.37873
 H 0.84446 -1.08855 -1.37947
 H -0.31465 -0.41620 2.52649
 H -0.31553 -0.41586 -2.52621
13
bifur_IRC_Cartesians_MW_output/new_data/bifur_traj4_Cartesians_MW point 127
C 0.05617 0.80760 0.85129
 C 0.05756 0.80782 -0.85140
 C -0.80231 1.51221 0.00011
 C -0.08540 -0.54582 1.47566
 C -0.08534 -0.54555 -1.47541
 F 0.78913 1.60981 1.62294
 F 0.79277 1.61004 -1.62400
 H -0.89132 -1.12437 1.02682
 H -0.89152 -1.12406 -1.02555
 H 0.84417 -1.08886 1.38025
 H 0.84395 -1.08861 -1.38099
 H -0.31350 -0.41528 2.52806
 H -0.31436 -0.41494 -2.52777
13
bifur_IRC_Cartesians_MW_output/new_data/bifur_traj4_Cartesians_MW point 128
C 0.05625 0.80716 0.85280
 C 0.05763 0.80738 -0.85291
 C -0.79844 1.51017 0.00011
 C -0.08527 -0.54540 1.47770
 C -0.08521 -0.54512 -1.47745
 F 0.78656 1.60905 1.62418
 F 0.79018 1.60929 -1.62526
 H -0.89157 -1.12349 1.02989
 H -0.89176 -1.12319 -1.02863
 H 0.84363 -1.08892 1.38186
 H 0.84341 -1.08867 -1.38258
 H -0.31228 -0.41430 2.52972
 H -0.31314 -0.41397 -2.52943
13
bifur_IRC_Cartesians_MW_output/new_data/bifur_traj4_Cartesians_MW point 129
C 0.05633 0.80669 0.85440
 C 0.05771 0.80692 -0.85451
 C -0.79434 1.50802 0.00011
 C -0.08513 -0.54495 1.47987
 C -0.08507 -0.54467 -1.47961
 F 0.78384 1.60824 1.62550
 F 0.78744 1.60849 -1.62659
 H -0.89183 -1.12257 1.03315
 H -0.89201 -1.12226 -1.03189
 H 0.84305 -1.08898 1.38357
 H 0.84283 -1.08873 -1.38428
 H -0.31099 -0.41327 2.53148
 H -0.31184 -0.41294 -2.53118
13
bifur_IRC_Cartesians_MW_output/new_data/bifur_traj4_Cartesians_MW point 130
C 0.05641 0.80621 0.85605
 C 0.05778 0.80644 -0.85616
 C -0.79010 1.50578 0.00011
 C -0.08499 -0.54448 1.48210
 C -0.08492 -0.54420 -1.48184
 F 0.78103 1.60741 1.62686
 F 0.78460 1.60767 -1.62797
 H -0.89209 -1.12161 1.03651
 H -0.89227 -1.12130 -1.03526
 H 0.84245 -1.08905 1.38533
 H 0.84224 -1.08879 -1.38603
 H -0.30966 -0.41221 2.53329
 H -0.31049 -0.41187 -2.53300
13
bifur_IRC_Cartesians_MW_output/new_data/bifur_traj4_Cartesians_MW point 131
C 0.05650 0.80572 0.85770
 C 0.05786 0.80596 -0.85782
 C -0.78586 1.50355 0.00011
 C -0.08485 -0.54401 1.48434
 C -0.08478 -0.54373 -1.48408
 F 0.77821 1.60657 1.62822
 F 0.78177 1.60685 -1.62935
 H -0.89236 -1.12065 1.03988
 H -0.89253 -1.12034 -1.03863
 H 0.84186 -1.08911 1.38709
 H 0.84165 -1.08886 -1.38778
 H -0.30832 -0.41115 2.53511
 H -0.30915 -0.41081 -2.53481
13
bifur_IRC_Cartesians_MW_output/new_data/bifur_traj4_Cartesians_MW point 132
C 0.05658 0.80526 0.85929
 C 0.05793 0.80550 -0.85941
 C -0.78178 1.50141 0.00011
 C -0.08471 -0.54356 1.48649
 C -0.08464 -0.54328 -1.48622
 F 0.77551 1.60577 1.62953
 F 0.77904 1.60605 -1.63067
 H -0.89262 -1.11973 1.04311
 H -0.89278 -1.11941 -1.04186
 H 0.84129 -1.08918 1.38879
 H 0.84108 -1.08892 -1.38946
 H -0.30704 -0.41012 2.53686
 H -0.30786 -0.40978 -2.53655
13
bifur_IRC_Cartesians_MW_output/new_data/bifur_traj4_Cartesians_MW point 133
C 0.05658 0.80526 0.85929
 C 0.05793 0.80550 -0.85941
 C -0.78178 1.50141 0.00011
 C -0.08471 -0.54356 1.48649
 C -0.08464 -0.54328 -1.48622
 F 0.77551 1.60577 1.62953
 F 0.77904 1.60605 -1.63067
 H -0.89262 -1.11973 1.04311
 H -0.89278 -1.11941 -1.04186
 H 0.84129 -1.08918 1.38879
 H 0.84108 -1.08892 -1.38946
 H -0.30704 -0.41012 2.53686
 H -0.30786 -0.40978 -2.53655
13
bifur_IRC_Cartesians_MW_output/new_data/bifur_traj4_Cartesians_MW point 134
C 0.05671 0.80447 0.86198
 C 0.05806 0.80472 -0.86210
 C -0.77489 1.49779 0.00011
 C -0.08448 -0.54281 1.49011
 C -0.08441 -0.54252 -1.48984
 F 0.77094 1.60441 1.63174
 F 0.77444 1.60472 -1.63291
 H -0.89305 -1.11817 1.04857
 H -0.89321 -1.11786 -1.04733
 H 0.84032 -1.08929 1.39164
 H 0.84011 -1.08902 -1.39230
 H -0.30488 -0.40839 2.53981
 H -0.30567 -0.40805 -2.53949
13
bifur_IRC_Cartesians_MW_output/new_data/bifur_traj4_Cartesians_MW point 135
C 0.05676 0.80418 0.86295
 C 0.05810 0.80444 -0.86307
 C -0.77240 1.49648 0.00012
 C -0.08440 -0.54253 1.49143
 C -0.08432 -0.54224 -1.49115
 F 0.76929 1.60392 1.63254
 F 0.77277 1.60424 -1.63372
 H -0.89321 -1.11761 1.05054
 H -0.89336 -1.11729 -1.04931
 H 0.83997 -1.08932 1.39268
 H 0.83977 -1.08906 -1.39332
 H -0.30409 -0.40777 2.54088
 H -0.30488 -0.40743 -2.54056
13
bifur_IRC_Cartesians_MW_output/new_data/bifur_traj4_Cartesians_MW point 136
C 0.05680 0.80396 0.86371
 C 0.05814 0.80422 -0.86383
 C -0.77044 1.49544 0.00012
 C -0.08433 -0.54232 1.49246
 C -0.08425 -0.54202 -1.49219
 F 0.76799 1.60353 1.63317
 F 0.77146 1.60385 -1.63435
 H -0.89333 -1.11717 1.05210
 H -0.89348 -1.11685 -1.05087
 H 0.83970 -1.08936 1.39349
 H 0.83949 -1.08909 -1.39413
 H -0.30348 -0.40728 2.54172
 H -0.30426 -0.40693 -2.54140
13
bifur_IRC_Cartesians_MW_output/new_data/bifur_traj4_Cartesians_MW point 137
C 0.05684 0.80376 0.86438
 C 0.05817 0.80403 -0.86450
 C -0.76873 1.49454 0.00012
 C -0.08427 -0.54213 1.49336
 C -0.08420 -0.54183 -1.49309
 F 0.76685 1.60319 1.63372
 F 0.77032 1.60352 -1.63491
 H -0.89344 -1.11678 1.05346
 H -0.89359 -1.11646 -1.05222
 H 0.83946 -1.08938 1.39420
 H 0.83925 -1.08911 -1.39484
 H -0.30294 -0.40685 2.54245
 H -0.30372 -0.40650 -2.54213
13
bifur_IRC_Cartesians_MW_output/new_data/bifur_traj4_Cartesians_MW point 138
C 0.05687 0.80356 0.86506
 C 0.05820 0.80383 -0.86519
 C -0.76697 1.49362 0.00012
 C -0.08421 -0.54193 1.49429
 C -0.08414 -0.54164 -1.49401
 F 0.76569 1.60285 1.63428
 F 0.76914 1.60318 -1.63548
 H -0.89355 -1.11638 1.05485
 H -0.89370 -1.11606 -1.05362
 H 0.83921 -1.08941 1.39494
 H 0.83901 -1.08914 -1.39557
 H -0.30238 -0.40641 2.54321
 H -0.30316 -0.40606 -2.54288
13
bifur_IRC_Cartesians_MW_output/new_data/bifur_traj4_Cartesians_MW point 139
C 0.05691 0.80332 0.86588
 C 0.05824 0.80359 -0.86600
 C -0.76489 1.49252 0.00012
 C -0.08414 -0.54170 1.49539
 C -0.08406 -0.54141 -1.49511
 F 0.76430 1.60244 1.63495
 F 0.76774 1.60278 -1.63616
 H -0.89368 -1.11591 1.05651
 H -0.89382 -1.11559 -1.05528
 H 0.83892 -1.08944 1.39580
 H 0.83871 -1.08917 -1.39643
 H -0.30173 -0.40588 2.54410
 H -0.30250 -0.40554 -2.54377
13
bifur_IRC_Cartesians_MW_output/new_data/bifur_traj4_Cartesians_MW point 140
C 0.05697 0.80302 0.86690
 C 0.05829 0.80330 -0.86703
 C -0.76226 1.49114 0.00012
 C -0.08406 -0.54142 1.49677
 C -0.08397 -0.54112 -1.49649
 F 0.76256 1.60192 1.63579
 F 0.76599 1.60227 -1.63701
 H -0.89385 -1.11532 1.05859
 H -0.89399 -1.11500 -1.05736
 H 0.83855 -1.08948 1.39689
 H 0.83835 -1.08921 -1.39751
 H -0.30090 -0.40522 2.54523
 H -0.30167 -0.40488 -2.54489
13
bifur_IRC_Cartesians_MW_output/new_data/bifur_traj4_Cartesians_MW point 141
C 0.05703 0.80265 0.86817
 C 0.05835 0.80293 -0.86830
 C -0.75899 1.48942 0.00012
 C -0.08395 -0.54106 1.49850
 C -0.08386 -0.54076 -1.49821
 F 0.76039 1.60127 1.63684
 F 0.76380 1.60163 -1.63807
 H -0.89405 -1.11458 1.06118
 H -0.89419 -1.11426 -1.05996
 H 0.83809 -1.08953 1.39825
 H 0.83789 -1.08926 -1.39886
 H -0.29987 -0.40440 2.54663
 H -0.30063 -0.40406 -2.54629
13
bifur_IRC_Cartesians_MW_output/new_data/bifur_traj4_Cartesians_MW point 142
C 0.05711 0.80219 0.86973
 C 0.05842 0.80247 -0.86986
 C -0.75500 1.48732 0.00012
 C -0.08381 -0.54062 1.50060
 C -0.08373 -0.54031 -1.50032
 F 0.75774 1.60049 1.63813
 F 0.76113 1.60086 -1.63937
 H -0.89431 -1.11368 1.06435
 H -0.89443 -1.11335 -1.06313
 H 0.83753 -1.08960 1.39991
 H 0.83733 -1.08932 -1.40051
 H -0.29862 -0.40340 2.54834
 H -0.29937 -0.40305 -2.54800
13
bifur_IRC_Cartesians_MW_output/new_data/bifur_traj4_Cartesians_MW point 143
C 0.05721 0.80164 0.87161
 C 0.05850 0.80193 -0.87174
 C -0.75018 1.48478 0.00012
 C -0.08365 -0.54009 1.50314
 C -0.08356 -0.53978 -1.50285
 F 0.75454 1.59954 1.63968
 F 0.75791 1.59992 -1.64093
 H -0.89461 -1.11259 1.06817
 H -0.89473 -1.11226 -1.06696
 H 0.83686 -1.08967 1.40191
 H 0.83666 -1.08939 -1.40250
 H -0.29710 -0.40219 2.55041
 H -0.29784 -0.40184 -2.55006
13
bifur_IRC_Cartesians_MW_output/new_data/bifur_traj4_Cartesians_MW point 144
C 0.05721 0.80164 0.87161
 C 0.05850 0.80193 -0.87174
 C -0.75018 1.48478 0.00012
 C -0.08365 -0.54009 1.50314
 C -0.08356 -0.53978 -1.50285
 F 0.75454 1.59954 1.63968
 F 0.75791 1.59992 -1.64093
 H -0.89461 -1.11259 1.06817
 H -0.89473 -1.11226 -1.06696
 H 0.83686 -1.08967 1.40191
 H 0.83666 -1.08939 -1.40250
 H -0.29710 -0.40219 2.55041
 H -0.29784 -0.40184 -2.55006
13
bifur_IRC_Cartesians_MW_output/new_data/bifur_traj4_Cartesians_MW point 145
C 0.05745 0.80023 0.87642
 C 0.05873 0.80053 -0.87657
 C -0.73782 1.47828 0.00013
 C -0.08324 -0.53873 1.50966
 C -0.08314 -0.53841 -1.50936
 F 0.74635 1.59710 1.64364
 F 0.74964 1.59752 -1.64495
 H -0.89539 -1.10980 1.07797
 H -0.89549 -1.10947 -1.07677
 H 0.83512 -1.08986 1.40705
 H 0.83493 -1.08957 -1.40759
 H -0.29321 -0.39909 2.55570
 H -0.29392 -0.39874 -2.55534
13
bifur_IRC_Cartesians_MW_output/new_data/bifur_traj4_Cartesians_MW point 146
C 0.05760 0.79937 0.87936
 C 0.05886 0.79968 -0.87951
 C -0.73028 1.47432 0.00013
 C -0.08298 -0.53790 1.51363
 C -0.08289 -0.53758 -1.51332
 F 0.74134 1.59562 1.64606
 F 0.74460 1.59606 -1.64740
 H -0.89586 -1.10809 1.08395
 H -0.89596 -1.10776 -1.08276
 H 0.83407 -1.08998 1.41018
 H 0.83388 -1.08969 -1.41070
 H -0.29084 -0.39720 2.55894
 H -0.29153 -0.39685 -2.55856
13
bifur_IRC_Cartesians_MW_output/new_data/bifur_traj4_Cartesians_MW point 147
C 0.05777 0.79841 0.88263
 C 0.05901 0.79874 -0.88278
 C -0.72191 1.46991 0.00013
 C -0.08270 -0.53698 1.51804
 C -0.08260 -0.53665 -1.51773
 F 0.73579 1.59396 1.64875
 F 0.73900 1.59444 -1.65011
 H -0.89639 -1.10620 1.09059
 H -0.89647 -1.10586 -1.08941
 H 0.83289 -1.09011 1.41366
 H 0.83270 -1.08981 -1.41416
 H -0.28821 -0.39510 2.56253
 H -0.28888 -0.39474 -2.56214
13
bifur_IRC_Cartesians_MW_output/new_data/bifur_traj4_Cartesians_MW point 148
C 0.05795 0.79737 0.88618
 C 0.05918 0.79771 -0.88634
 C -0.71279 1.46511 0.00013
 C -0.08240 -0.53597 1.52285
 C -0.08229 -0.53564 -1.52253
 F 0.72974 1.59217 1.65168
 F 0.73290 1.59266 -1.65308
 H -0.89697 -1.10414 1.09783
 H -0.89704 -1.10380 -1.09665
 H 0.83161 -1.09026 1.41745
 H 0.83143 -1.08995 -1.41792
 H -0.28534 -0.39281 2.56644
 H -0.28599 -0.39245 -2.56604
13
bifur_IRC_Cartesians_MW_output/new_data/bifur_traj4_Cartesians_MW point 149
C 0.05814 0.79625 0.88997
 C 0.05935 0.79661 -0.89013
 C -0.70306 1.46000 0.00014
 C -0.08207 -0.53490 1.52798
 C -0.08196 -0.53456 -1.52765
 F 0.72328 1.59025 1.65480
 F 0.72640 1.59078 -1.65623
 H -0.89758 -1.10195 1.10554
 H -0.89764 -1.10160 -1.10438
 H 0.83025 -1.09041 1.42149
 H 0.83007 -1.09009 -1.42193
 H -0.28228 -0.39037 2.57061
 H -0.28291 -0.39001 -2.57019
13
bifur_IRC_Cartesians_MW_output/new_data/bifur_traj4_Cartesians_MW point 150
C 0.05834 0.79511 0.89386
 C 0.05953 0.79548 -0.89403
 C -0.69308 1.45475 0.00014
 C -0.08174 -0.53380 1.53324
 C -0.08162 -0.53346 -1.53290
 F 0.71666 1.58828 1.65801
 F 0.71973 1.58884 -1.65948
 H -0.89821 -1.09969 1.11346
 H -0.89825 -1.09934 -1.11230
 H 0.82885 -1.09056 1.42563
 H 0.82867 -1.09024 -1.42605
 H -0.27914 -0.38786 2.57488
 H -0.27974 -0.38750 -2.57446
13
bifur_IRC_Cartesians_MW_output/new_data/bifur_traj4_Cartesians_MW point 151
C 0.05853 0.79400 0.89764
 C 0.05971 0.79439 -0.89781
 C -0.68339 1.44965 0.00014
 C -0.08141 -0.53274 1.53835
 C -0.08129 -0.53239 -1.53800
 F 0.71023 1.58637 1.66112
 F 0.71325 1.58696 -1.66262
 H -0.89882 -1.09750 1.12114
 H -0.89885 -1.09715 -1.12000
 H 0.82749 -1.09071 1.42966
 H 0.82732 -1.09039 -1.43005
 H -0.27609 -0.38543 2.57904
 H -0.27667 -0.38507 -2.57860
13
bifur_IRC_Cartesians_MW_output/new_data/bifur_traj4_Cartesians_MW point 152
C 0.05871 0.79296 0.90119
 C 0.05987 0.79336 -0.90136
 C -0.67429 1.44486 0.00015
 C -0.08111 -0.53173 1.54314
 C -0.08098 -0.53138 -1.54279
 F 0.70419 1.58458 1.66404
 F 0.70716 1.58519 -1.66558
 H -0.89939 -1.09545 1.12836
 H -0.89941 -1.09509 -1.12723
 H 0.82621 -1.09086 1.43344
 H 0.82605 -1.09052 -1.43380
 H -0.27323 -0.38314 2.58294
 H -0.27379 -0.38278 -2.58249
13
bifur_IRC_Cartesians_MW_output/new_data/bifur_traj4_Cartesians_MW point 153
C 0.05889 0.79197 0.90456
 C 0.06003 0.79238 -0.90475
 C -0.66562 1.44030 0.00015
 C -0.08082 -0.53078 1.54771
 C -0.08068 -0.53042 -1.54735
 F 0.69844 1.58287 1.66682
 F 0.70136 1.58351 -1.66839
 H -0.89994 -1.09349 1.13523
 H -0.89994 -1.09313 -1.13411
 H 0.82500 -1.09099 1.43704
 H 0.82483 -1.09065 -1.43738
 H -0.27051 -0.38097 2.58666
 H -0.27104 -0.38061 -2.58619
13
bifur_IRC_Cartesians_MW_output/new_data/bifur_traj4_Cartesians_MW point 154
C 0.05906 0.79099 0.90791
 C 0.06018 0.79141 -0.90810
 C -0.65703 1.43578 0.00015
 C -0.08053 -0.52984 1.55224
 C -0.08039 -0.52947 -1.55187
 F 0.69275 1.58118 1.66958
 F 0.69562 1.58184 -1.67118
 H -0.90048 -1.09155 1.14205
 H -0.90047 -1.09118 -1.14093
 H 0.82379 -1.09113 1.44061
 H 0.82363 -1.09078 -1.44092
 H -0.26780 -0.37881 2.59034
 H -0.26832 -0.37845 -2.58986
13
bifur_IRC_Cartesians_MW_output/new_data/bifur_traj4_Cartesians_MW point 155
C 0.05906 0.79099 0.90791
 C 0.06018 0.79141 -0.90810
 C -0.65703 1.43578 0.00015
 C -0.08053 -0.52984 1.55224
 C -0.08039 -0.52947 -1.55187
 F 0.69275 1.58118 1.66958
 F 0.69562 1.58184 -1.67118
 H -0.90048 -1.09155 1.14205
 H -0.90047 -1.09118 -1.14093
 H 0.82379 -1.09113 1.44061
 H 0.82363 -1.09078 -1.44092
 H -0.26780 -0.37881 2.59034
 H -0.26832 -0.37845 -2.58986
13
bifur_IRC_Cartesians_MW_output/new_data/bifur_traj4_Cartesians_MW point 156
C 0.05942 0.78887 0.91512
 C 0.06052 0.78932 -0.91532
 C -0.63853 1.42605 0.00016
 C -0.07991 -0.52780 1.56199
 C -0.07976 -0.52742 -1.56161
 F 0.68047 1.57753 1.67552
 F 0.68325 1.57825 -1.67719
 H -0.90165 -1.08737 1.15672
 H -0.90162 -1.08699 -1.15563
 H 0.82120 -1.09141 1.44830
 H 0.82105 -1.09106 -1.44856
 H -0.26198 -0.37417 2.59827
 H -0.26245 -0.37380 -2.59777
13
bifur_IRC_Cartesians_MW_output/new_data/bifur_traj4_Cartesians_MW point 157
C 0.05963 0.78769 0.91915
 C 0.06070 0.78815 -0.91935
 C -0.62821 1.42062 0.00016
 C -0.07956 -0.52666 1.56743
 C -0.07941 -0.52628 -1.56704
 F 0.67362 1.57550 1.67883
 F 0.67634 1.57625 -1.68054
 H -0.90230 -1.08504 1.16491
 H -0.90225 -1.08466 -1.16382
 H 0.81975 -1.09158 1.45259
 H 0.81960 -1.09121 -1.45282
 H -0.25874 -0.37158 2.60269
 H -0.25918 -0.37121 -2.60218
13
bifur_IRC_Cartesians_MW_output/new_data/bifur_traj4_Cartesians_MW point 158
C 0.05984 0.78649 0.92326
 C 0.06089 0.78696 -0.92347
 C -0.61765 1.41507 0.00016
 C -0.07921 -0.52550 1.57300
 C -0.07905 -0.52511 -1.57260
 F 0.66662 1.57341 1.68222
 F 0.66928 1.57420 -1.68397
 H -0.90297 -1.08265 1.17328
 H -0.90290 -1.08227 -1.17221
 H 0.81827 -1.09174 1.45697
 H 0.81813 -1.09137 -1.45717
 H -0.25542 -0.36893 2.60722
 H -0.25584 -0.36856 -2.60669
13
bifur_IRC_Cartesians_MW_output/new_data/bifur_traj4_Cartesians_MW point 159
C 0.06004 0.78531 0.92727
 C 0.06108 0.78580 -0.92748
 C -0.60737 1.40966 0.00017
 C -0.07886 -0.52437 1.57842
 C -0.07870 -0.52397 -1.57801
 F 0.65980 1.57139 1.68553
 F 0.66241 1.57221 -1.68731
 H -0.90361 -1.08033 1.18143
 H -0.90354 -1.07994 -1.18037
 H 0.81682 -1.09190 1.46124
 H 0.81669 -1.09152 -1.46141
 H -0.25218 -0.36635 2.61163
 H -0.25258 -0.36598 -2.61109
13
bifur_IRC_Cartesians_MW_output/new_data/bifur_traj4_Cartesians_MW point 160
C 0.06024 0.78417 0.93115
 C 0.06126 0.78467 -0.93137
 C -0.59740 1.40442 0.00017
 C -0.07853 -0.52327 1.58367
 C -0.07836 -0.52287 -1.58326
 F 0.65318 1.56942 1.68872
 F 0.65574 1.57027 -1.69055
 H -0.90424 -1.07808 1.18934
 H -0.90415 -1.07769 -1.18829
 H 0.81543 -1.09206 1.46539
 H 0.81529 -1.09167 -1.46553
 H -0.24905 -0.36385 2.61590
 H -0.24942 -0.36347 -2.61535
13
bifur_IRC_Cartesians_MW_output/new_data/bifur_traj4_Cartesians_MW point 161
C 0.06044 0.78305 0.93498
 C 0.06144 0.78356 -0.93521
 C -0.58757 1.39925 0.00017
 C -0.07820 -0.52219 1.58885
 C -0.07802 -0.52178 -1.58843
 F 0.64666 1.56749 1.69188
 F 0.64917 1.56836 -1.69374
 H -0.90486 -1.07586 1.19713
 H -0.90476 -1.07546 -1.19610
 H 0.81405 -1.09221 1.46947
 H 0.81392 -1.09182 -1.46958
 H -0.24596 -0.36138 2.62011
 H -0.24630 -0.36100 -2.61955
13
bifur_IRC_Cartesians_MW_output/new_data/bifur_traj4_Cartesians_MW point 162
C 0.06063 0.78192 0.93883
 C 0.06161 0.78245 -0.93906
 C -0.57769 1.39405 0.00017
 C -0.07787 -0.52110 1.59406
 C -0.07769 -0.52069 -1.59363
 F 0.64011 1.56554 1.69505
 F 0.64256 1.56645 -1.69695
 H -0.90548 -1.07363 1.20497
 H -0.90537 -1.07323 -1.20394
 H 0.81266 -1.09236 1.47357
 H 0.81254 -1.09197 -1.47366
 H -0.24285 -0.35890 2.62435
 H -0.24317 -0.35852 -2.62377
13
bifur_IRC_Cartesians_MW_output/new_data/bifur_traj4_Cartesians_MW point 163
C 0.06083 0.78076 0.94276
 C 0.06180 0.78131 -0.94300
 C -0.56762 1.38875 0.00018
 C -0.07753 -0.52000 1.59937
 C -0.07734 -0.51957 -1.59893
 F 0.63343 1.56355 1.69829
 F 0.63583 1.56449 -1.70022
 H -0.90612 -1.07135 1.21296
 H -0.90599 -1.07095 -1.21194
 H 0.81125 -1.09252 1.47776
 H 0.81113 -1.09212 -1.47781
 H -0.23968 -0.35637 2.62867
 H -0.23998 -0.35599 -2.62808
13
bifur_IRC_Cartesians_MW_output/new_data/bifur_traj4_Cartesians_MW point 164
C 0.06104 0.77958 0.94680
 C 0.06198 0.78014 -0.94704
 C -0.55725 1.38329 0.00018
 C -0.07718 -0.51885 1.60483
 C -0.07699 -0.51842 -1.60439
 F 0.62654 1.56151 1.70162
 F 0.62889 1.56248 -1.70359
 H -0.90677 -1.06901 1.22119
 H -0.90663 -1.06860 -1.22018
 H 0.80979 -1.09268 1.48207
 H 0.80968 -1.09227 -1.48209
 H -0.23642 -0.35377 2.63311
 H -0.23669 -0.35339 -2.63251
13
bifur_IRC_Cartesians_MW_output/new_data/bifur_traj4_Cartesians_MW point 165
C 0.06125 0.77835 0.95099
 C 0.06218 0.77892 -0.95124
 C -0.54649 1.37764 0.00018
 C -0.07682 -0.51767 1.61050
 C -0.07662 -0.51723 -1.61005
 F 0.61941 1.55939 1.70507
 F 0.62170 1.56039 -1.70708
 H -0.90745 -1.06658 1.22971
 H -0.90729 -1.06616 -1.22872
 H 0.80829 -1.09285 1.48654
 H 0.80818 -1.09243 -1.48653
 H -0.23304 -0.35107 2.63772
 H -0.23328 -0.35069 -2.63711
13
bifur_IRC_Cartesians_MW_output/new_data/bifur_traj4_Cartesians_MW point 166
C 0.06125 0.77835 0.95099
 C 0.06218 0.77892 -0.95124
 C -0.54649 1.37764 0.00018
 C -0.07682 -0.51767 1.61050
 C -0.07662 -0.51723 -1.61005
 F 0.61941 1.55939 1.70507
 F 0.62170 1.56039 -1.70708
 H -0.90745 -1.06658 1.22971
 H -0.90729 -1.06616 -1.22872
 H 0.80829 -1.09285 1.48654
 H 0.80818 -1.09243 -1.48653
 H -0.23304 -0.35107 2.63772
 H -0.23328 -0.35069 -2.63711
13
bifur_IRC_Cartesians_MW_output/new_data/bifur_traj4_Cartesians_MW point 167
C 0.06169 0.77581 0.95963
 C 0.06258 0.77642 -0.95989
 C -0.52433 1.36598 0.00019
 C -0.07608 -0.51523 1.62218
 C -0.07587 -0.51478 -1.62171
 F 0.60471 1.55502 1.71218
 F 0.60688 1.55609 -1.71428
 H -0.90885 -1.06157 1.24729
 H -0.90866 -1.06115 -1.24632
 H 0.80518 -1.09320 1.49574
 H 0.80508 -1.09277 -1.49567
 H -0.22607 -0.34551 2.64722
 H -0.22626 -0.34512 -2.64658
13
bifur_IRC_Cartesians_MW_output/new_data/bifur_traj4_Cartesians_MW point 168
C 0.06190 0.77463 0.96367
 C 0.06276 0.77525 -0.96393
 C -0.51397 1.36053 0.00019
 C -0.07573 -0.51409 1.62764
 C -0.07552 -0.51363 -1.62717
 F 0.59783 1.55298 1.71551
 F 0.59995 1.55408 -1.71764
 H -0.90950 -1.05923 1.25551
 H -0.90930 -1.05880 -1.25455
 H 0.80372 -1.09336 1.50005
 H 0.80363 -1.09292 -1.49995
 H -0.22281 -0.34291 2.65167
 H -0.22297 -0.34252 -2.65101
13
bifur_IRC_Cartesians_MW_output/new_data/bifur_traj4_Cartesians_MW point 169
C 0.06209 0.77356 0.96732
 C 0.06293 0.77419 -0.96759
 C -0.50460 1.35560 0.00020
 C -0.07542 -0.51306 1.63259
 C -0.07520 -0.51260 -1.63210
 F 0.59162 1.55113 1.71852
 F 0.59368 1.55226 -1.72068
 H -0.91009 -1.05711 1.26294
 H -0.90987 -1.05668 -1.26199
 H 0.80241 -1.09350 1.50394
 H 0.80232 -1.09306 -1.50381
 H -0.21986 -0.34056 2.65568
 H -0.22000 -0.34016 -2.65501
13
bifur_IRC_Cartesians_MW_output/new_data/bifur_traj4_Cartesians_MW point 170
C 0.06226 0.77257 0.97069
 C 0.06309 0.77322 -0.97096
 C -0.49596 1.35105 0.00020
 C -0.07513 -0.51211 1.63714
 C -0.07490 -0.51164 -1.63664
 F 0.58589 1.54943 1.72129
 F 0.58791 1.55058 -1.72349
 H -0.91064 -1.05516 1.26979
 H -0.91041 -1.05473 -1.26885
 H 0.80120 -1.09364 1.50753
 H 0.80111 -1.09319 -1.50738
 H -0.21714 -0.33839 2.65939
 H -0.21727 -0.33799 -2.65870
13
bifur_IRC_Cartesians_MW_output/new_data/bifur_traj4_Cartesians_MW point 171
C 0.06242 0.77162 0.97393
 C 0.06324 0.77228 -0.97421
 C -0.48764 1.34668 0.00020
 C -0.07485 -0.51119 1.64152
 C -0.07462 -0.51072 -1.64102
 F 0.58037 1.54779 1.72396
 F 0.58234 1.54897 -1.72619
 H -0.91116 -1.05328 1.27639
 H -0.91092 -1.05284 -1.27546
 H 0.80003 -1.09377 1.51098
 H 0.79995 -1.09331 -1.51081
 H -0.21452 -0.33630 2.66295
 H -0.21463 -0.33590 -2.66226
13
bifur_IRC_Cartesians_MW_output/new_data/bifur_traj4_Cartesians_MW point 172
C 0.06259 0.77065 0.97722
 C 0.06339 0.77132 -0.97750
 C -0.47920 1.34224 0.00020
 C -0.07457 -0.51027 1.64597
 C -0.07433 -0.50979 -1.64546
 F 0.57477 1.54612 1.72667
 F 0.57670 1.54733 -1.72893
 H -0.91169 -1.05138 1.28308
 H -0.91144 -1.05094 -1.28216
 H 0.79885 -1.09390 1.51449
 H 0.79877 -1.09344 -1.51429
 H -0.21187 -0.33418 2.66657
 H -0.21195 -0.33378 -2.66586
13
bifur_IRC_Cartesians_MW_output/new_data/bifur_traj4_Cartesians_MW point 173
C 0.06277 0.76963 0.98072
 C 0.06355 0.77031 -0.98101
 C -0.47022 1.33751 0.00021
 C -0.07427 -0.50928 1.65071
 C -0.07402 -0.50879 -1.65019
 F 0.56880 1.54435 1.72956
 F 0.57069 1.54559 -1.73185
 H -0.91226 -1.04935 1.29021
 H -0.91199 -1.04890 -1.28929
 H 0.79759 -1.09404 1.51822
 H 0.79751 -1.09357 -1.51800
 H -0.20904 -0.33193 2.67042
 H -0.20911 -0.33153 -2.66971
13
bifur_IRC_Cartesians_MW_output/new_data/bifur_traj4_Cartesians_MW point 174
C 0.06297 0.76850 0.98457
 C 0.06373 0.76919 -0.98487
 C -0.46034 1.33231 0.00021
 C -0.07394 -0.50819 1.65591
 C -0.07369 -0.50770 -1.65539
 F 0.56225 1.54241 1.73273
 F 0.56409 1.54367 -1.73506
 H -0.91288 -1.04712 1.29804
 H -0.91260 -1.04667 -1.29714
 H 0.79620 -1.09419 1.52233
 H 0.79613 -1.09372 -1.52207
 H -0.20594 -0.32945 2.67466
 H -0.20598 -0.32905 -2.67393
13
bifur_IRC_Cartesians_MW_output/new_data/bifur_traj4_Cartesians_MW point 175
C 0.06318 0.76727 0.98875
 C 0.06392 0.76798 -0.98905
 C -0.44963 1.32668 0.00021
 C -0.07358 -0.50701 1.66156
 C -0.07332 -0.50651 -1.66103
 F 0.55515 1.54030 1.73617
 F 0.55692 1.54159 -1.73854
 H -0.91356 -1.04470 1.30654
 H -0.91326 -1.04424 -1.30565
 H 0.79470 -1.09436 1.52678
 H 0.79463 -1.09388 -1.52649
 H -0.20257 -0.32676 2.67925
 H -0.20258 -0.32636 -2.67850
13
bifur_IRC_Cartesians_MW_output/new_data/bifur_traj4_Cartesians_MW point 176
C 0.06340 0.76601 0.99304
 C 0.06412 0.76674 -0.99334
 C -0.43863 1.32089 0.00022
 C -0.07321 -0.50580 1.66736
 C -0.07295 -0.50529 -1.66682
 F 0.54785 1.53813 1.73970
 F 0.54957 1.53946 -1.74211
 H -0.91425 -1.04221 1.31526
 H -0.91394 -1.04175 -1.31438
 H 0.79316 -1.09453 1.53135
 H 0.79309 -1.09405 -1.53103
 H -0.19911 -0.32400 2.68396
 H -0.19909 -0.32359 -2.68321
13
bifur_IRC_Cartesians_MW_output/new_data/bifur_traj4_Cartesians_MW point 177
C 0.06340 0.76601 0.99304
 C 0.06412 0.76674 -0.99334
 C -0.43863 1.32089 0.00022
 C -0.07321 -0.50580 1.66736
 C -0.07295 -0.50529 -1.66682
 F 0.54785 1.53813 1.73970
 F 0.54957 1.53946 -1.74211
 H -0.91425 -1.04221 1.31526
 H -0.91394 -1.04175 -1.31438
 H 0.79316 -1.09453 1.53135
 H 0.79309 -1.09405 -1.53103
 H -0.19911 -0.32400 2.68397
 H -0.19909 -0.32359 -2.68321
13
bifur_IRC_Cartesians_MW_output/new_data/bifur_traj4_Cartesians_MW point 178
C 0.06383 0.76354 1.00147
 C 0.06451 0.76430 -1.00178
 C -0.41700 1.30951 0.00022
 C -0.07248 -0.50342 1.67876
 C -0.07221 -0.50290 -1.67820
 F 0.53350 1.53386 1.74665
 F 0.53510 1.53526 -1.74913
 H -0.91562 -1.03732 1.33242
 H -0.91528 -1.03686 -1.33156
 H 0.79012 -1.09487 1.54033
 H 0.79007 -1.09437 -1.53995
 H -0.19230 -0.31857 2.69324
 H -0.19224 -0.31816 -2.69245
13
bifur_IRC_Cartesians_MW_output/new_data/bifur_traj4_Cartesians_MW point 179
C 0.06404 0.76230 1.00568
 C 0.06471 0.76307 -1.00601
 C -0.40618 1.30383 0.00023
 C -0.07212 -0.50223 1.68446
 C -0.07184 -0.50170 -1.68389
 F 0.52632 1.53173 1.75012
 F 0.52787 1.53316 -1.75264
 H -0.91630 -1.03488 1.34100
 H -0.91594 -1.03441 -1.34015
 H 0.78861 -1.09504 1.54483
 H 0.78855 -1.09453 -1.54442
 H -0.18890 -0.31585 2.69787
 H -0.18881 -0.31544 -2.69707
13
bifur_IRC_Cartesians_MW_output/new_data/bifur_traj4_Cartesians_MW point 180
C 0.06426 0.76104 1.01000
 C 0.06491 0.76182 -1.01033
 C -0.39510 1.29800 0.00023
 C -0.07175 -0.50101 1.69030
 C -0.07147 -0.50048 -1.68973
 F 0.51897 1.52955 1.75368
 F 0.52046 1.53101 -1.75624
 H -0.91700 -1.03238 1.34978
 H -0.91663 -1.03190 -1.34895
 H 0.78705 -1.09521 1.54943
 H 0.78701 -1.09470 -1.54899
 H -0.18542 -0.31307 2.70262
 H -0.18530 -0.31266 -2.70181
13
bifur_IRC_Cartesians_MW_output/new_data/bifur_traj4_Cartesians_MW point 181
C 0.06449 0.75972 1.01449
 C 0.06511 0.76052 -1.01483
 C -0.38358 1.29194 0.00023
 C -0.07136 -0.49974 1.69637
 C -0.07107 -0.49920 -1.69579
 F 0.51133 1.52728 1.75737
 F 0.51276 1.52877 -1.75998
 H -0.91772 -1.02978 1.35892
 H -0.91734 -1.02929 -1.35810
 H 0.78544 -1.09539 1.55422
 H 0.78539 -1.09487 -1.55374
 H -0.18179 -0.31018 2.70756
 H -0.18165 -0.30977 -2.70673
13
bifur_IRC_Cartesians_MW_output/new_data/bifur_traj4_Cartesians_MW point 182
C 0.06473 0.75833 1.01920
 C 0.06533 0.75915 -1.01955
 C -0.37149 1.28557 0.00024
 C -0.07096 -0.49841 1.70275
 C -0.07066 -0.49786 -1.70215
 F 0.50330 1.52489 1.76126
 F 0.50467 1.52642 -1.76391
 H -0.91848 -1.02704 1.36851
 H -0.91808 -1.02656 -1.36770
 H 0.78374 -1.09558 1.55924
 H 0.78370 -1.09505 -1.55873
 H -0.17799 -0.30715 2.71275
 H -0.17781 -0.30673 -2.71190
13
bifur_IRC_Cartesians_MW_output/new_data/bifur_traj4_Cartesians_MW point 183
C 0.06499 0.75688 1.02417
 C 0.06556 0.75772 -1.02452
 C -0.35874 1.27887 0.00024
 C -0.07053 -0.49701 1.70947
 C -0.07023 -0.49645 -1.70886
 F 0.49485 1.52238 1.76535
 F 0.49614 1.52395 -1.76805
 H -0.91929 -1.02417 1.37862
 H -0.91887 -1.02367 -1.37783
 H 0.78195 -1.09578 1.56454
 H 0.78192 -1.09524 -1.56399
 H -0.17398 -0.30395 2.71821
 H -0.17377 -0.30353 -2.71735
13
bifur_IRC_Cartesians_MW_output/new_data/bifur_traj4_Cartesians_MW point 184
C 0.06525 0.75537 1.02932
 C 0.06580 0.75622 -1.02968
 C -0.34553 1.27192 0.00025
 C -0.07009 -0.49555 1.71643
 C -0.06978 -0.49499 -1.71581
 F 0.48608 1.51978 1.76959
 F 0.48731 1.52139 -1.77234
 H -0.92012 -1.02118 1.38910
 H -0.91968 -1.02068 -1.38832
 H 0.78010 -1.09599 1.57003
 H 0.78007 -1.09544 -1.56944
 H -0.16983 -0.30063 2.72387
 H -0.16959 -0.30021 -2.72299
13
bifur_IRC_Cartesians_MW_output/new_data/bifur_traj4_Cartesians_MW point 185
C 0.06551 0.75388 1.03439
 C 0.06603 0.75475 -1.03476
 C -0.33252 1.26508 0.00025
 C -0.06965 -0.49412 1.72329
 C -0.06933 -0.49355 -1.72266
 F 0.47745 1.51721 1.77377
 F 0.47861 1.51886 -1.77657
 H -0.92094 -1.01824 1.39942
 H -0.92048 -1.01774 -1.39865
 H 0.77827 -1.09619 1.57543
 H 0.77825 -1.09563 -1.57481
 H -0.16573 -0.29737 2.72945
 H -0.16546 -0.29694 -2.72855
13
bifur_IRC_Cartesians_MW_output/new_data/bifur_traj4_Cartesians_MW point 186
C 0.06575 0.75250 1.03910
 C 0.06625 0.75339 -1.03947
 C -0.32044 1.25872 0.00025
 C -0.06925 -0.49279 1.72965
 C -0.06892 -0.49221 -1.72902
 F 0.46944 1.51483 1.77764
 F 0.47053 1.51652 -1.78049
 H -0.92170 -1.01551 1.40899
 H -0.92123 -1.01500 -1.40824
 H 0.77658 -1.09638 1.58045
 H 0.77657 -1.09581 -1.57979
 H -0.16194 -0.29434 2.73463
 H -0.16164 -0.29391 -2.73372
13
bifur_IRC_Cartesians_MW_output/new_data/bifur_traj4_Cartesians_MW point 187
C 0.06597 0.75123 1.04340
 C 0.06645 0.75214 -1.04378
 C -0.30940 1.25291 0.00026
 C -0.06888 -0.49158 1.73548
 C -0.06855 -0.49099 -1.73483
 F 0.46211 1.51265 1.78119
 F 0.46315 1.51437 -1.78408
 H -0.92240 -1.01302 1.41776
 H -0.92191 -1.01250 -1.41701
 H 0.77503 -1.09655 1.58504
 H 0.77502 -1.09598 -1.58435
 H -0.15846 -0.29156 2.73936
 H -0.15813 -0.29113 -2.73844
13
bifur_IRC_Cartesians_MW_output/new_data/bifur_traj4_Cartesians_MW point 188
C 0.06597 0.75123 1.04340
 C 0.06645 0.75214 -1.04378
 C -0.30940 1.25291 0.00026
 C -0.06888 -0.49158 1.73548
 C -0.06855 -0.49099 -1.73483
 F 0.46211 1.51265 1.78119
 F 0.46315 1.51437 -1.78408
 H -0.92240 -1.01302 1.41776
 H -0.92191 -1.01250 -1.41701
 H 0.77503 -1.09655 1.58504
 H 0.77502 -1.09598 -1.58435
 H -0.15846 -0.29156 2.73936
 H -0.15813 -0.29113 -2.73844
13
bifur_IRC_Cartesians_MW_output/new_data/bifur_traj4_Cartesians_MW point 189
C 0.06637 0.74890 1.05137
 C 0.06682 0.74983 -1.05176
 C -0.28896 1.24216 0.00026
 C -0.06819 -0.48933 1.74625
 C -0.06785 -0.48873 -1.74559
 F 0.44855 1.50863 1.78775
 F 0.44948 1.51041 -1.79071
 H -0.92369 -1.00840 1.43396
 H -0.92317 -1.00788 -1.43324
 H 0.77216 -1.09687 1.59353
 H 0.77216 -1.09629 -1.59278
 H -0.15203 -0.28643 2.74812
 H -0.15166 -0.28600 -2.74717
13
bifur_IRC_Cartesians_MW_output/new_data/bifur_traj4_Cartesians_MW point 190
C 0.06657 0.74774 1.05532
 C 0.06700 0.74869 -1.05572
 C -0.27882 1.23683 0.00027
 C -0.06785 -0.48821 1.75159
 C -0.06750 -0.48760 -1.75092
 F 0.44182 1.50663 1.79101
 F 0.44270 1.50844 -1.79401
 H -0.92433 -1.00611 1.44201
 H -0.92380 -1.00558 -1.44130
 H 0.77074 -1.09703 1.59774
 H 0.77074 -1.09644 -1.59696
 H -0.14884 -0.28389 2.75247
 H -0.14844 -0.28345 -2.75151
13
bifur_IRC_Cartesians_MW_output/new_data/bifur_traj4_Cartesians_MW point 191
C 0.06678 0.74653 1.05943
 C 0.06719 0.74750 -1.05983
 C -0.26827 1.23128 0.00027
 C -0.06750 -0.48705 1.75715
 C -0.06714 -0.48644 -1.75648
 F 0.43482 1.50455 1.79440
 F 0.43564 1.50639 -1.79743
 H -0.92499 -1.00373 1.45037
 H -0.92445 -1.00320 -1.44968
 H 0.76926 -1.09719 1.60212
 H 0.76927 -1.09659 -1.60131
 H -0.14552 -0.28124 2.75699
 H -0.14510 -0.28081 -2.75601
13
bifur_IRC_Cartesians_MW_output/new_data/bifur_traj4_Cartesians_MW point 192
C 0.06701 0.74525 1.06381
 C 0.06739 0.74623 -1.06422
 C -0.25703 1.22536 0.00027
 C -0.06712 -0.48581 1.76308
 C -0.06676 -0.48519 -1.76239
 F 0.42737 1.50233 1.79800
 F 0.42813 1.50421 -1.80108
 H -0.92570 -1.00119 1.45929
 H -0.92514 -1.00065 -1.45860
 H 0.76769 -1.09737 1.60679
 H 0.76770 -1.09676 -1.60595
 H -0.14199 -0.27842 2.76181
 H -0.14154 -0.27798 -2.76082
13
bifur_IRC_Cartesians_MW_output/new_data/bifur_traj4_Cartesians_MW point 193
C 0.06725 0.74387 1.06851
 C 0.06761 0.74487 -1.06892
 C -0.24498 1.21903 0.00028
 C -0.06672 -0.48449 1.76943
 C -0.06635 -0.48386 -1.76873
 F 0.41937 1.49996 1.80187
 F 0.42007 1.50187 -1.80499
 H -0.92646 -0.99847 1.46884
 H -0.92588 -0.99793 -1.46817
 H 0.76600 -1.09756 1.61180
 H 0.76601 -1.09694 -1.61092
 H -0.13820 -0.27540 2.76698
 H -0.13772 -0.27496 -2.76597
13
bifur_IRC_Cartesians_MW_output/new_data/bifur_traj4_Cartesians_MW point 194
C 0.06750 0.74243 1.07342
 C 0.06784 0.74344 -1.07384
 C -0.23239 1.21240 0.00028
 C -0.06630 -0.48310 1.77606
 C -0.06592 -0.48246 -1.77536
 F 0.41102 1.49747 1.80592
 F 0.41165 1.49943 -1.80908
 H -0.92725 -0.99562 1.47883
 H -0.92666 -0.99508 -1.47817
 H 0.76423 -1.09775 1.61703
 H 0.76425 -1.09713 -1.61612
 H -0.13424 -0.27224 2.77238
 H -0.13373 -0.27179 -2.77135
13
bifur_IRC_Cartesians_MW_output/new_data/bifur_traj4_Cartesians_MW point 195
C 0.06775 0.74099 1.07833
 C 0.06807 0.74202 -1.07875
 C -0.21979 1.20578 0.00028
 C -0.06587 -0.48172 1.78270
 C -0.06549 -0.48107 -1.78199
 F 0.40266 1.49499 1.80996
 F 0.40323 1.49698 -1.81317
 H -0.92805 -0.99278 1.48882
 H -0.92744 -0.99223 -1.48817
 H 0.76246 -1.09795 1.62226
 H 0.76249 -1.09732 -1.62131
 H -0.13028 -0.26908 2.77778
 H -0.12974 -0.26863 -2.77673
13
bifur_IRC_Cartesians_MW_output/new_data/bifur_traj4_Cartesians_MW point 196
C 0.06799 0.73959 1.08310
 C 0.06829 0.74064 -1.08354
 C -0.20753 1.19933 0.00029
 C -0.06546 -0.48037 1.78917
 C -0.06507 -0.47971 -1.78844
 F 0.39453 1.49258 1.81389
 F 0.39503 1.49461 -1.81715
 H -0.92882 -0.99001 1.49854
 H -0.92819 -0.98945 -1.49791
 H 0.76074 -1.09814 1.62736
 H 0.76078 -1.09750 -1.62637
 H -0.12642 -0.26600 2.78303
 H -0.12585 -0.26555 -2.78197
13
bifur_IRC_Cartesians_MW_output/new_data/bifur_traj4_Cartesians_MW point 197
C 0.06823 0.73822 1.08776
 C 0.06850 0.73929 -1.08820
 C -0.19559 1.19305 0.00029
 C -0.06506 -0.47905 1.79546
 C -0.06467 -0.47839 -1.79473
 F 0.38661 1.49022 1.81773
 F 0.38704 1.49229 -1.82103
 H -0.92957 -0.98731 1.50801
 H -0.92893 -0.98675 -1.50739
 H 0.75907 -1.09833 1.63232
 H 0.75911 -1.09768 -1.63130
 H -0.12266 -0.26300 2.78815
 H -0.12206 -0.26255 -2.78707
13
bifur_IRC_Cartesians_MW_output/new_data/bifur_traj4_Cartesians_MW point 198
C 0.06846 0.73687 1.09236
 C 0.06872 0.73795 -1.09281
 C -0.18378 1.18683 0.00029
 C -0.06467 -0.47775 1.80169
 C -0.06427 -0.47708 -1.80094
 F 0.37877 1.48789 1.82152
 F 0.37914 1.48999 -1.82487
 H -0.93032 -0.98464 1.51738
 H -0.92966 -0.98407 -1.51677
 H 0.75741 -1.09851 1.63723
 H 0.75746 -1.09786 -1.63617
 H -0.11895 -0.26004 2.79321
 H -0.11832 -0.25958 -2.79212
13
bifur_IRC_Cartesians_MW_output/new_data/bifur_traj4_Cartesians_MW point 199
C 0.06846 0.73687 1.09236
 C 0.06872 0.73795 -1.09281
 C -0.18378 1.18683 0.00029
 C -0.06467 -0.47775 1.80169
 C -0.06427 -0.47708 -1.80094
 F 0.37877 1.48789 1.82152
 F 0.37914 1.48999 -1.82487
 H -0.93032 -0.98464 1.51738
 H -0.92966 -0.98407 -1.51678
 H 0.75741 -1.09851 1.63723
 H 0.75746 -1.09786 -1.63617
 H -0.11895 -0.26004 2.79321
 H -0.11832 -0.25958 -2.79212
13
bifur_IRC_Cartesians_MW_output/new_data/bifur_traj4_Cartesians_MW point 200
C 0.06894 0.73412 1.10174
 C 0.06915 0.73524 -1.10220
 C -0.15972 1.17418 0.00030
 C -0.06386 -0.47511 1.81437
 C -0.06345 -0.47442 -1.81360
 F 0.36281 1.48315 1.82925
 F 0.36306 1.48533 -1.83268
 H -0.93184 -0.97921 1.53646
 H -0.93114 -0.97863 -1.53588
 H 0.75404 -1.09889 1.64722
 H 0.75409 -1.09822 -1.64610
 H -0.11138 -0.25400 2.80353
 H -0.11070 -0.25354 -2.80240
13
bifur_IRC_Cartesians_MW_output/new_data/bifur_traj4_Cartesians_MW point 201
C 0.06919 0.73268 1.10664
 C 0.06938 0.73381 -1.10711
 C -0.14715 1.16756 0.00031
 C -0.06344 -0.47372 1.82100
 C -0.06302 -0.47303 -1.82022
 F 0.35446 1.48067 1.83328
 F 0.35465 1.48289 -1.83676
 H -0.93263 -0.97637 1.54644
 H -0.93192 -0.97578 -1.54587
 H 0.75227 -1.09908 1.65245
 H 0.75233 -1.09841 -1.65129
 H -0.10743 -0.25084 2.80892
 H -0.10671 -0.25038 -2.80778
13
bifur_IRC_Cartesians_MW_output/new_data/bifur_traj4_Cartesians_MW point 202
C 0.06945 0.73119 1.11172
 C 0.06961 0.73234 -1.11219
 C -0.13412 1.16071 0.00031
 C -0.06300 -0.47229 1.82786
 C -0.06257 -0.47159 -1.82708
 F 0.34582 1.47811 1.83747
 F 0.34593 1.48036 -1.84099
 H -0.93345 -0.97342 1.55677
 H -0.93272 -0.97284 -1.55621
 H 0.75045 -1.09929 1.65786
 H 0.75051 -1.09860 -1.65666
 H -0.10333 -0.24757 2.81450
 H -0.10258 -0.24711 -2.81335
13
bifur_IRC_Cartesians_MW_output/new_data/bifur_traj4_Cartesians_MW point 203
C 0.06971 0.72968 1.11688
 C 0.06985 0.73085 -1.11736
 C -0.12088 1.15374 0.00031
 C -0.06256 -0.47083 1.83484
 C -0.06212 -0.47012 -1.83404
 F 0.33704 1.47550 1.84172
 F 0.33708 1.47779 -1.84529
 H -0.93428 -0.97043 1.56727
 H -0.93353 -0.96984 -1.56673
 H 0.74859 -1.09949 1.66336
 H 0.74866 -1.09880 -1.66212
 H -0.09917 -0.24425 2.82018
 H -0.09838 -0.24379 -2.81900
13
bifur_IRC_Cartesians_MW_output/new_data/bifur_traj4_Cartesians_MW point 204
C 0.06997 0.72820 1.12191
 C 0.07008 0.72939 -1.12240
 C -0.10797 1.14695 0.00032
 C -0.06213 -0.46941 1.84164
 C -0.06168 -0.46869 -1.84084
 F 0.32848 1.47295 1.84586
 F 0.32845 1.47528 -1.84949
 H -0.93510 -0.96752 1.57750
 H -0.93433 -0.96692 -1.57698
 H 0.74678 -1.09969 1.66872
 H 0.74685 -1.09899 -1.66745
 H -0.09511 -0.24101 2.82571
 H -0.09429 -0.24054 -2.82452
13
bifur_IRC_Cartesians_MW_output/new_data/bifur_traj4_Cartesians_MW point 205
C 0.07021 0.72681 1.12663
 C 0.07030 0.72802 -1.12713
 C -0.09585 1.14058 0.00032
 C -0.06172 -0.46808 1.84803
 C -0.06127 -0.46735 -1.84722
 F 0.32043 1.47056 1.84975
 F 0.32034 1.47293 -1.85342
 H -0.93586 -0.96478 1.58712
 H -0.93508 -0.96417 -1.58661
 H 0.74508 -1.09988 1.67376
 H 0.74516 -1.09917 -1.67245
 H -0.09129 -0.23797 2.83091
 H -0.09045 -0.23750 -2.82970
13
bifur_IRC_Cartesians_MW_output/new_data/bifur_traj4_Cartesians_MW point 206
C 0.07043 0.72552 1.13104
 C 0.07050 0.72674 -1.13154
 C -0.08455 1.13463 0.00032
 C -0.06134 -0.46683 1.85399
 C -0.06088 -0.46610 -1.85316
 F 0.31294 1.46833 1.85338
 F 0.31279 1.47074 -1.85709
 H -0.93657 -0.96223 1.59608
 H -0.93577 -0.96162 -1.59558
 H 0.74349 -1.10006 1.67845
 H 0.74358 -1.09934 -1.67711
 H -0.08774 -0.23513 2.83575
 H -0.08687 -0.23466 -2.83453
13
bifur_IRC_Cartesians_MW_output/new_data/bifur_traj4_Cartesians_MW point 207
C 0.07065 0.72430 1.13520
 C 0.07070 0.72554 -1.13570
 C -0.07388 1.12902 0.00033
 C -0.06098 -0.46566 1.85961
 C -0.06052 -0.46492 -1.85878
 F 0.30586 1.46623 1.85681
 F 0.30565 1.46867 -1.86056
 H -0.93725 -0.95982 1.60454
 H -0.93643 -0.95920 -1.60405
 H 0.74200 -1.10023 1.68288
 H 0.74209 -1.09950 -1.68151
 H -0.08438 -0.23245 2.84033
 H -0.08349 -0.23198 -2.83909
13
bifur_IRC_Cartesians_MW_output/new_data/bifur_traj4_Cartesians_MW point 208
C 0.07085 0.72312 1.13921
 C 0.07088 0.72438 -1.13972
 C -0.06358 1.12360 0.00033
 C -0.06064 -0.46453 1.86504
 C -0.06017 -0.46378 -1.86420
 F 0.29903 1.46420 1.86011
 F 0.29877 1.46667 -1.86390
 H -0.93790 -0.95749 1.61271
 H -0.93707 -0.95687 -1.61223
 H 0.74055 -1.10039 1.68716
 H 0.74065 -1.09966 -1.68576
 H -0.08114 -0.22987 2.84474
 H -0.08022 -0.22940 -2.84349
13
bifur_IRC_Cartesians_MW_output/new_data/bifur_traj4_Cartesians_MW point 209
C 0.07105 0.72196 1.14317
 C 0.07107 0.72323 -1.14369
 C -0.05342 1.11826 0.00033
 C -0.06030 -0.46341 1.87040
 C -0.05982 -0.46265 -1.86955
 F 0.29228 1.46220 1.86337
 F 0.29197 1.46469 -1.86720
 H -0.93854 -0.95519 1.62077
 H -0.93769 -0.95457 -1.62030
 H 0.73913 -1.10054 1.69138
 H 0.73923 -1.09981 -1.68995
 H -0.07795 -0.22732 2.84910
 H -0.07700 -0.22684 -2.84784
13
bifur_IRC_Cartesians_MW_output/new_data/bifur_traj4_Cartesians_MW point 210
C 0.07105 0.72196 1.14317
 C 0.07107 0.72323 -1.14369
 C -0.05342 1.11826 0.00033
 C -0.06030 -0.46341 1.87040
 C -0.05982 -0.46265 -1.86955
 F 0.29228 1.46220 1.86337
 F 0.29197 1.46469 -1.86720
 H -0.93854 -0.95519 1.62077
 H -0.93769 -0.95457 -1.62030
 H 0.73913 -1.10054 1.69138
 H 0.73923 -1.09981 -1.68995
 H -0.07795 -0.22732 2.84910
 H -0.07700 -0.22684 -2.84784
13
bifur_IRC_Cartesians_MW_output/new_data/bifur_traj4_Cartesians_MW point 211
C 0.07147 0.71958 1.15128
 C 0.07144 0.72088 -1.15181
 C -0.03261 1.10731 0.00034
 C -0.05960 -0.46112 1.88136
 C -0.05912 -0.46035 -1.88050
 F 0.27848 1.45810 1.87005
 F 0.27806 1.46066 -1.87396
 H -0.93985 -0.95049 1.63727
 H -0.93898 -0.94986 -1.63683
 H 0.73621 -1.10087 1.70003
 H 0.73632 -1.10012 -1.69854
 H -0.07140 -0.22210 2.85802
 H -0.07041 -0.22162 -2.85673
13
bifur_IRC_Cartesians_MW_output/new_data/bifur_traj4_Cartesians_MW point 212
C 0.07169 0.71832 1.15557
 C 0.07164 0.71963 -1.15610
 C -0.02161 1.10152 0.00034
 C -0.05923 -0.45991 1.88716
 C -0.05874 -0.45913 -1.88629
 F 0.27118 1.45593 1.87359
 F 0.27070 1.45852 -1.87753
 H -0.94054 -0.94801 1.64600
 H -0.93966 -0.94737 -1.64556
 H 0.73467 -1.10104 1.70460
 H 0.73478 -1.10028 -1.70308
 H -0.06794 -0.21934 2.86273
 H -0.06692 -0.21885 -2.86143
13
bifur_IRC_Cartesians_MW_output/new_data/bifur_traj4_Cartesians_MW point 213
C 0.07191 0.71701 1.16003
 C 0.07185 0.71834 -1.16057
 C -0.01016 1.09550 0.00035
 C -0.05885 -0.45865 1.89320
 C -0.05835 -0.45786 -1.89232
 F 0.26358 1.45367 1.87726
 F 0.26304 1.45630 -1.88125
 H -0.94126 -0.94542 1.65508
 H -0.94036 -0.94478 -1.65466
 H 0.73306 -1.10122 1.70936
 H 0.73318 -1.10045 -1.70780
 H -0.06434 -0.21646 2.86764
 H -0.06329 -0.21598 -2.86633
13
bifur_IRC_Cartesians_MW_output/new_data/bifur_traj4_Cartesians_MW point 214
C 0.07215 0.71568 1.16459
 C 0.07206 0.71702 -1.16514
 C 0.00155 1.08934 0.00035
 C -0.05845 -0.45736 1.89937
 C -0.05795 -0.45657 -1.89848
 F 0.25581 1.45136 1.88102
 F 0.25521 1.45403 -1.88505
 H -0.94200 -0.94278 1.66437
 H -0.94108 -0.94213 -1.66396
 H 0.73142 -1.10140 1.71422
 H 0.73154 -1.10063 -1.71263
 H -0.06066 -0.21352 2.87266
 H -0.05958 -0.21304 -2.87133
13
bifur_IRC_Cartesians_MW_output/new_data/bifur_traj4_Cartesians_MW point 215
C 0.07238 0.71435 1.16912
 C 0.07227 0.71571 -1.16967
 C 0.01316 1.08323 0.00035
 C -0.05807 -0.45608 1.90549
 C -0.05756 -0.45528 -1.90459
 F 0.24811 1.44907 1.88475
 F 0.24744 1.45177 -1.88882
 H -0.94273 -0.94015 1.67358
 H -0.94180 -0.93950 -1.67318
 H 0.72979 -1.10158 1.71905
 H 0.72992 -1.10080 -1.71742
 H -0.05700 -0.21061 2.87764
 H -0.05590 -0.21012 -2.87629
13
bifur_IRC_Cartesians_MW_output/new_data/bifur_traj4_Cartesians_MW point 216
C 0.07260 0.71306 1.17351
 C 0.07247 0.71443 -1.17407
 C 0.02443 1.07731 0.00036
 C -0.05769 -0.45484 1.91143
 C -0.05717 -0.45404 -1.91052
 F 0.24064 1.44685 1.88837
 F 0.23991 1.44959 -1.89248
 H -0.94344 -0.93761 1.68251
 H -0.94249 -0.93695 -1.68212
 H 0.72821 -1.10176 1.72373
 H 0.72834 -1.10097 -1.72207
 H -0.05346 -0.20778 2.88247
 H -0.05233 -0.20729 -2.88111
13
bifur_IRC_Cartesians_MW_output/new_data/bifur_traj4_Cartesians_MW point 217
C 0.07282 0.71182 1.17774
 C 0.07266 0.71321 -1.17831
 C 0.03528 1.07160 0.00036
 C -0.05732 -0.45365 1.91715
 C -0.05680 -0.45283 -1.91623
 F 0.23343 1.44471 1.89185
 F 0.23265 1.44748 -1.89601
 H -0.94413 -0.93516 1.69112
 H -0.94316 -0.93450 -1.69075
 H 0.72668 -1.10193 1.72824
 H 0.72682 -1.10113 -1.72655
 H -0.05005 -0.20506 2.88712
 H -0.04889 -0.20456 -2.88574
13
bifur_IRC_Cartesians_MW_output/new_data/bifur_traj4_Cartesians_MW point 218
C 0.07303 0.71061 1.18186
 C 0.07285 0.71202 -1.18243
 C 0.04584 1.06604 0.00036
 C -0.05697 -0.45248 1.92271
 C -0.05644 -0.45167 -1.92179
 F 0.22643 1.44263 1.89524
 F 0.22559 1.44543 -1.89943
 H -0.94479 -0.93277 1.69949
 H -0.94381 -0.93211 -1.69913
 H 0.72520 -1.10209 1.73262
 H 0.72535 -1.10129 -1.73090
 H -0.04673 -0.20241 2.89165
 H -0.04554 -0.20191 -2.89026
13
bifur_IRC_Cartesians_MW_output/new_data/bifur_traj4_Cartesians_MW point 219
C 0.07323 0.70942 1.18592
 C 0.07304 0.71084 -1.18650
 C 0.05626 1.06056 0.00037
 C -0.05662 -0.45134 1.92821
 C -0.05609 -0.45051 -1.92727
 F 0.21952 1.44058 1.89859
 F 0.21862 1.44341 -1.90282
 H -0.94545 -0.93042 1.70776
 H -0.94446 -0.92975 -1.70741
 H 0.72374 -1.10226 1.73695
 H 0.72389 -1.10145 -1.73520
 H -0.04345 -0.19979 2.89612
 H -0.04224 -0.19929 -2.89471
13
bifur_IRC_Cartesians_MW_output/new_data/bifur_traj4_Cartesians_MW point 220
C 0.07344 0.70822 1.19000
 C 0.07323 0.70966 -1.19058
 C 0.06672 1.05505 0.00037
 C -0.05627 -0.45018 1.93372
 C -0.05573 -0.44935 -1.93278
 F 0.21257 1.43852 1.90195
 F 0.21162 1.44138 -1.90622
 H -0.94611 -0.92805 1.71606
 H -0.94510 -0.92738 -1.71572
 H 0.72227 -1.10242 1.74130
 H 0.72243 -1.10160 -1.73952
 H -0.04016 -0.19717 2.90060
 H -0.03892 -0.19667 -2.89918
13
bifur_IRC_Cartesians_MW_output/new_data/bifur_traj4_Cartesians_MW point 221
C 0.07344 0.70822 1.19000
 C 0.07323 0.70966 -1.19058
 C 0.06672 1.05505 0.00037
 C -0.05627 -0.45018 1.93372
 C -0.05573 -0.44935 -1.93278
 F 0.21257 1.43852 1.90195
 F 0.21162 1.44138 -1.90622
 H -0.94611 -0.92805 1.71606
 H -0.94510 -0.92738 -1.71572
 H 0.72227 -1.10242 1.74130
 H 0.72243 -1.10160 -1.73952
 H -0.04016 -0.19717 2.90060
 H -0.03892 -0.19667 -2.89918
13
bifur_IRC_Cartesians_MW_output/new_data/bifur_traj4_Cartesians_MW point 222
C 0.07387 0.70575 1.19842
 C 0.07362 0.70722 -1.19901
 C 0.08833 1.04369 0.00038
 C -0.05555 -0.44781 1.94511
 C -0.05499 -0.44696 -1.94415
 F 0.19824 1.43426 1.90888
 F 0.19718 1.43718 -1.91323
 H -0.94747 -0.92317 1.73319
 H -0.94643 -0.92249 -1.73287
 H 0.71924 -1.10276 1.75027
 H 0.71941 -1.10193 -1.74843
 H -0.03336 -0.19174 2.90986
 H -0.03208 -0.19124 -2.90841
13
bifur_IRC_Cartesians_MW_output/new_data/bifur_traj4_Cartesians_MW point 223
C 0.07409 0.70447 1.20279
 C 0.07382 0.70595 -1.20339
 C 0.09954 1.03779 0.00038
 C -0.05517 -0.44657 1.95102
 C -0.05461 -0.44572 -1.95005
 F 0.19080 1.43205 1.91249
 F 0.18968 1.43501 -1.91688
 H -0.94818 -0.92064 1.74209
 H -0.94713 -0.91995 -1.74178
 H 0.71767 -1.10293 1.75493
 H 0.71784 -1.10209 -1.75306
 H -0.02983 -0.18893 2.91467
 H -0.02852 -0.18842 -2.91321
13
bifur_IRC_Cartesians_MW_output/new_data/bifur_traj4_Cartesians_MW point 224
C 0.07432 0.70318 1.20718
 C 0.07403 0.70468 -1.20778
 C 0.11080 1.03187 0.00038
 C -0.05479 -0.44533 1.95696
 C -0.05423 -0.44447 -1.95598
 F 0.18333 1.42983 1.91610
 F 0.18215 1.43282 -1.92053
 H -0.94889 -0.91810 1.75102
 H -0.94782 -0.91740 -1.75072
 H 0.71609 -1.10311 1.75961
 H 0.71626 -1.10226 -1.75771
 H -0.02629 -0.18610 2.91950
 H -0.02495 -0.18560 -2.91802
13
bifur_IRC_Cartesians_MW_output/new_data/bifur_traj4_Cartesians_MW point 225
C 0.07453 0.70193 1.21143
 C 0.07422 0.70344 -1.21205
 C 0.12172 1.02612 0.00039
 C -0.05443 -0.44413 1.96271
 C -0.05386 -0.44327 -1.96173
 F 0.17608 1.42768 1.91961
 F 0.17485 1.43070 -1.92408
 H -0.94958 -0.91563 1.75968
 H -0.94849 -0.91493 -1.75940
 H 0.71456 -1.10328 1.76415
 H 0.71474 -1.10243 -1.76221
 H -0.02286 -0.18336 2.92418
 H -0.02149 -0.18285 -2.92269
13
bifur_IRC_Cartesians_MW_output/new_data/bifur_traj4_Cartesians_MW point 226
C 0.07474 0.70075 1.21546
 C 0.07441 0.70228 -1.21608
 C 0.13206 1.02068 0.00039
 C -0.05408 -0.44299 1.96816
 C -0.05350 -0.44212 -1.96717
 F 0.16922 1.42564 1.92293
 F 0.16793 1.42870 -1.92744
 H -0.95023 -0.91329 1.76788
 H -0.94913 -0.91259 -1.76761
 H 0.71311 -1.10344 1.76844
 H 0.71329 -1.10258 -1.76648
 H -0.01961 -0.18077 2.92861
 H -0.01821 -0.18026 -2.92711
13
bifur_IRC_Cartesians_MW_output/new_data/bifur_traj4_Cartesians_MW point 227
C 0.07493 0.69964 1.21926
 C 0.07458 0.70118 -1.21989
 C 0.14181 1.01556 0.00039
 C -0.05375 -0.44192 1.97330
 C -0.05317 -0.44104 -1.97230
 F 0.16276 1.42372 1.92606
 F 0.16141 1.42680 -1.93060
 H -0.95085 -0.91109 1.77561
 H -0.94973 -0.91039 -1.77535
 H 0.71174 -1.10359 1.77249
 H 0.71193 -1.10273 -1.77050
 H -0.01654 -0.17832 2.93279
 H -0.01512 -0.17781 -2.93127
13
bifur_IRC_Cartesians_MW_output/new_data/bifur_traj4_Cartesians_MW point 228
C 0.07512 0.69857 1.22288
 C 0.07475 0.70013 -1.22351
 C 0.15109 1.01068 0.00040
 C -0.05344 -0.44090 1.97819
 C -0.05286 -0.44001 -1.97718
 F 0.15660 1.42189 1.92903
 F 0.15521 1.42500 -1.93361
 H -0.95143 -0.90900 1.78296
 H -0.95030 -0.90829 -1.78271
 H 0.71044 -1.10374 1.77635
 H 0.71063 -1.10287 -1.77433
 H -0.01362 -0.17599 2.93677
 H -0.01218 -0.17548 -2.93524
13
bifur_IRC_Cartesians_MW_output/new_data/bifur_traj4_Cartesians_MW point 229
C 0.07530 0.69755 1.22636
 C 0.07491 0.69912 -1.22700
 C 0.16003 1.00597 0.00040
 C -0.05314 -0.43992 1.98291
 C -0.05255 -0.43902 -1.98189
 F 0.15067 1.42012 1.93190
 F 0.14923 1.42327 -1.93652
 H -0.95199 -0.90698 1.79006
 H -0.95086 -0.90626 -1.78982
 H 0.70919 -1.10388 1.78006
 H 0.70938 -1.10300 -1.77802
 H -0.01081 -0.17375 2.94060
 H -0.00935 -0.17323 -2.93906
13
bifur_IRC_Cartesians_MW_output/new_data/bifur_traj4_Cartesians_MW point 230
C 0.07547 0.69655 1.22977
 C 0.07507 0.69813 -1.23041
 C 0.16878 1.00137 0.00040
 C -0.05285 -0.43895 1.98752
 C -0.05225 -0.43806 -1.98649
 F 0.14486 1.41840 1.93471
 F 0.14338 1.42157 -1.93936
 H -0.95255 -0.90500 1.79700
 H -0.95140 -0.90428 -1.79677
 H 0.70796 -1.10401 1.78370
 H 0.70816 -1.10313 -1.78163
 H -0.00806 -0.17155 2.94435
 H -0.00658 -0.17103 -2.94280
13
bifur_IRC_Cartesians_MW_output/new_data/bifur_traj4_Cartesians_MW point 231
C 0.07564 0.69556 1.23316
 C 0.07523 0.69715 -1.23380
 C 0.17746 0.99680 0.00040
 C -0.05256 -0.43800 1.99209
 C -0.05196 -0.43709 -1.99106
 F 0.13910 1.41669 1.93750
 F 0.13757 1.41988 -1.94218
 H -0.95309 -0.90304 1.80389
 H -0.95193 -0.90232 -1.80366
 H 0.70674 -1.10415 1.78731
 H 0.70694 -1.10326 -1.78521
 H -0.00533 -0.16937 2.94808
 H -0.00382 -0.16885 -2.94651
13
bifur_IRC_Cartesians_MW_output/new_data/bifur_traj4_Cartesians_MW point 232
C 0.07564 0.69556 1.23316
 C 0.07523 0.69715 -1.23380
 C 0.17746 0.99680 0.00040
 C -0.05256 -0.43800 1.99209
 C -0.05196 -0.43709 -1.99106
 F 0.13910 1.41669 1.93750
 F 0.13757 1.41988 -1.94218
 H -0.95309 -0.90304 1.80389
 H -0.95193 -0.90232 -1.80366
 H 0.70674 -1.10415 1.78731
 H 0.70694 -1.10326 -1.78521
 H -0.00533 -0.16937 2.94808
 H -0.00382 -0.16885 -2.94651
13
bifur_IRC_Cartesians_MW_output/new_data/bifur_traj4_Cartesians_MW point 233
C 0.07599 0.69355 1.24001
 C 0.07554 0.69516 -1.24066
 C 0.19504 0.98755 0.00041
 C -0.05197 -0.43606 2.00136
 C -0.05136 -0.43515 -2.00031
 F 0.12744 1.41322 1.94315
 F 0.12582 1.41647 -1.94789
 H -0.95420 -0.89907 1.81783
 H -0.95302 -0.89834 -1.81762
 H 0.70428 -1.10442 1.79461
 H 0.70448 -1.10352 -1.79246
 H 0.00020 -0.16496 2.95561
 H 0.00175 -0.16444 -2.95402
13
bifur_IRC_Cartesians_MW_output/new_data/bifur_traj4_Cartesians_MW point 234
C 0.07617 0.69253 1.24346
 C 0.07570 0.69416 -1.24412
 C 0.20391 0.98289 0.00041
 C -0.05167 -0.43509 2.00603
 C -0.05106 -0.43417 -2.00498
 F 0.12156 1.41148 1.94599
 F 0.11989 1.41475 -1.95077
 H -0.95476 -0.89706 1.82486
 H -0.95356 -0.89633 -1.82466
 H 0.70303 -1.10456 1.79829
 H 0.70324 -1.10366 -1.79612
 H 0.00299 -0.16274 2.95941
 H 0.00456 -0.16221 -2.95781
13
bifur_IRC_Cartesians_MW_output/new_data/bifur_traj4_Cartesians_MW point 235
C 0.07634 0.69156 1.24678
 C 0.07586 0.69320 -1.24744
 C 0.21241 0.97842 0.00041
 C -0.05139 -0.43415 2.01051
 C -0.05077 -0.43323 -2.00945
 F 0.11592 1.40980 1.94872
 F 0.11420 1.41310 -1.95353
 H -0.95530 -0.89514 1.83160
 H -0.95409 -0.89441 -1.83142
 H 0.70184 -1.10469 1.80182
 H 0.70205 -1.10378 -1.79963
 H 0.00567 -0.16060 2.96306
 H 0.00725 -0.16007 -2.96145
13
bifur_IRC_Cartesians_MW_output/new_data/bifur_traj4_Cartesians_MW point 236
C 0.07649 0.69068 1.24978
 C 0.07600 0.69233 -1.25045
 C 0.22011 0.97436 0.00042
 C -0.05113 -0.43330 2.01457
 C -0.05050 -0.43237 -2.01351
 F 0.11081 1.40828 1.95119
 F 0.10905 1.41161 -1.95603
 H -0.95578 -0.89340 1.83771
 H -0.95456 -0.89266 -1.83753
 H 0.70076 -1.10481 1.80502
 H 0.70098 -1.10390 -1.80280
 H 0.00809 -0.15867 2.96636
 H 0.00969 -0.15814 -2.96474
13
bifur_IRC_Cartesians_MW_output/new_data/bifur_traj4_Cartesians_MW point 237
C 0.07662 0.68990 1.25243
 C 0.07612 0.69156 -1.25310
 C 0.22692 0.97078 0.00042
 C -0.05090 -0.43255 2.01816
 C -0.05027 -0.43162 -2.01709
 F 0.10629 1.40694 1.95338
 F 0.10450 1.41029 -1.95824
 H -0.95621 -0.89187 1.84311
 H -0.95498 -0.89112 -1.84294
 H 0.69980 -1.10492 1.80785
 H 0.70003 -1.10400 -1.80561
 H 0.01023 -0.15696 2.96928
 H 0.01185 -0.15643 -2.96765
13
bifur_IRC_Cartesians_MW_output/new_data/bifur_traj4_Cartesians_MW point 238
C 0.07675 0.68920 1.25482
 C 0.07623 0.69087 -1.25549
 C 0.23304 0.96757 0.00042
 C -0.05070 -0.43188 2.02139
 C -0.05006 -0.43094 -2.02031
 F 0.10223 1.40573 1.95534
 F 0.10041 1.40910 -1.96023
 H -0.95660 -0.89048 1.84796
 H -0.95536 -0.88974 -1.84780
 H 0.69895 -1.10502 1.81039
 H 0.69917 -1.10409 -1.80814
 H 0.01215 -0.15542 2.97190
 H 0.01379 -0.15489 -2.97026
13
bifur_IRC_Cartesians_MW_output/new_data/bifur_traj4_Cartesians_MW point 239
C 0.07686 0.68855 1.25703
 C 0.07633 0.69023 -1.25771
 C 0.23872 0.96457 0.00042
 C -0.05050 -0.43126 2.02438
 C -0.04987 -0.43031 -2.02330
 F 0.09846 1.40461 1.95717
 F 0.09660 1.40800 -1.96207
 H -0.95696 -0.88920 1.85247
 H -0.95571 -0.88845 -1.85231
 H 0.69815 -1.10510 1.81276
 H 0.69837 -1.10418 -1.81048
 H 0.01394 -0.15400 2.97434
 H 0.01559 -0.15347 -2.97269
13
bifur_IRC_Cartesians_MW_output/new_data/bifur_traj4_Cartesians_MW point 240
C 0.07697 0.68792 1.25917
 C 0.07643 0.68961 -1.25985
 C 0.24421 0.96169 0.00042
 C -0.05032 -0.43065 2.02728
 C -0.04968 -0.42971 -2.02619
 F 0.09482 1.40353 1.95893
 F 0.09293 1.40693 -1.96386
 H -0.95730 -0.88796 1.85683
 H -0.95605 -0.88721 -1.85667
 H 0.69738 -1.10519 1.81504
 H 0.69761 -1.10426 -1.81275
 H 0.01567 -0.15262 2.97669
 H 0.01733 -0.15209 -2.97504
13
bifur_IRC_Cartesians_MW_output/new_data/bifur_traj4_Cartesians_MW point 241
C 0.07708 0.68730 1.26132
 C 0.07653 0.68899 -1.26200
 C 0.24971 0.95880 0.00043
 C -0.05014 -0.43005 2.03017
 C -0.04950 -0.42910 -2.02908
 F 0.09117 1.40245 1.96070
 F 0.08926 1.40586 -1.96564
 H -0.95765 -0.88672 1.86118
 H -0.95639 -0.88597 -1.86104
 H 0.69661 -1.10528 1.81732
 H 0.69684 -1.10434 -1.81502
 H 0.01740 -0.15124 2.97905
 H 0.01907 -0.15071 -2.97739
13
bifur_IRC_Cartesians_MW_output/new_data/bifur_traj4_Cartesians_MW point 242
C 0.07719 0.68665 1.26353
 C 0.07663 0.68835 -1.26421
 C 0.25539 0.95581 0.00043
 C -0.04995 -0.42942 2.03317
 C -0.04930 -0.42847 -2.03207
 F 0.08741 1.40133 1.96252
 F 0.08546 1.40476 -1.96748
 H -0.95801 -0.88544 1.86569
 H -0.95674 -0.88468 -1.86555
 H 0.69581 -1.10536 1.81968
 H 0.69604 -1.10442 -1.81736
 H 0.01918 -0.14982 2.98148
 H 0.02087 -0.14928 -2.97981
13
bifur_IRC_Cartesians_MW_output/new_data/bifur_traj4_Cartesians_MW point 243
C 0.07719 0.68665 1.26353
 C 0.07663 0.68835 -1.26421
 C 0.25539 0.95581 0.00043
 C -0.04995 -0.42942 2.03317
 C -0.04930 -0.42847 -2.03207
 F 0.08741 1.40133 1.96252
 F 0.08546 1.40476 -1.96748
 H -0.95801 -0.88544 1.86569
 H -0.95674 -0.88468 -1.86555
 H 0.69581 -1.10536 1.81968
 H 0.69604 -1.10442 -1.81736
 H 0.01918 -0.14982 2.98148
 H 0.02087 -0.14928 -2.97981
13
bifur_IRC_Cartesians_MW_output/new_data/bifur_traj4_Cartesians_MW point 244
C 0.07743 0.68526 1.26827
 C 0.07685 0.68697 -1.26896
 C 0.26755 0.94941 0.00043
 C -0.04954 -0.42808 2.03958
 C -0.04889 -0.42712 -2.03847
 F 0.07933 1.39893 1.96643
 F 0.07733 1.40240 -1.97144
 H -0.95877 -0.88269 1.87533
 H -0.95749 -0.88193 -1.87521
 H 0.69411 -1.10555 1.82473
 H 0.69434 -1.10461 -1.82238
 H 0.02301 -0.14676 2.98669
 H 0.02473 -0.14623 -2.98501
13
bifur_IRC_Cartesians_MW_output/new_data/bifur_traj4_Cartesians_MW point 245
C 0.07756 0.68454 1.27071
 C 0.07696 0.68626 -1.27141
 C 0.27381 0.94612 0.00043
 C -0.04933 -0.42739 2.04288
 C -0.04867 -0.42643 -2.04177
 F 0.07518 1.39770 1.96844
 F 0.07314 1.40119 -1.97347
 H -0.95917 -0.88127 1.88030
 H -0.95787 -0.88051 -1.88018
 H 0.69323 -1.10565 1.82733
 H 0.69347 -1.10470 -1.82496
 H 0.02498 -0.14519 2.98938
 H 0.02671 -0.14465 -2.98769
13
bifur_IRC_Cartesians_MW_output/new_data/bifur_traj4_Cartesians_MW point 246
C 0.07768 0.68384 1.27310
 C 0.07708 0.68557 -1.27380
 C 0.27994 0.94289 0.00044
 C -0.04912 -0.42672 2.04611
 C -0.04847 -0.42575 -2.04499
 F 0.07112 1.39649 1.97040
 F 0.06904 1.40000 -1.97546
 H -0.95955 -0.87989 1.88516
 H -0.95825 -0.87913 -1.88504
 H 0.69237 -1.10575 1.82988
 H 0.69261 -1.10479 -1.82749
 H 0.02691 -0.14365 2.99200
 H 0.02865 -0.14311 -2.99031
13
bifur_IRC_Cartesians_MW_output/new_data/bifur_traj4_Cartesians_MW point 247
C 0.07780 0.68317 1.27539
 C 0.07718 0.68491 -1.27610
 C 0.28583 0.93979 0.00044
 C -0.04893 -0.42607 2.04921
 C -0.04827 -0.42510 -2.04809
 F 0.06721 1.39533 1.97229
 F 0.06510 1.39885 -1.97737
 H -0.95992 -0.87856 1.88983
 H -0.95861 -0.87779 -1.88972
 H 0.69154 -1.10584 1.83233
 H 0.69179 -1.10488 -1.82992
 H 0.02876 -0.14217 2.99453
 H 0.03052 -0.14163 -2.99282
13
bifur_IRC_Cartesians_MW_output/new_data/bifur_traj4_Cartesians_MW point 248
C 0.07791 0.68252 1.27759
 C 0.07728 0.68427 -1.27830
 C 0.29147 0.93682 0.00044
 C -0.04874 -0.42545 2.05219
 C -0.04807 -0.42447 -2.05106
 F 0.06346 1.39422 1.97411
 F 0.06133 1.39776 -1.97920
 H -0.96028 -0.87728 1.89431
 H -0.95896 -0.87651 -1.89421
 H 0.69075 -1.10593 1.83467
 H 0.69100 -1.10496 -1.83225
 H 0.03054 -0.14076 2.99695
 H 0.03231 -0.14022 -2.99524
13
bifur_IRC_Cartesians_MW_output/new_data/bifur_traj4_Cartesians_MW point 249
C 0.07802 0.68190 1.27970
 C 0.07738 0.68366 -1.28041
 C 0.29688 0.93398 0.00044
 C -0.04856 -0.42486 2.05504
 C -0.04789 -0.42388 -2.05391
 F 0.05988 1.39315 1.97584
 F 0.05771 1.39671 -1.98096
 H -0.96062 -0.87606 1.89859
 H -0.95929 -0.87529 -1.89850
 H 0.68999 -1.10601 1.83692
 H 0.69024 -1.10505 -1.83448
 H 0.03223 -0.13940 2.99927
 H 0.03402 -0.13886 -2.99755
13
bifur_IRC_Cartesians_MW_output/new_data/bifur_traj4_Cartesians_MW point 250
C 0.07812 0.68131 1.28172
 C 0.07747 0.68307 -1.28243
 C 0.30206 0.93126 0.00044
 C -0.04838 -0.42429 2.05777
 C -0.04771 -0.42330 -2.05663
 F 0.05644 1.39213 1.97750
 F 0.05425 1.39570 -1.98264
 H -0.96095 -0.87489 1.90270
 H -0.95961 -0.87412 -1.90261
 H 0.68927 -1.10609 1.83907
 H 0.68952 -1.10512 -1.83661
 H 0.03386 -0.13810 3.00149
 H 0.03566 -0.13756 -2.99976
13
bifur_IRC_Cartesians_MW_output/new_data/bifur_traj4_Cartesians_MW point 251
C 0.07822 0.68074 1.28365
 C 0.07756 0.68252 -1.28436
 C 0.30701 0.92866 0.00044
 C -0.04822 -0.42374 2.06037
 C -0.04754 -0.42276 -2.05924
 F 0.05316 1.39115 1.97909
 F 0.05094 1.39474 -1.98425
 H -0.96126 -0.87377 1.90662
 H -0.95992 -0.87300 -1.90654
 H 0.68857 -1.10617 1.84112
 H 0.68883 -1.10520 -1.83865
 H 0.03542 -0.13686 3.00361
 H 0.03723 -0.13632 -3.00187
13
bifur_IRC_Cartesians_MW_output/new_data/bifur_traj4_Cartesians_MW point 252
C 0.07831 0.68021 1.28548
 C 0.07765 0.68198 -1.28620
 C 0.31171 0.92618 0.00045
 C -0.04806 -0.42322 2.06285
 C -0.04738 -0.42223 -2.06171
 F 0.05004 1.39023 1.98060
 F 0.04780 1.39383 -1.98578
 H -0.96156 -0.87271 1.91036
 H -0.96021 -0.87193 -1.91028
 H 0.68791 -1.10624 1.84308
 H 0.68817 -1.10527 -1.84060
 H 0.03690 -0.13568 3.00562
 H 0.03873 -0.13513 -3.00389
13
bifur_IRC_Cartesians_MW_output/new_data/bifur_traj4_Cartesians_MW point 253
C 0.07840 0.67970 1.28720
 C 0.07773 0.68149 -1.28791
 C 0.31611 0.92386 0.00045
 C -0.04791 -0.42274 2.06517
 C -0.04723 -0.42175 -2.06403
 F 0.04712 1.38936 1.98202
 F 0.04485 1.39298 -1.98721
 H -0.96183 -0.87172 1.91385
 H -0.96048 -0.87094 -1.91377
 H 0.68729 -1.10631 1.84491
 H 0.68755 -1.10533 -1.84241
 H 0.03828 -0.13457 3.00751
 H 0.04012 -0.13403 -3.00577
13
bifur_IRC_Cartesians_MW_output/new_data/bifur_traj4_Cartesians_MW point 254
C 0.07840 0.67970 1.28720
 C 0.07773 0.68149 -1.28791
 C 0.31611 0.92386 0.00045
 C -0.04791 -0.42274 2.06517
 C -0.04723 -0.42175 -2.06403
 F 0.04712 1.38936 1.98202
 F 0.04485 1.39298 -1.98721
 H -0.96183 -0.87172 1.91385
 H -0.96048 -0.87094 -1.91377
 H 0.68729 -1.10631 1.84491
 H 0.68755 -1.10533 -1.84241
 H 0.03828 -0.13457 3.00751
 H 0.04012 -0.13403 -3.00577
13
bifur_IRC_Cartesians_MW_output/new_data/bifur_traj4_Cartesians_MW point 255
C 0.07854 0.67888 1.29001
 C 0.07786 0.68067 -1.29073
 C 0.32333 0.92007 0.00045
 C -0.04767 -0.42194 2.06898
 C -0.04699 -0.42095 -2.06783
 F 0.04233 1.38794 1.98433
 F 0.04002 1.39157 -1.98955
 H -0.96229 -0.87009 1.91958
 H -0.96093 -0.86930 -1.91951
 H 0.68628 -1.10642 1.84791
 H 0.68654 -1.10544 -1.84539
 H 0.04056 -0.13276 3.01061
 H 0.04241 -0.13221 -3.00885
13
bifur_IRC_Cartesians_MW_output/new_data/bifur_traj4_Cartesians_MW point 256
C 0.07859 0.67861 1.29092
 C 0.07790 0.68041 -1.29165
 C 0.32567 0.91884 0.00045
 C -0.04759 -0.42169 2.07021
 C -0.04691 -0.42069 -2.06906
 F 0.04078 1.38748 1.98508
 F 0.03846 1.39112 -1.99031
 H -0.96244 -0.86956 1.92143
 H -0.96107 -0.86877 -1.92136
 H 0.68595 -1.10646 1.84888
 H 0.68622 -1.10548 -1.84635
 H 0.04129 -0.13218 3.01161
 H 0.04315 -0.13163 -3.00985
13
bifur_IRC_Cartesians_MW_output/new_data/bifur_traj4_Cartesians_MW point 257
C 0.07861 0.67846 1.29145
 C 0.07792 0.68025 -1.29217
 C 0.32702 0.91813 0.00045
 C -0.04755 -0.42154 2.07092
 C -0.04686 -0.42054 -2.06977
 F 0.03988 1.38721 1.98552
 F 0.03756 1.39086 -1.99075
 H -0.96252 -0.86925 1.92250
 H -0.96115 -0.86847 -1.92243
 H 0.68576 -1.10648 1.84944
 H 0.68603 -1.10550 -1.84691
 H 0.04171 -0.13184 3.01219
 H 0.04358 -0.13129 -3.01043
13
bifur_IRC_Cartesians_MW_output/new_data/bifur_traj4_Cartesians_MW point 258
C 0.07862 0.67840 1.29164
 C 0.07793 0.68020 -1.29237
 C 0.32752 0.91786 0.00045
 C -0.04753 -0.42148 2.07119
 C -0.04685 -0.42048 -2.07003
 F 0.03955 1.38711 1.98568
 F 0.03722 1.39076 -1.99091
 H -0.96255 -0.86914 1.92290
 H -0.96118 -0.86836 -1.92283
 H 0.68569 -1.10649 1.84965
 H 0.68596 -1.10550 -1.84712
 H 0.04187 -0.13171 3.01240
 H 0.04374 -0.13116 -3.01064
13
bifur_IRC_Cartesians_MW_output/new_data/bifur_traj4_Cartesians_MW point 259
C 0.07862 0.67842 1.29158
 C 0.07793 0.68022 -1.29230
 C 0.32735 0.91795 0.00045
 C -0.04753 -0.42150 2.07110
 C -0.04685 -0.42050 -2.06995
 F 0.03966 1.38714 1.98562
 F 0.03734 1.39079 -1.99086
 H -0.96254 -0.86918 1.92276
 H -0.96117 -0.86839 -1.92270
 H 0.68572 -1.10649 1.84958
 H 0.68598 -1.10550 -1.84705
 H 0.04182 -0.13175 3.01233
 H 0.04368 -0.13121 -3.01057
13
bifur_IRC_Cartesians_MW_output/new_data/bifur_traj4_Cartesians_MW point 260
C 0.07861 0.67850 1.29130
 C 0.07792 0.68030 -1.29203
 C 0.32665 0.91832 0.00045
 C -0.04756 -0.42158 2.07073
 C -0.04687 -0.42058 -2.06958
 F 0.04012 1.38728 1.98540
 F 0.03780 1.39093 -1.99063
 H -0.96250 -0.86934 1.92221
 H -0.96113 -0.86855 -1.92214
 H 0.68582 -1.10648 1.84929
 H 0.68608 -1.10549 -1.84676
 H 0.04160 -0.13193 3.01203
 H 0.04346 -0.13138 -3.01027
13
bifur_IRC_Cartesians_MW_output/new_data/bifur_traj4_Cartesians_MW point 261
C 0.07858 0.67863 1.29086
 C 0.07790 0.68042 -1.29159
 C 0.32552 0.91892 0.00045
 C -0.04760 -0.42170 2.07013
 C -0.04691 -0.42071 -2.06898
 F 0.04088 1.38750 1.98504
 F 0.03856 1.39115 -1.99026
 H -0.96243 -0.86959 1.92131
 H -0.96106 -0.86881 -1.92124
 H 0.68597 -1.10646 1.84882
 H 0.68624 -1.10547 -1.84629
 H 0.04124 -0.13221 3.01155
 H 0.04310 -0.13167 -3.00979
13
bifur_IRC_Cartesians_MW_output/new_data/bifur_traj4_Cartesians_MW point 262
C 0.07856 0.67880 1.29028
 C 0.07787 0.68059 -1.29101
 C 0.32404 0.91969 0.00045
 C -0.04765 -0.42187 2.06935
 C -0.04696 -0.42087 -2.06820
 F 0.04186 1.38780 1.98456
 F 0.03955 1.39144 -1.98978
 H -0.96233 -0.86993 1.92013
 H -0.96097 -0.86914 -1.92007
 H 0.68618 -1.10644 1.84820
 H 0.68644 -1.10545 -1.84568
 H 0.04078 -0.13258 3.01091
 H 0.04263 -0.13204 -3.00915
13
bifur_IRC_Cartesians_MW_output/new_data/bifur_traj4_Cartesians_MW point 263
C 0.07852 0.67900 1.28960
 C 0.07784 0.68079 -1.29033
 C 0.32229 0.92062 0.00045
 C -0.04770 -0.42206 2.06843
 C -0.04702 -0.42106 -2.06728
 F 0.04302 1.38814 1.98400
 F 0.04072 1.39178 -1.98921
 H -0.96222 -0.87032 1.91875
 H -0.96086 -0.86954 -1.91868
 H 0.68643 -1.10641 1.84747
 H 0.68669 -1.10543 -1.84496
 H 0.04023 -0.13302 3.01016
 H 0.04208 -0.13248 -3.00841
13
bifur_IRC_Cartesians_MW_output/new_data/bifur_traj4_Cartesians_MW point 264
C 0.07848 0.67921 1.28886
 C 0.07780 0.68100 -1.28958
 C 0.32038 0.92162 0.00045
 C -0.04777 -0.42227 2.06742
 C -0.04709 -0.42128 -2.06628
 F 0.04429 1.38852 1.98339
 F 0.04200 1.39215 -1.98859
 H -0.96210 -0.87075 1.91723
 H -0.96074 -0.86997 -1.91716
 H 0.68670 -1.10638 1.84668
 H 0.68696 -1.10540 -1.84417
 H 0.03963 -0.13350 3.00934
 H 0.04147 -0.13296 -3.00759
13
bifur_IRC_Cartesians_MW_output/new_data/bifur_traj4_Cartesians_MW point 265
C 0.07848 0.67921 1.28886
 C 0.07780 0.68100 -1.28958
 C 0.32038 0.92162 0.00045
 C -0.04777 -0.42227 2.06742
 C -0.04709 -0.42128 -2.06628
 F 0.04429 1.38852 1.98339
 F 0.04200 1.39215 -1.98859
 H -0.96210 -0.87075 1.91723
 H -0.96074 -0.86997 -1.91716
 H 0.68670 -1.10638 1.84668
 H 0.68696 -1.10540 -1.84417
 H 0.03963 -0.13350 3.00934
 H 0.04147 -0.13296 -3.00759
13
bifur_IRC_Cartesians_MW_output/new_data/bifur_traj4_Cartesians_MW point 266
C 0.07841 0.67964 1.28740
 C 0.07774 0.68143 -1.28812
 C 0.31663 0.92359 0.00045
 C -0.04789 -0.42268 2.06545
 C -0.04722 -0.42169 -2.06430
 F 0.04677 1.38926 1.98218
 F 0.04450 1.39287 -1.98737
 H -0.96187 -0.87160 1.91426
 H -0.96051 -0.87082 -1.91419
 H 0.68722 -1.10632 1.84512
 H 0.68748 -1.10534 -1.84263
 H 0.03845 -0.13444 3.00774
 H 0.04029 -0.13390 -3.00599
13
bifur_IRC_Cartesians_MW_output/new_data/bifur_traj4_Cartesians_MW point 267
C 0.07838 0.67983 1.28676
 C 0.07771 0.68161 -1.28748
 C 0.31500 0.92445 0.00045
 C -0.04795 -0.42286 2.06459
 C -0.04727 -0.42187 -2.06344
 F 0.04786 1.38958 1.98166
 F 0.04560 1.39319 -1.98684
 H -0.96176 -0.87197 1.91296
 H -0.96041 -0.87119 -1.91289
 H 0.68745 -1.10629 1.84444
 H 0.68771 -1.10532 -1.84195
 H 0.03793 -0.13485 3.00703
 H 0.03977 -0.13431 -3.00529
13
bifur_IRC_Cartesians_MW_output/new_data/bifur_traj4_Cartesians_MW point 268
C 0.07835 0.68000 1.28620
 C 0.07768 0.68178 -1.28692
 C 0.31355 0.92521 0.00045
 C -0.04800 -0.42302 2.06383
 C -0.04732 -0.42203 -2.06268
 F 0.04882 1.38986 1.98119
 F 0.04657 1.39347 -1.98637
 H -0.96167 -0.87230 1.91182
 H -0.96032 -0.87152 -1.91174
 H 0.68765 -1.10627 1.84384
 H 0.68791 -1.10529 -1.84135
 H 0.03748 -0.13522 3.00641
 H 0.03931 -0.13467 -3.00467
13
bifur_IRC_Cartesians_MW_output/new_data/bifur_traj4_Cartesians_MW point 269
C 0.07832 0.68014 1.28570
 C 0.07766 0.68192 -1.28642
 C 0.31227 0.92588 0.00045
 C -0.04804 -0.42316 2.06315
 C -0.04736 -0.42217 -2.06201
 F 0.04966 1.39012 1.98078
 F 0.04742 1.39372 -1.98596
 H -0.96159 -0.87258 1.91080
 H -0.96024 -0.87181 -1.91072
 H 0.68783 -1.10625 1.84331
 H 0.68809 -1.10528 -1.84083
 H 0.03708 -0.13554 3.00587
 H 0.03890 -0.13499 -3.00413
13
bifur_IRC_Cartesians_MW_output/new_data/bifur_traj4_Cartesians_MW point 270
C 0.07830 0.68027 1.28525
 C 0.07764 0.68205 -1.28597
 C 0.31113 0.92648 0.00045
 C -0.04808 -0.42329 2.06255
 C -0.04740 -0.42230 -2.06141
 F 0.05042 1.39034 1.98042
 F 0.04818 1.39394 -1.98559
 H -0.96152 -0.87284 1.90990
 H -0.96017 -0.87207 -1.90982
 H 0.68799 -1.10623 1.84284
 H 0.68825 -1.10526 -1.84036
 H 0.03672 -0.13582 3.00538
 H 0.03854 -0.13528 -3.00364
13
bifur_IRC_Cartesians_MW_output/new_data/bifur_traj4_Cartesians_MW point 271
C 0.07828 0.68039 1.28485
 C 0.07762 0.68217 -1.28557
 C 0.31009 0.92703 0.00044
 C -0.04811 -0.42340 2.06200
 C -0.04744 -0.42241 -2.06086
 F 0.05111 1.39055 1.98008
 F 0.04888 1.39414 -1.98525
 H -0.96145 -0.87308 1.90907
 H -0.96011 -0.87230 -1.90899
 H 0.68814 -1.10622 1.84241
 H 0.68839 -1.10524 -1.83993
 H 0.03639 -0.13608 3.00493
 H 0.03821 -0.13554 -3.00319
13
bifur_IRC_Cartesians_MW_output/new_data/bifur_traj4_Cartesians_MW point 272
C 0.07826 0.68050 1.28447
 C 0.07760 0.68228 -1.28518
 C 0.30911 0.92755 0.00044
 C -0.04815 -0.42351 2.06149
 C -0.04747 -0.42252 -2.06035
 F 0.05176 1.39074 1.97977
 F 0.04953 1.39433 -1.98493
 H -0.96139 -0.87330 1.90830
 H -0.96005 -0.87252 -1.90821
 H 0.68828 -1.10620 1.84200
 H 0.68853 -1.10523 -1.83952
 H 0.03608 -0.13633 3.00451
 H 0.03790 -0.13579 -3.00278
13
bifur_IRC_Cartesians_MW_output/new_data/bifur_traj4_Cartesians_MW point 273
C 0.07824 0.68061 1.28409
 C 0.07758 0.68239 -1.28481
 C 0.30815 0.92805 0.00044
 C -0.04818 -0.42362 2.06098
 C -0.04750 -0.42263 -2.05984
 F 0.05240 1.39093 1.97946
 F 0.05018 1.39452 -1.98462
 H -0.96133 -0.87352 1.90753
 H -0.95999 -0.87274 -1.90745
 H 0.68841 -1.10619 1.84160
 H 0.68867 -1.10521 -1.83913
 H 0.03578 -0.13657 3.00410
 H 0.03760 -0.13603 -3.00236
13
bifur_IRC_Cartesians_MW_output/new_data/bifur_traj4_Cartesians_MW point 274
C 0.07822 0.68073 1.28370
 C 0.07757 0.68250 -1.28441
 C 0.30714 0.92858 0.00044
 C -0.04821 -0.42373 2.06045
 C -0.04754 -0.42274 -2.05931
 F 0.05307 1.39113 1.97914
 F 0.05085 1.39472 -1.98429
 H -0.96127 -0.87374 1.90673
 H -0.95993 -0.87297 -1.90665
 H 0.68855 -1.10617 1.84118
 H 0.68881 -1.10520 -1.83871
 H 0.03546 -0.13683 3.00367
 H 0.03728 -0.13628 -3.00193
13
bifur_IRC_Cartesians_MW_output/new_data/bifur_traj4_Cartesians_MW point 275
C 0.07820 0.68086 1.28326
 C 0.07755 0.68263 -1.28398
 C 0.30602 0.92917 0.00044
 C -0.04825 -0.42385 2.05986
 C -0.04758 -0.42286 -2.05872
 F 0.05381 1.39135 1.97878
 F 0.05160 1.39493 -1.98393
 H -0.96120 -0.87400 1.90584
 H -0.95986 -0.87322 -1.90576
 H 0.68871 -1.10615 1.84072
 H 0.68896 -1.10518 -1.83825
 H 0.03511 -0.13711 3.00319
 H 0.03692 -0.13656 -3.00145
13
bifur_IRC_Cartesians_MW_output/new_data/bifur_traj4_Cartesians_MW point 276
C 0.07820 0.68086 1.28326
 C 0.07755 0.68263 -1.28398
 C 0.30602 0.92917 0.00044
 C -0.04825 -0.42385 2.05986
 C -0.04758 -0.42286 -2.05872
 F 0.05381 1.39135 1.97878
 F 0.05160 1.39493 -1.98393
 H -0.96120 -0.87400 1.90584
 H -0.95986 -0.87322 -1.90576
 H 0.68871 -1.10615 1.84072
 H 0.68896 -1.10518 -1.83825
 H 0.03511 -0.13711 3.00319
 H 0.03692 -0.13656 -3.00145
13
bifur_IRC_Cartesians_MW_output/new_data/bifur_traj4_Cartesians_MW point 277
C 0.07814 0.68117 1.28218
 C 0.07750 0.68294 -1.28289
 C 0.30324 0.93064 0.00044
 C -0.04834 -0.42416 2.05839
 C -0.04767 -0.42317 -2.05725
 F 0.05566 1.39190 1.97788
 F 0.05346 1.39547 -1.98302
 H -0.96102 -0.87463 1.90364
 H -0.95969 -0.87385 -1.90355
 H 0.68910 -1.10611 1.83956
 H 0.68935 -1.10514 -1.83710
 H 0.03423 -0.13781 3.00199
 H 0.03604 -0.13726 -3.00026
13
bifur_IRC_Cartesians_MW_output/new_data/bifur_traj4_Cartesians_MW point 278
C 0.07811 0.68136 1.28154
 C 0.07747 0.68313 -1.28225
 C 0.30160 0.93150 0.00044
 C -0.04840 -0.42434 2.05752
 C -0.04773 -0.42335 -2.05639
 F 0.05675 1.39222 1.97736
 F 0.05456 1.39579 -1.98249
 H -0.96092 -0.87500 1.90234
 H -0.95959 -0.87422 -1.90225
 H 0.68933 -1.10608 1.83888
 H 0.68958 -1.10512 -1.83642
 H 0.03372 -0.13822 3.00129
 H 0.03552 -0.13767 -2.99956
13
bifur_IRC_Cartesians_MW_output/new_data/bifur_traj4_Cartesians_MW point 279
C 0.07808 0.68156 1.28087
 C 0.07743 0.68332 -1.28158
 C 0.29988 0.93240 0.00044
 C -0.04845 -0.42452 2.05662
 C -0.04779 -0.42354 -2.05549
 F 0.05788 1.39256 1.97681
 F 0.05571 1.39613 -1.98194
 H -0.96081 -0.87538 1.90098
 H -0.95948 -0.87461 -1.90088
 H 0.68957 -1.10606 1.83817
 H 0.68982 -1.10509 -1.83572
 H 0.03318 -0.13865 3.00055
 H 0.03498 -0.13810 -2.99883
13
bifur_IRC_Cartesians_MW_output/new_data/bifur_traj4_Cartesians_MW point 280
C 0.07804 0.68176 1.28020
 C 0.07740 0.68351 -1.28091
 C 0.29816 0.93331 0.00044
 C -0.04851 -0.42471 2.05571
 C -0.04785 -0.42373 -2.05458
 F 0.05903 1.39290 1.97625
 F 0.05686 1.39646 -1.98138
 H -0.96070 -0.87577 1.89961
 H -0.95937 -0.87500 -1.89952
 H 0.68981 -1.10603 1.83745
 H 0.69006 -1.10506 -1.83500
 H 0.03264 -0.13908 2.99982
 H 0.03443 -0.13854 -2.99809
13
bifur_IRC_Cartesians_MW_output/new_data/bifur_traj4_Cartesians_MW point 281
C 0.07801 0.68195 1.27954
 C 0.07737 0.68370 -1.28025
 C 0.29648 0.93419 0.00044
 C -0.04857 -0.42490 2.05483
 C -0.04790 -0.42392 -2.05370
 F 0.06014 1.39323 1.97571
 F 0.05798 1.39679 -1.98083
 H -0.96060 -0.87615 1.89827
 H -0.95927 -0.87538 -1.89818
 H 0.69005 -1.10601 1.83675
 H 0.69030 -1.10504 -1.83431
 H 0.03211 -0.13950 2.99909
 H 0.03390 -0.13896 -2.99737
13
bifur_IRC_Cartesians_MW_output/new_data/bifur_traj4_Cartesians_MW point 282
C 0.07798 0.68213 1.27892
 C 0.07734 0.68389 -1.27962
 C 0.29487 0.93504 0.00044
 C -0.04862 -0.42508 2.05398
 C -0.04796 -0.42410 -2.05285
 F 0.06121 1.39355 1.97520
 F 0.05906 1.39710 -1.98031
 H -0.96049 -0.87652 1.89700
 H -0.95917 -0.87575 -1.89690
 H 0.69027 -1.10598 1.83608
 H 0.69052 -1.10502 -1.83365
 H 0.03160 -0.13991 2.99840
 H 0.03339 -0.13936 -2.99669
13
bifur_IRC_Cartesians_MW_output/new_data/bifur_traj4_Cartesians_MW point 283
C 0.07795 0.68230 1.27833
 C 0.07732 0.68406 -1.27904
 C 0.29337 0.93583 0.00044
 C -0.04867 -0.42524 2.05319
 C -0.04801 -0.42427 -2.05206
 F 0.06221 1.39384 1.97471
 F 0.06006 1.39739 -1.97982
 H -0.96040 -0.87686 1.89581
 H -0.95908 -0.87609 -1.89571
 H 0.69048 -1.10596 1.83546
 H 0.69073 -1.10499 -1.83303
 H 0.03113 -0.14028 2.99776
 H 0.03291 -0.13974 -2.99604
13
bifur_IRC_Cartesians_MW_output/new_data/bifur_traj4_Cartesians_MW point 284
C 0.07792 0.68246 1.27780
 C 0.07729 0.68421 -1.27851
 C 0.29200 0.93655 0.00044
 C -0.04872 -0.42539 2.05247
 C -0.04806 -0.42442 -2.05134
 F 0.06311 1.39411 1.97428
 F 0.06098 1.39765 -1.97938
 H -0.96031 -0.87716 1.89473
 H -0.95899 -0.87639 -1.89463
 H 0.69068 -1.10594 1.83489
 H 0.69092 -1.10497 -1.83246
 H 0.03070 -0.14062 2.99718
 H 0.03248 -0.14008 -2.99546
13
bifur_IRC_Cartesians_MW_output/new_data/bifur_traj4_Cartesians_MW point 285
C 0.07790 0.68259 1.27734
 C 0.07727 0.68434 -1.27805
 C 0.29082 0.93717 0.00044
 C -0.04876 -0.42552 2.05185
 C -0.04810 -0.42455 -2.05072
 F 0.06390 1.39434 1.97390
 F 0.06176 1.39788 -1.97899
 H -0.96024 -0.87743 1.89379
 H -0.95892 -0.87666 -1.89369
 H 0.69084 -1.10592 1.83440
 H 0.69109 -1.10495 -1.83198
 H 0.03033 -0.14092 2.99667
 H 0.03210 -0.14038 -2.99496
13
bifur_IRC_Cartesians_MW_output/new_data/bifur_traj4_Cartesians_MW point 286
C 0.07788 0.68270 1.27697
 C 0.07725 0.68445 -1.27767
 C 0.28987 0.93767 0.00044
 C -0.04879 -0.42563 2.05135
 C -0.04813 -0.42465 -2.05022
 F 0.06452 1.39453 1.97359
 F 0.06240 1.39807 -1.97869
 H -0.96018 -0.87764 1.89304
 H -0.95886 -0.87688 -1.89294
 H 0.69097 -1.10590 1.83401
 H 0.69122 -1.10494 -1.83159
 H 0.03003 -0.14116 2.99626
 H 0.03180 -0.14062 -2.99455
13
bifur_IRC_Cartesians_MW_output/new_data/bifur_traj4_Cartesians_MW point 287
C 0.07788 0.68270 1.27697
 C 0.07725 0.68445 -1.27767
 C 0.28987 0.93767 0.00044
 C -0.04879 -0.42563 2.05135
 C -0.04813 -0.42465 -2.05022
 F 0.06452 1.39453 1.97359
 F 0.06240 1.39807 -1.97869
 H -0.96018 -0.87764 1.89304
 H -0.95886 -0.87688 -1.89294
 H 0.69097 -1.10590 1.83401
 H 0.69122 -1.10494 -1.83159
 H 0.03003 -0.14116 2.99626
 H 0.03180 -0.14062 -2.99455
13
bifur_IRC_Cartesians_MW_output/new_data/bifur_traj4_Cartesians_MW point 288
C 0.07785 0.68283 1.27655
 C 0.07723 0.68457 -1.27725
 C 0.28880 0.93823 0.00044
 C -0.04883 -0.42574 2.05078
 C -0.04816 -0.42477 -2.04966
 F 0.06524 1.39474 1.97325
 F 0.06312 1.39828 -1.97834
 H -0.96011 -0.87789 1.89219
 H -0.95880 -0.87712 -1.89208
 H 0.69113 -1.10589 1.83356
 H 0.69137 -1.10492 -1.83114
 H 0.02969 -0.14143 2.99580
 H 0.03146 -0.14089 -2.99409
13
bifur_IRC_Cartesians_MW_output/new_data/bifur_traj4_Cartesians_MW point 289
C 0.07785 0.68285 1.27648
 C 0.07723 0.68459 -1.27719
 C 0.28863 0.93832 0.00044
 C -0.04883 -0.42576 2.05069
 C -0.04817 -0.42479 -2.04956
 F 0.06535 1.39478 1.97319
 F 0.06323 1.39831 -1.97828
 H -0.96010 -0.87793 1.89205
 H -0.95879 -0.87716 -1.89194
 H 0.69115 -1.10588 1.83349
 H 0.69140 -1.10492 -1.83107
 H 0.02964 -0.14147 2.99573
 H 0.03141 -0.14093 -2.99402
13
bifur_IRC_Cartesians_MW_output/new_data/bifur_traj4_Cartesians_MW point 290
C 0.07785 0.68285 1.27647
 C 0.07723 0.68459 -1.27718
 C 0.28860 0.93834 0.00044
 C -0.04883 -0.42577 2.05067
 C -0.04817 -0.42479 -2.04955
 F 0.06537 1.39478 1.97318
 F 0.06325 1.39832 -1.97827
 H -0.96010 -0.87793 1.89203
 H -0.95878 -0.87716 -1.89192
 H 0.69115 -1.10588 1.83348
 H 0.69140 -1.10492 -1.83106
 H 0.02963 -0.14148 2.99572
 H 0.03140 -0.14094 -2.99401
13
bifur_IRC_Cartesians_MW_output/new_data/bifur_traj4_Cartesians_MW point 291
C 0.07785 0.68284 1.27649
 C 0.07723 0.68459 -1.27719
 C 0.28864 0.93831 0.00044
 C -0.04883 -0.42576 2.05070
 C -0.04817 -0.42479 -2.04957
 F 0.06534 1.39477 1.97320
 F 0.06322 1.39831 -1.97828
 H -0.96010 -0.87792 1.89206
 H -0.95879 -0.87715 -1.89196
 H 0.69115 -1.10588 1.83350
 H 0.69139 -1.10492 -1.83108
 H 0.02964 -0.14147 2.99574
 H 0.03141 -0.14093 -2.99403
13
bifur_IRC_Cartesians_MW_output/new_data/bifur_traj4_Cartesians_MW point 292
C 0.07785 0.68284 1.27651
 C 0.07723 0.68458 -1.27722
 C 0.28870 0.93828 0.00044
 C -0.04883 -0.42576 2.05073
 C -0.04817 -0.42478 -2.04960
 F 0.06530 1.39476 1.97322
 F 0.06318 1.39830 -1.97830
 H -0.96011 -0.87791 1.89211
 H -0.95879 -0.87714 -1.89200
 H 0.69114 -1.10588 1.83352
 H 0.69139 -1.10492 -1.83110
 H 0.02966 -0.14145 2.99576
 H 0.03143 -0.14091 -2.99405
13
bifur_IRC_Cartesians_MW_output/new_data/bifur_traj4_Cartesians_MW point 293
C 0.07785 0.68283 1.27652
 C 0.07723 0.68458 -1.27723
 C 0.28873 0.93827 0.00044
 C -0.04883 -0.42575 2.05074
 C -0.04817 -0.42478 -2.04962
 F 0.06528 1.39476 1.97323
 F 0.06316 1.39829 -1.97831
 H -0.96011 -0.87790 1.89213
 H -0.95879 -0.87713 -1.89203
 H 0.69113 -1.10588 1.83353
 H 0.69138 -1.10492 -1.83111
 H 0.02967 -0.14145 2.99577
 H 0.03144 -0.14091 -2.99406
13
bifur_IRC_Cartesians_MW_output/new_data/bifur_traj4_Cartesians_MW point 294
C 0.07785 0.68284 1.27652
 C 0.07723 0.68458 -1.27722
 C 0.28871 0.93828 0.00044
 C -0.04883 -0.42575 2.05073
 C -0.04817 -0.42478 -2.04961
 F 0.06529 1.39476 1.97322
 F 0.06317 1.39829 -1.97831
 H -0.96011 -0.87791 1.89212
 H -0.95879 -0.87714 -1.89201
 H 0.69114 -1.10588 1.83353
 H 0.69138 -1.10492 -1.83111
 H 0.02967 -0.14145 2.99577
 H 0.03144 -0.14091 -2.99406
13
bifur_IRC_Cartesians_MW_output/new_data/bifur_traj4_Cartesians_MW point 295
C 0.07785 0.68285 1.27648
 C 0.07723 0.68459 -1.27719
 C 0.28863 0.93832 0.00044
 C -0.04883 -0.42576 2.05069
 C -0.04817 -0.42479 -2.04957
 F 0.06535 1.39478 1.97319
 F 0.06323 1.39831 -1.97828
 H -0.96010 -0.87793 1.89205
 H -0.95879 -0.87716 -1.89195
 H 0.69115 -1.10588 1.83349
 H 0.69140 -1.10492 -1.83107
 H 0.02964 -0.14147 2.99573
 H 0.03141 -0.14093 -2.99402
13
bifur_IRC_Cartesians_MW_output/new_data/bifur_traj4_Cartesians_MW point 296
C 0.07785 0.68287 1.27642
 C 0.07723 0.68461 -1.27712
 C 0.28845 0.93841 0.00044
 C -0.04884 -0.42578 2.05060
 C -0.04818 -0.42481 -2.04947
 F 0.06547 1.39481 1.97314
 F 0.06335 1.39834 -1.97822
 H -0.96009 -0.87797 1.89191
 H -0.95878 -0.87720 -1.89181
 H 0.69117 -1.10588 1.83342
 H 0.69142 -1.10492 -1.83100
 H 0.02958 -0.14152 2.99565
 H 0.03135 -0.14098 -2.99395
13
bifur_IRC_Cartesians_MW_output/new_data/bifur_traj4_Cartesians_MW point 297
C 0.07784 0.68290 1.27630
 C 0.07722 0.68464 -1.27701
 C 0.28816 0.93857 0.00044
 C -0.04885 -0.42581 2.05044
 C -0.04819 -0.42484 -2.04932
 F 0.06566 1.39487 1.97304
 F 0.06354 1.39840 -1.97813
 H -0.96007 -0.87803 1.89168
 H -0.95876 -0.87726 -1.89158
 H 0.69121 -1.10588 1.83330
 H 0.69146 -1.10491 -1.83088
 H 0.02949 -0.14159 2.99553
 H 0.03126 -0.14105 -2.99382
13
bifur_IRC_Cartesians_MW_output/new_data/bifur_traj4_Cartesians_MW point 298
C 0.07784 0.68290 1.27630
 C 0.07722 0.68464 -1.27701
 C 0.28816 0.93857 0.00044
 C -0.04885 -0.42581 2.05044
 C -0.04819 -0.42484 -2.04932
 F 0.06566 1.39487 1.97304
 F 0.06354 1.39840 -1.97813
 H -0.96007 -0.87803 1.89168
 H -0.95876 -0.87726 -1.89158
 H 0.69121 -1.10588 1.83330
 H 0.69146 -1.10491 -1.83088
 H 0.02949 -0.14159 2.99553
 H 0.03126 -0.14105 -2.99382
13
bifur_IRC_Cartesians_MW_output/new_data/bifur_traj4_Cartesians_MW point 299
C 0.07782 0.68302 1.27590
 C 0.07720 0.68476 -1.27660
 C 0.28712 0.93911 0.00044
 C -0.04888 -0.42593 2.04989
 C -0.04822 -0.42496 -2.04877
 F 0.06635 1.39507 1.97271
 F 0.06424 1.39860 -1.97779
 H -0.96001 -0.87827 1.89086
 H -0.95869 -0.87750 -1.89075
 H 0.69136 -1.10586 1.83286
 H 0.69161 -1.10490 -1.83045
 H 0.02917 -0.14185 2.99508
 H 0.03093 -0.14131 -2.99338
13
bifur_IRC_Cartesians_MW_output/new_data/bifur_traj4_Cartesians_MW point 300
C 0.07781 0.68311 1.27559
 C 0.07719 0.68485 -1.27629
 C 0.28633 0.93953 0.00044
 C -0.04891 -0.42602 2.04948
 C -0.04825 -0.42504 -2.04835
 F 0.06688 1.39523 1.97245
 F 0.06477 1.39876 -1.97753
 H -0.95996 -0.87845 1.89023
 H -0.95864 -0.87768 -1.89012
 H 0.69147 -1.10585 1.83253
 H 0.69172 -1.10489 -1.83012
 H 0.02892 -0.14205 2.99474
 H 0.03068 -0.14151 -2.99304
13
bifur_IRC_Cartesians_MW_output/new_data/bifur_traj4_Cartesians_MW point 301
C 0.07779 0.68322 1.27521
 C 0.07717 0.68496 -1.27591
 C 0.28535 0.94005 0.00044
 C -0.04894 -0.42612 2.04896
 C -0.04828 -0.42515 -2.04784
 F 0.06753 1.39542 1.97214
 F 0.06542 1.39895 -1.97722
 H -0.95989 -0.87867 1.88945
 H -0.95858 -0.87790 -1.88934
 H 0.69161 -1.10583 1.83213
 H 0.69185 -1.10487 -1.82972
 H 0.02861 -0.14229 2.99432
 H 0.03037 -0.14176 -2.99262
13
bifur_IRC_Cartesians_MW_output/new_data/bifur_traj4_Cartesians_MW point 302
C 0.07776 0.68335 1.27477
 C 0.07715 0.68509 -1.27547
 C 0.28423 0.94064 0.00044
 C -0.04898 -0.42625 2.04837
 C -0.04832 -0.42528 -2.04725
 F 0.06827 1.39564 1.97178
 F 0.06618 1.39916 -1.97685
 H -0.95982 -0.87892 1.88856
 H -0.95851 -0.87815 -1.88845
 H 0.69177 -1.10581 1.83166
 H 0.69201 -1.10486 -1.82926
 H 0.02826 -0.14258 2.99384
 H 0.03001 -0.14204 -2.99214
13
bifur_IRC_Cartesians_MW_output/new_data/bifur_traj4_Cartesians_MW point 303
C 0.07774 0.68349 1.27429
 C 0.07713 0.68523 -1.27499
 C 0.28301 0.94128 0.00044
 C -0.04902 -0.42638 2.04773
 C -0.04836 -0.42541 -2.04661
 F 0.06908 1.39588 1.97139
 F 0.06699 1.39940 -1.97645
 H -0.95975 -0.87920 1.88759
 H -0.95844 -0.87843 -1.88748
 H 0.69194 -1.10579 1.83115
 H 0.69218 -1.10484 -1.82875
 H 0.02787 -0.14288 2.99332
 H 0.02963 -0.14234 -2.99162
13
bifur_IRC_Cartesians_MW_output/new_data/bifur_traj4_Cartesians_MW point 304
C 0.07771 0.68363 1.27380
 C 0.07711 0.68537 -1.27450
 C 0.28174 0.94194 0.00044
 C -0.04906 -0.42652 2.04706
 C -0.04840 -0.42555 -2.04594
 F 0.06992 1.39613 1.97098
 F 0.06784 1.39965 -1.97604
 H -0.95967 -0.87948 1.88659
 H -0.95836 -0.87872 -1.88648
 H 0.69212 -1.10578 1.83063
 H 0.69236 -1.10482 -1.82823
 H 0.02747 -0.14320 2.99278
 H 0.02923 -0.14266 -2.99108
13
bifur_IRC_Cartesians_MW_output/new_data/bifur_traj4_Cartesians_MW point 305
C 0.07769 0.68378 1.27330
 C 0.07708 0.68551 -1.27400
 C 0.28047 0.94262 0.00044
 C -0.04911 -0.42666 2.04639
 C -0.04845 -0.42569 -2.04527
 F 0.07077 1.39639 1.97057
 F 0.06869 1.39989 -1.97563
 H -0.95959 -0.87977 1.88558
 H -0.95828 -0.87900 -1.88547
 H 0.69229 -1.10576 1.83010
 H 0.69254 -1.10480 -1.82771
 H 0.02707 -0.14352 2.99223
 H 0.02882 -0.14298 -2.99053
13
bifur_IRC_Cartesians_MW_output/new_data/bifur_traj4_Cartesians_MW point 306
C 0.07766 0.68392 1.27281
 C 0.07706 0.68566 -1.27351
 C 0.27921 0.94328 0.00044
 C -0.04915 -0.42680 2.04572
 C -0.04849 -0.42583 -2.04461
 F 0.07160 1.39663 1.97017
 F 0.06953 1.40014 -1.97522
 H -0.95951 -0.88005 1.88458
 H -0.95821 -0.87929 -1.88447
 H 0.69247 -1.10574 1.82958
 H 0.69271 -1.10478 -1.82719
 H 0.02668 -0.14384 2.99169
 H 0.02842 -0.14330 -2.98999
13
bifur_IRC_Cartesians_MW_output/new_data/bifur_traj4_Cartesians_MW point 307
C 0.07764 0.68406 1.27233
 C 0.07704 0.68579 -1.27303
 C 0.27798 0.94393 0.00043
 C -0.04919 -0.42694 2.04507
 C -0.04853 -0.42597 -2.04396
 F 0.07242 1.39688 1.96977
 F 0.07036 1.40038 -1.97482
 H -0.95943 -0.88033 1.88360
 H -0.95813 -0.87957 -1.88349
 H 0.69264 -1.10572 1.82906
 H 0.69289 -1.10476 -1.82668
 H 0.02629 -0.14415 2.99116
 H 0.02803 -0.14361 -2.98947
13
bifur_IRC_Cartesians_MW_output/new_data/bifur_traj4_Cartesians_MW point 308
C 0.07762 0.68420 1.27186
 C 0.07702 0.68593 -1.27256
 C 0.27677 0.94456 0.00043
 C -0.04923 -0.42707 2.04444
 C -0.04857 -0.42610 -2.04332
 F 0.07322 1.39711 1.96938
 F 0.07116 1.40061 -1.97443
 H -0.95935 -0.88061 1.88264
 H -0.95805 -0.87984 -1.88253
 H 0.69281 -1.10570 1.82856
 H 0.69305 -1.10474 -1.82618
 H 0.02591 -0.14445 2.99064
 H 0.02765 -0.14391 -2.98895
13
bifur_IRC_Cartesians_MW_output/new_data/bifur_traj4_Cartesians_MW point 309
C 0.07762 0.68420 1.27186
 C 0.07702 0.68593 -1.27256
 C 0.27677 0.94456 0.00043
 C -0.04923 -0.42707 2.04444
 C -0.04857 -0.42610 -2.04332
 F 0.07322 1.39711 1.96938
 F 0.07116 1.40061 -1.97443
 H -0.95935 -0.88061 1.88264
 H -0.95805 -0.87984 -1.88253
 H 0.69281 -1.10570 1.82856
 H 0.69305 -1.10474 -1.82618
 H 0.02591 -0.14445 2.99064
 H 0.02765 -0.14391 -2.98895
13
bifur_IRC_Cartesians_MW_output/new_data/bifur_traj4_Cartesians_MW point 310
C 0.07757 0.68448 1.27093
 C 0.07697 0.68620 -1.27163
 C 0.27438 0.94582 0.00043
 C -0.04931 -0.42733 2.04318
 C -0.04866 -0.42637 -2.04207
 F 0.07481 1.39759 1.96862
 F 0.07276 1.40108 -1.97365
 H -0.95920 -0.88115 1.88075
 H -0.95791 -0.88038 -1.88063
 H 0.69315 -1.10566 1.82757
 H 0.69339 -1.10471 -1.82519
 H 0.02516 -0.14505 2.98962
 H 0.02689 -0.14451 -2.98793
13
bifur_IRC_Cartesians_MW_output/new_data/bifur_traj4_Cartesians_MW point 311
C 0.07755 0.68461 1.27048
 C 0.07695 0.68633 -1.27118
 C 0.27323 0.94642 0.00043
 C -0.04935 -0.42746 2.04257
 C -0.04869 -0.42649 -2.04146
 F 0.07557 1.39781 1.96825
 F 0.07353 1.40130 -1.97328
 H -0.95913 -0.88140 1.87984
 H -0.95784 -0.88064 -1.87972
 H 0.69331 -1.10564 1.82709
 H 0.69355 -1.10469 -1.82472
 H 0.02480 -0.14534 2.98913
 H 0.02653 -0.14480 -2.98744
13
bifur_IRC_Cartesians_MW_output/new_data/bifur_traj4_Cartesians_MW point 312
C 0.07752 0.68473 1.27008
 C 0.07694 0.68645 -1.27077
 C 0.27219 0.94697 0.00043
 C -0.04938 -0.42757 2.04202
 C -0.04873 -0.42661 -2.04091
 F 0.07626 1.39802 1.96791
 F 0.07423 1.40150 -1.97294
 H -0.95906 -0.88164 1.87901
 H -0.95777 -0.88088 -1.87889
 H 0.69346 -1.10563 1.82666
 H 0.69370 -1.10468 -1.82429
 H 0.02447 -0.14560 2.98868
 H 0.02620 -0.14506 -2.98699
13
bifur_IRC_Cartesians_MW_output/new_data/bifur_traj4_Cartesians_MW point 313
C 0.07751 0.68483 1.26973
 C 0.07692 0.68655 -1.27043
 C 0.27131 0.94743 0.00043
 C -0.04941 -0.42767 2.04156
 C -0.04876 -0.42671 -2.04045
 F 0.07684 1.39819 1.96763
 F 0.07481 1.40167 -1.97266
 H -0.95901 -0.88184 1.87832
 H -0.95772 -0.88108 -1.87819
 H 0.69358 -1.10561 1.82630
 H 0.69382 -1.10466 -1.82393
 H 0.02419 -0.14582 2.98831
 H 0.02592 -0.14528 -2.98662
13
bifur_IRC_Cartesians_MW_output/new_data/bifur_traj4_Cartesians_MW point 314
C 0.07749 0.68490 1.26948
 C 0.07691 0.68662 -1.27018
 C 0.27067 0.94777 0.00043
 C -0.04943 -0.42774 2.04122
 C -0.04878 -0.42678 -2.04011
 F 0.07727 1.39832 1.96743
 F 0.07524 1.40180 -1.97245
 H -0.95897 -0.88198 1.87781
 H -0.95768 -0.88122 -1.87768
 H 0.69367 -1.10560 1.82603
 H 0.69391 -1.10465 -1.82366
 H 0.02399 -0.14598 2.98803
 H 0.02572 -0.14544 -2.98634
13
bifur_IRC_Cartesians_MW_output/new_data/bifur_traj4_Cartesians_MW point 315
C 0.07749 0.68494 1.26935
 C 0.07690 0.68666 -1.27004
 C 0.27032 0.94795 0.00043
 C -0.04945 -0.42778 2.04104
 C -0.04879 -0.42682 -2.03993
 F 0.07750 1.39838 1.96732
 F 0.07547 1.40186 -1.97234
 H -0.95895 -0.88206 1.87753
 H -0.95766 -0.88130 -1.87741
 H 0.69372 -1.10560 1.82589
 H 0.69396 -1.10465 -1.82352
 H 0.02388 -0.14607 2.98788
 H 0.02561 -0.14553 -2.98620
13
bifur_IRC_Cartesians_MW_output/new_data/bifur_traj4_Cartesians_MW point 316
C 0.07749 0.68494 1.26936
 C 0.07690 0.68666 -1.27005
 C 0.27034 0.94794 0.00043
 C -0.04945 -0.42778 2.04105
 C -0.04879 -0.42681 -2.03994
 F 0.07749 1.39838 1.96732
 F 0.07546 1.40186 -1.97234
 H -0.95895 -0.88206 1.87754
 H -0.95766 -0.88130 -1.87742
 H 0.69371 -1.10560 1.82589
 H 0.69395 -1.10465 -1.82353
 H 0.02389 -0.14606 2.98789
 H 0.02561 -0.14553 -2.98620
13
bifur_IRC_Cartesians_MW_output/new_data/bifur_traj4_Cartesians_MW point 317
C 0.07750 0.68489 1.26953
 C 0.07691 0.68661 -1.27022
 C 0.27078 0.94771 0.00043
 C -0.04943 -0.42773 2.04128
 C -0.04878 -0.42677 -2.04017
 F 0.07719 1.39830 1.96746
 F 0.07517 1.40177 -1.97248
 H -0.95898 -0.88196 1.87789
 H -0.95769 -0.88120 -1.87777
 H 0.69365 -1.10560 1.82607
 H 0.69389 -1.10465 -1.82371
 H 0.02402 -0.14595 2.98808
 H 0.02575 -0.14542 -2.98639
13
bifur_IRC_Cartesians_MW_output/new_data/bifur_traj4_Cartesians_MW point 318
C 0.07752 0.68478 1.26989
 C 0.07693 0.68650 -1.27058
 C 0.27170 0.94723 0.00043
 C -0.04940 -0.42763 2.04177
 C -0.04875 -0.42666 -2.04066
 F 0.07658 1.39811 1.96776
 F 0.07455 1.40159 -1.97278
 H -0.95903 -0.88175 1.87863
 H -0.95774 -0.88099 -1.87850
 H 0.69352 -1.10562 1.82646
 H 0.69376 -1.10467 -1.82409
 H 0.02432 -0.14572 2.98847
 H 0.02604 -0.14518 -2.98679
13
bifur_IRC_Cartesians_MW_output/new_data/bifur_traj4_Cartesians_MW point 319
C 0.07754 0.68461 1.27046
 C 0.07695 0.68634 -1.27116
 C 0.27318 0.94645 0.00043
 C -0.04935 -0.42746 2.04254
 C -0.04870 -0.42650 -2.04143
 F 0.07560 1.39782 1.96823
 F 0.07356 1.40131 -1.97326
 H -0.95913 -0.88142 1.87980
 H -0.95783 -0.88065 -1.87968
 H 0.69332 -1.10564 1.82707
 H 0.69356 -1.10469 -1.82470
 H 0.02478 -0.14535 2.98911
 H 0.02651 -0.14481 -2.98742
13
bifur_IRC_Cartesians_MW_output/new_data/bifur_traj4_Cartesians_MW point 320
C 0.07754 0.68461 1.27046
 C 0.07695 0.68634 -1.27116
 C 0.27318 0.94645 0.00043
 C -0.04935 -0.42746 2.04254
 C -0.04870 -0.42650 -2.04143
 F 0.07560 1.39782 1.96823
 F 0.07356 1.40131 -1.97326
 H -0.95913 -0.88142 1.87980
 H -0.95783 -0.88065 -1.87968
 H 0.69332 -1.10564 1.82707
 H 0.69356 -1.10469 -1.82470
 H 0.02478 -0.14535 2.98911
 H 0.02651 -0.14481 -2.98742
13
bifur_IRC_Cartesians_MW_output/new_data/bifur_traj4_Cartesians_MW point 321
C 0.07764 0.68407 1.27231
 C 0.07704 0.68580 -1.27301
 C 0.27793 0.94395 0.00043
 C -0.04919 -0.42694 2.04505
 C -0.04853 -0.42597 -2.04394
 F 0.07245 1.39689 1.96976
 F 0.07039 1.40039 -1.97481
 H -0.95943 -0.88034 1.88357
 H -0.95813 -0.87958 -1.88345
 H 0.69265 -1.10572 1.82905
 H 0.69289 -1.10476 -1.82666
 H 0.02628 -0.14416 2.99114
 H 0.02802 -0.14362 -2.98945
13
bifur_IRC_Cartesians_MW_output/new_data/bifur_traj4_Cartesians_MW point 322
C 0.07770 0.68370 1.27358
 C 0.07710 0.68543 -1.27428
 C 0.28118 0.94224 0.00044
 C -0.04908 -0.42658 2.04676
 C -0.04842 -0.42561 -2.04565
 F 0.07029 1.39624 1.97080
 F 0.06821 1.39975 -1.97586
 H -0.95963 -0.87961 1.88615
 H -0.95833 -0.87884 -1.88603
 H 0.69219 -1.10577 1.83040
 H 0.69244 -1.10481 -1.82800
 H 0.02730 -0.14334 2.99254
 H 0.02905 -0.14280 -2.99084
13
bifur_IRC_Cartesians_MW_output/new_data/bifur_traj4_Cartesians_MW point 323
C 0.07778 0.68327 1.27504
 C 0.07717 0.68501 -1.27575
 C 0.28493 0.94027 0.00044
 C -0.04896 -0.42617 2.04874
 C -0.04830 -0.42520 -2.04762
 F 0.06780 1.39551 1.97201
 F 0.06570 1.39903 -1.97708
 H -0.95987 -0.87876 1.88912
 H -0.95856 -0.87799 -1.88901
 H 0.69167 -1.10582 1.83195
 H 0.69191 -1.10487 -1.82955
 H 0.02848 -0.14240 2.99415
 H 0.03024 -0.14186 -2.99244
13
bifur_IRC_Cartesians_MW_output/new_data/bifur_traj4_Cartesians_MW point 324
C 0.07786 0.68279 1.27667
 C 0.07724 0.68454 -1.27737
 C 0.28910 0.93807 0.00044
 C -0.04882 -0.42571 2.05094
 C -0.04815 -0.42474 -2.04981
 F 0.06504 1.39468 1.97334
 F 0.06292 1.39822 -1.97843
 H -0.96013 -0.87782 1.89242
 H -0.95882 -0.87705 -1.89232
 H 0.69108 -1.10589 1.83369
 H 0.69133 -1.10493 -1.83127
 H 0.02979 -0.14135 2.99593
 H 0.03156 -0.14081 -2.99422
13
bifur_IRC_Cartesians_MW_output/new_data/bifur_traj4_Cartesians_MW point 325
C 0.07795 0.68227 1.27844
 C 0.07732 0.68402 -1.27915
 C 0.29366 0.93568 0.00044
 C -0.04866 -0.42521 2.05334
 C -0.04800 -0.42423 -2.05221
 F 0.06201 1.39378 1.97481
 F 0.05987 1.39733 -1.97991
 H -0.96042 -0.87679 1.89604
 H -0.95910 -0.87602 -1.89594
 H 0.69044 -1.10596 1.83558
 H 0.69069 -1.10500 -1.83315
 H 0.03122 -0.14021 2.99789
 H 0.03300 -0.13967 -2.99617
13
bifur_IRC_Cartesians_MW_output/new_data/bifur_traj4_Cartesians_MW point 326
C 0.07805 0.68170 1.28038
 C 0.07741 0.68346 -1.28109
 C 0.29862 0.93306 0.00044
 C -0.04850 -0.42466 2.05596
 C -0.04783 -0.42368 -2.05483
 F 0.05872 1.39281 1.97640
 F 0.05655 1.39637 -1.98153
 H -0.96073 -0.87567 1.89998
 H -0.95940 -0.87490 -1.89988
 H 0.68975 -1.10604 1.83764
 H 0.69000 -1.10507 -1.83520
 H 0.03278 -0.13896 3.00001
 H 0.03458 -0.13842 -2.99829
13
bifur_IRC_Cartesians_MW_output/new_data/bifur_traj4_Cartesians_MW point 327
C 0.07816 0.68108 1.28249
 C 0.07751 0.68285 -1.28320
 C 0.30403 0.93022 0.00044
 C -0.04832 -0.42407 2.05881
 C -0.04765 -0.42308 -2.05767
 F 0.05513 1.39174 1.97814
 F 0.05293 1.39532 -1.98328
 H -0.96107 -0.87445 1.90427
 H -0.95974 -0.87367 -1.90418
 H 0.68899 -1.10612 1.83989
 H 0.68924 -1.10515 -1.83743
 H 0.03448 -0.13761 3.00233
 H 0.03629 -0.13706 -3.00060
13
bifur_IRC_Cartesians_MW_output/new_data/bifur_traj4_Cartesians_MW point 328
C 0.07827 0.68041 1.28478
 C 0.07762 0.68219 -1.28550
 C 0.30992 0.92712 0.00044
 C -0.04812 -0.42342 2.06191
 C -0.04744 -0.42243 -2.06077
 F 0.05122 1.39058 1.98003
 F 0.04899 1.39418 -1.98520
 H -0.96144 -0.87312 1.90894
 H -0.96010 -0.87234 -1.90886
 H 0.68816 -1.10621 1.84234
 H 0.68842 -1.10524 -1.83986
 H 0.03634 -0.13613 3.00486
 H 0.03816 -0.13558 -3.00312
13
bifur_IRC_Cartesians_MW_output/new_data/bifur_traj4_Cartesians_MW point 329
C 0.07840 0.67968 1.28727
 C 0.07773 0.68147 -1.28799
 C 0.31630 0.92376 0.00045
 C -0.04790 -0.42272 2.06527
 C -0.04723 -0.42173 -2.06413
 F 0.04699 1.38932 1.98208
 F 0.04473 1.39294 -1.98727
 H -0.96185 -0.87167 1.91400
 H -0.96049 -0.87089 -1.91392
 H 0.68727 -1.10631 1.84499
 H 0.68753 -1.10534 -1.84249
 H 0.03834 -0.13453 3.00759
 H 0.04018 -0.13398 -3.00585
13
bifur_IRC_Cartesians_MW_output/new_data/bifur_traj4_Cartesians_MW point 330
C 0.07854 0.67891 1.28991
 C 0.07785 0.68070 -1.29063
 C 0.32308 0.92020 0.00045
 C -0.04768 -0.42197 2.06885
 C -0.04700 -0.42098 -2.06770
 F 0.04250 1.38799 1.98425
 F 0.04019 1.39162 -1.98947
 H -0.96227 -0.87014 1.91937
 H -0.96091 -0.86936 -1.91931
 H 0.68632 -1.10642 1.84780
 H 0.68658 -1.10544 -1.84529
 H 0.04048 -0.13283 3.01050
 H 0.04233 -0.13228 -3.00874
13
bifur_IRC_Cartesians_MW_output/new_data/bifur_traj4_Cartesians_MW point 331
C 0.07854 0.67891 1.28991
 C 0.07785 0.68070 -1.29063
 C 0.32308 0.92020 0.00045
 C -0.04768 -0.42197 2.06885
 C -0.04700 -0.42098 -2.06770
 F 0.04250 1.38799 1.98425
 F 0.04019 1.39162 -1.98947
 H -0.96227 -0.87014 1.91937
 H -0.96091 -0.86936 -1.91931
 H 0.68632 -1.10642 1.84780
 H 0.68658 -1.10544 -1.84529
 H 0.04048 -0.13283 3.01050
 H 0.04233 -0.13228 -3.00874
13
bifur_IRC_Cartesians_MW_output/new_data/bifur_traj4_Cartesians_MW point 332
C 0.07882 0.67730 1.29538
 C 0.07811 0.67911 -1.29611
 C 0.33712 0.91282 0.00045
 C -0.04721 -0.42043 2.07625
 C -0.04652 -0.41942 -2.07508
 F 0.03318 1.38522 1.98876
 F 0.03081 1.38890 -1.99403
 H -0.96316 -0.86697 1.93051
 H -0.96178 -0.86618 -1.93045
 H 0.68435 -1.10664 1.85363
 H 0.68462 -1.10565 -1.85108
 H 0.04489 -0.12930 3.01652
 H 0.04678 -0.12875 -3.01474
13
bifur_IRC_Cartesians_MW_output/new_data/bifur_traj4_Cartesians_MW point 333
C 0.07895 0.67650 1.29812
 C 0.07823 0.67832 -1.29886
 C 0.34415 0.90911 0.00046
 C -0.04697 -0.41965 2.07995
 C -0.04628 -0.41864 -2.07879
 F 0.02851 1.38383 1.99102
 F 0.02610 1.38753 -1.99631
 H -0.96360 -0.86538 1.93609
 H -0.96221 -0.86459 -1.93604
 H 0.68336 -1.10675 1.85656
 H 0.68363 -1.10575 -1.85398
 H 0.04710 -0.12754 3.01953
 H 0.04901 -0.12699 -3.01775
13
bifur_IRC_Cartesians_MW_output/new_data/bifur_traj4_Cartesians_MW point 334
C 0.07910 0.67568 1.30089
 C 0.07836 0.67752 -1.30163
 C 0.35124 0.90538 0.00046
 C -0.04673 -0.41887 2.08369
 C -0.04604 -0.41786 -2.08252
 F 0.02381 1.38243 1.99330
 F 0.02136 1.38616 -1.99861
 H -0.96405 -0.86378 1.94171
 H -0.96265 -0.86299 -1.94167
 H 0.68237 -1.10686 1.85950
 H 0.68264 -1.10586 -1.85691
 H 0.04933 -0.12576 3.02257
 H 0.05125 -0.12520 -3.02078
13
bifur_IRC_Cartesians_MW_output/new_data/bifur_traj4_Cartesians_MW point 335
C 0.07924 0.67486 1.30371
 C 0.07849 0.67670 -1.30446
 C 0.35849 0.90157 0.00046
 C -0.04649 -0.41808 2.08751
 C -0.04579 -0.41706 -2.08633
 F 0.01900 1.38101 1.99562
 F 0.01651 1.38475 -2.00097
 H -0.96451 -0.86214 1.94746
 H -0.96309 -0.86135 -1.94743
 H 0.68135 -1.10697 1.86251
 H 0.68163 -1.10597 -1.85990
 H 0.05161 -0.12394 3.02568
 H 0.05355 -0.12338 -3.02388
13
bifur_IRC_Cartesians_MW_output/new_data/bifur_traj4_Cartesians_MW point 336
C 0.07939 0.67400 1.30664
 C 0.07863 0.67585 -1.30739
 C 0.36600 0.89762 0.00046
 C -0.04624 -0.41725 2.09147
 C -0.04553 -0.41622 -2.09029
 F 0.01402 1.37953 1.99803
 F 0.01149 1.38329 -2.00341
 H -0.96498 -0.86045 1.95342
 H -0.96356 -0.85965 -1.95339
 H 0.68030 -1.10709 1.86564
 H 0.68058 -1.10608 -1.86299
 H 0.05398 -0.12205 3.02890
 H 0.05593 -0.12150 -3.02709
13
bifur_IRC_Cartesians_MW_output/new_data/bifur_traj4_Cartesians_MW point 337
C 0.07955 0.67310 1.30971
 C 0.07877 0.67496 -1.31046
 C 0.37387 0.89348 0.00046
 C -0.04597 -0.41638 2.09562
 C -0.04527 -0.41535 -2.09443
 F 0.00880 1.37797 2.00056
 F 0.00623 1.38177 -2.00596
 H -0.96548 -0.85867 1.95966
 H -0.96404 -0.85787 -1.95964
 H 0.67919 -1.10721 1.86890
 H 0.67948 -1.10620 -1.86624
 H 0.05645 -0.12008 3.03227
 H 0.05843 -0.11952 -3.03045
13
bifur_IRC_Cartesians_MW_output/new_data/bifur_traj4_Cartesians_MW point 338
C 0.07971 0.67215 1.31294
 C 0.07892 0.67402 -1.31370
 C 0.38217 0.88911 0.00047
 C -0.04570 -0.41547 2.10000
 C -0.04498 -0.41443 -2.09880
 F 0.00329 1.37634 2.00323
 F 0.00068 1.38015 -2.00866
 H -0.96600 -0.85679 1.96624
 H -0.96455 -0.85599 -1.96624
 H 0.67803 -1.10734 1.87235
 H 0.67831 -1.10632 -1.86967
 H 0.05906 -0.11799 3.03583
 H 0.06106 -0.11744 -3.03400
13
bifur_IRC_Cartesians_MW_output/new_data/bifur_traj4_Cartesians_MW point 339
C 0.07989 0.67114 1.31637
 C 0.07908 0.67303 -1.31713
 C 0.39096 0.88449 0.00047
 C -0.04540 -0.41450 2.10462
 C -0.04468 -0.41346 -2.10342
 F -0.00254 1.37461 2.00605
 F -0.00520 1.37845 -2.01151
 H -0.96655 -0.85481 1.97321
 H -0.96510 -0.85400 -1.97321
 H 0.67680 -1.10748 1.87600
 H 0.67709 -1.10645 -1.87329
 H 0.06183 -0.11579 3.03960
 H 0.06384 -0.11523 -3.03775
13
bifur_IRC_Cartesians_MW_output/new_data/bifur_traj4_Cartesians_MW point 340
C 0.08007 0.67008 1.31998
 C 0.07924 0.67199 -1.32074
 C 0.40022 0.87962 0.00047
 C -0.04509 -0.41348 2.10951
 C -0.04437 -0.41244 -2.10830
 F -0.00868 1.37278 2.00902
 F -0.01139 1.37665 -2.01452
 H -0.96714 -0.85272 1.98055
 H -0.96567 -0.85190 -1.98057
 H 0.67550 -1.10762 1.87985
 H 0.67579 -1.10659 -1.87711
 H 0.06474 -0.11346 3.04357
 H 0.06678 -0.11290 -3.04171
13
bifur_IRC_Cartesians_MW_output/new_data/bifur_traj4_Cartesians_MW point 341
C 0.08026 0.66898 1.32376
 C 0.07942 0.67089 -1.32453
 C 0.40992 0.87452 0.00048
 C -0.04477 -0.41242 2.11462
 C -0.04404 -0.41136 -2.11340
 F -0.01512 1.37087 2.01213
 F -0.01788 1.37477 -2.01767
 H -0.96775 -0.85053 1.98824
 H -0.96626 -0.84971 -1.98827
 H 0.67414 -1.10778 1.88388
 H 0.67444 -1.10674 -1.88111
 H 0.06779 -0.11103 3.04772
 H 0.06985 -0.11047 -3.04586
13
bifur_IRC_Cartesians_MW_output/new_data/bifur_traj4_Cartesians_MW point 342
C 0.08026 0.66898 1.32376
 C 0.07942 0.67089 -1.32453
 C 0.40992 0.87452 0.00048
 C -0.04477 -0.41242 2.11462
 C -0.04404 -0.41136 -2.11340
 F -0.01512 1.37087 2.01213
 F -0.01788 1.37477 -2.01767
 H -0.96775 -0.85053 1.98824
 H -0.96626 -0.84971 -1.98827
 H 0.67414 -1.10778 1.88388
 H 0.67444 -1.10674 -1.88111
 H 0.06779 -0.11103 3.04772
 H 0.06985 -0.11047 -3.04586
13
bifur_IRC_Cartesians_MW_output/new_data/bifur_traj4_Cartesians_MW point 343
C 0.08066 0.66668 1.33159
 C 0.07978 0.66862 -1.33238
 C 0.43003 0.86394 0.00048
 C -0.04409 -0.41020 2.12522
 C -0.04335 -0.40914 -2.12398
 F -0.02846 1.36691 2.01859
 F -0.03133 1.37087 -2.02420
 H -0.96902 -0.84598 2.00419
 H -0.96750 -0.84516 -2.00424
 H 0.67132 -1.10809 1.89224
 H 0.67162 -1.10704 -1.88941
 H 0.07412 -0.10598 3.05635
 H 0.07623 -0.10542 -3.05445
13
bifur_IRC_Cartesians_MW_output/new_data/bifur_traj4_Cartesians_MW point 344
C 0.08086 0.66553 1.33551
 C 0.07996 0.66748 -1.33630
 C 0.44008 0.85865 0.00048
 C -0.04376 -0.40910 2.13052
 C -0.04301 -0.40802 -2.12927
 F -0.03513 1.36492 2.02182
 F -0.03805 1.36892 -2.02746
 H -0.96965 -0.84371 2.01217
 H -0.96812 -0.84288 -2.01223
 H 0.66991 -1.10825 1.89641
 H 0.67022 -1.10719 -1.89356
 H 0.07728 -0.10346 3.06066
 H 0.07941 -0.10289 -3.05875
13
bifur_IRC_Cartesians_MW_output/new_data/bifur_traj4_Cartesians_MW point 345
C 0.08106 0.66440 1.33936
 C 0.08014 0.66637 -1.34016
 C 0.44996 0.85345 0.00049
 C -0.04342 -0.40801 2.13572
 C -0.04267 -0.40693 -2.13447
 F -0.04168 1.36298 2.02499
 F -0.04465 1.36700 -2.03067
 H -0.97027 -0.84148 2.02000
 H -0.96873 -0.84065 -2.02007
 H 0.66852 -1.10840 1.90052
 H 0.66884 -1.10733 -1.89763
 H 0.08038 -0.10098 3.06489
 H 0.08254 -0.10041 -3.06297
13
bifur_IRC_Cartesians_MW_output/new_data/bifur_traj4_Cartesians_MW point 346
C 0.08125 0.66329 1.34314
 C 0.08031 0.66527 -1.34394
 C 0.45965 0.84836 0.00049
 C -0.04310 -0.40694 2.14083
 C -0.04234 -0.40586 -2.13957
 F -0.04811 1.36107 2.02810
 F -0.05113 1.36512 -2.03382
 H -0.97088 -0.83929 2.02768
 H -0.96933 -0.83845 -2.02776
 H 0.66716 -1.10855 1.90454
 H 0.66748 -1.10748 -1.90163
 H 0.08343 -0.09855 3.06904
 H 0.08561 -0.09798 -3.06711
13
bifur_IRC_Cartesians_MW_output/new_data/bifur_traj4_Cartesians_MW point 347
C 0.08144 0.66220 1.34686
 C 0.08049 0.66420 -1.34766
 C 0.46918 0.84334 0.00049
 C -0.04278 -0.40589 2.14586
 C -0.04202 -0.40480 -2.14459
 F -0.05444 1.35919 2.03116
 F -0.05751 1.36327 -2.03691
 H -0.97148 -0.83714 2.03525
 H -0.96992 -0.83629 -2.03534
 H 0.66582 -1.10870 1.90850
 H 0.66615 -1.10762 -1.90556
 H 0.08643 -0.09616 3.07313
 H 0.08864 -0.09558 -3.07119
13
bifur_IRC_Cartesians_MW_output/new_data/bifur_traj4_Cartesians_MW point 348
C 0.08163 0.66112 1.35054
 C 0.08066 0.66313 -1.35135
 C 0.47863 0.83837 0.00050
 C -0.04246 -0.40485 2.15084
 C -0.04170 -0.40376 -2.14956
 F -0.06071 1.35732 2.03419
 F -0.06383 1.36143 -2.03998
 H -0.97208 -0.83500 2.04274
 H -0.97050 -0.83416 -2.04284
 H 0.66450 -1.10885 1.91243
 H 0.66483 -1.10776 -1.90946
 H 0.08940 -0.09378 3.07718
 H 0.09163 -0.09321 -3.07522
13
bifur_IRC_Cartesians_MW_output/new_data/bifur_traj4_Cartesians_MW point 349
C 0.08181 0.66004 1.35420
 C 0.08083 0.66207 -1.35502
 C 0.48803 0.83343 0.00050
 C -0.04215 -0.40382 2.15579
 C -0.04138 -0.40272 -2.15451
 F -0.06694 1.35547 2.03721
 F -0.07011 1.35961 -2.04304
 H -0.97267 -0.83288 2.05020
 H -0.97108 -0.83203 -2.05031
 H 0.66318 -1.10899 1.91633
 H 0.66351 -1.10790 -1.91334
 H 0.09236 -0.09143 3.08121
 H 0.09461 -0.09085 -3.07924
13
bifur_IRC_Cartesians_MW_output/new_data/bifur_traj4_Cartesians_MW point 350
C 0.08200 0.65897 1.35784
 C 0.08099 0.66101 -1.35866
 C 0.49736 0.82852 0.00050
 C -0.04184 -0.40279 2.16071
 C -0.04106 -0.40168 -2.15942
 F -0.07313 1.35363 2.04021
 F -0.07635 1.35780 -2.04607
 H -0.97326 -0.83077 2.05760
 H -0.97166 -0.82992 -2.05772
 H 0.66187 -1.10914 1.92021
 H 0.66221 -1.10804 -1.91719
 H 0.09529 -0.08908 3.08521
 H 0.09757 -0.08850 -3.08323
13
bifur_IRC_Cartesians_MW_output/new_data/bifur_traj4_Cartesians_MW point 351
C 0.08218 0.65793 1.36141
 C 0.08116 0.65998 -1.36223
 C 0.50651 0.82370 0.00050
 C -0.04153 -0.40178 2.16553
 C -0.04075 -0.40067 -2.16424
 F -0.07920 1.35183 2.04315
 F -0.08247 1.35602 -2.04904
 H -0.97384 -0.82871 2.06486
 H -0.97222 -0.82785 -2.06498
 H 0.66059 -1.10928 1.92401
 H 0.66093 -1.10818 -1.92096
 H 0.09817 -0.08679 3.08913
 H 0.10047 -0.08621 -3.08714
13
bifur_IRC_Cartesians_MW_output/new_data/bifur_traj4_Cartesians_MW point 352
C 0.08236 0.65693 1.36482
 C 0.08132 0.65899 -1.36565
 C 0.51527 0.81910 0.00051
 C -0.04124 -0.40082 2.17015
 C -0.04045 -0.39970 -2.16885
 F -0.08502 1.35010 2.04596
 F -0.08833 1.35432 -2.05188
 H -0.97439 -0.82673 2.07180
 H -0.97276 -0.82586 -2.07194
 H 0.65936 -1.10942 1.92765
 H 0.65970 -1.10831 -1.92458
 H 0.10093 -0.08459 3.09289
 H 0.10324 -0.08401 -3.09088
13
bifur_IRC_Cartesians_MW_output/new_data/bifur_traj4_Cartesians_MW point 353
C 0.08236 0.65693 1.36482
 C 0.08132 0.65899 -1.36565
 C 0.51527 0.81910 0.00051
 C -0.04124 -0.40082 2.17015
 C -0.04045 -0.39970 -2.16885
 F -0.08502 1.35010 2.04596
 F -0.08833 1.35432 -2.05188
 H -0.97439 -0.82673 2.07180
 H -0.97276 -0.82586 -2.07194
 H 0.65936 -1.10942 1.92765
 H 0.65970 -1.10831 -1.92458
 H 0.10093 -0.08459 3.09289
 H 0.10324 -0.08401 -3.09088
13
bifur_IRC_Cartesians_MW_output/new_data/bifur_traj4_Cartesians_MW point 354
C 0.08266 0.65515 1.37087
 C 0.08160 0.65724 -1.37171
 C 0.53080 0.81093 0.00051
 C -0.04071 -0.39911 2.17834
 C -0.03992 -0.39798 -2.17702
 F -0.09532 1.34704 2.05094
 F -0.09872 1.35131 -2.05693
 H -0.97537 -0.82322 2.08412
 H -0.97372 -0.82235 -2.08427
 H 0.65718 -1.10966 1.93410
 H 0.65753 -1.10854 -1.93099
 H 0.10581 -0.08069 3.09955
 H 0.10817 -0.08011 -3.09752
13
bifur_IRC_Cartesians_MW_output/new_data/bifur_traj4_Cartesians_MW point 355
C 0.08280 0.65439 1.37347
 C 0.08172 0.65648 -1.37431
 C 0.53747 0.80742 0.00051
 C -0.04049 -0.39838 2.18185
 C -0.03969 -0.39724 -2.18053
 F -0.09974 1.34573 2.05309
 F -0.10318 1.35001 -2.05909
 H -0.97579 -0.82171 2.08941
 H -0.97413 -0.82084 -2.08957
 H 0.65625 -1.10977 1.93687
 H 0.65660 -1.10864 -1.93374
 H 0.10791 -0.07902 3.10241
 H 0.11028 -0.07843 -3.10037
13
bifur_IRC_Cartesians_MW_output/new_data/bifur_traj4_Cartesians_MW point 356
C 0.08292 0.65369 1.37585
 C 0.08183 0.65579 -1.37669
 C 0.54356 0.80421 0.00052
 C -0.04029 -0.39771 2.18506
 C -0.03948 -0.39657 -2.18374
 F -0.10378 1.34453 2.05504
 F -0.10725 1.34883 -2.06107
 H -0.97617 -0.82034 2.09424
 H -0.97451 -0.81946 -2.09441
 H 0.65539 -1.10986 1.93940
 H 0.65575 -1.10873 -1.93625
 H 0.10983 -0.07749 3.10502
 H 0.11221 -0.07690 -3.10297
13
bifur_IRC_Cartesians_MW_output/new_data/bifur_traj4_Cartesians_MW point 357
C 0.08303 0.65304 1.37807
 C 0.08193 0.65515 -1.37892
 C 0.54927 0.80121 0.00052
 C -0.04010 -0.39708 2.18807
 C -0.03929 -0.39594 -2.18674
 F -0.10757 1.34340 2.05687
 F -0.11107 1.34772 -2.06292
 H -0.97653 -0.81905 2.09877
 H -0.97486 -0.81817 -2.09894
 H 0.65459 -1.10995 1.94178
 H 0.65495 -1.10882 -1.93860
 H 0.11162 -0.07606 3.10746
 H 0.11402 -0.07547 -3.10541
13
bifur_IRC_Cartesians_MW_output/new_data/bifur_traj4_Cartesians_MW point 358
C 0.08314 0.65241 1.38022
 C 0.08203 0.65453 -1.38107
 C 0.55478 0.79831 0.00052
 C -0.03991 -0.39647 2.19097
 C -0.03910 -0.39533 -2.18964
 F -0.11123 1.34232 2.05864
 F -0.11475 1.34666 -2.06471
 H -0.97688 -0.81780 2.10314
 H -0.97520 -0.81692 -2.10332
 H 0.65382 -1.11004 1.94406
 H 0.65418 -1.10890 -1.94088
 H 0.11335 -0.07467 3.10983
 H 0.11577 -0.07408 -3.10777
13
bifur_IRC_Cartesians_MW_output/new_data/bifur_traj4_Cartesians_MW point 359
C 0.08325 0.65178 1.38235
 C 0.08213 0.65391 -1.38320
 C 0.56025 0.79543 0.00052
 C -0.03973 -0.39587 2.19386
 C -0.03892 -0.39472 -2.19252
 F -0.11486 1.34124 2.06040
 F -0.11841 1.34559 -2.06649
 H -0.97723 -0.81657 2.10748
 H -0.97553 -0.81568 -2.10766
 H 0.65305 -1.11012 1.94634
 H 0.65341 -1.10898 -1.94314
 H 0.11508 -0.07330 3.11217
 H 0.11750 -0.07271 -3.11011
13
bifur_IRC_Cartesians_MW_output/new_data/bifur_traj4_Cartesians_MW point 360
C 0.08336 0.65115 1.38452
 C 0.08223 0.65328 -1.38538
 C 0.56582 0.79251 0.00052
 C -0.03954 -0.39526 2.19679
 C -0.03873 -0.39411 -2.19545
 F -0.11855 1.34014 2.06219
 F -0.12213 1.34451 -2.06830
 H -0.97758 -0.81531 2.11189
 H -0.97588 -0.81442 -2.11208
 H 0.65227 -1.11021 1.94865
 H 0.65263 -1.10907 -1.94543
 H 0.11683 -0.07190 3.11456
 H 0.11927 -0.07131 -3.11249
13
bifur_IRC_Cartesians_MW_output/new_data/bifur_traj4_Cartesians_MW point 361
C 0.08348 0.65049 1.38677
 C 0.08233 0.65263 -1.38762
 C 0.57158 0.78947 0.00052
 C -0.03935 -0.39462 2.19983
 C -0.03853 -0.39347 -2.19848
 F -0.12237 1.33900 2.06404
 F -0.12599 1.34339 -2.07017
 H -0.97794 -0.81401 2.11646
 H -0.97623 -0.81312 -2.11666
 H 0.65146 -1.11030 1.95104
 H 0.65183 -1.10915 -1.94781
 H 0.11864 -0.07046 3.11703
 H 0.12109 -0.06986 -3.11495
13
bifur_IRC_Cartesians_MW_output/new_data/bifur_traj4_Cartesians_MW point 362
C 0.08359 0.64980 1.38911
 C 0.08244 0.65195 -1.38997
 C 0.57759 0.78631 0.00053
 C -0.03915 -0.39396 2.20300
 C -0.03832 -0.39280 -2.20164
 F -0.12636 1.33782 2.06597
 F -0.13000 1.34223 -2.07212
 H -0.97832 -0.81265 2.12123
 H -0.97660 -0.81176 -2.12143
 H 0.65062 -1.11039 1.95354
 H 0.65099 -1.10924 -1.95029
 H 0.12053 -0.06895 3.11960
 H 0.12300 -0.06835 -3.11752
13
bifur_IRC_Cartesians_MW_output/new_data/bifur_traj4_Cartesians_MW point 363
C 0.08372 0.64908 1.39154
 C 0.08255 0.65124 -1.39241
 C 0.58384 0.78302 0.00053
 C -0.03894 -0.39327 2.20629
 C -0.03811 -0.39211 -2.20493
 F -0.13051 1.33659 2.06797
 F -0.13419 1.34101 -2.07415
 H -0.97871 -0.81124 2.12619
 H -0.97699 -0.81034 -2.12640
 H 0.64974 -1.11049 1.95614
 H 0.65011 -1.10934 -1.95287
 H 0.12250 -0.06738 3.12229
 H 0.12498 -0.06678 -3.12019
13
bifur_IRC_Cartesians_MW_output/new_data/bifur_traj4_Cartesians_MW point 364
C 0.08372 0.64908 1.39154
 C 0.08255 0.65124 -1.39241
 C 0.58384 0.78302 0.00053
 C -0.03894 -0.39327 2.20629
 C -0.03811 -0.39211 -2.20493
 F -0.13051 1.33659 2.06797
 F -0.13419 1.34101 -2.07415
 H -0.97871 -0.81124 2.12619
 H -0.97699 -0.81034 -2.12640
 H 0.64974 -1.11049 1.95614
 H 0.65011 -1.10934 -1.95287
 H 0.12250 -0.06738 3.12229
 H 0.12498 -0.06678 -3.12019
13
bifur_IRC_Cartesians_MW_output/new_data/bifur_traj4_Cartesians_MW point 365
C 0.08398 0.64760 1.39659
 C 0.08279 0.64978 -1.39747
 C 0.59680 0.77621 0.00053
 C -0.03850 -0.39185 2.21312
 C -0.03767 -0.39068 -2.21175
 F -0.13910 1.33403 2.07213
 F -0.14285 1.33850 -2.07836
 H -0.97953 -0.80831 2.13646
 H -0.97779 -0.80741 -2.13668
 H 0.64792 -1.11069 1.96152
 H 0.64830 -1.10953 -1.95821
 H 0.12657 -0.06413 3.12784
 H 0.12908 -0.06353 -3.12573
13
bifur_IRC_Cartesians_MW_output/new_data/bifur_traj4_Cartesians_MW point 366
C 0.08410 0.64686 1.39912
 C 0.08290 0.64905 -1.39999
 C 0.60327 0.77280 0.00053
 C -0.03829 -0.39114 2.21654
 C -0.03745 -0.38996 -2.21516
 F -0.14340 1.33276 2.07421
 F -0.14718 1.33724 -2.08046
 H -0.97994 -0.80685 2.14160
 H -0.97819 -0.80595 -2.14183
 H 0.64702 -1.11079 1.96421
 H 0.64740 -1.10963 -1.96088
 H 0.12861 -0.06250 3.13061
 H 0.13114 -0.06190 -3.12849
13
bifur_IRC_Cartesians_MW_output/new_data/bifur_traj4_Cartesians_MW point 367
C 0.08423 0.64613 1.40160
 C 0.08302 0.64833 -1.40248
 C 0.60965 0.76945 0.00054
 C -0.03807 -0.39043 2.21989
 C -0.03723 -0.38925 -2.21851
 F -0.14763 1.33150 2.07626
 F -0.15144 1.33601 -2.08253
 H -0.98034 -0.80541 2.14665
 H -0.97858 -0.80450 -2.14689
 H 0.64612 -1.11089 1.96686
 H 0.64651 -1.10972 -1.96351
 H 0.13061 -0.06090 3.13335
 H 0.13316 -0.06030 -3.13122
13
bifur_IRC_Cartesians_MW_output/new_data/bifur_traj4_Cartesians_MW point 368
C 0.08436 0.64542 1.40404
 C 0.08313 0.64762 -1.40492
 C 0.61591 0.76616 0.00054
 C -0.03786 -0.38975 2.22319
 C -0.03702 -0.38856 -2.22181
 F -0.15178 1.33027 2.07827
 F -0.15563 1.33479 -2.08456
 H -0.98073 -0.80399 2.15161
 H -0.97897 -0.80309 -2.15186
 H 0.64524 -1.11099 1.96946
 H 0.64563 -1.10982 -1.96610
 H 0.13258 -0.05933 3.13603
 H 0.13514 -0.05873 -3.13389
13
bifur_IRC_Cartesians_MW_output/new_data/bifur_traj4_Cartesians_MW point 369
C 0.08448 0.64471 1.40644
 C 0.08324 0.64693 -1.40733
 C 0.62207 0.76292 0.00054
 C -0.03766 -0.38907 2.22644
 C -0.03681 -0.38788 -2.22505
 F -0.15587 1.32905 2.08025
 F -0.15975 1.33360 -2.08656
 H -0.98112 -0.80260 2.15650
 H -0.97935 -0.80169 -2.15675
 H 0.64438 -1.11109 1.97202
 H 0.64477 -1.10991 -1.96864
 H 0.13452 -0.05778 3.13867
 H 0.13709 -0.05718 -3.13653
13
bifur_IRC_Cartesians_MW_output/new_data/bifur_traj4_Cartesians_MW point 370
C 0.08460 0.64402 1.40881
 C 0.08335 0.64624 -1.40970
 C 0.62815 0.75972 0.00054
 C -0.03745 -0.38840 2.22965
 C -0.03660 -0.38721 -2.22825
 F -0.15990 1.32785 2.08220
 F -0.16382 1.33241 -2.08854
 H -0.98151 -0.80123 2.16133
 H -0.97972 -0.80032 -2.16159
 H 0.64353 -1.11118 1.97455
 H 0.64392 -1.11000 -1.97115
 H 0.13643 -0.05626 3.14128
 H 0.13902 -0.05565 -3.13913
13
bifur_IRC_Cartesians_MW_output/new_data/bifur_traj4_Cartesians_MW point 371
C 0.08472 0.64333 1.41115
 C 0.08346 0.64556 -1.41204
 C 0.63414 0.75657 0.00054
 C -0.03725 -0.38774 2.23281
 C -0.03640 -0.38654 -2.23141
 F -0.16388 1.32667 2.08412
 F -0.16782 1.33125 -2.09048
 H -0.98188 -0.79988 2.16608
 H -0.98009 -0.79896 -2.16634
 H 0.64269 -1.11127 1.97703
 H 0.64308 -1.11009 -1.97362
 H 0.13832 -0.05476 3.14385
 H 0.14092 -0.05415 -3.14169
13
bifur_IRC_Cartesians_MW_output/new_data/bifur_traj4_Cartesians_MW point 372
C 0.08483 0.64267 1.41342
 C 0.08357 0.64491 -1.41431
 C 0.63997 0.75350 0.00055
 C -0.03706 -0.38710 2.23587
 C -0.03620 -0.38590 -2.23447
 F -0.16774 1.32552 2.08599
 F -0.17172 1.33012 -2.09237
 H -0.98225 -0.79856 2.17070
 H -0.98045 -0.79764 -2.17097
 H 0.64187 -1.11137 1.97945
 H 0.64227 -1.11018 -1.97602
 H 0.14015 -0.05329 3.14634
 H 0.14277 -0.05269 -3.14417
13
bifur_IRC_Cartesians_MW_output/new_data/bifur_traj4_Cartesians_MW point 373
C 0.08494 0.64204 1.41557
 C 0.08367 0.64428 -1.41647
 C 0.64549 0.75060 0.00055
 C -0.03687 -0.38649 2.23879
 C -0.03601 -0.38529 -2.23738
 F -0.17140 1.32444 2.08776
 F -0.17541 1.32905 -2.09417
 H -0.98260 -0.79731 2.17507
 H -0.98079 -0.79639 -2.17535
 H 0.64110 -1.11145 1.98175
 H 0.64149 -1.11026 -1.97830
 H 0.14188 -0.05191 3.14871
 H 0.14452 -0.05130 -3.14653
13
bifur_IRC_Cartesians_MW_output/new_data/bifur_traj4_Cartesians_MW point 374
C 0.08504 0.64146 1.41753
 C 0.08376 0.64371 -1.41844
 C 0.65052 0.74795 0.00055
 C -0.03670 -0.38594 2.24144
 C -0.03584 -0.38473 -2.24003
 F -0.17475 1.32344 2.08938
 F -0.17878 1.32807 -2.09580
 H -0.98292 -0.79617 2.17907
 H -0.98110 -0.79525 -2.17935
 H 0.64039 -1.11153 1.98384
 H 0.64079 -1.11033 -1.98038
 H 0.14347 -0.05064 3.15087
 H 0.14611 -0.05004 -3.14869
13
bifur_IRC_Cartesians_MW_output/new_data/bifur_traj4_Cartesians_MW point 375
C 0.08504 0.64146 1.41753
 C 0.08376 0.64371 -1.41844
 C 0.65052 0.74795 0.00055
 C -0.03670 -0.38594 2.24144
 C -0.03584 -0.38473 -2.24003
 F -0.17475 1.32344 2.08938
 F -0.17878 1.32807 -2.09580
 H -0.98292 -0.79617 2.17907
 H -0.98110 -0.79525 -2.17935
 H 0.64039 -1.11153 1.98384
 H 0.64079 -1.11033 -1.98038
 H 0.14347 -0.05064 3.15087
 H 0.14611 -0.05004 -3.14869
13
bifur_IRC_Cartesians_MW_output/new_data/bifur_traj4_Cartesians_MW point 376
C 0.08521 0.64052 1.42074
 C 0.08390 0.64278 -1.42165
 C 0.65876 0.74361 0.00055
 C -0.03643 -0.38503 2.24578
 C -0.03556 -0.38382 -2.24436
 F -0.18021 1.32182 2.09203
 F -0.18429 1.32647 -2.09848
 H -0.98344 -0.79431 2.18560
 H -0.98161 -0.79339 -2.18590
 H 0.63923 -1.11166 1.98726
 H 0.63964 -1.11046 -1.98378
 H 0.14606 -0.04858 3.15440
 H 0.14872 -0.04797 -3.15221
13
bifur_IRC_Cartesians_MW_output/new_data/bifur_traj4_Cartesians_MW point 377
C 0.08527 0.64013 1.42205
 C 0.08397 0.64240 -1.42296
 C 0.66212 0.74185 0.00055
 C -0.03631 -0.38466 2.24755
 C -0.03545 -0.38345 -2.24613
 F -0.18244 1.32116 2.09310
 F -0.18653 1.32582 -2.09957
 H -0.98365 -0.79356 2.18826
 H -0.98182 -0.79263 -2.18856
 H 0.63876 -1.11171 1.98866
 H 0.63917 -1.11051 -1.98516
 H 0.14711 -0.04773 3.15584
 H 0.14979 -0.04712 -3.15364
13
bifur_IRC_Cartesians_MW_output/new_data/bifur_traj4_Cartesians_MW point 378
C 0.08534 0.63978 1.42325
 C 0.08402 0.64205 -1.42416
 C 0.66520 0.74023 0.00055
 C -0.03621 -0.38432 2.24918
 C -0.03534 -0.38310 -2.24775
 F -0.18448 1.32055 2.09409
 F -0.18859 1.32522 -2.10057
 H -0.98384 -0.79286 2.19071
 H -0.98201 -0.79193 -2.19101
 H 0.63833 -1.11176 1.98994
 H 0.63874 -1.11055 -1.98643
 H 0.14809 -0.04696 3.15716
 H 0.15076 -0.04635 -3.15496
13
bifur_IRC_Cartesians_MW_output/new_data/bifur_traj4_Cartesians_MW point 379
C 0.08539 0.63944 1.42442
 C 0.08407 0.64172 -1.42533
 C 0.66818 0.73866 0.00055
 C -0.03611 -0.38399 2.25075
 C -0.03524 -0.38277 -2.24932
 F -0.18646 1.31996 2.09505
 F -0.19059 1.32465 -2.10154
 H -0.98403 -0.79219 2.19308
 H -0.98219 -0.79126 -2.19338
 H 0.63791 -1.11181 1.99118
 H 0.63832 -1.11060 -1.98766
 H 0.14902 -0.04621 3.15844
 H 0.15171 -0.04560 -3.15623
13
bifur_IRC_Cartesians_MW_output/new_data/bifur_traj4_Cartesians_MW point 380
C 0.08545 0.63910 1.42558
 C 0.08413 0.64138 -1.42650
 C 0.67117 0.73708 0.00055
 C -0.03601 -0.38366 2.25232
 C -0.03514 -0.38244 -2.25090
 F -0.18845 1.31937 2.09601
 F -0.19259 1.32407 -2.10251
 H -0.98422 -0.79151 2.19545
 H -0.98237 -0.79058 -2.19575
 H 0.63749 -1.11185 1.99242
 H 0.63790 -1.11064 -1.98890
 H 0.14996 -0.04546 3.15972
 H 0.15266 -0.04485 -3.15751
13
bifur_IRC_Cartesians_MW_output/new_data/bifur_traj4_Cartesians_MW point 381
C 0.08551 0.63875 1.42676
 C 0.08418 0.64104 -1.42768
 C 0.67421 0.73549 0.00056
 C -0.03591 -0.38333 2.25392
 C -0.03503 -0.38211 -2.25249
 F -0.19046 1.31877 2.09699
 F -0.19461 1.32348 -2.10350
 H -0.98441 -0.79082 2.19785
 H -0.98256 -0.78989 -2.19816
 H 0.63707 -1.11190 1.99368
 H 0.63748 -1.11069 -1.99015
 H 0.15092 -0.04470 3.16102
 H 0.15362 -0.04409 -3.15881
13
bifur_IRC_Cartesians_MW_output/new_data/bifur_traj4_Cartesians_MW point 382
C 0.08558 0.63840 1.42796
 C 0.08424 0.64069 -1.42887
 C 0.67727 0.73388 0.00056
 C -0.03581 -0.38299 2.25554
 C -0.03493 -0.38177 -2.25410
 F -0.19249 1.31817 2.09797
 F -0.19666 1.32288 -2.10449
 H -0.98460 -0.79013 2.20028
 H -0.98275 -0.78920 -2.20059
 H 0.63664 -1.11195 1.99495
 H 0.63705 -1.11073 -1.99141
 H 0.15188 -0.04393 3.16233
 H 0.15459 -0.04332 -3.16012
13
bifur_IRC_Cartesians_MW_output/new_data/bifur_traj4_Cartesians_MW point 383
C 0.08564 0.63806 1.42914
 C 0.08429 0.64035 -1.43005
 C 0.68029 0.73229 0.00056
 C -0.03570 -0.38266 2.25713
 C -0.03483 -0.38143 -2.25570
 F -0.19450 1.31757 2.09894
 F -0.19868 1.32230 -2.10547
 H -0.98479 -0.78945 2.20268
 H -0.98294 -0.78852 -2.20299
 H 0.63621 -1.11199 1.99621
 H 0.63663 -1.11078 -1.99266
 H 0.15283 -0.04317 3.16363
 H 0.15555 -0.04256 -3.16141
13
bifur_IRC_Cartesians_MW_output/new_data/bifur_traj4_Cartesians_MW point 384
C 0.08569 0.63772 1.43028
 C 0.08435 0.64002 -1.43120
 C 0.68322 0.73075 0.00056
 C -0.03561 -0.38234 2.25867
 C -0.03473 -0.38111 -2.25723
 F -0.19644 1.31700 2.09988
 F -0.20064 1.32173 -2.10642
 H -0.98498 -0.78879 2.20500
 H -0.98312 -0.78785 -2.20532
 H 0.63580 -1.11204 1.99742
 H 0.63622 -1.11082 -1.99387
 H 0.15375 -0.04244 3.16489
 H 0.15647 -0.04182 -3.16266
13
bifur_IRC_Cartesians_MW_output/new_data/bifur_traj4_Cartesians_MW point 385
C 0.08575 0.63741 1.43135
 C 0.08440 0.63971 -1.43227
 C 0.68598 0.72930 0.00056
 C -0.03551 -0.38203 2.26013
 C -0.03463 -0.38081 -2.25869
 F -0.19827 1.31645 2.10076
 F -0.20248 1.32119 -2.10732
 H -0.98515 -0.78817 2.20719
 H -0.98329 -0.78723 -2.20751
 H 0.63542 -1.11208 1.99857
 H 0.63583 -1.11086 -1.99500
 H 0.15462 -0.04175 3.16607
 H 0.15735 -0.04113 -3.16384
13
bifur_IRC_Cartesians_MW_output/new_data/bifur_traj4_Cartesians_MW point 386
C 0.08575 0.63741 1.43135
 C 0.08440 0.63971 -1.43227
 C 0.68598 0.72930 0.00056
 C -0.03551 -0.38203 2.26013
 C -0.03463 -0.38081 -2.25869
 F -0.19827 1.31645 2.10076
 F -0.20248 1.32119 -2.10732
 H -0.98515 -0.78817 2.20719
 H -0.98329 -0.78723 -2.20751
 H 0.63542 -1.11208 1.99857
 H 0.63583 -1.11086 -1.99500
 H 0.15462 -0.04175 3.16607
 H 0.15735 -0.04113 -3.16384
13
bifur_IRC_Cartesians_MW_output/new_data/bifur_traj4_Cartesians_MW point 387
C 0.08585 0.63685 1.43326
 C 0.08448 0.63916 -1.43418
 C 0.69086 0.72673 0.00056
 C -0.03535 -0.38150 2.26270
 C -0.03447 -0.38026 -2.26126
 F -0.20151 1.31549 2.10233
 F -0.20575 1.32024 -2.10890
 H -0.98546 -0.78706 2.21106
 H -0.98359 -0.78612 -2.21139
 H 0.63473 -1.11216 2.00060
 H 0.63515 -1.11094 -1.99702
 H 0.15616 -0.04052 3.16816
 H 0.15890 -0.03990 -3.16593
13
bifur_IRC_Cartesians_MW_output/new_data/bifur_traj4_Cartesians_MW point 388
C 0.08589 0.63661 1.43408
 C 0.08452 0.63892 -1.43500
 C 0.69297 0.72562 0.00056
 C -0.03528 -0.38126 2.26382
 C -0.03439 -0.38003 -2.26237
 F -0.20291 1.31508 2.10301
 F -0.20716 1.31983 -2.10959
 H -0.98559 -0.78659 2.21274
 H -0.98372 -0.78565 -2.21306
 H 0.63443 -1.11219 2.00148
 H 0.63485 -1.11097 -1.99789
 H 0.15682 -0.03999 3.16907
 H 0.15957 -0.03937 -3.16683
13
bifur_IRC_Cartesians_MW_output/new_data/bifur_traj4_Cartesians_MW point 389
C 0.08592 0.63639 1.43481
 C 0.08456 0.63871 -1.43574
 C 0.69485 0.72463 0.00056
 C -0.03522 -0.38106 2.26480
 C -0.03433 -0.37982 -2.26335
 F -0.20415 1.31471 2.10361
 F -0.20842 1.31947 -2.11020
 H -0.98571 -0.78616 2.21422
 H -0.98383 -0.78522 -2.21455
 H 0.63417 -1.11222 2.00226
 H 0.63459 -1.11100 -1.99866
 H 0.15741 -0.03952 3.16987
 H 0.16016 -0.03890 -3.16763
13
bifur_IRC_Cartesians_MW_output/new_data/bifur_traj4_Cartesians_MW point 390
C 0.08596 0.63621 1.43543
 C 0.08458 0.63853 -1.43636
 C 0.69644 0.72379 0.00056
 C -0.03516 -0.38088 2.26564
 C -0.03428 -0.37965 -2.26419
 F -0.20521 1.31439 2.10412
 F -0.20948 1.31916 -2.11072
 H -0.98581 -0.78580 2.21549
 H -0.98393 -0.78486 -2.21582
 H 0.63395 -1.11225 2.00292
 H 0.63437 -1.11102 -1.99932
 H 0.15791 -0.03912 3.17055
 H 0.16067 -0.03850 -3.16831
13
bifur_IRC_Cartesians_MW_output/new_data/bifur_traj4_Cartesians_MW point 391
C 0.08598 0.63607 1.43590
 C 0.08461 0.63839 -1.43683
 C 0.69765 0.72316 0.00056
 C -0.03512 -0.38075 2.26628
 C -0.03423 -0.37951 -2.26483
 F -0.20601 1.31415 2.10451
 F -0.21029 1.31893 -2.11111
 H -0.98589 -0.78553 2.21645
 H -0.98401 -0.78459 -2.21678
 H 0.63378 -1.11227 2.00342
 H 0.63420 -1.11104 -1.99982
 H 0.15829 -0.03882 3.17107
 H 0.16105 -0.03820 -3.16883
13
bifur_IRC_Cartesians_MW_output/new_data/bifur_traj4_Cartesians_MW point 392
C 0.08599 0.63599 1.43616
 C 0.08462 0.63831 -1.43709
 C 0.69832 0.72280 0.00056
 C -0.03510 -0.38068 2.26664
 C -0.03421 -0.37944 -2.26518
 F -0.20646 1.31402 2.10473
 F -0.21074 1.31880 -2.11133
 H -0.98593 -0.78538 2.21698
 H -0.98405 -0.78443 -2.21731
 H 0.63368 -1.11228 2.00370
 H 0.63411 -1.11105 -2.00010
 H 0.15850 -0.03865 3.17136
 H 0.16126 -0.03803 -3.16912
13
bifur_IRC_Cartesians_MW_output/new_data/bifur_traj4_Cartesians_MW point 393
C 0.08599 0.63600 1.43616
 C 0.08462 0.63832 -1.43708
 C 0.69830 0.72281 0.00056
 C -0.03510 -0.38068 2.26663
 C -0.03421 -0.37944 -2.26517
 F -0.20645 1.31402 2.10472
 F -0.21073 1.31880 -2.11132
 H -0.98593 -0.78538 2.21697
 H -0.98405 -0.78444 -2.21730
 H 0.63369 -1.11228 2.00369
 H 0.63411 -1.11105 -2.00009
 H 0.15850 -0.03865 3.17135
 H 0.16126 -0.03803 -3.16911
13
bifur_IRC_Cartesians_MW_output/new_data/bifur_traj4_Cartesians_MW point 394
C 0.08598 0.63608 1.43586
 C 0.08460 0.63840 -1.43679
 C 0.69755 0.72321 0.00056
 C -0.03513 -0.38076 2.26623
 C -0.03424 -0.37952 -2.26478
 F -0.20595 1.31417 2.10448
 F -0.21022 1.31895 -2.11108
 H -0.98588 -0.78555 2.21637
 H -0.98400 -0.78461 -2.21670
 H 0.63379 -1.11226 2.00338
 H 0.63421 -1.11104 -1.99978
 H 0.15826 -0.03884 3.17103
 H 0.16102 -0.03822 -3.16879
13
bifur_IRC_Cartesians_MW_output/new_data/bifur_traj4_Cartesians_MW point 395
C 0.08595 0.63624 1.43533
 C 0.08458 0.63856 -1.43625
 C 0.69618 0.72393 0.00056
 C -0.03517 -0.38091 2.26550
 C -0.03428 -0.37968 -2.26405
 F -0.20503 1.31444 2.10404
 F -0.20931 1.31921 -2.11063
 H -0.98579 -0.78586 2.21528
 H -0.98392 -0.78492 -2.21561
 H 0.63399 -1.11224 2.00281
 H 0.63441 -1.11102 -1.99921
 H 0.15783 -0.03919 3.17044
 H 0.16058 -0.03857 -3.16820
13
bifur_IRC_Cartesians_MW_output/new_data/bifur_traj4_Cartesians_MW point 396
C 0.08592 0.63645 1.43462
 C 0.08455 0.63876 -1.43554
 C 0.69435 0.72489 0.00056
 C -0.03523 -0.38111 2.26454
 C -0.03435 -0.37988 -2.26310
 F -0.20383 1.31480 2.10345
 F -0.20809 1.31957 -2.11004
 H -0.98568 -0.78627 2.21383
 H -0.98380 -0.78533 -2.21416
 H 0.63424 -1.11221 2.00205
 H 0.63466 -1.11099 -1.99846
 H 0.15726 -0.03964 3.16966
 H 0.16000 -0.03903 -3.16742
13
bifur_IRC_Cartesians_MW_output/new_data/bifur_traj4_Cartesians_MW point 397
C 0.08592 0.63645 1.43462
 C 0.08455 0.63876 -1.43554
 C 0.69436 0.72489 0.00056
 C -0.03523 -0.38111 2.26454
 C -0.03435 -0.37988 -2.26310
 F -0.20383 1.31480 2.10345
 F -0.20809 1.31957 -2.11004
 H -0.98568 -0.78627 2.21383
 H -0.98380 -0.78533 -2.21416
 H 0.63424 -1.11221 2.00205
 H 0.63466 -1.11099 -1.99846
 H 0.15726 -0.03964 3.16966
 H 0.16000 -0.03903 -3.16742
13
bifur_IRC_Cartesians_MW_output/new_data/bifur_traj4_Cartesians_MW point 398
C 0.08583 0.63696 1.43287
 C 0.08447 0.63927 -1.43379
 C 0.68987 0.72725 0.00056
 C -0.03538 -0.38161 2.26218
 C -0.03450 -0.38037 -2.26074
 F -0.20085 1.31569 2.10202
 F -0.20509 1.32044 -2.10858
 H -0.98540 -0.78729 2.21028
 H -0.98353 -0.78635 -2.21060
 H 0.63487 -1.11214 2.00019
 H 0.63529 -1.11092 -1.99661
 H 0.15585 -0.04077 3.16774
 H 0.15858 -0.04015 -3.16550
13
bifur_IRC_Cartesians_MW_output/new_data/bifur_traj4_Cartesians_MW point 399
C 0.08578 0.63725 1.43187
 C 0.08442 0.63956 -1.43279
 C 0.68731 0.72860 0.00056
 C -0.03547 -0.38189 2.26083
 C -0.03459 -0.38066 -2.25939
 F -0.19915 1.31619 2.10119
 F -0.20338 1.32093 -2.10775
 H -0.98524 -0.78786 2.20825
 H -0.98337 -0.78693 -2.20857
 H 0.63523 -1.11210 1.99912
 H 0.63565 -1.11088 -1.99556
 H 0.15504 -0.04141 3.16664
 H 0.15777 -0.04080 -3.16441
13
bifur_IRC_Cartesians_MW_output/new_data/bifur_traj4_Cartesians_MW point 400
C 0.08572 0.63757 1.43080
 C 0.08437 0.63987 -1.43172
 C 0.68456 0.73004 0.00056
 C -0.03556 -0.38219 2.25938
 C -0.03468 -0.38096 -2.25794
 F -0.19733 1.31673 2.10031
 F -0.20154 1.32147 -2.10686
 H -0.98506 -0.78849 2.20606
 H -0.98320 -0.78755 -2.20638
 H 0.63561 -1.11206 1.99798
 H 0.63603 -1.11084 -1.99442
 H 0.15417 -0.04210 3.16546
 H 0.15690 -0.04149 -3.16323
13
bifur_IRC_Cartesians_MW_output/new_data/bifur_traj4_Cartesians_MW point 401
C 0.08566 0.63790 1.42967
 C 0.08432 0.64020 -1.43059
 C 0.68166 0.73157 0.00056
 C -0.03566 -0.38251 2.25785
 C -0.03478 -0.38128 -2.25641
 F -0.19540 1.31731 2.09938
 F -0.19960 1.32203 -2.10592
 H -0.98488 -0.78914 2.20376
 H -0.98302 -0.78821 -2.20408
 H 0.63602 -1.11202 1.99678
 H 0.63644 -1.11080 -1.99322
 H 0.15326 -0.04283 3.16422
 H 0.15598 -0.04222 -3.16199
13
bifur_IRC_Cartesians_MW_output/new_data/bifur_traj4_Cartesians_MW point 402
C 0.08560 0.63824 1.42851
 C 0.08426 0.64053 -1.42943
 C 0.67869 0.73313 0.00056
 C -0.03576 -0.38284 2.25629
 C -0.03488 -0.38161 -2.25485
 F -0.19343 1.31789 2.09843
 F -0.19761 1.32261 -2.10495
 H -0.98469 -0.78981 2.20141
 H -0.98284 -0.78888 -2.20172
 H 0.63644 -1.11197 1.99554
 H 0.63685 -1.11075 -1.99200
 H 0.15233 -0.04357 3.16294
 H 0.15504 -0.04296 -3.16073
13
bifur_IRC_Cartesians_MW_output/new_data/bifur_traj4_Cartesians_MW point 403
C 0.08555 0.63857 1.42738
 C 0.08421 0.64086 -1.42829
 C 0.67578 0.73466 0.00056
 C -0.03586 -0.38316 2.25475
 C -0.03498 -0.38193 -2.25332
 F -0.19151 1.31846 2.09749
 F -0.19567 1.32317 -2.10401
 H -0.98451 -0.79047 2.19910
 H -0.98266 -0.78954 -2.19941
 H 0.63685 -1.11192 1.99434
 H 0.63726 -1.11071 -1.99080
 H 0.15141 -0.04430 3.16170
 H 0.15412 -0.04369 -3.15948
13
bifur_IRC_Cartesians_MW_output/new_data/bifur_traj4_Cartesians_MW point 404
C 0.08549 0.63887 1.42635
 C 0.08416 0.64116 -1.42726
 C 0.67313 0.73605 0.00056
 C -0.03594 -0.38345 2.25336
 C -0.03507 -0.38223 -2.25193
 F -0.18975 1.31899 2.09664
 F -0.19390 1.32368 -2.10315
 H -0.98434 -0.79107 2.19700
 H -0.98250 -0.79014 -2.19731
 H 0.63722 -1.11188 1.99323
 H 0.63763 -1.11067 -1.98971
 H 0.15058 -0.04497 3.16056
 H 0.15328 -0.04436 -3.15835
13
bifur_IRC_Cartesians_MW_output/new_data/bifur_traj4_Cartesians_MW point 405
C 0.08545 0.63912 1.42549
 C 0.08412 0.64141 -1.42640
 C 0.67094 0.73721 0.00055
 C -0.03602 -0.38369 2.25220
 C -0.03514 -0.38247 -2.25077
 F -0.18829 1.31942 2.09594
 F -0.19243 1.32411 -2.10243
 H -0.98420 -0.79156 2.19526
 H -0.98236 -0.79063 -2.19557
 H 0.63753 -1.11185 1.99232
 H 0.63794 -1.11064 -1.98880
 H 0.14989 -0.04552 3.15962
 H 0.15258 -0.04491 -3.15741
13
bifur_IRC_Cartesians_MW_output/new_data/bifur_traj4_Cartesians_MW point 406
C 0.08542 0.63932 1.42484
 C 0.08409 0.64159 -1.42575
 C 0.66928 0.73808 0.00055
 C -0.03607 -0.38387 2.25132
 C -0.03520 -0.38265 -2.24990
 F -0.18719 1.31975 2.09540
 F -0.19132 1.32443 -2.10189
 H -0.98410 -0.79194 2.19394
 H -0.98226 -0.79101 -2.19424
 H 0.63776 -1.11182 1.99163
 H 0.63817 -1.11061 -1.98811
 H 0.14937 -0.04594 3.15891
 H 0.15205 -0.04533 -3.15670
13
bifur_IRC_Cartesians_MW_output/new_data/bifur_traj4_Cartesians_MW point 407
C 0.08539 0.63945 1.42437
 C 0.08407 0.64173 -1.42529
 C 0.66808 0.73871 0.00055
 C -0.03611 -0.38400 2.25069
 C -0.03524 -0.38279 -2.24927
 F -0.18639 1.31998 2.09502
 F -0.19052 1.32467 -2.10150
 H -0.98402 -0.79221 2.19299
 H -0.98218 -0.79128 -2.19329
 H 0.63793 -1.11180 1.99113
 H 0.63834 -1.11060 -1.98762
 H 0.14899 -0.04624 3.15840
 H 0.15168 -0.04563 -3.15619
13
bifur_IRC_Cartesians_MW_output/new_data/bifur_traj4_Cartesians_MW point 408
C 0.08539 0.63945 1.42437
 C 0.08407 0.64173 -1.42529
 C 0.66808 0.73871 0.00055
 C -0.03611 -0.38400 2.25069
 C -0.03524 -0.38279 -2.24927
 F -0.18639 1.31998 2.09502
 F -0.19052 1.32467 -2.10150
 H -0.98402 -0.79221 2.19299
 H -0.98218 -0.79128 -2.19329
 H 0.63793 -1.11180 1.99113
 H 0.63834 -1.11060 -1.98762
 H 0.14899 -0.04624 3.15840
 H 0.15168 -0.04563 -3.15619
13
bifur_IRC_Cartesians_MW_output/new_data/bifur_traj4_Cartesians_MW point 409
C 0.08536 0.63963 1.42378
 C 0.08405 0.64190 -1.42469
 C 0.66655 0.73952 0.00055
 C -0.03617 -0.38417 2.24989
 C -0.03529 -0.38296 -2.24846
 F -0.18538 1.32028 2.09453
 F -0.18949 1.32496 -2.10101
 H -0.98393 -0.79255 2.19178
 H -0.98209 -0.79163 -2.19208
 H 0.63814 -1.11178 1.99050
 H 0.63855 -1.11057 -1.98699
 H 0.14851 -0.04662 3.15774
 H 0.15119 -0.04601 -3.15554
13
bifur_IRC_Cartesians_MW_output/new_data/bifur_traj4_Cartesians_MW point 410
C 0.08535 0.63969 1.42355
 C 0.08403 0.64197 -1.42446
 C 0.66597 0.73982 0.00055
 C -0.03618 -0.38424 2.24958
 C -0.03531 -0.38302 -2.24815
 F -0.18499 1.32040 2.09434
 F -0.18910 1.32508 -2.10082
 H -0.98389 -0.79269 2.19132
 H -0.98205 -0.79176 -2.19162
 H 0.63822 -1.11177 1.99026
 H 0.63863 -1.11056 -1.98675
 H 0.14833 -0.04677 3.15749
 H 0.15101 -0.04616 -3.15529
13
bifur_IRC_Cartesians_MW_output/new_data/bifur_traj4_Cartesians_MW point 411
C 0.08534 0.63976 1.42332
 C 0.08402 0.64204 -1.42423
 C 0.66536 0.74014 0.00055
 C -0.03620 -0.38430 2.24926
 C -0.03533 -0.38309 -2.24784
 F -0.18459 1.32052 2.09415
 F -0.18870 1.32519 -2.10062
 H -0.98385 -0.79282 2.19084
 H -0.98202 -0.79189 -2.19114
 H 0.63831 -1.11176 1.99001
 H 0.63872 -1.11056 -1.98650
 H 0.14814 -0.04692 3.15723
 H 0.15082 -0.04631 -3.15503
13
bifur_IRC_Cartesians_MW_output/new_data/bifur_traj4_Cartesians_MW point 412
C 0.08533 0.63984 1.42306
 C 0.08401 0.64211 -1.42397
 C 0.66471 0.74049 0.00055
 C -0.03623 -0.38438 2.24892
 C -0.03536 -0.38316 -2.24749
 F -0.18416 1.32065 2.09394
 F -0.18826 1.32532 -2.10041
 H -0.98381 -0.79297 2.19032
 H -0.98198 -0.79204 -2.19062
 H 0.63840 -1.11175 1.98973
 H 0.63881 -1.11055 -1.98623
 H 0.14793 -0.04708 3.15695
 H 0.15061 -0.04647 -3.15475
13
bifur_IRC_Cartesians_MW_output/new_data/bifur_traj4_Cartesians_MW point 413
C 0.08531 0.63992 1.42279
 C 0.08400 0.64219 -1.42370
 C 0.66401 0.74085 0.00055
 C -0.03625 -0.38445 2.24855
 C -0.03538 -0.38324 -2.24712
 F -0.18369 1.32078 2.09371
 F -0.18779 1.32546 -2.10018
 H -0.98377 -0.79313 2.18977
 H -0.98193 -0.79220 -2.19006
 H 0.63850 -1.11174 1.98944
 H 0.63890 -1.11053 -1.98594
 H 0.14771 -0.04726 3.15665
 H 0.15039 -0.04665 -3.15445
13
bifur_IRC_Cartesians_MW_output/new_data/bifur_traj4_Cartesians_MW point 414
C 0.08530 0.63999 1.42253
 C 0.08399 0.64227 -1.42344
 C 0.66333 0.74121 0.00055
 C -0.03627 -0.38453 2.24819
 C -0.03540 -0.38331 -2.24677
 F -0.18325 1.32092 2.09349
 F -0.18734 1.32559 -2.09996
 H -0.98372 -0.79328 2.18923
 H -0.98189 -0.79235 -2.18953
 H 0.63859 -1.11173 1.98916
 H 0.63900 -1.11052 -1.98566
 H 0.14750 -0.04743 3.15636
 H 0.15017 -0.04682 -3.15416
13
bifur_IRC_Cartesians_MW_output/new_data/bifur_traj4_Cartesians_MW point 415
C 0.08529 0.64006 1.42230
 C 0.08398 0.64233 -1.42321
 C 0.66276 0.74151 0.00055
 C -0.03629 -0.38459 2.24789
 C -0.03542 -0.38338 -2.24647
 F -0.18286 1.32103 2.09331
 F -0.18696 1.32570 -2.09978
 H -0.98369 -0.79341 2.18877
 H -0.98186 -0.79248 -2.18907
 H 0.63867 -1.11172 1.98892
 H 0.63908 -1.11052 -1.98543
 H 0.14732 -0.04757 3.15611
 H 0.14999 -0.04696 -3.15392
13
bifur_IRC_Cartesians_MW_output/new_data/bifur_traj4_Cartesians_MW point 416
C 0.08528 0.64011 1.42214
 C 0.08397 0.64238 -1.42305
 C 0.66234 0.74173 0.00055
 C -0.03631 -0.38464 2.24767
 C -0.03544 -0.38342 -2.24625
 F -0.18259 1.32111 2.09318
 F -0.18668 1.32578 -2.09964
 H -0.98366 -0.79351 2.18844
 H -0.98183 -0.79258 -2.18874
 H 0.63873 -1.11171 1.98875
 H 0.63914 -1.11051 -1.98525
 H 0.14719 -0.04768 3.15594
 H 0.14986 -0.04707 -3.15374
13
bifur_IRC_Cartesians_MW_output/new_data/bifur_traj4_Cartesians_MW point 417
C 0.08527 0.64013 1.42205
 C 0.08396 0.64240 -1.42296
 C 0.66211 0.74185 0.00055
 C -0.03631 -0.38466 2.24755
 C -0.03545 -0.38345 -2.24612
 F -0.18243 1.32116 2.09310
 F -0.18652 1.32582 -2.09957
 H -0.98365 -0.79356 2.18826
 H -0.98182 -0.79263 -2.18855
 H 0.63876 -1.11171 1.98865
 H 0.63917 -1.11051 -1.98516
 H 0.14711 -0.04774 3.15584
 H 0.14978 -0.04713 -3.15364
13
bifur_IRC_Cartesians_MW_output/new_data/bifur_traj4_Cartesians_MW point 418
C 0.08527 0.64014 1.42202
 C 0.08396 0.64241 -1.42293
 C 0.66205 0.74189 0.00055
 C -0.03632 -0.38467 2.24751
 C -0.03545 -0.38345 -2.24609
 F -0.18239 1.32117 2.09308
 F -0.18648 1.32584 -2.09955
 H -0.98364 -0.79357 2.18821
 H -0.98181 -0.79265 -2.18850
 H 0.63877 -1.11171 1.98863
 H 0.63918 -1.11051 -1.98513
 H 0.14709 -0.04775 3.15581
 H 0.14976 -0.04714 -3.15361
13
bifur_IRC_Cartesians_MW_output/new_data/bifur_traj4_Cartesians_MW point 419
C 0.08527 0.64014 1.42202
 C 0.08396 0.64241 -1.42293
 C 0.66205 0.74189 0.00055
 C -0.03632 -0.38467 2.24751
 C -0.03545 -0.38345 -2.24609
 F -0.18239 1.32117 2.09308
 F -0.18648 1.32584 -2.09955
 H -0.98364 -0.79357 2.18821
 H -0.98181 -0.79265 -2.18850
 H 0.63877 -1.11171 1.98863
 H 0.63918 -1.11051 -1.98513
 H 0.14709 -0.04775 3.15581
 H 0.14976 -0.04714 -3.15361
13
bifur_IRC_Cartesians_MW_output/new_data/bifur_traj4_Cartesians_MW point 420
C 0.08528 0.64010 1.42218
 C 0.08397 0.64237 -1.42309
 C 0.66244 0.74168 0.00055
 C -0.03630 -0.38462 2.24772
 C -0.03543 -0.38341 -2.24630
 F -0.18265 1.32109 2.09321
 F -0.18675 1.32576 -2.09967
 H -0.98367 -0.79348 2.18852
 H -0.98184 -0.79256 -2.18882
 H 0.63872 -1.11172 1.98879
 H 0.63912 -1.11051 -1.98530
 H 0.14722 -0.04765 3.15598
 H 0.14989 -0.04704 -3.15378
13
bifur_IRC_Cartesians_MW_output/new_data/bifur_traj4_Cartesians_MW point 421
C 0.08529 0.64004 1.42239
 C 0.08398 0.64231 -1.42330
 C 0.66298 0.74140 0.00055
 C -0.03628 -0.38457 2.24801
 C -0.03542 -0.38335 -2.24658
 F -0.18301 1.32099 2.09338
 F -0.18711 1.32566 -2.09985
 H -0.98370 -0.79336 2.18895
 H -0.98187 -0.79243 -2.18924
 H 0.63864 -1.11172 1.98902
 H 0.63905 -1.11052 -1.98552
 H 0.14739 -0.04752 3.15621
 H 0.15006 -0.04691 -3.15401
13
bifur_IRC_Cartesians_MW_output/new_data/bifur_traj4_Cartesians_MW point 422
C 0.08531 0.63994 1.42272
 C 0.08400 0.64221 -1.42363
 C 0.66384 0.74094 0.00055
 C -0.03626 -0.38447 2.24846
 C -0.03539 -0.38326 -2.24704
 F -0.18358 1.32082 2.09366
 F -0.18768 1.32549 -2.10013
 H -0.98376 -0.79317 2.18963
 H -0.98192 -0.79224 -2.18993
 H 0.63852 -1.11174 1.98937
 H 0.63893 -1.11053 -1.98587
 H 0.14766 -0.04730 3.15658
 H 0.15033 -0.04669 -3.15438
13
bifur_IRC_Cartesians_MW_output/new_data/bifur_traj4_Cartesians_MW point 423
C 0.08533 0.63979 1.42321
 C 0.08402 0.64207 -1.42412
 C 0.66508 0.74029 0.00055
 C -0.03621 -0.38433 2.24911
 C -0.03534 -0.38312 -2.24769
 F -0.18441 1.32057 2.09406
 F -0.18851 1.32525 -2.10053
 H -0.98383 -0.79289 2.19062
 H -0.98200 -0.79196 -2.19092
 H 0.63835 -1.11176 1.98989
 H 0.63875 -1.11055 -1.98639
 H 0.14805 -0.04699 3.15711
 H 0.15073 -0.04638 -3.15491
13
bifur_IRC_Cartesians_MW_output/new_data/bifur_traj4_Cartesians_MW point 424
C 0.08536 0.63961 1.42382
 C 0.08405 0.64189 -1.42473
 C 0.66666 0.73946 0.00055
 C -0.03616 -0.38416 2.24995
 C -0.03529 -0.38294 -2.24852
 F -0.18545 1.32026 2.09456
 F -0.18957 1.32494 -2.10104
 H -0.98393 -0.79253 2.19187
 H -0.98210 -0.79160 -2.19217
 H 0.63813 -1.11178 1.99054
 H 0.63853 -1.11057 -1.98704
 H 0.14854 -0.04659 3.15779
 H 0.15123 -0.04598 -3.15558
13
bifur_IRC_Cartesians_MW_output/new_data/bifur_traj4_Cartesians_MW point 425
C 0.08540 0.63941 1.42451
 C 0.08408 0.64169 -1.42543
 C 0.66843 0.73853 0.00055
 C -0.03610 -0.38397 2.25088
 C -0.03523 -0.38275 -2.24945
 F -0.18663 1.31991 2.09513
 F -0.19075 1.32460 -2.10162
 H -0.98405 -0.79213 2.19328
 H -0.98221 -0.79120 -2.19358
 H 0.63788 -1.11181 1.99128
 H 0.63829 -1.11060 -1.98777
 H 0.14910 -0.04615 3.15855
 H 0.15179 -0.04554 -3.15634
13
bifur_IRC_Cartesians_MW_output/new_data/bifur_traj4_Cartesians_MW point 426
C 0.08544 0.63921 1.42521
 C 0.08411 0.64149 -1.42612
 C 0.67022 0.73758 0.00055
 C -0.03604 -0.38377 2.25182
 C -0.03517 -0.38255 -2.25040
 F -0.18782 1.31956 2.09571
 F -0.19195 1.32425 -2.10220
 H -0.98416 -0.79172 2.19469
 H -0.98232 -0.79079 -2.19500
 H 0.63763 -1.11184 1.99203
 H 0.63804 -1.11063 -1.98851
 H 0.14967 -0.04570 3.15932
 H 0.15236 -0.04509 -3.15711
13
bifur_IRC_Cartesians_MW_output/new_data/bifur_traj4_Cartesians_MW point 427
C 0.08547 0.63903 1.42582
 C 0.08414 0.64131 -1.42674
 C 0.67180 0.73676 0.00055
 C -0.03599 -0.38360 2.25265
 C -0.03512 -0.38237 -2.25122
 F -0.18886 1.31925 2.09621
 F -0.19300 1.32394 -2.10271
 H -0.98426 -0.79137 2.19594
 H -0.98241 -0.79044 -2.19624
 H 0.63741 -1.11186 1.99268
 H 0.63782 -1.11065 -1.98915
 H 0.15016 -0.04530 3.15999
 H 0.15285 -0.04469 -3.15778
13
bifur_IRC_Cartesians_MW_output/new_data/bifur_traj4_Cartesians_MW point 428
C 0.08549 0.63890 1.42625
 C 0.08416 0.64119 -1.42717
 C 0.67290 0.73618 0.00056
 C -0.03595 -0.38347 2.25323
 C -0.03508 -0.38225 -2.25180
 F -0.18959 1.31903 2.09656
 F -0.19374 1.32373 -2.10307
 H -0.98433 -0.79112 2.19681
 H -0.98248 -0.79019 -2.19712
 H 0.63725 -1.11188 1.99314
 H 0.63766 -1.11067 -1.98961
 H 0.15051 -0.04503 3.16046
 H 0.15320 -0.04442 -3.15825
13
bifur_IRC_Cartesians_MW_output/new_data/bifur_traj4_Cartesians_MW point 429
C 0.08550 0.63885 1.42644
 C 0.08417 0.64113 -1.42735
 C 0.67337 0.73593 0.00056
 C -0.03594 -0.38342 2.25348
 C -0.03506 -0.38220 -2.25205
 F -0.18990 1.31894 2.09672
 F -0.19405 1.32364 -2.10322
 H -0.98436 -0.79101 2.19719
 H -0.98251 -0.79008 -2.19749
 H 0.63718 -1.11189 1.99333
 H 0.63760 -1.11067 -1.98980
 H 0.15065 -0.04491 3.16066
 H 0.15335 -0.04430 -3.15845
13
bifur_IRC_Cartesians_MW_output/new_data/bifur_traj4_Cartesians_MW point 430
C 0.08550 0.63885 1.42644
 C 0.08417 0.64113 -1.42735
 C 0.67336 0.73593 0.00056
 C -0.03594 -0.38342 2.25348
 C -0.03506 -0.38220 -2.25205
 F -0.18990 1.31894 2.09672
 F -0.19405 1.32364 -2.10322
 H -0.98436 -0.79102 2.19719
 H -0.98251 -0.79008 -2.19749
 H 0.63718 -1.11189 1.99333
 H 0.63760 -1.11067 -1.98980
 H 0.15065 -0.04491 3.16066
 H 0.15335 -0.04430 -3.15845
13
bifur_IRC_Cartesians_MW_output/new_data/bifur_traj4_Cartesians_MW point 431
C 0.08548 0.63893 1.42614
 C 0.08415 0.64122 -1.42706
 C 0.67262 0.73632 0.00056
 C -0.03596 -0.38350 2.25309
 C -0.03509 -0.38228 -2.25166
 F -0.18941 1.31909 2.09648
 F -0.19355 1.32378 -2.10298
 H -0.98431 -0.79118 2.19659
 H -0.98246 -0.79025 -2.19690
 H 0.63729 -1.11187 1.99302
 H 0.63770 -1.11066 -1.98949
 H 0.15042 -0.04510 3.16034
 H 0.15311 -0.04449 -3.15813
13
bifur_IRC_Cartesians_MW_output/new_data/bifur_traj4_Cartesians_MW point 432
C 0.08546 0.63904 1.42576
 C 0.08414 0.64133 -1.42668
 C 0.67164 0.73684 0.00055
 C -0.03599 -0.38361 2.25257
 C -0.03512 -0.38239 -2.25114
 F -0.18876 1.31928 2.09616
 F -0.19290 1.32397 -2.10266
 H -0.98425 -0.79140 2.19582
 H -0.98240 -0.79047 -2.19613
 H 0.63743 -1.11186 1.99262
 H 0.63784 -1.11065 -1.98909
 H 0.15011 -0.04534 3.15992
 H 0.15281 -0.04473 -3.15771
13
bifur_IRC_Cartesians_MW_output/new_data/bifur_traj4_Cartesians_MW point 433
C 0.08544 0.63920 1.42524
 C 0.08411 0.64148 -1.42615
 C 0.67029 0.73755 0.00055
 C -0.03604 -0.38376 2.25186
 C -0.03517 -0.38254 -2.25043
 F -0.18786 1.31955 2.09573
 F -0.19199 1.32424 -2.10222
 H -0.98416 -0.79171 2.19475
 H -0.98232 -0.79078 -2.19505
 H 0.63762 -1.11184 1.99205
 H 0.63803 -1.11063 -1.98853
 H 0.14969 -0.04568 3.15934
 H 0.15238 -0.04507 -3.15713
13
bifur_IRC_Cartesians_MW_output/new_data/bifur_traj4_Cartesians_MW point 434
C 0.08540 0.63941 1.42453
 C 0.08408 0.64168 -1.42544
 C 0.66848 0.73850 0.00055
 C -0.03610 -0.38396 2.25091
 C -0.03523 -0.38274 -2.24948
 F -0.18666 1.31990 2.09515
 F -0.19078 1.32459 -2.10164
 H -0.98405 -0.79212 2.19331
 H -0.98221 -0.79119 -2.19361
 H 0.63787 -1.11181 1.99130
 H 0.63828 -1.11060 -1.98779
 H 0.14912 -0.04614 3.15857
 H 0.15180 -0.04553 -3.15636
13
bifur_IRC_Cartesians_MW_output/new_data/bifur_traj4_Cartesians_MW point 435
C 0.08536 0.63967 1.42364
 C 0.08404 0.64194 -1.42455
 C 0.66619 0.73971 0.00055
 C -0.03618 -0.38421 2.24970
 C -0.03531 -0.38300 -2.24827
 F -0.18514 1.32036 2.09441
 F -0.18925 1.32503 -2.10089
 H -0.98390 -0.79264 2.19149
 H -0.98207 -0.79171 -2.19179
 H 0.63819 -1.11177 1.99035
 H 0.63860 -1.11057 -1.98684
 H 0.14840 -0.04671 3.15759
 H 0.15108 -0.04610 -3.15538
13
bifur_IRC_Cartesians_MW_output/new_data/bifur_traj4_Cartesians_MW point 436
C 0.08530 0.63999 1.42256
 C 0.08399 0.64226 -1.42347
 C 0.66341 0.74117 0.00055
 C -0.03627 -0.38452 2.24823
 C -0.03540 -0.38330 -2.24681
 F -0.18330 1.32090 2.09352
 F -0.18740 1.32557 -2.09999
 H -0.98373 -0.79326 2.18929
 H -0.98190 -0.79234 -2.18959
 H 0.63858 -1.11173 1.98920
 H 0.63899 -1.11053 -1.98570
 H 0.14752 -0.04741 3.15640
 H 0.15020 -0.04680 -3.15420
13
bifur_IRC_Cartesians_MW_output/new_data/bifur_traj4_Cartesians_MW point 437
C 0.08523 0.64037 1.42124
 C 0.08393 0.64264 -1.42215
 C 0.66005 0.74294 0.00055
 C -0.03638 -0.38489 2.24646
 C -0.03552 -0.38368 -2.24504
 F -0.18106 1.32157 2.09244
 F -0.18514 1.32623 -2.09890
 H -0.98352 -0.79402 2.18662
 H -0.98169 -0.79310 -2.18691
 H 0.63905 -1.11168 1.98780
 H 0.63946 -1.11048 -1.98431
 H 0.14646 -0.04825 3.15495
 H 0.14913 -0.04764 -3.15276
13
bifur_IRC_Cartesians_MW_output/new_data/bifur_traj4_Cartesians_MW point 438
C 0.08515 0.64086 1.41957
 C 0.08385 0.64312 -1.42047
 C 0.65575 0.74520 0.00055
 C -0.03653 -0.38536 2.24419
 C -0.03566 -0.38415 -2.24278
 F -0.17821 1.32241 2.09106
 F -0.18227 1.32706 -2.09750
 H -0.98325 -0.79499 2.18321
 H -0.98142 -0.79407 -2.18350
 H 0.63966 -1.11161 1.98601
 H 0.64006 -1.11041 -1.98253
 H 0.14511 -0.04933 3.15311
 H 0.14777 -0.04872 -3.15092
13
bifur_IRC_Cartesians_MW_output/new_data/bifur_traj4_Cartesians_MW point 439
C 0.08503 0.64154 1.41728
 C 0.08374 0.64379 -1.41818
 C 0.64986 0.74830 0.00055
 C -0.03672 -0.38601 2.24109
 C -0.03586 -0.38480 -2.23968
 F -0.17431 1.32357 2.08917
 F -0.17833 1.32820 -2.09559
 H -0.98288 -0.79632 2.17855
 H -0.98106 -0.79540 -2.17883
 H 0.64048 -1.11152 1.98357
 H 0.64088 -1.11032 -1.98011
 H 0.14326 -0.05081 3.15059
 H 0.14590 -0.05020 -3.14841
13
bifur_IRC_Cartesians_MW_output/new_data/bifur_traj4_Cartesians_MW point 440
C 0.08487 0.64249 1.41403
 C 0.08359 0.64473 -1.41492
 C 0.64153 0.75268 0.00055
 C -0.03700 -0.38693 2.23670
 C -0.03615 -0.38573 -2.23529
 F -0.16878 1.32522 2.08649
 F -0.17276 1.32982 -2.09288
 H -0.98235 -0.79821 2.17194
 H -0.98055 -0.79729 -2.17221
 H 0.64165 -1.11139 1.98010
 H 0.64205 -1.11020 -1.97667
 H 0.14064 -0.05290 3.14701
 H 0.14326 -0.05229 -3.14484
13
bifur_IRC_Cartesians_MW_output/new_data/bifur_traj4_Cartesians_MW point 441
C 0.08487 0.64249 1.41403
 C 0.08359 0.64473 -1.41492
 C 0.64153 0.75268 0.00055
 C -0.03700 -0.38693 2.23670
 C -0.03615 -0.38573 -2.23529
 F -0.16878 1.32522 2.08649
 F -0.17276 1.32982 -2.09288
 H -0.98235 -0.79821 2.17194
 H -0.98055 -0.79729 -2.17221
 H 0.64165 -1.11139 1.98010
 H 0.64205 -1.11020 -1.97667
 H 0.14064 -0.05290 3.14701
 H 0.14326 -0.05230 -3.14484
13
bifur_IRC_Cartesians_MW_output/new_data/bifur_traj4_Cartesians_MW point 442
C 0.08433 0.64556 1.40356
 C 0.08311 0.64776 -1.40444
 C 0.61467 0.76681 0.00054
 C -0.03790 -0.38988 2.22254
 C -0.03706 -0.38870 -2.22116
 F -0.15096 1.33051 2.07787
 F -0.15480 1.33503 -2.08416
 H -0.98066 -0.80427 2.15064
 H -0.97889 -0.80337 -2.15088
 H 0.64542 -1.11097 1.96895
 H 0.64580 -1.10980 -1.96559
 H 0.13219 -0.05964 3.13550
 H 0.13475 -0.05904 -3.13336
13
bifur_IRC_Cartesians_MW_output/new_data/bifur_traj4_Cartesians_MW point 443
C 0.08396 0.64770 1.39626
 C 0.08277 0.64988 -1.39713
 C 0.59594 0.77666 0.00053
 C -0.03853 -0.39194 2.21267
 C -0.03770 -0.39077 -2.21130
 F -0.13854 1.33420 2.07186
 F -0.14228 1.33867 -2.07808
 H -0.97948 -0.80850 2.13578
 H -0.97774 -0.80761 -2.13601
 H 0.64804 -1.11068 1.96117
 H 0.64842 -1.10952 -1.95786
 H 0.12630 -0.06434 3.12747
 H 0.12881 -0.06374 -3.12536
13
bifur_IRC_Cartesians_MW_output/new_data/bifur_traj4_Cartesians_MW point 444
C 0.08355 0.65007 1.38818
 C 0.08240 0.65222 -1.38905
 C 0.57522 0.78756 0.00053
 C -0.03923 -0.39422 2.20175
 C -0.03841 -0.39306 -2.20040
 F -0.12479 1.33829 2.06521
 F -0.12842 1.34269 -2.07135
 H -0.97817 -0.81319 2.11935
 H -0.97646 -0.81230 -2.11955
 H 0.65095 -1.11036 1.95256
 H 0.65132 -1.10921 -1.94931
 H 0.11978 -0.06954 3.11859
 H 0.12225 -0.06895 -3.11651
13
bifur_IRC_Cartesians_MW_output/new_data/bifur_traj4_Cartesians_MW point 445
C 0.08314 0.65243 1.38016
 C 0.08203 0.65454 -1.38101
 C 0.55464 0.79839 0.00052
 C -0.03992 -0.39649 2.19090
 C -0.03911 -0.39534 -2.18956
 F -0.11113 1.34234 2.05860
 F -0.11465 1.34668 -2.06467
 H -0.97687 -0.81784 2.10302
 H -0.97519 -0.81695 -2.10320
 H 0.65384 -1.11003 1.94400
 H 0.65420 -1.10890 -1.94082
 H 0.11331 -0.07471 3.10976
 H 0.11572 -0.07412 -3.10771
13
bifur_IRC_Cartesians_MW_output/new_data/bifur_traj4_Cartesians_MW point 446
C 0.08276 0.65462 1.37268
 C 0.08168 0.65671 -1.37352
 C 0.53544 0.80849 0.00051
 C -0.04056 -0.39860 2.18078
 C -0.03976 -0.39747 -2.17946
 F -0.09839 1.34613 2.05243
 F -0.10182 1.35041 -2.05843
 H -0.97566 -0.82217 2.08780
 H -0.97400 -0.82130 -2.08796
 H 0.65653 -1.10973 1.93603
 H 0.65688 -1.10861 -1.93290
 H 0.10727 -0.07953 3.10153
 H 0.10964 -0.07894 -3.09950
13
bifur_IRC_Cartesians_MW_output/new_data/bifur_traj4_Cartesians_MW point 447
C 0.08240 0.65665 1.36575
 C 0.08136 0.65872 -1.36658
 C 0.51767 0.81784 0.00051
 C -0.04116 -0.40056 2.17141
 C -0.04037 -0.39944 -2.17011
 F -0.08660 1.34963 2.04673
 F -0.08993 1.35386 -2.05266
 H -0.97454 -0.82619 2.07370
 H -0.97291 -0.82532 -2.07384
 H 0.65902 -1.10946 1.92865
 H 0.65937 -1.10835 -1.92557
 H 0.10168 -0.08399 3.09392
 H 0.10400 -0.08340 -3.09191
13
bifur_IRC_Cartesians_MW_output/new_data/bifur_traj4_Cartesians_MW point 448
C 0.08207 0.65857 1.35923
 C 0.08106 0.66061 -1.36005
 C 0.50094 0.82664 0.00050
 C -0.04172 -0.40240 2.16259
 C -0.04094 -0.40129 -2.16130
 F -0.07550 1.35293 2.04136
 F -0.07874 1.35710 -2.04723
 H -0.97349 -0.82997 2.06043
 H -0.97188 -0.82911 -2.06056
 H 0.66137 -1.10920 1.92169
 H 0.66171 -1.10810 -1.91866
 H 0.09642 -0.08819 3.08674
 H 0.09870 -0.08761 -3.08476
13
bifur_IRC_Cartesians_MW_output/new_data/bifur_traj4_Cartesians_MW point 449
C 0.08176 0.66038 1.35306
 C 0.08077 0.66240 -1.35387
 C 0.48509 0.83497 0.00050
 C -0.04225 -0.40414 2.15424
 C -0.04148 -0.40304 -2.15296
 F -0.06499 1.35605 2.03627
 F -0.06815 1.36018 -2.04208
 H -0.97249 -0.83355 2.04787
 H -0.97090 -0.83269 -2.04797
 H 0.66359 -1.10895 1.91511
 H 0.66392 -1.10786 -1.91213
 H 0.09143 -0.09216 3.07995
 H 0.09368 -0.09159 -3.07799
13
bifur_IRC_Cartesians_MW_output/new_data/bifur_traj4_Cartesians_MW point 450
C 0.08146 0.66206 1.34733
 C 0.08051 0.66406 -1.34813
 C 0.47040 0.84270 0.00049
 C -0.04274 -0.40576 2.14650
 C -0.04198 -0.40467 -2.14523
 F -0.05524 1.35895 2.03155
 F -0.05832 1.36303 -2.03731
 H -0.97156 -0.83687 2.03621
 H -0.96999 -0.83602 -2.03630
 H 0.66565 -1.10872 1.90901
 H 0.66598 -1.10764 -1.90606
 H 0.08681 -0.09585 3.07365
 H 0.08902 -0.09528 -3.07170
13
bifur_IRC_Cartesians_MW_output/new_data/bifur_traj4_Cartesians_MW point 451
C 0.08120 0.66356 1.34222
 C 0.08027 0.66554 -1.34302
 C 0.45729 0.84960 0.00049
 C -0.04318 -0.40720 2.13959
 C -0.04242 -0.40612 -2.13833
 F -0.04655 1.36153 2.02734
 F -0.04956 1.36558 -2.03305
 H -0.97073 -0.83983 2.02582
 H -0.96919 -0.83899 -2.02589
 H 0.66749 -1.10851 1.90356
 H 0.66781 -1.10744 -1.90066
 H 0.08269 -0.09914 3.06803
 H 0.08487 -0.09857 -3.06610
13
bifur_IRC_Cartesians_MW_output/new_data/bifur_traj4_Cartesians_MW point 452
C 0.08120 0.66356 1.34222
 C 0.08027 0.66554 -1.34302
 C 0.45729 0.84960 0.00049
 C -0.04318 -0.40720 2.13959
 C -0.04242 -0.40612 -2.13833
 F -0.04655 1.36153 2.02734
 F -0.04956 1.36558 -2.03305
 H -0.97073 -0.83983 2.02582
 H -0.96919 -0.83899 -2.02589
 H 0.66749 -1.10851 1.90356
 H 0.66781 -1.10744 -1.90066
 H 0.08269 -0.09914 3.06803
 H 0.08487 -0.09857 -3.06610
13
bifur_IRC_Cartesians_MW_output/new_data/bifur_traj4_Cartesians_MW point 453
C 0.08079 0.66596 1.33402
 C 0.07989 0.66792 -1.33481
 C 0.43626 0.86066 0.00048
 C -0.04388 -0.40952 2.12850
 C -0.04314 -0.40845 -2.12726
 F -0.03260 1.36568 2.02059
 F -0.03549 1.36966 -2.02622
 H -0.96941 -0.84458 2.00914
 H -0.96789 -0.84375 -2.00919
 H 0.67044 -1.10819 1.89482
 H 0.67075 -1.10713 -1.89198
 H 0.07608 -0.10442 3.05902
 H 0.07820 -0.10385 -3.05712
13
bifur_IRC_Cartesians_MW_output/new_data/bifur_traj4_Cartesians_MW point 454
C 0.08061 0.66695 1.33065
 C 0.07974 0.66889 -1.33143
 C 0.42760 0.86522 0.00048
 C -0.04417 -0.41047 2.12394
 C -0.04344 -0.40941 -2.12270
 F -0.02685 1.36738 2.01781
 F -0.02970 1.37134 -2.02341
 H -0.96886 -0.84653 2.00227
 H -0.96736 -0.84571 -2.00231
 H 0.67166 -1.10805 1.89123
 H 0.67196 -1.10700 -1.88841
 H 0.07335 -0.10659 3.05531
 H 0.07546 -0.10603 -3.05341
13
bifur_IRC_Cartesians_MW_output/new_data/bifur_traj4_Cartesians_MW point 455
C 0.08045 0.66788 1.32750
 C 0.07959 0.66981 -1.32827
 C 0.41951 0.86947 0.00048
 C -0.04445 -0.41136 2.11968
 C -0.04371 -0.41030 -2.11845
 F -0.02148 1.36898 2.01521
 F -0.02429 1.37291 -2.02078
 H -0.96835 -0.84836 1.99586
 H -0.96686 -0.84754 -1.99589
 H 0.67279 -1.10793 1.88787
 H 0.67309 -1.10688 -1.88507
 H 0.07081 -0.10862 3.05184
 H 0.07289 -0.10806 -3.04996
13
bifur_IRC_Cartesians_MW_output/new_data/bifur_traj4_Cartesians_MW point 456
C 0.08030 0.66877 1.32446
 C 0.07945 0.67069 -1.32523
 C 0.41172 0.87357 0.00048
 C -0.04471 -0.41222 2.11557
 C -0.04398 -0.41116 -2.11435
 F -0.01631 1.37051 2.01271
 F -0.01908 1.37442 -2.01825
 H -0.96786 -0.85012 1.98967
 H -0.96638 -0.84930 -1.98970
 H 0.67388 -1.10780 1.88463
 H 0.67418 -1.10676 -1.88186
 H 0.06836 -0.11058 3.04850
 H 0.07042 -0.11002 -3.04663
13
bifur_IRC_Cartesians_MW_output/new_data/bifur_traj4_Cartesians_MW point 457
C 0.08015 0.66963 1.32153
 C 0.07932 0.67153 -1.32230
 C 0.40422 0.87752 0.00047
 C -0.04496 -0.41304 2.11161
 C -0.04423 -0.41199 -2.11040
 F -0.01134 1.37199 2.01030
 F -0.01406 1.37588 -2.01582
 H -0.96739 -0.85182 1.98372
 H -0.96591 -0.85100 -1.98374
 H 0.67494 -1.10769 1.88151
 H 0.67523 -1.10665 -1.87876
 H 0.06600 -0.11246 3.04528
 H 0.06804 -0.11190 -3.04342
13
bifur_IRC_Cartesians_MW_output/new_data/bifur_traj4_Cartesians_MW point 458
C 0.08001 0.67043 1.31879
 C 0.07919 0.67233 -1.31955
 C 0.39717 0.88122 0.00047
 C -0.04519 -0.41382 2.10790
 C -0.04447 -0.41277 -2.10669
 F -0.00666 1.37338 2.00804
 F -0.00936 1.37724 -2.01353
 H -0.96694 -0.85341 1.97814
 H -0.96548 -0.85259 -1.97815
 H 0.67592 -1.10758 1.87859
 H 0.67622 -1.10654 -1.87585
 H 0.06378 -0.11423 3.04226
 H 0.06581 -0.11367 -3.04041
13
bifur_IRC_Cartesians_MW_output/new_data/bifur_traj4_Cartesians_MW point 459
C 0.07988 0.67116 1.31630
 C 0.07907 0.67305 -1.31707
 C 0.39080 0.88458 0.00047
 C -0.04541 -0.41452 2.10454
 C -0.04469 -0.41348 -2.10334
 F -0.00243 1.37464 2.00599
 F -0.00509 1.37848 -2.01146
 H -0.96654 -0.85485 1.97308
 H -0.96509 -0.85403 -1.97309
 H 0.67682 -1.10748 1.87594
 H 0.67711 -1.10645 -1.87322
 H 0.06178 -0.11583 3.03953
 H 0.06379 -0.11527 -3.03769
13
bifur_IRC_Cartesians_MW_output/new_data/bifur_traj4_Cartesians_MW point 460
C 0.07977 0.67179 1.31415
 C 0.07897 0.67367 -1.31491
 C 0.38527 0.88748 0.00047
 C -0.04559 -0.41513 2.10163
 C -0.04488 -0.41409 -2.10043
 F 0.00123 1.37573 2.00422
 F -0.00140 1.37955 -2.00967
 H -0.96619 -0.85609 1.96870
 H -0.96475 -0.85529 -1.96870
 H 0.67759 -1.10739 1.87364
 H 0.67788 -1.10637 -1.87094
 H 0.06004 -0.11722 3.03716
 H 0.06204 -0.11666 -3.03532
13
bifur_IRC_Cartesians_MW_output/new_data/bifur_traj4_Cartesians_MW point 461
C 0.07968 0.67232 1.31237
 C 0.07889 0.67419 -1.31313
 C 0.38071 0.88988 0.00047
 C -0.04575 -0.41563 2.09922
 C -0.04503 -0.41460 -2.09803
 F 0.00426 1.37663 2.00276
 F 0.00166 1.38044 -2.00818
 H -0.96591 -0.85713 1.96508
 H -0.96446 -0.85632 -1.96507
 H 0.67823 -1.10732 1.87174
 H 0.67852 -1.10630 -1.86906
 H 0.05860 -0.11836 3.03520
 H 0.06059 -0.11780 -3.03337
13
bifur_IRC_Cartesians_MW_output/new_data/bifur_traj4_Cartesians_MW point 462
C 0.07961 0.67274 1.31091
 C 0.07882 0.67461 -1.31166
 C 0.37695 0.89186 0.00047
 C -0.04587 -0.41604 2.09724
 C -0.04516 -0.41501 -2.09605
 F 0.00675 1.37737 2.00155
 F 0.00417 1.38117 -2.00696
 H -0.96567 -0.85797 1.96210
 H -0.96423 -0.85717 -1.96209
 H 0.67876 -1.10726 1.87019
 H 0.67904 -1.10624 -1.86751
 H 0.05742 -0.11930 3.03359
 H 0.05940 -0.11875 -3.03177
13
bifur_IRC_Cartesians_MW_output/new_data/bifur_traj4_Cartesians_MW point 463
C 0.07961 0.67274 1.31091
 C 0.07882 0.67461 -1.31166
 C 0.37696 0.89186 0.00047
 C -0.04587 -0.41604 2.09725
 C -0.04516 -0.41501 -2.09605
 F 0.00675 1.37737 2.00155
 F 0.00417 1.38117 -2.00696
 H -0.96567 -0.85797 1.96210
 H -0.96423 -0.85717 -1.96209
 H 0.67876 -1.10726 1.87019
 H 0.67904 -1.10624 -1.86751
 H 0.05742 -0.11930 3.03359
 H 0.05940 -0.11875 -3.03177
13
bifur_IRC_Cartesians_MW_output/new_data/bifur_traj4_Cartesians_MW point 464
C 0.07947 0.67355 1.30817
 C 0.07870 0.67541 -1.30891
 C 0.36991 0.89556 0.00046
 C -0.04611 -0.41682 2.09353
 C -0.04540 -0.41579 -2.09235
 F 0.01142 1.37875 1.99929
 F 0.00887 1.38253 -2.00468
 H -0.96523 -0.85956 1.95652
 H -0.96380 -0.85876 -1.95650
 H 0.67975 -1.10715 1.86726
 H 0.68003 -1.10614 -1.86461
 H 0.05521 -0.12107 3.03058
 H 0.05717 -0.12052 -3.02876
13
bifur_IRC_Cartesians_MW_output/new_data/bifur_traj4_Cartesians_MW point 465
C 0.07938 0.67406 1.30644
 C 0.07862 0.67591 -1.30718
 C 0.36548 0.89789 0.00046
 C -0.04626 -0.41731 2.09120
 C -0.04555 -0.41628 -2.09001
 F 0.01436 1.37963 1.99787
 F 0.01184 1.38339 -2.00324
 H -0.96495 -0.86057 1.95300
 H -0.96352 -0.85976 -1.95298
 H 0.68037 -1.10708 1.86542
 H 0.68065 -1.10607 -1.86278
 H 0.05381 -0.12218 3.02868
 H 0.05577 -0.12163 -3.02687
13
bifur_IRC_Cartesians_MW_output/new_data/bifur_traj4_Cartesians_MW point 466
C 0.07927 0.67470 1.30425
 C 0.07852 0.67654 -1.30499
 C 0.35987 0.90084 0.00046
 C -0.04644 -0.41792 2.08824
 C -0.04574 -0.41690 -2.08706
 F 0.01808 1.38073 1.99607
 F 0.01559 1.38448 -2.00142
 H -0.96459 -0.86183 1.94855
 H -0.96318 -0.86103 -1.94853
 H 0.68116 -1.10699 1.86309
 H 0.68143 -1.10599 -1.86047
 H 0.05205 -0.12359 3.02627
 H 0.05399 -0.12304 -3.02447
13
bifur_IRC_Cartesians_MW_output/new_data/bifur_traj4_Cartesians_MW point 467
C 0.07913 0.67549 1.30154
 C 0.07839 0.67733 -1.30228
 C 0.35292 0.90450 0.00046
 C -0.04668 -0.41869 2.08458
 C -0.04598 -0.41767 -2.08340
 F 0.02269 1.38210 1.99383
 F 0.02024 1.38583 -1.99916
 H -0.96415 -0.86340 1.94304
 H -0.96275 -0.86261 -1.94301
 H 0.68213 -1.10689 1.86020
 H 0.68241 -1.10588 -1.85760
 H 0.04986 -0.12533 3.02329
 H 0.05179 -0.12478 -3.02150
13
bifur_IRC_Cartesians_MW_output/new_data/bifur_traj4_Cartesians_MW point 468
C 0.07897 0.67643 1.29834
 C 0.07824 0.67826 -1.29907
 C 0.34470 0.90883 0.00046
 C -0.04695 -0.41959 2.08024
 C -0.04626 -0.41858 -2.07908
 F 0.02815 1.38372 1.99119
 F 0.02574 1.38743 -1.99649
 H -0.96364 -0.86526 1.93652
 H -0.96224 -0.86447 -1.93648
 H 0.68328 -1.10676 1.85679
 H 0.68356 -1.10576 -1.85421
 H 0.04728 -0.12740 3.01977
 H 0.04918 -0.12685 -3.01798
13
bifur_IRC_Cartesians_MW_output/new_data/bifur_traj4_Cartesians_MW point 469
C 0.07878 0.67749 1.29473
 C 0.07808 0.67930 -1.29546
 C 0.33545 0.91369 0.00045
 C -0.04726 -0.42061 2.07537
 C -0.04657 -0.41961 -2.07421
 F 0.03429 1.38555 1.98822
 F 0.03192 1.38922 -1.99348
 H -0.96305 -0.86735 1.92918
 H -0.96167 -0.86656 -1.92913
 H 0.68458 -1.10661 1.85294
 H 0.68485 -1.10562 -1.85039
 H 0.04437 -0.12972 3.01580
 H 0.04625 -0.12917 -3.01403
13
bifur_IRC_Cartesians_MW_output/new_data/bifur_traj4_Cartesians_MW point 470
C 0.07858 0.67863 1.29086
 C 0.07790 0.68042 -1.29158
 C 0.32551 0.91892 0.00045
 C -0.04760 -0.42170 2.07013
 C -0.04691 -0.42071 -2.06898
 F 0.04088 1.38751 1.98503
 F 0.03857 1.39115 -1.99026
 H -0.96243 -0.86959 1.92130
 H -0.96106 -0.86881 -1.92124
 H 0.68598 -1.10646 1.84881
 H 0.68624 -1.10547 -1.84629
 H 0.04124 -0.13221 3.01154
 H 0.04310 -0.13167 -3.00978
13
bifur_IRC_Cartesians_MW_output/new_data/bifur_traj4_Cartesians_MW point 471
C 0.07838 0.67981 1.28684
 C 0.07771 0.68159 -1.28756
 C 0.31520 0.92434 0.00045
 C -0.04794 -0.42284 2.06470
 C -0.04726 -0.42185 -2.06355
 F 0.04772 1.38954 1.98172
 F 0.04546 1.39315 -1.98691
 H -0.96178 -0.87192 1.91313
 H -0.96042 -0.87114 -1.91305
 H 0.68742 -1.10630 1.84453
 H 0.68768 -1.10532 -1.84204
 H 0.03800 -0.13480 3.00712
 H 0.03983 -0.13426 -3.00538
13
bifur_IRC_Cartesians_MW_output/new_data/bifur_traj4_Cartesians_MW point 472
C 0.07817 0.68101 1.28275
 C 0.07752 0.68277 -1.28347
 C 0.30471 0.92986 0.00044
 C -0.04829 -0.42399 2.05917
 C -0.04762 -0.42301 -2.05803
 F 0.05468 1.39161 1.97836
 F 0.05248 1.39519 -1.98350
 H -0.96112 -0.87429 1.90481
 H -0.95978 -0.87352 -1.90472
 H 0.68889 -1.10613 1.84017
 H 0.68915 -1.10516 -1.83771
 H 0.03470 -0.13743 3.00263
 H 0.03651 -0.13689 -3.00089
13
bifur_IRC_Cartesians_MW_output/new_data/bifur_traj4_Cartesians_MW point 473
C 0.07796 0.68221 1.27864
 C 0.07733 0.68397 -1.27935
 C 0.29416 0.93541 0.00044
 C -0.04865 -0.42515 2.05360
 C -0.04798 -0.42418 -2.05248
 F 0.06168 1.39369 1.97497
 F 0.05953 1.39724 -1.98008
 H -0.96045 -0.87668 1.89644
 H -0.95913 -0.87591 -1.89634
 H 0.69037 -1.10597 1.83579
 H 0.69062 -1.10500 -1.83335
 H 0.03138 -0.14008 2.99810
 H 0.03316 -0.13954 -2.99638
13
bifur_IRC_Cartesians_MW_output/new_data/bifur_traj4_Cartesians_MW point 474
C 0.07796 0.68221 1.27864
 C 0.07733 0.68397 -1.27935
 C 0.29416 0.93541 0.00044
 C -0.04865 -0.42516 2.05360
 C -0.04798 -0.42418 -2.05248
 F 0.06168 1.39369 1.97497
 F 0.05953 1.39724 -1.98008
 H -0.96045 -0.87668 1.89644
 H -0.95913 -0.87591 -1.89634
 H 0.69037 -1.10597 1.83579
 H 0.69062 -1.10500 -1.83335
 H 0.03138 -0.14008 2.99810
 H 0.03316 -0.13954 -2.99638
13
bifur_IRC_Cartesians_MW_output/new_data/bifur_traj4_Cartesians_MW point 475
C 0.07755 0.68456 1.27066
 C 0.07696 0.68628 -1.27135
 C 0.27368 0.94619 0.00043
 C -0.04933 -0.42741 2.04281
 C -0.04868 -0.42644 -2.04170
 F 0.07527 1.39772 1.96839
 F 0.07323 1.40121 -1.97342
 H -0.95916 -0.88130 1.88019
 H -0.95786 -0.88054 -1.88007
 H 0.69325 -1.10565 1.82728
 H 0.69349 -1.10470 -1.82490
 H 0.02494 -0.14522 2.98932
 H 0.02667 -0.14469 -2.98763
13
bifur_IRC_Cartesians_MW_output/new_data/bifur_traj4_Cartesians_MW point 476
C 0.07737 0.68562 1.26702
 C 0.07679 0.68733 -1.26772
 C 0.26436 0.95109 0.00043
 C -0.04965 -0.42843 2.03789
 C -0.04900 -0.42748 -2.03679
 F 0.08145 1.39956 1.96540
 F 0.07946 1.40302 -1.97040
 H -0.95857 -0.88341 1.87280
 H -0.95729 -0.88265 -1.87267
 H 0.69455 -1.10550 1.82341
 H 0.69479 -1.10456 -1.82106
 H 0.02201 -0.14756 2.98532
 H 0.02372 -0.14703 -2.98365
13
bifur_IRC_Cartesians_MW_output/new_data/bifur_traj4_Cartesians_MW point 477
C 0.07720 0.68658 1.26374
 C 0.07664 0.68828 -1.26443
 C 0.25594 0.95552 0.00043
 C -0.04993 -0.42936 2.03346
 C -0.04928 -0.42841 -2.03236
 F 0.08704 1.40122 1.96270
 F 0.08509 1.40465 -1.96767
 H -0.95804 -0.88531 1.86613
 H -0.95677 -0.88456 -1.86599
 H 0.69573 -1.10537 1.81991
 H 0.69597 -1.10443 -1.81759
 H 0.01936 -0.14968 2.98172
 H 0.02105 -0.14914 -2.98005
13
bifur_IRC_Cartesians_MW_output/new_data/bifur_traj4_Cartesians_MW point 478
C 0.07706 0.68743 1.26087
 C 0.07651 0.68912 -1.26155
 C 0.24856 0.95940 0.00043
 C -0.05017 -0.43017 2.02957
 C -0.04954 -0.42922 -2.02848
 F 0.09193 1.40267 1.96033
 F 0.09002 1.40609 -1.96527
 H -0.95758 -0.88698 1.86028
 H -0.95632 -0.88623 -1.86013
 H 0.69677 -1.10526 1.81685
 H 0.69700 -1.10432 -1.81454
 H 0.01704 -0.15153 2.97855
 H 0.01871 -0.15099 -2.97690
13
bifur_IRC_Cartesians_MW_output/new_data/bifur_traj4_Cartesians_MW point 479
C 0.07693 0.68813 1.25847
 C 0.07640 0.68981 -1.25914
 C 0.24240 0.96264 0.00042
 C -0.05038 -0.43085 2.02632
 C -0.04975 -0.42991 -2.02523
 F 0.09602 1.40389 1.95835
 F 0.09415 1.40728 -1.96327
 H -0.95719 -0.88837 1.85538
 H -0.95594 -0.88762 -1.85523
 H 0.69763 -1.10516 1.81428
 H 0.69786 -1.10423 -1.81200
 H 0.01510 -0.15307 2.97591
 H 0.01676 -0.15254 -2.97426
13
bifur_IRC_Cartesians_MW_output/new_data/bifur_traj4_Cartesians_MW point 480
C 0.07684 0.68868 1.25660
 C 0.07631 0.69035 -1.25728
 C 0.23762 0.96516 0.00042
 C -0.05054 -0.43138 2.02380
 C -0.04991 -0.43044 -2.02272
 F 0.09920 1.40483 1.95681
 F 0.09735 1.40821 -1.96171
 H -0.95689 -0.88945 1.85159
 H -0.95564 -0.88870 -1.85143
 H 0.69830 -1.10509 1.81230
 H 0.69853 -1.10416 -1.81003
 H 0.01359 -0.15427 2.97386
 H 0.01524 -0.15374 -2.97222
13
bifur_IRC_Cartesians_MW_output/new_data/bifur_traj4_Cartesians_MW point 481
C 0.07677 0.68907 1.25525
 C 0.07625 0.69074 -1.25593
 C 0.23416 0.96698 0.00042
 C -0.05066 -0.43176 2.02198
 C -0.05003 -0.43082 -2.02090
 F 0.10149 1.40551 1.95570
 F 0.09966 1.40888 -1.96059
 H -0.95667 -0.89023 1.84885
 H -0.95543 -0.88949 -1.84869
 H 0.69879 -1.10503 1.81086
 H 0.69901 -1.10411 -1.80860
 H 0.01251 -0.15514 2.97238
 H 0.01414 -0.15461 -2.97074
13
bifur_IRC_Cartesians_MW_output/new_data/bifur_traj4_Cartesians_MW point 482
C 0.07672 0.68938 1.25423
 C 0.07620 0.69104 -1.25490
 C 0.23153 0.96836 0.00042
 C -0.05075 -0.43205 2.02059
 C -0.05012 -0.43111 -2.01951
 F 0.10324 1.40603 1.95486
 F 0.10142 1.40939 -1.95974
 H -0.95650 -0.89083 1.84676
 H -0.95526 -0.89008 -1.84660
 H 0.69916 -1.10499 1.80977
 H 0.69938 -1.10407 -1.80751
 H 0.01168 -0.15580 2.97125
 H 0.01331 -0.15527 -2.96962
13
bifur_IRC_Cartesians_MW_output/new_data/bifur_traj4_Cartesians_MW point 483
C 0.07667 0.68966 1.25324
 C 0.07616 0.69133 -1.25392
 C 0.22900 0.96969 0.00042
 C -0.05083 -0.43233 2.01926
 C -0.05020 -0.43139 -2.01819
 F 0.10491 1.40653 1.95405
 F 0.10311 1.40988 -1.95892
 H -0.95634 -0.89140 1.84476
 H -0.95511 -0.89065 -1.84459
 H 0.69951 -1.10495 1.80872
 H 0.69973 -1.10403 -1.80647
 H 0.01089 -0.15644 2.97017
 H 0.01251 -0.15591 -2.96854
13
bifur_IRC_Cartesians_MW_output/new_data/bifur_traj4_Cartesians_MW point 484
C 0.07661 0.69001 1.25206
 C 0.07610 0.69167 -1.25273
 C 0.22596 0.97129 0.00042
 C -0.05093 -0.43266 2.01766
 C -0.05031 -0.43173 -2.01658
 F 0.10693 1.40713 1.95307
 F 0.10514 1.41047 -1.95793
 H -0.95615 -0.89208 1.84235
 H -0.95492 -0.89134 -1.84218
 H 0.69994 -1.10490 1.80745
 H 0.70016 -1.10398 -1.80522
 H 0.00993 -0.15720 2.96886
 H 0.01155 -0.15667 -2.96724
13
bifur_IRC_Cartesians_MW_output/new_data/bifur_traj4_Cartesians_MW point 485
C 0.07661 0.69001 1.25206
 C 0.07610 0.69167 -1.25273
 C 0.22596 0.97129 0.00042
 C -0.05093 -0.43266 2.01766
 C -0.05031 -0.43173 -2.01658
 F 0.10693 1.40713 1.95307
 F 0.10514 1.41047 -1.95793
 H -0.95615 -0.89208 1.84235
 H -0.95492 -0.89134 -1.84218
 H 0.69994 -1.10490 1.80745
 H 0.70016 -1.10398 -1.80522
 H 0.00993 -0.15720 2.96886
 H 0.01155 -0.15667 -2.96724
13
bifur_IRC_Cartesians_MW_output/new_data/bifur_traj4_Cartesians_MW point 486
C 0.07643 0.69102 1.24861
 C 0.07594 0.69267 -1.24928
 C 0.21711 0.97594 0.00042
 C -0.05123 -0.43363 2.01299
 C -0.05061 -0.43271 -2.01193
 F 0.11280 1.40887 1.95023
 F 0.11106 1.41219 -1.95506
 H -0.95559 -0.89408 1.83533
 H -0.95438 -0.89334 -1.83515
 H 0.70118 -1.10477 1.80378
 H 0.70140 -1.10385 -1.80157
 H 0.00715 -0.15942 2.96507
 H 0.00874 -0.15889 -2.96346
13
bifur_IRC_Cartesians_MW_output/new_data/bifur_traj4_Cartesians_MW point 487
C 0.07632 0.69167 1.24642
 C 0.07584 0.69330 -1.24709
 C 0.21150 0.97889 0.00041
 C -0.05142 -0.43425 2.01004
 C -0.05080 -0.43333 -2.00898
 F 0.11652 1.40998 1.94843
 F 0.11481 1.41328 -1.95323
 H -0.95524 -0.89535 1.83088
 H -0.95403 -0.89461 -1.83070
 H 0.70197 -1.10468 1.80145
 H 0.70218 -1.10377 -1.79925
 H 0.00538 -0.16083 2.96267
 H 0.00696 -0.16030 -2.96106
13
bifur_IRC_Cartesians_MW_output/new_data/bifur_traj4_Cartesians_MW point 488
C 0.07620 0.69234 1.24413
 C 0.07574 0.69397 -1.24479
 C 0.20562 0.98199 0.00041
 C -0.05161 -0.43490 2.00693
 C -0.05100 -0.43398 -2.00588
 F 0.12043 1.41114 1.94654
 F 0.11874 1.41442 -1.95132
 H -0.95487 -0.89668 1.82621
 H -0.95367 -0.89595 -1.82602
 H 0.70279 -1.10459 1.79900
 H 0.70300 -1.10368 -1.79682
 H 0.00353 -0.16231 2.96014
 H 0.00510 -0.16178 -2.95854
13
bifur_IRC_Cartesians_MW_output/new_data/bifur_traj4_Cartesians_MW point 489
C 0.07609 0.69299 1.24190
 C 0.07563 0.69462 -1.24255
 C 0.19988 0.98501 0.00041
 C -0.05181 -0.43553 2.00391
 C -0.05119 -0.43461 -2.00286
 F 0.12423 1.41227 1.94470
 F 0.12258 1.41553 -1.94946
 H -0.95451 -0.89797 1.82167
 H -0.95331 -0.89724 -1.82147
 H 0.70360 -1.10450 1.79662
 H 0.70381 -1.10359 -1.79446
 H 0.00173 -0.16374 2.95769
 H 0.00328 -0.16322 -2.95609
13
bifur_IRC_Cartesians_MW_output/new_data/bifur_traj4_Cartesians_MW point 490
C 0.07598 0.69360 1.23984
 C 0.07554 0.69521 -1.24049
 C 0.19461 0.98778 0.00041
 C -0.05198 -0.43611 2.00113
 C -0.05137 -0.43520 -2.00008
 F 0.12773 1.41331 1.94301
 F 0.12611 1.41656 -1.94775
 H -0.95417 -0.89917 1.81748
 H -0.95299 -0.89844 -1.81728
 H 0.70434 -1.10442 1.79443
 H 0.70454 -1.10352 -1.79228
 H 0.00007 -0.16507 2.95542
 H 0.00161 -0.16455 -2.95384
13
bifur_IRC_Cartesians_MW_output/new_data/bifur_traj4_Cartesians_MW point 491
C 0.07589 0.69413 1.23802
 C 0.07545 0.69574 -1.23867
 C 0.18995 0.99023 0.00041
 C -0.05214 -0.43662 1.99867
 C -0.05153 -0.43571 -1.99763
 F 0.13082 1.41423 1.94151
 F 0.12922 1.41746 -1.94623
 H -0.95388 -0.90022 1.81379
 H -0.95270 -0.89949 -1.81358
 H 0.70499 -1.10434 1.79249
 H 0.70520 -1.10345 -1.79036
 H -0.00140 -0.16624 2.95343
 H 0.00013 -0.16572 -2.95185
13
bifur_IRC_Cartesians_MW_output/new_data/bifur_traj4_Cartesians_MW point 492
C 0.07581 0.69458 1.23648
 C 0.07538 0.69618 -1.23713
 C 0.18599 0.99231 0.00041
 C -0.05227 -0.43706 1.99659
 C -0.05167 -0.43615 -1.99555
 F 0.13344 1.41501 1.94024
 F 0.13187 1.41823 -1.94495
 H -0.95363 -0.90111 1.81065
 H -0.95246 -0.90039 -1.81044
 H 0.70555 -1.10428 1.79085
 H 0.70575 -1.10339 -1.78873
 H -0.00264 -0.16723 2.95173
 H -0.00112 -0.16671 -2.95016
13
bifur_IRC_Cartesians_MW_output/new_data/bifur_traj4_Cartesians_MW point 493
C 0.07575 0.69495 1.23524
 C 0.07532 0.69654 -1.23589
 C 0.18282 0.99398 0.00041
 C -0.05238 -0.43741 1.99492
 C -0.05178 -0.43650 -1.99388
 F 0.13555 1.41563 1.93922
 F 0.13399 1.41885 -1.94392
 H -0.95343 -0.90183 1.80813
 H -0.95226 -0.90111 -1.80791
 H 0.70599 -1.10423 1.78953
 H 0.70619 -1.10334 -1.78742
 H -0.00364 -0.16803 2.95037
 H -0.00213 -0.16751 -2.94880
13
bifur_IRC_Cartesians_MW_output/new_data/bifur_traj4_Cartesians_MW point 494
C 0.07570 0.69521 1.23433
 C 0.07528 0.69681 -1.23497
 C 0.18047 0.99522 0.00041
 C -0.05246 -0.43767 1.99368
 C -0.05186 -0.43676 -1.99264
 F 0.13711 1.41610 1.93847
 F 0.13556 1.41930 -1.94316
 H -0.95328 -0.90236 1.80627
 H -0.95212 -0.90164 -1.80605
 H 0.70632 -1.10419 1.78856
 H 0.70652 -1.10330 -1.78645
 H -0.00438 -0.16862 2.94936
 H -0.00287 -0.16810 -2.94780
13
bifur_IRC_Cartesians_MW_output/new_data/bifur_traj4_Cartesians_MW point 495
C 0.07567 0.69539 1.23374
 C 0.07525 0.69698 -1.23439
 C 0.17897 0.99601 0.00040
 C -0.05251 -0.43783 1.99289
 C -0.05191 -0.43693 -1.99185
 F 0.13810 1.41639 1.93799
 F 0.13656 1.41959 -1.94267
 H -0.95319 -0.90270 1.80508
 H -0.95202 -0.90198 -1.80486
 H 0.70653 -1.10417 1.78793
 H 0.70673 -1.10328 -1.78583
 H -0.00485 -0.16899 2.94872
 H -0.00335 -0.16847 -2.94715
13
bifur_IRC_Cartesians_MW_output/new_data/bifur_traj4_Cartesians_MW point 496
C 0.07567 0.69539 1.23374
 C 0.07525 0.69698 -1.23439
 C 0.17897 0.99601 0.00040
 C -0.05251 -0.43783 1.99289
 C -0.05191 -0.43693 -1.99185
 F 0.13810 1.41639 1.93799
 F 0.13656 1.41959 -1.94267
 H -0.95319 -0.90270 1.80508
 H -0.95202 -0.90198 -1.80486
 H 0.70653 -1.10417 1.78793
 H 0.70673 -1.10328 -1.78583
 H -0.00485 -0.16899 2.94872
 H -0.00335 -0.16847 -2.94715
13
bifur_IRC_Cartesians_MW_output/new_data/bifur_traj4_Cartesians_MW point 497
C 0.07566 0.69544 1.23355
 C 0.07525 0.69703 -1.23420
 C 0.17848 0.99627 0.00040
 C -0.05252 -0.43789 1.99263
 C -0.05192 -0.43698 -1.99159
 F 0.13843 1.41649 1.93783
 F 0.13689 1.41969 -1.94251
 H -0.95316 -0.90281 1.80469
 H -0.95199 -0.90209 -1.80447
 H 0.70660 -1.10416 1.78773
 H 0.70680 -1.10327 -1.78563
 H -0.00501 -0.16912 2.94851
 H -0.00350 -0.16860 -2.94694
13
bifur_IRC_Cartesians_MW_output/new_data/bifur_traj4_Cartesians_MW point 498
C 0.07568 0.69532 1.23396
 C 0.07527 0.69691 -1.23461
 C 0.17953 0.99571 0.00040
 C -0.05249 -0.43777 1.99319
 C -0.05189 -0.43687 -1.99215
 F 0.13773 1.41628 1.93817
 F 0.13619 1.41948 -1.94285
 H -0.95322 -0.90257 1.80553
 H -0.95206 -0.90185 -1.80531
 H 0.70645 -1.10418 1.78817
 H 0.70665 -1.10329 -1.78606
 H -0.00467 -0.16885 2.94896
 H -0.00317 -0.16833 -2.94740
13
bifur_IRC_Cartesians_MW_output/new_data/bifur_traj4_Cartesians_MW point 499
C 0.07572 0.69510 1.23472
 C 0.07530 0.69670 -1.23536
 C 0.18146 0.99470 0.00041
 C -0.05242 -0.43756 1.99420
 C -0.05182 -0.43665 -1.99317
 F 0.13645 1.41590 1.93879
 F 0.13490 1.41911 -1.94348
 H -0.95335 -0.90213 1.80706
 H -0.95218 -0.90141 -1.80684
 H 0.70618 -1.10421 1.78897
 H 0.70638 -1.10332 -1.78686
 H -0.00407 -0.16837 2.94979
 H -0.00256 -0.16785 -2.94822
13
bifur_IRC_Cartesians_MW_output/new_data/bifur_traj4_Cartesians_MW point 500
C 0.07577 0.69480 1.23573
 C 0.07535 0.69640 -1.23637
 C 0.18406 0.99333 0.00041
 C -0.05234 -0.43727 1.99557
 C -0.05173 -0.43637 -1.99453
 F 0.13473 1.41539 1.93962
 F 0.13316 1.41860 -1.94432
 H -0.95351 -0.90155 1.80912
 H -0.95234 -0.90082 -1.80890
 H 0.70582 -1.10425 1.79005
 H 0.70602 -1.10336 -1.78793
 H -0.00325 -0.16772 2.95090
 H -0.00173 -0.16720 -2.94933
