# Supplementary material for: Low dimensional representations along intrinsic reaction coordinates and molecular dynamics trajectories using interatomic distance matrices
Source: Chem Sci. 2019 Sep 18;10(43):9954–68. doi: 10.1039/c9sc02742d (PMC6991188; doi:10.1039/c9sc02742d)
Supplement: Supplementary file 1 [file SC-010-C9SC02742D-s001.zip › C9SC02742D-SI/ESI_xyz_files/bifur_IRC_Cartesians_MW_output/new_data/bifur_traj_C_Cartesians_MW_PC1.xyz]

13
bifur_IRC_Cartesians_MW_output/new_data/bifur_traj4_Cartesians_MW point 1
C 0.09363 0.73889 1.07635
 C 0.04187 0.74513 -1.07727
 C -0.22449 1.20812 -0.00005
 C -0.07246 -0.48064 1.78054
 C -0.05922 -0.48312 -1.77951
 F 0.49796 1.48565 1.80801
 F 0.31412 1.50801 -1.81227
 H -0.93284 -0.98952 1.46324
 H -0.92209 -0.99753 -1.50686
 H 0.75734 -1.09936 1.64330
 H 0.76885 -1.09572 -1.59655
 H -0.16049 -0.26561 2.77589
 H -0.10217 -0.27431 -2.77483
13
bifur_IRC_Cartesians_MW_output/new_data/bifur_traj4_Cartesians_MW point 2
C 0.09460 0.73880 1.07634
 C 0.04090 0.74522 -1.07728
 C -0.22450 1.20813 -0.00006
 C -0.07270 -0.48058 1.78054
 C -0.05898 -0.48318 -1.77950
 F 0.50139 1.48527 1.80799
 F 0.31070 1.50839 -1.81229
 H -0.93303 -0.98937 1.46241
 H -0.92190 -0.99769 -1.50768
 H 0.75713 -1.09942 1.64415
 H 0.76906 -1.09567 -1.59570
 H -0.16157 -0.26544 2.77589
 H -0.10110 -0.27448 -2.77483
13
bifur_IRC_Cartesians_MW_output/new_data/bifur_traj4_Cartesians_MW point 3
C 0.09516 0.73874 1.07634
 C 0.04034 0.74528 -1.07729
 C -0.22451 1.20813 -0.00007
 C -0.07284 -0.48055 1.78055
 C -0.05884 -0.48321 -1.77950
 F 0.50339 1.48505 1.80797
 F 0.30871 1.50861 -1.81230
 H -0.93314 -0.98927 1.46194
 H -0.92179 -0.99778 -1.50816
 H 0.75701 -1.09945 1.64465
 H 0.76918 -1.09563 -1.59520
 H -0.16219 -0.26534 2.77589
 H -0.10047 -0.27458 -2.77483
13
bifur_IRC_Cartesians_MW_output/new_data/bifur_traj4_Cartesians_MW point 4
C 0.09505 0.73875 1.07634
 C 0.04045 0.74527 -1.07729
 C -0.22451 1.20813 -0.00007
 C -0.07281 -0.48055 1.78055
 C -0.05887 -0.48320 -1.77950
 F 0.50299 1.48510 1.80798
 F 0.30911 1.50857 -1.81229
 H -0.93312 -0.98929 1.46203
 H -0.92182 -0.99776 -1.50806
 H 0.75703 -1.09944 1.64455
 H 0.76916 -1.09564 -1.59530
 H -0.16206 -0.26536 2.77589
 H -0.10060 -0.27456 -2.77483
13
bifur_IRC_Cartesians_MW_output/new_data/bifur_traj4_Cartesians_MW point 5
C 0.09429 0.73883 1.07635
 C 0.04121 0.74519 -1.07728
 C -0.22450 1.20812 -0.00006
 C -0.07262 -0.48060 1.78054
 C -0.05906 -0.48316 -1.77950
 F 0.50031 1.48539 1.80799
 F 0.31178 1.50827 -1.81228
 H -0.93297 -0.98942 1.46268
 H -0.92196 -0.99764 -1.50742
 H 0.75720 -1.09940 1.64388
 H 0.76899 -1.09568 -1.59597
 H -0.16123 -0.26549 2.77589
 H -0.10144 -0.27443 -2.77483
13
bifur_IRC_Cartesians_MW_output/new_data/bifur_traj4_Cartesians_MW point 6
C 0.09328 0.73893 1.07636
 C 0.04223 0.74509 -1.07727
 C -0.22448 1.20812 -0.00005
 C -0.07237 -0.48066 1.78054
 C -0.05931 -0.48310 -1.77951
 F 0.49669 1.48579 1.80801
 F 0.31538 1.50787 -1.81226
 H -0.93277 -0.98958 1.46354
 H -0.92216 -0.99747 -1.50655
 H 0.75742 -1.09934 1.64299
 H 0.76877 -1.09574 -1.59686
 H -0.16010 -0.26567 2.77589
 H -0.10257 -0.27425 -2.77483
13
bifur_IRC_Cartesians_MW_output/new_data/bifur_traj4_Cartesians_MW point 7
C 0.09224 0.73903 1.07637
 C 0.04328 0.74498 -1.07726
 C -0.22447 1.20812 -0.00003
 C -0.07211 -0.48072 1.78053
 C -0.05957 -0.48303 -1.77952
 F 0.49299 1.48620 1.80804
 F 0.31907 1.50746 -1.81224
 H -0.93257 -0.98975 1.46443
 H -0.92237 -0.99729 -1.50566
 H 0.75765 -1.09928 1.64207
 H 0.76854 -1.09581 -1.59778
 H -0.15894 -0.26585 2.77589
 H -0.10373 -0.27406 -2.77483
13
bifur_IRC_Cartesians_MW_output/new_data/bifur_traj4_Cartesians_MW point 8
C 0.09128 0.73913 1.07638
 C 0.04424 0.74489 -1.07725
 C -0.22446 1.20812 -0.00002
 C -0.07188 -0.48078 1.78053
 C -0.05980 -0.48298 -1.77953
 F 0.48958 1.48658 1.80806
 F 0.32246 1.50709 -1.81222
 H -0.93238 -0.98991 1.46524
 H -0.92255 -0.99713 -1.50485
 H 0.75786 -1.09923 1.64123
 H 0.76832 -1.09586 -1.59863
 H -0.15788 -0.26602 2.77590
 H -0.10480 -0.27389 -2.77483
13
bifur_IRC_Cartesians_MW_output/new_data/bifur_traj4_Cartesians_MW point 9
C 0.09055 0.73920 1.07639
 C 0.04497 0.74482 -1.07725
 C -0.22445 1.20812 -0.00001
 C -0.07170 -0.48082 1.78052
 C -0.05998 -0.48293 -1.77953
 F 0.48701 1.48686 1.80807
 F 0.32503 1.50680 -1.81221
 H -0.93224 -0.99003 1.46586
 H -0.92269 -0.99701 -1.50423
 H 0.75802 -1.09918 1.64060
 H 0.76816 -1.09591 -1.59927
 H -0.15707 -0.26615 2.77590
 H -0.10561 -0.27377 -2.77484
13
bifur_IRC_Cartesians_MW_output/new_data/bifur_traj4_Cartesians_MW point 10
C 0.09055 0.73920 1.07639
 C 0.04497 0.74482 -1.07725
 C -0.22445 1.20812 -0.00001
 C -0.07169 -0.48082 1.78052
 C -0.05998 -0.48293 -1.77953
 F 0.48698 1.48686 1.80807
 F 0.32505 1.50680 -1.81221
 H -0.93224 -0.99003 1.46587
 H -0.92270 -0.99701 -1.50423
 H 0.75802 -1.09918 1.64059
 H 0.76816 -1.09591 -1.59928
 H -0.15707 -0.26615 2.77590
 H -0.10561 -0.27377 -2.77484
13
bifur_IRC_Cartesians_MW_output/new_data/bifur_traj4_Cartesians_MW point 11
C 0.09130 0.73913 1.07638
 C 0.04422 0.74489 -1.07725
 C -0.22446 1.20812 -0.00002
 C -0.07188 -0.48078 1.78053
 C -0.05980 -0.48298 -1.77953
 F 0.48965 1.48657 1.80806
 F 0.32240 1.50709 -1.81222
 H -0.93239 -0.98990 1.46523
 H -0.92255 -0.99714 -1.50486
 H 0.75786 -1.09923 1.64125
 H 0.76833 -1.09586 -1.59862
 H -0.15790 -0.26602 2.77590
 H -0.10478 -0.27390 -2.77483
13
bifur_IRC_Cartesians_MW_output/new_data/bifur_traj4_Cartesians_MW point 12
C 0.09130 0.73913 1.07638
 C 0.04422 0.74489 -1.07725
 C -0.22446 1.20812 -0.00002
 C -0.07188 -0.48078 1.78053
 C -0.05980 -0.48298 -1.77953
 F 0.48964 1.48657 1.80806
 F 0.32240 1.50709 -1.81222
 H -0.93239 -0.98990 1.46523
 H -0.92255 -0.99714 -1.50486
 H 0.75786 -1.09923 1.64125
 H 0.76833 -1.09586 -1.59862
 H -0.15790 -0.26602 2.77590
 H -0.10478 -0.27390 -2.77483
13
bifur_IRC_Cartesians_MW_output/new_data/bifur_traj4_Cartesians_MW point 13
C 0.09295 0.73896 1.07636
 C 0.04256 0.74506 -1.07727
 C -0.22448 1.20812 -0.00004
 C -0.07229 -0.48068 1.78054
 C -0.05939 -0.48308 -1.77951
 F 0.49552 1.48592 1.80802
 F 0.31655 1.50774 -1.81225
 H -0.93271 -0.98964 1.46382
 H -0.92223 -0.99741 -1.50627
 H 0.75749 -1.09932 1.64270
 H 0.76869 -1.09576 -1.59716
 H -0.15973 -0.26573 2.77589
 H -0.10294 -0.27419 -2.77483
13
bifur_IRC_Cartesians_MW_output/new_data/bifur_traj4_Cartesians_MW point 14
C 0.09359 0.73890 1.07636
 C 0.04192 0.74512 -1.07727
 C -0.22449 1.20812 -0.00005
 C -0.07245 -0.48064 1.78054
 C -0.05923 -0.48312 -1.77951
 F 0.49780 1.48567 1.80801
 F 0.31428 1.50799 -1.81227
 H -0.93284 -0.98953 1.46327
 H -0.92210 -0.99752 -1.50682
 H 0.75735 -1.09936 1.64326
 H 0.76884 -1.09573 -1.59659
 H -0.16044 -0.26561 2.77589
 H -0.10222 -0.27430 -2.77483
13
bifur_IRC_Cartesians_MW_output/new_data/bifur_traj4_Cartesians_MW point 15
C 0.09398 0.73886 1.07635
 C 0.04152 0.74516 -1.07728
 C -0.22449 1.20812 -0.00005
 C -0.07255 -0.48062 1.78054
 C -0.05913 -0.48314 -1.77951
 F 0.49920 1.48552 1.80800
 F 0.31288 1.50815 -1.81227
 H -0.93291 -0.98947 1.46294
 H -0.92202 -0.99758 -1.50715
 H 0.75727 -1.09938 1.64361
 H 0.76892 -1.09570 -1.59624
 H -0.16088 -0.26554 2.77589
 H -0.10179 -0.27437 -2.77483
13
bifur_IRC_Cartesians_MW_output/new_data/bifur_traj4_Cartesians_MW point 16
C 0.09396 0.73886 1.07635
 C 0.04154 0.74516 -1.07728
 C -0.22449 1.20812 -0.00005
 C -0.07254 -0.48062 1.78054
 C -0.05914 -0.48314 -1.77951
 F 0.49913 1.48552 1.80800
 F 0.31296 1.50814 -1.81227
 H -0.93291 -0.98947 1.46296
 H -0.92203 -0.99758 -1.50714
 H 0.75727 -1.09938 1.64359
 H 0.76892 -1.09570 -1.59626
 H -0.16086 -0.26555 2.77589
 H -0.10181 -0.27437 -2.77483
13
bifur_IRC_Cartesians_MW_output/new_data/bifur_traj4_Cartesians_MW point 17
C 0.09333 0.73892 1.07636
 C 0.04218 0.74509 -1.07727
 C -0.22448 1.20812 -0.00005
 C -0.07238 -0.48066 1.78054
 C -0.05930 -0.48310 -1.77951
 F 0.49688 1.48577 1.80801
 F 0.31520 1.50789 -1.81226
 H -0.93278 -0.98957 1.46350
 H -0.92215 -0.99748 -1.50660
 H 0.75741 -1.09934 1.64304
 H 0.76878 -1.09574 -1.59682
 H -0.16015 -0.26566 2.77589
 H -0.10252 -0.27426 -2.77483
13
bifur_IRC_Cartesians_MW_output/new_data/bifur_traj4_Cartesians_MW point 18
C 0.09213 0.73904 1.07637
 C 0.04339 0.74497 -1.07726
 C -0.22447 1.20812 -0.00003
 C -0.07208 -0.48073 1.78053
 C -0.05959 -0.48303 -1.77952
 F 0.49260 1.48624 1.80804
 F 0.31946 1.50742 -1.81224
 H -0.93255 -0.98977 1.46452
 H -0.92239 -0.99728 -1.50557
 H 0.75767 -1.09927 1.64198
 H 0.76851 -1.09581 -1.59788
 H -0.15882 -0.26587 2.77590
 H -0.10386 -0.27404 -2.77483
13
bifur_IRC_Cartesians_MW_output/new_data/bifur_traj4_Cartesians_MW point 19
C 0.09072 0.73918 1.07639
 C 0.04480 0.74483 -1.07725
 C -0.22445 1.20812 -0.00001
 C -0.07174 -0.48081 1.78052
 C -0.05994 -0.48294 -1.77953
 F 0.48758 1.48680 1.80807
 F 0.32445 1.50687 -1.81221
 H -0.93227 -0.99000 1.46572
 H -0.92266 -0.99704 -1.50437
 H 0.75799 -1.09919 1.64074
 H 0.76820 -1.09590 -1.59913
 H -0.15725 -0.26612 2.77590
 H -0.10543 -0.27379 -2.77484
13
bifur_IRC_Cartesians_MW_output/new_data/bifur_traj4_Cartesians_MW point 20
C 0.08933 0.73932 1.07640
 C 0.04620 0.74469 -1.07724
 C -0.22443 1.20811 0.00000
 C -0.07139 -0.48089 1.78052
 C -0.06028 -0.48286 -1.77954
 F 0.48266 1.48734 1.80810
 F 0.32936 1.50632 -1.81218
 H -0.93200 -0.99022 1.46690
 H -0.92293 -0.99681 -1.50319
 H 0.75829 -1.09912 1.63952
 H 0.76789 -1.09598 -1.60035
 H -0.15572 -0.26636 2.77590
 H -0.10697 -0.27355 -2.77484
13
bifur_IRC_Cartesians_MW_output/new_data/bifur_traj4_Cartesians_MW point 21
C 0.08805 0.73945 1.07641
 C 0.04748 0.74456 -1.07723
 C -0.22441 1.20811 0.00002
 C -0.07108 -0.48097 1.78051
 C -0.06060 -0.48278 -1.77955
 F 0.47811 1.48784 1.80813
 F 0.33388 1.50582 -1.81216
 H -0.93176 -0.99043 1.46799
 H -0.92318 -0.99660 -1.50210
 H 0.75857 -1.09904 1.63840
 H 0.76761 -1.09605 -1.60148
 H -0.15430 -0.26659 2.77590
 H -0.10839 -0.27332 -2.77484
13
bifur_IRC_Cartesians_MW_output/new_data/bifur_traj4_Cartesians_MW point 22
C 0.08695 0.73956 1.07643
 C 0.04859 0.74445 -1.07722
 C -0.22440 1.20811 0.00004
 C -0.07080 -0.48104 1.78051
 C -0.06087 -0.48272 -1.77956
 F 0.47417 1.48828 1.80815
 F 0.33781 1.50539 -1.81214
 H -0.93154 -0.99061 1.46893
 H -0.92340 -0.99641 -1.50116
 H 0.75882 -1.09898 1.63742
 H 0.76737 -1.09612 -1.60246
 H -0.15307 -0.26678 2.77590
 H -0.10962 -0.27313 -2.77484
13
bifur_IRC_Cartesians_MW_output/new_data/bifur_traj4_Cartesians_MW point 23
C 0.08695 0.73956 1.07643
 C 0.04859 0.74445 -1.07722
 C -0.22440 1.20811 0.00004
 C -0.07080 -0.48104 1.78051
 C -0.06087 -0.48272 -1.77956
 F 0.47417 1.48828 1.80815
 F 0.33781 1.50539 -1.81214
 H -0.93154 -0.99061 1.46894
 H -0.92340 -0.99641 -1.50116
 H 0.75882 -1.09898 1.63742
 H 0.76737 -1.09612 -1.60246
 H -0.15307 -0.26678 2.77590
 H -0.10963 -0.27313 -2.77484
13
bifur_IRC_Cartesians_MW_output/new_data/bifur_traj4_Cartesians_MW point 24
C 0.08626 0.73963 1.07643
 C 0.04929 0.74438 -1.07721
 C -0.22439 1.20811 0.00004
 C -0.07063 -0.48108 1.78050
 C -0.06104 -0.48267 -1.77956
 F 0.47172 1.48855 1.80816
 F 0.34024 1.50512 -1.81212
 H -0.93140 -0.99073 1.46952
 H -0.92353 -0.99630 -1.50057
 H 0.75897 -1.09894 1.63682
 H 0.76721 -1.09616 -1.60307
 H -0.15230 -0.26690 2.77590
 H -0.11039 -0.27301 -2.77484
13
bifur_IRC_Cartesians_MW_output/new_data/bifur_traj4_Cartesians_MW point 25
C 0.08704 0.73955 1.07643
 C 0.04850 0.74446 -1.07722
 C -0.22440 1.20811 0.00003
 C -0.07082 -0.48103 1.78051
 C -0.06085 -0.48272 -1.77956
 F 0.47451 1.48824 1.80815
 F 0.33747 1.50543 -1.81214
 H -0.93156 -0.99060 1.46885
 H -0.92338 -0.99643 -1.50124
 H 0.75880 -1.09898 1.63751
 H 0.76739 -1.09611 -1.60238
 H -0.15317 -0.26676 2.77590
 H -0.10952 -0.27315 -2.77484
13
bifur_IRC_Cartesians_MW_output/new_data/bifur_traj4_Cartesians_MW point 26
C 0.08787 0.73947 1.07642
 C 0.04766 0.74455 -1.07723
 C -0.22441 1.20811 0.00002
 C -0.07103 -0.48098 1.78051
 C -0.06064 -0.48277 -1.77955
 F 0.47747 1.48791 1.80813
 F 0.33453 1.50575 -1.81215
 H -0.93172 -0.99046 1.46815
 H -0.92322 -0.99657 -1.50195
 H 0.75861 -1.09903 1.63824
 H 0.76757 -1.09606 -1.60164
 H -0.15410 -0.26662 2.77590
 H -0.10859 -0.27329 -2.77484
13
bifur_IRC_Cartesians_MW_output/new_data/bifur_traj4_Cartesians_MW point 27
C 0.08851 0.73940 1.07641
 C 0.04702 0.74461 -1.07723
 C -0.22442 1.20811 0.00002
 C -0.07119 -0.48094 1.78051
 C -0.06049 -0.48281 -1.77955
 F 0.47975 1.48766 1.80812
 F 0.33225 1.50600 -1.81217
 H -0.93184 -0.99036 1.46760
 H -0.92309 -0.99668 -1.50249
 H 0.75847 -1.09907 1.63880
 H 0.76771 -1.09603 -1.60108
 H -0.15481 -0.26650 2.77590
 H -0.10788 -0.27341 -2.77484
13
bifur_IRC_Cartesians_MW_output/new_data/bifur_traj4_Cartesians_MW point 28
C 0.08882 0.73937 1.07641
 C 0.04671 0.74464 -1.07723
 C -0.22442 1.20811 0.00001
 C -0.07126 -0.48093 1.78052
 C -0.06041 -0.48283 -1.77954
 F 0.48083 1.48754 1.80811
 F 0.33118 1.50612 -1.81217
 H -0.93190 -0.99031 1.46734
 H -0.92303 -0.99673 -1.50275
 H 0.75840 -1.09909 1.63907
 H 0.76778 -1.09601 -1.60081
 H -0.15515 -0.26645 2.77590
 H -0.10754 -0.27346 -2.77484
13
bifur_IRC_Cartesians_MW_output/new_data/bifur_traj4_Cartesians_MW point 29
C 0.08861 0.73939 1.07641
 C 0.04693 0.74462 -1.07723
 C -0.22442 1.20811 0.00001
 C -0.07121 -0.48094 1.78051
 C -0.06046 -0.48282 -1.77955
 F 0.48007 1.48763 1.80811
 F 0.33193 1.50604 -1.81217
 H -0.93186 -0.99034 1.46752
 H -0.92308 -0.99669 -1.50257
 H 0.75845 -1.09907 1.63888
 H 0.76773 -1.09602 -1.60100
 H -0.15491 -0.26649 2.77590
 H -0.10778 -0.27342 -2.77484
13
bifur_IRC_Cartesians_MW_output/new_data/bifur_traj4_Cartesians_MW point 30
C 0.08765 0.73949 1.07642
 C 0.04789 0.74452 -1.07722
 C -0.22441 1.20811 0.00003
 C -0.07097 -0.48100 1.78051
 C -0.06070 -0.48276 -1.77955
 F 0.47667 1.48800 1.80813
 F 0.33532 1.50566 -1.81215
 H -0.93168 -0.99050 1.46834
 H -0.92326 -0.99653 -1.50176
 H 0.75866 -1.09902 1.63804
 H 0.76752 -1.09608 -1.60184
 H -0.15385 -0.26666 2.77590
 H -0.10884 -0.27325 -2.77484
13
bifur_IRC_Cartesians_MW_output/new_data/bifur_traj4_Cartesians_MW point 31
C 0.08583 0.73967 1.07644
 C 0.04971 0.74434 -1.07721
 C -0.22438 1.20811 0.00005
 C -0.07053 -0.48110 1.78050
 C -0.06115 -0.48265 -1.77957
 F 0.47021 1.48871 1.80817
 F 0.34175 1.50495 -1.81211
 H -0.93132 -0.99080 1.46988
 H -0.92362 -0.99623 -1.50021
 H 0.75906 -1.09892 1.63644
 H 0.76712 -1.09618 -1.60345
 H -0.15183 -0.26698 2.77590
 H -0.11087 -0.27293 -2.77484
13
bifur_IRC_Cartesians_MW_output/new_data/bifur_traj4_Cartesians_MW point 32
C 0.08352 0.73990 1.07646
 C 0.05204 0.74411 -1.07719
 C -0.22435 1.20810 0.00008
 C -0.06995 -0.48124 1.78049
 C -0.06172 -0.48251 -1.77958
 F 0.46199 1.48962 1.80822
 F 0.34993 1.50405 -1.81207
 H -0.93087 -0.99117 1.47185
 H -0.92407 -0.99585 -1.49824
 H 0.75957 -1.09878 1.63441
 H 0.76661 -1.09632 -1.60549
 H -0.14927 -0.26738 2.77590
 H -0.11344 -0.27252 -2.77485
13
bifur_IRC_Cartesians_MW_output/new_data/bifur_traj4_Cartesians_MW point 33
C 0.08119 0.74013 1.07649
 C 0.05438 0.74387 -1.07717
 C -0.22432 1.20809 0.00011
 C -0.06937 -0.48138 1.78048
 C -0.06230 -0.48237 -1.77960
 F 0.45370 1.49054 1.80827
 F 0.35819 1.50313 -1.81202
 H -0.93042 -0.99155 1.47384
 H -0.92452 -0.99546 -1.49625
 H 0.76009 -1.09865 1.63236
 H 0.76609 -1.09646 -1.60755
 H -0.14668 -0.26779 2.77590
 H -0.11603 -0.27211 -2.77485
13
bifur_IRC_Cartesians_MW_output/new_data/bifur_traj4_Cartesians_MW point 34
C 0.08119 0.74013 1.07649
 C 0.05438 0.74387 -1.07717
 C -0.22432 1.20809 0.00011
 C -0.06937 -0.48138 1.78048
 C -0.06230 -0.48237 -1.77960
 F 0.45370 1.49054 1.80827
 F 0.35819 1.50313 -1.81202
 H -0.93042 -0.99155 1.47384
 H -0.92452 -0.99546 -1.49625
 H 0.76009 -1.09865 1.63236
 H 0.76609 -1.09646 -1.60755
 H -0.14668 -0.26779 2.77590
 H -0.11603 -0.27211 -2.77485
13
bifur_IRC_Cartesians_MW_output/new_data/bifur_traj4_Cartesians_MW point 35
C 0.07686 0.74057 1.07653
 C 0.05873 0.74344 -1.07713
 C -0.22426 1.20808 0.00016
 C -0.06830 -0.48164 1.78046
 C -0.06337 -0.48211 -1.77963
 F 0.43829 1.49224 1.80837
 F 0.37353 1.50144 -1.81194
 H -0.92957 -0.99226 1.47753
 H -0.92537 -0.99474 -1.49256
 H 0.76104 -1.09840 1.62855
 H 0.76514 -1.09671 -1.61138
 H -0.14187 -0.26855 2.77591
 H -0.12086 -0.27135 -2.77486
13
bifur_IRC_Cartesians_MW_output/new_data/bifur_traj4_Cartesians_MW point 36
C 0.07483 0.74077 1.07656
 C 0.06078 0.74323 -1.07712
 C -0.22424 1.20808 0.00019
 C -0.06780 -0.48176 1.78045
 C -0.06387 -0.48198 -1.77965
 F 0.43106 1.49303 1.80841
 F 0.38073 1.50064 -1.81190
 H -0.92917 -0.99259 1.47926
 H -0.92577 -0.99440 -1.49083
 H 0.76149 -1.09829 1.62676
 H 0.76469 -1.09683 -1.61318
 H -0.13961 -0.26891 2.77591
 H -0.12313 -0.27099 -2.77486
13
bifur_IRC_Cartesians_MW_output/new_data/bifur_traj4_Cartesians_MW point 37
C 0.07290 0.74096 1.07658
 C 0.06272 0.74304 -1.07710
 C -0.22421 1.20808 0.00021
 C -0.06732 -0.48188 1.78044
 C -0.06435 -0.48187 -1.77966
 F 0.42419 1.49379 1.80845
 F 0.38757 1.49988 -1.81186
 H -0.92880 -0.99290 1.48091
 H -0.92614 -0.99408 -1.48919
 H 0.76192 -1.09818 1.62507
 H 0.76426 -1.09695 -1.61489
 H -0.13747 -0.26925 2.77591
 H -0.12527 -0.27065 -2.77486
13
bifur_IRC_Cartesians_MW_output/new_data/bifur_traj4_Cartesians_MW point 38
C 0.07136 0.74112 1.07659
 C 0.06427 0.74288 -1.07709
 C -0.22419 1.20807 0.00023
 C -0.06694 -0.48197 1.78043
 C -0.06473 -0.48177 -1.77967
 F 0.41872 1.49440 1.80848
 F 0.39302 1.49928 -1.81183
 H -0.92850 -0.99316 1.48222
 H -0.92644 -0.99382 -1.48787
 H 0.76226 -1.09809 1.62371
 H 0.76392 -1.09704 -1.61625
 H -0.13576 -0.26952 2.77591
 H -0.12699 -0.27038 -2.77487
13
bifur_IRC_Cartesians_MW_output/new_data/bifur_traj4_Cartesians_MW point 39
C 0.07053 0.74120 1.07660
 C 0.06510 0.74280 -1.07708
 C -0.22418 1.20807 0.00025
 C -0.06673 -0.48202 1.78043
 C -0.06493 -0.48172 -1.77968
 F 0.41575 1.49472 1.80850
 F 0.39597 1.49895 -1.81182
 H -0.92833 -0.99329 1.48293
 H -0.92661 -0.99369 -1.48717
 H 0.76244 -1.09804 1.62298
 H 0.76373 -1.09709 -1.61698
 H -0.13483 -0.26966 2.77591
 H -0.12792 -0.27023 -2.77487
13
bifur_IRC_Cartesians_MW_output/new_data/bifur_traj4_Cartesians_MW point 40
C 0.07006 0.74124 1.07661
 C 0.06557 0.74275 -1.07708
 C -0.22417 1.20807 0.00025
 C -0.06661 -0.48205 1.78042
 C -0.06505 -0.48170 -1.77968
 F 0.41410 1.49491 1.80851
 F 0.39762 1.49877 -1.81181
 H -0.92824 -0.99337 1.48332
 H -0.92670 -0.99361 -1.48677
 H 0.76254 -1.09802 1.62257
 H 0.76363 -1.09711 -1.61739
 H -0.13431 -0.26974 2.77591
 H -0.12844 -0.27015 -2.77487
13
bifur_IRC_Cartesians_MW_output/new_data/bifur_traj4_Cartesians_MW point 41
C 0.06965 0.74129 1.07661
 C 0.06599 0.74271 -1.07707
 C -0.22417 1.20807 0.00026
 C -0.06651 -0.48208 1.78042
 C -0.06515 -0.48167 -1.77969
 F 0.41261 1.49507 1.80852
 F 0.39910 1.49861 -1.81180
 H -0.92816 -0.99344 1.48368
 H -0.92678 -0.99354 -1.48641
 H 0.76263 -1.09799 1.62220
 H 0.76354 -1.09714 -1.61776
 H -0.13385 -0.26982 2.77591
 H -0.12890 -0.27007 -2.77487
13
bifur_IRC_Cartesians_MW_output/new_data/bifur_traj4_Cartesians_MW point 42
C 0.06909 0.74134 1.07662
 C 0.06655 0.74266 -1.07707
 C -0.22416 1.20807 0.00026
 C -0.06637 -0.48211 1.78042
 C -0.06529 -0.48164 -1.77969
 F 0.41065 1.49529 1.80853
 F 0.40106 1.49839 -1.81179
 H -0.92805 -0.99353 1.48415
 H -0.92689 -0.99345 -1.48594
 H 0.76276 -1.09796 1.62172
 H 0.76342 -1.09717 -1.61825
 H -0.13324 -0.26991 2.77591
 H -0.12952 -0.26998 -2.77487
13
bifur_IRC_Cartesians_MW_output/new_data/bifur_traj4_Cartesians_MW point 43
C 0.06827 0.74142 1.07663
 C 0.06738 0.74257 -1.07706
 C -0.22415 1.20806 0.00027
 C -0.06617 -0.48216 1.78041
 C -0.06549 -0.48159 -1.77970
 F 0.40771 1.49561 1.80855
 F 0.40398 1.49807 -1.81177
 H -0.92789 -0.99366 1.48485
 H -0.92705 -0.99331 -1.48524
 H 0.76294 -1.09792 1.62099
 H 0.76323 -1.09722 -1.61898
 H -0.13232 -0.27006 2.77591
 H -0.13044 -0.26983 -2.77487
13
bifur_IRC_Cartesians_MW_output/new_data/bifur_traj4_Cartesians_MW point 44
C 0.06710 0.74154 1.07664
 C 0.06855 0.74245 -1.07705
 C -0.22413 1.20806 0.00029
 C -0.06588 -0.48223 1.78041
 C -0.06578 -0.48152 -1.77970
 F 0.40354 1.49607 1.80858
 F 0.40813 1.49761 -1.81175
 H -0.92766 -0.99385 1.48585
 H -0.92728 -0.99312 -1.48424
 H 0.76320 -1.09785 1.61996
 H 0.76297 -1.09729 -1.62002
 H -0.13102 -0.27027 2.77591
 H -0.13174 -0.26962 -2.77487
13
bifur_IRC_Cartesians_MW_output/new_data/bifur_traj4_Cartesians_MW point 45
C 0.06710 0.74154 1.07664
 C 0.06855 0.74245 -1.07705
 C -0.22413 1.20806 0.00029
 C -0.06588 -0.48223 1.78041
 C -0.06578 -0.48152 -1.77970
 F 0.40355 1.49607 1.80858
 F 0.40813 1.49761 -1.81175
 H -0.92766 -0.99385 1.48585
 H -0.92728 -0.99312 -1.48424
 H 0.76320 -1.09785 1.61996
 H 0.76297 -1.09729 -1.62002
 H -0.13102 -0.27027 2.77591
 H -0.13174 -0.26962 -2.77487
13
bifur_IRC_Cartesians_MW_output/new_data/bifur_traj4_Cartesians_MW point 46
C 0.06479 0.74177 1.07666
 C 0.07088 0.74222 -1.07703
 C -0.22410 1.20806 0.00032
 C -0.06531 -0.48237 1.78040
 C -0.06635 -0.48138 -1.77972
 F 0.39533 1.49698 1.80862
 F 0.41631 1.49670 -1.81171
 H -0.92721 -0.99423 1.48782
 H -0.92773 -0.99273 -1.48227
 H 0.76371 -1.09772 1.61793
 H 0.76246 -1.09742 -1.62206
 H -0.12845 -0.27067 2.77591
 H -0.13431 -0.26921 -2.77488
13
bifur_IRC_Cartesians_MW_output/new_data/bifur_traj4_Cartesians_MW point 47
C 0.06415 0.74184 1.07667
 C 0.07152 0.74216 -1.07703
 C -0.22409 1.20806 0.00033
 C -0.06515 -0.48241 1.78039
 C -0.06651 -0.48134 -1.77973
 F 0.39305 1.49723 1.80864
 F 0.41858 1.49645 -1.81169
 H -0.92709 -0.99433 1.48837
 H -0.92785 -0.99262 -1.48173
 H 0.76385 -1.09768 1.61737
 H 0.76232 -1.09746 -1.62263
 H -0.12774 -0.27078 2.77591
 H -0.13503 -0.26910 -2.77488
13
bifur_IRC_Cartesians_MW_output/new_data/bifur_traj4_Cartesians_MW point 48
C 0.06385 0.74186 1.07667
 C 0.07182 0.74213 -1.07702
 C -0.22409 1.20805 0.00033
 C -0.06507 -0.48242 1.78039
 C -0.06658 -0.48132 -1.77973
 F 0.39200 1.49734 1.80864
 F 0.41962 1.49634 -1.81169
 H -0.92703 -0.99438 1.48862
 H -0.92791 -0.99258 -1.48148
 H 0.76391 -1.09766 1.61711
 H 0.76226 -1.09748 -1.62289
 H -0.12741 -0.27084 2.77591
 H -0.13536 -0.26905 -2.77488
13
bifur_IRC_Cartesians_MW_output/new_data/bifur_traj4_Cartesians_MW point 49
C 0.06392 0.74186 1.07667
 C 0.07175 0.74214 -1.07702
 C -0.22409 1.20805 0.00033
 C -0.06509 -0.48242 1.78039
 C -0.06656 -0.48132 -1.77973
 F 0.39224 1.49732 1.80864
 F 0.41938 1.49636 -1.81169
 H -0.92704 -0.99437 1.48856
 H -0.92790 -0.99259 -1.48153
 H 0.76390 -1.09767 1.61717
 H 0.76227 -1.09747 -1.62283
 H -0.12749 -0.27082 2.77591
 H -0.13528 -0.26906 -2.77488
13
bifur_IRC_Cartesians_MW_output/new_data/bifur_traj4_Cartesians_MW point 50
C 0.06445 0.74181 1.07667
 C 0.07122 0.74219 -1.07703
 C -0.22410 1.20806 0.00032
 C -0.06522 -0.48239 1.78040
 C -0.06643 -0.48136 -1.77972
 F 0.39412 1.49711 1.80863
 F 0.41751 1.49657 -1.81170
 H -0.92715 -0.99428 1.48811
 H -0.92780 -0.99267 -1.48198
 H 0.76378 -1.09770 1.61763
 H 0.76239 -1.09744 -1.62236
 H -0.12808 -0.27073 2.77591
 H -0.13469 -0.26915 -2.77488
13
bifur_IRC_Cartesians_MW_output/new_data/bifur_traj4_Cartesians_MW point 51
C 0.06563 0.74169 1.07665
 C 0.07003 0.74231 -1.07704
 C -0.22411 1.20806 0.00031
 C -0.06552 -0.48232 1.78040
 C -0.06614 -0.48143 -1.77971
 F 0.39832 1.49665 1.80861
 F 0.41333 1.49703 -1.81172
 H -0.92738 -0.99409 1.48710
 H -0.92756 -0.99287 -1.48299
 H 0.76352 -1.09776 1.61867
 H 0.76265 -1.09737 -1.62132
 H -0.12939 -0.27052 2.77591
 H -0.13338 -0.26936 -2.77488
13
bifur_IRC_Cartesians_MW_output/new_data/bifur_traj4_Cartesians_MW point 52
C 0.06740 0.74151 1.07663
 C 0.06825 0.74249 -1.07705
 C -0.22414 1.20806 0.00029
 C -0.06595 -0.48221 1.78041
 C -0.06570 -0.48154 -1.77970
 F 0.40462 1.49595 1.80857
 F 0.40705 1.49773 -1.81176
 H -0.92772 -0.99380 1.48559
 H -0.92722 -0.99317 -1.48450
 H 0.76313 -1.09787 1.62023
 H 0.76304 -1.09727 -1.61975
 H -0.13136 -0.27021 2.77591
 H -0.13140 -0.26968 -2.77487
13
bifur_IRC_Cartesians_MW_output/new_data/bifur_traj4_Cartesians_MW point 53
C 0.06923 0.74133 1.07661
 C 0.06641 0.74267 -1.07707
 C -0.22416 1.20807 0.00026
 C -0.06641 -0.48210 1.78042
 C -0.06525 -0.48165 -1.77969
 F 0.41115 1.49523 1.80853
 F 0.40056 1.49845 -1.81179
 H -0.92808 -0.99350 1.48403
 H -0.92686 -0.99347 -1.48606
 H 0.76273 -1.09797 1.62184
 H 0.76345 -1.09716 -1.61813
 H -0.13339 -0.26989 2.77591
 H -0.12936 -0.27000 -2.77487
13
bifur_IRC_Cartesians_MW_output/new_data/bifur_traj4_Cartesians_MW point 54
C 0.07086 0.74117 1.07660
 C 0.06477 0.74283 -1.07708
 C -0.22418 1.20807 0.00024
 C -0.06681 -0.48200 1.78043
 C -0.06485 -0.48174 -1.77968
 F 0.41694 1.49459 1.80849
 F 0.39479 1.49908 -1.81182
 H -0.92840 -0.99324 1.48264
 H -0.92654 -0.99374 -1.48745
 H 0.76237 -1.09806 1.62327
 H 0.76381 -1.09707 -1.61669
 H -0.13520 -0.26960 2.77591
 H -0.12755 -0.27029 -2.77487
13
bifur_IRC_Cartesians_MW_output/new_data/bifur_traj4_Cartesians_MW point 55
C 0.07219 0.74103 1.07658
 C 0.06343 0.74297 -1.07709
 C -0.22420 1.20807 0.00022
 C -0.06714 -0.48192 1.78043
 C -0.06452 -0.48182 -1.77967
 F 0.42166 1.49407 1.80847
 F 0.39009 1.49960 -1.81185
 H -0.92866 -0.99302 1.48151
 H -0.92628 -0.99396 -1.48858
 H 0.76207 -1.09814 1.62444
 H 0.76410 -1.09699 -1.61551
 H -0.13667 -0.26937 2.77591
 H -0.12607 -0.27052 -2.77487
13
bifur_IRC_Cartesians_MW_output/new_data/bifur_traj4_Cartesians_MW point 56
C 0.07219 0.74103 1.07658
 C 0.06343 0.74297 -1.07709
 C -0.22420 1.20807 0.00022
 C -0.06714 -0.48192 1.78043
 C -0.06452 -0.48182 -1.77967
 F 0.42166 1.49407 1.80847
 F 0.39009 1.49960 -1.81185
 H -0.92866 -0.99302 1.48151
 H -0.92628 -0.99396 -1.48858
 H 0.76207 -1.09814 1.62444
 H 0.76410 -1.09699 -1.61551
 H -0.13667 -0.26937 2.77591
 H -0.12607 -0.27052 -2.77487
13
bifur_IRC_Cartesians_MW_output/new_data/bifur_traj4_Cartesians_MW point 57
C 0.07350 0.74090 1.07657
 C 0.06211 0.74310 -1.07710
 C -0.22422 1.20808 0.00021
 C -0.06747 -0.48184 1.78044
 C -0.06420 -0.48190 -1.77966
 F 0.42633 1.49356 1.80844
 F 0.38544 1.50012 -1.81187
 H -0.92891 -0.99281 1.48039
 H -0.92603 -0.99418 -1.48970
 H 0.76178 -1.09821 1.62560
 H 0.76439 -1.09691 -1.61435
 H -0.13813 -0.26914 2.77591
 H -0.12460 -0.27075 -2.77486
13
bifur_IRC_Cartesians_MW_output/new_data/bifur_traj4_Cartesians_MW point 58
C 0.07332 0.74092 1.07657
 C 0.06229 0.74308 -1.07710
 C -0.22422 1.20808 0.00021
 C -0.06742 -0.48186 1.78044
 C -0.06424 -0.48189 -1.77966
 F 0.42570 1.49363 1.80844
 F 0.38607 1.50005 -1.81187
 H -0.92888 -0.99284 1.48055
 H -0.92606 -0.99415 -1.48955
 H 0.76182 -1.09820 1.62544
 H 0.76435 -1.09692 -1.61451
 H -0.13793 -0.26917 2.77591
 H -0.12480 -0.27072 -2.77486
13
bifur_IRC_Cartesians_MW_output/new_data/bifur_traj4_Cartesians_MW point 59
C 0.07276 0.74098 1.07658
 C 0.06286 0.74302 -1.07710
 C -0.22421 1.20808 0.00022
 C -0.06728 -0.48189 1.78044
 C -0.06438 -0.48186 -1.77966
 F 0.42369 1.49385 1.80845
 F 0.38806 1.49983 -1.81186
 H -0.92877 -0.99293 1.48102
 H -0.92617 -0.99406 -1.48907
 H 0.76195 -1.09817 1.62494
 H 0.76423 -1.09695 -1.61501
 H -0.13731 -0.26927 2.77591
 H -0.12543 -0.27062 -2.77486
13
bifur_IRC_Cartesians_MW_output/new_data/bifur_traj4_Cartesians_MW point 60
C 0.07207 0.74104 1.07658
 C 0.06356 0.74296 -1.07709
 C -0.22420 1.20807 0.00023
 C -0.06711 -0.48193 1.78043
 C -0.06455 -0.48182 -1.77967
 F 0.42123 1.49412 1.80847
 F 0.39052 1.49956 -1.81185
 H -0.92863 -0.99304 1.48161
 H -0.92631 -0.99394 -1.48848
 H 0.76210 -1.09813 1.62434
 H 0.76407 -1.09699 -1.61562
 H -0.13654 -0.26939 2.77591
 H -0.12620 -0.27050 -2.77487
13
bifur_IRC_Cartesians_MW_output/new_data/bifur_traj4_Cartesians_MW point 61
C 0.07135 0.74112 1.07659
 C 0.06427 0.74288 -1.07709
 C -0.22419 1.20807 0.00023
 C -0.06693 -0.48197 1.78043
 C -0.06473 -0.48177 -1.77967
 F 0.41869 1.49440 1.80848
 F 0.39305 1.49928 -1.81183
 H -0.92849 -0.99316 1.48222
 H -0.92645 -0.99382 -1.48787
 H 0.76226 -1.09809 1.62371
 H 0.76392 -1.09704 -1.61625
 H -0.13575 -0.26952 2.77591
 H -0.12700 -0.27037 -2.77487
13
bifur_IRC_Cartesians_MW_output/new_data/bifur_traj4_Cartesians_MW point 62
C 0.07063 0.74119 1.07660
 C 0.06500 0.74281 -1.07708
 C -0.22418 1.20807 0.00024
 C -0.06676 -0.48202 1.78043
 C -0.06491 -0.48173 -1.77968
 F 0.41613 1.49468 1.80850
 F 0.39560 1.49899 -1.81182
 H -0.92835 -0.99327 1.48284
 H -0.92659 -0.99370 -1.48725
 H 0.76242 -1.09805 1.62307
 H 0.76376 -1.09708 -1.61689
 H -0.13495 -0.26964 2.77591
 H -0.12780 -0.27025 -2.77487
13
bifur_IRC_Cartesians_MW_output/new_data/bifur_traj4_Cartesians_MW point 63
C 0.06990 0.74126 1.07661
 C 0.06574 0.74274 -1.07707
 C -0.22417 1.20807 0.00025
 C -0.06657 -0.48206 1.78042
 C -0.06509 -0.48169 -1.77968
 F 0.41352 1.49497 1.80852
 F 0.39820 1.49871 -1.81180
 H -0.92821 -0.99339 1.48346
 H -0.92673 -0.99358 -1.48663
 H 0.76258 -1.09801 1.62243
 H 0.76359 -1.09712 -1.61754
 H -0.13413 -0.26977 2.77591
 H -0.12862 -0.27012 -2.77487
13
bifur_IRC_Cartesians_MW_output/new_data/bifur_traj4_Cartesians_MW point 64
C 0.06915 0.74134 1.07662
 C 0.06649 0.74266 -1.07707
 C -0.22416 1.20807 0.00026
 C -0.06639 -0.48211 1.78042
 C -0.06527 -0.48164 -1.77969
 F 0.41083 1.49527 1.80853
 F 0.40087 1.49841 -1.81179
 H -0.92806 -0.99352 1.48411
 H -0.92688 -0.99346 -1.48599
 H 0.76274 -1.09797 1.62176
 H 0.76343 -1.09717 -1.61821
 H -0.13329 -0.26991 2.77591
 H -0.12946 -0.26998 -2.77487
13
bifur_IRC_Cartesians_MW_output/new_data/bifur_traj4_Cartesians_MW point 65
C 0.06841 0.74141 1.07662
 C 0.06724 0.74259 -1.07706
 C -0.22415 1.20807 0.00027
 C -0.06620 -0.48215 1.78042
 C -0.06546 -0.48160 -1.77969
 F 0.40820 1.49556 1.80855
 F 0.40349 1.49812 -1.81178
 H -0.92792 -0.99364 1.48474
 H -0.92702 -0.99333 -1.48536
 H 0.76291 -1.09792 1.62111
 H 0.76326 -1.09721 -1.61886
 H -0.13247 -0.27004 2.77591
 H -0.13028 -0.26985 -2.77487
13
bifur_IRC_Cartesians_MW_output/new_data/bifur_traj4_Cartesians_MW point 66
C 0.06773 0.74148 1.07663
 C 0.06792 0.74252 -1.07706
 C -0.22414 1.20806 0.00028
 C -0.06604 -0.48219 1.78041
 C -0.06562 -0.48155 -1.77970
 F 0.40578 1.49582 1.80856
 F 0.40590 1.49785 -1.81176
 H -0.92779 -0.99375 1.48532
 H -0.92715 -0.99322 -1.48478
 H 0.76306 -1.09788 1.62052
 H 0.76311 -1.09725 -1.61946
 H -0.13172 -0.27016 2.77591
 H -0.13104 -0.26973 -2.77487
13
bifur_IRC_Cartesians_MW_output/new_data/bifur_traj4_Cartesians_MW point 67
C 0.06773 0.74148 1.07663
 C 0.06792 0.74252 -1.07706
 C -0.22414 1.20806 0.00028
 C -0.06604 -0.48219 1.78041
 C -0.06562 -0.48155 -1.77970
 F 0.40578 1.49582 1.80856
 F 0.40590 1.49785 -1.81176
 H -0.92779 -0.99375 1.48532
 H -0.92715 -0.99322 -1.48478
 H 0.76306 -1.09788 1.62052
 H 0.76311 -1.09725 -1.61946
 H -0.13172 -0.27015 2.77591
 H -0.13104 -0.26973 -2.77487
13
bifur_IRC_Cartesians_MW_output/new_data/bifur_traj4_Cartesians_MW point 68
C 0.06616 0.74163 1.07665
 C 0.06950 0.74236 -1.07704
 C -0.22412 1.20806 0.00030
 C -0.06565 -0.48228 1.78040
 C -0.06601 -0.48146 -1.77971
 F 0.40020 1.49644 1.80860
 F 0.41145 1.49724 -1.81173
 H -0.92748 -0.99400 1.48665
 H -0.92746 -0.99296 -1.48344
 H 0.76340 -1.09780 1.61914
 H 0.76277 -1.09734 -1.62085
 H -0.12998 -0.27043 2.77591
 H -0.13279 -0.26946 -2.77488
13
bifur_IRC_Cartesians_MW_output/new_data/bifur_traj4_Cartesians_MW point 69
C 0.06496 0.74175 1.07666
 C 0.07070 0.74224 -1.07703
 C -0.22411 1.20806 0.00032
 C -0.06535 -0.48236 1.78040
 C -0.06631 -0.48139 -1.77972
 F 0.39594 1.49691 1.80862
 F 0.41570 1.49677 -1.81171
 H -0.92725 -0.99420 1.48767
 H -0.92770 -0.99276 -1.48242
 H 0.76367 -1.09773 1.61808
 H 0.76250 -1.09741 -1.62191
 H -0.12864 -0.27064 2.77591
 H -0.13412 -0.26924 -2.77488
13
bifur_IRC_Cartesians_MW_output/new_data/bifur_traj4_Cartesians_MW point 70
C 0.06331 0.74192 1.07668
 C 0.07237 0.74207 -1.07702
 C -0.22408 1.20805 0.00034
 C -0.06494 -0.48246 1.78039
 C -0.06672 -0.48129 -1.77973
 F 0.39005 1.49756 1.80866
 F 0.42156 1.49612 -1.81168
 H -0.92692 -0.99447 1.48908
 H -0.92802 -0.99249 -1.48101
 H 0.76403 -1.09763 1.61663
 H 0.76214 -1.09751 -1.62337
 H -0.12681 -0.27093 2.77591
 H -0.13596 -0.26895 -2.77488
13
bifur_IRC_Cartesians_MW_output/new_data/bifur_traj4_Cartesians_MW point 71
C 0.06115 0.74214 1.07670
 C 0.07454 0.74186 -1.07700
 C -0.22405 1.20805 0.00037
 C -0.06440 -0.48259 1.78038
 C -0.06725 -0.48116 -1.77975
 F 0.38237 1.49841 1.80870
 F 0.42921 1.49527 -1.81163
 H -0.92650 -0.99482 1.49092
 H -0.92844 -0.99213 -1.47917
 H 0.76451 -1.09751 1.61473
 H 0.76166 -1.09764 -1.62528
 H -0.12441 -0.27131 2.77592
 H -0.13837 -0.26857 -2.77488
13
bifur_IRC_Cartesians_MW_output/new_data/bifur_traj4_Cartesians_MW point 72
C 0.05860 0.74239 1.07673
 C 0.07710 0.74160 -1.07698
 C -0.22402 1.20804 0.00040
 C -0.06377 -0.48274 1.78037
 C -0.06788 -0.48100 -1.77977
 F 0.37331 1.49941 1.80876
 F 0.43823 1.49428 -1.81158
 H -0.92601 -0.99524 1.49309
 H -0.92894 -0.99170 -1.47700
 H 0.76507 -1.09736 1.61249
 H 0.76109 -1.09779 -1.62753
 H -0.12158 -0.27176 2.77592
 H -0.14121 -0.26812 -2.77489
13
bifur_IRC_Cartesians_MW_output/new_data/bifur_traj4_Cartesians_MW point 73
C 0.05603 0.74265 1.07676
 C 0.07968 0.74134 -1.07696
 C -0.22399 1.20804 0.00043
 C -0.06314 -0.48289 1.78036
 C -0.06851 -0.48085 -1.77979
 F 0.36417 1.50041 1.80881
 F 0.44733 1.49327 -1.81153
 H -0.92550 -0.99566 1.49528
 H -0.92944 -0.99128 -1.47481
 H 0.76564 -1.09722 1.61023
 H 0.76053 -1.09794 -1.62980
 H -0.11873 -0.27221 2.77592
 H -0.14407 -0.26767 -2.77489
13
bifur_IRC_Cartesians_MW_output/new_data/bifur_traj4_Cartesians_MW point 74
C 0.05379 0.74287 1.07678
 C 0.08194 0.74112 -1.07694
 C -0.22396 1.20803 0.00046
 C -0.06258 -0.48303 1.78034
 C -0.06907 -0.48071 -1.77980
 F 0.35619 1.50130 1.80886
 F 0.45528 1.49239 -1.81149
 H -0.92507 -0.99602 1.49719
 H -0.92988 -0.99090 -1.47290
 H 0.76613 -1.09709 1.60826
 H 0.76003 -1.09807 -1.63179
 H -0.11624 -0.27260 2.77592
 H -0.14657 -0.26727 -2.77490
13
bifur_IRC_Cartesians_MW_output/new_data/bifur_traj4_Cartesians_MW point 75
C 0.05200 0.74305 1.07680
 C 0.08373 0.74094 -1.07692
 C -0.22393 1.20803 0.00048
 C -0.06214 -0.48313 1.78034
 C -0.06951 -0.48061 -1.77982
 F 0.34983 1.50200 1.80890
 F 0.46161 1.49169 -1.81146
 H -0.92472 -0.99631 1.49872
 H -0.93023 -0.99061 -1.47138
 H 0.76653 -1.09699 1.60668
 H 0.75963 -1.09818 -1.63337
 H -0.11425 -0.27292 2.77592
 H -0.14856 -0.26696 -2.77490
13
bifur_IRC_Cartesians_MW_output/new_data/bifur_traj4_Cartesians_MW point 76
C 0.05069 0.74318 1.07681
 C 0.08505 0.74080 -1.07691
 C -0.22392 1.20802 0.00050
 C -0.06181 -0.48321 1.78033
 C -0.06984 -0.48053 -1.77982
 F 0.34515 1.50251 1.80893
 F 0.46626 1.49117 -1.81143
 H -0.92446 -0.99653 1.49984
 H -0.93048 -0.99039 -1.47026
 H 0.76682 -1.09691 1.60553
 H 0.75934 -1.09825 -1.63453
 H -0.11279 -0.27315 2.77592
 H -0.15002 -0.26672 -2.77490
13
bifur_IRC_Cartesians_MW_output/new_data/bifur_traj4_Cartesians_MW point 77
C 0.04984 0.74326 1.07682
 C 0.08591 0.74072 -1.07690
 C -0.22390 1.20802 0.00051
 C -0.06160 -0.48326 1.78032
 C -0.07005 -0.48047 -1.77983
 F 0.34213 1.50285 1.80895
 F 0.46927 1.49084 -1.81141
 H -0.92429 -0.99667 1.50056
 H -0.93065 -0.99025 -1.46953
 H 0.76700 -1.09687 1.60478
 H 0.75916 -1.09830 -1.63528
 H -0.11185 -0.27330 2.77592
 H -0.15097 -0.26657 -2.77490
13
bifur_IRC_Cartesians_MW_output/new_data/bifur_traj4_Cartesians_MW point 78
C 0.04984 0.74326 1.07682
 C 0.08591 0.74072 -1.07690
 C -0.22390 1.20802 0.00051
 C -0.06160 -0.48326 1.78032
 C -0.07005 -0.48047 -1.77983
 F 0.34213 1.50285 1.80895
 F 0.46927 1.49084 -1.81141
 H -0.92429 -0.99667 1.50056
 H -0.93065 -0.99025 -1.46953
 H 0.76700 -1.09687 1.60478
 H 0.75916 -1.09830 -1.63528
 H -0.11185 -0.27330 2.77592
 H -0.15097 -0.26657 -2.77490
13
bifur_IRC_Cartesians_MW_output/new_data/bifur_traj4_Cartesians_MW point 79
C 0.04947 0.74330 1.07683
 C 0.08628 0.74068 -1.07690
 C -0.22390 1.20802 0.00051
 C -0.06151 -0.48329 1.78032
 C -0.07014 -0.48045 -1.77983
 F 0.34081 1.50299 1.80895
 F 0.47059 1.49070 -1.81141
 H -0.92422 -0.99673 1.50088
 H -0.93072 -0.99018 -1.46921
 H 0.76709 -1.09684 1.60445
 H 0.75907 -1.09833 -1.63561
 H -0.11143 -0.27336 2.77592
 H -0.15138 -0.26651 -2.77490
13
bifur_IRC_Cartesians_MW_output/new_data/bifur_traj4_Cartesians_MW point 80
C 0.04975 0.74327 1.07682
 C 0.08600 0.74071 -1.07690
 C -0.22390 1.20802 0.00051
 C -0.06158 -0.48327 1.78032
 C -0.07007 -0.48047 -1.77983
 F 0.34181 1.50288 1.80895
 F 0.46959 1.49081 -1.81141
 H -0.92428 -0.99668 1.50064
 H -0.93067 -0.99023 -1.46946
 H 0.76702 -1.09686 1.60470
 H 0.75914 -1.09831 -1.63536
 H -0.11175 -0.27331 2.77592
 H -0.15107 -0.26656 -2.77490
13
bifur_IRC_Cartesians_MW_output/new_data/bifur_traj4_Cartesians_MW point 81
C 0.05011 0.74324 1.07682
 C 0.08563 0.74075 -1.07691
 C -0.22391 1.20802 0.00051
 C -0.06167 -0.48325 1.78033
 C -0.06998 -0.48049 -1.77983
 F 0.34311 1.50274 1.80894
 F 0.46830 1.49095 -1.81142
 H -0.92435 -0.99662 1.50033
 H -0.93060 -0.99029 -1.46977
 H 0.76694 -1.09688 1.60502
 H 0.75922 -1.09829 -1.63504
 H -0.11215 -0.27325 2.77592
 H -0.15066 -0.26662 -2.77490
13
bifur_IRC_Cartesians_MW_output/new_data/bifur_traj4_Cartesians_MW point 82
C 0.05039 0.74321 1.07682
 C 0.08535 0.74077 -1.07691
 C -0.22391 1.20802 0.00050
 C -0.06174 -0.48323 1.78033
 C -0.06991 -0.48051 -1.77983
 F 0.34410 1.50263 1.80893
 F 0.46732 1.49106 -1.81143
 H -0.92440 -0.99658 1.50009
 H -0.93054 -0.99034 -1.47000
 H 0.76688 -1.09690 1.60527
 H 0.75928 -1.09827 -1.63479
 H -0.11246 -0.27320 2.77592
 H -0.15035 -0.26667 -2.77490
13
bifur_IRC_Cartesians_MW_output/new_data/bifur_traj4_Cartesians_MW point 83
C 0.05044 0.74320 1.07681
 C 0.08530 0.74078 -1.07691
 C -0.22391 1.20802 0.00050
 C -0.06175 -0.48323 1.78033
 C -0.06990 -0.48051 -1.77983
 F 0.34428 1.50261 1.80893
 F 0.46713 1.49108 -1.81143
 H -0.92441 -0.99657 1.50004
 H -0.93053 -0.99035 -1.47005
 H 0.76687 -1.09690 1.60531
 H 0.75929 -1.09827 -1.63475
 H -0.11252 -0.27319 2.77592
 H -0.15030 -0.26668 -2.77490
13
bifur_IRC_Cartesians_MW_output/new_data/bifur_traj4_Cartesians_MW point 84
C 0.05019 0.74323 1.07682
 C 0.08555 0.74075 -1.07691
 C -0.22391 1.20802 0.00051
 C -0.06169 -0.48324 1.78033
 C -0.06996 -0.48050 -1.77983
 F 0.34340 1.50271 1.80894
 F 0.46801 1.49098 -1.81142
 H -0.92436 -0.99661 1.50026
 H -0.93058 -0.99031 -1.46983
 H 0.76693 -1.09689 1.60509
 H 0.75923 -1.09828 -1.63497
 H -0.11224 -0.27323 2.77592
 H -0.15057 -0.26664 -2.77490
13
bifur_IRC_Cartesians_MW_output/new_data/bifur_traj4_Cartesians_MW point 85
C 0.04968 0.74328 1.07682
 C 0.08606 0.74070 -1.07690
 C -0.22390 1.20802 0.00051
 C -0.06156 -0.48327 1.78032
 C -0.07008 -0.48047 -1.77983
 F 0.34158 1.50291 1.80895
 F 0.46982 1.49078 -1.81141
 H -0.92426 -0.99669 1.50069
 H -0.93068 -0.99022 -1.46940
 H 0.76704 -1.09686 1.60465
 H 0.75912 -1.09831 -1.63542
 H -0.11168 -0.27332 2.77592
 H -0.15114 -0.26655 -2.77490
13
bifur_IRC_Cartesians_MW_output/new_data/bifur_traj4_Cartesians_MW point 86
C 0.04911 0.74334 1.07683
 C 0.08664 0.74064 -1.07690
 C -0.22389 1.20802 0.00052
 C -0.06142 -0.48331 1.78032
 C -0.07022 -0.48043 -1.77984
 F 0.33956 1.50313 1.80896
 F 0.47184 1.49056 -1.81140
 H -0.92415 -0.99678 1.50118
 H -0.93079 -0.99013 -1.46891
 H 0.76716 -1.09682 1.60414
 H 0.75900 -1.09835 -1.63592
 H -0.11104 -0.27342 2.77592
 H -0.15178 -0.26645 -2.77490
13
bifur_IRC_Cartesians_MW_output/new_data/bifur_traj4_Cartesians_MW point 87
C 0.04871 0.74338 1.07683
 C 0.08704 0.74060 -1.07690
 C -0.22389 1.20802 0.00052
 C -0.06132 -0.48333 1.78032
 C -0.07032 -0.48041 -1.77984
 F 0.33812 1.50329 1.80897
 F 0.47327 1.49040 -1.81139
 H -0.92407 -0.99685 1.50152
 H -0.93087 -0.99006 -1.46857
 H 0.76725 -1.09680 1.60379
 H 0.75891 -1.09837 -1.63628
 H -0.11060 -0.27349 2.77593
 H -0.15223 -0.26637 -2.77490
13
bifur_IRC_Cartesians_MW_output/new_data/bifur_traj4_Cartesians_MW point 88
C 0.04856 0.74339 1.07683
 C 0.08719 0.74059 -1.07689
 C -0.22389 1.20802 0.00053
 C -0.06128 -0.48334 1.78032
 C -0.07036 -0.48040 -1.77984
 F 0.33758 1.50335 1.80897
 F 0.47381 1.49034 -1.81139
 H -0.92405 -0.99687 1.50165
 H -0.93090 -0.99003 -1.46844
 H 0.76729 -1.09679 1.60366
 H 0.75887 -1.09838 -1.63641
 H -0.11043 -0.27352 2.77593
 H -0.15240 -0.26635 -2.77490
13
bifur_IRC_Cartesians_MW_output/new_data/bifur_traj4_Cartesians_MW point 89
C 0.04856 0.74339 1.07683
 C 0.08720 0.74059 -1.07689
 C -0.22389 1.20802 0.00053
 C -0.06128 -0.48334 1.78032
 C -0.07036 -0.48040 -1.77984
 F 0.33758 1.50335 1.80897
 F 0.47381 1.49034 -1.81139
 H -0.92405 -0.99687 1.50165
 H -0.93090 -0.99003 -1.46844
 H 0.76729 -1.09679 1.60365
 H 0.75887 -1.09838 -1.63641
 H -0.11043 -0.27352 2.77593
 H -0.15240 -0.26635 -2.77490
13
bifur_IRC_Cartesians_MW_output/new_data/bifur_traj4_Cartesians_MW point 90
C 0.04897 0.74335 1.07683
 C 0.08678 0.74063 -1.07690
 C -0.22389 1.20802 0.00052
 C -0.06139 -0.48332 1.78032
 C -0.07026 -0.48042 -1.77984
 F 0.33906 1.50319 1.80896
 F 0.47233 1.49050 -1.81140
 H -0.92413 -0.99681 1.50130
 H -0.93082 -0.99010 -1.46880
 H 0.76719 -1.09682 1.60402
 H 0.75896 -1.09836 -1.63605
 H -0.11089 -0.27345 2.77592
 H -0.15193 -0.26642 -2.77490
13
bifur_IRC_Cartesians_MW_output/new_data/bifur_traj4_Cartesians_MW point 91
C 0.04946 0.74330 1.07683
 C 0.08629 0.74068 -1.07690
 C -0.22390 1.20802 0.00052
 C -0.06151 -0.48329 1.78032
 C -0.07014 -0.48045 -1.77983
 F 0.34079 1.50299 1.80895
 F 0.47061 1.49069 -1.81141
 H -0.92422 -0.99673 1.50088
 H -0.93072 -0.99018 -1.46921
 H 0.76709 -1.09684 1.60445
 H 0.75907 -1.09833 -1.63562
 H -0.11143 -0.27336 2.77592
 H -0.15139 -0.26651 -2.77490
13
bifur_IRC_Cartesians_MW_output/new_data/bifur_traj4_Cartesians_MW point 92
C 0.04998 0.74325 1.07682
 C 0.08577 0.74073 -1.07691
 C -0.22391 1.20802 0.00051
 C -0.06164 -0.48326 1.78033
 C -0.07001 -0.48048 -1.77983
 F 0.34264 1.50279 1.80894
 F 0.46877 1.49090 -1.81142
 H -0.92432 -0.99664 1.50044
 H -0.93062 -0.99027 -1.46965
 H 0.76697 -1.09687 1.60491
 H 0.75919 -1.09830 -1.63516
 H -0.11201 -0.27327 2.77592
 H -0.15081 -0.26660 -2.77490
13
bifur_IRC_Cartesians_MW_output/new_data/bifur_traj4_Cartesians_MW point 93
C 0.05033 0.74321 1.07682
 C 0.08542 0.74077 -1.07691
 C -0.22391 1.20802 0.00050
 C -0.06172 -0.48323 1.78033
 C -0.06992 -0.48050 -1.77983
 F 0.34387 1.50265 1.80893
 F 0.46754 1.49103 -1.81142
 H -0.92439 -0.99659 1.50014
 H -0.93055 -0.99033 -1.46995
 H 0.76690 -1.09689 1.60521
 H 0.75926 -1.09828 -1.63485
 H -0.11239 -0.27321 2.77592
 H -0.15042 -0.26666 -2.77490
13
bifur_IRC_Cartesians_MW_output/new_data/bifur_traj4_Cartesians_MW point 94
C 0.05033 0.74321 1.07682
 C 0.08542 0.74077 -1.07691
 C -0.22391 1.20802 0.00050
 C -0.06172 -0.48323 1.78033
 C -0.06992 -0.48050 -1.77983
 F 0.34388 1.50265 1.80893
 F 0.46754 1.49103 -1.81142
 H -0.92439 -0.99659 1.50014
 H -0.93055 -0.99033 -1.46995
 H 0.76690 -1.09689 1.60521
 H 0.75926 -1.09828 -1.63485
 H -0.11239 -0.27321 2.77592
 H -0.15042 -0.26666 -2.77490
13
bifur_IRC_Cartesians_MW_output/new_data/bifur_traj4_Cartesians_MW point 95
C 0.04986 0.74326 1.07682
 C 0.08589 0.74072 -1.07690
 C -0.22390 1.20802 0.00051
 C -0.06160 -0.48326 1.78032
 C -0.07004 -0.48048 -1.77983
 F 0.34220 1.50284 1.80894
 F 0.46920 1.49085 -1.81141
 H -0.92430 -0.99666 1.50054
 H -0.93065 -0.99025 -1.46955
 H 0.76700 -1.09687 1.60480
 H 0.75916 -1.09830 -1.63526
 H -0.11187 -0.27329 2.77592
 H -0.15095 -0.26658 -2.77490
13
bifur_IRC_Cartesians_MW_output/new_data/bifur_traj4_Cartesians_MW point 96
C 0.04881 0.74337 1.07683
 C 0.08694 0.74061 -1.07690
 C -0.22389 1.20802 0.00052
 C -0.06135 -0.48333 1.78032
 C -0.07030 -0.48041 -1.77984
 F 0.33848 1.50325 1.80897
 F 0.47291 1.49044 -1.81139
 H -0.92409 -0.99683 1.50143
 H -0.93085 -0.99008 -1.46866
 H 0.76723 -1.09681 1.60388
 H 0.75893 -1.09837 -1.63619
 H -0.11071 -0.27348 2.77592
 H -0.15211 -0.26639 -2.77490
13
bifur_IRC_Cartesians_MW_output/new_data/bifur_traj4_Cartesians_MW point 97
C 0.04712 0.74353 1.07685
 C 0.08864 0.74044 -1.07688
 C -0.22387 1.20802 0.00054
 C -0.06093 -0.48343 1.78031
 C -0.07072 -0.48031 -1.77985
 F 0.33248 1.50391 1.80900
 F 0.47889 1.48978 -1.81136
 H -0.92377 -0.99711 1.50287
 H -0.93118 -0.98980 -1.46722
 H 0.76760 -1.09671 1.60239
 H 0.75856 -1.09846 -1.63768
 H -0.10883 -0.27377 2.77593
 H -0.15399 -0.26609 -2.77491
13
bifur_IRC_Cartesians_MW_output/new_data/bifur_traj4_Cartesians_MW point 98
C 0.04488 0.74376 1.07687
 C 0.09089 0.74022 -1.07686
 C -0.22384 1.20801 0.00057
 C -0.06037 -0.48356 1.78030
 C -0.07127 -0.48018 -1.77987
 F 0.32450 1.50479 1.80905
 F 0.48683 1.48890 -1.81132
 H -0.92333 -0.99747 1.50478
 H -0.93162 -0.98942 -1.46531
 H 0.76810 -1.09658 1.60042
 H 0.75806 -1.09860 -1.63967
 H -0.10634 -0.27417 2.77593
 H -0.15649 -0.26570 -2.77491
13
bifur_IRC_Cartesians_MW_output/new_data/bifur_traj4_Cartesians_MW point 99
C 0.04245 0.74400 1.07690
 C 0.09333 0.73997 -1.07684
 C -0.22381 1.20801 0.00060
 C -0.05977 -0.48371 1.78029
 C -0.07187 -0.48003 -1.77989
 F 0.31586 1.50574 1.80910
 F 0.49543 1.48795 -1.81127
 H -0.92285 -0.99787 1.50685
 H -0.93209 -0.98902 -1.46324
 H 0.76863 -1.09644 1.59829
 H 0.75752 -1.09874 -1.64181
 H -0.10365 -0.27459 2.77593
 H -0.15920 -0.26527 -2.77491
13
bifur_IRC_Cartesians_MW_output/new_data/bifur_traj4_Cartesians_MW point 100
C 0.04245 0.74400 1.07690
 C 0.09333 0.73997 -1.07684
 C -0.22381 1.20801 0.00060
 C -0.05977 -0.48371 1.78029
 C -0.07187 -0.48003 -1.77989
 F 0.31586 1.50574 1.80910
 F 0.49543 1.48795 -1.81127
 H -0.92285 -0.99787 1.50685
 H -0.93209 -0.98902 -1.46324
 H 0.76863 -1.09644 1.59829
 H 0.75752 -1.09874 -1.64181
 H -0.10365 -0.27459 2.77593
 H -0.15920 -0.26527 -2.77491
13
bifur_IRC_Cartesians_MW_output/new_data/bifur_traj4_Cartesians_MW point 101
C 0.03875 0.74437 1.07694
 C 0.09706 0.73960 -1.07681
 C -0.22376 1.20800 0.00065
 C -0.05885 -0.48393 1.78027
 C -0.07279 -0.47981 -1.77991
 F 0.30268 1.50720 1.80918
 F 0.50855 1.48649 -1.81120
 H -0.92213 -0.99847 1.51001
 H -0.93282 -0.98840 -1.46008
 H 0.76945 -1.09623 1.59503
 H 0.75670 -1.09896 -1.64509
 H -0.09953 -0.27524 2.77593
 H -0.16332 -0.26461 -2.77492
13
bifur_IRC_Cartesians_MW_output/new_data/bifur_traj4_Cartesians_MW point 102
C 0.03778 0.74447 1.07695
 C 0.09803 0.73950 -1.07680
 C -0.22374 1.20800 0.00066
 C -0.05861 -0.48399 1.78027
 C -0.07303 -0.47975 -1.77992
 F 0.29922 1.50758 1.80920
 F 0.51200 1.48611 -1.81118
 H -0.92194 -0.99863 1.51084
 H -0.93301 -0.98824 -1.45925
 H 0.76966 -1.09618 1.59417
 H 0.75649 -1.09902 -1.64595
 H -0.09845 -0.27541 2.77593
 H -0.16441 -0.26444 -2.77492
13
bifur_IRC_Cartesians_MW_output/new_data/bifur_traj4_Cartesians_MW point 103
C 0.03739 0.74451 1.07695
 C 0.09842 0.73947 -1.07680
 C -0.22374 1.20799 0.00067
 C -0.05851 -0.48401 1.78026
 C -0.07312 -0.47972 -1.77992
 F 0.29785 1.50773 1.80921
 F 0.51336 1.48596 -1.81117
 H -0.92187 -0.99870 1.51117
 H -0.93308 -0.98818 -1.45893
 H 0.76975 -1.09616 1.59383
 H 0.75640 -1.09904 -1.64629
 H -0.09803 -0.27548 2.77593
 H -0.16483 -0.26438 -2.77492
13
bifur_IRC_Cartesians_MW_output/new_data/bifur_traj4_Cartesians_MW point 104
C 0.03756 0.74449 1.07695
 C 0.09826 0.73948 -1.07680
 C -0.22374 1.20799 0.00067
 C -0.05855 -0.48400 1.78026
 C -0.07308 -0.47973 -1.77992
 F 0.29843 1.50767 1.80921
 F 0.51278 1.48603 -1.81118
 H -0.92190 -0.99867 1.51103
 H -0.93305 -0.98820 -1.45906
 H 0.76971 -1.09617 1.59398
 H 0.75644 -1.09903 -1.64615
 H -0.09821 -0.27545 2.77593
 H -0.16465 -0.26440 -2.77492
13
bifur_IRC_Cartesians_MW_output/new_data/bifur_traj4_Cartesians_MW point 105
C 0.03816 0.74443 1.07695
 C 0.09765 0.73954 -1.07681
 C -0.22375 1.20800 0.00066
 C -0.05871 -0.48396 1.78027
 C -0.07293 -0.47977 -1.77992
 F 0.30059 1.50743 1.80920
 F 0.51063 1.48626 -1.81119
 H -0.92202 -0.99857 1.51051
 H -0.93293 -0.98831 -1.45958
 H 0.76958 -1.09620 1.59451
 H 0.75657 -1.09899 -1.64561
 H -0.09888 -0.27535 2.77593
 H -0.16398 -0.26451 -2.77492
13
bifur_IRC_Cartesians_MW_output/new_data/bifur_traj4_Cartesians_MW point 106
C 0.03903 0.74434 1.07694
 C 0.09677 0.73963 -1.07681
 C -0.22376 1.20800 0.00065
 C -0.05892 -0.48391 1.78027
 C -0.07272 -0.47982 -1.77991
 F 0.30369 1.50709 1.80918
 F 0.50755 1.48661 -1.81120
 H -0.92219 -0.99843 1.50977
 H -0.93276 -0.98845 -1.46032
 H 0.76939 -1.09625 1.59528
 H 0.75677 -1.09894 -1.64484
 H -0.09985 -0.27519 2.77593
 H -0.16301 -0.26466 -2.77492
13
bifur_IRC_Cartesians_MW_output/new_data/bifur_traj4_Cartesians_MW point 107
C 0.03996 0.74425 1.07693
 C 0.09584 0.73972 -1.07682
 C -0.22377 1.20800 0.00064
 C -0.05915 -0.48386 1.78028
 C -0.07249 -0.47988 -1.77990
 F 0.30698 1.50672 1.80916
 F 0.50427 1.48697 -1.81122
 H -0.92237 -0.99828 1.50898
 H -0.93258 -0.98860 -1.46111
 H 0.76918 -1.09630 1.59609
 H 0.75697 -1.09889 -1.64402
 H -0.10088 -0.27503 2.77593
 H -0.16198 -0.26483 -2.77492
13
bifur_IRC_Cartesians_MW_output/new_data/bifur_traj4_Cartesians_MW point 108
C 0.04078 0.74417 1.07692
 C 0.09502 0.73981 -1.07683
 C -0.22378 1.20800 0.00063
 C -0.05935 -0.48381 1.78028
 C -0.07228 -0.47993 -1.77990
 F 0.30990 1.50640 1.80914
 F 0.50136 1.48729 -1.81124
 H -0.92253 -0.99814 1.50828
 H -0.93242 -0.98874 -1.46181
 H 0.76900 -1.09635 1.59681
 H 0.75715 -1.09884 -1.64329
 H -0.10179 -0.27489 2.77593
 H -0.16106 -0.26497 -2.77492
13
bifur_IRC_Cartesians_MW_output/new_data/bifur_traj4_Cartesians_MW point 109
C 0.04138 0.74411 1.07691
 C 0.09441 0.73987 -1.07683
 C -0.22379 1.20800 0.00062
 C -0.05950 -0.48377 1.78028
 C -0.07214 -0.47996 -1.77989
 F 0.31204 1.50617 1.80913
 F 0.49923 1.48753 -1.81125
 H -0.92264 -0.99805 1.50777
 H -0.93230 -0.98884 -1.46232
 H 0.76887 -1.09638 1.59734
 H 0.75729 -1.09880 -1.64276
 H -0.10246 -0.27478 2.77593
 H -0.16039 -0.26508 -2.77492
13
bifur_IRC_Cartesians_MW_output/new_data/bifur_traj4_Cartesians_MW point 110
C 0.04168 0.74408 1.07691
 C 0.09411 0.73990 -1.07684
 C -0.22380 1.20800 0.00061
 C -0.05958 -0.48375 1.78028
 C -0.07206 -0.47998 -1.77989
 F 0.31309 1.50605 1.80912
 F 0.49819 1.48764 -1.81126
 H -0.92270 -0.99800 1.50752
 H -0.93224 -0.98889 -1.46258
 H 0.76880 -1.09640 1.59760
 H 0.75735 -1.09879 -1.64250
 H -0.10278 -0.27473 2.77593
 H -0.16006 -0.26513 -2.77492
13
bifur_IRC_Cartesians_MW_output/new_data/bifur_traj4_Cartesians_MW point 111
C 0.04168 0.74408 1.07691
 C 0.09411 0.73990 -1.07684
 C -0.22380 1.20800 0.00061
 C -0.05958 -0.48375 1.78028
 C -0.07206 -0.47998 -1.77989
 F 0.31309 1.50605 1.80912
 F 0.49819 1.48764 -1.81126
 H -0.92270 -0.99800 1.50752
 H -0.93224 -0.98889 -1.46258
 H 0.76880 -1.09640 1.59760
 H 0.75735 -1.09879 -1.64250
 H -0.10278 -0.27473 2.77593
 H -0.16006 -0.26513 -2.77492
13
bifur_IRC_Cartesians_MW_output/new_data/bifur_traj4_Cartesians_MW point 112
C 0.04116 0.74413 1.07691
 C 0.09464 0.73984 -1.07683
 C -0.22379 1.20800 0.00062
 C -0.05945 -0.48378 1.78028
 C -0.07219 -0.47995 -1.77989
 F 0.31125 1.50625 1.80913
 F 0.50002 1.48744 -1.81125
 H -0.92260 -0.99808 1.50796
 H -0.93235 -0.98880 -1.46213
 H 0.76892 -1.09637 1.59715
 H 0.75724 -1.09882 -1.64296
 H -0.10221 -0.27482 2.77593
 H -0.16064 -0.26504 -2.77492
13
bifur_IRC_Cartesians_MW_output/new_data/bifur_traj4_Cartesians_MW point 113
C 0.04039 0.74421 1.07692
 C 0.09541 0.73977 -1.07682
 C -0.22378 1.20800 0.00063
 C -0.05926 -0.48383 1.78028
 C -0.07238 -0.47990 -1.77990
 F 0.30853 1.50655 1.80915
 F 0.50273 1.48714 -1.81123
 H -0.92245 -0.99821 1.50861
 H -0.93249 -0.98868 -1.46148
 H 0.76909 -1.09633 1.59647
 H 0.75707 -1.09886 -1.64364
 H -0.10136 -0.27495 2.77593
 H -0.16149 -0.26490 -2.77492
13
bifur_IRC_Cartesians_MW_output/new_data/bifur_traj4_Cartesians_MW point 114
C 0.03945 0.74430 1.07693
 C 0.09636 0.73967 -1.07682
 C -0.22377 1.20800 0.00064
 C -0.05902 -0.48389 1.78027
 C -0.07261 -0.47985 -1.77991
 F 0.30516 1.50693 1.80917
 F 0.50609 1.48677 -1.81121
 H -0.92227 -0.99836 1.50942
 H -0.93268 -0.98852 -1.46068
 H 0.76930 -1.09627 1.59564
 H 0.75686 -1.09892 -1.64447
 H -0.10031 -0.27512 2.77593
 H -0.16255 -0.26474 -2.77492
13
bifur_IRC_Cartesians_MW_output/new_data/bifur_traj4_Cartesians_MW point 115
C 0.03850 0.74440 1.07694
 C 0.09731 0.73958 -1.07681
 C -0.22375 1.20800 0.00066
 C -0.05879 -0.48394 1.78027
 C -0.07285 -0.47979 -1.77991
 F 0.30178 1.50730 1.80919
 F 0.50946 1.48639 -1.81119
 H -0.92208 -0.99852 1.51023
 H -0.93287 -0.98836 -1.45987
 H 0.76951 -1.09622 1.59480
 H 0.75665 -1.09897 -1.64531
 H -0.09925 -0.27529 2.77593
 H -0.16361 -0.26457 -2.77492
13
bifur_IRC_Cartesians_MW_output/new_data/bifur_traj4_Cartesians_MW point 116
C 0.03768 0.74448 1.07695
 C 0.09813 0.73949 -1.07680
 C -0.22374 1.20799 0.00067
 C -0.05859 -0.48399 1.78027
 C -0.07305 -0.47974 -1.77992
 F 0.29887 1.50762 1.80921
 F 0.51235 1.48607 -1.81118
 H -0.92192 -0.99865 1.51092
 H -0.93302 -0.98823 -1.45917
 H 0.76969 -1.09617 1.59409
 H 0.75647 -1.09902 -1.64604
 H -0.09834 -0.27543 2.77593
 H -0.16452 -0.26443 -2.77492
13
bifur_IRC_Cartesians_MW_output/new_data/bifur_traj4_Cartesians_MW point 117
C 0.03707 0.74454 1.07696
 C 0.09875 0.73943 -1.07680
 C -0.22373 1.20799 0.00067
 C -0.05843 -0.48403 1.78026
 C -0.07320 -0.47970 -1.77993
 F 0.29669 1.50786 1.80922
 F 0.51452 1.48583 -1.81117
 H -0.92180 -0.99875 1.51144
 H -0.93314 -0.98812 -1.45865
 H 0.76982 -1.09614 1.59355
 H 0.75633 -1.09906 -1.64658
 H -0.09766 -0.27554 2.77593
 H -0.16520 -0.26432 -2.77492
13
bifur_IRC_Cartesians_MW_output/new_data/bifur_traj4_Cartesians_MW point 118
C 0.03666 0.74458 1.07696
 C 0.09915 0.73939 -1.07679
 C -0.22373 1.20799 0.00068
 C -0.05833 -0.48405 1.78026
 C -0.07330 -0.47968 -1.77993
 F 0.29526 1.50802 1.80923
 F 0.51594 1.48568 -1.81116
 H -0.92172 -0.99881 1.51179
 H -0.93322 -0.98806 -1.45830
 H 0.76991 -1.09611 1.59319
 H 0.75624 -1.09908 -1.64693
 H -0.09722 -0.27561 2.77593
 H -0.16565 -0.26425 -2.77492
13
bifur_IRC_Cartesians_MW_output/new_data/bifur_traj4_Cartesians_MW point 119
C 0.03644 0.74460 1.07696
 C 0.09938 0.73937 -1.07679
 C -0.22373 1.20799 0.00068
 C -0.05828 -0.48407 1.78026
 C -0.07336 -0.47967 -1.77993
 F 0.29446 1.50811 1.80923
 F 0.51674 1.48559 -1.81115
 H -0.92168 -0.99885 1.51198
 H -0.93327 -0.98802 -1.45811
 H 0.76996 -1.09610 1.59300
 H 0.75619 -1.09909 -1.64713
 H -0.09697 -0.27565 2.77593
 H -0.16590 -0.26421 -2.77492
13
bifur_IRC_Cartesians_MW_output/new_data/bifur_traj4_Cartesians_MW point 120
C 0.03630 0.74461 1.07697
 C 0.09952 0.73936 -1.07679
 C -0.22372 1.20799 0.00068
 C -0.05824 -0.48408 1.78026
 C -0.07339 -0.47966 -1.77993
 F 0.29397 1.50816 1.80924
 F 0.51722 1.48554 -1.81115
 H -0.92165 -0.99887 1.51209
 H -0.93329 -0.98800 -1.45800
 H 0.76999 -1.09609 1.59288
 H 0.75616 -1.09910 -1.64725
 H -0.09681 -0.27567 2.77593
 H -0.16605 -0.26418 -2.77492
13
bifur_IRC_Cartesians_MW_output/new_data/bifur_traj4_Cartesians_MW point 121
C 0.03613 0.74463 1.07697
 C 0.09969 0.73934 -1.07679
 C -0.22372 1.20799 0.00069
 C -0.05820 -0.48409 1.78026
 C -0.07343 -0.47965 -1.77993
 F 0.29335 1.50823 1.80924
 F 0.51785 1.48547 -1.81115
 H -0.92162 -0.99890 1.51225
 H -0.93333 -0.98797 -1.45785
 H 0.77003 -1.09608 1.59272
 H 0.75612 -1.09911 -1.64741
 H -0.09662 -0.27570 2.77593
 H -0.16625 -0.26415 -2.77492
13
bifur_IRC_Cartesians_MW_output/new_data/bifur_traj4_Cartesians_MW point 122
C 0.03613 0.74463 1.07697
 C 0.09969 0.73934 -1.07679
 C -0.22372 1.20799 0.00069
 C -0.05820 -0.48409 1.78026
 C -0.07343 -0.47965 -1.77993
 F 0.29335 1.50823 1.80924
 F 0.51785 1.48547 -1.81115
 H -0.92162 -0.99890 1.51225
 H -0.93333 -0.98797 -1.45785
 H 0.77003 -1.09608 1.59272
 H 0.75612 -1.09911 -1.64741
 H -0.09662 -0.27570 2.77593
 H -0.16625 -0.26415 -2.77492
13
bifur_IRC_Cartesians_MW_output/new_data/bifur_traj4_Cartesians_MW point 123
C 0.03518 0.74473 1.07698
 C 0.10065 0.73924 -1.07678
 C -0.22371 1.20799 0.00070
 C -0.05797 -0.48414 1.78025
 C -0.07367 -0.47959 -1.77994
 F 0.28997 1.50860 1.80926
 F 0.52121 1.48509 -1.81113
 H -0.92143 -0.99906 1.51305
 H -0.93351 -0.98781 -1.45704
 H 0.77024 -1.09603 1.59189
 H 0.75591 -1.09917 -1.64825
 H -0.09557 -0.27587 2.77593
 H -0.16730 -0.26398 -2.77493
13
bifur_IRC_Cartesians_MW_output/new_data/bifur_traj4_Cartesians_MW point 124
C 0.03417 0.74483 1.07699
 C 0.10166 0.73914 -1.07677
 C -0.22370 1.20799 0.00071
 C -0.05772 -0.48420 1.78025
 C -0.07392 -0.47953 -1.77995
 F 0.28640 1.50900 1.80928
 F 0.52477 1.48470 -1.81111
 H -0.92124 -0.99922 1.51391
 H -0.93371 -0.98764 -1.45618
 H 0.77046 -1.09597 1.59100
 H 0.75569 -1.09923 -1.64914
 H -0.09445 -0.27605 2.77594
 H -0.16842 -0.26381 -2.77493
13
bifur_IRC_Cartesians_MW_output/new_data/bifur_traj4_Cartesians_MW point 125
C 0.03268 0.74498 1.07700
 C 0.10316 0.73899 -1.07676
 C -0.22368 1.20798 0.00073
 C -0.05734 -0.48429 1.78024
 C -0.07429 -0.47944 -1.77996
 F 0.28107 1.50958 1.80931
 F 0.53007 1.48411 -1.81108
 H -0.92094 -0.99947 1.51519
 H -0.93400 -0.98739 -1.45491
 H 0.77079 -1.09589 1.58969
 H 0.75536 -1.09932 -1.65046
 H -0.09279 -0.27631 2.77594
 H -0.17009 -0.26354 -2.77493
13
bifur_IRC_Cartesians_MW_output/new_data/bifur_traj4_Cartesians_MW point 126
C 0.03068 0.74518 1.07703
 C 0.10517 0.73879 -1.07674
 C -0.22365 1.20798 0.00076
 C -0.05685 -0.48441 1.78023
 C -0.07478 -0.47932 -1.77997
 F 0.27397 1.51037 1.80936
 F 0.53714 1.48333 -1.81104
 H -0.92056 -0.99979 1.51689
 H -0.93439 -0.98706 -1.45320
 H 0.77123 -1.09577 1.58793
 H 0.75492 -1.09943 -1.65223
 H -0.09057 -0.27666 2.77594
 H -0.17231 -0.26319 -2.77493
13
bifur_IRC_Cartesians_MW_output/new_data/bifur_traj4_Cartesians_MW point 127
C 0.02827 0.74542 1.07705
 C 0.10760 0.73855 -1.07672
 C -0.22362 1.20797 0.00079
 C -0.05625 -0.48456 1.78022
 C -0.07538 -0.47917 -1.77999
 F 0.26538 1.51131 1.80941
 F 0.54569 1.48238 -1.81099
 H -0.92008 -1.00018 1.51894
 H -0.93486 -0.98666 -1.45115
 H 0.77176 -1.09564 1.58581
 H 0.75438 -1.09958 -1.65436
 H -0.08789 -0.27708 2.77594
 H -0.17500 -0.26276 -2.77494
13
bifur_IRC_Cartesians_MW_output/new_data/bifur_traj4_Cartesians_MW point 128
C 0.02558 0.74568 1.07708
 C 0.11030 0.73828 -1.07670
 C -0.22358 1.20797 0.00082
 C -0.05558 -0.48472 1.78021
 C -0.07604 -0.47901 -1.78001
 F 0.25581 1.51237 1.80947
 F 0.55522 1.48133 -1.81094
 H -0.91956 -1.00062 1.52124
 H -0.93539 -0.98621 -1.44886
 H 0.77236 -1.09548 1.58344
 H 0.75379 -1.09973 -1.65674
 H -0.08490 -0.27756 2.77594
 H -0.17800 -0.26229 -2.77494
13
bifur_IRC_Cartesians_MW_output/new_data/bifur_traj4_Cartesians_MW point 129
C 0.02282 0.74596 1.07711
 C 0.11307 0.73800 -1.07668
 C -0.22354 1.20796 0.00086
 C -0.05490 -0.48488 1.78019
 C -0.07672 -0.47884 -1.78003
 F 0.24600 1.51345 1.80952
 F 0.56499 1.48025 -1.81089
 H -0.91902 -1.00107 1.52358
 H -0.93593 -0.98576 -1.44651
 H 0.77296 -1.09533 1.58102
 H 0.75318 -1.09990 -1.65918
 H -0.08184 -0.27804 2.77594
 H -0.18107 -0.26180 -2.77495
13
bifur_IRC_Cartesians_MW_output/new_data/bifur_traj4_Cartesians_MW point 130
C 0.02027 0.74621 1.07714
 C 0.11564 0.73774 -1.07665
 C -0.22351 1.20795 0.00089
 C -0.05427 -0.48504 1.78018
 C -0.07735 -0.47869 -1.78005
 F 0.23691 1.51446 1.80958
 F 0.57404 1.47925 -1.81084
 H -0.91852 -1.00149 1.52576
 H -0.93643 -0.98533 -1.44433
 H 0.77353 -1.09518 1.57877
 H 0.75261 -1.10005 -1.66144
 H -0.07900 -0.27849 2.77594
 H -0.18392 -0.26135 -2.77495
13
bifur_IRC_Cartesians_MW_output/new_data/bifur_traj4_Cartesians_MW point 131
C 0.01818 0.74642 1.07716
 C 0.11774 0.73753 -1.07664
 C -0.22348 1.20795 0.00092
 C -0.05375 -0.48516 1.78017
 C -0.07787 -0.47856 -1.78006
 F 0.22948 1.51527 1.80962
 F 0.58143 1.47843 -1.81080
 H -0.91811 -1.00183 1.52754
 H -0.93684 -0.98498 -1.44255
 H 0.77399 -1.09506 1.57693
 H 0.75215 -1.10017 -1.66328
 H -0.07668 -0.27886 2.77595
 H -0.18624 -0.26098 -2.77495
13
bifur_IRC_Cartesians_MW_output/new_data/bifur_traj4_Cartesians_MW point 132
C 0.01676 0.74656 1.07717
 C 0.11917 0.73739 -1.07663
 C -0.22346 1.20795 0.00093
 C -0.05340 -0.48525 1.78016
 C -0.07822 -0.47848 -1.78007
 F 0.22444 1.51583 1.80965
 F 0.58645 1.47787 -1.81077
 H -0.91784 -1.00206 1.52875
 H -0.93711 -0.98475 -1.44134
 H 0.77430 -1.09498 1.57569
 H 0.75184 -1.10025 -1.66454
 H -0.07511 -0.27910 2.77595
 H -0.18782 -0.26073 -2.77496
13
bifur_IRC_Cartesians_MW_output/new_data/bifur_traj4_Cartesians_MW point 133
C 0.01676 0.74656 1.07717
 C 0.11917 0.73739 -1.07663
 C -0.22346 1.20795 0.00093
 C -0.05340 -0.48525 1.78016
 C -0.07822 -0.47848 -1.78007
 F 0.22444 1.51583 1.80965
 F 0.58645 1.47787 -1.81077
 H -0.91784 -1.00206 1.52875
 H -0.93711 -0.98475 -1.44134
 H 0.77430 -1.09498 1.57569
 H 0.75184 -1.10025 -1.66454
 H -0.07511 -0.27910 2.77595
 H -0.18782 -0.26073 -2.77496
13
bifur_IRC_Cartesians_MW_output/new_data/bifur_traj4_Cartesians_MW point 134
C 0.01639 0.74660 1.07718
 C 0.11954 0.73735 -1.07662
 C -0.22346 1.20795 0.00094
 C -0.05331 -0.48527 1.78016
 C -0.07831 -0.47845 -1.78008
 F 0.22313 1.51598 1.80966
 F 0.58776 1.47773 -1.81076
 H -0.91777 -1.00212 1.52906
 H -0.93718 -0.98469 -1.44103
 H 0.77438 -1.09496 1.57536
 H 0.75176 -1.10028 -1.66486
 H -0.07470 -0.27917 2.77595
 H -0.18823 -0.26067 -2.77496
13
bifur_IRC_Cartesians_MW_output/new_data/bifur_traj4_Cartesians_MW point 135
C 0.01729 0.74651 1.07717
 C 0.11864 0.73744 -1.07663
 C -0.22347 1.20795 0.00093
 C -0.05353 -0.48522 1.78017
 C -0.07809 -0.47851 -1.78007
 F 0.22632 1.51562 1.80964
 F 0.58459 1.47808 -1.81078
 H -0.91794 -1.00197 1.52830
 H -0.93701 -0.98484 -1.44179
 H 0.77419 -1.09501 1.57615
 H 0.75195 -1.10022 -1.66407
 H -0.07569 -0.27901 2.77595
 H -0.18723 -0.26082 -2.77496
13
bifur_IRC_Cartesians_MW_output/new_data/bifur_traj4_Cartesians_MW point 136
C 0.01858 0.74638 1.07715
 C 0.11734 0.73757 -1.07664
 C -0.22349 1.20795 0.00091
 C -0.05385 -0.48514 1.78017
 C -0.07777 -0.47859 -1.78006
 F 0.23090 1.51512 1.80962
 F 0.58002 1.47859 -1.81081
 H -0.91819 -1.00176 1.52720
 H -0.93676 -0.98505 -1.44289
 H 0.77390 -1.09508 1.57728
 H 0.75224 -1.10015 -1.66293
 H -0.07713 -0.27879 2.77595
 H -0.18580 -0.26105 -2.77495
13
bifur_IRC_Cartesians_MW_output/new_data/bifur_traj4_Cartesians_MW point 137
C 0.02004 0.74624 1.07714
 C 0.11587 0.73772 -1.07665
 C -0.22351 1.20795 0.00089
 C -0.05421 -0.48505 1.78018
 C -0.07741 -0.47868 -1.78005
 F 0.23612 1.51454 1.80958
 F 0.57482 1.47916 -1.81083
 H -0.91848 -1.00153 1.52595
 H -0.93647 -0.98529 -1.44414
 H 0.77358 -1.09517 1.57857
 H 0.75256 -1.10006 -1.66163
 H -0.07876 -0.27853 2.77594
 H -0.18416 -0.26131 -2.77495
13
bifur_IRC_Cartesians_MW_output/new_data/bifur_traj4_Cartesians_MW point 138
C 0.02151 0.74609 1.07712
 C 0.11439 0.73787 -1.07667
 C -0.22353 1.20796 0.00087
 C -0.05458 -0.48496 1.78019
 C -0.07705 -0.47876 -1.78004
 F 0.24134 1.51397 1.80955
 F 0.56963 1.47974 -1.81086
 H -0.91876 -1.00129 1.52470
 H -0.93618 -0.98554 -1.44539
 H 0.77325 -1.09525 1.57986
 H 0.75289 -1.09997 -1.66034
 H -0.08038 -0.27827 2.77594
 H -0.18253 -0.26157 -2.77495
13
bifur_IRC_Cartesians_MW_output/new_data/bifur_traj4_Cartesians_MW point 139
C 0.02274 0.74597 1.07711
 C 0.11316 0.73799 -1.07668
 C -0.22354 1.20796 0.00086
 C -0.05488 -0.48489 1.78019
 C -0.07674 -0.47884 -1.78003
 F 0.24570 1.51349 1.80953
 F 0.56529 1.48022 -1.81089
 H -0.91900 -1.00109 1.52366
 H -0.93594 -0.98574 -1.44643
 H 0.77298 -1.09532 1.58094
 H 0.75316 -1.09990 -1.65925
 H -0.08174 -0.27806 2.77594
 H -0.18116 -0.26179 -2.77495
13
bifur_IRC_Cartesians_MW_output/new_data/bifur_traj4_Cartesians_MW point 140
C 0.02342 0.74590 1.07710
 C 0.11247 0.73806 -1.07668
 C -0.22355 1.20796 0.00085
 C -0.05505 -0.48485 1.78020
 C -0.07658 -0.47888 -1.78003
 F 0.24813 1.51322 1.80951
 F 0.56287 1.48048 -1.81090
 H -0.91914 -1.00098 1.52308
 H -0.93581 -0.98585 -1.44701
 H 0.77283 -1.09536 1.58154
 H 0.75331 -1.09986 -1.65865
 H -0.08250 -0.27794 2.77594
 H -0.18040 -0.26191 -2.77495
13
bifur_IRC_Cartesians_MW_output/new_data/bifur_traj4_Cartesians_MW point 141
C 0.02336 0.74591 1.07710
 C 0.11253 0.73805 -1.07668
 C -0.22355 1.20796 0.00085
 C -0.05504 -0.48485 1.78020
 C -0.07659 -0.47888 -1.78003
 F 0.24793 1.51324 1.80951
 F 0.56306 1.48046 -1.81090
 H -0.91913 -1.00098 1.52312
 H -0.93582 -0.98585 -1.44697
 H 0.77285 -1.09536 1.58149
 H 0.75330 -1.09987 -1.65870
 H -0.08244 -0.27795 2.77594
 H -0.18047 -0.26190 -2.77495
13
bifur_IRC_Cartesians_MW_output/new_data/bifur_traj4_Cartesians_MW point 142
C 0.02262 0.74598 1.07711
 C 0.11328 0.73798 -1.07667
 C -0.22354 1.20796 0.00086
 C -0.05485 -0.48490 1.78019
 C -0.07677 -0.47883 -1.78003
 F 0.24528 1.51353 1.80953
 F 0.56570 1.48017 -1.81088
 H -0.91898 -1.00111 1.52376
 H -0.93597 -0.98572 -1.44633
 H 0.77301 -1.09531 1.58084
 H 0.75313 -1.09991 -1.65936
 H -0.08162 -0.27808 2.77594
 H -0.18129 -0.26177 -2.77495
13
bifur_IRC_Cartesians_MW_output/new_data/bifur_traj4_Cartesians_MW point 143
C 0.02138 0.74610 1.07712
 C 0.11453 0.73785 -1.07666
 C -0.22353 1.20796 0.00087
 C -0.05454 -0.48497 1.78019
 C -0.07708 -0.47876 -1.78004
 F 0.24086 1.51402 1.80956
 F 0.57011 1.47968 -1.81086
 H -0.91874 -1.00131 1.52482
 H -0.93621 -0.98552 -1.44527
 H 0.77328 -1.09524 1.57974
 H 0.75286 -1.09998 -1.66046
 H -0.08023 -0.27829 2.77594
 H -0.18268 -0.26155 -2.77495
13
bifur_IRC_Cartesians_MW_output/new_data/bifur_traj4_Cartesians_MW point 144
C 0.02138 0.74610 1.07712
 C 0.11453 0.73785 -1.07666
 C -0.22353 1.20796 0.00087
 C -0.05454 -0.48497 1.78019
 C -0.07708 -0.47876 -1.78004
 F 0.24086 1.51402 1.80956
 F 0.57011 1.47968 -1.81086
 H -0.91874 -1.00131 1.52482
 H -0.93621 -0.98552 -1.44527
 H 0.77328 -1.09524 1.57974
 H 0.75286 -1.09998 -1.66046
 H -0.08023 -0.27829 2.77594
 H -0.18268 -0.26155 -2.77495
13
bifur_IRC_Cartesians_MW_output/new_data/bifur_traj4_Cartesians_MW point 145
C 0.01827 0.74641 1.07716
 C 0.11765 0.73754 -1.07664
 C -0.22348 1.20795 0.00091
 C -0.05377 -0.48516 1.78017
 C -0.07785 -0.47857 -1.78006
 F 0.22982 1.51524 1.80962
 F 0.58110 1.47847 -1.81080
 H -0.91813 -1.00181 1.52746
 H -0.93682 -0.98500 -1.44263
 H 0.77397 -1.09507 1.57702
 H 0.75217 -1.10017 -1.66320
 H -0.07679 -0.27884 2.77595
 H -0.18614 -0.26100 -2.77495
13
bifur_IRC_Cartesians_MW_output/new_data/bifur_traj4_Cartesians_MW point 146
C 0.01679 0.74656 1.07717
 C 0.11914 0.73739 -1.07663
 C -0.22346 1.20795 0.00093
 C -0.05340 -0.48525 1.78016
 C -0.07822 -0.47848 -1.78007
 F 0.22453 1.51582 1.80965
 F 0.58637 1.47788 -1.81077
 H -0.91784 -1.00206 1.52873
 H -0.93711 -0.98475 -1.44136
 H 0.77430 -1.09498 1.57571
 H 0.75184 -1.10025 -1.66452
 H -0.07514 -0.27910 2.77595
 H -0.18779 -0.26073 -2.77496
13
bifur_IRC_Cartesians_MW_output/new_data/bifur_traj4_Cartesians_MW point 147
C 0.01552 0.74669 1.07719
 C 0.12042 0.73726 -1.07661
 C -0.22345 1.20794 0.00095
 C -0.05309 -0.48532 1.78016
 C -0.07853 -0.47840 -1.78008
 F 0.22002 1.51632 1.80968
 F 0.59086 1.47739 -1.81075
 H -0.91760 -1.00226 1.52981
 H -0.93735 -0.98454 -1.44028
 H 0.77458 -1.09491 1.57459
 H 0.75156 -1.10033 -1.66564
 H -0.07373 -0.27932 2.77595
 H -0.18921 -0.26051 -2.77496
13
bifur_IRC_Cartesians_MW_output/new_data/bifur_traj4_Cartesians_MW point 148
C 0.01454 0.74679 1.07720
 C 0.12140 0.73717 -1.07661
 C -0.22343 1.20794 0.00096
 C -0.05285 -0.48538 1.78015
 C -0.07877 -0.47834 -1.78009
 F 0.21655 1.51670 1.80970
 F 0.59431 1.47700 -1.81073
 H -0.91741 -1.00242 1.53064
 H -0.93755 -0.98438 -1.43945
 H 0.77479 -1.09485 1.57374
 H 0.75135 -1.10038 -1.66650
 H -0.07265 -0.27949 2.77595
 H -0.19029 -0.26034 -2.77496
13
bifur_IRC_Cartesians_MW_output/new_data/bifur_traj4_Cartesians_MW point 149
C 0.01391 0.74685 1.07720
 C 0.12204 0.73710 -1.07660
 C -0.22343 1.20794 0.00097
 C -0.05269 -0.48542 1.78015
 C -0.07893 -0.47830 -1.78010
 F 0.21429 1.51695 1.80972
 F 0.59657 1.47675 -1.81072
 H -0.91728 -1.00253 1.53118
 H -0.93767 -0.98427 -1.43891
 H 0.77493 -1.09482 1.57318
 H 0.75121 -1.10042 -1.66706
 H -0.07194 -0.27961 2.77595
 H -0.19100 -0.26023 -2.77496
13
bifur_IRC_Cartesians_MW_output/new_data/bifur_traj4_Cartesians_MW point 150
C 0.01360 0.74688 1.07721
 C 0.12235 0.73707 -1.07660
 C -0.22342 1.20794 0.00097
 C -0.05261 -0.48544 1.78015
 C -0.07900 -0.47829 -1.78010
 F 0.21318 1.51707 1.80972
 F 0.59766 1.47663 -1.81071
 H -0.91722 -1.00258 1.53145
 H -0.93773 -0.98422 -1.43865
 H 0.77500 -1.09480 1.57290
 H 0.75114 -1.10044 -1.66734
 H -0.07159 -0.27966 2.77595
 H -0.19135 -0.26017 -2.77496
13
bifur_IRC_Cartesians_MW_output/new_data/bifur_traj4_Cartesians_MW point 151
C 0.01353 0.74689 1.07721
 C 0.12242 0.73706 -1.07660
 C -0.22342 1.20794 0.00098
 C -0.05260 -0.48544 1.78015
 C -0.07902 -0.47828 -1.78010
 F 0.21294 1.51710 1.80972
 F 0.59791 1.47661 -1.81071
 H -0.91721 -1.00259 1.53150
 H -0.93774 -0.98421 -1.43859
 H 0.77502 -1.09480 1.57284
 H 0.75112 -1.10044 -1.66740
 H -0.07152 -0.27967 2.77595
 H -0.19142 -0.26016 -2.77496
13
bifur_IRC_Cartesians_MW_output/new_data/bifur_traj4_Cartesians_MW point 152
C 0.01357 0.74688 1.07721
 C 0.12238 0.73707 -1.07660
 C -0.22342 1.20794 0.00097
 C -0.05261 -0.48544 1.78015
 C -0.07901 -0.47828 -1.78010
 F 0.21307 1.51709 1.80972
 F 0.59777 1.47662 -1.81071
 H -0.91721 -1.00258 1.53147
 H -0.93774 -0.98422 -1.43862
 H 0.77501 -1.09480 1.57288
 H 0.75113 -1.10044 -1.66736
 H -0.07156 -0.27967 2.77595
 H -0.19138 -0.26017 -2.77496
13
bifur_IRC_Cartesians_MW_output/new_data/bifur_traj4_Cartesians_MW point 153
C 0.01360 0.74688 1.07721
 C 0.12235 0.73707 -1.07660
 C -0.22342 1.20794 0.00097
 C -0.05261 -0.48544 1.78015
 C -0.07900 -0.47829 -1.78010
 F 0.21319 1.51707 1.80972
 F 0.59765 1.47663 -1.81071
 H -0.91722 -1.00258 1.53144
 H -0.93773 -0.98422 -1.43865
 H 0.77500 -1.09480 1.57291
 H 0.75114 -1.10044 -1.66733
 H -0.07160 -0.27966 2.77595
 H -0.19134 -0.26017 -2.77496
13
bifur_IRC_Cartesians_MW_output/new_data/bifur_traj4_Cartesians_MW point 154
C 0.01353 0.74689 1.07721
 C 0.12242 0.73706 -1.07660
 C -0.22342 1.20794 0.00098
 C -0.05260 -0.48544 1.78015
 C -0.07902 -0.47828 -1.78010
 F 0.21293 1.51710 1.80972
 F 0.59792 1.47661 -1.81071
 H -0.91721 -1.00259 1.53151
 H -0.93774 -0.98421 -1.43858
 H 0.77502 -1.09480 1.57284
 H 0.75112 -1.10045 -1.66740
 H -0.07151 -0.27967 2.77595
 H -0.19143 -0.26016 -2.77496
13
bifur_IRC_Cartesians_MW_output/new_data/bifur_traj4_Cartesians_MW point 155
C 0.01353 0.74689 1.07721
 C 0.12242 0.73706 -1.07660
 C -0.22342 1.20794 0.00098
 C -0.05260 -0.48544 1.78015
 C -0.07902 -0.47828 -1.78010
 F 0.21293 1.51710 1.80972
 F 0.59792 1.47661 -1.81071
 H -0.91721 -1.00259 1.53151
 H -0.93774 -0.98421 -1.43858
 H 0.77502 -1.09480 1.57284
 H 0.75112 -1.10044 -1.66740
 H -0.07152 -0.27967 2.77595
 H -0.19143 -0.26016 -2.77496
13
bifur_IRC_Cartesians_MW_output/new_data/bifur_traj4_Cartesians_MW point 156
C 0.01241 0.74700 1.07722
 C 0.12354 0.73695 -1.07659
 C -0.22341 1.20794 0.00099
 C -0.05232 -0.48551 1.78014
 C -0.07930 -0.47821 -1.78011
 F 0.20896 1.51754 1.80975
 F 0.60187 1.47617 -1.81069
 H -0.91699 -1.00277 1.53246
 H -0.93796 -0.98403 -1.43763
 H 0.77526 -1.09473 1.57186
 H 0.75088 -1.10051 -1.66839
 H -0.07028 -0.27987 2.77595
 H -0.19267 -0.25996 -2.77496
13
bifur_IRC_Cartesians_MW_output/new_data/bifur_traj4_Cartesians_MW point 157
C 0.01087 0.74715 1.07724
 C 0.12509 0.73680 -1.07658
 C -0.22339 1.20793 0.00101
 C -0.05194 -0.48560 1.78013
 C -0.07968 -0.47812 -1.78012
 F 0.20347 1.51814 1.80978
 F 0.60733 1.47556 -1.81066
 H -0.91669 -1.00302 1.53377
 H -0.93826 -0.98377 -1.43632
 H 0.77560 -1.09465 1.57050
 H 0.75053 -1.10060 -1.66975
 H -0.06856 -0.28014 2.77595
 H -0.19439 -0.25969 -2.77497
13
bifur_IRC_Cartesians_MW_output/new_data/bifur_traj4_Cartesians_MW point 158
C 0.00853 0.74739 1.07726
 C 0.12744 0.73656 -1.07656
 C -0.22335 1.20793 0.00104
 C -0.05136 -0.48574 1.78012
 C -0.08026 -0.47798 -1.78013
 F 0.19515 1.51906 1.80983
 F 0.61562 1.47465 -1.81061
 H -0.91623 -1.00340 1.53576
 H -0.93872 -0.98338 -1.43433
 H 0.77612 -1.09451 1.56845
 H 0.75002 -1.10074 -1.67182
 H -0.06596 -0.28055 2.77595
 H -0.19699 -0.25928 -2.77497
13
bifur_IRC_Cartesians_MW_output/new_data/bifur_traj4_Cartesians_MW point 159
C 0.00568 0.74767 1.07729
 C 0.13031 0.73627 -1.07653
 C -0.22332 1.20792 0.00108
 C -0.05065 -0.48591 1.78011
 C -0.08096 -0.47781 -1.78016
 F 0.18502 1.52018 1.80989
 F 0.62571 1.47353 -1.81056
 H -0.91567 -1.00387 1.53819
 H -0.93928 -0.98291 -1.43190
 H 0.77675 -1.09435 1.56594
 H 0.74939 -1.10091 -1.67434
 H -0.06280 -0.28105 2.77595
 H -0.20017 -0.25877 -2.77498
13
bifur_IRC_Cartesians_MW_output/new_data/bifur_traj4_Cartesians_MW point 160
C 0.00265 0.74797 1.07732
 C 0.13335 0.73597 -1.07651
 C -0.22328 1.20791 0.00111
 C -0.04990 -0.48609 1.78009
 C -0.08171 -0.47763 -1.78018
 F 0.17425 1.52137 1.80996
 F 0.63643 1.47234 -1.81050
 H -0.91508 -1.00436 1.54077
 H -0.93987 -0.98240 -1.42932
 H 0.77741 -1.09418 1.56328
 H 0.74872 -1.10109 -1.67701
 H -0.05944 -0.28158 2.77596
 H -0.20354 -0.25824 -2.77498
13
bifur_IRC_Cartesians_MW_output/new_data/bifur_traj4_Cartesians_MW point 161
C -0.00032 0.74827 1.07736
 C 0.13634 0.73567 -1.07648
 C -0.22324 1.20791 0.00115
 C -0.04916 -0.48627 1.78008
 C -0.08244 -0.47745 -1.78020
 F 0.16366 1.52254 1.81002
 F 0.64698 1.47118 -1.81044
 H -0.91450 -1.00485 1.54331
 H -0.94045 -0.98191 -1.42678
 H 0.77807 -1.09401 1.56066
 H 0.74806 -1.10126 -1.67965
 H -0.05613 -0.28210 2.77596
 H -0.20685 -0.25771 -2.77499
13
bifur_IRC_Cartesians_MW_output/new_data/bifur_traj4_Cartesians_MW point 162
C -0.00310 0.74855 1.07739
 C 0.13914 0.73539 -1.07646
 C -0.22320 1.20790 0.00119
 C -0.04847 -0.48644 1.78007
 C -0.08313 -0.47728 -1.78022
 F 0.15378 1.52363 1.81008
 F 0.65681 1.47009 -1.81038
 H -0.91396 -1.00530 1.54567
 H -0.94099 -0.98145 -1.42442
 H 0.77868 -1.09385 1.55822
 H 0.74744 -1.10142 -1.68210
 H -0.05305 -0.28259 2.77596
 H -0.20995 -0.25722 -2.77499
13
bifur_IRC_Cartesians_MW_output/new_data/bifur_traj4_Cartesians_MW point 163
C -0.00555 0.74879 1.07741
 C 0.14160 0.73514 -1.07644
 C -0.22317 1.20790 0.00122
 C -0.04787 -0.48659 1.78005
 C -0.08374 -0.47713 -1.78024
 F 0.14504 1.52459 1.81013
 F 0.66551 1.46913 -1.81034
 H -0.91348 -1.00570 1.54777
 H -0.94147 -0.98104 -1.42232
 H 0.77922 -1.09371 1.55606
 H 0.74690 -1.10157 -1.68427
 H -0.05032 -0.28302 2.77596
 H -0.21268 -0.25679 -2.77499
13
bifur_IRC_Cartesians_MW_output/new_data/bifur_traj4_Cartesians_MW point 164
C -0.00758 0.74899 1.07743
 C 0.14365 0.73494 -1.07642
 C -0.22314 1.20789 0.00125
 C -0.04736 -0.48671 1.78004
 C -0.08424 -0.47701 -1.78025
 F 0.13782 1.52539 1.81018
 F 0.67270 1.46833 -1.81030
 H -0.91309 -1.00603 1.54950
 H -0.94187 -0.98070 -1.42059
 H 0.77967 -1.09359 1.55427
 H 0.74645 -1.10169 -1.68607
 H -0.04807 -0.28338 2.77596
 H -0.21494 -0.25643 -2.77500
13
bifur_IRC_Cartesians_MW_output/new_data/bifur_traj4_Cartesians_MW point 165
C -0.00907 0.74914 1.07745
 C 0.14514 0.73479 -1.07641
 C -0.22312 1.20789 0.00126
 C -0.04699 -0.48680 1.78004
 C -0.08461 -0.47692 -1.78026
 F 0.13252 1.52597 1.81021
 F 0.67798 1.46775 -1.81027
 H -0.91279 -1.00627 1.55077
 H -0.94216 -0.98045 -1.41933
 H 0.78000 -1.09351 1.55296
 H 0.74612 -1.10178 -1.68739
 H -0.04641 -0.28364 2.77596
 H -0.21660 -0.25617 -2.77500
13
bifur_IRC_Cartesians_MW_output/new_data/bifur_traj4_Cartesians_MW point 166
C -0.00907 0.74914 1.07745
 C 0.14514 0.73479 -1.07641
 C -0.22312 1.20789 0.00126
 C -0.04699 -0.48680 1.78004
 C -0.08461 -0.47692 -1.78026
 F 0.13252 1.52597 1.81021
 F 0.67798 1.46775 -1.81027
 H -0.91279 -1.00627 1.55077
 H -0.94216 -0.98045 -1.41933
 H 0.78000 -1.09351 1.55296
 H 0.74612 -1.10178 -1.68739
 H -0.04641 -0.28364 2.77596
 H -0.21660 -0.25617 -2.77500
13
bifur_IRC_Cartesians_MW_output/new_data/bifur_traj4_Cartesians_MW point 167
C -0.00989 0.74922 1.07746
 C 0.14596 0.73471 -1.07640
 C -0.22311 1.20789 0.00127
 C -0.04679 -0.48685 1.78003
 C -0.08481 -0.47687 -1.78027
 F 0.12962 1.52629 1.81023
 F 0.68086 1.46743 -1.81025
 H -0.91264 -1.00641 1.55146
 H -0.94232 -0.98032 -1.41863
 H 0.78018 -1.09346 1.55225
 H 0.74594 -1.10182 -1.68811
 H -0.04551 -0.28378 2.77597
 H -0.21751 -0.25602 -2.77500
13
bifur_IRC_Cartesians_MW_output/new_data/bifur_traj4_Cartesians_MW point 168
C -0.00911 0.74915 1.07745
 C 0.14518 0.73479 -1.07641
 C -0.22312 1.20789 0.00126
 C -0.04699 -0.48680 1.78004
 C -0.08461 -0.47692 -1.78026
 F 0.13240 1.52599 1.81021
 F 0.67809 1.46773 -1.81027
 H -0.91279 -1.00628 1.55079
 H -0.94217 -0.98045 -1.41930
 H 0.78001 -1.09351 1.55293
 H 0.74612 -1.10178 -1.68741
 H -0.04638 -0.28365 2.77596
 H -0.21664 -0.25616 -2.77500
13
bifur_IRC_Cartesians_MW_output/new_data/bifur_traj4_Cartesians_MW point 169
C -0.00772 0.74901 1.07743
 C 0.14379 0.73492 -1.07642
 C -0.22314 1.20789 0.00125
 C -0.04733 -0.48672 1.78004
 C -0.08427 -0.47700 -1.78025
 F 0.13732 1.52544 1.81018
 F 0.67320 1.46827 -1.81029
 H -0.91306 -1.00605 1.54962
 H -0.94190 -0.98068 -1.42047
 H 0.77970 -1.09359 1.55415
 H 0.74642 -1.10170 -1.68619
 H -0.04791 -0.28340 2.77596
 H -0.21510 -0.25640 -2.77500
13
bifur_IRC_Cartesians_MW_output/new_data/bifur_traj4_Cartesians_MW point 170
C -0.00593 0.74883 1.07742
 C 0.14199 0.73510 -1.07643
 C -0.22316 1.20789 0.00122
 C -0.04777 -0.48661 1.78005
 C -0.08383 -0.47711 -1.78024
 F 0.14369 1.52474 1.81014
 F 0.66685 1.46898 -1.81033
 H -0.91341 -1.00576 1.54809
 H -0.94155 -0.98098 -1.42200
 H 0.77931 -1.09369 1.55572
 H 0.74682 -1.10159 -1.68461
 H -0.04990 -0.28309 2.77596
 H -0.21311 -0.25672 -2.77499
13
bifur_IRC_Cartesians_MW_output/new_data/bifur_traj4_Cartesians_MW point 171
C -0.00387 0.74862 1.07739
 C 0.13991 0.73531 -1.07645
 C -0.22319 1.20790 0.00120
 C -0.04828 -0.48649 1.78006
 C -0.08332 -0.47723 -1.78023
 F 0.15104 1.52393 1.81010
 F 0.65954 1.46979 -1.81037
 H -0.91381 -1.00543 1.54633
 H -0.94114 -0.98132 -1.42376
 H 0.77885 -1.09381 1.55754
 H 0.74727 -1.10147 -1.68278
 H -0.05219 -0.28273 2.77596
 H -0.21081 -0.25709 -2.77499
13
bifur_IRC_Cartesians_MW_output/new_data/bifur_traj4_Cartesians_MW point 172
C -0.00165 0.74840 1.07737
 C 0.13768 0.73554 -1.07647
 C -0.22322 1.20790 0.00117
 C -0.04883 -0.48635 1.78007
 C -0.08277 -0.47737 -1.78021
 F 0.15892 1.52306 1.81005
 F 0.65169 1.47065 -1.81041
 H -0.91424 -1.00506 1.54444
 H -0.94071 -0.98169 -1.42565
 H 0.77836 -1.09393 1.55949
 H 0.74776 -1.10134 -1.68082
 H -0.05466 -0.28234 2.77596
 H -0.20834 -0.25748 -2.77499
13
bifur_IRC_Cartesians_MW_output/new_data/bifur_traj4_Cartesians_MW point 173
C 0.00053 0.74818 1.07735
 C 0.13549 0.73576 -1.07649
 C -0.22325 1.20791 0.00114
 C -0.04937 -0.48622 1.78008
 C -0.08223 -0.47750 -1.78019
 F 0.16669 1.52220 1.81000
 F 0.64395 1.47151 -1.81046
 H -0.91467 -1.00471 1.54258
 H -0.94028 -0.98205 -1.42751
 H 0.77788 -1.09406 1.56141
 H 0.74825 -1.10121 -1.67889
 H -0.05708 -0.28196 2.77596
 H -0.20590 -0.25786 -2.77498
13
bifur_IRC_Cartesians_MW_output/new_data/bifur_traj4_Cartesians_MW point 174
C 0.00235 0.74800 1.07733
 C 0.13366 0.73594 -1.07650
 C -0.22327 1.20791 0.00112
 C -0.04983 -0.48611 1.78009
 C -0.08178 -0.47761 -1.78018
 F 0.17316 1.52149 1.80996
 F 0.63751 1.47222 -1.81049
 H -0.91502 -1.00441 1.54103
 H -0.93993 -0.98235 -1.42906
 H 0.77748 -1.09416 1.56301
 H 0.74865 -1.10110 -1.67728
 H -0.05910 -0.28164 2.77596
 H -0.20388 -0.25818 -2.77498
13
bifur_IRC_Cartesians_MW_output/new_data/bifur_traj4_Cartesians_MW point 175
C 0.00333 0.74791 1.07732
 C 0.13268 0.73604 -1.07651
 C -0.22329 1.20792 0.00111
 C -0.05007 -0.48605 1.78010
 C -0.08154 -0.47767 -1.78017
 F 0.17664 1.52111 1.80994
 F 0.63405 1.47261 -1.81051
 H -0.91522 -1.00425 1.54020
 H -0.93974 -0.98252 -1.42989
 H 0.77727 -1.09422 1.56387
 H 0.74887 -1.10105 -1.67642
 H -0.06018 -0.28146 2.77596
 H -0.20279 -0.25836 -2.77498
13
bifur_IRC_Cartesians_MW_output/new_data/bifur_traj4_Cartesians_MW point 176
C 0.00319 0.74792 1.07732
 C 0.13282 0.73602 -1.07651
 C -0.22328 1.20792 0.00111
 C -0.05003 -0.48606 1.78010
 C -0.08158 -0.47766 -1.78017
 F 0.17615 1.52116 1.80995
 F 0.63454 1.47255 -1.81051
 H -0.91519 -1.00427 1.54032
 H -0.93976 -0.98249 -1.42977
 H 0.77730 -1.09421 1.56375
 H 0.74883 -1.10105 -1.67654
 H -0.06003 -0.28149 2.77596
 H -0.20294 -0.25833 -2.77498
13
bifur_IRC_Cartesians_MW_output/new_data/bifur_traj4_Cartesians_MW point 177
C 0.00319 0.74792 1.07732
 C 0.13282 0.73602 -1.07651
 C -0.22328 1.20792 0.00111
 C -0.05003 -0.48606 1.78010
 C -0.08158 -0.47766 -1.78017
 F 0.17615 1.52116 1.80995
 F 0.63454 1.47255 -1.81051
 H -0.91519 -1.00427 1.54032
 H -0.93976 -0.98249 -1.42977
 H 0.77730 -1.09421 1.56375
 H 0.74883 -1.10105 -1.67654
 H -0.06003 -0.28149 2.77596
 H -0.20294 -0.25833 -2.77498
13
bifur_IRC_Cartesians_MW_output/new_data/bifur_traj4_Cartesians_MW point 178
C 0.00054 0.74818 1.07735
 C 0.13548 0.73576 -1.07649
 C -0.22325 1.20791 0.00114
 C -0.04938 -0.48622 1.78008
 C -0.08223 -0.47750 -1.78019
 F 0.16672 1.52220 1.81000
 F 0.64392 1.47151 -1.81046
 H -0.91467 -1.00471 1.54257
 H -0.94028 -0.98205 -1.42752
 H 0.77788 -1.09406 1.56142
 H 0.74825 -1.10121 -1.67888
 H -0.05709 -0.28195 2.77596
 H -0.20589 -0.25786 -2.77498
13
bifur_IRC_Cartesians_MW_output/new_data/bifur_traj4_Cartesians_MW point 179
C -0.00129 0.74837 1.07737
 C 0.13731 0.73557 -1.07647
 C -0.22322 1.20791 0.00116
 C -0.04892 -0.48633 1.78007
 C -0.08268 -0.47739 -1.78021
 F 0.16022 1.52292 1.81004
 F 0.65039 1.47080 -1.81042
 H -0.91431 -1.00500 1.54413
 H -0.94064 -0.98175 -1.42596
 H 0.77828 -1.09395 1.55981
 H 0.74784 -1.10132 -1.68050
 H -0.05506 -0.28227 2.77596
 H -0.20793 -0.25754 -2.77499
13
bifur_IRC_Cartesians_MW_output/new_data/bifur_traj4_Cartesians_MW point 180
C -0.00315 0.74855 1.07739
 C 0.13919 0.73539 -1.07646
 C -0.22320 1.20790 0.00119
 C -0.04846 -0.48644 1.78007
 C -0.08314 -0.47727 -1.78022
 F 0.15360 1.52365 1.81008
 F 0.65699 1.47007 -1.81038
 H -0.91395 -1.00531 1.54572
 H -0.94100 -0.98144 -1.42437
 H 0.77869 -1.09385 1.55817
 H 0.74743 -1.10143 -1.68215
 H -0.05299 -0.28260 2.77596
 H -0.21000 -0.25721 -2.77499
13
bifur_IRC_Cartesians_MW_output/new_data/bifur_traj4_Cartesians_MW point 181
C -0.00492 0.74873 1.07740
 C 0.14096 0.73521 -1.07644
 C -0.22318 1.20790 0.00121
 C -0.04802 -0.48655 1.78006
 C -0.08358 -0.47717 -1.78023
 F 0.14731 1.52434 1.81012
 F 0.66325 1.46937 -1.81035
 H -0.91361 -1.00560 1.54722
 H -0.94135 -0.98115 -1.42287
 H 0.77908 -1.09375 1.55662
 H 0.74704 -1.10153 -1.68371
 H -0.05103 -0.28291 2.77596
 H -0.21197 -0.25690 -2.77499
13
bifur_IRC_Cartesians_MW_output/new_data/bifur_traj4_Cartesians_MW point 182
C -0.00651 0.74889 1.07742
 C 0.14257 0.73505 -1.07643
 C -0.22315 1.20789 0.00123
 C -0.04763 -0.48664 1.78005
 C -0.08397 -0.47707 -1.78025
 F 0.14162 1.52497 1.81015
 F 0.66891 1.46875 -1.81032
 H -0.91329 -1.00586 1.54859
 H -0.94166 -0.98088 -1.42151
 H 0.77944 -1.09366 1.55521
 H 0.74669 -1.10163 -1.68512
 H -0.04925 -0.28319 2.77596
 H -0.21375 -0.25662 -2.77500
13
bifur_IRC_Cartesians_MW_output/new_data/bifur_traj4_Cartesians_MW point 183
C -0.00789 0.74902 1.07744
 C 0.14395 0.73491 -1.07642
 C -0.22314 1.20789 0.00125
 C -0.04729 -0.48673 1.78004
 C -0.08431 -0.47699 -1.78026
 F 0.13673 1.52551 1.81018
 F 0.67379 1.46821 -1.81029
 H -0.91303 -1.00608 1.54976
 H -0.94193 -0.98065 -1.42033
 H 0.77974 -1.09358 1.55400
 H 0.74638 -1.10171 -1.68634
 H -0.04773 -0.28343 2.77596
 H -0.21529 -0.25638 -2.77500
13
bifur_IRC_Cartesians_MW_output/new_data/bifur_traj4_Cartesians_MW point 184
C -0.00901 0.74914 1.07745
 C 0.14508 0.73480 -1.07641
 C -0.22312 1.20789 0.00126
 C -0.04701 -0.48679 1.78004
 C -0.08459 -0.47692 -1.78026
 F 0.13276 1.52595 1.81021
 F 0.67774 1.46777 -1.81027
 H -0.91281 -1.00626 1.55071
 H -0.94215 -0.98047 -1.41938
 H 0.77999 -1.09351 1.55302
 H 0.74614 -1.10177 -1.68733
 H -0.04649 -0.28363 2.77596
 H -0.21653 -0.25618 -2.77500
13
bifur_IRC_Cartesians_MW_output/new_data/bifur_traj4_Cartesians_MW point 185
C -0.00984 0.74922 1.07746
 C 0.14591 0.73471 -1.07640
 C -0.22311 1.20789 0.00127
 C -0.04680 -0.48684 1.78003
 C -0.08480 -0.47687 -1.78027
 F 0.12980 1.52627 1.81022
 F 0.68068 1.46745 -1.81025
 H -0.91265 -1.00640 1.55142
 H -0.94231 -0.98033 -1.41867
 H 0.78017 -1.09347 1.55229
 H 0.74595 -1.10182 -1.68806
 H -0.04556 -0.28378 2.77597
 H -0.21746 -0.25603 -2.77500
13
bifur_IRC_Cartesians_MW_output/new_data/bifur_traj4_Cartesians_MW point 186
C -0.01040 0.74928 1.07746
 C 0.14648 0.73465 -1.07640
 C -0.22310 1.20788 0.00128
 C -0.04666 -0.48688 1.78003
 C -0.08494 -0.47684 -1.78027
 F 0.12779 1.52650 1.81024
 F 0.68269 1.46722 -1.81024
 H -0.91254 -1.00649 1.55190
 H -0.94242 -0.98023 -1.41819
 H 0.78029 -1.09343 1.55179
 H 0.74583 -1.10186 -1.68856
 H -0.04494 -0.28388 2.77597
 H -0.21808 -0.25593 -2.77500
13
bifur_IRC_Cartesians_MW_output/new_data/bifur_traj4_Cartesians_MW point 187
C -0.01077 0.74931 1.07747
 C 0.14685 0.73462 -1.07639
 C -0.22310 1.20788 0.00129
 C -0.04657 -0.48690 1.78003
 C -0.08503 -0.47681 -1.78028
 F 0.12650 1.52664 1.81024
 F 0.68397 1.46708 -1.81024
 H -0.91246 -1.00655 1.55221
 H -0.94249 -0.98017 -1.41788
 H 0.78037 -1.09341 1.55147
 H 0.74575 -1.10188 -1.68888
 H -0.04453 -0.28394 2.77597
 H -0.21849 -0.25587 -2.77500
13
bifur_IRC_Cartesians_MW_output/new_data/bifur_traj4_Cartesians_MW point 188
C -0.01077 0.74931 1.07747
 C 0.14685 0.73462 -1.07639
 C -0.22310 1.20788 0.00129
 C -0.04657 -0.48690 1.78003
 C -0.08503 -0.47681 -1.78028
 F 0.12650 1.52664 1.81024
 F 0.68397 1.46708 -1.81024
 H -0.91246 -1.00655 1.55221
 H -0.94249 -0.98017 -1.41788
 H 0.78037 -1.09341 1.55147
 H 0.74575 -1.10188 -1.68888
 H -0.04453 -0.28394 2.77597
 H -0.21849 -0.25587 -2.77500
13
bifur_IRC_Cartesians_MW_output/new_data/bifur_traj4_Cartesians_MW point 189
C -0.01119 0.74935 1.07747
 C 0.14727 0.73458 -1.07639
 C -0.22309 1.20788 0.00129
 C -0.04647 -0.48692 1.78003
 C -0.08513 -0.47679 -1.78028
 F 0.12499 1.52680 1.81025
 F 0.68548 1.46692 -1.81023
 H -0.91238 -1.00662 1.55257
 H -0.94257 -0.98010 -1.41752
 H 0.78047 -1.09339 1.55110
 H 0.74565 -1.10190 -1.68926
 H -0.04406 -0.28401 2.77597
 H -0.21896 -0.25579 -2.77500
13
bifur_IRC_Cartesians_MW_output/new_data/bifur_traj4_Cartesians_MW point 190
C -0.01144 0.74938 1.07747
 C 0.14752 0.73455 -1.07639
 C -0.22309 1.20788 0.00129
 C -0.04641 -0.48694 1.78002
 C -0.08519 -0.47677 -1.78028
 F 0.12411 1.52690 1.81026
 F 0.68635 1.46682 -1.81022
 H -0.91233 -1.00666 1.55278
 H -0.94262 -0.98006 -1.41731
 H 0.78052 -1.09337 1.55088
 H 0.74560 -1.10192 -1.68948
 H -0.04379 -0.28406 2.77597
 H -0.21924 -0.25575 -2.77500
13
bifur_IRC_Cartesians_MW_output/new_data/bifur_traj4_Cartesians_MW point 191
C -0.01189 0.74942 1.07748
 C 0.14798 0.73451 -1.07638
 C -0.22308 1.20788 0.00130
 C -0.04629 -0.48697 1.78002
 C -0.08530 -0.47675 -1.78029
 F 0.12250 1.52708 1.81027
 F 0.68795 1.46664 -1.81021
 H -0.91225 -1.00673 1.55317
 H -0.94271 -0.97999 -1.41692
 H 0.78062 -1.09335 1.55048
 H 0.74550 -1.10194 -1.68988
 H -0.04329 -0.28414 2.77597
 H -0.21974 -0.25567 -2.77500
13
bifur_IRC_Cartesians_MW_output/new_data/bifur_traj4_Cartesians_MW point 192
C -0.01277 0.74951 1.07749
 C 0.14886 0.73442 -1.07638
 C -0.22307 1.20788 0.00131
 C -0.04608 -0.48702 1.78002
 C -0.08552 -0.47669 -1.78029
 F 0.11937 1.52742 1.81029
 F 0.69107 1.46630 -1.81020
 H -0.91207 -1.00688 1.55391
 H -0.94288 -0.97984 -1.41618
 H 0.78082 -1.09330 1.54971
 H 0.74530 -1.10199 -1.69065
 H -0.04231 -0.28429 2.77597
 H -0.22072 -0.25551 -2.77501
13
bifur_IRC_Cartesians_MW_output/new_data/bifur_traj4_Cartesians_MW point 193
C -0.01433 0.74967 1.07750
 C 0.15043 0.73426 -1.07636
 C -0.22305 1.20788 0.00133
 C -0.04569 -0.48711 1.78001
 C -0.08591 -0.47660 -1.78030
 F 0.11381 1.52804 1.81032
 F 0.69661 1.46568 -1.81017
 H -0.91177 -1.00713 1.55525
 H -0.94319 -0.97958 -1.41484
 H 0.78116 -1.09321 1.54834
 H 0.74496 -1.10209 -1.69204
 H -0.04057 -0.28457 2.77597
 H -0.22246 -0.25524 -2.77501
13
bifur_IRC_Cartesians_MW_output/new_data/bifur_traj4_Cartesians_MW point 194
C -0.01673 0.74991 1.07753
 C 0.15284 0.73402 -1.07634
 C -0.22302 1.20787 0.00136
 C -0.04509 -0.48726 1.78000
 C -0.08650 -0.47645 -1.78032
 F 0.10527 1.52898 1.81037
 F 0.70511 1.46474 -1.81012
 H -0.91130 -1.00752 1.55729
 H -0.94366 -0.97918 -1.41280
 H 0.78169 -1.09307 1.54623
 H 0.74443 -1.10223 -1.69416
 H -0.03791 -0.28499 2.77597
 H -0.22514 -0.25481 -2.77501
13
bifur_IRC_Cartesians_MW_output/new_data/bifur_traj4_Cartesians_MW point 195
C -0.01983 0.75022 1.07756
 C 0.15596 0.73371 -1.07632
 C -0.22298 1.20786 0.00140
 C -0.04433 -0.48744 1.77998
 C -0.08727 -0.47627 -1.78034
 F 0.09425 1.53020 1.81044
 F 0.71609 1.46353 -1.81006
 H -0.91069 -1.00803 1.55993
 H -0.94426 -0.97867 -1.41016
 H 0.78237 -1.09290 1.54350
 H 0.74374 -1.10241 -1.69690
 H -0.03447 -0.28553 2.77597
 H -0.22859 -0.25427 -2.77502
13
bifur_IRC_Cartesians_MW_output/new_data/bifur_traj4_Cartesians_MW point 196
C -0.02331 0.75056 1.07760
 C 0.15946 0.73336 -1.07629
 C -0.22293 1.20786 0.00145
 C -0.04346 -0.48765 1.77997
 C -0.08813 -0.47606 -1.78037
 F 0.08185 1.53156 1.81051
 F 0.72843 1.46216 -1.80999
 H -0.91001 -1.00860 1.56290
 H -0.94494 -0.97809 -1.40719
 H 0.78314 -1.09270 1.54044
 H 0.74297 -1.10262 -1.69998
 H -0.03060 -0.28614 2.77597
 H -0.23247 -0.25365 -2.77502
13
bifur_IRC_Cartesians_MW_output/new_data/bifur_traj4_Cartesians_MW point 197
C -0.02692 0.75092 1.07764
 C 0.16309 0.73299 -1.07626
 C -0.22288 1.20785 0.00149
 C -0.04257 -0.48787 1.77995
 C -0.08902 -0.47584 -1.78040
 F 0.06903 1.53298 1.81059
 F 0.74119 1.46075 -1.80992
 H -0.90931 -1.00918 1.56597
 H -0.94565 -0.97749 -1.40412
 H 0.78394 -1.09249 1.53727
 H 0.74217 -1.10283 -1.70317
 H -0.02659 -0.28678 2.77598
 H -0.23648 -0.25301 -2.77503
13
bifur_IRC_Cartesians_MW_output/new_data/bifur_traj4_Cartesians_MW point 198
C -0.03049 0.75128 1.07768
 C 0.16668 0.73263 -1.07623
 C -0.22284 1.20784 0.00154
 C -0.04168 -0.48808 1.77993
 C -0.08990 -0.47562 -1.78042
 F 0.05632 1.53438 1.81067
 F 0.75385 1.45935 -1.80985
 H -0.90861 -1.00977 1.56902
 H -0.94634 -0.97689 -1.40107
 H 0.78473 -1.09229 1.53412
 H 0.74138 -1.10304 -1.70633
 H -0.02263 -0.28740 2.77598
 H -0.24046 -0.25238 -2.77503
13
bifur_IRC_Cartesians_MW_output/new_data/bifur_traj4_Cartesians_MW point 199
C -0.03049 0.75128 1.07768
 C 0.16668 0.73263 -1.07623
 C -0.22284 1.20784 0.00154
 C -0.04168 -0.48808 1.77993
 C -0.08990 -0.47562 -1.78042
 F 0.05632 1.53438 1.81067
 F 0.75385 1.45935 -1.80985
 H -0.90861 -1.00977 1.56902
 H -0.94634 -0.97689 -1.40107
 H 0.78473 -1.09229 1.53412
 H 0.74138 -1.10304 -1.70633
 H -0.02263 -0.28740 2.77598
 H -0.24046 -0.25238 -2.77503
13
bifur_IRC_Cartesians_MW_output/new_data/bifur_traj4_Cartesians_MW point 200
C -0.03726 0.75196 1.07775
 C 0.17348 0.73195 -1.07617
 C -0.22275 1.20782 0.00163
 C -0.04000 -0.48849 1.77990
 C -0.09157 -0.47522 -1.78047
 F 0.03223 1.53704 1.81081
 F 0.77783 1.45670 -1.80972
 H -0.90729 -1.01087 1.57479
 H -0.94767 -0.97577 -1.39530
 H 0.78622 -1.09190 1.52817
 H 0.73989 -1.10344 -1.71231
 H -0.01511 -0.28859 2.77598
 H -0.24801 -0.25119 -2.77505
13
bifur_IRC_Cartesians_MW_output/new_data/bifur_traj4_Cartesians_MW point 201
C -0.04039 0.75227 1.07778
 C 0.17663 0.73164 -1.07614
 C -0.22270 1.20782 0.00167
 C -0.03923 -0.48868 1.77988
 C -0.09235 -0.47503 -1.78049
 F 0.02111 1.53827 1.81088
 F 0.78891 1.45547 -1.80966
 H -0.90668 -1.01138 1.57745
 H -0.94828 -0.97525 -1.39264
 H 0.78691 -1.09173 1.52542
 H 0.73919 -1.10362 -1.71508
 H -0.01163 -0.28914 2.77599
 H -0.25149 -0.25064 -2.77505
13
bifur_IRC_Cartesians_MW_output/new_data/bifur_traj4_Cartesians_MW point 202
C -0.04329 0.75256 1.07781
 C 0.17955 0.73135 -1.07612
 C -0.22267 1.20781 0.00170
 C -0.03851 -0.48885 1.77987
 C -0.09306 -0.47485 -1.78052
 F 0.01078 1.53940 1.81094
 F 0.79919 1.45433 -1.80960
 H -0.90612 -1.01185 1.57992
 H -0.94884 -0.97477 -1.39017
 H 0.78755 -1.09156 1.52287
 H 0.73855 -1.10379 -1.71765
 H -0.00841 -0.28965 2.77599
 H -0.25472 -0.25012 -2.77506
13
bifur_IRC_Cartesians_MW_output/new_data/bifur_traj4_Cartesians_MW point 203
C -0.04587 0.75281 1.07784
 C 0.18214 0.73109 -1.07610
 C -0.22263 1.20780 0.00174
 C -0.03787 -0.48900 1.77986
 C -0.09370 -0.47470 -1.78054
 F 0.00160 1.54042 1.81100
 F 0.80833 1.45332 -1.80955
 H -0.90561 -1.01227 1.58212
 H -0.94935 -0.97434 -1.38797
 H 0.78812 -1.09141 1.52060
 H 0.73798 -1.10395 -1.71993
 H -0.00554 -0.29010 2.77599
 H -0.25760 -0.24967 -2.77506
13
bifur_IRC_Cartesians_MW_output/new_data/bifur_traj4_Cartesians_MW point 204
C -0.04800 0.75303 1.07786
 C 0.18428 0.73087 -1.07608
 C -0.22260 1.20780 0.00176
 C -0.03734 -0.48913 1.77985
 C -0.09423 -0.47457 -1.78055
 F -0.00597 1.54125 1.81104
 F 0.81587 1.45249 -1.80951
 H -0.90520 -1.01262 1.58394
 H -0.94976 -0.97398 -1.38615
 H 0.78859 -1.09129 1.51872
 H 0.73751 -1.10407 -1.72181
 H -0.00318 -0.29048 2.77599
 H -0.25997 -0.24929 -2.77506
13
bifur_IRC_Cartesians_MW_output/new_data/bifur_traj4_Cartesians_MW point 205
C -0.04960 0.75319 1.07788
 C 0.18590 0.73071 -1.07606
 C -0.22258 1.20779 0.00178
 C -0.03694 -0.48923 1.77984
 C -0.09462 -0.47447 -1.78056
 F -0.01169 1.54188 1.81108
 F 0.82156 1.45186 -1.80948
 H -0.90488 -1.01288 1.58531
 H -0.95008 -0.97372 -1.38478
 H 0.78894 -1.09120 1.51731
 H 0.73716 -1.10417 -1.72323
 H -0.00139 -0.29076 2.77599
 H -0.26176 -0.24901 -2.77507
13
bifur_IRC_Cartesians_MW_output/new_data/bifur_traj4_Cartesians_MW point 206
C -0.05072 0.75330 1.07789
 C 0.18702 0.73060 -1.07606
 C -0.22257 1.20779 0.00180
 C -0.03667 -0.48930 1.77983
 C -0.09490 -0.47440 -1.78057
 F -0.01567 1.54232 1.81110
 F 0.82553 1.45142 -1.80946
 H -0.90466 -1.01307 1.58626
 H -0.95030 -0.97353 -1.38383
 H 0.78919 -1.09114 1.51633
 H 0.73691 -1.10423 -1.72422
 H -0.00015 -0.29096 2.77599
 H -0.26301 -0.24881 -2.77507
13
bifur_IRC_Cartesians_MW_output/new_data/bifur_traj4_Cartesians_MW point 207
C -0.05144 0.75337 1.07790
 C 0.18774 0.73053 -1.07605
 C -0.22256 1.20779 0.00181
 C -0.03649 -0.48934 1.77983
 C -0.09508 -0.47436 -1.78058
 F -0.01821 1.54260 1.81112
 F 0.82806 1.45114 -1.80944
 H -0.90452 -1.01318 1.58687
 H -0.95044 -0.97341 -1.38322
 H 0.78935 -1.09110 1.51570
 H 0.73675 -1.10427 -1.72485
 H 0.00064 -0.29108 2.77599
 H -0.26380 -0.24868 -2.77507
13
bifur_IRC_Cartesians_MW_output/new_data/bifur_traj4_Cartesians_MW point 208
C -0.05185 0.75341 1.07790
 C 0.18816 0.73048 -1.07605
 C -0.22255 1.20779 0.00181
 C -0.03639 -0.48936 1.77983
 C -0.09518 -0.47433 -1.78058
 F -0.01968 1.54277 1.81112
 F 0.82952 1.45098 -1.80944
 H -0.90444 -1.01325 1.58722
 H -0.95052 -0.97334 -1.38287
 H 0.78944 -1.09107 1.51534
 H 0.73666 -1.10430 -1.72522
 H 0.00110 -0.29115 2.77599
 H -0.26426 -0.24861 -2.77507
13
bifur_IRC_Cartesians_MW_output/new_data/bifur_traj4_Cartesians_MW point 209
C -0.05207 0.75343 1.07791
 C 0.18838 0.73046 -1.07604
 C -0.22255 1.20779 0.00181
 C -0.03633 -0.48938 1.77983
 C -0.09523 -0.47432 -1.78058
 F -0.02047 1.54285 1.81113
 F 0.83031 1.45089 -1.80943
 H -0.90440 -1.01329 1.58741
 H -0.95056 -0.97331 -1.38268
 H 0.78949 -1.09106 1.51514
 H 0.73661 -1.10431 -1.72541
 H 0.00135 -0.29119 2.77599
 H -0.26451 -0.24857 -2.77507
13
bifur_IRC_Cartesians_MW_output/new_data/bifur_traj4_Cartesians_MW point 210
C -0.05207 0.75343 1.07791
 C 0.18838 0.73046 -1.07604
 C -0.22255 1.20779 0.00181
 C -0.03633 -0.48938 1.77983
 C -0.09523 -0.47432 -1.78058
 F -0.02047 1.54285 1.81113
 F 0.83031 1.45089 -1.80943
 H -0.90440 -1.01329 1.58741
 H -0.95056 -0.97331 -1.38268
 H 0.78949 -1.09106 1.51514
 H 0.73661 -1.10431 -1.72541
 H 0.00135 -0.29119 2.77599
 H -0.26451 -0.24857 -2.77507
13
bifur_IRC_Cartesians_MW_output/new_data/bifur_traj4_Cartesians_MW point 211
C -0.05250 0.75348 1.07791
 C 0.18880 0.73042 -1.07604
 C -0.22254 1.20779 0.00182
 C -0.03623 -0.48940 1.77982
 C -0.09534 -0.47429 -1.78058
 F -0.02198 1.54302 1.81114
 F 0.83181 1.45072 -1.80942
 H -0.90432 -1.01336 1.58777
 H -0.95064 -0.97324 -1.38232
 H 0.78958 -1.09104 1.51477
 H 0.73652 -1.10434 -1.72579
 H 0.00182 -0.29127 2.77599
 H -0.26498 -0.24850 -2.77507
13
bifur_IRC_Cartesians_MW_output/new_data/bifur_traj4_Cartesians_MW point 212
C -0.05307 0.75353 1.07792
 C 0.18938 0.73036 -1.07604
 C -0.22254 1.20779 0.00183
 C -0.03608 -0.48944 1.77982
 C -0.09548 -0.47426 -1.78059
 F -0.02403 1.54325 1.81115
 F 0.83385 1.45050 -1.80941
 H -0.90421 -1.01345 1.58826
 H -0.95076 -0.97314 -1.38183
 H 0.78971 -1.09100 1.51426
 H 0.73639 -1.10437 -1.72630
 H 0.00246 -0.29137 2.77600
 H -0.26562 -0.24839 -2.77507
13
bifur_IRC_Cartesians_MW_output/new_data/bifur_traj4_Cartesians_MW point 213
C -0.05419 0.75365 1.07793
 C 0.19051 0.73025 -1.07603
 C -0.22252 1.20778 0.00184
 C -0.03581 -0.48950 1.77982
 C -0.09576 -0.47419 -1.78060
 F -0.02802 1.54369 1.81117
 F 0.83782 1.45006 -1.80939
 H -0.90399 -1.01363 1.58922
 H -0.95097 -0.97295 -1.38087
 H 0.78996 -1.09094 1.51328
 H 0.73614 -1.10444 -1.72729
 H 0.00370 -0.29156 2.77600
 H -0.26687 -0.24820 -2.77507
13
bifur_IRC_Cartesians_MW_output/new_data/bifur_traj4_Cartesians_MW point 214
C -0.05604 0.75383 1.07795
 C 0.19237 0.73006 -1.07601
 C -0.22250 1.20778 0.00187
 C -0.03535 -0.48962 1.77981
 C -0.09622 -0.47408 -1.78061
 F -0.03459 1.54441 1.81121
 F 0.84437 1.44933 -1.80935
 H -0.90363 -1.01393 1.59079
 H -0.95134 -0.97265 -1.37930
 H 0.79036 -1.09083 1.51165
 H 0.73573 -1.10454 -1.72892
 H 0.00575 -0.29189 2.77600
 H -0.26893 -0.24787 -2.77508
13
bifur_IRC_Cartesians_MW_output/new_data/bifur_traj4_Cartesians_MW point 215
C -0.05865 0.75409 1.07798
 C 0.19499 0.72980 -1.07599
 C -0.22246 1.20777 0.00190
 C -0.03470 -0.48977 1.77979
 C -0.09686 -0.47392 -1.78063
 F -0.04387 1.54544 1.81127
 F 0.85361 1.44831 -1.80930
 H -0.90312 -1.01436 1.59301
 H -0.95185 -0.97221 -1.37707
 H 0.79094 -1.09069 1.50936
 H 0.73515 -1.10470 -1.73123
 H 0.00865 -0.29235 2.77600
 H -0.27184 -0.24741 -2.77508
13
bifur_IRC_Cartesians_MW_output/new_data/bifur_traj4_Cartesians_MW point 216
C -0.06188 0.75441 1.07801
 C 0.19824 0.72947 -1.07596
 C -0.22242 1.20777 0.00194
 C -0.03390 -0.48997 1.77978
 C -0.09766 -0.47373 -1.78065
 F -0.05538 1.54670 1.81134
 F 0.86506 1.44704 -1.80924
 H -0.90249 -1.01489 1.59577
 H -0.95248 -0.97168 -1.37432
 H 0.79165 -1.09050 1.50651
 H 0.73444 -1.10489 -1.73409
 H 0.01224 -0.29292 2.77600
 H -0.27544 -0.24684 -2.77509
13
bifur_IRC_Cartesians_MW_output/new_data/bifur_traj4_Cartesians_MW point 217
C -0.06554 0.75478 1.07805
 C 0.20192 0.72911 -1.07593
 C -0.22237 1.20776 0.00199
 C -0.03299 -0.49018 1.77976
 C -0.09856 -0.47351 -1.78068
 F -0.06839 1.54814 1.81142
 F 0.87802 1.44561 -1.80917
 H -0.90177 -1.01548 1.59889
 H -0.95319 -0.97107 -1.37120
 H 0.79246 -1.09029 1.50329
 H 0.73363 -1.10510 -1.73733
 H 0.01631 -0.29356 2.77600
 H -0.27951 -0.24619 -2.77509
13
bifur_IRC_Cartesians_MW_output/new_data/bifur_traj4_Cartesians_MW point 218
C -0.06945 0.75517 1.07809
 C 0.20585 0.72871 -1.07590
 C -0.22232 1.20775 0.00204
 C -0.03202 -0.49042 1.77974
 C -0.09953 -0.47327 -1.78071
 F -0.08231 1.54968 1.81150
 F 0.89188 1.44407 -1.80909
 H -0.90101 -1.01612 1.60222
 H -0.95396 -0.97042 -1.36787
 H 0.79332 -1.09007 1.49985
 H 0.73276 -1.10534 -1.74079
 H 0.02065 -0.29424 2.77601
 H -0.28387 -0.24550 -2.77510
13
bifur_IRC_Cartesians_MW_output/new_data/bifur_traj4_Cartesians_MW point 219
C -0.07350 0.75557 1.07813
 C 0.20993 0.72830 -1.07586
 C -0.22226 1.20774 0.00209
 C -0.03102 -0.49066 1.77972
 C -0.10053 -0.47303 -1.78074
 F -0.09672 1.55127 1.81159
 F 0.90622 1.44249 -1.80902
 H -0.90022 -1.01678 1.60567
 H -0.95475 -0.96975 -1.36442
 H 0.79422 -1.08984 1.49629
 H 0.73187 -1.10557 -1.74437
 H 0.02515 -0.29496 2.77601
 H -0.28838 -0.24479 -2.77511
13
bifur_IRC_Cartesians_MW_output/new_data/bifur_traj4_Cartesians_MW point 220
C -0.07762 0.75598 1.07818
 C 0.21407 0.72789 -1.07583
 C -0.22221 1.20773 0.00214
 C -0.03000 -0.49091 1.77970
 C -0.10155 -0.47278 -1.78077
 F -0.11137 1.55288 1.81168
 F 0.92081 1.44087 -1.80893
 H -0.89941 -1.01745 1.60918
 H -0.95555 -0.96906 -1.36091
 H 0.79512 -1.08960 1.49267
 H 0.73096 -1.10582 -1.74801
 H 0.02972 -0.29568 2.77601
 H -0.29297 -0.24406 -2.77511
13
bifur_IRC_Cartesians_MW_output/new_data/bifur_traj4_Cartesians_MW point 221
C -0.07762 0.75598 1.07818
 C 0.21407 0.72789 -1.07583
 C -0.22221 1.20773 0.00214
 C -0.03000 -0.49091 1.77970
 C -0.10155 -0.47278 -1.78077
 F -0.11137 1.55288 1.81168
 F 0.92081 1.44087 -1.80893
 H -0.89941 -1.01745 1.60918
 H -0.95555 -0.96906 -1.36091
 H 0.79512 -1.08960 1.49267
 H 0.73096 -1.10582 -1.74801
 H 0.02972 -0.29568 2.77601
 H -0.29297 -0.24406 -2.77511
13
bifur_IRC_Cartesians_MW_output/new_data/bifur_traj4_Cartesians_MW point 222
C -0.08588 0.75681 1.07827
 C 0.22238 0.72706 -1.07576
 C -0.22210 1.20771 0.00225
 C -0.02795 -0.49141 1.77966
 C -0.10359 -0.47228 -1.78083
 F -0.14078 1.55613 1.81185
 F 0.95009 1.43763 -1.80877
 H -0.89780 -1.01880 1.61622
 H -0.95717 -0.96769 -1.35386
 H 0.79695 -1.08913 1.48540
 H 0.72913 -1.10630 -1.75532
 H 0.03890 -0.29713 2.77602
 H -0.30218 -0.24260 -2.77513
13
bifur_IRC_Cartesians_MW_output/new_data/bifur_traj4_Cartesians_MW point 223
C -0.08992 0.75721 1.07831
 C 0.22644 0.72665 -1.07572
 C -0.22204 1.20770 0.00230
 C -0.02695 -0.49165 1.77964
 C -0.10459 -0.47203 -1.78086
 F -0.15515 1.55771 1.81194
 F 0.96440 1.43605 -1.80870
 H -0.89701 -1.01946 1.61967
 H -0.95796 -0.96702 -1.35042
 H 0.79784 -1.08890 1.48185
 H 0.72823 -1.10654 -1.75889
 H 0.04339 -0.29784 2.77602
 H -0.30668 -0.24188 -2.77513
13
bifur_IRC_Cartesians_MW_output/new_data/bifur_traj4_Cartesians_MW point 224
C -0.09375 0.75759 1.07835
 C 0.23029 0.72627 -1.07569
 C -0.22199 1.20769 0.00235
 C -0.02600 -0.49188 1.77962
 C -0.10554 -0.47180 -1.78089
 F -0.16878 1.55922 1.81202
 F 0.97798 1.43455 -1.80862
 H -0.89626 -1.02008 1.62293
 H -0.95870 -0.96638 -1.34716
 H 0.79868 -1.08869 1.47848
 H 0.72739 -1.10677 -1.76228
 H 0.04765 -0.29851 2.77602
 H -0.31095 -0.24121 -2.77514
13
bifur_IRC_Cartesians_MW_output/new_data/bifur_traj4_Cartesians_MW point 225
C -0.09724 0.75794 1.07839
 C 0.23379 0.72592 -1.07566
 C -0.22195 1.20769 0.00239
 C -0.02513 -0.49209 1.77960
 C -0.10640 -0.47159 -1.78091
 F -0.18118 1.56058 1.81210
 F 0.99032 1.43318 -1.80855
 H -0.89558 -1.02065 1.62590
 H -0.95938 -0.96580 -1.34419
 H 0.79945 -1.08849 1.47541
 H 0.72662 -1.10697 -1.76536
 H 0.05152 -0.29912 2.77603
 H -0.31483 -0.24059 -2.77514
13
bifur_IRC_Cartesians_MW_output/new_data/bifur_traj4_Cartesians_MW point 226
C -0.10031 0.75825 1.07842
 C 0.23688 0.72561 -1.07564
 C -0.22191 1.20768 0.00243
 C -0.02437 -0.49227 1.77959
 C -0.10716 -0.47141 -1.78094
 F -0.19212 1.56179 1.81216
 F 1.00121 1.43198 -1.80849
 H -0.89498 -1.02115 1.62852
 H -0.95999 -0.96529 -1.34157
 H 0.80013 -1.08831 1.47271
 H 0.72594 -1.10715 -1.76808
 H 0.05493 -0.29966 2.77603
 H -0.31826 -0.24005 -2.77515
13
bifur_IRC_Cartesians_MW_output/new_data/bifur_traj4_Cartesians_MW point 227
C -0.10300 0.75852 1.07845
 C 0.23959 0.72534 -1.07561
 C -0.22187 1.20767 0.00247
 C -0.02370 -0.49243 1.77958
 C -0.10782 -0.47124 -1.78096
 F -0.20170 1.56285 1.81222
 F 1.01075 1.43092 -1.80844
 H -0.89446 -1.02159 1.63082
 H -0.96051 -0.96484 -1.33927
 H 0.80072 -1.08816 1.47034
 H 0.72534 -1.10731 -1.77046
 H 0.05792 -0.30014 2.77603
 H -0.32126 -0.23957 -2.77515
13
bifur_IRC_Cartesians_MW_output/new_data/bifur_traj4_Cartesians_MW point 228
C -0.10540 0.75876 1.07847
 C 0.24200 0.72509 -1.07559
 C -0.22184 1.20767 0.00250
 C -0.02311 -0.49258 1.77956
 C -0.10842 -0.47110 -1.78097
 F -0.21022 1.56379 1.81227
 F 1.01923 1.42998 -1.80839
 H -0.89399 -1.02198 1.63286
 H -0.96098 -0.96444 -1.33723
 H 0.80125 -1.08802 1.46823
 H 0.72481 -1.10745 -1.77258
 H 0.06058 -0.30056 2.77603
 H -0.32392 -0.23915 -2.77516
13
bifur_IRC_Cartesians_MW_output/new_data/bifur_traj4_Cartesians_MW point 229
C -0.10759 0.75897 1.07850
 C 0.24420 0.72487 -1.07557
 C -0.22181 1.20766 0.00253
 C -0.02257 -0.49271 1.77955
 C -0.10896 -0.47097 -1.78099
 F -0.21802 1.56465 1.81232
 F 1.02700 1.42912 -1.80835
 H -0.89356 -1.02234 1.63473
 H -0.96141 -0.96408 -1.33536
 H 0.80174 -1.08790 1.46630
 H 0.72433 -1.10758 -1.77452
 H 0.06302 -0.30094 2.77603
 H -0.32637 -0.23876 -2.77516
13
bifur_IRC_Cartesians_MW_output/new_data/bifur_traj4_Cartesians_MW point 230
C -0.10969 0.75918 1.07852
 C 0.24632 0.72466 -1.07556
 C -0.22178 1.20766 0.00255
 C -0.02204 -0.49283 1.77954
 C -0.10948 -0.47084 -1.78100
 F -0.22550 1.56547 1.81236
 F 1.03445 1.42830 -1.80831
 H -0.89315 -1.02268 1.63652
 H -0.96182 -0.96373 -1.33357
 H 0.80220 -1.08778 1.46445
 H 0.72386 -1.10771 -1.77638
 H 0.06535 -0.30131 2.77603
 H -0.32871 -0.23839 -2.77517
13
bifur_IRC_Cartesians_MW_output/new_data/bifur_traj4_Cartesians_MW point 231
C -0.11184 0.75940 1.07854
 C 0.24848 0.72445 -1.07554
 C -0.22175 1.20765 0.00258
 C -0.02151 -0.49296 1.77953
 C -0.11001 -0.47071 -1.78102
 F -0.23315 1.56632 1.81241
 F 1.04206 1.42746 -1.80827
 H -0.89273 -1.02304 1.63835
 H -0.96224 -0.96337 -1.33174
 H 0.80267 -1.08766 1.46256
 H 0.72338 -1.10783 -1.77828
 H 0.06774 -0.30169 2.77604
 H -0.33110 -0.23801 -2.77517
13
bifur_IRC_Cartesians_MW_output/new_data/bifur_traj4_Cartesians_MW point 232
C -0.11184 0.75940 1.07854
 C 0.24848 0.72445 -1.07554
 C -0.22175 1.20765 0.00258
 C -0.02151 -0.49296 1.77953
 C -0.11001 -0.47071 -1.78102
 F -0.23315 1.56632 1.81241
 F 1.04206 1.42746 -1.80827
 H -0.89273 -1.02303 1.63835
 H -0.96224 -0.96337 -1.33174
 H 0.80267 -1.08766 1.46257
 H 0.72338 -1.10783 -1.77828
 H 0.06774 -0.30169 2.77604
 H -0.33110 -0.23801 -2.77517
13
bifur_IRC_Cartesians_MW_output/new_data/bifur_traj4_Cartesians_MW point 233
C -0.11709 0.75992 1.07860
 C 0.25375 0.72392 -1.07549
 C -0.22168 1.20764 0.00265
 C -0.02021 -0.49328 1.77951
 C -0.11130 -0.47039 -1.78106
 F -0.25180 1.56838 1.81252
 F 1.06064 1.42540 -1.80817
 H -0.89171 -1.02389 1.64282
 H -0.96326 -0.96250 -1.32727
 H 0.80383 -1.08736 1.45795
 H 0.72222 -1.10814 -1.78292
 H 0.07356 -0.30261 2.77604
 H -0.33694 -0.23709 -2.77518
13
bifur_IRC_Cartesians_MW_output/new_data/bifur_traj4_Cartesians_MW point 234
C -0.12073 0.76029 1.07864
 C 0.25741 0.72355 -1.07546
 C -0.22163 1.20763 0.00269
 C -0.01931 -0.49350 1.77949
 C -0.11220 -0.47017 -1.78109
 F -0.26477 1.56981 1.81260
 F 1.07354 1.42397 -1.80810
 H -0.89100 -1.02448 1.64592
 H -0.96397 -0.96189 -1.32417
 H 0.80463 -1.08715 1.45475
 H 0.72142 -1.10836 -1.78614
 H 0.07761 -0.30325 2.77604
 H -0.34100 -0.23644 -2.77518
13
bifur_IRC_Cartesians_MW_output/new_data/bifur_traj4_Cartesians_MW point 235
C -0.12528 0.76074 1.07869
 C 0.26199 0.72309 -1.07543
 C -0.22157 1.20762 0.00275
 C -0.01818 -0.49377 1.77947
 C -0.11333 -0.46990 -1.78112
 F -0.28097 1.57159 1.81270
 F 1.08967 1.42219 -1.80801
 H -0.89011 -1.02523 1.64980
 H -0.96486 -0.96114 -1.32029
 H 0.80564 -1.08689 1.45074
 H 0.72041 -1.10863 -1.79016
 H 0.08267 -0.30405 2.77605
 H -0.34608 -0.23564 -2.77519
13
bifur_IRC_Cartesians_MW_output/new_data/bifur_traj4_Cartesians_MW point 236
C -0.13053 0.76126 1.07874
 C 0.26727 0.72257 -1.07538
 C -0.22150 1.20761 0.00282
 C -0.01688 -0.49408 1.77944
 C -0.11463 -0.46958 -1.78116
 F -0.29963 1.57365 1.81281
 F 1.10826 1.42013 -1.80791
 H -0.88909 -1.02608 1.65427
 H -0.96589 -0.96027 -1.31582
 H 0.80680 -1.08659 1.44613
 H 0.71925 -1.10894 -1.79480
 H 0.08849 -0.30497 2.77605
 H -0.35192 -0.23471 -2.77520
13
bifur_IRC_Cartesians_MW_output/new_data/bifur_traj4_Cartesians_MW point 237
C -0.13610 0.76182 1.07880
 C 0.27287 0.72200 -1.07533
 C -0.22143 1.20760 0.00289
 C -0.01550 -0.49442 1.77941
 C -0.11600 -0.46925 -1.78120
 F -0.31946 1.57584 1.81293
 F 1.12800 1.41795 -1.80780
 H -0.88800 -1.02699 1.65902
 H -0.96698 -0.95934 -1.31107
 H 0.80803 -1.08627 1.44123
 H 0.71802 -1.10926 -1.79973
 H 0.09468 -0.30595 2.77605
 H -0.35813 -0.23373 -2.77521
13
bifur_IRC_Cartesians_MW_output/new_data/bifur_traj4_Cartesians_MW point 238
C -0.14175 0.76238 1.07886
 C 0.27855 0.72144 -1.07529
 C -0.22136 1.20758 0.00296
 C -0.01410 -0.49476 1.77939
 C -0.11740 -0.46890 -1.78124
 F -0.33956 1.57806 1.81305
 F 1.14801 1.41573 -1.80769
 H -0.88689 -1.02791 1.66384
 H -0.96808 -0.95840 -1.30625
 H 0.80927 -1.08595 1.43626
 H 0.71677 -1.10960 -1.80473
 H 0.10096 -0.30694 2.77606
 H -0.36442 -0.23273 -2.77522
13
bifur_IRC_Cartesians_MW_output/new_data/bifur_traj4_Cartesians_MW point 239
C -0.14736 0.76294 1.07892
 C 0.28419 0.72087 -1.07524
 C -0.22128 1.20757 0.00303
 C -0.01271 -0.49509 1.77936
 C -0.11879 -0.46857 -1.78128
 F -0.35951 1.58026 1.81317
 F 1.16788 1.41353 -1.80758
 H -0.88580 -1.02883 1.66861
 H -0.96918 -0.95747 -1.30147
 H 0.81051 -1.08563 1.43133
 H 0.71553 -1.10993 -1.80969
 H 0.10719 -0.30793 2.77606
 H -0.37067 -0.23174 -2.77523
13
bifur_IRC_Cartesians_MW_output/new_data/bifur_traj4_Cartesians_MW point 240
C -0.15287 0.76349 1.07898
 C 0.28973 0.72032 -1.07519
 C -0.22121 1.20756 0.00311
 C -0.01134 -0.49542 1.77933
 C -0.12015 -0.46823 -1.78132
 F -0.37913 1.58242 1.81329
 F 1.18741 1.41137 -1.80747
 H -0.88472 -1.02973 1.67331
 H -0.97025 -0.95655 -1.29677
 H 0.81173 -1.08532 1.42648
 H 0.71431 -1.11025 -1.81456
 H 0.11331 -0.30889 2.77606
 H -0.37681 -0.23076 -2.77524
13
bifur_IRC_Cartesians_MW_output/new_data/bifur_traj4_Cartesians_MW point 241
C -0.15826 0.76403 1.07904
 C 0.29515 0.71977 -1.07515
 C -0.22114 1.20755 0.00317
 C -0.01000 -0.49575 1.77931
 C -0.12148 -0.46791 -1.78136
 F -0.39830 1.58454 1.81341
 F 1.20650 1.40926 -1.80737
 H -0.88367 -1.03061 1.67790
 H -0.97131 -0.95566 -1.29218
 H 0.81291 -1.08501 1.42174
 H 0.71312 -1.11057 -1.81933
 H 0.11929 -0.30984 2.77607
 H -0.38282 -0.22981 -2.77525
13
bifur_IRC_Cartesians_MW_output/new_data/bifur_traj4_Cartesians_MW point 242
C -0.16349 0.76455 1.07909
 C 0.30041 0.71925 -1.07510
 C -0.22107 1.20753 0.00324
 C -0.00871 -0.49606 1.77928
 C -0.12277 -0.46759 -1.78140
 F -0.41690 1.58659 1.81352
 F 1.22502 1.40721 -1.80726
 H -0.88265 -1.03146 1.68236
 H -0.97233 -0.95479 -1.28773
 H 0.81407 -1.08471 1.41714
 H 0.71196 -1.11088 -1.82395
 H 0.12510 -0.31076 2.77607
 H -0.38864 -0.22889 -2.77525
13
bifur_IRC_Cartesians_MW_output/new_data/bifur_traj4_Cartesians_MW point 243
C -0.16349 0.76455 1.07909
 C 0.30041 0.71925 -1.07510
 C -0.22107 1.20753 0.00324
 C -0.00871 -0.49606 1.77928
 C -0.12277 -0.46759 -1.78140
 F -0.41690 1.58659 1.81352
 F 1.22502 1.40721 -1.80726
 H -0.88265 -1.03146 1.68236
 H -0.97233 -0.95479 -1.28773
 H 0.81407 -1.08471 1.41714
 H 0.71196 -1.11088 -1.82395
 H 0.12510 -0.31076 2.77607
 H -0.38864 -0.22889 -2.77525
13
bifur_IRC_Cartesians_MW_output/new_data/bifur_traj4_Cartesians_MW point 244
C -0.17300 0.76550 1.07919
 C 0.30998 0.71829 -1.07502
 C -0.22094 1.20751 0.00336
 C -0.00635 -0.49663 1.77923
 C -0.12513 -0.46702 -1.78147
 F -0.45077 1.59033 1.81372
 F 1.25874 1.40348 -1.80708
 H -0.88079 -1.03301 1.69047
 H -0.97419 -0.95321 -1.27961
 H 0.81617 -1.08417 1.40877
 H 0.70985 -1.11144 -1.83237
 H 0.13567 -0.31243 2.77608
 H -0.39925 -0.22721 -2.77527
13
bifur_IRC_Cartesians_MW_output/new_data/bifur_traj4_Cartesians_MW point 245
C -0.17693 0.76589 1.07924
 C 0.31393 0.71789 -1.07499
 C -0.22089 1.20750 0.00341
 C -0.00537 -0.49687 1.77921
 C -0.12610 -0.46678 -1.78150
 F -0.46475 1.59187 1.81381
 F 1.27266 1.40194 -1.80700
 H -0.88003 -1.03365 1.69382
 H -0.97496 -0.95255 -1.27627
 H 0.81703 -1.08395 1.40531
 H 0.70898 -1.11167 -1.83585
 H 0.14004 -0.31312 2.77608
 H -0.40362 -0.22651 -2.77528
13
bifur_IRC_Cartesians_MW_output/new_data/bifur_traj4_Cartesians_MW point 246
C -0.18017 0.76622 1.07927
 C 0.31718 0.71757 -1.07496
 C -0.22084 1.20750 0.00345
 C -0.00457 -0.49706 1.77920
 C -0.12690 -0.46658 -1.78152
 F -0.47626 1.59314 1.81388
 F 1.28412 1.40067 -1.80694
 H -0.87939 -1.03418 1.69658
 H -0.97559 -0.95201 -1.27351
 H 0.81775 -1.08376 1.40246
 H 0.70827 -1.11186 -1.83871
 H 0.14363 -0.31369 2.77608
 H -0.40723 -0.22594 -2.77528
13
bifur_IRC_Cartesians_MW_output/new_data/bifur_traj4_Cartesians_MW point 247
C -0.18276 0.76648 1.07930
 C 0.31979 0.71731 -1.07494
 C -0.22081 1.20749 0.00349
 C -0.00393 -0.49722 1.77919
 C -0.12754 -0.46643 -1.78154
 F -0.48550 1.59416 1.81393
 F 1.29332 1.39965 -1.80689
 H -0.87889 -1.03460 1.69879
 H -0.97609 -0.95158 -1.27130
 H 0.81832 -1.08361 1.40018
 H 0.70769 -1.11201 -1.84100
 H 0.14651 -0.31414 2.77608
 H -0.41012 -0.22548 -2.77529
13
bifur_IRC_Cartesians_MW_output/new_data/bifur_traj4_Cartesians_MW point 248
C -0.18483 0.76668 1.07932
 C 0.32186 0.71710 -1.07492
 C -0.22078 1.20748 0.00351
 C -0.00342 -0.49734 1.77918
 C -0.12805 -0.46630 -1.78156
 F -0.49283 1.59497 1.81397
 F 1.30062 1.39884 -1.80685
 H -0.87849 -1.03494 1.70055
 H -0.97650 -0.95124 -1.26954
 H 0.81878 -1.08350 1.39837
 H 0.70724 -1.11214 -1.84283
 H 0.14880 -0.31451 2.77609
 H -0.41242 -0.22512 -2.77529
13
bifur_IRC_Cartesians_MW_output/new_data/bifur_traj4_Cartesians_MW point 249
C -0.18647 0.76685 1.07934
 C 0.32352 0.71693 -1.07491
 C -0.22076 1.20748 0.00354
 C -0.00301 -0.49744 1.77917
 C -0.12846 -0.46620 -1.78157
 F -0.49870 1.59562 1.81401
 F 1.30646 1.39820 -1.80682
 H -0.87816 -1.03521 1.70195
 H -0.97682 -0.95097 -1.26813
 H 0.81914 -1.08340 1.39692
 H 0.70687 -1.11223 -1.84429
 H 0.15064 -0.31480 2.77609
 H -0.41425 -0.22483 -2.77529
13
bifur_IRC_Cartesians_MW_output/new_data/bifur_traj4_Cartesians_MW point 250
C -0.18785 0.76698 1.07935
 C 0.32490 0.71680 -1.07490
 C -0.22074 1.20748 0.00355
 C -0.00267 -0.49752 1.77916
 C -0.12879 -0.46612 -1.78158
 F -0.50358 1.59616 1.81404
 F 1.31132 1.39766 -1.80679
 H -0.87790 -1.03543 1.70312
 H -0.97709 -0.95074 -1.26697
 H 0.81944 -1.08333 1.39571
 H 0.70657 -1.11231 -1.84550
 H 0.15216 -0.31504 2.77609
 H -0.41578 -0.22459 -2.77529
13
bifur_IRC_Cartesians_MW_output/new_data/bifur_traj4_Cartesians_MW point 251
C -0.18910 0.76711 1.07937
 C 0.32616 0.71667 -1.07489
 C -0.22073 1.20748 0.00357
 C -0.00236 -0.49760 1.77915
 C -0.12910 -0.46605 -1.78159
 F -0.50802 1.59665 1.81407
 F 1.31575 1.39717 -1.80677
 H -0.87765 -1.03563 1.70419
 H -0.97733 -0.95053 -1.26590
 H 0.81972 -1.08325 1.39461
 H 0.70629 -1.11239 -1.84660
 H 0.15355 -0.31526 2.77609
 H -0.41717 -0.22436 -2.77530
13
bifur_IRC_Cartesians_MW_output/new_data/bifur_traj4_Cartesians_MW point 252
C -0.19041 0.76724 1.07938
 C 0.32748 0.71654 -1.07488
 C -0.22071 1.20747 0.00359
 C -0.00203 -0.49768 1.77915
 C -0.12943 -0.46597 -1.78160
 F -0.51272 1.59716 1.81409
 F 1.32042 1.39665 -1.80674
 H -0.87740 -1.03585 1.70531
 H -0.97759 -0.95031 -1.26478
 H 0.82001 -1.08318 1.39345
 H 0.70600 -1.11246 -1.84777
 H 0.15501 -0.31549 2.77609
 H -0.41864 -0.22413 -2.77530
13
bifur_IRC_Cartesians_MW_output/new_data/bifur_traj4_Cartesians_MW point 253
C -0.19205 0.76740 1.07940
 C 0.32913 0.71637 -1.07486
 C -0.22069 1.20747 0.00361
 C -0.00162 -0.49777 1.77914
 C -0.12983 -0.46587 -1.78161
 F -0.51855 1.59781 1.81413
 F 1.32622 1.39601 -1.80671
 H -0.87708 -1.03612 1.70671
 H -0.97791 -0.95004 -1.26338
 H 0.82037 -1.08309 1.39201
 H 0.70564 -1.11256 -1.84922
 H 0.15683 -0.31577 2.77609
 H -0.42047 -0.22384 -2.77530
13
bifur_IRC_Cartesians_MW_output/new_data/bifur_traj4_Cartesians_MW point 254
C -0.19205 0.76740 1.07940
 C 0.32913 0.71637 -1.07486
 C -0.22069 1.20747 0.00361
 C -0.00162 -0.49777 1.77914
 C -0.12983 -0.46587 -1.78161
 F -0.51855 1.59781 1.81413
 F 1.32622 1.39601 -1.80671
 H -0.87708 -1.03612 1.70671
 H -0.97791 -0.95004 -1.26338
 H 0.82037 -1.08309 1.39201
 H 0.70564 -1.11256 -1.84922
 H 0.15683 -0.31577 2.77609
 H -0.42047 -0.22384 -2.77530
13
bifur_IRC_Cartesians_MW_output/new_data/bifur_traj4_Cartesians_MW point 255
C -0.19748 0.76794 1.07946
 C 0.33459 0.71583 -1.07482
 C -0.22061 1.20746 0.00368
 C -0.00028 -0.49810 1.77911
 C -0.13118 -0.46554 -1.78165
 F -0.53786 1.59994 1.81425
 F 1.34545 1.39388 -1.80660
 H -0.87602 -1.03700 1.71133
 H -0.97897 -0.94914 -1.25876
 H 0.82157 -1.08278 1.38724
 H 0.70444 -1.11288 -1.85402
 H 0.16286 -0.31673 2.77609
 H -0.42651 -0.22288 -2.77531
13
bifur_IRC_Cartesians_MW_output/new_data/bifur_traj4_Cartesians_MW point 256
C -0.20154 0.76835 1.07950
 C 0.33867 0.71542 -1.07478
 C -0.22056 1.20745 0.00373
 C 0.00073 -0.49834 1.77909
 C -0.13218 -0.46529 -1.78168
 F -0.55230 1.60153 1.81433
 F 1.35983 1.39229 -1.80652
 H -0.87522 -1.03766 1.71479
 H -0.97976 -0.94846 -1.25530
 H 0.82246 -1.08255 1.38367
 H 0.70354 -1.11312 -1.85761
 H 0.16737 -0.31744 2.77610
 H -0.43104 -0.22217 -2.77532
13
bifur_IRC_Cartesians_MW_output/new_data/bifur_traj4_Cartesians_MW point 257
C -0.20621 0.76882 1.07955
 C 0.34336 0.71495 -1.07474
 C -0.22050 1.20744 0.00379
 C 0.00189 -0.49862 1.77907
 C -0.13333 -0.46501 -1.78171
 F -0.56891 1.60336 1.81443
 F 1.37637 1.39046 -1.80643
 H -0.87431 -1.03843 1.71877
 H -0.98067 -0.94769 -1.25132
 H 0.82349 -1.08228 1.37956
 H 0.70251 -1.11340 -1.86174
 H 0.17255 -0.31826 2.77610
 H -0.43624 -0.22134 -2.77532
13
bifur_IRC_Cartesians_MW_output/new_data/bifur_traj4_Cartesians_MW point 258
C -0.21115 0.76931 1.07960
 C 0.34833 0.71445 -1.07470
 C -0.22043 1.20742 0.00385
 C 0.00311 -0.49892 1.77905
 C -0.13455 -0.46471 -1.78175
 F -0.58650 1.60530 1.81454
 F 1.39388 1.38852 -1.80634
 H -0.87335 -1.03923 1.72298
 H -0.98164 -0.94686 -1.24710
 H 0.82458 -1.08200 1.37521
 H 0.70141 -1.11369 -1.86611
 H 0.17804 -0.31913 2.77610
 H -0.44175 -0.22047 -2.77533
13
bifur_IRC_Cartesians_MW_output/new_data/bifur_traj4_Cartesians_MW point 259
C -0.21615 0.76981 1.07965
 C 0.35337 0.71395 -1.07466
 C -0.22037 1.20741 0.00392
 C 0.00435 -0.49922 1.77902
 C -0.13579 -0.46441 -1.78179
 F -0.60431 1.60727 1.81465
 F 1.41161 1.38656 -1.80624
 H -0.87237 -1.04005 1.72725
 H -0.98262 -0.94603 -1.24284
 H 0.82569 -1.08171 1.37081
 H 0.70031 -1.11398 -1.87054
 H 0.18360 -0.32001 2.77611
 H -0.44732 -0.21958 -2.77534
13
bifur_IRC_Cartesians_MW_output/new_data/bifur_traj4_Cartesians_MW point 260
C -0.22110 0.77030 1.07971
 C 0.35834 0.71345 -1.07462
 C -0.22030 1.20740 0.00398
 C 0.00558 -0.49952 1.77900
 C -0.13701 -0.46411 -1.78182
 F -0.62191 1.60921 1.81475
 F 1.42914 1.38462 -1.80614
 H -0.87140 -1.04085 1.73146
 H -0.98358 -0.94521 -1.23862
 H 0.82678 -1.08143 1.36646
 H 0.69921 -1.11427 -1.87491
 H 0.18910 -0.32088 2.77611
 H -0.45283 -0.21871 -2.77535
13
bifur_IRC_Cartesians_MW_output/new_data/bifur_traj4_Cartesians_MW point 261
C -0.22593 0.77078 1.07976
 C 0.36319 0.71296 -1.07458
 C -0.22024 1.20739 0.00404
 C 0.00678 -0.49981 1.77897
 C -0.13821 -0.46382 -1.78186
 F -0.63907 1.61111 1.81486
 F 1.44623 1.38273 -1.80605
 H -0.87046 -1.04164 1.73557
 H -0.98453 -0.94441 -1.23451
 H 0.82784 -1.08116 1.36221
 H 0.69814 -1.11456 -1.87918
 H 0.19446 -0.32172 2.77611
 H -0.45821 -0.21786 -2.77536
13
bifur_IRC_Cartesians_MW_output/new_data/bifur_traj4_Cartesians_MW point 262
C -0.23058 0.77125 1.07981
 C 0.36787 0.71250 -1.07454
 C -0.22017 1.20738 0.00410
 C 0.00793 -0.50008 1.77895
 C -0.13936 -0.46354 -1.78189
 F -0.65562 1.61293 1.81496
 F 1.46270 1.38091 -1.80596
 H -0.86955 -1.04240 1.73954
 H -0.98544 -0.94364 -1.23055
 H 0.82887 -1.08089 1.35813
 H 0.69712 -1.11483 -1.88329
 H 0.19962 -0.32254 2.77612
 H -0.46339 -0.21704 -2.77536
13
bifur_IRC_Cartesians_MW_output/new_data/bifur_traj4_Cartesians_MW point 263
C -0.23499 0.77169 1.07985
 C 0.37230 0.71205 -1.07450
 C -0.22011 1.20737 0.00416
 C 0.00902 -0.50035 1.77893
 C -0.14045 -0.46327 -1.78193
 F -0.67132 1.61466 1.81505
 F 1.47833 1.37918 -1.80587
 H -0.86869 -1.04312 1.74330
 H -0.98630 -0.94290 -1.22679
 H 0.82984 -1.08064 1.35424
 H 0.69614 -1.11509 -1.88719
 H 0.20452 -0.32331 2.77612
 H -0.46830 -0.21626 -2.77537
13
bifur_IRC_Cartesians_MW_output/new_data/bifur_traj4_Cartesians_MW point 264
C -0.23907 0.77210 1.07990
 C 0.37641 0.71164 -1.07446
 C -0.22006 1.20736 0.00421
 C 0.01003 -0.50059 1.77891
 C -0.14146 -0.46303 -1.78196
 F -0.68584 1.61627 1.81514
 F 1.49279 1.37758 -1.80579
 H -0.86790 -1.04379 1.74678
 H -0.98710 -0.94222 -1.22331
 H 0.83074 -1.08041 1.35065
 H 0.69524 -1.11533 -1.89080
 H 0.20906 -0.32403 2.77612
 H -0.47285 -0.21554 -2.77538
13
bifur_IRC_Cartesians_MW_output/new_data/bifur_traj4_Cartesians_MW point 265
C -0.23907 0.77210 1.07990
 C 0.37641 0.71164 -1.07446
 C -0.22006 1.20736 0.00421
 C 0.01003 -0.50059 1.77891
 C -0.14146 -0.46303 -1.78196
 F -0.68584 1.61627 1.81514
 F 1.49280 1.37758 -1.80579
 H -0.86790 -1.04379 1.74678
 H -0.98710 -0.94222 -1.22331
 H 0.83074 -1.08041 1.35065
 H 0.69524 -1.11533 -1.89080
 H 0.20906 -0.32403 2.77612
 H -0.47285 -0.21554 -2.77538
13
bifur_IRC_Cartesians_MW_output/new_data/bifur_traj4_Cartesians_MW point 266
C -0.24582 0.77277 1.07997
 C 0.38319 0.71096 -1.07441
 C -0.21997 1.20735 0.00430
 C 0.01171 -0.50100 1.77888
 C -0.14312 -0.46262 -1.78201
 F -0.70985 1.61891 1.81528
 F 1.51670 1.37493 -1.80566
 H -0.86658 -1.04489 1.75253
 H -0.98841 -0.94110 -1.21756
 H 0.83223 -1.08002 1.34472
 H 0.69374 -1.11573 -1.89677
 H 0.21655 -0.32522 2.77613
 H -0.48037 -0.21434 -2.77539
13
bifur_IRC_Cartesians_MW_output/new_data/bifur_traj4_Cartesians_MW point 267
C -0.24840 0.77303 1.08000
 C 0.38579 0.71070 -1.07439
 C -0.21994 1.20734 0.00433
 C 0.01235 -0.50115 1.77886
 C -0.14376 -0.46246 -1.78202
 F -0.71904 1.61993 1.81534
 F 1.52585 1.37392 -1.80561
 H -0.86608 -1.04531 1.75473
 H -0.98892 -0.94067 -1.21536
 H 0.83280 -1.07988 1.34245
 H 0.69317 -1.11588 -1.89906
 H 0.21942 -0.32567 2.77613
 H -0.48325 -0.21389 -2.77539
13
bifur_IRC_Cartesians_MW_output/new_data/bifur_traj4_Cartesians_MW point 268
C -0.25052 0.77324 1.08002
 C 0.38792 0.71049 -1.07437
 C -0.21991 1.20733 0.00436
 C 0.01287 -0.50128 1.77885
 C -0.14429 -0.46234 -1.78204
 F -0.72659 1.62076 1.81538
 F 1.53337 1.37309 -1.80557
 H -0.86566 -1.04565 1.75653
 H -0.98933 -0.94032 -1.21355
 H 0.83327 -1.07975 1.34058
 H 0.69270 -1.11601 -1.90093
 H 0.22178 -0.32604 2.77613
 H -0.48561 -0.21351 -2.77540
13
bifur_IRC_Cartesians_MW_output/new_data/bifur_traj4_Cartesians_MW point 269
C -0.25227 0.77341 1.08004
 C 0.38968 0.71031 -1.07435
 C -0.21988 1.20733 0.00438
 C 0.01331 -0.50139 1.77885
 C -0.14472 -0.46223 -1.78205
 F -0.73280 1.62145 1.81542
 F 1.53955 1.37240 -1.80554
 H -0.86532 -1.04594 1.75802
 H -0.98967 -0.94003 -1.21206
 H 0.83366 -1.07966 1.33904
 H 0.69232 -1.11611 -1.90248
 H 0.22372 -0.32635 2.77613
 H -0.48756 -0.21320 -2.77540
13
bifur_IRC_Cartesians_MW_output/new_data/bifur_traj4_Cartesians_MW point 270
C -0.25373 0.77356 1.08005
 C 0.39115 0.71017 -1.07434
 C -0.21987 1.20733 0.00440
 C 0.01367 -0.50147 1.77884
 C -0.14508 -0.46214 -1.78206
 F -0.73799 1.62202 1.81545
 F 1.54472 1.37183 -1.80551
 H -0.86504 -1.04618 1.75927
 H -0.98996 -0.93979 -1.21082
 H 0.83398 -1.07957 1.33776
 H 0.69199 -1.11620 -1.90377
 H 0.22534 -0.32661 2.77613
 H -0.48918 -0.21295 -2.77540
13
bifur_IRC_Cartesians_MW_output/new_data/bifur_traj4_Cartesians_MW point 271
C -0.25498 0.77368 1.08007
 C 0.39241 0.71004 -1.07433
 C -0.21985 1.20732 0.00441
 C 0.01398 -0.50155 1.77883
 C -0.14539 -0.46207 -1.78207
 F -0.74246 1.62251 1.81548
 F 1.54917 1.37134 -1.80548
 H -0.86479 -1.04638 1.76034
 H -0.99020 -0.93958 -1.20975
 H 0.83425 -1.07950 1.33666
 H 0.69172 -1.11627 -1.90488
 H 0.22673 -0.32683 2.77613
 H -0.49058 -0.21273 -2.77540
13
bifur_IRC_Cartesians_MW_output/new_data/bifur_traj4_Cartesians_MW point 272
C -0.25612 0.77380 1.08008
 C 0.39356 0.70992 -1.07432
 C -0.21983 1.20732 0.00443
 C 0.01426 -0.50162 1.77883
 C -0.14567 -0.46200 -1.78208
 F -0.74652 1.62296 1.81550
 F 1.55321 1.37089 -1.80546
 H -0.86457 -1.04657 1.76131
 H -0.99043 -0.93939 -1.20878
 H 0.83451 -1.07944 1.33565
 H 0.69146 -1.11634 -1.90589
 H 0.22800 -0.32703 2.77614
 H -0.49185 -0.21252 -2.77541
13
bifur_IRC_Cartesians_MW_output/new_data/bifur_traj4_Cartesians_MW point 273
C -0.25725 0.77391 1.08009
 C 0.39469 0.70981 -1.07431
 C -0.21982 1.20732 0.00444
 C 0.01454 -0.50168 1.77882
 C -0.14595 -0.46193 -1.78209
 F -0.75052 1.62340 1.81553
 F 1.55719 1.37045 -1.80544
 H -0.86435 -1.04675 1.76227
 H -0.99065 -0.93920 -1.20782
 H 0.83475 -1.07937 1.33466
 H 0.69121 -1.11640 -1.90688
 H 0.22925 -0.32722 2.77614
 H -0.49310 -0.21233 -2.77541
13
bifur_IRC_Cartesians_MW_output/new_data/bifur_traj4_Cartesians_MW point 274
C -0.25847 0.77403 1.08010
 C 0.39592 0.70969 -1.07430
 C -0.21980 1.20732 0.00446
 C 0.01485 -0.50176 1.77882
 C -0.14625 -0.46186 -1.78210
 F -0.75488 1.62388 1.81555
 F 1.56153 1.36997 -1.80542
 H -0.86411 -1.04695 1.76331
 H -0.99089 -0.93900 -1.20677
 H 0.83502 -1.07930 1.33359
 H 0.69094 -1.11648 -1.90796
 H 0.23061 -0.32744 2.77614
 H -0.49447 -0.21211 -2.77541
13
bifur_IRC_Cartesians_MW_output/new_data/bifur_traj4_Cartesians_MW point 275
C -0.25993 0.77418 1.08012
 C 0.39738 0.70954 -1.07429
 C -0.21978 1.20731 0.00448
 C 0.01521 -0.50185 1.77881
 C -0.14661 -0.46177 -1.78211
 F -0.76005 1.62445 1.81558
 F 1.56668 1.36940 -1.80539
 H -0.86383 -1.04719 1.76455
 H -0.99117 -0.93876 -1.20554
 H 0.83535 -1.07922 1.33231
 H 0.69062 -1.11656 -1.90925
 H 0.23222 -0.32769 2.77614
 H -0.49609 -0.21185 -2.77541
13
bifur_IRC_Cartesians_MW_output/new_data/bifur_traj4_Cartesians_MW point 276
C -0.25993 0.77418 1.08012
 C 0.39738 0.70954 -1.07429
 C -0.21978 1.20731 0.00448
 C 0.01521 -0.50185 1.77881
 C -0.14661 -0.46177 -1.78211
 F -0.76005 1.62445 1.81558
 F 1.56668 1.36940 -1.80539
 H -0.86383 -1.04719 1.76455
 H -0.99117 -0.93876 -1.20553
 H 0.83535 -1.07922 1.33231
 H 0.69062 -1.11656 -1.90925
 H 0.23222 -0.32769 2.77614
 H -0.49609 -0.21185 -2.77541
13
bifur_IRC_Cartesians_MW_output/new_data/bifur_traj4_Cartesians_MW point 277
C -0.26388 0.77457 1.08016
 C 0.40135 0.70914 -1.07425
 C -0.21973 1.20730 0.00453
 C 0.01618 -0.50208 1.77879
 C -0.14759 -0.46153 -1.78214
 F -0.77411 1.62600 1.81567
 F 1.58068 1.36785 -1.80531
 H -0.86305 -1.04783 1.76792
 H -0.99194 -0.93810 -1.20217
 H 0.83622 -1.07899 1.32883
 H 0.68975 -1.11679 -1.91274
 H 0.23661 -0.32839 2.77614
 H -0.50049 -0.21115 -2.77542
13
bifur_IRC_Cartesians_MW_output/new_data/bifur_traj4_Cartesians_MW point 278
C -0.26633 0.77482 1.08019
 C 0.40382 0.70890 -1.07423
 C -0.21970 1.20730 0.00456
 C 0.01679 -0.50223 1.77878
 C -0.14819 -0.46138 -1.78216
 F -0.78285 1.62697 1.81572
 F 1.58938 1.36689 -1.80526
 H -0.86257 -1.04823 1.77001
 H -0.99242 -0.93769 -1.20008
 H 0.83676 -1.07885 1.32667
 H 0.68920 -1.11694 -1.91492
 H 0.23934 -0.32882 2.77614
 H -0.50323 -0.21072 -2.77542
13
bifur_IRC_Cartesians_MW_output/new_data/bifur_traj4_Cartesians_MW point 279
C -0.26896 0.77508 1.08022
 C 0.40646 0.70863 -1.07421
 C -0.21966 1.20729 0.00459
 C 0.01745 -0.50239 1.77876
 C -0.14884 -0.46122 -1.78218
 F -0.79220 1.62800 1.81578
 F 1.59869 1.36586 -1.80521
 H -0.86206 -1.04866 1.77225
 H -0.99294 -0.93725 -1.19784
 H 0.83734 -1.07870 1.32436
 H 0.68862 -1.11709 -1.91724
 H 0.24226 -0.32928 2.77614
 H -0.50615 -0.21026 -2.77543
13
bifur_IRC_Cartesians_MW_output/new_data/bifur_traj4_Cartesians_MW point 280
C -0.27165 0.77535 1.08024
 C 0.40917 0.70836 -1.07419
 C -0.21963 1.20729 0.00463
 C 0.01811 -0.50255 1.77875
 C -0.14951 -0.46106 -1.78220
 F -0.80176 1.62906 1.81584
 F 1.60821 1.36480 -1.80516
 H -0.86154 -1.04910 1.77454
 H -0.99346 -0.93681 -1.19554
 H 0.83793 -1.07855 1.32200
 H 0.68803 -1.11725 -1.91962
 H 0.24524 -0.32975 2.77615
 H -0.50915 -0.20978 -2.77543
13
bifur_IRC_Cartesians_MW_output/new_data/bifur_traj4_Cartesians_MW point 281
C -0.27432 0.77561 1.08027
 C 0.41185 0.70809 -1.07417
 C -0.21959 1.20728 0.00466
 C 0.01877 -0.50271 1.77874
 C -0.15017 -0.46090 -1.78222
 F -0.81127 1.63010 1.81589
 F 1.61768 1.36376 -1.80511
 H -0.86102 -1.04953 1.77682
 H -0.99398 -0.93636 -1.19327
 H 0.83852 -1.07840 1.31965
 H 0.68744 -1.11741 -1.92198
 H 0.24821 -0.33022 2.77615
 H -0.51213 -0.20931 -2.77544
13
bifur_IRC_Cartesians_MW_output/new_data/bifur_traj4_Cartesians_MW point 282
C -0.27693 0.77587 1.08030
 C 0.41447 0.70783 -1.07414
 C -0.21956 1.20727 0.00469
 C 0.01942 -0.50287 1.77872
 C -0.15081 -0.46074 -1.78223
 F -0.82054 1.63113 1.81595
 F 1.62691 1.36273 -1.80506
 H -0.86051 -1.04996 1.77904
 H -0.99449 -0.93593 -1.19105
 H 0.83910 -1.07825 1.31735
 H 0.68686 -1.11756 -1.92429
 H 0.25111 -0.33068 2.77615
 H -0.51503 -0.20885 -2.77544
13
bifur_IRC_Cartesians_MW_output/new_data/bifur_traj4_Cartesians_MW point 283
C -0.27944 0.77612 1.08033
 C 0.41700 0.70758 -1.07412
 C -0.21952 1.20727 0.00473
 C 0.02004 -0.50302 1.77871
 C -0.15143 -0.46059 -1.78225
 F -0.82948 1.63211 1.81600
 F 1.63581 1.36175 -1.80501
 H -0.86002 -1.05037 1.78118
 H -0.99498 -0.93551 -1.18890
 H 0.83965 -1.07811 1.31514
 H 0.68630 -1.11771 -1.92651
 H 0.25390 -0.33112 2.77615
 H -0.51783 -0.20840 -2.77544
13
bifur_IRC_Cartesians_MW_output/new_data/bifur_traj4_Cartesians_MW point 284
C -0.28184 0.77636 1.08035
 C 0.41941 0.70734 -1.07410
 C -0.21949 1.20726 0.00476
 C 0.02064 -0.50316 1.77870
 C -0.15203 -0.46045 -1.78227
 F -0.83802 1.63306 1.81605
 F 1.64431 1.36081 -1.80496
 H -0.85955 -1.05076 1.78322
 H -0.99545 -0.93511 -1.18686
 H 0.84018 -1.07797 1.31303
 H 0.68577 -1.11785 -1.92863
 H 0.25656 -0.33154 2.77615
 H -0.52050 -0.20798 -2.77545
13
bifur_IRC_Cartesians_MW_output/new_data/bifur_traj4_Cartesians_MW point 285
C -0.28410 0.77659 1.08038
 C 0.42168 0.70711 -1.07408
 C -0.21946 1.20726 0.00479
 C 0.02120 -0.50330 1.77869
 C -0.15258 -0.46031 -1.78229
 F -0.84605 1.63394 1.81610
 F 1.65230 1.35992 -1.80492
 H -0.85911 -1.05113 1.78515
 H -0.99589 -0.93474 -1.18494
 H 0.84068 -1.07784 1.31105
 H 0.68527 -1.11799 -1.93063
 H 0.25907 -0.33194 2.77615
 H -0.52302 -0.20758 -2.77545
13
bifur_IRC_Cartesians_MW_output/new_data/bifur_traj4_Cartesians_MW point 286
C -0.28617 0.77680 1.08040
 C 0.42377 0.70690 -1.07407
 C -0.21943 1.20725 0.00481
 C 0.02171 -0.50342 1.77868
 C -0.15310 -0.46018 -1.78230
 F -0.85343 1.63476 1.81615
 F 1.65966 1.35911 -1.80488
 H -0.85870 -1.05147 1.78691
 H -0.99630 -0.93439 -1.18317
 H 0.84114 -1.07772 1.30922
 H 0.68482 -1.11811 -1.93246
 H 0.26137 -0.33230 2.77616
 H -0.52533 -0.20722 -2.77546
13
bifur_IRC_Cartesians_MW_output/new_data/bifur_traj4_Cartesians_MW point 287
C -0.28617 0.77680 1.08040
 C 0.42377 0.70690 -1.07407
 C -0.21943 1.20725 0.00481
 C 0.02171 -0.50342 1.77868
 C -0.15310 -0.46018 -1.78230
 F -0.85343 1.63476 1.81615
 F 1.65966 1.35911 -1.80488
 H -0.85870 -1.05147 1.78691
 H -0.99630 -0.93439 -1.18317
 H 0.84114 -1.07772 1.30922
 H 0.68482 -1.11811 -1.93246
 H 0.26137 -0.33230 2.77616
 H -0.52533 -0.20722 -2.77546
13
bifur_IRC_Cartesians_MW_output/new_data/bifur_traj4_Cartesians_MW point 288
C -0.28951 0.77713 1.08044
 C 0.42713 0.70656 -1.07404
 C -0.21939 1.20725 0.00485
 C 0.02254 -0.50362 1.77866
 C -0.15392 -0.45998 -1.78233
 F -0.86532 1.63607 1.81622
 F 1.67149 1.35780 -1.80481
 H -0.85805 -1.05201 1.78976
 H -0.99695 -0.93384 -1.18032
 H 0.84187 -1.07753 1.30629
 H 0.68408 -1.11831 -1.93541
 H 0.26508 -0.33289 2.77616
 H -0.52905 -0.20663 -2.77546
13
bifur_IRC_Cartesians_MW_output/new_data/bifur_traj4_Cartesians_MW point 289
C -0.29065 0.77724 1.08045
 C 0.42827 0.70645 -1.07403
 C -0.21937 1.20724 0.00487
 C 0.02282 -0.50369 1.77866
 C -0.15420 -0.45991 -1.78234
 F -0.86937 1.63651 1.81624
 F 1.67552 1.35735 -1.80479
 H -0.85783 -1.05220 1.79073
 H -0.99717 -0.93365 -1.17935
 H 0.84212 -1.07747 1.30528
 H 0.68382 -1.11837 -1.93642
 H 0.26635 -0.33309 2.77616
 H -0.53032 -0.20642 -2.77546
13
bifur_IRC_Cartesians_MW_output/new_data/bifur_traj4_Cartesians_MW point 290
C -0.29141 0.77732 1.08046
 C 0.42904 0.70637 -1.07402
 C -0.21936 1.20724 0.00488
 C 0.02301 -0.50373 1.77865
 C -0.15439 -0.45987 -1.78234
 F -0.87207 1.63681 1.81626
 F 1.67822 1.35706 -1.80478
 H -0.85768 -1.05232 1.79138
 H -0.99732 -0.93352 -1.17870
 H 0.84229 -1.07743 1.30461
 H 0.68366 -1.11842 -1.93709
 H 0.26719 -0.33322 2.77616
 H -0.53117 -0.20629 -2.77546
13
bifur_IRC_Cartesians_MW_output/new_data/bifur_traj4_Cartesians_MW point 291
C -0.29183 0.77736 1.08046
 C 0.42946 0.70633 -1.07402
 C -0.21936 1.20724 0.00488
 C 0.02312 -0.50376 1.77865
 C -0.15450 -0.45984 -1.78234
 F -0.87357 1.63698 1.81627
 F 1.67970 1.35689 -1.80477
 H -0.85760 -1.05239 1.79174
 H -0.99740 -0.93345 -1.17835
 H 0.84238 -1.07740 1.30425
 H 0.68356 -1.11844 -1.93747
 H 0.26766 -0.33330 2.77616
 H -0.53163 -0.20622 -2.77547
13
bifur_IRC_Cartesians_MW_output/new_data/bifur_traj4_Cartesians_MW point 292
C -0.29196 0.77737 1.08046
 C 0.42959 0.70632 -1.07402
 C -0.21936 1.20724 0.00489
 C 0.02315 -0.50377 1.77865
 C -0.15453 -0.45983 -1.78235
 F -0.87403 1.63703 1.81627
 F 1.68017 1.35684 -1.80477
 H -0.85757 -1.05241 1.79185
 H -0.99743 -0.93343 -1.17824
 H 0.84241 -1.07739 1.30413
 H 0.68353 -1.11845 -1.93758
 H 0.26780 -0.33332 2.77616
 H -0.53178 -0.20619 -2.77547
13
bifur_IRC_Cartesians_MW_output/new_data/bifur_traj4_Cartesians_MW point 293
C -0.29186 0.77736 1.08046
 C 0.42949 0.70633 -1.07402
 C -0.21936 1.20724 0.00488
 C 0.02312 -0.50376 1.77865
 C -0.15450 -0.45984 -1.78234
 F -0.87368 1.63699 1.81627
 F 1.67982 1.35688 -1.80477
 H -0.85759 -1.05240 1.79177
 H -0.99741 -0.93345 -1.17832
 H 0.84239 -1.07740 1.30422
 H 0.68356 -1.11844 -1.93749
 H 0.26770 -0.33330 2.77616
 H -0.53167 -0.20621 -2.77547
13
bifur_IRC_Cartesians_MW_output/new_data/bifur_traj4_Cartesians_MW point 294
C -0.29160 0.77734 1.08046
 C 0.42923 0.70635 -1.07402
 C -0.21936 1.20724 0.00488
 C 0.02306 -0.50375 1.77865
 C -0.15444 -0.45986 -1.78234
 F -0.87275 1.63689 1.81626
 F 1.67889 1.35698 -1.80477
 H -0.85764 -1.05235 1.79154
 H -0.99736 -0.93349 -1.17854
 H 0.84233 -1.07741 1.30445
 H 0.68361 -1.11843 -1.93726
 H 0.26740 -0.33326 2.77616
 H -0.53138 -0.20626 -2.77546
13
bifur_IRC_Cartesians_MW_output/new_data/bifur_traj4_Cartesians_MW point 295
C -0.29123 0.77730 1.08045
 C 0.42886 0.70639 -1.07402
 C -0.21937 1.20724 0.00488
 C 0.02297 -0.50372 1.77865
 C -0.15435 -0.45988 -1.78234
 F -0.87145 1.63674 1.81626
 F 1.67760 1.35713 -1.80478
 H -0.85771 -1.05229 1.79123
 H -0.99729 -0.93355 -1.17885
 H 0.84225 -1.07744 1.30477
 H 0.68369 -1.11841 -1.93694
 H 0.26700 -0.33319 2.77616
 H -0.53097 -0.20632 -2.77546
13
bifur_IRC_Cartesians_MW_output/new_data/bifur_traj4_Cartesians_MW point 296
C -0.29084 0.77726 1.08045
 C 0.42846 0.70643 -1.07403
 C -0.21937 1.20724 0.00487
 C 0.02287 -0.50370 1.77866
 C -0.15425 -0.45990 -1.78234
 F -0.87003 1.63659 1.81625
 F 1.67619 1.35728 -1.80479
 H -0.85779 -1.05223 1.79089
 H -0.99721 -0.93362 -1.17919
 H 0.84216 -1.07746 1.30512
 H 0.68378 -1.11838 -1.93659
 H 0.26656 -0.33312 2.77616
 H -0.53053 -0.20639 -2.77546
13
bifur_IRC_Cartesians_MW_output/new_data/bifur_traj4_Cartesians_MW point 297
C -0.29048 0.77723 1.08045
 C 0.42810 0.70647 -1.07403
 C -0.21938 1.20724 0.00487
 C 0.02278 -0.50368 1.77866
 C -0.15416 -0.45992 -1.78233
 F -0.86878 1.63645 1.81624
 F 1.67493 1.35742 -1.80479
 H -0.85786 -1.05217 1.79059
 H -0.99714 -0.93368 -1.17949
 H 0.84209 -1.07748 1.30543
 H 0.68386 -1.11836 -1.93627
 H 0.26616 -0.33306 2.77616
 H -0.53013 -0.20645 -2.77546
13
bifur_IRC_Cartesians_MW_output/new_data/bifur_traj4_Cartesians_MW point 298
C -0.29048 0.77723 1.08045
 C 0.42810 0.70647 -1.07403
 C -0.21938 1.20724 0.00487
 C 0.02278 -0.50368 1.77866
 C -0.15416 -0.45992 -1.78233
 F -0.86877 1.63645 1.81624
 F 1.67493 1.35742 -1.80479
 H -0.85786 -1.05217 1.79059
 H -0.99714 -0.93368 -1.17949
 H 0.84209 -1.07748 1.30543
 H 0.68386 -1.11836 -1.93627
 H 0.26616 -0.33306 2.77616
 H -0.53013 -0.20645 -2.77546
13
bifur_IRC_Cartesians_MW_output/new_data/bifur_traj4_Cartesians_MW point 299
C -0.29025 0.77720 1.08044
 C 0.42787 0.70649 -1.07403
 C -0.21938 1.20724 0.00486
 C 0.02273 -0.50366 1.77866
 C -0.15411 -0.45994 -1.78233
 F -0.86796 1.63636 1.81623
 F 1.67412 1.35751 -1.80480
 H -0.85790 -1.05213 1.79040
 H -0.99710 -0.93372 -1.17969
 H 0.84204 -1.07749 1.30563
 H 0.68391 -1.11835 -1.93607
 H 0.26591 -0.33302 2.77616
 H -0.52988 -0.20649 -2.77546
13
bifur_IRC_Cartesians_MW_output/new_data/bifur_traj4_Cartesians_MW point 300
C -0.29054 0.77723 1.08045
 C 0.42817 0.70646 -1.07403
 C -0.21938 1.20724 0.00487
 C 0.02280 -0.50368 1.77866
 C -0.15418 -0.45992 -1.78233
 F -0.86899 1.63647 1.81624
 F 1.67515 1.35740 -1.80479
 H -0.85785 -1.05218 1.79064
 H -0.99715 -0.93367 -1.17944
 H 0.84210 -1.07748 1.30538
 H 0.68385 -1.11837 -1.93633
 H 0.26623 -0.33307 2.77616
 H -0.53020 -0.20644 -2.77546
13
bifur_IRC_Cartesians_MW_output/new_data/bifur_traj4_Cartesians_MW point 301
C -0.29116 0.77729 1.08045
 C 0.42878 0.70640 -1.07402
 C -0.21937 1.20724 0.00488
 C 0.02295 -0.50372 1.77866
 C -0.15433 -0.45988 -1.78234
 F -0.87117 1.63671 1.81625
 F 1.67732 1.35716 -1.80478
 H -0.85773 -1.05228 1.79116
 H -0.99727 -0.93357 -1.17892
 H 0.84224 -1.07744 1.30484
 H 0.68371 -1.11840 -1.93687
 H 0.26691 -0.33318 2.77616
 H -0.53088 -0.20633 -2.77546
13
bifur_IRC_Cartesians_MW_output/new_data/bifur_traj4_Cartesians_MW point 302
C -0.29206 0.77738 1.08046
 C 0.42969 0.70631 -1.07402
 C -0.21936 1.20724 0.00489
 C 0.02317 -0.50377 1.77865
 C -0.15455 -0.45983 -1.78235
 F -0.87439 1.63707 1.81627
 F 1.68053 1.35680 -1.80476
 H -0.85755 -1.05243 1.79194
 H -0.99745 -0.93342 -1.17815
 H 0.84244 -1.07739 1.30404
 H 0.68351 -1.11846 -1.93767
 H 0.26792 -0.33334 2.77616
 H -0.53189 -0.20618 -2.77547
13
bifur_IRC_Cartesians_MW_output/new_data/bifur_traj4_Cartesians_MW point 303
C -0.29319 0.77750 1.08047
 C 0.43083 0.70619 -1.07401
 C -0.21934 1.20724 0.00490
 C 0.02345 -0.50384 1.77865
 C -0.15483 -0.45976 -1.78235
 F -0.87841 1.63751 1.81630
 F 1.68453 1.35636 -1.80474
 H -0.85733 -1.05261 1.79290
 H -0.99767 -0.93323 -1.17719
 H 0.84268 -1.07732 1.30305
 H 0.68326 -1.11852 -1.93867
 H 0.26917 -0.33354 2.77616
 H -0.53315 -0.20598 -2.77547
13
bifur_IRC_Cartesians_MW_output/new_data/bifur_traj4_Cartesians_MW point 304
C -0.29446 0.77762 1.08049
 C 0.43211 0.70607 -1.07400
 C -0.21932 1.20723 0.00492
 C 0.02377 -0.50392 1.77864
 C -0.15515 -0.45968 -1.78236
 F -0.88294 1.63801 1.81632
 F 1.68903 1.35586 -1.80472
 H -0.85708 -1.05282 1.79398
 H -0.99792 -0.93302 -1.17610
 H 0.84296 -1.07725 1.30193
 H 0.68298 -1.11860 -1.93979
 H 0.27058 -0.33376 2.77616
 H -0.53457 -0.20575 -2.77547
13
bifur_IRC_Cartesians_MW_output/new_data/bifur_traj4_Cartesians_MW point 305
C -0.29581 0.77776 1.08050
 C 0.43347 0.70593 -1.07398
 C -0.21931 1.20723 0.00494
 C 0.02410 -0.50400 1.77863
 C -0.15548 -0.45960 -1.78237
 F -0.88775 1.63854 1.81635
 F 1.69382 1.35533 -1.80469
 H -0.85682 -1.05304 1.79513
 H -0.99818 -0.93279 -1.17495
 H 0.84326 -1.07717 1.30074
 H 0.68268 -1.11868 -1.94099
 H 0.27208 -0.33400 2.77616
 H -0.53607 -0.20551 -2.77547
13
bifur_IRC_Cartesians_MW_output/new_data/bifur_traj4_Cartesians_MW point 306
C -0.29719 0.77790 1.08052
 C 0.43485 0.70579 -1.07397
 C -0.21929 1.20723 0.00495
 C 0.02444 -0.50408 1.77863
 C -0.15582 -0.45952 -1.78238
 F -0.89264 1.63908 1.81638
 F 1.69869 1.35479 -1.80466
 H -0.85655 -1.05326 1.79631
 H -0.99845 -0.93256 -1.17378
 H 0.84357 -1.07710 1.29953
 H 0.68238 -1.11876 -1.94221
 H 0.27361 -0.33424 2.77616
 H -0.53760 -0.20527 -2.77547
13
bifur_IRC_Cartesians_MW_output/new_data/bifur_traj4_Cartesians_MW point 307
C -0.29854 0.77803 1.08053
 C 0.43620 0.70566 -1.07396
 C -0.21927 1.20722 0.00497
 C 0.02478 -0.50416 1.77862
 C -0.15615 -0.45944 -1.78239
 F -0.89743 1.63961 1.81641
 F 1.70347 1.35426 -1.80464
 H -0.85629 -1.05348 1.79745
 H -0.99871 -0.93234 -1.17263
 H 0.84386 -1.07702 1.29835
 H 0.68208 -1.11884 -1.94340
 H 0.27511 -0.33447 2.77616
 H -0.53911 -0.20503 -2.77548
13
bifur_IRC_Cartesians_MW_output/new_data/bifur_traj4_Cartesians_MW point 308
C -0.29980 0.77816 1.08054
 C 0.43748 0.70553 -1.07395
 C -0.21925 1.20722 0.00499
 C 0.02509 -0.50424 1.77861
 C -0.15647 -0.45936 -1.78240
 F -0.90194 1.64011 1.81644
 F 1.70796 1.35377 -1.80461
 H -0.85604 -1.05369 1.79853
 H -0.99896 -0.93213 -1.17155
 H 0.84414 -1.07695 1.29723
 H 0.68180 -1.11891 -1.94452
 H 0.27652 -0.33470 2.77617
 H -0.54052 -0.20481 -2.77548
13
bifur_IRC_Cartesians_MW_output/new_data/bifur_traj4_Cartesians_MW point 309
C -0.29980 0.77816 1.08054
 C 0.43748 0.70553 -1.07395
 C -0.21925 1.20722 0.00499
 C 0.02509 -0.50424 1.77861
 C -0.15647 -0.45936 -1.78240
 F -0.90194 1.64011 1.81644
 F 1.70796 1.35377 -1.80461
 H -0.85604 -1.05369 1.79853
 H -0.99896 -0.93213 -1.17155
 H 0.84414 -1.07695 1.29723
 H 0.68180 -1.11891 -1.94452
 H 0.27652 -0.33470 2.77617
 H -0.54052 -0.20481 -2.77548
13
bifur_IRC_Cartesians_MW_output/new_data/bifur_traj4_Cartesians_MW point 310
C -0.30187 0.77836 1.08057
 C 0.43955 0.70532 -1.07393
 C -0.21922 1.20722 0.00501
 C 0.02560 -0.50436 1.77860
 C -0.15698 -0.45924 -1.78242
 F -0.90929 1.64092 1.81648
 F 1.71527 1.35296 -1.80457
 H -0.85564 -1.05403 1.80029
 H -0.99936 -0.93179 -1.16979
 H 0.84460 -1.07683 1.29542
 H 0.68134 -1.11903 -1.94634
 H 0.27881 -0.33506 2.77617
 H -0.54282 -0.20444 -2.77548
13
bifur_IRC_Cartesians_MW_output/new_data/bifur_traj4_Cartesians_MW point 311
C -0.30259 0.77843 1.08057
 C 0.44027 0.70525 -1.07393
 C -0.21922 1.20722 0.00502
 C 0.02578 -0.50440 1.77860
 C -0.15715 -0.45919 -1.78242
 F -0.91184 1.64120 1.81650
 F 1.71781 1.35267 -1.80456
 H -0.85550 -1.05414 1.80091
 H -0.99951 -0.93167 -1.16918
 H 0.84476 -1.07679 1.29478
 H 0.68118 -1.11908 -1.94698
 H 0.27961 -0.33519 2.77617
 H -0.54362 -0.20432 -2.77548
13
bifur_IRC_Cartesians_MW_output/new_data/bifur_traj4_Cartesians_MW point 312
C -0.30310 0.77849 1.08058
 C 0.44079 0.70520 -1.07392
 C -0.21921 1.20721 0.00503
 C 0.02591 -0.50444 1.77860
 C -0.15728 -0.45916 -1.78243
 F -0.91368 1.64140 1.81651
 F 1.71964 1.35247 -1.80455
 H -0.85540 -1.05423 1.80135
 H -0.99961 -0.93158 -1.16874
 H 0.84487 -1.07676 1.29433
 H 0.68107 -1.11911 -1.94744
 H 0.28018 -0.33528 2.77617
 H -0.54419 -0.20422 -2.77548
13
bifur_IRC_Cartesians_MW_output/new_data/bifur_traj4_Cartesians_MW point 313
C -0.30346 0.77852 1.08058
 C 0.44115 0.70516 -1.07392
 C -0.21920 1.20721 0.00503
 C 0.02600 -0.50446 1.77859
 C -0.15737 -0.45914 -1.78243
 F -0.91493 1.64154 1.81652
 F 1.72089 1.35233 -1.80454
 H -0.85533 -1.05429 1.80165
 H -0.99967 -0.93152 -1.16844
 H 0.84495 -1.07674 1.29402
 H 0.68099 -1.11913 -1.94775
 H 0.28057 -0.33534 2.77617
 H -0.54458 -0.20416 -2.77548
13
bifur_IRC_Cartesians_MW_output/new_data/bifur_traj4_Cartesians_MW point 314
C -0.30368 0.77854 1.08059
 C 0.44137 0.70514 -1.07392
 C -0.21920 1.20721 0.00504
 C 0.02605 -0.50447 1.77859
 C -0.15743 -0.45913 -1.78243
 F -0.91573 1.64163 1.81652
 F 1.72169 1.35225 -1.80454
 H -0.85528 -1.05432 1.80184
 H -0.99972 -0.93148 -1.16825
 H 0.84500 -1.07673 1.29382
 H 0.68094 -1.11914 -1.94795
 H 0.28082 -0.33538 2.77617
 H -0.54484 -0.20412 -2.77548
13
bifur_IRC_Cartesians_MW_output/new_data/bifur_traj4_Cartesians_MW point 315
C -0.30381 0.77856 1.08059
 C 0.44151 0.70512 -1.07392
 C -0.21920 1.20721 0.00504
 C 0.02609 -0.50448 1.77859
 C -0.15746 -0.45912 -1.78243
 F -0.91621 1.64168 1.81653
 F 1.72216 1.35219 -1.80453
 H -0.85526 -1.05434 1.80195
 H -0.99974 -0.93146 -1.16813
 H 0.84503 -1.07672 1.29370
 H 0.68091 -1.11915 -1.94806
 H 0.28097 -0.33540 2.77617
 H -0.54498 -0.20410 -2.77548
13
bifur_IRC_Cartesians_MW_output/new_data/bifur_traj4_Cartesians_MW point 316
C -0.30388 0.77856 1.08059
 C 0.44158 0.70512 -1.07392
 C -0.21920 1.20721 0.00504
 C 0.02610 -0.50448 1.77859
 C -0.15747 -0.45911 -1.78243
 F -0.91644 1.64171 1.81653
 F 1.72240 1.35217 -1.80453
 H -0.85525 -1.05436 1.80201
 H -0.99976 -0.93145 -1.16808
 H 0.84504 -1.07672 1.29365
 H 0.68090 -1.11915 -1.94812
 H 0.28104 -0.33541 2.77617
 H -0.54506 -0.20409 -2.77549
13
bifur_IRC_Cartesians_MW_output/new_data/bifur_traj4_Cartesians_MW point 317
C -0.30391 0.77857 1.08059
 C 0.44160 0.70512 -1.07392
 C -0.21920 1.20721 0.00504
 C 0.02611 -0.50448 1.77859
 C -0.15748 -0.45911 -1.78243
 F -0.91653 1.64172 1.81653
 F 1.72248 1.35216 -1.80453
 H -0.85524 -1.05436 1.80203
 H -0.99976 -0.93145 -1.16805
 H 0.84505 -1.07671 1.29362
 H 0.68089 -1.11915 -1.94815
 H 0.28107 -0.33542 2.77617
 H -0.54509 -0.20408 -2.77549
13
bifur_IRC_Cartesians_MW_output/new_data/bifur_traj4_Cartesians_MW point 318
C -0.30391 0.77857 1.08059
 C 0.44161 0.70511 -1.07392
 C -0.21920 1.20721 0.00504
 C 0.02611 -0.50448 1.77859
 C -0.15748 -0.45911 -1.78243
 F -0.91656 1.64172 1.81653
 F 1.72251 1.35215 -1.80453
 H -0.85524 -1.05436 1.80204
 H -0.99976 -0.93145 -1.16805
 H 0.84505 -1.07671 1.29362
 H 0.68089 -1.11915 -1.94815
 H 0.28108 -0.33542 2.77617
 H -0.54510 -0.20408 -2.77549
13
bifur_IRC_Cartesians_MW_output/new_data/bifur_traj4_Cartesians_MW point 319
C -0.30393 0.77857 1.08059
 C 0.44163 0.70511 -1.07392
 C -0.21920 1.20721 0.00504
 C 0.02612 -0.50449 1.77859
 C -0.15749 -0.45911 -1.78243
 F -0.91664 1.64173 1.81653
 F 1.72259 1.35215 -1.80453
 H -0.85523 -1.05436 1.80205
 H -0.99977 -0.93144 -1.16803
 H 0.84505 -1.07671 1.29360
 H 0.68089 -1.11916 -1.94817
 H 0.28110 -0.33542 2.77617
 H -0.54512 -0.20408 -2.77549
13
bifur_IRC_Cartesians_MW_output/new_data/bifur_traj4_Cartesians_MW point 320
C -0.30393 0.77857 1.08059
 C 0.44163 0.70511 -1.07392
 C -0.21920 1.20721 0.00504
 C 0.02612 -0.50449 1.77859
 C -0.15749 -0.45911 -1.78243
 F -0.91664 1.64173 1.81653
 F 1.72259 1.35215 -1.80453
 H -0.85523 -1.05436 1.80205
 H -0.99977 -0.93144 -1.16803
 H 0.84505 -1.07671 1.29360
 H 0.68089 -1.11916 -1.94817
 H 0.28110 -0.33542 2.77617
 H -0.54512 -0.20408 -2.77549
13
bifur_IRC_Cartesians_MW_output/new_data/bifur_traj4_Cartesians_MW point 321
C -0.30415 0.77859 1.08059
 C 0.44184 0.70509 -1.07391
 C -0.21919 1.20721 0.00504
 C 0.02617 -0.50450 1.77859
 C -0.15754 -0.45910 -1.78243
 F -0.91739 1.64181 1.81653
 F 1.72334 1.35206 -1.80453
 H -0.85519 -1.05440 1.80223
 H -0.99981 -0.93141 -1.16785
 H 0.84510 -1.07670 1.29341
 H 0.68084 -1.11917 -1.94836
 H 0.28134 -0.33546 2.77617
 H -0.54535 -0.20404 -2.77549
13
bifur_IRC_Cartesians_MW_output/new_data/bifur_traj4_Cartesians_MW point 322
C -0.30439 0.77861 1.08059
 C 0.44209 0.70507 -1.07391
 C -0.21919 1.20721 0.00504
 C 0.02623 -0.50451 1.77859
 C -0.15760 -0.45908 -1.78244
 F -0.91826 1.64191 1.81654
 F 1.72421 1.35197 -1.80452
 H -0.85515 -1.05444 1.80244
 H -0.99986 -0.93137 -1.16764
 H 0.84516 -1.07669 1.29320
 H 0.68078 -1.11918 -1.94858
 H 0.28161 -0.33550 2.77617
 H -0.54563 -0.20400 -2.77549
13
bifur_IRC_Cartesians_MW_output/new_data/bifur_traj4_Cartesians_MW point 323
C -0.30473 0.77865 1.08060
 C 0.44243 0.70503 -1.07391
 C -0.21919 1.20721 0.00505
 C 0.02631 -0.50453 1.77859
 C -0.15768 -0.45906 -1.78244
 F -0.91945 1.64204 1.81654
 F 1.72539 1.35184 -1.80452
 H -0.85508 -1.05449 1.80273
 H -0.99992 -0.93131 -1.16736
 H 0.84523 -1.07667 1.29290
 H 0.68071 -1.11920 -1.94887
 H 0.28198 -0.33556 2.77617
 H -0.54600 -0.20394 -2.77549
13
bifur_IRC_Cartesians_MW_output/new_data/bifur_traj4_Cartesians_MW point 324
C -0.30511 0.77869 1.08060
 C 0.44281 0.70499 -1.07391
 C -0.21918 1.20721 0.00505
 C 0.02641 -0.50456 1.77859
 C -0.15778 -0.45904 -1.78244
 F -0.92080 1.64219 1.81655
 F 1.72674 1.35169 -1.80451
 H -0.85501 -1.05455 1.80305
 H -1.00000 -0.93125 -1.16703
 H 0.84531 -1.07665 1.29257
 H 0.68063 -1.11922 -1.94921
 H 0.28240 -0.33563 2.77617
 H -0.54642 -0.20387 -2.77549
13
bifur_IRC_Cartesians_MW_output/new_data/bifur_traj4_Cartesians_MW point 325
C -0.30547 0.77872 1.08061
 C 0.44317 0.70496 -1.07390
 C -0.21918 1.20721 0.00506
 C 0.02650 -0.50458 1.77859
 C -0.15787 -0.45902 -1.78244
 F -0.92209 1.64233 1.81656
 F 1.72802 1.35155 -1.80450
 H -0.85494 -1.05461 1.80336
 H -1.00007 -0.93119 -1.16672
 H 0.84539 -1.07662 1.29225
 H 0.68055 -1.11925 -1.94953
 H 0.28281 -0.33569 2.77617
 H -0.54683 -0.20381 -2.77549
13
bifur_IRC_Cartesians_MW_output/new_data/bifur_traj4_Cartesians_MW point 326
C -0.30574 0.77875 1.08061
 C 0.44344 0.70493 -1.07390
 C -0.21917 1.20721 0.00506
 C 0.02656 -0.50459 1.77858
 C -0.15793 -0.45900 -1.78245
 F -0.92306 1.64244 1.81657
 F 1.72898 1.35144 -1.80450
 H -0.85488 -1.05466 1.80359
 H -1.00012 -0.93114 -1.16649
 H 0.84545 -1.07661 1.29201
 H 0.68049 -1.11926 -1.94977
 H 0.28311 -0.33574 2.77617
 H -0.54713 -0.20376 -2.77549
13
bifur_IRC_Cartesians_MW_output/new_data/bifur_traj4_Cartesians_MW point 327
C -0.30584 0.77876 1.08061
 C 0.44355 0.70492 -1.07390
 C -0.21917 1.20721 0.00506
 C 0.02659 -0.50460 1.77858
 C -0.15796 -0.45900 -1.78245
 F -0.92343 1.64248 1.81657
 F 1.72935 1.35140 -1.80450
 H -0.85486 -1.05468 1.80368
 H -1.00014 -0.93112 -1.16640
 H 0.84548 -1.07660 1.29192
 H 0.68046 -1.11927 -1.94986
 H 0.28322 -0.33576 2.77617
 H -0.54725 -0.20374 -2.77549
13
bifur_IRC_Cartesians_MW_output/new_data/bifur_traj4_Cartesians_MW point 328
C -0.30569 0.77874 1.08061
 C 0.44340 0.70494 -1.07390
 C -0.21917 1.20721 0.00506
 C 0.02655 -0.50459 1.77858
 C -0.15792 -0.45900 -1.78245
 F -0.92288 1.64242 1.81657
 F 1.72881 1.35146 -1.80450
 H -0.85489 -1.05465 1.80355
 H -1.00011 -0.93115 -1.16653
 H 0.84544 -1.07661 1.29205
 H 0.68050 -1.11926 -1.94972
 H 0.28305 -0.33573 2.77617
 H -0.54708 -0.20377 -2.77549
13
bifur_IRC_Cartesians_MW_output/new_data/bifur_traj4_Cartesians_MW point 329
C -0.30518 0.77869 1.08060
 C 0.44288 0.70499 -1.07391
 C -0.21918 1.20721 0.00505
 C 0.02642 -0.50456 1.77859
 C -0.15779 -0.45904 -1.78244
 F -0.92105 1.64222 1.81655
 F 1.72699 1.35166 -1.80451
 H -0.85499 -1.05457 1.80311
 H -1.00001 -0.93124 -1.16697
 H 0.84533 -1.07664 1.29251
 H 0.68061 -1.11923 -1.94927
 H 0.28248 -0.33564 2.77617
 H -0.54650 -0.20386 -2.77549
13
bifur_IRC_Cartesians_MW_output/new_data/bifur_traj4_Cartesians_MW point 330
C -0.30420 0.77860 1.08059
 C 0.44190 0.70509 -1.07391
 C -0.21919 1.20721 0.00504
 C 0.02618 -0.50450 1.77859
 C -0.15755 -0.45909 -1.78244
 F -0.91758 1.64183 1.81653
 F 1.72353 1.35204 -1.80453
 H -0.85518 -1.05441 1.80228
 H -0.99982 -0.93140 -1.16780
 H 0.84511 -1.07670 1.29336
 H 0.68083 -1.11917 -1.94841
 H 0.28140 -0.33547 2.77617
 H -0.54542 -0.20403 -2.77549
13
bifur_IRC_Cartesians_MW_output/new_data/bifur_traj4_Cartesians_MW point 331
C -0.30420 0.77860 1.08059
 C 0.44190 0.70509 -1.07391
 C -0.21919 1.20721 0.00504
 C 0.02618 -0.50450 1.77859
 C -0.15755 -0.45909 -1.78244
 F -0.91758 1.64183 1.81653
 F 1.72353 1.35204 -1.80453
 H -0.85518 -1.05441 1.80228
 H -0.99982 -0.93140 -1.16780
 H 0.84511 -1.07670 1.29336
 H 0.68083 -1.11917 -1.94841
 H 0.28140 -0.33547 2.77617
 H -0.54541 -0.20403 -2.77549
13
bifur_IRC_Cartesians_MW_output/new_data/bifur_traj4_Cartesians_MW point 332
C -0.30077 0.77825 1.08056
 C 0.43845 0.70543 -1.07394
 C -0.21924 1.20722 0.00500
 C 0.02533 -0.50430 1.77861
 C -0.15671 -0.45930 -1.78241
 F -0.90537 1.64049 1.81646
 F 1.71137 1.35339 -1.80459
 H -0.85585 -1.05385 1.79936
 H -0.99915 -0.93197 -1.17073
 H 0.84436 -1.07689 1.29638
 H 0.68159 -1.11897 -1.94537
 H 0.27759 -0.33487 2.77617
 H -0.54159 -0.20464 -2.77548
13
bifur_IRC_Cartesians_MW_output/new_data/bifur_traj4_Cartesians_MW point 333
C -0.29844 0.77802 1.08053
 C 0.43610 0.70567 -1.07396
 C -0.21927 1.20722 0.00497
 C 0.02475 -0.50416 1.77862
 C -0.15613 -0.45944 -1.78239
 F -0.89708 1.63957 1.81641
 F 1.70311 1.35430 -1.80464
 H -0.85631 -1.05347 1.79737
 H -0.99869 -0.93236 -1.17271
 H 0.84384 -1.07703 1.29843
 H 0.68210 -1.11883 -1.94331
 H 0.27500 -0.33446 2.77616
 H -0.53899 -0.20505 -2.77548
13
bifur_IRC_Cartesians_MW_output/new_data/bifur_traj4_Cartesians_MW point 334
C -0.29581 0.77776 1.08050
 C 0.43346 0.70593 -1.07398
 C -0.21931 1.20723 0.00494
 C 0.02410 -0.50400 1.77863
 C -0.15548 -0.45960 -1.78237
 F -0.88773 1.63854 1.81635
 F 1.69380 1.35533 -1.80469
 H -0.85682 -1.05304 1.79513
 H -0.99818 -0.93279 -1.17495
 H 0.84326 -1.07718 1.30075
 H 0.68268 -1.11868 -1.94099
 H 0.27208 -0.33400 2.77616
 H -0.53607 -0.20551 -2.77547
13
bifur_IRC_Cartesians_MW_output/new_data/bifur_traj4_Cartesians_MW point 335
C -0.29294 0.77747 1.08047
 C 0.43058 0.70622 -1.07401
 C -0.21934 1.20724 0.00490
 C 0.02339 -0.50383 1.77865
 C -0.15477 -0.45977 -1.78235
 F -0.87753 1.63742 1.81629
 F 1.68365 1.35646 -1.80475
 H -0.85738 -1.05257 1.79269
 H -0.99762 -0.93327 -1.17740
 H 0.84263 -1.07734 1.30327
 H 0.68332 -1.11851 -1.93845
 H 0.26890 -0.33349 2.77616
 H -0.53287 -0.20602 -2.77547
13
bifur_IRC_Cartesians_MW_output/new_data/bifur_traj4_Cartesians_MW point 336
C -0.28988 0.77717 1.08044
 C 0.42750 0.70653 -1.07403
 C -0.21938 1.20724 0.00486
 C 0.02263 -0.50364 1.77866
 C -0.15401 -0.45996 -1.78233
 F -0.86662 1.63621 1.81623
 F 1.67279 1.35766 -1.80481
 H -0.85798 -1.05207 1.79007
 H -0.99702 -0.93378 -1.18001
 H 0.84195 -1.07751 1.30596
 H 0.68399 -1.11833 -1.93574
 H 0.26549 -0.33295 2.77616
 H -0.52946 -0.20656 -2.77546
13
bifur_IRC_Cartesians_MW_output/new_data/bifur_traj4_Cartesians_MW point 337
C -0.28663 0.77684 1.08040
 C 0.42423 0.70685 -1.07406
 C -0.21943 1.20725 0.00482
 C 0.02183 -0.50345 1.77868
 C -0.15321 -0.46016 -1.78231
 F -0.85508 1.63494 1.81616
 F 1.66130 1.35893 -1.80487
 H -0.85861 -1.05154 1.78731
 H -0.99639 -0.93432 -1.18277
 H 0.84124 -1.07770 1.30882
 H 0.68471 -1.11814 -1.93287
 H 0.26189 -0.33238 2.77616
 H -0.52584 -0.20713 -2.77546
13
bifur_IRC_Cartesians_MW_output/new_data/bifur_traj4_Cartesians_MW point 338
C -0.28322 0.77650 1.08037
 C 0.42080 0.70720 -1.07409
 C -0.21947 1.20726 0.00477
 C 0.02098 -0.50324 1.77869
 C -0.15237 -0.46036 -1.78228
 F -0.84293 1.63360 1.81608
 F 1.64920 1.36027 -1.80494
 H -0.85928 -1.05099 1.78440
 H -0.99572 -0.93488 -1.18568
 H 0.84048 -1.07789 1.31182
 H 0.68547 -1.11793 -1.92985
 H 0.25810 -0.33178 2.77615
 H -0.52204 -0.20774 -2.77545
13
bifur_IRC_Cartesians_MW_output/new_data/bifur_traj4_Cartesians_MW point 339
C -0.27965 0.77615 1.08033
 C 0.41721 0.70756 -1.07412
 C -0.21952 1.20727 0.00473
 C 0.02010 -0.50303 1.77871
 C -0.15149 -0.46058 -1.78225
 F -0.83022 1.63220 1.81601
 F 1.63655 1.36167 -1.80500
 H -0.85998 -1.05040 1.78136
 H -0.99502 -0.93548 -1.18873
 H 0.83970 -1.07810 1.31496
 H 0.68626 -1.11772 -1.92669
 H 0.25413 -0.33116 2.77615
 H -0.51806 -0.20837 -2.77545
13
bifur_IRC_Cartesians_MW_output/new_data/bifur_traj4_Cartesians_MW point 340
C -0.27594 0.77577 1.08029
 C 0.41348 0.70793 -1.07415
 C -0.21957 1.20728 0.00468
 C 0.01918 -0.50281 1.77873
 C -0.15057 -0.46080 -1.78223
 F -0.81703 1.63074 1.81593
 F 1.62341 1.36312 -1.80508
 H -0.86070 -1.04980 1.77820
 H -0.99430 -0.93610 -1.19189
 H 0.83888 -1.07831 1.31822
 H 0.68708 -1.11751 -1.92341
 H 0.25001 -0.33051 2.77615
 H -0.51393 -0.20902 -2.77544
13
bifur_IRC_Cartesians_MW_output/new_data/bifur_traj4_Cartesians_MW point 341
C -0.27214 0.77540 1.08025
 C 0.40966 0.70831 -1.07418
 C -0.21962 1.20728 0.00463
 C 0.01823 -0.50258 1.77875
 C -0.14963 -0.46103 -1.78220
 F -0.80350 1.62925 1.81585
 F 1.60994 1.36461 -1.80515
 H -0.86144 -1.04918 1.77496
 H -0.99356 -0.93673 -1.19513
 H 0.83804 -1.07852 1.32157
 H 0.68792 -1.11728 -1.92005
 H 0.24579 -0.32984 2.77615
 H -0.50969 -0.20969 -2.77543
13
bifur_IRC_Cartesians_MW_output/new_data/bifur_traj4_Cartesians_MW point 342
C -0.27214 0.77540 1.08025
 C 0.40966 0.70831 -1.07418
 C -0.21962 1.20728 0.00463
 C 0.01823 -0.50258 1.77875
 C -0.14963 -0.46103 -1.78220
 F -0.80350 1.62925 1.81585
 F 1.60994 1.36461 -1.80515
 H -0.86144 -1.04918 1.77496
 H -0.99356 -0.93673 -1.19513
 H 0.83804 -1.07852 1.32157
 H 0.68792 -1.11728 -1.92005
 H 0.24579 -0.32984 2.77615
 H -0.50969 -0.20969 -2.77543
13
bifur_IRC_Cartesians_MW_output/new_data/bifur_traj4_Cartesians_MW point 343
C -0.26457 0.77464 1.08017
 C 0.40205 0.70907 -1.07425
 C -0.21972 1.20730 0.00454
 C 0.01636 -0.50212 1.77879
 C -0.14776 -0.46149 -1.78214
 F -0.77657 1.62628 1.81568
 F 1.58313 1.36758 -1.80530
 H -0.86292 -1.04794 1.76851
 H -0.99208 -0.93799 -1.20158
 H 0.83637 -1.07895 1.32822
 H 0.68959 -1.11684 -1.91336
 H 0.23738 -0.32851 2.77614
 H -0.50126 -0.21103 -2.77542
13
bifur_IRC_Cartesians_MW_output/new_data/bifur_traj4_Cartesians_MW point 344
C -0.26098 0.77428 1.08013
 C 0.39844 0.70944 -1.07428
 C -0.21977 1.20731 0.00449
 C 0.01547 -0.50191 1.77880
 C -0.14687 -0.46170 -1.78212
 F -0.76381 1.62487 1.81561
 F 1.57042 1.36899 -1.80537
 H -0.86362 -1.04736 1.76545
 H -0.99138 -0.93858 -1.20464
 H 0.83558 -1.07916 1.33138
 H 0.69039 -1.11662 -1.91018
 H 0.23340 -0.32788 2.77614
 H -0.49726 -0.21167 -2.77541
13
bifur_IRC_Cartesians_MW_output/new_data/bifur_traj4_Cartesians_MW point 345
C -0.25759 0.77394 1.08010
 C 0.39503 0.70978 -1.07431
 C -0.21981 1.20732 0.00445
 C 0.01463 -0.50171 1.77882
 C -0.14603 -0.46191 -1.78209
 F -0.75175 1.62354 1.81553
 F 1.55842 1.37031 -1.80543
 H -0.86428 -1.04681 1.76256
 H -0.99071 -0.93914 -1.20752
 H 0.83483 -1.07935 1.33436
 H 0.69114 -1.11642 -1.90719
 H 0.22963 -0.32728 2.77614
 H -0.49349 -0.21226 -2.77541
13
bifur_IRC_Cartesians_MW_output/new_data/bifur_traj4_Cartesians_MW point 346
C -0.25439 0.77362 1.08006
 C 0.39181 0.71010 -1.07433
 C -0.21986 1.20733 0.00440
 C 0.01383 -0.50151 1.77884
 C -0.14524 -0.46210 -1.78207
 F -0.74034 1.62228 1.81547
 F 1.54705 1.37157 -1.80550
 H -0.86491 -1.04628 1.75983
 H -0.99009 -0.93968 -1.21026
 H 0.83412 -1.07953 1.33718
 H 0.69185 -1.11623 -1.90435
 H 0.22607 -0.32672 2.77613
 H -0.48991 -0.21283 -2.77540
13
bifur_IRC_Cartesians_MW_output/new_data/bifur_traj4_Cartesians_MW point 347
C -0.25130 0.77332 1.08003
 C 0.38871 0.71041 -1.07436
 C -0.21990 1.20733 0.00437
 C 0.01307 -0.50133 1.77885
 C -0.14448 -0.46229 -1.78205
 F -0.72936 1.62107 1.81540
 F 1.53612 1.37278 -1.80556
 H -0.86551 -1.04578 1.75720
 H -0.98948 -0.94019 -1.21289
 H 0.83344 -1.07971 1.33990
 H 0.69253 -1.11605 -1.90162
 H 0.22264 -0.32618 2.77613
 H -0.48648 -0.21338 -2.77540
13
bifur_IRC_Cartesians_MW_output/new_data/bifur_traj4_Cartesians_MW point 348
C -0.24826 0.77301 1.08000
 C 0.38565 0.71072 -1.07439
 C -0.21994 1.20734 0.00433
 C 0.01231 -0.50115 1.77887
 C -0.14373 -0.46247 -1.78202
 F -0.71853 1.61987 1.81533
 F 1.52534 1.37397 -1.80562
 H -0.86610 -1.04528 1.75461
 H -0.98889 -0.94070 -1.21548
 H 0.83277 -1.07988 1.34257
 H 0.69320 -1.11587 -1.89893
 H 0.21926 -0.32565 2.77613
 H -0.48309 -0.21391 -2.77539
13
bifur_IRC_Cartesians_MW_output/new_data/bifur_traj4_Cartesians_MW point 349
C -0.24517 0.77270 1.07996
 C 0.38254 0.71103 -1.07441
 C -0.21998 1.20735 0.00429
 C 0.01155 -0.50096 1.77888
 C -0.14296 -0.46266 -1.78200
 F -0.70756 1.61866 1.81527
 F 1.51441 1.37518 -1.80568
 H -0.86671 -1.04478 1.75198
 H -0.98829 -0.94121 -1.21811
 H 0.83209 -1.08006 1.34529
 H 0.69389 -1.11569 -1.89620
 H 0.21583 -0.32510 2.77613
 H -0.47965 -0.21446 -2.77539
13
bifur_IRC_Cartesians_MW_output/new_data/bifur_traj4_Cartesians_MW point 350
C -0.24196 0.77238 1.07993
 C 0.37932 0.71135 -1.07444
 C -0.22002 1.20735 0.00425
 C 0.01075 -0.50077 1.77890
 C -0.14217 -0.46285 -1.78198
 F -0.69613 1.61740 1.81520
 F 1.50304 1.37644 -1.80574
 H -0.86733 -1.04426 1.74924
 H -0.98766 -0.94174 -1.22084
 H 0.83138 -1.08024 1.34811
 H 0.69460 -1.11550 -1.89336
 H 0.21227 -0.32454 2.77613
 H -0.47607 -0.21503 -2.77538
13
bifur_IRC_Cartesians_MW_output/new_data/bifur_traj4_Cartesians_MW point 351
C -0.23858 0.77205 1.07989
 C 0.37591 0.71169 -1.07447
 C -0.22007 1.20736 0.00420
 C 0.00991 -0.50056 1.77891
 C -0.14133 -0.46306 -1.78195
 F -0.68408 1.61607 1.81513
 F 1.49104 1.37777 -1.80580
 H -0.86799 -1.04370 1.74635
 H -0.98700 -0.94231 -1.22373
 H 0.83063 -1.08044 1.35109
 H 0.69535 -1.11530 -1.89037
 H 0.20851 -0.32394 2.77612
 H -0.47230 -0.21562 -2.77538
13
bifur_IRC_Cartesians_MW_output/new_data/bifur_traj4_Cartesians_MW point 352
C -0.23501 0.77169 1.07985
 C 0.37233 0.71205 -1.07450
 C -0.22011 1.20737 0.00416
 C 0.00903 -0.50035 1.77893
 C -0.14045 -0.46327 -1.78193
 F -0.67140 1.61467 1.81505
 F 1.47841 1.37917 -1.80587
 H -0.86869 -1.04312 1.74332
 H -0.98630 -0.94290 -1.22677
 H 0.82985 -1.08064 1.35422
 H 0.69613 -1.11509 -1.88721
 H 0.20455 -0.32332 2.77612
 H -0.46833 -0.21625 -2.77537
13
bifur_IRC_Cartesians_MW_output/new_data/bifur_traj4_Cartesians_MW point 353
C -0.23501 0.77169 1.07985
 C 0.37233 0.71205 -1.07450
 C -0.22011 1.20737 0.00416
 C 0.00903 -0.50035 1.77893
 C -0.14045 -0.46327 -1.78193
 F -0.67140 1.61467 1.81505
 F 1.47841 1.37917 -1.80587
 H -0.86869 -1.04312 1.74332
 H -0.98630 -0.94290 -1.22677
 H 0.82985 -1.08064 1.35422
 H 0.69613 -1.11509 -1.88721
 H 0.20455 -0.32332 2.77612
 H -0.46833 -0.21625 -2.77537
13
bifur_IRC_Cartesians_MW_output/new_data/bifur_traj4_Cartesians_MW point 354
C -0.22766 0.77096 1.07978
 C 0.36493 0.71279 -1.07456
 C -0.22021 1.20739 0.00406
 C 0.00720 -0.49991 1.77897
 C -0.13863 -0.46372 -1.78187
 F -0.64523 1.61178 1.81489
 F 1.45236 1.38205 -1.80602
 H -0.87012 -1.04192 1.73705
 H -0.98487 -0.94412 -1.23304
 H 0.82823 -1.08106 1.36069
 H 0.69776 -1.11466 -1.88071
 H 0.19638 -0.32203 2.77612
 H -0.46014 -0.21755 -2.77536
13
bifur_IRC_Cartesians_MW_output/new_data/bifur_traj4_Cartesians_MW point 355
C -0.22404 0.77060 1.07974
 C 0.36130 0.71315 -1.07459
 C -0.22026 1.20740 0.00402
 C 0.00631 -0.49969 1.77898
 C -0.13774 -0.46394 -1.78185
 F -0.63237 1.61037 1.81482
 F 1.43955 1.38347 -1.80609
 H -0.87083 -1.04133 1.73397
 H -0.98416 -0.94472 -1.23612
 H 0.82743 -1.08126 1.36387
 H 0.69856 -1.11445 -1.87751
 H 0.19236 -0.32139 2.77611
 H -0.45611 -0.21819 -2.77535
13
bifur_IRC_Cartesians_MW_output/new_data/bifur_traj4_Cartesians_MW point 356
C -0.22053 0.77024 1.07970
 C 0.35776 0.71351 -1.07462
 C -0.22031 1.20740 0.00397
 C 0.00544 -0.49948 1.77900
 C -0.13687 -0.46415 -1.78182
 F -0.61986 1.60899 1.81474
 F 1.42710 1.38485 -1.80615
 H -0.87152 -1.04076 1.73097
 H -0.98347 -0.94531 -1.23911
 H 0.82665 -1.08146 1.36697
 H 0.69934 -1.11424 -1.87440
 H 0.18846 -0.32077 2.77611
 H -0.45219 -0.21881 -2.77535
13
bifur_IRC_Cartesians_MW_output/new_data/bifur_traj4_Cartesians_MW point 357
C -0.21710 0.76990 1.07966
 C 0.35432 0.71385 -1.07465
 C -0.22035 1.20741 0.00393
 C 0.00459 -0.49928 1.77902
 C -0.13603 -0.46435 -1.78179
 F -0.60768 1.60764 1.81467
 F 1.41497 1.38619 -1.80622
 H -0.87219 -1.04020 1.72805
 H -0.98280 -0.94588 -1.24203
 H 0.82590 -1.08166 1.36998
 H 0.70010 -1.11404 -1.87137
 H 0.18466 -0.32017 2.77611
 H -0.44838 -0.21942 -2.77534
13
bifur_IRC_Cartesians_MW_output/new_data/bifur_traj4_Cartesians_MW point 358
C -0.21374 0.76957 1.07963
 C 0.35094 0.71419 -1.07468
 C -0.22040 1.20742 0.00388
 C 0.00375 -0.49907 1.77903
 C -0.13519 -0.46456 -1.78177
 F -0.59571 1.60632 1.81459
 F 1.40306 1.38751 -1.80629
 H -0.87284 -1.03965 1.72519
 H -0.98215 -0.94643 -1.24490
 H 0.82516 -1.08185 1.37293
 H 0.70084 -1.11384 -1.86840
 H 0.18092 -0.31958 2.77611
 H -0.44463 -0.22001 -2.77534
13
bifur_IRC_Cartesians_MW_output/new_data/bifur_traj4_Cartesians_MW point 359
C -0.21040 0.76923 1.07959
 C 0.34758 0.71453 -1.07471
 C -0.22044 1.20743 0.00384
 C 0.00292 -0.49887 1.77905
 C -0.13437 -0.46476 -1.78175
 F -0.58382 1.60501 1.81452
 F 1.39122 1.38882 -1.80635
 H -0.87349 -1.03911 1.72234
 H -0.98149 -0.94699 -1.24775
 H 0.82442 -1.08204 1.37587
 H 0.70158 -1.11364 -1.86544
 H 0.17721 -0.31900 2.77610
 H -0.44091 -0.22060 -2.77533
13
bifur_IRC_Cartesians_MW_output/new_data/bifur_traj4_Cartesians_MW point 360
C -0.20703 0.76890 1.07956
 C 0.34419 0.71487 -1.07473
 C -0.22049 1.20743 0.00380
 C 0.00209 -0.49867 1.77907
 C -0.13354 -0.46496 -1.78172
 F -0.57185 1.60369 1.81445
 F 1.37929 1.39014 -1.80642
 H -0.87415 -1.03856 1.71947
 H -0.98084 -0.94755 -1.25061
 H 0.82368 -1.08223 1.37883
 H 0.70232 -1.11344 -1.86247
 H 0.17347 -0.31841 2.77610
 H -0.43716 -0.22120 -2.77533
13
bifur_IRC_Cartesians_MW_output/new_data/bifur_traj4_Cartesians_MW point 361
C -0.20361 0.76856 1.07952
 C 0.34075 0.71521 -1.07476
 C -0.22053 1.20744 0.00375
 C 0.00124 -0.49847 1.77908
 C -0.13269 -0.46517 -1.78170
 F -0.55967 1.60234 1.81438
 F 1.36716 1.39148 -1.80648
 H -0.87482 -1.03800 1.71655
 H -0.98017 -0.94812 -1.25353
 H 0.82292 -1.08243 1.38185
 H 0.70308 -1.11324 -1.85944
 H 0.16967 -0.31780 2.77610
 H -0.43334 -0.22180 -2.77532
13
bifur_IRC_Cartesians_MW_output/new_data/bifur_traj4_Cartesians_MW point 362
C -0.20011 0.76821 1.07948
 C 0.33723 0.71556 -1.07479
 C -0.22058 1.20745 0.00371
 C 0.00037 -0.49826 1.77910
 C -0.13182 -0.46538 -1.78167
 F -0.54720 1.60097 1.81430
 F 1.35476 1.39285 -1.80655
 H -0.87550 -1.03743 1.71357
 H -0.97948 -0.94870 -1.25652
 H 0.82215 -1.08263 1.38493
 H 0.70386 -1.11304 -1.85634
 H 0.16578 -0.31719 2.77610
 H -0.42944 -0.22242 -2.77531
13
bifur_IRC_Cartesians_MW_output/new_data/bifur_traj4_Cartesians_MW point 363
C -0.19654 0.76785 1.07945
 C 0.33364 0.71592 -1.07482
 C -0.22063 1.20746 0.00366
 C -0.00051 -0.49804 1.77912
 C -0.13094 -0.46560 -1.78164
 F -0.53451 1.59957 1.81423
 F 1.34211 1.39425 -1.80662
 H -0.87620 -1.03685 1.71053
 H -0.97879 -0.94929 -1.25956
 H 0.82136 -1.08283 1.38807
 H 0.70465 -1.11283 -1.85319
 H 0.16181 -0.31656 2.77609
 H -0.42546 -0.22305 -2.77531
13
bifur_IRC_Cartesians_MW_output/new_data/bifur_traj4_Cartesians_MW point 364
C -0.19654 0.76785 1.07945
 C 0.33364 0.71592 -1.07482
 C -0.22063 1.20746 0.00366
 C -0.00051 -0.49804 1.77912
 C -0.13094 -0.46560 -1.78164
 F -0.53451 1.59957 1.81423
 F 1.34211 1.39425 -1.80662
 H -0.87620 -1.03685 1.71053
 H -0.97879 -0.94929 -1.25956
 H 0.82136 -1.08283 1.38807
 H 0.70465 -1.11283 -1.85319
 H 0.16181 -0.31656 2.77609
 H -0.42546 -0.22305 -2.77531
13
bifur_IRC_Cartesians_MW_output/new_data/bifur_traj4_Cartesians_MW point 365
C -0.18941 0.76714 1.07937
 C 0.32647 0.71664 -1.07488
 C -0.22072 1.20747 0.00357
 C -0.00228 -0.49762 1.77915
 C -0.12918 -0.46603 -1.78159
 F -0.50913 1.59677 1.81407
 F 1.31685 1.39705 -1.80676
 H -0.87759 -1.03569 1.70445
 H -0.97739 -0.95048 -1.26564
 H 0.81979 -1.08324 1.39434
 H 0.70622 -1.11241 -1.84688
 H 0.15389 -0.31531 2.77609
 H -0.41752 -0.22431 -2.77530
13
bifur_IRC_Cartesians_MW_output/new_data/bifur_traj4_Cartesians_MW point 366
C -0.18597 0.76680 1.07933
 C 0.32301 0.71699 -1.07491
 C -0.22077 1.20748 0.00353
 C -0.00313 -0.49741 1.77917
 C -0.12833 -0.46623 -1.78157
 F -0.49689 1.59542 1.81400
 F 1.30466 1.39840 -1.80683
 H -0.87826 -1.03512 1.70152
 H -0.97672 -0.95105 -1.26857
 H 0.81903 -1.08343 1.39736
 H 0.70699 -1.11220 -1.84384
 H 0.15007 -0.31471 2.77609
 H -0.41369 -0.22492 -2.77529
13
bifur_IRC_Cartesians_MW_output/new_data/bifur_traj4_Cartesians_MW point 367
C -0.18263 0.76646 1.07930
 C 0.31965 0.71732 -1.07494
 C -0.22081 1.20749 0.00349
 C -0.00396 -0.49721 1.77919
 C -0.12750 -0.46644 -1.78154
 F -0.48501 1.59411 1.81393
 F 1.29283 1.39970 -1.80689
 H -0.87892 -1.03458 1.69867
 H -0.97607 -0.95161 -1.27141
 H 0.81829 -1.08362 1.40030
 H 0.70772 -1.11201 -1.84088
 H 0.14636 -0.31412 2.77608
 H -0.40997 -0.22551 -2.77529
13
bifur_IRC_Cartesians_MW_output/new_data/bifur_traj4_Cartesians_MW point 368
C -0.17933 0.76613 1.07926
 C 0.31634 0.71765 -1.07497
 C -0.22086 1.20750 0.00344
 C -0.00478 -0.49701 1.77920
 C -0.12669 -0.46664 -1.78152
 F -0.47327 1.59281 1.81386
 F 1.28115 1.40100 -1.80696
 H -0.87956 -1.03404 1.69586
 H -0.97542 -0.95215 -1.27422
 H 0.81756 -1.08381 1.40320
 H 0.70845 -1.11181 -1.83797
 H 0.14270 -0.31354 2.77608
 H -0.40629 -0.22609 -2.77528
13
bifur_IRC_Cartesians_MW_output/new_data/bifur_traj4_Cartesians_MW point 369
C -0.17598 0.76580 1.07923
 C 0.31297 0.71799 -1.07500
 C -0.22090 1.20751 0.00340
 C -0.00561 -0.49681 1.77922
 C -0.12586 -0.46684 -1.78149
 F -0.46135 1.59150 1.81379
 F 1.26928 1.40231 -1.80702
 H -0.88021 -1.03350 1.69301
 H -0.97477 -0.95271 -1.27708
 H 0.81682 -1.08400 1.40615
 H 0.70919 -1.11161 -1.83500
 H 0.13898 -0.31295 2.77608
 H -0.40256 -0.22668 -2.77527
13
bifur_IRC_Cartesians_MW_output/new_data/bifur_traj4_Cartesians_MW point 370
C -0.17246 0.76545 1.07919
 C 0.30943 0.71834 -1.07503
 C -0.22095 1.20751 0.00336
 C -0.00648 -0.49660 1.77924
 C -0.12499 -0.46705 -1.78147
 F -0.44882 1.59011 1.81371
 F 1.25680 1.40369 -1.80709
 H -0.88090 -1.03292 1.69001
 H -0.97408 -0.95330 -1.28008
 H 0.81605 -1.08420 1.40925
 H 0.70997 -1.11141 -1.83189
 H 0.13507 -0.31233 2.77608
 H -0.39864 -0.22730 -2.77527
13
bifur_IRC_Cartesians_MW_output/new_data/bifur_traj4_Cartesians_MW point 371
C -0.16864 0.76507 1.07915
 C 0.30559 0.71873 -1.07506
 C -0.22100 1.20752 0.00331
 C -0.00743 -0.49637 1.77926
 C -0.12405 -0.46728 -1.78144
 F -0.43523 1.58861 1.81363
 F 1.24327 1.40519 -1.80716
 H -0.88165 -1.03230 1.68675
 H -0.97333 -0.95393 -1.28334
 H 0.81520 -1.08442 1.41261
 H 0.71082 -1.11118 -1.82851
 H 0.13082 -0.31166 2.77607
 H -0.39438 -0.22798 -2.77526
13
bifur_IRC_Cartesians_MW_output/new_data/bifur_traj4_Cartesians_MW point 372
C -0.16439 0.76464 1.07910
 C 0.30132 0.71916 -1.07509
 C -0.22105 1.20753 0.00325
 C -0.00848 -0.49611 1.77928
 C -0.12300 -0.46754 -1.78141
 F -0.42012 1.58695 1.81354
 F 1.22823 1.40685 -1.80725
 H -0.88247 -1.03161 1.68313
 H -0.97250 -0.95464 -1.28695
 H 0.81427 -1.08466 1.41634
 H 0.71176 -1.11093 -1.82475
 H 0.12611 -0.31092 2.77607
 H -0.38965 -0.22873 -2.77526
13
bifur_IRC_Cartesians_MW_output/new_data/bifur_traj4_Cartesians_MW point 373
C -0.15962 0.76417 1.07905
 C 0.29652 0.71964 -1.07514
 C -0.22112 1.20754 0.00319
 C -0.00967 -0.49583 1.77930
 C -0.12182 -0.46783 -1.78137
 F -0.40314 1.58507 1.81343
 F 1.21132 1.40872 -1.80734
 H -0.88341 -1.03083 1.67906
 H -0.97157 -0.95543 -1.29102
 H 0.81321 -1.08493 1.42054
 H 0.71281 -1.11065 -1.82053
 H 0.12081 -0.31008 2.77607
 H -0.38433 -0.22957 -2.77525
13
bifur_IRC_Cartesians_MW_output/new_data/bifur_traj4_Cartesians_MW point 374
C -0.15428 0.76363 1.07900
 C 0.29115 0.72017 -1.07518
 C -0.22119 1.20755 0.00312
 C -0.01099 -0.49551 1.77933
 C -0.12050 -0.46815 -1.78133
 F -0.38414 1.58298 1.81332
 F 1.19240 1.41082 -1.80744
 H -0.88445 -1.02996 1.67451
 H -0.97053 -0.95632 -1.29557
 H 0.81204 -1.08524 1.42524
 H 0.71400 -1.11033 -1.81581
 H 0.11487 -0.30914 2.77607
 H -0.37838 -0.23052 -2.77524
13
bifur_IRC_Cartesians_MW_output/new_data/bifur_traj4_Cartesians_MW point 375
C -0.15428 0.76363 1.07900
 C 0.29115 0.72017 -1.07518
 C -0.22119 1.20755 0.00312
 C -0.01099 -0.49551 1.77933
 C -0.12050 -0.46815 -1.78133
 F -0.38414 1.58298 1.81332
 F 1.19240 1.41082 -1.80744
 H -0.88445 -1.02996 1.67451
 H -0.97053 -0.95632 -1.29557
 H 0.81204 -1.08524 1.42524
 H 0.71400 -1.11033 -1.81581
 H 0.11487 -0.30914 2.77607
 H -0.37838 -0.23052 -2.77524
13
bifur_IRC_Cartesians_MW_output/new_data/bifur_traj4_Cartesians_MW point 376
C -0.14209 0.76242 1.07887
 C 0.27889 0.72140 -1.07528
 C -0.22135 1.20758 0.00297
 C -0.01401 -0.49478 1.77939
 C -0.11748 -0.46888 -1.78124
 F -0.34076 1.57819 1.81306
 F 1.14921 1.41560 -1.80768
 H -0.88683 -1.02797 1.66412
 H -0.96815 -0.95834 -1.30596
 H 0.80935 -1.08593 1.43596
 H 0.71669 -1.10962 -1.80503
 H 0.10133 -0.30700 2.77606
 H -0.36480 -0.23267 -2.77522
13
bifur_IRC_Cartesians_MW_output/new_data/bifur_traj4_Cartesians_MW point 377
C -0.13540 0.76175 1.07879
 C 0.27217 0.72207 -1.07534
 C -0.22144 1.20760 0.00288
 C -0.01567 -0.49438 1.77942
 C -0.11583 -0.46929 -1.78119
 F -0.31697 1.57557 1.81292
 F 1.12552 1.41822 -1.80781
 H -0.88813 -1.02688 1.65843
 H -0.96684 -0.95946 -1.31166
 H 0.80787 -1.08631 1.44184
 H 0.71817 -1.10922 -1.79911
 H 0.09391 -0.30583 2.77605
 H -0.35735 -0.23385 -2.77521
13
bifur_IRC_Cartesians_MW_output/new_data/bifur_traj4_Cartesians_MW point 378
C -0.12839 0.76105 1.07872
 C 0.26512 0.72278 -1.07540
 C -0.22153 1.20761 0.00279
 C -0.01741 -0.49396 1.77945
 C -0.11410 -0.46971 -1.78114
 F -0.29204 1.57282 1.81277
 F 1.10070 1.42097 -1.80795
 H -0.88950 -1.02573 1.65245
 H -0.96547 -0.96062 -1.31763
 H 0.80633 -1.08671 1.44801
 H 0.71972 -1.10881 -1.79292
 H 0.08612 -0.30460 2.77605
 H -0.34954 -0.23509 -2.77520
13
bifur_IRC_Cartesians_MW_output/new_data/bifur_traj4_Cartesians_MW point 379
C -0.12106 0.76032 1.07864
 C 0.25775 0.72352 -1.07546
 C -0.22163 1.20763 0.00270
 C -0.01923 -0.49352 1.77949
 C -0.11229 -0.47015 -1.78109
 F -0.26595 1.56994 1.81261
 F 1.07472 1.42384 -1.80809
 H -0.89093 -1.02454 1.64620
 H -0.96404 -0.96184 -1.32388
 H 0.80471 -1.08713 1.45446
 H 0.72135 -1.10838 -1.78643
 H 0.07798 -0.30331 2.77604
 H -0.34137 -0.23638 -2.77518
13
bifur_IRC_Cartesians_MW_output/new_data/bifur_traj4_Cartesians_MW point 380
C -0.11335 0.75955 1.07856
 C 0.25000 0.72429 -1.07553
 C -0.22173 1.20765 0.00260
 C -0.02114 -0.49305 1.77953
 C -0.11038 -0.47062 -1.78103
 F -0.23852 1.56691 1.81244
 F 1.04741 1.42686 -1.80824
 H -0.89244 -1.02328 1.63964
 H -0.96253 -0.96312 -1.33045
 H 0.80301 -1.08757 1.46124
 H 0.72305 -1.10792 -1.77962
 H 0.06942 -0.30195 2.77604
 H -0.33279 -0.23774 -2.77517
13
bifur_IRC_Cartesians_MW_output/new_data/bifur_traj4_Cartesians_MW point 381
C -0.10521 0.75874 1.07847
 C 0.24181 0.72511 -1.07559
 C -0.22184 1.20767 0.00250
 C -0.02316 -0.49256 1.77957
 C -0.10837 -0.47111 -1.78097
 F -0.20954 1.56371 1.81227
 F 1.01855 1.43006 -1.80840
 H -0.89403 -1.02195 1.63269
 H -0.96094 -0.96447 -1.33739
 H 0.80121 -1.08803 1.46840
 H 0.72485 -1.10744 -1.77241
 H 0.06037 -0.30052 2.77603
 H -0.32371 -0.23918 -2.77516
13
bifur_IRC_Cartesians_MW_output/new_data/bifur_traj4_Cartesians_MW point 382
C -0.09657 0.75787 1.07838
 C 0.23312 0.72598 -1.07567
 C -0.22196 1.20769 0.00238
 C -0.02530 -0.49205 1.77961
 C -0.10623 -0.47163 -1.78091
 F -0.17881 1.56032 1.81208
 F 0.98796 1.43344 -1.80857
 H -0.89571 -1.02054 1.62533
 H -0.95925 -0.96591 -1.34476
 H 0.79931 -1.08853 1.47600
 H 0.72676 -1.10693 -1.76477
 H 0.05077 -0.29901 2.77603
 H -0.31409 -0.24071 -2.77514
13
bifur_IRC_Cartesians_MW_output/new_data/bifur_traj4_Cartesians_MW point 383
C -0.08746 0.75697 1.07828
 C 0.22396 0.72690 -1.07574
 C -0.22208 1.20771 0.00227
 C -0.02756 -0.49150 1.77965
 C -0.10398 -0.47218 -1.78084
 F -0.14639 1.55675 1.81189
 F 0.95568 1.43701 -1.80874
 H -0.89749 -1.01906 1.61757
 H -0.95747 -0.96742 -1.35252
 H 0.79730 -1.08904 1.48401
 H 0.72878 -1.10640 -1.75671
 H 0.04066 -0.29741 2.77602
 H -0.30394 -0.24232 -2.77513
13
bifur_IRC_Cartesians_MW_output/new_data/bifur_traj4_Cartesians_MW point 384
C -0.07800 0.75602 1.07818
 C 0.21445 0.72785 -1.07582
 C -0.22220 1.20773 0.00215
 C -0.02990 -0.49093 1.77970
 C -0.10164 -0.47275 -1.78077
 F -0.11273 1.55303 1.81169
 F 0.92216 1.44072 -1.80893
 H -0.89934 -1.01752 1.60951
 H -0.95563 -0.96900 -1.36058
 H 0.79521 -1.08958 1.49233
 H 0.73087 -1.10584 -1.74835
 H 0.03015 -0.29575 2.77601
 H -0.29340 -0.24399 -2.77511
13
bifur_IRC_Cartesians_MW_output/new_data/bifur_traj4_Cartesians_MW point 385
C -0.06845 0.75507 1.07808
 C 0.20485 0.72881 -1.07591
 C -0.22233 1.20775 0.00202
 C -0.03227 -0.49036 1.77975
 C -0.09928 -0.47333 -1.78070
 F -0.07876 1.54928 1.81148
 F 0.88835 1.44447 -1.80911
 H -0.90120 -1.01596 1.60137
 H -0.95376 -0.97058 -1.36872
 H 0.79310 -1.09013 1.50073
 H 0.73298 -1.10528 -1.73990
 H 0.01954 -0.29407 2.77601
 H -0.28276 -0.24568 -2.77510
13
bifur_IRC_Cartesians_MW_output/new_data/bifur_traj4_Cartesians_MW point 386
C -0.06845 0.75507 1.07808
 C 0.20485 0.72881 -1.07591
 C -0.22233 1.20775 0.00202
 C -0.03227 -0.49036 1.77975
 C -0.09928 -0.47333 -1.78070
 F -0.07876 1.54928 1.81148
 F 0.88835 1.44447 -1.80911
 H -0.90120 -1.01596 1.60137
 H -0.95376 -0.97058 -1.36872
 H 0.79310 -1.09013 1.50073
 H 0.73298 -1.10528 -1.73990
 H 0.01954 -0.29407 2.77601
 H -0.28276 -0.24568 -2.77510
13
bifur_IRC_Cartesians_MW_output/new_data/bifur_traj4_Cartesians_MW point 387
C -0.05080 0.75331 1.07789
 C 0.18710 0.73059 -1.07605
 C -0.22257 1.20779 0.00180
 C -0.03665 -0.48930 1.77983
 C -0.09492 -0.47440 -1.78057
 F -0.01594 1.54235 1.81110
 F 0.82579 1.45139 -1.80946
 H -0.90465 -1.01308 1.58632
 H -0.95031 -0.97352 -1.38377
 H 0.78921 -1.09113 1.51626
 H 0.73689 -1.10424 -1.72429
 H -0.00007 -0.29097 2.77599
 H -0.26309 -0.24880 -2.77507
13
bifur_IRC_Cartesians_MW_output/new_data/bifur_traj4_Cartesians_MW point 388
C -0.04346 0.75257 1.07781
 C 0.17972 0.73133 -1.07612
 C -0.22266 1.20781 0.00170
 C -0.03847 -0.48886 1.77987
 C -0.09311 -0.47484 -1.78052
 F 0.01016 1.53947 1.81095
 F 0.79981 1.45426 -1.80960
 H -0.90608 -1.01188 1.58007
 H -0.94888 -0.97474 -1.39002
 H 0.78759 -1.09155 1.52271
 H 0.73851 -1.10380 -1.71780
 H -0.00822 -0.28968 2.77599
 H -0.25492 -0.25009 -2.77506
13
bifur_IRC_Cartesians_MW_output/new_data/bifur_traj4_Cartesians_MW point 389
C -0.03728 0.75196 1.07775
 C 0.17351 0.73195 -1.07617
 C -0.22275 1.20782 0.00163
 C -0.04000 -0.48849 1.77990
 C -0.09158 -0.47521 -1.78047
 F 0.03214 1.53705 1.81081
 F 0.77792 1.45669 -1.80972
 H -0.90729 -1.01088 1.57481
 H -0.94767 -0.97576 -1.39528
 H 0.78623 -1.09190 1.52815
 H 0.73988 -1.10344 -1.71234
 H -0.01508 -0.28860 2.77598
 H -0.24803 -0.25118 -2.77505
13
bifur_IRC_Cartesians_MW_output/new_data/bifur_traj4_Cartesians_MW point 390
C -0.03214 0.75144 1.07769
 C 0.16833 0.73247 -1.07621
 C -0.22281 1.20783 0.00156
 C -0.04127 -0.48818 1.77992
 C -0.09031 -0.47552 -1.78043
 F 0.05046 1.53503 1.81070
 F 0.75968 1.45870 -1.80982
 H -0.90829 -1.01004 1.57042
 H -0.94667 -0.97662 -1.39967
 H 0.78509 -1.09220 1.53268
 H 0.74102 -1.10314 -1.70778
 H -0.02080 -0.28769 2.77598
 H -0.24230 -0.25209 -2.77504
13
bifur_IRC_Cartesians_MW_output/new_data/bifur_traj4_Cartesians_MW point 391
C -0.02787 0.75102 1.07765
 C 0.16405 0.73290 -1.07625
 C -0.22287 1.20784 0.00151
 C -0.04233 -0.48793 1.77994
 C -0.08925 -0.47578 -1.78040
 F 0.06563 1.53335 1.81061
 F 0.74457 1.46038 -1.80990
 H -0.90913 -1.00934 1.56679
 H -0.94583 -0.97733 -1.40330
 H 0.78415 -1.09244 1.53643
 H 0.74196 -1.10288 -1.70401
 H -0.02553 -0.28694 2.77598
 H -0.23755 -0.25285 -2.77503
13
bifur_IRC_Cartesians_MW_output/new_data/bifur_traj4_Cartesians_MW point 392
C -0.02443 0.75068 1.07761
 C 0.16059 0.73324 -1.07628
 C -0.22292 1.20785 0.00146
 C -0.04319 -0.48772 1.77996
 C -0.08840 -0.47599 -1.78038
 F 0.07788 1.53200 1.81054
 F 0.73238 1.46172 -1.80997
 H -0.90980 -1.00878 1.56385
 H -0.94516 -0.97790 -1.40624
 H 0.78339 -1.09263 1.53945
 H 0.74272 -1.10268 -1.70097
 H -0.02936 -0.28634 2.77598
 H -0.23371 -0.25345 -2.77502
13
bifur_IRC_Cartesians_MW_output/new_data/bifur_traj4_Cartesians_MW point 393
C -0.02183 0.75042 1.07758
 C 0.15797 0.73350 -1.07630
 C -0.22295 1.20786 0.00143
 C -0.04383 -0.48756 1.77997
 C -0.08776 -0.47615 -1.78036
 F 0.08711 1.53098 1.81048
 F 0.72319 1.46274 -1.81002
 H -0.91030 -1.00836 1.56164
 H -0.94465 -0.97833 -1.40845
 H 0.78282 -1.09278 1.54174
 H 0.74330 -1.10253 -1.69867
 H -0.03224 -0.28588 2.77597
 H -0.23082 -0.25391 -2.77502
13
bifur_IRC_Cartesians_MW_output/new_data/bifur_traj4_Cartesians_MW point 394
C -0.02009 0.75024 1.07757
 C 0.15622 0.73368 -1.07631
 C -0.22297 1.20786 0.00141
 C -0.04426 -0.48746 1.77998
 C -0.08733 -0.47625 -1.78035
 F 0.09332 1.53030 1.81044
 F 0.71701 1.46343 -1.81005
 H -0.91064 -1.00807 1.56015
 H -0.94431 -0.97862 -1.40994
 H 0.78243 -1.09288 1.54327
 H 0.74368 -1.10243 -1.69713
 H -0.03418 -0.28558 2.77597
 H -0.22888 -0.25422 -2.77502
13
bifur_IRC_Cartesians_MW_output/new_data/bifur_traj4_Cartesians_MW point 395
C -0.01906 0.75014 1.07756
 C 0.15519 0.73378 -1.07632
 C -0.22299 1.20786 0.00139
 C -0.04452 -0.48740 1.77999
 C -0.08708 -0.47631 -1.78034
 F 0.09697 1.52990 1.81042
 F 0.71337 1.46383 -1.81007
 H -0.91084 -1.00790 1.55928
 H -0.94411 -0.97879 -1.41081
 H 0.78221 -1.09294 1.54417
 H 0.74391 -1.10237 -1.69622
 H -0.03532 -0.28540 2.77597
 H -0.22774 -0.25440 -2.77502
13
bifur_IRC_Cartesians_MW_output/new_data/bifur_traj4_Cartesians_MW point 396
C -0.01847 0.75008 1.07755
 C 0.15459 0.73384 -1.07633
 C -0.22300 1.20787 0.00138
 C -0.04466 -0.48736 1.77999
 C -0.08693 -0.47635 -1.78033
 F 0.09908 1.52966 1.81041
 F 0.71127 1.46406 -1.81009
 H -0.91096 -1.00781 1.55878
 H -0.94400 -0.97889 -1.41132
 H 0.78207 -1.09297 1.54470
 H 0.74404 -1.10233 -1.69570
 H -0.03597 -0.28529 2.77597
 H -0.22707 -0.25451 -2.77501
13
bifur_IRC_Cartesians_MW_output/new_data/bifur_traj4_Cartesians_MW point 397
C -0.01847 0.75008 1.07755
 C 0.15459 0.73384 -1.07633
 C -0.22300 1.20787 0.00138
 C -0.04466 -0.48736 1.77999
 C -0.08693 -0.47635 -1.78033
 F 0.09908 1.52966 1.81041
 F 0.71128 1.46406 -1.81009
 H -0.91096 -1.00781 1.55878
 H -0.94400 -0.97889 -1.41131
 H 0.78207 -1.09297 1.54469
 H 0.74404 -1.10233 -1.69570
 H -0.03597 -0.28529 2.77597
 H -0.22708 -0.25451 -2.77501
13
bifur_IRC_Cartesians_MW_output/new_data/bifur_traj4_Cartesians_MW point 398
C -0.01706 0.74994 1.07753
 C 0.15318 0.73398 -1.07634
 C -0.22301 1.20787 0.00137
 C -0.04501 -0.48728 1.78000
 C -0.08658 -0.47643 -1.78032
 F 0.10409 1.52911 1.81038
 F 0.70628 1.46461 -1.81011
 H -0.91124 -1.00758 1.55757
 H -0.94372 -0.97913 -1.41252
 H 0.78176 -1.09305 1.54593
 H 0.74435 -1.10225 -1.69445
 H -0.03754 -0.28504 2.77597
 H -0.22551 -0.25476 -2.77501
13
bifur_IRC_Cartesians_MW_output/new_data/bifur_traj4_Cartesians_MW point 399
C -0.01554 0.74979 1.07752
 C 0.15164 0.73414 -1.07635
 C -0.22303 1.20787 0.00135
 C -0.04539 -0.48719 1.78000
 C -0.08620 -0.47653 -1.78031
 F 0.10953 1.52851 1.81035
 F 0.70087 1.46521 -1.81014
 H -0.91153 -1.00733 1.55627
 H -0.94342 -0.97938 -1.41382
 H 0.78143 -1.09314 1.54728
 H 0.74469 -1.10216 -1.69310
 H -0.03924 -0.28478 2.77597
 H -0.22380 -0.25503 -2.77501
13
bifur_IRC_Cartesians_MW_output/new_data/bifur_traj4_Cartesians_MW point 400
C -0.01317 0.74955 1.07749
 C 0.14926 0.73438 -1.07637
 C -0.22307 1.20788 0.00132
 C -0.04598 -0.48704 1.78002
 C -0.08562 -0.47667 -1.78029
 F 0.11795 1.52758 1.81030
 F 0.69249 1.46614 -1.81019
 H -0.91200 -1.00694 1.55426
 H -0.94296 -0.97977 -1.41583
 H 0.78090 -1.09328 1.54936
 H 0.74522 -1.10202 -1.69101
 H -0.04186 -0.28436 2.77597
 H -0.22117 -0.25544 -2.77501
13
bifur_IRC_Cartesians_MW_output/new_data/bifur_traj4_Cartesians_MW point 401
C -0.00995 0.74923 1.07746
 C 0.14603 0.73470 -1.07640
 C -0.22311 1.20789 0.00128
 C -0.04677 -0.48685 1.78003
 C -0.08482 -0.47686 -1.78027
 F 0.12939 1.52632 1.81023
 F 0.68110 1.46740 -1.81025
 H -0.91262 -1.00642 1.55152
 H -0.94233 -0.98031 -1.41857
 H 0.78020 -1.09346 1.55219
 H 0.74593 -1.10183 -1.68816
 H -0.04544 -0.28380 2.77597
 H -0.21758 -0.25601 -2.77500
13
bifur_IRC_Cartesians_MW_output/new_data/bifur_traj4_Cartesians_MW point 402
C -0.00606 0.74884 1.07742
 C 0.14211 0.73509 -1.07643
 C -0.22316 1.20789 0.00123
 C -0.04774 -0.48662 1.78005
 C -0.08386 -0.47710 -1.78024
 F 0.14324 1.52479 1.81014
 F 0.66730 1.46893 -1.81033
 H -0.91338 -1.00578 1.54820
 H -0.94157 -0.98096 -1.42189
 H 0.77934 -1.09368 1.55561
 H 0.74679 -1.10160 -1.68472
 H -0.04976 -0.28311 2.77596
 H -0.21325 -0.25670 -2.77499
13
bifur_IRC_Cartesians_MW_output/new_data/bifur_traj4_Cartesians_MW point 403
C -0.00185 0.74842 1.07737
 C 0.13788 0.73552 -1.07647
 C -0.22322 1.20790 0.00117
 C -0.04878 -0.48636 1.78007
 C -0.08282 -0.47735 -1.78021
 F 0.15823 1.52314 1.81005
 F 0.65238 1.47058 -1.81041
 H -0.91421 -1.00510 1.54461
 H -0.94075 -0.98165 -1.42548
 H 0.77841 -1.09392 1.55932
 H 0.74772 -1.10135 -1.68100
 H -0.05444 -0.28237 2.77596
 H -0.20855 -0.25744 -2.77499
13
bifur_IRC_Cartesians_MW_output/new_data/bifur_traj4_Cartesians_MW point 404
C 0.00212 0.74803 1.07733
 C 0.13389 0.73592 -1.07650
 C -0.22327 1.20791 0.00112
 C -0.04977 -0.48613 1.78009
 C -0.08184 -0.47759 -1.78018
 F 0.17234 1.52158 1.80997
 F 0.63833 1.47213 -1.81049
 H -0.91498 -1.00445 1.54123
 H -0.93997 -0.98231 -1.42886
 H 0.77753 -1.09415 1.56281
 H 0.74860 -1.10112 -1.67749
 H -0.05884 -0.28168 2.77596
 H -0.20413 -0.25814 -2.77498
13
bifur_IRC_Cartesians_MW_output/new_data/bifur_traj4_Cartesians_MW point 405
C 0.00525 0.74771 1.07730
 C 0.13074 0.73623 -1.07653
 C -0.22331 1.20792 0.00108
 C -0.05054 -0.48594 1.78011
 C -0.08107 -0.47778 -1.78016
 F 0.18349 1.52035 1.80990
 F 0.62723 1.47336 -1.81055
 H -0.91559 -1.00394 1.53856
 H -0.93936 -0.98284 -1.43153
 H 0.77684 -1.09433 1.56556
 H 0.74929 -1.10093 -1.67472
 H -0.06232 -0.28113 2.77595
 H -0.20064 -0.25870 -2.77498
13
bifur_IRC_Cartesians_MW_output/new_data/bifur_traj4_Cartesians_MW point 406
C 0.00719 0.74752 1.07728
 C 0.12879 0.73643 -1.07654
 C -0.22334 1.20792 0.00106
 C -0.05103 -0.48582 1.78012
 C -0.08059 -0.47790 -1.78014
 F 0.19039 1.51959 1.80986
 F 0.62036 1.47412 -1.81058
 H -0.91597 -1.00362 1.53690
 H -0.93898 -0.98316 -1.43319
 H 0.77641 -1.09444 1.56727
 H 0.74972 -1.10082 -1.67300
 H -0.06448 -0.28079 2.77595
 H -0.19848 -0.25904 -2.77497
13
bifur_IRC_Cartesians_MW_output/new_data/bifur_traj4_Cartesians_MW point 407
C 0.00784 0.74745 1.07727
 C 0.12813 0.73649 -1.07655
 C -0.22335 1.20793 0.00105
 C -0.05119 -0.48578 1.78012
 C -0.08043 -0.47794 -1.78014
 F 0.19271 1.51933 1.80985
 F 0.61804 1.47438 -1.81060
 H -0.91610 -1.00351 1.53635
 H -0.93885 -0.98327 -1.43374
 H 0.77627 -1.09447 1.56784
 H 0.74987 -1.10078 -1.67242
 H -0.06520 -0.28067 2.77595
 H -0.19776 -0.25916 -2.77497
13
bifur_IRC_Cartesians_MW_output/new_data/bifur_traj4_Cartesians_MW point 408
C 0.00785 0.74745 1.07727
 C 0.12813 0.73649 -1.07655
 C -0.22335 1.20793 0.00105
 C -0.05119 -0.48578 1.78012
 C -0.08042 -0.47794 -1.78014
 F 0.19272 1.51933 1.80985
 F 0.61804 1.47438 -1.81060
 H -0.91610 -1.00351 1.53635
 H -0.93885 -0.98327 -1.43374
 H 0.77627 -1.09447 1.56784
 H 0.74987 -1.10078 -1.67242
 H -0.06521 -0.28067 2.77595
 H -0.19775 -0.25916 -2.77497
13
bifur_IRC_Cartesians_MW_output/new_data/bifur_traj4_Cartesians_MW point 409
C 0.00497 0.74774 1.07730
 C 0.13102 0.73620 -1.07653
 C -0.22331 1.20792 0.00108
 C -0.05048 -0.48596 1.78011
 C -0.08114 -0.47777 -1.78016
 F 0.18249 1.52046 1.80991
 F 0.62822 1.47325 -1.81054
 H -0.91554 -1.00398 1.53880
 H -0.93942 -0.98279 -1.43129
 H 0.77690 -1.09431 1.56532
 H 0.74923 -1.10095 -1.67496
 H -0.06201 -0.28118 2.77596
 H -0.20096 -0.25865 -2.77498
13
bifur_IRC_Cartesians_MW_output/new_data/bifur_traj4_Cartesians_MW point 410
C 0.00099 0.74814 1.07734
 C 0.13502 0.73580 -1.07649
 C -0.22325 1.20791 0.00114
 C -0.04949 -0.48619 1.78009
 C -0.08212 -0.47752 -1.78019
 F 0.16833 1.52202 1.80999
 F 0.64233 1.47169 -1.81046
 H -0.91476 -1.00463 1.54219
 H -0.94019 -0.98213 -1.42790
 H 0.77778 -1.09408 1.56181
 H 0.74835 -1.10118 -1.67849
 H -0.05759 -0.28187 2.77596
 H -0.20539 -0.25794 -2.77498
13
bifur_IRC_Cartesians_MW_output/new_data/bifur_traj4_Cartesians_MW point 411
C -0.00487 0.74872 1.07740
 C 0.14092 0.73521 -1.07644
 C -0.22318 1.20790 0.00121
 C -0.04804 -0.48655 1.78006
 C -0.08357 -0.47717 -1.78023
 F 0.14748 1.52432 1.81012
 F 0.66308 1.46939 -1.81035
 H -0.91362 -1.00559 1.54718
 H -0.94134 -0.98115 -1.42291
 H 0.77907 -1.09375 1.55666
 H 0.74705 -1.10153 -1.68367
 H -0.05108 -0.28290 2.77596
 H -0.21192 -0.25691 -2.77499
13
bifur_IRC_Cartesians_MW_output/new_data/bifur_traj4_Cartesians_MW point 412
C -0.01228 0.74946 1.07748
 C 0.14837 0.73447 -1.07638
 C -0.22308 1.20788 0.00131
 C -0.04620 -0.48699 1.78002
 C -0.08540 -0.47672 -1.78029
 F 0.12109 1.52723 1.81028
 F 0.68935 1.46649 -1.81021
 H -0.91217 -1.00680 1.55350
 H -0.94279 -0.97992 -1.41659
 H 0.78071 -1.09333 1.55014
 H 0.74541 -1.10197 -1.69023
 H -0.04285 -0.28421 2.77597
 H -0.22018 -0.25560 -2.77500
13
bifur_IRC_Cartesians_MW_output/new_data/bifur_traj4_Cartesians_MW point 413
C -0.02064 0.75030 1.07757
 C 0.15678 0.73362 -1.07631
 C -0.22297 1.20786 0.00141
 C -0.04412 -0.48749 1.77998
 C -0.08747 -0.47622 -1.78035
 F 0.09135 1.53052 1.81046
 F 0.71897 1.46321 -1.81004
 H -0.91054 -1.00816 1.56063
 H -0.94442 -0.97853 -1.40946
 H 0.78255 -1.09285 1.54278
 H 0.74356 -1.10246 -1.69762
 H -0.03356 -0.28567 2.77597
 H -0.22950 -0.25412 -2.77502
13
bifur_IRC_Cartesians_MW_output/new_data/bifur_traj4_Cartesians_MW point 414
C -0.02930 0.75116 1.07766
 C 0.16548 0.73275 -1.07624
 C -0.22285 1.20784 0.00152
 C -0.04198 -0.48801 1.77994
 C -0.08961 -0.47570 -1.78041
 F 0.06054 1.53391 1.81064
 F 0.74964 1.45981 -1.80987
 H -0.90885 -1.00957 1.56800
 H -0.94611 -0.97709 -1.40209
 H 0.78446 -1.09236 1.53517
 H 0.74165 -1.10297 -1.70528
 H -0.02394 -0.28719 2.77598
 H -0.23914 -0.25259 -2.77503
13
bifur_IRC_Cartesians_MW_output/new_data/bifur_traj4_Cartesians_MW point 415
C -0.03767 0.75200 1.07775
 C 0.17390 0.73191 -1.07617
 C -0.22274 1.20782 0.00163
 C -0.03990 -0.48851 1.77990
 C -0.09167 -0.47519 -1.78047
 F 0.03078 1.53720 1.81082
 F 0.77928 1.45654 -1.80971
 H -0.90721 -1.01094 1.57513
 H -0.94775 -0.97570 -1.39496
 H 0.78631 -1.09188 1.52781
 H 0.73980 -1.10346 -1.71268
 H -0.01465 -0.28866 2.77598
 H -0.24846 -0.25112 -2.77505
13
bifur_IRC_Cartesians_MW_output/new_data/bifur_traj4_Cartesians_MW point 416
C -0.04519 0.75275 1.07783
 C 0.18146 0.73115 -1.07610
 C -0.22264 1.20780 0.00173
 C -0.03804 -0.48896 1.77986
 C -0.09353 -0.47474 -1.78053
 F 0.00400 1.54015 1.81098
 F 0.80594 1.45359 -1.80957
 H -0.90574 -1.01216 1.58155
 H -0.94922 -0.97445 -1.38854
 H 0.78797 -1.09145 1.52119
 H 0.73813 -1.10391 -1.71933
 H -0.00629 -0.28998 2.77599
 H -0.25685 -0.24979 -2.77506
13
bifur_IRC_Cartesians_MW_output/new_data/bifur_traj4_Cartesians_MW point 417
C -0.05139 0.75337 1.07790
 C 0.18770 0.73053 -1.07605
 C -0.22256 1.20779 0.00181
 C -0.03650 -0.48934 1.77983
 C -0.09507 -0.47436 -1.78058
 F -0.01806 1.54259 1.81111
 F 0.82790 1.45115 -1.80945
 H -0.90453 -1.01318 1.58683
 H -0.95043 -0.97342 -1.38326
 H 0.78934 -1.09110 1.51574
 H 0.73676 -1.10427 -1.72481
 H 0.00059 -0.29107 2.77599
 H -0.26375 -0.24869 -2.77507
13
bifur_IRC_Cartesians_MW_output/new_data/bifur_traj4_Cartesians_MW point 418
C -0.05594 0.75382 1.07795
 C 0.19227 0.73007 -1.07601
 C -0.22250 1.20778 0.00186
 C -0.03537 -0.48961 1.77981
 C -0.09619 -0.47409 -1.78061
 F -0.03425 1.54437 1.81121
 F 0.84403 1.44937 -1.80936
 H -0.90365 -1.01392 1.59071
 H -0.95132 -0.97266 -1.37938
 H 0.79034 -1.09084 1.51173
 H 0.73575 -1.10454 -1.72884
 H 0.00565 -0.29187 2.77600
 H -0.26882 -0.24789 -2.77508
13
bifur_IRC_Cartesians_MW_output/new_data/bifur_traj4_Cartesians_MW point 419
C -0.05594 0.75382 1.07795
 C 0.19227 0.73007 -1.07601
 C -0.22250 1.20778 0.00186
 C -0.03537 -0.48961 1.77981
 C -0.09619 -0.47409 -1.78061
 F -0.03425 1.54437 1.81121
 F 0.84403 1.44937 -1.80936
 H -0.90365 -1.01392 1.59071
 H -0.95132 -0.97266 -1.37938
 H 0.79034 -1.09084 1.51173
 H 0.73575 -1.10454 -1.72884
 H 0.00565 -0.29187 2.77600
 H -0.26882 -0.24789 -2.77508
13
bifur_IRC_Cartesians_MW_output/new_data/bifur_traj4_Cartesians_MW point 420
C -0.06007 0.75423 1.07799
 C 0.19642 0.72966 -1.07598
 C -0.22244 1.20777 0.00192
 C -0.03435 -0.48986 1.77979
 C -0.09721 -0.47384 -1.78064
 F -0.04893 1.54599 1.81130
 F 0.85864 1.44775 -1.80928
 H -0.90284 -1.01459 1.59423
 H -0.95212 -0.97198 -1.37586
 H 0.79125 -1.09060 1.50811
 H 0.73484 -1.10478 -1.73249
 H 0.01023 -0.29260 2.77600
 H -0.27342 -0.24716 -2.77508
13
bifur_IRC_Cartesians_MW_output/new_data/bifur_traj4_Cartesians_MW point 421
C -0.06036 0.75426 1.07799
 C 0.19672 0.72963 -1.07597
 C -0.22244 1.20777 0.00192
 C -0.03428 -0.48987 1.77979
 C -0.09728 -0.47382 -1.78064
 F -0.04998 1.54611 1.81131
 F 0.85969 1.44764 -1.80927
 H -0.90278 -1.01464 1.59448
 H -0.95218 -0.97193 -1.37561
 H 0.79132 -1.09059 1.50785
 H 0.73477 -1.10480 -1.73275
 H 0.01056 -0.29265 2.77600
 H -0.27375 -0.24711 -2.77508
13
bifur_IRC_Cartesians_MW_output/new_data/bifur_traj4_Cartesians_MW point 422
C -0.06051 0.75428 1.07800
 C 0.19686 0.72961 -1.07597
 C -0.22244 1.20777 0.00192
 C -0.03424 -0.48988 1.77978
 C -0.09732 -0.47381 -1.78064
 F -0.05049 1.54616 1.81131
 F 0.86019 1.44758 -1.80927
 H -0.90275 -1.01466 1.59460
 H -0.95221 -0.97190 -1.37549
 H 0.79135 -1.09058 1.50772
 H 0.73474 -1.10481 -1.73288
 H 0.01072 -0.29267 2.77600
 H -0.27391 -0.24708 -2.77508
13
bifur_IRC_Cartesians_MW_output/new_data/bifur_traj4_Cartesians_MW point 423
C -0.06153 0.75438 1.07801
 C 0.19789 0.72951 -1.07596
 C -0.22242 1.20777 0.00194
 C -0.03399 -0.48994 1.77978
 C -0.09757 -0.47375 -1.78065
 F -0.05413 1.54657 1.81133
 F 0.86381 1.44718 -1.80925
 H -0.90255 -1.01483 1.59547
 H -0.95241 -0.97173 -1.37462
 H 0.79157 -1.09052 1.50682
 H 0.73452 -1.10487 -1.73378
 H 0.01185 -0.29285 2.77600
 H -0.27505 -0.24690 -2.77509
13
bifur_IRC_Cartesians_MW_output/new_data/bifur_traj4_Cartesians_MW point 424
C -0.06422 0.75465 1.07804
 C 0.20059 0.72924 -1.07594
 C -0.22239 1.20776 0.00197
 C -0.03332 -0.49011 1.77977
 C -0.09824 -0.47359 -1.78067
 F -0.06369 1.54762 1.81139
 F 0.87334 1.44613 -1.80920
 H -0.90203 -1.01527 1.59776
 H -0.95293 -0.97129 -1.37233
 H 0.79217 -1.09037 1.50446
 H 0.73392 -1.10503 -1.73616
 H 0.01484 -0.29333 2.77600
 H -0.27804 -0.24643 -2.77509
13
bifur_IRC_Cartesians_MW_output/new_data/bifur_traj4_Cartesians_MW point 425
C -0.06890 0.75511 1.07809
 C 0.20530 0.72877 -1.07590
 C -0.22232 1.20775 0.00203
 C -0.03216 -0.49039 1.77974
 C -0.09939 -0.47330 -1.78070
 F -0.08034 1.54946 1.81149
 F 0.88992 1.44429 -1.80910
 H -0.90112 -1.01603 1.60175
 H -0.95385 -0.97051 -1.36834
 H 0.79320 -1.09010 1.50034
 H 0.73289 -1.10530 -1.74030
 H 0.02004 -0.29415 2.77601
 H -0.28326 -0.24560 -2.77510
13
bifur_IRC_Cartesians_MW_output/new_data/bifur_traj4_Cartesians_MW point 426
C -0.07565 0.75579 1.07816
 C 0.21209 0.72809 -1.07584
 C -0.22223 1.20774 0.00212
 C -0.03048 -0.49079 1.77971
 C -0.10106 -0.47290 -1.78075
 F -0.10438 1.55211 1.81164
 F 0.91385 1.44164 -1.80897
 H -0.89980 -1.01713 1.60751
 H -0.95517 -0.96939 -1.36258
 H 0.79469 -1.08972 1.49440
 H 0.73139 -1.10570 -1.74627
 H 0.02754 -0.29533 2.77601
 H -0.29078 -0.24440 -2.77511
13
bifur_IRC_Cartesians_MW_output/new_data/bifur_traj4_Cartesians_MW point 427
C -0.08451 0.75667 1.07825
 C 0.22100 0.72720 -1.07577
 C -0.22212 1.20771 0.00223
 C -0.02829 -0.49132 1.77967
 C -0.10325 -0.47236 -1.78082
 F -0.13590 1.55559 1.81182
 F 0.94524 1.43817 -1.80880
 H -0.89807 -1.01858 1.61506
 H -0.95690 -0.96791 -1.35503
 H 0.79664 -1.08921 1.48661
 H 0.72943 -1.10622 -1.75411
 H 0.03738 -0.29689 2.77602
 H -0.30065 -0.24284 -2.77512
13
bifur_IRC_Cartesians_MW_output/new_data/bifur_traj4_Cartesians_MW point 428
C -0.09534 0.75775 1.07837
 C 0.23188 0.72611 -1.07568
 C -0.22197 1.20769 0.00237
 C -0.02560 -0.49197 1.77961
 C -0.10593 -0.47171 -1.78090
 F -0.17442 1.55984 1.81206
 F 0.98359 1.43393 -1.80859
 H -0.89595 -1.02034 1.62428
 H -0.95901 -0.96611 -1.34581
 H 0.79903 -1.08860 1.47708
 H 0.72704 -1.10686 -1.76368
 H 0.04941 -0.29879 2.77602
 H -0.31271 -0.24093 -2.77514
13
bifur_IRC_Cartesians_MW_output/new_data/bifur_traj4_Cartesians_MW point 429
C -0.10777 0.75899 1.07850
 C 0.24438 0.72486 -1.07557
 C -0.22181 1.20766 0.00253
 C -0.02252 -0.49272 1.77955
 C -0.10900 -0.47096 -1.78099
 F -0.21864 1.56472 1.81232
 F 1.02762 1.42905 -1.80835
 H -0.89353 -1.02237 1.63487
 H -0.96144 -0.96405 -1.33521
 H 0.80177 -1.08789 1.46615
 H 0.72429 -1.10759 -1.77467
 H 0.06321 -0.30097 2.77603
 H -0.32656 -0.23873 -2.77516
13
bifur_IRC_Cartesians_MW_output/new_data/bifur_traj4_Cartesians_MW point 430
C -0.10776 0.75899 1.07850
 C 0.24438 0.72486 -1.07557
 C -0.22181 1.20766 0.00253
 C -0.02252 -0.49272 1.77955
 C -0.10900 -0.47096 -1.78099
 F -0.21863 1.56472 1.81232
 F 1.02761 1.42905 -1.80835
 H -0.89353 -1.02237 1.63487
 H -0.96144 -0.96405 -1.33522
 H 0.80177 -1.08789 1.46615
 H 0.72429 -1.10759 -1.77467
 H 0.06321 -0.30097 2.77603
 H -0.32656 -0.23873 -2.77516
13
bifur_IRC_Cartesians_MW_output/new_data/bifur_traj4_Cartesians_MW point 431
C -0.13633 0.76184 1.07880
 C 0.27310 0.72198 -1.07533
 C -0.22143 1.20760 0.00289
 C -0.01544 -0.49443 1.77941
 C -0.11606 -0.46923 -1.78120
 F -0.32027 1.57593 1.81294
 F 1.12880 1.41786 -1.80779
 H -0.88795 -1.02703 1.65921
 H -0.96702 -0.95930 -1.31087
 H 0.80808 -1.08626 1.44103
 H 0.71797 -1.10928 -1.79993
 H 0.09493 -0.30599 2.77605
 H -0.35838 -0.23369 -2.77521
13
bifur_IRC_Cartesians_MW_output/new_data/bifur_traj4_Cartesians_MW point 432
C -0.15233 0.76344 1.07897
 C 0.28919 0.72037 -1.07520
 C -0.22121 1.20756 0.00310
 C -0.01147 -0.49539 1.77933
 C -0.12001 -0.46827 -1.78132
 F -0.37720 1.58221 1.81328
 F 1.18549 1.41158 -1.80748
 H -0.88483 -1.02964 1.67285
 H -0.97015 -0.95664 -1.29724
 H 0.81161 -1.08535 1.42695
 H 0.71443 -1.11022 -1.81408
 H 0.11271 -0.30880 2.77606
 H -0.37621 -0.23086 -2.77524
13
bifur_IRC_Cartesians_MW_output/new_data/bifur_traj4_Cartesians_MW point 433
C -0.16898 0.76510 1.07915
 C 0.30593 0.71869 -1.07506
 C -0.22099 1.20752 0.00331
 C -0.00734 -0.49639 1.77925
 C -0.12413 -0.46726 -1.78144
 F -0.43646 1.58875 1.81364
 F 1.24449 1.40505 -1.80716
 H -0.88158 -1.03235 1.68704
 H -0.97340 -0.95387 -1.28304
 H 0.81528 -1.08440 1.41230
 H 0.71074 -1.11120 -1.82882
 H 0.13121 -0.31172 2.77608
 H -0.39476 -0.22792 -2.77526
13
bifur_IRC_Cartesians_MW_output/new_data/bifur_traj4_Cartesians_MW point 434
C -0.18551 0.76675 1.07933
 C 0.32255 0.71703 -1.07492
 C -0.22077 1.20748 0.00352
 C -0.00325 -0.49738 1.77917
 C -0.12822 -0.46626 -1.78156
 F -0.49525 1.59524 1.81399
 F 1.30303 1.39858 -1.80684
 H -0.87835 -1.03505 1.70113
 H -0.97663 -0.95113 -1.26896
 H 0.81893 -1.08346 1.39777
 H 0.70709 -1.11218 -1.84343
 H 0.14956 -0.31462 2.77609
 H -0.41317 -0.22500 -2.77529
13
bifur_IRC_Cartesians_MW_output/new_data/bifur_traj4_Cartesians_MW point 435
C -0.20130 0.76833 1.07950
 C 0.33843 0.71544 -1.07478
 C -0.22056 1.20745 0.00373
 C 0.00067 -0.49833 1.77910
 C -0.13212 -0.46531 -1.78168
 F -0.55147 1.60144 1.81433
 F 1.35900 1.39238 -1.80653
 H -0.87527 -1.03763 1.71459
 H -0.97972 -0.94850 -1.25550
 H 0.82241 -1.08256 1.38387
 H 0.70359 -1.11311 -1.85740
 H 0.16711 -0.31740 2.77610
 H -0.43078 -0.22221 -2.77532
13
bifur_IRC_Cartesians_MW_output/new_data/bifur_traj4_Cartesians_MW point 436
C -0.21646 0.76984 1.07966
 C 0.35367 0.71392 -1.07466
 C -0.22036 1.20741 0.00392
 C 0.00443 -0.49924 1.77902
 C -0.13587 -0.46439 -1.78179
 F -0.60539 1.60739 1.81465
 F 1.41269 1.38644 -1.80623
 H -0.87231 -1.04010 1.72750
 H -0.98268 -0.94598 -1.24258
 H 0.82576 -1.08170 1.37054
 H 0.70024 -1.11400 -1.87080
 H 0.18394 -0.32006 2.77611
 H -0.44766 -0.21953 -2.77534
13
bifur_IRC_Cartesians_MW_output/new_data/bifur_traj4_Cartesians_MW point 437
C -0.23181 0.77137 1.07982
 C 0.36911 0.71237 -1.07453
 C -0.22016 1.20738 0.00412
 C 0.00823 -0.50016 1.77895
 C -0.13966 -0.46347 -1.78190
 F -0.66000 1.61341 1.81498
 F 1.46707 1.38042 -1.80594
 H -0.86931 -1.04260 1.74059
 H -0.98568 -0.94343 -1.22950
 H 0.82914 -1.08082 1.35704
 H 0.69684 -1.11490 -1.88438
 H 0.20099 -0.32276 2.77612
 H -0.46476 -0.21682 -2.77537
13
bifur_IRC_Cartesians_MW_output/new_data/bifur_traj4_Cartesians_MW point 438
C -0.24872 0.77306 1.08000
 C 0.38612 0.71067 -1.07438
 C -0.21993 1.20734 0.00433
 C 0.01243 -0.50117 1.77886
 C -0.14384 -0.46245 -1.78203
 F -0.72019 1.62006 1.81534
 F 1.52699 1.37379 -1.80561
 H -0.86601 -1.04536 1.75500
 H -0.98898 -0.94062 -1.21508
 H 0.83287 -1.07986 1.34216
 H 0.69310 -1.11590 -1.89934
 H 0.21978 -0.32573 2.77613
 H -0.48361 -0.21383 -2.77539
13
bifur_IRC_Cartesians_MW_output/new_data/bifur_traj4_Cartesians_MW point 439
C -0.26852 0.77503 1.08021
 C 0.40602 0.70868 -1.07422
 C -0.21967 1.20729 0.00459
 C 0.01734 -0.50236 1.77877
 C -0.14873 -0.46125 -1.78217
 F -0.79063 1.62783 1.81577
 F 1.59713 1.36603 -1.80522
 H -0.86215 -1.04859 1.77187
 H -0.99285 -0.93733 -1.19821
 H 0.83724 -1.07873 1.32475
 H 0.68872 -1.11707 -1.91685
 H 0.24177 -0.32920 2.77614
 H -0.50566 -0.21033 -2.77543
13
bifur_IRC_Cartesians_MW_output/new_data/bifur_traj4_Cartesians_MW point 440
C -0.29138 0.77732 1.08046
 C 0.42901 0.70638 -1.07402
 C -0.21936 1.20724 0.00488
 C 0.02300 -0.50373 1.77865
 C -0.15439 -0.45987 -1.78234
 F -0.87197 1.63680 1.81626
 F 1.67812 1.35707 -1.80478
 H -0.85768 -1.05232 1.79136
 H -0.99732 -0.93353 -1.17873
 H 0.84228 -1.07743 1.30464
 H 0.68366 -1.11842 -1.93707
 H 0.26716 -0.33322 2.77616
 H -0.53113 -0.20630 -2.77546
13
bifur_IRC_Cartesians_MW_output/new_data/bifur_traj4_Cartesians_MW point 441
C -0.29138 0.77732 1.08046
 C 0.42901 0.70638 -1.07402
 C -0.21936 1.20724 0.00488
 C 0.02301 -0.50373 1.77865
 C -0.15439 -0.45987 -1.78234
 F -0.87198 1.63680 1.81626
 F 1.67813 1.35707 -1.80478
 H -0.85768 -1.05232 1.79136
 H -0.99732 -0.93353 -1.17873
 H 0.84229 -1.07743 1.30464
 H 0.68366 -1.11842 -1.93707
 H 0.26716 -0.33322 2.77616
 H -0.53114 -0.20629 -2.77546
13
bifur_IRC_Cartesians_MW_output/new_data/bifur_traj4_Cartesians_MW point 442
C -0.33951 0.78212 1.08097
 C 0.47740 0.70153 -1.07362
 C -0.21872 1.20713 0.00549
 C 0.03494 -0.50662 1.77842
 C -0.16628 -0.45696 -1.78269
 F -1.04323 1.65570 1.81729
 F 1.84863 1.33820 -1.80384
 H -0.84829 -1.06017 1.83237
 H -1.00672 -0.92553 -1.13771
 H 0.85290 -1.07469 1.26230
 H 0.67301 -1.12125 -1.97964
 H 0.32062 -0.34167 2.77619
 H -0.58476 -0.19779 -2.77554
13
bifur_IRC_Cartesians_MW_output/new_data/bifur_traj4_Cartesians_MW point 443
C -0.35985 0.78415 1.08118
 C 0.49785 0.69949 -1.07344
 C -0.21845 1.20708 0.00575
 C 0.03998 -0.50784 1.77832
 C -0.17131 -0.45573 -1.78284
 F -1.11558 1.66368 1.81773
 F 1.92067 1.33023 -1.80344
 H -0.84432 -1.06348 1.84970
 H -1.01069 -0.92215 -1.12038
 H 0.85739 -1.07353 1.24442
 H 0.66851 -1.12245 -1.99762
 H 0.34321 -0.34524 2.77621
 H -0.60741 -0.19420 -2.77558
13
bifur_IRC_Cartesians_MW_output/new_data/bifur_traj4_Cartesians_MW point 444
C -0.37497 0.78566 1.08135
 C 0.51305 0.69796 -1.07332
 C -0.21825 1.20705 0.00595
 C 0.04373 -0.50875 1.77824
 C -0.17504 -0.45482 -1.78296
 F -1.16938 1.66962 1.81805
 F 1.97423 1.32430 -1.80315
 H -0.84137 -1.06595 1.86259
 H -1.01365 -0.91963 -1.10749
 H 0.86073 -1.07267 1.23112
 H 0.66517 -1.12334 -2.01099
 H 0.36000 -0.34790 2.77622
 H -0.62426 -0.19153 -2.77560
13
bifur_IRC_Cartesians_MW_output/new_data/bifur_traj4_Cartesians_MW point 445
C -0.38467 0.78663 1.08145
 C 0.52281 0.69699 -1.07323
 C -0.21812 1.20703 0.00607
 C 0.04614 -0.50933 1.77820
 C -0.17744 -0.45424 -1.78303
 F -1.20391 1.67343 1.81826
 F 2.00861 1.32049 -1.80296
 H -0.83947 -1.06753 1.87086
 H -1.01554 -0.91802 -1.09922
 H 0.86287 -1.07211 1.22258
 H 0.66302 -1.12391 -2.01958
 H 0.37078 -0.34960 2.77622
 H -0.63507 -0.18982 -2.77562
13
bifur_IRC_Cartesians_MW_output/new_data/bifur_traj4_Cartesians_MW point 446
C -0.39026 0.78718 1.08151
 C 0.52843 0.69642 -1.07319
 C -0.21805 1.20701 0.00614
 C 0.04752 -0.50966 1.77817
 C -0.17882 -0.45390 -1.78307
 F -1.22378 1.67562 1.81838
 F 2.02840 1.31830 -1.80285
 H -0.83838 -1.06844 1.87562
 H -1.01663 -0.91709 -1.09446
 H 0.86410 -1.07179 1.21767
 H 0.66179 -1.12424 -2.02452
 H 0.37699 -0.35058 2.77623
 H -0.64129 -0.18883 -2.77563
13
bifur_IRC_Cartesians_MW_output/new_data/bifur_traj4_Cartesians_MW point 447
C -0.39315 0.78747 1.08154
 C 0.53134 0.69613 -1.07316
 C -0.21801 1.20701 0.00618
 C 0.04824 -0.50984 1.77816
 C -0.17954 -0.45372 -1.78309
 F -1.23407 1.67675 1.81844
 F 2.03865 1.31717 -1.80280
 H -0.83782 -1.06891 1.87808
 H -1.01720 -0.91661 -1.09200
 H 0.86474 -1.07163 1.21512
 H 0.66115 -1.12441 -2.02708
 H 0.38020 -0.35109 2.77623
 H -0.64451 -0.18832 -2.77563
13
bifur_IRC_Cartesians_MW_output/new_data/bifur_traj4_Cartesians_MW point 448
C -0.39424 0.78758 1.08155
 C 0.53243 0.69602 -1.07315
 C -0.21800 1.20701 0.00620
 C 0.04851 -0.50990 1.77815
 C -0.17981 -0.45366 -1.78310
 F -1.23796 1.67718 1.81846
 F 2.04252 1.31674 -1.80278
 H -0.83761 -1.06909 1.87901
 H -1.01741 -0.91643 -1.09107
 H 0.86498 -1.07157 1.21416
 H 0.66091 -1.12448 -2.02804
 H 0.38141 -0.35128 2.77623
 H -0.64573 -0.18812 -2.77563
13
bifur_IRC_Cartesians_MW_output/new_data/bifur_traj4_Cartesians_MW point 449
C -0.39401 0.78756 1.08155
 C 0.53221 0.69605 -1.07316
 C -0.21800 1.20701 0.00619
 C 0.04845 -0.50989 1.77815
 C -0.17975 -0.45367 -1.78310
 F -1.23715 1.67709 1.81846
 F 2.04171 1.31683 -1.80278
 H -0.83765 -1.06906 1.87882
 H -1.01737 -0.91647 -1.09126
 H 0.86493 -1.07158 1.21436
 H 0.66096 -1.12446 -2.02784
 H 0.38116 -0.35124 2.77623
 H -0.64548 -0.18816 -2.77563
13
bifur_IRC_Cartesians_MW_output/new_data/bifur_traj4_Cartesians_MW point 450
C -0.39284 0.78744 1.08154
 C 0.53102 0.69616 -1.07317
 C -0.21801 1.20701 0.00618
 C 0.04816 -0.50982 1.77816
 C -0.17946 -0.45374 -1.78309
 F -1.23297 1.67663 1.81843
 F 2.03755 1.31729 -1.80280
 H -0.83788 -1.06886 1.87782
 H -1.01714 -0.91666 -1.09226
 H 0.86467 -1.07165 1.21540
 H 0.66122 -1.12439 -2.02680
 H 0.37985 -0.35103 2.77623
 H -0.64417 -0.18837 -2.77563
13
bifur_IRC_Cartesians_MW_output/new_data/bifur_traj4_Cartesians_MW point 451
C -0.39114 0.78727 1.08152
 C 0.52931 0.69634 -1.07318
 C -0.21804 1.20701 0.00616
 C 0.04774 -0.50972 1.77817
 C -0.17904 -0.45385 -1.78307
 F -1.22691 1.67596 1.81840
 F 2.03152 1.31796 -1.80284
 H -0.83821 -1.06859 1.87637
 H -1.01681 -0.91695 -1.09371
 H 0.86429 -1.07174 1.21689
 H 0.66159 -1.12429 -2.02530
 H 0.37796 -0.35074 2.77623
 H -0.64227 -0.18867 -2.77563
13
bifur_IRC_Cartesians_MW_output/new_data/bifur_traj4_Cartesians_MW point 452
C -0.39114 0.78727 1.08152
 C 0.52931 0.69634 -1.07318
 C -0.21804 1.20701 0.00616
 C 0.04774 -0.50972 1.77817
 C -0.17904 -0.45385 -1.78307
 F -1.22692 1.67596 1.81840
 F 2.03152 1.31796 -1.80284
 H -0.83821 -1.06859 1.87637
 H -1.01681 -0.91695 -1.09371
 H 0.86429 -1.07174 1.21689
 H 0.66159 -1.12429 -2.02530
 H 0.37796 -0.35074 2.77623
 H -0.64227 -0.18867 -2.77563
13
bifur_IRC_Cartesians_MW_output/new_data/bifur_traj4_Cartesians_MW point 453
C -0.38760 0.78692 1.08148
 C 0.52575 0.69669 -1.07321
 C -0.21808 1.20702 0.00611
 C 0.04686 -0.50950 1.77818
 C -0.17817 -0.45406 -1.78305
 F -1.21431 1.67457 1.81832
 F 2.01898 1.31935 -1.80290
 H -0.83890 -1.06801 1.87335
 H -1.01611 -0.91754 -1.09673
 H 0.86351 -1.07195 1.22001
 H 0.66238 -1.12409 -2.02216
 H 0.37403 -0.35011 2.77623
 H -0.63833 -0.18930 -2.77562
13
bifur_IRC_Cartesians_MW_output/new_data/bifur_traj4_Cartesians_MW point 454
C -0.38605 0.78676 1.08146
 C 0.52420 0.69685 -1.07322
 C -0.21810 1.20702 0.00609
 C 0.04648 -0.50941 1.77819
 C -0.17778 -0.45415 -1.78304
 F -1.20881 1.67397 1.81829
 F 2.01349 1.31995 -1.80293
 H -0.83920 -1.06776 1.87203
 H -1.01581 -0.91779 -1.09805
 H 0.86317 -1.07203 1.22137
 H 0.66272 -1.12399 -2.02080
 H 0.37231 -0.34984 2.77622
 H -0.63660 -0.18957 -2.77562
13
bifur_IRC_Cartesians_MW_output/new_data/bifur_traj4_Cartesians_MW point 455
C -0.38465 0.78662 1.08145
 C 0.52279 0.69699 -1.07323
 C -0.21812 1.20703 0.00607
 C 0.04613 -0.50933 1.77820
 C -0.17744 -0.45424 -1.78303
 F -1.20383 1.67342 1.81826
 F 2.00853 1.32050 -1.80296
 H -0.83948 -1.06753 1.87084
 H -1.01554 -0.91803 -1.09924
 H 0.86286 -1.07211 1.22260
 H 0.66303 -1.12391 -2.01956
 H 0.37076 -0.34960 2.77622
 H -0.63504 -0.18982 -2.77562
13
bifur_IRC_Cartesians_MW_output/new_data/bifur_traj4_Cartesians_MW point 456
C -0.38338 0.78650 1.08143
 C 0.52152 0.69712 -1.07325
 C -0.21814 1.20703 0.00606
 C 0.04582 -0.50925 1.77820
 C -0.17713 -0.45431 -1.78302
 F -1.19933 1.67292 1.81823
 F 2.00406 1.32100 -1.80299
 H -0.83973 -1.06732 1.86976
 H -1.01529 -0.91824 -1.10032
 H 0.86258 -1.07219 1.22371
 H 0.66331 -1.12384 -2.01844
 H 0.36935 -0.34937 2.77622
 H -0.63364 -0.19004 -2.77562
13
bifur_IRC_Cartesians_MW_output/new_data/bifur_traj4_Cartesians_MW point 457
C -0.38231 0.78639 1.08142
 C 0.52044 0.69722 -1.07325
 C -0.21815 1.20703 0.00604
 C 0.04555 -0.50919 1.77821
 C -0.17686 -0.45438 -1.78301
 F -1.19551 1.67250 1.81821
 F 2.00025 1.32142 -1.80301
 H -0.83993 -1.06715 1.86885
 H -1.01508 -0.91841 -1.10123
 H 0.86235 -1.07225 1.22466
 H 0.66354 -1.12377 -2.01749
 H 0.36816 -0.34919 2.77622
 H -0.63244 -0.19023 -2.77561
13
bifur_IRC_Cartesians_MW_output/new_data/bifur_traj4_Cartesians_MW point 458
C -0.38153 0.78631 1.08142
 C 0.51966 0.69730 -1.07326
 C -0.21816 1.20703 0.00603
 C 0.04536 -0.50914 1.77821
 C -0.17667 -0.45442 -1.78300
 F -1.19275 1.67219 1.81819
 F 1.99750 1.32172 -1.80302
 H -0.84009 -1.06702 1.86819
 H -1.01493 -0.91854 -1.10190
 H 0.86217 -1.07229 1.22534
 H 0.66372 -1.12373 -2.01680
 H 0.36730 -0.34905 2.77622
 H -0.63158 -0.19037 -2.77561
13
bifur_IRC_Cartesians_MW_output/new_data/bifur_traj4_Cartesians_MW point 459
C -0.38118 0.78628 1.08141
 C 0.51930 0.69734 -1.07326
 C -0.21817 1.20704 0.00603
 C 0.04527 -0.50912 1.77821
 C -0.17658 -0.45445 -1.78300
 F -1.19147 1.67205 1.81818
 F 1.99623 1.32186 -1.80303
 H -0.84016 -1.06696 1.86788
 H -1.01486 -0.91860 -1.10220
 H 0.86210 -1.07231 1.22566
 H 0.66380 -1.12371 -2.01649
 H 0.36690 -0.34899 2.77622
 H -0.63118 -0.19043 -2.77561
13
bifur_IRC_Cartesians_MW_output/new_data/bifur_traj4_Cartesians_MW point 460
C -0.38133 0.78629 1.08141
 C 0.51945 0.69732 -1.07326
 C -0.21817 1.20703 0.00603
 C 0.04531 -0.50913 1.77821
 C -0.17662 -0.45444 -1.78300
 F -1.19201 1.67211 1.81819
 F 1.99677 1.32180 -1.80303
 H -0.84013 -1.06699 1.86801
 H -1.01489 -0.91858 -1.10207
 H 0.86213 -1.07230 1.22552
 H 0.66376 -1.12372 -2.01662
 H 0.36707 -0.34901 2.77622
 H -0.63135 -0.19041 -2.77561
13
bifur_IRC_Cartesians_MW_output/new_data/bifur_traj4_Cartesians_MW point 461
C -0.38198 0.78636 1.08142
 C 0.52011 0.69726 -1.07326
 C -0.21816 1.20703 0.00604
 C 0.04547 -0.50917 1.77821
 C -0.17678 -0.45440 -1.78301
 F -1.19434 1.67237 1.81820
 F 1.99909 1.32155 -1.80301
 H -0.84000 -1.06709 1.86857
 H -1.01502 -0.91847 -1.10151
 H 0.86227 -1.07227 1.22495
 H 0.66362 -1.12376 -2.01720
 H 0.36780 -0.34913 2.77622
 H -0.63208 -0.19029 -2.77561
13
bifur_IRC_Cartesians_MW_output/new_data/bifur_traj4_Cartesians_MW point 462
C -0.38294 0.78645 1.08143
 C 0.52107 0.69716 -1.07325
 C -0.21815 1.20703 0.00605
 C 0.04571 -0.50922 1.77821
 C -0.17702 -0.45434 -1.78301
 F -1.19776 1.67275 1.81822
 F 2.00249 1.32117 -1.80300
 H -0.83981 -1.06725 1.86939
 H -1.01520 -0.91831 -1.10069
 H 0.86249 -1.07221 1.22410
 H 0.66340 -1.12381 -2.01805
 H 0.36886 -0.34930 2.77622
 H -0.63315 -0.19012 -2.77562
13
bifur_IRC_Cartesians_MW_output/new_data/bifur_traj4_Cartesians_MW point 463
C -0.38294 0.78645 1.08143
 C 0.52107 0.69716 -1.07325
 C -0.21815 1.20703 0.00605
 C 0.04571 -0.50922 1.77821
 C -0.17702 -0.45434 -1.78301
 F -1.19776 1.67275 1.81822
 F 2.00250 1.32117 -1.80300
 H -0.83981 -1.06725 1.86939
 H -1.01520 -0.91831 -1.10069
 H 0.86249 -1.07221 1.22410
 H 0.66340 -1.12381 -2.01805
 H 0.36886 -0.34930 2.77622
 H -0.63315 -0.19012 -2.77562
13
bifur_IRC_Cartesians_MW_output/new_data/bifur_traj4_Cartesians_MW point 464
C -0.38446 0.78660 1.08145
 C 0.52260 0.69701 -1.07324
 C -0.21813 1.20703 0.00607
 C 0.04608 -0.50932 1.77820
 C -0.17739 -0.45425 -1.78303
 F -1.20315 1.67334 1.81825
 F 2.00786 1.32058 -1.80297
 H -0.83952 -1.06750 1.87068
 H -1.01550 -0.91806 -1.09940
 H 0.86282 -1.07213 1.22277
 H 0.66307 -1.12390 -2.01939
 H 0.37055 -0.34956 2.77622
 H -0.63483 -0.18985 -2.77562
13
bifur_IRC_Cartesians_MW_output/new_data/bifur_traj4_Cartesians_MW point 465
C -0.38443 0.78660 1.08145
 C 0.52257 0.69701 -1.07324
 C -0.21813 1.20703 0.00607
 C 0.04608 -0.50931 1.77820
 C -0.17738 -0.45425 -1.78303
 F -1.20305 1.67333 1.81825
 F 2.00776 1.32059 -1.80297
 H -0.83952 -1.06749 1.87065
 H -1.01550 -0.91806 -1.09943
 H 0.86281 -1.07213 1.22279
 H 0.66308 -1.12390 -2.01936
 H 0.37051 -0.34956 2.77622
 H -0.63480 -0.18986 -2.77562
13
bifur_IRC_Cartesians_MW_output/new_data/bifur_traj4_Cartesians_MW point 466
C -0.38362 0.78652 1.08144
 C 0.52175 0.69709 -1.07324
 C -0.21814 1.20703 0.00606
 C 0.04587 -0.50927 1.77820
 C -0.17718 -0.45430 -1.78302
 F -1.20016 1.67301 1.81824
 F 2.00489 1.32091 -1.80298
 H -0.83968 -1.06736 1.86996
 H -1.01534 -0.91820 -1.10012
 H 0.86263 -1.07217 1.22351
 H 0.66326 -1.12385 -2.01865
 H 0.36961 -0.34942 2.77622
 H -0.63390 -0.19000 -2.77562
13
bifur_IRC_Cartesians_MW_output/new_data/bifur_traj4_Cartesians_MW point 467
C -0.38194 0.78635 1.08142
 C 0.52007 0.69726 -1.07326
 C -0.21816 1.20703 0.00604
 C 0.04546 -0.50916 1.77821
 C -0.17677 -0.45440 -1.78301
 F -1.19420 1.67235 1.81820
 F 1.99894 1.32156 -1.80301
 H -0.84001 -1.06709 1.86853
 H -1.01501 -0.91848 -1.10155
 H 0.86226 -1.07227 1.22498
 H 0.66363 -1.12375 -2.01716
 H 0.36775 -0.34912 2.77622
 H -0.63203 -0.19030 -2.77561
13
bifur_IRC_Cartesians_MW_output/new_data/bifur_traj4_Cartesians_MW point 468
C -0.37942 0.78610 1.08139
 C 0.51753 0.69752 -1.07328
 C -0.21819 1.20704 0.00601
 C 0.04483 -0.50901 1.77822
 C -0.17615 -0.45455 -1.78299
 F -1.18522 1.67136 1.81815
 F 1.99001 1.32255 -1.80306
 H -0.84050 -1.06667 1.86638
 H -1.01452 -0.91889 -1.10370
 H 0.86171 -1.07241 1.22720
 H 0.66418 -1.12360 -2.01493
 H 0.36495 -0.34868 2.77622
 H -0.62922 -0.19074 -2.77561
13
bifur_IRC_Cartesians_MW_output/new_data/bifur_traj4_Cartesians_MW point 469
C -0.37615 0.78578 1.08136
 C 0.51424 0.69784 -1.07331
 C -0.21824 1.20705 0.00596
 C 0.04402 -0.50882 1.77824
 C -0.17534 -0.45475 -1.78296
 F -1.17360 1.67008 1.81808
 F 1.97843 1.32383 -1.80313
 H -0.84114 -1.06614 1.86360
 H -1.01388 -0.91944 -1.10648
 H 0.86099 -1.07260 1.23007
 H 0.66491 -1.12341 -2.01204
 H 0.36132 -0.34810 2.77622
 H -0.62558 -0.19132 -2.77560
13
bifur_IRC_Cartesians_MW_output/new_data/bifur_traj4_Cartesians_MW point 470
C -0.37229 0.78539 1.08132
 C 0.51036 0.69823 -1.07334
 C -0.21829 1.20706 0.00591
 C 0.04306 -0.50859 1.77826
 C -0.17438 -0.45498 -1.78294
 F -1.15984 1.66856 1.81799
 F 1.96474 1.32535 -1.80320
 H -0.84189 -1.06551 1.86030
 H -1.01312 -0.92008 -1.10978
 H 0.86013 -1.07282 1.23347
 H 0.66576 -1.12318 -2.00862
 H 0.35703 -0.34743 2.77622
 H -0.62127 -0.19200 -2.77560
13
bifur_IRC_Cartesians_MW_output/new_data/bifur_traj4_Cartesians_MW point 471
C -0.36796 0.78496 1.08127
 C 0.50601 0.69867 -1.07338
 C -0.21835 1.20707 0.00586
 C 0.04199 -0.50833 1.77828
 C -0.17331 -0.45524 -1.78290
 F -1.14444 1.66686 1.81790
 F 1.94940 1.32705 -1.80329
 H -0.84274 -1.06481 1.85662
 H -1.01228 -0.92080 -1.11347
 H 0.85918 -1.07307 1.23728
 H 0.66672 -1.12293 -2.00480
 H 0.35222 -0.34667 2.77621
 H -0.61645 -0.19277 -2.77559
13
bifur_IRC_Cartesians_MW_output/new_data/bifur_traj4_Cartesians_MW point 472
C -0.36326 0.78449 1.08122
 C 0.50128 0.69914 -1.07342
 C -0.21841 1.20708 0.00580
 C 0.04083 -0.50804 1.77830
 C -0.17215 -0.45553 -1.78287
 F -1.12772 1.66502 1.81780
 F 1.93276 1.32889 -1.80338
 H -0.84365 -1.06404 1.85261
 H -1.01136 -0.92158 -1.11747
 H 0.85814 -1.07333 1.24142
 H 0.66776 -1.12265 -2.00064
 H 0.34700 -0.34584 2.77621
 H -0.61121 -0.19360 -2.77558
13
bifur_IRC_Cartesians_MW_output/new_data/bifur_traj4_Cartesians_MW point 473
C -0.35828 0.78399 1.08117
 C 0.49628 0.69964 -1.07346
 C -0.21847 1.20709 0.00573
 C 0.03959 -0.50775 1.77833
 C -0.17092 -0.45583 -1.78283
 F -1.11001 1.66307 1.81769
 F 1.91512 1.33084 -1.80348
 H -0.84463 -1.06323 1.84837
 H -1.01039 -0.92241 -1.12171
 H 0.85704 -1.07362 1.24579
 H 0.66886 -1.12236 -1.99624
 H 0.34147 -0.34497 2.77621
 H -0.60567 -0.19448 -2.77557
13
bifur_IRC_Cartesians_MW_output/new_data/bifur_traj4_Cartesians_MW point 474
C -0.35828 0.78399 1.08117
 C 0.49628 0.69964 -1.07346
 C -0.21847 1.20709 0.00573
 C 0.03959 -0.50775 1.77833
 C -0.17092 -0.45583 -1.78283
 F -1.11001 1.66307 1.81769
 F 1.91512 1.33084 -1.80348
 H -0.84463 -1.06323 1.84837
 H -1.01039 -0.92241 -1.12171
 H 0.85704 -1.07362 1.24579
 H 0.66886 -1.12236 -1.99624
 H 0.34147 -0.34497 2.77621
 H -0.60567 -0.19448 -2.77557
13
bifur_IRC_Cartesians_MW_output/new_data/bifur_traj4_Cartesians_MW point 475
C -0.34827 0.78299 1.08106
 C 0.48621 0.70065 -1.07354
 C -0.21861 1.20711 0.00561
 C 0.03711 -0.50714 1.77838
 C -0.16845 -0.45643 -1.78276
 F -1.07440 1.65914 1.81748
 F 1.87966 1.33476 -1.80367
 H -0.84658 -1.06160 1.83984
 H -1.00843 -0.92407 -1.13024
 H 0.85484 -1.07419 1.25460
 H 0.67108 -1.12177 -1.98739
 H 0.33035 -0.34321 2.77620
 H -0.59452 -0.19625 -2.77556
13
bifur_IRC_Cartesians_MW_output/new_data/bifur_traj4_Cartesians_MW point 476
C -0.34380 0.78255 1.08101
 C 0.48172 0.70110 -1.07358
 C -0.21867 1.20712 0.00555
 C 0.03600 -0.50688 1.77840
 C -0.16734 -0.45670 -1.78273
 F -1.05850 1.65738 1.81738
 F 1.86383 1.33652 -1.80376
 H -0.84745 -1.06087 1.83603
 H -1.00756 -0.92481 -1.13405
 H 0.85385 -1.07444 1.25853
 H 0.67206 -1.12150 -1.98343
 H 0.32539 -0.34242 2.77620
 H -0.58954 -0.19703 -2.77555
13
bifur_IRC_Cartesians_MW_output/new_data/bifur_traj4_Cartesians_MW point 477
C -0.34000 0.78217 1.08097
 C 0.47790 0.70148 -1.07361
 C -0.21872 1.20713 0.00550
 C 0.03506 -0.50665 1.77842
 C -0.16640 -0.45693 -1.78270
 F -1.04498 1.65589 1.81730
 F 1.85037 1.33801 -1.80383
 H -0.84819 -1.06025 1.83279
 H -1.00682 -0.92545 -1.13729
 H 0.85301 -1.07466 1.26187
 H 0.67290 -1.12128 -1.98007
 H 0.32117 -0.34176 2.77619
 H -0.58531 -0.19771 -2.77554
13
bifur_IRC_Cartesians_MW_output/new_data/bifur_traj4_Cartesians_MW point 478
C -0.33705 0.78187 1.08094
 C 0.47492 0.70178 -1.07364
 C -0.21876 1.20714 0.00546
 C 0.03433 -0.50647 1.77843
 C -0.16567 -0.45711 -1.78268
 F -1.03445 1.65473 1.81724
 F 1.83989 1.33916 -1.80389
 H -0.84877 -1.05976 1.83027
 H -1.00624 -0.92594 -1.13981
 H 0.85236 -1.07483 1.26447
 H 0.67356 -1.12111 -1.97746
 H 0.31788 -0.34124 2.77619
 H -0.58201 -0.19823 -2.77554
13
bifur_IRC_Cartesians_MW_output/new_data/bifur_traj4_Cartesians_MW point 479
C -0.33512 0.78168 1.08092
 C 0.47299 0.70197 -1.07365
 C -0.21878 1.20714 0.00544
 C 0.03385 -0.50636 1.77844
 C -0.16520 -0.45723 -1.78266
 F -1.02759 1.65397 1.81720
 F 1.83306 1.33992 -1.80393
 H -0.84915 -1.05945 1.82863
 H -1.00586 -0.92626 -1.14145
 H 0.85193 -1.07494 1.26617
 H 0.67399 -1.12099 -1.97575
 H 0.31574 -0.34090 2.77619
 H -0.57986 -0.19857 -2.77554
13
bifur_IRC_Cartesians_MW_output/new_data/bifur_traj4_Cartesians_MW point 480
C -0.33435 0.78160 1.08091
 C 0.47222 0.70205 -1.07366
 C -0.21879 1.20714 0.00543
 C 0.03366 -0.50631 1.77844
 C -0.16501 -0.45727 -1.78266
 F -1.02487 1.65367 1.81718
 F 1.83035 1.34022 -1.80394
 H -0.84930 -1.05933 1.82798
 H -1.00571 -0.92639 -1.14211
 H 0.85177 -1.07498 1.26684
 H 0.67416 -1.12095 -1.97508
 H 0.31489 -0.34076 2.77619
 H -0.57901 -0.19870 -2.77554
13
bifur_IRC_Cartesians_MW_output/new_data/bifur_traj4_Cartesians_MW point 481
C -0.33461 0.78163 1.08092
 C 0.47247 0.70203 -1.07366
 C -0.21879 1.20714 0.00543
 C 0.03372 -0.50633 1.77844
 C -0.16507 -0.45726 -1.78266
 F -1.02578 1.65377 1.81719
 F 1.83126 1.34012 -1.80394
 H -0.84925 -1.05937 1.82820
 H -1.00576 -0.92634 -1.14189
 H 0.85182 -1.07496 1.26662
 H 0.67410 -1.12096 -1.97530
 H 0.31518 -0.34081 2.77619
 H -0.57930 -0.19866 -2.77554
13
bifur_IRC_Cartesians_MW_output/new_data/bifur_traj4_Cartesians_MW point 482
C -0.33539 0.78171 1.08092
 C 0.47325 0.70195 -1.07365
 C -0.21878 1.20714 0.00544
 C 0.03392 -0.50637 1.77844
 C -0.16526 -0.45721 -1.78266
 F -1.02855 1.65408 1.81720
 F 1.83401 1.33982 -1.80392
 H -0.84909 -1.05949 1.82886
 H -1.00591 -0.92621 -1.14123
 H 0.85199 -1.07492 1.26593
 H 0.67393 -1.12101 -1.97599
 H 0.31604 -0.34095 2.77619
 H -0.58016 -0.19852 -2.77554
13
bifur_IRC_Cartesians_MW_output/new_data/bifur_traj4_Cartesians_MW point 483
C -0.33607 0.78178 1.08093
 C 0.47394 0.70188 -1.07364
 C -0.21877 1.20714 0.00545
 C 0.03408 -0.50641 1.77844
 C -0.16543 -0.45717 -1.78267
 F -1.03097 1.65434 1.81722
 F 1.83643 1.33955 -1.80391
 H -0.84896 -1.05960 1.82944
 H -1.00605 -0.92610 -1.14064
 H 0.85214 -1.07488 1.26533
 H 0.67378 -1.12105 -1.97659
 H 0.31680 -0.34107 2.77619
 H -0.58092 -0.19840 -2.77554
13
bifur_IRC_Cartesians_MW_output/new_data/bifur_traj4_Cartesians_MW point 484
C -0.33616 0.78178 1.08093
 C 0.47403 0.70187 -1.07364
 C -0.21877 1.20714 0.00545
 C 0.03411 -0.50642 1.77843
 C -0.16545 -0.45717 -1.78267
 F -1.03130 1.65438 1.81722
 F 1.83675 1.33951 -1.80391
 H -0.84894 -1.05962 1.82952
 H -1.00606 -0.92609 -1.14057
 H 0.85216 -1.07488 1.26525
 H 0.67376 -1.12105 -1.97667
 H 0.31690 -0.34108 2.77619
 H -0.58102 -0.19839 -2.77554
13
bifur_IRC_Cartesians_MW_output/new_data/bifur_traj4_Cartesians_MW point 485
C -0.33616 0.78178 1.08093
 C 0.47403 0.70187 -1.07364
 C -0.21877 1.20714 0.00545
 C 0.03411 -0.50642 1.77843
 C -0.16545 -0.45717 -1.78267
 F -1.03129 1.65438 1.81722
 F 1.83675 1.33951 -1.80391
 H -0.84894 -1.05962 1.82952
 H -1.00606 -0.92609 -1.14057
 H 0.85216 -1.07488 1.26525
 H 0.67376 -1.12105 -1.97667
 H 0.31690 -0.34108 2.77619
 H -0.58102 -0.19839 -2.77554
13
bifur_IRC_Cartesians_MW_output/new_data/bifur_traj4_Cartesians_MW point 486
C -0.33361 0.78153 1.08090
 C 0.47147 0.70213 -1.07367
 C -0.21880 1.20714 0.00542
 C 0.03348 -0.50627 1.77845
 C -0.16482 -0.45732 -1.78265
 F -1.02223 1.65338 1.81716
 F 1.82772 1.34051 -1.80396
 H -0.84944 -1.05920 1.82734
 H -1.00557 -0.92651 -1.14274
 H 0.85160 -1.07502 1.26749
 H 0.67432 -1.12090 -1.97442
 H 0.31407 -0.34063 2.77619
 H -0.57818 -0.19884 -2.77553
13
bifur_IRC_Cartesians_MW_output/new_data/bifur_traj4_Cartesians_MW point 487
C -0.33111 0.78128 1.08088
 C 0.46896 0.70238 -1.07369
 C -0.21884 1.20715 0.00539
 C 0.03286 -0.50612 1.77846
 C -0.16420 -0.45747 -1.78263
 F -1.01333 1.65240 1.81711
 F 1.81886 1.34149 -1.80400
 H -0.84993 -1.05880 1.82521
 H -1.00508 -0.92692 -1.14487
 H 0.85105 -1.07516 1.26969
 H 0.67487 -1.12076 -1.97221
 H 0.31129 -0.34019 2.77619
 H -0.57540 -0.19928 -2.77553
13
bifur_IRC_Cartesians_MW_output/new_data/bifur_traj4_Cartesians_MW point 488
C -0.32822 0.78099 1.08085
 C 0.46605 0.70267 -1.07371
 C -0.21887 1.20716 0.00535
 C 0.03214 -0.50594 1.77847
 C -0.16349 -0.45764 -1.78261
 F -1.00304 1.65126 1.81705
 F 1.80862 1.34263 -1.80406
 H -0.85049 -1.05832 1.82275
 H -1.00451 -0.92741 -1.14733
 H 0.85041 -1.07533 1.27224
 H 0.67551 -1.12059 -1.96965
 H 0.30808 -0.33969 2.77618
 H -0.57217 -0.19979 -2.77553
13
bifur_IRC_Cartesians_MW_output/new_data/bifur_traj4_Cartesians_MW point 489
C -0.32533 0.78070 1.08082
 C 0.46314 0.70296 -1.07374
 C -0.21891 1.20716 0.00531
 C 0.03142 -0.50577 1.77849
 C -0.16278 -0.45782 -1.78259
 F -0.99276 1.65013 1.81699
 F 1.79838 1.34376 -1.80412
 H -0.85106 -1.05785 1.82028
 H -1.00395 -0.92789 -1.14980
 H 0.84977 -1.07549 1.27478
 H 0.67615 -1.12042 -1.96709
 H 0.30487 -0.33918 2.77618
 H -0.56895 -0.20030 -2.77552
13
bifur_IRC_Cartesians_MW_output/new_data/bifur_traj4_Cartesians_MW point 490
C -0.32274 0.78045 1.08079
 C 0.46054 0.70322 -1.07376
 C -0.21895 1.20717 0.00528
 C 0.03078 -0.50561 1.77850
 C -0.16214 -0.45798 -1.78257
 F -0.98354 1.64911 1.81693
 F 1.78920 1.34477 -1.80417
 H -0.85156 -1.05743 1.81808
 H -1.00344 -0.92832 -1.15201
 H 0.84920 -1.07564 1.27706
 H 0.67673 -1.12026 -1.96480
 H 0.30199 -0.33872 2.77618
 H -0.56607 -0.20076 -2.77552
13
bifur_IRC_Cartesians_MW_output/new_data/bifur_traj4_Cartesians_MW point 491
C -0.32063 0.78024 1.08077
 C 0.45842 0.70343 -1.07378
 C -0.21898 1.20717 0.00525
 C 0.03026 -0.50549 1.77851
 C -0.16161 -0.45810 -1.78256
 F -0.97605 1.64828 1.81689
 F 1.78174 1.34560 -1.80421
 H -0.85198 -1.05709 1.81628
 H -1.00303 -0.92867 -1.15380
 H 0.84874 -1.07576 1.27891
 H 0.67719 -1.12014 -1.96294
 H 0.29965 -0.33835 2.77618
 H -0.56372 -0.20113 -2.77551
13
bifur_IRC_Cartesians_MW_output/new_data/bifur_traj4_Cartesians_MW point 492
C -0.31912 0.78008 1.08075
 C 0.45690 0.70358 -1.07379
 C -0.21900 1.20718 0.00523
 C 0.02988 -0.50540 1.77852
 C -0.16124 -0.45819 -1.78254
 F -0.97066 1.64769 1.81685
 F 1.77638 1.34619 -1.80424
 H -0.85227 -1.05684 1.81499
 H -1.00273 -0.92892 -1.15509
 H 0.84840 -1.07585 1.28024
 H 0.67753 -1.12005 -1.96160
 H 0.29797 -0.33809 2.77618
 H -0.56204 -0.20140 -2.77551
13
bifur_IRC_Cartesians_MW_output/new_data/bifur_traj4_Cartesians_MW point 493
C -0.31825 0.78000 1.08074
 C 0.45603 0.70367 -1.07380
 C -0.21901 1.20718 0.00522
 C 0.02967 -0.50534 1.77852
 C -0.16103 -0.45825 -1.78254
 F -0.96759 1.64735 1.81683
 F 1.77332 1.34653 -1.80425
 H -0.85244 -1.05670 1.81426
 H -1.00257 -0.92906 -1.15583
 H 0.84821 -1.07590 1.28100
 H 0.67772 -1.12000 -1.96084
 H 0.29701 -0.33794 2.77618
 H -0.56107 -0.20155 -2.77551
13
bifur_IRC_Cartesians_MW_output/new_data/bifur_traj4_Cartesians_MW point 494
C -0.31804 0.77998 1.08074
 C 0.45581 0.70369 -1.07380
 C -0.21901 1.20718 0.00522
 C 0.02961 -0.50533 1.77852
 C -0.16097 -0.45826 -1.78254
 F -0.96683 1.64727 1.81683
 F 1.77256 1.34662 -1.80426
 H -0.85248 -1.05666 1.81408
 H -1.00252 -0.92910 -1.15601
 H 0.84817 -1.07591 1.28119
 H 0.67776 -1.11999 -1.96065
 H 0.29677 -0.33790 2.77618
 H -0.56084 -0.20159 -2.77551
13
bifur_IRC_Cartesians_MW_output/new_data/bifur_traj4_Cartesians_MW point 495
C -0.31842 0.78001 1.08074
 C 0.45620 0.70365 -1.07379
 C -0.21900 1.20718 0.00522
 C 0.02971 -0.50535 1.77852
 C -0.16107 -0.45824 -1.78254
 F -0.96819 1.64742 1.81684
 F 1.77392 1.34647 -1.80425
 H -0.85241 -1.05673 1.81440
 H -1.00260 -0.92903 -1.15568
 H 0.84825 -1.07589 1.28085
 H 0.67768 -1.12001 -1.96099
 H 0.29720 -0.33797 2.77618
 H -0.56126 -0.20152 -2.77551
13
bifur_IRC_Cartesians_MW_output/new_data/bifur_traj4_Cartesians_MW point 496
C -0.31842 0.78001 1.08074
 C 0.45620 0.70365 -1.07379
 C -0.21900 1.20718 0.00522
 C 0.02971 -0.50535 1.77852
 C -0.16107 -0.45824 -1.78254
 F -0.96819 1.64742 1.81684
 F 1.77392 1.34647 -1.80425
 H -0.85241 -1.05673 1.81440
 H -1.00260 -0.92903 -1.15568
 H 0.84825 -1.07589 1.28085
 H 0.67768 -1.12001 -1.96099
 H 0.29720 -0.33797 2.77618
 H -0.56126 -0.20152 -2.77551
13
bifur_IRC_Cartesians_MW_output/new_data/bifur_traj4_Cartesians_MW point 497
C -0.32065 0.78024 1.08077
 C 0.45844 0.70343 -1.07378
 C -0.21897 1.20717 0.00525
 C 0.03026 -0.50549 1.77851
 C -0.16162 -0.45810 -1.78256
 F -0.97613 1.64829 1.81689
 F 1.78182 1.34559 -1.80421
 H -0.85197 -1.05709 1.81630
 H -1.00303 -0.92866 -1.15378
 H 0.84874 -1.07576 1.27889
 H 0.67719 -1.12014 -1.96296
 H 0.29968 -0.33836 2.77618
 H -0.56375 -0.20112 -2.77551
13
bifur_IRC_Cartesians_MW_output/new_data/bifur_traj4_Cartesians_MW point 498
C -0.32236 0.78041 1.08079
 C 0.46016 0.70326 -1.07376
 C -0.21895 1.20717 0.00528
 C 0.03069 -0.50559 1.77850
 C -0.16204 -0.45800 -1.78257
 F -0.98221 1.64896 1.81692
 F 1.78787 1.34492 -1.80417
 H -0.85164 -1.05737 1.81776
 H -1.00337 -0.92838 -1.15232
 H 0.84912 -1.07566 1.27739
 H 0.67681 -1.12024 -1.96447
 H 0.30157 -0.33866 2.77618
 H -0.56565 -0.20082 -2.77552
13
bifur_IRC_Cartesians_MW_output/new_data/bifur_traj4_Cartesians_MW point 499
C -0.32430 0.78060 1.08081
 C 0.46211 0.70306 -1.07374
 C -0.21893 1.20717 0.00530
 C 0.03117 -0.50571 1.77849
 C -0.16252 -0.45788 -1.78258
 F -0.98910 1.64972 1.81696
 F 1.79473 1.34416 -1.80414
 H -0.85126 -1.05769 1.81941
 H -1.00375 -0.92806 -1.15067
 H 0.84955 -1.07555 1.27569
 H 0.67638 -1.12036 -1.96618
 H 0.30372 -0.33900 2.77618
 H -0.56781 -0.20048 -2.77552
13
bifur_IRC_Cartesians_MW_output/new_data/bifur_traj4_Cartesians_MW point 500
C -0.32616 0.78079 1.08083
 C 0.46398 0.70288 -1.07373
 C -0.21890 1.20716 0.00532
 C 0.03163 -0.50582 1.77848
 C -0.16298 -0.45777 -1.78260
 F -0.99573 1.65046 1.81700
 F 1.80134 1.34343 -1.80410
 H -0.85089 -1.05799 1.82100
 H -1.00411 -0.92775 -1.14908
 H 0.84996 -1.07545 1.27404
 H 0.67597 -1.12047 -1.96783
 H 0.30580 -0.33933 2.77618
 H -0.56989 -0.20015 -2.77552
