# Supplementary material for: Low dimensional representations along intrinsic reaction coordinates and molecular dynamics trajectories using interatomic distance matrices
Source: Chem Sci. 2019 Sep 18;10(43):9954–68. doi: 10.1039/c9sc02742d (PMC6991188; doi:10.1039/c9sc02742d)
Supplement: Supplementary file 1 [file SC-010-C9SC02742D-s001.zip › C9SC02742D-SI/ESI_xyz_files/bifur_IRC_Cartesians_MW_output/new_data/bifur_traj_B_Cartesians_MW_all_PCs.xyz]

13
bifur_IRC_Cartesians_MW_output/new_data/bifur_traj3_Cartesians_MW point 1
C 0.03275 0.75719 0.76610
 C 0.07212 0.75300 -0.76566
 C -1.05759 1.43637 0.00017
 C -0.08294 -0.53744 1.50586
 C -0.09239 -0.53527 -1.50626
 F 0.86388 1.60948 1.42162
 F 1.00183 1.59380 -1.42010
 H -0.86098 -1.17026 1.09575
 H -0.86882 -1.16406 -1.06247
 H 0.86657 -1.07735 1.50222
 H 0.85780 -1.07959 -1.53704
 H -0.34445 -0.29630 2.53138
 H -0.38778 -0.28956 -2.53158
13
bifur_IRC_Cartesians_MW_output/new_data/bifur_traj3_Cartesians_MW point 2
C 0.03145 0.75576 0.76646
 C 0.07345 0.75130 -0.76599
 C -1.05738 1.43230 0.00019
 C -0.08249 -0.53679 1.50907
 C -0.09259 -0.53447 -1.50949
 F 0.85856 1.60886 1.41946
 F 1.00581 1.59214 -1.41787
 H -0.86054 -1.17015 1.10185
 H -0.86889 -1.16352 -1.06633
 H 0.86650 -1.07715 1.50577
 H 0.85715 -1.07955 -1.54290
 H -0.34240 -0.29296 2.53359
 H -0.38864 -0.28577 -2.53380
13
bifur_IRC_Cartesians_MW_output/new_data/bifur_traj3_Cartesians_MW point 3
C 0.03024 0.75421 0.76688
 C 0.07469 0.74951 -0.76639
 C -1.05703 1.42791 0.00020
 C -0.08205 -0.53607 1.51254
 C -0.09275 -0.53361 -1.51299
 F 0.85344 1.60811 1.41719
 F 1.00933 1.59043 -1.41553
 H -0.86011 -1.16998 1.10827
 H -0.86893 -1.16295 -1.07068
 H 0.86637 -1.07696 1.50974
 H 0.85648 -1.07950 -1.54902
 H -0.34037 -0.28935 2.53600
 H -0.38932 -0.28174 -2.53620
13
bifur_IRC_Cartesians_MW_output/new_data/bifur_traj3_Cartesians_MW point 4
C 0.02963 0.75269 0.76739
 C 0.07534 0.74785 -0.76688
 C -1.05642 1.42369 0.00021
 C -0.08175 -0.53535 1.51592
 C -0.09277 -0.53281 -1.51638
 F 0.85026 1.60716 1.41517
 F 1.01066 1.58898 -1.41348
 H -0.85983 -1.16967 1.11404
 H -0.86890 -1.16243 -1.07537
 H 0.86610 -1.07681 1.51397
 H 0.85593 -1.07943 -1.55438
 H -0.33894 -0.28585 2.53835
 H -0.38931 -0.27802 -2.53856
13
bifur_IRC_Cartesians_MW_output/new_data/bifur_traj3_Cartesians_MW point 5
C 0.02999 0.75136 0.76797
 C 0.07502 0.74659 -0.76747
 C -1.05546 1.42013 0.00020
 C -0.08171 -0.53467 1.51883
 C -0.09257 -0.53218 -1.51928
 F 0.85041 1.60599 1.41374
 F 1.00841 1.58807 -1.41205
 H -0.85980 -1.16918 1.11823
 H -0.86874 -1.16206 -1.08014
 H 0.86564 -1.07675 1.51822
 H 0.85561 -1.07933 -1.55804
 H -0.33860 -0.28285 2.54040
 H -0.38821 -0.27513 -2.54061
13
bifur_IRC_Cartesians_MW_output/new_data/bifur_traj3_Cartesians_MW point 6
C 0.03128 0.75024 0.76860
 C 0.07379 0.74573 -0.76813
 C -1.05419 1.41728 0.00018
 C -0.08191 -0.53407 1.52122
 C -0.09215 -0.53172 -1.52165
 F 0.85374 1.60465 1.41288
 F 1.00281 1.58771 -1.41124
 H -0.86002 -1.16853 1.12082
 H -0.86846 -1.16183 -1.08488
 H 0.86500 -1.07678 1.52239
 H 0.85553 -1.07921 -1.55999
 H -0.33930 -0.28037 2.54212
 H -0.38611 -0.27310 -2.54233
13
bifur_IRC_Cartesians_MW_output/new_data/bifur_traj3_Cartesians_MW point 7
C 0.03322 0.74924 0.76929
 C 0.07190 0.74510 -0.76885
 C -1.05268 1.41482 0.00016
 C -0.08228 -0.53349 1.52333
 C -0.09157 -0.53137 -1.52375
 F 0.85930 1.60314 1.41239
 F 0.99479 1.58770 -1.41083
 H -0.86040 -1.16776 1.12242
 H -0.86810 -1.16168 -1.08974
 H 0.86422 -1.07686 1.52663
 H 0.85559 -1.07908 -1.56086
 H -0.34071 -0.27818 2.54367
 H -0.38327 -0.27159 -2.54387
13
bifur_IRC_Cartesians_MW_output/new_data/bifur_traj3_Cartesians_MW point 8
C 0.03560 0.74822 0.77006
 C 0.06958 0.74456 -0.76967
 C -1.05094 1.41241 0.00013
 C -0.08276 -0.53288 1.52545
 C -0.09089 -0.53105 -1.52584
 F 0.86624 1.60146 1.41207
 F 0.98512 1.58786 -1.41060
 H -0.86090 -1.16687 1.12365
 H -0.86768 -1.16156 -1.09495
 H 0.86333 -1.07698 1.53116
 H 0.85574 -1.07892 -1.56126
 H -0.34254 -0.27601 2.54523
 H -0.37990 -0.27023 -2.54543
13
bifur_IRC_Cartesians_MW_output/new_data/bifur_traj3_Cartesians_MW point 9
C 0.03825 0.74712 0.77094
 C 0.06699 0.74398 -0.77060
 C -1.04891 1.40977 0.00010
 C -0.08329 -0.53222 1.52777
 C -0.09013 -0.53071 -1.52813
 F 0.87395 1.59960 1.41179
 F 0.97429 1.58805 -1.41042
 H -0.86146 -1.16587 1.12496
 H -0.86721 -1.16142 -1.10071
 H 0.86234 -1.07711 1.53613
 H 0.85589 -1.07875 -1.56162
 H -0.34458 -0.27365 2.54694
 H -0.37613 -0.26880 -2.54714
13
bifur_IRC_Cartesians_MW_output/new_data/bifur_traj3_Cartesians_MW point 10
C 0.04102 0.74589 0.77198
 C 0.06431 0.74330 -0.77169
 C -1.04650 1.40674 0.00006
 C -0.08383 -0.53148 1.53045
 C -0.08932 -0.53029 -1.53077
 F 0.88175 1.59757 1.41152
 F 0.96280 1.58815 -1.41027
 H -0.86205 -1.16475 1.12670
 H -0.86675 -1.16119 -1.10709
 H 0.86125 -1.07725 1.54156
 H 0.85601 -1.07857 -1.56226
 H -0.34659 -0.27101 2.54893
 H -0.37210 -0.26711 -2.54912
13
bifur_IRC_Cartesians_MW_output/new_data/bifur_traj3_Cartesians_MW point 11
C 0.04346 0.74463 0.77316
 C 0.06197 0.74252 -0.77292
 C -1.04375 1.40347 0.00003
 C -0.08427 -0.53070 1.53335
 C -0.08858 -0.52980 -1.53364
 F 0.88815 1.59558 1.41133
 F 0.95225 1.58804 -1.41018
 H -0.86260 -1.16360 1.12908
 H -0.86636 -1.16084 -1.11354
 H 0.86018 -1.07737 1.54693
 H 0.85599 -1.07842 -1.56342
 H -0.34812 -0.26828 2.55109
 H -0.36831 -0.26523 -2.55128
13
bifur_IRC_Cartesians_MW_output/new_data/bifur_traj3_Cartesians_MW point 12
C 0.04346 0.74464 0.77316
 C 0.06197 0.74252 -0.77292
 C -1.04375 1.40347 0.00003
 C -0.08427 -0.53070 1.53335
 C -0.08858 -0.52980 -1.53364
 F 0.88815 1.59558 1.41133
 F 0.95225 1.58804 -1.41018
 H -0.86260 -1.16360 1.12908
 H -0.86636 -1.16084 -1.11354
 H 0.86018 -1.07737 1.54692
 H 0.85599 -1.07842 -1.56341
 H -0.34812 -0.26829 2.55109
 H -0.36831 -0.26523 -2.55128
13
bifur_IRC_Cartesians_MW_output/new_data/bifur_traj3_Cartesians_MW point 13
C 0.04597 0.74259 0.77536
 C 0.05965 0.74095 -0.77516
 C -1.03863 1.39762 0.00000
 C -0.08460 -0.52943 1.53854
 C -0.08772 -0.52882 -1.53880
 F 0.89288 1.59275 1.41114
 F 0.93986 1.58711 -1.41009
 H -0.86324 -1.16182 1.13494
 H -0.86605 -1.15985 -1.12351
 H 0.85866 -1.07749 1.55484
 H 0.85554 -1.07826 -1.56707
 H -0.34874 -0.26378 2.55499
 H -0.36357 -0.26158 -2.55517
13
bifur_IRC_Cartesians_MW_output/new_data/bifur_traj3_Cartesians_MW point 14
C 0.04644 0.74162 0.77641
 C 0.05927 0.74007 -0.77622
 C -1.03623 1.39467 -0.00001
 C -0.08457 -0.52884 1.54114
 C -0.08748 -0.52827 -1.54139
 F 0.89253 1.59165 1.41095
 F 0.93654 1.58634 -1.40992
 H -0.86339 -1.16109 1.13855
 H -0.86603 -1.15925 -1.12783
 H 0.85809 -1.07750 1.55817
 H 0.85515 -1.07822 -1.56966
 H -0.34822 -0.26161 2.55692
 H -0.36211 -0.25955 -2.55710
13
bifur_IRC_Cartesians_MW_output/new_data/bifur_traj3_Cartesians_MW point 15
C 0.04661 0.74054 0.77752
 C 0.05921 0.73902 -0.77734
 C -1.03370 1.39135 -0.00001
 C -0.08445 -0.52820 1.54403
 C -0.08731 -0.52765 -1.54429
 F 0.89100 1.59056 1.41062
 F 0.93418 1.58534 -1.40960
 H -0.86347 -1.16036 1.14288
 H -0.86606 -1.15856 -1.13236
 H 0.85755 -1.07749 1.56164
 H 0.85466 -1.07819 -1.57293
 H -0.34728 -0.25919 2.55908
 H -0.36092 -0.25717 -2.55925
13
bifur_IRC_Cartesians_MW_output/new_data/bifur_traj3_Cartesians_MW point 16
C 0.04656 0.73932 0.77876
 C 0.05937 0.73777 -0.77858
 C -1.03094 1.38752 -0.00001
 C -0.08426 -0.52747 1.54735
 C -0.08717 -0.52691 -1.54761
 F 0.88847 1.58940 1.41016
 F 0.93239 1.58410 -1.40913
 H -0.86350 -1.15959 1.14805
 H -0.86614 -1.15775 -1.13735
 H 0.85698 -1.07745 1.56546
 H 0.85404 -1.07817 -1.57693
 H -0.34597 -0.25641 2.56154
 H -0.35984 -0.25435 -2.56171
13
bifur_IRC_Cartesians_MW_output/new_data/bifur_traj3_Cartesians_MW point 17
C 0.04643 0.73796 0.78015
 C 0.05962 0.73638 -0.77997
 C -1.02783 1.38326 -0.00000
 C -0.08403 -0.52667 1.55105
 C -0.08703 -0.52609 -1.55131
 F 0.88536 1.58814 1.40966
 F 0.93066 1.58269 -1.40863
 H -0.86353 -1.15873 1.15388
 H -0.86623 -1.15683 -1.14285
 H 0.85637 -1.07741 1.56964
 H 0.85335 -1.07815 -1.58145
 H -0.34442 -0.25333 2.56428
 H -0.35872 -0.25121 -2.56445
13
bifur_IRC_Cartesians_MW_output/new_data/bifur_traj3_Cartesians_MW point 18
C 0.04650 0.73660 0.78167
 C 0.05970 0.73501 -0.78149
 C -1.02436 1.37893 -0.00000
 C -0.08384 -0.52584 1.55484
 C -0.08684 -0.52526 -1.55510
 F 0.88268 1.58677 1.40935
 F 0.92804 1.58132 -1.40832
 H -0.86362 -1.15777 1.15968
 H -0.86632 -1.15587 -1.14864
 H 0.85568 -1.07738 1.57398
 H 0.85265 -1.07813 -1.58580
 H -0.34297 -0.25024 2.56711
 H -0.35729 -0.24812 -2.56728
13
bifur_IRC_Cartesians_MW_output/new_data/bifur_traj3_Cartesians_MW point 19
C 0.04714 0.73546 0.78320
 C 0.05920 0.73399 -0.78302
 C -1.02074 1.37531 -0.00001
 C -0.08380 -0.52510 1.55810
 C -0.08653 -0.52459 -1.55835
 F 0.88205 1.58536 1.40953
 F 0.92339 1.58036 -1.40852
 H -0.86387 -1.15674 1.16416
 H -0.86635 -1.15502 -1.15409
 H 0.85490 -1.07742 1.57797
 H 0.85212 -1.07810 -1.58880
 H -0.34222 -0.24771 2.56958
 H -0.35528 -0.24579 -2.56975
13
bifur_IRC_Cartesians_MW_output/new_data/bifur_traj3_Cartesians_MW point 20
C 0.04846 0.73471 0.78454
 C 0.05801 0.73350 -0.78439
 C -1.01739 1.37292 -0.00003
 C -0.08398 -0.52455 1.56037
 C -0.08609 -0.52418 -1.56060
 F 0.88419 1.58403 1.41023
 F 0.91662 1.58002 -1.40929
 H -0.86430 -1.15573 1.16651
 H -0.86628 -1.15443 -1.15858
 H 0.85410 -1.07753 1.58119
 H 0.85187 -1.07805 -1.58980
 H -0.34247 -0.24610 2.57136
 H -0.35274 -0.24462 -2.57152
13
bifur_IRC_Cartesians_MW_output/new_data/bifur_traj3_Cartesians_MW point 21
C 0.05021 0.73425 0.78567
 C 0.05636 0.73338 -0.78556
 C -1.01443 1.37149 -0.00005
 C -0.08430 -0.52414 1.56185
 C -0.08557 -0.52397 -1.56206
 F 0.88825 1.58281 1.41122
 F 0.90865 1.58014 -1.41036
 H -0.86482 -1.15479 1.16728
 H -0.86614 -1.15404 -1.16223
 H 0.85332 -1.07767 1.58377
 H 0.85184 -1.07800 -1.58938
 H -0.34343 -0.24517 2.57257
 H -0.34992 -0.24428 -2.57272
13
bifur_IRC_Cartesians_MW_output/new_data/bifur_traj3_Cartesians_MW point 22
C 0.05216 0.73394 0.78667
 C 0.05450 0.73345 -0.78659
 C -1.01178 1.37056 -0.00007
 C -0.08470 -0.52382 1.56290
 C -0.08503 -0.52388 -1.56308
 F 0.89328 1.58167 1.41231
 F 0.90020 1.58050 -1.41154
 H -0.86539 -1.15391 1.16721
 H -0.86596 -1.15378 -1.16540
 H 0.85257 -1.07784 1.58600
 H 0.85193 -1.07795 -1.58826
 H -0.34476 -0.24458 2.57346
 H -0.34703 -0.24436 -2.57361
13
bifur_IRC_Cartesians_MW_output/new_data/bifur_traj3_Cartesians_MW point 23
C 0.05216 0.73394 0.78667
 C 0.05450 0.73345 -0.78659
 C -1.01178 1.37055 -0.00007
 C -0.08470 -0.52382 1.56290
 C -0.08503 -0.52387 -1.56308
 F 0.89328 1.58167 1.41231
 F 0.90020 1.58050 -1.41154
 H -0.86539 -1.15391 1.16721
 H -0.86596 -1.15378 -1.16540
 H 0.85257 -1.07784 1.58600
 H 0.85193 -1.07795 -1.58826
 H -0.34476 -0.24458 2.57346
 H -0.34703 -0.24436 -2.57361
13
bifur_IRC_Cartesians_MW_output/new_data/bifur_traj3_Cartesians_MW point 24
C 0.05601 0.73352 0.78841
 C 0.05080 0.73380 -0.78841
 C -1.00701 1.36934 -0.00012
 C -0.08551 -0.52330 1.56443
 C -0.08397 -0.52380 -1.56456
 F 0.90365 1.57961 1.41453
 F 0.88383 1.58140 -1.41393
 H -0.86649 -1.15230 1.16623
 H -0.86559 -1.15341 -1.17084
 H 0.85117 -1.07817 1.58978
 H 0.85220 -1.07784 -1.58539
 H -0.34760 -0.24388 2.57482
 H -0.34149 -0.24498 -2.57495
13
bifur_IRC_Cartesians_MW_output/new_data/bifur_traj3_Cartesians_MW point 25
C 0.05751 0.73347 0.78919
 C 0.04937 0.73404 -0.78921
 C -1.00486 1.36908 -0.00013
 C -0.08583 -0.52313 1.56489
 C -0.08356 -0.52381 -1.56500
 F 0.90752 1.57885 1.41569
 F 0.87732 1.58180 -1.41517
 H -0.86696 -1.15163 1.16564
 H -0.86548 -1.15322 -1.17274
 H 0.85062 -1.07831 1.59095
 H 0.85229 -1.07781 -1.58397
 H -0.34866 -0.24386 2.57528
 H -0.33929 -0.24547 -2.57541
13
bifur_IRC_Cartesians_MW_output/new_data/bifur_traj3_Cartesians_MW point 26
C 0.05833 0.73356 0.78983
 C 0.04862 0.73430 -0.78987
 C -1.00303 1.36911 -0.00014
 C -0.08599 -0.52306 1.56508
 C -0.08334 -0.52383 -1.56518
 F 0.90921 1.57846 1.41683
 F 0.87347 1.58202 -1.41635
 H -0.86727 -1.15116 1.16523
 H -0.86549 -1.15301 -1.17365
 H 0.85027 -1.07841 1.59124
 H 0.85229 -1.07782 -1.58288
 H -0.34908 -0.24414 2.57553
 H -0.33797 -0.24603 -2.57566
13
bifur_IRC_Cartesians_MW_output/new_data/bifur_traj3_Cartesians_MW point 27
C 0.05852 0.73372 0.79034
 C 0.04847 0.73449 -0.79039
 C -1.00156 1.36921 -0.00014
 C -0.08601 -0.52304 1.56518
 C -0.08327 -0.52383 -1.56527
 F 0.90895 1.57834 1.41780
 F 0.87200 1.58205 -1.41733
 H -0.86744 -1.15086 1.16519
 H -0.86559 -1.15276 -1.17391
 H 0.85010 -1.07847 1.59099
 H 0.85219 -1.07786 -1.58233
 H -0.34892 -0.24451 2.57569
 H -0.33744 -0.24646 -2.57582
13
bifur_IRC_Cartesians_MW_output/new_data/bifur_traj3_Cartesians_MW point 28
C 0.05833 0.73384 0.79079
 C 0.04872 0.73457 -0.79084
 C -1.00030 1.36917 -0.00014
 C -0.08593 -0.52303 1.56535
 C -0.08330 -0.52379 -1.56545
 F 0.90741 1.57835 1.41856
 F 0.87201 1.58189 -1.41809
 H -0.86751 -1.15066 1.16562
 H -0.86575 -1.15248 -1.17396
 H 0.85002 -1.07850 1.59060
 H 0.85202 -1.07791 -1.58231
 H -0.34837 -0.24479 2.57590
 H -0.33736 -0.24666 -2.57602
13
bifur_IRC_Cartesians_MW_output/new_data/bifur_traj3_Cartesians_MW point 29
C 0.05786 0.73389 0.79122
 C 0.04923 0.73452 -0.79126
 C -0.99913 1.36891 -0.00013
 C -0.08578 -0.52299 1.56568
 C -0.08339 -0.52369 -1.56578
 F 0.90496 1.57841 1.41914
 F 0.87301 1.58157 -1.41866
 H -0.86751 -1.15050 1.16652
 H -0.86593 -1.15217 -1.17404
 H 0.85000 -1.07850 1.59024
 H 0.85178 -1.07796 -1.58281
 H -0.34751 -0.24490 2.57621
 H -0.33759 -0.24659 -2.57633
13
bifur_IRC_Cartesians_MW_output/new_data/bifur_traj3_Cartesians_MW point 30
C 0.05720 0.73389 0.79165
 C 0.04994 0.73439 -0.79167
 C -0.99803 1.36847 -0.00012
 C -0.08558 -0.52294 1.56614
 C -0.08353 -0.52356 -1.56625
 F 0.90181 1.57850 1.41959
 F 0.87474 1.58113 -1.41909
 H -0.86745 -1.15038 1.16780
 H -0.86614 -1.15181 -1.17415
 H 0.85001 -1.07848 1.58992
 H 0.85149 -1.07803 -1.58370
 H -0.34642 -0.24487 2.57660
 H -0.33803 -0.24632 -2.57672
13
bifur_IRC_Cartesians_MW_output/new_data/bifur_traj3_Cartesians_MW point 31
C 0.05643 0.73388 0.79206
 C 0.05075 0.73422 -0.79207
 C -0.99697 1.36801 -0.00011
 C -0.08535 -0.52288 1.56662
 C -0.08369 -0.52341 -1.56674
 F 0.89830 1.57863 1.42000
 F 0.87685 1.58064 -1.41946
 H -0.86737 -1.15027 1.16921
 H -0.86636 -1.15145 -1.17420
 H 0.85004 -1.07846 1.58956
 H 0.85117 -1.07809 -1.58474
 H -0.34523 -0.24482 2.57700
 H -0.33859 -0.24600 -2.57712
13
bifur_IRC_Cartesians_MW_output/new_data/bifur_traj3_Cartesians_MW point 32
C 0.05575 0.73396 0.79245
 C 0.05147 0.73417 -0.79244
 C -0.99593 1.36780 -0.00010
 C -0.08515 -0.52287 1.56690
 C -0.08384 -0.52331 -1.56702
 F 0.89519 1.57879 1.42053
 F 0.87867 1.58026 -1.41998
 H -0.86731 -1.15018 1.17020
 H -0.86658 -1.15113 -1.17401
 H 0.85008 -1.07844 1.58898
 H 0.85090 -1.07816 -1.58538
 H -0.34418 -0.24499 2.57726
 H -0.33908 -0.24592 -2.57738
13
bifur_IRC_Cartesians_MW_output/new_data/bifur_traj3_Cartesians_MW point 33
C 0.05555 0.73427 0.79278
 C 0.05171 0.73443 -0.79277
 C -0.99490 1.36830 -0.00010
 C -0.08509 -0.52296 1.56662
 C -0.08389 -0.52337 -1.56675
 F 0.89385 1.57897 1.42146
 F 0.87892 1.58026 -1.42090
 H -0.86738 -1.15006 1.16995
 H -0.86674 -1.15093 -1.17337
 H 0.85007 -1.07848 1.58800
 H 0.85080 -1.07822 -1.58479
 H -0.34375 -0.24569 2.57715
 H -0.33915 -0.24654 -2.57727
13
bifur_IRC_Cartesians_MW_output/new_data/bifur_traj3_Cartesians_MW point 34
C 0.05555 0.73427 0.79278
 C 0.05171 0.73443 -0.79277
 C -0.99490 1.36830 -0.00010
 C -0.08509 -0.52296 1.56662
 C -0.08389 -0.52337 -1.56675
 F 0.89386 1.57897 1.42146
 F 0.87891 1.58026 -1.42090
 H -0.86738 -1.15006 1.16994
 H -0.86674 -1.15093 -1.17337
 H 0.85007 -1.07848 1.58800
 H 0.85080 -1.07822 -1.58479
 H -0.34375 -0.24569 2.57715
 H -0.33915 -0.24654 -2.57726
13
bifur_IRC_Cartesians_MW_output/new_data/bifur_traj3_Cartesians_MW point 35
C 0.05735 0.73555 0.79322
 C 0.04995 0.73607 -0.79325
 C -0.99299 1.37160 -0.00012
 C -0.08560 -0.52341 1.56426
 C -0.08351 -0.52403 -1.56436
 F 0.89948 1.57908 1.42450
 F 0.87190 1.58178 -1.42404
 H -0.86807 -1.14963 1.16472
 H -0.86673 -1.15109 -1.17117
 H 0.84977 -1.07874 1.58535
 H 0.85129 -1.07827 -1.57899
 H -0.34570 -0.24872 2.57566
 H -0.33714 -0.25019 -2.57577
13
bifur_IRC_Cartesians_MW_output/new_data/bifur_traj3_Cartesians_MW point 36
C 0.05893 0.73624 0.79340
 C 0.04839 0.73708 -0.79346
 C -0.99208 1.37357 -0.00014
 C -0.08603 -0.52366 1.56283
 C -0.08317 -0.52446 -1.56291
 F 0.90476 1.57896 1.42616
 F 0.86606 1.58290 -1.42578
 H -0.86856 -1.14934 1.16113
 H -0.86660 -1.15131 -1.17026
 H 0.84950 -1.07892 1.58426
 H 0.85171 -1.07827 -1.57513
 H -0.34748 -0.25038 2.57474
 H -0.33543 -0.25241 -2.57484
13
bifur_IRC_Cartesians_MW_output/new_data/bifur_traj3_Cartesians_MW point 37
C 0.06071 0.73684 0.79360
 C 0.04663 0.73804 -0.79369
 C -0.99115 1.37536 -0.00016
 C -0.08651 -0.52386 1.56155
 C -0.08277 -0.52487 -1.56160
 F 0.91070 1.57871 1.42773
 F 0.85949 1.58404 -1.42744
 H -0.86908 -1.14900 1.15761
 H -0.86643 -1.15155 -1.16973
 H 0.84917 -1.07911 1.58354
 H 0.85216 -1.07824 -1.57130
 H -0.34945 -0.25186 2.57392
 H -0.33348 -0.25450 -2.57402
13
bifur_IRC_Cartesians_MW_output/new_data/bifur_traj3_Cartesians_MW point 38
C 0.06258 0.73731 0.79384
 C 0.04478 0.73889 -0.79397
 C -0.99016 1.37682 -0.00018
 C -0.08699 -0.52399 1.56053
 C -0.08234 -0.52522 -1.56056
 F 0.91688 1.57833 1.42915
 F 0.85252 1.58513 -1.42894
 H -0.86960 -1.14861 1.15441
 H -0.86623 -1.15177 -1.16970
 H 0.84878 -1.07929 1.58328
 H 0.85260 -1.07821 -1.56776
 H -0.35146 -0.25305 2.57328
 H -0.33136 -0.25634 -2.57338
13
bifur_IRC_Cartesians_MW_output/new_data/bifur_traj3_Cartesians_MW point 39
C 0.06444 0.73763 0.79416
 C 0.04295 0.73958 -0.79432
 C -0.98904 1.37786 -0.00021
 C -0.08746 -0.52405 1.55986
 C -0.08189 -0.52550 -1.55986
 F 0.92288 1.57784 1.43041
 F 0.84546 1.58608 -1.43029
 H -0.87012 -1.14817 1.15176
 H -0.86603 -1.15193 -1.17018
 H 0.84835 -1.07946 1.58346
 H 0.85298 -1.07817 -1.56470
 H -0.35336 -0.25389 2.57289
 H -0.32917 -0.25783 -2.57299
13
bifur_IRC_Cartesians_MW_output/new_data/bifur_traj3_Cartesians_MW point 40
C 0.06605 0.73780 0.79459
 C 0.04138 0.74007 -0.79479
 C -0.98769 1.37839 -0.00022
 C -0.08784 -0.52402 1.55961
 C -0.08149 -0.52566 -1.55959
 F 0.92780 1.57729 1.43153
 F 0.83908 1.58679 -1.43148
 H -0.87058 -1.14769 1.14998
 H -0.86587 -1.15197 -1.17110
 H 0.84792 -1.07961 1.58398
 H 0.85324 -1.07813 -1.56240
 H -0.35487 -0.25438 2.57281
 H -0.32713 -0.25887 -2.57290
13
bifur_IRC_Cartesians_MW_output/new_data/bifur_traj3_Cartesians_MW point 41
C 0.06700 0.73783 0.79513
 C 0.04048 0.74029 -0.79535
 C -0.98615 1.37836 -0.00024
 C -0.08804 -0.52394 1.55982
 C -0.08123 -0.52569 -1.55978
 F 0.93015 1.57684 1.43245
 F 0.83488 1.58706 -1.43245
 H -0.87089 -1.14724 1.14947
 H -0.86582 -1.15183 -1.17217
 H 0.84756 -1.07971 1.58452
 H 0.85330 -1.07812 -1.56132
 H -0.35551 -0.25452 2.57305
 H -0.32572 -0.25934 -2.57314
13
bifur_IRC_Cartesians_MW_output/new_data/bifur_traj3_Cartesians_MW point 42
C 0.06724 0.73775 0.79570
 C 0.04029 0.74026 -0.79592
 C -0.98465 1.37786 -0.00024
 C -0.08806 -0.52381 1.56039
 C -0.08114 -0.52559 -1.56035
 F 0.92995 1.57654 1.43309
 F 0.83316 1.58693 -1.43311
 H -0.87104 -1.14689 1.15013
 H -0.86589 -1.15154 -1.17319
 H 0.84733 -1.07976 1.58500
 H 0.85316 -1.07814 -1.56142
 H -0.35531 -0.25436 2.57354
 H -0.32505 -0.25925 -2.57363
13
bifur_IRC_Cartesians_MW_output/new_data/bifur_traj3_Cartesians_MW point 43
C 0.06704 0.73756 0.79625
 C 0.04055 0.74002 -0.79647
 C -0.98325 1.37698 -0.00023
 C -0.08795 -0.52364 1.56124
 C -0.08114 -0.52539 -1.56120
 F 0.92819 1.57631 1.43346
 F 0.83302 1.58653 -1.43348
 H -0.87108 -1.14660 1.15161
 H -0.86601 -1.15118 -1.17429
 H 0.84717 -1.07976 1.58555
 H 0.85290 -1.07817 -1.56236
 H -0.35460 -0.25392 2.57422
 H -0.32484 -0.25873 -2.57430
13
bifur_IRC_Cartesians_MW_output/new_data/bifur_traj3_Cartesians_MW point 44
C 0.06659 0.73725 0.79680
 C 0.04105 0.73962 -0.79701
 C -0.98193 1.37577 -0.00023
 C -0.08777 -0.52344 1.56233
 C -0.08120 -0.52513 -1.56230
 F 0.92555 1.57610 1.43360
 F 0.83377 1.58595 -1.43359
 H -0.87104 -1.14635 1.15369
 H -0.86616 -1.15076 -1.17555
 H 0.84705 -1.07974 1.58627
 H 0.85257 -1.07821 -1.56393
 H -0.35359 -0.25321 2.57506
 H -0.32489 -0.25786 -2.57514
13
bifur_IRC_Cartesians_MW_output/new_data/bifur_traj3_Cartesians_MW point 45
C 0.06659 0.73725 0.79680
 C 0.04105 0.73962 -0.79701
 C -0.98193 1.37577 -0.00023
 C -0.08777 -0.52344 1.56233
 C -0.08120 -0.52513 -1.56230
 F 0.92555 1.57610 1.43360
 F 0.83377 1.58595 -1.43359
 H -0.87104 -1.14635 1.15369
 H -0.86616 -1.15076 -1.17555
 H 0.84705 -1.07974 1.58627
 H 0.85257 -1.07821 -1.56393
 H -0.35359 -0.25321 2.57506
 H -0.32489 -0.25786 -2.57514
13
bifur_IRC_Cartesians_MW_output/new_data/bifur_traj3_Cartesians_MW point 46
C 0.06548 0.73649 0.79786
 C 0.04227 0.73862 -0.79805
 C -0.97951 1.37294 -0.00021
 C -0.08735 -0.52296 1.56482
 C -0.08136 -0.52451 -1.56480
 F 0.91960 1.57565 1.43351
 F 0.83608 1.58459 -1.43346
 H -0.87089 -1.14588 1.15849
 H -0.86646 -1.14992 -1.17837
 H 0.84684 -1.07966 1.58806
 H 0.85184 -1.07826 -1.56777
 H -0.35132 -0.25143 2.57693
 H -0.32521 -0.25567 -2.57701
13
bifur_IRC_Cartesians_MW_output/new_data/bifur_traj3_Cartesians_MW point 47
C 0.06530 0.73633 0.79830
 C 0.04249 0.73842 -0.79848
 C -0.97842 1.37222 -0.00021
 C -0.08726 -0.52283 1.56551
 C -0.08137 -0.52435 -1.56549
 F 0.91814 1.57547 1.43378
 F 0.83604 1.58426 -1.43373
 H -0.87091 -1.14566 1.15970
 H -0.86655 -1.14963 -1.17924
 H 0.84672 -1.07966 1.58851
 H 0.85163 -1.07829 -1.56857
 H -0.35074 -0.25106 2.57748
 H -0.32507 -0.25523 -2.57756
13
bifur_IRC_Cartesians_MW_output/new_data/bifur_traj3_Cartesians_MW point 48
C 0.06603 0.73672 0.79850
 C 0.04178 0.73896 -0.79870
 C -0.97764 1.37324 -0.00022
 C -0.08746 -0.52295 1.56480
 C -0.08121 -0.52456 -1.56478
 F 0.92037 1.57543 1.43483
 F 0.83315 1.58479 -1.43481
 H -0.87117 -1.14546 1.15798
 H -0.86653 -1.14967 -1.17874
 H 0.84657 -1.07976 1.58781
 H 0.85180 -1.07830 -1.56659
 H -0.35148 -0.25201 2.57705
 H -0.32421 -0.25642 -2.57712
13
bifur_IRC_Cartesians_MW_output/new_data/bifur_traj3_Cartesians_MW point 49
C 0.06749 0.73753 0.79842
 C 0.04031 0.74007 -0.79865
 C -0.97739 1.37563 -0.00024
 C -0.08789 -0.52329 1.56296
 C -0.08091 -0.52507 -1.56292
 F 0.92572 1.57550 1.43633
 F 0.82814 1.58601 -1.43638
 H -0.87160 -1.14534 1.15387
 H -0.86639 -1.15003 -1.17711
 H 0.84642 -1.07993 1.58626
 H 0.85230 -1.07829 -1.56246
 H -0.35336 -0.25393 2.57580
 H -0.32284 -0.25886 -2.57587
13
bifur_IRC_Cartesians_MW_output/new_data/bifur_traj3_Cartesians_MW point 50
C 0.06915 0.73840 0.79819
 C 0.03863 0.74128 -0.79845
 C -0.97749 1.37833 -0.00026
 C -0.08838 -0.52367 1.56085
 C -0.08058 -0.52565 -1.56078
 F 0.93206 1.57560 1.43778
 F 0.82265 1.58742 -1.43791
 H -0.87206 -1.14528 1.14915
 H -0.86620 -1.15051 -1.17524
 H 0.84628 -1.08010 1.58460
 H 0.85290 -1.07827 -1.55786
 H -0.35560 -0.25601 2.57434
 H -0.32137 -0.26152 -2.57441
13
bifur_IRC_Cartesians_MW_output/new_data/bifur_traj3_Cartesians_MW point 51
C 0.07079 0.73920 0.79790
 C 0.03697 0.74241 -0.79819
 C -0.97781 1.38089 -0.00028
 C -0.08887 -0.52404 1.55881
 C -0.08026 -0.52621 -1.55872
 F 0.93844 1.57567 1.43902
 F 0.81733 1.58879 -1.43923
 H -0.87248 -1.14525 1.14460
 H -0.86598 -1.15102 -1.17349
 H 0.84616 -1.08026 1.58313
 H 0.85351 -1.07824 -1.55349
 H -0.35785 -0.25792 2.57292
 H -0.31995 -0.26402 -2.57299
13
bifur_IRC_Cartesians_MW_output/new_data/bifur_traj3_Cartesians_MW point 52
C 0.07229 0.73988 0.79757
 C 0.03544 0.74340 -0.79789
 C -0.97828 1.38315 -0.00030
 C -0.08933 -0.52436 1.55700
 C -0.07996 -0.52671 -1.55689
 F 0.94438 1.57573 1.43999
 F 0.81255 1.59003 -1.44027
 H -0.87285 -1.14525 1.14049
 H -0.86576 -1.15151 -1.17196
 H 0.84606 -1.08041 1.58192
 H 0.85408 -1.07821 -1.54961
 H -0.35994 -0.25956 2.57164
 H -0.31869 -0.26619 -2.57171
13
bifur_IRC_Cartesians_MW_output/new_data/bifur_traj3_Cartesians_MW point 53
C 0.07352 0.74045 0.79721
 C 0.03417 0.74422 -0.79756
 C -0.97889 1.38508 -0.00031
 C -0.08970 -0.52464 1.55543
 C -0.07972 -0.52714 -1.55530
 F 0.94943 1.57580 1.44069
 F 0.80875 1.59108 -1.44102
 H -0.87314 -1.14529 1.13700
 H -0.86556 -1.15197 -1.17059
 H 0.84600 -1.08052 1.58090
 H 0.85458 -1.07817 -1.54639
 H -0.36173 -0.26092 2.57053
 H -0.31770 -0.26798 -2.57059
13
bifur_IRC_Cartesians_MW_output/new_data/bifur_traj3_Cartesians_MW point 54
C 0.07428 0.74093 0.79684
 C 0.03337 0.74485 -0.79720
 C -0.97963 1.38668 -0.00032
 C -0.08996 -0.52489 1.55410
 C -0.07959 -0.52749 -1.55396
 F 0.95285 1.57597 1.44113
 F 0.80664 1.59187 -1.44149
 H -0.87330 -1.14541 1.13429
 H -0.86542 -1.15234 -1.16920
 H 0.84604 -1.08059 1.57987
 H 0.85495 -1.07815 -1.54399
 H -0.36299 -0.26204 2.56956
 H -0.31723 -0.26938 -2.56963
13
bifur_IRC_Cartesians_MW_output/new_data/bifur_traj3_Cartesians_MW point 55
C 0.07435 0.74130 0.79648
 C 0.03327 0.74524 -0.79684
 C -0.98043 1.38785 -0.00032
 C -0.09003 -0.52510 1.55308
 C -0.07961 -0.52771 -1.55294
 F 0.95379 1.57630 1.44130
 F 0.80696 1.59227 -1.44167
 H -0.87331 -1.14563 1.13266
 H -0.86539 -1.15259 -1.16772
 H 0.84619 -1.08060 1.57874
 H 0.85515 -1.07816 -1.54269
 H -0.36345 -0.26290 2.56881
 H -0.31749 -0.27027 -2.56888
13
bifur_IRC_Cartesians_MW_output/new_data/bifur_traj3_Cartesians_MW point 56
C 0.07435 0.74130 0.79648
 C 0.03327 0.74524 -0.79684
 C -0.98043 1.38786 -0.00032
 C -0.09003 -0.52511 1.55308
 C -0.07961 -0.52771 -1.55294
 F 0.95379 1.57630 1.44130
 F 0.80696 1.59227 -1.44167
 H -0.87331 -1.14563 1.13265
 H -0.86539 -1.15259 -1.16772
 H 0.84619 -1.08060 1.57873
 H 0.85515 -1.07816 -1.54269
 H -0.36345 -0.26290 2.56881
 H -0.31749 -0.27027 -2.56888
13
bifur_IRC_Cartesians_MW_output/new_data/bifur_traj3_Cartesians_MW point 57
C 0.07308 0.74158 0.79594
 C 0.03449 0.74526 -0.79628
 C -0.98182 1.38856 -0.00031
 C -0.08977 -0.52533 1.55236
 C -0.07997 -0.52779 -1.55224
 F 0.95029 1.57706 1.44085
 F 0.81231 1.59204 -1.44117
 H -0.87297 -1.14615 1.13264
 H -0.86555 -1.15270 -1.16558
 H 0.84666 -1.08051 1.57709
 H 0.85507 -1.07821 -1.54325
 H -0.36250 -0.26344 2.56823
 H -0.31932 -0.27037 -2.56829
13
bifur_IRC_Cartesians_MW_output/new_data/bifur_traj3_Cartesians_MW point 58
C 0.07213 0.74144 0.79578
 C 0.03543 0.74494 -0.79610
 C -0.98239 1.38809 -0.00029
 C -0.08953 -0.52531 1.55265
 C -0.08020 -0.52766 -1.55254
 F 0.94723 1.57733 1.44025
 F 0.81593 1.59157 -1.44052
 H -0.87271 -1.14638 1.13392
 H -0.86566 -1.15262 -1.16525
 H 0.84689 -1.08042 1.57692
 H 0.85487 -1.07823 -1.54474
 H -0.36153 -0.26307 2.56839
 H -0.32045 -0.26967 -2.56846
13
bifur_IRC_Cartesians_MW_output/new_data/bifur_traj3_Cartesians_MW point 59
C 0.07107 0.74114 0.79567
 C 0.03647 0.74443 -0.79597
 C -0.98289 1.38717 -0.00028
 C -0.08925 -0.52522 1.55331
 C -0.08044 -0.52744 -1.55321
 F 0.94369 1.57752 1.43943
 F 0.81982 1.59093 -1.43965
 H -0.87242 -1.14659 1.13585
 H -0.86577 -1.15248 -1.16540
 H 0.84709 -1.08032 1.57717
 H 0.85461 -1.07825 -1.54684
 H -0.36037 -0.26233 2.56881
 H -0.32161 -0.26856 -2.56888
13
bifur_IRC_Cartesians_MW_output/new_data/bifur_traj3_Cartesians_MW point 60
C 0.06999 0.74073 0.79558
 C 0.03755 0.74380 -0.79586
 C -0.98338 1.38596 -0.00027
 C -0.08896 -0.52507 1.55419
 C -0.08068 -0.52717 -1.55411
 F 0.93999 1.57763 1.43846
 F 0.82377 1.59020 -1.43863
 H -0.87210 -1.14677 1.13815
 H -0.86588 -1.15231 -1.16587
 H 0.84727 -1.08020 1.57772
 H 0.85432 -1.07827 -1.54930
 H -0.35913 -0.26134 2.56939
 H -0.32277 -0.26719 -2.56946
13
bifur_IRC_Cartesians_MW_output/new_data/bifur_traj3_Cartesians_MW point 61
C 0.06905 0.74036 0.79546
 C 0.03848 0.74324 -0.79572
 C -0.98394 1.38489 -0.00026
 C -0.08870 -0.52495 1.55496
 C -0.08089 -0.52693 -1.55489
 F 0.93688 1.57773 1.43751
 F 0.82727 1.58956 -1.43763
 H -0.87182 -1.14695 1.14016
 H -0.86595 -1.15219 -1.16629
 H 0.84745 -1.08010 1.57827
 H 0.85408 -1.07827 -1.55148
 H -0.35810 -0.26043 2.56988
 H -0.32380 -0.26595 -2.56995
13
bifur_IRC_Cartesians_MW_output/new_data/bifur_traj3_Cartesians_MW point 62
C 0.06879 0.74035 0.79517
 C 0.03871 0.74317 -0.79542
 C -0.98477 1.38498 -0.00025
 C -0.08866 -0.52499 1.55480
 C -0.08097 -0.52695 -1.55473
 F 0.93652 1.57789 1.43705
 F 0.82864 1.58953 -1.43716
 H -0.87170 -1.14716 1.14013
 H -0.86593 -1.15232 -1.16585
 H 0.84759 -1.08006 1.57811
 H 0.85411 -1.07826 -1.55176
 H -0.35804 -0.26037 2.56971
 H -0.32429 -0.26581 -2.56979
13
bifur_IRC_Cartesians_MW_output/new_data/bifur_traj3_Cartesians_MW point 63
C 0.06954 0.74085 0.79471
 C 0.03791 0.74383 -0.79498
 C -0.98571 1.38670 -0.00026
 C -0.08892 -0.52527 1.55335
 C -0.08084 -0.52732 -1.55327
 F 0.94005 1.57811 1.43744
 F 0.82668 1.59036 -1.43758
 H -0.87185 -1.14733 1.13724
 H -0.86579 -1.15274 -1.16428
 H 0.84765 -1.08013 1.57698
 H 0.85452 -1.07824 -1.54926
 H -0.35936 -0.26156 2.56865
 H -0.32389 -0.26727 -2.56873
13
bifur_IRC_Cartesians_MW_output/new_data/bifur_traj3_Cartesians_MW point 64
C 0.07073 0.74150 0.79427
 C 0.03668 0.74472 -0.79456
 C -0.98653 1.38886 -0.00028
 C -0.08930 -0.52559 1.55156
 C -0.08062 -0.52779 -1.55147
 F 0.94510 1.57828 1.43814
 F 0.82319 1.59147 -1.43834
 H -0.87212 -1.14744 1.13347
 H -0.86559 -1.15325 -1.16255
 H 0.84764 -1.08024 1.57568
 H 0.85504 -1.07821 -1.54584
 H -0.36118 -0.26309 2.56737
 H -0.32304 -0.26923 -2.56745
13
bifur_IRC_Cartesians_MW_output/new_data/bifur_traj3_Cartesians_MW point 65
C 0.07200 0.74205 0.79390
 C 0.03537 0.74554 -0.79422
 C -0.98718 1.39078 -0.00030
 C -0.08969 -0.52587 1.55000
 C -0.08038 -0.52822 -1.54989
 F 0.95032 1.57834 1.43881
 F 0.81926 1.59254 -1.43906
 H -0.87242 -1.14748 1.12994
 H -0.86538 -1.15371 -1.16122
 H 0.84758 -1.08035 1.57471
 H 0.85555 -1.07817 -1.54260
 H -0.36303 -0.26443 2.56625
 H -0.32202 -0.27101 -2.56632
13
bifur_IRC_Cartesians_MW_output/new_data/bifur_traj3_Cartesians_MW point 66
C 0.07323 0.74242 0.79364
 C 0.03412 0.74615 -0.79398
 C -0.98764 1.39214 -0.00031
 C -0.09004 -0.52605 1.54888
 C -0.08012 -0.52854 -1.54876
 F 0.95517 1.57825 1.43928
 F 0.81533 1.59342 -1.43959
 H -0.87269 -1.14746 1.12716
 H -0.86516 -1.15410 -1.16055
 H 0.84746 -1.08045 1.57430
 H 0.85598 -1.07812 -1.54001
 H -0.36470 -0.26532 2.56545
 H -0.32093 -0.27234 -2.56553
13
bifur_IRC_Cartesians_MW_output/new_data/bifur_traj3_Cartesians_MW point 67
C 0.07323 0.74242 0.79364
 C 0.03412 0.74615 -0.79398
 C -0.98764 1.39214 -0.00031
 C -0.09004 -0.52605 1.54888
 C -0.08012 -0.52854 -1.54876
 F 0.95517 1.57825 1.43928
 F 0.81533 1.59342 -1.43959
 H -0.87269 -1.14746 1.12716
 H -0.86516 -1.15410 -1.16055
 H 0.84746 -1.08045 1.57430
 H 0.85598 -1.07812 -1.54001
 H -0.36470 -0.26532 2.56545
 H -0.32093 -0.27234 -2.56553
13
bifur_IRC_Cartesians_MW_output/new_data/bifur_traj3_Cartesians_MW point 68
C 0.07512 0.74244 0.79345
 C 0.03220 0.74655 -0.79382
 C -0.98803 1.39277 -0.00033
 C -0.09054 -0.52605 1.54836
 C -0.07967 -0.52877 -1.54822
 F 0.96223 1.57769 1.43937
 F 0.80889 1.59436 -1.43975
 H -0.87306 -1.14726 1.12473
 H -0.86479 -1.15453 -1.16136
 H 0.84713 -1.08057 1.57532
 H 0.85649 -1.07802 -1.53768
 H -0.36698 -0.26546 2.56506
 H -0.31899 -0.27315 -2.56514
13
bifur_IRC_Cartesians_MW_output/new_data/bifur_traj3_Cartesians_MW point 69
C 0.07535 0.74217 0.79347
 C 0.03197 0.74633 -0.79385
 C -0.98809 1.39216 -0.00034
 C -0.09058 -0.52593 1.54884
 C -0.07960 -0.52868 -1.54869
 F 0.96299 1.57744 1.43898
 F 0.80804 1.59428 -1.43938
 H -0.87306 -1.14719 1.12527
 H -0.86471 -1.15453 -1.16228
 H 0.84703 -1.08056 1.57624
 H 0.85649 -1.07799 -1.53819
 H -0.36717 -0.26487 2.56538
 H -0.31867 -0.27264 -2.56546
13
bifur_IRC_Cartesians_MW_output/new_data/bifur_traj3_Cartesians_MW point 70
C 0.07498 0.74188 0.79351
 C 0.03234 0.74596 -0.79388
 C -0.98814 1.39131 -0.00033
 C -0.09046 -0.52580 1.54950
 C -0.07967 -0.52851 -1.54935
 F 0.96159 1.57735 1.43847
 F 0.80926 1.59390 -1.43885
 H -0.87294 -1.14720 1.12661
 H -0.86474 -1.15442 -1.16299
 H 0.84705 -1.08051 1.57691
 H 0.85635 -1.07798 -1.53952
 H -0.36665 -0.26417 2.56583
 H -0.31898 -0.27181 -2.56591
13
bifur_IRC_Cartesians_MW_output/new_data/bifur_traj3_Cartesians_MW point 71
C 0.07433 0.74154 0.79357
 C 0.03300 0.74549 -0.79393
 C -0.98816 1.39028 -0.00033
 C -0.09027 -0.52565 1.55029
 C -0.07980 -0.52829 -1.55016
 F 0.95917 1.57732 1.43788
 F 0.81144 1.59336 -1.43823
 H -0.87276 -1.14724 1.12840
 H -0.86481 -1.15425 -1.16368
 H 0.84711 -1.08044 1.57754
 H 0.85612 -1.07799 -1.54130
 H -0.36580 -0.26336 2.56638
 H -0.31957 -0.27078 -2.56645
13
bifur_IRC_Cartesians_MW_output/new_data/bifur_traj3_Cartesians_MW point 72
C 0.07359 0.74114 0.79366
 C 0.03375 0.74494 -0.79401
 C -0.98815 1.38906 -0.00032
 C -0.09005 -0.52548 1.55125
 C -0.07994 -0.52802 -1.55113
 F 0.95636 1.57728 1.43720
 F 0.81392 1.59273 -1.43751
 H -0.87256 -1.14728 1.13053
 H -0.86489 -1.15404 -1.16454
 H 0.84717 -1.08036 1.57831
 H 0.85585 -1.07799 -1.54338
 H -0.36481 -0.26241 2.56704
 H -0.32023 -0.26956 -2.56711
13
bifur_IRC_Cartesians_MW_output/new_data/bifur_traj3_Cartesians_MW point 73
C 0.07286 0.74068 0.79377
 C 0.03448 0.74434 -0.79410
 C -0.98812 1.38769 -0.00031
 C -0.08983 -0.52528 1.55232
 C -0.08008 -0.52774 -1.55221
 F 0.95357 1.57719 1.43645
 F 0.81630 1.59206 -1.43672
 H -0.87235 -1.14730 1.13282
 H -0.86497 -1.15382 -1.16559
 H 0.84722 -1.08028 1.57926
 H 0.85557 -1.07800 -1.54562
 H -0.36381 -0.26133 2.56777
 H -0.32085 -0.26823 -2.56785
13
bifur_IRC_Cartesians_MW_output/new_data/bifur_traj3_Cartesians_MW point 74
C 0.07228 0.74023 0.79386
 C 0.03508 0.74376 -0.79418
 C -0.98812 1.38637 -0.00030
 C -0.08964 -0.52508 1.55336
 C -0.08019 -0.52746 -1.55325
 F 0.95130 1.57705 1.43571
 F 0.81821 1.59147 -1.43595
 H -0.87217 -1.14730 1.13492
 H -0.86502 -1.15363 -1.16669
 H 0.84724 -1.08020 1.58028
 H 0.85533 -1.07799 -1.54767
 H -0.36298 -0.26026 2.56848
 H -0.32133 -0.26695 -2.56856
13
bifur_IRC_Cartesians_MW_output/new_data/bifur_traj3_Cartesians_MW point 75
C 0.07206 0.73993 0.79388
 C 0.03529 0.74342 -0.79419
 C -0.98825 1.38556 -0.00030
 C -0.08957 -0.52495 1.55397
 C -0.08022 -0.52731 -1.55387
 F 0.95050 1.57692 1.43517
 F 0.81895 1.59116 -1.43540
 H -0.87207 -1.14730 1.13607
 H -0.86501 -1.15356 -1.16747
 H 0.84723 -1.08016 1.58106
 H 0.85523 -1.07798 -1.54884
 H -0.36266 -0.25955 2.56890
 H -0.32150 -0.26617 -2.56898
13
bifur_IRC_Cartesians_MW_output/new_data/bifur_traj3_Cartesians_MW point 76
C 0.07257 0.74006 0.79366
 C 0.03476 0.74366 -0.79399
 C -0.98872 1.38615 -0.00031
 C -0.08972 -0.52503 1.55346
 C -0.08012 -0.52745 -1.55335
 F 0.95272 1.57690 1.43521
 F 0.81745 1.59155 -1.43546
 H -0.87216 -1.14735 1.13483
 H -0.86489 -1.15378 -1.16713
 H 0.84721 -1.08019 1.58092
 H 0.85544 -1.07795 -1.54778
 H -0.36343 -0.25988 2.56851
 H -0.32111 -0.26669 -2.56859
13
bifur_IRC_Cartesians_MW_output/new_data/bifur_traj3_Cartesians_MW point 77
C 0.07386 0.74075 0.79317
 C 0.03342 0.74461 -0.79352
 C -0.98964 1.38848 -0.00032
 C -0.09013 -0.52538 1.55153
 C -0.07988 -0.52796 -1.55141
 F 0.95823 1.57708 1.43595
 F 0.81366 1.59276 -1.43625
 H -0.87245 -1.14747 1.13074
 H -0.86467 -1.15433 -1.16527
 H 0.84720 -1.08031 1.57954
 H 0.85601 -1.07791 -1.54408
 H -0.36543 -0.26153 2.56713
 H -0.32019 -0.26879 -2.56721
13
bifur_IRC_Cartesians_MW_output/new_data/bifur_traj3_Cartesians_MW point 78
C 0.07386 0.74075 0.79317
 C 0.03342 0.74461 -0.79352
 C -0.98964 1.38848 -0.00032
 C -0.09013 -0.52538 1.55153
 C -0.07988 -0.52796 -1.55141
 F 0.95823 1.57708 1.43595
 F 0.81367 1.59276 -1.43625
 H -0.87245 -1.14747 1.13074
 H -0.86467 -1.15433 -1.16527
 H 0.84720 -1.08031 1.57954
 H 0.85601 -1.07791 -1.54408
 H -0.36542 -0.26153 2.56713
 H -0.32019 -0.26879 -2.56721
13
bifur_IRC_Cartesians_MW_output/new_data/bifur_traj3_Cartesians_MW point 79
C 0.07725 0.74278 0.79172
 C 0.02989 0.74733 -0.79214
 C -0.99239 1.39523 -0.00036
 C -0.09124 -0.52642 1.54595
 C -0.07928 -0.52942 -1.54578
 F 0.97302 1.57772 1.43803
 F 0.80395 1.59612 -1.43849
 H -0.87322 -1.14789 1.11919
 H -0.86410 -1.15589 -1.15959
 H 0.84726 -1.08063 1.57527
 H 0.85760 -1.07783 -1.53372
 H -0.37083 -0.26631 2.56311
 H -0.31792 -0.27479 -2.56319
13
bifur_IRC_Cartesians_MW_output/new_data/bifur_traj3_Cartesians_MW point 80
C 0.07895 0.74377 0.79088
 C 0.02811 0.74867 -0.79132
 C -0.99411 1.39863 -0.00039
 C -0.09180 -0.52695 1.54311
 C -0.07898 -0.53016 -1.54291
 F 0.98066 1.57807 1.43887
 F 0.79927 1.59782 -1.43941
 H -0.87358 -1.14817 1.11333
 H -0.86378 -1.15674 -1.15668
 H 0.84733 -1.08078 1.57318
 H 0.85843 -1.07778 -1.52857
 H -0.37363 -0.26865 2.56104
 H -0.31686 -0.27773 -2.56112
13
bifur_IRC_Cartesians_MW_output/new_data/bifur_traj3_Cartesians_MW point 81
C 0.08051 0.74464 0.78998
 C 0.02647 0.74986 -0.79046
 C -0.99603 1.40172 -0.00041
 C -0.09233 -0.52744 1.54047
 C -0.07871 -0.53084 -1.54026
 F 0.98788 1.57839 1.43942
 F 0.79516 1.59940 -1.44002
 H -0.87388 -1.14848 1.10792
 H -0.86346 -1.15758 -1.15399
 H 0.84741 -1.08090 1.57136
 H 0.85923 -1.07772 -1.52394
 H -0.37629 -0.27070 2.55910
 H -0.31596 -0.28035 -2.55918
13
bifur_IRC_Cartesians_MW_output/new_data/bifur_traj3_Cartesians_MW point 82
C 0.08182 0.74539 0.78902
 C 0.02506 0.75088 -0.78952
 C -0.99819 1.40450 -0.00042
 C -0.09279 -0.52789 1.53806
 C -0.07850 -0.53145 -1.53783
 F 0.99435 1.57874 1.43964
 F 0.79201 1.60081 -1.44030
 H -0.87409 -1.14886 1.10306
 H -0.86315 -1.15840 -1.15144
 H 0.84755 -1.08100 1.56975
 H 0.85997 -1.07765 -1.51994
 H -0.37870 -0.27246 2.55730
 H -0.31535 -0.28258 -2.55738
13
bifur_IRC_Cartesians_MW_output/new_data/bifur_traj3_Cartesians_MW point 83
C 0.08270 0.74611 0.78792
 C 0.02407 0.75179 -0.78844
 C -1.00076 1.40719 -0.00044
 C -0.09315 -0.52836 1.53566
 C -0.07840 -0.53203 -1.53541
 F 0.99957 1.57924 1.43957
 F 0.79057 1.60204 -1.44026
 H -0.87418 -1.14938 1.09859
 H -0.86287 -1.15923 -1.14857
 H 0.84782 -1.08105 1.56795
 H 0.86065 -1.07760 -1.51648
 H -0.38073 -0.27413 2.55548
 H -0.31530 -0.28459 -2.55556
13
bifur_IRC_Cartesians_MW_output/new_data/bifur_traj3_Cartesians_MW point 84
C 0.08273 0.74694 0.78665
 C 0.02393 0.75263 -0.78717
 C -1.00380 1.41006 -0.00044
 C -0.09331 -0.52891 1.53306
 C -0.07852 -0.53260 -1.53282
 F 1.00206 1.58016 1.43931
 F 0.79247 1.60302 -1.44000
 H -0.87407 -1.15015 1.09457
 H -0.86273 -1.16002 -1.14469
 H 0.84833 -1.08105 1.56528
 H 0.86120 -1.07759 -1.51368
 H -0.38195 -0.27600 2.55350
 H -0.31634 -0.28649 -2.55358
13
bifur_IRC_Cartesians_MW_output/new_data/bifur_traj3_Cartesians_MW point 85
C 0.08193 0.74776 0.78551
 C 0.02462 0.75331 -0.78601
 C -1.00654 1.41264 -0.00043
 C -0.09325 -0.52946 1.53072
 C -0.07883 -0.53306 -1.53049
 F 1.00141 1.58130 1.43909
 F 0.79708 1.60358 -1.43974
 H -0.87381 -1.15097 1.09164
 H -0.86276 -1.16060 -1.14050
 H 0.84897 -1.08100 1.56217
 H 0.86151 -1.07762 -1.51187
 H -0.38215 -0.27783 2.55171
 H -0.31818 -0.28805 -2.55179
13
bifur_IRC_Cartesians_MW_output/new_data/bifur_traj3_Cartesians_MW point 86
C 0.08090 0.74855 0.78452
 C 0.02556 0.75390 -0.78500
 C -1.00891 1.41496 -0.00042
 C -0.09312 -0.52998 1.52862
 C -0.07918 -0.53345 -1.52840
 F 0.99963 1.58246 1.43896
 F 0.80230 1.60395 -1.43957
 H -0.87352 -1.15174 1.08928
 H -0.86286 -1.16105 -1.13647
 H 0.84961 -1.08094 1.55907
 H 0.86172 -1.07768 -1.51051
 H -0.38195 -0.27955 2.55011
 H -0.32018 -0.28942 -2.55020
13
bifur_IRC_Cartesians_MW_output/new_data/bifur_traj3_Cartesians_MW point 87
C 0.07989 0.74937 0.78357
 C 0.02648 0.75452 -0.78404
 C -1.01114 1.41734 -0.00040
 C -0.09299 -0.53050 1.52648
 C -0.07953 -0.53386 -1.52628
 F 0.99787 1.58361 1.43894
 F 0.80735 1.60435 -1.43951
 H -0.87325 -1.15249 1.08685
 H -0.86297 -1.16149 -1.13240
 H 0.85024 -1.08089 1.55589
 H 0.86192 -1.07774 -1.50903
 H -0.38176 -0.28135 2.54851
 H -0.32212 -0.29089 -2.54860
13
bifur_IRC_Cartesians_MW_output/new_data/bifur_traj3_Cartesians_MW point 88
C 0.07907 0.75034 0.78257
 C 0.02722 0.75534 -0.78302
 C -1.01343 1.42018 -0.00039
 C -0.09293 -0.53109 1.52399
 C -0.07985 -0.53435 -1.52379
 F 0.99686 1.58481 1.43915
 F 0.81186 1.60495 -1.43968
 H -0.87304 -1.15325 1.08371
 H -0.86306 -1.16199 -1.12793
 H 0.85087 -1.08086 1.55236
 H 0.86221 -1.07780 -1.50687
 H -0.38184 -0.28351 2.54665
 H -0.32394 -0.29277 -2.54674
13
bifur_IRC_Cartesians_MW_output/new_data/bifur_traj3_Cartesians_MW point 89
C 0.07907 0.75034 0.78257
 C 0.02722 0.75534 -0.78302
 C -1.01343 1.42018 -0.00039
 C -0.09293 -0.53109 1.52399
 C -0.07985 -0.53435 -1.52379
 F 0.99686 1.58481 1.43915
 F 0.81186 1.60495 -1.43968
 H -0.87304 -1.15325 1.08371
 H -0.86306 -1.16199 -1.12793
 H 0.85087 -1.08086 1.55236
 H 0.86221 -1.07780 -1.50687
 H -0.38184 -0.28351 2.54665
 H -0.32394 -0.29277 -2.54674
13
bifur_IRC_Cartesians_MW_output/new_data/bifur_traj3_Cartesians_MW point 90
C 0.07898 0.75361 0.77992
 C 0.02707 0.75862 -0.78037
 C -1.01906 1.42992 -0.00039
 C -0.09333 -0.53292 1.51570
 C -0.08024 -0.53619 -1.51550
 F 1.00162 1.58778 1.44120
 F 0.81642 1.60794 -1.44174
 H -0.87303 -1.15500 1.07097
 H -0.86305 -1.16375 -1.11523
 H 0.85222 -1.08098 1.54216
 H 0.86358 -1.07792 -1.49661
 H -0.38457 -0.29093 2.54059
 H -0.32660 -0.30020 -2.54069
13
bifur_IRC_Cartesians_MW_output/new_data/bifur_traj3_Cartesians_MW point 91
C 0.08026 0.75617 0.77817
 C 0.02563 0.76146 -0.77864
 C -1.02251 1.43768 -0.00041
 C -0.09396 -0.53428 1.50923
 C -0.08019 -0.53771 -1.50901
 F 1.00954 1.58957 1.44346
 F 0.81468 1.61079 -1.44407
 H -0.87338 -1.15597 1.05986
 H -0.86288 -1.16517 -1.10643
 H 0.85290 -1.08119 1.53501
 H 0.86486 -1.07796 -1.48707
 H -0.38797 -0.29682 2.53593
 H -0.32697 -0.30657 -2.53602
13
bifur_IRC_Cartesians_MW_output/new_data/bifur_traj3_Cartesians_MW point 92
C 0.08210 0.75892 0.77639
 C 0.02364 0.76459 -0.77691
 C -1.02589 1.44604 -0.00043
 C -0.09475 -0.53571 1.50230
 C -0.08003 -0.53937 -1.50205
 F 1.01946 1.59130 1.44609
 F 0.81102 1.61403 -1.44680
 H -0.87388 -1.15688 1.04755
 H -0.86263 -1.16670 -1.09738
 H 0.85350 -1.08145 1.52763
 H 0.86631 -1.07800 -1.47631
 H -0.39205 -0.30318 2.53095
 H -0.32680 -0.31359 -2.53104
13
bifur_IRC_Cartesians_MW_output/new_data/bifur_traj3_Cartesians_MW point 93
C 0.08413 0.76164 0.77470
 C 0.02145 0.76774 -0.77525
 C -1.02906 1.45432 -0.00046
 C -0.09558 -0.53712 1.49545
 C -0.07982 -0.54102 -1.49517
 F 1.02995 1.59292 1.44881
 F 0.80653 1.61731 -1.44961
 H -0.87442 -1.15772 1.03520
 H -0.86235 -1.16823 -1.08862
 H 0.85403 -1.08172 1.52047
 H 0.86778 -1.07802 -1.46542
 H -0.39629 -0.30947 2.52604
 H -0.32634 -0.32063 -2.52613
13
bifur_IRC_Cartesians_MW_output/new_data/bifur_traj3_Cartesians_MW point 94
C 0.08623 0.76425 0.77311
 C 0.01921 0.77078 -0.77370
 C -1.03200 1.46228 -0.00048
 C -0.09641 -0.53846 1.48889
 C -0.07957 -0.54262 -1.48858
 F 1.04042 1.59442 1.45148
 F 0.80169 1.62051 -1.45239
 H -0.87498 -1.15848 1.02324
 H -0.86208 -1.16970 -1.08034
 H 0.85449 -1.08200 1.51369
 H 0.86920 -1.07805 -1.45483
 H -0.40048 -0.31551 2.52135
 H -0.32572 -0.32743 -2.52144
13
bifur_IRC_Cartesians_MW_output/new_data/bifur_traj3_Cartesians_MW point 95
C 0.08827 0.76666 0.77168
 C 0.01703 0.77362 -0.77231
 C -1.03460 1.46963 -0.00051
 C -0.09720 -0.53969 1.48284
 C -0.07932 -0.54410 -1.48250
 F 1.05044 1.59575 1.45403
 F 0.79673 1.62350 -1.45504
 H -0.87554 -1.15914 1.01211
 H -0.86181 -1.17105 -1.07280
 H 0.85489 -1.08226 1.50751
 H 0.87053 -1.07806 -1.44492
 H -0.40445 -0.32110 2.51702
 H -0.32500 -0.33376 -2.51711
13
bifur_IRC_Cartesians_MW_output/new_data/bifur_traj3_Cartesians_MW point 96
C 0.09018 0.76877 0.77047
 C 0.01502 0.77613 -0.77114
 C -1.03674 1.47608 -0.00053
 C -0.09792 -0.54076 1.47755
 C -0.07907 -0.54540 -1.47718
 F 1.05952 1.59687 1.45634
 F 0.79194 1.62616 -1.45744
 H -0.87605 -1.15968 1.00229
 H -0.86156 -1.17223 -1.06630
 H 0.85520 -1.08250 1.50215
 H 0.87171 -1.07808 -1.43611
 H -0.40801 -0.32602 2.51326
 H -0.32421 -0.33935 -2.51334
13
bifur_IRC_Cartesians_MW_output/new_data/bifur_traj3_Cartesians_MW point 97
C 0.09183 0.77055 0.76951
 C 0.01328 0.77825 -0.77022
 C -1.03839 1.48149 -0.00055
 C -0.09853 -0.54165 1.47313
 C -0.07884 -0.54649 -1.47274
 F 1.06722 1.59779 1.45837
 F 0.78764 1.62841 -1.45956
 H -0.87651 -1.16009 0.99403
 H -0.86136 -1.17320 -1.06091
 H 0.85544 -1.08271 1.49766
 H 0.87270 -1.07809 -1.42864
 H -0.41102 -0.33016 2.51012
 H -0.32346 -0.34409 -2.51020
13
bifur_IRC_Cartesians_MW_output/new_data/bifur_traj3_Cartesians_MW point 98
C 0.09310 0.77210 0.76877
 C 0.01195 0.78006 -0.76950
 C -1.03958 1.48608 -0.00056
 C -0.09901 -0.54241 1.46940
 C -0.07868 -0.54741 -1.46899
 F 1.07315 1.59860 1.46023
 F 0.78436 1.63025 -1.46148
 H -0.87689 -1.16042 0.98716
 H -0.86124 -1.17395 -1.05625
 H 0.85565 -1.08289 1.49370
 H 0.87348 -1.07811 -1.42238
 H -0.41337 -0.33375 2.50748
 H -0.32292 -0.34814 -2.50756
13
bifur_IRC_Cartesians_MW_output/new_data/bifur_traj3_Cartesians_MW point 99
C 0.09371 0.77357 0.76819
 C 0.01129 0.78167 -0.76893
 C -1.04042 1.49024 -0.00057
 C -0.09931 -0.54313 1.46605
 C -0.07866 -0.54820 -1.46563
 F 1.07648 1.59954 1.46206
 F 0.78314 1.63170 -1.46336
 H -0.87715 -1.16077 0.98143
 H -0.86125 -1.17451 -1.05161
 H 0.85593 -1.08303 1.48959
 H 0.87406 -1.07817 -1.41714
 H -0.41485 -0.33714 2.50513
 H -0.32297 -0.35175 -2.50520
13
bifur_IRC_Cartesians_MW_output/new_data/bifur_traj3_Cartesians_MW point 100
C 0.09371 0.77357 0.76819
 C 0.01129 0.78167 -0.76893
 C -1.04042 1.49024 -0.00057
 C -0.09931 -0.54313 1.46605
 C -0.07866 -0.54820 -1.46563
 F 1.07648 1.59954 1.46206
 F 0.78314 1.63170 -1.46336
 H -0.87715 -1.16077 0.98143
 H -0.86125 -1.17451 -1.05161
 H 0.85593 -1.08303 1.48959
 H 0.87406 -1.07817 -1.41714
 H -0.41485 -0.33714 2.50513
 H -0.32297 -0.35175 -2.50520
13
bifur_IRC_Cartesians_MW_output/new_data/bifur_traj3_Cartesians_MW point 101
C 0.09304 0.77624 0.76739
 C 0.01190 0.78422 -0.76813
 C -1.04135 1.49717 -0.00056
 C -0.09938 -0.54443 1.46049
 C -0.07904 -0.54941 -1.46007
 F 1.07568 1.60176 1.46544
 F 0.78691 1.63342 -1.46673
 H -0.87729 -1.16154 0.97339
 H -0.86164 -1.17507 -1.04248
 H 0.85675 -1.08317 1.48114
 H 0.87459 -1.07839 -1.40981
 H -0.41531 -0.34321 2.50126
 H -0.32486 -0.35758 -2.50134
13
bifur_IRC_Cartesians_MW_output/new_data/bifur_traj3_Cartesians_MW point 102
C 0.09250 0.77754 0.76709
 C 0.01242 0.78542 -0.76781
 C -1.04159 1.50046 -0.00055
 C -0.09935 -0.54505 1.45788
 C -0.07927 -0.54997 -1.45746
 F 1.07440 1.60289 1.46717
 F 0.78936 1.63414 -1.46846
 H -0.87733 -1.16191 0.96980
 H -0.86189 -1.17526 -1.03799
 H 0.85716 -1.08324 1.47689
 H 0.87477 -1.07851 -1.40649
 H -0.41523 -0.34616 2.49946
 H -0.32595 -0.36035 -2.49954
13
bifur_IRC_Cartesians_MW_output/new_data/bifur_traj3_Cartesians_MW point 103
C 0.09221 0.77907 0.76677
 C 0.01270 0.78689 -0.76748
 C -1.04177 1.50436 -0.00055
 C -0.09940 -0.54577 1.45480
 C -0.07946 -0.55065 -1.45438
 F 1.07403 1.60408 1.46928
 F 0.79099 1.63512 -1.47057
 H -0.87745 -1.16227 0.96528
 H -0.86212 -1.17552 -1.03298
 H 0.85757 -1.08334 1.47215
 H 0.87506 -1.07864 -1.40224
 H -0.41550 -0.34963 2.49734
 H -0.32683 -0.36372 -2.49742
13
bifur_IRC_Cartesians_MW_output/new_data/bifur_traj3_Cartesians_MW point 104
C 0.09252 0.78112 0.76630
 C 0.01236 0.78902 -0.76702
 C -1.04205 1.50980 -0.00055
 C -0.09965 -0.54673 1.45050
 C -0.07955 -0.55165 -1.45007
 F 1.07605 1.60548 1.47221
 F 0.79075 1.63678 -1.47353
 H -0.87776 -1.16265 0.95834
 H -0.86231 -1.17600 -1.02658
 H 0.85798 -1.08351 1.46615
 H 0.87561 -1.07878 -1.39567
 H -0.41666 -0.35434 2.49438
 H -0.32728 -0.36854 -2.49445
13
bifur_IRC_Cartesians_MW_output/new_data/bifur_traj3_Cartesians_MW point 105
C 0.09361 0.78379 0.76561
 C 0.01122 0.79192 -0.76636
 C -1.04257 1.51710 -0.00056
 C -0.10016 -0.54797 1.44472
 C -0.07950 -0.55302 -1.44428
 F 1.08131 1.60708 1.47602
 F 0.78807 1.63927 -1.47741
 H -0.87830 -1.16308 0.94845
 H -0.86242 -1.17680 -1.01859
 H 0.85839 -1.08378 1.45875
 H 0.87652 -1.07891 -1.38629
 H -0.41902 -0.36050 2.49039
 H -0.32715 -0.37509 -2.49046
13
bifur_IRC_Cartesians_MW_output/new_data/bifur_traj3_Cartesians_MW point 106
C 0.09506 0.78657 0.76490
 C 0.00971 0.79501 -0.76568
 C -1.04310 1.52477 -0.00058
 C -0.10077 -0.54927 1.43865
 C -0.07938 -0.55448 -1.43818
 F 1.08788 1.60864 1.48004
 F 0.78418 1.64201 -1.48152
 H -0.87893 -1.16348 0.93778
 H -0.86247 -1.17767 -1.01043
 H 0.85875 -1.08409 1.45122
 H 0.87754 -1.07904 -1.37615
 H -0.42182 -0.36693 2.48620
 H -0.32667 -0.38204 -2.48626
13
bifur_IRC_Cartesians_MW_output/new_data/bifur_traj3_Cartesians_MW point 107
C 0.09646 0.78918 0.76436
 C 0.00828 0.79791 -0.76516
 C -1.04325 1.53190 -0.00059
 C -0.10134 -0.55046 1.43305
 C -0.07924 -0.55584 -1.43255
 F 1.09394 1.61006 1.48399
 F 0.78021 1.64455 -1.48556
 H -0.87956 -1.16378 0.92789
 H -0.86254 -1.17843 -1.00294
 H 0.85905 -1.08438 1.44419
 H 0.87847 -1.07917 -1.36662
 H -0.42439 -0.37298 2.48235
 H -0.32609 -0.38857 -2.48241
13
bifur_IRC_Cartesians_MW_output/new_data/bifur_traj3_Cartesians_MW point 108
C 0.09762 0.79151 0.76413
 C 0.00711 0.80048 -0.76496
 C -1.04270 1.53806 -0.00060
 C -0.10180 -0.55148 1.42829
 C -0.07913 -0.55700 -1.42777
 F 1.09857 1.61128 1.48781
 F 0.77658 1.64669 -1.48946
 H -0.88014 -1.16392 0.91950
 H -0.86267 -1.17895 -0.99652
 H 0.85925 -1.08466 1.43794
 H 0.87919 -1.07930 -1.35830
 H -0.42639 -0.37835 2.47913
 H -0.32549 -0.39435 -2.47918
13
bifur_IRC_Cartesians_MW_output/new_data/bifur_traj3_Cartesians_MW point 109
C 0.09841 0.79337 0.76434
 C 0.00636 0.80250 -0.76519
 C -1.04119 1.54272 -0.00061
 C -0.10211 -0.55225 1.42481
 C -0.07905 -0.55785 -1.42428
 F 1.10103 1.61219 1.49140
 F 0.77356 1.64822 -1.49310
 H -0.88066 -1.16383 0.91341
 H -0.86289 -1.17912 -0.99175
 H 0.85933 -1.08489 1.43290
 H 0.87961 -1.07944 -1.35189
 H -0.42750 -0.38268 2.47685
 H -0.32489 -0.39894 -2.47689
13
bifur_IRC_Cartesians_MW_output/new_data/bifur_traj3_Cartesians_MW point 110
C 0.09872 0.79463 0.76507
 C 0.00613 0.80382 -0.76592
 C -1.03863 1.54544 -0.00061
 C -0.10221 -0.55268 1.42297
 C -0.07902 -0.55830 -1.42243
 F 1.10081 1.61270 1.49453
 F 0.77146 1.64895 -1.49627
 H -0.88108 -1.16350 0.91027
 H -0.86321 -1.17887 -0.98906
 H 0.85925 -1.08507 1.42946
 H 0.87965 -1.07959 -1.34798
 H -0.42755 -0.38560 2.47576
 H -0.32433 -0.40195 -2.47580
13
bifur_IRC_Cartesians_MW_output/new_data/bifur_traj3_Cartesians_MW point 111
C 0.09872 0.79463 0.76507
 C 0.00613 0.80382 -0.76592
 C -1.03863 1.54544 -0.00061
 C -0.10221 -0.55268 1.42297
 C -0.07902 -0.55830 -1.42243
 F 1.10081 1.61270 1.49453
 F 0.77145 1.64895 -1.49627
 H -0.88108 -1.16350 0.91028
 H -0.86320 -1.17887 -0.98906
 H 0.85925 -1.08507 1.42946
 H 0.87966 -1.07959 -1.34798
 H -0.42755 -0.38559 2.47577
 H -0.32433 -0.40195 -2.47580
13
bifur_IRC_Cartesians_MW_output/new_data/bifur_traj3_Cartesians_MW point 112
C 0.09755 0.79564 0.76779
 C 0.00758 0.80459 -0.76863
 C -1.03086 1.54591 -0.00059
 C -0.10176 -0.55272 1.42348
 C -0.07922 -0.55818 -1.42294
 F 1.09161 1.61294 1.49964
 F 0.77154 1.64820 -1.50137
 H -0.88154 -1.16229 0.91201
 H -0.86417 -1.17721 -0.98856
 H 0.85883 -1.08526 1.42623
 H 0.87866 -1.07992 -1.34703
 H -0.42427 -0.38792 2.47664
 H -0.32395 -0.40380 -2.47667
13
bifur_IRC_Cartesians_MW_output/new_data/bifur_traj3_Cartesians_MW point 113
C 0.09558 0.79589 0.76965
 C 0.00975 0.80444 -0.77045
 C -1.02585 1.54488 -0.00056
 C -0.10113 -0.55258 1.42484
 C -0.07961 -0.55779 -1.42432
 F 1.08116 1.61321 1.50219
 F 0.77574 1.64687 -1.50387
 H -0.88153 -1.16161 0.91578
 H -0.86496 -1.17585 -0.98881
 H 0.85872 -1.08527 1.42462
 H 0.87764 -1.08016 -1.34906
 H -0.42062 -0.38845 2.47793
 H -0.32489 -0.40360 -2.47794
13
bifur_IRC_Cartesians_MW_output/new_data/bifur_traj3_Cartesians_MW point 114
C 0.09282 0.79628 0.77147
 C 0.01270 0.80426 -0.77221
 C -1.02094 1.54400 -0.00052
 C -0.10031 -0.55251 1.42607
 C -0.08019 -0.55737 -1.42558
 F 1.06801 1.61384 1.50478
 F 0.78281 1.64527 -1.50636
 H -0.88137 -1.16109 0.92002
 H -0.86590 -1.17439 -0.98819
 H 0.85881 -1.08523 1.42218
 H 0.87648 -1.08045 -1.35162
 H -0.41615 -0.38922 2.47911
 H -0.32675 -0.40337 -2.47912
13
bifur_IRC_Cartesians_MW_output/new_data/bifur_traj3_Cartesians_MW point 115
C 0.08990 0.79677 0.77312
 C 0.01581 0.80416 -0.77381
 C -1.01642 1.54346 -0.00048
 C -0.09947 -0.55253 1.42699
 C -0.08084 -0.55702 -1.42653
 F 1.05456 1.61464 1.50731
 F 0.79074 1.64373 -1.50880
 H -0.88115 -1.16070 0.92393
 H -0.86686 -1.17301 -0.98697
 H 0.85900 -1.08519 1.41927
 H 0.87534 -1.08075 -1.35402
 H -0.41164 -0.39024 2.48005
 H -0.32894 -0.40333 -2.48006
13
bifur_IRC_Cartesians_MW_output/new_data/bifur_traj3_Cartesians_MW point 116
C 0.08703 0.79738 0.77474
 C 0.01886 0.80418 -0.77538
 C -1.01194 1.54324 -0.00044
 C -0.09865 -0.55260 1.42764
 C -0.08148 -0.55673 -1.42722
 F 1.04138 1.61551 1.51001
 F 0.79852 1.64230 -1.51141
 H -0.88096 -1.16033 0.92738
 H -0.86782 -1.17166 -0.98539
 H 0.85920 -1.08515 1.41604
 H 0.87424 -1.08106 -1.35598
 H -0.40726 -0.39153 2.48082
 H -0.33111 -0.40357 -2.48082
13
bifur_IRC_Cartesians_MW_output/new_data/bifur_traj3_Cartesians_MW point 117
C 0.08434 0.79821 0.77644
 C 0.02173 0.80447 -0.77703
 C -1.00712 1.54356 -0.00040
 C -0.09789 -0.55275 1.42792
 C -0.08209 -0.55654 -1.42752
 F 1.02871 1.61645 1.51323
 F 0.80554 1.64108 -1.51453
 H -0.88087 -1.15991 0.93009
 H -0.86880 -1.17031 -0.98336
 H 0.85938 -1.08516 1.41228
 H 0.87320 -1.08138 -1.35710
 H -0.40305 -0.39333 2.48135
 H -0.33307 -0.40440 -2.48135
13
bifur_IRC_Cartesians_MW_output/new_data/bifur_traj3_Cartesians_MW point 118
C 0.08212 0.79949 0.77829
 C 0.02415 0.80529 -0.77884
 C -1.00166 1.54499 -0.00037
 C -0.09727 -0.55306 1.42740
 C -0.08261 -0.55656 -1.42702
 F 1.01744 1.61747 1.51746
 F 0.81069 1.64031 -1.51871
 H -0.88097 -1.15936 0.93115
 H -0.86980 -1.16900 -0.98048
 H 0.85949 -1.08524 1.40750
 H 0.87229 -1.08172 -1.35639
 H -0.39936 -0.39618 2.48137
 H -0.33452 -0.40643 -2.48136
13
bifur_IRC_Cartesians_MW_output/new_data/bifur_traj3_Cartesians_MW point 119
C 0.08092 0.80132 0.78015
 C 0.02556 0.80689 -0.78067
 C -0.99586 1.54805 -0.00035
 C -0.09693 -0.55359 1.42565
 C -0.08292 -0.55693 -1.42528
 F 1.00977 1.61853 1.52282
 F 0.81227 1.64037 -1.52407
 H -0.88139 -1.15870 0.92942
 H -0.87072 -1.16790 -0.97653
 H 0.85948 -1.08544 1.40165
 H 0.87170 -1.08207 -1.35282
 H -0.39692 -0.40038 2.48057
 H -0.33496 -0.41015 -2.48056
13
bifur_IRC_Cartesians_MW_output/new_data/bifur_traj3_Cartesians_MW point 120
C 0.08073 0.80340 0.78183
 C 0.02594 0.80892 -0.78236
 C -0.99034 1.55206 -0.00034
 C -0.09689 -0.55424 1.42314
 C -0.08301 -0.55753 -1.42276
 F 1.00602 1.61946 1.52853
 F 0.81052 1.64111 -1.52981
 H -0.88203 -1.15799 0.92564
 H -0.87147 -1.16709 -0.97226
 H 0.85935 -1.08573 1.39566
 H 0.87145 -1.08238 -1.34730
 H -0.39581 -0.40517 2.47923
 H -0.33447 -0.41484 -2.47920
13
bifur_IRC_Cartesians_MW_output/new_data/bifur_traj3_Cartesians_MW point 121
C 0.08104 0.80545 0.78349
 C 0.02581 0.81103 -0.78403
 C -0.98488 1.55614 -0.00034
 C -0.09697 -0.55487 1.42056
 C -0.08298 -0.55818 -1.42017
 F 1.00407 1.62022 1.53424
 F 0.80706 1.64207 -1.53558
 H -0.88276 -1.15721 0.92134
 H -0.87211 -1.16637 -0.96832
 H 0.85911 -1.08604 1.39002
 H 0.87132 -1.08265 -1.34127
 H -0.39527 -0.40992 2.47784
 H -0.33344 -0.41966 -2.47780
13
bifur_IRC_Cartesians_MW_output/new_data/bifur_traj3_Cartesians_MW point 122
C 0.08103 0.80545 0.78349
 C 0.02581 0.81103 -0.78403
 C -0.98488 1.55614 -0.00034
 C -0.09697 -0.55487 1.42057
 C -0.08298 -0.55818 -1.42017
 F 1.00406 1.62022 1.53424
 F 0.80706 1.64207 -1.53558
 H -0.88276 -1.15721 0.92134
 H -0.87211 -1.16637 -0.96832
 H 0.85911 -1.08604 1.39002
 H 0.87132 -1.08265 -1.34127
 H -0.39526 -0.40992 2.47784
 H -0.33344 -0.41966 -2.47780
13
bifur_IRC_Cartesians_MW_output/new_data/bifur_traj3_Cartesians_MW point 123
C 0.08189 0.80902 0.78753
 C 0.02539 0.81476 -0.78809
 C -0.97224 1.56258 -0.00033
 C -0.09710 -0.55578 1.41695
 C -0.08278 -0.55915 -1.41653
 F 0.99967 1.62110 1.54575
 F 0.79813 1.64350 -1.54721
 H -0.88434 -1.15518 0.91491
 H -0.87343 -1.16453 -0.96295
 H 0.85830 -1.08667 1.38058
 H 0.87080 -1.08320 -1.33067
 H -0.39377 -0.41826 2.47623
 H -0.33051 -0.42820 -2.47616
13
bifur_IRC_Cartesians_MW_output/new_data/bifur_traj3_Cartesians_MW point 124
C 0.08212 0.81025 0.79010
 C 0.02543 0.81603 -0.79066
 C -0.96471 1.56404 -0.00033
 C -0.09703 -0.55592 1.41667
 C -0.08267 -0.55928 -1.41623
 F 0.99569 1.62108 1.55125
 F 0.79351 1.64358 -1.55277
 H -0.88511 -1.15385 0.91422
 H -0.87415 -1.16322 -0.96242
 H 0.85767 -1.08696 1.37749
 H 0.87022 -1.08347 -1.32739
 H -0.39223 -0.42115 2.47655
 H -0.32876 -0.43112 -2.47647
13
bifur_IRC_Cartesians_MW_output/new_data/bifur_traj3_Cartesians_MW point 125
C 0.08206 0.81096 0.79294
 C 0.02578 0.81671 -0.79350
 C -0.95671 1.56397 -0.00032
 C -0.09683 -0.55579 1.41764
 C -0.08257 -0.55912 -1.41719
 F 0.99021 1.62073 1.55618
 F 0.78946 1.64310 -1.55773
 H -0.88578 -1.15237 0.91571
 H -0.87489 -1.16167 -0.96356
 H 0.85694 -1.08720 1.37581
 H 0.86940 -1.08372 -1.32605
 H -0.39005 -0.42285 2.47776
 H -0.32701 -0.43274 -2.47767
13
bifur_IRC_Cartesians_MW_output/new_data/bifur_traj3_Cartesians_MW point 126
C 0.08164 0.81123 0.79592
 C 0.02650 0.81688 -0.79648
 C -0.94856 1.56262 -0.00031
 C -0.09651 -0.55546 1.41962
 C -0.08252 -0.55871 -1.41917
 F 0.98316 1.62016 1.56047
 F 0.78644 1.64211 -1.56205
 H -0.88633 -1.15083 0.91908
 H -0.87566 -1.15994 -0.96595
 H 0.85617 -1.08738 1.37527
 H 0.86839 -1.08397 -1.32649
 H -0.38725 -0.42352 2.47967
 H -0.32547 -0.43320 -2.47957
13
bifur_IRC_Cartesians_MW_output/new_data/bifur_traj3_Cartesians_MW point 127
C 0.08073 0.81122 0.79900
 C 0.02772 0.81667 -0.79954
 C -0.94030 1.56042 -0.00030
 C -0.09603 -0.55500 1.42228
 C -0.08257 -0.55811 -1.42184
 F 0.97417 1.61955 1.56436
 F 0.78500 1.64069 -1.56593
 H -0.88675 -1.14930 0.92393
 H -0.87648 -1.15804 -0.96899
 H 0.85543 -1.08752 1.37526
 H 0.86718 -1.08422 -1.32835
 H -0.38376 -0.42353 2.48206
 H -0.32434 -0.43284 -2.48194
13
bifur_IRC_Cartesians_MW_output/new_data/bifur_traj3_Cartesians_MW point 128
C 0.07921 0.81114 0.80208
 C 0.02956 0.81627 -0.80260
 C -0.93210 1.55788 -0.00027
 C -0.09539 -0.55451 1.42520
 C -0.08276 -0.55742 -1.42477
 F 0.96298 1.61908 1.56803
 F 0.78574 1.63893 -1.56957
 H -0.88702 -1.14785 0.92971
 H -0.87741 -1.15603 -0.97190
 H 0.85481 -1.08760 1.37512
 H 0.86581 -1.08449 -1.33116
 H -0.37956 -0.42334 2.48462
 H -0.32386 -0.43205 -2.48449
13
bifur_IRC_Cartesians_MW_output/new_data/bifur_traj3_Cartesians_MW point 129
C 0.07724 0.81114 0.80493
 C 0.03181 0.81586 -0.80542
 C -0.92452 1.55559 -0.00024
 C -0.09467 -0.55411 1.42784
 C -0.08307 -0.55676 -1.42743
 F 0.95068 1.61889 1.57146
 F 0.78840 1.63711 -1.57295
 H -0.88717 -1.14661 0.93544
 H -0.87837 -1.15409 -0.97404
 H 0.85435 -1.08765 1.37444
 H 0.86443 -1.08478 -1.33418
 H -0.37507 -0.42331 2.48695
 H -0.32405 -0.43128 -2.48681
13
bifur_IRC_Cartesians_MW_output/new_data/bifur_traj3_Cartesians_MW point 130
C 0.07519 0.81127 0.80752
 C 0.03413 0.81557 -0.80796
 C -0.91761 1.55378 -0.00021
 C -0.09395 -0.55381 1.43004
 C -0.08343 -0.55619 -1.42965
 F 0.93859 1.61889 1.57475
 F 0.79177 1.63542 -1.57618
 H -0.88727 -1.14553 0.94056
 H -0.87931 -1.15230 -0.97545
 H 0.85402 -1.08769 1.37327
 H 0.86314 -1.08507 -1.33684
 H -0.37072 -0.42357 2.48893
 H -0.32455 -0.43077 -2.48879
13
bifur_IRC_Cartesians_MW_output/new_data/bifur_traj3_Cartesians_MW point 131
C 0.07331 0.81156 0.81001
 C 0.03627 0.81546 -0.81042
 C -0.91085 1.55245 -0.00018
 C -0.09329 -0.55358 1.43184
 C -0.08377 -0.55572 -1.43146
 F 0.92727 1.61896 1.57821
 F 0.79469 1.63394 -1.57960
 H -0.88741 -1.14450 0.94492
 H -0.88023 -1.15060 -0.97638
 H 0.85371 -1.08775 1.37172
 H 0.86194 -1.08535 -1.33881
 H -0.36667 -0.42420 2.49063
 H -0.32495 -0.43068 -2.49048
13
bifur_IRC_Cartesians_MW_output/new_data/bifur_traj3_Cartesians_MW point 132
C 0.07185 0.81210 0.81260
 C 0.03799 0.81570 -0.81299
 C -0.90370 1.55178 -0.00016
 C -0.09275 -0.55345 1.43317
 C -0.08401 -0.55538 -1.43280
 F 0.91728 1.61904 1.58229
 F 0.79598 1.63279 -1.58365
 H -0.88771 -1.14337 0.94817
 H -0.88114 -1.14893 -0.97693
 H 0.85331 -1.08787 1.36969
 H 0.86085 -1.08565 -1.33956
 H -0.36308 -0.42543 2.49203
 H -0.32489 -0.43135 -2.49187
13
bifur_IRC_Cartesians_MW_output/new_data/bifur_traj3_Cartesians_MW point 133
C 0.07185 0.81210 0.81260
 C 0.03799 0.81570 -0.81299
 C -0.90370 1.55178 -0.00016
 C -0.09275 -0.55345 1.43317
 C -0.08401 -0.55538 -1.43280
 F 0.91728 1.61904 1.58229
 F 0.79598 1.63279 -1.58365
 H -0.88771 -1.14337 0.94818
 H -0.88114 -1.14893 -0.97693
 H 0.85331 -1.08787 1.36969
 H 0.86085 -1.08565 -1.33956
 H -0.36308 -0.42543 2.49203
 H -0.32489 -0.43135 -2.49187
13
bifur_IRC_Cartesians_MW_output/new_data/bifur_traj3_Cartesians_MW point 134
C 0.07167 0.81440 0.81797
 C 0.03874 0.81794 -0.81835
 C -0.88814 1.55400 -0.00014
 C -0.09243 -0.55363 1.43320
 C -0.08391 -0.55548 -1.43282
 F 0.90667 1.61903 1.59322
 F 0.78865 1.63248 -1.59466
 H -0.88912 -1.14067 0.94827
 H -0.88271 -1.14606 -0.97622
 H 0.85211 -1.08840 1.36363
 H 0.85945 -1.08622 -1.33428
 H -0.35908 -0.43083 2.49311
 H -0.32189 -0.43657 -2.49293
13
bifur_IRC_Cartesians_MW_output/new_data/bifur_traj3_Cartesians_MW point 135
C 0.07282 0.81590 0.82041
 C 0.03784 0.81966 -0.82083
 C -0.88075 1.55641 -0.00015
 C -0.09263 -0.55388 1.43217
 C -0.08359 -0.55585 -1.43175
 F 0.90621 1.61891 1.59916
 F 0.78096 1.63320 -1.60069
 H -0.89010 -1.13928 0.94561
 H -0.88329 -1.14500 -0.97530
 H 0.85137 -1.08877 1.36027
 H 0.85917 -1.08646 -1.32910
 H -0.35873 -0.43438 2.49290
 H -0.31927 -0.44047 -2.49270
13
bifur_IRC_Cartesians_MW_output/new_data/bifur_traj3_Cartesians_MW point 136
C 0.07431 0.81736 0.82284
 C 0.03660 0.82141 -0.82329
 C -0.87342 1.55881 -0.00016
 C -0.09290 -0.55411 1.43113
 C -0.08320 -0.55623 -1.43068
 F 0.90698 1.61866 1.60506
 F 0.77209 1.63404 -1.60671
 H -0.89114 -1.13784 0.94267
 H -0.88379 -1.14400 -0.97466
 H 0.85057 -1.08915 1.35722
 H 0.85897 -1.08668 -1.32363
 H -0.35877 -0.43786 2.49269
 H -0.31628 -0.44442 -2.49247
13
bifur_IRC_Cartesians_MW_output/new_data/bifur_traj3_Cartesians_MW point 137
C 0.07594 0.81865 0.82547
 C 0.03524 0.82302 -0.82594
 C -0.86562 1.56073 -0.00018
 C -0.09319 -0.55424 1.43052
 C -0.08274 -0.55653 -1.43005
 F 0.90789 1.61820 1.61097
 F 0.76240 1.63479 -1.61273
 H -0.89223 -1.13626 0.94027
 H -0.88429 -1.14290 -0.97480
 H 0.84965 -1.08954 1.35476
 H 0.85871 -1.08689 -1.31852
 H -0.35879 -0.44098 2.49280
 H -0.31296 -0.44806 -2.49257
13
bifur_IRC_Cartesians_MW_output/new_data/bifur_traj3_Cartesians_MW point 138
C 0.07759 0.81963 0.82843
 C 0.03389 0.82431 -0.82895
 C -0.85704 1.56165 -0.00019
 C -0.09344 -0.55418 1.43079
 C -0.08224 -0.55663 -1.43029
 F 0.90821 1.61743 1.61680
 F 0.75211 1.63521 -1.61867
 H -0.89334 -1.13445 0.93921
 H -0.88480 -1.14158 -0.97628
 H 0.84857 -1.08993 1.35331
 H 0.85830 -1.08709 -1.31441
 H -0.35848 -0.44339 2.49357
 H -0.30931 -0.45098 -2.49332
13
bifur_IRC_Cartesians_MW_output/new_data/bifur_traj3_Cartesians_MW point 139
C 0.07908 0.82011 0.83172
 C 0.03273 0.82508 -0.83227
 C -0.84784 1.56111 -0.00020
 C -0.09359 -0.55385 1.43228
 C -0.08173 -0.55646 -1.43175
 F 0.90735 1.61628 1.62218
 F 0.74186 1.63514 -1.62416
 H -0.89439 -1.13246 0.94017
 H -0.88533 -1.14001 -0.97948
 H 0.84734 -1.09028 1.35329
 H 0.85766 -1.08728 -1.31204
 H -0.35762 -0.44466 2.49521
 H -0.30551 -0.45271 -2.49494
13
bifur_IRC_Cartesians_MW_output/new_data/bifur_traj3_Cartesians_MW point 140
C 0.08022 0.82005 0.83509
 C 0.03191 0.82523 -0.83566
 C -0.83870 1.55909 -0.00021
 C -0.09361 -0.55329 1.43492
 C -0.08127 -0.55600 -1.43436
 F 0.90510 1.61487 1.62669
 F 0.73268 1.63452 -1.62875
 H -0.89530 -1.13044 0.94320
 H -0.88585 -1.13830 -0.98417
 H 0.84608 -1.09056 1.35469
 H 0.85683 -1.08744 -1.31170
 H -0.35620 -0.44467 2.49763
 H -0.30191 -0.45306 -2.49735
13
bifur_IRC_Cartesians_MW_output/new_data/bifur_traj3_Cartesians_MW point 141
C 0.08092 0.81959 0.83836
 C 0.03154 0.82489 -0.83894
 C -0.83004 1.55605 -0.00021
 C -0.09349 -0.55257 1.43830
 C -0.08089 -0.55534 -1.43773
 F 0.90143 1.61337 1.63032
 F 0.72522 1.63347 -1.63245
 H -0.89602 -1.12850 0.94778
 H -0.88636 -1.13653 -0.98966
 H 0.84487 -1.09078 1.35699
 H 0.85586 -1.08759 -1.31305
 H -0.35427 -0.44374 2.50053
 H -0.29878 -0.45232 -2.50024
13
bifur_IRC_Cartesians_MW_output/new_data/bifur_traj3_Cartesians_MW point 142
C 0.08105 0.81894 0.84156
 C 0.03171 0.82424 -0.84215
 C -0.82170 1.55242 -0.00021
 C -0.09323 -0.55179 1.44210
 C -0.08063 -0.55455 -1.44152
 F 0.89589 1.61195 1.63343
 F 0.71985 1.63205 -1.63559
 H -0.89658 -1.12667 0.95350
 H -0.88691 -1.13469 -0.99534
 H 0.84377 -1.09093 1.35955
 H 0.85475 -1.08774 -1.31563
 H -0.35172 -0.44233 2.50370
 H -0.29627 -0.45089 -2.50340
13
bifur_IRC_Cartesians_MW_output/new_data/bifur_traj3_Cartesians_MW point 143
C 0.08040 0.81830 0.84472
 C 0.03269 0.82346 -0.84529
 C -0.81351 1.54868 -0.00020
 C -0.09277 -0.55104 1.44597
 C -0.08057 -0.55370 -1.44539
 F 0.88763 1.61081 1.63639
 F 0.71736 1.63029 -1.63855
 H -0.89696 -1.12500 0.96000
 H -0.88761 -1.13274 -1.00045
 H 0.84285 -1.09103 1.36157
 H 0.85348 -1.08792 -1.31907
 H -0.34831 -0.44092 2.50690
 H -0.29467 -0.44919 -2.50659
13
bifur_IRC_Cartesians_MW_output/new_data/bifur_traj3_Cartesians_MW point 144
C 0.08040 0.81830 0.84472
 C 0.03269 0.82345 -0.84529
 C -0.81351 1.54867 -0.00020
 C -0.09277 -0.55104 1.44597
 C -0.08057 -0.55370 -1.44539
 F 0.88762 1.61081 1.63639
 F 0.71737 1.63029 -1.63855
 H -0.89696 -1.12500 0.96000
 H -0.88761 -1.13274 -1.00045
 H 0.84285 -1.09103 1.36157
 H 0.85348 -1.08792 -1.31908
 H -0.34831 -0.44092 2.50690
 H -0.29467 -0.44919 -2.50659
13
bifur_IRC_Cartesians_MW_output/new_data/bifur_traj3_Cartesians_MW point 145
C 0.07692 0.81790 0.85002
 C 0.03670 0.82233 -0.85053
 C -0.79959 1.54346 -0.00014
 C -0.09144 -0.55012 1.45162
 C -0.08109 -0.55231 -1.45108
 F 0.86537 1.61013 1.64212
 F 0.72165 1.62672 -1.64418
 H -0.89721 -1.12263 0.97165
 H -0.88930 -1.12913 -1.00573
 H 0.84191 -1.09109 1.36160
 H 0.85088 -1.08841 -1.32567
 H -0.34007 -0.43995 2.51173
 H -0.29473 -0.44690 -2.51140
13
bifur_IRC_Cartesians_MW_output/new_data/bifur_traj3_Cartesians_MW point 146
C 0.07489 0.81814 0.85220
 C 0.03896 0.82215 -0.85268
 C -0.79371 1.54218 -0.00011
 C -0.09076 -0.54992 1.45328
 C -0.08147 -0.55185 -1.45276
 F 0.85409 1.61032 1.64507
 F 0.72557 1.62524 -1.64707
 H -0.89725 -1.12178 0.97593
 H -0.89017 -1.12757 -1.00636
 H 0.84171 -1.09112 1.36005
 H 0.84974 -1.08868 -1.32789
 H -0.33609 -0.44045 2.51327
 H -0.29551 -0.44664 -2.51294
13
bifur_IRC_Cartesians_MW_output/new_data/bifur_traj3_Cartesians_MW point 147
C 0.07305 0.81869 0.85432
 C 0.04103 0.82231 -0.85476
 C -0.78786 1.54173 -0.00009
 C -0.09016 -0.54987 1.45428
 C -0.08184 -0.55156 -1.45378
 F 0.84363 1.61066 1.64847
 F 0.72895 1.62407 -1.65043
 H -0.89737 -1.12097 0.97903
 H -0.89104 -1.12611 -1.00613
 H 0.84155 -1.09118 1.35771
 H 0.84872 -1.08896 -1.32897
 H -0.33244 -0.44166 2.51437
 H -0.29619 -0.44716 -2.51402
13
bifur_IRC_Cartesians_MW_output/new_data/bifur_traj3_Cartesians_MW point 148
C 0.07177 0.81963 0.85644
 C 0.04253 0.82299 -0.85686
 C -0.78177 1.54240 -0.00006
 C -0.08973 -0.54998 1.45444
 C -0.08209 -0.55149 -1.45394
 F 0.83516 1.61108 1.65266
 F 0.73034 1.62342 -1.65460
 H -0.89768 -1.12010 0.98033
 H -0.89189 -1.12478 -1.00505
 H 0.84133 -1.09131 1.35450
 H 0.84789 -1.08925 -1.32819
 H -0.32951 -0.44381 2.51489
 H -0.29634 -0.44882 -2.51454
13
bifur_IRC_Cartesians_MW_output/new_data/bifur_traj3_Cartesians_MW point 149
C 0.07141 0.82096 0.85846
 C 0.04310 0.82424 -0.85887
 C -0.77572 1.54430 -0.00005
 C -0.08957 -0.55025 1.45364
 C -0.08215 -0.55170 -1.45314
 F 0.83016 1.61147 1.65750
 F 0.72864 1.62348 -1.65946
 H -0.89822 -1.11917 0.97935
 H -0.89261 -1.12369 -1.00328
 H 0.84100 -1.09154 1.35070
 H 0.84737 -1.08952 -1.32519
 H -0.32778 -0.44688 2.51476
 H -0.29564 -0.45171 -2.51440
13
bifur_IRC_Cartesians_MW_output/new_data/bifur_traj3_Cartesians_MW point 150
C 0.07182 0.82245 0.86031
 C 0.04288 0.82581 -0.86074
 C -0.76997 1.54691 -0.00005
 C -0.08962 -0.55061 1.45225
 C -0.08205 -0.55208 -1.45174
 F 0.82821 1.61177 1.66255
 F 0.72444 1.62405 -1.66457
 H -0.89893 -1.11822 0.97679
 H -0.89318 -1.12283 -1.00126
 H 0.84060 -1.09182 1.34680
 H 0.84711 -1.08976 -1.32072
 H -0.32709 -0.45038 2.51420
 H -0.29423 -0.45531 -2.51383
13
bifur_IRC_Cartesians_MW_output/new_data/bifur_traj3_Cartesians_MW point 151
C 0.07263 0.82398 0.86213
 C 0.04227 0.82750 -0.86258
 C -0.76428 1.54972 -0.00006
 C -0.08978 -0.55098 1.45070
 C -0.08185 -0.55253 -1.45016
 F 0.82771 1.61198 1.66767
 F 0.71892 1.62484 -1.66976
 H -0.89972 -1.11723 0.97365
 H -0.89369 -1.12207 -0.99931
 H 0.84013 -1.09212 1.34303
 H 0.84696 -1.08998 -1.31568
 H -0.32687 -0.45397 2.51352
 H -0.29243 -0.45915 -2.51314
13
bifur_IRC_Cartesians_MW_output/new_data/bifur_traj3_Cartesians_MW point 152
C 0.07356 0.82549 0.86407
 C 0.04154 0.82919 -0.86454
 C -0.75828 1.55243 -0.00006
 C -0.08996 -0.55131 1.44927
 C -0.08162 -0.55296 -1.44871
 F 0.82745 1.61209 1.67292
 F 0.71276 1.62563 -1.67509
 H -0.90055 -1.11615 0.97058
 H -0.89420 -1.12125 -0.99765
 H 0.83960 -1.09245 1.33943
 H 0.84679 -1.09019 -1.31060
 H -0.32669 -0.45752 2.51295
 H -0.29039 -0.46299 -2.51255
13
bifur_IRC_Cartesians_MW_output/new_data/bifur_traj3_Cartesians_MW point 153
C 0.07447 0.82690 0.86626
 C 0.04086 0.83078 -0.86674
 C -0.75166 1.55474 -0.00007
 C -0.09011 -0.55158 1.44821
 C -0.08137 -0.55330 -1.44764
 F 0.82660 1.61208 1.67833
 F 0.70634 1.62626 -1.68059
 H -0.90142 -1.11493 0.96812
 H -0.89475 -1.12029 -0.99652
 H 0.83898 -1.09277 1.33612
 H 0.84653 -1.09042 -1.30588
 H -0.32626 -0.46086 2.51268
 H -0.28821 -0.46660 -2.51227
13
bifur_IRC_Cartesians_MW_output/new_data/bifur_traj3_Cartesians_MW point 154
C 0.07521 0.82812 0.86877
 C 0.04038 0.83213 -0.86927
 C -0.74426 1.55633 -0.00007
 C -0.09018 -0.55171 1.44781
 C -0.08113 -0.55350 -1.44722
 F 0.82456 1.61189 1.68382
 F 0.69999 1.62659 -1.68615
 H -0.90228 -1.11355 0.96681
 H -0.89536 -1.11910 -0.99624
 H 0.83827 -1.09309 1.33334
 H 0.84609 -1.09066 -1.30201
 H -0.32535 -0.46376 2.51291
 H -0.28593 -0.46971 -2.51248
13
bifur_IRC_Cartesians_MW_output/new_data/bifur_traj3_Cartesians_MW point 155
C 0.07521 0.82812 0.86877
 C 0.04038 0.83213 -0.86927
 C -0.74426 1.55634 -0.00007
 C -0.09018 -0.55171 1.44781
 C -0.08113 -0.55350 -1.44722
 F 0.82456 1.61190 1.68382
 F 0.69999 1.62659 -1.68615
 H -0.90228 -1.11355 0.96680
 H -0.89536 -1.11910 -0.99624
 H 0.83827 -1.09309 1.33334
 H 0.84609 -1.09066 -1.30201
 H -0.32535 -0.46377 2.51291
 H -0.28593 -0.46971 -2.51248
13
bifur_IRC_Cartesians_MW_output/new_data/bifur_traj3_Cartesians_MW point 156
C 0.07585 0.82958 0.87446
 C 0.04032 0.83369 -0.87498
 C -0.72817 1.55646 -0.00007
 C -0.08998 -0.55145 1.44955
 C -0.08076 -0.55327 -1.44893
 F 0.81624 1.61096 1.69388
 F 0.68918 1.62599 -1.69632
 H -0.90379 -1.11047 0.96883
 H -0.89672 -1.11611 -0.99885
 H 0.83665 -1.09362 1.33032
 H 0.84464 -1.09114 -1.29834
 H -0.32183 -0.46729 2.51519
 H -0.28162 -0.47334 -2.51474
13
bifur_IRC_Cartesians_MW_output/new_data/bifur_traj3_Cartesians_MW point 157
C 0.07569 0.82985 0.87739
 C 0.04078 0.83391 -0.87791
 C -0.72012 1.55521 -0.00006
 C -0.08973 -0.55112 1.45145
 C -0.08065 -0.55289 -1.45083
 F 0.81018 1.61032 1.69816
 F 0.68531 1.62513 -1.70063
 H -0.90439 -1.10891 0.97185
 H -0.89743 -1.11445 -1.00135
 H 0.83584 -1.09382 1.32992
 H 0.84369 -1.09137 -1.29847
 H -0.31936 -0.46797 2.51704
 H -0.27982 -0.47390 -2.51658
13
bifur_IRC_Cartesians_MW_output/new_data/bifur_traj3_Cartesians_MW point 158
C 0.07515 0.82996 0.88035
 C 0.04161 0.83390 -0.88086
 C -0.71211 1.55347 -0.00005
 C -0.08936 -0.55072 1.45373
 C -0.08062 -0.55240 -1.45310
 F 0.80276 1.60970 1.70215
 F 0.68273 1.62400 -1.70463
 H -0.90488 -1.10739 0.97578
 H -0.89818 -1.11269 -1.00411
 H 0.83508 -1.09399 1.32976
 H 0.84263 -1.09160 -1.29950
 H -0.31641 -0.46827 2.51914
 H -0.27838 -0.47396 -2.51867
13
bifur_IRC_Cartesians_MW_output/new_data/bifur_traj3_Cartesians_MW point 159
C 0.07414 0.83007 0.88335
 C 0.04293 0.83380 -0.88384
 C -0.70402 1.55159 -0.00003
 C -0.08887 -0.55033 1.45612
 C -0.08071 -0.55186 -1.45550
 F 0.79355 1.60922 1.70612
 F 0.68179 1.62263 -1.70859
 H -0.90528 -1.10593 0.98030
 H -0.89903 -1.11084 -1.00664
 H 0.83440 -1.09412 1.32933
 H 0.84144 -1.09186 -1.30110
 H -0.31290 -0.46855 2.52133
 H -0.27745 -0.47383 -2.52085
13
bifur_IRC_Cartesians_MW_output/new_data/bifur_traj3_Cartesians_MW point 160
C 0.07257 0.83035 0.88631
 C 0.04480 0.83374 -0.88678
 C -0.69598 1.55001 -0.00000
 C -0.08826 -0.55002 1.45826
 C -0.08094 -0.55134 -1.45765
 F 0.78245 1.60905 1.71023
 F 0.68291 1.62113 -1.71267
 H -0.90558 -1.10459 0.98492
 H -0.89999 -1.10892 -1.00832
 H 0.83388 -1.09422 1.32807
 H 0.84016 -1.09216 -1.30286
 H -0.30882 -0.46918 2.52335
 H -0.27719 -0.47385 -2.52286
13
bifur_IRC_Cartesians_MW_output/new_data/bifur_traj3_Cartesians_MW point 161
C 0.07059 0.83088 0.88908
 C 0.04707 0.83386 -0.88951
 C -0.68838 1.54908 0.00003
 C -0.08757 -0.54986 1.45985
 C -0.08130 -0.55091 -1.45925
 F 0.77028 1.60923 1.71445
 F 0.68576 1.61968 -1.71685
 H -0.90580 -1.10344 0.98902
 H -0.90103 -1.10707 -1.00881
 H 0.83354 -1.09432 1.32579
 H 0.83889 -1.09249 -1.30430
 H -0.30449 -0.47037 2.52496
 H -0.27757 -0.47428 -2.52446
13
bifur_IRC_Cartesians_MW_output/new_data/bifur_traj3_Cartesians_MW point 162
C 0.06852 0.83166 0.89167
 C 0.04942 0.83421 -0.89206
 C -0.68117 1.54884 0.00006
 C -0.08689 -0.54984 1.46084
 C -0.08171 -0.55062 -1.46026
 F 0.75813 1.60966 1.71882
 F 0.68927 1.61841 -1.72117
 H -0.90600 -1.10243 0.99228
 H -0.90208 -1.10533 -1.00831
 H 0.83332 -1.09441 1.32271
 H 0.83770 -1.09284 -1.30509
 H -0.30026 -0.47209 2.52614
 H -0.27823 -0.47523 -2.52562
13
bifur_IRC_Cartesians_MW_output/new_data/bifur_traj3_Cartesians_MW point 163
C 0.06664 0.83267 0.89421
 C 0.05157 0.83484 -0.89457
 C -0.67394 1.54927 0.00009
 C -0.08628 -0.54993 1.46131
 C -0.08209 -0.55045 -1.46075
 F 0.74674 1.61020 1.72358
 F 0.69216 1.61740 -1.72589
 H -0.90627 -1.10143 0.99458
 H -0.90313 -1.10366 -1.00717
 H 0.83310 -1.09454 1.31901
 H 0.83660 -1.09319 -1.30492
 H -0.29633 -0.47439 2.52696
 H -0.27877 -0.47680 -2.52644
13
bifur_IRC_Cartesians_MW_output/new_data/bifur_traj3_Cartesians_MW point 164
C 0.06531 0.83397 0.89686
 C 0.05317 0.83585 -0.89720
 C -0.66625 1.55046 0.00011
 C -0.08581 -0.55010 1.46124
 C -0.08234 -0.55044 -1.46069
 F 0.73713 1.61071 1.72905
 F 0.69293 1.61679 -1.73135
 H -0.90673 -1.10030 0.99556
 H -0.90415 -1.10204 -1.00566
 H 0.83279 -1.09473 1.31483
 H 0.83564 -1.09355 -1.30330
 H -0.29300 -0.47735 2.52744
 H -0.27868 -0.47925 -2.52691
13
bifur_IRC_Cartesians_MW_output/new_data/bifur_traj3_Cartesians_MW point 165
C 0.06492 0.83549 0.89959
 C 0.05385 0.83729 -0.89992
 C -0.65818 1.55239 0.00013
 C -0.08560 -0.55036 1.46064
 C -0.08239 -0.55062 -1.46008
 F 0.73067 1.61104 1.73517
 F 0.69029 1.61673 -1.73750
 H -0.90744 -1.09901 0.99490
 H -0.90507 -1.10056 -1.00408
 H 0.83229 -1.09502 1.31051
 H 0.83492 -1.09388 -1.29990
 H -0.29070 -0.48090 2.52758
 H -0.27756 -0.48260 -2.52704
13
bifur_IRC_Cartesians_MW_output/new_data/bifur_traj3_Cartesians_MW point 166
C 0.06492 0.83549 0.89959
 C 0.05385 0.83729 -0.89992
 C -0.65818 1.55239 0.00013
 C -0.08560 -0.55036 1.46064
 C -0.08239 -0.55062 -1.46008
 F 0.73068 1.61104 1.73517
 F 0.69029 1.61673 -1.73750
 H -0.90744 -1.09901 0.99490
 H -0.90507 -1.10056 -1.00408
 H 0.83229 -1.09502 1.31051
 H 0.83492 -1.09388 -1.29990
 H -0.29070 -0.48090 2.52758
 H -0.27756 -0.48260 -2.52704
13
bifur_IRC_Cartesians_MW_output/new_data/bifur_traj3_Cartesians_MW point 167
C 0.06636 0.83857 0.90498
 C 0.05297 0.84064 -0.90535
 C -0.64209 1.55690 0.00012
 C -0.08573 -0.55084 1.45896
 C -0.08194 -0.55121 -1.45836
 F 0.72579 1.61100 1.74770
 F 0.67721 1.61766 -1.75019
 H -0.90933 -1.09610 0.99092
 H -0.90649 -1.09801 -1.00205
 H 0.83087 -1.09573 1.30311
 H 0.83401 -1.09445 -1.29042
 H -0.28867 -0.48816 2.52752
 H -0.27294 -0.49025 -2.52694
13
bifur_IRC_Cartesians_MW_output/new_data/bifur_traj3_Cartesians_MW point 168
C 0.06751 0.83993 0.90780
 C 0.05211 0.84222 -0.90819
 C -0.63377 1.55875 0.00011
 C -0.08589 -0.55098 1.45846
 C -0.08160 -0.55146 -1.45784
 F 0.72465 1.61069 1.75390
 F 0.66893 1.61817 -1.75649
 H -0.91037 -1.09450 0.98911
 H -0.90713 -1.09673 -1.00194
 H 0.83000 -1.09611 1.30020
 H 0.83359 -1.09470 -1.28572
 H -0.28801 -0.49142 2.52775
 H -0.27003 -0.49386 -2.52716
13
bifur_IRC_Cartesians_MW_output/new_data/bifur_traj3_Cartesians_MW point 169
C 0.06868 0.84111 0.91087
 C 0.05126 0.84362 -0.91129
 C -0.62483 1.55998 0.00011
 C -0.08602 -0.55099 1.45852
 C -0.08123 -0.55159 -1.45787
 F 0.72306 1.61017 1.76013
 F 0.66021 1.61847 -1.76282
 H -0.91143 -1.09273 0.98813
 H -0.90778 -1.09529 -1.00267
 H 0.82902 -1.09649 1.29789
 H 0.83306 -1.09495 -1.28161
 H -0.28711 -0.49427 2.52840
 H -0.26689 -0.49705 -2.52779
13
bifur_IRC_Cartesians_MW_output/new_data/bifur_traj3_Cartesians_MW point 170
C 0.06973 0.84204 0.91430
 C 0.05055 0.84474 -0.91474
 C -0.61507 1.56033 0.00010
 C -0.08607 -0.55085 1.45937
 C -0.08084 -0.55154 -1.45870
 F 0.72040 1.60942 1.76638
 F 0.65133 1.61844 -1.76916
 H -0.91249 -1.09077 0.98847
 H -0.90849 -1.09360 -1.00450
 H 0.82792 -1.09686 1.29633
 H 0.83235 -1.09521 -1.27848
 H -0.28575 -0.49653 2.52964
 H -0.26356 -0.49961 -2.52901
13
bifur_IRC_Cartesians_MW_output/new_data/bifur_traj3_Cartesians_MW point 171
C 0.07056 0.84261 0.91811
 C 0.05010 0.84546 -0.91857
 C -0.60446 1.55952 0.00010
 C -0.08602 -0.55050 1.46122
 C -0.08047 -0.55125 -1.46053
 F 0.71625 1.60840 1.77250
 F 0.64263 1.61796 -1.77536
 H -0.91352 -1.08861 0.99054
 H -0.90927 -1.09164 -1.00766
 H 0.82669 -1.09721 1.29573
 H 0.83141 -1.09548 -1.27673
 H -0.28376 -0.49799 2.53163
 H -0.26014 -0.50129 -2.53098
13
bifur_IRC_Cartesians_MW_output/new_data/bifur_traj3_Cartesians_MW point 172
C 0.07109 0.84277 0.92219
 C 0.04998 0.84571 -0.92266
 C -0.59333 1.55745 0.00010
 C -0.08584 -0.54993 1.46412
 C -0.08012 -0.55071 -1.46341
 F 0.71049 1.60712 1.77822
 F 0.63457 1.61698 -1.78116
 H -0.91448 -1.08631 0.99450
 H -0.91008 -1.08944 -1.01216
 H 0.82537 -1.09752 1.29623
 H 0.83024 -1.09574 -1.27664
 H -0.28113 -0.49849 2.53437
 H -0.25677 -0.50190 -2.53371
13
bifur_IRC_Cartesians_MW_output/new_data/bifur_traj3_Cartesians_MW point 173
C 0.07127 0.84255 0.92635
 C 0.05021 0.84550 -0.92683
 C -0.58219 1.55429 0.00010
 C -0.08554 -0.54919 1.46788
 C -0.07983 -0.54996 -1.46715
 F 0.70332 1.60569 1.78333
 F 0.62763 1.61555 -1.78632
 H -0.91531 -1.08399 1.00009
 H -0.91091 -1.08710 -1.01769
 H 0.82404 -1.09777 1.29769
 H 0.82890 -1.09599 -1.27813
 H -0.27795 -0.49810 2.53770
 H -0.25365 -0.50148 -2.53702
13
bifur_IRC_Cartesians_MW_output/new_data/bifur_traj3_Cartesians_MW point 174
C 0.07107 0.84205 0.93045
 C 0.05082 0.84493 -0.93093
 C -0.57137 1.55039 0.00011
 C -0.08513 -0.54834 1.47217
 C -0.07962 -0.54905 -1.47144
 F 0.69493 1.60421 1.78783
 F 0.62208 1.61379 -1.79085
 H -0.91600 -1.08174 1.00684
 H -0.91175 -1.08471 -1.02376
 H 0.82277 -1.09797 1.29974
 H 0.82745 -1.09623 -1.28087
 H -0.27433 -0.49704 2.54137
 H -0.25092 -0.50028 -2.54068
13
bifur_IRC_Cartesians_MW_output/new_data/bifur_traj3_Cartesians_MW point 175
C 0.07046 0.84140 0.93446
 C 0.05183 0.84414 -0.93493
 C -0.56088 1.54609 0.00013
 C -0.08461 -0.54746 1.47674
 C -0.07950 -0.54806 -1.47601
 F 0.68522 1.60280 1.79190
 F 0.61814 1.61177 -1.79493
 H -0.91656 -1.07959 1.01437
 H -0.91262 -1.08228 -1.02990
 H 0.82158 -1.09813 1.30196
 H 0.82591 -1.09647 -1.28450
 H -0.27029 -0.49563 2.54521
 H -0.24867 -0.49858 -2.54451
13
bifur_IRC_Cartesians_MW_output/new_data/bifur_traj3_Cartesians_MW point 176
C 0.06932 0.84075 0.93841
 C 0.05336 0.84324 -0.93885
 C -0.55060 1.54170 0.00015
 C -0.08396 -0.54659 1.48135
 C -0.07951 -0.54702 -1.48063
 F 0.67377 1.60159 1.79580
 F 0.61617 1.60953 -1.79882
 H -0.91699 -1.07757 1.02243
 H -0.91356 -1.07981 -1.03568
 H 0.82052 -1.09824 1.30387
 H 0.82426 -1.09673 -1.28875
 H -0.26571 -0.49419 2.54907
 H -0.24706 -0.49666 -2.54835
13
bifur_IRC_Cartesians_MW_output/new_data/bifur_traj3_Cartesians_MW point 177
C 0.06932 0.84075 0.93841
 C 0.05336 0.84324 -0.93885
 C -0.55060 1.54170 0.00015
 C -0.08396 -0.54659 1.48135
 C -0.07951 -0.54702 -1.48063
 F 0.67377 1.60159 1.79580
 F 0.61617 1.60953 -1.79882
 H -0.91699 -1.07757 1.02243
 H -0.91356 -1.07981 -1.03568
 H 0.82052 -1.09824 1.30387
 H 0.82426 -1.09673 -1.28875
 H -0.26571 -0.49419 2.54907
 H -0.24706 -0.49666 -2.54835
13
bifur_IRC_Cartesians_MW_output/new_data/bifur_traj3_Cartesians_MW point 178
C 0.06502 0.84006 0.94587
 C 0.05842 0.84163 -0.94624
 C -0.53103 1.53418 0.00022
 C -0.08223 -0.54522 1.48945
 C -0.08009 -0.54507 -1.48876
 F 0.64453 1.60034 1.80373
 F 0.62010 1.60468 -1.80664
 H -0.91745 -1.07412 1.03854
 H -0.91582 -1.07481 -1.04382
 H 0.81905 -1.09836 1.30464
 H 0.82073 -1.09738 -1.29773
 H -0.25475 -0.49256 2.55596
 H -0.24647 -0.49337 -2.55521
13
bifur_IRC_Cartesians_MW_output/new_data/bifur_traj3_Cartesians_MW point 179
C 0.06209 0.84019 0.94917
 C 0.06168 0.84116 -0.94948
 C -0.52226 1.53169 0.00026
 C -0.08124 -0.54482 1.49238
 C -0.08062 -0.54429 -1.49172
 F 0.62801 1.60042 1.80780
 F 0.62550 1.60236 -1.81062
 H -0.91750 -1.07280 1.04554
 H -0.91707 -1.07247 -1.04556
 H 0.81868 -1.09839 1.30310
 H 0.81900 -1.09776 -1.30161
 H -0.24885 -0.49278 2.55857
 H -0.24743 -0.49250 -2.55782
13
bifur_IRC_Cartesians_MW_output/new_data/bifur_traj3_Cartesians_MW point 180
C 0.05901 0.84061 0.95222
 C 0.06508 0.84094 -0.95248
 C -0.51399 1.53003 0.00030
 C -0.08024 -0.54459 1.49459
 C -0.08122 -0.54366 -1.49397
 F 0.61140 1.60081 1.81204
 F 0.63182 1.60024 -1.81477
 H -0.91752 -1.07166 1.05156
 H -0.91834 -1.07025 -1.04607
 H 0.81847 -1.09842 1.30055
 H 0.81736 -1.09815 -1.30474
 H -0.24303 -0.49366 2.56066
 H -0.24879 -0.49224 -2.55990
13
bifur_IRC_Cartesians_MW_output/new_data/bifur_traj3_Cartesians_MW point 181
C 0.05605 0.84133 0.95520
 C 0.06836 0.84106 -0.95540
 C -0.50581 1.52920 0.00035
 C -0.07930 -0.54450 1.49616
 C -0.08182 -0.54319 -1.49556
 F 0.59536 1.60138 1.81669
 F 0.63789 1.59840 -1.81934
 H -0.91760 -1.07057 1.05647
 H -0.91963 -1.06813 -1.04567
 H 0.81830 -1.09847 1.29717
 H 0.81582 -1.09856 -1.30683
 H -0.23748 -0.49523 2.56230
 H -0.25015 -0.49270 -2.56153
13
bifur_IRC_Cartesians_MW_output/new_data/bifur_traj3_Cartesians_MW point 182
C 0.05356 0.84238 0.95819
 C 0.07117 0.84160 -0.95835
 C -0.49738 1.52929 0.00039
 C -0.07850 -0.54454 1.49702
 C -0.08232 -0.54290 -1.49645
 F 0.58098 1.60201 1.82201
 F 0.64227 1.59699 -1.82460
 H -0.91784 -1.06943 1.05989
 H -0.92089 -1.06611 -1.04458
 H 0.81809 -1.09859 1.29307
 H 0.81445 -1.09898 -1.30738
 H -0.23251 -0.49759 2.56347
 H -0.25106 -0.49413 -2.56269
13
bifur_IRC_Cartesians_MW_output/new_data/bifur_traj3_Cartesians_MW point 183
C 0.05194 0.84376 0.96116
 C 0.07310 0.84264 -0.96129
 C -0.48882 1.53040 0.00042
 C -0.07794 -0.54471 1.49712
 C -0.08263 -0.54285 -1.49655
 F 0.56974 1.60257 1.82798
 F 0.64360 1.59619 -1.83055
 H -0.91831 -1.06819 1.06136
 H -0.92205 -1.06428 -1.04303
 H 0.81775 -1.09879 1.28853
 H 0.81333 -1.09938 -1.30594
 H -0.22862 -0.50073 2.56412
 H -0.25109 -0.49663 -2.56333
13
bifur_IRC_Cartesians_MW_output/new_data/bifur_traj3_Cartesians_MW point 184
C 0.05126 0.84533 0.96401
 C 0.07408 0.84406 -0.96413
 C -0.48042 1.53229 0.00043
 C -0.07764 -0.54497 1.49659
 C -0.08275 -0.54299 -1.49602
 F 0.56204 1.60299 1.83427
 F 0.64181 1.59599 -1.83687
 H -0.91900 -1.06688 1.06107
 H -0.92305 -1.06268 -1.04131
 H 0.81728 -1.09907 1.28395
 H 0.81250 -1.09974 -1.30280
 H -0.22591 -0.50436 2.56434
 H -0.25022 -0.49996 -2.56353
13
bifur_IRC_Cartesians_MW_output/new_data/bifur_traj3_Cartesians_MW point 185
C 0.05120 0.84698 0.96678
 C 0.07443 0.84569 -0.96690
 C -0.47218 1.53460 0.00044
 C -0.07752 -0.54526 1.49571
 C -0.08271 -0.54325 -1.49513
 F 0.55672 1.60329 1.84071
 F 0.63793 1.59616 -1.84335
 H -0.91981 -1.06552 1.05970
 H -0.92393 -1.06125 -1.03958
 H 0.81673 -1.09939 1.27945
 H 0.81187 -1.10008 -1.29864
 H -0.22399 -0.50822 2.56430
 H -0.24874 -0.50375 -2.56348
13
bifur_IRC_Cartesians_MW_output/new_data/bifur_traj3_Cartesians_MW point 186
C 0.05145 0.84869 0.96956
 C 0.07447 0.84744 -0.96970
 C -0.46383 1.53711 0.00044
 C -0.07747 -0.54557 1.49470
 C -0.08261 -0.54356 -1.49411
 F 0.55244 1.60351 1.84731
 F 0.63293 1.59649 -1.85002
 H -0.92070 -1.06411 1.05785
 H -0.92477 -1.05986 -1.03790
 H 0.81611 -1.09974 1.27498
 H 0.81130 -1.10040 -1.29396
 H -0.22241 -0.51223 2.56418
 H -0.24692 -0.50778 -2.56334
13
bifur_IRC_Cartesians_MW_output/new_data/bifur_traj3_Cartesians_MW point 187
C 0.05179 0.85045 0.97249
 C 0.07444 0.84925 -0.97263
 C -0.45509 1.53966 0.00045
 C -0.07744 -0.54588 1.49370
 C -0.08248 -0.54388 -1.49309
 F 0.54823 1.60369 1.85419
 F 0.62741 1.59686 -1.85697
 H -0.92165 -1.06261 1.05594
 H -0.92564 -1.05841 -1.03630
 H 0.81545 -1.10011 1.27045
 H 0.81072 -1.10074 -1.28908
 H -0.22083 -0.51634 2.56409
 H -0.24491 -0.51195 -2.56323
13
bifur_IRC_Cartesians_MW_output/new_data/bifur_traj3_Cartesians_MW point 188
C 0.05179 0.85045 0.97249
 C 0.07444 0.84925 -0.97263
 C -0.45509 1.53966 0.00045
 C -0.07744 -0.54588 1.49370
 C -0.08248 -0.54388 -1.49309
 F 0.54823 1.60369 1.85419
 F 0.62741 1.59686 -1.85697
 H -0.92165 -1.06261 1.05594
 H -0.92564 -1.05841 -1.03630
 H 0.81545 -1.10011 1.27044
 H 0.81072 -1.10074 -1.28908
 H -0.22083 -0.51634 2.56409
 H -0.24491 -0.51195 -2.56323
13
bifur_IRC_Cartesians_MW_output/new_data/bifur_traj3_Cartesians_MW point 189
C 0.05216 0.85401 0.97902
 C 0.07475 0.85287 -0.97918
 C -0.43574 1.54438 0.00046
 C -0.07725 -0.54641 1.49221
 C -0.08227 -0.54439 -1.49156
 F 0.53744 1.60398 1.86888
 F 0.61641 1.59725 -1.87180
 H -0.92362 -1.05929 1.05315
 H -0.92758 -1.05507 -1.03355
 H 0.81397 -1.10087 1.26116
 H 0.80928 -1.10147 -1.27969
 H -0.21678 -0.52469 2.56438
 H -0.24078 -0.52029 -2.56349
13
bifur_IRC_Cartesians_MW_output/new_data/bifur_traj3_Cartesians_MW point 190
C 0.05200 0.85571 0.98258
 C 0.07529 0.85452 -0.98273
 C -0.42535 1.54626 0.00047
 C -0.07703 -0.54661 1.49191
 C -0.08222 -0.54453 -1.49126
 F 0.53026 1.60411 1.87641
 F 0.61172 1.59714 -1.87938
 H -0.92457 -1.05752 1.05276
 H -0.92866 -1.05318 -1.03255
 H 0.81321 -1.10123 1.25661
 H 0.80837 -1.10187 -1.27574
 H -0.21412 -0.52867 2.56489
 H -0.23888 -0.52413 -2.56398
13
bifur_IRC_Cartesians_MW_output/new_data/bifur_traj3_Cartesians_MW point 191
C 0.05151 0.85729 0.98617
 C 0.07615 0.85599 -0.98632
 C -0.41493 1.54776 0.00049
 C -0.07673 -0.54675 1.49193
 C -0.08224 -0.54457 -1.49126
 F 0.52186 1.60425 1.88374
 F 0.60810 1.59679 -1.88675
 H -0.92545 -1.05577 1.05312
 H -0.92979 -1.05120 -1.03175
 H 0.81248 -1.10157 1.25223
 H 0.80735 -1.10227 -1.27251
 H -0.21104 -0.53236 2.56561
 H -0.23728 -0.52757 -2.56469
13
bifur_IRC_Cartesians_MW_output/new_data/bifur_traj3_Cartesians_MW point 192
C 0.05064 0.85880 0.98973
 C 0.07739 0.85730 -0.98987
 C -0.40466 1.54900 0.00051
 C -0.07632 -0.54688 1.49211
 C -0.08235 -0.54456 -1.49145
 F 0.51217 1.60448 1.89083
 F 0.60591 1.59623 -1.89386
 H -0.92622 -1.05410 1.05408
 H -0.93096 -1.04916 -1.03091
 H 0.81184 -1.10187 1.24782
 H 0.80624 -1.10269 -1.26994
 H -0.20754 -0.53586 2.56644
 H -0.23612 -0.53069 -2.56550
13
bifur_IRC_Cartesians_MW_output/new_data/bifur_traj3_Cartesians_MW point 193
C 0.04926 0.86035 0.99324
 C 0.07914 0.85857 -0.99335
 C -0.39454 1.55027 0.00053
 C -0.07579 -0.54704 1.49226
 C -0.08260 -0.54452 -1.49160
 F 0.50077 1.60492 1.89786
 F 0.60559 1.59549 -1.90088
 H -0.92688 -1.05254 1.05542
 H -0.93222 -1.04708 -1.02958
 H 0.81132 -1.10214 1.24298
 H 0.80503 -1.10313 -1.26783
 H -0.20351 -0.53944 2.56724
 H -0.23555 -0.53371 -2.56628
13
bifur_IRC_Cartesians_MW_output/new_data/bifur_traj3_Cartesians_MW point 194
C 0.04720 0.86210 0.99667
 C 0.08156 0.85989 -0.99675
 C -0.38456 1.55191 0.00057
 C -0.07511 -0.54731 1.49210
 C -0.08302 -0.54451 -1.49145
 F 0.48711 1.60574 1.90501
 F 0.60780 1.59459 -1.90802
 H -0.92742 -1.05115 1.05686
 H -0.93362 -1.04494 -1.02720
 H 0.81099 -1.10238 1.23714
 H 0.80373 -1.10362 -1.26590
 H -0.19883 -0.54343 2.56781
 H -0.23583 -0.53691 -2.56684
13
bifur_IRC_Cartesians_MW_output/new_data/bifur_traj3_Cartesians_MW point 195
C 0.04445 0.86413 0.99991
 C 0.08466 0.86136 -0.99994
 C -0.37505 1.55419 0.00061
 C -0.07429 -0.54774 1.49137
 C -0.08363 -0.54458 -1.49074
 F 0.47140 1.60703 1.91226
 F 0.61280 1.59363 -1.91521
 H -0.92781 -1.05000 1.05802
 H -0.93515 -1.04282 -1.02338
 H 0.81091 -1.10259 1.23004
 H 0.80237 -1.10415 -1.26392
 H -0.19359 -0.54802 2.56797
 H -0.23707 -0.54046 -2.56698
13
bifur_IRC_Cartesians_MW_output/new_data/bifur_traj3_Cartesians_MW point 196
C 0.04127 0.86640 1.00282
 C 0.08817 0.86299 -1.00280
 C -0.36630 1.55717 0.00066
 C -0.07340 -0.54834 1.49000
 C -0.08439 -0.54476 -1.48940
 F 0.45474 1.60871 1.91943
 F 0.61983 1.59274 -1.92231
 H -0.92809 -1.04911 1.05857
 H -0.93672 -1.04082 -1.01823
 H 0.81106 -1.10277 1.22191
 H 0.80105 -1.10470 -1.26165
 H -0.18817 -0.55313 2.56764
 H -0.23906 -0.54439 -2.56664
13
bifur_IRC_Cartesians_MW_output/new_data/bifur_traj3_Cartesians_MW point 197
C 0.03797 0.86890 1.00550
 C 0.09177 0.86481 -1.00541
 C -0.35811 1.56083 0.00071
 C -0.07251 -0.54907 1.48804
 C -0.08520 -0.54506 -1.48747
 F 0.43812 1.61066 1.92665
 F 0.62768 1.59202 -1.92945
 H -0.92833 -1.04840 1.05830
 H -0.93829 -1.03896 -1.01209
 H 0.81135 -1.10294 1.21301
 H 0.79982 -1.10527 -1.25880
 H -0.18286 -0.55874 2.56687
 H -0.24140 -0.54878 -2.56586
13
bifur_IRC_Cartesians_MW_output/new_data/bifur_traj3_Cartesians_MW point 198
C 0.03479 0.87168 1.00809
 C 0.09525 0.86695 -1.00794
 C -0.35001 1.56527 0.00076
 C -0.07168 -0.54994 1.48545
 C -0.08601 -0.54552 -1.48490
 F 0.42211 1.61278 1.93425
 F 0.63523 1.59157 -1.93698
 H -0.92862 -1.04774 1.05696
 H -0.93988 -1.03719 -1.00508
 H 0.81168 -1.10314 1.20332
 H 0.79869 -1.10584 -1.25494
 H -0.17782 -0.56501 2.56566
 H -0.24372 -0.55386 -2.56464
13
bifur_IRC_Cartesians_MW_output/new_data/bifur_traj3_Cartesians_MW point 199
C 0.03479 0.87168 1.00809
 C 0.09525 0.86695 -1.00794
 C -0.35001 1.56527 0.00076
 C -0.07168 -0.54994 1.48545
 C -0.08601 -0.54552 -1.48490
 F 0.42211 1.61277 1.93425
 F 0.63523 1.59157 -1.93698
 H -0.92862 -1.04774 1.05696
 H -0.93988 -1.03719 -1.00508
 H 0.81168 -1.10314 1.20332
 H 0.79869 -1.10584 -1.25494
 H -0.17782 -0.56500 2.56566
 H -0.24372 -0.55386 -2.56464
13
bifur_IRC_Cartesians_MW_output/new_data/bifur_traj3_Cartesians_MW point 200
C 0.03007 0.87842 1.01354
 C 0.10059 0.87274 -1.01331
 C -0.33241 1.57731 0.00084
 C -0.07049 -0.55212 1.47797
 C -0.08729 -0.54706 -1.47745
 F 0.39543 1.61717 1.95210
 F 0.64418 1.59211 -1.95478
 H -0.92982 -1.04610 1.04928
 H -0.94302 -1.03388 -0.98883
 H 0.81210 -1.10378 1.18143
 H 0.79692 -1.10704 -1.24184
 H -0.16961 -0.58035 2.56176
 H -0.24665 -0.56742 -2.56071
13
bifur_IRC_Cartesians_MW_output/new_data/bifur_traj3_Cartesians_MW point 201
C 0.02923 0.88224 1.01647
 C 0.10176 0.87638 -1.01623
 C -0.32276 1.58467 0.00086
 C -0.07030 -0.55334 1.47329
 C -0.08758 -0.54815 -1.47276
 F 0.38710 1.61910 1.96230
 F 0.64298 1.59330 -1.96502
 H -0.93085 -1.04497 1.04267
 H -0.94443 -1.03240 -0.98050
 H 0.81201 -1.10426 1.17008
 H 0.79640 -1.10762 -1.23223
 H -0.16715 -0.58913 2.55922
 H -0.24640 -0.57583 -2.55815
13
bifur_IRC_Cartesians_MW_output/new_data/bifur_traj3_Cartesians_MW point 202
C 0.02934 0.88600 1.01943
 C 0.10198 0.88016 -1.01920
 C -0.31297 1.59208 0.00087
 C -0.07033 -0.55452 1.46860
 C -0.08764 -0.54930 -1.46804
 F 0.38207 1.62066 1.97259
 F 0.63833 1.59488 -1.97540
 H -0.93209 -1.04366 1.03522
 H -0.94568 -1.03105 -0.97294
 H 0.81170 -1.10479 1.15948
 H 0.79607 -1.10814 -1.22169
 H -0.16571 -0.59782 2.55668
 H -0.24507 -0.58449 -2.55558
13
bifur_IRC_Cartesians_MW_output/new_data/bifur_traj3_Cartesians_MW point 203
C 0.02999 0.88958 1.02246
 C 0.10166 0.88387 -1.02225
 C -0.30307 1.59915 0.00087
 C -0.07049 -0.55560 1.46418
 C -0.08755 -0.55042 -1.46360
 F 0.37883 1.62192 1.98275
 F 0.63167 1.59656 -1.98567
 H -0.93343 -1.04221 1.02773
 H -0.94682 -1.02975 -0.96626
 H 0.81124 -1.10535 1.14971
 H 0.79583 -1.10863 -1.21104
 H -0.16479 -0.60615 2.55433
 H -0.24306 -0.59297 -2.55321
13
bifur_IRC_Cartesians_MW_output/new_data/bifur_traj3_Cartesians_MW point 204
C 0.03085 0.89300 1.02563
 C 0.10113 0.88745 -1.02544
 C -0.29285 1.60577 0.00087
 C -0.07068 -0.55658 1.46016
 C -0.08739 -0.55146 -1.45955
 F 0.37610 1.62294 1.99285
 F 0.62400 1.59818 -1.99588
 H -0.93481 -1.04064 1.02067
 H -0.94792 -1.02839 -0.96037
 H 0.81065 -1.10592 1.14061
 H 0.79556 -1.10910 -1.20068
 H -0.16397 -0.61410 2.55227
 H -0.24067 -0.60115 -2.55113
13
bifur_IRC_Cartesians_MW_output/new_data/bifur_traj3_Cartesians_MW point 205
C 0.03175 0.89624 1.02902
 C 0.10060 0.89086 -1.02886
 C -0.28210 1.61182 0.00087
 C -0.07085 -0.55745 1.45664
 C -0.08720 -0.55240 -1.45601
 F 0.37302 1.62378 2.00296
 F 0.61590 1.59962 -2.00611
 H -0.93621 -1.03892 1.01436
 H -0.94904 -1.02689 -0.95526
 H 0.80997 -1.10649 1.13207
 H 0.79520 -1.10957 -1.19086
 H -0.16296 -0.62166 2.55060
 H -0.23807 -0.60895 -2.54944
13
bifur_IRC_Cartesians_MW_output/new_data/bifur_traj3_Cartesians_MW point 206
C 0.03253 0.89926 1.03268
 C 0.10021 0.89403 -1.03254
 C -0.27073 1.61714 0.00087
 C -0.07096 -0.55819 1.45377
 C -0.08701 -0.55319 -1.45311
 F 0.36906 1.62443 2.01303
 F 0.60775 1.60079 -2.01629
 H -0.93761 -1.03706 1.00914
 H -0.95020 -1.02520 -0.95104
 H 0.80919 -1.10705 1.12416
 H 0.79469 -1.11005 -1.18186
 H -0.16157 -0.62872 2.54940
 H -0.23534 -0.61621 -2.54822
13
bifur_IRC_Cartesians_MW_output/new_data/bifur_traj3_Cartesians_MW point 207
C 0.03312 0.90199 1.03660
 C 0.10003 0.89687 -1.03647
 C -0.25884 1.62154 0.00088
 C -0.07098 -0.55876 1.45168
 C -0.08683 -0.55379 -1.45099
 F 0.36392 1.62488 2.02291
 F 0.59989 1.60159 -2.02627
 H -0.93897 -1.03506 1.00530
 H -0.95139 -1.02332 -0.94784
 H 0.80833 -1.10758 1.11703
 H 0.79401 -1.11052 -1.17403
 H -0.15969 -0.63512 2.54878
 H -0.23260 -0.62273 -2.54758
13
bifur_IRC_Cartesians_MW_output/new_data/bifur_traj3_Cartesians_MW point 208
C 0.03345 0.90438 1.04069
 C 0.10013 0.89931 -1.04057
 C -0.24664 1.62489 0.00088
 C -0.07089 -0.55916 1.45044
 C -0.08668 -0.55418 -1.44973
 F 0.35748 1.62514 2.03239
 F 0.59270 1.60198 -2.03584
 H -0.94025 -1.03298 1.00301
 H -0.95262 -1.02126 -0.94572
 H 0.80741 -1.10808 1.11081
 H 0.79315 -1.11099 -1.16759
 H -0.15729 -0.64071 2.54877
 H -0.22994 -0.62834 -2.54754
13
bifur_IRC_Cartesians_MW_output/new_data/bifur_traj3_Cartesians_MW point 209
C 0.03343 0.90641 1.04490
 C 0.10059 0.90133 -1.04479
 C -0.23432 1.62724 0.00089
 C -0.07068 -0.55940 1.45001
 C -0.08659 -0.55438 -1.44928
 F 0.34962 1.62524 2.04137
 F 0.58650 1.60195 -2.04490
 H -0.94143 -1.03086 1.00226
 H -0.95387 -1.01905 -0.94456
 H 0.80648 -1.10853 1.10545
 H 0.79212 -1.11146 -1.16261
 H -0.15435 -0.64548 2.54931
 H -0.22750 -0.63302 -2.54806
13
bifur_IRC_Cartesians_MW_output/new_data/bifur_traj3_Cartesians_MW point 210
C 0.03343 0.90641 1.04490
 C 0.10059 0.90132 -1.04479
 C -0.23432 1.62723 0.00089
 C -0.07068 -0.55940 1.45001
 C -0.08659 -0.55438 -1.44929
 F 0.34963 1.62524 2.04137
 F 0.58650 1.60195 -2.04490
 H -0.94143 -1.03086 1.00226
 H -0.95387 -1.01905 -0.94456
 H 0.80648 -1.10853 1.10545
 H 0.79212 -1.11146 -1.16261
 H -0.15435 -0.64548 2.54931
 H -0.22750 -0.63302 -2.54807
13
bifur_IRC_Cartesians_MW_output/new_data/bifur_traj3_Cartesians_MW point 211
C 0.03195 0.90981 1.05357
 C 0.10297 0.90439 -1.05343
 C -0.20940 1.62974 0.00093
 C -0.06984 -0.55957 1.45088
 C -0.08669 -0.55428 -1.45014
 F 0.32828 1.62541 2.05829
 F 0.57884 1.60070 -2.06189
 H -0.94340 -1.02666 1.00469
 H -0.95657 -1.01418 -0.94368
 H 0.80472 -1.10928 1.09593
 H 0.78952 -1.11241 -1.15642
 H -0.14648 -0.65341 2.55161
 H -0.22389 -0.64024 -2.55032
13
bifur_IRC_Cartesians_MW_output/new_data/bifur_traj3_Cartesians_MW point 212
C 0.03011 0.91146 1.05799
 C 0.10527 0.90565 -1.05783
 C -0.19679 1.63054 0.00097
 C -0.06913 -0.55964 1.45167
 C -0.08699 -0.55409 -1.45094
 F 0.31352 1.62580 2.06660
 F 0.57879 1.59951 -2.07020
 H -0.94416 -1.02469 1.00741
 H -0.95813 -1.01151 -0.94286
 H 0.80403 -1.10959 1.09068
 H 0.78793 -1.11294 -1.15479
 H -0.14122 -0.65721 2.55302
 H -0.22323 -0.64330 -2.55171
13
bifur_IRC_Cartesians_MW_output/new_data/bifur_traj3_Cartesians_MW point 213
C 0.02740 0.91321 1.06227
 C 0.10843 0.90683 -1.06206
 C -0.18458 1.63147 0.00101
 C -0.06821 -0.55979 1.45231
 C -0.08752 -0.55387 -1.45160
 F 0.29598 1.62658 2.07475
 F 0.58204 1.59804 -2.07830
 H -0.94472 -1.02294 1.01064
 H -0.95983 -1.00878 -0.94110
 H 0.80359 -1.10984 1.08462
 H 0.78620 -1.11352 -1.15387
 H -0.13513 -0.66117 2.55430
 H -0.22364 -0.64622 -2.55297
13
bifur_IRC_Cartesians_MW_output/new_data/bifur_traj3_Cartesians_MW point 214
C 0.02408 0.91503 1.06622
 C 0.11217 0.90797 -1.06594
 C -0.17328 1.63265 0.00106
 C -0.06718 -0.56003 1.45265
 C -0.08822 -0.55367 -1.45196
 F 0.27691 1.62771 2.08248
 F 0.58796 1.59644 -2.08596
 H -0.94510 -1.02147 1.01393
 H -0.96157 -1.00614 -0.93838
 H 0.80338 -1.11003 1.07792
 H 0.78444 -1.11411 -1.15335
 H -0.12864 -0.66527 2.55531
 H -0.22496 -0.64907 -2.55397
13
bifur_IRC_Cartesians_MW_output/new_data/bifur_traj3_Cartesians_MW point 215
C 0.02049 0.91689 1.06986
 C 0.11617 0.90910 -1.06952
 C -0.16279 1.63407 0.00112
 C -0.06610 -0.56035 1.45270
 C -0.08901 -0.55352 -1.45205
 F 0.25742 1.62905 2.08985
 F 0.59535 1.59486 -2.09324
 H -0.94537 -1.02022 1.01703
 H -0.96330 -1.00364 -0.93502
 H 0.80333 -1.11019 1.07087
 H 0.78273 -1.11470 -1.15295
 H -0.12209 -0.66945 2.55607
 H -0.22682 -0.65191 -2.55472
13
bifur_IRC_Cartesians_MW_output/new_data/bifur_traj3_Cartesians_MW point 216
C 0.01684 0.91881 1.07331
 C 0.12019 0.91028 -1.07291
 C -0.15278 1.63572 0.00117
 C -0.06502 -0.56072 1.45252
 C -0.08983 -0.55342 -1.45190
 F 0.23810 1.63050 2.09706
 F 0.60319 1.59334 -2.10036
 H -0.94559 -1.01909 1.01980
 H -0.96501 -1.00123 -0.93127
 H 0.80336 -1.11034 1.06361
 H 0.78107 -1.11528 -1.15241
 H -0.11564 -0.67374 2.55664
 H -0.22886 -0.65484 -2.55527
13
bifur_IRC_Cartesians_MW_output/new_data/bifur_traj3_Cartesians_MW point 217
C 0.01331 0.92080 1.07670
 C 0.12408 0.91155 -1.07624
 C -0.14290 1.63761 0.00123
 C -0.06399 -0.56113 1.45213
 C -0.09062 -0.55336 -1.45154
 F 0.21933 1.63197 2.10432
 F 0.61070 1.59195 -2.10754
 H -0.94585 -1.01797 1.02216
 H -0.96670 -0.99888 -0.92731
 H 0.80339 -1.11050 1.05620
 H 0.77947 -1.11586 -1.15151
 H -0.10939 -0.67820 2.55706
 H -0.23083 -0.65798 -2.55568
13
bifur_IRC_Cartesians_MW_output/new_data/bifur_traj3_Cartesians_MW point 218
C 0.01006 0.92289 1.08015
 C 0.12771 0.91297 -1.07963
 C -0.13282 1.63980 0.00128
 C -0.06303 -0.56157 1.45154
 C -0.09135 -0.55338 -1.45098
 F 0.20144 1.63340 2.11187
 F 0.61717 1.59073 -2.11502
 H -0.94618 -1.01679 1.02396
 H -0.96837 -0.99656 -0.92326
 H 0.80336 -1.11069 1.04865
 H 0.77794 -1.11643 -1.14998
 H -0.10343 -0.68291 2.55736
 H -0.23249 -0.66148 -2.55596
13
bifur_IRC_Cartesians_MW_output/new_data/bifur_traj3_Cartesians_MW point 219
C 0.00727 0.92514 1.08378
 C 0.13089 0.91465 -1.08320
 C -0.12214 1.64235 0.00132
 C -0.06218 -0.56203 1.45073
 C -0.09197 -0.55347 -1.45019
 F 0.18486 1.63473 2.12000
 F 0.62172 1.58977 -2.12309
 H -0.94668 -1.01545 1.02502
 H -0.97002 -0.99423 -0.91924
 H 0.80321 -1.11093 1.04096
 H 0.77648 -1.11701 -1.14751
 H -0.09788 -0.68799 2.55754
 H -0.23355 -0.66550 -2.55613
13
bifur_IRC_Cartesians_MW_output/new_data/bifur_traj3_Cartesians_MW point 220
C 0.00525 0.92753 1.08764
 C 0.13333 0.91662 -1.08704
 C -0.11070 1.64531 0.00136
 C -0.06151 -0.56252 1.44970
 C -0.09240 -0.55367 -1.44916
 F 0.17053 1.63583 2.12882
 F 0.62321 1.58917 -2.13190
 H -0.94742 -1.01388 1.02507
 H -0.97161 -0.99190 -0.91548
 H 0.80285 -1.11126 1.03329
 H 0.77514 -1.11758 -1.14374
 H -0.09303 -0.69348 2.55762
 H -0.23364 -0.67019 -2.55618
13
bifur_IRC_Cartesians_MW_output/new_data/bifur_traj3_Cartesians_MW point 221
C 0.00525 0.92753 1.08764
 C 0.13333 0.91662 -1.08704
 C -0.11069 1.64532 0.00136
 C -0.06151 -0.56252 1.44970
 C -0.09240 -0.55367 -1.44916
 F 0.17053 1.63583 2.12882
 F 0.62320 1.58917 -2.13190
 H -0.94742 -1.01387 1.02507
 H -0.97161 -0.99190 -0.91548
 H 0.80285 -1.11126 1.03329
 H 0.77514 -1.11758 -1.14374
 H -0.09303 -0.69348 2.55762
 H -0.23364 -0.67019 -2.55618
13
bifur_IRC_Cartesians_MW_output/new_data/bifur_traj3_Cartesians_MW point 222
C 0.00398 0.93222 1.09554
 C 0.13543 0.92103 -1.09492
 C -0.08723 1.65154 0.00140
 C -0.06087 -0.56336 1.44747
 C -0.09258 -0.55428 -1.44692
 F 0.15141 1.63701 2.14695
 F 0.61605 1.58912 -2.15013
 H -0.94950 -1.01017 1.02253
 H -0.97432 -0.98761 -0.91005
 H 0.80149 -1.11210 1.01993
 H 0.77305 -1.11859 -1.13328
 H -0.08629 -0.70436 2.55770
 H -0.23061 -0.68045 -2.55623
13
bifur_IRC_Cartesians_MW_output/new_data/bifur_traj3_Cartesians_MW point 223
C 0.00422 0.93428 1.09941
 C 0.13559 0.92313 -1.09879
 C -0.07581 1.65423 0.00141
 C -0.06076 -0.56366 1.44667
 C -0.09244 -0.55456 -1.44609
 F 0.14511 1.63715 2.15557
 F 0.60946 1.58934 -2.15883
 H -0.95066 -1.00820 1.02099
 H -0.97546 -0.98564 -0.90857
 H 0.80061 -1.11255 1.01458
 H 0.77220 -1.11902 -1.12783
 H -0.08392 -0.70920 2.55793
 H -0.22813 -0.68530 -2.55643
13
bifur_IRC_Cartesians_MW_output/new_data/bifur_traj3_Cartesians_MW point 224
C 0.00467 0.93613 1.10327
 C 0.13554 0.92505 -1.10267
 C -0.06447 1.65644 0.00141
 C -0.06068 -0.56386 1.44624
 C -0.09224 -0.55478 -1.44564
 F 0.13952 1.63707 2.16386
 F 0.60212 1.58950 -2.16720
 H -0.95183 -1.00618 1.01985
 H -0.97653 -0.98369 -0.90784
 H 0.79965 -1.11299 1.01000
 H 0.77135 -1.11942 -1.12279
 H -0.08173 -0.71355 2.55840
 H -0.22538 -0.68973 -2.55689
13
bifur_IRC_Cartesians_MW_output/new_data/bifur_traj3_Cartesians_MW point 225
C 0.00516 0.93776 1.10720
 C 0.13546 0.92675 -1.10661
 C -0.05307 1.65807 0.00141
 C -0.06060 -0.56395 1.44626
 C -0.09201 -0.55489 -1.44565
 F 0.13397 1.63682 2.17185
 F 0.59454 1.58952 -2.17528
 H -0.95299 -1.00410 1.01938
 H -0.97756 -0.98169 -0.90785
 H 0.79863 -1.11342 1.00611
 H 0.77046 -1.11980 -1.11836
 H -0.07949 -0.71740 2.55920
 H -0.22249 -0.69367 -2.55766
13
bifur_IRC_Cartesians_MW_output/new_data/bifur_traj3_Cartesians_MW point 226
C 0.00560 0.93915 1.11120
 C 0.13543 0.92822 -1.11063
 C -0.04158 1.65906 0.00142
 C -0.06049 -0.56394 1.44680
 C -0.09177 -0.55488 -1.44617
 F 0.12808 1.63641 2.17955
 F 0.58700 1.58933 -2.18306
 H -0.95411 -1.00196 1.01975
 H -0.97858 -0.97961 -0.90860
 H 0.79755 -1.11382 1.00289
 H 0.76950 -1.12017 -1.11471
 H -0.07708 -0.72072 2.56035
 H -0.21955 -0.69706 -2.55880
13
bifur_IRC_Cartesians_MW_output/new_data/bifur_traj3_Cartesians_MW point 227
C 0.00592 0.94030 1.11529
 C 0.13553 0.92941 -1.11472
 C -0.02998 1.65937 0.00142
 C -0.06032 -0.56380 1.44788
 C -0.09155 -0.55475 -1.44723
 F 0.12159 1.63586 2.18692
 F 0.57977 1.58891 -2.19050
 H -0.95519 -0.99978 1.02106
 H -0.97960 -0.97746 -0.91008
 H 0.79644 -1.11421 1.00032
 H 0.76844 -1.12053 -1.11193
 H -0.07441 -0.72348 2.56187
 H -0.21663 -0.69985 -2.56030
13
bifur_IRC_Cartesians_MW_output/new_data/bifur_traj3_Cartesians_MW point 228
C 0.00604 0.94123 1.11945
 C 0.13583 0.93034 -1.11889
 C -0.01831 1.65904 0.00143
 C -0.06008 -0.56356 1.44947
 C -0.09135 -0.55449 -1.44881
 F 0.11426 1.63520 2.19398
 F 0.57309 1.58822 -2.19762
 H -0.95619 -0.99757 1.02334
 H -0.98063 -0.97520 -0.91221
 H 0.79531 -1.11456 0.99833
 H 0.76727 -1.12089 -1.11007
 H -0.07142 -0.72572 2.56376
 H -0.21383 -0.70204 -2.56217
13
bifur_IRC_Cartesians_MW_output/new_data/bifur_traj3_Cartesians_MW point 229
C 0.00588 0.94196 1.12369
 C 0.13642 0.93102 -1.12313
 C -0.00652 1.65811 0.00144
 C -0.05975 -0.56323 1.45155
 C -0.09120 -0.55410 -1.45087
 F 0.10579 1.63449 2.20077
 F 0.56727 1.58725 -2.20446
 H -0.95713 -0.99535 1.02661
 H -0.98170 -0.97284 -0.91483
 H 0.79418 -1.11489 0.99676
 H 0.76599 -1.12124 -1.10913
 H -0.06801 -0.72750 2.56598
 H -0.21123 -0.70368 -2.56438
13
bifur_IRC_Cartesians_MW_output/new_data/bifur_traj3_Cartesians_MW point 230
C 0.00532 0.94256 1.12801
 C 0.13742 0.93149 -1.12745
 C 0.00541 1.65668 0.00146
 C -0.05930 -0.56284 1.45402
 C -0.09113 -0.55359 -1.45334
 F 0.09571 1.63379 2.20737
 F 0.56275 1.58597 -2.21110
 H -0.95797 -0.99312 1.03084
 H -0.98283 -0.97035 -0.91772
 H 0.79309 -1.11518 0.99537
 H 0.76455 -1.12161 -1.10910
 H -0.06404 -0.72895 2.56849
 H -0.20899 -0.70484 -2.56687
13
bifur_IRC_Cartesians_MW_output/new_data/bifur_traj3_Cartesians_MW point 231
C 0.00420 0.94308 1.13240
 C 0.13899 0.93176 -1.13182
 C 0.01745 1.65491 0.00148
 C -0.05870 -0.56241 1.45678
 C -0.09119 -0.55299 -1.45610
 F 0.08355 1.63320 2.21385
 F 0.56010 1.58438 -2.21758
 H -0.95869 -0.99095 1.03599
 H -0.98407 -0.96773 -0.92058
 H 0.79208 -1.11543 0.99389
 H 0.76296 -1.12201 -1.10995
 H -0.05938 -0.73020 2.57120
 H -0.20730 -0.70562 -2.56956
13
bifur_IRC_Cartesians_MW_output/new_data/bifur_traj3_Cartesians_MW point 232
C 0.00420 0.94308 1.13240
 C 0.13899 0.93176 -1.13182
 C 0.01745 1.65491 0.00148
 C -0.05870 -0.56241 1.45678
 C -0.09119 -0.55299 -1.45610
 F 0.08355 1.63320 2.21385
 F 0.56011 1.58438 -2.21758
 H -0.95869 -0.99095 1.03599
 H -0.98407 -0.96773 -0.92058
 H 0.79208 -1.11543 0.99389
 H 0.76296 -1.12201 -1.10995
 H -0.05938 -0.73020 2.57120
 H -0.20730 -0.70562 -2.56956
13
bifur_IRC_Cartesians_MW_output/new_data/bifur_traj3_Cartesians_MW point 233
C 0.00017 0.94409 1.14091
 C 0.14389 0.93192 -1.14026
 C 0.04065 1.65100 0.00155
 C -0.05706 -0.56161 1.46246
 C -0.09176 -0.55163 -1.46181
 F 0.05339 1.63268 2.22609
 F 0.56158 1.58043 -2.22976
 H -0.95969 -0.98704 1.04810
 H -0.98678 -0.96232 -0.92508
 H 0.79051 -1.11579 0.98994
 H 0.75943 -1.12287 -1.11381
 H -0.04826 -0.73251 2.57669
 H -0.20607 -0.70634 -2.57501
13
bifur_IRC_Cartesians_MW_output/new_data/bifur_traj3_Cartesians_MW point 234
C -0.00244 0.94459 1.14489
 C 0.14691 0.93187 -1.14418
 C 0.05145 1.64907 0.00159
 C -0.05612 -0.56126 1.46519
 C -0.09220 -0.55094 -1.46456
 F 0.03674 1.63270 2.23173
 F 0.56485 1.57828 -2.23534
 H -0.96001 -0.98533 1.05448
 H -0.98819 -0.95968 -0.92668
 H 0.78994 -1.11591 0.98759
 H 0.75762 -1.12331 -1.11639
 H -0.04226 -0.73362 2.57930
 H -0.20630 -0.70646 -2.57761
13
bifur_IRC_Cartesians_MW_output/new_data/bifur_traj3_Cartesians_MW point 235
C -0.00518 0.94508 1.14873
 C 0.15005 0.93179 -1.14798
 C 0.06190 1.64716 0.00163
 C -0.05515 -0.56093 1.46786
 C -0.09268 -0.55024 -1.46725
 F 0.01983 1.63279 2.23717
 F 0.56881 1.57610 -2.24071
 H -0.96027 -0.98371 1.06090
 H -0.98958 -0.95709 -0.92809
 H 0.78943 -1.11601 0.98516
 H 0.75581 -1.12374 -1.11913
 H -0.03620 -0.73469 2.58184
 H -0.20677 -0.70649 -2.58014
13
bifur_IRC_Cartesians_MW_output/new_data/bifur_traj3_Cartesians_MW point 236
C -0.00793 0.94556 1.15253
 C 0.15319 0.93170 -1.15173
 C 0.07220 1.64525 0.00167
 C -0.05418 -0.56061 1.47050
 C -0.09316 -0.54955 -1.46992
 F 0.00301 1.63289 2.24252
 F 0.57284 1.57393 -2.24600
 H -0.96052 -0.98212 1.06729
 H -0.99097 -0.95452 -0.92947
 H 0.78893 -1.11611 0.98276
 H 0.75402 -1.12417 -1.12188
 H -0.03017 -0.73574 2.58436
 H -0.20727 -0.70649 -2.58265
13
bifur_IRC_Cartesians_MW_output/new_data/bifur_traj3_Cartesians_MW point 237
C -0.01056 0.94603 1.15634
 C 0.15622 0.93163 -1.15549
 C 0.08255 1.64337 0.00171
 C -0.05324 -0.56028 1.47314
 C -0.09361 -0.54887 -1.47259
 F -0.01342 1.63295 2.24791
 F 0.57645 1.57180 -2.25132
 H -0.96080 -0.98051 1.07357
 H -0.99234 -0.95196 -0.93093
 H 0.78840 -1.11622 0.98043
 H 0.75225 -1.12460 -1.12451
 H -0.02427 -0.73679 2.58688
 H -0.20763 -0.70654 -2.58515
13
bifur_IRC_Cartesians_MW_output/new_data/bifur_traj3_Cartesians_MW point 238
C -0.01299 0.94652 1.16020
 C 0.15905 0.93160 -1.15931
 C 0.09307 1.64151 0.00175
 C -0.05235 -0.55994 1.47578
 C -0.09402 -0.54820 -1.47524
 F -0.02925 1.63292 2.25342
 F 0.57925 1.56976 -2.25678
 H -0.96113 -0.97883 1.07968
 H -0.99368 -0.94941 -0.93256
 H 0.78782 -1.11635 0.97821
 H 0.75051 -1.12502 -1.12690
 H -0.01855 -0.73787 2.58941
 H -0.20773 -0.70669 -2.58767
13
bifur_IRC_Cartesians_MW_output/new_data/bifur_traj3_Cartesians_MW point 239
C -0.01513 0.94703 1.16421
 C 0.16160 0.93167 -1.16328
 C 0.10399 1.63970 0.00179
 C -0.05152 -0.55958 1.47843
 C -0.09434 -0.54756 -1.47791
 F -0.04430 1.63278 2.25920
 F 0.58081 1.56782 -2.26252
 H -0.96156 -0.97703 1.08554
 H -0.99501 -0.94683 -0.93443
 H 0.78714 -1.11651 0.97610
 H 0.74880 -1.12544 -1.12889
 H -0.01305 -0.73903 2.59197
 H -0.20743 -0.70702 -2.59022
13
bifur_IRC_Cartesians_MW_output/new_data/bifur_traj3_Cartesians_MW point 240
C -0.01684 0.94759 1.16844
 C 0.16374 0.93187 -1.16748
 C 0.11558 1.63798 0.00182
 C -0.05079 -0.55921 1.48108
 C -0.09456 -0.54694 -1.48057
 F -0.05827 1.63247 2.26544
 F 0.58051 1.56603 -2.26875
 H -0.96213 -0.97504 1.09104
 H -0.99632 -0.94420 -0.93664
 H 0.78631 -1.11671 0.97412
 H 0.74713 -1.12586 -1.13028
 H -0.00786 -0.74035 2.59459
 H -0.20651 -0.70765 -2.59282
13
bifur_IRC_Cartesians_MW_output/new_data/bifur_traj3_Cartesians_MW point 241
C -0.01791 0.94823 1.17295
 C 0.16527 0.93226 -1.17198
 C 0.12800 1.63642 0.00184
 C -0.05020 -0.55881 1.48372
 C -0.09461 -0.54637 -1.48321
 F -0.07049 1.63191 2.27228
 F 0.57752 1.56449 -2.27559
 H -0.96290 -0.97280 1.09596
 H -0.99759 -0.94152 -0.93934
 H 0.78527 -1.11698 0.97235
 H 0.74552 -1.12627 -1.13077
 H -0.00318 -0.74186 2.59724
 H -0.20471 -0.70869 -2.59545
13
bifur_IRC_Cartesians_MW_output/new_data/bifur_traj3_Cartesians_MW point 242
C -0.01818 0.94891 1.17762
 C 0.16602 0.93286 -1.17665
 C 0.14092 1.63505 0.00185
 C -0.04980 -0.55839 1.48627
 C -0.09446 -0.54587 -1.48575
 F -0.08016 1.63106 2.27952
 F 0.57143 1.56329 -2.28289
 H -0.96389 -0.97035 1.10005
 H -0.99876 -0.93889 -0.94256
 H 0.78403 -1.11732 0.97095
 H 0.74406 -1.12666 -1.13024
 H 0.00071 -0.74352 2.59987
 H -0.20192 -0.71017 -2.59806
13
bifur_IRC_Cartesians_MW_output/new_data/bifur_traj3_Cartesians_MW point 243
C -0.01818 0.94891 1.17762
 C 0.16601 0.93286 -1.17665
 C 0.14092 1.63505 0.00185
 C -0.04980 -0.55839 1.48627
 C -0.09446 -0.54587 -1.48575
 F -0.08016 1.63106 2.27952
 F 0.57143 1.56329 -2.28289
 H -0.96389 -0.97035 1.10005
 H -0.99876 -0.93889 -0.94256
 H 0.78403 -1.11732 0.97095
 H 0.74406 -1.12666 -1.13024
 H 0.00071 -0.74352 2.59987
 H -0.20192 -0.71017 -2.59806
13
bifur_IRC_Cartesians_MW_output/new_data/bifur_traj3_Cartesians_MW point 244
C -0.01689 0.95007 1.18680
 C 0.16565 0.93423 -1.18586
 C 0.16634 1.63237 0.00186
 C -0.04947 -0.55746 1.49128
 C -0.09371 -0.54501 -1.49072
 F -0.09274 1.62869 2.29376
 F 0.55302 1.56165 -2.29730
 H -0.96619 -0.96523 1.10652
 H -1.00071 -0.93402 -0.95042
 H 0.78118 -1.11809 0.96978
 H 0.74158 -1.12731 -1.12756
 H 0.00636 -0.74648 2.60502
 H -0.19442 -0.71340 -2.60317
13
bifur_IRC_Cartesians_MW_output/new_data/bifur_traj3_Cartesians_MW point 245
C -0.01587 0.95041 1.19128
 C 0.16508 0.93475 -1.19036
 C 0.17865 1.63060 0.00185
 C -0.04940 -0.55690 1.49408
 C -0.09324 -0.54453 -1.49350
 F -0.09750 1.62726 2.30038
 F 0.54264 1.56087 -2.30401
 H -0.96735 -0.96266 1.10990
 H -1.00156 -0.93169 -0.95514
 H 0.77967 -1.11847 0.97010
 H 0.74043 -1.12759 -1.12645
 H 0.00873 -0.74743 2.60777
 H -0.19028 -0.71462 -2.60591
13
bifur_IRC_Cartesians_MW_output/new_data/bifur_traj3_Cartesians_MW point 246
C -0.01486 0.95052 1.19573
 C 0.16451 0.93505 -1.19483
 C 0.19080 1.62829 0.00185
 C -0.04931 -0.55624 1.49729
 C -0.09275 -0.54396 -1.49668
 F -0.10225 1.62568 2.30659
 F 0.53230 1.55996 -2.31032
 H -0.96848 -0.96007 1.11391
 H -1.00236 -0.92935 -0.96049
 H 0.77813 -1.11883 0.97109
 H 0.73925 -1.12785 -1.12603
 H 0.01113 -0.74786 2.61080
 H -0.18611 -0.71532 -2.60891
13
bifur_IRC_Cartesians_MW_output/new_data/bifur_traj3_Cartesians_MW point 247
C -0.01398 0.95038 1.20019
 C 0.16407 0.93506 -1.19931
 C 0.20282 1.62531 0.00184
 C -0.04917 -0.55548 1.50101
 C -0.09228 -0.54327 -1.50038
 F -0.10747 1.62398 2.31235
 F 0.52240 1.55881 -2.31616
 H -0.96953 -0.95749 1.11883
 H -1.00314 -0.92697 -0.96653
 H 0.77658 -1.11916 0.97276
 H 0.73799 -1.12809 -1.12652
 H 0.01374 -0.74770 2.61416
 H -0.18202 -0.71537 -2.61225
13
bifur_IRC_Cartesians_MW_output/new_data/bifur_traj3_Cartesians_MW point 248
C -0.01333 0.94996 1.20465
 C 0.16386 0.93474 -1.20378
 C 0.21470 1.62159 0.00184
 C -0.04895 -0.55460 1.50529
 C -0.09185 -0.54243 -1.50464
 F -0.11354 1.62217 2.31760
 F 0.51331 1.55737 -2.32148
 H -0.97049 -0.95491 1.12482
 H -1.00392 -0.92453 -0.97324
 H 0.77504 -1.11945 0.97512
 H 0.73663 -1.12832 -1.12810
 H 0.01667 -0.74689 2.61789
 H -0.17813 -0.71471 -2.61597
13
bifur_IRC_Cartesians_MW_output/new_data/bifur_traj3_Cartesians_MW point 249
C -0.01301 0.94927 1.20910
 C 0.16398 0.93408 -1.20825
 C 0.22643 1.61712 0.00185
 C -0.04863 -0.55361 1.51014
 C -0.09148 -0.54143 -1.50948
 F -0.12078 1.62029 2.32232
 F 0.50539 1.55560 -2.32626
 H -0.97133 -0.95237 1.13199
 H -1.00472 -0.92201 -0.98056
 H 0.77351 -1.11969 0.97809
 H 0.73516 -1.12854 -1.13089
 H 0.02003 -0.74543 2.62201
 H -0.17455 -0.71328 -2.62007
13
bifur_IRC_Cartesians_MW_output/new_data/bifur_traj3_Cartesians_MW point 250
C -0.01315 0.94831 1.21356
 C 0.16456 0.93307 -1.21270
 C 0.23800 1.61189 0.00186
 C -0.04817 -0.55251 1.51556
 C -0.09121 -0.54028 -1.51490
 F -0.12967 1.61840 2.32654
 F 0.49909 1.55344 -2.33050
 H -0.97203 -0.94988 1.14044
 H -1.00554 -0.91939 -0.98839
 H 0.77204 -1.11987 0.98158
 H 0.73353 -1.12876 -1.13499
 H 0.02397 -0.74335 2.62651
 H -0.17141 -0.71107 -2.62455
13
bifur_IRC_Cartesians_MW_output/new_data/bifur_traj3_Cartesians_MW point 251
C -0.01393 0.94713 1.21803
 C 0.16578 0.93170 -1.21716
 C 0.24946 1.60592 0.00187
 C -0.04754 -0.55132 1.52155
 C -0.09107 -0.53897 -1.52089
 F -0.14083 1.61655 2.33026
 F 0.49500 1.55084 -2.33423
 H -0.97256 -0.94746 1.15031
 H -1.00645 -0.91663 -0.99656
 H 0.77067 -1.12000 0.98538
 H 0.73171 -1.12899 -1.14054
 H 0.02868 -0.74071 2.63139
 H -0.16891 -0.70806 -2.62942
13
bifur_IRC_Cartesians_MW_output/new_data/bifur_traj3_Cartesians_MW point 252
C -0.01556 0.94575 1.22249
 C 0.16784 0.92997 -1.22159
 C 0.26076 1.59928 0.00190
 C -0.04668 -0.55006 1.52804
 C -0.09112 -0.53748 -1.52739
 F -0.15500 1.61486 2.33352
 F 0.49393 1.54773 -2.33745
 H -0.97287 -0.94516 1.16169
 H -1.00747 -0.91373 -1.00479
 H 0.76943 -1.12004 0.98926
 H 0.72966 -1.12925 -1.14765
 H 0.03438 -0.73757 2.63660
 H -0.16731 -0.70428 -2.63462
13
bifur_IRC_Cartesians_MW_output/new_data/bifur_traj3_Cartesians_MW point 253
C -0.01817 0.94425 1.22684
 C 0.17089 0.92792 -1.22589
 C 0.27165 1.59218 0.00194
 C -0.04558 -0.54879 1.53482
 C -0.09141 -0.53586 -1.53420
 F -0.17245 1.61345 2.33628
 F 0.49651 1.54413 -2.34013
 H -0.97294 -0.94308 1.17438
 H -1.00862 -0.91070 -1.01268
 H 0.76842 -1.12001 0.99288
 H 0.72740 -1.12954 -1.15624
 H 0.04112 -0.73413 2.64199
 H -0.16683 -0.69983 -2.64000
13
bifur_IRC_Cartesians_MW_output/new_data/bifur_traj3_Cartesians_MW point 254
C -0.01817 0.94425 1.22684
 C 0.17089 0.92792 -1.22589
 C 0.27165 1.59218 0.00194
 C -0.04558 -0.54879 1.53482
 C -0.09141 -0.53586 -1.53420
 F -0.17245 1.61345 2.33628
 F 0.49651 1.54413 -2.34013
 H -0.97294 -0.94308 1.17438
 H -1.00862 -0.91070 -1.01267
 H 0.76842 -1.12001 0.99288
 H 0.72740 -1.12954 -1.15624
 H 0.04112 -0.73413 2.64199
 H -0.16683 -0.69983 -2.64000
13
bifur_IRC_Cartesians_MW_output/new_data/bifur_traj3_Cartesians_MW point 255
C -0.02581 0.94123 1.23483
 C 0.17933 0.92331 -1.23373
 C 0.29131 1.57779 0.00205
 C -0.04280 -0.54639 1.54830
 C -0.09260 -0.53249 -1.54777
 F -0.21456 1.61162 2.34040
 F 0.51136 1.53605 -2.34398
 H -0.97239 -0.93968 1.20171
 H -1.01119 -0.90466 -1.02633
 H 0.76711 -1.11973 0.99869
 H 0.72255 -1.13018 -1.17617
 H 0.05675 -0.72701 2.65258
 H -0.16904 -0.68988 -2.65057
13
bifur_IRC_Cartesians_MW_output/new_data/bifur_traj3_Cartesians_MW point 256
C -0.03035 0.93975 1.23851
 C 0.18424 0.92089 -1.23733
 C 0.30027 1.57067 0.00211
 C -0.04126 -0.54526 1.55487
 C -0.09340 -0.53078 -1.55439
 F -0.23760 1.61105 2.34198
 F 0.52182 1.53180 -2.34539
 H -0.97191 -0.93827 1.21574
 H -1.01254 -0.90169 -1.03233
 H 0.76670 -1.11953 1.00106
 H 0.72005 -1.13052 -1.18685
 H 0.06513 -0.72345 2.65770
 H -0.17115 -0.68466 -2.65568
13
bifur_IRC_Cartesians_MW_output/new_data/bifur_traj3_Cartesians_MW point 257
C -0.03512 0.93827 1.24209
 C 0.18937 0.91842 -1.24082
 C 0.30895 1.56358 0.00217
 C -0.03967 -0.54415 1.56139
 C -0.09425 -0.52908 -1.56096
 F -0.26123 1.61059 2.34340
 F 0.53322 1.52748 -2.34662
 H -0.97136 -0.93695 1.22988
 H -1.01391 -0.89874 -1.03806
 H 0.76637 -1.11930 1.00326
 H 0.71754 -1.13086 -1.19774
 H 0.07367 -0.71989 2.66276
 H -0.17358 -0.67936 -2.66074
13
bifur_IRC_Cartesians_MW_output/new_data/bifur_traj3_Cartesians_MW point 258
C -0.03994 0.93680 1.24561
 C 0.19455 0.91596 -1.24425
 C 0.31748 1.55654 0.00224
 C -0.03807 -0.54306 1.56785
 C -0.09512 -0.52738 -1.56748
 F -0.28497 1.61017 2.34475
 F 0.54492 1.52316 -2.34779
 H -0.97079 -0.93567 1.24399
 H -1.01528 -0.89581 -1.04366
 H 0.76607 -1.11907 1.00538
 H 0.71503 -1.13121 -1.20866
 H 0.08224 -0.71636 2.66778
 H -0.17612 -0.67407 -2.66575
13
bifur_IRC_Cartesians_MW_output/new_data/bifur_traj3_Cartesians_MW point 259
C -0.04470 0.93535 1.24911
 C 0.19966 0.91353 -1.24766
 C 0.32595 1.54958 0.00230
 C -0.03649 -0.54198 1.57424
 C -0.09597 -0.52570 -1.57393
 F -0.30841 1.60975 2.34612
 F 0.55640 1.51889 -2.34898
 H -0.97023 -0.93440 1.25793
 H -1.01663 -0.89291 -1.04921
 H 0.76577 -1.11884 1.00748
 H 0.71256 -1.13155 -1.21943
 H 0.09070 -0.71287 2.67274
 H -0.17860 -0.66885 -2.67071
13
bifur_IRC_Cartesians_MW_output/new_data/bifur_traj3_Cartesians_MW point 260
C -0.04929 0.93392 1.25263
 C 0.20460 0.91116 -1.25109
 C 0.33448 1.54271 0.00236
 C -0.03495 -0.54090 1.58057
 C -0.09679 -0.52405 -1.58031
 F -0.33130 1.60929 2.34757
 F 0.56730 1.51471 -2.35026
 H -0.96971 -0.93309 1.27163
 H -1.01796 -0.89004 -1.05480
 H 0.76543 -1.11863 1.00961
 H 0.71012 -1.13188 -1.22994
 H 0.09898 -0.70945 2.67767
 H -0.18090 -0.66375 -2.67563
13
bifur_IRC_Cartesians_MW_output/new_data/bifur_traj3_Cartesians_MW point 261
C -0.05363 0.93252 1.25623
 C 0.20931 0.90886 -1.25461
 C 0.34327 1.53590 0.00242
 C -0.03347 -0.53982 1.58687
 C -0.09754 -0.52242 -1.58667
 F -0.35348 1.60874 2.34921
 F 0.57719 1.51063 -2.35174
 H -0.96927 -0.93170 1.28509
 H -1.01927 -0.88716 -1.06056
 H 0.76502 -1.11844 1.01182
 H 0.70771 -1.13221 -1.24011
 H 0.10705 -0.70610 2.68259
 H -0.18287 -0.65881 -2.68055
13
bifur_IRC_Cartesians_MW_output/new_data/bifur_traj3_Cartesians_MW point 262
C -0.05757 0.93115 1.25999
 C 0.21363 0.90668 -1.25830
 C 0.35256 1.52917 0.00248
 C -0.03208 -0.53872 1.59318
 C -0.09819 -0.52081 -1.59302
 F -0.37453 1.60802 2.35121
 F 0.58537 1.50671 -2.35359
 H -0.96895 -0.93015 1.29819
 H -1.02055 -0.88425 -1.06665
 H 0.76448 -1.11829 1.01420
 H 0.70535 -1.13254 -1.24974
 H 0.11478 -0.70286 2.68756
 H -0.18429 -0.65411 -2.68551
13
bifur_IRC_Cartesians_MW_output/new_data/bifur_traj3_Cartesians_MW point 263
C -0.06080 0.92986 1.26394
 C 0.21725 0.90471 -1.26218
 C 0.36239 1.52269 0.00252
 C -0.03086 -0.53761 1.59937
 C -0.09867 -0.51929 -1.59924
 F -0.39340 1.60707 2.35367
 F 0.59079 1.50309 -2.35594
 H -0.96883 -0.92841 1.31049
 H -1.02176 -0.88137 -1.07311
 H 0.76375 -1.11821 1.01679
 H 0.70311 -1.13285 -1.25835
 H 0.12185 -0.69983 2.69247
 H -0.18482 -0.64987 -2.69041
13
bifur_IRC_Cartesians_MW_output/new_data/bifur_traj3_Cartesians_MW point 264
C -0.06309 0.92870 1.26789
 C 0.21994 0.90306 -1.26610
 C 0.37238 1.51673 0.00256
 C -0.02989 -0.53653 1.60516
 C -0.09892 -0.51791 -1.60506
 F -0.40897 1.60589 2.35651
 F 0.59287 1.49999 -2.35872
 H -0.96894 -0.92651 1.32138
 H -1.02283 -0.87865 -1.07977
 H 0.76284 -1.11820 1.01957
 H 0.70110 -1.13312 -1.26549
 H 0.12785 -0.69713 2.69712
 H -0.18435 -0.64630 -2.69505
13
bifur_IRC_Cartesians_MW_output/new_data/bifur_traj3_Cartesians_MW point 265
C -0.06309 0.92870 1.26789
 C 0.21994 0.90306 -1.26610
 C 0.37238 1.51673 0.00256
 C -0.02989 -0.53653 1.60516
 C -0.09892 -0.51791 -1.60506
 F -0.40897 1.60589 2.35651
 F 0.59287 1.49999 -2.35872
 H -0.96894 -0.92651 1.32138
 H -1.02283 -0.87865 -1.07977
 H 0.76284 -1.11820 1.01957
 H 0.70110 -1.13312 -1.26549
 H 0.12785 -0.69713 2.69712
 H -0.18435 -0.64630 -2.69505
13
bifur_IRC_Cartesians_MW_output/new_data/bifur_traj3_Cartesians_MW point 266
C -0.06552 0.92658 1.27539
 C 0.22311 0.90041 -1.27355
 C 0.39148 1.50614 0.00260
 C -0.02854 -0.53450 1.61563
 C -0.09895 -0.51553 -1.61555
 F -0.43168 1.60308 2.36238
 F 0.58999 1.49503 -2.36453
 H -0.96957 -0.92263 1.33957
 H -1.02452 -0.87383 -1.09319
 H 0.76074 -1.11832 1.02567
 H 0.69777 -1.13356 -1.27649
 H 0.13704 -0.69235 2.70559
 H -0.18136 -0.64052 -2.70351
13
bifur_IRC_Cartesians_MW_output/new_data/bifur_traj3_Cartesians_MW point 267
C -0.06622 0.92548 1.27895
 C 0.22416 0.89914 -1.27710
 C 0.40053 1.50098 0.00261
 C -0.02801 -0.53349 1.62071
 C -0.09885 -0.51440 -1.62063
 F -0.44086 1.60153 2.36507
 F 0.58702 1.49282 -2.36722
 H -0.96994 -0.92070 1.34797
 H -1.02523 -0.87161 -1.10011
 H 0.75963 -1.11840 1.02911
 H 0.69628 -1.13373 -1.28147
 H 0.14092 -0.68988 2.70968
 H -0.17942 -0.63774 -2.70759
13
bifur_IRC_Cartesians_MW_output/new_data/bifur_traj3_Cartesians_MW point 268
C -0.06685 0.92427 1.28242
 C 0.22513 0.89778 -1.28056
 C 0.40931 1.49563 0.00263
 C -0.02749 -0.53244 1.62590
 C -0.09873 -0.51325 -1.62583
 F -0.44964 1.59992 2.36748
 F 0.58391 1.49060 -2.36963
 H -0.97030 -0.91880 1.35651
 H -1.02589 -0.86944 -1.10728
 H 0.75852 -1.11847 1.03290
 H 0.69481 -1.13389 -1.28665
 H 0.14467 -0.68717 2.71384
 H -0.17744 -0.63474 -2.71173
13
bifur_IRC_Cartesians_MW_output/new_data/bifur_traj3_Cartesians_MW point 269
C -0.06755 0.92293 1.28582
 C 0.22615 0.89628 -1.28395
 C 0.41782 1.48997 0.00264
 C -0.02695 -0.53135 1.63131
 C -0.09862 -0.51205 -1.63124
 F -0.45852 1.59826 2.36955
 F 0.58113 1.48828 -2.37170
 H -0.97061 -0.91694 1.36542
 H -1.02653 -0.86729 -1.11473
 H 0.75742 -1.11852 1.03705
 H 0.69333 -1.13403 -1.29230
 H 0.14846 -0.68414 2.71812
 H -0.17555 -0.63140 -2.71600
13
bifur_IRC_Cartesians_MW_output/new_data/bifur_traj3_Cartesians_MW point 270
C -0.06843 0.92143 1.28915
 C 0.22735 0.89458 -1.28727
 C 0.42606 1.48395 0.00266
 C -0.02637 -0.53020 1.63697
 C -0.09854 -0.51077 -1.63691
 F -0.46793 1.59658 2.37125
 F 0.57912 1.48580 -2.37337
 H -0.97084 -0.91513 1.37491
 H -1.02715 -0.86514 -1.12244
 H 0.75636 -1.11853 1.04152
 H 0.69181 -1.13416 -1.29860
 H 0.15244 -0.68075 2.72255
 H -0.17388 -0.62765 -2.72043
13
bifur_IRC_Cartesians_MW_output/new_data/bifur_traj3_Cartesians_MW point 271
C -0.06963 0.91978 1.29240
 C 0.22887 0.89267 -1.29049
 C 0.43398 1.47751 0.00267
 C -0.02570 -0.52901 1.64291
 C -0.09854 -0.50941 -1.64286
 F -0.47833 1.59492 2.37252
 F 0.57835 1.48310 -2.37461
 H -0.97096 -0.91341 1.38510
 H -1.02779 -0.86297 -1.13032
 H 0.75536 -1.11851 1.04625
 H 0.69021 -1.13429 -1.30572
 H 0.15675 -0.67699 2.72716
 H -0.17259 -0.62341 -2.72503
13
bifur_IRC_Cartesians_MW_output/new_data/bifur_traj3_Cartesians_MW point 272
C -0.07131 0.91799 1.29555
 C 0.23086 0.89051 -1.29360
 C 0.44152 1.47068 0.00270
 C -0.02490 -0.52777 1.64912
 C -0.09866 -0.50796 -1.64909
 F -0.49025 1.59337 2.37334
 F 0.57947 1.48012 -2.37537
 H -0.97092 -0.91180 1.39612
 H -1.02847 -0.86076 -1.13821
 H 0.75447 -1.11843 1.05110
 H 0.68851 -1.13443 -1.31379
 H 0.16155 -0.67288 2.73193
 H -0.17187 -0.61865 -2.72979
13
bifur_IRC_Cartesians_MW_output/new_data/bifur_traj3_Cartesians_MW point 273
C -0.07367 0.91610 1.29852
 C 0.23351 0.88813 -1.29654
 C 0.44852 1.46354 0.00273
 C -0.02394 -0.52654 1.65550
 C -0.09893 -0.50642 -1.65550
 F -0.50423 1.59202 2.37366
 F 0.58319 1.47682 -2.37559
 H -0.97070 -0.91039 1.40800
 H -1.02921 -0.85852 -1.14584
 H 0.75375 -1.11829 1.05583
 H 0.68669 -1.13458 -1.32292
 H 0.16699 -0.66849 2.73678
 H -0.17197 -0.61339 -2.73464
13
bifur_IRC_Cartesians_MW_output/new_data/bifur_traj3_Cartesians_MW point 274
C -0.07680 0.91417 1.30124
 C 0.23690 0.88555 -1.29920
 C 0.45477 1.45629 0.00277
 C -0.02280 -0.52534 1.66188
 C -0.09941 -0.50482 -1.66192
 F -0.52048 1.59098 2.37345
 F 0.59007 1.47323 -2.37526
 H -0.97026 -0.90924 1.42054
 H -1.03003 -0.85630 -1.15283
 H 0.75327 -1.11808 1.06017
 H 0.68476 -1.13474 -1.33300
 H 0.17311 -0.66398 2.74158
 H -0.17310 -0.60772 -2.73943
13
bifur_IRC_Cartesians_MW_output/new_data/bifur_traj3_Cartesians_MW point 275
C -0.08067 0.91229 1.30362
 C 0.24101 0.88286 -1.30150
 C 0.46006 1.44918 0.00282
 C -0.02151 -0.52422 1.66804
 C -0.10008 -0.50323 -1.66812
 F -0.53870 1.59031 2.37274
 F 0.60008 1.46944 -2.37439
 H -0.96959 -0.90840 1.43337
 H -1.03091 -0.85414 -1.15889
 H 0.75305 -1.11780 1.06391
 H 0.68278 -1.13492 -1.34375
 H 0.17977 -0.65951 2.74616
 H -0.17529 -0.60185 -2.74402
13
bifur_IRC_Cartesians_MW_output/new_data/bifur_traj3_Cartesians_MW point 276
C -0.08067 0.91229 1.30362
 C 0.24101 0.88286 -1.30150
 C 0.46006 1.44918 0.00282
 C -0.02151 -0.52422 1.66804
 C -0.10008 -0.50323 -1.66812
 F -0.53870 1.59031 2.37274
 F 0.60008 1.46944 -2.37439
 H -0.96959 -0.90840 1.43337
 H -1.03091 -0.85415 -1.15889
 H 0.75305 -1.11780 1.06391
 H 0.68278 -1.13492 -1.34375
 H 0.17977 -0.65951 2.74616
 H -0.17529 -0.60185 -2.74401
13
bifur_IRC_Cartesians_MW_output/new_data/bifur_traj3_Cartesians_MW point 277
C -0.08999 0.90872 1.30742
 C 0.25071 0.87740 -1.30512
 C 0.46805 1.43571 0.00294
 C -0.01861 -0.52226 1.67944
 C -0.10189 -0.50013 -1.67965
 F -0.57895 1.58992 2.37016
 F 0.62721 1.46160 -2.37141
 H -0.96776 -0.90751 1.45903
 H -1.03278 -0.85014 -1.16838
 H 0.75326 -1.11710 1.06966
 H 0.67880 -1.13532 -1.36624
 H 0.19406 -0.65094 2.75454
 H -0.18212 -0.58995 -2.75240
13
bifur_IRC_Cartesians_MW_output/new_data/bifur_traj3_Cartesians_MW point 278
C -0.09513 0.90704 1.30895
 C 0.25601 0.87466 -1.30655
 C 0.47108 1.42932 0.00301
 C -0.01707 -0.52138 1.68476
 C -0.10293 -0.49863 -1.68503
 F -0.60011 1.59005 2.36849
 F 0.64306 1.45764 -2.36952
 H -0.96669 -0.90735 1.47168
 H -1.03374 -0.84826 -1.17215
 H 0.75360 -1.11670 1.07191
 H 0.67682 -1.13553 -1.37769
 H 0.20144 -0.64684 2.75840
 H -0.18633 -0.58402 -2.75626
13
bifur_IRC_Cartesians_MW_output/new_data/bifur_traj3_Cartesians_MW point 279
C -0.10038 0.90543 1.31031
 C 0.26141 0.87199 -1.30781
 C 0.47367 1.42321 0.00308
 C -0.01552 -0.52057 1.68981
 C -0.10401 -0.49718 -1.69015
 F -0.62131 1.59032 2.36669
 F 0.65954 1.45375 -2.36749
 H -0.96557 -0.90731 1.48400
 H -1.03469 -0.84647 -1.17543
 H 0.75402 -1.11629 1.07384
 H 0.67489 -1.13574 -1.38898
 H 0.20878 -0.64291 2.76205
 H -0.19080 -0.57822 -2.75991
13
bifur_IRC_Cartesians_MW_output/new_data/bifur_traj3_Cartesians_MW point 280
C -0.10558 0.90391 1.31152
 C 0.26673 0.86941 -1.30892
 C 0.47588 1.41744 0.00314
 C -0.01401 -0.51982 1.69455
 C -0.10510 -0.49580 -1.69495
 F -0.64202 1.59068 2.36485
 F 0.67608 1.44998 -2.36543
 H -0.96445 -0.90736 1.49581
 H -1.03562 -0.84479 -1.17830
 H 0.75449 -1.11588 1.07550
 H 0.67304 -1.13594 -1.39990
 H 0.21591 -0.63919 2.76545
 H -0.19535 -0.57265 -2.76332
13
bifur_IRC_Cartesians_MW_output/new_data/bifur_traj3_Cartesians_MW point 281
C -0.11064 0.90248 1.31259
 C 0.27190 0.86696 -1.30989
 C 0.47778 1.41201 0.00321
 C -0.01255 -0.51913 1.69898
 C -0.10616 -0.49450 -1.69945
 F -0.66199 1.59109 2.36302
 F 0.69234 1.44639 -2.36337
 H -0.96335 -0.90746 1.50702
 H -1.03650 -0.84322 -1.18082
 H 0.75498 -1.11548 1.07696
 H 0.67128 -1.13613 -1.41036
 H 0.22276 -0.63567 2.76863
 H -0.19985 -0.56734 -2.76651
13
bifur_IRC_Cartesians_MW_output/new_data/bifur_traj3_Cartesians_MW point 282
C -0.11554 0.90112 1.31356
 C 0.27690 0.86461 -1.31076
 C 0.47945 1.40685 0.00327
 C -0.01114 -0.51848 1.70318
 C -0.10720 -0.49325 -1.70372
 F -0.68121 1.59152 2.36119
 F 0.70819 1.44294 -2.36132
 H -0.96227 -0.90760 1.51774
 H -1.03735 -0.84173 -1.18312
 H 0.75549 -1.11509 1.07829
 H 0.66960 -1.13632 -1.42041
 H 0.22934 -0.63232 2.77163
 H -0.20426 -0.56225 -2.76952
13
bifur_IRC_Cartesians_MW_output/new_data/bifur_traj3_Cartesians_MW point 283
C -0.12024 0.89981 1.31448
 C 0.28170 0.86234 -1.31160
 C 0.48104 1.40187 0.00333
 C -0.00979 -0.51785 1.70723
 C -0.10820 -0.49206 -1.70783
 F -0.69964 1.59193 2.35941
 F 0.72339 1.43963 -2.35934
 H -0.96123 -0.90773 1.52805
 H -1.03816 -0.84031 -1.18536
 H 0.75597 -1.11472 1.07960
 H 0.66799 -1.13650 -1.43008
 H 0.23565 -0.62908 2.77453
 H -0.20849 -0.55734 -2.77241
13
bifur_IRC_Cartesians_MW_output/new_data/bifur_traj3_Cartesians_MW point 284
C -0.12456 0.89855 1.31542
 C 0.28612 0.86020 -1.31245
 C 0.48272 1.39712 0.00338
 C -0.00854 -0.51723 1.71112
 C -0.10910 -0.49092 -1.71177
 F -0.71674 1.59225 2.35780
 F 0.73723 1.43653 -2.35755
 H -0.96028 -0.90780 1.53778
 H -1.03891 -0.83895 -1.18767
 H 0.75638 -1.11438 1.08097
 H 0.66647 -1.13666 -1.43914
 H 0.24153 -0.62599 2.77731
 H -0.21231 -0.55272 -2.77520
13
bifur_IRC_Cartesians_MW_output/new_data/bifur_traj3_Cartesians_MW point 285
C -0.12821 0.89738 1.31637
 C 0.28986 0.85829 -1.31333
 C 0.48451 1.39275 0.00343
 C -0.00746 -0.51665 1.71472
 C -0.10985 -0.48989 -1.71542
 F -0.73148 1.59240 2.35648
 F 0.74867 1.43378 -2.35607
 H -0.95950 -0.90776 1.54650
 H -1.03957 -0.83770 -1.19011
 H 0.75666 -1.11409 1.08246
 H 0.66512 -1.13680 -1.44713
 H 0.24664 -0.62314 2.77991
 H -0.21540 -0.54857 -2.77781
13
bifur_IRC_Cartesians_MW_output/new_data/bifur_traj3_Cartesians_MW point 286
C -0.13114 0.89628 1.31727
 C 0.29289 0.85660 -1.31418
 C 0.48624 1.38875 0.00346
 C -0.00657 -0.51608 1.71803
 C -0.11044 -0.48897 -1.71877
 F -0.74360 1.59238 2.35533
 F 0.75766 1.43143 -2.35478
 H -0.95887 -0.90765 1.55414
 H -1.04010 -0.83660 -1.19268
 H 0.75682 -1.11385 1.08414
 H 0.66396 -1.13691 -1.45407
 H 0.25090 -0.62049 2.78230
 H -0.21776 -0.54488 -2.78020
13
bifur_IRC_Cartesians_MW_output/new_data/bifur_traj3_Cartesians_MW point 287
C -0.13114 0.89628 1.31727
 C 0.29289 0.85660 -1.31418
 C 0.48624 1.38875 0.00346
 C -0.00657 -0.51608 1.71803
 C -0.11044 -0.48897 -1.71877
 F -0.74361 1.59238 2.35533
 F 0.75767 1.43143 -2.35478
 H -0.95887 -0.90765 1.55414
 H -1.04010 -0.83660 -1.19268
 H 0.75682 -1.11385 1.08414
 H 0.66396 -1.13691 -1.45407
 H 0.25090 -0.62049 2.78230
 H -0.21776 -0.54488 -2.78020
13
bifur_IRC_Cartesians_MW_output/new_data/bifur_traj3_Cartesians_MW point 288
C -0.13603 0.89390 1.31872
 C 0.29792 0.85322 -1.31553
 C 0.48872 1.38077 0.00352
 C -0.00506 -0.51492 1.72453
 C -0.11138 -0.48721 -1.72534
 F -0.76369 1.59200 2.35239
 F 0.77267 1.42716 -2.35162
 H -0.95772 -0.90744 1.56842
 H -1.04087 -0.83477 -1.19854
 H 0.75701 -1.11340 1.08860
 H 0.66197 -1.13704 -1.46725
 H 0.25806 -0.61481 2.78694
 H -0.22160 -0.53746 -2.78484
13
bifur_IRC_Cartesians_MW_output/new_data/bifur_traj3_Cartesians_MW point 289
C -0.13851 0.89244 1.31919
 C 0.30044 0.85125 -1.31595
 C 0.48914 1.37626 0.00355
 C -0.00430 -0.51425 1.72810
 C -0.11185 -0.48625 -1.72894
 F -0.77342 1.59171 2.35012
 F 0.78068 1.42490 -2.34924
 H -0.95704 -0.90745 1.57608
 H -1.04117 -0.83396 -1.20195
 H 0.75715 -1.11313 1.09156
 H 0.66100 -1.13706 -1.47462
 H 0.26154 -0.61134 2.78941
 H -0.22367 -0.53311 -2.78732
13
bifur_IRC_Cartesians_MW_output/new_data/bifur_traj3_Cartesians_MW point 290
C -0.14129 0.89072 1.31943
 C 0.30324 0.84897 -1.31613
 C 0.48880 1.37119 0.00359
 C -0.00346 -0.51352 1.73202
 C -0.11240 -0.48519 -1.73290
 F -0.78378 1.59143 2.34706
 F 0.79009 1.42242 -2.34604
 H -0.95621 -0.90762 1.58456
 H -1.04142 -0.83322 -1.20568
 H 0.75738 -1.11281 1.09508
 H 0.65999 -1.13706 -1.48306
 H 0.26523 -0.60726 2.79208
 H -0.22618 -0.52806 -2.78999
13
bifur_IRC_Cartesians_MW_output/new_data/bifur_traj3_Cartesians_MW point 291
C -0.14456 0.88871 1.31936
 C 0.30650 0.84629 -1.31600
 C 0.48747 1.36548 0.00363
 C -0.00250 -0.51272 1.73632
 C -0.11305 -0.48400 -1.73725
 F -0.79531 1.59120 2.34304
 F 0.80168 1.41962 -2.34185
 H -0.95516 -0.90800 1.59405
 H -1.04165 -0.83254 -1.20964
 H 0.75775 -1.11240 1.09912
 H 0.65892 -1.13704 -1.49286
 H 0.26929 -0.60248 2.79494
 H -0.22938 -0.52213 -2.79286
13
bifur_IRC_Cartesians_MW_output/new_data/bifur_traj3_Cartesians_MW point 292
C -0.14850 0.88640 1.31890
 C 0.31039 0.84319 -1.31546
 C 0.48489 1.35912 0.00367
 C -0.00139 -0.51186 1.74099
 C -0.11388 -0.48268 -1.74197
 F -0.80847 1.59111 2.33787
 F 0.81622 1.41645 -2.33649
 H -0.95385 -0.90869 1.60470
 H -1.04186 -0.83194 -1.21364
 H 0.75833 -1.11190 1.10360
 H 0.65777 -1.13700 -1.50423
 H 0.27385 -0.59697 2.79797
 H -0.23351 -0.51525 -2.79590
13
bifur_IRC_Cartesians_MW_output/new_data/bifur_traj3_Cartesians_MW point 293
C -0.15321 0.88382 1.31797
 C 0.31500 0.83966 -1.31444
 C 0.48086 1.35221 0.00373
 C -0.00010 -0.51096 1.74592
 C -0.11489 -0.48124 -1.74697
 F -0.82350 1.59124 2.33150
 F 0.83419 1.41291 -2.32987
 H -0.95223 -0.90973 1.61642
 H -1.04206 -0.83146 -1.21745
 H 0.75918 -1.11129 1.10835
 H 0.65655 -1.13694 -1.51721
 H 0.27895 -0.59078 2.80108
 H -0.23875 -0.50743 -2.79903
13
bifur_IRC_Cartesians_MW_output/new_data/bifur_traj3_Cartesians_MW point 294
C -0.15864 0.88104 1.31654
 C 0.32028 0.83578 -1.31291
 C 0.47537 1.34492 0.00379
 C 0.00135 -0.51007 1.75096
 C -0.11610 -0.47972 -1.75210
 F -0.84015 1.59162 2.32402
 F 0.85545 1.40906 -2.32211
 H -0.95032 -0.91113 1.62896
 H -1.04224 -0.83112 -1.22090
 H 0.76028 -1.11059 1.11322
 H 0.65529 -1.13687 -1.53152
 H 0.28452 -0.58406 2.80418
 H -0.24508 -0.49885 -2.80214
13
bifur_IRC_Cartesians_MW_output/new_data/bifur_traj3_Cartesians_MW point 295
C -0.16462 0.87810 1.31468
 C 0.32607 0.83164 -1.31093
 C 0.46859 1.33740 0.00386
 C 0.00291 -0.50919 1.75604
 C -0.11745 -0.47814 -1.75727
 F -0.85797 1.59220 2.31562
 F 0.87933 1.40500 -2.31340
 H -0.94818 -0.91285 1.64204
 H -1.04241 -0.83092 -1.22398
 H 0.76161 -1.10981 1.11814
 H 0.65401 -1.13678 -1.54682
 H 0.29039 -0.57696 2.80721
 H -0.25229 -0.48969 -2.80520
13
bifur_IRC_Cartesians_MW_output/new_data/bifur_traj3_Cartesians_MW point 296
C -0.17101 0.87502 1.31246
 C 0.33224 0.82728 -1.30857
 C 0.46072 1.32967 0.00393
 C 0.00455 -0.50831 1.76116
 C -0.11891 -0.47653 -1.76248
 F -0.87654 1.59294 2.30643
 F 0.90521 1.40077 -2.30387
 H -0.94586 -0.91482 1.65554
 H -1.04254 -0.83084 -1.22681
 H 0.76311 -1.10896 1.12318
 H 0.65274 -1.13667 -1.56294
 H 0.29646 -0.56950 2.81019
 H -0.26017 -0.48004 -2.80820
13
bifur_IRC_Cartesians_MW_output/new_data/bifur_traj3_Cartesians_MW point 297
C -0.17771 0.87178 1.30991
 C 0.33867 0.82270 -1.30589
 C 0.45191 1.32168 0.00400
 C 0.00626 -0.50741 1.76637
 C -0.12045 -0.47486 -1.76779
 F -0.89561 1.59377 2.29650
 F 0.93265 1.39642 -2.29359
 H -0.94339 -0.91701 1.66944
 H -1.04263 -0.83089 -1.22957
 H 0.76474 -1.10806 1.12846
 H 0.65147 -1.13654 -1.57980
 H 0.30265 -0.56166 2.81317
 H -0.26856 -0.46991 -2.81121
13
bifur_IRC_Cartesians_MW_output/new_data/bifur_traj3_Cartesians_MW point 298
C -0.17771 0.87178 1.30991
 C 0.33867 0.82270 -1.30589
 C 0.45191 1.32168 0.00400
 C 0.00626 -0.50741 1.76637
 C -0.12045 -0.47486 -1.76779
 F -0.89561 1.59377 2.29650
 F 0.93265 1.39642 -2.29359
 H -0.94339 -0.91701 1.66944
 H -1.04263 -0.83089 -1.22957
 H 0.76474 -1.10806 1.12846
 H 0.65147 -1.13654 -1.57980
 H 0.30265 -0.56166 2.81317
 H -0.26856 -0.46991 -2.81121
13
bifur_IRC_Cartesians_MW_output/new_data/bifur_traj3_Cartesians_MW point 299
C -0.19150 0.86488 1.30408
 C 0.35187 0.81304 -1.29979
 C 0.43206 1.30502 0.00416
 C 0.00975 -0.50556 1.77706
 C -0.12365 -0.47143 -1.77869
 F -0.93379 1.59549 2.27490
 F 0.99002 1.38747 -2.27125
 H -0.93813 -0.92180 1.69805
 H -1.04265 -0.83128 -1.23526
 H 0.76825 -1.10615 1.13992
 H 0.64900 -1.13622 -1.61507
 H 0.31498 -0.54496 2.81918
 H -0.28621 -0.44849 -2.81728
13
bifur_IRC_Cartesians_MW_output/new_data/bifur_traj3_Cartesians_MW point 300
C -0.19818 0.86134 1.30099
 C 0.35824 0.80816 -1.29657
 C 0.42162 1.29663 0.00423
 C 0.01143 -0.50462 1.78240
 C -0.12519 -0.46973 -1.78413
 F -0.95178 1.59627 2.26374
 F 1.01821 1.38310 -2.25973
 H -0.93550 -0.92425 1.71215
 H -1.04257 -0.83161 -1.23829
 H 0.76999 -1.10519 1.14602
 H 0.64786 -1.13603 -1.63268
 H 0.32077 -0.53641 2.82214
 H -0.29490 -0.43767 -2.82026
13
bifur_IRC_Cartesians_MW_output/new_data/bifur_traj3_Cartesians_MW point 301
C -0.20446 0.85783 1.29791
 C 0.36420 0.80340 -1.29336
 C 0.41126 1.28841 0.00430
 C 0.01301 -0.50368 1.78762
 C -0.12665 -0.46808 -1.78945
 F -0.96838 1.59694 2.25272
 F 1.04496 1.37892 -2.24836
 H -0.93296 -0.92664 1.72572
 H -1.04243 -0.83200 -1.24147
 H 0.77166 -1.10426 1.15226
 H 0.64682 -1.13582 -1.64973
 H 0.32613 -0.52795 2.82502
 H -0.30315 -0.42707 -2.82317
13
bifur_IRC_Cartesians_MW_output/new_data/bifur_traj3_Cartesians_MW point 302
C -0.21029 0.85435 1.29489
 C 0.36973 0.79875 -1.29022
 C 0.40109 1.28034 0.00436
 C 0.01447 -0.50274 1.79274
 C -0.12799 -0.46647 -1.79466
 F -0.98352 1.59747 2.24189
 F 1.07005 1.37495 -2.23721
 H -0.93054 -0.92892 1.73877
 H -1.04222 -0.83244 -1.24488
 H 0.77322 -1.10336 1.15867
 H 0.64587 -1.13560 -1.66617
 H 0.33102 -0.51960 2.82785
 H -0.31089 -0.41674 -2.82603
13
bifur_IRC_Cartesians_MW_output/new_data/bifur_traj3_Cartesians_MW point 303
C -0.21572 0.85086 1.29192
 C 0.37484 0.79418 -1.28714
 C 0.39109 1.27232 0.00442
 C 0.01584 -0.50178 1.79786
 C -0.12924 -0.46490 -1.79986
 F -0.99729 1.59784 2.23119
 F 1.09360 1.37115 -2.22620
 H -0.92821 -0.93111 1.75144
 H -1.04195 -0.83291 -1.24861
 H 0.77468 -1.10250 1.16536
 H 0.64499 -1.13536 -1.68217
 H 0.33549 -0.51124 2.83068
 H -0.31812 -0.40654 -2.82889
13
bifur_IRC_Cartesians_MW_output/new_data/bifur_traj3_Cartesians_MW point 304
C -0.22074 0.84732 1.28900
 C 0.37956 0.78964 -1.28413
 C 0.38124 1.26422 0.00447
 C 0.01711 -0.50078 1.80305
 C -0.13037 -0.46334 -1.80514
 F -1.00974 1.59802 2.22054
 F 1.11561 1.36747 -2.21526
 H -0.92597 -0.93320 1.76389
 H -1.04162 -0.83342 -1.25280
 H 0.77603 -1.10166 1.17246
 H 0.64418 -1.13510 -1.69786
 H 0.33957 -0.50278 2.83358
 H -0.32486 -0.39639 -2.83181
13
bifur_IRC_Cartesians_MW_output/new_data/bifur_traj3_Cartesians_MW point 305
C -0.22525 0.84373 1.28620
 C 0.38378 0.78515 -1.28123
 C 0.37169 1.25605 0.00452
 C 0.01827 -0.49974 1.80833
 C -0.13138 -0.46179 -1.81049
 F -1.02062 1.59797 2.21003
 F 1.13568 1.36395 -2.20448
 H -0.92385 -0.93514 1.77604
 H -1.04121 -0.83394 -1.25753
 H 0.77723 -1.10085 1.18001
 H 0.64345 -1.13481 -1.71314
 H 0.34318 -0.49425 2.83656
 H -0.33097 -0.38633 -2.83481
13
bifur_IRC_Cartesians_MW_output/new_data/bifur_traj3_Cartesians_MW point 306
C -0.22905 0.84022 1.28364
 C 0.38731 0.78087 -1.27859
 C 0.36288 1.24808 0.00456
 C 0.01926 -0.49867 1.81354
 C -0.13221 -0.46030 -1.81577
 F -1.02940 1.59767 2.20008
 F 1.15283 1.36073 -2.19430
 H -0.92194 -0.93685 1.78747
 H -1.04074 -0.83446 -1.26274
 H 0.77822 -1.10012 1.18781
 H 0.64282 -1.13452 -1.72741
 H 0.34616 -0.48592 2.83954
 H -0.33613 -0.37673 -2.83781
13
bifur_IRC_Cartesians_MW_output/new_data/bifur_traj3_Cartesians_MW point 307
C -0.23199 0.83692 1.28144
 C 0.39001 0.77698 -1.27633
 C 0.35521 1.24063 0.00459
 C 0.02005 -0.49763 1.81849
 C -0.13282 -0.45894 -1.82077
 F -1.03581 1.59711 2.19111
 F 1.16639 1.35793 -2.18514
 H -0.92033 -0.93823 1.79773
 H -1.04023 -0.83493 -1.26822
 H 0.77896 -1.09949 1.19552
 H 0.64230 -1.13422 -1.74011
 H 0.34842 -0.47815 2.84240
 H -0.34015 -0.36798 -2.84070
13
bifur_IRC_Cartesians_MW_output/new_data/bifur_traj3_Cartesians_MW point 308
C -0.23422 0.83385 1.27957
 C 0.39203 0.77347 -1.27442
 C 0.34858 1.23371 0.00461
 C 0.02066 -0.49663 1.82315
 C -0.13326 -0.45769 -1.82548
 F -1.04030 1.59637 2.18309
 F 1.17693 1.35549 -2.17696
 H -0.91897 -0.93934 1.80692
 H -1.03971 -0.83536 -1.27382
 H 0.77949 -1.09894 1.20302
 H 0.64189 -1.13394 -1.75137
 H 0.35009 -0.47095 2.84515
 H -0.34320 -0.36005 -2.84346
13
bifur_IRC_Cartesians_MW_output/new_data/bifur_traj3_Cartesians_MW point 309
C -0.23422 0.83385 1.27957
 C 0.39203 0.77347 -1.27442
 C 0.34858 1.23371 0.00461
 C 0.02066 -0.49663 1.82315
 C -0.13326 -0.45769 -1.82548
 F -1.04030 1.59637 2.18309
 F 1.17693 1.35549 -2.17696
 H -0.91897 -0.93934 1.80692
 H -1.03971 -0.83536 -1.27382
 H 0.77949 -1.09894 1.20302
 H 0.64189 -1.13394 -1.75138
 H 0.35009 -0.47095 2.84515
 H -0.34320 -0.36005 -2.84346
13
bifur_IRC_Cartesians_MW_output/new_data/bifur_traj3_Cartesians_MW point 310
C -0.23763 0.82790 1.27626
 C 0.39508 0.76683 -1.27103
 C 0.33662 1.22029 0.00463
 C 0.02166 -0.49461 1.83229
 C -0.13387 -0.45531 -1.83468
 F -1.04642 1.59456 2.16808
 F 1.19370 1.35107 -2.16169
 H -0.91660 -0.94118 1.82413
 H -1.03860 -0.83616 -1.28554
 H 0.78023 -1.09797 1.21815
 H 0.64119 -1.13335 -1.77224
 H 0.35257 -0.45704 2.85059
 H -0.34792 -0.34502 -2.84894
13
bifur_IRC_Cartesians_MW_output/new_data/bifur_traj3_Cartesians_MW point 311
C -0.23931 0.82476 1.27452
 C 0.39656 0.76335 -1.26926
 C 0.33035 1.21325 0.00465
 C 0.02215 -0.49354 1.83709
 C -0.13416 -0.45407 -1.83952
 F -1.04922 1.59355 2.16020
 F 1.20208 1.34880 -2.15368
 H -0.91537 -0.94212 1.83306
 H -1.03800 -0.83660 -1.29181
 H 0.78060 -1.09746 1.22621
 H 0.64085 -1.13304 -1.78310
 H 0.35374 -0.44971 2.85345
 H -0.35026 -0.33715 -2.85182
13
bifur_IRC_Cartesians_MW_output/new_data/bifur_traj3_Cartesians_MW point 312
C -0.24124 0.82138 1.27255
 C 0.39826 0.75959 -1.26725
 C 0.32331 1.20570 0.00466
 C 0.02270 -0.49241 1.84219
 C -0.13452 -0.45274 -1.84466
 F -1.05247 1.59255 2.15156
 F 1.21170 1.34633 -2.14490
 H -0.91401 -0.94322 1.84269
 H -1.03735 -0.83711 -1.29836
 H 0.78105 -1.09690 1.23478
 H 0.64049 -1.13271 -1.79490
 H 0.35506 -0.44182 2.85647
 H -0.35299 -0.32863 -2.85485
13
bifur_IRC_Cartesians_MW_output/new_data/bifur_traj3_Cartesians_MW point 313
C -0.24358 0.81772 1.27021
 C 0.40035 0.75545 -1.26486
 C 0.31513 1.19758 0.00468
 C 0.02335 -0.49122 1.84761
 C -0.13497 -0.45130 -1.85013
 F -1.05653 1.59159 2.14189
 F 1.22333 1.34360 -2.13505
 H -0.91244 -0.94455 1.85319
 H -1.03665 -0.83773 -1.30510
 H 0.78164 -1.09627 1.24391
 H 0.64010 -1.13234 -1.80795
 H 0.35662 -0.43324 2.85963
 H -0.35637 -0.31928 -2.85803
13
bifur_IRC_Cartesians_MW_output/new_data/bifur_traj3_Cartesians_MW point 314
C -0.24643 0.81379 1.26745
 C 0.40290 0.75096 -1.26204
 C 0.30564 1.18896 0.00471
 C 0.02411 -0.48999 1.85327
 C -0.13555 -0.44977 -1.85584
 F -1.06159 1.59076 2.13113
 F 1.23739 1.34060 -2.12410
 H -0.91063 -0.94618 1.86449
 H -1.03590 -0.83848 -1.31182
 H 0.78243 -1.09555 1.25344
 H 0.63969 -1.13195 -1.82227
 H 0.35846 -0.42402 2.86286
 H -0.36053 -0.30913 -2.86129
13
bifur_IRC_Cartesians_MW_output/new_data/bifur_traj3_Cartesians_MW point 315
C -0.24975 0.80969 1.26428
 C 0.40588 0.74619 -1.25880
 C 0.29495 1.18004 0.00474
 C 0.02497 -0.48876 1.85902
 C -0.13625 -0.44817 -1.86165
 F -1.06754 1.59009 2.11947
 F 1.25369 1.33741 -2.11221
 H -0.90861 -0.94808 1.87633
 H -1.03511 -0.83937 -1.31834
 H 0.78341 -1.09475 1.26316
 H 0.63927 -1.13153 -1.83756
 H 0.36054 -0.41436 2.86608
 H -0.36545 -0.29838 -2.86453
13
bifur_IRC_Cartesians_MW_output/new_data/bifur_traj3_Cartesians_MW point 316
C -0.25341 0.80547 1.26078
 C 0.40917 0.74124 -1.25522
 C 0.28327 1.17098 0.00477
 C 0.02590 -0.48753 1.86477
 C -0.13705 -0.44655 -1.86747
 F -1.07411 1.58955 2.10711
 F 1.27174 1.33409 -2.09960
 H -0.90643 -0.95022 1.88850
 H -1.03430 -0.84039 -1.32461
 H 0.78455 -1.09391 1.27296
 H 0.63886 -1.13111 -1.85352
 H 0.36276 -0.40441 2.86923
 H -0.37096 -0.28723 -2.86770
13
bifur_IRC_Cartesians_MW_output/new_data/bifur_traj3_Cartesians_MW point 317
C -0.25732 0.80116 1.25699
 C 0.41267 0.73615 -1.25135
 C 0.27076 1.16180 0.00481
 C 0.02687 -0.48631 1.87052
 C -0.13792 -0.44491 -1.87329
 F -1.08101 1.58912 2.09417
 F 1.29109 1.33069 -2.08640
 H -0.90412 -0.95254 1.90087
 H -1.03345 -0.84151 -1.33069
 H 0.78580 -1.09302 1.28286
 H 0.63847 -1.13066 -1.86998
 H 0.36506 -0.39422 2.87231
 H -0.37691 -0.27575 -2.87082
13
bifur_IRC_Cartesians_MW_output/new_data/bifur_traj3_Cartesians_MW point 318
C -0.26139 0.79674 1.25295
 C 0.41632 0.73092 -1.24722
 C 0.25751 1.15249 0.00485
 C 0.02787 -0.48509 1.87628
 C -0.13883 -0.44325 -1.87912
 F -1.08802 1.58874 2.08071
 F 1.31140 1.32724 -2.07265
 H -0.90171 -0.95502 1.91341
 H -1.03256 -0.84274 -1.33669
 H 0.78715 -1.09209 1.29293
 H 0.63811 -1.13020 -1.88688
 H 0.36735 -0.38378 2.87536
 H -0.38320 -0.26397 -2.87390
13
bifur_IRC_Cartesians_MW_output/new_data/bifur_traj3_Cartesians_MW point 319
C -0.26555 0.79222 1.24868
 C 0.42002 0.72558 -1.24287
 C 0.24359 1.14304 0.00488
 C 0.02888 -0.48385 1.88207
 C -0.13977 -0.44157 -1.88499
 F -1.09491 1.58840 2.06675
 F 1.33234 1.32374 -2.05842
 H -0.89922 -0.95762 1.92608
 H -1.03161 -0.84408 -1.34270
 H 0.78857 -1.09113 1.30322
 H 0.63778 -1.12972 -1.90413
 H 0.36959 -0.37308 2.87839
 H -0.38971 -0.25192 -2.87696
13
bifur_IRC_Cartesians_MW_output/new_data/bifur_traj3_Cartesians_MW point 320
C -0.26555 0.79222 1.24868
 C 0.42002 0.72558 -1.24287
 C 0.24359 1.14304 0.00488
 C 0.02888 -0.48385 1.88207
 C -0.13977 -0.44157 -1.88499
 F -1.09491 1.58840 2.06675
 F 1.33234 1.32374 -2.05842
 H -0.89922 -0.95762 1.92608
 H -1.03161 -0.84408 -1.34270
 H 0.78857 -1.09113 1.30322
 H 0.63778 -1.12972 -1.90413
 H 0.36959 -0.37308 2.87839
 H -0.38971 -0.25192 -2.87696
13
bifur_IRC_Cartesians_MW_output/new_data/bifur_traj3_Cartesians_MW point 321
C -0.27373 0.78300 1.23969
 C 0.42726 0.71473 -1.23371
 C 0.21447 1.12402 0.00496
 C 0.03084 -0.48138 1.89361
 C -0.14164 -0.43822 -1.89668
 F -1.10740 1.58767 2.03796
 F 1.37444 1.31684 -2.02906
 H -0.89416 -0.96304 1.95123
 H -1.02957 -0.84701 -1.35479
 H 0.79149 -1.08918 1.32434
 H 0.63727 -1.12870 -1.93891
 H 0.37359 -0.35128 2.88432
 H -0.40286 -0.22744 -2.88296
13
bifur_IRC_Cartesians_MW_output/new_data/bifur_traj3_Cartesians_MW point 322
C -0.27753 0.77844 1.23516
 C 0.43058 0.70942 -1.22910
 C 0.19984 1.11474 0.00499
 C 0.03175 -0.48016 1.89919
 C -0.14251 -0.43660 -1.90234
 F -1.11253 1.58726 2.02365
 F 1.39452 1.31358 -2.01448
 H -0.89168 -0.96573 1.96327
 H -1.02850 -0.84856 -1.36079
 H 0.79291 -1.08823 1.33490
 H 0.63711 -1.12818 -1.95578
 H 0.37522 -0.34052 2.88716
 H -0.40916 -0.21545 -2.88583
13
bifur_IRC_Cartesians_MW_output/new_data/bifur_traj3_Cartesians_MW point 323
C -0.28103 0.77400 1.23071
 C 0.43361 0.70429 -1.22458
 C 0.18553 1.10576 0.00502
 C 0.03257 -0.47898 1.90457
 C -0.14330 -0.43506 -1.90779
 F -1.11677 1.58680 2.00970
 F 1.41340 1.31049 -2.00028
 H -0.88931 -0.96833 1.97475
 H -1.02742 -0.85011 -1.36673
 H 0.79426 -1.08731 1.34530
 H 0.63700 -1.12767 -1.97198
 H 0.37656 -0.33004 2.88987
 H -0.41509 -0.20385 -2.88858
13
bifur_IRC_Cartesians_MW_output/new_data/bifur_traj3_Cartesians_MW point 324
C -0.28421 0.76968 1.22640
 C 0.43634 0.69933 -1.22020
 C 0.17165 1.09707 0.00505
 C 0.03332 -0.47782 1.90978
 C -0.14402 -0.43357 -1.91306
 F -1.12012 1.58628 1.99618
 F 1.43096 1.30759 -1.98653
 H -0.88706 -0.97082 1.98567
 H -1.02633 -0.85165 -1.37265
 H 0.79552 -1.08644 1.35556
 H 0.63695 -1.12715 -1.98748
 H 0.37762 -0.31986 2.89250
 H -0.42061 -0.19264 -2.89124
13
bifur_IRC_Cartesians_MW_output/new_data/bifur_traj3_Cartesians_MW point 325
C -0.28709 0.76545 1.22222
 C 0.43877 0.69453 -1.21596
 C 0.15819 1.08859 0.00507
 C 0.03399 -0.47668 1.91488
 C -0.14467 -0.43213 -1.91822
 F -1.12264 1.58567 1.98304
 F 1.44724 1.30484 -1.97316
 H -0.88491 -0.97320 1.99616
 H -1.02522 -0.85318 -1.37864
 H 0.79669 -1.08560 1.36576
 H 0.63694 -1.12664 -2.00239
 H 0.37842 -0.30990 2.89508
 H -0.42572 -0.18177 -2.89384
13
bifur_IRC_Cartesians_MW_output/new_data/bifur_traj3_Cartesians_MW point 326
C -0.28967 0.76128 1.21817
 C 0.44091 0.68985 -1.21185
 C 0.14511 1.08025 0.00509
 C 0.03460 -0.47554 1.91991
 C -0.14524 -0.43073 -1.92331
 F -1.12431 1.58497 1.97021
 F 1.46226 1.30223 -1.96012
 H -0.88286 -0.97546 2.00627
 H -1.02411 -0.85469 -1.38476
 H 0.79777 -1.08479 1.37597
 H 0.63697 -1.12612 -2.01679
 H 0.37898 -0.30010 2.89764
 H -0.43042 -0.17115 -2.89643
13
bifur_IRC_Cartesians_MW_output/new_data/bifur_traj3_Cartesians_MW point 327
C -0.29191 0.75717 1.21426
 C 0.44274 0.68530 -1.20789
 C 0.13248 1.07206 0.00510
 C 0.03512 -0.47439 1.92488
 C -0.14573 -0.42936 -1.92832
 F -1.12509 1.58416 1.95774
 F 1.47590 1.29977 -1.94746
 H -0.88092 -0.97760 2.01601
 H -1.02297 -0.85618 -1.39105
 H 0.79876 -1.08403 1.38621
 H 0.63704 -1.12561 -2.03065
 H 0.37926 -0.29047 2.90018
 H -0.43467 -0.16082 -2.89900
13
bifur_IRC_Cartesians_MW_output/new_data/bifur_traj3_Cartesians_MW point 328
C -0.29378 0.75319 1.21056
 C 0.44421 0.68095 -1.20415
 C 0.12050 1.06414 0.00511
 C 0.03556 -0.47327 1.92971
 C -0.14612 -0.42806 -1.93320
 F -1.12492 1.58324 1.94582
 F 1.48788 1.29749 -1.93537
 H -0.87912 -0.97957 2.02521
 H -1.02184 -0.85762 -1.39743
 H 0.79961 -1.08331 1.39633
 H 0.63715 -1.12510 -2.04374
 H 0.37926 -0.28115 2.90268
 H -0.43839 -0.15094 -2.90152
13
bifur_IRC_Cartesians_MW_output/new_data/bifur_traj3_Cartesians_MW point 329
C -0.29525 0.74942 1.20716
 C 0.44531 0.67689 -1.20071
 C 0.10944 1.05664 0.00512
 C 0.03591 -0.47218 1.93432
 C -0.14641 -0.42684 -1.93785
 F -1.12388 1.58225 1.93471
 F 1.49800 1.29543 -1.92411
 H -0.87751 -0.98134 2.03370
 H -1.02073 -0.85898 -1.40376
 H 0.80033 -1.08265 1.40610
 H 0.63729 -1.12461 -2.05582
 H 0.37900 -0.27234 2.90508
 H -0.44152 -0.14169 -2.90395
13
bifur_IRC_Cartesians_MW_output/new_data/bifur_traj3_Cartesians_MW point 330
C -0.29637 0.74588 1.20407
 C 0.44610 0.67314 -1.19760
 C 0.09938 1.04960 0.00512
 C 0.03618 -0.47113 1.93869
 C -0.14662 -0.42570 -1.94225
 F -1.12222 1.58120 1.92447
 F 1.50644 1.29358 -1.91374
 H -0.87607 -0.98290 2.04153
 H -1.01967 -0.86024 -1.40997
 H 0.80093 -1.08206 1.41545
 H 0.63745 -1.12414 -2.06688
 H 0.37856 -0.26409 2.90739
 H -0.44410 -0.13312 -2.90628
13
bifur_IRC_Cartesians_MW_output/new_data/bifur_traj3_Cartesians_MW point 331
C -0.29637 0.74588 1.20407
 C 0.44610 0.67314 -1.19760
 C 0.09938 1.04960 0.00512
 C 0.03618 -0.47113 1.93869
 C -0.14662 -0.42570 -1.94225
 F -1.12222 1.58120 1.92447
 F 1.50644 1.29358 -1.91374
 H -0.87607 -0.98290 2.04153
 H -1.01967 -0.86024 -1.40997
 H 0.80093 -1.08206 1.41545
 H 0.63745 -1.12414 -2.06688
 H 0.37856 -0.26409 2.90739
 H -0.44410 -0.13312 -2.90628
13
bifur_IRC_Cartesians_MW_output/new_data/bifur_traj3_Cartesians_MW point 332
C -0.29806 0.73918 1.19858
 C 0.44719 0.66610 -1.19207
 C 0.08129 1.03614 0.00513
 C 0.03661 -0.46910 1.94718
 C -0.14689 -0.42353 -1.95079
 F -1.11817 1.57896 1.90560
 F 1.52033 1.29016 -1.89466
 H -0.87350 -0.98558 2.05628
 H -1.01767 -0.86250 -1.42239
 H 0.80185 -1.08100 1.43346
 H 0.63774 -1.12327 -2.08740
 H 0.37752 -0.24850 2.91196
 H -0.44826 -0.11707 -2.91090
13
bifur_IRC_Cartesians_MW_output/new_data/bifur_traj3_Cartesians_MW point 333
C -0.29887 0.73578 1.19596
 C 0.44771 0.66254 -1.18943
 C 0.07256 1.02922 0.00513
 C 0.03683 -0.46804 1.95161
 C -0.14701 -0.42240 -1.95525
 F -1.11624 1.57776 1.89625
 F 1.52696 1.28840 -1.88520
 H -0.87224 -0.98685 2.06391
 H -1.01667 -0.86357 -1.42890
 H 0.80226 -1.08047 1.44265
 H 0.63785 -1.12283 -2.09779
 H 0.37707 -0.24060 2.91440
 H -0.45020 -0.10894 -2.91335
13
bifur_IRC_Cartesians_MW_output/new_data/bifur_traj3_Cartesians_MW point 334
C -0.29980 0.73219 1.19327
 C 0.44835 0.65877 -1.18671
 C 0.06354 1.02186 0.00513
 C 0.03709 -0.46691 1.95634
 C -0.14715 -0.42120 -1.96002
 F -1.11464 1.57650 1.88648
 F 1.53413 1.28648 -1.87531
 H -0.87091 -0.98816 2.07214
 H -1.01566 -0.86464 -1.43580
 H 0.80268 -1.07991 1.45230
 H 0.63792 -1.12238 -2.10886
 H 0.37674 -0.23226 2.91703
 H -0.45229 -0.10034 -2.91600
13
bifur_IRC_Cartesians_MW_output/new_data/bifur_traj3_Cartesians_MW point 335
C -0.30097 0.72832 1.19039
 C 0.44920 0.65467 -1.18380
 C 0.05386 1.01387 0.00513
 C 0.03741 -0.46569 1.96151
 C -0.14733 -0.41988 -1.96521
 F -1.11353 1.57519 1.87593
 F 1.54241 1.28432 -1.86463
 H -0.86945 -0.98959 2.08123
 H -1.01460 -0.86574 -1.44318
 H 0.80317 -1.07930 1.46263
 H 0.63795 -1.12190 -2.12100
 H 0.37659 -0.22326 2.91990
 H -0.45471 -0.09100 -2.91889
13
bifur_IRC_Cartesians_MW_output/new_data/bifur_traj3_Cartesians_MW point 336
C -0.30248 0.72412 1.18723
 C 0.45036 0.65017 -1.18061
 C 0.04327 1.00513 0.00514
 C 0.03782 -0.46438 1.96714
 C -0.14759 -0.41843 -1.97088
 F -1.11311 1.57385 1.86441
 F 1.55227 1.28188 -1.85295
 H -0.86780 -0.99119 2.09134
 H -1.01348 -0.86692 -1.45104
 H 0.80375 -1.07862 1.47371
 H 0.63793 -1.12139 -2.13446
 H 0.37667 -0.21347 2.92304
 H -0.45761 -0.08075 -2.92205
13
bifur_IRC_Cartesians_MW_output/new_data/bifur_traj3_Cartesians_MW point 337
C -0.30436 0.71961 1.18380
 C 0.45187 0.64528 -1.17714
 C 0.03176 0.99573 0.00515
 C 0.03832 -0.46298 1.97319
 C -0.14794 -0.41685 -1.97698
 F -1.11352 1.57251 1.85194
 F 1.56386 1.27915 -1.84031
 H -0.86597 -0.99297 2.10244
 H -1.01232 -0.86817 -1.45927
 H 0.80445 -1.07787 1.48544
 H 0.63787 -1.12085 -2.14922
 H 0.37701 -0.20294 2.92640
 H -0.46104 -0.06965 -2.92544
13
bifur_IRC_Cartesians_MW_output/new_data/bifur_traj3_Cartesians_MW point 338
C -0.30657 0.71488 1.18018
 C 0.45368 0.64011 -1.17347
 C 0.01962 0.98582 0.00516
 C 0.03890 -0.46152 1.97956
 C -0.14836 -0.41517 -1.98341
 F -1.11472 1.57118 1.83879
 F 1.57688 1.27620 -1.82697
 H -0.86399 -0.99489 2.11431
 H -1.01113 -0.86945 -1.46775
 H 0.80523 -1.07706 1.49760
 H 0.63775 -1.12030 -2.16495
 H 0.37762 -0.19189 2.92994
 H -0.46491 -0.05791 -2.92901
13
bifur_IRC_Cartesians_MW_output/new_data/bifur_traj3_Cartesians_MW point 339
C -0.30901 0.70999 1.17647
 C 0.45571 0.63473 -1.16971
 C 0.00715 0.97551 0.00518
 C 0.03954 -0.46001 1.98621
 C -0.14883 -0.41342 -1.99010
 F -1.11658 1.56986 1.82522
 F 1.59084 1.27306 -1.81319
 H -0.86192 -0.99688 2.12681
 H -1.00994 -0.87073 -1.47647
 H 0.80606 -1.07622 1.51009
 H 0.63759 -1.11974 -2.18142
 H 0.37845 -0.18045 2.93364
 H -0.46906 -0.04570 -2.93274
13
bifur_IRC_Cartesians_MW_output/new_data/bifur_traj3_Cartesians_MW point 340
C -0.31160 0.70492 1.17274
 C 0.45790 0.62915 -1.16592
 C -0.00549 0.96477 0.00520
 C 0.04024 -0.45843 1.99318
 C -0.14933 -0.41158 -1.99713
 F -1.11896 1.56848 1.81129
 F 1.60540 1.26974 -1.79904
 H -0.85978 -0.99890 2.13996
 H -1.00875 -0.87198 -1.48556
 H 0.80691 -1.07536 1.52299
 H 0.63736 -1.11916 -2.19858
 H 0.37948 -0.16861 2.93755
 H -0.47337 -0.03304 -2.93668
13
bifur_IRC_Cartesians_MW_output/new_data/bifur_traj3_Cartesians_MW point 341
C -0.31432 0.69964 1.16900
 C 0.46021 0.62333 -1.16213
 C -0.01822 0.95346 0.00522
 C 0.04097 -0.45676 2.00058
 C -0.14984 -0.40963 -2.00459
 F -1.12178 1.56700 1.79699
 F 1.62036 1.26623 -1.78451
 H -0.85758 -1.00091 2.15387
 H -1.00754 -0.87320 -1.49523
 H 0.80774 -1.07446 1.53646
 H 0.63708 -1.11858 -2.21651
 H 0.38068 -0.15628 2.94176
 H -0.47776 -0.01984 -2.94092
13
bifur_IRC_Cartesians_MW_output/new_data/bifur_traj3_Cartesians_MW point 342
C -0.31432 0.69964 1.16900
 C 0.46021 0.62333 -1.16213
 C -0.01822 0.95346 0.00522
 C 0.04097 -0.45676 2.00058
 C -0.14984 -0.40963 -2.00459
 F -1.12178 1.56700 1.79699
 F 1.62036 1.26623 -1.78451
 H -0.85758 -1.00091 2.15387
 H -1.00754 -0.87320 -1.49523
 H 0.80774 -1.07446 1.53646
 H 0.63708 -1.11858 -2.21651
 H 0.38068 -0.15628 2.94176
 H -0.47776 -0.01984 -2.94092
13
bifur_IRC_Cartesians_MW_output/new_data/bifur_traj3_Cartesians_MW point 343
C -0.31995 0.68834 1.16169
 C 0.46503 0.61090 -1.15468
 C -0.04366 0.92885 0.00526
 C 0.04256 -0.45307 2.01694
 C -0.15086 -0.40537 -2.02108
 F -1.12843 1.56357 1.76727
 F 1.65073 1.25856 -1.75433
 H -0.85305 -1.00483 2.18430
 H -1.00507 -0.87544 -1.51680
 H 0.80929 -1.07260 1.56553
 H 0.63629 -1.11737 -2.25487
 H 0.38361 -0.12988 2.95123
 H -0.48649 0.00835 -2.95045
13
bifur_IRC_Cartesians_MW_output/new_data/bifur_traj3_Cartesians_MW point 344
C -0.32273 0.68247 1.15829
 C 0.46743 0.60447 -1.15123
 C -0.05578 0.91584 0.00528
 C 0.04338 -0.45109 2.02574
 C -0.15133 -0.40311 -2.02994
 F -1.13210 1.56162 1.75238
 F 1.66535 1.25452 -1.73921
 H -0.85080 -1.00662 2.20043
 H -1.00384 -0.87641 -1.52856
 H 0.80994 -1.07167 1.58078
 H 0.63578 -1.11675 -2.27472
 H 0.38528 -0.11619 2.95644
 H -0.49058 0.02293 -2.95569
13
bifur_IRC_Cartesians_MW_output/new_data/bifur_traj3_Cartesians_MW point 345
C -0.32533 0.67670 1.15526
 C 0.46968 0.59817 -1.14814
 C -0.06683 0.90290 0.00530
 C 0.04417 -0.44910 2.03462
 C -0.15174 -0.40085 -2.03887
 F -1.13585 1.55957 1.73819
 F 1.67880 1.25050 -1.72480
 H -0.84869 -1.00819 2.21652
 H -1.00268 -0.87720 -1.54053
 H 0.81046 -1.07078 1.59589
 H 0.63522 -1.11617 -2.29415
 H 0.38703 -0.10275 2.96176
 H -0.49424 0.03720 -2.96104
13
bifur_IRC_Cartesians_MW_output/new_data/bifur_traj3_Cartesians_MW point 346
C -0.32770 0.67115 1.15269
 C 0.47176 0.59215 -1.14552
 C -0.07654 0.89028 0.00532
 C 0.04494 -0.44713 2.04340
 C -0.15209 -0.39863 -2.04771
 F -1.13964 1.55746 1.72501
 F 1.69078 1.24659 -1.71142
 H -0.84675 -1.00950 2.23226
 H -1.00162 -0.87780 -1.55251
 H 0.81083 -1.06996 1.61055
 H 0.63459 -1.11562 -2.31276
 H 0.38884 -0.08985 2.96711
 H -0.49739 0.05087 -2.96642
13
bifur_IRC_Cartesians_MW_output/new_data/bifur_traj3_Cartesians_MW point 347
C -0.32985 0.66581 1.15057
 C 0.47367 0.58636 -1.14336
 C -0.08490 0.87791 0.00533
 C 0.04566 -0.44517 2.05213
 C -0.15237 -0.39645 -2.05649
 F -1.14350 1.55527 1.71281
 F 1.70129 1.24276 -1.69904
 H -0.84498 -1.01053 2.24772
 H -1.00065 -0.87819 -1.56453
 H 0.81105 -1.06920 1.62480
 H 0.63390 -1.11511 -2.33062
 H 0.39072 -0.07744 2.97252
 H -0.50003 0.06397 -2.97185
13
bifur_IRC_Cartesians_MW_output/new_data/bifur_traj3_Cartesians_MW point 348
C -0.33181 0.66060 1.14890
 C 0.47542 0.58076 -1.14164
 C -0.09198 0.86565 0.00535
 C 0.04637 -0.44320 2.06093
 C -0.15259 -0.39428 -2.06534
 F -1.14749 1.55297 1.70146
 F 1.71043 1.23896 -1.68752
 H -0.84337 -1.01131 2.26311
 H -0.99977 -0.87837 -1.57679
 H 0.81112 -1.06849 1.63885
 H 0.63314 -1.11463 -2.34796
 H 0.39271 -0.06536 2.97807
 H -0.50217 0.07669 -2.97742
13
bifur_IRC_Cartesians_MW_output/new_data/bifur_traj3_Cartesians_MW point 349
C -0.33356 0.65548 1.14770
 C 0.47701 0.57527 -1.14040
 C -0.09777 0.85334 0.00536
 C 0.04705 -0.44119 2.06992
 C -0.15274 -0.39208 -2.07436
 F -1.15162 1.55053 1.69089
 F 1.71815 1.23516 -1.67679
 H -0.84191 -1.01180 2.27860
 H -0.99896 -0.87833 -1.58945
 H 0.81101 -1.06783 1.65284
 H 0.63229 -1.11419 -2.36494
 H 0.39483 -0.05349 2.98382
 H -0.50379 0.08914 -2.98319
13
bifur_IRC_Cartesians_MW_output/new_data/bifur_traj3_Cartesians_MW point 350
C -0.33507 0.65047 1.14702
 C 0.47841 0.56994 -1.13968
 C -0.10206 0.84104 0.00537
 C 0.04771 -0.43914 2.07907
 C -0.15281 -0.38988 -2.08355
 F -1.15586 1.54793 1.68124
 F 1.72421 1.23138 -1.66702
 H -0.84062 -1.01198 2.29413
 H -0.99824 -0.87805 -1.60251
 H 0.81072 -1.06724 1.66672
 H 0.63134 -1.11377 -2.38140
 H 0.39706 -0.04191 2.98979
 H -0.50480 0.10121 -2.98918
13
bifur_IRC_Cartesians_MW_output/new_data/bifur_traj3_Cartesians_MW point 351
C -0.33625 0.64573 1.14693
 C 0.47955 0.56495 -1.13957
 C -0.10459 0.82911 0.00538
 C 0.04831 -0.43712 2.08813
 C -0.15279 -0.38773 -2.09264
 F -1.16007 1.54522 1.67290
 F 1.72824 1.22773 -1.65856
 H -0.83957 -1.01181 2.30923
 H -0.99764 -0.87750 -1.61565
 H 0.81023 -1.06672 1.68008
 H 0.63032 -1.11340 -2.39683
 H 0.39935 -0.03099 2.99582
 H -0.50510 0.11253 -2.99522
13
bifur_IRC_Cartesians_MW_output/new_data/bifur_traj3_Cartesians_MW point 352
C -0.33709 0.64141 1.14741
 C 0.48040 0.56044 -1.14003
 C -0.10538 0.81794 0.00538
 C 0.04885 -0.43518 2.09680
 C -0.15268 -0.38570 -2.10134
 F -1.16409 1.54251 1.66606
 F 1.73021 1.22433 -1.65163
 H -0.83877 -1.01130 2.32341
 H -0.99717 -0.87673 -1.62840
 H 0.80955 -1.06631 1.69250
 H 0.62927 -1.11309 -2.41076
 H 0.40162 -0.02106 3.00171
 H -0.50473 0.12275 -3.00111
13
bifur_IRC_Cartesians_MW_output/new_data/bifur_traj3_Cartesians_MW point 353
C -0.33709 0.64141 1.14741
 C 0.48040 0.56045 -1.14003
 C -0.10538 0.81794 0.00538
 C 0.04885 -0.43518 2.09680
 C -0.15268 -0.38570 -2.10134
 F -1.16409 1.54251 1.66606
 F 1.73021 1.22433 -1.65163
 H -0.83877 -1.01130 2.32341
 H -0.99717 -0.87673 -1.62840
 H 0.80955 -1.06631 1.69250
 H 0.62927 -1.11309 -2.41076
 H 0.40162 -0.02106 3.00171
 H -0.50473 0.12275 -3.00111
13
bifur_IRC_Cartesians_MW_output/new_data/bifur_traj3_Cartesians_MW point 354
C -0.33804 0.63372 1.14955
 C 0.48150 0.55253 -1.14215
 C -0.10328 0.79735 0.00539
 C 0.04976 -0.43153 2.11319
 C -0.15228 -0.38194 -2.11775
 F -1.17171 1.53712 1.65566
 F 1.72982 1.21810 -1.64111
 H -0.83772 -1.00962 2.34963
 H -0.99652 -0.87472 -1.65290
 H 0.80786 -1.06568 1.71514
 H 0.62711 -1.11260 -2.43522
 H 0.40606 -0.00344 3.01306
 H -0.50257 0.14072 -3.01248
13
bifur_IRC_Cartesians_MW_output/new_data/bifur_traj3_Cartesians_MW point 355
C -0.33834 0.62997 1.15097
 C 0.48191 0.54869 -1.14355
 C -0.10125 0.78711 0.00539
 C 0.05020 -0.42968 2.12145
 C -0.15202 -0.38006 -2.12603
 F -1.17556 1.53432 1.65109
 F 1.72851 1.21502 -1.63650
 H -0.83731 -1.00857 2.36270
 H -0.99625 -0.87356 -1.66536
 H 0.80689 -1.06541 1.72634
 H 0.62597 -1.11238 -2.44707
 H 0.40834 0.00514 3.01885
 H -0.50109 0.14942 -3.01827
13
bifur_IRC_Cartesians_MW_output/new_data/bifur_traj3_Cartesians_MW point 356
C -0.33862 0.62604 1.15247
 C 0.48232 0.54468 -1.14505
 C -0.09905 0.77639 0.00539
 C 0.05065 -0.42775 2.13012
 C -0.15175 -0.37810 -2.13471
 F -1.17954 1.53139 1.64636
 F 1.72699 1.21179 -1.63172
 H -0.83690 -1.00746 2.37637
 H -0.99597 -0.87234 -1.67845
 H 0.80586 -1.06513 1.73808
 H 0.62478 -1.11214 -2.45942
 H 0.41072 0.01412 3.02493
 H -0.49948 0.15851 -3.02436
13
bifur_IRC_Cartesians_MW_output/new_data/bifur_traj3_Cartesians_MW point 357
C -0.33893 0.62185 1.15397
 C 0.48274 0.54041 -1.14654
 C -0.09699 0.76501 0.00539
 C 0.05112 -0.42570 2.13928
 C -0.15146 -0.37601 -2.14389
 F -1.18358 1.52828 1.64116
 F 1.72554 1.20838 -1.62647
 H -0.83644 -1.00632 2.39083
 H -0.99565 -0.87109 -1.69231
 H 0.80479 -1.06483 1.75060
 H 0.62354 -1.11189 -2.47260
 H 0.41318 0.02370 3.03134
 H -0.49784 0.16821 -3.03077
13
bifur_IRC_Cartesians_MW_output/new_data/bifur_traj3_Cartesians_MW point 358
C -0.33927 0.61740 1.15537
 C 0.48317 0.53587 -1.14793
 C -0.09533 0.75305 0.00539
 C 0.05161 -0.42356 2.14885
 C -0.15117 -0.37383 -2.15347
 F -1.18754 1.52504 1.63538
 F 1.72432 1.20483 -1.62064
 H -0.83591 -1.00523 2.40596
 H -0.99527 -0.86988 -1.70678
 H 0.80372 -1.06449 1.76384
 H 0.62229 -1.11160 -2.48654
 H 0.41564 0.03388 3.03800
 H -0.49625 0.17852 -3.03744
13
bifur_IRC_Cartesians_MW_output/new_data/bifur_traj3_Cartesians_MW point 359
C -0.33961 0.61276 1.15663
 C 0.48360 0.53114 -1.14918
 C -0.09414 0.74071 0.00539
 C 0.05210 -0.42136 2.15867
 C -0.15087 -0.37159 -2.16331
 F -1.19128 1.52173 1.62911
 F 1.72333 1.20118 -1.61430
 H -0.83532 -1.00419 2.42148
 H -0.99483 -0.86872 -1.72165
 H 0.80266 -1.06413 1.77763
 H 0.62105 -1.11129 -2.50102
 H 0.41803 0.04450 3.04480
 H -0.49472 0.18927 -3.04424
13
bifur_IRC_Cartesians_MW_output/new_data/bifur_traj3_Cartesians_MW point 360
C -0.33994 0.60797 1.15778
 C 0.48401 0.52626 -1.15032
 C -0.09331 0.72808 0.00539
 C 0.05259 -0.41910 2.16868
 C -0.15057 -0.36931 -2.17333
 F -1.19477 1.51834 1.62243
 F 1.72245 1.19748 -1.60757
 H -0.83469 -1.00320 2.43728
 H -0.99433 -0.86762 -1.73683
 H 0.80160 -1.06374 1.79184
 H 0.61983 -1.11096 -2.51590
 H 0.42036 0.05546 3.05170
 H -0.49322 0.20035 -3.05115
13
bifur_IRC_Cartesians_MW_output/new_data/bifur_traj3_Cartesians_MW point 361
C -0.34024 0.60304 1.15888
 C 0.48438 0.52124 -1.15141
 C -0.09268 0.71512 0.00539
 C 0.05308 -0.41679 2.17891
 C -0.15026 -0.36697 -2.18358
 F -1.19808 1.51486 1.61546
 F 1.72153 1.19372 -1.60053
 H -0.83403 -1.00222 2.45341
 H -0.99380 -0.86654 -1.75241
 H 0.80053 -1.06335 1.80649
 H 0.61860 -1.11061 -2.53116
 H 0.42265 0.06675 3.05875
 H -0.49169 0.21175 -3.05820
13
bifur_IRC_Cartesians_MW_output/new_data/bifur_traj3_Cartesians_MW point 362
C -0.34050 0.59795 1.16000
 C 0.48471 0.51607 -1.15253
 C -0.09206 0.70177 0.00539
 C 0.05357 -0.41441 2.18946
 C -0.14992 -0.36456 -2.19414
 F -1.20130 1.51126 1.60824
 F 1.72044 1.18986 -1.59325
 H -0.83335 -1.00121 2.47000
 H -0.99324 -0.86544 -1.76849
 H 0.79942 -1.06294 1.82164
 H 0.61735 -1.11025 -2.54686
 H 0.42495 0.07840 3.06601
 H -0.49007 0.22350 -3.06547
13
bifur_IRC_Cartesians_MW_output/new_data/bifur_traj3_Cartesians_MW point 363
C -0.34072 0.59271 1.16121
 C 0.48501 0.51077 -1.15373
 C -0.09127 0.68801 0.00538
 C 0.05406 -0.41195 2.20034
 C -0.14956 -0.36208 -2.20504
 F -1.20453 1.50752 1.60090
 F 1.71905 1.18589 -1.58585
 H -0.83268 -1.00013 2.48707
 H -0.99267 -0.86428 -1.78513
 H 0.79826 -1.06253 1.83727
 H 0.61605 -1.10987 -2.56296
 H 0.42731 0.09039 3.07351
 H -0.48830 0.23556 -3.07298
13
bifur_IRC_Cartesians_MW_output/new_data/bifur_traj3_Cartesians_MW point 364
C -0.34072 0.59271 1.16121
 C 0.48501 0.51077 -1.15373
 C -0.09127 0.68801 0.00538
 C 0.05406 -0.41195 2.20034
 C -0.14956 -0.36208 -2.20504
 F -1.20453 1.50752 1.60090
 F 1.71905 1.18589 -1.58585
 H -0.83268 -1.00013 2.48707
 H -0.99267 -0.86428 -1.78513
 H 0.79826 -1.06253 1.83727
 H 0.61605 -1.10987 -2.56296
 H 0.42731 0.09039 3.07351
 H -0.48830 0.23556 -3.07298
13
bifur_IRC_Cartesians_MW_output/new_data/bifur_traj3_Cartesians_MW point 365
C -0.34100 0.58218 1.16412
 C 0.48549 0.50013 -1.15663
 C -0.08839 0.66010 0.00538
 C 0.05505 -0.40693 2.22258
 C -0.14877 -0.35704 -2.22731
 F -1.21134 1.49982 1.58681
 F 1.71494 1.17783 -1.57163
 H -0.83146 -0.99768 2.52179
 H -0.99159 -0.86172 -1.81922
 H 0.79573 -1.06174 1.86885
 H 0.61334 -1.10915 -2.59525
 H 0.43223 0.11445 3.08892
 H -0.48425 0.25975 -3.08840
13
bifur_IRC_Cartesians_MW_output/new_data/bifur_traj3_Cartesians_MW point 366
C -0.34106 0.57724 1.16586
 C 0.48567 0.49515 -1.15836
 C -0.08601 0.64678 0.00537
 C 0.05553 -0.40452 2.23330
 C -0.14836 -0.35462 -2.23805
 F -1.21497 1.49606 1.58070
 F 1.71218 1.17397 -1.56548
 H -0.83098 -0.99630 2.53845
 H -0.99115 -0.86032 -1.83569
 H 0.79441 -1.06140 1.88377
 H 0.61196 -1.10883 -2.61040
 H 0.43476 0.12573 3.09641
 H -0.48200 0.27106 -3.09590
13
bifur_IRC_Cartesians_MW_output/new_data/bifur_traj3_Cartesians_MW point 367
C -0.34106 0.57266 1.16779
 C 0.48583 0.49054 -1.16028
 C -0.08297 0.63423 0.00537
 C 0.05599 -0.40223 2.24350
 C -0.14795 -0.35233 -2.24825
 F -1.21876 1.49247 1.57544
 F 1.70898 1.17030 -1.56018
 H -0.83060 -0.99486 2.55425
 H -0.99080 -0.85885 -1.85135
 H 0.79309 -1.06111 1.89770
 H 0.61060 -1.10855 -2.62449
 H 0.43730 0.13619 3.10359
 H -0.47965 0.28154 -3.10308
13
bifur_IRC_Cartesians_MW_output/new_data/bifur_traj3_Cartesians_MW point 368
C -0.34102 0.56838 1.16991
 C 0.48597 0.48624 -1.16241
 C -0.07925 0.62232 0.00537
 C 0.05643 -0.40004 2.25327
 C -0.14753 -0.35014 -2.25803
 F -1.22273 1.48901 1.57097
 F 1.70534 1.16679 -1.55568
 H -0.83033 -0.99332 2.56934
 H -0.99054 -0.85730 -1.86637
 H 0.79175 -1.06085 1.91078
 H 0.60923 -1.10831 -2.63766
 H 0.43988 0.14593 3.11053
 H -0.47718 0.29130 -3.11002
13
bifur_IRC_Cartesians_MW_output/new_data/bifur_traj3_Cartesians_MW point 369
C -0.34091 0.56432 1.17227
 C 0.48606 0.48218 -1.16477
 C -0.07478 0.61082 0.00537
 C 0.05685 -0.39791 2.26280
 C -0.14711 -0.34802 -2.26757
 F -1.22692 1.48560 1.56720
 F 1.70111 1.16337 -1.55189
 H -0.83015 -0.99166 2.58401
 H -0.99035 -0.85565 -1.88106
 H 0.79036 -1.06064 1.92328
 H 0.60783 -1.10810 -2.65016
 H 0.44253 0.15517 3.11736
 H -0.47452 0.30053 -3.11685
13
bifur_IRC_Cartesians_MW_output/new_data/bifur_traj3_Cartesians_MW point 370
C -0.34071 0.56041 1.17494
 C 0.48609 0.47828 -1.16744
 C -0.06941 0.59952 0.00536
 C 0.05727 -0.39580 2.27229
 C -0.14665 -0.34592 -2.27706
 F -1.23132 1.48217 1.56410
 F 1.69609 1.16000 -1.54878
 H -0.83008 -0.98983 2.59851
 H -0.99024 -0.85385 -1.89571
 H 0.78888 -1.06047 1.93545
 H 0.60638 -1.10792 -2.66218
 H 0.44528 0.16405 3.12421
 H -0.47158 0.30937 -3.12370
13
bifur_IRC_Cartesians_MW_output/new_data/bifur_traj3_Cartesians_MW point 371
C -0.34035 0.55663 1.17797
 C 0.48600 0.47454 -1.17048
 C -0.06297 0.58834 0.00536
 C 0.05767 -0.39368 2.28180
 C -0.14615 -0.34383 -2.28657
 F -1.23587 1.47867 1.56173
 F 1.68997 1.15667 -1.54641
 H -0.83013 -0.98779 2.61291
 H -0.99020 -0.85189 -1.91049
 H 0.78727 -1.06035 1.94738
 H 0.60487 -1.10777 -2.67372
 H 0.44813 0.17261 3.13115
 H -0.46824 0.31785 -3.13064
13
bifur_IRC_Cartesians_MW_output/new_data/bifur_traj3_Cartesians_MW point 372
C -0.33978 0.55304 1.18138
 C 0.48574 0.47103 -1.17389
 C -0.05543 0.57742 0.00535
 C 0.05803 -0.39159 2.29123
 C -0.14558 -0.34178 -2.29600
 F -1.24037 1.47510 1.56018
 F 1.68257 1.15343 -1.54488
 H -0.83034 -0.98553 2.62700
 H -0.99024 -0.84976 -1.92528
 H 0.78555 -1.06027 1.95895
 H 0.60332 -1.10766 -2.68457
 H 0.45100 0.18074 3.13812
 H -0.46446 0.32583 -3.13760
13
bifur_IRC_Cartesians_MW_output/new_data/bifur_traj3_Cartesians_MW point 373
C -0.33900 0.54968 1.18505
 C 0.48529 0.46780 -1.17758
 C -0.04703 0.56698 0.00534
 C 0.05835 -0.38955 2.30039
 C -0.14496 -0.33982 -2.30515
 F -1.24459 1.47154 1.55944
 F 1.67398 1.15036 -1.54417
 H -0.83068 -0.98311 2.64047
 H -0.99034 -0.84754 -1.93980
 H 0.78373 -1.06025 1.96999
 H 0.60177 -1.10756 -2.69452
 H 0.45379 0.18829 3.14495
 H -0.46031 0.33317 -3.14442
13
bifur_IRC_Cartesians_MW_output/new_data/bifur_traj3_Cartesians_MW point 374
C -0.33802 0.54654 1.18887
 C 0.48466 0.46482 -1.18142
 C -0.03813 0.55703 0.00533
 C 0.05861 -0.38758 2.30923
 C -0.14431 -0.33794 -2.31397
 F -1.24840 1.46802 1.55928
 F 1.66452 1.14748 -1.54405
 H -0.83113 -0.98059 2.65327
 H -0.99046 -0.84528 -1.95396
 H 0.78187 -1.06028 1.98052
 H 0.60025 -1.10749 -2.70364
 H 0.45643 0.19534 3.15160
 H -0.45589 0.33994 -3.15106
13
bifur_IRC_Cartesians_MW_output/new_data/bifur_traj3_Cartesians_MW point 375
C -0.33802 0.54654 1.18887
 C 0.48466 0.46482 -1.18142
 C -0.03813 0.55703 0.00533
 C 0.05861 -0.38758 2.30923
 C -0.14431 -0.33794 -2.31397
 F -1.24840 1.46802 1.55928
 F 1.66452 1.14748 -1.54405
 H -0.83113 -0.98059 2.65327
 H -0.99046 -0.84528 -1.95396
 H 0.78187 -1.06028 1.98052
 H 0.60025 -1.10749 -2.70364
 H 0.45643 0.19534 3.15160
 H -0.45589 0.33994 -3.15106
13
bifur_IRC_Cartesians_MW_output/new_data/bifur_traj3_Cartesians_MW point 376
C -0.33562 0.54034 1.19670
 C 0.48299 0.45903 -1.18929
 C -0.01977 0.53730 0.00531
 C 0.05903 -0.38363 2.32682
 C -0.14288 -0.33424 -2.33154
 F -1.25479 1.46083 1.55942
 F 1.64375 1.14190 -1.54430
 H -0.83218 -0.97540 2.67837
 H -0.99070 -0.84075 -1.98252
 H 0.77800 -1.06037 2.00162
 H 0.59728 -1.10735 -2.72116
 H 0.46135 0.20922 3.16488
 H -0.44646 0.35311 -3.16432
13
bifur_IRC_Cartesians_MW_output/new_data/bifur_traj3_Cartesians_MW point 377
C -0.33421 0.53695 1.20064
 C 0.48193 0.45589 -1.19326
 C -0.01063 0.52676 0.00529
 C 0.05921 -0.38153 2.33615
 C -0.14210 -0.33228 -2.34085
 F -1.25728 1.45696 1.55907
 F 1.63253 1.13901 -1.54401
 H -0.83271 -0.97272 2.69156
 H -0.99074 -0.83848 -1.99780
 H 0.77597 -1.06041 2.01317
 H 0.59579 -1.10724 -2.73053
 H 0.46365 0.21682 3.17188
 H -0.44142 0.36027 -3.17132
13
bifur_IRC_Cartesians_MW_output/new_data/bifur_traj3_Cartesians_MW point 378
C -0.33266 0.53324 1.20449
 C 0.48073 0.45246 -1.19714
 C -0.00190 0.51553 0.00528
 C 0.05936 -0.37929 2.34597
 C -0.14126 -0.33021 -2.35066
 F -1.25911 1.45287 1.55808
 F 1.62095 1.13600 -1.54308
 H -0.83319 -0.97006 2.70540
 H -0.99067 -0.83626 -2.01398
 H 0.77389 -1.06042 2.02572
 H 0.59431 -1.10709 -2.74066
 H 0.46579 0.22513 3.17919
 H -0.43623 0.36810 -3.17862
13
bifur_IRC_Cartesians_MW_output/new_data/bifur_traj3_Cartesians_MW point 379
C -0.33101 0.52928 1.20809
 C 0.47940 0.44880 -1.20077
 C 0.00607 0.50386 0.00526
 C 0.05949 -0.37699 2.35605
 C -0.14041 -0.32808 -2.36072
 F -1.26017 1.44866 1.55636
 F 1.60940 1.13295 -1.54142
 H -0.83361 -0.96748 2.71956
 H -0.99050 -0.83418 -2.03067
 H 0.77182 -1.06040 2.03902
 H 0.59288 -1.10690 -2.75135
 H 0.46768 0.23402 3.18662
 H -0.43105 0.37646 -3.18604
13
bifur_IRC_Cartesians_MW_output/new_data/bifur_traj3_Cartesians_MW point 380
C -0.32933 0.52519 1.21142
 C 0.47801 0.44502 -1.20413
 C 0.01324 0.49205 0.00524
 C 0.05960 -0.37467 2.36615
 C -0.13954 -0.32595 -2.37080
 F -1.26059 1.44442 1.55406
 F 1.59810 1.12992 -1.53917
 H -0.83395 -0.96504 2.73373
 H -0.99024 -0.83224 -2.04745
 H 0.76980 -1.06035 2.05270
 H 0.59154 -1.10668 -2.76232
 H 0.46934 0.24321 3.19402
 H -0.42598 0.38512 -3.19343
13
bifur_IRC_Cartesians_MW_output/new_data/bifur_traj3_Cartesians_MW point 381
C -0.32762 0.52102 1.21457
 C 0.47657 0.44116 -1.20731
 C 0.01990 0.48016 0.00521
 C 0.05969 -0.37234 2.37626
 C -0.13868 -0.32381 -2.38089
 F -1.26058 1.44017 1.55140
 F 1.58698 1.12690 -1.53656
 H -0.83426 -0.96268 2.74789
 H -0.98993 -0.83040 -2.06429
 H 0.76782 -1.06028 2.06661
 H 0.59024 -1.10644 -2.77347
 H 0.47085 0.25260 3.20138
 H -0.42099 0.39395 -3.20079
13
bifur_IRC_Cartesians_MW_output/new_data/bifur_traj3_Cartesians_MW point 382
C -0.32587 0.51677 1.21768
 C 0.47509 0.43722 -1.21046
 C 0.02640 0.46809 0.00519
 C 0.05977 -0.36998 2.38649
 C -0.13780 -0.32165 -2.39111
 F -1.26035 1.43587 1.54854
 F 1.57577 1.12386 -1.53376
 H -0.83455 -0.96034 2.76220
 H -0.98958 -0.82859 -2.08136
 H 0.76583 -1.06021 2.08079
 H 0.58896 -1.10618 -2.78481
 H 0.47229 0.26218 3.20882
 H -0.41596 0.40296 -3.20822
13
bifur_IRC_Cartesians_MW_output/new_data/bifur_traj3_Cartesians_MW point 383
C -0.32405 0.51241 1.22088
 C 0.47355 0.43319 -1.21369
 C 0.03310 0.45573 0.00517
 C 0.05985 -0.36756 2.39696
 C -0.13690 -0.31943 -2.40157
 F -1.26006 1.43145 1.54564
 F 1.56418 1.12075 -1.53091
 H -0.83485 -0.95792 2.77684
 H -0.98922 -0.82673 -2.09886
 H 0.76378 -1.06014 2.09531
 H 0.58764 -1.10592 -2.79638
 H 0.47376 0.27199 3.21643
 H -0.41078 0.41217 -3.21583
13
bifur_IRC_Cartesians_MW_output/new_data/bifur_traj3_Cartesians_MW point 384
C -0.32214 0.50795 1.22427
 C 0.47194 0.42908 -1.21711
 C 0.04028 0.44301 0.00514
 C 0.05993 -0.36506 2.40778
 C -0.13595 -0.31715 -2.41236
 F -1.25981 1.42688 1.54283
 F 1.55198 1.11755 -1.52816
 H -0.83520 -0.95538 2.79193
 H -0.98887 -0.82476 -2.11693
 H 0.76164 -1.06008 2.11024
 H 0.58627 -1.10565 -2.80822
 H 0.47530 0.28202 3.22431
 H -0.40534 0.42158 -3.22370
13
bifur_IRC_Cartesians_MW_output/new_data/bifur_traj3_Cartesians_MW point 385
C -0.32015 0.50342 1.22792
 C 0.47026 0.42492 -1.22080
 C 0.04814 0.42998 0.00512
 C 0.06001 -0.36249 2.41892
 C -0.13497 -0.31481 -2.42349
 F -1.25974 1.42216 1.54026
 F 1.53905 1.11427 -1.52566
 H -0.83561 -0.95267 2.80744
 H -0.98856 -0.82266 -2.13557
 H 0.75938 -1.06003 2.12546
 H 0.58482 -1.10540 -2.82021
 H 0.47696 0.29220 3.23247
 H -0.39961 0.43112 -3.23185
13
bifur_IRC_Cartesians_MW_output/new_data/bifur_traj3_Cartesians_MW point 386
C -0.32015 0.50342 1.22792
 C 0.47026 0.42492 -1.22080
 C 0.04814 0.42998 0.00512
 C 0.06001 -0.36249 2.41892
 C -0.13497 -0.31481 -2.42349
 F -1.25974 1.42216 1.54026
 F 1.53905 1.11427 -1.52566
 H -0.83561 -0.95267 2.80744
 H -0.98856 -0.82266 -2.13557
 H 0.75938 -1.06003 2.12546
 H 0.58482 -1.10540 -2.82021
 H 0.47696 0.29220 3.23247
 H -0.39961 0.43112 -3.23185
13
bifur_IRC_Cartesians_MW_output/new_data/bifur_traj3_Cartesians_MW point 387
C -0.31605 0.49459 1.23596
 C 0.46687 0.41684 -1.22892
 C 0.06595 0.40406 0.00507
 C 0.06019 -0.35735 2.44133
 C -0.13295 -0.31011 -2.44585
 F -1.26060 1.41261 1.53650
 F 1.51174 1.10765 -1.52205
 H -0.83662 -0.94686 2.83855
 H -0.98810 -0.81807 -2.17304
 H 0.75468 -1.06001 2.15539
 H 0.58175 -1.10495 -2.84357
 H 0.48070 0.31200 3.24900
 H -0.38757 0.44960 -3.24836
13
bifur_IRC_Cartesians_MW_output/new_data/bifur_traj3_Cartesians_MW point 388
C -0.31409 0.49054 1.24014
 C 0.46529 0.41314 -1.23314
 C 0.07545 0.39186 0.00505
 C 0.06030 -0.35491 2.45200
 C -0.13197 -0.30788 -2.45651
 F -1.26163 1.40806 1.53543
 F 1.49817 1.10449 -1.52105
 H -0.83721 -0.94391 2.85335
 H -0.98798 -0.81571 -2.19086
 H 0.75235 -1.06004 2.16926
 H 0.58020 -1.10477 -2.85432
 H 0.48273 0.32108 3.25694
 H -0.38162 0.45806 -3.25630
13
bifur_IRC_Cartesians_MW_output/new_data/bifur_traj3_Cartesians_MW point 389
C -0.31222 0.48675 1.24434
 C 0.46380 0.40969 -1.23737
 C 0.08512 0.38027 0.00502
 C 0.06040 -0.35258 2.46221
 C -0.13104 -0.30575 -2.46669
 F -1.26299 1.40370 1.53481
 F 1.48492 1.10146 -1.52051
 H -0.83782 -0.94099 2.86751
 H -0.98792 -0.81334 -2.20787
 H 0.75008 -1.06009 2.18231
 H 0.57867 -1.10463 -2.86440
 H 0.48481 0.32956 3.26458
 H -0.37581 0.46594 -3.26392
13
bifur_IRC_Cartesians_MW_output/new_data/bifur_traj3_Cartesians_MW point 390
C -0.31039 0.48315 1.24857
 C 0.46236 0.40642 -1.24163
 C 0.09496 0.36914 0.00500
 C 0.06051 -0.35033 2.47209
 C -0.13012 -0.30370 -2.47655
 F -1.26458 1.39948 1.53455
 F 1.47180 1.09852 -1.52033
 H -0.83845 -0.93808 2.88118
 H -0.98792 -0.81096 -2.22432
 H 0.74785 -1.06015 2.19475
 H 0.57714 -1.10450 -2.87398
 H 0.48692 0.33759 3.27200
 H -0.37008 0.47341 -3.27133
13
bifur_IRC_Cartesians_MW_output/new_data/bifur_traj3_Cartesians_MW point 391
C -0.30855 0.47968 1.25288
 C 0.46091 0.40328 -1.24598
 C 0.10508 0.35826 0.00498
 C 0.06062 -0.34812 2.48179
 C -0.12921 -0.30169 -2.48623
 F -1.26625 1.39531 1.53461
 F 1.45850 1.09565 -1.52048
 H -0.83913 -0.93513 2.89458
 H -0.98794 -0.80854 -2.24051
 H 0.74560 -1.06023 2.20685
 H 0.57562 -1.10439 -2.88318
 H 0.48906 0.34534 3.27932
 H -0.36430 0.48058 -3.27865
13
bifur_IRC_Cartesians_MW_output/new_data/bifur_traj3_Cartesians_MW point 392
C -0.30661 0.47629 1.25733
 C 0.45938 0.40025 -1.25047
 C 0.11564 0.34753 0.00496
 C 0.06070 -0.34593 2.49144
 C -0.12827 -0.29970 -2.49585
 F -1.26784 1.39112 1.53503
 F 1.44465 1.09283 -1.52098
 H -0.83987 -0.93209 2.90780
 H -0.98800 -0.80607 -2.25667
 H 0.74331 -1.06034 2.21877
 H 0.57408 -1.10429 -2.89205
 H 0.49118 0.35288 3.28663
 H -0.35833 0.48751 -3.28594
13
bifur_IRC_Cartesians_MW_output/new_data/bifur_traj3_Cartesians_MW point 393
C -0.30451 0.47299 1.26196
 C 0.45770 0.39733 -1.25514
 C 0.12672 0.33694 0.00494
 C 0.06076 -0.34375 2.50103
 C -0.12728 -0.29774 -2.50542
 F -1.26917 1.38688 1.53585
 F 1.42993 1.09009 -1.52190
 H -0.84070 -0.92894 2.92078
 H -0.98808 -0.80354 -2.27288
 H 0.74094 -1.06047 2.23057
 H 0.57254 -1.10420 -2.90051
 H 0.49323 0.36022 3.29394
 H -0.35208 0.49418 -3.29324
13
bifur_IRC_Cartesians_MW_output/new_data/bifur_traj3_Cartesians_MW point 394
C -0.30218 0.46982 1.26674
 C 0.45582 0.39459 -1.25997
 C 0.13829 0.32663 0.00491
 C 0.06076 -0.34159 2.51046
 C -0.12625 -0.29583 -2.51482
 F -1.27001 1.38261 1.53713
 F 1.41423 1.08748 -1.52328
 H -0.84163 -0.92568 2.93334
 H -0.98817 -0.80097 -2.28900
 H 0.73850 -1.06064 2.24213
 H 0.57103 -1.10413 -2.90836
 H 0.49514 0.36723 3.30118
 H -0.34551 0.50047 -3.30046
13
bifur_IRC_Cartesians_MW_output/new_data/bifur_traj3_Cartesians_MW point 395
C -0.29965 0.46683 1.27159
 C 0.45373 0.39207 -1.26486
 C 0.15012 0.31677 0.00489
 C 0.06069 -0.33950 2.51957
 C -0.12517 -0.29401 -2.52389
 F -1.27020 1.37837 1.53882
 F 1.39768 1.08508 -1.52510
 H -0.84264 -0.92237 2.94519
 H -0.98827 -0.79841 -2.30478
 H 0.73602 -1.06085 2.25329
 H 0.56957 -1.10406 -2.91545
 H 0.49681 0.37382 3.30820
 H -0.33870 0.50625 -3.30747
13
bifur_IRC_Cartesians_MW_output/new_data/bifur_traj3_Cartesians_MW point 396
C -0.29692 0.46403 1.27639
 C 0.45145 0.38978 -1.26972
 C 0.16195 0.30744 0.00486
 C 0.06057 -0.33749 2.52826
 C -0.12406 -0.29229 -2.53255
 F -1.26964 1.37421 1.54082
 F 1.38052 1.08289 -1.52723
 H -0.84372 -0.91907 2.95624
 H -0.98836 -0.79592 -2.32008
 H 0.73355 -1.06108 2.26400
 H 0.56820 -1.10400 -2.92175
 H 0.49821 0.37998 3.31495
 H -0.33176 0.51153 -3.31420
13
bifur_IRC_Cartesians_MW_output/new_data/bifur_traj3_Cartesians_MW point 397
C -0.29692 0.46403 1.27639
 C 0.45145 0.38978 -1.26972
 C 0.16195 0.30744 0.00486
 C 0.06057 -0.33749 2.52826
 C -0.12406 -0.29229 -2.53255
 F -1.26964 1.37421 1.54082
 F 1.38052 1.08289 -1.52723
 H -0.84372 -0.91907 2.95624
 H -0.98836 -0.79592 -2.32008
 H 0.73355 -1.06108 2.26400
 H 0.56820 -1.10400 -2.92175
 H 0.49821 0.37998 3.31495
 H -0.33176 0.51153 -3.31420
13
bifur_IRC_Cartesians_MW_output/new_data/bifur_traj3_Cartesians_MW point 398
C -0.29087 0.45871 1.28577
 C 0.44627 0.38561 -1.27921
 C 0.18514 0.28980 0.00479
 C 0.06013 -0.33363 2.54480
 C -0.12172 -0.28909 -2.54900
 F -1.26596 1.36594 1.54509
 F 1.34449 1.07905 -1.53179
 H -0.84600 -0.91252 2.97653
 H -0.98843 -0.79120 -2.34989
 H 0.72861 -1.06159 2.28487
 H 0.56572 -1.10386 -2.93272
 H 0.50007 0.39160 3.32782
 H -0.31744 0.52118 -3.32704
13
bifur_IRC_Cartesians_MW_output/new_data/bifur_traj3_Cartesians_MW point 399
C -0.28746 0.45604 1.29034
 C 0.44329 0.38358 -1.28385
 C 0.19643 0.28111 0.00475
 C 0.05981 -0.33170 2.55294
 C -0.12047 -0.28754 -2.55710
 F -1.26254 1.36170 1.54710
 F 1.32528 1.07733 -1.53396
 H -0.84720 -0.90925 2.98614
 H -0.98837 -0.78897 -2.36494
 H 0.72609 -1.06187 2.29556
 H 0.56461 -1.10376 -2.93778
 H 0.50048 0.39743 3.33415
 H -0.30993 0.52590 -3.33336
13
bifur_IRC_Cartesians_MW_output/new_data/bifur_traj3_Cartesians_MW point 400
C -0.28373 0.45327 1.29481
 C 0.43997 0.38153 -1.28839
 C 0.20744 0.27234 0.00471
 C 0.05940 -0.32974 2.56111
 C -0.11914 -0.28600 -2.56522
 F -1.25781 1.35732 1.54889
 F 1.30508 1.07574 -1.53592
 H -0.84843 -0.90597 2.99553
 H -0.98822 -0.78685 -2.38032
 H 0.72352 -1.06215 2.30669
 H 0.56359 -1.10363 -2.94269
 H 0.50047 0.40345 3.34048
 H -0.30212 0.53068 -3.33967
13
bifur_IRC_Cartesians_MW_output/new_data/bifur_traj3_Cartesians_MW point 401
C -0.27969 0.45041 1.29914
 C 0.43631 0.37945 -1.29280
 C 0.21805 0.26350 0.00466
 C 0.05890 -0.32776 2.56929
 C -0.11773 -0.28447 -2.57335
 F -1.25168 1.35282 1.55038
 F 1.28395 1.07427 -1.53760
 H -0.84969 -0.90271 3.00466
 H -0.98797 -0.78484 -2.39599
 H 0.72090 -1.06243 2.31826
 H 0.56267 -1.10346 -2.94748
 H 0.50001 0.40967 3.34679
 H -0.29404 0.53555 -3.34596
13
bifur_IRC_Cartesians_MW_output/new_data/bifur_traj3_Cartesians_MW point 402
C -0.27537 0.44748 1.30330
 C 0.43237 0.37734 -1.29704
 C 0.22817 0.25463 0.00461
 C 0.05833 -0.32576 2.57744
 C -0.11627 -0.28297 -2.58144
 F -1.24428 1.34823 1.55155
 F 1.26211 1.07292 -1.53896
 H -0.85095 -0.89949 3.01351
 H -0.98761 -0.78298 -2.41186
 H 0.71828 -1.06272 2.33020
 H 0.56186 -1.10327 -2.95215
 H 0.49912 0.41607 3.35304
 H -0.28576 0.54050 -3.35220
13
bifur_IRC_Cartesians_MW_output/new_data/bifur_traj3_Cartesians_MW point 403
C -0.27084 0.44447 1.30730
 C 0.42820 0.37521 -1.30113
 C 0.23782 0.24575 0.00456
 C 0.05770 -0.32376 2.58554
 C -0.11475 -0.28148 -2.58949
 F -1.23583 1.34357 1.55242
 F 1.23977 1.07169 -1.54003
 H -0.85222 -0.89632 3.02212
 H -0.98718 -0.78124 -2.42786
 H 0.71564 -1.06300 2.34244
 H 0.56114 -1.10304 -2.95673
 H 0.49788 0.42262 3.35923
 H -0.27735 0.54553 -3.35837
13
bifur_IRC_Cartesians_MW_output/new_data/bifur_traj3_Cartesians_MW point 404
C -0.26614 0.44139 1.31116
 C 0.42384 0.37305 -1.30508
 C 0.24709 0.23683 0.00450
 C 0.05702 -0.32174 2.59364
 C -0.11320 -0.28001 -2.59753
 F -1.22653 1.33886 1.55303
 F 1.21704 1.07052 -1.54084
 H -0.85349 -0.89319 3.03057
 H -0.98667 -0.77959 -2.44400
 H 0.71300 -1.06328 2.35496
 H 0.56050 -1.10280 -2.96128
 H 0.49636 0.42932 3.36538
 H -0.26883 0.55064 -3.36451
13
bifur_IRC_Cartesians_MW_output/new_data/bifur_traj3_Cartesians_MW point 405
C -0.26131 0.43824 1.31492
 C 0.41934 0.37083 -1.30894
 C 0.25608 0.22782 0.00444
 C 0.05630 -0.31970 2.60178
 C -0.11162 -0.27853 -2.60561
 F -1.21657 1.33407 1.55341
 F 1.19395 1.06940 -1.54143
 H -0.85475 -0.89009 3.03898
 H -0.98610 -0.77802 -2.46034
 H 0.71035 -1.06355 2.36777
 H 0.55990 -1.10253 -2.96587
 H 0.49463 0.43619 3.37155
 H -0.26020 0.55587 -3.37067
13
bifur_IRC_Cartesians_MW_output/new_data/bifur_traj3_Cartesians_MW point 406
C -0.25636 0.43501 1.31862
 C 0.41472 0.36856 -1.31273
 C 0.26487 0.21868 0.00438
 C 0.05555 -0.31764 2.61000
 C -0.11000 -0.27703 -2.61376
 F -1.20609 1.32921 1.55359
 F 1.17055 1.06830 -1.54181
 H -0.85601 -0.88700 3.04740
 H -0.98549 -0.77649 -2.47690
 H 0.70769 -1.06382 2.38087
 H 0.55934 -1.10225 -2.97055
 H 0.49273 0.44323 3.37775
 H -0.25148 0.56123 -3.37685
13
bifur_IRC_Cartesians_MW_output/new_data/bifur_traj3_Cartesians_MW point 407
C -0.25134 0.43171 1.32226
 C 0.41001 0.36624 -1.31646
 C 0.27345 0.20943 0.00432
 C 0.05478 -0.31555 2.61828
 C -0.10837 -0.27553 -2.62198
 F -1.19523 1.32431 1.55358
 F 1.14698 1.06721 -1.54201
 H -0.85726 -0.88392 3.05586
 H -0.98484 -0.77501 -2.49363
 H 0.70501 -1.06409 2.39420
 H 0.55880 -1.10195 -2.97533
 H 0.49071 0.45043 3.38399
 H -0.24271 0.56673 -3.38308
13
bifur_IRC_Cartesians_MW_output/new_data/bifur_traj3_Cartesians_MW point 408
C -0.25133 0.43171 1.32226
 C 0.41001 0.36624 -1.31646
 C 0.27345 0.20943 0.00432
 C 0.05478 -0.31555 2.61828
 C -0.10837 -0.27553 -2.62198
 F -1.19523 1.32431 1.55358
 F 1.14698 1.06721 -1.54201
 H -0.85726 -0.88392 3.05586
 H -0.98484 -0.77501 -2.49363
 H 0.70501 -1.06409 2.39420
 H 0.55880 -1.10195 -2.97533
 H 0.49071 0.45043 3.38399
 H -0.24271 0.56673 -3.38308
13
bifur_IRC_Cartesians_MW_output/new_data/bifur_traj3_Cartesians_MW point 409
C -0.24144 0.42508 1.32918
 C 0.40072 0.36153 -1.32357
 C 0.28963 0.19104 0.00420
 C 0.05326 -0.31142 2.63463
 C -0.10516 -0.27255 -2.63822
 F -1.17337 1.31463 1.55302
 F 1.10092 1.06505 -1.54186
 H -0.85966 -0.87798 3.07260
 H -0.98349 -0.77222 -2.52668
 H 0.69979 -1.06459 2.42081
 H 0.55781 -1.10134 -2.98505
 H 0.48657 0.46492 3.39625
 H -0.22557 0.57784 -3.39531
13
bifur_IRC_Cartesians_MW_output/new_data/bifur_traj3_Cartesians_MW point 410
C -0.23686 0.42190 1.33230
 C 0.39641 0.35924 -1.32678
 C 0.29686 0.18230 0.00414
 C 0.05255 -0.30947 2.64236
 C -0.10367 -0.27113 -2.64589
 F -1.16313 1.31010 1.55246
 F 1.07972 1.06400 -1.54149
 H -0.86074 -0.87527 3.08060
 H -0.98282 -0.77096 -2.54223
 H 0.69738 -1.06480 2.43346
 H 0.55735 -1.10104 -2.98988
 H 0.48462 0.47189 3.40201
 H -0.21767 0.58325 -3.40106
13
bifur_IRC_Cartesians_MW_output/new_data/bifur_traj3_Cartesians_MW point 411
C -0.23268 0.41886 1.33514
 C 0.39246 0.35701 -1.32970
 C 0.30335 0.17399 0.00409
 C 0.05192 -0.30764 2.64965
 C -0.10230 -0.26979 -2.65313
 F -1.15372 1.30587 1.55170
 F 1.06035 1.06297 -1.54090
 H -0.86169 -0.87278 3.08826
 H -0.98219 -0.76981 -2.55680
 H 0.69517 -1.06498 2.44540
 H 0.55692 -1.10075 -2.99468
 H 0.48284 0.47856 3.40743
 H -0.21043 0.58849 -3.40647
13
bifur_IRC_Cartesians_MW_output/new_data/bifur_traj3_Cartesians_MW point 412
C -0.22888 0.41593 1.33770
 C 0.38889 0.35483 -1.33234
 C 0.30913 0.16607 0.00404
 C 0.05135 -0.30591 2.65656
 C -0.10105 -0.26850 -2.66000
 F -1.14518 1.30194 1.55072
 F 1.04279 1.06192 -1.54007
 H -0.86253 -0.87052 3.09568
 H -0.98159 -0.76876 -2.57048
 H 0.69313 -1.06513 2.45672
 H 0.55651 -1.10048 -2.99951
 H 0.48126 0.48498 3.41254
 H -0.20383 0.59362 -3.41157
13
bifur_IRC_Cartesians_MW_output/new_data/bifur_traj3_Cartesians_MW point 413
C -0.22542 0.41308 1.34005
 C 0.38562 0.35265 -1.33475
 C 0.31433 0.15835 0.00400
 C 0.05085 -0.30424 2.66324
 C -0.09989 -0.26724 -2.66663
 F -1.13740 1.29822 1.54951
 F 1.02674 1.06083 -1.53900
 H -0.86327 -0.86844 3.10302
 H -0.98100 -0.76778 -2.58354
 H 0.69124 -1.06526 2.46762
 H 0.55610 -1.10021 -3.00449
 H 0.47986 0.49129 3.41745
 H -0.19776 0.59874 -3.41648
13
bifur_IRC_Cartesians_MW_output/new_data/bifur_traj3_Cartesians_MW point 414
C -0.22221 0.41023 1.34223
 C 0.38260 0.35042 -1.33699
 C 0.31909 0.15070 0.00396
 C 0.05040 -0.30261 2.66981
 C -0.09881 -0.26598 -2.67317
 F -1.13024 1.29464 1.54806
 F 1.01187 1.05969 -1.53766
 H -0.86392 -0.86649 3.11043
 H -0.98044 -0.76685 -2.59624
 H 0.68946 -1.06535 2.47832
 H 0.55568 -1.09994 -3.00971
 H 0.47863 0.49759 3.42226
 H -0.19209 0.60395 -3.42128
13
bifur_IRC_Cartesians_MW_output/new_data/bifur_traj3_Cartesians_MW point 415
C -0.21921 0.40734 1.34430
 C 0.37977 0.34811 -1.33911
 C 0.32350 0.14298 0.00392
 C 0.04999 -0.30098 2.67640
 C -0.09778 -0.26470 -2.67973
 F -1.12360 1.29113 1.54636
 F 0.99790 1.05846 -1.53608
 H -0.86449 -0.86463 3.11804
 H -0.97987 -0.76595 -2.60881
 H 0.68774 -1.06542 2.48899
 H 0.55524 -1.09968 -3.01526
 H 0.47754 0.50400 3.42706
 H -0.18672 0.60933 -3.42607
13
bifur_IRC_Cartesians_MW_output/new_data/bifur_traj3_Cartesians_MW point 416
C -0.21638 0.40439 1.34628
 C 0.37710 0.34571 -1.34115
 C 0.32765 0.13512 0.00388
 C 0.04962 -0.29934 2.68306
 C -0.09679 -0.26339 -2.68636
 F -1.11737 1.28767 1.54442
 F 0.98463 1.05715 -1.53424
 H -0.86501 -0.86283 3.12590
 H -0.97931 -0.76506 -2.62135
 H 0.68608 -1.06547 2.49972
 H 0.55479 -1.09941 -3.02115
 H 0.47658 0.51055 3.43189
 H -0.18157 0.61491 -3.43090
13
bifur_IRC_Cartesians_MW_output/new_data/bifur_traj3_Cartesians_MW point 417
C -0.21368 0.40139 1.34820
 C 0.37455 0.34322 -1.34311
 C 0.33157 0.12713 0.00385
 C 0.04929 -0.29769 2.68980
 C -0.09584 -0.26206 -2.69307
 F -1.11151 1.28423 1.54227
 F 0.97195 1.05576 -1.53219
 H -0.86547 -0.86110 3.13401
 H -0.97874 -0.76419 -2.63392
 H 0.68445 -1.06549 2.51055
 H 0.55431 -1.09914 -3.02737
 H 0.47573 0.51724 3.43676
 H -0.17661 0.62069 -3.43577
13
bifur_IRC_Cartesians_MW_output/new_data/bifur_traj3_Cartesians_MW point 418
C -0.21110 0.39833 1.35003
 C 0.37212 0.34067 -1.34500
 C 0.33526 0.11905 0.00381
 C 0.04898 -0.29603 2.69659
 C -0.09491 -0.26071 -2.69982
 F -1.10591 1.28082 1.53992
 F 0.95978 1.05431 -1.52993
 H -0.86588 -0.85941 3.14228
 H -0.97818 -0.76333 -2.64646
 H 0.68287 -1.06551 2.52142
 H 0.55383 -1.09886 -3.03384
 H 0.47496 0.52405 3.44164
 H -0.17182 0.62661 -3.44065
13
bifur_IRC_Cartesians_MW_output/new_data/bifur_traj3_Cartesians_MW point 419
C -0.21110 0.39833 1.35003
 C 0.37212 0.34067 -1.34500
 C 0.33526 0.11905 0.00381
 C 0.04898 -0.29603 2.69659
 C -0.09491 -0.26071 -2.69982
 F -1.10591 1.28082 1.53992
 F 0.95978 1.05431 -1.52993
 H -0.86588 -0.85941 3.14228
 H -0.97818 -0.76333 -2.64646
 H 0.68287 -1.06551 2.52142
 H 0.55383 -1.09886 -3.03384
 H 0.47496 0.52405 3.44164
 H -0.17182 0.62661 -3.44065
13
bifur_IRC_Cartesians_MW_output/new_data/bifur_traj3_Cartesians_MW point 420
C -0.20608 0.39211 1.35345
 C 0.36737 0.33541 -1.34851
 C 0.34186 0.10271 0.00375
 C 0.04839 -0.29271 2.71020
 C -0.09310 -0.25798 -2.71339
 F -1.09476 1.27406 1.53465
 F 0.93639 1.05135 -1.52483
 H -0.86661 -0.85621 3.15904
 H -0.97699 -0.76173 -2.67152
 H 0.67979 -1.06549 2.54341
 H 0.55289 -1.09829 -3.04725
 H 0.47341 0.53796 3.45139
 H -0.16255 0.63880 -3.45039
13
bifur_IRC_Cartesians_MW_output/new_data/bifur_traj3_Cartesians_MW point 421
C -0.20346 0.38887 1.35502
 C 0.36487 0.33268 -1.35013
 C 0.34475 0.09436 0.00371
 C 0.04806 -0.29102 2.71711
 C -0.09216 -0.25659 -2.72027
 F -1.08853 1.27059 1.53164
 F 0.92448 1.04989 -1.52191
 H -0.86695 -0.85465 3.16748
 H -0.97633 -0.76102 -2.68432
 H 0.67824 -1.06547 2.55480
 H 0.55247 -1.09798 -3.05415
 H 0.47242 0.54519 3.45630
 H -0.15786 0.64513 -3.45530
13
bifur_IRC_Cartesians_MW_output/new_data/bifur_traj3_Cartesians_MW point 422
C -0.20059 0.38550 1.35650
 C 0.36211 0.32986 -1.35166
 C 0.34733 0.08578 0.00367
 C 0.04767 -0.28927 2.72416
 C -0.09117 -0.25519 -2.72729
 F -1.08127 1.26699 1.52832
 F 0.91184 1.04847 -1.51868
 H -0.86730 -0.85309 3.17594
 H -0.97558 -0.76038 -2.69756
 H 0.67665 -1.06545 2.56674
 H 0.55211 -1.09764 -3.06115
 H 0.47112 0.55274 3.46129
 H -0.15293 0.65168 -3.46029
13
bifur_IRC_Cartesians_MW_output/new_data/bifur_traj3_Cartesians_MW point 423
C -0.19737 0.38197 1.35788
 C 0.35898 0.32696 -1.35310
 C 0.34959 0.07697 0.00363
 C 0.04719 -0.28746 2.73136
 C -0.09008 -0.25377 -2.73446
 F -1.07255 1.26319 1.52466
 F 0.89806 1.04715 -1.51513
 H -0.86768 -0.85151 3.18432
 H -0.97472 -0.75986 -2.71135
 H 0.67500 -1.06544 2.57934
 H 0.55185 -1.09726 -3.06816
 H 0.46936 0.56062 3.46636
 H -0.14765 0.65844 -3.46536
13
bifur_IRC_Cartesians_MW_output/new_data/bifur_traj3_Cartesians_MW point 424
C -0.19375 0.37832 1.35915
 C 0.35544 0.32401 -1.35444
 C 0.35153 0.06801 0.00358
 C 0.04662 -0.28561 2.73864
 C -0.08889 -0.25235 -2.74170
 F -1.06224 1.25921 1.52071
 F 0.88304 1.04595 -1.51130
 H -0.86810 -0.84992 3.19249
 H -0.97375 -0.75944 -2.72560
 H 0.67327 -1.06543 2.59252
 H 0.55169 -1.09684 -3.07506
 H 0.46710 0.56877 3.47147
 H -0.14198 0.66533 -3.47046
13
bifur_IRC_Cartesians_MW_output/new_data/bifur_traj3_Cartesians_MW point 425
C -0.18979 0.37458 1.36033
 C 0.35156 0.32105 -1.35570
 C 0.35322 0.05898 0.00353
 C 0.04595 -0.28373 2.74596
 C -0.08762 -0.25095 -2.74898
 F -1.05057 1.25509 1.51656
 F 0.86694 1.04489 -1.50728
 H -0.86856 -0.84832 3.20042
 H -0.97268 -0.75913 -2.74021
 H 0.67148 -1.06543 2.60614
 H 0.55163 -1.09639 -3.08179
 H 0.46442 0.57710 3.47657
 H -0.13597 0.67228 -3.47556
13
bifur_IRC_Cartesians_MW_output/new_data/bifur_traj3_Cartesians_MW point 426
C -0.18555 0.37076 1.36149
 C 0.34739 0.31806 -1.35693
 C 0.35480 0.04984 0.00347
 C 0.04522 -0.28182 2.75334
 C -0.08628 -0.24955 -2.75632
 F -1.03786 1.25083 1.51228
 F 0.84989 1.04391 -1.50314
 H -0.86907 -0.84668 3.20823
 H -0.97154 -0.75888 -2.75516
 H 0.66964 -1.06544 2.62015
 H 0.55163 -1.09592 -3.08841
 H 0.46141 0.58559 3.48172
 H -0.12966 0.67929 -3.48071
13
bifur_IRC_Cartesians_MW_output/new_data/bifur_traj3_Cartesians_MW point 427
C -0.18107 0.36683 1.36267
 C 0.34297 0.31501 -1.35820
 C 0.35643 0.04048 0.00341
 C 0.04443 -0.27985 2.76091
 C -0.08488 -0.24812 -2.76384
 F -1.02435 1.24642 1.50790
 F 0.83192 1.04296 -1.49891
 H -0.86961 -0.84497 3.21610
 H -0.97035 -0.75864 -2.77060
 H 0.66771 -1.06546 2.63462
 H 0.55166 -1.09543 -3.09507
 H 0.45817 0.59431 3.48699
 H -0.12304 0.68645 -3.48598
13
bifur_IRC_Cartesians_MW_output/new_data/bifur_traj3_Cartesians_MW point 428
C -0.17635 0.36276 1.36394
 C 0.33833 0.31187 -1.35955
 C 0.35822 0.03077 0.00335
 C 0.04360 -0.27780 2.76878
 C -0.08340 -0.24664 -2.77166
 F -1.01014 1.24180 1.50341
 F 0.81297 1.04199 -1.49459
 H -0.87020 -0.84317 3.22423
 H -0.96911 -0.75838 -2.78670
 H 0.66569 -1.06548 2.64967
 H 0.55169 -1.09492 -3.10190
 H 0.45476 0.60336 3.49248
 H -0.11607 0.69384 -3.49147
13
bifur_IRC_Cartesians_MW_output/new_data/bifur_traj3_Cartesians_MW point 429
C -0.17138 0.35851 1.36532
 C 0.33345 0.30859 -1.36102
 C 0.36026 0.02059 0.00328
 C 0.04273 -0.27565 2.77704
 C -0.08184 -0.24508 -2.77987
 F -0.99529 1.23695 1.49881
 F 0.79297 1.04098 -1.49016
 H -0.87083 -0.84125 3.23277
 H -0.96783 -0.75808 -2.80360
 H 0.66356 -1.06551 2.66543
 H 0.55172 -1.09439 -3.10901
 H 0.45120 0.61280 3.49826
 H -0.10871 0.70155 -3.49724
13
bifur_IRC_Cartesians_MW_output/new_data/bifur_traj3_Cartesians_MW point 430
C -0.17138 0.35851 1.36532
 C 0.33345 0.30859 -1.36102
 C 0.36026 0.02059 0.00328
 C 0.04273 -0.27565 2.77704
 C -0.08184 -0.24508 -2.77987
 F -0.99529 1.23695 1.49881
 F 0.79296 1.04098 -1.49016
 H -0.87083 -0.84125 3.23277
 H -0.96783 -0.75808 -2.80360
 H 0.66356 -1.06551 2.66543
 H 0.55172 -1.09439 -3.10901
 H 0.45120 0.61280 3.49826
 H -0.10870 0.70155 -3.49724
13
bifur_IRC_Cartesians_MW_output/new_data/bifur_traj3_Cartesians_MW point 431
C -0.16081 0.34937 1.36850
 C 0.32307 0.30153 -1.36440
 C 0.36520 -0.00144 0.00314
 C 0.04090 -0.27099 2.79498
 C -0.07851 -0.24170 -2.79769
 F -0.96411 1.22650 1.48919
 F 0.74998 1.03870 -1.48090
 H -0.87222 -0.83703 3.25147
 H -0.96512 -0.75731 -2.84012
 H 0.65892 -1.06559 2.69928
 H 0.55168 -1.09327 -3.12445
 H 0.44384 0.63310 3.51083
 H -0.09284 0.71815 -3.50981
13
bifur_IRC_Cartesians_MW_output/new_data/bifur_traj3_Cartesians_MW point 432
C -0.15543 0.34455 1.37027
 C 0.31781 0.29776 -1.36627
 C 0.36806 -0.01318 0.00307
 C 0.04000 -0.26852 2.80456
 C -0.07680 -0.23988 -2.80722
 F -0.94856 1.22102 1.48420
 F 0.72788 1.03736 -1.47609
 H -0.87292 -0.83478 3.26169
 H -0.96375 -0.75682 -2.85939
 H 0.65649 -1.06563 2.71703
 H 0.55158 -1.09269 -3.13287
 H 0.44027 0.64381 3.51756
 H -0.08463 0.72700 -3.51654
13
bifur_IRC_Cartesians_MW_output/new_data/bifur_traj3_Cartesians_MW point 433
C -0.15034 0.33972 1.37210
 C 0.31284 0.29392 -1.36820
 C 0.37105 -0.02505 0.00300
 C 0.03917 -0.26605 2.81425
 C -0.07514 -0.23801 -2.81686
 F -0.93412 1.21562 1.47923
 F 0.70670 1.03588 -1.47129
 H -0.87358 -0.83255 3.27233
 H -0.96245 -0.75624 -2.87858
 H 0.65409 -1.06565 2.73466
 H 0.55140 -1.09214 -3.14166
 H 0.43706 0.65457 3.52438
 H -0.07668 0.73598 -3.52336
13
bifur_IRC_Cartesians_MW_output/new_data/bifur_traj3_Cartesians_MW point 434
C -0.14575 0.33501 1.37394
 C 0.30838 0.29010 -1.37012
 C 0.37408 -0.03674 0.00294
 C 0.03846 -0.26363 2.82382
 C -0.07363 -0.23615 -2.82638
 F -0.92150 1.21045 1.47438
 F 0.68733 1.03424 -1.46660
 H -0.87414 -0.83040 3.28320
 H -0.96125 -0.75558 -2.89714
 H 0.65182 -1.06564 2.75164
 H 0.55111 -1.09161 -3.15070
 H 0.43440 0.66507 3.53112
 H -0.06932 0.74489 -3.53009
13
bifur_IRC_Cartesians_MW_output/new_data/bifur_traj3_Cartesians_MW point 435
C -0.14172 0.33044 1.37578
 C 0.30448 0.28632 -1.37204
 C 0.37716 -0.04822 0.00289
 C 0.03788 -0.26129 2.83321
 C -0.07225 -0.23429 -2.83572
 F -0.91081 1.20557 1.46971
 F 0.66989 1.03245 -1.46206
 H -0.87462 -0.82835 3.29427
 H -0.96017 -0.75484 -2.91497
 H 0.64969 -1.06561 2.76787
 H 0.55072 -1.09113 -3.15995
 H 0.43233 0.67528 3.53774
 H -0.06259 0.75369 -3.53671
13
bifur_IRC_Cartesians_MW_output/new_data/bifur_traj3_Cartesians_MW point 436
C -0.13813 0.32596 1.37768
 C 0.30103 0.28253 -1.37400
 C 0.38039 -0.05963 0.00284
 C 0.03742 -0.25899 2.84256
 C -0.07098 -0.23241 -2.84504
 F -0.90181 1.20087 1.46516
 F 0.65399 1.03049 -1.45763
 H -0.87502 -0.82636 3.30567
 H -0.95920 -0.75401 -2.93235
 H 0.64765 -1.06557 2.78359
 H 0.55022 -1.09069 -3.16949
 H 0.43078 0.68531 3.54434
 H -0.05633 0.76248 -3.54331
13
bifur_IRC_Cartesians_MW_output/new_data/bifur_traj3_Cartesians_MW point 437
C -0.13486 0.32148 1.37967
 C 0.29791 0.27868 -1.37606
 C 0.38388 -0.07117 0.00279
 C 0.03704 -0.25667 2.85204
 C -0.06978 -0.23049 -2.85449
 F -0.89414 1.19625 1.46071
 F 0.63906 1.02835 -1.45328
 H -0.87538 -0.82435 3.31755
 H -0.95831 -0.75306 -2.94966
 H 0.64564 -1.06550 2.79913
 H 0.54961 -1.09026 -3.17943
 H 0.42968 0.69535 3.55106
 H -0.05036 0.77139 -3.55003
13
bifur_IRC_Cartesians_MW_output/new_data/bifur_traj3_Cartesians_MW point 438
C -0.13180 0.31695 1.38183
 C 0.29501 0.27474 -1.37827
 C 0.38776 -0.08298 0.00275
 C 0.03674 -0.25432 2.86178
 C -0.06862 -0.22850 -2.86420
 F -0.88750 1.19162 1.45635
 F 0.62462 1.02604 -1.44902
 H -0.87571 -0.82229 3.32999
 H -0.95748 -0.75198 -2.96718
 H 0.64362 -1.06544 2.81472
 H 0.54890 -1.08985 -3.18979
 H 0.42895 0.70550 3.55797
 H -0.04449 0.78050 -3.55694
13
bifur_IRC_Cartesians_MW_output/new_data/bifur_traj3_Cartesians_MW point 439
C -0.12887 0.31240 1.38416
 C 0.29226 0.27075 -1.38066
 C 0.39210 -0.09500 0.00271
 C 0.03648 -0.25192 2.87173
 C -0.06749 -0.22645 -2.87412
 F -0.88164 1.18696 1.45216
 F 0.61037 1.02359 -1.44492
 H -0.87605 -0.82015 3.34288
 H -0.95670 -0.75078 -2.98490
 H 0.64157 -1.06537 2.83034
 H 0.54809 -1.08946 -3.20043
 H 0.42851 0.71572 3.56507
 H -0.03864 0.78971 -3.56404
13
bifur_IRC_Cartesians_MW_output/new_data/bifur_traj3_Cartesians_MW point 440
C -0.12602 0.30792 1.38664
 C 0.28961 0.26681 -1.38318
 C 0.39685 -0.10696 0.00268
 C 0.03624 -0.24954 2.88168
 C -0.06636 -0.22440 -2.88404
 F -0.87634 1.18233 1.44826
 F 0.59621 1.02111 -1.44111
 H -0.87641 -0.81796 3.35583
 H -0.95599 -0.74949 -3.00253
 H 0.63950 -1.06531 2.84573
 H 0.54723 -1.08909 -3.21098
 H 0.42826 0.72578 3.57219
 H -0.03279 0.79880 -3.57115
13
bifur_IRC_Cartesians_MW_output/new_data/bifur_traj3_Cartesians_MW point 441
C -0.12602 0.30792 1.38664
 C 0.28961 0.26681 -1.38318
 C 0.39685 -0.10695 0.00268
 C 0.03624 -0.24954 2.88168
 C -0.06636 -0.22440 -2.88404
 F -0.87634 1.18233 1.44826
 F 0.59621 1.02111 -1.44111
 H -0.87641 -0.81796 3.35583
 H -0.95599 -0.74949 -3.00252
 H 0.63950 -1.06531 2.84573
 H 0.54723 -1.08909 -3.21098
 H 0.42826 0.72578 3.57219
 H -0.03279 0.79880 -3.57115
13
bifur_IRC_Cartesians_MW_output/new_data/bifur_traj3_Cartesians_MW point 442
C -0.12023 0.29943 1.39179
 C 0.28424 0.25942 -1.38844
 C 0.40713 -0.12980 0.00260
 C 0.03574 -0.24495 2.90082
 C -0.06412 -0.22049 -2.90313
 F -0.86578 1.17330 1.44155
 F 0.56728 1.01643 -1.43459
 H -0.87727 -0.81348 3.38048
 H -0.95466 -0.74685 -3.03666
 H 0.63537 -1.06525 2.87517
 H 0.54554 -1.08839 -3.23063
 H 0.42772 0.74479 3.58597
 H -0.02097 0.81584 -3.58492
13
bifur_IRC_Cartesians_MW_output/new_data/bifur_traj3_Cartesians_MW point 443
C -0.11685 0.29532 1.39445
 C 0.28109 0.25596 -1.39116
 C 0.41257 -0.14083 0.00256
 C 0.03537 -0.24270 2.91013
 C -0.06288 -0.21863 -2.91240
 F -0.85896 1.16869 1.43861
 F 0.55101 1.01437 -1.43177
 H -0.87784 -0.81113 3.39197
 H -0.95396 -0.74558 -3.05371
 H 0.63320 -1.06527 2.88979
 H 0.54481 -1.08804 -3.23951
 H 0.42695 0.75396 3.59270
 H -0.01451 0.82387 -3.59164
13
bifur_IRC_Cartesians_MW_output/new_data/bifur_traj3_Cartesians_MW point 444
C -0.11270 0.29119 1.39716
 C 0.27716 0.25264 -1.39395
 C 0.41822 -0.15174 0.00250
 C 0.03480 -0.24041 2.91937
 C -0.06146 -0.21683 -2.92160
 F -0.84948 1.16380 1.43584
 F 0.53189 1.01264 -1.42915
 H -0.87859 -0.80863 3.40270
 H -0.95312 -0.74440 -3.07130
 H 0.63086 -1.06534 2.90492
 H 0.54423 -1.08765 -3.24754
 H 0.42535 0.76313 3.59939
 H -0.00715 0.83161 -3.59833
13
bifur_IRC_Cartesians_MW_output/new_data/bifur_traj3_Cartesians_MW point 445
C -0.10753 0.28712 1.39985
 C 0.27220 0.24958 -1.39674
 C 0.42390 -0.16225 0.00244
 C 0.03397 -0.23813 2.92831
 C -0.05979 -0.21517 -2.93048
 F -0.83635 1.15862 1.43331
 F 0.50918 1.01142 -1.42681
 H -0.87956 -0.80598 3.41207
 H -0.95211 -0.74341 -3.08929
 H 0.62831 -1.06549 2.92046
 H 0.54391 -1.08721 -3.25418
 H 0.42257 0.77210 3.60587
 H 0.00130 0.83880 -3.60481
13
bifur_IRC_Cartesians_MW_output/new_data/bifur_traj3_Cartesians_MW point 446
C -0.10153 0.28327 1.40242
 C 0.26640 0.24690 -1.39942
 C 0.42939 -0.17194 0.00236
 C 0.03291 -0.23596 2.93659
 C -0.05795 -0.21370 -2.93869
 F -0.82003 1.15334 1.43111
 F 0.48371 1.01076 -1.42485
 H -0.88072 -0.80328 3.41971
 H -0.95097 -0.74266 -3.10696
 H 0.62567 -1.06571 2.93583
 H 0.54386 -1.08675 -3.25917
 H 0.41872 0.78054 3.61189
 H 0.01054 0.84516 -3.61082
13
bifur_IRC_Cartesians_MW_output/new_data/bifur_traj3_Cartesians_MW point 447
C -0.09510 0.27967 1.40484
 C 0.26016 0.24457 -1.40197
 C 0.43465 -0.18082 0.00228
 C 0.03170 -0.23390 2.94421
 C -0.05602 -0.21240 -2.94623
 F -0.80192 1.14813 1.42923
 F 0.45695 1.01050 -1.42322
 H -0.88198 -0.80061 3.42597
 H -0.94976 -0.74207 -3.12399
 H 0.62301 -1.06596 2.95068
 H 0.54400 -1.08627 -3.26288
 H 0.41421 0.78838 3.61745
 H 0.02009 0.85078 -3.61636
13
bifur_IRC_Cartesians_MW_output/new_data/bifur_traj3_Cartesians_MW point 448
C -0.08853 0.27623 1.40719
 C 0.25378 0.24241 -1.40444
 C 0.43978 -0.18924 0.00219
 C 0.03045 -0.23192 2.95146
 C -0.05408 -0.21120 -2.95340
 F -0.78320 1.14300 1.42753
 F 0.42985 1.01043 -1.42178
 H -0.88328 -0.79798 3.43153
 H -0.94853 -0.74156 -3.14056
 H 0.62038 -1.06624 2.96515
 H 0.54422 -1.08580 -3.26596
 H 0.40946 0.79587 3.62273
 H 0.02970 0.85600 -3.62164
13
bifur_IRC_Cartesians_MW_output/new_data/bifur_traj3_Cartesians_MW point 449
C -0.08203 0.27281 1.40951
 C 0.24745 0.24028 -1.40688
 C 0.44484 -0.19757 0.00211
 C 0.02921 -0.22996 2.95862
 C -0.05216 -0.21002 -2.96049
 F -0.76461 1.13792 1.42583
 F 0.40300 1.01037 -1.42034
 H -0.88457 -0.79538 3.43702
 H -0.94731 -0.74107 -3.15695
 H 0.61778 -1.06651 2.97947
 H 0.54444 -1.08533 -3.26899
 H 0.40475 0.80328 3.62796
 H 0.03922 0.86115 -3.62686
13
bifur_IRC_Cartesians_MW_output/new_data/bifur_traj3_Cartesians_MW point 450
C -0.07576 0.26933 1.41182
 C 0.24136 0.23803 -1.40931
 C 0.44982 -0.20612 0.00203
 C 0.02803 -0.22798 2.96596
 C -0.05029 -0.20878 -2.96776
 F -0.74685 1.13287 1.42396
 F 0.37701 1.01016 -1.41872
 H -0.88579 -0.79281 3.44297
 H -0.94613 -0.74053 -3.17341
 H 0.61522 -1.06676 2.99386
 H 0.54459 -1.08487 -3.27252
 H 0.40030 0.81087 3.63330
 H 0.04848 0.86657 -3.63219
13
bifur_IRC_Cartesians_MW_output/new_data/bifur_traj3_Cartesians_MW point 451
C -0.07002 0.26569 1.41410
 C 0.23580 0.23552 -1.41170
 C 0.45463 -0.21518 0.00196
 C 0.02700 -0.22594 2.97366
 C -0.04853 -0.20742 -2.97539
 F -0.73094 1.12791 1.42171
 F 0.35294 1.00961 -1.41669
 H -0.88687 -0.79033 3.44995
 H -0.94500 -0.73991 -3.18999
 H 0.61275 -1.06695 3.00840
 H 0.54461 -1.08441 -3.27712
 H 0.39647 0.81885 3.63887
 H 0.05717 0.87256 -3.63775
13
bifur_IRC_Cartesians_MW_output/new_data/bifur_traj3_Cartesians_MW point 452
C -0.07002 0.26569 1.41410
 C 0.23580 0.23552 -1.41170
 C 0.45462 -0.21518 0.00196
 C 0.02700 -0.22594 2.97366
 C -0.04853 -0.20742 -2.97539
 F -0.73094 1.12791 1.42171
 F 0.35295 1.00961 -1.41668
 H -0.88687 -0.79033 3.44995
 H -0.94500 -0.73991 -3.18999
 H 0.61275 -1.06695 3.00840
 H 0.54461 -1.08441 -3.27712
 H 0.39647 0.81885 3.63887
 H 0.05717 0.87256 -3.63775
13
bifur_IRC_Cartesians_MW_output/new_data/bifur_traj3_Cartesians_MW point 453
C -0.06229 0.25805 1.41818
 C 0.22838 0.22938 -1.41592
 C 0.46252 -0.23478 0.00186
 C 0.02586 -0.22185 2.99001
 C -0.04594 -0.20424 -2.99165
 F -0.71146 1.11911 1.41534
 F 0.31880 1.00673 -1.41059
 H -0.88807 -0.78620 3.46860
 H -0.94324 -0.73827 -3.22152
 H 0.60867 -1.06703 3.03629
 H 0.54386 -1.08363 -3.29171
 H 0.39271 0.83585 3.65057
 H 0.07020 0.88689 -3.64944
13
bifur_IRC_Cartesians_MW_output/new_data/bifur_traj3_Cartesians_MW point 454
C -0.06107 0.25426 1.41977
 C 0.22728 0.22581 -1.41754
 C 0.46513 -0.24485 0.00184
 C 0.02593 -0.21993 2.99822
 C -0.04530 -0.20247 -2.99986
 F -0.71026 1.11574 1.41120
 F 0.31179 1.00425 -1.40647
 H -0.88803 -0.78481 3.48028
 H -0.94274 -0.73726 -3.23518
 H 0.60732 -1.06687 3.04852
 H 0.54301 -1.08334 -3.30190
 H 0.39343 0.84442 3.65636
 H 0.07350 0.89505 -3.65524
13
bifur_IRC_Cartesians_MW_output/new_data/bifur_traj3_Cartesians_MW point 455
C -0.06157 0.25048 1.42110
 C 0.22789 0.22191 -1.41885
 C 0.46690 -0.25516 0.00184
 C 0.02641 -0.21809 3.00650
 C -0.04510 -0.20058 -3.00816
 F -0.71467 1.11302 1.40645
 F 0.31133 1.00108 -1.40166
 H -0.88756 -0.78384 3.49355
 H -0.94248 -0.73611 -3.24751
 H 0.60642 -1.06658 3.05967
 H 0.54185 -1.08311 -3.31405
 H 0.39588 0.85308 3.66215
 H 0.07470 0.90390 -3.66103
13
bifur_IRC_Cartesians_MW_output/new_data/bifur_traj3_Cartesians_MW point 456
C -0.06377 0.24660 1.42221
 C 0.23017 0.21757 -1.41993
 C 0.46795 -0.26598 0.00187
 C 0.02731 -0.21628 3.01510
 C -0.04531 -0.19850 -3.01679
 F -0.72469 1.11086 1.40097
 F 0.31720 0.99715 -1.39605
 H -0.88667 -0.78324 3.50876
 H -0.94247 -0.73479 -3.25892
 H 0.60591 -1.06615 3.07008
 H 0.54035 -1.08295 -3.32842
 H 0.40009 0.86206 3.66811
 H 0.07392 0.91366 -3.66699
13
bifur_IRC_Cartesians_MW_output/new_data/bifur_traj3_Cartesians_MW point 457
C -0.06774 0.24257 1.42314
 C 0.23421 0.21273 -1.42077
 C 0.46829 -0.27746 0.00191
 C 0.02866 -0.21446 3.02412
 C -0.04595 -0.19621 -3.02587
 F -0.74061 1.10924 1.39470
 F 0.32964 0.99238 -1.38957
 H -0.88534 -0.78303 3.52617
 H -0.94269 -0.73327 -3.26953
 H 0.60580 -1.06558 3.07987
 H 0.53847 -1.08285 -3.34527
 H 0.40616 0.87147 3.67431
 H 0.07110 0.92447 -3.67321
13
bifur_IRC_Cartesians_MW_output/new_data/bifur_traj3_Cartesians_MW point 458
C -0.07342 0.23846 1.42383
 C 0.23995 0.20746 -1.42135
 C 0.46787 -0.28943 0.00198
 C 0.03042 -0.21267 3.03341
 C -0.04701 -0.19374 -3.03525
 F -0.76218 1.10821 1.38771
 F 0.34852 0.98684 -1.38230
 H -0.88358 -0.78320 3.54548
 H -0.94316 -0.73158 -3.27914
 H 0.60611 -1.06488 3.08886
 H 0.53625 -1.08281 -3.36433
 H 0.41399 0.88117 3.68066
 H 0.06624 0.93617 -3.67957
13
bifur_IRC_Cartesians_MW_output/new_data/bifur_traj3_Cartesians_MW point 459
C -0.08050 0.23439 1.42424
 C 0.24706 0.20194 -1.42163
 C 0.46663 -0.30147 0.00206
 C 0.03252 -0.21096 3.04267
 C -0.04842 -0.19120 -3.04460
 F -0.78819 1.10773 1.38019
 F 0.37278 0.98078 -1.37443
 H -0.88147 -0.78376 3.56594
 H -0.94382 -0.72981 -3.28754
 H 0.60679 -1.06406 3.09689
 H 0.53379 -1.08283 -3.38487
 H 0.42317 0.89088 3.68693
 H 0.05966 0.94836 -3.68586
13
bifur_IRC_Cartesians_MW_output/new_data/bifur_traj3_Cartesians_MW point 460
C -0.08859 0.23039 1.42437
 C 0.25515 0.19631 -1.42159
 C 0.46458 -0.31337 0.00216
 C 0.03484 -0.20935 3.05171
 C -0.05010 -0.18863 -3.05376
 F -0.81718 1.10773 1.37225
 F 0.40105 0.97442 -1.36610
 H -0.87911 -0.78464 3.58693
 H -0.94460 -0.72805 -3.29479
 H 0.60779 -1.06317 3.10406
 H 0.53121 -1.08288 -3.40628
 H 0.43322 0.90047 3.69300
 H 0.05175 0.96078 -3.69194
13
bifur_IRC_Cartesians_MW_output/new_data/bifur_traj3_Cartesians_MW point 461
C -0.09738 0.22643 1.42417
 C 0.26392 0.19058 -1.42122
 C 0.46163 -0.32514 0.00226
 C 0.03731 -0.20782 3.06053
 C -0.05197 -0.18606 -3.06271
 F -0.84809 1.10808 1.36385
 F 0.43232 0.96786 -1.35727
 H -0.87653 -0.78581 3.60821
 H -0.94545 -0.72635 -3.30116
 H 0.60903 -1.06221 3.11063
 H 0.52858 -1.08295 -3.42833
 H 0.44379 0.91001 3.69886
 H 0.04283 0.97340 -3.69783
13
bifur_IRC_Cartesians_MW_output/new_data/bifur_traj3_Cartesians_MW point 462
C -0.10660 0.22243 1.42360
 C 0.27308 0.18472 -1.42047
 C 0.45765 -0.33689 0.00237
 C 0.03987 -0.20634 3.06922
 C -0.05396 -0.18349 -3.07153
 F -0.87983 1.10865 1.35483
 F 0.46567 0.96120 -1.34780
 H -0.87379 -0.78725 3.62964
 H -0.94629 -0.72479 -3.30698
 H 0.61047 -1.06120 3.11701
 H 0.52595 -1.08302 -3.45091
 H 0.45457 0.91968 3.70456
 H 0.03320 0.98628 -3.70355
13
bifur_IRC_Cartesians_MW_output/new_data/bifur_traj3_Cartesians_MW point 463
C -0.10660 0.22243 1.42360
 C 0.27309 0.18472 -1.42047
 C 0.45765 -0.33689 0.00237
 C 0.03987 -0.20634 3.06922
 C -0.05396 -0.18349 -3.07153
 F -0.87984 1.10865 1.35483
 F 0.46567 0.96120 -1.34780
 H -0.87379 -0.78725 3.62964
 H -0.94629 -0.72479 -3.30698
 H 0.61047 -1.06120 3.11701
 H 0.52595 -1.08302 -3.45091
 H 0.45457 0.91968 3.70456
 H 0.03320 0.98628 -3.70355
13
bifur_IRC_Cartesians_MW_output/new_data/bifur_traj3_Cartesians_MW point 464
C -0.12234 0.21479 1.42139
 C 0.28859 0.17390 -1.41795
 C 0.44709 -0.35815 0.00256
 C 0.04419 -0.20365 3.08457
 C -0.05737 -0.17896 -3.08710
 F -0.93170 1.10946 1.33640
 F 0.52444 0.94971 -1.32858
 H -0.86872 -0.79032 3.66707
 H -0.94731 -0.72275 -3.31788
 H 0.61317 -1.05932 3.13013
 H 0.52175 -1.08297 -3.49157
 H 0.47214 0.93809 3.71439
 H 0.01608 1.01015 -3.71343
13
bifur_IRC_Cartesians_MW_output/new_data/bifur_traj3_Cartesians_MW point 465
C -0.12657 0.21186 1.42014
 C 0.29269 0.17011 -1.41662
 C 0.44207 -0.36563 0.00261
 C 0.04536 -0.20264 3.08984
 C -0.05827 -0.17746 -3.09243
 F -0.94448 1.10929 1.32909
 F 0.54119 0.94624 -1.32104
 H -0.86707 -0.79143 3.67892
 H -0.94730 -0.72250 -3.32265
 H 0.61395 -1.05869 3.13617
 H 0.52068 -1.08283 -3.50497
 H 0.47655 0.94508 3.71767
 H 0.01121 1.01860 -3.71672
13
bifur_IRC_Cartesians_MW_output/new_data/bifur_traj3_Cartesians_MW point 466
C -0.12932 0.20934 1.41891
 C 0.29530 0.16704 -1.41533
 C 0.43739 -0.37173 0.00263
 C 0.04612 -0.20178 3.09406
 C -0.05883 -0.17629 -3.09671
 F -0.95199 1.10890 1.32274
 F 0.55265 0.94372 -1.31454
 H -0.86582 -0.79232 3.68788
 H -0.94710 -0.72252 -3.32707
 H 0.61448 -1.05820 3.14184
 H 0.52003 -1.08266 -3.51537
 H 0.47919 0.95103 3.72025
 H 0.00790 1.02548 -3.71931
13
bifur_IRC_Cartesians_MW_output/new_data/bifur_traj3_Cartesians_MW point 467
C -0.13149 0.20697 1.41759
 C 0.29733 0.16423 -1.41396
 C 0.43256 -0.37726 0.00266
 C 0.04672 -0.20100 3.09784
 C -0.05927 -0.17527 -3.10052
 F -0.95728 1.10844 1.31663
 F 0.56221 0.94160 -1.30829
 H -0.86470 -0.79319 3.69564
 H -0.94680 -0.72271 -3.33126
 H 0.61495 -1.05776 3.14739
 H 0.51956 -1.08247 -3.52463
 H 0.48108 0.95661 3.72251
 H 0.00513 1.03179 -3.72158
13
bifur_IRC_Cartesians_MW_output/new_data/bifur_traj3_Cartesians_MW point 468
C -0.13369 0.20459 1.41603
 C 0.29937 0.16141 -1.41236
 C 0.42709 -0.38268 0.00268
 C 0.04731 -0.20024 3.10145
 C -0.05973 -0.17427 -3.10417
 F -0.96225 1.10806 1.31018
 F 0.57225 0.93953 -1.30170
 H -0.86353 -0.79419 3.70317
 H -0.94645 -0.72302 -3.33520
 H 0.61549 -1.05730 3.15291
 H 0.51916 -1.08226 -3.53390
 H 0.48283 0.96222 3.72461
 H 0.00216 1.03814 -3.72370
13
bifur_IRC_Cartesians_MW_output/new_data/bifur_traj3_Cartesians_MW point 469
C -0.13645 0.20213 1.41407
 C 0.30192 0.15840 -1.41034
 C 0.42046 -0.38817 0.00270
 C 0.04801 -0.19952 3.10497
 C -0.06035 -0.17325 -3.10774
 F -0.96844 1.10793 1.30298
 F 0.58487 0.93728 -1.29433
 H -0.86214 -0.79549 3.71107
 H -0.94610 -0.72346 -3.33859
 H 0.61626 -1.05677 3.15828
 H 0.51875 -1.08205 -3.54396
 H 0.48489 0.96806 3.72658
 H -0.00168 1.04490 -3.72569
13
bifur_IRC_Cartesians_MW_output/new_data/bifur_traj3_Cartesians_MW point 470
C -0.14020 0.19964 1.41161
 C 0.30541 0.15516 -1.40780
 C 0.41241 -0.39365 0.00274
 C 0.04893 -0.19889 3.10833
 C -0.06122 -0.17219 -3.11116
 F -0.97717 1.10825 1.29492
 F 0.60173 0.93474 -1.28604
 H -0.86044 -0.79721 3.71956
 H -0.94582 -0.72401 -3.34095
 H 0.61737 -1.05614 3.16308
 H 0.51827 -1.08185 -3.55515
 H 0.48767 0.97403 3.72834
 H -0.00694 1.05213 -3.72747
13
bifur_IRC_Cartesians_MW_output/new_data/bifur_traj3_Cartesians_MW point 471
C -0.14507 0.19722 1.40870
 C 0.30999 0.15177 -1.40480
 C 0.40312 -0.39896 0.00280
 C 0.05009 -0.19837 3.11140
 C -0.06240 -0.17112 -3.11430
 F -0.98908 1.10912 1.28620
 F 0.62329 0.93186 -1.27705
 H -0.85841 -0.79937 3.72857
 H -0.94564 -0.72463 -3.34194
 H 0.61887 -1.05541 3.16694
 H 0.51767 -1.08168 -3.56736
 H 0.49134 0.97991 3.72981
 H -0.01377 1.05966 -3.72897
13
bifur_IRC_Cartesians_MW_output/new_data/bifur_traj3_Cartesians_MW point 472
C -0.15103 0.19490 1.40544
 C 0.31562 0.14827 -1.40143
 C 0.39286 -0.40405 0.00286
 C 0.05150 -0.19797 3.11417
 C -0.06386 -0.17005 -3.11716
 F -1.00416 1.11052 1.27702
 F 0.64923 0.92868 -1.26756
 H -0.85611 -0.80190 3.73807
 H -0.94560 -0.72528 -3.34160
 H 0.62071 -1.05459 3.16980
 H 0.51695 -1.08155 -3.58044
 H 0.49593 0.98562 3.73103
 H -0.02205 1.06740 -3.73021
13
bifur_IRC_Cartesians_MW_output/new_data/bifur_traj3_Cartesians_MW point 473
C -0.15802 0.19268 1.40188
 C 0.32226 0.14466 -1.39773
 C 0.38176 -0.40895 0.00294
 C 0.05313 -0.19768 3.11669
 C -0.06560 -0.16896 -3.11979
 F -1.02234 1.11242 1.26744
 F 0.67933 0.92519 -1.25761
 H -0.85353 -0.80477 3.74808
 H -0.94570 -0.72593 -3.34004
 H 0.62288 -1.05370 3.17171
 H 0.51611 -1.08146 -3.59438
 H 0.50142 0.99118 3.73202
 H -0.03170 1.07533 -3.73123
13
bifur_IRC_Cartesians_MW_output/new_data/bifur_traj3_Cartesians_MW point 474
C -0.15802 0.19268 1.40188
 C 0.32226 0.14466 -1.39773
 C 0.38176 -0.40895 0.00294
 C 0.05313 -0.19768 3.11669
 C -0.06560 -0.16896 -3.11979
 F -1.02234 1.11242 1.26744
 F 0.67932 0.92519 -1.25761
 H -0.85353 -0.80477 3.74808
 H -0.94570 -0.72593 -3.34004
 H 0.62288 -1.05370 3.17171
 H 0.51611 -1.08146 -3.59438
 H 0.50142 0.99118 3.73202
 H -0.03170 1.07533 -3.73123
13
bifur_IRC_Cartesians_MW_output/new_data/bifur_traj3_Cartesians_MW point 475
C -0.17472 0.18868 1.39399
 C 0.33820 0.13733 -1.38951
 C 0.35753 -0.41784 0.00313
 C 0.05700 -0.19746 3.12077
 C -0.06980 -0.16682 -3.12411
 F -1.06685 1.11762 1.24757
 F 0.75034 0.91753 -1.23690
 H -0.84773 -0.81141 3.76895
 H -0.94627 -0.72724 -3.33320
 H 0.62808 -1.05173 3.17253
 H 0.51410 -1.08140 -3.62397
 H 0.51474 1.00144 3.73321
 H -0.05462 1.09130 -3.73248
13
bifur_IRC_Cartesians_MW_output/new_data/bifur_traj3_Cartesians_MW point 476
C -0.18382 0.18706 1.38986
 C 0.34690 0.13391 -1.38520
 C 0.34504 -0.42139 0.00324
 C 0.05909 -0.19756 3.12206
 C -0.07212 -0.16587 -3.12552
 F -1.09141 1.12078 1.23793
 F 0.78883 0.91367 -1.22681
 H -0.84469 -0.81499 3.77887
 H -0.94671 -0.72791 -3.32800
 H 0.63095 -1.05071 3.17132
 H 0.51304 -1.08143 -3.63845
 H 0.52201 1.00573 3.73327
 H -0.06712 1.09871 -3.73257
13
bifur_IRC_Cartesians_MW_output/new_data/bifur_traj3_Cartesians_MW point 477
C -0.19291 0.18578 1.38575
 C 0.35560 0.13082 -1.38091
 C 0.33278 -0.42414 0.00334
 C 0.06115 -0.19780 3.12273
 C -0.07445 -0.16506 -3.12633
 F -1.11595 1.12415 1.22888
 F 0.82726 0.91003 -1.21732
 H -0.84172 -0.81857 3.78784
 H -0.94721 -0.72859 -3.32185
 H 0.63387 -1.04973 3.16913
 H 0.51203 -1.08149 -3.65194
 H 0.52921 1.00926 3.73292
 H -0.07967 1.10535 -3.73225
13
bifur_IRC_Cartesians_MW_output/new_data/bifur_traj3_Cartesians_MW point 478
C -0.20177 0.18482 1.38171
 C 0.36408 0.12810 -1.37669
 C 0.32084 -0.42607 0.00345
 C 0.06314 -0.19817 3.12282
 C -0.07675 -0.16440 -3.12654
 F -1.13979 1.12763 1.22050
 F 0.86481 0.90668 -1.20850
 H -0.83885 -0.82212 3.79568
 H -0.94774 -0.72930 -3.31497
 H 0.63678 -1.04880 3.16613
 H 0.51111 -1.08157 -3.66423
 H 0.53614 1.01204 3.73220
 H -0.09199 1.11116 -3.73155
13
bifur_IRC_Cartesians_MW_output/new_data/bifur_traj3_Cartesians_MW point 479
C -0.21031 0.18414 1.37770
 C 0.37225 0.12573 -1.37252
 C 0.30918 -0.42725 0.00354
 C 0.06503 -0.19865 3.12234
 C -0.07899 -0.16389 -3.12618
 F -1.16258 1.13119 1.21271
 F 0.90118 0.90366 -1.20030
 H -0.83612 -0.82562 3.80238
 H -0.94827 -0.73007 -3.30748
 H 0.63965 -1.04792 3.16248
 H 0.51030 -1.08167 -3.67530
 H 0.54268 1.01415 3.73110
 H -0.10400 1.11619 -3.73049
13
bifur_IRC_Cartesians_MW_output/new_data/bifur_traj3_Cartesians_MW point 480
C -0.21842 0.18372 1.37373
 C 0.37999 0.12370 -1.36838
 C 0.29773 -0.42772 0.00364
 C 0.06680 -0.19923 3.12134
 C -0.08114 -0.16353 -3.12529
 F -1.18387 1.13476 1.20546
 F 0.93599 0.90099 -1.19265
 H -0.83352 -0.82905 3.80788
 H -0.94877 -0.73091 -3.29952
 H 0.64247 -1.04708 3.15833
 H 0.50962 -1.08176 -3.68512
 H 0.54870 1.01565 3.72966
 H -0.11557 1.12046 -3.72907
13
bifur_IRC_Cartesians_MW_output/new_data/bifur_traj3_Cartesians_MW point 481
C -0.22580 0.18353 1.36982
 C 0.38700 0.12205 -1.36433
 C 0.28661 -0.42750 0.00373
 C 0.06837 -0.19988 3.11984
 C -0.08312 -0.16333 -3.12389
 F -1.20271 1.13823 1.19879
 F 0.96814 0.89878 -1.18562
 H -0.83113 -0.83235 3.81198
 H -0.94920 -0.73186 -3.29139
 H 0.64515 -1.04633 3.15395
 H 0.50912 -1.08185 -3.69343
 H 0.55391 1.01659 3.72790
 H -0.12635 1.12393 -3.72733
13
bifur_IRC_Cartesians_MW_output/new_data/bifur_traj3_Cartesians_MW point 482
C -0.23188 0.18351 1.36618
 C 0.39273 0.12084 -1.36057
 C 0.27640 -0.42667 0.00380
 C 0.06962 -0.20054 3.11797
 C -0.08479 -0.16330 -3.12211
 F -1.21740 1.14130 1.19300
 F 0.99522 0.89720 -1.17954
 H -0.82910 -0.83531 3.81439
 H -0.94948 -0.73290 -3.28378
 H 0.64751 -1.04569 3.14983
 H 0.50887 -1.08190 -3.69971
 H 0.55782 1.01704 3.72595
 H -0.13554 1.12644 -3.72541
13
bifur_IRC_Cartesians_MW_output/new_data/bifur_traj3_Cartesians_MW point 483
C -0.23624 0.18362 1.36307
 C 0.39680 0.12008 -1.35738
 C 0.26780 -0.42550 0.00384
 C 0.07048 -0.20114 3.11604
 C -0.08602 -0.16340 -3.12024
 F -1.22704 1.14372 1.18839
 F 1.01543 0.89630 -1.17471
 H -0.82757 -0.83771 3.81520
 H -0.94959 -0.73392 -3.27743
 H 0.64937 -1.04521 3.14647
 H 0.50887 -1.08192 -3.70378
 H 0.56022 1.01712 3.72405
 H -0.14250 1.12799 -3.72353
13
bifur_IRC_Cartesians_MW_output/new_data/bifur_traj3_Cartesians_MW point 484
C -0.23924 0.18377 1.36051
 C 0.39956 0.11964 -1.35476
 C 0.26076 -0.42422 0.00388
 C 0.07102 -0.20166 3.11421
 C -0.08690 -0.16358 -3.11845
 F -1.23285 1.14556 1.18480
 F 1.02997 0.89587 -1.17096
 H -0.82644 -0.83961 3.81499
 H -0.94959 -0.73488 -3.27233
 H 0.65079 -1.04487 3.14385
 H 0.50902 -1.08191 -3.70623
 H 0.56151 1.01700 3.72232
 H -0.14760 1.12888 -3.72181
13
bifur_IRC_Cartesians_MW_output/new_data/bifur_traj3_Cartesians_MW point 485
C -0.23924 0.18377 1.36051
 C 0.39956 0.11964 -1.35476
 C 0.26076 -0.42422 0.00388
 C 0.07102 -0.20166 3.11421
 C -0.08690 -0.16358 -3.11845
 F -1.23285 1.14556 1.18480
 F 1.02997 0.89587 -1.17096
 H -0.82644 -0.83961 3.81499
 H -0.94959 -0.73488 -3.27233
 H 0.65079 -1.04487 3.14385
 H 0.50902 -1.08191 -3.70623
 H 0.56151 1.01700 3.72232
 H -0.14760 1.12888 -3.72181
13
bifur_IRC_Cartesians_MW_output/new_data/bifur_traj3_Cartesians_MW point 486
C -0.24351 0.18421 1.35623
 C 0.40342 0.11925 -1.35039
 C 0.24913 -0.42143 0.00392
 C 0.07174 -0.20259 3.11065
 C -0.08820 -0.16403 -3.11496
 F -1.23996 1.14853 1.17923
 F 1.05168 0.89562 -1.16517
 H -0.82474 -0.84267 3.81324
 H -0.94950 -0.73661 -3.26368
 H 0.65304 -1.04435 3.13932
 H 0.50948 -1.08187 -3.70889
 H 0.56278 1.01632 3.71911
 H -0.15537 1.12962 -3.71863
13
bifur_IRC_Cartesians_MW_output/new_data/bifur_traj3_Cartesians_MW point 487
C -0.24565 0.18458 1.35414
 C 0.40536 0.11921 -1.34826
 C 0.24353 -0.41970 0.00395
 C 0.07209 -0.20311 3.10864
 C -0.08885 -0.16432 -3.11298
 F -1.24359 1.15010 1.17676
 F 1.06245 0.89558 -1.16260
 H -0.82393 -0.84418 3.81200
 H -0.94948 -0.73747 -3.25898
 H 0.65417 -1.04411 3.13663
 H 0.50971 -1.08187 -3.70979
 H 0.56343 1.01564 3.71736
 H -0.15924 1.12966 -3.71688
13
bifur_IRC_Cartesians_MW_output/new_data/bifur_traj3_Cartesians_MW point 488
C -0.24815 0.18513 1.35191
 C 0.40765 0.11927 -1.34598
 C 0.23760 -0.41753 0.00398
 C 0.07251 -0.20374 3.10624
 C -0.08962 -0.16466 -3.11061
 F -1.24826 1.15194 1.17436
 F 1.07476 0.89553 -1.16007
 H -0.82304 -0.84585 3.81047
 H -0.94953 -0.73835 -3.25338
 H 0.65545 -1.04385 3.13318
 H 0.50994 -1.08189 -3.71056
 H 0.56434 1.01458 3.71533
 H -0.16366 1.12943 -3.71486
13
bifur_IRC_Cartesians_MW_output/new_data/bifur_traj3_Cartesians_MW point 489
C -0.25116 0.18590 1.34946
 C 0.41043 0.11946 -1.34348
 C 0.23119 -0.41479 0.00401
 C 0.07302 -0.20450 3.10333
 C -0.09053 -0.16509 -3.10774
 F -1.25431 1.15417 1.17198
 F 1.08919 0.89548 -1.15755
 H -0.82204 -0.84773 3.80859
 H -0.94967 -0.73929 -3.24658
 H 0.65694 -1.04357 3.12871
 H 0.51015 -1.08195 -3.71119
 H 0.56559 1.01302 3.71290
 H -0.16882 1.12889 -3.71245
13
bifur_IRC_Cartesians_MW_output/new_data/bifur_traj3_Cartesians_MW point 490
C -0.25469 0.18693 1.34681
 C 0.41372 0.11979 -1.34076
 C 0.22429 -0.41142 0.00405
 C 0.07364 -0.20542 3.09987
 C -0.09160 -0.16560 -3.10434
 F -1.26182 1.15679 1.16966
 F 1.10583 0.89541 -1.15506
 H -0.82093 -0.84984 3.80632
 H -0.94989 -0.74027 -3.23851
 H 0.65864 -1.04326 3.12316
 H 0.51034 -1.08204 -3.71166
 H 0.56722 1.01093 3.71008
 H -0.17477 1.12799 -3.70964
13
bifur_IRC_Cartesians_MW_output/new_data/bifur_traj3_Cartesians_MW point 491
C -0.25873 0.18819 1.34396
 C 0.41751 0.12026 -1.33782
 C 0.21692 -0.40747 0.00410
 C 0.07436 -0.20648 3.09590
 C -0.09281 -0.16620 -3.10041
 F -1.27075 1.15980 1.16740
 F 1.12461 0.89534 -1.15261
 H -0.81970 -0.85215 3.80368
 H -0.95019 -0.74131 -3.22923
 H 0.66055 -1.04292 3.11659
 H 0.51052 -1.08216 -3.71198
 H 0.56920 1.00834 3.70687
 H -0.18147 1.12677 -3.70644
13
bifur_IRC_Cartesians_MW_output/new_data/bifur_traj3_Cartesians_MW point 492
C -0.26329 0.18968 1.34088
 C 0.42179 0.12086 -1.33466
 C 0.20904 -0.40292 0.00415
 C 0.07517 -0.20769 3.09139
 C -0.09418 -0.16688 -3.09596
 F -1.28109 1.16320 1.16516
 F 1.14555 0.89526 -1.15017
 H -0.81836 -0.85469 3.80067
 H -0.95058 -0.74240 -3.21871
 H 0.66266 -1.04256 3.10897
 H 0.51069 -1.08231 -3.71214
 H 0.57154 1.00523 3.70327
 H -0.18894 1.12521 -3.70285
13
bifur_IRC_Cartesians_MW_output/new_data/bifur_traj3_Cartesians_MW point 493
C -0.26837 0.19143 1.33757
 C 0.42657 0.12161 -1.33125
 C 0.20058 -0.39771 0.00421
 C 0.07608 -0.20905 3.08630
 C -0.09571 -0.16766 -3.09094
 F -1.29282 1.16701 1.16295
 F 1.16875 0.89520 -1.14773
 H -0.81690 -0.85747 3.79720
 H -0.95105 -0.74357 -3.20686
 H 0.66500 -1.04217 3.10025
 H 0.51086 -1.08249 -3.71211
 H 0.57422 1.00158 3.69922
 H -0.19721 1.12328 -3.69882
13
bifur_IRC_Cartesians_MW_output/new_data/bifur_traj3_Cartesians_MW point 494
C -0.27394 0.19345 1.33399
 C 0.43182 0.12255 -1.32757
 C 0.19154 -0.39179 0.00428
 C 0.07708 -0.21058 3.08057
 C -0.09739 -0.16854 -3.08528
 F -1.30578 1.17124 1.16079
 F 1.19408 0.89517 -1.14532
 H -0.81533 -0.86049 3.79318
 H -0.95160 -0.74481 -3.19364
 H 0.66757 -1.04175 3.09040
 H 0.51104 -1.08271 -3.71179
 H 0.57718 0.99733 3.69471
 H -0.20626 1.12094 -3.69432
13
bifur_IRC_Cartesians_MW_output/new_data/bifur_traj3_Cartesians_MW point 495
C -0.27990 0.19574 1.33019
 C 0.43744 0.12367 -1.32364
 C 0.18196 -0.38515 0.00435
 C 0.07813 -0.21227 3.07422
 C -0.09919 -0.16954 -3.07901
 F -1.31965 1.17584 1.15871
 F 1.22115 0.89523 -1.14297
 H -0.81368 -0.86372 3.78851
 H -0.95221 -0.74615 -3.17915
 H 0.67032 -1.04132 3.07950
 H 0.51125 -1.08295 -3.71107
 H 0.58032 0.99250 3.68973
 H -0.21595 1.11814 -3.68936
13
bifur_IRC_Cartesians_MW_output/new_data/bifur_traj3_Cartesians_MW point 496
C -0.27990 0.19574 1.33019
 C 0.43743 0.12367 -1.32364
 C 0.18196 -0.38515 0.00435
 C 0.07813 -0.21227 3.07422
 C -0.09919 -0.16954 -3.07901
 F -1.31965 1.17584 1.15871
 F 1.22115 0.89523 -1.14297
 H -0.81368 -0.86372 3.78851
 H -0.95221 -0.74615 -3.17915
 H 0.67032 -1.04132 3.07950
 H 0.51125 -1.08295 -3.71107
 H 0.58032 0.99250 3.68973
 H -0.21595 1.11813 -3.68936
13
bifur_IRC_Cartesians_MW_output/new_data/bifur_traj3_Cartesians_MW point 497
C -0.29242 0.20101 1.32200
 C 0.44923 0.12649 -1.31522
 C 0.16155 -0.36996 0.00450
 C 0.08031 -0.21605 3.05986
 C -0.10301 -0.17187 -3.06481
 F -1.34850 1.18586 1.15487
 F 1.27839 0.89570 -1.13858
 H -0.81024 -0.87065 3.77717
 H -0.95353 -0.74910 -3.14714
 H 0.67625 -1.04045 3.05518
 H 0.51182 -1.08349 -3.70816
 H 0.58670 0.98131 3.67855
 H -0.23655 1.11121 -3.67822
13
bifur_IRC_Cartesians_MW_output/new_data/bifur_traj3_Cartesians_MW point 498
C -0.29879 0.20393 1.31765
 C 0.45522 0.12816 -1.31074
 C 0.15078 -0.36151 0.00458
 C 0.08139 -0.21811 3.05195
 C -0.10498 -0.17319 -3.05698
 F -1.36282 1.19117 1.15309
 F 1.30781 0.89616 -1.13652
 H -0.80849 -0.87430 3.77045
 H -0.95420 -0.75073 -3.12993
 H 0.67936 -1.04001 3.04205
 H 0.51221 -1.08377 -3.70592
 H 0.58975 0.97506 3.67243
 H -0.24722 1.10713 -3.67211
13
bifur_IRC_Cartesians_MW_output/new_data/bifur_traj3_Cartesians_MW point 499
C -0.30515 0.20703 1.31312
 C 0.46117 0.13002 -1.30609
 C 0.13960 -0.35251 0.00466
 C 0.08244 -0.22027 3.04356
 C -0.10697 -0.17462 -3.04867
 F -1.37672 1.19665 1.15136
 F 1.33745 0.89680 -1.13451
 H -0.80674 -0.87806 3.76298
 H -0.95486 -0.75248 -3.11200
 H 0.68254 -1.03958 3.02839
 H 0.51269 -1.08406 -3.70308
 H 0.59259 0.96842 3.66594
 H -0.25803 1.10264 -3.66565
13
bifur_IRC_Cartesians_MW_output/new_data/bifur_traj3_Cartesians_MW point 500
C -0.31140 0.21030 1.30839
 C 0.46700 0.13208 -1.30124
 C 0.12798 -0.34293 0.00473
 C 0.08343 -0.22253 3.03467
 C -0.10896 -0.17616 -3.03986
 F -1.38991 1.20227 1.14969
 F 1.36705 0.89767 -1.13256
 H -0.80501 -0.88193 3.75466
 H -0.95549 -0.75436 -3.09341
 H 0.68580 -1.03916 3.01424
 H 0.51328 -1.08434 -3.69958
 H 0.59512 0.96138 3.65909
 H -0.26890 1.09773 -3.65881
