# Supplementary material for: Low dimensional representations along intrinsic reaction coordinates and molecular dynamics trajectories using interatomic distance matrices
Source: Chem Sci. 2019 Sep 18;10(43):9954–68. doi: 10.1039/c9sc02742d (PMC6991188; doi:10.1039/c9sc02742d)
Supplement: Supplementary file 1 [file SC-010-C9SC02742D-s001.zip › C9SC02742D-SI/ESI_xyz_files/bifur_IRC_Cartesians_MW_output/new_data/bifur_traj_A_Cartesians_MW_PC2.xyz]

13
bifur_IRC_Cartesians_MW_output/new_data/bifur_traj2_Cartesians_MW point 1
C 0.05285 0.82673 0.78610
 C 0.05455 0.82671 -0.78612
 C -0.96957 1.60019 0.00006
 C -0.09100 -0.56423 1.38751
 C -0.09104 -0.56407 -1.38739
 F 0.90010 1.64278 1.56924
 F 0.90462 1.64250 -1.56969
 H -0.88078 -1.16215 0.89417
 H -0.88120 -1.16191 -0.89273
 H 0.86763 -1.08625 1.31077
 H 0.86734 -1.08611 -1.31198
 H -0.36611 -0.45725 2.45636
 H -0.36737 -0.45695 -2.45629
13
bifur_IRC_Cartesians_MW_output/new_data/bifur_traj2_Cartesians_MW point 2
C 0.05274 0.82735 0.78398
 C 0.05445 0.82733 -0.78399
 C -0.97502 1.60306 0.00005
 C -0.09119 -0.56483 1.38463
 C -0.09122 -0.56467 -1.38452
 F 0.90372 1.64386 1.56749
 F 0.90827 1.64356 -1.56792
 H -0.88044 -1.16338 0.88985
 H -0.88087 -1.16315 -0.88839
 H 0.86839 -1.08616 1.30850
 H 0.86810 -1.08603 -1.30973
 H -0.36782 -0.45862 2.45402
 H -0.36910 -0.45832 -2.45396
13
bifur_IRC_Cartesians_MW_output/new_data/bifur_traj2_Cartesians_MW point 3
C 0.05261 0.82810 0.78142
 C 0.05433 0.82807 -0.78143
 C -0.98157 1.60651 0.00005
 C -0.09141 -0.56555 1.38118
 C -0.09145 -0.56539 -1.38107
 F 0.90806 1.64515 1.56538
 F 0.91264 1.64483 -1.56579
 H -0.88002 -1.16486 0.88465
 H -0.88046 -1.16463 -0.88320
 H 0.86931 -1.08606 1.30578
 H 0.86901 -1.08593 -1.30703
 H -0.36988 -0.46027 2.45121
 H -0.37118 -0.45996 -2.45116
13
bifur_IRC_Cartesians_MW_output/new_data/bifur_traj2_Cartesians_MW point 4
C 0.05248 0.82881 0.77900
 C 0.05422 0.82877 -0.77901
 C -0.98778 1.60978 0.00005
 C -0.09161 -0.56624 1.37790
 C -0.09166 -0.56608 -1.37780
 F 0.91218 1.64637 1.56339
 F 0.91680 1.64604 -1.56377
 H -0.87963 -1.16626 0.87973
 H -0.88008 -1.16604 -0.87826
 H 0.87018 -1.08596 1.30320
 H 0.86988 -1.08584 -1.30447
 H -0.37184 -0.46183 2.44855
 H -0.37315 -0.46152 -2.44851
13
bifur_IRC_Cartesians_MW_output/new_data/bifur_traj2_Cartesians_MW point 5
C 0.05238 0.82939 0.77705
 C 0.05413 0.82934 -0.77705
 C -0.99280 1.61241 0.00005
 C -0.09178 -0.56679 1.37526
 C -0.09183 -0.56664 -1.37517
 F 0.91551 1.64736 1.56178
 F 0.92015 1.64701 -1.56215
 H -0.87931 -1.16740 0.87575
 H -0.87977 -1.16717 -0.87428
 H 0.87089 -1.08589 1.30112
 H 0.87058 -1.08576 -1.30240
 H -0.37341 -0.46308 2.44640
 H -0.37474 -0.46278 -2.44637
13
bifur_IRC_Cartesians_MW_output/new_data/bifur_traj2_Cartesians_MW point 6
C 0.05231 0.82983 0.77553
 C 0.05406 0.82978 -0.77553
 C -0.99670 1.61447 0.00005
 C -0.09191 -0.56722 1.37320
 C -0.09196 -0.56707 -1.37311
 F 0.91810 1.64813 1.56053
 F 0.92276 1.64777 -1.56088
 H -0.87907 -1.16828 0.87265
 H -0.87953 -1.16806 -0.87118
 H 0.87143 -1.08582 1.29950
 H 0.87113 -1.08570 -1.30079
 H -0.37464 -0.46406 2.44473
 H -0.37597 -0.46376 -2.44470
13
bifur_IRC_Cartesians_MW_output/new_data/bifur_traj2_Cartesians_MW point 7
C 0.05225 0.83018 0.77434
 C 0.05400 0.83012 -0.77434
 C -0.99974 1.61607 0.00005
 C -0.09202 -0.56755 1.37160
 C -0.09207 -0.56741 -1.37151
 F 0.92012 1.64873 1.55955
 F 0.92480 1.64836 -1.55989
 H -0.87888 -1.16897 0.87024
 H -0.87934 -1.16874 -0.86876
 H 0.87186 -1.08578 1.29823
 H 0.87156 -1.08566 -1.29953
 H -0.37560 -0.46483 2.44342
 H -0.37694 -0.46453 -2.44340
13
bifur_IRC_Cartesians_MW_output/new_data/bifur_traj2_Cartesians_MW point 8
C 0.05220 0.83046 0.77339
 C 0.05396 0.83039 -0.77339
 C -1.00217 1.61734 0.00005
 C -0.09210 -0.56782 1.37032
 C -0.09215 -0.56768 -1.37023
 F 0.92173 1.64921 1.55877
 F 0.92642 1.64883 -1.55910
 H -0.87872 -1.16951 0.86832
 H -0.87919 -1.16929 -0.86683
 H 0.87220 -1.08574 1.29722
 H 0.87189 -1.08562 -1.29853
 H -0.37636 -0.46544 2.44238
 H -0.37771 -0.46514 -2.44236
13
bifur_IRC_Cartesians_MW_output/new_data/bifur_traj2_Cartesians_MW point 9
C 0.05216 0.83069 0.77260
 C 0.05392 0.83063 -0.77259
 C -1.00422 1.61842 0.00004
 C -0.09217 -0.56804 1.36924
 C -0.09222 -0.56790 -1.36915
 F 0.92309 1.64961 1.55811
 F 0.92779 1.64923 -1.55844
 H -0.87859 -1.16998 0.86669
 H -0.87907 -1.16976 -0.86521
 H 0.87249 -1.08571 1.29637
 H 0.87218 -1.08559 -1.29769
 H -0.37701 -0.46595 2.44150
 H -0.37836 -0.46565 -2.44148
13
bifur_IRC_Cartesians_MW_output/new_data/bifur_traj2_Cartesians_MW point 10
C 0.05212 0.83091 0.77187
 C 0.05389 0.83084 -0.77186
 C -1.00608 1.61940 0.00004
 C -0.09223 -0.56825 1.36826
 C -0.09228 -0.56811 -1.36817
 F 0.92432 1.64998 1.55751
 F 0.92904 1.64959 -1.55783
 H -0.87848 -1.17040 0.86521
 H -0.87895 -1.17018 -0.86373
 H 0.87275 -1.08568 1.29560
 H 0.87244 -1.08556 -1.29692
 H -0.37759 -0.46642 2.44070
 H -0.37895 -0.46612 -2.44069
13
bifur_IRC_Cartesians_MW_output/new_data/bifur_traj2_Cartesians_MW point 11
C 0.05209 0.83110 0.77121
 C 0.05386 0.83103 -0.77121
 C -1.00777 1.62029 0.00004
 C -0.09228 -0.56843 1.36737
 C -0.09234 -0.56829 -1.36728
 F 0.92544 1.65031 1.55697
 F 0.93017 1.64992 -1.55728
 H -0.87837 -1.17078 0.86387
 H -0.87885 -1.17056 -0.86239
 H 0.87299 -1.08565 1.29490
 H 0.87268 -1.08554 -1.29622
 H -0.37812 -0.46684 2.43998
 H -0.37948 -0.46654 -2.43997
13
bifur_IRC_Cartesians_MW_output/new_data/bifur_traj2_Cartesians_MW point 12
C 0.05209 0.83110 0.77121
 C 0.05386 0.83103 -0.77121
 C -1.00777 1.62029 0.00004
 C -0.09228 -0.56844 1.36737
 C -0.09234 -0.56829 -1.36728
 F 0.92544 1.65031 1.55697
 F 0.93017 1.64992 -1.55728
 H -0.87837 -1.17078 0.86387
 H -0.87885 -1.17056 -0.86239
 H 0.87299 -1.08565 1.29490
 H 0.87268 -1.08554 -1.29622
 H -0.37812 -0.46684 2.43998
 H -0.37948 -0.46654 -2.43997
13
bifur_IRC_Cartesians_MW_output/new_data/bifur_traj2_Cartesians_MW point 13
C 0.05203 0.83140 0.77018
 C 0.05381 0.83133 -0.77017
 C -1.01041 1.62168 0.00004
 C -0.09237 -0.56873 1.36597
 C -0.09243 -0.56859 -1.36589
 F 0.92720 1.65083 1.55612
 F 0.93193 1.65043 -1.55642
 H -0.87820 -1.17138 0.86178
 H -0.87868 -1.17116 -0.86029
 H 0.87336 -1.08561 1.29380
 H 0.87305 -1.08550 -1.29513
 H -0.37895 -0.46750 2.43885
 H -0.38032 -0.46721 -2.43884
13
bifur_IRC_Cartesians_MW_output/new_data/bifur_traj2_Cartesians_MW point 14
C 0.05202 0.83151 0.76983
 C 0.05380 0.83143 -0.76982
 C -1.01133 1.62216 0.00004
 C -0.09240 -0.56883 1.36549
 C -0.09246 -0.56869 -1.36541
 F 0.92780 1.65101 1.55583
 F 0.93254 1.65061 -1.55613
 H -0.87815 -1.17158 0.86105
 H -0.87863 -1.17137 -0.85956
 H 0.87349 -1.08560 1.29342
 H 0.87318 -1.08548 -1.29475
 H -0.37924 -0.46773 2.43846
 H -0.38061 -0.46744 -2.43845
13
bifur_IRC_Cartesians_MW_output/new_data/bifur_traj2_Cartesians_MW point 15
C 0.05200 0.83157 0.76960
 C 0.05379 0.83149 -0.76960
 C -1.01189 1.62246 0.00004
 C -0.09242 -0.56889 1.36520
 C -0.09248 -0.56875 -1.36511
 F 0.92818 1.65112 1.55565
 F 0.93292 1.65072 -1.55594
 H -0.87811 -1.17171 0.86061
 H -0.87859 -1.17149 -0.85911
 H 0.87356 -1.08559 1.29318
 H 0.87325 -1.08548 -1.29452
 H -0.37942 -0.46788 2.43821
 H -0.38079 -0.46758 -2.43820
13
bifur_IRC_Cartesians_MW_output/new_data/bifur_traj2_Cartesians_MW point 16
C 0.05200 0.83158 0.76957
 C 0.05378 0.83150 -0.76957
 C -1.01197 1.62250 0.00004
 C -0.09243 -0.56890 1.36515
 C -0.09248 -0.56876 -1.36507
 F 0.92823 1.65114 1.55562
 F 0.93298 1.65073 -1.55592
 H -0.87811 -1.17173 0.86054
 H -0.87859 -1.17151 -0.85905
 H 0.87358 -1.08559 1.29315
 H 0.87327 -1.08547 -1.29449
 H -0.37945 -0.46790 2.43818
 H -0.38082 -0.46760 -2.43817
13
bifur_IRC_Cartesians_MW_output/new_data/bifur_traj2_Cartesians_MW point 17
C 0.05202 0.83150 0.76986
 C 0.05380 0.83142 -0.76985
 C -1.01123 1.62211 0.00004
 C -0.09240 -0.56882 1.36554
 C -0.09246 -0.56868 -1.36546
 F 0.92774 1.65099 1.55586
 F 0.93248 1.65059 -1.55616
 H -0.87815 -1.17156 0.86113
 H -0.87863 -1.17134 -0.85964
 H 0.87347 -1.08560 1.29346
 H 0.87316 -1.08549 -1.29479
 H -0.37921 -0.46771 2.43850
 H -0.38058 -0.46741 -2.43849
13
bifur_IRC_Cartesians_MW_output/new_data/bifur_traj2_Cartesians_MW point 18
C 0.05205 0.83130 0.77052
 C 0.05383 0.83123 -0.77052
 C -1.00953 1.62122 0.00004
 C -0.09234 -0.56863 1.36644
 C -0.09240 -0.56849 -1.36636
 F 0.92661 1.65066 1.55641
 F 0.93135 1.65026 -1.55671
 H -0.87826 -1.17118 0.86248
 H -0.87874 -1.17096 -0.86099
 H 0.87323 -1.08562 1.29416
 H 0.87292 -1.08551 -1.29549
 H -0.37868 -0.46728 2.43922
 H -0.38004 -0.46699 -2.43921
13
bifur_IRC_Cartesians_MW_output/new_data/bifur_traj2_Cartesians_MW point 19
C 0.05210 0.83102 0.77148
 C 0.05387 0.83095 -0.77148
 C -1.00708 1.61993 0.00004
 C -0.09226 -0.56836 1.36773
 C -0.09232 -0.56822 -1.36765
 F 0.92498 1.65017 1.55720
 F 0.92970 1.64978 -1.55751
 H -0.87841 -1.17062 0.86442
 H -0.87889 -1.17040 -0.86294
 H 0.87289 -1.08566 1.29518
 H 0.87258 -1.08555 -1.29651
 H -0.37791 -0.46667 2.44028
 H -0.37926 -0.46637 -2.44026
13
bifur_IRC_Cartesians_MW_output/new_data/bifur_traj2_Cartesians_MW point 20
C 0.05216 0.83067 0.77267
 C 0.05393 0.83061 -0.77266
 C -1.00404 1.61833 0.00004
 C -0.09216 -0.56802 1.36934
 C -0.09221 -0.56788 -1.36925
 F 0.92297 1.64958 1.55817
 F 0.92767 1.64919 -1.55849
 H -0.87861 -1.16994 0.86683
 H -0.87908 -1.16972 -0.86535
 H 0.87246 -1.08571 1.29645
 H 0.87216 -1.08559 -1.29776
 H -0.37695 -0.46590 2.44158
 H -0.37830 -0.46561 -2.44156
13
bifur_IRC_Cartesians_MW_output/new_data/bifur_traj2_Cartesians_MW point 21
C 0.05223 0.83027 0.77405
 C 0.05399 0.83021 -0.77405
 C -1.00050 1.61646 0.00005
 C -0.09204 -0.56763 1.37120
 C -0.09209 -0.56749 -1.37111
 F 0.92062 1.64888 1.55931
 F 0.92530 1.64850 -1.55964
 H -0.87883 -1.16914 0.86964
 H -0.87930 -1.16891 -0.86816
 H 0.87197 -1.08577 1.29792
 H 0.87166 -1.08565 -1.29922
 H -0.37584 -0.46502 2.44310
 H -0.37718 -0.46472 -2.44307
13
bifur_IRC_Cartesians_MW_output/new_data/bifur_traj2_Cartesians_MW point 22
C 0.05231 0.82980 0.77564
 C 0.05407 0.82974 -0.77565
 C -0.99640 1.61431 0.00005
 C -0.09190 -0.56718 1.37336
 C -0.09195 -0.56704 -1.37327
 F 0.91790 1.64807 1.56062
 F 0.92256 1.64771 -1.56098
 H -0.87909 -1.16821 0.87289
 H -0.87955 -1.16799 -0.87142
 H 0.87139 -1.08583 1.29962
 H 0.87109 -1.08571 -1.30091
 H -0.37455 -0.46399 2.44486
 H -0.37588 -0.46369 -2.44483
13
bifur_IRC_Cartesians_MW_output/new_data/bifur_traj2_Cartesians_MW point 23
C 0.05231 0.82980 0.77564
 C 0.05407 0.82974 -0.77564
 C -0.99640 1.61431 0.00005
 C -0.09190 -0.56718 1.37336
 C -0.09195 -0.56704 -1.37327
 F 0.91790 1.64807 1.56062
 F 0.92256 1.64771 -1.56098
 H -0.87909 -1.16821 0.87289
 H -0.87955 -1.16799 -0.87142
 H 0.87139 -1.08583 1.29962
 H 0.87109 -1.08571 -1.30091
 H -0.37455 -0.46399 2.44486
 H -0.37588 -0.46369 -2.44483
13
bifur_IRC_Cartesians_MW_output/new_data/bifur_traj2_Cartesians_MW point 24
C 0.05252 0.82859 0.77976
 C 0.05426 0.82855 -0.77977
 C -0.98583 1.60875 0.00005
 C -0.09155 -0.56602 1.37893
 C -0.09159 -0.56587 -1.37883
 F 0.91089 1.64599 1.56402
 F 0.91549 1.64566 -1.56441
 H -0.87975 -1.16582 0.88128
 H -0.88020 -1.16560 -0.87981
 H 0.86991 -1.08599 1.30401
 H 0.86961 -1.08587 -1.30527
 H -0.37122 -0.46133 2.44939
 H -0.37253 -0.46103 -2.44934
13
bifur_IRC_Cartesians_MW_output/new_data/bifur_traj2_Cartesians_MW point 25
C 0.05264 0.82793 0.78201
 C 0.05436 0.82790 -0.78202
 C -0.98007 1.60572 0.00005
 C -0.09136 -0.56539 1.38197
 C -0.09140 -0.56523 -1.38186
 F 0.90706 1.64485 1.56587
 F 0.91164 1.64454 -1.56628
 H -0.88012 -1.16452 0.88584
 H -0.88056 -1.16429 -0.88439
 H 0.86910 -1.08608 1.30640
 H 0.86880 -1.08595 -1.30765
 H -0.36941 -0.45989 2.45186
 H -0.37070 -0.45959 -2.45181
13
bifur_IRC_Cartesians_MW_output/new_data/bifur_traj2_Cartesians_MW point 26
C 0.05274 0.82731 0.78411
 C 0.05446 0.82729 -0.78413
 C -0.97467 1.60288 0.00005
 C -0.09117 -0.56479 1.38482
 C -0.09121 -0.56463 -1.38471
 F 0.90348 1.64379 1.56760
 F 0.90803 1.64349 -1.56803
 H -0.88046 -1.16330 0.89013
 H -0.88089 -1.16307 -0.88868
 H 0.86834 -1.08617 1.30865
 H 0.86805 -1.08603 -1.30988
 H -0.36771 -0.45853 2.45417
 H -0.36899 -0.45823 -2.45411
13
bifur_IRC_Cartesians_MW_output/new_data/bifur_traj2_Cartesians_MW point 27
C 0.05285 0.82672 0.78614
 C 0.05455 0.82670 -0.78615
 C -0.96948 1.60015 0.00006
 C -0.09100 -0.56422 1.38755
 C -0.09103 -0.56406 -1.38744
 F 0.90004 1.64276 1.56927
 F 0.90456 1.64248 -1.56972
 H -0.88078 -1.16213 0.89424
 H -0.88121 -1.16189 -0.89280
 H 0.86762 -1.08625 1.31080
 H 0.86732 -1.08611 -1.31202
 H -0.36608 -0.45723 2.45639
 H -0.36735 -0.45693 -2.45633
13
bifur_IRC_Cartesians_MW_output/new_data/bifur_traj2_Cartesians_MW point 28
C 0.05295 0.82614 0.78813
 C 0.05464 0.82612 -0.78815
 C -0.96436 1.59746 0.00006
 C -0.09083 -0.56366 1.39025
 C -0.09086 -0.56349 -1.39013
 F 0.89664 1.64176 1.57091
 F 0.90114 1.64149 -1.57138
 H -0.88111 -1.16097 0.89830
 H -0.88152 -1.16074 -0.89686
 H 0.86690 -1.08633 1.31293
 H 0.86661 -1.08619 -1.31413
 H -0.36447 -0.45595 2.45859
 H -0.36573 -0.45564 -2.45852
13
bifur_IRC_Cartesians_MW_output/new_data/bifur_traj2_Cartesians_MW point 29
C 0.05305 0.82555 0.79012
 C 0.05473 0.82555 -0.79014
 C -0.95925 1.59477 0.00006
 C -0.09066 -0.56310 1.39294
 C -0.09069 -0.56292 -1.39282
 F 0.89325 1.64075 1.57255
 F 0.89772 1.64050 -1.57304
 H -0.88143 -1.15982 0.90235
 H -0.88184 -1.15958 -0.90092
 H 0.86618 -1.08641 1.31505
 H 0.86589 -1.08626 -1.31624
 H -0.36286 -0.45466 2.46078
 H -0.36411 -0.45436 -2.46070
13
bifur_IRC_Cartesians_MW_output/new_data/bifur_traj2_Cartesians_MW point 30
C 0.05315 0.82499 0.79202
 C 0.05482 0.82500 -0.79205
 C -0.95437 1.59220 0.00006
 C -0.09049 -0.56256 1.39551
 C -0.09052 -0.56238 -1.39539
 F 0.89002 1.63979 1.57412
 F 0.89446 1.63955 -1.57462
 H -0.88174 -1.15872 0.90622
 H -0.88214 -1.15848 -0.90479
 H 0.86550 -1.08649 1.31708
 H 0.86521 -1.08634 -1.31825
 H -0.36133 -0.45344 2.46287
 H -0.36256 -0.45313 -2.46279
13
bifur_IRC_Cartesians_MW_output/new_data/bifur_traj2_Cartesians_MW point 31
C 0.05322 0.82456 0.79349
 C 0.05489 0.82457 -0.79352
 C -0.95060 1.59022 0.00006
 C -0.09037 -0.56214 1.39750
 C -0.09039 -0.56197 -1.39737
 F 0.88752 1.63904 1.57533
 F 0.89194 1.63882 -1.57585
 H -0.88197 -1.15787 0.90921
 H -0.88237 -1.15762 -0.90779
 H 0.86497 -1.08654 1.31865
 H 0.86468 -1.08639 -1.31981
 H -0.36014 -0.45249 2.46449
 H -0.36136 -0.45218 -2.46440
13
bifur_IRC_Cartesians_MW_output/new_data/bifur_traj2_Cartesians_MW point 32
C 0.05327 0.82428 0.79446
 C 0.05494 0.82429 -0.79448
 C -0.94813 1.58892 0.00006
 C -0.09029 -0.56187 1.39880
 C -0.09031 -0.56169 -1.39867
 F 0.88587 1.63856 1.57612
 F 0.89028 1.63834 -1.57665
 H -0.88213 -1.15731 0.91118
 H -0.88252 -1.15706 -0.90975
 H 0.86462 -1.08658 1.31967
 H 0.86434 -1.08643 -1.32083
 H -0.35936 -0.45187 2.46555
 H -0.36058 -0.45156 -2.46545
13
bifur_IRC_Cartesians_MW_output/new_data/bifur_traj2_Cartesians_MW point 33
C 0.05331 0.82407 0.79516
 C 0.05497 0.82409 -0.79519
 C -0.94632 1.58796 0.00006
 C -0.09022 -0.56167 1.39976
 C -0.09025 -0.56149 -1.39963
 F 0.88467 1.63820 1.57670
 F 0.88907 1.63799 -1.57724
 H -0.88224 -1.15690 0.91261
 H -0.88264 -1.15665 -0.91119
 H 0.86437 -1.08661 1.32043
 H 0.86408 -1.08646 -1.32157
 H -0.35879 -0.45142 2.46632
 H -0.36001 -0.45111 -2.46623
13
bifur_IRC_Cartesians_MW_output/new_data/bifur_traj2_Cartesians_MW point 34
C 0.05331 0.82407 0.79516
 C 0.05497 0.82409 -0.79519
 C -0.94632 1.58796 0.00006
 C -0.09022 -0.56167 1.39976
 C -0.09025 -0.56149 -1.39963
 F 0.88467 1.63820 1.57670
 F 0.88907 1.63799 -1.57724
 H -0.88224 -1.15690 0.91261
 H -0.88264 -1.15665 -0.91119
 H 0.86437 -1.08661 1.32043
 H 0.86408 -1.08646 -1.32157
 H -0.35879 -0.45142 2.46632
 H -0.36001 -0.45111 -2.46623
13
bifur_IRC_Cartesians_MW_output/new_data/bifur_traj2_Cartesians_MW point 35
C 0.05337 0.82371 0.79639
 C 0.05502 0.82373 -0.79642
 C -0.94317 1.58631 0.00006
 C -0.09012 -0.56133 1.40142
 C -0.09014 -0.56114 -1.40128
 F 0.88258 1.63758 1.57771
 F 0.88697 1.63738 -1.57826
 H -0.88244 -1.15619 0.91511
 H -0.88283 -1.15594 -0.91369
 H 0.86393 -1.08666 1.32173
 H 0.86364 -1.08650 -1.32287
 H -0.35780 -0.45063 2.46767
 H -0.35901 -0.45032 -2.46758
13
bifur_IRC_Cartesians_MW_output/new_data/bifur_traj2_Cartesians_MW point 36
C 0.05340 0.82352 0.79705
 C 0.05506 0.82354 -0.79708
 C -0.94148 1.58542 0.00006
 C -0.09006 -0.56114 1.40231
 C -0.09008 -0.56096 -1.40217
 F 0.88146 1.63724 1.57826
 F 0.88583 1.63705 -1.57881
 H -0.88255 -1.15580 0.91645
 H -0.88294 -1.15556 -0.91504
 H 0.86369 -1.08669 1.32244
 H 0.86341 -1.08653 -1.32357
 H -0.35727 -0.45020 2.46840
 H -0.35847 -0.44989 -2.46830
13
bifur_IRC_Cartesians_MW_output/new_data/bifur_traj2_Cartesians_MW point 37
C 0.05344 0.82330 0.79778
 C 0.05509 0.82333 -0.79782
 C -0.93959 1.58442 0.00006
 C -0.09000 -0.56093 1.40330
 C -0.09002 -0.56075 -1.40317
 F 0.88021 1.63687 1.57886
 F 0.88457 1.63668 -1.57942
 H -0.88267 -1.15538 0.91795
 H -0.88305 -1.15513 -0.91653
 H 0.86342 -1.08672 1.32322
 H 0.86314 -1.08656 -1.32435
 H -0.35668 -0.44973 2.46921
 H -0.35787 -0.44942 -2.46910
13
bifur_IRC_Cartesians_MW_output/new_data/bifur_traj2_Cartesians_MW point 38
C 0.05348 0.82308 0.79854
 C 0.05512 0.82311 -0.79857
 C -0.93766 1.58341 0.00006
 C -0.08993 -0.56072 1.40432
 C -0.08995 -0.56053 -1.40418
 F 0.87893 1.63649 1.57948
 F 0.88328 1.63631 -1.58005
 H -0.88279 -1.15494 0.91948
 H -0.88317 -1.15469 -0.91807
 H 0.86315 -1.08675 1.32402
 H 0.86287 -1.08659 -1.32515
 H -0.35607 -0.44924 2.47004
 H -0.35726 -0.44893 -2.46993
13
bifur_IRC_Cartesians_MW_output/new_data/bifur_traj2_Cartesians_MW point 39
C 0.05352 0.82287 0.79925
 C 0.05516 0.82290 -0.79928
 C -0.93583 1.58245 0.00007
 C -0.08987 -0.56052 1.40528
 C -0.08989 -0.56033 -1.40514
 F 0.87772 1.63613 1.58007
 F 0.88206 1.63595 -1.58064
 H -0.88291 -1.15453 0.92093
 H -0.88328 -1.15428 -0.91952
 H 0.86290 -1.08677 1.32478
 H 0.86262 -1.08661 -1.32590
 H -0.35550 -0.44879 2.47082
 H -0.35668 -0.44848 -2.47071
13
bifur_IRC_Cartesians_MW_output/new_data/bifur_traj2_Cartesians_MW point 40
C 0.05355 0.82268 0.79992
 C 0.05519 0.82271 -0.79995
 C -0.93411 1.58154 0.00007
 C -0.08982 -0.56033 1.40619
 C -0.08983 -0.56014 -1.40605
 F 0.87657 1.63579 1.58062
 F 0.88091 1.63562 -1.58120
 H -0.88301 -1.15414 0.92229
 H -0.88339 -1.15389 -0.92088
 H 0.86266 -1.08680 1.32550
 H 0.86238 -1.08664 -1.32661
 H -0.35496 -0.44835 2.47156
 H -0.35614 -0.44804 -2.47145
13
bifur_IRC_Cartesians_MW_output/new_data/bifur_traj2_Cartesians_MW point 41
C 0.05358 0.82249 0.80056
 C 0.05522 0.82252 -0.80060
 C -0.93246 1.58067 0.00007
 C -0.08976 -0.56015 1.40706
 C -0.08977 -0.55996 -1.40692
 F 0.87548 1.63547 1.58115
 F 0.87981 1.63530 -1.58174
 H -0.88312 -1.15377 0.92360
 H -0.88349 -1.15352 -0.92219
 H 0.86242 -1.08683 1.32618
 H 0.86215 -1.08666 -1.32729
 H -0.35444 -0.44794 2.47226
 H -0.35561 -0.44763 -2.47215
13
bifur_IRC_Cartesians_MW_output/new_data/bifur_traj2_Cartesians_MW point 42
C 0.05361 0.82231 0.80117
 C 0.05525 0.82235 -0.80120
 C -0.93091 1.57986 0.00007
 C -0.08971 -0.55998 1.40788
 C -0.08972 -0.55979 -1.40773
 F 0.87445 1.63516 1.58165
 F 0.87877 1.63500 -1.58224
 H -0.88322 -1.15342 0.92483
 H -0.88359 -1.15317 -0.92343
 H 0.86221 -1.08685 1.32683
 H 0.86193 -1.08669 -1.32793
 H -0.35395 -0.44755 2.47293
 H -0.35512 -0.44724 -2.47281
13
bifur_IRC_Cartesians_MW_output/new_data/bifur_traj2_Cartesians_MW point 43
C 0.05364 0.82216 0.80169
 C 0.05527 0.82219 -0.80173
 C -0.92957 1.57915 0.00007
 C -0.08966 -0.55983 1.40859
 C -0.08968 -0.55964 -1.40844
 F 0.87356 1.63490 1.58208
 F 0.87787 1.63474 -1.58268
 H -0.88330 -1.15311 0.92590
 H -0.88367 -1.15286 -0.92449
 H 0.86202 -1.08687 1.32739
 H 0.86174 -1.08671 -1.32848
 H -0.35353 -0.44721 2.47350
 H -0.35470 -0.44690 -2.47339
13
bifur_IRC_Cartesians_MW_output/new_data/bifur_traj2_Cartesians_MW point 44
C 0.05366 0.82205 0.80204
 C 0.05529 0.82209 -0.80208
 C -0.92867 1.57868 0.00007
 C -0.08963 -0.55973 1.40906
 C -0.08964 -0.55954 -1.40891
 F 0.87296 1.63472 1.58237
 F 0.87727 1.63456 -1.58297
 H -0.88336 -1.15291 0.92661
 H -0.88373 -1.15266 -0.92521
 H 0.86189 -1.08689 1.32776
 H 0.86162 -1.08672 -1.32886
 H -0.35324 -0.44699 2.47389
 H -0.35441 -0.44668 -2.47377
13
bifur_IRC_Cartesians_MW_output/new_data/bifur_traj2_Cartesians_MW point 45
C 0.05366 0.82205 0.80204
 C 0.05529 0.82209 -0.80208
 C -0.92867 1.57868 0.00007
 C -0.08963 -0.55973 1.40906
 C -0.08964 -0.55954 -1.40891
 F 0.87296 1.63472 1.58237
 F 0.87727 1.63456 -1.58297
 H -0.88336 -1.15291 0.92661
 H -0.88372 -1.15266 -0.92521
 H 0.86189 -1.08689 1.32776
 H 0.86162 -1.08672 -1.32885
 H -0.35324 -0.44699 2.47389
 H -0.35441 -0.44668 -2.47377
13
bifur_IRC_Cartesians_MW_output/new_data/bifur_traj2_Cartesians_MW point 46
C 0.05367 0.82197 0.80232
 C 0.05530 0.82201 -0.80236
 C -0.92796 1.57831 0.00007
 C -0.08961 -0.55965 1.40944
 C -0.08962 -0.55946 -1.40929
 F 0.87249 1.63458 1.58260
 F 0.87679 1.63443 -1.58320
 H -0.88340 -1.15275 0.92717
 H -0.88377 -1.15250 -0.92577
 H 0.86179 -1.08690 1.32805
 H 0.86152 -1.08673 -1.32915
 H -0.35302 -0.44681 2.47419
 H -0.35419 -0.44650 -2.47408
13
bifur_IRC_Cartesians_MW_output/new_data/bifur_traj2_Cartesians_MW point 47
C 0.05368 0.82191 0.80253
 C 0.05531 0.82195 -0.80257
 C -0.92742 1.57802 0.00007
 C -0.08959 -0.55959 1.40972
 C -0.08960 -0.55940 -1.40957
 F 0.87214 1.63447 1.58277
 F 0.87643 1.63432 -1.58337
 H -0.88344 -1.15263 0.92760
 H -0.88380 -1.15238 -0.92620
 H 0.86172 -1.08691 1.32828
 H 0.86144 -1.08674 -1.32937
 H -0.35285 -0.44668 2.47442
 H -0.35402 -0.44636 -2.47431
13
bifur_IRC_Cartesians_MW_output/new_data/bifur_traj2_Cartesians_MW point 48
C 0.05370 0.82182 0.80285
 C 0.05532 0.82186 -0.80289
 C -0.92660 1.57759 0.00007
 C -0.08956 -0.55950 1.41015
 C -0.08957 -0.55931 -1.41000
 F 0.87159 1.63431 1.58303
 F 0.87589 1.63416 -1.58364
 H -0.88349 -1.15244 0.92825
 H -0.88385 -1.15219 -0.92685
 H 0.86160 -1.08692 1.32862
 H 0.86133 -1.08675 -1.32971
 H -0.35259 -0.44647 2.47478
 H -0.35376 -0.44616 -2.47465
13
bifur_IRC_Cartesians_MW_output/new_data/bifur_traj2_Cartesians_MW point 49
C 0.05372 0.82169 0.80328
 C 0.05534 0.82173 -0.80332
 C -0.92550 1.57701 0.00007
 C -0.08953 -0.55938 1.41073
 C -0.08954 -0.55919 -1.41058
 F 0.87086 1.63409 1.58339
 F 0.87515 1.63395 -1.58400
 H -0.88356 -1.15219 0.92913
 H -0.88392 -1.15194 -0.92773
 H 0.86145 -1.08694 1.32908
 H 0.86117 -1.08677 -1.33016
 H -0.35225 -0.44619 2.47525
 H -0.35341 -0.44588 -2.47513
13
bifur_IRC_Cartesians_MW_output/new_data/bifur_traj2_Cartesians_MW point 50
C 0.05375 0.82153 0.80384
 C 0.05537 0.82157 -0.80388
 C -0.92405 1.57625 0.00007
 C -0.08948 -0.55922 1.41149
 C -0.08949 -0.55903 -1.41134
 F 0.86990 1.63381 1.58385
 F 0.87418 1.63367 -1.58447
 H -0.88365 -1.15187 0.93027
 H -0.88401 -1.15161 -0.92887
 H 0.86124 -1.08696 1.32968
 H 0.86097 -1.08679 -1.33076
 H -0.35179 -0.44583 2.47587
 H -0.35295 -0.44552 -2.47574
13
bifur_IRC_Cartesians_MW_output/new_data/bifur_traj2_Cartesians_MW point 51
C 0.05379 0.82132 0.80454
 C 0.05540 0.82137 -0.80458
 C -0.92226 1.57531 0.00007
 C -0.08942 -0.55902 1.41244
 C -0.08943 -0.55883 -1.41229
 F 0.86871 1.63346 1.58443
 F 0.87298 1.63332 -1.58505
 H -0.88376 -1.15146 0.93169
 H -0.88412 -1.15121 -0.93029
 H 0.86099 -1.08699 1.33042
 H 0.86072 -1.08682 -1.33150
 H -0.35123 -0.44538 2.47664
 H -0.35238 -0.44507 -2.47651
13
bifur_IRC_Cartesians_MW_output/new_data/bifur_traj2_Cartesians_MW point 52
C 0.05382 0.82110 0.80531
 C 0.05544 0.82115 -0.80535
 C -0.92029 1.57427 0.00007
 C -0.08935 -0.55881 1.41348
 C -0.08936 -0.55861 -1.41332
 F 0.86740 1.63307 1.58506
 F 0.87167 1.63294 -1.58569
 H -0.88389 -1.15102 0.93326
 H -0.88424 -1.15076 -0.93186
 H 0.86072 -1.08702 1.33124
 H 0.86045 -1.08685 -1.33231
 H -0.35061 -0.44489 2.47748
 H -0.35176 -0.44457 -2.47735
13
bifur_IRC_Cartesians_MW_output/new_data/bifur_traj2_Cartesians_MW point 53
C 0.05386 0.82087 0.80609
 C 0.05547 0.82092 -0.80613
 C -0.91828 1.57322 0.00007
 C -0.08928 -0.55859 1.41454
 C -0.08929 -0.55839 -1.41438
 F 0.86607 1.63267 1.58570
 F 0.87032 1.63255 -1.58634
 H -0.88401 -1.15056 0.93485
 H -0.88437 -1.15031 -0.93345
 H 0.86044 -1.08705 1.33207
 H 0.86016 -1.08688 -1.33314
 H -0.34998 -0.44438 2.47834
 H -0.35112 -0.44407 -2.47821
13
bifur_IRC_Cartesians_MW_output/new_data/bifur_traj2_Cartesians_MW point 54
C 0.05390 0.82064 0.80685
 C 0.05551 0.82070 -0.80689
 C -0.91634 1.57219 0.00007
 C -0.08922 -0.55837 1.41556
 C -0.08922 -0.55817 -1.41540
 F 0.86478 1.63229 1.58633
 F 0.86902 1.63217 -1.58697
 H -0.88413 -1.15012 0.93639
 H -0.88449 -1.14987 -0.93500
 H 0.86016 -1.08708 1.33288
 H 0.85989 -1.08690 -1.33394
 H -0.34936 -0.44389 2.47918
 H -0.35050 -0.44358 -2.47904
13
bifur_IRC_Cartesians_MW_output/new_data/bifur_traj2_Cartesians_MW point 55
C 0.05394 0.82044 0.80753
 C 0.05554 0.82050 -0.80757
 C -0.91459 1.57127 0.00007
 C -0.08916 -0.55818 1.41648
 C -0.08916 -0.55798 -1.41632
 F 0.86362 1.63194 1.58689
 F 0.86786 1.63183 -1.58754
 H -0.88424 -1.14973 0.93777
 H -0.88459 -1.14947 -0.93639
 H 0.85992 -1.08711 1.33361
 H 0.85965 -1.08693 -1.33466
 H -0.34882 -0.44346 2.47992
 H -0.34995 -0.44314 -2.47979
13
bifur_IRC_Cartesians_MW_output/new_data/bifur_traj2_Cartesians_MW point 56
C 0.05394 0.82044 0.80753
 C 0.05554 0.82050 -0.80757
 C -0.91459 1.57127 0.00007
 C -0.08916 -0.55818 1.41648
 C -0.08916 -0.55798 -1.41632
 F 0.86362 1.63194 1.58689
 F 0.86786 1.63183 -1.58754
 H -0.88424 -1.14973 0.93777
 H -0.88459 -1.14947 -0.93639
 H 0.85992 -1.08711 1.33361
 H 0.85965 -1.08693 -1.33466
 H -0.34882 -0.44346 2.47992
 H -0.34995 -0.44314 -2.47979
13
bifur_IRC_Cartesians_MW_output/new_data/bifur_traj2_Cartesians_MW point 57
C 0.05397 0.82025 0.80819
 C 0.05557 0.82031 -0.80824
 C -0.91289 1.57038 0.00007
 C -0.08910 -0.55799 1.41738
 C -0.08911 -0.55779 -1.41722
 F 0.86249 1.63161 1.58743
 F 0.86672 1.63150 -1.58809
 H -0.88435 -1.14935 0.93912
 H -0.88470 -1.14909 -0.93774
 H 0.85968 -1.08713 1.33431
 H 0.85941 -1.08696 -1.33537
 H -0.34828 -0.44303 2.48065
 H -0.34941 -0.44271 -2.48052
13
bifur_IRC_Cartesians_MW_output/new_data/bifur_traj2_Cartesians_MW point 58
C 0.05395 0.82036 0.80783
 C 0.05555 0.82042 -0.80787
 C -0.91383 1.57087 0.00007
 C -0.08914 -0.55810 1.41688
 C -0.08914 -0.55790 -1.41673
 F 0.86312 1.63179 1.58713
 F 0.86734 1.63168 -1.58779
 H -0.88429 -1.14956 0.93838
 H -0.88464 -1.14930 -0.93699
 H 0.85981 -1.08712 1.33392
 H 0.85954 -1.08694 -1.33498
 H -0.34858 -0.44326 2.48025
 H -0.34971 -0.44295 -2.48012
13
bifur_IRC_Cartesians_MW_output/new_data/bifur_traj2_Cartesians_MW point 59
C 0.05391 0.82060 0.80701
 C 0.05552 0.82065 -0.80705
 C -0.91593 1.57198 0.00007
 C -0.08921 -0.55833 1.41578
 C -0.08921 -0.55813 -1.41562
 F 0.86451 1.63221 1.58646
 F 0.86875 1.63209 -1.58711
 H -0.88416 -1.15003 0.93671
 H -0.88451 -1.14978 -0.93532
 H 0.86010 -1.08709 1.33305
 H 0.85984 -1.08691 -1.33411
 H -0.34924 -0.44379 2.47935
 H -0.35037 -0.44348 -2.47922
13
bifur_IRC_Cartesians_MW_output/new_data/bifur_traj2_Cartesians_MW point 60
C 0.05386 0.82089 0.80601
 C 0.05547 0.82094 -0.80606
 C -0.91847 1.57332 0.00007
 C -0.08929 -0.55861 1.41444
 C -0.08930 -0.55841 -1.41428
 F 0.86620 1.63271 1.58564
 F 0.87045 1.63258 -1.58628
 H -0.88400 -1.15061 0.93470
 H -0.88435 -1.15035 -0.93330
 H 0.86046 -1.08705 1.33199
 H 0.86019 -1.08687 -1.33306
 H -0.35004 -0.44443 2.47826
 H -0.35118 -0.44411 -2.47813
13
bifur_IRC_Cartesians_MW_output/new_data/bifur_traj2_Cartesians_MW point 61
C 0.05381 0.82117 0.80505
 C 0.05543 0.82122 -0.80509
 C -0.92095 1.57462 0.00007
 C -0.08937 -0.55888 1.41313
 C -0.08938 -0.55868 -1.41298
 F 0.86784 1.63320 1.58485
 F 0.87211 1.63306 -1.58548
 H -0.88384 -1.15117 0.93273
 H -0.88420 -1.15091 -0.93134
 H 0.86081 -1.08701 1.33097
 H 0.86054 -1.08684 -1.33204
 H -0.35082 -0.44505 2.47720
 H -0.35197 -0.44474 -2.47707
13
bifur_IRC_Cartesians_MW_output/new_data/bifur_traj2_Cartesians_MW point 62
C 0.05377 0.82142 0.80420
 C 0.05539 0.82147 -0.80424
 C -0.92312 1.57576 0.00007
 C -0.08945 -0.55912 1.41199
 C -0.08946 -0.55892 -1.41183
 F 0.86928 1.63363 1.58415
 F 0.87356 1.63349 -1.58477
 H -0.88371 -1.15166 0.93101
 H -0.88407 -1.15140 -0.92961
 H 0.86111 -1.08697 1.33006
 H 0.86084 -1.08680 -1.33114
 H -0.35150 -0.44560 2.47627
 H -0.35265 -0.44528 -2.47614
13
bifur_IRC_Cartesians_MW_output/new_data/bifur_traj2_Cartesians_MW point 63
C 0.05373 0.82162 0.80353
 C 0.05536 0.82166 -0.80357
 C -0.92486 1.57667 0.00007
 C -0.08951 -0.55931 1.41107
 C -0.08951 -0.55912 -1.41092
 F 0.87043 1.63397 1.58359
 F 0.87472 1.63382 -1.58421
 H -0.88360 -1.15205 0.92963
 H -0.88396 -1.15180 -0.92823
 H 0.86136 -1.08695 1.32934
 H 0.86108 -1.08678 -1.33043
 H -0.35204 -0.44603 2.47552
 H -0.35320 -0.44572 -2.47540
13
bifur_IRC_Cartesians_MW_output/new_data/bifur_traj2_Cartesians_MW point 64
C 0.05371 0.82174 0.80312
 C 0.05534 0.82178 -0.80316
 C -0.92591 1.57723 0.00007
 C -0.08954 -0.55943 1.41052
 C -0.08955 -0.55923 -1.41037
 F 0.87113 1.63418 1.58325
 F 0.87543 1.63403 -1.58387
 H -0.88353 -1.15229 0.92880
 H -0.88389 -1.15203 -0.92740
 H 0.86150 -1.08693 1.32890
 H 0.86123 -1.08676 -1.32999
 H -0.35238 -0.44630 2.47507
 H -0.35354 -0.44598 -2.47495
13
bifur_IRC_Cartesians_MW_output/new_data/bifur_traj2_Cartesians_MW point 65
C 0.05371 0.82174 0.80310
 C 0.05534 0.82178 -0.80314
 C -0.92594 1.57725 0.00007
 C -0.08954 -0.55943 1.41050
 C -0.08955 -0.55924 -1.41035
 F 0.87116 1.63418 1.58324
 F 0.87545 1.63403 -1.58385
 H -0.88353 -1.15229 0.92877
 H -0.88389 -1.15204 -0.92737
 H 0.86151 -1.08693 1.32889
 H 0.86124 -1.08676 -1.32998
 H -0.35239 -0.44630 2.47506
 H -0.35355 -0.44599 -2.47494
13
bifur_IRC_Cartesians_MW_output/new_data/bifur_traj2_Cartesians_MW point 66
C 0.05373 0.82165 0.80343
 C 0.05535 0.82169 -0.80347
 C -0.92510 1.57680 0.00007
 C -0.08951 -0.55934 1.41094
 C -0.08952 -0.55914 -1.41079
 F 0.87059 1.63402 1.58351
 F 0.87488 1.63387 -1.58413
 H -0.88358 -1.15210 0.92944
 H -0.88395 -1.15185 -0.92804
 H 0.86139 -1.08694 1.32924
 H 0.86112 -1.08677 -1.33033
 H -0.35212 -0.44609 2.47542
 H -0.35328 -0.44578 -2.47530
13
bifur_IRC_Cartesians_MW_output/new_data/bifur_traj2_Cartesians_MW point 67
C 0.05373 0.82165 0.80343
 C 0.05535 0.82169 -0.80347
 C -0.92510 1.57680 0.00007
 C -0.08951 -0.55934 1.41094
 C -0.08952 -0.55914 -1.41079
 F 0.87060 1.63402 1.58351
 F 0.87488 1.63387 -1.58413
 H -0.88358 -1.15210 0.92944
 H -0.88395 -1.15185 -0.92804
 H 0.86139 -1.08694 1.32924
 H 0.86112 -1.08677 -1.33033
 H -0.35212 -0.44609 2.47542
 H -0.35328 -0.44578 -2.47530
13
bifur_IRC_Cartesians_MW_output/new_data/bifur_traj2_Cartesians_MW point 68
C 0.05378 0.82135 0.80444
 C 0.05540 0.82140 -0.80448
 C -0.92251 1.57544 0.00007
 C -0.08943 -0.55905 1.41231
 C -0.08943 -0.55886 -1.41216
 F 0.86888 1.63351 1.58435
 F 0.87315 1.63337 -1.58497
 H -0.88375 -1.15152 0.93149
 H -0.88410 -1.15126 -0.93010
 H 0.86103 -1.08698 1.33032
 H 0.86076 -1.08681 -1.33140
 H -0.35131 -0.44544 2.47653
 H -0.35246 -0.44513 -2.47640
13
bifur_IRC_Cartesians_MW_output/new_data/bifur_traj2_Cartesians_MW point 69
C 0.05380 0.82122 0.80490
 C 0.05542 0.82126 -0.80494
 C -0.92135 1.57483 0.00007
 C -0.08939 -0.55892 1.41292
 C -0.08939 -0.55873 -1.41277
 F 0.86810 1.63328 1.58472
 F 0.87237 1.63314 -1.58535
 H -0.88382 -1.15126 0.93242
 H -0.88418 -1.15100 -0.93102
 H 0.86086 -1.08700 1.33080
 H 0.86059 -1.08683 -1.33188
 H -0.35094 -0.44515 2.47703
 H -0.35209 -0.44484 -2.47690
13
bifur_IRC_Cartesians_MW_output/new_data/bifur_traj2_Cartesians_MW point 70
C 0.05382 0.82113 0.80521
 C 0.05543 0.82118 -0.80525
 C -0.92055 1.57441 0.00007
 C -0.08936 -0.55884 1.41334
 C -0.08937 -0.55864 -1.41319
 F 0.86758 1.63312 1.58497
 F 0.87184 1.63299 -1.58561
 H -0.88387 -1.15108 0.93305
 H -0.88423 -1.15082 -0.93165
 H 0.86075 -1.08701 1.33113
 H 0.86048 -1.08684 -1.33220
 H -0.35069 -0.44495 2.47737
 H -0.35184 -0.44464 -2.47724
13
bifur_IRC_Cartesians_MW_output/new_data/bifur_traj2_Cartesians_MW point 71
C 0.05382 0.82110 0.80529
 C 0.05544 0.82115 -0.80534
 C -0.92032 1.57429 0.00007
 C -0.08935 -0.55881 1.41346
 C -0.08936 -0.55861 -1.41331
 F 0.86743 1.63307 1.58505
 F 0.87169 1.63294 -1.58568
 H -0.88388 -1.15103 0.93323
 H -0.88424 -1.15077 -0.93183
 H 0.86072 -1.08702 1.33123
 H 0.86045 -1.08684 -1.33230
 H -0.35062 -0.44489 2.47747
 H -0.35177 -0.44458 -2.47734
13
bifur_IRC_Cartesians_MW_output/new_data/bifur_traj2_Cartesians_MW point 72
C 0.05382 0.82113 0.80519
 C 0.05543 0.82118 -0.80523
 C -0.92058 1.57443 0.00007
 C -0.08936 -0.55884 1.41332
 C -0.08937 -0.55864 -1.41317
 F 0.86760 1.63313 1.58496
 F 0.87186 1.63299 -1.58560
 H -0.88387 -1.15108 0.93302
 H -0.88422 -1.15083 -0.93163
 H 0.86076 -1.08701 1.33112
 H 0.86049 -1.08684 -1.33219
 H -0.35070 -0.44496 2.47736
 H -0.35185 -0.44464 -2.47723
13
bifur_IRC_Cartesians_MW_output/new_data/bifur_traj2_Cartesians_MW point 73
C 0.05381 0.82116 0.80507
 C 0.05543 0.82121 -0.80512
 C -0.92089 1.57459 0.00007
 C -0.08937 -0.55887 1.41316
 C -0.08938 -0.55868 -1.41301
 F 0.86780 1.63319 1.58487
 F 0.87207 1.63305 -1.58550
 H -0.88385 -1.15115 0.93278
 H -0.88420 -1.15090 -0.93138
 H 0.86080 -1.08701 1.33099
 H 0.86053 -1.08684 -1.33206
 H -0.35080 -0.44504 2.47722
 H -0.35195 -0.44472 -2.47710
13
bifur_IRC_Cartesians_MW_output/new_data/bifur_traj2_Cartesians_MW point 74
C 0.05381 0.82116 0.80507
 C 0.05543 0.82121 -0.80511
 C -0.92089 1.57459 0.00007
 C -0.08937 -0.55887 1.41316
 C -0.08938 -0.55868 -1.41301
 F 0.86780 1.63319 1.58487
 F 0.87207 1.63305 -1.58550
 H -0.88385 -1.15115 0.93278
 H -0.88420 -1.15090 -0.93138
 H 0.86080 -1.08701 1.33099
 H 0.86053 -1.08684 -1.33206
 H -0.35080 -0.44504 2.47722
 H -0.35195 -0.44472 -2.47710
13
bifur_IRC_Cartesians_MW_output/new_data/bifur_traj2_Cartesians_MW point 75
C 0.05382 0.82112 0.80524
 C 0.05543 0.82117 -0.80528
 C -0.92047 1.57437 0.00007
 C -0.08936 -0.55883 1.41338
 C -0.08937 -0.55863 -1.41323
 F 0.86752 1.63310 1.58500
 F 0.87179 1.63297 -1.58563
 H -0.88387 -1.15106 0.93311
 H -0.88423 -1.15080 -0.93172
 H 0.86074 -1.08701 1.33116
 H 0.86047 -1.08684 -1.33224
 H -0.35067 -0.44493 2.47740
 H -0.35181 -0.44462 -2.47728
13
bifur_IRC_Cartesians_MW_output/new_data/bifur_traj2_Cartesians_MW point 76
C 0.05384 0.82102 0.80558
 C 0.05545 0.82107 -0.80562
 C -0.91960 1.57391 0.00007
 C -0.08933 -0.55873 1.41384
 C -0.08934 -0.55853 -1.41369
 F 0.86694 1.63293 1.58528
 F 0.87120 1.63280 -1.58592
 H -0.88393 -1.15086 0.93380
 H -0.88428 -1.15061 -0.93241
 H 0.86062 -1.08703 1.33153
 H 0.86035 -1.08686 -1.33260
 H -0.35039 -0.44471 2.47778
 H -0.35154 -0.44440 -2.47765
13
bifur_IRC_Cartesians_MW_output/new_data/bifur_traj2_Cartesians_MW point 77
C 0.05387 0.82086 0.80612
 C 0.05547 0.82091 -0.80616
 C -0.91821 1.57318 0.00007
 C -0.08928 -0.55858 1.41458
 C -0.08929 -0.55838 -1.41442
 F 0.86602 1.63266 1.58573
 F 0.87027 1.63253 -1.58637
 H -0.88402 -1.15055 0.93491
 H -0.88437 -1.15029 -0.93351
 H 0.86042 -1.08705 1.33210
 H 0.86015 -1.08688 -1.33317
 H -0.34995 -0.44436 2.47837
 H -0.35110 -0.44405 -2.47824
13
bifur_IRC_Cartesians_MW_output/new_data/bifur_traj2_Cartesians_MW point 78
C 0.05387 0.82086 0.80612
 C 0.05547 0.82091 -0.80616
 C -0.91821 1.57318 0.00007
 C -0.08928 -0.55858 1.41457
 C -0.08929 -0.55838 -1.41442
 F 0.86602 1.63266 1.58573
 F 0.87027 1.63253 -1.58637
 H -0.88402 -1.15055 0.93491
 H -0.88437 -1.15029 -0.93351
 H 0.86042 -1.08705 1.33210
 H 0.86015 -1.08688 -1.33317
 H -0.34995 -0.44436 2.47837
 H -0.35110 -0.44405 -2.47824
13
bifur_IRC_Cartesians_MW_output/new_data/bifur_traj2_Cartesians_MW point 79
C 0.05396 0.82032 0.80796
 C 0.05556 0.82038 -0.80801
 C -0.91348 1.57069 0.00007
 C -0.08912 -0.55806 1.41707
 C -0.08913 -0.55786 -1.41691
 F 0.86289 1.63173 1.58724
 F 0.86711 1.63162 -1.58790
 H -0.88431 -1.14948 0.93865
 H -0.88466 -1.14922 -0.93727
 H 0.85976 -1.08712 1.33407
 H 0.85949 -1.08695 -1.33512
 H -0.34847 -0.44318 2.48040
 H -0.34960 -0.44286 -2.48026
13
bifur_IRC_Cartesians_MW_output/new_data/bifur_traj2_Cartesians_MW point 80
C 0.05402 0.81995 0.80921
 C 0.05562 0.82001 -0.80926
 C -0.91027 1.56900 0.00007
 C -0.08902 -0.55770 1.41876
 C -0.08902 -0.55750 -1.41860
 F 0.86076 1.63109 1.58828
 F 0.86497 1.63099 -1.58894
 H -0.88452 -1.14875 0.94120
 H -0.88486 -1.14849 -0.93982
 H 0.85931 -1.08717 1.33540
 H 0.85904 -1.08699 -1.33645
 H -0.34746 -0.44237 2.48178
 H -0.34858 -0.44205 -2.48164
13
bifur_IRC_Cartesians_MW_output/new_data/bifur_traj2_Cartesians_MW point 81
C 0.05409 0.81957 0.81051
 C 0.05568 0.81964 -0.81056
 C -0.90694 1.56725 0.00007
 C -0.08890 -0.55734 1.42051
 C -0.08890 -0.55713 -1.42035
 F 0.85855 1.63044 1.58934
 F 0.86274 1.63035 -1.59003
 H -0.88473 -1.14800 0.94384
 H -0.88506 -1.14774 -0.94246
 H 0.85884 -1.08723 1.33678
 H 0.85858 -1.08704 -1.33782
 H -0.34641 -0.44154 2.48320
 H -0.34753 -0.44122 -2.48306
13
bifur_IRC_Cartesians_MW_output/new_data/bifur_traj2_Cartesians_MW point 82
C 0.05415 0.81922 0.81171
 C 0.05573 0.81929 -0.81177
 C -0.90385 1.56562 0.00008
 C -0.08880 -0.55700 1.42214
 C -0.08880 -0.55679 -1.42198
 F 0.85650 1.62983 1.59034
 F 0.86067 1.62975 -1.59103
 H -0.88492 -1.14730 0.94629
 H -0.88526 -1.14704 -0.94492
 H 0.85841 -1.08727 1.33807
 H 0.85815 -1.08709 -1.33909
 H -0.34544 -0.44076 2.48453
 H -0.34655 -0.44044 -2.48438
13
bifur_IRC_Cartesians_MW_output/new_data/bifur_traj2_Cartesians_MW point 83
C 0.05420 0.81892 0.81273
 C 0.05578 0.81900 -0.81278
 C -0.90125 1.56426 0.00008
 C -0.08871 -0.55671 1.42351
 C -0.08871 -0.55650 -1.42334
 F 0.85477 1.62932 1.59117
 F 0.85894 1.62924 -1.59187
 H -0.88509 -1.14672 0.94835
 H -0.88542 -1.14645 -0.94698
 H 0.85805 -1.08731 1.33915
 H 0.85778 -1.08713 -1.34017
 H -0.34462 -0.44011 2.48564
 H -0.34572 -0.43979 -2.48549
13
bifur_IRC_Cartesians_MW_output/new_data/bifur_traj2_Cartesians_MW point 84
C 0.05424 0.81871 0.81344
 C 0.05581 0.81879 -0.81349
 C -0.89943 1.56330 0.00008
 C -0.08865 -0.55651 1.42448
 C -0.08865 -0.55630 -1.42430
 F 0.85356 1.62896 1.59176
 F 0.85771 1.62889 -1.59247
 H -0.88520 -1.14630 0.94980
 H -0.88553 -1.14604 -0.94843
 H 0.85779 -1.08734 1.33991
 H 0.85753 -1.08716 -1.34092
 H -0.34405 -0.43965 2.48643
 H -0.34514 -0.43933 -2.48627
13
bifur_IRC_Cartesians_MW_output/new_data/bifur_traj2_Cartesians_MW point 85
C 0.05425 0.81862 0.81373
 C 0.05583 0.81870 -0.81378
 C -0.89868 1.56290 0.00008
 C -0.08863 -0.55643 1.42487
 C -0.08862 -0.55622 -1.42470
 F 0.85307 1.62881 1.59200
 F 0.85721 1.62874 -1.59271
 H -0.88525 -1.14614 0.95040
 H -0.88557 -1.14587 -0.94903
 H 0.85769 -1.08735 1.34022
 H 0.85742 -1.08717 -1.34123
 H -0.34381 -0.43946 2.48675
 H -0.34491 -0.43914 -2.48659
13
bifur_IRC_Cartesians_MW_output/new_data/bifur_traj2_Cartesians_MW point 86
C 0.05425 0.81867 0.81357
 C 0.05582 0.81875 -0.81362
 C -0.89910 1.56312 0.00008
 C -0.08864 -0.55648 1.42465
 C -0.08864 -0.55627 -1.42448
 F 0.85334 1.62889 1.59186
 F 0.85749 1.62882 -1.59257
 H -0.88522 -1.14623 0.95006
 H -0.88555 -1.14597 -0.94869
 H 0.85774 -1.08735 1.34004
 H 0.85748 -1.08716 -1.34106
 H -0.34394 -0.43957 2.48657
 H -0.34504 -0.43925 -2.48641
13
bifur_IRC_Cartesians_MW_output/new_data/bifur_traj2_Cartesians_MW point 87
C 0.05422 0.81881 0.81308
 C 0.05580 0.81889 -0.81314
 C -0.90034 1.56378 0.00008
 C -0.08868 -0.55661 1.42399
 C -0.08868 -0.55640 -1.42382
 F 0.85417 1.62914 1.59146
 F 0.85833 1.62907 -1.59217
 H -0.88514 -1.14651 0.94908
 H -0.88547 -1.14625 -0.94770
 H 0.85792 -1.08733 1.33953
 H 0.85766 -1.08714 -1.34054
 H -0.34433 -0.43988 2.48603
 H -0.34543 -0.43956 -2.48588
13
bifur_IRC_Cartesians_MW_output/new_data/bifur_traj2_Cartesians_MW point 88
C 0.05419 0.81898 0.81251
 C 0.05577 0.81906 -0.81256
 C -0.90181 1.56455 0.00008
 C -0.08873 -0.55677 1.42322
 C -0.08873 -0.55657 -1.42305
 F 0.85515 1.62943 1.59099
 F 0.85931 1.62935 -1.59169
 H -0.88505 -1.14684 0.94791
 H -0.88538 -1.14658 -0.94654
 H 0.85812 -1.08731 1.33892
 H 0.85786 -1.08712 -1.33994
 H -0.34480 -0.44025 2.48540
 H -0.34590 -0.43993 -2.48525
13
bifur_IRC_Cartesians_MW_output/new_data/bifur_traj2_Cartesians_MW point 89
C 0.05419 0.81898 0.81251
 C 0.05577 0.81906 -0.81256
 C -0.90181 1.56455 0.00008
 C -0.08873 -0.55677 1.42322
 C -0.08873 -0.55657 -1.42305
 F 0.85515 1.62943 1.59099
 F 0.85931 1.62935 -1.59169
 H -0.88505 -1.14684 0.94791
 H -0.88538 -1.14658 -0.94653
 H 0.85812 -1.08731 1.33892
 H 0.85786 -1.08712 -1.33993
 H -0.34480 -0.44025 2.48540
 H -0.34590 -0.43993 -2.48525
13
bifur_IRC_Cartesians_MW_output/new_data/bifur_traj2_Cartesians_MW point 90
C 0.05415 0.81923 0.81167
 C 0.05573 0.81930 -0.81172
 C -0.90396 1.56568 0.00008
 C -0.08880 -0.55701 1.42208
 C -0.08880 -0.55680 -1.42192
 F 0.85657 1.62985 1.59030
 F 0.86075 1.62977 -1.59099
 H -0.88491 -1.14733 0.94620
 H -0.88525 -1.14707 -0.94483
 H 0.85843 -1.08727 1.33802
 H 0.85816 -1.08709 -1.33905
 H -0.34547 -0.44079 2.48448
 H -0.34658 -0.44047 -2.48433
13
bifur_IRC_Cartesians_MW_output/new_data/bifur_traj2_Cartesians_MW point 91
C 0.05414 0.81928 0.81150
 C 0.05572 0.81935 -0.81155
 C -0.90440 1.56591 0.00007
 C -0.08882 -0.55706 1.42185
 C -0.08882 -0.55685 -1.42169
 F 0.85686 1.62994 1.59016
 F 0.86104 1.62985 -1.59085
 H -0.88489 -1.14743 0.94586
 H -0.88522 -1.14717 -0.94448
 H 0.85849 -1.08726 1.33784
 H 0.85822 -1.08708 -1.33887
 H -0.34561 -0.44090 2.48429
 H -0.34672 -0.44058 -2.48414
13
bifur_IRC_Cartesians_MW_output/new_data/bifur_traj2_Cartesians_MW point 92
C 0.05414 0.81927 0.81152
 C 0.05572 0.81935 -0.81157
 C -0.90436 1.56589 0.00007
 C -0.08882 -0.55705 1.42187
 C -0.08882 -0.55685 -1.42171
 F 0.85684 1.62993 1.59017
 F 0.86101 1.62985 -1.59086
 H -0.88489 -1.14742 0.94589
 H -0.88522 -1.14716 -0.94451
 H 0.85848 -1.08727 1.33786
 H 0.85822 -1.08708 -1.33888
 H -0.34560 -0.44089 2.48431
 H -0.34671 -0.44057 -2.48416
13
bifur_IRC_Cartesians_MW_output/new_data/bifur_traj2_Cartesians_MW point 93
C 0.05415 0.81921 0.81172
 C 0.05573 0.81929 -0.81177
 C -0.90383 1.56561 0.00008
 C -0.08880 -0.55700 1.42216
 C -0.08880 -0.55679 -1.42199
 F 0.85648 1.62982 1.59034
 F 0.86066 1.62974 -1.59104
 H -0.88492 -1.14730 0.94631
 H -0.88526 -1.14704 -0.94493
 H 0.85841 -1.08727 1.33808
 H 0.85814 -1.08709 -1.33910
 H -0.34543 -0.44075 2.48454
 H -0.34654 -0.44044 -2.48439
13
bifur_IRC_Cartesians_MW_output/new_data/bifur_traj2_Cartesians_MW point 94
C 0.05417 0.81910 0.81209
 C 0.05575 0.81918 -0.81215
 C -0.90288 1.56511 0.00008
 C -0.08877 -0.55689 1.42266
 C -0.08877 -0.55668 -1.42249
 F 0.85585 1.62964 1.59065
 F 0.86002 1.62956 -1.59135
 H -0.88498 -1.14708 0.94707
 H -0.88532 -1.14682 -0.94569
 H 0.85827 -1.08729 1.33847
 H 0.85801 -1.08711 -1.33950
 H -0.34513 -0.44052 2.48495
 H -0.34624 -0.44020 -2.48480
13
bifur_IRC_Cartesians_MW_output/new_data/bifur_traj2_Cartesians_MW point 95
C 0.05419 0.81897 0.81254
 C 0.05577 0.81905 -0.81259
 C -0.90173 1.56451 0.00008
 C -0.08873 -0.55676 1.42326
 C -0.08873 -0.55656 -1.42309
 F 0.85509 1.62941 1.59102
 F 0.85925 1.62933 -1.59172
 H -0.88506 -1.14682 0.94798
 H -0.88539 -1.14656 -0.94660
 H 0.85811 -1.08731 1.33895
 H 0.85785 -1.08712 -1.33997
 H -0.34477 -0.44023 2.48544
 H -0.34587 -0.43991 -2.48529
13
bifur_IRC_Cartesians_MW_output/new_data/bifur_traj2_Cartesians_MW point 96
C 0.05421 0.81885 0.81296
 C 0.05579 0.81893 -0.81301
 C -0.90065 1.56394 0.00008
 C -0.08869 -0.55665 1.42383
 C -0.08869 -0.55644 -1.42366
 F 0.85437 1.62920 1.59136
 F 0.85853 1.62913 -1.59207
 H -0.88512 -1.14658 0.94883
 H -0.88545 -1.14632 -0.94746
 H 0.85796 -1.08732 1.33940
 H 0.85770 -1.08714 -1.34041
 H -0.34443 -0.43996 2.48590
 H -0.34553 -0.43964 -2.48575
13
bifur_IRC_Cartesians_MW_output/new_data/bifur_traj2_Cartesians_MW point 97
C 0.05423 0.81875 0.81330
 C 0.05581 0.81883 -0.81335
 C -0.89978 1.56348 0.00008
 C -0.08866 -0.55655 1.42429
 C -0.08866 -0.55634 -1.42412
 F 0.85380 1.62903 1.59164
 F 0.85795 1.62896 -1.59235
 H -0.88518 -1.14638 0.94952
 H -0.88551 -1.14612 -0.94815
 H 0.85784 -1.08734 1.33976
 H 0.85758 -1.08715 -1.34077
 H -0.34416 -0.43974 2.48627
 H -0.34526 -0.43942 -2.48612
13
bifur_IRC_Cartesians_MW_output/new_data/bifur_traj2_Cartesians_MW point 98
C 0.05424 0.81868 0.81355
 C 0.05582 0.81876 -0.81360
 C -0.89914 1.56314 0.00008
 C -0.08864 -0.55648 1.42463
 C -0.08864 -0.55627 -1.42446
 F 0.85337 1.62890 1.59185
 F 0.85752 1.62883 -1.59256
 H -0.88522 -1.14624 0.95003
 H -0.88555 -1.14598 -0.94866
 H 0.85775 -1.08735 1.34003
 H 0.85749 -1.08716 -1.34104
 H -0.34396 -0.43958 2.48655
 H -0.34505 -0.43926 -2.48639
13
bifur_IRC_Cartesians_MW_output/new_data/bifur_traj2_Cartesians_MW point 99
C 0.05425 0.81862 0.81374
 C 0.05583 0.81870 -0.81380
 C -0.89865 1.56289 0.00008
 C -0.08863 -0.55643 1.42488
 C -0.08862 -0.55622 -1.42471
 F 0.85305 1.62880 1.59201
 F 0.85719 1.62874 -1.59272
 H -0.88525 -1.14613 0.95042
 H -0.88558 -1.14586 -0.94905
 H 0.85768 -1.08735 1.34023
 H 0.85742 -1.08717 -1.34124
 H -0.34380 -0.43945 2.48676
 H -0.34490 -0.43914 -2.48660
13
bifur_IRC_Cartesians_MW_output/new_data/bifur_traj2_Cartesians_MW point 100
C 0.05425 0.81862 0.81374
 C 0.05583 0.81870 -0.81380
 C -0.89865 1.56289 0.00008
 C -0.08863 -0.55643 1.42488
 C -0.08862 -0.55622 -1.42471
 F 0.85305 1.62880 1.59201
 F 0.85719 1.62874 -1.59272
 H -0.88525 -1.14613 0.95042
 H -0.88558 -1.14586 -0.94905
 H 0.85768 -1.08735 1.34023
 H 0.85742 -1.08717 -1.34124
 H -0.34380 -0.43945 2.48676
 H -0.34490 -0.43914 -2.48660
13
bifur_IRC_Cartesians_MW_output/new_data/bifur_traj2_Cartesians_MW point 101
C 0.05428 0.81848 0.81421
 C 0.05585 0.81857 -0.81427
 C -0.89745 1.56225 0.00008
 C -0.08859 -0.55629 1.42552
 C -0.08858 -0.55608 -1.42535
 F 0.85225 1.62857 1.59239
 F 0.85639 1.62850 -1.59311
 H -0.88533 -1.14586 0.95137
 H -0.88565 -1.14559 -0.95000
 H 0.85751 -1.08737 1.34073
 H 0.85725 -1.08719 -1.34174
 H -0.34342 -0.43915 2.48727
 H -0.34452 -0.43883 -2.48712
13
bifur_IRC_Cartesians_MW_output/new_data/bifur_traj2_Cartesians_MW point 102
C 0.05430 0.81836 0.81463
 C 0.05587 0.81845 -0.81468
 C -0.89638 1.56169 0.00008
 C -0.08855 -0.55618 1.42608
 C -0.08854 -0.55596 -1.42591
 F 0.85154 1.62836 1.59273
 F 0.85568 1.62830 -1.59345
 H -0.88539 -1.14562 0.95222
 H -0.88572 -1.14535 -0.95085
 H 0.85736 -1.08739 1.34117
 H 0.85710 -1.08720 -1.34218
 H -0.34309 -0.43889 2.48773
 H -0.34418 -0.43857 -2.48757
13
bifur_IRC_Cartesians_MW_output/new_data/bifur_traj2_Cartesians_MW point 103
C 0.05433 0.81820 0.81518
 C 0.05589 0.81829 -0.81523
 C -0.89497 1.56095 0.00008
 C -0.08850 -0.55602 1.42683
 C -0.08850 -0.55581 -1.42665
 F 0.85060 1.62808 1.59319
 F 0.85473 1.62802 -1.59391
 H -0.88548 -1.14530 0.95334
 H -0.88580 -1.14503 -0.95197
 H 0.85716 -1.08741 1.34176
 H 0.85690 -1.08722 -1.34276
 H -0.34264 -0.43853 2.48834
 H -0.34373 -0.43821 -2.48818
13
bifur_IRC_Cartesians_MW_output/new_data/bifur_traj2_Cartesians_MW point 104
C 0.05436 0.81800 0.81586
 C 0.05593 0.81809 -0.81591
 C -0.89323 1.56003 0.00008
 C -0.08844 -0.55583 1.42774
 C -0.08844 -0.55562 -1.42757
 F 0.84945 1.62773 1.59375
 F 0.85357 1.62768 -1.59448
 H -0.88559 -1.14490 0.95472
 H -0.88591 -1.14464 -0.95336
 H 0.85692 -1.08744 1.34248
 H 0.85666 -1.08725 -1.34348
 H -0.34210 -0.43809 2.48908
 H -0.34318 -0.43777 -2.48892
13
bifur_IRC_Cartesians_MW_output/new_data/bifur_traj2_Cartesians_MW point 105
C 0.05441 0.81775 0.81669
 C 0.05596 0.81785 -0.81675
 C -0.89108 1.55890 0.00008
 C -0.08837 -0.55559 1.42888
 C -0.08836 -0.55538 -1.42870
 F 0.84802 1.62731 1.59444
 F 0.85213 1.62727 -1.59518
 H -0.88573 -1.14442 0.95642
 H -0.88604 -1.14415 -0.95506
 H 0.85662 -1.08747 1.34338
 H 0.85636 -1.08728 -1.34436
 H -0.34142 -0.43755 2.49000
 H -0.34250 -0.43723 -2.48984
13
bifur_IRC_Cartesians_MW_output/new_data/bifur_traj2_Cartesians_MW point 106
C 0.05446 0.81745 0.81774
 C 0.05601 0.81754 -0.81780
 C -0.88839 1.55749 0.00008
 C -0.08828 -0.55530 1.43029
 C -0.08827 -0.55508 -1.43011
 F 0.84624 1.62678 1.59530
 F 0.85034 1.62675 -1.59605
 H -0.88590 -1.14381 0.95855
 H -0.88621 -1.14354 -0.95719
 H 0.85624 -1.08751 1.34449
 H 0.85598 -1.08732 -1.34547
 H -0.34058 -0.43688 2.49116
 H -0.34165 -0.43656 -2.49099
13
bifur_IRC_Cartesians_MW_output/new_data/bifur_traj2_Cartesians_MW point 107
C 0.05453 0.81706 0.81904
 C 0.05607 0.81716 -0.81911
 C -0.88504 1.55573 0.00008
 C -0.08817 -0.55493 1.43206
 C -0.08816 -0.55471 -1.43187
 F 0.84402 1.62612 1.59638
 F 0.84809 1.62610 -1.59714
 H -0.88611 -1.14305 0.96121
 H -0.88642 -1.14278 -0.95985
 H 0.85577 -1.08757 1.34588
 H 0.85552 -1.08737 -1.34685
 H -0.33952 -0.43604 2.49259
 H -0.34058 -0.43572 -2.49242
13
bifur_IRC_Cartesians_MW_output/new_data/bifur_traj2_Cartesians_MW point 108
C 0.05461 0.81659 0.82065
 C 0.05615 0.81670 -0.82071
 C -0.88093 1.55356 0.00008
 C -0.08803 -0.55448 1.43423
 C -0.08802 -0.55425 -1.43404
 F 0.84129 1.62531 1.59770
 F 0.84534 1.62530 -1.59847
 H -0.88637 -1.14213 0.96447
 H -0.88667 -1.14185 -0.96312
 H 0.85520 -1.08763 1.34759
 H 0.85494 -1.08743 -1.34855
 H -0.33823 -0.43501 2.49436
 H -0.33928 -0.43468 -2.49418
13
bifur_IRC_Cartesians_MW_output/new_data/bifur_traj2_Cartesians_MW point 109
C 0.05470 0.81605 0.82251
 C 0.05623 0.81616 -0.82258
 C -0.87614 1.55105 0.00008
 C -0.08787 -0.55395 1.43675
 C -0.08785 -0.55372 -1.43656
 F 0.83811 1.62437 1.59923
 F 0.84214 1.62437 -1.60003
 H -0.88667 -1.14104 0.96827
 H -0.88696 -1.14077 -0.96692
 H 0.85452 -1.08771 1.34958
 H 0.85427 -1.08751 -1.35053
 H -0.33672 -0.43381 2.49641
 H -0.33776 -0.43348 -2.49622
13
bifur_IRC_Cartesians_MW_output/new_data/bifur_traj2_Cartesians_MW point 110
C 0.05479 0.81554 0.82425
 C 0.05631 0.81566 -0.82432
 C -0.87168 1.54870 0.00008
 C -0.08772 -0.55346 1.43910
 C -0.08770 -0.55323 -1.43890
 F 0.83516 1.62349 1.60066
 F 0.83916 1.62350 -1.60148
 H -0.88695 -1.14004 0.97180
 H -0.88724 -1.13976 -0.97046
 H 0.85390 -1.08778 1.35143
 H 0.85365 -1.08757 -1.35237
 H -0.33532 -0.43269 2.49832
 H -0.33635 -0.43236 -2.49813
13
bifur_IRC_Cartesians_MW_output/new_data/bifur_traj2_Cartesians_MW point 111
C 0.05479 0.81554 0.82425
 C 0.05631 0.81566 -0.82432
 C -0.87168 1.54870 0.00008
 C -0.08772 -0.55346 1.43910
 C -0.08770 -0.55323 -1.43891
 F 0.83516 1.62349 1.60066
 F 0.83916 1.62350 -1.60148
 H -0.88695 -1.14004 0.97181
 H -0.88724 -1.13976 -0.97046
 H 0.85390 -1.08778 1.35143
 H 0.85365 -1.08757 -1.35237
 H -0.33532 -0.43269 2.49832
 H -0.33635 -0.43236 -2.49813
13
bifur_IRC_Cartesians_MW_output/new_data/bifur_traj2_Cartesians_MW point 112
C 0.05490 0.81490 0.82641
 C 0.05641 0.81503 -0.82648
 C -0.86616 1.54579 0.00009
 C -0.08754 -0.55285 1.44201
 C -0.08751 -0.55262 -1.44181
 F 0.83149 1.62240 1.60244
 F 0.83547 1.62243 -1.60327
 H -0.88730 -1.13879 0.97619
 H -0.88758 -1.13851 -0.97485
 H 0.85312 -1.08786 1.35373
 H 0.85288 -1.08765 -1.35465
 H -0.33358 -0.43130 2.50069
 H -0.33460 -0.43097 -2.50049
13
bifur_IRC_Cartesians_MW_output/new_data/bifur_traj2_Cartesians_MW point 113
C 0.05492 0.81476 0.82689
 C 0.05644 0.81489 -0.82696
 C -0.86493 1.54515 0.00009
 C -0.08750 -0.55271 1.44266
 C -0.08747 -0.55248 -1.44246
 F 0.83067 1.62216 1.60283
 F 0.83464 1.62219 -1.60367
 H -0.88738 -1.13851 0.97716
 H -0.88766 -1.13823 -0.97583
 H 0.85295 -1.08788 1.35424
 H 0.85270 -1.08767 -1.35515
 H -0.33319 -0.43099 2.50122
 H -0.33421 -0.43067 -2.50101
13
bifur_IRC_Cartesians_MW_output/new_data/bifur_traj2_Cartesians_MW point 114
C 0.05493 0.81473 0.82699
 C 0.05644 0.81486 -0.82707
 C -0.86465 1.54500 0.00009
 C -0.08749 -0.55268 1.44281
 C -0.08746 -0.55245 -1.44261
 F 0.83049 1.62210 1.60292
 F 0.83446 1.62214 -1.60376
 H -0.88739 -1.13845 0.97739
 H -0.88767 -1.13817 -0.97605
 H 0.85291 -1.08789 1.35436
 H 0.85266 -1.08768 -1.35527
 H -0.33311 -0.43092 2.50133
 H -0.33412 -0.43060 -2.50113
13
bifur_IRC_Cartesians_MW_output/new_data/bifur_traj2_Cartesians_MW point 115
C 0.05492 0.81481 0.82674
 C 0.05643 0.81493 -0.82681
 C -0.86530 1.54534 0.00009
 C -0.08751 -0.55276 1.44246
 C -0.08749 -0.55252 -1.44226
 F 0.83092 1.62223 1.60271
 F 0.83489 1.62226 -1.60355
 H -0.88735 -1.13860 0.97687
 H -0.88763 -1.13832 -0.97553
 H 0.85300 -1.08788 1.35408
 H 0.85276 -1.08767 -1.35500
 H -0.33331 -0.43108 2.50105
 H -0.33433 -0.43076 -2.50085
13
bifur_IRC_Cartesians_MW_output/new_data/bifur_traj2_Cartesians_MW point 116
C 0.05489 0.81496 0.82622
 C 0.05640 0.81508 -0.82630
 C -0.86662 1.54604 0.00009
 C -0.08755 -0.55290 1.44176
 C -0.08753 -0.55267 -1.44157
 F 0.83180 1.62249 1.60229
 F 0.83578 1.62252 -1.60312
 H -0.88727 -1.13889 0.97582
 H -0.88755 -1.13862 -0.97448
 H 0.85319 -1.08785 1.35354
 H 0.85294 -1.08765 -1.35445
 H -0.33373 -0.43142 2.50049
 H -0.33475 -0.43109 -2.50029
13
bifur_IRC_Cartesians_MW_output/new_data/bifur_traj2_Cartesians_MW point 117
C 0.05486 0.81513 0.82565
 C 0.05638 0.81525 -0.82572
 C -0.86809 1.54681 0.00009
 C -0.08760 -0.55306 1.44099
 C -0.08758 -0.55283 -1.44080
 F 0.83277 1.62278 1.60182
 F 0.83676 1.62281 -1.60264
 H -0.88718 -1.13923 0.97466
 H -0.88746 -1.13895 -0.97332
 H 0.85339 -1.08783 1.35293
 H 0.85315 -1.08763 -1.35385
 H -0.33419 -0.43178 2.49986
 H -0.33521 -0.43146 -2.49966
13
bifur_IRC_Cartesians_MW_output/new_data/bifur_traj2_Cartesians_MW point 118
C 0.05484 0.81527 0.82515
 C 0.05636 0.81540 -0.82522
 C -0.86939 1.54749 0.00009
 C -0.08765 -0.55321 1.44031
 C -0.08762 -0.55298 -1.44011
 F 0.83363 1.62303 1.60140
 F 0.83763 1.62306 -1.60222
 H -0.88709 -1.13952 0.97363
 H -0.88738 -1.13924 -0.97229
 H 0.85358 -1.08781 1.35239
 H 0.85333 -1.08761 -1.35331
 H -0.33460 -0.43211 2.49930
 H -0.33562 -0.43179 -2.49911
13
bifur_IRC_Cartesians_MW_output/new_data/bifur_traj2_Cartesians_MW point 119
C 0.05482 0.81539 0.82473
 C 0.05634 0.81552 -0.82480
 C -0.87044 1.54805 0.00009
 C -0.08768 -0.55332 1.43975
 C -0.08766 -0.55309 -1.43956
 F 0.83433 1.62324 1.60106
 F 0.83833 1.62326 -1.60188
 H -0.88703 -1.13976 0.97279
 H -0.88732 -1.13948 -0.97145
 H 0.85372 -1.08779 1.35195
 H 0.85347 -1.08759 -1.35288
 H -0.33493 -0.43238 2.49885
 H -0.33596 -0.43205 -2.49866
13
bifur_IRC_Cartesians_MW_output/new_data/bifur_traj2_Cartesians_MW point 120
C 0.05480 0.81549 0.82440
 C 0.05632 0.81561 -0.82447
 C -0.87130 1.54850 0.00009
 C -0.08771 -0.55342 1.43930
 C -0.08769 -0.55319 -1.43911
 F 0.83490 1.62341 1.60079
 F 0.83891 1.62343 -1.60160
 H -0.88697 -1.13995 0.97211
 H -0.88726 -1.13968 -0.97077
 H 0.85385 -1.08778 1.35159
 H 0.85359 -1.08758 -1.35252
 H -0.33520 -0.43259 2.49848
 H -0.33623 -0.43227 -2.49829
13
bifur_IRC_Cartesians_MW_output/new_data/bifur_traj2_Cartesians_MW point 121
C 0.05478 0.81558 0.82409
 C 0.05631 0.81570 -0.82416
 C -0.87209 1.54892 0.00008
 C -0.08774 -0.55350 1.43888
 C -0.08772 -0.55328 -1.43869
 F 0.83543 1.62357 1.60053
 F 0.83943 1.62358 -1.60134
 H -0.88692 -1.14013 0.97148
 H -0.88721 -1.13985 -0.97014
 H 0.85396 -1.08777 1.35126
 H 0.85371 -1.08757 -1.35220
 H -0.33545 -0.43279 2.49814
 H -0.33648 -0.43246 -2.49795
13
bifur_IRC_Cartesians_MW_output/new_data/bifur_traj2_Cartesians_MW point 122
C 0.05478 0.81558 0.82409
 C 0.05631 0.81570 -0.82416
 C -0.87209 1.54892 0.00008
 C -0.08774 -0.55350 1.43888
 C -0.08772 -0.55328 -1.43869
 F 0.83543 1.62357 1.60053
 F 0.83943 1.62358 -1.60134
 H -0.88692 -1.14013 0.97148
 H -0.88721 -1.13985 -0.97014
 H 0.85396 -1.08777 1.35126
 H 0.85371 -1.08757 -1.35220
 H -0.33545 -0.43279 2.49814
 H -0.33648 -0.43246 -2.49795
13
bifur_IRC_Cartesians_MW_output/new_data/bifur_traj2_Cartesians_MW point 123
C 0.05474 0.81585 0.82320
 C 0.05626 0.81596 -0.82327
 C -0.87439 1.55012 0.00008
 C -0.08781 -0.55376 1.43767
 C -0.08780 -0.55353 -1.43748
 F 0.83695 1.62402 1.59980
 F 0.84097 1.62403 -1.60060
 H -0.88678 -1.14065 0.96966
 H -0.88707 -1.14037 -0.96832
 H 0.85428 -1.08773 1.35031
 H 0.85403 -1.08753 -1.35125
 H -0.33617 -0.43336 2.49716
 H -0.33721 -0.43304 -2.49697
13
bifur_IRC_Cartesians_MW_output/new_data/bifur_traj2_Cartesians_MW point 124
C 0.05470 0.81604 0.82253
 C 0.05623 0.81615 -0.82260
 C -0.87610 1.55103 0.00008
 C -0.08787 -0.55394 1.43677
 C -0.08785 -0.55372 -1.43658
 F 0.83809 1.62436 1.59925
 F 0.84212 1.62436 -1.60004
 H -0.88667 -1.14104 0.96830
 H -0.88697 -1.14076 -0.96695
 H 0.85452 -1.08771 1.34960
 H 0.85427 -1.08751 -1.35054
 H -0.33671 -0.43380 2.49642
 H -0.33775 -0.43347 -2.49624
13
bifur_IRC_Cartesians_MW_output/new_data/bifur_traj2_Cartesians_MW point 125
C 0.05467 0.81625 0.82182
 C 0.05620 0.81636 -0.82189
 C -0.87792 1.55198 0.00008
 C -0.08793 -0.55414 1.43581
 C -0.08792 -0.55392 -1.43562
 F 0.83929 1.62472 1.59866
 F 0.84333 1.62471 -1.59945
 H -0.88656 -1.14145 0.96686
 H -0.88685 -1.14117 -0.96551
 H 0.85477 -1.08768 1.34884
 H 0.85452 -1.08748 -1.34979
 H -0.33728 -0.43425 2.49565
 H -0.33833 -0.43393 -2.49546
13
bifur_IRC_Cartesians_MW_output/new_data/bifur_traj2_Cartesians_MW point 126
C 0.05463 0.81645 0.82112
 C 0.05617 0.81656 -0.82119
 C -0.87971 1.55292 0.00008
 C -0.08799 -0.55434 1.43487
 C -0.08798 -0.55412 -1.43468
 F 0.84048 1.62507 1.59809
 F 0.84453 1.62506 -1.59887
 H -0.88644 -1.14185 0.96544
 H -0.88674 -1.14158 -0.96409
 H 0.85502 -1.08765 1.34810
 H 0.85477 -1.08745 -1.34905
 H -0.33784 -0.43470 2.49488
 H -0.33889 -0.43438 -2.49470
13
bifur_IRC_Cartesians_MW_output/new_data/bifur_traj2_Cartesians_MW point 127
C 0.05460 0.81665 0.82046
 C 0.05614 0.81675 -0.82052
 C -0.88142 1.55382 0.00008
 C -0.08805 -0.55453 1.43397
 C -0.08803 -0.55431 -1.43378
 F 0.84161 1.62541 1.59754
 F 0.84567 1.62539 -1.59831
 H -0.88634 -1.14224 0.96409
 H -0.88664 -1.14196 -0.96273
 H 0.85526 -1.08762 1.34739
 H 0.85501 -1.08743 -1.34835
 H -0.33838 -0.43513 2.49415
 H -0.33944 -0.43481 -2.49397
13
bifur_IRC_Cartesians_MW_output/new_data/bifur_traj2_Cartesians_MW point 128
C 0.05457 0.81682 0.81986
 C 0.05611 0.81693 -0.81992
 C -0.88295 1.55463 0.00008
 C -0.08810 -0.55470 1.43316
 C -0.08809 -0.55448 -1.43298
 F 0.84263 1.62571 1.59705
 F 0.84669 1.62569 -1.59782
 H -0.88624 -1.14258 0.96287
 H -0.88654 -1.14231 -0.96152
 H 0.85548 -1.08760 1.34675
 H 0.85522 -1.08740 -1.34772
 H -0.33886 -0.43551 2.49349
 H -0.33992 -0.43519 -2.49331
13
bifur_IRC_Cartesians_MW_output/new_data/bifur_traj2_Cartesians_MW point 129
C 0.05454 0.81696 0.81940
 C 0.05609 0.81706 -0.81946
 C -0.88414 1.55525 0.00008
 C -0.08814 -0.55483 1.43253
 C -0.08813 -0.55461 -1.43235
 F 0.84342 1.62594 1.59667
 F 0.84749 1.62592 -1.59743
 H -0.88616 -1.14285 0.96193
 H -0.88647 -1.14258 -0.96057
 H 0.85565 -1.08758 1.34626
 H 0.85539 -1.08739 -1.34723
 H -0.33924 -0.43581 2.49298
 H -0.34030 -0.43549 -2.49280
13
bifur_IRC_Cartesians_MW_output/new_data/bifur_traj2_Cartesians_MW point 130
C 0.05453 0.81703 0.81914
 C 0.05608 0.81714 -0.81921
 C -0.88479 1.55559 0.00008
 C -0.08816 -0.55490 1.43219
 C -0.08815 -0.55468 -1.43201
 F 0.84385 1.62607 1.59646
 F 0.84792 1.62605 -1.59722
 H -0.88612 -1.14300 0.96141
 H -0.88643 -1.14273 -0.96006
 H 0.85574 -1.08757 1.34599
 H 0.85548 -1.08738 -1.34696
 H -0.33944 -0.43597 2.49270
 H -0.34050 -0.43565 -2.49253
13
bifur_IRC_Cartesians_MW_output/new_data/bifur_traj2_Cartesians_MW point 131
C 0.05453 0.81705 0.81911
 C 0.05608 0.81715 -0.81917
 C -0.88488 1.55565 0.00008
 C -0.08817 -0.55491 1.43214
 C -0.08815 -0.55469 -1.43196
 F 0.84391 1.62609 1.59643
 F 0.84799 1.62607 -1.59719
 H -0.88612 -1.14302 0.96134
 H -0.88642 -1.14275 -0.95998
 H 0.85575 -1.08757 1.34595
 H 0.85549 -1.08737 -1.34692
 H -0.33947 -0.43600 2.49266
 H -0.34053 -0.43568 -2.49249
13
bifur_IRC_Cartesians_MW_output/new_data/bifur_traj2_Cartesians_MW point 132
C 0.05453 0.81702 0.81920
 C 0.05608 0.81712 -0.81926
 C -0.88464 1.55552 0.00008
 C -0.08816 -0.55488 1.43227
 C -0.08814 -0.55467 -1.43208
 F 0.84376 1.62604 1.59650
 F 0.84783 1.62602 -1.59727
 H -0.88613 -1.14297 0.96153
 H -0.88644 -1.14269 -0.96017
 H 0.85572 -1.08757 1.34605
 H 0.85546 -1.08738 -1.34702
 H -0.33940 -0.43594 2.49276
 H -0.34046 -0.43562 -2.49259
13
bifur_IRC_Cartesians_MW_output/new_data/bifur_traj2_Cartesians_MW point 133
C 0.05453 0.81702 0.81920
 C 0.05608 0.81712 -0.81926
 C -0.88464 1.55552 0.00008
 C -0.08816 -0.55488 1.43227
 C -0.08814 -0.55467 -1.43208
 F 0.84375 1.62604 1.59650
 F 0.84783 1.62602 -1.59727
 H -0.88613 -1.14296 0.96153
 H -0.88644 -1.14269 -0.96017
 H 0.85572 -1.08757 1.34605
 H 0.85546 -1.08738 -1.34702
 H -0.33940 -0.43594 2.49276
 H -0.34046 -0.43562 -2.49259
13
bifur_IRC_Cartesians_MW_output/new_data/bifur_traj2_Cartesians_MW point 134
C 0.05455 0.81693 0.81950
 C 0.05609 0.81703 -0.81956
 C -0.88388 1.55512 0.00008
 C -0.08813 -0.55480 1.43267
 C -0.08812 -0.55458 -1.43249
 F 0.84325 1.62589 1.59675
 F 0.84732 1.62587 -1.59751
 H -0.88618 -1.14279 0.96213
 H -0.88649 -1.14252 -0.96078
 H 0.85561 -1.08759 1.34637
 H 0.85535 -1.08739 -1.34733
 H -0.33916 -0.43575 2.49309
 H -0.34022 -0.43543 -2.49291
13
bifur_IRC_Cartesians_MW_output/new_data/bifur_traj2_Cartesians_MW point 135
C 0.05455 0.81690 0.81960
 C 0.05610 0.81700 -0.81966
 C -0.88362 1.55498 0.00008
 C -0.08812 -0.55477 1.43281
 C -0.08811 -0.55455 -1.43262
 F 0.84307 1.62584 1.59683
 F 0.84714 1.62582 -1.59760
 H -0.88620 -1.14273 0.96234
 H -0.88650 -1.14246 -0.96098
 H 0.85557 -1.08759 1.34648
 H 0.85532 -1.08739 -1.34744
 H -0.33907 -0.43568 2.49320
 H -0.34013 -0.43536 -2.49303
13
bifur_IRC_Cartesians_MW_output/new_data/bifur_traj2_Cartesians_MW point 136
C 0.05455 0.81690 0.81961
 C 0.05610 0.81700 -0.81967
 C -0.88359 1.55497 0.00008
 C -0.08812 -0.55477 1.43282
 C -0.08811 -0.55455 -1.43264
 F 0.84306 1.62583 1.59684
 F 0.84713 1.62581 -1.59761
 H -0.88620 -1.14273 0.96236
 H -0.88650 -1.14246 -0.96101
 H 0.85557 -1.08759 1.34649
 H 0.85531 -1.08739 -1.34745
 H -0.33907 -0.43568 2.49321
 H -0.34013 -0.43535 -2.49304
13
bifur_IRC_Cartesians_MW_output/new_data/bifur_traj2_Cartesians_MW point 137
C 0.05455 0.81694 0.81945
 C 0.05609 0.81705 -0.81952
 C -0.88399 1.55518 0.00008
 C -0.08814 -0.55481 1.43261
 C -0.08812 -0.55459 -1.43243
 F 0.84332 1.62591 1.59671
 F 0.84739 1.62589 -1.59748
 H -0.88617 -1.14282 0.96204
 H -0.88648 -1.14255 -0.96069
 H 0.85563 -1.08758 1.34632
 H 0.85537 -1.08739 -1.34729
 H -0.33919 -0.43578 2.49304
 H -0.34025 -0.43545 -2.49287
13
bifur_IRC_Cartesians_MW_output/new_data/bifur_traj2_Cartesians_MW point 138
C 0.05453 0.81703 0.81915
 C 0.05608 0.81713 -0.81921
 C -0.88477 1.55558 0.00008
 C -0.08816 -0.55490 1.43220
 C -0.08815 -0.55468 -1.43202
 F 0.84384 1.62607 1.59646
 F 0.84791 1.62604 -1.59723
 H -0.88613 -1.14299 0.96143
 H -0.88643 -1.14272 -0.96007
 H 0.85573 -1.08757 1.34600
 H 0.85548 -1.08738 -1.34697
 H -0.33943 -0.43597 2.49271
 H -0.34050 -0.43565 -2.49254
13
bifur_IRC_Cartesians_MW_output/new_data/bifur_traj2_Cartesians_MW point 139
C 0.05451 0.81713 0.81881
 C 0.05606 0.81723 -0.81887
 C -0.88564 1.55604 0.00008
 C -0.08819 -0.55499 1.43174
 C -0.08818 -0.55478 -1.43156
 F 0.84442 1.62624 1.59618
 F 0.84850 1.62621 -1.59694
 H -0.88607 -1.14319 0.96074
 H -0.88638 -1.14292 -0.95938
 H 0.85586 -1.08756 1.34563
 H 0.85560 -1.08736 -1.34661
 H -0.33971 -0.43619 2.49234
 H -0.34077 -0.43587 -2.49216
13
bifur_IRC_Cartesians_MW_output/new_data/bifur_traj2_Cartesians_MW point 140
C 0.05450 0.81723 0.81848
 C 0.05605 0.81733 -0.81854
 C -0.88648 1.55649 0.00008
 C -0.08822 -0.55509 1.43130
 C -0.08821 -0.55487 -1.43112
 F 0.84497 1.62640 1.59591
 F 0.84906 1.62638 -1.59667
 H -0.88602 -1.14338 0.96007
 H -0.88633 -1.14311 -0.95871
 H 0.85597 -1.08754 1.34529
 H 0.85572 -1.08735 -1.34626
 H -0.33997 -0.43640 2.49197
 H -0.34104 -0.43608 -2.49180
13
bifur_IRC_Cartesians_MW_output/new_data/bifur_traj2_Cartesians_MW point 141
C 0.05448 0.81731 0.81820
 C 0.05603 0.81741 -0.81826
 C -0.88720 1.55687 0.00008
 C -0.08824 -0.55517 1.43092
 C -0.08823 -0.55495 -1.43074
 F 0.84545 1.62655 1.59568
 F 0.84954 1.62652 -1.59644
 H -0.88597 -1.14354 0.95950
 H -0.88628 -1.14327 -0.95814
 H 0.85608 -1.08753 1.34499
 H 0.85582 -1.08734 -1.34596
 H -0.34020 -0.43658 2.49167
 H -0.34127 -0.43626 -2.49149
13
bifur_IRC_Cartesians_MW_output/new_data/bifur_traj2_Cartesians_MW point 142
C 0.05447 0.81737 0.81801
 C 0.05603 0.81746 -0.81807
 C -0.88769 1.55712 0.00008
 C -0.08826 -0.55522 1.43066
 C -0.08825 -0.55500 -1.43048
 F 0.84578 1.62664 1.59552
 F 0.84987 1.62661 -1.59628
 H -0.88594 -1.14365 0.95911
 H -0.88625 -1.14338 -0.95775
 H 0.85614 -1.08753 1.34478
 H 0.85589 -1.08733 -1.34576
 H -0.34035 -0.43670 2.49146
 H -0.34143 -0.43638 -2.49128
13
bifur_IRC_Cartesians_MW_output/new_data/bifur_traj2_Cartesians_MW point 143
C 0.05447 0.81738 0.81797
 C 0.05602 0.81748 -0.81803
 C -0.88781 1.55718 0.00008
 C -0.08826 -0.55523 1.43060
 C -0.08825 -0.55502 -1.43042
 F 0.84585 1.62667 1.59549
 F 0.84995 1.62663 -1.59624
 H -0.88593 -1.14368 0.95902
 H -0.88624 -1.14341 -0.95766
 H 0.85616 -1.08752 1.34473
 H 0.85590 -1.08733 -1.34571
 H -0.34039 -0.43673 2.49141
 H -0.34146 -0.43641 -2.49123
13
bifur_IRC_Cartesians_MW_output/new_data/bifur_traj2_Cartesians_MW point 144
C 0.05447 0.81738 0.81797
 C 0.05602 0.81748 -0.81803
 C -0.88781 1.55718 0.00008
 C -0.08826 -0.55523 1.43060
 C -0.08825 -0.55502 -1.43042
 F 0.84585 1.62667 1.59549
 F 0.84995 1.62663 -1.59624
 H -0.88593 -1.14368 0.95902
 H -0.88624 -1.14341 -0.95766
 H 0.85616 -1.08752 1.34473
 H 0.85590 -1.08733 -1.34571
 H -0.34039 -0.43673 2.49141
 H -0.34146 -0.43641 -2.49123
13
bifur_IRC_Cartesians_MW_output/new_data/bifur_traj2_Cartesians_MW point 145
C 0.05449 0.81726 0.81838
 C 0.05604 0.81736 -0.81844
 C -0.88674 1.55662 0.00008
 C -0.08823 -0.55512 1.43116
 C -0.08822 -0.55490 -1.43098
 F 0.84515 1.62645 1.59583
 F 0.84923 1.62643 -1.59659
 H -0.88600 -1.14344 0.95986
 H -0.88631 -1.14317 -0.95851
 H 0.85601 -1.08754 1.34518
 H 0.85575 -1.08735 -1.34615
 H -0.34006 -0.43647 2.49186
 H -0.34112 -0.43614 -2.49169
13
bifur_IRC_Cartesians_MW_output/new_data/bifur_traj2_Cartesians_MW point 146
C 0.05451 0.81715 0.81874
 C 0.05606 0.81725 -0.81880
 C -0.88582 1.55614 0.00008
 C -0.08820 -0.55501 1.43164
 C -0.08818 -0.55480 -1.43146
 F 0.84454 1.62627 1.59612
 F 0.84862 1.62625 -1.59688
 H -0.88606 -1.14323 0.96059
 H -0.88637 -1.14296 -0.95923
 H 0.85588 -1.08755 1.34556
 H 0.85563 -1.08736 -1.34653
 H -0.33977 -0.43624 2.49226
 H -0.34083 -0.43591 -2.49208
13
bifur_IRC_Cartesians_MW_output/new_data/bifur_traj2_Cartesians_MW point 147
C 0.05453 0.81704 0.81911
 C 0.05608 0.81715 -0.81917
 C -0.88487 1.55564 0.00008
 C -0.08817 -0.55491 1.43215
 C -0.08815 -0.55469 -1.43196
 F 0.84391 1.62609 1.59643
 F 0.84798 1.62606 -1.59719
 H -0.88612 -1.14302 0.96134
 H -0.88643 -1.14275 -0.95999
 H 0.85575 -1.08757 1.34595
 H 0.85549 -1.08737 -1.34692
 H -0.33947 -0.43600 2.49266
 H -0.34053 -0.43568 -2.49249
13
bifur_IRC_Cartesians_MW_output/new_data/bifur_traj2_Cartesians_MW point 148
C 0.05454 0.81695 0.81943
 C 0.05609 0.81705 -0.81949
 C -0.88406 1.55521 0.00008
 C -0.08814 -0.55482 1.43258
 C -0.08812 -0.55460 -1.43239
 F 0.84336 1.62593 1.59669
 F 0.84744 1.62590 -1.59746
 H -0.88617 -1.14283 0.96199
 H -0.88648 -1.14256 -0.96064
 H 0.85563 -1.08758 1.34629
 H 0.85538 -1.08739 -1.34726
 H -0.33921 -0.43579 2.49301
 H -0.34027 -0.43547 -2.49284
13
bifur_IRC_Cartesians_MW_output/new_data/bifur_traj2_Cartesians_MW point 149
C 0.05455 0.81689 0.81962
 C 0.05610 0.81700 -0.81969
 C -0.88355 1.55495 0.00008
 C -0.08812 -0.55476 1.43284
 C -0.08811 -0.55454 -1.43266
 F 0.84303 1.62583 1.59685
 F 0.84710 1.62581 -1.59762
 H -0.88620 -1.14272 0.96239
 H -0.88651 -1.14245 -0.96104
 H 0.85556 -1.08759 1.34650
 H 0.85531 -1.08739 -1.34747
 H -0.33905 -0.43567 2.49323
 H -0.34011 -0.43534 -2.49305
13
bifur_IRC_Cartesians_MW_output/new_data/bifur_traj2_Cartesians_MW point 150
C 0.05455 0.81690 0.81961
 C 0.05610 0.81700 -0.81967
 C -0.88359 1.55496 0.00008
 C -0.08812 -0.55477 1.43282
 C -0.08811 -0.55455 -1.43264
 F 0.84305 1.62583 1.59684
 F 0.84712 1.62581 -1.59761
 H -0.88620 -1.14273 0.96236
 H -0.88650 -1.14246 -0.96101
 H 0.85557 -1.08759 1.34649
 H 0.85531 -1.08739 -1.34745
 H -0.33906 -0.43567 2.49322
 H -0.34012 -0.43535 -2.49304
13
bifur_IRC_Cartesians_MW_output/new_data/bifur_traj2_Cartesians_MW point 151
C 0.05453 0.81701 0.81923
 C 0.05608 0.81711 -0.81929
 C -0.88457 1.55548 0.00008
 C -0.08815 -0.55488 1.43231
 C -0.08814 -0.55466 -1.43212
 F 0.84371 1.62603 1.59653
 F 0.84778 1.62600 -1.59729
 H -0.88614 -1.14295 0.96159
 H -0.88644 -1.14268 -0.96023
 H 0.85571 -1.08757 1.34608
 H 0.85545 -1.08738 -1.34705
 H -0.33937 -0.43592 2.49279
 H -0.34044 -0.43560 -2.49262
13
bifur_IRC_Cartesians_MW_output/new_data/bifur_traj2_Cartesians_MW point 152
C 0.05450 0.81721 0.81854
 C 0.05605 0.81731 -0.81860
 C -0.88634 1.55641 0.00008
 C -0.08821 -0.55507 1.43137
 C -0.08820 -0.55485 -1.43119
 F 0.84488 1.62638 1.59596
 F 0.84896 1.62635 -1.59671
 H -0.88603 -1.14335 0.96018
 H -0.88633 -1.14308 -0.95882
 H 0.85595 -1.08755 1.34534
 H 0.85570 -1.08735 -1.34632
 H -0.33993 -0.43637 2.49203
 H -0.34100 -0.43604 -2.49186
13
bifur_IRC_Cartesians_MW_output/new_data/bifur_traj2_Cartesians_MW point 153
C 0.05446 0.81742 0.81784
 C 0.05602 0.81751 -0.81790
 C -0.88814 1.55736 0.00008
 C -0.08827 -0.55527 1.43042
 C -0.08826 -0.55505 -1.43024
 F 0.84607 1.62673 1.59538
 F 0.85017 1.62670 -1.59613
 H -0.88591 -1.14375 0.95875
 H -0.88622 -1.14349 -0.95739
 H 0.85621 -1.08752 1.34460
 H 0.85595 -1.08733 -1.34558
 H -0.34050 -0.43682 2.49126
 H -0.34157 -0.43650 -2.49109
13
bifur_IRC_Cartesians_MW_output/new_data/bifur_traj2_Cartesians_MW point 154
C 0.05443 0.81761 0.81718
 C 0.05599 0.81770 -0.81724
 C -0.88982 1.55824 0.00008
 C -0.08833 -0.55545 1.42954
 C -0.08832 -0.55524 -1.42936
 F 0.84719 1.62706 1.59484
 F 0.85129 1.62702 -1.59558
 H -0.88581 -1.14414 0.95742
 H -0.88612 -1.14387 -0.95606
 H 0.85644 -1.08749 1.34390
 H 0.85618 -1.08730 -1.34488
 H -0.34103 -0.43724 2.49054
 H -0.34210 -0.43692 -2.49037
13
bifur_IRC_Cartesians_MW_output/new_data/bifur_traj2_Cartesians_MW point 155
C 0.05443 0.81761 0.81718
 C 0.05599 0.81770 -0.81724
 C -0.88982 1.55824 0.00008
 C -0.08833 -0.55545 1.42954
 C -0.08832 -0.55524 -1.42936
 F 0.84719 1.62706 1.59484
 F 0.85129 1.62702 -1.59558
 H -0.88581 -1.14414 0.95742
 H -0.88612 -1.14387 -0.95606
 H 0.85644 -1.08749 1.34390
 H 0.85618 -1.08730 -1.34488
 H -0.34103 -0.43724 2.49054
 H -0.34210 -0.43692 -2.49037
13
bifur_IRC_Cartesians_MW_output/new_data/bifur_traj2_Cartesians_MW point 156
C 0.05438 0.81792 0.81612
 C 0.05594 0.81801 -0.81618
 C -0.89255 1.55968 0.00008
 C -0.08842 -0.55575 1.42810
 C -0.08841 -0.55554 -1.42793
 F 0.84900 1.62760 1.59397
 F 0.85311 1.62755 -1.59470
 H -0.88563 -1.14475 0.95526
 H -0.88595 -1.14448 -0.95390
 H 0.85682 -1.08745 1.34277
 H 0.85657 -1.08726 -1.34376
 H -0.34188 -0.43792 2.48938
 H -0.34296 -0.43760 -2.48921
13
bifur_IRC_Cartesians_MW_output/new_data/bifur_traj2_Cartesians_MW point 157
C 0.05436 0.81799 0.81590
 C 0.05593 0.81808 -0.81595
 C -0.89312 1.55998 0.00008
 C -0.08844 -0.55582 1.42780
 C -0.08843 -0.55560 -1.42762
 F 0.84938 1.62771 1.59378
 F 0.85350 1.62766 -1.59451
 H -0.88560 -1.14488 0.95480
 H -0.88592 -1.14461 -0.95344
 H 0.85691 -1.08744 1.34253
 H 0.85665 -1.08725 -1.34352
 H -0.34206 -0.43807 2.48913
 H -0.34315 -0.43775 -2.48896
13
bifur_IRC_Cartesians_MW_output/new_data/bifur_traj2_Cartesians_MW point 158
C 0.05437 0.81797 0.81597
 C 0.05593 0.81805 -0.81603
 C -0.89292 1.55987 0.00008
 C -0.08843 -0.55580 1.42790
 C -0.08843 -0.55558 -1.42773
 F 0.84925 1.62767 1.59385
 F 0.85336 1.62763 -1.59458
 H -0.88561 -1.14483 0.95496
 H -0.88593 -1.14457 -0.95360
 H 0.85688 -1.08744 1.34261
 H 0.85662 -1.08725 -1.34360
 H -0.34200 -0.43802 2.48921
 H -0.34308 -0.43770 -2.48905
13
bifur_IRC_Cartesians_MW_output/new_data/bifur_traj2_Cartesians_MW point 159
C 0.05438 0.81787 0.81630
 C 0.05595 0.81796 -0.81635
 C -0.89209 1.55944 0.00008
 C -0.08841 -0.55570 1.42834
 C -0.08840 -0.55549 -1.42816
 F 0.84870 1.62751 1.59411
 F 0.85281 1.62746 -1.59485
 H -0.88566 -1.14465 0.95562
 H -0.88598 -1.14438 -0.95425
 H 0.85676 -1.08746 1.34295
 H 0.85650 -1.08727 -1.34394
 H -0.34174 -0.43781 2.48957
 H -0.34282 -0.43749 -2.48940
13
bifur_IRC_Cartesians_MW_output/new_data/bifur_traj2_Cartesians_MW point 160
C 0.05441 0.81773 0.81678
 C 0.05597 0.81782 -0.81684
 C -0.89085 1.55879 0.00008
 C -0.08837 -0.55557 1.42899
 C -0.08836 -0.55535 -1.42882
 F 0.84787 1.62727 1.59451
 F 0.85198 1.62722 -1.59525
 H -0.88574 -1.14437 0.95660
 H -0.88606 -1.14410 -0.95524
 H 0.85659 -1.08748 1.34347
 H 0.85633 -1.08729 -1.34446
 H -0.34135 -0.43750 2.49010
 H -0.34243 -0.43718 -2.48993
13
bifur_IRC_Cartesians_MW_output/new_data/bifur_traj2_Cartesians_MW point 161
C 0.05444 0.81756 0.81736
 C 0.05599 0.81765 -0.81742
 C -0.88937 1.55801 0.00008
 C -0.08832 -0.55540 1.42977
 C -0.08831 -0.55519 -1.42960
 F 0.84689 1.62697 1.59499
 F 0.85099 1.62694 -1.59573
 H -0.88583 -1.14403 0.95778
 H -0.88615 -1.14376 -0.95642
 H 0.85638 -1.08750 1.34408
 H 0.85612 -1.08731 -1.34507
 H -0.34088 -0.43713 2.49074
 H -0.34196 -0.43681 -2.49057
13
bifur_IRC_Cartesians_MW_output/new_data/bifur_traj2_Cartesians_MW point 162
C 0.05447 0.81738 0.81798
 C 0.05602 0.81747 -0.81804
 C -0.88778 1.55717 0.00008
 C -0.08826 -0.55523 1.43061
 C -0.08825 -0.55501 -1.43043
 F 0.84584 1.62666 1.59550
 F 0.84993 1.62663 -1.59625
 H -0.88594 -1.14367 0.95904
 H -0.88625 -1.14341 -0.95768
 H 0.85616 -1.08752 1.34474
 H 0.85590 -1.08733 -1.34572
 H -0.34038 -0.43673 2.49142
 H -0.34145 -0.43641 -2.49125
13
bifur_IRC_Cartesians_MW_output/new_data/bifur_traj2_Cartesians_MW point 163
C 0.05450 0.81719 0.81861
 C 0.05605 0.81729 -0.81868
 C -0.88615 1.55631 0.00008
 C -0.08821 -0.55505 1.43148
 C -0.08820 -0.55483 -1.43129
 F 0.84475 1.62634 1.59602
 F 0.84883 1.62631 -1.59678
 H -0.88604 -1.14330 0.96034
 H -0.88635 -1.14303 -0.95898
 H 0.85593 -1.08755 1.34543
 H 0.85567 -1.08736 -1.34640
 H -0.33987 -0.43632 2.49212
 H -0.34093 -0.43599 -2.49195
13
bifur_IRC_Cartesians_MW_output/new_data/bifur_traj2_Cartesians_MW point 164
C 0.05454 0.81699 0.81928
 C 0.05608 0.81710 -0.81934
 C -0.88443 1.55541 0.00008
 C -0.08815 -0.55486 1.43238
 C -0.08814 -0.55464 -1.43220
 F 0.84362 1.62600 1.59657
 F 0.84769 1.62598 -1.59733
 H -0.88615 -1.14292 0.96169
 H -0.88645 -1.14265 -0.96034
 H 0.85569 -1.08758 1.34614
 H 0.85543 -1.08738 -1.34711
 H -0.33933 -0.43589 2.49285
 H -0.34039 -0.43556 -2.49268
13
bifur_IRC_Cartesians_MW_output/new_data/bifur_traj2_Cartesians_MW point 165
C 0.05457 0.81678 0.82001
 C 0.05612 0.81688 -0.82008
 C -0.88256 1.55442 0.00008
 C -0.08809 -0.55466 1.43337
 C -0.08807 -0.55443 -1.43318
 F 0.84237 1.62563 1.59717
 F 0.84643 1.62561 -1.59794
 H -0.88626 -1.14249 0.96318
 H -0.88657 -1.14222 -0.96183
 H 0.85542 -1.08761 1.34691
 H 0.85517 -1.08741 -1.34788
 H -0.33874 -0.43542 2.49366
 H -0.33980 -0.43509 -2.49348
13
bifur_IRC_Cartesians_MW_output/new_data/bifur_traj2_Cartesians_MW point 166
C 0.05457 0.81678 0.82001
 C 0.05612 0.81688 -0.82008
 C -0.88256 1.55442 0.00008
 C -0.08809 -0.55466 1.43337
 C -0.08807 -0.55443 -1.43318
 F 0.84237 1.62563 1.59717
 F 0.84644 1.62561 -1.59794
 H -0.88626 -1.14249 0.96318
 H -0.88657 -1.14222 -0.96182
 H 0.85542 -1.08761 1.34691
 H 0.85517 -1.08741 -1.34788
 H -0.33874 -0.43542 2.49366
 H -0.33980 -0.43509 -2.49348
13
bifur_IRC_Cartesians_MW_output/new_data/bifur_traj2_Cartesians_MW point 167
C 0.05465 0.81635 0.82147
 C 0.05618 0.81646 -0.82153
 C -0.87883 1.55246 0.00008
 C -0.08796 -0.55424 1.43533
 C -0.08795 -0.55402 -1.43514
 F 0.83990 1.62490 1.59837
 F 0.84394 1.62489 -1.59915
 H -0.88650 -1.14165 0.96614
 H -0.88680 -1.14138 -0.96479
 H 0.85490 -1.08766 1.34846
 H 0.85465 -1.08747 -1.34942
 H -0.33757 -0.43448 2.49525
 H -0.33862 -0.43416 -2.49507
13
bifur_IRC_Cartesians_MW_output/new_data/bifur_traj2_Cartesians_MW point 168
C 0.05469 0.81612 0.82226
 C 0.05622 0.81623 -0.82233
 C -0.87679 1.55139 0.00008
 C -0.08789 -0.55402 1.43641
 C -0.08788 -0.55380 -1.43622
 F 0.83854 1.62449 1.59903
 F 0.84257 1.62449 -1.59982
 H -0.88663 -1.14119 0.96776
 H -0.88692 -1.14092 -0.96641
 H 0.85461 -1.08770 1.34931
 H 0.85436 -1.08750 -1.35026
 H -0.33692 -0.43397 2.49613
 H -0.33797 -0.43364 -2.49595
13
bifur_IRC_Cartesians_MW_output/new_data/bifur_traj2_Cartesians_MW point 169
C 0.05474 0.81584 0.82323
 C 0.05627 0.81595 -0.82329
 C -0.87431 1.55009 0.00008
 C -0.08781 -0.55375 1.43771
 C -0.08779 -0.55352 -1.43752
 F 0.83690 1.62401 1.59982
 F 0.84092 1.62401 -1.60062
 H -0.88678 -1.14063 0.96972
 H -0.88708 -1.14036 -0.96837
 H 0.85427 -1.08773 1.35034
 H 0.85402 -1.08753 -1.35128
 H -0.33615 -0.43335 2.49719
 H -0.33718 -0.43302 -2.49700
13
bifur_IRC_Cartesians_MW_output/new_data/bifur_traj2_Cartesians_MW point 170
C 0.05480 0.81548 0.82444
 C 0.05632 0.81560 -0.82451
 C -0.87120 1.54845 0.00009
 C -0.08771 -0.55340 1.43935
 C -0.08769 -0.55318 -1.43916
 F 0.83483 1.62339 1.60082
 F 0.83884 1.62341 -1.60163
 H -0.88698 -1.13993 0.97219
 H -0.88727 -1.13965 -0.97085
 H 0.85383 -1.08778 1.35164
 H 0.85358 -1.08758 -1.35257
 H -0.33517 -0.43256 2.49853
 H -0.33620 -0.43224 -2.49833
13
bifur_IRC_Cartesians_MW_output/new_data/bifur_traj2_Cartesians_MW point 171
C 0.05488 0.81504 0.82595
 C 0.05639 0.81516 -0.82603
 C -0.86731 1.54640 0.00009
 C -0.08758 -0.55298 1.44140
 C -0.08755 -0.55275 -1.44121
 F 0.83226 1.62263 1.60207
 F 0.83624 1.62266 -1.60289
 H -0.88723 -1.13905 0.97527
 H -0.88751 -1.13877 -0.97393
 H 0.85329 -1.08784 1.35325
 H 0.85304 -1.08764 -1.35417
 H -0.33394 -0.43159 2.50019
 H -0.33497 -0.43126 -2.49999
13
bifur_IRC_Cartesians_MW_output/new_data/bifur_traj2_Cartesians_MW point 172
C 0.05496 0.81454 0.82764
 C 0.05647 0.81467 -0.82772
 C -0.86298 1.54412 0.00009
 C -0.08743 -0.55250 1.44369
 C -0.08741 -0.55227 -1.44349
 F 0.82938 1.62177 1.60346
 F 0.83334 1.62181 -1.60430
 H -0.88750 -1.13807 0.97871
 H -0.88778 -1.13779 -0.97738
 H 0.85268 -1.08791 1.35505
 H 0.85243 -1.08770 -1.35596
 H -0.33258 -0.43050 2.50205
 H -0.33359 -0.43018 -2.50185
13
bifur_IRC_Cartesians_MW_output/new_data/bifur_traj2_Cartesians_MW point 173
C 0.05504 0.81407 0.82923
 C 0.05654 0.81421 -0.82931
 C -0.85890 1.54198 0.00009
 C -0.08729 -0.55205 1.44584
 C -0.08727 -0.55182 -1.44563
 F 0.82667 1.62097 1.60477
 F 0.83061 1.62102 -1.60563
 H -0.88776 -1.13715 0.98195
 H -0.88803 -1.13687 -0.98062
 H 0.85211 -1.08798 1.35675
 H 0.85186 -1.08776 -1.35764
 H -0.33130 -0.42948 2.50380
 H -0.33230 -0.42915 -2.50359
13
bifur_IRC_Cartesians_MW_output/new_data/bifur_traj2_Cartesians_MW point 174
C 0.05511 0.81371 0.83049
 C 0.05660 0.81385 -0.83057
 C -0.85567 1.54028 0.00009
 C -0.08719 -0.55170 1.44754
 C -0.08716 -0.55146 -1.44733
 F 0.82453 1.62033 1.60581
 F 0.82845 1.62040 -1.60668
 H -0.88796 -1.13642 0.98450
 H -0.88823 -1.13614 -0.98318
 H 0.85165 -1.08803 1.35809
 H 0.85141 -1.08781 -1.35897
 H -0.33028 -0.42867 2.50518
 H -0.33128 -0.42834 -2.50497
13
bifur_IRC_Cartesians_MW_output/new_data/bifur_traj2_Cartesians_MW point 175
C 0.05515 0.81347 0.83129
 C 0.05664 0.81362 -0.83137
 C -0.85363 1.53921 0.00009
 C -0.08712 -0.55147 1.44861
 C -0.08709 -0.55123 -1.44841
 F 0.82318 1.61993 1.60646
 F 0.82709 1.62000 -1.60734
 H -0.88809 -1.13596 0.98612
 H -0.88835 -1.13568 -0.98480
 H 0.85137 -1.08806 1.35893
 H 0.85112 -1.08784 -1.35981
 H -0.32964 -0.42816 2.50606
 H -0.33063 -0.42783 -2.50584
13
bifur_IRC_Cartesians_MW_output/new_data/bifur_traj2_Cartesians_MW point 176
C 0.05517 0.81338 0.83160
 C 0.05665 0.81353 -0.83168
 C -0.85283 1.53878 0.00009
 C -0.08709 -0.55138 1.44904
 C -0.08706 -0.55114 -1.44883
 F 0.82265 1.61977 1.60672
 F 0.82655 1.61984 -1.60760
 H -0.88814 -1.13578 0.98676
 H -0.88840 -1.13549 -0.98543
 H 0.85125 -1.08807 1.35927
 H 0.85101 -1.08785 -1.36014
 H -0.32939 -0.42795 2.50640
 H -0.33038 -0.42763 -2.50618
13
bifur_IRC_Cartesians_MW_output/new_data/bifur_traj2_Cartesians_MW point 177
C 0.05517 0.81338 0.83160
 C 0.05665 0.81353 -0.83168
 C -0.85283 1.53878 0.00009
 C -0.08709 -0.55138 1.44904
 C -0.08706 -0.55114 -1.44883
 F 0.82265 1.61977 1.60672
 F 0.82655 1.61984 -1.60760
 H -0.88814 -1.13578 0.98676
 H -0.88840 -1.13550 -0.98543
 H 0.85125 -1.08807 1.35927
 H 0.85101 -1.08785 -1.36014
 H -0.32939 -0.42795 2.50640
 H -0.33038 -0.42763 -2.50618
13
bifur_IRC_Cartesians_MW_output/new_data/bifur_traj2_Cartesians_MW point 178
C 0.05514 0.81354 0.83106
 C 0.05663 0.81368 -0.83114
 C -0.85422 1.53951 0.00009
 C -0.08714 -0.55154 1.44830
 C -0.08711 -0.55130 -1.44810
 F 0.82357 1.62004 1.60627
 F 0.82748 1.62011 -1.60715
 H -0.88805 -1.13609 0.98566
 H -0.88832 -1.13581 -0.98433
 H 0.85145 -1.08805 1.35869
 H 0.85121 -1.08783 -1.35957
 H -0.32983 -0.42830 2.50581
 H -0.33081 -0.42798 -2.50559
13
bifur_IRC_Cartesians_MW_output/new_data/bifur_traj2_Cartesians_MW point 179
C 0.05510 0.81377 0.83026
 C 0.05659 0.81392 -0.83033
 C -0.85628 1.54060 0.00009
 C -0.08721 -0.55176 1.44722
 C -0.08718 -0.55153 -1.44701
 F 0.82493 1.62045 1.60561
 F 0.82886 1.62051 -1.60648
 H -0.88792 -1.13656 0.98402
 H -0.88819 -1.13627 -0.98270
 H 0.85174 -1.08802 1.35783
 H 0.85149 -1.08780 -1.35872
 H -0.33047 -0.42882 2.50492
 H -0.33147 -0.42849 -2.50471
13
bifur_IRC_Cartesians_MW_output/new_data/bifur_traj2_Cartesians_MW point 180
C 0.05503 0.81413 0.82904
 C 0.05653 0.81427 -0.82911
 C -0.85941 1.54224 0.00009
 C -0.08731 -0.55211 1.44557
 C -0.08728 -0.55187 -1.44537
 F 0.82701 1.62107 1.60461
 F 0.83095 1.62112 -1.60546
 H -0.88772 -1.13726 0.98154
 H -0.88800 -1.13698 -0.98021
 H 0.85218 -1.08797 1.35653
 H 0.85193 -1.08776 -1.35743
 H -0.33146 -0.42960 2.50358
 H -0.33246 -0.42928 -2.50337
13
bifur_IRC_Cartesians_MW_output/new_data/bifur_traj2_Cartesians_MW point 181
C 0.05497 0.81451 0.82775
 C 0.05648 0.81464 -0.82782
 C -0.86272 1.54398 0.00009
 C -0.08742 -0.55247 1.44382
 C -0.08740 -0.55224 -1.44362
 F 0.82921 1.62172 1.60354
 F 0.83317 1.62176 -1.60439
 H -0.88752 -1.13801 0.97892
 H -0.88779 -1.13773 -0.97758
 H 0.85264 -1.08792 1.35516
 H 0.85239 -1.08771 -1.35606
 H -0.33250 -0.43044 2.50216
 H -0.33351 -0.43011 -2.50196
13
bifur_IRC_Cartesians_MW_output/new_data/bifur_traj2_Cartesians_MW point 182
C 0.05491 0.81487 0.82652
 C 0.05642 0.81500 -0.82659
 C -0.86586 1.54564 0.00009
 C -0.08753 -0.55282 1.44217
 C -0.08750 -0.55259 -1.44197
 F 0.83129 1.62234 1.60254
 F 0.83527 1.62237 -1.60337
 H -0.88732 -1.13872 0.97643
 H -0.88760 -1.13844 -0.97509
 H 0.85308 -1.08787 1.35385
 H 0.85283 -1.08766 -1.35477
 H -0.33349 -0.43122 2.50082
 H -0.33450 -0.43090 -2.50062
13
bifur_IRC_Cartesians_MW_output/new_data/bifur_traj2_Cartesians_MW point 183
C 0.05484 0.81523 0.82529
 C 0.05636 0.81535 -0.82536
 C -0.86901 1.54729 0.00009
 C -0.08763 -0.55316 1.44051
 C -0.08761 -0.55293 -1.44031
 F 0.83338 1.62296 1.60152
 F 0.83737 1.62298 -1.60234
 H -0.88712 -1.13943 0.97393
 H -0.88740 -1.13916 -0.97259
 H 0.85352 -1.08782 1.35254
 H 0.85327 -1.08761 -1.35347
 H -0.33448 -0.43202 2.49947
 H -0.33550 -0.43169 -2.49927
13
bifur_IRC_Cartesians_MW_output/new_data/bifur_traj2_Cartesians_MW point 184
C 0.05478 0.81561 0.82400
 C 0.05630 0.81573 -0.82407
 C -0.87232 1.54904 0.00008
 C -0.08774 -0.55353 1.43876
 C -0.08772 -0.55330 -1.43857
 F 0.83558 1.62361 1.60046
 F 0.83959 1.62363 -1.60127
 H -0.88691 -1.14018 0.97130
 H -0.88720 -1.13991 -0.96996
 H 0.85399 -1.08777 1.35117
 H 0.85374 -1.08756 -1.35210
 H -0.33552 -0.43285 2.49805
 H -0.33655 -0.43252 -2.49786
13
bifur_IRC_Cartesians_MW_output/new_data/bifur_traj2_Cartesians_MW point 185
C 0.05471 0.81600 0.82266
 C 0.05624 0.81612 -0.82273
 C -0.87576 1.55084 0.00008
 C -0.08786 -0.55391 1.43695
 C -0.08784 -0.55368 -1.43676
 F 0.83786 1.62429 1.59936
 F 0.84189 1.62429 -1.60015
 H -0.88669 -1.14096 0.96857
 H -0.88699 -1.14068 -0.96723
 H 0.85447 -1.08771 1.34974
 H 0.85422 -1.08751 -1.35069
 H -0.33660 -0.43371 2.49657
 H -0.33764 -0.43339 -2.49639
13
bifur_IRC_Cartesians_MW_output/new_data/bifur_traj2_Cartesians_MW point 186
C 0.05464 0.81638 0.82137
 C 0.05618 0.81649 -0.82144
 C -0.87908 1.55259 0.00008
 C -0.08797 -0.55427 1.43520
 C -0.08795 -0.55405 -1.43501
 F 0.84006 1.62494 1.59829
 F 0.84411 1.62494 -1.59907
 H -0.88648 -1.14171 0.96594
 H -0.88678 -1.14143 -0.96459
 H 0.85494 -1.08766 1.34836
 H 0.85468 -1.08746 -1.34932
 H -0.33764 -0.43454 2.49515
 H -0.33869 -0.43422 -2.49497
13
bifur_IRC_Cartesians_MW_output/new_data/bifur_traj2_Cartesians_MW point 187
C 0.05458 0.81673 0.82018
 C 0.05613 0.81684 -0.82024
 C -0.88213 1.55420 0.00008
 C -0.08807 -0.55461 1.43359
 C -0.08806 -0.55439 -1.43340
 F 0.84209 1.62555 1.59731
 F 0.84615 1.62553 -1.59808
 H -0.88629 -1.14240 0.96352
 H -0.88659 -1.14213 -0.96216
 H 0.85536 -1.08761 1.34709
 H 0.85511 -1.08742 -1.34805
 H -0.33861 -0.43531 2.49384
 H -0.33966 -0.43499 -2.49366
13
bifur_IRC_Cartesians_MW_output/new_data/bifur_traj2_Cartesians_MW point 188
C 0.05458 0.81673 0.82018
 C 0.05613 0.81684 -0.82024
 C -0.88213 1.55420 0.00008
 C -0.08807 -0.55461 1.43359
 C -0.08806 -0.55439 -1.43341
 F 0.84209 1.62555 1.59731
 F 0.84615 1.62553 -1.59808
 H -0.88629 -1.14240 0.96352
 H -0.88659 -1.14213 -0.96216
 H 0.85536 -1.08761 1.34709
 H 0.85511 -1.08742 -1.34805
 H -0.33861 -0.43531 2.49384
 H -0.33966 -0.43499 -2.49366
13
bifur_IRC_Cartesians_MW_output/new_data/bifur_traj2_Cartesians_MW point 189
C 0.05446 0.81746 0.81769
 C 0.05601 0.81756 -0.81775
 C -0.88851 1.55755 0.00008
 C -0.08829 -0.55531 1.43023
 C -0.08828 -0.55509 -1.43005
 F 0.84632 1.62680 1.59526
 F 0.85041 1.62677 -1.59601
 H -0.88589 -1.14384 0.95846
 H -0.88620 -1.14357 -0.95710
 H 0.85626 -1.08751 1.34444
 H 0.85600 -1.08732 -1.34542
 H -0.34061 -0.43691 2.49111
 H -0.34168 -0.43659 -2.49094
13
bifur_IRC_Cartesians_MW_output/new_data/bifur_traj2_Cartesians_MW point 190
C 0.05438 0.81788 0.81627
 C 0.05594 0.81797 -0.81632
 C -0.89217 1.55948 0.00008
 C -0.08841 -0.55571 1.42830
 C -0.08840 -0.55550 -1.42812
 F 0.84875 1.62753 1.59409
 F 0.85286 1.62748 -1.59482
 H -0.88566 -1.14467 0.95556
 H -0.88598 -1.14440 -0.95419
 H 0.85677 -1.08746 1.34292
 H 0.85651 -1.08727 -1.34391
 H -0.34176 -0.43783 2.48954
 H -0.34285 -0.43751 -2.48937
13
bifur_IRC_Cartesians_MW_output/new_data/bifur_traj2_Cartesians_MW point 191
C 0.05431 0.81833 0.81474
 C 0.05587 0.81841 -0.81480
 C -0.89608 1.56153 0.00008
 C -0.08854 -0.55614 1.42624
 C -0.08853 -0.55593 -1.42607
 F 0.85134 1.62830 1.59283
 F 0.85548 1.62824 -1.59355
 H -0.88541 -1.14555 0.95246
 H -0.88573 -1.14528 -0.95109
 H 0.85732 -1.08739 1.34130
 H 0.85706 -1.08721 -1.34230
 H -0.34299 -0.43881 2.48786
 H -0.34408 -0.43849 -2.48770
13
bifur_IRC_Cartesians_MW_output/new_data/bifur_traj2_Cartesians_MW point 192
C 0.05422 0.81880 0.81314
 C 0.05580 0.81888 -0.81319
 C -0.90019 1.56370 0.00008
 C -0.08868 -0.55660 1.42407
 C -0.08867 -0.55639 -1.42390
 F 0.85407 1.62911 1.59151
 F 0.85823 1.62904 -1.59222
 H -0.88515 -1.14648 0.94919
 H -0.88548 -1.14621 -0.94782
 H 0.85790 -1.08733 1.33959
 H 0.85763 -1.08715 -1.34060
 H -0.34429 -0.43984 2.48610
 H -0.34539 -0.43952 -2.48594
13
bifur_IRC_Cartesians_MW_output/new_data/bifur_traj2_Cartesians_MW point 193
C 0.05414 0.81930 0.81142
 C 0.05572 0.81938 -0.81147
 C -0.90462 1.56603 0.00007
 C -0.08883 -0.55708 1.42174
 C -0.08883 -0.55688 -1.42157
 F 0.85701 1.62998 1.59009
 F 0.86119 1.62990 -1.59078
 H -0.88487 -1.14748 0.94569
 H -0.88521 -1.14722 -0.94431
 H 0.85852 -1.08726 1.33775
 H 0.85825 -1.08708 -1.33878
 H -0.34568 -0.44095 2.48420
 H -0.34679 -0.44063 -2.48405
13
bifur_IRC_Cartesians_MW_output/new_data/bifur_traj2_Cartesians_MW point 194
C 0.05404 0.81985 0.80954
 C 0.05563 0.81992 -0.80959
 C -0.90942 1.56856 0.00007
 C -0.08899 -0.55761 1.41921
 C -0.08899 -0.55741 -1.41904
 F 0.86020 1.63093 1.58855
 F 0.86440 1.63083 -1.58922
 H -0.88457 -1.14856 0.94187
 H -0.88491 -1.14830 -0.94049
 H 0.85919 -1.08719 1.33575
 H 0.85893 -1.08701 -1.33679
 H -0.34719 -0.44216 2.48214
 H -0.34831 -0.44184 -2.48200
13
bifur_IRC_Cartesians_MW_output/new_data/bifur_traj2_Cartesians_MW point 195
C 0.05396 0.82034 0.80787
 C 0.05556 0.82040 -0.80792
 C -0.91370 1.57081 0.00007
 C -0.08913 -0.55808 1.41695
 C -0.08913 -0.55788 -1.41679
 F 0.86303 1.63177 1.58717
 F 0.86726 1.63166 -1.58783
 H -0.88430 -1.14953 0.93848
 H -0.88465 -1.14927 -0.93709
 H 0.85979 -1.08712 1.33398
 H 0.85952 -1.08694 -1.33503
 H -0.34854 -0.44323 2.48031
 H -0.34967 -0.44292 -2.48017
13
bifur_IRC_Cartesians_MW_output/new_data/bifur_traj2_Cartesians_MW point 196
C 0.05389 0.82069 0.80668
 C 0.05550 0.82075 -0.80672
 C -0.91678 1.57242 0.00007
 C -0.08923 -0.55842 1.41533
 C -0.08924 -0.55822 -1.41517
 F 0.86507 1.63238 1.58619
 F 0.86932 1.63226 -1.58683
 H -0.88411 -1.15022 0.93604
 H -0.88446 -1.14997 -0.93465
 H 0.86022 -1.08707 1.33270
 H 0.85995 -1.08690 -1.33376
 H -0.34950 -0.44400 2.47899
 H -0.35064 -0.44369 -2.47885
13
bifur_IRC_Cartesians_MW_output/new_data/bifur_traj2_Cartesians_MW point 197
C 0.05385 0.82093 0.80588
 C 0.05546 0.82098 -0.80592
 C -0.91882 1.57350 0.00007
 C -0.08930 -0.55865 1.41425
 C -0.08931 -0.55845 -1.41410
 F 0.86643 1.63278 1.58553
 F 0.87068 1.63265 -1.58617
 H -0.88398 -1.15069 0.93442
 H -0.88433 -1.15043 -0.93303
 H 0.86051 -1.08704 1.33185
 H 0.86024 -1.08687 -1.33292
 H -0.35015 -0.44452 2.47811
 H -0.35129 -0.44420 -2.47798
13
bifur_IRC_Cartesians_MW_output/new_data/bifur_traj2_Cartesians_MW point 198
C 0.05383 0.82104 0.80548
 C 0.05545 0.82110 -0.80552
 C -0.91984 1.57404 0.00007
 C -0.08934 -0.55876 1.41371
 C -0.08934 -0.55856 -1.41356
 F 0.86711 1.63298 1.58520
 F 0.87137 1.63285 -1.58584
 H -0.88391 -1.15092 0.93361
 H -0.88427 -1.15066 -0.93222
 H 0.86065 -1.08702 1.33143
 H 0.86038 -1.08685 -1.33250
 H -0.35047 -0.44477 2.47767
 H -0.35161 -0.44446 -2.47754
13
bifur_IRC_Cartesians_MW_output/new_data/bifur_traj2_Cartesians_MW point 199
C 0.05383 0.82104 0.80548
 C 0.05545 0.82110 -0.80552
 C -0.91984 1.57404 0.00007
 C -0.08934 -0.55876 1.41371
 C -0.08934 -0.55856 -1.41356
 F 0.86711 1.63298 1.58520
 F 0.87137 1.63285 -1.58584
 H -0.88391 -1.15092 0.93361
 H -0.88427 -1.15066 -0.93222
 H 0.86065 -1.08702 1.33143
 H 0.86038 -1.08685 -1.33250
 H -0.35047 -0.44477 2.47767
 H -0.35161 -0.44446 -2.47754
13
bifur_IRC_Cartesians_MW_output/new_data/bifur_traj2_Cartesians_MW point 200
C 0.05386 0.82087 0.80607
 C 0.05547 0.82092 -0.80611
 C -0.91833 1.57324 0.00007
 C -0.08929 -0.55859 1.41451
 C -0.08929 -0.55839 -1.41436
 F 0.86610 1.63268 1.58569
 F 0.87036 1.63256 -1.58633
 H -0.88401 -1.15057 0.93481
 H -0.88436 -1.15032 -0.93342
 H 0.86044 -1.08705 1.33205
 H 0.86017 -1.08687 -1.33312
 H -0.34999 -0.44439 2.47832
 H -0.35114 -0.44408 -2.47819
13
bifur_IRC_Cartesians_MW_output/new_data/bifur_traj2_Cartesians_MW point 201
C 0.05390 0.82064 0.80684
 C 0.05551 0.82070 -0.80689
 C -0.91635 1.57220 0.00007
 C -0.08922 -0.55837 1.41555
 C -0.08922 -0.55818 -1.41540
 F 0.86479 1.63229 1.58632
 F 0.86903 1.63217 -1.58697
 H -0.88413 -1.15013 0.93638
 H -0.88448 -1.14987 -0.93499
 H 0.86016 -1.08708 1.33288
 H 0.85989 -1.08690 -1.33394
 H -0.34937 -0.44390 2.47917
 H -0.35051 -0.44358 -2.47904
13
bifur_IRC_Cartesians_MW_output/new_data/bifur_traj2_Cartesians_MW point 202
C 0.05393 0.82047 0.80743
 C 0.05554 0.82053 -0.80747
 C -0.91485 1.57141 0.00007
 C -0.08917 -0.55821 1.41634
 C -0.08917 -0.55801 -1.41618
 F 0.86380 1.63200 1.58680
 F 0.86803 1.63188 -1.58746
 H -0.88423 -1.14979 0.93757
 H -0.88458 -1.14953 -0.93618
 H 0.85995 -1.08710 1.33350
 H 0.85968 -1.08693 -1.33455
 H -0.34890 -0.44352 2.47981
 H -0.35003 -0.44321 -2.47968
13
bifur_IRC_Cartesians_MW_output/new_data/bifur_traj2_Cartesians_MW point 203
C 0.05394 0.82043 0.80757
 C 0.05554 0.82049 -0.80762
 C -0.91448 1.57121 0.00007
 C -0.08916 -0.55817 1.41654
 C -0.08916 -0.55797 -1.41638
 F 0.86355 1.63192 1.58692
 F 0.86778 1.63181 -1.58758
 H -0.88425 -1.14970 0.93786
 H -0.88460 -1.14945 -0.93648
 H 0.85990 -1.08711 1.33365
 H 0.85963 -1.08693 -1.33471
 H -0.34878 -0.44343 2.47997
 H -0.34992 -0.44311 -2.47984
13
bifur_IRC_Cartesians_MW_output/new_data/bifur_traj2_Cartesians_MW point 204
C 0.05393 0.82047 0.80744
 C 0.05554 0.82053 -0.80748
 C -0.91482 1.57140 0.00007
 C -0.08917 -0.55821 1.41636
 C -0.08917 -0.55801 -1.41620
 F 0.86378 1.63199 1.58681
 F 0.86801 1.63188 -1.58747
 H -0.88423 -1.14978 0.93759
 H -0.88458 -1.14953 -0.93620
 H 0.85995 -1.08710 1.33351
 H 0.85968 -1.08693 -1.33457
 H -0.34889 -0.44351 2.47983
 H -0.35002 -0.44320 -2.47969
13
bifur_IRC_Cartesians_MW_output/new_data/bifur_traj2_Cartesians_MW point 205
C 0.05392 0.82054 0.80719
 C 0.05552 0.82060 -0.80724
 C -0.91545 1.57173 0.00007
 C -0.08919 -0.55828 1.41603
 C -0.08919 -0.55808 -1.41587
 F 0.86420 1.63211 1.58661
 F 0.86843 1.63200 -1.58726
 H -0.88419 -1.14993 0.93709
 H -0.88454 -1.14967 -0.93570
 H 0.86004 -1.08709 1.33325
 H 0.85977 -1.08692 -1.33431
 H -0.34909 -0.44367 2.47955
 H -0.35022 -0.44336 -2.47942
13
bifur_IRC_Cartesians_MW_output/new_data/bifur_traj2_Cartesians_MW point 206
C 0.05391 0.82062 0.80692
 C 0.05551 0.82068 -0.80696
 C -0.91615 1.57210 0.00007
 C -0.08921 -0.55835 1.41566
 C -0.08922 -0.55815 -1.41550
 F 0.86466 1.63225 1.58639
 F 0.86890 1.63213 -1.58703
 H -0.88415 -1.15008 0.93654
 H -0.88450 -1.14983 -0.93515
 H 0.86014 -1.08708 1.33296
 H 0.85987 -1.08691 -1.33402
 H -0.34931 -0.44385 2.47925
 H -0.35045 -0.44353 -2.47912
13
bifur_IRC_Cartesians_MW_output/new_data/bifur_traj2_Cartesians_MW point 207
C 0.05389 0.82070 0.80667
 C 0.05550 0.82075 -0.80671
 C -0.91679 1.57243 0.00007
 C -0.08923 -0.55842 1.41532
 C -0.08924 -0.55822 -1.41516
 F 0.86508 1.63238 1.58618
 F 0.86933 1.63226 -1.58683
 H -0.88411 -1.15023 0.93603
 H -0.88446 -1.14997 -0.93464
 H 0.86023 -1.08707 1.33269
 H 0.85996 -1.08690 -1.33376
 H -0.34951 -0.44401 2.47898
 H -0.35065 -0.44369 -2.47885
13
bifur_IRC_Cartesians_MW_output/new_data/bifur_traj2_Cartesians_MW point 208
C 0.05389 0.82074 0.80650
 C 0.05549 0.82080 -0.80655
 C -0.91722 1.57266 0.00007
 C -0.08925 -0.55847 1.41510
 C -0.08925 -0.55827 -1.41494
 F 0.86537 1.63246 1.58604
 F 0.86961 1.63234 -1.58669
 H -0.88408 -1.15032 0.93569
 H -0.88443 -1.15007 -0.93430
 H 0.86029 -1.08706 1.33251
 H 0.86002 -1.08689 -1.33358
 H -0.34964 -0.44412 2.47880
 H -0.35078 -0.44380 -2.47866
13
bifur_IRC_Cartesians_MW_output/new_data/bifur_traj2_Cartesians_MW point 209
C 0.05388 0.82075 0.80649
 C 0.05549 0.82080 -0.80653
 C -0.91726 1.57268 0.00007
 C -0.08925 -0.55847 1.41507
 C -0.08926 -0.55828 -1.41492
 F 0.86540 1.63247 1.58603
 F 0.86964 1.63235 -1.58667
 H -0.88408 -1.15033 0.93566
 H -0.88443 -1.15008 -0.93427
 H 0.86029 -1.08706 1.33250
 H 0.86002 -1.08689 -1.33356
 H -0.34966 -0.44413 2.47878
 H -0.35080 -0.44381 -2.47865
13
bifur_IRC_Cartesians_MW_output/new_data/bifur_traj2_Cartesians_MW point 210
C 0.05388 0.82075 0.80649
 C 0.05549 0.82080 -0.80653
 C -0.91726 1.57268 0.00007
 C -0.08925 -0.55847 1.41507
 C -0.08926 -0.55828 -1.41492
 F 0.86540 1.63247 1.58603
 F 0.86964 1.63235 -1.58667
 H -0.88408 -1.15033 0.93566
 H -0.88443 -1.15008 -0.93427
 H 0.86029 -1.08706 1.33250
 H 0.86002 -1.08689 -1.33356
 H -0.34966 -0.44413 2.47878
 H -0.35080 -0.44381 -2.47865
13
bifur_IRC_Cartesians_MW_output/new_data/bifur_traj2_Cartesians_MW point 211
C 0.05390 0.82064 0.80687
 C 0.05551 0.82069 -0.80691
 C -0.91629 1.57217 0.00007
 C -0.08922 -0.55837 1.41559
 C -0.08922 -0.55817 -1.41543
 F 0.86475 1.63228 1.58634
 F 0.86899 1.63216 -1.58699
 H -0.88414 -1.15011 0.93643
 H -0.88449 -1.14986 -0.93504
 H 0.86016 -1.08708 1.33290
 H 0.85989 -1.08690 -1.33396
 H -0.34935 -0.44388 2.47920
 H -0.35049 -0.44357 -2.47906
13
bifur_IRC_Cartesians_MW_output/new_data/bifur_traj2_Cartesians_MW point 212
C 0.05392 0.82053 0.80723
 C 0.05553 0.82059 -0.80727
 C -0.91536 1.57168 0.00007
 C -0.08919 -0.55826 1.41608
 C -0.08919 -0.55807 -1.41592
 F 0.86413 1.63210 1.58664
 F 0.86837 1.63198 -1.58729
 H -0.88420 -1.14990 0.93717
 H -0.88455 -1.14965 -0.93578
 H 0.86002 -1.08709 1.33329
 H 0.85976 -1.08692 -1.33435
 H -0.34906 -0.44365 2.47960
 H -0.35019 -0.44333 -2.47946
13
bifur_IRC_Cartesians_MW_output/new_data/bifur_traj2_Cartesians_MW point 213
C 0.05395 0.82039 0.80771
 C 0.05555 0.82045 -0.80775
 C -0.91414 1.57103 0.00007
 C -0.08915 -0.55813 1.41672
 C -0.08915 -0.55793 -1.41656
 F 0.86332 1.63185 1.58703
 F 0.86755 1.63174 -1.58769
 H -0.88427 -1.14963 0.93814
 H -0.88462 -1.14937 -0.93675
 H 0.85985 -1.08711 1.33380
 H 0.85958 -1.08694 -1.33485
 H -0.34867 -0.44334 2.48012
 H -0.34981 -0.44302 -2.47998
13
bifur_IRC_Cartesians_MW_output/new_data/bifur_traj2_Cartesians_MW point 214
C 0.05397 0.82023 0.80825
 C 0.05557 0.82029 -0.80829
 C -0.91275 1.57030 0.00007
 C -0.08910 -0.55798 1.41745
 C -0.08910 -0.55778 -1.41729
 F 0.86240 1.63158 1.58748
 F 0.86662 1.63147 -1.58814
 H -0.88436 -1.14931 0.93924
 H -0.88471 -1.14905 -0.93785
 H 0.85966 -1.08713 1.33437
 H 0.85939 -1.08696 -1.33542
 H -0.34823 -0.44299 2.48072
 H -0.34937 -0.44268 -2.48058
13
bifur_IRC_Cartesians_MW_output/new_data/bifur_traj2_Cartesians_MW point 215
C 0.05400 0.82011 0.80867
 C 0.05559 0.82017 -0.80872
 C -0.91166 1.56973 0.00007
 C -0.08906 -0.55786 1.41803
 C -0.08906 -0.55766 -1.41787
 F 0.86168 1.63137 1.58783
 F 0.86589 1.63126 -1.58849
 H -0.88443 -1.14907 0.94010
 H -0.88477 -1.14881 -0.93872
 H 0.85951 -1.08715 1.33483
 H 0.85924 -1.08697 -1.33587
 H -0.34789 -0.44272 2.48118
 H -0.34902 -0.44240 -2.48104
13
bifur_IRC_Cartesians_MW_output/new_data/bifur_traj2_Cartesians_MW point 216
C 0.05399 0.82012 0.80862
 C 0.05559 0.82018 -0.80867
 C -0.91178 1.56980 0.00007
 C -0.08907 -0.55787 1.41796
 C -0.08907 -0.55767 -1.41780
 F 0.86176 1.63139 1.58779
 F 0.86598 1.63129 -1.58845
 H -0.88442 -1.14910 0.94000
 H -0.88477 -1.14884 -0.93862
 H 0.85952 -1.08715 1.33477
 H 0.85926 -1.08697 -1.33582
 H -0.34793 -0.44275 2.48113
 H -0.34906 -0.44243 -2.48099
13
bifur_IRC_Cartesians_MW_output/new_data/bifur_traj2_Cartesians_MW point 217
C 0.05396 0.82033 0.80792
 C 0.05556 0.82039 -0.80796
 C -0.91359 1.57075 0.00007
 C -0.08913 -0.55807 1.41701
 C -0.08913 -0.55787 -1.41685
 F 0.86296 1.63175 1.58721
 F 0.86719 1.63164 -1.58787
 H -0.88431 -1.14950 0.93857
 H -0.88465 -1.14925 -0.93718
 H 0.85978 -1.08712 1.33402
 H 0.85951 -1.08695 -1.33508
 H -0.34850 -0.44320 2.48035
 H -0.34963 -0.44289 -2.48022
13
bifur_IRC_Cartesians_MW_output/new_data/bifur_traj2_Cartesians_MW point 218
C 0.05390 0.82066 0.80680
 C 0.05551 0.82071 -0.80684
 C -0.91647 1.57226 0.00007
 C -0.08922 -0.55839 1.41549
 C -0.08923 -0.55819 -1.41534
 F 0.86487 1.63231 1.58629
 F 0.86911 1.63220 -1.58693
 H -0.88413 -1.15015 0.93629
 H -0.88448 -1.14990 -0.93490
 H 0.86018 -1.08708 1.33283
 H 0.85991 -1.08690 -1.33389
 H -0.34941 -0.44393 2.47912
 H -0.35055 -0.44361 -2.47899
13
bifur_IRC_Cartesians_MW_output/new_data/bifur_traj2_Cartesians_MW point 219
C 0.05383 0.82104 0.80549
 C 0.05545 0.82109 -0.80553
 C -0.91982 1.57402 0.00007
 C -0.08934 -0.55876 1.41373
 C -0.08934 -0.55856 -1.41357
 F 0.86709 1.63297 1.58521
 F 0.87135 1.63284 -1.58584
 H -0.88392 -1.15091 0.93363
 H -0.88427 -1.15065 -0.93224
 H 0.86065 -1.08702 1.33144
 H 0.86038 -1.08685 -1.33251
 H -0.35046 -0.44477 2.47769
 H -0.35161 -0.44445 -2.47756
13
bifur_IRC_Cartesians_MW_output/new_data/bifur_traj2_Cartesians_MW point 220
C 0.05376 0.82145 0.80409
 C 0.05538 0.82150 -0.80413
 C -0.92341 1.57591 0.00007
 C -0.08946 -0.55915 1.41183
 C -0.08947 -0.55896 -1.41168
 F 0.86948 1.63368 1.58406
 F 0.87376 1.63354 -1.58468
 H -0.88369 -1.15172 0.93078
 H -0.88405 -1.15147 -0.92938
 H 0.86115 -1.08697 1.32994
 H 0.86088 -1.08680 -1.33102
 H -0.35159 -0.44567 2.47614
 H -0.35275 -0.44536 -2.47602
13
bifur_IRC_Cartesians_MW_output/new_data/bifur_traj2_Cartesians_MW point 221
C 0.05376 0.82145 0.80409
 C 0.05538 0.82150 -0.80413
 C -0.92341 1.57591 0.00007
 C -0.08946 -0.55915 1.41183
 C -0.08947 -0.55896 -1.41168
 F 0.86948 1.63368 1.58406
 F 0.87375 1.63354 -1.58468
 H -0.88369 -1.15172 0.93078
 H -0.88405 -1.15147 -0.92938
 H 0.86115 -1.08697 1.32994
 H 0.86088 -1.08680 -1.33102
 H -0.35159 -0.44567 2.47614
 H -0.35275 -0.44536 -2.47602
13
bifur_IRC_Cartesians_MW_output/new_data/bifur_traj2_Cartesians_MW point 222
C 0.05361 0.82233 0.80108
 C 0.05524 0.82237 -0.80112
 C -0.93113 1.57997 0.00007
 C -0.08972 -0.56000 1.40776
 C -0.08973 -0.55981 -1.40762
 F 0.87460 1.63520 1.58158
 F 0.87892 1.63504 -1.58217
 H -0.88320 -1.15347 0.92466
 H -0.88357 -1.15322 -0.92325
 H 0.86224 -1.08685 1.32674
 H 0.86196 -1.08668 -1.32784
 H -0.35402 -0.44761 2.47283
 H -0.35519 -0.44729 -2.47272
13
bifur_IRC_Cartesians_MW_output/new_data/bifur_traj2_Cartesians_MW point 223
C 0.05354 0.82272 0.79977
 C 0.05518 0.82275 -0.79981
 C -0.93449 1.58174 0.00007
 C -0.08983 -0.56037 1.40600
 C -0.08984 -0.56018 -1.40585
 F 0.87682 1.63587 1.58050
 F 0.88116 1.63569 -1.58108
 H -0.88299 -1.15422 0.92200
 H -0.88337 -1.15398 -0.92059
 H 0.86271 -1.08680 1.32534
 H 0.86243 -1.08663 -1.32646
 H -0.35507 -0.44845 2.47140
 H -0.35626 -0.44814 -2.47129
13
bifur_IRC_Cartesians_MW_output/new_data/bifur_traj2_Cartesians_MW point 224
C 0.05349 0.82303 0.79871
 C 0.05513 0.82306 -0.79874
 C -0.93723 1.58318 0.00006
 C -0.08992 -0.56067 1.40455
 C -0.08994 -0.56049 -1.40441
 F 0.87864 1.63641 1.57962
 F 0.88299 1.63622 -1.58019
 H -0.88282 -1.15484 0.91982
 H -0.88320 -1.15460 -0.91841
 H 0.86309 -1.08675 1.32420
 H 0.86281 -1.08659 -1.32532
 H -0.35593 -0.44914 2.47022
 H -0.35712 -0.44882 -2.47012
13
bifur_IRC_Cartesians_MW_output/new_data/bifur_traj2_Cartesians_MW point 225
C 0.05344 0.82330 0.79780
 C 0.05509 0.82332 -0.79783
 C -0.93954 1.58440 0.00006
 C -0.09000 -0.56093 1.40333
 C -0.09002 -0.56074 -1.40319
 F 0.88018 1.63686 1.57888
 F 0.88454 1.63667 -1.57944
 H -0.88267 -1.15537 0.91799
 H -0.88305 -1.15512 -0.91657
 H 0.86342 -1.08672 1.32324
 H 0.86314 -1.08656 -1.32437
 H -0.35666 -0.44972 2.46923
 H -0.35786 -0.44941 -2.46912
13
bifur_IRC_Cartesians_MW_output/new_data/bifur_traj2_Cartesians_MW point 226
C 0.05340 0.82353 0.79701
 C 0.05505 0.82355 -0.79705
 C -0.94157 1.58546 0.00006
 C -0.09007 -0.56115 1.40226
 C -0.09008 -0.56097 -1.40213
 F 0.88152 1.63726 1.57823
 F 0.88589 1.63707 -1.57878
 H -0.88254 -1.15582 0.91638
 H -0.88293 -1.15558 -0.91497
 H 0.86370 -1.08668 1.32240
 H 0.86342 -1.08653 -1.32353
 H -0.35730 -0.45023 2.46836
 H -0.35850 -0.44991 -2.46826
13
bifur_IRC_Cartesians_MW_output/new_data/bifur_traj2_Cartesians_MW point 227
C 0.05336 0.82375 0.79628
 C 0.05502 0.82376 -0.79631
 C -0.94346 1.58646 0.00006
 C -0.09013 -0.56136 1.40126
 C -0.09015 -0.56118 -1.40113
 F 0.88278 1.63764 1.57762
 F 0.88716 1.63743 -1.57817
 H -0.88242 -1.15625 0.91488
 H -0.88281 -1.15601 -0.91346
 H 0.86397 -1.08666 1.32161
 H 0.86369 -1.08650 -1.32275
 H -0.35790 -0.45070 2.46755
 H -0.35910 -0.45039 -2.46745
13
bifur_IRC_Cartesians_MW_output/new_data/bifur_traj2_Cartesians_MW point 228
C 0.05332 0.82399 0.79542
 C 0.05498 0.82401 -0.79545
 C -0.94565 1.58761 0.00006
 C -0.09020 -0.56160 1.40011
 C -0.09022 -0.56142 -1.39998
 F 0.88423 1.63807 1.57692
 F 0.88862 1.63786 -1.57746
 H -0.88229 -1.15675 0.91314
 H -0.88268 -1.15650 -0.91172
 H 0.86427 -1.08662 1.32071
 H 0.86399 -1.08647 -1.32185
 H -0.35858 -0.45125 2.46661
 H -0.35979 -0.45094 -2.46652
13
bifur_IRC_Cartesians_MW_output/new_data/bifur_traj2_Cartesians_MW point 229
C 0.05326 0.82436 0.79417
 C 0.05492 0.82437 -0.79420
 C -0.94886 1.58930 0.00006
 C -0.09031 -0.56195 1.39842
 C -0.09033 -0.56177 -1.39829
 F 0.88636 1.63870 1.57589
 F 0.89077 1.63848 -1.57641
 H -0.88208 -1.15747 0.91059
 H -0.88248 -1.15723 -0.90917
 H 0.86472 -1.08657 1.31937
 H 0.86444 -1.08642 -1.32052
 H -0.35960 -0.45206 2.46523
 H -0.36081 -0.45175 -2.46514
13
bifur_IRC_Cartesians_MW_output/new_data/bifur_traj2_Cartesians_MW point 230
C 0.05317 0.82487 0.79244
 C 0.05484 0.82487 -0.79247
 C -0.95329 1.59163 0.00006
 C -0.09046 -0.56244 1.39608
 C -0.09048 -0.56226 -1.39595
 F 0.88930 1.63957 1.57446
 F 0.89374 1.63934 -1.57497
 H -0.88181 -1.15847 0.90708
 H -0.88221 -1.15823 -0.90565
 H 0.86535 -1.08650 1.31753
 H 0.86506 -1.08635 -1.31870
 H -0.36099 -0.45317 2.46333
 H -0.36222 -0.45286 -2.46325
13
bifur_IRC_Cartesians_MW_output/new_data/bifur_traj2_Cartesians_MW point 231
C 0.05308 0.82541 0.79061
 C 0.05476 0.82541 -0.79063
 C -0.95800 1.59411 0.00006
 C -0.09062 -0.56296 1.39360
 C -0.09064 -0.56279 -1.39348
 F 0.89242 1.64050 1.57295
 F 0.89688 1.64026 -1.57345
 H -0.88151 -1.15954 0.90335
 H -0.88192 -1.15930 -0.90192
 H 0.86601 -1.08643 1.31557
 H 0.86572 -1.08628 -1.31676
 H -0.36247 -0.45435 2.46132
 H -0.36371 -0.45404 -2.46124
13
bifur_IRC_Cartesians_MW_output/new_data/bifur_traj2_Cartesians_MW point 232
C 0.05308 0.82541 0.79061
 C 0.05476 0.82540 -0.79063
 C -0.95800 1.59411 0.00006
 C -0.09062 -0.56296 1.39360
 C -0.09064 -0.56279 -1.39348
 F 0.89242 1.64050 1.57295
 F 0.89688 1.64026 -1.57345
 H -0.88151 -1.15954 0.90335
 H -0.88192 -1.15930 -0.90192
 H 0.86601 -1.08643 1.31557
 H 0.86572 -1.08628 -1.31676
 H -0.36247 -0.45435 2.46132
 H -0.36371 -0.45404 -2.46124
13
bifur_IRC_Cartesians_MW_output/new_data/bifur_traj2_Cartesians_MW point 233
C 0.05291 0.82635 0.78740
 C 0.05461 0.82634 -0.78742
 C -0.96623 1.59844 0.00006
 C -0.09089 -0.56386 1.38926
 C -0.09092 -0.56370 -1.38914
 F 0.89788 1.64212 1.57031
 F 0.90239 1.64185 -1.57077
 H -0.88099 -1.16140 0.89682
 H -0.88141 -1.16116 -0.89537
 H 0.86716 -1.08630 1.31215
 H 0.86687 -1.08616 -1.31336
 H -0.36506 -0.45642 2.45779
 H -0.36632 -0.45611 -2.45772
13
bifur_IRC_Cartesians_MW_output/new_data/bifur_traj2_Cartesians_MW point 234
C 0.05284 0.82674 0.78606
 C 0.05455 0.82672 -0.78608
 C -0.96967 1.60025 0.00006
 C -0.09101 -0.56424 1.38745
 C -0.09104 -0.56408 -1.38734
 F 0.90016 1.64280 1.56921
 F 0.90469 1.64252 -1.56966
 H -0.88077 -1.16217 0.89409
 H -0.88120 -1.16194 -0.89265
 H 0.86764 -1.08625 1.31073
 H 0.86735 -1.08611 -1.31194
 H -0.36614 -0.45728 2.45631
 H -0.36741 -0.45697 -2.45625
13
bifur_IRC_Cartesians_MW_output/new_data/bifur_traj2_Cartesians_MW point 235
C 0.05278 0.82709 0.78488
 C 0.05449 0.82707 -0.78490
 C -0.97270 1.60184 0.00005
 C -0.09111 -0.56457 1.38586
 C -0.09114 -0.56441 -1.38574
 F 0.90217 1.64340 1.56823
 F 0.90671 1.64311 -1.56867
 H -0.88058 -1.16286 0.89169
 H -0.88101 -1.16262 -0.89024
 H 0.86807 -1.08620 1.30947
 H 0.86777 -1.08606 -1.31069
 H -0.36709 -0.45804 2.45502
 H -0.36837 -0.45773 -2.45496
13
bifur_IRC_Cartesians_MW_output/new_data/bifur_traj2_Cartesians_MW point 236
C 0.05274 0.82736 0.78394
 C 0.05445 0.82734 -0.78396
 C -0.97510 1.60311 0.00005
 C -0.09119 -0.56484 1.38459
 C -0.09123 -0.56468 -1.38448
 F 0.90377 1.64387 1.56746
 F 0.90832 1.64358 -1.56789
 H -0.88043 -1.16340 0.88978
 H -0.88086 -1.16317 -0.88833
 H 0.86840 -1.08616 1.30847
 H 0.86811 -1.08603 -1.30970
 H -0.36785 -0.45864 2.45398
 H -0.36913 -0.45834 -2.45393
13
bifur_IRC_Cartesians_MW_output/new_data/bifur_traj2_Cartesians_MW point 237
C 0.05271 0.82750 0.78349
 C 0.05443 0.82747 -0.78350
 C -0.97626 1.60372 0.00005
 C -0.09123 -0.56497 1.38397
 C -0.09127 -0.56481 -1.38387
 F 0.90454 1.64410 1.56709
 F 0.90910 1.64380 -1.56751
 H -0.88036 -1.16366 0.88886
 H -0.88079 -1.16343 -0.88741
 H 0.86857 -1.08614 1.30798
 H 0.86827 -1.08601 -1.30922
 H -0.36821 -0.45893 2.45349
 H -0.36950 -0.45863 -2.45343
13
bifur_IRC_Cartesians_MW_output/new_data/bifur_traj2_Cartesians_MW point 238
C 0.05271 0.82749 0.78353
 C 0.05443 0.82746 -0.78354
 C -0.97617 1.60367 0.00005
 C -0.09123 -0.56496 1.38402
 C -0.09126 -0.56480 -1.38391
 F 0.90448 1.64408 1.56712
 F 0.90904 1.64378 -1.56754
 H -0.88036 -1.16364 0.88893
 H -0.88080 -1.16341 -0.88748
 H 0.86856 -1.08614 1.30802
 H 0.86826 -1.08601 -1.30926
 H -0.36819 -0.45891 2.45352
 H -0.36947 -0.45861 -2.45347
13
bifur_IRC_Cartesians_MW_output/new_data/bifur_traj2_Cartesians_MW point 239
C 0.05274 0.82735 0.78399
 C 0.05445 0.82732 -0.78401
 C -0.97497 1.60304 0.00005
 C -0.09119 -0.56483 1.38465
 C -0.09122 -0.56466 -1.38454
 F 0.90368 1.64385 1.56750
 F 0.90823 1.64355 -1.56793
 H -0.88044 -1.16337 0.88988
 H -0.88087 -1.16314 -0.88843
 H 0.86839 -1.08616 1.30852
 H 0.86809 -1.08603 -1.30975
 H -0.36781 -0.45861 2.45404
 H -0.36909 -0.45831 -2.45398
13
bifur_IRC_Cartesians_MW_output/new_data/bifur_traj2_Cartesians_MW point 240
C 0.05279 0.82707 0.78493
 C 0.05449 0.82705 -0.78494
 C -0.97258 1.60178 0.00005
 C -0.09110 -0.56456 1.38592
 C -0.09114 -0.56440 -1.38581
 F 0.90209 1.64337 1.56827
 F 0.90663 1.64309 -1.56871
 H -0.88059 -1.16283 0.89179
 H -0.88102 -1.16260 -0.89034
 H 0.86805 -1.08620 1.30952
 H 0.86776 -1.08606 -1.31074
 H -0.36705 -0.45801 2.45507
 H -0.36833 -0.45770 -2.45501
13
bifur_IRC_Cartesians_MW_output/new_data/bifur_traj2_Cartesians_MW point 241
C 0.05286 0.82665 0.78639
 C 0.05456 0.82663 -0.78640
 C -0.96884 1.59981 0.00006
 C -0.09098 -0.56415 1.38789
 C -0.09101 -0.56398 -1.38778
 F 0.89961 1.64264 1.56947
 F 0.90413 1.64236 -1.56993
 H -0.88083 -1.16198 0.89475
 H -0.88125 -1.16175 -0.89331
 H 0.86753 -1.08626 1.31107
 H 0.86723 -1.08612 -1.31228
 H -0.36588 -0.45707 2.45667
 H -0.36714 -0.45676 -2.45661
13
bifur_IRC_Cartesians_MW_output/new_data/bifur_traj2_Cartesians_MW point 242
C 0.05296 0.82607 0.78834
 C 0.05465 0.82606 -0.78836
 C -0.96382 1.59717 0.00006
 C -0.09081 -0.56360 1.39053
 C -0.09084 -0.56343 -1.39041
 F 0.89628 1.64165 1.57108
 F 0.90078 1.64139 -1.57155
 H -0.88114 -1.16085 0.89873
 H -0.88156 -1.16061 -0.89729
 H 0.86682 -1.08634 1.31315
 H 0.86653 -1.08619 -1.31435
 H -0.36430 -0.45581 2.45882
 H -0.36555 -0.45550 -2.45875
13
bifur_IRC_Cartesians_MW_output/new_data/bifur_traj2_Cartesians_MW point 243
C 0.05296 0.82607 0.78834
 C 0.05465 0.82606 -0.78836
 C -0.96382 1.59717 0.00006
 C -0.09081 -0.56360 1.39053
 C -0.09084 -0.56343 -1.39041
 F 0.89628 1.64165 1.57108
 F 0.90078 1.64139 -1.57155
 H -0.88114 -1.16085 0.89873
 H -0.88156 -1.16061 -0.89729
 H 0.86682 -1.08634 1.31315
 H 0.86653 -1.08619 -1.31435
 H -0.36430 -0.45581 2.45882
 H -0.36555 -0.45550 -2.45875
13
bifur_IRC_Cartesians_MW_output/new_data/bifur_traj2_Cartesians_MW point 244
C 0.05314 0.82502 0.79194
 C 0.05482 0.82502 -0.79196
 C -0.95459 1.59231 0.00006
 C -0.09050 -0.56258 1.39540
 C -0.09053 -0.56241 -1.39528
 F 0.89016 1.63983 1.57405
 F 0.89460 1.63959 -1.57455
 H -0.88172 -1.15876 0.90606
 H -0.88213 -1.15852 -0.90463
 H 0.86553 -1.08648 1.31699
 H 0.86524 -1.08633 -1.31816
 H -0.36139 -0.45349 2.46278
 H -0.36263 -0.45318 -2.46270
13
bifur_IRC_Cartesians_MW_output/new_data/bifur_traj2_Cartesians_MW point 245
C 0.05320 0.82469 0.79305
 C 0.05487 0.82470 -0.79307
 C -0.95175 1.59082 0.00006
 C -0.09041 -0.56227 1.39690
 C -0.09043 -0.56209 -1.39677
 F 0.88827 1.63927 1.57496
 F 0.89270 1.63904 -1.57548
 H -0.88190 -1.15812 0.90831
 H -0.88230 -1.15788 -0.90688
 H 0.86513 -1.08653 1.31817
 H 0.86484 -1.08637 -1.31933
 H -0.36050 -0.45278 2.46400
 H -0.36173 -0.45247 -2.46391
13
bifur_IRC_Cartesians_MW_output/new_data/bifur_traj2_Cartesians_MW point 246
C 0.05324 0.82444 0.79391
 C 0.05491 0.82445 -0.79394
 C -0.94953 1.58965 0.00006
 C -0.09033 -0.56203 1.39807
 C -0.09036 -0.56185 -1.39794
 F 0.88680 1.63883 1.57567
 F 0.89122 1.63861 -1.57620
 H -0.88204 -1.15762 0.91007
 H -0.88244 -1.15738 -0.90864
 H 0.86482 -1.08656 1.31909
 H 0.86453 -1.08641 -1.32025
 H -0.35980 -0.45222 2.46495
 H -0.36102 -0.45191 -2.46486
13
bifur_IRC_Cartesians_MW_output/new_data/bifur_traj2_Cartesians_MW point 247
C 0.05328 0.82422 0.79467
 C 0.05495 0.82423 -0.79470
 C -0.94758 1.58863 0.00006
 C -0.09027 -0.56181 1.39909
 C -0.09029 -0.56163 -1.39896
 F 0.88551 1.63845 1.57630
 F 0.88992 1.63823 -1.57683
 H -0.88217 -1.15718 0.91161
 H -0.88256 -1.15694 -0.91019
 H 0.86454 -1.08659 1.31990
 H 0.86426 -1.08644 -1.32105
 H -0.35919 -0.45173 2.46578
 H -0.36041 -0.45142 -2.46569
13
bifur_IRC_Cartesians_MW_output/new_data/bifur_traj2_Cartesians_MW point 248
C 0.05332 0.82399 0.79542
 C 0.05498 0.82401 -0.79545
 C -0.94565 1.58761 0.00006
 C -0.09020 -0.56160 1.40011
 C -0.09022 -0.56142 -1.39998
 F 0.88423 1.63807 1.57692
 F 0.88862 1.63786 -1.57746
 H -0.88229 -1.15675 0.91314
 H -0.88268 -1.15650 -0.91172
 H 0.86427 -1.08662 1.32071
 H 0.86399 -1.08647 -1.32185
 H -0.35858 -0.45125 2.46661
 H -0.35979 -0.45094 -2.46652
13
bifur_IRC_Cartesians_MW_output/new_data/bifur_traj2_Cartesians_MW point 249
C 0.05336 0.82375 0.79625
 C 0.05502 0.82377 -0.79628
 C -0.94353 1.58650 0.00006
 C -0.09013 -0.56137 1.40123
 C -0.09015 -0.56118 -1.40109
 F 0.88282 1.63765 1.57760
 F 0.88721 1.63745 -1.57814
 H -0.88242 -1.15627 0.91482
 H -0.88281 -1.15602 -0.91340
 H 0.86398 -1.08665 1.32158
 H 0.86370 -1.08650 -1.32272
 H -0.35792 -0.45072 2.46752
 H -0.35912 -0.45041 -2.46742
13
bifur_IRC_Cartesians_MW_output/new_data/bifur_traj2_Cartesians_MW point 250
C 0.05341 0.82350 0.79711
 C 0.05506 0.82352 -0.79714
 C -0.94131 1.58533 0.00006
 C -0.09006 -0.56112 1.40240
 C -0.09008 -0.56094 -1.40226
 F 0.88135 1.63721 1.57831
 F 0.88573 1.63702 -1.57886
 H -0.88256 -1.15577 0.91658
 H -0.88295 -1.15552 -0.91516
 H 0.86367 -1.08669 1.32251
 H 0.86338 -1.08653 -1.32364
 H -0.35722 -0.45016 2.46847
 H -0.35842 -0.44985 -2.46837
13
bifur_IRC_Cartesians_MW_output/new_data/bifur_traj2_Cartesians_MW point 251
C 0.05345 0.82324 0.79801
 C 0.05510 0.82326 -0.79804
 C -0.93902 1.58412 0.00006
 C -0.08998 -0.56087 1.40361
 C -0.09000 -0.56068 -1.40347
 F 0.87983 1.63676 1.57905
 F 0.88419 1.63657 -1.57961
 H -0.88271 -1.15525 0.91840
 H -0.88309 -1.15500 -0.91699
 H 0.86334 -1.08672 1.32346
 H 0.86306 -1.08657 -1.32459
 H -0.35650 -0.44959 2.46945
 H -0.35769 -0.44927 -2.46935
13
bifur_IRC_Cartesians_MW_output/new_data/bifur_traj2_Cartesians_MW point 252
C 0.05350 0.82295 0.79899
 C 0.05515 0.82298 -0.79902
 C -0.93650 1.58280 0.00007
 C -0.08990 -0.56059 1.40494
 C -0.08991 -0.56040 -1.40480
 F 0.87816 1.63626 1.57986
 F 0.88250 1.63608 -1.58043
 H -0.88286 -1.15468 0.92040
 H -0.88324 -1.15443 -0.91899
 H 0.86299 -1.08676 1.32451
 H 0.86271 -1.08660 -1.32563
 H -0.35570 -0.44895 2.47053
 H -0.35689 -0.44864 -2.47043
13
bifur_IRC_Cartesians_MW_output/new_data/bifur_traj2_Cartesians_MW point 253
C 0.05356 0.82262 0.80010
 C 0.05520 0.82266 -0.80013
 C -0.93366 1.58130 0.00007
 C -0.08980 -0.56028 1.40643
 C -0.08981 -0.56009 -1.40629
 F 0.87627 1.63570 1.58077
 F 0.88061 1.63553 -1.58135
 H -0.88304 -1.15404 0.92265
 H -0.88342 -1.15379 -0.92124
 H 0.86259 -1.08681 1.32569
 H 0.86231 -1.08665 -1.32680
 H -0.35481 -0.44824 2.47175
 H -0.35599 -0.44793 -2.47164
13
bifur_IRC_Cartesians_MW_output/new_data/bifur_traj2_Cartesians_MW point 254
C 0.05356 0.82262 0.80010
 C 0.05520 0.82266 -0.80013
 C -0.93366 1.58130 0.00007
 C -0.08980 -0.56028 1.40643
 C -0.08981 -0.56009 -1.40629
 F 0.87627 1.63570 1.58077
 F 0.88061 1.63553 -1.58135
 H -0.88304 -1.15404 0.92265
 H -0.88342 -1.15379 -0.92124
 H 0.86259 -1.08681 1.32569
 H 0.86231 -1.08665 -1.32680
 H -0.35481 -0.44824 2.47175
 H -0.35599 -0.44793 -2.47164
13
bifur_IRC_Cartesians_MW_output/new_data/bifur_traj2_Cartesians_MW point 255
C 0.05369 0.82189 0.80260
 C 0.05531 0.82193 -0.80264
 C -0.92723 1.57792 0.00007
 C -0.08958 -0.55957 1.40982
 C -0.08960 -0.55938 -1.40967
 F 0.87201 1.63444 1.58283
 F 0.87631 1.63428 -1.58344
 H -0.88345 -1.15259 0.92775
 H -0.88381 -1.15233 -0.92635
 H 0.86169 -1.08691 1.32835
 H 0.86142 -1.08674 -1.32945
 H -0.35279 -0.44663 2.47451
 H -0.35396 -0.44631 -2.47439
13
bifur_IRC_Cartesians_MW_output/new_data/bifur_traj2_Cartesians_MW point 256
C 0.05375 0.82154 0.80378
 C 0.05537 0.82159 -0.80382
 C -0.92421 1.57633 0.00007
 C -0.08948 -0.55924 1.41141
 C -0.08949 -0.55905 -1.41126
 F 0.87001 1.63384 1.58380
 F 0.87429 1.63370 -1.58442
 H -0.88364 -1.15190 0.93014
 H -0.88400 -1.15165 -0.92875
 H 0.86127 -1.08696 1.32961
 H 0.86099 -1.08679 -1.33069
 H -0.35184 -0.44587 2.47580
 H -0.35300 -0.44556 -2.47568
13
bifur_IRC_Cartesians_MW_output/new_data/bifur_traj2_Cartesians_MW point 257
C 0.05379 0.82128 0.80467
 C 0.05541 0.82133 -0.80471
 C -0.92192 1.57513 0.00007
 C -0.08941 -0.55899 1.41262
 C -0.08941 -0.55879 -1.41247
 F 0.86848 1.63339 1.58454
 F 0.87275 1.63325 -1.58516
 H -0.88378 -1.15139 0.93196
 H -0.88414 -1.15113 -0.93057
 H 0.86094 -1.08699 1.33056
 H 0.86067 -1.08682 -1.33164
 H -0.35112 -0.44529 2.47678
 H -0.35227 -0.44498 -2.47666
13
bifur_IRC_Cartesians_MW_output/new_data/bifur_traj2_Cartesians_MW point 258
C 0.05382 0.82110 0.80529
 C 0.05544 0.82115 -0.80533
 C -0.92034 1.57430 0.00007
 C -0.08935 -0.55881 1.41345
 C -0.08936 -0.55862 -1.41330
 F 0.86744 1.63308 1.58504
 F 0.87170 1.63295 -1.58567
 H -0.88388 -1.15103 0.93321
 H -0.88424 -1.15077 -0.93182
 H 0.86072 -1.08702 1.33122
 H 0.86045 -1.08684 -1.33229
 H -0.35062 -0.44490 2.47746
 H -0.35177 -0.44458 -2.47733
13
bifur_IRC_Cartesians_MW_output/new_data/bifur_traj2_Cartesians_MW point 259
C 0.05385 0.82096 0.80576
 C 0.05546 0.82102 -0.80580
 C -0.91913 1.57366 0.00007
 C -0.08931 -0.55868 1.41409
 C -0.08932 -0.55848 -1.41393
 F 0.86664 1.63284 1.58543
 F 0.87089 1.63271 -1.58607
 H -0.88396 -1.15076 0.93417
 H -0.88431 -1.15050 -0.93278
 H 0.86055 -1.08704 1.33172
 H 0.86028 -1.08686 -1.33279
 H -0.35024 -0.44460 2.47798
 H -0.35139 -0.44428 -2.47785
13
bifur_IRC_Cartesians_MW_output/new_data/bifur_traj2_Cartesians_MW point 260
C 0.05387 0.82083 0.80620
 C 0.05548 0.82089 -0.80624
 C -0.91800 1.57307 0.00007
 C -0.08928 -0.55856 1.41469
 C -0.08928 -0.55836 -1.41453
 F 0.86588 1.63262 1.58579
 F 0.87013 1.63249 -1.58644
 H -0.88403 -1.15050 0.93507
 H -0.88438 -1.15024 -0.93368
 H 0.86040 -1.08705 1.33219
 H 0.86012 -1.08688 -1.33326
 H -0.34989 -0.44431 2.47846
 H -0.35103 -0.44400 -2.47833
13
bifur_IRC_Cartesians_MW_output/new_data/bifur_traj2_Cartesians_MW point 261
C 0.05389 0.82069 0.80668
 C 0.05550 0.82075 -0.80672
 C -0.91677 1.57242 0.00007
 C -0.08923 -0.55842 1.41533
 C -0.08924 -0.55822 -1.41518
 F 0.86507 1.63237 1.58619
 F 0.86931 1.63225 -1.58683
 H -0.88411 -1.15022 0.93605
 H -0.88446 -1.14997 -0.93466
 H 0.86022 -1.08707 1.33270
 H 0.85995 -1.08690 -1.33377
 H -0.34950 -0.44400 2.47899
 H -0.35064 -0.44369 -2.47886
13
bifur_IRC_Cartesians_MW_output/new_data/bifur_traj2_Cartesians_MW point 262
C 0.05392 0.82053 0.80724
 C 0.05553 0.82059 -0.80729
 C -0.91533 1.57166 0.00007
 C -0.08919 -0.55826 1.41609
 C -0.08919 -0.55806 -1.41594
 F 0.86411 1.63209 1.58665
 F 0.86835 1.63197 -1.58730
 H -0.88420 -1.14990 0.93719
 H -0.88455 -1.14964 -0.93580
 H 0.86002 -1.08709 1.33330
 H 0.85975 -1.08692 -1.33436
 H -0.34905 -0.44364 2.47961
 H -0.35018 -0.44332 -2.47947
13
bifur_IRC_Cartesians_MW_output/new_data/bifur_traj2_Cartesians_MW point 263
C 0.05396 0.82032 0.80794
 C 0.05556 0.82038 -0.80798
 C -0.91354 1.57072 0.00007
 C -0.08913 -0.55806 1.41704
 C -0.08913 -0.55786 -1.41688
 F 0.86293 1.63174 1.58723
 F 0.86715 1.63163 -1.58788
 H -0.88431 -1.14949 0.93861
 H -0.88466 -1.14924 -0.93722
 H 0.85977 -1.08712 1.33404
 H 0.85950 -1.08695 -1.33510
 H -0.34849 -0.44319 2.48037
 H -0.34962 -0.44288 -2.48024
13
bifur_IRC_Cartesians_MW_output/new_data/bifur_traj2_Cartesians_MW point 264
C 0.05400 0.82008 0.80877
 C 0.05560 0.82014 -0.80882
 C -0.91139 1.56959 0.00007
 C -0.08905 -0.55783 1.41817
 C -0.08906 -0.55763 -1.41801
 F 0.86150 1.63131 1.58791
 F 0.86572 1.63121 -1.58858
 H -0.88445 -1.14901 0.94031
 H -0.88479 -1.14875 -0.93893
 H 0.85947 -1.08716 1.33494
 H 0.85920 -1.08698 -1.33598
 H -0.34781 -0.44265 2.48130
 H -0.34894 -0.44234 -2.48116
13
bifur_IRC_Cartesians_MW_output/new_data/bifur_traj2_Cartesians_MW point 265
C 0.05400 0.82008 0.80877
 C 0.05560 0.82014 -0.80882
 C -0.91140 1.56959 0.00007
 C -0.08905 -0.55783 1.41817
 C -0.08906 -0.55763 -1.41801
 F 0.86150 1.63131 1.58791
 F 0.86572 1.63121 -1.58858
 H -0.88445 -1.14901 0.94031
 H -0.88479 -1.14875 -0.93893
 H 0.85947 -1.08716 1.33494
 H 0.85920 -1.08698 -1.33598
 H -0.34781 -0.44265 2.48129
 H -0.34894 -0.44234 -2.48115
13
bifur_IRC_Cartesians_MW_output/new_data/bifur_traj2_Cartesians_MW point 266
C 0.05410 0.81953 0.81064
 C 0.05568 0.81960 -0.81069
 C -0.90661 1.56707 0.00007
 C -0.08889 -0.55730 1.42069
 C -0.08889 -0.55710 -1.42052
 F 0.85833 1.63037 1.58945
 F 0.86252 1.63028 -1.59013
 H -0.88475 -1.14793 0.94410
 H -0.88509 -1.14767 -0.94273
 H 0.85880 -1.08723 1.33692
 H 0.85853 -1.08705 -1.33796
 H -0.34631 -0.44145 2.48335
 H -0.34742 -0.44113 -2.48320
13
bifur_IRC_Cartesians_MW_output/new_data/bifur_traj2_Cartesians_MW point 267
C 0.05415 0.81922 0.81170
 C 0.05573 0.81929 -0.81175
 C -0.90388 1.56564 0.00008
 C -0.08880 -0.55700 1.42213
 C -0.08880 -0.55679 -1.42196
 F 0.85652 1.62983 1.59033
 F 0.86069 1.62975 -1.59102
 H -0.88492 -1.14731 0.94627
 H -0.88525 -1.14705 -0.94489
 H 0.85841 -1.08727 1.33806
 H 0.85815 -1.08709 -1.33908
 H -0.34545 -0.44077 2.48452
 H -0.34656 -0.44045 -2.48437
13
bifur_IRC_Cartesians_MW_output/new_data/bifur_traj2_Cartesians_MW point 268
C 0.05421 0.81887 0.81291
 C 0.05579 0.81894 -0.81296
 C -0.90079 1.56401 0.00008
 C -0.08870 -0.55666 1.42376
 C -0.08869 -0.55645 -1.42359
 F 0.85447 1.62922 1.59132
 F 0.85863 1.62915 -1.59202
 H -0.88511 -1.14661 0.94872
 H -0.88544 -1.14635 -0.94735
 H 0.85798 -1.08732 1.33934
 H 0.85772 -1.08714 -1.34036
 H -0.34448 -0.43999 2.48584
 H -0.34558 -0.43967 -2.48569
13
bifur_IRC_Cartesians_MW_output/new_data/bifur_traj2_Cartesians_MW point 269
C 0.05428 0.81848 0.81423
 C 0.05585 0.81856 -0.81428
 C -0.89741 1.56223 0.00008
 C -0.08859 -0.55629 1.42554
 C -0.08858 -0.55608 -1.42537
 F 0.85222 1.62856 1.59241
 F 0.85636 1.62850 -1.59312
 H -0.88533 -1.14585 0.95140
 H -0.88565 -1.14558 -0.95003
 H 0.85751 -1.08737 1.34075
 H 0.85725 -1.08719 -1.34175
 H -0.34341 -0.43914 2.48729
 H -0.34450 -0.43882 -2.48713
13
bifur_IRC_Cartesians_MW_output/new_data/bifur_traj2_Cartesians_MW point 270
C 0.05434 0.81810 0.81550
 C 0.05591 0.81819 -0.81556
 C -0.89414 1.56051 0.00008
 C -0.08848 -0.55593 1.42726
 C -0.08847 -0.55572 -1.42709
 F 0.85005 1.62791 1.59346
 F 0.85418 1.62786 -1.59418
 H -0.88553 -1.14511 0.95400
 H -0.88585 -1.14484 -0.95263
 H 0.85705 -1.08743 1.34210
 H 0.85679 -1.08724 -1.34310
 H -0.34238 -0.43832 2.48869
 H -0.34347 -0.43800 -2.48853
13
bifur_IRC_Cartesians_MW_output/new_data/bifur_traj2_Cartesians_MW point 271
C 0.05440 0.81781 0.81652
 C 0.05596 0.81790 -0.81658
 C -0.89153 1.55914 0.00008
 C -0.08839 -0.55564 1.42864
 C -0.08838 -0.55543 -1.42846
 F 0.84832 1.62740 1.59429
 F 0.85243 1.62735 -1.59503
 H -0.88570 -1.14452 0.95607
 H -0.88602 -1.14425 -0.95470
 H 0.85668 -1.08747 1.34319
 H 0.85642 -1.08728 -1.34418
 H -0.34156 -0.43767 2.48981
 H -0.34264 -0.43735 -2.48965
13
bifur_IRC_Cartesians_MW_output/new_data/bifur_traj2_Cartesians_MW point 272
C 0.05443 0.81759 0.81727
 C 0.05599 0.81768 -0.81733
 C -0.88960 1.55813 0.00008
 C -0.08832 -0.55543 1.42966
 C -0.08831 -0.55521 -1.42948
 F 0.84704 1.62702 1.59491
 F 0.85114 1.62698 -1.59566
 H -0.88582 -1.14408 0.95760
 H -0.88613 -1.14382 -0.95623
 H 0.85641 -1.08750 1.34399
 H 0.85615 -1.08730 -1.34497
 H -0.34095 -0.43718 2.49064
 H -0.34203 -0.43686 -2.49047
13
bifur_IRC_Cartesians_MW_output/new_data/bifur_traj2_Cartesians_MW point 273
C 0.05446 0.81741 0.81786
 C 0.05602 0.81751 -0.81792
 C -0.88809 1.55733 0.00008
 C -0.08827 -0.55526 1.43045
 C -0.08826 -0.55505 -1.43027
 F 0.84604 1.62672 1.59540
 F 0.85013 1.62669 -1.59615
 H -0.88592 -1.14374 0.95879
 H -0.88623 -1.14347 -0.95743
 H 0.85620 -1.08752 1.34462
 H 0.85594 -1.08733 -1.34560
 H -0.34048 -0.43680 2.49129
 H -0.34155 -0.43648 -2.49111
13
bifur_IRC_Cartesians_MW_output/new_data/bifur_traj2_Cartesians_MW point 274
C 0.05449 0.81727 0.81836
 C 0.05604 0.81736 -0.81842
 C -0.88680 1.55666 0.00008
 C -0.08823 -0.55512 1.43113
 C -0.08822 -0.55490 -1.43095
 F 0.84519 1.62647 1.59581
 F 0.84927 1.62644 -1.59656
 H -0.88600 -1.14345 0.95981
 H -0.88631 -1.14318 -0.95845
 H 0.85602 -1.08754 1.34515
 H 0.85576 -1.08735 -1.34613
 H -0.34008 -0.43648 2.49184
 H -0.34114 -0.43616 -2.49166
13
bifur_IRC_Cartesians_MW_output/new_data/bifur_traj2_Cartesians_MW point 275
C 0.05451 0.81713 0.81881
 C 0.05606 0.81723 -0.81887
 C -0.88564 1.55604 0.00008
 C -0.08819 -0.55499 1.43174
 C -0.08818 -0.55478 -1.43156
 F 0.84441 1.62624 1.59618
 F 0.84849 1.62621 -1.59694
 H -0.88607 -1.14319 0.96074
 H -0.88638 -1.14292 -0.95938
 H 0.85586 -1.08756 1.34564
 H 0.85560 -1.08736 -1.34661
 H -0.33971 -0.43619 2.49234
 H -0.34077 -0.43587 -2.49216
13
bifur_IRC_Cartesians_MW_output/new_data/bifur_traj2_Cartesians_MW point 276
C 0.05451 0.81713 0.81881
 C 0.05606 0.81723 -0.81887
 C -0.88564 1.55604 0.00008
 C -0.08819 -0.55499 1.43174
 C -0.08818 -0.55478 -1.43156
 F 0.84441 1.62624 1.59618
 F 0.84849 1.62621 -1.59694
 H -0.88607 -1.14319 0.96074
 H -0.88638 -1.14292 -0.95938
 H 0.85586 -1.08756 1.34564
 H 0.85560 -1.08736 -1.34661
 H -0.33971 -0.43619 2.49234
 H -0.34077 -0.43587 -2.49216
13
bifur_IRC_Cartesians_MW_output/new_data/bifur_traj2_Cartesians_MW point 277
C 0.05456 0.81687 0.81970
 C 0.05610 0.81697 -0.81976
 C -0.88336 1.55484 0.00008
 C -0.08811 -0.55474 1.43295
 C -0.08810 -0.55452 -1.43276
 F 0.84290 1.62579 1.59692
 F 0.84697 1.62577 -1.59768
 H -0.88621 -1.14267 0.96255
 H -0.88652 -1.14240 -0.96119
 H 0.85554 -1.08759 1.34658
 H 0.85528 -1.08740 -1.34755
 H -0.33899 -0.43562 2.49331
 H -0.34005 -0.43529 -2.49314
13
bifur_IRC_Cartesians_MW_output/new_data/bifur_traj2_Cartesians_MW point 278
C 0.05458 0.81673 0.82019
 C 0.05613 0.81683 -0.82025
 C -0.88210 1.55418 0.00008
 C -0.08807 -0.55460 1.43361
 C -0.08806 -0.55438 -1.43342
 F 0.84207 1.62554 1.59732
 F 0.84613 1.62553 -1.59809
 H -0.88629 -1.14239 0.96354
 H -0.88660 -1.14212 -0.96219
 H 0.85536 -1.08761 1.34711
 H 0.85510 -1.08742 -1.34807
 H -0.33860 -0.43530 2.49385
 H -0.33965 -0.43498 -2.49367
13
bifur_IRC_Cartesians_MW_output/new_data/bifur_traj2_Cartesians_MW point 279
C 0.05461 0.81657 0.82073
 C 0.05615 0.81668 -0.82079
 C -0.88073 1.55346 0.00008
 C -0.08803 -0.55445 1.43433
 C -0.08801 -0.55423 -1.43414
 F 0.84116 1.62527 1.59776
 F 0.84521 1.62526 -1.59854
 H -0.88638 -1.14208 0.96463
 H -0.88668 -1.14181 -0.96328
 H 0.85517 -1.08763 1.34767
 H 0.85491 -1.08744 -1.34863
 H -0.33817 -0.43496 2.49444
 H -0.33922 -0.43463 -2.49426
13
bifur_IRC_Cartesians_MW_output/new_data/bifur_traj2_Cartesians_MW point 280
C 0.05464 0.81640 0.82130
 C 0.05618 0.81651 -0.82137
 C -0.87925 1.55268 0.00008
 C -0.08798 -0.55429 1.43511
 C -0.08796 -0.55407 -1.43492
 F 0.84018 1.62498 1.59824
 F 0.84422 1.62497 -1.59902
 H -0.88647 -1.14175 0.96580
 H -0.88677 -1.14147 -0.96445
 H 0.85496 -1.08766 1.34829
 H 0.85471 -1.08746 -1.34924
 H -0.33770 -0.43459 2.49508
 H -0.33875 -0.43426 -2.49489
13
bifur_IRC_Cartesians_MW_output/new_data/bifur_traj2_Cartesians_MW point 281
C 0.05467 0.81622 0.82191
 C 0.05621 0.81633 -0.82198
 C -0.87769 1.55186 0.00008
 C -0.08792 -0.55412 1.43593
 C -0.08791 -0.55390 -1.43574
 F 0.83914 1.62467 1.59874
 F 0.84318 1.62467 -1.59952
 H -0.88657 -1.14139 0.96704
 H -0.88687 -1.14112 -0.96569
 H 0.85474 -1.08768 1.34894
 H 0.85449 -1.08748 -1.34989
 H -0.33721 -0.43419 2.49574
 H -0.33825 -0.43387 -2.49556
13
bifur_IRC_Cartesians_MW_output/new_data/bifur_traj2_Cartesians_MW point 282
C 0.05470 0.81605 0.82251
 C 0.05623 0.81616 -0.82257
 C -0.87616 1.55106 0.00008
 C -0.08787 -0.55395 1.43674
 C -0.08786 -0.55373 -1.43655
 F 0.83813 1.62437 1.59923
 F 0.84216 1.62437 -1.60002
 H -0.88667 -1.14105 0.96825
 H -0.88696 -1.14078 -0.96690
 H 0.85453 -1.08771 1.34957
 H 0.85427 -1.08750 -1.35052
 H -0.33673 -0.43381 2.49640
 H -0.33777 -0.43349 -2.49621
13
bifur_IRC_Cartesians_MW_output/new_data/bifur_traj2_Cartesians_MW point 283
C 0.05473 0.81591 0.82297
 C 0.05625 0.81603 -0.82304
 C -0.87496 1.55043 0.00008
 C -0.08783 -0.55382 1.43737
 C -0.08781 -0.55359 -1.43718
 F 0.83733 1.62413 1.59961
 F 0.84135 1.62414 -1.60041
 H -0.88674 -1.14078 0.96920
 H -0.88704 -1.14050 -0.96786
 H 0.85436 -1.08772 1.35007
 H 0.85411 -1.08752 -1.35101
 H -0.33635 -0.43351 2.49691
 H -0.33739 -0.43319 -2.49673
13
bifur_IRC_Cartesians_MW_output/new_data/bifur_traj2_Cartesians_MW point 284
C 0.05473 0.81588 0.82310
 C 0.05626 0.81599 -0.82316
 C -0.87465 1.55026 0.00008
 C -0.08782 -0.55378 1.43754
 C -0.08780 -0.55356 -1.43734
 F 0.83712 1.62407 1.59971
 F 0.84114 1.62408 -1.60051
 H -0.88676 -1.14071 0.96945
 H -0.88706 -1.14043 -0.96811
 H 0.85431 -1.08773 1.35020
 H 0.85406 -1.08753 -1.35114
 H -0.33625 -0.43343 2.49705
 H -0.33729 -0.43311 -2.49686
13
bifur_IRC_Cartesians_MW_output/new_data/bifur_traj2_Cartesians_MW point 285
C 0.05471 0.81599 0.82270
 C 0.05624 0.81610 -0.82277
 C -0.87566 1.55079 0.00008
 C -0.08786 -0.55390 1.43700
 C -0.08784 -0.55367 -1.43681
 F 0.83779 1.62427 1.59939
 F 0.84182 1.62428 -1.60018
 H -0.88670 -1.14094 0.96865
 H -0.88699 -1.14066 -0.96731
 H 0.85446 -1.08771 1.34978
 H 0.85420 -1.08751 -1.35073
 H -0.33657 -0.43368 2.49661
 H -0.33761 -0.43336 -2.49643
13
bifur_IRC_Cartesians_MW_output/new_data/bifur_traj2_Cartesians_MW point 286
C 0.05467 0.81622 0.82192
 C 0.05621 0.81633 -0.82199
 C -0.87766 1.55185 0.00008
 C -0.08792 -0.55412 1.43595
 C -0.08791 -0.55389 -1.43576
 F 0.83912 1.62467 1.59875
 F 0.84316 1.62466 -1.59953
 H -0.88657 -1.14139 0.96707
 H -0.88687 -1.14111 -0.96572
 H 0.85474 -1.08768 1.34895
 H 0.85448 -1.08748 -1.34990
 H -0.33720 -0.43419 2.49576
 H -0.33825 -0.43386 -2.49557
13
bifur_IRC_Cartesians_MW_output/new_data/bifur_traj2_Cartesians_MW point 287
C 0.05467 0.81622 0.82192
 C 0.05621 0.81633 -0.82199
 C -0.87766 1.55185 0.00008
 C -0.08792 -0.55412 1.43595
 C -0.08791 -0.55389 -1.43576
 F 0.83912 1.62467 1.59875
 F 0.84316 1.62466 -1.59953
 H -0.88657 -1.14139 0.96707
 H -0.88687 -1.14111 -0.96572
 H 0.85474 -1.08768 1.34895
 H 0.85448 -1.08748 -1.34990
 H -0.33720 -0.43419 2.49576
 H -0.33825 -0.43386 -2.49557
13
bifur_IRC_Cartesians_MW_output/new_data/bifur_traj2_Cartesians_MW point 288
C 0.05458 0.81673 0.82019
 C 0.05613 0.81683 -0.82026
 C -0.88210 1.55418 0.00008
 C -0.08807 -0.55460 1.43361
 C -0.08806 -0.55438 -1.43342
 F 0.84207 1.62554 1.59732
 F 0.84613 1.62552 -1.59809
 H -0.88629 -1.14239 0.96355
 H -0.88660 -1.14212 -0.96219
 H 0.85536 -1.08761 1.34711
 H 0.85510 -1.08742 -1.34807
 H -0.33860 -0.43530 2.49385
 H -0.33965 -0.43498 -2.49368
13
bifur_IRC_Cartesians_MW_output/new_data/bifur_traj2_Cartesians_MW point 289
C 0.05454 0.81695 0.81942
 C 0.05609 0.81706 -0.81948
 C -0.88408 1.55522 0.00008
 C -0.08814 -0.55482 1.43257
 C -0.08813 -0.55460 -1.43238
 F 0.84338 1.62593 1.59669
 F 0.84745 1.62591 -1.59745
 H -0.88617 -1.14284 0.96197
 H -0.88647 -1.14257 -0.96062
 H 0.85564 -1.08758 1.34628
 H 0.85538 -1.08739 -1.34725
 H -0.33922 -0.43580 2.49301
 H -0.34028 -0.43548 -2.49283
13
bifur_IRC_Cartesians_MW_output/new_data/bifur_traj2_Cartesians_MW point 290
C 0.05451 0.81716 0.81870
 C 0.05606 0.81726 -0.81876
 C -0.88592 1.55619 0.00008
 C -0.08820 -0.55503 1.43159
 C -0.08819 -0.55481 -1.43141
 F 0.84460 1.62629 1.59609
 F 0.84868 1.62627 -1.59685
 H -0.88605 -1.14325 0.96051
 H -0.88636 -1.14298 -0.95916
 H 0.85590 -1.08755 1.34552
 H 0.85564 -1.08736 -1.34649
 H -0.33980 -0.43626 2.49222
 H -0.34086 -0.43594 -2.49204
13
bifur_IRC_Cartesians_MW_output/new_data/bifur_traj2_Cartesians_MW point 291
C 0.05447 0.81736 0.81803
 C 0.05603 0.81746 -0.81809
 C -0.88765 1.55710 0.00008
 C -0.08826 -0.55522 1.43068
 C -0.08825 -0.55500 -1.43050
 F 0.84575 1.62663 1.59554
 F 0.84984 1.62660 -1.59629
 H -0.88594 -1.14364 0.95914
 H -0.88625 -1.14337 -0.95778
 H 0.85614 -1.08753 1.34480
 H 0.85588 -1.08733 -1.34578
 H -0.34034 -0.43669 2.49148
 H -0.34141 -0.43637 -2.49130
13
bifur_IRC_Cartesians_MW_output/new_data/bifur_traj2_Cartesians_MW point 292
C 0.05444 0.81754 0.81742
 C 0.05600 0.81764 -0.81748
 C -0.88922 1.55792 0.00008
 C -0.08831 -0.55539 1.42986
 C -0.08830 -0.55517 -1.42968
 F 0.84679 1.62694 1.59504
 F 0.85089 1.62691 -1.59578
 H -0.88584 -1.14400 0.95790
 H -0.88616 -1.14373 -0.95654
 H 0.85636 -1.08750 1.34415
 H 0.85610 -1.08731 -1.34513
 H -0.34083 -0.43709 2.49080
 H -0.34191 -0.43677 -2.49063
13
bifur_IRC_Cartesians_MW_output/new_data/bifur_traj2_Cartesians_MW point 293
C 0.05441 0.81770 0.81686
 C 0.05597 0.81780 -0.81692
 C -0.89064 1.55867 0.00008
 C -0.08836 -0.55554 1.42911
 C -0.08835 -0.55533 -1.42893
 F 0.84773 1.62722 1.59458
 F 0.85184 1.62718 -1.59532
 H -0.88576 -1.14432 0.95677
 H -0.88607 -1.14405 -0.95541
 H 0.85656 -1.08748 1.34356
 H 0.85630 -1.08729 -1.34455
 H -0.34128 -0.43744 2.49019
 H -0.34236 -0.43712 -2.49003
13
bifur_IRC_Cartesians_MW_output/new_data/bifur_traj2_Cartesians_MW point 294
C 0.05439 0.81786 0.81633
 C 0.05595 0.81795 -0.81639
 C -0.89200 1.55939 0.00008
 C -0.08840 -0.55569 1.42839
 C -0.08840 -0.55548 -1.42821
 F 0.84864 1.62749 1.59414
 F 0.85275 1.62745 -1.59488
 H -0.88567 -1.14463 0.95569
 H -0.88599 -1.14436 -0.95433
 H 0.85675 -1.08746 1.34299
 H 0.85649 -1.08727 -1.34398
 H -0.34171 -0.43779 2.48961
 H -0.34279 -0.43747 -2.48944
13
bifur_IRC_Cartesians_MW_output/new_data/bifur_traj2_Cartesians_MW point 295
C 0.05436 0.81803 0.81577
 C 0.05592 0.81811 -0.81583
 C -0.89345 1.56015 0.00008
 C -0.08845 -0.55585 1.42763
 C -0.08844 -0.55564 -1.42745
 F 0.84959 1.62778 1.59368
 F 0.85371 1.62773 -1.59441
 H -0.88558 -1.14495 0.95455
 H -0.88590 -1.14469 -0.95318
 H 0.85695 -1.08744 1.34239
 H 0.85669 -1.08725 -1.34339
 H -0.34216 -0.43815 2.48899
 H -0.34325 -0.43783 -2.48883
13
bifur_IRC_Cartesians_MW_output/new_data/bifur_traj2_Cartesians_MW point 296
C 0.05432 0.81822 0.81511
 C 0.05589 0.81830 -0.81517
 C -0.89514 1.56104 0.00008
 C -0.08851 -0.55604 1.42674
 C -0.08850 -0.55583 -1.42656
 F 0.85072 1.62811 1.59313
 F 0.85485 1.62806 -1.59386
 H -0.88547 -1.14534 0.95320
 H -0.88579 -1.14507 -0.95184
 H 0.85719 -1.08741 1.34169
 H 0.85693 -1.08722 -1.34269
 H -0.34270 -0.43857 2.48826
 H -0.34378 -0.43825 -2.48810
13
bifur_IRC_Cartesians_MW_output/new_data/bifur_traj2_Cartesians_MW point 297
C 0.05428 0.81845 0.81431
 C 0.05585 0.81854 -0.81437
 C -0.89718 1.56212 0.00008
 C -0.08858 -0.55626 1.42566
 C -0.08857 -0.55605 -1.42549
 F 0.85207 1.62851 1.59248
 F 0.85621 1.62845 -1.59319
 H -0.88534 -1.14580 0.95158
 H -0.88567 -1.14553 -0.95021
 H 0.85748 -1.08738 1.34084
 H 0.85721 -1.08719 -1.34185
 H -0.34334 -0.43909 2.48739
 H -0.34443 -0.43877 -2.48723
13
bifur_IRC_Cartesians_MW_output/new_data/bifur_traj2_Cartesians_MW point 298
C 0.05428 0.81845 0.81431
 C 0.05585 0.81854 -0.81437
 C -0.89718 1.56212 0.00008
 C -0.08858 -0.55626 1.42566
 C -0.08857 -0.55605 -1.42549
 F 0.85207 1.62851 1.59248
 F 0.85621 1.62845 -1.59319
 H -0.88534 -1.14580 0.95158
 H -0.88567 -1.14553 -0.95021
 H 0.85748 -1.08738 1.34084
 H 0.85721 -1.08719 -1.34185
 H -0.34334 -0.43909 2.48739
 H -0.34443 -0.43877 -2.48723
13
bifur_IRC_Cartesians_MW_output/new_data/bifur_traj2_Cartesians_MW point 299
C 0.05419 0.81897 0.81253
 C 0.05577 0.81905 -0.81259
 C -0.90175 1.56452 0.00008
 C -0.08873 -0.55677 1.42325
 C -0.08873 -0.55656 -1.42308
 F 0.85510 1.62941 1.59101
 F 0.85927 1.62934 -1.59171
 H -0.88505 -1.14683 0.94796
 H -0.88538 -1.14657 -0.94659
 H 0.85812 -1.08731 1.33894
 H 0.85785 -1.08712 -1.33996
 H -0.34478 -0.44023 2.48543
 H -0.34588 -0.43991 -2.48528
13
bifur_IRC_Cartesians_MW_output/new_data/bifur_traj2_Cartesians_MW point 300
C 0.05416 0.81919 0.81180
 C 0.05574 0.81926 -0.81185
 C -0.90362 1.56550 0.00008
 C -0.08879 -0.55697 1.42226
 C -0.08879 -0.55677 -1.42210
 F 0.85635 1.62978 1.59041
 F 0.86052 1.62970 -1.59110
 H -0.88494 -1.14725 0.94647
 H -0.88527 -1.14699 -0.94510
 H 0.85838 -1.08728 1.33816
 H 0.85811 -1.08709 -1.33919
 H -0.34537 -0.44070 2.48463
 H -0.34647 -0.44038 -2.48448
13
bifur_IRC_Cartesians_MW_output/new_data/bifur_traj2_Cartesians_MW point 301
C 0.05413 0.81934 0.81129
 C 0.05571 0.81941 -0.81134
 C -0.90493 1.56619 0.00007
 C -0.08884 -0.55712 1.42157
 C -0.08884 -0.55691 -1.42141
 F 0.85721 1.63004 1.58999
 F 0.86140 1.62996 -1.59068
 H -0.88485 -1.14755 0.94544
 H -0.88519 -1.14729 -0.94406
 H 0.85856 -1.08726 1.33762
 H 0.85830 -1.08707 -1.33865
 H -0.34578 -0.44103 2.48407
 H -0.34689 -0.44071 -2.48392
13
bifur_IRC_Cartesians_MW_output/new_data/bifur_traj2_Cartesians_MW point 302
C 0.05411 0.81943 0.81098
 C 0.05570 0.81950 -0.81103
 C -0.90574 1.56661 0.00007
 C -0.08886 -0.55721 1.42115
 C -0.08886 -0.55700 -1.42098
 F 0.85775 1.63020 1.58973
 F 0.86193 1.63011 -1.59042
 H -0.88480 -1.14773 0.94480
 H -0.88514 -1.14747 -0.94342
 H 0.85868 -1.08724 1.33729
 H 0.85841 -1.08706 -1.33832
 H -0.34603 -0.44123 2.48372
 H -0.34714 -0.44092 -2.48357
13
bifur_IRC_Cartesians_MW_output/new_data/bifur_traj2_Cartesians_MW point 303
C 0.05410 0.81949 0.81079
 C 0.05569 0.81956 -0.81084
 C -0.90622 1.56687 0.00007
 C -0.08888 -0.55726 1.42090
 C -0.08888 -0.55705 -1.42073
 F 0.85807 1.63029 1.58958
 F 0.86225 1.63021 -1.59026
 H -0.88477 -1.14784 0.94442
 H -0.88511 -1.14758 -0.94304
 H 0.85874 -1.08724 1.33709
 H 0.85848 -1.08706 -1.33812
 H -0.34618 -0.44135 2.48352
 H -0.34730 -0.44104 -2.48337
13
bifur_IRC_Cartesians_MW_output/new_data/bifur_traj2_Cartesians_MW point 304
C 0.05410 0.81952 0.81067
 C 0.05569 0.81959 -0.81072
 C -0.90653 1.56703 0.00007
 C -0.08889 -0.55729 1.42073
 C -0.08889 -0.55709 -1.42056
 F 0.85828 1.63036 1.58948
 F 0.86247 1.63027 -1.59016
 H -0.88475 -1.14791 0.94417
 H -0.88509 -1.14765 -0.94279
 H 0.85879 -1.08723 1.33695
 H 0.85852 -1.08705 -1.33799
 H -0.34628 -0.44143 2.48338
 H -0.34740 -0.44112 -2.48323
13
bifur_IRC_Cartesians_MW_output/new_data/bifur_traj2_Cartesians_MW point 305
C 0.05409 0.81955 0.81057
 C 0.05568 0.81962 -0.81062
 C -0.90679 1.56717 0.00007
 C -0.08890 -0.55732 1.42059
 C -0.08890 -0.55712 -1.42043
 F 0.85845 1.63041 1.58939
 F 0.86264 1.63032 -1.59007
 H -0.88474 -1.14797 0.94396
 H -0.88507 -1.14771 -0.94258
 H 0.85882 -1.08723 1.33685
 H 0.85856 -1.08705 -1.33788
 H -0.34636 -0.44150 2.48327
 H -0.34748 -0.44118 -2.48312
13
bifur_IRC_Cartesians_MW_output/new_data/bifur_traj2_Cartesians_MW point 306
C 0.05409 0.81958 0.81046
 C 0.05568 0.81965 -0.81051
 C -0.90706 1.56731 0.00007
 C -0.08891 -0.55735 1.42045
 C -0.08891 -0.55715 -1.42029
 F 0.85863 1.63046 1.58931
 F 0.86282 1.63037 -1.58999
 H -0.88472 -1.14803 0.94375
 H -0.88506 -1.14777 -0.94237
 H 0.85886 -1.08722 1.33674
 H 0.85860 -1.08704 -1.33777
 H -0.34645 -0.44157 2.48315
 H -0.34756 -0.44125 -2.48301
13
bifur_IRC_Cartesians_MW_output/new_data/bifur_traj2_Cartesians_MW point 307
C 0.05408 0.81962 0.81032
 C 0.05567 0.81969 -0.81037
 C -0.90743 1.56750 0.00007
 C -0.08892 -0.55739 1.42026
 C -0.08892 -0.55719 -1.42009
 F 0.85887 1.63053 1.58919
 F 0.86306 1.63044 -1.58987
 H -0.88470 -1.14811 0.94346
 H -0.88503 -1.14785 -0.94208
 H 0.85891 -1.08722 1.33658
 H 0.85865 -1.08704 -1.33762
 H -0.34656 -0.44166 2.48300
 H -0.34768 -0.44134 -2.48285
13
bifur_IRC_Cartesians_MW_output/new_data/bifur_traj2_Cartesians_MW point 308
C 0.05407 0.81969 0.81008
 C 0.05566 0.81976 -0.81013
 C -0.90804 1.56783 0.00007
 C -0.08894 -0.55746 1.41994
 C -0.08894 -0.55725 -1.41977
 F 0.85928 1.63065 1.58899
 F 0.86347 1.63056 -1.58967
 H -0.88466 -1.14825 0.94297
 H -0.88500 -1.14799 -0.94159
 H 0.85900 -1.08721 1.33633
 H 0.85873 -1.08703 -1.33737
 H -0.34675 -0.44181 2.48273
 H -0.34787 -0.44149 -2.48259
13
bifur_IRC_Cartesians_MW_output/new_data/bifur_traj2_Cartesians_MW point 309
C 0.05407 0.81969 0.81008
 C 0.05566 0.81976 -0.81013
 C -0.90804 1.56783 0.00007
 C -0.08894 -0.55746 1.41994
 C -0.08894 -0.55725 -1.41977
 F 0.85928 1.63065 1.58899
 F 0.86347 1.63056 -1.58967
 H -0.88466 -1.14825 0.94297
 H -0.88500 -1.14799 -0.94159
 H 0.85900 -1.08721 1.33633
 H 0.85873 -1.08703 -1.33737
 H -0.34675 -0.44181 2.48273
 H -0.34787 -0.44149 -2.48259
13
bifur_IRC_Cartesians_MW_output/new_data/bifur_traj2_Cartesians_MW point 310
C 0.05401 0.82001 0.80900
 C 0.05561 0.82007 -0.80905
 C -0.91081 1.56928 0.00007
 C -0.08903 -0.55776 1.41848
 C -0.08904 -0.55756 -1.41831
 F 0.86111 1.63120 1.58810
 F 0.86533 1.63110 -1.58877
 H -0.88448 -1.14888 0.94078
 H -0.88483 -1.14862 -0.93939
 H 0.85939 -1.08716 1.33518
 H 0.85912 -1.08699 -1.33622
 H -0.34763 -0.44251 2.48155
 H -0.34875 -0.44219 -2.48141
13
bifur_IRC_Cartesians_MW_output/new_data/bifur_traj2_Cartesians_MW point 311
C 0.05397 0.82027 0.80812
 C 0.05557 0.82033 -0.80817
 C -0.91308 1.57048 0.00007
 C -0.08911 -0.55801 1.41728
 C -0.08911 -0.55781 -1.41712
 F 0.86262 1.63165 1.58738
 F 0.86684 1.63154 -1.58803
 H -0.88434 -1.14939 0.93898
 H -0.88469 -1.14913 -0.93759
 H 0.85970 -1.08713 1.33424
 H 0.85944 -1.08695 -1.33529
 H -0.34834 -0.44308 2.48057
 H -0.34947 -0.44276 -2.48044
13
bifur_IRC_Cartesians_MW_output/new_data/bifur_traj2_Cartesians_MW point 312
C 0.05392 0.82056 0.80714
 C 0.05552 0.82061 -0.80718
 C -0.91559 1.57180 0.00007
 C -0.08919 -0.55829 1.41596
 C -0.08920 -0.55809 -1.41580
 F 0.86428 1.63214 1.58657
 F 0.86852 1.63202 -1.58722
 H -0.88418 -1.14996 0.93698
 H -0.88453 -1.14970 -0.93559
 H 0.86006 -1.08709 1.33319
 H 0.85979 -1.08692 -1.33425
 H -0.34913 -0.44371 2.47950
 H -0.35027 -0.44339 -2.47936
13
bifur_IRC_Cartesians_MW_output/new_data/bifur_traj2_Cartesians_MW point 313
C 0.05387 0.82083 0.80622
 C 0.05548 0.82088 -0.80627
 C -0.91794 1.57303 0.00007
 C -0.08927 -0.55855 1.41472
 C -0.08928 -0.55835 -1.41456
 F 0.86584 1.63260 1.58581
 F 0.87009 1.63248 -1.58645
 H -0.88403 -1.15049 0.93512
 H -0.88439 -1.15023 -0.93373
 H 0.86039 -1.08705 1.33222
 H 0.86012 -1.08688 -1.33328
 H -0.34987 -0.44430 2.47849
 H -0.35101 -0.44398 -2.47836
13
bifur_IRC_Cartesians_MW_output/new_data/bifur_traj2_Cartesians_MW point 314
C 0.05384 0.82103 0.80553
 C 0.05545 0.82108 -0.80558
 C -0.91971 1.57397 0.00007
 C -0.08933 -0.55874 1.41378
 C -0.08934 -0.55855 -1.41363
 F 0.86702 1.63295 1.58525
 F 0.87128 1.63282 -1.58588
 H -0.88392 -1.15089 0.93371
 H -0.88428 -1.15063 -0.93232
 H 0.86064 -1.08703 1.33148
 H 0.86036 -1.08685 -1.33255
 H -0.35043 -0.44474 2.47773
 H -0.35157 -0.44443 -2.47760
13
bifur_IRC_Cartesians_MW_output/new_data/bifur_traj2_Cartesians_MW point 315
C 0.05382 0.82113 0.80519
 C 0.05543 0.82118 -0.80523
 C -0.92059 1.57443 0.00007
 C -0.08936 -0.55884 1.41332
 C -0.08937 -0.55864 -1.41317
 F 0.86760 1.63313 1.58496
 F 0.87187 1.63300 -1.58559
 H -0.88387 -1.15109 0.93302
 H -0.88422 -1.15083 -0.93162
 H 0.86076 -1.08701 1.33111
 H 0.86049 -1.08684 -1.33219
 H -0.35070 -0.44496 2.47735
 H -0.35185 -0.44465 -2.47722
13
bifur_IRC_Cartesians_MW_output/new_data/bifur_traj2_Cartesians_MW point 316
C 0.05382 0.82112 0.80523
 C 0.05543 0.82117 -0.80528
 C -0.92048 1.57437 0.00007
 C -0.08936 -0.55883 1.41338
 C -0.08937 -0.55863 -1.41322
 F 0.86753 1.63311 1.58500
 F 0.87179 1.63297 -1.58563
 H -0.88387 -1.15106 0.93311
 H -0.88423 -1.15081 -0.93171
 H 0.86074 -1.08701 1.33116
 H 0.86047 -1.08684 -1.33223
 H -0.35067 -0.44493 2.47740
 H -0.35182 -0.44462 -2.47727
13
bifur_IRC_Cartesians_MW_output/new_data/bifur_traj2_Cartesians_MW point 317
C 0.05384 0.82100 0.80563
 C 0.05545 0.82105 -0.80567
 C -0.91947 1.57384 0.00007
 C -0.08932 -0.55872 1.41391
 C -0.08933 -0.55852 -1.41376
 F 0.86686 1.63291 1.58532
 F 0.87111 1.63278 -1.58596
 H -0.88394 -1.15083 0.93391
 H -0.88429 -1.15058 -0.93252
 H 0.86060 -1.08703 1.33158
 H 0.86033 -1.08686 -1.33265
 H -0.35035 -0.44468 2.47784
 H -0.35150 -0.44436 -2.47771
13
bifur_IRC_Cartesians_MW_output/new_data/bifur_traj2_Cartesians_MW point 318
C 0.05387 0.82081 0.80629
 C 0.05548 0.82086 -0.80633
 C -0.91777 1.57295 0.00007
 C -0.08927 -0.55853 1.41481
 C -0.08927 -0.55833 -1.41465
 F 0.86573 1.63257 1.58587
 F 0.86998 1.63245 -1.58651
 H -0.88404 -1.15045 0.93525
 H -0.88440 -1.15019 -0.93386
 H 0.86036 -1.08706 1.33229
 H 0.86009 -1.08688 -1.33335
 H -0.34982 -0.44425 2.47856
 H -0.35096 -0.44394 -2.47843
13
bifur_IRC_Cartesians_MW_output/new_data/bifur_traj2_Cartesians_MW point 319
C 0.05392 0.82057 0.80710
 C 0.05552 0.82063 -0.80715
 C -0.91568 1.57185 0.00007
 C -0.08920 -0.55830 1.41591
 C -0.08920 -0.55810 -1.41575
 F 0.86435 1.63216 1.58654
 F 0.86858 1.63204 -1.58719
 H -0.88418 -1.14998 0.93691
 H -0.88453 -1.14972 -0.93552
 H 0.86007 -1.08709 1.33315
 H 0.85980 -1.08691 -1.33421
 H -0.34916 -0.44373 2.47946
 H -0.35030 -0.44341 -2.47932
13
bifur_IRC_Cartesians_MW_output/new_data/bifur_traj2_Cartesians_MW point 320
C 0.05392 0.82057 0.80710
 C 0.05552 0.82063 -0.80715
 C -0.91568 1.57185 0.00007
 C -0.08920 -0.55830 1.41591
 C -0.08920 -0.55810 -1.41575
 F 0.86435 1.63216 1.58654
 F 0.86858 1.63204 -1.58719
 H -0.88418 -1.14998 0.93691
 H -0.88453 -1.14972 -0.93552
 H 0.86007 -1.08709 1.33315
 H 0.85980 -1.08691 -1.33421
 H -0.34916 -0.44373 2.47946
 H -0.35030 -0.44341 -2.47932
13
bifur_IRC_Cartesians_MW_output/new_data/bifur_traj2_Cartesians_MW point 321
C 0.05399 0.82012 0.80864
 C 0.05559 0.82018 -0.80869
 C -0.91173 1.56977 0.00007
 C -0.08907 -0.55787 1.41799
 C -0.08907 -0.55766 -1.41783
 F 0.86173 1.63138 1.58781
 F 0.86594 1.63128 -1.58847
 H -0.88443 -1.14908 0.94004
 H -0.88477 -1.14883 -0.93866
 H 0.85952 -1.08715 1.33480
 H 0.85925 -1.08697 -1.33584
 H -0.34792 -0.44274 2.48115
 H -0.34904 -0.44242 -2.48101
13
bifur_IRC_Cartesians_MW_output/new_data/bifur_traj2_Cartesians_MW point 322
C 0.05402 0.81995 0.80921
 C 0.05562 0.82001 -0.80926
 C -0.91028 1.56900 0.00007
 C -0.08902 -0.55771 1.41876
 C -0.08902 -0.55750 -1.41859
 F 0.86076 1.63109 1.58827
 F 0.86497 1.63099 -1.58894
 H -0.88452 -1.14876 0.94120
 H -0.88486 -1.14850 -0.93981
 H 0.85931 -1.08717 1.33540
 H 0.85905 -1.08699 -1.33644
 H -0.34746 -0.44237 2.48177
 H -0.34858 -0.44206 -2.48163
13
bifur_IRC_Cartesians_MW_output/new_data/bifur_traj2_Cartesians_MW point 323
C 0.05404 0.81983 0.80961
 C 0.05564 0.81990 -0.80966
 C -0.90926 1.56847 0.00007
 C -0.08898 -0.55759 1.41929
 C -0.08898 -0.55739 -1.41913
 F 0.86008 1.63089 1.58860
 F 0.86429 1.63080 -1.58927
 H -0.88458 -1.14853 0.94201
 H -0.88492 -1.14827 -0.94062
 H 0.85917 -1.08719 1.33582
 H 0.85890 -1.08701 -1.33686
 H -0.34714 -0.44212 2.48221
 H -0.34826 -0.44180 -2.48207
13
bifur_IRC_Cartesians_MW_output/new_data/bifur_traj2_Cartesians_MW point 324
C 0.05406 0.81976 0.80985
 C 0.05565 0.81983 -0.80990
 C -0.90863 1.56814 0.00007
 C -0.08896 -0.55752 1.41963
 C -0.08896 -0.55732 -1.41946
 F 0.85967 1.63077 1.58880
 F 0.86387 1.63067 -1.58948
 H -0.88462 -1.14838 0.94251
 H -0.88496 -1.14812 -0.94112
 H 0.85908 -1.08720 1.33609
 H 0.85881 -1.08702 -1.33712
 H -0.34694 -0.44196 2.48248
 H -0.34806 -0.44164 -2.48234
13
bifur_IRC_Cartesians_MW_output/new_data/bifur_traj2_Cartesians_MW point 325
C 0.05406 0.81971 0.81002
 C 0.05566 0.81978 -0.81007
 C -0.90820 1.56791 0.00007
 C -0.08895 -0.55748 1.41985
 C -0.08895 -0.55727 -1.41969
 F 0.85938 1.63069 1.58894
 F 0.86358 1.63059 -1.58962
 H -0.88465 -1.14829 0.94284
 H -0.88499 -1.14803 -0.94146
 H 0.85902 -1.08721 1.33626
 H 0.85875 -1.08703 -1.33730
 H -0.34681 -0.44185 2.48266
 H -0.34793 -0.44153 -2.48252
13
bifur_IRC_Cartesians_MW_output/new_data/bifur_traj2_Cartesians_MW point 326
C 0.05407 0.81966 0.81021
 C 0.05566 0.81972 -0.81026
 C -0.90771 1.56765 0.00007
 C -0.08893 -0.55742 1.42011
 C -0.08893 -0.55722 -1.41994
 F 0.85906 1.63059 1.58910
 F 0.86325 1.63050 -1.58978
 H -0.88468 -1.14818 0.94323
 H -0.88502 -1.14792 -0.94185
 H 0.85895 -1.08721 1.33647
 H 0.85869 -1.08703 -1.33750
 H -0.34665 -0.44173 2.48287
 H -0.34777 -0.44141 -2.48273
13
bifur_IRC_Cartesians_MW_output/new_data/bifur_traj2_Cartesians_MW point 327
C 0.05409 0.81956 0.81054
 C 0.05568 0.81963 -0.81059
 C -0.90687 1.56721 0.00007
 C -0.08890 -0.55733 1.42055
 C -0.08890 -0.55713 -1.42039
 F 0.85850 1.63042 1.58937
 F 0.86269 1.63033 -1.59005
 H -0.88473 -1.14799 0.94390
 H -0.88507 -1.14772 -0.94252
 H 0.85883 -1.08723 1.33682
 H 0.85857 -1.08705 -1.33785
 H -0.34639 -0.44152 2.48324
 H -0.34750 -0.44120 -2.48309
13
bifur_IRC_Cartesians_MW_output/new_data/bifur_traj2_Cartesians_MW point 328
C 0.05412 0.81940 0.81109
 C 0.05570 0.81947 -0.81114
 C -0.90546 1.56647 0.00007
 C -0.08886 -0.55718 1.42129
 C -0.08885 -0.55697 -1.42113
 F 0.85757 1.63015 1.58982
 F 0.86175 1.63006 -1.59051
 H -0.88482 -1.14767 0.94501
 H -0.88516 -1.14741 -0.94364
 H 0.85864 -1.08725 1.33740
 H 0.85837 -1.08707 -1.33843
 H -0.34594 -0.44116 2.48384
 H -0.34706 -0.44085 -2.48369
13
bifur_IRC_Cartesians_MW_output/new_data/bifur_traj2_Cartesians_MW point 329
C 0.05416 0.81917 0.81186
 C 0.05574 0.81925 -0.81191
 C -0.90348 1.56543 0.00008
 C -0.08879 -0.55696 1.42234
 C -0.08879 -0.55675 -1.42217
 F 0.85625 1.62976 1.59045
 F 0.86043 1.62968 -1.59115
 H -0.88495 -1.14722 0.94658
 H -0.88528 -1.14696 -0.94521
 H 0.85836 -1.08728 1.33822
 H 0.85809 -1.08710 -1.33925
 H -0.34532 -0.44067 2.48469
 H -0.34643 -0.44035 -2.48454
13
bifur_IRC_Cartesians_MW_output/new_data/bifur_traj2_Cartesians_MW point 330
C 0.05421 0.81890 0.81279
 C 0.05578 0.81898 -0.81284
 C -0.90110 1.56418 0.00008
 C -0.08871 -0.55670 1.42359
 C -0.08871 -0.55649 -1.42342
 F 0.85467 1.62929 1.59122
 F 0.85883 1.62921 -1.59192
 H -0.88510 -1.14668 0.94848
 H -0.88542 -1.14642 -0.94710
 H 0.85802 -1.08732 1.33921
 H 0.85776 -1.08713 -1.34023
 H -0.34457 -0.44007 2.48571
 H -0.34567 -0.43975 -2.48556
13
bifur_IRC_Cartesians_MW_output/new_data/bifur_traj2_Cartesians_MW point 331
C 0.05421 0.81890 0.81279
 C 0.05578 0.81898 -0.81284
 C -0.90110 1.56418 0.00008
 C -0.08871 -0.55670 1.42359
 C -0.08871 -0.55649 -1.42342
 F 0.85467 1.62929 1.59122
 F 0.85883 1.62921 -1.59192
 H -0.88510 -1.14668 0.94847
 H -0.88542 -1.14642 -0.94710
 H 0.85802 -1.08732 1.33921
 H 0.85776 -1.08713 -1.34023
 H -0.34457 -0.44007 2.48571
 H -0.34567 -0.43975 -2.48555
13
bifur_IRC_Cartesians_MW_output/new_data/bifur_traj2_Cartesians_MW point 332
C 0.05431 0.81830 0.81485
 C 0.05588 0.81838 -0.81490
 C -0.89582 1.56140 0.00008
 C -0.08853 -0.55611 1.42638
 C -0.08853 -0.55590 -1.42620
 F 0.85117 1.62824 1.59292
 F 0.85530 1.62819 -1.59364
 H -0.88543 -1.14549 0.95266
 H -0.88575 -1.14522 -0.95130
 H 0.85728 -1.08740 1.34141
 H 0.85702 -1.08721 -1.34241
 H -0.34291 -0.43874 2.48797
 H -0.34400 -0.43842 -2.48781
13
bifur_IRC_Cartesians_MW_output/new_data/bifur_traj2_Cartesians_MW point 333
C 0.05436 0.81800 0.81587
 C 0.05593 0.81809 -0.81592
 C -0.89320 1.56002 0.00008
 C -0.08844 -0.55583 1.42776
 C -0.08844 -0.55561 -1.42758
 F 0.84943 1.62773 1.59376
 F 0.85355 1.62768 -1.59449
 H -0.88559 -1.14490 0.95474
 H -0.88591 -1.14463 -0.95338
 H 0.85692 -1.08744 1.34249
 H 0.85666 -1.08725 -1.34349
 H -0.34209 -0.43809 2.48910
 H -0.34317 -0.43777 -2.48893
13
bifur_IRC_Cartesians_MW_output/new_data/bifur_traj2_Cartesians_MW point 334
C 0.05441 0.81774 0.81675
 C 0.05597 0.81783 -0.81681
 C -0.89093 1.55883 0.00008
 C -0.08837 -0.55558 1.42895
 C -0.08836 -0.55536 -1.42877
 F 0.84793 1.62728 1.59448
 F 0.85203 1.62724 -1.59522
 H -0.88574 -1.14439 0.95654
 H -0.88605 -1.14412 -0.95518
 H 0.85660 -1.08748 1.34344
 H 0.85634 -1.08728 -1.34442
 H -0.34137 -0.43752 2.49007
 H -0.34245 -0.43720 -2.48990
13
bifur_IRC_Cartesians_MW_output/new_data/bifur_traj2_Cartesians_MW point 335
C 0.05444 0.81756 0.81737
 C 0.05600 0.81765 -0.81743
 C -0.88934 1.55799 0.00008
 C -0.08831 -0.55540 1.42979
 C -0.08830 -0.55519 -1.42961
 F 0.84687 1.62697 1.59499
 F 0.85097 1.62693 -1.59574
 H -0.88584 -1.14403 0.95780
 H -0.88615 -1.14376 -0.95644
 H 0.85638 -1.08750 1.34410
 H 0.85612 -1.08731 -1.34508
 H -0.34087 -0.43712 2.49075
 H -0.34195 -0.43680 -2.49058
13
bifur_IRC_Cartesians_MW_output/new_data/bifur_traj2_Cartesians_MW point 336
C 0.05445 0.81747 0.81765
 C 0.05601 0.81757 -0.81771
 C -0.88863 1.55761 0.00008
 C -0.08829 -0.55532 1.43017
 C -0.08828 -0.55511 -1.42999
 F 0.84640 1.62683 1.59523
 F 0.85049 1.62679 -1.59597
 H -0.88588 -1.14386 0.95837
 H -0.88619 -1.14360 -0.95701
 H 0.85628 -1.08751 1.34439
 H 0.85602 -1.08732 -1.34538
 H -0.34065 -0.43694 2.49106
 H -0.34172 -0.43662 -2.49089
13
bifur_IRC_Cartesians_MW_output/new_data/bifur_traj2_Cartesians_MW point 337
C 0.05445 0.81749 0.81758
 C 0.05601 0.81759 -0.81764
 C -0.88879 1.55770 0.00008
 C -0.08830 -0.55534 1.43008
 C -0.08829 -0.55512 -1.42990
 F 0.84650 1.62686 1.59517
 F 0.85060 1.62682 -1.59592
 H -0.88587 -1.14390 0.95824
 H -0.88618 -1.14363 -0.95688
 H 0.85630 -1.08751 1.34433
 H 0.85604 -1.08732 -1.34531
 H -0.34070 -0.43698 2.49099
 H -0.34177 -0.43666 -2.49082
13
bifur_IRC_Cartesians_MW_output/new_data/bifur_traj2_Cartesians_MW point 338
C 0.05443 0.81759 0.81727
 C 0.05599 0.81768 -0.81733
 C -0.88960 1.55812 0.00008
 C -0.08832 -0.55543 1.42966
 C -0.08831 -0.55521 -1.42948
 F 0.84704 1.62702 1.59491
 F 0.85114 1.62698 -1.59566
 H -0.88582 -1.14408 0.95760
 H -0.88613 -1.14382 -0.95624
 H 0.85641 -1.08750 1.34399
 H 0.85615 -1.08730 -1.34498
 H -0.34095 -0.43718 2.49064
 H -0.34203 -0.43686 -2.49047
13
bifur_IRC_Cartesians_MW_output/new_data/bifur_traj2_Cartesians_MW point 339
C 0.05441 0.81771 0.81684
 C 0.05597 0.81780 -0.81690
 C -0.89069 1.55870 0.00008
 C -0.08836 -0.55555 1.42908
 C -0.08835 -0.55533 -1.42890
 F 0.84776 1.62723 1.59456
 F 0.85187 1.62719 -1.59530
 H -0.88575 -1.14433 0.95673
 H -0.88607 -1.14406 -0.95537
 H 0.85656 -1.08748 1.34354
 H 0.85631 -1.08729 -1.34452
 H -0.34130 -0.43746 2.49017
 H -0.34237 -0.43714 -2.49000
13
bifur_IRC_Cartesians_MW_output/new_data/bifur_traj2_Cartesians_MW point 340
C 0.05439 0.81783 0.81645
 C 0.05595 0.81792 -0.81651
 C -0.89171 1.55924 0.00008
 C -0.08839 -0.55566 1.42854
 C -0.08839 -0.55545 -1.42837
 F 0.84844 1.62743 1.59424
 F 0.85255 1.62739 -1.59497
 H -0.88569 -1.14456 0.95592
 H -0.88600 -1.14429 -0.95456
 H 0.85671 -1.08746 1.34311
 H 0.85645 -1.08727 -1.34410
 H -0.34162 -0.43771 2.48973
 H -0.34270 -0.43739 -2.48957
13
bifur_IRC_Cartesians_MW_output/new_data/bifur_traj2_Cartesians_MW point 341
C 0.05438 0.81789 0.81623
 C 0.05594 0.81798 -0.81628
 C -0.89228 1.55953 0.00008
 C -0.08841 -0.55572 1.42824
 C -0.08840 -0.55551 -1.42807
 F 0.84882 1.62755 1.59405
 F 0.85293 1.62750 -1.59479
 H -0.88565 -1.14469 0.95547
 H -0.88597 -1.14442 -0.95411
 H 0.85679 -1.08745 1.34288
 H 0.85653 -1.08726 -1.34387
 H -0.34180 -0.43785 2.48949
 H -0.34288 -0.43753 -2.48933
13
bifur_IRC_Cartesians_MW_output/new_data/bifur_traj2_Cartesians_MW point 342
C 0.05438 0.81789 0.81623
 C 0.05594 0.81798 -0.81628
 C -0.89228 1.55953 0.00008
 C -0.08841 -0.55572 1.42824
 C -0.08840 -0.55551 -1.42807
 F 0.84882 1.62755 1.59405
 F 0.85293 1.62750 -1.59479
 H -0.88565 -1.14469 0.95547
 H -0.88597 -1.14442 -0.95411
 H 0.85679 -1.08745 1.34288
 H 0.85653 -1.08726 -1.34387
 H -0.34180 -0.43785 2.48949
 H -0.34288 -0.43753 -2.48933
13
bifur_IRC_Cartesians_MW_output/new_data/bifur_traj2_Cartesians_MW point 343
C 0.05441 0.81771 0.81683
 C 0.05597 0.81781 -0.81689
 C -0.89072 1.55871 0.00008
 C -0.08836 -0.55555 1.42907
 C -0.08835 -0.55534 -1.42889
 F 0.84778 1.62724 1.59455
 F 0.85189 1.62720 -1.59529
 H -0.88575 -1.14434 0.95671
 H -0.88607 -1.14407 -0.95535
 H 0.85657 -1.08748 1.34353
 H 0.85631 -1.08729 -1.34451
 H -0.34131 -0.43746 2.49016
 H -0.34238 -0.43714 -2.48999
13
bifur_IRC_Cartesians_MW_output/new_data/bifur_traj2_Cartesians_MW point 344
C 0.05446 0.81746 0.81770
 C 0.05601 0.81756 -0.81776
 C -0.88850 1.55755 0.00008
 C -0.08829 -0.55531 1.43023
 C -0.08828 -0.55509 -1.43005
 F 0.84632 1.62680 1.59526
 F 0.85041 1.62677 -1.59601
 H -0.88589 -1.14384 0.95846
 H -0.88620 -1.14357 -0.95710
 H 0.85626 -1.08751 1.34445
 H 0.85600 -1.08732 -1.34543
 H -0.34061 -0.43691 2.49111
 H -0.34168 -0.43659 -2.49094
13
bifur_IRC_Cartesians_MW_output/new_data/bifur_traj2_Cartesians_MW point 345
C 0.05451 0.81714 0.81880
 C 0.05606 0.81724 -0.81886
 C -0.88567 1.55606 0.00008
 C -0.08819 -0.55500 1.43172
 C -0.08818 -0.55478 -1.43154
 F 0.84444 1.62624 1.59617
 F 0.84852 1.62622 -1.59693
 H -0.88607 -1.14320 0.96071
 H -0.88638 -1.14293 -0.95935
 H 0.85586 -1.08756 1.34562
 H 0.85560 -1.08736 -1.34659
 H -0.33972 -0.43620 2.49232
 H -0.34078 -0.43588 -2.49215
13
bifur_IRC_Cartesians_MW_output/new_data/bifur_traj2_Cartesians_MW point 346
C 0.05458 0.81677 0.82004
 C 0.05612 0.81687 -0.82011
 C -0.88248 1.55438 0.00008
 C -0.08808 -0.55465 1.43341
 C -0.08807 -0.55443 -1.43322
 F 0.84232 1.62561 1.59720
 F 0.84638 1.62560 -1.59797
 H -0.88627 -1.14248 0.96324
 H -0.88657 -1.14220 -0.96189
 H 0.85541 -1.08761 1.34695
 H 0.85516 -1.08741 -1.34791
 H -0.33871 -0.43540 2.49369
 H -0.33977 -0.43507 -2.49351
13
bifur_IRC_Cartesians_MW_output/new_data/bifur_traj2_Cartesians_MW point 347
C 0.05464 0.81638 0.82136
 C 0.05618 0.81649 -0.82143
 C -0.87910 1.55260 0.00008
 C -0.08797 -0.55427 1.43519
 C -0.08796 -0.55405 -1.43500
 F 0.84008 1.62495 1.59828
 F 0.84412 1.62494 -1.59907
 H -0.88648 -1.14171 0.96592
 H -0.88678 -1.14144 -0.96457
 H 0.85494 -1.08766 1.34835
 H 0.85469 -1.08746 -1.34931
 H -0.33765 -0.43455 2.49514
 H -0.33870 -0.43423 -2.49496
13
bifur_IRC_Cartesians_MW_output/new_data/bifur_traj2_Cartesians_MW point 348
C 0.05471 0.81600 0.82268
 C 0.05624 0.81611 -0.82275
 C -0.87571 1.55082 0.00008
 C -0.08786 -0.55390 1.43698
 C -0.08784 -0.55368 -1.43679
 F 0.83783 1.62428 1.59937
 F 0.84185 1.62428 -1.60017
 H -0.88670 -1.14095 0.96861
 H -0.88699 -1.14067 -0.96727
 H 0.85446 -1.08771 1.34976
 H 0.85421 -1.08751 -1.35071
 H -0.33659 -0.43370 2.49659
 H -0.33763 -0.43337 -2.49641
13
bifur_IRC_Cartesians_MW_output/new_data/bifur_traj2_Cartesians_MW point 349
C 0.05477 0.81564 0.82391
 C 0.05630 0.81576 -0.82397
 C -0.87257 1.54917 0.00008
 C -0.08775 -0.55356 1.43863
 C -0.08773 -0.55333 -1.43844
 F 0.83574 1.62366 1.60038
 F 0.83975 1.62368 -1.60119
 H -0.88689 -1.14024 0.97110
 H -0.88718 -1.13996 -0.96976
 H 0.85402 -1.08776 1.35107
 H 0.85377 -1.08756 -1.35200
 H -0.33560 -0.43291 2.49794
 H -0.33663 -0.43259 -2.49775
13
bifur_IRC_Cartesians_MW_output/new_data/bifur_traj2_Cartesians_MW point 350
C 0.05482 0.81535 0.82490
 C 0.05634 0.81547 -0.82497
 C -0.87003 1.54783 0.00009
 C -0.08767 -0.55328 1.43997
 C -0.08765 -0.55305 -1.43978
 F 0.83406 1.62316 1.60120
 F 0.83805 1.62318 -1.60201
 H -0.88705 -1.13966 0.97312
 H -0.88734 -1.13939 -0.97178
 H 0.85367 -1.08780 1.35212
 H 0.85342 -1.08760 -1.35305
 H -0.33480 -0.43227 2.49903
 H -0.33583 -0.43195 -2.49883
13
bifur_IRC_Cartesians_MW_output/new_data/bifur_traj2_Cartesians_MW point 351
C 0.05486 0.81515 0.82559
 C 0.05638 0.81527 -0.82566
 C -0.86826 1.54690 0.00009
 C -0.08761 -0.55308 1.44090
 C -0.08759 -0.55285 -1.44071
 F 0.83289 1.62281 1.60176
 F 0.83687 1.62284 -1.60259
 H -0.88717 -1.13926 0.97452
 H -0.88745 -1.13899 -0.97318
 H 0.85342 -1.08783 1.35286
 H 0.85317 -1.08762 -1.35378
 H -0.33424 -0.43183 2.49979
 H -0.33527 -0.43150 -2.49959
13
bifur_IRC_Cartesians_MW_output/new_data/bifur_traj2_Cartesians_MW point 352
C 0.05488 0.81501 0.82605
 C 0.05640 0.81513 -0.82612
 C -0.86708 1.54628 0.00009
 C -0.08757 -0.55295 1.44153
 C -0.08755 -0.55272 -1.44133
 F 0.83210 1.62258 1.60214
 F 0.83608 1.62261 -1.60297
 H -0.88724 -1.13900 0.97546
 H -0.88752 -1.13872 -0.97412
 H 0.85325 -1.08785 1.35335
 H 0.85300 -1.08764 -1.35427
 H -0.33387 -0.43153 2.50029
 H -0.33489 -0.43121 -2.50010
13
bifur_IRC_Cartesians_MW_output/new_data/bifur_traj2_Cartesians_MW point 353
C 0.05488 0.81501 0.82605
 C 0.05640 0.81513 -0.82612
 C -0.86708 1.54628 0.00009
 C -0.08757 -0.55295 1.44153
 C -0.08755 -0.55272 -1.44133
 F 0.83210 1.62258 1.60214
 F 0.83608 1.62261 -1.60297
 H -0.88724 -1.13900 0.97546
 H -0.88752 -1.13872 -0.97412
 H 0.85325 -1.08785 1.35335
 H 0.85300 -1.08764 -1.35427
 H -0.33387 -0.43153 2.50029
 H -0.33489 -0.43121 -2.50010
13
bifur_IRC_Cartesians_MW_output/new_data/bifur_traj2_Cartesians_MW point 354
C 0.05492 0.81476 0.82688
 C 0.05644 0.81489 -0.82696
 C -0.86493 1.54515 0.00009
 C -0.08750 -0.55272 1.44266
 C -0.08747 -0.55248 -1.44246
 F 0.83068 1.62216 1.60283
 F 0.83465 1.62219 -1.60367
 H -0.88738 -1.13851 0.97716
 H -0.88766 -1.13823 -0.97583
 H 0.85295 -1.08788 1.35424
 H 0.85270 -1.08767 -1.35515
 H -0.33320 -0.43099 2.50121
 H -0.33421 -0.43067 -2.50101
13
bifur_IRC_Cartesians_MW_output/new_data/bifur_traj2_Cartesians_MW point 355
C 0.05496 0.81458 0.82753
 C 0.05647 0.81471 -0.82760
 C -0.86328 1.54428 0.00009
 C -0.08744 -0.55253 1.44353
 C -0.08742 -0.55230 -1.44333
 F 0.82958 1.62183 1.60336
 F 0.83354 1.62187 -1.60420
 H -0.88748 -1.13814 0.97847
 H -0.88776 -1.13786 -0.97714
 H 0.85272 -1.08791 1.35492
 H 0.85247 -1.08770 -1.35583
 H -0.33268 -0.43058 2.50192
 H -0.33369 -0.43025 -2.50172
13
bifur_IRC_Cartesians_MW_output/new_data/bifur_traj2_Cartesians_MW point 356
C 0.05501 0.81430 0.82848
 C 0.05651 0.81443 -0.82855
 C -0.86085 1.54300 0.00009
 C -0.08736 -0.55227 1.44481
 C -0.08733 -0.55203 -1.44461
 F 0.82797 1.62135 1.60414
 F 0.83191 1.62140 -1.60499
 H -0.88763 -1.13759 0.98040
 H -0.88791 -1.13731 -0.97907
 H 0.85238 -1.08794 1.35594
 H 0.85213 -1.08773 -1.35684
 H -0.33191 -0.42997 2.50296
 H -0.33292 -0.42964 -2.50276
13
bifur_IRC_Cartesians_MW_output/new_data/bifur_traj2_Cartesians_MW point 357
C 0.05507 0.81391 0.82979
 C 0.05657 0.81405 -0.82986
 C -0.85749 1.54123 0.00009
 C -0.08725 -0.55190 1.44658
 C -0.08722 -0.55166 -1.44638
 F 0.82574 1.62069 1.60522
 F 0.82967 1.62075 -1.60609
 H -0.88785 -1.13683 0.98307
 H -0.88811 -1.13655 -0.98174
 H 0.85191 -1.08800 1.35733
 H 0.85166 -1.08778 -1.35822
 H -0.33085 -0.42912 2.50441
 H -0.33185 -0.42880 -2.50419
13
bifur_IRC_Cartesians_MW_output/new_data/bifur_traj2_Cartesians_MW point 358
C 0.05516 0.81344 0.83141
 C 0.05664 0.81358 -0.83149
 C -0.85332 1.53904 0.00009
 C -0.08711 -0.55144 1.44878
 C -0.08708 -0.55120 -1.44857
 F 0.82298 1.61987 1.60656
 F 0.82688 1.61994 -1.60744
 H -0.88811 -1.13589 0.98637
 H -0.88837 -1.13561 -0.98504
 H 0.85132 -1.08806 1.35906
 H 0.85108 -1.08785 -1.35994
 H -0.32954 -0.42808 2.50619
 H -0.33053 -0.42775 -2.50597
13
bifur_IRC_Cartesians_MW_output/new_data/bifur_traj2_Cartesians_MW point 359
C 0.05525 0.81290 0.83322
 C 0.05673 0.81306 -0.83330
 C -0.84867 1.53659 0.00009
 C -0.08695 -0.55093 1.45123
 C -0.08692 -0.55068 -1.45102
 F 0.81989 1.61895 1.60805
 F 0.82377 1.61904 -1.60895
 H -0.88840 -1.13484 0.99006
 H -0.88866 -1.13455 -0.98874
 H 0.85067 -1.08813 1.36100
 H 0.85043 -1.08792 -1.36186
 H -0.32808 -0.42691 2.50819
 H -0.32906 -0.42658 -2.50796
13
bifur_IRC_Cartesians_MW_output/new_data/bifur_traj2_Cartesians_MW point 360
C 0.05535 0.81235 0.83512
 C 0.05682 0.81250 -0.83521
 C -0.84379 1.53403 0.00009
 C -0.08679 -0.55039 1.45380
 C -0.08675 -0.55014 -1.45359
 F 0.81665 1.61799 1.60962
 F 0.82051 1.61809 -1.61053
 H -0.88871 -1.13374 0.99393
 H -0.88896 -1.13345 -0.99262
 H 0.84999 -1.08821 1.36302
 H 0.84975 -1.08799 -1.36387
 H -0.32655 -0.42568 2.51028
 H -0.32751 -0.42536 -2.51005
13
bifur_IRC_Cartesians_MW_output/new_data/bifur_traj2_Cartesians_MW point 361
C 0.05544 0.81178 0.83705
 C 0.05691 0.81195 -0.83714
 C -0.83884 1.53142 0.00009
 C -0.08662 -0.54984 1.45641
 C -0.08658 -0.54959 -1.45619
 F 0.81336 1.61701 1.61121
 F 0.81720 1.61713 -1.61214
 H -0.88902 -1.13262 0.99786
 H -0.88926 -1.13233 -0.99655
 H 0.84929 -1.08829 1.36508
 H 0.84906 -1.08806 -1.36592
 H -0.32499 -0.42444 2.51240
 H -0.32594 -0.42411 -2.51216
13
bifur_IRC_Cartesians_MW_output/new_data/bifur_traj2_Cartesians_MW point 362
C 0.05554 0.81122 0.83897
 C 0.05699 0.81139 -0.83906
 C -0.83391 1.52883 0.00010
 C -0.08646 -0.54930 1.45901
 C -0.08642 -0.54905 -1.45879
 F 0.81009 1.61604 1.61279
 F 0.81390 1.61617 -1.61374
 H -0.88933 -1.13150 1.00177
 H -0.88957 -1.13121 -1.00046
 H 0.84860 -1.08837 1.36713
 H 0.84837 -1.08814 -1.36795
 H -0.32344 -0.42321 2.51451
 H -0.32438 -0.42287 -2.51427
13
bifur_IRC_Cartesians_MW_output/new_data/bifur_traj2_Cartesians_MW point 363
C 0.05564 0.81067 0.84084
 C 0.05708 0.81085 -0.84093
 C -0.82912 1.52631 0.00010
 C -0.08630 -0.54877 1.46153
 C -0.08625 -0.54852 -1.46130
 F 0.80692 1.61510 1.61433
 F 0.81070 1.61524 -1.61530
 H -0.88963 -1.13042 1.00556
 H -0.88986 -1.13013 -1.00426
 H 0.84793 -1.08844 1.36912
 H 0.84770 -1.08821 -1.36992
 H -0.32193 -0.42200 2.51656
 H -0.32286 -0.42167 -2.51632
13
bifur_IRC_Cartesians_MW_output/new_data/bifur_traj2_Cartesians_MW point 364
C 0.05564 0.81067 0.84084
 C 0.05708 0.81085 -0.84093
 C -0.82912 1.52631 0.00010
 C -0.08630 -0.54877 1.46153
 C -0.08625 -0.54852 -1.46130
 F 0.80692 1.61510 1.61433
 F 0.81070 1.61524 -1.61530
 H -0.88963 -1.13042 1.00556
 H -0.88986 -1.13013 -1.00426
 H 0.84793 -1.08844 1.36911
 H 0.84770 -1.08821 -1.36992
 H -0.32193 -0.42200 2.51656
 H -0.32286 -0.42167 -2.51632
13
bifur_IRC_Cartesians_MW_output/new_data/bifur_traj2_Cartesians_MW point 365
C 0.05580 0.80975 0.84398
 C 0.05723 0.80994 -0.84408
 C -0.82106 1.52207 0.00010
 C -0.08603 -0.54789 1.46578
 C -0.08598 -0.54763 -1.46555
 F 0.80157 1.61351 1.61692
 F 0.80531 1.61368 -1.61792
 H -0.89014 -1.12860 1.01196
 H -0.89036 -1.12830 -1.01067
 H 0.84680 -1.08857 1.37247
 H 0.84657 -1.08833 -1.37325
 H -0.31940 -0.41998 2.52002
 H -0.32031 -0.41965 -2.51976
13
bifur_IRC_Cartesians_MW_output/new_data/bifur_traj2_Cartesians_MW point 366
C 0.05585 0.80944 0.84504
 C 0.05728 0.80963 -0.84513
 C -0.81836 1.52065 0.00010
 C -0.08594 -0.54759 1.46721
 C -0.08589 -0.54733 -1.46697
 F 0.79978 1.61298 1.61779
 F 0.80350 1.61315 -1.61879
 H -0.89031 -1.12799 1.01410
 H -0.89053 -1.12769 -1.01281
 H 0.84642 -1.08861 1.37359
 H 0.84619 -1.08837 -1.37437
 H -0.31855 -0.41930 2.52118
 H -0.31945 -0.41897 -2.52092
13
bifur_IRC_Cartesians_MW_output/new_data/bifur_traj2_Cartesians_MW point 367
C 0.05589 0.80923 0.84575
 C 0.05731 0.80942 -0.84585
 C -0.81652 1.51968 0.00010
 C -0.08587 -0.54739 1.46817
 C -0.08582 -0.54712 -1.46794
 F 0.79856 1.61261 1.61837
 F 0.80227 1.61280 -1.61939
 H -0.89043 -1.12758 1.01555
 H -0.89064 -1.12728 -1.01427
 H 0.84616 -1.08864 1.37435
 H 0.84593 -1.08840 -1.37512
 H -0.31797 -0.41884 2.52197
 H -0.31887 -0.41851 -2.52170
13
bifur_IRC_Cartesians_MW_output/new_data/bifur_traj2_Cartesians_MW point 368
C 0.05591 0.80908 0.84627
 C 0.05733 0.80927 -0.84637
 C -0.81519 1.51898 0.00010
 C -0.08583 -0.54724 1.46887
 C -0.08578 -0.54698 -1.46864
 F 0.79768 1.61235 1.61880
 F 0.80139 1.61254 -1.61982
 H -0.89051 -1.12728 1.01661
 H -0.89072 -1.12698 -1.01533
 H 0.84598 -1.08866 1.37490
 H 0.84575 -1.08842 -1.37567
 H -0.31755 -0.41851 2.52254
 H -0.31845 -0.41817 -2.52227
13
bifur_IRC_Cartesians_MW_output/new_data/bifur_traj2_Cartesians_MW point 369
C 0.05594 0.80894 0.84673
 C 0.05735 0.80914 -0.84683
 C -0.81402 1.51837 0.00010
 C -0.08579 -0.54711 1.46949
 C -0.08574 -0.54685 -1.46925
 F 0.79690 1.61212 1.61918
 F 0.80060 1.61231 -1.62020
 H -0.89059 -1.12701 1.01754
 H -0.89079 -1.12671 -1.01626
 H 0.84581 -1.08868 1.37539
 H 0.84558 -1.08843 -1.37616
 H -0.31718 -0.41821 2.52304
 H -0.31807 -0.41788 -2.52277
13
bifur_IRC_Cartesians_MW_output/new_data/bifur_traj2_Cartesians_MW point 370
C 0.05596 0.80879 0.84724
 C 0.05738 0.80899 -0.84734
 C -0.81270 1.51767 0.00010
 C -0.08575 -0.54697 1.47019
 C -0.08569 -0.54670 -1.46995
 F 0.79602 1.61186 1.61960
 F 0.79972 1.61206 -1.62063
 H -0.89067 -1.12671 1.01858
 H -0.89088 -1.12641 -1.01731
 H 0.84563 -1.08870 1.37594
 H 0.84540 -1.08845 -1.37670
 H -0.31677 -0.41788 2.52360
 H -0.31766 -0.41755 -2.52333
13
bifur_IRC_Cartesians_MW_output/new_data/bifur_traj2_Cartesians_MW point 371
C 0.05600 0.80859 0.84792
 C 0.05741 0.80880 -0.84802
 C -0.81095 1.51675 0.00010
 C -0.08569 -0.54677 1.47111
 C -0.08563 -0.54651 -1.47087
 F 0.79486 1.61152 1.62016
 F 0.79855 1.61172 -1.62120
 H -0.89078 -1.12632 1.01997
 H -0.89098 -1.12602 -1.01870
 H 0.84538 -1.08872 1.37667
 H 0.84516 -1.08848 -1.37742
 H -0.31622 -0.41744 2.52435
 H -0.31710 -0.41711 -2.52408
13
bifur_IRC_Cartesians_MW_output/new_data/bifur_traj2_Cartesians_MW point 372
C 0.05605 0.80831 0.84888
 C 0.05745 0.80852 -0.84899
 C -0.80849 1.51546 0.00010
 C -0.08560 -0.54650 1.47241
 C -0.08555 -0.54624 -1.47216
 F 0.79323 1.61103 1.62095
 F 0.79690 1.61124 -1.62200
 H -0.89093 -1.12576 1.02193
 H -0.89114 -1.12546 -1.02065
 H 0.84503 -1.08876 1.37769
 H 0.84481 -1.08852 -1.37844
 H -0.31544 -0.41683 2.52541
 H -0.31632 -0.41649 -2.52513
13
bifur_IRC_Cartesians_MW_output/new_data/bifur_traj2_Cartesians_MW point 373
C 0.05611 0.80793 0.85017
 C 0.05751 0.80814 -0.85028
 C -0.80517 1.51371 0.00011
 C -0.08549 -0.54614 1.47416
 C -0.08544 -0.54587 -1.47391
 F 0.79103 1.61038 1.62202
 F 0.79468 1.61059 -1.62307
 H -0.89114 -1.12501 1.02456
 H -0.89134 -1.12471 -1.02328
 H 0.84457 -1.08881 1.37907
 H 0.84435 -1.08857 -1.37981
 H -0.31440 -0.41599 2.52683
 H -0.31527 -0.41566 -2.52655
13
bifur_IRC_Cartesians_MW_output/new_data/bifur_traj2_Cartesians_MW point 374
C 0.05619 0.80747 0.85175
 C 0.05759 0.80769 -0.85186
 C -0.80113 1.51159 0.00011
 C -0.08536 -0.54569 1.47629
 C -0.08530 -0.54542 -1.47604
 F 0.78835 1.60958 1.62332
 F 0.79198 1.60981 -1.62439
 H -0.89140 -1.12410 1.02776
 H -0.89159 -1.12379 -1.02650
 H 0.84400 -1.08888 1.38075
 H 0.84378 -1.08863 -1.38147
 H -0.31313 -0.41498 2.52857
 H -0.31399 -0.41464 -2.52828
13
bifur_IRC_Cartesians_MW_output/new_data/bifur_traj2_Cartesians_MW point 375
C 0.05619 0.80747 0.85175
 C 0.05759 0.80769 -0.85186
 C -0.80113 1.51159 0.00011
 C -0.08536 -0.54569 1.47629
 C -0.08530 -0.54542 -1.47604
 F 0.78835 1.60958 1.62332
 F 0.79198 1.60981 -1.62439
 H -0.89140 -1.12410 1.02776
 H -0.89159 -1.12379 -1.02650
 H 0.84400 -1.08888 1.38075
 H 0.84378 -1.08863 -1.38147
 H -0.31313 -0.41498 2.52857
 H -0.31399 -0.41464 -2.52828
13
bifur_IRC_Cartesians_MW_output/new_data/bifur_traj2_Cartesians_MW point 376
C 0.05638 0.80642 0.85533
 C 0.05775 0.80665 -0.85544
 C -0.79194 1.50675 0.00011
 C -0.08505 -0.54468 1.48113
 C -0.08499 -0.54440 -1.48087
 F 0.78225 1.60777 1.62627
 F 0.78583 1.60803 -1.62737
 H -0.89198 -1.12202 1.03505
 H -0.89216 -1.12171 -1.03379
 H 0.84271 -1.08902 1.38456
 H 0.84250 -1.08876 -1.38527
 H -0.31024 -0.41267 2.53250
 H -0.31108 -0.41233 -2.53221
13
bifur_IRC_Cartesians_MW_output/new_data/bifur_traj2_Cartesians_MW point 377
C 0.05647 0.80587 0.85721
 C 0.05784 0.80610 -0.85733
 C -0.78712 1.50422 0.00011
 C -0.08489 -0.54415 1.48367
 C -0.08482 -0.54387 -1.48341
 F 0.77905 1.60682 1.62781
 F 0.78261 1.60709 -1.62894
 H -0.89228 -1.12093 1.03887
 H -0.89245 -1.12062 -1.03762
 H 0.84204 -1.08910 1.38657
 H 0.84182 -1.08884 -1.38725
 H -0.30872 -0.41146 2.53457
 H -0.30955 -0.41112 -2.53427
13
bifur_IRC_Cartesians_MW_output/new_data/bifur_traj2_Cartesians_MW point 378
C 0.05657 0.80531 0.85911
 C 0.05793 0.80555 -0.85923
 C -0.78223 1.50165 0.00011
 C -0.08472 -0.54361 1.48625
 C -0.08466 -0.54333 -1.48598
 F 0.77581 1.60586 1.62938
 F 0.77934 1.60614 -1.63052
 H -0.89259 -1.11983 1.04275
 H -0.89275 -1.11952 -1.04150
 H 0.84135 -1.08917 1.38860
 H 0.84114 -1.08891 -1.38927
 H -0.30718 -0.41024 2.53666
 H -0.30800 -0.40990 -2.53636
13
bifur_IRC_Cartesians_MW_output/new_data/bifur_traj2_Cartesians_MW point 379
C 0.05667 0.80475 0.86102
 C 0.05801 0.80500 -0.86114
 C -0.77735 1.49908 0.00011
 C -0.08456 -0.54308 1.48882
 C -0.08449 -0.54279 -1.48855
 F 0.77257 1.60489 1.63095
 F 0.77608 1.60519 -1.63211
 H -0.89290 -1.11873 1.04662
 H -0.89306 -1.11841 -1.04538
 H 0.84067 -1.08925 1.39063
 H 0.84046 -1.08898 -1.39129
 H -0.30565 -0.40901 2.53876
 H -0.30645 -0.40867 -2.53844
13
bifur_IRC_Cartesians_MW_output/new_data/bifur_traj2_Cartesians_MW point 380
C 0.05676 0.80420 0.86287
 C 0.05810 0.80446 -0.86300
 C -0.77259 1.49657 0.00012
 C -0.08440 -0.54255 1.49133
 C -0.08433 -0.54226 -1.49106
 F 0.76941 1.60395 1.63248
 F 0.77289 1.60427 -1.63366
 H -0.89320 -1.11765 1.05040
 H -0.89335 -1.11733 -1.04916
 H 0.84000 -1.08932 1.39260
 H 0.83979 -1.08905 -1.39325
 H -0.30415 -0.40782 2.54080
 H -0.30494 -0.40747 -2.54048
13
bifur_IRC_Cartesians_MW_output/new_data/bifur_traj2_Cartesians_MW point 381
C 0.05685 0.80371 0.86457
 C 0.05818 0.80397 -0.86470
 C -0.76823 1.49428 0.00012
 C -0.08426 -0.54207 1.49363
 C -0.08418 -0.54178 -1.49335
 F 0.76652 1.60310 1.63388
 F 0.76998 1.60343 -1.63507
 H -0.89347 -1.11667 1.05385
 H -0.89362 -1.11635 -1.05262
 H 0.83939 -1.08939 1.39441
 H 0.83918 -1.08912 -1.39505
 H -0.30278 -0.40672 2.54267
 H -0.30356 -0.40638 -2.54234
13
bifur_IRC_Cartesians_MW_output/new_data/bifur_traj2_Cartesians_MW point 382
C 0.05692 0.80327 0.86605
 C 0.05825 0.80354 -0.86618
 C -0.76444 1.49229 0.00012
 C -0.08413 -0.54166 1.49562
 C -0.08405 -0.54136 -1.49534
 F 0.76401 1.60235 1.63509
 F 0.76745 1.60269 -1.63630
 H -0.89371 -1.11581 1.05686
 H -0.89385 -1.11549 -1.05563
 H 0.83886 -1.08945 1.39599
 H 0.83865 -1.08918 -1.39661
 H -0.30159 -0.40577 2.54429
 H -0.30236 -0.40543 -2.54396
13
bifur_IRC_Cartesians_MW_output/new_data/bifur_traj2_Cartesians_MW point 383
C 0.05699 0.80287 0.86742
 C 0.05831 0.80314 -0.86755
 C -0.76093 1.49044 0.00012
 C -0.08401 -0.54127 1.49748
 C -0.08393 -0.54097 -1.49720
 F 0.76168 1.60166 1.63622
 F 0.76510 1.60201 -1.63744
 H -0.89393 -1.11502 1.05965
 H -0.89407 -1.11470 -1.05842
 H 0.83836 -1.08950 1.39745
 H 0.83816 -1.08923 -1.39806
 H -0.30048 -0.40489 2.54580
 H -0.30125 -0.40454 -2.54546
13
bifur_IRC_Cartesians_MW_output/new_data/bifur_traj2_Cartesians_MW point 384
C 0.05706 0.80245 0.86885
 C 0.05838 0.80273 -0.86898
 C -0.75725 1.48850 0.00012
 C -0.08389 -0.54086 1.49942
 C -0.08380 -0.54056 -1.49913
 F 0.75923 1.60093 1.63741
 F 0.76264 1.60129 -1.63864
 H -0.89416 -1.11419 1.06256
 H -0.89430 -1.11386 -1.06134
 H 0.83785 -1.08956 1.39898
 H 0.83765 -1.08928 -1.39958
 H -0.29933 -0.40397 2.54738
 H -0.30008 -0.40362 -2.54703
13
bifur_IRC_Cartesians_MW_output/new_data/bifur_traj2_Cartesians_MW point 385
C 0.05715 0.80197 0.87050
 C 0.05845 0.80225 -0.87063
 C -0.75302 1.48628 0.00012
 C -0.08375 -0.54040 1.50164
 C -0.08366 -0.54010 -1.50136
 F 0.75643 1.60010 1.63876
 F 0.75981 1.60047 -1.64001
 H -0.89443 -1.11323 1.06592
 H -0.89456 -1.11291 -1.06470
 H 0.83725 -1.08963 1.40073
 H 0.83706 -1.08935 -1.40132
 H -0.29800 -0.40290 2.54919
 H -0.29874 -0.40256 -2.54884
13
bifur_IRC_Cartesians_MW_output/new_data/bifur_traj2_Cartesians_MW point 386
C 0.05715 0.80197 0.87050
 C 0.05845 0.80225 -0.87063
 C -0.75302 1.48628 0.00012
 C -0.08375 -0.54040 1.50164
 C -0.08366 -0.54010 -1.50136
 F 0.75643 1.60010 1.63876
 F 0.75981 1.60047 -1.64001
 H -0.89443 -1.11323 1.06592
 H -0.89456 -1.11291 -1.06470
 H 0.83725 -1.08963 1.40073
 H 0.83706 -1.08935 -1.40132
 H -0.29800 -0.40290 2.54919
 H -0.29874 -0.40256 -2.54884
13
bifur_IRC_Cartesians_MW_output/new_data/bifur_traj2_Cartesians_MW point 387
C 0.05737 0.80069 0.87485
 C 0.05865 0.80099 -0.87499
 C -0.74187 1.48041 0.00012
 C -0.08337 -0.53917 1.50752
 C -0.08328 -0.53886 -1.50723
 F 0.74903 1.59790 1.64234
 F 0.75235 1.59831 -1.64363
 H -0.89513 -1.11071 1.07476
 H -0.89524 -1.11038 -1.07356
 H 0.83569 -1.08980 1.40537
 H 0.83550 -1.08951 -1.40592
 H -0.29449 -0.40010 2.55397
 H -0.29521 -0.39976 -2.55361
13
bifur_IRC_Cartesians_MW_output/new_data/bifur_traj2_Cartesians_MW point 388
C 0.05751 0.79990 0.87755
 C 0.05878 0.80021 -0.87769
 C -0.73494 1.47677 0.00013
 C -0.08314 -0.53841 1.51117
 C -0.08304 -0.53809 -1.51087
 F 0.74444 1.59653 1.64457
 F 0.74772 1.59696 -1.64588
 H -0.89557 -1.10915 1.08026
 H -0.89567 -1.10881 -1.07906
 H 0.83472 -1.08991 1.40824
 H 0.83453 -1.08962 -1.40878
 H -0.29231 -0.39837 2.55694
 H -0.29301 -0.39802 -2.55657
13
bifur_IRC_Cartesians_MW_output/new_data/bifur_traj2_Cartesians_MW point 389
C 0.05765 0.79906 0.88042
 C 0.05891 0.79938 -0.88057
 C -0.72756 1.47289 0.00013
 C -0.08289 -0.53760 1.51506
 C -0.08279 -0.53728 -1.51476
 F 0.73954 1.59508 1.64694
 F 0.74278 1.59553 -1.64828
 H -0.89604 -1.10748 1.08611
 H -0.89613 -1.10714 -1.08492
 H 0.83368 -1.09002 1.41131
 H 0.83349 -1.08973 -1.41183
 H -0.28999 -0.39651 2.56010
 H -0.29067 -0.39616 -2.55972
13
bifur_IRC_Cartesians_MW_output/new_data/bifur_traj2_Cartesians_MW point 390
C 0.05780 0.79819 0.88336
 C 0.05905 0.79853 -0.88351
 C -0.72004 1.46893 0.00013
 C -0.08264 -0.53677 1.51903
 C -0.08254 -0.53644 -1.51871
 F 0.73455 1.59360 1.64935
 F 0.73775 1.59407 -1.65072
 H -0.89651 -1.10578 1.09208
 H -0.89659 -1.10544 -1.09090
 H 0.83263 -1.09014 1.41444
 H 0.83244 -1.08984 -1.41493
 H -0.28762 -0.39463 2.56333
 H -0.28829 -0.39427 -2.56294
13
bifur_IRC_Cartesians_MW_output/new_data/bifur_traj2_Cartesians_MW point 391
C 0.05795 0.79733 0.88630
 C 0.05918 0.79767 -0.88646
 C -0.71247 1.46495 0.00013
 C -0.08239 -0.53594 1.52302
 C -0.08228 -0.53561 -1.52270
 F 0.72953 1.59210 1.65178
 F 0.73269 1.59260 -1.65318
 H -0.89699 -1.10407 1.09808
 H -0.89706 -1.10373 -1.09691
 H 0.83157 -1.09026 1.41758
 H 0.83138 -1.08995 -1.41805
 H -0.28524 -0.39273 2.56657
 H -0.28589 -0.39237 -2.56617
13
bifur_IRC_Cartesians_MW_output/new_data/bifur_traj2_Cartesians_MW point 392
C 0.05811 0.79646 0.88928
 C 0.05932 0.79681 -0.88944
 C -0.70483 1.46093 0.00014
 C -0.08213 -0.53510 1.52705
 C -0.08202 -0.53476 -1.52672
 F 0.72446 1.59060 1.65423
 F 0.72758 1.59112 -1.65566
 H -0.89747 -1.10235 1.10414
 H -0.89753 -1.10200 -1.10297
 H 0.83050 -1.09038 1.42075
 H 0.83032 -1.09007 -1.42120
 H -0.28284 -0.39081 2.56985
 H -0.28347 -0.39045 -2.56944
13
bifur_IRC_Cartesians_MW_output/new_data/bifur_traj2_Cartesians_MW point 393
C 0.05826 0.79557 0.89231
 C 0.05946 0.79593 -0.89247
 C -0.69707 1.45685 0.00014
 C -0.08187 -0.53424 1.53113
 C -0.08175 -0.53390 -1.53080
 F 0.71931 1.58907 1.65672
 F 0.72239 1.58961 -1.65818
 H -0.89796 -1.10059 1.11029
 H -0.89801 -1.10024 -1.10913
 H 0.82941 -1.09050 1.42398
 H 0.82923 -1.09018 -1.42440
 H -0.28040 -0.38886 2.57317
 H -0.28101 -0.38851 -2.57275
13
bifur_IRC_Cartesians_MW_output/new_data/bifur_traj2_Cartesians_MW point 394
C 0.05842 0.79467 0.89538
 C 0.05960 0.79504 -0.89555
 C -0.68919 1.45270 0.00014
 C -0.08161 -0.53337 1.53529
 C -0.08149 -0.53303 -1.53495
 F 0.71408 1.58752 1.65925
 F 0.71713 1.58809 -1.66074
 H -0.89846 -1.09881 1.11654
 H -0.89849 -1.09846 -1.11539
 H 0.82830 -1.09062 1.42725
 H 0.82813 -1.09030 -1.42765
 H -0.27792 -0.38689 2.57655
 H -0.27851 -0.38653 -2.57612
13
bifur_IRC_Cartesians_MW_output/new_data/bifur_traj2_Cartesians_MW point 395
C 0.05858 0.79376 0.89848
 C 0.05975 0.79414 -0.89865
 C -0.68124 1.44852 0.00014
 C -0.08134 -0.53250 1.53948
 C -0.08121 -0.53215 -1.53913
 F 0.70881 1.58595 1.66181
 F 0.71181 1.58654 -1.66332
 H -0.89896 -1.09702 1.12284
 H -0.89898 -1.09666 -1.12171
 H 0.82719 -1.09075 1.43055
 H 0.82702 -1.09042 -1.43094
 H -0.27542 -0.38489 2.57996
 H -0.27599 -0.38453 -2.57952
13
bifur_IRC_Cartesians_MW_output/new_data/bifur_traj2_Cartesians_MW point 396
C 0.05873 0.79286 0.90155
 C 0.05989 0.79325 -0.90173
 C -0.67335 1.44437 0.00015
 C -0.08108 -0.53163 1.54364
 C -0.08095 -0.53128 -1.54329
 F 0.70357 1.58439 1.66434
 F 0.70653 1.58501 -1.66588
 H -0.89945 -1.09523 1.12910
 H -0.89947 -1.09487 -1.12797
 H 0.82608 -1.09087 1.43383
 H 0.82591 -1.09054 -1.43419
 H -0.27294 -0.38291 2.58334
 H -0.27349 -0.38255 -2.58289
13
bifur_IRC_Cartesians_MW_output/new_data/bifur_traj2_Cartesians_MW point 397
C 0.05873 0.79286 0.90155
 C 0.05989 0.79325 -0.90173
 C -0.67335 1.44437 0.00015
 C -0.08108 -0.53163 1.54364
 C -0.08095 -0.53128 -1.54329
 F 0.70357 1.58439 1.66434
 F 0.70653 1.58501 -1.66588
 H -0.89945 -1.09523 1.12910
 H -0.89947 -1.09487 -1.12797
 H 0.82608 -1.09087 1.43383
 H 0.82591 -1.09054 -1.43419
 H -0.27294 -0.38291 2.58334
 H -0.27349 -0.38255 -2.58289
13
bifur_IRC_Cartesians_MW_output/new_data/bifur_traj2_Cartesians_MW point 398
C 0.05901 0.79125 0.90703
 C 0.06014 0.79166 -0.90721
 C -0.65930 1.43698 0.00015
 C -0.08060 -0.53008 1.55105
 C -0.08047 -0.52972 -1.55068
 F 0.69425 1.58162 1.66885
 F 0.69713 1.58228 -1.67045
 H -0.90034 -1.09206 1.14025
 H -0.90033 -1.09169 -1.13913
 H 0.82411 -1.09109 1.43967
 H 0.82395 -1.09075 -1.43999
 H -0.26852 -0.37938 2.58937
 H -0.26904 -0.37902 -2.58890
13
bifur_IRC_Cartesians_MW_output/new_data/bifur_traj2_Cartesians_MW point 399
C 0.05913 0.79056 0.90936
 C 0.06025 0.79099 -0.90955
 C -0.65331 1.43382 0.00015
 C -0.08040 -0.52943 1.55420
 C -0.08026 -0.52906 -1.55383
 F 0.69027 1.58044 1.67078
 F 0.69313 1.58112 -1.67239
 H -0.90072 -1.09071 1.14500
 H -0.90070 -1.09034 -1.14389
 H 0.82327 -1.09118 1.44216
 H 0.82311 -1.09084 -1.44246
 H -0.26663 -0.37788 2.59193
 H -0.26714 -0.37751 -2.59146
13
bifur_IRC_Cartesians_MW_output/new_data/bifur_traj2_Cartesians_MW point 400
C 0.05925 0.78990 0.91163
 C 0.06036 0.79033 -0.91182
 C -0.64749 1.43076 0.00015
 C -0.08021 -0.52878 1.55727
 C -0.08006 -0.52841 -1.55690
 F 0.68641 1.57930 1.67265
 F 0.68923 1.57999 -1.67428
 H -0.90108 -1.08939 1.14962
 H -0.90106 -1.08902 -1.14851
 H 0.82245 -1.09127 1.44458
 H 0.82230 -1.09092 -1.44486
 H -0.26480 -0.37642 2.59443
 H -0.26529 -0.37605 -2.59394
13
bifur_IRC_Cartesians_MW_output/new_data/bifur_traj2_Cartesians_MW point 401
C 0.05937 0.78921 0.91399
 C 0.06046 0.78965 -0.91418
 C -0.64144 1.42758 0.00016
 C -0.08001 -0.52812 1.56046
 C -0.07986 -0.52774 -1.56008
 F 0.68240 1.57810 1.67459
 F 0.68519 1.57882 -1.67625
 H -0.90147 -1.08803 1.15441
 H -0.90144 -1.08765 -1.15332
 H 0.82160 -1.09137 1.44709
 H 0.82145 -1.09101 -1.44736
 H -0.26290 -0.37490 2.59702
 H -0.26338 -0.37453 -2.59653
13
bifur_IRC_Cartesians_MW_output/new_data/bifur_traj2_Cartesians_MW point 402
C 0.05950 0.78846 0.91654
 C 0.06058 0.78891 -0.91674
 C -0.63489 1.42414 0.00016
 C -0.07979 -0.52740 1.56391
 C -0.07964 -0.52702 -1.56353
 F 0.67806 1.57681 1.67669
 F 0.68081 1.57755 -1.67837
 H -0.90188 -1.08655 1.15960
 H -0.90184 -1.08617 -1.15851
 H 0.82069 -1.09147 1.44981
 H 0.82054 -1.09111 -1.45006
 H -0.26084 -0.37326 2.59983
 H -0.26130 -0.37289 -2.59933
13
bifur_IRC_Cartesians_MW_output/new_data/bifur_traj2_Cartesians_MW point 403
C 0.05964 0.78764 0.91933
 C 0.06071 0.78810 -0.91954
 C -0.62773 1.42037 0.00016
 C -0.07955 -0.52661 1.56769
 C -0.07939 -0.52623 -1.56730
 F 0.67330 1.57540 1.67899
 F 0.67602 1.57616 -1.68070
 H -0.90233 -1.08493 1.16529
 H -0.90228 -1.08455 -1.16421
 H 0.81968 -1.09158 1.45279
 H 0.81953 -1.09122 -1.45301
 H -0.25859 -0.37146 2.60290
 H -0.25903 -0.37109 -2.60239
13
bifur_IRC_Cartesians_MW_output/new_data/bifur_traj2_Cartesians_MW point 404
C 0.05979 0.78676 0.92234
 C 0.06085 0.78723 -0.92255
 C -0.62001 1.41631 0.00016
 C -0.07929 -0.52576 1.57175
 C -0.07913 -0.52537 -1.57136
 F 0.66818 1.57388 1.68147
 F 0.67086 1.57466 -1.68321
 H -0.90282 -1.08318 1.17141
 H -0.90276 -1.08280 -1.17033
 H 0.81860 -1.09170 1.45599
 H 0.81846 -1.09134 -1.45620
 H -0.25616 -0.36952 2.60621
 H -0.25658 -0.36915 -2.60569
13
bifur_IRC_Cartesians_MW_output/new_data/bifur_traj2_Cartesians_MW point 405
C 0.05995 0.78583 0.92549
 C 0.06100 0.78632 -0.92570
 C -0.61193 1.41206 0.00016
 C -0.07902 -0.52487 1.57601
 C -0.07885 -0.52448 -1.57561
 F 0.66283 1.57229 1.68406
 F 0.66546 1.57309 -1.68583
 H -0.90333 -1.08136 1.17781
 H -0.90326 -1.08097 -1.17675
 H 0.81747 -1.09183 1.45935
 H 0.81733 -1.09146 -1.45953
 H -0.25362 -0.36749 2.60967
 H -0.25402 -0.36712 -2.60914
13
bifur_IRC_Cartesians_MW_output/new_data/bifur_traj2_Cartesians_MW point 406
C 0.06012 0.78489 0.92870
 C 0.06115 0.78538 -0.92892
 C -0.60368 1.40772 0.00017
 C -0.07874 -0.52396 1.58036
 C -0.07857 -0.52356 -1.57995
 F 0.65735 1.57066 1.68671
 F 0.65994 1.57149 -1.68851
 H -0.90385 -1.07950 1.18436
 H -0.90376 -1.07911 -1.18330
 H 0.81631 -1.09196 1.46278
 H 0.81617 -1.09158 -1.46293
 H -0.25102 -0.36542 2.61321
 H -0.25141 -0.36505 -2.61266
13
bifur_IRC_Cartesians_MW_output/new_data/bifur_traj2_Cartesians_MW point 407
C 0.06028 0.78394 0.93195
 C 0.06130 0.78444 -0.93217
 C -0.59536 1.40334 0.00017
 C -0.07846 -0.52305 1.58475
 C -0.07829 -0.52264 -1.58433
 F 0.65183 1.56902 1.68938
 F 0.65438 1.56987 -1.69121
 H -0.90437 -1.07762 1.19096
 H -0.90428 -1.07722 -1.18991
 H 0.81514 -1.09209 1.46623
 H 0.81501 -1.09170 -1.46637
 H -0.24841 -0.36333 2.61678
 H -0.24877 -0.36296 -2.61622
13
bifur_IRC_Cartesians_MW_output/new_data/bifur_traj2_Cartesians_MW point 408
C 0.06028 0.78394 0.93195
 C 0.06130 0.78444 -0.93217
 C -0.59536 1.40334 0.00017
 C -0.07846 -0.52305 1.58475
 C -0.07829 -0.52264 -1.58433
 F 0.65183 1.56902 1.68938
 F 0.65438 1.56987 -1.69121
 H -0.90437 -1.07762 1.19096
 H -0.90428 -1.07722 -1.18991
 H 0.81514 -1.09209 1.46623
 H 0.81501 -1.09170 -1.46637
 H -0.24841 -0.36333 2.61678
 H -0.24877 -0.36296 -2.61622
13
bifur_IRC_Cartesians_MW_output/new_data/bifur_traj2_Cartesians_MW point 409
C 0.06062 0.78202 0.93848
 C 0.06160 0.78255 -0.93871
 C -0.57859 1.39452 0.00017
 C -0.07790 -0.52120 1.59358
 C -0.07772 -0.52079 -1.59316
 F 0.64071 1.56572 1.69476
 F 0.64316 1.56662 -1.69665
 H -0.90543 -1.07383 1.20426
 H -0.90531 -1.07343 -1.20323
 H 0.81279 -1.09235 1.47320
 H 0.81266 -1.09195 -1.47329
 H -0.24313 -0.35913 2.62396
 H -0.24346 -0.35875 -2.62339
13
bifur_IRC_Cartesians_MW_output/new_data/bifur_traj2_Cartesians_MW point 410
C 0.06078 0.78105 0.94179
 C 0.06175 0.78159 -0.94202
 C -0.57012 1.39006 0.00018
 C -0.07762 -0.52027 1.59805
 C -0.07743 -0.51985 -1.59761
 F 0.63509 1.56405 1.69748
 F 0.63750 1.56498 -1.69941
 H -0.90596 -1.07192 1.21098
 H -0.90583 -1.07151 -1.20995
 H 0.81160 -1.09248 1.47672
 H 0.81148 -1.09208 -1.47678
 H -0.24047 -0.35700 2.62760
 H -0.24077 -0.35662 -2.62701
13
bifur_IRC_Cartesians_MW_output/new_data/bifur_traj2_Cartesians_MW point 411
C 0.06096 0.78007 0.94514
 C 0.06191 0.78062 -0.94538
 C -0.56152 1.38554 0.00018
 C -0.07733 -0.51932 1.60258
 C -0.07714 -0.51890 -1.60214
 F 0.62938 1.56235 1.70025
 F 0.63175 1.56331 -1.70220
 H -0.90650 -1.06997 1.21780
 H -0.90636 -1.06956 -1.21679
 H 0.81039 -1.09262 1.48029
 H 0.81028 -1.09221 -1.48033
 H -0.23776 -0.35484 2.63128
 H -0.23804 -0.35446 -2.63069
13
bifur_IRC_Cartesians_MW_output/new_data/bifur_traj2_Cartesians_MW point 412
C 0.06113 0.77906 0.94857
 C 0.06206 0.77963 -0.94881
 C -0.55272 1.38091 0.00018
 C -0.07703 -0.51836 1.60722
 C -0.07684 -0.51792 -1.60677
 F 0.62354 1.56062 1.70307
 F 0.62586 1.56160 -1.70506
 H -0.90706 -1.06798 1.22478
 H -0.90691 -1.06757 -1.22377
 H 0.80916 -1.09275 1.48395
 H 0.80905 -1.09234 -1.48396
 H -0.23499 -0.35263 2.63505
 H -0.23526 -0.35225 -2.63445
13
bifur_IRC_Cartesians_MW_output/new_data/bifur_traj2_Cartesians_MW point 413
C 0.06131 0.77803 0.95207
 C 0.06223 0.77861 -0.95232
 C -0.54372 1.37618 0.00018
 C -0.07673 -0.51737 1.61196
 C -0.07653 -0.51693 -1.61151
 F 0.61757 1.55884 1.70596
 F 0.61985 1.55985 -1.70798
 H -0.90763 -1.06595 1.23191
 H -0.90746 -1.06554 -1.23092
 H 0.80790 -1.09289 1.48769
 H 0.80779 -1.09248 -1.48767
 H -0.23216 -0.35037 2.63891
 H -0.23240 -0.34999 -2.63829
13
bifur_IRC_Cartesians_MW_output/new_data/bifur_traj2_Cartesians_MW point 414
C 0.06149 0.77699 0.95561
 C 0.06239 0.77758 -0.95587
 C -0.53465 1.37140 0.00019
 C -0.07643 -0.51637 1.61675
 C -0.07622 -0.51592 -1.61628
 F 0.61155 1.55705 1.70887
 F 0.61378 1.55809 -1.71093
 H -0.90820 -1.06390 1.23911
 H -0.90802 -1.06348 -1.23813
 H 0.80662 -1.09304 1.49146
 H 0.80652 -1.09261 -1.49142
 H -0.22931 -0.34810 2.64280
 H -0.22953 -0.34771 -2.64217
13
bifur_IRC_Cartesians_MW_output/new_data/bifur_traj2_Cartesians_MW point 415
C 0.06167 0.77597 0.95911
 C 0.06255 0.77657 -0.95937
 C -0.52567 1.36668 0.00019
 C -0.07613 -0.51538 1.62148
 C -0.07591 -0.51493 -1.62101
 F 0.60559 1.55528 1.71176
 F 0.60777 1.55635 -1.71384
 H -0.90876 -1.06187 1.24623
 H -0.90857 -1.06145 -1.24526
 H 0.80537 -1.09318 1.49519
 H 0.80526 -1.09275 -1.49512
 H -0.22649 -0.34584 2.64665
 H -0.22668 -0.34546 -2.64601
13
bifur_IRC_Cartesians_MW_output/new_data/bifur_traj2_Cartesians_MW point 416
C 0.06184 0.77495 0.96257
 C 0.06271 0.77557 -0.96284
 C -0.51678 1.36201 0.00019
 C -0.07583 -0.51440 1.62616
 C -0.07561 -0.51395 -1.62568
 F 0.59970 1.55353 1.71461
 F 0.60183 1.55462 -1.71673
 H -0.90932 -1.05987 1.25328
 H -0.90912 -1.05944 -1.25231
 H 0.80412 -1.09331 1.49888
 H 0.80402 -1.09288 -1.49879
 H -0.22369 -0.34361 2.65046
 H -0.22387 -0.34322 -2.64980
13
bifur_IRC_Cartesians_MW_output/new_data/bifur_traj2_Cartesians_MW point 417
C 0.06202 0.77392 0.96609
 C 0.06287 0.77455 -0.96635
 C -0.50777 1.35727 0.00020
 C -0.07553 -0.51341 1.63091
 C -0.07530 -0.51295 -1.63043
 F 0.59372 1.55176 1.71750
 F 0.59581 1.55288 -1.71965
 H -0.90989 -1.05783 1.26042
 H -0.90968 -1.05740 -1.25947
 H 0.80286 -1.09345 1.50262
 H 0.80276 -1.09301 -1.50250
 H -0.22086 -0.34135 2.65432
 H -0.22101 -0.34096 -2.65365
13
bifur_IRC_Cartesians_MW_output/new_data/bifur_traj2_Cartesians_MW point 418
C 0.06221 0.77284 0.96977
 C 0.06304 0.77348 -0.97004
 C -0.49832 1.35230 0.00020
 C -0.07521 -0.51237 1.63589
 C -0.07498 -0.51190 -1.63540
 F 0.58745 1.54989 1.72054
 F 0.58949 1.55104 -1.72272
 H -0.91049 -1.05570 1.26792
 H -0.91026 -1.05526 -1.26697
 H 0.80153 -1.09360 1.50655
 H 0.80144 -1.09315 -1.50640
 H -0.21788 -0.33898 2.65837
 H -0.21801 -0.33859 -2.65769
13
bifur_IRC_Cartesians_MW_output/new_data/bifur_traj2_Cartesians_MW point 419
C 0.06221 0.77284 0.96977
 C 0.06304 0.77348 -0.97004
 C -0.49832 1.35230 0.00020
 C -0.07521 -0.51237 1.63589
 C -0.07498 -0.51190 -1.63540
 F 0.58745 1.54989 1.72054
 F 0.58949 1.55104 -1.72272
 H -0.91049 -1.05570 1.26792
 H -0.91026 -1.05526 -1.26697
 H 0.80153 -1.09360 1.50655
 H 0.80144 -1.09315 -1.50640
 H -0.21788 -0.33898 2.65837
 H -0.21801 -0.33859 -2.65769
13
bifur_IRC_Cartesians_MW_output/new_data/bifur_traj2_Cartesians_MW point 420
C 0.06263 0.77041 0.97806
 C 0.06343 0.77108 -0.97834
 C -0.47706 1.34111 0.00021
 C -0.07450 -0.51003 1.64710
 C -0.07426 -0.50955 -1.64659
 F 0.57334 1.54570 1.72736
 F 0.57527 1.54691 -1.72963
 H -0.91183 -1.05089 1.28478
 H -0.91157 -1.05045 -1.28386
 H 0.79855 -1.09393 1.51538
 H 0.79847 -1.09347 -1.51517
 H -0.21120 -0.33364 2.66749
 H -0.21128 -0.33325 -2.66678
13
bifur_IRC_Cartesians_MW_output/new_data/bifur_traj2_Cartesians_MW point 421
C 0.06287 0.76905 0.98268
 C 0.06364 0.76974 -0.98297
 C -0.46520 1.33487 0.00021
 C -0.07410 -0.50872 1.65335
 C -0.07385 -0.50823 -1.65283
 F 0.56547 1.54336 1.73117
 F 0.56733 1.54461 -1.73348
 H -0.91258 -1.04821 1.29419
 H -0.91230 -1.04777 -1.29328
 H 0.79688 -1.09412 1.52031
 H 0.79681 -1.09365 -1.52007
 H -0.20747 -0.33067 2.67257
 H -0.20752 -0.33027 -2.67185
13
bifur_IRC_Cartesians_MW_output/new_data/bifur_traj2_Cartesians_MW point 422
C 0.06311 0.76765 0.98746
 C 0.06386 0.76836 -0.98776
 C -0.45294 1.32842 0.00021
 C -0.07369 -0.50737 1.65982
 C -0.07344 -0.50688 -1.65929
 F 0.55734 1.54095 1.73511
 F 0.55914 1.54223 -1.73746
 H -0.91335 -1.04544 1.30391
 H -0.91306 -1.04499 -1.30302
 H 0.79516 -1.09431 1.52540
 H 0.79509 -1.09383 -1.52513
 H -0.20361 -0.32759 2.67783
 H -0.20363 -0.32719 -2.67709
13
bifur_IRC_Cartesians_MW_output/new_data/bifur_traj2_Cartesians_MW point 423
C 0.06336 0.76625 0.99223
 C 0.06408 0.76697 -0.99254
 C -0.44069 1.32198 0.00022
 C -0.07328 -0.50603 1.66627
 C -0.07302 -0.50552 -1.66573
 F 0.54922 1.53853 1.73904
 F 0.55095 1.53986 -1.74144
 H -0.91412 -1.04268 1.31363
 H -0.91381 -1.04222 -1.31274
 H 0.79345 -1.09450 1.53049
 H 0.79338 -1.09402 -1.53018
 H -0.19976 -0.32452 2.68308
 H -0.19975 -0.32411 -2.68232
13
bifur_IRC_Cartesians_MW_output/new_data/bifur_traj2_Cartesians_MW point 424
C 0.06360 0.76487 0.99692
 C 0.06430 0.76561 -0.99723
 C -0.42866 1.31565 0.00022
 C -0.07287 -0.50470 1.67261
 C -0.07261 -0.50419 -1.67206
 F 0.54123 1.53616 1.74290
 F 0.54290 1.53752 -1.74535
 H -0.91488 -1.03996 1.32317
 H -0.91456 -1.03950 -1.32230
 H 0.79176 -1.09469 1.53549
 H 0.79170 -1.09420 -1.53514
 H -0.19597 -0.32150 2.68824
 H -0.19593 -0.32109 -2.68747
13
bifur_IRC_Cartesians_MW_output/new_data/bifur_traj2_Cartesians_MW point 425
C 0.06383 0.76352 1.00153
 C 0.06451 0.76428 -1.00184
 C -0.41684 1.30943 0.00022
 C -0.07248 -0.50340 1.67884
 C -0.07221 -0.50288 -1.67828
 F 0.53339 1.53383 1.74670
 F 0.53500 1.53523 -1.74918
 H -0.91563 -1.03729 1.33254
 H -0.91529 -1.03682 -1.33168
 H 0.79010 -1.09487 1.54040
 H 0.79005 -1.09437 -1.54002
 H -0.19226 -0.31853 2.69330
 H -0.19219 -0.31812 -2.69252
13
bifur_IRC_Cartesians_MW_output/new_data/bifur_traj2_Cartesians_MW point 426
C 0.06406 0.76219 1.00608
 C 0.06472 0.76296 -1.00641
 C -0.40515 1.30328 0.00023
 C -0.07209 -0.50212 1.68500
 C -0.07181 -0.50159 -1.68443
 F 0.52564 1.53153 1.75045
 F 0.52718 1.53296 -1.75298
 H -0.91636 -1.03465 1.34181
 H -0.91601 -1.03418 -1.34097
 H 0.78846 -1.09506 1.54526
 H 0.78841 -1.09455 -1.54484
 H -0.18858 -0.31560 2.69831
 H -0.18848 -0.31519 -2.69751
13
bifur_IRC_Cartesians_MW_output/new_data/bifur_traj2_Cartesians_MW point 427
C 0.06429 0.76086 1.01061
 C 0.06493 0.76164 -1.01095
 C -0.39352 1.29717 0.00023
 C -0.07170 -0.50084 1.69113
 C -0.07141 -0.50030 -1.69056
 F 0.51792 1.52924 1.75418
 F 0.51940 1.53070 -1.75675
 H -0.91710 -1.03202 1.35103
 H -0.91672 -1.03154 -1.35020
 H 0.78683 -1.09524 1.55009
 H 0.78678 -1.09472 -1.54964
 H -0.18492 -0.31268 2.70330
 H -0.18480 -0.31227 -2.70248
13
bifur_IRC_Cartesians_MW_output/new_data/bifur_traj2_Cartesians_MW point 428
C 0.06452 0.75953 1.01513
 C 0.06514 0.76034 -1.01547
 C -0.38194 1.29107 0.00023
 C -0.07131 -0.49956 1.69724
 C -0.07102 -0.49902 -1.69665
 F 0.51024 1.52695 1.75790
 F 0.51166 1.52845 -1.76052
 H -0.91783 -1.02941 1.36022
 H -0.91744 -1.02892 -1.35940
 H 0.78521 -1.09542 1.55490
 H 0.78516 -1.09489 -1.55442
 H -0.18128 -0.30977 2.70827
 H -0.18113 -0.30936 -2.70743
13
bifur_IRC_Cartesians_MW_output/new_data/bifur_traj2_Cartesians_MW point 429
C 0.06475 0.75822 1.01961
 C 0.06535 0.75904 -1.01995
 C -0.37045 1.28503 0.00024
 C -0.07092 -0.49830 1.70329
 C -0.07063 -0.49775 -1.70270
 F 0.50261 1.52469 1.76159
 F 0.50397 1.52622 -1.76425
 H -0.91855 -1.02681 1.36933
 H -0.91815 -1.02632 -1.36853
 H 0.78359 -1.09560 1.55967
 H 0.78356 -1.09507 -1.55916
 H -0.17766 -0.30689 2.71319
 H -0.17749 -0.30647 -2.71234
13
bifur_IRC_Cartesians_MW_output/new_data/bifur_traj2_Cartesians_MW point 430
C 0.06475 0.75822 1.01961
 C 0.06535 0.75904 -1.01995
 C -0.37045 1.28503 0.00024
 C -0.07092 -0.49830 1.70329
 C -0.07063 -0.49775 -1.70270
 F 0.50261 1.52469 1.76159
 F 0.50397 1.52622 -1.76425
 H -0.91855 -1.02681 1.36933
 H -0.91815 -1.02632 -1.36853
 H 0.78359 -1.09560 1.55967
 H 0.78356 -1.09507 -1.55916
 H -0.17766 -0.30689 2.71319
 H -0.17749 -0.30647 -2.71234
13
bifur_IRC_Cartesians_MW_output/new_data/bifur_traj2_Cartesians_MW point 431
C 0.06519 0.75568 1.02824
 C 0.06575 0.75654 -1.02859
 C -0.34831 1.27338 0.00024
 C -0.07018 -0.49586 1.71496
 C -0.06987 -0.49530 -1.71435
 F 0.48793 1.52032 1.76870
 F 0.48917 1.52193 -1.77144
 H -0.91995 -1.02181 1.38689
 H -0.91951 -1.02131 -1.38611
 H 0.78049 -1.09594 1.56887
 H 0.78046 -1.09540 -1.56829
 H -0.17070 -0.30133 2.72268
 H -0.17047 -0.30091 -2.72180
13
bifur_IRC_Cartesians_MW_output/new_data/bifur_traj2_Cartesians_MW point 432
C 0.06540 0.75451 1.03224
 C 0.06593 0.75538 -1.03261
 C -0.33803 1.26797 0.00025
 C -0.06984 -0.49473 1.72038
 C -0.06952 -0.49416 -1.71976
 F 0.48110 1.51830 1.77200
 F 0.48229 1.51993 -1.77478
 H -0.92059 -1.01949 1.39505
 H -0.92015 -1.01898 -1.39428
 H 0.77905 -1.09610 1.57314
 H 0.77902 -1.09555 -1.57253
 H -0.16747 -0.29875 2.72709
 H -0.16721 -0.29833 -2.72620
13
bifur_IRC_Cartesians_MW_output/new_data/bifur_traj2_Cartesians_MW point 433
C 0.06559 0.75341 1.03600
 C 0.06611 0.75429 -1.03636
 C -0.32840 1.26291 0.00025
 C -0.06951 -0.49367 1.72546
 C -0.06919 -0.49309 -1.72483
 F 0.47471 1.51640 1.77509
 F 0.47585 1.51806 -1.77791
 H -0.92120 -1.01731 1.40269
 H -0.92074 -1.01680 -1.40193
 H 0.77770 -1.09625 1.57714
 H 0.77768 -1.09570 -1.57651
 H -0.16444 -0.29633 2.73122
 H -0.16416 -0.29591 -2.73032
13
bifur_IRC_Cartesians_MW_output/new_data/bifur_traj2_Cartesians_MW point 434
C 0.06577 0.75237 1.03954
 C 0.06627 0.75326 -1.03991
 C -0.31930 1.25812 0.00025
 C -0.06921 -0.49267 1.73025
 C -0.06888 -0.49208 -1.72962
 F 0.46868 1.51461 1.77801
 F 0.46977 1.51630 -1.78086
 H -0.92177 -1.01526 1.40990
 H -0.92130 -1.01475 -1.40915
 H 0.77642 -1.09640 1.58092
 H 0.77641 -1.09583 -1.58026
 H -0.16158 -0.29405 2.73512
 H -0.16127 -0.29362 -2.73420
13
bifur_IRC_Cartesians_MW_output/new_data/bifur_traj2_Cartesians_MW point 435
C 0.06594 0.75136 1.04297
 C 0.06643 0.75227 -1.04334
 C -0.31052 1.25350 0.00026
 C -0.06891 -0.49170 1.73488
 C -0.06858 -0.49111 -1.73424
 F 0.46285 1.51288 1.78083
 F 0.46390 1.51459 -1.78371
 H -0.92233 -1.01327 1.41687
 H -0.92184 -1.01276 -1.41612
 H 0.77519 -1.09653 1.58457
 H 0.77518 -1.09596 -1.58388
 H -0.15881 -0.29185 2.73888
 H -0.15849 -0.29142 -2.73796
13
bifur_IRC_Cartesians_MW_output/new_data/bifur_traj2_Cartesians_MW point 436
C 0.06612 0.75037 1.04637
 C 0.06659 0.75128 -1.04675
 C -0.30180 1.24891 0.00026
 C -0.06862 -0.49074 1.73948
 C -0.06829 -0.49015 -1.73883
 F 0.45707 1.51116 1.78363
 F 0.45806 1.51290 -1.78654
 H -0.92288 -1.01130 1.42378
 H -0.92238 -1.01078 -1.42305
 H 0.77396 -1.09667 1.58820
 H 0.77396 -1.09609 -1.58748
 H -0.15607 -0.28966 2.74262
 H -0.15573 -0.28923 -2.74169
13
bifur_IRC_Cartesians_MW_output/new_data/bifur_traj2_Cartesians_MW point 437
C 0.06629 0.74935 1.04982
 C 0.06675 0.75028 -1.05021
 C -0.29293 1.24425 0.00026
 C -0.06832 -0.48977 1.74416
 C -0.06798 -0.48917 -1.74350
 F 0.45118 1.50941 1.78648
 F 0.45213 1.51118 -1.78942
 H -0.92344 -1.00930 1.43082
 H -0.92293 -1.00878 -1.43009
 H 0.77272 -1.09681 1.59188
 H 0.77272 -1.09623 -1.59114
 H -0.15328 -0.28743 2.74642
 H -0.15291 -0.28700 -2.74548
13
bifur_IRC_Cartesians_MW_output/new_data/bifur_traj2_Cartesians_MW point 438
C 0.06647 0.74831 1.05338
 C 0.06691 0.74925 -1.05378
 C -0.28379 1.23944 0.00026
 C -0.06802 -0.48876 1.74897
 C -0.06767 -0.48815 -1.74831
 F 0.44512 1.50761 1.78941
 F 0.44602 1.50940 -1.79239
 H -0.92401 -1.00723 1.43807
 H -0.92349 -1.00671 -1.43735
 H 0.77144 -1.09695 1.59568
 H 0.77144 -1.09636 -1.59491
 H -0.15040 -0.28514 2.75034
 H -0.15002 -0.28470 -2.74938
13
bifur_IRC_Cartesians_MW_output/new_data/bifur_traj2_Cartesians_MW point 439
C 0.06666 0.74723 1.05706
 C 0.06708 0.74818 -1.05745
 C -0.27437 1.23448 0.00027
 C -0.06770 -0.48772 1.75394
 C -0.06735 -0.48711 -1.75327
 F 0.43887 1.50575 1.79244
 F 0.43972 1.50758 -1.79545
 H -0.92461 -1.00510 1.44554
 H -0.92407 -1.00458 -1.44483
 H 0.77012 -1.09710 1.59959
 H 0.77012 -1.09650 -1.59880
 H -0.14744 -0.28277 2.75438
 H -0.14703 -0.28234 -2.75341
13
bifur_IRC_Cartesians_MW_output/new_data/bifur_traj2_Cartesians_MW point 440
C 0.06685 0.74613 1.06079
 C 0.06725 0.74710 -1.06119
 C -0.26478 1.22944 0.00027
 C -0.06738 -0.48667 1.75899
 C -0.06703 -0.48605 -1.75831
 F 0.43251 1.50386 1.79551
 F 0.43331 1.50572 -1.79856
 H -0.92521 -1.00294 1.45314
 H -0.92466 -1.00241 -1.45244
 H 0.76877 -1.09725 1.60357
 H 0.76878 -1.09665 -1.60275
 H -0.14443 -0.28037 2.75849
 H -0.14399 -0.27993 -2.75750
13
bifur_IRC_Cartesians_MW_output/new_data/bifur_traj2_Cartesians_MW point 441
C 0.06685 0.74613 1.06079
 C 0.06725 0.74710 -1.06119
 C -0.26478 1.22944 0.00027
 C -0.06738 -0.48667 1.75899
 C -0.06703 -0.48605 -1.75831
 F 0.43251 1.50386 1.79551
 F 0.43331 1.50572 -1.79856
 H -0.92521 -1.00294 1.45314
 H -0.92466 -1.00241 -1.45244
 H 0.76877 -1.09725 1.60357
 H 0.76878 -1.09665 -1.60275
 H -0.14443 -0.28037 2.75849
 H -0.14399 -0.27993 -2.75750
13
bifur_IRC_Cartesians_MW_output/new_data/bifur_traj2_Cartesians_MW point 442
C 0.06723 0.74396 1.06821
 C 0.06760 0.74495 -1.06862
 C -0.24575 1.21943 0.00028
 C -0.06674 -0.48457 1.76902
 C -0.06638 -0.48394 -1.76833
 F 0.41988 1.50011 1.80163
 F 0.42059 1.50202 -1.80474
 H -0.92641 -0.99864 1.46823
 H -0.92583 -0.99810 -1.46756
 H 0.76610 -1.09754 1.61148
 H 0.76612 -1.09693 -1.61060
 H -0.13844 -0.27559 2.76665
 H -0.13796 -0.27515 -2.76564
13
bifur_IRC_Cartesians_MW_output/new_data/bifur_traj2_Cartesians_MW point 443
C 0.06742 0.74289 1.07183
 C 0.06777 0.74390 -1.07225
 C -0.23645 1.21454 0.00028
 C -0.06643 -0.48355 1.77392
 C -0.06606 -0.48291 -1.77322
 F 0.41371 1.49828 1.80461
 F 0.41437 1.50022 -1.80776
 H -0.92700 -0.99654 1.47561
 H -0.92641 -0.99599 -1.47494
 H 0.76480 -1.09769 1.61534
 H 0.76482 -1.09707 -1.61444
 H -0.13552 -0.27326 2.77063
 H -0.13501 -0.27281 -2.76961
13
bifur_IRC_Cartesians_MW_output/new_data/bifur_traj2_Cartesians_MW point 444
C 0.06760 0.74184 1.07541
 C 0.06793 0.74287 -1.07583
 C -0.22727 1.20971 0.00028
 C -0.06612 -0.48254 1.77876
 C -0.06575 -0.48190 -1.77805
 F 0.40762 1.49647 1.80756
 F 0.40823 1.49844 -1.81074
 H -0.92758 -0.99447 1.48289
 H -0.92697 -0.99392 -1.48223
 H 0.76351 -1.09783 1.61916
 H 0.76354 -1.09721 -1.61823
 H -0.13263 -0.27095 2.77457
 H -0.13211 -0.27051 -2.77353
13
bifur_IRC_Cartesians_MW_output/new_data/bifur_traj2_Cartesians_MW point 445
C 0.06778 0.74080 1.07896
 C 0.06810 0.74184 -1.07939
 C -0.21816 1.20491 0.00028
 C -0.06582 -0.48154 1.78357
 C -0.06544 -0.48089 -1.78285
 F 0.40158 1.49467 1.81048
 F 0.40213 1.49667 -1.81370
 H -0.92815 -0.99241 1.49012
 H -0.92754 -0.99185 -1.48947
 H 0.76223 -1.09797 1.62294
 H 0.76226 -1.09734 -1.62199
 H -0.12976 -0.26866 2.77848
 H -0.12922 -0.26822 -2.77743
13
bifur_IRC_Cartesians_MW_output/new_data/bifur_traj2_Cartesians_MW point 446
C 0.06796 0.73976 1.08253
 C 0.06826 0.74080 -1.08296
 C -0.20902 1.20011 0.00029
 C -0.06551 -0.48053 1.78838
 C -0.06513 -0.47988 -1.78766
 F 0.39551 1.49287 1.81342
 F 0.39602 1.49489 -1.81667
 H -0.92873 -0.99034 1.49737
 H -0.92810 -0.98979 -1.49673
 H 0.76095 -1.09812 1.62674
 H 0.76098 -1.09748 -1.62576
 H -0.12689 -0.26637 2.78240
 H -0.12632 -0.26592 -2.78134
13
bifur_IRC_Cartesians_MW_output/new_data/bifur_traj2_Cartesians_MW point 447
C 0.06814 0.73870 1.08613
 C 0.06843 0.73976 -1.08657
 C -0.19976 1.19524 0.00029
 C -0.06520 -0.47951 1.79326
 C -0.06481 -0.47885 -1.79253
 F 0.38937 1.49104 1.81639
 F 0.38983 1.49310 -1.81968
 H -0.92931 -0.98825 1.50471
 H -0.92867 -0.98769 -1.50408
 H 0.75965 -1.09826 1.63059
 H 0.75969 -1.09762 -1.62958
 H -0.12398 -0.26405 2.78636
 H -0.12338 -0.26360 -2.78529
13
bifur_IRC_Cartesians_MW_output/new_data/bifur_traj2_Cartesians_MW point 448
C 0.06833 0.73761 1.08982
 C 0.06860 0.73869 -1.09027
 C -0.19029 1.19026 0.00029
 C -0.06488 -0.47847 1.79825
 C -0.06449 -0.47780 -1.79751
 F 0.38309 1.48918 1.81943
 F 0.38350 1.49126 -1.82275
 H -0.92991 -0.98611 1.51222
 H -0.92925 -0.98555 -1.51160
 H 0.75832 -1.09841 1.63452
 H 0.75837 -1.09776 -1.63348
 H -0.12100 -0.26167 2.79042
 H -0.12038 -0.26122 -2.78934
13
bifur_IRC_Cartesians_MW_output/new_data/bifur_traj2_Cartesians_MW point 449
C 0.06853 0.73650 1.09361
 C 0.06877 0.73759 -1.09406
 C -0.18058 1.18515 0.00030
 C -0.06456 -0.47740 1.80337
 C -0.06416 -0.47673 -1.80262
 F 0.37665 1.48726 1.82255
 F 0.37701 1.48937 -1.82591
 H -0.93052 -0.98392 1.51992
 H -0.92985 -0.98335 -1.51931
 H 0.75696 -1.09856 1.63855
 H 0.75701 -1.09791 -1.63749
 H -0.11794 -0.25923 2.79459
 H -0.11731 -0.25878 -2.79349
13
bifur_IRC_Cartesians_MW_output/new_data/bifur_traj2_Cartesians_MW point 450
C 0.06872 0.73538 1.09745
 C 0.06895 0.73648 -1.09790
 C -0.17073 1.17996 0.00030
 C -0.06423 -0.47632 1.80857
 C -0.06382 -0.47564 -1.80781
 F 0.37011 1.48532 1.82571
 F 0.37041 1.48746 -1.82911
 H -0.93114 -0.98169 1.52774
 H -0.93046 -0.98112 -1.52714
 H 0.75558 -1.09871 1.64265
 H 0.75563 -1.09805 -1.64156
 H -0.11484 -0.25676 2.79881
 H -0.11418 -0.25631 -2.79770
13
bifur_IRC_Cartesians_MW_output/new_data/bifur_traj2_Cartesians_MW point 451
C 0.06892 0.73426 1.10126
 C 0.06913 0.73537 -1.10172
 C -0.16095 1.17482 0.00030
 C -0.06390 -0.47524 1.81372
 C -0.06349 -0.47456 -1.81296
 F 0.36362 1.48339 1.82885
 F 0.36388 1.48556 -1.83228
 H -0.93176 -0.97948 1.53549
 H -0.93106 -0.97891 -1.53490
 H 0.75421 -1.09887 1.64671
 H 0.75426 -1.09820 -1.64559
 H -0.11177 -0.25431 2.80300
 H -0.11108 -0.25385 -2.80188
13
bifur_IRC_Cartesians_MW_output/new_data/bifur_traj2_Cartesians_MW point 452
C 0.06892 0.73426 1.10126
 C 0.06913 0.73537 -1.10172
 C -0.16095 1.17482 0.00030
 C -0.06390 -0.47524 1.81372
 C -0.06349 -0.47456 -1.81296
 F 0.36362 1.48339 1.82885
 F 0.36388 1.48556 -1.83228
 H -0.93176 -0.97948 1.53549
 H -0.93106 -0.97891 -1.53490
 H 0.75421 -1.09887 1.64671
 H 0.75426 -1.09820 -1.64559
 H -0.11177 -0.25431 2.80300
 H -0.11108 -0.25385 -2.80188
13
bifur_IRC_Cartesians_MW_output/new_data/bifur_traj2_Cartesians_MW point 453
C 0.06929 0.73209 1.10866
 C 0.06947 0.73323 -1.10913
 C -0.14196 1.16483 0.00031
 C -0.06326 -0.47315 1.82373
 C -0.06284 -0.47245 -1.82295
 F 0.35102 1.47965 1.83495
 F 0.35118 1.48188 -1.83845
 H -0.93296 -0.97519 1.55055
 H -0.93224 -0.97461 -1.54999
 H 0.75155 -1.09916 1.65460
 H 0.75161 -1.09848 -1.65343
 H -0.10580 -0.24954 2.81114
 H -0.10507 -0.24908 -2.81000
13
bifur_IRC_Cartesians_MW_output/new_data/bifur_traj2_Cartesians_MW point 454
C 0.06948 0.73099 1.11239
 C 0.06964 0.73215 -1.11286
 C -0.13239 1.15980 0.00031
 C -0.06294 -0.47210 1.82877
 C -0.06251 -0.47139 -1.82799
 F 0.34468 1.47776 1.83802
 F 0.34478 1.48002 -1.84156
 H -0.93356 -0.97303 1.55814
 H -0.93282 -0.97244 -1.55758
 H 0.75020 -1.09931 1.65857
 H 0.75027 -1.09863 -1.65737
 H -0.10279 -0.24714 2.81524
 H -0.10203 -0.24668 -2.81408
13
bifur_IRC_Cartesians_MW_output/new_data/bifur_traj2_Cartesians_MW point 455
C 0.06968 0.72985 1.11628
 C 0.06982 0.73102 -1.11676
 C -0.12242 1.15455 0.00031
 C -0.06261 -0.47100 1.83403
 C -0.06217 -0.47029 -1.83323
 F 0.33806 1.47580 1.84122
 F 0.33811 1.47809 -1.84479
 H -0.93419 -0.97078 1.56605
 H -0.93344 -0.97019 -1.56550
 H 0.74880 -1.09947 1.66272
 H 0.74888 -1.09878 -1.66149
 H -0.09965 -0.24464 2.81952
 H -0.09887 -0.24417 -2.81835
13
bifur_IRC_Cartesians_MW_output/new_data/bifur_traj2_Cartesians_MW point 456
C 0.06989 0.72864 1.12042
 C 0.07001 0.72982 -1.12091
 C -0.11179 1.14896 0.00032
 C -0.06225 -0.46983 1.83963
 C -0.06181 -0.46911 -1.83883
 F 0.33100 1.47370 1.84464
 F 0.33100 1.47602 -1.84825
 H -0.93486 -0.96838 1.57448
 H -0.93410 -0.96778 -1.57395
 H 0.74731 -1.09963 1.66714
 H 0.74739 -1.09893 -1.66587
 H -0.09630 -0.24197 2.82408
 H -0.09550 -0.24150 -2.82289
13
bifur_IRC_Cartesians_MW_output/new_data/bifur_traj2_Cartesians_MW point 457
C 0.07012 0.72732 1.12490
 C 0.07022 0.72852 -1.12539
 C -0.10030 1.14292 0.00032
 C -0.06187 -0.46857 1.84569
 C -0.06142 -0.46784 -1.84488
 F 0.32339 1.47144 1.84832
 F 0.32332 1.47379 -1.85198
 H -0.93558 -0.96578 1.58359
 H -0.93480 -0.96518 -1.58307
 H 0.74570 -1.09981 1.67191
 H 0.74578 -1.09911 -1.67061
 H -0.09269 -0.23909 2.82900
 H -0.09186 -0.23862 -2.82780
13
bifur_IRC_Cartesians_MW_output/new_data/bifur_traj2_Cartesians_MW point 458
C 0.07037 0.72591 1.12972
 C 0.07044 0.72712 -1.13022
 C -0.08792 1.13640 0.00032
 C -0.06145 -0.46720 1.85221
 C -0.06100 -0.46647 -1.85139
 F 0.31517 1.46900 1.85230
 F 0.31504 1.47139 -1.85600
 H -0.93636 -0.96299 1.59341
 H -0.93557 -0.96238 -1.59291
 H 0.74396 -1.10001 1.67705
 H 0.74405 -1.09929 -1.67572
 H -0.08880 -0.23598 2.83431
 H -0.08794 -0.23551 -2.83309
13
bifur_IRC_Cartesians_MW_output/new_data/bifur_traj2_Cartesians_MW point 459
C 0.07063 0.72440 1.13485
 C 0.07068 0.72564 -1.13535
 C -0.07478 1.12949 0.00033
 C -0.06101 -0.46576 1.85914
 C -0.06055 -0.46502 -1.85831
 F 0.30645 1.46641 1.85652
 F 0.30625 1.46884 -1.86027
 H -0.93719 -0.96002 1.60383
 H -0.93638 -0.95940 -1.60334
 H 0.74212 -1.10021 1.68251
 H 0.74221 -1.09949 -1.68114
 H -0.08466 -0.23268 2.83994
 H -0.08377 -0.23221 -2.83871
13
bifur_IRC_Cartesians_MW_output/new_data/bifur_traj2_Cartesians_MW point 460
C 0.07090 0.72285 1.14014
 C 0.07093 0.72410 -1.14066
 C -0.06118 1.12234 0.00033
 C -0.06056 -0.46426 1.86630
 C -0.06009 -0.46351 -1.86546
 F 0.29743 1.46373 1.86088
 F 0.29716 1.46620 -1.86468
 H -0.93805 -0.95695 1.61461
 H -0.93722 -0.95633 -1.61414
 H 0.74022 -1.10042 1.68816
 H 0.74031 -1.09969 -1.68675
 H -0.08039 -0.22927 2.84577
 H -0.07946 -0.22879 -2.84452
13
bifur_IRC_Cartesians_MW_output/new_data/bifur_traj2_Cartesians_MW point 461
C 0.07117 0.72128 1.14549
 C 0.07117 0.72256 -1.14601
 C -0.04747 1.11512 0.00034
 C -0.06010 -0.46275 1.87354
 C -0.05962 -0.46199 -1.87268
 F 0.28833 1.46102 1.86529
 F 0.28799 1.46354 -1.86913
 H -0.93891 -0.95385 1.62549
 H -0.93806 -0.95322 -1.62503
 H 0.73829 -1.10064 1.69386
 H 0.73839 -1.09990 -1.69241
 H -0.07607 -0.22583 2.85165
 H -0.07512 -0.22535 -2.85038
13
bifur_IRC_Cartesians_MW_output/new_data/bifur_traj2_Cartesians_MW point 462
C 0.07144 0.71973 1.15079
 C 0.07142 0.72102 -1.15132
 C -0.03387 1.10797 0.00034
 C -0.05964 -0.46126 1.88070
 C -0.05916 -0.46049 -1.87984
 F 0.27931 1.45834 1.86965
 F 0.27890 1.46090 -1.87355
 H -0.93977 -0.95078 1.63628
 H -0.93890 -0.95015 -1.63583
 H 0.73638 -1.10085 1.69951
 H 0.73649 -1.10010 -1.69802
 H -0.07180 -0.22241 2.85748
 H -0.07081 -0.22193 -2.85619
13
bifur_IRC_Cartesians_MW_output/new_data/bifur_traj2_Cartesians_MW point 463
C 0.07144 0.71973 1.15079
 C 0.07142 0.72102 -1.15132
 C -0.03387 1.10797 0.00034
 C -0.05964 -0.46126 1.88070
 C -0.05916 -0.46049 -1.87984
 F 0.27931 1.45834 1.86965
 F 0.27890 1.46090 -1.87355
 H -0.93977 -0.95078 1.63628
 H -0.93890 -0.95015 -1.63583
 H 0.73638 -1.10085 1.69951
 H 0.73649 -1.10010 -1.69802
 H -0.07180 -0.22241 2.85748
 H -0.07081 -0.22193 -2.85619
13
bifur_IRC_Cartesians_MW_output/new_data/bifur_traj2_Cartesians_MW point 464
C 0.07196 0.71672 1.16104
 C 0.07189 0.71805 -1.16159
 C -0.00756 1.09413 0.00035
 C -0.05876 -0.45836 1.89457
 C -0.05826 -0.45758 -1.89368
 F 0.26186 1.45316 1.87810
 F 0.26130 1.45579 -1.88209
 H -0.94143 -0.94483 1.65714
 H -0.94052 -0.94419 -1.65672
 H 0.73269 -1.10126 1.71044
 H 0.73281 -1.10049 -1.70887
 H -0.06352 -0.21581 2.86876
 H -0.06247 -0.21532 -2.86743
13
bifur_IRC_Cartesians_MW_output/new_data/bifur_traj2_Cartesians_MW point 465
C 0.07222 0.71528 1.16595
 C 0.07212 0.71662 -1.16650
 C 0.00504 1.08750 0.00035
 C -0.05834 -0.45697 1.90121
 C -0.05783 -0.45618 -1.90031
 F 0.25350 1.45068 1.88214
 F 0.25288 1.45335 -1.88619
 H -0.94222 -0.94199 1.66713
 H -0.94130 -0.94134 -1.66673
 H 0.73093 -1.10146 1.71567
 H 0.73105 -1.10068 -1.71407
 H -0.05956 -0.21265 2.87416
 H -0.05847 -0.21216 -2.87282
13
bifur_IRC_Cartesians_MW_output/new_data/bifur_traj2_Cartesians_MW point 466
C 0.07246 0.71388 1.17072
 C 0.07234 0.71524 -1.17128
 C 0.01727 1.08107 0.00036
 C -0.05793 -0.45563 1.90766
 C -0.05742 -0.45483 -1.90675
 F 0.24538 1.44826 1.88607
 F 0.24469 1.45097 -1.89016
 H -0.94299 -0.93922 1.67684
 H -0.94205 -0.93857 -1.67645
 H 0.72921 -1.10165 1.72075
 H 0.72934 -1.10086 -1.71912
 H -0.05571 -0.20958 2.87940
 H -0.05460 -0.20909 -2.87805
13
bifur_IRC_Cartesians_MW_output/new_data/bifur_traj2_Cartesians_MW point 467
C 0.07270 0.71251 1.17537
 C 0.07255 0.71389 -1.17594
 C 0.02920 1.07479 0.00036
 C -0.05753 -0.45431 1.91395
 C -0.05701 -0.45351 -1.91303
 F 0.23747 1.44591 1.88990
 F 0.23672 1.44866 -1.89403
 H -0.94375 -0.93653 1.68630
 H -0.94279 -0.93587 -1.68592
 H 0.72754 -1.10183 1.72571
 H 0.72767 -1.10104 -1.72404
 H -0.05196 -0.20658 2.88452
 H -0.05082 -0.20609 -2.88315
13
bifur_IRC_Cartesians_MW_output/new_data/bifur_traj2_Cartesians_MW point 468
C 0.07293 0.71118 1.17993
 C 0.07277 0.71257 -1.18050
 C 0.04089 1.06864 0.00036
 C -0.05714 -0.45303 1.92011
 C -0.05661 -0.45221 -1.91918
 F 0.22971 1.44361 1.89365
 F 0.22890 1.44639 -1.89783
 H -0.94448 -0.93389 1.69557
 H -0.94351 -0.93323 -1.69520
 H 0.72590 -1.10202 1.73057
 H 0.72604 -1.10122 -1.72886
 H -0.04828 -0.20365 2.88953
 H -0.04711 -0.20315 -2.88814
13
bifur_IRC_Cartesians_MW_output/new_data/bifur_traj2_Cartesians_MW point 469
C 0.07316 0.70987 1.18439
 C 0.07297 0.71128 -1.18496
 C 0.05233 1.06262 0.00037
 C -0.05675 -0.45177 1.92614
 C -0.05622 -0.45095 -1.92521
 F 0.22212 1.44135 1.89733
 F 0.22125 1.44417 -1.90154
 H -0.94520 -0.93130 1.70464
 H -0.94422 -0.93064 -1.70429
 H 0.72429 -1.10220 1.73532
 H 0.72444 -1.10139 -1.73358
 H -0.04468 -0.20078 2.89443
 H -0.04348 -0.20028 -2.89303
13
bifur_IRC_Cartesians_MW_output/new_data/bifur_traj2_Cartesians_MW point 470
C 0.07337 0.70860 1.18869
 C 0.07317 0.71003 -1.18928
 C 0.06338 1.05681 0.00037
 C -0.05638 -0.45055 1.93196
 C -0.05584 -0.44972 -1.93102
 F 0.21479 1.43918 1.90088
 F 0.21386 1.44203 -1.90513
 H -0.94590 -0.92881 1.71341
 H -0.94490 -0.92814 -1.71306
 H 0.72274 -1.10237 1.73991
 H 0.72289 -1.10155 -1.73814
 H -0.04121 -0.19800 2.89917
 H -0.03998 -0.19751 -2.89775
13
bifur_IRC_Cartesians_MW_output/new_data/bifur_traj2_Cartesians_MW point 471
C 0.07358 0.70742 1.19275
 C 0.07336 0.70886 -1.19333
 C 0.07378 1.05134 0.00037
 C -0.05603 -0.44941 1.93744
 C -0.05549 -0.44857 -1.93649
 F 0.20789 1.43713 1.90421
 F 0.20691 1.44001 -1.90851
 H -0.94656 -0.92646 1.72165
 H -0.94554 -0.92578 -1.72132
 H 0.72129 -1.10253 1.74423
 H 0.72144 -1.10171 -1.74243
 H -0.03794 -0.19540 2.90363
 H -0.03669 -0.19489 -2.90220
13
bifur_IRC_Cartesians_MW_output/new_data/bifur_traj2_Cartesians_MW point 472
C 0.07377 0.70631 1.19650
 C 0.07353 0.70777 -1.19709
 C 0.08340 1.04628 0.00038
 C -0.05571 -0.44835 1.94251
 C -0.05516 -0.44751 -1.94156
 F 0.20151 1.43523 1.90730
 F 0.20047 1.43814 -1.91163
 H -0.94716 -0.92429 1.72928
 H -0.94613 -0.92361 -1.72896
 H 0.71994 -1.10268 1.74823
 H 0.72009 -1.10185 -1.74640
 H -0.03491 -0.19298 2.90775
 H -0.03364 -0.19248 -2.90631
13
bifur_IRC_Cartesians_MW_output/new_data/bifur_traj2_Cartesians_MW point 473
C 0.07395 0.70529 1.20000
 C 0.07369 0.70676 -1.20059
 C 0.09238 1.04156 0.00038
 C -0.05541 -0.44736 1.94725
 C -0.05486 -0.44651 -1.94628
 F 0.19555 1.43346 1.91019
 F 0.19447 1.43640 -1.91455
 H -0.94773 -0.92226 1.73641
 H -0.94669 -0.92157 -1.73609
 H 0.71868 -1.10282 1.75196
 H 0.71884 -1.10199 -1.75011
 H -0.03209 -0.19073 2.91160
 H -0.03079 -0.19022 -2.91015
13
bifur_IRC_Cartesians_MW_output/new_data/bifur_traj2_Cartesians_MW point 474
C 0.07395 0.70529 1.20000
 C 0.07369 0.70676 -1.20059
 C 0.09238 1.04156 0.00038
 C -0.05541 -0.44736 1.94725
 C -0.05486 -0.44651 -1.94628
 F 0.19555 1.43346 1.91019
 F 0.19447 1.43640 -1.91455
 H -0.94773 -0.92226 1.73641
 H -0.94669 -0.92157 -1.73610
 H 0.71868 -1.10282 1.75196
 H 0.71884 -1.10199 -1.75011
 H -0.03209 -0.19072 2.91160
 H -0.03079 -0.19022 -2.91015
13
bifur_IRC_Cartesians_MW_output/new_data/bifur_traj2_Cartesians_MW point 475
C 0.07429 0.70334 1.20663
 C 0.07400 0.70484 -1.20724
 C 0.10941 1.03260 0.00038
 C -0.05484 -0.44549 1.95622
 C -0.05428 -0.44463 -1.95524
 F 0.18425 1.43010 1.91565
 F 0.18308 1.43309 -1.92008
 H -0.94880 -0.91841 1.74991
 H -0.94773 -0.91772 -1.74961
 H 0.71629 -1.10309 1.75903
 H 0.71646 -1.10224 -1.75713
 H -0.02673 -0.18645 2.91890
 H -0.02539 -0.18595 -2.91742
13
bifur_IRC_Cartesians_MW_output/new_data/bifur_traj2_Cartesians_MW point 476
C 0.07446 0.70238 1.20991
 C 0.07415 0.70388 -1.21052
 C 0.11783 1.02817 0.00039
 C -0.05456 -0.44456 1.96066
 C -0.05399 -0.44370 -1.95967
 F 0.17867 1.42844 1.91835
 F 0.17745 1.43146 -1.92281
 H -0.94933 -0.91651 1.75659
 H -0.94825 -0.91581 -1.75630
 H 0.71511 -1.10322 1.76253
 H 0.71528 -1.10237 -1.76060
 H -0.02408 -0.18434 2.92251
 H -0.02273 -0.18383 -2.92102
13
bifur_IRC_Cartesians_MW_output/new_data/bifur_traj2_Cartesians_MW point 477
C 0.07462 0.70142 1.21319
 C 0.07430 0.70293 -1.21381
 C 0.12624 1.02375 0.00039
 C -0.05428 -0.44363 1.96509
 C -0.05370 -0.44277 -1.96410
 F 0.17309 1.42679 1.92106
 F 0.17183 1.42983 -1.92554
 H -0.94986 -0.91461 1.76326
 H -0.94877 -0.91391 -1.76298
 H 0.71393 -1.10335 1.76602
 H 0.71410 -1.10249 -1.76408
 H -0.02144 -0.18223 2.92612
 H -0.02006 -0.18172 -2.92462
13
bifur_IRC_Cartesians_MW_output/new_data/bifur_traj2_Cartesians_MW point 478
C 0.07479 0.70047 1.21641
 C 0.07445 0.70200 -1.21703
 C 0.13449 1.01941 0.00039
 C -0.05400 -0.44273 1.96944
 C -0.05342 -0.44185 -1.96844
 F 0.16761 1.42516 1.92370
 F 0.16631 1.42823 -1.92822
 H -0.95038 -0.91275 1.76980
 H -0.94928 -0.91204 -1.76953
 H 0.71277 -1.10348 1.76945
 H 0.71295 -1.10262 -1.76748
 H -0.01884 -0.18016 2.92965
 H -0.01745 -0.17965 -2.92814
13
bifur_IRC_Cartesians_MW_output/new_data/bifur_traj2_Cartesians_MW point 479
C 0.07494 0.69958 1.21946
 C 0.07459 0.70112 -1.22008
 C 0.14231 1.01529 0.00039
 C -0.05374 -0.44187 1.97356
 C -0.05316 -0.44099 -1.97256
 F 0.16243 1.42362 1.92621
 F 0.16108 1.42671 -1.93076
 H -0.95088 -0.91098 1.77600
 H -0.94976 -0.91027 -1.77574
 H 0.71167 -1.10360 1.77270
 H 0.71186 -1.10273 -1.77070
 H -0.01638 -0.17820 2.93300
 H -0.01497 -0.17768 -2.93149
13
bifur_IRC_Cartesians_MW_output/new_data/bifur_traj2_Cartesians_MW point 480
C 0.07508 0.69877 1.22222
 C 0.07472 0.70032 -1.22285
 C 0.14941 1.01156 0.00040
 C -0.05350 -0.44108 1.97731
 C -0.05291 -0.44020 -1.97630
 F 0.15771 1.42222 1.92850
 F 0.15633 1.42533 -1.93307
 H -0.95132 -0.90937 1.78164
 H -0.95020 -0.90867 -1.78138
 H 0.71068 -1.10371 1.77565
 H 0.71086 -1.10284 -1.77364
 H -0.01415 -0.17641 2.93605
 H -0.01272 -0.17590 -2.93452
13
bifur_IRC_Cartesians_MW_output/new_data/bifur_traj2_Cartesians_MW point 481
C 0.07521 0.69805 1.22466
 C 0.07483 0.69961 -1.22530
 C 0.15567 1.00826 0.00040
 C -0.05329 -0.44040 1.98061
 C -0.05270 -0.43951 -1.97959
 F 0.15356 1.42098 1.93051
 F 0.15214 1.42411 -1.93510
 H -0.95172 -0.90796 1.78660
 H -0.95059 -0.90725 -1.78636
 H 0.70980 -1.10381 1.77825
 H 0.70999 -1.10293 -1.77622
 H -0.01218 -0.17484 2.93873
 H -0.01073 -0.17433 -2.93720
13
bifur_IRC_Cartesians_MW_output/new_data/bifur_traj2_Cartesians_MW point 482
C 0.07532 0.69743 1.22679
 C 0.07493 0.69899 -1.22743
 C 0.16113 1.00539 0.00040
 C -0.05311 -0.43979 1.98349
 C -0.05251 -0.43890 -1.98247
 F 0.14994 1.41991 1.93226
 F 0.14849 1.42305 -1.93688
 H -0.95206 -0.90673 1.79093
 H -0.95092 -0.90601 -1.79069
 H 0.70903 -1.10389 1.78052
 H 0.70922 -1.10302 -1.77847
 H -0.01046 -0.17347 2.94107
 H -0.00900 -0.17295 -2.93953
13
bifur_IRC_Cartesians_MW_output/new_data/bifur_traj2_Cartesians_MW point 483
C 0.07541 0.69688 1.22867
 C 0.07502 0.69845 -1.22931
 C 0.16595 1.00286 0.00040
 C -0.05294 -0.43927 1.98602
 C -0.05235 -0.43837 -1.98500
 F 0.14675 1.41896 1.93380
 F 0.14527 1.42212 -1.93844
 H -0.95237 -0.90564 1.79475
 H -0.95122 -0.90492 -1.79451
 H 0.70836 -1.10397 1.78252
 H 0.70855 -1.10309 -1.78046
 H -0.00895 -0.17226 2.94314
 H -0.00748 -0.17175 -2.94159
13
bifur_IRC_Cartesians_MW_output/new_data/bifur_traj2_Cartesians_MW point 484
C 0.07550 0.69638 1.23034
 C 0.07510 0.69796 -1.23098
 C 0.17023 1.00060 0.00040
 C -0.05280 -0.43879 1.98828
 C -0.05220 -0.43790 -1.98726
 F 0.14390 1.41811 1.93518
 F 0.14241 1.42129 -1.93983
 H -0.95264 -0.90467 1.79815
 H -0.95149 -0.90395 -1.79792
 H 0.70776 -1.10404 1.78430
 H 0.70795 -1.10315 -1.78223
 H -0.00760 -0.17119 2.94498
 H -0.00612 -0.17067 -2.94342
13
bifur_IRC_Cartesians_MW_output/new_data/bifur_traj2_Cartesians_MW point 485
C 0.07550 0.69638 1.23034
 C 0.07510 0.69796 -1.23098
 C 0.17023 1.00060 0.00040
 C -0.05280 -0.43879 1.98828
 C -0.05220 -0.43790 -1.98726
 F 0.14390 1.41811 1.93518
 F 0.14241 1.42129 -1.93983
 H -0.95264 -0.90467 1.79815
 H -0.95149 -0.90395 -1.79792
 H 0.70776 -1.10404 1.78430
 H 0.70795 -1.10315 -1.78223
 H -0.00760 -0.17119 2.94498
 H -0.00612 -0.17067 -2.94342
13
bifur_IRC_Cartesians_MW_output/new_data/bifur_traj2_Cartesians_MW point 486
C 0.07564 0.69557 1.23311
 C 0.07523 0.69716 -1.23375
 C 0.17733 0.99687 0.00040
 C -0.05256 -0.43801 1.99202
 C -0.05196 -0.43711 -1.99099
 F 0.13919 1.41671 1.93746
 F 0.13766 1.41991 -1.94214
 H -0.95308 -0.90307 1.80378
 H -0.95192 -0.90235 -1.80356
 H 0.70676 -1.10415 1.78725
 H 0.70696 -1.10326 -1.78515
 H -0.00537 -0.16941 2.94802
 H -0.00387 -0.16889 -2.94645
13
bifur_IRC_Cartesians_MW_output/new_data/bifur_traj2_Cartesians_MW point 487
C 0.07569 0.69526 1.23419
 C 0.07528 0.69685 -1.23483
 C 0.18011 0.99541 0.00041
 C -0.05247 -0.43771 1.99349
 C -0.05187 -0.43680 -1.99245
 F 0.13735 1.41617 1.93835
 F 0.13580 1.41937 -1.94304
 H -0.95326 -0.90244 1.80598
 H -0.95209 -0.90172 -1.80576
 H 0.70637 -1.10419 1.78840
 H 0.70657 -1.10330 -1.78630
 H -0.00449 -0.16871 2.94921
 H -0.00299 -0.16819 -2.94764
13
bifur_IRC_Cartesians_MW_output/new_data/bifur_traj2_Cartesians_MW point 488
C 0.07574 0.69498 1.23514
 C 0.07532 0.69657 -1.23579
 C 0.18255 0.99412 0.00041
 C -0.05239 -0.43744 1.99478
 C -0.05178 -0.43653 -1.99374
 F 0.13573 1.41569 1.93914
 F 0.13417 1.41890 -1.94383
 H -0.95341 -0.90189 1.80792
 H -0.95224 -0.90117 -1.80770
 H 0.70603 -1.10423 1.78942
 H 0.70623 -1.10334 -1.78731
 H -0.00373 -0.16809 2.95026
 H -0.00221 -0.16757 -2.94869
13
bifur_IRC_Cartesians_MW_output/new_data/bifur_traj2_Cartesians_MW point 489
C 0.07579 0.69471 1.23605
 C 0.07536 0.69631 -1.23670
 C 0.18489 0.99289 0.00041
 C -0.05231 -0.43718 1.99601
 C -0.05170 -0.43627 -1.99497
 F 0.13418 1.41522 1.93989
 F 0.13260 1.41844 -1.94459
 H -0.95356 -0.90136 1.80978
 H -0.95239 -0.90064 -1.80956
 H 0.70570 -1.10426 1.79039
 H 0.70590 -1.10337 -1.78827
 H -0.00299 -0.16751 2.95126
 H -0.00147 -0.16699 -2.94968
13
bifur_IRC_Cartesians_MW_output/new_data/bifur_traj2_Cartesians_MW point 490
C 0.07584 0.69443 1.23699
 C 0.07541 0.69604 -1.23764
 C 0.18730 0.99162 0.00041
 C -0.05223 -0.43691 1.99728
 C -0.05162 -0.43601 -1.99624
 F 0.13257 1.41475 1.94066
 F 0.13099 1.41797 -1.94538
 H -0.95371 -0.90081 1.81169
 H -0.95254 -0.90009 -1.81148
 H 0.70536 -1.10430 1.79139
 H 0.70556 -1.10341 -1.78927
 H -0.00223 -0.16690 2.95229
 H -0.00071 -0.16638 -2.95072
13
bifur_IRC_Cartesians_MW_output/new_data/bifur_traj2_Cartesians_MW point 491
C 0.07589 0.69413 1.23801
 C 0.07545 0.69574 -1.23866
 C 0.18991 0.99025 0.00041
 C -0.05214 -0.43663 1.99866
 C -0.05153 -0.43572 -1.99761
 F 0.13084 1.41423 1.94150
 F 0.12925 1.41747 -1.94622
 H -0.95388 -0.90023 1.81376
 H -0.95270 -0.89950 -1.81355
 H 0.70500 -1.10434 1.79248
 H 0.70520 -1.10345 -1.79034
 H -0.00141 -0.16625 2.95341
 H 0.00012 -0.16573 -2.95183
13
bifur_IRC_Cartesians_MW_output/new_data/bifur_traj2_Cartesians_MW point 492
C 0.07595 0.69381 1.23912
 C 0.07550 0.69542 -1.23977
 C 0.19276 0.98875 0.00041
 C -0.05205 -0.43631 2.00016
 C -0.05144 -0.43540 -1.99911
 F 0.12895 1.41367 1.94241
 F 0.12734 1.41692 -1.94715
 H -0.95406 -0.89958 1.81602
 H -0.95287 -0.89885 -1.81581
 H 0.70460 -1.10439 1.79366
 H 0.70480 -1.10349 -1.79152
 H -0.00051 -0.16553 2.95463
 H 0.00102 -0.16501 -2.95305
13
bifur_IRC_Cartesians_MW_output/new_data/bifur_traj2_Cartesians_MW point 493
C 0.07601 0.69346 1.24032
 C 0.07556 0.69507 -1.24097
 C 0.19584 0.98713 0.00041
 C -0.05194 -0.43598 2.00178
 C -0.05133 -0.43506 -2.00073
 F 0.12691 1.41307 1.94340
 F 0.12528 1.41632 -1.94815
 H -0.95425 -0.89889 1.81846
 H -0.95306 -0.89816 -1.81826
 H 0.70416 -1.10443 1.79494
 H 0.70437 -1.10353 -1.79279
 H 0.00045 -0.16476 2.95595
 H 0.00200 -0.16424 -2.95436
13
bifur_IRC_Cartesians_MW_output/new_data/bifur_traj2_Cartesians_MW point 494
C 0.07607 0.69309 1.24157
 C 0.07562 0.69471 -1.24223
 C 0.19906 0.98544 0.00041
 C -0.05183 -0.43562 2.00348
 C -0.05122 -0.43470 -2.00243
 F 0.12478 1.41243 1.94444
 F 0.12313 1.41569 -1.94919
 H -0.95445 -0.89816 1.82101
 H -0.95326 -0.89743 -1.82081
 H 0.70371 -1.10448 1.79628
 H 0.70392 -1.10358 -1.79412
 H 0.00147 -0.16395 2.95733
 H 0.00302 -0.16343 -2.95574
13
bifur_IRC_Cartesians_MW_output/new_data/bifur_traj2_Cartesians_MW point 495
C 0.07614 0.69272 1.24283
 C 0.07568 0.69434 -1.24349
 C 0.20229 0.98374 0.00041
 C -0.05173 -0.43527 2.00518
 C -0.05111 -0.43435 -2.00412
 F 0.12263 1.41180 1.94547
 F 0.12097 1.41507 -1.95024
 H -0.95466 -0.89743 1.82357
 H -0.95346 -0.89670 -1.82338
 H 0.70326 -1.10454 1.79762
 H 0.70347 -1.10363 -1.79545
 H 0.00248 -0.16314 2.95872
 H 0.00404 -0.16262 -2.95712
13
bifur_IRC_Cartesians_MW_output/new_data/bifur_traj2_Cartesians_MW point 496
C 0.07614 0.69272 1.24283
 C 0.07568 0.69434 -1.24349
 C 0.20229 0.98374 0.00041
 C -0.05173 -0.43527 2.00518
 C -0.05111 -0.43435 -2.00412
 F 0.12263 1.41180 1.94547
 F 0.12097 1.41507 -1.95024
 H -0.95466 -0.89743 1.82357
 H -0.95346 -0.89670 -1.82338
 H 0.70326 -1.10454 1.79762
 H 0.70347 -1.10363 -1.79545
 H 0.00248 -0.16314 2.95872
 H 0.00404 -0.16262 -2.95712
13
bifur_IRC_Cartesians_MW_output/new_data/bifur_traj2_Cartesians_MW point 497
C 0.07625 0.69205 1.24511
 C 0.07578 0.69368 -1.24577
 C 0.20814 0.98066 0.00041
 C -0.05153 -0.43462 2.00826
 C -0.05091 -0.43370 -2.00720
 F 0.11875 1.41064 1.94735
 F 0.11706 1.41393 -1.95214
 H -0.95503 -0.89611 1.82821
 H -0.95382 -0.89538 -1.82802
 H 0.70244 -1.10463 1.80005
 H 0.70265 -1.10372 -1.79786
 H 0.00432 -0.16167 2.96122
 H 0.00590 -0.16115 -2.95962
13
bifur_IRC_Cartesians_MW_output/new_data/bifur_traj2_Cartesians_MW point 498
C 0.07630 0.69178 1.24602
 C 0.07582 0.69342 -1.24668
 C 0.21046 0.97944 0.00041
 C -0.05145 -0.43437 2.00949
 C -0.05083 -0.43344 -2.00843
 F 0.11721 1.41018 1.94810
 F 0.11551 1.41348 -1.95290
 H -0.95517 -0.89558 1.83005
 H -0.95397 -0.89485 -1.82987
 H 0.70211 -1.10466 1.80101
 H 0.70233 -1.10375 -1.79882
 H 0.00505 -0.16109 2.96222
 H 0.00663 -0.16056 -2.96061
13
bifur_IRC_Cartesians_MW_output/new_data/bifur_traj2_Cartesians_MW point 499
C 0.07633 0.69158 1.24672
 C 0.07585 0.69322 -1.24738
 C 0.21225 0.97850 0.00041
 C -0.05139 -0.43417 2.01043
 C -0.05077 -0.43324 -2.00937
 F 0.11602 1.40983 1.94867
 F 0.11431 1.41313 -1.95348
 H -0.95529 -0.89518 1.83148
 H -0.95408 -0.89444 -1.83129
 H 0.70186 -1.10469 1.80176
 H 0.70208 -1.10378 -1.79956
 H 0.00562 -0.16064 2.96299
 H 0.00720 -0.16011 -2.96138
13
bifur_IRC_Cartesians_MW_output/new_data/bifur_traj2_Cartesians_MW point 500
C 0.07636 0.69144 1.24720
 C 0.07588 0.69308 -1.24786
 C 0.21349 0.97785 0.00042
 C -0.05135 -0.43403 2.01108
 C -0.05073 -0.43311 -2.01002
 F 0.11520 1.40959 1.94907
 F 0.11348 1.41289 -1.95388
 H -0.95536 -0.89490 1.83246
 H -0.95415 -0.89416 -1.83227
 H 0.70169 -1.10471 1.80227
 H 0.70190 -1.10380 -1.80007
 H 0.00601 -0.16033 2.96352
 H 0.00759 -0.15980 -2.96191
