# Supplementary material for: Low dimensional representations along intrinsic reaction coordinates and molecular dynamics trajectories using interatomic distance matrices
Source: Chem Sci. 2019 Sep 18;10(43):9954–68. doi: 10.1039/c9sc02742d (PMC6991188; doi:10.1039/c9sc02742d)
Supplement: Supplementary file 1 [file SC-010-C9SC02742D-s001.zip › C9SC02742D-SI/ESI_xyz_files/bifur_IRC_Cartesians_MW_output/new_data/bifur_traj_A_Cartesians_MW_PC3.xyz]

13
bifur_IRC_Cartesians_MW_output/new_data/bifur_traj2_Cartesians_MW point 1
C 0.06576 0.63575 1.04821
 C 0.06614 0.63619 -1.04848
 C -0.35082 0.96466 0.00010
 C -0.06087 -0.44064 1.95696
 C -0.06068 -0.44037 -1.95667
 F 0.44827 1.43517 1.59138
 F 0.44911 1.43617 -1.59282
 H -0.90420 -1.00042 1.76188
 H -0.90371 -1.00018 -1.76145
 H 0.75491 -1.08638 1.92864
 H 0.75467 -1.08606 -1.92843
 H -0.12934 -0.02703 2.88805
 H -0.12925 -0.02686 -2.88737
13
bifur_IRC_Cartesians_MW_output/new_data/bifur_traj2_Cartesians_MW point 2
C 0.06577 0.63589 1.04824
 C 0.06614 0.63633 -1.04852
 C -0.35065 0.96498 0.00010
 C -0.06088 -0.44069 1.95673
 C -0.06068 -0.44042 -1.95644
 F 0.44822 1.43525 1.59167
 F 0.44905 1.43625 -1.59311
 H -0.90423 -1.00041 1.76152
 H -0.90374 -1.00017 -1.76108
 H 0.75492 -1.08640 1.92823
 H 0.75468 -1.08608 -1.92802
 H -0.12935 -0.02735 2.88790
 H -0.12926 -0.02718 -2.88722
13
bifur_IRC_Cartesians_MW_output/new_data/bifur_traj2_Cartesians_MW point 3
C 0.06578 0.63648 1.04840
 C 0.06615 0.63692 -1.04868
 C -0.34994 0.96635 0.00010
 C -0.06090 -0.44093 1.95574
 C -0.06071 -0.44065 -1.95545
 F 0.44798 1.43559 1.59289
 F 0.44881 1.43659 -1.59434
 H -0.90436 -1.00037 1.75997
 H -0.90387 -1.00013 -1.75953
 H 0.75497 -1.08646 1.92650
 H 0.75473 -1.08614 -1.92629
 H -0.12936 -0.02871 2.88727
 H -0.12927 -0.02854 -2.88659
13
bifur_IRC_Cartesians_MW_output/new_data/bifur_traj2_Cartesians_MW point 4
C 0.06579 0.63737 1.04864
 C 0.06617 0.63782 -1.04892
 C -0.34887 0.96840 0.00010
 C -0.06095 -0.44128 1.95425
 C -0.06075 -0.44100 -1.95396
 F 0.44762 1.43610 1.59472
 F 0.44845 1.43711 -1.59618
 H -0.90456 -1.00032 1.75764
 H -0.90407 -1.00007 -1.75720
 H 0.75504 -1.08656 1.92391
 H 0.75480 -1.08623 -1.92369
 H -0.12938 -0.03076 2.88633
 H -0.12928 -0.03058 -2.88564
13
bifur_IRC_Cartesians_MW_output/new_data/bifur_traj2_Cartesians_MW point 5
C 0.06581 0.63826 1.04888
 C 0.06618 0.63871 -1.04916
 C -0.34781 0.97044 0.00010
 C -0.06099 -0.44163 1.95277
 C -0.06079 -0.44135 -1.95247
 F 0.44726 1.43661 1.59654
 F 0.44809 1.43763 -1.59802
 H -0.90476 -1.00026 1.75531
 H -0.90427 -1.00001 -1.75487
 H 0.75511 -1.08666 1.92132
 H 0.75487 -1.08633 -1.92109
 H -0.12940 -0.03280 2.88538
 H -0.12930 -0.03262 -2.88469
13
bifur_IRC_Cartesians_MW_output/new_data/bifur_traj2_Cartesians_MW point 6
C 0.06582 0.63904 1.04909
 C 0.06620 0.63949 -1.04937
 C -0.34688 0.97223 0.00011
 C -0.06103 -0.44193 1.95147
 C -0.06083 -0.44165 -1.95117
 F 0.44694 1.43706 1.59813
 F 0.44777 1.43808 -1.59963
 H -0.90493 -1.00021 1.75329
 H -0.90444 -0.99996 -1.75285
 H 0.75517 -1.08674 1.91906
 H 0.75493 -1.08641 -1.91883
 H -0.12942 -0.03459 2.88456
 H -0.12931 -0.03440 -2.88387
13
bifur_IRC_Cartesians_MW_output/new_data/bifur_traj2_Cartesians_MW point 7
C 0.06583 0.63968 1.04926
 C 0.06621 0.64013 -1.04954
 C -0.34611 0.97370 0.00011
 C -0.06106 -0.44218 1.95041
 C -0.06086 -0.44190 -1.95010
 F 0.44669 1.43742 1.59944
 F 0.44751 1.43846 -1.60095
 H -0.90507 -1.00017 1.75162
 H -0.90458 -0.99992 -1.75118
 H 0.75522 -1.08681 1.91720
 H 0.75499 -1.08648 -1.91696
 H -0.12943 -0.03605 2.88389
 H -0.12932 -0.03587 -2.88319
13
bifur_IRC_Cartesians_MW_output/new_data/bifur_traj2_Cartesians_MW point 8
C 0.06584 0.64018 1.04940
 C 0.06622 0.64063 -1.04968
 C -0.34551 0.97485 0.00011
 C -0.06108 -0.44238 1.94957
 C -0.06088 -0.44209 -1.94927
 F 0.44648 1.43771 1.60047
 F 0.44731 1.43875 -1.60198
 H -0.90519 -1.00014 1.75031
 H -0.90469 -0.99989 -1.74987
 H 0.75525 -1.08687 1.91574
 H 0.75503 -1.08653 -1.91550
 H -0.12944 -0.03720 2.88336
 H -0.12933 -0.03702 -2.88266
13
bifur_IRC_Cartesians_MW_output/new_data/bifur_traj2_Cartesians_MW point 9
C 0.06585 0.64053 1.04949
 C 0.06622 0.64099 -1.04977
 C -0.34509 0.97566 0.00011
 C -0.06110 -0.44252 1.94898
 C -0.06090 -0.44223 -1.94868
 F 0.44634 1.43791 1.60120
 F 0.44717 1.43895 -1.60271
 H -0.90526 -1.00012 1.74939
 H -0.90477 -0.99986 -1.74894
 H 0.75528 -1.08690 1.91471
 H 0.75505 -1.08657 -1.91447
 H -0.12945 -0.03802 2.88298
 H -0.12934 -0.03783 -2.88228
13
bifur_IRC_Cartesians_MW_output/new_data/bifur_traj2_Cartesians_MW point 10
C 0.06585 0.64071 1.04954
 C 0.06623 0.64117 -1.04982
 C -0.34488 0.97607 0.00011
 C -0.06111 -0.44259 1.94868
 C -0.06091 -0.44230 -1.94837
 F 0.44627 1.43802 1.60157
 F 0.44709 1.43906 -1.60309
 H -0.90530 -1.00011 1.74892
 H -0.90481 -0.99985 -1.74847
 H 0.75530 -1.08692 1.91419
 H 0.75507 -1.08659 -1.91394
 H -0.12945 -0.03843 2.88279
 H -0.12934 -0.03824 -2.88209
13
bifur_IRC_Cartesians_MW_output/new_data/bifur_traj2_Cartesians_MW point 11
C 0.06585 0.64073 1.04955
 C 0.06623 0.64120 -1.04983
 C -0.34484 0.97613 0.00011
 C -0.06111 -0.44260 1.94864
 C -0.06091 -0.44231 -1.94833
 F 0.44626 1.43803 1.60162
 F 0.44708 1.43907 -1.60314
 H -0.90531 -1.00010 1.74885
 H -0.90482 -0.99985 -1.74841
 H 0.75530 -1.08693 1.91411
 H 0.75507 -1.08659 -1.91387
 H -0.12945 -0.03849 2.88276
 H -0.12934 -0.03830 -2.88206
13
bifur_IRC_Cartesians_MW_output/new_data/bifur_traj2_Cartesians_MW point 12
C 0.06585 0.64073 1.04955
 C 0.06623 0.64120 -1.04983
 C -0.34484 0.97614 0.00011
 C -0.06111 -0.44260 1.94864
 C -0.06091 -0.44231 -1.94833
 F 0.44626 1.43803 1.60162
 F 0.44708 1.43907 -1.60314
 H -0.90531 -1.00010 1.74885
 H -0.90482 -0.99985 -1.74840
 H 0.75530 -1.08693 1.91411
 H 0.75507 -1.08659 -1.91387
 H -0.12945 -0.03849 2.88276
 H -0.12934 -0.03830 -2.88206
13
bifur_IRC_Cartesians_MW_output/new_data/bifur_traj2_Cartesians_MW point 13
C 0.06585 0.64068 1.04953
 C 0.06623 0.64114 -1.04981
 C -0.34491 0.97600 0.00011
 C -0.06111 -0.44258 1.94874
 C -0.06091 -0.44229 -1.94843
 F 0.44628 1.43800 1.60150
 F 0.44710 1.43904 -1.60302
 H -0.90530 -1.00011 1.74900
 H -0.90480 -0.99985 -1.74855
 H 0.75529 -1.08692 1.91428
 H 0.75507 -1.08658 -1.91404
 H -0.12945 -0.03836 2.88282
 H -0.12934 -0.03817 -2.88213
13
bifur_IRC_Cartesians_MW_output/new_data/bifur_traj2_Cartesians_MW point 14
C 0.06585 0.64069 1.04953
 C 0.06623 0.64115 -1.04982
 C -0.34490 0.97603 0.00011
 C -0.06111 -0.44258 1.94871
 C -0.06091 -0.44229 -1.94840
 F 0.44628 1.43801 1.60153
 F 0.44710 1.43905 -1.60305
 H -0.90530 -1.00011 1.74896
 H -0.90481 -0.99985 -1.74852
 H 0.75529 -1.08692 1.91424
 H 0.75507 -1.08659 -1.91400
 H -0.12945 -0.03839 2.88281
 H -0.12934 -0.03820 -2.88211
13
bifur_IRC_Cartesians_MW_output/new_data/bifur_traj2_Cartesians_MW point 15
C 0.06585 0.64079 1.04956
 C 0.06623 0.64125 -1.04984
 C -0.34478 0.97625 0.00011
 C -0.06111 -0.44262 1.94855
 C -0.06091 -0.44233 -1.94824
 F 0.44624 1.43806 1.60173
 F 0.44706 1.43910 -1.60325
 H -0.90532 -1.00010 1.74871
 H -0.90483 -0.99985 -1.74827
 H 0.75530 -1.08693 1.91396
 H 0.75507 -1.08660 -1.91372
 H -0.12945 -0.03861 2.88271
 H -0.12934 -0.03842 -2.88201
13
bifur_IRC_Cartesians_MW_output/new_data/bifur_traj2_Cartesians_MW point 16
C 0.06586 0.64104 1.04963
 C 0.06623 0.64150 -1.04991
 C -0.34448 0.97683 0.00011
 C -0.06113 -0.44272 1.94814
 C -0.06093 -0.44243 -1.94783
 F 0.44614 1.43821 1.60224
 F 0.44696 1.43925 -1.60376
 H -0.90538 -1.00009 1.74806
 H -0.90488 -0.99983 -1.74761
 H 0.75532 -1.08696 1.91323
 H 0.75509 -1.08662 -1.91299
 H -0.12946 -0.03918 2.88244
 H -0.12935 -0.03900 -2.88174
13
bifur_IRC_Cartesians_MW_output/new_data/bifur_traj2_Cartesians_MW point 17
C 0.06587 0.64147 1.04974
 C 0.06624 0.64193 -1.05003
 C -0.34397 0.97782 0.00011
 C -0.06115 -0.44289 1.94742
 C -0.06095 -0.44260 -1.94711
 F 0.44596 1.43845 1.60312
 F 0.44678 1.43950 -1.60466
 H -0.90547 -1.00006 1.74694
 H -0.90498 -0.99980 -1.74649
 H 0.75535 -1.08701 1.91198
 H 0.75513 -1.08667 -1.91173
 H -0.12947 -0.04017 2.88199
 H -0.12935 -0.03998 -2.88129
13
bifur_IRC_Cartesians_MW_output/new_data/bifur_traj2_Cartesians_MW point 18
C 0.06587 0.64185 1.04985
 C 0.06625 0.64232 -1.05013
 C -0.34350 0.97871 0.00011
 C -0.06117 -0.44304 1.94677
 C -0.06096 -0.44275 -1.94646
 F 0.44581 1.43868 1.60392
 F 0.44663 1.43973 -1.60546
 H -0.90556 -1.00003 1.74592
 H -0.90506 -0.99978 -1.74547
 H 0.75538 -1.08705 1.91085
 H 0.75516 -1.08671 -1.91060
 H -0.12948 -0.04106 2.88158
 H -0.12936 -0.04088 -2.88087
13
bifur_IRC_Cartesians_MW_output/new_data/bifur_traj2_Cartesians_MW point 19
C 0.06588 0.64205 1.04990
 C 0.06625 0.64252 -1.05019
 C -0.34327 0.97917 0.00011
 C -0.06118 -0.44312 1.94644
 C -0.06097 -0.44282 -1.94613
 F 0.44573 1.43879 1.60433
 F 0.44655 1.43984 -1.60587
 H -0.90560 -1.00002 1.74540
 H -0.90511 -0.99976 -1.74496
 H 0.75540 -1.08707 1.91027
 H 0.75517 -1.08673 -1.91002
 H -0.12948 -0.04152 2.88137
 H -0.12936 -0.04133 -2.88066
13
bifur_IRC_Cartesians_MW_output/new_data/bifur_traj2_Cartesians_MW point 20
C 0.06588 0.64205 1.04990
 C 0.06625 0.64252 -1.05019
 C -0.34326 0.97917 0.00011
 C -0.06118 -0.44312 1.94644
 C -0.06097 -0.44282 -1.94612
 F 0.44573 1.43879 1.60433
 F 0.44655 1.43984 -1.60587
 H -0.90560 -1.00002 1.74540
 H -0.90511 -0.99976 -1.74495
 H 0.75540 -1.08707 1.91027
 H 0.75517 -1.08673 -1.91002
 H -0.12948 -0.04152 2.88136
 H -0.12936 -0.04133 -2.88066
13
bifur_IRC_Cartesians_MW_output/new_data/bifur_traj2_Cartesians_MW point 21
C 0.06587 0.64188 1.04985
 C 0.06625 0.64235 -1.05014
 C -0.34347 0.97877 0.00011
 C -0.06117 -0.44305 1.94673
 C -0.06096 -0.44276 -1.94641
 F 0.44580 1.43869 1.60397
 F 0.44662 1.43974 -1.60551
 H -0.90557 -1.00003 1.74586
 H -0.90507 -0.99978 -1.74541
 H 0.75539 -1.08705 1.91078
 H 0.75516 -1.08671 -1.91052
 H -0.12948 -0.04112 2.88155
 H -0.12936 -0.04093 -2.88085
13
bifur_IRC_Cartesians_MW_output/new_data/bifur_traj2_Cartesians_MW point 22
C 0.06587 0.64153 1.04976
 C 0.06624 0.64199 -1.05004
 C -0.34389 0.97796 0.00011
 C -0.06115 -0.44291 1.94731
 C -0.06095 -0.44262 -1.94700
 F 0.44594 1.43849 1.60325
 F 0.44676 1.43954 -1.60478
 H -0.90549 -1.00005 1.74677
 H -0.90499 -0.99980 -1.74633
 H 0.75536 -1.08701 1.91180
 H 0.75513 -1.08667 -1.91155
 H -0.12947 -0.04031 2.88192
 H -0.12936 -0.04013 -2.88122
13
bifur_IRC_Cartesians_MW_output/new_data/bifur_traj2_Cartesians_MW point 23
C 0.06587 0.64153 1.04976
 C 0.06624 0.64200 -1.05005
 C -0.34389 0.97796 0.00011
 C -0.06115 -0.44291 1.94731
 C -0.06095 -0.44262 -1.94700
 F 0.44594 1.43849 1.60325
 F 0.44676 1.43954 -1.60478
 H -0.90549 -1.00005 1.74677
 H -0.90499 -0.99980 -1.74633
 H 0.75536 -1.08701 1.91180
 H 0.75513 -1.08667 -1.91155
 H -0.12947 -0.04031 2.88192
 H -0.12936 -0.04013 -2.88122
13
bifur_IRC_Cartesians_MW_output/new_data/bifur_traj2_Cartesians_MW point 24
C 0.06584 0.64011 1.04938
 C 0.06622 0.64056 -1.04966
 C -0.34560 0.97469 0.00011
 C -0.06108 -0.44235 1.94969
 C -0.06088 -0.44207 -1.94938
 F 0.44651 1.43767 1.60033
 F 0.44734 1.43871 -1.60184
 H -0.90517 -1.00014 1.75049
 H -0.90468 -0.99989 -1.75005
 H 0.75525 -1.08686 1.91594
 H 0.75502 -1.08652 -1.91571
 H -0.12944 -0.03704 2.88343
 H -0.12933 -0.03686 -2.88273
13
bifur_IRC_Cartesians_MW_output/new_data/bifur_traj2_Cartesians_MW point 25
C 0.06582 0.63913 1.04912
 C 0.06620 0.63959 -1.04940
 C -0.34676 0.97245 0.00011
 C -0.06103 -0.44197 1.95132
 C -0.06084 -0.44169 -1.95101
 F 0.44691 1.43711 1.59833
 F 0.44773 1.43814 -1.59982
 H -0.90495 -1.00021 1.75304
 H -0.90446 -0.99996 -1.75260
 H 0.75517 -1.08675 1.91878
 H 0.75494 -1.08642 -1.91855
 H -0.12942 -0.03480 2.88446
 H -0.12931 -0.03462 -2.88377
13
bifur_IRC_Cartesians_MW_output/new_data/bifur_traj2_Cartesians_MW point 26
C 0.06581 0.63822 1.04887
 C 0.06618 0.63867 -1.04915
 C -0.34785 0.97035 0.00010
 C -0.06099 -0.44161 1.95283
 C -0.06079 -0.44133 -1.95253
 F 0.44727 1.43659 1.59646
 F 0.44810 1.43761 -1.59794
 H -0.90475 -1.00026 1.75542
 H -0.90426 -1.00002 -1.75498
 H 0.75510 -1.08665 1.92143
 H 0.75487 -1.08632 -1.92121
 H -0.12940 -0.03271 2.88543
 H -0.12930 -0.03253 -2.88474
13
bifur_IRC_Cartesians_MW_output/new_data/bifur_traj2_Cartesians_MW point 27
C 0.06579 0.63746 1.04867
 C 0.06617 0.63791 -1.04895
 C -0.34876 0.96860 0.00010
 C -0.06095 -0.44131 1.95410
 C -0.06076 -0.44104 -1.95381
 F 0.44758 1.43615 1.59490
 F 0.44841 1.43717 -1.59636
 H -0.90458 -1.00031 1.75741
 H -0.90409 -1.00007 -1.75697
 H 0.75505 -1.08657 1.92365
 H 0.75481 -1.08624 -1.92343
 H -0.12938 -0.03096 2.88623
 H -0.12928 -0.03079 -2.88555
13
bifur_IRC_Cartesians_MW_output/new_data/bifur_traj2_Cartesians_MW point 28
C 0.06578 0.63692 1.04852
 C 0.06616 0.63736 -1.04880
 C -0.34942 0.96735 0.00010
 C -0.06093 -0.44110 1.95501
 C -0.06073 -0.44082 -1.95472
 F 0.44780 1.43584 1.59378
 F 0.44863 1.43685 -1.59523
 H -0.90446 -1.00035 1.75883
 H -0.90397 -1.00010 -1.75840
 H 0.75500 -1.08651 1.92524
 H 0.75477 -1.08619 -1.92502
 H -0.12937 -0.02971 2.88681
 H -0.12927 -0.02953 -2.88613
13
bifur_IRC_Cartesians_MW_output/new_data/bifur_traj2_Cartesians_MW point 29
C 0.06578 0.63669 1.04846
 C 0.06616 0.63713 -1.04874
 C -0.34969 0.96682 0.00010
 C -0.06091 -0.44101 1.95539
 C -0.06072 -0.44073 -1.95510
 F 0.44789 1.43571 1.59331
 F 0.44873 1.43671 -1.59476
 H -0.90441 -1.00036 1.75943
 H -0.90392 -1.00012 -1.75899
 H 0.75499 -1.08649 1.92590
 H 0.75475 -1.08616 -1.92569
 H -0.12936 -0.02919 2.88705
 H -0.12927 -0.02901 -2.88637
13
bifur_IRC_Cartesians_MW_output/new_data/bifur_traj2_Cartesians_MW point 30
C 0.06578 0.63698 1.04854
 C 0.06616 0.63742 -1.04882
 C -0.34934 0.96749 0.00010
 C -0.06093 -0.44112 1.95491
 C -0.06073 -0.44085 -1.95462
 F 0.44778 1.43588 1.59390
 F 0.44861 1.43688 -1.59536
 H -0.90447 -1.00034 1.75867
 H -0.90398 -1.00010 -1.75824
 H 0.75501 -1.08652 1.92506
 H 0.75477 -1.08619 -1.92484
 H -0.12937 -0.02985 2.88675
 H -0.12928 -0.02967 -2.88606
13
bifur_IRC_Cartesians_MW_output/new_data/bifur_traj2_Cartesians_MW point 31
C 0.06580 0.63786 1.04877
 C 0.06618 0.63831 -1.04905
 C -0.34828 0.96952 0.00010
 C -0.06097 -0.44147 1.95343
 C -0.06078 -0.44119 -1.95314
 F 0.44742 1.43638 1.59572
 F 0.44825 1.43740 -1.59719
 H -0.90467 -1.00029 1.75636
 H -0.90418 -1.00004 -1.75592
 H 0.75508 -1.08661 1.92248
 H 0.75484 -1.08629 -1.92226
 H -0.12939 -0.03189 2.88581
 H -0.12929 -0.03171 -2.88512
13
bifur_IRC_Cartesians_MW_output/new_data/bifur_traj2_Cartesians_MW point 32
C 0.06582 0.63899 1.04908
 C 0.06620 0.63944 -1.04936
 C -0.34694 0.97211 0.00011
 C -0.06103 -0.44191 1.95156
 C -0.06083 -0.44163 -1.95126
 F 0.44696 1.43703 1.59803
 F 0.44779 1.43805 -1.59952
 H -0.90492 -1.00021 1.75342
 H -0.90443 -0.99997 -1.75298
 H 0.75516 -1.08674 1.91921
 H 0.75493 -1.08641 -1.91898
 H -0.12941 -0.03447 2.88462
 H -0.12931 -0.03429 -2.88392
13
bifur_IRC_Cartesians_MW_output/new_data/bifur_traj2_Cartesians_MW point 33
C 0.06584 0.64005 1.04936
 C 0.06621 0.64051 -1.04965
 C -0.34566 0.97456 0.00011
 C -0.06108 -0.44233 1.94978
 C -0.06088 -0.44204 -1.94947
 F 0.44653 1.43764 1.60022
 F 0.44736 1.43868 -1.60173
 H -0.90516 -1.00015 1.75063
 H -0.90466 -0.99990 -1.75019
 H 0.75525 -1.08685 1.91610
 H 0.75502 -1.08652 -1.91586
 H -0.12944 -0.03692 2.88349
 H -0.12933 -0.03673 -2.88279
13
bifur_IRC_Cartesians_MW_output/new_data/bifur_traj2_Cartesians_MW point 34
C 0.06584 0.64005 1.04936
 C 0.06621 0.64051 -1.04965
 C -0.34566 0.97456 0.00011
 C -0.06108 -0.44233 1.94978
 C -0.06088 -0.44204 -1.94947
 F 0.44653 1.43764 1.60022
 F 0.44736 1.43868 -1.60173
 H -0.90516 -1.00015 1.75063
 H -0.90466 -0.99990 -1.75019
 H 0.75525 -1.08685 1.91610
 H 0.75502 -1.08652 -1.91586
 H -0.12944 -0.03692 2.88349
 H -0.12933 -0.03674 -2.88279
13
bifur_IRC_Cartesians_MW_output/new_data/bifur_traj2_Cartesians_MW point 35
C 0.06587 0.64176 1.04982
 C 0.06624 0.64222 -1.05011
 C -0.34362 0.97849 0.00011
 C -0.06116 -0.44300 1.94693
 C -0.06096 -0.44271 -1.94662
 F 0.44585 1.43862 1.60372
 F 0.44667 1.43967 -1.60525
 H -0.90554 -1.00004 1.74618
 H -0.90504 -0.99978 -1.74573
 H 0.75538 -1.08704 1.91114
 H 0.75515 -1.08670 -1.91089
 H -0.12947 -0.04084 2.88168
 H -0.12936 -0.04065 -2.88098
13
bifur_IRC_Cartesians_MW_output/new_data/bifur_traj2_Cartesians_MW point 36
C 0.06588 0.64238 1.04999
 C 0.06626 0.64286 -1.05028
 C -0.34287 0.97993 0.00011
 C -0.06119 -0.44325 1.94588
 C -0.06099 -0.44295 -1.94557
 F 0.44559 1.43898 1.60501
 F 0.44641 1.44004 -1.60656
 H -0.90568 -1.00000 1.74453
 H -0.90518 -0.99974 -1.74409
 H 0.75543 -1.08711 1.90930
 H 0.75520 -1.08677 -1.90905
 H -0.12949 -0.04228 2.88101
 H -0.12937 -0.04209 -2.88031
13
bifur_IRC_Cartesians_MW_output/new_data/bifur_traj2_Cartesians_MW point 37
C 0.06589 0.64285 1.05012
 C 0.06626 0.64333 -1.05040
 C -0.34231 0.98101 0.00011
 C -0.06121 -0.44343 1.94510
 C -0.06101 -0.44314 -1.94478
 F 0.44540 1.43925 1.60597
 F 0.44622 1.44031 -1.60753
 H -0.90578 -0.99997 1.74331
 H -0.90529 -0.99971 -1.74286
 H 0.75546 -1.08716 1.90794
 H 0.75524 -1.08681 -1.90768
 H -0.12950 -0.04336 2.88052
 H -0.12938 -0.04317 -2.87981
13
bifur_IRC_Cartesians_MW_output/new_data/bifur_traj2_Cartesians_MW point 38
C 0.06590 0.64318 1.05020
 C 0.06627 0.64366 -1.05049
 C -0.34191 0.98177 0.00011
 C -0.06123 -0.44356 1.94455
 C -0.06103 -0.44326 -1.94423
 F 0.44527 1.43944 1.60665
 F 0.44609 1.44050 -1.60821
 H -0.90586 -0.99995 1.74245
 H -0.90536 -0.99969 -1.74199
 H 0.75549 -1.08719 1.90697
 H 0.75526 -1.08685 -1.90671
 H -0.12951 -0.04412 2.88017
 H -0.12938 -0.04393 -2.87946
13
bifur_IRC_Cartesians_MW_output/new_data/bifur_traj2_Cartesians_MW point 39
C 0.06590 0.64348 1.05028
 C 0.06627 0.64396 -1.05057
 C -0.34156 0.98245 0.00011
 C -0.06125 -0.44368 1.94406
 C -0.06104 -0.44338 -1.94374
 F 0.44515 1.43961 1.60726
 F 0.44597 1.44067 -1.60882
 H -0.90592 -0.99993 1.74167
 H -0.90542 -0.99967 -1.74122
 H 0.75551 -1.08722 1.90611
 H 0.75529 -1.08688 -1.90585
 H -0.12951 -0.04480 2.87985
 H -0.12939 -0.04461 -2.87914
13
bifur_IRC_Cartesians_MW_output/new_data/bifur_traj2_Cartesians_MW point 40
C 0.06591 0.64385 1.05038
 C 0.06628 0.64433 -1.05067
 C -0.34111 0.98331 0.00011
 C -0.06126 -0.44382 1.94344
 C -0.06106 -0.44352 -1.94312
 F 0.44500 1.43982 1.60802
 F 0.44582 1.44089 -1.60959
 H -0.90600 -0.99991 1.74070
 H -0.90551 -0.99965 -1.74025
 H 0.75554 -1.08727 1.90503
 H 0.75532 -1.08692 -1.90477
 H -0.12952 -0.04565 2.87946
 H -0.12940 -0.04546 -2.87875
13
bifur_IRC_Cartesians_MW_output/new_data/bifur_traj2_Cartesians_MW point 41
C 0.06592 0.64436 1.05052
 C 0.06629 0.64485 -1.05081
 C -0.34050 0.98449 0.00012
 C -0.06129 -0.44402 1.94258
 C -0.06108 -0.44372 -1.94226
 F 0.44479 1.44012 1.60907
 F 0.44561 1.44119 -1.61065
 H -0.90612 -0.99988 1.73936
 H -0.90562 -0.99961 -1.73891
 H 0.75558 -1.08732 1.90353
 H 0.75536 -1.08697 -1.90327
 H -0.12953 -0.04683 2.87891
 H -0.12941 -0.04664 -2.87820
13
bifur_IRC_Cartesians_MW_output/new_data/bifur_traj2_Cartesians_MW point 42
C 0.06593 0.64506 1.05071
 C 0.06630 0.64554 -1.05100
 C -0.33967 0.98608 0.00012
 C -0.06132 -0.44430 1.94142
 C -0.06111 -0.44399 -1.94110
 F 0.44451 1.44051 1.61050
 F 0.44533 1.44159 -1.61209
 H -0.90627 -0.99983 1.73755
 H -0.90577 -0.99957 -1.73709
 H 0.75563 -1.08740 1.90152
 H 0.75541 -1.08705 -1.90124
 H -0.12955 -0.04843 2.87818
 H -0.12942 -0.04823 -2.87747
13
bifur_IRC_Cartesians_MW_output/new_data/bifur_traj2_Cartesians_MW point 43
C 0.06595 0.64597 1.05095
 C 0.06632 0.64646 -1.05124
 C -0.33858 0.98818 0.00012
 C -0.06137 -0.44465 1.93990
 C -0.06116 -0.44435 -1.93957
 F 0.44414 1.44103 1.61237
 F 0.44496 1.44212 -1.61397
 H -0.90648 -0.99978 1.73517
 H -0.90598 -0.99951 -1.73471
 H 0.75570 -1.08750 1.89886
 H 0.75549 -1.08714 -1.89858
 H -0.12957 -0.05052 2.87721
 H -0.12943 -0.05032 -2.87650
13
bifur_IRC_Cartesians_MW_output/new_data/bifur_traj2_Cartesians_MW point 44
C 0.06597 0.64709 1.05125
 C 0.06634 0.64759 -1.05155
 C -0.33723 0.99076 0.00012
 C -0.06142 -0.44510 1.93803
 C -0.06121 -0.44479 -1.93769
 F 0.44369 1.44168 1.61467
 F 0.44450 1.44278 -1.61630
 H -0.90673 -0.99970 1.73223
 H -0.90623 -0.99943 -1.73177
 H 0.75579 -1.08762 1.89559
 H 0.75558 -1.08726 -1.89530
 H -0.12959 -0.05310 2.87602
 H -0.12945 -0.05290 -2.87530
13
bifur_IRC_Cartesians_MW_output/new_data/bifur_traj2_Cartesians_MW point 45
C 0.06597 0.64709 1.05125
 C 0.06634 0.64759 -1.05155
 C -0.33723 0.99076 0.00012
 C -0.06142 -0.44510 1.93803
 C -0.06121 -0.44479 -1.93769
 F 0.44369 1.44168 1.61467
 F 0.44450 1.44278 -1.61630
 H -0.90673 -0.99970 1.73223
 H -0.90623 -0.99943 -1.73177
 H 0.75579 -1.08762 1.89559
 H 0.75558 -1.08726 -1.89530
 H -0.12959 -0.05310 2.87602
 H -0.12945 -0.05290 -2.87530
13
bifur_IRC_Cartesians_MW_output/new_data/bifur_traj2_Cartesians_MW point 46
C 0.06600 0.64875 1.05170
 C 0.06637 0.64926 -1.05200
 C -0.33524 0.99458 0.00012
 C -0.06150 -0.44575 1.93526
 C -0.06129 -0.44543 -1.93492
 F 0.44302 1.44263 1.61808
 F 0.44382 1.44375 -1.61973
 H -0.90710 -0.99960 1.72789
 H -0.90659 -0.99932 -1.72743
 H 0.75592 -1.08780 1.89076
 H 0.75571 -1.08744 -1.89046
 H -0.12963 -0.05692 2.87426
 H -0.12948 -0.05671 -2.87354
13
bifur_IRC_Cartesians_MW_output/new_data/bifur_traj2_Cartesians_MW point 47
C 0.06600 0.64897 1.05176
 C 0.06637 0.64948 -1.05206
 C -0.33497 0.99510 0.00012
 C -0.06151 -0.44584 1.93488
 C -0.06130 -0.44552 -1.93454
 F 0.44293 1.44276 1.61854
 F 0.44373 1.44388 -1.62020
 H -0.90715 -0.99959 1.72731
 H -0.90664 -0.99931 -1.72684
 H 0.75593 -1.08782 1.89010
 H 0.75573 -1.08746 -1.88980
 H -0.12963 -0.05743 2.87403
 H -0.12949 -0.05723 -2.87330
13
bifur_IRC_Cartesians_MW_output/new_data/bifur_traj2_Cartesians_MW point 48
C 0.06600 0.64886 1.05173
 C 0.06637 0.64937 -1.05203
 C -0.33511 0.99485 0.00012
 C -0.06151 -0.44579 1.93507
 C -0.06129 -0.44548 -1.93473
 F 0.44297 1.44270 1.61832
 F 0.44378 1.44381 -1.61997
 H -0.90712 -0.99959 1.72759
 H -0.90662 -0.99932 -1.72713
 H 0.75593 -1.08781 1.89042
 H 0.75572 -1.08745 -1.89012
 H -0.12963 -0.05718 2.87414
 H -0.12948 -0.05697 -2.87342
13
bifur_IRC_Cartesians_MW_output/new_data/bifur_traj2_Cartesians_MW point 49
C 0.06599 0.64847 1.05163
 C 0.06636 0.64898 -1.05192
 C -0.33558 0.99394 0.00012
 C -0.06149 -0.44564 1.93572
 C -0.06127 -0.44532 -1.93538
 F 0.44313 1.44247 1.61751
 F 0.44394 1.44358 -1.61916
 H -0.90703 -0.99962 1.72862
 H -0.90653 -0.99934 -1.72816
 H 0.75590 -1.08777 1.89157
 H 0.75569 -1.08741 -1.89127
 H -0.12962 -0.05628 2.87456
 H -0.12948 -0.05607 -2.87383
13
bifur_IRC_Cartesians_MW_output/new_data/bifur_traj2_Cartesians_MW point 50
C 0.06598 0.64782 1.05145
 C 0.06635 0.64832 -1.05174
 C -0.33636 0.99244 0.00012
 C -0.06146 -0.44538 1.93682
 C -0.06124 -0.44507 -1.93648
 F 0.44340 1.44210 1.61616
 F 0.44420 1.44320 -1.61780
 H -0.90689 -0.99966 1.73033
 H -0.90639 -0.99938 -1.72987
 H 0.75584 -1.08770 1.89347
 H 0.75563 -1.08734 -1.89318
 H -0.12961 -0.05477 2.87525
 H -0.12947 -0.05457 -2.87453
13
bifur_IRC_Cartesians_MW_output/new_data/bifur_traj2_Cartesians_MW point 51
C 0.06596 0.64697 1.05122
 C 0.06634 0.64747 -1.05152
 C -0.33738 0.99049 0.00012
 C -0.06142 -0.44505 1.93823
 C -0.06120 -0.44474 -1.93790
 F 0.44374 1.44161 1.61443
 F 0.44455 1.44271 -1.61605
 H -0.90670 -0.99971 1.73255
 H -0.90620 -0.99944 -1.73209
 H 0.75578 -1.08760 1.89594
 H 0.75557 -1.08725 -1.89565
 H -0.12959 -0.05283 2.87615
 H -0.12945 -0.05262 -2.87543
13
bifur_IRC_Cartesians_MW_output/new_data/bifur_traj2_Cartesians_MW point 52
C 0.06595 0.64612 1.05099
 C 0.06632 0.64661 -1.05129
 C -0.33839 0.98853 0.00012
 C -0.06137 -0.44471 1.93965
 C -0.06116 -0.44441 -1.93932
 F 0.44408 1.44112 1.61268
 F 0.44489 1.44221 -1.61429
 H -0.90651 -0.99977 1.73477
 H -0.90601 -0.99950 -1.73431
 H 0.75571 -1.08751 1.89842
 H 0.75550 -1.08716 -1.89814
 H -0.12957 -0.05087 2.87705
 H -0.12944 -0.05067 -2.87634
13
bifur_IRC_Cartesians_MW_output/new_data/bifur_traj2_Cartesians_MW point 53
C 0.06594 0.64540 1.05080
 C 0.06631 0.64589 -1.05109
 C -0.33925 0.98688 0.00012
 C -0.06134 -0.44443 1.94085
 C -0.06113 -0.44413 -1.94052
 F 0.44437 1.44071 1.61121
 F 0.44518 1.44180 -1.61280
 H -0.90635 -0.99981 1.73664
 H -0.90585 -0.99954 -1.73619
 H 0.75566 -1.08743 1.90051
 H 0.75544 -1.08708 -1.90023
 H -0.12955 -0.04922 2.87781
 H -0.12942 -0.04902 -2.87710
13
bifur_IRC_Cartesians_MW_output/new_data/bifur_traj2_Cartesians_MW point 54
C 0.06593 0.64489 1.05066
 C 0.06630 0.64538 -1.05095
 C -0.33986 0.98571 0.00012
 C -0.06131 -0.44423 1.94169
 C -0.06111 -0.44393 -1.94137
 F 0.44458 1.44042 1.61017
 F 0.44539 1.44150 -1.61175
 H -0.90624 -0.99984 1.73797
 H -0.90574 -0.99958 -1.73752
 H 0.75562 -1.08738 1.90199
 H 0.75540 -1.08703 -1.90171
 H -0.12954 -0.04806 2.87835
 H -0.12941 -0.04786 -2.87764
13
bifur_IRC_Cartesians_MW_output/new_data/bifur_traj2_Cartesians_MW point 55
C 0.06592 0.64468 1.05061
 C 0.06630 0.64516 -1.05090
 C -0.34012 0.98521 0.00012
 C -0.06130 -0.44415 1.94205
 C -0.06110 -0.44385 -1.94173
 F 0.44466 1.44030 1.60972
 F 0.44548 1.44137 -1.61131
 H -0.90619 -0.99986 1.73854
 H -0.90569 -0.99959 -1.73808
 H 0.75560 -1.08736 1.90262
 H 0.75538 -1.08701 -1.90235
 H -0.12954 -0.04756 2.87858
 H -0.12941 -0.04736 -2.87787
13
bifur_IRC_Cartesians_MW_output/new_data/bifur_traj2_Cartesians_MW point 56
C 0.06592 0.64468 1.05061
 C 0.06630 0.64516 -1.05090
 C -0.34012 0.98521 0.00012
 C -0.06130 -0.44415 1.94205
 C -0.06110 -0.44385 -1.94173
 F 0.44466 1.44030 1.60972
 F 0.44548 1.44137 -1.61131
 H -0.90619 -0.99986 1.73854
 H -0.90569 -0.99959 -1.73808
 H 0.75560 -1.08736 1.90262
 H 0.75538 -1.08701 -1.90235
 H -0.12954 -0.04756 2.87858
 H -0.12941 -0.04736 -2.87787
13
bifur_IRC_Cartesians_MW_output/new_data/bifur_traj2_Cartesians_MW point 57
C 0.06594 0.64559 1.05085
 C 0.06631 0.64608 -1.05114
 C -0.33903 0.98731 0.00012
 C -0.06135 -0.44451 1.94054
 C -0.06114 -0.44420 -1.94021
 F 0.44430 1.44082 1.61159
 F 0.44511 1.44190 -1.61319
 H -0.90639 -0.99980 1.73616
 H -0.90589 -0.99953 -1.73570
 H 0.75567 -1.08745 1.89997
 H 0.75546 -1.08710 -1.89969
 H -0.12956 -0.04965 2.87762
 H -0.12943 -0.04945 -2.87690
13
bifur_IRC_Cartesians_MW_output/new_data/bifur_traj2_Cartesians_MW point 58
C 0.06596 0.64696 1.05122
 C 0.06634 0.64746 -1.05151
 C -0.33738 0.99047 0.00012
 C -0.06141 -0.44505 1.93824
 C -0.06120 -0.44474 -1.93791
 F 0.44374 1.44161 1.61441
 F 0.44455 1.44271 -1.61604
 H -0.90670 -0.99971 1.73256
 H -0.90620 -0.99944 -1.73210
 H 0.75578 -1.08760 1.89596
 H 0.75557 -1.08725 -1.89567
 H -0.12959 -0.05281 2.87616
 H -0.12945 -0.05261 -2.87544
13
bifur_IRC_Cartesians_MW_output/new_data/bifur_traj2_Cartesians_MW point 59
C 0.06600 0.64875 1.05170
 C 0.06637 0.64925 -1.05200
 C -0.33525 0.99458 0.00012
 C -0.06150 -0.44575 1.93526
 C -0.06129 -0.44543 -1.93492
 F 0.44302 1.44263 1.61807
 F 0.44383 1.44375 -1.61973
 H -0.90710 -0.99960 1.72790
 H -0.90659 -0.99932 -1.72744
 H 0.75592 -1.08780 1.89076
 H 0.75571 -1.08744 -1.89046
 H -0.12963 -0.05691 2.87427
 H -0.12948 -0.05670 -2.87354
13
bifur_IRC_Cartesians_MW_output/new_data/bifur_traj2_Cartesians_MW point 60
C 0.06603 0.65057 1.05219
 C 0.06640 0.65109 -1.05249
 C -0.33306 0.99878 0.00013
 C -0.06159 -0.44646 1.93222
 C -0.06137 -0.44614 -1.93187
 F 0.44228 1.44368 1.62182
 F 0.44308 1.44481 -1.62351
 H -0.90750 -0.99949 1.72313
 H -0.90700 -0.99920 -1.72266
 H 0.75606 -1.08800 1.88545
 H 0.75585 -1.08763 -1.88514
 H -0.12967 -0.06111 2.87233
 H -0.12951 -0.06089 -2.87160
13
bifur_IRC_Cartesians_MW_output/new_data/bifur_traj2_Cartesians_MW point 61
C 0.06606 0.65224 1.05264
 C 0.06643 0.65276 -1.05294
 C -0.33106 1.00261 0.00013
 C -0.06167 -0.44712 1.92943
 C -0.06145 -0.44679 -1.92908
 F 0.44161 1.44463 1.62525
 F 0.44241 1.44578 -1.62696
 H -0.90787 -0.99938 1.71877
 H -0.90737 -0.99909 -1.71830
 H 0.75619 -1.08818 1.88059
 H 0.75599 -1.08781 -1.88027
 H -0.12970 -0.06494 2.87056
 H -0.12954 -0.06472 -2.86983
13
bifur_IRC_Cartesians_MW_output/new_data/bifur_traj2_Cartesians_MW point 62
C 0.06608 0.65369 1.05303
 C 0.06645 0.65422 -1.05333
 C -0.32933 1.00595 0.00013
 C -0.06174 -0.44769 1.92701
 C -0.06152 -0.44736 -1.92665
 F 0.44102 1.44547 1.62823
 F 0.44182 1.44663 -1.62996
 H -0.90820 -0.99929 1.71497
 H -0.90769 -0.99900 -1.71450
 H 0.75630 -1.08833 1.87636
 H 0.75610 -1.08796 -1.87603
 H -0.12973 -0.06828 2.86903
 H -0.12957 -0.06806 -2.86828
13
bifur_IRC_Cartesians_MW_output/new_data/bifur_traj2_Cartesians_MW point 63
C 0.06611 0.65492 1.05336
 C 0.06647 0.65546 -1.05366
 C -0.32785 1.00878 0.00013
 C -0.06180 -0.44817 1.92496
 C -0.06158 -0.44783 -1.92459
 F 0.44053 1.44617 1.63075
 F 0.44132 1.44734 -1.63250
 H -0.90847 -0.99921 1.71176
 H -0.90796 -0.99892 -1.71129
 H 0.75639 -1.08847 1.87278
 H 0.75620 -1.08809 -1.87244
 H -0.12976 -0.07110 2.86772
 H -0.12959 -0.07088 -2.86698
13
bifur_IRC_Cartesians_MW_output/new_data/bifur_traj2_Cartesians_MW point 64
C 0.06612 0.65590 1.05362
 C 0.06649 0.65645 -1.05393
 C -0.32667 1.01105 0.00013
 C -0.06185 -0.44856 1.92332
 C -0.06162 -0.44822 -1.92295
 F 0.44013 1.44674 1.63277
 F 0.44092 1.44792 -1.63454
 H -0.90869 -0.99915 1.70919
 H -0.90818 -0.99885 -1.70871
 H 0.75647 -1.08858 1.86991
 H 0.75628 -1.08820 -1.86956
 H -0.12978 -0.07336 2.86668
 H -0.12961 -0.07314 -2.86593
13
bifur_IRC_Cartesians_MW_output/new_data/bifur_traj2_Cartesians_MW point 65
C 0.06614 0.65660 1.05381
 C 0.06650 0.65715 -1.05412
 C -0.32583 1.01266 0.00014
 C -0.06188 -0.44883 1.92214
 C -0.06166 -0.44849 -1.92177
 F 0.43985 1.44714 1.63421
 F 0.44063 1.44833 -1.63600
 H -0.90885 -0.99911 1.70735
 H -0.90834 -0.99880 -1.70687
 H 0.75652 -1.08865 1.86786
 H 0.75633 -1.08827 -1.86751
 H -0.12980 -0.07498 2.86593
 H -0.12962 -0.07475 -2.86518
13
bifur_IRC_Cartesians_MW_output/new_data/bifur_traj2_Cartesians_MW point 66
C 0.06615 0.65716 1.05396
 C 0.06651 0.65771 -1.05427
 C -0.32517 1.01394 0.00014
 C -0.06191 -0.44905 1.92121
 C -0.06168 -0.44871 -1.92084
 F 0.43962 1.44746 1.63536
 F 0.44041 1.44865 -1.63715
 H -0.90897 -0.99907 1.70590
 H -0.90846 -0.99877 -1.70542
 H 0.75657 -1.08871 1.86624
 H 0.75638 -1.08833 -1.86588
 H -0.12981 -0.07626 2.86534
 H -0.12963 -0.07603 -2.86459
13
bifur_IRC_Cartesians_MW_output/new_data/bifur_traj2_Cartesians_MW point 67
C 0.06615 0.65716 1.05396
 C 0.06651 0.65771 -1.05427
 C -0.32517 1.01394 0.00014
 C -0.06191 -0.44905 1.92121
 C -0.06168 -0.44871 -1.92084
 F 0.43962 1.44746 1.63536
 F 0.44041 1.44865 -1.63715
 H -0.90897 -0.99907 1.70590
 H -0.90846 -0.99877 -1.70542
 H 0.75657 -1.08871 1.86624
 H 0.75638 -1.08833 -1.86588
 H -0.12981 -0.07626 2.86534
 H -0.12963 -0.07603 -2.86459
13
bifur_IRC_Cartesians_MW_output/new_data/bifur_traj2_Cartesians_MW point 68
C 0.06618 0.65877 1.05440
 C 0.06654 0.65934 -1.05470
 C -0.32323 1.01766 0.00014
 C -0.06199 -0.44969 1.91852
 C -0.06176 -0.44934 -1.91814
 F 0.43897 1.44838 1.63867
 F 0.43975 1.44959 -1.64049
 H -0.90933 -0.99897 1.70168
 H -0.90882 -0.99866 -1.70120
 H 0.75669 -1.08889 1.86154
 H 0.75651 -1.08850 -1.86117
 H -0.12985 -0.07997 2.86363
 H -0.12966 -0.07973 -2.86287
13
bifur_IRC_Cartesians_MW_output/new_data/bifur_traj2_Cartesians_MW point 69
C 0.06620 0.66006 1.05474
 C 0.06656 0.66063 -1.05505
 C -0.32170 1.02061 0.00014
 C -0.06205 -0.45019 1.91638
 C -0.06182 -0.44984 -1.91599
 F 0.43845 1.44912 1.64131
 F 0.43923 1.45034 -1.64315
 H -0.90962 -0.99889 1.69832
 H -0.90910 -0.99858 -1.69784
 H 0.75679 -1.08903 1.85780
 H 0.75661 -1.08864 -1.85742
 H -0.12987 -0.08292 2.86227
 H -0.12968 -0.08268 -2.86151
13
bifur_IRC_Cartesians_MW_output/new_data/bifur_traj2_Cartesians_MW point 70
C 0.06623 0.66172 1.05519
 C 0.06659 0.66230 -1.05550
 C -0.31970 1.02444 0.00014
 C -0.06213 -0.45085 1.91360
 C -0.06190 -0.45048 -1.91321
 F 0.43778 1.45008 1.64473
 F 0.43855 1.45131 -1.64660
 H -0.90999 -0.99878 1.69397
 H -0.90947 -0.99847 -1.69348
 H 0.75692 -1.08921 1.85294
 H 0.75674 -1.08881 -1.85256
 H -0.12991 -0.08675 2.86051
 H -0.12971 -0.08651 -2.85974
13
bifur_IRC_Cartesians_MW_output/new_data/bifur_traj2_Cartesians_MW point 71
C 0.06627 0.66375 1.05573
 C 0.06663 0.66434 -1.05605
 C -0.31728 1.02911 0.00015
 C -0.06223 -0.45164 1.91022
 C -0.06199 -0.45127 -1.90982
 F 0.43696 1.45124 1.64888
 F 0.43773 1.45249 -1.65079
 H -0.91044 -0.99866 1.68867
 H -0.90992 -0.99833 -1.68818
 H 0.75707 -1.08943 1.84704
 H 0.75690 -1.08903 -1.84664
 H -0.12995 -0.09140 2.85836
 H -0.12975 -0.09116 -2.85758
13
bifur_IRC_Cartesians_MW_output/new_data/bifur_traj2_Cartesians_MW point 72
C 0.06630 0.66584 1.05629
 C 0.06667 0.66644 -1.05661
 C -0.31477 1.03392 0.00015
 C -0.06233 -0.45246 1.90672
 C -0.06209 -0.45209 -1.90632
 F 0.43611 1.45244 1.65318
 F 0.43688 1.45371 -1.65512
 H -0.91091 -0.99852 1.68320
 H -0.91038 -0.99820 -1.68271
 H 0.75724 -1.08966 1.84095
 H 0.75707 -1.08925 -1.84053
 H -0.13000 -0.09621 2.85614
 H -0.12978 -0.09596 -2.85536
13
bifur_IRC_Cartesians_MW_output/new_data/bifur_traj2_Cartesians_MW point 73
C 0.06633 0.66759 1.05677
 C 0.06670 0.66820 -1.05709
 C -0.31267 1.03796 0.00016
 C -0.06242 -0.45315 1.90380
 C -0.06217 -0.45277 -1.90338
 F 0.43541 1.45344 1.65678
 F 0.43617 1.45474 -1.65875
 H -0.91130 -0.99841 1.67862
 H -0.91077 -0.99808 -1.67812
 H 0.75737 -1.08985 1.83584
 H 0.75721 -1.08943 -1.83541
 H -0.13004 -0.10024 2.85428
 H -0.12981 -0.09999 -2.85349
13
bifur_IRC_Cartesians_MW_output/new_data/bifur_traj2_Cartesians_MW point 74
C 0.06636 0.66884 1.05710
 C 0.06672 0.66946 -1.05743
 C -0.31117 1.04084 0.00016
 C -0.06248 -0.45364 1.90171
 C -0.06223 -0.45326 -1.90129
 F 0.43490 1.45416 1.65935
 F 0.43566 1.45546 -1.66134
 H -0.91158 -0.99833 1.67535
 H -0.91105 -0.99800 -1.67484
 H 0.75747 -1.08998 1.83219
 H 0.75731 -1.08957 -1.83175
 H -0.13006 -0.10312 2.85295
 H -0.12984 -0.10286 -2.85216
13
bifur_IRC_Cartesians_MW_output/new_data/bifur_traj2_Cartesians_MW point 75
C 0.06637 0.66962 1.05731
 C 0.06673 0.67025 -1.05764
 C -0.31024 1.04264 0.00016
 C -0.06252 -0.45395 1.90040
 C -0.06227 -0.45356 -1.89998
 F 0.43459 1.45461 1.66096
 F 0.43534 1.45592 -1.66296
 H -0.91175 -0.99829 1.67330
 H -0.91122 -0.99795 -1.67280
 H 0.75753 -1.09007 1.82991
 H 0.75737 -1.08965 -1.82947
 H -0.13008 -0.10492 2.85213
 H -0.12985 -0.10466 -2.85133
13
bifur_IRC_Cartesians_MW_output/new_data/bifur_traj2_Cartesians_MW point 76
C 0.06638 0.67002 1.05742
 C 0.06674 0.67065 -1.05774
 C -0.30976 1.04355 0.00016
 C -0.06254 -0.45411 1.89974
 C -0.06229 -0.45372 -1.89931
 F 0.43442 1.45484 1.66177
 F 0.43518 1.45615 -1.66378
 H -0.91184 -0.99826 1.67226
 H -0.91131 -0.99792 -1.67176
 H 0.75756 -1.09011 1.82875
 H 0.75740 -1.08969 -1.82831
 H -0.13009 -0.10583 2.85170
 H -0.12986 -0.10557 -2.85091
13
bifur_IRC_Cartesians_MW_output/new_data/bifur_traj2_Cartesians_MW point 77
C 0.06638 0.67012 1.05745
 C 0.06674 0.67075 -1.05777
 C -0.30964 1.04378 0.00016
 C -0.06254 -0.45415 1.89957
 C -0.06229 -0.45376 -1.89914
 F 0.43438 1.45490 1.66198
 F 0.43514 1.45621 -1.66399
 H -0.91186 -0.99825 1.67200
 H -0.91134 -0.99791 -1.67149
 H 0.75757 -1.09012 1.82846
 H 0.75741 -1.08970 -1.82801
 H -0.13009 -0.10607 2.85160
 H -0.12986 -0.10580 -2.85080
13
bifur_IRC_Cartesians_MW_output/new_data/bifur_traj2_Cartesians_MW point 78
C 0.06638 0.67012 1.05745
 C 0.06674 0.67075 -1.05777
 C -0.30964 1.04378 0.00016
 C -0.06254 -0.45415 1.89957
 C -0.06229 -0.45376 -1.89914
 F 0.43438 1.45490 1.66198
 F 0.43514 1.45621 -1.66399
 H -0.91186 -0.99825 1.67200
 H -0.91134 -0.99791 -1.67149
 H 0.75757 -1.09012 1.82846
 H 0.75741 -1.08970 -1.82801
 H -0.13009 -0.10606 2.85160
 H -0.12986 -0.10580 -2.85080
13
bifur_IRC_Cartesians_MW_output/new_data/bifur_traj2_Cartesians_MW point 79
C 0.06638 0.66987 1.05738
 C 0.06674 0.67049 -1.05770
 C -0.30994 1.04320 0.00016
 C -0.06253 -0.45405 1.90000
 C -0.06228 -0.45366 -1.89957
 F 0.43449 1.45475 1.66146
 F 0.43524 1.45606 -1.66346
 H -0.91181 -0.99827 1.67266
 H -0.91128 -0.99793 -1.67216
 H 0.75755 -1.09009 1.82920
 H 0.75739 -1.08967 -1.82876
 H -0.13009 -0.10548 2.85187
 H -0.12985 -0.10522 -2.85107
13
bifur_IRC_Cartesians_MW_output/new_data/bifur_traj2_Cartesians_MW point 80
C 0.06638 0.66989 1.05738
 C 0.06674 0.67051 -1.05771
 C -0.30992 1.04324 0.00016
 C -0.06253 -0.45405 1.89996
 C -0.06228 -0.45366 -1.89954
 F 0.43448 1.45476 1.66150
 F 0.43523 1.45607 -1.66350
 H -0.91181 -0.99827 1.67262
 H -0.91128 -0.99793 -1.67211
 H 0.75755 -1.09010 1.82915
 H 0.75739 -1.08968 -1.82870
 H -0.13009 -0.10552 2.85185
 H -0.12985 -0.10526 -2.85105
13
bifur_IRC_Cartesians_MW_output/new_data/bifur_traj2_Cartesians_MW point 81
C 0.06638 0.67025 1.05748
 C 0.06674 0.67088 -1.05781
 C -0.30948 1.04408 0.00016
 C -0.06255 -0.45420 1.89935
 C -0.06230 -0.45381 -1.89893
 F 0.43433 1.45497 1.66225
 F 0.43508 1.45629 -1.66426
 H -0.91189 -0.99825 1.67166
 H -0.91136 -0.99790 -1.67115
 H 0.75758 -1.09014 1.82808
 H 0.75742 -1.08971 -1.82763
 H -0.13009 -0.10637 2.85146
 H -0.12986 -0.10610 -2.85066
13
bifur_IRC_Cartesians_MW_output/new_data/bifur_traj2_Cartesians_MW point 82
C 0.06640 0.67103 1.05769
 C 0.06676 0.67166 -1.05802
 C -0.30855 1.04587 0.00016
 C -0.06259 -0.45450 1.89806
 C -0.06233 -0.45411 -1.89763
 F 0.43402 1.45542 1.66384
 F 0.43477 1.45674 -1.66587
 H -0.91206 -0.99820 1.66963
 H -0.91154 -0.99785 -1.66912
 H 0.75764 -1.09022 1.82581
 H 0.75748 -1.08980 -1.82536
 H -0.13011 -0.10815 2.85063
 H -0.12987 -0.10789 -2.84983
13
bifur_IRC_Cartesians_MW_output/new_data/bifur_traj2_Cartesians_MW point 83
C 0.06642 0.67222 1.05801
 C 0.06678 0.67286 -1.05834
 C -0.30713 1.04861 0.00016
 C -0.06264 -0.45497 1.89607
 C -0.06239 -0.45457 -1.89564
 F 0.43354 1.45610 1.66629
 F 0.43429 1.45743 -1.66833
 H -0.91233 -0.99812 1.66652
 H -0.91180 -0.99778 -1.66601
 H 0.75773 -1.09035 1.82235
 H 0.75758 -1.08992 -1.82189
 H -0.13014 -0.11088 2.84937
 H -0.12989 -0.11062 -2.84857
13
bifur_IRC_Cartesians_MW_output/new_data/bifur_traj2_Cartesians_MW point 84
C 0.06645 0.67382 1.05844
 C 0.06681 0.67447 -1.05877
 C -0.30521 1.05230 0.00017
 C -0.06272 -0.45560 1.89339
 C -0.06246 -0.45520 -1.89295
 F 0.43289 1.45702 1.66958
 F 0.43363 1.45837 -1.67165
 H -0.91269 -0.99802 1.66232
 H -0.91216 -0.99767 -1.66181
 H 0.75785 -1.09052 1.81768
 H 0.75771 -1.09009 -1.81721
 H -0.13017 -0.11457 2.84767
 H -0.12992 -0.11430 -2.84686
13
bifur_IRC_Cartesians_MW_output/new_data/bifur_traj2_Cartesians_MW point 85
C 0.06648 0.67579 1.05897
 C 0.06684 0.67645 -1.05930
 C -0.30285 1.05683 0.00017
 C -0.06282 -0.45638 1.89011
 C -0.06256 -0.45596 -1.88966
 F 0.43209 1.45815 1.67362
 F 0.43283 1.45952 -1.67573
 H -0.91313 -0.99790 1.65718
 H -0.91259 -0.99754 -1.65666
 H 0.75800 -1.09074 1.81194
 H 0.75786 -1.09030 -1.81145
 H -0.13022 -0.11910 2.84559
 H -0.12996 -0.11882 -2.84477
13
bifur_IRC_Cartesians_MW_output/new_data/bifur_traj2_Cartesians_MW point 86
C 0.06652 0.67791 1.05954
 C 0.06688 0.67858 -1.05988
 C -0.30031 1.06172 0.00017
 C -0.06292 -0.45721 1.88656
 C -0.06266 -0.45679 -1.88611
 F 0.43124 1.45937 1.67798
 F 0.43197 1.46075 -1.68012
 H -0.91360 -0.99776 1.65163
 H -0.91306 -0.99740 -1.65111
 H 0.75817 -1.09097 1.80576
 H 0.75803 -1.09053 -1.80526
 H -0.13026 -0.12398 2.84334
 H -0.13000 -0.12370 -2.84251
13
bifur_IRC_Cartesians_MW_output/new_data/bifur_traj2_Cartesians_MW point 87
C 0.06655 0.67984 1.06006
 C 0.06691 0.68052 -1.06040
 C -0.29800 1.06615 0.00018
 C -0.06302 -0.45797 1.88335
 C -0.06275 -0.45754 -1.88288
 F 0.43046 1.46047 1.68194
 F 0.43119 1.46188 -1.68411
 H -0.91403 -0.99764 1.64659
 H -0.91349 -0.99727 -1.64607
 H 0.75832 -1.09118 1.80014
 H 0.75819 -1.09073 -1.79963
 H -0.13030 -0.12840 2.84129
 H -0.13003 -0.12812 -2.84046
13
bifur_IRC_Cartesians_MW_output/new_data/bifur_traj2_Cartesians_MW point 88
C 0.06658 0.68128 1.06045
 C 0.06694 0.68197 -1.06079
 C -0.29627 1.06947 0.00018
 C -0.06309 -0.45853 1.88094
 C -0.06281 -0.45810 -1.88047
 F 0.42988 1.46130 1.68490
 F 0.43060 1.46272 -1.68709
 H -0.91435 -0.99755 1.64282
 H -0.91381 -0.99718 -1.64229
 H 0.75843 -1.09133 1.79594
 H 0.75830 -1.09088 -1.79542
 H -0.13033 -0.13172 2.83976
 H -0.13005 -0.13143 -2.83893
13
bifur_IRC_Cartesians_MW_output/new_data/bifur_traj2_Cartesians_MW point 89
C 0.06658 0.68128 1.06045
 C 0.06694 0.68197 -1.06079
 C -0.29627 1.06947 0.00018
 C -0.06309 -0.45853 1.88094
 C -0.06281 -0.45810 -1.88047
 F 0.42988 1.46130 1.68490
 F 0.43060 1.46272 -1.68709
 H -0.91435 -0.99755 1.64282
 H -0.91381 -0.99718 -1.64229
 H 0.75843 -1.09133 1.79594
 H 0.75830 -1.09088 -1.79542
 H -0.13033 -0.13172 2.83976
 H -0.13005 -0.13143 -2.83893
13
bifur_IRC_Cartesians_MW_output/new_data/bifur_traj2_Cartesians_MW point 90
C 0.06660 0.68266 1.06082
 C 0.06696 0.68336 -1.06116
 C -0.29462 1.07265 0.00018
 C -0.06315 -0.45908 1.87864
 C -0.06288 -0.45864 -1.87816
 F 0.42932 1.46209 1.68773
 F 0.43004 1.46352 -1.68995
 H -0.91466 -0.99746 1.63921
 H -0.91412 -0.99709 -1.63868
 H 0.75853 -1.09148 1.79192
 H 0.75841 -1.09103 -1.79138
 H -0.13036 -0.13490 2.83830
 H -0.13008 -0.13460 -2.83746
13
bifur_IRC_Cartesians_MW_output/new_data/bifur_traj2_Cartesians_MW point 91
C 0.06661 0.68286 1.06087
 C 0.06696 0.68356 -1.06121
 C -0.29438 1.07311 0.00018
 C -0.06316 -0.45915 1.87830
 C -0.06289 -0.45872 -1.87782
 F 0.42924 1.46221 1.68815
 F 0.42996 1.46364 -1.69037
 H -0.91470 -0.99745 1.63868
 H -0.91416 -0.99707 -1.63815
 H 0.75855 -1.09151 1.79133
 H 0.75843 -1.09105 -1.79079
 H -0.13037 -0.13536 2.83809
 H -0.13008 -0.13506 -2.83725
13
bifur_IRC_Cartesians_MW_output/new_data/bifur_traj2_Cartesians_MW point 92
C 0.06661 0.68295 1.06089
 C 0.06696 0.68365 -1.06124
 C -0.29427 1.07331 0.00018
 C -0.06317 -0.45919 1.87816
 C -0.06289 -0.45875 -1.87768
 F 0.42920 1.46226 1.68832
 F 0.42993 1.46369 -1.69055
 H -0.91472 -0.99745 1.63846
 H -0.91418 -0.99707 -1.63793
 H 0.75856 -1.09152 1.79108
 H 0.75843 -1.09106 -1.79054
 H -0.13037 -0.13556 2.83799
 H -0.13008 -0.13526 -2.83715
13
bifur_IRC_Cartesians_MW_output/new_data/bifur_traj2_Cartesians_MW point 93
C 0.06661 0.68312 1.06094
 C 0.06697 0.68382 -1.06128
 C -0.29407 1.07370 0.00018
 C -0.06318 -0.45925 1.87787
 C -0.06290 -0.45882 -1.87740
 F 0.42913 1.46235 1.68867
 F 0.42986 1.46379 -1.69090
 H -0.91476 -0.99744 1.63802
 H -0.91422 -0.99706 -1.63749
 H 0.75857 -1.09153 1.79059
 H 0.75845 -1.09108 -1.79005
 H -0.13037 -0.13594 2.83782
 H -0.13009 -0.13565 -2.83697
13
bifur_IRC_Cartesians_MW_output/new_data/bifur_traj2_Cartesians_MW point 94
C 0.06662 0.68361 1.06107
 C 0.06698 0.68431 -1.06142
 C -0.29348 1.07483 0.00018
 C -0.06320 -0.45945 1.87705
 C -0.06292 -0.45901 -1.87657
 F 0.42893 1.46264 1.68969
 F 0.42966 1.46408 -1.69192
 H -0.91487 -0.99740 1.63673
 H -0.91433 -0.99702 -1.63619
 H 0.75861 -1.09159 1.78915
 H 0.75849 -1.09113 -1.78861
 H -0.13039 -0.13708 2.83729
 H -0.13010 -0.13678 -2.83645
13
bifur_IRC_Cartesians_MW_output/new_data/bifur_traj2_Cartesians_MW point 95
C 0.06664 0.68460 1.06134
 C 0.06699 0.68531 -1.06168
 C -0.29229 1.07711 0.00018
 C -0.06325 -0.45984 1.87540
 C -0.06297 -0.45939 -1.87491
 F 0.42853 1.46320 1.69172
 F 0.42925 1.46465 -1.69397
 H -0.91509 -0.99734 1.63414
 H -0.91455 -0.99696 -1.63360
 H 0.75868 -1.09170 1.78626
 H 0.75857 -1.09123 -1.78572
 H -0.13041 -0.13936 2.83624
 H -0.13011 -0.13906 -2.83540
13
bifur_IRC_Cartesians_MW_output/new_data/bifur_traj2_Cartesians_MW point 96
C 0.06667 0.68603 1.06172
 C 0.06702 0.68675 -1.06207
 C -0.29058 1.08041 0.00019
 C -0.06332 -0.46040 1.87300
 C -0.06304 -0.45995 -1.87251
 F 0.42795 1.46403 1.69466
 F 0.42867 1.46549 -1.69694
 H -0.91541 -0.99725 1.63039
 H -0.91487 -0.99686 -1.62985
 H 0.75879 -1.09185 1.78208
 H 0.75868 -1.09139 -1.78153
 H -0.13044 -0.14265 2.83472
 H -0.13014 -0.14235 -2.83387
13
bifur_IRC_Cartesians_MW_output/new_data/bifur_traj2_Cartesians_MW point 97
C 0.06670 0.68776 1.06219
 C 0.06705 0.68849 -1.06254
 C -0.28850 1.08439 0.00019
 C -0.06340 -0.46108 1.87012
 C -0.06312 -0.46063 -1.86962
 F 0.42726 1.46502 1.69822
 F 0.42797 1.46650 -1.70052
 H -0.91580 -0.99714 1.62587
 H -0.91525 -0.99675 -1.62532
 H 0.75893 -1.09204 1.77704
 H 0.75882 -1.09157 -1.77647
 H -0.13048 -0.14663 2.83289
 H -0.13017 -0.14632 -2.83203
13
bifur_IRC_Cartesians_MW_output/new_data/bifur_traj2_Cartesians_MW point 98
C 0.06673 0.68967 1.06270
 C 0.06708 0.69040 -1.06305
 C -0.28622 1.08878 0.00019
 C -0.06349 -0.46183 1.86694
 C -0.06321 -0.46137 -1.86643
 F 0.42649 1.46611 1.70213
 F 0.42719 1.46761 -1.70446
 H -0.91622 -0.99702 1.62088
 H -0.91567 -0.99663 -1.62034
 H 0.75907 -1.09225 1.77149
 H 0.75897 -1.09177 -1.77091
 H -0.13052 -0.15101 2.83087
 H -0.13020 -0.15070 -2.83000
13
bifur_IRC_Cartesians_MW_output/new_data/bifur_traj2_Cartesians_MW point 99
C 0.06677 0.69163 1.06323
 C 0.06712 0.69238 -1.06358
 C -0.28386 1.09331 0.00020
 C -0.06359 -0.46260 1.86365
 C -0.06330 -0.46213 -1.86314
 F 0.42569 1.46724 1.70617
 F 0.42639 1.46876 -1.70854
 H -0.91666 -0.99690 1.61574
 H -0.91611 -0.99650 -1.61519
 H 0.75923 -1.09246 1.76576
 H 0.75913 -1.09198 -1.76516
 H -0.13056 -0.15553 2.82878
 H -0.13024 -0.15522 -2.82791
13
bifur_IRC_Cartesians_MW_output/new_data/bifur_traj2_Cartesians_MW point 100
C 0.06677 0.69163 1.06323
 C 0.06712 0.69238 -1.06358
 C -0.28386 1.09331 0.00020
 C -0.06359 -0.46260 1.86365
 C -0.06330 -0.46213 -1.86314
 F 0.42569 1.46724 1.70617
 F 0.42639 1.46876 -1.70854
 H -0.91666 -0.99690 1.61574
 H -0.91611 -0.99650 -1.61519
 H 0.75923 -1.09246 1.76576
 H 0.75913 -1.09198 -1.76516
 H -0.13056 -0.15553 2.82878
 H -0.13024 -0.15522 -2.82791
13
bifur_IRC_Cartesians_MW_output/new_data/bifur_traj2_Cartesians_MW point 101
C 0.06683 0.69505 1.06415
 C 0.06718 0.69581 -1.06451
 C -0.27978 1.10116 0.00020
 C -0.06376 -0.46394 1.85795
 C -0.06346 -0.46346 -1.85742
 F 0.42431 1.46920 1.71318
 F 0.42501 1.47075 -1.71560
 H -0.91742 -0.99668 1.60681
 H -0.91687 -0.99627 -1.60626
 H 0.75949 -1.09283 1.75581
 H 0.75940 -1.09234 -1.75519
 H -0.13063 -0.16338 2.82516
 H -0.13030 -0.16306 -2.82428
13
bifur_IRC_Cartesians_MW_output/new_data/bifur_traj2_Cartesians_MW point 102
C 0.06684 0.69603 1.06441
 C 0.06719 0.69681 -1.06477
 C -0.27859 1.10343 0.00020
 C -0.06380 -0.46433 1.85630
 C -0.06351 -0.46385 -1.85577
 F 0.42391 1.46977 1.71520
 F 0.42461 1.47132 -1.71765
 H -0.91764 -0.99662 1.60424
 H -0.91708 -0.99621 -1.60368
 H 0.75957 -1.09294 1.75294
 H 0.75948 -1.09244 -1.75231
 H -0.13066 -0.16565 2.82412
 H -0.13031 -0.16532 -2.82323
13
bifur_IRC_Cartesians_MW_output/new_data/bifur_traj2_Cartesians_MW point 103
C 0.06685 0.69642 1.06452
 C 0.06720 0.69719 -1.06488
 C -0.27813 1.10432 0.00020
 C -0.06382 -0.46448 1.85566
 C -0.06352 -0.46400 -1.85513
 F 0.42376 1.46999 1.71599
 F 0.42445 1.47155 -1.71844
 H -0.91773 -0.99660 1.60323
 H -0.91717 -0.99618 -1.60267
 H 0.75959 -1.09298 1.75181
 H 0.75951 -1.09248 -1.75119
 H -0.13066 -0.16653 2.82371
 H -0.13032 -0.16620 -2.82282
13
bifur_IRC_Cartesians_MW_output/new_data/bifur_traj2_Cartesians_MW point 104
C 0.06685 0.69631 1.06449
 C 0.06720 0.69709 -1.06485
 C -0.27826 1.10408 0.00020
 C -0.06382 -0.46444 1.85583
 C -0.06352 -0.46396 -1.85530
 F 0.42380 1.46993 1.71578
 F 0.42449 1.47149 -1.71823
 H -0.91770 -0.99660 1.60350
 H -0.91715 -0.99619 -1.60294
 H 0.75959 -1.09297 1.75211
 H 0.75950 -1.09247 -1.75149
 H -0.13066 -0.16630 2.82382
 H -0.13032 -0.16597 -2.82293
13
bifur_IRC_Cartesians_MW_output/new_data/bifur_traj2_Cartesians_MW point 105
C 0.06684 0.69585 1.06436
 C 0.06719 0.69662 -1.06472
 C -0.27882 1.10300 0.00020
 C -0.06380 -0.46426 1.85662
 C -0.06350 -0.46377 -1.85609
 F 0.42399 1.46966 1.71482
 F 0.42468 1.47121 -1.71726
 H -0.91760 -0.99663 1.60473
 H -0.91704 -0.99622 -1.60417
 H 0.75955 -1.09292 1.75348
 H 0.75946 -1.09242 -1.75286
 H -0.13065 -0.16522 2.82432
 H -0.13031 -0.16489 -2.82343
13
bifur_IRC_Cartesians_MW_output/new_data/bifur_traj2_Cartesians_MW point 106
C 0.06683 0.69510 1.06416
 C 0.06718 0.69587 -1.06452
 C -0.27971 1.10129 0.00020
 C -0.06376 -0.46396 1.85786
 C -0.06346 -0.46348 -1.85734
 F 0.42429 1.46923 1.71329
 F 0.42499 1.47078 -1.71571
 H -0.91743 -0.99668 1.60667
 H -0.91688 -0.99627 -1.60612
 H 0.75949 -1.09284 1.75565
 H 0.75940 -1.09234 -1.75504
 H -0.13064 -0.16350 2.82511
 H -0.13030 -0.16318 -2.82422
13
bifur_IRC_Cartesians_MW_output/new_data/bifur_traj2_Cartesians_MW point 107
C 0.06681 0.69419 1.06392
 C 0.06716 0.69495 -1.06427
 C -0.28080 1.09919 0.00020
 C -0.06372 -0.46361 1.85938
 C -0.06342 -0.46313 -1.85886
 F 0.42466 1.46871 1.71142
 F 0.42536 1.47025 -1.71383
 H -0.91723 -0.99674 1.60906
 H -0.91667 -0.99633 -1.60850
 H 0.75942 -1.09274 1.75831
 H 0.75933 -1.09225 -1.75770
 H -0.13062 -0.16141 2.82607
 H -0.13028 -0.16109 -2.82519
13
bifur_IRC_Cartesians_MW_output/new_data/bifur_traj2_Cartesians_MW point 108
C 0.06680 0.69330 1.06368
 C 0.06715 0.69406 -1.06403
 C -0.28187 1.09714 0.00020
 C -0.06367 -0.46326 1.86087
 C -0.06338 -0.46278 -1.86035
 F 0.42502 1.46820 1.70959
 F 0.42572 1.46973 -1.71199
 H -0.91703 -0.99679 1.61138
 H -0.91648 -0.99639 -1.61083
 H 0.75935 -1.09264 1.76090
 H 0.75926 -1.09215 -1.76029
 H -0.13060 -0.15936 2.82701
 H -0.13027 -0.15904 -2.82614
13
bifur_IRC_Cartesians_MW_output/new_data/bifur_traj2_Cartesians_MW point 109
C 0.06679 0.69280 1.06354
 C 0.06714 0.69356 -1.06390
 C -0.28246 1.09600 0.00020
 C -0.06365 -0.46306 1.86170
 C -0.06336 -0.46259 -1.86118
 F 0.42522 1.46791 1.70857
 F 0.42592 1.46944 -1.71096
 H -0.91692 -0.99683 1.61268
 H -0.91637 -0.99642 -1.61213
 H 0.75932 -1.09259 1.76235
 H 0.75922 -1.09210 -1.76175
 H -0.13059 -0.15822 2.82754
 H -0.13026 -0.15790 -2.82667
13
bifur_IRC_Cartesians_MW_output/new_data/bifur_traj2_Cartesians_MW point 110
C 0.06679 0.69309 1.06362
 C 0.06714 0.69385 -1.06398
 C -0.28212 1.09666 0.00020
 C -0.06366 -0.46318 1.86122
 C -0.06337 -0.46270 -1.86070
 F 0.42510 1.46808 1.70916
 F 0.42580 1.46961 -1.71155
 H -0.91698 -0.99681 1.61193
 H -0.91643 -0.99640 -1.61138
 H 0.75934 -1.09262 1.76151
 H 0.75924 -1.09213 -1.76090
 H -0.13059 -0.15889 2.82724
 H -0.13026 -0.15856 -2.82636
13
bifur_IRC_Cartesians_MW_output/new_data/bifur_traj2_Cartesians_MW point 111
C 0.06679 0.69309 1.06362
 C 0.06714 0.69385 -1.06398
 C -0.28212 1.09666 0.00020
 C -0.06366 -0.46318 1.86122
 C -0.06337 -0.46270 -1.86070
 F 0.42510 1.46808 1.70916
 F 0.42580 1.46961 -1.71155
 H -0.91698 -0.99681 1.61193
 H -0.91643 -0.99640 -1.61138
 H 0.75934 -1.09262 1.76151
 H 0.75924 -1.09213 -1.76090
 H -0.13059 -0.15888 2.82724
 H -0.13026 -0.15856 -2.82636
13
bifur_IRC_Cartesians_MW_output/new_data/bifur_traj2_Cartesians_MW point 112
C 0.06683 0.69522 1.06419
 C 0.06718 0.69599 -1.06455
 C -0.27957 1.10156 0.00020
 C -0.06377 -0.46401 1.85766
 C -0.06347 -0.46353 -1.85713
 F 0.42424 1.46930 1.71353
 F 0.42494 1.47085 -1.71596
 H -0.91746 -0.99667 1.60636
 H -0.91690 -0.99626 -1.60580
 H 0.75950 -1.09285 1.75530
 H 0.75941 -1.09236 -1.75468
 H -0.13064 -0.16378 2.82498
 H -0.13030 -0.16345 -2.82410
13
bifur_IRC_Cartesians_MW_output/new_data/bifur_traj2_Cartesians_MW point 113
C 0.06685 0.69658 1.06456
 C 0.06720 0.69735 -1.06492
 C -0.27794 1.10469 0.00020
 C -0.06383 -0.46455 1.85539
 C -0.06353 -0.46406 -1.85486
 F 0.42369 1.47008 1.71633
 F 0.42438 1.47164 -1.71878
 H -0.91776 -0.99659 1.60281
 H -0.91721 -0.99617 -1.60225
 H 0.75961 -1.09300 1.75134
 H 0.75952 -1.09250 -1.75071
 H -0.13067 -0.16691 2.82354
 H -0.13032 -0.16658 -2.82265
13
bifur_IRC_Cartesians_MW_output/new_data/bifur_traj2_Cartesians_MW point 114
C 0.06688 0.69792 1.06492
 C 0.06723 0.69870 -1.06528
 C -0.27633 1.10778 0.00021
 C -0.06390 -0.46507 1.85315
 C -0.06360 -0.46458 -1.85262
 F 0.42315 1.47085 1.71908
 F 0.42384 1.47242 -1.72155
 H -0.91806 -0.99650 1.59930
 H -0.91750 -0.99608 -1.59874
 H 0.75971 -1.09314 1.74743
 H 0.75963 -1.09264 -1.74680
 H -0.13070 -0.16999 2.82211
 H -0.13035 -0.16966 -2.82122
13
bifur_IRC_Cartesians_MW_output/new_data/bifur_traj2_Cartesians_MW point 115
C 0.06690 0.69903 1.06522
 C 0.06725 0.69982 -1.06558
 C -0.27501 1.11033 0.00021
 C -0.06395 -0.46551 1.85131
 C -0.06365 -0.46501 -1.85076
 F 0.42270 1.47148 1.72135
 F 0.42339 1.47307 -1.72385
 H -0.91831 -0.99643 1.59640
 H -0.91775 -0.99601 -1.59584
 H 0.75980 -1.09326 1.74421
 H 0.75972 -1.09276 -1.74356
 H -0.13072 -0.17253 2.82094
 H -0.13037 -0.17220 -2.82004
13
bifur_IRC_Cartesians_MW_output/new_data/bifur_traj2_Cartesians_MW point 116
C 0.06691 0.69963 1.06538
 C 0.06726 0.70043 -1.06575
 C -0.27428 1.11172 0.00021
 C -0.06398 -0.46575 1.85029
 C -0.06368 -0.46525 -1.84975
 F 0.42246 1.47183 1.72260
 F 0.42314 1.47342 -1.72510
 H -0.91844 -0.99640 1.59482
 H -0.91788 -0.99597 -1.59425
 H 0.75984 -1.09333 1.74244
 H 0.75976 -1.09282 -1.74179
 H -0.13073 -0.17393 2.82030
 H -0.13038 -0.17359 -2.81940
13
bifur_IRC_Cartesians_MW_output/new_data/bifur_traj2_Cartesians_MW point 117
C 0.06691 0.69969 1.06540
 C 0.06726 0.70048 -1.06576
 C -0.27421 1.11186 0.00021
 C -0.06398 -0.46577 1.85019
 C -0.06368 -0.46527 -1.84965
 F 0.42243 1.47187 1.72272
 F 0.42312 1.47346 -1.72522
 H -0.91846 -0.99639 1.59467
 H -0.91790 -0.99596 -1.59410
 H 0.75985 -1.09334 1.74227
 H 0.75977 -1.09283 -1.74162
 H -0.13074 -0.17406 2.82024
 H -0.13038 -0.17373 -2.81934
13
bifur_IRC_Cartesians_MW_output/new_data/bifur_traj2_Cartesians_MW point 118
C 0.06690 0.69935 1.06530
 C 0.06725 0.70014 -1.06567
 C -0.27463 1.11106 0.00021
 C -0.06397 -0.46563 1.85077
 C -0.06366 -0.46514 -1.85023
 F 0.42257 1.47167 1.72201
 F 0.42326 1.47325 -1.72450
 H -0.91838 -0.99641 1.59557
 H -0.91782 -0.99599 -1.59501
 H 0.75982 -1.09330 1.74328
 H 0.75974 -1.09279 -1.74263
 H -0.13073 -0.17327 2.82060
 H -0.13037 -0.17293 -2.81971
13
bifur_IRC_Cartesians_MW_output/new_data/bifur_traj2_Cartesians_MW point 119
C 0.06689 0.69873 1.06514
 C 0.06724 0.69951 -1.06550
 C -0.27537 1.10963 0.00021
 C -0.06394 -0.46539 1.85181
 C -0.06363 -0.46490 -1.85127
 F 0.42282 1.47131 1.72074
 F 0.42351 1.47289 -1.72322
 H -0.91824 -0.99645 1.59719
 H -0.91768 -0.99603 -1.59663
 H 0.75977 -1.09323 1.74509
 H 0.75969 -1.09273 -1.74444
 H -0.13071 -0.17184 2.82126
 H -0.13036 -0.17151 -2.82037
13
bifur_IRC_Cartesians_MW_output/new_data/bifur_traj2_Cartesians_MW point 120
C 0.06688 0.69795 1.06493
 C 0.06723 0.69873 -1.06529
 C -0.27630 1.10785 0.00021
 C -0.06390 -0.46509 1.85310
 C -0.06360 -0.46459 -1.85256
 F 0.42314 1.47087 1.71914
 F 0.42383 1.47244 -1.72162
 H -0.91807 -0.99650 1.59922
 H -0.91751 -0.99608 -1.59866
 H 0.75971 -1.09315 1.74735
 H 0.75963 -1.09265 -1.74671
 H -0.13070 -0.17006 2.82208
 H -0.13035 -0.16973 -2.82119
13
bifur_IRC_Cartesians_MW_output/new_data/bifur_traj2_Cartesians_MW point 121
C 0.06687 0.69717 1.06472
 C 0.06721 0.69795 -1.06508
 C -0.27723 1.10606 0.00021
 C -0.06386 -0.46478 1.85440
 C -0.06356 -0.46429 -1.85387
 F 0.42345 1.47042 1.71755
 F 0.42414 1.47199 -1.72001
 H -0.91789 -0.99655 1.60125
 H -0.91734 -0.99613 -1.60069
 H 0.75965 -1.09306 1.74961
 H 0.75957 -1.09256 -1.74898
 H -0.13068 -0.16827 2.82291
 H -0.13033 -0.16794 -2.82202
13
bifur_IRC_Cartesians_MW_output/new_data/bifur_traj2_Cartesians_MW point 122
C 0.06687 0.69717 1.06472
 C 0.06721 0.69795 -1.06508
 C -0.27723 1.10606 0.00021
 C -0.06386 -0.46478 1.85440
 C -0.06356 -0.46429 -1.85387
 F 0.42345 1.47042 1.71754
 F 0.42414 1.47199 -1.72000
 H -0.91789 -0.99655 1.60126
 H -0.91734 -0.99613 -1.60069
 H 0.75965 -1.09306 1.74961
 H 0.75957 -1.09256 -1.74898
 H -0.13068 -0.16827 2.82291
 H -0.13033 -0.16794 -2.82202
13
bifur_IRC_Cartesians_MW_output/new_data/bifur_traj2_Cartesians_MW point 123
C 0.06686 0.69674 1.06460
 C 0.06721 0.69752 -1.06497
 C -0.27774 1.10507 0.00021
 C -0.06384 -0.46461 1.85512
 C -0.06354 -0.46413 -1.85458
 F 0.42363 1.47017 1.71667
 F 0.42432 1.47174 -1.71912
 H -0.91780 -0.99658 1.60237
 H -0.91724 -0.99616 -1.60181
 H 0.75962 -1.09302 1.75086
 H 0.75953 -1.09252 -1.75023
 H -0.13067 -0.16729 2.82336
 H -0.13033 -0.16696 -2.82247
13
bifur_IRC_Cartesians_MW_output/new_data/bifur_traj2_Cartesians_MW point 124
C 0.06687 0.69768 1.06486
 C 0.06722 0.69846 -1.06522
 C -0.27662 1.10723 0.00021
 C -0.06389 -0.46498 1.85355
 C -0.06358 -0.46449 -1.85302
 F 0.42325 1.47071 1.71859
 F 0.42394 1.47228 -1.72106
 H -0.91801 -0.99652 1.59993
 H -0.91745 -0.99610 -1.59936
 H 0.75969 -1.09312 1.74813
 H 0.75961 -1.09262 -1.74750
 H -0.13069 -0.16944 2.82237
 H -0.13034 -0.16911 -2.82148
13
bifur_IRC_Cartesians_MW_output/new_data/bifur_traj2_Cartesians_MW point 125
C 0.06690 0.69904 1.06522
 C 0.06725 0.69983 -1.06559
 C -0.27499 1.11035 0.00021
 C -0.06395 -0.46551 1.85129
 C -0.06365 -0.46502 -1.85075
 F 0.42270 1.47149 1.72138
 F 0.42339 1.47307 -1.72387
 H -0.91831 -0.99643 1.59638
 H -0.91775 -0.99601 -1.59581
 H 0.75980 -1.09327 1.74418
 H 0.75972 -1.09276 -1.74353
 H -0.13072 -0.17256 2.82093
 H -0.13037 -0.17222 -2.82003
13
bifur_IRC_Cartesians_MW_output/new_data/bifur_traj2_Cartesians_MW point 126
C 0.06692 0.70049 1.06561
 C 0.06727 0.70129 -1.06598
 C -0.27325 1.11370 0.00021
 C -0.06402 -0.46608 1.84886
 C -0.06372 -0.46558 -1.84831
 F 0.42211 1.47232 1.72436
 F 0.42279 1.47392 -1.72688
 H -0.91863 -0.99634 1.59258
 H -0.91807 -0.99591 -1.59201
 H 0.75991 -1.09342 1.73994
 H 0.75983 -1.09292 -1.73929
 H -0.13075 -0.17590 2.81939
 H -0.13039 -0.17556 -2.81849
13
bifur_IRC_Cartesians_MW_output/new_data/bifur_traj2_Cartesians_MW point 127
C 0.06695 0.70186 1.06598
 C 0.06730 0.70267 -1.06635
 C -0.27161 1.11685 0.00021
 C -0.06409 -0.46662 1.84657
 C -0.06378 -0.46612 -1.84602
 F 0.42156 1.47311 1.72718
 F 0.42224 1.47472 -1.72972
 H -0.91894 -0.99625 1.58899
 H -0.91838 -0.99582 -1.58842
 H 0.76001 -1.09357 1.73594
 H 0.75994 -1.09306 -1.73528
 H -0.13078 -0.17906 2.81793
 H -0.13042 -0.17871 -2.81703
13
bifur_IRC_Cartesians_MW_output/new_data/bifur_traj2_Cartesians_MW point 128
C 0.06697 0.70299 1.06628
 C 0.06731 0.70380 -1.06665
 C -0.27026 1.11945 0.00022
 C -0.06414 -0.46707 1.84469
 C -0.06383 -0.46656 -1.84413
 F 0.42110 1.47376 1.72949
 F 0.42178 1.47538 -1.73205
 H -0.91919 -0.99618 1.58604
 H -0.91863 -0.99575 -1.58547
 H 0.76010 -1.09370 1.73266
 H 0.76003 -1.09318 -1.73199
 H -0.13081 -0.18165 2.81674
 H -0.13044 -0.18130 -2.81583
13
bifur_IRC_Cartesians_MW_output/new_data/bifur_traj2_Cartesians_MW point 129
C 0.06698 0.70362 1.06645
 C 0.06733 0.70444 -1.06682
 C -0.26950 1.12090 0.00022
 C -0.06417 -0.46731 1.84364
 C -0.06386 -0.46680 -1.84308
 F 0.42085 1.47412 1.73079
 F 0.42152 1.47575 -1.73336
 H -0.91933 -0.99614 1.58439
 H -0.91877 -0.99571 -1.58382
 H 0.76015 -1.09376 1.73082
 H 0.76008 -1.09325 -1.73014
 H -0.13082 -0.18310 2.81607
 H -0.13045 -0.18275 -2.81516
13
bifur_IRC_Cartesians_MW_output/new_data/bifur_traj2_Cartesians_MW point 130
C 0.06698 0.70345 1.06641
 C 0.06732 0.70427 -1.06678
 C -0.26970 1.12052 0.00022
 C -0.06417 -0.46725 1.84391
 C -0.06386 -0.46674 -1.84335
 F 0.42091 1.47402 1.73045
 F 0.42159 1.47565 -1.73301
 H -0.91929 -0.99615 1.58483
 H -0.91873 -0.99572 -1.58425
 H 0.76014 -1.09375 1.73130
 H 0.76007 -1.09323 -1.73063
 H -0.13082 -0.18271 2.81625
 H -0.13044 -0.18237 -2.81534
13
bifur_IRC_Cartesians_MW_output/new_data/bifur_traj2_Cartesians_MW point 131
C 0.06696 0.70251 1.06615
 C 0.06731 0.70332 -1.06652
 C -0.27084 1.11834 0.00022
 C -0.06412 -0.46688 1.84550
 C -0.06381 -0.46637 -1.84494
 F 0.42130 1.47348 1.72850
 F 0.42198 1.47510 -1.73105
 H -0.91908 -0.99621 1.58731
 H -0.91852 -0.99578 -1.58673
 H 0.76006 -1.09364 1.73407
 H 0.75999 -1.09313 -1.73340
 H -0.13080 -0.18054 2.81725
 H -0.13043 -0.18019 -2.81634
13
bifur_IRC_Cartesians_MW_output/new_data/bifur_traj2_Cartesians_MW point 132
C 0.06693 0.70104 1.06576
 C 0.06728 0.70184 -1.06613
 C -0.27259 1.11496 0.00021
 C -0.06405 -0.46630 1.84794
 C -0.06374 -0.46580 -1.84739
 F 0.42189 1.47264 1.72549
 F 0.42257 1.47424 -1.72802
 H -0.91876 -0.99631 1.59114
 H -0.91820 -0.99588 -1.59057
 H 0.75995 -1.09348 1.73834
 H 0.75988 -1.09297 -1.73768
 H -0.13076 -0.17717 2.81880
 H -0.13040 -0.17683 -2.81790
13
bifur_IRC_Cartesians_MW_output/new_data/bifur_traj2_Cartesians_MW point 133
C 0.06693 0.70104 1.06576
 C 0.06728 0.70184 -1.06613
 C -0.27259 1.11496 0.00021
 C -0.06405 -0.46630 1.84794
 C -0.06374 -0.46580 -1.84739
 F 0.42189 1.47264 1.72549
 F 0.42257 1.47424 -1.72802
 H -0.91876 -0.99631 1.59114
 H -0.91820 -0.99588 -1.59057
 H 0.75995 -1.09348 1.73834
 H 0.75988 -1.09297 -1.73768
 H -0.13076 -0.17717 2.81880
 H -0.13040 -0.17682 -2.81790
13
bifur_IRC_Cartesians_MW_output/new_data/bifur_traj2_Cartesians_MW point 134
C 0.06687 0.69729 1.06475
 C 0.06722 0.69806 -1.06511
 C -0.27709 1.10632 0.00021
 C -0.06387 -0.46482 1.85421
 C -0.06357 -0.46434 -1.85368
 F 0.42341 1.47049 1.71778
 F 0.42410 1.47205 -1.72024
 H -0.91792 -0.99654 1.60096
 H -0.91736 -0.99612 -1.60040
 H 0.75966 -1.09308 1.74928
 H 0.75958 -1.09258 -1.74865
 H -0.13068 -0.16853 2.82279
 H -0.13034 -0.16820 -2.82190
13
bifur_IRC_Cartesians_MW_output/new_data/bifur_traj2_Cartesians_MW point 135
C 0.06683 0.69528 1.06421
 C 0.06718 0.69605 -1.06457
 C -0.27949 1.10171 0.00020
 C -0.06377 -0.46404 1.85756
 C -0.06347 -0.46356 -1.85703
 F 0.42422 1.46934 1.71366
 F 0.42491 1.47088 -1.71609
 H -0.91747 -0.99667 1.60620
 H -0.91692 -0.99625 -1.60564
 H 0.75951 -1.09286 1.75512
 H 0.75942 -1.09236 -1.75450
 H -0.13064 -0.16393 2.82491
 H -0.13030 -0.16360 -2.82403
13
bifur_IRC_Cartesians_MW_output/new_data/bifur_traj2_Cartesians_MW point 136
C 0.06680 0.69338 1.06370
 C 0.06715 0.69413 -1.06406
 C -0.28178 1.09732 0.00020
 C -0.06368 -0.46329 1.86074
 C -0.06338 -0.46281 -1.86022
 F 0.42499 1.46824 1.70975
 F 0.42569 1.46977 -1.71214
 H -0.91705 -0.99679 1.61118
 H -0.91649 -0.99638 -1.61063
 H 0.75936 -1.09265 1.76068
 H 0.75927 -1.09216 -1.76007
 H -0.13060 -0.15954 2.82693
 H -0.13027 -0.15922 -2.82606
13
bifur_IRC_Cartesians_MW_output/new_data/bifur_traj2_Cartesians_MW point 137
C 0.06677 0.69192 1.06331
 C 0.06712 0.69267 -1.06366
 C -0.28352 1.09397 0.00020
 C -0.06360 -0.46272 1.86317
 C -0.06331 -0.46225 -1.86266
 F 0.42557 1.46741 1.70676
 F 0.42628 1.46892 -1.70913
 H -0.91672 -0.99688 1.61499
 H -0.91617 -0.99648 -1.61444
 H 0.75925 -1.09249 1.76492
 H 0.75915 -1.09201 -1.76432
 H -0.13057 -0.15619 2.82848
 H -0.13024 -0.15588 -2.82761
13
bifur_IRC_Cartesians_MW_output/new_data/bifur_traj2_Cartesians_MW point 138
C 0.06676 0.69124 1.06312
 C 0.06711 0.69199 -1.06348
 C -0.28433 1.09241 0.00020
 C -0.06357 -0.46245 1.86430
 C -0.06328 -0.46198 -1.86379
 F 0.42585 1.46702 1.70537
 F 0.42655 1.46853 -1.70773
 H -0.91657 -0.99692 1.61676
 H -0.91602 -0.99652 -1.61621
 H 0.75920 -1.09242 1.76690
 H 0.75910 -1.09194 -1.76630
 H -0.13055 -0.15464 2.82920
 H -0.13023 -0.15432 -2.82833
13
bifur_IRC_Cartesians_MW_output/new_data/bifur_traj2_Cartesians_MW point 139
C 0.06675 0.69092 1.06304
 C 0.06710 0.69166 -1.06339
 C -0.28472 1.09166 0.00020
 C -0.06356 -0.46232 1.86484
 C -0.06327 -0.46186 -1.86433
 F 0.42598 1.46683 1.70470
 F 0.42668 1.46834 -1.70706
 H -0.91650 -0.99694 1.61761
 H -0.91595 -0.99654 -1.61706
 H 0.75917 -1.09238 1.76784
 H 0.75907 -1.09190 -1.76725
 H -0.13054 -0.15389 2.82954
 H -0.13022 -0.15358 -2.82867
13
bifur_IRC_Cartesians_MW_output/new_data/bifur_traj2_Cartesians_MW point 140
C 0.06675 0.69055 1.06294
 C 0.06710 0.69129 -1.06329
 C -0.28517 1.09080 0.00019
 C -0.06354 -0.46217 1.86547
 C -0.06325 -0.46171 -1.86496
 F 0.42613 1.46662 1.70393
 F 0.42684 1.46812 -1.70628
 H -0.91642 -0.99697 1.61858
 H -0.91587 -0.99657 -1.61804
 H 0.75914 -1.09234 1.76893
 H 0.75904 -1.09186 -1.76834
 H -0.13054 -0.15303 2.82994
 H -0.13022 -0.15272 -2.82907
13
bifur_IRC_Cartesians_MW_output/new_data/bifur_traj2_Cartesians_MW point 141
C 0.06673 0.68988 1.06276
 C 0.06709 0.69062 -1.06311
 C -0.28597 1.08926 0.00019
 C -0.06351 -0.46191 1.86658
 C -0.06322 -0.46145 -1.86608
 F 0.42640 1.46623 1.70256
 F 0.42711 1.46773 -1.70490
 H -0.91627 -0.99701 1.62033
 H -0.91572 -0.99661 -1.61979
 H 0.75909 -1.09227 1.77088
 H 0.75899 -1.09179 -1.77029
 H -0.13052 -0.15149 2.83064
 H -0.13021 -0.15118 -2.82978
13
bifur_IRC_Cartesians_MW_output/new_data/bifur_traj2_Cartesians_MW point 142
C 0.06671 0.68870 1.06244
 C 0.06707 0.68943 -1.06279
 C -0.28738 1.08656 0.00019
 C -0.06345 -0.46145 1.86855
 C -0.06316 -0.46099 -1.86804
 F 0.42688 1.46556 1.70015
 F 0.42759 1.46705 -1.70247
 H -0.91601 -0.99708 1.62341
 H -0.91546 -0.99669 -1.62286
 H 0.75900 -1.09214 1.77430
 H 0.75889 -1.09167 -1.77373
 H -0.13050 -0.14879 2.83189
 H -0.13018 -0.14848 -2.83103
13
bifur_IRC_Cartesians_MW_output/new_data/bifur_traj2_Cartesians_MW point 143
C 0.06668 0.68683 1.06194
 C 0.06703 0.68755 -1.06229
 C -0.28962 1.08224 0.00019
 C -0.06336 -0.46071 1.87168
 C -0.06307 -0.46026 -1.87118
 F 0.42763 1.46448 1.69630
 F 0.42835 1.46595 -1.69858
 H -0.91559 -0.99720 1.62831
 H -0.91504 -0.99681 -1.62777
 H 0.75885 -1.09194 1.77976
 H 0.75874 -1.09147 -1.77920
 H -0.13046 -0.14448 2.83388
 H -0.13015 -0.14418 -2.83302
13
bifur_IRC_Cartesians_MW_output/new_data/bifur_traj2_Cartesians_MW point 144
C 0.06668 0.68683 1.06194
 C 0.06703 0.68755 -1.06229
 C -0.28962 1.08224 0.00019
 C -0.06336 -0.46071 1.87167
 C -0.06307 -0.46026 -1.87118
 F 0.42763 1.46448 1.69630
 F 0.42835 1.46595 -1.69859
 H -0.91559 -0.99720 1.62831
 H -0.91504 -0.99681 -1.62777
 H 0.75885 -1.09194 1.77976
 H 0.75874 -1.09147 -1.77920
 H -0.13046 -0.14448 2.83388
 H -0.13015 -0.14418 -2.83302
13
bifur_IRC_Cartesians_MW_output/new_data/bifur_traj2_Cartesians_MW point 145
C 0.06658 0.68130 1.06045
 C 0.06694 0.68199 -1.06079
 C -0.29624 1.06952 0.00018
 C -0.06309 -0.45854 1.88090
 C -0.06282 -0.45811 -1.88043
 F 0.42987 1.46131 1.68494
 F 0.43059 1.46273 -1.68714
 H -0.91435 -0.99755 1.64276
 H -0.91382 -0.99718 -1.64223
 H 0.75843 -1.09134 1.79587
 H 0.75830 -1.09088 -1.79535
 H -0.13034 -0.13177 2.83974
 H -0.13005 -0.13148 -2.83890
13
bifur_IRC_Cartesians_MW_output/new_data/bifur_traj2_Cartesians_MW point 146
C 0.06652 0.67811 1.05959
 C 0.06688 0.67878 -1.05993
 C -0.30007 1.06217 0.00017
 C -0.06293 -0.45729 1.88624
 C -0.06267 -0.45687 -1.88578
 F 0.43116 1.45948 1.67838
 F 0.43189 1.46087 -1.68053
 H -0.91364 -0.99775 1.65111
 H -0.91311 -0.99739 -1.65059
 H 0.75818 -1.09099 1.80518
 H 0.75805 -1.09055 -1.80468
 H -0.13027 -0.12443 2.84313
 H -0.13000 -0.12415 -2.84230
13
bifur_IRC_Cartesians_MW_output/new_data/bifur_traj2_Cartesians_MW point 147
C 0.06646 0.67479 1.05870
 C 0.06682 0.67544 -1.05903
 C -0.30405 1.05452 0.00017
 C -0.06277 -0.45598 1.89178
 C -0.06251 -0.45557 -1.89134
 F 0.43250 1.45757 1.67156
 F 0.43324 1.45893 -1.67365
 H -0.91290 -0.99796 1.65980
 H -0.91237 -0.99761 -1.65929
 H 0.75793 -1.09063 1.81487
 H 0.75778 -1.09019 -1.81439
 H -0.13019 -0.11679 2.84665
 H -0.12994 -0.11652 -2.84584
13
bifur_IRC_Cartesians_MW_output/new_data/bifur_traj2_Cartesians_MW point 148
C 0.06640 0.67143 1.05780
 C 0.06676 0.67206 -1.05812
 C -0.30807 1.04679 0.00016
 C -0.06261 -0.45466 1.89739
 C -0.06235 -0.45426 -1.89696
 F 0.43386 1.45565 1.66467
 F 0.43461 1.45697 -1.66670
 H -0.91215 -0.99817 1.66858
 H -0.91163 -0.99783 -1.66807
 H 0.75767 -1.09026 1.82465
 H 0.75752 -1.08984 -1.82419
 H -0.13012 -0.10907 2.85021
 H -0.12988 -0.10881 -2.84941
13
bifur_IRC_Cartesians_MW_output/new_data/bifur_traj2_Cartesians_MW point 149
C 0.06634 0.66813 1.05691
 C 0.06671 0.66875 -1.05723
 C -0.31202 1.03920 0.00016
 C -0.06245 -0.45336 1.90290
 C -0.06220 -0.45298 -1.90248
 F 0.43519 1.45375 1.65789
 F 0.43595 1.45505 -1.65987
 H -0.91142 -0.99838 1.67721
 H -0.91089 -0.99804 -1.67670
 H 0.75741 -1.08990 1.83426
 H 0.75725 -1.08949 -1.83383
 H -0.13005 -0.10149 2.85371
 H -0.12982 -0.10123 -2.85292
13
bifur_IRC_Cartesians_MW_output/new_data/bifur_traj2_Cartesians_MW point 150
C 0.06629 0.66497 1.05606
 C 0.06665 0.66557 -1.05638
 C -0.31581 1.03192 0.00015
 C -0.06229 -0.45212 1.90818
 C -0.06205 -0.45175 -1.90777
 F 0.43647 1.45194 1.65140
 F 0.43723 1.45321 -1.65332
 H -0.91071 -0.99858 1.68548
 H -0.91019 -0.99825 -1.68498
 H 0.75717 -1.08956 1.84348
 H 0.75700 -1.08916 -1.84307
 H -0.12998 -0.09421 2.85706
 H -0.12977 -0.09397 -2.85628
13
bifur_IRC_Cartesians_MW_output/new_data/bifur_traj2_Cartesians_MW point 151
C 0.06624 0.66228 1.05534
 C 0.06660 0.66286 -1.05565
 C -0.31903 1.02573 0.00015
 C -0.06216 -0.45107 1.91267
 C -0.06192 -0.45070 -1.91227
 F 0.43755 1.45040 1.64587
 F 0.43833 1.45164 -1.64775
 H -0.91011 -0.99875 1.69251
 H -0.90960 -0.99843 -1.69202
 H 0.75696 -1.08927 1.85132
 H 0.75679 -1.08887 -1.85093
 H -0.12992 -0.08803 2.85991
 H -0.12972 -0.08779 -2.85914
13
bifur_IRC_Cartesians_MW_output/new_data/bifur_traj2_Cartesians_MW point 152
C 0.06622 0.66117 1.05504
 C 0.06658 0.66175 -1.05535
 C -0.32036 1.02318 0.00014
 C -0.06211 -0.45063 1.91451
 C -0.06187 -0.45027 -1.91412
 F 0.43800 1.44976 1.64360
 F 0.43878 1.45099 -1.64546
 H -0.90987 -0.99882 1.69540
 H -0.90935 -0.99850 -1.69492
 H 0.75688 -1.08915 1.85454
 H 0.75670 -1.08875 -1.85416
 H -0.12990 -0.08548 2.86109
 H -0.12970 -0.08525 -2.86032
13
bifur_IRC_Cartesians_MW_output/new_data/bifur_traj2_Cartesians_MW point 153
C 0.06622 0.66104 1.05501
 C 0.06658 0.66162 -1.05532
 C -0.32051 1.02289 0.00014
 C -0.06210 -0.45058 1.91473
 C -0.06186 -0.45022 -1.91434
 F 0.43805 1.44969 1.64334
 F 0.43883 1.45092 -1.64519
 H -0.90984 -0.99883 1.69574
 H -0.90932 -0.99851 -1.69525
 H 0.75687 -1.08913 1.85492
 H 0.75669 -1.08874 -1.85453
 H -0.12989 -0.08519 2.86122
 H -0.12970 -0.08495 -2.86046
13
bifur_IRC_Cartesians_MW_output/new_data/bifur_traj2_Cartesians_MW point 154
C 0.06622 0.66115 1.05503
 C 0.06658 0.66172 -1.05535
 C -0.32039 1.02312 0.00014
 C -0.06211 -0.45062 1.91456
 C -0.06187 -0.45026 -1.91417
 F 0.43801 1.44975 1.64355
 F 0.43879 1.45098 -1.64541
 H -0.90986 -0.99882 1.69547
 H -0.90934 -0.99851 -1.69498
 H 0.75687 -1.08915 1.85462
 H 0.75670 -1.08875 -1.85424
 H -0.12990 -0.08543 2.86112
 H -0.12970 -0.08519 -2.86035
13
bifur_IRC_Cartesians_MW_output/new_data/bifur_traj2_Cartesians_MW point 155
C 0.06622 0.66114 1.05503
 C 0.06658 0.66172 -1.05535
 C -0.32039 1.02312 0.00014
 C -0.06211 -0.45062 1.91456
 C -0.06187 -0.45026 -1.91417
 F 0.43801 1.44975 1.64354
 F 0.43879 1.45098 -1.64540
 H -0.90986 -0.99882 1.69547
 H -0.90934 -0.99851 -1.69499
 H 0.75687 -1.08915 1.85462
 H 0.75670 -1.08875 -1.85424
 H -0.12990 -0.08542 2.86112
 H -0.12970 -0.08518 -2.86035
13
bifur_IRC_Cartesians_MW_output/new_data/bifur_traj2_Cartesians_MW point 156
C 0.06621 0.66093 1.05497
 C 0.06658 0.66150 -1.05529
 C -0.32065 1.02261 0.00014
 C -0.06209 -0.45053 1.91493
 C -0.06186 -0.45017 -1.91454
 F 0.43810 1.44962 1.64309
 F 0.43888 1.45085 -1.64495
 H -0.90981 -0.99883 1.69605
 H -0.90930 -0.99852 -1.69556
 H 0.75686 -1.08912 1.85526
 H 0.75668 -1.08873 -1.85488
 H -0.12989 -0.08492 2.86135
 H -0.12970 -0.08468 -2.86058
13
bifur_IRC_Cartesians_MW_output/new_data/bifur_traj2_Cartesians_MW point 157
C 0.06620 0.66023 1.05479
 C 0.06657 0.66080 -1.05510
 C -0.32149 1.02100 0.00014
 C -0.06206 -0.45026 1.91609
 C -0.06183 -0.44990 -1.91571
 F 0.43838 1.44922 1.64165
 F 0.43916 1.45044 -1.64350
 H -0.90966 -0.99888 1.69788
 H -0.90914 -0.99857 -1.69739
 H 0.75680 -1.08905 1.85730
 H 0.75662 -1.08865 -1.85692
 H -0.12988 -0.08331 2.86209
 H -0.12968 -0.08307 -2.86133
13
bifur_IRC_Cartesians_MW_output/new_data/bifur_traj2_Cartesians_MW point 158
C 0.06618 0.65910 1.05448
 C 0.06655 0.65967 -1.05479
 C -0.32284 1.01842 0.00014
 C -0.06201 -0.44982 1.91797
 C -0.06177 -0.44946 -1.91759
 F 0.43884 1.44857 1.63935
 F 0.43962 1.44978 -1.64117
 H -0.90941 -0.99895 1.70082
 H -0.90889 -0.99864 -1.70033
 H 0.75672 -1.08892 1.86058
 H 0.75653 -1.08853 -1.86021
 H -0.12985 -0.08073 2.86328
 H -0.12966 -0.08049 -2.86252
13
bifur_IRC_Cartesians_MW_output/new_data/bifur_traj2_Cartesians_MW point 159
C 0.06616 0.65770 1.05411
 C 0.06652 0.65825 -1.05441
 C -0.32452 1.01518 0.00014
 C -0.06194 -0.44926 1.92032
 C -0.06171 -0.44892 -1.91994
 F 0.43940 1.44777 1.63646
 F 0.44019 1.44896 -1.63826
 H -0.90909 -0.99904 1.70449
 H -0.90858 -0.99873 -1.70401
 H 0.75661 -1.08877 1.86468
 H 0.75642 -1.08839 -1.86431
 H -0.12982 -0.07749 2.86477
 H -0.12964 -0.07726 -2.86402
13
bifur_IRC_Cartesians_MW_output/new_data/bifur_traj2_Cartesians_MW point 160
C 0.06613 0.65612 1.05368
 C 0.06650 0.65667 -1.05399
 C -0.32641 1.01155 0.00014
 C -0.06186 -0.44864 1.92295
 C -0.06163 -0.44830 -1.92258
 F 0.44004 1.44686 1.63322
 F 0.44083 1.44805 -1.63500
 H -0.90874 -0.99914 1.70862
 H -0.90823 -0.99884 -1.70814
 H 0.75649 -1.08860 1.86927
 H 0.75630 -1.08822 -1.86892
 H -0.12979 -0.07387 2.86645
 H -0.12961 -0.07364 -2.86570
13
bifur_IRC_Cartesians_MW_output/new_data/bifur_traj2_Cartesians_MW point 161
C 0.06610 0.65445 1.05323
 C 0.06647 0.65499 -1.05354
 C -0.32841 1.00772 0.00013
 C -0.06178 -0.44799 1.92573
 C -0.06156 -0.44765 -1.92537
 F 0.44071 1.44591 1.62980
 F 0.44151 1.44707 -1.63155
 H -0.90837 -0.99924 1.71297
 H -0.90786 -0.99895 -1.71250
 H 0.75636 -1.08842 1.87412
 H 0.75616 -1.08804 -1.87379
 H -0.12975 -0.07004 2.86821
 H -0.12958 -0.06982 -2.86747
13
bifur_IRC_Cartesians_MW_output/new_data/bifur_traj2_Cartesians_MW point 162
C 0.06607 0.65277 1.05278
 C 0.06644 0.65330 -1.05308
 C -0.33043 1.00384 0.00013
 C -0.06170 -0.44733 1.92854
 C -0.06148 -0.44700 -1.92819
 F 0.44140 1.44494 1.62634
 F 0.44219 1.44609 -1.62806
 H -0.90799 -0.99935 1.71738
 H -0.90749 -0.99906 -1.71691
 H 0.75623 -1.08823 1.87904
 H 0.75603 -1.08786 -1.87871
 H -0.12971 -0.06616 2.87000
 H -0.12955 -0.06595 -2.86926
13
bifur_IRC_Cartesians_MW_output/new_data/bifur_traj2_Cartesians_MW point 163
C 0.06604 0.65112 1.05234
 C 0.06641 0.65164 -1.05264
 C -0.33240 1.00004 0.00013
 C -0.06162 -0.44668 1.93130
 C -0.06140 -0.44635 -1.93095
 F 0.44206 1.44399 1.62295
 F 0.44286 1.44513 -1.62464
 H -0.90763 -0.99945 1.72169
 H -0.90712 -0.99917 -1.72122
 H 0.75610 -1.08806 1.88384
 H 0.75590 -1.08769 -1.88353
 H -0.12968 -0.06237 2.87175
 H -0.12952 -0.06216 -2.87102
13
bifur_IRC_Cartesians_MW_output/new_data/bifur_traj2_Cartesians_MW point 164
C 0.06601 0.64959 1.05193
 C 0.06638 0.65010 -1.05222
 C -0.33424 0.99651 0.00012
 C -0.06154 -0.44608 1.93386
 C -0.06133 -0.44576 -1.93352
 F 0.44268 1.44311 1.61980
 F 0.44348 1.44424 -1.62147
 H -0.90728 -0.99955 1.72570
 H -0.90678 -0.99927 -1.72524
 H 0.75598 -1.08789 1.88831
 H 0.75578 -1.08753 -1.88801
 H -0.12965 -0.05884 2.87338
 H -0.12950 -0.05863 -2.87265
13
bifur_IRC_Cartesians_MW_output/new_data/bifur_traj2_Cartesians_MW point 165
C 0.06599 0.64841 1.05161
 C 0.06636 0.64891 -1.05190
 C -0.33565 0.99380 0.00012
 C -0.06149 -0.44561 1.93582
 C -0.06127 -0.44530 -1.93549
 F 0.44316 1.44244 1.61738
 F 0.44396 1.44355 -1.61903
 H -0.90702 -0.99962 1.72878
 H -0.90652 -0.99935 -1.72832
 H 0.75589 -1.08776 1.89174
 H 0.75568 -1.08740 -1.89145
 H -0.12962 -0.05614 2.87462
 H -0.12948 -0.05593 -2.87390
13
bifur_IRC_Cartesians_MW_output/new_data/bifur_traj2_Cartesians_MW point 166
C 0.06599 0.64841 1.05161
 C 0.06636 0.64892 -1.05190
 C -0.33565 0.99381 0.00012
 C -0.06149 -0.44561 1.93582
 C -0.06127 -0.44530 -1.93548
 F 0.44316 1.44244 1.61739
 F 0.44396 1.44355 -1.61903
 H -0.90702 -0.99962 1.72877
 H -0.90652 -0.99934 -1.72831
 H 0.75589 -1.08776 1.89174
 H 0.75568 -1.08740 -1.89144
 H -0.12962 -0.05614 2.87462
 H -0.12948 -0.05593 -2.87390
13
bifur_IRC_Cartesians_MW_output/new_data/bifur_traj2_Cartesians_MW point 167
C 0.06598 0.64796 1.05149
 C 0.06635 0.64847 -1.05178
 C -0.33618 0.99278 0.00012
 C -0.06146 -0.44544 1.93657
 C -0.06125 -0.44513 -1.93623
 F 0.44334 1.44218 1.61647
 F 0.44414 1.44329 -1.61811
 H -0.90692 -0.99965 1.72995
 H -0.90642 -0.99937 -1.72949
 H 0.75586 -1.08771 1.89304
 H 0.75565 -1.08736 -1.89275
 H -0.12961 -0.05511 2.87510
 H -0.12947 -0.05491 -2.87437
13
bifur_IRC_Cartesians_MW_output/new_data/bifur_traj2_Cartesians_MW point 168
C 0.06598 0.64797 1.05149
 C 0.06635 0.64847 -1.05179
 C -0.33618 0.99279 0.00012
 C -0.06146 -0.44544 1.93656
 C -0.06125 -0.44513 -1.93622
 F 0.44333 1.44218 1.61648
 F 0.44414 1.44329 -1.61812
 H -0.90692 -0.99965 1.72993
 H -0.90642 -0.99937 -1.72947
 H 0.75586 -1.08771 1.89303
 H 0.75565 -1.08736 -1.89273
 H -0.12961 -0.05512 2.87509
 H -0.12947 -0.05492 -2.87437
13
bifur_IRC_Cartesians_MW_output/new_data/bifur_traj2_Cartesians_MW point 169
C 0.06598 0.64774 1.05143
 C 0.06635 0.64824 -1.05172
 C -0.33645 0.99227 0.00012
 C -0.06145 -0.44535 1.93694
 C -0.06124 -0.44504 -1.93660
 F 0.44343 1.44205 1.61601
 F 0.44423 1.44316 -1.61765
 H -0.90687 -0.99966 1.73052
 H -0.90637 -0.99939 -1.73006
 H 0.75584 -1.08769 1.89369
 H 0.75563 -1.08733 -1.89340
 H -0.12961 -0.05460 2.87533
 H -0.12946 -0.05440 -2.87461
13
bifur_IRC_Cartesians_MW_output/new_data/bifur_traj2_Cartesians_MW point 170
C 0.06597 0.64707 1.05125
 C 0.06634 0.64756 -1.05154
 C -0.33726 0.99071 0.00012
 C -0.06142 -0.44509 1.93807
 C -0.06121 -0.44478 -1.93773
 F 0.44370 1.44167 1.61463
 F 0.44451 1.44277 -1.61625
 H -0.90672 -0.99971 1.73229
 H -0.90622 -0.99943 -1.73183
 H 0.75579 -1.08761 1.89566
 H 0.75557 -1.08726 -1.89537
 H -0.12959 -0.05305 2.87605
 H -0.12945 -0.05285 -2.87533
13
bifur_IRC_Cartesians_MW_output/new_data/bifur_traj2_Cartesians_MW point 171
C 0.06594 0.64571 1.05088
 C 0.06631 0.64620 -1.05117
 C -0.33889 0.98758 0.00012
 C -0.06135 -0.44455 1.94034
 C -0.06114 -0.44425 -1.94001
 F 0.44425 1.44089 1.61183
 F 0.44506 1.44197 -1.61343
 H -0.90642 -0.99979 1.73585
 H -0.90592 -0.99952 -1.73539
 H 0.75568 -1.08747 1.89962
 H 0.75547 -1.08712 -1.89935
 H -0.12956 -0.04992 2.87749
 H -0.12943 -0.04972 -2.87678
13
bifur_IRC_Cartesians_MW_output/new_data/bifur_traj2_Cartesians_MW point 172
C 0.06590 0.64357 1.05031
 C 0.06628 0.64404 -1.05060
 C -0.34145 0.98265 0.00011
 C -0.06125 -0.44371 1.94391
 C -0.06104 -0.44341 -1.94359
 F 0.44511 1.43966 1.60744
 F 0.44593 1.44072 -1.60900
 H -0.90594 -0.99993 1.74144
 H -0.90544 -0.99966 -1.74099
 H 0.75552 -1.08723 1.90586
 H 0.75530 -1.08689 -1.90560
 H -0.12951 -0.04500 2.87976
 H -0.12939 -0.04481 -2.87905
13
bifur_IRC_Cartesians_MW_output/new_data/bifur_traj2_Cartesians_MW point 173
C 0.06585 0.64085 1.04958
 C 0.06623 0.64131 -1.04986
 C -0.34471 0.97640 0.00011
 C -0.06112 -0.44264 1.94845
 C -0.06092 -0.44236 -1.94814
 F 0.44621 1.43810 1.60186
 F 0.44703 1.43914 -1.60338
 H -0.90534 -1.00010 1.74855
 H -0.90484 -0.99984 -1.74810
 H 0.75531 -1.08694 1.91377
 H 0.75508 -1.08660 -1.91353
 H -0.12946 -0.03876 2.88264
 H -0.12934 -0.03857 -2.88194
13
bifur_IRC_Cartesians_MW_output/new_data/bifur_traj2_Cartesians_MW point 174
C 0.06580 0.63785 1.04877
 C 0.06618 0.63830 -1.04905
 C -0.34830 0.96950 0.00010
 C -0.06097 -0.44146 1.95345
 C -0.06078 -0.44119 -1.95316
 F 0.44742 1.43638 1.59570
 F 0.44825 1.43739 -1.59717
 H -0.90467 -1.00029 1.75639
 H -0.90418 -1.00004 -1.75595
 H 0.75508 -1.08661 1.92252
 H 0.75484 -1.08629 -1.92229
 H -0.12939 -0.03186 2.88582
 H -0.12929 -0.03168 -2.88513
13
bifur_IRC_Cartesians_MW_output/new_data/bifur_traj2_Cartesians_MW point 175
C 0.06575 0.63480 1.04795
 C 0.06612 0.63523 -1.04823
 C -0.35195 0.96248 0.00010
 C -0.06082 -0.44027 1.95855
 C -0.06063 -0.44000 -1.95826
 F 0.44866 1.43463 1.58943
 F 0.44949 1.43561 -1.59085
 H -0.90399 -1.00048 1.76437
 H -0.90350 -1.00024 -1.76393
 H 0.75484 -1.08628 1.93141
 H 0.75460 -1.08596 -1.93120
 H -0.12932 -0.02484 2.88906
 H -0.12924 -0.02467 -2.88838
13
bifur_IRC_Cartesians_MW_output/new_data/bifur_traj2_Cartesians_MW point 176
C 0.06569 0.63187 1.04716
 C 0.06607 0.63228 -1.04743
 C -0.35547 0.95572 0.00009
 C -0.06068 -0.43911 1.96345
 C -0.06049 -0.43886 -1.96317
 F 0.44984 1.43294 1.58340
 F 0.45069 1.43390 -1.58478
 H -0.90333 -1.00066 1.77204
 H -0.90285 -1.00044 -1.77161
 H 0.75461 -1.08596 1.93996
 H 0.75436 -1.08565 -1.93978
 H -0.12926 -0.01810 2.89217
 H -0.12919 -0.01793 -2.89150
13
bifur_IRC_Cartesians_MW_output/new_data/bifur_traj2_Cartesians_MW point 177
C 0.06569 0.63187 1.04716
 C 0.06607 0.63228 -1.04743
 C -0.35547 0.95572 0.00009
 C -0.06068 -0.43911 1.96345
 C -0.06049 -0.43886 -1.96317
 F 0.44984 1.43294 1.58340
 F 0.45069 1.43390 -1.58478
 H -0.90333 -1.00066 1.77204
 H -0.90285 -1.00044 -1.77161
 H 0.75461 -1.08596 1.93996
 H 0.75436 -1.08565 -1.93978
 H -0.12926 -0.01810 2.89217
 H -0.12919 -0.01793 -2.89150
13
bifur_IRC_Cartesians_MW_output/new_data/bifur_traj2_Cartesians_MW point 178
C 0.06560 0.62650 1.04572
 C 0.06598 0.62689 -1.04598
 C -0.36189 0.94337 0.00008
 C -0.06042 -0.43700 1.97240
 C -0.06024 -0.43677 -1.97215
 F 0.45201 1.42987 1.57239
 F 0.45287 1.43077 -1.57367
 H -0.90214 -1.00100 1.78607
 H -0.90166 -1.00079 -1.78565
 H 0.75420 -1.08538 1.95559
 H 0.75394 -1.08508 -1.95545
 H -0.12914 -0.00576 2.89786
 H -0.12909 -0.00561 -2.89721
13
bifur_IRC_Cartesians_MW_output/new_data/bifur_traj2_Cartesians_MW point 179
C 0.06555 0.62411 1.04508
 C 0.06594 0.62448 -1.04534
 C -0.36476 0.93787 0.00008
 C -0.06030 -0.43606 1.97639
 C -0.06013 -0.43584 -1.97615
 F 0.45298 1.42849 1.56748
 F 0.45384 1.42938 -1.56872
 H -0.90160 -1.00115 1.79232
 H -0.90113 -1.00095 -1.79191
 H 0.75402 -1.08512 1.96256
 H 0.75375 -1.08483 -1.96243
 H -0.12909 -0.00027 2.90039
 H -0.12905 -0.00012 -2.89975
13
bifur_IRC_Cartesians_MW_output/new_data/bifur_traj2_Cartesians_MW point 180
C 0.06552 0.62242 1.04462
 C 0.06591 0.62278 -1.04488
 C -0.36679 0.93397 0.00008
 C -0.06022 -0.43540 1.97923
 C -0.06005 -0.43518 -1.97899
 F 0.45366 1.42752 1.56399
 F 0.45453 1.42839 -1.56521
 H -0.90123 -1.00126 1.79675
 H -0.90075 -1.00106 -1.79635
 H 0.75388 -1.08493 1.96750
 H 0.75361 -1.08465 -1.96739
 H -0.12905 0.00363 2.90219
 H -0.12902 0.00377 -2.90155
13
bifur_IRC_Cartesians_MW_output/new_data/bifur_traj2_Cartesians_MW point 181
C 0.06551 0.62191 1.04448
 C 0.06590 0.62226 -1.04474
 C -0.36740 0.93279 0.00008
 C -0.06019 -0.43520 1.98008
 C -0.06003 -0.43498 -1.97984
 F 0.45387 1.42723 1.56295
 F 0.45473 1.42809 -1.56415
 H -0.90111 -1.00129 1.79809
 H -0.90064 -1.00109 -1.79768
 H 0.75385 -1.08488 1.96899
 H 0.75357 -1.08460 -1.96887
 H -0.12904 0.00480 2.90273
 H -0.12901 0.00494 -2.90210
13
bifur_IRC_Cartesians_MW_output/new_data/bifur_traj2_Cartesians_MW point 182
C 0.06552 0.62196 1.04450
 C 0.06590 0.62232 -1.04476
 C -0.36733 0.93292 0.00008
 C -0.06020 -0.43522 1.97998
 C -0.06003 -0.43500 -1.97975
 F 0.45384 1.42726 1.56306
 F 0.45471 1.42813 -1.56427
 H -0.90112 -1.00129 1.79794
 H -0.90065 -1.00109 -1.79753
 H 0.75385 -1.08489 1.96883
 H 0.75357 -1.08460 -1.96871
 H -0.12904 0.00468 2.90267
 H -0.12901 0.00481 -2.90204
13
bifur_IRC_Cartesians_MW_output/new_data/bifur_traj2_Cartesians_MW point 183
C 0.06552 0.62212 1.04454
 C 0.06590 0.62248 -1.04480
 C -0.36714 0.93329 0.00008
 C -0.06020 -0.43528 1.97972
 C -0.06004 -0.43506 -1.97948
 F 0.45378 1.42735 1.56339
 F 0.45465 1.42822 -1.56460
 H -0.90116 -1.00128 1.79752
 H -0.90069 -1.00108 -1.79712
 H 0.75386 -1.08490 1.96836
 H 0.75359 -1.08462 -1.96825
 H -0.12905 0.00431 2.90250
 H -0.12901 0.00445 -2.90187
13
bifur_IRC_Cartesians_MW_output/new_data/bifur_traj2_Cartesians_MW point 184
C 0.06552 0.62213 1.04455
 C 0.06590 0.62249 -1.04480
 C -0.36713 0.93331 0.00008
 C -0.06021 -0.43529 1.97970
 C -0.06004 -0.43507 -1.97946
 F 0.45377 1.42736 1.56341
 F 0.45464 1.42823 -1.56462
 H -0.90116 -1.00128 1.79750
 H -0.90069 -1.00108 -1.79709
 H 0.75386 -1.08490 1.96833
 H 0.75359 -1.08462 -1.96821
 H -0.12905 0.00429 2.90249
 H -0.12901 0.00442 -2.90186
13
bifur_IRC_Cartesians_MW_output/new_data/bifur_traj2_Cartesians_MW point 185
C 0.06551 0.62177 1.04445
 C 0.06590 0.62213 -1.04471
 C -0.36756 0.93248 0.00008
 C -0.06019 -0.43515 1.98030
 C -0.06002 -0.43492 -1.98007
 F 0.45392 1.42715 1.56267
 F 0.45479 1.42802 -1.56388
 H -0.90108 -1.00130 1.79844
 H -0.90061 -1.00110 -1.79803
 H 0.75383 -1.08486 1.96938
 H 0.75356 -1.08458 -1.96927
 H -0.12904 0.00511 2.90287
 H -0.12901 0.00525 -2.90224
13
bifur_IRC_Cartesians_MW_output/new_data/bifur_traj2_Cartesians_MW point 186
C 0.06550 0.62087 1.04421
 C 0.06588 0.62123 -1.04446
 C -0.36864 0.93042 0.00007
 C -0.06014 -0.43479 1.98180
 C -0.05998 -0.43457 -1.98157
 F 0.45428 1.42664 1.56083
 F 0.45515 1.42749 -1.56202
 H -0.90088 -1.00136 1.80079
 H -0.90041 -1.00116 -1.80038
 H 0.75377 -1.08477 1.97200
 H 0.75349 -1.08449 -1.97189
 H -0.12902 0.00718 2.90383
 H -0.12899 0.00731 -2.90319
13
bifur_IRC_Cartesians_MW_output/new_data/bifur_traj2_Cartesians_MW point 187
C 0.06547 0.61949 1.04383
 C 0.06586 0.61983 -1.04409
 C -0.37030 0.92723 0.00007
 C -0.06008 -0.43425 1.98411
 C -0.05991 -0.43404 -1.98389
 F 0.45484 1.42584 1.55798
 F 0.45572 1.42668 -1.55915
 H -0.90057 -1.00144 1.80441
 H -0.90010 -1.00125 -1.80401
 H 0.75366 -1.08462 1.97604
 H 0.75338 -1.08434 -1.97594
 H -0.12899 0.01037 2.90530
 H -0.12897 0.01050 -2.90467
13
bifur_IRC_Cartesians_MW_output/new_data/bifur_traj2_Cartesians_MW point 188
C 0.06547 0.61949 1.04383
 C 0.06586 0.61983 -1.04409
 C -0.37030 0.92723 0.00007
 C -0.06008 -0.43425 1.98411
 C -0.05991 -0.43404 -1.98389
 F 0.45484 1.42584 1.55798
 F 0.45572 1.42668 -1.55915
 H -0.90057 -1.00144 1.80441
 H -0.90010 -1.00125 -1.80401
 H 0.75366 -1.08462 1.97604
 H 0.75338 -1.08434 -1.97594
 H -0.12899 0.01037 2.90530
 H -0.12897 0.01050 -2.90467
13
bifur_IRC_Cartesians_MW_output/new_data/bifur_traj2_Cartesians_MW point 189
C 0.06541 0.61607 1.04292
 C 0.06580 0.61639 -1.04317
 C -0.37439 0.91936 0.00007
 C -0.05991 -0.43290 1.98982
 C -0.05975 -0.43270 -1.98961
 F 0.45622 1.42388 1.55096
 F 0.45711 1.42469 -1.55207
 H -0.89981 -1.00166 1.81335
 H -0.89934 -1.00148 -1.81295
 H 0.75339 -1.08424 1.98600
 H 0.75310 -1.08398 -1.98593
 H -0.12892 0.01823 2.90892
 H -0.12891 0.01835 -2.90831
13
bifur_IRC_Cartesians_MW_output/new_data/bifur_traj2_Cartesians_MW point 190
C 0.06538 0.61440 1.04247
 C 0.06577 0.61472 -1.04271
 C -0.37639 0.91551 0.00006
 C -0.05983 -0.43225 1.99261
 C -0.05967 -0.43205 -1.99241
 F 0.45690 1.42292 1.54753
 F 0.45778 1.42372 -1.54861
 H -0.89944 -1.00176 1.81772
 H -0.89897 -1.00159 -1.81733
 H 0.75327 -1.08406 1.99087
 H 0.75297 -1.08380 -1.99081
 H -0.12888 0.02207 2.91069
 H -0.12888 0.02219 -2.91008
13
bifur_IRC_Cartesians_MW_output/new_data/bifur_traj2_Cartesians_MW point 191
C 0.06535 0.61284 1.04205
 C 0.06574 0.61315 -1.04229
 C -0.37826 0.91192 0.00006
 C -0.05975 -0.43163 1.99522
 C -0.05960 -0.43145 -1.99502
 F 0.45753 1.42202 1.54432
 F 0.45842 1.42281 -1.54538
 H -0.89909 -1.00186 1.82180
 H -0.89863 -1.00169 -1.82141
 H 0.75315 -1.08389 1.99542
 H 0.75285 -1.08364 -1.99537
 H -0.12885 0.02566 2.91235
 H -0.12885 0.02577 -2.91174
13
bifur_IRC_Cartesians_MW_output/new_data/bifur_traj2_Cartesians_MW point 192
C 0.06533 0.61138 1.04166
 C 0.06571 0.61168 -1.04190
 C -0.38001 0.90857 0.00006
 C -0.05968 -0.43106 1.99765
 C -0.05953 -0.43088 -1.99746
 F 0.45812 1.42119 1.54133
 F 0.45901 1.42196 -1.54236
 H -0.89877 -1.00195 1.82561
 H -0.89830 -1.00179 -1.82522
 H 0.75303 -1.08374 1.99966
 H 0.75273 -1.08348 -1.99962
 H -0.12881 0.02901 2.91389
 H -0.12883 0.02912 -2.91329
13
bifur_IRC_Cartesians_MW_output/new_data/bifur_traj2_Cartesians_MW point 193
C 0.06530 0.61008 1.04131
 C 0.06569 0.61037 -1.04155
 C -0.38157 0.90557 0.00006
 C -0.05962 -0.43055 1.99982
 C -0.05947 -0.43037 -1.99964
 F 0.45865 1.42044 1.53865
 F 0.45954 1.42120 -1.53966
 H -0.89847 -1.00204 1.82902
 H -0.89802 -1.00187 -1.82863
 H 0.75293 -1.08359 2.00346
 H 0.75263 -1.08335 -2.00343
 H -0.12879 0.03200 2.91527
 H -0.12880 0.03211 -2.91468
13
bifur_IRC_Cartesians_MW_output/new_data/bifur_traj2_Cartesians_MW point 194
C 0.06529 0.60917 1.04106
 C 0.06568 0.60946 -1.04130
 C -0.38265 0.90348 0.00005
 C -0.05957 -0.43019 2.00134
 C -0.05943 -0.43002 -2.00115
 F 0.45901 1.41992 1.53680
 F 0.45991 1.42067 -1.53779
 H -0.89827 -1.00209 1.83138
 H -0.89781 -1.00193 -1.83100
 H 0.75286 -1.08349 2.00610
 H 0.75255 -1.08325 -2.00607
 H -0.12877 0.03408 2.91623
 H -0.12879 0.03419 -2.91564
13
bifur_IRC_Cartesians_MW_output/new_data/bifur_traj2_Cartesians_MW point 195
C 0.06528 0.60905 1.04103
 C 0.06567 0.60934 -1.04127
 C -0.38280 0.90320 0.00005
 C -0.05957 -0.43015 2.00154
 C -0.05942 -0.42997 -2.00136
 F 0.45906 1.41985 1.53654
 F 0.45996 1.42060 -1.53753
 H -0.89825 -1.00210 1.83171
 H -0.89779 -1.00194 -1.83133
 H 0.75285 -1.08348 2.00646
 H 0.75254 -1.08324 -2.00644
 H -0.12876 0.03437 2.91637
 H -0.12878 0.03447 -2.91577
13
bifur_IRC_Cartesians_MW_output/new_data/bifur_traj2_Cartesians_MW point 196
C 0.06529 0.60942 1.04113
 C 0.06568 0.60971 -1.04137
 C -0.38236 0.90405 0.00006
 C -0.05959 -0.43029 2.00093
 C -0.05944 -0.43011 -2.00074
 F 0.45891 1.42006 1.53730
 F 0.45981 1.42081 -1.53830
 H -0.89833 -1.00208 1.83074
 H -0.89787 -1.00192 -1.83036
 H 0.75288 -1.08352 2.00539
 H 0.75257 -1.08328 -2.00536
 H -0.12877 0.03352 2.91597
 H -0.12879 0.03363 -2.91538
13
bifur_IRC_Cartesians_MW_output/new_data/bifur_traj2_Cartesians_MW point 197
C 0.06530 0.60986 1.04125
 C 0.06569 0.61015 -1.04149
 C -0.38183 0.90506 0.00006
 C -0.05961 -0.43046 2.00019
 C -0.05946 -0.43028 -2.00001
 F 0.45873 1.42031 1.53820
 F 0.45963 1.42107 -1.53921
 H -0.89843 -1.00205 1.82959
 H -0.89797 -1.00189 -1.82921
 H 0.75292 -1.08357 2.00411
 H 0.75261 -1.08332 -2.00407
 H -0.12878 0.03251 2.91551
 H -0.12880 0.03262 -2.91491
13
bifur_IRC_Cartesians_MW_output/new_data/bifur_traj2_Cartesians_MW point 198
C 0.06530 0.61013 1.04132
 C 0.06569 0.61042 -1.04156
 C -0.38152 0.90567 0.00006
 C -0.05962 -0.43057 1.99975
 C -0.05947 -0.43039 -1.99956
 F 0.45863 1.42047 1.53875
 F 0.45952 1.42122 -1.53976
 H -0.89849 -1.00203 1.82890
 H -0.89803 -1.00187 -1.82852
 H 0.75294 -1.08360 2.00333
 H 0.75263 -1.08335 -2.00330
 H -0.12879 0.03190 2.91523
 H -0.12880 0.03201 -2.91463
13
bifur_IRC_Cartesians_MW_output/new_data/bifur_traj2_Cartesians_MW point 199
C 0.06530 0.61012 1.04132
 C 0.06569 0.61042 -1.04156
 C -0.38152 0.90567 0.00006
 C -0.05962 -0.43057 1.99975
 C -0.05947 -0.43039 -1.99956
 F 0.45863 1.42047 1.53875
 F 0.45952 1.42122 -1.53976
 H -0.89848 -1.00203 1.82890
 H -0.89803 -1.00187 -1.82852
 H 0.75294 -1.08360 2.00333
 H 0.75263 -1.08335 -2.00330
 H -0.12879 0.03190 2.91523
 H -0.12880 0.03201 -2.91463
13
bifur_IRC_Cartesians_MW_output/new_data/bifur_traj2_Cartesians_MW point 200
C 0.06529 0.60952 1.04116
 C 0.06568 0.60981 -1.04140
 C -0.38223 0.90429 0.00006
 C -0.05959 -0.43033 2.00075
 C -0.05945 -0.43015 -2.00057
 F 0.45887 1.42012 1.53751
 F 0.45977 1.42087 -1.53851
 H -0.89835 -1.00207 1.83047
 H -0.89789 -1.00191 -1.83009
 H 0.75289 -1.08353 2.00508
 H 0.75258 -1.08329 -2.00505
 H -0.12877 0.03328 2.91586
 H -0.12879 0.03338 -2.91527
13
bifur_IRC_Cartesians_MW_output/new_data/bifur_traj2_Cartesians_MW point 201
C 0.06528 0.60857 1.04090
 C 0.06566 0.60885 -1.04114
 C -0.38338 0.90210 0.00005
 C -0.05954 -0.42996 2.00234
 C -0.05940 -0.42978 -2.00216
 F 0.45925 1.41958 1.53556
 F 0.46015 1.42032 -1.53654
 H -0.89814 -1.00213 1.83296
 H -0.89768 -1.00197 -1.83258
 H 0.75282 -1.08343 2.00785
 H 0.75251 -1.08319 -2.00783
 H -0.12875 0.03547 2.91687
 H -0.12878 0.03557 -2.91628
13
bifur_IRC_Cartesians_MW_output/new_data/bifur_traj2_Cartesians_MW point 202
C 0.06525 0.60736 1.04057
 C 0.06564 0.60763 -1.04081
 C -0.38483 0.89930 0.00005
 C -0.05949 -0.42948 2.00437
 C -0.05934 -0.42931 -2.00419
 F 0.45974 1.41888 1.53307
 F 0.46065 1.41961 -1.53403
 H -0.89787 -1.00221 1.83613
 H -0.89741 -1.00205 -1.83575
 H 0.75272 -1.08330 2.01139
 H 0.75241 -1.08306 -2.01138
 H -0.12873 0.03826 2.91816
 H -0.12875 0.03836 -2.91757
13
bifur_IRC_Cartesians_MW_output/new_data/bifur_traj2_Cartesians_MW point 203
C 0.06523 0.60613 1.04024
 C 0.06562 0.60639 -1.04048
 C -0.38631 0.89646 0.00005
 C -0.05943 -0.42900 2.00643
 C -0.05929 -0.42883 -2.00626
 F 0.46024 1.41817 1.53053
 F 0.46115 1.41889 -1.53148
 H -0.89759 -1.00228 1.83936
 H -0.89714 -1.00213 -1.83898
 H 0.75263 -1.08316 2.01499
 H 0.75231 -1.08293 -2.01498
 H -0.12870 0.04109 2.91947
 H -0.12873 0.04119 -2.91889
13
bifur_IRC_Cartesians_MW_output/new_data/bifur_traj2_Cartesians_MW point 204
C 0.06521 0.60490 1.03991
 C 0.06560 0.60516 -1.04015
 C -0.38777 0.89365 0.00005
 C -0.05937 -0.42851 2.00847
 C -0.05923 -0.42835 -2.00831
 F 0.46074 1.41747 1.52802
 F 0.46165 1.41818 -1.52894
 H -0.89732 -1.00236 1.84256
 H -0.89687 -1.00221 -1.84219
 H 0.75253 -1.08303 2.01856
 H 0.75221 -1.08280 -2.01856
 H -0.12867 0.04391 2.92077
 H -0.12871 0.04401 -2.92019
13
bifur_IRC_Cartesians_MW_output/new_data/bifur_traj2_Cartesians_MW point 205
C 0.06519 0.60365 1.03958
 C 0.06558 0.60390 -1.03981
 C -0.38927 0.89077 0.00005
 C -0.05931 -0.42802 2.01056
 C -0.05917 -0.42787 -2.01040
 F 0.46124 1.41675 1.52545
 F 0.46215 1.41745 -1.52635
 H -0.89704 -1.00244 1.84583
 H -0.89659 -1.00230 -1.84546
 H 0.75244 -1.08289 2.02220
 H 0.75211 -1.08267 -2.02221
 H -0.12865 0.04679 2.92209
 H -0.12869 0.04688 -2.92152
13
bifur_IRC_Cartesians_MW_output/new_data/bifur_traj2_Cartesians_MW point 206
C 0.06516 0.60239 1.03924
 C 0.06556 0.60263 -1.03947
 C -0.39079 0.88785 0.00004
 C -0.05924 -0.42753 2.01267
 C -0.05911 -0.42737 -2.01252
 F 0.46175 1.41603 1.52285
 F 0.46267 1.41671 -1.52373
 H -0.89676 -1.00252 1.84914
 H -0.89631 -1.00238 -1.84877
 H 0.75234 -1.08276 2.02589
 H 0.75201 -1.08253 -2.02591
 H -0.12862 0.04970 2.92343
 H -0.12867 0.04978 -2.92287
13
bifur_IRC_Cartesians_MW_output/new_data/bifur_traj2_Cartesians_MW point 207
C 0.06514 0.60120 1.03892
 C 0.06554 0.60144 -1.03915
 C -0.39221 0.88512 0.00004
 C -0.05919 -0.42706 2.01466
 C -0.05905 -0.42691 -2.01451
 F 0.46223 1.41534 1.52041
 F 0.46315 1.41602 -1.52127
 H -0.89649 -1.00259 1.85225
 H -0.89604 -1.00246 -1.85188
 H 0.75225 -1.08263 2.02935
 H 0.75192 -1.08241 -2.02938
 H -0.12859 0.05243 2.92470
 H -0.12865 0.05251 -2.92413
13
bifur_IRC_Cartesians_MW_output/new_data/bifur_traj2_Cartesians_MW point 208
C 0.06513 0.60033 1.03868
 C 0.06552 0.60056 -1.03891
 C -0.39325 0.88311 0.00004
 C -0.05914 -0.42672 2.01611
 C -0.05901 -0.42657 -2.01596
 F 0.46259 1.41484 1.51862
 F 0.46350 1.41551 -1.51947
 H -0.89630 -1.00265 1.85452
 H -0.89585 -1.00251 -1.85416
 H 0.75218 -1.08253 2.03189
 H 0.75185 -1.08231 -2.03192
 H -0.12857 0.05443 2.92562
 H -0.12863 0.05451 -2.92506
13
bifur_IRC_Cartesians_MW_output/new_data/bifur_traj2_Cartesians_MW point 209
C 0.06512 0.60011 1.03863
 C 0.06552 0.60035 -1.03885
 C -0.39351 0.88263 0.00004
 C -0.05913 -0.42663 2.01646
 C -0.05900 -0.42649 -2.01632
 F 0.46267 1.41472 1.51818
 F 0.46359 1.41538 -1.51903
 H -0.89625 -1.00266 1.85508
 H -0.89580 -1.00253 -1.85472
 H 0.75216 -1.08251 2.03251
 H 0.75183 -1.08229 -2.03254
 H -0.12857 0.05492 2.92584
 H -0.12863 0.05500 -2.92528
13
bifur_IRC_Cartesians_MW_output/new_data/bifur_traj2_Cartesians_MW point 210
C 0.06512 0.60011 1.03863
 C 0.06552 0.60035 -1.03885
 C -0.39351 0.88263 0.00004
 C -0.05913 -0.42663 2.01646
 C -0.05900 -0.42649 -2.01632
 F 0.46267 1.41472 1.51819
 F 0.46359 1.41538 -1.51903
 H -0.89625 -1.00266 1.85508
 H -0.89580 -1.00253 -1.85471
 H 0.75216 -1.08251 2.03251
 H 0.75183 -1.08229 -2.03254
 H -0.12857 0.05492 2.92584
 H -0.12863 0.05500 -2.92528
13
bifur_IRC_Cartesians_MW_output/new_data/bifur_traj2_Cartesians_MW point 211
C 0.06514 0.60117 1.03891
 C 0.06554 0.60142 -1.03914
 C -0.39224 0.88507 0.00004
 C -0.05918 -0.42705 2.01469
 C -0.05905 -0.42690 -2.01454
 F 0.46224 1.41533 1.52036
 F 0.46316 1.41600 -1.52122
 H -0.89649 -1.00260 1.85230
 H -0.89604 -1.00246 -1.85194
 H 0.75225 -1.08263 2.02942
 H 0.75192 -1.08240 -2.02945
 H -0.12859 0.05248 2.92472
 H -0.12865 0.05256 -2.92415
13
bifur_IRC_Cartesians_MW_output/new_data/bifur_traj2_Cartesians_MW point 212
C 0.06516 0.60192 1.03911
 C 0.06555 0.60217 -1.03934
 C -0.39134 0.88679 0.00004
 C -0.05922 -0.42734 2.01345
 C -0.05909 -0.42719 -2.01329
 F 0.46194 1.41576 1.52190
 F 0.46286 1.41644 -1.52277
 H -0.89666 -1.00255 1.85035
 H -0.89621 -1.00241 -1.84998
 H 0.75230 -1.08271 2.02724
 H 0.75198 -1.08248 -2.02726
 H -0.12861 0.05076 2.92393
 H -0.12866 0.05085 -2.92336
13
bifur_IRC_Cartesians_MW_output/new_data/bifur_traj2_Cartesians_MW point 213
C 0.06517 0.60259 1.03929
 C 0.06556 0.60284 -1.03952
 C -0.39055 0.88832 0.00004
 C -0.05925 -0.42761 2.01233
 C -0.05912 -0.42745 -2.01218
 F 0.46167 1.41614 1.52327
 F 0.46259 1.41683 -1.52415
 H -0.89680 -1.00251 1.84861
 H -0.89635 -1.00237 -1.84824
 H 0.75235 -1.08278 2.02530
 H 0.75203 -1.08255 -2.02532
 H -0.12862 0.04923 2.92322
 H -0.12867 0.04932 -2.92265
13
bifur_IRC_Cartesians_MW_output/new_data/bifur_traj2_Cartesians_MW point 214
C 0.06518 0.60307 1.03942
 C 0.06557 0.60332 -1.03965
 C -0.38997 0.88942 0.00004
 C -0.05928 -0.42779 2.01154
 C -0.05914 -0.42764 -2.01138
 F 0.46148 1.41642 1.52425
 F 0.46239 1.41711 -1.52514
 H -0.89691 -1.00248 1.84736
 H -0.89646 -1.00233 -1.84699
 H 0.75239 -1.08283 2.02391
 H 0.75207 -1.08260 -2.02392
 H -0.12863 0.04813 2.92271
 H -0.12868 0.04822 -2.92214
13
bifur_IRC_Cartesians_MW_output/new_data/bifur_traj2_Cartesians_MW point 215
C 0.06518 0.60331 1.03949
 C 0.06557 0.60357 -1.03972
 C -0.38968 0.88999 0.00004
 C -0.05929 -0.42789 2.01112
 C -0.05915 -0.42774 -2.01096
 F 0.46138 1.41656 1.52476
 F 0.46229 1.41725 -1.52565
 H -0.89697 -1.00246 1.84671
 H -0.89651 -1.00232 -1.84634
 H 0.75241 -1.08286 2.02318
 H 0.75209 -1.08263 -2.02320
 H -0.12864 0.04756 2.92245
 H -0.12868 0.04765 -2.92188
13
bifur_IRC_Cartesians_MW_output/new_data/bifur_traj2_Cartesians_MW point 216
C 0.06518 0.60332 1.03949
 C 0.06557 0.60358 -1.03972
 C -0.38966 0.89002 0.00004
 C -0.05929 -0.42790 2.01110
 C -0.05915 -0.42774 -2.01094
 F 0.46137 1.41656 1.52478
 F 0.46229 1.41726 -1.52568
 H -0.89697 -1.00246 1.84668
 H -0.89652 -1.00232 -1.84631
 H 0.75241 -1.08286 2.02315
 H 0.75209 -1.08263 -2.02316
 H -0.12864 0.04753 2.92244
 H -0.12868 0.04763 -2.92187
13
bifur_IRC_Cartesians_MW_output/new_data/bifur_traj2_Cartesians_MW point 217
C 0.06518 0.60309 1.03942
 C 0.06557 0.60334 -1.03966
 C -0.38995 0.88947 0.00004
 C -0.05928 -0.42780 2.01150
 C -0.05914 -0.42765 -2.01135
 F 0.46147 1.41643 1.52429
 F 0.46238 1.41712 -1.52518
 H -0.89692 -1.00248 1.84731
 H -0.89646 -1.00233 -1.84694
 H 0.75239 -1.08283 2.02385
 H 0.75207 -1.08261 -2.02386
 H -0.12863 0.04809 2.92269
 H -0.12868 0.04818 -2.92212
13
bifur_IRC_Cartesians_MW_output/new_data/bifur_traj2_Cartesians_MW point 218
C 0.06517 0.60261 1.03930
 C 0.06556 0.60286 -1.03953
 C -0.39052 0.88837 0.00004
 C -0.05925 -0.42761 2.01230
 C -0.05912 -0.42746 -2.01214
 F 0.46166 1.41615 1.52331
 F 0.46258 1.41684 -1.52419
 H -0.89681 -1.00251 1.84855
 H -0.89636 -1.00236 -1.84819
 H 0.75236 -1.08278 2.02524
 H 0.75203 -1.08255 -2.02526
 H -0.12862 0.04918 2.92320
 H -0.12867 0.04927 -2.92263
13
bifur_IRC_Cartesians_MW_output/new_data/bifur_traj2_Cartesians_MW point 219
C 0.06516 0.60197 1.03912
 C 0.06555 0.60221 -1.03935
 C -0.39129 0.88689 0.00004
 C -0.05922 -0.42736 2.01337
 C -0.05909 -0.42721 -2.01322
 F 0.46192 1.41578 1.52199
 F 0.46284 1.41646 -1.52286
 H -0.89667 -1.00255 1.85024
 H -0.89622 -1.00241 -1.84987
 H 0.75231 -1.08271 2.02711
 H 0.75198 -1.08249 -2.02714
 H -0.12861 0.05066 2.92388
 H -0.12866 0.05075 -2.92331
13
bifur_IRC_Cartesians_MW_output/new_data/bifur_traj2_Cartesians_MW point 220
C 0.06514 0.60128 1.03894
 C 0.06554 0.60152 -1.03917
 C -0.39211 0.88531 0.00004
 C -0.05919 -0.42709 2.01452
 C -0.05906 -0.42694 -2.01437
 F 0.46220 1.41539 1.52058
 F 0.46312 1.41606 -1.52144
 H -0.89651 -1.00259 1.85203
 H -0.89606 -1.00245 -1.85167
 H 0.75225 -1.08264 2.02911
 H 0.75193 -1.08241 -2.02914
 H -0.12859 0.05224 2.92461
 H -0.12865 0.05232 -2.92404
13
bifur_IRC_Cartesians_MW_output/new_data/bifur_traj2_Cartesians_MW point 221
C 0.06514 0.60128 1.03894
 C 0.06554 0.60152 -1.03917
 C -0.39211 0.88531 0.00004
 C -0.05919 -0.42709 2.01452
 C -0.05906 -0.42694 -2.01437
 F 0.46220 1.41539 1.52058
 F 0.46312 1.41606 -1.52144
 H -0.89651 -1.00259 1.85203
 H -0.89606 -1.00245 -1.85167
 H 0.75225 -1.08264 2.02911
 H 0.75193 -1.08241 -2.02914
 H -0.12859 0.05224 2.92461
 H -0.12865 0.05233 -2.92404
13
bifur_IRC_Cartesians_MW_output/new_data/bifur_traj2_Cartesians_MW point 222
C 0.06514 0.60084 1.03882
 C 0.06553 0.60108 -1.03905
 C -0.39263 0.88431 0.00004
 C -0.05917 -0.42692 2.01524
 C -0.05904 -0.42677 -2.01510
 F 0.46238 1.41514 1.51969
 F 0.46329 1.41581 -1.52054
 H -0.89642 -1.00262 1.85317
 H -0.89597 -1.00248 -1.85280
 H 0.75222 -1.08259 2.03038
 H 0.75189 -1.08237 -2.03041
 H -0.12858 0.05324 2.92507
 H -0.12864 0.05332 -2.92450
13
bifur_IRC_Cartesians_MW_output/new_data/bifur_traj2_Cartesians_MW point 223
C 0.06515 0.60161 1.03903
 C 0.06554 0.60185 -1.03926
 C -0.39172 0.88607 0.00004
 C -0.05921 -0.42722 2.01397
 C -0.05907 -0.42707 -2.01381
 F 0.46207 1.41558 1.52126
 F 0.46298 1.41626 -1.52213
 H -0.89659 -1.00257 1.85116
 H -0.89614 -1.00243 -1.85080
 H 0.75228 -1.08267 2.02814
 H 0.75195 -1.08245 -2.02817
 H -0.12860 0.05148 2.92426
 H -0.12865 0.05156 -2.92369
13
bifur_IRC_Cartesians_MW_output/new_data/bifur_traj2_Cartesians_MW point 224
C 0.06517 0.60271 1.03932
 C 0.06556 0.60296 -1.03956
 C -0.39040 0.88861 0.00004
 C -0.05926 -0.42765 2.01213
 C -0.05913 -0.42750 -2.01197
 F 0.46162 1.41621 1.52352
 F 0.46253 1.41690 -1.52441
 H -0.89683 -1.00250 1.84828
 H -0.89638 -1.00236 -1.84792
 H 0.75236 -1.08279 2.02493
 H 0.75204 -1.08257 -2.02495
 H -0.12863 0.04894 2.92309
 H -0.12867 0.04903 -2.92252
13
bifur_IRC_Cartesians_MW_output/new_data/bifur_traj2_Cartesians_MW point 225
C 0.06519 0.60388 1.03964
 C 0.06558 0.60414 -1.03987
 C -0.38899 0.89130 0.00005
 C -0.05932 -0.42811 2.01017
 C -0.05918 -0.42796 -2.01001
 F 0.46115 1.41688 1.52593
 F 0.46206 1.41758 -1.52683
 H -0.89709 -1.00243 1.84522
 H -0.89664 -1.00228 -1.84485
 H 0.75245 -1.08292 2.02152
 H 0.75213 -1.08269 -2.02153
 H -0.12865 0.04625 2.92185
 H -0.12869 0.04634 -2.92127
13
bifur_IRC_Cartesians_MW_output/new_data/bifur_traj2_Cartesians_MW point 226
C 0.06521 0.60499 1.03994
 C 0.06560 0.60526 -1.04017
 C -0.38766 0.89386 0.00005
 C -0.05937 -0.42855 2.00832
 C -0.05923 -0.42839 -2.00815
 F 0.46070 1.41752 1.52821
 F 0.46161 1.41823 -1.52913
 H -0.89734 -1.00236 1.84232
 H -0.89689 -1.00221 -1.84195
 H 0.75254 -1.08304 2.01829
 H 0.75222 -1.08281 -2.01829
 H -0.12868 0.04370 2.92067
 H -0.12871 0.04379 -2.92009
13
bifur_IRC_Cartesians_MW_output/new_data/bifur_traj2_Cartesians_MW point 227
C 0.06523 0.60598 1.04020
 C 0.06562 0.60624 -1.04044
 C -0.38649 0.89612 0.00005
 C -0.05942 -0.42894 2.00668
 C -0.05928 -0.42877 -2.00651
 F 0.46030 1.41809 1.53022
 F 0.46121 1.41880 -1.53116
 H -0.89756 -1.00229 1.83975
 H -0.89710 -1.00214 -1.83938
 H 0.75262 -1.08315 2.01542
 H 0.75230 -1.08291 -2.01542
 H -0.12870 0.04144 2.91963
 H -0.12873 0.04154 -2.91905
13
bifur_IRC_Cartesians_MW_output/new_data/bifur_traj2_Cartesians_MW point 228
C 0.06524 0.60680 1.04042
 C 0.06563 0.60707 -1.04066
 C -0.38550 0.89801 0.00005
 C -0.05946 -0.42926 2.00531
 C -0.05932 -0.42909 -2.00513
 F 0.45997 1.41856 1.53191
 F 0.46087 1.41928 -1.53287
 H -0.89774 -1.00224 1.83760
 H -0.89729 -1.00209 -1.83722
 H 0.75268 -1.08324 2.01303
 H 0.75237 -1.08300 -2.01302
 H -0.12871 0.03955 2.91876
 H -0.12874 0.03965 -2.91817
13
bifur_IRC_Cartesians_MW_output/new_data/bifur_traj2_Cartesians_MW point 229
C 0.06525 0.60742 1.04059
 C 0.06564 0.60769 -1.04083
 C -0.38476 0.89943 0.00005
 C -0.05949 -0.42950 2.00427
 C -0.05935 -0.42933 -2.00410
 F 0.45972 1.41891 1.53318
 F 0.46062 1.41964 -1.53415
 H -0.89788 -1.00220 1.83598
 H -0.89742 -1.00205 -1.83561
 H 0.75273 -1.08330 2.01123
 H 0.75241 -1.08306 -2.01121
 H -0.12873 0.03813 2.91810
 H -0.12876 0.03823 -2.91751
13
bifur_IRC_Cartesians_MW_output/new_data/bifur_traj2_Cartesians_MW point 230
C 0.06526 0.60770 1.04066
 C 0.06565 0.60797 -1.04090
 C -0.38442 0.90008 0.00005
 C -0.05950 -0.42961 2.00380
 C -0.05936 -0.42944 -2.00363
 F 0.45961 1.41907 1.53376
 F 0.46051 1.41981 -1.53473
 H -0.89794 -1.00219 1.83525
 H -0.89749 -1.00203 -1.83487
 H 0.75275 -1.08333 2.01041
 H 0.75244 -1.08309 -2.01039
 H -0.12873 0.03748 2.91780
 H -0.12876 0.03758 -2.91721
13
bifur_IRC_Cartesians_MW_output/new_data/bifur_traj2_Cartesians_MW point 231
C 0.06526 0.60758 1.04063
 C 0.06565 0.60786 -1.04087
 C -0.38456 0.89982 0.00005
 C -0.05950 -0.42957 2.00399
 C -0.05935 -0.42940 -2.00382
 F 0.45965 1.41901 1.53353
 F 0.46055 1.41974 -1.53450
 H -0.89792 -1.00219 1.83554
 H -0.89746 -1.00204 -1.83516
 H 0.75274 -1.08332 2.01073
 H 0.75243 -1.08308 -2.01072
 H -0.12873 0.03774 2.91792
 H -0.12876 0.03784 -2.91733
13
bifur_IRC_Cartesians_MW_output/new_data/bifur_traj2_Cartesians_MW point 232
C 0.06526 0.60758 1.04063
 C 0.06565 0.60786 -1.04087
 C -0.38456 0.89982 0.00005
 C -0.05950 -0.42957 2.00399
 C -0.05935 -0.42940 -2.00382
 F 0.45965 1.41901 1.53353
 F 0.46055 1.41974 -1.53450
 H -0.89792 -1.00219 1.83554
 H -0.89746 -1.00204 -1.83517
 H 0.75274 -1.08332 2.01074
 H 0.75243 -1.08308 -2.01072
 H -0.12873 0.03774 2.91792
 H -0.12876 0.03784 -2.91733
13
bifur_IRC_Cartesians_MW_output/new_data/bifur_traj2_Cartesians_MW point 233
C 0.06524 0.60649 1.04034
 C 0.06563 0.60676 -1.04058
 C -0.38587 0.89729 0.00005
 C -0.05944 -0.42914 2.00583
 C -0.05930 -0.42897 -2.00565
 F 0.46010 1.41838 1.53127
 F 0.46100 1.41910 -1.53222
 H -0.89767 -1.00226 1.83841
 H -0.89722 -1.00211 -1.83804
 H 0.75266 -1.08320 2.01394
 H 0.75234 -1.08297 -2.01393
 H -0.12871 0.04027 2.91909
 H -0.12874 0.04036 -2.91850
13
bifur_IRC_Cartesians_MW_output/new_data/bifur_traj2_Cartesians_MW point 234
C 0.06522 0.60573 1.04014
 C 0.06562 0.60600 -1.04037
 C -0.38678 0.89556 0.00005
 C -0.05941 -0.42884 2.00708
 C -0.05927 -0.42868 -2.00691
 F 0.46040 1.41795 1.52973
 F 0.46131 1.41866 -1.53067
 H -0.89751 -1.00231 1.84038
 H -0.89705 -1.00216 -1.84001
 H 0.75260 -1.08312 2.01613
 H 0.75228 -1.08289 -2.01613
 H -0.12869 0.04200 2.91988
 H -0.12873 0.04209 -2.91930
13
bifur_IRC_Cartesians_MW_output/new_data/bifur_traj2_Cartesians_MW point 235
C 0.06521 0.60510 1.03997
 C 0.06560 0.60536 -1.04020
 C -0.38754 0.89410 0.00005
 C -0.05938 -0.42859 2.00814
 C -0.05924 -0.42843 -2.00798
 F 0.46066 1.41758 1.52842
 F 0.46157 1.41829 -1.52935
 H -0.89736 -1.00235 1.84205
 H -0.89691 -1.00220 -1.84167
 H 0.75255 -1.08305 2.01798
 H 0.75223 -1.08282 -2.01798
 H -0.12868 0.04346 2.92056
 H -0.12871 0.04355 -2.91998
13
bifur_IRC_Cartesians_MW_output/new_data/bifur_traj2_Cartesians_MW point 236
C 0.06521 0.60502 1.03995
 C 0.06560 0.60529 -1.04018
 C -0.38763 0.89393 0.00005
 C -0.05937 -0.42856 2.00827
 C -0.05923 -0.42840 -2.00810
 F 0.46069 1.41754 1.52827
 F 0.46160 1.41825 -1.52919
 H -0.89735 -1.00235 1.84224
 H -0.89689 -1.00221 -1.84187
 H 0.75254 -1.08304 2.01820
 H 0.75222 -1.08281 -2.01820
 H -0.12868 0.04363 2.92064
 H -0.12871 0.04372 -2.92006
13
bifur_IRC_Cartesians_MW_output/new_data/bifur_traj2_Cartesians_MW point 237
C 0.06523 0.60584 1.04016
 C 0.06562 0.60611 -1.04040
 C -0.38665 0.89580 0.00005
 C -0.05941 -0.42888 2.00691
 C -0.05927 -0.42872 -2.00674
 F 0.46036 1.41801 1.52994
 F 0.46126 1.41872 -1.53088
 H -0.89753 -1.00230 1.84011
 H -0.89707 -1.00215 -1.83974
 H 0.75261 -1.08313 2.01582
 H 0.75229 -1.08290 -2.01582
 H -0.12869 0.04176 2.91977
 H -0.12873 0.04185 -2.91919
13
bifur_IRC_Cartesians_MW_output/new_data/bifur_traj2_Cartesians_MW point 238
C 0.06525 0.60715 1.04052
 C 0.06564 0.60742 -1.04076
 C -0.38508 0.89882 0.00005
 C -0.05948 -0.42940 2.00472
 C -0.05933 -0.42923 -2.00454
 F 0.45983 1.41876 1.53264
 F 0.46073 1.41949 -1.53360
 H -0.89782 -1.00222 1.83668
 H -0.89737 -1.00207 -1.83630
 H 0.75271 -1.08327 2.01200
 H 0.75239 -1.08304 -2.01199
 H -0.12872 0.03874 2.91838
 H -0.12875 0.03884 -2.91780
13
bifur_IRC_Cartesians_MW_output/new_data/bifur_traj2_Cartesians_MW point 239
C 0.06528 0.60861 1.04091
 C 0.06567 0.60889 -1.04115
 C -0.38333 0.90219 0.00005
 C -0.05955 -0.42997 2.00228
 C -0.05940 -0.42980 -2.00210
 F 0.45924 1.41960 1.53564
 F 0.46014 1.42034 -1.53662
 H -0.89815 -1.00213 1.83286
 H -0.89769 -1.00197 -1.83248
 H 0.75282 -1.08343 2.00774
 H 0.75251 -1.08319 -2.00772
 H -0.12875 0.03538 2.91683
 H -0.12878 0.03548 -2.91624
13
bifur_IRC_Cartesians_MW_output/new_data/bifur_traj2_Cartesians_MW point 240
C 0.06530 0.61007 1.04130
 C 0.06569 0.61036 -1.04154
 C -0.38159 0.90554 0.00006
 C -0.05962 -0.43054 1.99985
 C -0.05947 -0.43037 -1.99966
 F 0.45865 1.42043 1.53863
 F 0.45955 1.42119 -1.53964
 H -0.89847 -1.00204 1.82905
 H -0.89801 -1.00187 -1.82867
 H 0.75293 -1.08359 2.00350
 H 0.75263 -1.08334 -2.00347
 H -0.12879 0.03203 2.91529
 H -0.12880 0.03214 -2.91469
13
bifur_IRC_Cartesians_MW_output/new_data/bifur_traj2_Cartesians_MW point 241
C 0.06533 0.61144 1.04167
 C 0.06571 0.61174 -1.04192
 C -0.37994 0.90871 0.00006
 C -0.05968 -0.43109 1.99755
 C -0.05954 -0.43090 -1.99736
 F 0.45809 1.42122 1.54145
 F 0.45899 1.42199 -1.54249
 H -0.89878 -1.00195 1.82545
 H -0.89832 -1.00178 -1.82507
 H 0.75304 -1.08374 1.99949
 H 0.75274 -1.08349 -1.99945
 H -0.12882 0.02887 2.91383
 H -0.12883 0.02898 -2.91323
13
bifur_IRC_Cartesians_MW_output/new_data/bifur_traj2_Cartesians_MW point 242
C 0.06535 0.61273 1.04202
 C 0.06574 0.61304 -1.04226
 C -0.37839 0.91167 0.00006
 C -0.05975 -0.43159 1.99540
 C -0.05960 -0.43140 -1.99520
 F 0.45757 1.42196 1.54410
 F 0.45846 1.42274 -1.54516
 H -0.89907 -1.00187 1.82208
 H -0.89860 -1.00170 -1.82169
 H 0.75314 -1.08388 1.99573
 H 0.75284 -1.08363 -1.99568
 H -0.12884 0.02590 2.91246
 H -0.12885 0.02602 -2.91186
13
bifur_IRC_Cartesians_MW_output/new_data/bifur_traj2_Cartesians_MW point 243
C 0.06535 0.61273 1.04202
 C 0.06574 0.61304 -1.04226
 C -0.37839 0.91167 0.00006
 C -0.05975 -0.43159 1.99539
 C -0.05960 -0.43140 -1.99520
 F 0.45757 1.42196 1.54410
 F 0.45846 1.42274 -1.54516
 H -0.89907 -1.00187 1.82208
 H -0.89860 -1.00170 -1.82169
 H 0.75314 -1.08388 1.99573
 H 0.75284 -1.08363 -1.99568
 H -0.12884 0.02590 2.91246
 H -0.12885 0.02602 -2.91186
13
bifur_IRC_Cartesians_MW_output/new_data/bifur_traj2_Cartesians_MW point 244
C 0.06539 0.61474 1.04256
 C 0.06577 0.61506 -1.04281
 C -0.37598 0.91631 0.00006
 C -0.05985 -0.43238 1.99204
 C -0.05969 -0.43219 -1.99183
 F 0.45676 1.42312 1.54824
 F 0.45764 1.42392 -1.54932
 H -0.89952 -1.00174 1.81682
 H -0.89905 -1.00156 -1.81642
 H 0.75329 -1.08410 1.98986
 H 0.75300 -1.08384 -1.98980
 H -0.12889 0.02127 2.91033
 H -0.12888 0.02139 -2.90972
13
bifur_IRC_Cartesians_MW_output/new_data/bifur_traj2_Cartesians_MW point 245
C 0.06540 0.61526 1.04270
 C 0.06578 0.61558 -1.04295
 C -0.37536 0.91749 0.00007
 C -0.05987 -0.43259 1.99117
 C -0.05972 -0.43239 -1.99097
 F 0.45655 1.42341 1.54930
 F 0.45743 1.42422 -1.55039
 H -0.89963 -1.00171 1.81547
 H -0.89916 -1.00153 -1.81507
 H 0.75333 -1.08416 1.98836
 H 0.75304 -1.08389 -1.98829
 H -0.12890 0.02009 2.90978
 H -0.12889 0.02021 -2.90917
13
bifur_IRC_Cartesians_MW_output/new_data/bifur_traj2_Cartesians_MW point 246
C 0.06540 0.61556 1.04278
 C 0.06579 0.61588 -1.04303
 C -0.37500 0.91819 0.00007
 C -0.05989 -0.43270 1.99067
 C -0.05973 -0.43251 -1.99046
 F 0.45643 1.42359 1.54991
 F 0.45731 1.42439 -1.55102
 H -0.89970 -1.00169 1.81468
 H -0.89923 -1.00151 -1.81429
 H 0.75336 -1.08419 1.98748
 H 0.75306 -1.08393 -1.98741
 H -0.12891 0.01940 2.90946
 H -0.12890 0.01952 -2.90885
13
bifur_IRC_Cartesians_MW_output/new_data/bifur_traj2_Cartesians_MW point 247
C 0.06541 0.61582 1.04285
 C 0.06579 0.61615 -1.04310
 C -0.37469 0.91879 0.00007
 C -0.05990 -0.43281 1.99023
 C -0.05974 -0.43261 -1.99002
 F 0.45632 1.42374 1.55045
 F 0.45721 1.42455 -1.55156
 H -0.89976 -1.00167 1.81399
 H -0.89929 -1.00149 -1.81360
 H 0.75338 -1.08422 1.98672
 H 0.75308 -1.08395 -1.98665
 H -0.12891 0.01879 2.90918
 H -0.12890 0.01891 -2.90857
13
bifur_IRC_Cartesians_MW_output/new_data/bifur_traj2_Cartesians_MW point 248
C 0.06541 0.61631 1.04298
 C 0.06580 0.61664 -1.04323
 C -0.37410 0.91992 0.00007
 C -0.05992 -0.43300 1.98941
 C -0.05976 -0.43280 -1.98920
 F 0.45613 1.42402 1.55146
 F 0.45701 1.42483 -1.55258
 H -0.89987 -1.00164 1.81271
 H -0.89940 -1.00146 -1.81232
 H 0.75341 -1.08427 1.98529
 H 0.75312 -1.08401 -1.98521
 H -0.12892 0.01766 2.90866
 H -0.12891 0.01779 -2.90805
13
bifur_IRC_Cartesians_MW_output/new_data/bifur_traj2_Cartesians_MW point 249
C 0.06543 0.61744 1.04328
 C 0.06582 0.61777 -1.04353
 C -0.37276 0.92250 0.00007
 C -0.05998 -0.43344 1.98754
 C -0.05982 -0.43324 -1.98733
 F 0.45567 1.42466 1.55376
 F 0.45655 1.42549 -1.55490
 H -0.90012 -1.00157 1.80978
 H -0.89965 -1.00139 -1.80938
 H 0.75350 -1.08439 1.98202
 H 0.75321 -1.08412 -1.98194
 H -0.12895 0.01509 2.90747
 H -0.12893 0.01521 -2.90685
13
bifur_IRC_Cartesians_MW_output/new_data/bifur_traj2_Cartesians_MW point 250
C 0.06547 0.61923 1.04376
 C 0.06585 0.61957 -1.04402
 C -0.37061 0.92663 0.00007
 C -0.06006 -0.43415 1.98455
 C -0.05990 -0.43393 -1.98433
 F 0.45495 1.42569 1.55744
 F 0.45582 1.42653 -1.55861
 H -0.90051 -1.00146 1.80509
 H -0.90004 -1.00127 -1.80469
 H 0.75364 -1.08459 1.97680
 H 0.75336 -1.08431 -1.97670
 H -0.12898 0.01097 2.90557
 H -0.12896 0.01110 -2.90495
13
bifur_IRC_Cartesians_MW_output/new_data/bifur_traj2_Cartesians_MW point 251
C 0.06550 0.62125 1.04431
 C 0.06589 0.62160 -1.04457
 C -0.36819 0.93128 0.00008
 C -0.06016 -0.43494 1.98117
 C -0.06000 -0.43472 -1.98094
 F 0.45413 1.42685 1.56160
 F 0.45500 1.42771 -1.56279
 H -0.90097 -1.00133 1.79980
 H -0.90049 -1.00114 -1.79940
 H 0.75379 -1.08481 1.97090
 H 0.75352 -1.08453 -1.97079
 H -0.12903 0.00632 2.90343
 H -0.12900 0.00645 -2.90279
13
bifur_IRC_Cartesians_MW_output/new_data/bifur_traj2_Cartesians_MW point 252
C 0.06554 0.62326 1.04485
 C 0.06592 0.62362 -1.04511
 C -0.36578 0.93590 0.00008
 C -0.06026 -0.43573 1.97782
 C -0.06009 -0.43550 -1.97758
 F 0.45332 1.42800 1.56572
 F 0.45418 1.42888 -1.56695
 H -0.90141 -1.00121 1.79455
 H -0.90094 -1.00100 -1.79415
 H 0.75395 -1.08503 1.96505
 H 0.75368 -1.08474 -1.96493
 H -0.12907 0.00170 2.90130
 H -0.12903 0.00184 -2.90066
13
bifur_IRC_Cartesians_MW_output/new_data/bifur_traj2_Cartesians_MW point 253
C 0.06557 0.62518 1.04536
 C 0.06595 0.62555 -1.04563
 C -0.36348 0.94033 0.00008
 C -0.06035 -0.43648 1.97461
 C -0.06018 -0.43625 -1.97437
 F 0.45254 1.42911 1.56967
 F 0.45340 1.43000 -1.57093
 H -0.90184 -1.00108 1.78953
 H -0.90137 -1.00088 -1.78912
 H 0.75410 -1.08524 1.95945
 H 0.75383 -1.08494 -1.95932
 H -0.12911 -0.00272 2.89926
 H -0.12907 -0.00257 -2.89861
13
bifur_IRC_Cartesians_MW_output/new_data/bifur_traj2_Cartesians_MW point 254
C 0.06557 0.62518 1.04536
 C 0.06595 0.62555 -1.04563
 C -0.36348 0.94032 0.00008
 C -0.06035 -0.43648 1.97461
 C -0.06018 -0.43625 -1.97437
 F 0.45254 1.42911 1.56967
 F 0.45340 1.43000 -1.57093
 H -0.90184 -1.00108 1.78953
 H -0.90137 -1.00088 -1.78912
 H 0.75410 -1.08524 1.95945
 H 0.75383 -1.08494 -1.95932
 H -0.12911 -0.00272 2.89926
 H -0.12907 -0.00257 -2.89861
13
bifur_IRC_Cartesians_MW_output/new_data/bifur_traj2_Cartesians_MW point 255
C 0.06564 0.62872 1.04632
 C 0.06602 0.62912 -1.04658
 C -0.35924 0.94848 0.00009
 C -0.06053 -0.43788 1.96870
 C -0.06035 -0.43763 -1.96844
 F 0.45111 1.43114 1.57695
 F 0.45196 1.43207 -1.57827
 H -0.90263 -1.00086 1.78026
 H -0.90215 -1.00064 -1.77984
 H 0.75437 -1.08562 1.94913
 H 0.75411 -1.08532 -1.94896
 H -0.12919 -0.01087 2.89550
 H -0.12913 -0.01071 -2.89484
13
bifur_IRC_Cartesians_MW_output/new_data/bifur_traj2_Cartesians_MW point 256
C 0.06566 0.63029 1.04674
 C 0.06604 0.63070 -1.04701
 C -0.35736 0.95209 0.00009
 C -0.06060 -0.43849 1.96608
 C -0.06042 -0.43824 -1.96581
 F 0.45048 1.43204 1.58017
 F 0.45133 1.43298 -1.58152
 H -0.90298 -1.00076 1.77616
 H -0.90250 -1.00054 -1.77574
 H 0.75449 -1.08579 1.94455
 H 0.75424 -1.08549 -1.94438
 H -0.12923 -0.01448 2.89384
 H -0.12916 -0.01432 -2.89318
13
bifur_IRC_Cartesians_MW_output/new_data/bifur_traj2_Cartesians_MW point 257
C 0.06569 0.63154 1.04708
 C 0.06607 0.63195 -1.04735
 C -0.35586 0.95497 0.00009
 C -0.06066 -0.43899 1.96399
 C -0.06048 -0.43873 -1.96372
 F 0.44997 1.43276 1.58274
 F 0.45082 1.43371 -1.58411
 H -0.90326 -1.00068 1.77289
 H -0.90278 -1.00046 -1.77246
 H 0.75459 -1.08593 1.94090
 H 0.75434 -1.08562 -1.94072
 H -0.12925 -0.01735 2.89251
 H -0.12918 -0.01719 -2.89184
13
bifur_IRC_Cartesians_MW_output/new_data/bifur_traj2_Cartesians_MW point 258
C 0.06570 0.63233 1.04729
 C 0.06608 0.63275 -1.04756
 C -0.35491 0.95679 0.00009
 C -0.06070 -0.43930 1.96267
 C -0.06052 -0.43904 -1.96239
 F 0.44965 1.43321 1.58436
 F 0.45050 1.43417 -1.58574
 H -0.90344 -1.00063 1.77082
 H -0.90295 -1.00040 -1.77039
 H 0.75465 -1.08601 1.93860
 H 0.75440 -1.08570 -1.93842
 H -0.12927 -0.01917 2.89167
 H -0.12919 -0.01900 -2.89100
13
bifur_IRC_Cartesians_MW_output/new_data/bifur_traj2_Cartesians_MW point 259
C 0.06571 0.63267 1.04738
 C 0.06609 0.63309 -1.04765
 C -0.35451 0.95757 0.00010
 C -0.06072 -0.43943 1.96211
 C -0.06053 -0.43917 -1.96183
 F 0.44952 1.43340 1.58505
 F 0.45036 1.43437 -1.58644
 H -0.90351 -1.00061 1.76994
 H -0.90303 -1.00038 -1.76951
 H 0.75468 -1.08605 1.93762
 H 0.75443 -1.08574 -1.93743
 H -0.12928 -0.01994 2.89132
 H -0.12920 -0.01978 -2.89064
13
bifur_IRC_Cartesians_MW_output/new_data/bifur_traj2_Cartesians_MW point 260
C 0.06571 0.63265 1.04737
 C 0.06609 0.63307 -1.04765
 C -0.35453 0.95753 0.00010
 C -0.06072 -0.43942 1.96213
 C -0.06053 -0.43916 -1.96186
 F 0.44952 1.43339 1.58502
 F 0.45037 1.43436 -1.58641
 H -0.90351 -1.00061 1.76998
 H -0.90302 -1.00038 -1.76956
 H 0.75467 -1.08605 1.93767
 H 0.75443 -1.08573 -1.93748
 H -0.12928 -0.01990 2.89133
 H -0.12920 -0.01974 -2.89066
13
bifur_IRC_Cartesians_MW_output/new_data/bifur_traj2_Cartesians_MW point 261
C 0.06570 0.63241 1.04731
 C 0.06608 0.63283 -1.04758
 C -0.35482 0.95697 0.00009
 C -0.06071 -0.43933 1.96254
 C -0.06052 -0.43907 -1.96226
 F 0.44962 1.43326 1.58452
 F 0.45046 1.43422 -1.58590
 H -0.90345 -1.00063 1.77062
 H -0.90297 -1.00040 -1.77019
 H 0.75466 -1.08602 1.93837
 H 0.75441 -1.08571 -1.93819
 H -0.12927 -0.01935 2.89159
 H -0.12919 -0.01918 -2.89092
13
bifur_IRC_Cartesians_MW_output/new_data/bifur_traj2_Cartesians_MW point 262
C 0.06570 0.63211 1.04723
 C 0.06608 0.63252 -1.04750
 C -0.35518 0.95628 0.00009
 C -0.06069 -0.43921 1.96304
 C -0.06051 -0.43895 -1.96277
 F 0.44974 1.43308 1.58390
 F 0.45059 1.43404 -1.58528
 H -0.90339 -1.00065 1.77140
 H -0.90290 -1.00042 -1.77098
 H 0.75463 -1.08599 1.93925
 H 0.75438 -1.08568 -1.93907
 H -0.12927 -0.01866 2.89191
 H -0.12919 -0.01849 -2.89124
13
bifur_IRC_Cartesians_MW_output/new_data/bifur_traj2_Cartesians_MW point 263
C 0.06570 0.63202 1.04720
 C 0.06607 0.63244 -1.04748
 C -0.35528 0.95608 0.00009
 C -0.06069 -0.43917 1.96318
 C -0.06050 -0.43892 -1.96291
 F 0.44978 1.43303 1.58373
 F 0.45062 1.43399 -1.58510
 H -0.90337 -1.00065 1.77163
 H -0.90288 -1.00043 -1.77120
 H 0.75463 -1.08598 1.93950
 H 0.75438 -1.08567 -1.93932
 H -0.12926 -0.01846 2.89200
 H -0.12919 -0.01829 -2.89133
13
bifur_IRC_Cartesians_MW_output/new_data/bifur_traj2_Cartesians_MW point 264
C 0.06570 0.63249 1.04733
 C 0.06608 0.63291 -1.04760
 C -0.35472 0.95716 0.00009
 C -0.06071 -0.43936 1.96240
 C -0.06052 -0.43910 -1.96213
 F 0.44959 1.43330 1.58469
 F 0.45043 1.43427 -1.58607
 H -0.90347 -1.00062 1.77041
 H -0.90299 -1.00039 -1.76998
 H 0.75466 -1.08603 1.93814
 H 0.75441 -1.08572 -1.93795
 H -0.12927 -0.01953 2.89151
 H -0.12920 -0.01937 -2.89083
13
bifur_IRC_Cartesians_MW_output/new_data/bifur_traj2_Cartesians_MW point 265
C 0.06570 0.63249 1.04733
 C 0.06608 0.63291 -1.04760
 C -0.35472 0.95716 0.00009
 C -0.06071 -0.43936 1.96240
 C -0.06052 -0.43910 -1.96213
 F 0.44959 1.43330 1.58469
 F 0.45043 1.43427 -1.58607
 H -0.90347 -1.00062 1.77041
 H -0.90299 -1.00039 -1.76998
 H 0.75466 -1.08603 1.93814
 H 0.75441 -1.08572 -1.93795
 H -0.12927 -0.01954 2.89150
 H -0.12920 -0.01937 -2.89083
13
bifur_IRC_Cartesians_MW_output/new_data/bifur_traj2_Cartesians_MW point 266
C 0.06574 0.63467 1.04792
 C 0.06612 0.63510 -1.04819
 C -0.35211 0.96217 0.00010
 C -0.06082 -0.44021 1.95877
 C -0.06063 -0.43995 -1.95848
 F 0.44871 1.43455 1.58916
 F 0.44955 1.43554 -1.59058
 H -0.90396 -1.00049 1.76471
 H -0.90347 -1.00025 -1.76428
 H 0.75483 -1.08627 1.93179
 H 0.75459 -1.08595 -1.93159
 H -0.12932 -0.02454 2.88920
 H -0.12923 -0.02437 -2.88852
13
bifur_IRC_Cartesians_MW_output/new_data/bifur_traj2_Cartesians_MW point 267
C 0.06577 0.63593 1.04825
 C 0.06614 0.63636 -1.04853
 C -0.35060 0.96507 0.00010
 C -0.06088 -0.44071 1.95667
 C -0.06069 -0.44044 -1.95638
 F 0.44820 1.43527 1.59174
 F 0.44904 1.43627 -1.59318
 H -0.90424 -1.00041 1.76142
 H -0.90375 -1.00017 -1.76099
 H 0.75493 -1.08640 1.92813
 H 0.75469 -1.08608 -1.92792
 H -0.12935 -0.02743 2.88786
 H -0.12926 -0.02726 -2.88718
13
bifur_IRC_Cartesians_MW_output/new_data/bifur_traj2_Cartesians_MW point 268
C 0.06579 0.63720 1.04859
 C 0.06616 0.63764 -1.04887
 C -0.34908 0.96799 0.00010
 C -0.06094 -0.44121 1.95455
 C -0.06074 -0.44093 -1.95425
 F 0.44769 1.43600 1.59435
 F 0.44852 1.43701 -1.59581
 H -0.90452 -1.00033 1.75810
 H -0.90403 -1.00008 -1.75767
 H 0.75503 -1.08654 1.92443
 H 0.75479 -1.08622 -1.92421
 H -0.12938 -0.03035 2.88652
 H -0.12928 -0.03017 -2.88583
13
bifur_IRC_Cartesians_MW_output/new_data/bifur_traj2_Cartesians_MW point 269
C 0.06581 0.63847 1.04894
 C 0.06619 0.63892 -1.04922
 C -0.34756 0.97093 0.00011
 C -0.06100 -0.44171 1.95242
 C -0.06080 -0.44143 -1.95212
 F 0.44717 1.43673 1.59697
 F 0.44800 1.43775 -1.59845
 H -0.90481 -1.00025 1.75477
 H -0.90431 -1.00000 -1.75433
 H 0.75512 -1.08668 1.92071
 H 0.75489 -1.08635 -1.92048
 H -0.12940 -0.03329 2.88516
 H -0.12930 -0.03310 -2.88447
13
bifur_IRC_Cartesians_MW_output/new_data/bifur_traj2_Cartesians_MW point 270
C 0.06583 0.63971 1.04927
 C 0.06621 0.64016 -1.04955
 C -0.34607 0.97377 0.00011
 C -0.06106 -0.44219 1.95035
 C -0.06086 -0.44191 -1.95005
 F 0.44667 1.43744 1.59951
 F 0.44750 1.43847 -1.60101
 H -0.90508 -1.00017 1.75153
 H -0.90459 -0.99992 -1.75109
 H 0.75522 -1.08681 1.91711
 H 0.75499 -1.08648 -1.91687
 H -0.12943 -0.03613 2.88385
 H -0.12932 -0.03594 -2.88316
13
bifur_IRC_Cartesians_MW_output/new_data/bifur_traj2_Cartesians_MW point 271
C 0.06585 0.64077 1.04956
 C 0.06623 0.64123 -1.04984
 C -0.34480 0.97621 0.00011
 C -0.06111 -0.44261 1.94858
 C -0.06091 -0.44232 -1.94827
 F 0.44624 1.43805 1.60169
 F 0.44707 1.43909 -1.60321
 H -0.90532 -1.00010 1.74876
 H -0.90482 -0.99985 -1.74832
 H 0.75530 -1.08693 1.91402
 H 0.75507 -1.08659 -1.91377
 H -0.12945 -0.03857 2.88273
 H -0.12934 -0.03838 -2.88203
13
bifur_IRC_Cartesians_MW_output/new_data/bifur_traj2_Cartesians_MW point 272
C 0.06587 0.64157 1.04977
 C 0.06624 0.64203 -1.05006
 C -0.34385 0.97805 0.00011
 C -0.06115 -0.44292 1.94725
 C -0.06095 -0.44263 -1.94694
 F 0.44592 1.43851 1.60333
 F 0.44674 1.43956 -1.60486
 H -0.90550 -1.00005 1.74668
 H -0.90500 -0.99980 -1.74623
 H 0.75536 -1.08702 1.91169
 H 0.75514 -1.08668 -1.91144
 H -0.12947 -0.04040 2.88188
 H -0.12936 -0.04021 -2.88118
13
bifur_IRC_Cartesians_MW_output/new_data/bifur_traj2_Cartesians_MW point 273
C 0.06588 0.64213 1.04992
 C 0.06625 0.64260 -1.05021
 C -0.34317 0.97935 0.00011
 C -0.06118 -0.44315 1.94630
 C -0.06098 -0.44285 -1.94599
 F 0.44569 1.43883 1.60449
 F 0.44651 1.43989 -1.60603
 H -0.90562 -1.00002 1.74519
 H -0.90513 -0.99976 -1.74475
 H 0.75541 -1.08708 1.91004
 H 0.75518 -1.08674 -1.90978
 H -0.12948 -0.04170 2.88128
 H -0.12937 -0.04151 -2.88058
13
bifur_IRC_Cartesians_MW_output/new_data/bifur_traj2_Cartesians_MW point 274
C 0.06589 0.64255 1.05003
 C 0.06626 0.64302 -1.05032
 C -0.34267 0.98032 0.00011
 C -0.06120 -0.44331 1.94560
 C -0.06100 -0.44302 -1.94529
 F 0.44552 1.43908 1.60535
 F 0.44634 1.44013 -1.60690
 H -0.90572 -0.99999 1.74410
 H -0.90522 -0.99973 -1.74365
 H 0.75544 -1.08712 1.90881
 H 0.75521 -1.08678 -1.90856
 H -0.12949 -0.04267 2.88084
 H -0.12937 -0.04248 -2.88013
13
bifur_IRC_Cartesians_MW_output/new_data/bifur_traj2_Cartesians_MW point 275
C 0.06589 0.64292 1.05014
 C 0.06627 0.64340 -1.05042
 C -0.34222 0.98118 0.00011
 C -0.06122 -0.44346 1.94498
 C -0.06101 -0.44316 -1.94466
 F 0.44537 1.43929 1.60612
 F 0.44619 1.44035 -1.60768
 H -0.90580 -0.99997 1.74312
 H -0.90530 -0.99971 -1.74267
 H 0.75547 -1.08716 1.90773
 H 0.75524 -1.08682 -1.90747
 H -0.12950 -0.04353 2.88044
 H -0.12938 -0.04333 -2.87973
13
bifur_IRC_Cartesians_MW_output/new_data/bifur_traj2_Cartesians_MW point 276
C 0.06589 0.64292 1.05013
 C 0.06627 0.64340 -1.05042
 C -0.34222 0.98118 0.00011
 C -0.06122 -0.44346 1.94498
 C -0.06101 -0.44316 -1.94467
 F 0.44537 1.43929 1.60612
 F 0.44619 1.44035 -1.60767
 H -0.90580 -0.99997 1.74312
 H -0.90530 -0.99971 -1.74267
 H 0.75547 -1.08716 1.90773
 H 0.75524 -1.08682 -1.90747
 H -0.12950 -0.04352 2.88044
 H -0.12938 -0.04333 -2.87973
13
bifur_IRC_Cartesians_MW_output/new_data/bifur_traj2_Cartesians_MW point 277
C 0.06591 0.64399 1.05042
 C 0.06628 0.64447 -1.05071
 C -0.34094 0.98364 0.00011
 C -0.06127 -0.44388 1.94320
 C -0.06106 -0.44358 -1.94288
 F 0.44494 1.43990 1.60831
 F 0.44576 1.44097 -1.60989
 H -0.90604 -0.99990 1.74033
 H -0.90554 -0.99964 -1.73987
 H 0.75555 -1.08728 1.90461
 H 0.75533 -1.08694 -1.90435
 H -0.12952 -0.04598 2.87931
 H -0.12940 -0.04579 -2.87860
13
bifur_IRC_Cartesians_MW_output/new_data/bifur_traj2_Cartesians_MW point 278
C 0.06593 0.64487 1.05066
 C 0.06630 0.64536 -1.05095
 C -0.33989 0.98566 0.00012
 C -0.06131 -0.44422 1.94173
 C -0.06111 -0.44392 -1.94141
 F 0.44459 1.44041 1.61012
 F 0.44540 1.44149 -1.61171
 H -0.90623 -0.99984 1.73803
 H -0.90573 -0.99958 -1.73758
 H 0.75562 -1.08738 1.90206
 H 0.75540 -1.08703 -1.90178
 H -0.12954 -0.04800 2.87838
 H -0.12941 -0.04780 -2.87766
13
bifur_IRC_Cartesians_MW_output/new_data/bifur_traj2_Cartesians_MW point 279
C 0.06595 0.64591 1.05094
 C 0.06632 0.64641 -1.05123
 C -0.33864 0.98806 0.00012
 C -0.06136 -0.44463 1.93999
 C -0.06115 -0.44433 -1.93966
 F 0.44417 1.44100 1.61226
 F 0.44498 1.44209 -1.61387
 H -0.90646 -0.99978 1.73530
 H -0.90597 -0.99951 -1.73485
 H 0.75570 -1.08749 1.89902
 H 0.75548 -1.08714 -1.89874
 H -0.12957 -0.05040 2.87727
 H -0.12943 -0.05020 -2.87655
13
bifur_IRC_Cartesians_MW_output/new_data/bifur_traj2_Cartesians_MW point 280
C 0.06597 0.64701 1.05123
 C 0.06634 0.64751 -1.05153
 C -0.33732 0.99059 0.00012
 C -0.06142 -0.44507 1.93815
 C -0.06121 -0.44476 -1.93782
 F 0.44372 1.44164 1.61452
 F 0.44453 1.44274 -1.61614
 H -0.90671 -0.99971 1.73243
 H -0.90621 -0.99944 -1.73197
 H 0.75578 -1.08761 1.89581
 H 0.75557 -1.08726 -1.89552
 H -0.12959 -0.05293 2.87610
 H -0.12945 -0.05273 -2.87538
13
bifur_IRC_Cartesians_MW_output/new_data/bifur_traj2_Cartesians_MW point 281
C 0.06599 0.64814 1.05154
 C 0.06636 0.64865 -1.05183
 C -0.33597 0.99319 0.00012
 C -0.06147 -0.44551 1.93627
 C -0.06126 -0.44520 -1.93593
 F 0.44326 1.44229 1.61684
 F 0.44407 1.44339 -1.61848
 H -0.90696 -0.99964 1.72947
 H -0.90646 -0.99936 -1.72901
 H 0.75587 -1.08773 1.89251
 H 0.75566 -1.08737 -1.89222
 H -0.12961 -0.05553 2.87490
 H -0.12947 -0.05532 -2.87418
13
bifur_IRC_Cartesians_MW_output/new_data/bifur_traj2_Cartesians_MW point 282
C 0.06601 0.64937 1.05187
 C 0.06638 0.64988 -1.05216
 C -0.33450 0.99601 0.00012
 C -0.06153 -0.44599 1.93423
 C -0.06132 -0.44567 -1.93388
 F 0.44277 1.44299 1.61935
 F 0.44357 1.44411 -1.62101
 H -0.90723 -0.99956 1.72628
 H -0.90673 -0.99928 -1.72581
 H 0.75596 -1.08786 1.88895
 H 0.75576 -1.08750 -1.88865
 H -0.12964 -0.05834 2.87361
 H -0.12949 -0.05813 -2.87288
13
bifur_IRC_Cartesians_MW_output/new_data/bifur_traj2_Cartesians_MW point 283
C 0.06603 0.65081 1.05226
 C 0.06640 0.65133 -1.05255
 C -0.33277 0.99933 0.00013
 C -0.06160 -0.44656 1.93181
 C -0.06138 -0.44624 -1.93146
 F 0.44219 1.44382 1.62232
 F 0.44299 1.44495 -1.62401
 H -0.90756 -0.99947 1.72249
 H -0.90705 -0.99919 -1.72203
 H 0.75608 -1.08802 1.88474
 H 0.75587 -1.08766 -1.88443
 H -0.12967 -0.06166 2.87207
 H -0.12952 -0.06145 -2.87134
13
bifur_IRC_Cartesians_MW_output/new_data/bifur_traj2_Cartesians_MW point 284
C 0.06607 0.65262 1.05274
 C 0.06643 0.65315 -1.05304
 C -0.33060 1.00350 0.00013
 C -0.06169 -0.44727 1.92879
 C -0.06147 -0.44694 -1.92843
 F 0.44145 1.44485 1.62604
 F 0.44225 1.44601 -1.62776
 H -0.90796 -0.99936 1.71776
 H -0.90745 -0.99907 -1.71729
 H 0.75622 -1.08822 1.87946
 H 0.75602 -1.08785 -1.87914
 H -0.12971 -0.06583 2.87016
 H -0.12955 -0.06561 -2.86942
13
bifur_IRC_Cartesians_MW_output/new_data/bifur_traj2_Cartesians_MW point 285
C 0.06610 0.65474 1.05331
 C 0.06647 0.65528 -1.05361
 C -0.32807 1.00837 0.00013
 C -0.06179 -0.44810 1.92526
 C -0.06157 -0.44776 -1.92489
 F 0.44060 1.44607 1.63038
 F 0.44139 1.44724 -1.63214
 H -0.90843 -0.99922 1.71223
 H -0.90792 -0.99893 -1.71175
 H 0.75638 -1.08845 1.87329
 H 0.75619 -1.08807 -1.87296
 H -0.12976 -0.07069 2.86791
 H -0.12959 -0.07047 -2.86716
13
bifur_IRC_Cartesians_MW_output/new_data/bifur_traj2_Cartesians_MW point 286
C 0.06614 0.65685 1.05388
 C 0.06651 0.65740 -1.05419
 C -0.32554 1.01323 0.00014
 C -0.06190 -0.44893 1.92173
 C -0.06167 -0.44859 -1.92136
 F 0.43975 1.44728 1.63472
 F 0.44053 1.44847 -1.63651
 H -0.90890 -0.99909 1.70670
 H -0.90839 -0.99879 -1.70623
 H 0.75654 -1.08868 1.86714
 H 0.75635 -1.08830 -1.86678
 H -0.12980 -0.07555 2.86567
 H -0.12962 -0.07532 -2.86492
13
bifur_IRC_Cartesians_MW_output/new_data/bifur_traj2_Cartesians_MW point 287
C 0.06614 0.65685 1.05388
 C 0.06651 0.65740 -1.05419
 C -0.32554 1.01323 0.00014
 C -0.06190 -0.44893 1.92173
 C -0.06167 -0.44859 -1.92136
 F 0.43975 1.44728 1.63472
 F 0.44053 1.44847 -1.63651
 H -0.90890 -0.99909 1.70670
 H -0.90839 -0.99879 -1.70622
 H 0.75654 -1.08868 1.86714
 H 0.75635 -1.08830 -1.86678
 H -0.12980 -0.07555 2.86567
 H -0.12962 -0.07532 -2.86492
13
bifur_IRC_Cartesians_MW_output/new_data/bifur_traj2_Cartesians_MW point 288
C 0.06620 0.66018 1.05477
 C 0.06657 0.66075 -1.05509
 C -0.32155 1.02090 0.00014
 C -0.06206 -0.45024 1.91617
 C -0.06182 -0.44988 -1.91578
 F 0.43840 1.44919 1.64156
 F 0.43918 1.45041 -1.64341
 H -0.90965 -0.99888 1.69799
 H -0.90913 -0.99857 -1.69751
 H 0.75680 -1.08904 1.85743
 H 0.75662 -1.08865 -1.85705
 H -0.12988 -0.08321 2.86214
 H -0.12968 -0.08297 -2.86137
13
bifur_IRC_Cartesians_MW_output/new_data/bifur_traj2_Cartesians_MW point 289
C 0.06622 0.66144 1.05511
 C 0.06659 0.66202 -1.05543
 C -0.32004 1.02380 0.00014
 C -0.06212 -0.45074 1.91407
 C -0.06188 -0.45037 -1.91367
 F 0.43789 1.44991 1.64415
 F 0.43867 1.45115 -1.64602
 H -0.90993 -0.99880 1.69470
 H -0.90941 -0.99849 -1.69421
 H 0.75690 -1.08918 1.85376
 H 0.75672 -1.08878 -1.85338
 H -0.12990 -0.08610 2.86080
 H -0.12971 -0.08586 -2.86003
13
bifur_IRC_Cartesians_MW_output/new_data/bifur_traj2_Cartesians_MW point 290
C 0.06624 0.66261 1.05543
 C 0.06661 0.66319 -1.05574
 C -0.31864 1.02649 0.00015
 C -0.06218 -0.45119 1.91212
 C -0.06194 -0.45083 -1.91172
 F 0.43742 1.45058 1.64655
 F 0.43819 1.45183 -1.64843
 H -0.91019 -0.99873 1.69165
 H -0.90967 -0.99841 -1.69116
 H 0.75699 -1.08930 1.85036
 H 0.75681 -1.08891 -1.84997
 H -0.12993 -0.08879 2.85957
 H -0.12973 -0.08854 -2.85879
13
bifur_IRC_Cartesians_MW_output/new_data/bifur_traj2_Cartesians_MW point 291
C 0.06627 0.66382 1.05575
 C 0.06663 0.66441 -1.05607
 C -0.31719 1.02928 0.00015
 C -0.06224 -0.45167 1.91009
 C -0.06199 -0.45130 -1.90969
 F 0.43693 1.45128 1.64904
 F 0.43770 1.45254 -1.65095
 H -0.91046 -0.99865 1.68847
 H -0.90994 -0.99833 -1.68798
 H 0.75708 -1.08944 1.84682
 H 0.75691 -1.08903 -1.84642
 H -0.12996 -0.09158 2.85828
 H -0.12975 -0.09133 -2.85750
13
bifur_IRC_Cartesians_MW_output/new_data/bifur_traj2_Cartesians_MW point 292
C 0.06629 0.66512 1.05610
 C 0.06665 0.66572 -1.05642
 C -0.31563 1.03227 0.00015
 C -0.06230 -0.45218 1.90792
 C -0.06206 -0.45181 -1.90752
 F 0.43640 1.45203 1.65171
 F 0.43717 1.45329 -1.65363
 H -0.91075 -0.99857 1.68508
 H -0.91023 -0.99824 -1.68458
 H 0.75718 -1.08958 1.84304
 H 0.75701 -1.08917 -1.84263
 H -0.12998 -0.09456 2.85690
 H -0.12977 -0.09431 -2.85612
13
bifur_IRC_Cartesians_MW_output/new_data/bifur_traj2_Cartesians_MW point 293
C 0.06631 0.66647 1.05646
 C 0.06668 0.66708 -1.05678
 C -0.31401 1.03538 0.00015
 C -0.06236 -0.45271 1.90567
 C -0.06212 -0.45233 -1.90526
 F 0.43586 1.45280 1.65448
 F 0.43662 1.45408 -1.65643
 H -0.91105 -0.99848 1.68155
 H -0.91053 -0.99815 -1.68105
 H 0.75728 -1.08972 1.83910
 H 0.75712 -1.08931 -1.83868
 H -0.13001 -0.09767 2.85547
 H -0.12979 -0.09742 -2.85468
13
bifur_IRC_Cartesians_MW_output/new_data/bifur_traj2_Cartesians_MW point 294
C 0.06634 0.66788 1.05684
 C 0.06670 0.66849 -1.05717
 C -0.31232 1.03862 0.00016
 C -0.06243 -0.45327 1.90332
 C -0.06219 -0.45288 -1.90290
 F 0.43529 1.45361 1.65737
 F 0.43605 1.45490 -1.65935
 H -0.91136 -0.99840 1.67786
 H -0.91084 -0.99806 -1.67736
 H 0.75739 -1.08988 1.83500
 H 0.75723 -1.08946 -1.83457
 H -0.13004 -0.10091 2.85398
 H -0.12982 -0.10065 -2.85319
13
bifur_IRC_Cartesians_MW_output/new_data/bifur_traj2_Cartesians_MW point 295
C 0.06637 0.66940 1.05725
 C 0.06673 0.67002 -1.05758
 C -0.31050 1.04212 0.00016
 C -0.06251 -0.45386 1.90078
 C -0.06226 -0.45347 -1.90035
 F 0.43468 1.45448 1.66050
 F 0.43543 1.45579 -1.66250
 H -0.91170 -0.99830 1.67389
 H -0.91118 -0.99796 -1.67338
 H 0.75751 -1.09004 1.83056
 H 0.75735 -1.08962 -1.83012
 H -0.13008 -0.10441 2.85236
 H -0.12985 -0.10415 -2.85157
13
bifur_IRC_Cartesians_MW_output/new_data/bifur_traj2_Cartesians_MW point 296
C 0.06640 0.67112 1.05771
 C 0.06676 0.67175 -1.05804
 C -0.30845 1.04607 0.00016
 C -0.06259 -0.45454 1.89791
 C -0.06234 -0.45414 -1.89748
 F 0.43398 1.45547 1.66402
 F 0.43473 1.45679 -1.66605
 H -0.91208 -0.99819 1.66940
 H -0.91156 -0.99785 -1.66889
 H 0.75764 -1.09023 1.82556
 H 0.75749 -1.08981 -1.82511
 H -0.13011 -0.10835 2.85054
 H -0.12988 -0.10809 -2.84974
13
bifur_IRC_Cartesians_MW_output/new_data/bifur_traj2_Cartesians_MW point 297
C 0.06643 0.67307 1.05824
 C 0.06679 0.67371 -1.05857
 C -0.30611 1.05056 0.00016
 C -0.06269 -0.45530 1.89465
 C -0.06243 -0.45490 -1.89422
 F 0.43319 1.45659 1.66803
 F 0.43394 1.45793 -1.67009
 H -0.91252 -0.99807 1.66430
 H -0.91199 -0.99772 -1.66379
 H 0.75779 -1.09044 1.81988
 H 0.75765 -1.09001 -1.81941
 H -0.13016 -0.11284 2.84847
 H -0.12991 -0.11257 -2.84767
13
bifur_IRC_Cartesians_MW_output/new_data/bifur_traj2_Cartesians_MW point 298
C 0.06643 0.67307 1.05824
 C 0.06679 0.67371 -1.05857
 C -0.30611 1.05056 0.00016
 C -0.06269 -0.45530 1.89465
 C -0.06243 -0.45490 -1.89422
 F 0.43319 1.45659 1.66803
 F 0.43394 1.45793 -1.67009
 H -0.91252 -0.99807 1.66430
 H -0.91199 -0.99772 -1.66379
 H 0.75779 -1.09044 1.81988
 H 0.75765 -1.09001 -1.81941
 H -0.13016 -0.11284 2.84847
 H -0.12991 -0.11257 -2.84767
13
bifur_IRC_Cartesians_MW_output/new_data/bifur_traj2_Cartesians_MW point 299
C 0.06651 0.67730 1.05938
 C 0.06687 0.67797 -1.05971
 C -0.30104 1.06031 0.00017
 C -0.06289 -0.45697 1.88758
 C -0.06263 -0.45655 -1.88713
 F 0.43148 1.45902 1.67673
 F 0.43222 1.46040 -1.67885
 H -0.91346 -0.99780 1.65323
 H -0.91293 -0.99744 -1.65271
 H 0.75812 -1.09090 1.80754
 H 0.75798 -1.09046 -1.80704
 H -0.13025 -0.12257 2.84398
 H -0.12998 -0.12229 -2.84316
13
bifur_IRC_Cartesians_MW_output/new_data/bifur_traj2_Cartesians_MW point 300
C 0.06654 0.67926 1.05990
 C 0.06690 0.67994 -1.06024
 C -0.29869 1.06482 0.00018
 C -0.06299 -0.45774 1.88432
 C -0.06272 -0.45731 -1.88385
 F 0.43069 1.46014 1.68075
 F 0.43142 1.46154 -1.68291
 H -0.91390 -0.99768 1.64811
 H -0.91336 -0.99731 -1.64758
 H 0.75827 -1.09111 1.80183
 H 0.75814 -1.09067 -1.80132
 H -0.13029 -0.12707 2.84191
 H -0.13002 -0.12679 -2.84108
13
bifur_IRC_Cartesians_MW_output/new_data/bifur_traj2_Cartesians_MW point 301
C 0.06657 0.68094 1.06036
 C 0.06693 0.68163 -1.06070
 C -0.29667 1.06870 0.00018
 C -0.06307 -0.45840 1.88150
 C -0.06280 -0.45797 -1.88103
 F 0.43001 1.46111 1.68421
 F 0.43074 1.46252 -1.68640
 H -0.91428 -0.99757 1.64369
 H -0.91374 -0.99720 -1.64317
 H 0.75840 -1.09130 1.79691
 H 0.75827 -1.09085 -1.79639
 H -0.13033 -0.13095 2.84012
 H -0.13005 -0.13066 -2.83928
13
bifur_IRC_Cartesians_MW_output/new_data/bifur_traj2_Cartesians_MW point 302
C 0.06660 0.68238 1.06074
 C 0.06695 0.68307 -1.06108
 C -0.29495 1.07200 0.00018
 C -0.06314 -0.45897 1.87910
 C -0.06287 -0.45853 -1.87863
 F 0.42943 1.46193 1.68716
 F 0.43016 1.46336 -1.68937
 H -0.91460 -0.99748 1.63994
 H -0.91405 -0.99711 -1.63941
 H 0.75851 -1.09145 1.79273
 H 0.75839 -1.09100 -1.79220
 H -0.13036 -0.13425 2.83860
 H -0.13007 -0.13396 -2.83776
13
bifur_IRC_Cartesians_MW_output/new_data/bifur_traj2_Cartesians_MW point 303
C 0.06662 0.68368 1.06109
 C 0.06698 0.68438 -1.06144
 C -0.29339 1.07500 0.00018
 C -0.06320 -0.45948 1.87693
 C -0.06293 -0.45904 -1.87645
 F 0.42890 1.46268 1.68983
 F 0.42963 1.46412 -1.69207
 H -0.91489 -0.99740 1.63654
 H -0.91434 -0.99702 -1.63601
 H 0.75861 -1.09160 1.78894
 H 0.75849 -1.09114 -1.78840
 H -0.13039 -0.13724 2.83722
 H -0.13010 -0.13695 -2.83637
13
bifur_IRC_Cartesians_MW_output/new_data/bifur_traj2_Cartesians_MW point 304
C 0.06665 0.68501 1.06145
 C 0.06700 0.68572 -1.06179
 C -0.29180 1.07806 0.00018
 C -0.06327 -0.46000 1.87471
 C -0.06299 -0.45955 -1.87423
 F 0.42837 1.46344 1.69256
 F 0.42909 1.46489 -1.69482
 H -0.91518 -0.99732 1.63306
 H -0.91464 -0.99693 -1.63253
 H 0.75871 -1.09174 1.78507
 H 0.75860 -1.09128 -1.78452
 H -0.13042 -0.14030 2.83581
 H -0.13012 -0.14000 -2.83496
13
bifur_IRC_Cartesians_MW_output/new_data/bifur_traj2_Cartesians_MW point 305
C 0.06667 0.68648 1.06184
 C 0.06703 0.68719 -1.06219
 C -0.29004 1.08143 0.00019
 C -0.06334 -0.46058 1.87226
 C -0.06306 -0.46013 -1.87177
 F 0.42777 1.46428 1.69557
 F 0.42849 1.46575 -1.69786
 H -0.91551 -0.99722 1.62923
 H -0.91496 -0.99684 -1.62869
 H 0.75883 -1.09190 1.78079
 H 0.75872 -1.09143 -1.78023
 H -0.13045 -0.14367 2.83425
 H -0.13015 -0.14337 -2.83340
13
bifur_IRC_Cartesians_MW_output/new_data/bifur_traj2_Cartesians_MW point 306
C 0.06670 0.68803 1.06226
 C 0.06705 0.68876 -1.06261
 C -0.28818 1.08502 0.00019
 C -0.06342 -0.46119 1.86966
 C -0.06313 -0.46073 -1.86916
 F 0.42715 1.46518 1.69877
 F 0.42786 1.46666 -1.70108
 H -0.91586 -0.99713 1.62516
 H -0.91531 -0.99673 -1.62461
 H 0.75895 -1.09207 1.77625
 H 0.75884 -1.09160 -1.77568
 H -0.13048 -0.14725 2.83260
 H -0.13017 -0.14695 -2.83174
13
bifur_IRC_Cartesians_MW_output/new_data/bifur_traj2_Cartesians_MW point 307
C 0.06673 0.68964 1.06269
 C 0.06708 0.69038 -1.06305
 C -0.28625 1.08872 0.00019
 C -0.06349 -0.46182 1.86698
 C -0.06321 -0.46136 -1.86647
 F 0.42650 1.46610 1.70207
 F 0.42721 1.46759 -1.70441
 H -0.91621 -0.99702 1.62095
 H -0.91567 -0.99663 -1.62041
 H 0.75907 -1.09224 1.77157
 H 0.75897 -1.09177 -1.77099
 H -0.13052 -0.15095 2.83090
 H -0.13020 -0.15064 -2.83003
13
bifur_IRC_Cartesians_MW_output/new_data/bifur_traj2_Cartesians_MW point 308
C 0.06676 0.69135 1.06315
 C 0.06711 0.69209 -1.06351
 C -0.28421 1.09265 0.00020
 C -0.06358 -0.46249 1.86413
 C -0.06329 -0.46202 -1.86361
 F 0.42581 1.46708 1.70558
 F 0.42651 1.46859 -1.70795
 H -0.91660 -0.99692 1.61648
 H -0.91604 -0.99651 -1.61594
 H 0.75920 -1.09243 1.76659
 H 0.75910 -1.09195 -1.76600
 H -0.13055 -0.15488 2.82908
 H -0.13023 -0.15456 -2.82821
13
bifur_IRC_Cartesians_MW_output/new_data/bifur_traj2_Cartesians_MW point 309
C 0.06676 0.69135 1.06315
 C 0.06711 0.69210 -1.06351
 C -0.28421 1.09265 0.00020
 C -0.06358 -0.46249 1.86413
 C -0.06329 -0.46202 -1.86361
 F 0.42581 1.46708 1.70558
 F 0.42651 1.46859 -1.70795
 H -0.91660 -0.99692 1.61648
 H -0.91604 -0.99651 -1.61594
 H 0.75920 -1.09243 1.76659
 H 0.75910 -1.09195 -1.76600
 H -0.13055 -0.15488 2.82908
 H -0.13023 -0.15456 -2.82821
13
bifur_IRC_Cartesians_MW_output/new_data/bifur_traj2_Cartesians_MW point 310
C 0.06683 0.69535 1.06423
 C 0.06718 0.69612 -1.06459
 C -0.27941 1.10186 0.00020
 C -0.06377 -0.46406 1.85744
 C -0.06347 -0.46358 -1.85692
 F 0.42419 1.46937 1.71380
 F 0.42488 1.47092 -1.71623
 H -0.91749 -0.99666 1.60602
 H -0.91693 -0.99625 -1.60546
 H 0.75951 -1.09286 1.75492
 H 0.75942 -1.09237 -1.75430
 H -0.13064 -0.16408 2.82484
 H -0.13030 -0.16375 -2.82396
13
bifur_IRC_Cartesians_MW_output/new_data/bifur_traj2_Cartesians_MW point 311
C 0.06687 0.69756 1.06482
 C 0.06722 0.69834 -1.06518
 C -0.27677 1.10694 0.00021
 C -0.06388 -0.46493 1.85376
 C -0.06358 -0.46444 -1.85322
 F 0.42330 1.47064 1.71833
 F 0.42399 1.47221 -1.72080
 H -0.91798 -0.99653 1.60025
 H -0.91742 -0.99610 -1.59969
 H 0.75968 -1.09310 1.74849
 H 0.75960 -1.09260 -1.74786
 H -0.13069 -0.16915 2.82250
 H -0.13034 -0.16882 -2.82161
13
bifur_IRC_Cartesians_MW_output/new_data/bifur_traj2_Cartesians_MW point 312
C 0.06691 0.69971 1.06540
 C 0.06726 0.70050 -1.06577
 C -0.27419 1.11189 0.00021
 C -0.06398 -0.46577 1.85017
 C -0.06368 -0.46528 -1.84963
 F 0.42243 1.47187 1.72275
 F 0.42311 1.47346 -1.72525
 H -0.91846 -0.99639 1.59463
 H -0.91790 -0.99596 -1.59407
 H 0.75985 -1.09334 1.74223
 H 0.75977 -1.09283 -1.74158
 H -0.13074 -0.17409 2.82022
 H -0.13038 -0.17376 -2.81932
13
bifur_IRC_Cartesians_MW_output/new_data/bifur_traj2_Cartesians_MW point 313
C 0.06695 0.70165 1.06592
 C 0.06729 0.70245 -1.06629
 C -0.27187 1.11635 0.00021
 C -0.06408 -0.46654 1.84693
 C -0.06377 -0.46603 -1.84638
 F 0.42165 1.47299 1.72673
 F 0.42233 1.47460 -1.72927
 H -0.91889 -0.99627 1.58956
 H -0.91833 -0.99584 -1.58899
 H 0.76000 -1.09355 1.73658
 H 0.75992 -1.09304 -1.73591
 H -0.13078 -0.17856 2.81816
 H -0.13041 -0.17821 -2.81726
13
bifur_IRC_Cartesians_MW_output/new_data/bifur_traj2_Cartesians_MW point 314
C 0.06697 0.70322 1.06634
 C 0.06732 0.70403 -1.06671
 C -0.26999 1.11997 0.00022
 C -0.06415 -0.46715 1.84431
 C -0.06384 -0.46665 -1.84375
 F 0.42101 1.47389 1.72996
 F 0.42169 1.47551 -1.73252
 H -0.91924 -0.99617 1.58545
 H -0.91868 -0.99573 -1.58488
 H 0.76012 -1.09372 1.73200
 H 0.76005 -1.09320 -1.73133
 H -0.13081 -0.18217 2.81650
 H -0.13044 -0.18182 -2.81559
13
bifur_IRC_Cartesians_MW_output/new_data/bifur_traj2_Cartesians_MW point 315
C 0.06699 0.70428 1.06663
 C 0.06734 0.70510 -1.06700
 C -0.26871 1.12243 0.00022
 C -0.06421 -0.46757 1.84253
 C -0.06389 -0.46706 -1.84197
 F 0.42058 1.47450 1.73215
 F 0.42125 1.47613 -1.73473
 H -0.91948 -0.99610 1.58266
 H -0.91891 -0.99566 -1.58208
 H 0.76020 -1.09384 1.72889
 H 0.76013 -1.09332 -1.72821
 H -0.13084 -0.18462 2.81537
 H -0.13046 -0.18427 -2.81445
13
bifur_IRC_Cartesians_MW_output/new_data/bifur_traj2_Cartesians_MW point 316
C 0.06700 0.70481 1.06677
 C 0.06735 0.70563 -1.06714
 C -0.26808 1.12364 0.00022
 C -0.06423 -0.46778 1.84165
 C -0.06392 -0.46727 -1.84108
 F 0.42037 1.47480 1.73323
 F 0.42104 1.47644 -1.73582
 H -0.91960 -0.99607 1.58128
 H -0.91903 -0.99563 -1.58071
 H 0.76024 -1.09389 1.72735
 H 0.76018 -1.09337 -1.72667
 H -0.13085 -0.18583 2.81481
 H -0.13047 -0.18548 -2.81389
13
bifur_IRC_Cartesians_MW_output/new_data/bifur_traj2_Cartesians_MW point 317
C 0.06700 0.70487 1.06679
 C 0.06735 0.70569 -1.06716
 C -0.26800 1.12378 0.00022
 C -0.06424 -0.46781 1.84155
 C -0.06392 -0.46729 -1.84098
 F 0.42034 1.47484 1.73336
 F 0.42101 1.47648 -1.73595
 H -0.91961 -0.99607 1.58112
 H -0.91905 -0.99562 -1.58054
 H 0.76025 -1.09390 1.72717
 H 0.76018 -1.09338 -1.72649
 H -0.13085 -0.18598 2.81474
 H -0.13047 -0.18562 -2.81383
13
bifur_IRC_Cartesians_MW_output/new_data/bifur_traj2_Cartesians_MW point 318
C 0.06700 0.70466 1.06673
 C 0.06734 0.70548 -1.06710
 C -0.26826 1.12329 0.00022
 C -0.06423 -0.46772 1.84190
 C -0.06391 -0.46721 -1.84134
 F 0.42043 1.47472 1.73292
 F 0.42110 1.47635 -1.73550
 H -0.91956 -0.99608 1.58168
 H -0.91900 -0.99564 -1.58111
 H 0.76023 -1.09388 1.72780
 H 0.76016 -1.09336 -1.72711
 H -0.13084 -0.18548 2.81497
 H -0.13047 -0.18513 -2.81405
13
bifur_IRC_Cartesians_MW_output/new_data/bifur_traj2_Cartesians_MW point 319
C 0.06700 0.70442 1.06667
 C 0.06734 0.70524 -1.06704
 C -0.26855 1.12273 0.00022
 C -0.06421 -0.46763 1.84231
 C -0.06390 -0.46711 -1.84174
 F 0.42053 1.47458 1.73242
 F 0.42120 1.47621 -1.73500
 H -0.91951 -0.99609 1.58231
 H -0.91894 -0.99565 -1.58174
 H 0.76021 -1.09385 1.72850
 H 0.76014 -1.09333 -1.72782
 H -0.13084 -0.18493 2.81523
 H -0.13046 -0.18458 -2.81431
13
bifur_IRC_Cartesians_MW_output/new_data/bifur_traj2_Cartesians_MW point 320
C 0.06700 0.70442 1.06667
 C 0.06734 0.70524 -1.06704
 C -0.26855 1.12273 0.00022
 C -0.06421 -0.46763 1.84231
 C -0.06390 -0.46711 -1.84174
 F 0.42053 1.47458 1.73242
 F 0.42120 1.47621 -1.73500
 H -0.91951 -0.99609 1.58231
 H -0.91894 -0.99565 -1.58174
 H 0.76021 -1.09385 1.72850
 H 0.76014 -1.09333 -1.72782
 H -0.13084 -0.18493 2.81523
 H -0.13046 -0.18458 -2.81431
13
bifur_IRC_Cartesians_MW_output/new_data/bifur_traj2_Cartesians_MW point 321
C 0.06700 0.70464 1.06673
 C 0.06734 0.70546 -1.06710
 C -0.26828 1.12324 0.00022
 C -0.06422 -0.46771 1.84194
 C -0.06391 -0.46720 -1.84137
 F 0.42044 1.47470 1.73288
 F 0.42111 1.47634 -1.73546
 H -0.91956 -0.99608 1.58173
 H -0.91899 -0.99564 -1.58115
 H 0.76023 -1.09387 1.72785
 H 0.76016 -1.09335 -1.72717
 H -0.13084 -0.18544 2.81499
 H -0.13047 -0.18509 -2.81407
13
bifur_IRC_Cartesians_MW_output/new_data/bifur_traj2_Cartesians_MW point 322
C 0.06701 0.70521 1.06688
 C 0.06735 0.70603 -1.06725
 C -0.26760 1.12455 0.00022
 C -0.06425 -0.46794 1.84098
 C -0.06394 -0.46742 -1.84042
 F 0.42021 1.47503 1.73405
 F 0.42088 1.47667 -1.73664
 H -0.91969 -0.99604 1.58024
 H -0.91912 -0.99560 -1.57966
 H 0.76027 -1.09394 1.72619
 H 0.76021 -1.09341 -1.72550
 H -0.13086 -0.18675 2.81439
 H -0.13048 -0.18640 -2.81347
13
bifur_IRC_Cartesians_MW_output/new_data/bifur_traj2_Cartesians_MW point 323
C 0.06703 0.70608 1.06711
 C 0.06737 0.70691 -1.06749
 C -0.26655 1.12657 0.00022
 C -0.06429 -0.46828 1.83952
 C -0.06398 -0.46776 -1.83895
 F 0.41985 1.47553 1.73585
 F 0.42052 1.47718 -1.73846
 H -0.91988 -0.99599 1.57795
 H -0.91931 -0.99554 -1.57737
 H 0.76034 -1.09403 1.72364
 H 0.76028 -1.09351 -1.72295
 H -0.13087 -0.18876 2.81346
 H -0.13049 -0.18841 -2.81254
13
bifur_IRC_Cartesians_MW_output/new_data/bifur_traj2_Cartesians_MW point 324
C 0.06705 0.70722 1.06742
 C 0.06739 0.70806 -1.06780
 C -0.26519 1.12919 0.00022
 C -0.06435 -0.46873 1.83762
 C -0.06403 -0.46821 -1.83704
 F 0.41939 1.47619 1.73819
 F 0.42006 1.47785 -1.74082
 H -0.92013 -0.99592 1.57497
 H -0.91957 -0.99547 -1.57439
 H 0.76043 -1.09416 1.72032
 H 0.76037 -1.09363 -1.71962
 H -0.13090 -0.19138 2.81225
 H -0.13051 -0.19103 -2.81132
13
bifur_IRC_Cartesians_MW_output/new_data/bifur_traj2_Cartesians_MW point 325
C 0.06707 0.70856 1.06778
 C 0.06741 0.70940 -1.06816
 C -0.26359 1.13227 0.00023
 C -0.06442 -0.46925 1.83539
 C -0.06409 -0.46873 -1.83481
 F 0.41885 1.47695 1.74093
 F 0.41952 1.47863 -1.74358
 H -0.92043 -0.99583 1.57148
 H -0.91986 -0.99538 -1.57090
 H 0.76053 -1.09430 1.71643
 H 0.76048 -1.09377 -1.71572
 H -0.13093 -0.19445 2.81083
 H -0.13053 -0.19409 -2.80990
13
bifur_IRC_Cartesians_MW_output/new_data/bifur_traj2_Cartesians_MW point 326
C 0.06710 0.71002 1.06817
 C 0.06744 0.71087 -1.06855
 C -0.26184 1.13563 0.00023
 C -0.06449 -0.46983 1.83295
 C -0.06416 -0.46930 -1.83236
 F 0.41826 1.47779 1.74393
 F 0.41892 1.47948 -1.74661
 H -0.92076 -0.99574 1.56766
 H -0.92019 -0.99528 -1.56707
 H 0.76064 -1.09446 1.71217
 H 0.76059 -1.09392 -1.71145
 H -0.13096 -0.19781 2.80928
 H -0.13056 -0.19745 -2.80835
13
bifur_IRC_Cartesians_MW_output/new_data/bifur_traj2_Cartesians_MW point 327
C 0.06712 0.71154 1.06858
 C 0.06746 0.71240 -1.06896
 C -0.26002 1.13913 0.00023
 C -0.06456 -0.47043 1.83041
 C -0.06423 -0.46989 -1.82982
 F 0.41765 1.47867 1.74706
 F 0.41830 1.48037 -1.74976
 H -0.92110 -0.99565 1.56368
 H -0.92052 -0.99518 -1.56309
 H 0.76076 -1.09462 1.70774
 H 0.76071 -1.09409 -1.70700
 H -0.13099 -0.20131 2.80767
 H -0.13059 -0.20094 -2.80673
13
bifur_IRC_Cartesians_MW_output/new_data/bifur_traj2_Cartesians_MW point 328
C 0.06715 0.71302 1.06898
 C 0.06749 0.71389 -1.06936
 C -0.25824 1.14254 0.00023
 C -0.06463 -0.47101 1.82794
 C -0.06430 -0.47046 -1.82734
 F 0.41705 1.47951 1.75010
 F 0.41770 1.48123 -1.75282
 H -0.92143 -0.99555 1.55981
 H -0.92085 -0.99509 -1.55922
 H 0.76088 -1.09479 1.70342
 H 0.76083 -1.09424 -1.70268
 H -0.13103 -0.20471 2.80610
 H -0.13061 -0.20434 -2.80516
13
bifur_IRC_Cartesians_MW_output/new_data/bifur_traj2_Cartesians_MW point 329
C 0.06717 0.71436 1.06934
 C 0.06751 0.71524 -1.06973
 C -0.25663 1.14563 0.00024
 C -0.06470 -0.47154 1.82570
 C -0.06437 -0.47099 -1.82509
 F 0.41651 1.48029 1.75285
 F 0.41716 1.48201 -1.75560
 H -0.92173 -0.99547 1.55630
 H -0.92115 -0.99500 -1.55570
 H 0.76098 -1.09493 1.69951
 H 0.76094 -1.09438 -1.69876
 H -0.13105 -0.20780 2.80468
 H -0.13064 -0.20742 -2.80373
13
bifur_IRC_Cartesians_MW_output/new_data/bifur_traj2_Cartesians_MW point 330
C 0.06719 0.71555 1.06966
 C 0.06753 0.71643 -1.07005
 C -0.25522 1.14835 0.00024
 C -0.06476 -0.47200 1.82372
 C -0.06442 -0.47145 -1.82311
 F 0.41603 1.48096 1.75529
 F 0.41668 1.48270 -1.75805
 H -0.92199 -0.99539 1.55320
 H -0.92141 -0.99492 -1.55260
 H 0.76107 -1.09506 1.69606
 H 0.76103 -1.09451 -1.69530
 H -0.13108 -0.21052 2.80342
 H -0.13066 -0.21014 -2.80247
13
bifur_IRC_Cartesians_MW_output/new_data/bifur_traj2_Cartesians_MW point 331
C 0.06719 0.71555 1.06966
 C 0.06753 0.71643 -1.07005
 C -0.25522 1.14835 0.00024
 C -0.06476 -0.47200 1.82372
 C -0.06442 -0.47145 -1.82311
 F 0.41603 1.48096 1.75529
 F 0.41668 1.48270 -1.75805
 H -0.92199 -0.99539 1.55320
 H -0.92141 -0.99492 -1.55260
 H 0.76107 -1.09506 1.69606
 H 0.76103 -1.09451 -1.69530
 H -0.13108 -0.21052 2.80342
 H -0.13066 -0.21014 -2.80247
13
bifur_IRC_Cartesians_MW_output/new_data/bifur_traj2_Cartesians_MW point 332
C 0.06723 0.71777 1.07026
 C 0.06757 0.71866 -1.07065
 C -0.25255 1.15347 0.00024
 C -0.06486 -0.47287 1.82001
 C -0.06453 -0.47231 -1.81939
 F 0.41513 1.48224 1.75985
 F 0.41577 1.48400 -1.76265
 H -0.92249 -0.99525 1.54739
 H -0.92191 -0.99477 -1.54679
 H 0.76124 -1.09530 1.68958
 H 0.76121 -1.09474 -1.68881
 H -0.13113 -0.21563 2.80106
 H -0.13070 -0.21525 -2.80010
13
bifur_IRC_Cartesians_MW_output/new_data/bifur_traj2_Cartesians_MW point 333
C 0.06726 0.71910 1.07061
 C 0.06760 0.72000 -1.07101
 C -0.25096 1.15654 0.00024
 C -0.06493 -0.47340 1.81778
 C -0.06459 -0.47283 -1.81716
 F 0.41459 1.48301 1.76259
 F 0.41523 1.48478 -1.76542
 H -0.92278 -0.99517 1.54390
 H -0.92220 -0.99468 -1.54330
 H 0.76135 -1.09545 1.68569
 H 0.76132 -1.09489 -1.68491
 H -0.13116 -0.21870 2.79965
 H -0.13072 -0.21831 -2.79869
13
bifur_IRC_Cartesians_MW_output/new_data/bifur_traj2_Cartesians_MW point 334
C 0.06729 0.72077 1.07106
 C 0.06763 0.72168 -1.07146
 C -0.24896 1.16037 0.00025
 C -0.06501 -0.47405 1.81501
 C -0.06467 -0.47348 -1.81438
 F 0.41392 1.48396 1.76601
 F 0.41455 1.48575 -1.76886
 H -0.92315 -0.99506 1.53956
 H -0.92257 -0.99457 -1.53895
 H 0.76147 -1.09563 1.68085
 H 0.76145 -1.09506 -1.68005
 H -0.13119 -0.22252 2.79789
 H -0.13075 -0.22213 -2.79692
13
bifur_IRC_Cartesians_MW_output/new_data/bifur_traj2_Cartesians_MW point 335
C 0.06732 0.72278 1.07160
 C 0.06766 0.72370 -1.07200
 C -0.24656 1.16500 0.00025
 C -0.06511 -0.47484 1.81165
 C -0.06476 -0.47426 -1.81101
 F 0.41311 1.48511 1.77014
 F 0.41374 1.48692 -1.77302
 H -0.92360 -0.99494 1.53430
 H -0.92302 -0.99444 -1.53369
 H 0.76163 -1.09585 1.67499
 H 0.76161 -1.09527 -1.67418
 H -0.13124 -0.22715 2.79575
 H -0.13078 -0.22675 -2.79478
13
bifur_IRC_Cartesians_MW_output/new_data/bifur_traj2_Cartesians_MW point 336
C 0.06737 0.72511 1.07223
 C 0.06770 0.72605 -1.07263
 C -0.24376 1.17038 0.00025
 C -0.06522 -0.47576 1.80775
 C -0.06487 -0.47517 -1.80710
 F 0.41216 1.48645 1.77494
 F 0.41279 1.48828 -1.77786
 H -0.92412 -0.99479 1.52819
 H -0.92354 -0.99429 -1.52757
 H 0.76181 -1.09610 1.66818
 H 0.76179 -1.09552 -1.66735
 H -0.13129 -0.23252 2.79327
 H -0.13083 -0.23212 -2.79229
13
bifur_IRC_Cartesians_MW_output/new_data/bifur_traj2_Cartesians_MW point 337
C 0.06741 0.72769 1.07292
 C 0.06775 0.72864 -1.07333
 C -0.24066 1.17632 0.00026
 C -0.06535 -0.47677 1.80344
 C -0.06499 -0.47618 -1.80278
 F 0.41112 1.48794 1.78024
 F 0.41174 1.48979 -1.78320
 H -0.92470 -0.99463 1.52144
 H -0.92411 -0.99412 -1.52081
 H 0.76201 -1.09638 1.66065
 H 0.76200 -1.09579 -1.65981
 H -0.13134 -0.23845 2.79054
 H -0.13087 -0.23805 -2.78955
13
bifur_IRC_Cartesians_MW_output/new_data/bifur_traj2_Cartesians_MW point 338
C 0.06746 0.73039 1.07365
 C 0.06779 0.73135 -1.07406
 C -0.23744 1.18252 0.00026
 C -0.06548 -0.47783 1.79894
 C -0.06512 -0.47723 -1.79827
 F 0.41003 1.48948 1.78577
 F 0.41064 1.49136 -1.78878
 H -0.92530 -0.99446 1.51439
 H -0.92471 -0.99394 -1.51376
 H 0.76222 -1.09667 1.65280
 H 0.76221 -1.09608 -1.65194
 H -0.13140 -0.24465 2.78768
 H -0.13092 -0.24423 -2.78668
13
bifur_IRC_Cartesians_MW_output/new_data/bifur_traj2_Cartesians_MW point 339
C 0.06751 0.73311 1.07438
 C 0.06784 0.73409 -1.07479
 C -0.23418 1.18877 0.00027
 C -0.06561 -0.47890 1.79440
 C -0.06525 -0.47829 -1.79372
 F 0.40893 1.49104 1.79135
 F 0.40954 1.49294 -1.79441
 H -0.92591 -0.99429 1.50728
 H -0.92531 -0.99376 -1.50665
 H 0.76243 -1.09697 1.64488
 H 0.76243 -1.09637 -1.64400
 H -0.13146 -0.25090 2.78480
 H -0.13097 -0.25048 -2.78379
13
bifur_IRC_Cartesians_MW_output/new_data/bifur_traj2_Cartesians_MW point 340
C 0.06756 0.73579 1.07510
 C 0.06789 0.73678 -1.07552
 C -0.23097 1.19495 0.00027
 C -0.06574 -0.47996 1.78992
 C -0.06537 -0.47933 -1.78923
 F 0.40785 1.49258 1.79686
 F 0.40845 1.49451 -1.79997
 H -0.92650 -0.99412 1.50027
 H -0.92590 -0.99358 -1.49963
 H 0.76263 -1.09726 1.63706
 H 0.76265 -1.09665 -1.63616
 H -0.13152 -0.25707 2.78195
 H -0.13101 -0.25664 -2.78093
13
bifur_IRC_Cartesians_MW_output/new_data/bifur_traj2_Cartesians_MW point 341
C 0.06760 0.73834 1.07579
 C 0.06793 0.73935 -1.07620
 C -0.22791 1.20082 0.00028
 C -0.06587 -0.48096 1.78567
 C -0.06549 -0.48033 -1.78497
 F 0.40682 1.49404 1.80210
 F 0.40741 1.49599 -1.80525
 H -0.92707 -0.99396 1.49360
 H -0.92647 -0.99342 -1.49296
 H 0.76283 -1.09754 1.62963
 H 0.76285 -1.09692 -1.62871
 H -0.13158 -0.26293 2.77925
 H -0.13106 -0.26249 -2.77822
13
bifur_IRC_Cartesians_MW_output/new_data/bifur_traj2_Cartesians_MW point 342
C 0.06760 0.73834 1.07579
 C 0.06793 0.73935 -1.07620
 C -0.22791 1.20082 0.00028
 C -0.06587 -0.48096 1.78567
 C -0.06549 -0.48033 -1.78497
 F 0.40682 1.49404 1.80210
 F 0.40741 1.49599 -1.80525
 H -0.92707 -0.99396 1.49360
 H -0.92647 -0.99342 -1.49296
 H 0.76283 -1.09754 1.62963
 H 0.76285 -1.09692 -1.62871
 H -0.13158 -0.26293 2.77925
 H -0.13106 -0.26249 -2.77822
13
bifur_IRC_Cartesians_MW_output/new_data/bifur_traj2_Cartesians_MW point 343
C 0.06767 0.74224 1.07684
 C 0.06800 0.74327 -1.07726
 C -0.22323 1.20981 0.00028
 C -0.06606 -0.48249 1.77915
 C -0.06568 -0.48185 -1.77843
 F 0.40524 1.49628 1.81012
 F 0.40583 1.49827 -1.81333
 H -0.92794 -0.99371 1.48339
 H -0.92734 -0.99316 -1.48273
 H 0.76313 -1.09796 1.61825
 H 0.76316 -1.09733 -1.61730
 H -0.13166 -0.27191 2.77511
 H -0.13113 -0.27146 -2.77407
13
bifur_IRC_Cartesians_MW_output/new_data/bifur_traj2_Cartesians_MW point 344
C 0.06769 0.74332 1.07712
 C 0.06802 0.74436 -1.07755
 C -0.22194 1.21228 0.00029
 C -0.06611 -0.48292 1.77735
 C -0.06573 -0.48226 -1.77663
 F 0.40481 1.49690 1.81233
 F 0.40539 1.49890 -1.81556
 H -0.92818 -0.99364 1.48058
 H -0.92757 -0.99309 -1.47992
 H 0.76321 -1.09808 1.61511
 H 0.76325 -1.09745 -1.61416
 H -0.13168 -0.27438 2.77397
 H -0.13115 -0.27393 -2.77292
13
bifur_IRC_Cartesians_MW_output/new_data/bifur_traj2_Cartesians_MW point 345
C 0.06770 0.74390 1.07728
 C 0.06803 0.74494 -1.07771
 C -0.22125 1.21362 0.00029
 C -0.06614 -0.48314 1.77638
 C -0.06575 -0.48249 -1.77566
 F 0.40457 1.49723 1.81352
 F 0.40515 1.49924 -1.81676
 H -0.92831 -0.99361 1.47906
 H -0.92770 -0.99305 -1.47840
 H 0.76326 -1.09814 1.61342
 H 0.76329 -1.09751 -1.61247
 H -0.13170 -0.27572 2.77335
 H -0.13116 -0.27527 -2.77231
13
bifur_IRC_Cartesians_MW_output/new_data/bifur_traj2_Cartesians_MW point 346
C 0.06771 0.74416 1.07735
 C 0.06803 0.74520 -1.07778
 C -0.22093 1.21423 0.00029
 C -0.06615 -0.48325 1.77594
 C -0.06577 -0.48259 -1.77522
 F 0.40446 1.49739 1.81406
 F 0.40505 1.49939 -1.81730
 H -0.92837 -0.99359 1.47837
 H -0.92776 -0.99303 -1.47771
 H 0.76328 -1.09817 1.61265
 H 0.76331 -1.09754 -1.61170
 H -0.13170 -0.27632 2.77307
 H -0.13116 -0.27587 -2.77202
13
bifur_IRC_Cartesians_MW_output/new_data/bifur_traj2_Cartesians_MW point 347
C 0.06771 0.74429 1.07739
 C 0.06804 0.74533 -1.07781
 C -0.22078 1.21452 0.00029
 C -0.06616 -0.48330 1.77573
 C -0.06577 -0.48264 -1.77501
 F 0.40441 1.49746 1.81432
 F 0.40499 1.49946 -1.81757
 H -0.92840 -0.99358 1.47804
 H -0.92779 -0.99302 -1.47738
 H 0.76329 -1.09819 1.61229
 H 0.76332 -1.09755 -1.61133
 H -0.13171 -0.27661 2.77294
 H -0.13116 -0.27616 -2.77189
13
bifur_IRC_Cartesians_MW_output/new_data/bifur_traj2_Cartesians_MW point 348
C 0.06771 0.74445 1.07743
 C 0.06804 0.74550 -1.07786
 C -0.22058 1.21490 0.00029
 C -0.06616 -0.48336 1.77545
 C -0.06578 -0.48271 -1.77473
 F 0.40435 1.49755 1.81466
 F 0.40493 1.49956 -1.81791
 H -0.92844 -0.99357 1.47761
 H -0.92783 -0.99301 -1.47695
 H 0.76330 -1.09820 1.61180
 H 0.76334 -1.09757 -1.61084
 H -0.13171 -0.27700 2.77276
 H -0.13117 -0.27654 -2.77171
13
bifur_IRC_Cartesians_MW_output/new_data/bifur_traj2_Cartesians_MW point 349
C 0.06772 0.74484 1.07753
 C 0.06805 0.74588 -1.07796
 C -0.22012 1.21579 0.00029
 C -0.06618 -0.48351 1.77481
 C -0.06580 -0.48286 -1.77409
 F 0.40419 1.49777 1.81545
 F 0.40477 1.49978 -1.81871
 H -0.92852 -0.99355 1.47660
 H -0.92791 -0.99299 -1.47594
 H 0.76333 -1.09825 1.61068
 H 0.76337 -1.09761 -1.60972
 H -0.13172 -0.27788 2.77235
 H -0.13117 -0.27743 -2.77130
13
bifur_IRC_Cartesians_MW_output/new_data/bifur_traj2_Cartesians_MW point 350
C 0.06773 0.74558 1.07773
 C 0.06806 0.74663 -1.07816
 C -0.21924 1.21749 0.00029
 C -0.06622 -0.48380 1.77358
 C -0.06583 -0.48314 -1.77285
 F 0.40389 1.49820 1.81697
 F 0.40447 1.50022 -1.82024
 H -0.92869 -0.99350 1.47467
 H -0.92808 -0.99294 -1.47401
 H 0.76339 -1.09833 1.60853
 H 0.76343 -1.09769 -1.60756
 H -0.13173 -0.27958 2.77157
 H -0.13118 -0.27912 -2.77052
13
bifur_IRC_Cartesians_MW_output/new_data/bifur_traj2_Cartesians_MW point 351
C 0.06775 0.74667 1.07803
 C 0.06808 0.74772 -1.07846
 C -0.21793 1.22000 0.00029
 C -0.06627 -0.48423 1.77176
 C -0.06588 -0.48357 -1.77102
 F 0.40345 1.49882 1.81921
 F 0.40403 1.50085 -1.82249
 H -0.92893 -0.99343 1.47182
 H -0.92832 -0.99287 -1.47115
 H 0.76347 -1.09844 1.60535
 H 0.76351 -1.09780 -1.60438
 H -0.13176 -0.28209 2.77041
 H -0.13120 -0.28163 -2.76936
13
bifur_IRC_Cartesians_MW_output/new_data/bifur_traj2_Cartesians_MW point 352
C 0.06778 0.74799 1.07838
 C 0.06810 0.74905 -1.07881
 C -0.21635 1.22304 0.00029
 C -0.06634 -0.48475 1.76955
 C -0.06595 -0.48408 -1.76881
 F 0.40292 1.49958 1.82192
 F 0.40349 1.50162 -1.82523
 H -0.92922 -0.99335 1.46836
 H -0.92861 -0.99278 -1.46770
 H 0.76357 -1.09859 1.60150
 H 0.76362 -1.09794 -1.60052
 H -0.13179 -0.28512 2.76901
 H -0.13123 -0.28466 -2.76795
13
bifur_IRC_Cartesians_MW_output/new_data/bifur_traj2_Cartesians_MW point 353
C 0.06778 0.74799 1.07838
 C 0.06810 0.74905 -1.07881
 C -0.21635 1.22304 0.00029
 C -0.06634 -0.48475 1.76955
 C -0.06595 -0.48408 -1.76881
 F 0.40292 1.49958 1.82192
 F 0.40349 1.50162 -1.82523
 H -0.92922 -0.99335 1.46836
 H -0.92861 -0.99278 -1.46770
 H 0.76357 -1.09859 1.60150
 H 0.76362 -1.09794 -1.60052
 H -0.13179 -0.28512 2.76901
 H -0.13123 -0.28466 -2.76795
13
bifur_IRC_Cartesians_MW_output/new_data/bifur_traj2_Cartesians_MW point 354
C 0.06783 0.75094 1.07917
 C 0.06815 0.75202 -1.07961
 C -0.21282 1.22982 0.00030
 C -0.06648 -0.48591 1.76463
 C -0.06608 -0.48523 -1.76388
 F 0.40173 1.50127 1.82798
 F 0.40229 1.50334 -1.83133
 H -0.92988 -0.99316 1.46066
 H -0.92926 -0.99259 -1.45999
 H 0.76380 -1.09891 1.59291
 H 0.76385 -1.09825 -1.59191
 H -0.13185 -0.29190 2.76589
 H -0.13128 -0.29143 -2.76482
13
bifur_IRC_Cartesians_MW_output/new_data/bifur_traj2_Cartesians_MW point 355
C 0.06786 0.75246 1.07958
 C 0.06818 0.75355 -1.08002
 C -0.21099 1.23333 0.00030
 C -0.06655 -0.48651 1.76209
 C -0.06616 -0.48583 -1.76133
 F 0.40111 1.50215 1.83111
 F 0.40167 1.50423 -1.83449
 H -0.93022 -0.99307 1.45667
 H -0.92960 -0.99249 -1.45600
 H 0.76392 -1.09907 1.58847
 H 0.76397 -1.09842 -1.58746
 H -0.13188 -0.29540 2.76427
 H -0.13131 -0.29493 -2.76320
13
bifur_IRC_Cartesians_MW_output/new_data/bifur_traj2_Cartesians_MW point 356
C 0.06788 0.75394 1.07998
 C 0.06821 0.75503 -1.08042
 C -0.20923 1.23673 0.00030
 C -0.06663 -0.48709 1.75962
 C -0.06623 -0.48640 -1.75886
 F 0.40052 1.50299 1.83414
 F 0.40107 1.50509 -1.83754
 H -0.93055 -0.99298 1.45281
 H -0.92993 -0.99239 -1.45213
 H 0.76403 -1.09923 1.58417
 H 0.76409 -1.09857 -1.58314
 H -0.13192 -0.29880 2.76271
 H -0.13133 -0.29832 -2.76163
13
bifur_IRC_Cartesians_MW_output/new_data/bifur_traj2_Cartesians_MW point 357
C 0.06791 0.75526 1.08034
 C 0.06823 0.75637 -1.08078
 C -0.20763 1.23979 0.00031
 C -0.06669 -0.48761 1.75740
 C -0.06629 -0.48692 -1.75664
 F 0.39998 1.50376 1.83687
 F 0.40053 1.50586 -1.84030
 H -0.93085 -0.99289 1.44933
 H -0.93022 -0.99230 -1.44866
 H 0.76414 -1.09938 1.58029
 H 0.76420 -1.09871 -1.57926
 H -0.13194 -0.30185 2.76130
 H -0.13136 -0.30137 -2.76021
13
bifur_IRC_Cartesians_MW_output/new_data/bifur_traj2_Cartesians_MW point 358
C 0.06793 0.75636 1.08063
 C 0.06825 0.75747 -1.08108
 C -0.20632 1.24231 0.00031
 C -0.06674 -0.48804 1.75557
 C -0.06634 -0.48735 -1.75480
 F 0.39954 1.50439 1.83912
 F 0.40009 1.50650 -1.84257
 H -0.93109 -0.99282 1.44647
 H -0.93047 -0.99223 -1.44578
 H 0.76422 -1.09950 1.57710
 H 0.76428 -1.09883 -1.57606
 H -0.13197 -0.30438 2.76013
 H -0.13137 -0.30389 -2.75905
13
bifur_IRC_Cartesians_MW_output/new_data/bifur_traj2_Cartesians_MW point 359
C 0.06794 0.75722 1.08086
 C 0.06826 0.75834 -1.08131
 C -0.20529 1.24429 0.00031
 C -0.06679 -0.48838 1.75413
 C -0.06638 -0.48768 -1.75336
 F 0.39919 1.50488 1.84089
 F 0.39974 1.50701 -1.84435
 H -0.93128 -0.99277 1.44422
 H -0.93066 -0.99217 -1.44353
 H 0.76429 -1.09959 1.57459
 H 0.76435 -1.09892 -1.57354
 H -0.13199 -0.30635 2.75922
 H -0.13139 -0.30587 -2.75813
13
bifur_IRC_Cartesians_MW_output/new_data/bifur_traj2_Cartesians_MW point 360
C 0.06796 0.75792 1.08105
 C 0.06827 0.75904 -1.08150
 C -0.20445 1.24590 0.00031
 C -0.06682 -0.48865 1.75297
 C -0.06641 -0.48795 -1.75219
 F 0.39891 1.50528 1.84232
 F 0.39945 1.50741 -1.84579
 H -0.93144 -0.99272 1.44239
 H -0.93081 -0.99213 -1.44170
 H 0.76434 -1.09967 1.57255
 H 0.76441 -1.09899 -1.57150
 H -0.13200 -0.30796 2.75848
 H -0.13140 -0.30747 -2.75739
13
bifur_IRC_Cartesians_MW_output/new_data/bifur_traj2_Cartesians_MW point 361
C 0.06797 0.75857 1.08122
 C 0.06829 0.75969 -1.08167
 C -0.20368 1.24738 0.00031
 C -0.06685 -0.48891 1.75189
 C -0.06644 -0.48820 -1.75111
 F 0.39864 1.50565 1.84365
 F 0.39919 1.50779 -1.84713
 H -0.93158 -0.99268 1.44070
 H -0.93096 -0.99208 -1.44002
 H 0.76439 -1.09974 1.57067
 H 0.76446 -1.09906 -1.56962
 H -0.13202 -0.30944 2.75780
 H -0.13141 -0.30896 -2.75670
13
bifur_IRC_Cartesians_MW_output/new_data/bifur_traj2_Cartesians_MW point 362
C 0.06798 0.75928 1.08142
 C 0.06830 0.76041 -1.08186
 C -0.20282 1.24903 0.00031
 C -0.06689 -0.48919 1.75070
 C -0.06648 -0.48848 -1.74992
 F 0.39836 1.50606 1.84511
 F 0.39890 1.50821 -1.84861
 H -0.93174 -0.99264 1.43884
 H -0.93112 -0.99204 -1.43815
 H 0.76445 -1.09982 1.56859
 H 0.76452 -1.09914 -1.56753
 H -0.13203 -0.31108 2.75704
 H -0.13143 -0.31059 -2.75594
13
bifur_IRC_Cartesians_MW_output/new_data/bifur_traj2_Cartesians_MW point 363
C 0.06800 0.76020 1.08166
 C 0.06831 0.76133 -1.08211
 C -0.20172 1.25114 0.00031
 C -0.06693 -0.48955 1.74917
 C -0.06652 -0.48884 -1.74838
 F 0.39799 1.50659 1.84700
 F 0.39853 1.50874 -1.85051
 H -0.93195 -0.99258 1.43643
 H -0.93132 -0.99198 -1.43575
 H 0.76452 -1.09992 1.56592
 H 0.76459 -1.09924 -1.56485
 H -0.13205 -0.31320 2.75607
 H -0.13144 -0.31270 -2.75496
13
bifur_IRC_Cartesians_MW_output/new_data/bifur_traj2_Cartesians_MW point 364
C 0.06800 0.76020 1.08166
 C 0.06831 0.76133 -1.08211
 C -0.20172 1.25114 0.00031
 C -0.06693 -0.48955 1.74917
 C -0.06652 -0.48884 -1.74838
 F 0.39799 1.50659 1.84700
 F 0.39853 1.50874 -1.85051
 H -0.93195 -0.99258 1.43644
 H -0.93132 -0.99198 -1.43575
 H 0.76452 -1.09992 1.56592
 H 0.76459 -1.09924 -1.56485
 H -0.13205 -0.31320 2.75607
 H -0.13144 -0.31270 -2.75496
13
bifur_IRC_Cartesians_MW_output/new_data/bifur_traj2_Cartesians_MW point 365
C 0.06805 0.76314 1.08245
 C 0.06837 0.76428 -1.08291
 C -0.19820 1.25791 0.00032
 C -0.06707 -0.49070 1.74426
 C -0.06666 -0.48998 -1.74346
 F 0.39680 1.50827 1.85304
 F 0.39733 1.51045 -1.85659
 H -0.93260 -0.99240 1.42875
 H -0.93197 -0.99178 -1.42805
 H 0.76474 -1.10023 1.55735
 H 0.76482 -1.09955 -1.55626
 H -0.13212 -0.31995 2.75295
 H -0.13149 -0.31945 -2.75184
13
bifur_IRC_Cartesians_MW_output/new_data/bifur_traj2_Cartesians_MW point 366
C 0.06809 0.76517 1.08300
 C 0.06840 0.76633 -1.08345
 C -0.19577 1.26258 0.00032
 C -0.06717 -0.49150 1.74087
 C -0.06675 -0.49077 -1.74006
 F 0.39598 1.50944 1.85721
 F 0.39651 1.51164 -1.86080
 H -0.93305 -0.99227 1.42344
 H -0.93242 -0.99165 -1.42274
 H 0.76490 -1.10046 1.55143
 H 0.76499 -1.09976 -1.55033
 H -0.13216 -0.32463 2.75079
 H -0.13153 -0.32412 -2.74968
13
bifur_IRC_Cartesians_MW_output/new_data/bifur_traj2_Cartesians_MW point 367
C 0.06812 0.76737 1.08359
 C 0.06844 0.76854 -1.08405
 C -0.19313 1.26765 0.00033
 C -0.06728 -0.49237 1.73719
 C -0.06686 -0.49163 -1.73637
 F 0.39509 1.51070 1.86173
 F 0.39561 1.51292 -1.86536
 H -0.93355 -0.99213 1.41768
 H -0.93291 -0.99150 -1.41697
 H 0.76507 -1.10070 1.54501
 H 0.76516 -1.09999 -1.54389
 H -0.13221 -0.32969 2.74846
 H -0.13157 -0.32918 -2.74733
13
bifur_IRC_Cartesians_MW_output/new_data/bifur_traj2_Cartesians_MW point 368
C 0.06817 0.76963 1.08420
 C 0.06848 0.77082 -1.08466
 C -0.19042 1.27286 0.00033
 C -0.06739 -0.49326 1.73341
 C -0.06696 -0.49251 -1.73259
 F 0.39417 1.51200 1.86638
 F 0.39469 1.51424 -1.87004
 H -0.93405 -0.99199 1.41176
 H -0.93341 -0.99135 -1.41106
 H 0.76524 -1.10094 1.53842
 H 0.76534 -1.10023 -1.53729
 H -0.13226 -0.33489 2.74606
 H -0.13161 -0.33437 -2.74493
13
bifur_IRC_Cartesians_MW_output/new_data/bifur_traj2_Cartesians_MW point 369
C 0.06821 0.77191 1.08481
 C 0.06852 0.77311 -1.08528
 C -0.18769 1.27810 0.00033
 C -0.06750 -0.49415 1.72961
 C -0.06707 -0.49340 -1.72878
 F 0.39325 1.51331 1.87106
 F 0.39377 1.51557 -1.87476
 H -0.93456 -0.99184 1.40580
 H -0.93392 -0.99120 -1.40509
 H 0.76542 -1.10119 1.53178
 H 0.76552 -1.10047 -1.53063
 H -0.13231 -0.34013 2.74364
 H -0.13165 -0.33961 -2.74250
13
bifur_IRC_Cartesians_MW_output/new_data/bifur_traj2_Cartesians_MW point 370
C 0.06825 0.77418 1.08542
 C 0.06856 0.77539 -1.08589
 C -0.18497 1.28334 0.00034
 C -0.06761 -0.49505 1.72581
 C -0.06718 -0.49429 -1.72497
 F 0.39233 1.51461 1.87573
 F 0.39284 1.51690 -1.87947
 H -0.93506 -0.99170 1.39986
 H -0.93442 -0.99105 -1.39914
 H 0.76560 -1.10144 1.52515
 H 0.76571 -1.10072 -1.52399
 H -0.13236 -0.34536 2.74123
 H -0.13169 -0.34483 -2.74008
13
bifur_IRC_Cartesians_MW_output/new_data/bifur_traj2_Cartesians_MW point 371
C 0.06829 0.77639 1.08602
 C 0.06860 0.77761 -1.08649
 C -0.18232 1.28842 0.00034
 C -0.06772 -0.49591 1.72213
 C -0.06728 -0.49515 -1.72127
 F 0.39144 1.51588 1.88026
 F 0.39195 1.51819 -1.88404
 H -0.93556 -0.99156 1.39408
 H -0.93491 -0.99091 -1.39336
 H 0.76577 -1.10168 1.51871
 H 0.76588 -1.10095 -1.51754
 H -0.13240 -0.35044 2.73889
 H -0.13173 -0.34990 -2.73773
13
bifur_IRC_Cartesians_MW_output/new_data/bifur_traj2_Cartesians_MW point 372
C 0.06832 0.77842 1.08656
 C 0.06863 0.77965 -1.08703
 C -0.17990 1.29308 0.00035
 C -0.06782 -0.49671 1.71875
 C -0.06737 -0.49593 -1.71789
 F 0.39062 1.51704 1.88442
 F 0.39112 1.51937 -1.88823
 H -0.93601 -0.99143 1.38879
 H -0.93536 -0.99077 -1.38807
 H 0.76592 -1.10190 1.51282
 H 0.76604 -1.10116 -1.51163
 H -0.13245 -0.35509 2.73675
 H -0.13176 -0.35455 -2.73558
13
bifur_IRC_Cartesians_MW_output/new_data/bifur_traj2_Cartesians_MW point 373
C 0.06835 0.78009 1.08701
 C 0.06866 0.78133 -1.08749
 C -0.17790 1.29692 0.00035
 C -0.06790 -0.49737 1.71596
 C -0.06745 -0.49659 -1.71509
 F 0.38995 1.51800 1.88785
 F 0.39045 1.52034 -1.89169
 H -0.93638 -0.99133 1.38442
 H -0.93573 -0.99066 -1.38369
 H 0.76605 -1.10208 1.50795
 H 0.76618 -1.10134 -1.50675
 H -0.13248 -0.35893 2.73497
 H -0.13179 -0.35839 -2.73380
13
bifur_IRC_Cartesians_MW_output/new_data/bifur_traj2_Cartesians_MW point 374
C 0.06837 0.78131 1.08734
 C 0.06868 0.78256 -1.08782
 C -0.17643 1.29973 0.00035
 C -0.06796 -0.49785 1.71392
 C -0.06751 -0.49706 -1.71305
 F 0.38946 1.51870 1.89036
 F 0.38995 1.52105 -1.89422
 H -0.93665 -0.99125 1.38123
 H -0.93600 -0.99058 -1.38050
 H 0.76614 -1.10221 1.50439
 H 0.76627 -1.10147 -1.50318
 H -0.13251 -0.36174 2.73368
 H -0.13181 -0.36119 -2.73251
13
bifur_IRC_Cartesians_MW_output/new_data/bifur_traj2_Cartesians_MW point 375
C 0.06837 0.78131 1.08734
 C 0.06868 0.78256 -1.08782
 C -0.17643 1.29973 0.00035
 C -0.06796 -0.49785 1.71392
 C -0.06751 -0.49706 -1.71305
 F 0.38946 1.51870 1.89036
 F 0.38995 1.52105 -1.89422
 H -0.93665 -0.99125 1.38123
 H -0.93600 -0.99058 -1.38050
 H 0.76614 -1.10221 1.50439
 H 0.76627 -1.10147 -1.50318
 H -0.13251 -0.36174 2.73368
 H -0.13181 -0.36119 -2.73251
13
bifur_IRC_Cartesians_MW_output/new_data/bifur_traj2_Cartesians_MW point 376
C 0.06840 0.78269 1.08771
 C 0.06871 0.78395 -1.08819
 C -0.17477 1.30292 0.00035
 C -0.06803 -0.49839 1.71161
 C -0.06758 -0.49760 -1.71073
 F 0.38890 1.51950 1.89320
 F 0.38939 1.52186 -1.89709
 H -0.93696 -0.99116 1.37761
 H -0.93631 -0.99049 -1.37688
 H 0.76625 -1.10236 1.50035
 H 0.76638 -1.10162 -1.49913
 H -0.13254 -0.36492 2.73221
 H -0.13184 -0.36437 -2.73103
13
bifur_IRC_Cartesians_MW_output/new_data/bifur_traj2_Cartesians_MW point 377
C 0.06841 0.78314 1.08783
 C 0.06872 0.78440 -1.08831
 C -0.17423 1.30396 0.00035
 C -0.06805 -0.49857 1.71085
 C -0.06760 -0.49778 -1.70997
 F 0.38871 1.51976 1.89413
 F 0.38920 1.52212 -1.89802
 H -0.93706 -0.99114 1.37643
 H -0.93641 -0.99046 -1.37569
 H 0.76629 -1.10241 1.49904
 H 0.76642 -1.10166 -1.49781
 H -0.13255 -0.36596 2.73173
 H -0.13185 -0.36541 -2.73055
13
bifur_IRC_Cartesians_MW_output/new_data/bifur_traj2_Cartesians_MW point 378
C 0.06842 0.78363 1.08796
 C 0.06872 0.78489 -1.08844
 C -0.17366 1.30507 0.00035
 C -0.06807 -0.49876 1.71005
 C -0.06762 -0.49796 -1.70917
 F 0.38852 1.52003 1.89512
 F 0.38901 1.52240 -1.89902
 H -0.93717 -0.99111 1.37517
 H -0.93652 -0.99043 -1.37443
 H 0.76632 -1.10246 1.49763
 H 0.76646 -1.10171 -1.49640
 H -0.13256 -0.36707 2.73122
 H -0.13185 -0.36652 -2.73004
13
bifur_IRC_Cartesians_MW_output/new_data/bifur_traj2_Cartesians_MW point 379
C 0.06843 0.78429 1.08814
 C 0.06874 0.78556 -1.08862
 C -0.17286 1.30660 0.00036
 C -0.06810 -0.49902 1.70894
 C -0.06765 -0.49822 -1.70805
 F 0.38825 1.52041 1.89649
 F 0.38874 1.52279 -1.90040
 H -0.93732 -0.99106 1.37343
 H -0.93666 -0.99039 -1.37269
 H 0.76638 -1.10253 1.49569
 H 0.76651 -1.10179 -1.49446
 H -0.13258 -0.36860 2.73051
 H -0.13187 -0.36804 -2.72933
13
bifur_IRC_Cartesians_MW_output/new_data/bifur_traj2_Cartesians_MW point 380
C 0.06845 0.78530 1.08841
 C 0.06875 0.78658 -1.08890
 C -0.17164 1.30894 0.00036
 C -0.06815 -0.49942 1.70724
 C -0.06770 -0.49862 -1.70636
 F 0.38784 1.52100 1.89857
 F 0.38832 1.52338 -1.90250
 H -0.93754 -0.99100 1.37078
 H -0.93689 -0.99032 -1.37003
 H 0.76645 -1.10265 1.49274
 H 0.76659 -1.10189 -1.49150
 H -0.13260 -0.37093 2.72944
 H -0.13188 -0.37037 -2.72825
13
bifur_IRC_Cartesians_MW_output/new_data/bifur_traj2_Cartesians_MW point 381
C 0.06847 0.78676 1.08880
 C 0.06878 0.78804 -1.08929
 C -0.16990 1.31229 0.00036
 C -0.06822 -0.49999 1.70481
 C -0.06777 -0.49919 -1.70392
 F 0.38725 1.52183 1.90156
 F 0.38773 1.52423 -1.90552
 H -0.93787 -0.99091 1.36697
 H -0.93721 -0.99022 -1.36622
 H 0.76657 -1.10280 1.48849
 H 0.76671 -1.10205 -1.48724
 H -0.13263 -0.37428 2.72789
 H -0.13191 -0.37372 -2.72670
13
bifur_IRC_Cartesians_MW_output/new_data/bifur_traj2_Cartesians_MW point 382
C 0.06850 0.78853 1.08928
 C 0.06881 0.78982 -1.08977
 C -0.16778 1.31637 0.00036
 C -0.06831 -0.50069 1.70185
 C -0.06785 -0.49988 -1.70095
 F 0.38654 1.52285 1.90520
 F 0.38701 1.52527 -1.90918
 H -0.93826 -0.99080 1.36233
 H -0.93761 -0.99011 -1.36159
 H 0.76670 -1.10300 1.48333
 H 0.76685 -1.10223 -1.48207
 H -0.13267 -0.37835 2.72601
 H -0.13194 -0.37779 -2.72482
13
bifur_IRC_Cartesians_MW_output/new_data/bifur_traj2_Cartesians_MW point 383
C 0.06854 0.79044 1.08979
 C 0.06884 0.79175 -1.09029
 C -0.16549 1.32077 0.00037
 C -0.06840 -0.50144 1.69866
 C -0.06794 -0.50062 -1.69775
 F 0.38576 1.52395 1.90913
 F 0.38624 1.52638 -1.91314
 H -0.93869 -0.99068 1.35733
 H -0.93803 -0.98998 -1.35658
 H 0.76685 -1.10320 1.47776
 H 0.76700 -1.10244 -1.47648
 H -0.13271 -0.38275 2.72399
 H -0.13197 -0.38218 -2.72278
13
bifur_IRC_Cartesians_MW_output/new_data/bifur_traj2_Cartesians_MW point 384
C 0.06857 0.79242 1.09032
 C 0.06888 0.79373 -1.09082
 C -0.16312 1.32531 0.00037
 C -0.06850 -0.50221 1.69537
 C -0.06803 -0.50139 -1.69445
 F 0.38497 1.52508 1.91318
 F 0.38543 1.52753 -1.91723
 H -0.93913 -0.99055 1.35217
 H -0.93847 -0.98985 -1.35142
 H 0.76700 -1.10342 1.47200
 H 0.76716 -1.10265 -1.47072
 H -0.13275 -0.38729 2.72189
 H -0.13201 -0.38671 -2.72068
13
bifur_IRC_Cartesians_MW_output/new_data/bifur_traj2_Cartesians_MW point 385
C 0.06861 0.79442 1.09086
 C 0.06891 0.79574 -1.09136
 C -0.16073 1.32991 0.00037
 C -0.06860 -0.50300 1.69203
 C -0.06813 -0.50217 -1.69110
 F 0.38416 1.52623 1.91729
 F 0.38462 1.52870 -1.92137
 H -0.93958 -0.99043 1.34695
 H -0.93891 -0.98972 -1.34619
 H 0.76716 -1.10364 1.46618
 H 0.76732 -1.10286 -1.46487
 H -0.13280 -0.39189 2.71977
 H -0.13204 -0.39131 -2.71856
13
bifur_IRC_Cartesians_MW_output/new_data/bifur_traj2_Cartesians_MW point 386
C 0.06861 0.79442 1.09086
 C 0.06891 0.79574 -1.09136
 C -0.16073 1.32991 0.00037
 C -0.06860 -0.50300 1.69203
 C -0.06813 -0.50217 -1.69110
 F 0.38416 1.52623 1.91729
 F 0.38462 1.52870 -1.92137
 H -0.93958 -0.99043 1.34694
 H -0.93891 -0.98972 -1.34619
 H 0.76716 -1.10364 1.46618
 H 0.76732 -1.10286 -1.46487
 H -0.13280 -0.39189 2.71977
 H -0.13204 -0.39131 -2.71856
13
bifur_IRC_Cartesians_MW_output/new_data/bifur_traj2_Cartesians_MW point 387
C 0.06868 0.79830 1.09191
 C 0.06898 0.79965 -1.09241
 C -0.15607 1.33886 0.00038
 C -0.06879 -0.50453 1.68554
 C -0.06831 -0.50368 -1.68460
 F 0.38259 1.52846 1.92527
 F 0.38304 1.53096 -1.92942
 H -0.94044 -0.99018 1.33678
 H -0.93977 -0.98946 -1.33601
 H 0.76746 -1.10406 1.45485
 H 0.76763 -1.10327 -1.45352
 H -0.13288 -0.40082 2.71565
 H -0.13211 -0.40023 -2.71442
13
bifur_IRC_Cartesians_MW_output/new_data/bifur_traj2_Cartesians_MW point 388
C 0.06871 0.80004 1.09237
 C 0.06901 0.80139 -1.09288
 C -0.15399 1.34285 0.00038
 C -0.06887 -0.50521 1.68265
 C -0.06839 -0.50436 -1.68170
 F 0.38189 1.52945 1.92883
 F 0.38234 1.53197 -1.93300
 H -0.94083 -0.99007 1.33225
 H -0.94016 -0.98935 -1.33148
 H 0.76759 -1.10425 1.44980
 H 0.76777 -1.10345 -1.44846
 H -0.13292 -0.40481 2.71381
 H -0.13214 -0.40421 -2.71258
13
bifur_IRC_Cartesians_MW_output/new_data/bifur_traj2_Cartesians_MW point 389
C 0.06874 0.80156 1.09278
 C 0.06904 0.80292 -1.09329
 C -0.15217 1.34635 0.00039
 C -0.06895 -0.50581 1.68010
 C -0.06846 -0.50495 -1.67915
 F 0.38127 1.53032 1.93196
 F 0.38172 1.53286 -1.93615
 H -0.94117 -0.98998 1.32827
 H -0.94049 -0.98925 -1.32750
 H 0.76771 -1.10441 1.44536
 H 0.76789 -1.10361 -1.44401
 H -0.13295 -0.40831 2.71220
 H -0.13217 -0.40771 -2.71096
13
bifur_IRC_Cartesians_MW_output/new_data/bifur_traj2_Cartesians_MW point 390
C 0.06876 0.80291 1.09314
 C 0.06906 0.80428 -1.09365
 C -0.15056 1.34946 0.00039
 C -0.06901 -0.50633 1.67785
 C -0.06852 -0.50547 -1.67690
 F 0.38073 1.53110 1.93472
 F 0.38117 1.53365 -1.93894
 H -0.94147 -0.98989 1.32475
 H -0.94079 -0.98916 -1.32397
 H 0.76781 -1.10456 1.44143
 H 0.76799 -1.10376 -1.44007
 H -0.13298 -0.41141 2.71077
 H -0.13219 -0.41080 -2.70953
13
bifur_IRC_Cartesians_MW_output/new_data/bifur_traj2_Cartesians_MW point 391
C 0.06878 0.80416 1.09348
 C 0.06908 0.80554 -1.09399
 C -0.14906 1.35234 0.00039
 C -0.06907 -0.50683 1.67576
 C -0.06858 -0.50596 -1.67480
 F 0.38022 1.53181 1.93730
 F 0.38066 1.53438 -1.94154
 H -0.94175 -0.98981 1.32147
 H -0.94107 -0.98908 -1.32069
 H 0.76791 -1.10469 1.43779
 H 0.76809 -1.10389 -1.43642
 H -0.13301 -0.41428 2.70944
 H -0.13221 -0.41368 -2.70819
13
bifur_IRC_Cartesians_MW_output/new_data/bifur_traj2_Cartesians_MW point 392
C 0.06881 0.80540 1.09382
 C 0.06910 0.80679 -1.09433
 C -0.14756 1.35521 0.00039
 C -0.06913 -0.50732 1.67368
 C -0.06864 -0.50645 -1.67272
 F 0.37972 1.53253 1.93985
 F 0.38016 1.53510 -1.94412
 H -0.94203 -0.98973 1.31821
 H -0.94135 -0.98899 -1.31743
 H 0.76800 -1.10483 1.43415
 H 0.76819 -1.10402 -1.43278
 H -0.13304 -0.41715 2.70812
 H -0.13224 -0.41654 -2.70687
13
bifur_IRC_Cartesians_MW_output/new_data/bifur_traj2_Cartesians_MW point 393
C 0.06883 0.80674 1.09417
 C 0.06913 0.80813 -1.09469
 C -0.14597 1.35827 0.00039
 C -0.06920 -0.50784 1.67146
 C -0.06870 -0.50697 -1.67049
 F 0.37918 1.53329 1.94259
 F 0.37961 1.53588 -1.94687
 H -0.94232 -0.98965 1.31473
 H -0.94164 -0.98891 -1.31395
 H 0.76811 -1.10498 1.43027
 H 0.76830 -1.10416 -1.42889
 H -0.13306 -0.42021 2.70671
 H -0.13226 -0.41960 -2.70545
13
bifur_IRC_Cartesians_MW_output/new_data/bifur_traj2_Cartesians_MW point 394
C 0.06886 0.80826 1.09458
 C 0.06915 0.80966 -1.09510
 C -0.14415 1.36177 0.00040
 C -0.06927 -0.50844 1.66892
 C -0.06878 -0.50756 -1.66794
 F 0.37857 1.53417 1.94571
 F 0.37900 1.53677 -1.95002
 H -0.94266 -0.98955 1.31076
 H -0.94198 -0.98881 -1.30997
 H 0.76822 -1.10514 1.42584
 H 0.76842 -1.10432 -1.42445
 H -0.13310 -0.42371 2.70510
 H -0.13229 -0.42309 -2.70383
13
bifur_IRC_Cartesians_MW_output/new_data/bifur_traj2_Cartesians_MW point 395
C 0.06889 0.81008 1.09507
 C 0.06919 0.81149 -1.09559
 C -0.14196 1.36598 0.00040
 C -0.06936 -0.50916 1.66587
 C -0.06886 -0.50827 -1.66488
 F 0.37783 1.53521 1.94946
 F 0.37825 1.53783 -1.95380
 H -0.94307 -0.98944 1.30598
 H -0.94239 -0.98869 -1.30519
 H 0.76837 -1.10534 1.42052
 H 0.76857 -1.10452 -1.41911
 H -0.13314 -0.42791 2.70316
 H -0.13232 -0.42729 -2.70189
13
bifur_IRC_Cartesians_MW_output/new_data/bifur_traj2_Cartesians_MW point 396
C 0.06893 0.81235 1.09568
 C 0.06923 0.81377 -1.09620
 C -0.13925 1.37119 0.00040
 C -0.06947 -0.51005 1.66209
 C -0.06897 -0.50915 -1.66109
 F 0.37691 1.53651 1.95412
 F 0.37733 1.53915 -1.95850
 H -0.94357 -0.98930 1.30005
 H -0.94289 -0.98854 -1.29926
 H 0.76854 -1.10559 1.41391
 H 0.76875 -1.10476 -1.41249
 H -0.13319 -0.43312 2.70076
 H -0.13236 -0.43249 -2.69948
13
bifur_IRC_Cartesians_MW_output/new_data/bifur_traj2_Cartesians_MW point 397
C 0.06893 0.81235 1.09568
 C 0.06923 0.81377 -1.09620
 C -0.13924 1.37119 0.00040
 C -0.06947 -0.51005 1.66209
 C -0.06897 -0.50915 -1.66109
 F 0.37691 1.53651 1.95412
 F 0.37733 1.53915 -1.95850
 H -0.94357 -0.98930 1.30005
 H -0.94289 -0.98854 -1.29926
 H 0.76854 -1.10559 1.41391
 H 0.76875 -1.10476 -1.41249
 H -0.13319 -0.43312 2.70076
 H -0.13236 -0.43249 -2.69948
13
bifur_IRC_Cartesians_MW_output/new_data/bifur_traj2_Cartesians_MW point 398
C 0.06903 0.81800 1.09720
 C 0.06932 0.81945 -1.09773
 C -0.13247 1.38420 0.00041
 C -0.06975 -0.51227 1.65265
 C -0.06923 -0.51135 -1.65163
 F 0.37463 1.53976 1.96573
 F 0.37504 1.54245 -1.97020
 H -0.94483 -0.98894 1.28527
 H -0.94414 -0.98816 -1.28447
 H 0.76898 -1.10620 1.39744
 H 0.76920 -1.10535 -1.39598
 H -0.13331 -0.44611 2.69476
 H -0.13246 -0.44547 -2.69347
13
bifur_IRC_Cartesians_MW_output/new_data/bifur_traj2_Cartesians_MW point 399
C 0.06909 0.82097 1.09800
 C 0.06938 0.82244 -1.09853
 C -0.12891 1.39104 0.00042
 C -0.06989 -0.51344 1.64769
 C -0.06937 -0.51251 -1.64666
 F 0.37343 1.54146 1.97183
 F 0.37383 1.54418 -1.97635
 H -0.94550 -0.98875 1.27750
 H -0.94480 -0.98797 -1.27669
 H 0.76921 -1.10652 1.38878
 H 0.76943 -1.10567 -1.38729
 H -0.13337 -0.45295 2.69161
 H -0.13251 -0.45230 -2.69030
13
bifur_IRC_Cartesians_MW_output/new_data/bifur_traj2_Cartesians_MW point 400
C 0.06914 0.82392 1.09879
 C 0.06943 0.82541 -1.09933
 C -0.12538 1.39783 0.00042
 C -0.07003 -0.51459 1.64276
 C -0.06951 -0.51366 -1.64172
 F 0.37224 1.54316 1.97789
 F 0.37263 1.54590 -1.98246
 H -0.94615 -0.98857 1.26979
 H -0.94546 -0.98777 -1.26897
 H 0.76943 -1.10684 1.38018
 H 0.76967 -1.10598 -1.37868
 H -0.13344 -0.45973 2.68848
 H -0.13256 -0.45908 -2.68717
13
bifur_IRC_Cartesians_MW_output/new_data/bifur_traj2_Cartesians_MW point 401
C 0.06919 0.82682 1.09957
 C 0.06948 0.82833 -1.10012
 C -0.12190 1.40452 0.00043
 C -0.07018 -0.51574 1.63792
 C -0.06965 -0.51479 -1.63686
 F 0.37106 1.54482 1.98385
 F 0.37145 1.54760 -1.98847
 H -0.94680 -0.98838 1.26220
 H -0.94610 -0.98758 -1.26137
 H 0.76966 -1.10716 1.37172
 H 0.76990 -1.10629 -1.37020
 H -0.13350 -0.46641 2.68540
 H -0.13261 -0.46574 -2.68408
13
bifur_IRC_Cartesians_MW_output/new_data/bifur_traj2_Cartesians_MW point 402
C 0.06924 0.82963 1.10033
 C 0.06953 0.83115 -1.10087
 C -0.11854 1.41098 0.00043
 C -0.07031 -0.51684 1.63323
 C -0.06978 -0.51588 -1.63216
 F 0.36993 1.54643 1.98962
 F 0.37031 1.54923 -1.99429
 H -0.94743 -0.98821 1.25485
 H -0.94672 -0.98740 -1.25402
 H 0.76987 -1.10746 1.36353
 H 0.77012 -1.10658 -1.36199
 H -0.13356 -0.47287 2.68243
 H -0.13266 -0.47220 -2.68109
13
bifur_IRC_Cartesians_MW_output/new_data/bifur_traj2_Cartesians_MW point 403
C 0.06929 0.83226 1.10104
 C 0.06957 0.83380 -1.10159
 C -0.11538 1.41704 0.00044
 C -0.07044 -0.51787 1.62883
 C -0.06990 -0.51691 -1.62776
 F 0.36886 1.54794 1.99503
 F 0.36924 1.55077 -1.99974
 H -0.94801 -0.98804 1.24797
 H -0.94731 -0.98722 -1.24713
 H 0.77008 -1.10775 1.35587
 H 0.77033 -1.10686 -1.35430
 H -0.13362 -0.47892 2.67964
 H -0.13271 -0.47824 -2.67829
13
bifur_IRC_Cartesians_MW_output/new_data/bifur_traj2_Cartesians_MW point 404
C 0.06933 0.83462 1.10167
 C 0.06962 0.83617 -1.10222
 C -0.11256 1.42247 0.00044
 C -0.07056 -0.51880 1.62490
 C -0.07001 -0.51783 -1.62381
 F 0.36791 1.54930 1.99987
 F 0.36828 1.55214 -2.00462
 H -0.94854 -0.98789 1.24180
 H -0.94783 -0.98707 -1.24096
 H 0.77026 -1.10801 1.34899
 H 0.77052 -1.10711 -1.34741
 H -0.13367 -0.48434 2.67714
 H -0.13275 -0.48365 -2.67578
13
bifur_IRC_Cartesians_MW_output/new_data/bifur_traj2_Cartesians_MW point 405
C 0.06937 0.83666 1.10222
 C 0.06965 0.83822 -1.10277
 C -0.11012 1.42715 0.00045
 C -0.07065 -0.51960 1.62150
 C -0.07011 -0.51862 -1.62041
 F 0.36709 1.55046 2.00405
 F 0.36745 1.55333 -2.00883
 H -0.94899 -0.98777 1.23648
 H -0.94828 -0.98693 -1.23564
 H 0.77042 -1.10823 1.34306
 H 0.77068 -1.10733 -1.34147
 H -0.13371 -0.48901 2.67498
 H -0.13279 -0.48833 -2.67362
13
bifur_IRC_Cartesians_MW_output/new_data/bifur_traj2_Cartesians_MW point 406
C 0.06940 0.83839 1.10268
 C 0.06968 0.83995 -1.10324
 C -0.10805 1.43113 0.00045
 C -0.07074 -0.52028 1.61861
 C -0.07019 -0.51929 -1.61751
 F 0.36639 1.55146 2.00760
 F 0.36675 1.55434 -2.01241
 H -0.94938 -0.98766 1.23196
 H -0.94866 -0.98682 -1.23111
 H 0.77055 -1.10842 1.33802
 H 0.77082 -1.10751 -1.33642
 H -0.13375 -0.49299 2.67314
 H -0.13282 -0.49230 -2.67178
13
bifur_IRC_Cartesians_MW_output/new_data/bifur_traj2_Cartesians_MW point 407
C 0.06943 0.83987 1.10308
 C 0.06971 0.84145 -1.10364
 C -0.10627 1.43455 0.00045
 C -0.07081 -0.52086 1.61613
 C -0.07026 -0.51987 -1.61502
 F 0.36579 1.55231 2.01065
 F 0.36615 1.55521 -2.01549
 H -0.94971 -0.98756 1.22807
 H -0.94899 -0.98672 -1.22722
 H 0.77066 -1.10858 1.33369
 H 0.77094 -1.10767 -1.33207
 H -0.13378 -0.49641 2.67157
 H -0.13284 -0.49571 -2.67020
13
bifur_IRC_Cartesians_MW_output/new_data/bifur_traj2_Cartesians_MW point 408
C 0.06943 0.83987 1.10308
 C 0.06971 0.84145 -1.10364
 C -0.10627 1.43455 0.00045
 C -0.07081 -0.52086 1.61613
 C -0.07026 -0.51987 -1.61502
 F 0.36579 1.55231 2.01065
 F 0.36615 1.55521 -2.01549
 H -0.94971 -0.98756 1.22807
 H -0.94899 -0.98672 -1.22722
 H 0.77066 -1.10858 1.33369
 H 0.77094 -1.10767 -1.33207
 H -0.13378 -0.49641 2.67157
 H -0.13284 -0.49571 -2.67020
13
bifur_IRC_Cartesians_MW_output/new_data/bifur_traj2_Cartesians_MW point 409
C 0.06947 0.84244 1.10377
 C 0.06975 0.84404 -1.10434
 C -0.10319 1.44047 0.00046
 C -0.07094 -0.52187 1.61184
 C -0.07038 -0.52087 -1.61072
 F 0.36475 1.55379 2.01594
 F 0.36510 1.55671 -2.02082
 H -0.95028 -0.98740 1.22135
 H -0.94957 -0.98655 -1.22049
 H 0.77086 -1.10886 1.32619
 H 0.77115 -1.10794 -1.32456
 H -0.13384 -0.50233 2.66884
 H -0.13289 -0.50162 -2.66746
13
bifur_IRC_Cartesians_MW_output/new_data/bifur_traj2_Cartesians_MW point 410
C 0.06949 0.84369 1.10411
 C 0.06977 0.84529 -1.10467
 C -0.10169 1.44335 0.00046
 C -0.07100 -0.52236 1.60975
 C -0.07044 -0.52136 -1.60863
 F 0.36425 1.55450 2.01850
 F 0.36459 1.55743 -2.02340
 H -0.95056 -0.98732 1.21808
 H -0.94984 -0.98647 -1.21722
 H 0.77096 -1.10899 1.32256
 H 0.77124 -1.10807 -1.32091
 H -0.13387 -0.50519 2.66752
 H -0.13291 -0.50449 -2.66613
13
bifur_IRC_Cartesians_MW_output/new_data/bifur_traj2_Cartesians_MW point 411
C 0.06952 0.84503 1.10447
 C 0.06980 0.84663 -1.10503
 C -0.10009 1.44642 0.00046
 C -0.07106 -0.52289 1.60752
 C -0.07050 -0.52188 -1.60640
 F 0.36371 1.55527 2.02124
 F 0.36405 1.55821 -2.02616
 H -0.95086 -0.98724 1.21459
 H -0.95014 -0.98638 -1.21373
 H 0.77106 -1.10914 1.31867
 H 0.77135 -1.10821 -1.31702
 H -0.13390 -0.50826 2.66610
 H -0.13293 -0.50755 -2.66471
13
bifur_IRC_Cartesians_MW_output/new_data/bifur_traj2_Cartesians_MW point 412
C 0.06955 0.84654 1.10487
 C 0.06982 0.84815 -1.10544
 C -0.09828 1.44990 0.00046
 C -0.07114 -0.52348 1.60500
 C -0.07057 -0.52247 -1.60387
 F 0.36310 1.55614 2.02435
 F 0.36344 1.55909 -2.02929
 H -0.95120 -0.98714 1.21064
 H -0.95047 -0.98628 -1.20977
 H 0.77118 -1.10930 1.31426
 H 0.77147 -1.10837 -1.31260
 H -0.13393 -0.51174 2.66450
 H -0.13296 -0.51103 -2.66310
13
bifur_IRC_Cartesians_MW_output/new_data/bifur_traj2_Cartesians_MW point 413
C 0.06958 0.84832 1.10535
 C 0.06985 0.84994 -1.10592
 C -0.09615 1.45399 0.00047
 C -0.07122 -0.52418 1.60203
 C -0.07066 -0.52316 -1.60089
 F 0.36238 1.55716 2.02800
 F 0.36272 1.56013 -2.03297
 H -0.95159 -0.98703 1.20599
 H -0.95087 -0.98617 -1.20512
 H 0.77132 -1.10950 1.30908
 H 0.77161 -1.10856 -1.30741
 H -0.13397 -0.51583 2.66261
 H -0.13299 -0.51511 -2.66121
13
bifur_IRC_Cartesians_MW_output/new_data/bifur_traj2_Cartesians_MW point 414
C 0.06961 0.85039 1.10591
 C 0.06989 0.85203 -1.10648
 C -0.09367 1.45876 0.00047
 C -0.07132 -0.52500 1.59857
 C -0.07075 -0.52397 -1.59742
 F 0.36154 1.55835 2.03225
 F 0.36187 1.56134 -2.03727
 H -0.95206 -0.98690 1.20057
 H -0.95133 -0.98603 -1.19970
 H 0.77148 -1.10972 1.30304
 H 0.77178 -1.10878 -1.30135
 H -0.13401 -0.52059 2.66041
 H -0.13303 -0.51987 -2.65901
13
bifur_IRC_Cartesians_MW_output/new_data/bifur_traj2_Cartesians_MW point 415
C 0.06966 0.85270 1.10653
 C 0.06993 0.85435 -1.10711
 C -0.09090 1.46409 0.00047
 C -0.07144 -0.52591 1.59471
 C -0.07086 -0.52487 -1.59355
 F 0.36061 1.55967 2.03701
 F 0.36093 1.56269 -2.04205
 H -0.95257 -0.98675 1.19452
 H -0.95184 -0.98588 -1.19364
 H 0.77165 -1.10997 1.29630
 H 0.77196 -1.10903 -1.29459
 H -0.13406 -0.52591 2.65796
 H -0.13307 -0.52518 -2.65655
13
bifur_IRC_Cartesians_MW_output/new_data/bifur_traj2_Cartesians_MW point 416
C 0.06970 0.85515 1.10719
 C 0.06997 0.85682 -1.10777
 C -0.08796 1.46973 0.00048
 C -0.07156 -0.52687 1.59061
 C -0.07098 -0.52582 -1.58945
 F 0.35961 1.56108 2.04204
 F 0.35994 1.56412 -2.04713
 H -0.95312 -0.98660 1.18811
 H -0.95238 -0.98572 -1.18723
 H 0.77184 -1.11024 1.28915
 H 0.77216 -1.10929 -1.28743
 H -0.13412 -0.53155 2.65536
 H -0.13311 -0.53081 -2.65394
13
bifur_IRC_Cartesians_MW_output/new_data/bifur_traj2_Cartesians_MW point 417
C 0.06975 0.85767 1.10787
 C 0.07002 0.85935 -1.10845
 C -0.08495 1.47552 0.00048
 C -0.07168 -0.52786 1.58641
 C -0.07109 -0.52680 -1.58523
 F 0.35860 1.56252 2.04721
 F 0.35891 1.56558 -2.05234
 H -0.95368 -0.98644 1.18153
 H -0.95294 -0.98555 -1.18064
 H 0.77204 -1.11051 1.28181
 H 0.77236 -1.10955 -1.28008
 H -0.13417 -0.53734 2.65269
 H -0.13316 -0.53659 -2.65126
13
bifur_IRC_Cartesians_MW_output/new_data/bifur_traj2_Cartesians_MW point 418
C 0.06979 0.86021 1.10855
 C 0.07006 0.86190 -1.10914
 C -0.08191 1.48137 0.00049
 C -0.07180 -0.52886 1.58218
 C -0.07121 -0.52779 -1.58099
 F 0.35757 1.56398 2.05242
 F 0.35788 1.56706 -2.05760
 H -0.95425 -0.98628 1.17489
 H -0.95351 -0.98538 -1.17400
 H 0.77223 -1.11079 1.27442
 H 0.77256 -1.10982 -1.27266
 H -0.13423 -0.54317 2.65000
 H -0.13320 -0.54242 -2.64856
13
bifur_IRC_Cartesians_MW_output/new_data/bifur_traj2_Cartesians_MW point 419
C 0.06979 0.86021 1.10855
 C 0.07006 0.86190 -1.10914
 C -0.08191 1.48137 0.00049
 C -0.07180 -0.52886 1.58218
 C -0.07121 -0.52779 -1.58099
 F 0.35757 1.56398 2.05242
 F 0.35788 1.56706 -2.05760
 H -0.95425 -0.98628 1.17489
 H -0.95351 -0.98538 -1.17400
 H 0.77223 -1.11079 1.27442
 H 0.77256 -1.10982 -1.27266
 H -0.13423 -0.54317 2.65000
 H -0.13320 -0.54242 -2.64856
13
bifur_IRC_Cartesians_MW_output/new_data/bifur_traj2_Cartesians_MW point 420
C 0.06988 0.86518 1.10989
 C 0.07015 0.86690 -1.11048
 C -0.07595 1.49281 0.00049
 C -0.07204 -0.53081 1.57387
 C -0.07145 -0.52973 -1.57267
 F 0.35556 1.56683 2.06264
 F 0.35586 1.56996 -2.06789
 H -0.95535 -0.98597 1.16189
 H -0.95461 -0.98505 -1.16099
 H 0.77262 -1.11133 1.25993
 H 0.77296 -1.11035 -1.25814
 H -0.13434 -0.55461 2.64473
 H -0.13329 -0.55384 -2.64327
13
bifur_IRC_Cartesians_MW_output/new_data/bifur_traj2_Cartesians_MW point 421
C 0.06992 0.86748 1.11050
 C 0.07019 0.86921 -1.11110
 C -0.07320 1.49810 0.00050
 C -0.07216 -0.53171 1.57004
 C -0.07156 -0.53062 -1.56882
 F 0.35463 1.56815 2.06736
 F 0.35493 1.57130 -2.07265
 H -0.95587 -0.98582 1.15588
 H -0.95512 -0.98490 -1.15497
 H 0.77279 -1.11158 1.25323
 H 0.77314 -1.11059 -1.25142
 H -0.13439 -0.55989 2.64229
 H -0.13333 -0.55912 -2.64082
13
bifur_IRC_Cartesians_MW_output/new_data/bifur_traj2_Cartesians_MW point 422
C 0.06996 0.86954 1.11106
 C 0.07023 0.87129 -1.11166
 C -0.07072 1.50286 0.00050
 C -0.07226 -0.53252 1.56659
 C -0.07165 -0.53143 -1.56536
 F 0.35380 1.56934 2.07160
 F 0.35409 1.57251 -2.07693
 H -0.95633 -0.98569 1.15048
 H -0.95558 -0.98477 -1.14957
 H 0.77295 -1.11180 1.24721
 H 0.77330 -1.11081 -1.24539
 H -0.13443 -0.56464 2.64010
 H -0.13336 -0.56387 -2.63863
13
bifur_IRC_Cartesians_MW_output/new_data/bifur_traj2_Cartesians_MW point 423
C 0.06999 0.87135 1.11154
 C 0.07026 0.87310 -1.11215
 C -0.06856 1.50701 0.00051
 C -0.07234 -0.53323 1.56357
 C -0.07174 -0.53213 -1.56234
 F 0.35307 1.57037 2.07531
 F 0.35335 1.57356 -2.08067
 H -0.95673 -0.98558 1.14576
 H -0.95598 -0.98465 -1.14484
 H 0.77309 -1.11200 1.24194
 H 0.77345 -1.11100 -1.24011
 H -0.13447 -0.56879 2.63818
 H -0.13340 -0.56802 -2.63671
13
bifur_IRC_Cartesians_MW_output/new_data/bifur_traj2_Cartesians_MW point 424
C 0.07002 0.87293 1.11197
 C 0.07028 0.87469 -1.11257
 C -0.06666 1.51066 0.00051
 C -0.07242 -0.53386 1.56093
 C -0.07181 -0.53275 -1.55969
 F 0.35243 1.57128 2.07856
 F 0.35271 1.57448 -2.08394
 H -0.95708 -0.98548 1.14162
 H -0.95633 -0.98454 -1.14070
 H 0.77321 -1.11217 1.23733
 H 0.77357 -1.11117 -1.23549
 H -0.13450 -0.57243 2.63651
 H -0.13342 -0.57165 -2.63502
13
bifur_IRC_Cartesians_MW_output/new_data/bifur_traj2_Cartesians_MW point 425
C 0.07004 0.87436 1.11235
 C 0.07031 0.87613 -1.11296
 C -0.06496 1.51394 0.00051
 C -0.07249 -0.53442 1.55855
 C -0.07188 -0.53330 -1.55731
 F 0.35186 1.57210 2.08149
 F 0.35213 1.57532 -2.08690
 H -0.95740 -0.98539 1.13789
 H -0.95665 -0.98445 -1.13697
 H 0.77332 -1.11233 1.23318
 H 0.77369 -1.11132 -1.23132
 H -0.13454 -0.57571 2.63499
 H -0.13345 -0.57492 -2.63351
13
bifur_IRC_Cartesians_MW_output/new_data/bifur_traj2_Cartesians_MW point 426
C 0.07007 0.87570 1.11271
 C 0.07033 0.87748 -1.11332
 C -0.06334 1.51703 0.00051
 C -0.07256 -0.53495 1.55630
 C -0.07194 -0.53383 -1.55505
 F 0.35131 1.57287 2.08425
 F 0.35159 1.57610 -2.08968
 H -0.95770 -0.98531 1.13437
 H -0.95694 -0.98436 -1.13345
 H 0.77343 -1.11247 1.22926
 H 0.77380 -1.11146 -1.22740
 H -0.13456 -0.57880 2.63357
 H -0.13347 -0.57801 -2.63208
13
bifur_IRC_Cartesians_MW_output/new_data/bifur_traj2_Cartesians_MW point 427
C 0.07009 0.87704 1.11307
 C 0.07036 0.87883 -1.11368
 C -0.06174 1.52011 0.00052
 C -0.07262 -0.53547 1.55407
 C -0.07200 -0.53435 -1.55281
 F 0.35077 1.57364 2.08700
 F 0.35104 1.57688 -2.09245
 H -0.95800 -0.98522 1.13087
 H -0.95724 -0.98427 -1.12994
 H 0.77353 -1.11262 1.22536
 H 0.77390 -1.11160 -1.22349
 H -0.13459 -0.58188 2.63215
 H -0.13350 -0.58109 -2.63065
13
bifur_IRC_Cartesians_MW_output/new_data/bifur_traj2_Cartesians_MW point 428
C 0.07012 0.87845 1.11345
 C 0.07038 0.88024 -1.11407
 C -0.06005 1.52336 0.00052
 C -0.07269 -0.53603 1.55171
 C -0.07207 -0.53490 -1.55045
 F 0.35020 1.57445 2.08989
 F 0.35047 1.57770 -2.09537
 H -0.95831 -0.98513 1.12718
 H -0.95755 -0.98418 -1.12625
 H 0.77364 -1.11277 1.22125
 H 0.77401 -1.11175 -1.21936
 H -0.13462 -0.58512 2.63065
 H -0.13352 -0.58433 -2.62915
13
bifur_IRC_Cartesians_MW_output/new_data/bifur_traj2_Cartesians_MW point 429
C 0.07015 0.88001 1.11387
 C 0.07041 0.88181 -1.11449
 C -0.05818 1.52695 0.00052
 C -0.07277 -0.53664 1.54911
 C -0.07214 -0.53550 -1.54784
 F 0.34957 1.57534 2.09310
 F 0.34983 1.57861 -2.09860
 H -0.95866 -0.98503 1.12311
 H -0.95790 -0.98408 -1.12217
 H 0.77376 -1.11294 1.21670
 H 0.77414 -1.11192 -1.21481
 H -0.13466 -0.58871 2.62900
 H -0.13355 -0.58791 -2.62749
13
bifur_IRC_Cartesians_MW_output/new_data/bifur_traj2_Cartesians_MW point 430
C 0.07015 0.88001 1.11387
 C 0.07041 0.88181 -1.11449
 C -0.05818 1.52695 0.00052
 C -0.07277 -0.53664 1.54911
 C -0.07214 -0.53550 -1.54784
 F 0.34957 1.57534 2.09310
 F 0.34983 1.57861 -2.09860
 H -0.95866 -0.98503 1.12311
 H -0.95790 -0.98408 -1.12217
 H 0.77376 -1.11294 1.21670
 H 0.77414 -1.11192 -1.21481
 H -0.13466 -0.58871 2.62900
 H -0.13355 -0.58791 -2.62749
13
bifur_IRC_Cartesians_MW_output/new_data/bifur_traj2_Cartesians_MW point 431
C 0.07021 0.88383 1.11490
 C 0.07048 0.88566 -1.11552
 C -0.05361 1.53575 0.00053
 C -0.07295 -0.53814 1.54273
 C -0.07232 -0.53699 -1.54145
 F 0.34803 1.57754 2.10095
 F 0.34828 1.58084 -2.10651
 H -0.95951 -0.98479 1.11311
 H -0.95875 -0.98382 -1.11217
 H 0.77406 -1.11336 1.20556
 H 0.77444 -1.11232 -1.20365
 H -0.13474 -0.59750 2.62495
 H -0.13362 -0.59669 -2.62343
13
bifur_IRC_Cartesians_MW_output/new_data/bifur_traj2_Cartesians_MW point 432
C 0.07026 0.88613 1.11552
 C 0.07052 0.88796 -1.11614
 C -0.05086 1.54103 0.00053
 C -0.07306 -0.53904 1.53890
 C -0.07243 -0.53789 -1.53761
 F 0.34710 1.57885 2.10566
 F 0.34735 1.58218 -2.11126
 H -0.96002 -0.98465 1.10711
 H -0.95926 -0.98367 -1.10617
 H 0.77423 -1.11361 1.19888
 H 0.77463 -1.11256 -1.19694
 H -0.13479 -0.60277 2.62251
 H -0.13366 -0.60195 -2.62099
13
bifur_IRC_Cartesians_MW_output/new_data/bifur_traj2_Cartesians_MW point 433
C 0.07030 0.88861 1.11619
 C 0.07056 0.89046 -1.11681
 C -0.04787 1.54676 0.00053
 C -0.07319 -0.54002 1.53474
 C -0.07255 -0.53886 -1.53344
 F 0.34609 1.58028 2.11077
 F 0.34634 1.58363 -2.11642
 H -0.96058 -0.98449 1.10061
 H -0.95981 -0.98351 -1.09965
 H 0.77443 -1.11388 1.19162
 H 0.77482 -1.11283 -1.18967
 H -0.13485 -0.60849 2.61987
 H -0.13370 -0.60767 -2.61834
13
bifur_IRC_Cartesians_MW_output/new_data/bifur_traj2_Cartesians_MW point 434
C 0.07035 0.89123 1.11689
 C 0.07060 0.89310 -1.11752
 C -0.04474 1.55279 0.00054
 C -0.07331 -0.54105 1.53037
 C -0.07267 -0.53988 -1.52906
 F 0.34504 1.58178 2.11615
 F 0.34527 1.58516 -2.12184
 H -0.96116 -0.98433 1.09375
 H -0.96039 -0.98334 -1.09280
 H 0.77463 -1.11416 1.18399
 H 0.77503 -1.11311 -1.18202
 H -0.13490 -0.61452 2.61709
 H -0.13375 -0.61369 -2.61555
13
bifur_IRC_Cartesians_MW_output/new_data/bifur_traj2_Cartesians_MW point 435
C 0.07040 0.89394 1.11762
 C 0.07065 0.89582 -1.11825
 C -0.04149 1.55902 0.00054
 C -0.07345 -0.54211 1.52585
 C -0.07280 -0.54093 -1.52453
 F 0.34394 1.58334 2.12171
 F 0.34417 1.58674 -2.12745
 H -0.96177 -0.98416 1.08667
 H -0.96099 -0.98316 -1.08571
 H 0.77484 -1.11446 1.17609
 H 0.77525 -1.11339 -1.17411
 H -0.13496 -0.62074 2.61422
 H -0.13379 -0.61991 -2.61267
13
bifur_IRC_Cartesians_MW_output/new_data/bifur_traj2_Cartesians_MW point 436
C 0.07045 0.89671 1.11836
 C 0.07070 0.89861 -1.11900
 C -0.03818 1.56539 0.00055
 C -0.07358 -0.54320 1.52123
 C -0.07293 -0.54201 -1.51989
 F 0.34282 1.58493 2.12740
 F 0.34305 1.58835 -2.13318
 H -0.96238 -0.98398 1.07943
 H -0.96160 -0.98298 -1.07846
 H 0.77505 -1.11476 1.16803
 H 0.77547 -1.11368 -1.16602
 H -0.13502 -0.62711 2.61129
 H -0.13384 -0.62627 -2.60972
13
bifur_IRC_Cartesians_MW_output/new_data/bifur_traj2_Cartesians_MW point 437
C 0.07050 0.89951 1.11912
 C 0.07075 0.90143 -1.11976
 C -0.03482 1.57185 0.00055
 C -0.07372 -0.54430 1.51654
 C -0.07306 -0.54310 -1.51520
 F 0.34169 1.58654 2.13316
 F 0.34191 1.58999 -2.13899
 H -0.96301 -0.98381 1.07210
 H -0.96223 -0.98279 -1.07113
 H 0.77527 -1.11506 1.15985
 H 0.77569 -1.11398 -1.15783
 H -0.13508 -0.63356 2.60831
 H -0.13389 -0.63271 -2.60674
13
bifur_IRC_Cartesians_MW_output/new_data/bifur_traj2_Cartesians_MW point 438
C 0.07055 0.90231 1.11987
 C 0.07080 0.90424 -1.12051
 C -0.03147 1.57829 0.00056
 C -0.07385 -0.54540 1.51187
 C -0.07319 -0.54419 -1.51052
 F 0.34056 1.58814 2.13890
 F 0.34077 1.59162 -2.14478
 H -0.96363 -0.98363 1.06479
 H -0.96285 -0.98261 -1.06381
 H 0.77548 -1.11537 1.15170
 H 0.77592 -1.11428 -1.14966
 H -0.13514 -0.63999 2.60535
 H -0.13394 -0.63913 -2.60377
13
bifur_IRC_Cartesians_MW_output/new_data/bifur_traj2_Cartesians_MW point 439
C 0.07060 0.90503 1.12060
 C 0.07085 0.90698 -1.12125
 C -0.02820 1.58455 0.00056
 C -0.07399 -0.54647 1.50733
 C -0.07332 -0.54525 -1.50596
 F 0.33946 1.58970 2.14450
 F 0.33966 1.59321 -2.15042
 H -0.96424 -0.98346 1.05767
 H -0.96345 -0.98243 -1.05668
 H 0.77569 -1.11566 1.14377
 H 0.77613 -1.11457 -1.14170
 H -0.13520 -0.64625 2.60246
 H -0.13399 -0.64539 -2.60087
13
bifur_IRC_Cartesians_MW_output/new_data/bifur_traj2_Cartesians_MW point 440
C 0.07064 0.90760 1.12129
 C 0.07089 0.90955 -1.12194
 C -0.02513 1.59046 0.00057
 C -0.07411 -0.54748 1.50305
 C -0.07344 -0.54625 -1.50167
 F 0.33842 1.59117 2.14976
 F 0.33862 1.59470 -2.15573
 H -0.96481 -0.98330 1.05096
 H -0.96402 -0.98226 -1.04997
 H 0.77589 -1.11594 1.13629
 H 0.77634 -1.11484 -1.13421
 H -0.13526 -0.65214 2.59974
 H -0.13403 -0.65127 -2.59814
13
bifur_IRC_Cartesians_MW_output/new_data/bifur_traj2_Cartesians_MW point 441
C 0.07064 0.90760 1.12129
 C 0.07089 0.90955 -1.12194
 C -0.02513 1.59046 0.00057
 C -0.07411 -0.54748 1.50305
 C -0.07344 -0.54625 -1.50167
 F 0.33842 1.59117 2.14976
 F 0.33862 1.59470 -2.15573
 H -0.96481 -0.98330 1.05096
 H -0.96402 -0.98226 -1.04997
 H 0.77589 -1.11594 1.13629
 H 0.77634 -1.11484 -1.13421
 H -0.13526 -0.65215 2.59974
 H -0.13403 -0.65127 -2.59814
13
bifur_IRC_Cartesians_MW_output/new_data/bifur_traj2_Cartesians_MW point 442
C 0.07072 0.91203 1.12248
 C 0.07097 0.91401 -1.12314
 C -0.01982 1.60066 0.00058
 C -0.07433 -0.54922 1.49565
 C -0.07365 -0.54798 -1.49425
 F 0.33663 1.59372 2.15886
 F 0.33682 1.59729 -2.16490
 H -0.96580 -0.98302 1.03937
 H -0.96500 -0.98197 -1.03837
 H 0.77623 -1.11642 1.12338
 H 0.77669 -1.11531 -1.12126
 H -0.13535 -0.66234 2.59504
 H -0.13411 -0.66145 -2.59343
13
bifur_IRC_Cartesians_MW_output/new_data/bifur_traj2_Cartesians_MW point 443
C 0.07075 0.91390 1.12298
 C 0.07100 0.91589 -1.12364
 C -0.01759 1.60496 0.00058
 C -0.07442 -0.54996 1.49253
 C -0.07373 -0.54870 -1.49113
 F 0.33588 1.59479 2.16270
 F 0.33606 1.59837 -2.16877
 H -0.96622 -0.98290 1.03449
 H -0.96542 -0.98184 -1.03349
 H 0.77638 -1.11663 1.11793
 H 0.77684 -1.11550 -1.11581
 H -0.13540 -0.66663 2.59306
 H -0.13414 -0.66574 -2.59144
13
bifur_IRC_Cartesians_MW_output/new_data/bifur_traj2_Cartesians_MW point 444
C 0.07078 0.91558 1.12344
 C 0.07103 0.91759 -1.12410
 C -0.01556 1.60884 0.00058
 C -0.07450 -0.55062 1.48971
 C -0.07381 -0.54936 -1.48830
 F 0.33520 1.59576 2.16617
 F 0.33538 1.59936 -2.17226
 H -0.96659 -0.98279 1.03008
 H -0.96579 -0.98173 -1.02907
 H 0.77651 -1.11681 1.11302
 H 0.77697 -1.11568 -1.11088
 H -0.13543 -0.67051 2.59127
 H -0.13417 -0.66962 -2.58964
13
bifur_IRC_Cartesians_MW_output/new_data/bifur_traj2_Cartesians_MW point 445
C 0.07081 0.91715 1.12386
 C 0.07106 0.91916 -1.12452
 C -0.01369 1.61245 0.00058
 C -0.07458 -0.55124 1.48710
 C -0.07389 -0.54997 -1.48568
 F 0.33456 1.59666 2.16938
 F 0.33474 1.60027 -2.17551
 H -0.96694 -0.98270 1.02598
 H -0.96614 -0.98163 -1.02497
 H 0.77663 -1.11698 1.10845
 H 0.77710 -1.11585 -1.10630
 H -0.13547 -0.67411 2.58961
 H -0.13420 -0.67322 -2.58798
13
bifur_IRC_Cartesians_MW_output/new_data/bifur_traj2_Cartesians_MW point 446
C 0.07084 0.91866 1.12426
 C 0.07108 0.92068 -1.12493
 C -0.01188 1.61592 0.00059
 C -0.07465 -0.55183 1.48458
 C -0.07396 -0.55056 -1.48316
 F 0.33395 1.59752 2.17248
 F 0.33413 1.60115 -2.17863
 H -0.96728 -0.98260 1.02204
 H -0.96647 -0.98153 -1.02102
 H 0.77674 -1.11714 1.10405
 H 0.77722 -1.11601 -1.10190
 H -0.13550 -0.67758 2.58801
 H -0.13423 -0.67668 -2.58637
13
bifur_IRC_Cartesians_MW_output/new_data/bifur_traj2_Cartesians_MW point 447
C 0.07087 0.92018 1.12467
 C 0.07111 0.92220 -1.12534
 C -0.01006 1.61942 0.00059
 C -0.07472 -0.55242 1.48204
 C -0.07403 -0.55115 -1.48061
 F 0.33334 1.59839 2.17560
 F 0.33351 1.60204 -2.18177
 H -0.96762 -0.98251 1.01806
 H -0.96681 -0.98143 -1.01705
 H 0.77686 -1.11731 1.09963
 H 0.77734 -1.11617 -1.09746
 H -0.13553 -0.68107 2.58640
 H -0.13426 -0.68017 -2.58476
13
bifur_IRC_Cartesians_MW_output/new_data/bifur_traj2_Cartesians_MW point 448
C 0.07090 0.92178 1.12510
 C 0.07114 0.92382 -1.12577
 C -0.00814 1.62311 0.00059
 C -0.07480 -0.55306 1.47937
 C -0.07410 -0.55177 -1.47793
 F 0.33269 1.59931 2.17889
 F 0.33286 1.60297 -2.18509
 H -0.96797 -0.98240 1.01387
 H -0.96717 -0.98132 -1.01285
 H 0.77698 -1.11748 1.09495
 H 0.77747 -1.11634 -1.09278
 H -0.13557 -0.68476 2.58470
 H -0.13428 -0.68385 -2.58305
13
bifur_IRC_Cartesians_MW_output/new_data/bifur_traj2_Cartesians_MW point 449
C 0.07093 0.92354 1.12557
 C 0.07117 0.92558 -1.12625
 C -0.00604 1.62715 0.00059
 C -0.07489 -0.55375 1.47643
 C -0.07419 -0.55246 -1.47499
 F 0.33198 1.60032 2.18250
 F 0.33214 1.60400 -2.18873
 H -0.96837 -0.98229 1.00928
 H -0.96756 -0.98121 -1.00825
 H 0.77712 -1.11767 1.08983
 H 0.77761 -1.11652 -1.08764
 H -0.13560 -0.68880 2.58284
 H -0.13431 -0.68789 -2.58118
13
bifur_IRC_Cartesians_MW_output/new_data/bifur_traj2_Cartesians_MW point 450
C 0.07096 0.92548 1.12610
 C 0.07120 0.92754 -1.12677
 C -0.00371 1.63162 0.00060
 C -0.07498 -0.55451 1.47319
 C -0.07428 -0.55321 -1.47174
 F 0.33120 1.60144 2.18649
 F 0.33135 1.60513 -2.19275
 H -0.96880 -0.98217 1.00420
 H -0.96799 -0.98108 -1.00317
 H 0.77727 -1.11789 1.08417
 H 0.77776 -1.11673 -1.08197
 H -0.13565 -0.69326 2.58078
 H -0.13435 -0.69235 -2.57912
13
bifur_IRC_Cartesians_MW_output/new_data/bifur_traj2_Cartesians_MW point 451
C 0.07100 0.92756 1.12666
 C 0.07124 0.92963 -1.12734
 C -0.00121 1.63642 0.00060
 C -0.07508 -0.55533 1.46971
 C -0.07438 -0.55403 -1.46825
 F 0.33036 1.60263 2.19077
 F 0.33051 1.60634 -2.19707
 H -0.96926 -0.98204 0.99875
 H -0.96845 -0.98094 -0.99772
 H 0.77743 -1.11811 1.07810
 H 0.77793 -1.11695 -1.07588
 H -0.13569 -0.69806 2.57857
 H -0.13438 -0.69714 -2.57690
13
bifur_IRC_Cartesians_MW_output/new_data/bifur_traj2_Cartesians_MW point 452
C 0.07100 0.92756 1.12666
 C 0.07124 0.92963 -1.12734
 C -0.00121 1.63642 0.00060
 C -0.07508 -0.55533 1.46971
 C -0.07438 -0.55403 -1.46825
 F 0.33036 1.60263 2.19077
 F 0.33051 1.60634 -2.19707
 H -0.96926 -0.98204 0.99875
 H -0.96845 -0.98094 -0.99771
 H 0.77743 -1.11811 1.07810
 H 0.77793 -1.11695 -1.07588
 H -0.13569 -0.69806 2.57857
 H -0.13438 -0.69714 -2.57690
13
bifur_IRC_Cartesians_MW_output/new_data/bifur_traj2_Cartesians_MW point 453
C 0.07108 0.93181 1.12780
 C 0.07131 0.93390 -1.12848
 C 0.00387 1.64619 0.00061
 C -0.07529 -0.55700 1.46262
 C -0.07458 -0.55568 -1.46115
 F 0.32864 1.60507 2.19949
 F 0.32878 1.60882 -2.20586
 H -0.97021 -0.98177 0.98765
 H -0.96939 -0.98066 -0.98661
 H 0.77776 -1.11857 1.06573
 H 0.77827 -1.11740 -1.06348
 H -0.13578 -0.70782 2.57406
 H -0.13446 -0.70689 -2.57238
13
bifur_IRC_Cartesians_MW_output/new_data/bifur_traj2_Cartesians_MW point 454
C 0.07111 0.93385 1.12834
 C 0.07135 0.93595 -1.12903
 C 0.00631 1.65088 0.00061
 C -0.07539 -0.55780 1.45922
 C -0.07467 -0.55647 -1.45774
 F 0.32782 1.60624 2.20368
 F 0.32795 1.61001 -2.21008
 H -0.97066 -0.98164 0.98232
 H -0.96984 -0.98053 -0.98128
 H 0.77792 -1.11880 1.05979
 H 0.77843 -1.11762 -1.05753
 H -0.13583 -0.71250 2.57190
 H -0.13450 -0.71156 -2.57022
13
bifur_IRC_Cartesians_MW_output/new_data/bifur_traj2_Cartesians_MW point 455
C 0.07115 0.93578 1.12886
 C 0.07138 0.93789 -1.12956
 C 0.00863 1.65533 0.00062
 C -0.07548 -0.55856 1.45599
 C -0.07476 -0.55723 -1.45450
 F 0.32704 1.60735 2.20765
 F 0.32717 1.61114 -2.21408
 H -0.97110 -0.98152 0.97726
 H -0.97027 -0.98040 -0.97621
 H 0.77806 -1.11901 1.05415
 H 0.77858 -1.11782 -1.05188
 H -0.13587 -0.71695 2.56985
 H -0.13453 -0.71601 -2.56816
13
bifur_IRC_Cartesians_MW_output/new_data/bifur_traj2_Cartesians_MW point 456
C 0.07118 0.93758 1.12935
 C 0.07141 0.93971 -1.13004
 C 0.01079 1.65949 0.00062
 C -0.07557 -0.55927 1.45298
 C -0.07485 -0.55793 -1.45148
 F 0.32631 1.60838 2.21136
 F 0.32643 1.61219 -2.21782
 H -0.97150 -0.98141 0.97254
 H -0.97067 -0.98028 -0.97149
 H 0.77820 -1.11920 1.04889
 H 0.77873 -1.11801 -1.04660
 H -0.13591 -0.72110 2.56794
 H -0.13456 -0.72015 -2.56624
13
bifur_IRC_Cartesians_MW_output/new_data/bifur_traj2_Cartesians_MW point 457
C 0.07121 0.93922 1.12979
 C 0.07144 0.94136 -1.13049
 C 0.01276 1.66326 0.00062
 C -0.07565 -0.55991 1.45024
 C -0.07492 -0.55857 -1.44874
 F 0.32564 1.60932 2.21472
 F 0.32577 1.61314 -2.22121
 H -0.97186 -0.98131 0.96826
 H -0.97104 -0.98017 -0.96720
 H 0.77833 -1.11938 1.04412
 H 0.77886 -1.11818 -1.04182
 H -0.13595 -0.72487 2.56620
 H -0.13459 -0.72392 -2.56449
13
bifur_IRC_Cartesians_MW_output/new_data/bifur_traj2_Cartesians_MW point 458
C 0.07123 0.94065 1.13017
 C 0.07147 0.94279 -1.13087
 C 0.01446 1.66654 0.00062
 C -0.07572 -0.56047 1.44786
 C -0.07499 -0.55912 -1.44635
 F 0.32507 1.61014 2.21765
 F 0.32519 1.61398 -2.22416
 H -0.97218 -0.98122 0.96453
 H -0.97135 -0.98008 -0.96347
 H 0.77844 -1.11954 1.03996
 H 0.77897 -1.11834 -1.03765
 H -0.13598 -0.72815 2.56469
 H -0.13462 -0.72719 -2.56298
13
bifur_IRC_Cartesians_MW_output/new_data/bifur_traj2_Cartesians_MW point 459
C 0.07126 0.94182 1.13049
 C 0.07149 0.94397 -1.13119
 C 0.01587 1.66924 0.00063
 C -0.07578 -0.56093 1.44590
 C -0.07505 -0.55958 -1.44438
 F 0.32459 1.61082 2.22006
 F 0.32471 1.61466 -2.22660
 H -0.97244 -0.98114 0.96146
 H -0.97161 -0.98000 -0.96040
 H 0.77853 -1.11966 1.03654
 H 0.77907 -1.11846 -1.03422
 H -0.13600 -0.73085 2.56344
 H -0.13464 -0.72989 -2.56173
13
bifur_IRC_Cartesians_MW_output/new_data/bifur_traj2_Cartesians_MW point 460
C 0.07127 0.94273 1.13073
 C 0.07150 0.94488 -1.13144
 C 0.01696 1.67133 0.00063
 C -0.07582 -0.56129 1.44439
 C -0.07509 -0.55993 -1.44287
 F 0.32423 1.61134 2.22192
 F 0.32434 1.61519 -2.22847
 H -0.97264 -0.98108 0.95909
 H -0.97181 -0.97994 -0.95802
 H 0.77860 -1.11976 1.03389
 H 0.77914 -1.11856 -1.03157
 H -0.13602 -0.73293 2.56248
 H -0.13465 -0.73197 -2.56076
13
bifur_IRC_Cartesians_MW_output/new_data/bifur_traj2_Cartesians_MW point 461
C 0.07128 0.94339 1.13091
 C 0.07152 0.94555 -1.13161
 C 0.01775 1.67286 0.00063
 C -0.07585 -0.56155 1.44328
 C -0.07512 -0.56019 -1.44176
 F 0.32396 1.61172 2.22329
 F 0.32407 1.61558 -2.22985
 H -0.97279 -0.98104 0.95735
 H -0.97196 -0.97990 -0.95629
 H 0.77865 -1.11983 1.03196
 H 0.77919 -1.11863 -1.02963
 H -0.13604 -0.73446 2.56178
 H -0.13466 -0.73349 -2.56006
13
bifur_IRC_Cartesians_MW_output/new_data/bifur_traj2_Cartesians_MW point 462
C 0.07129 0.94386 1.13104
 C 0.07152 0.94602 -1.13174
 C 0.01832 1.67395 0.00063
 C -0.07588 -0.56173 1.44249
 C -0.07514 -0.56037 -1.44097
 F 0.32377 1.61199 2.22426
 F 0.32388 1.61585 -2.23082
 H -0.97290 -0.98101 0.95612
 H -0.97207 -0.97987 -0.95505
 H 0.77869 -1.11988 1.03058
 H 0.77923 -1.11868 -1.02825
 H -0.13605 -0.73554 2.56128
 H -0.13467 -0.73458 -2.55955
13
bifur_IRC_Cartesians_MW_output/new_data/bifur_traj2_Cartesians_MW point 463
C 0.07129 0.94386 1.13104
 C 0.07152 0.94602 -1.13174
 C 0.01832 1.67395 0.00063
 C -0.07588 -0.56173 1.44249
 C -0.07514 -0.56037 -1.44097
 F 0.32377 1.61199 2.22426
 F 0.32388 1.61585 -2.23082
 H -0.97290 -0.98101 0.95612
 H -0.97207 -0.97987 -0.95505
 H 0.77869 -1.11988 1.03059
 H 0.77923 -1.11868 -1.02825
 H -0.13605 -0.73554 2.56128
 H -0.13467 -0.73458 -2.55955
13
bifur_IRC_Cartesians_MW_output/new_data/bifur_traj2_Cartesians_MW point 464
C 0.07130 0.94449 1.13121
 C 0.07154 0.94665 -1.13191
 C 0.01906 1.67538 0.00063
 C -0.07591 -0.56198 1.44145
 C -0.07517 -0.56062 -1.43992
 F 0.32352 1.61234 2.22554
 F 0.32363 1.61621 -2.23211
 H -0.97304 -0.98097 0.95449
 H -0.97220 -0.97983 -0.95342
 H 0.77874 -1.11995 1.02877
 H 0.77928 -1.11874 -1.02643
 H -0.13606 -0.73698 2.56062
 H -0.13468 -0.73601 -2.55889
13
bifur_IRC_Cartesians_MW_output/new_data/bifur_traj2_Cartesians_MW point 465
C 0.07131 0.94475 1.13128
 C 0.07154 0.94692 -1.13198
 C 0.01938 1.67599 0.00063
 C -0.07592 -0.56208 1.44101
 C -0.07518 -0.56072 -1.43948
 F 0.32341 1.61250 2.22608
 F 0.32352 1.61637 -2.23266
 H -0.97310 -0.98096 0.95380
 H -0.97226 -0.97981 -0.95273
 H 0.77876 -1.11998 1.02800
 H 0.77930 -1.11877 -1.02566
 H -0.13607 -0.73758 2.56034
 H -0.13469 -0.73662 -2.55861
13
bifur_IRC_Cartesians_MW_output/new_data/bifur_traj2_Cartesians_MW point 466
C 0.07131 0.94504 1.13136
 C 0.07154 0.94721 -1.13206
 C 0.01973 1.67666 0.00063
 C -0.07593 -0.56220 1.44052
 C -0.07520 -0.56083 -1.43900
 F 0.32329 1.61266 2.22668
 F 0.32340 1.61654 -2.23326
 H -0.97316 -0.98094 0.95304
 H -0.97233 -0.97979 -0.95197
 H 0.77878 -1.12001 1.02715
 H 0.77932 -1.11880 -1.02481
 H -0.13607 -0.73825 2.56003
 H -0.13469 -0.73729 -2.55830
13
bifur_IRC_Cartesians_MW_output/new_data/bifur_traj2_Cartesians_MW point 467
C 0.07132 0.94540 1.13145
 C 0.07155 0.94757 -1.13216
 C 0.02016 1.67749 0.00063
 C -0.07595 -0.56234 1.43992
 C -0.07521 -0.56097 -1.43839
 F 0.32315 1.61287 2.22742
 F 0.32326 1.61675 -2.23401
 H -0.97324 -0.98092 0.95210
 H -0.97241 -0.97977 -0.95103
 H 0.77881 -1.12005 1.02610
 H 0.77935 -1.11884 -1.02376
 H -0.13608 -0.73908 2.55965
 H -0.13470 -0.73811 -2.55792
13
bifur_IRC_Cartesians_MW_output/new_data/bifur_traj2_Cartesians_MW point 468
C 0.07133 0.94588 1.13158
 C 0.07156 0.94805 -1.13229
 C 0.02073 1.67857 0.00063
 C -0.07597 -0.56252 1.43913
 C -0.07524 -0.56116 -1.43760
 F 0.32296 1.61314 2.22839
 F 0.32306 1.61702 -2.23499
 H -0.97335 -0.98089 0.95086
 H -0.97251 -0.97973 -0.94979
 H 0.77884 -1.12010 1.02472
 H 0.77939 -1.11889 -1.02238
 H -0.13609 -0.74017 2.55914
 H -0.13471 -0.73920 -2.55742
13
bifur_IRC_Cartesians_MW_output/new_data/bifur_traj2_Cartesians_MW point 469
C 0.07134 0.94651 1.13175
 C 0.07157 0.94869 -1.13246
 C 0.02149 1.68004 0.00063
 C -0.07601 -0.56277 1.43807
 C -0.07527 -0.56141 -1.43654
 F 0.32270 1.61351 2.22969
 F 0.32281 1.61739 -2.23630
 H -0.97349 -0.98085 0.94920
 H -0.97265 -0.97969 -0.94813
 H 0.77889 -1.12017 1.02287
 H 0.77944 -1.11896 -1.02052
 H -0.13610 -0.74163 2.55847
 H -0.13472 -0.74066 -2.55674
13
bifur_IRC_Cartesians_MW_output/new_data/bifur_traj2_Cartesians_MW point 470
C 0.07135 0.94735 1.13198
 C 0.07159 0.94953 -1.13268
 C 0.02249 1.68197 0.00064
 C -0.07605 -0.56311 1.43667
 C -0.07530 -0.56173 -1.43513
 F 0.32236 1.61399 2.23142
 F 0.32247 1.61788 -2.23804
 H -0.97368 -0.98079 0.94700
 H -0.97284 -0.97964 -0.94593
 H 0.77896 -1.12026 1.02042
 H 0.77951 -1.11904 -1.01807
 H -0.13612 -0.74356 2.55758
 H -0.13473 -0.74259 -2.55585
13
bifur_IRC_Cartesians_MW_output/new_data/bifur_traj2_Cartesians_MW point 471
C 0.07137 0.94839 1.13226
 C 0.07160 0.95058 -1.13297
 C 0.02374 1.68437 0.00064
 C -0.07610 -0.56351 1.43493
 C -0.07535 -0.56214 -1.43339
 F 0.32194 1.61459 2.23356
 F 0.32204 1.61849 -2.24020
 H -0.97391 -0.98073 0.94427
 H -0.97307 -0.97957 -0.94320
 H 0.77904 -1.12038 1.01739
 H 0.77959 -1.11916 -1.01502
 H -0.13615 -0.74596 2.55647
 H -0.13475 -0.74498 -2.55474
13
bifur_IRC_Cartesians_MW_output/new_data/bifur_traj2_Cartesians_MW point 472
C 0.07139 0.94959 1.13258
 C 0.07162 0.95178 -1.13329
 C 0.02517 1.68712 0.00064
 C -0.07616 -0.56398 1.43293
 C -0.07541 -0.56260 -1.43139
 F 0.32146 1.61527 2.23601
 F 0.32156 1.61919 -2.24267
 H -0.97417 -0.98065 0.94115
 H -0.97333 -0.97949 -0.94007
 H 0.77913 -1.12051 1.01391
 H 0.77968 -1.11928 -1.01153
 H -0.13617 -0.74870 2.55521
 H -0.13477 -0.74772 -2.55347
13
bifur_IRC_Cartesians_MW_output/new_data/bifur_traj2_Cartesians_MW point 473
C 0.07142 0.95087 1.13292
 C 0.07165 0.95307 -1.13364
 C 0.02671 1.69007 0.00064
 C -0.07622 -0.56449 1.43079
 C -0.07547 -0.56310 -1.42924
 F 0.32094 1.61601 2.23865
 F 0.32103 1.61994 -2.24533
 H -0.97446 -0.98057 0.93780
 H -0.97362 -0.97940 -0.93672
 H 0.77923 -1.12065 1.01017
 H 0.77979 -1.11942 -1.00779
 H -0.13620 -0.75165 2.55385
 H -0.13479 -0.75067 -2.55210
13
bifur_IRC_Cartesians_MW_output/new_data/bifur_traj2_Cartesians_MW point 474
C 0.07142 0.95087 1.13292
 C 0.07165 0.95307 -1.13364
 C 0.02671 1.69007 0.00064
 C -0.07622 -0.56449 1.43079
 C -0.07547 -0.56310 -1.42924
 F 0.32094 1.61601 2.23865
 F 0.32103 1.61994 -2.24533
 H -0.97446 -0.98057 0.93780
 H -0.97362 -0.97940 -0.93672
 H 0.77923 -1.12065 1.01017
 H 0.77979 -1.11942 -1.00779
 H -0.13620 -0.75165 2.55385
 H -0.13479 -0.75067 -2.55210
13
bifur_IRC_Cartesians_MW_output/new_data/bifur_traj2_Cartesians_MW point 475
C 0.07146 0.95351 1.13363
 C 0.07169 0.95572 -1.13435
 C 0.02987 1.69614 0.00065
 C -0.07635 -0.56552 1.42639
 C -0.07559 -0.56413 -1.42483
 F 0.31987 1.61752 2.24406
 F 0.31996 1.62147 -2.25079
 H -0.97505 -0.98041 0.93090
 H -0.97420 -0.97923 -0.92982
 H 0.77943 -1.12093 1.00248
 H 0.78000 -1.11970 -1.00009
 H -0.13626 -0.75771 2.55105
 H -0.13484 -0.75673 -2.54930
13
bifur_IRC_Cartesians_MW_output/new_data/bifur_traj2_Cartesians_MW point 476
C 0.07149 0.95477 1.13397
 C 0.07171 0.95699 -1.13469
 C 0.03138 1.69905 0.00065
 C -0.07641 -0.56602 1.42428
 C -0.07565 -0.56462 -1.42272
 F 0.31936 1.61825 2.24665
 F 0.31945 1.62221 -2.25340
 H -0.97533 -0.98033 0.92760
 H -0.97448 -0.97915 -0.92651
 H 0.77953 -1.12107 0.99880
 H 0.78010 -1.11983 -0.99639
 H -0.13628 -0.76062 2.54971
 H -0.13486 -0.75963 -2.54795
13
bifur_IRC_Cartesians_MW_output/new_data/bifur_traj2_Cartesians_MW point 477
C 0.07151 0.95592 1.13428
 C 0.07174 0.95815 -1.13500
 C 0.03276 1.70171 0.00065
 C -0.07646 -0.56647 1.42235
 C -0.07571 -0.56507 -1.42078
 F 0.31890 1.61891 2.24903
 F 0.31898 1.62288 -2.25580
 H -0.97559 -0.98025 0.92458
 H -0.97474 -0.97907 -0.92349
 H 0.77962 -1.12120 0.99544
 H 0.78019 -1.11995 -0.99302
 H -0.13631 -0.76327 2.54849
 H -0.13488 -0.76228 -2.54672
13
bifur_IRC_Cartesians_MW_output/new_data/bifur_traj2_Cartesians_MW point 478
C 0.07153 0.95691 1.13455
 C 0.07175 0.95915 -1.13527
 C 0.03395 1.70398 0.00065
 C -0.07651 -0.56686 1.42070
 C -0.07575 -0.56546 -1.41913
 F 0.31850 1.61947 2.25106
 F 0.31858 1.62346 -2.25784
 H -0.97581 -0.98019 0.92199
 H -0.97496 -0.97901 -0.92090
 H 0.77970 -1.12130 0.99256
 H 0.78027 -1.12006 -0.99013
 H -0.13633 -0.76555 2.54744
 H -0.13490 -0.76455 -2.54567
13
bifur_IRC_Cartesians_MW_output/new_data/bifur_traj2_Cartesians_MW point 479
C 0.07154 0.95770 1.13476
 C 0.07177 0.95993 -1.13548
 C 0.03489 1.70579 0.00065
 C -0.07655 -0.56717 1.41939
 C -0.07579 -0.56576 -1.41781
 F 0.31818 1.61993 2.25267
 F 0.31826 1.62392 -2.25947
 H -0.97598 -0.98014 0.91994
 H -0.97513 -0.97895 -0.91885
 H 0.77976 -1.12139 0.99027
 H 0.78033 -1.12014 -0.98784
 H -0.13635 -0.76735 2.54661
 H -0.13491 -0.76635 -2.54484
13
bifur_IRC_Cartesians_MW_output/new_data/bifur_traj2_Cartesians_MW point 480
C 0.07155 0.95828 1.13491
 C 0.07178 0.96052 -1.13564
 C 0.03559 1.70713 0.00065
 C -0.07658 -0.56740 1.41842
 C -0.07582 -0.56599 -1.41684
 F 0.31794 1.62026 2.25386
 F 0.31802 1.62426 -2.26067
 H -0.97611 -0.98011 0.91842
 H -0.97526 -0.97892 -0.91733
 H 0.77980 -1.12145 0.98857
 H 0.78038 -1.12020 -0.98614
 H -0.13636 -0.76869 2.54599
 H -0.13493 -0.76769 -2.54422
13
bifur_IRC_Cartesians_MW_output/new_data/bifur_traj2_Cartesians_MW point 481
C 0.07156 0.95869 1.13502
 C 0.07178 0.96093 -1.13575
 C 0.03608 1.70807 0.00066
 C -0.07660 -0.56756 1.41774
 C -0.07584 -0.56615 -1.41615
 F 0.31778 1.62049 2.25471
 F 0.31786 1.62450 -2.26152
 H -0.97620 -0.98008 0.91735
 H -0.97535 -0.97889 -0.91625
 H 0.77983 -1.12150 0.98738
 H 0.78041 -1.12024 -0.98494
 H -0.13637 -0.76963 2.54555
 H -0.13493 -0.76863 -2.54378
13
bifur_IRC_Cartesians_MW_output/new_data/bifur_traj2_Cartesians_MW point 482
C 0.07156 0.95897 1.13510
 C 0.07179 0.96122 -1.13582
 C 0.03642 1.70872 0.00066
 C -0.07661 -0.56767 1.41726
 C -0.07585 -0.56626 -1.41568
 F 0.31766 1.62066 2.25529
 F 0.31774 1.62466 -2.26211
 H -0.97627 -0.98006 0.91661
 H -0.97542 -0.97887 -0.91551
 H 0.77985 -1.12153 0.98655
 H 0.78043 -1.12027 -0.98412
 H -0.13638 -0.77028 2.54525
 H -0.13494 -0.76928 -2.54348
13
bifur_IRC_Cartesians_MW_output/new_data/bifur_traj2_Cartesians_MW point 483
C 0.07157 0.95917 1.13515
 C 0.07179 0.96142 -1.13588
 C 0.03666 1.70918 0.00066
 C -0.07662 -0.56775 1.41693
 C -0.07586 -0.56634 -1.41535
 F 0.31758 1.62077 2.25570
 F 0.31766 1.62478 -2.26252
 H -0.97631 -0.98005 0.91609
 H -0.97546 -0.97886 -0.91499
 H 0.77987 -1.12155 0.98597
 H 0.78045 -1.12030 -0.98353
 H -0.13638 -0.77074 2.54504
 H -0.13494 -0.76974 -2.54327
13
bifur_IRC_Cartesians_MW_output/new_data/bifur_traj2_Cartesians_MW point 484
C 0.07157 0.95933 1.13520
 C 0.07179 0.96158 -1.13592
 C 0.03685 1.70955 0.00066
 C -0.07663 -0.56781 1.41666
 C -0.07587 -0.56640 -1.41508
 F 0.31752 1.62086 2.25603
 F 0.31760 1.62487 -2.26285
 H -0.97635 -0.98004 0.91567
 H -0.97550 -0.97885 -0.91457
 H 0.77988 -1.12157 0.98550
 H 0.78046 -1.12031 -0.98306
 H -0.13638 -0.77111 2.54487
 H -0.13494 -0.77011 -2.54310
13
bifur_IRC_Cartesians_MW_output/new_data/bifur_traj2_Cartesians_MW point 485
C 0.07157 0.95933 1.13520
 C 0.07179 0.96158 -1.13592
 C 0.03685 1.70955 0.00066
 C -0.07663 -0.56781 1.41666
 C -0.07587 -0.56640 -1.41508
 F 0.31752 1.62086 2.25603
 F 0.31760 1.62487 -2.26285
 H -0.97635 -0.98004 0.91567
 H -0.97550 -0.97885 -0.91457
 H 0.77988 -1.12157 0.98550
 H 0.78046 -1.12031 -0.98306
 H -0.13638 -0.77111 2.54487
 H -0.13494 -0.77011 -2.54310
13
bifur_IRC_Cartesians_MW_output/new_data/bifur_traj2_Cartesians_MW point 486
C 0.07158 0.95972 1.13530
 C 0.07180 0.96197 -1.13603
 C 0.03731 1.71044 0.00066
 C -0.07665 -0.56797 1.41602
 C -0.07589 -0.56655 -1.41443
 F 0.31736 1.62108 2.25682
 F 0.31744 1.62510 -2.26365
 H -0.97643 -0.98001 0.91466
 H -0.97558 -0.97882 -0.91356
 H 0.77991 -1.12161 0.98438
 H 0.78049 -1.12035 -0.98194
 H -0.13639 -0.77200 2.54446
 H -0.13495 -0.77099 -2.54269
13
bifur_IRC_Cartesians_MW_output/new_data/bifur_traj2_Cartesians_MW point 487
C 0.07158 0.95997 1.13537
 C 0.07181 0.96222 -1.13609
 C 0.03762 1.71103 0.00066
 C -0.07666 -0.56807 1.41559
 C -0.07590 -0.56665 -1.41401
 F 0.31726 1.62123 2.25734
 F 0.31734 1.62524 -2.26418
 H -0.97649 -0.98000 0.91399
 H -0.97564 -0.97880 -0.91289
 H 0.77993 -1.12164 0.98364
 H 0.78051 -1.12038 -0.98119
 H -0.13640 -0.77258 2.54419
 H -0.13495 -0.77158 -2.54242
13
bifur_IRC_Cartesians_MW_output/new_data/bifur_traj2_Cartesians_MW point 488
C 0.07159 0.96021 1.13543
 C 0.07181 0.96246 -1.13616
 C 0.03790 1.71156 0.00066
 C -0.07667 -0.56816 1.41520
 C -0.07591 -0.56674 -1.41362
 F 0.31716 1.62137 2.25782
 F 0.31724 1.62538 -2.26466
 H -0.97654 -0.97998 0.91338
 H -0.97569 -0.97879 -0.91228
 H 0.77995 -1.12166 0.98295
 H 0.78053 -1.12041 -0.98051
 H -0.13640 -0.77312 2.54395
 H -0.13496 -0.77212 -2.54217
13
bifur_IRC_Cartesians_MW_output/new_data/bifur_traj2_Cartesians_MW point 489
C 0.07159 0.96033 1.13547
 C 0.07181 0.96258 -1.13619
 C 0.03805 1.71185 0.00066
 C -0.07668 -0.56821 1.41499
 C -0.07591 -0.56679 -1.41340
 F 0.31711 1.62144 2.25808
 F 0.31719 1.62545 -2.26492
 H -0.97657 -0.97998 0.91305
 H -0.97572 -0.97878 -0.91195
 H 0.77996 -1.12168 0.98259
 H 0.78054 -1.12042 -0.98014
 H -0.13641 -0.77341 2.54381
 H -0.13496 -0.77241 -2.54203
13
bifur_IRC_Cartesians_MW_output/new_data/bifur_traj2_Cartesians_MW point 490
C 0.07159 0.96025 1.13544
 C 0.07181 0.96250 -1.13617
 C 0.03794 1.71165 0.00066
 C -0.07667 -0.56817 1.41514
 C -0.07591 -0.56675 -1.41355
 F 0.31715 1.62139 2.25790
 F 0.31722 1.62540 -2.26474
 H -0.97655 -0.97998 0.91328
 H -0.97570 -0.97879 -0.91218
 H 0.77995 -1.12167 0.98284
 H 0.78053 -1.12041 -0.98040
 H -0.13640 -0.77321 2.54390
 H -0.13496 -0.77221 -2.54213
13
bifur_IRC_Cartesians_MW_output/new_data/bifur_traj2_Cartesians_MW point 491
C 0.07158 0.95982 1.13533
 C 0.07180 0.96207 -1.13605
 C 0.03744 1.71068 0.00066
 C -0.07665 -0.56801 1.41584
 C -0.07589 -0.56659 -1.41426
 F 0.31732 1.62115 2.25704
 F 0.31740 1.62516 -2.26387
 H -0.97646 -0.98001 0.91438
 H -0.97561 -0.97881 -0.91329
 H 0.77992 -1.12162 0.98407
 H 0.78050 -1.12036 -0.98163
 H -0.13639 -0.77224 2.54435
 H -0.13495 -0.77124 -2.54258
13
bifur_IRC_Cartesians_MW_output/new_data/bifur_traj2_Cartesians_MW point 492
C 0.07156 0.95894 1.13509
 C 0.07179 0.96118 -1.13582
 C 0.03638 1.70865 0.00066
 C -0.07661 -0.56766 1.41732
 C -0.07585 -0.56625 -1.41574
 F 0.31768 1.62064 2.25522
 F 0.31776 1.62464 -2.26204
 H -0.97626 -0.98006 0.91670
 H -0.97541 -0.97887 -0.91560
 H 0.77985 -1.12152 0.98665
 H 0.78043 -1.12027 -0.98421
 H -0.13638 -0.77021 2.54529
 H -0.13494 -0.76920 -2.54352
13
bifur_IRC_Cartesians_MW_output/new_data/bifur_traj2_Cartesians_MW point 493
C 0.07154 0.95751 1.13471
 C 0.07176 0.95974 -1.13543
 C 0.03466 1.70535 0.00065
 C -0.07654 -0.56710 1.41971
 C -0.07578 -0.56569 -1.41814
 F 0.31826 1.61982 2.25227
 F 0.31834 1.62381 -2.25907
 H -0.97594 -0.98015 0.92044
 H -0.97509 -0.97897 -0.91935
 H 0.77974 -1.12137 0.99083
 H 0.78032 -1.12012 -0.98840
 H -0.13634 -0.76691 2.54681
 H -0.13491 -0.76591 -2.54504
13
bifur_IRC_Cartesians_MW_output/new_data/bifur_traj2_Cartesians_MW point 494
C 0.07150 0.95552 1.13417
 C 0.07173 0.95774 -1.13489
 C 0.03228 1.70077 0.00065
 C -0.07644 -0.56631 1.42303
 C -0.07569 -0.56491 -1.42146
 F 0.31906 1.61867 2.24819
 F 0.31915 1.62265 -2.25495
 H -0.97550 -0.98028 0.92564
 H -0.97465 -0.97910 -0.92456
 H 0.77959 -1.12115 0.99662
 H 0.78016 -1.11991 -0.99421
 H -0.13630 -0.76234 2.54892
 H -0.13488 -0.76134 -2.54716
13
bifur_IRC_Cartesians_MW_output/new_data/bifur_traj2_Cartesians_MW point 495
C 0.07146 0.95304 1.13351
 C 0.07168 0.95525 -1.13422
 C 0.02931 1.69507 0.00065
 C -0.07632 -0.56534 1.42717
 C -0.07557 -0.56395 -1.42561
 F 0.32006 1.61725 2.24311
 F 0.32015 1.62120 -2.24983
 H -0.97494 -0.98044 0.93212
 H -0.97410 -0.97926 -0.93103
 H 0.77940 -1.12088 1.00384
 H 0.77996 -1.11965 -1.00144
 H -0.13625 -0.75665 2.55154
 H -0.13483 -0.75566 -2.54979
13
bifur_IRC_Cartesians_MW_output/new_data/bifur_traj2_Cartesians_MW point 496
C 0.07146 0.95304 1.13351
 C 0.07168 0.95525 -1.13422
 C 0.02931 1.69507 0.00065
 C -0.07632 -0.56534 1.42717
 C -0.07557 -0.56395 -1.42561
 F 0.32006 1.61725 2.24311
 F 0.32015 1.62120 -2.24983
 H -0.97494 -0.98044 0.93212
 H -0.97410 -0.97926 -0.93103
 H 0.77940 -1.12088 1.00384
 H 0.77996 -1.11965 -1.00144
 H -0.13625 -0.75665 2.55154
 H -0.13483 -0.75566 -2.54979
13
bifur_IRC_Cartesians_MW_output/new_data/bifur_traj2_Cartesians_MW point 497
C 0.07135 0.94707 1.13190
 C 0.07158 0.94925 -1.13261
 C 0.02216 1.68132 0.00064
 C -0.07603 -0.56299 1.43714
 C -0.07529 -0.56162 -1.43561
 F 0.32247 1.61383 2.23084
 F 0.32258 1.61772 -2.23746
 H -0.97361 -0.98081 0.94774
 H -0.97278 -0.97966 -0.94667
 H 0.77894 -1.12023 1.02125
 H 0.77948 -1.11901 -1.01889
 H -0.13612 -0.74291 2.55788
 H -0.13473 -0.74194 -2.55615
13
bifur_IRC_Cartesians_MW_output/new_data/bifur_traj2_Cartesians_MW point 498
C 0.07129 0.94379 1.13102
 C 0.07152 0.94595 -1.13172
 C 0.01823 1.67378 0.00063
 C -0.07587 -0.56171 1.44261
 C -0.07514 -0.56035 -1.44108
 F 0.32380 1.61195 2.22411
 F 0.32391 1.61581 -2.23068
 H -0.97288 -0.98102 0.95630
 H -0.97205 -0.97987 -0.95523
 H 0.77868 -1.11988 1.03079
 H 0.77922 -1.11867 -1.02846
 H -0.13605 -0.73538 2.56135
 H -0.13467 -0.73442 -2.55963
13
bifur_IRC_Cartesians_MW_output/new_data/bifur_traj2_Cartesians_MW point 499
C 0.07123 0.94044 1.13012
 C 0.07146 0.94259 -1.13082
 C 0.01422 1.66607 0.00062
 C -0.07571 -0.56039 1.44820
 C -0.07498 -0.55904 -1.44669
 F 0.32515 1.61002 2.21723
 F 0.32527 1.61386 -2.22374
 H -0.97214 -0.98123 0.96506
 H -0.97131 -0.98009 -0.96400
 H 0.77842 -1.11951 1.04055
 H 0.77896 -1.11831 -1.03825
 H -0.13597 -0.72768 2.56490
 H -0.13461 -0.72672 -2.56319
13
bifur_IRC_Cartesians_MW_output/new_data/bifur_traj2_Cartesians_MW point 500
C 0.07117 0.93705 1.12921
 C 0.07141 0.93917 -1.12990
 C 0.01015 1.65826 0.00062
 C -0.07554 -0.55906 1.45387
 C -0.07482 -0.55772 -1.45237
 F 0.32652 1.60808 2.21026
 F 0.32665 1.61188 -2.21672
 H -0.97138 -0.98144 0.97393
 H -0.97055 -0.98032 -0.97288
 H 0.77816 -1.11914 1.05044
 H 0.77869 -1.11795 -1.04816
 H -0.13590 -0.71988 2.56850
 H -0.13455 -0.71893 -2.56680
