# Supplementary material for: Low dimensional representations along intrinsic reaction coordinates and molecular dynamics trajectories using interatomic distance matrices
Source: Chem Sci. 2019 Sep 18;10(43):9954–68. doi: 10.1039/c9sc02742d (PMC6991188; doi:10.1039/c9sc02742d)
Supplement: Supplementary file 1 [file SC-010-C9SC02742D-s001.zip › C9SC02742D-SI/ESI_xyz_files/bifur_IRC_Cartesians_MW_output/new_data/bifur_traj_A_Cartesians_MW_PC1.xyz]

13
bifur_IRC_Cartesians_MW_output/new_data/bifur_traj2_Cartesians_MW point 1
C 0.05086 0.74316 1.07681
 C 0.08488 0.74082 -1.07691
 C -0.22392 1.20802 0.00050
 C -0.06185 -0.48320 1.78033
 C -0.06979 -0.48054 -1.77982
 F 0.34576 1.50245 1.80892
 F 0.46566 1.49124 -1.81143
 H -0.92449 -0.99650 1.49969
 H -0.93045 -0.99042 -1.47040
 H 0.76678 -1.09692 1.60568
 H 0.75938 -1.09824 -1.63438
 H -0.11298 -0.27312 2.77592
 H -0.14983 -0.26675 -2.77490
13
bifur_IRC_Cartesians_MW_output/new_data/bifur_traj2_Cartesians_MW point 2
C 0.04993 0.74325 1.07682
 C 0.08582 0.74073 -1.07691
 C -0.22391 1.20802 0.00051
 C -0.06162 -0.48326 1.78033
 C -0.07002 -0.48048 -1.77983
 F 0.34245 1.50281 1.80894
 F 0.46895 1.49088 -1.81142
 H -0.92431 -0.99665 1.50048
 H -0.93063 -0.99026 -1.46961
 H 0.76698 -1.09687 1.60486
 H 0.75918 -1.09830 -1.63520
 H -0.11195 -0.27328 2.77592
 H -0.15087 -0.26659 -2.77490
13
bifur_IRC_Cartesians_MW_output/new_data/bifur_traj2_Cartesians_MW point 3
C 0.04998 0.74325 1.07682
 C 0.08576 0.74073 -1.07691
 C -0.22391 1.20802 0.00051
 C -0.06164 -0.48326 1.78033
 C -0.07001 -0.48048 -1.77983
 F 0.34265 1.50279 1.80894
 F 0.46876 1.49090 -1.81142
 H -0.92432 -0.99664 1.50044
 H -0.93062 -0.99027 -1.46966
 H 0.76697 -1.09687 1.60491
 H 0.75919 -1.09830 -1.63515
 H -0.11201 -0.27327 2.77592
 H -0.15081 -0.26660 -2.77490
13
bifur_IRC_Cartesians_MW_output/new_data/bifur_traj2_Cartesians_MW point 4
C 0.05093 0.74315 1.07681
 C 0.08481 0.74083 -1.07691
 C -0.22392 1.20803 0.00050
 C -0.06187 -0.48320 1.78033
 C -0.06978 -0.48054 -1.77982
 F 0.34601 1.50242 1.80892
 F 0.46542 1.49127 -1.81144
 H -0.92451 -0.99649 1.49963
 H -0.93044 -0.99043 -1.47046
 H 0.76676 -1.09693 1.60574
 H 0.75940 -1.09824 -1.63432
 H -0.11306 -0.27311 2.77592
 H -0.14976 -0.26677 -2.77490
13
bifur_IRC_Cartesians_MW_output/new_data/bifur_traj2_Cartesians_MW point 5
C 0.05218 0.74303 1.07680
 C 0.08355 0.74095 -1.07692
 C -0.22394 1.20803 0.00048
 C -0.06218 -0.48312 1.78034
 C -0.06947 -0.48062 -1.77981
 F 0.35048 1.50192 1.80889
 F 0.46096 1.49176 -1.81146
 H -0.92475 -0.99628 1.49856
 H -0.93019 -0.99064 -1.47153
 H 0.76649 -1.09700 1.60684
 H 0.75968 -1.09817 -1.63321
 H -0.11445 -0.27288 2.77592
 H -0.14836 -0.26699 -2.77490
13
bifur_IRC_Cartesians_MW_output/new_data/bifur_traj2_Cartesians_MW point 6
C 0.05345 0.74290 1.07678
 C 0.08227 0.74108 -1.07694
 C -0.22395 1.20803 0.00046
 C -0.06250 -0.48305 1.78034
 C -0.06915 -0.48069 -1.77980
 F 0.35499 1.50143 1.80887
 F 0.45647 1.49226 -1.81148
 H -0.92500 -0.99608 1.49748
 H -0.92994 -0.99085 -1.47261
 H 0.76621 -1.09707 1.60796
 H 0.75996 -1.09809 -1.63209
 H -0.11586 -0.27266 2.77592
 H -0.14694 -0.26721 -2.77490
13
bifur_IRC_Cartesians_MW_output/new_data/bifur_traj2_Cartesians_MW point 7
C 0.05461 0.74279 1.07677
 C 0.08111 0.74120 -1.07694
 C -0.22397 1.20803 0.00045
 C -0.06278 -0.48298 1.78035
 C -0.06887 -0.48076 -1.77980
 F 0.35910 1.50097 1.80884
 F 0.45238 1.49271 -1.81151
 H -0.92523 -0.99589 1.49650
 H -0.92972 -0.99104 -1.47359
 H 0.76595 -1.09714 1.60897
 H 0.76021 -1.09802 -1.63107
 H -0.11714 -0.27246 2.77592
 H -0.14566 -0.26742 -2.77489
13
bifur_IRC_Cartesians_MW_output/new_data/bifur_traj2_Cartesians_MW point 8
C 0.05555 0.74269 1.07676
 C 0.08017 0.74129 -1.07695
 C -0.22398 1.20804 0.00044
 C -0.06302 -0.48292 1.78035
 C -0.06863 -0.48082 -1.77979
 F 0.36245 1.50060 1.80882
 F 0.44905 1.49308 -1.81153
 H -0.92541 -0.99573 1.49569
 H -0.92953 -0.99120 -1.47440
 H 0.76574 -1.09719 1.60980
 H 0.76042 -1.09797 -1.63023
 H -0.11819 -0.27229 2.77592
 H -0.14461 -0.26758 -2.77489
13
bifur_IRC_Cartesians_MW_output/new_data/bifur_traj2_Cartesians_MW point 9
C 0.05612 0.74264 1.07675
 C 0.07959 0.74135 -1.07696
 C -0.22399 1.20804 0.00043
 C -0.06316 -0.48289 1.78036
 C -0.06849 -0.48085 -1.77978
 F 0.36450 1.50038 1.80881
 F 0.44700 1.49331 -1.81154
 H -0.92552 -0.99564 1.49520
 H -0.92942 -0.99129 -1.47489
 H 0.76562 -1.09722 1.61031
 H 0.76055 -1.09793 -1.62972
 H -0.11883 -0.27219 2.77592
 H -0.14397 -0.26768 -2.77489
13
bifur_IRC_Cartesians_MW_output/new_data/bifur_traj2_Cartesians_MW point 10
C 0.05607 0.74264 1.07675
 C 0.07964 0.74135 -1.07696
 C -0.22399 1.20804 0.00043
 C -0.06315 -0.48289 1.78036
 C -0.06851 -0.48085 -1.77979
 F 0.36431 1.50040 1.80881
 F 0.44719 1.49328 -1.81154
 H -0.92551 -0.99565 1.49525
 H -0.92943 -0.99128 -1.47484
 H 0.76563 -1.09722 1.61026
 H 0.76054 -1.09794 -1.62977
 H -0.11877 -0.27220 2.77592
 H -0.14403 -0.26767 -2.77489
13
bifur_IRC_Cartesians_MW_output/new_data/bifur_traj2_Cartesians_MW point 11
C 0.05536 0.74271 1.07676
 C 0.08036 0.74127 -1.07695
 C -0.22398 1.20804 0.00044
 C -0.06297 -0.48293 1.78035
 C -0.06868 -0.48081 -1.77979
 F 0.36177 1.50068 1.80883
 F 0.44972 1.49301 -1.81152
 H -0.92537 -0.99577 1.49586
 H -0.92957 -0.99116 -1.47424
 H 0.76579 -1.09718 1.60964
 H 0.76038 -1.09798 -1.63040
 H -0.11798 -0.27233 2.77592
 H -0.14482 -0.26755 -2.77489
13
bifur_IRC_Cartesians_MW_output/new_data/bifur_traj2_Cartesians_MW point 12
C 0.05536 0.74271 1.07676
 C 0.08036 0.74127 -1.07695
 C -0.22398 1.20804 0.00044
 C -0.06297 -0.48293 1.78035
 C -0.06868 -0.48081 -1.77979
 F 0.36177 1.50068 1.80883
 F 0.44972 1.49301 -1.81152
 H -0.92537 -0.99577 1.49586
 H -0.92957 -0.99116 -1.47424
 H 0.76579 -1.09718 1.60964
 H 0.76038 -1.09798 -1.63040
 H -0.11798 -0.27233 2.77592
 H -0.14482 -0.26755 -2.77489
13
bifur_IRC_Cartesians_MW_output/new_data/bifur_traj2_Cartesians_MW point 13
C 0.05356 0.74289 1.07678
 C 0.08217 0.74109 -1.07694
 C -0.22395 1.20803 0.00046
 C -0.06252 -0.48304 1.78034
 C -0.06913 -0.48070 -1.77980
 F 0.35536 1.50139 1.80887
 F 0.45610 1.49230 -1.81149
 H -0.92502 -0.99606 1.49739
 H -0.92992 -0.99086 -1.47270
 H 0.76618 -1.09708 1.60805
 H 0.75998 -1.09809 -1.63199
 H -0.11598 -0.27264 2.77592
 H -0.14683 -0.26723 -2.77490
13
bifur_IRC_Cartesians_MW_output/new_data/bifur_traj2_Cartesians_MW point 14
C 0.05296 0.74295 1.07679
 C 0.08277 0.74103 -1.07693
 C -0.22395 1.20803 0.00047
 C -0.06237 -0.48308 1.78034
 C -0.06928 -0.48066 -1.77981
 F 0.35323 1.50162 1.80888
 F 0.45823 1.49206 -1.81148
 H -0.92490 -0.99616 1.49790
 H -0.93004 -0.99076 -1.47219
 H 0.76632 -1.09704 1.60752
 H 0.75985 -1.09812 -1.63252
 H -0.11531 -0.27275 2.77592
 H -0.14750 -0.26712 -2.77490
13
bifur_IRC_Cartesians_MW_output/new_data/bifur_traj2_Cartesians_MW point 15
C 0.05272 0.74298 1.07679
 C 0.08301 0.74101 -1.07693
 C -0.22394 1.20803 0.00047
 C -0.06231 -0.48309 1.78034
 C -0.06933 -0.48065 -1.77981
 F 0.35239 1.50171 1.80888
 F 0.45906 1.49197 -1.81147
 H -0.92486 -0.99620 1.49810
 H -0.93009 -0.99073 -1.47199
 H 0.76637 -1.09703 1.60732
 H 0.75979 -1.09813 -1.63273
 H -0.11505 -0.27279 2.77592
 H -0.14776 -0.26708 -2.77490
13
bifur_IRC_Cartesians_MW_output/new_data/bifur_traj2_Cartesians_MW point 16
C 0.05297 0.74295 1.07679
 C 0.08275 0.74103 -1.07693
 C -0.22395 1.20803 0.00047
 C -0.06238 -0.48308 1.78034
 C -0.06927 -0.48066 -1.77981
 F 0.35329 1.50161 1.80888
 F 0.45816 1.49207 -1.81148
 H -0.92491 -0.99615 1.49789
 H -0.93004 -0.99077 -1.47220
 H 0.76631 -1.09704 1.60754
 H 0.75985 -1.09812 -1.63251
 H -0.11533 -0.27275 2.77592
 H -0.14747 -0.26713 -2.77490
13
bifur_IRC_Cartesians_MW_output/new_data/bifur_traj2_Cartesians_MW point 17
C 0.05373 0.74287 1.07678
 C 0.08199 0.74111 -1.07694
 C -0.22396 1.20803 0.00046
 C -0.06257 -0.48303 1.78034
 C -0.06908 -0.48071 -1.77980
 F 0.35598 1.50132 1.80886
 F 0.45548 1.49237 -1.81149
 H -0.92505 -0.99603 1.49724
 H -0.92989 -0.99089 -1.47285
 H 0.76615 -1.09709 1.60821
 H 0.76002 -1.09808 -1.63184
 H -0.11617 -0.27261 2.77592
 H -0.14663 -0.26726 -2.77490
13
bifur_IRC_Cartesians_MW_output/new_data/bifur_traj2_Cartesians_MW point 18
C 0.05453 0.74280 1.07677
 C 0.08119 0.74119 -1.07694
 C -0.22397 1.20803 0.00045
 C -0.06276 -0.48298 1.78035
 C -0.06889 -0.48076 -1.77980
 F 0.35883 1.50100 1.80884
 F 0.45265 1.49268 -1.81151
 H -0.92521 -0.99590 1.49656
 H -0.92973 -0.99103 -1.47353
 H 0.76597 -1.09713 1.60891
 H 0.76019 -1.09803 -1.63113
 H -0.11706 -0.27247 2.77592
 H -0.14574 -0.26740 -2.77489
13
bifur_IRC_Cartesians_MW_output/new_data/bifur_traj2_Cartesians_MW point 19
C 0.05505 0.74274 1.07677
 C 0.08067 0.74124 -1.07695
 C -0.22397 1.20803 0.00044
 C -0.06289 -0.48295 1.78035
 C -0.06876 -0.48079 -1.77979
 F 0.36067 1.50080 1.80883
 F 0.45082 1.49288 -1.81152
 H -0.92531 -0.99582 1.49612
 H -0.92963 -0.99111 -1.47397
 H 0.76585 -1.09716 1.60936
 H 0.76031 -1.09800 -1.63068
 H -0.11764 -0.27238 2.77592
 H -0.14517 -0.26749 -2.77489
13
bifur_IRC_Cartesians_MW_output/new_data/bifur_traj2_Cartesians_MW point 20
C 0.05524 0.74272 1.07676
 C 0.08048 0.74126 -1.07695
 C -0.22398 1.20804 0.00044
 C -0.06294 -0.48294 1.78035
 C -0.06871 -0.48080 -1.77979
 F 0.36134 1.50073 1.80883
 F 0.45014 1.49296 -1.81152
 H -0.92535 -0.99579 1.49596
 H -0.92959 -0.99114 -1.47413
 H 0.76581 -1.09717 1.60953
 H 0.76035 -1.09799 -1.63051
 H -0.11785 -0.27235 2.77592
 H -0.14495 -0.26753 -2.77489
13
bifur_IRC_Cartesians_MW_output/new_data/bifur_traj2_Cartesians_MW point 21
C 0.05510 0.74274 1.07677
 C 0.08061 0.74125 -1.07695
 C -0.22397 1.20803 0.00044
 C -0.06291 -0.48295 1.78035
 C -0.06874 -0.48079 -1.77979
 F 0.36087 1.50078 1.80883
 F 0.45062 1.49291 -1.81152
 H -0.92532 -0.99581 1.49607
 H -0.92962 -0.99112 -1.47402
 H 0.76584 -1.09717 1.60941
 H 0.76032 -1.09799 -1.63063
 H -0.11770 -0.27237 2.77592
 H -0.14510 -0.26750 -2.77489
13
bifur_IRC_Cartesians_MW_output/new_data/bifur_traj2_Cartesians_MW point 22
C 0.05461 0.74279 1.07677
 C 0.08111 0.74120 -1.07694
 C -0.22397 1.20803 0.00045
 C -0.06278 -0.48298 1.78035
 C -0.06887 -0.48076 -1.77980
 F 0.35911 1.50097 1.80884
 F 0.45237 1.49271 -1.81151
 H -0.92523 -0.99589 1.49649
 H -0.92972 -0.99104 -1.47360
 H 0.76595 -1.09714 1.60898
 H 0.76021 -1.09802 -1.63106
 H -0.11715 -0.27246 2.77592
 H -0.14565 -0.26742 -2.77489
13
bifur_IRC_Cartesians_MW_output/new_data/bifur_traj2_Cartesians_MW point 23
C 0.05461 0.74279 1.07677
 C 0.08111 0.74120 -1.07694
 C -0.22397 1.20803 0.00045
 C -0.06278 -0.48298 1.78035
 C -0.06887 -0.48076 -1.77980
 F 0.35911 1.50097 1.80884
 F 0.45237 1.49271 -1.81151
 H -0.92523 -0.99589 1.49649
 H -0.92972 -0.99104 -1.47360
 H 0.76595 -1.09714 1.60898
 H 0.76021 -1.09802 -1.63106
 H -0.11715 -0.27246 2.77592
 H -0.14565 -0.26742 -2.77489
13
bifur_IRC_Cartesians_MW_output/new_data/bifur_traj2_Cartesians_MW point 24
C 0.05207 0.74304 1.07680
 C 0.08367 0.74094 -1.07692
 C -0.22393 1.20803 0.00048
 C -0.06215 -0.48313 1.78034
 C -0.06949 -0.48061 -1.77981
 F 0.35007 1.50197 1.80890
 F 0.46137 1.49172 -1.81146
 H -0.92473 -0.99630 1.49866
 H -0.93021 -0.99062 -1.47143
 H 0.76651 -1.09699 1.60674
 H 0.75965 -1.09817 -1.63331
 H -0.11433 -0.27290 2.77592
 H -0.14849 -0.26697 -2.77490
13
bifur_IRC_Cartesians_MW_output/new_data/bifur_traj2_Cartesians_MW point 25
C 0.05020 0.74323 1.07682
 C 0.08554 0.74075 -1.07691
 C -0.22391 1.20802 0.00051
 C -0.06169 -0.48324 1.78033
 C -0.06996 -0.48050 -1.77983
 F 0.34343 1.50270 1.80894
 F 0.46798 1.49098 -1.81142
 H -0.92437 -0.99661 1.50025
 H -0.93058 -0.99031 -1.46984
 H 0.76692 -1.09689 1.60510
 H 0.75924 -1.09828 -1.63496
 H -0.11225 -0.27323 2.77592
 H -0.15056 -0.26664 -2.77490
13
bifur_IRC_Cartesians_MW_output/new_data/bifur_traj2_Cartesians_MW point 26
C 0.04842 0.74340 1.07684
 C 0.08733 0.74058 -1.07689
 C -0.22389 1.20802 0.00053
 C -0.06125 -0.48335 1.78032
 C -0.07040 -0.48039 -1.77984
 F 0.33710 1.50340 1.80898
 F 0.47429 1.49029 -1.81139
 H -0.92402 -0.99690 1.50177
 H -0.93093 -0.99001 -1.46833
 H 0.76732 -1.09678 1.60354
 H 0.75884 -1.09839 -1.63653
 H -0.11028 -0.27354 2.77593
 H -0.15255 -0.26632 -2.77490
13
bifur_IRC_Cartesians_MW_output/new_data/bifur_traj2_Cartesians_MW point 27
C 0.04688 0.74356 1.07685
 C 0.08888 0.74042 -1.07688
 C -0.22386 1.20802 0.00055
 C -0.06087 -0.48344 1.78031
 C -0.07078 -0.48030 -1.77985
 F 0.33160 1.50401 1.80901
 F 0.47976 1.48968 -1.81136
 H -0.92372 -0.99715 1.50308
 H -0.93123 -0.98975 -1.46701
 H 0.76766 -1.09670 1.60218
 H 0.75850 -1.09848 -1.63790
 H -0.10856 -0.27382 2.77593
 H -0.15427 -0.26605 -2.77491
13
bifur_IRC_Cartesians_MW_output/new_data/bifur_traj2_Cartesians_MW point 28
C 0.04565 0.74368 1.07687
 C 0.09011 0.74030 -1.07687
 C -0.22385 1.20801 0.00056
 C -0.06056 -0.48351 1.78030
 C -0.07108 -0.48022 -1.77986
 F 0.32725 1.50449 1.80903
 F 0.48409 1.48920 -1.81133
 H -0.92348 -0.99735 1.50413
 H -0.93147 -0.98955 -1.46597
 H 0.76793 -1.09663 1.60110
 H 0.75823 -1.09855 -1.63898
 H -0.10720 -0.27403 2.77593
 H -0.15563 -0.26583 -2.77491
13
bifur_IRC_Cartesians_MW_output/new_data/bifur_traj2_Cartesians_MW point 29
C 0.04486 0.74376 1.07687
 C 0.09091 0.74022 -1.07686
 C -0.22384 1.20801 0.00057
 C -0.06037 -0.48356 1.78030
 C -0.07128 -0.48017 -1.77987
 F 0.32442 1.50480 1.80905
 F 0.48691 1.48889 -1.81132
 H -0.92332 -0.99748 1.50480
 H -0.93162 -0.98942 -1.46529
 H 0.76810 -1.09658 1.60040
 H 0.75805 -1.09860 -1.63969
 H -0.10632 -0.27417 2.77593
 H -0.15651 -0.26569 -2.77491
13
bifur_IRC_Cartesians_MW_output/new_data/bifur_traj2_Cartesians_MW point 30
C 0.04468 0.74378 1.07688
 C 0.09110 0.74020 -1.07686
 C -0.22384 1.20801 0.00058
 C -0.06032 -0.48357 1.78030
 C -0.07132 -0.48016 -1.77987
 F 0.32378 1.50487 1.80906
 F 0.48755 1.48882 -1.81131
 H -0.92329 -0.99751 1.50496
 H -0.93166 -0.98939 -1.46513
 H 0.76814 -1.09657 1.60024
 H 0.75801 -1.09861 -1.63985
 H -0.10612 -0.27420 2.77593
 H -0.15672 -0.26566 -2.77491
13
bifur_IRC_Cartesians_MW_output/new_data/bifur_traj2_Cartesians_MW point 31
C 0.04517 0.74373 1.07687
 C 0.09060 0.74025 -1.07687
 C -0.22384 1.20801 0.00057
 C -0.06044 -0.48354 1.78030
 C -0.07120 -0.48019 -1.77987
 F 0.32552 1.50468 1.80905
 F 0.48582 1.48901 -1.81132
 H -0.92338 -0.99743 1.50454
 H -0.93156 -0.98947 -1.46555
 H 0.76803 -1.09660 1.60067
 H 0.75812 -1.09858 -1.63941
 H -0.10666 -0.27412 2.77593
 H -0.15617 -0.26575 -2.77491
13
bifur_IRC_Cartesians_MW_output/new_data/bifur_traj2_Cartesians_MW point 32
C 0.04591 0.74366 1.07686
 C 0.08986 0.74032 -1.07687
 C -0.22385 1.20801 0.00056
 C -0.06063 -0.48350 1.78031
 C -0.07102 -0.48024 -1.77986
 F 0.32815 1.50439 1.80903
 F 0.48319 1.48930 -1.81134
 H -0.92353 -0.99731 1.50391
 H -0.93142 -0.98959 -1.46618
 H 0.76787 -1.09664 1.60132
 H 0.75829 -1.09854 -1.63876
 H -0.10748 -0.27399 2.77593
 H -0.15535 -0.26588 -2.77491
13
bifur_IRC_Cartesians_MW_output/new_data/bifur_traj2_Cartesians_MW point 33
C 0.04656 0.74359 1.07686
 C 0.08920 0.74039 -1.07688
 C -0.22386 1.20802 0.00055
 C -0.06079 -0.48346 1.78031
 C -0.07086 -0.48028 -1.77986
 F 0.33047 1.50413 1.80902
 F 0.48089 1.48956 -1.81135
 H -0.92365 -0.99720 1.50335
 H -0.93129 -0.98970 -1.46674
 H 0.76773 -1.09668 1.60190
 H 0.75843 -1.09850 -1.63818
 H -0.10821 -0.27387 2.77593
 H -0.15462 -0.26599 -2.77491
13
bifur_IRC_Cartesians_MW_output/new_data/bifur_traj2_Cartesians_MW point 34
C 0.04656 0.74359 1.07686
 C 0.08920 0.74039 -1.07688
 C -0.22386 1.20802 0.00055
 C -0.06079 -0.48346 1.78031
 C -0.07086 -0.48028 -1.77986
 F 0.33047 1.50413 1.80902
 F 0.48088 1.48956 -1.81135
 H -0.92366 -0.99720 1.50335
 H -0.93129 -0.98970 -1.46674
 H 0.76773 -1.09668 1.60190
 H 0.75843 -1.09850 -1.63818
 H -0.10821 -0.27387 2.77593
 H -0.15462 -0.26599 -2.77491
13
bifur_IRC_Cartesians_MW_output/new_data/bifur_traj2_Cartesians_MW point 35
C 0.04723 0.74352 1.07685
 C 0.08853 0.74046 -1.07688
 C -0.22387 1.20802 0.00054
 C -0.06095 -0.48342 1.78031
 C -0.07069 -0.48032 -1.77985
 F 0.33287 1.50387 1.80900
 F 0.47850 1.48982 -1.81136
 H -0.92379 -0.99709 1.50278
 H -0.93116 -0.98981 -1.46731
 H 0.76758 -1.09672 1.60249
 H 0.75858 -1.09846 -1.63759
 H -0.10896 -0.27375 2.77593
 H -0.15387 -0.26611 -2.77491
13
bifur_IRC_Cartesians_MW_output/new_data/bifur_traj2_Cartesians_MW point 36
C 0.04716 0.74353 1.07685
 C 0.08860 0.74045 -1.07688
 C -0.22387 1.20802 0.00054
 C -0.06094 -0.48342 1.78031
 C -0.07071 -0.48031 -1.77985
 F 0.33260 1.50390 1.80900
 F 0.47877 1.48979 -1.81136
 H -0.92377 -0.99710 1.50284
 H -0.93117 -0.98980 -1.46725
 H 0.76760 -1.09671 1.60242
 H 0.75856 -1.09846 -1.63765
 H -0.10887 -0.27377 2.77593
 H -0.15395 -0.26610 -2.77491
13
bifur_IRC_Cartesians_MW_output/new_data/bifur_traj2_Cartesians_MW point 37
C 0.04673 0.74357 1.07685
 C 0.08903 0.74041 -1.07688
 C -0.22386 1.20802 0.00055
 C -0.06083 -0.48345 1.78031
 C -0.07081 -0.48029 -1.77985
 F 0.33108 1.50406 1.80901
 F 0.48027 1.48962 -1.81135
 H -0.92369 -0.99717 1.50321
 H -0.93126 -0.98973 -1.46689
 H 0.76769 -1.09669 1.60205
 H 0.75847 -1.09849 -1.63803
 H -0.10840 -0.27384 2.77593
 H -0.15443 -0.26602 -2.77491
13
bifur_IRC_Cartesians_MW_output/new_data/bifur_traj2_Cartesians_MW point 38
C 0.04606 0.74364 1.07686
 C 0.08971 0.74034 -1.07687
 C -0.22385 1.20801 0.00056
 C -0.06066 -0.48349 1.78031
 C -0.07098 -0.48025 -1.77986
 F 0.32868 1.50433 1.80903
 F 0.48267 1.48936 -1.81134
 H -0.92356 -0.99728 1.50378
 H -0.93139 -0.98962 -1.46631
 H 0.76784 -1.09665 1.60146
 H 0.75832 -1.09853 -1.63863
 H -0.10765 -0.27396 2.77593
 H -0.15518 -0.26591 -2.77491
13
bifur_IRC_Cartesians_MW_output/new_data/bifur_traj2_Cartesians_MW point 39
C 0.04540 0.74371 1.07687
 C 0.09037 0.74027 -1.07687
 C -0.22385 1.20801 0.00057
 C -0.06050 -0.48353 1.78030
 C -0.07114 -0.48021 -1.77986
 F 0.32634 1.50459 1.80904
 F 0.48500 1.48910 -1.81133
 H -0.92343 -0.99739 1.50434
 H -0.93152 -0.98951 -1.46575
 H 0.76798 -1.09661 1.60088
 H 0.75817 -1.09857 -1.63921
 H -0.10692 -0.27408 2.77593
 H -0.15592 -0.26579 -2.77491
13
bifur_IRC_Cartesians_MW_output/new_data/bifur_traj2_Cartesians_MW point 40
C 0.04495 0.74375 1.07687
 C 0.09082 0.74023 -1.07686
 C -0.22384 1.20801 0.00057
 C -0.06039 -0.48356 1.78030
 C -0.07125 -0.48018 -1.77987
 F 0.32474 1.50477 1.80905
 F 0.48659 1.48892 -1.81132
 H -0.92334 -0.99746 1.50473
 H -0.93160 -0.98943 -1.46537
 H 0.76808 -1.09659 1.60048
 H 0.75807 -1.09859 -1.63961
 H -0.10642 -0.27415 2.77593
 H -0.15642 -0.26571 -2.77491
13
bifur_IRC_Cartesians_MW_output/new_data/bifur_traj2_Cartesians_MW point 41
C 0.04481 0.74377 1.07687
 C 0.09097 0.74021 -1.07686
 C -0.22384 1.20801 0.00057
 C -0.06035 -0.48357 1.78030
 C -0.07129 -0.48017 -1.77987
 F 0.32423 1.50482 1.80905
 F 0.48710 1.48887 -1.81132
 H -0.92331 -0.99749 1.50485
 H -0.93163 -0.98941 -1.46524
 H 0.76811 -1.09658 1.60035
 H 0.75804 -1.09860 -1.63973
 H -0.10626 -0.27418 2.77593
 H -0.15658 -0.26568 -2.77491
13
bifur_IRC_Cartesians_MW_output/new_data/bifur_traj2_Cartesians_MW point 42
C 0.04500 0.74375 1.07687
 C 0.09077 0.74023 -1.07686
 C -0.22384 1.20801 0.00057
 C -0.06040 -0.48355 1.78030
 C -0.07124 -0.48018 -1.77987
 F 0.32493 1.50474 1.80905
 F 0.48640 1.48895 -1.81132
 H -0.92335 -0.99745 1.50468
 H -0.93159 -0.98944 -1.46541
 H 0.76807 -1.09659 1.60053
 H 0.75809 -1.09859 -1.63956
 H -0.10648 -0.27415 2.77593
 H -0.15636 -0.26572 -2.77491
13
bifur_IRC_Cartesians_MW_output/new_data/bifur_traj2_Cartesians_MW point 43
C 0.04556 0.74369 1.07687
 C 0.09021 0.74029 -1.07687
 C -0.22385 1.20801 0.00057
 C -0.06054 -0.48352 1.78030
 C -0.07110 -0.48022 -1.77986
 F 0.32690 1.50453 1.80904
 F 0.48444 1.48916 -1.81133
 H -0.92346 -0.99736 1.50421
 H -0.93149 -0.98954 -1.46588
 H 0.76795 -1.09662 1.60102
 H 0.75821 -1.09856 -1.63907
 H -0.10709 -0.27405 2.77593
 H -0.15574 -0.26582 -2.77491
13
bifur_IRC_Cartesians_MW_output/new_data/bifur_traj2_Cartesians_MW point 44
C 0.04645 0.74360 1.07686
 C 0.08932 0.74038 -1.07688
 C -0.22386 1.20801 0.00055
 C -0.06076 -0.48347 1.78031
 C -0.07088 -0.48027 -1.77986
 F 0.33006 1.50418 1.80902
 F 0.48129 1.48951 -1.81135
 H -0.92363 -0.99722 1.50345
 H -0.93131 -0.98968 -1.46664
 H 0.76775 -1.09667 1.60180
 H 0.75841 -1.09850 -1.63828
 H -0.10808 -0.27389 2.77593
 H -0.15475 -0.26597 -2.77491
13
bifur_IRC_Cartesians_MW_output/new_data/bifur_traj2_Cartesians_MW point 45
C 0.04645 0.74360 1.07686
 C 0.08932 0.74038 -1.07688
 C -0.22386 1.20801 0.00055
 C -0.06076 -0.48347 1.78031
 C -0.07088 -0.48027 -1.77986
 F 0.33006 1.50418 1.80902
 F 0.48129 1.48951 -1.81135
 H -0.92363 -0.99722 1.50345
 H -0.93131 -0.98968 -1.46664
 H 0.76775 -1.09667 1.60180
 H 0.75841 -1.09850 -1.63828
 H -0.10808 -0.27389 2.77593
 H -0.15475 -0.26597 -2.77491
13
bifur_IRC_Cartesians_MW_output/new_data/bifur_traj2_Cartesians_MW point 46
C 0.04785 0.74346 1.07684
 C 0.08791 0.74052 -1.07689
 C -0.22388 1.20802 0.00054
 C -0.06111 -0.48338 1.78031
 C -0.07054 -0.48035 -1.77985
 F 0.33505 1.50363 1.80899
 F 0.47632 1.49006 -1.81138
 H -0.92391 -0.99699 1.50226
 H -0.93104 -0.98992 -1.46784
 H 0.76744 -1.09675 1.60303
 H 0.75872 -1.09842 -1.63704
 H -0.10964 -0.27365 2.77593
 H -0.15319 -0.26622 -2.77491
13
bifur_IRC_Cartesians_MW_output/new_data/bifur_traj2_Cartesians_MW point 47
C 0.04794 0.74345 1.07684
 C 0.08782 0.74053 -1.07689
 C -0.22388 1.20802 0.00053
 C -0.06113 -0.48338 1.78032
 C -0.07051 -0.48036 -1.77985
 F 0.33538 1.50359 1.80899
 F 0.47599 1.49010 -1.81138
 H -0.92392 -0.99698 1.50218
 H -0.93102 -0.98993 -1.46792
 H 0.76742 -1.09676 1.60311
 H 0.75874 -1.09842 -1.63696
 H -0.10974 -0.27363 2.77593
 H -0.15308 -0.26624 -2.77491
13
bifur_IRC_Cartesians_MW_output/new_data/bifur_traj2_Cartesians_MW point 48
C 0.04765 0.74348 1.07684
 C 0.08811 0.74050 -1.07689
 C -0.22388 1.20802 0.00054
 C -0.06106 -0.48340 1.78031
 C -0.07059 -0.48034 -1.77985
 F 0.33435 1.50370 1.80899
 F 0.47702 1.48998 -1.81137
 H -0.92387 -0.99702 1.50242
 H -0.93108 -0.98988 -1.46767
 H 0.76749 -1.09674 1.60286
 H 0.75867 -1.09843 -1.63722
 H -0.10942 -0.27368 2.77593
 H -0.15341 -0.26619 -2.77491
13
bifur_IRC_Cartesians_MW_output/new_data/bifur_traj2_Cartesians_MW point 49
C 0.04700 0.74355 1.07685
 C 0.08877 0.74043 -1.07688
 C -0.22387 1.20802 0.00055
 C -0.06090 -0.48343 1.78031
 C -0.07075 -0.48030 -1.77985
 F 0.33202 1.50396 1.80901
 F 0.47934 1.48973 -1.81136
 H -0.92374 -0.99713 1.50298
 H -0.93120 -0.98977 -1.46711
 H 0.76763 -1.09670 1.60228
 H 0.75853 -1.09847 -1.63780
 H -0.10869 -0.27380 2.77593
 H -0.15414 -0.26607 -2.77491
13
bifur_IRC_Cartesians_MW_output/new_data/bifur_traj2_Cartesians_MW point 50
C 0.04598 0.74365 1.07686
 C 0.08979 0.74033 -1.07687
 C -0.22385 1.20801 0.00056
 C -0.06064 -0.48350 1.78031
 C -0.07100 -0.48024 -1.77986
 F 0.32839 1.50436 1.80903
 F 0.48296 1.48933 -1.81134
 H -0.92354 -0.99730 1.50385
 H -0.93140 -0.98960 -1.46624
 H 0.76786 -1.09665 1.60138
 H 0.75830 -1.09853 -1.63870
 H -0.10756 -0.27397 2.77593
 H -0.15527 -0.26589 -2.77491
13
bifur_IRC_Cartesians_MW_output/new_data/bifur_traj2_Cartesians_MW point 51
C 0.04469 0.74378 1.07688
 C 0.09108 0.74020 -1.07686
 C -0.22384 1.20801 0.00058
 C -0.06032 -0.48357 1.78030
 C -0.07132 -0.48016 -1.77987
 F 0.32382 1.50487 1.80906
 F 0.48750 1.48882 -1.81131
 H -0.92329 -0.99751 1.50495
 H -0.93165 -0.98939 -1.46515
 H 0.76814 -1.09657 1.60025
 H 0.75802 -1.09861 -1.63983
 H -0.10613 -0.27420 2.77593
 H -0.15670 -0.26566 -2.77491
13
bifur_IRC_Cartesians_MW_output/new_data/bifur_traj2_Cartesians_MW point 52
C 0.04344 0.74390 1.07689
 C 0.09234 0.74007 -1.07685
 C -0.22382 1.20801 0.00059
 C -0.06001 -0.48365 1.78029
 C -0.07163 -0.48009 -1.77988
 F 0.31936 1.50536 1.80908
 F 0.49195 1.48833 -1.81129
 H -0.92305 -0.99771 1.50601
 H -0.93190 -0.98918 -1.46408
 H 0.76842 -1.09650 1.59915
 H 0.75774 -1.09868 -1.64094
 H -0.10474 -0.27442 2.77593
 H -0.15810 -0.26544 -2.77491
13
bifur_IRC_Cartesians_MW_output/new_data/bifur_traj2_Cartesians_MW point 53
C 0.04239 0.74401 1.07690
 C 0.09340 0.73997 -1.07684
 C -0.22381 1.20801 0.00061
 C -0.05975 -0.48371 1.78029
 C -0.07189 -0.48002 -1.77989
 F 0.31562 1.50577 1.80910
 F 0.49567 1.48792 -1.81127
 H -0.92284 -0.99788 1.50691
 H -0.93211 -0.98901 -1.46318
 H 0.76865 -1.09644 1.59823
 H 0.75751 -1.09874 -1.64187
 H -0.10357 -0.27460 2.77593
 H -0.15927 -0.26526 -2.77491
13
bifur_IRC_Cartesians_MW_output/new_data/bifur_traj2_Cartesians_MW point 54
C 0.04159 0.74409 1.07691
 C 0.09420 0.73989 -1.07683
 C -0.22379 1.20800 0.00062
 C -0.05956 -0.48376 1.78028
 C -0.07208 -0.47998 -1.77989
 F 0.31279 1.50608 1.80912
 F 0.49849 1.48761 -1.81125
 H -0.92269 -0.99801 1.50759
 H -0.93226 -0.98888 -1.46250
 H 0.76882 -1.09640 1.59753
 H 0.75733 -1.09879 -1.64258
 H -0.10269 -0.27474 2.77593
 H -0.16016 -0.26512 -2.77492
13
bifur_IRC_Cartesians_MW_output/new_data/bifur_traj2_Cartesians_MW point 55
C 0.04108 0.74414 1.07691
 C 0.09471 0.73984 -1.07683
 C -0.22379 1.20800 0.00062
 C -0.05943 -0.48379 1.78028
 C -0.07221 -0.47995 -1.77990
 F 0.31098 1.50628 1.80913
 F 0.50030 1.48741 -1.81124
 H -0.92259 -0.99809 1.50802
 H -0.93236 -0.98879 -1.46207
 H 0.76894 -1.09637 1.59708
 H 0.75722 -1.09882 -1.64303
 H -0.10212 -0.27483 2.77593
 H -0.16073 -0.26503 -2.77492
13
bifur_IRC_Cartesians_MW_output/new_data/bifur_traj2_Cartesians_MW point 56
C 0.04108 0.74414 1.07691
 C 0.09471 0.73984 -1.07683
 C -0.22379 1.20800 0.00062
 C -0.05943 -0.48379 1.78028
 C -0.07221 -0.47995 -1.77990
 F 0.31098 1.50628 1.80913
 F 0.50030 1.48741 -1.81124
 H -0.92259 -0.99809 1.50802
 H -0.93236 -0.98879 -1.46207
 H 0.76894 -1.09637 1.59708
 H 0.75722 -1.09882 -1.64303
 H -0.10212 -0.27483 2.77593
 H -0.16073 -0.26503 -2.77492
13
bifur_IRC_Cartesians_MW_output/new_data/bifur_traj2_Cartesians_MW point 57
C 0.04090 0.74416 1.07692
 C 0.09489 0.73982 -1.07683
 C -0.22379 1.20800 0.00062
 C -0.05938 -0.48380 1.78028
 C -0.07225 -0.47993 -1.77990
 F 0.31033 1.50635 1.80914
 F 0.50094 1.48734 -1.81124
 H -0.92255 -0.99812 1.50818
 H -0.93240 -0.98876 -1.46191
 H 0.76898 -1.09636 1.59692
 H 0.75718 -1.09883 -1.64319
 H -0.10192 -0.27487 2.77593
 H -0.16093 -0.26499 -2.77492
13
bifur_IRC_Cartesians_MW_output/new_data/bifur_traj2_Cartesians_MW point 58
C 0.04104 0.74414 1.07692
 C 0.09475 0.73983 -1.07683
 C -0.22379 1.20800 0.00062
 C -0.05942 -0.48379 1.78028
 C -0.07222 -0.47994 -1.77990
 F 0.31083 1.50630 1.80913
 F 0.50044 1.48739 -1.81124
 H -0.92258 -0.99810 1.50806
 H -0.93237 -0.98878 -1.46203
 H 0.76895 -1.09636 1.59704
 H 0.75721 -1.09882 -1.64306
 H -0.10208 -0.27484 2.77593
 H -0.16077 -0.26502 -2.77492
13
bifur_IRC_Cartesians_MW_output/new_data/bifur_traj2_Cartesians_MW point 59
C 0.04098 0.74415 1.07692
 C 0.09482 0.73983 -1.07683
 C -0.22379 1.20800 0.00062
 C -0.05940 -0.48380 1.78028
 C -0.07224 -0.47994 -1.77990
 F 0.31060 1.50632 1.80914
 F 0.50067 1.48737 -1.81124
 H -0.92257 -0.99811 1.50811
 H -0.93238 -0.98877 -1.46198
 H 0.76896 -1.09636 1.59699
 H 0.75720 -1.09883 -1.64312
 H -0.10201 -0.27485 2.77593
 H -0.16084 -0.26501 -2.77492
13
bifur_IRC_Cartesians_MW_output/new_data/bifur_traj2_Cartesians_MW point 60
C 0.04050 0.74420 1.07692
 C 0.09529 0.73978 -1.07683
 C -0.22378 1.20800 0.00063
 C -0.05929 -0.48382 1.78028
 C -0.07235 -0.47991 -1.77990
 F 0.30892 1.50651 1.80915
 F 0.50235 1.48718 -1.81123
 H -0.92247 -0.99819 1.50852
 H -0.93247 -0.98869 -1.46158
 H 0.76906 -1.09633 1.59657
 H 0.75709 -1.09886 -1.64354
 H -0.10148 -0.27494 2.77593
 H -0.16137 -0.26492 -2.77492
13
bifur_IRC_Cartesians_MW_output/new_data/bifur_traj2_Cartesians_MW point 61
C 0.03960 0.74429 1.07693
 C 0.09621 0.73969 -1.07682
 C -0.22377 1.20800 0.00064
 C -0.05906 -0.48388 1.78027
 C -0.07258 -0.47986 -1.77991
 F 0.30569 1.50687 1.80916
 F 0.50556 1.48683 -1.81122
 H -0.92230 -0.99834 1.50929
 H -0.93265 -0.98854 -1.46080
 H 0.76926 -1.09628 1.59577
 H 0.75689 -1.09891 -1.64434
 H -0.10047 -0.27509 2.77593
 H -0.16238 -0.26476 -2.77492
13
bifur_IRC_Cartesians_MW_output/new_data/bifur_traj2_Cartesians_MW point 62
C 0.03831 0.74441 1.07694
 C 0.09750 0.73956 -1.07681
 C -0.22375 1.20800 0.00066
 C -0.05874 -0.48396 1.78027
 C -0.07290 -0.47978 -1.77992
 F 0.30110 1.50737 1.80919
 F 0.51012 1.48632 -1.81119
 H -0.92204 -0.99855 1.51039
 H -0.93290 -0.98833 -1.45970
 H 0.76955 -1.09621 1.59464
 H 0.75660 -1.09898 -1.64548
 H -0.09904 -0.27532 2.77593
 H -0.16382 -0.26454 -2.77492
13
bifur_IRC_Cartesians_MW_output/new_data/bifur_traj2_Cartesians_MW point 63
C 0.03668 0.74458 1.07696
 C 0.09914 0.73939 -1.07679
 C -0.22373 1.20799 0.00068
 C -0.05834 -0.48405 1.78026
 C -0.07330 -0.47968 -1.77993
 F 0.29531 1.50801 1.80923
 F 0.51589 1.48568 -1.81116
 H -0.92173 -0.99881 1.51178
 H -0.93322 -0.98806 -1.45832
 H 0.76991 -1.09612 1.59321
 H 0.75624 -1.09908 -1.64692
 H -0.09723 -0.27561 2.77593
 H -0.16563 -0.26425 -2.77492
13
bifur_IRC_Cartesians_MW_output/new_data/bifur_traj2_Cartesians_MW point 64
C 0.03478 0.74477 1.07698
 C 0.10105 0.73920 -1.07678
 C -0.22370 1.20799 0.00070
 C -0.05787 -0.48417 1.78025
 C -0.07377 -0.47957 -1.77994
 F 0.28855 1.50876 1.80927
 F 0.52262 1.48494 -1.81112
 H -0.92136 -0.99912 1.51339
 H -0.93359 -0.98774 -1.45670
 H 0.77033 -1.09601 1.59153
 H 0.75582 -1.09919 -1.64860
 H -0.09512 -0.27594 2.77593
 H -0.16775 -0.26391 -2.77493
13
bifur_IRC_Cartesians_MW_output/new_data/bifur_traj2_Cartesians_MW point 65
C 0.03293 0.74495 1.07700
 C 0.10291 0.73902 -1.07676
 C -0.22368 1.20798 0.00073
 C -0.05741 -0.48428 1.78024
 C -0.07423 -0.47945 -1.77996
 F 0.28197 1.50948 1.80931
 F 0.52918 1.48421 -1.81109
 H -0.92099 -0.99942 1.51497
 H -0.93395 -0.98744 -1.45512
 H 0.77073 -1.09590 1.58991
 H 0.75541 -1.09930 -1.65024
 H -0.09307 -0.27627 2.77594
 H -0.16981 -0.26359 -2.77493
13
bifur_IRC_Cartesians_MW_output/new_data/bifur_traj2_Cartesians_MW point 66
C 0.03155 0.74509 1.07702
 C 0.10430 0.73888 -1.07675
 C -0.22366 1.20798 0.00074
 C -0.05707 -0.48436 1.78024
 C -0.07457 -0.47937 -1.77997
 F 0.27706 1.51003 1.80934
 F 0.53407 1.48367 -1.81106
 H -0.92072 -0.99965 1.51615
 H -0.93422 -0.98721 -1.45394
 H 0.77104 -1.09582 1.58869
 H 0.75511 -1.09938 -1.65146
 H -0.09153 -0.27651 2.77594
 H -0.17135 -0.26334 -2.77493
13
bifur_IRC_Cartesians_MW_output/new_data/bifur_traj2_Cartesians_MW point 67
C 0.03155 0.74509 1.07702
 C 0.10430 0.73888 -1.07675
 C -0.22366 1.20798 0.00074
 C -0.05707 -0.48436 1.78024
 C -0.07457 -0.47937 -1.77997
 F 0.27706 1.51003 1.80934
 F 0.53407 1.48367 -1.81106
 H -0.92072 -0.99965 1.51615
 H -0.93422 -0.98721 -1.45394
 H 0.77104 -1.09582 1.58869
 H 0.75511 -1.09938 -1.65146
 H -0.09153 -0.27651 2.77594
 H -0.17135 -0.26334 -2.77493
13
bifur_IRC_Cartesians_MW_output/new_data/bifur_traj2_Cartesians_MW point 68
C 0.03035 0.74521 1.07703
 C 0.10550 0.73876 -1.07674
 C -0.22365 1.20798 0.00076
 C -0.05677 -0.48443 1.78023
 C -0.07486 -0.47930 -1.77997
 F 0.27279 1.51050 1.80936
 F 0.53831 1.48320 -1.81104
 H -0.92049 -0.99984 1.51717
 H -0.93446 -0.98701 -1.45292
 H 0.77130 -1.09576 1.58764
 H 0.75484 -1.09945 -1.65252
 H -0.09020 -0.27672 2.77594
 H -0.17268 -0.26313 -2.77493
13
bifur_IRC_Cartesians_MW_output/new_data/bifur_traj2_Cartesians_MW point 69
C 0.03029 0.74521 1.07703
 C 0.10556 0.73875 -1.07674
 C -0.22364 1.20798 0.00076
 C -0.05675 -0.48444 1.78023
 C -0.07488 -0.47929 -1.77997
 F 0.27259 1.51052 1.80936
 F 0.53851 1.48318 -1.81103
 H -0.92048 -0.99985 1.51722
 H -0.93447 -0.98700 -1.45288
 H 0.77132 -1.09575 1.58759
 H 0.75483 -1.09946 -1.65257
 H -0.09014 -0.27673 2.77594
 H -0.17274 -0.26312 -2.77493
13
bifur_IRC_Cartesians_MW_output/new_data/bifur_traj2_Cartesians_MW point 70
C 0.03035 0.74521 1.07703
 C 0.10550 0.73876 -1.07674
 C -0.22365 1.20798 0.00076
 C -0.05677 -0.48443 1.78023
 C -0.07486 -0.47930 -1.77997
 F 0.27280 1.51050 1.80936
 F 0.53831 1.48320 -1.81104
 H -0.92049 -0.99984 1.51717
 H -0.93446 -0.98701 -1.45292
 H 0.77130 -1.09576 1.58764
 H 0.75484 -1.09945 -1.65252
 H -0.09020 -0.27672 2.77594
 H -0.17268 -0.26313 -2.77493
13
bifur_IRC_Cartesians_MW_output/new_data/bifur_traj2_Cartesians_MW point 71
C 0.03028 0.74522 1.07703
 C 0.10558 0.73875 -1.07674
 C -0.22364 1.20798 0.00076
 C -0.05675 -0.48444 1.78023
 C -0.07488 -0.47929 -1.77997
 F 0.27253 1.51053 1.80936
 F 0.53857 1.48317 -1.81103
 H -0.92048 -0.99986 1.51723
 H -0.93447 -0.98699 -1.45286
 H 0.77132 -1.09575 1.58757
 H 0.75483 -1.09946 -1.65258
 H -0.09012 -0.27673 2.77594
 H -0.17276 -0.26312 -2.77493
13
bifur_IRC_Cartesians_MW_output/new_data/bifur_traj2_Cartesians_MW point 72
C 0.02979 0.74526 1.07703
 C 0.10607 0.73870 -1.07674
 C -0.22364 1.20798 0.00077
 C -0.05663 -0.48447 1.78023
 C -0.07500 -0.47926 -1.77998
 F 0.27079 1.51072 1.80937
 F 0.54031 1.48298 -1.81102
 H -0.92038 -0.99994 1.51765
 H -0.93457 -0.98691 -1.45244
 H 0.77143 -1.09572 1.58714
 H 0.75472 -1.09949 -1.65302
 H -0.08958 -0.27682 2.77594
 H -0.17331 -0.26303 -2.77494
13
bifur_IRC_Cartesians_MW_output/new_data/bifur_traj2_Cartesians_MW point 73
C 0.02875 0.74537 1.07705
 C 0.10711 0.73860 -1.07673
 C -0.22362 1.20797 0.00078
 C -0.05637 -0.48453 1.78022
 C -0.07526 -0.47920 -1.77999
 F 0.26711 1.51112 1.80940
 F 0.54397 1.48257 -1.81100
 H -0.92018 -1.00011 1.51853
 H -0.93477 -0.98674 -1.45156
 H 0.77166 -1.09566 1.58623
 H 0.75449 -1.09955 -1.65393
 H -0.08843 -0.27700 2.77594
 H -0.17446 -0.26285 -2.77494
13
bifur_IRC_Cartesians_MW_output/new_data/bifur_traj2_Cartesians_MW point 74
C 0.02724 0.74552 1.07706
 C 0.10863 0.73844 -1.07671
 C -0.22360 1.20797 0.00080
 C -0.05600 -0.48462 1.78021
 C -0.07563 -0.47911 -1.78000
 F 0.26174 1.51172 1.80943
 F 0.54932 1.48198 -1.81097
 H -0.91988 -1.00035 1.51982
 H -0.93506 -0.98649 -1.45028
 H 0.77199 -1.09558 1.58491
 H 0.75416 -1.09964 -1.65527
 H -0.08675 -0.27726 2.77594
 H -0.17614 -0.26258 -2.77494
13
bifur_IRC_Cartesians_MW_output/new_data/bifur_traj2_Cartesians_MW point 75
C 0.02539 0.74570 1.07708
 C 0.11049 0.73826 -1.07670
 C -0.22358 1.20797 0.00082
 C -0.05554 -0.48473 1.78021
 C -0.07609 -0.47900 -1.78001
 F 0.25514 1.51244 1.80947
 F 0.55589 1.48126 -1.81094
 H -0.91952 -1.00065 1.52140
 H -0.93543 -0.98618 -1.44869
 H 0.77240 -1.09547 1.58327
 H 0.75375 -1.09975 -1.65691
 H -0.08469 -0.27759 2.77594
 H -0.17821 -0.26225 -2.77494
13
bifur_IRC_Cartesians_MW_output/new_data/bifur_traj2_Cartesians_MW point 76
C 0.02328 0.74591 1.07710
 C 0.11262 0.73804 -1.07668
 C -0.22355 1.20796 0.00085
 C -0.05501 -0.48486 1.78019
 C -0.07661 -0.47887 -1.78003
 F 0.24762 1.51327 1.80951
 F 0.56338 1.48043 -1.81090
 H -0.91911 -1.00100 1.52320
 H -0.93584 -0.98583 -1.44689
 H 0.77286 -1.09535 1.58142
 H 0.75328 -1.09987 -1.65878
 H -0.08234 -0.27796 2.77594
 H -0.18056 -0.26188 -2.77495
13
bifur_IRC_Cartesians_MW_output/new_data/bifur_traj2_Cartesians_MW point 77
C 0.02098 0.74614 1.07713
 C 0.11493 0.73781 -1.07666
 C -0.22352 1.20796 0.00088
 C -0.05444 -0.48500 1.78018
 C -0.07718 -0.47873 -1.78004
 F 0.23944 1.51418 1.80956
 F 0.57152 1.47953 -1.81085
 H -0.91866 -1.00137 1.52516
 H -0.93629 -0.98545 -1.44493
 H 0.77337 -1.09522 1.57939
 H 0.75277 -1.10001 -1.66081
 H -0.07979 -0.27836 2.77594
 H -0.18313 -0.26147 -2.77495
13
bifur_IRC_Cartesians_MW_output/new_data/bifur_traj2_Cartesians_MW point 78
C 0.02098 0.74614 1.07713
 C 0.11493 0.73781 -1.07666
 C -0.22352 1.20796 0.00088
 C -0.05444 -0.48500 1.78018
 C -0.07718 -0.47873 -1.78004
 F 0.23944 1.51418 1.80956
 F 0.57153 1.47953 -1.81085
 H -0.91866 -1.00137 1.52516
 H -0.93629 -0.98545 -1.44493
 H 0.77337 -1.09522 1.57939
 H 0.75277 -1.10001 -1.66081
 H -0.07979 -0.27836 2.77594
 H -0.18313 -0.26147 -2.77495
13
bifur_IRC_Cartesians_MW_output/new_data/bifur_traj2_Cartesians_MW point 79
C 0.01639 0.74660 1.07718
 C 0.11954 0.73735 -1.07662
 C -0.22346 1.20795 0.00094
 C -0.05331 -0.48527 1.78016
 C -0.07831 -0.47845 -1.78008
 F 0.22311 1.51598 1.80966
 F 0.58778 1.47773 -1.81076
 H -0.91776 -1.00212 1.52907
 H -0.93719 -0.98469 -1.44102
 H 0.77438 -1.09496 1.57536
 H 0.75176 -1.10028 -1.66487
 H -0.07469 -0.27917 2.77595
 H -0.18824 -0.26066 -2.77496
13
bifur_IRC_Cartesians_MW_output/new_data/bifur_traj2_Cartesians_MW point 80
C 0.01472 0.74677 1.07720
 C 0.12122 0.73718 -1.07661
 C -0.22344 1.20794 0.00096
 C -0.05289 -0.48537 1.78015
 C -0.07873 -0.47835 -1.78009
 F 0.21719 1.51663 1.80970
 F 0.59367 1.47707 -1.81073
 H -0.91744 -1.00239 1.53049
 H -0.93751 -0.98441 -1.43961
 H 0.77475 -1.09487 1.57389
 H 0.75139 -1.10037 -1.66634
 H -0.07284 -0.27946 2.77595
 H -0.19009 -0.26037 -2.77496
13
bifur_IRC_Cartesians_MW_output/new_data/bifur_traj2_Cartesians_MW point 81
C 0.01378 0.74686 1.07721
 C 0.12217 0.73709 -1.07660
 C -0.22342 1.20794 0.00097
 C -0.05266 -0.48543 1.78015
 C -0.07896 -0.47830 -1.78010
 F 0.21382 1.51700 1.80972
 F 0.59703 1.47670 -1.81071
 H -0.91726 -1.00255 1.53129
 H -0.93770 -0.98425 -1.43880
 H 0.77496 -1.09481 1.57306
 H 0.75118 -1.10043 -1.66718
 H -0.07179 -0.27963 2.77595
 H -0.19115 -0.26020 -2.77496
13
bifur_IRC_Cartesians_MW_output/new_data/bifur_traj2_Cartesians_MW point 82
C 0.01347 0.74689 1.07721
 C 0.12248 0.73706 -1.07660
 C -0.22342 1.20794 0.00098
 C -0.05258 -0.48545 1.78015
 C -0.07904 -0.47828 -1.78010
 F 0.21271 1.51713 1.80972
 F 0.59813 1.47658 -1.81071
 H -0.91719 -1.00260 1.53156
 H -0.93776 -0.98420 -1.43853
 H 0.77503 -1.09479 1.57279
 H 0.75111 -1.10045 -1.66745
 H -0.07145 -0.27968 2.77595
 H -0.19149 -0.26015 -2.77496
13
bifur_IRC_Cartesians_MW_output/new_data/bifur_traj2_Cartesians_MW point 83
C 0.01361 0.74688 1.07721
 C 0.12233 0.73707 -1.07660
 C -0.22342 1.20794 0.00097
 C -0.05262 -0.48544 1.78015
 C -0.07900 -0.47829 -1.78010
 F 0.21324 1.51707 1.80972
 F 0.59761 1.47664 -1.81071
 H -0.91722 -1.00257 1.53143
 H -0.93773 -0.98423 -1.43866
 H 0.77500 -1.09480 1.57292
 H 0.75114 -1.10044 -1.66732
 H -0.07161 -0.27966 2.77595
 H -0.19133 -0.26017 -2.77496
13
bifur_IRC_Cartesians_MW_output/new_data/bifur_traj2_Cartesians_MW point 84
C 0.01404 0.74684 1.07720
 C 0.12190 0.73712 -1.07660
 C -0.22343 1.20794 0.00097
 C -0.05272 -0.48541 1.78015
 C -0.07889 -0.47831 -1.78009
 F 0.21477 1.51690 1.80971
 F 0.59608 1.47681 -1.81072
 H -0.91731 -1.00250 1.53106
 H -0.93764 -0.98430 -1.43903
 H 0.77490 -1.09483 1.57330
 H 0.75124 -1.10041 -1.66694
 H -0.07209 -0.27958 2.77595
 H -0.19085 -0.26025 -2.77496
13
bifur_IRC_Cartesians_MW_output/new_data/bifur_traj2_Cartesians_MW point 85
C 0.01455 0.74679 1.07720
 C 0.12139 0.73717 -1.07661
 C -0.22343 1.20794 0.00096
 C -0.05285 -0.48538 1.78015
 C -0.07877 -0.47834 -1.78009
 F 0.21657 1.51670 1.80970
 F 0.59429 1.47701 -1.81073
 H -0.91741 -1.00242 1.53063
 H -0.93754 -0.98438 -1.43946
 H 0.77479 -1.09486 1.57374
 H 0.75135 -1.10038 -1.66649
 H -0.07265 -0.27949 2.77595
 H -0.19029 -0.26034 -2.77496
13
bifur_IRC_Cartesians_MW_output/new_data/bifur_traj2_Cartesians_MW point 86
C 0.01485 0.74675 1.07719
 C 0.12109 0.73720 -1.07661
 C -0.22344 1.20794 0.00096
 C -0.05293 -0.48536 1.78015
 C -0.07869 -0.47836 -1.78009
 F 0.21765 1.51658 1.80970
 F 0.59321 1.47713 -1.81073
 H -0.91747 -1.00237 1.53037
 H -0.93748 -0.98443 -1.43972
 H 0.77472 -1.09487 1.57401
 H 0.75142 -1.10037 -1.66622
 H -0.07299 -0.27944 2.77595
 H -0.18995 -0.26039 -2.77496
13
bifur_IRC_Cartesians_MW_output/new_data/bifur_traj2_Cartesians_MW point 87
C 0.01471 0.74677 1.07720
 C 0.12123 0.73718 -1.07661
 C -0.22344 1.20794 0.00096
 C -0.05289 -0.48537 1.78015
 C -0.07873 -0.47835 -1.78009
 F 0.21713 1.51664 1.80970
 F 0.59374 1.47707 -1.81073
 H -0.91744 -1.00240 1.53050
 H -0.93751 -0.98441 -1.43959
 H 0.77476 -1.09486 1.57388
 H 0.75138 -1.10038 -1.66635
 H -0.07283 -0.27947 2.77595
 H -0.19011 -0.26037 -2.77496
13
bifur_IRC_Cartesians_MW_output/new_data/bifur_traj2_Cartesians_MW point 88
C 0.01405 0.74683 1.07720
 C 0.12189 0.73712 -1.07660
 C -0.22343 1.20794 0.00097
 C -0.05273 -0.48541 1.78015
 C -0.07889 -0.47831 -1.78009
 F 0.21480 1.51689 1.80971
 F 0.59605 1.47681 -1.81072
 H -0.91731 -1.00250 1.53106
 H -0.93764 -0.98430 -1.43903
 H 0.77490 -1.09483 1.57330
 H 0.75124 -1.10041 -1.66693
 H -0.07210 -0.27958 2.77595
 H -0.19084 -0.26025 -2.77496
13
bifur_IRC_Cartesians_MW_output/new_data/bifur_traj2_Cartesians_MW point 89
C 0.01405 0.74683 1.07720
 C 0.12189 0.73712 -1.07660
 C -0.22343 1.20794 0.00097
 C -0.05273 -0.48541 1.78015
 C -0.07889 -0.47831 -1.78009
 F 0.21481 1.51689 1.80971
 F 0.59605 1.47681 -1.81072
 H -0.91731 -1.00250 1.53106
 H -0.93764 -0.98430 -1.43903
 H 0.77490 -1.09483 1.57330
 H 0.75124 -1.10041 -1.66693
 H -0.07210 -0.27958 2.77595
 H -0.19084 -0.26025 -2.77496
13
bifur_IRC_Cartesians_MW_output/new_data/bifur_traj2_Cartesians_MW point 90
C 0.01176 0.74706 1.07723
 C 0.12420 0.73689 -1.07658
 C -0.22340 1.20794 0.00100
 C -0.05216 -0.48555 1.78014
 C -0.07946 -0.47817 -1.78011
 F 0.20664 1.51780 1.80976
 F 0.60418 1.47591 -1.81067
 H -0.91686 -1.00288 1.53301
 H -0.93809 -0.98392 -1.43708
 H 0.77541 -1.09470 1.57128
 H 0.75073 -1.10055 -1.66896
 H -0.06955 -0.27998 2.77595
 H -0.19340 -0.25985 -2.77497
13
bifur_IRC_Cartesians_MW_output/new_data/bifur_traj2_Cartesians_MW point 91
C 0.01038 0.74720 1.07724
 C 0.12558 0.73675 -1.07657
 C -0.22338 1.20793 0.00102
 C -0.05182 -0.48563 1.78013
 C -0.07980 -0.47809 -1.78012
 F 0.20175 1.51833 1.80979
 F 0.60905 1.47537 -1.81065
 H -0.91659 -1.00310 1.53418
 H -0.93836 -0.98369 -1.43591
 H 0.77571 -1.09462 1.57008
 H 0.75043 -1.10063 -1.67018
 H -0.06802 -0.28022 2.77595
 H -0.19493 -0.25960 -2.77497
13
bifur_IRC_Cartesians_MW_output/new_data/bifur_traj2_Cartesians_MW point 92
C 0.00903 0.74734 1.07726
 C 0.12694 0.73661 -1.07656
 C -0.22336 1.20793 0.00103
 C -0.05148 -0.48571 1.78012
 C -0.08013 -0.47801 -1.78013
 F 0.19694 1.51887 1.80982
 F 0.61384 1.47484 -1.81062
 H -0.91633 -1.00332 1.53534
 H -0.93862 -0.98346 -1.43475
 H 0.77601 -1.09454 1.56889
 H 0.75013 -1.10071 -1.67137
 H -0.06652 -0.28046 2.77595
 H -0.19643 -0.25936 -2.77497
13
bifur_IRC_Cartesians_MW_output/new_data/bifur_traj2_Cartesians_MW point 93
C 0.00791 0.74745 1.07727
 C 0.12807 0.73650 -1.07655
 C -0.22335 1.20793 0.00105
 C -0.05120 -0.48578 1.78012
 C -0.08041 -0.47794 -1.78014
 F 0.19294 1.51931 1.80984
 F 0.61782 1.47440 -1.81060
 H -0.91611 -1.00350 1.53629
 H -0.93884 -0.98328 -1.43380
 H 0.77625 -1.09448 1.56790
 H 0.74988 -1.10078 -1.67237
 H -0.06527 -0.28066 2.77595
 H -0.19768 -0.25917 -2.77497
13
bifur_IRC_Cartesians_MW_output/new_data/bifur_traj2_Cartesians_MW point 94
C 0.00728 0.74751 1.07727
 C 0.12870 0.73643 -1.07655
 C -0.22334 1.20793 0.00106
 C -0.05105 -0.48582 1.78012
 C -0.08057 -0.47790 -1.78014
 F 0.19069 1.51955 1.80986
 F 0.62006 1.47416 -1.81059
 H -0.91599 -1.00361 1.53683
 H -0.93897 -0.98317 -1.43326
 H 0.77639 -1.09444 1.56734
 H 0.74974 -1.10081 -1.67293
 H -0.06457 -0.28077 2.77595
 H -0.19839 -0.25905 -2.77497
13
bifur_IRC_Cartesians_MW_output/new_data/bifur_traj2_Cartesians_MW point 95
C 0.00729 0.74751 1.07727
 C 0.12869 0.73644 -1.07655
 C -0.22334 1.20793 0.00105
 C -0.05105 -0.48582 1.78012
 C -0.08056 -0.47790 -1.78014
 F 0.19073 1.51955 1.80986
 F 0.62002 1.47416 -1.81059
 H -0.91599 -1.00361 1.53682
 H -0.93896 -0.98317 -1.43327
 H 0.77639 -1.09444 1.56735
 H 0.74974 -1.10081 -1.67292
 H -0.06458 -0.28077 2.77595
 H -0.19838 -0.25906 -2.77497
13
bifur_IRC_Cartesians_MW_output/new_data/bifur_traj2_Cartesians_MW point 96
C 0.00780 0.74746 1.07727
 C 0.12818 0.73649 -1.07655
 C -0.22335 1.20793 0.00105
 C -0.05118 -0.48579 1.78012
 C -0.08044 -0.47794 -1.78014
 F 0.19256 1.51935 1.80985
 F 0.61819 1.47436 -1.81060
 H -0.91609 -1.00352 1.53638
 H -0.93886 -0.98326 -1.43371
 H 0.77628 -1.09447 1.56781
 H 0.74986 -1.10078 -1.67246
 H -0.06516 -0.28068 2.77595
 H -0.19780 -0.25915 -2.77497
13
bifur_IRC_Cartesians_MW_output/new_data/bifur_traj2_Cartesians_MW point 97
C 0.00854 0.74738 1.07726
 C 0.12743 0.73656 -1.07656
 C -0.22335 1.20793 0.00104
 C -0.05136 -0.48574 1.78012
 C -0.08025 -0.47798 -1.78013
 F 0.19520 1.51906 1.80983
 F 0.61557 1.47465 -1.81061
 H -0.91623 -1.00340 1.53575
 H -0.93872 -0.98338 -1.43434
 H 0.77611 -1.09451 1.56846
 H 0.75002 -1.10074 -1.67180
 H -0.06598 -0.28055 2.77595
 H -0.19698 -0.25928 -2.77497
13
bifur_IRC_Cartesians_MW_output/new_data/bifur_traj2_Cartesians_MW point 98
C 0.00926 0.74731 1.07725
 C 0.12671 0.73663 -1.07656
 C -0.22336 1.20793 0.00103
 C -0.05154 -0.48570 1.78013
 C -0.08008 -0.47802 -1.78013
 F 0.19775 1.51878 1.80981
 F 0.61303 1.47493 -1.81063
 H -0.91637 -1.00328 1.53514
 H -0.93858 -0.98350 -1.43495
 H 0.77596 -1.09455 1.56909
 H 0.75018 -1.10070 -1.67117
 H -0.06678 -0.28042 2.77595
 H -0.19618 -0.25941 -2.77497
13
bifur_IRC_Cartesians_MW_output/new_data/bifur_traj2_Cartesians_MW point 99
C 0.00972 0.74727 1.07725
 C 0.12625 0.73668 -1.07657
 C -0.22337 1.20793 0.00102
 C -0.05165 -0.48567 1.78013
 C -0.07996 -0.47805 -1.78013
 F 0.19939 1.51859 1.80981
 F 0.61140 1.47511 -1.81063
 H -0.91646 -1.00321 1.53475
 H -0.93849 -0.98358 -1.43534
 H 0.77585 -1.09458 1.56949
 H 0.75028 -1.10067 -1.67076
 H -0.06729 -0.28034 2.77595
 H -0.19566 -0.25949 -2.77497
13
bifur_IRC_Cartesians_MW_output/new_data/bifur_traj2_Cartesians_MW point 100
C 0.00972 0.74727 1.07725
 C 0.12625 0.73668 -1.07657
 C -0.22337 1.20793 0.00102
 C -0.05165 -0.48567 1.78013
 C -0.07996 -0.47805 -1.78013
 F 0.19939 1.51860 1.80981
 F 0.61140 1.47511 -1.81063
 H -0.91646 -1.00321 1.53475
 H -0.93849 -0.98358 -1.43534
 H 0.77585 -1.09458 1.56949
 H 0.75028 -1.10067 -1.67076
 H -0.06729 -0.28034 2.77595
 H -0.19567 -0.25949 -2.77497
13
bifur_IRC_Cartesians_MW_output/new_data/bifur_traj2_Cartesians_MW point 101
C 0.00889 0.74735 1.07726
 C 0.12708 0.73660 -1.07656
 C -0.22336 1.20793 0.00103
 C -0.05145 -0.48572 1.78012
 C -0.08017 -0.47800 -1.78013
 F 0.19644 1.51892 1.80982
 F 0.61434 1.47479 -1.81062
 H -0.91630 -1.00334 1.53546
 H -0.93865 -0.98344 -1.43463
 H 0.77604 -1.09453 1.56876
 H 0.75010 -1.10072 -1.67150
 H -0.06637 -0.28049 2.77595
 H -0.19659 -0.25934 -2.77497
13
bifur_IRC_Cartesians_MW_output/new_data/bifur_traj2_Cartesians_MW point 102
C 0.00734 0.74750 1.07727
 C 0.12864 0.73644 -1.07655
 C -0.22334 1.20793 0.00105
 C -0.05106 -0.48581 1.78012
 C -0.08055 -0.47791 -1.78014
 F 0.19093 1.51953 1.80986
 F 0.61982 1.47418 -1.81059
 H -0.91600 -1.00360 1.53678
 H -0.93895 -0.98318 -1.43331
 H 0.77638 -1.09444 1.56740
 H 0.74975 -1.10081 -1.67287
 H -0.06465 -0.28076 2.77595
 H -0.19832 -0.25907 -2.77497
13
bifur_IRC_Cartesians_MW_output/new_data/bifur_traj2_Cartesians_MW point 103
C 0.00523 0.74771 1.07730
 C 0.13076 0.73623 -1.07653
 C -0.22331 1.20792 0.00108
 C -0.05054 -0.48594 1.78011
 C -0.08107 -0.47778 -1.78016
 F 0.18342 1.52036 1.80990
 F 0.62730 1.47335 -1.81055
 H -0.91559 -1.00394 1.53857
 H -0.93936 -0.98283 -1.43152
 H 0.77685 -1.09432 1.56555
 H 0.74929 -1.10093 -1.67473
 H -0.06230 -0.28113 2.77595
 H -0.20067 -0.25869 -2.77498
13
bifur_IRC_Cartesians_MW_output/new_data/bifur_traj2_Cartesians_MW point 104
C 0.00277 0.74796 1.07732
 C 0.13323 0.73598 -1.07651
 C -0.22328 1.20791 0.00111
 C -0.04993 -0.48609 1.78009
 C -0.08168 -0.47763 -1.78018
 F 0.17467 1.52132 1.80995
 F 0.63601 1.47239 -1.81050
 H -0.91511 -1.00434 1.54067
 H -0.93984 -0.98242 -1.42942
 H 0.77739 -1.09418 1.56338
 H 0.74874 -1.10108 -1.67691
 H -0.05957 -0.28156 2.77596
 H -0.20341 -0.25826 -2.77498
13
bifur_IRC_Cartesians_MW_output/new_data/bifur_traj2_Cartesians_MW point 105
C 0.00007 0.74823 1.07735
 C 0.13595 0.73571 -1.07648
 C -0.22324 1.20791 0.00115
 C -0.04926 -0.48625 1.78008
 C -0.08235 -0.47747 -1.78020
 F 0.16504 1.52239 1.81001
 F 0.64560 1.47133 -1.81045
 H -0.91458 -1.00478 1.54298
 H -0.94037 -0.98197 -1.42711
 H 0.77799 -1.09403 1.56100
 H 0.74814 -1.10124 -1.67930
 H -0.05656 -0.28204 2.77596
 H -0.20642 -0.25778 -2.77498
13
bifur_IRC_Cartesians_MW_output/new_data/bifur_traj2_Cartesians_MW point 106
C -0.00281 0.74852 1.07738
 C 0.13885 0.73542 -1.07646
 C -0.22320 1.20790 0.00118
 C -0.04855 -0.48642 1.78007
 C -0.08306 -0.47730 -1.78022
 F 0.15480 1.52351 1.81007
 F 0.65579 1.47020 -1.81039
 H -0.91402 -1.00525 1.54543
 H -0.94094 -0.98150 -1.42466
 H 0.77862 -1.09387 1.55847
 H 0.74751 -1.10141 -1.68185
 H -0.05337 -0.28254 2.77596
 H -0.20963 -0.25727 -2.77499
13
bifur_IRC_Cartesians_MW_output/new_data/bifur_traj2_Cartesians_MW point 107
C -0.00573 0.74881 1.07741
 C 0.14179 0.73512 -1.07644
 C -0.22316 1.20790 0.00122
 C -0.04782 -0.48660 1.78005
 C -0.08378 -0.47712 -1.78024
 F 0.14440 1.52466 1.81014
 F 0.66615 1.46905 -1.81033
 H -0.91345 -1.00573 1.54792
 H -0.94151 -0.98101 -1.42217
 H 0.77926 -1.09370 1.55590
 H 0.74686 -1.10158 -1.68443
 H -0.05012 -0.28306 2.77596
 H -0.21288 -0.25676 -2.77499
13
bifur_IRC_Cartesians_MW_output/new_data/bifur_traj2_Cartesians_MW point 108
C -0.00854 0.74909 1.07744
 C 0.14461 0.73484 -1.07641
 C -0.22313 1.20789 0.00126
 C -0.04712 -0.48677 1.78004
 C -0.08448 -0.47695 -1.78026
 F 0.13440 1.52577 1.81020
 F 0.67611 1.46795 -1.81028
 H -0.91290 -1.00619 1.55032
 H -0.94206 -0.98054 -1.41978
 H 0.77988 -1.09354 1.55343
 H 0.74624 -1.10175 -1.68692
 H -0.04700 -0.28355 2.77596
 H -0.21602 -0.25626 -2.77500
13
bifur_IRC_Cartesians_MW_output/new_data/bifur_traj2_Cartesians_MW point 109
C -0.01097 0.74933 1.07747
 C 0.14705 0.73460 -1.07639
 C -0.22310 1.20788 0.00129
 C -0.04652 -0.48691 1.78003
 C -0.08508 -0.47680 -1.78028
 F 0.12576 1.52672 1.81025
 F 0.68471 1.46700 -1.81023
 H -0.91242 -1.00658 1.55239
 H -0.94253 -0.98014 -1.41771
 H 0.78042 -1.09340 1.55129
 H 0.74570 -1.10189 -1.68907
 H -0.04430 -0.28398 2.77597
 H -0.21872 -0.25583 -2.77500
13
bifur_IRC_Cartesians_MW_output/new_data/bifur_traj2_Cartesians_MW point 110
C -0.01257 0.74949 1.07749
 C 0.14866 0.73444 -1.07638
 C -0.22307 1.20788 0.00131
 C -0.04613 -0.48701 1.78002
 C -0.08547 -0.47671 -1.78029
 F 0.12008 1.52735 1.81028
 F 0.69036 1.46637 -1.81020
 H -0.91211 -1.00684 1.55375
 H -0.94284 -0.97987 -1.41635
 H 0.78077 -1.09331 1.54989
 H 0.74535 -1.10198 -1.69048
 H -0.04253 -0.28426 2.77597
 H -0.22050 -0.25555 -2.77501
13
bifur_IRC_Cartesians_MW_output/new_data/bifur_traj2_Cartesians_MW point 111
C -0.01257 0.74949 1.07749
 C 0.14866 0.73444 -1.07638
 C -0.22307 1.20788 0.00131
 C -0.04613 -0.48701 1.78002
 C -0.08547 -0.47671 -1.78029
 F 0.12008 1.52735 1.81028
 F 0.69037 1.46637 -1.81020
 H -0.91211 -1.00684 1.55375
 H -0.94284 -0.97987 -1.41634
 H 0.78077 -1.09331 1.54989
 H 0.74535 -1.10198 -1.69048
 H -0.04253 -0.28426 2.77597
 H -0.22050 -0.25555 -2.77501
13
bifur_IRC_Cartesians_MW_output/new_data/bifur_traj2_Cartesians_MW point 112
C -0.01409 0.74964 1.07750
 C 0.15019 0.73428 -1.07636
 C -0.22305 1.20788 0.00133
 C -0.04575 -0.48710 1.78001
 C -0.08585 -0.47661 -1.78030
 F 0.11467 1.52794 1.81032
 F 0.69575 1.46578 -1.81017
 H -0.91182 -1.00709 1.55504
 H -0.94314 -0.97962 -1.41505
 H 0.78111 -1.09322 1.54855
 H 0.74501 -1.10207 -1.69182
 H -0.04084 -0.28452 2.77597
 H -0.22219 -0.25528 -2.77501
13
bifur_IRC_Cartesians_MW_output/new_data/bifur_traj2_Cartesians_MW point 113
C -0.01477 0.74971 1.07751
 C 0.15087 0.73422 -1.07636
 C -0.22304 1.20787 0.00134
 C -0.04558 -0.48714 1.78001
 C -0.08602 -0.47657 -1.78031
 F 0.11224 1.52821 1.81033
 F 0.69817 1.46551 -1.81016
 H -0.91168 -1.00720 1.55562
 H -0.94327 -0.97951 -1.41447
 H 0.78126 -1.09318 1.54795
 H 0.74486 -1.10211 -1.69243
 H -0.04008 -0.28464 2.77597
 H -0.22295 -0.25516 -2.77501
13
bifur_IRC_Cartesians_MW_output/new_data/bifur_traj2_Cartesians_MW point 114
C -0.01576 0.74981 1.07752
 C 0.15187 0.73412 -1.07635
 C -0.22303 1.20787 0.00135
 C -0.04533 -0.48720 1.78000
 C -0.08626 -0.47651 -1.78031
 F 0.10872 1.52860 1.81035
 F 0.70167 1.46512 -1.81014
 H -0.91149 -1.00736 1.55647
 H -0.94347 -0.97934 -1.41362
 H 0.78148 -1.09313 1.54708
 H 0.74464 -1.10217 -1.69330
 H -0.03898 -0.28482 2.77597
 H -0.22406 -0.25499 -2.77501
13
bifur_IRC_Cartesians_MW_output/new_data/bifur_traj2_Cartesians_MW point 115
C -0.01723 0.74996 1.07754
 C 0.15335 0.73397 -1.07634
 C -0.22301 1.20787 0.00137
 C -0.04497 -0.48729 1.78000
 C -0.08662 -0.47642 -1.78032
 F 0.10348 1.52918 1.81038
 F 0.70689 1.46455 -1.81011
 H -0.91120 -1.00760 1.55772
 H -0.94375 -0.97910 -1.41237
 H 0.78180 -1.09304 1.54578
 H 0.74432 -1.10226 -1.69460
 H -0.03735 -0.28507 2.77597
 H -0.22570 -0.25473 -2.77501
13
bifur_IRC_Cartesians_MW_output/new_data/bifur_traj2_Cartesians_MW point 116
C -0.01911 0.75014 1.07756
 C 0.15524 0.73378 -1.07632
 C -0.22299 1.20786 0.00139
 C -0.04450 -0.48740 1.77999
 C -0.08709 -0.47631 -1.78034
 F 0.09680 1.52991 1.81042
 F 0.71354 1.46381 -1.81007
 H -0.91084 -1.00791 1.55932
 H -0.94412 -0.97879 -1.41077
 H 0.78222 -1.09294 1.54413
 H 0.74390 -1.10237 -1.69626
 H -0.03526 -0.28540 2.77597
 H -0.22779 -0.25439 -2.77502
13
bifur_IRC_Cartesians_MW_output/new_data/bifur_traj2_Cartesians_MW point 117
C -0.02112 0.75035 1.07758
 C 0.15726 0.73358 -1.07631
 C -0.22296 1.20786 0.00142
 C -0.04401 -0.48752 1.77998
 C -0.08759 -0.47619 -1.78035
 F 0.08964 1.53070 1.81047
 F 0.72067 1.46302 -1.81003
 H -0.91044 -1.00824 1.56103
 H -0.94451 -0.97845 -1.40906
 H 0.78266 -1.09282 1.54236
 H 0.74346 -1.10249 -1.69804
 H -0.03303 -0.28576 2.77597
 H -0.23003 -0.25404 -2.77502
13
bifur_IRC_Cartesians_MW_output/new_data/bifur_traj2_Cartesians_MW point 118
C -0.02318 0.75055 1.07760
 C 0.15932 0.73337 -1.07629
 C -0.22293 1.20786 0.00144
 C -0.04350 -0.48764 1.77997
 C -0.08809 -0.47607 -1.78037
 F 0.08234 1.53151 1.81051
 F 0.72794 1.46222 -1.80999
 H -0.91004 -1.00857 1.56278
 H -0.94491 -0.97811 -1.40731
 H 0.78311 -1.09271 1.54056
 H 0.74300 -1.10261 -1.69986
 H -0.03075 -0.28612 2.77597
 H -0.23232 -0.25368 -2.77502
13
bifur_IRC_Cartesians_MW_output/new_data/bifur_traj2_Cartesians_MW point 119
C -0.02529 0.75076 1.07762
 C 0.16145 0.73316 -1.07627
 C -0.22290 1.20785 0.00147
 C -0.04297 -0.48777 1.77996
 C -0.08862 -0.47594 -1.78038
 F 0.07480 1.53234 1.81056
 F 0.73545 1.46139 -1.80995
 H -0.90963 -1.00892 1.56459
 H -0.94533 -0.97776 -1.40550
 H 0.78358 -1.09259 1.53869
 H 0.74253 -1.10273 -1.70173
 H -0.02839 -0.28649 2.77598
 H -0.23468 -0.25330 -2.77503
13
bifur_IRC_Cartesians_MW_output/new_data/bifur_traj2_Cartesians_MW point 120
C -0.02748 0.75098 1.07764
 C 0.16365 0.73294 -1.07625
 C -0.22288 1.20785 0.00150
 C -0.04243 -0.48790 1.77995
 C -0.08916 -0.47581 -1.78040
 F 0.06703 1.53320 1.81060
 F 0.74318 1.46053 -1.80991
 H -0.90920 -1.00928 1.56645
 H -0.94576 -0.97739 -1.40364
 H 0.78406 -1.09246 1.53677
 H 0.74205 -1.10286 -1.70366
 H -0.02597 -0.28687 2.77598
 H -0.23711 -0.25292 -2.77503
13
bifur_IRC_Cartesians_MW_output/new_data/bifur_traj2_Cartesians_MW point 121
C -0.02967 0.75120 1.07767
 C 0.16585 0.73272 -1.07623
 C -0.22285 1.20784 0.00153
 C -0.04189 -0.48803 1.77994
 C -0.08970 -0.47567 -1.78042
 F 0.05925 1.53406 1.81065
 F 0.75093 1.45967 -1.80987
 H -0.90877 -1.00963 1.56832
 H -0.94618 -0.97703 -1.40177
 H 0.78454 -1.09234 1.53485
 H 0.74157 -1.10299 -1.70560
 H -0.02354 -0.28726 2.77598
 H -0.23955 -0.25253 -2.77503
13
bifur_IRC_Cartesians_MW_output/new_data/bifur_traj2_Cartesians_MW point 122
C -0.02967 0.75120 1.07767
 C 0.16585 0.73272 -1.07623
 C -0.22285 1.20784 0.00153
 C -0.04189 -0.48803 1.77994
 C -0.08970 -0.47567 -1.78042
 F 0.05924 1.53406 1.81065
 F 0.75094 1.45967 -1.80987
 H -0.90877 -1.00963 1.56832
 H -0.94618 -0.97703 -1.40177
 H 0.78454 -1.09234 1.53485
 H 0.74157 -1.10299 -1.70560
 H -0.02354 -0.28726 2.77598
 H -0.23955 -0.25253 -2.77503
13
bifur_IRC_Cartesians_MW_output/new_data/bifur_traj2_Cartesians_MW point 123
C -0.03331 0.75156 1.07771
 C 0.16951 0.73235 -1.07620
 C -0.22280 1.20783 0.00157
 C -0.04098 -0.48825 1.77992
 C -0.09060 -0.47545 -1.78044
 F 0.04629 1.53549 1.81073
 F 0.76383 1.45824 -1.80980
 H -0.90806 -1.01023 1.57142
 H -0.94689 -0.97643 -1.39867
 H 0.78535 -1.09213 1.53165
 H 0.74076 -1.10321 -1.70882
 H -0.01949 -0.28790 2.77598
 H -0.24360 -0.25189 -2.77504
13
bifur_IRC_Cartesians_MW_output/new_data/bifur_traj2_Cartesians_MW point 124
C -0.03404 0.75163 1.07771
 C 0.17025 0.73228 -1.07620
 C -0.22279 1.20783 0.00158
 C -0.04080 -0.48830 1.77991
 C -0.09078 -0.47541 -1.78045
 F 0.04369 1.53577 1.81074
 F 0.76643 1.45796 -1.80978
 H -0.90792 -1.01035 1.57204
 H -0.94704 -0.97630 -1.39805
 H 0.78551 -1.09209 1.53100
 H 0.74060 -1.10325 -1.70947
 H -0.01868 -0.28803 2.77598
 H -0.24442 -0.25176 -2.77504
13
bifur_IRC_Cartesians_MW_output/new_data/bifur_traj2_Cartesians_MW point 125
C -0.03425 0.75165 1.07772
 C 0.17045 0.73226 -1.07619
 C -0.22279 1.20783 0.00159
 C -0.04075 -0.48831 1.77991
 C -0.09083 -0.47540 -1.78045
 F 0.04295 1.53586 1.81075
 F 0.76716 1.45788 -1.80978
 H -0.90788 -1.01038 1.57222
 H -0.94708 -0.97627 -1.39787
 H 0.78555 -1.09208 1.53082
 H 0.74055 -1.10326 -1.70965
 H -0.01845 -0.28806 2.77598
 H -0.24465 -0.25172 -2.77504
13
bifur_IRC_Cartesians_MW_output/new_data/bifur_traj2_Cartesians_MW point 126
C -0.03435 0.75167 1.07772
 C 0.17056 0.73224 -1.07619
 C -0.22278 1.20783 0.00159
 C -0.04072 -0.48831 1.77991
 C -0.09086 -0.47539 -1.78045
 F 0.04257 1.53590 1.81075
 F 0.76754 1.45783 -1.80978
 H -0.90786 -1.01040 1.57231
 H -0.94710 -0.97625 -1.39778
 H 0.78558 -1.09207 1.53073
 H 0.74053 -1.10327 -1.70974
 H -0.01833 -0.28808 2.77598
 H -0.24477 -0.25170 -2.77504
13
bifur_IRC_Cartesians_MW_output/new_data/bifur_traj2_Cartesians_MW point 127
C -0.03463 0.75169 1.07772
 C 0.17084 0.73222 -1.07619
 C -0.22278 1.20783 0.00159
 C -0.04066 -0.48833 1.77991
 C -0.09092 -0.47537 -1.78045
 F 0.04160 1.53600 1.81076
 F 0.76851 1.45773 -1.80977
 H -0.90781 -1.01044 1.57254
 H -0.94715 -0.97621 -1.39755
 H 0.78564 -1.09205 1.53049
 H 0.74047 -1.10328 -1.70999
 H -0.01803 -0.28813 2.77598
 H -0.24507 -0.25165 -2.77504
13
bifur_IRC_Cartesians_MW_output/new_data/bifur_traj2_Cartesians_MW point 128
C -0.03526 0.75176 1.07773
 C 0.17148 0.73215 -1.07619
 C -0.22277 1.20783 0.00160
 C -0.04050 -0.48837 1.77991
 C -0.09108 -0.47534 -1.78046
 F 0.03933 1.53625 1.81077
 F 0.77076 1.45748 -1.80976
 H -0.90768 -1.01055 1.57308
 H -0.94728 -0.97610 -1.39700
 H 0.78578 -1.09202 1.52993
 H 0.74033 -1.10332 -1.71055
 H -0.01732 -0.28824 2.77598
 H -0.24578 -0.25154 -2.77504
13
bifur_IRC_Cartesians_MW_output/new_data/bifur_traj2_Cartesians_MW point 129
C -0.03644 0.75187 1.07774
 C 0.17266 0.73203 -1.07618
 C -0.22276 1.20782 0.00161
 C -0.04021 -0.48844 1.77990
 C -0.09137 -0.47526 -1.78047
 F 0.03514 1.53672 1.81079
 F 0.77494 1.45702 -1.80974
 H -0.90745 -1.01074 1.57409
 H -0.94751 -0.97590 -1.39600
 H 0.78604 -1.09195 1.52889
 H 0.74007 -1.10339 -1.71159
 H -0.01601 -0.28845 2.77598
 H -0.24710 -0.25133 -2.77504
13
bifur_IRC_Cartesians_MW_output/new_data/bifur_traj2_Cartesians_MW point 130
C -0.03821 0.75205 1.07776
 C 0.17445 0.73186 -1.07616
 C -0.22273 1.20782 0.00164
 C -0.03977 -0.48855 1.77989
 C -0.09181 -0.47516 -1.78048
 F 0.02883 1.53741 1.81083
 F 0.78122 1.45632 -1.80970
 H -0.90711 -1.01103 1.57560
 H -0.94785 -0.97561 -1.39449
 H 0.78643 -1.09185 1.52733
 H 0.73967 -1.10349 -1.71316
 H -0.01404 -0.28876 2.77598
 H -0.24907 -0.25102 -2.77505
13
bifur_IRC_Cartesians_MW_output/new_data/bifur_traj2_Cartesians_MW point 131
C -0.04041 0.75227 1.07778
 C 0.17665 0.73163 -1.07614
 C -0.22270 1.20782 0.00167
 C -0.03922 -0.48868 1.77988
 C -0.09235 -0.47502 -1.78049
 F 0.02102 1.53828 1.81088
 F 0.78899 1.45546 -1.80966
 H -0.90668 -1.01138 1.57747
 H -0.94828 -0.97525 -1.39262
 H 0.78691 -1.09172 1.52540
 H 0.73919 -1.10362 -1.71510
 H -0.01161 -0.28914 2.77599
 H -0.25152 -0.25063 -2.77505
13
bifur_IRC_Cartesians_MW_output/new_data/bifur_traj2_Cartesians_MW point 132
C -0.04296 0.75252 1.07781
 C 0.17922 0.73138 -1.07612
 C -0.22267 1.20781 0.00170
 C -0.03859 -0.48883 1.77987
 C -0.09298 -0.47487 -1.78051
 F 0.01195 1.53928 1.81093
 F 0.79802 1.45446 -1.80961
 H -0.90618 -1.01180 1.57964
 H -0.94878 -0.97482 -1.39045
 H 0.78748 -1.09158 1.52316
 H 0.73863 -1.10377 -1.71735
 H -0.00878 -0.28959 2.77599
 H -0.25436 -0.25018 -2.77506
13
bifur_IRC_Cartesians_MW_output/new_data/bifur_traj2_Cartesians_MW point 133
C -0.04296 0.75252 1.07781
 C 0.17922 0.73138 -1.07612
 C -0.22267 1.20781 0.00170
 C -0.03859 -0.48883 1.77987
 C -0.09298 -0.47487 -1.78051
 F 0.01195 1.53928 1.81093
 F 0.79802 1.45446 -1.80961
 H -0.90618 -1.01180 1.57964
 H -0.94878 -0.97482 -1.39045
 H 0.78748 -1.09158 1.52316
 H 0.73863 -1.10377 -1.71736
 H -0.00877 -0.28959 2.77599
 H -0.25436 -0.25018 -2.77506
13
bifur_IRC_Cartesians_MW_output/new_data/bifur_traj2_Cartesians_MW point 134
C -0.04907 0.75313 1.07787
 C 0.18536 0.73076 -1.07607
 C -0.22259 1.20780 0.00178
 C -0.03708 -0.48920 1.77984
 C -0.09449 -0.47450 -1.78056
 F -0.00978 1.54167 1.81107
 F 0.81966 1.45207 -1.80949
 H -0.90499 -1.01280 1.58485
 H -0.94997 -0.97381 -1.38524
 H 0.78882 -1.09123 1.51778
 H 0.73727 -1.10413 -1.72276
 H -0.00199 -0.29066 2.77599
 H -0.26116 -0.24910 -2.77507
13
bifur_IRC_Cartesians_MW_output/new_data/bifur_traj2_Cartesians_MW point 135
C -0.05244 0.75347 1.07791
 C 0.18875 0.73042 -1.07604
 C -0.22254 1.20779 0.00182
 C -0.03624 -0.48940 1.77982
 C -0.09532 -0.47430 -1.78058
 F -0.02177 1.54300 1.81114
 F 0.83160 1.45075 -1.80942
 H -0.90433 -1.01335 1.58772
 H -0.95063 -0.97325 -1.38237
 H 0.78957 -1.09104 1.51482
 H 0.73653 -1.10433 -1.72574
 H 0.00175 -0.29126 2.77599
 H -0.26492 -0.24851 -2.77507
13
bifur_IRC_Cartesians_MW_output/new_data/bifur_traj2_Cartesians_MW point 136
C -0.05590 0.75382 1.07795
 C 0.19223 0.73008 -1.07601
 C -0.22250 1.20778 0.00186
 C -0.03538 -0.48961 1.77981
 C -0.09618 -0.47409 -1.78061
 F -0.03410 1.54436 1.81121
 F 0.84387 1.44939 -1.80936
 H -0.90365 -1.01391 1.59067
 H -0.95131 -0.97267 -1.37942
 H 0.79033 -1.09084 1.51177
 H 0.73576 -1.10454 -1.72880
 H 0.00560 -0.29186 2.77600
 H -0.26878 -0.24789 -2.77508
13
bifur_IRC_Cartesians_MW_output/new_data/bifur_traj2_Cartesians_MW point 137
C -0.05910 0.75414 1.07798
 C 0.19545 0.72975 -1.07598
 C -0.22245 1.20777 0.00190
 C -0.03459 -0.48980 1.77979
 C -0.09697 -0.47390 -1.78063
 F -0.04549 1.54561 1.81128
 F 0.85522 1.44813 -1.80930
 H -0.90303 -1.01443 1.59340
 H -0.95193 -0.97214 -1.37669
 H 0.79104 -1.09066 1.50896
 H 0.73505 -1.10473 -1.73163
 H 0.00916 -0.29243 2.77600
 H -0.27234 -0.24733 -2.77508
13
bifur_IRC_Cartesians_MW_output/new_data/bifur_traj2_Cartesians_MW point 138
C -0.06137 0.75436 1.07801
 C 0.19773 0.72953 -1.07597
 C -0.22242 1.20777 0.00193
 C -0.03403 -0.48993 1.77978
 C -0.09753 -0.47376 -1.78065
 F -0.05355 1.54650 1.81133
 F 0.86324 1.44724 -1.80925
 H -0.90259 -1.01480 1.59533
 H -0.95238 -0.97176 -1.37476
 H 0.79154 -1.09053 1.50696
 H 0.73455 -1.10486 -1.73364
 H 0.01167 -0.29282 2.77600
 H -0.27487 -0.24693 -2.77509
13
bifur_IRC_Cartesians_MW_output/new_data/bifur_traj2_Cartesians_MW point 139
C -0.06302 0.75453 1.07802
 C 0.19939 0.72936 -1.07595
 C -0.22240 1.20776 0.00195
 C -0.03362 -0.49003 1.77977
 C -0.09794 -0.47366 -1.78066
 F -0.05943 1.54715 1.81136
 F 0.86909 1.44660 -1.80922
 H -0.90226 -1.01507 1.59674
 H -0.95270 -0.97149 -1.37335
 H 0.79190 -1.09044 1.50551
 H 0.73419 -1.10496 -1.73510
 H 0.01351 -0.29312 2.77600
 H -0.27671 -0.24664 -2.77509
13
bifur_IRC_Cartesians_MW_output/new_data/bifur_traj2_Cartesians_MW point 140
C -0.06454 0.75468 1.07804
 C 0.20092 0.72921 -1.07594
 C -0.22238 1.20776 0.00197
 C -0.03324 -0.49013 1.77976
 C -0.09832 -0.47357 -1.78067
 F -0.06484 1.54775 1.81140
 F 0.87448 1.44600 -1.80919
 H -0.90197 -1.01532 1.59804
 H -0.95300 -0.97123 -1.37205
 H 0.79224 -1.09035 1.50417
 H 0.73385 -1.10505 -1.73644
 H 0.01520 -0.29338 2.77600
 H -0.27840 -0.24637 -2.77509
13
bifur_IRC_Cartesians_MW_output/new_data/bifur_traj2_Cartesians_MW point 141
C -0.06618 0.75484 1.07806
 C 0.20256 0.72904 -1.07592
 C -0.22236 1.20776 0.00200
 C -0.03283 -0.49022 1.77976
 C -0.09872 -0.47347 -1.78068
 F -0.07067 1.54839 1.81143
 F 0.88029 1.44536 -1.80916
 H -0.90165 -1.01559 1.59943
 H -0.95332 -0.97096 -1.37066
 H 0.79260 -1.09026 1.50273
 H 0.73349 -1.10514 -1.73789
 H 0.01702 -0.29367 2.77600
 H -0.28023 -0.24608 -2.77509
13
bifur_IRC_Cartesians_MW_output/new_data/bifur_traj2_Cartesians_MW point 142
C -0.06806 0.75503 1.07808
 C 0.20446 0.72885 -1.07591
 C -0.22234 1.20775 0.00202
 C -0.03237 -0.49034 1.77975
 C -0.09919 -0.47335 -1.78070
 F -0.07738 1.54913 1.81147
 F 0.88697 1.44462 -1.80912
 H -0.90128 -1.01590 1.60104
 H -0.95368 -0.97065 -1.36905
 H 0.79302 -1.09015 1.50107
 H 0.73307 -1.10525 -1.73956
 H 0.01911 -0.29400 2.77601
 H -0.28233 -0.24575 -2.77510
13
bifur_IRC_Cartesians_MW_output/new_data/bifur_traj2_Cartesians_MW point 143
C -0.07020 0.75524 1.07810
 C 0.20660 0.72864 -1.07589
 C -0.22231 1.20775 0.00205
 C -0.03184 -0.49046 1.77974
 C -0.09971 -0.47323 -1.78071
 F -0.08497 1.54997 1.81152
 F 0.89452 1.44378 -1.80908
 H -0.90086 -1.01624 1.60286
 H -0.95410 -0.97029 -1.36723
 H 0.79349 -1.09003 1.49920
 H 0.73260 -1.10538 -1.74145
 H 0.02148 -0.29438 2.77601
 H -0.28470 -0.24537 -2.77510
13
bifur_IRC_Cartesians_MW_output/new_data/bifur_traj2_Cartesians_MW point 144
C -0.07020 0.75524 1.07810
 C 0.20660 0.72864 -1.07589
 C -0.22231 1.20775 0.00205
 C -0.03184 -0.49046 1.77974
 C -0.09971 -0.47323 -1.78071
 F -0.08497 1.54997 1.81152
 F 0.89452 1.44378 -1.80908
 H -0.90086 -1.01624 1.60286
 H -0.95410 -0.97029 -1.36723
 H 0.79349 -1.09003 1.49920
 H 0.73260 -1.10538 -1.74145
 H 0.02148 -0.29438 2.77601
 H -0.28470 -0.24537 -2.77510
13
bifur_IRC_Cartesians_MW_output/new_data/bifur_traj2_Cartesians_MW point 145
C -0.07448 0.75567 1.07815
 C 0.21091 0.72821 -1.07585
 C -0.22225 1.20774 0.00210
 C -0.03078 -0.49072 1.77972
 C -0.10077 -0.47297 -1.78075
 F -0.10020 1.55165 1.81161
 F 0.90968 1.44210 -1.80900
 H -0.90003 -1.01694 1.60650
 H -0.95494 -0.96958 -1.36358
 H 0.79443 -1.08978 1.49543
 H 0.73165 -1.10563 -1.74523
 H 0.02623 -0.29513 2.77601
 H -0.28947 -0.24461 -2.77511
13
bifur_IRC_Cartesians_MW_output/new_data/bifur_traj2_Cartesians_MW point 146
C -0.07647 0.75587 1.07817
 C 0.21291 0.72801 -1.07584
 C -0.22222 1.20773 0.00213
 C -0.03028 -0.49084 1.77971
 C -0.10126 -0.47285 -1.78076
 F -0.10727 1.55243 1.81165
 F 0.91673 1.44132 -1.80896
 H -0.89964 -1.01727 1.60820
 H -0.95533 -0.96925 -1.36189
 H 0.79487 -1.08967 1.49368
 H 0.73121 -1.10575 -1.74699
 H 0.02844 -0.29548 2.77601
 H -0.29169 -0.24426 -2.77511
13
bifur_IRC_Cartesians_MW_output/new_data/bifur_traj2_Cartesians_MW point 147
C -0.07844 0.75606 1.07819
 C 0.21489 0.72781 -1.07582
 C -0.22220 1.20773 0.00215
 C -0.02979 -0.49096 1.77970
 C -0.10175 -0.47273 -1.78077
 F -0.11429 1.55320 1.81169
 F 0.92372 1.44055 -1.80892
 H -0.89925 -1.01759 1.60988
 H -0.95571 -0.96892 -1.36021
 H 0.79530 -1.08956 1.49195
 H 0.73078 -1.10587 -1.74873
 H 0.03063 -0.29582 2.77601
 H -0.29388 -0.24391 -2.77511
13
bifur_IRC_Cartesians_MW_output/new_data/bifur_traj2_Cartesians_MW point 148
C -0.08041 0.75626 1.07821
 C 0.21687 0.72761 -1.07580
 C -0.22217 1.20772 0.00218
 C -0.02930 -0.49108 1.77969
 C -0.10224 -0.47261 -1.78079
 F -0.12131 1.55398 1.81174
 F 0.93071 1.43978 -1.80888
 H -0.89887 -1.01791 1.61156
 H -0.95610 -0.96860 -1.35853
 H 0.79574 -1.08945 1.49021
 H 0.73034 -1.10598 -1.75048
 H 0.03283 -0.29617 2.77601
 H -0.29608 -0.24356 -2.77512
13
bifur_IRC_Cartesians_MW_output/new_data/bifur_traj2_Cartesians_MW point 149
C -0.08235 0.75646 1.07823
 C 0.21883 0.72741 -1.07579
 C -0.22215 1.20772 0.00220
 C -0.02882 -0.49119 1.77968
 C -0.10272 -0.47249 -1.78080
 F -0.12822 1.55474 1.81178
 F 0.93759 1.43902 -1.80884
 H -0.89849 -1.01823 1.61322
 H -0.95648 -0.96827 -1.35687
 H 0.79617 -1.08933 1.48850
 H 0.72991 -1.10610 -1.75220
 H 0.03498 -0.29651 2.77602
 H -0.29825 -0.24322 -2.77512
13
bifur_IRC_Cartesians_MW_output/new_data/bifur_traj2_Cartesians_MW point 150
C -0.08415 0.75664 1.07825
 C 0.22064 0.72723 -1.07577
 C -0.22212 1.20772 0.00223
 C -0.02838 -0.49130 1.77967
 C -0.10316 -0.47238 -1.78082
 F -0.13463 1.55545 1.81182
 F 0.94397 1.43831 -1.80881
 H -0.89814 -1.01852 1.61475
 H -0.95683 -0.96797 -1.35534
 H 0.79657 -1.08923 1.48692
 H 0.72951 -1.10620 -1.75379
 H 0.03698 -0.29683 2.77602
 H -0.30025 -0.24290 -2.77512
13
bifur_IRC_Cartesians_MW_output/new_data/bifur_traj2_Cartesians_MW point 151
C -0.08538 0.75676 1.07826
 C 0.22187 0.72711 -1.07576
 C -0.22211 1.20771 0.00224
 C -0.02807 -0.49138 1.77966
 C -0.10347 -0.47231 -1.78083
 F -0.13899 1.55593 1.81184
 F 0.94831 1.43783 -1.80878
 H -0.89790 -1.01872 1.61580
 H -0.95707 -0.96777 -1.35429
 H 0.79684 -1.08916 1.48584
 H 0.72924 -1.10627 -1.75487
 H 0.03835 -0.29704 2.77602
 H -0.30162 -0.24269 -2.77513
13
bifur_IRC_Cartesians_MW_output/new_data/bifur_traj2_Cartesians_MW point 152
C -0.08524 0.75674 1.07826
 C 0.22173 0.72712 -1.07576
 C -0.22211 1.20771 0.00224
 C -0.02811 -0.49137 1.77966
 C -0.10343 -0.47232 -1.78082
 F -0.13849 1.55587 1.81184
 F 0.94781 1.43788 -1.80879
 H -0.89793 -1.01870 1.61568
 H -0.95704 -0.96779 -1.35441
 H 0.79681 -1.08917 1.48597
 H 0.72927 -1.10627 -1.75475
 H 0.03819 -0.29702 2.77602
 H -0.30146 -0.24271 -2.77512
13
bifur_IRC_Cartesians_MW_output/new_data/bifur_traj2_Cartesians_MW point 153
C -0.08439 0.75666 1.07825
 C 0.22088 0.72721 -1.07577
 C -0.22212 1.20772 0.00223
 C -0.02832 -0.49132 1.77967
 C -0.10322 -0.47237 -1.78082
 F -0.13548 1.55554 1.81182
 F 0.94482 1.43822 -1.80880
 H -0.89809 -1.01856 1.61496
 H -0.95688 -0.96793 -1.35513
 H 0.79662 -1.08922 1.48671
 H 0.72946 -1.10622 -1.75400
 H 0.03725 -0.29687 2.77602
 H -0.30052 -0.24286 -2.77512
13
bifur_IRC_Cartesians_MW_output/new_data/bifur_traj2_Cartesians_MW point 154
C -0.08335 0.75656 1.07824
 C 0.21983 0.72731 -1.07578
 C -0.22213 1.20772 0.00222
 C -0.02858 -0.49125 1.77967
 C -0.10297 -0.47243 -1.78081
 F -0.13178 1.55513 1.81180
 F 0.94113 1.43862 -1.80882
 H -0.89829 -1.01839 1.61407
 H -0.95667 -0.96811 -1.35602
 H 0.79639 -1.08928 1.48762
 H 0.72969 -1.10615 -1.75308
 H 0.03609 -0.29669 2.77602
 H -0.29936 -0.24304 -2.77512
13
bifur_IRC_Cartesians_MW_output/new_data/bifur_traj2_Cartesians_MW point 155
C -0.08335 0.75656 1.07824
 C 0.21983 0.72731 -1.07578
 C -0.22213 1.20772 0.00222
 C -0.02858 -0.49125 1.77967
 C -0.10297 -0.47243 -1.78081
 F -0.13178 1.55513 1.81180
 F 0.94113 1.43862 -1.80882
 H -0.89829 -1.01839 1.61407
 H -0.95667 -0.96811 -1.35602
 H 0.79639 -1.08928 1.48762
 H 0.72969 -1.10615 -1.75308
 H 0.03609 -0.29669 2.77602
 H -0.29936 -0.24304 -2.77512
13
bifur_IRC_Cartesians_MW_output/new_data/bifur_traj2_Cartesians_MW point 156
C -0.08095 0.75632 1.07821
 C 0.21742 0.72755 -1.07580
 C -0.22216 1.20772 0.00218
 C -0.02917 -0.49111 1.77968
 C -0.10237 -0.47258 -1.78079
 F -0.12325 1.55419 1.81175
 F 0.93264 1.43956 -1.80887
 H -0.89876 -1.01800 1.61203
 H -0.95620 -0.96851 -1.35806
 H 0.79586 -1.08941 1.48973
 H 0.73022 -1.10601 -1.75096
 H 0.03343 -0.29626 2.77601
 H -0.29669 -0.24347 -2.77512
13
bifur_IRC_Cartesians_MW_output/new_data/bifur_traj2_Cartesians_MW point 157
C -0.07966 0.75619 1.07820
 C 0.21612 0.72768 -1.07581
 C -0.22218 1.20773 0.00217
 C -0.02949 -0.49103 1.77969
 C -0.10205 -0.47265 -1.78078
 F -0.11866 1.55369 1.81172
 F 0.92806 1.44007 -1.80890
 H -0.89901 -1.01779 1.61093
 H -0.95595 -0.96872 -1.35916
 H 0.79558 -1.08949 1.49087
 H 0.73050 -1.10594 -1.74982
 H 0.03200 -0.29604 2.77601
 H -0.29525 -0.24370 -2.77512
13
bifur_IRC_Cartesians_MW_output/new_data/bifur_traj2_Cartesians_MW point 158
C -0.07859 0.75608 1.07819
 C 0.21504 0.72779 -1.07582
 C -0.22220 1.20773 0.00215
 C -0.02976 -0.49097 1.77970
 C -0.10179 -0.47272 -1.78078
 F -0.11482 1.55326 1.81170
 F 0.92425 1.44049 -1.80892
 H -0.89922 -1.01761 1.61001
 H -0.95574 -0.96890 -1.36008
 H 0.79534 -1.08955 1.49182
 H 0.73074 -1.10587 -1.74887
 H 0.03080 -0.29585 2.77601
 H -0.29405 -0.24389 -2.77511
13
bifur_IRC_Cartesians_MW_output/new_data/bifur_traj2_Cartesians_MW point 159
C -0.07784 0.75601 1.07818
 C 0.21429 0.72787 -1.07583
 C -0.22221 1.20773 0.00214
 C -0.02994 -0.49092 1.77970
 C -0.10160 -0.47276 -1.78077
 F -0.11216 1.55297 1.81168
 F 0.92159 1.44079 -1.80893
 H -0.89937 -1.01749 1.60937
 H -0.95559 -0.96902 -1.36072
 H 0.79517 -1.08959 1.49248
 H 0.73091 -1.10583 -1.74820
 H 0.02997 -0.29572 2.77601
 H -0.29322 -0.24402 -2.77511
13
bifur_IRC_Cartesians_MW_output/new_data/bifur_traj2_Cartesians_MW point 160
C -0.07739 0.75596 1.07818
 C 0.21384 0.72791 -1.07583
 C -0.22221 1.20773 0.00214
 C -0.03005 -0.49090 1.77970
 C -0.10149 -0.47279 -1.78077
 F -0.11057 1.55279 1.81167
 F 0.92001 1.44096 -1.80894
 H -0.89946 -1.01742 1.60899
 H -0.95551 -0.96910 -1.36110
 H 0.79507 -1.08962 1.49287
 H 0.73101 -1.10580 -1.74781
 H 0.02947 -0.29564 2.77601
 H -0.29272 -0.24410 -2.77511
13
bifur_IRC_Cartesians_MW_output/new_data/bifur_traj2_Cartesians_MW point 161
C -0.07718 0.75594 1.07817
 C 0.21363 0.72793 -1.07583
 C -0.22221 1.20773 0.00214
 C -0.03011 -0.49088 1.77970
 C -0.10144 -0.47280 -1.78077
 F -0.10982 1.55271 1.81167
 F 0.91927 1.44104 -1.80894
 H -0.89950 -1.01738 1.60881
 H -0.95547 -0.96913 -1.36128
 H 0.79503 -1.08963 1.49305
 H 0.73105 -1.10579 -1.74762
 H 0.02924 -0.29560 2.77601
 H -0.29249 -0.24413 -2.77511
13
bifur_IRC_Cartesians_MW_output/new_data/bifur_traj2_Cartesians_MW point 162
C -0.07713 0.75593 1.07817
 C 0.21358 0.72794 -1.07583
 C -0.22221 1.20773 0.00214
 C -0.03012 -0.49088 1.77970
 C -0.10143 -0.47281 -1.78076
 F -0.10965 1.55269 1.81167
 F 0.91910 1.44106 -1.80894
 H -0.89951 -1.01737 1.60877
 H -0.95546 -0.96914 -1.36132
 H 0.79502 -1.08963 1.49310
 H 0.73106 -1.10579 -1.74758
 H 0.02918 -0.29559 2.77601
 H -0.29243 -0.24414 -2.77511
13
bifur_IRC_Cartesians_MW_output/new_data/bifur_traj2_Cartesians_MW point 163
C -0.07716 0.75594 1.07817
 C 0.21360 0.72794 -1.07583
 C -0.22221 1.20773 0.00214
 C -0.03011 -0.49088 1.77970
 C -0.10143 -0.47281 -1.78077
 F -0.10973 1.55270 1.81167
 F 0.91918 1.44105 -1.80894
 H -0.89950 -1.01738 1.60879
 H -0.95546 -0.96914 -1.36130
 H 0.79502 -1.08963 1.49308
 H 0.73106 -1.10579 -1.74760
 H 0.02921 -0.29560 2.77601
 H -0.29246 -0.24414 -2.77511
13
bifur_IRC_Cartesians_MW_output/new_data/bifur_traj2_Cartesians_MW point 164
C -0.07712 0.75593 1.07817
 C 0.21356 0.72794 -1.07583
 C -0.22222 1.20773 0.00214
 C -0.03012 -0.49088 1.77970
 C -0.10142 -0.47281 -1.78076
 F -0.10958 1.55269 1.81167
 F 0.91903 1.44107 -1.80894
 H -0.89951 -1.01737 1.60875
 H -0.95545 -0.96914 -1.36134
 H 0.79501 -1.08963 1.49311
 H 0.73107 -1.10579 -1.74756
 H 0.02916 -0.29559 2.77601
 H -0.29241 -0.24415 -2.77511
13
bifur_IRC_Cartesians_MW_output/new_data/bifur_traj2_Cartesians_MW point 165
C -0.07674 0.75590 1.07817
 C 0.21319 0.72798 -1.07584
 C -0.22222 1.20773 0.00213
 C -0.03021 -0.49086 1.77970
 C -0.10133 -0.47283 -1.78076
 F -0.10827 1.55254 1.81166
 F 0.91772 1.44122 -1.80895
 H -0.89958 -1.01731 1.60844
 H -0.95538 -0.96921 -1.36165
 H 0.79493 -1.08965 1.49344
 H 0.73115 -1.10577 -1.74724
 H 0.02875 -0.29553 2.77601
 H -0.29200 -0.24421 -2.77511
13
bifur_IRC_Cartesians_MW_output/new_data/bifur_traj2_Cartesians_MW point 166
C -0.07674 0.75590 1.07817
 C 0.21319 0.72798 -1.07584
 C -0.22222 1.20773 0.00213
 C -0.03021 -0.49086 1.77970
 C -0.10133 -0.47283 -1.78076
 F -0.10826 1.55254 1.81166
 F 0.91771 1.44122 -1.80895
 H -0.89958 -1.01731 1.60844
 H -0.95538 -0.96921 -1.36165
 H 0.79493 -1.08965 1.49344
 H 0.73115 -1.10577 -1.74724
 H 0.02875 -0.29553 2.77601
 H -0.29200 -0.24421 -2.77511
13
bifur_IRC_Cartesians_MW_output/new_data/bifur_traj2_Cartesians_MW point 167
C -0.07487 0.75571 1.07815
 C 0.21131 0.72817 -1.07585
 C -0.22224 1.20774 0.00211
 C -0.03068 -0.49074 1.77971
 C -0.10087 -0.47294 -1.78075
 F -0.10161 1.55181 1.81162
 F 0.91109 1.44195 -1.80899
 H -0.89995 -1.01701 1.60684
 H -0.95502 -0.96952 -1.36325
 H 0.79452 -1.08976 1.49508
 H 0.73156 -1.10566 -1.74558
 H 0.02668 -0.29520 2.77601
 H -0.28992 -0.24454 -2.77511
13
bifur_IRC_Cartesians_MW_output/new_data/bifur_traj2_Cartesians_MW point 168
C -0.07389 0.75561 1.07814
 C 0.21032 0.72827 -1.07586
 C -0.22226 1.20774 0.00209
 C -0.03092 -0.49069 1.77972
 C -0.10063 -0.47300 -1.78074
 F -0.09812 1.55142 1.81160
 F 0.90762 1.44233 -1.80901
 H -0.90014 -1.01685 1.60601
 H -0.95482 -0.96968 -1.36408
 H 0.79430 -1.08982 1.49595
 H 0.73178 -1.10560 -1.74471
 H 0.02559 -0.29502 2.77601
 H -0.28882 -0.24472 -2.77511
13
bifur_IRC_Cartesians_MW_output/new_data/bifur_traj2_Cartesians_MW point 169
C -0.07300 0.75552 1.07813
 C 0.20942 0.72835 -1.07587
 C -0.22227 1.20774 0.00208
 C -0.03114 -0.49063 1.77972
 C -0.10041 -0.47306 -1.78073
 F -0.09494 1.55107 1.81158
 F 0.90445 1.44268 -1.80902
 H -0.90032 -1.01670 1.60524
 H -0.95465 -0.96983 -1.36484
 H 0.79410 -1.08987 1.49673
 H 0.73198 -1.10554 -1.74392
 H 0.02459 -0.29487 2.77601
 H -0.28783 -0.24487 -2.77510
13
bifur_IRC_Cartesians_MW_output/new_data/bifur_traj2_Cartesians_MW point 170
C -0.07221 0.75544 1.07812
 C 0.20863 0.72843 -1.07587
 C -0.22228 1.20774 0.00207
 C -0.03134 -0.49058 1.77973
 C -0.10021 -0.47310 -1.78073
 F -0.09212 1.55076 1.81156
 F 0.90164 1.44299 -1.80904
 H -0.90047 -1.01657 1.60457
 H -0.95449 -0.96996 -1.36552
 H 0.79393 -1.08991 1.49743
 H 0.73215 -1.10550 -1.74322
 H 0.02371 -0.29473 2.77601
 H -0.28694 -0.24501 -2.77510
13
bifur_IRC_Cartesians_MW_output/new_data/bifur_traj2_Cartesians_MW point 171
C -0.07156 0.75538 1.07811
 C 0.20797 0.72850 -1.07588
 C -0.22229 1.20774 0.00206
 C -0.03150 -0.49055 1.77973
 C -0.10005 -0.47314 -1.78072
 F -0.08980 1.55050 1.81155
 F 0.89934 1.44325 -1.80905
 H -0.90060 -1.01646 1.60401
 H -0.95437 -0.97007 -1.36607
 H 0.79379 -1.08995 1.49800
 H 0.73230 -1.10546 -1.74265
 H 0.02299 -0.29461 2.77601
 H -0.28622 -0.24513 -2.77510
13
bifur_IRC_Cartesians_MW_output/new_data/bifur_traj2_Cartesians_MW point 172
C -0.07116 0.75534 1.07811
 C 0.20758 0.72854 -1.07588
 C -0.22229 1.20775 0.00206
 C -0.03160 -0.49052 1.77973
 C -0.09995 -0.47317 -1.78072
 F -0.08841 1.55035 1.81154
 F 0.89795 1.44340 -1.80906
 H -0.90067 -1.01640 1.60368
 H -0.95429 -0.97013 -1.36641
 H 0.79370 -1.08997 1.49835
 H 0.73238 -1.10544 -1.74230
 H 0.02256 -0.29455 2.77601
 H -0.28578 -0.24520 -2.77510
13
bifur_IRC_Cartesians_MW_output/new_data/bifur_traj2_Cartesians_MW point 173
C -0.07118 0.75534 1.07811
 C 0.20759 0.72854 -1.07588
 C -0.22229 1.20775 0.00206
 C -0.03159 -0.49052 1.77973
 C -0.09996 -0.47317 -1.78072
 F -0.08847 1.55036 1.81154
 F 0.89801 1.44340 -1.80906
 H -0.90067 -1.01640 1.60370
 H -0.95429 -0.97013 -1.36639
 H 0.79370 -1.08997 1.49833
 H 0.73238 -1.10544 -1.74232
 H 0.02257 -0.29455 2.77601
 H -0.28580 -0.24519 -2.77510
13
bifur_IRC_Cartesians_MW_output/new_data/bifur_traj2_Cartesians_MW point 174
C -0.07167 0.75539 1.07812
 C 0.20808 0.72849 -1.07588
 C -0.22229 1.20774 0.00207
 C -0.03147 -0.49055 1.77973
 C -0.10008 -0.47314 -1.78072
 F -0.09020 1.55055 1.81155
 F 0.89973 1.44321 -1.80905
 H -0.90058 -1.01648 1.60411
 H -0.95439 -0.97005 -1.36598
 H 0.79381 -1.08994 1.49790
 H 0.73227 -1.10547 -1.74275
 H 0.02311 -0.29463 2.77601
 H -0.28634 -0.24511 -2.77510
13
bifur_IRC_Cartesians_MW_output/new_data/bifur_traj2_Cartesians_MW point 175
C -0.07258 0.75548 1.07812
 C 0.20900 0.72840 -1.07587
 C -0.22228 1.20774 0.00208
 C -0.03125 -0.49061 1.77973
 C -0.10030 -0.47308 -1.78073
 F -0.09343 1.55090 1.81157
 F 0.90295 1.44285 -1.80903
 H -0.90040 -1.01663 1.60488
 H -0.95457 -0.96990 -1.36521
 H 0.79401 -1.08989 1.49710
 H 0.73207 -1.10552 -1.74355
 H 0.02412 -0.29479 2.77601
 H -0.28735 -0.24495 -2.77510
13
bifur_IRC_Cartesians_MW_output/new_data/bifur_traj2_Cartesians_MW point 176
C -0.07379 0.75560 1.07814
 C 0.21022 0.72828 -1.07586
 C -0.22226 1.20774 0.00209
 C -0.03095 -0.49068 1.77972
 C -0.10060 -0.47301 -1.78074
 F -0.09775 1.55138 1.81160
 F 0.90725 1.44237 -1.80901
 H -0.90016 -1.01683 1.60592
 H -0.95480 -0.96970 -1.36417
 H 0.79428 -1.08982 1.49604
 H 0.73180 -1.10559 -1.74462
 H 0.02547 -0.29501 2.77601
 H -0.28871 -0.24473 -2.77511
13
bifur_IRC_Cartesians_MW_output/new_data/bifur_traj2_Cartesians_MW point 177
C -0.07379 0.75560 1.07814
 C 0.21022 0.72828 -1.07586
 C -0.22226 1.20774 0.00209
 C -0.03095 -0.49068 1.77972
 C -0.10060 -0.47301 -1.78074
 F -0.09775 1.55138 1.81160
 F 0.90725 1.44237 -1.80901
 H -0.90016 -1.01683 1.60592
 H -0.95480 -0.96970 -1.36417
 H 0.79428 -1.08982 1.49604
 H 0.73180 -1.10559 -1.74462
 H 0.02547 -0.29501 2.77601
 H -0.28871 -0.24473 -2.77511
13
bifur_IRC_Cartesians_MW_output/new_data/bifur_traj2_Cartesians_MW point 178
C -0.07672 0.75589 1.07817
 C 0.21316 0.72798 -1.07584
 C -0.22222 1.20773 0.00213
 C -0.03022 -0.49086 1.77971
 C -0.10133 -0.47283 -1.78076
 F -0.10817 1.55253 1.81166
 F 0.91763 1.44123 -1.80895
 H -0.89959 -1.01731 1.60841
 H -0.95538 -0.96921 -1.36167
 H 0.79493 -1.08966 1.49346
 H 0.73116 -1.10576 -1.74721
 H 0.02872 -0.29552 2.77601
 H -0.29197 -0.24422 -2.77511
13
bifur_IRC_Cartesians_MW_output/new_data/bifur_traj2_Cartesians_MW point 179
C -0.07823 0.75604 1.07819
 C 0.21468 0.72783 -1.07582
 C -0.22220 1.20773 0.00215
 C -0.02985 -0.49095 1.77970
 C -0.10170 -0.47274 -1.78077
 F -0.11355 1.55312 1.81169
 F 0.92298 1.44063 -1.80892
 H -0.89929 -1.01755 1.60970
 H -0.95567 -0.96896 -1.36039
 H 0.79526 -1.08957 1.49213
 H 0.73082 -1.10585 -1.74855
 H 0.03040 -0.29579 2.77601
 H -0.29365 -0.24395 -2.77511
13
bifur_IRC_Cartesians_MW_output/new_data/bifur_traj2_Cartesians_MW point 180
C -0.07930 0.75615 1.07820
 C 0.21576 0.72772 -1.07581
 C -0.22219 1.20773 0.00216
 C -0.02958 -0.49101 1.77969
 C -0.10196 -0.47268 -1.78078
 F -0.11735 1.55354 1.81171
 F 0.92677 1.44021 -1.80890
 H -0.89909 -1.01773 1.61061
 H -0.95588 -0.96878 -1.35948
 H 0.79549 -1.08951 1.49119
 H 0.73059 -1.10592 -1.74950
 H 0.03159 -0.29597 2.77601
 H -0.29484 -0.24376 -2.77512
13
bifur_IRC_Cartesians_MW_output/new_data/bifur_traj2_Cartesians_MW point 181
C -0.07950 0.75617 1.07820
 C 0.21596 0.72770 -1.07581
 C -0.22218 1.20773 0.00217
 C -0.02953 -0.49102 1.77969
 C -0.10201 -0.47266 -1.78078
 F -0.11806 1.55362 1.81172
 F 0.92747 1.44014 -1.80890
 H -0.89905 -1.01776 1.61078
 H -0.95592 -0.96875 -1.35931
 H 0.79554 -1.08950 1.49102
 H 0.73054 -1.10593 -1.74967
 H 0.03181 -0.29601 2.77601
 H -0.29507 -0.24373 -2.77512
13
bifur_IRC_Cartesians_MW_output/new_data/bifur_traj2_Cartesians_MW point 182
C -0.07920 0.75614 1.07820
 C 0.21566 0.72773 -1.07581
 C -0.22219 1.20773 0.00216
 C -0.02960 -0.49100 1.77969
 C -0.10194 -0.47268 -1.78078
 F -0.11702 1.55351 1.81171
 F 0.92643 1.44025 -1.80890
 H -0.89910 -1.01771 1.61053
 H -0.95586 -0.96880 -1.35956
 H 0.79547 -1.08951 1.49127
 H 0.73061 -1.10591 -1.74941
 H 0.03148 -0.29596 2.77601
 H -0.29474 -0.24378 -2.77511
13
bifur_IRC_Cartesians_MW_output/new_data/bifur_traj2_Cartesians_MW point 183
C -0.07867 0.75609 1.07819
 C 0.21513 0.72778 -1.07582
 C -0.22219 1.20773 0.00216
 C -0.02974 -0.49097 1.77970
 C -0.10181 -0.47271 -1.78078
 F -0.11512 1.55330 1.81170
 F 0.92454 1.44046 -1.80891
 H -0.89921 -1.01763 1.61008
 H -0.95576 -0.96889 -1.36001
 H 0.79536 -1.08954 1.49174
 H 0.73072 -1.10588 -1.74894
 H 0.03089 -0.29586 2.77601
 H -0.29415 -0.24387 -2.77511
13
bifur_IRC_Cartesians_MW_output/new_data/bifur_traj2_Cartesians_MW point 184
C -0.07797 0.75602 1.07818
 C 0.21442 0.72785 -1.07582
 C -0.22220 1.20773 0.00215
 C -0.02991 -0.49093 1.77970
 C -0.10164 -0.47276 -1.78077
 F -0.11264 1.55302 1.81168
 F 0.92208 1.44073 -1.80893
 H -0.89934 -1.01751 1.60948
 H -0.95562 -0.96900 -1.36060
 H 0.79520 -1.08958 1.49236
 H 0.73088 -1.10584 -1.74832
 H 0.03012 -0.29574 2.77601
 H -0.29337 -0.24399 -2.77511
13
bifur_IRC_Cartesians_MW_output/new_data/bifur_traj2_Cartesians_MW point 185
C -0.07718 0.75594 1.07817
 C 0.21363 0.72793 -1.07583
 C -0.22221 1.20773 0.00214
 C -0.03011 -0.49088 1.77970
 C -0.10144 -0.47280 -1.78077
 F -0.10982 1.55271 1.81167
 F 0.91927 1.44104 -1.80894
 H -0.89950 -1.01738 1.60881
 H -0.95547 -0.96913 -1.36128
 H 0.79503 -1.08963 1.49305
 H 0.73105 -1.10579 -1.74762
 H 0.02924 -0.29560 2.77601
 H -0.29249 -0.24413 -2.77511
13
bifur_IRC_Cartesians_MW_output/new_data/bifur_traj2_Cartesians_MW point 186
C -0.07645 0.75587 1.07817
 C 0.21289 0.72801 -1.07584
 C -0.22222 1.20773 0.00213
 C -0.03029 -0.49084 1.77971
 C -0.10126 -0.47285 -1.78076
 F -0.10721 1.55242 1.81165
 F 0.91667 1.44133 -1.80896
 H -0.89964 -1.01726 1.60818
 H -0.95532 -0.96926 -1.36191
 H 0.79487 -1.08967 1.49370
 H 0.73122 -1.10575 -1.74697
 H 0.02842 -0.29547 2.77601
 H -0.29167 -0.24426 -2.77511
13
bifur_IRC_Cartesians_MW_output/new_data/bifur_traj2_Cartesians_MW point 187
C -0.07593 0.75581 1.07816
 C 0.21237 0.72806 -1.07584
 C -0.22223 1.20773 0.00212
 C -0.03042 -0.49081 1.77971
 C -0.10113 -0.47288 -1.78076
 F -0.10537 1.55222 1.81164
 F 0.91483 1.44153 -1.80897
 H -0.89974 -1.01718 1.60774
 H -0.95522 -0.96934 -1.36235
 H 0.79475 -1.08970 1.49415
 H 0.73133 -1.10572 -1.74652
 H 0.02785 -0.29538 2.77601
 H -0.29109 -0.24436 -2.77511
13
bifur_IRC_Cartesians_MW_output/new_data/bifur_traj2_Cartesians_MW point 188
C -0.07593 0.75581 1.07816
 C 0.21237 0.72806 -1.07584
 C -0.22223 1.20773 0.00212
 C -0.03042 -0.49081 1.77971
 C -0.10113 -0.47288 -1.78076
 F -0.10537 1.55222 1.81164
 F 0.91483 1.44153 -1.80897
 H -0.89974 -1.01718 1.60774
 H -0.95522 -0.96934 -1.36235
 H 0.79475 -1.08970 1.49415
 H 0.73133 -1.10572 -1.74652
 H 0.02785 -0.29538 2.77601
 H -0.29109 -0.24436 -2.77511
13
bifur_IRC_Cartesians_MW_output/new_data/bifur_traj2_Cartesians_MW point 189
C -0.07570 0.75579 1.07816
 C 0.21214 0.72808 -1.07584
 C -0.22223 1.20773 0.00212
 C -0.03047 -0.49079 1.77971
 C -0.10108 -0.47289 -1.78075
 F -0.10456 1.55213 1.81164
 F 0.91404 1.44162 -1.80897
 H -0.89979 -1.01714 1.60755
 H -0.95518 -0.96938 -1.36254
 H 0.79470 -1.08971 1.49435
 H 0.73138 -1.10570 -1.74632
 H 0.02760 -0.29534 2.77601
 H -0.29084 -0.24440 -2.77511
13
bifur_IRC_Cartesians_MW_output/new_data/bifur_traj2_Cartesians_MW point 190
C -0.07593 0.75581 1.07816
 C 0.21237 0.72806 -1.07584
 C -0.22223 1.20773 0.00212
 C -0.03042 -0.49081 1.77971
 C -0.10113 -0.47288 -1.78076
 F -0.10537 1.55222 1.81164
 F 0.91484 1.44153 -1.80897
 H -0.89974 -1.01718 1.60774
 H -0.95522 -0.96934 -1.36235
 H 0.79475 -1.08970 1.49415
 H 0.73133 -1.10572 -1.74652
 H 0.02785 -0.29538 2.77601
 H -0.29109 -0.24436 -2.77511
13
bifur_IRC_Cartesians_MW_output/new_data/bifur_traj2_Cartesians_MW point 191
C -0.07631 0.75585 1.07816
 C 0.21275 0.72802 -1.07584
 C -0.22223 1.20773 0.00213
 C -0.03032 -0.49083 1.77971
 C -0.10123 -0.47286 -1.78076
 F -0.10673 1.55237 1.81165
 F 0.91619 1.44138 -1.80896
 H -0.89967 -1.01724 1.60807
 H -0.95530 -0.96928 -1.36202
 H 0.79484 -1.08968 1.49382
 H 0.73125 -1.10574 -1.74685
 H 0.02827 -0.29545 2.77601
 H -0.29152 -0.24429 -2.77511
13
bifur_IRC_Cartesians_MW_output/new_data/bifur_traj2_Cartesians_MW point 192
C -0.07679 0.75590 1.07817
 C 0.21324 0.72797 -1.07583
 C -0.22222 1.20773 0.00213
 C -0.03020 -0.49086 1.77970
 C -0.10135 -0.47283 -1.78076
 F -0.10843 1.55256 1.81166
 F 0.91789 1.44120 -1.80895
 H -0.89958 -1.01732 1.60848
 H -0.95539 -0.96920 -1.36161
 H 0.79494 -1.08965 1.49340
 H 0.73114 -1.10577 -1.74728
 H 0.02881 -0.29553 2.77601
 H -0.29205 -0.24420 -2.77511
13
bifur_IRC_Cartesians_MW_output/new_data/bifur_traj2_Cartesians_MW point 193
C -0.07730 0.75595 1.07818
 C 0.21374 0.72792 -1.07583
 C -0.22221 1.20773 0.00214
 C -0.03008 -0.49089 1.77970
 C -0.10147 -0.47280 -1.78077
 F -0.11023 1.55276 1.81167
 F 0.91968 1.44100 -1.80894
 H -0.89948 -1.01740 1.60891
 H -0.95549 -0.96911 -1.36118
 H 0.79505 -1.08962 1.49295
 H 0.73103 -1.10580 -1.74773
 H 0.02937 -0.29562 2.77601
 H -0.29261 -0.24411 -2.77511
13
bifur_IRC_Cartesians_MW_output/new_data/bifur_traj2_Cartesians_MW point 194
C -0.07765 0.75599 1.07818
 C 0.21410 0.72789 -1.07583
 C -0.22221 1.20773 0.00214
 C -0.02999 -0.49091 1.77970
 C -0.10156 -0.47278 -1.78077
 F -0.11150 1.55290 1.81168
 F 0.92094 1.44086 -1.80893
 H -0.89941 -1.01746 1.60921
 H -0.95556 -0.96905 -1.36088
 H 0.79513 -1.08960 1.49264
 H 0.73095 -1.10582 -1.74804
 H 0.02976 -0.29569 2.77601
 H -0.29301 -0.24405 -2.77511
13
bifur_IRC_Cartesians_MW_output/new_data/bifur_traj2_Cartesians_MW point 195
C -0.07759 0.75598 1.07818
 C 0.21403 0.72789 -1.07583
 C -0.22221 1.20773 0.00214
 C -0.03001 -0.49091 1.77970
 C -0.10154 -0.47278 -1.78077
 F -0.11126 1.55287 1.81168
 F 0.92070 1.44088 -1.80894
 H -0.89942 -1.01745 1.60915
 H -0.95555 -0.96907 -1.36093
 H 0.79512 -1.08961 1.49270
 H 0.73096 -1.10581 -1.74798
 H 0.02969 -0.29567 2.77601
 H -0.29294 -0.24406 -2.77511
13
bifur_IRC_Cartesians_MW_output/new_data/bifur_traj2_Cartesians_MW point 196
C -0.07712 0.75593 1.07817
 C 0.21357 0.72794 -1.07583
 C -0.22222 1.20773 0.00214
 C -0.03012 -0.49088 1.77970
 C -0.10143 -0.47281 -1.78076
 F -0.10960 1.55269 1.81167
 F 0.91905 1.44107 -1.80894
 H -0.89951 -1.01737 1.60876
 H -0.95545 -0.96914 -1.36133
 H 0.79501 -1.08963 1.49311
 H 0.73107 -1.10579 -1.74757
 H 0.02917 -0.29559 2.77601
 H -0.29242 -0.24415 -2.77511
13
bifur_IRC_Cartesians_MW_output/new_data/bifur_traj2_Cartesians_MW point 197
C -0.07633 0.75585 1.07816
 C 0.21277 0.72802 -1.07584
 C -0.22223 1.20773 0.00213
 C -0.03032 -0.49083 1.77971
 C -0.10123 -0.47286 -1.78076
 F -0.10680 1.55238 1.81165
 F 0.91626 1.44138 -1.80896
 H -0.89966 -1.01724 1.60809
 H -0.95530 -0.96927 -1.36200
 H 0.79484 -1.08968 1.49380
 H 0.73124 -1.10574 -1.74687
 H 0.02830 -0.29545 2.77601
 H -0.29154 -0.24428 -2.77511
13
bifur_IRC_Cartesians_MW_output/new_data/bifur_traj2_Cartesians_MW point 198
C -0.07520 0.75574 1.07815
 C 0.21163 0.72813 -1.07585
 C -0.22224 1.20774 0.00211
 C -0.03060 -0.49076 1.77971
 C -0.10095 -0.47292 -1.78075
 F -0.10276 1.55193 1.81163
 F 0.91224 1.44182 -1.80898
 H -0.89989 -1.01706 1.60712
 H -0.95508 -0.96946 -1.36297
 H 0.79459 -1.08974 1.49480
 H 0.73149 -1.10567 -1.74587
 H 0.02703 -0.29525 2.77601
 H -0.29028 -0.24449 -2.77511
13
bifur_IRC_Cartesians_MW_output/new_data/bifur_traj2_Cartesians_MW point 199
C -0.07520 0.75574 1.07815
 C 0.21163 0.72813 -1.07585
 C -0.22224 1.20774 0.00211
 C -0.03060 -0.49076 1.77971
 C -0.10095 -0.47292 -1.78075
 F -0.10276 1.55193 1.81163
 F 0.91224 1.44182 -1.80898
 H -0.89989 -1.01706 1.60712
 H -0.95508 -0.96946 -1.36297
 H 0.79459 -1.08974 1.49480
 H 0.73149 -1.10567 -1.74587
 H 0.02703 -0.29525 2.77601
 H -0.29027 -0.24449 -2.77511
13
bifur_IRC_Cartesians_MW_output/new_data/bifur_traj2_Cartesians_MW point 200
C -0.07191 0.75541 1.07812
 C 0.20833 0.72846 -1.07588
 C -0.22228 1.20774 0.00207
 C -0.03141 -0.49057 1.77973
 C -0.10014 -0.47312 -1.78073
 F -0.09106 1.55064 1.81155
 F 0.90059 1.44311 -1.80905
 H -0.90053 -1.01652 1.60432
 H -0.95444 -0.97001 -1.36577
 H 0.79386 -1.08993 1.49769
 H 0.73222 -1.10548 -1.74296
 H 0.02338 -0.29468 2.77601
 H -0.28661 -0.24507 -2.77510
13
bifur_IRC_Cartesians_MW_output/new_data/bifur_traj2_Cartesians_MW point 201
C -0.07009 0.75523 1.07810
 C 0.20649 0.72865 -1.07589
 C -0.22231 1.20775 0.00205
 C -0.03186 -0.49046 1.77974
 C -0.09969 -0.47323 -1.78071
 F -0.08457 1.54993 1.81152
 F 0.89413 1.44383 -1.80908
 H -0.90088 -1.01622 1.60276
 H -0.95408 -0.97031 -1.36733
 H 0.79346 -1.09003 1.49929
 H 0.73262 -1.10537 -1.74135
 H 0.02136 -0.29436 2.77601
 H -0.28458 -0.24539 -2.77510
13
bifur_IRC_Cartesians_MW_output/new_data/bifur_traj2_Cartesians_MW point 202
C -0.06858 0.75508 1.07808
 C 0.20498 0.72880 -1.07590
 C -0.22233 1.20775 0.00203
 C -0.03224 -0.49037 1.77974
 C -0.09932 -0.47332 -1.78070
 F -0.07923 1.54934 1.81148
 F 0.88881 1.44441 -1.80911
 H -0.90118 -1.01598 1.60148
 H -0.95379 -0.97056 -1.36861
 H 0.79313 -1.09012 1.50061
 H 0.73296 -1.10528 -1.74002
 H 0.01969 -0.29409 2.77601
 H -0.28291 -0.24565 -2.77510
13
bifur_IRC_Cartesians_MW_output/new_data/bifur_traj2_Cartesians_MW point 203
C -0.06769 0.75499 1.07807
 C 0.20409 0.72889 -1.07591
 C -0.22234 1.20775 0.00201
 C -0.03246 -0.49031 1.77975
 C -0.09910 -0.47338 -1.78070
 F -0.07605 1.54899 1.81146
 F 0.88565 1.44476 -1.80913
 H -0.90135 -1.01583 1.60072
 H -0.95361 -0.97071 -1.36937
 H 0.79293 -1.09017 1.50140
 H 0.73315 -1.10523 -1.73923
 H 0.01870 -0.29394 2.77601
 H -0.28191 -0.24581 -2.77510
13
bifur_IRC_Cartesians_MW_output/new_data/bifur_traj2_Cartesians_MW point 204
C -0.06731 0.75495 1.07807
 C 0.20370 0.72893 -1.07592
 C -0.22235 1.20775 0.00201
 C -0.03255 -0.49029 1.77975
 C -0.09900 -0.47340 -1.78069
 F -0.07469 1.54883 1.81146
 F 0.88429 1.44492 -1.80914
 H -0.90143 -1.01577 1.60039
 H -0.95354 -0.97077 -1.36969
 H 0.79285 -1.09019 1.50174
 H 0.73324 -1.10521 -1.73889
 H 0.01827 -0.29387 2.77601
 H -0.28148 -0.24588 -2.77510
13
bifur_IRC_Cartesians_MW_output/new_data/bifur_traj2_Cartesians_MW point 205
C -0.06724 0.75495 1.07807
 C 0.20364 0.72893 -1.07592
 C -0.22235 1.20775 0.00201
 C -0.03257 -0.49029 1.77975
 C -0.09899 -0.47340 -1.78069
 F -0.07446 1.54881 1.81145
 F 0.88406 1.44494 -1.80914
 H -0.90144 -1.01576 1.60034
 H -0.95352 -0.97078 -1.36975
 H 0.79284 -1.09020 1.50179
 H 0.73325 -1.10521 -1.73883
 H 0.01820 -0.29386 2.77600
 H -0.28141 -0.24589 -2.77510
13
bifur_IRC_Cartesians_MW_output/new_data/bifur_traj2_Cartesians_MW point 206
C -0.06734 0.75496 1.07807
 C 0.20373 0.72892 -1.07591
 C -0.22235 1.20775 0.00201
 C -0.03255 -0.49029 1.77975
 C -0.09901 -0.47340 -1.78069
 F -0.07481 1.54885 1.81146
 F 0.88441 1.44490 -1.80913
 H -0.90142 -1.01578 1.60042
 H -0.95354 -0.97077 -1.36967
 H 0.79286 -1.09019 1.50171
 H 0.73323 -1.10521 -1.73892
 H 0.01831 -0.29387 2.77601
 H -0.28152 -0.24587 -2.77510
13
bifur_IRC_Cartesians_MW_output/new_data/bifur_traj2_Cartesians_MW point 207
C -0.06742 0.75497 1.07807
 C 0.20381 0.72892 -1.07591
 C -0.22234 1.20775 0.00201
 C -0.03253 -0.49030 1.77975
 C -0.09903 -0.47339 -1.78069
 F -0.07509 1.54888 1.81146
 F 0.88469 1.44487 -1.80913
 H -0.90140 -1.01579 1.60049
 H -0.95356 -0.97076 -1.36960
 H 0.79287 -1.09019 1.50164
 H 0.73321 -1.10522 -1.73899
 H 0.01840 -0.29389 2.77601
 H -0.28161 -0.24586 -2.77510
13
bifur_IRC_Cartesians_MW_output/new_data/bifur_traj2_Cartesians_MW point 208
C -0.06721 0.75494 1.07807
 C 0.20360 0.72894 -1.07592
 C -0.22235 1.20775 0.00201
 C -0.03258 -0.49028 1.77975
 C -0.09898 -0.47341 -1.78069
 F -0.07432 1.54879 1.81145
 F 0.88392 1.44496 -1.80914
 H -0.90145 -1.01576 1.60031
 H -0.95352 -0.97079 -1.36978
 H 0.79283 -1.09020 1.50183
 H 0.73326 -1.10520 -1.73880
 H 0.01816 -0.29385 2.77600
 H -0.28137 -0.24590 -2.77510
13
bifur_IRC_Cartesians_MW_output/new_data/bifur_traj2_Cartesians_MW point 209
C -0.06640 0.75486 1.07806
 C 0.20278 0.72902 -1.07592
 C -0.22236 1.20776 0.00200
 C -0.03278 -0.49024 1.77976
 C -0.09878 -0.47346 -1.78069
 F -0.07145 1.54848 1.81144
 F 0.88106 1.44527 -1.80915
 H -0.90160 -1.01562 1.59962
 H -0.95336 -0.97093 -1.37047
 H 0.79265 -1.09024 1.50254
 H 0.73344 -1.10516 -1.73809
 H 0.01726 -0.29371 2.77600
 H -0.28047 -0.24604 -2.77509
13
bifur_IRC_Cartesians_MW_output/new_data/bifur_traj2_Cartesians_MW point 210
C -0.06640 0.75486 1.07806
 C 0.20278 0.72902 -1.07592
 C -0.22236 1.20776 0.00200
 C -0.03278 -0.49024 1.77976
 C -0.09878 -0.47346 -1.78069
 F -0.07145 1.54848 1.81144
 F 0.88106 1.44527 -1.80915
 H -0.90160 -1.01562 1.59962
 H -0.95336 -0.97093 -1.37047
 H 0.79265 -1.09024 1.50254
 H 0.73344 -1.10516 -1.73809
 H 0.01726 -0.29371 2.77600
 H -0.28047 -0.24604 -2.77509
13
bifur_IRC_Cartesians_MW_output/new_data/bifur_traj2_Cartesians_MW point 211
C -0.06327 0.75455 1.07803
 C 0.19964 0.72933 -1.07595
 C -0.22240 1.20776 0.00196
 C -0.03355 -0.49005 1.77977
 C -0.09800 -0.47364 -1.78066
 F -0.06032 1.54725 1.81137
 F 0.86998 1.44650 -1.80921
 H -0.90221 -1.01511 1.59695
 H -0.95275 -0.97145 -1.37313
 H 0.79196 -1.09042 1.50529
 H 0.73413 -1.10497 -1.73532
 H 0.01379 -0.29316 2.77600
 H -0.27699 -0.24659 -2.77509
13
bifur_IRC_Cartesians_MW_output/new_data/bifur_traj2_Cartesians_MW point 212
C -0.06124 0.75435 1.07800
 C 0.19760 0.72954 -1.07597
 C -0.22243 1.20777 0.00193
 C -0.03406 -0.48993 1.77978
 C -0.09750 -0.47377 -1.78065
 F -0.05309 1.54645 1.81133
 F 0.86278 1.44729 -1.80925
 H -0.90261 -1.01478 1.59522
 H -0.95235 -0.97178 -1.37487
 H 0.79151 -1.09054 1.50708
 H 0.73458 -1.10485 -1.73352
 H 0.01153 -0.29280 2.77600
 H -0.27472 -0.24695 -2.77509
13
bifur_IRC_Cartesians_MW_output/new_data/bifur_traj2_Cartesians_MW point 213
C -0.05905 0.75413 1.07798
 C 0.19539 0.72976 -1.07598
 C -0.22246 1.20777 0.00190
 C -0.03460 -0.48980 1.77979
 C -0.09696 -0.47390 -1.78063
 F -0.04530 1.54559 1.81128
 F 0.85502 1.44815 -1.80930
 H -0.90304 -1.01442 1.59336
 H -0.95192 -0.97215 -1.37673
 H 0.79103 -1.09066 1.50900
 H 0.73507 -1.10472 -1.73159
 H 0.00910 -0.29242 2.77600
 H -0.27228 -0.24734 -2.77508
13
bifur_IRC_Cartesians_MW_output/new_data/bifur_traj2_Cartesians_MW point 214
C -0.05686 0.75391 1.07796
 C 0.19319 0.72998 -1.07600
 C -0.22248 1.20778 0.00188
 C -0.03514 -0.48966 1.77980
 C -0.09642 -0.47403 -1.78062
 F -0.03752 1.54473 1.81123
 F 0.84728 1.44901 -1.80934
 H -0.90347 -1.01407 1.59149
 H -0.95150 -0.97251 -1.37860
 H 0.79054 -1.09079 1.51093
 H 0.73555 -1.10459 -1.72965
 H 0.00667 -0.29203 2.77600
 H -0.26985 -0.24772 -2.77508
13
bifur_IRC_Cartesians_MW_output/new_data/bifur_traj2_Cartesians_MW point 215
C -0.05485 0.75371 1.07794
 C 0.19117 0.73018 -1.07602
 C -0.22251 1.20778 0.00185
 C -0.03564 -0.48954 1.77981
 C -0.09592 -0.47415 -1.78060
 F -0.03035 1.54394 1.81119
 F 0.84014 1.44980 -1.80938
 H -0.90386 -1.01374 1.58978
 H -0.95110 -0.97285 -1.38031
 H 0.79010 -1.09090 1.51270
 H 0.73599 -1.10447 -1.72787
 H 0.00443 -0.29168 2.77600
 H -0.26760 -0.24808 -2.77507
13
bifur_IRC_Cartesians_MW_output/new_data/bifur_traj2_Cartesians_MW point 216
C -0.05323 0.75355 1.07792
 C 0.18954 0.73034 -1.07603
 C -0.22253 1.20779 0.00183
 C -0.03604 -0.48945 1.77982
 C -0.09552 -0.47425 -1.78059
 F -0.02459 1.54331 1.81115
 F 0.83441 1.45043 -1.80941
 H -0.90418 -1.01348 1.58840
 H -0.95079 -0.97311 -1.38169
 H 0.78974 -1.09099 1.51412
 H 0.73635 -1.10438 -1.72644
 H 0.00263 -0.29140 2.77600
 H -0.26580 -0.24837 -2.77507
13
bifur_IRC_Cartesians_MW_output/new_data/bifur_traj2_Cartesians_MW point 217
C -0.05226 0.75345 1.07791
 C 0.18857 0.73044 -1.07604
 C -0.22255 1.20779 0.00182
 C -0.03629 -0.48939 1.77982
 C -0.09528 -0.47431 -1.78058
 F -0.02114 1.54293 1.81113
 F 0.83097 1.45081 -1.80943
 H -0.90436 -1.01332 1.58757
 H -0.95060 -0.97328 -1.38252
 H 0.78953 -1.09105 1.51497
 H 0.73657 -1.10432 -1.72558
 H 0.00156 -0.29123 2.77599
 H -0.26472 -0.24854 -2.77507
13
bifur_IRC_Cartesians_MW_output/new_data/bifur_traj2_Cartesians_MW point 218
C -0.05188 0.75341 1.07790
 C 0.18818 0.73048 -1.07605
 C -0.22255 1.20779 0.00181
 C -0.03638 -0.48937 1.77983
 C -0.09519 -0.47433 -1.78058
 F -0.01978 1.54278 1.81113
 F 0.82962 1.45096 -1.80944
 H -0.90444 -1.01326 1.58724
 H -0.95052 -0.97334 -1.38284
 H 0.78944 -1.09107 1.51531
 H 0.73665 -1.10430 -1.72524
 H 0.00113 -0.29116 2.77599
 H -0.26429 -0.24860 -2.77507
13
bifur_IRC_Cartesians_MW_output/new_data/bifur_traj2_Cartesians_MW point 219
C -0.05186 0.75341 1.07790
 C 0.18817 0.73048 -1.07605
 C -0.22255 1.20779 0.00181
 C -0.03638 -0.48936 1.77983
 C -0.09518 -0.47433 -1.78058
 F -0.01973 1.54277 1.81113
 F 0.82957 1.45097 -1.80944
 H -0.90444 -1.01325 1.58723
 H -0.95052 -0.97334 -1.38286
 H 0.78944 -1.09107 1.51532
 H 0.73666 -1.10430 -1.72523
 H 0.00111 -0.29116 2.77599
 H -0.26428 -0.24861 -2.77507
13
bifur_IRC_Cartesians_MW_output/new_data/bifur_traj2_Cartesians_MW point 220
C -0.05201 0.75343 1.07791
 C 0.18831 0.73047 -1.07604
 C -0.22255 1.20779 0.00181
 C -0.03635 -0.48937 1.77983
 C -0.09522 -0.47432 -1.78058
 F -0.02024 1.54283 1.81113
 F 0.83008 1.45091 -1.80943
 H -0.90441 -1.01328 1.58735
 H -0.95055 -0.97332 -1.38273
 H 0.78947 -1.09106 1.51520
 H 0.73662 -1.10431 -1.72536
 H 0.00128 -0.29118 2.77599
 H -0.26444 -0.24858 -2.77507
13
bifur_IRC_Cartesians_MW_output/new_data/bifur_traj2_Cartesians_MW point 221
C -0.05201 0.75343 1.07791
 C 0.18831 0.73047 -1.07604
 C -0.22255 1.20779 0.00181
 C -0.03635 -0.48937 1.77983
 C -0.09522 -0.47432 -1.78058
 F -0.02025 1.54283 1.81113
 F 0.83008 1.45091 -1.80943
 H -0.90441 -1.01328 1.58736
 H -0.95055 -0.97332 -1.38273
 H 0.78947 -1.09106 1.51520
 H 0.73662 -1.10431 -1.72536
 H 0.00128 -0.29118 2.77599
 H -0.26444 -0.24858 -2.77507
13
bifur_IRC_Cartesians_MW_output/new_data/bifur_traj2_Cartesians_MW point 222
C -0.05174 0.75340 1.07790
 C 0.18804 0.73049 -1.07605
 C -0.22255 1.20779 0.00181
 C -0.03641 -0.48936 1.77983
 C -0.09515 -0.47434 -1.78058
 F -0.01929 1.54272 1.81112
 F 0.82913 1.45102 -1.80944
 H -0.90447 -1.01323 1.58713
 H -0.95050 -0.97336 -1.38296
 H 0.78941 -1.09108 1.51543
 H 0.73668 -1.10429 -1.72512
 H 0.00098 -0.29113 2.77599
 H -0.26414 -0.24863 -2.77507
13
bifur_IRC_Cartesians_MW_output/new_data/bifur_traj2_Cartesians_MW point 223
C -0.05080 0.75331 1.07789
 C 0.18710 0.73059 -1.07605
 C -0.22257 1.20779 0.00180
 C -0.03665 -0.48930 1.77983
 C -0.09492 -0.47440 -1.78057
 F -0.01596 1.54235 1.81110
 F 0.82581 1.45139 -1.80946
 H -0.90465 -1.01308 1.58633
 H -0.95031 -0.97352 -1.38376
 H 0.78921 -1.09113 1.51626
 H 0.73689 -1.10424 -1.72429
 H -0.00006 -0.29097 2.77599
 H -0.26309 -0.24880 -2.77507
13
bifur_IRC_Cartesians_MW_output/new_data/bifur_traj2_Cartesians_MW point 224
C -0.04942 0.75317 1.07788
 C 0.18571 0.73073 -1.07607
 C -0.22258 1.20780 0.00178
 C -0.03699 -0.48922 1.77984
 C -0.09458 -0.47448 -1.78056
 F -0.01103 1.54181 1.81107
 F 0.82091 1.45193 -1.80948
 H -0.90492 -1.01285 1.58515
 H -0.95004 -0.97375 -1.38494
 H 0.78890 -1.09121 1.51747
 H 0.73720 -1.10415 -1.72307
 H -0.00160 -0.29073 2.77599
 H -0.26155 -0.24904 -2.77507
13
bifur_IRC_Cartesians_MW_output/new_data/bifur_traj2_Cartesians_MW point 225
C -0.04771 0.75300 1.07786
 C 0.18399 0.73090 -1.07608
 C -0.22261 1.20780 0.00176
 C -0.03741 -0.48912 1.77985
 C -0.09416 -0.47458 -1.78055
 F -0.00496 1.54114 1.81104
 F 0.81486 1.45260 -1.80952
 H -0.90525 -1.01258 1.58369
 H -0.94971 -0.97403 -1.38640
 H 0.78853 -1.09131 1.51898
 H 0.73757 -1.10405 -1.72156
 H -0.00350 -0.29043 2.77599
 H -0.25965 -0.24934 -2.77506
13
bifur_IRC_Cartesians_MW_output/new_data/bifur_traj2_Cartesians_MW point 226
C -0.04577 0.75281 1.07784
 C 0.18205 0.73110 -1.07610
 C -0.22263 1.20780 0.00173
 C -0.03789 -0.48900 1.77986
 C -0.09368 -0.47470 -1.78053
 F 0.00193 1.54038 1.81099
 F 0.80800 1.45336 -1.80955
 H -0.90563 -1.01226 1.58204
 H -0.94933 -0.97435 -1.38805
 H 0.78810 -1.09142 1.52068
 H 0.73800 -1.10394 -1.71984
 H -0.00565 -0.29009 2.77599
 H -0.25749 -0.24968 -2.77506
13
bifur_IRC_Cartesians_MW_output/new_data/bifur_traj2_Cartesians_MW point 227
C -0.04374 0.75260 1.07782
 C 0.18000 0.73130 -1.07611
 C -0.22266 1.20781 0.00171
 C -0.03840 -0.48888 1.77987
 C -0.09317 -0.47482 -1.78052
 F 0.00918 1.53958 1.81095
 F 0.80078 1.45416 -1.80959
 H -0.90603 -1.01193 1.58031
 H -0.94893 -0.97469 -1.38978
 H 0.78765 -1.09153 1.52247
 H 0.73845 -1.10382 -1.71804
 H -0.00791 -0.28973 2.77599
 H -0.25522 -0.25004 -2.77506
13
bifur_IRC_Cartesians_MW_output/new_data/bifur_traj2_Cartesians_MW point 228
C -0.04176 0.75240 1.07780
 C 0.17801 0.73150 -1.07613
 C -0.22269 1.20781 0.00168
 C -0.03889 -0.48876 1.77988
 C -0.09269 -0.47494 -1.78050
 F 0.01620 1.53881 1.81091
 F 0.79379 1.45493 -1.80963
 H -0.90641 -1.01161 1.57862
 H -0.94855 -0.97502 -1.39146
 H 0.78721 -1.09165 1.52421
 H 0.73889 -1.10370 -1.71630
 H -0.01010 -0.28938 2.77599
 H -0.25303 -0.25039 -2.77505
13
bifur_IRC_Cartesians_MW_output/new_data/bifur_traj2_Cartesians_MW point 229
C -0.04015 0.75224 1.07778
 C 0.17639 0.73166 -1.07614
 C -0.22271 1.20782 0.00166
 C -0.03929 -0.48866 1.77988
 C -0.09229 -0.47504 -1.78049
 F 0.02195 1.53817 1.81087
 F 0.78807 1.45556 -1.80966
 H -0.90673 -1.01134 1.57725
 H -0.94823 -0.97529 -1.39284
 H 0.78686 -1.09174 1.52563
 H 0.73925 -1.10361 -1.71487
 H -0.01190 -0.28910 2.77599
 H -0.25123 -0.25068 -2.77505
13
bifur_IRC_Cartesians_MW_output/new_data/bifur_traj2_Cartesians_MW point 230
C -0.03935 0.75216 1.07777
 C 0.17559 0.73174 -1.07615
 C -0.22272 1.20782 0.00165
 C -0.03949 -0.48861 1.77989
 C -0.09209 -0.47509 -1.78049
 F 0.02479 1.53786 1.81086
 F 0.78524 1.45588 -1.80968
 H -0.90688 -1.01121 1.57657
 H -0.94807 -0.97542 -1.39352
 H 0.78668 -1.09178 1.52633
 H 0.73942 -1.10356 -1.71416
 H -0.01278 -0.28896 2.77599
 H -0.25034 -0.25082 -2.77505
13
bifur_IRC_Cartesians_MW_output/new_data/bifur_traj2_Cartesians_MW point 231
C -0.03938 0.75217 1.07777
 C 0.17562 0.73174 -1.07615
 C -0.22272 1.20782 0.00165
 C -0.03948 -0.48862 1.77989
 C -0.09210 -0.47509 -1.78049
 F 0.02469 1.53787 1.81086
 F 0.78534 1.45586 -1.80968
 H -0.90688 -1.01122 1.57659
 H -0.94808 -0.97542 -1.39350
 H 0.78669 -1.09178 1.52631
 H 0.73942 -1.10356 -1.71419
 H -0.01275 -0.28896 2.77599
 H -0.25037 -0.25081 -2.77505
13
bifur_IRC_Cartesians_MW_output/new_data/bifur_traj2_Cartesians_MW point 232
C -0.03938 0.75217 1.07777
 C 0.17562 0.73174 -1.07615
 C -0.22272 1.20782 0.00165
 C -0.03948 -0.48862 1.77989
 C -0.09210 -0.47509 -1.78049
 F 0.02469 1.53787 1.81086
 F 0.78534 1.45586 -1.80968
 H -0.90688 -1.01122 1.57659
 H -0.94808 -0.97542 -1.39350
 H 0.78669 -1.09178 1.52631
 H 0.73942 -1.10356 -1.71419
 H -0.01275 -0.28896 2.77599
 H -0.25037 -0.25081 -2.77505
13
bifur_IRC_Cartesians_MW_output/new_data/bifur_traj2_Cartesians_MW point 233
C -0.04076 0.75230 1.07779
 C 0.17700 0.73160 -1.07614
 C -0.22270 1.20782 0.00167
 C -0.03914 -0.48870 1.77988
 C -0.09244 -0.47500 -1.78050
 F 0.01978 1.53841 1.81089
 F 0.79023 1.45532 -1.80965
 H -0.90661 -1.01144 1.57777
 H -0.94835 -0.97519 -1.39232
 H 0.78699 -1.09170 1.52509
 H 0.73911 -1.10364 -1.71541
 H -0.01122 -0.28921 2.77599
 H -0.25191 -0.25057 -2.77505
13
bifur_IRC_Cartesians_MW_output/new_data/bifur_traj2_Cartesians_MW point 234
C -0.04167 0.75240 1.07780
 C 0.17792 0.73151 -1.07613
 C -0.22269 1.20781 0.00168
 C -0.03891 -0.48875 1.77988
 C -0.09266 -0.47495 -1.78050
 F 0.01654 1.53877 1.81091
 F 0.79345 1.45497 -1.80963
 H -0.90643 -1.01159 1.57854
 H -0.94853 -0.97504 -1.39155
 H 0.78719 -1.09165 1.52429
 H 0.73891 -1.10370 -1.71621
 H -0.01021 -0.28937 2.77599
 H -0.25292 -0.25041 -2.77505
13
bifur_IRC_Cartesians_MW_output/new_data/bifur_traj2_Cartesians_MW point 235
C -0.04241 0.75247 1.07780
 C 0.17866 0.73143 -1.07613
 C -0.22268 1.20781 0.00169
 C -0.03873 -0.48880 1.77987
 C -0.09285 -0.47490 -1.78051
 F 0.01392 1.53906 1.81092
 F 0.79607 1.45468 -1.80962
 H -0.90629 -1.01171 1.57917
 H -0.94867 -0.97491 -1.39092
 H 0.78736 -1.09161 1.52364
 H 0.73875 -1.10374 -1.71687
 H -0.00939 -0.28950 2.77599
 H -0.25374 -0.25028 -2.77505
13
bifur_IRC_Cartesians_MW_output/new_data/bifur_traj2_Cartesians_MW point 236
C -0.04248 0.75248 1.07780
 C 0.17874 0.73143 -1.07612
 C -0.22268 1.20781 0.00169
 C -0.03871 -0.48880 1.77987
 C -0.09286 -0.47490 -1.78051
 F 0.01365 1.53909 1.81092
 F 0.79633 1.45465 -1.80962
 H -0.90627 -1.01172 1.57924
 H -0.94869 -0.97490 -1.39085
 H 0.78737 -1.09161 1.52358
 H 0.73873 -1.10375 -1.71693
 H -0.00930 -0.28951 2.77599
 H -0.25383 -0.25026 -2.77505
13
bifur_IRC_Cartesians_MW_output/new_data/bifur_traj2_Cartesians_MW point 237
C -0.04151 0.75238 1.07779
 C 0.17775 0.73152 -1.07613
 C -0.22269 1.20781 0.00168
 C -0.03895 -0.48874 1.77988
 C -0.09262 -0.47496 -1.78050
 F 0.01712 1.53871 1.81090
 F 0.79288 1.45503 -1.80964
 H -0.90646 -1.01156 1.57841
 H -0.94850 -0.97506 -1.39168
 H 0.78716 -1.09166 1.52443
 H 0.73895 -1.10369 -1.71607
 H -0.01039 -0.28934 2.77599
 H -0.25274 -0.25044 -2.77505
13
bifur_IRC_Cartesians_MW_output/new_data/bifur_traj2_Cartesians_MW point 238
C -0.03985 0.75221 1.07778
 C 0.17609 0.73169 -1.07615
 C -0.22271 1.20782 0.00166
 C -0.03936 -0.48864 1.77989
 C -0.09221 -0.47506 -1.78049
 F 0.02302 1.53806 1.81087
 F 0.78701 1.45568 -1.80967
 H -0.90679 -1.01129 1.57699
 H -0.94817 -0.97534 -1.39310
 H 0.78679 -1.09176 1.52589
 H 0.73931 -1.10359 -1.71460
 H -0.01223 -0.28905 2.77599
 H -0.25089 -0.25073 -2.77505
13
bifur_IRC_Cartesians_MW_output/new_data/bifur_traj2_Cartesians_MW point 239
C -0.03786 0.75202 1.07776
 C 0.17409 0.73189 -1.07616
 C -0.22274 1.20782 0.00163
 C -0.03985 -0.48852 1.77990
 C -0.09172 -0.47518 -1.78048
 F 0.03008 1.53728 1.81082
 F 0.77997 1.45646 -1.80971
 H -0.90717 -1.01097 1.57530
 H -0.94778 -0.97567 -1.39479
 H 0.78635 -1.09187 1.52764
 H 0.73975 -1.10347 -1.71285
 H -0.01444 -0.28870 2.77598
 H -0.24868 -0.25108 -2.77505
13
bifur_IRC_Cartesians_MW_output/new_data/bifur_traj2_Cartesians_MW point 240
C -0.03573 0.75180 1.07773
 C 0.17195 0.73211 -1.07618
 C -0.22277 1.20783 0.00161
 C -0.04038 -0.48840 1.77991
 C -0.09120 -0.47531 -1.78046
 F 0.03767 1.53644 1.81078
 F 0.77242 1.45729 -1.80975
 H -0.90759 -1.01062 1.57348
 H -0.94737 -0.97602 -1.39661
 H 0.78588 -1.09199 1.52951
 H 0.74022 -1.10335 -1.71096
 H -0.01680 -0.28832 2.77598
 H -0.24630 -0.25146 -2.77504
13
bifur_IRC_Cartesians_MW_output/new_data/bifur_traj2_Cartesians_MW point 241
C -0.03363 0.75159 1.07771
 C 0.16983 0.73232 -1.07620
 C -0.22279 1.20783 0.00158
 C -0.04091 -0.48827 1.77992
 C -0.09068 -0.47543 -1.78044
 F 0.04516 1.53561 1.81073
 F 0.76496 1.45812 -1.80979
 H -0.90800 -1.01028 1.57169
 H -0.94696 -0.97637 -1.39840
 H 0.78542 -1.09211 1.53136
 H 0.74069 -1.10322 -1.70910
 H -0.01914 -0.28795 2.77598
 H -0.24396 -0.25183 -2.77504
13
bifur_IRC_Cartesians_MW_output/new_data/bifur_traj2_Cartesians_MW point 242
C -0.03180 0.75141 1.07769
 C 0.16799 0.73250 -1.07622
 C -0.22282 1.20784 0.00156
 C -0.04136 -0.48816 1.77993
 C -0.09022 -0.47554 -1.78043
 F 0.05166 1.53489 1.81069
 F 0.75848 1.45884 -1.80983
 H -0.90836 -1.00998 1.57013
 H -0.94660 -0.97668 -1.39996
 H 0.78501 -1.09221 1.53297
 H 0.74109 -1.10312 -1.70748
 H -0.02117 -0.28763 2.77598
 H -0.24192 -0.25215 -2.77504
13
bifur_IRC_Cartesians_MW_output/new_data/bifur_traj2_Cartesians_MW point 243
C -0.03180 0.75141 1.07769
 C 0.16799 0.73250 -1.07622
 C -0.22282 1.20784 0.00156
 C -0.04136 -0.48816 1.77993
 C -0.09022 -0.47554 -1.78043
 F 0.05166 1.53489 1.81069
 F 0.75848 1.45884 -1.80983
 H -0.90836 -1.00998 1.57013
 H -0.94660 -0.97668 -1.39996
 H 0.78501 -1.09221 1.53297
 H 0.74109 -1.10312 -1.70748
 H -0.02117 -0.28763 2.77598
 H -0.24192 -0.25215 -2.77504
13
bifur_IRC_Cartesians_MW_output/new_data/bifur_traj2_Cartesians_MW point 244
C -0.03033 0.75126 1.07768
 C 0.16652 0.73265 -1.07623
 C -0.22284 1.20784 0.00154
 C -0.04172 -0.48807 1.77993
 C -0.08986 -0.47563 -1.78042
 F 0.05687 1.53432 1.81066
 F 0.75330 1.45941 -1.80985
 H -0.90864 -1.00974 1.56888
 H -0.94631 -0.97692 -1.40121
 H 0.78469 -1.09230 1.53426
 H 0.74142 -1.10303 -1.70619
 H -0.02280 -0.28738 2.77598
 H -0.24029 -0.25241 -2.77503
13
bifur_IRC_Cartesians_MW_output/new_data/bifur_traj2_Cartesians_MW point 245
C -0.03060 0.75129 1.07768
 C 0.16679 0.73262 -1.07623
 C -0.22283 1.20784 0.00154
 C -0.04166 -0.48809 1.77993
 C -0.08993 -0.47562 -1.78042
 F 0.05593 1.53442 1.81067
 F 0.75424 1.45931 -1.80985
 H -0.90859 -1.00978 1.56911
 H -0.94636 -0.97688 -1.40098
 H 0.78475 -1.09228 1.53403
 H 0.74136 -1.10305 -1.70642
 H -0.02250 -0.28742 2.77598
 H -0.24059 -0.25236 -2.77503
13
bifur_IRC_Cartesians_MW_output/new_data/bifur_traj2_Cartesians_MW point 246
C -0.03114 0.75134 1.07768
 C 0.16733 0.73257 -1.07622
 C -0.22283 1.20784 0.00155
 C -0.04152 -0.48812 1.77993
 C -0.09006 -0.47558 -1.78043
 F 0.05400 1.53464 1.81068
 F 0.75615 1.45909 -1.80984
 H -0.90849 -1.00987 1.56957
 H -0.94647 -0.97679 -1.40052
 H 0.78487 -1.09225 1.53355
 H 0.74124 -1.10308 -1.70690
 H -0.02190 -0.28752 2.77598
 H -0.24119 -0.25227 -2.77504
13
bifur_IRC_Cartesians_MW_output/new_data/bifur_traj2_Cartesians_MW point 247
C -0.03173 0.75140 1.07769
 C 0.16792 0.73251 -1.07622
 C -0.22282 1.20784 0.00155
 C -0.04138 -0.48816 1.77993
 C -0.09021 -0.47555 -1.78043
 F 0.05192 1.53487 1.81069
 F 0.75823 1.45886 -1.80983
 H -0.90837 -1.00997 1.57007
 H -0.94659 -0.97669 -1.40002
 H 0.78500 -1.09222 1.53304
 H 0.74111 -1.10311 -1.70742
 H -0.02125 -0.28762 2.77598
 H -0.24184 -0.25216 -2.77504
13
bifur_IRC_Cartesians_MW_output/new_data/bifur_traj2_Cartesians_MW point 248
C -0.03208 0.75144 1.07769
 C 0.16828 0.73247 -1.07621
 C -0.22281 1.20783 0.00156
 C -0.04129 -0.48818 1.77992
 C -0.09029 -0.47553 -1.78043
 F 0.05065 1.53501 1.81070
 F 0.75949 1.45872 -1.80982
 H -0.90830 -1.01003 1.57037
 H -0.94665 -0.97663 -1.39971
 H 0.78508 -1.09220 1.53272
 H 0.74103 -1.10313 -1.70774
 H -0.02086 -0.28768 2.77598
 H -0.24224 -0.25210 -2.77504
13
bifur_IRC_Cartesians_MW_output/new_data/bifur_traj2_Cartesians_MW point 249
C -0.03177 0.75141 1.07769
 C 0.16796 0.73250 -1.07622
 C -0.22282 1.20784 0.00155
 C -0.04137 -0.48816 1.77993
 C -0.09022 -0.47555 -1.78043
 F 0.05178 1.53488 1.81069
 F 0.75837 1.45885 -1.80983
 H -0.90836 -1.00998 1.57010
 H -0.94659 -0.97668 -1.39999
 H 0.78501 -1.09222 1.53300
 H 0.74110 -1.10311 -1.70746
 H -0.02121 -0.28763 2.77598
 H -0.24189 -0.25216 -2.77504
13
bifur_IRC_Cartesians_MW_output/new_data/bifur_traj2_Cartesians_MW point 250
C -0.03056 0.75129 1.07768
 C 0.16675 0.73263 -1.07623
 C -0.22283 1.20784 0.00154
 C -0.04167 -0.48809 1.77993
 C -0.08992 -0.47562 -1.78042
 F 0.05606 1.53441 1.81067
 F 0.75410 1.45932 -1.80985
 H -0.90860 -1.00978 1.56908
 H -0.94636 -0.97688 -1.40101
 H 0.78474 -1.09229 1.53406
 H 0.74137 -1.10304 -1.70639
 H -0.02255 -0.28742 2.77598
 H -0.24054 -0.25237 -2.77503
13
bifur_IRC_Cartesians_MW_output/new_data/bifur_traj2_Cartesians_MW point 251
C -0.02885 0.75112 1.07766
 C 0.16503 0.73280 -1.07624
 C -0.22286 1.20784 0.00152
 C -0.04209 -0.48798 1.77994
 C -0.08949 -0.47572 -1.78041
 F 0.06216 1.53374 1.81063
 F 0.74803 1.45999 -1.80988
 H -0.90893 -1.00950 1.56762
 H -0.94602 -0.97717 -1.40247
 H 0.78436 -1.09238 1.53557
 H 0.74175 -1.10294 -1.70487
 H -0.02445 -0.28711 2.77598
 H -0.23863 -0.25267 -2.77503
13
bifur_IRC_Cartesians_MW_output/new_data/bifur_traj2_Cartesians_MW point 252
C -0.02693 0.75092 1.07764
 C 0.16310 0.73299 -1.07626
 C -0.22288 1.20785 0.00149
 C -0.04257 -0.48787 1.77995
 C -0.08902 -0.47584 -1.78040
 F 0.06898 1.53298 1.81059
 F 0.74124 1.46074 -1.80992
 H -0.90931 -1.00919 1.56598
 H -0.94565 -0.97749 -1.40411
 H 0.78394 -1.09249 1.53725
 H 0.74217 -1.10283 -1.70318
 H -0.02658 -0.28678 2.77598
 H -0.23650 -0.25301 -2.77503
13
bifur_IRC_Cartesians_MW_output/new_data/bifur_traj2_Cartesians_MW point 253
C -0.02498 0.75073 1.07762
 C 0.16114 0.73319 -1.07627
 C -0.22291 1.20785 0.00147
 C -0.04305 -0.48775 1.77996
 C -0.08854 -0.47596 -1.78038
 F 0.07593 1.53222 1.81055
 F 0.73433 1.46151 -1.80996
 H -0.90969 -1.00887 1.56432
 H -0.94527 -0.97781 -1.40577
 H 0.78351 -1.09260 1.53897
 H 0.74260 -1.10271 -1.70145
 H -0.02875 -0.28643 2.77598
 H -0.23432 -0.25336 -2.77503
13
bifur_IRC_Cartesians_MW_output/new_data/bifur_traj2_Cartesians_MW point 254
C -0.02498 0.75073 1.07762
 C 0.16114 0.73319 -1.07627
 C -0.22291 1.20785 0.00147
 C -0.04305 -0.48775 1.77996
 C -0.08854 -0.47596 -1.78038
 F 0.07593 1.53222 1.81055
 F 0.73433 1.46151 -1.80996
 H -0.90969 -1.00887 1.56432
 H -0.94527 -0.97781 -1.40577
 H 0.78351 -1.09260 1.53897
 H 0.74260 -1.10271 -1.70145
 H -0.02875 -0.28643 2.77598
 H -0.23432 -0.25336 -2.77503
13
bifur_IRC_Cartesians_MW_output/new_data/bifur_traj2_Cartesians_MW point 255
C -0.02154 0.75039 1.07758
 C 0.15768 0.73353 -1.07630
 C -0.22295 1.20786 0.00142
 C -0.04390 -0.48755 1.77998
 C -0.08769 -0.47616 -1.78036
 F 0.08817 1.53087 1.81048
 F 0.72213 1.46286 -1.81003
 H -0.91036 -1.00831 1.56139
 H -0.94459 -0.97838 -1.40870
 H 0.78275 -1.09280 1.54200
 H 0.74336 -1.10251 -1.69841
 H -0.03257 -0.28583 2.77597
 H -0.23049 -0.25396 -2.77502
13
bifur_IRC_Cartesians_MW_output/new_data/bifur_traj2_Cartesians_MW point 256
C -0.02038 0.75027 1.07757
 C 0.15651 0.73365 -1.07631
 C -0.22297 1.20786 0.00141
 C -0.04419 -0.48748 1.77998
 C -0.08740 -0.47623 -1.78035
 F 0.09228 1.53041 1.81045
 F 0.71804 1.46331 -1.81005
 H -0.91059 -1.00812 1.56040
 H -0.94437 -0.97857 -1.40969
 H 0.78250 -1.09287 1.54301
 H 0.74362 -1.10244 -1.69739
 H -0.03385 -0.28563 2.77597
 H -0.22920 -0.25417 -2.77502
13
bifur_IRC_Cartesians_MW_output/new_data/bifur_traj2_Cartesians_MW point 257
C -0.01980 0.75021 1.07756
 C 0.15593 0.73371 -1.07632
 C -0.22298 1.20786 0.00140
 C -0.04433 -0.48744 1.77998
 C -0.08726 -0.47627 -1.78034
 F 0.09434 1.53019 1.81044
 F 0.71599 1.46354 -1.81006
 H -0.91070 -1.00802 1.55991
 H -0.94426 -0.97867 -1.41018
 H 0.78237 -1.09290 1.54352
 H 0.74375 -1.10241 -1.69688
 H -0.03449 -0.28553 2.77597
 H -0.22856 -0.25427 -2.77502
13
bifur_IRC_Cartesians_MW_output/new_data/bifur_traj2_Cartesians_MW point 258
C -0.01974 0.75021 1.07756
 C 0.15587 0.73371 -1.07632
 C -0.22298 1.20786 0.00140
 C -0.04435 -0.48744 1.77998
 C -0.08724 -0.47627 -1.78034
 F 0.09456 1.53016 1.81044
 F 0.71578 1.46356 -1.81006
 H -0.91071 -1.00801 1.55986
 H -0.94424 -0.97868 -1.41023
 H 0.78236 -1.09290 1.54358
 H 0.74376 -1.10241 -1.69682
 H -0.03456 -0.28552 2.77597
 H -0.22849 -0.25428 -2.77502
13
bifur_IRC_Cartesians_MW_output/new_data/bifur_traj2_Cartesians_MW point 259
C -0.02000 0.75023 1.07757
 C 0.15613 0.73369 -1.07631
 C -0.22298 1.20786 0.00140
 C -0.04428 -0.48745 1.77998
 C -0.08731 -0.47626 -1.78034
 F 0.09365 1.53026 1.81044
 F 0.71668 1.46346 -1.81006
 H -0.91066 -1.00806 1.56008
 H -0.94429 -0.97864 -1.41001
 H 0.78241 -1.09289 1.54335
 H 0.74371 -1.10242 -1.69705
 H -0.03428 -0.28556 2.77597
 H -0.22878 -0.25424 -2.77502
13
bifur_IRC_Cartesians_MW_output/new_data/bifur_traj2_Cartesians_MW point 260
C -0.02036 0.75027 1.07757
 C 0.15649 0.73365 -1.07631
 C -0.22297 1.20786 0.00141
 C -0.04419 -0.48747 1.77998
 C -0.08740 -0.47624 -1.78035
 F 0.09236 1.53040 1.81045
 F 0.71797 1.46332 -1.81005
 H -0.91059 -1.00811 1.56039
 H -0.94436 -0.97858 -1.40970
 H 0.78249 -1.09287 1.54303
 H 0.74362 -1.10244 -1.69737
 H -0.03388 -0.28562 2.77597
 H -0.22918 -0.25417 -2.77502
13
bifur_IRC_Cartesians_MW_output/new_data/bifur_traj2_Cartesians_MW point 261
C -0.02062 0.75030 1.07757
 C 0.15676 0.73363 -1.07631
 C -0.22297 1.20786 0.00141
 C -0.04413 -0.48749 1.77998
 C -0.08746 -0.47622 -1.78035
 F 0.09142 1.53051 1.81046
 F 0.71890 1.46322 -1.81004
 H -0.91054 -1.00816 1.56061
 H -0.94442 -0.97853 -1.40948
 H 0.78255 -1.09285 1.54280
 H 0.74357 -1.10246 -1.69760
 H -0.03358 -0.28567 2.77597
 H -0.22947 -0.25413 -2.77502
13
bifur_IRC_Cartesians_MW_output/new_data/bifur_traj2_Cartesians_MW point 262
C -0.02054 0.75029 1.07757
 C 0.15667 0.73364 -1.07631
 C -0.22297 1.20786 0.00141
 C -0.04415 -0.48749 1.77998
 C -0.08744 -0.47622 -1.78035
 F 0.09173 1.53047 1.81045
 F 0.71859 1.46325 -1.81005
 H -0.91056 -1.00814 1.56053
 H -0.94440 -0.97855 -1.40956
 H 0.78253 -1.09286 1.54288
 H 0.74359 -1.10245 -1.69752
 H -0.03368 -0.28565 2.77597
 H -0.22938 -0.25414 -2.77502
13
bifur_IRC_Cartesians_MW_output/new_data/bifur_traj2_Cartesians_MW point 263
C -0.01972 0.75021 1.07756
 C 0.15585 0.73372 -1.07632
 C -0.22298 1.20786 0.00140
 C -0.04435 -0.48744 1.77998
 C -0.08724 -0.47627 -1.78034
 F 0.09463 1.53015 1.81044
 F 0.71570 1.46357 -1.81006
 H -0.91072 -1.00801 1.55984
 H -0.94424 -0.97868 -1.41025
 H 0.78235 -1.09290 1.54360
 H 0.74377 -1.10240 -1.69680
 H -0.03459 -0.28551 2.77597
 H -0.22847 -0.25429 -2.77502
13
bifur_IRC_Cartesians_MW_output/new_data/bifur_traj2_Cartesians_MW point 264
C -0.01787 0.75002 1.07754
 C 0.15398 0.73390 -1.07633
 C -0.22300 1.20787 0.00138
 C -0.04481 -0.48733 1.77999
 C -0.08678 -0.47639 -1.78033
 F 0.10124 1.52942 1.81040
 F 0.70913 1.46430 -1.81010
 H -0.91108 -1.00771 1.55826
 H -0.94388 -0.97899 -1.41183
 H 0.78194 -1.09301 1.54523
 H 0.74418 -1.10230 -1.69516
 H -0.03665 -0.28519 2.77597
 H -0.22640 -0.25461 -2.77501
13
bifur_IRC_Cartesians_MW_output/new_data/bifur_traj2_Cartesians_MW point 265
C -0.01786 0.75002 1.07754
 C 0.15398 0.73390 -1.07633
 C -0.22300 1.20787 0.00138
 C -0.04481 -0.48733 1.77999
 C -0.08678 -0.47639 -1.78033
 F 0.10124 1.52942 1.81040
 F 0.70912 1.46430 -1.81010
 H -0.91108 -1.00771 1.55826
 H -0.94388 -0.97899 -1.41183
 H 0.78194 -1.09301 1.54523
 H 0.74418 -1.10230 -1.69516
 H -0.03665 -0.28519 2.77597
 H -0.22640 -0.25461 -2.77501
13
bifur_IRC_Cartesians_MW_output/new_data/bifur_traj2_Cartesians_MW point 266
C -0.01258 0.74949 1.07749
 C 0.14867 0.73444 -1.07638
 C -0.22307 1.20788 0.00131
 C -0.04612 -0.48701 1.78002
 C -0.08547 -0.47671 -1.78029
 F 0.12003 1.52735 1.81028
 F 0.69042 1.46637 -1.81020
 H -0.91211 -1.00685 1.55376
 H -0.94285 -0.97987 -1.41633
 H 0.78078 -1.09331 1.54987
 H 0.74535 -1.10198 -1.69049
 H -0.04251 -0.28426 2.77597
 H -0.22052 -0.25555 -2.77501
13
bifur_IRC_Cartesians_MW_output/new_data/bifur_traj2_Cartesians_MW point 267
C -0.00988 0.74922 1.07746
 C 0.14596 0.73471 -1.07640
 C -0.22311 1.20789 0.00127
 C -0.04679 -0.48685 1.78003
 C -0.08481 -0.47687 -1.78027
 F 0.12964 1.52629 1.81023
 F 0.68084 1.46743 -1.81025
 H -0.91264 -1.00641 1.55145
 H -0.94232 -0.98032 -1.41864
 H 0.78018 -1.09346 1.55225
 H 0.74594 -1.10182 -1.68810
 H -0.04551 -0.28378 2.77597
 H -0.21750 -0.25602 -2.77500
13
bifur_IRC_Cartesians_MW_output/new_data/bifur_traj2_Cartesians_MW point 268
C -0.00737 0.74897 1.07743
 C 0.14343 0.73496 -1.07642
 C -0.22314 1.20789 0.00124
 C -0.04742 -0.48670 1.78004
 C -0.08419 -0.47702 -1.78025
 F 0.13858 1.52530 1.81017
 F 0.67194 1.46841 -1.81030
 H -0.91313 -1.00600 1.54931
 H -0.94183 -0.98074 -1.42078
 H 0.77963 -1.09361 1.55446
 H 0.74650 -1.10168 -1.68588
 H -0.04831 -0.28334 2.77596
 H -0.21471 -0.25647 -2.77500
13
bifur_IRC_Cartesians_MW_output/new_data/bifur_traj2_Cartesians_MW point 269
C -0.00525 0.74876 1.07741
 C 0.14130 0.73517 -1.07644
 C -0.22317 1.20790 0.00122
 C -0.04794 -0.48657 1.78006
 C -0.08366 -0.47715 -1.78024
 F 0.14612 1.52447 1.81013
 F 0.66444 1.46924 -1.81034
 H -0.91354 -1.00565 1.54751
 H -0.94141 -0.98109 -1.42258
 H 0.77916 -1.09373 1.55632
 H 0.74697 -1.10155 -1.68401
 H -0.05066 -0.28297 2.77596
 H -0.21235 -0.25684 -2.77499
13
bifur_IRC_Cartesians_MW_output/new_data/bifur_traj2_Cartesians_MW point 270
C -0.00381 0.74862 1.07739
 C 0.13986 0.73532 -1.07645
 C -0.22319 1.20790 0.00120
 C -0.04830 -0.48648 1.78006
 C -0.08331 -0.47723 -1.78023
 F 0.15123 1.52391 1.81010
 F 0.65935 1.46981 -1.81037
 H -0.91382 -1.00542 1.54628
 H -0.94113 -0.98133 -1.42381
 H 0.77884 -1.09381 1.55759
 H 0.74729 -1.10147 -1.68273
 H -0.05225 -0.28272 2.77596
 H -0.21074 -0.25710 -2.77499
13
bifur_IRC_Cartesians_MW_output/new_data/bifur_traj2_Cartesians_MW point 271
C -0.00317 0.74855 1.07739
 C 0.13920 0.73538 -1.07646
 C -0.22320 1.20790 0.00119
 C -0.04846 -0.48644 1.78007
 C -0.08315 -0.47727 -1.78022
 F 0.15354 1.52365 1.81008
 F 0.65705 1.47006 -1.81038
 H -0.91395 -1.00531 1.54573
 H -0.94101 -0.98144 -1.42436
 H 0.77870 -1.09385 1.55816
 H 0.74743 -1.10143 -1.68216
 H -0.05297 -0.28260 2.77596
 H -0.21002 -0.25721 -2.77499
13
bifur_IRC_Cartesians_MW_output/new_data/bifur_traj2_Cartesians_MW point 272
C -0.00308 0.74854 1.07738
 C 0.13911 0.73539 -1.07646
 C -0.22320 1.20790 0.00119
 C -0.04848 -0.48644 1.78007
 C -0.08312 -0.47728 -1.78022
 F 0.15385 1.52362 1.81008
 F 0.65674 1.47010 -1.81039
 H -0.91397 -1.00530 1.54566
 H -0.94099 -0.98145 -1.42443
 H 0.77868 -1.09385 1.55824
 H 0.74745 -1.10142 -1.68208
 H -0.05307 -0.28259 2.77596
 H -0.20992 -0.25723 -2.77499
13
bifur_IRC_Cartesians_MW_output/new_data/bifur_traj2_Cartesians_MW point 273
C -0.00325 0.74856 1.07739
 C 0.13929 0.73538 -1.07646
 C -0.22320 1.20790 0.00119
 C -0.04844 -0.48645 1.78006
 C -0.08317 -0.47727 -1.78022
 F 0.15325 1.52369 1.81008
 F 0.65734 1.47003 -1.81038
 H -0.91393 -1.00532 1.54580
 H -0.94102 -0.98142 -1.42429
 H 0.77872 -1.09384 1.55809
 H 0.74741 -1.10143 -1.68223
 H -0.05288 -0.28262 2.77596
 H -0.21011 -0.25720 -2.77499
13
bifur_IRC_Cartesians_MW_output/new_data/bifur_traj2_Cartesians_MW point 274
C -0.00345 0.74858 1.07739
 C 0.13949 0.73535 -1.07645
 C -0.22320 1.20790 0.00119
 C -0.04839 -0.48646 1.78006
 C -0.08322 -0.47726 -1.78022
 F 0.15251 1.52377 1.81009
 F 0.65807 1.46995 -1.81038
 H -0.91389 -1.00536 1.54598
 H -0.94106 -0.98139 -1.42411
 H 0.77876 -1.09383 1.55790
 H 0.74737 -1.10145 -1.68242
 H -0.05265 -0.28265 2.77596
 H -0.21034 -0.25716 -2.77499
13
bifur_IRC_Cartesians_MW_output/new_data/bifur_traj2_Cartesians_MW point 275
C -0.00351 0.74859 1.07739
 C 0.13955 0.73535 -1.07645
 C -0.22319 1.20790 0.00119
 C -0.04837 -0.48646 1.78006
 C -0.08323 -0.47725 -1.78022
 F 0.15230 1.52379 1.81009
 F 0.65828 1.46993 -1.81038
 H -0.91388 -1.00537 1.54603
 H -0.94107 -0.98138 -1.42406
 H 0.77877 -1.09383 1.55785
 H 0.74735 -1.10145 -1.68247
 H -0.05259 -0.28267 2.77596
 H -0.21041 -0.25715 -2.77499
13
bifur_IRC_Cartesians_MW_output/new_data/bifur_traj2_Cartesians_MW point 276
C -0.00351 0.74859 1.07739
 C 0.13955 0.73535 -1.07645
 C -0.22319 1.20790 0.00119
 C -0.04837 -0.48646 1.78006
 C -0.08323 -0.47725 -1.78022
 F 0.15230 1.52379 1.81009
 F 0.65828 1.46993 -1.81038
 H -0.91388 -1.00537 1.54603
 H -0.94107 -0.98138 -1.42406
 H 0.77877 -1.09383 1.55785
 H 0.74735 -1.10145 -1.68247
 H -0.05259 -0.28267 2.77596
 H -0.21041 -0.25715 -2.77499
13
bifur_IRC_Cartesians_MW_output/new_data/bifur_traj2_Cartesians_MW point 277
C -0.00249 0.74849 1.07738
 C 0.13852 0.73545 -1.07646
 C -0.22321 1.20790 0.00118
 C -0.04863 -0.48640 1.78007
 C -0.08298 -0.47731 -1.78022
 F 0.15596 1.52339 1.81007
 F 0.65464 1.47033 -1.81040
 H -0.91408 -1.00520 1.54515
 H -0.94087 -0.98155 -1.42494
 H 0.77855 -1.09388 1.55876
 H 0.74758 -1.10139 -1.68156
 H -0.05373 -0.28248 2.77596
 H -0.20927 -0.25733 -2.77499
13
bifur_IRC_Cartesians_MW_output/new_data/bifur_traj2_Cartesians_MW point 278
C -0.00117 0.74835 1.07736
 C 0.13720 0.73558 -1.07647
 C -0.22323 1.20791 0.00116
 C -0.04895 -0.48632 1.78007
 C -0.08265 -0.47739 -1.78021
 F 0.16063 1.52287 1.81004
 F 0.64999 1.47084 -1.81042
 H -0.91434 -1.00499 1.54403
 H -0.94062 -0.98177 -1.42606
 H 0.77826 -1.09396 1.55991
 H 0.74787 -1.10131 -1.68040
 H -0.05519 -0.28225 2.77596
 H -0.20780 -0.25756 -2.77499
13
bifur_IRC_Cartesians_MW_output/new_data/bifur_traj2_Cartesians_MW point 279
C 0.00050 0.74819 1.07735
 C 0.13552 0.73575 -1.07649
 C -0.22325 1.20791 0.00114
 C -0.04937 -0.48622 1.78008
 C -0.08224 -0.47750 -1.78019
 F 0.16659 1.52221 1.81000
 F 0.64406 1.47150 -1.81045
 H -0.91466 -1.00471 1.54261
 H -0.94029 -0.98205 -1.42748
 H 0.77789 -1.09405 1.56138
 H 0.74824 -1.10121 -1.67892
 H -0.05705 -0.28196 2.77596
 H -0.20594 -0.25786 -2.77498
13
bifur_IRC_Cartesians_MW_output/new_data/bifur_traj2_Cartesians_MW point 280
C 0.00230 0.74801 1.07733
 C 0.13371 0.73593 -1.07650
 C -0.22327 1.20791 0.00112
 C -0.04981 -0.48612 1.78009
 C -0.08180 -0.47760 -1.78018
 F 0.17297 1.52151 1.80996
 F 0.63770 1.47220 -1.81049
 H -0.91501 -1.00442 1.54108
 H -0.93994 -0.98234 -1.42901
 H 0.77749 -1.09416 1.56296
 H 0.74864 -1.10111 -1.67733
 H -0.05904 -0.28165 2.77596
 H -0.20394 -0.25817 -2.77498
13
bifur_IRC_Cartesians_MW_output/new_data/bifur_traj2_Cartesians_MW point 281
C 0.00405 0.74783 1.07731
 C 0.13195 0.73611 -1.07652
 C -0.22330 1.20792 0.00110
 C -0.05025 -0.48601 1.78010
 C -0.08136 -0.47771 -1.78017
 F 0.17921 1.52082 1.80993
 F 0.63149 1.47289 -1.81052
 H -0.91536 -1.00413 1.53958
 H -0.93960 -0.98264 -1.43051
 H 0.77711 -1.09426 1.56450
 H 0.74903 -1.10100 -1.67578
 H -0.06099 -0.28134 2.77596
 H -0.20198 -0.25848 -2.77498
13
bifur_IRC_Cartesians_MW_output/new_data/bifur_traj2_Cartesians_MW point 282
C 0.00565 0.74767 1.07729
 C 0.13034 0.73627 -1.07653
 C -0.22332 1.20792 0.00108
 C -0.05064 -0.48591 1.78011
 C -0.08097 -0.47781 -1.78016
 F 0.18492 1.52019 1.80989
 F 0.62581 1.47352 -1.81055
 H -0.91567 -1.00387 1.53822
 H -0.93928 -0.98290 -1.43187
 H 0.77675 -1.09435 1.56591
 H 0.74938 -1.10091 -1.67436
 H -0.06277 -0.28106 2.77595
 H -0.20020 -0.25877 -2.77498
13
bifur_IRC_Cartesians_MW_output/new_data/bifur_traj2_Cartesians_MW point 283
C 0.00696 0.74754 1.07728
 C 0.12902 0.73640 -1.07654
 C -0.22333 1.20792 0.00106
 C -0.05097 -0.48584 1.78011
 C -0.08064 -0.47789 -1.78015
 F 0.18957 1.51968 1.80986
 F 0.62117 1.47403 -1.81058
 H -0.91592 -1.00366 1.53710
 H -0.93903 -0.98312 -1.43299
 H 0.77646 -1.09442 1.56707
 H 0.74967 -1.10083 -1.67320
 H -0.06422 -0.28083 2.77595
 H -0.19874 -0.25900 -2.77497
13
bifur_IRC_Cartesians_MW_output/new_data/bifur_traj2_Cartesians_MW point 284
C 0.00775 0.74746 1.07727
 C 0.12823 0.73648 -1.07655
 C -0.22334 1.20793 0.00105
 C -0.05116 -0.48579 1.78012
 C -0.08045 -0.47793 -1.78014
 F 0.19236 1.51937 1.80985
 F 0.61839 1.47434 -1.81060
 H -0.91608 -1.00353 1.53643
 H -0.93887 -0.98325 -1.43366
 H 0.77629 -1.09447 1.56776
 H 0.74984 -1.10079 -1.67251
 H -0.06509 -0.28069 2.77595
 H -0.19787 -0.25914 -2.77497
13
bifur_IRC_Cartesians_MW_output/new_data/bifur_traj2_Cartesians_MW point 285
C 0.00784 0.74745 1.07727
 C 0.12814 0.73649 -1.07655
 C -0.22335 1.20793 0.00105
 C -0.05119 -0.48578 1.78012
 C -0.08043 -0.47794 -1.78014
 F 0.19270 1.51933 1.80985
 F 0.61806 1.47438 -1.81060
 H -0.91610 -1.00352 1.53635
 H -0.93885 -0.98327 -1.43374
 H 0.77627 -1.09447 1.56784
 H 0.74986 -1.10078 -1.67243
 H -0.06520 -0.28067 2.77595
 H -0.19776 -0.25915 -2.77497
13
bifur_IRC_Cartesians_MW_output/new_data/bifur_traj2_Cartesians_MW point 286
C 0.00739 0.74750 1.07727
 C 0.12859 0.73645 -1.07655
 C -0.22334 1.20793 0.00105
 C -0.05107 -0.48581 1.78012
 C -0.08054 -0.47791 -1.78014
 F 0.19108 1.51951 1.80986
 F 0.61967 1.47420 -1.81059
 H -0.91601 -1.00359 1.53674
 H -0.93894 -0.98319 -1.43335
 H 0.77637 -1.09445 1.56744
 H 0.74976 -1.10081 -1.67283
 H -0.06470 -0.28075 2.77595
 H -0.19827 -0.25907 -2.77497
13
bifur_IRC_Cartesians_MW_output/new_data/bifur_traj2_Cartesians_MW point 287
C 0.00739 0.74750 1.07727
 C 0.12859 0.73645 -1.07655
 C -0.22334 1.20793 0.00105
 C -0.05107 -0.48581 1.78012
 C -0.08054 -0.47791 -1.78014
 F 0.19108 1.51951 1.80986
 F 0.61967 1.47420 -1.81059
 H -0.91601 -1.00359 1.53674
 H -0.93894 -0.98319 -1.43335
 H 0.77637 -1.09445 1.56744
 H 0.74976 -1.10081 -1.67283
 H -0.06469 -0.28075 2.77595
 H -0.19827 -0.25907 -2.77497
13
bifur_IRC_Cartesians_MW_output/new_data/bifur_traj2_Cartesians_MW point 288
C 0.00633 0.74761 1.07728
 C 0.12966 0.73634 -1.07654
 C -0.22333 1.20792 0.00107
 C -0.05081 -0.48587 1.78011
 C -0.08080 -0.47785 -1.78015
 F 0.18732 1.51993 1.80988
 F 0.62342 1.47378 -1.81057
 H -0.91580 -1.00376 1.53764
 H -0.93915 -0.98301 -1.43245
 H 0.77660 -1.09439 1.56651
 H 0.74953 -1.10087 -1.67376
 H -0.06352 -0.28094 2.77595
 H -0.19945 -0.25889 -2.77497
13
bifur_IRC_Cartesians_MW_output/new_data/bifur_traj2_Cartesians_MW point 289
C 0.00642 0.74760 1.07728
 C 0.12956 0.73635 -1.07654
 C -0.22333 1.20792 0.00107
 C -0.05083 -0.48587 1.78011
 C -0.08078 -0.47785 -1.78015
 F 0.18765 1.51989 1.80988
 F 0.62309 1.47382 -1.81057
 H -0.91582 -1.00375 1.53756
 H -0.93913 -0.98303 -1.43253
 H 0.77658 -1.09439 1.56659
 H 0.74955 -1.10086 -1.67368
 H -0.06362 -0.28092 2.77595
 H -0.19934 -0.25890 -2.77497
13
bifur_IRC_Cartesians_MW_output/new_data/bifur_traj2_Cartesians_MW point 290
C 0.00728 0.74751 1.07727
 C 0.12870 0.73643 -1.07655
 C -0.22334 1.20793 0.00106
 C -0.05105 -0.48582 1.78012
 C -0.08056 -0.47790 -1.78014
 F 0.19071 1.51955 1.80986
 F 0.62004 1.47416 -1.81059
 H -0.91599 -1.00361 1.53683
 H -0.93896 -0.98317 -1.43326
 H 0.77639 -1.09444 1.56735
 H 0.74974 -1.10081 -1.67292
 H -0.06458 -0.28077 2.77595
 H -0.19838 -0.25906 -2.77497
13
bifur_IRC_Cartesians_MW_output/new_data/bifur_traj2_Cartesians_MW point 291
C 0.00901 0.74734 1.07726
 C 0.12696 0.73661 -1.07656
 C -0.22336 1.20793 0.00103
 C -0.05148 -0.48571 1.78012
 C -0.08014 -0.47801 -1.78013
 F 0.19687 1.51887 1.80982
 F 0.61390 1.47484 -1.81062
 H -0.91633 -1.00332 1.53535
 H -0.93863 -0.98346 -1.43474
 H 0.77601 -1.09454 1.56887
 H 0.75012 -1.10071 -1.67139
 H -0.06650 -0.28047 2.77595
 H -0.19645 -0.25936 -2.77497
13
bifur_IRC_Cartesians_MW_output/new_data/bifur_traj2_Cartesians_MW point 292
C 0.01139 0.74710 1.07723
 C 0.12457 0.73685 -1.07658
 C -0.22339 1.20793 0.00100
 C -0.05207 -0.48557 1.78014
 C -0.07955 -0.47815 -1.78011
 F 0.20533 1.51794 1.80977
 F 0.60549 1.47577 -1.81067
 H -0.91679 -1.00294 1.53333
 H -0.93816 -0.98386 -1.43676
 H 0.77549 -1.09468 1.57096
 H 0.75065 -1.10057 -1.66929
 H -0.06914 -0.28005 2.77595
 H -0.19381 -0.25978 -2.77497
13
bifur_IRC_Cartesians_MW_output/new_data/bifur_traj2_Cartesians_MW point 293
C 0.01403 0.74684 1.07720
 C 0.12191 0.73711 -1.07660
 C -0.22343 1.20794 0.00097
 C -0.05272 -0.48541 1.78015
 C -0.07890 -0.47831 -1.78009
 F 0.21472 1.51690 1.80971
 F 0.59613 1.47680 -1.81072
 H -0.91730 -1.00251 1.53108
 H -0.93765 -0.98429 -1.43901
 H 0.77490 -1.09483 1.57328
 H 0.75123 -1.10042 -1.66695
 H -0.07207 -0.27958 2.77595
 H -0.19086 -0.26025 -2.77496
13
bifur_IRC_Cartesians_MW_output/new_data/bifur_traj2_Cartesians_MW point 294
C 0.01668 0.74657 1.07717
 C 0.11924 0.73738 -1.07662
 C -0.22346 1.20795 0.00093
 C -0.05338 -0.48525 1.78016
 C -0.07824 -0.47847 -1.78007
 F 0.22417 1.51586 1.80966
 F 0.58673 1.47784 -1.81077
 H -0.91782 -1.00207 1.52881
 H -0.93713 -0.98474 -1.44128
 H 0.77432 -1.09498 1.57562
 H 0.75182 -1.10026 -1.66461
 H -0.07502 -0.27912 2.77595
 H -0.18791 -0.26072 -2.77496
13
bifur_IRC_Cartesians_MW_output/new_data/bifur_traj2_Cartesians_MW point 295
C 0.01919 0.74632 1.07715
 C 0.11672 0.73763 -1.07665
 C -0.22350 1.20795 0.00090
 C -0.05400 -0.48510 1.78017
 C -0.07762 -0.47862 -1.78006
 F 0.23308 1.51488 1.80960
 F 0.57785 1.47883 -1.81082
 H -0.91831 -1.00166 1.52668
 H -0.93664 -0.98515 -1.44341
 H 0.77377 -1.09512 1.57782
 H 0.75238 -1.10011 -1.66239
 H -0.07781 -0.27868 2.77595
 H -0.18512 -0.26116 -2.77495
13
bifur_IRC_Cartesians_MW_output/new_data/bifur_traj2_Cartesians_MW point 296
C 0.02136 0.74611 1.07712
 C 0.11455 0.73785 -1.07666
 C -0.22353 1.20796 0.00087
 C -0.05454 -0.48497 1.78019
 C -0.07709 -0.47875 -1.78004
 F 0.24079 1.51403 1.80956
 F 0.57018 1.47967 -1.81086
 H -0.91873 -1.00131 1.52483
 H -0.93621 -0.98551 -1.44526
 H 0.77329 -1.09524 1.57973
 H 0.75285 -1.09998 -1.66047
 H -0.08021 -0.27830 2.77594
 H -0.18270 -0.26154 -2.77495
13
bifur_IRC_Cartesians_MW_output/new_data/bifur_traj2_Cartesians_MW point 297
C 0.02292 0.74595 1.07711
 C 0.11297 0.73801 -1.07668
 C -0.22355 1.20796 0.00085
 C -0.05493 -0.48488 1.78019
 C -0.07670 -0.47885 -1.78003
 F 0.24636 1.51341 1.80952
 F 0.56463 1.48029 -1.81089
 H -0.91904 -1.00106 1.52350
 H -0.93591 -0.98577 -1.44659
 H 0.77294 -1.09533 1.58110
 H 0.75320 -1.09989 -1.65909
 H -0.08195 -0.27802 2.77594
 H -0.18096 -0.26182 -2.77495
13
bifur_IRC_Cartesians_MW_output/new_data/bifur_traj2_Cartesians_MW point 298
C 0.02292 0.74595 1.07711
 C 0.11297 0.73801 -1.07668
 C -0.22355 1.20796 0.00085
 C -0.05493 -0.48488 1.78019
 C -0.07670 -0.47885 -1.78003
 F 0.24636 1.51341 1.80952
 F 0.56463 1.48029 -1.81089
 H -0.91904 -1.00106 1.52350
 H -0.93591 -0.98577 -1.44659
 H 0.77294 -1.09533 1.58110
 H 0.75320 -1.09989 -1.65909
 H -0.08195 -0.27802 2.77594
 H -0.18096 -0.26182 -2.77495
13
bifur_IRC_Cartesians_MW_output/new_data/bifur_traj2_Cartesians_MW point 299
C 0.02369 0.74587 1.07710
 C 0.11220 0.73809 -1.07668
 C -0.22356 1.20796 0.00085
 C -0.05512 -0.48483 1.78020
 C -0.07651 -0.47890 -1.78002
 F 0.24908 1.51311 1.80951
 F 0.56192 1.48059 -1.81091
 H -0.91919 -1.00093 1.52285
 H -0.93576 -0.98590 -1.44724
 H 0.77277 -1.09538 1.58178
 H 0.75337 -1.09985 -1.65841
 H -0.08280 -0.27789 2.77594
 H -0.18010 -0.26195 -2.77495
13
bifur_IRC_Cartesians_MW_output/new_data/bifur_traj2_Cartesians_MW point 300
C 0.02305 0.74594 1.07711
 C 0.11284 0.73802 -1.07668
 C -0.22355 1.20796 0.00085
 C -0.05496 -0.48487 1.78019
 C -0.07667 -0.47886 -1.78003
 F 0.24682 1.51336 1.80952
 F 0.56417 1.48034 -1.81089
 H -0.91907 -1.00103 1.52339
 H -0.93588 -0.98579 -1.44670
 H 0.77291 -1.09534 1.58122
 H 0.75323 -1.09988 -1.65897
 H -0.08209 -0.27800 2.77594
 H -0.18081 -0.26184 -2.77495
13
bifur_IRC_Cartesians_MW_output/new_data/bifur_traj2_Cartesians_MW point 301
C 0.02208 0.74603 1.07712
 C 0.11382 0.73792 -1.07667
 C -0.22354 1.20796 0.00087
 C -0.05472 -0.48493 1.78019
 C -0.07691 -0.47880 -1.78004
 F 0.24337 1.51374 1.80954
 F 0.56761 1.47996 -1.81087
 H -0.91888 -1.00119 1.52422
 H -0.93607 -0.98563 -1.44587
 H 0.77313 -1.09528 1.58036
 H 0.75301 -1.09994 -1.65983
 H -0.08102 -0.27817 2.77594
 H -0.18190 -0.26167 -2.77495
13
bifur_IRC_Cartesians_MW_output/new_data/bifur_traj2_Cartesians_MW point 302
C 0.02111 0.74613 1.07713
 C 0.11479 0.73783 -1.07666
 C -0.22352 1.20796 0.00088
 C -0.05448 -0.48499 1.78018
 C -0.07715 -0.47874 -1.78004
 F 0.23992 1.51412 1.80956
 F 0.57104 1.47958 -1.81086
 H -0.91869 -1.00135 1.52504
 H -0.93626 -0.98547 -1.44505
 H 0.77334 -1.09523 1.57951
 H 0.75280 -1.10000 -1.66069
 H -0.07994 -0.27834 2.77594
 H -0.18297 -0.26150 -2.77495
13
bifur_IRC_Cartesians_MW_output/new_data/bifur_traj2_Cartesians_MW point 303
C 0.02048 0.74619 1.07713
 C 0.11543 0.73776 -1.07666
 C -0.22351 1.20796 0.00089
 C -0.05432 -0.48503 1.78018
 C -0.07730 -0.47870 -1.78005
 F 0.23767 1.51437 1.80957
 F 0.57329 1.47933 -1.81084
 H -0.91856 -1.00145 1.52558
 H -0.93639 -0.98537 -1.44451
 H 0.77348 -1.09519 1.57896
 H 0.75266 -1.10004 -1.66125
 H -0.07924 -0.27845 2.77594
 H -0.18368 -0.26139 -2.77495
13
bifur_IRC_Cartesians_MW_output/new_data/bifur_traj2_Cartesians_MW point 304
C 0.02051 0.74619 1.07713
 C 0.11540 0.73777 -1.07666
 C -0.22351 1.20796 0.00089
 C -0.05433 -0.48502 1.78018
 C -0.07730 -0.47870 -1.78005
 F 0.23777 1.51436 1.80957
 F 0.57318 1.47934 -1.81084
 H -0.91857 -1.00145 1.52556
 H -0.93638 -0.98537 -1.44453
 H 0.77348 -1.09519 1.57898
 H 0.75267 -1.10003 -1.66122
 H -0.07927 -0.27845 2.77594
 H -0.18365 -0.26139 -2.77495
13
bifur_IRC_Cartesians_MW_output/new_data/bifur_traj2_Cartesians_MW point 305
C 0.02140 0.74610 1.07712
 C 0.11451 0.73786 -1.07666
 C -0.22353 1.20796 0.00087
 C -0.05455 -0.48497 1.78019
 C -0.07708 -0.47876 -1.78004
 F 0.24093 1.51401 1.80955
 F 0.57003 1.47969 -1.81086
 H -0.91874 -1.00130 1.52480
 H -0.93621 -0.98552 -1.44529
 H 0.77328 -1.09525 1.57976
 H 0.75286 -1.09998 -1.66044
 H -0.08026 -0.27829 2.77594
 H -0.18266 -0.26155 -2.77495
13
bifur_IRC_Cartesians_MW_output/new_data/bifur_traj2_Cartesians_MW point 306
C 0.02290 0.74595 1.07711
 C 0.11300 0.73801 -1.07668
 C -0.22355 1.20796 0.00086
 C -0.05492 -0.48488 1.78019
 C -0.07671 -0.47885 -1.78003
 F 0.24627 1.51342 1.80952
 F 0.56472 1.48028 -1.81089
 H -0.91904 -1.00106 1.52352
 H -0.93591 -0.98577 -1.44657
 H 0.77295 -1.09533 1.58108
 H 0.75320 -1.09989 -1.65911
 H -0.08192 -0.27803 2.77594
 H -0.18099 -0.26181 -2.77495
13
bifur_IRC_Cartesians_MW_output/new_data/bifur_traj2_Cartesians_MW point 307
C 0.02458 0.74578 1.07709
 C 0.11131 0.73818 -1.07669
 C -0.22357 1.20796 0.00083
 C -0.05534 -0.48478 1.78020
 C -0.07629 -0.47895 -1.78002
 F 0.25225 1.51276 1.80949
 F 0.55876 1.48094 -1.81092
 H -0.91936 -1.00079 1.52209
 H -0.93558 -0.98605 -1.44800
 H 0.77258 -1.09543 1.58256
 H 0.75357 -1.09979 -1.65762
 H -0.08379 -0.27773 2.77594
 H -0.17911 -0.26211 -2.77494
13
bifur_IRC_Cartesians_MW_output/new_data/bifur_traj2_Cartesians_MW point 308
C 0.02616 0.74563 1.07707
 C 0.10972 0.73833 -1.07670
 C -0.22359 1.20797 0.00081
 C -0.05573 -0.48468 1.78021
 C -0.07590 -0.47904 -1.78001
 F 0.25787 1.51214 1.80945
 F 0.55317 1.48156 -1.81095
 H -0.91967 -1.00053 1.52074
 H -0.93528 -0.98631 -1.44935
 H 0.77223 -1.09552 1.58395
 H 0.75392 -1.09970 -1.65623
 H -0.08555 -0.27745 2.77594
 H -0.17735 -0.26239 -2.77494
13
bifur_IRC_Cartesians_MW_output/new_data/bifur_traj2_Cartesians_MW point 309
C 0.02616 0.74563 1.07707
 C 0.10972 0.73833 -1.07670
 C -0.22359 1.20797 0.00081
 C -0.05573 -0.48468 1.78021
 C -0.07590 -0.47904 -1.78001
 F 0.25787 1.51214 1.80945
 F 0.55317 1.48156 -1.81095
 H -0.91967 -1.00053 1.52074
 H -0.93528 -0.98631 -1.44935
 H 0.77223 -1.09552 1.58395
 H 0.75392 -1.09970 -1.65623
 H -0.08554 -0.27745 2.77594
 H -0.17735 -0.26239 -2.77494
13
bifur_IRC_Cartesians_MW_output/new_data/bifur_traj2_Cartesians_MW point 310
C 0.02809 0.74543 1.07705
 C 0.10778 0.73853 -1.07672
 C -0.22361 1.20797 0.00079
 C -0.05621 -0.48457 1.78022
 C -0.07542 -0.47916 -1.77999
 F 0.26474 1.51139 1.80941
 F 0.54633 1.48231 -1.81099
 H -0.92005 -1.00021 1.51910
 H -0.93490 -0.98663 -1.45099
 H 0.77180 -1.09563 1.58565
 H 0.75434 -1.09959 -1.65452
 H -0.08769 -0.27712 2.77594
 H -0.17520 -0.26273 -2.77494
13
bifur_IRC_Cartesians_MW_output/new_data/bifur_traj2_Cartesians_MW point 311
C 0.02808 0.74544 1.07705
 C 0.10779 0.73853 -1.07672
 C -0.22361 1.20797 0.00079
 C -0.05620 -0.48457 1.78022
 C -0.07542 -0.47916 -1.77999
 F 0.26470 1.51139 1.80941
 F 0.54637 1.48231 -1.81099
 H -0.92005 -1.00022 1.51911
 H -0.93490 -0.98663 -1.45098
 H 0.77181 -1.09563 1.58564
 H 0.75434 -1.09959 -1.65453
 H -0.08768 -0.27712 2.77594
 H -0.17522 -0.26273 -2.77494
13
bifur_IRC_Cartesians_MW_output/new_data/bifur_traj2_Cartesians_MW point 312
C 0.02742 0.74550 1.07706
 C 0.10845 0.73846 -1.07672
 C -0.22361 1.20797 0.00080
 C -0.05604 -0.48461 1.78021
 C -0.07559 -0.47912 -1.78000
 F 0.26235 1.51165 1.80943
 F 0.54871 1.48205 -1.81098
 H -0.91992 -1.00032 1.51967
 H -0.93503 -0.98652 -1.45042
 H 0.77195 -1.09559 1.58506
 H 0.75420 -1.09963 -1.65511
 H -0.08694 -0.27723 2.77594
 H -0.17595 -0.26261 -2.77494
13
bifur_IRC_Cartesians_MW_output/new_data/bifur_traj2_Cartesians_MW point 313
C 0.02622 0.74562 1.07707
 C 0.10965 0.73834 -1.07671
 C -0.22359 1.20797 0.00081
 C -0.05574 -0.48468 1.78021
 C -0.07588 -0.47905 -1.78000
 F 0.25811 1.51212 1.80945
 F 0.55293 1.48158 -1.81096
 H -0.91969 -1.00052 1.52068
 H -0.93526 -0.98632 -1.44941
 H 0.77221 -1.09552 1.58401
 H 0.75393 -1.09970 -1.65617
 H -0.08562 -0.27744 2.77594
 H -0.17728 -0.26240 -2.77494
13
bifur_IRC_Cartesians_MW_output/new_data/bifur_traj2_Cartesians_MW point 314
C 0.02466 0.74578 1.07709
 C 0.11122 0.73818 -1.07669
 C -0.22357 1.20796 0.00083
 C -0.05536 -0.48477 1.78020
 C -0.07627 -0.47895 -1.78002
 F 0.25256 1.51273 1.80948
 F 0.55846 1.48097 -1.81092
 H -0.91938 -1.00077 1.52202
 H -0.93557 -0.98606 -1.44808
 H 0.77256 -1.09543 1.58264
 H 0.75359 -1.09979 -1.65755
 H -0.08388 -0.27772 2.77594
 H -0.17902 -0.26213 -2.77494
13
bifur_IRC_Cartesians_MW_output/new_data/bifur_traj2_Cartesians_MW point 315
C 0.02299 0.74594 1.07711
 C 0.11291 0.73802 -1.07668
 C -0.22355 1.20796 0.00085
 C -0.05494 -0.48487 1.78019
 C -0.07668 -0.47885 -1.78003
 F 0.24659 1.51339 1.80952
 F 0.56440 1.48031 -1.81089
 H -0.91905 -1.00105 1.52344
 H -0.93590 -0.98578 -1.44665
 H 0.77293 -1.09534 1.58116
 H 0.75322 -1.09989 -1.65903
 H -0.08202 -0.27801 2.77594
 H -0.18088 -0.26183 -2.77495
13
bifur_IRC_Cartesians_MW_output/new_data/bifur_traj2_Cartesians_MW point 316
C 0.02152 0.74609 1.07712
 C 0.11438 0.73787 -1.07667
 C -0.22353 1.20796 0.00087
 C -0.05458 -0.48496 1.78019
 C -0.07704 -0.47876 -1.78004
 F 0.24138 1.51396 1.80955
 F 0.56959 1.47974 -1.81086
 H -0.91877 -1.00128 1.52469
 H -0.93618 -0.98554 -1.44540
 H 0.77325 -1.09525 1.57987
 H 0.75289 -1.09997 -1.66033
 H -0.08040 -0.27827 2.77594
 H -0.18252 -0.26157 -2.77495
13
bifur_IRC_Cartesians_MW_output/new_data/bifur_traj2_Cartesians_MW point 317
C 0.02059 0.74618 1.07713
 C 0.11532 0.73777 -1.07666
 C -0.22352 1.20796 0.00088
 C -0.05435 -0.48502 1.78018
 C -0.07727 -0.47871 -1.78005
 F 0.23807 1.51433 1.80957
 F 0.57289 1.47938 -1.81085
 H -0.91859 -1.00144 1.52548
 H -0.93636 -0.98538 -1.44461
 H 0.77346 -1.09520 1.57906
 H 0.75269 -1.10003 -1.66115
 H -0.07936 -0.27843 2.77594
 H -0.18355 -0.26141 -2.77495
13
bifur_IRC_Cartesians_MW_output/new_data/bifur_traj2_Cartesians_MW point 318
C 0.02043 0.74620 1.07713
 C 0.11548 0.73776 -1.07666
 C -0.22351 1.20796 0.00089
 C -0.05431 -0.48503 1.78018
 C -0.07731 -0.47870 -1.78005
 F 0.23750 1.51439 1.80958
 F 0.57346 1.47931 -1.81084
 H -0.91855 -1.00146 1.52562
 H -0.93640 -0.98536 -1.44447
 H 0.77349 -1.09519 1.57891
 H 0.75265 -1.10004 -1.66129
 H -0.07918 -0.27846 2.77594
 H -0.18373 -0.26138 -2.77495
13
bifur_IRC_Cartesians_MW_output/new_data/bifur_traj2_Cartesians_MW point 319
C 0.02116 0.74613 1.07713
 C 0.11475 0.73783 -1.07666
 C -0.22352 1.20796 0.00088
 C -0.05449 -0.48498 1.78018
 C -0.07713 -0.47874 -1.78004
 F 0.24009 1.51411 1.80956
 F 0.57088 1.47960 -1.81086
 H -0.91870 -1.00134 1.52500
 H -0.93625 -0.98548 -1.44509
 H 0.77333 -1.09523 1.57955
 H 0.75281 -1.10000 -1.66065
 H -0.07999 -0.27833 2.77594
 H -0.18292 -0.26151 -2.77495
13
bifur_IRC_Cartesians_MW_output/new_data/bifur_traj2_Cartesians_MW point 320
C 0.02116 0.74613 1.07713
 C 0.11475 0.73783 -1.07666
 C -0.22352 1.20796 0.00088
 C -0.05449 -0.48498 1.78018
 C -0.07713 -0.47874 -1.78004
 F 0.24009 1.51410 1.80956
 F 0.57088 1.47960 -1.81086
 H -0.91870 -1.00134 1.52500
 H -0.93625 -0.98548 -1.44509
 H 0.77333 -1.09523 1.57955
 H 0.75281 -1.10000 -1.66065
 H -0.07999 -0.27833 2.77594
 H -0.18292 -0.26151 -2.77495
13
bifur_IRC_Cartesians_MW_output/new_data/bifur_traj2_Cartesians_MW point 321
C 0.02454 0.74579 1.07709
 C 0.11134 0.73817 -1.07669
 C -0.22357 1.20796 0.00083
 C -0.05533 -0.48478 1.78020
 C -0.07630 -0.47895 -1.78002
 F 0.25213 1.51278 1.80949
 F 0.55888 1.48092 -1.81092
 H -0.91936 -1.00079 1.52212
 H -0.93559 -0.98604 -1.44797
 H 0.77258 -1.09542 1.58253
 H 0.75356 -1.09980 -1.65765
 H -0.08375 -0.27774 2.77594
 H -0.17915 -0.26211 -2.77494
13
bifur_IRC_Cartesians_MW_output/new_data/bifur_traj2_Cartesians_MW point 322
C 0.02646 0.74560 1.07707
 C 0.10942 0.73836 -1.07671
 C -0.22359 1.20797 0.00081
 C -0.05580 -0.48467 1.78021
 C -0.07583 -0.47906 -1.78000
 F 0.25893 1.51203 1.80945
 F 0.55211 1.48167 -1.81096
 H -0.91973 -1.00048 1.52049
 H -0.93522 -0.98636 -1.44960
 H 0.77216 -1.09553 1.58421
 H 0.75398 -1.09968 -1.65596
 H -0.08588 -0.27740 2.77594
 H -0.17702 -0.26244 -2.77494
13
bifur_IRC_Cartesians_MW_output/new_data/bifur_traj2_Cartesians_MW point 323
C 0.02810 0.74543 1.07705
 C 0.10777 0.73853 -1.07672
 C -0.22362 1.20797 0.00079
 C -0.05621 -0.48457 1.78022
 C -0.07542 -0.47916 -1.77999
 F 0.26477 1.51138 1.80941
 F 0.54630 1.48232 -1.81099
 H -0.92005 -1.00021 1.51909
 H -0.93490 -0.98663 -1.45100
 H 0.77180 -1.09563 1.58566
 H 0.75435 -1.09959 -1.65451
 H -0.08770 -0.27711 2.77594
 H -0.17519 -0.26273 -2.77494
13
bifur_IRC_Cartesians_MW_output/new_data/bifur_traj2_Cartesians_MW point 324
C 0.02926 0.74532 1.07704
 C 0.10659 0.73865 -1.07673
 C -0.22363 1.20798 0.00077
 C -0.05650 -0.48450 1.78022
 C -0.07513 -0.47923 -1.77998
 F 0.26893 1.51092 1.80939
 F 0.54216 1.48278 -1.81101
 H -0.92028 -1.00002 1.51809
 H -0.93467 -0.98683 -1.45200
 H 0.77154 -1.09569 1.58668
 H 0.75460 -1.09952 -1.65348
 H -0.08900 -0.27691 2.77594
 H -0.17389 -0.26294 -2.77494
13
bifur_IRC_Cartesians_MW_output/new_data/bifur_traj2_Cartesians_MW point 325
C 0.02991 0.74525 1.07703
 C 0.10595 0.73871 -1.07674
 C -0.22364 1.20798 0.00077
 C -0.05666 -0.48446 1.78023
 C -0.07497 -0.47927 -1.77998
 F 0.27122 1.51067 1.80937
 F 0.53988 1.48303 -1.81103
 H -0.92040 -0.99992 1.51755
 H -0.93454 -0.98693 -1.45255
 H 0.77140 -1.09573 1.58725
 H 0.75475 -1.09948 -1.65291
 H -0.08971 -0.27680 2.77594
 H -0.17317 -0.26305 -2.77494
13
bifur_IRC_Cartesians_MW_output/new_data/bifur_traj2_Cartesians_MW point 326
C 0.03007 0.74524 1.07703
 C 0.10578 0.73873 -1.07674
 C -0.22364 1.20798 0.00076
 C -0.05670 -0.48445 1.78023
 C -0.07493 -0.47928 -1.77998
 F 0.27181 1.51061 1.80937
 F 0.53929 1.48309 -1.81103
 H -0.92044 -0.99989 1.51740
 H -0.93451 -0.98696 -1.45269
 H 0.77136 -1.09574 1.58740
 H 0.75478 -1.09947 -1.65276
 H -0.08989 -0.27677 2.77594
 H -0.17299 -0.26308 -2.77493
13
bifur_IRC_Cartesians_MW_output/new_data/bifur_traj2_Cartesians_MW point 327
C 0.02984 0.74526 1.07703
 C 0.10601 0.73871 -1.07674
 C -0.22364 1.20798 0.00077
 C -0.05664 -0.48446 1.78023
 C -0.07499 -0.47927 -1.77998
 F 0.27099 1.51070 1.80937
 F 0.54011 1.48300 -1.81103
 H -0.92039 -0.99993 1.51760
 H -0.93456 -0.98692 -1.45249
 H 0.77142 -1.09573 1.58719
 H 0.75473 -1.09948 -1.65297
 H -0.08964 -0.27681 2.77594
 H -0.17325 -0.26304 -2.77494
13
bifur_IRC_Cartesians_MW_output/new_data/bifur_traj2_Cartesians_MW point 328
C 0.02935 0.74531 1.07704
 C 0.10651 0.73866 -1.07673
 C -0.22363 1.20798 0.00077
 C -0.05652 -0.48449 1.78022
 C -0.07511 -0.47924 -1.77998
 F 0.26924 1.51089 1.80938
 F 0.54185 1.48281 -1.81102
 H -0.92030 -1.00001 1.51802
 H -0.93465 -0.98684 -1.45207
 H 0.77152 -1.09570 1.58676
 H 0.75462 -1.09951 -1.65340
 H -0.08909 -0.27689 2.77594
 H -0.17379 -0.26295 -2.77494
13
bifur_IRC_Cartesians_MW_output/new_data/bifur_traj2_Cartesians_MW point 329
C 0.02880 0.74536 1.07705
 C 0.10706 0.73860 -1.07673
 C -0.22362 1.20797 0.00078
 C -0.05638 -0.48453 1.78022
 C -0.07525 -0.47920 -1.77999
 F 0.26728 1.51110 1.80940
 F 0.54380 1.48259 -1.81101
 H -0.92019 -1.00010 1.51849
 H -0.93476 -0.98675 -1.45160
 H 0.77165 -1.09567 1.58628
 H 0.75450 -1.09954 -1.65389
 H -0.08848 -0.27699 2.77594
 H -0.17441 -0.26286 -2.77494
13
bifur_IRC_Cartesians_MW_output/new_data/bifur_traj2_Cartesians_MW point 330
C 0.02842 0.74540 1.07705
 C 0.10745 0.73856 -1.07672
 C -0.22362 1.20797 0.00078
 C -0.05629 -0.48455 1.78022
 C -0.07534 -0.47918 -1.77999
 F 0.26591 1.51126 1.80940
 F 0.54517 1.48244 -1.81100
 H -0.92011 -1.00016 1.51882
 H -0.93484 -0.98669 -1.45127
 H 0.77173 -1.09565 1.58594
 H 0.75442 -1.09957 -1.65423
 H -0.08805 -0.27706 2.77594
 H -0.17484 -0.26279 -2.77494
13
bifur_IRC_Cartesians_MW_output/new_data/bifur_traj2_Cartesians_MW point 331
C 0.02841 0.74540 1.07705
 C 0.10745 0.73856 -1.07672
 C -0.22362 1.20797 0.00078
 C -0.05629 -0.48455 1.78022
 C -0.07534 -0.47918 -1.77999
 F 0.26591 1.51126 1.80940
 F 0.54517 1.48244 -1.81100
 H -0.92011 -1.00016 1.51882
 H -0.93484 -0.98669 -1.45127
 H 0.77173 -1.09564 1.58594
 H 0.75442 -1.09957 -1.65423
 H -0.08805 -0.27706 2.77594
 H -0.17484 -0.26279 -2.77494
13
bifur_IRC_Cartesians_MW_output/new_data/bifur_traj2_Cartesians_MW point 332
C 0.02889 0.74535 1.07704
 C 0.10697 0.73861 -1.07673
 C -0.22363 1.20797 0.00078
 C -0.05641 -0.48452 1.78022
 C -0.07522 -0.47921 -1.77999
 F 0.26760 1.51107 1.80939
 F 0.54348 1.48263 -1.81101
 H -0.92021 -1.00008 1.51841
 H -0.93474 -0.98676 -1.45168
 H 0.77163 -1.09567 1.58636
 H 0.75452 -1.09954 -1.65381
 H -0.08858 -0.27697 2.77594
 H -0.17431 -0.26287 -2.77494
13
bifur_IRC_Cartesians_MW_output/new_data/bifur_traj2_Cartesians_MW point 333
C 0.03015 0.74523 1.07703
 C 0.10570 0.73874 -1.07674
 C -0.22364 1.20798 0.00076
 C -0.05672 -0.48444 1.78023
 C -0.07491 -0.47929 -1.77998
 F 0.27208 1.51057 1.80937
 F 0.53902 1.48312 -1.81103
 H -0.92045 -0.99988 1.51734
 H -0.93450 -0.98697 -1.45275
 H 0.77135 -1.09574 1.58746
 H 0.75480 -1.09947 -1.65269
 H -0.08998 -0.27675 2.77594
 H -0.17290 -0.26310 -2.77493
13
bifur_IRC_Cartesians_MW_output/new_data/bifur_traj2_Cartesians_MW point 334
C 0.03221 0.74502 1.07701
 C 0.10363 0.73894 -1.07676
 C -0.22367 1.20798 0.00074
 C -0.05723 -0.48432 1.78024
 C -0.07440 -0.47941 -1.77996
 F 0.27941 1.50977 1.80932
 F 0.53172 1.48393 -1.81107
 H -0.92085 -0.99954 1.51558
 H -0.93409 -0.98732 -1.45451
 H 0.77089 -1.09586 1.58928
 H 0.75526 -1.09934 -1.65087
 H -0.09227 -0.27639 2.77594
 H -0.17061 -0.26346 -2.77493
13
bifur_IRC_Cartesians_MW_output/new_data/bifur_traj2_Cartesians_MW point 335
C 0.03476 0.74477 1.07698
 C 0.10107 0.73920 -1.07678
 C -0.22370 1.20799 0.00070
 C -0.05786 -0.48417 1.78025
 C -0.07377 -0.47956 -1.77994
 F 0.28849 1.50876 1.80927
 F 0.52268 1.48493 -1.81112
 H -0.92135 -0.99912 1.51341
 H -0.93359 -0.98774 -1.45668
 H 0.77033 -1.09601 1.59152
 H 0.75582 -1.09919 -1.64862
 H -0.09510 -0.27594 2.77593
 H -0.16776 -0.26391 -2.77493
13
bifur_IRC_Cartesians_MW_output/new_data/bifur_traj2_Cartesians_MW point 336
C 0.03736 0.74451 1.07695
 C 0.09845 0.73946 -1.07680
 C -0.22374 1.20799 0.00067
 C -0.05851 -0.48401 1.78026
 C -0.07313 -0.47972 -1.77992
 F 0.29774 1.50774 1.80921
 F 0.51347 1.48595 -1.81117
 H -0.92186 -0.99870 1.51119
 H -0.93309 -0.98817 -1.45890
 H 0.76976 -1.09615 1.59381
 H 0.75640 -1.09904 -1.64632
 H -0.09799 -0.27549 2.77593
 H -0.16487 -0.26437 -2.77492
13
bifur_IRC_Cartesians_MW_output/new_data/bifur_traj2_Cartesians_MW point 337
C 0.03964 0.74428 1.07693
 C 0.09617 0.73969 -1.07682
 C -0.22377 1.20800 0.00064
 C -0.05907 -0.48388 1.78027
 C -0.07257 -0.47986 -1.77991
 F 0.30584 1.50685 1.80916
 F 0.50541 1.48684 -1.81122
 H -0.92230 -0.99833 1.50925
 H -0.93264 -0.98855 -1.46084
 H 0.76925 -1.09628 1.59581
 H 0.75690 -1.09891 -1.64430
 H -0.10052 -0.27509 2.77593
 H -0.16233 -0.26477 -2.77492
13
bifur_IRC_Cartesians_MW_output/new_data/bifur_traj2_Cartesians_MW point 338
C 0.04143 0.74410 1.07691
 C 0.09436 0.73987 -1.07683
 C -0.22379 1.20800 0.00062
 C -0.05952 -0.48377 1.78028
 C -0.07212 -0.47997 -1.77989
 F 0.31222 1.50615 1.80913
 F 0.49906 1.48755 -1.81125
 H -0.92265 -0.99804 1.50773
 H -0.93229 -0.98885 -1.46237
 H 0.76886 -1.09639 1.59739
 H 0.75730 -1.09880 -1.64272
 H -0.10251 -0.27477 2.77593
 H -0.16034 -0.26509 -2.77492
13
bifur_IRC_Cartesians_MW_output/new_data/bifur_traj2_Cartesians_MW point 339
C 0.04278 0.74397 1.07690
 C 0.09301 0.74001 -1.07684
 C -0.22381 1.20801 0.00060
 C -0.05985 -0.48369 1.78029
 C -0.07179 -0.48005 -1.77988
 F 0.31701 1.50562 1.80910
 F 0.49429 1.48807 -1.81128
 H -0.92292 -0.99782 1.50658
 H -0.93203 -0.98907 -1.46351
 H 0.76856 -1.09646 1.59857
 H 0.75759 -1.09872 -1.64153
 H -0.10400 -0.27454 2.77593
 H -0.15884 -0.26533 -2.77491
13
bifur_IRC_Cartesians_MW_output/new_data/bifur_traj2_Cartesians_MW point 340
C 0.04375 0.74387 1.07689
 C 0.09203 0.74011 -1.07685
 C -0.22382 1.20801 0.00059
 C -0.06009 -0.48363 1.78029
 C -0.07155 -0.48011 -1.77988
 F 0.32047 1.50524 1.80908
 F 0.49084 1.48845 -1.81130
 H -0.92311 -0.99766 1.50575
 H -0.93184 -0.98923 -1.46434
 H 0.76835 -1.09652 1.59943
 H 0.75781 -1.09866 -1.64067
 H -0.10509 -0.27437 2.77593
 H -0.15775 -0.26550 -2.77491
13
bifur_IRC_Cartesians_MW_output/new_data/bifur_traj2_Cartesians_MW point 341
C 0.04440 0.74381 1.07688
 C 0.09137 0.74017 -1.07686
 C -0.22383 1.20801 0.00058
 C -0.06025 -0.48359 1.78030
 C -0.07139 -0.48015 -1.77987
 F 0.32280 1.50498 1.80906
 F 0.48853 1.48871 -1.81131
 H -0.92323 -0.99755 1.50519
 H -0.93171 -0.98934 -1.46490
 H 0.76820 -1.09656 1.60000
 H 0.75795 -1.09863 -1.64009
 H -0.10581 -0.27425 2.77593
 H -0.15702 -0.26561 -2.77491
13
bifur_IRC_Cartesians_MW_output/new_data/bifur_traj2_Cartesians_MW point 342
C 0.04440 0.74381 1.07688
 C 0.09137 0.74017 -1.07686
 C -0.22383 1.20801 0.00058
 C -0.06025 -0.48359 1.78030
 C -0.07139 -0.48015 -1.77987
 F 0.32280 1.50498 1.80906
 F 0.48852 1.48871 -1.81131
 H -0.92323 -0.99755 1.50519
 H -0.93171 -0.98934 -1.46490
 H 0.76820 -1.09656 1.60000
 H 0.75795 -1.09863 -1.64009
 H -0.10581 -0.27425 2.77593
 H -0.15702 -0.26561 -2.77491
13
bifur_IRC_Cartesians_MW_output/new_data/bifur_traj2_Cartesians_MW point 343
C 0.04494 0.74375 1.07687
 C 0.09083 0.74022 -1.07686
 C -0.22384 1.20801 0.00057
 C -0.06039 -0.48356 1.78030
 C -0.07126 -0.48018 -1.77987
 F 0.32470 1.50477 1.80905
 F 0.48663 1.48892 -1.81132
 H -0.92334 -0.99747 1.50474
 H -0.93161 -0.98943 -1.46536
 H 0.76809 -1.09659 1.60047
 H 0.75807 -1.09859 -1.63962
 H -0.10641 -0.27416 2.77593
 H -0.15643 -0.26571 -2.77491
13
bifur_IRC_Cartesians_MW_output/new_data/bifur_traj2_Cartesians_MW point 344
C 0.04503 0.74374 1.07687
 C 0.09074 0.74023 -1.07686
 C -0.22384 1.20801 0.00057
 C -0.06041 -0.48355 1.78030
 C -0.07123 -0.48018 -1.77987
 F 0.32504 1.50473 1.80905
 F 0.48629 1.48896 -1.81132
 H -0.92336 -0.99745 1.50465
 H -0.93159 -0.98945 -1.46544
 H 0.76806 -1.09659 1.60056
 H 0.75809 -1.09859 -1.63953
 H -0.10651 -0.27414 2.77593
 H -0.15632 -0.26572 -2.77491
13
bifur_IRC_Cartesians_MW_output/new_data/bifur_traj2_Cartesians_MW point 345
C 0.04520 0.74373 1.07687
 C 0.09057 0.74025 -1.07687
 C -0.22384 1.20801 0.00057
 C -0.06045 -0.48354 1.78030
 C -0.07119 -0.48019 -1.77987
 F 0.32565 1.50467 1.80904
 F 0.48569 1.48902 -1.81132
 H -0.92339 -0.99742 1.50451
 H -0.93155 -0.98948 -1.46558
 H 0.76803 -1.09660 1.60071
 H 0.75813 -1.09858 -1.63938
 H -0.10670 -0.27411 2.77593
 H -0.15613 -0.26575 -2.77491
13
bifur_IRC_Cartesians_MW_output/new_data/bifur_traj2_Cartesians_MW point 346
C 0.04558 0.74369 1.07687
 C 0.09019 0.74029 -1.07687
 C -0.22385 1.20801 0.00056
 C -0.06054 -0.48352 1.78030
 C -0.07110 -0.48022 -1.77986
 F 0.32697 1.50452 1.80904
 F 0.48437 1.48917 -1.81133
 H -0.92346 -0.99736 1.50419
 H -0.93148 -0.98954 -1.46590
 H 0.76794 -1.09662 1.60103
 H 0.75821 -1.09856 -1.63905
 H -0.10711 -0.27404 2.77593
 H -0.15572 -0.26582 -2.77491
13
bifur_IRC_Cartesians_MW_output/new_data/bifur_traj2_Cartesians_MW point 347
C 0.04627 0.74362 1.07686
 C 0.08950 0.74036 -1.07687
 C -0.22386 1.20801 0.00056
 C -0.06071 -0.48348 1.78031
 C -0.07093 -0.48026 -1.77986
 F 0.32942 1.50425 1.80902
 F 0.48193 1.48944 -1.81134
 H -0.92360 -0.99725 1.50360
 H -0.93135 -0.98965 -1.46649
 H 0.76779 -1.09666 1.60164
 H 0.75837 -1.09852 -1.63844
 H -0.10788 -0.27392 2.77593
 H -0.15495 -0.26594 -2.77491
13
bifur_IRC_Cartesians_MW_output/new_data/bifur_traj2_Cartesians_MW point 348
C 0.04738 0.74351 1.07685
 C 0.08838 0.74047 -1.07688
 C -0.22387 1.20802 0.00054
 C -0.06099 -0.48341 1.78031
 C -0.07065 -0.48033 -1.77985
 F 0.33340 1.50381 1.80900
 F 0.47797 1.48988 -1.81137
 H -0.92382 -0.99707 1.50265
 H -0.93113 -0.98984 -1.46744
 H 0.76755 -1.09673 1.60262
 H 0.75861 -1.09845 -1.63745
 H -0.10912 -0.27373 2.77593
 H -0.15370 -0.26614 -2.77491
13
bifur_IRC_Cartesians_MW_output/new_data/bifur_traj2_Cartesians_MW point 349
C 0.04895 0.74335 1.07683
 C 0.08680 0.74063 -1.07690
 C -0.22389 1.20802 0.00052
 C -0.06138 -0.48332 1.78032
 C -0.07026 -0.48042 -1.77984
 F 0.33899 1.50319 1.80896
 F 0.47240 1.49049 -1.81140
 H -0.92412 -0.99681 1.50131
 H -0.93082 -0.99010 -1.46878
 H 0.76720 -1.09682 1.60400
 H 0.75896 -1.09836 -1.63606
 H -0.11087 -0.27345 2.77592
 H -0.15195 -0.26642 -2.77490
13
bifur_IRC_Cartesians_MW_output/new_data/bifur_traj2_Cartesians_MW point 350
C 0.05077 0.74317 1.07681
 C 0.08497 0.74081 -1.07691
 C -0.22392 1.20802 0.00050
 C -0.06183 -0.48321 1.78033
 C -0.06982 -0.48053 -1.77982
 F 0.34544 1.50248 1.80893
 F 0.46598 1.49121 -1.81143
 H -0.92448 -0.99651 1.49977
 H -0.93047 -0.99040 -1.47032
 H 0.76680 -1.09692 1.60560
 H 0.75936 -1.09825 -1.63446
 H -0.11288 -0.27313 2.77592
 H -0.14993 -0.26674 -2.77490
13
bifur_IRC_Cartesians_MW_output/new_data/bifur_traj2_Cartesians_MW point 351
C 0.05243 0.74300 1.07679
 C 0.08330 0.74098 -1.07693
 C -0.22394 1.20803 0.00048
 C -0.06224 -0.48311 1.78034
 C -0.06940 -0.48063 -1.77981
 F 0.35137 1.50183 1.80889
 F 0.46007 1.49186 -1.81146
 H -0.92480 -0.99624 1.49835
 H -0.93014 -0.99068 -1.47174
 H 0.76643 -1.09701 1.60706
 H 0.75973 -1.09815 -1.63299
 H -0.11473 -0.27284 2.77592
 H -0.14808 -0.26703 -2.77490
13
bifur_IRC_Cartesians_MW_output/new_data/bifur_traj2_Cartesians_MW point 352
C 0.05369 0.74288 1.07678
 C 0.08204 0.74111 -1.07694
 C -0.22396 1.20803 0.00046
 C -0.06255 -0.48303 1.78034
 C -0.06909 -0.48071 -1.77980
 F 0.35583 1.50133 1.80886
 F 0.45563 1.49235 -1.81149
 H -0.92505 -0.99604 1.49728
 H -0.92990 -0.99089 -1.47281
 H 0.76615 -1.09708 1.60817
 H 0.76001 -1.09808 -1.63188
 H -0.11613 -0.27262 2.77592
 H -0.14668 -0.26725 -2.77490
13
bifur_IRC_Cartesians_MW_output/new_data/bifur_traj2_Cartesians_MW point 353
C 0.05369 0.74288 1.07678
 C 0.08204 0.74111 -1.07694
 C -0.22396 1.20803 0.00046
 C -0.06255 -0.48303 1.78034
 C -0.06909 -0.48071 -1.77980
 F 0.35583 1.50133 1.80886
 F 0.45563 1.49235 -1.81149
 H -0.92505 -0.99604 1.49728
 H -0.92990 -0.99089 -1.47281
 H 0.76615 -1.09708 1.60817
 H 0.76001 -1.09808 -1.63188
 H -0.11612 -0.27262 2.77592
 H -0.14668 -0.26725 -2.77490
13
bifur_IRC_Cartesians_MW_output/new_data/bifur_traj2_Cartesians_MW point 354
C 0.05496 0.74275 1.07677
 C 0.08076 0.74123 -1.07695
 C -0.22397 1.20803 0.00044
 C -0.06287 -0.48296 1.78035
 C -0.06878 -0.48078 -1.77979
 F 0.36036 1.50083 1.80884
 F 0.45113 1.49285 -1.81151
 H -0.92529 -0.99583 1.49619
 H -0.92965 -0.99110 -1.47390
 H 0.76587 -1.09716 1.60929
 H 0.76029 -1.09800 -1.63075
 H -0.11754 -0.27240 2.77592
 H -0.14526 -0.26748 -2.77489
13
bifur_IRC_Cartesians_MW_output/new_data/bifur_traj2_Cartesians_MW point 355
C 0.05512 0.74274 1.07677
 C 0.08060 0.74125 -1.07695
 C -0.22397 1.20803 0.00044
 C -0.06291 -0.48295 1.78035
 C -0.06874 -0.48079 -1.77979
 F 0.36093 1.50077 1.80883
 F 0.45056 1.49291 -1.81152
 H -0.92533 -0.99580 1.49606
 H -0.92962 -0.99112 -1.47403
 H 0.76584 -1.09717 1.60943
 H 0.76032 -1.09799 -1.63061
 H -0.11772 -0.27237 2.77592
 H -0.14508 -0.26751 -2.77489
13
bifur_IRC_Cartesians_MW_output/new_data/bifur_traj2_Cartesians_MW point 356
C 0.05506 0.74274 1.07677
 C 0.08066 0.74124 -1.07695
 C -0.22397 1.20803 0.00044
 C -0.06289 -0.48295 1.78035
 C -0.06875 -0.48079 -1.77979
 F 0.36071 1.50080 1.80883
 F 0.45077 1.49289 -1.81152
 H -0.92531 -0.99581 1.49611
 H -0.92963 -0.99111 -1.47398
 H 0.76585 -1.09716 1.60937
 H 0.76031 -1.09800 -1.63066
 H -0.11765 -0.27238 2.77592
 H -0.14515 -0.26750 -2.77489
13
bifur_IRC_Cartesians_MW_output/new_data/bifur_traj2_Cartesians_MW point 357
C 0.05488 0.74276 1.07677
 C 0.08084 0.74123 -1.07695
 C -0.22397 1.20803 0.00045
 C -0.06285 -0.48296 1.78035
 C -0.06880 -0.48078 -1.77979
 F 0.36007 1.50087 1.80884
 F 0.45141 1.49282 -1.81151
 H -0.92528 -0.99584 1.49626
 H -0.92966 -0.99108 -1.47383
 H 0.76589 -1.09715 1.60922
 H 0.76027 -1.09801 -1.63082
 H -0.11745 -0.27241 2.77592
 H -0.14535 -0.26746 -2.77489
13
bifur_IRC_Cartesians_MW_output/new_data/bifur_traj2_Cartesians_MW point 358
C 0.05470 0.74278 1.07677
 C 0.08102 0.74121 -1.07695
 C -0.22397 1.20803 0.00045
 C -0.06281 -0.48297 1.78035
 C -0.06884 -0.48077 -1.77980
 F 0.35943 1.50094 1.80884
 F 0.45205 1.49275 -1.81151
 H -0.92524 -0.99587 1.49642
 H -0.92970 -0.99105 -1.47368
 H 0.76593 -1.09714 1.60906
 H 0.76023 -1.09802 -1.63098
 H -0.11725 -0.27244 2.77592
 H -0.14555 -0.26743 -2.77489
13
bifur_IRC_Cartesians_MW_output/new_data/bifur_traj2_Cartesians_MW point 359
C 0.05464 0.74278 1.07677
 C 0.08108 0.74120 -1.07695
 C -0.22397 1.20803 0.00045
 C -0.06279 -0.48298 1.78035
 C -0.06886 -0.48076 -1.77980
 F 0.35920 1.50096 1.80884
 F 0.45228 1.49272 -1.81151
 H -0.92523 -0.99588 1.49647
 H -0.92971 -0.99104 -1.47362
 H 0.76595 -1.09714 1.60900
 H 0.76022 -1.09802 -1.63104
 H -0.11718 -0.27245 2.77592
 H -0.14562 -0.26742 -2.77489
13
bifur_IRC_Cartesians_MW_output/new_data/bifur_traj2_Cartesians_MW point 360
C 0.05479 0.74277 1.07677
 C 0.08093 0.74122 -1.07695
 C -0.22397 1.20803 0.00045
 C -0.06283 -0.48297 1.78035
 C -0.06882 -0.48077 -1.77979
 F 0.35975 1.50090 1.80884
 F 0.45173 1.49278 -1.81151
 H -0.92526 -0.99586 1.49634
 H -0.92968 -0.99107 -1.47375
 H 0.76591 -1.09715 1.60914
 H 0.76025 -1.09801 -1.63090
 H -0.11735 -0.27243 2.77592
 H -0.14545 -0.26745 -2.77489
13
bifur_IRC_Cartesians_MW_output/new_data/bifur_traj2_Cartesians_MW point 361
C 0.05529 0.74272 1.07676
 C 0.08042 0.74127 -1.07695
 C -0.22398 1.20804 0.00044
 C -0.06295 -0.48294 1.78035
 C -0.06870 -0.48080 -1.77979
 F 0.36154 1.50071 1.80883
 F 0.44995 1.49298 -1.81152
 H -0.92536 -0.99578 1.49591
 H -0.92958 -0.99115 -1.47418
 H 0.76580 -1.09718 1.60958
 H 0.76036 -1.09798 -1.63046
 H -0.11791 -0.27234 2.77592
 H -0.14489 -0.26754 -2.77489
13
bifur_IRC_Cartesians_MW_output/new_data/bifur_traj2_Cartesians_MW point 362
C 0.05632 0.74262 1.07675
 C 0.07939 0.74137 -1.07696
 C -0.22399 1.20804 0.00043
 C -0.06321 -0.48288 1.78036
 C -0.06844 -0.48087 -1.77978
 F 0.36520 1.50030 1.80881
 F 0.44631 1.49338 -1.81154
 H -0.92556 -0.99561 1.49504
 H -0.92938 -0.99132 -1.47506
 H 0.76557 -1.09723 1.61048
 H 0.76059 -1.09792 -1.62955
 H -0.11905 -0.27216 2.77592
 H -0.14375 -0.26772 -2.77489
13
bifur_IRC_Cartesians_MW_output/new_data/bifur_traj2_Cartesians_MW point 363
C 0.05807 0.74244 1.07673
 C 0.07763 0.74155 -1.07697
 C -0.22401 1.20804 0.00040
 C -0.06364 -0.48277 1.78037
 C -0.06801 -0.48097 -1.77977
 F 0.37144 1.49961 1.80877
 F 0.44010 1.49407 -1.81157
 H -0.92590 -0.99532 1.49354
 H -0.92904 -0.99162 -1.47655
 H 0.76519 -1.09733 1.61203
 H 0.76098 -1.09782 -1.62800
 H -0.12100 -0.27185 2.77592
 H -0.14179 -0.26803 -2.77489
13
bifur_IRC_Cartesians_MW_output/new_data/bifur_traj2_Cartesians_MW point 364
C 0.05807 0.74244 1.07673
 C 0.07763 0.74155 -1.07697
 C -0.22401 1.20804 0.00040
 C -0.06364 -0.48277 1.78037
 C -0.06801 -0.48097 -1.77977
 F 0.37144 1.49961 1.80877
 F 0.44009 1.49407 -1.81157
 H -0.92590 -0.99532 1.49354
 H -0.92904 -0.99162 -1.47655
 H 0.76519 -1.09733 1.61203
 H 0.76098 -1.09782 -1.62800
 H -0.12100 -0.27185 2.77592
 H -0.14179 -0.26803 -2.77489
13
bifur_IRC_Cartesians_MW_output/new_data/bifur_traj2_Cartesians_MW point 365
C 0.06377 0.74187 1.07667
 C 0.07190 0.74212 -1.07702
 C -0.22409 1.20805 0.00033
 C -0.06505 -0.48243 1.78039
 C -0.06660 -0.48132 -1.77973
 F 0.39171 1.49738 1.80865
 F 0.41991 1.49630 -1.81169
 H -0.92701 -0.99439 1.48869
 H -0.92793 -0.99256 -1.48141
 H 0.76393 -1.09766 1.61704
 H 0.76224 -1.09748 -1.62296
 H -0.12732 -0.27085 2.77591
 H -0.13545 -0.26903 -2.77488
13
bifur_IRC_Cartesians_MW_output/new_data/bifur_traj2_Cartesians_MW point 366
C 0.06692 0.74156 1.07664
 C 0.06873 0.74244 -1.07705
 C -0.22413 1.20806 0.00029
 C -0.06584 -0.48224 1.78041
 C -0.06582 -0.48151 -1.77971
 F 0.40291 1.49614 1.80858
 F 0.40876 1.49754 -1.81175
 H -0.92763 -0.99388 1.48600
 H -0.92731 -0.99309 -1.48409
 H 0.76324 -1.09784 1.61981
 H 0.76294 -1.09730 -1.62018
 H -0.13082 -0.27030 2.77591
 H -0.13194 -0.26959 -2.77487
13
bifur_IRC_Cartesians_MW_output/new_data/bifur_traj2_Cartesians_MW point 367
C 0.06966 0.74129 1.07661
 C 0.06598 0.74271 -1.07707
 C -0.22417 1.20807 0.00026
 C -0.06651 -0.48207 1.78042
 C -0.06515 -0.48167 -1.77969
 F 0.41266 1.49506 1.80852
 F 0.39905 1.49861 -1.81180
 H -0.92816 -0.99343 1.48367
 H -0.92678 -0.99354 -1.48642
 H 0.76263 -1.09799 1.62222
 H 0.76354 -1.09714 -1.61775
 H -0.13387 -0.26982 2.77591
 H -0.12888 -0.27008 -2.77487
13
bifur_IRC_Cartesians_MW_output/new_data/bifur_traj2_Cartesians_MW point 368
C 0.07196 0.74106 1.07659
 C 0.06366 0.74294 -1.07709
 C -0.22420 1.20807 0.00023
 C -0.06708 -0.48194 1.78043
 C -0.06458 -0.48181 -1.77967
 F 0.42084 1.49416 1.80847
 F 0.39090 1.49951 -1.81184
 H -0.92861 -0.99306 1.48171
 H -0.92633 -0.99392 -1.48838
 H 0.76212 -1.09813 1.62424
 H 0.76405 -1.09700 -1.61572
 H -0.13642 -0.26941 2.77591
 H -0.12632 -0.27048 -2.77487
13
bifur_IRC_Cartesians_MW_output/new_data/bifur_traj2_Cartesians_MW point 369
C 0.07394 0.74086 1.07656
 C 0.06168 0.74314 -1.07711
 C -0.22423 1.20808 0.00020
 C -0.06758 -0.48182 1.78044
 C -0.06409 -0.48193 -1.77965
 F 0.42788 1.49338 1.80843
 F 0.38389 1.50029 -1.81188
 H -0.92900 -0.99274 1.48002
 H -0.92594 -0.99425 -1.49007
 H 0.76169 -1.09824 1.62598
 H 0.76449 -1.09688 -1.61397
 H -0.13862 -0.26906 2.77591
 H -0.12412 -0.27083 -2.77486
13
bifur_IRC_Cartesians_MW_output/new_data/bifur_traj2_Cartesians_MW point 370
C 0.07569 0.74068 1.07655
 C 0.05991 0.74332 -1.07712
 C -0.22425 1.20808 0.00018
 C -0.06801 -0.48171 1.78045
 C -0.06365 -0.48204 -1.77964
 F 0.43413 1.49270 1.80839
 F 0.37767 1.50098 -1.81192
 H -0.92934 -0.99245 1.47852
 H -0.92560 -0.99454 -1.49157
 H 0.76130 -1.09834 1.62752
 H 0.76488 -1.09678 -1.61241
 H -0.14057 -0.26876 2.77591
 H -0.12216 -0.27114 -2.77486
13
bifur_IRC_Cartesians_MW_output/new_data/bifur_traj2_Cartesians_MW point 371
C 0.07727 0.74053 1.07653
 C 0.05832 0.74348 -1.07714
 C -0.22427 1.20809 0.00016
 C -0.06840 -0.48162 1.78046
 C -0.06327 -0.48213 -1.77963
 F 0.43974 1.49208 1.80836
 F 0.37209 1.50160 -1.81195
 H -0.92965 -0.99219 1.47718
 H -0.92529 -0.99481 -1.49291
 H 0.76095 -1.09843 1.62891
 H 0.76523 -1.09669 -1.61102
 H -0.14232 -0.26848 2.77591
 H -0.12041 -0.27142 -2.77486
13
bifur_IRC_Cartesians_MW_output/new_data/bifur_traj2_Cartesians_MW point 372
C 0.07864 0.74039 1.07651
 C 0.05695 0.74362 -1.07715
 C -0.22429 1.20809 0.00014
 C -0.06874 -0.48154 1.78047
 C -0.06293 -0.48221 -1.77962
 F 0.44460 1.49154 1.80833
 F 0.36725 1.50213 -1.81197
 H -0.92992 -0.99197 1.47602
 H -0.92502 -0.99503 -1.49407
 H 0.76065 -1.09851 1.63011
 H 0.76553 -1.09661 -1.60981
 H -0.14384 -0.26824 2.77590
 H -0.11888 -0.27166 -2.77485
13
bifur_IRC_Cartesians_MW_output/new_data/bifur_traj2_Cartesians_MW point 373
C 0.07971 0.74028 1.07650
 C 0.05588 0.74372 -1.07716
 C -0.22430 1.20809 0.00013
 C -0.06901 -0.48147 1.78047
 C -0.06266 -0.48228 -1.77961
 F 0.44840 1.49112 1.80831
 F 0.36346 1.50255 -1.81200
 H -0.93013 -0.99179 1.47511
 H -0.92481 -0.99521 -1.49499
 H 0.76041 -1.09857 1.63105
 H 0.76576 -1.09654 -1.60887
 H -0.14502 -0.26805 2.77590
 H -0.11769 -0.27185 -2.77485
13
bifur_IRC_Cartesians_MW_output/new_data/bifur_traj2_Cartesians_MW point 374
C 0.08044 0.74021 1.07650
 C 0.05514 0.74380 -1.07716
 C -0.22431 1.20809 0.00012
 C -0.06919 -0.48143 1.78047
 C -0.06248 -0.48232 -1.77961
 F 0.45101 1.49083 1.80829
 F 0.36087 1.50284 -1.81201
 H -0.93027 -0.99168 1.47448
 H -0.92467 -0.99533 -1.49561
 H 0.76025 -1.09861 1.63170
 H 0.76593 -1.09650 -1.60822
 H -0.14584 -0.26792 2.77590
 H -0.11688 -0.27198 -2.77485
13
bifur_IRC_Cartesians_MW_output/new_data/bifur_traj2_Cartesians_MW point 375
C 0.08044 0.74021 1.07650
 C 0.05514 0.74380 -1.07716
 C -0.22431 1.20809 0.00012
 C -0.06919 -0.48143 1.78047
 C -0.06248 -0.48232 -1.77961
 F 0.45101 1.49083 1.80829
 F 0.36087 1.50284 -1.81201
 H -0.93027 -0.99168 1.47448
 H -0.92467 -0.99533 -1.49561
 H 0.76025 -1.09861 1.63170
 H 0.76593 -1.09650 -1.60822
 H -0.14584 -0.26792 2.77590
 H -0.11688 -0.27198 -2.77485
13
bifur_IRC_Cartesians_MW_output/new_data/bifur_traj2_Cartesians_MW point 376
C 0.08133 0.74012 1.07649
 C 0.05424 0.74389 -1.07717
 C -0.22432 1.20809 0.00011
 C -0.06941 -0.48137 1.78048
 C -0.06226 -0.48238 -1.77960
 F 0.45420 1.49048 1.80827
 F 0.35769 1.50319 -1.81203
 H -0.93044 -0.99153 1.47372
 H -0.92450 -0.99548 -1.49637
 H 0.76006 -1.09866 1.63249
 H 0.76612 -1.09645 -1.60743
 H -0.14683 -0.26777 2.77590
 H -0.11588 -0.27214 -2.77485
13
bifur_IRC_Cartesians_MW_output/new_data/bifur_traj2_Cartesians_MW point 377
C 0.08188 0.74007 1.07648
 C 0.05369 0.74394 -1.07718
 C -0.22433 1.20810 0.00010
 C -0.06954 -0.48134 1.78048
 C -0.06213 -0.48241 -1.77960
 F 0.45614 1.49027 1.80826
 F 0.35576 1.50340 -1.81204
 H -0.93055 -0.99144 1.47325
 H -0.92439 -0.99557 -1.49684
 H 0.75993 -1.09869 1.63297
 H 0.76625 -1.09642 -1.60694
 H -0.14744 -0.26767 2.77590
 H -0.11527 -0.27223 -2.77485
13
bifur_IRC_Cartesians_MW_output/new_data/bifur_traj2_Cartesians_MW point 378
C 0.08272 0.73998 1.07647
 C 0.05285 0.74403 -1.07718
 C -0.22434 1.20810 0.00009
 C -0.06975 -0.48129 1.78049
 C -0.06192 -0.48246 -1.77959
 F 0.45912 1.48994 1.80824
 F 0.35279 1.50373 -1.81205
 H -0.93071 -0.99130 1.47254
 H -0.92423 -0.99571 -1.49755
 H 0.75975 -1.09874 1.63370
 H 0.76643 -1.09637 -1.60620
 H -0.14837 -0.26752 2.77590
 H -0.11434 -0.27238 -2.77485
13
bifur_IRC_Cartesians_MW_output/new_data/bifur_traj2_Cartesians_MW point 379
C 0.08391 0.73986 1.07646
 C 0.05165 0.74415 -1.07719
 C -0.22436 1.20810 0.00007
 C -0.07005 -0.48122 1.78049
 C -0.06162 -0.48253 -1.77958
 F 0.46335 1.48947 1.80822
 F 0.34858 1.50420 -1.81208
 H -0.93095 -0.99111 1.47153
 H -0.92399 -0.99591 -1.49857
 H 0.75949 -1.09881 1.63475
 H 0.76669 -1.09630 -1.60515
 H -0.14969 -0.26731 2.77590
 H -0.11301 -0.27259 -2.77485
13
bifur_IRC_Cartesians_MW_output/new_data/bifur_traj2_Cartesians_MW point 380
C 0.08529 0.73973 1.07644
 C 0.05026 0.74429 -1.07720
 C -0.22438 1.20810 0.00006
 C -0.07039 -0.48114 1.78050
 C -0.06128 -0.48262 -1.77957
 F 0.46828 1.48893 1.80819
 F 0.34367 1.50474 -1.81210
 H -0.93122 -0.99088 1.47035
 H -0.92372 -0.99614 -1.49975
 H 0.75918 -1.09889 1.63597
 H 0.76700 -1.09622 -1.60393
 H -0.15123 -0.26707 2.77590
 H -0.11147 -0.27284 -2.77484
13
bifur_IRC_Cartesians_MW_output/new_data/bifur_traj2_Cartesians_MW point 381
C 0.08643 0.73961 1.07643
 C 0.04911 0.74440 -1.07721
 C -0.22439 1.20811 0.00004
 C -0.07067 -0.48107 1.78050
 C -0.06100 -0.48268 -1.77956
 F 0.47233 1.48848 1.80816
 F 0.33964 1.50519 -1.81213
 H -0.93144 -0.99070 1.46937
 H -0.92350 -0.99633 -1.50072
 H 0.75893 -1.09895 1.63697
 H 0.76725 -1.09615 -1.60292
 H -0.15249 -0.26687 2.77590
 H -0.11020 -0.27304 -2.77484
13
bifur_IRC_Cartesians_MW_output/new_data/bifur_traj2_Cartesians_MW point 382
C 0.08692 0.73956 1.07643
 C 0.04862 0.74445 -1.07722
 C -0.22440 1.20811 0.00004
 C -0.07080 -0.48104 1.78051
 C -0.06088 -0.48271 -1.77956
 F 0.47409 1.48829 1.80815
 F 0.33789 1.50538 -1.81214
 H -0.93153 -0.99062 1.46896
 H -0.92340 -0.99641 -1.50114
 H 0.75882 -1.09898 1.63740
 H 0.76736 -1.09612 -1.60248
 H -0.15304 -0.26678 2.77590
 H -0.10965 -0.27312 -2.77484
13
bifur_IRC_Cartesians_MW_output/new_data/bifur_traj2_Cartesians_MW point 383
C 0.08675 0.73958 1.07643
 C 0.04879 0.74443 -1.07722
 C -0.22440 1.20811 0.00004
 C -0.07075 -0.48105 1.78051
 C -0.06092 -0.48270 -1.77956
 F 0.47349 1.48835 1.80815
 F 0.33849 1.50531 -1.81213
 H -0.93150 -0.99065 1.46910
 H -0.92344 -0.99638 -1.50099
 H 0.75886 -1.09897 1.63725
 H 0.76732 -1.09613 -1.60263
 H -0.15285 -0.26681 2.77590
 H -0.10984 -0.27309 -2.77484
13
bifur_IRC_Cartesians_MW_output/new_data/bifur_traj2_Cartesians_MW point 384
C 0.08604 0.73965 1.07644
 C 0.04950 0.74436 -1.07721
 C -0.22439 1.20811 0.00005
 C -0.07058 -0.48109 1.78050
 C -0.06110 -0.48266 -1.77956
 F 0.47096 1.48863 1.80817
 F 0.34100 1.50504 -1.81212
 H -0.93136 -0.99076 1.46970
 H -0.92358 -0.99626 -1.50039
 H 0.75902 -1.09893 1.63663
 H 0.76717 -1.09617 -1.60326
 H -0.15206 -0.26694 2.77590
 H -0.11063 -0.27297 -2.77484
13
bifur_IRC_Cartesians_MW_output/new_data/bifur_traj2_Cartesians_MW point 385
C 0.08488 0.73977 1.07645
 C 0.05067 0.74424 -1.07720
 C -0.22437 1.20810 0.00006
 C -0.07029 -0.48116 1.78050
 C -0.06138 -0.48259 -1.77957
 F 0.46682 1.48909 1.80819
 F 0.34513 1.50458 -1.81210
 H -0.93114 -0.99095 1.47070
 H -0.92380 -0.99607 -1.49940
 H 0.75927 -1.09886 1.63560
 H 0.76691 -1.09624 -1.60429
 H -0.15077 -0.26714 2.77590
 H -0.11193 -0.27276 -2.77484
13
bifur_IRC_Cartesians_MW_output/new_data/bifur_traj2_Cartesians_MW point 386
C 0.08488 0.73977 1.07645
 C 0.05067 0.74424 -1.07720
 C -0.22437 1.20810 0.00006
 C -0.07029 -0.48116 1.78050
 C -0.06138 -0.48259 -1.77957
 F 0.46682 1.48909 1.80819
 F 0.34513 1.50458 -1.81210
 H -0.93114 -0.99095 1.47070
 H -0.92380 -0.99607 -1.49940
 H 0.75927 -1.09886 1.63560
 H 0.76691 -1.09624 -1.60429
 H -0.15077 -0.26714 2.77590
 H -0.11193 -0.27276 -2.77484
13
bifur_IRC_Cartesians_MW_output/new_data/bifur_traj2_Cartesians_MW point 387
C 0.08146 0.74011 1.07648
 C 0.05411 0.74390 -1.07717
 C -0.22433 1.20810 0.00011
 C -0.06944 -0.48137 1.78048
 C -0.06223 -0.48238 -1.77960
 F 0.45466 1.49043 1.80827
 F 0.35723 1.50324 -1.81203
 H -0.93047 -0.99151 1.47361
 H -0.92447 -0.99550 -1.49649
 H 0.76003 -1.09867 1.63260
 H 0.76615 -1.09644 -1.60731
 H -0.14698 -0.26774 2.77590
 H -0.11573 -0.27216 -2.77485
13
bifur_IRC_Cartesians_MW_output/new_data/bifur_traj2_Cartesians_MW point 388
C 0.07947 0.74031 1.07651
 C 0.05611 0.74370 -1.07715
 C -0.22430 1.20809 0.00013
 C -0.06895 -0.48149 1.78047
 C -0.06272 -0.48226 -1.77961
 F 0.44757 1.49121 1.80831
 F 0.36429 1.50246 -1.81199
 H -0.93008 -0.99183 1.47531
 H -0.92486 -0.99517 -1.49479
 H 0.76047 -1.09855 1.63085
 H 0.76571 -1.09656 -1.60907
 H -0.14476 -0.26809 2.77590
 H -0.11795 -0.27181 -2.77485
13
bifur_IRC_Cartesians_MW_output/new_data/bifur_traj2_Cartesians_MW point 389
C 0.07757 0.74050 1.07653
 C 0.05802 0.74351 -1.07714
 C -0.22427 1.20809 0.00016
 C -0.06848 -0.48160 1.78046
 C -0.06319 -0.48215 -1.77963
 F 0.44082 1.49196 1.80835
 F 0.37102 1.50171 -1.81195
 H -0.92971 -0.99214 1.47692
 H -0.92523 -0.99486 -1.49317
 H 0.76089 -1.09845 1.62918
 H 0.76529 -1.09667 -1.61075
 H -0.14266 -0.26843 2.77591
 H -0.12007 -0.27147 -2.77486
13
bifur_IRC_Cartesians_MW_output/new_data/bifur_traj2_Cartesians_MW point 390
C 0.07597 0.74066 1.07654
 C 0.05963 0.74335 -1.07713
 C -0.22425 1.20808 0.00018
 C -0.06808 -0.48170 1.78045
 C -0.06359 -0.48205 -1.77964
 F 0.43513 1.49259 1.80839
 F 0.37668 1.50109 -1.81192
 H -0.92940 -0.99240 1.47829
 H -0.92554 -0.99459 -1.49181
 H 0.76124 -1.09835 1.62777
 H 0.76494 -1.09676 -1.61217
 H -0.14088 -0.26871 2.77591
 H -0.12185 -0.27119 -2.77486
13
bifur_IRC_Cartesians_MW_output/new_data/bifur_traj2_Cartesians_MW point 391
C 0.07485 0.74077 1.07655
 C 0.06075 0.74324 -1.07712
 C -0.22424 1.20808 0.00019
 C -0.06780 -0.48176 1.78045
 C -0.06386 -0.48199 -1.77965
 F 0.43114 1.49303 1.80841
 F 0.38065 1.50065 -1.81190
 H -0.92918 -0.99259 1.47924
 H -0.92576 -0.99440 -1.49085
 H 0.76149 -1.09829 1.62678
 H 0.76469 -1.09683 -1.61316
 H -0.13963 -0.26890 2.77591
 H -0.12310 -0.27099 -2.77486
13
bifur_IRC_Cartesians_MW_output/new_data/bifur_traj2_Cartesians_MW point 392
C 0.07439 0.74081 1.07656
 C 0.06122 0.74319 -1.07711
 C -0.22423 1.20808 0.00020
 C -0.06769 -0.48179 1.78044
 C -0.06398 -0.48196 -1.77965
 F 0.42949 1.49321 1.80842
 F 0.38230 1.50047 -1.81189
 H -0.92909 -0.99266 1.47964
 H -0.92585 -0.99433 -1.49045
 H 0.76159 -1.09826 1.62638
 H 0.76459 -1.09686 -1.61357
 H -0.13912 -0.26898 2.77591
 H -0.12362 -0.27091 -2.77486
13
bifur_IRC_Cartesians_MW_output/new_data/bifur_traj2_Cartesians_MW point 393
C 0.07475 0.74078 1.07656
 C 0.06085 0.74323 -1.07712
 C -0.22424 1.20808 0.00019
 C -0.06778 -0.48177 1.78045
 C -0.06389 -0.48198 -1.77965
 F 0.43079 1.49306 1.80841
 F 0.38100 1.50061 -1.81190
 H -0.92916 -0.99260 1.47933
 H -0.92578 -0.99439 -1.49077
 H 0.76151 -1.09828 1.62670
 H 0.76467 -1.09684 -1.61325
 H -0.13952 -0.26892 2.77591
 H -0.12321 -0.27098 -2.77486
13
bifur_IRC_Cartesians_MW_output/new_data/bifur_traj2_Cartesians_MW point 394
C 0.07606 0.74065 1.07654
 C 0.05954 0.74336 -1.07713
 C -0.22425 1.20808 0.00017
 C -0.06810 -0.48169 1.78045
 C -0.06356 -0.48206 -1.77964
 F 0.43545 1.49255 1.80838
 F 0.37636 1.50112 -1.81192
 H -0.92941 -0.99239 1.47821
 H -0.92553 -0.99461 -1.49188
 H 0.76122 -1.09836 1.62785
 H 0.76496 -1.09676 -1.61209
 H -0.14098 -0.26869 2.77591
 H -0.12175 -0.27121 -2.77486
13
bifur_IRC_Cartesians_MW_output/new_data/bifur_traj2_Cartesians_MW point 395
C 0.07826 0.74043 1.07652
 C 0.05733 0.74358 -1.07714
 C -0.22428 1.20809 0.00015
 C -0.06865 -0.48156 1.78046
 C -0.06302 -0.48219 -1.77962
 F 0.44325 1.49169 1.80834
 F 0.36859 1.50198 -1.81197
 H -0.92984 -0.99203 1.47634
 H -0.92510 -0.99497 -1.49375
 H 0.76073 -1.09848 1.62978
 H 0.76544 -1.09663 -1.61015
 H -0.14342 -0.26831 2.77590
 H -0.11931 -0.27159 -2.77486
13
bifur_IRC_Cartesians_MW_output/new_data/bifur_traj2_Cartesians_MW point 396
C 0.08101 0.74015 1.07649
 C 0.05456 0.74386 -1.07717
 C -0.22432 1.20809 0.00011
 C -0.06933 -0.48139 1.78048
 C -0.06234 -0.48236 -1.77960
 F 0.45306 1.49061 1.80828
 F 0.35883 1.50306 -1.81202
 H -0.93038 -0.99158 1.47399
 H -0.92456 -0.99543 -1.49610
 H 0.76013 -1.09864 1.63220
 H 0.76605 -1.09647 -1.60771
 H -0.14648 -0.26782 2.77590
 H -0.11624 -0.27208 -2.77485
13
bifur_IRC_Cartesians_MW_output/new_data/bifur_traj2_Cartesians_MW point 397
C 0.08101 0.74015 1.07649
 C 0.05456 0.74386 -1.07717
 C -0.22432 1.20809 0.00011
 C -0.06933 -0.48139 1.78048
 C -0.06234 -0.48236 -1.77960
 F 0.45306 1.49061 1.80828
 F 0.35883 1.50306 -1.81202
 H -0.93038 -0.99158 1.47399
 H -0.92456 -0.99543 -1.49610
 H 0.76013 -1.09864 1.63220
 H 0.76605 -1.09647 -1.60771
 H -0.14648 -0.26782 2.77590
 H -0.11624 -0.27208 -2.77485
13
bifur_IRC_Cartesians_MW_output/new_data/bifur_traj2_Cartesians_MW point 398
C 0.08571 0.73968 1.07644
 C 0.04984 0.74433 -1.07721
 C -0.22438 1.20810 0.00005
 C -0.07049 -0.48111 1.78050
 C -0.06118 -0.48264 -1.77957
 F 0.46978 1.48876 1.80818
 F 0.34218 1.50491 -1.81211
 H -0.93130 -0.99082 1.46999
 H -0.92364 -0.99621 -1.50011
 H 0.75909 -1.09891 1.63634
 H 0.76709 -1.09619 -1.60355
 H -0.15170 -0.26700 2.77590
 H -0.11100 -0.27291 -2.77484
13
bifur_IRC_Cartesians_MW_output/new_data/bifur_traj2_Cartesians_MW point 399
C 0.08705 0.73955 1.07643
 C 0.04849 0.74446 -1.07722
 C -0.22440 1.20811 0.00003
 C -0.07083 -0.48103 1.78051
 C -0.06085 -0.48272 -1.77956
 F 0.47453 1.48824 1.80815
 F 0.33745 1.50543 -1.81214
 H -0.93156 -0.99060 1.46885
 H -0.92338 -0.99643 -1.50124
 H 0.75880 -1.09899 1.63751
 H 0.76739 -1.09611 -1.60237
 H -0.15318 -0.26676 2.77590
 H -0.10951 -0.27315 -2.77484
13
bifur_IRC_Cartesians_MW_output/new_data/bifur_traj2_Cartesians_MW point 400
C 0.08787 0.73947 1.07642
 C 0.04766 0.74455 -1.07723
 C -0.22441 1.20811 0.00002
 C -0.07103 -0.48098 1.78051
 C -0.06065 -0.48277 -1.77955
 F 0.47746 1.48791 1.80813
 F 0.33453 1.50575 -1.81215
 H -0.93172 -0.99046 1.46815
 H -0.92322 -0.99657 -1.50195
 H 0.75861 -1.09903 1.63824
 H 0.76757 -1.09606 -1.60164
 H -0.15409 -0.26662 2.77590
 H -0.10859 -0.27329 -2.77484
13
bifur_IRC_Cartesians_MW_output/new_data/bifur_traj2_Cartesians_MW point 401
C 0.08834 0.73942 1.07641
 C 0.04719 0.74459 -1.07723
 C -0.22442 1.20811 0.00002
 C -0.07115 -0.48095 1.78051
 C -0.06053 -0.48280 -1.77955
 F 0.47913 1.48773 1.80812
 F 0.33287 1.50594 -1.81216
 H -0.93181 -0.99039 1.46775
 H -0.92313 -0.99665 -1.50235
 H 0.75851 -1.09906 1.63865
 H 0.76767 -1.09604 -1.60123
 H -0.15462 -0.26653 2.77590
 H -0.10807 -0.27338 -2.77484
13
bifur_IRC_Cartesians_MW_output/new_data/bifur_traj2_Cartesians_MW point 402
C 0.08854 0.73940 1.07641
 C 0.04699 0.74461 -1.07723
 C -0.22442 1.20811 0.00001
 C -0.07120 -0.48094 1.78051
 C -0.06048 -0.48281 -1.77955
 F 0.47985 1.48765 1.80812
 F 0.33215 1.50602 -1.81217
 H -0.93185 -0.99035 1.46757
 H -0.92309 -0.99668 -1.50252
 H 0.75846 -1.09907 1.63883
 H 0.76772 -1.09602 -1.60105
 H -0.15484 -0.26650 2.77590
 H -0.10785 -0.27341 -2.77484
13
bifur_IRC_Cartesians_MW_output/new_data/bifur_traj2_Cartesians_MW point 403
C 0.08854 0.73940 1.07641
 C 0.04700 0.74461 -1.07723
 C -0.22442 1.20811 0.00001
 C -0.07120 -0.48094 1.78051
 C -0.06048 -0.48281 -1.77955
 F 0.47983 1.48765 1.80812
 F 0.33217 1.50601 -1.81217
 H -0.93185 -0.99035 1.46758
 H -0.92309 -0.99668 -1.50251
 H 0.75847 -1.09907 1.63882
 H 0.76772 -1.09602 -1.60106
 H -0.15483 -0.26650 2.77590
 H -0.10785 -0.27341 -2.77484
13
bifur_IRC_Cartesians_MW_output/new_data/bifur_traj2_Cartesians_MW point 404
C 0.08838 0.73942 1.07641
 C 0.04715 0.74460 -1.07723
 C -0.22442 1.20811 0.00002
 C -0.07116 -0.48095 1.78051
 C -0.06052 -0.48280 -1.77955
 F 0.47927 1.48772 1.80812
 F 0.33273 1.50595 -1.81216
 H -0.93182 -0.99038 1.46771
 H -0.92312 -0.99665 -1.50238
 H 0.75850 -1.09906 1.63868
 H 0.76768 -1.09603 -1.60119
 H -0.15466 -0.26653 2.77590
 H -0.10803 -0.27338 -2.77484
13
bifur_IRC_Cartesians_MW_output/new_data/bifur_traj2_Cartesians_MW point 405
C 0.08816 0.73944 1.07641
 C 0.04738 0.74457 -1.07723
 C -0.22441 1.20811 0.00002
 C -0.07110 -0.48097 1.78051
 C -0.06057 -0.48279 -1.77955
 F 0.47848 1.48780 1.80812
 F 0.33352 1.50586 -1.81216
 H -0.93178 -0.99042 1.46790
 H -0.92316 -0.99662 -1.50219
 H 0.75855 -1.09905 1.63849
 H 0.76763 -1.09605 -1.60139
 H -0.15441 -0.26657 2.77590
 H -0.10828 -0.27334 -2.77484
13
bifur_IRC_Cartesians_MW_output/new_data/bifur_traj2_Cartesians_MW point 406
C 0.08798 0.73946 1.07642
 C 0.04756 0.74456 -1.07723
 C -0.22441 1.20811 0.00002
 C -0.07106 -0.48098 1.78051
 C -0.06062 -0.48278 -1.77955
 F 0.47783 1.48787 1.80813
 F 0.33416 1.50579 -1.81216
 H -0.93174 -0.99045 1.46806
 H -0.92320 -0.99659 -1.50204
 H 0.75859 -1.09904 1.63833
 H 0.76759 -1.09606 -1.60155
 H -0.15421 -0.26660 2.77590
 H -0.10848 -0.27331 -2.77484
13
bifur_IRC_Cartesians_MW_output/new_data/bifur_traj2_Cartesians_MW point 407
C 0.08794 0.73946 1.07642
 C 0.04759 0.74455 -1.07723
 C -0.22441 1.20811 0.00002
 C -0.07105 -0.48098 1.78051
 C -0.06063 -0.48278 -1.77955
 F 0.47772 1.48789 1.80813
 F 0.33427 1.50578 -1.81216
 H -0.93173 -0.99045 1.46809
 H -0.92320 -0.99658 -1.50201
 H 0.75860 -1.09904 1.63830
 H 0.76759 -1.09606 -1.60158
 H -0.15418 -0.26660 2.77590
 H -0.10851 -0.27331 -2.77484
13
bifur_IRC_Cartesians_MW_output/new_data/bifur_traj2_Cartesians_MW point 408
C 0.08794 0.73946 1.07642
 C 0.04759 0.74455 -1.07723
 C -0.22441 1.20811 0.00002
 C -0.07105 -0.48098 1.78051
 C -0.06063 -0.48278 -1.77955
 F 0.47772 1.48789 1.80813
 F 0.33427 1.50578 -1.81216
 H -0.93173 -0.99045 1.46809
 H -0.92320 -0.99658 -1.50201
 H 0.75860 -1.09904 1.63830
 H 0.76759 -1.09606 -1.60158
 H -0.15417 -0.26660 2.77590
 H -0.10851 -0.27331 -2.77484
13
bifur_IRC_Cartesians_MW_output/new_data/bifur_traj2_Cartesians_MW point 409
C 0.08868 0.73939 1.07641
 C 0.04686 0.74463 -1.07723
 C -0.22442 1.20811 0.00001
 C -0.07123 -0.48093 1.78051
 C -0.06045 -0.48282 -1.77955
 F 0.48032 1.48760 1.80811
 F 0.33168 1.50607 -1.81217
 H -0.93188 -0.99033 1.46746
 H -0.92306 -0.99670 -1.50263
 H 0.75844 -1.09908 1.63894
 H 0.76775 -1.09602 -1.60093
 H -0.15499 -0.26648 2.77590
 H -0.10770 -0.27343 -2.77484
13
bifur_IRC_Cartesians_MW_output/new_data/bifur_traj2_Cartesians_MW point 410
C 0.08954 0.73930 1.07640
 C 0.04599 0.74471 -1.07724
 C -0.22443 1.20811 0.00000
 C -0.07144 -0.48088 1.78052
 C -0.06023 -0.48287 -1.77954
 F 0.48338 1.48726 1.80809
 F 0.32864 1.50640 -1.81219
 H -0.93204 -0.99019 1.46673
 H -0.92289 -0.99684 -1.50336
 H 0.75825 -1.09913 1.63970
 H 0.76794 -1.09597 -1.60017
 H -0.15594 -0.26633 2.77590
 H -0.10674 -0.27359 -2.77484
13
bifur_IRC_Cartesians_MW_output/new_data/bifur_traj2_Cartesians_MW point 411
C 0.09070 0.73919 1.07639
 C 0.04482 0.74483 -1.07725
 C -0.22445 1.20812 -0.00001
 C -0.07173 -0.48081 1.78052
 C -0.05995 -0.48294 -1.77953
 F 0.48753 1.48680 1.80807
 F 0.32450 1.50686 -1.81221
 H -0.93227 -0.99000 1.46573
 H -0.92267 -0.99704 -1.50436
 H 0.75799 -1.09919 1.64073
 H 0.76820 -1.09590 -1.59914
 H -0.15724 -0.26612 2.77590
 H -0.10544 -0.27379 -2.77484
13
bifur_IRC_Cartesians_MW_output/new_data/bifur_traj2_Cartesians_MW point 412
C 0.09207 0.73905 1.07637
 C 0.04345 0.74497 -1.07726
 C -0.22447 1.20812 -0.00003
 C -0.07207 -0.48073 1.78053
 C -0.05961 -0.48302 -1.77952
 F 0.49239 1.48627 1.80804
 F 0.31967 1.50740 -1.81224
 H -0.93254 -0.98978 1.46457
 H -0.92240 -0.99727 -1.50552
 H 0.75769 -1.09927 1.64193
 H 0.76850 -1.09582 -1.59793
 H -0.15875 -0.26588 2.77590
 H -0.10392 -0.27403 -2.77483
13
bifur_IRC_Cartesians_MW_output/new_data/bifur_traj2_Cartesians_MW point 413
C 0.09341 0.73891 1.07636
 C 0.04209 0.74510 -1.07727
 C -0.22448 1.20812 -0.00005
 C -0.07240 -0.48065 1.78054
 C -0.05928 -0.48311 -1.77951
 F 0.49717 1.48574 1.80801
 F 0.31490 1.50792 -1.81226
 H -0.93280 -0.98956 1.46343
 H -0.92214 -0.99749 -1.50667
 H 0.75739 -1.09935 1.64311
 H 0.76880 -1.09574 -1.59674
 H -0.16025 -0.26564 2.77589
 H -0.10242 -0.27427 -2.77483
13
bifur_IRC_Cartesians_MW_output/new_data/bifur_traj2_Cartesians_MW point 414
C 0.09445 0.73881 1.07635
 C 0.04105 0.74521 -1.07728
 C -0.22450 1.20812 -0.00006
 C -0.07266 -0.48059 1.78054
 C -0.05902 -0.48317 -1.77950
 F 0.50087 1.48533 1.80799
 F 0.31122 1.50833 -1.81228
 H -0.93300 -0.98939 1.46254
 H -0.92193 -0.99766 -1.50755
 H 0.75716 -1.09941 1.64402
 H 0.76903 -1.09568 -1.59583
 H -0.16140 -0.26546 2.77589
 H -0.10126 -0.27445 -2.77483
13
bifur_IRC_Cartesians_MW_output/new_data/bifur_traj2_Cartesians_MW point 415
C 0.09496 0.73876 1.07634
 C 0.04054 0.74526 -1.07729
 C -0.22450 1.20813 -0.00007
 C -0.07279 -0.48056 1.78055
 C -0.05889 -0.48320 -1.77950
 F 0.50268 1.48513 1.80798
 F 0.30943 1.50853 -1.81229
 H -0.93310 -0.98931 1.46211
 H -0.92183 -0.99775 -1.50798
 H 0.75705 -1.09944 1.64447
 H 0.76914 -1.09565 -1.59538
 H -0.16197 -0.26537 2.77589
 H -0.10070 -0.27454 -2.77483
13
bifur_IRC_Cartesians_MW_output/new_data/bifur_traj2_Cartesians_MW point 416
C 0.09487 0.73877 1.07634
 C 0.04062 0.74525 -1.07729
 C -0.22450 1.20813 -0.00007
 C -0.07277 -0.48056 1.78055
 C -0.05891 -0.48319 -1.77950
 F 0.50238 1.48517 1.80798
 F 0.30973 1.50850 -1.81229
 H -0.93309 -0.98932 1.46218
 H -0.92185 -0.99773 -1.50791
 H 0.75707 -1.09943 1.64439
 H 0.76912 -1.09565 -1.59545
 H -0.16187 -0.26539 2.77589
 H -0.10079 -0.27453 -2.77483
13
bifur_IRC_Cartesians_MW_output/new_data/bifur_traj2_Cartesians_MW point 417
C 0.09425 0.73883 1.07635
 C 0.04125 0.74519 -1.07728
 C -0.22450 1.20812 -0.00006
 C -0.07261 -0.48060 1.78054
 C -0.05907 -0.48316 -1.77950
 F 0.50017 1.48541 1.80799
 F 0.31192 1.50825 -1.81228
 H -0.93297 -0.98942 1.46271
 H -0.92197 -0.99763 -1.50739
 H 0.75720 -1.09940 1.64385
 H 0.76898 -1.09569 -1.59600
 H -0.16118 -0.26550 2.77589
 H -0.10148 -0.27442 -2.77483
13
bifur_IRC_Cartesians_MW_output/new_data/bifur_traj2_Cartesians_MW point 418
C 0.09318 0.73894 1.07636
 C 0.04233 0.74508 -1.07727
 C -0.22448 1.20812 -0.00004
 C -0.07235 -0.48066 1.78054
 C -0.05933 -0.48309 -1.77951
 F 0.49633 1.48583 1.80802
 F 0.31574 1.50783 -1.81226
 H -0.93275 -0.98960 1.46363
 H -0.92218 -0.99745 -1.50647
 H 0.75744 -1.09933 1.64290
 H 0.76874 -1.09575 -1.59695
 H -0.15999 -0.26569 2.77589
 H -0.10269 -0.27423 -2.77483
13
bifur_IRC_Cartesians_MW_output/new_data/bifur_traj2_Cartesians_MW point 419
C 0.09318 0.73894 1.07636
 C 0.04233 0.74508 -1.07727
 C -0.22448 1.20812 -0.00004
 C -0.07235 -0.48066 1.78054
 C -0.05933 -0.48309 -1.77951
 F 0.49633 1.48583 1.80802
 F 0.31574 1.50783 -1.81226
 H -0.93275 -0.98960 1.46363
 H -0.92218 -0.99745 -1.50647
 H 0.75744 -1.09933 1.64290
 H 0.76874 -1.09575 -1.59695
 H -0.15999 -0.26569 2.77589
 H -0.10269 -0.27423 -2.77483
13
bifur_IRC_Cartesians_MW_output/new_data/bifur_traj2_Cartesians_MW point 420
C 0.08988 0.73927 1.07639
 C 0.04565 0.74475 -1.07724
 C -0.22444 1.20811 -0.00000
 C -0.07153 -0.48086 1.78052
 C -0.06015 -0.48289 -1.77954
 F 0.48459 1.48713 1.80809
 F 0.32743 1.50654 -1.81219
 H -0.93211 -0.99014 1.46644
 H -0.92283 -0.99690 -1.50365
 H 0.75817 -1.09915 1.64000
 H 0.76801 -1.09595 -1.59987
 H -0.15632 -0.26627 2.77590
 H -0.10636 -0.27365 -2.77484
13
bifur_IRC_Cartesians_MW_output/new_data/bifur_traj2_Cartesians_MW point 421
C 0.08782 0.73947 1.07642
 C 0.04771 0.74454 -1.07723
 C -0.22441 1.20811 0.00002
 C -0.07102 -0.48099 1.78051
 C -0.06066 -0.48277 -1.77955
 F 0.47730 1.48793 1.80813
 F 0.33470 1.50573 -1.81215
 H -0.93171 -0.99047 1.46819
 H -0.92323 -0.99656 -1.50191
 H 0.75862 -1.09903 1.63819
 H 0.76756 -1.09607 -1.60169
 H -0.15404 -0.26663 2.77590
 H -0.10865 -0.27328 -2.77484
13
bifur_IRC_Cartesians_MW_output/new_data/bifur_traj2_Cartesians_MW point 422
C 0.08571 0.73968 1.07644
 C 0.04984 0.74433 -1.07721
 C -0.22438 1.20810 0.00005
 C -0.07049 -0.48111 1.78050
 C -0.06118 -0.48264 -1.77957
 F 0.46976 1.48876 1.80818
 F 0.34220 1.50490 -1.81211
 H -0.93130 -0.99082 1.46999
 H -0.92364 -0.99621 -1.50010
 H 0.75909 -1.09891 1.63633
 H 0.76709 -1.09619 -1.60356
 H -0.15169 -0.26700 2.77590
 H -0.11101 -0.27291 -2.77484
13
bifur_IRC_Cartesians_MW_output/new_data/bifur_traj2_Cartesians_MW point 423
C 0.08370 0.73988 1.07646
 C 0.05186 0.74413 -1.07719
 C -0.22435 1.20810 0.00008
 C -0.07000 -0.48123 1.78049
 C -0.06168 -0.48252 -1.77958
 F 0.46261 1.48955 1.80822
 F 0.34932 1.50412 -1.81207
 H -0.93090 -0.99114 1.47170
 H -0.92403 -0.99587 -1.49839
 H 0.75953 -1.09879 1.63457
 H 0.76665 -1.09631 -1.60534
 H -0.14946 -0.26735 2.77590
 H -0.11324 -0.27256 -2.77485
13
bifur_IRC_Cartesians_MW_output/new_data/bifur_traj2_Cartesians_MW point 424
C 0.08194 0.74006 1.07648
 C 0.05363 0.74395 -1.07718
 C -0.22433 1.20810 0.00010
 C -0.06956 -0.48134 1.78048
 C -0.06211 -0.48241 -1.77959
 F 0.45635 1.49024 1.80826
 F 0.35555 1.50343 -1.81204
 H -0.93056 -0.99143 1.47320
 H -0.92438 -0.99558 -1.49689
 H 0.75992 -1.09869 1.63302
 H 0.76626 -1.09641 -1.60689
 H -0.14750 -0.26766 2.77590
 H -0.11520 -0.27224 -2.77485
13
bifur_IRC_Cartesians_MW_output/new_data/bifur_traj2_Cartesians_MW point 425
C 0.08054 0.74020 1.07649
 C 0.05504 0.74381 -1.07716
 C -0.22431 1.20809 0.00012
 C -0.06921 -0.48142 1.78048
 C -0.06246 -0.48233 -1.77961
 F 0.45136 1.49079 1.80829
 F 0.36052 1.50288 -1.81201
 H -0.93029 -0.99166 1.47440
 H -0.92465 -0.99535 -1.49569
 H 0.76023 -1.09861 1.63178
 H 0.76595 -1.09650 -1.60813
 H -0.14595 -0.26791 2.77590
 H -0.11677 -0.27200 -2.77485
13
bifur_IRC_Cartesians_MW_output/new_data/bifur_traj2_Cartesians_MW point 426
C 0.07958 0.74030 1.07650
 C 0.05600 0.74371 -1.07716
 C -0.22430 1.20809 0.00013
 C -0.06897 -0.48148 1.78047
 C -0.06269 -0.48227 -1.77961
 F 0.44796 1.49117 1.80831
 F 0.36391 1.50250 -1.81199
 H -0.93010 -0.99182 1.47521
 H -0.92484 -0.99519 -1.49488
 H 0.76044 -1.09856 1.63094
 H 0.76574 -1.09655 -1.60898
 H -0.14488 -0.26807 2.77590
 H -0.11783 -0.27183 -2.77485
13
bifur_IRC_Cartesians_MW_output/new_data/bifur_traj2_Cartesians_MW point 427
C 0.07916 0.74034 1.07651
 C 0.05643 0.74367 -1.07715
 C -0.22429 1.20809 0.00013
 C -0.06887 -0.48151 1.78047
 C -0.06280 -0.48224 -1.77962
 F 0.44645 1.49134 1.80832
 F 0.36541 1.50233 -1.81198
 H -0.93002 -0.99188 1.47558
 H -0.92492 -0.99512 -1.49452
 H 0.76054 -1.09854 1.63057
 H 0.76564 -1.09658 -1.60935
 H -0.14441 -0.26815 2.77590
 H -0.11831 -0.27175 -2.77485
13
bifur_IRC_Cartesians_MW_output/new_data/bifur_traj2_Cartesians_MW point 428
C 0.07930 0.74032 1.07651
 C 0.05628 0.74368 -1.07715
 C -0.22430 1.20809 0.00013
 C -0.06891 -0.48150 1.78047
 C -0.06276 -0.48225 -1.77961
 F 0.44698 1.49128 1.80831
 F 0.36488 1.50239 -1.81199
 H -0.93005 -0.99186 1.47545
 H -0.92489 -0.99514 -1.49464
 H 0.76050 -1.09854 1.63070
 H 0.76568 -1.09657 -1.60922
 H -0.14458 -0.26812 2.77590
 H -0.11814 -0.27178 -2.77485
13
bifur_IRC_Cartesians_MW_output/new_data/bifur_traj2_Cartesians_MW point 429
C 0.07999 0.74025 1.07650
 C 0.05559 0.74375 -1.07716
 C -0.22431 1.20809 0.00012
 C -0.06908 -0.48146 1.78047
 C -0.06259 -0.48230 -1.77961
 F 0.44941 1.49101 1.80830
 F 0.36246 1.50266 -1.81200
 H -0.93018 -0.99175 1.47486
 H -0.92476 -0.99526 -1.49523
 H 0.76035 -1.09858 1.63130
 H 0.76583 -1.09653 -1.60862
 H -0.14534 -0.26800 2.77590
 H -0.11738 -0.27190 -2.77485
13
bifur_IRC_Cartesians_MW_output/new_data/bifur_traj2_Cartesians_MW point 430
C 0.07999 0.74025 1.07650
 C 0.05559 0.74375 -1.07716
 C -0.22431 1.20809 0.00012
 C -0.06908 -0.48146 1.78047
 C -0.06259 -0.48230 -1.77961
 F 0.44942 1.49101 1.80830
 F 0.36246 1.50266 -1.81200
 H -0.93018 -0.99175 1.47486
 H -0.92476 -0.99526 -1.49523
 H 0.76035 -1.09858 1.63130
 H 0.76583 -1.09653 -1.60862
 H -0.14534 -0.26800 2.77590
 H -0.11738 -0.27190 -2.77485
13
bifur_IRC_Cartesians_MW_output/new_data/bifur_traj2_Cartesians_MW point 431
C 0.08226 0.74003 1.07648
 C 0.05331 0.74398 -1.07718
 C -0.22434 1.20810 0.00010
 C -0.06964 -0.48132 1.78048
 C -0.06203 -0.48243 -1.77959
 F 0.45748 1.49012 1.80825
 F 0.35443 1.50355 -1.81205
 H -0.93062 -0.99138 1.47293
 H -0.92432 -0.99563 -1.49716
 H 0.75985 -1.09871 1.63330
 H 0.76633 -1.09639 -1.60661
 H -0.14786 -0.26760 2.77590
 H -0.11485 -0.27230 -2.77485
13
bifur_IRC_Cartesians_MW_output/new_data/bifur_traj2_Cartesians_MW point 432
C 0.08330 0.73992 1.07647
 C 0.05227 0.74409 -1.07719
 C -0.22435 1.20810 0.00008
 C -0.06990 -0.48126 1.78049
 C -0.06178 -0.48250 -1.77958
 F 0.46118 1.48971 1.80823
 F 0.35074 1.50396 -1.81207
 H -0.93083 -0.99121 1.47205
 H -0.92411 -0.99581 -1.49805
 H 0.75962 -1.09877 1.63421
 H 0.76656 -1.09633 -1.60569
 H -0.14901 -0.26742 2.77590
 H -0.11369 -0.27248 -2.77485
13
bifur_IRC_Cartesians_MW_output/new_data/bifur_traj2_Cartesians_MW point 433
C 0.08399 0.73985 1.07646
 C 0.05157 0.74416 -1.07719
 C -0.22436 1.20810 0.00007
 C -0.07007 -0.48122 1.78049
 C -0.06160 -0.48254 -1.77958
 F 0.46366 1.48944 1.80821
 F 0.34827 1.50423 -1.81208
 H -0.93096 -0.99110 1.47145
 H -0.92398 -0.99592 -1.49864
 H 0.75947 -1.09881 1.63482
 H 0.76671 -1.09629 -1.60508
 H -0.14979 -0.26730 2.77590
 H -0.11292 -0.27261 -2.77485
13
bifur_IRC_Cartesians_MW_output/new_data/bifur_traj2_Cartesians_MW point 434
C 0.08429 0.73983 1.07645
 C 0.05127 0.74419 -1.07720
 C -0.22436 1.20810 0.00007
 C -0.07014 -0.48120 1.78049
 C -0.06153 -0.48256 -1.77958
 F 0.46472 1.48932 1.80821
 F 0.34722 1.50435 -1.81208
 H -0.93102 -0.99105 1.47120
 H -0.92392 -0.99597 -1.49889
 H 0.75940 -1.09883 1.63509
 H 0.76678 -1.09627 -1.60481
 H -0.15012 -0.26725 2.77590
 H -0.11258 -0.27266 -2.77485
13
bifur_IRC_Cartesians_MW_output/new_data/bifur_traj2_Cartesians_MW point 435
C 0.08422 0.73983 1.07646
 C 0.05133 0.74418 -1.07720
 C -0.22436 1.20810 0.00007
 C -0.07013 -0.48120 1.78049
 C -0.06155 -0.48255 -1.77958
 F 0.46448 1.48935 1.80821
 F 0.34746 1.50432 -1.81208
 H -0.93101 -0.99106 1.47126
 H -0.92393 -0.99596 -1.49884
 H 0.75942 -1.09882 1.63503
 H 0.76676 -1.09628 -1.60487
 H -0.15004 -0.26726 2.77590
 H -0.11266 -0.27265 -2.77485
13
bifur_IRC_Cartesians_MW_output/new_data/bifur_traj2_Cartesians_MW point 436
C 0.08384 0.73987 1.07646
 C 0.05171 0.74414 -1.07719
 C -0.22436 1.20810 0.00007
 C -0.07003 -0.48122 1.78049
 C -0.06164 -0.48253 -1.77958
 F 0.46313 1.48950 1.80822
 F 0.34880 1.50417 -1.81208
 H -0.93093 -0.99112 1.47158
 H -0.92401 -0.99590 -1.49851
 H 0.75950 -1.09880 1.63469
 H 0.76668 -1.09630 -1.60521
 H -0.14962 -0.26732 2.77590
 H -0.11308 -0.27258 -2.77485
13
bifur_IRC_Cartesians_MW_output/new_data/bifur_traj2_Cartesians_MW point 437
C 0.08321 0.73993 1.07647
 C 0.05235 0.74408 -1.07719
 C -0.22435 1.20810 0.00008
 C -0.06988 -0.48126 1.78049
 C -0.06180 -0.48249 -1.77959
 F 0.46089 1.48974 1.80823
 F 0.35103 1.50393 -1.81206
 H -0.93081 -0.99122 1.47212
 H -0.92413 -0.99579 -1.49798
 H 0.75964 -1.09877 1.63414
 H 0.76654 -1.09634 -1.60576
 H -0.14892 -0.26744 2.77590
 H -0.11379 -0.27247 -2.77485
13
bifur_IRC_Cartesians_MW_output/new_data/bifur_traj2_Cartesians_MW point 438
C 0.08238 0.74002 1.07647
 C 0.05319 0.74399 -1.07718
 C -0.22434 1.20810 0.00009
 C -0.06967 -0.48131 1.78048
 C -0.06200 -0.48244 -1.77959
 F 0.45792 1.49007 1.80825
 F 0.35399 1.50360 -1.81205
 H -0.93065 -0.99136 1.47283
 H -0.92429 -0.99566 -1.49726
 H 0.75982 -1.09872 1.63340
 H 0.76636 -1.09639 -1.60650
 H -0.14799 -0.26758 2.77590
 H -0.11471 -0.27232 -2.77485
13
bifur_IRC_Cartesians_MW_output/new_data/bifur_traj2_Cartesians_MW point 439
C 0.08140 0.74011 1.07649
 C 0.05417 0.74389 -1.07717
 C -0.22432 1.20809 0.00011
 C -0.06943 -0.48137 1.78048
 C -0.06224 -0.48238 -1.77960
 F 0.45445 1.49045 1.80827
 F 0.35744 1.50322 -1.81203
 H -0.93046 -0.99152 1.47366
 H -0.92448 -0.99549 -1.49643
 H 0.76004 -1.09866 1.63255
 H 0.76614 -1.09644 -1.60736
 H -0.14691 -0.26775 2.77590
 H -0.11580 -0.27215 -2.77485
13
bifur_IRC_Cartesians_MW_output/new_data/bifur_traj2_Cartesians_MW point 440
C 0.08037 0.74022 1.07650
 C 0.05521 0.74379 -1.07716
 C -0.22431 1.20809 0.00012
 C -0.06917 -0.48143 1.78047
 C -0.06250 -0.48232 -1.77961
 F 0.45076 1.49086 1.80829
 F 0.36112 1.50281 -1.81201
 H -0.93025 -0.99169 1.47454
 H -0.92468 -0.99532 -1.49555
 H 0.76027 -1.09860 1.63164
 H 0.76591 -1.09651 -1.60828
 H -0.14576 -0.26793 2.77590
 H -0.11696 -0.27197 -2.77485
13
bifur_IRC_Cartesians_MW_output/new_data/bifur_traj2_Cartesians_MW point 441
C 0.08037 0.74022 1.07650
 C 0.05521 0.74379 -1.07716
 C -0.22431 1.20809 0.00012
 C -0.06917 -0.48143 1.78047
 C -0.06250 -0.48232 -1.77961
 F 0.45076 1.49086 1.80829
 F 0.36112 1.50281 -1.81201
 H -0.93025 -0.99169 1.47454
 H -0.92468 -0.99532 -1.49555
 H 0.76027 -1.09860 1.63164
 H 0.76591 -1.09651 -1.60828
 H -0.14576 -0.26793 2.77590
 H -0.11696 -0.27197 -2.77485
13
bifur_IRC_Cartesians_MW_output/new_data/bifur_traj2_Cartesians_MW point 442
C 0.07846 0.74041 1.07652
 C 0.05713 0.74360 -1.07715
 C -0.22429 1.20809 0.00014
 C -0.06870 -0.48155 1.78046
 C -0.06297 -0.48220 -1.77962
 F 0.44397 1.49161 1.80833
 F 0.36788 1.50206 -1.81197
 H -0.92988 -0.99200 1.47617
 H -0.92506 -0.99500 -1.49392
 H 0.76069 -1.09850 1.62996
 H 0.76549 -1.09662 -1.60997
 H -0.14364 -0.26827 2.77590
 H -0.11908 -0.27163 -2.77486
13
bifur_IRC_Cartesians_MW_output/new_data/bifur_traj2_Cartesians_MW point 443
C 0.07773 0.74048 1.07652
 C 0.05787 0.74352 -1.07714
 C -0.22428 1.20809 0.00015
 C -0.06851 -0.48159 1.78046
 C -0.06315 -0.48216 -1.77963
 F 0.44136 1.49190 1.80835
 F 0.37048 1.50177 -1.81196
 H -0.92974 -0.99212 1.47679
 H -0.92520 -0.99488 -1.49330
 H 0.76085 -1.09845 1.62931
 H 0.76533 -1.09666 -1.61062
 H -0.14282 -0.26840 2.77590
 H -0.11990 -0.27150 -2.77486
13
bifur_IRC_Cartesians_MW_output/new_data/bifur_traj2_Cartesians_MW point 444
C 0.07720 0.74053 1.07653
 C 0.05839 0.74347 -1.07714
 C -0.22427 1.20809 0.00016
 C -0.06838 -0.48162 1.78046
 C -0.06328 -0.48213 -1.77963
 F 0.43949 1.49210 1.80836
 F 0.37233 1.50157 -1.81195
 H -0.92964 -0.99220 1.47724
 H -0.92530 -0.99479 -1.49285
 H 0.76097 -1.09842 1.62885
 H 0.76521 -1.09669 -1.61108
 H -0.14224 -0.26849 2.77591
 H -0.12048 -0.27141 -2.77486
13
bifur_IRC_Cartesians_MW_output/new_data/bifur_traj2_Cartesians_MW point 445
C 0.07692 0.74056 1.07653
 C 0.05868 0.74344 -1.07713
 C -0.22426 1.20808 0.00016
 C -0.06831 -0.48164 1.78046
 C -0.06335 -0.48211 -1.77963
 F 0.43848 1.49222 1.80836
 F 0.37335 1.50146 -1.81194
 H -0.92958 -0.99225 1.47748
 H -0.92536 -0.99475 -1.49261
 H 0.76103 -1.09841 1.62860
 H 0.76515 -1.09671 -1.61133
 H -0.14192 -0.26854 2.77591
 H -0.12080 -0.27136 -2.77486
13
bifur_IRC_Cartesians_MW_output/new_data/bifur_traj2_Cartesians_MW point 446
C 0.07688 0.74056 1.07653
 C 0.05872 0.74344 -1.07713
 C -0.22426 1.20808 0.00016
 C -0.06831 -0.48164 1.78046
 C -0.06336 -0.48211 -1.77963
 F 0.43836 1.49223 1.80837
 F 0.37347 1.50144 -1.81194
 H -0.92957 -0.99226 1.47751
 H -0.92537 -0.99474 -1.49258
 H 0.76104 -1.09841 1.62857
 H 0.76514 -1.09671 -1.61136
 H -0.14189 -0.26855 2.77591
 H -0.12084 -0.27135 -2.77486
13
bifur_IRC_Cartesians_MW_output/new_data/bifur_traj2_Cartesians_MW point 447
C 0.07709 0.74054 1.07653
 C 0.05850 0.74346 -1.07713
 C -0.22427 1.20809 0.00016
 C -0.06836 -0.48163 1.78046
 C -0.06331 -0.48212 -1.77963
 F 0.43911 1.49215 1.80836
 F 0.37272 1.50153 -1.81194
 H -0.92962 -0.99222 1.47733
 H -0.92532 -0.99478 -1.49276
 H 0.76099 -1.09842 1.62875
 H 0.76519 -1.09670 -1.61118
 H -0.14212 -0.26851 2.77591
 H -0.12060 -0.27139 -2.77486
13
bifur_IRC_Cartesians_MW_output/new_data/bifur_traj2_Cartesians_MW point 448
C 0.07751 0.74050 1.07653
 C 0.05809 0.74350 -1.07714
 C -0.22427 1.20809 0.00016
 C -0.06846 -0.48160 1.78046
 C -0.06321 -0.48215 -1.77963
 F 0.44058 1.49198 1.80835
 F 0.37125 1.50169 -1.81195
 H -0.92970 -0.99215 1.47698
 H -0.92524 -0.99485 -1.49311
 H 0.76090 -1.09844 1.62912
 H 0.76528 -1.09667 -1.61081
 H -0.14258 -0.26844 2.77591
 H -0.12014 -0.27146 -2.77486
13
bifur_IRC_Cartesians_MW_output/new_data/bifur_traj2_Cartesians_MW point 449
C 0.07802 0.74045 1.07652
 C 0.05757 0.74355 -1.07714
 C -0.22428 1.20809 0.00015
 C -0.06859 -0.48157 1.78046
 C -0.06308 -0.48218 -1.77962
 F 0.44240 1.49178 1.80834
 F 0.36945 1.50189 -1.81196
 H -0.92980 -0.99207 1.47655
 H -0.92514 -0.99493 -1.49355
 H 0.76079 -1.09847 1.62957
 H 0.76539 -1.09664 -1.61036
 H -0.14315 -0.26835 2.77590
 H -0.11957 -0.27155 -2.77486
13
bifur_IRC_Cartesians_MW_output/new_data/bifur_traj2_Cartesians_MW point 450
C 0.07844 0.74041 1.07652
 C 0.05715 0.74360 -1.07715
 C -0.22428 1.20809 0.00014
 C -0.06869 -0.48155 1.78046
 C -0.06298 -0.48220 -1.77962
 F 0.44391 1.49162 1.80833
 F 0.36794 1.50206 -1.81197
 H -0.92988 -0.99200 1.47618
 H -0.92506 -0.99500 -1.49391
 H 0.76069 -1.09849 1.62994
 H 0.76548 -1.09662 -1.60999
 H -0.14362 -0.26827 2.77590
 H -0.11910 -0.27163 -2.77486
13
bifur_IRC_Cartesians_MW_output/new_data/bifur_traj2_Cartesians_MW point 451
C 0.07859 0.74039 1.07652
 C 0.05700 0.74361 -1.07715
 C -0.22429 1.20809 0.00014
 C -0.06873 -0.48154 1.78047
 C -0.06294 -0.48221 -1.77962
 F 0.44442 1.49156 1.80833
 F 0.36743 1.50211 -1.81197
 H -0.92991 -0.99198 1.47606
 H -0.92503 -0.99503 -1.49403
 H 0.76066 -1.09850 1.63007
 H 0.76552 -1.09661 -1.60986
 H -0.14378 -0.26825 2.77590
 H -0.11894 -0.27165 -2.77486
13
bifur_IRC_Cartesians_MW_output/new_data/bifur_traj2_Cartesians_MW point 452
C 0.07859 0.74039 1.07652
 C 0.05700 0.74361 -1.07715
 C -0.22429 1.20809 0.00014
 C -0.06873 -0.48154 1.78047
 C -0.06294 -0.48221 -1.77962
 F 0.44442 1.49156 1.80833
 F 0.36743 1.50211 -1.81197
 H -0.92991 -0.99198 1.47606
 H -0.92503 -0.99503 -1.49403
 H 0.76066 -1.09850 1.63007
 H 0.76552 -1.09661 -1.60986
 H -0.14378 -0.26825 2.77590
 H -0.11894 -0.27165 -2.77486
13
bifur_IRC_Cartesians_MW_output/new_data/bifur_traj2_Cartesians_MW point 453
C 0.07777 0.74048 1.07652
 C 0.05782 0.74353 -1.07714
 C -0.22428 1.20809 0.00015
 C -0.06853 -0.48159 1.78046
 C -0.06314 -0.48216 -1.77963
 F 0.44151 1.49188 1.80835
 F 0.37032 1.50179 -1.81196
 H -0.92975 -0.99211 1.47676
 H -0.92519 -0.99489 -1.49334
 H 0.76084 -1.09846 1.62935
 H 0.76534 -1.09666 -1.61058
 H -0.14287 -0.26839 2.77590
 H -0.11985 -0.27151 -2.77486
13
bifur_IRC_Cartesians_MW_output/new_data/bifur_traj2_Cartesians_MW point 454
C 0.07691 0.74056 1.07653
 C 0.05868 0.74344 -1.07713
 C -0.22426 1.20808 0.00016
 C -0.06831 -0.48164 1.78046
 C -0.06335 -0.48211 -1.77963
 F 0.43847 1.49222 1.80836
 F 0.37336 1.50146 -1.81194
 H -0.92958 -0.99225 1.47749
 H -0.92536 -0.99475 -1.49261
 H 0.76103 -1.09841 1.62860
 H 0.76515 -1.09671 -1.61134
 H -0.14192 -0.26854 2.77591
 H -0.12080 -0.27136 -2.77486
13
bifur_IRC_Cartesians_MW_output/new_data/bifur_traj2_Cartesians_MW point 455
C 0.07588 0.74066 1.07654
 C 0.05973 0.74334 -1.07712
 C -0.22425 1.20808 0.00018
 C -0.06806 -0.48170 1.78045
 C -0.06361 -0.48205 -1.77964
 F 0.43478 1.49262 1.80839
 F 0.37702 1.50105 -1.81192
 H -0.92938 -0.99242 1.47837
 H -0.92556 -0.99457 -1.49172
 H 0.76126 -1.09835 1.62769
 H 0.76492 -1.09677 -1.61225
 H -0.14077 -0.26872 2.77591
 H -0.12196 -0.27117 -2.77486
13
bifur_IRC_Cartesians_MW_output/new_data/bifur_traj2_Cartesians_MW point 456
C 0.07475 0.74078 1.07656
 C 0.06085 0.74323 -1.07712
 C -0.22424 1.20808 0.00019
 C -0.06778 -0.48177 1.78045
 C -0.06389 -0.48198 -1.77965
 F 0.43079 1.49306 1.80841
 F 0.38100 1.50061 -1.81190
 H -0.92916 -0.99260 1.47933
 H -0.92578 -0.99439 -1.49077
 H 0.76151 -1.09828 1.62670
 H 0.76467 -1.09684 -1.61325
 H -0.13952 -0.26892 2.77591
 H -0.12321 -0.27098 -2.77486
13
bifur_IRC_Cartesians_MW_output/new_data/bifur_traj2_Cartesians_MW point 457
C 0.07364 0.74089 1.07657
 C 0.06197 0.74311 -1.07711
 C -0.22422 1.20808 0.00021
 C -0.06750 -0.48184 1.78044
 C -0.06416 -0.48191 -1.77966
 F 0.42683 1.49350 1.80844
 F 0.38494 1.50017 -1.81188
 H -0.92894 -0.99278 1.48027
 H -0.92600 -0.99420 -1.48982
 H 0.76175 -1.09822 1.62572
 H 0.76442 -1.09690 -1.61423
 H -0.13829 -0.26912 2.77591
 H -0.12445 -0.27078 -2.77486
13
bifur_IRC_Cartesians_MW_output/new_data/bifur_traj2_Cartesians_MW point 458
C 0.07265 0.74099 1.07658
 C 0.06298 0.74301 -1.07710
 C -0.22421 1.20807 0.00022
 C -0.06725 -0.48190 1.78044
 C -0.06441 -0.48185 -1.77966
 F 0.42328 1.49389 1.80846
 F 0.38847 1.49978 -1.81186
 H -0.92875 -0.99295 1.48112
 H -0.92619 -0.99404 -1.48897
 H 0.76197 -1.09816 1.62484
 H 0.76420 -1.09696 -1.61511
 H -0.13718 -0.26929 2.77591
 H -0.12556 -0.27060 -2.77486
13
bifur_IRC_Cartesians_MW_output/new_data/bifur_traj2_Cartesians_MW point 459
C 0.07188 0.74106 1.07659
 C 0.06375 0.74294 -1.07709
 C -0.22420 1.20807 0.00023
 C -0.06706 -0.48194 1.78043
 C -0.06460 -0.48181 -1.77967
 F 0.42056 1.49419 1.80847
 F 0.39119 1.49948 -1.81184
 H -0.92860 -0.99307 1.48178
 H -0.92634 -0.99391 -1.48832
 H 0.76214 -1.09812 1.62417
 H 0.76403 -1.09701 -1.61579
 H -0.13633 -0.26943 2.77591
 H -0.12641 -0.27047 -2.77487
13
bifur_IRC_Cartesians_MW_output/new_data/bifur_traj2_Cartesians_MW point 460
C 0.07144 0.74111 1.07659
 C 0.06418 0.74289 -1.07709
 C -0.22419 1.20807 0.00023
 C -0.06696 -0.48197 1.78043
 C -0.06471 -0.48178 -1.77967
 F 0.41901 1.49436 1.80848
 F 0.39273 1.49931 -1.81183
 H -0.92851 -0.99314 1.48215
 H -0.92643 -0.99384 -1.48795
 H 0.76224 -1.09810 1.62379
 H 0.76394 -1.09703 -1.61617
 H -0.13585 -0.26950 2.77591
 H -0.12690 -0.27039 -2.77487
13
bifur_IRC_Cartesians_MW_output/new_data/bifur_traj2_Cartesians_MW point 461
C 0.07142 0.74111 1.07659
 C 0.06421 0.74289 -1.07709
 C -0.22419 1.20807 0.00023
 C -0.06695 -0.48197 1.78043
 C -0.06471 -0.48178 -1.77967
 F 0.41892 1.49437 1.80848
 F 0.39282 1.49930 -1.81183
 H -0.92851 -0.99315 1.48217
 H -0.92643 -0.99383 -1.48792
 H 0.76224 -1.09809 1.62376
 H 0.76393 -1.09703 -1.61620
 H -0.13582 -0.26951 2.77591
 H -0.12693 -0.27039 -2.77487
13
bifur_IRC_Cartesians_MW_output/new_data/bifur_traj2_Cartesians_MW point 462
C 0.07186 0.74107 1.07659
 C 0.06377 0.74293 -1.07709
 C -0.22420 1.20807 0.00023
 C -0.06706 -0.48194 1.78043
 C -0.06460 -0.48180 -1.77967
 F 0.42048 1.49420 1.80847
 F 0.39127 1.49947 -1.81184
 H -0.92859 -0.99307 1.48180
 H -0.92635 -0.99391 -1.48830
 H 0.76215 -1.09812 1.62415
 H 0.76403 -1.09701 -1.61581
 H -0.13631 -0.26943 2.77591
 H -0.12644 -0.27046 -2.77487
13
bifur_IRC_Cartesians_MW_output/new_data/bifur_traj2_Cartesians_MW point 463
C 0.07186 0.74107 1.07659
 C 0.06377 0.74293 -1.07709
 C -0.22420 1.20807 0.00023
 C -0.06706 -0.48194 1.78043
 C -0.06460 -0.48180 -1.77967
 F 0.42048 1.49420 1.80847
 F 0.39127 1.49947 -1.81184
 H -0.92859 -0.99307 1.48180
 H -0.92635 -0.99391 -1.48830
 H 0.76215 -1.09812 1.62415
 H 0.76403 -1.09701 -1.61581
 H -0.13631 -0.26943 2.77591
 H -0.12644 -0.27046 -2.77487
13
bifur_IRC_Cartesians_MW_output/new_data/bifur_traj2_Cartesians_MW point 464
C 0.07432 0.74082 1.07656
 C 0.06129 0.74318 -1.07711
 C -0.22423 1.20808 0.00020
 C -0.06767 -0.48180 1.78044
 C -0.06399 -0.48195 -1.77965
 F 0.42924 1.49323 1.80842
 F 0.38254 1.50044 -1.81189
 H -0.92907 -0.99267 1.47970
 H -0.92587 -0.99432 -1.49040
 H 0.76160 -1.09826 1.62632
 H 0.76457 -1.09686 -1.61363
 H -0.13904 -0.26900 2.77591
 H -0.12369 -0.27090 -2.77486
13
bifur_IRC_Cartesians_MW_output/new_data/bifur_traj2_Cartesians_MW point 465
C 0.07641 0.74061 1.07654
 C 0.05919 0.74339 -1.07713
 C -0.22426 1.20808 0.00017
 C -0.06819 -0.48167 1.78045
 C -0.06348 -0.48208 -1.77964
 F 0.43668 1.49241 1.80838
 F 0.37513 1.50126 -1.81193
 H -0.92948 -0.99233 1.47791
 H -0.92546 -0.99466 -1.49218
 H 0.76114 -1.09838 1.62815
 H 0.76504 -1.09674 -1.61178
 H -0.14136 -0.26863 2.77591
 H -0.12136 -0.27127 -2.77486
13
bifur_IRC_Cartesians_MW_output/new_data/bifur_traj2_Cartesians_MW point 466
C 0.07908 0.74034 1.07651
 C 0.05650 0.74366 -1.07715
 C -0.22429 1.20809 0.00014
 C -0.06885 -0.48151 1.78047
 C -0.06282 -0.48224 -1.77962
 F 0.44620 1.49136 1.80832
 F 0.36566 1.50231 -1.81198
 H -0.93000 -0.99190 1.47564
 H -0.92494 -0.99511 -1.49446
 H 0.76055 -1.09853 1.63051
 H 0.76563 -1.09658 -1.60942
 H -0.14433 -0.26816 2.77590
 H -0.11838 -0.27174 -2.77485
13
bifur_IRC_Cartesians_MW_output/new_data/bifur_traj2_Cartesians_MW point 467
C 0.08232 0.74002 1.07648
 C 0.05325 0.74399 -1.07718
 C -0.22434 1.20810 0.00009
 C -0.06965 -0.48132 1.78048
 C -0.06202 -0.48244 -1.77959
 F 0.45769 1.49010 1.80825
 F 0.35421 1.50357 -1.81205
 H -0.93063 -0.99137 1.47288
 H -0.92430 -0.99564 -1.49721
 H 0.75984 -1.09872 1.63335
 H 0.76634 -1.09639 -1.60656
 H -0.14792 -0.26759 2.77590
 H -0.11478 -0.27231 -2.77485
13
bifur_IRC_Cartesians_MW_output/new_data/bifur_traj2_Cartesians_MW point 468
C 0.08604 0.73965 1.07644
 C 0.04951 0.74436 -1.07721
 C -0.22439 1.20811 0.00005
 C -0.07058 -0.48109 1.78050
 C -0.06110 -0.48266 -1.77956
 F 0.47093 1.48864 1.80817
 F 0.34104 1.50503 -1.81212
 H -0.93136 -0.99076 1.46971
 H -0.92358 -0.99626 -1.50038
 H 0.75902 -1.09893 1.63662
 H 0.76716 -1.09617 -1.60327
 H -0.15205 -0.26694 2.77590
 H -0.11064 -0.27297 -2.77484
13
bifur_IRC_Cartesians_MW_output/new_data/bifur_traj2_Cartesians_MW point 469
C 0.09009 0.73925 1.07639
 C 0.04543 0.74477 -1.07724
 C -0.22444 1.20811 -0.00001
 C -0.07158 -0.48085 1.78052
 C -0.06010 -0.48291 -1.77953
 F 0.48536 1.48704 1.80808
 F 0.32666 1.50662 -1.81220
 H -0.93215 -0.99010 1.46625
 H -0.92278 -0.99694 -1.50384
 H 0.75812 -1.09916 1.64019
 H 0.76806 -1.09593 -1.59968
 H -0.15656 -0.26623 2.77590
 H -0.10612 -0.27368 -2.77484
13
bifur_IRC_Cartesians_MW_output/new_data/bifur_traj2_Cartesians_MW point 470
C 0.09420 0.73884 1.07635
 C 0.04130 0.74518 -1.07728
 C -0.22449 1.20812 -0.00006
 C -0.07260 -0.48060 1.78054
 C -0.05908 -0.48315 -1.77950
 F 0.49998 1.48543 1.80799
 F 0.31211 1.50823 -1.81228
 H -0.93295 -0.98943 1.46275
 H -0.92198 -0.99762 -1.50734
 H 0.75722 -1.09939 1.64380
 H 0.76897 -1.09569 -1.59605
 H -0.16112 -0.26551 2.77589
 H -0.10154 -0.27441 -2.77483
13
bifur_IRC_Cartesians_MW_output/new_data/bifur_traj2_Cartesians_MW point 471
C 0.09800 0.73846 1.07631
 C 0.03748 0.74557 -1.07731
 C -0.22455 1.20813 -0.00011
 C -0.07354 -0.48037 1.78056
 C -0.05814 -0.48338 -1.77948
 F 0.51350 1.48394 1.80791
 F 0.29865 1.50972 -1.81235
 H -0.93370 -0.98881 1.45951
 H -0.92124 -0.99825 -1.51058
 H 0.75638 -1.09961 1.64715
 H 0.76981 -1.09547 -1.59269
 H -0.16535 -0.26484 2.77589
 H -0.09731 -0.27508 -2.77482
13
bifur_IRC_Cartesians_MW_output/new_data/bifur_traj2_Cartesians_MW point 472
C 0.10126 0.73813 1.07627
 C 0.03420 0.74589 -1.07734
 C -0.22459 1.20814 -0.00015
 C -0.07435 -0.48018 1.78058
 C -0.05734 -0.48358 -1.77945
 F 0.52510 1.48266 1.80784
 F 0.28710 1.51100 -1.81241
 H -0.93433 -0.98828 1.45674
 H -0.92060 -0.99879 -1.51336
 H 0.75566 -1.09979 1.65001
 H 0.77053 -1.09527 -1.58980
 H -0.16896 -0.26427 2.77589
 H -0.09368 -0.27566 -2.77482
13
bifur_IRC_Cartesians_MW_output/new_data/bifur_traj2_Cartesians_MW point 473
C 0.10397 0.73786 1.07624
 C 0.03148 0.74617 -1.07736
 C -0.22462 1.20815 -0.00018
 C -0.07502 -0.48002 1.78059
 C -0.05667 -0.48374 -1.77943
 F 0.53475 1.48159 1.80778
 F 0.27749 1.51206 -1.81247
 H -0.93486 -0.98784 1.45443
 H -0.92007 -0.99924 -1.51567
 H 0.75506 -1.09995 1.65240
 H 0.77113 -1.09511 -1.58740
 H -0.17198 -0.26379 2.77589
 H -0.09066 -0.27614 -2.77481
13
bifur_IRC_Cartesians_MW_output/new_data/bifur_traj2_Cartesians_MW point 474
C 0.10397 0.73786 1.07624
 C 0.03148 0.74617 -1.07736
 C -0.22462 1.20815 -0.00018
 C -0.07502 -0.48002 1.78059
 C -0.05667 -0.48374 -1.77943
 F 0.53475 1.48159 1.80778
 F 0.27749 1.51206 -1.81247
 H -0.93486 -0.98784 1.45443
 H -0.92007 -0.99924 -1.51567
 H 0.75506 -1.09995 1.65240
 H 0.77113 -1.09511 -1.58740
 H -0.17198 -0.26379 2.77589
 H -0.09066 -0.27614 -2.77481
13
bifur_IRC_Cartesians_MW_output/new_data/bifur_traj2_Cartesians_MW point 475
C 0.10837 0.73742 1.07620
 C 0.02705 0.74661 -1.07740
 C -0.22468 1.20816 -0.00024
 C -0.07611 -0.47975 1.78061
 C -0.05558 -0.48401 -1.77940
 F 0.55040 1.47987 1.80769
 F 0.26191 1.51379 -1.81255
 H -0.93572 -0.98712 1.45068
 H -0.91921 -0.99998 -1.51942
 H 0.75409 -1.10020 1.65627
 H 0.77211 -1.09486 -1.58351
 H -0.17686 -0.26302 2.77588
 H -0.08576 -0.27691 -2.77481
13
bifur_IRC_Cartesians_MW_output/new_data/bifur_traj2_Cartesians_MW point 476
C 0.11043 0.73722 1.07618
 C 0.02499 0.74682 -1.07742
 C -0.22471 1.20816 -0.00027
 C -0.07662 -0.47963 1.78062
 C -0.05507 -0.48413 -1.77939
 F 0.55771 1.47906 1.80765
 F 0.25463 1.51459 -1.81259
 H -0.93612 -0.98678 1.44893
 H -0.91881 -1.00032 -1.52117
 H 0.75364 -1.10032 1.65807
 H 0.77256 -1.09473 -1.58170
 H -0.17915 -0.26266 2.77588
 H -0.08347 -0.27728 -2.77480
13
bifur_IRC_Cartesians_MW_output/new_data/bifur_traj2_Cartesians_MW point 477
C 0.11260 0.73700 1.07615
 C 0.02280 0.74703 -1.07743
 C -0.22474 1.20817 -0.00029
 C -0.07716 -0.47950 1.78063
 C -0.05453 -0.48426 -1.77937
 F 0.56546 1.47821 1.80760
 F 0.24691 1.51545 -1.81264
 H -0.93655 -0.98643 1.44707
 H -0.91839 -1.00068 -1.52302
 H 0.75316 -1.10044 1.65999
 H 0.77304 -1.09461 -1.57977
 H -0.18157 -0.26227 2.77588
 H -0.08104 -0.27766 -2.77480
13
bifur_IRC_Cartesians_MW_output/new_data/bifur_traj2_Cartesians_MW point 478
C 0.11502 0.73676 1.07613
 C 0.02037 0.74728 -1.07746
 C -0.22477 1.20817 -0.00032
 C -0.07776 -0.47935 1.78064
 C -0.05393 -0.48441 -1.77935
 F 0.57406 1.47726 1.80755
 F 0.23835 1.51640 -1.81268
 H -0.93702 -0.98604 1.44501
 H -0.91791 -1.00108 -1.52508
 H 0.75262 -1.10058 1.66212
 H 0.77358 -1.09446 -1.57763
 H -0.18425 -0.26185 2.77588
 H -0.07835 -0.27809 -2.77480
13
bifur_IRC_Cartesians_MW_output/new_data/bifur_traj2_Cartesians_MW point 479
C 0.11772 0.73649 1.07610
 C 0.01765 0.74755 -1.07748
 C -0.22481 1.20818 -0.00036
 C -0.07843 -0.47919 1.78066
 C -0.05327 -0.48457 -1.77933
 F 0.58368 1.47620 1.80749
 F 0.22877 1.51746 -1.81274
 H -0.93755 -0.98559 1.44271
 H -0.91739 -1.00153 -1.52739
 H 0.75203 -1.10073 1.66449
 H 0.77418 -1.09430 -1.57524
 H -0.18725 -0.26137 2.77588
 H -0.07534 -0.27857 -2.77479
13
bifur_IRC_Cartesians_MW_output/new_data/bifur_traj2_Cartesians_MW point 480
C 0.12068 0.73619 1.07607
 C 0.01468 0.74785 -1.07750
 C -0.22485 1.20818 -0.00040
 C -0.07916 -0.47901 1.78067
 C -0.05254 -0.48475 -1.77931
 F 0.59420 1.47503 1.80743
 F 0.21830 1.51861 -1.81279
 H -0.93812 -0.98511 1.44019
 H -0.91681 -1.00202 -1.52991
 H 0.75137 -1.10090 1.66709
 H 0.77483 -1.09413 -1.57263
 H -0.19054 -0.26086 2.77588
 H -0.07204 -0.27909 -2.77479
13
bifur_IRC_Cartesians_MW_output/new_data/bifur_traj2_Cartesians_MW point 481
C 0.12381 0.73588 1.07603
 C 0.01153 0.74816 -1.07753
 C -0.22489 1.20819 -0.00044
 C -0.07994 -0.47883 1.78069
 C -0.05176 -0.48494 -1.77929
 F 0.60534 1.47381 1.80736
 F 0.20721 1.51984 -1.81285
 H -0.93874 -0.98460 1.43752
 H -0.91620 -1.00254 -1.53257
 H 0.75068 -1.10108 1.66985
 H 0.77552 -1.09395 -1.56986
 H -0.19401 -0.26031 2.77587
 H -0.06855 -0.27964 -2.77478
13
bifur_IRC_Cartesians_MW_output/new_data/bifur_traj2_Cartesians_MW point 482
C 0.12705 0.73556 1.07600
 C 0.00827 0.74849 -1.07756
 C -0.22493 1.20820 -0.00048
 C -0.08074 -0.47863 1.78070
 C -0.05096 -0.48514 -1.77926
 F 0.61686 1.47253 1.80729
 F 0.19573 1.52111 -1.81292
 H -0.93937 -0.98407 1.43476
 H -0.91556 -1.00308 -1.53533
 H 0.74997 -1.10126 1.67270
 H 0.77624 -1.09375 -1.56699
 H -0.19761 -0.25974 2.77587
 H -0.06495 -0.28021 -2.77478
13
bifur_IRC_Cartesians_MW_output/new_data/bifur_traj2_Cartesians_MW point 483
C 0.13036 0.73523 1.07596
 C 0.00495 0.74882 -1.07758
 C -0.22498 1.20821 -0.00052
 C -0.08156 -0.47843 1.78072
 C -0.05014 -0.48534 -1.77924
 F 0.62863 1.47124 1.80722
 F 0.18402 1.52241 -1.81298
 H -0.94001 -0.98353 1.43194
 H -0.91492 -1.00363 -1.53815
 H 0.74924 -1.10145 1.67561
 H 0.77697 -1.09356 -1.56407
 H -0.20128 -0.25916 2.77587
 H -0.06126 -0.28080 -2.77477
13
bifur_IRC_Cartesians_MW_output/new_data/bifur_traj2_Cartesians_MW point 484
C 0.13370 0.73489 1.07593
 C 0.00159 0.74916 -1.07761
 C -0.22502 1.20821 -0.00056
 C -0.08239 -0.47823 1.78074
 C -0.04932 -0.48554 -1.77921
 F 0.64051 1.46992 1.80715
 F 0.17218 1.52372 -1.81305
 H -0.94067 -0.98299 1.42909
 H -0.91427 -1.00419 -1.54100
 H 0.74850 -1.10164 1.67854
 H 0.77771 -1.09336 -1.56112
 H -0.20499 -0.25857 2.77587
 H -0.05754 -0.28139 -2.77476
13
bifur_IRC_Cartesians_MW_output/new_data/bifur_traj2_Cartesians_MW point 485
C 0.13370 0.73489 1.07593
 C 0.00159 0.74916 -1.07761
 C -0.22502 1.20821 -0.00056
 C -0.08239 -0.47823 1.78074
 C -0.04932 -0.48554 -1.77921
 F 0.64051 1.46992 1.80715
 F 0.17218 1.52372 -1.81305
 H -0.94067 -0.98299 1.42909
 H -0.91427 -1.00419 -1.54100
 H 0.74850 -1.10164 1.67854
 H 0.77771 -1.09336 -1.56111
 H -0.20499 -0.25857 2.77587
 H -0.05754 -0.28139 -2.77476
13
bifur_IRC_Cartesians_MW_output/new_data/bifur_traj2_Cartesians_MW point 486
C 0.13994 0.73427 1.07586
 C -0.00469 0.74979 -1.07767
 C -0.22510 1.20823 -0.00064
 C -0.08394 -0.47786 1.78077
 C -0.04777 -0.48592 -1.77917
 F 0.66274 1.46747 1.80701
 F 0.15005 1.52617 -1.81317
 H -0.94188 -0.98197 1.42377
 H -0.91304 -1.00522 -1.54632
 H 0.74712 -1.10200 1.68404
 H 0.77909 -1.09299 -1.55559
 H -0.21193 -0.25747 2.77586
 H -0.05058 -0.28249 -2.77475
13
bifur_IRC_Cartesians_MW_output/new_data/bifur_traj2_Cartesians_MW point 487
C 0.14241 0.73403 1.07584
 C -0.00717 0.75003 -1.07769
 C -0.22514 1.20823 -0.00067
 C -0.08455 -0.47771 1.78078
 C -0.04717 -0.48606 -1.77915
 F 0.67150 1.46651 1.80696
 F 0.14133 1.52713 -1.81322
 H -0.94237 -0.98157 1.42167
 H -0.91256 -1.00563 -1.54842
 H 0.74658 -1.10214 1.68620
 H 0.77964 -1.09285 -1.55341
 H -0.21467 -0.25704 2.77586
 H -0.04784 -0.28293 -2.77475
13
bifur_IRC_Cartesians_MW_output/new_data/bifur_traj2_Cartesians_MW point 488
C 0.14431 0.73384 1.07582
 C -0.00909 0.75023 -1.07770
 C -0.22516 1.20824 -0.00070
 C -0.08502 -0.47760 1.78079
 C -0.04669 -0.48618 -1.77914
 F 0.67828 1.46576 1.80692
 F 0.13458 1.52788 -1.81325
 H -0.94274 -0.98126 1.42005
 H -0.91219 -1.00595 -1.55005
 H 0.74616 -1.10225 1.68788
 H 0.78006 -1.09274 -1.55173
 H -0.21679 -0.25671 2.77586
 H -0.04571 -0.28326 -2.77475
13
bifur_IRC_Cartesians_MW_output/new_data/bifur_traj2_Cartesians_MW point 489
C 0.14578 0.73369 1.07580
 C -0.01056 0.75037 -1.07772
 C -0.22518 1.20824 -0.00072
 C -0.08539 -0.47751 1.78079
 C -0.04633 -0.48627 -1.77913
 F 0.68350 1.46518 1.80689
 F 0.12939 1.52845 -1.81328
 H -0.94302 -0.98102 1.41880
 H -0.91191 -1.00619 -1.55130
 H 0.74584 -1.10233 1.68917
 H 0.78038 -1.09265 -1.55043
 H -0.21841 -0.25645 2.77586
 H -0.04408 -0.28352 -2.77474
13
bifur_IRC_Cartesians_MW_output/new_data/bifur_traj2_Cartesians_MW point 490
C 0.14700 0.73357 1.07579
 C -0.01179 0.75050 -1.07773
 C -0.22520 1.20825 -0.00073
 C -0.08569 -0.47744 1.78080
 C -0.04603 -0.48634 -1.77912
 F 0.68784 1.46470 1.80686
 F 0.12507 1.52893 -1.81330
 H -0.94326 -0.98082 1.41776
 H -0.91167 -1.00640 -1.55233
 H 0.74557 -1.10240 1.69024
 H 0.78065 -1.09258 -1.54935
 H -0.21977 -0.25623 2.77586
 H -0.04272 -0.28374 -2.77474
13
bifur_IRC_Cartesians_MW_output/new_data/bifur_traj2_Cartesians_MW point 491
C 0.14821 0.73345 1.07577
 C -0.01301 0.75062 -1.07774
 C -0.22521 1.20825 -0.00075
 C -0.08599 -0.47736 1.78081
 C -0.04573 -0.48642 -1.77911
 F 0.69217 1.46423 1.80684
 F 0.12076 1.52941 -1.81333
 H -0.94350 -0.98062 1.41672
 H -0.91143 -1.00660 -1.55337
 H 0.74530 -1.10247 1.69131
 H 0.78092 -1.09251 -1.54828
 H -0.22112 -0.25602 2.77586
 H -0.04137 -0.28395 -2.77474
13
bifur_IRC_Cartesians_MW_output/new_data/bifur_traj2_Cartesians_MW point 492
C 0.14968 0.73330 1.07576
 C -0.01449 0.75077 -1.07775
 C -0.22523 1.20825 -0.00077
 C -0.08636 -0.47727 1.78081
 C -0.04537 -0.48650 -1.77910
 F 0.69740 1.46365 1.80681
 F 0.11555 1.52999 -1.81336
 H -0.94379 -0.98038 1.41547
 H -0.91114 -1.00684 -1.55462
 H 0.74498 -1.10255 1.69261
 H 0.78125 -1.09242 -1.54698
 H -0.22275 -0.25576 2.77586
 H -0.03973 -0.28421 -2.77474
13
bifur_IRC_Cartesians_MW_output/new_data/bifur_traj2_Cartesians_MW point 493
C 0.15159 0.73311 1.07574
 C -0.01641 0.75096 -1.07776
 C -0.22526 1.20826 -0.00079
 C -0.08683 -0.47716 1.78082
 C -0.04490 -0.48662 -1.77908
 F 0.70418 1.46290 1.80676
 F 0.10879 1.53073 -1.81339
 H -0.94416 -0.98007 1.41384
 H -0.91077 -1.00716 -1.55625
 H 0.74456 -1.10266 1.69428
 H 0.78167 -1.09231 -1.54529
 H -0.22487 -0.25543 2.77585
 H -0.03760 -0.28455 -2.77473
13
bifur_IRC_Cartesians_MW_output/new_data/bifur_traj2_Cartesians_MW point 494
C 0.15400 0.73287 1.07571
 C -0.01882 0.75120 -1.07778
 C -0.22529 1.20826 -0.00082
 C -0.08743 -0.47702 1.78083
 C -0.04430 -0.48676 -1.77906
 F 0.71274 1.46196 1.80671
 F 0.10027 1.53168 -1.81344
 H -0.94463 -0.97968 1.41179
 H -0.91030 -1.00756 -1.55830
 H 0.74402 -1.10280 1.69640
 H 0.78220 -1.09217 -1.54316
 H -0.22754 -0.25501 2.77585
 H -0.03492 -0.28497 -2.77473
13
bifur_IRC_Cartesians_MW_output/new_data/bifur_traj2_Cartesians_MW point 495
C 0.15686 0.73258 1.07568
 C -0.02170 0.75149 -1.07781
 C -0.22533 1.20827 -0.00086
 C -0.08813 -0.47684 1.78085
 C -0.04359 -0.48694 -1.77904
 F 0.72292 1.46083 1.80665
 F 0.09014 1.53280 -1.81350
 H -0.94519 -0.97921 1.40936
 H -0.90974 -1.00804 -1.56074
 H 0.74339 -1.10296 1.69891
 H 0.78283 -1.09200 -1.54063
 H -0.23072 -0.25450 2.77585
 H -0.03174 -0.28548 -2.77473
13
bifur_IRC_Cartesians_MW_output/new_data/bifur_traj2_Cartesians_MW point 496
C 0.15686 0.73258 1.07568
 C -0.02170 0.75149 -1.07781
 C -0.22533 1.20827 -0.00086
 C -0.08813 -0.47684 1.78085
 C -0.04359 -0.48694 -1.77904
 F 0.72291 1.46083 1.80665
 F 0.09014 1.53280 -1.81350
 H -0.94519 -0.97921 1.40936
 H -0.90974 -1.00804 -1.56074
 H 0.74339 -1.10296 1.69891
 H 0.78283 -1.09200 -1.54063
 H -0.23072 -0.25450 2.77585
 H -0.03174 -0.28548 -2.77473
13
bifur_IRC_Cartesians_MW_output/new_data/bifur_traj2_Cartesians_MW point 497
C 0.16369 0.73190 1.07561
 C -0.02858 0.75218 -1.07787
 C -0.22542 1.20828 -0.00095
 C -0.08983 -0.47643 1.78088
 C -0.04190 -0.48735 -1.77899
 F 0.74725 1.45815 1.80650
 F 0.06591 1.53548 -1.81363
 H -0.94652 -0.97810 1.40353
 H -0.90840 -1.00917 -1.56657
 H 0.74188 -1.10335 1.70493
 H 0.78435 -1.09159 -1.53458
 H -0.23831 -0.25330 2.77585
 H -0.02412 -0.28669 -2.77471
13
bifur_IRC_Cartesians_MW_output/new_data/bifur_traj2_Cartesians_MW point 498
C 0.16758 0.73151 1.07557
 C -0.03249 0.75257 -1.07790
 C -0.22547 1.20829 -0.00100
 C -0.09079 -0.47620 1.78090
 C -0.04094 -0.48758 -1.77897
 F 0.76108 1.45662 1.80642
 F 0.05214 1.53700 -1.81370
 H -0.94728 -0.97746 1.40022
 H -0.90765 -1.00982 -1.56988
 H 0.74103 -1.10357 1.70835
 H 0.78521 -1.09137 -1.53115
 H -0.24263 -0.25262 2.77584
 H -0.01979 -0.28737 -2.77471
13
bifur_IRC_Cartesians_MW_output/new_data/bifur_traj2_Cartesians_MW point 499
C 0.17173 0.73110 1.07552
 C -0.03666 0.75299 -1.07793
 C -0.22553 1.20830 -0.00105
 C -0.09182 -0.47595 1.78092
 C -0.03992 -0.48784 -1.77893
 F 0.77586 1.45499 1.80633
 F 0.03743 1.53863 -1.81379
 H -0.94809 -0.97679 1.39668
 H -0.90683 -1.01051 -1.57342
 H 0.74011 -1.10381 1.71200
 H 0.78613 -1.09112 -1.52747
 H -0.24724 -0.25189 2.77584
 H -0.01516 -0.28811 -2.77470
13
bifur_IRC_Cartesians_MW_output/new_data/bifur_traj2_Cartesians_MW point 500
C 0.17613 0.73066 1.07548
 C -0.04108 0.75343 -1.07797
 C -0.22558 1.20831 -0.00111
 C -0.09291 -0.47569 1.78094
 C -0.03883 -0.48810 -1.77890
 F 0.79149 1.45327 1.80624
 F 0.02187 1.54035 -1.81387
 H -0.94895 -0.97607 1.39293
 H -0.90598 -1.01124 -1.57716
 H 0.73914 -1.10406 1.71587
 H 0.78710 -1.09086 -1.52359
 H -0.25212 -0.25112 2.77584
 H -0.01027 -0.28888 -2.77469
