# Supplementary material for: Low dimensional representations along intrinsic reaction coordinates and molecular dynamics trajectories using interatomic distance matrices
Source: Chem Sci. 2019 Sep 18;10(43):9954–68. doi: 10.1039/c9sc02742d (PMC6991188; doi:10.1039/c9sc02742d)
Supplement: Supplementary file 1 [file SC-010-C9SC02742D-s001.zip › C9SC02742D-SI/ESI_xyz_files/bifur_IRC_Cartesians_MW_output/new_data/bifur_traj_B_Cartesians_MW_PC1.xyz]

13
bifur_IRC_Cartesians_MW_output/new_data/bifur_traj3_Cartesians_MW point 1
C 0.04890 0.74336 1.07683
 C 0.08686 0.74062 -1.07690
 C -0.22389 1.20802 0.00052
 C -0.06137 -0.48332 1.78032
 C -0.07028 -0.48042 -1.77984
 F 0.33878 1.50322 1.80897
 F 0.47261 1.49047 -1.81140
 H -0.92411 -0.99682 1.50136
 H -0.93083 -0.99009 -1.46873
 H 0.76721 -1.09681 1.60395
 H 0.75895 -1.09836 -1.63612
 H -0.11080 -0.27346 2.77592
 H -0.15202 -0.26641 -2.77490
13
bifur_IRC_Cartesians_MW_output/new_data/bifur_traj3_Cartesians_MW point 2
C 0.04758 0.74349 1.07685
 C 0.08817 0.74049 -1.07689
 C -0.22387 1.20802 0.00054
 C -0.06104 -0.48340 1.78031
 C -0.07060 -0.48034 -1.77985
 F 0.33412 1.50373 1.80899
 F 0.47726 1.48996 -1.81137
 H -0.92386 -0.99703 1.50248
 H -0.93109 -0.98987 -1.46761
 H 0.76750 -1.09674 1.60280
 H 0.75866 -1.09844 -1.63728
 H -0.10935 -0.27369 2.77593
 H -0.15348 -0.26618 -2.77491
13
bifur_IRC_Cartesians_MW_output/new_data/bifur_traj3_Cartesians_MW point 3
C 0.04637 0.74361 1.07686
 C 0.08940 0.74037 -1.07688
 C -0.22386 1.20801 0.00055
 C -0.06074 -0.48347 1.78031
 C -0.07090 -0.48026 -1.77986
 F 0.32978 1.50421 1.80902
 F 0.48157 1.48948 -1.81135
 H -0.92362 -0.99723 1.50352
 H -0.93133 -0.98967 -1.46657
 H 0.76777 -1.09667 1.60173
 H 0.75839 -1.09851 -1.63835
 H -0.10799 -0.27391 2.77593
 H -0.15484 -0.26596 -2.77491
13
bifur_IRC_Cartesians_MW_output/new_data/bifur_traj3_Cartesians_MW point 4
C 0.04573 0.74367 1.07687
 C 0.09004 0.74030 -1.07687
 C -0.22385 1.20801 0.00056
 C -0.06058 -0.48351 1.78030
 C -0.07106 -0.48023 -1.77986
 F 0.32752 1.50446 1.80903
 F 0.48383 1.48923 -1.81133
 H -0.92349 -0.99734 1.50406
 H -0.93145 -0.98956 -1.46603
 H 0.76791 -1.09663 1.60117
 H 0.75825 -1.09855 -1.63892
 H -0.10729 -0.27402 2.77593
 H -0.15555 -0.26585 -2.77491
13
bifur_IRC_Cartesians_MW_output/new_data/bifur_traj3_Cartesians_MW point 5
C 0.04607 0.74364 1.07686
 C 0.08970 0.74034 -1.07687
 C -0.22385 1.20801 0.00056
 C -0.06066 -0.48349 1.78031
 C -0.07098 -0.48025 -1.77986
 F 0.32872 1.50433 1.80903
 F 0.48263 1.48936 -1.81134
 H -0.92356 -0.99728 1.50377
 H -0.93139 -0.98962 -1.46632
 H 0.76784 -1.09665 1.60146
 H 0.75832 -1.09853 -1.63862
 H -0.10766 -0.27396 2.77593
 H -0.15517 -0.26591 -2.77491
13
bifur_IRC_Cartesians_MW_output/new_data/bifur_traj3_Cartesians_MW point 6
C 0.04732 0.74351 1.07685
 C 0.08844 0.74046 -1.07688
 C -0.22387 1.20802 0.00054
 C -0.06098 -0.48341 1.78031
 C -0.07067 -0.48032 -1.77985
 F 0.33319 1.50383 1.80900
 F 0.47818 1.48986 -1.81137
 H -0.92380 -0.99708 1.50270
 H -0.93114 -0.98983 -1.46739
 H 0.76756 -1.09672 1.60257
 H 0.75860 -1.09845 -1.63751
 H -0.10906 -0.27374 2.77593
 H -0.15377 -0.26613 -2.77491
13
bifur_IRC_Cartesians_MW_output/new_data/bifur_traj3_Cartesians_MW point 7
C 0.04923 0.74332 1.07683
 C 0.08651 0.74066 -1.07690
 C -0.22390 1.20802 0.00052
 C -0.06145 -0.48330 1.78032
 C -0.07019 -0.48044 -1.77984
 F 0.33999 1.50308 1.80896
 F 0.47141 1.49060 -1.81140
 H -0.92418 -0.99676 1.50107
 H -0.93077 -0.99015 -1.46902
 H 0.76714 -1.09683 1.60425
 H 0.75902 -1.09834 -1.63582
 H -0.11118 -0.27340 2.77592
 H -0.15164 -0.26647 -2.77490
13
bifur_IRC_Cartesians_MW_output/new_data/bifur_traj3_Cartesians_MW point 8
C 0.05157 0.74309 1.07680
 C 0.08416 0.74089 -1.07692
 C -0.22393 1.20803 0.00049
 C -0.06203 -0.48316 1.78033
 C -0.06962 -0.48058 -1.77982
 F 0.34830 1.50217 1.80891
 F 0.46313 1.49152 -1.81145
 H -0.92463 -0.99638 1.49908
 H -0.93031 -0.99053 -1.47101
 H 0.76662 -1.09696 1.60631
 H 0.75954 -1.09820 -1.63375
 H -0.11377 -0.27299 2.77592
 H -0.14904 -0.26688 -2.77490
13
bifur_IRC_Cartesians_MW_output/new_data/bifur_traj3_Cartesians_MW point 9
C 0.05418 0.74283 1.07678
 C 0.08154 0.74115 -1.07694
 C -0.22396 1.20803 0.00045
 C -0.06268 -0.48300 1.78035
 C -0.06897 -0.48074 -1.77980
 F 0.35759 1.50114 1.80885
 F 0.45389 1.49254 -1.81150
 H -0.92514 -0.99596 1.49686
 H -0.92980 -0.99097 -1.47323
 H 0.76605 -1.09711 1.60860
 H 0.76012 -1.09805 -1.63144
 H -0.11667 -0.27253 2.77592
 H -0.14613 -0.26734 -2.77490
13
bifur_IRC_Cartesians_MW_output/new_data/bifur_traj3_Cartesians_MW point 10
C 0.05690 0.74256 1.07675
 C 0.07881 0.74143 -1.07696
 C -0.22400 1.20804 0.00042
 C -0.06335 -0.48284 1.78036
 C -0.06830 -0.48090 -1.77978
 F 0.36724 1.50008 1.80879
 F 0.44427 1.49361 -1.81155
 H -0.92567 -0.99551 1.49455
 H -0.92927 -0.99142 -1.47555
 H 0.76545 -1.09727 1.61099
 H 0.76072 -1.09789 -1.62904
 H -0.11969 -0.27206 2.77592
 H -0.14311 -0.26782 -2.77489
13
bifur_IRC_Cartesians_MW_output/new_data/bifur_traj3_Cartesians_MW point 11
C 0.05928 0.74232 1.07672
 C 0.07641 0.74167 -1.07698
 C -0.22403 1.20804 0.00039
 C -0.06394 -0.48270 1.78037
 C -0.06771 -0.48104 -1.77976
 F 0.37573 1.49914 1.80874
 F 0.43582 1.49454 -1.81160
 H -0.92614 -0.99513 1.49251
 H -0.92880 -0.99182 -1.47758
 H 0.76492 -1.09740 1.61309
 H 0.76124 -1.09775 -1.62693
 H -0.12234 -0.27164 2.77592
 H -0.14045 -0.26824 -2.77489
13
bifur_IRC_Cartesians_MW_output/new_data/bifur_traj3_Cartesians_MW point 12
C 0.05928 0.74232 1.07672
 C 0.07641 0.74167 -1.07698
 C -0.22403 1.20804 0.00039
 C -0.06394 -0.48270 1.78037
 C -0.06771 -0.48104 -1.77976
 F 0.37573 1.49914 1.80874
 F 0.43583 1.49454 -1.81160
 H -0.92614 -0.99513 1.49251
 H -0.92880 -0.99182 -1.47758
 H 0.76492 -1.09740 1.61309
 H 0.76124 -1.09775 -1.62693
 H -0.12234 -0.27164 2.77592
 H -0.14045 -0.26824 -2.77489
13
bifur_IRC_Cartesians_MW_output/new_data/bifur_traj3_Cartesians_MW point 13
C 0.06169 0.74208 1.07670
 C 0.07399 0.74191 -1.07700
 C -0.22406 1.20805 0.00036
 C -0.06454 -0.48255 1.78038
 C -0.06712 -0.48119 -1.77974
 F 0.38429 1.49819 1.80869
 F 0.42730 1.49549 -1.81164
 H -0.92661 -0.99473 1.49046
 H -0.92833 -0.99222 -1.47963
 H 0.76439 -1.09754 1.61520
 H 0.76178 -1.09761 -1.62480
 H -0.12501 -0.27122 2.77592
 H -0.13777 -0.26867 -2.77488
13
bifur_IRC_Cartesians_MW_output/new_data/bifur_traj3_Cartesians_MW point 14
C 0.06210 0.74204 1.07669
 C 0.07357 0.74195 -1.07701
 C -0.22407 1.20805 0.00035
 C -0.06464 -0.48253 1.78038
 C -0.06701 -0.48122 -1.77974
 F 0.38578 1.49803 1.80868
 F 0.42582 1.49565 -1.81165
 H -0.92669 -0.99467 1.49011
 H -0.92825 -0.99229 -1.47998
 H 0.76430 -1.09756 1.61557
 H 0.76187 -1.09758 -1.62443
 H -0.12547 -0.27114 2.77592
 H -0.13730 -0.26874 -2.77488
13
bifur_IRC_Cartesians_MW_output/new_data/bifur_traj3_Cartesians_MW point 15
C 0.06222 0.74203 1.07669
 C 0.07346 0.74196 -1.07701
 C -0.22407 1.20805 0.00035
 C -0.06467 -0.48252 1.78039
 C -0.06699 -0.48122 -1.77974
 F 0.38618 1.49799 1.80868
 F 0.42542 1.49569 -1.81166
 H -0.92671 -0.99465 1.49001
 H -0.92823 -0.99230 -1.48008
 H 0.76427 -1.09757 1.61567
 H 0.76189 -1.09758 -1.62433
 H -0.12560 -0.27112 2.77592
 H -0.13718 -0.26876 -2.77488
13
bifur_IRC_Cartesians_MW_output/new_data/bifur_traj3_Cartesians_MW point 16
C 0.06211 0.74204 1.07669
 C 0.07357 0.74195 -1.07701
 C -0.22407 1.20805 0.00035
 C -0.06464 -0.48253 1.78038
 C -0.06701 -0.48122 -1.77974
 F 0.38580 1.49803 1.80868
 F 0.42580 1.49565 -1.81165
 H -0.92669 -0.99466 1.49010
 H -0.92825 -0.99229 -1.47999
 H 0.76430 -1.09756 1.61558
 H 0.76187 -1.09758 -1.62443
 H -0.12548 -0.27114 2.77592
 H -0.13730 -0.26874 -2.77488
13
bifur_IRC_Cartesians_MW_output/new_data/bifur_traj3_Cartesians_MW point 17
C 0.06191 0.74206 1.07669
 C 0.07377 0.74193 -1.07701
 C -0.22407 1.20805 0.00036
 C -0.06459 -0.48254 1.78038
 C -0.06706 -0.48120 -1.77974
 F 0.38510 1.49811 1.80869
 F 0.42649 1.49558 -1.81165
 H -0.92665 -0.99470 1.49027
 H -0.92829 -0.99225 -1.47982
 H 0.76434 -1.09755 1.61540
 H 0.76183 -1.09759 -1.62460
 H -0.12526 -0.27118 2.77592
 H -0.13752 -0.26871 -2.77488
13
bifur_IRC_Cartesians_MW_output/new_data/bifur_traj3_Cartesians_MW point 18
C 0.06190 0.74206 1.07669
 C 0.07378 0.74193 -1.07701
 C -0.22406 1.20805 0.00036
 C -0.06459 -0.48254 1.78038
 C -0.06706 -0.48120 -1.77974
 F 0.38506 1.49811 1.80869
 F 0.42654 1.49557 -1.81165
 H -0.92665 -0.99470 1.49028
 H -0.92829 -0.99225 -1.47981
 H 0.76434 -1.09755 1.61539
 H 0.76183 -1.09759 -1.62461
 H -0.12525 -0.27118 2.77592
 H -0.13753 -0.26870 -2.77488
13
bifur_IRC_Cartesians_MW_output/new_data/bifur_traj3_Cartesians_MW point 19
C 0.06246 0.74200 1.07669
 C 0.07321 0.74199 -1.07701
 C -0.22407 1.20805 0.00035
 C -0.06473 -0.48251 1.78039
 C -0.06692 -0.48124 -1.77974
 F 0.38706 1.49789 1.80867
 F 0.42454 1.49579 -1.81166
 H -0.92676 -0.99461 1.48980
 H -0.92818 -0.99235 -1.48029
 H 0.76422 -1.09758 1.61589
 H 0.76195 -1.09756 -1.62412
 H -0.12587 -0.27108 2.77592
 H -0.13690 -0.26880 -2.77488
13
bifur_IRC_Cartesians_MW_output/new_data/bifur_traj3_Cartesians_MW point 20
C 0.06372 0.74188 1.07667
 C 0.07195 0.74211 -1.07702
 C -0.22409 1.20805 0.00033
 C -0.06504 -0.48243 1.78039
 C -0.06662 -0.48131 -1.77973
 F 0.39151 1.49740 1.80865
 F 0.42011 1.49628 -1.81168
 H -0.92700 -0.99440 1.48873
 H -0.92794 -0.99255 -1.48136
 H 0.76394 -1.09766 1.61699
 H 0.76223 -1.09749 -1.62301
 H -0.12726 -0.27086 2.77591
 H -0.13551 -0.26903 -2.77488
13
bifur_IRC_Cartesians_MW_output/new_data/bifur_traj3_Cartesians_MW point 21
C 0.06541 0.74171 1.07666
 C 0.07025 0.74229 -1.07704
 C -0.22411 1.20806 0.00031
 C -0.06546 -0.48233 1.78040
 C -0.06620 -0.48141 -1.77972
 F 0.39754 1.49673 1.80861
 F 0.41410 1.49695 -1.81172
 H -0.92733 -0.99413 1.48729
 H -0.92761 -0.99283 -1.48280
 H 0.76357 -1.09775 1.61848
 H 0.76260 -1.09739 -1.62151
 H -0.12915 -0.27056 2.77591
 H -0.13362 -0.26932 -2.77488
13
bifur_IRC_Cartesians_MW_output/new_data/bifur_traj3_Cartesians_MW point 22
C 0.06731 0.74152 1.07664
 C 0.06834 0.74248 -1.07705
 C -0.22414 1.20806 0.00029
 C -0.06593 -0.48222 1.78041
 C -0.06573 -0.48153 -1.77970
 F 0.40429 1.49599 1.80857
 F 0.40739 1.49769 -1.81175
 H -0.92770 -0.99382 1.48567
 H -0.92724 -0.99315 -1.48442
 H 0.76315 -1.09786 1.62015
 H 0.76302 -1.09728 -1.61983
 H -0.13125 -0.27023 2.77591
 H -0.13151 -0.26966 -2.77487
13
bifur_IRC_Cartesians_MW_output/new_data/bifur_traj3_Cartesians_MW point 23
C 0.06731 0.74152 1.07664
 C 0.06834 0.74248 -1.07705
 C -0.22414 1.20806 0.00029
 C -0.06593 -0.48222 1.78041
 C -0.06573 -0.48153 -1.77970
 F 0.40428 1.49599 1.80857
 F 0.40739 1.49769 -1.81175
 H -0.92770 -0.99382 1.48567
 H -0.92724 -0.99315 -1.48442
 H 0.76315 -1.09786 1.62015
 H 0.76302 -1.09728 -1.61983
 H -0.13125 -0.27023 2.77591
 H -0.13151 -0.26966 -2.77487
13
bifur_IRC_Cartesians_MW_output/new_data/bifur_traj3_Cartesians_MW point 24
C 0.07107 0.74114 1.07660
 C 0.06456 0.74285 -1.07708
 C -0.22419 1.20807 0.00024
 C -0.06686 -0.48199 1.78043
 C -0.06480 -0.48176 -1.77967
 F 0.41768 1.49451 1.80849
 F 0.39406 1.49916 -1.81183
 H -0.92844 -0.99320 1.48247
 H -0.92650 -0.99378 -1.48763
 H 0.76232 -1.09807 1.62346
 H 0.76385 -1.09705 -1.61651
 H -0.13543 -0.26957 2.77591
 H -0.12731 -0.27032 -2.77487
13
bifur_IRC_Cartesians_MW_output/new_data/bifur_traj3_Cartesians_MW point 25
C 0.07253 0.74100 1.07658
 C 0.06309 0.74300 -1.07710
 C -0.22421 1.20807 0.00022
 C -0.06723 -0.48190 1.78044
 C -0.06444 -0.48184 -1.77966
 F 0.42287 1.49394 1.80846
 F 0.38889 1.49974 -1.81186
 H -0.92872 -0.99297 1.48122
 H -0.92622 -0.99402 -1.48887
 H 0.76200 -1.09816 1.62474
 H 0.76418 -1.09697 -1.61522
 H -0.13705 -0.26931 2.77591
 H -0.12569 -0.27058 -2.77487
13
bifur_IRC_Cartesians_MW_output/new_data/bifur_traj3_Cartesians_MW point 26
C 0.07331 0.74092 1.07657
 C 0.06231 0.74308 -1.07710
 C -0.22422 1.20808 0.00021
 C -0.06742 -0.48186 1.78044
 C -0.06424 -0.48189 -1.77966
 F 0.42564 1.49363 1.80844
 F 0.38613 1.50004 -1.81187
 H -0.92888 -0.99284 1.48056
 H -0.92606 -0.99415 -1.48953
 H 0.76183 -1.09820 1.62543
 H 0.76435 -1.09692 -1.61453
 H -0.13792 -0.26917 2.77591
 H -0.12482 -0.27072 -2.77486
13
bifur_IRC_Cartesians_MW_output/new_data/bifur_traj3_Cartesians_MW point 27
C 0.07348 0.74090 1.07657
 C 0.06214 0.74310 -1.07710
 C -0.22422 1.20808 0.00021
 C -0.06746 -0.48185 1.78044
 C -0.06420 -0.48190 -1.77966
 F 0.42624 1.49357 1.80844
 F 0.38553 1.50011 -1.81187
 H -0.92891 -0.99281 1.48041
 H -0.92603 -0.99418 -1.48968
 H 0.76179 -1.09821 1.62557
 H 0.76439 -1.09691 -1.61438
 H -0.13811 -0.26915 2.77591
 H -0.12463 -0.27075 -2.77486
13
bifur_IRC_Cartesians_MW_output/new_data/bifur_traj3_Cartesians_MW point 28
C 0.07326 0.74093 1.07657
 C 0.06236 0.74307 -1.07710
 C -0.22422 1.20808 0.00021
 C -0.06741 -0.48186 1.78044
 C -0.06426 -0.48189 -1.77966
 F 0.42546 1.49365 1.80844
 F 0.38630 1.50002 -1.81187
 H -0.92887 -0.99285 1.48060
 H -0.92607 -0.99414 -1.48949
 H 0.76184 -1.09820 1.62538
 H 0.76434 -1.09692 -1.61457
 H -0.13786 -0.26918 2.77591
 H -0.12488 -0.27071 -2.77486
13
bifur_IRC_Cartesians_MW_output/new_data/bifur_traj3_Cartesians_MW point 29
C 0.07277 0.74097 1.07658
 C 0.06285 0.74303 -1.07710
 C -0.22421 1.20808 0.00022
 C -0.06729 -0.48189 1.78044
 C -0.06438 -0.48186 -1.77966
 F 0.42373 1.49384 1.80845
 F 0.38803 1.49983 -1.81186
 H -0.92877 -0.99293 1.48102
 H -0.92617 -0.99406 -1.48908
 H 0.76194 -1.09817 1.62495
 H 0.76423 -1.09695 -1.61500
 H -0.13732 -0.26927 2.77591
 H -0.12542 -0.27062 -2.77486
13
bifur_IRC_Cartesians_MW_output/new_data/bifur_traj3_Cartesians_MW point 30
C 0.07208 0.74104 1.07658
 C 0.06354 0.74296 -1.07709
 C -0.22420 1.20807 0.00023
 C -0.06712 -0.48193 1.78043
 C -0.06455 -0.48182 -1.77967
 F 0.42128 1.49411 1.80847
 F 0.39046 1.49956 -1.81185
 H -0.92864 -0.99304 1.48160
 H -0.92630 -0.99394 -1.48849
 H 0.76210 -1.09813 1.62435
 H 0.76408 -1.09699 -1.61561
 H -0.13656 -0.26939 2.77591
 H -0.12619 -0.27050 -2.77487
13
bifur_IRC_Cartesians_MW_output/new_data/bifur_traj3_Cartesians_MW point 31
C 0.07129 0.74112 1.07659
 C 0.06434 0.74288 -1.07709
 C -0.22419 1.20807 0.00024
 C -0.06692 -0.48198 1.78043
 C -0.06474 -0.48177 -1.77967
 F 0.41847 1.49442 1.80849
 F 0.39327 1.49925 -1.81183
 H -0.92848 -0.99317 1.48228
 H -0.92646 -0.99381 -1.48781
 H 0.76227 -1.09809 1.62365
 H 0.76390 -1.09704 -1.61631
 H -0.13568 -0.26953 2.77591
 H -0.12707 -0.27036 -2.77487
13
bifur_IRC_Cartesians_MW_output/new_data/bifur_traj3_Cartesians_MW point 32
C 0.07060 0.74119 1.07660
 C 0.06504 0.74281 -1.07708
 C -0.22418 1.20807 0.00024
 C -0.06675 -0.48202 1.78043
 C -0.06491 -0.48173 -1.77968
 F 0.41599 1.49470 1.80850
 F 0.39573 1.49898 -1.81182
 H -0.92835 -0.99328 1.48287
 H -0.92659 -0.99370 -1.48722
 H 0.76242 -1.09805 1.62304
 H 0.76375 -1.09708 -1.61692
 H -0.13491 -0.26965 2.77591
 H -0.12784 -0.27024 -2.77487
13
bifur_IRC_Cartesians_MW_output/new_data/bifur_traj3_Cartesians_MW point 33
C 0.07037 0.74121 1.07660
 C 0.06526 0.74278 -1.07708
 C -0.22418 1.20807 0.00025
 C -0.06669 -0.48203 1.78043
 C -0.06497 -0.48171 -1.77968
 F 0.41520 1.49478 1.80851
 F 0.39652 1.49889 -1.81181
 H -0.92830 -0.99332 1.48306
 H -0.92664 -0.99366 -1.48703
 H 0.76247 -1.09804 1.62284
 H 0.76370 -1.09709 -1.61712
 H -0.13466 -0.26969 2.77591
 H -0.12809 -0.27020 -2.77487
13
bifur_IRC_Cartesians_MW_output/new_data/bifur_traj3_Cartesians_MW point 34
C 0.07037 0.74121 1.07660
 C 0.06526 0.74278 -1.07708
 C -0.22418 1.20807 0.00025
 C -0.06669 -0.48203 1.78043
 C -0.06497 -0.48171 -1.77968
 F 0.41520 1.49478 1.80851
 F 0.39652 1.49889 -1.81181
 H -0.92830 -0.99332 1.48306
 H -0.92664 -0.99366 -1.48703
 H 0.76247 -1.09804 1.62284
 H 0.76370 -1.09709 -1.61712
 H -0.13466 -0.26969 2.77591
 H -0.12809 -0.27020 -2.77487
13
bifur_IRC_Cartesians_MW_output/new_data/bifur_traj3_Cartesians_MW point 35
C 0.07215 0.74104 1.07658
 C 0.06347 0.74296 -1.07709
 C -0.22420 1.20807 0.00022
 C -0.06713 -0.48193 1.78043
 C -0.06453 -0.48182 -1.77967
 F 0.42153 1.49409 1.80847
 F 0.39022 1.49959 -1.81185
 H -0.92865 -0.99303 1.48154
 H -0.92629 -0.99396 -1.48855
 H 0.76208 -1.09814 1.62441
 H 0.76409 -1.09699 -1.61555
 H -0.13663 -0.26938 2.77591
 H -0.12611 -0.27052 -2.77487
13
bifur_IRC_Cartesians_MW_output/new_data/bifur_traj3_Cartesians_MW point 36
C 0.07372 0.74088 1.07657
 C 0.06190 0.74312 -1.07711
 C -0.22422 1.20808 0.00020
 C -0.06752 -0.48183 1.78044
 C -0.06414 -0.48192 -1.77966
 F 0.42710 1.49347 1.80843
 F 0.38467 1.50020 -1.81188
 H -0.92896 -0.99277 1.48021
 H -0.92598 -0.99422 -1.48988
 H 0.76174 -1.09823 1.62579
 H 0.76444 -1.09690 -1.61416
 H -0.13837 -0.26910 2.77591
 H -0.12436 -0.27079 -2.77486
13
bifur_IRC_Cartesians_MW_output/new_data/bifur_traj3_Cartesians_MW point 37
C 0.07548 0.74070 1.07655
 C 0.06013 0.74330 -1.07712
 C -0.22425 1.20808 0.00018
 C -0.06796 -0.48173 1.78045
 C -0.06371 -0.48202 -1.77964
 F 0.43337 1.49278 1.80840
 F 0.37843 1.50089 -1.81191
 H -0.92930 -0.99248 1.47871
 H -0.92564 -0.99451 -1.49138
 H 0.76135 -1.09833 1.62734
 H 0.76483 -1.09679 -1.61260
 H -0.14033 -0.26879 2.77591
 H -0.12240 -0.27110 -2.77486
13
bifur_IRC_Cartesians_MW_output/new_data/bifur_traj3_Cartesians_MW point 38
C 0.07733 0.74052 1.07653
 C 0.05826 0.74348 -1.07714
 C -0.22427 1.20809 0.00016
 C -0.06842 -0.48161 1.78046
 C -0.06325 -0.48213 -1.77963
 F 0.43996 1.49205 1.80836
 F 0.37187 1.50162 -1.81195
 H -0.92966 -0.99218 1.47713
 H -0.92528 -0.99482 -1.49296
 H 0.76094 -1.09843 1.62896
 H 0.76524 -1.09668 -1.61097
 H -0.14239 -0.26847 2.77591
 H -0.12034 -0.27143 -2.77486
13
bifur_IRC_Cartesians_MW_output/new_data/bifur_traj3_Cartesians_MW point 39
C 0.07917 0.74034 1.07651
 C 0.05641 0.74367 -1.07715
 C -0.22429 1.20809 0.00013
 C -0.06887 -0.48150 1.78047
 C -0.06280 -0.48225 -1.77962
 F 0.44650 1.49133 1.80832
 F 0.36536 1.50234 -1.81199
 H -0.93002 -0.99188 1.47556
 H -0.92492 -0.99512 -1.49453
 H 0.76053 -1.09854 1.63058
 H 0.76565 -1.09658 -1.60934
 H -0.14443 -0.26815 2.77590
 H -0.11829 -0.27176 -2.77485
13
bifur_IRC_Cartesians_MW_output/new_data/bifur_traj3_Cartesians_MW point 40
C 0.08076 0.74018 1.07649
 C 0.05482 0.74383 -1.07717
 C -0.22432 1.20809 0.00011
 C -0.06927 -0.48141 1.78048
 C -0.06240 -0.48234 -1.77960
 F 0.45216 1.49071 1.80828
 F 0.35973 1.50296 -1.81202
 H -0.93033 -0.99162 1.47421
 H -0.92461 -0.99539 -1.49588
 H 0.76018 -1.09863 1.63198
 H 0.76600 -1.09648 -1.60793
 H -0.14620 -0.26787 2.77590
 H -0.11652 -0.27204 -2.77485
13
bifur_IRC_Cartesians_MW_output/new_data/bifur_traj3_Cartesians_MW point 41
C 0.08168 0.74009 1.07648
 C 0.05389 0.74392 -1.07717
 C -0.22433 1.20810 0.00010
 C -0.06950 -0.48135 1.78048
 C -0.06217 -0.48240 -1.77960
 F 0.45544 1.49034 1.80826
 F 0.35646 1.50333 -1.81203
 H -0.93051 -0.99147 1.47342
 H -0.92443 -0.99554 -1.49667
 H 0.75998 -1.09868 1.63279
 H 0.76620 -1.09643 -1.60712
 H -0.14722 -0.26770 2.77590
 H -0.11549 -0.27220 -2.77485
13
bifur_IRC_Cartesians_MW_output/new_data/bifur_traj3_Cartesians_MW point 42
C 0.08189 0.74006 1.07648
 C 0.05367 0.74394 -1.07718
 C -0.22433 1.20810 0.00010
 C -0.06955 -0.48134 1.78048
 C -0.06212 -0.48241 -1.77960
 F 0.45619 1.49026 1.80826
 F 0.35571 1.50341 -1.81204
 H -0.93055 -0.99144 1.47324
 H -0.92439 -0.99557 -1.49685
 H 0.75993 -1.09869 1.63298
 H 0.76625 -1.09642 -1.60693
 H -0.14746 -0.26767 2.77590
 H -0.11525 -0.27224 -2.77485
13
bifur_IRC_Cartesians_MW_output/new_data/bifur_traj3_Cartesians_MW point 43
C 0.08167 0.74009 1.07648
 C 0.05390 0.74392 -1.07717
 C -0.22433 1.20810 0.00010
 C -0.06949 -0.48135 1.78048
 C -0.06218 -0.48240 -1.77960
 F 0.45538 1.49035 1.80826
 F 0.35651 1.50332 -1.81203
 H -0.93051 -0.99148 1.47344
 H -0.92443 -0.99554 -1.49666
 H 0.75998 -1.09868 1.63278
 H 0.76620 -1.09643 -1.60713
 H -0.14720 -0.26771 2.77590
 H -0.11551 -0.27220 -2.77485
13
bifur_IRC_Cartesians_MW_output/new_data/bifur_traj3_Cartesians_MW point 44
C 0.08119 0.74013 1.07649
 C 0.05439 0.74387 -1.07717
 C -0.22432 1.20809 0.00011
 C -0.06937 -0.48138 1.78048
 C -0.06230 -0.48237 -1.77960
 F 0.45368 1.49054 1.80827
 F 0.35821 1.50313 -1.81202
 H -0.93041 -0.99155 1.47384
 H -0.92452 -0.99546 -1.49625
 H 0.76009 -1.09865 1.63236
 H 0.76609 -1.09646 -1.60756
 H -0.14667 -0.26779 2.77590
 H -0.11604 -0.27211 -2.77485
13
bifur_IRC_Cartesians_MW_output/new_data/bifur_traj3_Cartesians_MW point 45
C 0.08119 0.74013 1.07649
 C 0.05439 0.74387 -1.07717
 C -0.22432 1.20809 0.00011
 C -0.06937 -0.48138 1.78048
 C -0.06230 -0.48237 -1.77960
 F 0.45368 1.49054 1.80827
 F 0.35821 1.50313 -1.81202
 H -0.93041 -0.99155 1.47384
 H -0.92452 -0.99546 -1.49625
 H 0.76009 -1.09865 1.63236
 H 0.76609 -1.09646 -1.60756
 H -0.14667 -0.26779 2.77590
 H -0.11604 -0.27211 -2.77485
13
bifur_IRC_Cartesians_MW_output/new_data/bifur_traj3_Cartesians_MW point 46
C 0.08002 0.74025 1.07650
 C 0.05556 0.74376 -1.07716
 C -0.22431 1.20809 0.00012
 C -0.06908 -0.48145 1.78047
 C -0.06259 -0.48230 -1.77961
 F 0.44953 1.49100 1.80830
 F 0.36234 1.50267 -1.81200
 H -0.93019 -0.99174 1.47484
 H -0.92475 -0.99526 -1.49526
 H 0.76035 -1.09858 1.63133
 H 0.76583 -1.09653 -1.60859
 H -0.14537 -0.26800 2.77590
 H -0.11734 -0.27191 -2.77485
13
bifur_IRC_Cartesians_MW_output/new_data/bifur_traj3_Cartesians_MW point 47
C 0.07982 0.74027 1.07650
 C 0.05576 0.74374 -1.07716
 C -0.22430 1.20809 0.00013
 C -0.06903 -0.48147 1.78047
 C -0.06263 -0.48229 -1.77961
 F 0.44882 1.49107 1.80830
 F 0.36305 1.50260 -1.81200
 H -0.93015 -0.99178 1.47501
 H -0.92479 -0.99523 -1.49509
 H 0.76039 -1.09857 1.63116
 H 0.76579 -1.09654 -1.60876
 H -0.14515 -0.26803 2.77590
 H -0.11756 -0.27187 -2.77485
13
bifur_IRC_Cartesians_MW_output/new_data/bifur_traj3_Cartesians_MW point 48
C 0.08054 0.74020 1.07649
 C 0.05504 0.74381 -1.07716
 C -0.22431 1.20809 0.00012
 C -0.06921 -0.48142 1.78048
 C -0.06246 -0.48233 -1.77961
 F 0.45138 1.49079 1.80829
 F 0.36050 1.50288 -1.81201
 H -0.93029 -0.99166 1.47439
 H -0.92465 -0.99535 -1.49570
 H 0.76023 -1.09861 1.63179
 H 0.76595 -1.09650 -1.60813
 H -0.14595 -0.26790 2.77590
 H -0.11676 -0.27200 -2.77485
13
bifur_IRC_Cartesians_MW_output/new_data/bifur_traj3_Cartesians_MW point 49
C 0.08200 0.74005 1.07648
 C 0.05357 0.74395 -1.07718
 C -0.22433 1.20810 0.00010
 C -0.06957 -0.48133 1.78048
 C -0.06210 -0.48242 -1.77959
 F 0.45657 1.49022 1.80826
 F 0.35533 1.50345 -1.81204
 H -0.93057 -0.99142 1.47315
 H -0.92437 -0.99559 -1.49694
 H 0.75991 -1.09870 1.63307
 H 0.76627 -1.09641 -1.60684
 H -0.14757 -0.26765 2.77590
 H -0.11514 -0.27226 -2.77485
13
bifur_IRC_Cartesians_MW_output/new_data/bifur_traj3_Cartesians_MW point 50
C 0.08367 0.73989 1.07646
 C 0.05189 0.74412 -1.07719
 C -0.22435 1.20810 0.00008
 C -0.06999 -0.48123 1.78049
 C -0.06168 -0.48252 -1.77958
 F 0.46250 1.48957 1.80822
 F 0.34942 1.50410 -1.81207
 H -0.93090 -0.99115 1.47173
 H -0.92404 -0.99587 -1.49836
 H 0.75954 -1.09879 1.63454
 H 0.76664 -1.09631 -1.60536
 H -0.14942 -0.26736 2.77590
 H -0.11328 -0.27255 -2.77485
13
bifur_IRC_Cartesians_MW_output/new_data/bifur_traj3_Cartesians_MW point 51
C 0.08532 0.73972 1.07644
 C 0.05023 0.74429 -1.07720
 C -0.22438 1.20810 0.00006
 C -0.07040 -0.48114 1.78050
 C -0.06128 -0.48262 -1.77957
 F 0.46837 1.48892 1.80818
 F 0.34358 1.50475 -1.81210
 H -0.93122 -0.99088 1.47033
 H -0.92372 -0.99614 -1.49977
 H 0.75918 -1.09889 1.63599
 H 0.76701 -1.09621 -1.60390
 H -0.15126 -0.26707 2.77590
 H -0.11144 -0.27284 -2.77484
13
bifur_IRC_Cartesians_MW_output/new_data/bifur_traj3_Cartesians_MW point 52
C 0.08683 0.73957 1.07643
 C 0.04872 0.74444 -1.07722
 C -0.22440 1.20811 0.00004
 C -0.07077 -0.48105 1.78051
 C -0.06090 -0.48271 -1.77956
 F 0.47374 1.48833 1.80815
 F 0.33823 1.50534 -1.81213
 H -0.93152 -0.99063 1.46904
 H -0.92342 -0.99639 -1.50105
 H 0.75884 -1.09897 1.63732
 H 0.76734 -1.09612 -1.60257
 H -0.15293 -0.26680 2.77590
 H -0.10976 -0.27311 -2.77484
13
bifur_IRC_Cartesians_MW_output/new_data/bifur_traj3_Cartesians_MW point 53
C 0.08807 0.73945 1.07641
 C 0.04746 0.74457 -1.07723
 C -0.22441 1.20811 0.00002
 C -0.07108 -0.48097 1.78051
 C -0.06060 -0.48278 -1.77955
 F 0.47818 1.48784 1.80813
 F 0.33382 1.50583 -1.81216
 H -0.93176 -0.99043 1.46797
 H -0.92318 -0.99660 -1.50212
 H 0.75857 -1.09904 1.63841
 H 0.76762 -1.09605 -1.60147
 H -0.15432 -0.26658 2.77590
 H -0.10837 -0.27333 -2.77484
13
bifur_IRC_Cartesians_MW_output/new_data/bifur_traj3_Cartesians_MW point 54
C 0.08885 0.73937 1.07641
 C 0.04668 0.74464 -1.07723
 C -0.22442 1.20811 0.00001
 C -0.07127 -0.48092 1.78052
 C -0.06040 -0.48283 -1.77954
 F 0.48095 1.48753 1.80811
 F 0.33105 1.50614 -1.81217
 H -0.93191 -0.99030 1.46731
 H -0.92303 -0.99673 -1.50278
 H 0.75840 -1.09909 1.63910
 H 0.76779 -1.09601 -1.60078
 H -0.15518 -0.26644 2.77590
 H -0.10750 -0.27347 -2.77484
13
bifur_IRC_Cartesians_MW_output/new_data/bifur_traj3_Cartesians_MW point 55
C 0.08894 0.73936 1.07640
 C 0.04659 0.74465 -1.07723
 C -0.22442 1.20811 0.00001
 C -0.07130 -0.48092 1.78052
 C -0.06038 -0.48284 -1.77954
 F 0.48127 1.48749 1.80811
 F 0.33074 1.50617 -1.81218
 H -0.93193 -0.99029 1.46724
 H -0.92301 -0.99675 -1.50286
 H 0.75838 -1.09909 1.63918
 H 0.76781 -1.09600 -1.60070
 H -0.15528 -0.26643 2.77590
 H -0.10740 -0.27348 -2.77484
13
bifur_IRC_Cartesians_MW_output/new_data/bifur_traj3_Cartesians_MW point 56
C 0.08894 0.73936 1.07640
 C 0.04659 0.74465 -1.07723
 C -0.22442 1.20811 0.00001
 C -0.07130 -0.48092 1.78052
 C -0.06038 -0.48284 -1.77954
 F 0.48127 1.48749 1.80811
 F 0.33074 1.50617 -1.81218
 H -0.93193 -0.99029 1.46724
 H -0.92301 -0.99675 -1.50286
 H 0.75838 -1.09909 1.63918
 H 0.76781 -1.09600 -1.60070
 H -0.15528 -0.26643 2.77590
 H -0.10740 -0.27348 -2.77484
13
bifur_IRC_Cartesians_MW_output/new_data/bifur_traj3_Cartesians_MW point 57
C 0.08770 0.73949 1.07642
 C 0.04784 0.74453 -1.07722
 C -0.22441 1.20811 0.00003
 C -0.07099 -0.48099 1.78051
 C -0.06069 -0.48276 -1.77955
 F 0.47684 1.48798 1.80813
 F 0.33515 1.50568 -1.81215
 H -0.93169 -0.99049 1.46830
 H -0.92325 -0.99654 -1.50180
 H 0.75865 -1.09902 1.63808
 H 0.76753 -1.09607 -1.60180
 H -0.15390 -0.26665 2.77590
 H -0.10879 -0.27326 -2.77484
13
bifur_IRC_Cartesians_MW_output/new_data/bifur_traj3_Cartesians_MW point 58
C 0.08675 0.73958 1.07643
 C 0.04879 0.74443 -1.07722
 C -0.22440 1.20811 0.00004
 C -0.07075 -0.48105 1.78051
 C -0.06092 -0.48270 -1.77956
 F 0.47349 1.48835 1.80815
 F 0.33849 1.50531 -1.81213
 H -0.93150 -0.99065 1.46910
 H -0.92344 -0.99638 -1.50099
 H 0.75886 -1.09897 1.63725
 H 0.76732 -1.09613 -1.60263
 H -0.15285 -0.26681 2.77590
 H -0.10984 -0.27310 -2.77484
13
bifur_IRC_Cartesians_MW_output/new_data/bifur_traj3_Cartesians_MW point 59
C 0.08571 0.73968 1.07644
 C 0.04984 0.74433 -1.07721
 C -0.22438 1.20810 0.00005
 C -0.07049 -0.48111 1.78050
 C -0.06118 -0.48264 -1.77957
 F 0.46977 1.48876 1.80818
 F 0.34219 1.50490 -1.81211
 H -0.93130 -0.99082 1.46999
 H -0.92364 -0.99621 -1.50010
 H 0.75909 -1.09891 1.63633
 H 0.76709 -1.09619 -1.60356
 H -0.15169 -0.26700 2.77590
 H -0.11100 -0.27291 -2.77484
13
bifur_IRC_Cartesians_MW_output/new_data/bifur_traj3_Cartesians_MW point 60
C 0.08463 0.73979 1.07645
 C 0.05092 0.74422 -1.07720
 C -0.22437 1.20810 0.00006
 C -0.07023 -0.48118 1.78050
 C -0.06145 -0.48258 -1.77958
 F 0.46593 1.48919 1.80820
 F 0.34601 1.50448 -1.81209
 H -0.93109 -0.99099 1.47091
 H -0.92385 -0.99603 -1.49918
 H 0.75933 -1.09885 1.63539
 H 0.76685 -1.09625 -1.60451
 H -0.15050 -0.26719 2.77590
 H -0.11220 -0.27272 -2.77485
13
bifur_IRC_Cartesians_MW_output/new_data/bifur_traj3_Cartesians_MW point 61
C 0.08370 0.73988 1.07646
 C 0.05186 0.74413 -1.07719
 C -0.22435 1.20810 0.00008
 C -0.07000 -0.48123 1.78049
 C -0.06168 -0.48252 -1.77958
 F 0.46262 1.48955 1.80822
 F 0.34930 1.50412 -1.81207
 H -0.93091 -0.99114 1.47170
 H -0.92403 -0.99588 -1.49839
 H 0.75953 -1.09879 1.63457
 H 0.76665 -1.09631 -1.60533
 H -0.14946 -0.26735 2.77590
 H -0.11324 -0.27256 -2.77485
13
bifur_IRC_Cartesians_MW_output/new_data/bifur_traj3_Cartesians_MW point 62
C 0.08346 0.73991 1.07646
 C 0.05210 0.74410 -1.07719
 C -0.22435 1.20810 0.00008
 C -0.06994 -0.48125 1.78049
 C -0.06174 -0.48250 -1.77958
 F 0.46176 1.48965 1.80822
 F 0.35017 1.50402 -1.81207
 H -0.93086 -0.99118 1.47191
 H -0.92408 -0.99583 -1.49818
 H 0.75959 -1.09878 1.63435
 H 0.76659 -1.09632 -1.60555
 H -0.14919 -0.26739 2.77590
 H -0.11351 -0.27251 -2.77485
13
bifur_IRC_Cartesians_MW_output/new_data/bifur_traj3_Cartesians_MW point 63
C 0.08423 0.73983 1.07646
 C 0.05133 0.74418 -1.07720
 C -0.22436 1.20810 0.00007
 C -0.07013 -0.48120 1.78049
 C -0.06154 -0.48255 -1.77958
 F 0.46451 1.48934 1.80821
 F 0.34743 1.50433 -1.81208
 H -0.93101 -0.99106 1.47125
 H -0.92393 -0.99596 -1.49884
 H 0.75942 -1.09882 1.63503
 H 0.76677 -1.09628 -1.60486
 H -0.15005 -0.26726 2.77590
 H -0.11265 -0.27265 -2.77485
13
bifur_IRC_Cartesians_MW_output/new_data/bifur_traj3_Cartesians_MW point 64
C 0.08543 0.73971 1.07644
 C 0.05012 0.74430 -1.07721
 C -0.22438 1.20810 0.00005
 C -0.07043 -0.48113 1.78050
 C -0.06125 -0.48262 -1.77957
 F 0.46879 1.48887 1.80818
 F 0.34316 1.50480 -1.81211
 H -0.93124 -0.99086 1.47022
 H -0.92369 -0.99616 -1.49987
 H 0.75915 -1.09889 1.63609
 H 0.76703 -1.09621 -1.60380
 H -0.15139 -0.26705 2.77590
 H -0.11131 -0.27286 -2.77484
13
bifur_IRC_Cartesians_MW_output/new_data/bifur_traj3_Cartesians_MW point 65
C 0.08672 0.73958 1.07643
 C 0.04882 0.74443 -1.07722
 C -0.22440 1.20811 0.00004
 C -0.07075 -0.48105 1.78051
 C -0.06093 -0.48270 -1.77956
 F 0.47338 1.48837 1.80815
 F 0.33860 1.50530 -1.81213
 H -0.93150 -0.99065 1.46913
 H -0.92344 -0.99638 -1.50097
 H 0.75887 -1.09897 1.63723
 H 0.76732 -1.09613 -1.60266
 H -0.15282 -0.26682 2.77590
 H -0.10987 -0.27309 -2.77484
13
bifur_IRC_Cartesians_MW_output/new_data/bifur_traj3_Cartesians_MW point 66
C 0.08796 0.73946 1.07642
 C 0.04757 0.74455 -1.07723
 C -0.22441 1.20811 0.00002
 C -0.07105 -0.48098 1.78051
 C -0.06062 -0.48278 -1.77955
 F 0.47779 1.48788 1.80813
 F 0.33421 1.50579 -1.81216
 H -0.93174 -0.99045 1.46807
 H -0.92320 -0.99658 -1.50202
 H 0.75859 -1.09904 1.63832
 H 0.76759 -1.09606 -1.60156
 H -0.15420 -0.26660 2.77590
 H -0.10849 -0.27331 -2.77484
13
bifur_IRC_Cartesians_MW_output/new_data/bifur_traj3_Cartesians_MW point 67
C 0.08796 0.73946 1.07642
 C 0.04757 0.74455 -1.07723
 C -0.22441 1.20811 0.00002
 C -0.07105 -0.48098 1.78051
 C -0.06062 -0.48278 -1.77955
 F 0.47778 1.48788 1.80813
 F 0.33421 1.50579 -1.81216
 H -0.93174 -0.99045 1.46807
 H -0.92320 -0.99658 -1.50202
 H 0.75859 -1.09904 1.63832
 H 0.76759 -1.09606 -1.60156
 H -0.15420 -0.26660 2.77590
 H -0.10849 -0.27331 -2.77484
13
bifur_IRC_Cartesians_MW_output/new_data/bifur_traj3_Cartesians_MW point 68
C 0.08986 0.73927 1.07640
 C 0.04566 0.74475 -1.07724
 C -0.22444 1.20811 -0.00000
 C -0.07152 -0.48086 1.78052
 C -0.06015 -0.48289 -1.77954
 F 0.48455 1.48713 1.80809
 F 0.32747 1.50653 -1.81219
 H -0.93211 -0.99014 1.46645
 H -0.92283 -0.99690 -1.50364
 H 0.75817 -1.09915 1.63999
 H 0.76801 -1.09595 -1.59988
 H -0.15631 -0.26627 2.77590
 H -0.10637 -0.27364 -2.77484
13
bifur_IRC_Cartesians_MW_output/new_data/bifur_traj3_Cartesians_MW point 69
C 0.09009 0.73925 1.07639
 C 0.04543 0.74477 -1.07724
 C -0.22444 1.20811 -0.00001
 C -0.07158 -0.48085 1.78052
 C -0.06010 -0.48291 -1.77954
 F 0.48536 1.48704 1.80808
 F 0.32667 1.50662 -1.81220
 H -0.93215 -0.99010 1.46626
 H -0.92279 -0.99694 -1.50384
 H 0.75812 -1.09916 1.64019
 H 0.76806 -1.09593 -1.59968
 H -0.15656 -0.26623 2.77590
 H -0.10612 -0.27368 -2.77484
13
bifur_IRC_Cartesians_MW_output/new_data/bifur_traj3_Cartesians_MW point 70
C 0.08972 0.73928 1.07640
 C 0.04580 0.74473 -1.07724
 C -0.22444 1.20811 -0.00000
 C -0.07149 -0.48087 1.78052
 C -0.06019 -0.48288 -1.77954
 F 0.48404 1.48719 1.80809
 F 0.32798 1.50648 -1.81219
 H -0.93208 -0.99016 1.46657
 H -0.92286 -0.99688 -1.50352
 H 0.75821 -1.09914 1.63986
 H 0.76798 -1.09595 -1.60001
 H -0.15615 -0.26629 2.77590
 H -0.10653 -0.27362 -2.77484
13
bifur_IRC_Cartesians_MW_output/new_data/bifur_traj3_Cartesians_MW point 71
C 0.08907 0.73935 1.07640
 C 0.04646 0.74467 -1.07724
 C -0.22443 1.20811 0.00001
 C -0.07133 -0.48091 1.78052
 C -0.06035 -0.48284 -1.77954
 F 0.48173 1.48744 1.80810
 F 0.33028 1.50622 -1.81218
 H -0.93195 -0.99027 1.46712
 H -0.92298 -0.99677 -1.50297
 H 0.75835 -1.09910 1.63929
 H 0.76784 -1.09599 -1.60058
 H -0.15543 -0.26641 2.77590
 H -0.10726 -0.27350 -2.77484
13
bifur_IRC_Cartesians_MW_output/new_data/bifur_traj3_Cartesians_MW point 72
C 0.08833 0.73942 1.07641
 C 0.04721 0.74459 -1.07723
 C -0.22442 1.20811 0.00002
 C -0.07114 -0.48096 1.78051
 C -0.06053 -0.48280 -1.77955
 F 0.47909 1.48774 1.80812
 F 0.33291 1.50593 -1.81216
 H -0.93181 -0.99039 1.46776
 H -0.92313 -0.99664 -1.50233
 H 0.75851 -1.09906 1.63864
 H 0.76767 -1.09604 -1.60124
 H -0.15460 -0.26654 2.77590
 H -0.10809 -0.27337 -2.77484
13
bifur_IRC_Cartesians_MW_output/new_data/bifur_traj3_Cartesians_MW point 73
C 0.08760 0.73950 1.07642
 C 0.04794 0.74452 -1.07722
 C -0.22441 1.20811 0.00003
 C -0.07096 -0.48100 1.78051
 C -0.06071 -0.48275 -1.77955
 F 0.47649 1.48802 1.80814
 F 0.33550 1.50565 -1.81215
 H -0.93167 -0.99051 1.46838
 H -0.92327 -0.99652 -1.50171
 H 0.75867 -1.09902 1.63800
 H 0.76751 -1.09608 -1.60189
 H -0.15379 -0.26667 2.77590
 H -0.10890 -0.27324 -2.77484
13
bifur_IRC_Cartesians_MW_output/new_data/bifur_traj3_Cartesians_MW point 74
C 0.08701 0.73955 1.07643
 C 0.04853 0.74446 -1.07722
 C -0.22440 1.20811 0.00003
 C -0.07082 -0.48103 1.78051
 C -0.06086 -0.48272 -1.77956
 F 0.47440 1.48825 1.80815
 F 0.33758 1.50541 -1.81214
 H -0.93155 -0.99060 1.46888
 H -0.92339 -0.99643 -1.50121
 H 0.75880 -1.09898 1.63748
 H 0.76738 -1.09611 -1.60241
 H -0.15314 -0.26677 2.77590
 H -0.10955 -0.27314 -2.77484
13
bifur_IRC_Cartesians_MW_output/new_data/bifur_traj3_Cartesians_MW point 75
C 0.08679 0.73958 1.07643
 C 0.04875 0.74444 -1.07722
 C -0.22440 1.20811 0.00004
 C -0.07076 -0.48105 1.78051
 C -0.06091 -0.48271 -1.77956
 F 0.47362 1.48834 1.80815
 F 0.33835 1.50533 -1.81213
 H -0.93151 -0.99064 1.46907
 H -0.92343 -0.99639 -1.50103
 H 0.75885 -1.09897 1.63729
 H 0.76733 -1.09613 -1.60260
 H -0.15290 -0.26681 2.77590
 H -0.10980 -0.27310 -2.77484
13
bifur_IRC_Cartesians_MW_output/new_data/bifur_traj3_Cartesians_MW point 76
C 0.08732 0.73952 1.07642
 C 0.04822 0.74449 -1.07722
 C -0.22440 1.20811 0.00003
 C -0.07089 -0.48102 1.78051
 C -0.06078 -0.48274 -1.77956
 F 0.47549 1.48813 1.80814
 F 0.33650 1.50553 -1.81214
 H -0.93161 -0.99055 1.46862
 H -0.92333 -0.99648 -1.50147
 H 0.75874 -1.09900 1.63775
 H 0.76745 -1.09610 -1.60214
 H -0.15348 -0.26671 2.77590
 H -0.10921 -0.27319 -2.77484
13
bifur_IRC_Cartesians_MW_output/new_data/bifur_traj3_Cartesians_MW point 77
C 0.08863 0.73939 1.07641
 C 0.04690 0.74462 -1.07723
 C -0.22442 1.20811 0.00001
 C -0.07122 -0.48094 1.78051
 C -0.06046 -0.48282 -1.77955
 F 0.48016 1.48762 1.80811
 F 0.33185 1.50605 -1.81217
 H -0.93187 -0.99034 1.46750
 H -0.92307 -0.99669 -1.50259
 H 0.75845 -1.09908 1.63890
 H 0.76774 -1.09602 -1.60097
 H -0.15494 -0.26648 2.77590
 H -0.10775 -0.27343 -2.77484
13
bifur_IRC_Cartesians_MW_output/new_data/bifur_traj3_Cartesians_MW point 78
C 0.08863 0.73939 1.07641
 C 0.04690 0.74462 -1.07723
 C -0.22442 1.20811 0.00001
 C -0.07122 -0.48094 1.78051
 C -0.06046 -0.48282 -1.77955
 F 0.48015 1.48762 1.80811
 F 0.33185 1.50605 -1.81217
 H -0.93187 -0.99034 1.46750
 H -0.92307 -0.99669 -1.50259
 H 0.75845 -1.09908 1.63890
 H 0.76774 -1.09602 -1.60098
 H -0.15493 -0.26648 2.77590
 H -0.10775 -0.27343 -2.77484
13
bifur_IRC_Cartesians_MW_output/new_data/bifur_traj3_Cartesians_MW point 79
C 0.09208 0.73905 1.07637
 C 0.04343 0.74497 -1.07726
 C -0.22447 1.20812 -0.00003
 C -0.07207 -0.48073 1.78053
 C -0.05960 -0.48303 -1.77952
 F 0.49244 1.48626 1.80804
 F 0.31962 1.50740 -1.81224
 H -0.93254 -0.98978 1.46456
 H -0.92240 -0.99727 -1.50553
 H 0.75768 -1.09927 1.64194
 H 0.76850 -1.09582 -1.59792
 H -0.15877 -0.26588 2.77590
 H -0.10390 -0.27404 -2.77483
13
bifur_IRC_Cartesians_MW_output/new_data/bifur_traj3_Cartesians_MW point 80
C 0.09382 0.73887 1.07635
 C 0.04169 0.74514 -1.07728
 C -0.22449 1.20812 -0.00005
 C -0.07250 -0.48063 1.78054
 C -0.05918 -0.48313 -1.77951
 F 0.49862 1.48558 1.80800
 F 0.31346 1.50808 -1.81227
 H -0.93288 -0.98949 1.46308
 H -0.92206 -0.99756 -1.50701
 H 0.75730 -1.09937 1.64347
 H 0.76889 -1.09571 -1.59639
 H -0.16070 -0.26557 2.77589
 H -0.10197 -0.27434 -2.77483
13
bifur_IRC_Cartesians_MW_output/new_data/bifur_traj3_Cartesians_MW point 81
C 0.09542 0.73871 1.07634
 C 0.04008 0.74530 -1.07729
 C -0.22451 1.20813 -0.00007
 C -0.07290 -0.48053 1.78055
 C -0.05878 -0.48323 -1.77950
 F 0.50431 1.48495 1.80797
 F 0.30780 1.50871 -1.81230
 H -0.93319 -0.98923 1.46172
 H -0.92174 -0.99782 -1.50838
 H 0.75695 -1.09946 1.64487
 H 0.76924 -1.09562 -1.59497
 H -0.16247 -0.26529 2.77589
 H -0.10019 -0.27463 -2.77483
13
bifur_IRC_Cartesians_MW_output/new_data/bifur_traj3_Cartesians_MW point 82
C 0.09677 0.73858 1.07632
 C 0.03871 0.74544 -1.07730
 C -0.22453 1.20813 -0.00009
 C -0.07324 -0.48045 1.78055
 C -0.05844 -0.48331 -1.77949
 F 0.50914 1.48442 1.80794
 F 0.30299 1.50924 -1.81233
 H -0.93346 -0.98901 1.46056
 H -0.92148 -0.99805 -1.50953
 H 0.75665 -1.09954 1.64607
 H 0.76954 -1.09554 -1.59377
 H -0.16398 -0.26505 2.77589
 H -0.09868 -0.27486 -2.77483
13
bifur_IRC_Cartesians_MW_output/new_data/bifur_traj3_Cartesians_MW point 83
C 0.09771 0.73849 1.07631
 C 0.03777 0.74554 -1.07731
 C -0.22454 1.20813 -0.00010
 C -0.07347 -0.48039 1.78056
 C -0.05821 -0.48337 -1.77948
 F 0.51248 1.48405 1.80792
 F 0.29967 1.50961 -1.81235
 H -0.93364 -0.98886 1.45976
 H -0.92130 -0.99820 -1.51033
 H 0.75644 -1.09959 1.64689
 H 0.76975 -1.09548 -1.59294
 H -0.16503 -0.26489 2.77589
 H -0.09763 -0.27503 -2.77482
13
bifur_IRC_Cartesians_MW_output/new_data/bifur_traj3_Cartesians_MW point 84
C 0.09780 0.73848 1.07631
 C 0.03768 0.74554 -1.07731
 C -0.22454 1.20813 -0.00010
 C -0.07349 -0.48039 1.78056
 C -0.05819 -0.48337 -1.77948
 F 0.51278 1.48402 1.80792
 F 0.29937 1.50964 -1.81235
 H -0.93366 -0.98884 1.45969
 H -0.92128 -0.99822 -1.51041
 H 0.75642 -1.09960 1.64697
 H 0.76977 -1.09548 -1.59287
 H -0.16512 -0.26487 2.77589
 H -0.09754 -0.27505 -2.77482
13
bifur_IRC_Cartesians_MW_output/new_data/bifur_traj3_Cartesians_MW point 85
C 0.09706 0.73855 1.07632
 C 0.03843 0.74547 -1.07730
 C -0.22453 1.20813 -0.00009
 C -0.07331 -0.48043 1.78056
 C -0.05837 -0.48333 -1.77948
 F 0.51016 1.48431 1.80793
 F 0.30198 1.50935 -1.81233
 H -0.93351 -0.98896 1.46032
 H -0.92142 -0.99810 -1.50978
 H 0.75659 -1.09956 1.64632
 H 0.76960 -1.09552 -1.59352
 H -0.16430 -0.26500 2.77589
 H -0.09836 -0.27492 -2.77482
13
bifur_IRC_Cartesians_MW_output/new_data/bifur_traj3_Cartesians_MW point 86
C 0.09608 0.73865 1.07633
 C 0.03941 0.74537 -1.07730
 C -0.22452 1.20813 -0.00008
 C -0.07306 -0.48049 1.78055
 C -0.05862 -0.48327 -1.77949
 F 0.50666 1.48469 1.80795
 F 0.30546 1.50897 -1.81231
 H -0.93332 -0.98912 1.46115
 H -0.92162 -0.99793 -1.50894
 H 0.75680 -1.09950 1.64545
 H 0.76939 -1.09558 -1.59439
 H -0.16321 -0.26518 2.77589
 H -0.09945 -0.27474 -2.77483
13
bifur_IRC_Cartesians_MW_output/new_data/bifur_traj3_Cartesians_MW point 87
C 0.09512 0.73874 1.07634
 C 0.04038 0.74528 -1.07729
 C -0.22451 1.20813 -0.00007
 C -0.07283 -0.48055 1.78055
 C -0.05885 -0.48321 -1.77950
 F 0.50325 1.48507 1.80797
 F 0.30886 1.50859 -1.81230
 H -0.93313 -0.98928 1.46197
 H -0.92180 -0.99777 -1.50812
 H 0.75701 -1.09944 1.64461
 H 0.76917 -1.09564 -1.59523
 H -0.16214 -0.26534 2.77589
 H -0.10052 -0.27457 -2.77483
13
bifur_IRC_Cartesians_MW_output/new_data/bifur_traj3_Cartesians_MW point 88
C 0.09434 0.73882 1.07635
 C 0.04116 0.74520 -1.07728
 C -0.22450 1.20812 -0.00006
 C -0.07264 -0.48059 1.78054
 C -0.05905 -0.48316 -1.77950
 F 0.50049 1.48537 1.80799
 F 0.31160 1.50829 -1.81228
 H -0.93298 -0.98941 1.46263
 H -0.92195 -0.99764 -1.50746
 H 0.75719 -1.09940 1.64393
 H 0.76900 -1.09568 -1.59592
 H -0.16128 -0.26548 2.77589
 H -0.10138 -0.27444 -2.77483
13
bifur_IRC_Cartesians_MW_output/new_data/bifur_traj3_Cartesians_MW point 89
C 0.09434 0.73882 1.07635
 C 0.04116 0.74520 -1.07728
 C -0.22450 1.20812 -0.00006
 C -0.07264 -0.48059 1.78054
 C -0.05905 -0.48316 -1.77950
 F 0.50049 1.48537 1.80799
 F 0.31160 1.50829 -1.81228
 H -0.93298 -0.98941 1.46263
 H -0.92195 -0.99764 -1.50746
 H 0.75719 -1.09940 1.64393
 H 0.76900 -1.09568 -1.59592
 H -0.16128 -0.26548 2.77589
 H -0.10138 -0.27444 -2.77483
13
bifur_IRC_Cartesians_MW_output/new_data/bifur_traj3_Cartesians_MW point 90
C 0.09438 0.73882 1.07635
 C 0.04112 0.74520 -1.07728
 C -0.22450 1.20812 -0.00006
 C -0.07264 -0.48059 1.78054
 C -0.05904 -0.48316 -1.77950
 F 0.50061 1.48536 1.80799
 F 0.31148 1.50830 -1.81228
 H -0.93299 -0.98940 1.46260
 H -0.92195 -0.99765 -1.50749
 H 0.75718 -1.09940 1.64396
 H 0.76901 -1.09568 -1.59589
 H -0.16132 -0.26547 2.77589
 H -0.10135 -0.27444 -2.77483
13
bifur_IRC_Cartesians_MW_output/new_data/bifur_traj3_Cartesians_MW point 91
C 0.09574 0.73868 1.07633
 C 0.03975 0.74534 -1.07729
 C -0.22452 1.20813 -0.00008
 C -0.07298 -0.48051 1.78055
 C -0.05870 -0.48325 -1.77949
 F 0.50547 1.48482 1.80796
 F 0.30665 1.50884 -1.81231
 H -0.93326 -0.98918 1.46144
 H -0.92168 -0.99788 -1.50865
 H 0.75688 -1.09948 1.64516
 H 0.76931 -1.09560 -1.59468
 H -0.16284 -0.26524 2.77589
 H -0.09983 -0.27468 -2.77483
13
bifur_IRC_Cartesians_MW_output/new_data/bifur_traj3_Cartesians_MW point 92
C 0.09766 0.73849 1.07631
 C 0.03782 0.74553 -1.07731
 C -0.22454 1.20813 -0.00010
 C -0.07346 -0.48040 1.78056
 C -0.05823 -0.48336 -1.77948
 F 0.51228 1.48407 1.80792
 F 0.29986 1.50959 -1.81234
 H -0.93363 -0.98887 1.45981
 H -0.92131 -0.99820 -1.51029
 H 0.75645 -1.09959 1.64684
 H 0.76974 -1.09549 -1.59299
 H -0.16496 -0.26490 2.77589
 H -0.09769 -0.27502 -2.77482
13
bifur_IRC_Cartesians_MW_output/new_data/bifur_traj3_Cartesians_MW point 93
C 0.09977 0.73828 1.07629
 C 0.03570 0.74574 -1.07733
 C -0.22457 1.20814 -0.00013
 C -0.07398 -0.48027 1.78057
 C -0.05770 -0.48349 -1.77946
 F 0.51980 1.48324 1.80788
 F 0.29238 1.51042 -1.81239
 H -0.93404 -0.98852 1.45801
 H -0.92089 -0.99855 -1.51209
 H 0.75599 -1.09971 1.64870
 H 0.77020 -1.09536 -1.59112
 H -0.16731 -0.26453 2.77589
 H -0.09534 -0.27539 -2.77482
13
bifur_IRC_Cartesians_MW_output/new_data/bifur_traj3_Cartesians_MW point 94
C 0.10193 0.73806 1.07627
 C 0.03353 0.74596 -1.07734
 C -0.22460 1.20814 -0.00016
 C -0.07452 -0.48014 1.78058
 C -0.05717 -0.48362 -1.77945
 F 0.52749 1.48240 1.80783
 F 0.28472 1.51126 -1.81243
 H -0.93446 -0.98817 1.45617
 H -0.92047 -0.99891 -1.51393
 H 0.75551 -1.09983 1.65060
 H 0.77068 -1.09523 -1.58921
 H -0.16971 -0.26415 2.77589
 H -0.09293 -0.27578 -2.77482
13
bifur_IRC_Cartesians_MW_output/new_data/bifur_traj3_Cartesians_MW point 95
C 0.10404 0.73785 1.07624
 C 0.03140 0.74617 -1.07736
 C -0.22463 1.20815 -0.00018
 C -0.07504 -0.48001 1.78059
 C -0.05665 -0.48375 -1.77943
 F 0.53500 1.48157 1.80778
 F 0.27724 1.51209 -1.81247
 H -0.93488 -0.98783 1.45437
 H -0.92006 -0.99926 -1.51573
 H 0.75505 -1.09995 1.65246
 H 0.77115 -1.09511 -1.58734
 H -0.17206 -0.26378 2.77589
 H -0.09058 -0.27615 -2.77481
13
bifur_IRC_Cartesians_MW_output/new_data/bifur_traj3_Cartesians_MW point 96
C 0.10600 0.73766 1.07622
 C 0.02944 0.74637 -1.07738
 C -0.22465 1.20815 -0.00021
 C -0.07552 -0.47990 1.78060
 C -0.05616 -0.48387 -1.77942
 F 0.54196 1.48080 1.80774
 F 0.27031 1.51286 -1.81251
 H -0.93526 -0.98751 1.45270
 H -0.91968 -0.99958 -1.51739
 H 0.75461 -1.10006 1.65418
 H 0.77158 -1.09499 -1.58561
 H -0.17423 -0.26343 2.77589
 H -0.08840 -0.27649 -2.77481
13
bifur_IRC_Cartesians_MW_output/new_data/bifur_traj3_Cartesians_MW point 97
C 0.10769 0.73749 1.07621
 C 0.02774 0.74654 -1.07739
 C -0.22467 1.20816 -0.00023
 C -0.07594 -0.47979 1.78061
 C -0.05575 -0.48397 -1.77941
 F 0.54798 1.48013 1.80771
 F 0.26432 1.51352 -1.81254
 H -0.93559 -0.98723 1.45126
 H -0.91935 -0.99986 -1.51884
 H 0.75424 -1.10016 1.65567
 H 0.77196 -1.09490 -1.58412
 H -0.17611 -0.26314 2.77588
 H -0.08651 -0.27679 -2.77481
13
bifur_IRC_Cartesians_MW_output/new_data/bifur_traj3_Cartesians_MW point 98
C 0.10899 0.73736 1.07619
 C 0.02643 0.74667 -1.07740
 C -0.22469 1.20816 -0.00025
 C -0.07627 -0.47972 1.78061
 C -0.05543 -0.48405 -1.77940
 F 0.55260 1.47962 1.80768
 F 0.25972 1.51403 -1.81257
 H -0.93584 -0.98702 1.45015
 H -0.91909 -1.00008 -1.51994
 H 0.75395 -1.10024 1.65681
 H 0.77224 -1.09482 -1.58297
 H -0.17755 -0.26291 2.77588
 H -0.08507 -0.27702 -2.77480
13
bifur_IRC_Cartesians_MW_output/new_data/bifur_traj3_Cartesians_MW point 99
C 0.10963 0.73730 1.07618
 C 0.02578 0.74674 -1.07741
 C -0.22470 1.20816 -0.00026
 C -0.07643 -0.47968 1.78062
 C -0.05527 -0.48409 -1.77939
 F 0.55489 1.47937 1.80766
 F 0.25744 1.51428 -1.81258
 H -0.93597 -0.98691 1.44960
 H -0.91897 -1.00019 -1.52049
 H 0.75381 -1.10027 1.65738
 H 0.77239 -1.09478 -1.58240
 H -0.17826 -0.26280 2.77588
 H -0.08435 -0.27714 -2.77480
13
bifur_IRC_Cartesians_MW_output/new_data/bifur_traj3_Cartesians_MW point 100
C 0.10963 0.73730 1.07618
 C 0.02579 0.74674 -1.07741
 C -0.22470 1.20816 -0.00026
 C -0.07643 -0.47968 1.78062
 C -0.05527 -0.48409 -1.77939
 F 0.55489 1.47937 1.80766
 F 0.25744 1.51428 -1.81258
 H -0.93597 -0.98691 1.44960
 H -0.91897 -1.00019 -1.52049
 H 0.75381 -1.10027 1.65738
 H 0.77239 -1.09478 -1.58240
 H -0.17826 -0.26280 2.77588
 H -0.08435 -0.27714 -2.77480
13
bifur_IRC_Cartesians_MW_output/new_data/bifur_traj3_Cartesians_MW point 101
C 0.10899 0.73736 1.07619
 C 0.02643 0.74667 -1.07740
 C -0.22469 1.20816 -0.00025
 C -0.07627 -0.47972 1.78061
 C -0.05543 -0.48405 -1.77940
 F 0.55260 1.47962 1.80768
 F 0.25971 1.51403 -1.81257
 H -0.93584 -0.98702 1.45015
 H -0.91909 -1.00008 -1.51994
 H 0.75395 -1.10024 1.65681
 H 0.77224 -1.09482 -1.58297
 H -0.17755 -0.26291 2.77588
 H -0.08507 -0.27702 -2.77480
13
bifur_IRC_Cartesians_MW_output/new_data/bifur_traj3_Cartesians_MW point 102
C 0.10846 0.73741 1.07620
 C 0.02696 0.74662 -1.07740
 C -0.22468 1.20816 -0.00024
 C -0.07614 -0.47975 1.78061
 C -0.05555 -0.48401 -1.77940
 F 0.55073 1.47983 1.80769
 F 0.26158 1.51383 -1.81255
 H -0.93574 -0.98710 1.45060
 H -0.91920 -0.99999 -1.51950
 H 0.75407 -1.10021 1.65635
 H 0.77213 -1.09485 -1.58343
 H -0.17697 -0.26300 2.77588
 H -0.08565 -0.27693 -2.77481
13
bifur_IRC_Cartesians_MW_output/new_data/bifur_traj3_Cartesians_MW point 103
C 0.10819 0.73744 1.07620
 C 0.02724 0.74659 -1.07740
 C -0.22468 1.20816 -0.00024
 C -0.07607 -0.47976 1.78061
 C -0.05562 -0.48400 -1.77940
 F 0.54974 1.47994 1.80769
 F 0.26257 1.51372 -1.81255
 H -0.93568 -0.98715 1.45084
 H -0.91925 -0.99995 -1.51926
 H 0.75413 -1.10019 1.65610
 H 0.77207 -1.09487 -1.58368
 H -0.17666 -0.26305 2.77588
 H -0.08596 -0.27688 -2.77481
13
bifur_IRC_Cartesians_MW_output/new_data/bifur_traj3_Cartesians_MW point 104
C 0.10850 0.73741 1.07620
 C 0.02692 0.74662 -1.07740
 C -0.22468 1.20816 -0.00024
 C -0.07615 -0.47974 1.78061
 C -0.05555 -0.48402 -1.77940
 F 0.55087 1.47981 1.80769
 F 0.26144 1.51384 -1.81256
 H -0.93575 -0.98710 1.45056
 H -0.91919 -1.00000 -1.51953
 H 0.75406 -1.10021 1.65638
 H 0.77214 -1.09485 -1.58340
 H -0.17701 -0.26299 2.77588
 H -0.08561 -0.27694 -2.77481
13
bifur_IRC_Cartesians_MW_output/new_data/bifur_traj3_Cartesians_MW point 105
C 0.10963 0.73730 1.07618
 C 0.02579 0.74674 -1.07741
 C -0.22470 1.20816 -0.00026
 C -0.07642 -0.47968 1.78062
 C -0.05527 -0.48408 -1.77939
 F 0.55486 1.47937 1.80766
 F 0.25746 1.51428 -1.81258
 H -0.93597 -0.98692 1.44961
 H -0.91897 -1.00018 -1.52049
 H 0.75381 -1.10027 1.65737
 H 0.77238 -1.09478 -1.58240
 H -0.17826 -0.26280 2.77588
 H -0.08436 -0.27714 -2.77480
13
bifur_IRC_Cartesians_MW_output/new_data/bifur_traj3_Cartesians_MW point 106
C 0.11110 0.73715 1.07617
 C 0.02431 0.74688 -1.07742
 C -0.22472 1.20816 -0.00027
 C -0.07679 -0.47959 1.78062
 C -0.05490 -0.48417 -1.77938
 F 0.56011 1.47880 1.80763
 F 0.25224 1.51486 -1.81261
 H -0.93625 -0.98667 1.44835
 H -0.91868 -1.00043 -1.52174
 H 0.75349 -1.10036 1.65867
 H 0.77271 -1.09469 -1.58110
 H -0.17990 -0.26254 2.77588
 H -0.08272 -0.27740 -2.77480
13
bifur_IRC_Cartesians_MW_output/new_data/bifur_traj3_Cartesians_MW point 107
C 0.11251 0.73701 1.07615
 C 0.02289 0.74703 -1.07743
 C -0.22474 1.20817 -0.00029
 C -0.07714 -0.47950 1.78063
 C -0.05455 -0.48426 -1.77937
 F 0.56514 1.47824 1.80760
 F 0.24723 1.51541 -1.81263
 H -0.93653 -0.98644 1.44715
 H -0.91840 -1.00066 -1.52295
 H 0.75318 -1.10044 1.65991
 H 0.77302 -1.09461 -1.57985
 H -0.18147 -0.26229 2.77588
 H -0.08114 -0.27765 -2.77480
13
bifur_IRC_Cartesians_MW_output/new_data/bifur_traj3_Cartesians_MW point 108
C 0.11368 0.73689 1.07614
 C 0.02172 0.74714 -1.07744
 C -0.22475 1.20817 -0.00031
 C -0.07743 -0.47943 1.78064
 C -0.05427 -0.48433 -1.77936
 F 0.56928 1.47778 1.80758
 F 0.24311 1.51587 -1.81266
 H -0.93676 -0.98625 1.44615
 H -0.91818 -1.00086 -1.52394
 H 0.75292 -1.10050 1.66094
 H 0.77328 -1.09454 -1.57882
 H -0.18276 -0.26209 2.77588
 H -0.07984 -0.27785 -2.77480
13
bifur_IRC_Cartesians_MW_output/new_data/bifur_traj3_Cartesians_MW point 109
C 0.11445 0.73682 1.07613
 C 0.02094 0.74722 -1.07745
 C -0.22476 1.20817 -0.00032
 C -0.07762 -0.47939 1.78064
 C -0.05408 -0.48438 -1.77936
 F 0.57202 1.47748 1.80756
 F 0.24038 1.51617 -1.81267
 H -0.93691 -0.98613 1.44550
 H -0.91803 -1.00099 -1.52460
 H 0.75275 -1.10055 1.66161
 H 0.77345 -1.09450 -1.57814
 H -0.18361 -0.26195 2.77588
 H -0.07899 -0.27799 -2.77480
13
bifur_IRC_Cartesians_MW_output/new_data/bifur_traj3_Cartesians_MW point 110
C 0.11471 0.73679 1.07613
 C 0.02068 0.74725 -1.07745
 C -0.22477 1.20817 -0.00032
 C -0.07769 -0.47937 1.78064
 C -0.05401 -0.48439 -1.77935
 F 0.57297 1.47738 1.80755
 F 0.23944 1.51628 -1.81268
 H -0.93696 -0.98609 1.44527
 H -0.91797 -1.00103 -1.52482
 H 0.75269 -1.10056 1.66185
 H 0.77351 -1.09448 -1.57791
 H -0.18391 -0.26190 2.77588
 H -0.07869 -0.27803 -2.77480
13
bifur_IRC_Cartesians_MW_output/new_data/bifur_traj3_Cartesians_MW point 111
C 0.11471 0.73679 1.07613
 C 0.02067 0.74725 -1.07745
 C -0.22477 1.20817 -0.00032
 C -0.07769 -0.47937 1.78064
 C -0.05401 -0.48439 -1.77935
 F 0.57297 1.47738 1.80755
 F 0.23944 1.51628 -1.81268
 H -0.93696 -0.98609 1.44527
 H -0.91797 -1.00103 -1.52482
 H 0.75269 -1.10056 1.66185
 H 0.77351 -1.09448 -1.57790
 H -0.18391 -0.26190 2.77588
 H -0.07869 -0.27803 -2.77480
13
bifur_IRC_Cartesians_MW_output/new_data/bifur_traj3_Cartesians_MW point 112
C 0.11340 0.73692 1.07614
 C 0.02200 0.74712 -1.07744
 C -0.22475 1.20817 -0.00030
 C -0.07736 -0.47945 1.78064
 C -0.05433 -0.48431 -1.77936
 F 0.56830 1.47789 1.80758
 F 0.24409 1.51576 -1.81265
 H -0.93670 -0.98630 1.44639
 H -0.91823 -1.00081 -1.52370
 H 0.75298 -1.10049 1.66069
 H 0.77322 -1.09456 -1.57907
 H -0.18245 -0.26213 2.77588
 H -0.08015 -0.27780 -2.77480
13
bifur_IRC_Cartesians_MW_output/new_data/bifur_traj3_Cartesians_MW point 113
C 0.11133 0.73713 1.07617
 C 0.02407 0.74691 -1.07742
 C -0.22472 1.20816 -0.00028
 C -0.07685 -0.47958 1.78063
 C -0.05485 -0.48419 -1.77938
 F 0.56094 1.47870 1.80763
 F 0.25141 1.51495 -1.81261
 H -0.93630 -0.98664 1.44815
 H -0.91863 -1.00047 -1.52194
 H 0.75344 -1.10037 1.65887
 H 0.77276 -1.09468 -1.58089
 H -0.18015 -0.26250 2.77588
 H -0.08245 -0.27744 -2.77480
13
bifur_IRC_Cartesians_MW_output/new_data/bifur_traj3_Cartesians_MW point 114
C 0.10848 0.73741 1.07620
 C 0.02694 0.74662 -1.07740
 C -0.22468 1.20816 -0.00024
 C -0.07614 -0.47975 1.78061
 C -0.05555 -0.48402 -1.77940
 F 0.55080 1.47982 1.80769
 F 0.26151 1.51383 -1.81256
 H -0.93574 -0.98710 1.45058
 H -0.91919 -0.99999 -1.51951
 H 0.75407 -1.10021 1.65637
 H 0.77213 -1.09485 -1.58342
 H -0.17699 -0.26300 2.77588
 H -0.08563 -0.27693 -2.77481
13
bifur_IRC_Cartesians_MW_output/new_data/bifur_traj3_Cartesians_MW point 115
C 0.10547 0.73771 1.07623
 C 0.02997 0.74632 -1.07737
 C -0.22464 1.20815 -0.00020
 C -0.07539 -0.47993 1.78060
 C -0.05630 -0.48383 -1.77942
 F 0.54008 1.48101 1.80775
 F 0.27219 1.51265 -1.81250
 H -0.93515 -0.98759 1.45315
 H -0.91978 -0.99949 -1.51694
 H 0.75473 -1.10003 1.65371
 H 0.77146 -1.09503 -1.58608
 H -0.17364 -0.26353 2.77589
 H -0.08899 -0.27640 -2.77481
13
bifur_IRC_Cartesians_MW_output/new_data/bifur_traj3_Cartesians_MW point 116
C 0.10252 0.73801 1.07626
 C 0.03294 0.74602 -1.07735
 C -0.22461 1.20814 -0.00016
 C -0.07466 -0.48010 1.78058
 C -0.05703 -0.48366 -1.77944
 F 0.52956 1.48217 1.80782
 F 0.28265 1.51149 -1.81244
 H -0.93458 -0.98807 1.45567
 H -0.92036 -0.99900 -1.51443
 H 0.75538 -1.09987 1.65112
 H 0.77081 -1.09520 -1.58869
 H -0.17036 -0.26405 2.77589
 H -0.09228 -0.27588 -2.77482
13
bifur_IRC_Cartesians_MW_output/new_data/bifur_traj3_Cartesians_MW point 117
C 0.09974 0.73828 1.07629
 C 0.03573 0.74574 -1.07733
 C -0.22457 1.20814 -0.00013
 C -0.07397 -0.48027 1.78057
 C -0.05771 -0.48349 -1.77946
 F 0.51969 1.48326 1.80788
 F 0.29249 1.51040 -1.81239
 H -0.93404 -0.98853 1.45803
 H -0.92090 -0.99854 -1.51206
 H 0.75600 -1.09971 1.64867
 H 0.77020 -1.09536 -1.59115
 H -0.16728 -0.26453 2.77589
 H -0.09537 -0.27539 -2.77482
13
bifur_IRC_Cartesians_MW_output/new_data/bifur_traj3_Cartesians_MW point 118
C 0.09742 0.73851 1.07631
 C 0.03806 0.74551 -1.07731
 C -0.22454 1.20813 -0.00010
 C -0.07340 -0.48041 1.78056
 C -0.05828 -0.48335 -1.77948
 F 0.51144 1.48417 1.80793
 F 0.30070 1.50950 -1.81234
 H -0.93358 -0.98891 1.46001
 H -0.92135 -0.99816 -1.51009
 H 0.75651 -1.09958 1.64664
 H 0.76968 -1.09550 -1.59320
 H -0.16470 -0.26494 2.77589
 H -0.09795 -0.27498 -2.77482
13
bifur_IRC_Cartesians_MW_output/new_data/bifur_traj3_Cartesians_MW point 119
C 0.09612 0.73864 1.07633
 C 0.03937 0.74538 -1.07730
 C -0.22452 1.20813 -0.00008
 C -0.07307 -0.48049 1.78055
 C -0.05861 -0.48327 -1.77949
 F 0.50680 1.48468 1.80795
 F 0.30532 1.50899 -1.81231
 H -0.93333 -0.98912 1.46112
 H -0.92161 -0.99794 -1.50897
 H 0.75679 -1.09950 1.64549
 H 0.76940 -1.09558 -1.59435
 H -0.16325 -0.26517 2.77589
 H -0.09941 -0.27475 -2.77483
13
bifur_IRC_Cartesians_MW_output/new_data/bifur_traj3_Cartesians_MW point 120
C 0.09583 0.73867 1.07633
 C 0.03966 0.74535 -1.07729
 C -0.22452 1.20813 -0.00008
 C -0.07300 -0.48050 1.78055
 C -0.05868 -0.48325 -1.77949
 F 0.50579 1.48479 1.80796
 F 0.30632 1.50887 -1.81231
 H -0.93327 -0.98916 1.46136
 H -0.92166 -0.99789 -1.50873
 H 0.75686 -1.09949 1.64524
 H 0.76933 -1.09559 -1.59460
 H -0.16294 -0.26522 2.77589
 H -0.09972 -0.27470 -2.77483
13
bifur_IRC_Cartesians_MW_output/new_data/bifur_traj3_Cartesians_MW point 121
C 0.09604 0.73865 1.07633
 C 0.03945 0.74537 -1.07729
 C -0.22452 1.20813 -0.00008
 C -0.07306 -0.48049 1.78055
 C -0.05863 -0.48326 -1.77949
 F 0.50654 1.48471 1.80795
 F 0.30558 1.50896 -1.81231
 H -0.93331 -0.98913 1.46118
 H -0.92162 -0.99793 -1.50891
 H 0.75681 -1.09950 1.64542
 H 0.76938 -1.09558 -1.59442
 H -0.16317 -0.26518 2.77589
 H -0.09949 -0.27474 -2.77483
13
bifur_IRC_Cartesians_MW_output/new_data/bifur_traj3_Cartesians_MW point 122
C 0.09604 0.73865 1.07633
 C 0.03945 0.74537 -1.07729
 C -0.22452 1.20813 -0.00008
 C -0.07306 -0.48049 1.78055
 C -0.05863 -0.48326 -1.77949
 F 0.50653 1.48471 1.80795
 F 0.30558 1.50896 -1.81231
 H -0.93331 -0.98913 1.46118
 H -0.92162 -0.99793 -1.50891
 H 0.75681 -1.09950 1.64542
 H 0.76938 -1.09558 -1.59442
 H -0.16317 -0.26518 2.77589
 H -0.09949 -0.27474 -2.77483
13
bifur_IRC_Cartesians_MW_output/new_data/bifur_traj3_Cartesians_MW point 123
C 0.09667 0.73859 1.07632
 C 0.03881 0.74543 -1.07730
 C -0.22453 1.20813 -0.00009
 C -0.07321 -0.48045 1.78055
 C -0.05847 -0.48330 -1.77949
 F 0.50878 1.48446 1.80794
 F 0.30335 1.50920 -1.81233
 H -0.93344 -0.98903 1.46065
 H -0.92150 -0.99803 -1.50945
 H 0.75667 -1.09953 1.64598
 H 0.76952 -1.09554 -1.59386
 H -0.16387 -0.26507 2.77589
 H -0.09879 -0.27485 -2.77483
13
bifur_IRC_Cartesians_MW_output/new_data/bifur_traj3_Cartesians_MW point 124
C 0.09676 0.73858 1.07632
 C 0.03873 0.74544 -1.07730
 C -0.22453 1.20813 -0.00009
 C -0.07323 -0.48045 1.78055
 C -0.05845 -0.48331 -1.77949
 F 0.50908 1.48443 1.80794
 F 0.30304 1.50924 -1.81233
 H -0.93345 -0.98901 1.46057
 H -0.92148 -0.99805 -1.50952
 H 0.75665 -1.09954 1.64605
 H 0.76954 -1.09554 -1.59378
 H -0.16397 -0.26506 2.77589
 H -0.09869 -0.27486 -2.77483
13
bifur_IRC_Cartesians_MW_output/new_data/bifur_traj3_Cartesians_MW point 125
C 0.09655 0.73860 1.07632
 C 0.03894 0.74542 -1.07730
 C -0.22453 1.20813 -0.00009
 C -0.07318 -0.48046 1.78055
 C -0.05850 -0.48330 -1.77949
 F 0.50835 1.48451 1.80794
 F 0.30378 1.50916 -1.81232
 H -0.93341 -0.98905 1.46075
 H -0.92152 -0.99801 -1.50934
 H 0.75670 -1.09953 1.64587
 H 0.76949 -1.09555 -1.59397
 H -0.16374 -0.26509 2.77589
 H -0.09892 -0.27483 -2.77483
13
bifur_IRC_Cartesians_MW_output/new_data/bifur_traj3_Cartesians_MW point 126
C 0.09598 0.73866 1.07633
 C 0.03951 0.74536 -1.07729
 C -0.22452 1.20813 -0.00008
 C -0.07304 -0.48050 1.78055
 C -0.05864 -0.48326 -1.77949
 F 0.50631 1.48473 1.80796
 F 0.30581 1.50893 -1.81231
 H -0.93330 -0.98914 1.46124
 H -0.92163 -0.99792 -1.50886
 H 0.75682 -1.09949 1.64537
 H 0.76936 -1.09559 -1.59447
 H -0.16310 -0.26519 2.77589
 H -0.09956 -0.27472 -2.77483
13
bifur_IRC_Cartesians_MW_output/new_data/bifur_traj3_Cartesians_MW point 127
C 0.09491 0.73877 1.07634
 C 0.04059 0.74525 -1.07729
 C -0.22450 1.20813 -0.00007
 C -0.07278 -0.48056 1.78055
 C -0.05891 -0.48320 -1.77950
 F 0.50251 1.48515 1.80798
 F 0.30959 1.50851 -1.81229
 H -0.93309 -0.98931 1.46215
 H -0.92184 -0.99774 -1.50794
 H 0.75706 -1.09943 1.64443
 H 0.76913 -1.09565 -1.59542
 H -0.16191 -0.26538 2.77589
 H -0.10075 -0.27454 -2.77483
13
bifur_IRC_Cartesians_MW_output/new_data/bifur_traj3_Cartesians_MW point 128
C 0.09323 0.73893 1.07636
 C 0.04228 0.74508 -1.07727
 C -0.22448 1.20812 -0.00005
 C -0.07236 -0.48066 1.78054
 C -0.05932 -0.48309 -1.77951
 F 0.49651 1.48581 1.80802
 F 0.31557 1.50785 -1.81226
 H -0.93276 -0.98959 1.46358
 H -0.92217 -0.99746 -1.50651
 H 0.75743 -1.09934 1.64294
 H 0.76876 -1.09575 -1.59691
 H -0.16004 -0.26568 2.77589
 H -0.10263 -0.27424 -2.77483
13
bifur_IRC_Cartesians_MW_output/new_data/bifur_traj3_Cartesians_MW point 129
C 0.09111 0.73914 1.07638
 C 0.04441 0.74487 -1.07725
 C -0.22445 1.20812 -0.00002
 C -0.07183 -0.48079 1.78053
 C -0.05984 -0.48297 -1.77953
 F 0.48899 1.48664 1.80806
 F 0.32305 1.50702 -1.81222
 H -0.93235 -0.98993 1.46538
 H -0.92259 -0.99711 -1.50471
 H 0.75790 -1.09922 1.64109
 H 0.76829 -1.09587 -1.59878
 H -0.15769 -0.26605 2.77590
 H -0.10498 -0.27386 -2.77483
13
bifur_IRC_Cartesians_MW_output/new_data/bifur_traj3_Cartesians_MW point 130
C 0.08893 0.73936 1.07641
 C 0.04660 0.74465 -1.07723
 C -0.22442 1.20811 0.00001
 C -0.07129 -0.48092 1.78052
 C -0.06038 -0.48284 -1.77954
 F 0.48123 1.48750 1.80811
 F 0.33078 1.50617 -1.81217
 H -0.93193 -0.99029 1.46724
 H -0.92301 -0.99674 -1.50285
 H 0.75838 -1.09909 1.63917
 H 0.76781 -1.09600 -1.60071
 H -0.15527 -0.26643 2.77590
 H -0.10741 -0.27348 -2.77484
13
bifur_IRC_Cartesians_MW_output/new_data/bifur_traj3_Cartesians_MW point 131
C 0.08692 0.73956 1.07643
 C 0.04862 0.74445 -1.07722
 C -0.22440 1.20811 0.00004
 C -0.07079 -0.48104 1.78051
 C -0.06088 -0.48271 -1.77956
 F 0.47408 1.48829 1.80815
 F 0.33790 1.50538 -1.81214
 H -0.93153 -0.99062 1.46896
 H -0.92340 -0.99641 -1.50114
 H 0.75882 -1.09898 1.63740
 H 0.76736 -1.09612 -1.60249
 H -0.15304 -0.26678 2.77590
 H -0.10965 -0.27312 -2.77484
13
bifur_IRC_Cartesians_MW_output/new_data/bifur_traj3_Cartesians_MW point 132
C 0.08533 0.73972 1.07644
 C 0.05022 0.74429 -1.07720
 C -0.22438 1.20810 0.00006
 C -0.07040 -0.48114 1.78050
 C -0.06127 -0.48262 -1.77957
 F 0.46841 1.48891 1.80818
 F 0.34354 1.50475 -1.81210
 H -0.93122 -0.99088 1.47031
 H -0.92372 -0.99615 -1.49978
 H 0.75917 -1.09889 1.63600
 H 0.76701 -1.09621 -1.60389
 H -0.15127 -0.26706 2.77590
 H -0.11143 -0.27284 -2.77484
13
bifur_IRC_Cartesians_MW_output/new_data/bifur_traj3_Cartesians_MW point 133
C 0.08533 0.73972 1.07644
 C 0.05022 0.74429 -1.07720
 C -0.22438 1.20810 0.00006
 C -0.07040 -0.48114 1.78050
 C -0.06127 -0.48262 -1.77957
 F 0.46841 1.48891 1.80818
 F 0.34354 1.50476 -1.81210
 H -0.93122 -0.99088 1.47031
 H -0.92372 -0.99615 -1.49978
 H 0.75917 -1.09889 1.63600
 H 0.76701 -1.09621 -1.60389
 H -0.15127 -0.26706 2.77590
 H -0.11143 -0.27284 -2.77484
13
bifur_IRC_Cartesians_MW_output/new_data/bifur_traj3_Cartesians_MW point 134
C 0.08486 0.73977 1.07645
 C 0.05070 0.74424 -1.07720
 C -0.22437 1.20810 0.00006
 C -0.07028 -0.48116 1.78050
 C -0.06139 -0.48259 -1.77957
 F 0.46673 1.48910 1.80819
 F 0.34522 1.50457 -1.81210
 H -0.93113 -0.99095 1.47072
 H -0.92381 -0.99607 -1.49938
 H 0.75928 -1.09886 1.63558
 H 0.76690 -1.09624 -1.60431
 H -0.15074 -0.26715 2.77590
 H -0.11196 -0.27276 -2.77484
13
bifur_IRC_Cartesians_MW_output/new_data/bifur_traj3_Cartesians_MW point 135
C 0.08587 0.73967 1.07644
 C 0.04968 0.74434 -1.07721
 C -0.22438 1.20811 0.00005
 C -0.07053 -0.48110 1.78050
 C -0.06114 -0.48265 -1.77957
 F 0.47034 1.48870 1.80817
 F 0.34162 1.50497 -1.81212
 H -0.93133 -0.99079 1.46985
 H -0.92361 -0.99624 -1.50024
 H 0.75905 -1.09892 1.63648
 H 0.76713 -1.09618 -1.60341
 H -0.15187 -0.26697 2.77590
 H -0.11082 -0.27294 -2.77484
13
bifur_IRC_Cartesians_MW_output/new_data/bifur_traj3_Cartesians_MW point 136
C 0.08722 0.73953 1.07642
 C 0.04832 0.74448 -1.07722
 C -0.22440 1.20811 0.00003
 C -0.07087 -0.48102 1.78051
 C -0.06081 -0.48273 -1.77956
 F 0.47515 1.48817 1.80814
 F 0.33683 1.50550 -1.81214
 H -0.93159 -0.99057 1.46870
 H -0.92335 -0.99646 -1.50139
 H 0.75876 -1.09900 1.63767
 H 0.76743 -1.09610 -1.60222
 H -0.15337 -0.26673 2.77590
 H -0.10932 -0.27318 -2.77484
13
bifur_IRC_Cartesians_MW_output/new_data/bifur_traj3_Cartesians_MW point 137
C 0.08871 0.73938 1.07641
 C 0.04682 0.74463 -1.07723
 C -0.22442 1.20811 0.00001
 C -0.07124 -0.48093 1.78052
 C -0.06044 -0.48282 -1.77955
 F 0.48045 1.48758 1.80811
 F 0.33155 1.50608 -1.81217
 H -0.93188 -0.99033 1.46743
 H -0.92305 -0.99671 -1.50266
 H 0.75843 -1.09908 1.63898
 H 0.76776 -1.09601 -1.60090
 H -0.15503 -0.26647 2.77590
 H -0.10766 -0.27344 -2.77484
13
bifur_IRC_Cartesians_MW_output/new_data/bifur_traj3_Cartesians_MW point 138
C 0.09020 0.73924 1.07639
 C 0.04532 0.74478 -1.07725
 C -0.22444 1.20812 -0.00001
 C -0.07161 -0.48084 1.78052
 C -0.06007 -0.48291 -1.77953
 F 0.48575 1.48700 1.80808
 F 0.32628 1.50667 -1.81220
 H -0.93217 -0.99008 1.46616
 H -0.92276 -0.99696 -1.50393
 H 0.75810 -1.09916 1.64028
 H 0.76809 -1.09593 -1.59958
 H -0.15668 -0.26621 2.77590
 H -0.10600 -0.27370 -2.77484
13
bifur_IRC_Cartesians_MW_output/new_data/bifur_traj3_Cartesians_MW point 139
C 0.09152 0.73910 1.07638
 C 0.04400 0.74491 -1.07726
 C -0.22446 1.20812 -0.00002
 C -0.07193 -0.48076 1.78053
 C -0.05974 -0.48299 -1.77952
 F 0.49043 1.48648 1.80805
 F 0.32162 1.50718 -1.81223
 H -0.93243 -0.98987 1.46504
 H -0.92251 -0.99717 -1.50505
 H 0.75781 -1.09924 1.64144
 H 0.76838 -1.09585 -1.59842
 H -0.15814 -0.26598 2.77590
 H -0.10453 -0.27394 -2.77483
13
bifur_IRC_Cartesians_MW_output/new_data/bifur_traj3_Cartesians_MW point 140
C 0.09249 0.73901 1.07637
 C 0.04302 0.74501 -1.07726
 C -0.22447 1.20812 -0.00004
 C -0.07217 -0.48071 1.78053
 C -0.05950 -0.48305 -1.77952
 F 0.49388 1.48610 1.80803
 F 0.31818 1.50756 -1.81224
 H -0.93262 -0.98971 1.46421
 H -0.92232 -0.99734 -1.50588
 H 0.75760 -1.09929 1.64229
 H 0.76859 -1.09579 -1.59756
 H -0.15922 -0.26581 2.77589
 H -0.10345 -0.27411 -2.77483
13
bifur_IRC_Cartesians_MW_output/new_data/bifur_traj3_Cartesians_MW point 141
C 0.09301 0.73895 1.07636
 C 0.04250 0.74506 -1.07727
 C -0.22448 1.20812 -0.00004
 C -0.07231 -0.48067 1.78054
 C -0.05937 -0.48308 -1.77951
 F 0.49575 1.48590 1.80802
 F 0.31632 1.50777 -1.81225
 H -0.93272 -0.98962 1.46377
 H -0.92221 -0.99742 -1.50633
 H 0.75748 -1.09932 1.64276
 H 0.76871 -1.09576 -1.59710
 H -0.15981 -0.26571 2.77589
 H -0.10287 -0.27420 -2.77483
13
bifur_IRC_Cartesians_MW_output/new_data/bifur_traj3_Cartesians_MW point 142
C 0.09298 0.73896 1.07636
 C 0.04252 0.74506 -1.07727
 C -0.22448 1.20812 -0.00004
 C -0.07230 -0.48068 1.78054
 C -0.05938 -0.48308 -1.77951
 F 0.49565 1.48591 1.80802
 F 0.31642 1.50776 -1.81225
 H -0.93272 -0.98963 1.46379
 H -0.92222 -0.99742 -1.50630
 H 0.75749 -1.09932 1.64273
 H 0.76870 -1.09576 -1.59712
 H -0.15977 -0.26572 2.77589
 H -0.10290 -0.27420 -2.77483
13
bifur_IRC_Cartesians_MW_output/new_data/bifur_traj3_Cartesians_MW point 143
C 0.09216 0.73904 1.07637
 C 0.04335 0.74498 -1.07726
 C -0.22447 1.20812 -0.00003
 C -0.07209 -0.48073 1.78053
 C -0.05958 -0.48303 -1.77952
 F 0.49274 1.48623 1.80804
 F 0.31932 1.50744 -1.81224
 H -0.93256 -0.98976 1.46449
 H -0.92238 -0.99728 -1.50560
 H 0.75767 -1.09928 1.64201
 H 0.76852 -1.09581 -1.59785
 H -0.15886 -0.26586 2.77590
 H -0.10381 -0.27405 -2.77483
13
bifur_IRC_Cartesians_MW_output/new_data/bifur_traj3_Cartesians_MW point 144
C 0.09216 0.73904 1.07637
 C 0.04335 0.74498 -1.07726
 C -0.22447 1.20812 -0.00003
 C -0.07209 -0.48073 1.78053
 C -0.05958 -0.48303 -1.77952
 F 0.49273 1.48623 1.80804
 F 0.31933 1.50743 -1.81224
 H -0.93256 -0.98976 1.46449
 H -0.92238 -0.99728 -1.50560
 H 0.75767 -1.09928 1.64201
 H 0.76852 -1.09581 -1.59785
 H -0.15886 -0.26586 2.77590
 H -0.10381 -0.27405 -2.77483
13
bifur_IRC_Cartesians_MW_output/new_data/bifur_traj3_Cartesians_MW point 145
C 0.08842 0.73941 1.07641
 C 0.04712 0.74460 -1.07723
 C -0.22442 1.20811 0.00002
 C -0.07117 -0.48095 1.78051
 C -0.06051 -0.48280 -1.77955
 F 0.47940 1.48770 1.80812
 F 0.33260 1.50597 -1.81216
 H -0.93183 -0.99037 1.46768
 H -0.92311 -0.99666 -1.50241
 H 0.75849 -1.09906 1.63872
 H 0.76769 -1.09603 -1.60116
 H -0.15470 -0.26652 2.77590
 H -0.10799 -0.27339 -2.77484
13
bifur_IRC_Cartesians_MW_output/new_data/bifur_traj3_Cartesians_MW point 146
C 0.08627 0.73963 1.07643
 C 0.04927 0.74438 -1.07721
 C -0.22439 1.20811 0.00004
 C -0.07063 -0.48108 1.78050
 C -0.06104 -0.48267 -1.77956
 F 0.47177 1.48854 1.80816
 F 0.34020 1.50513 -1.81212
 H -0.93141 -0.99072 1.46951
 H -0.92353 -0.99630 -1.50058
 H 0.75897 -1.09894 1.63683
 H 0.76722 -1.09616 -1.60306
 H -0.15232 -0.26690 2.77590
 H -0.11038 -0.27301 -2.77484
13
bifur_IRC_Cartesians_MW_output/new_data/bifur_traj3_Cartesians_MW point 147
C 0.08432 0.73982 1.07645
 C 0.05124 0.74419 -1.07720
 C -0.22436 1.20810 0.00007
 C -0.07015 -0.48120 1.78049
 C -0.06152 -0.48256 -1.77958
 F 0.46482 1.48931 1.80821
 F 0.34712 1.50436 -1.81209
 H -0.93103 -0.99104 1.47117
 H -0.92391 -0.99598 -1.49892
 H 0.75940 -1.09883 1.63511
 H 0.76678 -1.09627 -1.60479
 H -0.15015 -0.26724 2.77590
 H -0.11255 -0.27266 -2.77485
13
bifur_IRC_Cartesians_MW_output/new_data/bifur_traj3_Cartesians_MW point 148
C 0.08293 0.73996 1.07647
 C 0.05264 0.74405 -1.07718
 C -0.22434 1.20810 0.00009
 C -0.06980 -0.48128 1.78049
 C -0.06187 -0.48247 -1.77959
 F 0.45986 1.48986 1.80824
 F 0.35205 1.50381 -1.81206
 H -0.93075 -0.99127 1.47236
 H -0.92418 -0.99575 -1.49773
 H 0.75970 -1.09875 1.63389
 H 0.76648 -1.09635 -1.60602
 H -0.14860 -0.26749 2.77590
 H -0.11410 -0.27242 -2.77485
13
bifur_IRC_Cartesians_MW_output/new_data/bifur_traj3_Cartesians_MW point 149
C 0.08246 0.74001 1.07647
 C 0.05311 0.74400 -1.07718
 C -0.22434 1.20810 0.00009
 C -0.06969 -0.48131 1.78048
 C -0.06198 -0.48244 -1.77959
 F 0.45820 1.49004 1.80825
 F 0.35370 1.50363 -1.81205
 H -0.93066 -0.99135 1.47276
 H -0.92428 -0.99567 -1.49733
 H 0.75981 -1.09872 1.63348
 H 0.76637 -1.09638 -1.60643
 H -0.14808 -0.26757 2.77590
 H -0.11462 -0.27234 -2.77485
13
bifur_IRC_Cartesians_MW_output/new_data/bifur_traj3_Cartesians_MW point 150
C 0.08277 0.73998 1.07647
 C 0.05279 0.74403 -1.07718
 C -0.22434 1.20810 0.00009
 C -0.06977 -0.48129 1.78049
 C -0.06191 -0.48246 -1.77959
 F 0.45931 1.48992 1.80824
 F 0.35260 1.50375 -1.81206
 H -0.93072 -0.99129 1.47249
 H -0.92422 -0.99572 -1.49760
 H 0.75974 -1.09874 1.63375
 H 0.76644 -1.09636 -1.60616
 H -0.14843 -0.26751 2.77590
 H -0.11428 -0.27239 -2.77485
13
bifur_IRC_Cartesians_MW_output/new_data/bifur_traj3_Cartesians_MW point 151
C 0.08348 0.73991 1.07646
 C 0.05208 0.74410 -1.07719
 C -0.22435 1.20810 0.00008
 C -0.06994 -0.48125 1.78049
 C -0.06173 -0.48251 -1.77958
 F 0.46182 1.48964 1.80822
 F 0.35010 1.50403 -1.81207
 H -0.93086 -0.99118 1.47189
 H -0.92408 -0.99584 -1.49820
 H 0.75958 -1.09878 1.63437
 H 0.76660 -1.09632 -1.60553
 H -0.14921 -0.26739 2.77590
 H -0.11349 -0.27252 -2.77485
13
bifur_IRC_Cartesians_MW_output/new_data/bifur_traj3_Cartesians_MW point 152
C 0.08430 0.73982 1.07645
 C 0.05125 0.74419 -1.07720
 C -0.22436 1.20810 0.00007
 C -0.07015 -0.48120 1.78049
 C -0.06153 -0.48256 -1.77958
 F 0.46476 1.48932 1.80821
 F 0.34717 1.50435 -1.81208
 H -0.93102 -0.99104 1.47119
 H -0.92392 -0.99598 -1.49890
 H 0.75940 -1.09883 1.63510
 H 0.76678 -1.09627 -1.60480
 H -0.15013 -0.26724 2.77590
 H -0.11257 -0.27266 -2.77485
13
bifur_IRC_Cartesians_MW_output/new_data/bifur_traj3_Cartesians_MW point 153
C 0.08508 0.73975 1.07645
 C 0.05047 0.74427 -1.07720
 C -0.22437 1.20810 0.00006
 C -0.07034 -0.48115 1.78050
 C -0.06133 -0.48260 -1.77957
 F 0.46754 1.48901 1.80819
 F 0.34441 1.50466 -1.81210
 H -0.93118 -0.99092 1.47052
 H -0.92376 -0.99611 -1.49957
 H 0.75923 -1.09887 1.63578
 H 0.76695 -1.09623 -1.60411
 H -0.15100 -0.26711 2.77590
 H -0.11170 -0.27280 -2.77484
13
bifur_IRC_Cartesians_MW_output/new_data/bifur_traj3_Cartesians_MW point 154
C 0.08569 0.73969 1.07644
 C 0.04986 0.74433 -1.07721
 C -0.22438 1.20810 0.00005
 C -0.07049 -0.48111 1.78050
 C -0.06118 -0.48264 -1.77957
 F 0.46969 1.48877 1.80818
 F 0.34227 1.50490 -1.81211
 H -0.93129 -0.99082 1.47001
 H -0.92365 -0.99621 -1.50008
 H 0.75910 -1.09891 1.63631
 H 0.76709 -1.09619 -1.60358
 H -0.15167 -0.26700 2.77590
 H -0.11103 -0.27291 -2.77484
13
bifur_IRC_Cartesians_MW_output/new_data/bifur_traj3_Cartesians_MW point 155
C 0.08569 0.73969 1.07644
 C 0.04986 0.74433 -1.07721
 C -0.22438 1.20810 0.00005
 C -0.07049 -0.48111 1.78050
 C -0.06118 -0.48264 -1.77957
 F 0.46969 1.48877 1.80818
 F 0.34227 1.50490 -1.81211
 H -0.93129 -0.99082 1.47001
 H -0.92365 -0.99621 -1.50008
 H 0.75910 -1.09891 1.63631
 H 0.76709 -1.09619 -1.60358
 H -0.15167 -0.26700 2.77590
 H -0.11103 -0.27291 -2.77484
13
bifur_IRC_Cartesians_MW_output/new_data/bifur_traj3_Cartesians_MW point 156
C 0.08603 0.73965 1.07644
 C 0.04952 0.74436 -1.07721
 C -0.22439 1.20811 0.00005
 C -0.07057 -0.48109 1.78050
 C -0.06110 -0.48266 -1.77956
 F 0.47090 1.48864 1.80817
 F 0.34107 1.50503 -1.81212
 H -0.93136 -0.99076 1.46972
 H -0.92358 -0.99626 -1.50037
 H 0.75902 -1.09893 1.63661
 H 0.76716 -1.09617 -1.60328
 H -0.15205 -0.26694 2.77590
 H -0.11065 -0.27297 -2.77484
13
bifur_IRC_Cartesians_MW_output/new_data/bifur_traj3_Cartesians_MW point 157
C 0.08571 0.73968 1.07644
 C 0.04984 0.74433 -1.07721
 C -0.22438 1.20810 0.00005
 C -0.07050 -0.48111 1.78050
 C -0.06118 -0.48264 -1.77957
 F 0.46978 1.48876 1.80818
 F 0.34218 1.50491 -1.81211
 H -0.93130 -0.99082 1.46999
 H -0.92364 -0.99621 -1.50011
 H 0.75909 -1.09891 1.63634
 H 0.76709 -1.09619 -1.60355
 H -0.15170 -0.26700 2.77590
 H -0.11100 -0.27291 -2.77484
13
bifur_IRC_Cartesians_MW_output/new_data/bifur_traj3_Cartesians_MW point 158
C 0.08503 0.73975 1.07645
 C 0.05053 0.74426 -1.07720
 C -0.22437 1.20810 0.00006
 C -0.07032 -0.48115 1.78050
 C -0.06135 -0.48260 -1.77957
 F 0.46734 1.48903 1.80819
 F 0.34461 1.50464 -1.81210
 H -0.93116 -0.99093 1.47057
 H -0.92377 -0.99610 -1.49952
 H 0.75924 -1.09887 1.63573
 H 0.76694 -1.09623 -1.60416
 H -0.15093 -0.26712 2.77590
 H -0.11177 -0.27279 -2.77484
13
bifur_IRC_Cartesians_MW_output/new_data/bifur_traj3_Cartesians_MW point 159
C 0.08386 0.73987 1.07646
 C 0.05170 0.74414 -1.07719
 C -0.22436 1.20810 0.00007
 C -0.07003 -0.48122 1.78049
 C -0.06164 -0.48253 -1.77958
 F 0.46318 1.48949 1.80822
 F 0.34876 1.50418 -1.81208
 H -0.93094 -0.99112 1.47157
 H -0.92400 -0.99590 -1.49852
 H 0.75950 -1.09880 1.63470
 H 0.76668 -1.09630 -1.60520
 H -0.14963 -0.26732 2.77590
 H -0.11307 -0.27258 -2.77485
13
bifur_IRC_Cartesians_MW_output/new_data/bifur_traj3_Cartesians_MW point 160
C 0.08213 0.74004 1.07648
 C 0.05344 0.74397 -1.07718
 C -0.22433 1.20810 0.00010
 C -0.06961 -0.48133 1.78048
 C -0.06206 -0.48242 -1.77959
 F 0.45703 1.49017 1.80825
 F 0.35487 1.50350 -1.81204
 H -0.93060 -0.99140 1.47304
 H -0.92434 -0.99561 -1.49705
 H 0.75988 -1.09870 1.63318
 H 0.76630 -1.09640 -1.60672
 H -0.14772 -0.26763 2.77590
 H -0.11499 -0.27228 -2.77485
13
bifur_IRC_Cartesians_MW_output/new_data/bifur_traj3_Cartesians_MW point 161
C 0.08001 0.74025 1.07650
 C 0.05557 0.74375 -1.07716
 C -0.22431 1.20809 0.00012
 C -0.06908 -0.48145 1.78047
 C -0.06259 -0.48230 -1.77961
 F 0.44948 1.49100 1.80830
 F 0.36239 1.50267 -1.81200
 H -0.93018 -0.99175 1.47485
 H -0.92475 -0.99526 -1.49524
 H 0.76035 -1.09858 1.63132
 H 0.76583 -1.09653 -1.60860
 H -0.14536 -0.26800 2.77590
 H -0.11736 -0.27190 -2.77485
13
bifur_IRC_Cartesians_MW_output/new_data/bifur_traj3_Cartesians_MW point 162
C 0.07780 0.74047 1.07652
 C 0.05779 0.74353 -1.07714
 C -0.22428 1.20809 0.00015
 C -0.06853 -0.48159 1.78046
 C -0.06313 -0.48216 -1.77963
 F 0.44162 1.49187 1.80835
 F 0.37022 1.50180 -1.81196
 H -0.92975 -0.99211 1.47673
 H -0.92519 -0.99489 -1.49336
 H 0.76084 -1.09846 1.62938
 H 0.76534 -1.09666 -1.61055
 H -0.14291 -0.26839 2.77590
 H -0.11982 -0.27151 -2.77486
13
bifur_IRC_Cartesians_MW_output/new_data/bifur_traj3_Cartesians_MW point 163
C 0.07578 0.74067 1.07655
 C 0.05982 0.74333 -1.07712
 C -0.22425 1.20808 0.00018
 C -0.06803 -0.48171 1.78045
 C -0.06363 -0.48204 -1.77964
 F 0.43445 1.49266 1.80839
 F 0.37736 1.50101 -1.81192
 H -0.92936 -0.99243 1.47845
 H -0.92558 -0.99456 -1.49164
 H 0.76128 -1.09834 1.62760
 H 0.76490 -1.09678 -1.61234
 H -0.14067 -0.26874 2.77591
 H -0.12206 -0.27116 -2.77486
13
bifur_IRC_Cartesians_MW_output/new_data/bifur_traj3_Cartesians_MW point 164
C 0.07432 0.74082 1.07656
 C 0.06129 0.74318 -1.07711
 C -0.22423 1.20808 0.00020
 C -0.06767 -0.48180 1.78044
 C -0.06400 -0.48195 -1.77965
 F 0.42923 1.49324 1.80842
 F 0.38255 1.50044 -1.81189
 H -0.92907 -0.99267 1.47970
 H -0.92587 -0.99432 -1.49039
 H 0.76160 -1.09826 1.62631
 H 0.76457 -1.09686 -1.61363
 H -0.13904 -0.26900 2.77591
 H -0.12370 -0.27090 -2.77486
13
bifur_IRC_Cartesians_MW_output/new_data/bifur_traj3_Cartesians_MW point 165
C 0.07378 0.74087 1.07657
 C 0.06184 0.74313 -1.07711
 C -0.22422 1.20808 0.00020
 C -0.06754 -0.48183 1.78044
 C -0.06413 -0.48192 -1.77966
 F 0.42730 1.49345 1.80843
 F 0.38447 1.50023 -1.81188
 H -0.92897 -0.99276 1.48016
 H -0.92597 -0.99423 -1.48993
 H 0.76172 -1.09823 1.62584
 H 0.76445 -1.09689 -1.61411
 H -0.13844 -0.26909 2.77591
 H -0.12430 -0.27080 -2.77486
13
bifur_IRC_Cartesians_MW_output/new_data/bifur_traj3_Cartesians_MW point 166
C 0.07378 0.74087 1.07657
 C 0.06184 0.74313 -1.07711
 C -0.22422 1.20808 0.00020
 C -0.06754 -0.48183 1.78044
 C -0.06413 -0.48192 -1.77966
 F 0.42731 1.49345 1.80843
 F 0.38447 1.50023 -1.81188
 H -0.92897 -0.99276 1.48016
 H -0.92597 -0.99423 -1.48993
 H 0.76172 -1.09823 1.62584
 H 0.76445 -1.09689 -1.61411
 H -0.13844 -0.26909 2.77591
 H -0.12430 -0.27080 -2.77486
13
bifur_IRC_Cartesians_MW_output/new_data/bifur_traj3_Cartesians_MW point 167
C 0.07492 0.74076 1.07655
 C 0.06069 0.74324 -1.07712
 C -0.22424 1.20808 0.00019
 C -0.06782 -0.48176 1.78045
 C -0.06385 -0.48199 -1.77965
 F 0.43138 1.49300 1.80841
 F 0.38042 1.50067 -1.81190
 H -0.92919 -0.99258 1.47918
 H -0.92575 -0.99442 -1.49091
 H 0.76147 -1.09829 1.62684
 H 0.76471 -1.09683 -1.61310
 H -0.13971 -0.26889 2.77591
 H -0.12302 -0.27100 -2.77486
13
bifur_IRC_Cartesians_MW_output/new_data/bifur_traj3_Cartesians_MW point 168
C 0.07592 0.74066 1.07654
 C 0.05968 0.74334 -1.07712
 C -0.22425 1.20808 0.00018
 C -0.06807 -0.48170 1.78045
 C -0.06360 -0.48205 -1.77964
 F 0.43494 1.49261 1.80839
 F 0.37687 1.50107 -1.81192
 H -0.92939 -0.99241 1.47833
 H -0.92555 -0.99458 -1.49176
 H 0.76125 -1.09835 1.62772
 H 0.76493 -1.09677 -1.61221
 H -0.14082 -0.26872 2.77591
 H -0.12191 -0.27118 -2.77486
13
bifur_IRC_Cartesians_MW_output/new_data/bifur_traj3_Cartesians_MW point 169
C 0.07692 0.74056 1.07653
 C 0.05868 0.74344 -1.07713
 C -0.22426 1.20808 0.00016
 C -0.06831 -0.48164 1.78046
 C -0.06335 -0.48211 -1.77963
 F 0.43849 1.49221 1.80836
 F 0.37333 1.50146 -1.81194
 H -0.92958 -0.99225 1.47748
 H -0.92536 -0.99475 -1.49261
 H 0.76103 -1.09841 1.62860
 H 0.76515 -1.09671 -1.61133
 H -0.14193 -0.26854 2.77591
 H -0.12080 -0.27136 -2.77486
13
bifur_IRC_Cartesians_MW_output/new_data/bifur_traj3_Cartesians_MW point 170
C 0.07779 0.74047 1.07652
 C 0.05780 0.74353 -1.07714
 C -0.22428 1.20809 0.00015
 C -0.06853 -0.48159 1.78046
 C -0.06314 -0.48216 -1.77963
 F 0.44159 1.49187 1.80835
 F 0.37025 1.50180 -1.81196
 H -0.92975 -0.99211 1.47674
 H -0.92519 -0.99489 -1.49335
 H 0.76084 -1.09846 1.62937
 H 0.76534 -1.09666 -1.61056
 H -0.14290 -0.26839 2.77590
 H -0.11983 -0.27151 -2.77486
13
bifur_IRC_Cartesians_MW_output/new_data/bifur_traj3_Cartesians_MW point 171
C 0.07842 0.74041 1.07652
 C 0.05717 0.74359 -1.07715
 C -0.22428 1.20809 0.00014
 C -0.06869 -0.48155 1.78046
 C -0.06298 -0.48220 -1.77962
 F 0.44384 1.49162 1.80833
 F 0.36801 1.50205 -1.81197
 H -0.92987 -0.99200 1.47620
 H -0.92506 -0.99500 -1.49389
 H 0.76070 -1.09849 1.62992
 H 0.76548 -1.09662 -1.61000
 H -0.14360 -0.26828 2.77590
 H -0.11912 -0.27162 -2.77486
13
bifur_IRC_Cartesians_MW_output/new_data/bifur_traj3_Cartesians_MW point 172
C 0.07874 0.74038 1.07651
 C 0.05685 0.74363 -1.07715
 C -0.22429 1.20809 0.00014
 C -0.06877 -0.48153 1.78047
 C -0.06290 -0.48222 -1.77962
 F 0.44496 1.49150 1.80833
 F 0.36689 1.50217 -1.81198
 H -0.92994 -0.99195 1.47593
 H -0.92500 -0.99505 -1.49416
 H 0.76063 -1.09851 1.63020
 H 0.76555 -1.09660 -1.60972
 H -0.14395 -0.26822 2.77590
 H -0.11877 -0.27168 -2.77485
13
bifur_IRC_Cartesians_MW_output/new_data/bifur_traj3_Cartesians_MW point 173
C 0.07870 0.74038 1.07651
 C 0.05689 0.74362 -1.07715
 C -0.22429 1.20809 0.00014
 C -0.06876 -0.48153 1.78047
 C -0.06291 -0.48222 -1.77962
 F 0.44482 1.49152 1.80833
 F 0.36703 1.50216 -1.81198
 H -0.92993 -0.99196 1.47596
 H -0.92501 -0.99504 -1.49413
 H 0.76064 -1.09851 1.63017
 H 0.76554 -1.09660 -1.60976
 H -0.14391 -0.26823 2.77590
 H -0.11882 -0.27167 -2.77485
13
bifur_IRC_Cartesians_MW_output/new_data/bifur_traj3_Cartesians_MW point 174
C 0.07829 0.74042 1.07652
 C 0.05730 0.74358 -1.07714
 C -0.22428 1.20809 0.00015
 C -0.06865 -0.48156 1.78046
 C -0.06301 -0.48219 -1.77962
 F 0.44337 1.49168 1.80834
 F 0.36847 1.50200 -1.81197
 H -0.92985 -0.99203 1.47631
 H -0.92509 -0.99498 -1.49378
 H 0.76073 -1.09849 1.62981
 H 0.76545 -1.09663 -1.61012
 H -0.14345 -0.26830 2.77590
 H -0.11927 -0.27160 -2.77486
13
bifur_IRC_Cartesians_MW_output/new_data/bifur_traj3_Cartesians_MW point 175
C 0.07747 0.74051 1.07653
 C 0.05812 0.74350 -1.07714
 C -0.22427 1.20809 0.00016
 C -0.06845 -0.48161 1.78046
 C -0.06322 -0.48214 -1.77963
 F 0.44046 1.49200 1.80835
 F 0.37138 1.50167 -1.81195
 H -0.92969 -0.99216 1.47701
 H -0.92525 -0.99484 -1.49308
 H 0.76091 -1.09844 1.62909
 H 0.76527 -1.09668 -1.61084
 H -0.14254 -0.26844 2.77591
 H -0.12018 -0.27146 -2.77486
13
bifur_IRC_Cartesians_MW_output/new_data/bifur_traj3_Cartesians_MW point 176
C 0.07613 0.74064 1.07654
 C 0.05947 0.74336 -1.07713
 C -0.22425 1.20808 0.00017
 C -0.06812 -0.48169 1.78045
 C -0.06355 -0.48206 -1.77964
 F 0.43567 1.49253 1.80838
 F 0.37614 1.50115 -1.81193
 H -0.92943 -0.99238 1.47816
 H -0.92551 -0.99462 -1.49194
 H 0.76120 -1.09836 1.62791
 H 0.76497 -1.09676 -1.61203
 H -0.14105 -0.26868 2.77591
 H -0.12168 -0.27122 -2.77486
13
bifur_IRC_Cartesians_MW_output/new_data/bifur_traj3_Cartesians_MW point 177
C 0.07613 0.74064 1.07654
 C 0.05947 0.74336 -1.07713
 C -0.22425 1.20808 0.00017
 C -0.06812 -0.48169 1.78045
 C -0.06355 -0.48206 -1.77964
 F 0.43567 1.49253 1.80838
 F 0.37614 1.50115 -1.81193
 H -0.92943 -0.99238 1.47816
 H -0.92551 -0.99462 -1.49194
 H 0.76120 -1.09836 1.62791
 H 0.76497 -1.09676 -1.61203
 H -0.14105 -0.26868 2.77591
 H -0.12168 -0.27122 -2.77486
13
bifur_IRC_Cartesians_MW_output/new_data/bifur_traj3_Cartesians_MW point 178
C 0.07144 0.74111 1.07659
 C 0.06418 0.74289 -1.07709
 C -0.22419 1.20807 0.00023
 C -0.06696 -0.48197 1.78043
 C -0.06471 -0.48178 -1.77967
 F 0.41901 1.49436 1.80848
 F 0.39273 1.49931 -1.81183
 H -0.92851 -0.99314 1.48215
 H -0.92643 -0.99384 -1.48794
 H 0.76224 -1.09810 1.62378
 H 0.76394 -1.09703 -1.61617
 H -0.13585 -0.26950 2.77591
 H -0.12690 -0.27039 -2.77487
13
bifur_IRC_Cartesians_MW_output/new_data/bifur_traj3_Cartesians_MW point 179
C 0.06835 0.74142 1.07662
 C 0.06729 0.74258 -1.07706
 C -0.22415 1.20807 0.00027
 C -0.06619 -0.48215 1.78042
 C -0.06547 -0.48159 -1.77969
 F 0.40800 1.49558 1.80855
 F 0.40369 1.49810 -1.81177
 H -0.92791 -0.99365 1.48478
 H -0.92703 -0.99332 -1.48531
 H 0.76292 -1.09792 1.62106
 H 0.76325 -1.09721 -1.61891
 H -0.13241 -0.27005 2.77591
 H -0.13034 -0.26984 -2.77487
13
bifur_IRC_Cartesians_MW_output/new_data/bifur_traj3_Cartesians_MW point 180
C 0.06511 0.74174 1.07666
 C 0.07055 0.74226 -1.07703
 C -0.22411 1.20806 0.00031
 C -0.06539 -0.48235 1.78040
 C -0.06627 -0.48140 -1.77972
 F 0.39649 1.49685 1.80862
 F 0.41515 1.49683 -1.81171
 H -0.92728 -0.99417 1.48754
 H -0.92766 -0.99279 -1.48255
 H 0.76363 -1.09774 1.61822
 H 0.76254 -1.09740 -1.62177
 H -0.12882 -0.27061 2.77591
 H -0.13395 -0.26927 -2.77488
13
bifur_IRC_Cartesians_MW_output/new_data/bifur_traj3_Cartesians_MW point 181
C 0.06200 0.74205 1.07669
 C 0.07368 0.74194 -1.07701
 C -0.22407 1.20805 0.00035
 C -0.06461 -0.48253 1.78038
 C -0.06704 -0.48121 -1.77974
 F 0.38539 1.49807 1.80868
 F 0.42620 1.49561 -1.81165
 H -0.92667 -0.99468 1.49020
 H -0.92827 -0.99227 -1.47989
 H 0.76432 -1.09756 1.61548
 H 0.76185 -1.09759 -1.62453
 H -0.12535 -0.27116 2.77592
 H -0.13742 -0.26872 -2.77488
13
bifur_IRC_Cartesians_MW_output/new_data/bifur_traj3_Cartesians_MW point 182
C 0.05935 0.74231 1.07672
 C 0.07635 0.74168 -1.07698
 C -0.22403 1.20804 0.00039
 C -0.06396 -0.48269 1.78037
 C -0.06770 -0.48105 -1.77976
 F 0.37597 1.49911 1.80874
 F 0.43558 1.49457 -1.81160
 H -0.92615 -0.99511 1.49246
 H -0.92879 -0.99183 -1.47764
 H 0.76491 -1.09741 1.61315
 H 0.76126 -1.09774 -1.62687
 H -0.12241 -0.27163 2.77592
 H -0.14037 -0.26825 -2.77489
13
bifur_IRC_Cartesians_MW_output/new_data/bifur_traj3_Cartesians_MW point 183
C 0.05757 0.74249 1.07674
 C 0.07813 0.74150 -1.07697
 C -0.22401 1.20804 0.00041
 C -0.06352 -0.48280 1.78036
 C -0.06813 -0.48094 -1.77977
 F 0.36966 1.49981 1.80878
 F 0.44187 1.49387 -1.81156
 H -0.92581 -0.99540 1.49397
 H -0.92914 -0.99153 -1.47612
 H 0.76530 -1.09731 1.61159
 H 0.76087 -1.09785 -1.62844
 H -0.12044 -0.27194 2.77592
 H -0.14235 -0.26794 -2.77489
13
bifur_IRC_Cartesians_MW_output/new_data/bifur_traj3_Cartesians_MW point 184
C 0.05674 0.74258 1.07675
 C 0.07897 0.74141 -1.07696
 C -0.22400 1.20804 0.00042
 C -0.06331 -0.48285 1.78036
 C -0.06834 -0.48089 -1.77978
 F 0.36668 1.50014 1.80880
 F 0.44484 1.49355 -1.81155
 H -0.92564 -0.99554 1.49468
 H -0.92930 -0.99139 -1.47541
 H 0.76548 -1.09726 1.61085
 H 0.76068 -1.09790 -1.62918
 H -0.11951 -0.27208 2.77592
 H -0.14328 -0.26779 -2.77489
13
bifur_IRC_Cartesians_MW_output/new_data/bifur_traj3_Cartesians_MW point 185
C 0.05653 0.74260 1.07675
 C 0.07918 0.74139 -1.07696
 C -0.22399 1.20804 0.00042
 C -0.06326 -0.48286 1.78036
 C -0.06839 -0.48088 -1.77978
 F 0.36593 1.50022 1.80880
 F 0.44557 1.49346 -1.81154
 H -0.92560 -0.99558 1.49486
 H -0.92934 -0.99136 -1.47523
 H 0.76553 -1.09725 1.61067
 H 0.76064 -1.09791 -1.62937
 H -0.11928 -0.27212 2.77592
 H -0.14352 -0.26776 -2.77489
13
bifur_IRC_Cartesians_MW_output/new_data/bifur_traj3_Cartesians_MW point 186
C 0.05663 0.74259 1.07675
 C 0.07908 0.74140 -1.07696
 C -0.22399 1.20804 0.00042
 C -0.06328 -0.48286 1.78036
 C -0.06837 -0.48088 -1.77978
 F 0.36628 1.50018 1.80880
 F 0.44523 1.49350 -1.81155
 H -0.92562 -0.99556 1.49478
 H -0.92932 -0.99137 -1.47532
 H 0.76551 -1.09725 1.61075
 H 0.76066 -1.09790 -1.62928
 H -0.11939 -0.27210 2.77592
 H -0.14341 -0.26777 -2.77489
13
bifur_IRC_Cartesians_MW_output/new_data/bifur_traj3_Cartesians_MW point 187
C 0.05680 0.74257 1.07675
 C 0.07890 0.74142 -1.07696
 C -0.22400 1.20804 0.00042
 C -0.06333 -0.48285 1.78036
 C -0.06832 -0.48090 -1.77978
 F 0.36692 1.50011 1.80880
 F 0.44459 1.49357 -1.81155
 H -0.92565 -0.99553 1.49462
 H -0.92929 -0.99140 -1.47547
 H 0.76547 -1.09726 1.61091
 H 0.76070 -1.09789 -1.62912
 H -0.11959 -0.27207 2.77592
 H -0.14321 -0.26780 -2.77489
13
bifur_IRC_Cartesians_MW_output/new_data/bifur_traj3_Cartesians_MW point 188
C 0.05680 0.74257 1.07675
 C 0.07890 0.74142 -1.07696
 C -0.22400 1.20804 0.00042
 C -0.06333 -0.48285 1.78036
 C -0.06832 -0.48090 -1.77978
 F 0.36692 1.50011 1.80880
 F 0.44460 1.49357 -1.81155
 H -0.92565 -0.99553 1.49462
 H -0.92929 -0.99140 -1.47547
 H 0.76547 -1.09726 1.61091
 H 0.76070 -1.09789 -1.62912
 H -0.11959 -0.27207 2.77592
 H -0.14321 -0.26780 -2.77489
13
bifur_IRC_Cartesians_MW_output/new_data/bifur_traj3_Cartesians_MW point 189
C 0.05682 0.74257 1.07675
 C 0.07889 0.74142 -1.07696
 C -0.22400 1.20804 0.00042
 C -0.06333 -0.48285 1.78036
 C -0.06832 -0.48090 -1.77978
 F 0.36698 1.50010 1.80880
 F 0.44453 1.49358 -1.81155
 H -0.92566 -0.99553 1.49461
 H -0.92929 -0.99141 -1.47548
 H 0.76546 -1.09726 1.61092
 H 0.76070 -1.09789 -1.62911
 H -0.11961 -0.27207 2.77592
 H -0.14319 -0.26781 -2.77489
13
bifur_IRC_Cartesians_MW_output/new_data/bifur_traj3_Cartesians_MW point 190
C 0.05646 0.74260 1.07675
 C 0.07925 0.74138 -1.07696
 C -0.22399 1.20804 0.00043
 C -0.06324 -0.48287 1.78036
 C -0.06841 -0.48087 -1.77978
 F 0.36571 1.50024 1.80880
 F 0.44580 1.49344 -1.81154
 H -0.92559 -0.99559 1.49491
 H -0.92935 -0.99135 -1.47518
 H 0.76554 -1.09724 1.61061
 H 0.76062 -1.09791 -1.62942
 H -0.11921 -0.27213 2.77592
 H -0.14359 -0.26774 -2.77489
13
bifur_IRC_Cartesians_MW_output/new_data/bifur_traj3_Cartesians_MW point 191
C 0.05579 0.74267 1.07676
 C 0.07993 0.74132 -1.07695
 C -0.22398 1.20804 0.00043
 C -0.06307 -0.48291 1.78035
 C -0.06858 -0.48083 -1.77979
 F 0.36329 1.50051 1.80882
 F 0.44820 1.49317 -1.81153
 H -0.92546 -0.99570 1.49549
 H -0.92949 -0.99124 -1.47460
 H 0.76569 -1.09720 1.61001
 H 0.76047 -1.09795 -1.63002
 H -0.11845 -0.27225 2.77592
 H -0.14434 -0.26762 -2.77489
13
bifur_IRC_Cartesians_MW_output/new_data/bifur_traj3_Cartesians_MW point 192
C 0.05472 0.74278 1.07677
 C 0.08100 0.74121 -1.07695
 C -0.22397 1.20803 0.00045
 C -0.06281 -0.48297 1.78035
 C -0.06884 -0.48077 -1.77980
 F 0.35952 1.50093 1.80884
 F 0.45197 1.49276 -1.81151
 H -0.92525 -0.99587 1.49640
 H -0.92970 -0.99106 -1.47370
 H 0.76593 -1.09714 1.60908
 H 0.76024 -1.09802 -1.63096
 H -0.11728 -0.27244 2.77592
 H -0.14553 -0.26744 -2.77489
13
bifur_IRC_Cartesians_MW_output/new_data/bifur_traj3_Cartesians_MW point 193
C 0.05316 0.74293 1.07679
 C 0.08257 0.74105 -1.07693
 C -0.22395 1.20803 0.00047
 C -0.06242 -0.48306 1.78034
 C -0.06923 -0.48067 -1.77981
 F 0.35394 1.50154 1.80887
 F 0.45752 1.49214 -1.81148
 H -0.92494 -0.99612 1.49773
 H -0.93000 -0.99080 -1.47236
 H 0.76627 -1.09705 1.60770
 H 0.75989 -1.09811 -1.63235
 H -0.11553 -0.27271 2.77592
 H -0.14727 -0.26716 -2.77490
13
bifur_IRC_Cartesians_MW_output/new_data/bifur_traj3_Cartesians_MW point 194
C 0.05092 0.74316 1.07681
 C 0.08482 0.74083 -1.07691
 C -0.22392 1.20803 0.00050
 C -0.06187 -0.48320 1.78033
 C -0.06978 -0.48054 -1.77982
 F 0.34597 1.50242 1.80892
 F 0.46545 1.49126 -1.81144
 H -0.92451 -0.99649 1.49964
 H -0.93044 -0.99043 -1.47045
 H 0.76677 -1.09693 1.60573
 H 0.75939 -1.09824 -1.63433
 H -0.11305 -0.27311 2.77592
 H -0.14977 -0.26676 -2.77490
13
bifur_IRC_Cartesians_MW_output/new_data/bifur_traj3_Cartesians_MW point 195
C 0.04799 0.74345 1.07684
 C 0.08776 0.74053 -1.07689
 C -0.22388 1.20802 0.00053
 C -0.06114 -0.48337 1.78032
 C -0.07050 -0.48036 -1.77984
 F 0.33557 1.50357 1.80898
 F 0.47581 1.49012 -1.81138
 H -0.92393 -0.99697 1.50213
 H -0.93101 -0.98994 -1.46796
 H 0.76741 -1.09676 1.60316
 H 0.75875 -1.09841 -1.63692
 H -0.10980 -0.27362 2.77593
 H -0.15303 -0.26625 -2.77491
13
bifur_IRC_Cartesians_MW_output/new_data/bifur_traj3_Cartesians_MW point 196
C 0.04465 0.74378 1.07688
 C 0.09112 0.74020 -1.07686
 C -0.22384 1.20801 0.00058
 C -0.06031 -0.48358 1.78030
 C -0.07133 -0.48016 -1.77987
 F 0.32368 1.50488 1.80906
 F 0.48765 1.48881 -1.81131
 H -0.92328 -0.99751 1.50498
 H -0.93166 -0.98938 -1.46511
 H 0.76815 -1.09657 1.60022
 H 0.75801 -1.09861 -1.63987
 H -0.10609 -0.27421 2.77593
 H -0.15675 -0.26566 -2.77491
13
bifur_IRC_Cartesians_MW_output/new_data/bifur_traj3_Cartesians_MW point 197
C 0.04120 0.74413 1.07691
 C 0.09459 0.73985 -1.07683
 C -0.22379 1.20800 0.00062
 C -0.05946 -0.48378 1.78028
 C -0.07218 -0.47995 -1.77989
 F 0.31140 1.50624 1.80913
 F 0.49987 1.48746 -1.81125
 H -0.92261 -0.99807 1.50792
 H -0.93234 -0.98881 -1.46217
 H 0.76891 -1.09637 1.59718
 H 0.75725 -1.09881 -1.64292
 H -0.10225 -0.27481 2.77593
 H -0.16059 -0.26505 -2.77492
13
bifur_IRC_Cartesians_MW_output/new_data/bifur_traj3_Cartesians_MW point 198
C 0.03788 0.74446 1.07695
 C 0.09793 0.73951 -1.07680
 C -0.22375 1.20800 0.00066
 C -0.05863 -0.48398 1.78027
 C -0.07300 -0.47975 -1.77992
 F 0.29958 1.50754 1.80920
 F 0.51164 1.48615 -1.81118
 H -0.92196 -0.99862 1.51075
 H -0.93299 -0.98826 -1.45934
 H 0.76964 -1.09618 1.59426
 H 0.75651 -1.09901 -1.64586
 H -0.09857 -0.27540 2.77593
 H -0.16429 -0.26446 -2.77492
13
bifur_IRC_Cartesians_MW_output/new_data/bifur_traj3_Cartesians_MW point 199
C 0.03788 0.74446 1.07695
 C 0.09793 0.73951 -1.07680
 C -0.22375 1.20800 0.00066
 C -0.05863 -0.48398 1.78027
 C -0.07300 -0.47975 -1.77992
 F 0.29958 1.50754 1.80920
 F 0.51164 1.48615 -1.81118
 H -0.92196 -0.99862 1.51075
 H -0.93299 -0.98826 -1.45934
 H 0.76964 -1.09618 1.59426
 H 0.75651 -1.09901 -1.64586
 H -0.09857 -0.27540 2.77593
 H -0.16429 -0.26446 -2.77492
13
bifur_IRC_Cartesians_MW_output/new_data/bifur_traj3_Cartesians_MW point 200
C 0.03285 0.74496 1.07700
 C 0.10299 0.73901 -1.07676
 C -0.22368 1.20798 0.00073
 C -0.05739 -0.48428 1.78024
 C -0.07424 -0.47945 -1.77996
 F 0.28170 1.50951 1.80931
 F 0.52945 1.48418 -1.81108
 H -0.92098 -0.99944 1.51504
 H -0.93397 -0.98742 -1.45506
 H 0.77075 -1.09590 1.58984
 H 0.75540 -1.09931 -1.65031
 H -0.09298 -0.27628 2.77594
 H -0.16989 -0.26357 -2.77493
13
bifur_IRC_Cartesians_MW_output/new_data/bifur_traj3_Cartesians_MW point 201
C 0.03184 0.74506 1.07701
 C 0.10400 0.73891 -1.07675
 C -0.22366 1.20798 0.00074
 C -0.05714 -0.48434 1.78024
 C -0.07449 -0.47939 -1.77996
 F 0.27811 1.50991 1.80933
 F 0.53302 1.48379 -1.81106
 H -0.92078 -0.99960 1.51590
 H -0.93417 -0.98726 -1.45420
 H 0.77097 -1.09584 1.58895
 H 0.75517 -1.09937 -1.65120
 H -0.09186 -0.27646 2.77594
 H -0.17102 -0.26339 -2.77493
13
bifur_IRC_Cartesians_MW_output/new_data/bifur_traj3_Cartesians_MW point 202
C 0.03179 0.74507 1.07701
 C 0.10406 0.73890 -1.07675
 C -0.22366 1.20798 0.00074
 C -0.05712 -0.48435 1.78024
 C -0.07451 -0.47938 -1.77996
 F 0.27790 1.50993 1.80933
 F 0.53323 1.48376 -1.81106
 H -0.92077 -0.99961 1.51595
 H -0.93418 -0.98725 -1.45415
 H 0.77099 -1.09584 1.58890
 H 0.75516 -1.09937 -1.65125
 H -0.09180 -0.27647 2.77594
 H -0.17108 -0.26338 -2.77493
13
bifur_IRC_Cartesians_MW_output/new_data/bifur_traj3_Cartesians_MW point 203
C 0.03226 0.74502 1.07701
 C 0.10358 0.73895 -1.07676
 C -0.22367 1.20798 0.00074
 C -0.05724 -0.48432 1.78024
 C -0.07439 -0.47941 -1.77996
 F 0.27960 1.50975 1.80932
 F 0.53154 1.48395 -1.81107
 H -0.92086 -0.99953 1.51554
 H -0.93408 -0.98732 -1.45455
 H 0.77088 -1.09586 1.58932
 H 0.75527 -1.09934 -1.65083
 H -0.09233 -0.27638 2.77594
 H -0.17055 -0.26347 -2.77493
13
bifur_IRC_Cartesians_MW_output/new_data/bifur_traj3_Cartesians_MW point 204
C 0.03295 0.74495 1.07700
 C 0.10289 0.73902 -1.07676
 C -0.22368 1.20798 0.00073
 C -0.05741 -0.48428 1.78024
 C -0.07422 -0.47945 -1.77996
 F 0.28205 1.50948 1.80931
 F 0.52910 1.48422 -1.81109
 H -0.92100 -0.99942 1.51495
 H -0.93395 -0.98744 -1.45514
 H 0.77073 -1.09590 1.58993
 H 0.75542 -1.09930 -1.65022
 H -0.09309 -0.27626 2.77594
 H -0.16978 -0.26359 -2.77493
13
bifur_IRC_Cartesians_MW_output/new_data/bifur_traj3_Cartesians_MW point 205
C 0.03365 0.74488 1.07699
 C 0.10218 0.73909 -1.07677
 C -0.22369 1.20799 0.00072
 C -0.05759 -0.48423 1.78025
 C -0.07405 -0.47950 -1.77995
 F 0.28454 1.50920 1.80929
 F 0.52661 1.48450 -1.81110
 H -0.92114 -0.99931 1.51435
 H -0.93381 -0.98756 -1.45574
 H 0.77058 -1.09594 1.59054
 H 0.75558 -1.09926 -1.64960
 H -0.09387 -0.27614 2.77594
 H -0.16900 -0.26371 -2.77493
13
bifur_IRC_Cartesians_MW_output/new_data/bifur_traj3_Cartesians_MW point 206
C 0.03424 0.74482 1.07699
 C 0.10159 0.73915 -1.07677
 C -0.22370 1.20799 0.00071
 C -0.05773 -0.48420 1.78025
 C -0.07390 -0.47953 -1.77995
 F 0.28662 1.50897 1.80928
 F 0.52454 1.48473 -1.81111
 H -0.92125 -0.99921 1.51386
 H -0.93370 -0.98765 -1.45624
 H 0.77045 -1.09598 1.59106
 H 0.75570 -1.09922 -1.64908
 H -0.09452 -0.27604 2.77593
 H -0.16835 -0.26382 -2.77493
13
bifur_IRC_Cartesians_MW_output/new_data/bifur_traj3_Cartesians_MW point 207
C 0.03461 0.74478 1.07698
 C 0.10122 0.73919 -1.07678
 C -0.22370 1.20799 0.00071
 C -0.05782 -0.48418 1.78025
 C -0.07381 -0.47956 -1.77994
 F 0.28796 1.50882 1.80927
 F 0.52321 1.48487 -1.81112
 H -0.92132 -0.99915 1.51354
 H -0.93362 -0.98772 -1.45656
 H 0.77036 -1.09600 1.59139
 H 0.75579 -1.09920 -1.64875
 H -0.09494 -0.27597 2.77593
 H -0.16793 -0.26388 -2.77493
13
bifur_IRC_Cartesians_MW_output/new_data/bifur_traj3_Cartesians_MW point 208
C 0.03471 0.74477 1.07698
 C 0.10112 0.73920 -1.07678
 C -0.22370 1.20799 0.00070
 C -0.05785 -0.48417 1.78025
 C -0.07378 -0.47956 -1.77994
 F 0.28831 1.50878 1.80927
 F 0.52286 1.48491 -1.81112
 H -0.92134 -0.99913 1.51345
 H -0.93360 -0.98773 -1.45664
 H 0.77034 -1.09600 1.59148
 H 0.75581 -1.09920 -1.64866
 H -0.09505 -0.27595 2.77593
 H -0.16782 -0.26390 -2.77493
13
bifur_IRC_Cartesians_MW_output/new_data/bifur_traj3_Cartesians_MW point 209
C 0.03447 0.74480 1.07698
 C 0.10136 0.73917 -1.07677
 C -0.22370 1.20799 0.00071
 C -0.05779 -0.48419 1.78025
 C -0.07384 -0.47955 -1.77994
 F 0.28746 1.50888 1.80927
 F 0.52371 1.48482 -1.81112
 H -0.92130 -0.99917 1.51366
 H -0.93365 -0.98769 -1.45644
 H 0.77039 -1.09599 1.59126
 H 0.75576 -1.09921 -1.64887
 H -0.09478 -0.27599 2.77593
 H -0.16809 -0.26386 -2.77493
13
bifur_IRC_Cartesians_MW_output/new_data/bifur_traj3_Cartesians_MW point 210
C 0.03447 0.74480 1.07698
 C 0.10136 0.73917 -1.07677
 C -0.22370 1.20799 0.00071
 C -0.05779 -0.48419 1.78025
 C -0.07384 -0.47955 -1.77994
 F 0.28746 1.50888 1.80927
 F 0.52371 1.48482 -1.81112
 H -0.92130 -0.99917 1.51366
 H -0.93365 -0.98769 -1.45644
 H 0.77039 -1.09599 1.59126
 H 0.75576 -1.09921 -1.64887
 H -0.09478 -0.27599 2.77593
 H -0.16809 -0.26386 -2.77493
13
bifur_IRC_Cartesians_MW_output/new_data/bifur_traj3_Cartesians_MW point 211
C 0.03253 0.74499 1.07701
 C 0.10331 0.73898 -1.07676
 C -0.22367 1.20798 0.00073
 C -0.05731 -0.48430 1.78024
 C -0.07432 -0.47943 -1.77996
 F 0.28054 1.50964 1.80932
 F 0.53059 1.48406 -1.81108
 H -0.92092 -0.99949 1.51531
 H -0.93403 -0.98737 -1.45478
 H 0.77082 -1.09588 1.58956
 H 0.75533 -1.09933 -1.65059
 H -0.09262 -0.27634 2.77594
 H -0.17025 -0.26352 -2.77493
13
bifur_IRC_Cartesians_MW_output/new_data/bifur_traj3_Cartesians_MW point 212
C 0.03045 0.74520 1.07703
 C 0.10540 0.73877 -1.07674
 C -0.22365 1.20798 0.00076
 C -0.05679 -0.48443 1.78023
 C -0.07484 -0.47930 -1.77997
 F 0.27315 1.51046 1.80936
 F 0.53796 1.48324 -1.81104
 H -0.92051 -0.99983 1.51708
 H -0.93444 -0.98702 -1.45301
 H 0.77128 -1.09576 1.58773
 H 0.75487 -1.09945 -1.65243
 H -0.09031 -0.27670 2.77594
 H -0.17257 -0.26315 -2.77493
13
bifur_IRC_Cartesians_MW_output/new_data/bifur_traj3_Cartesians_MW point 213
C 0.02751 0.74549 1.07706
 C 0.10836 0.73847 -1.07672
 C -0.22361 1.20797 0.00080
 C -0.05606 -0.48460 1.78022
 C -0.07556 -0.47913 -1.78000
 F 0.26270 1.51161 1.80942
 F 0.54836 1.48209 -1.81098
 H -0.91994 -1.00031 1.51959
 H -0.93501 -0.98654 -1.45051
 H 0.77193 -1.09559 1.58514
 H 0.75422 -1.09962 -1.65503
 H -0.08705 -0.27722 2.77594
 H -0.17584 -0.26263 -2.77494
13
bifur_IRC_Cartesians_MW_output/new_data/bifur_traj3_Cartesians_MW point 214
C 0.02399 0.74584 1.07710
 C 0.11190 0.73812 -1.07669
 C -0.22356 1.20796 0.00084
 C -0.05519 -0.48481 1.78020
 C -0.07644 -0.47891 -1.78002
 F 0.25015 1.51299 1.80950
 F 0.56086 1.48071 -1.81091
 H -0.91925 -1.00088 1.52259
 H -0.93570 -0.98595 -1.44750
 H 0.77271 -1.09539 1.58204
 H 0.75344 -1.09983 -1.65815
 H -0.08313 -0.27784 2.77594
 H -0.17977 -0.26201 -2.77494
13
bifur_IRC_Cartesians_MW_output/new_data/bifur_traj3_Cartesians_MW point 215
C 0.02019 0.74622 1.07714
 C 0.11571 0.73773 -1.07665
 C -0.22351 1.20795 0.00089
 C -0.05425 -0.48504 1.78018
 C -0.07737 -0.47868 -1.78005
 F 0.23666 1.51448 1.80958
 F 0.57429 1.47922 -1.81084
 H -0.91851 -1.00150 1.52582
 H -0.93644 -0.98532 -1.44427
 H 0.77354 -1.09518 1.57871
 H 0.75260 -1.10005 -1.66150
 H -0.07892 -0.27850 2.77594
 H -0.18400 -0.26134 -2.77495
13
bifur_IRC_Cartesians_MW_output/new_data/bifur_traj3_Cartesians_MW point 216
C 0.01636 0.74660 1.07718
 C 0.11957 0.73735 -1.07662
 C -0.22346 1.20795 0.00094
 C -0.05330 -0.48527 1.78016
 C -0.07832 -0.47845 -1.78008
 F 0.22303 1.51599 1.80966
 F 0.58786 1.47772 -1.81076
 H -0.91776 -1.00213 1.52909
 H -0.93719 -0.98468 -1.44100
 H 0.77439 -1.09496 1.57534
 H 0.75175 -1.10028 -1.66489
 H -0.07467 -0.27917 2.77595
 H -0.18826 -0.26066 -2.77496
13
bifur_IRC_Cartesians_MW_output/new_data/bifur_traj3_Cartesians_MW point 217
C 0.01266 0.74697 1.07722
 C 0.12329 0.73698 -1.07659
 C -0.22341 1.20794 0.00099
 C -0.05238 -0.48549 1.78014
 C -0.07924 -0.47823 -1.78010
 F 0.20984 1.51744 1.80974
 F 0.60099 1.47627 -1.81069
 H -0.91704 -1.00273 1.53225
 H -0.93791 -0.98407 -1.43785
 H 0.77521 -1.09475 1.57208
 H 0.75093 -1.10050 -1.66817
 H -0.07055 -0.27983 2.77595
 H -0.19239 -0.26001 -2.77496
13
bifur_IRC_Cartesians_MW_output/new_data/bifur_traj3_Cartesians_MW point 218
C 0.00922 0.74732 1.07725
 C 0.12675 0.73663 -1.07656
 C -0.22336 1.20793 0.00103
 C -0.05153 -0.48570 1.78013
 C -0.08009 -0.47802 -1.78013
 F 0.19761 1.51879 1.80982
 F 0.61317 1.47492 -1.81062
 H -0.91637 -1.00329 1.53517
 H -0.93859 -0.98350 -1.43492
 H 0.77597 -1.09455 1.56905
 H 0.75017 -1.10070 -1.67121
 H -0.06673 -0.28043 2.77595
 H -0.19622 -0.25940 -2.77497
13
bifur_IRC_Cartesians_MW_output/new_data/bifur_traj3_Cartesians_MW point 219
C 0.00624 0.74761 1.07729
 C 0.12975 0.73633 -1.07654
 C -0.22332 1.20792 0.00107
 C -0.05079 -0.48588 1.78011
 C -0.08082 -0.47784 -1.78015
 F 0.18700 1.51996 1.80988
 F 0.62373 1.47375 -1.81057
 H -0.91578 -1.00378 1.53772
 H -0.93917 -0.98300 -1.43237
 H 0.77662 -1.09438 1.56643
 H 0.74951 -1.10087 -1.67384
 H -0.06342 -0.28095 2.77595
 H -0.19954 -0.25887 -2.77497
13
bifur_IRC_Cartesians_MW_output/new_data/bifur_traj3_Cartesians_MW point 220
C 0.00400 0.74784 1.07731
 C 0.13199 0.73610 -1.07652
 C -0.22329 1.20792 0.00110
 C -0.05024 -0.48601 1.78010
 C -0.08137 -0.47771 -1.78017
 F 0.17905 1.52084 1.80993
 F 0.63165 1.47287 -1.81052
 H -0.91535 -1.00414 1.53962
 H -0.93960 -0.98263 -1.43047
 H 0.77712 -1.09425 1.56446
 H 0.74902 -1.10101 -1.67582
 H -0.06094 -0.28135 2.77596
 H -0.20203 -0.25848 -2.77498
13
bifur_IRC_Cartesians_MW_output/new_data/bifur_traj3_Cartesians_MW point 221
C 0.00400 0.74784 1.07731
 C 0.13199 0.73610 -1.07652
 C -0.22329 1.20792 0.00110
 C -0.05024 -0.48601 1.78010
 C -0.08137 -0.47771 -1.78017
 F 0.17905 1.52084 1.80993
 F 0.63165 1.47287 -1.81052
 H -0.91535 -1.00414 1.53962
 H -0.93960 -0.98263 -1.43047
 H 0.77712 -1.09425 1.56447
 H 0.74902 -1.10101 -1.67582
 H -0.06094 -0.28135 2.77596
 H -0.20203 -0.25848 -2.77498
13
bifur_IRC_Cartesians_MW_output/new_data/bifur_traj3_Cartesians_MW point 222
C 0.00231 0.74801 1.07733
 C 0.13370 0.73593 -1.07650
 C -0.22327 1.20791 0.00112
 C -0.04981 -0.48612 1.78009
 C -0.08179 -0.47760 -1.78018
 F 0.17301 1.52151 1.80996
 F 0.63766 1.47221 -1.81049
 H -0.91502 -1.00442 1.54107
 H -0.93994 -0.98235 -1.42902
 H 0.77749 -1.09416 1.56297
 H 0.74864 -1.10111 -1.67732
 H -0.05905 -0.28164 2.77596
 H -0.20393 -0.25818 -2.77498
13
bifur_IRC_Cartesians_MW_output/new_data/bifur_traj3_Cartesians_MW point 223
C 0.00234 0.74800 1.07733
 C 0.13367 0.73594 -1.07650
 C -0.22327 1.20791 0.00112
 C -0.04982 -0.48611 1.78009
 C -0.08179 -0.47761 -1.78018
 F 0.17313 1.52149 1.80996
 F 0.63754 1.47222 -1.81049
 H -0.91502 -1.00441 1.54104
 H -0.93993 -0.98235 -1.42905
 H 0.77748 -1.09416 1.56300
 H 0.74865 -1.10110 -1.67729
 H -0.05909 -0.28164 2.77596
 H -0.20389 -0.25818 -2.77498
13
bifur_IRC_Cartesians_MW_output/new_data/bifur_traj3_Cartesians_MW point 224
C 0.00258 0.74798 1.07732
 C 0.13343 0.73596 -1.07651
 C -0.22328 1.20791 0.00112
 C -0.04988 -0.48610 1.78009
 C -0.08173 -0.47762 -1.78018
 F 0.17398 1.52140 1.80996
 F 0.63670 1.47231 -1.81050
 H -0.91507 -1.00437 1.54084
 H -0.93988 -0.98239 -1.42926
 H 0.77743 -1.09417 1.56321
 H 0.74870 -1.10109 -1.67708
 H -0.05936 -0.28160 2.77596
 H -0.20362 -0.25823 -2.77498
13
bifur_IRC_Cartesians_MW_output/new_data/bifur_traj3_Cartesians_MW point 225
C 0.00286 0.74795 1.07732
 C 0.13315 0.73599 -1.07651
 C -0.22328 1.20792 0.00111
 C -0.04995 -0.48608 1.78009
 C -0.08166 -0.47764 -1.78018
 F 0.17498 1.52129 1.80995
 F 0.63570 1.47242 -1.81050
 H -0.91512 -1.00433 1.54060
 H -0.93983 -0.98244 -1.42949
 H 0.77737 -1.09419 1.56346
 H 0.74876 -1.10107 -1.67683
 H -0.05967 -0.28155 2.77596
 H -0.20331 -0.25827 -2.77498
13
bifur_IRC_Cartesians_MW_output/new_data/bifur_traj3_Cartesians_MW point 226
C 0.00308 0.74793 1.07732
 C 0.13292 0.73601 -1.07651
 C -0.22328 1.20792 0.00111
 C -0.05001 -0.48607 1.78010
 C -0.08160 -0.47765 -1.78017
 F 0.17577 1.52120 1.80995
 F 0.63491 1.47251 -1.81050
 H -0.91517 -1.00429 1.54041
 H -0.93978 -0.98247 -1.42968
 H 0.77732 -1.09420 1.56365
 H 0.74881 -1.10106 -1.67663
 H -0.05992 -0.28151 2.77596
 H -0.20306 -0.25831 -2.77498
13
bifur_IRC_Cartesians_MW_output/new_data/bifur_traj3_Cartesians_MW point 227
C 0.00318 0.74792 1.07732
 C 0.13282 0.73602 -1.07651
 C -0.22328 1.20792 0.00111
 C -0.05003 -0.48606 1.78010
 C -0.08158 -0.47766 -1.78017
 F 0.17612 1.52116 1.80995
 F 0.63457 1.47255 -1.81051
 H -0.91519 -1.00428 1.54032
 H -0.93977 -0.98249 -1.42977
 H 0.77730 -1.09421 1.56374
 H 0.74883 -1.10105 -1.67655
 H -0.06002 -0.28149 2.77596
 H -0.20295 -0.25833 -2.77498
13
bifur_IRC_Cartesians_MW_output/new_data/bifur_traj3_Cartesians_MW point 228
C 0.00308 0.74793 1.07732
 C 0.13292 0.73601 -1.07651
 C -0.22328 1.20792 0.00111
 C -0.05001 -0.48607 1.78010
 C -0.08160 -0.47765 -1.78017
 F 0.17577 1.52120 1.80995
 F 0.63492 1.47251 -1.81050
 H -0.91517 -1.00429 1.54041
 H -0.93978 -0.98247 -1.42968
 H 0.77732 -1.09420 1.56365
 H 0.74881 -1.10106 -1.67664
 H -0.05991 -0.28151 2.77596
 H -0.20306 -0.25831 -2.77498
13
bifur_IRC_Cartesians_MW_output/new_data/bifur_traj3_Cartesians_MW point 229
C 0.00270 0.74797 1.07732
 C 0.13331 0.73597 -1.07651
 C -0.22328 1.20791 0.00111
 C -0.04991 -0.48609 1.78009
 C -0.08170 -0.47763 -1.78018
 F 0.17441 1.52135 1.80996
 F 0.63627 1.47236 -1.81050
 H -0.91509 -1.00435 1.54073
 H -0.93986 -0.98241 -1.42936
 H 0.77740 -1.09418 1.56332
 H 0.74873 -1.10108 -1.67697
 H -0.05949 -0.28157 2.77596
 H -0.20349 -0.25825 -2.77498
13
bifur_IRC_Cartesians_MW_output/new_data/bifur_traj3_Cartesians_MW point 230
C 0.00191 0.74805 1.07733
 C 0.13410 0.73589 -1.07650
 C -0.22327 1.20791 0.00112
 C -0.04972 -0.48614 1.78009
 C -0.08189 -0.47758 -1.78018
 F 0.17160 1.52166 1.80997
 F 0.63907 1.47205 -1.81048
 H -0.91494 -1.00448 1.54141
 H -0.94001 -0.98228 -1.42868
 H 0.77758 -1.09414 1.56262
 H 0.74855 -1.10113 -1.67767
 H -0.05861 -0.28171 2.77596
 H -0.20437 -0.25811 -2.77498
13
bifur_IRC_Cartesians_MW_output/new_data/bifur_traj3_Cartesians_MW point 231
C 0.00056 0.74818 1.07735
 C 0.13546 0.73576 -1.07649
 C -0.22325 1.20791 0.00114
 C -0.04938 -0.48622 1.78008
 C -0.08223 -0.47750 -1.78019
 F 0.16680 1.52219 1.81000
 F 0.64385 1.47152 -1.81046
 H -0.91468 -1.00470 1.54255
 H -0.94028 -0.98206 -1.42754
 H 0.77788 -1.09406 1.56144
 H 0.74825 -1.10121 -1.67886
 H -0.05711 -0.28195 2.77596
 H -0.20587 -0.25787 -2.77498
13
bifur_IRC_Cartesians_MW_output/new_data/bifur_traj3_Cartesians_MW point 232
C 0.00056 0.74818 1.07735
 C 0.13546 0.73576 -1.07649
 C -0.22325 1.20791 0.00114
 C -0.04938 -0.48622 1.78008
 C -0.08223 -0.47750 -1.78019
 F 0.16680 1.52219 1.81000
 F 0.64385 1.47152 -1.81046
 H -0.91468 -1.00470 1.54255
 H -0.94028 -0.98206 -1.42754
 H 0.77788 -1.09406 1.56144
 H 0.74825 -1.10121 -1.67886
 H -0.05711 -0.28195 2.77596
 H -0.20587 -0.25787 -2.77498
13
bifur_IRC_Cartesians_MW_output/new_data/bifur_traj3_Cartesians_MW point 233
C -0.00391 0.74863 1.07739
 C 0.13995 0.73531 -1.07645
 C -0.22319 1.20790 0.00120
 C -0.04827 -0.48649 1.78006
 C -0.08333 -0.47723 -1.78023
 F 0.15089 1.52395 1.81010
 F 0.65969 1.46977 -1.81037
 H -0.91380 -1.00543 1.54637
 H -0.94115 -0.98131 -1.42372
 H 0.77886 -1.09380 1.55750
 H 0.74726 -1.10147 -1.68282
 H -0.05215 -0.28273 2.77596
 H -0.21085 -0.25708 -2.77499
13
bifur_IRC_Cartesians_MW_output/new_data/bifur_traj3_Cartesians_MW point 234
C -0.00672 0.74891 1.07742
 C 0.14278 0.73503 -1.07643
 C -0.22315 1.20789 0.00123
 C -0.04758 -0.48666 1.78005
 C -0.08403 -0.47706 -1.78025
 F 0.14089 1.52505 1.81016
 F 0.66965 1.46867 -1.81031
 H -0.91325 -1.00589 1.54876
 H -0.94170 -0.98084 -1.42133
 H 0.77948 -1.09364 1.55503
 H 0.74664 -1.10164 -1.68531
 H -0.04902 -0.28323 2.77596
 H -0.21398 -0.25658 -2.77500
13
bifur_IRC_Cartesians_MW_output/new_data/bifur_traj3_Cartesians_MW point 235
C -0.00967 0.74920 1.07746
 C 0.14574 0.73473 -1.07640
 C -0.22311 1.20789 0.00127
 C -0.04685 -0.48683 1.78003
 C -0.08475 -0.47688 -1.78027
 F 0.13040 1.52621 1.81022
 F 0.68009 1.46751 -1.81026
 H -0.91268 -1.00637 1.55127
 H -0.94228 -0.98036 -1.41882
 H 0.78013 -1.09348 1.55244
 H 0.74599 -1.10181 -1.68791
 H -0.04575 -0.28375 2.77597
 H -0.21727 -0.25606 -2.77500
13
bifur_IRC_Cartesians_MW_output/new_data/bifur_traj3_Cartesians_MW point 236
C -0.01261 0.74950 1.07749
 C 0.14870 0.73443 -1.07638
 C -0.22307 1.20788 0.00131
 C -0.04612 -0.48701 1.78002
 C -0.08548 -0.47670 -1.78029
 F 0.11993 1.52736 1.81028
 F 0.69051 1.46636 -1.81020
 H -0.91210 -1.00685 1.55378
 H -0.94285 -0.97987 -1.41631
 H 0.78078 -1.09331 1.54985
 H 0.74534 -1.10199 -1.69051
 H -0.04248 -0.28426 2.77597
 H -0.22055 -0.25554 -2.77501
13
bifur_IRC_Cartesians_MW_output/new_data/bifur_traj3_Cartesians_MW point 237
C -0.01544 0.74978 1.07752
 C 0.15155 0.73415 -1.07635
 C -0.22304 1.20787 0.00135
 C -0.04541 -0.48718 1.78001
 C -0.08618 -0.47653 -1.78031
 F 0.10986 1.52847 1.81034
 F 0.70054 1.46525 -1.81014
 H -0.91155 -1.00731 1.55619
 H -0.94340 -0.97940 -1.41390
 H 0.78141 -1.09315 1.54736
 H 0.74471 -1.10215 -1.69302
 H -0.03934 -0.28476 2.77597
 H -0.22370 -0.25504 -2.77501
13
bifur_IRC_Cartesians_MW_output/new_data/bifur_traj3_Cartesians_MW point 238
C -0.01807 0.75004 1.07754
 C 0.15419 0.73388 -1.07633
 C -0.22300 1.20787 0.00138
 C -0.04476 -0.48734 1.77999
 C -0.08683 -0.47637 -1.78033
 F 0.10050 1.52951 1.81040
 F 0.70986 1.46422 -1.81009
 H -0.91104 -1.00774 1.55843
 H -0.94392 -0.97896 -1.41166
 H 0.78199 -1.09300 1.54505
 H 0.74413 -1.10231 -1.69534
 H -0.03642 -0.28522 2.77597
 H -0.22663 -0.25458 -2.77501
13
bifur_IRC_Cartesians_MW_output/new_data/bifur_traj3_Cartesians_MW point 239
C -0.02042 0.75027 1.07757
 C 0.15655 0.73365 -1.07631
 C -0.22297 1.20786 0.00141
 C -0.04418 -0.48748 1.77998
 C -0.08741 -0.47623 -1.78035
 F 0.09215 1.53043 1.81045
 F 0.71817 1.46330 -1.81005
 H -0.91058 -1.00812 1.56043
 H -0.94438 -0.97857 -1.40966
 H 0.78250 -1.09286 1.54298
 H 0.74361 -1.10245 -1.69742
 H -0.03381 -0.28563 2.77597
 H -0.22924 -0.25416 -2.77502
13
bifur_IRC_Cartesians_MW_output/new_data/bifur_traj3_Cartesians_MW point 240
C -0.02235 0.75047 1.07759
 C 0.15849 0.73345 -1.07629
 C -0.22294 1.20786 0.00143
 C -0.04370 -0.48759 1.77997
 C -0.08789 -0.47612 -1.78036
 F 0.08528 1.53119 1.81049
 F 0.72502 1.46254 -1.81001
 H -0.91020 -1.00844 1.56208
 H -0.94475 -0.97825 -1.40801
 H 0.78293 -1.09275 1.54128
 H 0.74318 -1.10256 -1.69913
 H -0.03167 -0.28597 2.77597
 H -0.23140 -0.25382 -2.77502
13
bifur_IRC_Cartesians_MW_output/new_data/bifur_traj3_Cartesians_MW point 241
C -0.02366 0.75060 1.07760
 C 0.15981 0.73332 -1.07628
 C -0.22293 1.20785 0.00145
 C -0.04338 -0.48767 1.77996
 C -0.08821 -0.47604 -1.78037
 F 0.08062 1.53170 1.81052
 F 0.72965 1.46203 -1.80998
 H -0.90995 -1.00865 1.56320
 H -0.94501 -0.97803 -1.40689
 H 0.78322 -1.09268 1.54013
 H 0.74290 -1.10264 -1.70029
 H -0.03021 -0.28620 2.77597
 H -0.23285 -0.25359 -2.77502
13
bifur_IRC_Cartesians_MW_output/new_data/bifur_traj3_Cartesians_MW point 242
C -0.02417 0.75065 1.07761
 C 0.16033 0.73327 -1.07628
 C -0.22292 1.20785 0.00146
 C -0.04325 -0.48770 1.77996
 C -0.08834 -0.47601 -1.78038
 F 0.07880 1.53190 1.81053
 F 0.73147 1.46183 -1.80997
 H -0.90985 -1.00874 1.56363
 H -0.94511 -0.97794 -1.40646
 H 0.78333 -1.09265 1.53968
 H 0.74278 -1.10267 -1.70074
 H -0.02964 -0.28629 2.77598
 H -0.23343 -0.25350 -2.77502
13
bifur_IRC_Cartesians_MW_output/new_data/bifur_traj3_Cartesians_MW point 243
C -0.02417 0.75065 1.07761
 C 0.16033 0.73327 -1.07628
 C -0.22292 1.20785 0.00146
 C -0.04325 -0.48770 1.77996
 C -0.08834 -0.47601 -1.78038
 F 0.07880 1.53190 1.81053
 F 0.73147 1.46183 -1.80997
 H -0.90985 -1.00874 1.56363
 H -0.94511 -0.97794 -1.40646
 H 0.78333 -1.09265 1.53968
 H 0.74278 -1.10267 -1.70074
 H -0.02964 -0.28629 2.77598
 H -0.23343 -0.25350 -2.77502
13
bifur_IRC_Cartesians_MW_output/new_data/bifur_traj3_Cartesians_MW point 244
C -0.02337 0.75057 1.07760
 C 0.15952 0.73335 -1.07629
 C -0.22293 1.20785 0.00145
 C -0.04345 -0.48766 1.77997
 C -0.08814 -0.47605 -1.78037
 F 0.08166 1.53158 1.81051
 F 0.72862 1.46214 -1.80999
 H -0.91000 -1.00861 1.56295
 H -0.94495 -0.97808 -1.40714
 H 0.78315 -1.09270 1.54039
 H 0.74296 -1.10262 -1.70003
 H -0.03054 -0.28615 2.77597
 H -0.23253 -0.25364 -2.77502
13
bifur_IRC_Cartesians_MW_output/new_data/bifur_traj3_Cartesians_MW point 245
C -0.02258 0.75049 1.07759
 C 0.15873 0.73343 -1.07629
 C -0.22294 1.20786 0.00144
 C -0.04364 -0.48761 1.77997
 C -0.08795 -0.47610 -1.78036
 F 0.08445 1.53128 1.81050
 F 0.72584 1.46245 -1.81001
 H -0.91016 -1.00848 1.56228
 H -0.94480 -0.97821 -1.40781
 H 0.78298 -1.09274 1.54108
 H 0.74313 -1.10257 -1.69933
 H -0.03141 -0.28601 2.77597
 H -0.23166 -0.25378 -2.77502
13
bifur_IRC_Cartesians_MW_output/new_data/bifur_traj3_Cartesians_MW point 246
C -0.02180 0.75041 1.07758
 C 0.15794 0.73351 -1.07630
 C -0.22295 1.20786 0.00143
 C -0.04384 -0.48756 1.77997
 C -0.08775 -0.47615 -1.78036
 F 0.08722 1.53097 1.81048
 F 0.72308 1.46275 -1.81002
 H -0.91031 -1.00835 1.56162
 H -0.94465 -0.97834 -1.40847
 H 0.78281 -1.09278 1.54176
 H 0.74331 -1.10253 -1.69865
 H -0.03227 -0.28588 2.77597
 H -0.23079 -0.25392 -2.77502
13
bifur_IRC_Cartesians_MW_output/new_data/bifur_traj3_Cartesians_MW point 247
C -0.02115 0.75035 1.07758
 C 0.15729 0.73357 -1.07630
 C -0.22296 1.20786 0.00142
 C -0.04400 -0.48752 1.77998
 C -0.08759 -0.47619 -1.78035
 F 0.08953 1.53072 1.81047
 F 0.72078 1.46301 -1.81003
 H -0.91044 -1.00824 1.56106
 H -0.94452 -0.97845 -1.40903
 H 0.78267 -1.09282 1.54233
 H 0.74345 -1.10249 -1.69807
 H -0.03299 -0.28576 2.77597
 H -0.23006 -0.25403 -2.77502
13
bifur_IRC_Cartesians_MW_output/new_data/bifur_traj3_Cartesians_MW point 248
C -0.02074 0.75031 1.07757
 C 0.15687 0.73361 -1.07631
 C -0.22297 1.20786 0.00141
 C -0.04410 -0.48750 1.77998
 C -0.08749 -0.47621 -1.78035
 F 0.09102 1.53055 1.81046
 F 0.71930 1.46317 -1.81004
 H -0.91052 -1.00818 1.56071
 H -0.94444 -0.97852 -1.40938
 H 0.78257 -1.09285 1.54270
 H 0.74354 -1.10246 -1.69770
 H -0.03346 -0.28569 2.77597
 H -0.22960 -0.25411 -2.77502
13
bifur_IRC_Cartesians_MW_output/new_data/bifur_traj3_Cartesians_MW point 249
C -0.02065 0.75030 1.07757
 C 0.15678 0.73362 -1.07631
 C -0.22297 1.20786 0.00141
 C -0.04412 -0.48749 1.77998
 C -0.08747 -0.47622 -1.78035
 F 0.09133 1.53052 1.81046
 F 0.71899 1.46321 -1.81004
 H -0.91053 -1.00816 1.56063
 H -0.94442 -0.97853 -1.40946
 H 0.78256 -1.09285 1.54278
 H 0.74356 -1.10246 -1.69763
 H -0.03355 -0.28567 2.77597
 H -0.22950 -0.25412 -2.77502
13
bifur_IRC_Cartesians_MW_output/new_data/bifur_traj3_Cartesians_MW point 250
C -0.02102 0.75034 1.07758
 C 0.15716 0.73359 -1.07631
 C -0.22296 1.20786 0.00142
 C -0.04403 -0.48751 1.77998
 C -0.08756 -0.47620 -1.78035
 F 0.09000 1.53066 1.81046
 F 0.72031 1.46306 -1.81004
 H -0.91046 -1.00822 1.56095
 H -0.94449 -0.97847 -1.40914
 H 0.78264 -1.09283 1.54245
 H 0.74348 -1.10248 -1.69795
 H -0.03314 -0.28574 2.77597
 H -0.22992 -0.25406 -2.77502
13
bifur_IRC_Cartesians_MW_output/new_data/bifur_traj3_Cartesians_MW point 251
C -0.02203 0.75044 1.07759
 C 0.15817 0.73348 -1.07630
 C -0.22295 1.20786 0.00143
 C -0.04378 -0.48757 1.77997
 C -0.08781 -0.47613 -1.78036
 F 0.08642 1.53106 1.81049
 F 0.72388 1.46267 -1.81002
 H -0.91027 -1.00839 1.56181
 H -0.94469 -0.97830 -1.40828
 H 0.78286 -1.09277 1.54157
 H 0.74326 -1.10254 -1.69884
 H -0.03202 -0.28592 2.77597
 H -0.23104 -0.25388 -2.77502
13
bifur_IRC_Cartesians_MW_output/new_data/bifur_traj3_Cartesians_MW point 252
C -0.02388 0.75062 1.07761
 C 0.16003 0.73330 -1.07628
 C -0.22292 1.20785 0.00145
 C -0.04332 -0.48769 1.77996
 C -0.08827 -0.47602 -1.78037
 F 0.07983 1.53179 1.81053
 F 0.73044 1.46194 -1.80998
 H -0.90990 -1.00869 1.56338
 H -0.94505 -0.97799 -1.40671
 H 0.78327 -1.09267 1.53994
 H 0.74285 -1.10265 -1.70048
 H -0.02997 -0.28624 2.77598
 H -0.23310 -0.25355 -2.77502
13
bifur_IRC_Cartesians_MW_output/new_data/bifur_traj3_Cartesians_MW point 253
C -0.02671 0.75090 1.07764
 C 0.16288 0.73301 -1.07626
 C -0.22289 1.20785 0.00149
 C -0.04262 -0.48786 1.77995
 C -0.08897 -0.47585 -1.78039
 F 0.06976 1.53290 1.81059
 F 0.74046 1.46083 -1.80993
 H -0.90935 -1.00915 1.56580
 H -0.94561 -0.97752 -1.40429
 H 0.78389 -1.09250 1.53745
 H 0.74222 -1.10282 -1.70298
 H -0.02682 -0.28674 2.77598
 H -0.23625 -0.25305 -2.77503
13
bifur_IRC_Cartesians_MW_output/new_data/bifur_traj3_Cartesians_MW point 254
C -0.02671 0.75090 1.07764
 C 0.16288 0.73301 -1.07626
 C -0.22289 1.20785 0.00149
 C -0.04262 -0.48786 1.77995
 C -0.08897 -0.47585 -1.78039
 F 0.06976 1.53290 1.81059
 F 0.74046 1.46083 -1.80993
 H -0.90935 -1.00915 1.56580
 H -0.94561 -0.97752 -1.40429
 H 0.78389 -1.09250 1.53745
 H 0.74222 -1.10282 -1.70298
 H -0.02682 -0.28674 2.77598
 H -0.23625 -0.25305 -2.77503
13
bifur_IRC_Cartesians_MW_output/new_data/bifur_traj3_Cartesians_MW point 255
C -0.03475 0.75170 1.07772
 C 0.17096 0.73220 -1.07619
 C -0.22278 1.20783 0.00159
 C -0.04063 -0.48834 1.77991
 C -0.09095 -0.47537 -1.78045
 F 0.04117 1.53605 1.81076
 F 0.76893 1.45768 -1.80977
 H -0.90778 -1.01046 1.57265
 H -0.94718 -0.97619 -1.39744
 H 0.78567 -1.09205 1.53038
 H 0.74044 -1.10329 -1.71009
 H -0.01790 -0.28815 2.77598
 H -0.24521 -0.25163 -2.77504
13
bifur_IRC_Cartesians_MW_output/new_data/bifur_traj3_Cartesians_MW point 256
C -0.03947 0.75218 1.07777
 C 0.17571 0.73173 -1.07615
 C -0.22272 1.20782 0.00165
 C -0.03946 -0.48862 1.77989
 C -0.09212 -0.47508 -1.78049
 F 0.02436 1.53791 1.81086
 F 0.78567 1.45583 -1.80968
 H -0.90686 -1.01123 1.57667
 H -0.94810 -0.97540 -1.39342
 H 0.78671 -1.09178 1.52622
 H 0.73940 -1.10357 -1.71427
 H -0.01265 -0.28898 2.77599
 H -0.25047 -0.25080 -2.77505
13
bifur_IRC_Cartesians_MW_output/new_data/bifur_traj3_Cartesians_MW point 257
C -0.04441 0.75267 1.07783
 C 0.18068 0.73123 -1.07611
 C -0.22265 1.20781 0.00172
 C -0.03823 -0.48892 1.77986
 C -0.09334 -0.47478 -1.78052
 F 0.00678 1.53985 1.81097
 F 0.80317 1.45389 -1.80958
 H -0.90590 -1.01204 1.58088
 H -0.94906 -0.97458 -1.38921
 H 0.78780 -1.09150 1.52188
 H 0.73830 -1.10386 -1.71864
 H -0.00716 -0.28985 2.77599
 H -0.25598 -0.24992 -2.77506
13
bifur_IRC_Cartesians_MW_output/new_data/bifur_traj3_Cartesians_MW point 258
C -0.04941 0.75317 1.07788
 C 0.18570 0.73073 -1.07607
 C -0.22258 1.20780 0.00178
 C -0.03699 -0.48922 1.77984
 C -0.09458 -0.47448 -1.78056
 F -0.01100 1.54181 1.81107
 F 0.82088 1.45193 -1.80948
 H -0.90492 -1.01285 1.58514
 H -0.95004 -0.97375 -1.38495
 H 0.78890 -1.09121 1.51748
 H 0.73720 -1.10415 -1.72306
 H -0.00161 -0.29072 2.77599
 H -0.26154 -0.24904 -2.77507
13
bifur_IRC_Cartesians_MW_output/new_data/bifur_traj3_Cartesians_MW point 259
C -0.05433 0.75366 1.07793
 C 0.19065 0.73023 -1.07602
 C -0.22252 1.20778 0.00184
 C -0.03577 -0.48951 1.77981
 C -0.09579 -0.47418 -1.78060
 F -0.02853 1.54374 1.81118
 F 0.83833 1.45000 -1.80939
 H -0.90396 -1.01366 1.58934
 H -0.95100 -0.97293 -1.38075
 H 0.78999 -1.09093 1.51315
 H 0.73611 -1.10444 -1.72742
 H 0.00386 -0.29159 2.77600
 H -0.26703 -0.24817 -2.77507
13
bifur_IRC_Cartesians_MW_output/new_data/bifur_traj3_Cartesians_MW point 260
C -0.05910 0.75414 1.07798
 C 0.19545 0.72975 -1.07598
 C -0.22245 1.20777 0.00190
 C -0.03459 -0.48980 1.77979
 C -0.09697 -0.47390 -1.78063
 F -0.04548 1.54561 1.81128
 F 0.85521 1.44813 -1.80930
 H -0.90303 -1.01443 1.59340
 H -0.95193 -0.97214 -1.37669
 H 0.79104 -1.09066 1.50896
 H 0.73505 -1.10473 -1.73163
 H 0.00915 -0.29243 2.77600
 H -0.27234 -0.24733 -2.77508
13
bifur_IRC_Cartesians_MW_output/new_data/bifur_traj3_Cartesians_MW point 261
C -0.06362 0.75459 1.07803
 C 0.19999 0.72930 -1.07595
 C -0.22239 1.20776 0.00196
 C -0.03347 -0.49007 1.77977
 C -0.09809 -0.47362 -1.78067
 F -0.06157 1.54739 1.81138
 F 0.87123 1.44636 -1.80921
 H -0.90215 -1.01517 1.59725
 H -0.95282 -0.97139 -1.37284
 H 0.79204 -1.09040 1.50498
 H 0.73405 -1.10499 -1.73563
 H 0.01418 -0.29322 2.77600
 H -0.27738 -0.24653 -2.77509
13
bifur_IRC_Cartesians_MW_output/new_data/bifur_traj3_Cartesians_MW point 262
C -0.06775 0.75500 1.07807
 C 0.20414 0.72888 -1.07591
 C -0.22234 1.20775 0.00202
 C -0.03245 -0.49032 1.77975
 C -0.09911 -0.47337 -1.78070
 F -0.07625 1.54901 1.81147
 F 0.88584 1.44474 -1.80913
 H -0.90134 -1.01584 1.60077
 H -0.95362 -0.97070 -1.36932
 H 0.79295 -1.09017 1.50135
 H 0.73314 -1.10523 -1.73928
 H 0.01876 -0.29395 2.77601
 H -0.28197 -0.24580 -2.77510
13
bifur_IRC_Cartesians_MW_output/new_data/bifur_traj3_Cartesians_MW point 263
C -0.07117 0.75534 1.07811
 C 0.20759 0.72854 -1.07588
 C -0.22229 1.20775 0.00206
 C -0.03160 -0.49052 1.77973
 C -0.09996 -0.47317 -1.78072
 F -0.08845 1.55035 1.81154
 F 0.89799 1.44340 -1.80906
 H -0.90067 -1.01640 1.60369
 H -0.95429 -0.97013 -1.36640
 H 0.79370 -1.08997 1.49834
 H 0.73238 -1.10544 -1.74231
 H 0.02257 -0.29455 2.77601
 H -0.28579 -0.24520 -2.77510
13
bifur_IRC_Cartesians_MW_output/new_data/bifur_traj3_Cartesians_MW point 264
C -0.07367 0.75559 1.07814
 C 0.21009 0.72829 -1.07586
 C -0.22226 1.20774 0.00209
 C -0.03098 -0.49067 1.77972
 C -0.10057 -0.47302 -1.78074
 F -0.09732 1.55133 1.81159
 F 0.90682 1.44242 -1.80901
 H -0.90019 -1.01681 1.60581
 H -0.95478 -0.96972 -1.36427
 H 0.79425 -1.08983 1.49614
 H 0.73183 -1.10558 -1.74452
 H 0.02533 -0.29499 2.77601
 H -0.28857 -0.24476 -2.77511
13
bifur_IRC_Cartesians_MW_output/new_data/bifur_traj3_Cartesians_MW point 265
C -0.07367 0.75559 1.07814
 C 0.21009 0.72829 -1.07586
 C -0.22226 1.20774 0.00209
 C -0.03098 -0.49067 1.77972
 C -0.10057 -0.47302 -1.78074
 F -0.09732 1.55133 1.81159
 F 0.90682 1.44242 -1.80901
 H -0.90019 -1.01681 1.60581
 H -0.95478 -0.96972 -1.36427
 H 0.79425 -1.08983 1.49614
 H 0.73183 -1.10558 -1.74452
 H 0.02533 -0.29499 2.77601
 H -0.28857 -0.24476 -2.77511
13
bifur_IRC_Cartesians_MW_output/new_data/bifur_traj3_Cartesians_MW point 266
C -0.07647 0.75587 1.07817
 C 0.21292 0.72801 -1.07584
 C -0.22222 1.20773 0.00213
 C -0.03028 -0.49084 1.77971
 C -0.10127 -0.47285 -1.78076
 F -0.10730 1.55243 1.81165
 F 0.91676 1.44132 -1.80896
 H -0.89964 -1.01727 1.60821
 H -0.95533 -0.96925 -1.36188
 H 0.79487 -1.08967 1.49367
 H 0.73121 -1.10575 -1.74700
 H 0.02845 -0.29548 2.77601
 H -0.29170 -0.24426 -2.77511
13
bifur_IRC_Cartesians_MW_output/new_data/bifur_traj3_Cartesians_MW point 267
C -0.07736 0.75596 1.07818
 C 0.21380 0.72792 -1.07583
 C -0.22221 1.20773 0.00214
 C -0.03006 -0.49089 1.77970
 C -0.10148 -0.47279 -1.78077
 F -0.11044 1.55278 1.81167
 F 0.91988 1.44098 -1.80894
 H -0.89947 -1.01741 1.60896
 H -0.95550 -0.96910 -1.36113
 H 0.79507 -1.08962 1.49290
 H 0.73101 -1.10580 -1.74778
 H 0.02943 -0.29563 2.77601
 H -0.29268 -0.24410 -2.77511
13
bifur_IRC_Cartesians_MW_output/new_data/bifur_traj3_Cartesians_MW point 268
C -0.07816 0.75604 1.07818
 C 0.21461 0.72784 -1.07582
 C -0.22220 1.20773 0.00215
 C -0.02986 -0.49094 1.77970
 C -0.10168 -0.47274 -1.78077
 F -0.11331 1.55310 1.81169
 F 0.92274 1.44066 -1.80892
 H -0.89931 -1.01754 1.60964
 H -0.95566 -0.96897 -1.36044
 H 0.79524 -1.08957 1.49219
 H 0.73084 -1.10585 -1.74849
 H 0.03033 -0.29577 2.77601
 H -0.29358 -0.24396 -2.77511
13
bifur_IRC_Cartesians_MW_output/new_data/bifur_traj3_Cartesians_MW point 269
C -0.07903 0.75612 1.07819
 C 0.21548 0.72775 -1.07582
 C -0.22219 1.20773 0.00216
 C -0.02965 -0.49099 1.77969
 C -0.10190 -0.47269 -1.78078
 F -0.11639 1.55344 1.81171
 F 0.92580 1.44032 -1.80891
 H -0.89914 -1.01768 1.61038
 H -0.95583 -0.96883 -1.35971
 H 0.79543 -1.08952 1.49143
 H 0.73065 -1.10590 -1.74926
 H 0.03129 -0.29593 2.77601
 H -0.29454 -0.24381 -2.77511
13
bifur_IRC_Cartesians_MW_output/new_data/bifur_traj3_Cartesians_MW point 270
C -0.08007 0.75623 1.07820
 C 0.21654 0.72764 -1.07581
 C -0.22218 1.20772 0.00217
 C -0.02939 -0.49106 1.77969
 C -0.10216 -0.47263 -1.78079
 F -0.12011 1.55385 1.81173
 F 0.92952 1.43991 -1.80889
 H -0.89893 -1.01785 1.61127
 H -0.95603 -0.96865 -1.35881
 H 0.79567 -1.08946 1.49051
 H 0.73041 -1.10596 -1.75018
 H 0.03245 -0.29611 2.77601
 H -0.29571 -0.24362 -2.77512
13
bifur_IRC_Cartesians_MW_output/new_data/bifur_traj3_Cartesians_MW point 271
C -0.08144 0.75636 1.07822
 C 0.21791 0.72751 -1.07580
 C -0.22216 1.20772 0.00219
 C -0.02905 -0.49114 1.77968
 C -0.10249 -0.47255 -1.78080
 F -0.12496 1.55438 1.81176
 F 0.93434 1.43938 -1.80886
 H -0.89867 -1.01808 1.61244
 H -0.95630 -0.96843 -1.35765
 H 0.79597 -1.08939 1.48931
 H 0.73011 -1.10604 -1.75139
 H 0.03397 -0.29635 2.77601
 H -0.29723 -0.24338 -2.77512
13
bifur_IRC_Cartesians_MW_output/new_data/bifur_traj3_Cartesians_MW point 272
C -0.08328 0.75655 1.07824
 C 0.21976 0.72732 -1.07578
 C -0.22213 1.20772 0.00221
 C -0.02859 -0.49125 1.77967
 C -0.10295 -0.47244 -1.78081
 F -0.13152 1.55511 1.81180
 F 0.94087 1.43865 -1.80882
 H -0.89831 -1.01838 1.61401
 H -0.95666 -0.96812 -1.35608
 H 0.79637 -1.08928 1.48769
 H 0.72970 -1.10615 -1.75302
 H 0.03601 -0.29667 2.77602
 H -0.29928 -0.24306 -2.77512
13
bifur_IRC_Cartesians_MW_output/new_data/bifur_traj3_Cartesians_MW point 273
C -0.08578 0.75680 1.07827
 C 0.22227 0.72707 -1.07576
 C -0.22210 1.20771 0.00225
 C -0.02797 -0.49140 1.77966
 C -0.10357 -0.47229 -1.78083
 F -0.14041 1.55609 1.81185
 F 0.94972 1.43767 -1.80878
 H -0.89782 -1.01878 1.61614
 H -0.95715 -0.96770 -1.35395
 H 0.79692 -1.08914 1.48549
 H 0.72915 -1.10630 -1.75523
 H 0.03879 -0.29711 2.77602
 H -0.30206 -0.24262 -2.77513
13
bifur_IRC_Cartesians_MW_output/new_data/bifur_traj3_Cartesians_MW point 274
C -0.08904 0.75712 1.07830
 C 0.22555 0.72674 -1.07573
 C -0.22206 1.20770 0.00229
 C -0.02717 -0.49159 1.77964
 C -0.10437 -0.47209 -1.78085
 F -0.15202 1.55737 1.81192
 F 0.96128 1.43639 -1.80871
 H -0.89718 -1.01932 1.61892
 H -0.95778 -0.96716 -1.35117
 H 0.79764 -1.08895 1.48262
 H 0.72843 -1.10649 -1.75811
 H 0.04241 -0.29768 2.77602
 H -0.30570 -0.24204 -2.77513
13
bifur_IRC_Cartesians_MW_output/new_data/bifur_traj3_Cartesians_MW point 275
C -0.09302 0.75752 1.07834
 C 0.22955 0.72634 -1.07570
 C -0.22200 1.20770 0.00234
 C -0.02618 -0.49183 1.77963
 C -0.10536 -0.47185 -1.78088
 F -0.16618 1.55893 1.81201
 F 0.97538 1.43483 -1.80864
 H -0.89641 -1.01997 1.62231
 H -0.95856 -0.96650 -1.34778
 H 0.79852 -1.08873 1.47912
 H 0.72755 -1.10672 -1.76163
 H 0.04683 -0.29838 2.77602
 H -0.31013 -0.24134 -2.77514
13
bifur_IRC_Cartesians_MW_output/new_data/bifur_traj3_Cartesians_MW point 276
C -0.09302 0.75752 1.07834
 C 0.22955 0.72634 -1.07570
 C -0.22200 1.20770 0.00234
 C -0.02618 -0.49183 1.77963
 C -0.10536 -0.47185 -1.78088
 F -0.16618 1.55893 1.81201
 F 0.97538 1.43483 -1.80864
 H -0.89641 -1.01997 1.62231
 H -0.95856 -0.96650 -1.34778
 H 0.79852 -1.08873 1.47912
 H 0.72755 -1.10672 -1.76163
 H 0.04683 -0.29838 2.77602
 H -0.31013 -0.24134 -2.77514
13
bifur_IRC_Cartesians_MW_output/new_data/bifur_traj3_Cartesians_MW point 277
C -0.10252 0.75847 1.07844
 C 0.23910 0.72538 -1.07562
 C -0.22188 1.20767 0.00246
 C -0.02382 -0.49240 1.77958
 C -0.10770 -0.47127 -1.78095
 F -0.19997 1.56266 1.81221
 F 1.00903 1.43111 -1.80845
 H -0.89455 -1.02151 1.63040
 H -0.96042 -0.96492 -1.33969
 H 0.80062 -1.08819 1.47077
 H 0.72545 -1.10728 -1.77003
 H 0.05738 -0.30005 2.77603
 H -0.32071 -0.23966 -2.77515
13
bifur_IRC_Cartesians_MW_output/new_data/bifur_traj3_Cartesians_MW point 278
C -0.10773 0.75899 1.07850
 C 0.24435 0.72486 -1.07557
 C -0.22181 1.20766 0.00253
 C -0.02253 -0.49272 1.77955
 C -0.10899 -0.47096 -1.78099
 F -0.21853 1.56471 1.81232
 F 1.02750 1.42907 -1.80835
 H -0.89354 -1.02236 1.63485
 H -0.96144 -0.96405 -1.33524
 H 0.80177 -1.08789 1.46618
 H 0.72429 -1.10759 -1.77464
 H 0.06317 -0.30097 2.77603
 H -0.32652 -0.23874 -2.77516
13
bifur_IRC_Cartesians_MW_output/new_data/bifur_traj3_Cartesians_MW point 279
C -0.11304 0.75952 1.07856
 C 0.24969 0.72432 -1.07553
 C -0.22174 1.20765 0.00260
 C -0.02121 -0.49303 1.77953
 C -0.11031 -0.47064 -1.78103
 F -0.23742 1.56679 1.81244
 F 1.04631 1.42698 -1.80825
 H -0.89250 -1.02323 1.63937
 H -0.96247 -0.96317 -1.33072
 H 0.80294 -1.08759 1.46151
 H 0.72312 -1.10790 -1.77934
 H 0.06907 -0.30190 2.77604
 H -0.33244 -0.23780 -2.77517
13
bifur_IRC_Cartesians_MW_output/new_data/bifur_traj3_Cartesians_MW point 280
C -0.11829 0.76004 1.07861
 C 0.25496 0.72380 -1.07548
 C -0.22167 1.20764 0.00266
 C -0.01991 -0.49335 1.77950
 C -0.11160 -0.47032 -1.78107
 F -0.25609 1.56885 1.81255
 F 1.06491 1.42493 -1.80814
 H -0.89147 -1.02409 1.64384
 H -0.96350 -0.96230 -1.32624
 H 0.80410 -1.08729 1.45689
 H 0.72196 -1.10821 -1.78398
 H 0.07490 -0.30282 2.77604
 H -0.33829 -0.23687 -2.77518
13
bifur_IRC_Cartesians_MW_output/new_data/bifur_traj3_Cartesians_MW point 281
C -0.12340 0.76055 1.07867
 C 0.26010 0.72328 -1.07544
 C -0.22160 1.20763 0.00273
 C -0.01865 -0.49366 1.77948
 C -0.11286 -0.47001 -1.78111
 F -0.27426 1.57085 1.81266
 F 1.08299 1.42293 -1.80804
 H -0.89048 -1.02492 1.64819
 H -0.96450 -0.96145 -1.32189
 H 0.80522 -1.08700 1.45240
 H 0.72083 -1.10851 -1.78850
 H 0.08057 -0.30372 2.77604
 H -0.34397 -0.23597 -2.77519
13
bifur_IRC_Cartesians_MW_output/new_data/bifur_traj3_Cartesians_MW point 282
C -0.12834 0.76104 1.07872
 C 0.26506 0.72279 -1.07540
 C -0.22153 1.20761 0.00279
 C -0.01742 -0.49395 1.77945
 C -0.11409 -0.46972 -1.78114
 F -0.29183 1.57279 1.81276
 F 1.10049 1.42099 -1.80795
 H -0.88951 -1.02573 1.65240
 H -0.96546 -0.96063 -1.31768
 H 0.80631 -1.08672 1.44806
 H 0.71974 -1.10881 -1.79287
 H 0.08606 -0.30459 2.77605
 H -0.34948 -0.23510 -2.77520
13
bifur_IRC_Cartesians_MW_output/new_data/bifur_traj3_Cartesians_MW point 283
C -0.13307 0.76152 1.07877
 C 0.26983 0.72231 -1.07536
 C -0.22147 1.20760 0.00285
 C -0.01625 -0.49424 1.77943
 C -0.11526 -0.46943 -1.78118
 F -0.30869 1.57465 1.81287
 F 1.11728 1.41913 -1.80786
 H -0.88859 -1.02650 1.65644
 H -0.96639 -0.95984 -1.31365
 H 0.80736 -1.08645 1.44389
 H 0.71869 -1.10909 -1.79706
 H 0.09132 -0.30542 2.77605
 H -0.35476 -0.23426 -2.77520
13
bifur_IRC_Cartesians_MW_output/new_data/bifur_traj3_Cartesians_MW point 284
C -0.13743 0.76195 1.07882
 C 0.27421 0.72187 -1.07532
 C -0.22141 1.20759 0.00291
 C -0.01517 -0.49450 1.77941
 C -0.11633 -0.46917 -1.78121
 F -0.32420 1.57636 1.81296
 F 1.13272 1.41742 -1.80777
 H -0.88774 -1.02721 1.66016
 H -0.96724 -0.95912 -1.30993
 H 0.80832 -1.08620 1.44005
 H 0.71772 -1.10934 -1.80091
 H 0.09616 -0.30618 2.77605
 H -0.35961 -0.23349 -2.77521
13
bifur_IRC_Cartesians_MW_output/new_data/bifur_traj3_Cartesians_MW point 285
C -0.14112 0.76232 1.07885
 C 0.27792 0.72150 -1.07529
 C -0.22136 1.20759 0.00295
 C -0.01425 -0.49472 1.77939
 C -0.11725 -0.46894 -1.78124
 F -0.33733 1.57781 1.81304
 F 1.14579 1.41598 -1.80770
 H -0.88702 -1.02781 1.66330
 H -0.96796 -0.95850 -1.30679
 H 0.80913 -1.08599 1.43681
 H 0.71691 -1.10956 -1.80417
 H 0.10026 -0.30683 2.77606
 H -0.36372 -0.23284 -2.77522
13
bifur_IRC_Cartesians_MW_output/new_data/bifur_traj3_Cartesians_MW point 286
C -0.14410 0.76262 1.07889
 C 0.28091 0.72120 -1.07527
 C -0.22132 1.20758 0.00299
 C -0.01351 -0.49490 1.77938
 C -0.11798 -0.46876 -1.78126
 F -0.34792 1.57898 1.81310
 F 1.15633 1.41481 -1.80764
 H -0.88644 -1.02830 1.66584
 H -0.96854 -0.95801 -1.30425
 H 0.80979 -1.08582 1.43419
 H 0.71625 -1.10973 -1.80681
 H 0.10357 -0.30735 2.77606
 H -0.36704 -0.23231 -2.77522
13
bifur_IRC_Cartesians_MW_output/new_data/bifur_traj3_Cartesians_MW point 287
C -0.14410 0.76262 1.07889
 C 0.28091 0.72120 -1.07527
 C -0.22132 1.20758 0.00299
 C -0.01351 -0.49490 1.77938
 C -0.11798 -0.46876 -1.78126
 F -0.34792 1.57898 1.81310
 F 1.15634 1.41481 -1.80764
 H -0.88644 -1.02830 1.66584
 H -0.96854 -0.95801 -1.30425
 H 0.80979 -1.08582 1.43419
 H 0.71625 -1.10973 -1.80681
 H 0.10357 -0.30735 2.77606
 H -0.36704 -0.23231 -2.77522
13
bifur_IRC_Cartesians_MW_output/new_data/bifur_traj3_Cartesians_MW point 288
C -0.14904 0.76311 1.07894
 C 0.28588 0.72070 -1.07522
 C -0.22126 1.20757 0.00306
 C -0.01229 -0.49519 1.77935
 C -0.11920 -0.46846 -1.78129
 F -0.36551 1.58092 1.81321
 F 1.17385 1.41287 -1.80755
 H -0.88547 -1.02910 1.67005
 H -0.96951 -0.95719 -1.30004
 H 0.81088 -1.08554 1.42984
 H 0.71515 -1.11003 -1.81118
 H 0.10906 -0.30822 2.77606
 H -0.37255 -0.23144 -2.77523
13
bifur_IRC_Cartesians_MW_output/new_data/bifur_traj3_Cartesians_MW point 289
C -0.15154 0.76336 1.07897
 C 0.28840 0.72045 -1.07520
 C -0.22122 1.20756 0.00309
 C -0.01167 -0.49534 1.77934
 C -0.11982 -0.46831 -1.78131
 F -0.37440 1.58190 1.81326
 F 1.18270 1.41189 -1.80750
 H -0.88498 -1.02951 1.67218
 H -0.96999 -0.95677 -1.29791
 H 0.81143 -1.08539 1.42764
 H 0.71460 -1.11017 -1.81339
 H 0.11183 -0.30866 2.77606
 H -0.37533 -0.23100 -2.77523
13
bifur_IRC_Cartesians_MW_output/new_data/bifur_traj3_Cartesians_MW point 290
C -0.15433 0.76364 1.07900
 C 0.29120 0.72017 -1.07518
 C -0.22119 1.20755 0.00312
 C -0.01098 -0.49551 1.77933
 C -0.12051 -0.46815 -1.78133
 F -0.38431 1.58300 1.81332
 F 1.19257 1.41080 -1.80744
 H -0.88444 -1.02996 1.67455
 H -0.97054 -0.95631 -1.29553
 H 0.81205 -1.08523 1.42519
 H 0.71399 -1.11034 -1.81585
 H 0.11493 -0.30915 2.77607
 H -0.37844 -0.23051 -2.77524
13
bifur_IRC_Cartesians_MW_output/new_data/bifur_traj3_Cartesians_MW point 291
C -0.15758 0.76396 1.07903
 C 0.29447 0.71984 -1.07515
 C -0.22114 1.20755 0.00317
 C -0.01017 -0.49571 1.77931
 C -0.12131 -0.46795 -1.78136
 F -0.39590 1.58428 1.81339
 F 1.20411 1.40952 -1.80738
 H -0.88380 -1.03050 1.67733
 H -0.97117 -0.95577 -1.29276
 H 0.81277 -1.08505 1.42233
 H 0.71326 -1.11053 -1.81873
 H 0.11854 -0.30972 2.77607
 H -0.38206 -0.22993 -2.77524
13
bifur_IRC_Cartesians_MW_output/new_data/bifur_traj3_Cartesians_MW point 292
C -0.16148 0.76435 1.07907
 C 0.29839 0.71945 -1.07512
 C -0.22109 1.20754 0.00322
 C -0.00920 -0.49594 1.77929
 C -0.12228 -0.46771 -1.78139
 F -0.40978 1.58581 1.81347
 F 1.21793 1.40799 -1.80730
 H -0.88304 -1.03113 1.68065
 H -0.97194 -0.95512 -1.28943
 H 0.81363 -1.08483 1.41890
 H 0.71240 -1.11076 -1.82218
 H 0.12288 -0.31041 2.77607
 H -0.38641 -0.22924 -2.77525
13
bifur_IRC_Cartesians_MW_output/new_data/bifur_traj3_Cartesians_MW point 293
C -0.16613 0.76482 1.07912
 C 0.30307 0.71898 -1.07508
 C -0.22103 1.20753 0.00327
 C -0.00805 -0.49622 1.77927
 C -0.12343 -0.46743 -1.78142
 F -0.42631 1.58763 1.81357
 F 1.23439 1.40617 -1.80721
 H -0.88214 -1.03189 1.68461
 H -0.97284 -0.95435 -1.28547
 H 0.81465 -1.08456 1.41481
 H 0.71137 -1.11103 -1.82629
 H 0.12804 -0.31122 2.77607
 H -0.39159 -0.22842 -2.77526
13
bifur_IRC_Cartesians_MW_output/new_data/bifur_traj3_Cartesians_MW point 294
C -0.17147 0.76535 1.07918
 C 0.30843 0.71844 -1.07504
 C -0.22096 1.20752 0.00334
 C -0.00673 -0.49654 1.77924
 C -0.12475 -0.46711 -1.78146
 F -0.44530 1.58973 1.81369
 F 1.25329 1.40408 -1.80711
 H -0.88109 -1.03276 1.68916
 H -0.97389 -0.95346 -1.28092
 H 0.81583 -1.08426 1.41012
 H 0.71019 -1.11135 -1.83101
 H 0.13397 -0.31216 2.77608
 H -0.39753 -0.22748 -2.77527
13
bifur_IRC_Cartesians_MW_output/new_data/bifur_traj3_Cartesians_MW point 295
C -0.17734 0.76593 1.07924
 C 0.31433 0.71785 -1.07499
 C -0.22088 1.20750 0.00342
 C -0.00527 -0.49689 1.77921
 C -0.12620 -0.46676 -1.78150
 F -0.46618 1.59203 1.81381
 F 1.27409 1.40178 -1.80700
 H -0.87995 -1.03372 1.69416
 H -0.97503 -0.95249 -1.27592
 H 0.81712 -1.08392 1.40496
 H 0.70889 -1.11169 -1.83620
 H 0.14048 -0.31319 2.77608
 H -0.40407 -0.22644 -2.77528
13
bifur_IRC_Cartesians_MW_output/new_data/bifur_traj3_Cartesians_MW point 296
C -0.18359 0.76656 1.07931
 C 0.32063 0.71722 -1.07493
 C -0.22080 1.20749 0.00350
 C -0.00372 -0.49727 1.77918
 C -0.12774 -0.46638 -1.78155
 F -0.48845 1.59449 1.81395
 F 1.29625 1.39933 -1.80687
 H -0.87873 -1.03474 1.69950
 H -0.97626 -0.95145 -1.27059
 H 0.81850 -1.08357 1.39945
 H 0.70751 -1.11206 -1.84174
 H 0.14743 -0.31429 2.77609
 H -0.41104 -0.22534 -2.77529
13
bifur_IRC_Cartesians_MW_output/new_data/bifur_traj3_Cartesians_MW point 297
C -0.19014 0.76721 1.07938
 C 0.32721 0.71657 -1.07488
 C -0.22071 1.20747 0.00358
 C -0.00210 -0.49766 1.77915
 C -0.12936 -0.46598 -1.78160
 F -0.51173 1.59706 1.81409
 F 1.31944 1.39676 -1.80675
 H -0.87745 -1.03580 1.70507
 H -0.97753 -0.95036 -1.26501
 H 0.81995 -1.08319 1.39370
 H 0.70606 -1.11245 -1.84753
 H 0.15470 -0.31544 2.77609
 H -0.41833 -0.22418 -2.77530
13
bifur_IRC_Cartesians_MW_output/new_data/bifur_traj3_Cartesians_MW point 298
C -0.19014 0.76721 1.07938
 C 0.32721 0.71657 -1.07488
 C -0.22071 1.20747 0.00358
 C -0.00210 -0.49766 1.77915
 C -0.12936 -0.46598 -1.78160
 F -0.51173 1.59706 1.81409
 F 1.31944 1.39676 -1.80675
 H -0.87745 -1.03580 1.70507
 H -0.97753 -0.95036 -1.26501
 H 0.81995 -1.08319 1.39370
 H 0.70606 -1.11245 -1.84753
 H 0.15470 -0.31544 2.77609
 H -0.41833 -0.22418 -2.77530
13
bifur_IRC_Cartesians_MW_output/new_data/bifur_traj3_Cartesians_MW point 299
C -0.20358 0.76855 1.07952
 C 0.34073 0.71521 -1.07476
 C -0.22053 1.20744 0.00375
 C 0.00124 -0.49847 1.77908
 C -0.13268 -0.46517 -1.78170
 F -0.55958 1.60233 1.81438
 F 1.36708 1.39149 -1.80648
 H -0.87482 -1.03800 1.71653
 H -0.98016 -0.94812 -1.25355
 H 0.82291 -1.08243 1.38187
 H 0.70309 -1.11324 -1.85942
 H 0.16964 -0.31780 2.77610
 H -0.43332 -0.22181 -2.77532
13
bifur_IRC_Cartesians_MW_output/new_data/bifur_traj3_Cartesians_MW point 300
C -0.21008 0.76920 1.07959
 C 0.34726 0.71456 -1.07471
 C -0.22045 1.20743 0.00384
 C 0.00285 -0.49886 1.77905
 C -0.13429 -0.46478 -1.78174
 F -0.58270 1.60489 1.81452
 F 1.39010 1.38894 -1.80636
 H -0.87356 -1.03906 1.72207
 H -0.98143 -0.94704 -1.24801
 H 0.82435 -1.08206 1.37615
 H 0.70165 -1.11362 -1.86517
 H 0.17686 -0.31894 2.77610
 H -0.44056 -0.22066 -2.77533
13
bifur_IRC_Cartesians_MW_output/new_data/bifur_traj3_Cartesians_MW point 301
C -0.21618 0.76981 1.07965
 C 0.35340 0.71394 -1.07466
 C -0.22036 1.20741 0.00392
 C 0.00436 -0.49922 1.77902
 C -0.13580 -0.46441 -1.78179
 F -0.60441 1.60728 1.81465
 F 1.41171 1.38655 -1.80624
 H -0.87236 -1.04005 1.72727
 H -0.98262 -0.94603 -1.24282
 H 0.82569 -1.08171 1.37079
 H 0.70030 -1.11398 -1.87056
 H 0.18363 -0.32001 2.77611
 H -0.44735 -0.21958 -2.77534
13
bifur_IRC_Cartesians_MW_output/new_data/bifur_traj3_Cartesians_MW point 302
C -0.22184 0.77038 1.07971
 C 0.35909 0.71337 -1.07461
 C -0.22029 1.20740 0.00399
 C 0.00576 -0.49956 1.77899
 C -0.13720 -0.46407 -1.78183
 F -0.62454 1.60950 1.81477
 F 1.43176 1.38433 -1.80613
 H -0.87126 -1.04098 1.73209
 H -0.98373 -0.94509 -1.23799
 H 0.82694 -1.08139 1.36581
 H 0.69905 -1.11432 -1.87557
 H 0.18992 -0.32101 2.77611
 H -0.45366 -0.21858 -2.77535
13
bifur_IRC_Cartesians_MW_output/new_data/bifur_traj3_Cartesians_MW point 303
C -0.22709 0.77090 1.07977
 C 0.36436 0.71285 -1.07457
 C -0.22022 1.20739 0.00406
 C 0.00706 -0.49988 1.77897
 C -0.13849 -0.46375 -1.78187
 F -0.64323 1.61156 1.81488
 F 1.45036 1.38227 -1.80603
 H -0.87023 -1.04183 1.73657
 H -0.98476 -0.94421 -1.23352
 H 0.82810 -1.08109 1.36119
 H 0.69789 -1.11463 -1.88021
 H 0.19575 -0.32193 2.77612
 H -0.45951 -0.21765 -2.77536
13
bifur_IRC_Cartesians_MW_output/new_data/bifur_traj3_Cartesians_MW point 304
C -0.23194 0.77138 1.07982
 C 0.36924 0.71236 -1.07452
 C -0.22016 1.20738 0.00412
 C 0.00827 -0.50017 1.77895
 C -0.13969 -0.46346 -1.78190
 F -0.66048 1.61347 1.81498
 F 1.46754 1.38037 -1.80593
 H -0.86929 -1.04262 1.74070
 H -0.98570 -0.94341 -1.22939
 H 0.82917 -1.08081 1.35692
 H 0.69681 -1.11491 -1.88450
 H 0.20114 -0.32278 2.77612
 H -0.46491 -0.21680 -2.77537
13
bifur_IRC_Cartesians_MW_output/new_data/bifur_traj3_Cartesians_MW point 305
C -0.23630 0.77182 1.07987
 C 0.37362 0.71192 -1.07449
 C -0.22010 1.20737 0.00417
 C 0.00935 -0.50043 1.77892
 C -0.14077 -0.46320 -1.78194
 F -0.67597 1.61518 1.81508
 F 1.48297 1.37866 -1.80585
 H -0.86844 -1.04333 1.74441
 H -0.98655 -0.94268 -1.22567
 H 0.83013 -1.08057 1.35309
 H 0.69585 -1.11517 -1.88835
 H 0.20597 -0.32354 2.77612
 H -0.46976 -0.21603 -2.77537
13
bifur_IRC_Cartesians_MW_output/new_data/bifur_traj3_Cartesians_MW point 306
C -0.23994 0.77218 1.07991
 C 0.37729 0.71155 -1.07446
 C -0.22005 1.20736 0.00422
 C 0.01025 -0.50065 1.77891
 C -0.14167 -0.46298 -1.78196
 F -0.68895 1.61661 1.81516
 F 1.49589 1.37723 -1.80578
 H -0.86773 -1.04393 1.74752
 H -0.98727 -0.94208 -1.22257
 H 0.83094 -1.08036 1.34989
 H 0.69504 -1.11538 -1.89158
 H 0.21003 -0.32418 2.77612
 H -0.47382 -0.21538 -2.77538
13
bifur_IRC_Cartesians_MW_output/new_data/bifur_traj3_Cartesians_MW point 307
C -0.24275 0.77246 1.07994
 C 0.38011 0.71127 -1.07443
 C -0.22001 1.20735 0.00426
 C 0.01095 -0.50082 1.77889
 C -0.14237 -0.46281 -1.78198
 F -0.69895 1.61771 1.81522
 F 1.50584 1.37613 -1.80572
 H -0.86718 -1.04439 1.74991
 H -0.98781 -0.94161 -1.22017
 H 0.83156 -1.08020 1.34741
 H 0.69442 -1.11555 -1.89406
 H 0.21315 -0.32468 2.77613
 H -0.47695 -0.21489 -2.77538
13
bifur_IRC_Cartesians_MW_output/new_data/bifur_traj3_Cartesians_MW point 308
C -0.24487 0.77267 1.07996
 C 0.38224 0.71106 -1.07442
 C -0.21998 1.20735 0.00428
 C 0.01147 -0.50094 1.77888
 C -0.14289 -0.46268 -1.78200
 F -0.70647 1.61854 1.81526
 F 1.51333 1.37530 -1.80568
 H -0.86677 -1.04473 1.75171
 H -0.98823 -0.94126 -1.21837
 H 0.83202 -1.08008 1.34556
 H 0.69395 -1.11567 -1.89593
 H 0.21549 -0.32505 2.77613
 H -0.47931 -0.21451 -2.77539
13
bifur_IRC_Cartesians_MW_output/new_data/bifur_traj3_Cartesians_MW point 309
C -0.24487 0.77267 1.07996
 C 0.38224 0.71106 -1.07442
 C -0.21998 1.20735 0.00428
 C 0.01147 -0.50094 1.77888
 C -0.14289 -0.46268 -1.78200
 F -0.70647 1.61854 1.81526
 F 1.51333 1.37530 -1.80568
 H -0.86677 -1.04473 1.75171
 H -0.98823 -0.94126 -1.21837
 H 0.83202 -1.08008 1.34555
 H 0.69395 -1.11567 -1.89593
 H 0.21549 -0.32505 2.77613
 H -0.47931 -0.21451 -2.77539
13
bifur_IRC_Cartesians_MW_output/new_data/bifur_traj3_Cartesians_MW point 310
C -0.24808 0.77300 1.07999
 C 0.38547 0.71073 -1.07439
 C -0.21994 1.20734 0.00432
 C 0.01227 -0.50114 1.77887
 C -0.14368 -0.46248 -1.78202
 F -0.71792 1.61980 1.81533
 F 1.52473 1.37404 -1.80562
 H -0.86614 -1.04526 1.75446
 H -0.98886 -0.94073 -1.21563
 H 0.83273 -1.07989 1.34272
 H 0.69324 -1.11586 -1.89878
 H 0.21907 -0.32561 2.77613
 H -0.48289 -0.21394 -2.77539
13
bifur_IRC_Cartesians_MW_output/new_data/bifur_traj3_Cartesians_MW point 311
C -0.24966 0.77315 1.08001
 C 0.38705 0.71058 -1.07437
 C -0.21992 1.20734 0.00434
 C 0.01266 -0.50123 1.77886
 C -0.14407 -0.46239 -1.78203
 F -0.72351 1.62042 1.81536
 F 1.53030 1.37343 -1.80559
 H -0.86583 -1.04551 1.75580
 H -0.98916 -0.94046 -1.21429
 H 0.83308 -1.07980 1.34134
 H 0.69289 -1.11596 -1.90017
 H 0.22081 -0.32589 2.77613
 H -0.48465 -0.21367 -2.77540
13
bifur_IRC_Cartesians_MW_output/new_data/bifur_traj3_Cartesians_MW point 312
C -0.25146 0.77333 1.08003
 C 0.38887 0.71039 -1.07436
 C -0.21990 1.20733 0.00437
 C 0.01311 -0.50134 1.77885
 C -0.14452 -0.46228 -1.78205
 F -0.72994 1.62113 1.81540
 F 1.53670 1.37272 -1.80555
 H -0.86548 -1.04581 1.75734
 H -0.98952 -0.94016 -1.21275
 H 0.83348 -1.07970 1.33975
 H 0.69249 -1.11606 -1.90177
 H 0.22282 -0.32621 2.77613
 H -0.48666 -0.21335 -2.77540
13
bifur_IRC_Cartesians_MW_output/new_data/bifur_traj3_Cartesians_MW point 313
C -0.25367 0.77355 1.08005
 C 0.39109 0.71017 -1.07434
 C -0.21987 1.20733 0.00440
 C 0.01365 -0.50147 1.77884
 C -0.14506 -0.46215 -1.78206
 F -0.73780 1.62200 1.81545
 F 1.54452 1.37185 -1.80551
 H -0.86505 -1.04617 1.75922
 H -0.98995 -0.93980 -1.21087
 H 0.83397 -1.07958 1.33781
 H 0.69201 -1.11619 -1.90372
 H 0.22528 -0.32660 2.77613
 H -0.48912 -0.21296 -2.77540
13
bifur_IRC_Cartesians_MW_output/new_data/bifur_traj3_Cartesians_MW point 314
C -0.25636 0.77382 1.08008
 C 0.39379 0.70990 -1.07432
 C -0.21983 1.20732 0.00443
 C 0.01432 -0.50163 1.77883
 C -0.14573 -0.46198 -1.78208
 F -0.74736 1.62305 1.81551
 F 1.55404 1.37080 -1.80546
 H -0.86452 -1.04660 1.76151
 H -0.99047 -0.93935 -1.20858
 H 0.83456 -1.07942 1.33545
 H 0.69141 -1.11635 -1.90609
 H 0.22826 -0.32707 2.77614
 H -0.49211 -0.21248 -2.77541
13
bifur_IRC_Cartesians_MW_output/new_data/bifur_traj3_Cartesians_MW point 315
C -0.25949 0.77413 1.08012
 C 0.39694 0.70959 -1.07429
 C -0.21979 1.20731 0.00447
 C 0.01510 -0.50182 1.77881
 C -0.14650 -0.46180 -1.78211
 F -0.75849 1.62428 1.81558
 F 1.56513 1.36957 -1.80540
 H -0.86391 -1.04712 1.76418
 H -0.99108 -0.93883 -1.20591
 H 0.83525 -1.07924 1.33269
 H 0.69072 -1.11654 -1.90886
 H 0.23174 -0.32762 2.77614
 H -0.49560 -0.21193 -2.77541
13
bifur_IRC_Cartesians_MW_output/new_data/bifur_traj3_Cartesians_MW point 316
C -0.26295 0.77448 1.08015
 C 0.40042 0.70924 -1.07426
 C -0.21974 1.20731 0.00451
 C 0.01595 -0.50203 1.77879
 C -0.14736 -0.46159 -1.78213
 F -0.77081 1.62564 1.81565
 F 1.57739 1.36821 -1.80533
 H -0.86324 -1.04768 1.76713
 H -0.99176 -0.93825 -1.20296
 H 0.83601 -1.07905 1.32965
 H 0.68995 -1.11674 -1.91192
 H 0.23558 -0.32822 2.77614
 H -0.49946 -0.21132 -2.77542
13
bifur_IRC_Cartesians_MW_output/new_data/bifur_traj3_Cartesians_MW point 317
C -0.26664 0.77485 1.08019
 C 0.40413 0.70887 -1.07423
 C -0.21969 1.20730 0.00456
 C 0.01687 -0.50225 1.77878
 C -0.14827 -0.46136 -1.78216
 F -0.78394 1.62709 1.81573
 F 1.59046 1.36677 -1.80526
 H -0.86251 -1.04828 1.77027
 H -0.99248 -0.93764 -1.19981
 H 0.83683 -1.07884 1.32640
 H 0.68914 -1.11696 -1.91519
 H 0.23968 -0.32887 2.77614
 H -0.50357 -0.21067 -2.77542
13
bifur_IRC_Cartesians_MW_output/new_data/bifur_traj3_Cartesians_MW point 318
C -0.27048 0.77523 1.08023
 C 0.40799 0.70848 -1.07420
 C -0.21964 1.20729 0.00461
 C 0.01782 -0.50248 1.77876
 C -0.14922 -0.46113 -1.78219
 F -0.79760 1.62860 1.81581
 F 1.60407 1.36526 -1.80518
 H -0.86177 -1.04891 1.77354
 H -0.99323 -0.93700 -1.19654
 H 0.83767 -1.07862 1.32303
 H 0.68829 -1.11718 -1.91858
 H 0.24394 -0.32955 2.77615
 H -0.50785 -0.20999 -2.77543
13
bifur_IRC_Cartesians_MW_output/new_data/bifur_traj3_Cartesians_MW point 319
C -0.27439 0.77562 1.08027
 C 0.41192 0.70809 -1.07417
 C -0.21959 1.20728 0.00466
 C 0.01879 -0.50271 1.77874
 C -0.15019 -0.46090 -1.78222
 F -0.81152 1.63013 1.81589
 F 1.61793 1.36373 -1.80511
 H -0.86100 -1.04955 1.77688
 H -0.99400 -0.93635 -1.19321
 H 0.83854 -1.07840 1.31958
 H 0.68742 -1.11741 -1.92204
 H 0.24829 -0.33023 2.77615
 H -0.51220 -0.20930 -2.77544
13
bifur_IRC_Cartesians_MW_output/new_data/bifur_traj3_Cartesians_MW point 320
C -0.27439 0.77562 1.08027
 C 0.41192 0.70809 -1.07417
 C -0.21959 1.20728 0.00466
 C 0.01879 -0.50271 1.77874
 C -0.15019 -0.46090 -1.78222
 F -0.81152 1.63013 1.81589
 F 1.61793 1.36373 -1.80511
 H -0.86100 -1.04955 1.77688
 H -0.99400 -0.93635 -1.19321
 H 0.83854 -1.07840 1.31958
 H 0.68742 -1.11741 -1.92204
 H 0.24829 -0.33023 2.77615
 H -0.51220 -0.20930 -2.77544
13
bifur_IRC_Cartesians_MW_output/new_data/bifur_traj3_Cartesians_MW point 321
C -0.28206 0.77639 1.08036
 C 0.41964 0.70731 -1.07410
 C -0.21949 1.20726 0.00476
 C 0.02069 -0.50317 1.77870
 C -0.15208 -0.46043 -1.78227
 F -0.83882 1.63314 1.81606
 F 1.64511 1.36072 -1.80496
 H -0.85950 -1.05080 1.78342
 H -0.99550 -0.93508 -1.18667
 H 0.84023 -1.07796 1.31284
 H 0.68572 -1.11787 -1.92883
 H 0.25681 -0.33158 2.77615
 H -0.52075 -0.20794 -2.77545
13
bifur_IRC_Cartesians_MW_output/new_data/bifur_traj3_Cartesians_MW point 322
C -0.28561 0.77674 1.08039
 C 0.42320 0.70696 -1.07407
 C -0.21944 1.20725 0.00480
 C 0.02157 -0.50339 1.77868
 C -0.15296 -0.46022 -1.78230
 F -0.85143 1.63454 1.81614
 F 1.65766 1.35933 -1.80489
 H -0.85881 -1.05138 1.78644
 H -0.99619 -0.93449 -1.18365
 H 0.84101 -1.07776 1.30972
 H 0.68494 -1.11808 -1.93196
 H 0.26075 -0.33220 2.77616
 H -0.52470 -0.20732 -2.77545
13
bifur_IRC_Cartesians_MW_output/new_data/bifur_traj3_Cartesians_MW point 323
C -0.28886 0.77706 1.08043
 C 0.42647 0.70663 -1.07404
 C -0.21940 1.20725 0.00485
 C 0.02238 -0.50358 1.77867
 C -0.15376 -0.46002 -1.78232
 F -0.86298 1.63581 1.81620
 F 1.66917 1.35806 -1.80483
 H -0.85818 -1.05190 1.78920
 H -0.99682 -0.93395 -1.18088
 H 0.84173 -1.07757 1.30686
 H 0.68422 -1.11827 -1.93484
 H 0.26436 -0.33277 2.77616
 H -0.52832 -0.20674 -2.77546
13
bifur_IRC_Cartesians_MW_output/new_data/bifur_traj3_Cartesians_MW point 324
C -0.29179 0.77736 1.08046
 C 0.42942 0.70633 -1.07402
 C -0.21936 1.20724 0.00488
 C 0.02311 -0.50376 1.77865
 C -0.15449 -0.45984 -1.78234
 F -0.87344 1.63696 1.81627
 F 1.67958 1.35691 -1.80477
 H -0.85760 -1.05238 1.79171
 H -0.99740 -0.93346 -1.17838
 H 0.84238 -1.07740 1.30428
 H 0.68357 -1.11844 -1.93743
 H 0.26762 -0.33329 2.77616
 H -0.53159 -0.20622 -2.77547
13
bifur_IRC_Cartesians_MW_output/new_data/bifur_traj3_Cartesians_MW point 325
C -0.29443 0.77762 1.08049
 C 0.43208 0.70607 -1.07400
 C -0.21932 1.20723 0.00492
 C 0.02376 -0.50392 1.77864
 C -0.15514 -0.45968 -1.78236
 F -0.88283 1.63800 1.81632
 F 1.68893 1.35587 -1.80472
 H -0.85709 -1.05281 1.79396
 H -0.99791 -0.93302 -1.17613
 H 0.84296 -1.07725 1.30195
 H 0.68299 -1.11860 -1.93977
 H 0.27055 -0.33375 2.77616
 H -0.53453 -0.20576 -2.77547
13
bifur_IRC_Cartesians_MW_output/new_data/bifur_traj3_Cartesians_MW point 326
C -0.29678 0.77785 1.08051
 C 0.43443 0.70583 -1.07398
 C -0.21929 1.20723 0.00495
 C 0.02434 -0.50406 1.77863
 C -0.15572 -0.45954 -1.78238
 F -0.89118 1.63892 1.81637
 F 1.69724 1.35495 -1.80467
 H -0.85663 -1.05320 1.79596
 H -0.99837 -0.93263 -1.17413
 H 0.84348 -1.07712 1.29989
 H 0.68247 -1.11873 -1.94184
 H 0.27316 -0.33417 2.77616
 H -0.53715 -0.20534 -2.77547
13
bifur_IRC_Cartesians_MW_output/new_data/bifur_traj3_Cartesians_MW point 327
C -0.29880 0.77806 1.08053
 C 0.43647 0.70563 -1.07396
 C -0.21927 1.20722 0.00497
 C 0.02484 -0.50418 1.77862
 C -0.15622 -0.45942 -1.78240
 F -0.89837 1.63971 1.81642
 F 1.70440 1.35416 -1.80463
 H -0.85624 -1.05353 1.79768
 H -0.99877 -0.93229 -1.17240
 H 0.84392 -1.07700 1.29811
 H 0.68202 -1.11885 -1.94363
 H 0.27540 -0.33452 2.77616
 H -0.53940 -0.20498 -2.77548
13
bifur_IRC_Cartesians_MW_output/new_data/bifur_traj3_Cartesians_MW point 328
C -0.30046 0.77822 1.08055
 C 0.43813 0.70546 -1.07395
 C -0.21924 1.20722 0.00499
 C 0.02526 -0.50428 1.77861
 C -0.15663 -0.45932 -1.78241
 F -0.90427 1.64037 1.81645
 F 1.71027 1.35351 -1.80460
 H -0.85591 -1.05380 1.79909
 H -0.99909 -0.93202 -1.17099
 H 0.84429 -1.07691 1.29666
 H 0.68165 -1.11895 -1.94510
 H 0.27724 -0.33481 2.77617
 H -0.54125 -0.20469 -2.77548
13
bifur_IRC_Cartesians_MW_output/new_data/bifur_traj3_Cartesians_MW point 329
C -0.30173 0.77835 1.08057
 C 0.43942 0.70533 -1.07393
 C -0.21923 1.20722 0.00501
 C 0.02557 -0.50435 1.77860
 C -0.15694 -0.45924 -1.78242
 F -0.90880 1.64087 1.81648
 F 1.71479 1.35301 -1.80458
 H -0.85566 -1.05401 1.80018
 H -0.99934 -0.93181 -1.16991
 H 0.84457 -1.07684 1.29553
 H 0.68137 -1.11903 -1.94622
 H 0.27866 -0.33504 2.77617
 H -0.54267 -0.20447 -2.77548
13
bifur_IRC_Cartesians_MW_output/new_data/bifur_traj3_Cartesians_MW point 330
C -0.30268 0.77844 1.08058
 C 0.44037 0.70524 -1.07393
 C -0.21921 1.20721 0.00502
 C 0.02581 -0.50441 1.77860
 C -0.15718 -0.45919 -1.78242
 F -0.91218 1.64124 1.81650
 F 1.71815 1.35264 -1.80456
 H -0.85548 -1.05416 1.80099
 H -0.99952 -0.93165 -1.16910
 H 0.84478 -1.07678 1.29470
 H 0.68116 -1.11908 -1.94706
 H 0.27971 -0.33520 2.77617
 H -0.54372 -0.20430 -2.77548
13
bifur_IRC_Cartesians_MW_output/new_data/bifur_traj3_Cartesians_MW point 331
C -0.30268 0.77844 1.08058
 C 0.44037 0.70524 -1.07393
 C -0.21921 1.20721 0.00502
 C 0.02581 -0.50441 1.77860
 C -0.15718 -0.45919 -1.78242
 F -0.91218 1.64124 1.81650
 F 1.71815 1.35264 -1.80456
 H -0.85548 -1.05416 1.80099
 H -0.99952 -0.93165 -1.16910
 H 0.84478 -1.07678 1.29470
 H 0.68116 -1.11908 -1.94706
 H 0.27971 -0.33520 2.77617
 H -0.54372 -0.20430 -2.77548
13
bifur_IRC_Cartesians_MW_output/new_data/bifur_traj3_Cartesians_MW point 332
C -0.30406 0.77858 1.08059
 C 0.44175 0.70510 -1.07392
 C -0.21920 1.20721 0.00504
 C 0.02615 -0.50449 1.77859
 C -0.15752 -0.45910 -1.78243
 F -0.91708 1.64178 1.81653
 F 1.72303 1.35210 -1.80453
 H -0.85521 -1.05438 1.80216
 H -0.99979 -0.93142 -1.16792
 H 0.84508 -1.07671 1.29349
 H 0.68086 -1.11916 -1.94828
 H 0.28124 -0.33544 2.77617
 H -0.54526 -0.20406 -2.77549
13
bifur_IRC_Cartesians_MW_output/new_data/bifur_traj3_Cartesians_MW point 333
C -0.30472 0.77865 1.08060
 C 0.44242 0.70503 -1.07391
 C -0.21919 1.20721 0.00505
 C 0.02631 -0.50453 1.77859
 C -0.15768 -0.45906 -1.78244
 F -0.91942 1.64204 1.81654
 F 1.72536 1.35184 -1.80452
 H -0.85508 -1.05449 1.80272
 H -0.99992 -0.93131 -1.16736
 H 0.84523 -1.07667 1.29291
 H 0.68071 -1.11920 -1.94886
 H 0.28197 -0.33556 2.77617
 H -0.54599 -0.20394 -2.77549
13
bifur_IRC_Cartesians_MW_output/new_data/bifur_traj3_Cartesians_MW point 334
C -0.30550 0.77872 1.08061
 C 0.44320 0.70496 -1.07390
 C -0.21918 1.20721 0.00506
 C 0.02650 -0.50458 1.77858
 C -0.15787 -0.45902 -1.78244
 F -0.92219 1.64234 1.81656
 F 1.72812 1.35153 -1.80450
 H -0.85493 -1.05462 1.80338
 H -1.00007 -0.93118 -1.16670
 H 0.84540 -1.07662 1.29223
 H 0.68054 -1.11925 -1.94955
 H 0.28284 -0.33570 2.77617
 H -0.54686 -0.20380 -2.77549
13
bifur_IRC_Cartesians_MW_output/new_data/bifur_traj3_Cartesians_MW point 335
C -0.30650 0.77882 1.08062
 C 0.44421 0.70485 -1.07389
 C -0.21916 1.20721 0.00507
 C 0.02675 -0.50464 1.77858
 C -0.15812 -0.45896 -1.78245
 F -0.92577 1.64274 1.81658
 F 1.73168 1.35114 -1.80448
 H -0.85473 -1.05478 1.80424
 H -1.00027 -0.93102 -1.16584
 H 0.84562 -1.07657 1.29134
 H 0.68032 -1.11931 -1.95044
 H 0.28395 -0.33587 2.77617
 H -0.54798 -0.20362 -2.77549
13
bifur_IRC_Cartesians_MW_output/new_data/bifur_traj3_Cartesians_MW point 336
C -0.30783 0.77896 1.08063
 C 0.44554 0.70472 -1.07388
 C -0.21915 1.20720 0.00509
 C 0.02708 -0.50472 1.77857
 C -0.15845 -0.45888 -1.78246
 F -0.93048 1.64326 1.81661
 F 1.73637 1.35062 -1.80446
 H -0.85447 -1.05500 1.80537
 H -1.00053 -0.93079 -1.16471
 H 0.84591 -1.07649 1.29018
 H 0.68002 -1.11938 -1.95161
 H 0.28543 -0.33611 2.77617
 H -0.54945 -0.20339 -2.77549
13
bifur_IRC_Cartesians_MW_output/new_data/bifur_traj3_Cartesians_MW point 337
C -0.30951 0.77913 1.08065
 C 0.44724 0.70455 -1.07387
 C -0.21912 1.20720 0.00511
 C 0.02750 -0.50482 1.77857
 C -0.15887 -0.45877 -1.78247
 F -0.93647 1.64392 1.81665
 F 1.74234 1.34996 -1.80442
 H -0.85415 -1.05527 1.80680
 H -1.00086 -0.93052 -1.16328
 H 0.84628 -1.07639 1.28869
 H 0.67965 -1.11948 -1.95310
 H 0.28730 -0.33640 2.77617
 H -0.55133 -0.20309 -2.77549
13
bifur_IRC_Cartesians_MW_output/new_data/bifur_traj3_Cartesians_MW point 338
C -0.31150 0.77932 1.08067
 C 0.44924 0.70435 -1.07385
 C -0.21910 1.20719 0.00514
 C 0.02799 -0.50494 1.77856
 C -0.15936 -0.45865 -1.78249
 F -0.94357 1.64470 1.81669
 F 1.74941 1.34918 -1.80439
 H -0.85376 -1.05560 1.80851
 H -1.00125 -0.93018 -1.16158
 H 0.84672 -1.07628 1.28694
 H 0.67921 -1.11960 -1.95487
 H 0.28951 -0.33675 2.77617
 H -0.55355 -0.20274 -2.77550
13
bifur_IRC_Cartesians_MW_output/new_data/bifur_traj3_Cartesians_MW point 339
C -0.31373 0.77955 1.08069
 C 0.45148 0.70413 -1.07383
 C -0.21907 1.20719 0.00516
 C 0.02855 -0.50507 1.77854
 C -0.15991 -0.45852 -1.78251
 F -0.95148 1.64557 1.81674
 F 1.75728 1.34831 -1.80434
 H -0.85332 -1.05596 1.81040
 H -1.00168 -0.92981 -1.15968
 H 0.84721 -1.07615 1.28498
 H 0.67872 -1.11973 -1.95683
 H 0.29198 -0.33714 2.77618
 H -0.55603 -0.20235 -2.77550
13
bifur_IRC_Cartesians_MW_output/new_data/bifur_traj3_Cartesians_MW point 340
C -0.31611 0.77978 1.08072
 C 0.45387 0.70389 -1.07381
 C -0.21904 1.20718 0.00519
 C 0.02914 -0.50522 1.77853
 C -0.16050 -0.45838 -1.78252
 F -0.95995 1.64651 1.81679
 F 1.76572 1.34737 -1.80430
 H -0.85286 -1.05635 1.81243
 H -1.00215 -0.92942 -1.15765
 H 0.84774 -1.07602 1.28289
 H 0.67819 -1.11987 -1.95894
 H 0.29463 -0.33756 2.77618
 H -0.55868 -0.20193 -2.77551
13
bifur_IRC_Cartesians_MW_output/new_data/bifur_traj3_Cartesians_MW point 341
C -0.31861 0.78003 1.08075
 C 0.45638 0.70364 -1.07379
 C -0.21900 1.20718 0.00523
 C 0.02975 -0.50537 1.77852
 C -0.16111 -0.45823 -1.78254
 F -0.96884 1.64749 1.81684
 F 1.77456 1.34639 -1.80425
 H -0.85237 -1.05676 1.81456
 H -1.00263 -0.92900 -1.15553
 H 0.84829 -1.07588 1.28069
 H 0.67764 -1.12002 -1.96115
 H 0.29740 -0.33800 2.77618
 H -0.56146 -0.20149 -2.77551
13
bifur_IRC_Cartesians_MW_output/new_data/bifur_traj3_Cartesians_MW point 342
C -0.31861 0.78003 1.08075
 C 0.45638 0.70364 -1.07379
 C -0.21900 1.20718 0.00523
 C 0.02975 -0.50537 1.77852
 C -0.16111 -0.45823 -1.78254
 F -0.96884 1.64749 1.81684
 F 1.77456 1.34639 -1.80425
 H -0.85237 -1.05676 1.81456
 H -1.00263 -0.92900 -1.15553
 H 0.84829 -1.07588 1.28069
 H 0.67764 -1.12002 -1.96115
 H 0.29740 -0.33800 2.77618
 H -0.56146 -0.20149 -2.77551
13
bifur_IRC_Cartesians_MW_output/new_data/bifur_traj3_Cartesians_MW point 343
C -0.32381 0.78055 1.08080
 C 0.46161 0.70311 -1.07375
 C -0.21893 1.20717 0.00529
 C 0.03104 -0.50568 1.77850
 C -0.16240 -0.45791 -1.78258
 F -0.98735 1.64953 1.81695
 F 1.79299 1.34436 -1.80415
 H -0.85135 -1.05761 1.81899
 H -1.00365 -0.92814 -1.15109
 H 0.84944 -1.07558 1.27612
 H 0.67649 -1.12033 -1.96575
 H 0.30318 -0.33891 2.77618
 H -0.56726 -0.20057 -2.77552
13
bifur_IRC_Cartesians_MW_output/new_data/bifur_traj3_Cartesians_MW point 344
C -0.32638 0.78081 1.08083
 C 0.46420 0.70285 -1.07373
 C -0.21890 1.20716 0.00533
 C 0.03168 -0.50583 1.77848
 C -0.16304 -0.45776 -1.78260
 F -0.99649 1.65054 1.81701
 F 1.80210 1.34335 -1.80410
 H -0.85085 -1.05802 1.82118
 H -1.00415 -0.92771 -1.14890
 H 0.85001 -1.07543 1.27386
 H 0.67592 -1.12048 -1.96802
 H 0.30603 -0.33936 2.77618
 H -0.57012 -0.20011 -2.77552
13
bifur_IRC_Cartesians_MW_output/new_data/bifur_traj3_Cartesians_MW point 345
C -0.32880 0.78105 1.08085
 C 0.46663 0.70261 -1.07371
 C -0.21887 1.20716 0.00536
 C 0.03228 -0.50598 1.77847
 C -0.16363 -0.45761 -1.78262
 F -1.00510 1.65149 1.81706
 F 1.81067 1.34240 -1.80405
 H -0.85038 -1.05842 1.82324
 H -1.00463 -0.92731 -1.14684
 H 0.85054 -1.07530 1.27173
 H 0.67538 -1.12062 -1.97016
 H 0.30872 -0.33979 2.77619
 H -0.57282 -0.19969 -2.77553
13
bifur_IRC_Cartesians_MW_output/new_data/bifur_traj3_Cartesians_MW point 346
C -0.33101 0.78127 1.08088
 C 0.46886 0.70239 -1.07369
 C -0.21884 1.20715 0.00539
 C 0.03283 -0.50611 1.77846
 C -0.16418 -0.45748 -1.78263
 F -1.01298 1.65236 1.81711
 F 1.81852 1.34153 -1.80401
 H -0.84995 -1.05878 1.82513
 H -1.00506 -0.92694 -1.14495
 H 0.85103 -1.07517 1.26978
 H 0.67489 -1.12075 -1.97212
 H 0.31118 -0.34018 2.77619
 H -0.57529 -0.19929 -2.77553
13
bifur_IRC_Cartesians_MW_output/new_data/bifur_traj3_Cartesians_MW point 347
C -0.33303 0.78147 1.08090
 C 0.47089 0.70218 -1.07367
 C -0.21881 1.20715 0.00541
 C 0.03333 -0.50623 1.77845
 C -0.16468 -0.45735 -1.78265
 F -1.02017 1.65315 1.81715
 F 1.82567 1.34074 -1.80397
 H -0.84955 -1.05911 1.82685
 H -1.00545 -0.92660 -1.14323
 H 0.85147 -1.07505 1.26800
 H 0.67445 -1.12087 -1.97391
 H 0.31342 -0.34053 2.77619
 H -0.57754 -0.19894 -2.77553
13
bifur_IRC_Cartesians_MW_output/new_data/bifur_traj3_Cartesians_MW point 348
C -0.33488 0.78166 1.08092
 C 0.47274 0.70200 -1.07365
 C -0.21879 1.20714 0.00544
 C 0.03379 -0.50634 1.77844
 C -0.16514 -0.45724 -1.78266
 F -1.02674 1.65388 1.81719
 F 1.83221 1.34001 -1.80393
 H -0.84919 -1.05941 1.82842
 H -1.00581 -0.92630 -1.14166
 H 0.85188 -1.07495 1.26638
 H 0.67404 -1.12098 -1.97554
 H 0.31547 -0.34086 2.77619
 H -0.57959 -0.19861 -2.77554
13
bifur_IRC_Cartesians_MW_output/new_data/bifur_traj3_Cartesians_MW point 349
C -0.33655 0.78182 1.08094
 C 0.47442 0.70183 -1.07364
 C -0.21876 1.20714 0.00546
 C 0.03420 -0.50644 1.77843
 C -0.16555 -0.45714 -1.78267
 F -1.03268 1.65453 1.81723
 F 1.83813 1.33936 -1.80390
 H -0.84887 -1.05968 1.82985
 H -1.00614 -0.92602 -1.14024
 H 0.85225 -1.07485 1.26491
 H 0.67367 -1.12108 -1.97702
 H 0.31733 -0.34115 2.77619
 H -0.58145 -0.19832 -2.77554
13
bifur_IRC_Cartesians_MW_output/new_data/bifur_traj3_Cartesians_MW point 350
C -0.33800 0.78197 1.08095
 C 0.47588 0.70168 -1.07363
 C -0.21874 1.20713 0.00548
 C 0.03456 -0.50653 1.77843
 C -0.16591 -0.45705 -1.78268
 F -1.03784 1.65510 1.81726
 F 1.84327 1.33879 -1.80387
 H -0.84858 -1.05992 1.83108
 H -1.00642 -0.92578 -1.13900
 H 0.85257 -1.07477 1.26364
 H 0.67335 -1.12116 -1.97830
 H 0.31894 -0.34140 2.77619
 H -0.58307 -0.19806 -2.77554
13
bifur_IRC_Cartesians_MW_output/new_data/bifur_traj3_Cartesians_MW point 351
C -0.33916 0.78208 1.08096
 C 0.47705 0.70157 -1.07362
 C -0.21873 1.20713 0.00549
 C 0.03485 -0.50660 1.77842
 C -0.16619 -0.45698 -1.78269
 F -1.04197 1.65556 1.81728
 F 1.84738 1.33834 -1.80385
 H -0.84836 -1.06011 1.83207
 H -1.00665 -0.92559 -1.13801
 H 0.85283 -1.07471 1.26261
 H 0.67309 -1.12123 -1.97933
 H 0.32023 -0.34161 2.77619
 H -0.58436 -0.19786 -2.77554
13
bifur_IRC_Cartesians_MW_output/new_data/bifur_traj3_Cartesians_MW point 352
C -0.34000 0.78217 1.08097
 C 0.47790 0.70148 -1.07361
 C -0.21872 1.20713 0.00550
 C 0.03506 -0.50665 1.77842
 C -0.16640 -0.45693 -1.78270
 F -1.04497 1.65589 1.81730
 F 1.85037 1.33801 -1.80383
 H -0.84819 -1.06025 1.83279
 H -1.00682 -0.92545 -1.13729
 H 0.85301 -1.07466 1.26187
 H 0.67291 -1.12128 -1.98007
 H 0.32117 -0.34176 2.77619
 H -0.58530 -0.19771 -2.77554
13
bifur_IRC_Cartesians_MW_output/new_data/bifur_traj3_Cartesians_MW point 353
C -0.34000 0.78217 1.08097
 C 0.47790 0.70148 -1.07361
 C -0.21872 1.20713 0.00550
 C 0.03506 -0.50665 1.77842
 C -0.16640 -0.45693 -1.78270
 F -1.04497 1.65589 1.81730
 F 1.85037 1.33801 -1.80383
 H -0.84819 -1.06025 1.83279
 H -1.00682 -0.92545 -1.13729
 H 0.85301 -1.07466 1.26187
 H 0.67291 -1.12128 -1.98007
 H 0.32117 -0.34176 2.77619
 H -0.58530 -0.19771 -2.77554
13
bifur_IRC_Cartesians_MW_output/new_data/bifur_traj3_Cartesians_MW point 354
C -0.34103 0.78227 1.08098
 C 0.47893 0.70138 -1.07360
 C -0.21870 1.20713 0.00551
 C 0.03531 -0.50671 1.77841
 C -0.16666 -0.45687 -1.78271
 F -1.04862 1.65629 1.81732
 F 1.85400 1.33760 -1.80381
 H -0.84799 -1.06041 1.83367
 H -1.00702 -0.92528 -1.13642
 H 0.85324 -1.07460 1.26097
 H 0.67268 -1.12134 -1.98098
 H 0.32231 -0.34194 2.77619
 H -0.58645 -0.19753 -2.77555
13
bifur_IRC_Cartesians_MW_output/new_data/bifur_traj3_Cartesians_MW point 355
C -0.34139 0.78231 1.08099
 C 0.47929 0.70134 -1.07360
 C -0.21870 1.20713 0.00552
 C 0.03540 -0.50673 1.77841
 C -0.16675 -0.45685 -1.78271
 F -1.04991 1.65643 1.81733
 F 1.85528 1.33746 -1.80380
 H -0.84792 -1.06047 1.83397
 H -1.00709 -0.92522 -1.13611
 H 0.85332 -1.07458 1.26065
 H 0.67260 -1.12136 -1.98130
 H 0.32271 -0.34200 2.77619
 H -0.58685 -0.19746 -2.77555
13
bifur_IRC_Cartesians_MW_output/new_data/bifur_traj3_Cartesians_MW point 356
C -0.34174 0.78234 1.08099
 C 0.47964 0.70131 -1.07360
 C -0.21869 1.20713 0.00552
 C 0.03549 -0.50675 1.77841
 C -0.16683 -0.45683 -1.78271
 F -1.05115 1.65657 1.81734
 F 1.85651 1.33733 -1.80380
 H -0.84785 -1.06053 1.83427
 H -1.00715 -0.92516 -1.13581
 H 0.85339 -1.07456 1.26035
 H 0.67252 -1.12138 -1.98161
 H 0.32309 -0.34206 2.77619
 H -0.58724 -0.19740 -2.77555
13
bifur_IRC_Cartesians_MW_output/new_data/bifur_traj3_Cartesians_MW point 357
C -0.34211 0.78238 1.08100
 C 0.48001 0.70127 -1.07359
 C -0.21869 1.20712 0.00553
 C 0.03558 -0.50677 1.77841
 C -0.16692 -0.45681 -1.78271
 F -1.05246 1.65672 1.81735
 F 1.85782 1.33718 -1.80379
 H -0.84778 -1.06059 1.83458
 H -1.00723 -0.92510 -1.13550
 H 0.85348 -1.07454 1.26002
 H 0.67244 -1.12140 -1.98193
 H 0.32350 -0.34213 2.77619
 H -0.58765 -0.19733 -2.77555
13
bifur_IRC_Cartesians_MW_output/new_data/bifur_traj3_Cartesians_MW point 358
C -0.34250 0.78242 1.08100
 C 0.48040 0.70123 -1.07359
 C -0.21868 1.20712 0.00553
 C 0.03568 -0.50680 1.77840
 C -0.16702 -0.45678 -1.78272
 F -1.05384 1.65687 1.81735
 F 1.85920 1.33703 -1.80378
 H -0.84771 -1.06065 1.83492
 H -1.00730 -0.92503 -1.13517
 H 0.85356 -1.07452 1.25968
 H 0.67235 -1.12143 -1.98228
 H 0.32394 -0.34219 2.77619
 H -0.58808 -0.19727 -2.77555
13
bifur_IRC_Cartesians_MW_output/new_data/bifur_traj3_Cartesians_MW point 359
C -0.34289 0.78246 1.08100
 C 0.48080 0.70119 -1.07359
 C -0.21868 1.20712 0.00554
 C 0.03577 -0.50682 1.77840
 C -0.16712 -0.45676 -1.78272
 F -1.05523 1.65702 1.81736
 F 1.86058 1.33688 -1.80377
 H -0.84763 -1.06072 1.83525
 H -1.00738 -0.92497 -1.13483
 H 0.85365 -1.07449 1.25934
 H 0.67227 -1.12145 -1.98262
 H 0.32437 -0.34226 2.77620
 H -0.58852 -0.19720 -2.77555
13
bifur_IRC_Cartesians_MW_output/new_data/bifur_traj3_Cartesians_MW point 360
C -0.34326 0.78249 1.08101
 C 0.48117 0.70116 -1.07358
 C -0.21867 1.20712 0.00554
 C 0.03587 -0.50684 1.77840
 C -0.16721 -0.45674 -1.78272
 F -1.05655 1.65717 1.81737
 F 1.86189 1.33673 -1.80377
 H -0.84756 -1.06078 1.83556
 H -1.00745 -0.92491 -1.13452
 H 0.85373 -1.07447 1.25901
 H 0.67219 -1.12147 -1.98295
 H 0.32478 -0.34233 2.77620
 H -0.58893 -0.19713 -2.77555
13
bifur_IRC_Cartesians_MW_output/new_data/bifur_traj3_Cartesians_MW point 361
C -0.34360 0.78253 1.08101
 C 0.48151 0.70112 -1.07358
 C -0.21867 1.20712 0.00555
 C 0.03595 -0.50686 1.77840
 C -0.16729 -0.45672 -1.78272
 F -1.05776 1.65730 1.81738
 F 1.86310 1.33660 -1.80376
 H -0.84749 -1.06083 1.83585
 H -1.00752 -0.92485 -1.13423
 H 0.85380 -1.07445 1.25871
 H 0.67211 -1.12149 -1.98325
 H 0.32516 -0.34239 2.77620
 H -0.58931 -0.19707 -2.77555
13
bifur_IRC_Cartesians_MW_output/new_data/bifur_traj3_Cartesians_MW point 362
C -0.34390 0.78256 1.08101
 C 0.48181 0.70109 -1.07358
 C -0.21867 1.20712 0.00555
 C 0.03603 -0.50688 1.77840
 C -0.16737 -0.45670 -1.78273
 F -1.05883 1.65742 1.81738
 F 1.86417 1.33648 -1.80375
 H -0.84743 -1.06088 1.83611
 H -1.00758 -0.92480 -1.13397
 H 0.85387 -1.07444 1.25845
 H 0.67204 -1.12151 -1.98352
 H 0.32549 -0.34244 2.77620
 H -0.58964 -0.19702 -2.77555
13
bifur_IRC_Cartesians_MW_output/new_data/bifur_traj3_Cartesians_MW point 363
C -0.34416 0.78258 1.08102
 C 0.48208 0.70106 -1.07358
 C -0.21866 1.20712 0.00555
 C 0.03609 -0.50690 1.77840
 C -0.16743 -0.45668 -1.78273
 F -1.05976 1.65752 1.81739
 F 1.86510 1.33638 -1.80375
 H -0.84738 -1.06092 1.83633
 H -1.00763 -0.92476 -1.13375
 H 0.85393 -1.07442 1.25822
 H 0.67199 -1.12153 -1.98375
 H 0.32578 -0.34249 2.77620
 H -0.58994 -0.19697 -2.77555
13
bifur_IRC_Cartesians_MW_output/new_data/bifur_traj3_Cartesians_MW point 364
C -0.34416 0.78258 1.08102
 C 0.48208 0.70106 -1.07358
 C -0.21866 1.20712 0.00555
 C 0.03609 -0.50690 1.77840
 C -0.16743 -0.45668 -1.78273
 F -1.05976 1.65752 1.81739
 F 1.86510 1.33638 -1.80375
 H -0.84738 -1.06092 1.83633
 H -1.00763 -0.92476 -1.13375
 H 0.85393 -1.07442 1.25822
 H 0.67199 -1.12153 -1.98375
 H 0.32578 -0.34249 2.77620
 H -0.58994 -0.19697 -2.77555
13
bifur_IRC_Cartesians_MW_output/new_data/bifur_traj3_Cartesians_MW point 365
C -0.34455 0.78262 1.08102
 C 0.48247 0.70103 -1.07357
 C -0.21866 1.20712 0.00556
 C 0.03619 -0.50692 1.77839
 C -0.16753 -0.45666 -1.78273
 F -1.06114 1.65767 1.81740
 F 1.86647 1.33622 -1.80374
 H -0.84731 -1.06099 1.83667
 H -1.00770 -0.92469 -1.13342
 H 0.85401 -1.07440 1.25787
 H 0.67190 -1.12155 -1.98409
 H 0.32622 -0.34255 2.77620
 H -0.59037 -0.19690 -2.77555
13
bifur_IRC_Cartesians_MW_output/new_data/bifur_traj3_Cartesians_MW point 366
C -0.34467 0.78263 1.08102
 C 0.48259 0.70101 -1.07357
 C -0.21866 1.20712 0.00556
 C 0.03622 -0.50693 1.77839
 C -0.16756 -0.45665 -1.78273
 F -1.06159 1.65772 1.81740
 F 1.86692 1.33617 -1.80374
 H -0.84728 -1.06101 1.83677
 H -1.00773 -0.92467 -1.13331
 H 0.85404 -1.07439 1.25776
 H 0.67187 -1.12156 -1.98420
 H 0.32636 -0.34258 2.77620
 H -0.59051 -0.19688 -2.77555
13
bifur_IRC_Cartesians_MW_output/new_data/bifur_traj3_Cartesians_MW point 367
C -0.34476 0.78264 1.08102
 C 0.48268 0.70100 -1.07357
 C -0.21865 1.20712 0.00556
 C 0.03624 -0.50693 1.77839
 C -0.16758 -0.45665 -1.78273
 F -1.06191 1.65776 1.81740
 F 1.86723 1.33614 -1.80374
 H -0.84726 -1.06102 1.83685
 H -1.00775 -0.92466 -1.13323
 H 0.85406 -1.07439 1.25769
 H 0.67185 -1.12156 -1.98428
 H 0.32645 -0.34259 2.77620
 H -0.59061 -0.19687 -2.77555
13
bifur_IRC_Cartesians_MW_output/new_data/bifur_traj3_Cartesians_MW point 368
C -0.34481 0.78265 1.08102
 C 0.48273 0.70100 -1.07357
 C -0.21865 1.20712 0.00556
 C 0.03625 -0.50694 1.77839
 C -0.16759 -0.45664 -1.78273
 F -1.06209 1.65778 1.81740
 F 1.86741 1.33612 -1.80374
 H -0.84725 -1.06103 1.83689
 H -1.00775 -0.92465 -1.13319
 H 0.85407 -1.07438 1.25764
 H 0.67184 -1.12156 -1.98433
 H 0.32651 -0.34260 2.77620
 H -0.59066 -0.19686 -2.77555
13
bifur_IRC_Cartesians_MW_output/new_data/bifur_traj3_Cartesians_MW point 369
C -0.34481 0.78265 1.08102
 C 0.48273 0.70100 -1.07357
 C -0.21865 1.20712 0.00556
 C 0.03625 -0.50694 1.77839
 C -0.16759 -0.45664 -1.78273
 F -1.06209 1.65778 1.81740
 F 1.86741 1.33612 -1.80374
 H -0.84725 -1.06103 1.83689
 H -1.00776 -0.92465 -1.13319
 H 0.85407 -1.07438 1.25764
 H 0.67184 -1.12156 -1.98433
 H 0.32651 -0.34260 2.77620
 H -0.59066 -0.19686 -2.77555
13
bifur_IRC_Cartesians_MW_output/new_data/bifur_traj3_Cartesians_MW point 370
C -0.34473 0.78264 1.08102
 C 0.48265 0.70101 -1.07357
 C -0.21865 1.20712 0.00556
 C 0.03623 -0.50693 1.77839
 C -0.16757 -0.45665 -1.78273
 F -1.06180 1.65775 1.81740
 F 1.86712 1.33615 -1.80374
 H -0.84727 -1.06102 1.83682
 H -1.00774 -0.92466 -1.13326
 H 0.85405 -1.07439 1.25771
 H 0.67186 -1.12156 -1.98425
 H 0.32642 -0.34259 2.77620
 H -0.59057 -0.19687 -2.77555
13
bifur_IRC_Cartesians_MW_output/new_data/bifur_traj3_Cartesians_MW point 371
C -0.34452 0.78262 1.08102
 C 0.48243 0.70103 -1.07357
 C -0.21866 1.20712 0.00556
 C 0.03618 -0.50692 1.77839
 C -0.16752 -0.45666 -1.78273
 F -1.06103 1.65766 1.81740
 F 1.86636 1.33624 -1.80374
 H -0.84731 -1.06098 1.83664
 H -1.00770 -0.92470 -1.13344
 H 0.85401 -1.07440 1.25790
 H 0.67191 -1.12155 -1.98406
 H 0.32618 -0.34255 2.77620
 H -0.59033 -0.19691 -2.77555
13
bifur_IRC_Cartesians_MW_output/new_data/bifur_traj3_Cartesians_MW point 372
C -0.34411 0.78258 1.08102
 C 0.48203 0.70107 -1.07358
 C -0.21866 1.20712 0.00555
 C 0.03608 -0.50690 1.77840
 C -0.16742 -0.45668 -1.78273
 F -1.05960 1.65750 1.81739
 F 1.86493 1.33639 -1.80375
 H -0.84739 -1.06092 1.83630
 H -1.00762 -0.92476 -1.13379
 H 0.85392 -1.07442 1.25826
 H 0.67200 -1.12152 -1.98371
 H 0.32573 -0.34248 2.77620
 H -0.58988 -0.19698 -2.77555
13
bifur_IRC_Cartesians_MW_output/new_data/bifur_traj3_Cartesians_MW point 373
C -0.34351 0.78252 1.08101
 C 0.48142 0.70113 -1.07358
 C -0.21867 1.20712 0.00555
 C 0.03593 -0.50686 1.77840
 C -0.16727 -0.45672 -1.78272
 F -1.05744 1.65727 1.81738
 F 1.86278 1.33663 -1.80376
 H -0.84751 -1.06082 1.83578
 H -1.00750 -0.92486 -1.13430
 H 0.85378 -1.07446 1.25879
 H 0.67213 -1.12149 -1.98317
 H 0.32506 -0.34237 2.77620
 H -0.58921 -0.19709 -2.77555
13
bifur_IRC_Cartesians_MW_output/new_data/bifur_traj3_Cartesians_MW point 374
C -0.34272 0.78244 1.08100
 C 0.48063 0.70121 -1.07359
 C -0.21868 1.20712 0.00554
 C 0.03573 -0.50681 1.77840
 C -0.16707 -0.45677 -1.78272
 F -1.05464 1.65696 1.81736
 F 1.85999 1.33694 -1.80378
 H -0.84766 -1.06069 1.83511
 H -1.00735 -0.92499 -1.13498
 H 0.85361 -1.07450 1.25948
 H 0.67230 -1.12144 -1.98247
 H 0.32418 -0.34223 2.77619
 H -0.58833 -0.19723 -2.77555
13
bifur_IRC_Cartesians_MW_output/new_data/bifur_traj3_Cartesians_MW point 375
C -0.34272 0.78244 1.08100
 C 0.48063 0.70121 -1.07359
 C -0.21868 1.20712 0.00554
 C 0.03573 -0.50681 1.77840
 C -0.16707 -0.45677 -1.78272
 F -1.05464 1.65696 1.81736
 F 1.85999 1.33694 -1.80378
 H -0.84766 -1.06069 1.83511
 H -1.00735 -0.92499 -1.13498
 H 0.85361 -1.07450 1.25948
 H 0.67230 -1.12144 -1.98247
 H 0.32418 -0.34223 2.77619
 H -0.58833 -0.19723 -2.77555
13
bifur_IRC_Cartesians_MW_output/new_data/bifur_traj3_Cartesians_MW point 376
C -0.34071 0.78224 1.08098
 C 0.47861 0.70141 -1.07361
 C -0.21871 1.20713 0.00551
 C 0.03524 -0.50669 1.77841
 C -0.16658 -0.45689 -1.78270
 F -1.04749 1.65617 1.81732
 F 1.85287 1.33773 -1.80382
 H -0.84806 -1.06036 1.83339
 H -1.00695 -0.92533 -1.13669
 H 0.85317 -1.07462 1.26125
 H 0.67275 -1.12132 -1.98070
 H 0.32195 -0.34188 2.77619
 H -0.58609 -0.19758 -2.77555
13
bifur_IRC_Cartesians_MW_output/new_data/bifur_traj3_Cartesians_MW point 377
C -0.33949 0.78212 1.08097
 C 0.47738 0.70153 -1.07362
 C -0.21872 1.20713 0.00549
 C 0.03493 -0.50662 1.77842
 C -0.16628 -0.45696 -1.78269
 F -1.04314 1.65569 1.81729
 F 1.84855 1.33821 -1.80384
 H -0.84829 -1.06016 1.83235
 H -1.00671 -0.92553 -1.13773
 H 0.85290 -1.07469 1.26232
 H 0.67302 -1.12125 -1.97962
 H 0.32060 -0.34167 2.77619
 H -0.58473 -0.19780 -2.77554
13
bifur_IRC_Cartesians_MW_output/new_data/bifur_traj3_Cartesians_MW point 378
C -0.33812 0.78198 1.08095
 C 0.47601 0.70167 -1.07363
 C -0.21874 1.20713 0.00548
 C 0.03459 -0.50654 1.77843
 C -0.16594 -0.45705 -1.78268
 F -1.03828 1.65515 1.81726
 F 1.84371 1.33874 -1.80387
 H -0.84856 -1.05994 1.83119
 H -1.00645 -0.92576 -1.13889
 H 0.85260 -1.07476 1.26353
 H 0.67332 -1.12117 -1.97841
 H 0.31908 -0.34143 2.77619
 H -0.58321 -0.19804 -2.77554
13
bifur_IRC_Cartesians_MW_output/new_data/bifur_traj3_Cartesians_MW point 379
C -0.33665 0.78183 1.08094
 C 0.47453 0.70182 -1.07364
 C -0.21876 1.20714 0.00546
 C 0.03423 -0.50645 1.77843
 C -0.16557 -0.45714 -1.78267
 F -1.03305 1.65457 1.81723
 F 1.83850 1.33932 -1.80390
 H -0.84885 -1.05970 1.82994
 H -1.00616 -0.92600 -1.14015
 H 0.85227 -1.07485 1.26482
 H 0.67365 -1.12108 -1.97711
 H 0.31745 -0.34117 2.77619
 H -0.58157 -0.19830 -2.77554
13
bifur_IRC_Cartesians_MW_output/new_data/bifur_traj3_Cartesians_MW point 380
C -0.33513 0.78168 1.08092
 C 0.47299 0.70197 -1.07365
 C -0.21878 1.20714 0.00544
 C 0.03385 -0.50636 1.77844
 C -0.16520 -0.45723 -1.78266
 F -1.02763 1.65398 1.81720
 F 1.83310 1.33992 -1.80393
 H -0.84915 -1.05945 1.82864
 H -1.00586 -0.92626 -1.14145
 H 0.85194 -1.07494 1.26616
 H 0.67398 -1.12099 -1.97576
 H 0.31575 -0.34090 2.77619
 H -0.57987 -0.19857 -2.77554
13
bifur_IRC_Cartesians_MW_output/new_data/bifur_traj3_Cartesians_MW point 381
C -0.33357 0.78153 1.08090
 C 0.47143 0.70213 -1.07367
 C -0.21880 1.20714 0.00542
 C 0.03346 -0.50626 1.77845
 C -0.16481 -0.45732 -1.78265
 F -1.02207 1.65336 1.81716
 F 1.82757 1.34053 -1.80396
 H -0.84945 -1.05920 1.82731
 H -1.00556 -0.92652 -1.14278
 H 0.85159 -1.07502 1.26753
 H 0.67433 -1.12090 -1.97438
 H 0.31402 -0.34063 2.77619
 H -0.57813 -0.19884 -2.77553
13
bifur_IRC_Cartesians_MW_output/new_data/bifur_traj3_Cartesians_MW point 382
C -0.33196 0.78137 1.08089
 C 0.46981 0.70229 -1.07368
 C -0.21882 1.20715 0.00540
 C 0.03307 -0.50617 1.77846
 C -0.16442 -0.45742 -1.78264
 F -1.01636 1.65273 1.81713
 F 1.82188 1.34116 -1.80399
 H -0.84976 -1.05894 1.82594
 H -1.00524 -0.92678 -1.14414
 H 0.85124 -1.07512 1.26894
 H 0.67468 -1.12081 -1.97296
 H 0.31224 -0.34034 2.77619
 H -0.57635 -0.19913 -2.77553
13
bifur_IRC_Cartesians_MW_output/new_data/bifur_traj3_Cartesians_MW point 383
C -0.33030 0.78120 1.08087
 C 0.46814 0.70246 -1.07369
 C -0.21885 1.20715 0.00538
 C 0.03265 -0.50607 1.77846
 C -0.16400 -0.45752 -1.78263
 F -1.01043 1.65208 1.81709
 F 1.81598 1.34181 -1.80402
 H -0.85009 -1.05866 1.82452
 H -1.00492 -0.92706 -1.14556
 H 0.85087 -1.07521 1.27041
 H 0.67505 -1.12071 -1.97149
 H 0.31038 -0.34005 2.77619
 H -0.57449 -0.19942 -2.77553
13
bifur_IRC_Cartesians_MW_output/new_data/bifur_traj3_Cartesians_MW point 384
C -0.32855 0.78103 1.08085
 C 0.46638 0.70264 -1.07371
 C -0.21887 1.20716 0.00535
 C 0.03222 -0.50596 1.77847
 C -0.16357 -0.45762 -1.78261
 F -1.00422 1.65139 1.81706
 F 1.80979 1.34250 -1.80405
 H -0.85043 -1.05838 1.82303
 H -1.00458 -0.92735 -1.14705
 H 0.85048 -1.07531 1.27195
 H 0.67544 -1.12061 -1.96994
 H 0.30845 -0.33974 2.77619
 H -0.57254 -0.19973 -2.77553
13
bifur_IRC_Cartesians_MW_output/new_data/bifur_traj3_Cartesians_MW point 385
C -0.32673 0.78084 1.08083
 C 0.46455 0.70282 -1.07372
 C -0.21889 1.20716 0.00533
 C 0.03177 -0.50585 1.77848
 C -0.16312 -0.45773 -1.78260
 F -0.99773 1.65068 1.81702
 F 1.80333 1.34321 -1.80409
 H -0.85079 -1.05808 1.82148
 H -1.00422 -0.92765 -1.14861
 H 0.85008 -1.07541 1.27355
 H 0.67584 -1.12050 -1.96833
 H 0.30642 -0.33942 2.77618
 H -0.57051 -0.20005 -2.77552
13
bifur_IRC_Cartesians_MW_output/new_data/bifur_traj3_Cartesians_MW point 386
C -0.32673 0.78084 1.08083
 C 0.46455 0.70282 -1.07372
 C -0.21889 1.20716 0.00533
 C 0.03177 -0.50585 1.77848
 C -0.16312 -0.45773 -1.78260
 F -0.99773 1.65068 1.81702
 F 1.80333 1.34321 -1.80409
 H -0.85079 -1.05808 1.82148
 H -1.00422 -0.92765 -1.14861
 H 0.85008 -1.07541 1.27355
 H 0.67584 -1.12050 -1.96833
 H 0.30642 -0.33942 2.77618
 H -0.57051 -0.20005 -2.77552
13
bifur_IRC_Cartesians_MW_output/new_data/bifur_traj3_Cartesians_MW point 387
C -0.32302 0.78047 1.08079
 C 0.46082 0.70319 -1.07376
 C -0.21894 1.20717 0.00528
 C 0.03085 -0.50563 1.77850
 C -0.16220 -0.45796 -1.78257
 F -0.98453 1.64922 1.81694
 F 1.79019 1.34467 -1.80416
 H -0.85151 -1.05748 1.81832
 H -1.00350 -0.92827 -1.15177
 H 0.84926 -1.07563 1.27681
 H 0.67666 -1.12028 -1.96505
 H 0.30230 -0.33877 2.77618
 H -0.56638 -0.20071 -2.77552
13
bifur_IRC_Cartesians_MW_output/new_data/bifur_traj3_Cartesians_MW point 388
C -0.32126 0.78030 1.08077
 C 0.45905 0.70337 -1.07377
 C -0.21897 1.20717 0.00526
 C 0.03041 -0.50552 1.77851
 C -0.16177 -0.45806 -1.78256
 F -0.97828 1.64853 1.81690
 F 1.78397 1.34535 -1.80420
 H -0.85185 -1.05719 1.81682
 H -1.00315 -0.92856 -1.15326
 H 0.84888 -1.07573 1.27836
 H 0.67705 -1.12018 -1.96349
 H 0.30035 -0.33846 2.77618
 H -0.56442 -0.20102 -2.77551
13
bifur_IRC_Cartesians_MW_output/new_data/bifur_traj3_Cartesians_MW point 389
C -0.31959 0.78013 1.08076
 C 0.45738 0.70354 -1.07378
 C -0.21899 1.20718 0.00524
 C 0.03000 -0.50542 1.77852
 C -0.16136 -0.45817 -1.78255
 F -0.97236 1.64788 1.81686
 F 1.77807 1.34601 -1.80423
 H -0.85218 -1.05692 1.81540
 H -1.00283 -0.92884 -1.15468
 H 0.84851 -1.07582 1.27982
 H 0.67742 -1.12008 -1.96202
 H 0.29850 -0.33817 2.77618
 H -0.56257 -0.20131 -2.77551
13
bifur_IRC_Cartesians_MW_output/new_data/bifur_traj3_Cartesians_MW point 390
C -0.31798 0.77997 1.08074
 C 0.45575 0.70370 -1.07380
 C -0.21901 1.20718 0.00522
 C 0.02960 -0.50533 1.77852
 C -0.16096 -0.45826 -1.78254
 F -0.96661 1.64724 1.81683
 F 1.77234 1.34664 -1.80426
 H -0.85249 -1.05665 1.81402
 H -1.00251 -0.92911 -1.15606
 H 0.84815 -1.07591 1.28124
 H 0.67778 -1.11998 -1.96059
 H 0.29670 -0.33789 2.77618
 H -0.56077 -0.20160 -2.77551
13
bifur_IRC_Cartesians_MW_output/new_data/bifur_traj3_Cartesians_MW point 391
C -0.31635 0.77981 1.08072
 C 0.45411 0.70386 -1.07381
 C -0.21903 1.20718 0.00520
 C 0.02920 -0.50523 1.77853
 C -0.16056 -0.45836 -1.78252
 F -0.96081 1.64660 1.81679
 F 1.76657 1.34728 -1.80429
 H -0.85281 -1.05639 1.81263
 H -1.00219 -0.92938 -1.15745
 H 0.84779 -1.07601 1.28268
 H 0.67814 -1.11989 -1.95915
 H 0.29489 -0.33760 2.77618
 H -0.55895 -0.20188 -2.77551
13
bifur_IRC_Cartesians_MW_output/new_data/bifur_traj3_Cartesians_MW point 392
C -0.31463 0.77964 1.08070
 C 0.45239 0.70404 -1.07383
 C -0.21905 1.20719 0.00518
 C 0.02877 -0.50513 1.77854
 C -0.16013 -0.45847 -1.78251
 F -0.95470 1.64593 1.81676
 F 1.76049 1.34795 -1.80432
 H -0.85315 -1.05611 1.81117
 H -1.00186 -0.92966 -1.15891
 H 0.84741 -1.07610 1.28419
 H 0.67852 -1.11979 -1.95763
 H 0.29299 -0.33730 2.77618
 H -0.55704 -0.20219 -2.77550
13
bifur_IRC_Cartesians_MW_output/new_data/bifur_traj3_Cartesians_MW point 393
C -0.31276 0.77945 1.08068
 C 0.45050 0.70422 -1.07384
 C -0.21908 1.20719 0.00515
 C 0.02830 -0.50501 1.77855
 C -0.15967 -0.45858 -1.78250
 F -0.94802 1.64519 1.81672
 F 1.75384 1.34869 -1.80436
 H -0.85351 -1.05580 1.80957
 H -1.00149 -0.92998 -1.16051
 H 0.84700 -1.07621 1.28584
 H 0.67893 -1.11967 -1.95597
 H 0.29090 -0.33697 2.77617
 H -0.55495 -0.20252 -2.77550
13
bifur_IRC_Cartesians_MW_output/new_data/bifur_traj3_Cartesians_MW point 394
C -0.31067 0.77924 1.08066
 C 0.44840 0.70443 -1.07386
 C -0.21911 1.20720 0.00513
 C 0.02779 -0.50489 1.77856
 C -0.15915 -0.45870 -1.78248
 F -0.94061 1.64437 1.81667
 F 1.74646 1.34951 -1.80440
 H -0.85392 -1.05546 1.80779
 H -1.00108 -0.93032 -1.16229
 H 0.84654 -1.07633 1.28767
 H 0.67939 -1.11955 -1.95413
 H 0.28859 -0.33661 2.77617
 H -0.55262 -0.20289 -2.77550
13
bifur_IRC_Cartesians_MW_output/new_data/bifur_traj3_Cartesians_MW point 395
C -0.30838 0.77901 1.08064
 C 0.44610 0.70467 -1.07388
 C -0.21914 1.20720 0.00510
 C 0.02722 -0.50475 1.77857
 C -0.15859 -0.45884 -1.78247
 F -0.93244 1.64347 1.81662
 F 1.73833 1.35040 -1.80445
 H -0.85437 -1.05509 1.80584
 H -1.00064 -0.93070 -1.16424
 H 0.84603 -1.07646 1.28969
 H 0.67990 -1.11942 -1.95210
 H 0.28604 -0.33620 2.77617
 H -0.55007 -0.20329 -2.77549
13
bifur_IRC_Cartesians_MW_output/new_data/bifur_traj3_Cartesians_MW point 396
C -0.30589 0.77876 1.08061
 C 0.44360 0.70492 -1.07390
 C -0.21917 1.20721 0.00506
 C 0.02660 -0.50460 1.77858
 C -0.15797 -0.45899 -1.78245
 F -0.92360 1.64250 1.81657
 F 1.72952 1.35138 -1.80449
 H -0.85485 -1.05468 1.80372
 H -1.00015 -0.93112 -1.16636
 H 0.84549 -1.07660 1.29188
 H 0.68045 -1.11927 -1.94990
 H 0.28328 -0.33577 2.77617
 H -0.54730 -0.20373 -2.77549
13
bifur_IRC_Cartesians_MW_output/new_data/bifur_traj3_Cartesians_MW point 397
C -0.30589 0.77876 1.08061
 C 0.44360 0.70492 -1.07390
 C -0.21917 1.20721 0.00506
 C 0.02660 -0.50460 1.77858
 C -0.15797 -0.45899 -1.78245
 F -0.92360 1.64250 1.81657
 F 1.72952 1.35138 -1.80449
 H -0.85485 -1.05468 1.80372
 H -1.00015 -0.93112 -1.16636
 H 0.84549 -1.07660 1.29188
 H 0.68045 -1.11927 -1.94990
 H 0.28328 -0.33577 2.77617
 H -0.54730 -0.20373 -2.77549
13
bifur_IRC_Cartesians_MW_output/new_data/bifur_traj3_Cartesians_MW point 398
C -0.30032 0.77821 1.08055
 C 0.43799 0.70548 -1.07395
 C -0.21925 1.20722 0.00499
 C 0.02522 -0.50427 1.77861
 C -0.15659 -0.45933 -1.78241
 F -0.90377 1.64031 1.81645
 F 1.70978 1.35356 -1.80460
 H -0.85594 -1.05377 1.79897
 H -0.99906 -0.93204 -1.17111
 H 0.84426 -1.07692 1.29678
 H 0.68169 -1.11894 -1.94497
 H 0.27709 -0.33479 2.77617
 H -0.54109 -0.20472 -2.77548
13
bifur_IRC_Cartesians_MW_output/new_data/bifur_traj3_Cartesians_MW point 399
C -0.29714 0.77789 1.08052
 C 0.43480 0.70580 -1.07397
 C -0.21929 1.20723 0.00495
 C 0.02443 -0.50408 1.77863
 C -0.15581 -0.45952 -1.78238
 F -0.89246 1.63906 1.81638
 F 1.69852 1.35481 -1.80466
 H -0.85656 -1.05326 1.79626
 H -0.99844 -0.93257 -1.17382
 H 0.84356 -1.07710 1.29957
 H 0.68239 -1.11875 -1.94216
 H 0.27356 -0.33423 2.77616
 H -0.53755 -0.20528 -2.77547
13
bifur_IRC_Cartesians_MW_output/new_data/bifur_traj3_Cartesians_MW point 400
C -0.29364 0.77754 1.08048
 C 0.43127 0.70615 -1.07400
 C -0.21933 1.20724 0.00491
 C 0.02356 -0.50387 1.77864
 C -0.15494 -0.45973 -1.78236
 F -0.87999 1.63769 1.81631
 F 1.68610 1.35618 -1.80473
 H -0.85724 -1.05268 1.79328
 H -0.99776 -0.93315 -1.17681
 H 0.84278 -1.07730 1.30266
 H 0.68316 -1.11855 -1.93906
 H 0.26967 -0.33361 2.77616
 H -0.53365 -0.20590 -2.77547
13
bifur_IRC_Cartesians_MW_output/new_data/bifur_traj3_Cartesians_MW point 401
C -0.28981 0.77716 1.08044
 C 0.42742 0.70653 -1.07404
 C -0.21939 1.20724 0.00486
 C 0.02261 -0.50364 1.77866
 C -0.15400 -0.45996 -1.78233
 F -0.86637 1.63618 1.81623
 F 1.67254 1.35768 -1.80481
 H -0.85799 -1.05206 1.79001
 H -0.99701 -0.93379 -1.18007
 H 0.84194 -1.07752 1.30602
 H 0.68401 -1.11832 -1.93568
 H 0.26541 -0.33294 2.77616
 H -0.52938 -0.20657 -2.77546
13
bifur_IRC_Cartesians_MW_output/new_data/bifur_traj3_Cartesians_MW point 402
C -0.28570 0.77675 1.08039
 C 0.42329 0.70695 -1.07407
 C -0.21944 1.20725 0.00481
 C 0.02160 -0.50339 1.77868
 C -0.15298 -0.46021 -1.78230
 F -0.85175 1.63457 1.81614
 F 1.65798 1.35930 -1.80489
 H -0.85879 -1.05139 1.78651
 H -0.99621 -0.93447 -1.18357
 H 0.84103 -1.07775 1.30964
 H 0.68492 -1.11808 -1.93204
 H 0.26085 -0.33222 2.77616
 H -0.52480 -0.20730 -2.77546
13
bifur_IRC_Cartesians_MW_output/new_data/bifur_traj3_Cartesians_MW point 403
C -0.28137 0.77632 1.08035
 C 0.41894 0.70738 -1.07411
 C -0.21950 1.20726 0.00475
 C 0.02052 -0.50313 1.77870
 C -0.15191 -0.46047 -1.78227
 F -0.83635 1.63287 1.81604
 F 1.64265 1.36099 -1.80497
 H -0.85964 -1.05068 1.78282
 H -0.99536 -0.93519 -1.18726
 H 0.84008 -1.07800 1.31345
 H 0.68588 -1.11783 -1.92821
 H 0.25604 -0.33146 2.77615
 H -0.51998 -0.20806 -2.77545
13
bifur_IRC_Cartesians_MW_output/new_data/bifur_traj3_Cartesians_MW point 404
C -0.27687 0.77587 1.08030
 C 0.41441 0.70784 -1.07414
 C -0.21956 1.20727 0.00469
 C 0.01941 -0.50286 1.77873
 C -0.15080 -0.46075 -1.78223
 F -0.82032 1.63110 1.81595
 F 1.62669 1.36276 -1.80506
 H -0.86052 -1.04995 1.77899
 H -0.99448 -0.93594 -1.19110
 H 0.83908 -1.07825 1.31741
 H 0.68687 -1.11756 -1.92423
 H 0.25104 -0.33067 2.77615
 H -0.51496 -0.20886 -2.77544
13
bifur_IRC_Cartesians_MW_output/new_data/bifur_traj3_Cartesians_MW point 405
C -0.27222 0.77540 1.08025
 C 0.40974 0.70830 -1.07418
 C -0.21962 1.20728 0.00463
 C 0.01825 -0.50258 1.77875
 C -0.14965 -0.46103 -1.78220
 F -0.80379 1.62928 1.81585
 F 1.61023 1.36458 -1.80515
 H -0.86143 -1.04919 1.77503
 H -0.99357 -0.93671 -1.19506
 H 0.83806 -1.07852 1.32149
 H 0.68790 -1.11729 -1.92012
 H 0.24588 -0.32985 2.77615
 H -0.50978 -0.20968 -2.77543
13
bifur_IRC_Cartesians_MW_output/new_data/bifur_traj3_Cartesians_MW point 406
C -0.26746 0.77493 1.08020
 C 0.40495 0.70878 -1.07422
 C -0.21968 1.20730 0.00457
 C 0.01707 -0.50230 1.77877
 C -0.14847 -0.46131 -1.78216
 F -0.78684 1.62741 1.81575
 F 1.59336 1.36645 -1.80524
 H -0.86236 -1.04841 1.77097
 H -0.99264 -0.93751 -1.19912
 H 0.83701 -1.07879 1.32568
 H 0.68896 -1.11701 -1.91591
 H 0.24059 -0.32902 2.77614
 H -0.50448 -0.21052 -2.77543
13
bifur_IRC_Cartesians_MW_output/new_data/bifur_traj3_Cartesians_MW point 407
C -0.26261 0.77445 1.08015
 C 0.40008 0.70927 -1.07427
 C -0.21975 1.20731 0.00451
 C 0.01587 -0.50201 1.77879
 C -0.14727 -0.46161 -1.78213
 F -0.76961 1.62551 1.81564
 F 1.57620 1.36835 -1.80534
 H -0.86330 -1.04763 1.76684
 H -0.99170 -0.93831 -1.20324
 H 0.83594 -1.07907 1.32994
 H 0.69003 -1.11672 -1.91163
 H 0.23521 -0.32817 2.77614
 H -0.49908 -0.21138 -2.77542
13
bifur_IRC_Cartesians_MW_output/new_data/bifur_traj3_Cartesians_MW point 408
C -0.26261 0.77445 1.08015
 C 0.40008 0.70927 -1.07427
 C -0.21975 1.20731 0.00451
 C 0.01587 -0.50201 1.77879
 C -0.14727 -0.46161 -1.78213
 F -0.76961 1.62551 1.81564
 F 1.57620 1.36835 -1.80534
 H -0.86330 -1.04763 1.76684
 H -0.99170 -0.93831 -1.20324
 H 0.83594 -1.07907 1.32994
 H 0.69003 -1.11672 -1.91163
 H 0.23521 -0.32817 2.77614
 H -0.49908 -0.21138 -2.77542
13
bifur_IRC_Cartesians_MW_output/new_data/bifur_traj3_Cartesians_MW point 409
C -0.25306 0.77349 1.08005
 C 0.39048 0.71023 -1.07435
 C -0.21987 1.20733 0.00439
 C 0.01350 -0.50143 1.77884
 C -0.14491 -0.46218 -1.78206
 F -0.73563 1.62176 1.81544
 F 1.54237 1.37209 -1.80552
 H -0.86517 -1.04607 1.75870
 H -0.98983 -0.93990 -1.21138
 H 0.83383 -1.07961 1.33834
 H 0.69214 -1.11616 -1.90318
 H 0.22460 -0.32649 2.77613
 H -0.48844 -0.21306 -2.77540
13
bifur_IRC_Cartesians_MW_output/new_data/bifur_traj3_Cartesians_MW point 410
C -0.24864 0.77305 1.08000
 C 0.38603 0.71068 -1.07438
 C -0.21993 1.20734 0.00433
 C 0.01241 -0.50117 1.77886
 C -0.14382 -0.46245 -1.78203
 F -0.71990 1.62002 1.81534
 F 1.52670 1.37382 -1.80561
 H -0.86603 -1.04535 1.75493
 H -0.98897 -0.94063 -1.21515
 H 0.83286 -1.07986 1.34223
 H 0.69312 -1.11590 -1.89927
 H 0.21969 -0.32571 2.77613
 H -0.48351 -0.21385 -2.77539
13
bifur_IRC_Cartesians_MW_output/new_data/bifur_traj3_Cartesians_MW point 411
C -0.24460 0.77265 1.07996
 C 0.38196 0.71108 -1.07442
 C -0.21999 1.20735 0.00428
 C 0.01140 -0.50093 1.77888
 C -0.14282 -0.46269 -1.78200
 F -0.70550 1.61843 1.81526
 F 1.51237 1.37541 -1.80569
 H -0.86682 -1.04469 1.75148
 H -0.98817 -0.94131 -1.21860
 H 0.83196 -1.08009 1.34579
 H 0.69401 -1.11566 -1.89569
 H 0.21519 -0.32500 2.77613
 H -0.47901 -0.21456 -2.77539
13
bifur_IRC_Cartesians_MW_output/new_data/bifur_traj3_Cartesians_MW point 412
C -0.24093 0.77228 1.07992
 C 0.37827 0.71145 -1.07445
 C -0.22004 1.20736 0.00423
 C 0.01049 -0.50071 1.77890
 C -0.14191 -0.46292 -1.78197
 F -0.69244 1.61699 1.81518
 F 1.49936 1.37685 -1.80576
 H -0.86753 -1.04409 1.74836
 H -0.98746 -0.94192 -1.22173
 H 0.83115 -1.08030 1.34902
 H 0.69483 -1.11544 -1.89244
 H 0.21112 -0.32436 2.77612
 H -0.47492 -0.21521 -2.77538
13
bifur_IRC_Cartesians_MW_output/new_data/bifur_traj3_Cartesians_MW point 413
C -0.23757 0.77195 1.07988
 C 0.37490 0.71179 -1.07448
 C -0.22008 1.20736 0.00419
 C 0.00966 -0.50050 1.77892
 C -0.14109 -0.46312 -1.78195
 F -0.68052 1.61568 1.81511
 F 1.48749 1.37816 -1.80582
 H -0.86819 -1.04354 1.74550
 H -0.98680 -0.94247 -1.22459
 H 0.83041 -1.08049 1.35197
 H 0.69557 -1.11524 -1.88948
 H 0.20739 -0.32377 2.77612
 H -0.47118 -0.21580 -2.77538
13
bifur_IRC_Cartesians_MW_output/new_data/bifur_traj3_Cartesians_MW point 414
C -0.23448 0.77164 1.07985
 C 0.37179 0.71210 -1.07450
 C -0.22012 1.20737 0.00415
 C 0.00890 -0.50032 1.77893
 C -0.14032 -0.46331 -1.78192
 F -0.66950 1.61446 1.81504
 F 1.47652 1.37938 -1.80588
 H -0.86879 -1.04304 1.74286
 H -0.98620 -0.94299 -1.22723
 H 0.82973 -1.08067 1.35469
 H 0.69625 -1.11506 -1.88674
 H 0.20395 -0.32322 2.77612
 H -0.46773 -0.21635 -2.77537
13
bifur_IRC_Cartesians_MW_output/new_data/bifur_traj3_Cartesians_MW point 415
C -0.23158 0.77135 1.07982
 C 0.36887 0.71239 -1.07453
 C -0.22016 1.20738 0.00411
 C 0.00818 -0.50014 1.77895
 C -0.13960 -0.46348 -1.78190
 F -0.65918 1.61332 1.81498
 F 1.46625 1.38051 -1.80594
 H -0.86936 -1.04256 1.74039
 H -0.98563 -0.94347 -1.22970
 H 0.82909 -1.08083 1.35724
 H 0.69689 -1.11489 -1.88418
 H 0.20073 -0.32272 2.77612
 H -0.46450 -0.21686 -2.77537
13
bifur_IRC_Cartesians_MW_output/new_data/bifur_traj3_Cartesians_MW point 416
C -0.22884 0.77107 1.07979
 C 0.36612 0.71267 -1.07455
 C -0.22020 1.20738 0.00408
 C 0.00750 -0.49998 1.77896
 C -0.13893 -0.46365 -1.78188
 F -0.64943 1.61225 1.81492
 F 1.45654 1.38159 -1.80599
 H -0.86989 -1.04212 1.73805
 H -0.98510 -0.94392 -1.23203
 H 0.82849 -1.08099 1.35966
 H 0.69750 -1.11473 -1.88175
 H 0.19769 -0.32223 2.77612
 H -0.46145 -0.21734 -2.77536
13
bifur_IRC_Cartesians_MW_output/new_data/bifur_traj3_Cartesians_MW point 417
C -0.22623 0.77081 1.07976
 C 0.36349 0.71293 -1.07457
 C -0.22023 1.20739 0.00404
 C 0.00685 -0.49982 1.77897
 C -0.13828 -0.46380 -1.78186
 F -0.64015 1.61122 1.81486
 F 1.44729 1.38261 -1.80604
 H -0.87040 -1.04169 1.73583
 H -0.98459 -0.94436 -1.23426
 H 0.82791 -1.08114 1.36195
 H 0.69808 -1.11458 -1.87944
 H 0.19479 -0.32178 2.77611
 H -0.45854 -0.21781 -2.77536
13
bifur_IRC_Cartesians_MW_output/new_data/bifur_traj3_Cartesians_MW point 418
C -0.22373 0.77056 1.07973
 C 0.36098 0.71318 -1.07459
 C -0.22026 1.20740 0.00401
 C 0.00623 -0.49967 1.77899
 C -0.13766 -0.46395 -1.78184
 F -0.63126 1.61024 1.81481
 F 1.43845 1.38359 -1.80609
 H -0.87089 -1.04128 1.73370
 H -0.98410 -0.94477 -1.23638
 H 0.82736 -1.08128 1.36415
 H 0.69863 -1.11443 -1.87724
 H 0.19202 -0.32134 2.77611
 H -0.45576 -0.21825 -2.77535
13
bifur_IRC_Cartesians_MW_output/new_data/bifur_traj3_Cartesians_MW point 419
C -0.22373 0.77056 1.07973
 C 0.36098 0.71318 -1.07459
 C -0.22026 1.20740 0.00401
 C 0.00623 -0.49967 1.77899
 C -0.13766 -0.46395 -1.78184
 F -0.63126 1.61024 1.81481
 F 1.43845 1.38359 -1.80609
 H -0.87089 -1.04128 1.73370
 H -0.98410 -0.94477 -1.23638
 H 0.82736 -1.08128 1.36415
 H 0.69863 -1.11443 -1.87724
 H 0.19202 -0.32134 2.77611
 H -0.45576 -0.21825 -2.77535
13
bifur_IRC_Cartesians_MW_output/new_data/bifur_traj3_Cartesians_MW point 420
C -0.21887 0.77008 1.07968
 C 0.35610 0.71367 -1.07463
 C -0.22033 1.20741 0.00395
 C 0.00503 -0.49938 1.77901
 C -0.13646 -0.46425 -1.78181
 F -0.61397 1.60834 1.81470
 F 1.42124 1.38549 -1.80619
 H -0.87184 -1.04049 1.72956
 H -0.98315 -0.94558 -1.24052
 H 0.82629 -1.08156 1.36842
 H 0.69970 -1.11414 -1.87294
 H 0.18662 -0.32048 2.77611
 H -0.45035 -0.21910 -2.77535
13
bifur_IRC_Cartesians_MW_output/new_data/bifur_traj3_Cartesians_MW point 421
C -0.21632 0.76983 1.07966
 C 0.35354 0.71393 -1.07466
 C -0.22036 1.20741 0.00392
 C 0.00439 -0.49923 1.77902
 C -0.13583 -0.46440 -1.78179
 F -0.60490 1.60734 1.81465
 F 1.41220 1.38649 -1.80624
 H -0.87234 -1.04008 1.72739
 H -0.98265 -0.94600 -1.24270
 H 0.82573 -1.08170 1.37066
 H 0.70027 -1.11399 -1.87068
 H 0.18379 -0.32004 2.77611
 H -0.44751 -0.21955 -2.77534
13
bifur_IRC_Cartesians_MW_output/new_data/bifur_traj3_Cartesians_MW point 422
C -0.21352 0.76955 1.07963
 C 0.35072 0.71421 -1.07468
 C -0.22040 1.20742 0.00388
 C 0.00370 -0.49906 1.77904
 C -0.13514 -0.46457 -1.78177
 F -0.59494 1.60624 1.81459
 F 1.40228 1.38759 -1.80629
 H -0.87288 -1.03962 1.72500
 H -0.98210 -0.94647 -1.24508
 H 0.82511 -1.08186 1.37313
 H 0.70089 -1.11383 -1.86821
 H 0.18068 -0.31954 2.77611
 H -0.44439 -0.22005 -2.77534
13
bifur_IRC_Cartesians_MW_output/new_data/bifur_traj3_Cartesians_MW point 423
C -0.21036 0.76923 1.07959
 C 0.34754 0.71453 -1.07471
 C -0.22044 1.20743 0.00384
 C 0.00291 -0.49887 1.77905
 C -0.13436 -0.46476 -1.78174
 F -0.58367 1.60499 1.81452
 F 1.39107 1.38883 -1.80635
 H -0.87350 -1.03910 1.72230
 H -0.98149 -0.94700 -1.24778
 H 0.82441 -1.08204 1.37591
 H 0.70159 -1.11364 -1.86541
 H 0.17716 -0.31899 2.77610
 H -0.44086 -0.22061 -2.77533
13
bifur_IRC_Cartesians_MW_output/new_data/bifur_traj3_Cartesians_MW point 424
C -0.20679 0.76887 1.07955
 C 0.34395 0.71489 -1.07474
 C -0.22049 1.20743 0.00380
 C 0.00203 -0.49866 1.77907
 C -0.13348 -0.46498 -1.78172
 F -0.57100 1.60359 1.81445
 F 1.37845 1.39023 -1.80642
 H -0.87420 -1.03852 1.71927
 H -0.98079 -0.94759 -1.25082
 H 0.82362 -1.08225 1.37904
 H 0.70238 -1.11343 -1.86226
 H 0.17320 -0.31836 2.77610
 H -0.43689 -0.22124 -2.77533
13
bifur_IRC_Cartesians_MW_output/new_data/bifur_traj3_Cartesians_MW point 425
C -0.20289 0.76848 1.07951
 C 0.34002 0.71528 -1.07477
 C -0.22054 1.20744 0.00375
 C 0.00106 -0.49842 1.77909
 C -0.13251 -0.46521 -1.78169
 F -0.55709 1.60206 1.81436
 F 1.36460 1.39176 -1.80650
 H -0.87496 -1.03788 1.71594
 H -0.98003 -0.94824 -1.25415
 H 0.82276 -1.08247 1.38248
 H 0.70324 -1.11320 -1.85880
 H 0.16886 -0.31768 2.77610
 H -0.43254 -0.22193 -2.77532
13
bifur_IRC_Cartesians_MW_output/new_data/bifur_traj3_Cartesians_MW point 426
C -0.19870 0.76807 1.07947
 C 0.33581 0.71570 -1.07481
 C -0.22060 1.20745 0.00369
 C 0.00002 -0.49817 1.77911
 C -0.13148 -0.46547 -1.78166
 F -0.54219 1.60042 1.81427
 F 1.34976 1.39340 -1.80658
 H -0.87578 -1.03720 1.71237
 H -0.97921 -0.94893 -1.25772
 H 0.82184 -1.08271 1.38617
 H 0.70417 -1.11295 -1.85510
 H 0.16421 -0.31694 2.77610
 H -0.42787 -0.22267 -2.77531
13
bifur_IRC_Cartesians_MW_output/new_data/bifur_traj3_Cartesians_MW point 427
C -0.19427 0.76762 1.07942
 C 0.33136 0.71615 -1.07484
 C -0.22066 1.20746 0.00364
 C -0.00107 -0.49791 1.77913
 C -0.13038 -0.46573 -1.78163
 F -0.52642 1.59868 1.81418
 F 1.33407 1.39514 -1.80667
 H -0.87664 -1.03648 1.70859
 H -0.97834 -0.94967 -1.26149
 H 0.82086 -1.08296 1.39006
 H 0.70515 -1.11269 -1.85118
 H 0.15929 -0.31616 2.77609
 H -0.42293 -0.22345 -2.77530
13
bifur_IRC_Cartesians_MW_output/new_data/bifur_traj3_Cartesians_MW point 428
C -0.18960 0.76716 1.07937
 C 0.32667 0.71662 -1.07488
 C -0.22072 1.20747 0.00358
 C -0.00223 -0.49763 1.77915
 C -0.12923 -0.46602 -1.78159
 F -0.50982 1.59684 1.81408
 F 1.31753 1.39697 -1.80676
 H -0.87755 -1.03572 1.70462
 H -0.97743 -0.95045 -1.26547
 H 0.81983 -1.08323 1.39417
 H 0.70618 -1.11242 -1.84705
 H 0.15411 -0.31534 2.77609
 H -0.41774 -0.22428 -2.77530
13
bifur_IRC_Cartesians_MW_output/new_data/bifur_traj3_Cartesians_MW point 429
C -0.18469 0.76667 1.07932
 C 0.32173 0.71711 -1.07492
 C -0.22078 1.20749 0.00351
 C -0.00345 -0.49733 1.77918
 C -0.12802 -0.46631 -1.78156
 F -0.49236 1.59492 1.81397
 F 1.30015 1.39889 -1.80685
 H -0.87851 -1.03492 1.70043
 H -0.97647 -0.95126 -1.26965
 H 0.81875 -1.08350 1.39848
 H 0.70727 -1.11213 -1.84271
 H 0.14866 -0.31448 2.77609
 H -0.41227 -0.22514 -2.77529
13
bifur_IRC_Cartesians_MW_output/new_data/bifur_traj3_Cartesians_MW point 430
C -0.18469 0.76667 1.07932
 C 0.32173 0.71711 -1.07492
 C -0.22078 1.20749 0.00351
 C -0.00345 -0.49733 1.77918
 C -0.12802 -0.46631 -1.78156
 F -0.49236 1.59492 1.81397
 F 1.30015 1.39889 -1.80685
 H -0.87851 -1.03492 1.70043
 H -0.97647 -0.95126 -1.26965
 H 0.81875 -1.08350 1.39848
 H 0.70727 -1.11213 -1.84271
 H 0.14866 -0.31448 2.77609
 H -0.41227 -0.22514 -2.77529
13
bifur_IRC_Cartesians_MW_output/new_data/bifur_traj3_Cartesians_MW point 431
C -0.17426 0.76563 1.07921
 C 0.31124 0.71816 -1.07501
 C -0.22092 1.20751 0.00338
 C -0.00604 -0.49671 1.77923
 C -0.12544 -0.46694 -1.78148
 F -0.45522 1.59082 1.81375
 F 1.26318 1.40299 -1.80706
 H -0.88055 -1.03321 1.69154
 H -0.97443 -0.95300 -1.27855
 H 0.81644 -1.08410 1.40766
 H 0.70958 -1.11151 -1.83348
 H 0.13706 -0.31265 2.77608
 H -0.40064 -0.22699 -2.77527
13
bifur_IRC_Cartesians_MW_output/new_data/bifur_traj3_Cartesians_MW point 432
C -0.16896 0.76510 1.07915
 C 0.30591 0.71870 -1.07506
 C -0.22099 1.20752 0.00331
 C -0.00735 -0.49639 1.77925
 C -0.12413 -0.46726 -1.78144
 F -0.43638 1.58874 1.81363
 F 1.24441 1.40506 -1.80716
 H -0.88158 -1.03235 1.68703
 H -0.97340 -0.95388 -1.28306
 H 0.81528 -1.08440 1.41232
 H 0.71075 -1.11120 -1.82880
 H 0.13118 -0.31172 2.77608
 H -0.39474 -0.22792 -2.77526
13
bifur_IRC_Cartesians_MW_output/new_data/bifur_traj3_Cartesians_MW point 433
C -0.16395 0.76460 1.07910
 C 0.30087 0.71920 -1.07510
 C -0.22106 1.20753 0.00325
 C -0.00859 -0.49609 1.77928
 C -0.12289 -0.46756 -1.78140
 F -0.41855 1.58677 1.81353
 F 1.22666 1.40703 -1.80726
 H -0.88256 -1.03153 1.68275
 H -0.97242 -0.95471 -1.28733
 H 0.81417 -1.08469 1.41673
 H 0.71186 -1.11090 -1.82436
 H 0.12561 -0.31084 2.77607
 H -0.38916 -0.22881 -2.77525
13
bifur_IRC_Cartesians_MW_output/new_data/bifur_traj3_Cartesians_MW point 434
C -0.15945 0.76415 1.07905
 C 0.29634 0.71965 -1.07514
 C -0.22112 1.20754 0.00319
 C -0.00971 -0.49582 1.77930
 C -0.12177 -0.46784 -1.78137
 F -0.40253 1.58501 1.81343
 F 1.21070 1.40879 -1.80734
 H -0.88344 -1.03080 1.67892
 H -0.97154 -0.95546 -1.29117
 H 0.81318 -1.08494 1.42069
 H 0.71285 -1.11064 -1.82038
 H 0.12061 -0.31005 2.77607
 H -0.38414 -0.22960 -2.77525
13
bifur_IRC_Cartesians_MW_output/new_data/bifur_traj3_Cartesians_MW point 435
C -0.15549 0.76375 1.07901
 C 0.29237 0.72005 -1.07517
 C -0.22117 1.20755 0.00314
 C -0.01069 -0.49558 1.77932
 C -0.12080 -0.46808 -1.78134
 F -0.38845 1.58345 1.81335
 F 1.19669 1.41034 -1.80742
 H -0.88421 -1.03015 1.67555
 H -0.97077 -0.95612 -1.29454
 H 0.81230 -1.08517 1.42417
 H 0.71373 -1.11041 -1.81688
 H 0.11622 -0.30935 2.77607
 H -0.37973 -0.23030 -2.77524
13
bifur_IRC_Cartesians_MW_output/new_data/bifur_traj3_Cartesians_MW point 436
C -0.15199 0.76340 1.07897
 C 0.28884 0.72041 -1.07520
 C -0.22122 1.20756 0.00309
 C -0.01156 -0.49537 1.77934
 C -0.11993 -0.46829 -1.78132
 F -0.37599 1.58208 1.81327
 F 1.18428 1.41172 -1.80749
 H -0.88490 -1.02958 1.67256
 H -0.97008 -0.95670 -1.29753
 H 0.81153 -1.08537 1.42725
 H 0.71450 -1.11020 -1.81378
 H 0.11233 -0.30874 2.77606
 H -0.37583 -0.23092 -2.77523
13
bifur_IRC_Cartesians_MW_output/new_data/bifur_traj3_Cartesians_MW point 437
C -0.14881 0.76309 1.07894
 C 0.28565 0.72073 -1.07523
 C -0.22126 1.20757 0.00305
 C -0.01235 -0.49518 1.77935
 C -0.11915 -0.46848 -1.78129
 F -0.36468 1.58083 1.81320
 F 1.17302 1.41296 -1.80755
 H -0.88552 -1.02906 1.66985
 H -0.96946 -0.95723 -1.30024
 H 0.81083 -1.08555 1.43005
 H 0.71521 -1.11001 -1.81097
 H 0.10880 -0.30818 2.77606
 H -0.37229 -0.23148 -2.77523
13
bifur_IRC_Cartesians_MW_output/new_data/bifur_traj3_Cartesians_MW point 438
C -0.14584 0.76279 1.07891
 C 0.28267 0.72102 -1.07525
 C -0.22130 1.20757 0.00302
 C -0.01308 -0.49500 1.77937
 C -0.11841 -0.46866 -1.78127
 F -0.35413 1.57967 1.81314
 F 1.16252 1.41412 -1.80761
 H -0.88610 -1.02858 1.66733
 H -0.96888 -0.95772 -1.30276
 H 0.81018 -1.08572 1.43266
 H 0.71586 -1.10984 -1.80835
 H 0.10551 -0.30766 2.77606
 H -0.36899 -0.23201 -2.77522
13
bifur_IRC_Cartesians_MW_output/new_data/bifur_traj3_Cartesians_MW point 439
C -0.14302 0.76251 1.07888
 C 0.27983 0.72131 -1.07528
 C -0.22134 1.20758 0.00298
 C -0.01378 -0.49483 1.77938
 C -0.11771 -0.46883 -1.78125
 F -0.34407 1.57856 1.81308
 F 1.15250 1.41523 -1.80766
 H -0.88665 -1.02812 1.66492
 H -0.96833 -0.95819 -1.30517
 H 0.80955 -1.08588 1.43514
 H 0.71649 -1.10967 -1.80585
 H 0.10237 -0.30716 2.77606
 H -0.36584 -0.23250 -2.77522
13
bifur_IRC_Cartesians_MW_output/new_data/bifur_traj3_Cartesians_MW point 440
C -0.14028 0.76224 1.07885
 C 0.27707 0.72158 -1.07530
 C -0.22137 1.20759 0.00294
 C -0.01446 -0.49467 1.77939
 C -0.11704 -0.46899 -1.78123
 F -0.33434 1.57748 1.81302
 F 1.14281 1.41631 -1.80772
 H -0.88718 -1.02767 1.66258
 H -0.96779 -0.95864 -1.30750
 H 0.80895 -1.08603 1.43755
 H 0.71709 -1.10951 -1.80343
 H 0.09933 -0.30668 2.77606
 H -0.36279 -0.23299 -2.77522
13
bifur_IRC_Cartesians_MW_output/new_data/bifur_traj3_Cartesians_MW point 441
C -0.14028 0.76224 1.07885
 C 0.27708 0.72158 -1.07530
 C -0.22137 1.20759 0.00294
 C -0.01446 -0.49467 1.77939
 C -0.11704 -0.46899 -1.78123
 F -0.33434 1.57748 1.81302
 F 1.14281 1.41631 -1.80772
 H -0.88718 -1.02767 1.66258
 H -0.96779 -0.95864 -1.30750
 H 0.80895 -1.08603 1.43755
 H 0.71709 -1.10951 -1.80343
 H 0.09933 -0.30668 2.77606
 H -0.36279 -0.23299 -2.77522
13
bifur_IRC_Cartesians_MW_output/new_data/bifur_traj3_Cartesians_MW point 442
C -0.13473 0.76168 1.07879
 C 0.27150 0.72214 -1.07535
 C -0.22145 1.20760 0.00287
 C -0.01584 -0.49434 1.77942
 C -0.11567 -0.46933 -1.78119
 F -0.31459 1.57530 1.81290
 F 1.12315 1.41848 -1.80782
 H -0.88826 -1.02677 1.65786
 H -0.96671 -0.95957 -1.31223
 H 0.80772 -1.08635 1.44243
 H 0.71832 -1.10918 -1.79852
 H 0.09316 -0.30571 2.77605
 H -0.35661 -0.23397 -2.77521
13
bifur_IRC_Cartesians_MW_output/new_data/bifur_traj3_Cartesians_MW point 443
C -0.13149 0.76136 1.07875
 C 0.26823 0.72247 -1.07537
 C -0.22149 1.20761 0.00283
 C -0.01664 -0.49414 1.77944
 C -0.11486 -0.46952 -1.78116
 F -0.30304 1.57403 1.81283
 F 1.11165 1.41975 -1.80789
 H -0.88890 -1.02624 1.65509
 H -0.96608 -0.96011 -1.31500
 H 0.80701 -1.08654 1.44529
 H 0.71904 -1.10899 -1.79565
 H 0.08956 -0.30514 2.77605
 H -0.35299 -0.23454 -2.77520
13
bifur_IRC_Cartesians_MW_output/new_data/bifur_traj3_Cartesians_MW point 444
C -0.12746 0.76096 1.07871
 C 0.26419 0.72287 -1.07541
 C -0.22155 1.20762 0.00278
 C -0.01764 -0.49390 1.77946
 C -0.11387 -0.46977 -1.78114
 F -0.28873 1.57245 1.81275
 F 1.09741 1.42133 -1.80797
 H -0.88968 -1.02558 1.65166
 H -0.96529 -0.96077 -1.31843
 H 0.80612 -1.08677 1.44882
 H 0.71993 -1.10875 -1.79210
 H 0.08509 -0.30443 2.77605
 H -0.34851 -0.23525 -2.77519
13
bifur_IRC_Cartesians_MW_output/new_data/bifur_traj3_Cartesians_MW point 445
C -0.12242 0.76045 1.07866
 C 0.25912 0.72338 -1.07545
 C -0.22161 1.20763 0.00272
 C -0.01889 -0.49360 1.77948
 C -0.11262 -0.47007 -1.78110
 F -0.27079 1.57047 1.81264
 F 1.07954 1.42331 -1.80806
 H -0.89067 -1.02476 1.64736
 H -0.96431 -0.96161 -1.32272
 H 0.80501 -1.08705 1.45326
 H 0.72104 -1.10846 -1.78764
 H 0.07949 -0.30355 2.77604
 H -0.34289 -0.23614 -2.77519
13
bifur_IRC_Cartesians_MW_output/new_data/bifur_traj3_Cartesians_MW point 446
C -0.11654 0.75987 1.07859
 C 0.25321 0.72397 -1.07550
 C -0.22169 1.20764 0.00264
 C -0.02035 -0.49324 1.77951
 C -0.11117 -0.47043 -1.78105
 F -0.24987 1.56816 1.81251
 F 1.05871 1.42561 -1.80818
 H -0.89182 -1.02380 1.64235
 H -0.96316 -0.96259 -1.32773
 H 0.80371 -1.08739 1.45843
 H 0.72234 -1.10811 -1.78244
 H 0.07296 -0.30251 2.77604
 H -0.33634 -0.23718 -2.77518
13
bifur_IRC_Cartesians_MW_output/new_data/bifur_traj3_Cartesians_MW point 447
C -0.11023 0.75924 1.07853
 C 0.24686 0.72461 -1.07555
 C -0.22177 1.20766 0.00256
 C -0.02191 -0.49287 1.77954
 C -0.10961 -0.47081 -1.78101
 F -0.22741 1.56569 1.81238
 F 1.03635 1.42809 -1.80830
 H -0.89305 -1.02277 1.63697
 H -0.96192 -0.96364 -1.33311
 H 0.80232 -1.08775 1.46398
 H 0.72374 -1.10774 -1.77685
 H 0.06595 -0.30141 2.77603
 H -0.32931 -0.23830 -2.77517
13
bifur_IRC_Cartesians_MW_output/new_data/bifur_traj3_Cartesians_MW point 448
C -0.10378 0.75859 1.07846
 C 0.24037 0.72526 -1.07561
 C -0.22186 1.20767 0.00248
 C -0.02351 -0.49248 1.77957
 C -0.10802 -0.47120 -1.78096
 F -0.20447 1.56315 1.81224
 F 1.01350 1.43062 -1.80843
 H -0.89431 -1.02172 1.63148
 H -0.96066 -0.96471 -1.33861
 H 0.80090 -1.08811 1.46966
 H 0.72517 -1.10736 -1.77115
 H 0.05878 -0.30027 2.77603
 H -0.32212 -0.23944 -2.77516
13
bifur_IRC_Cartesians_MW_output/new_data/bifur_traj3_Cartesians_MW point 449
C -0.09739 0.75796 1.07839
 C 0.23394 0.72590 -1.07566
 C -0.22195 1.20769 0.00239
 C -0.02510 -0.49210 1.77960
 C -0.10644 -0.47158 -1.78091
 F -0.18171 1.56064 1.81210
 F 0.99085 1.43312 -1.80855
 H -0.89555 -1.02068 1.62603
 H -0.95941 -0.96577 -1.34406
 H 0.79949 -1.08848 1.47528
 H 0.72658 -1.10698 -1.76549
 H 0.05168 -0.29915 2.77603
 H -0.31500 -0.24057 -2.77514
13
bifur_IRC_Cartesians_MW_output/new_data/bifur_traj3_Cartesians_MW point 450
C -0.09123 0.75734 1.07832
 C 0.22775 0.72652 -1.07571
 C -0.22203 1.20770 0.00232
 C -0.02662 -0.49173 1.77963
 C -0.10491 -0.47196 -1.78087
 F -0.15981 1.55823 1.81197
 F 0.96904 1.43554 -1.80867
 H -0.89676 -1.01967 1.62078
 H -0.95821 -0.96680 -1.34931
 H 0.79813 -1.08883 1.48070
 H 0.72795 -1.10662 -1.76005
 H 0.04484 -0.29807 2.77602
 H -0.30814 -0.24165 -2.77513
13
bifur_IRC_Cartesians_MW_output/new_data/bifur_traj3_Cartesians_MW point 451
C -0.08561 0.75678 1.07826
 C 0.22210 0.72709 -1.07576
 C -0.22210 1.20771 0.00224
 C -0.02802 -0.49139 1.77966
 C -0.10352 -0.47230 -1.78083
 F -0.13979 1.55602 1.81185
 F 0.94911 1.43774 -1.80878
 H -0.89785 -1.01876 1.61599
 H -0.95711 -0.96773 -1.35410
 H 0.79689 -1.08915 1.48564
 H 0.72919 -1.10629 -1.75507
 H 0.03860 -0.29708 2.77602
 H -0.30187 -0.24265 -2.77513
13
bifur_IRC_Cartesians_MW_output/new_data/bifur_traj3_Cartesians_MW point 452
C -0.08561 0.75678 1.07826
 C 0.22210 0.72709 -1.07576
 C -0.22210 1.20771 0.00224
 C -0.02802 -0.49139 1.77966
 C -0.10352 -0.47230 -1.78083
 F -0.13980 1.55602 1.81185
 F 0.94911 1.43774 -1.80878
 H -0.89785 -1.01876 1.61599
 H -0.95711 -0.96773 -1.35410
 H 0.79689 -1.08915 1.48564
 H 0.72919 -1.10629 -1.75507
 H 0.03860 -0.29708 2.77602
 H -0.30187 -0.24265 -2.77513
13
bifur_IRC_Cartesians_MW_output/new_data/bifur_traj3_Cartesians_MW point 453
C -0.07806 0.75603 1.07818
 C 0.21451 0.72785 -1.07582
 C -0.22220 1.20773 0.00215
 C -0.02989 -0.49094 1.77970
 C -0.10166 -0.47275 -1.78077
 F -0.11296 1.55306 1.81169
 F 0.92239 1.44070 -1.80893
 H -0.89933 -1.01753 1.60956
 H -0.95564 -0.96899 -1.36053
 H 0.79522 -1.08958 1.49228
 H 0.73086 -1.10584 -1.74840
 H 0.03022 -0.29576 2.77601
 H -0.29347 -0.24398 -2.77511
13
bifur_IRC_Cartesians_MW_output/new_data/bifur_traj3_Cartesians_MW point 454
C -0.07691 0.75591 1.07817
 C 0.21335 0.72796 -1.07583
 C -0.22222 1.20773 0.00213
 C -0.03017 -0.49087 1.77970
 C -0.10137 -0.47282 -1.78076
 F -0.10885 1.55260 1.81166
 F 0.91831 1.44115 -1.80895
 H -0.89955 -1.01734 1.60858
 H -0.95541 -0.96918 -1.36151
 H 0.79497 -1.08965 1.49329
 H 0.73111 -1.10578 -1.74738
 H 0.02894 -0.29555 2.77601
 H -0.29218 -0.24418 -2.77511
13
bifur_IRC_Cartesians_MW_output/new_data/bifur_traj3_Cartesians_MW point 455
C -0.07747 0.75597 1.07818
 C 0.21392 0.72790 -1.07583
 C -0.22221 1.20773 0.00214
 C -0.03003 -0.49090 1.77970
 C -0.10151 -0.47279 -1.78077
 F -0.11085 1.55282 1.81167
 F 0.92029 1.44093 -1.80894
 H -0.89944 -1.01743 1.60905
 H -0.95552 -0.96909 -1.36103
 H 0.79509 -1.08961 1.49280
 H 0.73099 -1.10581 -1.74788
 H 0.02956 -0.29565 2.77601
 H -0.29281 -0.24408 -2.77511
13
bifur_IRC_Cartesians_MW_output/new_data/bifur_traj3_Cartesians_MW point 456
C -0.07971 0.75619 1.07820
 C 0.21617 0.72768 -1.07581
 C -0.22218 1.20773 0.00217
 C -0.02948 -0.49104 1.77969
 C -0.10207 -0.47265 -1.78078
 F -0.11882 1.55370 1.81172
 F 0.92823 1.44005 -1.80889
 H -0.89901 -1.01779 1.61096
 H -0.95596 -0.96871 -1.35912
 H 0.79559 -1.08949 1.49083
 H 0.73049 -1.10594 -1.74986
 H 0.03205 -0.29605 2.77601
 H -0.29530 -0.24369 -2.77512
13
bifur_IRC_Cartesians_MW_output/new_data/bifur_traj3_Cartesians_MW point 457
C -0.08371 0.75659 1.07824
 C 0.22019 0.72728 -1.07578
 C -0.22213 1.20772 0.00222
 C -0.02849 -0.49127 1.77967
 C -0.10305 -0.47241 -1.78081
 F -0.13303 1.55527 1.81181
 F 0.94238 1.43849 -1.80882
 H -0.89823 -1.01845 1.61437
 H -0.95674 -0.96805 -1.35572
 H 0.79647 -1.08926 1.48731
 H 0.72961 -1.10618 -1.75339
 H 0.03649 -0.29675 2.77602
 H -0.29975 -0.24298 -2.77512
13
bifur_IRC_Cartesians_MW_output/new_data/bifur_traj3_Cartesians_MW point 458
C -0.08940 0.75716 1.07830
 C 0.22592 0.72670 -1.07573
 C -0.22205 1.20770 0.00229
 C -0.02708 -0.49162 1.77964
 C -0.10446 -0.47207 -1.78086
 F -0.15331 1.55751 1.81193
 F 0.96257 1.43625 -1.80871
 H -0.89711 -1.01938 1.61923
 H -0.95785 -0.96710 -1.35086
 H 0.79772 -1.08893 1.48230
 H 0.72835 -1.10651 -1.75843
 H 0.04281 -0.29775 2.77602
 H -0.30610 -0.24198 -2.77513
13
bifur_IRC_Cartesians_MW_output/new_data/bifur_traj3_Cartesians_MW point 459
C -0.09648 0.75787 1.07838
 C 0.23304 0.72599 -1.07567
 C -0.22196 1.20769 0.00238
 C -0.02532 -0.49204 1.77961
 C -0.10621 -0.47164 -1.78091
 F -0.17850 1.56029 1.81208
 F 0.98765 1.43348 -1.80857
 H -0.89573 -1.02053 1.62526
 H -0.95924 -0.96592 -1.34483
 H 0.79929 -1.08853 1.47607
 H 0.72678 -1.10693 -1.76470
 H 0.05068 -0.29899 2.77603
 H -0.31399 -0.24072 -2.77514
13
bifur_IRC_Cartesians_MW_output/new_data/bifur_traj3_Cartesians_MW point 460
C -0.10455 0.75867 1.07847
 C 0.24115 0.72518 -1.07560
 C -0.22185 1.20767 0.00249
 C -0.02332 -0.49253 1.77957
 C -0.10821 -0.47115 -1.78097
 F -0.20720 1.56346 1.81225
 F 1.01623 1.43031 -1.80841
 H -0.89416 -1.02185 1.63213
 H -0.96081 -0.96458 -1.33795
 H 0.80107 -1.08807 1.46898
 H 0.72500 -1.10740 -1.77183
 H 0.05964 -0.30041 2.77603
 H -0.32298 -0.23930 -2.77516
13
bifur_IRC_Cartesians_MW_output/new_data/bifur_traj3_Cartesians_MW point 461
C -0.11331 0.75954 1.07856
 C 0.24995 0.72430 -1.07553
 C -0.22173 1.20765 0.00260
 C -0.02115 -0.49305 1.77953
 C -0.11037 -0.47062 -1.78103
 F -0.23836 1.56689 1.81244
 F 1.04725 1.42688 -1.80824
 H -0.89245 -1.02327 1.63960
 H -0.96252 -0.96313 -1.33049
 H 0.80300 -1.08757 1.46128
 H 0.72306 -1.10792 -1.77957
 H 0.06937 -0.30195 2.77604
 H -0.33273 -0.23775 -2.77517
13
bifur_IRC_Cartesians_MW_output/new_data/bifur_traj3_Cartesians_MW point 462
C -0.12247 0.76046 1.07866
 C 0.25917 0.72338 -1.07545
 C -0.22161 1.20763 0.00272
 C -0.01888 -0.49360 1.77948
 C -0.11264 -0.47007 -1.78110
 F -0.27098 1.57049 1.81264
 F 1.07973 1.42329 -1.80806
 H -0.89066 -1.02477 1.64741
 H -0.96432 -0.96160 -1.32268
 H 0.80502 -1.08705 1.45321
 H 0.72103 -1.10846 -1.78768
 H 0.07955 -0.30356 2.77604
 H -0.34295 -0.23613 -2.77519
13
bifur_IRC_Cartesians_MW_output/new_data/bifur_traj3_Cartesians_MW point 463
C -0.12247 0.76046 1.07866
 C 0.25917 0.72338 -1.07545
 C -0.22161 1.20763 0.00272
 C -0.01888 -0.49360 1.77948
 C -0.11264 -0.47007 -1.78110
 F -0.27098 1.57049 1.81264
 F 1.07973 1.42329 -1.80806
 H -0.89066 -1.02477 1.64741
 H -0.96432 -0.96160 -1.32268
 H 0.80502 -1.08705 1.45321
 H 0.72103 -1.10846 -1.78768
 H 0.07955 -0.30356 2.77604
 H -0.34295 -0.23613 -2.77519
13
bifur_IRC_Cartesians_MW_output/new_data/bifur_traj3_Cartesians_MW point 464
C -0.13805 0.76201 1.07882
 C 0.27483 0.72181 -1.07532
 C -0.22140 1.20759 0.00292
 C -0.01501 -0.49453 1.77940
 C -0.11649 -0.46913 -1.78121
 F -0.32640 1.57661 1.81297
 F 1.13491 1.41718 -1.80776
 H -0.88762 -1.02731 1.66068
 H -0.96736 -0.95902 -1.30940
 H 0.80846 -1.08616 1.43951
 H 0.71759 -1.10938 -1.80146
 H 0.09685 -0.30629 2.77605
 H -0.36030 -0.23338 -2.77521
13
bifur_IRC_Cartesians_MW_output/new_data/bifur_traj3_Cartesians_MW point 465
C -0.14221 0.76243 1.07887
 C 0.27901 0.72139 -1.07528
 C -0.22135 1.20758 0.00297
 C -0.01398 -0.49478 1.77938
 C -0.11751 -0.46888 -1.78124
 F -0.34120 1.57824 1.81306
 F 1.14964 1.41555 -1.80768
 H -0.88681 -1.02799 1.66423
 H -0.96817 -0.95832 -1.30586
 H 0.80937 -1.08593 1.43585
 H 0.71667 -1.10962 -1.80514
 H 0.10147 -0.30702 2.77606
 H -0.36493 -0.23265 -2.77522
13
bifur_IRC_Cartesians_MW_output/new_data/bifur_traj3_Cartesians_MW point 466
C -0.14488 0.76270 1.07889
 C 0.28170 0.72112 -1.07526
 C -0.22131 1.20758 0.00300
 C -0.01332 -0.49494 1.77937
 C -0.11817 -0.46872 -1.78126
 F -0.35069 1.57929 1.81312
 F 1.15909 1.41450 -1.80763
 H -0.88628 -1.02842 1.66650
 H -0.96869 -0.95788 -1.30359
 H 0.80996 -1.08577 1.43351
 H 0.71608 -1.10978 -1.80750
 H 0.10443 -0.30749 2.77606
 H -0.36791 -0.23218 -2.77522
13
bifur_IRC_Cartesians_MW_output/new_data/bifur_traj3_Cartesians_MW point 467
C -0.14697 0.76290 1.07892
 C 0.28380 0.72091 -1.07524
 C -0.22129 1.20757 0.00303
 C -0.01280 -0.49507 1.77936
 C -0.11869 -0.46859 -1.78128
 F -0.35813 1.58011 1.81316
 F 1.16650 1.41368 -1.80759
 H -0.88588 -1.02876 1.66828
 H -0.96910 -0.95753 -1.30180
 H 0.81042 -1.08565 1.43167
 H 0.71561 -1.10990 -1.80934
 H 0.10675 -0.30786 2.77606
 H -0.37024 -0.23181 -2.77523
13
bifur_IRC_Cartesians_MW_output/new_data/bifur_traj3_Cartesians_MW point 468
C -0.14908 0.76311 1.07894
 C 0.28592 0.72070 -1.07522
 C -0.22126 1.20757 0.00306
 C -0.01228 -0.49520 1.77935
 C -0.11921 -0.46846 -1.78129
 F -0.36564 1.58094 1.81321
 F 1.17398 1.41286 -1.80754
 H -0.88546 -1.02911 1.67008
 H -0.96951 -0.95718 -1.30000
 H 0.81089 -1.08553 1.42981
 H 0.71515 -1.11003 -1.81121
 H 0.10910 -0.30823 2.77606
 H -0.37259 -0.23143 -2.77523
13
bifur_IRC_Cartesians_MW_output/new_data/bifur_traj3_Cartesians_MW point 469
C -0.15172 0.76338 1.07897
 C 0.28858 0.72043 -1.07520
 C -0.22122 1.20756 0.00309
 C -0.01162 -0.49535 1.77934
 C -0.11987 -0.46830 -1.78131
 F -0.37505 1.58198 1.81327
 F 1.18335 1.41182 -1.80749
 H -0.88495 -1.02954 1.67234
 H -0.97003 -0.95674 -1.29775
 H 0.81147 -1.08538 1.42748
 H 0.71456 -1.11018 -1.81355
 H 0.11204 -0.30869 2.77606
 H -0.37554 -0.23097 -2.77523
13
bifur_IRC_Cartesians_MW_output/new_data/bifur_traj3_Cartesians_MW point 470
C -0.15532 0.76374 1.07901
 C 0.29220 0.72007 -1.07517
 C -0.22117 1.20755 0.00314
 C -0.01073 -0.49557 1.77932
 C -0.12076 -0.46809 -1.78134
 F -0.38786 1.58339 1.81334
 F 1.19610 1.41041 -1.80742
 H -0.88424 -1.03013 1.67540
 H -0.97073 -0.95614 -1.29468
 H 0.81227 -1.08518 1.42432
 H 0.71376 -1.11040 -1.81674
 H 0.11604 -0.30932 2.77607
 H -0.37955 -0.23033 -2.77524
13
bifur_IRC_Cartesians_MW_output/new_data/bifur_traj3_Cartesians_MW point 471
C -0.16003 0.76421 1.07906
 C 0.29693 0.71960 -1.07513
 C -0.22111 1.20754 0.00320
 C -0.00956 -0.49585 1.77930
 C -0.12192 -0.46780 -1.78137
 F -0.40461 1.58524 1.81344
 F 1.21278 1.40856 -1.80733
 H -0.88333 -1.03089 1.67942
 H -0.97165 -0.95536 -1.29067
 H 0.81331 -1.08491 1.42018
 H 0.71272 -1.11067 -1.82090
 H 0.12127 -0.31015 2.77607
 H -0.38479 -0.22950 -2.77525
13
bifur_IRC_Cartesians_MW_output/new_data/bifur_traj3_Cartesians_MW point 472
C -0.16581 0.76478 1.07912
 C 0.30274 0.71901 -1.07508
 C -0.22104 1.20753 0.00327
 C -0.00813 -0.49620 1.77927
 C -0.12335 -0.46745 -1.78142
 F -0.42515 1.58750 1.81357
 F 1.23323 1.40630 -1.80722
 H -0.88220 -1.03184 1.68434
 H -0.97278 -0.95440 -1.28575
 H 0.81458 -1.08458 1.41510
 H 0.71145 -1.11101 -1.82600
 H 0.12768 -0.31117 2.77607
 H -0.39122 -0.22848 -2.77526
13
bifur_IRC_Cartesians_MW_output/new_data/bifur_traj3_Cartesians_MW point 473
C -0.17260 0.76546 1.07919
 C 0.30957 0.71833 -1.07503
 C -0.22094 1.20751 0.00336
 C -0.00645 -0.49661 1.77924
 C -0.12502 -0.46704 -1.78147
 F -0.44932 1.59017 1.81371
 F 1.25729 1.40364 -1.80709
 H -0.88087 -1.03294 1.69012
 H -0.97411 -0.95327 -1.27996
 H 0.81608 -1.08419 1.40912
 H 0.70994 -1.11141 -1.83201
 H 0.13522 -0.31236 2.77608
 H -0.39879 -0.22728 -2.77527
13
bifur_IRC_Cartesians_MW_output/new_data/bifur_traj3_Cartesians_MW point 474
C -0.17260 0.76546 1.07919
 C 0.30957 0.71833 -1.07503
 C -0.22094 1.20751 0.00336
 C -0.00645 -0.49661 1.77924
 C -0.12502 -0.46704 -1.78147
 F -0.44932 1.59017 1.81371
 F 1.25729 1.40364 -1.80709
 H -0.88087 -1.03294 1.69012
 H -0.97411 -0.95327 -1.27996
 H 0.81608 -1.08419 1.40913
 H 0.70994 -1.11141 -1.83201
 H 0.13522 -0.31236 2.77608
 H -0.39879 -0.22728 -2.77527
13
bifur_IRC_Cartesians_MW_output/new_data/bifur_traj3_Cartesians_MW point 475
C -0.18885 0.76708 1.07936
 C 0.32591 0.71669 -1.07489
 C -0.22073 1.20748 0.00357
 C -0.00242 -0.49758 1.77916
 C -0.12904 -0.46606 -1.78159
 F -0.50716 1.59655 1.81406
 F 1.31488 1.39726 -1.80677
 H -0.87770 -1.03559 1.70398
 H -0.97728 -0.95057 -1.26611
 H 0.81966 -1.08327 1.39483
 H 0.70635 -1.11237 -1.84639
 H 0.15328 -0.31521 2.77609
 H -0.41690 -0.22441 -2.77530
13
bifur_IRC_Cartesians_MW_output/new_data/bifur_traj3_Cartesians_MW point 476
C -0.19772 0.76797 1.07946
 C 0.33483 0.71580 -1.07481
 C -0.22061 1.20746 0.00368
 C -0.00022 -0.49811 1.77911
 C -0.13124 -0.46552 -1.78165
 F -0.53872 1.60003 1.81425
 F 1.34631 1.39379 -1.80660
 H -0.87597 -1.03704 1.71154
 H -0.97902 -0.94910 -1.25855
 H 0.82162 -1.08276 1.38702
 H 0.70438 -1.11290 -1.85423
 H 0.16313 -0.31677 2.77609
 H -0.42678 -0.22284 -2.77531
13
bifur_IRC_Cartesians_MW_output/new_data/bifur_traj3_Cartesians_MW point 477
C -0.20658 0.76885 1.07955
 C 0.34374 0.71491 -1.07474
 C -0.22049 1.20744 0.00379
 C 0.00198 -0.49865 1.77907
 C -0.13343 -0.46499 -1.78172
 F -0.57025 1.60351 1.81444
 F 1.37770 1.39031 -1.80643
 H -0.87424 -1.03849 1.71909
 H -0.98075 -0.94762 -1.25100
 H 0.82358 -1.08226 1.37923
 H 0.70242 -1.11342 -1.86207
 H 0.17297 -0.31833 2.77610
 H -0.43666 -0.22128 -2.77532
13
bifur_IRC_Cartesians_MW_output/new_data/bifur_traj3_Cartesians_MW point 478
C -0.21522 0.76972 1.07964
 C 0.35243 0.71404 -1.07467
 C -0.22038 1.20742 0.00390
 C 0.00412 -0.49916 1.77903
 C -0.13556 -0.46447 -1.78178
 F -0.60099 1.60690 1.81463
 F 1.40831 1.38693 -1.80626
 H -0.87255 -1.03990 1.72645
 H -0.98244 -0.94619 -1.24363
 H 0.82548 -1.08177 1.37163
 H 0.70051 -1.11393 -1.86971
 H 0.18257 -0.31984 2.77611
 H -0.44628 -0.21975 -2.77534
13
bifur_IRC_Cartesians_MW_output/new_data/bifur_traj3_Cartesians_MW point 479
C -0.22355 0.77055 1.07973
 C 0.36080 0.71320 -1.07460
 C -0.22027 1.20740 0.00401
 C 0.00618 -0.49966 1.77899
 C -0.13762 -0.46397 -1.78184
 F -0.63060 1.61017 1.81480
 F 1.43779 1.38366 -1.80610
 H -0.87093 -1.04125 1.73354
 H -0.98406 -0.94480 -1.23654
 H 0.82732 -1.08129 1.36431
 H 0.69867 -1.11442 -1.87707
 H 0.19181 -0.32131 2.77611
 H -0.45556 -0.21828 -2.77535
13
bifur_IRC_Cartesians_MW_output/new_data/bifur_traj3_Cartesians_MW point 480
C -0.23144 0.77133 1.07982
 C 0.36874 0.71241 -1.07453
 C -0.22016 1.20738 0.00411
 C 0.00814 -0.50014 1.77895
 C -0.13957 -0.46349 -1.78190
 F -0.65869 1.61327 1.81497
 F 1.46576 1.38057 -1.80594
 H -0.86939 -1.04254 1.74027
 H -0.98560 -0.94349 -1.22981
 H 0.82906 -1.08084 1.35737
 H 0.69692 -1.11488 -1.88405
 H 0.20058 -0.32269 2.77612
 H -0.46435 -0.21688 -2.77537
13
bifur_IRC_Cartesians_MW_output/new_data/bifur_traj3_Cartesians_MW point 481
C -0.23861 0.77205 1.07989
 C 0.37595 0.71169 -1.07447
 C -0.22007 1.20736 0.00420
 C 0.00992 -0.50057 1.77891
 C -0.14134 -0.46306 -1.78195
 F -0.68421 1.61609 1.81513
 F 1.49117 1.37776 -1.80580
 H -0.86799 -1.04371 1.74638
 H -0.98701 -0.94230 -1.22370
 H 0.83064 -1.08043 1.35106
 H 0.69534 -1.11531 -1.89040
 H 0.20855 -0.32395 2.77612
 H -0.47234 -0.21562 -2.77538
13
bifur_IRC_Cartesians_MW_output/new_data/bifur_traj3_Cartesians_MW point 482
C -0.24449 0.77264 1.07996
 C 0.38186 0.71110 -1.07442
 C -0.21999 1.20735 0.00428
 C 0.01138 -0.50092 1.77888
 C -0.14279 -0.46270 -1.78200
 F -0.70512 1.61839 1.81525
 F 1.51198 1.37545 -1.80569
 H -0.86684 -1.04467 1.75139
 H -0.98815 -0.94132 -1.21869
 H 0.83194 -1.08010 1.34589
 H 0.69404 -1.11565 -1.89559
 H 0.21507 -0.32498 2.77613
 H -0.47889 -0.21458 -2.77539
13
bifur_IRC_Cartesians_MW_output/new_data/bifur_traj3_Cartesians_MW point 483
C -0.24869 0.77306 1.08000
 C 0.38608 0.71067 -1.07438
 C -0.21993 1.20734 0.00433
 C 0.01242 -0.50117 1.77886
 C -0.14383 -0.46245 -1.78203
 F -0.72005 1.62004 1.81534
 F 1.52686 1.37381 -1.80561
 H -0.86602 -1.04535 1.75497
 H -0.98897 -0.94063 -1.21512
 H 0.83287 -1.07986 1.34220
 H 0.69311 -1.11590 -1.89931
 H 0.21974 -0.32572 2.77613
 H -0.48356 -0.21384 -2.77539
13
bifur_IRC_Cartesians_MW_output/new_data/bifur_traj3_Cartesians_MW point 484
C -0.25155 0.77334 1.08003
 C 0.38895 0.71039 -1.07436
 C -0.21989 1.20733 0.00437
 C 0.01313 -0.50134 1.77885
 C -0.14454 -0.46227 -1.78205
 F -0.73024 1.62116 1.81541
 F 1.53699 1.37268 -1.80555
 H -0.86546 -1.04582 1.75741
 H -0.98953 -0.94015 -1.21268
 H 0.83350 -1.07970 1.33968
 H 0.69248 -1.11607 -1.90184
 H 0.22291 -0.32622 2.77613
 H -0.48675 -0.21333 -2.77540
13
bifur_IRC_Cartesians_MW_output/new_data/bifur_traj3_Cartesians_MW point 485
C -0.25155 0.77334 1.08003
 C 0.38895 0.71038 -1.07436
 C -0.21989 1.20733 0.00437
 C 0.01313 -0.50134 1.77885
 C -0.14454 -0.46227 -1.78205
 F -0.73024 1.62116 1.81541
 F 1.53700 1.37268 -1.80555
 H -0.86546 -1.04582 1.75741
 H -0.98953 -0.94015 -1.21268
 H 0.83350 -1.07970 1.33968
 H 0.69248 -1.11607 -1.90184
 H 0.22292 -0.32622 2.77613
 H -0.48675 -0.21333 -2.77540
13
bifur_IRC_Cartesians_MW_output/new_data/bifur_traj3_Cartesians_MW point 486
C -0.25560 0.77374 1.08007
 C 0.39303 0.70998 -1.07432
 C -0.21984 1.20732 0.00442
 C 0.01413 -0.50159 1.77883
 C -0.14554 -0.46203 -1.78208
 F -0.74465 1.62275 1.81549
 F 1.55135 1.37110 -1.80547
 H -0.86467 -1.04648 1.76086
 H -0.99032 -0.93948 -1.20922
 H 0.83439 -1.07947 1.33612
 H 0.69158 -1.11631 -1.90542
 H 0.22741 -0.32693 2.77613
 H -0.49127 -0.21262 -2.77541
13
bifur_IRC_Cartesians_MW_output/new_data/bifur_traj3_Cartesians_MW point 487
C -0.25762 0.77395 1.08010
 C 0.39506 0.70977 -1.07431
 C -0.21981 1.20732 0.00445
 C 0.01463 -0.50171 1.77882
 C -0.14604 -0.46191 -1.78209
 F -0.75185 1.62355 1.81554
 F 1.55852 1.37030 -1.80543
 H -0.86428 -1.04681 1.76258
 H -0.99072 -0.93914 -1.20750
 H 0.83484 -1.07935 1.33434
 H 0.69113 -1.11643 -1.90721
 H 0.22966 -0.32729 2.77614
 H -0.49352 -0.21226 -2.77541
13
bifur_IRC_Cartesians_MW_output/new_data/bifur_traj3_Cartesians_MW point 488
C -0.26001 0.77419 1.08012
 C 0.39746 0.70953 -1.07429
 C -0.21978 1.20731 0.00448
 C 0.01523 -0.50185 1.77881
 C -0.14663 -0.46176 -1.78211
 F -0.76034 1.62449 1.81559
 F 1.56697 1.36937 -1.80539
 H -0.86381 -1.04720 1.76462
 H -0.99119 -0.93874 -1.20547
 H 0.83536 -1.07921 1.33224
 H 0.69060 -1.11657 -1.90932
 H 0.23231 -0.32771 2.77614
 H -0.49618 -0.21184 -2.77541
13
bifur_IRC_Cartesians_MW_output/new_data/bifur_traj3_Cartesians_MW point 489
C -0.26289 0.77447 1.08015
 C 0.40036 0.70924 -1.07426
 C -0.21974 1.20731 0.00451
 C 0.01594 -0.50202 1.77879
 C -0.14734 -0.46159 -1.78213
 F -0.77059 1.62562 1.81565
 F 1.57717 1.36824 -1.80533
 H -0.86325 -1.04767 1.76707
 H -0.99175 -0.93826 -1.20301
 H 0.83600 -1.07905 1.32970
 H 0.68997 -1.11674 -1.91187
 H 0.23551 -0.32821 2.77614
 H -0.49939 -0.21133 -2.77542
13
bifur_IRC_Cartesians_MW_output/new_data/bifur_traj3_Cartesians_MW point 490
C -0.26628 0.77481 1.08019
 C 0.40377 0.70890 -1.07423
 C -0.21970 1.20730 0.00456
 C 0.01678 -0.50223 1.77878
 C -0.14818 -0.46138 -1.78216
 F -0.78267 1.62695 1.81572
 F 1.58920 1.36691 -1.80526
 H -0.86258 -1.04822 1.76997
 H -0.99241 -0.93770 -1.20012
 H 0.83675 -1.07886 1.32672
 H 0.68922 -1.11694 -1.91487
 H 0.23928 -0.32881 2.77614
 H -0.50317 -0.21073 -2.77542
13
bifur_IRC_Cartesians_MW_output/new_data/bifur_traj3_Cartesians_MW point 491
C -0.27018 0.77520 1.08023
 C 0.40769 0.70851 -1.07420
 C -0.21965 1.20729 0.00461
 C 0.01775 -0.50246 1.77876
 C -0.14914 -0.46115 -1.78218
 F -0.79654 1.62848 1.81580
 F 1.60301 1.36538 -1.80519
 H -0.86182 -1.04886 1.77329
 H -0.99317 -0.93705 -1.19680
 H 0.83761 -1.07864 1.32329
 H 0.68835 -1.11717 -1.91832
 H 0.24361 -0.32949 2.77614
 H -0.50751 -0.21004 -2.77543
13
bifur_IRC_Cartesians_MW_output/new_data/bifur_traj3_Cartesians_MW point 492
C -0.27458 0.77564 1.08028
 C 0.41211 0.70807 -1.07416
 C -0.21959 1.20728 0.00466
 C 0.01884 -0.50272 1.77874
 C -0.15023 -0.46088 -1.78222
 F -0.81219 1.63021 1.81590
 F 1.61860 1.36365 -1.80510
 H -0.86096 -1.04958 1.77704
 H -0.99403 -0.93632 -1.19305
 H 0.83858 -1.07838 1.31942
 H 0.68738 -1.11743 -1.92221
 H 0.24850 -0.33027 2.77615
 H -0.51241 -0.20926 -2.77544
13
bifur_IRC_Cartesians_MW_output/new_data/bifur_traj3_Cartesians_MW point 493
C -0.27949 0.77613 1.08033
 C 0.41705 0.70757 -1.07412
 C -0.21952 1.20727 0.00473
 C 0.02006 -0.50302 1.77871
 C -0.15145 -0.46059 -1.78225
 F -0.82967 1.63213 1.81600
 F 1.63600 1.36173 -1.80501
 H -0.86001 -1.05038 1.78122
 H -0.99499 -0.93550 -1.18886
 H 0.83966 -1.07810 1.31510
 H 0.68629 -1.11771 -1.92655
 H 0.25395 -0.33113 2.77615
 H -0.51789 -0.20840 -2.77544
13
bifur_IRC_Cartesians_MW_output/new_data/bifur_traj3_Cartesians_MW point 494
C -0.28488 0.77667 1.08039
 C 0.42247 0.70703 -1.07408
 C -0.21945 1.20726 0.00480
 C 0.02139 -0.50334 1.77869
 C -0.15278 -0.46026 -1.78229
 F -0.84883 1.63425 1.81612
 F 1.65508 1.35962 -1.80490
 H -0.85895 -1.05126 1.78581
 H -0.99605 -0.93461 -1.18427
 H 0.84085 -1.07780 1.31036
 H 0.68510 -1.11803 -1.93132
 H 0.25994 -0.33208 2.77616
 H -0.52389 -0.20744 -2.77545
13
bifur_IRC_Cartesians_MW_output/new_data/bifur_traj3_Cartesians_MW point 495
C -0.29064 0.77724 1.08045
 C 0.42826 0.70645 -1.07403
 C -0.21937 1.20724 0.00487
 C 0.02282 -0.50369 1.77866
 C -0.15420 -0.45991 -1.78234
 F -0.86932 1.63651 1.81624
 F 1.67548 1.35736 -1.80479
 H -0.85783 -1.05220 1.79072
 H -0.99717 -0.93365 -1.17936
 H 0.84212 -1.07747 1.30530
 H 0.68383 -1.11837 -1.93641
 H 0.26633 -0.33309 2.77616
 H -0.53030 -0.20643 -2.77546
13
bifur_IRC_Cartesians_MW_output/new_data/bifur_traj3_Cartesians_MW point 496
C -0.29064 0.77724 1.08045
 C 0.42826 0.70645 -1.07403
 C -0.21937 1.20724 0.00487
 C 0.02282 -0.50369 1.77866
 C -0.15420 -0.45991 -1.78234
 F -0.86932 1.63651 1.81624
 F 1.67547 1.35736 -1.80479
 H -0.85783 -1.05220 1.79072
 H -0.99717 -0.93365 -1.17936
 H 0.84212 -1.07747 1.30530
 H 0.68383 -1.11837 -1.93641
 H 0.26633 -0.33309 2.77616
 H -0.53030 -0.20643 -2.77546
13
bifur_IRC_Cartesians_MW_output/new_data/bifur_traj3_Cartesians_MW point 497
C -0.30274 0.77845 1.08058
 C 0.44043 0.70523 -1.07393
 C -0.21921 1.20721 0.00502
 C 0.02582 -0.50441 1.77860
 C -0.15719 -0.45918 -1.78242
 F -0.91240 1.64126 1.81650
 F 1.71837 1.35261 -1.80456
 H -0.85547 -1.05417 1.80104
 H -0.99954 -0.93164 -1.16904
 H 0.84479 -1.07678 1.29465
 H 0.68115 -1.11908 -1.94712
 H 0.27978 -0.33521 2.77617
 H -0.54379 -0.20429 -2.77548
13
bifur_IRC_Cartesians_MW_output/new_data/bifur_traj3_Cartesians_MW point 498
C -0.30890 0.77906 1.08064
 C 0.44662 0.70461 -1.07387
 C -0.21913 1.20720 0.00510
 C 0.02735 -0.50478 1.77857
 C -0.15871 -0.45881 -1.78247
 F -0.93429 1.64368 1.81663
 F 1.74016 1.35020 -1.80444
 H -0.85427 -1.05517 1.80628
 H -1.00074 -0.93062 -1.16380
 H 0.84615 -1.07643 1.28923
 H 0.67979 -1.11945 -1.95256
 H 0.28661 -0.33629 2.77617
 H -0.55065 -0.20320 -2.77549
13
bifur_IRC_Cartesians_MW_output/new_data/bifur_traj3_Cartesians_MW point 499
C -0.31502 0.77967 1.08071
 C 0.45277 0.70400 -1.07382
 C -0.21905 1.20719 0.00518
 C 0.02887 -0.50515 1.77854
 C -0.16023 -0.45844 -1.78251
 F -0.95607 1.64608 1.81677
 F 1.76185 1.34780 -1.80432
 H -0.85307 -1.05617 1.81150
 H -1.00193 -0.92960 -1.15858
 H 0.84750 -1.07608 1.28385
 H 0.67843 -1.11981 -1.95797
 H 0.29341 -0.33737 2.77618
 H -0.55747 -0.20212 -2.77550
13
bifur_IRC_Cartesians_MW_output/new_data/bifur_traj3_Cartesians_MW point 500
C -0.32103 0.78028 1.08077
 C 0.45882 0.70339 -1.07377
 C -0.21897 1.20717 0.00526
 C 0.03036 -0.50551 1.77851
 C -0.16171 -0.45808 -1.78256
 F -0.97748 1.64844 1.81689
 F 1.78316 1.34544 -1.80420
 H -0.85190 -1.05715 1.81663
 H -1.00311 -0.92860 -1.15346
 H 0.84883 -1.07574 1.27856
 H 0.67710 -1.12016 -1.96329
 H 0.30010 -0.33842 2.77618
 H -0.56417 -0.20106 -2.77551
