# Supplementary material for: Low dimensional representations along intrinsic reaction coordinates and molecular dynamics trajectories using interatomic distance matrices
Source: Chem Sci. 2019 Sep 18;10(43):9954–68. doi: 10.1039/c9sc02742d (PMC6991188; doi:10.1039/c9sc02742d)
Supplement: Supplementary file 1 [file SC-010-C9SC02742D-s001.zip › C9SC02742D-SI/ESI_xyz_files/bifur_IRC_Cartesians_MW_output/new_data/bifur_traj_B_Cartesians_MW_PC3.xyz]

13
bifur_IRC_Cartesians_MW_output/new_data/bifur_traj3_Cartesians_MW point 1
C 0.06637 0.66980 1.05736
 C 0.06673 0.67042 -1.05768
 C -0.31003 1.04303 0.00016
 C -0.06253 -0.45402 1.90011
 C -0.06228 -0.45363 -1.89969
 F 0.43452 1.45471 1.66131
 F 0.43527 1.45602 -1.66332
 H -0.91179 -0.99827 1.67285
 H -0.91126 -0.99794 -1.67235
 H 0.75754 -1.09009 1.82941
 H 0.75739 -1.08967 -1.82897
 H -0.13008 -0.10532 2.85194
 H -0.12985 -0.10505 -2.85115
13
bifur_IRC_Cartesians_MW_output/new_data/bifur_traj3_Cartesians_MW point 2
C 0.06635 0.66844 1.05700
 C 0.06671 0.66906 -1.05732
 C -0.31165 1.03992 0.00016
 C -0.06246 -0.45349 1.90237
 C -0.06221 -0.45310 -1.90195
 F 0.43506 1.45393 1.65853
 F 0.43582 1.45523 -1.66051
 H -0.91149 -0.99836 1.67639
 H -0.91096 -0.99802 -1.67589
 H 0.75744 -1.08994 1.83335
 H 0.75728 -1.08952 -1.83292
 H -0.13006 -0.10220 2.85338
 H -0.12983 -0.10195 -2.85258
13
bifur_IRC_Cartesians_MW_output/new_data/bifur_traj3_Cartesians_MW point 3
C 0.06632 0.66701 1.05661
 C 0.06669 0.66762 -1.05693
 C -0.31337 1.03661 0.00015
 C -0.06239 -0.45292 1.90477
 C -0.06214 -0.45254 -1.90436
 F 0.43564 1.45311 1.65558
 F 0.43640 1.45439 -1.65754
 H -0.91117 -0.99845 1.68015
 H -0.91064 -0.99812 -1.67965
 H 0.75733 -1.08978 1.83754
 H 0.75716 -1.08937 -1.83712
 H -0.13002 -0.09890 2.85490
 H -0.12980 -0.09865 -2.85411
13
bifur_IRC_Cartesians_MW_output/new_data/bifur_traj3_Cartesians_MW point 4
C 0.06630 0.66567 1.05625
 C 0.06666 0.66628 -1.05657
 C -0.31496 1.03355 0.00015
 C -0.06233 -0.45240 1.90700
 C -0.06208 -0.45202 -1.90659
 F 0.43618 1.45234 1.65285
 F 0.43695 1.45362 -1.65478
 H -0.91087 -0.99853 1.68363
 H -0.91035 -0.99821 -1.68313
 H 0.75722 -1.08964 1.84142
 H 0.75706 -1.08923 -1.84100
 H -0.13000 -0.09584 2.85631
 H -0.12978 -0.09559 -2.85553
13
bifur_IRC_Cartesians_MW_output/new_data/bifur_traj3_Cartesians_MW point 5
C 0.06628 0.66463 1.05597
 C 0.06664 0.66523 -1.05629
 C -0.31621 1.03115 0.00015
 C -0.06228 -0.45199 1.90873
 C -0.06203 -0.45162 -1.90833
 F 0.43660 1.45175 1.65071
 F 0.43737 1.45301 -1.65263
 H -0.91064 -0.99860 1.68635
 H -0.91012 -0.99828 -1.68585
 H 0.75714 -1.08952 1.84445
 H 0.75697 -1.08912 -1.84404
 H -0.12997 -0.09345 2.85742
 H -0.12976 -0.09320 -2.85664
13
bifur_IRC_Cartesians_MW_output/new_data/bifur_traj3_Cartesians_MW point 6
C 0.06627 0.66389 1.05577
 C 0.06663 0.66448 -1.05609
 C -0.31710 1.02944 0.00015
 C -0.06224 -0.45170 1.90997
 C -0.06200 -0.45133 -1.90957
 F 0.43690 1.45132 1.64919
 F 0.43767 1.45258 -1.65109
 H -0.91047 -0.99865 1.68829
 H -0.90995 -0.99832 -1.68780
 H 0.75708 -1.08944 1.84662
 H 0.75692 -1.08904 -1.84621
 H -0.12996 -0.09174 2.85820
 H -0.12975 -0.09149 -2.85743
13
bifur_IRC_Cartesians_MW_output/new_data/bifur_traj3_Cartesians_MW point 7
C 0.06626 0.66333 1.05562
 C 0.06662 0.66392 -1.05594
 C -0.31778 1.02814 0.00015
 C -0.06221 -0.45148 1.91092
 C -0.06197 -0.45111 -1.91052
 F 0.43713 1.45100 1.64803
 F 0.43790 1.45225 -1.64992
 H -0.91035 -0.99868 1.68977
 H -0.90983 -0.99836 -1.68928
 H 0.75704 -1.08938 1.84826
 H 0.75687 -1.08898 -1.84786
 H -0.12994 -0.09044 2.85880
 H -0.12974 -0.09020 -2.85803
13
bifur_IRC_Cartesians_MW_output/new_data/bifur_traj3_Cartesians_MW point 8
C 0.06625 0.66282 1.05548
 C 0.06661 0.66341 -1.05580
 C -0.31839 1.02697 0.00015
 C -0.06219 -0.45128 1.91176
 C -0.06195 -0.45091 -1.91137
 F 0.43733 1.45071 1.64698
 F 0.43811 1.45195 -1.64887
 H -0.91023 -0.99871 1.69109
 H -0.90972 -0.99840 -1.69060
 H 0.75700 -1.08933 1.84974
 H 0.75683 -1.08893 -1.84935
 H -0.12993 -0.08927 2.85934
 H -0.12973 -0.08903 -2.85857
13
bifur_IRC_Cartesians_MW_output/new_data/bifur_traj3_Cartesians_MW point 9
C 0.06624 0.66229 1.05534
 C 0.06660 0.66287 -1.05565
 C -0.31902 1.02575 0.00015
 C -0.06216 -0.45107 1.91265
 C -0.06192 -0.45070 -1.91226
 F 0.43755 1.45040 1.64589
 F 0.43832 1.45164 -1.64777
 H -0.91012 -0.99875 1.69249
 H -0.90960 -0.99843 -1.69200
 H 0.75696 -1.08927 1.85129
 H 0.75679 -1.08887 -1.85090
 H -0.12992 -0.08805 2.85990
 H -0.12972 -0.08781 -2.85913
13
bifur_IRC_Cartesians_MW_output/new_data/bifur_traj3_Cartesians_MW point 10
C 0.06623 0.66169 1.05518
 C 0.06659 0.66227 -1.05549
 C -0.31974 1.02438 0.00014
 C -0.06213 -0.45083 1.91365
 C -0.06189 -0.45047 -1.91325
 F 0.43779 1.45006 1.64467
 F 0.43856 1.45130 -1.64654
 H -0.90998 -0.99878 1.69404
 H -0.90947 -0.99847 -1.69355
 H 0.75692 -1.08921 1.85303
 H 0.75674 -1.08881 -1.85264
 H -0.12991 -0.08668 2.86054
 H -0.12971 -0.08644 -2.85977
13
bifur_IRC_Cartesians_MW_output/new_data/bifur_traj3_Cartesians_MW point 11
C 0.06622 0.66107 1.05501
 C 0.06658 0.66165 -1.05533
 C -0.32048 1.02295 0.00014
 C -0.06210 -0.45059 1.91468
 C -0.06187 -0.45023 -1.91429
 F 0.43804 1.44970 1.64340
 F 0.43882 1.45093 -1.64525
 H -0.90984 -0.99882 1.69566
 H -0.90933 -0.99851 -1.69517
 H 0.75687 -1.08914 1.85483
 H 0.75669 -1.08874 -1.85445
 H -0.12990 -0.08526 2.86119
 H -0.12970 -0.08502 -2.86043
13
bifur_IRC_Cartesians_MW_output/new_data/bifur_traj3_Cartesians_MW point 12
C 0.06622 0.66107 1.05501
 C 0.06658 0.66165 -1.05533
 C -0.32048 1.02296 0.00014
 C -0.06210 -0.45059 1.91468
 C -0.06187 -0.45023 -1.91429
 F 0.43804 1.44970 1.64340
 F 0.43882 1.45093 -1.64526
 H -0.90984 -0.99882 1.69566
 H -0.90933 -0.99851 -1.69517
 H 0.75687 -1.08914 1.85483
 H 0.75669 -1.08874 -1.85445
 H -0.12990 -0.08526 2.86119
 H -0.12970 -0.08502 -2.86042
13
bifur_IRC_Cartesians_MW_output/new_data/bifur_traj3_Cartesians_MW point 13
C 0.06620 0.66000 1.05473
 C 0.06656 0.66057 -1.05504
 C -0.32176 1.02049 0.00014
 C -0.06205 -0.45017 1.91647
 C -0.06182 -0.44981 -1.91608
 F 0.43847 1.44909 1.64119
 F 0.43925 1.45031 -1.64303
 H -0.90961 -0.99889 1.69847
 H -0.90909 -0.99858 -1.69798
 H 0.75678 -1.08902 1.85796
 H 0.75661 -1.08863 -1.85758
 H -0.12987 -0.08279 2.86233
 H -0.12968 -0.08256 -2.86157
13
bifur_IRC_Cartesians_MW_output/new_data/bifur_traj3_Cartesians_MW point 14
C 0.06619 0.65943 1.05457
 C 0.06655 0.65999 -1.05488
 C -0.32245 1.01917 0.00014
 C -0.06202 -0.44994 1.91743
 C -0.06179 -0.44959 -1.91704
 F 0.43870 1.44876 1.64001
 F 0.43948 1.44997 -1.64185
 H -0.90948 -0.99893 1.69997
 H -0.90896 -0.99862 -1.69948
 H 0.75674 -1.08896 1.85963
 H 0.75656 -1.08857 -1.85926
 H -0.12986 -0.08147 2.86294
 H -0.12967 -0.08124 -2.86218
13
bifur_IRC_Cartesians_MW_output/new_data/bifur_traj3_Cartesians_MW point 15
C 0.06618 0.65875 1.05439
 C 0.06654 0.65931 -1.05470
 C -0.32327 1.01760 0.00014
 C -0.06199 -0.44968 1.91857
 C -0.06176 -0.44933 -1.91818
 F 0.43898 1.44837 1.63862
 F 0.43976 1.44958 -1.64044
 H -0.90933 -0.99897 1.70175
 H -0.90881 -0.99866 -1.70127
 H 0.75669 -1.08888 1.86162
 H 0.75651 -1.08850 -1.86125
 H -0.12984 -0.07991 2.86366
 H -0.12966 -0.07967 -2.86290
13
bifur_IRC_Cartesians_MW_output/new_data/bifur_traj3_Cartesians_MW point 16
C 0.06616 0.65794 1.05417
 C 0.06653 0.65850 -1.05448
 C -0.32423 1.01574 0.00014
 C -0.06195 -0.44936 1.91992
 C -0.06172 -0.44901 -1.91954
 F 0.43931 1.44790 1.63695
 F 0.44009 1.44911 -1.63876
 H -0.90915 -0.99902 1.70386
 H -0.90863 -0.99872 -1.70338
 H 0.75663 -1.08880 1.86397
 H 0.75644 -1.08841 -1.86361
 H -0.12983 -0.07805 2.86452
 H -0.12964 -0.07782 -2.86376
13
bifur_IRC_Cartesians_MW_output/new_data/bifur_traj3_Cartesians_MW point 17
C 0.06614 0.65704 1.05393
 C 0.06651 0.65759 -1.05424
 C -0.32531 1.01367 0.00014
 C -0.06191 -0.44901 1.92141
 C -0.06168 -0.44866 -1.92104
 F 0.43967 1.44739 1.63511
 F 0.44045 1.44858 -1.63690
 H -0.90895 -0.99908 1.70621
 H -0.90843 -0.99878 -1.70573
 H 0.75656 -1.08870 1.86659
 H 0.75637 -1.08832 -1.86623
 H -0.12981 -0.07598 2.86547
 H -0.12963 -0.07576 -2.86472
13
bifur_IRC_Cartesians_MW_output/new_data/bifur_traj3_Cartesians_MW point 18
C 0.06613 0.65619 1.05370
 C 0.06650 0.65674 -1.05401
 C -0.32633 1.01171 0.00014
 C -0.06186 -0.44867 1.92284
 C -0.06164 -0.44833 -1.92247
 F 0.44001 1.44690 1.63336
 F 0.44080 1.44808 -1.63514
 H -0.90876 -0.99913 1.70844
 H -0.90824 -0.99883 -1.70796
 H 0.75649 -1.08861 1.86907
 H 0.75630 -1.08823 -1.86872
 H -0.12979 -0.07402 2.86637
 H -0.12961 -0.07380 -2.86562
13
bifur_IRC_Cartesians_MW_output/new_data/bifur_traj3_Cartesians_MW point 19
C 0.06612 0.65560 1.05354
 C 0.06649 0.65615 -1.05385
 C -0.32703 1.01036 0.00013
 C -0.06184 -0.44844 1.92381
 C -0.06161 -0.44810 -1.92345
 F 0.44025 1.44656 1.63216
 F 0.44104 1.44774 -1.63393
 H -0.90862 -0.99917 1.70997
 H -0.90811 -0.99887 -1.70949
 H 0.75645 -1.08854 1.87078
 H 0.75625 -1.08816 -1.87043
 H -0.12978 -0.07268 2.86700
 H -0.12960 -0.07245 -2.86625
13
bifur_IRC_Cartesians_MW_output/new_data/bifur_traj3_Cartesians_MW point 20
C 0.06612 0.65539 1.05349
 C 0.06648 0.65594 -1.05379
 C -0.32728 1.00988 0.00013
 C -0.06183 -0.44836 1.92416
 C -0.06160 -0.44802 -1.92380
 F 0.44034 1.44644 1.63173
 F 0.44112 1.44762 -1.63349
 H -0.90858 -0.99918 1.71052
 H -0.90807 -0.99888 -1.71004
 H 0.75643 -1.08852 1.87139
 H 0.75624 -1.08814 -1.87105
 H -0.12977 -0.07219 2.86722
 H -0.12960 -0.07197 -2.86647
13
bifur_IRC_Cartesians_MW_output/new_data/bifur_traj3_Cartesians_MW point 21
C 0.06612 0.65544 1.05350
 C 0.06648 0.65598 -1.05380
 C -0.32723 1.00998 0.00013
 C -0.06183 -0.44838 1.92409
 C -0.06160 -0.44804 -1.92372
 F 0.44032 1.44647 1.63182
 F 0.44111 1.44765 -1.63358
 H -0.90859 -0.99918 1.71040
 H -0.90808 -0.99888 -1.70993
 H 0.75643 -1.08852 1.87126
 H 0.75624 -1.08815 -1.87092
 H -0.12977 -0.07230 2.86717
 H -0.12960 -0.07207 -2.86642
13
bifur_IRC_Cartesians_MW_output/new_data/bifur_traj3_Cartesians_MW point 22
C 0.06612 0.65560 1.05354
 C 0.06649 0.65614 -1.05385
 C -0.32704 1.01035 0.00013
 C -0.06184 -0.44844 1.92382
 C -0.06161 -0.44810 -1.92345
 F 0.44025 1.44656 1.63215
 F 0.44104 1.44774 -1.63392
 H -0.90862 -0.99917 1.70998
 H -0.90811 -0.99887 -1.70951
 H 0.75644 -1.08854 1.87079
 H 0.75625 -1.08816 -1.87045
 H -0.12978 -0.07267 2.86700
 H -0.12960 -0.07244 -2.86625
13
bifur_IRC_Cartesians_MW_output/new_data/bifur_traj3_Cartesians_MW point 23
C 0.06612 0.65560 1.05354
 C 0.06649 0.65614 -1.05385
 C -0.32704 1.01035 0.00013
 C -0.06184 -0.44844 1.92382
 C -0.06161 -0.44810 -1.92346
 F 0.44025 1.44656 1.63215
 F 0.44104 1.44774 -1.63391
 H -0.90862 -0.99917 1.70998
 H -0.90811 -0.99887 -1.70951
 H 0.75644 -1.08854 1.87079
 H 0.75625 -1.08816 -1.87045
 H -0.12978 -0.07266 2.86700
 H -0.12960 -0.07244 -2.86625
13
bifur_IRC_Cartesians_MW_output/new_data/bifur_traj3_Cartesians_MW point 24
C 0.06613 0.65604 1.05366
 C 0.06649 0.65659 -1.05397
 C -0.32650 1.01138 0.00014
 C -0.06186 -0.44862 1.92308
 C -0.06163 -0.44827 -1.92271
 F 0.44007 1.44682 1.63307
 F 0.44086 1.44800 -1.63484
 H -0.90872 -0.99914 1.70881
 H -0.90821 -0.99884 -1.70833
 H 0.75648 -1.08859 1.86949
 H 0.75629 -1.08821 -1.86914
 H -0.12979 -0.07370 2.86653
 H -0.12961 -0.07347 -2.86578
13
bifur_IRC_Cartesians_MW_output/new_data/bifur_traj3_Cartesians_MW point 25
C 0.06613 0.65635 1.05374
 C 0.06650 0.65690 -1.05405
 C -0.32614 1.01207 0.00014
 C -0.06187 -0.44873 1.92257
 C -0.06164 -0.44839 -1.92220
 F 0.43995 1.44699 1.63368
 F 0.44074 1.44818 -1.63546
 H -0.90879 -0.99912 1.70803
 H -0.90828 -0.99882 -1.70755
 H 0.75650 -1.08862 1.86861
 H 0.75631 -1.08824 -1.86826
 H -0.12979 -0.07439 2.86621
 H -0.12962 -0.07416 -2.86546
13
bifur_IRC_Cartesians_MW_output/new_data/bifur_traj3_Cartesians_MW point 26
C 0.06614 0.65668 1.05383
 C 0.06651 0.65723 -1.05414
 C -0.32574 1.01285 0.00014
 C -0.06189 -0.44887 1.92201
 C -0.06166 -0.44852 -1.92164
 F 0.43981 1.44718 1.63438
 F 0.44060 1.44837 -1.63616
 H -0.90887 -0.99910 1.70714
 H -0.90835 -0.99880 -1.70666
 H 0.75653 -1.08866 1.86763
 H 0.75634 -1.08828 -1.86728
 H -0.12980 -0.07516 2.86585
 H -0.12962 -0.07494 -2.86510
13
bifur_IRC_Cartesians_MW_output/new_data/bifur_traj3_Cartesians_MW point 27
C 0.06614 0.65698 1.05391
 C 0.06651 0.65753 -1.05422
 C -0.32538 1.01353 0.00014
 C -0.06190 -0.44898 1.92151
 C -0.06167 -0.44864 -1.92114
 F 0.43969 1.44736 1.63499
 F 0.44048 1.44855 -1.63678
 H -0.90893 -0.99908 1.70637
 H -0.90842 -0.99878 -1.70589
 H 0.75655 -1.08869 1.86676
 H 0.75636 -1.08831 -1.86641
 H -0.12981 -0.07585 2.86553
 H -0.12963 -0.07562 -2.86478
13
bifur_IRC_Cartesians_MW_output/new_data/bifur_traj3_Cartesians_MW point 28
C 0.06615 0.65719 1.05397
 C 0.06651 0.65775 -1.05428
 C -0.32513 1.01402 0.00014
 C -0.06191 -0.44907 1.92116
 C -0.06168 -0.44872 -1.92078
 F 0.43961 1.44748 1.63542
 F 0.44039 1.44867 -1.63722
 H -0.90898 -0.99907 1.70581
 H -0.90847 -0.99877 -1.70533
 H 0.75657 -1.08872 1.86614
 H 0.75638 -1.08833 -1.86579
 H -0.12981 -0.07633 2.86531
 H -0.12963 -0.07611 -2.86455
13
bifur_IRC_Cartesians_MW_output/new_data/bifur_traj3_Cartesians_MW point 29
C 0.06615 0.65731 1.05400
 C 0.06652 0.65787 -1.05431
 C -0.32498 1.01430 0.00014
 C -0.06192 -0.44911 1.92096
 C -0.06169 -0.44877 -1.92058
 F 0.43956 1.44755 1.63567
 F 0.44034 1.44874 -1.63747
 H -0.90901 -0.99906 1.70549
 H -0.90849 -0.99876 -1.70502
 H 0.75658 -1.08873 1.86579
 H 0.75639 -1.08835 -1.86543
 H -0.12981 -0.07661 2.86518
 H -0.12963 -0.07638 -2.86443
13
bifur_IRC_Cartesians_MW_output/new_data/bifur_traj3_Cartesians_MW point 30
C 0.06615 0.65736 1.05402
 C 0.06652 0.65792 -1.05432
 C -0.32492 1.01441 0.00014
 C -0.06192 -0.44913 1.92088
 C -0.06169 -0.44879 -1.92050
 F 0.43954 1.44757 1.63577
 F 0.44032 1.44877 -1.63757
 H -0.90902 -0.99906 1.70537
 H -0.90850 -0.99875 -1.70489
 H 0.75658 -1.08873 1.86565
 H 0.75639 -1.08835 -1.86529
 H -0.12981 -0.07672 2.86513
 H -0.12963 -0.07649 -2.86437
13
bifur_IRC_Cartesians_MW_output/new_data/bifur_traj3_Cartesians_MW point 31
C 0.06615 0.65739 1.05402
 C 0.06652 0.65795 -1.05433
 C -0.32489 1.01448 0.00014
 C -0.06192 -0.44914 1.92083
 C -0.06169 -0.44880 -1.92045
 F 0.43953 1.44759 1.63583
 F 0.44031 1.44879 -1.63763
 H -0.90902 -0.99906 1.70529
 H -0.90851 -0.99875 -1.70481
 H 0.75658 -1.08874 1.86556
 H 0.75640 -1.08835 -1.86520
 H -0.12982 -0.07679 2.86510
 H -0.12963 -0.07656 -2.86434
13
bifur_IRC_Cartesians_MW_output/new_data/bifur_traj3_Cartesians_MW point 32
C 0.06615 0.65751 1.05406
 C 0.06652 0.65806 -1.05436
 C -0.32475 1.01475 0.00014
 C -0.06193 -0.44919 1.92063
 C -0.06170 -0.44884 -1.92026
 F 0.43948 1.44766 1.63607
 F 0.44026 1.44885 -1.63787
 H -0.90905 -0.99905 1.70499
 H -0.90854 -0.99875 -1.70451
 H 0.75659 -1.08875 1.86522
 H 0.75641 -1.08837 -1.86487
 H -0.12982 -0.07706 2.86497
 H -0.12964 -0.07683 -2.86422
13
bifur_IRC_Cartesians_MW_output/new_data/bifur_traj3_Cartesians_MW point 33
C 0.06616 0.65786 1.05415
 C 0.06653 0.65842 -1.05446
 C -0.32433 1.01556 0.00014
 C -0.06195 -0.44933 1.92004
 C -0.06171 -0.44898 -1.91967
 F 0.43934 1.44786 1.63680
 F 0.44012 1.44906 -1.63860
 H -0.90913 -0.99903 1.70406
 H -0.90862 -0.99872 -1.70358
 H 0.75662 -1.08879 1.86420
 H 0.75643 -1.08840 -1.86383
 H -0.12983 -0.07787 2.86460
 H -0.12964 -0.07764 -2.86384
13
bifur_IRC_Cartesians_MW_output/new_data/bifur_traj3_Cartesians_MW point 34
C 0.06616 0.65786 1.05415
 C 0.06653 0.65842 -1.05446
 C -0.32433 1.01556 0.00014
 C -0.06195 -0.44933 1.92004
 C -0.06172 -0.44898 -1.91967
 F 0.43934 1.44786 1.63680
 F 0.44012 1.44906 -1.63860
 H -0.90913 -0.99903 1.70406
 H -0.90862 -0.99872 -1.70358
 H 0.75662 -1.08879 1.86419
 H 0.75643 -1.08840 -1.86383
 H -0.12983 -0.07787 2.86460
 H -0.12964 -0.07764 -2.86384
13
bifur_IRC_Cartesians_MW_output/new_data/bifur_traj3_Cartesians_MW point 35
C 0.06619 0.65933 1.05455
 C 0.06655 0.65990 -1.05486
 C -0.32256 1.01895 0.00014
 C -0.06202 -0.44991 1.91758
 C -0.06178 -0.44955 -1.91720
 F 0.43874 1.44871 1.63982
 F 0.43952 1.44992 -1.64165
 H -0.90946 -0.99893 1.70021
 H -0.90894 -0.99862 -1.69973
 H 0.75673 -1.08895 1.85990
 H 0.75655 -1.08856 -1.85953
 H -0.12986 -0.08126 2.86304
 H -0.12967 -0.08102 -2.86228
13
bifur_IRC_Cartesians_MW_output/new_data/bifur_traj3_Cartesians_MW point 36
C 0.06620 0.66017 1.05477
 C 0.06657 0.66074 -1.05508
 C -0.32156 1.02088 0.00014
 C -0.06206 -0.45024 1.91619
 C -0.06182 -0.44988 -1.91580
 F 0.43840 1.44919 1.64154
 F 0.43918 1.45041 -1.64339
 H -0.90964 -0.99888 1.69802
 H -0.90913 -0.99857 -1.69754
 H 0.75680 -1.08904 1.85746
 H 0.75662 -1.08865 -1.85709
 H -0.12988 -0.08318 2.86215
 H -0.12968 -0.08295 -2.86139
13
bifur_IRC_Cartesians_MW_output/new_data/bifur_traj3_Cartesians_MW point 37
C 0.06622 0.66095 1.05498
 C 0.06658 0.66153 -1.05529
 C -0.32063 1.02267 0.00014
 C -0.06210 -0.45054 1.91489
 C -0.06186 -0.45018 -1.91450
 F 0.43809 1.44963 1.64314
 F 0.43887 1.45086 -1.64500
 H -0.90982 -0.99883 1.69598
 H -0.90930 -0.99852 -1.69550
 H 0.75686 -1.08912 1.85519
 H 0.75668 -1.08873 -1.85481
 H -0.12989 -0.08497 2.86132
 H -0.12970 -0.08474 -2.86056
13
bifur_IRC_Cartesians_MW_output/new_data/bifur_traj3_Cartesians_MW point 38
C 0.06623 0.66163 1.05516
 C 0.06659 0.66221 -1.05548
 C -0.31981 1.02423 0.00014
 C -0.06213 -0.45081 1.91375
 C -0.06189 -0.45045 -1.91336
 F 0.43782 1.45002 1.64454
 F 0.43859 1.45126 -1.64640
 H -0.90997 -0.99879 1.69421
 H -0.90945 -0.99847 -1.69372
 H 0.75691 -1.08920 1.85321
 H 0.75673 -1.08880 -1.85283
 H -0.12991 -0.08653 2.86060
 H -0.12971 -0.08629 -2.85984
13
bifur_IRC_Cartesians_MW_output/new_data/bifur_traj3_Cartesians_MW point 39
C 0.06624 0.66219 1.05531
 C 0.06660 0.66277 -1.05563
 C -0.31914 1.02552 0.00015
 C -0.06216 -0.45103 1.91282
 C -0.06192 -0.45067 -1.91243
 F 0.43759 1.45034 1.64568
 F 0.43836 1.45158 -1.64756
 H -0.91009 -0.99875 1.69275
 H -0.90958 -0.99844 -1.69226
 H 0.75695 -1.08926 1.85159
 H 0.75678 -1.08886 -1.85120
 H -0.12992 -0.08782 2.86001
 H -0.12972 -0.08758 -2.85924
13
bifur_IRC_Cartesians_MW_output/new_data/bifur_traj3_Cartesians_MW point 40
C 0.06624 0.66261 1.05543
 C 0.06661 0.66320 -1.05574
 C -0.31863 1.02650 0.00015
 C -0.06218 -0.45120 1.91211
 C -0.06194 -0.45083 -1.91171
 F 0.43742 1.45059 1.64656
 F 0.43819 1.45183 -1.64844
 H -0.91019 -0.99873 1.69163
 H -0.90967 -0.99841 -1.69114
 H 0.75699 -1.08931 1.85034
 H 0.75681 -1.08891 -1.84995
 H -0.12993 -0.08880 2.85956
 H -0.12973 -0.08856 -2.85879
13
bifur_IRC_Cartesians_MW_output/new_data/bifur_traj3_Cartesians_MW point 41
C 0.06625 0.66288 1.05550
 C 0.06661 0.66347 -1.05581
 C -0.31831 1.02711 0.00015
 C -0.06219 -0.45130 1.91166
 C -0.06195 -0.45094 -1.91127
 F 0.43731 1.45074 1.64711
 F 0.43808 1.45199 -1.64899
 H -0.91025 -0.99871 1.69094
 H -0.90973 -0.99839 -1.69045
 H 0.75701 -1.08933 1.84957
 H 0.75683 -1.08893 -1.84917
 H -0.12993 -0.08941 2.85928
 H -0.12973 -0.08917 -2.85850
13
bifur_IRC_Cartesians_MW_output/new_data/bifur_traj3_Cartesians_MW point 42
C 0.06625 0.66298 1.05553
 C 0.06662 0.66356 -1.05584
 C -0.31820 1.02734 0.00015
 C -0.06219 -0.45134 1.91150
 C -0.06196 -0.45097 -1.91110
 F 0.43727 1.45080 1.64731
 F 0.43804 1.45204 -1.64920
 H -0.91027 -0.99870 1.69068
 H -0.90975 -0.99838 -1.69019
 H 0.75701 -1.08934 1.84928
 H 0.75684 -1.08894 -1.84889
 H -0.12994 -0.08964 2.85917
 H -0.12973 -0.08939 -2.85840
13
bifur_IRC_Cartesians_MW_output/new_data/bifur_traj3_Cartesians_MW point 43
C 0.06625 0.66293 1.05551
 C 0.06661 0.66352 -1.05583
 C -0.31826 1.02723 0.00015
 C -0.06219 -0.45132 1.91158
 C -0.06195 -0.45095 -1.91118
 F 0.43729 1.45077 1.64721
 F 0.43806 1.45202 -1.64910
 H -0.91026 -0.99871 1.69081
 H -0.90974 -0.99839 -1.69032
 H 0.75701 -1.08934 1.84942
 H 0.75684 -1.08894 -1.84903
 H -0.12994 -0.08952 2.85923
 H -0.12973 -0.08928 -2.85845
13
bifur_IRC_Cartesians_MW_output/new_data/bifur_traj3_Cartesians_MW point 44
C 0.06625 0.66275 1.05547
 C 0.06661 0.66334 -1.05578
 C -0.31847 1.02682 0.00015
 C -0.06218 -0.45125 1.91188
 C -0.06194 -0.45089 -1.91148
 F 0.43736 1.45067 1.64684
 F 0.43813 1.45191 -1.64873
 H -0.91022 -0.99872 1.69127
 H -0.90970 -0.99840 -1.69078
 H 0.75700 -1.08932 1.84994
 H 0.75682 -1.08892 -1.84954
 H -0.12993 -0.08912 2.85941
 H -0.12973 -0.08888 -2.85864
13
bifur_IRC_Cartesians_MW_output/new_data/bifur_traj3_Cartesians_MW point 45
C 0.06625 0.66275 1.05547
 C 0.06661 0.66334 -1.05578
 C -0.31847 1.02682 0.00015
 C -0.06218 -0.45125 1.91188
 C -0.06194 -0.45089 -1.91148
 F 0.43736 1.45067 1.64684
 F 0.43813 1.45191 -1.64873
 H -0.91022 -0.99872 1.69127
 H -0.90970 -0.99840 -1.69078
 H 0.75700 -1.08932 1.84994
 H 0.75682 -1.08892 -1.84955
 H -0.12993 -0.08912 2.85941
 H -0.12973 -0.08887 -2.85864
13
bifur_IRC_Cartesians_MW_output/new_data/bifur_traj3_Cartesians_MW point 46
C 0.06624 0.66222 1.05532
 C 0.06660 0.66280 -1.05564
 C -0.31911 1.02559 0.00015
 C -0.06216 -0.45104 1.91277
 C -0.06192 -0.45068 -1.91237
 F 0.43758 1.45036 1.64575
 F 0.43835 1.45160 -1.64763
 H -0.91010 -0.99875 1.69266
 H -0.90958 -0.99843 -1.69218
 H 0.75696 -1.08926 1.85149
 H 0.75678 -1.08886 -1.85110
 H -0.12992 -0.08789 2.85998
 H -0.12972 -0.08765 -2.85921
13
bifur_IRC_Cartesians_MW_output/new_data/bifur_traj3_Cartesians_MW point 47
C 0.06624 0.66217 1.05531
 C 0.06660 0.66275 -1.05562
 C -0.31916 1.02548 0.00015
 C -0.06216 -0.45102 1.91285
 C -0.06192 -0.45066 -1.91245
 F 0.43760 1.45033 1.64565
 F 0.43837 1.45157 -1.64753
 H -0.91009 -0.99875 1.69279
 H -0.90957 -0.99844 -1.69230
 H 0.75695 -1.08926 1.85164
 H 0.75678 -1.08886 -1.85124
 H -0.12992 -0.08778 2.86003
 H -0.12972 -0.08754 -2.85926
13
bifur_IRC_Cartesians_MW_output/new_data/bifur_traj3_Cartesians_MW point 48
C 0.06625 0.66266 1.05544
 C 0.06661 0.66324 -1.05575
 C -0.31858 1.02660 0.00015
 C -0.06218 -0.45121 1.91203
 C -0.06194 -0.45085 -1.91164
 F 0.43740 1.45061 1.64665
 F 0.43817 1.45186 -1.64853
 H -0.91020 -0.99872 1.69152
 H -0.90968 -0.99841 -1.69103
 H 0.75699 -1.08931 1.85022
 H 0.75682 -1.08891 -1.84982
 H -0.12993 -0.08890 2.85951
 H -0.12973 -0.08866 -2.85874
13
bifur_IRC_Cartesians_MW_output/new_data/bifur_traj3_Cartesians_MW point 49
C 0.06626 0.66352 1.05567
 C 0.06663 0.66411 -1.05599
 C -0.31755 1.02859 0.00015
 C -0.06222 -0.45155 1.91059
 C -0.06198 -0.45118 -1.91019
 F 0.43705 1.45111 1.64842
 F 0.43782 1.45236 -1.65032
 H -0.91039 -0.99867 1.68926
 H -0.90987 -0.99835 -1.68877
 H 0.75706 -1.08940 1.84770
 H 0.75689 -1.08900 -1.84730
 H -0.12995 -0.09089 2.85860
 H -0.12974 -0.09064 -2.85782
13
bifur_IRC_Cartesians_MW_output/new_data/bifur_traj3_Cartesians_MW point 50
C 0.06628 0.66443 1.05592
 C 0.06664 0.66502 -1.05623
 C -0.31646 1.03067 0.00015
 C -0.06227 -0.45191 1.90908
 C -0.06202 -0.45154 -1.90868
 F 0.43668 1.45163 1.65028
 F 0.43745 1.45289 -1.65220
 H -0.91059 -0.99861 1.68689
 H -0.91007 -0.99829 -1.68640
 H 0.75713 -1.08950 1.84506
 H 0.75696 -1.08910 -1.84465
 H -0.12997 -0.09297 2.85764
 H -0.12976 -0.09272 -2.85686
13
bifur_IRC_Cartesians_MW_output/new_data/bifur_traj3_Cartesians_MW point 51
C 0.06629 0.66525 1.05614
 C 0.06666 0.66585 -1.05645
 C -0.31548 1.03256 0.00015
 C -0.06231 -0.45223 1.90771
 C -0.06206 -0.45186 -1.90731
 F 0.43635 1.45210 1.65197
 F 0.43712 1.45337 -1.65389
 H -0.91078 -0.99856 1.68475
 H -0.91025 -0.99824 -1.68425
 H 0.75719 -1.08959 1.84267
 H 0.75702 -1.08918 -1.84226
 H -0.12999 -0.09485 2.85677
 H -0.12977 -0.09460 -2.85599
13
bifur_IRC_Cartesians_MW_output/new_data/bifur_traj3_Cartesians_MW point 52
C 0.06630 0.66593 1.05632
 C 0.06667 0.66654 -1.05664
 C -0.31465 1.03414 0.00015
 C -0.06234 -0.45250 1.90656
 C -0.06209 -0.45212 -1.90615
 F 0.43608 1.45249 1.65338
 F 0.43684 1.45377 -1.65532
 H -0.91093 -0.99852 1.68295
 H -0.91041 -0.99819 -1.68245
 H 0.75724 -1.08967 1.84066
 H 0.75708 -1.08926 -1.84025
 H -0.13000 -0.09644 2.85604
 H -0.12978 -0.09619 -2.85525
13
bifur_IRC_Cartesians_MW_output/new_data/bifur_traj3_Cartesians_MW point 53
C 0.06631 0.66648 1.05647
 C 0.06668 0.66709 -1.05679
 C -0.31400 1.03541 0.00015
 C -0.06237 -0.45272 1.90565
 C -0.06212 -0.45234 -1.90523
 F 0.43585 1.45281 1.65451
 F 0.43662 1.45409 -1.65646
 H -0.91105 -0.99848 1.68151
 H -0.91053 -0.99815 -1.68102
 H 0.75728 -1.08973 1.83906
 H 0.75712 -1.08932 -1.83864
 H -0.13001 -0.09770 2.85546
 H -0.12979 -0.09745 -2.85467
13
bifur_IRC_Cartesians_MW_output/new_data/bifur_traj3_Cartesians_MW point 54
C 0.06632 0.66690 1.05658
 C 0.06668 0.66751 -1.05690
 C -0.31350 1.03636 0.00015
 C -0.06239 -0.45288 1.90496
 C -0.06214 -0.45250 -1.90454
 F 0.43569 1.45305 1.65536
 F 0.43645 1.45433 -1.65731
 H -0.91114 -0.99846 1.68043
 H -0.91062 -0.99813 -1.67993
 H 0.75732 -1.08977 1.83786
 H 0.75715 -1.08936 -1.83744
 H -0.13002 -0.09865 2.85502
 H -0.12980 -0.09839 -2.85423
13
bifur_IRC_Cartesians_MW_output/new_data/bifur_traj3_Cartesians_MW point 55
C 0.06633 0.66716 1.05665
 C 0.06669 0.66777 -1.05697
 C -0.31319 1.03696 0.00015
 C -0.06240 -0.45298 1.90452
 C -0.06215 -0.45260 -1.90411
 F 0.43558 1.45319 1.65589
 F 0.43634 1.45448 -1.65785
 H -0.91120 -0.99844 1.67976
 H -0.91068 -0.99811 -1.67926
 H 0.75734 -1.08980 1.83710
 H 0.75718 -1.08939 -1.83668
 H -0.13003 -0.09924 2.85474
 H -0.12981 -0.09899 -2.85395
13
bifur_IRC_Cartesians_MW_output/new_data/bifur_traj3_Cartesians_MW point 56
C 0.06633 0.66716 1.05665
 C 0.06669 0.66777 -1.05697
 C -0.31319 1.03696 0.00015
 C -0.06240 -0.45298 1.90452
 C -0.06215 -0.45260 -1.90411
 F 0.43558 1.45319 1.65589
 F 0.43634 1.45448 -1.65785
 H -0.91120 -0.99844 1.67975
 H -0.91068 -0.99811 -1.67925
 H 0.75734 -1.08980 1.83710
 H 0.75718 -1.08939 -1.83668
 H -0.13003 -0.09925 2.85474
 H -0.12981 -0.09899 -2.85395
13
bifur_IRC_Cartesians_MW_output/new_data/bifur_traj3_Cartesians_MW point 57
C 0.06633 0.66714 1.05665
 C 0.06669 0.66775 -1.05697
 C -0.31321 1.03693 0.00015
 C -0.06240 -0.45298 1.90454
 C -0.06215 -0.45260 -1.90413
 F 0.43559 1.45319 1.65586
 F 0.43635 1.45447 -1.65782
 H -0.91120 -0.99844 1.67979
 H -0.91067 -0.99811 -1.67929
 H 0.75734 -1.08980 1.83714
 H 0.75717 -1.08939 -1.83671
 H -0.13003 -0.09922 2.85476
 H -0.12981 -0.09896 -2.85397
13
bifur_IRC_Cartesians_MW_output/new_data/bifur_traj3_Cartesians_MW point 58
C 0.06632 0.66688 1.05658
 C 0.06668 0.66749 -1.05690
 C -0.31352 1.03632 0.00015
 C -0.06238 -0.45287 1.90498
 C -0.06214 -0.45249 -1.90457
 F 0.43569 1.45304 1.65533
 F 0.43645 1.45432 -1.65728
 H -0.91114 -0.99846 1.68047
 H -0.91062 -0.99813 -1.67997
 H 0.75732 -1.08977 1.83790
 H 0.75715 -1.08936 -1.83748
 H -0.13002 -0.09861 2.85503
 H -0.12980 -0.09836 -2.85425
13
bifur_IRC_Cartesians_MW_output/new_data/bifur_traj3_Cartesians_MW point 59
C 0.06631 0.66647 1.05647
 C 0.06668 0.66708 -1.05679
 C -0.31401 1.03539 0.00015
 C -0.06237 -0.45271 1.90566
 C -0.06212 -0.45234 -1.90525
 F 0.43586 1.45280 1.65449
 F 0.43662 1.45408 -1.65644
 H -0.91105 -0.99848 1.68154
 H -0.91053 -0.99815 -1.68104
 H 0.75728 -1.08972 1.83909
 H 0.75712 -1.08931 -1.83867
 H -0.13001 -0.09768 2.85546
 H -0.12979 -0.09743 -2.85468
13
bifur_IRC_Cartesians_MW_output/new_data/bifur_traj3_Cartesians_MW point 60
C 0.06631 0.66597 1.05633
 C 0.06667 0.66658 -1.05665
 C -0.31461 1.03424 0.00015
 C -0.06234 -0.45252 1.90649
 C -0.06210 -0.45214 -1.90608
 F 0.43606 1.45252 1.65346
 F 0.43682 1.45379 -1.65540
 H -0.91094 -0.99852 1.68284
 H -0.91042 -0.99819 -1.68235
 H 0.75725 -1.08967 1.84054
 H 0.75708 -1.08926 -1.84013
 H -0.13000 -0.09653 2.85599
 H -0.12979 -0.09628 -2.85521
13
bifur_IRC_Cartesians_MW_output/new_data/bifur_traj3_Cartesians_MW point 61
C 0.06630 0.66551 1.05621
 C 0.06666 0.66611 -1.05652
 C -0.31517 1.03316 0.00015
 C -0.06232 -0.45233 1.90728
 C -0.06207 -0.45196 -1.90687
 F 0.43625 1.45225 1.65250
 F 0.43701 1.45352 -1.65443
 H -0.91083 -0.99854 1.68407
 H -0.91031 -0.99822 -1.68357
 H 0.75721 -1.08962 1.84191
 H 0.75704 -1.08921 -1.84150
 H -0.12999 -0.09545 2.85649
 H -0.12978 -0.09520 -2.85571
13
bifur_IRC_Cartesians_MW_output/new_data/bifur_traj3_Cartesians_MW point 62
C 0.06629 0.66539 1.05617
 C 0.06666 0.66599 -1.05649
 C -0.31531 1.03289 0.00015
 C -0.06231 -0.45229 1.90747
 C -0.06207 -0.45191 -1.90707
 F 0.43630 1.45218 1.65226
 F 0.43706 1.45345 -1.65419
 H -0.91081 -0.99855 1.68438
 H -0.91029 -0.99823 -1.68388
 H 0.75720 -1.08961 1.84226
 H 0.75703 -1.08920 -1.84184
 H -0.12999 -0.09518 2.85662
 H -0.12977 -0.09493 -2.85583
13
bifur_IRC_Cartesians_MW_output/new_data/bifur_traj3_Cartesians_MW point 63
C 0.06630 0.66581 1.05629
 C 0.06666 0.66641 -1.05661
 C -0.31481 1.03385 0.00015
 C -0.06233 -0.45245 1.90678
 C -0.06209 -0.45208 -1.90637
 F 0.43613 1.45242 1.65312
 F 0.43689 1.45369 -1.65506
 H -0.91090 -0.99853 1.68328
 H -0.91038 -0.99820 -1.68279
 H 0.75723 -1.08965 1.84104
 H 0.75707 -1.08924 -1.84062
 H -0.13000 -0.09614 2.85617
 H -0.12978 -0.09589 -2.85539
13
bifur_IRC_Cartesians_MW_output/new_data/bifur_traj3_Cartesians_MW point 64
C 0.06631 0.66640 1.05645
 C 0.06668 0.66701 -1.05677
 C -0.31410 1.03522 0.00015
 C -0.06236 -0.45268 1.90579
 C -0.06212 -0.45231 -1.90537
 F 0.43589 1.45276 1.65434
 F 0.43665 1.45404 -1.65628
 H -0.91103 -0.99849 1.68173
 H -0.91051 -0.99816 -1.68123
 H 0.75728 -1.08972 1.83931
 H 0.75712 -1.08931 -1.83889
 H -0.13001 -0.09751 2.85554
 H -0.12979 -0.09725 -2.85476
13
bifur_IRC_Cartesians_MW_output/new_data/bifur_traj3_Cartesians_MW point 65
C 0.06632 0.66694 1.05659
 C 0.06668 0.66755 -1.05691
 C -0.31345 1.03646 0.00015
 C -0.06239 -0.45290 1.90489
 C -0.06214 -0.45252 -1.90447
 F 0.43567 1.45307 1.65544
 F 0.43643 1.45435 -1.65740
 H -0.91115 -0.99845 1.68032
 H -0.91063 -0.99812 -1.67982
 H 0.75732 -1.08978 1.83774
 H 0.75716 -1.08936 -1.83731
 H -0.13002 -0.09874 2.85497
 H -0.12980 -0.09849 -2.85419
13
bifur_IRC_Cartesians_MW_output/new_data/bifur_traj3_Cartesians_MW point 66
C 0.06633 0.66732 1.05669
 C 0.06669 0.66793 -1.05702
 C -0.31299 1.03734 0.00015
 C -0.06241 -0.45305 1.90424
 C -0.06216 -0.45267 -1.90383
 F 0.43551 1.45329 1.65623
 F 0.43628 1.45458 -1.65819
 H -0.91124 -0.99843 1.67932
 H -0.91071 -0.99810 -1.67882
 H 0.75735 -1.08982 1.83662
 H 0.75719 -1.08940 -1.83619
 H -0.13003 -0.09963 2.85457
 H -0.12981 -0.09937 -2.85378
13
bifur_IRC_Cartesians_MW_output/new_data/bifur_traj3_Cartesians_MW point 67
C 0.06633 0.66732 1.05669
 C 0.06669 0.66793 -1.05701
 C -0.31299 1.03734 0.00015
 C -0.06241 -0.45305 1.90424
 C -0.06216 -0.45267 -1.90383
 F 0.43551 1.45329 1.65623
 F 0.43628 1.45458 -1.65819
 H -0.91124 -0.99843 1.67932
 H -0.91071 -0.99810 -1.67882
 H 0.75735 -1.08982 1.83662
 H 0.75719 -1.08940 -1.83619
 H -0.13003 -0.09963 2.85457
 H -0.12981 -0.09937 -2.85378
13
bifur_IRC_Cartesians_MW_output/new_data/bifur_traj3_Cartesians_MW point 68
C 0.06633 0.66747 1.05673
 C 0.06669 0.66808 -1.05705
 C -0.31282 1.03768 0.00015
 C -0.06241 -0.45310 1.90400
 C -0.06217 -0.45272 -1.90359
 F 0.43546 1.45337 1.65653
 F 0.43622 1.45466 -1.65850
 H -0.91127 -0.99842 1.67894
 H -0.91075 -0.99809 -1.67844
 H 0.75736 -1.08983 1.83619
 H 0.75720 -1.08942 -1.83576
 H -0.13003 -0.09996 2.85441
 H -0.12981 -0.09971 -2.85362
13
bifur_IRC_Cartesians_MW_output/new_data/bifur_traj3_Cartesians_MW point 69
C 0.06633 0.66725 1.05668
 C 0.06669 0.66786 -1.05700
 C -0.31308 1.03718 0.00015
 C -0.06240 -0.45302 1.90436
 C -0.06216 -0.45264 -1.90395
 F 0.43554 1.45325 1.65609
 F 0.43630 1.45454 -1.65805
 H -0.91122 -0.99843 1.67950
 H -0.91070 -0.99810 -1.67900
 H 0.75734 -1.08981 1.83682
 H 0.75718 -1.08940 -1.83640
 H -0.13003 -0.09947 2.85464
 H -0.12981 -0.09921 -2.85385
13
bifur_IRC_Cartesians_MW_output/new_data/bifur_traj3_Cartesians_MW point 70
C 0.06632 0.66695 1.05659
 C 0.06669 0.66756 -1.05692
 C -0.31343 1.03649 0.00015
 C -0.06239 -0.45290 1.90486
 C -0.06214 -0.45252 -1.90445
 F 0.43566 1.45308 1.65547
 F 0.43643 1.45436 -1.65743
 H -0.91116 -0.99845 1.68029
 H -0.91063 -0.99812 -1.67979
 H 0.75732 -1.08978 1.83770
 H 0.75716 -1.08937 -1.83727
 H -0.13002 -0.09878 2.85496
 H -0.12980 -0.09852 -2.85417
13
bifur_IRC_Cartesians_MW_output/new_data/bifur_traj3_Cartesians_MW point 71
C 0.06632 0.66660 1.05650
 C 0.06668 0.66720 -1.05682
 C -0.31386 1.03567 0.00015
 C -0.06237 -0.45276 1.90546
 C -0.06213 -0.45238 -1.90504
 F 0.43581 1.45287 1.65474
 F 0.43657 1.45416 -1.65669
 H -0.91108 -0.99848 1.68122
 H -0.91055 -0.99815 -1.68072
 H 0.75729 -1.08974 1.83873
 H 0.75713 -1.08933 -1.83831
 H -0.13002 -0.09796 2.85533
 H -0.12980 -0.09771 -2.85455
13
bifur_IRC_Cartesians_MW_output/new_data/bifur_traj3_Cartesians_MW point 72
C 0.06631 0.66618 1.05639
 C 0.06667 0.66678 -1.05671
 C -0.31436 1.03471 0.00015
 C -0.06235 -0.45260 1.90615
 C -0.06211 -0.45222 -1.90574
 F 0.43598 1.45263 1.65388
 F 0.43674 1.45391 -1.65583
 H -0.91098 -0.99850 1.68231
 H -0.91046 -0.99817 -1.68181
 H 0.75726 -1.08969 1.83995
 H 0.75710 -1.08928 -1.83953
 H -0.13001 -0.09700 2.85578
 H -0.12979 -0.09675 -2.85499
13
bifur_IRC_Cartesians_MW_output/new_data/bifur_traj3_Cartesians_MW point 73
C 0.06630 0.66572 1.05626
 C 0.06666 0.66632 -1.05658
 C -0.31492 1.03364 0.00015
 C -0.06233 -0.45242 1.90693
 C -0.06208 -0.45204 -1.90652
 F 0.43616 1.45237 1.65293
 F 0.43693 1.45364 -1.65487
 H -0.91088 -0.99853 1.68352
 H -0.91036 -0.99820 -1.68302
 H 0.75723 -1.08964 1.84130
 H 0.75706 -1.08923 -1.84088
 H -0.13000 -0.09593 2.85627
 H -0.12978 -0.09568 -2.85549
13
bifur_IRC_Cartesians_MW_output/new_data/bifur_traj3_Cartesians_MW point 74
C 0.06629 0.66526 1.05614
 C 0.06666 0.66586 -1.05646
 C -0.31546 1.03260 0.00015
 C -0.06231 -0.45224 1.90768
 C -0.06206 -0.45186 -1.90727
 F 0.43635 1.45211 1.65201
 F 0.43711 1.45338 -1.65393
 H -0.91078 -0.99856 1.68470
 H -0.91026 -0.99823 -1.68420
 H 0.75719 -1.08959 1.84261
 H 0.75702 -1.08919 -1.84220
 H -0.12999 -0.09490 2.85675
 H -0.12977 -0.09465 -2.85597
13
bifur_IRC_Cartesians_MW_output/new_data/bifur_traj3_Cartesians_MW point 75
C 0.06629 0.66497 1.05606
 C 0.06665 0.66556 -1.05638
 C -0.31581 1.03192 0.00015
 C -0.06229 -0.45212 1.90818
 C -0.06205 -0.45175 -1.90777
 F 0.43647 1.45194 1.65139
 F 0.43723 1.45320 -1.65331
 H -0.91071 -0.99858 1.68548
 H -0.91019 -0.99825 -1.68499
 H 0.75717 -1.08956 1.84349
 H 0.75700 -1.08916 -1.84308
 H -0.12998 -0.09421 2.85706
 H -0.12977 -0.09396 -2.85628
13
bifur_IRC_Cartesians_MW_output/new_data/bifur_traj3_Cartesians_MW point 76
C 0.06629 0.66508 1.05609
 C 0.06665 0.66568 -1.05641
 C -0.31567 1.03219 0.00015
 C -0.06230 -0.45217 1.90798
 C -0.06205 -0.45179 -1.90758
 F 0.43642 1.45201 1.65163
 F 0.43719 1.45327 -1.65356
 H -0.91074 -0.99857 1.68517
 H -0.91022 -0.99825 -1.68468
 H 0.75718 -1.08957 1.84314
 H 0.75701 -1.08917 -1.84273
 H -0.12998 -0.09448 2.85694
 H -0.12977 -0.09423 -2.85616
13
bifur_IRC_Cartesians_MW_output/new_data/bifur_traj3_Cartesians_MW point 77
C 0.06630 0.66572 1.05626
 C 0.06666 0.66632 -1.05658
 C -0.31492 1.03364 0.00015
 C -0.06233 -0.45242 1.90693
 C -0.06208 -0.45204 -1.90652
 F 0.43616 1.45237 1.65293
 F 0.43693 1.45364 -1.65487
 H -0.91088 -0.99853 1.68352
 H -0.91036 -0.99820 -1.68302
 H 0.75723 -1.08964 1.84130
 H 0.75706 -1.08923 -1.84088
 H -0.13000 -0.09593 2.85627
 H -0.12978 -0.09568 -2.85549
13
bifur_IRC_Cartesians_MW_output/new_data/bifur_traj3_Cartesians_MW point 78
C 0.06630 0.66572 1.05626
 C 0.06666 0.66632 -1.05658
 C -0.31492 1.03364 0.00015
 C -0.06233 -0.45242 1.90693
 C -0.06208 -0.45204 -1.90652
 F 0.43616 1.45237 1.65293
 F 0.43693 1.45364 -1.65487
 H -0.91088 -0.99853 1.68352
 H -0.91036 -0.99820 -1.68302
 H 0.75723 -1.08964 1.84130
 H 0.75706 -1.08923 -1.84088
 H -0.13000 -0.09593 2.85627
 H -0.12978 -0.09568 -2.85549
13
bifur_IRC_Cartesians_MW_output/new_data/bifur_traj3_Cartesians_MW point 79
C 0.06633 0.66753 1.05675
 C 0.06670 0.66814 -1.05707
 C -0.31274 1.03782 0.00015
 C -0.06242 -0.45313 1.90390
 C -0.06217 -0.45275 -1.90348
 F 0.43543 1.45341 1.65666
 F 0.43619 1.45470 -1.65862
 H -0.91128 -0.99842 1.67878
 H -0.91076 -0.99808 -1.67828
 H 0.75737 -1.08984 1.83602
 H 0.75721 -1.08943 -1.83559
 H -0.13004 -0.10010 2.85435
 H -0.12981 -0.09985 -2.85356
13
bifur_IRC_Cartesians_MW_output/new_data/bifur_traj3_Cartesians_MW point 80
C 0.06635 0.66838 1.05698
 C 0.06671 0.66900 -1.05730
 C -0.31172 1.03978 0.00016
 C -0.06246 -0.45346 1.90247
 C -0.06221 -0.45308 -1.90205
 F 0.43509 1.45390 1.65841
 F 0.43584 1.45520 -1.66039
 H -0.91147 -0.99836 1.67655
 H -0.91095 -0.99803 -1.67604
 H 0.75743 -1.08993 1.83353
 H 0.75727 -1.08952 -1.83309
 H -0.13005 -0.10207 2.85344
 H -0.12983 -0.10181 -2.85265
13
bifur_IRC_Cartesians_MW_output/new_data/bifur_traj3_Cartesians_MW point 81
C 0.06636 0.66910 1.05717
 C 0.06672 0.66972 -1.05749
 C -0.31087 1.04142 0.00016
 C -0.06249 -0.45374 1.90128
 C -0.06224 -0.45336 -1.90086
 F 0.43480 1.45431 1.65987
 F 0.43555 1.45561 -1.66187
 H -0.91163 -0.99832 1.67468
 H -0.91111 -0.99798 -1.67418
 H 0.75749 -1.09001 1.83145
 H 0.75733 -1.08959 -1.83101
 H -0.13007 -0.10371 2.85268
 H -0.12984 -0.10345 -2.85189
13
bifur_IRC_Cartesians_MW_output/new_data/bifur_traj3_Cartesians_MW point 82
C 0.06637 0.66966 1.05732
 C 0.06673 0.67028 -1.05765
 C -0.31019 1.04271 0.00016
 C -0.06252 -0.45396 1.90035
 C -0.06227 -0.45357 -1.89992
 F 0.43457 1.45463 1.66103
 F 0.43533 1.45594 -1.66303
 H -0.91176 -0.99828 1.67321
 H -0.91123 -0.99794 -1.67271
 H 0.75753 -1.09007 1.82981
 H 0.75737 -1.08965 -1.82937
 H -0.13008 -0.10500 2.85209
 H -0.12985 -0.10474 -2.85129
13
bifur_IRC_Cartesians_MW_output/new_data/bifur_traj3_Cartesians_MW point 83
C 0.06638 0.67012 1.05745
 C 0.06674 0.67074 -1.05777
 C -0.30964 1.04377 0.00016
 C -0.06254 -0.45415 1.89958
 C -0.06229 -0.45375 -1.89915
 F 0.43439 1.45489 1.66197
 F 0.43514 1.45621 -1.66398
 H -0.91186 -0.99825 1.67201
 H -0.91133 -0.99791 -1.67151
 H 0.75757 -1.09012 1.82847
 H 0.75741 -1.08970 -1.82803
 H -0.13009 -0.10605 2.85160
 H -0.12986 -0.10579 -2.85080
13
bifur_IRC_Cartesians_MW_output/new_data/bifur_traj3_Cartesians_MW point 84
C 0.06639 0.67055 1.05756
 C 0.06675 0.67118 -1.05789
 C -0.30913 1.04477 0.00016
 C -0.06256 -0.45432 1.89886
 C -0.06231 -0.45392 -1.89843
 F 0.43421 1.45514 1.66286
 F 0.43496 1.45646 -1.66488
 H -0.91196 -0.99823 1.67088
 H -0.91143 -0.99789 -1.67037
 H 0.75760 -1.09017 1.82721
 H 0.75745 -1.08975 -1.82676
 H -0.13010 -0.10705 2.85114
 H -0.12987 -0.10678 -2.85034
13
bifur_IRC_Cartesians_MW_output/new_data/bifur_traj3_Cartesians_MW point 85
C 0.06639 0.67093 1.05767
 C 0.06675 0.67157 -1.05799
 C -0.30866 1.04566 0.00016
 C -0.06258 -0.45447 1.89821
 C -0.06233 -0.45407 -1.89778
 F 0.43405 1.45536 1.66365
 F 0.43481 1.45669 -1.66567
 H -0.91204 -0.99820 1.66987
 H -0.91152 -0.99786 -1.66936
 H 0.75763 -1.09021 1.82609
 H 0.75748 -1.08979 -1.82564
 H -0.13011 -0.10794 2.85073
 H -0.12987 -0.10767 -2.84993
13
bifur_IRC_Cartesians_MW_output/new_data/bifur_traj3_Cartesians_MW point 86
C 0.06640 0.67130 1.05776
 C 0.06676 0.67193 -1.05809
 C -0.30822 1.04650 0.00016
 C -0.06260 -0.45461 1.89760
 C -0.06235 -0.45422 -1.89717
 F 0.43391 1.45557 1.66440
 F 0.43466 1.45690 -1.66643
 H -0.91213 -0.99818 1.66891
 H -0.91160 -0.99784 -1.66841
 H 0.75766 -1.09025 1.82502
 H 0.75751 -1.08983 -1.82457
 H -0.13012 -0.10878 2.85035
 H -0.12988 -0.10851 -2.84954
13
bifur_IRC_Cartesians_MW_output/new_data/bifur_traj3_Cartesians_MW point 87
C 0.06641 0.67171 1.05787
 C 0.06677 0.67235 -1.05820
 C -0.30773 1.04745 0.00016
 C -0.06262 -0.45477 1.89691
 C -0.06237 -0.45438 -1.89648
 F 0.43374 1.45581 1.66525
 F 0.43449 1.45714 -1.66728
 H -0.91222 -0.99815 1.66784
 H -0.91169 -0.99781 -1.66733
 H 0.75769 -1.09029 1.82382
 H 0.75754 -1.08987 -1.82337
 H -0.13013 -0.10972 2.84991
 H -0.12989 -0.10946 -2.84911
13
bifur_IRC_Cartesians_MW_output/new_data/bifur_traj3_Cartesians_MW point 88
C 0.06642 0.67227 1.05802
 C 0.06678 0.67291 -1.05835
 C -0.30707 1.04872 0.00016
 C -0.06265 -0.45499 1.89599
 C -0.06239 -0.45459 -1.89555
 F 0.43352 1.45613 1.66639
 F 0.43427 1.45746 -1.66843
 H -0.91234 -0.99812 1.66639
 H -0.91181 -0.99777 -1.66588
 H 0.75773 -1.09035 1.82220
 H 0.75758 -1.08993 -1.82174
 H -0.13014 -0.11100 2.84932
 H -0.12990 -0.11073 -2.84852
13
bifur_IRC_Cartesians_MW_output/new_data/bifur_traj3_Cartesians_MW point 89
C 0.06642 0.67227 1.05802
 C 0.06678 0.67291 -1.05835
 C -0.30707 1.04872 0.00016
 C -0.06265 -0.45499 1.89599
 C -0.06239 -0.45459 -1.89555
 F 0.43352 1.45613 1.66639
 F 0.43427 1.45746 -1.66843
 H -0.91234 -0.99812 1.66639
 H -0.91181 -0.99777 -1.66588
 H 0.75773 -1.09035 1.82220
 H 0.75758 -1.08993 -1.82174
 H -0.13014 -0.11100 2.84932
 H -0.12990 -0.11073 -2.84852
13
bifur_IRC_Cartesians_MW_output/new_data/bifur_traj3_Cartesians_MW point 90
C 0.06646 0.67458 1.05865
 C 0.06682 0.67523 -1.05898
 C -0.30430 1.05405 0.00017
 C -0.06276 -0.45590 1.89213
 C -0.06250 -0.45549 -1.89168
 F 0.43258 1.45746 1.67114
 F 0.43333 1.45881 -1.67322
 H -0.91286 -0.99797 1.66034
 H -0.91232 -0.99762 -1.65982
 H 0.75791 -1.09061 1.81546
 H 0.75777 -1.09017 -1.81499
 H -0.13019 -0.11632 2.84687
 H -0.12994 -0.11604 -2.84606
13
bifur_IRC_Cartesians_MW_output/new_data/bifur_traj3_Cartesians_MW point 91
C 0.06650 0.67661 1.05919
 C 0.06685 0.67727 -1.05952
 C -0.30187 1.05872 0.00017
 C -0.06286 -0.45670 1.88874
 C -0.06260 -0.45628 -1.88829
 F 0.43176 1.45862 1.67531
 F 0.43250 1.45999 -1.67742
 H -0.91331 -0.99785 1.65503
 H -0.91277 -0.99749 -1.65451
 H 0.75807 -1.09083 1.80955
 H 0.75793 -1.09039 -1.80906
 H -0.13023 -0.12098 2.84472
 H -0.12997 -0.12070 -2.84390
13
bifur_IRC_Cartesians_MW_output/new_data/bifur_traj3_Cartesians_MW point 92
C 0.06654 0.67886 1.05980
 C 0.06689 0.67953 -1.06013
 C -0.29917 1.06389 0.00017
 C -0.06297 -0.45758 1.88498
 C -0.06270 -0.45716 -1.88452
 F 0.43085 1.45991 1.67993
 F 0.43159 1.46131 -1.68208
 H -0.91381 -0.99770 1.64915
 H -0.91327 -0.99734 -1.64863
 H 0.75824 -1.09107 1.80300
 H 0.75811 -1.09063 -1.80249
 H -0.13028 -0.12615 2.84233
 H -0.13001 -0.12587 -2.84150
13
bifur_IRC_Cartesians_MW_output/new_data/bifur_traj3_Cartesians_MW point 93
C 0.06658 0.68112 1.06040
 C 0.06693 0.68180 -1.06074
 C -0.29647 1.06909 0.00018
 C -0.06308 -0.45847 1.88121
 C -0.06281 -0.45804 -1.88074
 F 0.42994 1.46121 1.68456
 F 0.43067 1.46262 -1.68676
 H -0.91431 -0.99756 1.64325
 H -0.91377 -0.99719 -1.64272
 H 0.75841 -1.09132 1.79641
 H 0.75829 -1.09086 -1.79589
 H -0.13033 -0.13135 2.83994
 H -0.13005 -0.13106 -2.83910
13
bifur_IRC_Cartesians_MW_output/new_data/bifur_traj3_Cartesians_MW point 94
C 0.06662 0.68331 1.06099
 C 0.06697 0.68401 -1.06133
 C -0.29384 1.07414 0.00018
 C -0.06319 -0.45933 1.87756
 C -0.06291 -0.45889 -1.87708
 F 0.42906 1.46246 1.68906
 F 0.42978 1.46390 -1.69129
 H -0.91480 -0.99742 1.63752
 H -0.91426 -0.99704 -1.63699
 H 0.75858 -1.09156 1.79003
 H 0.75846 -1.09110 -1.78949
 H -0.13038 -0.13638 2.83761
 H -0.13009 -0.13609 -2.83677
13
bifur_IRC_Cartesians_MW_output/new_data/bifur_traj3_Cartesians_MW point 95
C 0.06665 0.68535 1.06154
 C 0.06701 0.68606 -1.06189
 C -0.29139 1.07884 0.00019
 C -0.06328 -0.46013 1.87414
 C -0.06301 -0.45969 -1.87365
 F 0.42823 1.46364 1.69326
 F 0.42895 1.46509 -1.69553
 H -0.91526 -0.99729 1.63217
 H -0.91471 -0.99691 -1.63163
 H 0.75874 -1.09178 1.78407
 H 0.75863 -1.09131 -1.78352
 H -0.13042 -0.14109 2.83544
 H -0.13013 -0.14079 -2.83460
13
bifur_IRC_Cartesians_MW_output/new_data/bifur_traj3_Cartesians_MW point 96
C 0.06669 0.68717 1.06203
 C 0.06704 0.68789 -1.06238
 C -0.28922 1.08302 0.00019
 C -0.06337 -0.46085 1.87111
 C -0.06309 -0.46039 -1.87061
 F 0.42750 1.46468 1.69699
 F 0.42821 1.46615 -1.69929
 H -0.91566 -0.99718 1.62742
 H -0.91512 -0.99679 -1.62688
 H 0.75888 -1.09197 1.77878
 H 0.75877 -1.09151 -1.77821
 H -0.13046 -0.14526 2.83352
 H -0.13016 -0.14496 -2.83266
13
bifur_IRC_Cartesians_MW_output/new_data/bifur_traj3_Cartesians_MW point 97
C 0.06671 0.68872 1.06245
 C 0.06707 0.68945 -1.06280
 C -0.28736 1.08660 0.00019
 C -0.06345 -0.46146 1.86852
 C -0.06316 -0.46100 -1.86802
 F 0.42687 1.46557 1.70018
 F 0.42758 1.46706 -1.70250
 H -0.91601 -0.99708 1.62336
 H -0.91546 -0.99669 -1.62282
 H 0.75900 -1.09214 1.77425
 H 0.75889 -1.09167 -1.77368
 H -0.13050 -0.14883 2.83187
 H -0.13019 -0.14852 -2.83101
13
bifur_IRC_Cartesians_MW_output/new_data/bifur_traj3_Cartesians_MW point 98
C 0.06674 0.69007 1.06281
 C 0.06709 0.69081 -1.06316
 C -0.28573 1.08972 0.00019
 C -0.06351 -0.46199 1.86625
 C -0.06323 -0.46153 -1.86575
 F 0.42632 1.46635 1.70296
 F 0.42703 1.46785 -1.70531
 H -0.91631 -0.99700 1.61982
 H -0.91576 -0.99660 -1.61927
 H 0.75911 -1.09229 1.77030
 H 0.75900 -1.09181 -1.76972
 H -0.13053 -0.15195 2.83044
 H -0.13021 -0.15163 -2.82957
13
bifur_IRC_Cartesians_MW_output/new_data/bifur_traj3_Cartesians_MW point 99
C 0.06676 0.69134 1.06315
 C 0.06711 0.69209 -1.06351
 C -0.28421 1.09263 0.00020
 C -0.06358 -0.46249 1.86414
 C -0.06329 -0.46202 -1.86363
 F 0.42581 1.46707 1.70557
 F 0.42651 1.46859 -1.70793
 H -0.91659 -0.99692 1.61650
 H -0.91604 -0.99651 -1.61595
 H 0.75920 -1.09243 1.76661
 H 0.75910 -1.09195 -1.76602
 H -0.13055 -0.15486 2.82909
 H -0.13023 -0.15455 -2.82822
13
bifur_IRC_Cartesians_MW_output/new_data/bifur_traj3_Cartesians_MW point 100
C 0.06676 0.69134 1.06315
 C 0.06711 0.69209 -1.06351
 C -0.28421 1.09263 0.00020
 C -0.06358 -0.46249 1.86414
 C -0.06329 -0.46202 -1.86363
 F 0.42581 1.46707 1.70557
 F 0.42651 1.46859 -1.70793
 H -0.91659 -0.99692 1.61650
 H -0.91604 -0.99651 -1.61595
 H 0.75920 -1.09243 1.76661
 H 0.75910 -1.09195 -1.76602
 H -0.13055 -0.15486 2.82909
 H -0.13023 -0.15455 -2.82822
13
bifur_IRC_Cartesians_MW_output/new_data/bifur_traj3_Cartesians_MW point 101
C 0.06680 0.69354 1.06374
 C 0.06715 0.69430 -1.06410
 C -0.28158 1.09769 0.00020
 C -0.06368 -0.46335 1.86047
 C -0.06339 -0.46288 -1.85995
 F 0.42492 1.46834 1.71008
 F 0.42562 1.46987 -1.71248
 H -0.91708 -0.99678 1.61076
 H -0.91653 -0.99637 -1.61020
 H 0.75937 -1.09267 1.76020
 H 0.75928 -1.09218 -1.75960
 H -0.13060 -0.15992 2.82676
 H -0.13027 -0.15959 -2.82588
13
bifur_IRC_Cartesians_MW_output/new_data/bifur_traj3_Cartesians_MW point 102
C 0.06682 0.69462 1.06403
 C 0.06717 0.69538 -1.06439
 C -0.28029 1.10017 0.00020
 C -0.06374 -0.46377 1.85867
 C -0.06344 -0.46330 -1.85814
 F 0.42449 1.46895 1.71230
 F 0.42518 1.47050 -1.71471
 H -0.91732 -0.99671 1.60794
 H -0.91677 -0.99630 -1.60738
 H 0.75946 -1.09278 1.75706
 H 0.75936 -1.09229 -1.75645
 H -0.13062 -0.16239 2.82562
 H -0.13029 -0.16207 -2.82474
13
bifur_IRC_Cartesians_MW_output/new_data/bifur_traj3_Cartesians_MW point 103
C 0.06684 0.69591 1.06438
 C 0.06719 0.69668 -1.06474
 C -0.27874 1.10316 0.00020
 C -0.06380 -0.46428 1.85651
 C -0.06350 -0.46380 -1.85598
 F 0.42396 1.46970 1.71496
 F 0.42466 1.47125 -1.71740
 H -0.91761 -0.99663 1.60455
 H -0.91706 -0.99621 -1.60399
 H 0.75956 -1.09293 1.75329
 H 0.75947 -1.09243 -1.75266
 H -0.13065 -0.16537 2.82424
 H -0.13031 -0.16504 -2.82336
13
bifur_IRC_Cartesians_MW_output/new_data/bifur_traj3_Cartesians_MW point 104
C 0.06687 0.69772 1.06487
 C 0.06722 0.69850 -1.06523
 C -0.27657 1.10732 0.00021
 C -0.06389 -0.46499 1.85349
 C -0.06359 -0.46451 -1.85295
 F 0.42323 1.47073 1.71867
 F 0.42392 1.47231 -1.72114
 H -0.91802 -0.99652 1.59982
 H -0.91746 -0.99609 -1.59926
 H 0.75970 -1.09312 1.74802
 H 0.75961 -1.09262 -1.74738
 H -0.13069 -0.16953 2.82233
 H -0.13034 -0.16920 -2.82143
13
bifur_IRC_Cartesians_MW_output/new_data/bifur_traj3_Cartesians_MW point 105
C 0.06692 0.70012 1.06551
 C 0.06726 0.70091 -1.06588
 C -0.27370 1.11283 0.00021
 C -0.06400 -0.46594 1.84949
 C -0.06370 -0.46544 -1.84894
 F 0.42226 1.47211 1.72359
 F 0.42295 1.47370 -1.72610
 H -0.91855 -0.99636 1.59356
 H -0.91799 -0.99594 -1.59299
 H 0.75988 -1.09338 1.74103
 H 0.75980 -1.09288 -1.74038
 H -0.13074 -0.17504 2.81979
 H -0.13039 -0.17470 -2.81889
13
bifur_IRC_Cartesians_MW_output/new_data/bifur_traj3_Cartesians_MW point 106
C 0.06696 0.70264 1.06619
 C 0.06731 0.70345 -1.06656
 C -0.27068 1.11865 0.00022
 C -0.06413 -0.46693 1.84527
 C -0.06382 -0.46642 -1.84471
 F 0.42124 1.47356 1.72878
 F 0.42192 1.47518 -1.73133
 H -0.91911 -0.99621 1.58695
 H -0.91855 -0.99577 -1.58638
 H 0.76008 -1.09366 1.73367
 H 0.76000 -1.09314 -1.73300
 H -0.13080 -0.18085 2.81711
 H -0.13043 -0.18050 -2.81620
13
bifur_IRC_Cartesians_MW_output/new_data/bifur_traj3_Cartesians_MW point 107
C 0.06701 0.70505 1.06684
 C 0.06735 0.70587 -1.06721
 C -0.26779 1.12419 0.00022
 C -0.06424 -0.46787 1.84125
 C -0.06393 -0.46736 -1.84068
 F 0.42027 1.47494 1.73372
 F 0.42094 1.47658 -1.73631
 H -0.91965 -0.99605 1.58066
 H -0.91908 -0.99561 -1.58008
 H 0.76026 -1.09392 1.72666
 H 0.76020 -1.09340 -1.72597
 H -0.13085 -0.18638 2.81455
 H -0.13047 -0.18603 -2.81364
13
bifur_IRC_Cartesians_MW_output/new_data/bifur_traj3_Cartesians_MW point 108
C 0.06705 0.70725 1.06743
 C 0.06739 0.70808 -1.06780
 C -0.26516 1.12925 0.00022
 C -0.06435 -0.46874 1.83758
 C -0.06403 -0.46822 -1.83700
 F 0.41938 1.47620 1.73824
 F 0.42005 1.47786 -1.74087
 H -0.92014 -0.99592 1.57490
 H -0.91957 -0.99547 -1.57432
 H 0.76043 -1.09416 1.72024
 H 0.76037 -1.09363 -1.71954
 H -0.13090 -0.19144 2.81222
 H -0.13051 -0.19108 -2.81130
13
bifur_IRC_Cartesians_MW_output/new_data/bifur_traj3_Cartesians_MW point 109
C 0.06708 0.70911 1.06793
 C 0.06742 0.70996 -1.06831
 C -0.26293 1.13354 0.00023
 C -0.06444 -0.46947 1.83447
 C -0.06412 -0.46894 -1.83389
 F 0.41863 1.47727 1.74207
 F 0.41929 1.47895 -1.74473
 H -0.92056 -0.99580 1.57003
 H -0.91999 -0.99534 -1.56945
 H 0.76057 -1.09436 1.71482
 H 0.76052 -1.09383 -1.71410
 H -0.13094 -0.19572 2.81025
 H -0.13054 -0.19536 -2.80932
13
bifur_IRC_Cartesians_MW_output/new_data/bifur_traj3_Cartesians_MW point 110
C 0.06710 0.71050 1.06830
 C 0.06745 0.71135 -1.06868
 C -0.26126 1.13673 0.00023
 C -0.06451 -0.47002 1.83215
 C -0.06419 -0.46948 -1.83156
 F 0.41807 1.47807 1.74492
 F 0.41873 1.47976 -1.74760
 H -0.92087 -0.99571 1.56640
 H -0.92029 -0.99525 -1.56582
 H 0.76068 -1.09451 1.71077
 H 0.76063 -1.09397 -1.71005
 H -0.13097 -0.19891 2.80877
 H -0.13057 -0.19855 -2.80784
13
bifur_IRC_Cartesians_MW_output/new_data/bifur_traj3_Cartesians_MW point 111
C 0.06710 0.71050 1.06830
 C 0.06745 0.71135 -1.06868
 C -0.26126 1.13673 0.00023
 C -0.06451 -0.47002 1.83215
 C -0.06419 -0.46948 -1.83156
 F 0.41807 1.47807 1.74492
 F 0.41873 1.47976 -1.74760
 H -0.92086 -0.99571 1.56641
 H -0.92029 -0.99525 -1.56582
 H 0.76068 -1.09451 1.71077
 H 0.76063 -1.09397 -1.71005
 H -0.13097 -0.19891 2.80878
 H -0.13057 -0.19855 -2.80784
13
bifur_IRC_Cartesians_MW_output/new_data/bifur_traj3_Cartesians_MW point 112
C 0.06713 0.71205 1.06872
 C 0.06747 0.71291 -1.06910
 C -0.25941 1.14031 0.00023
 C -0.06459 -0.47063 1.82956
 C -0.06426 -0.47009 -1.82897
 F 0.41744 1.47896 1.74810
 F 0.41810 1.48066 -1.75081
 H -0.92121 -0.99561 1.56235
 H -0.92064 -0.99515 -1.56176
 H 0.76080 -1.09468 1.70625
 H 0.76075 -1.09414 -1.70551
 H -0.13100 -0.20248 2.80713
 H -0.13060 -0.20211 -2.80619
13
bifur_IRC_Cartesians_MW_output/new_data/bifur_traj3_Cartesians_MW point 113
C 0.06714 0.71260 1.06887
 C 0.06748 0.71346 -1.06925
 C -0.25875 1.14156 0.00023
 C -0.06461 -0.47084 1.82865
 C -0.06428 -0.47030 -1.82805
 F 0.41722 1.47927 1.74923
 F 0.41788 1.48098 -1.75194
 H -0.92133 -0.99558 1.56092
 H -0.92076 -0.99511 -1.56033
 H 0.76084 -1.09474 1.70466
 H 0.76080 -1.09420 -1.70392
 H -0.13102 -0.20374 2.80655
 H -0.13060 -0.20337 -2.80561
13
bifur_IRC_Cartesians_MW_output/new_data/bifur_traj3_Cartesians_MW point 114
C 0.06715 0.71317 1.06902
 C 0.06749 0.71404 -1.06940
 C -0.25806 1.14289 0.00023
 C -0.06464 -0.47107 1.82769
 C -0.06431 -0.47052 -1.82709
 F 0.41699 1.47960 1.75041
 F 0.41764 1.48132 -1.75313
 H -0.92146 -0.99554 1.55942
 H -0.92089 -0.99508 -1.55882
 H 0.76089 -1.09480 1.70298
 H 0.76084 -1.09426 -1.70224
 H -0.13103 -0.20506 2.80594
 H -0.13062 -0.20469 -2.80500
13
bifur_IRC_Cartesians_MW_output/new_data/bifur_traj3_Cartesians_MW point 115
C 0.06716 0.71379 1.06919
 C 0.06750 0.71466 -1.06957
 C -0.25732 1.14431 0.00023
 C -0.06467 -0.47131 1.82665
 C -0.06434 -0.47076 -1.82605
 F 0.41674 1.47996 1.75168
 F 0.41739 1.48168 -1.75442
 H -0.92160 -0.99550 1.55779
 H -0.92102 -0.99503 -1.55720
 H 0.76094 -1.09487 1.70117
 H 0.76089 -1.09432 -1.70043
 H -0.13104 -0.20649 2.80528
 H -0.13063 -0.20611 -2.80434
13
bifur_IRC_Cartesians_MW_output/new_data/bifur_traj3_Cartesians_MW point 116
C 0.06718 0.71452 1.06938
 C 0.06752 0.71539 -1.06977
 C -0.25645 1.14598 0.00024
 C -0.06471 -0.47160 1.82544
 C -0.06437 -0.47105 -1.82484
 F 0.41644 1.48037 1.75317
 F 0.41709 1.48210 -1.75592
 H -0.92176 -0.99546 1.55590
 H -0.92118 -0.99499 -1.55530
 H 0.76099 -1.09495 1.69906
 H 0.76095 -1.09440 -1.69831
 H -0.13106 -0.20815 2.80451
 H -0.13064 -0.20778 -2.80357
13
bifur_IRC_Cartesians_MW_output/new_data/bifur_traj3_Cartesians_MW point 117
C 0.06719 0.71549 1.06964
 C 0.06753 0.71637 -1.07003
 C -0.25529 1.14821 0.00024
 C -0.06475 -0.47198 1.82382
 C -0.06442 -0.47142 -1.82322
 F 0.41605 1.48093 1.75516
 F 0.41670 1.48267 -1.75792
 H -0.92198 -0.99540 1.55336
 H -0.92140 -0.99492 -1.55277
 H 0.76107 -1.09505 1.69624
 H 0.76103 -1.09450 -1.69548
 H -0.13108 -0.21038 2.80349
 H -0.13066 -0.21000 -2.80253
13
bifur_IRC_Cartesians_MW_output/new_data/bifur_traj3_Cartesians_MW point 118
C 0.06722 0.71695 1.07004
 C 0.06756 0.71784 -1.07043
 C -0.25354 1.15158 0.00024
 C -0.06482 -0.47255 1.82138
 C -0.06449 -0.47199 -1.82077
 F 0.41546 1.48177 1.75817
 F 0.41611 1.48352 -1.76096
 H -0.92230 -0.99530 1.54954
 H -0.92172 -0.99483 -1.54894
 H 0.76118 -1.09521 1.69197
 H 0.76114 -1.09466 -1.69120
 H -0.13111 -0.21375 2.80193
 H -0.13068 -0.21336 -2.80098
13
bifur_IRC_Cartesians_MW_output/new_data/bifur_traj3_Cartesians_MW point 119
C 0.06726 0.71903 1.07060
 C 0.06760 0.71993 -1.07099
 C -0.25104 1.15637 0.00024
 C -0.06493 -0.47337 1.81790
 C -0.06459 -0.47281 -1.81728
 F 0.41462 1.48296 1.76244
 F 0.41526 1.48473 -1.76527
 H -0.92277 -0.99517 1.54409
 H -0.92219 -0.99469 -1.54349
 H 0.76134 -1.09544 1.68590
 H 0.76131 -1.09488 -1.68512
 H -0.13116 -0.21853 2.79973
 H -0.13072 -0.21815 -2.79876
13
bifur_IRC_Cartesians_MW_output/new_data/bifur_traj3_Cartesians_MW point 120
C 0.06730 0.72139 1.07123
 C 0.06764 0.72230 -1.07162
 C -0.24822 1.16180 0.00025
 C -0.06504 -0.47430 1.81397
 C -0.06470 -0.47372 -1.81334
 F 0.41367 1.48432 1.76728
 F 0.41430 1.48611 -1.77014
 H -0.92329 -0.99503 1.53793
 H -0.92271 -0.99453 -1.53732
 H 0.76152 -1.09570 1.67904
 H 0.76150 -1.09513 -1.67824
 H -0.13121 -0.22395 2.79723
 H -0.13076 -0.22356 -2.79626
13
bifur_IRC_Cartesians_MW_output/new_data/bifur_traj3_Cartesians_MW point 121
C 0.06734 0.72376 1.07187
 C 0.06768 0.72469 -1.07227
 C -0.24538 1.16726 0.00025
 C -0.06516 -0.47523 1.81001
 C -0.06481 -0.47465 -1.80937
 F 0.41271 1.48568 1.77215
 F 0.41334 1.48749 -1.77506
 H -0.92382 -0.99488 1.53173
 H -0.92323 -0.99438 -1.53111
 H 0.76170 -1.09595 1.67212
 H 0.76169 -1.09538 -1.67131
 H -0.13126 -0.22940 2.79471
 H -0.13080 -0.22900 -2.79373
13
bifur_IRC_Cartesians_MW_output/new_data/bifur_traj3_Cartesians_MW point 122
C 0.06734 0.72376 1.07187
 C 0.06768 0.72469 -1.07227
 C -0.24538 1.16726 0.00025
 C -0.06516 -0.47523 1.81001
 C -0.06481 -0.47465 -1.80937
 F 0.41271 1.48568 1.77215
 F 0.41334 1.48749 -1.77506
 H -0.92382 -0.99488 1.53173
 H -0.92323 -0.99438 -1.53111
 H 0.76170 -1.09595 1.67212
 H 0.76169 -1.09538 -1.67131
 H -0.13126 -0.22940 2.79471
 H -0.13080 -0.22901 -2.79373
13
bifur_IRC_Cartesians_MW_output/new_data/bifur_traj3_Cartesians_MW point 123
C 0.06742 0.72823 1.07307
 C 0.06776 0.72918 -1.07347
 C -0.24003 1.17754 0.00026
 C -0.06537 -0.47698 1.80255
 C -0.06502 -0.47639 -1.80189
 F 0.41090 1.48824 1.78133
 F 0.41152 1.49010 -1.78431
 H -0.92482 -0.99459 1.52005
 H -0.92423 -0.99408 -1.51942
 H 0.76205 -1.09644 1.65910
 H 0.76204 -1.09585 -1.65826
 H -0.13136 -0.23968 2.78997
 H -0.13088 -0.23927 -2.78898
13
bifur_IRC_Cartesians_MW_output/new_data/bifur_traj3_Cartesians_MW point 124
C 0.06746 0.73007 1.07356
 C 0.06779 0.73104 -1.07397
 C -0.23781 1.18179 0.00026
 C -0.06546 -0.47771 1.79947
 C -0.06510 -0.47711 -1.79880
 F 0.41016 1.48930 1.78512
 F 0.41077 1.49117 -1.78813
 H -0.92523 -0.99448 1.51522
 H -0.92464 -0.99396 -1.51459
 H 0.76219 -1.09664 1.65372
 H 0.76219 -1.09605 -1.65286
 H -0.13140 -0.24393 2.78801
 H -0.13091 -0.24351 -2.78701
13
bifur_IRC_Cartesians_MW_output/new_data/bifur_traj3_Cartesians_MW point 125
C 0.06748 0.73148 1.07394
 C 0.06781 0.73245 -1.07435
 C -0.23612 1.18504 0.00026
 C -0.06553 -0.47826 1.79711
 C -0.06517 -0.47766 -1.79644
 F 0.40959 1.49011 1.78802
 F 0.41020 1.49200 -1.79105
 H -0.92554 -0.99439 1.51153
 H -0.92495 -0.99387 -1.51089
 H 0.76230 -1.09679 1.64961
 H 0.76230 -1.09620 -1.64874
 H -0.13143 -0.24717 2.78652
 H -0.13094 -0.24675 -2.78551
13
bifur_IRC_Cartesians_MW_output/new_data/bifur_traj3_Cartesians_MW point 126
C 0.06750 0.73249 1.07421
 C 0.06783 0.73346 -1.07462
 C -0.23492 1.18735 0.00027
 C -0.06558 -0.47866 1.79544
 C -0.06522 -0.47805 -1.79476
 F 0.40918 1.49069 1.79008
 F 0.40979 1.49258 -1.79313
 H -0.92577 -0.99433 1.50890
 H -0.92517 -0.99380 -1.50827
 H 0.76238 -1.09690 1.64669
 H 0.76238 -1.09630 -1.64581
 H -0.13145 -0.24947 2.78546
 H -0.13095 -0.24905 -2.78445
13
bifur_IRC_Cartesians_MW_output/new_data/bifur_traj3_Cartesians_MW point 127
C 0.06751 0.73322 1.07441
 C 0.06784 0.73420 -1.07482
 C -0.23405 1.18903 0.00027
 C -0.06562 -0.47894 1.79422
 C -0.06525 -0.47833 -1.79354
 F 0.40889 1.49110 1.79158
 F 0.40949 1.49301 -1.79464
 H -0.92593 -0.99428 1.50700
 H -0.92533 -0.99375 -1.50636
 H 0.76243 -1.09698 1.64456
 H 0.76244 -1.09638 -1.64368
 H -0.13146 -0.25115 2.78468
 H -0.13097 -0.25073 -2.78367
13
bifur_IRC_Cartesians_MW_output/new_data/bifur_traj3_Cartesians_MW point 128
C 0.06752 0.73382 1.07457
 C 0.06785 0.73480 -1.07498
 C -0.23333 1.19041 0.00027
 C -0.06565 -0.47918 1.79321
 C -0.06528 -0.47856 -1.79253
 F 0.40864 1.49145 1.79282
 F 0.40925 1.49336 -1.79589
 H -0.92606 -0.99424 1.50542
 H -0.92547 -0.99371 -1.50479
 H 0.76248 -1.09705 1.64280
 H 0.76249 -1.09644 -1.64192
 H -0.13148 -0.25254 2.78404
 H -0.13098 -0.25211 -2.78303
13
bifur_IRC_Cartesians_MW_output/new_data/bifur_traj3_Cartesians_MW point 129
C 0.06753 0.73439 1.07473
 C 0.06786 0.73538 -1.07514
 C -0.23264 1.19174 0.00027
 C -0.06567 -0.47941 1.79225
 C -0.06531 -0.47879 -1.79157
 F 0.40841 1.49178 1.79400
 F 0.40902 1.49369 -1.79708
 H -0.92619 -0.99421 1.50392
 H -0.92559 -0.99368 -1.50328
 H 0.76253 -1.09711 1.64113
 H 0.76253 -1.09650 -1.64024
 H -0.13149 -0.25386 2.78343
 H -0.13099 -0.25343 -2.78242
13
bifur_IRC_Cartesians_MW_output/new_data/bifur_traj3_Cartesians_MW point 130
C 0.06754 0.73501 1.07489
 C 0.06787 0.73600 -1.07531
 C -0.23190 1.19316 0.00027
 C -0.06570 -0.47965 1.79122
 C -0.06534 -0.47903 -1.79054
 F 0.40816 1.49213 1.79527
 F 0.40877 1.49405 -1.79836
 H -0.92633 -0.99417 1.50230
 H -0.92573 -0.99364 -1.50166
 H 0.76257 -1.09718 1.63933
 H 0.76258 -1.09657 -1.63843
 H -0.13150 -0.25528 2.78278
 H -0.13100 -0.25485 -2.78176
13
bifur_IRC_Cartesians_MW_output/new_data/bifur_traj3_Cartesians_MW point 131
C 0.06756 0.73577 1.07509
 C 0.06789 0.73676 -1.07551
 C -0.23099 1.19490 0.00027
 C -0.06574 -0.47995 1.78996
 C -0.06537 -0.47932 -1.78927
 F 0.40786 1.49257 1.79682
 F 0.40846 1.49449 -1.79992
 H -0.92650 -0.99412 1.50033
 H -0.92590 -0.99359 -1.49969
 H 0.76263 -1.09726 1.63713
 H 0.76264 -1.09665 -1.63623
 H -0.13152 -0.25702 2.78198
 H -0.13101 -0.25659 -2.78096
13
bifur_IRC_Cartesians_MW_output/new_data/bifur_traj3_Cartesians_MW point 132
C 0.06758 0.73682 1.07538
 C 0.06791 0.73782 -1.07579
 C -0.22973 1.19732 0.00027
 C -0.06579 -0.48036 1.78820
 C -0.06542 -0.47973 -1.78751
 F 0.40743 1.49317 1.79898
 F 0.40803 1.49511 -1.80210
 H -0.92673 -0.99405 1.49757
 H -0.92613 -0.99352 -1.49693
 H 0.76271 -1.09737 1.63405
 H 0.76273 -1.09676 -1.63315
 H -0.13154 -0.25944 2.78086
 H -0.13103 -0.25901 -2.77984
13
bifur_IRC_Cartesians_MW_output/new_data/bifur_traj3_Cartesians_MW point 133
C 0.06758 0.73682 1.07538
 C 0.06791 0.73782 -1.07579
 C -0.22973 1.19732 0.00027
 C -0.06579 -0.48036 1.78820
 C -0.06542 -0.47973 -1.78751
 F 0.40743 1.49317 1.79898
 F 0.40803 1.49511 -1.80210
 H -0.92673 -0.99405 1.49757
 H -0.92613 -0.99352 -1.49693
 H 0.76271 -1.09737 1.63405
 H 0.76273 -1.09676 -1.63315
 H -0.13154 -0.25944 2.78086
 H -0.13103 -0.25901 -2.77984
13
bifur_IRC_Cartesians_MW_output/new_data/bifur_traj3_Cartesians_MW point 134
C 0.06764 0.74037 1.07633
 C 0.06797 0.74139 -1.07675
 C -0.22548 1.20549 0.00028
 C -0.06596 -0.48176 1.78228
 C -0.06559 -0.48112 -1.78157
 F 0.40600 1.49521 1.80627
 F 0.40659 1.49718 -1.80945
 H -0.92752 -0.99383 1.48830
 H -0.92692 -0.99328 -1.48765
 H 0.76299 -1.09776 1.62372
 H 0.76301 -1.09714 -1.62279
 H -0.13162 -0.26759 2.77710
 H -0.13109 -0.26715 -2.77606
13
bifur_IRC_Cartesians_MW_output/new_data/bifur_traj3_Cartesians_MW point 135
C 0.06768 0.74251 1.07691
 C 0.06801 0.74355 -1.07733
 C -0.22291 1.21043 0.00028
 C -0.06607 -0.48260 1.77869
 C -0.06569 -0.48195 -1.77798
 F 0.40513 1.49644 1.81068
 F 0.40572 1.49843 -1.81389
 H -0.92800 -0.99369 1.48268
 H -0.92740 -0.99314 -1.48203
 H 0.76315 -1.09799 1.61746
 H 0.76318 -1.09736 -1.61651
 H -0.13167 -0.27253 2.77482
 H -0.13113 -0.27209 -2.77378
13
bifur_IRC_Cartesians_MW_output/new_data/bifur_traj3_Cartesians_MW point 136
C 0.06772 0.74465 1.07748
 C 0.06804 0.74570 -1.07791
 C -0.22034 1.21536 0.00029
 C -0.06617 -0.48344 1.77512
 C -0.06579 -0.48279 -1.77440
 F 0.40427 1.49767 1.81507
 F 0.40485 1.49968 -1.81832
 H -0.92848 -0.99356 1.47708
 H -0.92787 -0.99300 -1.47643
 H 0.76332 -1.09823 1.61122
 H 0.76335 -1.09759 -1.61026
 H -0.13171 -0.27745 2.77255
 H -0.13117 -0.27700 -2.77150
13
bifur_IRC_Cartesians_MW_output/new_data/bifur_traj3_Cartesians_MW point 137
C 0.06775 0.74671 1.07804
 C 0.06808 0.74777 -1.07847
 C -0.21788 1.22009 0.00029
 C -0.06627 -0.48425 1.77169
 C -0.06589 -0.48359 -1.77096
 F 0.40344 1.49885 1.81929
 F 0.40401 1.50088 -1.82258
 H -0.92894 -0.99343 1.47171
 H -0.92833 -0.99286 -1.47105
 H 0.76348 -1.09845 1.60523
 H 0.76352 -1.09781 -1.60426
 H -0.13176 -0.28218 2.77037
 H -0.13120 -0.28172 -2.76931
13
bifur_IRC_Cartesians_MW_output/new_data/bifur_traj3_Cartesians_MW point 138
C 0.06779 0.74857 1.07853
 C 0.06811 0.74963 -1.07897
 C -0.21566 1.22436 0.00029
 C -0.06636 -0.48498 1.76859
 C -0.06597 -0.48431 -1.76785
 F 0.40269 1.49991 1.82311
 F 0.40326 1.50196 -1.82642
 H -0.92935 -0.99331 1.46686
 H -0.92874 -0.99274 -1.46619
 H 0.76362 -1.09865 1.59982
 H 0.76366 -1.09800 -1.59883
 H -0.13180 -0.28645 2.76840
 H -0.13124 -0.28598 -2.76734
13
bifur_IRC_Cartesians_MW_output/new_data/bifur_traj3_Cartesians_MW point 139
C 0.06781 0.75003 1.07893
 C 0.06814 0.75111 -1.07936
 C -0.21390 1.22774 0.00030
 C -0.06644 -0.48555 1.76614
 C -0.06604 -0.48488 -1.76539
 F 0.40209 1.50075 1.82612
 F 0.40266 1.50281 -1.82946
 H -0.92968 -0.99322 1.46302
 H -0.92906 -0.99265 -1.46235
 H 0.76373 -1.09881 1.59554
 H 0.76378 -1.09816 -1.59455
 H -0.13183 -0.28982 2.76685
 H -0.13126 -0.28935 -2.76578
13
bifur_IRC_Cartesians_MW_output/new_data/bifur_traj3_Cartesians_MW point 140
C 0.06783 0.75099 1.07919
 C 0.06815 0.75206 -1.07962
 C -0.21276 1.22993 0.00030
 C -0.06648 -0.48593 1.76455
 C -0.06609 -0.48525 -1.76380
 F 0.40171 1.50130 1.82808
 F 0.40227 1.50337 -1.83143
 H -0.92989 -0.99316 1.46053
 H -0.92928 -0.99258 -1.45986
 H 0.76381 -1.09891 1.59277
 H 0.76386 -1.09826 -1.59176
 H -0.13185 -0.29201 2.76584
 H -0.13128 -0.29154 -2.76477
13
bifur_IRC_Cartesians_MW_output/new_data/bifur_traj3_Cartesians_MW point 141
C 0.06784 0.75150 1.07932
 C 0.06816 0.75258 -1.07976
 C -0.21214 1.23112 0.00030
 C -0.06651 -0.48613 1.76369
 C -0.06611 -0.48545 -1.76293
 F 0.40150 1.50160 1.82914
 F 0.40206 1.50367 -1.83250
 H -0.93001 -0.99313 1.45918
 H -0.92939 -0.99255 -1.45850
 H 0.76385 -1.09897 1.59126
 H 0.76390 -1.09831 -1.59026
 H -0.13186 -0.29320 2.76529
 H -0.13129 -0.29273 -2.76422
13
bifur_IRC_Cartesians_MW_output/new_data/bifur_traj3_Cartesians_MW point 142
C 0.06784 0.75176 1.07939
 C 0.06817 0.75285 -1.07983
 C -0.21183 1.23172 0.00030
 C -0.06652 -0.48623 1.76325
 C -0.06612 -0.48555 -1.76250
 F 0.40139 1.50175 1.82967
 F 0.40196 1.50382 -1.83304
 H -0.93007 -0.99311 1.45850
 H -0.92945 -0.99253 -1.45783
 H 0.76387 -1.09900 1.59051
 H 0.76392 -1.09834 -1.58950
 H -0.13187 -0.29380 2.76501
 H -0.13129 -0.29333 -2.76394
13
bifur_IRC_Cartesians_MW_output/new_data/bifur_traj3_Cartesians_MW point 143
C 0.06785 0.75195 1.07945
 C 0.06817 0.75304 -1.07988
 C -0.21160 1.23216 0.00030
 C -0.06653 -0.48631 1.76294
 C -0.06613 -0.48563 -1.76218
 F 0.40132 1.50186 1.83006
 F 0.40188 1.50393 -1.83343
 H -0.93011 -0.99310 1.45800
 H -0.92949 -0.99252 -1.45733
 H 0.76388 -1.09902 1.58995
 H 0.76393 -1.09836 -1.58894
 H -0.13187 -0.29423 2.76481
 H -0.13130 -0.29376 -2.76374
13
bifur_IRC_Cartesians_MW_output/new_data/bifur_traj3_Cartesians_MW point 144
C 0.06785 0.75195 1.07945
 C 0.06817 0.75304 -1.07988
 C -0.21160 1.23216 0.00030
 C -0.06653 -0.48631 1.76294
 C -0.06613 -0.48563 -1.76218
 F 0.40132 1.50186 1.83006
 F 0.40188 1.50393 -1.83343
 H -0.93011 -0.99310 1.45800
 H -0.92949 -0.99252 -1.45733
 H 0.76388 -1.09902 1.58995
 H 0.76393 -1.09836 -1.58894
 H -0.13187 -0.29423 2.76481
 H -0.13130 -0.29376 -2.76374
13
bifur_IRC_Cartesians_MW_output/new_data/bifur_traj3_Cartesians_MW point 145
C 0.06786 0.75267 1.07964
 C 0.06818 0.75376 -1.08008
 C -0.21075 1.23380 0.00030
 C -0.06656 -0.48659 1.76174
 C -0.06617 -0.48591 -1.76099
 F 0.40103 1.50227 1.83153
 F 0.40159 1.50435 -1.83491
 H -0.93027 -0.99306 1.45613
 H -0.92965 -0.99247 -1.45546
 H 0.76393 -1.09910 1.58787
 H 0.76399 -1.09844 -1.58685
 H -0.13189 -0.29588 2.76405
 H -0.13131 -0.29540 -2.76298
13
bifur_IRC_Cartesians_MW_output/new_data/bifur_traj3_Cartesians_MW point 146
C 0.06787 0.75328 1.07980
 C 0.06819 0.75437 -1.08024
 C -0.21001 1.23522 0.00030
 C -0.06659 -0.48683 1.76072
 C -0.06619 -0.48614 -1.75996
 F 0.40078 1.50262 1.83279
 F 0.40134 1.50471 -1.83618
 H -0.93040 -0.99302 1.45453
 H -0.92978 -0.99243 -1.45385
 H 0.76398 -1.09916 1.58608
 H 0.76404 -1.09850 -1.58506
 H -0.13190 -0.29729 2.76340
 H -0.13132 -0.29681 -2.76232
13
bifur_IRC_Cartesians_MW_output/new_data/bifur_traj3_Cartesians_MW point 147
C 0.06789 0.75417 1.08004
 C 0.06821 0.75527 -1.08048
 C -0.20894 1.23727 0.00030
 C -0.06664 -0.48718 1.75923
 C -0.06624 -0.48649 -1.75846
 F 0.40042 1.50313 1.83462
 F 0.40098 1.50523 -1.83803
 H -0.93060 -0.99296 1.45219
 H -0.92998 -0.99237 -1.45151
 H 0.76405 -1.09926 1.58348
 H 0.76411 -1.09860 -1.58245
 H -0.13192 -0.29934 2.76246
 H -0.13134 -0.29887 -2.76137
13
bifur_IRC_Cartesians_MW_output/new_data/bifur_traj3_Cartesians_MW point 148
C 0.06791 0.75549 1.08040
 C 0.06823 0.75660 -1.08084
 C -0.20736 1.24031 0.00031
 C -0.06670 -0.48770 1.75702
 C -0.06630 -0.48701 -1.75625
 F 0.39989 1.50389 1.83734
 F 0.40044 1.50600 -1.84077
 H -0.93090 -0.99288 1.44874
 H -0.93028 -0.99229 -1.44806
 H 0.76415 -1.09940 1.57963
 H 0.76422 -1.09874 -1.57859
 H -0.13195 -0.30238 2.76106
 H -0.13136 -0.30190 -2.75997
13
bifur_IRC_Cartesians_MW_output/new_data/bifur_traj3_Cartesians_MW point 149
C 0.06794 0.75722 1.08086
 C 0.06826 0.75834 -1.08131
 C -0.20529 1.24429 0.00031
 C -0.06679 -0.48838 1.75413
 C -0.06638 -0.48768 -1.75336
 F 0.39919 1.50488 1.84089
 F 0.39974 1.50701 -1.84435
 H -0.93128 -0.99277 1.44421
 H -0.93066 -0.99217 -1.44353
 H 0.76429 -1.09959 1.57458
 H 0.76435 -1.09892 -1.57354
 H -0.13199 -0.30636 2.75922
 H -0.13139 -0.30587 -2.75813
13
bifur_IRC_Cartesians_MW_output/new_data/bifur_traj3_Cartesians_MW point 150
C 0.06798 0.75915 1.08138
 C 0.06830 0.76027 -1.08183
 C -0.20298 1.24872 0.00031
 C -0.06688 -0.48914 1.75092
 C -0.06647 -0.48843 -1.75014
 F 0.39841 1.50598 1.84484
 F 0.39896 1.50813 -1.84833
 H -0.93171 -0.99265 1.43919
 H -0.93109 -0.99204 -1.43850
 H 0.76443 -1.09980 1.56898
 H 0.76451 -1.09912 -1.56792
 H -0.13203 -0.31078 2.75718
 H -0.13142 -0.31029 -2.75608
13
bifur_IRC_Cartesians_MW_output/new_data/bifur_traj3_Cartesians_MW point 151
C 0.06801 0.76113 1.08191
 C 0.06833 0.76226 -1.08236
 C -0.20061 1.25328 0.00032
 C -0.06698 -0.48991 1.74761
 C -0.06656 -0.48920 -1.74682
 F 0.39761 1.50712 1.84891
 F 0.39815 1.50928 -1.85243
 H -0.93215 -0.99252 1.43400
 H -0.93153 -0.99191 -1.43331
 H 0.76459 -1.10002 1.56321
 H 0.76466 -1.09933 -1.56213
 H -0.13207 -0.31533 2.75508
 H -0.13146 -0.31484 -2.75398
13
bifur_IRC_Cartesians_MW_output/new_data/bifur_traj3_Cartesians_MW point 152
C 0.06805 0.76313 1.08245
 C 0.06837 0.76427 -1.08290
 C -0.19821 1.25788 0.00032
 C -0.06707 -0.49070 1.74428
 C -0.06666 -0.48998 -1.74348
 F 0.39680 1.50827 1.85302
 F 0.39734 1.51045 -1.85657
 H -0.93260 -0.99240 1.42878
 H -0.93197 -0.99178 -1.42808
 H 0.76474 -1.10023 1.55738
 H 0.76482 -1.09955 -1.55629
 H -0.13212 -0.31993 2.75296
 H -0.13149 -0.31943 -2.75185
13
bifur_IRC_Cartesians_MW_output/new_data/bifur_traj3_Cartesians_MW point 153
C 0.06808 0.76511 1.08298
 C 0.06840 0.76627 -1.08344
 C -0.19584 1.26244 0.00032
 C -0.06717 -0.49148 1.74097
 C -0.06675 -0.49075 -1.74016
 F 0.39600 1.50940 1.85708
 F 0.39653 1.51160 -1.86067
 H -0.93304 -0.99227 1.42360
 H -0.93241 -0.99165 -1.42290
 H 0.76489 -1.10045 1.55161
 H 0.76498 -1.09975 -1.55051
 H -0.13216 -0.32448 2.75086
 H -0.13153 -0.32398 -2.74974
13
bifur_IRC_Cartesians_MW_output/new_data/bifur_traj3_Cartesians_MW point 154
C 0.06812 0.76698 1.08348
 C 0.06843 0.76815 -1.08394
 C -0.19360 1.26675 0.00033
 C -0.06726 -0.49221 1.73785
 C -0.06684 -0.49148 -1.73703
 F 0.39525 1.51048 1.86093
 F 0.39577 1.51269 -1.86455
 H -0.93346 -0.99215 1.41870
 H -0.93282 -0.99153 -1.41800
 H 0.76504 -1.10065 1.54616
 H 0.76513 -1.09995 -1.54504
 H -0.13220 -0.32879 2.74888
 H -0.13156 -0.32828 -2.74775
13
bifur_IRC_Cartesians_MW_output/new_data/bifur_traj3_Cartesians_MW point 155
C 0.06812 0.76698 1.08348
 C 0.06843 0.76815 -1.08394
 C -0.19360 1.26675 0.00033
 C -0.06726 -0.49221 1.73785
 C -0.06684 -0.49148 -1.73703
 F 0.39525 1.51048 1.86093
 F 0.39577 1.51270 -1.86455
 H -0.93346 -0.99215 1.41870
 H -0.93282 -0.99153 -1.41800
 H 0.76504 -1.10065 1.54615
 H 0.76513 -1.09995 -1.54504
 H -0.13220 -0.32879 2.74888
 H -0.13156 -0.32828 -2.74775
13
bifur_IRC_Cartesians_MW_output/new_data/bifur_traj3_Cartesians_MW point 156
C 0.06817 0.76991 1.08427
 C 0.06848 0.77109 -1.08474
 C -0.19009 1.27350 0.00033
 C -0.06740 -0.49337 1.73295
 C -0.06697 -0.49262 -1.73213
 F 0.39406 1.51216 1.86695
 F 0.39458 1.51440 -1.87062
 H -0.93411 -0.99197 1.41104
 H -0.93347 -0.99133 -1.41033
 H 0.76527 -1.10097 1.53761
 H 0.76536 -1.10026 -1.53648
 H -0.13226 -0.33553 2.74577
 H -0.13161 -0.33501 -2.74463
13
bifur_IRC_Cartesians_MW_output/new_data/bifur_traj3_Cartesians_MW point 157
C 0.06819 0.77092 1.08455
 C 0.06850 0.77212 -1.08501
 C -0.18887 1.27583 0.00033
 C -0.06745 -0.49377 1.73125
 C -0.06702 -0.49302 -1.73042
 F 0.39365 1.51274 1.86903
 F 0.39417 1.51500 -1.87272
 H -0.93434 -0.99191 1.40838
 H -0.93370 -0.99127 -1.40767
 H 0.76534 -1.10108 1.53465
 H 0.76545 -1.10037 -1.53351
 H -0.13228 -0.33786 2.74469
 H -0.13163 -0.33734 -2.74355
13
bifur_IRC_Cartesians_MW_output/new_data/bifur_traj3_Cartesians_MW point 158
C 0.06820 0.77177 1.08477
 C 0.06852 0.77296 -1.08524
 C -0.18786 1.27778 0.00033
 C -0.06749 -0.49410 1.72985
 C -0.06706 -0.49335 -1.72901
 F 0.39331 1.51323 1.87077
 F 0.39383 1.51549 -1.87447
 H -0.93453 -0.99185 1.40618
 H -0.93389 -0.99121 -1.40546
 H 0.76541 -1.10117 1.53219
 H 0.76551 -1.10046 -1.53105
 H -0.13230 -0.33980 2.74380
 H -0.13165 -0.33928 -2.74265
13
bifur_IRC_Cartesians_MW_output/new_data/bifur_traj3_Cartesians_MW point 159
C 0.06822 0.77258 1.08499
 C 0.06853 0.77378 -1.08546
 C -0.18689 1.27964 0.00034
 C -0.06753 -0.49441 1.72850
 C -0.06710 -0.49366 -1.72766
 F 0.39298 1.51369 1.87243
 F 0.39350 1.51596 -1.87614
 H -0.93471 -0.99180 1.40406
 H -0.93407 -0.99116 -1.40335
 H 0.76547 -1.10126 1.52984
 H 0.76558 -1.10055 -1.52868
 H -0.13232 -0.34166 2.74294
 H -0.13166 -0.34114 -2.74179
13
bifur_IRC_Cartesians_MW_output/new_data/bifur_traj3_Cartesians_MW point 160
C 0.06823 0.77348 1.08523
 C 0.06855 0.77468 -1.08570
 C -0.18582 1.28171 0.00034
 C -0.06758 -0.49477 1.72700
 C -0.06714 -0.49401 -1.72616
 F 0.39262 1.51421 1.87427
 F 0.39313 1.51648 -1.87800
 H -0.93491 -0.99174 1.40171
 H -0.93426 -0.99110 -1.40100
 H 0.76554 -1.10136 1.52722
 H 0.76565 -1.10064 -1.52606
 H -0.13234 -0.34373 2.74198
 H -0.13168 -0.34320 -2.74084
13
bifur_IRC_Cartesians_MW_output/new_data/bifur_traj3_Cartesians_MW point 161
C 0.06825 0.77452 1.08551
 C 0.06856 0.77573 -1.08598
 C -0.18457 1.28411 0.00034
 C -0.06763 -0.49518 1.72525
 C -0.06719 -0.49442 -1.72441
 F 0.39220 1.51481 1.87642
 F 0.39271 1.51709 -1.88016
 H -0.93514 -0.99168 1.39898
 H -0.93450 -0.99103 -1.39826
 H 0.76562 -1.10147 1.52417
 H 0.76573 -1.10075 -1.52301
 H -0.13236 -0.34613 2.74088
 H -0.13169 -0.34560 -2.73973
13
bifur_IRC_Cartesians_MW_output/new_data/bifur_traj3_Cartesians_MW point 162
C 0.06827 0.77573 1.08584
 C 0.06859 0.77695 -1.08631
 C -0.18312 1.28689 0.00034
 C -0.06769 -0.49565 1.72324
 C -0.06725 -0.49489 -1.72239
 F 0.39171 1.51550 1.87890
 F 0.39222 1.51780 -1.88267
 H -0.93541 -0.99160 1.39582
 H -0.93476 -0.99095 -1.39510
 H 0.76571 -1.10160 1.52065
 H 0.76583 -1.10088 -1.51948
 H -0.13239 -0.34891 2.73960
 H -0.13172 -0.34837 -2.73844
13
bifur_IRC_Cartesians_MW_output/new_data/bifur_traj3_Cartesians_MW point 163
C 0.06830 0.77717 1.08622
 C 0.06861 0.77839 -1.08670
 C -0.18139 1.29021 0.00034
 C -0.06776 -0.49622 1.72083
 C -0.06732 -0.49545 -1.71998
 F 0.39113 1.51633 1.88186
 F 0.39163 1.51864 -1.88565
 H -0.93573 -0.99151 1.39206
 H -0.93508 -0.99086 -1.39133
 H 0.76583 -1.10176 1.51645
 H 0.76594 -1.10103 -1.51527
 H -0.13242 -0.35222 2.73807
 H -0.13174 -0.35168 -2.73691
13
bifur_IRC_Cartesians_MW_output/new_data/bifur_traj3_Cartesians_MW point 164
C 0.06833 0.77895 1.08670
 C 0.06864 0.78019 -1.08718
 C -0.17926 1.29431 0.00035
 C -0.06784 -0.49692 1.71786
 C -0.06740 -0.49614 -1.71699
 F 0.39041 1.51735 1.88552
 F 0.39091 1.51968 -1.88934
 H -0.93613 -0.99140 1.38740
 H -0.93548 -0.99074 -1.38667
 H 0.76596 -1.10195 1.51126
 H 0.76608 -1.10122 -1.51007
 H -0.13246 -0.35632 2.73618
 H -0.13177 -0.35578 -2.73501
13
bifur_IRC_Cartesians_MW_output/new_data/bifur_traj3_Cartesians_MW point 165
C 0.06837 0.78106 1.08727
 C 0.06868 0.78230 -1.08775
 C -0.17673 1.29916 0.00035
 C -0.06795 -0.49775 1.71434
 C -0.06750 -0.49696 -1.71347
 F 0.38956 1.51856 1.88984
 F 0.39005 1.52091 -1.89370
 H -0.93660 -0.99127 1.38189
 H -0.93595 -0.99060 -1.38115
 H 0.76613 -1.10218 1.50512
 H 0.76625 -1.10144 -1.50391
 H -0.13251 -0.36116 2.73394
 H -0.13181 -0.36062 -2.73277
13
bifur_IRC_Cartesians_MW_output/new_data/bifur_traj3_Cartesians_MW point 166
C 0.06837 0.78106 1.08727
 C 0.06868 0.78231 -1.08775
 C -0.17673 1.29916 0.00035
 C -0.06795 -0.49775 1.71434
 C -0.06750 -0.49696 -1.71347
 F 0.38956 1.51856 1.88984
 F 0.39005 1.52091 -1.89370
 H -0.93660 -0.99127 1.38189
 H -0.93595 -0.99060 -1.38115
 H 0.76613 -1.10218 1.50512
 H 0.76625 -1.10144 -1.50391
 H -0.13251 -0.36116 2.73394
 H -0.13181 -0.36062 -2.73277
13
bifur_IRC_Cartesians_MW_output/new_data/bifur_traj3_Cartesians_MW point 167
C 0.06845 0.78548 1.08846
 C 0.06876 0.78675 -1.08894
 C -0.17143 1.30934 0.00036
 C -0.06816 -0.49949 1.70695
 C -0.06771 -0.49869 -1.70606
 F 0.38777 1.52110 1.89893
 F 0.38825 1.52349 -1.90286
 H -0.93758 -0.99099 1.37031
 H -0.93693 -0.99031 -1.36957
 H 0.76647 -1.10266 1.49222
 H 0.76661 -1.10191 -1.49098
 H -0.13260 -0.37134 2.72925
 H -0.13189 -0.37078 -2.72806
13
bifur_IRC_Cartesians_MW_output/new_data/bifur_traj3_Cartesians_MW point 168
C 0.06849 0.78761 1.08903
 C 0.06879 0.78889 -1.08952
 C -0.16889 1.31424 0.00036
 C -0.06827 -0.50032 1.70340
 C -0.06781 -0.49951 -1.70250
 F 0.38691 1.52232 1.90330
 F 0.38739 1.52473 -1.90726
 H -0.93806 -0.99085 1.36476
 H -0.93740 -0.99017 -1.36401
 H 0.76663 -1.10290 1.48603
 H 0.76677 -1.10214 -1.48477
 H -0.13265 -0.37622 2.72700
 H -0.13192 -0.37566 -2.72580
13
bifur_IRC_Cartesians_MW_output/new_data/bifur_traj3_Cartesians_MW point 169
C 0.06852 0.78963 1.08958
 C 0.06883 0.79093 -1.09007
 C -0.16646 1.31890 0.00036
 C -0.06836 -0.50112 1.70002
 C -0.06790 -0.50030 -1.69911
 F 0.38609 1.52348 1.90746
 F 0.38657 1.52591 -1.91146
 H -0.93851 -0.99073 1.35946
 H -0.93785 -0.99003 -1.35871
 H 0.76679 -1.10312 1.48013
 H 0.76694 -1.10235 -1.47886
 H -0.13269 -0.38088 2.72485
 H -0.13196 -0.38031 -2.72365
13
bifur_IRC_Cartesians_MW_output/new_data/bifur_traj3_Cartesians_MW point 170
C 0.06856 0.79150 1.09008
 C 0.06886 0.79281 -1.09057
 C -0.16422 1.32321 0.00037
 C -0.06846 -0.50185 1.69689
 C -0.06799 -0.50103 -1.69598
 F 0.38533 1.52455 1.91130
 F 0.38581 1.52700 -1.91533
 H -0.93893 -0.99061 1.35456
 H -0.93826 -0.98991 -1.35381
 H 0.76693 -1.10332 1.47467
 H 0.76709 -1.10255 -1.47339
 H -0.13273 -0.38519 2.72286
 H -0.13199 -0.38461 -2.72166
13
bifur_IRC_Cartesians_MW_output/new_data/bifur_traj3_Cartesians_MW point 171
C 0.06859 0.79313 1.09052
 C 0.06889 0.79445 -1.09101
 C -0.16226 1.32696 0.00037
 C -0.06853 -0.50249 1.69417
 C -0.06807 -0.50167 -1.69325
 F 0.38468 1.52549 1.91465
 F 0.38514 1.52795 -1.91871
 H -0.93929 -0.99051 1.35030
 H -0.93863 -0.98980 -1.34955
 H 0.76706 -1.10350 1.46992
 H 0.76722 -1.10272 -1.46863
 H -0.13277 -0.38893 2.72114
 H -0.13202 -0.38836 -2.71992
13
bifur_IRC_Cartesians_MW_output/new_data/bifur_traj3_Cartesians_MW point 172
C 0.06861 0.79442 1.09086
 C 0.06891 0.79575 -1.09136
 C -0.16072 1.32993 0.00037
 C -0.06860 -0.50300 1.69202
 C -0.06813 -0.50217 -1.69109
 F 0.38416 1.52623 1.91730
 F 0.38462 1.52870 -1.92138
 H -0.93958 -0.99043 1.34693
 H -0.93891 -0.98972 -1.34617
 H 0.76716 -1.10364 1.46616
 H 0.76732 -1.10286 -1.46486
 H -0.13280 -0.39190 2.71977
 H -0.13204 -0.39132 -2.71855
13
bifur_IRC_Cartesians_MW_output/new_data/bifur_traj3_Cartesians_MW point 173
C 0.06863 0.79534 1.09111
 C 0.06893 0.79667 -1.09161
 C -0.15962 1.33205 0.00037
 C -0.06864 -0.50336 1.69048
 C -0.06817 -0.50253 -1.68956
 F 0.38378 1.52676 1.91919
 F 0.38424 1.52924 -1.92328
 H -0.93978 -0.99037 1.34452
 H -0.93912 -0.98966 -1.34376
 H 0.76723 -1.10374 1.46348
 H 0.76739 -1.10296 -1.46217
 H -0.13282 -0.39401 2.71879
 H -0.13206 -0.39343 -2.71757
13
bifur_IRC_Cartesians_MW_output/new_data/bifur_traj3_Cartesians_MW point 174
C 0.06864 0.79595 1.09127
 C 0.06894 0.79729 -1.09177
 C -0.15889 1.33345 0.00038
 C -0.06867 -0.50360 1.68946
 C -0.06820 -0.50277 -1.68853
 F 0.38354 1.52711 1.92044
 F 0.38400 1.52959 -1.92455
 H -0.93992 -0.99033 1.34293
 H -0.93925 -0.98962 -1.34216
 H 0.76728 -1.10380 1.46170
 H 0.76744 -1.10302 -1.46039
 H -0.13283 -0.39542 2.71814
 H -0.13207 -0.39483 -2.71692
13
bifur_IRC_Cartesians_MW_output/new_data/bifur_traj3_Cartesians_MW point 175
C 0.06865 0.79637 1.09139
 C 0.06895 0.79770 -1.09189
 C -0.15839 1.33441 0.00038
 C -0.06869 -0.50377 1.68877
 C -0.06822 -0.50293 -1.68784
 F 0.38337 1.52734 1.92129
 F 0.38383 1.52983 -1.92541
 H -0.94001 -0.99030 1.34184
 H -0.93934 -0.98959 -1.34108
 H 0.76731 -1.10385 1.46049
 H 0.76747 -1.10306 -1.45918
 H -0.13284 -0.39637 2.71771
 H -0.13208 -0.39579 -2.71648
13
bifur_IRC_Cartesians_MW_output/new_data/bifur_traj3_Cartesians_MW point 176
C 0.06865 0.79671 1.09148
 C 0.06895 0.79805 -1.09198
 C -0.15798 1.33520 0.00038
 C -0.06871 -0.50390 1.68820
 C -0.06823 -0.50306 -1.68726
 F 0.38323 1.52754 1.92200
 F 0.38369 1.53004 -1.92612
 H -0.94009 -0.99028 1.34095
 H -0.93942 -0.98957 -1.34018
 H 0.76733 -1.10389 1.45949
 H 0.76750 -1.10310 -1.45817
 H -0.13285 -0.39716 2.71734
 H -0.13208 -0.39658 -2.71612
13
bifur_IRC_Cartesians_MW_output/new_data/bifur_traj3_Cartesians_MW point 177
C 0.06865 0.79671 1.09148
 C 0.06895 0.79805 -1.09198
 C -0.15798 1.33520 0.00038
 C -0.06871 -0.50390 1.68820
 C -0.06823 -0.50306 -1.68726
 F 0.38323 1.52754 1.92200
 F 0.38369 1.53003 -1.92612
 H -0.94009 -0.99028 1.34095
 H -0.93942 -0.98957 -1.34018
 H 0.76733 -1.10389 1.45949
 H 0.76750 -1.10310 -1.45817
 H -0.13285 -0.39716 2.71734
 H -0.13208 -0.39657 -2.71612
13
bifur_IRC_Cartesians_MW_output/new_data/bifur_traj3_Cartesians_MW point 178
C 0.06867 0.79765 1.09173
 C 0.06897 0.79899 -1.09223
 C -0.15685 1.33736 0.00038
 C -0.06875 -0.50427 1.68663
 C -0.06828 -0.50343 -1.68569
 F 0.38285 1.52808 1.92393
 F 0.38331 1.53058 -1.92806
 H -0.94030 -0.99022 1.33849
 H -0.93963 -0.98951 -1.33772
 H 0.76741 -1.10399 1.45675
 H 0.76758 -1.10320 -1.45543
 H -0.13287 -0.39932 2.71634
 H -0.13210 -0.39873 -2.71512
13
bifur_IRC_Cartesians_MW_output/new_data/bifur_traj3_Cartesians_MW point 179
C 0.06868 0.79837 1.09192
 C 0.06898 0.79972 -1.09243
 C -0.15599 1.33901 0.00038
 C -0.06879 -0.50455 1.68543
 C -0.06831 -0.50371 -1.68449
 F 0.38256 1.52849 1.92541
 F 0.38301 1.53100 -1.92955
 H -0.94046 -0.99018 1.33661
 H -0.93979 -0.98946 -1.33584
 H 0.76746 -1.10407 1.45466
 H 0.76763 -1.10328 -1.45333
 H -0.13288 -0.40097 2.71558
 H -0.13211 -0.40038 -2.71435
13
bifur_IRC_Cartesians_MW_output/new_data/bifur_traj3_Cartesians_MW point 180
C 0.06870 0.79928 1.09217
 C 0.06900 0.80063 -1.09267
 C -0.15490 1.34112 0.00038
 C -0.06883 -0.50491 1.68390
 C -0.06835 -0.50406 -1.68296
 F 0.38219 1.52902 1.92729
 F 0.38264 1.53154 -1.93145
 H -0.94066 -0.99012 1.33422
 H -0.93999 -0.98940 -1.33345
 H 0.76753 -1.10417 1.45199
 H 0.76771 -1.10337 -1.45065
 H -0.13290 -0.40308 2.71461
 H -0.13213 -0.40249 -2.71338
13
bifur_IRC_Cartesians_MW_output/new_data/bifur_traj3_Cartesians_MW point 181
C 0.06872 0.80046 1.09249
 C 0.06902 0.80182 -1.09299
 C -0.15348 1.34383 0.00038
 C -0.06889 -0.50537 1.68193
 C -0.06841 -0.50452 -1.68099
 F 0.38171 1.52969 1.92971
 F 0.38216 1.53222 -1.93389
 H -0.94092 -0.99004 1.33114
 H -0.94025 -0.98932 -1.33036
 H 0.76762 -1.10429 1.44856
 H 0.76780 -1.10350 -1.44721
 H -0.13293 -0.40579 2.71336
 H -0.13215 -0.40519 -2.71212
13
bifur_IRC_Cartesians_MW_output/new_data/bifur_traj3_Cartesians_MW point 182
C 0.06875 0.80200 1.09290
 C 0.06905 0.80337 -1.09341
 C -0.15164 1.34738 0.00039
 C -0.06897 -0.50598 1.67936
 C -0.06848 -0.50512 -1.67841
 F 0.38109 1.53058 1.93287
 F 0.38154 1.53312 -1.93707
 H -0.94127 -0.98995 1.32711
 H -0.94059 -0.98922 -1.32633
 H 0.76774 -1.10446 1.44407
 H 0.76792 -1.10366 -1.44271
 H -0.13296 -0.40933 2.71173
 H -0.13218 -0.40873 -2.71049
13
bifur_IRC_Cartesians_MW_output/new_data/bifur_traj3_Cartesians_MW point 183
C 0.06878 0.80391 1.09341
 C 0.06908 0.80529 -1.09392
 C -0.14935 1.35178 0.00039
 C -0.06906 -0.50673 1.67617
 C -0.06857 -0.50587 -1.67521
 F 0.38032 1.53167 1.93679
 F 0.38076 1.53424 -1.94103
 H -0.94169 -0.98983 1.32211
 H -0.94102 -0.98909 -1.32133
 H 0.76789 -1.10467 1.43850
 H 0.76807 -1.10386 -1.43713
 H -0.13300 -0.41372 2.70970
 H -0.13221 -0.41312 -2.70845
13
bifur_IRC_Cartesians_MW_output/new_data/bifur_traj3_Cartesians_MW point 184
C 0.06882 0.80606 1.09399
 C 0.06912 0.80745 -1.09451
 C -0.14677 1.35672 0.00039
 C -0.06916 -0.50758 1.67258
 C -0.06867 -0.50670 -1.67161
 F 0.37945 1.53291 1.94121
 F 0.37989 1.53549 -1.94548
 H -0.94217 -0.98969 1.31649
 H -0.94149 -0.98895 -1.31571
 H 0.76806 -1.10490 1.43223
 H 0.76825 -1.10409 -1.43085
 H -0.13305 -0.41866 2.70742
 H -0.13225 -0.41805 -2.70617
13
bifur_IRC_Cartesians_MW_output/new_data/bifur_traj3_Cartesians_MW point 185
C 0.06886 0.80833 1.09460
 C 0.06916 0.80973 -1.09512
 C -0.14406 1.36194 0.00040
 C -0.06927 -0.50847 1.66880
 C -0.06878 -0.50759 -1.66782
 F 0.37854 1.53421 1.94587
 F 0.37897 1.53681 -1.95018
 H -0.94268 -0.98955 1.31056
 H -0.94200 -0.98880 -1.30977
 H 0.76823 -1.10515 1.42563
 H 0.76843 -1.10433 -1.42423
 H -0.13310 -0.42388 2.70502
 H -0.13229 -0.42326 -2.70375
13
bifur_IRC_Cartesians_MW_output/new_data/bifur_traj3_Cartesians_MW point 186
C 0.06890 0.81068 1.09523
 C 0.06920 0.81210 -1.09575
 C -0.14124 1.36736 0.00040
 C -0.06939 -0.50939 1.66487
 C -0.06889 -0.50850 -1.66388
 F 0.37759 1.53556 1.95070
 F 0.37801 1.53818 -1.95505
 H -0.94320 -0.98940 1.30441
 H -0.94252 -0.98865 -1.30362
 H 0.76841 -1.10540 1.41877
 H 0.76861 -1.10458 -1.41736
 H -0.13315 -0.42929 2.70252
 H -0.13233 -0.42867 -2.70125
13
bifur_IRC_Cartesians_MW_output/new_data/bifur_traj3_Cartesians_MW point 187
C 0.06895 0.81312 1.09589
 C 0.06924 0.81455 -1.09641
 C -0.13832 1.37297 0.00041
 C -0.06951 -0.51035 1.66080
 C -0.06900 -0.50945 -1.65980
 F 0.37660 1.53696 1.95571
 F 0.37702 1.53961 -1.96010
 H -0.94375 -0.98925 1.29803
 H -0.94306 -0.98849 -1.29723
 H 0.76860 -1.10567 1.41166
 H 0.76881 -1.10484 -1.41023
 H -0.13320 -0.43490 2.69994
 H -0.13237 -0.43427 -2.69866
13
bifur_IRC_Cartesians_MW_output/new_data/bifur_traj3_Cartesians_MW point 188
C 0.06895 0.81312 1.09589
 C 0.06924 0.81455 -1.09641
 C -0.13832 1.37297 0.00041
 C -0.06951 -0.51035 1.66080
 C -0.06900 -0.50945 -1.65980
 F 0.37660 1.53696 1.95571
 F 0.37702 1.53961 -1.96010
 H -0.94375 -0.98925 1.29803
 H -0.94306 -0.98849 -1.29723
 H 0.76860 -1.10567 1.41166
 H 0.76881 -1.10484 -1.41023
 H -0.13320 -0.43490 2.69994
 H -0.13237 -0.43427 -2.69866
13
bifur_IRC_Cartesians_MW_output/new_data/bifur_traj3_Cartesians_MW point 189
C 0.06904 0.81820 1.09726
 C 0.06933 0.81966 -1.09779
 C -0.13223 1.38467 0.00041
 C -0.06976 -0.51235 1.65231
 C -0.06924 -0.51143 -1.65129
 F 0.37455 1.53987 1.96614
 F 0.37495 1.54257 -1.97062
 H -0.94488 -0.98893 1.28474
 H -0.94419 -0.98815 -1.28394
 H 0.76899 -1.10622 1.39685
 H 0.76921 -1.10537 -1.39539
 H -0.13331 -0.44658 2.69455
 H -0.13246 -0.44594 -2.69325
13
bifur_IRC_Cartesians_MW_output/new_data/bifur_traj3_Cartesians_MW point 190
C 0.06908 0.82071 1.09793
 C 0.06937 0.82218 -1.09846
 C -0.12923 1.39044 0.00042
 C -0.06988 -0.51333 1.64813
 C -0.06936 -0.51241 -1.64710
 F 0.37353 1.54131 1.97129
 F 0.37394 1.54403 -1.97581
 H -0.94544 -0.98877 1.27819
 H -0.94474 -0.98799 -1.27738
 H 0.76919 -1.10649 1.38955
 H 0.76941 -1.10564 -1.38807
 H -0.13337 -0.45234 2.69189
 H -0.13251 -0.45169 -2.69059
13
bifur_IRC_Cartesians_MW_output/new_data/bifur_traj3_Cartesians_MW point 191
C 0.06912 0.82309 1.09857
 C 0.06941 0.82457 -1.09911
 C -0.12638 1.39591 0.00042
 C -0.06999 -0.51427 1.64416
 C -0.06947 -0.51333 -1.64312
 F 0.37257 1.54268 1.97618
 F 0.37297 1.54542 -1.98073
 H -0.94597 -0.98862 1.27197
 H -0.94527 -0.98783 -1.27115
 H 0.76937 -1.10675 1.38261
 H 0.76960 -1.10589 -1.38112
 H -0.13342 -0.45781 2.68937
 H -0.13255 -0.45716 -2.68805
13
bifur_IRC_Cartesians_MW_output/new_data/bifur_traj3_Cartesians_MW point 192
C 0.06917 0.82535 1.09918
 C 0.06945 0.82685 -1.09972
 C -0.12367 1.40112 0.00043
 C -0.07010 -0.51516 1.64038
 C -0.06958 -0.51422 -1.63933
 F 0.37166 1.54398 1.98083
 F 0.37205 1.54674 -1.98542
 H -0.94647 -0.98848 1.26605
 H -0.94577 -0.98768 -1.26523
 H 0.76954 -1.10700 1.37602
 H 0.76978 -1.10613 -1.37450
 H -0.13347 -0.46302 2.68697
 H -0.13259 -0.46236 -2.68565
13
bifur_IRC_Cartesians_MW_output/new_data/bifur_traj3_Cartesians_MW point 193
C 0.06921 0.82760 1.09978
 C 0.06949 0.82910 -1.10032
 C -0.12098 1.40629 0.00043
 C -0.07021 -0.51604 1.63663
 C -0.06968 -0.51509 -1.63557
 F 0.37075 1.54526 1.98544
 F 0.37114 1.54805 -1.99007
 H -0.94697 -0.98834 1.26018
 H -0.94627 -0.98753 -1.25935
 H 0.76972 -1.10724 1.36947
 H 0.76996 -1.10637 -1.36794
 H -0.13352 -0.46818 2.68459
 H -0.13263 -0.46751 -2.68326
13
bifur_IRC_Cartesians_MW_output/new_data/bifur_traj3_Cartesians_MW point 194
C 0.06925 0.82994 1.10041
 C 0.06953 0.83146 -1.10096
 C -0.11817 1.41169 0.00043
 C -0.07033 -0.51696 1.63271
 C -0.06979 -0.51600 -1.63165
 F 0.36980 1.54661 1.99025
 F 0.37018 1.54941 -1.99492
 H -0.94750 -0.98819 1.25405
 H -0.94679 -0.98738 -1.25321
 H 0.76990 -1.10750 1.36264
 H 0.77015 -1.10662 -1.36109
 H -0.13357 -0.47357 2.68210
 H -0.13267 -0.47290 -2.68076
13
bifur_IRC_Cartesians_MW_output/new_data/bifur_traj3_Cartesians_MW point 195
C 0.06929 0.83242 1.10108
 C 0.06958 0.83396 -1.10163
 C -0.11519 1.41740 0.00044
 C -0.07045 -0.51794 1.62857
 C -0.06991 -0.51697 -1.62749
 F 0.36880 1.54803 1.99535
 F 0.36917 1.55086 -2.00006
 H -0.94805 -0.98803 1.24756
 H -0.94734 -0.98721 -1.24672
 H 0.77009 -1.10777 1.35540
 H 0.77035 -1.10688 -1.35384
 H -0.13362 -0.47928 2.67947
 H -0.13271 -0.47860 -2.67812
13
bifur_IRC_Cartesians_MW_output/new_data/bifur_traj3_Cartesians_MW point 196
C 0.06934 0.83500 1.10177
 C 0.06962 0.83655 -1.10233
 C -0.11210 1.42334 0.00044
 C -0.07057 -0.51895 1.62426
 C -0.07003 -0.51797 -1.62317
 F 0.36776 1.54952 2.00065
 F 0.36813 1.55237 -2.00541
 H -0.94863 -0.98787 1.24081
 H -0.94791 -0.98704 -1.23996
 H 0.77029 -1.10805 1.34788
 H 0.77055 -1.10715 -1.34630
 H -0.13368 -0.48521 2.67673
 H -0.13276 -0.48453 -2.67538
13
bifur_IRC_Cartesians_MW_output/new_data/bifur_traj3_Cartesians_MW point 197
C 0.06939 0.83771 1.10250
 C 0.06967 0.83928 -1.10306
 C -0.10885 1.42959 0.00045
 C -0.07071 -0.52002 1.61973
 C -0.07016 -0.51903 -1.61864
 F 0.36666 1.55107 2.00622
 F 0.36702 1.55395 -2.01102
 H -0.94923 -0.98770 1.23372
 H -0.94852 -0.98686 -1.23287
 H 0.77050 -1.10834 1.33998
 H 0.77077 -1.10744 -1.33838
 H -0.13374 -0.49145 2.67386
 H -0.13281 -0.49076 -2.67249
13
bifur_IRC_Cartesians_MW_output/new_data/bifur_traj3_Cartesians_MW point 198
C 0.06944 0.84068 1.10330
 C 0.06972 0.84226 -1.10386
 C -0.10531 1.43640 0.00045
 C -0.07085 -0.52118 1.61479
 C -0.07030 -0.52018 -1.61368
 F 0.36546 1.55277 2.01231
 F 0.36582 1.55567 -2.01716
 H -0.94989 -0.98751 1.22597
 H -0.94917 -0.98667 -1.22512
 H 0.77073 -1.10867 1.33134
 H 0.77100 -1.10775 -1.32972
 H -0.13380 -0.49826 2.67071
 H -0.13286 -0.49756 -2.66934
13
bifur_IRC_Cartesians_MW_output/new_data/bifur_traj3_Cartesians_MW point 199
C 0.06944 0.84068 1.10330
 C 0.06972 0.84226 -1.10386
 C -0.10531 1.43640 0.00045
 C -0.07085 -0.52118 1.61479
 C -0.07030 -0.52018 -1.61368
 F 0.36546 1.55277 2.01231
 F 0.36582 1.55567 -2.01715
 H -0.94989 -0.98751 1.22597
 H -0.94917 -0.98667 -1.22512
 H 0.77073 -1.10867 1.33135
 H 0.77100 -1.10775 -1.32973
 H -0.13380 -0.49826 2.67071
 H -0.13286 -0.49756 -2.66934
13
bifur_IRC_Cartesians_MW_output/new_data/bifur_traj3_Cartesians_MW point 200
C 0.06957 0.84793 1.10525
 C 0.06985 0.84955 -1.10582
 C -0.09661 1.45311 0.00047
 C -0.07120 -0.52403 1.60267
 C -0.07064 -0.52301 -1.60153
 F 0.36253 1.55694 2.02721
 F 0.36287 1.55991 -2.03218
 H -0.95151 -0.98706 1.20700
 H -0.95078 -0.98619 -1.20613
 H 0.77129 -1.10945 1.31020
 H 0.77158 -1.10852 -1.30853
 H -0.13396 -0.51494 2.66302
 H -0.13298 -0.51423 -2.66162
13
bifur_IRC_Cartesians_MW_output/new_data/bifur_traj3_Cartesians_MW point 201
C 0.06965 0.85217 1.10639
 C 0.06992 0.85382 -1.10696
 C -0.09153 1.46287 0.00047
 C -0.07141 -0.52570 1.59559
 C -0.07084 -0.52466 -1.59444
 F 0.36082 1.55937 2.03592
 F 0.36115 1.56238 -2.04096
 H -0.95245 -0.98679 1.19591
 H -0.95172 -0.98591 -1.19503
 H 0.77161 -1.10992 1.29784
 H 0.77192 -1.10897 -1.29614
 H -0.13405 -0.52469 2.65852
 H -0.13306 -0.52396 -2.65711
13
bifur_IRC_Cartesians_MW_output/new_data/bifur_traj3_Cartesians_MW point 202
C 0.06972 0.85645 1.10754
 C 0.07000 0.85812 -1.10812
 C -0.08640 1.47272 0.00048
 C -0.07162 -0.52738 1.58844
 C -0.07104 -0.52633 -1.58727
 F 0.35909 1.56183 2.04471
 F 0.35941 1.56488 -2.04982
 H -0.95341 -0.98652 1.18471
 H -0.95267 -0.98563 -1.18382
 H 0.77194 -1.11038 1.28536
 H 0.77226 -1.10942 -1.28363
 H -0.13415 -0.53454 2.65398
 H -0.13313 -0.53380 -2.65255
13
bifur_IRC_Cartesians_MW_output/new_data/bifur_traj3_Cartesians_MW point 203
C 0.06980 0.86064 1.10867
 C 0.07007 0.86234 -1.10925
 C -0.08138 1.48237 0.00049
 C -0.07182 -0.52903 1.58145
 C -0.07123 -0.52796 -1.58026
 F 0.35740 1.56423 2.05332
 F 0.35771 1.56732 -2.05850
 H -0.95434 -0.98625 1.17375
 H -0.95360 -0.98535 -1.17286
 H 0.77227 -1.11084 1.27315
 H 0.77260 -1.10987 -1.27139
 H -0.13424 -0.54418 2.64954
 H -0.13321 -0.54343 -2.64810
13
bifur_IRC_Cartesians_MW_output/new_data/bifur_traj3_Cartesians_MW point 204
C 0.06987 0.86474 1.10977
 C 0.07014 0.86645 -1.11036
 C -0.07648 1.49179 0.00049
 C -0.07202 -0.53064 1.57462
 C -0.07143 -0.52956 -1.57341
 F 0.35574 1.56658 2.06172
 F 0.35604 1.56970 -2.06697
 H -0.95525 -0.98600 1.16305
 H -0.95451 -0.98508 -1.16215
 H 0.77258 -1.11128 1.26122
 H 0.77292 -1.11030 -1.25944
 H -0.13433 -0.55358 2.64520
 H -0.13328 -0.55282 -2.64374
13
bifur_IRC_Cartesians_MW_output/new_data/bifur_traj3_Cartesians_MW point 205
C 0.06994 0.86873 1.11084
 C 0.07021 0.87047 -1.11144
 C -0.07170 1.50098 0.00050
 C -0.07222 -0.53220 1.56795
 C -0.07161 -0.53111 -1.56673
 F 0.35413 1.56887 2.06993
 F 0.35442 1.57203 -2.07524
 H -0.95615 -0.98575 1.15261
 H -0.95540 -0.98482 -1.15170
 H 0.77289 -1.11172 1.24958
 H 0.77324 -1.11072 -1.24777
 H -0.13441 -0.56277 2.64096
 H -0.13335 -0.56200 -2.63949
13
bifur_IRC_Cartesians_MW_output/new_data/bifur_traj3_Cartesians_MW point 206
C 0.07001 0.87258 1.11188
 C 0.07028 0.87434 -1.11248
 C -0.06708 1.50985 0.00051
 C -0.07240 -0.53372 1.56151
 C -0.07179 -0.53261 -1.56027
 F 0.35257 1.57108 2.07784
 F 0.35285 1.57428 -2.08322
 H -0.95700 -0.98550 1.14253
 H -0.95625 -0.98457 -1.14161
 H 0.77319 -1.11213 1.23835
 H 0.77355 -1.11113 -1.23651
 H -0.13450 -0.57163 2.63687
 H -0.13342 -0.57085 -2.63539
13
bifur_IRC_Cartesians_MW_output/new_data/bifur_traj3_Cartesians_MW point 207
C 0.07008 0.87622 1.11285
 C 0.07034 0.87800 -1.11346
 C -0.06273 1.51822 0.00051
 C -0.07258 -0.53515 1.55544
 C -0.07197 -0.53403 -1.55419
 F 0.35110 1.57317 2.08531
 F 0.35138 1.57640 -2.09075
 H -0.95781 -0.98527 1.13303
 H -0.95706 -0.98433 -1.13210
 H 0.77347 -1.11253 1.22776
 H 0.77384 -1.11152 -1.22589
 H -0.13458 -0.57999 2.63302
 H -0.13348 -0.57920 -2.63153
13
bifur_IRC_Cartesians_MW_output/new_data/bifur_traj3_Cartesians_MW point 208
C 0.07014 0.87955 1.11375
 C 0.07040 0.88135 -1.11436
 C -0.05873 1.52589 0.00052
 C -0.07274 -0.53646 1.54988
 C -0.07212 -0.53533 -1.54861
 F 0.34976 1.57508 2.09215
 F 0.35002 1.57834 -2.09765
 H -0.95856 -0.98506 1.12431
 H -0.95780 -0.98411 -1.12338
 H 0.77373 -1.11289 1.21804
 H 0.77410 -1.11187 -1.21615
 H -0.13465 -0.58765 2.62949
 H -0.13354 -0.58685 -2.62798
13
bifur_IRC_Cartesians_MW_output/new_data/bifur_traj3_Cartesians_MW point 209
C 0.07019 0.88256 1.11456
 C 0.07045 0.88438 -1.11518
 C -0.05513 1.53282 0.00052
 C -0.07289 -0.53764 1.54485
 C -0.07226 -0.53650 -1.54358
 F 0.34854 1.57681 2.09833
 F 0.34880 1.58010 -2.10388
 H -0.95923 -0.98487 1.11644
 H -0.95846 -0.98391 -1.11550
 H 0.77396 -1.11322 1.20927
 H 0.77434 -1.11219 -1.20736
 H -0.13471 -0.59457 2.62630
 H -0.13359 -0.59376 -2.62478
13
bifur_IRC_Cartesians_MW_output/new_data/bifur_traj3_Cartesians_MW point 210
C 0.07019 0.88256 1.11456
 C 0.07045 0.88437 -1.11518
 C -0.05513 1.53282 0.00052
 C -0.07289 -0.53764 1.54486
 C -0.07226 -0.53650 -1.54358
 F 0.34854 1.57681 2.09833
 F 0.34880 1.58010 -2.10388
 H -0.95923 -0.98487 1.11644
 H -0.95846 -0.98391 -1.11550
 H 0.77396 -1.11322 1.20927
 H 0.77434 -1.11219 -1.20736
 H -0.13471 -0.59457 2.62630
 H -0.13359 -0.59376 -2.62478
13
bifur_IRC_Cartesians_MW_output/new_data/bifur_traj3_Cartesians_MW point 211
C 0.07029 0.88788 1.11599
 C 0.07055 0.88973 -1.11661
 C -0.04875 1.54507 0.00053
 C -0.07315 -0.53973 1.53597
 C -0.07251 -0.53857 -1.53467
 F 0.34639 1.57986 2.10926
 F 0.34664 1.58320 -2.11490
 H -0.96042 -0.98454 1.10253
 H -0.95965 -0.98356 -1.10158
 H 0.77437 -1.11380 1.19376
 H 0.77477 -1.11275 -1.19182
 H -0.13483 -0.60680 2.62065
 H -0.13369 -0.60598 -2.61912
13
bifur_IRC_Cartesians_MW_output/new_data/bifur_traj3_Cartesians_MW point 212
C 0.07033 0.89041 1.11667
 C 0.07059 0.89227 -1.11730
 C -0.04572 1.55090 0.00054
 C -0.07327 -0.54073 1.53174
 C -0.07263 -0.53956 -1.53043
 F 0.34537 1.58131 2.11447
 F 0.34561 1.58468 -2.12015
 H -0.96098 -0.98438 1.09590
 H -0.96021 -0.98339 -1.09494
 H 0.77456 -1.11407 1.18638
 H 0.77497 -1.11302 -1.18441
 H -0.13488 -0.61263 2.61796
 H -0.13373 -0.61181 -2.61642
13
bifur_IRC_Cartesians_MW_output/new_data/bifur_traj3_Cartesians_MW point 213
C 0.07038 0.89292 1.11734
 C 0.07063 0.89479 -1.11797
 C -0.04272 1.55666 0.00054
 C -0.07340 -0.54171 1.52756
 C -0.07275 -0.54053 -1.52624
 F 0.34436 1.58275 2.11960
 F 0.34459 1.58614 -2.12532
 H -0.96154 -0.98422 1.08936
 H -0.96076 -0.98323 -1.08840
 H 0.77476 -1.11435 1.17909
 H 0.77517 -1.11328 -1.17711
 H -0.13494 -0.61838 2.61531
 H -0.13378 -0.61755 -2.61376
13
bifur_IRC_Cartesians_MW_output/new_data/bifur_traj3_Cartesians_MW point 214
C 0.07042 0.89534 1.11799
 C 0.07068 0.89723 -1.11863
 C -0.03982 1.56224 0.00055
 C -0.07351 -0.54266 1.52352
 C -0.07286 -0.54147 -1.52219
 F 0.34338 1.58414 2.12458
 F 0.34360 1.58755 -2.13034
 H -0.96208 -0.98407 1.08302
 H -0.96130 -0.98307 -1.08206
 H 0.77494 -1.11461 1.17202
 H 0.77536 -1.11354 -1.17003
 H -0.13499 -0.62396 2.61274
 H -0.13382 -0.62312 -2.61118
13
bifur_IRC_Cartesians_MW_output/new_data/bifur_traj3_Cartesians_MW point 215
C 0.07046 0.89770 1.11863
 C 0.07072 0.89960 -1.11927
 C -0.03699 1.56767 0.00055
 C -0.07363 -0.54359 1.51958
 C -0.07297 -0.54239 -1.51824
 F 0.34242 1.58549 2.12943
 F 0.34265 1.58893 -2.13523
 H -0.96260 -0.98392 1.07685
 H -0.96182 -0.98291 -1.07588
 H 0.77513 -1.11487 1.16515
 H 0.77555 -1.11379 -1.16313
 H -0.13504 -0.62938 2.61024
 H -0.13386 -0.62854 -2.60867
13
bifur_IRC_Cartesians_MW_output/new_data/bifur_traj3_Cartesians_MW point 216
C 0.07051 0.90005 1.11926
 C 0.07076 0.90197 -1.11990
 C -0.03417 1.57308 0.00055
 C -0.07374 -0.54451 1.51565
 C -0.07308 -0.54331 -1.51430
 F 0.34147 1.58684 2.13426
 F 0.34169 1.59030 -2.14010
 H -0.96313 -0.98377 1.07070
 H -0.96235 -0.98276 -1.06972
 H 0.77531 -1.11512 1.15829
 H 0.77574 -1.11404 -1.15626
 H -0.13509 -0.63479 2.60774
 H -0.13390 -0.63394 -2.60617
13
bifur_IRC_Cartesians_MW_output/new_data/bifur_traj3_Cartesians_MW point 217
C 0.07055 0.90246 1.11991
 C 0.07080 0.90439 -1.12055
 C -0.03128 1.57864 0.00056
 C -0.07386 -0.54546 1.51162
 C -0.07320 -0.54425 -1.51026
 F 0.34050 1.58823 2.13922
 F 0.34071 1.59171 -2.14509
 H -0.96367 -0.98362 1.06439
 H -0.96288 -0.98260 -1.06341
 H 0.77549 -1.11538 1.15126
 H 0.77593 -1.11429 -1.14921
 H -0.13515 -0.64034 2.60519
 H -0.13394 -0.63948 -2.60360
13
bifur_IRC_Cartesians_MW_output/new_data/bifur_traj3_Cartesians_MW point 218
C 0.07059 0.90501 1.12059
 C 0.07085 0.90695 -1.12124
 C -0.02823 1.58450 0.00056
 C -0.07398 -0.54646 1.50737
 C -0.07332 -0.54524 -1.50600
 F 0.33947 1.58969 2.14445
 F 0.33967 1.59319 -2.15037
 H -0.96423 -0.98346 1.05773
 H -0.96345 -0.98243 -1.05674
 H 0.77569 -1.11566 1.14383
 H 0.77613 -1.11456 -1.14177
 H -0.13520 -0.64620 2.60248
 H -0.13399 -0.64533 -2.60089
13
bifur_IRC_Cartesians_MW_output/new_data/bifur_traj3_Cartesians_MW point 219
C 0.07064 0.90779 1.12134
 C 0.07089 0.90975 -1.12199
 C -0.02490 1.59091 0.00057
 C -0.07412 -0.54756 1.50272
 C -0.07345 -0.54633 -1.50134
 F 0.33834 1.59129 2.15016
 F 0.33854 1.59481 -2.15613
 H -0.96486 -0.98329 1.05045
 H -0.96406 -0.98224 -1.04946
 H 0.77590 -1.11596 1.13572
 H 0.77635 -1.11486 -1.13364
 H -0.13526 -0.65259 2.59953
 H -0.13404 -0.65172 -2.59793
13
bifur_IRC_Cartesians_MW_output/new_data/bifur_traj3_Cartesians_MW point 220
C 0.07070 0.91085 1.12216
 C 0.07095 0.91283 -1.12282
 C -0.02123 1.59795 0.00057
 C -0.07427 -0.54876 1.49761
 C -0.07359 -0.54752 -1.49622
 F 0.33711 1.59304 2.15645
 F 0.33730 1.59660 -2.16247
 H -0.96554 -0.98309 1.04245
 H -0.96474 -0.98204 -1.04145
 H 0.77614 -1.11630 1.12680
 H 0.77660 -1.11518 -1.12470
 H -0.13533 -0.65963 2.59629
 H -0.13409 -0.65875 -2.59468
13
bifur_IRC_Cartesians_MW_output/new_data/bifur_traj3_Cartesians_MW point 221
C 0.07070 0.91085 1.12216
 C 0.07095 0.91283 -1.12282
 C -0.02123 1.59795 0.00057
 C -0.07427 -0.54876 1.49761
 C -0.07359 -0.54752 -1.49622
 F 0.33711 1.59304 2.15645
 F 0.33730 1.59660 -2.16247
 H -0.96554 -0.98309 1.04245
 H -0.96474 -0.98204 -1.04145
 H 0.77614 -1.11630 1.12680
 H 0.77660 -1.11518 -1.12470
 H -0.13533 -0.65963 2.59629
 H -0.13409 -0.65876 -2.59468
13
bifur_IRC_Cartesians_MW_output/new_data/bifur_traj3_Cartesians_MW point 222
C 0.07081 0.91718 1.12387
 C 0.07106 0.91920 -1.12453
 C -0.01365 1.61253 0.00058
 C -0.07458 -0.55125 1.48704
 C -0.07389 -0.54998 -1.48562
 F 0.33455 1.59668 2.16945
 F 0.33473 1.60029 -2.17558
 H -0.96695 -0.98269 1.02589
 H -0.96615 -0.98163 -1.02488
 H 0.77663 -1.11698 1.10835
 H 0.77710 -1.11585 -1.10620
 H -0.13547 -0.67419 2.58957
 H -0.13420 -0.67330 -2.58794
13
bifur_IRC_Cartesians_MW_output/new_data/bifur_traj3_Cartesians_MW point 223
C 0.07087 0.92015 1.12466
 C 0.07111 0.92218 -1.12533
 C -0.01009 1.61936 0.00059
 C -0.07472 -0.55241 1.48209
 C -0.07403 -0.55114 -1.48066
 F 0.33335 1.59838 2.17555
 F 0.33352 1.60202 -2.18172
 H -0.96761 -0.98251 1.01813
 H -0.96680 -0.98143 -1.01712
 H 0.77686 -1.11731 1.09970
 H 0.77734 -1.11617 -1.09754
 H -0.13553 -0.68101 2.58643
 H -0.13425 -0.68011 -2.58478
13
bifur_IRC_Cartesians_MW_output/new_data/bifur_traj3_Cartesians_MW point 224
C 0.07092 0.92294 1.12541
 C 0.07116 0.92498 -1.12609
 C -0.00675 1.62577 0.00059
 C -0.07486 -0.55351 1.47743
 C -0.07416 -0.55222 -1.47599
 F 0.33222 1.59998 2.18127
 F 0.33239 1.60365 -2.18749
 H -0.96823 -0.98233 1.01084
 H -0.96742 -0.98125 -1.00982
 H 0.77707 -1.11761 1.09158
 H 0.77756 -1.11646 -1.08939
 H -0.13559 -0.68742 2.58347
 H -0.13430 -0.68651 -2.58182
13
bifur_IRC_Cartesians_MW_output/new_data/bifur_traj3_Cartesians_MW point 225
C 0.07096 0.92554 1.12611
 C 0.07120 0.92760 -1.12679
 C -0.00364 1.63176 0.00060
 C -0.07498 -0.55453 1.47309
 C -0.07428 -0.55324 -1.47164
 F 0.33117 1.60147 2.18661
 F 0.33133 1.60516 -2.19287
 H -0.96881 -0.98217 1.00404
 H -0.96800 -0.98107 -1.00302
 H 0.77727 -1.11789 1.08400
 H 0.77777 -1.11674 -1.08180
 H -0.13565 -0.69340 2.58071
 H -0.13435 -0.69248 -2.57905
13
bifur_IRC_Cartesians_MW_output/new_data/bifur_traj3_Cartesians_MW point 226
C 0.07101 0.92794 1.12676
 C 0.07125 0.93001 -1.12744
 C -0.00076 1.63728 0.00060
 C -0.07510 -0.55548 1.46908
 C -0.07439 -0.55417 -1.46762
 F 0.33020 1.60285 2.19154
 F 0.33036 1.60656 -2.19785
 H -0.96935 -0.98202 0.99777
 H -0.96853 -0.98092 -0.99673
 H 0.77746 -1.11815 1.07701
 H 0.77796 -1.11699 -1.07478
 H -0.13570 -0.69892 2.57817
 H -0.13439 -0.69800 -2.57650
13
bifur_IRC_Cartesians_MW_output/new_data/bifur_traj3_Cartesians_MW point 227
C 0.07105 0.93013 1.12735
 C 0.07128 0.93221 -1.12803
 C 0.00186 1.64232 0.00061
 C -0.07521 -0.55634 1.46543
 C -0.07450 -0.55502 -1.46396
 F 0.32932 1.60410 2.19604
 F 0.32947 1.60784 -2.20238
 H -0.96983 -0.98188 0.99204
 H -0.96902 -0.98077 -0.99101
 H 0.77763 -1.11839 1.07063
 H 0.77813 -1.11722 -1.06839
 H -0.13575 -0.70395 2.57585
 H -0.13443 -0.70302 -2.57417
13
bifur_IRC_Cartesians_MW_output/new_data/bifur_traj3_Cartesians_MW point 228
C 0.07108 0.93211 1.12788
 C 0.07132 0.93420 -1.12856
 C 0.00423 1.64688 0.00061
 C -0.07530 -0.55711 1.46212
 C -0.07459 -0.55580 -1.46065
 F 0.32852 1.60524 2.20011
 F 0.32866 1.60899 -2.20648
 H -0.97028 -0.98175 0.98687
 H -0.96946 -0.98064 -0.98582
 H 0.77778 -1.11861 1.06486
 H 0.77829 -1.11743 -1.06261
 H -0.13579 -0.70851 2.57375
 H -0.13446 -0.70757 -2.57206
13
bifur_IRC_Cartesians_MW_output/new_data/bifur_traj3_Cartesians_MW point 229
C 0.07111 0.93390 1.12836
 C 0.07135 0.93601 -1.12905
 C 0.00638 1.65101 0.00061
 C -0.07539 -0.55782 1.45912
 C -0.07467 -0.55649 -1.45764
 F 0.32779 1.60627 2.20379
 F 0.32793 1.61004 -2.21020
 H -0.97068 -0.98164 0.98217
 H -0.96986 -0.98052 -0.98112
 H 0.77792 -1.11880 1.05962
 H 0.77843 -1.11762 -1.05736
 H -0.13583 -0.71264 2.57184
 H -0.13450 -0.71170 -2.57015
13
bifur_IRC_Cartesians_MW_output/new_data/bifur_traj3_Cartesians_MW point 230
C 0.07114 0.93556 1.12881
 C 0.07138 0.93767 -1.12950
 C 0.00836 1.65482 0.00062
 C -0.07547 -0.55847 1.45636
 C -0.07475 -0.55714 -1.45487
 F 0.32713 1.60722 2.20719
 F 0.32726 1.61101 -2.21362
 H -0.97105 -0.98154 0.97784
 H -0.97022 -0.98041 -0.97679
 H 0.77805 -1.11898 1.05480
 H 0.77857 -1.11780 -1.05252
 H -0.13587 -0.71644 2.57009
 H -0.13453 -0.71550 -2.56839
13
bifur_IRC_Cartesians_MW_output/new_data/bifur_traj3_Cartesians_MW point 231
C 0.07117 0.93711 1.12922
 C 0.07141 0.93923 -1.12992
 C 0.01022 1.65839 0.00062
 C -0.07555 -0.55908 1.45377
 C -0.07482 -0.55774 -1.45228
 F 0.32650 1.60811 2.21038
 F 0.32663 1.61191 -2.21683
 H -0.97139 -0.98144 0.97379
 H -0.97057 -0.98031 -0.97274
 H 0.77817 -1.11915 1.05028
 H 0.77869 -1.11796 -1.04799
 H -0.13590 -0.72001 2.56844
 H -0.13455 -0.71906 -2.56674
13
bifur_IRC_Cartesians_MW_output/new_data/bifur_traj3_Cartesians_MW point 232
C 0.07117 0.93711 1.12922
 C 0.07141 0.93923 -1.12992
 C 0.01022 1.65839 0.00062
 C -0.07555 -0.55908 1.45377
 C -0.07482 -0.55774 -1.45228
 F 0.32650 1.60811 2.21038
 F 0.32663 1.61191 -2.21683
 H -0.97139 -0.98144 0.97379
 H -0.97057 -0.98031 -0.97274
 H 0.77817 -1.11915 1.05028
 H 0.77869 -1.11796 -1.04799
 H -0.13590 -0.72001 2.56844
 H -0.13455 -0.71906 -2.56674
13
bifur_IRC_Cartesians_MW_output/new_data/bifur_traj3_Cartesians_MW point 233
C 0.07122 0.93993 1.12998
 C 0.07146 0.94207 -1.13068
 C 0.01360 1.66489 0.00062
 C -0.07569 -0.56019 1.44906
 C -0.07496 -0.55884 -1.44755
 F 0.32536 1.60973 2.21617
 F 0.32548 1.61356 -2.22268
 H -0.97202 -0.98126 0.96641
 H -0.97119 -0.98013 -0.96535
 H 0.77838 -1.11946 1.04205
 H 0.77891 -1.11826 -1.03975
 H -0.13596 -0.72650 2.56545
 H -0.13460 -0.72554 -2.56374
13
bifur_IRC_Cartesians_MW_output/new_data/bifur_traj3_Cartesians_MW point 234
C 0.07124 0.94120 1.13032
 C 0.07148 0.94335 -1.13102
 C 0.01513 1.66782 0.00063
 C -0.07575 -0.56069 1.44693
 C -0.07502 -0.55934 -1.44542
 F 0.32484 1.61046 2.21879
 F 0.32496 1.61430 -2.22532
 H -0.97231 -0.98118 0.96307
 H -0.97148 -0.98004 -0.96201
 H 0.77848 -1.11960 1.03834
 H 0.77902 -1.11839 -1.03602
 H -0.13599 -0.72943 2.56410
 H -0.13462 -0.72847 -2.56238
13
bifur_IRC_Cartesians_MW_output/new_data/bifur_traj3_Cartesians_MW point 235
C 0.07127 0.94242 1.13065
 C 0.07150 0.94457 -1.13135
 C 0.01659 1.67063 0.00063
 C -0.07581 -0.56117 1.44490
 C -0.07507 -0.55981 -1.44338
 F 0.32435 1.61116 2.22129
 F 0.32447 1.61501 -2.22784
 H -0.97258 -0.98110 0.95989
 H -0.97175 -0.97996 -0.95883
 H 0.77858 -1.11973 1.03479
 H 0.77911 -1.11852 -1.03247
 H -0.13602 -0.73223 2.56281
 H -0.13465 -0.73127 -2.56109
13
bifur_IRC_Cartesians_MW_output/new_data/bifur_traj3_Cartesians_MW point 236
C 0.07129 0.94362 1.13097
 C 0.07152 0.94578 -1.13168
 C 0.01802 1.67338 0.00063
 C -0.07586 -0.56164 1.44290
 C -0.07513 -0.56028 -1.44138
 F 0.32387 1.61185 2.22375
 F 0.32398 1.61571 -2.23032
 H -0.97284 -0.98103 0.95676
 H -0.97201 -0.97988 -0.95569
 H 0.77867 -1.11986 1.03130
 H 0.77921 -1.11865 -1.02897
 H -0.13604 -0.73498 2.56154
 H -0.13467 -0.73402 -2.55982
13
bifur_IRC_Cartesians_MW_output/new_data/bifur_traj3_Cartesians_MW point 237
C 0.07131 0.94483 1.13130
 C 0.07154 0.94699 -1.13200
 C 0.01947 1.67616 0.00063
 C -0.07592 -0.56211 1.44089
 C -0.07519 -0.56075 -1.43936
 F 0.32338 1.61254 2.22623
 F 0.32349 1.61641 -2.23281
 H -0.97311 -0.98095 0.95360
 H -0.97228 -0.97980 -0.95254
 H 0.77876 -1.11999 1.02778
 H 0.77930 -1.11878 -1.02545
 H -0.13607 -0.73775 2.56026
 H -0.13469 -0.73679 -2.55853
13
bifur_IRC_Cartesians_MW_output/new_data/bifur_traj3_Cartesians_MW point 238
C 0.07133 0.94608 1.13163
 C 0.07156 0.94825 -1.13234
 C 0.02097 1.67904 0.00063
 C -0.07598 -0.56260 1.43880
 C -0.07524 -0.56124 -1.43727
 F 0.32287 1.61326 2.22880
 F 0.32298 1.61714 -2.23540
 H -0.97339 -0.98087 0.95033
 H -0.97256 -0.97972 -0.94926
 H 0.77886 -1.12013 1.02414
 H 0.77940 -1.11891 -1.02179
 H -0.13610 -0.74063 2.55893
 H -0.13471 -0.73966 -2.55720
13
bifur_IRC_Cartesians_MW_output/new_data/bifur_traj3_Cartesians_MW point 239
C 0.07136 0.94742 1.13199
 C 0.07159 0.94960 -1.13270
 C 0.02257 1.68212 0.00064
 C -0.07605 -0.56313 1.43656
 C -0.07531 -0.56176 -1.43502
 F 0.32233 1.61402 2.23155
 F 0.32244 1.61792 -2.23818
 H -0.97369 -0.98079 0.94683
 H -0.97285 -0.97963 -0.94576
 H 0.77896 -1.12027 1.02024
 H 0.77951 -1.11905 -1.01788
 H -0.13612 -0.74371 2.55751
 H -0.13473 -0.74274 -2.55578
13
bifur_IRC_Cartesians_MW_output/new_data/bifur_traj3_Cartesians_MW point 240
C 0.07138 0.94891 1.13239
 C 0.07161 0.95109 -1.13310
 C 0.02436 1.68555 0.00064
 C -0.07612 -0.56372 1.43407
 C -0.07538 -0.56234 -1.43253
 F 0.32173 1.61488 2.23461
 F 0.32183 1.61879 -2.24126
 H -0.97402 -0.98070 0.94293
 H -0.97318 -0.97953 -0.94186
 H 0.77908 -1.12043 1.01589
 H 0.77963 -1.11921 -1.01353
 H -0.13616 -0.74714 2.55593
 H -0.13476 -0.74616 -2.55419
13
bifur_IRC_Cartesians_MW_output/new_data/bifur_traj3_Cartesians_MW point 241
C 0.07141 0.95060 1.13285
 C 0.07164 0.95279 -1.13356
 C 0.02638 1.68944 0.00064
 C -0.07620 -0.56438 1.43125
 C -0.07546 -0.56300 -1.42970
 F 0.32105 1.61585 2.23808
 F 0.32115 1.61978 -2.24476
 H -0.97440 -0.98059 0.93851
 H -0.97356 -0.97942 -0.93743
 H 0.77921 -1.12062 1.01096
 H 0.77976 -1.11939 -1.00859
 H -0.13619 -0.75102 2.55414
 H -0.13479 -0.75004 -2.55239
13
bifur_IRC_Cartesians_MW_output/new_data/bifur_traj3_Cartesians_MW point 242
C 0.07145 0.95245 1.13335
 C 0.07167 0.95465 -1.13406
 C 0.02860 1.69370 0.00064
 C -0.07629 -0.56511 1.42816
 C -0.07554 -0.56372 -1.42660
 F 0.32030 1.61691 2.24188
 F 0.32039 1.62086 -2.24859
 H -0.97481 -0.98047 0.93367
 H -0.97397 -0.97930 -0.93259
 H 0.77935 -1.12082 1.00557
 H 0.77991 -1.11958 -1.00318
 H -0.13623 -0.75528 2.55218
 H -0.13482 -0.75429 -2.55042
13
bifur_IRC_Cartesians_MW_output/new_data/bifur_traj3_Cartesians_MW point 243
C 0.07145 0.95245 1.13335
 C 0.07167 0.95465 -1.13406
 C 0.02860 1.69370 0.00064
 C -0.07629 -0.56511 1.42816
 C -0.07554 -0.56372 -1.42660
 F 0.32030 1.61691 2.24188
 F 0.32039 1.62086 -2.24859
 H -0.97481 -0.98047 0.93367
 H -0.97397 -0.97930 -0.93259
 H 0.77935 -1.12082 1.00557
 H 0.77991 -1.11958 -1.00318
 H -0.13623 -0.75528 2.55218
 H -0.13482 -0.75429 -2.55042
13
bifur_IRC_Cartesians_MW_output/new_data/bifur_traj3_Cartesians_MW point 244
C 0.07151 0.95609 1.13433
 C 0.07174 0.95832 -1.13505
 C 0.03297 1.70210 0.00065
 C -0.07647 -0.56654 1.42207
 C -0.07572 -0.56514 -1.42050
 F 0.31883 1.61901 2.24938
 F 0.31891 1.62298 -2.25615
 H -0.97562 -0.98024 0.92413
 H -0.97478 -0.97906 -0.92304
 H 0.77963 -1.12121 0.99494
 H 0.78020 -1.11997 -0.99252
 H -0.13631 -0.76367 2.54831
 H -0.13489 -0.76267 -2.54654
13
bifur_IRC_Cartesians_MW_output/new_data/bifur_traj3_Cartesians_MW point 245
C 0.07154 0.95770 1.13476
 C 0.07177 0.95994 -1.13548
 C 0.03489 1.70580 0.00065
 C -0.07655 -0.56717 1.41939
 C -0.07579 -0.56576 -1.41781
 F 0.31818 1.61993 2.25268
 F 0.31826 1.62392 -2.25948
 H -0.97598 -0.98014 0.91993
 H -0.97514 -0.97895 -0.91884
 H 0.77976 -1.12139 0.99025
 H 0.78033 -1.12014 -0.98783
 H -0.13635 -0.76736 2.54660
 H -0.13491 -0.76636 -2.54483
13
bifur_IRC_Cartesians_MW_output/new_data/bifur_traj3_Cartesians_MW point 246
C 0.07157 0.95909 1.13513
 C 0.07179 0.96134 -1.13586
 C 0.03656 1.70900 0.00066
 C -0.07662 -0.56772 1.41706
 C -0.07586 -0.56631 -1.41548
 F 0.31761 1.62073 2.25554
 F 0.31769 1.62473 -2.26236
 H -0.97629 -0.98005 0.91629
 H -0.97544 -0.97886 -0.91519
 H 0.77986 -1.12154 0.98620
 H 0.78044 -1.12029 -0.98376
 H -0.13638 -0.77056 2.54513
 H -0.13494 -0.76956 -2.54335
13
bifur_IRC_Cartesians_MW_output/new_data/bifur_traj3_Cartesians_MW point 247
C 0.07159 0.96024 1.13544
 C 0.07181 0.96249 -1.13617
 C 0.03793 1.71163 0.00066
 C -0.07667 -0.56817 1.41515
 C -0.07591 -0.56675 -1.41357
 F 0.31715 1.62138 2.25788
 F 0.31723 1.62540 -2.26472
 H -0.97655 -0.97998 0.91331
 H -0.97570 -0.97879 -0.91221
 H 0.77995 -1.12166 0.98287
 H 0.78053 -1.12041 -0.98043
 H -0.13640 -0.77319 2.54392
 H -0.13496 -0.77218 -2.54214
13
bifur_IRC_Cartesians_MW_output/new_data/bifur_traj3_Cartesians_MW point 248
C 0.07160 0.96110 1.13567
 C 0.07183 0.96336 -1.13640
 C 0.03897 1.71362 0.00066
 C -0.07672 -0.56851 1.41371
 C -0.07595 -0.56709 -1.41212
 F 0.31680 1.62188 2.25966
 F 0.31688 1.62590 -2.26651
 H -0.97674 -0.97993 0.91104
 H -0.97589 -0.97873 -0.90994
 H 0.78002 -1.12176 0.98035
 H 0.78060 -1.12050 -0.97790
 H -0.13642 -0.77518 2.54300
 H -0.13497 -0.77417 -2.54122
13
bifur_IRC_Cartesians_MW_output/new_data/bifur_traj3_Cartesians_MW point 249
C 0.07161 0.96168 1.13583
 C 0.07184 0.96394 -1.13656
 C 0.03966 1.71495 0.00066
 C -0.07674 -0.56874 1.41275
 C -0.07598 -0.56731 -1.41115
 F 0.31657 1.62221 2.26084
 F 0.31664 1.62624 -2.26771
 H -0.97687 -0.97989 0.90953
 H -0.97602 -0.97869 -0.90843
 H 0.78006 -1.12182 0.97867
 H 0.78065 -1.12056 -0.97621
 H -0.13643 -0.77650 2.54239
 H -0.13498 -0.77549 -2.54060
13
bifur_IRC_Cartesians_MW_output/new_data/bifur_traj3_Cartesians_MW point 250
C 0.07162 0.96197 1.13591
 C 0.07184 0.96423 -1.13663
 C 0.04001 1.71562 0.00066
 C -0.07676 -0.56885 1.41226
 C -0.07599 -0.56743 -1.41066
 F 0.31645 1.62238 2.26145
 F 0.31652 1.62641 -2.26831
 H -0.97693 -0.97987 0.90877
 H -0.97608 -0.97867 -0.90767
 H 0.78009 -1.12185 0.97781
 H 0.78067 -1.12059 -0.97536
 H -0.13644 -0.77718 2.54208
 H -0.13499 -0.77617 -2.54029
13
bifur_IRC_Cartesians_MW_output/new_data/bifur_traj3_Cartesians_MW point 251
C 0.07162 0.96199 1.13591
 C 0.07184 0.96425 -1.13664
 C 0.04003 1.71567 0.00066
 C -0.07676 -0.56886 1.41223
 C -0.07599 -0.56743 -1.41063
 F 0.31644 1.62239 2.26148
 F 0.31652 1.62642 -2.26835
 H -0.97694 -0.97987 0.90872
 H -0.97609 -0.97867 -0.90762
 H 0.78009 -1.12186 0.97776
 H 0.78067 -1.12059 -0.97530
 H -0.13644 -0.77722 2.54206
 H -0.13499 -0.77621 -2.54027
13
bifur_IRC_Cartesians_MW_output/new_data/bifur_traj3_Cartesians_MW point 252
C 0.07161 0.96175 1.13585
 C 0.07184 0.96401 -1.13657
 C 0.03974 1.71511 0.00066
 C -0.07675 -0.56876 1.41263
 C -0.07598 -0.56734 -1.41104
 F 0.31654 1.62225 2.26099
 F 0.31661 1.62628 -2.26785
 H -0.97689 -0.97989 0.90935
 H -0.97603 -0.97869 -0.90825
 H 0.78007 -1.12183 0.97846
 H 0.78065 -1.12057 -0.97601
 H -0.13644 -0.77666 2.54231
 H -0.13499 -0.77566 -2.54053
13
bifur_IRC_Cartesians_MW_output/new_data/bifur_traj3_Cartesians_MW point 253
C 0.07160 0.96128 1.13572
 C 0.07183 0.96354 -1.13645
 C 0.03918 1.71403 0.00066
 C -0.07672 -0.56858 1.41341
 C -0.07596 -0.56716 -1.41182
 F 0.31673 1.62198 2.26002
 F 0.31680 1.62601 -2.26688
 H -0.97678 -0.97992 0.91058
 H -0.97593 -0.97872 -0.90948
 H 0.78003 -1.12178 0.97983
 H 0.78062 -1.12052 -0.97738
 H -0.13643 -0.77559 2.54281
 H -0.13498 -0.77458 -2.54103
13
bifur_IRC_Cartesians_MW_output/new_data/bifur_traj3_Cartesians_MW point 254
C 0.07160 0.96128 1.13572
 C 0.07183 0.96354 -1.13645
 C 0.03918 1.71403 0.00066
 C -0.07672 -0.56858 1.41341
 C -0.07596 -0.56716 -1.41182
 F 0.31673 1.62198 2.26002
 F 0.31680 1.62601 -2.26688
 H -0.97678 -0.97992 0.91058
 H -0.97593 -0.97872 -0.90948
 H 0.78003 -1.12178 0.97983
 H 0.78062 -1.12052 -0.97738
 H -0.13643 -0.77559 2.54281
 H -0.13498 -0.77458 -2.54103
13
bifur_IRC_Cartesians_MW_output/new_data/bifur_traj3_Cartesians_MW point 255
C 0.07158 0.95988 1.13534
 C 0.07180 0.96213 -1.13607
 C 0.03751 1.71082 0.00066
 C -0.07666 -0.56803 1.41574
 C -0.07589 -0.56661 -1.41416
 F 0.31730 1.62118 2.25716
 F 0.31737 1.62519 -2.26399
 H -0.97647 -0.98000 0.91422
 H -0.97562 -0.97881 -0.91313
 H 0.77992 -1.12163 0.98389
 H 0.78050 -1.12037 -0.98145
 H -0.13640 -0.77238 2.54429
 H -0.13495 -0.77138 -2.54251
13
bifur_IRC_Cartesians_MW_output/new_data/bifur_traj3_Cartesians_MW point 256
C 0.07156 0.95906 1.13512
 C 0.07179 0.96130 -1.13585
 C 0.03652 1.70891 0.00066
 C -0.07662 -0.56771 1.41712
 C -0.07585 -0.56629 -1.41554
 F 0.31763 1.62070 2.25546
 F 0.31771 1.62471 -2.26228
 H -0.97629 -0.98006 0.91639
 H -0.97544 -0.97887 -0.91529
 H 0.77986 -1.12154 0.98631
 H 0.78044 -1.12028 -0.98387
 H -0.13638 -0.77047 2.54517
 H -0.13494 -0.76947 -2.54339
13
bifur_IRC_Cartesians_MW_output/new_data/bifur_traj3_Cartesians_MW point 257
C 0.07155 0.95819 1.13489
 C 0.07177 0.96043 -1.13561
 C 0.03547 1.70691 0.00065
 C -0.07657 -0.56736 1.41858
 C -0.07581 -0.56595 -1.41700
 F 0.31798 1.62021 2.25367
 F 0.31806 1.62420 -2.26048
 H -0.97609 -0.98011 0.91867
 H -0.97524 -0.97892 -0.91757
 H 0.77979 -1.12144 0.98884
 H 0.78037 -1.12019 -0.98641
 H -0.13636 -0.76847 2.54609
 H -0.13492 -0.76747 -2.54432
13
bifur_IRC_Cartesians_MW_output/new_data/bifur_traj3_Cartesians_MW point 258
C 0.07153 0.95731 1.13465
 C 0.07176 0.95954 -1.13537
 C 0.03442 1.70489 0.00065
 C -0.07653 -0.56702 1.42005
 C -0.07577 -0.56561 -1.41847
 F 0.31834 1.61970 2.25186
 F 0.31842 1.62369 -2.25866
 H -0.97589 -0.98017 0.92097
 H -0.97505 -0.97898 -0.91987
 H 0.77973 -1.12135 0.99141
 H 0.78030 -1.12010 -0.98899
 H -0.13634 -0.76645 2.54702
 H -0.13491 -0.76545 -2.54525
13
bifur_IRC_Cartesians_MW_output/new_data/bifur_traj3_Cartesians_MW point 259
C 0.07152 0.95644 1.13442
 C 0.07174 0.95867 -1.13514
 C 0.03339 1.70290 0.00065
 C -0.07649 -0.56668 1.42149
 C -0.07573 -0.56527 -1.41991
 F 0.31869 1.61921 2.25009
 F 0.31877 1.62319 -2.25687
 H -0.97570 -0.98022 0.92322
 H -0.97486 -0.97904 -0.92213
 H 0.77966 -1.12125 0.99392
 H 0.78023 -1.12001 -0.99150
 H -0.13632 -0.76447 2.54794
 H -0.13489 -0.76347 -2.54617
13
bifur_IRC_Cartesians_MW_output/new_data/bifur_traj3_Cartesians_MW point 260
C 0.07150 0.95562 1.13420
 C 0.07173 0.95785 -1.13492
 C 0.03241 1.70102 0.00065
 C -0.07645 -0.56636 1.42285
 C -0.07569 -0.56495 -1.42128
 F 0.31902 1.61874 2.24841
 F 0.31910 1.62271 -2.25517
 H -0.97552 -0.98027 0.92536
 H -0.97467 -0.97909 -0.92428
 H 0.77960 -1.12116 0.99631
 H 0.78017 -1.11992 -0.99390
 H -0.13630 -0.76258 2.54881
 H -0.13488 -0.76159 -2.54704
13
bifur_IRC_Cartesians_MW_output/new_data/bifur_traj3_Cartesians_MW point 261
C 0.07149 0.95487 1.13400
 C 0.07172 0.95709 -1.13472
 C 0.03150 1.69928 0.00065
 C -0.07641 -0.56606 1.42411
 C -0.07566 -0.56466 -1.42254
 F 0.31932 1.61830 2.24687
 F 0.31941 1.62227 -2.25362
 H -0.97535 -0.98032 0.92733
 H -0.97451 -0.97914 -0.92624
 H 0.77954 -1.12108 0.99850
 H 0.78011 -1.11984 -0.99609
 H -0.13629 -0.76086 2.54960
 H -0.13487 -0.75986 -2.54784
13
bifur_IRC_Cartesians_MW_output/new_data/bifur_traj3_Cartesians_MW point 262
C 0.07148 0.95424 1.13383
 C 0.07171 0.95645 -1.13454
 C 0.03074 1.69782 0.00065
 C -0.07638 -0.56581 1.42517
 C -0.07563 -0.56441 -1.42361
 F 0.31958 1.61794 2.24556
 F 0.31967 1.62190 -2.25230
 H -0.97521 -0.98036 0.92899
 H -0.97437 -0.97918 -0.92791
 H 0.77949 -1.12101 1.00035
 H 0.78005 -1.11977 -0.99795
 H -0.13627 -0.75939 2.55028
 H -0.13485 -0.75840 -2.54852
13
bifur_IRC_Cartesians_MW_output/new_data/bifur_traj3_Cartesians_MW point 263
C 0.07147 0.95379 1.13371
 C 0.07170 0.95600 -1.13442
 C 0.03020 1.69678 0.00065
 C -0.07636 -0.56563 1.42592
 C -0.07561 -0.56424 -1.42436
 F 0.31976 1.61768 2.24463
 F 0.31985 1.62164 -2.25137
 H -0.97511 -0.98039 0.93017
 H -0.97427 -0.97921 -0.92909
 H 0.77945 -1.12096 1.00167
 H 0.78002 -1.11973 -0.99927
 H -0.13626 -0.75836 2.55076
 H -0.13485 -0.75737 -2.54900
13
bifur_IRC_Cartesians_MW_output/new_data/bifur_traj3_Cartesians_MW point 264
C 0.07147 0.95354 1.13364
 C 0.07169 0.95576 -1.13436
 C 0.02991 1.69622 0.00065
 C -0.07635 -0.56554 1.42633
 C -0.07560 -0.56414 -1.42477
 F 0.31986 1.61754 2.24413
 F 0.31995 1.62149 -2.25086
 H -0.97506 -0.98040 0.93081
 H -0.97421 -0.97923 -0.92973
 H 0.77943 -1.12094 1.00238
 H 0.78000 -1.11970 -0.99998
 H -0.13626 -0.75780 2.55101
 H -0.13484 -0.75681 -2.54926
13
bifur_IRC_Cartesians_MW_output/new_data/bifur_traj3_Cartesians_MW point 265
C 0.07147 0.95354 1.13364
 C 0.07169 0.95576 -1.13436
 C 0.02991 1.69622 0.00065
 C -0.07635 -0.56554 1.42633
 C -0.07560 -0.56414 -1.42477
 F 0.31986 1.61754 2.24413
 F 0.31995 1.62149 -2.25086
 H -0.97506 -0.98040 0.93081
 H -0.97421 -0.97923 -0.92972
 H 0.77943 -1.12094 1.00238
 H 0.78000 -1.11970 -0.99998
 H -0.13626 -0.75780 2.55101
 H -0.13484 -0.75681 -2.54926
13
bifur_IRC_Cartesians_MW_output/new_data/bifur_traj3_Cartesians_MW point 266
C 0.07146 0.95335 1.13359
 C 0.07169 0.95556 -1.13431
 C 0.02968 1.69578 0.00065
 C -0.07634 -0.56546 1.42665
 C -0.07559 -0.56407 -1.42509
 F 0.31993 1.61743 2.24374
 F 0.32003 1.62138 -2.25047
 H -0.97501 -0.98042 0.93131
 H -0.97417 -0.97924 -0.93022
 H 0.77942 -1.12092 1.00293
 H 0.77998 -1.11968 -1.00054
 H -0.13625 -0.75736 2.55122
 H -0.13484 -0.75637 -2.54946
13
bifur_IRC_Cartesians_MW_output/new_data/bifur_traj3_Cartesians_MW point 267
C 0.07146 0.95321 1.13355
 C 0.07169 0.95543 -1.13427
 C 0.02952 1.69547 0.00065
 C -0.07633 -0.56541 1.42688
 C -0.07558 -0.56402 -1.42532
 F 0.31999 1.61735 2.24346
 F 0.32008 1.62130 -2.25018
 H -0.97498 -0.98042 0.93167
 H -0.97414 -0.97925 -0.93058
 H 0.77941 -1.12090 1.00333
 H 0.77997 -1.11967 -1.00094
 H -0.13625 -0.75704 2.55136
 H -0.13484 -0.75606 -2.54961
13
bifur_IRC_Cartesians_MW_output/new_data/bifur_traj3_Cartesians_MW point 268
C 0.07146 0.95296 1.13348
 C 0.07168 0.95517 -1.13420
 C 0.02922 1.69489 0.00065
 C -0.07632 -0.56531 1.42730
 C -0.07557 -0.56392 -1.42574
 F 0.32009 1.61721 2.24294
 F 0.32018 1.62116 -2.24966
 H -0.97493 -0.98044 0.93232
 H -0.97408 -0.97927 -0.93124
 H 0.77939 -1.12087 1.00407
 H 0.77995 -1.11964 -1.00167
 H -0.13625 -0.75647 2.55163
 H -0.13483 -0.75548 -2.54987
13
bifur_IRC_Cartesians_MW_output/new_data/bifur_traj3_Cartesians_MW point 269
C 0.07145 0.95256 1.13338
 C 0.07168 0.95477 -1.13409
 C 0.02873 1.69396 0.00064
 C -0.07630 -0.56515 1.42797
 C -0.07555 -0.56376 -1.42641
 F 0.32025 1.61698 2.24212
 F 0.32035 1.62092 -2.24883
 H -0.97484 -0.98047 0.93338
 H -0.97399 -0.97929 -0.93229
 H 0.77936 -1.12083 1.00524
 H 0.77992 -1.11960 -1.00285
 H -0.13624 -0.75554 2.55206
 H -0.13482 -0.75455 -2.55030
13
bifur_IRC_Cartesians_MW_output/new_data/bifur_traj3_Cartesians_MW point 270
C 0.07144 0.95198 1.13322
 C 0.07167 0.95419 -1.13393
 C 0.02804 1.69263 0.00064
 C -0.07627 -0.56492 1.42894
 C -0.07552 -0.56354 -1.42738
 F 0.32049 1.61664 2.24093
 F 0.32058 1.62058 -2.24763
 H -0.97471 -0.98050 0.93489
 H -0.97387 -0.97933 -0.93381
 H 0.77931 -1.12077 1.00693
 H 0.77987 -1.11953 -1.00454
 H -0.13622 -0.75420 2.55267
 H -0.13481 -0.75322 -2.55092
13
bifur_IRC_Cartesians_MW_output/new_data/bifur_traj3_Cartesians_MW point 271
C 0.07142 0.95121 1.13301
 C 0.07165 0.95341 -1.13373
 C 0.02711 1.69084 0.00064
 C -0.07623 -0.56462 1.43023
 C -0.07549 -0.56323 -1.42868
 F 0.32080 1.61620 2.23933
 F 0.32090 1.62013 -2.24602
 H -0.97453 -0.98055 0.93692
 H -0.97369 -0.97938 -0.93584
 H 0.77925 -1.12068 1.00919
 H 0.77981 -1.11945 -1.00681
 H -0.13621 -0.75242 2.55349
 H -0.13480 -0.75144 -2.55174
13
bifur_IRC_Cartesians_MW_output/new_data/bifur_traj3_Cartesians_MW point 272
C 0.07141 0.95023 1.13275
 C 0.07164 0.95242 -1.13346
 C 0.02594 1.68859 0.00064
 C -0.07619 -0.56423 1.43187
 C -0.07544 -0.56285 -1.43032
 F 0.32120 1.61564 2.23732
 F 0.32130 1.61956 -2.24400
 H -0.97432 -0.98061 0.93948
 H -0.97348 -0.97945 -0.93840
 H 0.77918 -1.12058 1.01204
 H 0.77974 -1.11935 -1.00967
 H -0.13619 -0.75017 2.55453
 H -0.13478 -0.74919 -2.55279
13
bifur_IRC_Cartesians_MW_output/new_data/bifur_traj3_Cartesians_MW point 273
C 0.07138 0.94904 1.13243
 C 0.07161 0.95123 -1.13314
 C 0.02452 1.68587 0.00064
 C -0.07613 -0.56377 1.43384
 C -0.07538 -0.56239 -1.43230
 F 0.32168 1.61496 2.23489
 F 0.32178 1.61887 -2.24155
 H -0.97405 -0.98069 0.94257
 H -0.97321 -0.97953 -0.94150
 H 0.77909 -1.12045 1.01549
 H 0.77964 -1.11922 -1.01312
 H -0.13616 -0.74745 2.55579
 H -0.13476 -0.74647 -2.55405
13
bifur_IRC_Cartesians_MW_output/new_data/bifur_traj3_Cartesians_MW point 274
C 0.07136 0.94768 1.13207
 C 0.07159 0.94987 -1.13277
 C 0.02289 1.68274 0.00064
 C -0.07606 -0.56324 1.43611
 C -0.07532 -0.56186 -1.43457
 F 0.32222 1.61418 2.23210
 F 0.32233 1.61808 -2.23873
 H -0.97375 -0.98077 0.94613
 H -0.97291 -0.97961 -0.94505
 H 0.77898 -1.12030 1.01945
 H 0.77953 -1.11908 -1.01709
 H -0.13613 -0.74433 2.55723
 H -0.13474 -0.74335 -2.55549
13
bifur_IRC_Cartesians_MW_output/new_data/bifur_traj3_Cartesians_MW point 275
C 0.07133 0.94620 1.13167
 C 0.07157 0.94838 -1.13237
 C 0.02112 1.67933 0.00063
 C -0.07599 -0.56265 1.43859
 C -0.07525 -0.56129 -1.43705
 F 0.32282 1.61333 2.22906
 F 0.32293 1.61721 -2.23566
 H -0.97342 -0.98087 0.95000
 H -0.97258 -0.97971 -0.94893
 H 0.77887 -1.12014 1.02377
 H 0.77941 -1.11892 -1.02142
 H -0.13610 -0.74092 2.55880
 H -0.13471 -0.73995 -2.55707
13
bifur_IRC_Cartesians_MW_output/new_data/bifur_traj3_Cartesians_MW point 276
C 0.07133 0.94620 1.13167
 C 0.07157 0.94838 -1.13237
 C 0.02112 1.67933 0.00063
 C -0.07599 -0.56265 1.43859
 C -0.07525 -0.56129 -1.43705
 F 0.32282 1.61333 2.22906
 F 0.32293 1.61721 -2.23566
 H -0.97342 -0.98087 0.95000
 H -0.97258 -0.97971 -0.94893
 H 0.77887 -1.12014 1.02377
 H 0.77941 -1.11892 -1.02142
 H -0.13610 -0.74092 2.55880
 H -0.13471 -0.73995 -2.55707
13
bifur_IRC_Cartesians_MW_output/new_data/bifur_traj3_Cartesians_MW point 277
C 0.07128 0.94303 1.13081
 C 0.07151 0.94518 -1.13152
 C 0.01731 1.67201 0.00063
 C -0.07584 -0.56140 1.44389
 C -0.07510 -0.56005 -1.44237
 F 0.32411 1.61151 2.22253
 F 0.32422 1.61536 -2.22909
 H -0.97271 -0.98107 0.95831
 H -0.97188 -0.97992 -0.95725
 H 0.77862 -1.11979 1.03303
 H 0.77916 -1.11859 -1.03071
 H -0.13603 -0.73361 2.56217
 H -0.13466 -0.73265 -2.56045
13
bifur_IRC_Cartesians_MW_output/new_data/bifur_traj3_Cartesians_MW point 278
C 0.07125 0.94138 1.13037
 C 0.07148 0.94353 -1.13107
 C 0.01534 1.66823 0.00063
 C -0.07576 -0.56076 1.44663
 C -0.07502 -0.55941 -1.44512
 F 0.32477 1.61056 2.21916
 F 0.32489 1.61440 -2.22569
 H -0.97234 -0.98117 0.96261
 H -0.97151 -0.98003 -0.96155
 H 0.77850 -1.11962 1.03782
 H 0.77903 -1.11841 -1.03550
 H -0.13599 -0.72984 2.56391
 H -0.13463 -0.72888 -2.56219
13
bifur_IRC_Cartesians_MW_output/new_data/bifur_traj3_Cartesians_MW point 279
C 0.07122 0.93975 1.12993
 C 0.07145 0.94189 -1.13063
 C 0.01339 1.66448 0.00062
 C -0.07568 -0.56012 1.44935
 C -0.07495 -0.55877 -1.44785
 F 0.32543 1.60963 2.21581
 F 0.32555 1.61345 -2.22231
 H -0.97198 -0.98127 0.96686
 H -0.97115 -0.98014 -0.96581
 H 0.77837 -1.11944 1.04256
 H 0.77890 -1.11824 -1.04026
 H -0.13596 -0.72609 2.56564
 H -0.13460 -0.72514 -2.56393
13
bifur_IRC_Cartesians_MW_output/new_data/bifur_traj3_Cartesians_MW point 280
C 0.07119 0.93818 1.12951
 C 0.07142 0.94030 -1.13020
 C 0.01150 1.66085 0.00062
 C -0.07560 -0.55950 1.45199
 C -0.07487 -0.55816 -1.45049
 F 0.32607 1.60872 2.21257
 F 0.32619 1.61253 -2.21904
 H -0.97163 -0.98137 0.97099
 H -0.97080 -0.98024 -0.96994
 H 0.77825 -1.11927 1.04717
 H 0.77877 -1.11807 -1.04488
 H -0.13592 -0.72246 2.56731
 H -0.13457 -0.72151 -2.56561
13
bifur_IRC_Cartesians_MW_output/new_data/bifur_traj3_Cartesians_MW point 281
C 0.07116 0.93666 1.12910
 C 0.07140 0.93878 -1.12979
 C 0.00968 1.65735 0.00062
 C -0.07553 -0.55890 1.45453
 C -0.07480 -0.55757 -1.45303
 F 0.32668 1.60785 2.20945
 F 0.32681 1.61165 -2.21590
 H -0.97129 -0.98147 0.97497
 H -0.97047 -0.98034 -0.97392
 H 0.77813 -1.11910 1.05159
 H 0.77865 -1.11791 -1.04931
 H -0.13589 -0.71897 2.56892
 H -0.13454 -0.71802 -2.56722
13
bifur_IRC_Cartesians_MW_output/new_data/bifur_traj3_Cartesians_MW point 282
C 0.07114 0.93519 1.12871
 C 0.07137 0.93730 -1.12940
 C 0.00792 1.65397 0.00062
 C -0.07545 -0.55832 1.45698
 C -0.07473 -0.55700 -1.45549
 F 0.32727 1.60701 2.20643
 F 0.32741 1.61079 -2.21286
 H -0.97096 -0.98156 0.97881
 H -0.97014 -0.98044 -0.97776
 H 0.77802 -1.11894 1.05587
 H 0.77854 -1.11776 -1.05360
 H -0.13586 -0.71559 2.57048
 H -0.13452 -0.71465 -2.56879
13
bifur_IRC_Cartesians_MW_output/new_data/bifur_traj3_Cartesians_MW point 283
C 0.07111 0.93377 1.12832
 C 0.07135 0.93587 -1.12901
 C 0.00622 1.65071 0.00061
 C -0.07539 -0.55777 1.45935
 C -0.07467 -0.55644 -1.45786
 F 0.32785 1.60619 2.20352
 F 0.32798 1.60996 -2.20992
 H -0.97065 -0.98165 0.98252
 H -0.96983 -0.98053 -0.98147
 H 0.77791 -1.11879 1.06001
 H 0.77842 -1.11761 -1.05775
 H -0.13583 -0.71233 2.57198
 H -0.13449 -0.71139 -2.57030
13
bifur_IRC_Cartesians_MW_output/new_data/bifur_traj3_Cartesians_MW point 284
C 0.07109 0.93244 1.12797
 C 0.07132 0.93454 -1.12866
 C 0.00463 1.64765 0.00061
 C -0.07532 -0.55724 1.46156
 C -0.07460 -0.55593 -1.46009
 F 0.32838 1.60543 2.20079
 F 0.32853 1.60919 -2.20717
 H -0.97035 -0.98173 0.98599
 H -0.96953 -0.98062 -0.98495
 H 0.77781 -1.11864 1.06388
 H 0.77832 -1.11747 -1.06163
 H -0.13580 -0.70927 2.57339
 H -0.13447 -0.70834 -2.57171
13
bifur_IRC_Cartesians_MW_output/new_data/bifur_traj3_Cartesians_MW point 285
C 0.07107 0.93127 1.12765
 C 0.07130 0.93335 -1.12834
 C 0.00322 1.64494 0.00061
 C -0.07526 -0.55678 1.46353
 C -0.07455 -0.55547 -1.46205
 F 0.32886 1.60476 2.19838
 F 0.32900 1.60850 -2.20474
 H -0.97009 -0.98181 0.98907
 H -0.96927 -0.98070 -0.98803
 H 0.77772 -1.11851 1.06731
 H 0.77822 -1.11734 -1.06506
 H -0.13577 -0.70657 2.57464
 H -0.13445 -0.70564 -2.57296
13
bifur_IRC_Cartesians_MW_output/new_data/bifur_traj3_Cartesians_MW point 286
C 0.07105 0.93021 1.12737
 C 0.07129 0.93229 -1.12805
 C 0.00196 1.64251 0.00061
 C -0.07521 -0.55637 1.46529
 C -0.07450 -0.55506 -1.46382
 F 0.32929 1.60415 2.19621
 F 0.32943 1.60789 -2.20255
 H -0.96985 -0.98187 0.99182
 H -0.96904 -0.98077 -0.99079
 H 0.77763 -1.11840 1.07038
 H 0.77814 -1.11723 -1.06815
 H -0.13575 -0.70414 2.57576
 H -0.13443 -0.70322 -2.57408
13
bifur_IRC_Cartesians_MW_output/new_data/bifur_traj3_Cartesians_MW point 287
C 0.07105 0.93021 1.12737
 C 0.07129 0.93229 -1.12805
 C 0.00196 1.64251 0.00061
 C -0.07521 -0.55637 1.46529
 C -0.07450 -0.55506 -1.46382
 F 0.32929 1.60415 2.19621
 F 0.32943 1.60789 -2.20255
 H -0.96985 -0.98187 0.99183
 H -0.96904 -0.98077 -0.99079
 H 0.77763 -1.11840 1.07038
 H 0.77814 -1.11723 -1.06815
 H -0.13575 -0.70414 2.57576
 H -0.13443 -0.70322 -2.57408
13
bifur_IRC_Cartesians_MW_output/new_data/bifur_traj3_Cartesians_MW point 288
C 0.07101 0.92792 1.12675
 C 0.07125 0.92999 -1.12743
 C -0.00078 1.63725 0.00060
 C -0.07510 -0.55547 1.46911
 C -0.07439 -0.55417 -1.46765
 F 0.33021 1.60284 2.19151
 F 0.33036 1.60655 -2.19782
 H -0.96934 -0.98202 0.99780
 H -0.96853 -0.98092 -0.99677
 H 0.77746 -1.11815 1.07705
 H 0.77796 -1.11699 -1.07483
 H -0.13570 -0.69889 2.57818
 H -0.13439 -0.69796 -2.57651
13
bifur_IRC_Cartesians_MW_output/new_data/bifur_traj3_Cartesians_MW point 289
C 0.07098 0.92646 1.12636
 C 0.07122 0.92852 -1.12704
 C -0.00254 1.63388 0.00060
 C -0.07503 -0.55489 1.47155
 C -0.07432 -0.55360 -1.47010
 F 0.33080 1.60200 2.18850
 F 0.33096 1.60570 -2.19478
 H -0.96902 -0.98211 1.00164
 H -0.96820 -0.98101 -1.00061
 H 0.77735 -1.11799 1.08132
 H 0.77784 -1.11683 -1.07911
 H -0.13567 -0.69552 2.57974
 H -0.13437 -0.69460 -2.57807
13
bifur_IRC_Cartesians_MW_output/new_data/bifur_traj3_Cartesians_MW point 290
C 0.07095 0.92466 1.12588
 C 0.07119 0.92672 -1.12655
 C -0.00469 1.62974 0.00060
 C -0.07494 -0.55419 1.47455
 C -0.07424 -0.55290 -1.47310
 F 0.33153 1.60097 2.18482
 F 0.33169 1.60465 -2.19106
 H -0.96862 -0.98222 1.00633
 H -0.96781 -0.98113 -1.00530
 H 0.77721 -1.11780 1.08655
 H 0.77770 -1.11664 -1.08435
 H -0.13563 -0.69139 2.58164
 H -0.13433 -0.69048 -2.57998
13
bifur_IRC_Cartesians_MW_output/new_data/bifur_traj3_Cartesians_MW point 291
C 0.07091 0.92247 1.12529
 C 0.07115 0.92451 -1.12596
 C -0.00731 1.62470 0.00059
 C -0.07483 -0.55333 1.47821
 C -0.07414 -0.55204 -1.47677
 F 0.33241 1.59971 2.18032
 F 0.33258 1.60338 -2.18653
 H -0.96813 -0.98236 1.01206
 H -0.96732 -0.98128 -1.01104
 H 0.77704 -1.11756 1.09294
 H 0.77752 -1.11641 -1.09075
 H -0.13558 -0.68635 2.58396
 H -0.13430 -0.68544 -2.58231
13
bifur_IRC_Cartesians_MW_output/new_data/bifur_traj3_Cartesians_MW point 292
C 0.07086 0.91984 1.12458
 C 0.07110 0.92186 -1.12525
 C -0.01047 1.61863 0.00059
 C -0.07471 -0.55229 1.48261
 C -0.07401 -0.55102 -1.48119
 F 0.33348 1.59820 2.17490
 F 0.33365 1.60184 -2.18107
 H -0.96754 -0.98253 1.01896
 H -0.96673 -0.98145 -1.01794
 H 0.77683 -1.11727 1.10062
 H 0.77731 -1.11613 -1.09846
 H -0.13552 -0.68029 2.58676
 H -0.13425 -0.67939 -2.58512
13
bifur_IRC_Cartesians_MW_output/new_data/bifur_traj3_Cartesians_MW point 293
C 0.07081 0.91675 1.12375
 C 0.07105 0.91875 -1.12441
 C -0.01417 1.61152 0.00058
 C -0.07456 -0.55108 1.48777
 C -0.07387 -0.54981 -1.48636
 F 0.33473 1.59642 2.16855
 F 0.33490 1.60004 -2.17467
 H -0.96685 -0.98272 1.02704
 H -0.96605 -0.98165 -1.02603
 H 0.77660 -1.11694 1.10963
 H 0.77707 -1.11581 -1.10748
 H -0.13546 -0.67318 2.59004
 H -0.13419 -0.67229 -2.58841
13
bifur_IRC_Cartesians_MW_output/new_data/bifur_traj3_Cartesians_MW point 294
C 0.07074 0.91327 1.12281
 C 0.07099 0.91526 -1.12347
 C -0.01834 1.60351 0.00058
 C -0.07439 -0.54971 1.49358
 C -0.07370 -0.54846 -1.49218
 F 0.33613 1.59443 2.16141
 F 0.33632 1.59801 -2.16747
 H -0.96608 -0.98294 1.03613
 H -0.96528 -0.98188 -1.03513
 H 0.77633 -1.11656 1.11977
 H 0.77679 -1.11544 -1.11765
 H -0.13538 -0.66518 2.59373
 H -0.13413 -0.66430 -2.59211
13
bifur_IRC_Cartesians_MW_output/new_data/bifur_traj3_Cartesians_MW point 295
C 0.07067 0.90948 1.12179
 C 0.07092 0.91144 -1.12245
 C -0.02288 1.59479 0.00057
 C -0.07420 -0.54822 1.49991
 C -0.07353 -0.54698 -1.49852
 F 0.33766 1.59225 2.15362
 F 0.33786 1.59580 -2.15962
 H -0.96523 -0.98318 1.04604
 H -0.96444 -0.98213 -1.04505
 H 0.77603 -1.11615 1.13081
 H 0.77649 -1.11504 -1.12872
 H -0.13530 -0.65647 2.59775
 H -0.13407 -0.65559 -2.59614
13
bifur_IRC_Cartesians_MW_output/new_data/bifur_traj3_Cartesians_MW point 296
C 0.07060 0.90542 1.12070
 C 0.07085 0.90736 -1.12135
 C -0.02774 1.58544 0.00056
 C -0.07400 -0.54662 1.50668
 C -0.07334 -0.54540 -1.50532
 F 0.33930 1.58992 2.14529
 F 0.33951 1.59343 -2.15122
 H -0.96433 -0.98343 1.05666
 H -0.96354 -0.98240 -1.05567
 H 0.77572 -1.11570 1.14264
 H 0.77616 -1.11461 -1.14058
 H -0.13521 -0.64714 2.60205
 H -0.13400 -0.64627 -2.60046
13
bifur_IRC_Cartesians_MW_output/new_data/bifur_traj3_Cartesians_MW point 297
C 0.07052 0.90110 1.11954
 C 0.07078 0.90302 -1.12019
 C -0.03291 1.57550 0.00056
 C -0.07379 -0.54493 1.51389
 C -0.07313 -0.54372 -1.51254
 F 0.34105 1.58745 2.13642
 F 0.34126 1.59091 -2.14228
 H -0.96336 -0.98371 1.06795
 H -0.96258 -0.98269 -1.06697
 H 0.77539 -1.11524 1.15522
 H 0.77582 -1.11415 -1.15319
 H -0.13512 -0.63721 2.60663
 H -0.13392 -0.63636 -2.60505
13
bifur_IRC_Cartesians_MW_output/new_data/bifur_traj3_Cartesians_MW point 298
C 0.07052 0.90110 1.11954
 C 0.07078 0.90302 -1.12019
 C -0.03291 1.57550 0.00056
 C -0.07379 -0.54493 1.51389
 C -0.07313 -0.54372 -1.51254
 F 0.34105 1.58745 2.13642
 F 0.34126 1.59091 -2.14228
 H -0.96336 -0.98371 1.06795
 H -0.96258 -0.98269 -1.06697
 H 0.77539 -1.11524 1.15522
 H 0.77582 -1.11415 -1.15319
 H -0.13512 -0.63721 2.60663
 H -0.13392 -0.63636 -2.60505
13
bifur_IRC_Cartesians_MW_output/new_data/bifur_traj3_Cartesians_MW point 299
C 0.07036 0.89184 1.11705
 C 0.07062 0.89371 -1.11768
 C -0.04401 1.55418 0.00054
 C -0.07334 -0.54129 1.52936
 C -0.07270 -0.54011 -1.52805
 F 0.34479 1.58213 2.11739
 F 0.34503 1.58551 -2.12309
 H -0.96130 -0.98429 1.09217
 H -0.96052 -0.98330 -1.09121
 H 0.77467 -1.11423 1.18222
 H 0.77508 -1.11317 -1.18025
 H -0.13492 -0.61591 2.61645
 H -0.13376 -0.61508 -2.61491
13
bifur_IRC_Cartesians_MW_output/new_data/bifur_traj3_Cartesians_MW point 300
C 0.07027 0.88710 1.11578
 C 0.07053 0.88894 -1.11640
 C -0.04969 1.54326 0.00053
 C -0.07311 -0.53942 1.53728
 C -0.07248 -0.53826 -1.53598
 F 0.34671 1.57941 2.10765
 F 0.34695 1.58274 -2.11327
 H -0.96024 -0.98459 1.10458
 H -0.95947 -0.98361 -1.10363
 H 0.77431 -1.11371 1.19605
 H 0.77470 -1.11267 -1.19411
 H -0.13481 -0.60500 2.62148
 H -0.13367 -0.60418 -2.61995
13
bifur_IRC_Cartesians_MW_output/new_data/bifur_traj3_Cartesians_MW point 301
C 0.07019 0.88242 1.11452
 C 0.07045 0.88424 -1.11514
 C -0.05529 1.53251 0.00052
 C -0.07288 -0.53759 1.54508
 C -0.07226 -0.53644 -1.54381
 F 0.34860 1.57673 2.09805
 F 0.34885 1.58002 -2.10360
 H -0.95920 -0.98488 1.11680
 H -0.95843 -0.98392 -1.11586
 H 0.77395 -1.11320 1.20967
 H 0.77433 -1.11217 -1.20776
 H -0.13471 -0.59426 2.62644
 H -0.13359 -0.59345 -2.62492
13
bifur_IRC_Cartesians_MW_output/new_data/bifur_traj3_Cartesians_MW point 302
C 0.07011 0.87784 1.11329
 C 0.07037 0.87963 -1.11390
 C -0.06079 1.52195 0.00052
 C -0.07266 -0.53578 1.55274
 C -0.07204 -0.53466 -1.55148
 F 0.35045 1.57410 2.08864
 F 0.35072 1.57735 -2.09410
 H -0.95818 -0.98517 1.12879
 H -0.95742 -0.98422 -1.12786
 H 0.77359 -1.11271 1.22303
 H 0.77397 -1.11169 -1.22116
 H -0.13461 -0.58371 2.63130
 H -0.13351 -0.58292 -2.62980
13
bifur_IRC_Cartesians_MW_output/new_data/bifur_traj3_Cartesians_MW point 303
C 0.07003 0.87330 1.11207
 C 0.07029 0.87506 -1.11267
 C -0.06623 1.51150 0.00051
 C -0.07244 -0.53400 1.56032
 C -0.07183 -0.53289 -1.55908
 F 0.35228 1.57149 2.07931
 F 0.35256 1.57470 -2.08470
 H -0.95716 -0.98546 1.14066
 H -0.95641 -0.98452 -1.13974
 H 0.77324 -1.11221 1.23627
 H 0.77360 -1.11121 -1.23442
 H -0.13451 -0.57327 2.63612
 H -0.13343 -0.57249 -2.63463
13
bifur_IRC_Cartesians_MW_output/new_data/bifur_traj3_Cartesians_MW point 304
C 0.06994 0.86876 1.11085
 C 0.07021 0.87050 -1.11145
 C -0.07166 1.50105 0.00050
 C -0.07222 -0.53222 1.56790
 C -0.07162 -0.53112 -1.56667
 F 0.35412 1.56889 2.06999
 F 0.35441 1.57205 -2.07531
 H -0.95615 -0.98574 1.15253
 H -0.95540 -0.98482 -1.15162
 H 0.77289 -1.11172 1.24949
 H 0.77324 -1.11073 -1.24768
 H -0.13441 -0.56284 2.64093
 H -0.13335 -0.56207 -2.63946
13
bifur_IRC_Cartesians_MW_output/new_data/bifur_traj3_Cartesians_MW point 305
C 0.06986 0.86426 1.10964
 C 0.07013 0.86597 -1.11023
 C -0.07706 1.49069 0.00049
 C -0.07200 -0.53045 1.57541
 C -0.07140 -0.52937 -1.57421
 F 0.35594 1.56630 2.06074
 F 0.35624 1.56943 -2.06598
 H -0.95515 -0.98603 1.16430
 H -0.95440 -0.98512 -1.16340
 H 0.77255 -1.11123 1.26262
 H 0.77288 -1.11025 -1.26083
 H -0.13432 -0.55248 2.64571
 H -0.13327 -0.55172 -2.64425
13
bifur_IRC_Cartesians_MW_output/new_data/bifur_traj3_Cartesians_MW point 306
C 0.06979 0.85995 1.10848
 C 0.07006 0.86164 -1.10907
 C -0.08221 1.48078 0.00049
 C -0.07179 -0.52876 1.58260
 C -0.07120 -0.52769 -1.58142
 F 0.35768 1.56383 2.05190
 F 0.35799 1.56692 -2.05707
 H -0.95419 -0.98630 1.17556
 H -0.95345 -0.98540 -1.17467
 H 0.77221 -1.11076 1.27516
 H 0.77254 -1.10979 -1.27341
 H -0.13422 -0.54258 2.65027
 H -0.13320 -0.54184 -2.64883
13
bifur_IRC_Cartesians_MW_output/new_data/bifur_traj3_Cartesians_MW point 307
C 0.06972 0.85603 1.10743
 C 0.06999 0.85770 -1.10801
 C -0.08691 1.47175 0.00048
 C -0.07160 -0.52721 1.58915
 C -0.07102 -0.52616 -1.58798
 F 0.35926 1.56158 2.04384
 F 0.35958 1.56463 -2.04895
 H -0.95331 -0.98655 1.18582
 H -0.95258 -0.98566 -1.18493
 H 0.77191 -1.11033 1.28659
 H 0.77223 -1.10938 -1.28487
 H -0.13414 -0.53357 2.65443
 H -0.13313 -0.53283 -2.65300
13
bifur_IRC_Cartesians_MW_output/new_data/bifur_traj3_Cartesians_MW point 308
C 0.06965 0.85247 1.10647
 C 0.06993 0.85412 -1.10705
 C -0.09117 1.46356 0.00047
 C -0.07143 -0.52582 1.59509
 C -0.07085 -0.52478 -1.59393
 F 0.36070 1.55954 2.03654
 F 0.36103 1.56255 -2.04159
 H -0.95252 -0.98677 1.19512
 H -0.95179 -0.98589 -1.19424
 H 0.77164 -1.10995 1.29696
 H 0.77194 -1.10900 -1.29526
 H -0.13406 -0.52539 2.65820
 H -0.13306 -0.52466 -2.65679
13
bifur_IRC_Cartesians_MW_output/new_data/bifur_traj3_Cartesians_MW point 309
C 0.06965 0.85247 1.10647
 C 0.06993 0.85412 -1.10705
 C -0.09117 1.46356 0.00047
 C -0.07143 -0.52582 1.59509
 C -0.07085 -0.52478 -1.59393
 F 0.36070 1.55954 2.03654
 F 0.36103 1.56255 -2.04158
 H -0.95252 -0.98677 1.19512
 H -0.95179 -0.98589 -1.19424
 H 0.77164 -1.10995 1.29696
 H 0.77194 -1.10900 -1.29526
 H -0.13406 -0.52539 2.65820
 H -0.13306 -0.52466 -2.65679
13
bifur_IRC_Cartesians_MW_output/new_data/bifur_traj3_Cartesians_MW point 310
C 0.06953 0.84575 1.10466
 C 0.06981 0.84736 -1.10523
 C -0.09923 1.44808 0.00046
 C -0.07110 -0.52317 1.60632
 C -0.07054 -0.52216 -1.60519
 F 0.36341 1.55568 2.02273
 F 0.36376 1.55863 -2.02766
 H -0.95102 -0.98719 1.21270
 H -0.95030 -0.98634 -1.21184
 H 0.77112 -1.10922 1.31656
 H 0.77141 -1.10829 -1.31490
 H -0.13391 -0.50993 2.66533
 H -0.13295 -0.50921 -2.66394
13
bifur_IRC_Cartesians_MW_output/new_data/bifur_traj3_Cartesians_MW point 311
C 0.06947 0.84222 1.10371
 C 0.06975 0.84381 -1.10428
 C -0.10346 1.43996 0.00046
 C -0.07093 -0.52179 1.61221
 C -0.07037 -0.52079 -1.61110
 F 0.36484 1.55366 2.01548
 F 0.36519 1.55657 -2.02035
 H -0.95023 -0.98741 1.22193
 H -0.94952 -0.98657 -1.22108
 H 0.77085 -1.10883 1.32685
 H 0.77113 -1.10792 -1.32522
 H -0.13384 -0.50181 2.66908
 H -0.13288 -0.50111 -2.66770
13
bifur_IRC_Cartesians_MW_output/new_data/bifur_traj3_Cartesians_MW point 312
C 0.06940 0.83838 1.10268
 C 0.06968 0.83995 -1.10324
 C -0.10806 1.43112 0.00045
 C -0.07074 -0.52028 1.61862
 C -0.07019 -0.51929 -1.61752
 F 0.36639 1.55145 2.00759
 F 0.36675 1.55434 -2.01240
 H -0.94938 -0.98766 1.23198
 H -0.94866 -0.98682 -1.23113
 H 0.77055 -1.10842 1.33804
 H 0.77082 -1.10751 -1.33643
 H -0.13375 -0.49298 2.67315
 H -0.13282 -0.49229 -2.67178
13
bifur_IRC_Cartesians_MW_output/new_data/bifur_traj3_Cartesians_MW point 313
C 0.06932 0.83414 1.10154
 C 0.06961 0.83568 -1.10209
 C -0.11314 1.42135 0.00044
 C -0.07053 -0.51861 1.62571
 C -0.06999 -0.51764 -1.62462
 F 0.36811 1.54902 1.99887
 F 0.36848 1.55186 -2.00362
 H -0.94843 -0.98792 1.24307
 H -0.94772 -0.98710 -1.24223
 H 0.77022 -1.10795 1.35040
 H 0.77048 -1.10706 -1.34883
 H -0.13366 -0.48322 2.67765
 H -0.13274 -0.48254 -2.67630
13
bifur_IRC_Cartesians_MW_output/new_data/bifur_traj3_Cartesians_MW point 314
C 0.06924 0.82949 1.10029
 C 0.06953 0.83101 -1.10084
 C -0.11870 1.41066 0.00043
 C -0.07031 -0.51678 1.63346
 C -0.06977 -0.51583 -1.63240
 F 0.36998 1.54635 1.98933
 F 0.37037 1.54915 -1.99400
 H -0.94740 -0.98822 1.25522
 H -0.94669 -0.98741 -1.25439
 H 0.76986 -1.10745 1.36394
 H 0.77011 -1.10657 -1.36240
 H -0.13356 -0.47254 2.68257
 H -0.13266 -0.47187 -2.68124
13
bifur_IRC_Cartesians_MW_output/new_data/bifur_traj3_Cartesians_MW point 315
C 0.06915 0.82453 1.09896
 C 0.06944 0.82602 -1.09950
 C -0.12465 1.39923 0.00042
 C -0.07006 -0.51483 1.64175
 C -0.06954 -0.51390 -1.64070
 F 0.37199 1.54351 1.97914
 F 0.37238 1.54626 -1.98372
 H -0.94629 -0.98853 1.26820
 H -0.94559 -0.98773 -1.26738
 H 0.76948 -1.10691 1.37841
 H 0.76972 -1.10604 -1.37690
 H -0.13345 -0.46113 2.68784
 H -0.13257 -0.46047 -2.68652
13
bifur_IRC_Cartesians_MW_output/new_data/bifur_traj3_Cartesians_MW point 316
C 0.06906 0.81934 1.09756
 C 0.06935 0.82080 -1.09809
 C -0.13087 1.38728 0.00042
 C -0.06981 -0.51279 1.65042
 C -0.06930 -0.51187 -1.64940
 F 0.37409 1.54053 1.96847
 F 0.37449 1.54323 -1.97297
 H -0.94513 -0.98886 1.28178
 H -0.94444 -0.98808 -1.28097
 H 0.76908 -1.10635 1.39354
 H 0.76930 -1.10549 -1.39207
 H -0.13334 -0.44919 2.69335
 H -0.13248 -0.44854 -2.69204
13
bifur_IRC_Cartesians_MW_output/new_data/bifur_traj3_Cartesians_MW point 317
C 0.06896 0.81396 1.09611
 C 0.06925 0.81539 -1.09664
 C -0.13732 1.37489 0.00041
 C -0.06955 -0.51068 1.65940
 C -0.06904 -0.50978 -1.65840
 F 0.37626 1.53744 1.95742
 F 0.37668 1.54009 -1.96182
 H -0.94393 -0.98919 1.29585
 H -0.94325 -0.98843 -1.29505
 H 0.76866 -1.10576 1.40923
 H 0.76887 -1.10493 -1.40779
 H -0.13322 -0.43681 2.69905
 H -0.13239 -0.43618 -2.69777
13
bifur_IRC_Cartesians_MW_output/new_data/bifur_traj3_Cartesians_MW point 318
C 0.06886 0.80840 1.09462
 C 0.06916 0.80980 -1.09514
 C -0.14398 1.36210 0.00040
 C -0.06928 -0.50849 1.66869
 C -0.06878 -0.50761 -1.66771
 F 0.37851 1.53425 1.94600
 F 0.37894 1.53685 -1.95031
 H -0.94269 -0.98955 1.31039
 H -0.94201 -0.98880 -1.30960
 H 0.76824 -1.10516 1.42543
 H 0.76843 -1.10434 -1.42403
 H -0.13310 -0.42403 2.70495
 H -0.13229 -0.42342 -2.70368
13
bifur_IRC_Cartesians_MW_output/new_data/bifur_traj3_Cartesians_MW point 319
C 0.06876 0.80267 1.09308
 C 0.06906 0.80404 -1.09359
 C -0.15084 1.34892 0.00039
 C -0.06900 -0.50624 1.67825
 C -0.06851 -0.50538 -1.67729
 F 0.38082 1.53096 1.93424
 F 0.38127 1.53351 -1.93846
 H -0.94142 -0.98991 1.32536
 H -0.94074 -0.98918 -1.32458
 H 0.76779 -1.10453 1.44212
 H 0.76798 -1.10373 -1.44076
 H -0.13298 -0.41087 2.71102
 H -0.13219 -0.41027 -2.70977
13
bifur_IRC_Cartesians_MW_output/new_data/bifur_traj3_Cartesians_MW point 320
C 0.06876 0.80267 1.09308
 C 0.06906 0.80404 -1.09359
 C -0.15084 1.34892 0.00039
 C -0.06900 -0.50624 1.67825
 C -0.06851 -0.50538 -1.67729
 F 0.38082 1.53096 1.93424
 F 0.38127 1.53351 -1.93846
 H -0.94142 -0.98991 1.32536
 H -0.94074 -0.98918 -1.32458
 H 0.76779 -1.10453 1.44212
 H 0.76798 -1.10373 -1.44076
 H -0.13298 -0.41087 2.71102
 H -0.13219 -0.41027 -2.70977
13
bifur_IRC_Cartesians_MW_output/new_data/bifur_traj3_Cartesians_MW point 321
C 0.06855 0.79095 1.08993
 C 0.06885 0.79225 -1.09042
 C -0.16488 1.32193 0.00037
 C -0.06843 -0.50164 1.69782
 C -0.06796 -0.50082 -1.69691
 F 0.38556 1.52423 1.91016
 F 0.38603 1.52667 -1.91418
 H -0.93880 -0.99064 1.35602
 H -0.93814 -0.98995 -1.35527
 H 0.76689 -1.10326 1.47629
 H 0.76704 -1.10249 -1.47501
 H -0.13272 -0.38391 2.72345
 H -0.13198 -0.38334 -2.72225
13
bifur_IRC_Cartesians_MW_output/new_data/bifur_traj3_Cartesians_MW point 322
C 0.06844 0.78515 1.08837
 C 0.06875 0.78642 -1.08886
 C -0.17183 1.30859 0.00036
 C -0.06815 -0.49936 1.70750
 C -0.06769 -0.49856 -1.70661
 F 0.38790 1.52091 1.89826
 F 0.38839 1.52329 -1.90218
 H -0.93751 -0.99101 1.37117
 H -0.93686 -0.99033 -1.37043
 H 0.76644 -1.10263 1.49318
 H 0.76658 -1.10188 -1.49194
 H -0.13259 -0.37058 2.72960
 H -0.13188 -0.37003 -2.72841
13
bifur_IRC_Cartesians_MW_output/new_data/bifur_traj3_Cartesians_MW point 323
C 0.06834 0.77952 1.08686
 C 0.06865 0.78076 -1.08733
 C -0.17858 1.29562 0.00035
 C -0.06787 -0.49714 1.71691
 C -0.06743 -0.49636 -1.71604
 F 0.39018 1.51768 1.88669
 F 0.39068 1.52001 -1.89052
 H -0.93625 -0.99136 1.38591
 H -0.93561 -0.99070 -1.38518
 H 0.76601 -1.10202 1.50960
 H 0.76613 -1.10128 -1.50840
 H -0.13247 -0.35763 2.73557
 H -0.13178 -0.35708 -2.73441
13
bifur_IRC_Cartesians_MW_output/new_data/bifur_traj3_Cartesians_MW point 324
C 0.06824 0.77406 1.08539
 C 0.06856 0.77527 -1.08586
 C -0.18511 1.28305 0.00034
 C -0.06761 -0.49500 1.72602
 C -0.06717 -0.49424 -1.72518
 F 0.39238 1.51454 1.87547
 F 0.39289 1.51683 -1.87921
 H -0.93504 -0.99171 1.40018
 H -0.93439 -0.99106 -1.39946
 H 0.76559 -1.10142 1.52551
 H 0.76570 -1.10070 -1.52435
 H -0.13235 -0.34507 2.74136
 H -0.13169 -0.34455 -2.74021
13
bifur_IRC_Cartesians_MW_output/new_data/bifur_traj3_Cartesians_MW point 325
C 0.06815 0.76875 1.08396
 C 0.06846 0.76993 -1.08442
 C -0.19148 1.27083 0.00033
 C -0.06735 -0.49291 1.73489
 C -0.06692 -0.49217 -1.73407
 F 0.39453 1.51149 1.86456
 F 0.39505 1.51373 -1.86822
 H -0.93385 -0.99204 1.41407
 H -0.93322 -0.99141 -1.41337
 H 0.76518 -1.10084 1.54099
 H 0.76527 -1.10014 -1.53987
 H -0.13224 -0.33286 2.74700
 H -0.13159 -0.33235 -2.74587
13
bifur_IRC_Cartesians_MW_output/new_data/bifur_traj3_Cartesians_MW point 326
C 0.06806 0.76356 1.08257
 C 0.06837 0.76471 -1.08302
 C -0.19770 1.25887 0.00032
 C -0.06709 -0.49087 1.74356
 C -0.06668 -0.49015 -1.74276
 F 0.39663 1.50851 1.85390
 F 0.39716 1.51070 -1.85746
 H -0.93270 -0.99237 1.42765
 H -0.93206 -0.99175 -1.42696
 H 0.76478 -1.10028 1.55613
 H 0.76486 -1.09959 -1.55504
 H -0.13212 -0.32092 2.75250
 H -0.13150 -0.32042 -2.75139
13
bifur_IRC_Cartesians_MW_output/new_data/bifur_traj3_Cartesians_MW point 327
C 0.06797 0.75849 1.08120
 C 0.06828 0.75962 -1.08165
 C -0.20376 1.24722 0.00031
 C -0.06685 -0.48888 1.75201
 C -0.06644 -0.48818 -1.75123
 F 0.39867 1.50561 1.84350
 F 0.39922 1.50775 -1.84698
 H -0.93157 -0.99269 1.44089
 H -0.93094 -0.99209 -1.44020
 H 0.76438 -1.09973 1.57088
 H 0.76445 -1.09905 -1.56983
 H -0.13201 -0.30928 2.75787
 H -0.13141 -0.30879 -2.75678
13
bifur_IRC_Cartesians_MW_output/new_data/bifur_traj3_Cartesians_MW point 328
C 0.06788 0.75364 1.07990
 C 0.06820 0.75474 -1.08034
 C -0.20958 1.23605 0.00030
 C -0.06661 -0.48697 1.76012
 C -0.06621 -0.48629 -1.75935
 F 0.40063 1.50282 1.83353
 F 0.40119 1.50492 -1.83693
 H -0.93048 -0.99299 1.45358
 H -0.92986 -0.99241 -1.45291
 H 0.76401 -1.09920 1.58503
 H 0.76407 -1.09854 -1.58401
 H -0.13191 -0.29812 2.76302
 H -0.13133 -0.29764 -2.76194
13
bifur_IRC_Cartesians_MW_output/new_data/bifur_traj3_Cartesians_MW point 329
C 0.06780 0.74910 1.07868
 C 0.06812 0.75017 -1.07911
 C -0.21502 1.22559 0.00030
 C -0.06639 -0.48519 1.76770
 C -0.06600 -0.48452 -1.76696
 F 0.40247 1.50022 1.82420
 F 0.40304 1.50227 -1.82752
 H -0.92947 -0.99328 1.46546
 H -0.92886 -0.99271 -1.46480
 H 0.76366 -1.09871 1.59827
 H 0.76371 -1.09806 -1.59728
 H -0.13181 -0.28767 2.76784
 H -0.13125 -0.28721 -2.76677
13
bifur_IRC_Cartesians_MW_output/new_data/bifur_traj3_Cartesians_MW point 330
C 0.06772 0.74489 1.07755
 C 0.06805 0.74593 -1.07797
 C -0.22006 1.21590 0.00029
 C -0.06618 -0.48353 1.77473
 C -0.06580 -0.48288 -1.77400
 F 0.40417 1.49780 1.81556
 F 0.40475 1.49981 -1.81881
 H -0.92853 -0.99354 1.47647
 H -0.92792 -0.99298 -1.47581
 H 0.76333 -1.09825 1.61054
 H 0.76337 -1.09761 -1.60958
 H -0.13172 -0.27799 2.77230
 H -0.13117 -0.27754 -2.77125
13
bifur_IRC_Cartesians_MW_output/new_data/bifur_traj3_Cartesians_MW point 331
C 0.06772 0.74489 1.07755
 C 0.06805 0.74593 -1.07797
 C -0.22006 1.21590 0.00029
 C -0.06618 -0.48353 1.77473
 C -0.06580 -0.48288 -1.77400
 F 0.40417 1.49780 1.81556
 F 0.40475 1.49981 -1.81881
 H -0.92853 -0.99354 1.47647
 H -0.92792 -0.99298 -1.47581
 H 0.76333 -1.09825 1.61054
 H 0.76337 -1.09761 -1.60958
 H -0.13172 -0.27799 2.77230
 H -0.13117 -0.27754 -2.77125
13
bifur_IRC_Cartesians_MW_output/new_data/bifur_traj3_Cartesians_MW point 332
C 0.06758 0.73705 1.07544
 C 0.06791 0.73805 -1.07586
 C -0.22945 1.19786 0.00027
 C -0.06580 -0.48045 1.78782
 C -0.06543 -0.47982 -1.78712
 F 0.40734 1.49330 1.79946
 F 0.40794 1.49524 -1.80258
 H -0.92679 -0.99404 1.49697
 H -0.92618 -0.99350 -1.49632
 H 0.76273 -1.09740 1.63338
 H 0.76275 -1.09679 -1.63247
 H -0.13155 -0.25997 2.78061
 H -0.13103 -0.25954 -2.77959
13
bifur_IRC_Cartesians_MW_output/new_data/bifur_traj3_Cartesians_MW point 333
C 0.06751 0.73312 1.07438
 C 0.06784 0.73410 -1.07480
 C -0.23416 1.18882 0.00027
 C -0.06561 -0.47891 1.79437
 C -0.06525 -0.47829 -1.79369
 F 0.40893 1.49105 1.79139
 F 0.40953 1.49295 -1.79445
 H -0.92591 -0.99429 1.50724
 H -0.92531 -0.99376 -1.50660
 H 0.76243 -1.09697 1.64483
 H 0.76243 -1.09637 -1.64395
 H -0.13146 -0.25094 2.78478
 H -0.13097 -0.25052 -2.78377
13
bifur_IRC_Cartesians_MW_output/new_data/bifur_traj3_Cartesians_MW point 334
C 0.06744 0.72899 1.07327
 C 0.06777 0.72995 -1.07368
 C -0.23911 1.17931 0.00026
 C -0.06541 -0.47729 1.80127
 C -0.06505 -0.47669 -1.80061
 F 0.41059 1.48868 1.78291
 F 0.41121 1.49054 -1.78590
 H -0.92499 -0.99455 1.51804
 H -0.92440 -0.99403 -1.51741
 H 0.76211 -1.09652 1.65687
 H 0.76210 -1.09593 -1.65601
 H -0.13137 -0.24144 2.78916
 H -0.13089 -0.24103 -2.78816
13
bifur_IRC_Cartesians_MW_output/new_data/bifur_traj3_Cartesians_MW point 335
C 0.06736 0.72453 1.07207
 C 0.06769 0.72546 -1.07247
 C -0.24445 1.16903 0.00025
 C -0.06519 -0.47553 1.80872
 C -0.06484 -0.47495 -1.80808
 F 0.41240 1.48612 1.77374
 F 0.41303 1.48794 -1.77665
 H -0.92399 -0.99483 1.52971
 H -0.92341 -0.99433 -1.52910
 H 0.76176 -1.09604 1.66988
 H 0.76175 -1.09546 -1.66906
 H -0.13128 -0.23118 2.79389
 H -0.13081 -0.23078 -2.79291
13
bifur_IRC_Cartesians_MW_output/new_data/bifur_traj3_Cartesians_MW point 336
C 0.06727 0.71965 1.07076
 C 0.06761 0.72055 -1.07115
 C -0.25030 1.15780 0.00024
 C -0.06496 -0.47361 1.81687
 C -0.06462 -0.47305 -1.81625
 F 0.41437 1.48332 1.76371
 F 0.41501 1.48509 -1.76655
 H -0.92291 -0.99513 1.54248
 H -0.92232 -0.99465 -1.54187
 H 0.76139 -1.09551 1.68410
 H 0.76136 -1.09494 -1.68332
 H -0.13117 -0.21995 2.79907
 H -0.13073 -0.21957 -2.79810
13
bifur_IRC_Cartesians_MW_output/new_data/bifur_traj3_Cartesians_MW point 337
C 0.06717 0.71437 1.06934
 C 0.06751 0.71525 -1.06973
 C -0.25662 1.14565 0.00024
 C -0.06470 -0.47154 1.82568
 C -0.06437 -0.47099 -1.82508
 F 0.41650 1.48029 1.75288
 F 0.41715 1.48202 -1.75562
 H -0.92173 -0.99547 1.55627
 H -0.92115 -0.99500 -1.55568
 H 0.76098 -1.09493 1.69948
 H 0.76094 -1.09438 -1.69873
 H -0.13105 -0.20782 2.80466
 H -0.13064 -0.20745 -2.80372
13
bifur_IRC_Cartesians_MW_output/new_data/bifur_traj3_Cartesians_MW point 338
C 0.06707 0.70881 1.06785
 C 0.06742 0.70966 -1.06823
 C -0.26328 1.13285 0.00023
 C -0.06443 -0.46935 1.83496
 C -0.06411 -0.46883 -1.83438
 F 0.41875 1.47710 1.74146
 F 0.41941 1.47878 -1.74411
 H -0.92049 -0.99582 1.57081
 H -0.91992 -0.99536 -1.57023
 H 0.76055 -1.09433 1.71568
 H 0.76050 -1.09380 -1.71497
 H -0.13093 -0.19504 2.81056
 H -0.13054 -0.19468 -2.80963
13
bifur_IRC_Cartesians_MW_output/new_data/bifur_traj3_Cartesians_MW point 339
C 0.06697 0.70306 1.06630
 C 0.06732 0.70387 -1.06667
 C -0.27018 1.11961 0.00022
 C -0.06415 -0.46709 1.84457
 C -0.06384 -0.46658 -1.84402
 F 0.42107 1.47380 1.72963
 F 0.42175 1.47542 -1.73219
 H -0.91921 -0.99618 1.58586
 H -0.91864 -0.99574 -1.58529
 H 0.76011 -1.09370 1.73246
 H 0.76004 -1.09319 -1.73179
 H -0.13081 -0.18180 2.81667
 H -0.13044 -0.18146 -2.81576
13
bifur_IRC_Cartesians_MW_output/new_data/bifur_traj3_Cartesians_MW point 340
C 0.06686 0.69712 1.06471
 C 0.06721 0.69790 -1.06507
 C -0.27729 1.10594 0.00021
 C -0.06386 -0.46476 1.85449
 C -0.06356 -0.46427 -1.85395
 F 0.42347 1.47039 1.71744
 F 0.42416 1.47196 -1.71990
 H -0.91788 -0.99655 1.60139
 H -0.91733 -0.99613 -1.60083
 H 0.75965 -1.09306 1.74976
 H 0.75956 -1.09256 -1.74913
 H -0.13068 -0.16815 2.82296
 H -0.13033 -0.16782 -2.82207
13
bifur_IRC_Cartesians_MW_output/new_data/bifur_traj3_Cartesians_MW point 341
C 0.06675 0.69098 1.06305
 C 0.06710 0.69172 -1.06341
 C -0.28465 1.09179 0.00020
 C -0.06356 -0.46234 1.86475
 C -0.06327 -0.46188 -1.86424
 F 0.42596 1.46686 1.70482
 F 0.42666 1.46837 -1.70717
 H -0.91651 -0.99694 1.61746
 H -0.91596 -0.99654 -1.61691
 H 0.75917 -1.09239 1.76767
 H 0.75907 -1.09191 -1.76708
 H -0.13055 -0.15402 2.82948
 H -0.13022 -0.15371 -2.82861
13
bifur_IRC_Cartesians_MW_output/new_data/bifur_traj3_Cartesians_MW point 342
C 0.06675 0.69098 1.06305
 C 0.06710 0.69172 -1.06341
 C -0.28465 1.09179 0.00020
 C -0.06356 -0.46234 1.86475
 C -0.06327 -0.46188 -1.86424
 F 0.42596 1.46686 1.70482
 F 0.42666 1.46837 -1.70717
 H -0.91651 -0.99694 1.61746
 H -0.91596 -0.99654 -1.61691
 H 0.75917 -1.09239 1.76767
 H 0.75907 -1.09191 -1.76708
 H -0.13055 -0.15402 2.82948
 H -0.13022 -0.15371 -2.82861
13
bifur_IRC_Cartesians_MW_output/new_data/bifur_traj3_Cartesians_MW point 343
C 0.06652 0.67801 1.05957
 C 0.06688 0.67868 -1.05990
 C -0.30018 1.06195 0.00017
 C -0.06293 -0.45725 1.88639
 C -0.06266 -0.45683 -1.88594
 F 0.43119 1.45942 1.67819
 F 0.43193 1.46081 -1.68033
 H -0.91362 -0.99776 1.65136
 H -0.91309 -0.99739 -1.65084
 H 0.75817 -1.09098 1.80546
 H 0.75804 -1.09054 -1.80496
 H -0.13026 -0.12421 2.84323
 H -0.13000 -0.12393 -2.84240
13
bifur_IRC_Cartesians_MW_output/new_data/bifur_traj3_Cartesians_MW point 344
C 0.06640 0.67140 1.05779
 C 0.06676 0.67203 -1.05812
 C -0.30811 1.04673 0.00016
 C -0.06261 -0.45465 1.89744
 C -0.06235 -0.45425 -1.89700
 F 0.43387 1.45563 1.66461
 F 0.43462 1.45696 -1.66664
 H -0.91215 -0.99817 1.66865
 H -0.91162 -0.99783 -1.66815
 H 0.75766 -1.09026 1.82473
 H 0.75751 -1.08984 -1.82428
 H -0.13012 -0.10901 2.85024
 H -0.12988 -0.10874 -2.84944
13
bifur_IRC_Cartesians_MW_output/new_data/bifur_traj3_Cartesians_MW point 345
C 0.06629 0.66500 1.05607
 C 0.06665 0.66560 -1.05639
 C -0.31577 1.03199 0.00015
 C -0.06229 -0.45213 1.90812
 C -0.06205 -0.45176 -1.90772
 F 0.43645 1.45196 1.65146
 F 0.43722 1.45322 -1.65338
 H -0.91072 -0.99858 1.68539
 H -0.91020 -0.99825 -1.68490
 H 0.75717 -1.08956 1.84339
 H 0.75700 -1.08916 -1.84298
 H -0.12998 -0.09429 2.85703
 H -0.12977 -0.09404 -2.85625
13
bifur_IRC_Cartesians_MW_output/new_data/bifur_traj3_Cartesians_MW point 346
C 0.06618 0.65895 1.05444
 C 0.06655 0.65951 -1.05475
 C -0.32302 1.01806 0.00014
 C -0.06200 -0.44976 1.91823
 C -0.06177 -0.44940 -1.91785
 F 0.43890 1.44848 1.63903
 F 0.43968 1.44969 -1.64085
 H -0.90937 -0.99896 1.70122
 H -0.90886 -0.99865 -1.70074
 H 0.75670 -1.08891 1.86103
 H 0.75652 -1.08852 -1.86066
 H -0.12985 -0.08037 2.86345
 H -0.12966 -0.08014 -2.86269
13
bifur_IRC_Cartesians_MW_output/new_data/bifur_traj3_Cartesians_MW point 347
C 0.06608 0.65323 1.05291
 C 0.06645 0.65376 -1.05321
 C -0.32987 1.00490 0.00013
 C -0.06172 -0.44751 1.92778
 C -0.06150 -0.44718 -1.92742
 F 0.44121 1.44520 1.62728
 F 0.44200 1.44636 -1.62901
 H -0.90810 -0.99932 1.71617
 H -0.90759 -0.99903 -1.71570
 H 0.75626 -1.08828 1.87769
 H 0.75607 -1.08791 -1.87736
 H -0.12972 -0.06722 2.86951
 H -0.12956 -0.06700 -2.86877
13
bifur_IRC_Cartesians_MW_output/new_data/bifur_traj3_Cartesians_MW point 348
C 0.06598 0.64777 1.05144
 C 0.06635 0.64827 -1.05173
 C -0.33641 0.99233 0.00012
 C -0.06145 -0.44536 1.93689
 C -0.06124 -0.44505 -1.93655
 F 0.44341 1.44207 1.61607
 F 0.44422 1.44318 -1.61771
 H -0.90688 -0.99966 1.73045
 H -0.90638 -0.99939 -1.72999
 H 0.75584 -1.08769 1.89360
 H 0.75563 -1.08734 -1.89331
 H -0.12961 -0.05467 2.87530
 H -0.12947 -0.05447 -2.87458
13
bifur_IRC_Cartesians_MW_output/new_data/bifur_traj3_Cartesians_MW point 349
C 0.06588 0.64253 1.05003
 C 0.06626 0.64301 -1.05032
 C -0.34269 0.98028 0.00011
 C -0.06120 -0.44330 1.94564
 C -0.06100 -0.44301 -1.94532
 F 0.44553 1.43906 1.60531
 F 0.44635 1.44012 -1.60686
 H -0.90571 -0.99999 1.74415
 H -0.90522 -0.99973 -1.74370
 H 0.75544 -1.08712 1.90887
 H 0.75521 -1.08678 -1.90861
 H -0.12949 -0.04263 2.88086
 H -0.12937 -0.04243 -2.88015
13
bifur_IRC_Cartesians_MW_output/new_data/bifur_traj3_Cartesians_MW point 350
C 0.06580 0.63757 1.04869
 C 0.06617 0.63801 -1.04897
 C -0.34864 0.96885 0.00010
 C -0.06096 -0.44135 1.95393
 C -0.06076 -0.44108 -1.95363
 F 0.44754 1.43622 1.59512
 F 0.44837 1.43723 -1.59658
 H -0.90460 -1.00030 1.75713
 H -0.90411 -1.00006 -1.75669
 H 0.75505 -1.08658 1.92334
 H 0.75482 -1.08626 -1.92312
 H -0.12938 -0.03121 2.88612
 H -0.12929 -0.03103 -2.88543
13
bifur_IRC_Cartesians_MW_output/new_data/bifur_traj3_Cartesians_MW point 351
C 0.06571 0.63304 1.04748
 C 0.06609 0.63346 -1.04775
 C -0.35406 0.95843 0.00010
 C -0.06074 -0.43957 1.96148
 C -0.06055 -0.43931 -1.96120
 F 0.44937 1.43362 1.58582
 F 0.45021 1.43459 -1.58721
 H -0.90360 -1.00059 1.76896
 H -0.90311 -1.00036 -1.76853
 H 0.75470 -1.08609 1.93653
 H 0.75446 -1.08578 -1.93634
 H -0.12929 -0.02080 2.89092
 H -0.12921 -0.02064 -2.89025
13
bifur_IRC_Cartesians_MW_output/new_data/bifur_traj3_Cartesians_MW point 352
C 0.06564 0.62909 1.04642
 C 0.06602 0.62949 -1.04668
 C -0.35880 0.94933 0.00009
 C -0.06054 -0.43802 1.96808
 C -0.06036 -0.43777 -1.96782
 F 0.45096 1.43135 1.57770
 F 0.45181 1.43228 -1.57903
 H -0.90271 -1.00084 1.77930
 H -0.90223 -1.00062 -1.77888
 H 0.75440 -1.08566 1.94805
 H 0.75414 -1.08536 -1.94789
 H -0.12920 -0.01171 2.89511
 H -0.12914 -0.01155 -2.89445
13
bifur_IRC_Cartesians_MW_output/new_data/bifur_traj3_Cartesians_MW point 353
C 0.06564 0.62909 1.04642
 C 0.06602 0.62949 -1.04668
 C -0.35880 0.94933 0.00009
 C -0.06054 -0.43802 1.96808
 C -0.06036 -0.43777 -1.96782
 F 0.45096 1.43135 1.57770
 F 0.45181 1.43228 -1.57903
 H -0.90271 -1.00084 1.77930
 H -0.90223 -1.00062 -1.77888
 H 0.75440 -1.08566 1.94805
 H 0.75414 -1.08536 -1.94789
 H -0.12920 -0.01171 2.89511
 H -0.12914 -0.01155 -2.89445
13
bifur_IRC_Cartesians_MW_output/new_data/bifur_traj3_Cartesians_MW point 354
C 0.06552 0.62244 1.04463
 C 0.06591 0.62280 -1.04489
 C -0.36676 0.93403 0.00008
 C -0.06022 -0.43541 1.97918
 C -0.06005 -0.43519 -1.97894
 F 0.45365 1.42754 1.56405
 F 0.45452 1.42841 -1.56527
 H -0.90123 -1.00126 1.79668
 H -0.90076 -1.00106 -1.79627
 H 0.75389 -1.08494 1.96742
 H 0.75361 -1.08465 -1.96730
 H -0.12905 0.00357 2.90216
 H -0.12902 0.00371 -2.90152
13
bifur_IRC_Cartesians_MW_output/new_data/bifur_traj3_Cartesians_MW point 355
C 0.06547 0.61932 1.04379
 C 0.06585 0.61966 -1.04404
 C -0.37051 0.92683 0.00007
 C -0.06007 -0.43418 1.98440
 C -0.05991 -0.43397 -1.98418
 F 0.45491 1.42574 1.55762
 F 0.45579 1.42658 -1.55879
 H -0.90053 -1.00145 1.80486
 H -0.90006 -1.00126 -1.80446
 H 0.75365 -1.08460 1.97654
 H 0.75336 -1.08432 -1.97645
 H -0.12899 0.01077 2.90548
 H -0.12896 0.01090 -2.90485
13
bifur_IRC_Cartesians_MW_output/new_data/bifur_traj3_Cartesians_MW point 356
C 0.06541 0.61605 1.04291
 C 0.06580 0.61638 -1.04316
 C -0.37441 0.91932 0.00007
 C -0.05991 -0.43290 1.98985
 C -0.05975 -0.43270 -1.98964
 F 0.45623 1.42387 1.55092
 F 0.45711 1.42468 -1.55203
 H -0.89981 -1.00166 1.81340
 H -0.89934 -1.00148 -1.81300
 H 0.75339 -1.08424 1.98605
 H 0.75310 -1.08398 -1.98598
 H -0.12892 0.01827 2.90894
 H -0.12891 0.01839 -2.90832
13
bifur_IRC_Cartesians_MW_output/new_data/bifur_traj3_Cartesians_MW point 357
C 0.06535 0.61254 1.04197
 C 0.06573 0.61284 -1.04221
 C -0.37862 0.91123 0.00006
 C -0.05974 -0.43152 1.99572
 C -0.05959 -0.43133 -1.99552
 F 0.45765 1.42185 1.54371
 F 0.45854 1.42263 -1.54476
 H -0.89902 -1.00188 1.82258
 H -0.89856 -1.00171 -1.82220
 H 0.75312 -1.08386 1.99629
 H 0.75282 -1.08361 -1.99624
 H -0.12884 0.02635 2.91267
 H -0.12885 0.02646 -2.91206
13
bifur_IRC_Cartesians_MW_output/new_data/bifur_traj3_Cartesians_MW point 358
C 0.06528 0.60876 1.04095
 C 0.06567 0.60904 -1.04119
 C -0.38315 0.90252 0.00005
 C -0.05955 -0.43003 2.00203
 C -0.05941 -0.42986 -2.00185
 F 0.45918 1.41968 1.53594
 F 0.46008 1.42043 -1.53693
 H -0.89818 -1.00212 1.83247
 H -0.89772 -1.00196 -1.83209
 H 0.75283 -1.08345 2.00731
 H 0.75252 -1.08321 -2.00729
 H -0.12876 0.03504 2.91668
 H -0.12878 0.03515 -2.91609
13
bifur_IRC_Cartesians_MW_output/new_data/bifur_traj3_Cartesians_MW point 359
C 0.06521 0.60476 1.03988
 C 0.06560 0.60502 -1.04011
 C -0.38794 0.89333 0.00005
 C -0.05936 -0.42846 2.00870
 C -0.05922 -0.42830 -2.00854
 F 0.46079 1.41739 1.52773
 F 0.46170 1.41810 -1.52865
 H -0.89729 -1.00237 1.84292
 H -0.89684 -1.00222 -1.84255
 H 0.75252 -1.08302 2.01896
 H 0.75220 -1.08278 -2.01896
 H -0.12867 0.04423 2.92091
 H -0.12871 0.04432 -2.92034
13
bifur_IRC_Cartesians_MW_output/new_data/bifur_traj3_Cartesians_MW point 360
C 0.06513 0.60060 1.03876
 C 0.06553 0.60084 -1.03899
 C -0.39292 0.88375 0.00004
 C -0.05916 -0.42683 2.01565
 C -0.05903 -0.42668 -2.01550
 F 0.46247 1.41500 1.51919
 F 0.46339 1.41567 -1.52004
 H -0.89636 -1.00263 1.85380
 H -0.89591 -1.00250 -1.85344
 H 0.75220 -1.08256 2.03108
 H 0.75187 -1.08234 -2.03111
 H -0.12858 0.05379 2.92532
 H -0.12864 0.05388 -2.92476
13
bifur_IRC_Cartesians_MW_output/new_data/bifur_traj3_Cartesians_MW point 361
C 0.06506 0.59630 1.03760
 C 0.06545 0.59651 -1.03782
 C -0.39808 0.87384 0.00003
 C -0.05895 -0.42513 2.02284
 C -0.05883 -0.42500 -2.02271
 F 0.46421 1.41253 1.51035
 F 0.46514 1.41316 -1.51113
 H -0.89540 -1.00290 1.86506
 H -0.89496 -1.00278 -1.86470
 H 0.75187 -1.08209 2.04363
 H 0.75153 -1.08189 -2.04369
 H -0.12849 0.06369 2.92989
 H -0.12856 0.06377 -2.92934
13
bifur_IRC_Cartesians_MW_output/new_data/bifur_traj3_Cartesians_MW point 362
C 0.06498 0.59186 1.03641
 C 0.06537 0.59204 -1.03662
 C -0.40340 0.86362 0.00002
 C -0.05873 -0.42339 2.03025
 C -0.05862 -0.42327 -2.03014
 F 0.46601 1.40998 1.50122
 F 0.46695 1.41057 -1.50193
 H -0.89441 -1.00318 1.87667
 H -0.89397 -1.00307 -1.87633
 H 0.75153 -1.08161 2.05658
 H 0.75117 -1.08142 -2.05667
 H -0.12839 0.07391 2.93460
 H -0.12848 0.07397 -2.93407
13
bifur_IRC_Cartesians_MW_output/new_data/bifur_traj3_Cartesians_MW point 363
C 0.06489 0.58730 1.03518
 C 0.06529 0.58747 -1.03539
 C -0.40885 0.85314 0.00002
 C -0.05851 -0.42160 2.03785
 C -0.05840 -0.42150 -2.03776
 F 0.46785 1.40737 1.49187
 F 0.46880 1.40791 -1.49250
 H -0.89340 -1.00347 1.88858
 H -0.89296 -1.00337 -1.88824
 H 0.75118 -1.08112 2.06984
 H 0.75081 -1.08094 -2.06997
 H -0.12829 0.08437 2.93943
 H -0.12840 0.08442 -2.93891
13
bifur_IRC_Cartesians_MW_output/new_data/bifur_traj3_Cartesians_MW point 364
C 0.06489 0.58730 1.03518
 C 0.06529 0.58747 -1.03539
 C -0.40885 0.85314 0.00002
 C -0.05851 -0.42160 2.03785
 C -0.05840 -0.42150 -2.03776
 F 0.46785 1.40737 1.49187
 F 0.46880 1.40791 -1.49250
 H -0.89340 -1.00347 1.88858
 H -0.89296 -1.00337 -1.88824
 H 0.75118 -1.08112 2.06984
 H 0.75081 -1.08094 -2.06997
 H -0.12829 0.08437 2.93943
 H -0.12840 0.08442 -2.93891
13
bifur_IRC_Cartesians_MW_output/new_data/bifur_traj3_Cartesians_MW point 365
C 0.06473 0.57830 1.03276
 C 0.06514 0.57841 -1.03296
 C -0.41964 0.83241 0.00000
 C -0.05807 -0.41806 2.05289
 C -0.05798 -0.41799 -2.05283
 F 0.47149 1.40220 1.47338
 F 0.47246 1.40266 -1.47386
 H -0.89139 -1.00404 1.91212
 H -0.89097 -1.00397 -1.91181
 H 0.75048 -1.08014 2.09609
 H 0.75009 -1.07998 -2.09627
 H -0.12809 0.10508 2.94898
 H -0.12824 0.10511 -2.94849
13
bifur_IRC_Cartesians_MW_output/new_data/bifur_traj3_Cartesians_MW point 366
C 0.06466 0.57418 1.03166
 C 0.06506 0.57427 -1.03185
 C -0.42457 0.82293 -0.00001
 C -0.05787 -0.41644 2.05976
 C -0.05779 -0.41639 -2.05972
 F 0.47315 1.39984 1.46492
 F 0.47413 1.40026 -1.46534
 H -0.89047 -1.00430 1.92289
 H -0.89005 -1.00424 -1.92258
 H 0.75016 -1.07969 2.10809
 H 0.74977 -1.07955 -2.10830
 H -0.12801 0.11455 2.95334
 H -0.12817 0.11456 -2.95287
13
bifur_IRC_Cartesians_MW_output/new_data/bifur_traj3_Cartesians_MW point 367
C 0.06459 0.57045 1.03065
 C 0.06500 0.57052 -1.03084
 C -0.42905 0.81434 -0.00001
 C -0.05769 -0.41497 2.06600
 C -0.05761 -0.41494 -2.06597
 F 0.47466 1.39770 1.45725
 F 0.47565 1.39808 -1.45760
 H -0.88964 -1.00453 1.93266
 H -0.88922 -1.00448 -1.93235
 H 0.74987 -1.07928 2.11897
 H 0.74947 -1.07915 -2.11921
 H -0.12792 0.12313 2.95730
 H -0.12811 0.12314 -2.95684
13
bifur_IRC_Cartesians_MW_output/new_data/bifur_traj3_Cartesians_MW point 368
C 0.06453 0.56706 1.02974
 C 0.06494 0.56711 -1.02992
 C -0.43311 0.80653 -0.00002
 C -0.05752 -0.41364 2.07166
 C -0.05745 -0.41361 -2.07165
 F 0.47603 1.39575 1.45028
 F 0.47703 1.39611 -1.45058
 H -0.88888 -1.00475 1.94153
 H -0.88847 -1.00471 -1.94123
 H 0.74961 -1.07892 2.12886
 H 0.74920 -1.07879 -2.12912
 H -0.12785 0.13093 2.96090
 H -0.12805 0.13093 -2.96045
13
bifur_IRC_Cartesians_MW_output/new_data/bifur_traj3_Cartesians_MW point 369
C 0.06447 0.56394 1.02890
 C 0.06488 0.56397 -1.02908
 C -0.43685 0.79934 -0.00002
 C -0.05737 -0.41241 2.07687
 C -0.05731 -0.41240 -2.07687
 F 0.47729 1.39396 1.44387
 F 0.47829 1.39429 -1.44412
 H -0.88819 -1.00494 1.94969
 H -0.88778 -1.00491 -1.94940
 H 0.74937 -1.07858 2.13795
 H 0.74895 -1.07846 -2.13824
 H -0.12778 0.13811 2.96421
 H -0.12799 0.13810 -2.96377
13
bifur_IRC_Cartesians_MW_output/new_data/bifur_traj3_Cartesians_MW point 370
C 0.06442 0.56105 1.02812
 C 0.06483 0.56106 -1.02830
 C -0.44031 0.79269 -0.00003
 C -0.05723 -0.41128 2.08170
 C -0.05717 -0.41127 -2.08171
 F 0.47846 1.39230 1.43794
 F 0.47947 1.39260 -1.43813
 H -0.88754 -1.00512 1.95725
 H -0.88714 -1.00510 -1.95697
 H 0.74915 -1.07826 2.14638
 H 0.74872 -1.07816 -2.14669
 H -0.12772 0.14476 2.96728
 H -0.12794 0.14474 -2.96685
13
bifur_IRC_Cartesians_MW_output/new_data/bifur_traj3_Cartesians_MW point 371
C 0.06437 0.55839 1.02741
 C 0.06479 0.55839 -1.02758
 C -0.44350 0.78658 -0.00003
 C -0.05710 -0.41023 2.08613
 C -0.05705 -0.41024 -2.08615
 F 0.47953 1.39078 1.43248
 F 0.48055 1.39105 -1.43263
 H -0.88695 -1.00529 1.96419
 H -0.88655 -1.00528 -1.96392
 H 0.74894 -1.07797 2.15412
 H 0.74851 -1.07787 -2.15444
 H -0.12766 0.15086 2.97009
 H -0.12789 0.15084 -2.96967
13
bifur_IRC_Cartesians_MW_output/new_data/bifur_traj3_Cartesians_MW point 372
C 0.06433 0.55602 1.02677
 C 0.06475 0.55601 -1.02694
 C -0.44634 0.78112 -0.00004
 C -0.05698 -0.40930 2.09009
 C -0.05693 -0.40931 -2.09012
 F 0.48049 1.38942 1.42761
 F 0.48151 1.38967 -1.42772
 H -0.88642 -1.00544 1.97039
 H -0.88602 -1.00544 -1.97012
 H 0.74876 -1.07772 2.16103
 H 0.74832 -1.07762 -2.16137
 H -0.12761 0.15631 2.97261
 H -0.12785 0.15628 -2.97220
13
bifur_IRC_Cartesians_MW_output/new_data/bifur_traj3_Cartesians_MW point 373
C 0.06430 0.55397 1.02622
 C 0.06471 0.55394 -1.02638
 C -0.44880 0.77639 -0.00004
 C -0.05688 -0.40850 2.09352
 C -0.05684 -0.40852 -2.09356
 F 0.48132 1.38824 1.42340
 F 0.48235 1.38847 -1.42347
 H -0.88596 -1.00557 1.97576
 H -0.88557 -1.00557 -1.97549
 H 0.74860 -1.07749 2.16701
 H 0.74815 -1.07741 -2.16737
 H -0.12757 0.16104 2.97479
 H -0.12782 0.16100 -2.97438
13
bifur_IRC_Cartesians_MW_output/new_data/bifur_traj3_Cartesians_MW point 374
C 0.06426 0.55217 1.02574
 C 0.06468 0.55214 -1.02590
 C -0.45095 0.77225 -0.00004
 C -0.05680 -0.40779 2.09652
 C -0.05675 -0.40781 -2.09657
 F 0.48205 1.38721 1.41970
 F 0.48308 1.38742 -1.41975
 H -0.88556 -1.00568 1.98046
 H -0.88517 -1.00569 -1.98020
 H 0.74846 -1.07730 2.17225
 H 0.74801 -1.07722 -2.17262
 H -0.12753 0.16517 2.97669
 H -0.12778 0.16513 -2.97629
13
bifur_IRC_Cartesians_MW_output/new_data/bifur_traj3_Cartesians_MW point 375
C 0.06426 0.55217 1.02574
 C 0.06468 0.55214 -1.02590
 C -0.45095 0.77225 -0.00004
 C -0.05680 -0.40779 2.09652
 C -0.05675 -0.40782 -2.09657
 F 0.48205 1.38721 1.41970
 F 0.48308 1.38742 -1.41975
 H -0.88556 -1.00568 1.98046
 H -0.88517 -1.00569 -1.98020
 H 0.74846 -1.07730 2.17225
 H 0.74801 -1.07722 -2.17262
 H -0.12753 0.16517 2.97669
 H -0.12778 0.16513 -2.97629
13
bifur_IRC_Cartesians_MW_output/new_data/bifur_traj3_Cartesians_MW point 376
C 0.06420 0.54874 1.02481
 C 0.06462 0.54869 -1.02497
 C -0.45506 0.76436 -0.00005
 C -0.05663 -0.40644 2.10225
 C -0.05659 -0.40648 -2.10231
 F 0.48343 1.38524 1.41266
 F 0.48447 1.38542 -1.41265
 H -0.88480 -1.00590 1.98943
 H -0.88441 -1.00592 -1.98917
 H 0.74820 -1.07692 2.18225
 H 0.74774 -1.07685 -2.18264
 H -0.12745 0.17305 2.98033
 H -0.12772 0.17300 -2.97994
13
bifur_IRC_Cartesians_MW_output/new_data/bifur_traj3_Cartesians_MW point 377
C 0.06417 0.54679 1.02429
 C 0.06458 0.54672 -1.02444
 C -0.45740 0.75986 -0.00005
 C -0.05654 -0.40567 2.10551
 C -0.05650 -0.40572 -2.10558
 F 0.48422 1.38412 1.40865
 F 0.48526 1.38428 -1.40860
 H -0.88436 -1.00602 1.99454
 H -0.88397 -1.00604 -1.99429
 H 0.74805 -1.07671 2.18794
 H 0.74758 -1.07665 -2.18835
 H -0.12741 0.17755 2.98240
 H -0.12769 0.17749 -2.98202
13
bifur_IRC_Cartesians_MW_output/new_data/bifur_traj3_Cartesians_MW point 378
C 0.06413 0.54452 1.02368
 C 0.06455 0.54445 -1.02383
 C -0.46011 0.75466 -0.00006
 C -0.05643 -0.40479 2.10928
 C -0.05639 -0.40484 -2.10936
 F 0.48513 1.38282 1.40400
 F 0.48618 1.38297 -1.40392
 H -0.88386 -1.00616 2.00045
 H -0.88347 -1.00619 -2.00020
 H 0.74787 -1.07647 2.19453
 H 0.74740 -1.07641 -2.19495
 H -0.12736 0.18275 2.98480
 H -0.12765 0.18269 -2.98442
13
bifur_IRC_Cartesians_MW_output/new_data/bifur_traj3_Cartesians_MW point 379
C 0.06408 0.54198 1.02300
 C 0.06450 0.54189 -1.02314
 C -0.46316 0.74880 -0.00006
 C -0.05630 -0.40378 2.11354
 C -0.05628 -0.40385 -2.11362
 F 0.48616 1.38136 1.39877
 F 0.48722 1.38148 -1.39865
 H -0.88329 -1.00632 2.00711
 H -0.88291 -1.00636 -2.00687
 H 0.74768 -1.07619 2.20195
 H 0.74720 -1.07614 -2.20239
 H -0.12730 0.18860 2.98750
 H -0.12760 0.18854 -2.98713
13
bifur_IRC_Cartesians_MW_output/new_data/bifur_traj3_Cartesians_MW point 380
C 0.06403 0.53924 1.02226
 C 0.06445 0.53913 -1.02240
 C -0.46644 0.74249 -0.00007
 C -0.05617 -0.40271 2.11811
 C -0.05615 -0.40278 -2.11821
 F 0.48727 1.37979 1.39315
 F 0.48833 1.37988 -1.39298
 H -0.88268 -1.00650 2.01428
 H -0.88230 -1.00654 -2.01404
 H 0.74747 -1.07589 2.20994
 H 0.74698 -1.07585 -2.21040
 H -0.12724 0.19490 2.99040
 H -0.12756 0.19483 -2.99005
13
bifur_IRC_Cartesians_MW_output/new_data/bifur_traj3_Cartesians_MW point 381
C 0.06398 0.53638 1.02149
 C 0.06440 0.53626 -1.02163
 C -0.46987 0.73591 -0.00007
 C -0.05603 -0.40158 2.12289
 C -0.05601 -0.40166 -2.12300
 F 0.48843 1.37815 1.38727
 F 0.48949 1.37822 -1.38705
 H -0.88204 -1.00668 2.02176
 H -0.88166 -1.00673 -2.02153
 H 0.74725 -1.07558 2.21828
 H 0.74675 -1.07554 -2.21875
 H -0.12718 0.20148 2.99344
 H -0.12751 0.20140 -2.99309
13
bifur_IRC_Cartesians_MW_output/new_data/bifur_traj3_Cartesians_MW point 382
C 0.06393 0.53343 1.02070
 C 0.06435 0.53329 -1.02084
 C -0.47340 0.72912 -0.00008
 C -0.05588 -0.40043 2.12781
 C -0.05587 -0.40052 -2.12793
 F 0.48962 1.37646 1.38122
 F 0.49069 1.37650 -1.38095
 H -0.88139 -1.00686 2.02946
 H -0.88101 -1.00693 -2.02924
 H 0.74702 -1.07526 2.22686
 H 0.74652 -1.07523 -2.22736
 H -0.12712 0.20825 2.99656
 H -0.12745 0.20817 -2.99623
13
bifur_IRC_Cartesians_MW_output/new_data/bifur_traj3_Cartesians_MW point 383
C 0.06387 0.53042 1.01989
 C 0.06430 0.53027 -1.02002
 C -0.47700 0.72220 -0.00008
 C -0.05574 -0.39924 2.13283
 C -0.05573 -0.39935 -2.13296
 F 0.49083 1.37473 1.37504
 F 0.49191 1.37474 -1.37472
 H -0.88071 -1.00705 2.03733
 H -0.88034 -1.00712 -2.03711
 H 0.74679 -1.07493 2.23564
 H 0.74628 -1.07491 -2.23615
 H -0.12705 0.21517 2.99975
 H -0.12740 0.21508 -2.99943
13
bifur_IRC_Cartesians_MW_output/new_data/bifur_traj3_Cartesians_MW point 384
C 0.06382 0.52738 1.01907
 C 0.06425 0.52720 -1.01920
 C -0.48065 0.71518 -0.00009
 C -0.05559 -0.39805 2.13792
 C -0.05559 -0.39816 -2.13806
 F 0.49206 1.37298 1.36878
 F 0.49315 1.37297 -1.36841
 H -0.88003 -1.00724 2.04530
 H -0.87967 -1.00732 -2.04509
 H 0.74655 -1.07460 2.24452
 H 0.74604 -1.07459 -2.24505
 H -0.12699 0.22218 3.00299
 H -0.12735 0.22208 -3.00267
13
bifur_IRC_Cartesians_MW_output/new_data/bifur_traj3_Cartesians_MW point 385
C 0.06376 0.52435 1.01826
 C 0.06419 0.52416 -1.01838
 C -0.48428 0.70820 -0.00009
 C -0.05544 -0.39685 2.14298
 C -0.05545 -0.39698 -2.14314
 F 0.49329 1.37124 1.36255
 F 0.49438 1.37120 -1.36214
 H -0.87936 -1.00744 2.05323
 H -0.87900 -1.00752 -2.05302
 H 0.74632 -1.07427 2.25335
 H 0.74579 -1.07427 -2.25391
 H -0.12692 0.22915 3.00620
 H -0.12729 0.22904 -3.00589
13
bifur_IRC_Cartesians_MW_output/new_data/bifur_traj3_Cartesians_MW point 386
C 0.06376 0.52435 1.01826
 C 0.06419 0.52416 -1.01838
 C -0.48428 0.70820 -0.00009
 C -0.05544 -0.39685 2.14298
 C -0.05545 -0.39698 -2.14314
 F 0.49329 1.37124 1.36255
 F 0.49438 1.37120 -1.36214
 H -0.87936 -1.00744 2.05323
 H -0.87900 -1.00752 -2.05302
 H 0.74632 -1.07427 2.25335
 H 0.74579 -1.07427 -2.25391
 H -0.12692 0.22915 3.00620
 H -0.12729 0.22904 -3.00589
13
bifur_IRC_Cartesians_MW_output/new_data/bifur_traj3_Cartesians_MW point 387
C 0.06366 0.51870 1.01674
 C 0.06409 0.51848 -1.01686
 C -0.49104 0.69522 -0.00010
 C -0.05517 -0.39464 2.15240
 C -0.05518 -0.39478 -2.15258
 F 0.49557 1.36800 1.35097
 F 0.49668 1.36791 -1.35046
 H -0.87810 -1.00779 2.06798
 H -0.87774 -1.00790 -2.06778
 H 0.74588 -1.07366 2.26979
 H 0.74534 -1.07367 -2.27039
 H -0.12680 0.24212 3.01218
 H -0.12720 0.24200 -3.01190
13
bifur_IRC_Cartesians_MW_output/new_data/bifur_traj3_Cartesians_MW point 388
C 0.06362 0.51625 1.01608
 C 0.06405 0.51602 -1.01619
 C -0.49398 0.68957 -0.00011
 C -0.05505 -0.39367 2.15649
 C -0.05507 -0.39383 -2.15668
 F 0.49656 1.36660 1.34593
 F 0.49767 1.36648 -1.34538
 H -0.87755 -1.00794 2.07439
 H -0.87720 -1.00806 -2.07420
 H 0.74569 -1.07339 2.27694
 H 0.74515 -1.07341 -2.27755
 H -0.12674 0.24776 3.01478
 H -0.12715 0.24763 -3.01451
13
bifur_IRC_Cartesians_MW_output/new_data/bifur_traj3_Cartesians_MW point 389
C 0.06358 0.51404 1.01549
 C 0.06401 0.51379 -1.01560
 C -0.49663 0.68448 -0.00011
 C -0.05494 -0.39280 2.16019
 C -0.05496 -0.39296 -2.16039
 F 0.49745 1.36533 1.34138
 F 0.49857 1.36519 -1.34079
 H -0.87706 -1.00808 2.08018
 H -0.87671 -1.00820 -2.07999
 H 0.74552 -1.07315 2.28339
 H 0.74497 -1.07318 -2.28402
 H -0.12670 0.25285 3.01713
 H -0.12711 0.25271 -3.01686
13
bifur_IRC_Cartesians_MW_output/new_data/bifur_traj3_Cartesians_MW point 390
C 0.06354 0.51201 1.01494
 C 0.06398 0.51175 -1.01505
 C -0.49906 0.67981 -0.00011
 C -0.05484 -0.39201 2.16358
 C -0.05487 -0.39217 -2.16378
 F 0.49827 1.36416 1.33721
 F 0.49940 1.36400 -1.33659
 H -0.87661 -1.00821 2.08549
 H -0.87626 -1.00834 -2.08530
 H 0.74537 -1.07293 2.28931
 H 0.74481 -1.07297 -2.28995
 H -0.12665 0.25752 3.01928
 H -0.12708 0.25737 -3.01902
13
bifur_IRC_Cartesians_MW_output/new_data/bifur_traj3_Cartesians_MW point 391
C 0.06351 0.51012 1.01443
 C 0.06394 0.50985 -1.01454
 C -0.50133 0.67546 -0.00012
 C -0.05475 -0.39126 2.16673
 C -0.05478 -0.39144 -2.16695
 F 0.49904 1.36308 1.33333
 F 0.50017 1.36290 -1.33268
 H -0.87619 -1.00833 2.09043
 H -0.87584 -1.00846 -2.09025
 H 0.74522 -1.07272 2.29481
 H 0.74466 -1.07277 -2.29547
 H -0.12661 0.26186 3.02129
 H -0.12704 0.26172 -3.02103
13
bifur_IRC_Cartesians_MW_output/new_data/bifur_traj3_Cartesians_MW point 392
C 0.06348 0.50835 1.01396
 C 0.06391 0.50808 -1.01406
 C -0.50344 0.67139 -0.00012
 C -0.05466 -0.39057 2.16968
 C -0.05470 -0.39075 -2.16990
 F 0.49975 1.36207 1.32971
 F 0.50088 1.36187 -1.32902
 H -0.87579 -1.00844 2.09504
 H -0.87545 -1.00858 -2.09487
 H 0.74508 -1.07253 2.29996
 H 0.74452 -1.07258 -2.30062
 H -0.12657 0.26592 3.02316
 H -0.12701 0.26577 -3.02291
13
bifur_IRC_Cartesians_MW_output/new_data/bifur_traj3_Cartesians_MW point 393
C 0.06345 0.50673 1.01352
 C 0.06389 0.50645 -1.01362
 C -0.50538 0.66766 -0.00012
 C -0.05458 -0.38993 2.17238
 C -0.05462 -0.39012 -2.17261
 F 0.50041 1.36114 1.32638
 F 0.50154 1.36093 -1.32567
 H -0.87543 -1.00854 2.09928
 H -0.87509 -1.00869 -2.09911
 H 0.74496 -1.07236 2.30468
 H 0.74439 -1.07241 -2.30536
 H -0.12654 0.26965 3.02488
 H -0.12699 0.26949 -3.02463
13
bifur_IRC_Cartesians_MW_output/new_data/bifur_traj3_Cartesians_MW point 394
C 0.06342 0.50530 1.01314
 C 0.06386 0.50500 -1.01323
 C -0.50711 0.66435 -0.00012
 C -0.05451 -0.38937 2.17479
 C -0.05455 -0.38956 -2.17502
 F 0.50099 1.36031 1.32342
 F 0.50213 1.36009 -1.32269
 H -0.87511 -1.00863 2.10304
 H -0.87477 -1.00878 -2.10288
 H 0.74485 -1.07220 2.30887
 H 0.74428 -1.07225 -2.30956
 H -0.12651 0.27296 3.02640
 H -0.12696 0.27279 -3.02616
13
bifur_IRC_Cartesians_MW_output/new_data/bifur_traj3_Cartesians_MW point 395
C 0.06340 0.50406 1.01280
 C 0.06384 0.50376 -1.01290
 C -0.50858 0.66151 -0.00013
 C -0.05445 -0.38888 2.17685
 C -0.05450 -0.38908 -2.17709
 F 0.50149 1.35960 1.32089
 F 0.50263 1.35937 -1.32013
 H -0.87484 -1.00871 2.10627
 H -0.87450 -1.00886 -2.10611
 H 0.74475 -1.07207 2.31247
 H 0.74418 -1.07212 -2.31317
 H -0.12648 0.27579 3.02771
 H -0.12694 0.27563 -3.02748
13
bifur_IRC_Cartesians_MW_output/new_data/bifur_traj3_Cartesians_MW point 396
C 0.06338 0.50301 1.01252
 C 0.06382 0.50270 -1.01261
 C -0.50985 0.65908 -0.00013
 C -0.05440 -0.38847 2.17861
 C -0.05445 -0.38867 -2.17885
 F 0.50191 1.35900 1.31872
 F 0.50306 1.35875 -1.31795
 H -0.87460 -1.00878 2.10903
 H -0.87426 -1.00893 -2.10887
 H 0.74467 -1.07195 2.31555
 H 0.74409 -1.07201 -2.31625
 H -0.12646 0.27822 3.02883
 H -0.12692 0.27805 -3.02860
13
bifur_IRC_Cartesians_MW_output/new_data/bifur_traj3_Cartesians_MW point 397
C 0.06338 0.50301 1.01252
 C 0.06382 0.50270 -1.01261
 C -0.50985 0.65908 -0.00013
 C -0.05440 -0.38847 2.17861
 C -0.05445 -0.38867 -2.17885
 F 0.50191 1.35900 1.31872
 F 0.50306 1.35875 -1.31795
 H -0.87460 -1.00878 2.10903
 H -0.87426 -1.00893 -2.10887
 H 0.74467 -1.07195 2.31555
 H 0.74409 -1.07201 -2.31625
 H -0.12646 0.27822 3.02883
 H -0.12692 0.27805 -3.02860
13
bifur_IRC_Cartesians_MW_output/new_data/bifur_traj3_Cartesians_MW point 398
C 0.06335 0.50116 1.01202
 C 0.06379 0.50084 -1.01211
 C -0.51206 0.65483 -0.00013
 C -0.05431 -0.38774 2.18169
 C -0.05436 -0.38795 -2.18194
 F 0.50266 1.35794 1.31493
 F 0.50381 1.35768 -1.31413
 H -0.87419 -1.00890 2.11386
 H -0.87385 -1.00905 -2.11370
 H 0.74453 -1.07175 2.32093
 H 0.74395 -1.07182 -2.32165
 H -0.12642 0.28247 3.03079
 H -0.12689 0.28229 -3.03056
13
bifur_IRC_Cartesians_MW_output/new_data/bifur_traj3_Cartesians_MW point 399
C 0.06333 0.50022 1.01177
 C 0.06377 0.49990 -1.01186
 C -0.51318 0.65268 -0.00013
 C -0.05427 -0.38737 2.18325
 C -0.05431 -0.38758 -2.18351
 F 0.50304 1.35740 1.31301
 F 0.50419 1.35713 -1.31219
 H -0.87398 -1.00895 2.11630
 H -0.87364 -1.00911 -2.11615
 H 0.74446 -1.07165 2.32365
 H 0.74387 -1.07172 -2.32438
 H -0.12640 0.28462 3.03178
 H -0.12687 0.28444 -3.03156
13
bifur_IRC_Cartesians_MW_output/new_data/bifur_traj3_Cartesians_MW point 400
C 0.06331 0.49921 1.01150
 C 0.06375 0.49888 -1.01159
 C -0.51439 0.65035 -0.00013
 C -0.05422 -0.38698 2.18494
 C -0.05427 -0.38719 -2.18520
 F 0.50344 1.35682 1.31093
 F 0.50460 1.35654 -1.31010
 H -0.87376 -1.00902 2.11895
 H -0.87342 -1.00918 -2.11879
 H 0.74438 -1.07154 2.32660
 H 0.74379 -1.07161 -2.32733
 H -0.12637 0.28694 3.03285
 H -0.12685 0.28676 -3.03263
13
bifur_IRC_Cartesians_MW_output/new_data/bifur_traj3_Cartesians_MW point 401
C 0.06329 0.49811 1.01120
 C 0.06373 0.49777 -1.01129
 C -0.51572 0.64781 -0.00014
 C -0.05416 -0.38654 2.18679
 C -0.05422 -0.38676 -2.18705
 F 0.50389 1.35619 1.30866
 F 0.50505 1.35590 -1.30781
 H -0.87351 -1.00909 2.12184
 H -0.87317 -1.00925 -2.12168
 H 0.74429 -1.07142 2.32982
 H 0.74370 -1.07149 -2.33056
 H -0.12635 0.28948 3.03403
 H -0.12683 0.28930 -3.03381
13
bifur_IRC_Cartesians_MW_output/new_data/bifur_traj3_Cartesians_MW point 402
C 0.06327 0.49691 1.01088
 C 0.06371 0.49656 -1.01097
 C -0.51715 0.64504 -0.00014
 C -0.05411 -0.38607 2.18879
 C -0.05416 -0.38629 -2.18906
 F 0.50438 1.35550 1.30620
 F 0.50554 1.35520 -1.30532
 H -0.87324 -1.00916 2.12498
 H -0.87291 -1.00933 -2.12483
 H 0.74420 -1.07129 2.33332
 H 0.74361 -1.07137 -2.33407
 H -0.12632 0.29224 3.03530
 H -0.12681 0.29206 -3.03509
13
bifur_IRC_Cartesians_MW_output/new_data/bifur_traj3_Cartesians_MW point 403
C 0.06325 0.49562 1.01053
 C 0.06369 0.49527 -1.01062
 C -0.51870 0.64208 -0.00014
 C -0.05404 -0.38556 2.19095
 C -0.05410 -0.38579 -2.19122
 F 0.50490 1.35476 1.30355
 F 0.50606 1.35445 -1.30265
 H -0.87295 -1.00924 2.12835
 H -0.87262 -1.00942 -2.12820
 H 0.74410 -1.07115 2.33708
 H 0.74350 -1.07123 -2.33784
 H -0.12630 0.29521 3.03667
 H -0.12679 0.29502 -3.03646
13
bifur_IRC_Cartesians_MW_output/new_data/bifur_traj3_Cartesians_MW point 404
C 0.06322 0.49425 1.01016
 C 0.06367 0.49389 -1.01025
 C -0.52034 0.63892 -0.00014
 C -0.05398 -0.38502 2.19324
 C -0.05403 -0.38526 -2.19351
 F 0.50545 1.35397 1.30073
 F 0.50662 1.35365 -1.29981
 H -0.87265 -1.00933 2.13194
 H -0.87232 -1.00951 -2.13179
 H 0.74399 -1.07100 2.34108
 H 0.74340 -1.07109 -2.34184
 H -0.12627 0.29836 3.03812
 H -0.12677 0.29817 -3.03792
13
bifur_IRC_Cartesians_MW_output/new_data/bifur_traj3_Cartesians_MW point 405
C 0.06320 0.49279 1.00977
 C 0.06364 0.49243 -1.00985
 C -0.52208 0.63557 -0.00015
 C -0.05391 -0.38445 2.19566
 C -0.05397 -0.38469 -2.19595
 F 0.50604 1.35313 1.29774
 F 0.50721 1.35280 -1.29680
 H -0.87232 -1.00942 2.13574
 H -0.87200 -1.00960 -2.13560
 H 0.74388 -1.07084 2.34532
 H 0.74328 -1.07093 -2.34609
 H -0.12623 0.30171 3.03966
 H -0.12674 0.30151 -3.03946
13
bifur_IRC_Cartesians_MW_output/new_data/bifur_traj3_Cartesians_MW point 406
C 0.06317 0.49126 1.00936
 C 0.06361 0.49088 -1.00944
 C -0.52392 0.63204 -0.00015
 C -0.05383 -0.38385 2.19823
 C -0.05389 -0.38409 -2.19852
 F 0.50666 1.35225 1.29459
 F 0.50783 1.35190 -1.29362
 H -0.87198 -1.00952 2.13975
 H -0.87165 -1.00971 -2.13961
 H 0.74376 -1.07067 2.34979
 H 0.74316 -1.07077 -2.35057
 H -0.12620 0.30523 3.04129
 H -0.12671 0.30504 -3.04110
13
bifur_IRC_Cartesians_MW_output/new_data/bifur_traj3_Cartesians_MW point 407
C 0.06314 0.48965 1.00893
 C 0.06359 0.48927 -1.00901
 C -0.52585 0.62834 -0.00015
 C -0.05375 -0.38322 2.20091
 C -0.05382 -0.38347 -2.20121
 F 0.50731 1.35133 1.29129
 F 0.50849 1.35097 -1.29030
 H -0.87162 -1.00962 2.14396
 H -0.87130 -1.00981 -2.14382
 H 0.74364 -1.07050 2.35447
 H 0.74303 -1.07060 -2.35527
 H -0.12617 0.30893 3.04299
 H -0.12668 0.30873 -3.04281
13
bifur_IRC_Cartesians_MW_output/new_data/bifur_traj3_Cartesians_MW point 408
C 0.06314 0.48965 1.00893
 C 0.06359 0.48927 -1.00901
 C -0.52585 0.62834 -0.00015
 C -0.05375 -0.38322 2.20091
 C -0.05382 -0.38347 -2.20121
 F 0.50731 1.35133 1.29129
 F 0.50849 1.35097 -1.29030
 H -0.87162 -1.00962 2.14396
 H -0.87130 -1.00981 -2.14382
 H 0.74364 -1.07050 2.35447
 H 0.74303 -1.07060 -2.35527
 H -0.12617 0.30893 3.04299
 H -0.12668 0.30873 -3.04281
13
bifur_IRC_Cartesians_MW_output/new_data/bifur_traj3_Cartesians_MW point 409
C 0.06308 0.48630 1.00803
 C 0.06353 0.48590 -1.00810
 C -0.52986 0.62063 -0.00016
 C -0.05359 -0.38190 2.20650
 C -0.05366 -0.38216 -2.20681
 F 0.50866 1.34941 1.28441
 F 0.50985 1.34901 -1.28336
 H -0.87088 -1.00983 2.15272
 H -0.87055 -1.01003 -2.15259
 H 0.74338 -1.07014 2.36424
 H 0.74276 -1.07024 -2.36506
 H -0.12609 0.31663 3.04655
 H -0.12663 0.31643 -3.04637
13
bifur_IRC_Cartesians_MW_output/new_data/bifur_traj3_Cartesians_MW point 410
C 0.06305 0.48462 1.00758
 C 0.06350 0.48421 -1.00765
 C -0.53187 0.61676 -0.00016
 C -0.05351 -0.38124 2.20931
 C -0.05358 -0.38151 -2.20963
 F 0.50934 1.34845 1.28096
 F 0.51053 1.34803 -1.27988
 H -0.87050 -1.00994 2.15711
 H -0.87018 -1.01014 -2.15698
 H 0.74325 -1.06995 2.36913
 H 0.74263 -1.07007 -2.36996
 H -0.12606 0.32050 3.04833
 H -0.12660 0.32028 -3.04816
13
bifur_IRC_Cartesians_MW_output/new_data/bifur_traj3_Cartesians_MW point 411
C 0.06302 0.48296 1.00713
 C 0.06347 0.48254 -1.00720
 C -0.53386 0.61294 -0.00016
 C -0.05343 -0.38059 2.21208
 C -0.05350 -0.38086 -2.21240
 F 0.51001 1.34749 1.27755
 F 0.51120 1.34706 -1.27644
 H -0.87013 -1.01004 2.16145
 H -0.86981 -1.01025 -2.16133
 H 0.74312 -1.06977 2.37397
 H 0.74250 -1.06989 -2.37482
 H -0.12602 0.32432 3.05009
 H -0.12657 0.32410 -3.04993
13
bifur_IRC_Cartesians_MW_output/new_data/bifur_traj3_Cartesians_MW point 412
C 0.06299 0.48130 1.00668
 C 0.06344 0.48087 -1.00675
 C -0.53585 0.60912 -0.00017
 C -0.05335 -0.37994 2.21485
 C -0.05343 -0.38021 -2.21518
 F 0.51068 1.34654 1.27414
 F 0.51188 1.34610 -1.27300
 H -0.86976 -1.01015 2.16579
 H -0.86945 -1.01036 -2.16567
 H 0.74300 -1.06959 2.37881
 H 0.74236 -1.06971 -2.37967
 H -0.12598 0.32813 3.05185
 H -0.12654 0.32791 -3.05169
13
bifur_IRC_Cartesians_MW_output/new_data/bifur_traj3_Cartesians_MW point 413
C 0.06296 0.47961 1.00623
 C 0.06341 0.47917 -1.00629
 C -0.53788 0.60522 -0.00017
 C -0.05326 -0.37927 2.21768
 C -0.05335 -0.37955 -2.21801
 F 0.51137 1.34557 1.27066
 F 0.51257 1.34511 -1.26950
 H -0.86938 -1.01025 2.17022
 H -0.86907 -1.01047 -2.17010
 H 0.74287 -1.06941 2.38374
 H 0.74223 -1.06954 -2.38461
 H -0.12595 0.33202 3.05365
 H -0.12651 0.33180 -3.05349
13
bifur_IRC_Cartesians_MW_output/new_data/bifur_traj3_Cartesians_MW point 414
C 0.06293 0.47786 1.00576
 C 0.06338 0.47741 -1.00582
 C -0.53998 0.60119 -0.00017
 C -0.05318 -0.37858 2.22060
 C -0.05326 -0.37887 -2.22095
 F 0.51207 1.34456 1.26706
 F 0.51328 1.34409 -1.26587
 H -0.86899 -1.01036 2.17480
 H -0.86868 -1.01059 -2.17469
 H 0.74273 -1.06922 2.38885
 H 0.74209 -1.06935 -2.38973
 H -0.12591 0.33605 3.05550
 H -0.12648 0.33582 -3.05536
13
bifur_IRC_Cartesians_MW_output/new_data/bifur_traj3_Cartesians_MW point 415
C 0.06290 0.47602 1.00526
 C 0.06335 0.47556 -1.00532
 C -0.54218 0.59696 -0.00017
 C -0.05309 -0.37786 2.22367
 C -0.05318 -0.37816 -2.22402
 F 0.51282 1.34351 1.26329
 F 0.51403 1.34302 -1.26207
 H -0.86858 -1.01048 2.17961
 H -0.86827 -1.01071 -2.17950
 H 0.74259 -1.06902 2.39421
 H 0.74194 -1.06916 -2.39510
 H -0.12587 0.34028 3.05745
 H -0.12645 0.34004 -3.05731
13
bifur_IRC_Cartesians_MW_output/new_data/bifur_traj3_Cartesians_MW point 416
C 0.06286 0.47409 1.00475
 C 0.06331 0.47362 -1.00480
 C -0.54449 0.59251 -0.00018
 C -0.05299 -0.37710 2.22689
 C -0.05309 -0.37740 -2.22725
 F 0.51360 1.34240 1.25933
 F 0.51481 1.34189 -1.25807
 H -0.86815 -1.01060 2.18465
 H -0.86785 -1.01084 -2.18455
 H 0.74244 -1.06881 2.39983
 H 0.74179 -1.06895 -2.40074
 H -0.12583 0.34472 3.05950
 H -0.12641 0.34448 -3.05936
13
bifur_IRC_Cartesians_MW_output/new_data/bifur_traj3_Cartesians_MW point 417
C 0.06283 0.47207 1.00420
 C 0.06328 0.47159 -1.00425
 C -0.54691 0.58787 -0.00018
 C -0.05290 -0.37631 2.23026
 C -0.05299 -0.37662 -2.23063
 F 0.51441 1.34124 1.25518
 F 0.51563 1.34071 -1.25389
 H -0.86770 -1.01073 2.18993
 H -0.86740 -1.01097 -2.18983
 H 0.74228 -1.06859 2.40571
 H 0.74163 -1.06874 -2.40663
 H -0.12578 0.34936 3.06164
 H -0.12638 0.34911 -3.06151
13
bifur_IRC_Cartesians_MW_output/new_data/bifur_traj3_Cartesians_MW point 418
C 0.06279 0.46998 1.00364
 C 0.06324 0.46949 -1.00369
 C -0.54941 0.58306 -0.00018
 C -0.05279 -0.37549 2.23375
 C -0.05290 -0.37580 -2.23413
 F 0.51526 1.34004 1.25089
 F 0.51648 1.33949 -1.24956
 H -0.86724 -1.01086 2.19540
 H -0.86693 -1.01111 -2.19530
 H 0.74212 -1.06836 2.41180
 H 0.74146 -1.06852 -2.41274
 H -0.12574 0.35416 3.06386
 H -0.12634 0.35391 -3.06373
13
bifur_IRC_Cartesians_MW_output/new_data/bifur_traj3_Cartesians_MW point 419
C 0.06279 0.46998 1.00364
 C 0.06324 0.46949 -1.00369
 C -0.54941 0.58306 -0.00018
 C -0.05279 -0.37549 2.23375
 C -0.05290 -0.37580 -2.23413
 F 0.51526 1.34004 1.25089
 F 0.51648 1.33949 -1.24957
 H -0.86724 -1.01086 2.19540
 H -0.86693 -1.01111 -2.19530
 H 0.74212 -1.06836 2.41180
 H 0.74146 -1.06852 -2.41274
 H -0.12574 0.35416 3.06386
 H -0.12634 0.35391 -3.06373
13
bifur_IRC_Cartesians_MW_output/new_data/bifur_traj3_Cartesians_MW point 420
C 0.06271 0.46560 1.00246
 C 0.06317 0.46508 -1.00251
 C -0.55466 0.57298 -0.00019
 C -0.05258 -0.37377 2.24107
 C -0.05269 -0.37410 -2.24146
 F 0.51703 1.33753 1.24189
 F 0.51826 1.33694 -1.24050
 H -0.86626 -1.01113 2.20685
 H -0.86596 -1.01140 -2.20676
 H 0.74178 -1.06788 2.42457
 H 0.74111 -1.06805 -2.42553
 H -0.12564 0.36423 3.06850
 H -0.12626 0.36397 -3.06839
13
bifur_IRC_Cartesians_MW_output/new_data/bifur_traj3_Cartesians_MW point 421
C 0.06267 0.46328 1.00184
 C 0.06313 0.46274 -1.00188
 C -0.55745 0.56762 -0.00020
 C -0.05247 -0.37285 2.24495
 C -0.05258 -0.37319 -2.24535
 F 0.51797 1.33620 1.23711
 F 0.51921 1.33558 -1.23568
 H -0.86574 -1.01128 2.21293
 H -0.86545 -1.01155 -2.21285
 H 0.74161 -1.06763 2.43135
 H 0.74093 -1.06781 -2.43233
 H -0.12559 0.36958 3.07097
 H -0.12622 0.36931 -3.07087
13
bifur_IRC_Cartesians_MW_output/new_data/bifur_traj3_Cartesians_MW point 422
C 0.06262 0.46082 1.00118
 C 0.06308 0.46027 -1.00121
 C -0.56039 0.56196 -0.00020
 C -0.05235 -0.37189 2.24905
 C -0.05247 -0.37224 -2.24947
 F 0.51896 1.33479 1.23207
 F 0.52020 1.33415 -1.23059
 H -0.86519 -1.01144 2.21936
 H -0.86490 -1.01171 -2.21928
 H 0.74142 -1.06736 2.43851
 H 0.74073 -1.06755 -2.43951
 H -0.12554 0.37523 3.07357
 H -0.12618 0.37496 -3.07348
13
bifur_IRC_Cartesians_MW_output/new_data/bifur_traj3_Cartesians_MW point 423
C 0.06258 0.45822 1.00048
 C 0.06304 0.45766 -1.00051
 C -0.56350 0.55599 -0.00020
 C -0.05222 -0.37087 2.25339
 C -0.05234 -0.37122 -2.25381
 F 0.52001 1.33330 1.22674
 F 0.52126 1.33264 -1.22522
 H -0.86462 -1.01160 2.22615
 H -0.86433 -1.01188 -2.22607
 H 0.74122 -1.06708 2.44608
 H 0.74052 -1.06727 -2.44709
 H -0.12548 0.38120 3.07633
 H -0.12613 0.38092 -3.07624
13
bifur_IRC_Cartesians_MW_output/new_data/bifur_traj3_Cartesians_MW point 424
C 0.06253 0.45552 0.99975
 C 0.06299 0.45495 -0.99978
 C -0.56674 0.54977 -0.00021
 C -0.05209 -0.36980 2.25790
 C -0.05222 -0.37017 -2.25833
 F 0.52110 1.33175 1.22118
 F 0.52236 1.33106 -1.21962
 H -0.86401 -1.01177 2.23321
 H -0.86373 -1.01206 -2.23315
 H 0.74101 -1.06679 2.45395
 H 0.74031 -1.06699 -2.45499
 H -0.12542 0.38742 3.07919
 H -0.12608 0.38713 -3.07912
13
bifur_IRC_Cartesians_MW_output/new_data/bifur_traj3_Cartesians_MW point 425
C 0.06248 0.45275 0.99901
 C 0.06294 0.45216 -0.99903
 C -0.57006 0.54339 -0.00021
 C -0.05195 -0.36872 2.26253
 C -0.05209 -0.36909 -2.26297
 F 0.52222 1.33015 1.21549
 F 0.52348 1.32944 -1.21388
 H -0.86340 -1.01194 2.24046
 H -0.86311 -1.01224 -2.24040
 H 0.74079 -1.06649 2.46203
 H 0.74009 -1.06669 -2.46308
 H -0.12536 0.39379 3.08213
 H -0.12604 0.39349 -3.08207
13
bifur_IRC_Cartesians_MW_output/new_data/bifur_traj3_Cartesians_MW point 426
C 0.06243 0.44992 0.99825
 C 0.06289 0.44932 -0.99827
 C -0.57344 0.53688 -0.00022
 C -0.05182 -0.36760 2.26725
 C -0.05195 -0.36799 -2.26770
 F 0.52336 1.32853 1.20969
 F 0.52463 1.32780 -1.20803
 H -0.86277 -1.01212 2.24785
 H -0.86248 -1.01243 -2.24780
 H 0.74057 -1.06618 2.47027
 H 0.73986 -1.06639 -2.47134
 H -0.12530 0.40029 3.08513
 H -0.12599 0.39998 -3.08507
13
bifur_IRC_Cartesians_MW_output/new_data/bifur_traj3_Cartesians_MW point 427
C 0.06238 0.44703 0.99747
 C 0.06284 0.44641 -0.99749
 C -0.57691 0.53022 -0.00022
 C -0.05168 -0.36647 2.27208
 C -0.05182 -0.36687 -2.27254
 F 0.52453 1.32687 1.20375
 F 0.52581 1.32611 -1.20204
 H -0.86212 -1.01230 2.25542
 H -0.86184 -1.01262 -2.25537
 H 0.74035 -1.06587 2.47870
 H 0.73963 -1.06609 -2.47979
 H -0.12524 0.40694 3.08820
 H -0.12594 0.40663 -3.08815
13
bifur_IRC_Cartesians_MW_output/new_data/bifur_traj3_Cartesians_MW point 428
C 0.06232 0.44405 0.99667
 C 0.06279 0.44341 -0.99668
 C -0.58048 0.52336 -0.00023
 C -0.05153 -0.36530 2.27706
 C -0.05168 -0.36570 -2.27754
 F 0.52574 1.32516 1.19762
 F 0.52702 1.32437 -1.19586
 H -0.86146 -1.01249 2.26322
 H -0.86118 -1.01282 -2.26317
 H 0.74012 -1.06554 2.48739
 H 0.73939 -1.06577 -2.48850
 H -0.12517 0.41380 3.09136
 H -0.12588 0.41348 -3.09133
13
bifur_IRC_Cartesians_MW_output/new_data/bifur_traj3_Cartesians_MW point 429
C 0.06227 0.44095 0.99584
 C 0.06274 0.44029 -0.99584
 C -0.58419 0.51623 -0.00023
 C -0.05138 -0.36408 2.28223
 C -0.05153 -0.36450 -2.28272
 F 0.52699 1.32338 1.19126
 F 0.52828 1.32256 -1.18945
 H -0.86076 -1.01269 2.27132
 H -0.86049 -1.01302 -2.27128
 H 0.73988 -1.06520 2.49642
 H 0.73915 -1.06544 -2.49756
 H -0.12511 0.42092 3.09465
 H -0.12583 0.42060 -3.09462
13
bifur_IRC_Cartesians_MW_output/new_data/bifur_traj3_Cartesians_MW point 430
C 0.06227 0.44095 0.99584
 C 0.06274 0.44029 -0.99584
 C -0.58419 0.51623 -0.00023
 C -0.05138 -0.36408 2.28223
 C -0.05153 -0.36450 -2.28272
 F 0.52699 1.32338 1.19126
 F 0.52828 1.32256 -1.18945
 H -0.86076 -1.01269 2.27132
 H -0.86049 -1.01302 -2.27128
 H 0.73988 -1.06520 2.49642
 H 0.73915 -1.06544 -2.49756
 H -0.12511 0.42092 3.09465
 H -0.12583 0.42060 -3.09462
13
bifur_IRC_Cartesians_MW_output/new_data/bifur_traj3_Cartesians_MW point 431
C 0.06215 0.43434 0.99406
 C 0.06262 0.43365 -0.99406
 C -0.59211 0.50101 -0.00025
 C -0.05106 -0.36148 2.29327
 C -0.05122 -0.36192 -2.29378
 F 0.52966 1.31959 1.17768
 F 0.53097 1.31871 -1.17576
 H -0.85929 -1.01310 2.28860
 H -0.85903 -1.01346 -2.28858
 H 0.73937 -1.06449 2.51569
 H 0.73862 -1.06474 -2.51686
 H -0.12496 0.43612 3.10166
 H -0.12571 0.43578 -3.10165
13
bifur_IRC_Cartesians_MW_output/new_data/bifur_traj3_Cartesians_MW point 432
C 0.06209 0.43086 0.99312
 C 0.06256 0.43015 -0.99312
 C -0.59628 0.49300 -0.00025
 C -0.05089 -0.36011 2.29908
 C -0.05106 -0.36057 -2.29961
 F 0.53107 1.31759 1.17053
 F 0.53238 1.31668 -1.16855
 H -0.85851 -1.01332 2.29771
 H -0.85825 -1.01369 -2.29769
 H 0.73910 -1.06411 2.52584
 H 0.73834 -1.06438 -2.52704
 H -0.12489 0.44413 3.10535
 H -0.12565 0.44378 -3.10536
13
bifur_IRC_Cartesians_MW_output/new_data/bifur_traj3_Cartesians_MW point 433
C 0.06202 0.42736 0.99218
 C 0.06250 0.42662 -0.99217
 C -0.60048 0.48493 -0.00026
 C -0.05072 -0.35873 2.30493
 C -0.05089 -0.35920 -2.30547
 F 0.53248 1.31558 1.16333
 F 0.53380 1.31464 -1.16130
 H -0.85773 -1.01354 2.30687
 H -0.85748 -1.01392 -2.30686
 H 0.73883 -1.06373 2.53604
 H 0.73806 -1.06400 -2.53727
 H -0.12481 0.45218 3.10906
 H -0.12559 0.45182 -3.10909
13
bifur_IRC_Cartesians_MW_output/new_data/bifur_traj3_Cartesians_MW point 434
C 0.06196 0.42392 0.99126
 C 0.06244 0.42317 -0.99124
 C -0.60460 0.47702 -0.00026
 C -0.05055 -0.35738 2.31067
 C -0.05073 -0.35786 -2.31123
 F 0.53387 1.31361 1.15627
 F 0.53520 1.31263 -1.15418
 H -0.85697 -1.01376 2.31586
 H -0.85672 -1.01414 -2.31586
 H 0.73857 -1.06335 2.54606
 H 0.73779 -1.06364 -2.54731
 H -0.12474 0.46009 3.11271
 H -0.12553 0.45972 -3.11274
13
bifur_IRC_Cartesians_MW_output/new_data/bifur_traj3_Cartesians_MW point 435
C 0.06190 0.42056 0.99036
 C 0.06238 0.41979 -0.99034
 C -0.60862 0.46930 -0.00027
 C -0.05039 -0.35607 2.31627
 C -0.05058 -0.35656 -2.31684
 F 0.53523 1.31169 1.14938
 F 0.53656 1.31068 -1.14724
 H -0.85622 -1.01397 2.32463
 H -0.85597 -1.01437 -2.32464
 H 0.73831 -1.06299 2.55584
 H 0.73752 -1.06329 -2.55711
 H -0.12466 0.46780 3.11627
 H -0.12547 0.46742 -3.11631
13
bifur_IRC_Cartesians_MW_output/new_data/bifur_traj3_Cartesians_MW point 436
C 0.06184 0.41726 0.98947
 C 0.06232 0.41647 -0.98944
 C -0.61258 0.46169 -0.00028
 C -0.05023 -0.35477 2.32179
 C -0.05042 -0.35527 -2.32237
 F 0.53656 1.30979 1.14259
 F 0.53791 1.30875 -1.14039
 H -0.85548 -1.01418 2.33328
 H -0.85524 -1.01458 -2.33329
 H 0.73805 -1.06263 2.56548
 H 0.73726 -1.06294 -2.56677
 H -0.12459 0.47540 3.11977
 H -0.12541 0.47501 -3.11983
13
bifur_IRC_Cartesians_MW_output/new_data/bifur_traj3_Cartesians_MW point 437
C 0.06178 0.41395 0.98858
 C 0.06226 0.41315 -0.98855
 C -0.61654 0.45408 -0.00028
 C -0.05006 -0.35347 2.32731
 C -0.05026 -0.35398 -2.32791
 F 0.53790 1.30789 1.13580
 F 0.53925 1.30682 -1.13355
 H -0.85474 -1.01439 2.34192
 H -0.85450 -1.01480 -2.34194
 H 0.73780 -1.06227 2.57511
 H 0.73700 -1.06259 -2.57643
 H -0.12452 0.48300 3.12328
 H -0.12535 0.48261 -3.12334
13
bifur_IRC_Cartesians_MW_output/new_data/bifur_traj3_Cartesians_MW point 438
C 0.06172 0.41063 0.98768
 C 0.06221 0.40980 -0.98765
 C -0.62052 0.44642 -0.00029
 C -0.04990 -0.35216 2.33286
 C -0.05011 -0.35269 -2.33347
 F 0.53924 1.30598 1.12897
 F 0.54060 1.30488 -1.12666
 H -0.85400 -1.01460 2.35062
 H -0.85377 -1.01502 -2.35064
 H 0.73754 -1.06191 2.58480
 H 0.73673 -1.06223 -2.58615
 H -0.12445 0.49065 3.12680
 H -0.12530 0.49025 -3.12688
13
bifur_IRC_Cartesians_MW_output/new_data/bifur_traj3_Cartesians_MW point 439
C 0.06166 0.40731 0.98679
 C 0.06215 0.40646 -0.98675
 C -0.62450 0.43879 -0.00029
 C -0.04974 -0.35086 2.33840
 C -0.04995 -0.35139 -2.33903
 F 0.54058 1.30408 1.12216
 F 0.54195 1.30295 -1.11979
 H -0.85326 -1.01481 2.35929
 H -0.85303 -1.01524 -2.35932
 H 0.73729 -1.06155 2.59447
 H 0.73647 -1.06188 -2.59584
 H -0.12437 0.49828 3.13032
 H -0.12524 0.49786 -3.13041
13
bifur_IRC_Cartesians_MW_output/new_data/bifur_traj3_Cartesians_MW point 440
C 0.06161 0.40409 0.98593
 C 0.06209 0.40323 -0.98588
 C -0.62835 0.43137 -0.00030
 C -0.04958 -0.34959 2.34378
 C -0.04980 -0.35014 -2.34442
 F 0.54188 1.30223 1.11554
 F 0.54326 1.30107 -1.11312
 H -0.85255 -1.01501 2.36772
 H -0.85232 -1.01545 -2.36775
 H 0.73704 -1.06120 2.60386
 H 0.73621 -1.06154 -2.60525
 H -0.12430 0.50568 3.13374
 H -0.12518 0.50526 -3.13384
13
bifur_IRC_Cartesians_MW_output/new_data/bifur_traj3_Cartesians_MW point 441
C 0.06161 0.40409 0.98593
 C 0.06209 0.40323 -0.98588
 C -0.62835 0.43137 -0.00030
 C -0.04958 -0.34959 2.34378
 C -0.04980 -0.35014 -2.34442
 F 0.54188 1.30223 1.11554
 F 0.54326 1.30107 -1.11312
 H -0.85255 -1.01501 2.36771
 H -0.85232 -1.01545 -2.36775
 H 0.73704 -1.06120 2.60386
 H 0.73621 -1.06154 -2.60524
 H -0.12430 0.50568 3.13374
 H -0.12518 0.50526 -3.13384
13
bifur_IRC_Cartesians_MW_output/new_data/bifur_traj3_Cartesians_MW point 442
C 0.06150 0.39815 0.98433
 C 0.06199 0.39725 -0.98428
 C -0.63547 0.41770 -0.00031
 C -0.04930 -0.34726 2.35369
 C -0.04952 -0.34783 -2.35435
 F 0.54428 1.29882 1.10335
 F 0.54567 1.29760 -1.10083
 H -0.85122 -1.01538 2.38324
 H -0.85100 -1.01584 -2.38329
 H 0.73658 -1.06055 2.62117
 H 0.73574 -1.06091 -2.62259
 H -0.12418 0.51934 3.14004
 H -0.12508 0.51890 -3.14016
13
bifur_IRC_Cartesians_MW_output/new_data/bifur_traj3_Cartesians_MW point 443
C 0.06145 0.39537 0.98358
 C 0.06194 0.39446 -0.98353
 C -0.63880 0.41131 -0.00031
 C -0.04916 -0.34616 2.35833
 C -0.04939 -0.34674 -2.35901
 F 0.54541 1.29723 1.09764
 F 0.54680 1.29598 -1.09507
 H -0.85060 -1.01556 2.39051
 H -0.85038 -1.01603 -2.39057
 H 0.73637 -1.06025 2.62927
 H 0.73552 -1.06062 -2.63071
 H -0.12412 0.52573 3.14298
 H -0.12503 0.52529 -3.14311
13
bifur_IRC_Cartesians_MW_output/new_data/bifur_traj3_Cartesians_MW point 444
C 0.06140 0.39267 0.98286
 C 0.06189 0.39174 -0.98280
 C -0.64204 0.40509 -0.00032
 C -0.04903 -0.34510 2.36284
 C -0.04927 -0.34569 -2.36353
 F 0.54650 1.29568 1.09209
 F 0.54790 1.29441 -1.08948
 H -0.85000 -1.01573 2.39758
 H -0.84978 -1.01621 -2.39764
 H 0.73616 -1.05996 2.63714
 H 0.73530 -1.06033 -2.63861
 H -0.12406 0.53194 3.14585
 H -0.12498 0.53149 -3.14599
13
bifur_IRC_Cartesians_MW_output/new_data/bifur_traj3_Cartesians_MW point 445
C 0.06136 0.39011 0.98217
 C 0.06185 0.38917 -0.98211
 C -0.64510 0.39920 -0.00032
 C -0.04890 -0.34410 2.36711
 C -0.04915 -0.34470 -2.36781
 F 0.54753 1.29421 1.08684
 F 0.54894 1.29292 -1.08418
 H -0.84943 -1.01589 2.40427
 H -0.84922 -1.01637 -2.40433
 H 0.73596 -1.05968 2.64460
 H 0.73510 -1.06006 -2.64608
 H -0.12400 0.53782 3.14856
 H -0.12493 0.53737 -3.14871
13
bifur_IRC_Cartesians_MW_output/new_data/bifur_traj3_Cartesians_MW point 446
C 0.06131 0.38780 0.98155
 C 0.06181 0.38685 -0.98148
 C -0.64787 0.39388 -0.00033
 C -0.04879 -0.34319 2.37097
 C -0.04904 -0.34380 -2.37167
 F 0.54846 1.29289 1.08209
 F 0.54988 1.29157 -1.07940
 H -0.84891 -1.01603 2.41030
 H -0.84870 -1.01653 -2.41038
 H 0.73578 -1.05943 2.65133
 H 0.73491 -1.05982 -2.65283
 H -0.12395 0.54313 3.15101
 H -0.12489 0.54267 -3.15117
13
bifur_IRC_Cartesians_MW_output/new_data/bifur_traj3_Cartesians_MW point 447
C 0.06128 0.38573 0.98099
 C 0.06177 0.38476 -0.98092
 C -0.65035 0.38911 -0.00033
 C -0.04869 -0.34237 2.37443
 C -0.04894 -0.34299 -2.37515
 F 0.54930 1.29169 1.07783
 F 0.55072 1.29036 -1.07511
 H -0.84845 -1.01617 2.41573
 H -0.84824 -1.01666 -2.41581
 H 0.73562 -1.05920 2.65737
 H 0.73475 -1.05960 -2.65889
 H -0.12391 0.54790 3.15321
 H -0.12486 0.54744 -3.15337
13
bifur_IRC_Cartesians_MW_output/new_data/bifur_traj3_Cartesians_MW point 448
C 0.06124 0.38379 0.98047
 C 0.06174 0.38281 -0.98040
 C -0.65268 0.38464 -0.00033
 C -0.04860 -0.34161 2.37768
 C -0.04885 -0.34223 -2.37840
 F 0.55009 1.29058 1.07384
 F 0.55151 1.28923 -1.07109
 H -0.84802 -1.01629 2.42081
 H -0.84781 -1.01679 -2.42089
 H 0.73547 -1.05899 2.66303
 H 0.73459 -1.05939 -2.66456
 H -0.12386 0.55237 3.15527
 H -0.12482 0.55189 -3.15544
13
bifur_IRC_Cartesians_MW_output/new_data/bifur_traj3_Cartesians_MW point 449
C 0.06121 0.38186 0.97995
 C 0.06170 0.38088 -0.97988
 C -0.65498 0.38021 -0.00034
 C -0.04850 -0.34086 2.38089
 C -0.04876 -0.34148 -2.38161
 F 0.55086 1.28948 1.06989
 F 0.55229 1.28811 -1.06710
 H -0.84759 -1.01641 2.42583
 H -0.84739 -1.01692 -2.42592
 H 0.73532 -1.05878 2.66864
 H 0.73444 -1.05919 -2.67017
 H -0.12382 0.55679 3.15731
 H -0.12479 0.55631 -3.15748
13
bifur_IRC_Cartesians_MW_output/new_data/bifur_traj3_Cartesians_MW point 450
C 0.06117 0.37985 0.97941
 C 0.06167 0.37885 -0.97933
 C -0.65739 0.37558 -0.00034
 C -0.04840 -0.34006 2.38425
 C -0.04866 -0.34070 -2.38498
 F 0.55168 1.28832 1.06576
 F 0.55311 1.28693 -1.06293
 H -0.84714 -1.01654 2.43110
 H -0.84694 -1.01705 -2.43119
 H 0.73517 -1.05856 2.67451
 H 0.73428 -1.05898 -2.67606
 H -0.12378 0.56142 3.15944
 H -0.12475 0.56094 -3.15963
13
bifur_IRC_Cartesians_MW_output/new_data/bifur_traj3_Cartesians_MW point 451
C 0.06113 0.37763 0.97882
 C 0.06163 0.37662 -0.97874
 C -0.66005 0.37047 -0.00034
 C -0.04830 -0.33919 2.38795
 C -0.04856 -0.33984 -2.38869
 F 0.55257 1.28705 1.06121
 F 0.55401 1.28564 -1.05835
 H -0.84665 -1.01668 2.43690
 H -0.84645 -1.01720 -2.43699
 H 0.73500 -1.05832 2.68096
 H 0.73410 -1.05874 -2.68253
 H -0.12373 0.56651 3.16179
 H -0.12472 0.56603 -3.16198
13
bifur_IRC_Cartesians_MW_output/new_data/bifur_traj3_Cartesians_MW point 452
C 0.06113 0.37763 0.97882
 C 0.06163 0.37662 -0.97874
 C -0.66005 0.37047 -0.00034
 C -0.04830 -0.33919 2.38795
 C -0.04856 -0.33984 -2.38869
 F 0.55257 1.28705 1.06121
 F 0.55401 1.28564 -1.05834
 H -0.84665 -1.01668 2.43690
 H -0.84645 -1.01720 -2.43699
 H 0.73500 -1.05832 2.68097
 H 0.73410 -1.05874 -2.68253
 H -0.12373 0.56652 3.16180
 H -0.12472 0.56603 -3.16199
13
bifur_IRC_Cartesians_MW_output/new_data/bifur_traj3_Cartesians_MW point 453
C 0.06104 0.37238 0.97740
 C 0.06154 0.37134 -0.97732
 C -0.66635 0.35837 -0.00035
 C -0.04804 -0.33713 2.39673
 C -0.04831 -0.33779 -2.39749
 F 0.55470 1.28403 1.05041
 F 0.55615 1.28257 -1.04746
 H -0.84548 -1.01701 2.45064
 H -0.84528 -1.01754 -2.45075
 H 0.73459 -1.05775 2.69628
 H 0.73368 -1.05819 -2.69789
 H -0.12361 0.57860 3.16737
 H -0.12462 0.57810 -3.16758
13
bifur_IRC_Cartesians_MW_output/new_data/bifur_traj3_Cartesians_MW point 454
C 0.06098 0.36941 0.97660
 C 0.06149 0.36835 -0.97651
 C -0.66990 0.35154 -0.00036
 C -0.04790 -0.33596 2.40168
 C -0.04817 -0.33663 -2.40246
 F 0.55590 1.28233 1.04431
 F 0.55735 1.28084 -1.04132
 H -0.84481 -1.01719 2.45840
 H -0.84462 -1.01774 -2.45851
 H 0.73436 -1.05743 2.70493
 H 0.73345 -1.05787 -2.70656
 H -0.12355 0.58543 3.17052
 H -0.12457 0.58492 -3.17073
13
bifur_IRC_Cartesians_MW_output/new_data/bifur_traj3_Cartesians_MW point 455
C 0.06093 0.36621 0.97575
 C 0.06143 0.36514 -0.97565
 C -0.67373 0.34418 -0.00036
 C -0.04774 -0.33470 2.40702
 C -0.04802 -0.33539 -2.40781
 F 0.55719 1.28050 1.03775
 F 0.55865 1.27898 -1.03470
 H -0.84410 -1.01739 2.46676
 H -0.84391 -1.01795 -2.46688
 H 0.73412 -1.05708 2.71425
 H 0.73319 -1.05753 -2.71590
 H -0.12348 0.59278 3.17391
 H -0.12451 0.59226 -3.17414
13
bifur_IRC_Cartesians_MW_output/new_data/bifur_traj3_Cartesians_MW point 456
C 0.06086 0.36271 0.97480
 C 0.06137 0.36162 -0.97470
 C -0.67793 0.33612 -0.00037
 C -0.04757 -0.33333 2.41287
 C -0.04786 -0.33402 -2.41367
 F 0.55860 1.27848 1.03055
 F 0.56008 1.27694 -1.02744
 H -0.84332 -1.01762 2.47593
 H -0.84314 -1.01818 -2.47605
 H 0.73385 -1.05670 2.72447
 H 0.73291 -1.05716 -2.72614
 H -0.12340 0.60084 3.17762
 H -0.12445 0.60031 -3.17786
13
bifur_IRC_Cartesians_MW_output/new_data/bifur_traj3_Cartesians_MW point 457
C 0.06079 0.35885 0.97376
 C 0.06130 0.35773 -0.97366
 C -0.68256 0.32722 -0.00038
 C -0.04738 -0.33181 2.41932
 C -0.04768 -0.33252 -2.42014
 F 0.56016 1.27627 1.02262
 F 0.56165 1.27468 -1.01944
 H -0.84246 -1.01786 2.48603
 H -0.84228 -1.01843 -2.48616
 H 0.73355 -1.05628 2.73573
 H 0.73260 -1.05675 -2.73742
 H -0.12332 0.60972 3.18172
 H -0.12438 0.60918 -3.18197
13
bifur_IRC_Cartesians_MW_output/new_data/bifur_traj3_Cartesians_MW point 458
C 0.06072 0.35468 0.97265
 C 0.06123 0.35354 -0.97253
 C -0.68755 0.31764 -0.00038
 C -0.04718 -0.33017 2.42627
 C -0.04748 -0.33090 -2.42711
 F 0.56185 1.27388 1.01406
 F 0.56334 1.27225 -1.01082
 H -0.84153 -1.01812 2.49692
 H -0.84136 -1.01871 -2.49706
 H 0.73323 -1.05582 2.74786
 H 0.73227 -1.05631 -2.74959
 H -0.12323 0.61929 3.18614
 H -0.12431 0.61875 -3.18640
13
bifur_IRC_Cartesians_MW_output/new_data/bifur_traj3_Cartesians_MW point 459
C 0.06064 0.35034 0.97148
 C 0.06115 0.34918 -0.97136
 C -0.69275 0.30764 -0.00039
 C -0.04697 -0.32847 2.43352
 C -0.04728 -0.32921 -2.43438
 F 0.56360 1.27139 1.00514
 F 0.56510 1.26972 -1.00183
 H -0.84056 -1.01839 2.50827
 H -0.84039 -1.01900 -2.50842
 H 0.73289 -1.05535 2.76052
 H 0.73193 -1.05585 -2.76227
 H -0.12314 0.62928 3.19074
 H -0.12424 0.62872 -3.19102
13
bifur_IRC_Cartesians_MW_output/new_data/bifur_traj3_Cartesians_MW point 460
C 0.06056 0.34590 0.97028
 C 0.06107 0.34471 -0.97016
 C -0.69807 0.29742 -0.00040
 C -0.04675 -0.32672 2.44094
 C -0.04707 -0.32748 -2.44181
 F 0.56540 1.26884 0.99602
 F 0.56691 1.26713 -0.99263
 H -0.83957 -1.01867 2.51989
 H -0.83941 -1.01929 -2.52005
 H 0.73255 -1.05487 2.77346
 H 0.73157 -1.05538 -2.77525
 H -0.12304 0.63949 3.19545
 H -0.12416 0.63892 -3.19575
13
bifur_IRC_Cartesians_MW_output/new_data/bifur_traj3_Cartesians_MW point 461
C 0.06048 0.34134 0.96906
 C 0.06099 0.34013 -0.96893
 C -0.70353 0.28693 -0.00041
 C -0.04653 -0.32493 2.44855
 C -0.04686 -0.32570 -2.44944
 F 0.56724 1.26622 0.98666
 F 0.56876 1.26448 -0.98320
 H -0.83856 -1.01896 2.53181
 H -0.83840 -1.01959 -2.53197
 H 0.73220 -1.05437 2.78674
 H 0.73121 -1.05490 -2.78856
 H -0.12294 0.64997 3.20028
 H -0.12408 0.64939 -3.20060
13
bifur_IRC_Cartesians_MW_output/new_data/bifur_traj3_Cartesians_MW point 462
C 0.06040 0.33661 0.96779
 C 0.06091 0.33537 -0.96765
 C -0.70920 0.27603 -0.00041
 C -0.04630 -0.32307 2.45645
 C -0.04663 -0.32386 -2.45736
 F 0.56915 1.26351 0.97694
 F 0.57069 1.26172 -0.97340
 H -0.83750 -1.01926 2.54418
 H -0.83735 -1.01990 -2.54436
 H 0.73183 -1.05386 2.80054
 H 0.73083 -1.05440 -2.80239
 H -0.12284 0.66085 3.20530
 H -0.12399 0.66026 -3.20563
13
bifur_IRC_Cartesians_MW_output/new_data/bifur_traj3_Cartesians_MW point 463
C 0.06040 0.33661 0.96779
 C 0.06091 0.33537 -0.96765
 C -0.70920 0.27603 -0.00041
 C -0.04630 -0.32307 2.45645
 C -0.04663 -0.32386 -2.45736
 F 0.56915 1.26351 0.97694
 F 0.57069 1.26172 -0.97340
 H -0.83750 -1.01926 2.54418
 H -0.83735 -1.01990 -2.54436
 H 0.73183 -1.05386 2.80054
 H 0.73083 -1.05440 -2.80239
 H -0.12284 0.66085 3.20530
 H -0.12399 0.66026 -3.20563
13
bifur_IRC_Cartesians_MW_output/new_data/bifur_traj3_Cartesians_MW point 464
C 0.06023 0.32744 0.96532
 C 0.06075 0.32615 -0.96517
 C -0.72018 0.25493 -0.00043
 C -0.04585 -0.31947 2.47176
 C -0.04620 -0.32029 -2.47271
 F 0.57286 1.25824 0.95810
 F 0.57441 1.25637 -0.95441
 H -0.83546 -1.01984 2.56816
 H -0.83531 -1.02051 -2.56836
 H 0.73112 -1.05286 2.82727
 H 0.73010 -1.05343 -2.82918
 H -0.12264 0.68194 3.21503
 H -0.12383 0.68132 -3.21539
13
bifur_IRC_Cartesians_MW_output/new_data/bifur_traj3_Cartesians_MW point 465
C 0.06017 0.32398 0.96439
 C 0.06069 0.32267 -0.96424
 C -0.72433 0.24696 -0.00044
 C -0.04568 -0.31811 2.47754
 C -0.04604 -0.31894 -2.47850
 F 0.57425 1.25626 0.95100
 F 0.57582 1.25435 -0.94725
 H -0.83468 -1.02005 2.57721
 H -0.83454 -1.02073 -2.57741
 H 0.73086 -1.05249 2.83735
 H 0.72983 -1.05306 -2.83929
 H -0.12256 0.68989 3.21870
 H -0.12377 0.68927 -3.21907
13
bifur_IRC_Cartesians_MW_output/new_data/bifur_traj3_Cartesians_MW point 466
C 0.06012 0.32106 0.96361
 C 0.06064 0.31973 -0.96345
 C -0.72783 0.24023 -0.00044
 C -0.04554 -0.31696 2.48242
 C -0.04590 -0.31780 -2.48339
 F 0.57543 1.25458 0.94499
 F 0.57701 1.25265 -0.94119
 H -0.83403 -1.02024 2.58486
 H -0.83390 -1.02093 -2.58507
 H 0.73063 -1.05217 2.84587
 H 0.72959 -1.05275 -2.84783
 H -0.12250 0.69662 3.22180
 H -0.12372 0.69598 -3.22218
13
bifur_IRC_Cartesians_MW_output/new_data/bifur_traj3_Cartesians_MW point 467
C 0.06007 0.31830 0.96286
 C 0.06059 0.31696 -0.96270
 C -0.73113 0.23389 -0.00045
 C -0.04541 -0.31587 2.48702
 C -0.04577 -0.31673 -2.48800
 F 0.57655 1.25300 0.93933
 F 0.57813 1.25104 -0.93548
 H -0.83342 -1.02041 2.59206
 H -0.83328 -1.02111 -2.59228
 H 0.73042 -1.05187 2.85390
 H 0.72937 -1.05246 -2.85588
 H -0.12244 0.70295 3.22472
 H -0.12367 0.70231 -3.22511
13
bifur_IRC_Cartesians_MW_output/new_data/bifur_traj3_Cartesians_MW point 468
C 0.06002 0.31547 0.96210
 C 0.06054 0.31411 -0.96194
 C -0.73453 0.22737 -0.00045
 C -0.04527 -0.31476 2.49175
 C -0.04564 -0.31562 -2.49274
 F 0.57769 1.25138 0.93352
 F 0.57928 1.24939 -0.92962
 H -0.83279 -1.02059 2.59947
 H -0.83266 -1.02129 -2.59969
 H 0.73020 -1.05156 2.86216
 H 0.72915 -1.05216 -2.86416
 H -0.12238 0.70947 3.22773
 H -0.12362 0.70882 -3.22813
13
bifur_IRC_Cartesians_MW_output/new_data/bifur_traj3_Cartesians_MW point 469
C 0.05996 0.31240 0.96128
 C 0.06049 0.31103 -0.96111
 C -0.73820 0.22031 -0.00046
 C -0.04512 -0.31356 2.49687
 C -0.04550 -0.31443 -2.49787
 F 0.57893 1.24962 0.92722
 F 0.58052 1.24760 -0.92327
 H -0.83210 -1.02078 2.60749
 H -0.83198 -1.02150 -2.60771
 H 0.72996 -1.05123 2.87109
 H 0.72890 -1.05184 -2.87311
 H -0.12231 0.71651 3.23098
 H -0.12357 0.71586 -3.23139
13
bifur_IRC_Cartesians_MW_output/new_data/bifur_traj3_Cartesians_MW point 470
C 0.05990 0.30908 0.96039
 C 0.06043 0.30769 -0.96021
 C -0.74218 0.21267 -0.00046
 C -0.04496 -0.31225 2.50241
 C -0.04534 -0.31314 -2.50343
 F 0.58027 1.24771 0.92040
 F 0.58187 1.24566 -0.91640
 H -0.83136 -1.02099 2.61617
 H -0.83124 -1.02172 -2.61640
 H 0.72971 -1.05087 2.88077
 H 0.72864 -1.05149 -2.88281
 H -0.12224 0.72415 3.23450
 H -0.12351 0.72349 -3.23492
13
bifur_IRC_Cartesians_MW_output/new_data/bifur_traj3_Cartesians_MW point 471
C 0.05984 0.30560 0.95945
 C 0.06037 0.30418 -0.95927
 C -0.74635 0.20464 -0.00047
 C -0.04479 -0.31088 2.50823
 C -0.04518 -0.31178 -2.50927
 F 0.58168 1.24571 0.91324
 F 0.58329 1.24363 -0.90918
 H -0.83059 -1.02121 2.62528
 H -0.83047 -1.02195 -2.62552
 H 0.72944 -1.05049 2.89093
 H 0.72836 -1.05112 -2.89299
 H -0.12216 0.73216 3.23819
 H -0.12345 0.73149 -3.23863
13
bifur_IRC_Cartesians_MW_output/new_data/bifur_traj3_Cartesians_MW point 472
C 0.05977 0.30201 0.95849
 C 0.06031 0.30058 -0.95830
 C -0.75064 0.19639 -0.00047
 C -0.04461 -0.30947 2.51422
 C -0.04501 -0.31038 -2.51526
 F 0.58313 1.24365 0.90588
 F 0.58475 1.24154 -0.90176
 H -0.82979 -1.02144 2.63466
 H -0.82967 -1.02218 -2.63491
 H 0.72916 -1.05010 2.90138
 H 0.72808 -1.05074 -2.90347
 H -0.12208 0.74041 3.24199
 H -0.12339 0.73972 -3.24244
13
bifur_IRC_Cartesians_MW_output/new_data/bifur_traj3_Cartesians_MW point 473
C 0.05971 0.29834 0.95750
 C 0.06024 0.29689 -0.95731
 C -0.75505 0.18794 -0.00048
 C -0.04443 -0.30803 2.52035
 C -0.04484 -0.30895 -2.52141
 F 0.58461 1.24155 0.89833
 F 0.58624 1.23940 -0.89415
 H -0.82897 -1.02167 2.64426
 H -0.82886 -1.02242 -2.64452
 H 0.72888 -1.04970 2.91208
 H 0.72778 -1.05035 -2.91420
 H -0.12200 0.74885 3.24589
 H -0.12332 0.74816 -3.24635
13
bifur_IRC_Cartesians_MW_output/new_data/bifur_traj3_Cartesians_MW point 474
C 0.05971 0.29834 0.95750
 C 0.06024 0.29689 -0.95731
 C -0.75505 0.18794 -0.00048
 C -0.04443 -0.30803 2.52035
 C -0.04484 -0.30895 -2.52141
 F 0.58461 1.24155 0.89833
 F 0.58624 1.23940 -0.89415
 H -0.82897 -1.02167 2.64426
 H -0.82886 -1.02242 -2.64452
 H 0.72888 -1.04970 2.91208
 H 0.72778 -1.05035 -2.91420
 H -0.12200 0.74885 3.24589
 H -0.12332 0.74816 -3.24635
13
bifur_IRC_Cartesians_MW_output/new_data/bifur_traj3_Cartesians_MW point 475
C 0.05958 0.29093 0.95551
 C 0.06011 0.28944 -0.95531
 C -0.76392 0.17089 -0.00049
 C -0.04407 -0.30512 2.53272
 C -0.04449 -0.30607 -2.53381
 F 0.58761 1.23730 0.88312
 F 0.58925 1.23508 -0.87882
 H -0.82732 -1.02214 2.66363
 H -0.82721 -1.02291 -2.66390
 H 0.72831 -1.04889 2.93367
 H 0.72719 -1.04957 -2.93584
 H -0.12184 0.76589 3.25375
 H -0.12319 0.76518 -3.25423
13
bifur_IRC_Cartesians_MW_output/new_data/bifur_traj3_Cartesians_MW point 476
C 0.05951 0.28747 0.95458
 C 0.06005 0.28595 -0.95437
 C -0.76807 0.16291 -0.00050
 C -0.04390 -0.30376 2.53850
 C -0.04433 -0.30472 -2.53961
 F 0.58901 1.23531 0.87600
 F 0.59066 1.23306 -0.87164
 H -0.82654 -1.02235 2.67270
 H -0.82644 -1.02314 -2.67298
 H 0.72804 -1.04852 2.94377
 H 0.72692 -1.04920 -2.94596
 H -0.12177 0.77386 3.25742
 H -0.12313 0.77314 -3.25792
13
bifur_IRC_Cartesians_MW_output/new_data/bifur_traj3_Cartesians_MW point 477
C 0.05946 0.28432 0.95373
 C 0.06000 0.28278 -0.95352
 C -0.77185 0.15566 -0.00050
 C -0.04375 -0.30252 2.54376
 C -0.04418 -0.30349 -2.54488
 F 0.59028 1.23350 0.86953
 F 0.59194 1.23122 -0.86512
 H -0.82584 -1.02255 2.68094
 H -0.82575 -1.02335 -2.68122
 H 0.72780 -1.04817 2.95295
 H 0.72666 -1.04886 -2.95517
 H -0.12170 0.78110 3.26076
 H -0.12307 0.78037 -3.26127
13
bifur_IRC_Cartesians_MW_output/new_data/bifur_traj3_Cartesians_MW point 478
C 0.05941 0.28150 0.95297
 C 0.05995 0.27995 -0.95276
 C -0.77522 0.14918 -0.00051
 C -0.04361 -0.30141 2.54847
 C -0.04405 -0.30239 -2.54960
 F 0.59142 1.23188 0.86375
 F 0.59308 1.22958 -0.85929
 H -0.82521 -1.02273 2.68830
 H -0.82512 -1.02353 -2.68859
 H 0.72758 -1.04787 2.96116
 H 0.72644 -1.04857 -2.96339
 H -0.12164 0.78757 3.26375
 H -0.12302 0.78684 -3.26426
13
bifur_IRC_Cartesians_MW_output/new_data/bifur_traj3_Cartesians_MW point 479
C 0.05936 0.27899 0.95230
 C 0.05991 0.27743 -0.95208
 C -0.77822 0.14340 -0.00051
 C -0.04349 -0.30043 2.55265
 C -0.04393 -0.30142 -2.55379
 F 0.59243 1.23044 0.85860
 F 0.59410 1.22812 -0.85409
 H -0.82465 -1.02289 2.69486
 H -0.82456 -1.02370 -2.69515
 H 0.72739 -1.04760 2.96847
 H 0.72624 -1.04830 -2.97072
 H -0.12158 0.79334 3.26641
 H -0.12298 0.79260 -3.26693
13
bifur_IRC_Cartesians_MW_output/new_data/bifur_traj3_Cartesians_MW point 480
C 0.05932 0.27677 0.95170
 C 0.05987 0.27519 -0.95148
 C -0.78089 0.13828 -0.00052
 C -0.04338 -0.29955 2.55637
 C -0.04383 -0.30055 -2.55752
 F 0.59333 1.22917 0.85402
 F 0.59501 1.22682 -0.84948
 H -0.82416 -1.02303 2.70068
 H -0.82407 -1.02385 -2.70098
 H 0.72721 -1.04735 2.97496
 H 0.72606 -1.04807 -2.97722
 H -0.12153 0.79846 3.26877
 H -0.12294 0.79771 -3.26930
13
bifur_IRC_Cartesians_MW_output/new_data/bifur_traj3_Cartesians_MW point 481
C 0.05929 0.27484 0.95118
 C 0.05983 0.27325 -0.95096
 C -0.78320 0.13384 -0.00052
 C -0.04329 -0.29879 2.55959
 C -0.04373 -0.29980 -2.56075
 F 0.59411 1.22806 0.85006
 F 0.59579 1.22569 -0.84549
 H -0.82373 -1.02315 2.70573
 H -0.82364 -1.02397 -2.70603
 H 0.72706 -1.04714 2.98058
 H 0.72591 -1.04786 -2.98286
 H -0.12149 0.80290 3.27082
 H -0.12291 0.80215 -3.27135
13
bifur_IRC_Cartesians_MW_output/new_data/bifur_traj3_Cartesians_MW point 482
C 0.05926 0.27328 0.95076
 C 0.05981 0.27168 -0.95054
 C -0.78507 0.13024 -0.00052
 C -0.04321 -0.29818 2.56220
 C -0.04366 -0.29919 -2.56336
 F 0.59474 1.22716 0.84685
 F 0.59643 1.22478 -0.84225
 H -0.82338 -1.02325 2.70981
 H -0.82330 -1.02408 -2.71012
 H 0.72694 -1.04697 2.98513
 H 0.72578 -1.04770 -2.98742
 H -0.12146 0.80649 3.27247
 H -0.12288 0.80573 -3.27301
13
bifur_IRC_Cartesians_MW_output/new_data/bifur_traj3_Cartesians_MW point 483
C 0.05924 0.27213 0.95045
 C 0.05979 0.27052 -0.95023
 C -0.78645 0.12759 -0.00052
 C -0.04316 -0.29773 2.56412
 C -0.04361 -0.29874 -2.56529
 F 0.59521 1.22650 0.84449
 F 0.59689 1.22411 -0.83987
 H -0.82312 -1.02332 2.71282
 H -0.82304 -1.02415 -2.71313
 H 0.72686 -1.04685 2.98849
 H 0.72569 -1.04757 -2.99078
 H -0.12143 0.80913 3.27369
 H -0.12286 0.80838 -3.27424
13
bifur_IRC_Cartesians_MW_output/new_data/bifur_traj3_Cartesians_MW point 484
C 0.05922 0.27130 0.95023
 C 0.05977 0.26969 -0.95000
 C -0.78745 0.12568 -0.00053
 C -0.04312 -0.29740 2.56551
 C -0.04357 -0.29842 -2.56668
 F 0.59554 1.22603 0.84278
 F 0.59723 1.22363 -0.83815
 H -0.82294 -1.02337 2.71499
 H -0.82286 -1.02421 -2.71530
 H 0.72679 -1.04676 2.99091
 H 0.72563 -1.04749 -2.99321
 H -0.12142 0.81104 3.27457
 H -0.12285 0.81028 -3.27512
13
bifur_IRC_Cartesians_MW_output/new_data/bifur_traj3_Cartesians_MW point 485
C 0.05922 0.27130 0.95023
 C 0.05977 0.26969 -0.95000
 C -0.78745 0.12568 -0.00053
 C -0.04312 -0.29740 2.56551
 C -0.04357 -0.29842 -2.56668
 F 0.59554 1.22603 0.84278
 F 0.59723 1.22363 -0.83815
 H -0.82294 -1.02337 2.71499
 H -0.82286 -1.02421 -2.71530
 H 0.72679 -1.04676 2.99091
 H 0.72563 -1.04749 -2.99321
 H -0.12142 0.81104 3.27457
 H -0.12285 0.81028 -3.27512
13
bifur_IRC_Cartesians_MW_output/new_data/bifur_traj3_Cartesians_MW point 486
C 0.05920 0.27015 0.94992
 C 0.05975 0.26854 -0.94969
 C -0.78881 0.12305 -0.00053
 C -0.04306 -0.29695 2.56741
 C -0.04351 -0.29797 -2.56859
 F 0.59600 1.22537 0.84044
 F 0.59769 1.22296 -0.83579
 H -0.82268 -1.02344 2.71797
 H -0.82260 -1.02428 -2.71829
 H 0.72670 -1.04663 2.99423
 H 0.72554 -1.04737 -2.99654
 H -0.12139 0.81367 3.27578
 H -0.12283 0.81290 -3.27634
13
bifur_IRC_Cartesians_MW_output/new_data/bifur_traj3_Cartesians_MW point 487
C 0.05920 0.26974 0.94981
 C 0.05974 0.26812 -0.94958
 C -0.78931 0.12209 -0.00053
 C -0.04304 -0.29679 2.56811
 C -0.04349 -0.29781 -2.56929
 F 0.59617 1.22513 0.83958
 F 0.59786 1.22272 -0.83492
 H -0.82259 -1.02347 2.71907
 H -0.82251 -1.02431 -2.71938
 H 0.72667 -1.04659 2.99546
 H 0.72550 -1.04732 -2.99777
 H -0.12138 0.81463 3.27623
 H -0.12282 0.81387 -3.27678
13
bifur_IRC_Cartesians_MW_output/new_data/bifur_traj3_Cartesians_MW point 488
C 0.05919 0.26941 0.94972
 C 0.05974 0.26779 -0.94949
 C -0.78971 0.12134 -0.00053
 C -0.04302 -0.29666 2.56866
 C -0.04348 -0.29768 -2.56984
 F 0.59630 1.22494 0.83891
 F 0.59800 1.22253 -0.83424
 H -0.82252 -1.02349 2.71992
 H -0.82244 -1.02433 -2.72024
 H 0.72665 -1.04655 2.99641
 H 0.72548 -1.04729 -2.99872
 H -0.12137 0.81538 3.27657
 H -0.12281 0.81462 -3.27713
13
bifur_IRC_Cartesians_MW_output/new_data/bifur_traj3_Cartesians_MW point 489
C 0.05919 0.26919 0.94966
 C 0.05973 0.26757 -0.94943
 C -0.78997 0.12084 -0.00053
 C -0.04301 -0.29657 2.56902
 C -0.04347 -0.29760 -2.57020
 F 0.59639 1.22482 0.83846
 F 0.59809 1.22240 -0.83379
 H -0.82247 -1.02351 2.72049
 H -0.82239 -1.02435 -2.72081
 H 0.72663 -1.04653 2.99704
 H 0.72546 -1.04726 -2.99936
 H -0.12137 0.81588 3.27681
 H -0.12281 0.81512 -3.27736
13
bifur_IRC_Cartesians_MW_output/new_data/bifur_traj3_Cartesians_MW point 490
C 0.05918 0.26909 0.94964
 C 0.05973 0.26747 -0.94941
 C -0.79008 0.12061 -0.00053
 C -0.04301 -0.29653 2.56919
 C -0.04346 -0.29756 -2.57036
 F 0.59643 1.22476 0.83826
 F 0.59813 1.22234 -0.83359
 H -0.82245 -1.02351 2.72075
 H -0.82237 -1.02435 -2.72106
 H 0.72662 -1.04652 2.99733
 H 0.72545 -1.04725 -2.99964
 H -0.12137 0.81611 3.27691
 H -0.12281 0.81534 -3.27747
13
bifur_IRC_Cartesians_MW_output/new_data/bifur_traj3_Cartesians_MW point 491
C 0.05918 0.26911 0.94964
 C 0.05973 0.26749 -0.94941
 C -0.79006 0.12066 -0.00053
 C -0.04301 -0.29654 2.56915
 C -0.04347 -0.29757 -2.57033
 F 0.59642 1.22477 0.83830
 F 0.59812 1.22235 -0.83363
 H -0.82245 -1.02351 2.72070
 H -0.82237 -1.02435 -2.72101
 H 0.72662 -1.04652 2.99727
 H 0.72545 -1.04726 -2.99959
 H -0.12137 0.81606 3.27689
 H -0.12281 0.81530 -3.27744
13
bifur_IRC_Cartesians_MW_output/new_data/bifur_traj3_Cartesians_MW point 492
C 0.05919 0.26924 0.94968
 C 0.05973 0.26763 -0.94945
 C -0.78990 0.12096 -0.00053
 C -0.04302 -0.29659 2.56893
 C -0.04347 -0.29762 -2.57011
 F 0.59637 1.22485 0.83857
 F 0.59806 1.22243 -0.83390
 H -0.82248 -1.02350 2.72036
 H -0.82240 -1.02434 -2.72067
 H 0.72663 -1.04654 2.99689
 H 0.72546 -1.04727 -2.99920
 H -0.12137 0.81576 3.27675
 H -0.12281 0.81500 -3.27730
13
bifur_IRC_Cartesians_MW_output/new_data/bifur_traj3_Cartesians_MW point 493
C 0.05919 0.26950 0.94974
 C 0.05974 0.26788 -0.94951
 C -0.78960 0.12154 -0.00053
 C -0.04303 -0.29669 2.56851
 C -0.04348 -0.29772 -2.56969
 F 0.59627 1.22499 0.83909
 F 0.59796 1.22258 -0.83442
 H -0.82254 -1.02349 2.71970
 H -0.82246 -1.02433 -2.72001
 H 0.72665 -1.04656 2.99615
 H 0.72548 -1.04730 -2.99847
 H -0.12138 0.81518 3.27648
 H -0.12281 0.81442 -3.27704
13
bifur_IRC_Cartesians_MW_output/new_data/bifur_traj3_Cartesians_MW point 494
C 0.05920 0.26988 0.94985
 C 0.05975 0.26827 -0.94962
 C -0.78914 0.12243 -0.00053
 C -0.04305 -0.29685 2.56786
 C -0.04350 -0.29787 -2.56904
 F 0.59611 1.22522 0.83988
 F 0.59780 1.22280 -0.83523
 H -0.82262 -1.02346 2.71868
 H -0.82254 -1.02430 -2.71900
 H 0.72668 -1.04660 2.99502
 H 0.72551 -1.04734 -2.99733
 H -0.12139 0.81429 3.27607
 H -0.12282 0.81353 -3.27662
13
bifur_IRC_Cartesians_MW_output/new_data/bifur_traj3_Cartesians_MW point 495
C 0.05921 0.27042 0.94999
 C 0.05976 0.26881 -0.94976
 C -0.78849 0.12367 -0.00053
 C -0.04307 -0.29706 2.56697
 C -0.04353 -0.29808 -2.56814
 F 0.59590 1.22552 0.84099
 F 0.59759 1.22312 -0.83634
 H -0.82274 -1.02343 2.71728
 H -0.82266 -1.02426 -2.71759
 H 0.72672 -1.04666 2.99346
 H 0.72556 -1.04739 -2.99577
 H -0.12140 0.81306 3.27550
 H -0.12283 0.81229 -3.27605
13
bifur_IRC_Cartesians_MW_output/new_data/bifur_traj3_Cartesians_MW point 496
C 0.05921 0.27042 0.94999
 C 0.05976 0.26881 -0.94976
 C -0.78849 0.12367 -0.00053
 C -0.04307 -0.29706 2.56697
 C -0.04353 -0.29808 -2.56814
 F 0.59590 1.22552 0.84099
 F 0.59759 1.22312 -0.83634
 H -0.82274 -1.02343 2.71728
 H -0.82266 -1.02426 -2.71759
 H 0.72672 -1.04666 2.99346
 H 0.72556 -1.04739 -2.99577
 H -0.12140 0.81306 3.27550
 H -0.12283 0.81229 -3.27605
13
bifur_IRC_Cartesians_MW_output/new_data/bifur_traj3_Cartesians_MW point 497
C 0.05923 0.27192 0.95040
 C 0.05978 0.27032 -0.95017
 C -0.78670 0.12712 -0.00053
 C -0.04315 -0.29765 2.56446
 C -0.04360 -0.29866 -2.56563
 F 0.59529 1.22639 0.84407
 F 0.59698 1.22399 -0.83945
 H -0.82308 -1.02333 2.71335
 H -0.82300 -1.02417 -2.71366
 H 0.72684 -1.04683 2.98908
 H 0.72568 -1.04755 -2.99138
 H -0.12143 0.80960 3.27391
 H -0.12286 0.80884 -3.27446
13
bifur_IRC_Cartesians_MW_output/new_data/bifur_traj3_Cartesians_MW point 498
C 0.05925 0.27286 0.95065
 C 0.05980 0.27126 -0.95042
 C -0.78557 0.12928 -0.00052
 C -0.04319 -0.29802 2.56289
 C -0.04364 -0.29903 -2.56406
 F 0.59491 1.22692 0.84600
 F 0.59659 1.22454 -0.84139
 H -0.82329 -1.02327 2.71090
 H -0.82320 -1.02410 -2.71120
 H 0.72691 -1.04693 2.98635
 H 0.72575 -1.04765 -2.98864
 H -0.12145 0.80744 3.27291
 H -0.12287 0.80669 -3.27346
13
bifur_IRC_Cartesians_MW_output/new_data/bifur_traj3_Cartesians_MW point 499
C 0.05927 0.27392 0.95093
 C 0.05982 0.27232 -0.95071
 C -0.78431 0.13171 -0.00052
 C -0.04324 -0.29843 2.56113
 C -0.04369 -0.29944 -2.56229
 F 0.59448 1.22753 0.84816
 F 0.59617 1.22515 -0.84358
 H -0.82352 -1.02321 2.70814
 H -0.82344 -1.02403 -2.70844
 H 0.72699 -1.04704 2.98327
 H 0.72584 -1.04776 -2.98556
 H -0.12147 0.80502 3.27179
 H -0.12289 0.80426 -3.27233
13
bifur_IRC_Cartesians_MW_output/new_data/bifur_traj3_Cartesians_MW point 500
C 0.05929 0.27509 0.95125
 C 0.05984 0.27350 -0.95103
 C -0.78291 0.13441 -0.00052
 C -0.04330 -0.29889 2.55918
 C -0.04375 -0.29990 -2.56033
 F 0.59401 1.22820 0.85057
 F 0.59569 1.22584 -0.84600
 H -0.82378 -1.02313 2.70508
 H -0.82370 -1.02396 -2.70538
 H 0.72708 -1.04717 2.97986
 H 0.72593 -1.04789 -2.98214
 H -0.12150 0.80233 3.27055
 H -0.12291 0.80158 -3.27109
