# Supplementary material for: Low dimensional representations along intrinsic reaction coordinates and molecular dynamics trajectories using interatomic distance matrices
Source: Chem Sci. 2019 Sep 18;10(43):9954–68. doi: 10.1039/c9sc02742d (PMC6991188; doi:10.1039/c9sc02742d)
Supplement: Supplementary file 1 [file SC-010-C9SC02742D-s001.zip › C9SC02742D-SI/ESI_xyz_files/bifur_IRC_Cartesians_MW_output/new_data/bifur_traj_A_Cartesians_MW_all_PCs.xyz]

13
bifur_IRC_Cartesians_MW_output/new_data/bifur_traj2_Cartesians_MW point 1
C 0.03415 0.72267 0.75786
 C 0.06960 0.71869 -0.75740
 C -1.09602 1.35675 0.00009
 C -0.08169 -0.52368 1.56397
 C -0.09023 -0.52187 -1.56449
 F 0.88304 1.58870 1.35242
 F 1.00711 1.57425 -1.35042
 H -0.85392 -1.17155 1.18501
 H -0.86103 -1.16609 -1.15514
 H 0.86318 -1.07379 1.60417
 H 0.85519 -1.07591 -1.63575
 H -0.34514 -0.21707 2.56851
 H -0.38423 -0.21111 -2.56882
13
bifur_IRC_Cartesians_MW_output/new_data/bifur_traj2_Cartesians_MW point 2
C 0.03311 0.72353 0.75578
 C 0.07044 0.71936 -0.75530
 C -1.10129 1.35994 0.00010
 C -0.08165 -0.52439 1.56086
 C -0.09065 -0.52247 -1.56139
 F 0.88329 1.59022 1.35097
 F 1.01400 1.57503 -1.34892
 H -0.85343 -1.17292 1.18111
 H -0.86091 -1.16716 -1.14965
 H 0.86416 -1.07367 1.60068
 H 0.85576 -1.07589 -1.63392
 H -0.34583 -0.21892 2.56602
 H -0.38700 -0.21264 -2.56634
13
bifur_IRC_Cartesians_MW_output/new_data/bifur_traj2_Cartesians_MW point 3
C 0.03305 0.72487 0.75338
 C 0.07027 0.72070 -0.75291
 C -1.10713 1.36475 0.00010
 C -0.08191 -0.52534 1.55642
 C -0.09089 -0.52343 -1.55695
 F 0.88759 1.59183 1.35009
 F 1.01794 1.57667 -1.34802
 H -0.85316 -1.17436 1.17432
 H -0.86062 -1.16862 -1.14294
 H 0.86511 -1.07364 1.59628
 H 0.85673 -1.07586 -1.62943
 H -0.34796 -0.22192 2.56258
 H -0.38903 -0.21565 -2.56291
13
bifur_IRC_Cartesians_MW_output/new_data/bifur_traj2_Cartesians_MW point 4
C 0.03388 0.72637 0.75119
 C 0.06923 0.72239 -0.75073
 C -1.11229 1.37007 0.00008
 C -0.08239 -0.52632 1.55166
 C -0.09091 -0.52452 -1.55218
 F 0.89471 1.59320 1.34990
 F 1.01840 1.57876 -1.34787
 H -0.85315 -1.17555 1.16625
 H -0.86025 -1.17012 -1.13648
 H 0.86584 -1.07369 1.59193
 H 0.85788 -1.07580 -1.62343
 H -0.35099 -0.22536 2.55897
 H -0.38996 -0.21943 -2.55930
13
bifur_IRC_Cartesians_MW_output/new_data/bifur_traj2_Cartesians_MW point 5
C 0.03506 0.72771 0.74946
 C 0.06789 0.72398 -0.74903
 C -1.11625 1.37476 0.00007
 C -0.08292 -0.52715 1.54754
 C -0.09081 -0.52550 -1.54805
 F 0.90215 1.59420 1.35009
 F 1.01693 1.58074 -1.34810
 H -0.85328 -1.17642 1.15888
 H -0.85989 -1.17140 -1.13124
 H 0.86634 -1.07378 1.58836
 H 0.85893 -1.07575 -1.61766
 H -0.35398 -0.22844 2.55588
 H -0.39016 -0.22295 -2.55621
13
bifur_IRC_Cartesians_MW_output/new_data/bifur_traj2_Cartesians_MW point 6
C 0.03626 0.72880 0.74814
 C 0.06656 0.72533 -0.74772
 C -1.11925 1.37860 0.00005
 C -0.08340 -0.52780 1.54420
 C -0.09066 -0.52631 -1.54469
 F 0.90894 1.59492 1.35040
 F 1.01473 1.58245 -1.34847
 H -0.85345 -1.17705 1.15268
 H -0.85958 -1.17245 -1.12720
 H 0.86666 -1.07388 1.58560
 H 0.85982 -1.07570 -1.61266
 H -0.35663 -0.23098 2.55339
 H -0.39000 -0.22593 -2.55372
13
bifur_IRC_Cartesians_MW_output/new_data/bifur_traj2_Cartesians_MW point 7
C 0.03736 0.72967 0.74711
 C 0.06535 0.72643 -0.74672
 C -1.12154 1.38167 0.00004
 C -0.08382 -0.52832 1.54153
 C -0.09051 -0.52696 -1.54201
 F 0.91481 1.59543 1.35071
 F 1.01243 1.58387 -1.34882
 H -0.85363 -1.17751 1.14761
 H -0.85931 -1.17329 -1.12409
 H 0.86689 -1.07396 1.58349
 H 0.86055 -1.07565 -1.60852
 H -0.35888 -0.23301 2.55140
 H -0.38969 -0.22837 -2.55174
13
bifur_IRC_Cartesians_MW_output/new_data/bifur_traj2_Cartesians_MW point 8
C 0.03827 0.73036 0.74629
 C 0.06437 0.72730 -0.74591
 C -1.12338 1.38410 0.00003
 C -0.08416 -0.52873 1.53942
 C -0.09039 -0.52749 -1.53989
 F 0.91957 1.59583 1.35094
 F 1.01051 1.58500 -1.34909
 H -0.85377 -1.17787 1.14358
 H -0.85908 -1.17396 -1.12166
 H 0.86706 -1.07403 1.58185
 H 0.86114 -1.07561 -1.60523
 H -0.36070 -0.23460 2.54983
 H -0.38942 -0.23029 -2.55016
13
bifur_IRC_Cartesians_MW_output/new_data/bifur_traj2_Cartesians_MW point 9
C 0.03881 0.73089 0.74558
 C 0.06376 0.72794 -0.74521
 C -1.12501 1.38599 0.00002
 C -0.08439 -0.52906 1.53776
 C -0.09033 -0.52788 -1.53821
 F 0.92283 1.59621 1.35099
 F 1.00969 1.58583 -1.34916
 H -0.85383 -1.17822 1.14054
 H -0.85892 -1.17450 -1.11960
 H 0.86724 -1.07407 1.58048
 H 0.86158 -1.07558 -1.60284
 H -0.36200 -0.23582 2.54858
 H -0.38944 -0.23172 -2.54891
13
bifur_IRC_Cartesians_MW_output/new_data/bifur_traj2_Cartesians_MW point 10
C 0.03872 0.73129 0.74490
 C 0.06378 0.72833 -0.74453
 C -1.12666 1.38739 0.00002
 C -0.08445 -0.52934 1.53647
 C -0.09042 -0.52816 -1.53693
 F 0.92381 1.59670 1.35077
 F 1.01105 1.58627 -1.34893
 H -0.85374 -1.17864 1.13864
 H -0.85886 -1.17490 -1.11760
 H 0.86753 -1.07406 1.57913
 H 0.86185 -1.07558 -1.60159
 H -0.36253 -0.23672 2.54759
 H -0.39009 -0.23259 -2.54793
13
bifur_IRC_Cartesians_MW_output/new_data/bifur_traj2_Cartesians_MW point 11
C 0.03798 0.73158 0.74426
 C 0.06447 0.72847 -0.74388
 C -1.12831 1.38833 0.00003
 C -0.08433 -0.52958 1.53554
 C -0.09065 -0.52831 -1.53601
 F 0.92238 1.59732 1.35029
 F 1.01470 1.58634 -1.34842
 H -0.85350 -1.17913 1.13784
 H -0.85890 -1.17516 -1.11559
 H 0.86793 -1.07400 1.57773
 H 0.86193 -1.07560 -1.60145
 H -0.36227 -0.23732 2.54684
 H -0.39142 -0.23295 -2.54718
13
bifur_IRC_Cartesians_MW_output/new_data/bifur_traj2_Cartesians_MW point 12
C 0.03798 0.73158 0.74426
 C 0.06447 0.72847 -0.74388
 C -1.12831 1.38833 0.00003
 C -0.08433 -0.52958 1.53553
 C -0.09065 -0.52831 -1.53600
 F 0.92238 1.59732 1.35029
 F 1.01470 1.58634 -1.34842
 H -0.85351 -1.17913 1.13784
 H -0.85890 -1.17516 -1.11559
 H 0.86793 -1.07400 1.57773
 H 0.86193 -1.07560 -1.60145
 H -0.36227 -0.23733 2.54684
 H -0.39142 -0.23295 -2.54718
13
bifur_IRC_Cartesians_MW_output/new_data/bifur_traj2_Cartesians_MW point 13
C 0.03612 0.73200 0.74323
 C 0.06623 0.72853 -0.74282
 C -1.13100 1.38959 0.00005
 C -0.08397 -0.52995 1.53423
 C -0.09118 -0.52847 -1.53472
 F 0.91775 1.59852 1.34936
 F 1.02287 1.58611 -1.34741
 H -0.85297 -1.18003 1.13743
 H -0.85908 -1.17546 -1.11210
 H 0.86869 -1.07385 1.57521
 H 0.86189 -1.07566 -1.60212
 H -0.36110 -0.23817 2.54577
 H -0.39426 -0.23316 -2.54611
13
bifur_IRC_Cartesians_MW_output/new_data/bifur_traj2_Cartesians_MW point 14
C 0.03550 0.73218 0.74289
 C 0.06682 0.72859 -0.74246
 C -1.13189 1.39010 0.00006
 C -0.08385 -0.53009 1.53372
 C -0.09136 -0.52854 -1.53422
 F 0.91621 1.59894 1.34911
 F 1.02560 1.58606 -1.34713
 H -0.85280 -1.18033 1.13718
 H -0.85914 -1.17557 -1.11083
 H 0.86895 -1.07380 1.57427
 H 0.86189 -1.07568 -1.60223
 H -0.36072 -0.23854 2.54536
 H -0.39522 -0.23332 -2.54571
13
bifur_IRC_Cartesians_MW_output/new_data/bifur_traj2_Cartesians_MW point 15
C 0.03526 0.73236 0.74269
 C 0.06705 0.72873 -0.74226
 C -1.13233 1.39061 0.00006
 C -0.08381 -0.53021 1.53326
 C -0.09145 -0.52863 -1.53377
 F 0.91571 1.59920 1.34913
 F 1.02677 1.58613 -1.34714
 H -0.85274 -1.18049 1.13668
 H -0.85917 -1.17565 -1.10993
 H 0.86909 -1.07379 1.57355
 H 0.86192 -1.07570 -1.60193
 H -0.36064 -0.23894 2.54502
 H -0.39566 -0.23364 -2.54537
13
bifur_IRC_Cartesians_MW_output/new_data/bifur_traj2_Cartesians_MW point 16
C 0.03551 0.73260 0.74273
 C 0.06680 0.72901 -0.74230
 C -1.13212 1.39123 0.00006
 C -0.08389 -0.53030 1.53280
 C -0.09140 -0.52875 -1.53331
 F 0.91657 1.59926 1.34961
 F 1.02583 1.58639 -1.34764
 H -0.85284 -1.18045 1.13575
 H -0.85917 -1.17569 -1.10943
 H 0.86907 -1.07383 1.57301
 H 0.86201 -1.07571 -1.60094
 H -0.36095 -0.23949 2.54472
 H -0.39541 -0.23428 -2.54506
13
bifur_IRC_Cartesians_MW_output/new_data/bifur_traj2_Cartesians_MW point 17
C 0.03629 0.73287 0.74312
 C 0.06606 0.72944 -0.74271
 C -1.13087 1.39184 0.00005
 C -0.08407 -0.53034 1.53248
 C -0.09121 -0.52888 -1.53297
 F 0.91859 1.59907 1.35072
 F 1.02248 1.58680 -1.34878
 H -0.85313 -1.18013 1.13456
 H -0.85917 -1.17562 -1.10953
 H 0.86883 -1.07393 1.57273
 H 0.86211 -1.07572 -1.59932
 H -0.36157 -0.24016 2.54458
 H -0.39434 -0.23521 -2.54492
13
bifur_IRC_Cartesians_MW_output/new_data/bifur_traj2_Cartesians_MW point 18
C 0.03713 0.73298 0.74388
 C 0.06529 0.72972 -0.74348
 C -1.12872 1.39184 0.00004
 C -0.08423 -0.53026 1.53273
 C -0.09097 -0.52889 -1.53321
 F 0.92015 1.59864 1.35204
 F 1.01835 1.58701 -1.35015
 H -0.85348 -1.17959 1.13421
 H -0.85920 -1.17535 -1.11055
 H 0.86844 -1.07404 1.57300
 H 0.86208 -1.07574 -1.59818
 H -0.36193 -0.24049 2.54490
 H -0.39292 -0.23582 -2.54523
13
bifur_IRC_Cartesians_MW_output/new_data/bifur_traj2_Cartesians_MW point 19
C 0.03770 0.73285 0.74488
 C 0.06482 0.72969 -0.74450
 C -1.12603 1.39100 0.00003
 C -0.08429 -0.53004 1.53370
 C -0.09077 -0.52873 -1.53417
 F 0.92028 1.59807 1.35323
 F 1.01480 1.58685 -1.35137
 H -0.85378 -1.17894 1.13521
 H -0.85930 -1.17486 -1.11242
 H 0.86800 -1.07413 1.57390
 H 0.86187 -1.07577 -1.59816
 H -0.36173 -0.24023 2.54574
 H -0.39157 -0.23575 -2.54607
13
bifur_IRC_Cartesians_MW_output/new_data/bifur_traj2_Cartesians_MW point 20
C 0.03795 0.73248 0.74607
 C 0.06468 0.72937 -0.74569
 C -1.12299 1.38941 0.00003
 C -0.08424 -0.52969 1.53530
 C -0.09062 -0.52840 -1.53576
 F 0.91894 1.59739 1.35420
 F 1.01209 1.58633 -1.35236
 H -0.85401 -1.17822 1.13745
 H -0.85945 -1.17421 -1.11500
 H 0.86753 -1.07419 1.57533
 H 0.86148 -1.07580 -1.59924
 H -0.36099 -0.23944 2.54704
 H -0.39039 -0.23502 -2.54737
13
bifur_IRC_Cartesians_MW_output/new_data/bifur_traj2_Cartesians_MW point 21
C 0.03789 0.73192 0.74740
 C 0.06488 0.72878 -0.74702
 C -1.11966 1.38714 0.00004
 C -0.08408 -0.52924 1.53746
 C -0.09052 -0.52794 -1.53792
 F 0.91618 1.59665 1.35499
 F 1.01027 1.58549 -1.35315
 H -0.85417 -1.17746 1.14083
 H -0.85965 -1.17339 -1.11815
 H 0.86705 -1.07422 1.57719
 H 0.86094 -1.07584 -1.60133
 H -0.35972 -0.23818 2.54874
 H -0.38942 -0.23371 -2.54907
13
bifur_IRC_Cartesians_MW_output/new_data/bifur_traj2_Cartesians_MW point 22
C 0.03747 0.73114 0.74891
 C 0.06544 0.72791 -0.74852
 C -1.11598 1.38417 0.00004
 C -0.08380 -0.52868 1.54020
 C -0.09049 -0.52732 -1.54067
 F 0.91185 1.59583 1.35559
 F 1.00942 1.58430 -1.35374
 H -0.85425 -1.17663 1.14542
 H -0.85992 -1.17241 -1.12190
 H 0.86656 -1.07422 1.57948
 H 0.86023 -1.07590 -1.60449
 H -0.35787 -0.23643 2.55087
 H -0.38866 -0.23178 -2.55120
13
bifur_IRC_Cartesians_MW_output/new_data/bifur_traj2_Cartesians_MW point 23
C 0.03747 0.73114 0.74891
 C 0.06544 0.72791 -0.74852
 C -1.11598 1.38418 0.00004
 C -0.08380 -0.52868 1.54020
 C -0.09049 -0.52732 -1.54067
 F 0.91185 1.59583 1.35559
 F 1.00942 1.58430 -1.35374
 H -0.85425 -1.17663 1.14542
 H -0.85992 -1.17241 -1.12190
 H 0.86656 -1.07422 1.57948
 H 0.86023 -1.07590 -1.60449
 H -0.35788 -0.23643 2.55087
 H -0.38866 -0.23179 -2.55119
13
bifur_IRC_Cartesians_MW_output/new_data/bifur_traj2_Cartesians_MW point 24
C 0.03511 0.72877 0.75267
 C 0.06816 0.72503 -0.75224
 C -1.10708 1.37534 0.00008
 C -0.08274 -0.52711 1.54813
 C -0.09069 -0.52544 -1.54863
 F 0.89637 1.59393 1.35612
 F 1.01194 1.58042 -1.35418
 H -0.85411 -1.17475 1.15969
 H -0.86076 -1.16969 -1.13185
 H 0.86553 -1.07408 1.58578
 H 0.85808 -1.07605 -1.61525
 H -0.35170 -0.23095 2.55691
 H -0.38812 -0.22541 -2.55723
13
bifur_IRC_Cartesians_MW_output/new_data/bifur_traj2_Cartesians_MW point 25
C 0.03334 0.72732 0.75468
 C 0.07012 0.72322 -0.75421
 C -1.10246 1.37006 0.00010
 C -0.08204 -0.52621 1.55279
 C -0.09091 -0.52431 -1.55330
 F 0.88631 1.59297 1.35601
 F 1.01509 1.57801 -1.35400
 H -0.85389 -1.17381 1.16839
 H -0.86126 -1.16814 -1.13739
 H 0.86505 -1.07396 1.58937
 H 0.85678 -1.07615 -1.62212
 H -0.34779 -0.22759 2.56042
 H -0.38835 -0.22140 -2.56073
13
bifur_IRC_Cartesians_MW_output/new_data/bifur_traj2_Cartesians_MW point 26
C 0.03165 0.72597 0.75656
 C 0.07200 0.72151 -0.75606
 C -1.09812 1.36512 0.00012
 C -0.08138 -0.52536 1.55714
 C -0.09112 -0.52325 -1.55768
 F 0.87676 1.59208 1.35591
 F 1.01815 1.57573 -1.35384
 H -0.85368 -1.17294 1.17657
 H -0.86174 -1.16668 -1.14254
 H 0.86462 -1.07385 1.59270
 H 0.85556 -1.07624 -1.62858
 H -0.34410 -0.22446 2.56370
 H -0.38861 -0.21764 -2.56401
13
bifur_IRC_Cartesians_MW_output/new_data/bifur_traj2_Cartesians_MW point 27
C 0.03020 0.72477 0.75839
 C 0.07363 0.72001 -0.75787
 C -1.09383 1.36064 0.00014
 C -0.08078 -0.52458 1.56114
 C -0.09129 -0.52229 -1.56170
 F 0.86813 1.59123 1.35605
 F 1.02046 1.57367 -1.35392
 H -0.85353 -1.17207 1.18399
 H -0.86219 -1.16530 -1.14733
 H 0.86417 -1.07376 1.59572
 H 0.85444 -1.07632 -1.63431
 H -0.34073 -0.22168 2.56673
 H -0.38867 -0.21432 -2.56704
13
bifur_IRC_Cartesians_MW_output/new_data/bifur_traj2_Cartesians_MW point 28
C 0.02907 0.72376 0.76025
 C 0.07494 0.71876 -0.75971
 C -1.08935 1.35669 0.00016
 C -0.08028 -0.52388 1.56474
 C -0.09139 -0.52143 -1.56531
 F 0.86060 1.59039 1.35659
 F 1.02160 1.57188 -1.35442
 H -0.85350 -1.17115 1.19052
 H -0.86262 -1.16397 -1.15178
 H 0.86368 -1.07371 1.59836
 H 0.85341 -1.07641 -1.63909
 H -0.33775 -0.21935 2.56950
 H -0.38840 -0.21156 -2.56981
13
bifur_IRC_Cartesians_MW_output/new_data/bifur_traj2_Cartesians_MW point 29
C 0.02837 0.72303 0.76219
 C 0.07583 0.71787 -0.76163
 C -1.08450 1.35348 0.00017
 C -0.07990 -0.52328 1.56781
 C -0.09140 -0.52073 -1.56839
 F 0.85448 1.58956 1.35779
 F 1.02109 1.57045 -1.35560
 H -0.85361 -1.17014 1.19584
 H -0.86304 -1.16270 -1.15576
 H 0.86313 -1.07372 1.60044
 H 0.85250 -1.07651 -1.64257
 H -0.33526 -0.21769 2.57194
 H -0.38767 -0.20962 -2.57223
13
bifur_IRC_Cartesians_MW_output/new_data/bifur_traj2_Cartesians_MW point 30
C 0.02829 0.72278 0.76417
 C 0.07610 0.71759 -0.76361
 C -1.07927 1.35157 0.00017
 C -0.07971 -0.52286 1.56990
 C -0.09129 -0.52029 -1.57047
 F 0.85048 1.58884 1.35995
 F 1.01835 1.56960 -1.35778
 H -0.85395 -1.16905 1.19911
 H -0.86345 -1.16155 -1.15872
 H 0.86250 -1.07381 1.60147
 H 0.85180 -1.07663 -1.64390
 H -0.33353 -0.21716 2.57372
 H -0.38633 -0.20902 -2.57401
13
bifur_IRC_Cartesians_MW_output/new_data/bifur_traj2_Cartesians_MW point 31
C 0.02887 0.72318 0.76587
 C 0.07570 0.71810 -0.76533
 C -1.07445 1.35163 0.00017
 C -0.07974 -0.52277 1.57041
 C -0.09109 -0.52025 -1.57097
 F 0.84936 1.58841 1.36297
 F 1.01374 1.56957 -1.36084
 H -0.85448 -1.16806 1.19937
 H -0.86378 -1.16072 -1.15982
 H 0.86193 -1.07400 1.60089
 H 0.85145 -1.07675 -1.64244
 H -0.33291 -0.21816 2.57440
 H -0.38460 -0.21020 -2.57468
13
bifur_IRC_Cartesians_MW_output/new_data/bifur_traj2_Cartesians_MW point 32
C 0.02968 0.72395 0.76713
 C 0.07502 0.71903 -0.76660
 C -1.07064 1.35291 0.00016
 C -0.07990 -0.52289 1.56984
 C -0.09087 -0.52046 -1.57039
 F 0.84990 1.58827 1.36605
 F 1.00900 1.57004 -1.36399
 H -0.85503 -1.16731 1.19776
 H -0.86404 -1.16020 -1.15947
 H 0.86151 -1.07420 1.59929
 H 0.85136 -1.07686 -1.63952
 H -0.33297 -0.21999 2.57427
 H -0.38301 -0.21229 -2.57454
13
bifur_IRC_Cartesians_MW_output/new_data/bifur_traj2_Cartesians_MW point 33
C 0.03039 0.72474 0.76812
 C 0.07441 0.71996 -0.76760
 C -1.06756 1.35441 0.00016
 C -0.08005 -0.52307 1.56902
 C -0.09070 -0.52071 -1.56956
 F 0.85058 1.58827 1.36881
 F 1.00505 1.57056 -1.36679
 H -0.85551 -1.16673 1.19586
 H -0.86426 -1.15983 -1.15868
 H 0.86120 -1.07438 1.59751
 H 0.85133 -1.07696 -1.63658
 H -0.33315 -0.22188 2.57391
 H -0.38173 -0.21439 -2.57418
13
bifur_IRC_Cartesians_MW_output/new_data/bifur_traj2_Cartesians_MW point 34
C 0.03039 0.72474 0.76812
 C 0.07441 0.71996 -0.76760
 C -1.06756 1.35441 0.00016
 C -0.08005 -0.52307 1.56902
 C -0.09070 -0.52071 -1.56955
 F 0.85058 1.58827 1.36881
 F 1.00505 1.57056 -1.36679
 H -0.85551 -1.16673 1.19586
 H -0.86426 -1.15983 -1.15868
 H 0.86120 -1.07438 1.59751
 H 0.85133 -1.07696 -1.63658
 H -0.33315 -0.22188 2.57391
 H -0.38173 -0.21439 -2.57418
13
bifur_IRC_Cartesians_MW_output/new_data/bifur_traj2_Cartesians_MW point 35
C 0.03115 0.72602 0.76980
 C 0.07382 0.72139 -0.76930
 C -1.06238 1.35668 0.00015
 C -0.08020 -0.52335 1.56784
 C -0.09051 -0.52107 -1.56835
 F 0.85020 1.58837 1.37331
 F 0.99986 1.57121 -1.37136
 H -0.85622 -1.16580 1.19333
 H -0.86470 -1.15912 -1.15729
 H 0.86074 -1.07465 1.59444
 H 0.85118 -1.07715 -1.63230
 H -0.33295 -0.22489 2.57346
 H -0.38001 -0.21764 -2.57371
13
bifur_IRC_Cartesians_MW_output/new_data/bifur_traj2_Cartesians_MW point 36
C 0.03112 0.72646 0.77063
 C 0.07394 0.72182 -0.77013
 C -1.05993 1.35724 0.00016
 C -0.08015 -0.52342 1.56768
 C -0.09050 -0.52112 -1.56819
 F 0.84856 1.58842 1.37514
 F 0.99874 1.57122 -1.37321
 H -0.85645 -1.16539 1.19309
 H -0.86496 -1.15868 -1.15693
 H 0.86056 -1.07474 1.59325
 H 0.85097 -1.07725 -1.63123
 H -0.33234 -0.22592 2.57352
 H -0.37957 -0.21864 -2.57377
13
bifur_IRC_Cartesians_MW_output/new_data/bifur_traj2_Cartesians_MW point 37
C 0.03074 0.72676 0.77149
 C 0.07441 0.72204 -0.77099
 C -1.05748 1.35733 0.00016
 C -0.08001 -0.52342 1.56789
 C -0.09056 -0.52107 -1.56840
 F 0.84560 1.58849 1.37672
 F 0.99880 1.57096 -1.37478
 H -0.85659 -1.16500 1.19372
 H -0.86526 -1.15815 -1.15684
 H 0.86043 -1.07480 1.59229
 H 0.85065 -1.07735 -1.63102
 H -0.33129 -0.22660 2.57383
 H -0.37946 -0.21917 -2.57408
13
bifur_IRC_Cartesians_MW_output/new_data/bifur_traj2_Cartesians_MW point 38
C 0.03011 0.72694 0.77234
 C 0.07513 0.72208 -0.77183
 C -1.05514 1.35707 0.00017
 C -0.07979 -0.52338 1.56836
 C -0.09068 -0.52094 -1.56887
 F 0.84178 1.58856 1.37803
 F 0.99976 1.57051 -1.37608
 H -0.85666 -1.16466 1.19496
 H -0.86558 -1.15758 -1.15693
 H 0.86033 -1.07483 1.59154
 H 0.85026 -1.07745 -1.63145
 H -0.32994 -0.22699 2.57430
 H -0.37960 -0.21932 -2.57455
13
bifur_IRC_Cartesians_MW_output/new_data/bifur_traj2_Cartesians_MW point 39
C 0.02950 0.72709 0.77314
 C 0.07583 0.72211 -0.77261
 C -1.05295 1.35679 0.00018
 C -0.07958 -0.52334 1.56882
 C -0.09079 -0.52082 -1.56934
 F 0.83811 1.58863 1.37924
 F 1.00076 1.57007 -1.37727
 H -0.85671 -1.16433 1.19620
 H -0.86589 -1.15704 -1.15704
 H 0.86025 -1.07485 1.59086
 H 0.84988 -1.07755 -1.63192
 H -0.32864 -0.22733 2.57477
 H -0.37976 -0.21943 -2.57502
13
bifur_IRC_Cartesians_MW_output/new_data/bifur_traj2_Cartesians_MW point 40
C 0.02909 0.72731 0.77391
 C 0.07632 0.72224 -0.77338
 C -1.05078 1.35673 0.00019
 C -0.07943 -0.52332 1.56911
 C -0.09086 -0.52074 -1.56963
 F 0.83522 1.58868 1.38056
 F 1.00105 1.56978 -1.37859
 H -0.85681 -1.16399 1.19698
 H -0.86617 -1.15655 -1.15706
 H 0.86013 -1.07489 1.59009
 H 0.84957 -1.07764 -1.63194
 H -0.32761 -0.22783 2.57512
 H -0.37972 -0.21977 -2.57536
13
bifur_IRC_Cartesians_MW_output/new_data/bifur_traj2_Cartesians_MW point 41
C 0.02899 0.72765 0.77470
 C 0.07650 0.72256 -0.77416
 C -1.04851 1.35705 0.00019
 C -0.07936 -0.52335 1.56912
 C -0.09086 -0.52075 -1.56964
 F 0.83341 1.58871 1.38215
 F 1.00024 1.56970 -1.38019
 H -0.85700 -1.16361 1.19706
 H -0.86641 -1.15612 -1.15690
 H 0.85997 -1.07497 1.58916
 H 0.84935 -1.07773 -1.63125
 H -0.32694 -0.22862 2.57528
 H -0.37937 -0.22051 -2.57552
13
bifur_IRC_Cartesians_MW_output/new_data/bifur_traj2_Cartesians_MW point 42
C 0.02923 0.72814 0.77548
 C 0.07634 0.72310 -0.77496
 C -1.04614 1.35783 0.00019
 C -0.07939 -0.52344 1.56878
 C -0.09079 -0.52086 -1.56930
 F 0.83280 1.58872 1.38407
 F 0.99823 1.56988 -1.38213
 H -0.85729 -1.16319 1.19632
 H -0.86662 -1.15576 -1.15649
 H 0.85976 -1.07508 1.58796
 H 0.84923 -1.07781 -1.62969
 H -0.32669 -0.22979 2.57521
 H -0.37867 -0.22174 -2.57544
13
bifur_IRC_Cartesians_MW_output/new_data/bifur_traj2_Cartesians_MW point 43
C 0.02982 0.72884 0.77625
 C 0.07582 0.72392 -0.77573
 C -1.04371 1.35922 0.00019
 C -0.07953 -0.52361 1.56797
 C -0.09065 -0.52110 -1.56848
 F 0.83351 1.58876 1.38636
 F 0.99499 1.57037 -1.38446
 H -0.85769 -1.16273 1.19453
 H -0.86680 -1.15549 -1.15565
 H 0.85952 -1.07523 1.58635
 H 0.84924 -1.07790 -1.62710
 H -0.32690 -0.23145 2.57482
 H -0.37764 -0.22359 -2.57505
13
bifur_IRC_Cartesians_MW_output/new_data/bifur_traj2_Cartesians_MW point 44
C 0.03075 0.72977 0.77689
 C 0.07497 0.72503 -0.77639
 C -1.04148 1.36133 0.00018
 C -0.07977 -0.52390 1.56657
 C -0.09046 -0.52149 -1.56707
 F 0.83562 1.58888 1.38893
 F 0.99079 1.57120 -1.38709
 H -0.85817 -1.16232 1.19155
 H -0.86693 -1.15536 -1.15418
 H 0.85929 -1.07541 1.58423
 H 0.84940 -1.07798 -1.62340
 H -0.32763 -0.23365 2.57402
 H -0.37639 -0.22610 -2.57424
13
bifur_IRC_Cartesians_MW_output/new_data/bifur_traj2_Cartesians_MW point 45
C 0.03075 0.72978 0.77689
 C 0.07497 0.72503 -0.77639
 C -1.04148 1.36133 0.00018
 C -0.07977 -0.52390 1.56657
 C -0.09046 -0.52149 -1.56706
 F 0.83562 1.58888 1.38893
 F 0.99079 1.57120 -1.38710
 H -0.85817 -1.16232 1.19155
 H -0.86693 -1.15536 -1.15418
 H 0.85929 -1.07541 1.58423
 H 0.84940 -1.07798 -1.62340
 H -0.32763 -0.23365 2.57401
 H -0.37639 -0.22611 -2.57424
13
bifur_IRC_Cartesians_MW_output/new_data/bifur_traj2_Cartesians_MW point 46
C 0.03220 0.73121 0.77760
 C 0.07360 0.72676 -0.77713
 C -1.03880 1.36478 0.00016
 C -0.08018 -0.52439 1.56419
 C -0.09016 -0.52214 -1.56465
 F 0.83947 1.58914 1.39254
 F 0.98468 1.57258 -1.39079
 H -0.85886 -1.16182 1.18658
 H -0.86707 -1.15532 -1.15160
 H 0.85901 -1.07569 1.58092
 H 0.84974 -1.07808 -1.61761
 H -0.32900 -0.23704 2.57256
 H -0.37463 -0.22998 -2.57277
13
bifur_IRC_Cartesians_MW_output/new_data/bifur_traj2_Cartesians_MW point 47
C 0.03230 0.73137 0.77787
 C 0.07352 0.72694 -0.77740
 C -1.03799 1.36501 0.00016
 C -0.08020 -0.52442 1.56409
 C -0.09013 -0.52218 -1.56456
 F 0.83936 1.58913 1.39317
 F 0.98389 1.57264 -1.39143
 H -0.85896 -1.16167 1.18634
 H -0.86713 -1.15520 -1.15152
 H 0.85893 -1.07572 1.58058
 H 0.84971 -1.07811 -1.61709
 H -0.32894 -0.23740 2.57255
 H -0.37436 -0.23038 -2.57276
13
bifur_IRC_Cartesians_MW_output/new_data/bifur_traj2_Cartesians_MW point 48
C 0.03203 0.73119 0.77816
 C 0.07382 0.72670 -0.77769
 C -1.03730 1.36433 0.00017
 C -0.08009 -0.52430 1.56471
 C -0.09017 -0.52203 -1.56517
 F 0.83782 1.58902 1.39321
 F 0.98442 1.57230 -1.39146
 H -0.85893 -1.16154 1.18752
 H -0.86721 -1.15497 -1.15220
 H 0.85887 -1.07571 1.58098
 H 0.84952 -1.07813 -1.61801
 H -0.32835 -0.23700 2.57302
 H -0.37442 -0.22987 -2.57323
13
bifur_IRC_Cartesians_MW_output/new_data/bifur_traj2_Cartesians_MW point 49
C 0.03139 0.73074 0.77849
 C 0.07450 0.72612 -0.77801
 C -1.03666 1.36284 0.00017
 C -0.07987 -0.52406 1.56594
 C -0.09028 -0.52171 -1.56642
 F 0.83492 1.58883 1.39278
 F 0.98616 1.57160 -1.39099
 H -0.85878 -1.16142 1.18998
 H -0.86732 -1.15464 -1.15355
 H 0.85883 -1.07565 1.58201
 H 0.84919 -1.07814 -1.62019
 H -0.32727 -0.23593 2.57391
 H -0.37479 -0.22858 -2.57412
13
bifur_IRC_Cartesians_MW_output/new_data/bifur_traj2_Cartesians_MW point 50
C 0.03038 0.73002 0.77889
 C 0.07554 0.72519 -0.77839
 C -1.03599 1.36057 0.00019
 C -0.07954 -0.52371 1.56779
 C -0.09045 -0.52124 -1.56828
 F 0.83060 1.58857 1.39192
 F 0.98907 1.57054 -1.39009
 H -0.85853 -1.16130 1.19371
 H -0.86747 -1.15419 -1.15554
 H 0.85880 -1.07554 1.58362
 H 0.84871 -1.07815 -1.62360
 H -0.32567 -0.23424 2.57522
 H -0.37546 -0.22653 -2.57544
13
bifur_IRC_Cartesians_MW_output/new_data/bifur_traj2_Cartesians_MW point 51
C 0.02912 0.72910 0.77937
 C 0.07684 0.72401 -0.77885
 C -1.03519 1.35768 0.00020
 C -0.07912 -0.52326 1.57014
 C -0.09067 -0.52063 -1.57065
 F 0.82518 1.58823 1.39078
 F 0.99277 1.56920 -1.38889
 H -0.85820 -1.16116 1.19844
 H -0.86764 -1.15362 -1.15809
 H 0.85877 -1.07540 1.58570
 H 0.84811 -1.07817 -1.62795
 H -0.32366 -0.23207 2.57689
 H -0.37631 -0.22391 -2.57711
13
bifur_IRC_Cartesians_MW_output/new_data/bifur_traj2_Cartesians_MW point 52
C 0.02789 0.72815 0.77993
 C 0.07813 0.72281 -0.77938
 C -1.03422 1.35468 0.00022
 C -0.07870 -0.52278 1.57260
 C -0.09087 -0.52000 -1.57312
 F 0.81975 1.58785 1.38969
 F 0.99624 1.56783 -1.38775
 H -0.85789 -1.16097 1.20330
 H -0.86782 -1.15302 -1.16081
 H 0.85870 -1.07527 1.58790
 H 0.84749 -1.07818 -1.63236
 H -0.32163 -0.22984 2.57864
 H -0.37707 -0.22124 -2.57886
13
bifur_IRC_Cartesians_MW_output/new_data/bifur_traj2_Cartesians_MW point 53
C 0.02687 0.72730 0.78053
 C 0.07921 0.72175 -0.77996
 C -1.03306 1.35197 0.00023
 C -0.07834 -0.52234 1.57485
 C -0.09103 -0.51944 -1.57538
 F 0.81497 1.58746 1.38889
 F 0.99891 1.56661 -1.38689
 H -0.85766 -1.16074 1.20766
 H -0.86799 -1.15244 -1.16338
 H 0.85860 -1.07516 1.58989
 H 0.84692 -1.07819 -1.63621
 H -0.31981 -0.22788 2.58026
 H -0.37759 -0.21890 -2.58048
13
bifur_IRC_Cartesians_MW_output/new_data/bifur_traj2_Cartesians_MW point 54
C 0.02610 0.72665 0.78116
 C 0.08003 0.72094 -0.78057
 C -1.03171 1.34978 0.00024
 C -0.07805 -0.52197 1.57671
 C -0.09113 -0.51898 -1.57726
 F 0.81106 1.58709 1.38849
 F 1.00063 1.56562 -1.38646
 H -0.85751 -1.16046 1.21120
 H -0.86815 -1.15190 -1.16558
 H 0.85846 -1.07509 1.59148
 H 0.84643 -1.07822 -1.63919
 H -0.31831 -0.22636 2.58163
 H -0.37785 -0.21711 -2.58185
13
bifur_IRC_Cartesians_MW_output/new_data/bifur_traj2_Cartesians_MW point 55
C 0.02562 0.72629 0.78179
 C 0.08057 0.72048 -0.78119
 C -1.03022 1.34836 0.00025
 C -0.07786 -0.52173 1.57799
 C -0.09119 -0.51867 -1.57855
 F 0.80817 1.58683 1.38862
 F 1.00136 1.56496 -1.38657
 H -0.85747 -1.16016 1.21359
 H -0.86831 -1.15144 -1.16710
 H 0.85831 -1.07507 1.59239
 H 0.84605 -1.07825 -1.64100
 H -0.31719 -0.22552 2.58261
 H -0.37786 -0.21608 -2.58283
13
bifur_IRC_Cartesians_MW_output/new_data/bifur_traj2_Cartesians_MW point 56
C 0.02562 0.72629 0.78179
 C 0.08057 0.72048 -0.78119
 C -1.03022 1.34836 0.00025
 C -0.07786 -0.52173 1.57799
 C -0.09119 -0.51867 -1.57855
 F 0.80817 1.58683 1.38862
 F 1.00136 1.56496 -1.38657
 H -0.85747 -1.16016 1.21359
 H -0.86831 -1.15144 -1.16710
 H 0.85831 -1.07507 1.59239
 H 0.84605 -1.07825 -1.64100
 H -0.31719 -0.22551 2.58261
 H -0.37786 -0.21608 -2.58283
13
bifur_IRC_Cartesians_MW_output/new_data/bifur_traj2_Cartesians_MW point 57
C 0.02549 0.72702 0.78270
 C 0.08080 0.72118 -0.78210
 C -1.02742 1.34956 0.00025
 C -0.07780 -0.52191 1.57737
 C -0.09122 -0.51883 -1.57792
 F 0.80603 1.58708 1.39103
 F 1.00050 1.56509 -1.38900
 H -0.85775 -1.15975 1.21271
 H -0.86865 -1.15096 -1.16591
 H 0.85818 -1.07518 1.59028
 H 0.84585 -1.07838 -1.63920
 H -0.31647 -0.22721 2.58238
 H -0.37754 -0.21771 -2.58259
13
bifur_IRC_Cartesians_MW_output/new_data/bifur_traj2_Cartesians_MW point 58
C 0.02564 0.72849 0.78270
 C 0.08067 0.72269 -0.78211
 C -1.02671 1.35322 0.00025
 C -0.07793 -0.52254 1.57458
 C -0.09128 -0.51947 -1.57513
 F 0.80659 1.58800 1.39355
 F 1.00007 1.56612 -1.39155
 H -0.85802 -1.15985 1.20826
 H -0.86887 -1.15111 -1.16169
 H 0.85839 -1.07532 1.58601
 H 0.84612 -1.07851 -1.63468
 H -0.31695 -0.23058 2.58052
 H -0.37771 -0.22113 -2.58072
13
bifur_IRC_Cartesians_MW_output/new_data/bifur_traj2_Cartesians_MW point 59
C 0.02556 0.73052 0.78236
 C 0.08073 0.72471 -0.78177
 C -1.02668 1.35843 0.00025
 C -0.07807 -0.52348 1.57050
 C -0.09145 -0.52040 -1.57104
 F 0.80704 1.58946 1.39654
 F 1.00097 1.56755 -1.39455
 H -0.85827 -1.16022 1.20198
 H -0.86915 -1.15145 -1.15530
 H 0.85884 -1.07548 1.57989
 H 0.84654 -1.07867 -1.62866
 H -0.31758 -0.23522 2.57773
 H -0.37847 -0.22574 -2.57793
13
bifur_IRC_Cartesians_MW_output/new_data/bifur_traj2_Cartesians_MW point 60
C 0.02507 0.73268 0.78186
 C 0.08119 0.72678 -0.78126
 C -1.02703 1.36397 0.00026
 C -0.07813 -0.52451 1.56611
 C -0.09174 -0.52136 -1.56665
 F 0.80631 1.59120 1.39948
 F 1.00361 1.56892 -1.39750
 H -0.85843 -1.16076 1.19560
 H -0.86949 -1.15183 -1.14810
 H 0.85944 -1.07561 1.57309
 H 0.84694 -1.07885 -1.62270
 H -0.31789 -0.24014 2.57470
 H -0.37984 -0.23049 -2.57490
13
bifur_IRC_Cartesians_MW_output/new_data/bifur_traj2_Cartesians_MW point 61
C 0.02415 0.73472 0.78136
 C 0.08208 0.72865 -0.78074
 C -1.02750 1.36910 0.00028
 C -0.07807 -0.52549 1.56202
 C -0.09213 -0.52223 -1.56256
 F 0.80405 1.59300 1.40213
 F 1.00780 1.57002 -1.40013
 H -0.85847 -1.16136 1.19005
 H -0.86988 -1.15213 -1.14100
 H 0.86011 -1.07570 1.56641
 H 0.84722 -1.07904 -1.61761
 H -0.31770 -0.24475 2.57187
 H -0.38166 -0.23478 -2.57207
13
bifur_IRC_Cartesians_MW_output/new_data/bifur_traj2_Cartesians_MW point 62
C 0.02284 0.73655 0.78091
 C 0.08337 0.73022 -0.78027
 C -1.02792 1.37358 0.00029
 C -0.07789 -0.52637 1.55844
 C -0.09259 -0.52296 -1.55900
 F 0.80032 1.59477 1.40444
 F 1.01323 1.57078 -1.40240
 H -0.85840 -1.16197 1.18563
 H -0.87032 -1.15231 -1.13438
 H 0.86082 -1.07575 1.56014
 H 0.84735 -1.07924 -1.61361
 H -0.31698 -0.24886 2.56940
 H -0.38381 -0.23843 -2.56960
13
bifur_IRC_Cartesians_MW_output/new_data/bifur_traj2_Cartesians_MW point 63
C 0.02120 0.73814 0.78058
 C 0.08499 0.73149 -0.77991
 C -1.02816 1.37732 0.00032
 C -0.07761 -0.52715 1.55547
 C -0.09311 -0.52353 -1.55604
 F 0.79518 1.59645 1.40644
 F 1.01966 1.57119 -1.40435
 H -0.85825 -1.16255 1.18243
 H -0.87081 -1.15235 -1.12840
 H 0.86151 -1.07577 1.55441
 H 0.84733 -1.07944 -1.61075
 H -0.31575 -0.25241 2.56736
 H -0.38620 -0.24140 -2.56756
13
bifur_IRC_Cartesians_MW_output/new_data/bifur_traj2_Cartesians_MW point 64
C 0.01930 0.73943 0.78046
 C 0.08690 0.73241 -0.77975
 C -1.02801 1.38014 0.00034
 C -0.07722 -0.52776 1.55326
 C -0.09366 -0.52391 -1.55385
 F 0.78872 1.59797 1.40817
 F 1.02670 1.57123 -1.40601
 H -0.85803 -1.16304 1.18064
 H -0.87133 -1.15221 -1.12337
 H 0.86216 -1.07575 1.54943
 H 0.84714 -1.07964 -1.60911
 H -0.31399 -0.25527 2.56586
 H -0.38867 -0.24359 -2.56606
13
bifur_IRC_Cartesians_MW_output/new_data/bifur_traj2_Cartesians_MW point 65
C 0.01746 0.74033 0.78065
 C 0.08878 0.73293 -0.77991
 C -1.02717 1.38177 0.00037
 C -0.07680 -0.52815 1.55206
 C -0.09415 -0.52408 -1.55267
 F 0.78187 1.59911 1.40964
 F 1.03299 1.57092 -1.40742
 H -0.85782 -1.16331 1.18035
 H -0.87185 -1.15186 -1.11992
 H 0.86262 -1.07572 1.54574
 H 0.84679 -1.07982 -1.60868
 H -0.31196 -0.25722 2.56510
 H -0.39075 -0.24489 -2.56530
13
bifur_IRC_Cartesians_MW_output/new_data/bifur_traj2_Cartesians_MW point 66
C 0.01610 0.74092 0.78115
 C 0.09019 0.73326 -0.78038
 C -1.02565 1.38260 0.00039
 C -0.07645 -0.52836 1.55157
 C -0.09449 -0.52412 -1.55220
 F 0.77618 1.59980 1.41108
 F 1.03709 1.57054 -1.40881
 H -0.85773 -1.16330 1.18074
 H -0.87229 -1.15141 -1.11796
 H 0.86285 -1.07572 1.54326
 H 0.84641 -1.07998 -1.60863
 H -0.31018 -0.25852 2.56488
 H -0.39203 -0.24571 -2.56507
13
bifur_IRC_Cartesians_MW_output/new_data/bifur_traj2_Cartesians_MW point 67
C 0.01610 0.74092 0.78115
 C 0.09019 0.73326 -0.78038
 C -1.02565 1.38260 0.00039
 C -0.07645 -0.52836 1.55157
 C -0.09449 -0.52412 -1.55220
 F 0.77618 1.59980 1.41108
 F 1.03709 1.57054 -1.40882
 H -0.85773 -1.16330 1.18074
 H -0.87229 -1.15141 -1.11796
 H 0.86285 -1.07572 1.54326
 H 0.84641 -1.07998 -1.60863
 H -0.31018 -0.25853 2.56488
 H -0.39203 -0.24571 -2.56507
13
bifur_IRC_Cartesians_MW_output/new_data/bifur_traj2_Cartesians_MW point 68
C 0.01499 0.74236 0.78260
 C 0.09147 0.73447 -0.78182
 C -1.02111 1.38495 0.00040
 C -0.07615 -0.52878 1.55023
 C -0.09477 -0.52439 -1.55087
 F 0.76954 1.60069 1.41525
 F 1.03895 1.57050 -1.41297
 H -0.85802 -1.16281 1.17960
 H -0.87304 -1.15052 -1.11477
 H 0.86288 -1.07586 1.53858
 H 0.84591 -1.08026 -1.60604
 H -0.30806 -0.26180 2.56428
 H -0.39258 -0.24855 -2.56447
13
bifur_IRC_Cartesians_MW_output/new_data/bifur_traj2_Cartesians_MW point 69
C 0.01498 0.74352 0.78340
 C 0.09157 0.73562 -0.78262
 C -1.01840 1.38729 0.00041
 C -0.07616 -0.52916 1.54871
 C -0.09481 -0.52476 -1.54934
 F 0.76805 1.60122 1.41826
 F 1.03784 1.57101 -1.41601
 H -0.85837 -1.16248 1.17721
 H -0.87341 -1.15016 -1.11229
 H 0.86282 -1.07602 1.53527
 H 0.84584 -1.08041 -1.60283
 H -0.30766 -0.26446 2.56342
 H -0.39229 -0.25120 -2.56360
13
bifur_IRC_Cartesians_MW_output/new_data/bifur_traj2_Cartesians_MW point 70
C 0.01508 0.74508 0.78416
 C 0.09155 0.73721 -0.78338
 C -1.01562 1.39070 0.00041
 C -0.07623 -0.52973 1.54634
 C -0.09485 -0.52532 -1.54697
 F 0.76706 1.60199 1.42194
 F 1.03643 1.57184 -1.41971
 H -0.85880 -1.16218 1.17344
 H -0.87382 -1.14988 -1.10862
 H 0.86283 -1.07622 1.53080
 H 0.84587 -1.08060 -1.59824
 H -0.30751 -0.26808 2.56199
 H -0.39200 -0.25483 -2.56217
13
bifur_IRC_Cartesians_MW_output/new_data/bifur_traj2_Cartesians_MW point 71
C 0.01505 0.74709 0.78479
 C 0.09167 0.73921 -0.78401
 C -1.01296 1.39525 0.00042
 C -0.07630 -0.53050 1.54308
 C -0.09495 -0.52608 -1.54370
 F 0.76583 1.60314 1.42617
 F 1.03572 1.57295 -1.42398
 H -0.85925 -1.16202 1.16839
 H -0.87430 -1.14968 -1.10343
 H 0.86297 -1.07643 1.52493
 H 0.84598 -1.08082 -1.59248
 H -0.30740 -0.27270 2.55994
 H -0.39205 -0.25941 -2.56011
13
bifur_IRC_Cartesians_MW_output/new_data/bifur_traj2_Cartesians_MW point 72
C 0.01459 0.74926 0.78526
 C 0.09219 0.74130 -0.78447
 C -1.01071 1.40020 0.00042
 C -0.07629 -0.53138 1.53945
 C -0.09518 -0.52689 -1.54006
 F 0.76341 1.60458 1.43039
 F 1.03678 1.57403 -1.42822
 H -0.85961 -1.16203 1.16313
 H -0.87484 -1.14952 -1.09734
 H 0.86328 -1.07663 1.51829
 H 0.84608 -1.08107 -1.58670
 H -0.30699 -0.27766 2.55761
 H -0.39271 -0.26419 -2.55777
13
bifur_IRC_Cartesians_MW_output/new_data/bifur_traj2_Cartesians_MW point 73
C 0.01358 0.75115 0.78562
 C 0.09326 0.74299 -0.78482
 C -1.00890 1.40439 0.00044
 C -0.07613 -0.53217 1.53636
 C -0.09553 -0.52755 -1.53698
 F 0.75922 1.60606 1.43392
 F 1.03994 1.57471 -1.43173
 H -0.85978 -1.16215 1.15918
 H -0.87541 -1.14930 -1.09162
 H 0.86368 -1.07676 1.51214
 H 0.84603 -1.08131 -1.58236
 H -0.30597 -0.28195 2.55562
 H -0.39400 -0.26812 -2.55578
13
bifur_IRC_Cartesians_MW_output/new_data/bifur_traj2_Cartesians_MW point 74
C 0.01209 0.75255 0.78597
 C 0.09480 0.74410 -0.78514
 C -1.00738 1.40727 0.00046
 C -0.07581 -0.53275 1.53426
 C -0.09596 -0.52794 -1.53489
 F 0.75335 1.60737 1.43652
 F 1.04478 1.57484 -1.43429
 H -0.85976 -1.16232 1.15720
 H -0.87599 -1.14897 -1.08706
 H 0.86411 -1.07681 1.50717
 H 0.84580 -1.08153 -1.58004
 H -0.30432 -0.28509 2.55429
 H -0.39570 -0.27072 -2.55445
13
bifur_IRC_Cartesians_MW_output/new_data/bifur_traj2_Cartesians_MW point 75
C 0.01026 0.75347 0.78637
 C 0.09668 0.74465 -0.78550
 C -1.00600 1.40884 0.00049
 C -0.07538 -0.53312 1.53317
 C -0.09644 -0.52809 -1.53382
 F 0.74615 1.60846 1.43830
 F 1.05075 1.57449 -1.43601
 H -0.85960 -1.16248 1.15707
 H -0.87655 -1.14851 -1.08377
 H 0.86452 -1.07679 1.50344
 H 0.84539 -1.08173 -1.57957
 H -0.30215 -0.28711 2.55365
 H -0.39765 -0.27208 -2.55380
13
bifur_IRC_Cartesians_MW_output/new_data/bifur_traj2_Cartesians_MW point 76
C 0.00817 0.75398 0.78684
 C 0.09883 0.74474 -0.78593
 C -1.00462 1.40929 0.00052
 C -0.07484 -0.53331 1.53295
 C -0.09695 -0.52802 -1.53363
 F 0.73790 1.60935 1.43944
 F 1.05749 1.57373 -1.43707
 H -0.85933 -1.16260 1.15852
 H -0.87710 -1.14794 -1.08162
 H 0.86490 -1.07673 1.50078
 H 0.84483 -1.08191 -1.58064
 H -0.29954 -0.28817 2.55360
 H -0.39973 -0.27241 -2.55376
13
bifur_IRC_Cartesians_MW_output/new_data/bifur_traj2_Cartesians_MW point 77
C 0.00590 0.75415 0.78743
 C 0.10117 0.74445 -0.78648
 C -1.00308 1.40879 0.00055
 C -0.07423 -0.53333 1.53350
 C -0.09748 -0.52777 -1.53421
 F 0.72875 1.61003 1.44015
 F 1.06467 1.57261 -1.43769
 H -0.85899 -1.16266 1.16132
 H -0.87766 -1.14724 -1.08050
 H 0.86522 -1.07663 1.49904
 H 0.84414 -1.08207 -1.58295
 H -0.29655 -0.28846 2.55409
 H -0.40186 -0.27188 -2.55425
13
bifur_IRC_Cartesians_MW_output/new_data/bifur_traj2_Cartesians_MW point 78
C 0.00590 0.75415 0.78743
 C 0.10117 0.74445 -0.78648
 C -1.00308 1.40879 0.00055
 C -0.07423 -0.53333 1.53351
 C -0.09748 -0.52777 -1.53421
 F 0.72875 1.61003 1.44015
 F 1.06467 1.57261 -1.43769
 H -0.85899 -1.16266 1.16132
 H -0.87766 -1.14724 -1.08050
 H 0.86522 -1.07663 1.49904
 H 0.84414 -1.08207 -1.58295
 H -0.29655 -0.28846 2.55409
 H -0.40186 -0.27188 -2.55425
13
bifur_IRC_Cartesians_MW_output/new_data/bifur_traj2_Cartesians_MW point 79
C 0.00140 0.75382 0.78925
 C 0.10586 0.74320 -0.78822
 C -0.99860 1.40571 0.00061
 C -0.07292 -0.53299 1.53640
 C -0.09844 -0.52687 -1.53715
 F 0.70939 1.61076 1.44124
 F 1.07787 1.56975 -1.43861
 H -0.85834 -1.16235 1.16964
 H -0.87879 -1.14542 -1.08101
 H 0.86555 -1.07642 1.49771
 H 0.84244 -1.08239 -1.58970
 H -0.28996 -0.28750 2.55639
 H -0.40547 -0.26930 -2.55654
13
bifur_IRC_Cartesians_MW_output/new_data/bifur_traj2_Cartesians_MW point 80
C -0.00020 0.75363 0.79053
 C 0.10760 0.74269 -0.78947
 C -0.99534 1.40406 0.00063
 C -0.07240 -0.53274 1.53805
 C -0.09874 -0.52642 -1.53883
 F 0.70133 1.61079 1.44234
 F 1.08161 1.56848 -1.43966
 H -0.85822 -1.16190 1.17356
 H -0.87932 -1.14442 -1.08209
 H 0.86547 -1.07637 1.49753
 H 0.84163 -1.08254 -1.59245
 H -0.28710 -0.28702 2.55775
 H -0.40630 -0.26824 -2.55790
13
bifur_IRC_Cartesians_MW_output/new_data/bifur_traj2_Cartesians_MW point 81
C -0.00107 0.75371 0.79193
 C 0.10861 0.74258 -0.79086
 C -0.99157 1.40315 0.00064
 C -0.07207 -0.53257 1.53919
 C -0.09888 -0.52614 -1.53997
 F 0.69561 1.61071 1.44419
 F 1.08259 1.56768 -1.44148
 H -0.85833 -1.16128 1.17605
 H -0.87979 -1.14348 -1.08297
 H 0.86524 -1.07641 1.49701
 H 0.84098 -1.08268 -1.59359
 H -0.28501 -0.28720 2.55879
 H -0.40631 -0.26808 -2.55893
13
bifur_IRC_Cartesians_MW_output/new_data/bifur_traj2_Cartesians_MW point 82
C -0.00131 0.75417 0.79335
 C 0.10900 0.74298 -0.79227
 C -0.98754 1.40331 0.00065
 C -0.07193 -0.53256 1.53952
 C -0.09889 -0.52608 -1.54030
 F 0.69213 1.61067 1.44678
 F 1.08131 1.56741 -1.44408
 H -0.85863 -1.16058 1.17673
 H -0.88021 -1.14268 -1.08313
 H 0.86493 -1.07653 1.49576
 H 0.84054 -1.08283 -1.59287
 H -0.28371 -0.28826 2.55929
 H -0.40569 -0.26903 -2.55943
13
bifur_IRC_Cartesians_MW_output/new_data/bifur_traj2_Cartesians_MW point 83
C -0.00109 0.75504 0.79468
 C 0.10892 0.74390 -0.79361
 C -0.98352 1.40468 0.00065
 C -0.07194 -0.53273 1.53891
 C -0.09882 -0.52626 -1.53968
 F 0.69046 1.61078 1.45005
 F 1.07856 1.56766 -1.44739
 H -0.85909 -1.15989 1.17556
 H -0.88061 -1.14204 -1.08220
 H 0.86463 -1.07670 1.49350
 H 0.84031 -1.08298 -1.59034
 H -0.28308 -0.29032 2.55914
 H -0.40472 -0.27114 -2.55927
13
bifur_IRC_Cartesians_MW_output/new_data/bifur_traj2_Cartesians_MW point 84
C -0.00059 0.75640 0.79582
 C 0.10854 0.74535 -0.79476
 C -0.97978 1.40741 0.00065
 C -0.07206 -0.53313 1.53719
 C -0.09872 -0.52671 -1.53795
 F 0.69013 1.61117 1.45392
 F 1.07516 1.56841 -1.45131
 H -0.85965 -1.15931 1.17245
 H -0.88099 -1.14159 -1.07983
 H 0.86440 -1.07693 1.48996
 H 0.84027 -1.08316 -1.58603
 H -0.28302 -0.29347 2.55822
 H -0.40369 -0.27444 -2.55835
13
bifur_IRC_Cartesians_MW_output/new_data/bifur_traj2_Cartesians_MW point 85
C -0.00004 0.75823 0.79663
 C 0.10808 0.74730 -0.79558
 C -0.97668 1.41155 0.00064
 C -0.07226 -0.53379 1.53430
 C -0.09867 -0.52742 -1.53505
 F 0.69064 1.61196 1.45820
 F 1.07207 1.56961 -1.45564
 H -0.86023 -1.15893 1.16746
 H -0.88138 -1.14137 -1.07570
 H 0.86433 -1.07719 1.48498
 H 0.84044 -1.08334 -1.58014
 H -0.28339 -0.29772 2.55646
 H -0.40292 -0.27886 -2.55657
13
bifur_IRC_Cartesians_MW_output/new_data/bifur_traj2_Cartesians_MW point 86
C 0.00030 0.76037 0.79704
 C 0.10781 0.74951 -0.79600
 C -0.97456 1.41665 0.00064
 C -0.07245 -0.53466 1.53054
 C -0.09870 -0.52832 -1.53127
 F 0.69114 1.61314 1.46241
 F 1.07041 1.57105 -1.45990
 H -0.86074 -1.15885 1.16132
 H -0.88176 -1.14138 -1.07007
 H 0.86449 -1.07743 1.47889
 H 0.84073 -1.08355 -1.57349
 H -0.28390 -0.30265 2.55403
 H -0.40276 -0.28389 -2.55414
13
bifur_IRC_Cartesians_MW_output/new_data/bifur_traj2_Cartesians_MW point 87
C 0.00016 0.76245 0.79707
 C 0.10797 0.75157 -0.79603
 C -0.97349 1.42174 0.00065
 C -0.07255 -0.53556 1.52667
 C -0.09887 -0.52919 -1.52740
 F 0.69066 1.61455 1.46597
 F 1.07098 1.57235 -1.46349
 H -0.86106 -1.15903 1.15543
 H -0.88214 -1.14151 -1.06392
 H 0.86484 -1.07761 1.47263
 H 0.84103 -1.08374 -1.56749
 H -0.28417 -0.30742 2.55145
 H -0.40335 -0.28860 -2.55156
13
bifur_IRC_Cartesians_MW_output/new_data/bifur_traj2_Cartesians_MW point 88
C -0.00050 0.76413 0.79689
 C 0.10862 0.75312 -0.79584
 C -0.97323 1.42583 0.00066
 C -0.07251 -0.53633 1.52348
 C -0.09915 -0.52988 -1.52421
 F 0.68873 1.61592 1.46847
 F 1.07370 1.57322 -1.46598
 H -0.86116 -1.15938 1.15104
 H -0.88250 -1.14164 -1.05842
 H 0.86531 -1.07771 1.46725
 H 0.84120 -1.08391 -1.56325
 H -0.28394 -0.31122 2.54929
 H -0.40457 -0.29217 -2.54939
13
bifur_IRC_Cartesians_MW_output/new_data/bifur_traj2_Cartesians_MW point 89
C -0.00050 0.76413 0.79689
 C 0.10862 0.75312 -0.79584
 C -0.97323 1.42583 0.00066
 C -0.07251 -0.53633 1.52348
 C -0.09915 -0.52988 -1.52421
 F 0.68873 1.61592 1.46847
 F 1.07369 1.57322 -1.46598
 H -0.86116 -1.15938 1.15104
 H -0.88250 -1.14164 -1.05842
 H 0.86531 -1.07771 1.46725
 H 0.84120 -1.08391 -1.56324
 H -0.28394 -0.31122 2.54929
 H -0.40457 -0.29217 -2.54939
13
bifur_IRC_Cartesians_MW_output/new_data/bifur_traj2_Cartesians_MW point 90
C -0.00281 0.76598 0.79645
 C 0.11091 0.75452 -0.79535
 C -0.97370 1.43014 0.00069
 C -0.07208 -0.53724 1.52003
 C -0.09986 -0.53052 -1.52079
 F 0.68143 1.61804 1.47067
 F 1.08271 1.57355 -1.46810
 H -0.86089 -1.16015 1.14768
 H -0.88312 -1.14165 -1.05114
 H 0.86622 -1.07769 1.46031
 H 0.84111 -1.08416 -1.56035
 H -0.28210 -0.31533 2.54691
 H -0.40783 -0.29547 -2.54701
13
bifur_IRC_Cartesians_MW_output/new_data/bifur_traj2_Cartesians_MW point 91
C -0.00419 0.76637 0.79635
 C 0.11229 0.75463 -0.79523
 C -0.97387 1.43083 0.00071
 C -0.07176 -0.53745 1.51946
 C -0.10022 -0.53056 -1.52023
 F 0.67676 1.61878 1.47097
 F 1.08778 1.57321 -1.46834
 H -0.86064 -1.16046 1.14798
 H -0.88341 -1.14151 -1.04910
 H 0.86660 -1.07763 1.45833
 H 0.84088 -1.08425 -1.56080
 H -0.28072 -0.31615 2.54651
 H -0.40950 -0.29580 -2.54661
13
bifur_IRC_Cartesians_MW_output/new_data/bifur_traj2_Cartesians_MW point 92
C -0.00554 0.76659 0.79640
 C 0.11365 0.75458 -0.79525
 C -0.97371 1.43100 0.00072
 C -0.07143 -0.53756 1.51933
 C -0.10056 -0.53051 -1.52012
 F 0.67188 1.61935 1.47119
 F 1.09251 1.57272 -1.46851
 H -0.86039 -1.16067 1.14894
 H -0.88369 -1.14127 -1.04775
 H 0.86690 -1.07756 1.45691
 H 0.84058 -1.08434 -1.56176
 H -0.27920 -0.31657 2.54643
 H -0.41100 -0.29575 -2.54654
13
bifur_IRC_Cartesians_MW_output/new_data/bifur_traj2_Cartesians_MW point 93
C -0.00665 0.76681 0.79667
 C 0.11480 0.75458 -0.79550
 C -0.97296 1.43111 0.00074
 C -0.07114 -0.53764 1.51932
 C -0.10083 -0.53045 -1.52012
 F 0.66746 1.61978 1.47173
 F 1.09607 1.57228 -1.46901
 H -0.86024 -1.16072 1.14988
 H -0.88398 -1.14095 -1.04678
 H 0.86709 -1.07752 1.45565
 H 0.84027 -1.08443 -1.56248
 H -0.27779 -0.31703 2.54648
 H -0.41208 -0.29581 -2.54659
13
bifur_IRC_Cartesians_MW_output/new_data/bifur_traj2_Cartesians_MW point 94
C -0.00725 0.76725 0.79718
 C 0.11546 0.75490 -0.79600
 C -0.97141 1.43174 0.00075
 C -0.07098 -0.53777 1.51900
 C -0.10097 -0.53050 -1.51980
 F 0.66438 1.62013 1.47307
 F 1.09747 1.57213 -1.47033
 H -0.86029 -1.16058 1.14988
 H -0.88427 -1.14060 -1.04570
 H 0.86713 -1.07756 1.45405
 H 0.84004 -1.08454 -1.56199
 H -0.27680 -0.31803 2.54637
 H -0.41250 -0.29659 -2.54647
13
bifur_IRC_Cartesians_MW_output/new_data/bifur_traj2_Cartesians_MW point 95
C -0.00720 0.76811 0.79789
 C 0.11548 0.75577 -0.79671
 C -0.96908 1.43342 0.00075
 C -0.07099 -0.53803 1.51795
 C -0.10098 -0.53075 -1.51875
 F 0.66326 1.62047 1.47547
 F 1.09626 1.57249 -1.47275
 H -0.86059 -1.16025 1.14820
 H -0.88456 -1.14028 -1.04403
 H 0.86704 -1.07768 1.45165
 H 0.83996 -1.08466 -1.55956
 H -0.27647 -0.32002 2.54581
 H -0.41214 -0.29858 -2.54591
13
bifur_IRC_Cartesians_MW_output/new_data/bifur_traj2_Cartesians_MW point 96
C -0.00664 0.76937 0.79869
 C 0.11501 0.75714 -0.79752
 C -0.96629 1.43615 0.00075
 C -0.07115 -0.53844 1.51613
 C -0.10088 -0.53122 -1.51691
 F 0.66380 1.62087 1.47875
 F 1.09313 1.57332 -1.47608
 H -0.86107 -1.15984 1.14486
 H -0.88485 -1.14002 -1.04157
 H 0.86689 -1.07788 1.44837
 H 0.84004 -1.08480 -1.55536
 H -0.27674 -0.32296 2.54475
 H -0.41125 -0.30169 -2.54484
13
bifur_IRC_Cartesians_MW_output/new_data/bifur_traj2_Cartesians_MW point 97
C -0.00585 0.77093 0.79949
 C 0.11431 0.75886 -0.79834
 C -0.96336 1.43968 0.00074
 C -0.07139 -0.53898 1.51370
 C -0.10075 -0.53185 -1.51447
 F 0.66516 1.62140 1.48256
 F 1.08922 1.57445 -1.47996
 H -0.86166 -1.15941 1.14039
 H -0.88514 -1.13984 -1.03837
 H 0.86674 -1.07813 1.44434
 H 0.84022 -1.08495 -1.55001
 H -0.27733 -0.32658 2.54329
 H -0.41018 -0.30558 -2.54337
13
bifur_IRC_Cartesians_MW_output/new_data/bifur_traj2_Cartesians_MW point 98
C -0.00508 0.77269 0.80024
 C 0.11363 0.76077 -0.79911
 C -0.96044 1.44372 0.00074
 C -0.07164 -0.53962 1.51086
 C -0.10064 -0.53256 -1.51162
 F 0.66652 1.62209 1.48667
 F 1.08548 1.57572 -1.48412
 H -0.86227 -1.15903 1.13531
 H -0.88546 -1.13968 -1.03451
 H 0.86664 -1.07839 1.43969
 H 0.84044 -1.08512 -1.54408
 H -0.27796 -0.33068 2.54155
 H -0.40921 -0.30992 -2.54162
13
bifur_IRC_Cartesians_MW_output/new_data/bifur_traj2_Cartesians_MW point 99
C -0.00458 0.77455 0.80096
 C 0.11321 0.76274 -0.79984
 C -0.95760 1.44800 0.00073
 C -0.07183 -0.54031 1.50784
 C -0.10060 -0.53330 -1.50858
 F 0.66704 1.62294 1.49085
 F 1.08272 1.57695 -1.48837
 H -0.86282 -1.15872 1.13016
 H -0.88584 -1.13952 -1.03014
 H 0.86662 -1.07863 1.43456
 H 0.84063 -1.08531 -1.53813
 H -0.27836 -0.33500 2.53967
 H -0.40857 -0.31440 -2.53973
13
bifur_IRC_Cartesians_MW_output/new_data/bifur_traj2_Cartesians_MW point 100
C -0.00458 0.77455 0.80096
 C 0.11321 0.76274 -0.79984
 C -0.95760 1.44800 0.00073
 C -0.07183 -0.54031 1.50784
 C -0.10060 -0.53330 -1.50858
 F 0.66703 1.62294 1.49085
 F 1.08272 1.57695 -1.48837
 H -0.86282 -1.15872 1.13016
 H -0.88584 -1.13952 -1.03014
 H 0.86662 -1.07863 1.43457
 H 0.84063 -1.08531 -1.53813
 H -0.27836 -0.33500 2.53967
 H -0.40857 -0.31440 -2.53974
13
bifur_IRC_Cartesians_MW_output/new_data/bifur_traj2_Cartesians_MW point 101
C -0.00532 0.77791 0.80235
 C 0.11413 0.76595 -0.80122
 C -0.95230 1.45522 0.00075
 C -0.07175 -0.54157 1.50277
 C -0.10093 -0.53445 -1.50350
 F 0.66190 1.62499 1.49827
 F 1.08347 1.57838 -1.49581
 H -0.86350 -1.15837 1.12290
 H -0.88683 -1.13888 -1.02145
 H 0.86689 -1.07898 1.42439
 H 0.84055 -1.08574 -1.52939
 H -0.27713 -0.34269 2.53656
 H -0.40918 -0.32179 -2.53662
13
bifur_IRC_Cartesians_MW_output/new_data/bifur_traj2_Cartesians_MW point 102
C -0.00683 0.77893 0.80305
 C 0.11572 0.76667 -0.80189
 C -0.95003 1.45692 0.00077
 C -0.07138 -0.54193 1.50168
 C -0.10132 -0.53462 -1.50243
 F 0.65529 1.62595 1.50067
 F 1.08784 1.57814 -1.49817
 H -0.86348 -1.15832 1.12249
 H -0.88742 -1.13832 -1.01840
 H 0.86716 -1.07901 1.42059
 H 0.84013 -1.08595 -1.52831
 H -0.27510 -0.34496 2.53598
 H -0.41058 -0.32351 -2.53603
13
bifur_IRC_Cartesians_MW_output/new_data/bifur_traj2_Cartesians_MW point 103
C -0.00891 0.77936 0.80373
 C 0.11788 0.76668 -0.80253
 C -0.94813 1.45706 0.00080
 C -0.07083 -0.54205 1.50177
 C -0.10181 -0.53449 -1.50254
 F 0.64669 1.62672 1.50196
 F 1.09421 1.57727 -1.49938
 H -0.86325 -1.15832 1.12440
 H -0.88800 -1.13763 -1.01672
 H 0.86746 -1.07896 1.41820
 H 0.83950 -1.08613 -1.52964
 H -0.27232 -0.34586 2.53618
 H -0.41249 -0.32367 -2.53623
13
bifur_IRC_Cartesians_MW_output/new_data/bifur_traj2_Cartesians_MW point 104
C -0.01134 0.77931 0.80440
 C 0.12038 0.76613 -0.80316
 C -0.94648 1.45590 0.00083
 C -0.07016 -0.54197 1.50285
 C -0.10235 -0.53410 -1.50365
 F 0.63682 1.62729 1.50236
 F 1.10180 1.57590 -1.49968
 H -0.86285 -1.15833 1.12815
 H -0.88857 -1.13683 -1.01627
 H 0.86775 -1.07883 1.41706
 H 0.83870 -1.08629 -1.53283
 H -0.26904 -0.34562 2.53703
 H -0.41468 -0.32256 -2.53709
13
bifur_IRC_Cartesians_MW_output/new_data/bifur_traj2_Cartesians_MW point 105
C -0.01401 0.77886 0.80514
 C 0.12313 0.76515 -0.80385
 C -0.94486 1.45369 0.00087
 C -0.06939 -0.54171 1.50475
 C -0.10293 -0.53352 -1.50558
 F 0.62596 1.62766 1.50214
 F 1.11015 1.57415 -1.49936
 H -0.86236 -1.15832 1.13338
 H -0.88912 -1.13592 -1.01690
 H 0.86801 -1.07866 1.41694
 H 0.83777 -1.08643 -1.53749
 H -0.26535 -0.34448 2.53845
 H -0.41700 -0.32046 -2.53851
13
bifur_IRC_Cartesians_MW_output/new_data/bifur_traj2_Cartesians_MW point 106
C -0.01684 0.77810 0.80602
 C 0.12606 0.76381 -0.80467
 C -0.94303 1.45055 0.00090
 C -0.06855 -0.54129 1.50740
 C -0.10351 -0.53276 -1.50827
 F 0.61424 1.62783 1.50154
 F 1.11885 1.57207 -1.49863
 H -0.86180 -1.15823 1.13991
 H -0.88969 -1.13489 -1.01853
 H 0.86821 -1.07846 1.41770
 H 0.83670 -1.08657 -1.54331
 H -0.26129 -0.34259 2.54040
 H -0.41935 -0.31757 -2.54045
13
bifur_IRC_Cartesians_MW_output/new_data/bifur_traj2_Cartesians_MW point 107
C -0.01972 0.77709 0.80711
 C 0.12904 0.76222 -0.80571
 C -0.94073 1.44668 0.00094
 C -0.06767 -0.54074 1.51067
 C -0.10408 -0.53186 -1.51158
 F 0.60199 1.62779 1.50080
 F 1.12733 1.56974 -1.49778
 H -0.86124 -1.15800 1.14744
 H -0.89026 -1.13370 -1.02109
 H 0.86832 -1.07824 1.41918
 H 0.83551 -1.08669 -1.54994
 H -0.25697 -0.34017 2.54280
 H -0.42152 -0.31412 -2.54286
13
bifur_IRC_Cartesians_MW_output/new_data/bifur_traj2_Cartesians_MW point 108
C -0.02246 0.77601 0.80851
 C 0.13193 0.76058 -0.80705
 C -0.93764 1.44247 0.00097
 C -0.06679 -0.54011 1.51431
 C -0.10459 -0.53088 -1.51525
 F 0.58961 1.62757 1.50036
 F 1.13490 1.56732 -1.49722
 H -0.86075 -1.15759 1.15543
 H -0.89087 -1.13236 -1.02429
 H 0.86829 -1.07805 1.42101
 H 0.83424 -1.08682 -1.55673
 H -0.25253 -0.33759 2.54551
 H -0.42334 -0.31054 -2.54557
13
bifur_IRC_Cartesians_MW_output/new_data/bifur_traj2_Cartesians_MW point 109
C -0.02481 0.77521 0.81026
 C 0.13445 0.75929 -0.80876
 C -0.93342 1.43880 0.00101
 C -0.06600 -0.53953 1.51765
 C -0.10501 -0.53001 -1.51862
 F 0.57800 1.62730 1.50093
 F 1.14050 1.56515 -1.49769
 H -0.86046 -1.15694 1.16259
 H -0.89153 -1.13091 -1.02732
 H 0.86812 -1.07793 1.42231
 H 0.83299 -1.08699 -1.56230
 H -0.24832 -0.33567 2.54809
 H -0.42452 -0.30777 -2.54814
13
bifur_IRC_Cartesians_MW_output/new_data/bifur_traj2_Cartesians_MW point 110
C -0.02631 0.77515 0.81210
 C 0.13614 0.75892 -0.81057
 C -0.92859 1.43712 0.00103
 C -0.06547 -0.53925 1.51951
 C -0.10526 -0.52954 -1.52049
 F 0.56924 1.62721 1.50298
 F 1.14306 1.56383 -1.49971
 H -0.86050 -1.15617 1.16673
 H -0.89218 -1.12962 -1.02874
 H 0.86787 -1.07794 1.42191
 H 0.83204 -1.08718 -1.56471
 H -0.24515 -0.33549 2.54970
 H -0.42489 -0.30703 -2.54975
13
bifur_IRC_Cartesians_MW_output/new_data/bifur_traj2_Cartesians_MW point 111
C -0.02631 0.77515 0.81210
 C 0.13614 0.75892 -0.81057
 C -0.92859 1.43712 0.00103
 C -0.06547 -0.53925 1.51951
 C -0.10526 -0.52954 -1.52049
 F 0.56924 1.62721 1.50298
 F 1.14306 1.56383 -1.49971
 H -0.86050 -1.15617 1.16674
 H -0.89218 -1.12962 -1.02874
 H 0.86787 -1.07794 1.42191
 H 0.83204 -1.08718 -1.56471
 H -0.24515 -0.33549 2.54970
 H -0.42489 -0.30703 -2.54975
13
bifur_IRC_Cartesians_MW_output/new_data/bifur_traj2_Cartesians_MW point 112
C -0.02768 0.77680 0.81484
 C 0.13781 0.76028 -0.81329
 C -0.92049 1.43911 0.00105
 C -0.06501 -0.53957 1.51886
 C -0.10555 -0.52966 -1.51985
 F 0.55930 1.62794 1.50916
 F 1.14389 1.56340 -1.50588
 H -0.86102 -1.15504 1.16685
 H -0.89329 -1.12797 -1.02626
 H 0.86759 -1.07817 1.41667
 H 0.83110 -1.08758 -1.56211
 H -0.24177 -0.33927 2.54981
 H -0.42487 -0.31027 -2.54985
13
bifur_IRC_Cartesians_MW_output/new_data/bifur_traj2_Cartesians_MW point 113
C -0.02831 0.77808 0.81569
 C 0.13854 0.76144 -0.81413
 C -0.91763 1.44158 0.00107
 C -0.06487 -0.54001 1.51724
 C -0.10574 -0.53001 -1.51823
 F 0.55552 1.62875 1.51236
 F 1.14493 1.56369 -1.50908
 H -0.86127 -1.15478 1.16485
 H -0.89380 -1.12749 -1.02310
 H 0.86767 -1.07830 1.41262
 H 0.83089 -1.08778 -1.55925
 H -0.24066 -0.34220 2.54890
 H -0.42526 -0.31296 -2.54893
13
bifur_IRC_Cartesians_MW_output/new_data/bifur_traj2_Cartesians_MW point 114
C -0.02927 0.77949 0.81617
 C 0.13956 0.76266 -0.81459
 C -0.91573 1.44452 0.00108
 C -0.06468 -0.54057 1.51514
 C -0.10604 -0.53045 -1.51614
 F 0.55127 1.62985 1.51523
 F 1.14770 1.56403 -1.51193
 H -0.86140 -1.15480 1.16241
 H -0.89431 -1.12717 -1.01897
 H 0.86795 -1.07840 1.40795
 H 0.83074 -1.08798 -1.55632
 H -0.23950 -0.34539 2.54759
 H -0.42630 -0.31579 -2.54762
13
bifur_IRC_Cartesians_MW_output/new_data/bifur_traj2_Cartesians_MW point 115
C -0.03074 0.78082 0.81623
 C 0.14105 0.76370 -0.81462
 C -0.91504 1.44741 0.00110
 C -0.06439 -0.54116 1.51294
 C -0.10648 -0.53086 -1.51395
 F 0.54602 1.63119 1.51732
 F 1.15290 1.56422 -1.51398
 H -0.86131 -1.15512 1.16025
 H -0.89480 -1.12701 -1.01430
 H 0.86846 -1.07842 1.40316
 H 0.83059 -1.08818 -1.55412
 H -0.23809 -0.34836 2.54614
 H -0.42816 -0.31824 -2.54617
13
bifur_IRC_Cartesians_MW_output/new_data/bifur_traj2_Cartesians_MW point 116
C -0.03263 0.78177 0.81590
 C 0.14292 0.76427 -0.81425
 C -0.91561 1.44950 0.00113
 C -0.06400 -0.54166 1.51122
 C -0.10701 -0.53113 -1.51225
 F 0.53996 1.63254 1.51819
 F 1.16020 1.56410 -1.51477
 H -0.86100 -1.15568 1.15921
 H -0.89522 -1.12695 -1.01006
 H 0.86910 -1.07836 1.39919
 H 0.83041 -1.08833 -1.55347
 H -0.23644 -0.35042 2.54493
 H -0.43069 -0.31963 -2.54496
13
bifur_IRC_Cartesians_MW_output/new_data/bifur_traj2_Cartesians_MW point 117
C -0.03467 0.78219 0.81536
 C 0.14492 0.76429 -0.81368
 C -0.91698 1.45040 0.00115
 C -0.06355 -0.54196 1.51034
 C -0.10756 -0.53119 -1.51140
 F 0.53376 1.63365 1.51788
 F 1.16828 1.56363 -1.51438
 H -0.86053 -1.15634 1.15961
 H -0.89553 -1.12695 -1.00703
 H 0.86976 -1.07823 1.39664
 H 0.83017 -1.08843 -1.55447
 H -0.23466 -0.35127 2.54424
 H -0.43339 -0.31978 -2.54427
13
bifur_IRC_Cartesians_MW_output/new_data/bifur_traj2_Cartesians_MW point 118
C -0.03676 0.78220 0.81479
 C 0.14696 0.76388 -0.81306
 C -0.91866 1.45028 0.00118
 C -0.06307 -0.54209 1.51023
 C -0.10810 -0.53108 -1.51131
 F 0.52745 1.63451 1.51679
 F 1.17656 1.56287 -1.51320
 H -0.85997 -1.15699 1.16124
 H -0.89578 -1.12692 -1.00516
 H 0.87037 -1.07806 1.39531
 H 0.82987 -1.08850 -1.55676
 H -0.23278 -0.35116 2.54406
 H -0.43609 -0.31895 -2.54409
13
bifur_IRC_Cartesians_MW_output/new_data/bifur_traj2_Cartesians_MW point 119
C -0.03891 0.78191 0.81423
 C 0.14906 0.76316 -0.81246
 C -0.92043 1.44940 0.00120
 C -0.06255 -0.54209 1.51069
 C -0.10863 -0.53083 -1.51181
 F 0.52087 1.63520 1.51523
 F 1.18502 1.56188 -1.51153
 H -0.85935 -1.15761 1.16383
 H -0.89599 -1.12685 -1.00414
 H 0.87093 -1.07785 1.39481
 H 0.82950 -1.08854 -1.56001
 H -0.23075 -0.35037 2.54426
 H -0.43877 -0.31741 -2.54430
13
bifur_IRC_Cartesians_MW_output/new_data/bifur_traj2_Cartesians_MW point 120
C -0.04112 0.78145 0.81371
 C 0.15122 0.76226 -0.81190
 C -0.92219 1.44807 0.00123
 C -0.06200 -0.54201 1.51152
 C -0.10916 -0.53049 -1.51267
 F 0.51398 1.63578 1.51341
 F 1.19364 1.56074 -1.50960
 H -0.85870 -1.15821 1.16703
 H -0.89619 -1.12673 -1.00362
 H 0.87148 -1.07763 1.39480
 H 0.82908 -1.08858 -1.56385
 H -0.22858 -0.34919 2.54472
 H -0.44146 -0.31546 -2.54476
13
bifur_IRC_Cartesians_MW_output/new_data/bifur_traj2_Cartesians_MW point 121
C -0.04334 0.78098 0.81322
 C 0.15339 0.76135 -0.81137
 C -0.92388 1.44669 0.00125
 C -0.06145 -0.54193 1.51240
 C -0.10969 -0.53014 -1.51357
 F 0.50703 1.63635 1.51160
 F 1.20224 1.55958 -1.50769
 H -0.85805 -1.15879 1.17031
 H -0.89640 -1.12660 -1.00317
 H 0.87201 -1.07741 1.39481
 H 0.82864 -1.08861 -1.56774
 H -0.22638 -0.34798 2.54521
 H -0.44414 -0.31349 -2.54526
13
bifur_IRC_Cartesians_MW_output/new_data/bifur_traj2_Cartesians_MW point 122
C -0.04334 0.78098 0.81322
 C 0.15340 0.76135 -0.81137
 C -0.92388 1.44668 0.00125
 C -0.06145 -0.54193 1.51240
 C -0.10969 -0.53014 -1.51357
 F 0.50703 1.63635 1.51160
 F 1.20224 1.55958 -1.50769
 H -0.85804 -1.15879 1.17031
 H -0.89640 -1.12660 -1.00317
 H 0.87201 -1.07741 1.39481
 H 0.82864 -1.08861 -1.56774
 H -0.22638 -0.34798 2.54521
 H -0.44414 -0.31349 -2.54526
13
bifur_IRC_Cartesians_MW_output/new_data/bifur_traj2_Cartesians_MW point 123
C -0.04703 0.78118 0.81225
 C 0.15701 0.76081 -0.81032
 C -0.92664 1.44690 0.00130
 C -0.06060 -0.54223 1.51188
 C -0.11065 -0.53001 -1.51311
 F 0.49577 1.63798 1.51006
 F 1.21685 1.55835 -1.50599
 H -0.85709 -1.15993 1.17271
 H -0.89687 -1.12654 -0.99936
 H 0.87310 -1.07712 1.39190
 H 0.82812 -1.08875 -1.57126
 H -0.22305 -0.34821 2.54468
 H -0.44891 -0.31244 -2.54474
13
bifur_IRC_Cartesians_MW_output/new_data/bifur_traj2_Cartesians_MW point 124
C -0.04778 0.78239 0.81184
 C 0.15773 0.76187 -0.80990
 C -0.92723 1.44996 0.00131
 C -0.06052 -0.54283 1.50941
 C -0.11093 -0.53052 -1.51064
 F 0.49393 1.63915 1.51145
 F 1.22021 1.55894 -1.50736
 H -0.85705 -1.16038 1.16953
 H -0.89712 -1.12675 -0.99492
 H 0.87358 -1.07715 1.38782
 H 0.82827 -1.08886 -1.56847
 H -0.22279 -0.35093 2.54295
 H -0.45029 -0.31489 -2.54301
13
bifur_IRC_Cartesians_MW_output/new_data/bifur_traj2_Cartesians_MW point 125
C -0.04800 0.78397 0.81150
 C 0.15793 0.76342 -0.80956
 C -0.92741 1.45403 0.00131
 C -0.06060 -0.54357 1.50619
 C -0.11111 -0.53123 -1.50742
 F 0.49385 1.64036 1.51366
 F 1.22160 1.56001 -1.50958
 H -0.85720 -1.16074 1.16471
 H -0.89735 -1.12703 -0.98976
 H 0.87398 -1.07726 1.38293
 H 0.82859 -1.08899 -1.56393
 H -0.22316 -0.35454 2.54073
 H -0.45112 -0.31843 -2.54079
13
bifur_IRC_Cartesians_MW_output/new_data/bifur_traj2_Cartesians_MW point 126
C -0.04812 0.78564 0.81119
 C 0.15803 0.76507 -0.80925
 C -0.92746 1.45832 0.00132
 C -0.06070 -0.54435 1.50282
 C -0.11127 -0.53199 -1.50404
 F 0.49407 1.64159 1.51607
 F 1.22259 1.56116 -1.51200
 H -0.85739 -1.16107 1.15958
 H -0.89758 -1.12732 -0.98444
 H 0.87437 -1.07738 1.37785
 H 0.82893 -1.08913 -1.55904
 H -0.22364 -0.35835 2.53842
 H -0.45183 -0.32220 -2.53848
13
bifur_IRC_Cartesians_MW_output/new_data/bifur_traj2_Cartesians_MW point 127
C -0.04840 0.78724 0.81090
 C 0.15830 0.76662 -0.80895
 C -0.92752 1.46238 0.00132
 C -0.06076 -0.54509 1.49962
 C -0.11146 -0.53270 -1.50085
 F 0.49368 1.64282 1.51835
 F 1.22414 1.56219 -1.51428
 H -0.85753 -1.16141 1.15487
 H -0.89783 -1.12757 -0.97926
 H 0.87477 -1.07749 1.37290
 H 0.82922 -1.08926 -1.55457
 H -0.22390 -0.36198 2.53624
 H -0.45270 -0.32573 -2.53629
13
bifur_IRC_Cartesians_MW_output/new_data/bifur_traj2_Cartesians_MW point 128
C -0.04905 0.78860 0.81061
 C 0.15893 0.76786 -0.80865
 C -0.92770 1.46577 0.00133
 C -0.06071 -0.54574 1.49694
 C -0.11172 -0.53327 -1.49817
 F 0.49197 1.64402 1.52018
 F 1.22696 1.56289 -1.51611
 H -0.85757 -1.16179 1.15126
 H -0.89811 -1.12774 -0.97455
 H 0.87522 -1.07755 1.36842
 H 0.82938 -1.08939 -1.55121
 H -0.22370 -0.36507 2.53439
 H -0.45391 -0.32859 -2.53444
13
bifur_IRC_Cartesians_MW_output/new_data/bifur_traj2_Cartesians_MW point 129
C -0.05024 0.78949 0.81033
 C 0.16010 0.76851 -0.80835
 C -0.92811 1.46785 0.00135
 C -0.06048 -0.54619 1.49525
 C -0.11208 -0.53358 -1.49649
 F 0.48831 1.64508 1.52112
 F 1.23168 1.56303 -1.51700
 H -0.85740 -1.16221 1.14967
 H -0.89841 -1.12777 -0.97095
 H 0.87569 -1.07753 1.36505
 H 0.82934 -1.08951 -1.54992
 H -0.22278 -0.36702 2.53321
 H -0.45562 -0.33013 -2.53326
13
bifur_IRC_Cartesians_MW_output/new_data/bifur_traj2_Cartesians_MW point 130
C -0.05203 0.78957 0.81005
 C 0.16187 0.76824 -0.80804
 C -0.92894 1.46780 0.00137
 C -0.06006 -0.54630 1.49518
 C -0.11253 -0.53348 -1.49644
 F 0.48250 1.64581 1.52061
 F 1.23846 1.56236 -1.51641
 H -0.85698 -1.16266 1.15110
 H -0.89868 -1.12764 -0.96936
 H 0.87616 -1.07740 1.36371
 H 0.82903 -1.08959 -1.55171
 H -0.22101 -0.36712 2.53311
 H -0.45779 -0.32960 -2.53316
13
bifur_IRC_Cartesians_MW_output/new_data/bifur_traj2_Cartesians_MW point 131
C -0.05424 0.78885 0.80978
 C 0.16406 0.76707 -0.80772
 C -0.93014 1.46567 0.00140
 C -0.05947 -0.54607 1.49670
 C -0.11303 -0.53298 -1.49799
 F 0.47514 1.64615 1.51868
 F 1.24669 1.56097 -1.51438
 H -0.85633 -1.16310 1.15537
 H -0.89889 -1.12736 -0.96989
 H 0.87658 -1.07718 1.36450
 H 0.82848 -1.08962 -1.55638
 H -0.21859 -0.36535 2.53407
 H -0.46025 -0.32706 -2.53413
13
bifur_IRC_Cartesians_MW_output/new_data/bifur_traj2_Cartesians_MW point 132
C -0.05681 0.78761 0.80951
 C 0.16660 0.76532 -0.80740
 C -0.93163 1.46216 0.00143
 C -0.05876 -0.54562 1.49926
 C -0.11359 -0.53223 -1.50059
 F 0.46650 1.64626 1.51580
 F 1.25615 1.55907 -1.51137
 H -0.85552 -1.16355 1.16156
 H -0.89908 -1.12697 -0.97174
 H 0.87700 -1.07687 1.36663
 H 0.82776 -1.08962 -1.56301
 H -0.21565 -0.36236 2.53573
 H -0.46299 -0.32318 -2.53580
13
bifur_IRC_Cartesians_MW_output/new_data/bifur_traj2_Cartesians_MW point 133
C -0.05681 0.78761 0.80951
 C 0.16660 0.76532 -0.80740
 C -0.93163 1.46216 0.00143
 C -0.05876 -0.54562 1.49926
 C -0.11359 -0.53223 -1.50059
 F 0.46650 1.64626 1.51580
 F 1.25616 1.55907 -1.51137
 H -0.85552 -1.16355 1.16157
 H -0.89908 -1.12697 -0.97175
 H 0.87700 -1.07687 1.36663
 H 0.82776 -1.08962 -1.56301
 H -0.21565 -0.36236 2.53573
 H -0.46299 -0.32318 -2.53580
13
bifur_IRC_Cartesians_MW_output/new_data/bifur_traj2_Cartesians_MW point 134
C -0.06297 0.78438 0.80886
 C 0.17269 0.76084 -0.80663
 C -0.93528 1.45310 0.00150
 C -0.05704 -0.54443 1.50590
 C -0.11489 -0.53032 -1.50732
 F 0.44578 1.64635 1.50846
 F 1.27881 1.55433 -1.50372
 H -0.85354 -1.16461 1.17719
 H -0.89949 -1.12603 -0.97697
 H 0.87795 -1.07613 1.37252
 H 0.82601 -1.08959 -1.57970
 H -0.20854 -0.35461 2.54005
 H -0.46949 -0.31328 -2.54013
13
bifur_IRC_Cartesians_MW_output/new_data/bifur_traj2_Cartesians_MW point 135
C -0.06637 0.78269 0.80846
 C 0.17605 0.75846 -0.80616
 C -0.93737 1.44835 0.00154
 C -0.05609 -0.54382 1.50936
 C -0.11562 -0.52930 -1.51084
 F 0.43442 1.64647 1.50451
 F 1.29139 1.55179 -1.49960
 H -0.85245 -1.16523 1.18551
 H -0.89972 -1.12555 -0.97955
 H 0.87850 -1.07572 1.37550
 H 0.82506 -1.08958 -1.58864
 H -0.20467 -0.35053 2.54228
 H -0.47312 -0.30802 -2.54238
13
bifur_IRC_Cartesians_MW_output/new_data/bifur_traj2_Cartesians_MW point 136
C -0.06987 0.78112 0.80799
 C 0.17950 0.75619 -0.80563
 C -0.93958 1.44394 0.00158
 C -0.05514 -0.54327 1.51254
 C -0.11639 -0.52835 -1.51407
 F 0.42285 1.64673 1.50067
 F 1.30442 1.54932 -1.49559
 H -0.85135 -1.16591 1.19347
 H -0.89997 -1.12509 -0.98161
 H 0.87912 -1.07532 1.37802
 H 0.82414 -1.08958 -1.59728
 H -0.20077 -0.34675 2.54432
 H -0.47694 -0.30302 -2.54442
13
bifur_IRC_Cartesians_MW_output/new_data/bifur_traj2_Cartesians_MW point 137
C -0.07311 0.78003 0.80748
 C 0.18269 0.75445 -0.80505
 C -0.94169 1.44079 0.00162
 C -0.05429 -0.54294 1.51475
 C -0.11713 -0.52763 -1.51632
 F 0.41231 1.64724 1.49762
 F 1.31662 1.54729 -1.49238
 H -0.85038 -1.16661 1.19969
 H -0.90025 -1.12474 -0.98237
 H 0.87977 -1.07497 1.37928
 H 0.82337 -1.08961 -1.60420
 H -0.19731 -0.34406 2.54569
 H -0.48061 -0.29922 -2.54581
13
bifur_IRC_Cartesians_MW_output/new_data/bifur_traj2_Cartesians_MW point 138
C -0.07540 0.77967 0.80702
 C 0.18494 0.75362 -0.80455
 C -0.94324 1.43963 0.00165
 C -0.05372 -0.54289 1.51546
 C -0.11768 -0.52732 -1.51706
 F 0.40504 1.64789 1.49603
 F 1.32544 1.54616 -1.49068
 H -0.84974 -1.16720 1.20278
 H -0.90049 -1.12459 -0.98160
 H 0.88032 -1.07476 1.37894
 H 0.82293 -1.08966 -1.60787
 H -0.19502 -0.34310 2.54608
 H -0.48337 -0.29745 -2.54620
13
bifur_IRC_Cartesians_MW_output/new_data/bifur_traj2_Cartesians_MW point 139
C -0.07707 0.77961 0.80661
 C 0.18658 0.75323 -0.80411
 C -0.94448 1.43934 0.00167
 C -0.05333 -0.54296 1.51553
 C -0.11810 -0.52719 -1.51715
 F 0.39987 1.64852 1.49512
 F 1.33201 1.54549 -1.48970
 H -0.84929 -1.16769 1.20434
 H -0.90069 -1.12453 -0.98035
 H 0.88079 -1.07462 1.37807
 H 0.82266 -1.08971 -1.60991
 H -0.19346 -0.34286 2.54605
 H -0.48548 -0.29664 -2.54617
13
bifur_IRC_Cartesians_MW_output/new_data/bifur_traj2_Cartesians_MW point 140
C -0.07862 0.77948 0.80620
 C 0.18809 0.75280 -0.80366
 C -0.94575 1.43892 0.00169
 C -0.05296 -0.54300 1.51571
 C -0.11849 -0.52705 -1.51735
 F 0.39517 1.64907 1.49412
 F 1.33811 1.54484 -1.48862
 H -0.84885 -1.16815 1.20595
 H -0.90085 -1.12449 -0.97936
 H 0.88121 -1.07448 1.37747
 H 0.82241 -1.08975 -1.61200
 H -0.19203 -0.34248 2.54609
 H -0.48743 -0.29572 -2.54622
13
bifur_IRC_Cartesians_MW_output/new_data/bifur_traj2_Cartesians_MW point 141
C -0.08028 0.77906 0.80575
 C 0.18971 0.75204 -0.80319
 C -0.94725 1.43776 0.00170
 C -0.05254 -0.54291 1.51643
 C -0.11889 -0.52677 -1.51810
 F 0.39009 1.64947 1.49255
 F 1.34467 1.54395 -1.48697
 H -0.84834 -1.16862 1.20852
 H -0.90098 -1.12443 -0.97914
 H 0.88162 -1.07430 1.37768
 H 0.82209 -1.08977 -1.61511
 H -0.19042 -0.34141 2.54649
 H -0.48948 -0.29408 -2.54662
13
bifur_IRC_Cartesians_MW_output/new_data/bifur_traj2_Cartesians_MW point 142
C -0.08220 0.77813 0.80527
 C 0.19157 0.75073 -0.80266
 C -0.94912 1.43531 0.00173
 C -0.05204 -0.54262 1.51813
 C -0.11932 -0.52625 -1.51982
 F 0.38418 1.64964 1.49002
 F 1.35215 1.54262 -1.48434
 H -0.84768 -1.16911 1.21281
 H -0.90106 -1.12430 -0.98022
 H 0.88202 -1.07406 1.37924
 H 0.82165 -1.08974 -1.62001
 H -0.18845 -0.33916 2.54753
 H -0.49171 -0.29117 -2.54767
13
bifur_IRC_Cartesians_MW_output/new_data/bifur_traj2_Cartesians_MW point 143
C -0.08437 0.77648 0.80474
 C 0.19368 0.74864 -0.80209
 C -0.95146 1.43105 0.00175
 C -0.05142 -0.54202 1.52119
 C -0.11976 -0.52540 -1.52291
 F 0.37742 1.64942 1.48618
 F 1.36055 1.54071 -1.48038
 H -0.84684 -1.16961 1.21944
 H -0.90105 -1.12410 -0.98322
 H 0.88236 -1.07373 1.38278
 H 0.82105 -1.08967 -1.62732
 H -0.18608 -0.33526 2.54947
 H -0.49409 -0.28651 -2.54961
13
bifur_IRC_Cartesians_MW_output/new_data/bifur_traj2_Cartesians_MW point 144
C -0.08437 0.77648 0.80474
 C 0.19368 0.74864 -0.80209
 C -0.95146 1.43105 0.00175
 C -0.05142 -0.54202 1.52119
 C -0.11976 -0.52540 -1.52291
 F 0.37743 1.64942 1.48618
 F 1.36055 1.54071 -1.48038
 H -0.84684 -1.16961 1.21944
 H -0.90105 -1.12410 -0.98321
 H 0.88236 -1.07373 1.38278
 H 0.82105 -1.08967 -1.62732
 H -0.18608 -0.33526 2.54947
 H -0.49409 -0.28652 -2.54961
13
bifur_IRC_Cartesians_MW_output/new_data/bifur_traj2_Cartesians_MW point 145
C -0.08873 0.77126 0.80372
 C 0.19791 0.74253 -0.80098
 C -0.95695 1.41775 0.00180
 C -0.05005 -0.53999 1.53096
 C -0.12052 -0.52287 -1.53276
 F 0.36372 1.64772 1.47526
 F 1.37724 1.53560 -1.46920
 H -0.84484 -1.17041 1.23839
 H -0.90073 -1.12351 -0.99488
 H 0.88273 -1.07290 1.39557
 H 0.81951 -1.08935 -1.64770
 H -0.18087 -0.32303 2.55579
 H -0.49842 -0.27280 -2.55596
13
bifur_IRC_Cartesians_MW_output/new_data/bifur_traj2_Cartesians_MW point 146
C -0.09075 0.76816 0.80324
 C 0.19987 0.73901 -0.80046
 C -0.95983 1.40991 0.00182
 C -0.04937 -0.53875 1.53676
 C -0.12083 -0.52141 -1.53860
 F 0.35733 1.64649 1.46904
 F 1.38497 1.53278 -1.46285
 H -0.84379 -1.17073 1.24916
 H -0.90047 -1.12318 -1.00227
 H 0.88279 -1.07245 1.40351
 H 0.81869 -1.08915 -1.65916
 H -0.17830 -0.31581 2.55957
 H -0.50029 -0.26488 -2.55975
13
bifur_IRC_Cartesians_MW_output/new_data/bifur_traj2_Cartesians_MW point 147
C -0.09277 0.76493 0.80274
 C 0.20181 0.73537 -0.79992
 C -0.96284 1.40176 0.00184
 C -0.04869 -0.53746 1.54280
 C -0.12113 -0.51989 -1.54468
 F 0.35103 1.64517 1.46256
 F 1.39267 1.52989 -1.45624
 H -0.84273 -1.17105 1.26028
 H -0.90017 -1.12286 -1.01004
 H 0.88283 -1.07200 1.41185
 H 0.81785 -1.08893 -1.67100
 H -0.17574 -0.30828 2.56350
 H -0.50213 -0.25666 -2.56369
13
bifur_IRC_Cartesians_MW_output/new_data/bifur_traj2_Cartesians_MW point 148
C -0.09478 0.76167 0.80217
 C 0.20375 0.73170 -0.79931
 C -0.96602 1.39360 0.00186
 C -0.04801 -0.53617 1.54883
 C -0.12143 -0.51837 -1.55074
 F 0.34482 1.64385 1.45597
 F 1.40048 1.52700 -1.44951
 H -0.84164 -1.17139 1.27139
 H -0.89986 -1.12257 -1.01779
 H 0.88290 -1.07153 1.42024
 H 0.81703 -1.08870 -1.68289
 H -0.17322 -0.30070 2.56742
 H -0.50401 -0.24840 -2.56762
13
bifur_IRC_Cartesians_MW_output/new_data/bifur_traj2_Cartesians_MW point 149
C -0.09677 0.75851 0.80150
 C 0.20566 0.72813 -0.79860
 C -0.96944 1.38574 0.00188
 C -0.04735 -0.53493 1.55459
 C -0.12174 -0.51692 -1.55654
 F 0.33891 1.64262 1.44940
 F 1.40836 1.52422 -1.44281
 H -0.84056 -1.17180 1.28207
 H -0.89954 -1.12235 -1.02517
 H 0.88300 -1.07107 1.42835
 H 0.81627 -1.08847 -1.69446
 H -0.17083 -0.29333 2.57113
 H -0.50596 -0.24035 -2.57134
13
bifur_IRC_Cartesians_MW_output/new_data/bifur_traj2_Cartesians_MW point 150
C -0.09863 0.75553 0.80066
 C 0.20741 0.72478 -0.79772
 C -0.97324 1.37847 0.00189
 C -0.04675 -0.53380 1.55984
 C -0.12204 -0.51558 -1.56183
 F 0.33380 1.64152 1.44293
 F 1.41605 1.52167 -1.43621
 H -0.83950 -1.17231 1.29185
 H -0.89919 -1.12227 -1.03189
 H 0.88316 -1.07062 1.43597
 H 0.81563 -1.08824 -1.70527
 H -0.16877 -0.28638 2.57447
 H -0.50792 -0.23278 -2.57470
13
bifur_IRC_Cartesians_MW_output/new_data/bifur_traj2_Cartesians_MW point 151
C -0.09993 0.75308 0.79957
 C 0.20858 0.72206 -0.79660
 C -0.97743 1.37280 0.00190
 C -0.04635 -0.53293 1.56381
 C -0.12225 -0.51457 -1.56582
 F 0.33117 1.64065 1.43712
 F 1.42215 1.51981 -1.43030
 H -0.83860 -1.17290 1.29915
 H -0.89877 -1.12246 -1.03710
 H 0.88336 -1.07024 1.44232
 H 0.81528 -1.08802 -1.71381
 H -0.16766 -0.28066 2.57690
 H -0.50955 -0.22663 -2.57714
13
bifur_IRC_Cartesians_MW_output/new_data/bifur_traj2_Cartesians_MW point 152
C -0.09984 0.75216 0.79858
 C 0.20839 0.72116 -0.79561
 C -0.98053 1.37118 0.00190
 C -0.04639 -0.53268 1.56473
 C -0.12222 -0.51434 -1.56674
 F 0.33330 1.64031 1.43427
 F 1.42329 1.51957 -1.42744
 H -0.83827 -1.17334 1.30051
 H -0.89839 -1.12296 -1.03871
 H 0.88349 -1.07010 1.44494
 H 0.81547 -1.08786 -1.71619
 H -0.16835 -0.27853 2.57732
 H -0.50994 -0.22456 -2.57756
13
bifur_IRC_Cartesians_MW_output/new_data/bifur_traj2_Cartesians_MW point 153
C -0.09903 0.75215 0.79783
 C 0.20750 0.72132 -0.79488
 C -0.98249 1.37183 0.00189
 C -0.04665 -0.53278 1.56400
 C -0.12207 -0.51454 -1.56600
 F 0.33755 1.64026 1.43341
 F 1.42154 1.52017 -1.42661
 H -0.83829 -1.17362 1.29870
 H -0.89809 -1.12351 -1.03834
 H 0.88355 -1.07011 1.44531
 H 0.81590 -1.08777 -1.71507
 H -0.16985 -0.27854 2.57668
 H -0.50956 -0.22486 -2.57693
13
bifur_IRC_Cartesians_MW_output/new_data/bifur_traj2_Cartesians_MW point 154
C -0.09802 0.75234 0.79719
 C 0.20643 0.72172 -0.79426
 C -0.98406 1.37296 0.00187
 C -0.04697 -0.53294 1.56294
 C -0.12188 -0.51483 -1.56494
 F 0.34233 1.64024 1.43306
 F 1.41894 1.52097 -1.42629
 H -0.83841 -1.17382 1.29621
 H -0.89780 -1.12406 -1.03762
 H 0.88356 -1.07015 1.44523
 H 0.81637 -1.08770 -1.71316
 H -0.17154 -0.27902 2.57585
 H -0.50894 -0.22571 -2.57610
13
bifur_IRC_Cartesians_MW_output/new_data/bifur_traj2_Cartesians_MW point 155
C -0.09803 0.75234 0.79719
 C 0.20643 0.72172 -0.79426
 C -0.98407 1.37295 0.00187
 C -0.04697 -0.53294 1.56294
 C -0.12188 -0.51483 -1.56494
 F 0.34233 1.64024 1.43306
 F 1.41894 1.52097 -1.42629
 H -0.83841 -1.17382 1.29622
 H -0.89780 -1.12406 -1.03762
 H 0.88356 -1.07015 1.44523
 H 0.81637 -1.08770 -1.71316
 H -0.17154 -0.27902 2.57585
 H -0.50894 -0.22570 -2.57610
13
bifur_IRC_Cartesians_MW_output/new_data/bifur_traj2_Cartesians_MW point 156
C -0.09568 0.75219 0.79605
 C 0.20396 0.72204 -0.79315
 C -0.98708 1.37389 0.00184
 C -0.04765 -0.53301 1.56189
 C -0.12137 -0.51519 -1.56386
 F 0.35276 1.63971 1.43168
 F 1.41235 1.52231 -1.42500
 H -0.83866 -1.17406 1.29259
 H -0.89712 -1.12509 -1.03808
 H 0.88340 -1.07022 1.44685
 H 0.81726 -1.08749 -1.71056
 H -0.17505 -0.27877 2.57492
 H -0.50712 -0.22631 -2.57517
13
bifur_IRC_Cartesians_MW_output/new_data/bifur_traj2_Cartesians_MW point 157
C -0.09442 0.75143 0.79562
 C 0.20264 0.72154 -0.79275
 C -0.98851 1.37258 0.00182
 C -0.04795 -0.53272 1.56276
 C -0.12103 -0.51506 -1.56471
 F 0.35801 1.63892 1.43003
 F 1.40845 1.52252 -1.42339
 H -0.83872 -1.17403 1.29286
 H -0.89667 -1.12548 -1.04055
 H 0.88314 -1.07021 1.44978
 H 0.81757 -1.08733 -1.71122
 H -0.17665 -0.27708 2.57541
 H -0.50586 -0.22507 -2.57566
13
bifur_IRC_Cartesians_MW_output/new_data/bifur_traj2_Cartesians_MW point 158
C -0.09336 0.75018 0.79538
 C 0.20154 0.72049 -0.79253
 C -0.98967 1.36989 0.00181
 C -0.04816 -0.53219 1.56475
 C -0.12071 -0.51466 -1.56669
 F 0.36217 1.63781 1.42776
 F 1.40496 1.52225 -1.42115
 H -0.83869 -1.17388 1.29504
 H -0.89623 -1.12569 -1.04457
 H 0.88279 -1.07016 1.45409
 H 0.81770 -1.08715 -1.71364
 H -0.17776 -0.27426 2.57669
 H -0.50457 -0.22263 -2.57694
13
bifur_IRC_Cartesians_MW_output/new_data/bifur_traj2_Cartesians_MW point 159
C -0.09262 0.74860 0.79532
 C 0.20078 0.71906 -0.79248
 C -0.99054 1.36622 0.00180
 C -0.04825 -0.53150 1.56753
 C -0.12043 -0.51407 -1.56947
 F 0.36485 1.63655 1.42513
 F 1.40232 1.52156 -1.41852
 H -0.83858 -1.17366 1.29873
 H -0.89582 -1.12572 -1.04954
 H 0.88240 -1.07006 1.45919
 H 0.81763 -1.08697 -1.71742
 H -0.17830 -0.27069 2.57853
 H -0.50345 -0.21933 -2.57879
13
bifur_IRC_Cartesians_MW_output/new_data/bifur_traj2_Cartesians_MW point 160
C -0.09218 0.74684 0.79538
 C 0.20033 0.71738 -0.79255
 C -0.99119 1.36194 0.00179
 C -0.04824 -0.53072 1.57082
 C -0.12020 -0.51334 -1.57276
 F 0.36625 1.63522 1.42228
 F 1.40056 1.52057 -1.41566
 H -0.83839 -1.17340 1.30346
 H -0.89546 -1.12562 -1.05504
 H 0.88200 -1.06993 1.46469
 H 0.81743 -1.08680 -1.72215
 H -0.17837 -0.26667 2.58074
 H -0.50253 -0.21547 -2.58100
13
bifur_IRC_Cartesians_MW_output/new_data/bifur_traj2_Cartesians_MW point 161
C -0.09197 0.74498 0.79550
 C 0.20012 0.71556 -0.79268
 C -0.99171 1.35733 0.00178
 C -0.04816 -0.52989 1.57438
 C -0.12002 -0.51254 -1.57633
 F 0.36669 1.63389 1.41933
 F 1.39950 1.51940 -1.41270
 H -0.83815 -1.17314 1.30881
 H -0.89514 -1.12543 -1.06075
 H 0.88162 -1.06979 1.47034
 H 0.81714 -1.08663 -1.72744
 H -0.17811 -0.26243 2.58314
 H -0.50180 -0.21131 -2.58340
13
bifur_IRC_Cartesians_MW_output/new_data/bifur_traj2_Cartesians_MW point 162
C -0.09191 0.74311 0.79567
 C 0.20006 0.71369 -0.79284
 C -0.99214 1.35261 0.00178
 C -0.04804 -0.52905 1.57804
 C -0.11988 -0.51172 -1.57999
 F 0.36649 1.63259 1.41637
 F 1.39895 1.51813 -1.40973
 H -0.83789 -1.17288 1.31444
 H -0.89485 -1.12519 -1.06646
 H 0.88126 -1.06963 1.47596
 H 0.81679 -1.08647 -1.73297
 H -0.17762 -0.25815 2.58561
 H -0.50121 -0.20705 -2.58587
13
bifur_IRC_Cartesians_MW_output/new_data/bifur_traj2_Cartesians_MW point 163
C -0.09193 0.74128 0.79586
 C 0.20009 0.71184 -0.79303
 C -0.99248 1.34796 0.00178
 C -0.04790 -0.52822 1.58165
 C -0.11975 -0.51089 -1.58361
 F 0.36599 1.63133 1.41351
 F 1.39860 1.51684 -1.40685
 H -0.83762 -1.17261 1.32007
 H -0.89459 -1.12492 -1.07206
 H 0.88090 -1.06948 1.48143
 H 0.81643 -1.08633 -1.73849
 H -0.17705 -0.25395 2.58806
 H -0.50069 -0.20285 -2.58833
13
bifur_IRC_Cartesians_MW_output/new_data/bifur_traj2_Cartesians_MW point 164
C -0.09189 0.73954 0.79612
 C 0.20005 0.71011 -0.79329
 C -0.99261 1.34352 0.00178
 C -0.04778 -0.52743 1.58512
 C -0.11961 -0.51011 -1.58708
 F 0.36562 1.63010 1.41091
 F 1.39794 1.51563 -1.40423
 H -0.83739 -1.17232 1.32540
 H -0.89435 -1.12464 -1.07747
 H 0.88054 -1.06934 1.48665
 H 0.81608 -1.08619 -1.74364
 H -0.17652 -0.24999 2.59042
 H -0.50008 -0.19890 -2.59069
13
bifur_IRC_Cartesians_MW_output/new_data/bifur_traj2_Cartesians_MW point 165
C -0.09150 0.73812 0.79653
 C 0.19969 0.70875 -0.79370
 C -0.99215 1.33983 0.00177
 C -0.04775 -0.52674 1.58807
 C -0.11940 -0.50946 -1.59003
 F 0.36617 1.62891 1.40909
 F 1.39585 1.51472 -1.40240
 H -0.83732 -1.17191 1.32965
 H -0.89413 -1.12436 -1.08235
 H 0.88010 -1.06926 1.49118
 H 0.81580 -1.08607 -1.74752
 H -0.17632 -0.24675 2.59247
 H -0.49905 -0.19579 -2.59274
13
bifur_IRC_Cartesians_MW_output/new_data/bifur_traj2_Cartesians_MW point 166
C -0.09150 0.73812 0.79653
 C 0.19969 0.70876 -0.79371
 C -0.99215 1.33983 0.00177
 C -0.04775 -0.52674 1.58807
 C -0.11940 -0.50946 -1.59003
 F 0.36618 1.62891 1.40909
 F 1.39584 1.51472 -1.40241
 H -0.83732 -1.17191 1.32965
 H -0.89413 -1.12436 -1.08235
 H 0.88010 -1.06926 1.49118
 H 0.81580 -1.08607 -1.74752
 H -0.17632 -0.24675 2.59247
 H -0.49905 -0.19580 -2.59274
13
bifur_IRC_Cartesians_MW_output/new_data/bifur_traj2_Cartesians_MW point 167
C -0.08956 0.73706 0.79784
 C 0.19787 0.70807 -0.79506
 C -0.98898 1.33685 0.00175
 C -0.04807 -0.52604 1.59079
 C -0.11879 -0.50899 -1.59272
 F 0.37053 1.62718 1.40933
 F 1.38691 1.51447 -1.40273
 H -0.83782 -1.17079 1.33218
 H -0.89390 -1.12385 -1.08808
 H 0.87913 -1.06938 1.49567
 H 0.81566 -1.08597 -1.74871
 H -0.17721 -0.24446 2.59454
 H -0.49577 -0.19416 -2.59481
13
bifur_IRC_Cartesians_MW_output/new_data/bifur_traj2_Cartesians_MW point 168
C -0.08854 0.73673 0.79863
 C 0.19692 0.70795 -0.79586
 C -0.98694 1.33579 0.00173
 C -0.04824 -0.52576 1.59186
 C -0.11847 -0.50882 -1.59378
 F 0.37266 1.62640 1.40998
 F 1.38206 1.51446 -1.40342
 H -0.83814 -1.17017 1.33295
 H -0.89383 -1.12355 -1.09052
 H 0.87863 -1.06946 1.49737
 H 0.81559 -1.08594 -1.74867
 H -0.17766 -0.24378 2.59541
 H -0.49403 -0.19384 -2.59567
13
bifur_IRC_Cartesians_MW_output/new_data/bifur_traj2_Cartesians_MW point 169
C -0.08760 0.73613 0.79952
 C 0.19606 0.70753 -0.79677
 C -0.98475 1.33397 0.00172
 C -0.04837 -0.52534 1.59355
 C -0.11816 -0.50852 -1.59546
 F 0.37430 1.62543 1.41028
 F 1.37733 1.51420 -1.40377
 H -0.83842 -1.16948 1.33474
 H -0.89376 -1.12316 -1.09384
 H 0.87807 -1.06953 1.49985
 H 0.81542 -1.08590 -1.74956
 H -0.17787 -0.24248 2.59671
 H -0.49225 -0.19285 -2.59697
13
bifur_IRC_Cartesians_MW_output/new_data/bifur_traj2_Cartesians_MW point 170
C -0.08676 0.73502 0.80055
 C 0.19531 0.70658 -0.79782
 C -0.98245 1.33077 0.00171
 C -0.04843 -0.52469 1.59632
 C -0.11783 -0.50796 -1.59822
 F 0.37532 1.62412 1.40988
 F 1.37272 1.51351 -1.40340
 H -0.83862 -1.16869 1.33831
 H -0.89365 -1.12263 -1.09876
 H 0.87740 -1.06955 1.50381
 H 0.81511 -1.08583 -1.75212
 H -0.17776 -0.24001 2.59876
 H -0.49037 -0.19066 -2.59902
13
bifur_IRC_Cartesians_MW_output/new_data/bifur_traj2_Cartesians_MW point 171
C -0.08606 0.73315 0.80169
 C 0.19470 0.70483 -0.79897
 C -0.98021 1.32560 0.00170
 C -0.04839 -0.52368 1.60065
 C -0.11747 -0.50704 -1.60254
 F 0.37561 1.62231 1.40832
 F 1.36837 1.51222 -1.40186
 H -0.83869 -1.16779 1.34439
 H -0.89346 -1.12195 -1.10596
 H 0.87661 -1.06950 1.50996
 H 0.81460 -1.08570 -1.75712
 H -0.17723 -0.23579 2.60187
 H -0.48839 -0.18667 -2.60213
13
bifur_IRC_Cartesians_MW_output/new_data/bifur_traj2_Cartesians_MW point 172
C -0.08562 0.73048 0.80280
 C 0.19435 0.70223 -0.80009
 C -0.97844 1.31839 0.00170
 C -0.04824 -0.52234 1.60651
 C -0.11712 -0.50575 -1.60840
 F 0.37499 1.62008 1.40531
 F 1.36495 1.51028 -1.39884
 H -0.83857 -1.16688 1.35309
 H -0.89318 -1.12117 -1.11534
 H 0.87575 -1.06936 1.51834
 H 0.81391 -1.08552 -1.76482
 H -0.17625 -0.22971 2.60600
 H -0.48654 -0.18074 -2.60626
13
bifur_IRC_Cartesians_MW_output/new_data/bifur_traj2_Cartesians_MW point 173
C -0.08560 0.72730 0.80366
 C 0.19439 0.69904 -0.80094
 C -0.97761 1.31000 0.00169
 C -0.04797 -0.52083 1.61319
 C -0.11686 -0.50424 -1.61509
 F 0.37332 1.61772 1.40104
 F 1.36339 1.50790 -1.39455
 H -0.83821 -1.16613 1.36344
 H -0.89283 -1.12042 -1.12567
 H 0.87497 -1.06912 1.52794
 H 0.81312 -1.08529 -1.77445
 H -0.17489 -0.22245 2.61062
 H -0.48522 -0.17347 -2.61089
13
bifur_IRC_Cartesians_MW_output/new_data/bifur_traj2_Cartesians_MW point 174
C -0.08608 0.72398 0.80412
 C 0.19489 0.69561 -0.80139
 C -0.97797 1.30139 0.00170
 C -0.04759 -0.51932 1.61990
 C -0.11673 -0.50268 -1.62181
 F 0.37066 1.61556 1.39593
 F 1.36417 1.50534 -1.38937
 H -0.83765 -1.16567 1.37426
 H -0.89246 -1.11981 -1.13567
 H 0.87439 -1.06882 1.53759
 H 0.81232 -1.08505 -1.78497
 H -0.17327 -0.21483 2.61519
 H -0.48468 -0.16569 -2.61546
13
bifur_IRC_Cartesians_MW_output/new_data/bifur_traj2_Cartesians_MW point 175
C -0.08700 0.72078 0.80410
 C 0.19578 0.69222 -0.80135
 C -0.97958 1.29330 0.00170
 C -0.04715 -0.51795 1.62606
 C -0.11674 -0.50121 -1.62800
 F 0.36731 1.61376 1.39033
 F 1.36726 1.50281 -1.38370
 H -0.83693 -1.16555 1.38463
 H -0.89208 -1.11940 -1.14450
 H 0.87407 -1.06847 1.54653
 H 0.81159 -1.08481 -1.79553
 H -0.17155 -0.20746 2.61930
 H -0.48499 -0.15801 -2.61958
13
bifur_IRC_Cartesians_MW_output/new_data/bifur_traj2_Cartesians_MW point 176
C -0.08825 0.71788 0.80364
 C 0.19697 0.68906 -0.80086
 C -0.98228 1.28612 0.00171
 C -0.04668 -0.51679 1.63138
 C -0.11688 -0.49991 -1.63334
 F 0.36365 1.61240 1.38459
 F 1.37222 1.50046 -1.37786
 H -0.83608 -1.16575 1.39397
 H -0.89172 -1.11921 -1.15178
 H 0.87400 -1.06809 1.55435
 H 0.81098 -1.08459 -1.80550
 H -0.16989 -0.20072 2.62275
 H -0.48604 -0.15085 -2.62304
13
bifur_IRC_Cartesians_MW_output/new_data/bifur_traj2_Cartesians_MW point 177
C -0.08825 0.71788 0.80364
 C 0.19697 0.68906 -0.80086
 C -0.98228 1.28612 0.00171
 C -0.04668 -0.51679 1.63138
 C -0.11688 -0.49991 -1.63334
 F 0.36365 1.61240 1.38459
 F 1.37222 1.50046 -1.37786
 H -0.83608 -1.16575 1.39397
 H -0.89172 -1.11921 -1.15178
 H 0.87400 -1.06809 1.55435
 H 0.81098 -1.08459 -1.80550
 H -0.16989 -0.20073 2.62275
 H -0.48604 -0.15085 -2.62304
13
bifur_IRC_Cartesians_MW_output/new_data/bifur_traj2_Cartesians_MW point 178
C -0.09130 0.71297 0.80169
 C 0.19979 0.68353 -0.79885
 C -0.99005 1.27449 0.00174
 C -0.04574 -0.51501 1.63959
 C -0.11740 -0.49779 -1.64161
 F 0.35631 1.61074 1.37319
 F 1.38570 1.49646 -1.36625
 H -0.83423 -1.16688 1.40940
 H -0.89102 -1.11939 -1.16222
 H 0.87443 -1.06732 1.56683
 H 0.81010 -1.08417 -1.82319
 H -0.16696 -0.18925 2.62785
 H -0.48965 -0.13836 -2.62816
13
bifur_IRC_Cartesians_MW_output/new_data/bifur_traj2_Cartesians_MW point 179
C -0.09290 0.71096 0.80026
 C 0.20123 0.68120 -0.79739
 C -0.99495 1.27007 0.00176
 C -0.04532 -0.51438 1.64249
 C -0.11773 -0.49700 -1.64454
 F 0.35327 1.61037 1.36765
 F 1.39340 1.49487 -1.36060
 H -0.83327 -1.16774 1.41530
 H -0.89065 -1.11976 -1.16555
 H 0.87487 -1.06694 1.57161
 H 0.80986 -1.08398 -1.83066
 H -0.16587 -0.18454 2.62950
 H -0.49194 -0.13312 -2.62983
13
bifur_IRC_Cartesians_MW_output/new_data/bifur_traj2_Cartesians_MW point 180
C -0.09406 0.70973 0.79859
 C 0.20222 0.67974 -0.79570
 C -1.00010 1.26781 0.00177
 C -0.04507 -0.51413 1.64366
 C -0.11802 -0.49662 -1.64574
 F 0.35223 1.61043 1.36319
 F 1.39997 1.49407 -1.35605
 H -0.83249 -1.16873 1.41817
 H -0.89029 -1.12040 -1.16659
 H 0.87541 -1.06665 1.57431
 H 0.80993 -1.08381 -1.83527
 H -0.16563 -0.18161 2.62996
 H -0.49410 -0.12982 -2.63030
13
bifur_IRC_Cartesians_MW_output/new_data/bifur_traj2_Cartesians_MW point 181
C -0.09434 0.70962 0.79717
 C 0.20235 0.67958 -0.79426
 C -1.00402 1.26838 0.00177
 C -0.04511 -0.51430 1.64277
 C -0.11816 -0.49678 -1.64485
 F 0.35392 1.61087 1.36108
 F 1.40310 1.49434 -1.35392
 H -0.83213 -1.16954 1.41704
 H -0.89001 -1.12115 -1.16513
 H 0.87588 -1.06653 1.57425
 H 0.81031 -1.08372 -1.83557
 H -0.16644 -0.18131 2.62908
 H -0.49536 -0.12945 -2.62942
13
bifur_IRC_Cartesians_MW_output/new_data/bifur_traj2_Cartesians_MW point 182
C -0.09410 0.71000 0.79595
 C 0.20200 0.68002 -0.79306
 C -1.00709 1.27016 0.00176
 C -0.04529 -0.51465 1.64102
 C -0.11819 -0.49716 -1.64310
 F 0.35702 1.61141 1.36018
 F 1.40414 1.49509 -1.35302
 H -0.83200 -1.17020 1.41416
 H -0.88978 -1.12191 -1.16274
 H 0.87626 -1.06650 1.57304
 H 0.81081 -1.08366 -1.83385
 H -0.16776 -0.18217 2.62768
 H -0.49603 -0.13042 -2.62802
13
bifur_IRC_Cartesians_MW_output/new_data/bifur_traj2_Cartesians_MW point 183
C -0.09363 0.71047 0.79476
 C 0.20141 0.68059 -0.79187
 C -1.01006 1.27218 0.00175
 C -0.04554 -0.51503 1.63910
 C -0.11818 -0.49761 -1.64117
 F 0.36095 1.61191 1.35948
 F 1.40429 1.49601 -1.35234
 H -0.83194 -1.17082 1.41079
 H -0.88951 -1.12270 -1.16027
 H 0.87660 -1.06650 1.57174
 H 0.81139 -1.08360 -1.83162
 H -0.16934 -0.18323 2.62616
 H -0.49644 -0.13167 -2.62651
13
bifur_IRC_Cartesians_MW_output/new_data/bifur_traj2_Cartesians_MW point 184
C -0.09300 0.71079 0.79347
 C 0.20065 0.68105 -0.79059
 C -1.01337 1.27395 0.00174
 C -0.04582 -0.51536 1.63734
 C -0.11812 -0.49802 -1.63941
 F 0.36562 1.61229 1.35843
 F 1.40403 1.49693 -1.35130
 H -0.83187 -1.17145 1.40754
 H -0.88918 -1.12357 -1.15821
 H 0.87691 -1.06649 1.57094
 H 0.81200 -1.08351 -1.82960
 H -0.17116 -0.18397 2.62473
 H -0.49671 -0.13265 -2.62508
13
bifur_IRC_Cartesians_MW_output/new_data/bifur_traj2_Cartesians_MW point 185
C -0.09228 0.71074 0.79202
 C 0.19979 0.68116 -0.78916
 C -1.01725 1.27493 0.00173
 C -0.04611 -0.51555 1.63613
 C -0.11802 -0.49831 -1.63820
 F 0.37086 1.61245 1.35657
 F 1.40368 1.49770 -1.34945
 H -0.83173 -1.17212 1.40508
 H -0.88873 -1.12450 -1.15710
 H 0.87719 -1.06644 1.57126
 H 0.81263 -1.08338 -1.82854
 H -0.17311 -0.18386 2.62363
 H -0.49691 -0.13282 -2.62399
13
bifur_IRC_Cartesians_MW_output/new_data/bifur_traj2_Cartesians_MW point 186
C -0.09163 0.71015 0.79048
 C 0.19897 0.68070 -0.78763
 C -1.02165 1.27461 0.00172
 C -0.04636 -0.51551 1.63588
 C -0.11791 -0.49837 -1.63795
 F 0.37604 1.61230 1.35364
 F 1.40366 1.49810 -1.34653
 H -0.83146 -1.17281 1.40417
 H -0.88818 -1.12543 -1.15744
 H 0.87742 -1.06634 1.57314
 H 0.81319 -1.08319 -1.82914
 H -0.17495 -0.18250 2.62316
 H -0.49713 -0.13173 -2.62353
13
bifur_IRC_Cartesians_MW_output/new_data/bifur_traj2_Cartesians_MW point 187
C -0.09120 0.70907 0.78891
 C 0.19837 0.67970 -0.78606
 C -1.02638 1.27303 0.00171
 C -0.04653 -0.51527 1.63659
 C -0.11782 -0.49820 -1.63865
 F 0.38047 1.61191 1.34980
 F 1.40443 1.49809 -1.34267
 H -0.83106 -1.17350 1.40493
 H -0.88758 -1.12630 -1.15908
 H 0.87763 -1.06617 1.57637
 H 0.81362 -1.08297 -1.83147
 H -0.17646 -0.17999 2.62332
 H -0.49750 -0.12940 -2.62369
13
bifur_IRC_Cartesians_MW_output/new_data/bifur_traj2_Cartesians_MW point 188
C -0.09120 0.70907 0.78891
 C 0.19837 0.67970 -0.78606
 C -1.02638 1.27303 0.00171
 C -0.04653 -0.51527 1.63659
 C -0.11782 -0.49820 -1.63865
 F 0.38047 1.61191 1.34980
 F 1.40443 1.49809 -1.34267
 H -0.83106 -1.17350 1.40493
 H -0.88758 -1.12630 -1.15908
 H 0.87763 -1.06617 1.57637
 H 0.81362 -1.08297 -1.83147
 H -0.17646 -0.17999 2.62332
 H -0.49750 -0.12940 -2.62369
13
bifur_IRC_Cartesians_MW_output/new_data/bifur_traj2_Cartesians_MW point 189
C -0.09116 0.70635 0.78551
 C 0.19797 0.67701 -0.78265
 C -1.03685 1.26852 0.00170
 C -0.04663 -0.51462 1.63894
 C -0.11782 -0.49759 -1.64102
 F 0.38688 1.61111 1.34073
 F 1.40928 1.49742 -1.33353
 H -0.82994 -1.17512 1.40862
 H -0.88639 -1.12801 -1.16315
 H 0.87821 -1.06571 1.58388
 H 0.81429 -1.08250 -1.83863
 H -0.17864 -0.17369 2.62421
 H -0.49921 -0.12319 -2.62460
13
bifur_IRC_Cartesians_MW_output/new_data/bifur_traj2_Cartesians_MW point 190
C -0.09149 0.70513 0.78363
 C 0.19811 0.67572 -0.78077
 C -1.04251 1.26660 0.00170
 C -0.04662 -0.51438 1.63979
 C -0.11793 -0.49733 -1.64189
 F 0.38918 1.61097 1.33613
 F 1.41322 1.49707 -1.32888
 H -0.82929 -1.17609 1.41027
 H -0.88584 -1.12891 -1.16442
 H 0.87865 -1.06546 1.58703
 H 0.81462 -1.08228 -1.84220
 H -0.17951 -0.17081 2.62441
 H -0.50059 -0.12024 -2.62482
13
bifur_IRC_Cartesians_MW_output/new_data/bifur_traj2_Cartesians_MW point 191
C -0.09197 0.70405 0.78169
 C 0.19839 0.67455 -0.77882
 C -1.04829 1.26506 0.00170
 C -0.04658 -0.51422 1.64034
 C -0.11808 -0.49713 -1.64245
 F 0.39105 1.61099 1.33168
 F 1.41781 1.49677 -1.32437
 H -0.82862 -1.17713 1.41158
 H -0.88532 -1.12983 -1.16508
 H 0.87916 -1.06521 1.58962
 H 0.81495 -1.08208 -1.84548
 H -0.18028 -0.16827 2.62440
 H -0.50222 -0.11756 -2.62481
13
bifur_IRC_Cartesians_MW_output/new_data/bifur_traj2_Cartesians_MW point 192
C -0.09256 0.70311 0.77970
 C 0.19877 0.67351 -0.77682
 C -1.05414 1.26387 0.00170
 C -0.04652 -0.51413 1.64060
 C -0.11827 -0.49699 -1.64272
 F 0.39266 1.61116 1.32737
 F 1.42286 1.49653 -1.32001
 H -0.82795 -1.17823 1.41254
 H -0.88484 -1.13078 -1.16522
 H 0.87973 -1.06496 1.59173
 H 0.81531 -1.08189 -1.84846
 H -0.18101 -0.16604 2.62418
 H -0.50404 -0.11517 -2.62460
13
bifur_IRC_Cartesians_MW_output/new_data/bifur_traj2_Cartesians_MW point 193
C -0.09318 0.70236 0.77763
 C 0.19918 0.67265 -0.77473
 C -1.06012 1.26320 0.00170
 C -0.04648 -0.51413 1.64044
 C -0.11849 -0.49694 -1.64258
 F 0.39433 1.61148 1.32329
 F 1.42813 1.49643 -1.31586
 H -0.82728 -1.17939 1.41287
 H -0.88438 -1.13178 -1.16468
 H 0.88036 -1.06472 1.59325
 H 0.81571 -1.08171 -1.85089
 H -0.18181 -0.16424 2.62366
 H -0.50598 -0.11320 -2.62410
13
bifur_IRC_Cartesians_MW_output/new_data/bifur_traj2_Cartesians_MW point 194
C -0.09365 0.70204 0.77552
 C 0.19944 0.67224 -0.77261
 C -1.06600 1.26364 0.00171
 C -0.04651 -0.51433 1.63942
 C -0.11869 -0.49710 -1.64156
 F 0.39661 1.61205 1.31989
 F 1.43298 1.49670 -1.31242
 H -0.82670 -1.18060 1.41172
 H -0.88395 -1.13287 -1.16293
 H 0.88104 -1.06452 1.59357
 H 0.81623 -1.08157 -1.85187
 H -0.18290 -0.16343 2.62256
 H -0.50789 -0.11226 -2.62300
13
bifur_IRC_Cartesians_MW_output/new_data/bifur_traj2_Cartesians_MW point 195
C -0.09367 0.70240 0.77382
 C 0.19929 0.67261 -0.77091
 C -1.07043 1.26561 0.00170
 C -0.04667 -0.51475 1.63737
 C -0.11882 -0.49753 -1.63952
 F 0.39974 1.61279 1.31826
 F 1.43565 1.49748 -1.31078
 H -0.82642 -1.18156 1.40860
 H -0.88365 -1.13386 -1.15992
 H 0.88162 -1.06445 1.59222
 H 0.81683 -1.08149 -1.85041
 H -0.18432 -0.16420 2.62086
 H -0.50916 -0.11306 -2.62131
13
bifur_IRC_Cartesians_MW_output/new_data/bifur_traj2_Cartesians_MW point 196
C -0.09326 0.70308 0.77271
 C 0.19877 0.67337 -0.76981
 C -1.07307 1.26808 0.00170
 C -0.04690 -0.51520 1.63514
 C -0.11883 -0.49804 -1.63728
 F 0.40329 1.61343 1.31802
 F 1.43591 1.49848 -1.31055
 H -0.82640 -1.18215 1.40480
 H -0.88345 -1.13461 -1.15690
 H 0.88198 -1.06447 1.59028
 H 0.81740 -1.08145 -1.84765
 H -0.18582 -0.16574 2.61915
 H -0.50963 -0.11476 -2.61960
13
bifur_IRC_Cartesians_MW_output/new_data/bifur_traj2_Cartesians_MW point 197
C -0.09250 0.70367 0.77203
 C 0.19795 0.67412 -0.76914
 C -1.07460 1.27016 0.00169
 C -0.04719 -0.51555 1.63333
 C -0.11872 -0.49849 -1.63547
 F 0.40727 1.61377 1.31825
 F 1.43431 1.49944 -1.31081
 H -0.82652 -1.18246 1.40136
 H -0.88326 -1.13517 -1.15480
 H 0.88212 -1.06453 1.58884
 H 0.81789 -1.08142 -1.84483
 H -0.18734 -0.16713 2.61781
 H -0.50940 -0.11643 -2.61826
13
bifur_IRC_Cartesians_MW_output/new_data/bifur_traj2_Cartesians_MW point 198
C -0.09138 0.70394 0.77169
 C 0.19679 0.67462 -0.76882
 C -1.07532 1.27132 0.00167
 C -0.04752 -0.51570 1.63235
 C -0.11849 -0.49877 -1.63447
 F 0.41188 1.61368 1.31845
 F 1.43086 1.50024 -1.31105
 H -0.82674 -1.18249 1.39888
 H -0.88304 -1.13557 -1.15426
 H 0.88204 -1.06460 1.58864
 H 0.81831 -1.08137 -1.84262
 H -0.18893 -0.16780 2.61709
 H -0.50847 -0.11749 -2.61754
13
bifur_IRC_Cartesians_MW_output/new_data/bifur_traj2_Cartesians_MW point 199
C -0.09138 0.70394 0.77169
 C 0.19679 0.67462 -0.76882
 C -1.07532 1.27132 0.00167
 C -0.04752 -0.51570 1.63235
 C -0.11849 -0.49877 -1.63447
 F 0.41188 1.61368 1.31845
 F 1.43086 1.50024 -1.31105
 H -0.82674 -1.18249 1.39888
 H -0.88304 -1.13558 -1.15426
 H 0.88204 -1.06460 1.58864
 H 0.81831 -1.08137 -1.84262
 H -0.18893 -0.16780 2.61709
 H -0.50847 -0.11749 -2.61754
13
bifur_IRC_Cartesians_MW_output/new_data/bifur_traj2_Cartesians_MW point 200
C -0.08807 0.70284 0.77208
 C 0.19351 0.67418 -0.76928
 C -1.07457 1.26915 0.00163
 C -0.04825 -0.51510 1.63417
 C -0.11760 -0.49857 -1.63625
 F 0.42282 1.61175 1.31763
 F 1.41844 1.50088 -1.31037
 H -0.82734 -1.18165 1.39885
 H -0.88236 -1.13582 -1.15984
 H 0.88105 -1.06475 1.59391
 H 0.81878 -1.08113 -1.84209
 H -0.19209 -0.16546 2.61837
 H -0.50431 -0.11632 -2.61882
13
bifur_IRC_Cartesians_MW_output/new_data/bifur_traj2_Cartesians_MW point 201
C -0.08623 0.70148 0.77258
 C 0.19169 0.67318 -0.76981
 C -1.07375 1.26592 0.00161
 C -0.04859 -0.51440 1.63681
 C -0.11703 -0.49809 -1.63887
 F 0.42838 1.61009 1.31627
 F 1.41105 1.50066 -1.30907
 H -0.82761 -1.18096 1.40136
 H -0.88191 -1.13574 -1.16545
 H 0.88030 -1.06478 1.59911
 H 0.81883 -1.08095 -1.84408
 H -0.19348 -0.16245 2.62023
 H -0.50164 -0.11395 -2.62067
13
bifur_IRC_Cartesians_MW_output/new_data/bifur_traj2_Cartesians_MW point 202
C -0.08472 0.69994 0.77282
 C 0.19019 0.67194 -0.77008
 C -1.07373 1.26234 0.00159
 C -0.04886 -0.51367 1.63963
 C -0.11655 -0.49754 -1.64168
 F 0.43322 1.60851 1.31423
 F 1.40522 1.50025 -1.30708
 H -0.82773 -1.18046 1.40444
 H -0.88144 -1.13573 -1.17110
 H 0.87966 -1.06476 1.60459
 H 0.81885 -1.08076 -1.84691
 H -0.19465 -0.15902 2.62215
 H -0.49947 -0.11106 -2.62260
13
bifur_IRC_Cartesians_MW_output/new_data/bifur_traj2_Cartesians_MW point 203
C -0.08384 0.69858 0.77262
 C 0.18927 0.67075 -0.76990
 C -1.07484 1.25931 0.00157
 C -0.04900 -0.51309 1.64189
 C -0.11626 -0.49707 -1.64393
 F 0.43665 1.60738 1.31179
 F 1.40231 1.49981 -1.30466
 H -0.82765 -1.18031 1.40720
 H -0.88102 -1.13587 -1.17538
 H 0.87932 -1.06468 1.60912
 H 0.81890 -1.08058 -1.84988
 H -0.19549 -0.15594 2.62362
 H -0.49834 -0.10829 -2.62407
13
bifur_IRC_Cartesians_MW_output/new_data/bifur_traj2_Cartesians_MW point 204
C -0.08349 0.69736 0.77216
 C 0.18886 0.66960 -0.76944
 C -1.07666 1.25667 0.00156
 C -0.04905 -0.51262 1.64376
 C -0.11612 -0.49666 -1.64580
 F 0.43874 1.60660 1.30916
 F 1.40167 1.49931 -1.30202
 H -0.82743 -1.18040 1.40980
 H -0.88065 -1.13610 -1.17864
 H 0.87919 -1.06456 1.61289
 H 0.81893 -1.08042 -1.85298
 H -0.19600 -0.15314 2.62477
 H -0.49799 -0.10563 -2.62523
13
bifur_IRC_Cartesians_MW_output/new_data/bifur_traj2_Cartesians_MW point 205
C -0.08346 0.69617 0.77157
 C 0.18876 0.66842 -0.76885
 C -1.07879 1.25412 0.00156
 C -0.04903 -0.51220 1.64552
 C -0.11607 -0.49624 -1.64756
 F 0.43988 1.60598 1.30639
 F 1.40238 1.49873 -1.29923
 H -0.82712 -1.18061 1.41252
 H -0.88032 -1.13633 -1.18147
 H 0.87917 -1.06442 1.61633
 H 0.81894 -1.08028 -1.85632
 H -0.19624 -0.15041 2.62583
 H -0.49810 -0.10292 -2.62629
13
bifur_IRC_Cartesians_MW_output/new_data/bifur_traj2_Cartesians_MW point 206
C -0.08359 0.69500 0.77096
 C 0.18883 0.66721 -0.76824
 C -1.08100 1.25158 0.00156
 C -0.04896 -0.51178 1.64726
 C -0.11606 -0.49582 -1.64931
 F 0.44051 1.60543 1.30357
 F 1.40371 1.49809 -1.29638
 H -0.82678 -1.18086 1.41535
 H -0.88001 -1.13656 -1.18414
 H 0.87919 -1.06427 1.61964
 H 0.81891 -1.08014 -1.85981
 H -0.19633 -0.14769 2.62687
 H -0.49841 -0.10018 -2.62734
13
bifur_IRC_Cartesians_MW_output/new_data/bifur_traj2_Cartesians_MW point 207
C -0.08371 0.69389 0.77039
 C 0.18887 0.66608 -0.76766
 C -1.08307 1.24918 0.00156
 C -0.04891 -0.51139 1.64891
 C -0.11604 -0.49543 -1.65097
 F 0.44113 1.60490 1.30092
 F 1.40490 1.49749 -1.29371
 H -0.82646 -1.18109 1.41802
 H -0.87973 -1.13677 -1.18668
 H 0.87920 -1.06412 1.62277
 H 0.81889 -1.08001 -1.86309
 H -0.19641 -0.14513 2.62786
 H -0.49868 -0.09759 -2.62833
13
bifur_IRC_Cartesians_MW_output/new_data/bifur_traj2_Cartesians_MW point 208
C -0.08351 0.69304 0.76999
 C 0.18863 0.66528 -0.76726
 C -1.08454 1.24740 0.00155
 C -0.04893 -0.51108 1.65013
 C -0.11596 -0.49515 -1.65219
 F 0.44254 1.60440 1.29899
 F 1.40477 1.49715 -1.29177
 H -0.82628 -1.18121 1.41978
 H -0.87946 -1.13696 -1.18880
 H 0.87915 -1.06403 1.62532
 H 0.81893 -1.07990 -1.86526
 H -0.19677 -0.14320 2.62860
 H -0.49856 -0.09574 -2.62907
13
bifur_IRC_Cartesians_MW_output/new_data/bifur_traj2_Cartesians_MW point 209
C -0.08271 0.69276 0.76991
 C 0.18782 0.66515 -0.76720
 C -1.08485 1.24693 0.00154
 C -0.04913 -0.51095 1.65047
 C -0.11575 -0.49512 -1.65252
 F 0.44553 1.60397 1.29853
 F 1.40203 1.49735 -1.29133
 H -0.82639 -1.18110 1.41961
 H -0.87926 -1.13711 -1.19001
 H 0.87896 -1.06406 1.62663
 H 0.81910 -1.07983 -1.86515
 H -0.19768 -0.14258 2.62880
 H -0.49767 -0.09541 -2.62928
13
bifur_IRC_Cartesians_MW_output/new_data/bifur_traj2_Cartesians_MW point 210
C -0.08271 0.69276 0.76991
 C 0.18782 0.66515 -0.76720
 C -1.08485 1.24693 0.00154
 C -0.04913 -0.51095 1.65047
 C -0.11575 -0.49512 -1.65252
 F 0.44553 1.60397 1.29853
 F 1.40202 1.49735 -1.29133
 H -0.82639 -1.18110 1.41961
 H -0.87926 -1.13711 -1.19001
 H 0.87896 -1.06406 1.62663
 H 0.81910 -1.07983 -1.86515
 H -0.19768 -0.14258 2.62880
 H -0.49767 -0.09541 -2.62928
13
bifur_IRC_Cartesians_MW_output/new_data/bifur_traj2_Cartesians_MW point 211
C -0.07954 0.69339 0.77054
 C 0.18471 0.66642 -0.76789
 C -1.08264 1.24887 0.00151
 C -0.04992 -0.51108 1.64923
 C -0.11500 -0.49561 -1.65124
 F 0.45558 1.60316 1.30095
 F 1.38987 1.49900 -1.29391
 H -0.82729 -1.18030 1.41494
 H -0.87894 -1.13734 -1.19067
 H 0.87821 -1.06437 1.62669
 H 0.81974 -1.07977 -1.85969
 H -0.20087 -0.14423 2.62809
 H -0.49390 -0.09815 -2.62856
13
bifur_IRC_Cartesians_MW_output/new_data/bifur_traj2_Cartesians_MW point 212
C -0.07748 0.69383 0.77108
 C 0.18270 0.66727 -0.76847
 C -1.08085 1.25011 0.00148
 C -0.05043 -0.51115 1.64848
 C -0.11450 -0.49592 -1.65046
 F 0.46189 1.60261 1.30274
 F 1.38174 1.50006 -1.29580
 H -0.82792 -1.17972 1.41199
 H -0.87877 -1.13742 -1.19119
 H 0.87769 -1.06458 1.62669
 H 0.82012 -1.07974 -1.85609
 H -0.20285 -0.14536 2.62770
 H -0.49135 -0.09999 -2.62816
13
bifur_IRC_Cartesians_MW_output/new_data/bifur_traj2_Cartesians_MW point 213
C -0.07525 0.69414 0.77171
 C 0.18053 0.66802 -0.76915
 C -1.07885 1.25100 0.00146
 C -0.05096 -0.51114 1.64802
 C -0.11395 -0.49618 -1.64997
 F 0.46860 1.60189 1.30445
 F 1.37289 1.50107 -1.29761
 H -0.82857 -1.17904 1.40936
 H -0.87856 -1.13746 -1.19228
 H 0.87709 -1.06479 1.62718
 H 0.82048 -1.07970 -1.85271
 H -0.20491 -0.14620 2.62752
 H -0.48853 -0.10160 -2.62797
13
bifur_IRC_Cartesians_MW_output/new_data/bifur_traj2_Cartesians_MW point 214
C -0.07303 0.69424 0.77236
 C 0.17836 0.66857 -0.76984
 C -1.07692 1.25137 0.00143
 C -0.05148 -0.51104 1.64797
 C -0.11338 -0.49634 -1.64989
 F 0.47527 1.60103 1.30583
 F 1.36402 1.50193 -1.29910
 H -0.82919 -1.17834 1.40735
 H -0.87833 -1.13748 -1.19400
 H 0.87645 -1.06499 1.62829
 H 0.82081 -1.07965 -1.84996
 H -0.20691 -0.14656 2.62760
 H -0.48566 -0.10274 -2.62805
13
bifur_IRC_Cartesians_MW_output/new_data/bifur_traj2_Cartesians_MW point 215
C -0.07099 0.69416 0.77283
 C 0.17636 0.66890 -0.77035
 C -1.07556 1.25138 0.00140
 C -0.05196 -0.51090 1.64814
 C -0.11286 -0.49644 -1.65003
 F 0.48161 1.60017 1.30665
 F 1.35606 1.50266 -1.30000
 H -0.82971 -1.17775 1.40584
 H -0.87806 -1.13755 -1.19593
 H 0.87587 -1.06515 1.62979
 H 0.82112 -1.07957 -1.84790
 H -0.20881 -0.14650 2.62780
 H -0.48308 -0.10339 -2.62825
13
bifur_IRC_Cartesians_MW_output/new_data/bifur_traj2_Cartesians_MW point 216
C -0.06937 0.69403 0.77277
 C 0.17473 0.66908 -0.77032
 C -1.07569 1.25147 0.00138
 C -0.05236 -0.51082 1.64806
 C -0.11246 -0.49656 -1.64994
 F 0.48745 1.59956 1.30660
 F 1.35040 1.50332 -1.30002
 H -0.83002 -1.17751 1.40434
 H -0.87773 -1.13785 -1.19718
 H 0.87553 -1.06524 1.63113
 H 0.82150 -1.07947 -1.84638
 H -0.21065 -0.14628 2.62774
 H -0.48132 -0.10373 -2.62818
13
bifur_IRC_Cartesians_MW_output/new_data/bifur_traj2_Cartesians_MW point 217
C -0.06845 0.69390 0.77199
 C 0.17372 0.66915 -0.76955
 C -1.07780 1.25187 0.00137
 C -0.05265 -0.51087 1.64751
 C -0.11227 -0.49672 -1.64938
 F 0.49219 1.59940 1.30550
 F 1.34828 1.50391 -1.29895
 H -0.83004 -1.17778 1.40270
 H -0.87738 -1.13844 -1.19720
 H 0.87555 -1.06524 1.63193
 H 0.82195 -1.07936 -1.84548
 H -0.21229 -0.14601 2.62722
 H -0.48081 -0.10381 -2.62766
13
bifur_IRC_Cartesians_MW_output/new_data/bifur_traj2_Cartesians_MW point 218
C -0.06813 0.69371 0.77074
 C 0.17328 0.66903 -0.76830
 C -1.08126 1.25229 0.00136
 C -0.05282 -0.51098 1.64679
 C -0.11226 -0.49688 -1.64866
 F 0.49565 1.59955 1.30359
 F 1.34904 1.50434 -1.29704
 H -0.82983 -1.17840 1.40134
 H -0.87702 -1.13918 -1.19649
 H 0.87584 -1.06517 1.63246
 H 0.82240 -1.07925 -1.84535
 H -0.21361 -0.14557 2.62649
 H -0.48128 -0.10350 -2.62694
13
bifur_IRC_Cartesians_MW_output/new_data/bifur_traj2_Cartesians_MW point 219
C -0.06819 0.69345 0.76926
 C 0.17319 0.66876 -0.76682
 C -1.08537 1.25257 0.00136
 C -0.05291 -0.51109 1.64611
 C -0.11234 -0.49700 -1.64797
 F 0.49819 1.59983 1.30120
 F 1.35148 1.50462 -1.29462
 H -0.82948 -1.17919 1.40036
 H -0.87667 -1.13999 -1.19553
 H 0.87625 -1.06505 1.63296
 H 0.82282 -1.07913 -1.84583
 H -0.21466 -0.14493 2.62574
 H -0.48232 -0.10287 -2.62619
13
bifur_IRC_Cartesians_MW_output/new_data/bifur_traj2_Cartesians_MW point 220
C -0.06842 0.69319 0.76767
 C 0.17326 0.66846 -0.76523
 C -1.08979 1.25289 0.00136
 C -0.05296 -0.51123 1.64535
 C -0.11246 -0.49712 -1.64723
 F 0.50034 1.60020 1.29864
 F 1.35468 1.50486 -1.29203
 H -0.82907 -1.18007 1.39942
 H -0.87632 -1.14082 -1.19434
 H 0.87674 -1.06491 1.63334
 H 0.82323 -1.07901 -1.84648
 H -0.21562 -0.14428 2.62492
 H -0.48361 -0.10217 -2.62538
13
bifur_IRC_Cartesians_MW_output/new_data/bifur_traj2_Cartesians_MW point 221
C -0.06842 0.69319 0.76767
 C 0.17326 0.66846 -0.76523
 C -1.08979 1.25288 0.00136
 C -0.05296 -0.51123 1.64536
 C -0.11246 -0.49712 -1.64723
 F 0.50034 1.60020 1.29863
 F 1.35469 1.50486 -1.29203
 H -0.82907 -1.18007 1.39942
 H -0.87632 -1.14082 -1.19434
 H 0.87674 -1.06491 1.63334
 H 0.82323 -1.07901 -1.84648
 H -0.21562 -0.14428 2.62492
 H -0.48361 -0.10217 -2.62539
13
bifur_IRC_Cartesians_MW_output/new_data/bifur_traj2_Cartesians_MW point 222
C -0.06831 0.69361 0.76454
 C 0.17284 0.66893 -0.76211
 C -1.09803 1.25594 0.00135
 C -0.05326 -0.51189 1.64201
 C -0.11264 -0.49782 -1.64389
 F 0.50659 1.60137 1.29526
 F 1.35907 1.50621 -1.28863
 H -0.82854 -1.18180 1.39421
 H -0.87570 -1.14264 -1.18958
 H 0.87773 -1.06475 1.63163
 H 0.82434 -1.07883 -1.84433
 H -0.21834 -0.14517 2.62207
 H -0.48575 -0.10316 -2.62255
13
bifur_IRC_Cartesians_MW_output/new_data/bifur_traj2_Cartesians_MW point 223
C -0.06743 0.69467 0.76343
 C 0.17185 0.67017 -0.76101
 C -1.10048 1.25948 0.00134
 C -0.05364 -0.51250 1.63897
 C -0.11256 -0.49855 -1.64084
 F 0.51184 1.60210 1.29574
 F 1.35768 1.50768 -1.28914
 H -0.82868 -1.18235 1.38874
 H -0.87548 -1.14351 -1.18571
 H 0.87805 -1.06484 1.62883
 H 0.82507 -1.07881 -1.83988
 H -0.22045 -0.14761 2.61982
 H -0.48578 -0.10593 -2.62030
13
bifur_IRC_Cartesians_MW_output/new_data/bifur_traj2_Cartesians_MW point 224
C -0.06608 0.69594 0.76265
 C 0.17043 0.67173 -0.76025
 C -1.10192 1.26346 0.00133
 C -0.05413 -0.51315 1.63569
 C -0.11236 -0.49937 -1.63754
 F 0.51814 1.60273 1.29709
 F 1.35417 1.50940 -1.29056
 H -0.82902 -1.18268 1.38251
 H -0.87529 -1.14428 -1.18183
 H 0.87821 -1.06499 1.62570
 H 0.82585 -1.07880 -1.83431
 H -0.22287 -0.15059 2.61748
 H -0.48513 -0.10939 -2.61795
13
bifur_IRC_Cartesians_MW_output/new_data/bifur_traj2_Cartesians_MW point 225
C -0.06440 0.69721 0.76204
 C 0.16869 0.67334 -0.75968
 C -1.10286 1.26737 0.00130
 C -0.05469 -0.51377 1.63252
 C -0.11207 -0.50018 -1.63435
 F 0.52528 1.60319 1.29871
 F 1.34919 1.51120 -1.29227
 H -0.82947 -1.18285 1.37616
 H -0.87507 -1.14501 -1.17838
 H 0.87825 -1.06518 1.62282
 H 0.82665 -1.07879 -1.82842
 H -0.22552 -0.15356 2.61524
 H -0.48398 -0.11296 -2.61571
13
bifur_IRC_Cartesians_MW_output/new_data/bifur_traj2_Cartesians_MW point 226
C -0.06248 0.69836 0.76153
 C 0.16673 0.67488 -0.75920
 C -1.10358 1.27100 0.00128
 C -0.05529 -0.51431 1.62961
 C -0.11171 -0.50095 -1.63141
 F 0.53306 1.60347 1.30030
 F 1.34323 1.51300 -1.29395
 H -0.82997 -1.18292 1.37000
 H -0.87481 -1.14572 -1.17552
 H 0.87819 -1.06538 1.62045
 H 0.82745 -1.07877 -1.82263
 H -0.22833 -0.15628 2.61320
 H -0.48248 -0.11636 -2.61366
13
bifur_IRC_Cartesians_MW_output/new_data/bifur_traj2_Cartesians_MW point 227
C -0.06046 0.69935 0.76103
 C 0.16466 0.67628 -0.75875
 C -1.10433 1.27426 0.00126
 C -0.05591 -0.51478 1.62699
 C -0.11132 -0.50167 -1.62876
 F 0.54117 1.60360 1.30167
 F 1.33688 1.51474 -1.29540
 H -0.83046 -1.18295 1.36419
 H -0.87451 -1.14642 -1.17318
 H 0.87809 -1.06558 1.61859
 H 0.82824 -1.07872 -1.81718
 H -0.23122 -0.15866 2.61134
 H -0.48083 -0.11945 -2.61181
13
bifur_IRC_Cartesians_MW_output/new_data/bifur_traj2_Cartesians_MW point 228
C -0.05852 0.70023 0.76038
 C 0.16265 0.67756 -0.75813
 C -1.10555 1.27731 0.00123
 C -0.05651 -0.51523 1.62447
 C -0.11095 -0.50235 -1.62622
 F 0.54931 1.60373 1.30261
 F 1.33102 1.51641 -1.29643
 H -0.83090 -1.18307 1.35863
 H -0.87418 -1.14719 -1.17097
 H 0.87802 -1.06574 1.61703
 H 0.82905 -1.07866 -1.81213
 H -0.23411 -0.16075 2.60953
 H -0.47934 -0.12224 -2.60999
13
bifur_IRC_Cartesians_MW_output/new_data/bifur_traj2_Cartesians_MW point 229
C -0.05696 0.70105 0.75928
 C 0.16098 0.67870 -0.75706
 C -1.10805 1.28042 0.00121
 C -0.05705 -0.51573 1.62175
 C -0.11069 -0.50305 -1.62348
 F 0.55693 1.60409 1.30281
 F 1.32720 1.51803 -1.29670
 H -0.83115 -1.18350 1.35308
 H -0.87380 -1.14815 -1.16818
 H 0.87816 -1.06585 1.61531
 H 0.82990 -1.07858 -1.80757
 H -0.23693 -0.16269 2.60750
 H -0.47857 -0.12475 -2.60796
13
bifur_IRC_Cartesians_MW_output/new_data/bifur_traj2_Cartesians_MW point 230
C -0.05624 0.70176 0.75762
 C 0.16011 0.67957 -0.75541
 C -1.11215 1.28341 0.00120
 C -0.05741 -0.51628 1.61895
 C -0.11065 -0.50369 -1.62067
 F 0.56260 1.60481 1.30195
 F 1.32722 1.51937 -1.29586
 H -0.83108 -1.18435 1.34815
 H -0.87343 -1.14926 -1.16460
 H 0.87863 -1.06586 1.61335
 H 0.83072 -1.07850 -1.80421
 H -0.23922 -0.16431 2.60530
 H -0.47909 -0.12665 -2.60577
13
bifur_IRC_Cartesians_MW_output/new_data/bifur_traj2_Cartesians_MW point 231
C -0.05637 0.70219 0.75575
 C 0.16005 0.67998 -0.75355
 C -1.11699 1.28562 0.00120
 C -0.05755 -0.51675 1.61666
 C -0.11081 -0.50417 -1.61838
 F 0.56567 1.60568 1.30021
 F 1.33051 1.52020 -1.29410
 H -0.83076 -1.18543 1.34474
 H -0.87312 -1.15033 -1.16114
 H 0.87929 -1.06577 1.61170
 H 0.83136 -1.07842 -1.80262
 H -0.24066 -0.16524 2.60340
 H -0.48061 -0.12757 -2.60387
13
bifur_IRC_Cartesians_MW_output/new_data/bifur_traj2_Cartesians_MW point 232
C -0.05637 0.70219 0.75575
 C 0.16005 0.67998 -0.75355
 C -1.11699 1.28562 0.00120
 C -0.05755 -0.51675 1.61666
 C -0.11081 -0.50417 -1.61838
 F 0.56567 1.60568 1.30021
 F 1.33051 1.52020 -1.29410
 H -0.83076 -1.18543 1.34474
 H -0.87312 -1.15033 -1.16114
 H 0.87929 -1.06577 1.61170
 H 0.83136 -1.07842 -1.80262
 H -0.24066 -0.16524 2.60340
 H -0.48061 -0.12757 -2.60388
13
bifur_IRC_Cartesians_MW_output/new_data/bifur_traj2_Cartesians_MW point 233
C -0.05793 0.70217 0.75226
 C 0.16127 0.67967 -0.75002
 C -1.12652 1.28742 0.00121
 C -0.05743 -0.51731 1.61414
 C -0.11139 -0.50457 -1.61590
 F 0.56667 1.60722 1.29534
 F 1.34135 1.52062 -1.28912
 H -0.82972 -1.18758 1.34226
 H -0.87264 -1.15204 -1.15629
 H 0.88066 -1.06545 1.61026
 H 0.83212 -1.07826 -1.80366
 H -0.24170 -0.16502 2.60103
 H -0.48474 -0.12687 -2.60153
13
bifur_IRC_Cartesians_MW_output/new_data/bifur_traj2_Cartesians_MW point 234
C -0.05892 0.70190 0.75073
 C 0.16211 0.67921 -0.74847
 C -1.13085 1.28749 0.00122
 C -0.05729 -0.51745 1.61359
 C -0.11169 -0.50460 -1.61535
 F 0.56601 1.60782 1.29271
 F 1.34718 1.52049 -1.28643
 H -0.82916 -1.18855 1.34228
 H -0.87244 -1.15271 -1.15476
 H 0.88129 -1.06526 1.61023
 H 0.83234 -1.07818 -1.80524
 H -0.24175 -0.16432 2.60036
 H -0.48683 -0.12585 -2.60086
13
bifur_IRC_Cartesians_MW_output/new_data/bifur_traj2_Cartesians_MW point 235
C -0.05973 0.70169 0.74939
 C 0.16278 0.67884 -0.74711
 C -1.13463 1.28762 0.00123
 C -0.05717 -0.51757 1.61305
 C -0.11195 -0.50464 -1.61483
 F 0.56565 1.60834 1.29045
 F 1.35208 1.52042 -1.28412
 H -0.82869 -1.18940 1.34217
 H -0.87226 -1.15332 -1.15339
 H 0.88183 -1.06510 1.61018
 H 0.83255 -1.07811 -1.80650
 H -0.24187 -0.16374 2.59974
 H -0.48860 -0.12501 -2.60024
13
bifur_IRC_Cartesians_MW_output/new_data/bifur_traj2_Cartesians_MW point 236
C -0.05986 0.70189 0.74843
 C 0.16281 0.67903 -0.74615
 C -1.13712 1.28872 0.00123
 C -0.05723 -0.51781 1.61190
 C -0.11204 -0.50488 -1.61369
 F 0.56701 1.60880 1.28953
 F 1.35398 1.52081 -1.28318
 H -0.82850 -1.18996 1.34052
 H -0.87211 -1.15386 -1.15161
 H 0.88217 -1.06505 1.60933
 H 0.83287 -1.07807 -1.80579
 H -0.24254 -0.16419 2.59878
 H -0.48944 -0.12544 -2.59929
13
bifur_IRC_Cartesians_MW_output/new_data/bifur_traj2_Cartesians_MW point 237
C -0.05889 0.70274 0.74819
 C 0.16182 0.68008 -0.74593
 C -1.13732 1.29120 0.00122
 C -0.05755 -0.51820 1.60994
 C -0.11188 -0.50538 -1.61171
 F 0.57093 1.60911 1.29081
 F 1.35097 1.52190 -1.28451
 H -0.82880 -1.19001 1.33663
 H -0.87203 -1.15423 -1.14939
 H 0.88219 -1.06518 1.60733
 H 0.83331 -1.07808 -1.80207
 H -0.24401 -0.16618 2.59742
 H -0.48874 -0.12777 -2.59793
13
bifur_IRC_Cartesians_MW_output/new_data/bifur_traj2_Cartesians_MW point 238
C -0.05721 0.70388 0.74856
 C 0.16018 0.68155 -0.74633
 C -1.13568 1.29418 0.00120
 C -0.05803 -0.51861 1.60780
 C -0.11153 -0.50598 -1.60955
 F 0.57623 1.60920 1.29349
 F 1.34451 1.52329 -1.28729
 H -0.82942 -1.18964 1.33186
 H -0.87200 -1.15440 -1.14744
 H 0.88191 -1.06541 1.60500
 H 0.83377 -1.07813 -1.79681
 H -0.24585 -0.16889 2.59607
 H -0.48689 -0.13105 -2.59657
13
bifur_IRC_Cartesians_MW_output/new_data/bifur_traj2_Cartesians_MW point 239
C -0.05517 0.70501 0.74940
 C 0.15823 0.68308 -0.74721
 C -1.13276 1.29692 0.00118
 C -0.05855 -0.51893 1.60600
 C -0.11107 -0.50654 -1.60772
 F 0.58191 1.60902 1.29684
 F 1.33607 1.52469 -1.29074
 H -0.83021 -1.18895 1.32730
 H -0.87201 -1.15436 -1.14626
 H 0.88141 -1.06571 1.60299
 H 0.83416 -1.07818 -1.79128
 H -0.24771 -0.17160 2.59503
 H -0.48432 -0.13446 -2.59552
13
bifur_IRC_Cartesians_MW_output/new_data/bifur_traj2_Cartesians_MW point 240
C -0.05296 0.70597 0.75070
 C 0.15616 0.68449 -0.74856
 C -1.12865 1.29901 0.00115
 C -0.05907 -0.51911 1.60485
 C -0.11053 -0.50697 -1.60653
 F 0.58732 1.60855 1.30055
 F 1.32633 1.52591 -1.29457
 H -0.83110 -1.18797 1.32358
 H -0.87206 -1.15407 -1.14617
 H 0.88072 -1.06602 1.60162
 H 0.83441 -1.07825 -1.78613
 H -0.24936 -0.17397 2.59451
 H -0.48121 -0.13758 -2.59500
13
bifur_IRC_Cartesians_MW_output/new_data/bifur_traj2_Cartesians_MW point 241
C -0.05076 0.70671 0.75251
 C 0.15413 0.68567 -0.75041
 C -1.12328 1.30022 0.00113
 C -0.05953 -0.51912 1.60453
 C -0.10994 -0.50722 -1.60618
 F 0.59177 1.60777 1.30453
 F 1.31581 1.52681 -1.29868
 H -0.83206 -1.18669 1.32115
 H -0.87219 -1.15349 -1.14733
 H 0.87984 -1.06635 1.60101
 H 0.83446 -1.07832 -1.78179
 H -0.25054 -0.17582 2.59466
 H -0.47770 -0.14017 -2.59513
13
bifur_IRC_Cartesians_MW_output/new_data/bifur_traj2_Cartesians_MW point 242
C -0.04881 0.70725 0.75479
 C 0.15241 0.68658 -0.75273
 C -1.11675 1.30055 0.00111
 C -0.05988 -0.51896 1.60503
 C -0.10938 -0.50728 -1.60665
 F 0.59443 1.60681 1.30875
 F 1.30545 1.52731 -1.30301
 H -0.83302 -1.18518 1.32020
 H -0.87243 -1.15257 -1.14950
 H 0.87883 -1.06667 1.60094
 H 0.83427 -1.07843 -1.77848
 H -0.25103 -0.17721 2.59544
 H -0.47410 -0.14219 -2.59590
13
bifur_IRC_Cartesians_MW_output/new_data/bifur_traj2_Cartesians_MW point 243
C -0.04881 0.70725 0.75479
 C 0.15241 0.68658 -0.75273
 C -1.11675 1.30055 0.00111
 C -0.05988 -0.51896 1.60503
 C -0.10938 -0.50728 -1.60664
 F 0.59443 1.60681 1.30875
 F 1.30545 1.52731 -1.30302
 H -0.83302 -1.18518 1.32020
 H -0.87243 -1.15257 -1.14950
 H 0.87883 -1.06667 1.60094
 H 0.83427 -1.07843 -1.77847
 H -0.25103 -0.17721 2.59544
 H -0.47410 -0.14220 -2.59590
13
bifur_IRC_Cartesians_MW_output/new_data/bifur_traj2_Cartesians_MW point 244
C -0.04712 0.70806 0.75891
 C 0.15114 0.68771 -0.75689
 C -1.10512 1.30033 0.00110
 C -0.06003 -0.51865 1.60655
 C -0.10880 -0.50713 -1.60813
 F 0.59270 1.60557 1.31582
 F 1.29327 1.52726 -1.31021
 H -0.83434 -1.18273 1.32101
 H -0.87316 -1.15059 -1.15281
 H 0.87737 -1.06712 1.60020
 H 0.83346 -1.07869 -1.77511
 H -0.24979 -0.17926 2.59726
 H -0.46958 -0.14476 -2.59770
13
bifur_IRC_Cartesians_MW_output/new_data/bifur_traj2_Cartesians_MW point 245
C -0.04732 0.70827 0.76016
 C 0.15146 0.68788 -0.75813
 C -1.10166 1.30002 0.00110
 C -0.05990 -0.51855 1.60718
 C -0.10879 -0.50700 -1.60876
 F 0.58966 1.60541 1.31780
 F 1.29210 1.52691 -1.31219
 H -0.83458 -1.18210 1.32214
 H -0.87350 -1.14987 -1.15349
 H 0.87707 -1.06720 1.59964
 H 0.83304 -1.07881 -1.77501
 H -0.24862 -0.17978 2.59793
 H -0.46898 -0.14518 -2.59837
13
bifur_IRC_Cartesians_MW_output/new_data/bifur_traj2_Cartesians_MW point 246
C -0.04782 0.70838 0.76111
 C 0.15205 0.68788 -0.75908
 C -1.09907 1.29955 0.00111
 C -0.05970 -0.51846 1.60784
 C -0.10886 -0.50684 -1.60943
 F 0.58614 1.60536 1.31914
 F 1.29241 1.52644 -1.31353
 H -0.83468 -1.18167 1.32357
 H -0.87381 -1.14926 -1.15401
 H 0.87690 -1.06724 1.59921
 H 0.83264 -1.07890 -1.77552
 H -0.24732 -0.18001 2.59856
 H -0.46889 -0.14522 -2.59899
13
bifur_IRC_Cartesians_MW_output/new_data/bifur_traj2_Cartesians_MW point 247
C -0.04836 0.70847 0.76195
 C 0.15268 0.68786 -0.75990
 C -1.09680 1.29913 0.00112
 C -0.05950 -0.51839 1.60843
 C -0.10896 -0.50669 -1.61002
 F 0.58266 1.60535 1.32032
 F 1.29308 1.52599 -1.31469
 H -0.83475 -1.18131 1.32493
 H -0.87410 -1.14870 -1.15437
 H 0.87677 -1.06727 1.59874
 H 0.83226 -1.07899 -1.77608
 H -0.24606 -0.18023 2.59912
 H -0.46893 -0.14523 -2.59955
13
bifur_IRC_Cartesians_MW_output/new_data/bifur_traj2_Cartesians_MW point 248
C -0.04867 0.70878 0.76284
 C 0.15309 0.68810 -0.76079
 C -1.09428 1.29924 0.00112
 C -0.05937 -0.51839 1.60863
 C -0.10900 -0.50664 -1.61022
 F 0.57991 1.60539 1.32195
 F 1.29285 1.52576 -1.31633
 H -0.83491 -1.18090 1.32549
 H -0.87440 -1.14817 -1.15431
 H 0.87662 -1.06733 1.59780
 H 0.83195 -1.07910 -1.77576
 H -0.24507 -0.18093 2.59943
 H -0.46872 -0.14581 -2.59985
13
bifur_IRC_Cartesians_MW_output/new_data/bifur_traj2_Cartesians_MW point 249
C -0.04829 0.70963 0.76396
 C 0.15282 0.68902 -0.76192
 C -1.09083 1.30071 0.00112
 C -0.05944 -0.51858 1.60787
 C -0.10890 -0.50686 -1.60945
 F 0.57918 1.60549 1.32493
 F 1.28986 1.52613 -1.31934
 H -0.83535 -1.18030 1.32396
 H -0.87471 -1.14767 -1.15333
 H 0.87634 -1.06750 1.59569
 H 0.83181 -1.07923 -1.77308
 H -0.24478 -0.18293 2.59915
 H -0.46772 -0.14791 -2.59956
13
bifur_IRC_Cartesians_MW_output/new_data/bifur_traj2_Cartesians_MW point 250
C -0.04701 0.71104 0.76529
 C 0.15168 0.69069 -0.76328
 C -1.08648 1.30367 0.00111
 C -0.05975 -0.51896 1.60605
 C -0.10861 -0.50739 -1.60761
 F 0.58127 1.60561 1.32930
 F 1.28338 1.52721 -1.32380
 H -0.83613 -1.17949 1.32001
 H -0.87501 -1.14725 -1.15143
 H 0.87590 -1.06780 1.59245
 H 0.83191 -1.07938 -1.76769
 H -0.24546 -0.18628 2.59820
 H -0.46570 -0.15168 -2.59860
13
bifur_IRC_Cartesians_MW_output/new_data/bifur_traj2_Cartesians_MW point 251
C -0.04521 0.71263 0.76671
 C 0.15004 0.69264 -0.76474
 C -1.08178 1.30712 0.00109
 C -0.06019 -0.51940 1.60390
 C -0.10821 -0.50803 -1.60542
 F 0.58503 1.60565 1.33415
 F 1.27495 1.52862 -1.32877
 H -0.83706 -1.17856 1.31508
 H -0.87527 -1.14689 -1.14942
 H 0.87536 -1.06815 1.58902
 H 0.83213 -1.07953 -1.76121
 H -0.24669 -0.19005 2.59704
 H -0.46310 -0.15605 -2.59743
13
bifur_IRC_Cartesians_MW_output/new_data/bifur_traj2_Cartesians_MW point 252
C -0.04321 0.71416 0.76821
 C 0.14819 0.69457 -0.76628
 C -1.07688 1.31042 0.00107
 C -0.06068 -0.51980 1.60188
 C -0.10774 -0.50865 -1.60337
 F 0.58936 1.60555 1.33904
 F 1.26566 1.53005 -1.33378
 H -0.83804 -1.17755 1.31020
 H -0.87549 -1.14650 -1.14780
 H 0.87474 -1.06852 1.58590
 H 0.83236 -1.07966 -1.75469
 H -0.24807 -0.19370 2.59599
 H -0.46020 -0.16037 -2.59637
13
bifur_IRC_Cartesians_MW_output/new_data/bifur_traj2_Cartesians_MW point 253
C -0.04117 0.71556 0.76982
 C 0.14631 0.69637 -0.76792
 C -1.07177 1.31335 0.00105
 C -0.06117 -0.52012 1.60018
 C -0.10725 -0.50920 -1.60164
 F 0.59365 1.60533 1.34386
 F 1.25607 1.53139 -1.33871
 H -0.83903 -1.17647 1.30576
 H -0.87571 -1.14606 -1.14669
 H 0.87406 -1.06889 1.58319
 H 0.83255 -1.07979 -1.74853
 H -0.24938 -0.19706 2.59516
 H -0.45716 -0.16441 -2.59553
13
bifur_IRC_Cartesians_MW_output/new_data/bifur_traj2_Cartesians_MW point 254
C -0.04117 0.71556 0.76982
 C 0.14631 0.69637 -0.76792
 C -1.07177 1.31335 0.00105
 C -0.06117 -0.52012 1.60018
 C -0.10725 -0.50920 -1.60164
 F 0.59365 1.60533 1.34386
 F 1.25607 1.53139 -1.33871
 H -0.83903 -1.17647 1.30576
 H -0.87571 -1.14606 -1.14669
 H 0.87406 -1.06889 1.58319
 H 0.83255 -1.07979 -1.74853
 H -0.24938 -0.19706 2.59516
 H -0.45716 -0.16441 -2.59553
13
bifur_IRC_Cartesians_MW_output/new_data/bifur_traj2_Cartesians_MW point 255
C -0.03753 0.71803 0.77324
 C 0.14303 0.69956 -0.77142
 C -1.06114 1.31814 0.00102
 C -0.06198 -0.52060 1.59767
 C -0.10635 -0.51007 -1.59906
 F 0.60020 1.60474 1.35312
 F 1.23814 1.53356 -1.34821
 H -0.84089 -1.17424 1.29866
 H -0.87622 -1.14494 -1.14545
 H 0.87267 -1.06957 1.57856
 H 0.83270 -1.08006 -1.73778
 H -0.25126 -0.20299 2.59416
 H -0.45135 -0.17155 -2.59450
13
bifur_IRC_Cartesians_MW_output/new_data/bifur_traj2_Cartesians_MW point 256
C -0.03629 0.71914 0.77482
 C 0.14195 0.70091 -0.77303
 C -1.05626 1.32016 0.00100
 C -0.06224 -0.52082 1.59664
 C -0.10603 -0.51042 -1.59802
 F 0.60167 1.60460 1.35729
 F 1.23139 1.53434 -1.35246
 H -0.84166 -1.17327 1.29596
 H -0.87653 -1.14435 -1.14473
 H 0.87211 -1.06985 1.57626
 H 0.83265 -1.08021 -1.73342
 H -0.25163 -0.20564 2.59379
 H -0.44914 -0.17460 -2.59412
13
bifur_IRC_Cartesians_MW_output/new_data/bifur_traj2_Cartesians_MW point 257
C -0.03564 0.72007 0.77605
 C 0.14143 0.70197 -0.77427
 C -1.05247 1.32184 0.00100
 C -0.06236 -0.52102 1.59577
 C -0.10587 -0.51069 -1.59713
 F 0.60170 1.60463 1.36059
 F 1.22730 1.53485 -1.35581
 H -0.84220 -1.17257 1.29402
 H -0.87684 -1.14384 -1.14377
 H 0.87176 -1.07006 1.57408
 H 0.83256 -1.08034 -1.73020
 H -0.25158 -0.20784 2.59344
 H -0.44779 -0.17700 -2.59377
13
bifur_IRC_Cartesians_MW_output/new_data/bifur_traj2_Cartesians_MW point 258
C -0.03554 0.72067 0.77687
 C 0.14141 0.70259 -0.77510
 C -1.04995 1.32283 0.00100
 C -0.06237 -0.52116 1.59528
 C -0.10584 -0.51083 -1.59663
 F 0.60056 1.60475 1.36271
 F 1.22570 1.53503 -1.35795
 H -0.84248 -1.17216 1.29315
 H -0.87710 -1.14344 -1.14300
 H 0.87158 -1.07017 1.57248
 H 0.83242 -1.08044 -1.72849
 H -0.25117 -0.20925 2.59328
 H -0.44723 -0.17843 -2.59361
13
bifur_IRC_Cartesians_MW_output/new_data/bifur_traj2_Cartesians_MW point 259
C -0.03576 0.72090 0.77744
 C 0.14170 0.70277 -0.77566
 C -1.04833 1.32297 0.00101
 C -0.06228 -0.52117 1.59535
 C -0.10588 -0.51081 -1.59671
 F 0.59871 1.60481 1.36380
 F 1.22567 1.53489 -1.35904
 H -0.84258 -1.17191 1.29344
 H -0.87730 -1.14310 -1.14286
 H 0.87150 -1.07021 1.57178
 H 0.83222 -1.08051 -1.72823
 H -0.25051 -0.20977 2.59344
 H -0.44714 -0.17885 -2.59376
13
bifur_IRC_Cartesians_MW_output/new_data/bifur_traj2_Cartesians_MW point 260
C -0.03610 0.72079 0.77788
 C 0.14208 0.70259 -0.77609
 C -1.04721 1.32233 0.00101
 C -0.06215 -0.52106 1.59598
 C -0.10593 -0.51065 -1.59734
 F 0.59667 1.60472 1.36414
 F 1.22620 1.53452 -1.35937
 H -0.84258 -1.17171 1.29470
 H -0.87744 -1.14279 -1.14350
 H 0.87142 -1.07021 1.57198
 H 0.83198 -1.08055 -1.72907
 H -0.24975 -0.20951 2.59395
 H -0.44718 -0.17846 -2.59427
13
bifur_IRC_Cartesians_MW_output/new_data/bifur_traj2_Cartesians_MW point 261
C -0.03635 0.72043 0.77830
 C 0.14237 0.70218 -0.77650
 C -1.04627 1.32112 0.00101
 C -0.06203 -0.52085 1.59703
 C -0.10594 -0.51041 -1.59839
 F 0.59502 1.60444 1.36404
 F 1.22641 1.53403 -1.35926
 H -0.84255 -1.17149 1.29653
 H -0.87751 -1.14248 -1.14489
 H 0.87128 -1.07018 1.57296
 H 0.83173 -1.08056 -1.73052
 H -0.24907 -0.20869 2.59473
 H -0.44708 -0.17755 -2.59505
13
bifur_IRC_Cartesians_MW_output/new_data/bifur_traj2_Cartesians_MW point 262
C -0.03624 0.71995 0.77878
 C 0.14230 0.70172 -0.77699
 C -1.04519 1.31968 0.00101
 C -0.06199 -0.52057 1.59829
 C -0.10585 -0.51014 -1.59965
 F 0.59449 1.60395 1.36388
 F 1.22525 1.53361 -1.35911
 H -0.84259 -1.17117 1.29839
 H -0.87751 -1.14219 -1.14689
 H 0.87104 -1.07018 1.57452
 H 0.83152 -1.08054 -1.73191
 H -0.24870 -0.20762 2.59567
 H -0.44652 -0.17651 -2.59599
13
bifur_IRC_Cartesians_MW_output/new_data/bifur_traj2_Cartesians_MW point 263
C -0.03539 0.71958 0.77944
 C 0.14151 0.70151 -0.77767
 C -1.04352 1.31854 0.00100
 C -0.06213 -0.52029 1.59938
 C -0.10559 -0.50995 -1.60073
 F 0.59624 1.60323 1.36426
 F 1.22121 1.53353 -1.35952
 H -0.84285 -1.17064 1.29933
 H -0.87745 -1.14193 -1.14923
 H 0.87060 -1.07024 1.57623
 H 0.83144 -1.08051 -1.73218
 H -0.24905 -0.20683 2.59652
 H -0.44505 -0.17601 -2.59684
13
bifur_IRC_Cartesians_MW_output/new_data/bifur_traj2_Cartesians_MW point 264
C -0.03348 0.71962 0.78038
 C 0.13969 0.70193 -0.77865
 C -1.04084 1.31849 0.00098
 C -0.06254 -0.52012 1.59974
 C -0.10508 -0.51001 -1.60106
 F 0.60123 1.60234 1.36587
 F 1.21301 1.53412 -1.36123
 H -0.84345 -1.16982 1.29823
 H -0.87732 -1.14172 -1.15130
 H 0.86993 -1.07043 1.57739
 H 0.83159 -1.08048 -1.73006
 H -0.25044 -0.20704 2.59695
 H -0.44231 -0.17687 -2.59726
13
bifur_IRC_Cartesians_MW_output/new_data/bifur_traj2_Cartesians_MW point 265
C -0.03348 0.71962 0.78038
 C 0.13969 0.70193 -0.77865
 C -1.04083 1.31849 0.00098
 C -0.06254 -0.52012 1.59974
 C -0.10508 -0.51001 -1.60106
 F 0.60124 1.60234 1.36587
 F 1.21301 1.53412 -1.36123
 H -0.84345 -1.16982 1.29823
 H -0.87732 -1.14172 -1.15129
 H 0.86993 -1.07043 1.57739
 H 0.83159 -1.08048 -1.73005
 H -0.25044 -0.20704 2.59695
 H -0.44231 -0.17688 -2.59726
13
bifur_IRC_Cartesians_MW_output/new_data/bifur_traj2_Cartesians_MW point 266
C -0.02806 0.72072 0.78278
 C 0.13450 0.70411 -0.78115
 C -1.03351 1.32100 0.00092
 C -0.06379 -0.52013 1.59865
 C -0.10371 -0.51065 -1.59990
 F 0.61597 1.60058 1.37177
 F 1.19021 1.53653 -1.36739
 H -0.84527 -1.16774 1.29183
 H -0.87707 -1.14137 -1.15390
 H 0.86826 -1.07105 1.57768
 H 0.83227 -1.08047 -1.72100
 H -0.25485 -0.20992 2.59669
 H -0.43495 -0.18161 -2.59698
13
bifur_IRC_Cartesians_MW_output/new_data/bifur_traj2_Cartesians_MW point 267
C -0.02529 0.72140 0.78415
 C 0.13186 0.70534 -0.78258
 C -1.02931 1.32246 0.00089
 C -0.06443 -0.52017 1.59801
 C -0.10301 -0.51100 -1.59921
 F 0.62327 1.59970 1.37517
 F 1.17830 1.53779 -1.37093
 H -0.84625 -1.16660 1.28841
 H -0.87699 -1.14112 -1.15508
 H 0.86738 -1.07138 1.57752
 H 0.83258 -1.08049 -1.71606
 H -0.25702 -0.21165 2.59652
 H -0.43109 -0.18429 -2.59680
13
bifur_IRC_Cartesians_MW_output/new_data/bifur_traj2_Cartesians_MW point 268
C -0.02269 0.72206 0.78567
 C 0.12941 0.70652 -0.78414
 C -1.02474 1.32377 0.00086
 C -0.06502 -0.52017 1.59752
 C -0.10234 -0.51130 -1.59869
 F 0.62965 1.59883 1.37871
 F 1.16682 1.53892 -1.37461
 H -0.84722 -1.16542 1.28539
 H -0.87697 -1.14075 -1.15635
 H 0.86649 -1.07171 1.57731
 H 0.83281 -1.08052 -1.71140
 H -0.25887 -0.21335 2.59650
 H -0.42734 -0.18687 -2.59677
13
bifur_IRC_Cartesians_MW_output/new_data/bifur_traj2_Cartesians_MW point 269
C -0.02048 0.72274 0.78731
 C 0.12736 0.70763 -0.78583
 C -1.01985 1.32493 0.00083
 C -0.06549 -0.52018 1.59719
 C -0.10176 -0.51155 -1.59832
 F 0.63442 1.59807 1.38238
 F 1.15653 1.53984 -1.37840
 H -0.84813 -1.16423 1.28294
 H -0.87704 -1.14026 -1.15750
 H 0.86564 -1.07202 1.57686
 H 0.83290 -1.08058 -1.70720
 H -0.26018 -0.21507 2.59659
 H -0.42393 -0.18933 -2.59685
13
bifur_IRC_Cartesians_MW_output/new_data/bifur_traj2_Cartesians_MW point 270
C -0.01896 0.72346 0.78890
 C 0.12600 0.70865 -0.78745
 C -1.01512 1.32606 0.00082
 C -0.06580 -0.52022 1.59685
 C -0.10136 -0.51176 -1.59796
 F 0.63687 1.59757 1.38593
 F 1.14875 1.54049 -1.38205
 H -0.84889 -1.16318 1.28107
 H -0.87724 -1.13967 -1.15809
 H 0.86496 -1.07229 1.57588
 H 0.83286 -1.08068 -1.70366
 H -0.26078 -0.21683 2.59668
 H -0.42131 -0.19160 -2.59693
13
bifur_IRC_Cartesians_MW_output/new_data/bifur_traj2_Cartesians_MW point 271
C -0.01824 0.72416 0.79020
 C 0.12541 0.70949 -0.78876
 C -1.01125 1.32713 0.00081
 C -0.06592 -0.52031 1.59646
 C -0.10116 -0.51192 -1.59756
 F 0.63701 1.59741 1.38894
 F 1.14428 1.54085 -1.38510
 H -0.84942 -1.16241 1.27982
 H -0.87751 -1.13912 -1.15794
 H 0.86454 -1.07248 1.57445
 H 0.83273 -1.08079 -1.70107
 H -0.26070 -0.21850 2.59668
 H -0.41978 -0.19349 -2.59692
13
bifur_IRC_Cartesians_MW_output/new_data/bifur_traj2_Cartesians_MW point 272
C -0.01810 0.72473 0.79116
 C 0.12537 0.71008 -0.78973
 C -1.00836 1.32795 0.00081
 C -0.06592 -0.52040 1.59615
 C -0.10111 -0.51203 -1.59724
 F 0.63573 1.59745 1.39119
 F 1.14235 1.54098 -1.38738
 H -0.84973 -1.16191 1.27918
 H -0.87779 -1.13865 -1.15746
 H 0.86431 -1.07260 1.57300
 H 0.83254 -1.08090 -1.69946
 H -0.26021 -0.21984 2.59666
 H -0.41908 -0.19486 -2.59689
13
bifur_IRC_Cartesians_MW_output/new_data/bifur_traj2_Cartesians_MW point 273
C -0.01823 0.72514 0.79190
 C 0.12558 0.71046 -0.79047
 C -1.00618 1.32846 0.00082
 C -0.06585 -0.52047 1.59600
 C -0.10112 -0.51207 -1.59708
 F 0.63389 1.59754 1.39284
 F 1.14172 1.54095 -1.38904
 H -0.84992 -1.16157 1.27904
 H -0.87804 -1.13824 -1.15703
 H 0.86418 -1.07268 1.57183
 H 0.83234 -1.08099 -1.69857
 H -0.25956 -0.22079 2.59670
 H -0.41881 -0.19575 -2.59694
13
bifur_IRC_Cartesians_MW_output/new_data/bifur_traj2_Cartesians_MW point 274
C -0.01840 0.72543 0.79252
 C 0.12582 0.71072 -0.79108
 C -1.00438 1.32875 0.00082
 C -0.06578 -0.52051 1.59597
 C -0.10115 -0.51208 -1.59706
 F 0.63213 1.59761 1.39412
 F 1.14142 1.54086 -1.39032
 H -0.85006 -1.16128 1.27914
 H -0.87825 -1.13789 -1.15677
 H 0.86408 -1.07273 1.57096
 H 0.83214 -1.08107 -1.69806
 H -0.25893 -0.22147 2.59681
 H -0.41864 -0.19635 -2.59704
13
bifur_IRC_Cartesians_MW_output/new_data/bifur_traj2_Cartesians_MW point 275
C -0.01843 0.72568 0.79307
 C 0.12591 0.71096 -0.79164
 C -1.00277 1.32899 0.00082
 C -0.06574 -0.52053 1.59597
 C -0.10114 -0.51209 -1.59705
 F 0.63100 1.59762 1.39527
 F 1.14070 1.54083 -1.39147
 H -0.85020 -1.16100 1.27914
 H -0.87842 -1.13759 -1.15668
 H 0.86395 -1.07279 1.57030
 H 0.83200 -1.08113 -1.69751
 H -0.25851 -0.22205 2.59691
 H -0.41834 -0.19691 -2.59714
13
bifur_IRC_Cartesians_MW_output/new_data/bifur_traj2_Cartesians_MW point 276
C -0.01843 0.72567 0.79307
 C 0.12591 0.71096 -0.79164
 C -1.00277 1.32899 0.00082
 C -0.06574 -0.52053 1.59597
 C -0.10114 -0.51209 -1.59705
 F 0.63099 1.59762 1.39526
 F 1.14070 1.54083 -1.39147
 H -0.85020 -1.16100 1.27915
 H -0.87842 -1.13759 -1.15668
 H 0.86395 -1.07279 1.57030
 H 0.83200 -1.08113 -1.69751
 H -0.25851 -0.22205 2.59691
 H -0.41834 -0.19690 -2.59714
13
bifur_IRC_Cartesians_MW_output/new_data/bifur_traj2_Cartesians_MW point 277
C -0.01734 0.72638 0.79424
 C 0.12493 0.71188 -0.79283
 C -0.99922 1.33025 0.00081
 C -0.06597 -0.52063 1.59539
 C -0.10086 -0.51232 -1.59645
 F 0.63271 1.59738 1.39817
 F 1.13510 1.54141 -1.39445
 H -0.85078 -1.16025 1.27728
 H -0.87860 -1.13717 -1.15657
 H 0.86349 -1.07300 1.56904
 H 0.83199 -1.08121 -1.69442
 H -0.25896 -0.22375 2.59676
 H -0.41649 -0.19897 -2.59698
13
bifur_IRC_Cartesians_MW_output/new_data/bifur_traj2_Cartesians_MW point 278
C -0.01598 0.72698 0.79495
 C 0.12365 0.71275 -0.79357
 C -0.99693 1.33162 0.00080
 C -0.06630 -0.52076 1.59459
 C -0.10054 -0.51260 -1.59564
 F 0.63619 1.59712 1.40035
 F 1.12925 1.54220 -1.39670
 H -0.85131 -1.15970 1.27487
 H -0.87861 -1.13705 -1.15638
 H 0.86309 -1.07319 1.56816
 H 0.83218 -1.08125 -1.69121
 H -0.26004 -0.22522 2.59636
 H -0.41464 -0.20090 -2.59658
13
bifur_IRC_Cartesians_MW_output/new_data/bifur_traj2_Cartesians_MW point 279
C -0.01426 0.72770 0.79575
 C 0.12201 0.71381 -0.79440
 C -0.99433 1.33330 0.00078
 C -0.06672 -0.52092 1.59358
 C -0.10012 -0.51295 -1.59460
 F 0.64082 1.59679 1.40289
 F 1.12198 1.54320 -1.39934
 H -0.85196 -1.15905 1.27180
 H -0.87860 -1.13695 -1.15617
 H 0.86261 -1.07342 1.56716
 H 0.83244 -1.08128 -1.68725
 H -0.26149 -0.22698 2.59584
 H -0.41236 -0.20325 -2.59605
13
bifur_IRC_Cartesians_MW_output/new_data/bifur_traj2_Cartesians_MW point 280
C -0.01242 0.72845 0.79660
 C 0.12025 0.71493 -0.79529
 C -0.99156 1.33506 0.00076
 C -0.06717 -0.52108 1.59253
 C -0.09968 -0.51333 -1.59352
 F 0.64577 1.59643 1.40559
 F 1.11419 1.54425 -1.40213
 H -0.85265 -1.15836 1.26857
 H -0.87858 -1.13684 -1.15600
 H 0.86209 -1.07366 1.56615
 H 0.83272 -1.08131 -1.68306
 H -0.26304 -0.22883 2.59531
 H -0.40991 -0.20572 -2.59551
13
bifur_IRC_Cartesians_MW_output/new_data/bifur_traj2_Cartesians_MW point 281
C -0.01062 0.72923 0.79749
 C 0.11854 0.71607 -0.79622
 C -0.98867 1.33685 0.00074
 C -0.06761 -0.52125 1.59147
 C -0.09925 -0.51370 -1.59244
 F 0.65052 1.59608 1.40838
 F 1.10647 1.54530 -1.40501
 H -0.85334 -1.15765 1.26535
 H -0.87859 -1.13670 -1.15577
 H 0.86157 -1.07391 1.56504
 H 0.83298 -1.08135 -1.67885
 H -0.26452 -0.23073 2.59478
 H -0.40749 -0.20824 -2.59497
13
bifur_IRC_Cartesians_MW_output/new_data/bifur_traj2_Cartesians_MW point 282
C -0.00896 0.73012 0.79840
 C 0.11697 0.71729 -0.79716
 C -0.98570 1.33886 0.00072
 C -0.06801 -0.52147 1.59025
 C -0.09886 -0.51410 -1.59119
 F 0.65472 1.59585 1.41134
 F 1.09927 1.54634 -1.40807
 H -0.85402 -1.15696 1.26200
 H -0.87864 -1.13654 -1.15515
 H 0.86110 -1.07416 1.56353
 H 0.83321 -1.08141 -1.67449
 H -0.26585 -0.23287 2.59414
 H -0.40524 -0.21094 -2.59432
13
bifur_IRC_Cartesians_MW_output/new_data/bifur_traj2_Cartesians_MW point 283
C -0.00760 0.73130 0.79924
 C 0.11570 0.71874 -0.79803
 C -0.98278 1.34156 0.00071
 C -0.06837 -0.52182 1.58847
 C -0.09856 -0.51461 -1.58939
 F 0.65800 1.59593 1.41467
 F 1.09324 1.54747 -1.41148
 H -0.85468 -1.15639 1.25806
 H -0.87878 -1.13639 -1.15344
 H 0.86075 -1.07441 1.56096
 H 0.83345 -1.08150 -1.66960
 H -0.26696 -0.23567 2.59312
 H -0.40342 -0.21419 -2.59329
13
bifur_IRC_Cartesians_MW_output/new_data/bifur_traj2_Cartesians_MW point 284
C -0.00678 0.73299 0.79984
 C 0.11495 0.72060 -0.79864
 C -0.98031 1.34556 0.00070
 C -0.06864 -0.52245 1.58562
 C -0.09844 -0.51533 -1.58652
 F 0.65985 1.59660 1.41847
 F 1.08952 1.54877 -1.41534
 H -0.85525 -1.15608 1.25290
 H -0.87905 -1.13633 -1.14962
 H 0.86068 -1.07465 1.55651
 H 0.83373 -1.08165 -1.66375
 H -0.26777 -0.23961 2.59133
 H -0.40248 -0.21841 -2.59150
13
bifur_IRC_Cartesians_MW_output/new_data/bifur_traj2_Cartesians_MW point 285
C -0.00666 0.73521 0.80002
 C 0.11488 0.72285 -0.79882
 C -0.97879 1.35097 0.00070
 C -0.06880 -0.52339 1.58155
 C -0.09855 -0.51627 -1.58244
 F 0.66000 1.59797 1.42249
 F 1.08900 1.55024 -1.41940
 H -0.85568 -1.15616 1.24649
 H -0.87944 -1.13644 -1.14336
 H 0.86096 -1.07487 1.55000
 H 0.83406 -1.08186 -1.65707
 H -0.26824 -0.24471 2.58865
 H -0.40273 -0.22354 -2.58882
13
bifur_IRC_Cartesians_MW_output/new_data/bifur_traj2_Cartesians_MW point 286
C -0.00712 0.73760 0.79981
 C 0.11533 0.72516 -0.79861
 C -0.97825 1.35688 0.00071
 C -0.06886 -0.52447 1.57697
 C -0.09883 -0.51729 -1.57786
 F 0.65886 1.59976 1.42620
 F 1.09109 1.55168 -1.42311
 H -0.85594 -1.15655 1.23976
 H -0.87987 -1.13667 -1.13585
 H 0.86150 -1.07505 1.54261
 H 0.83440 -1.08208 -1.65047
 H -0.26841 -0.25015 2.58556
 H -0.40391 -0.22881 -2.58572
13
bifur_IRC_Cartesians_MW_output/new_data/bifur_traj2_Cartesians_MW point 287
C -0.00712 0.73760 0.79981
 C 0.11533 0.72516 -0.79861
 C -0.97825 1.35688 0.00071
 C -0.06886 -0.52447 1.57697
 C -0.09883 -0.51729 -1.57786
 F 0.65886 1.59976 1.42620
 F 1.09109 1.55168 -1.42311
 H -0.85594 -1.15655 1.23976
 H -0.87987 -1.13667 -1.13585
 H 0.86150 -1.07505 1.54261
 H 0.83440 -1.08208 -1.65047
 H -0.26841 -0.25015 2.58556
 H -0.40391 -0.22882 -2.58572
13
bifur_IRC_Cartesians_MW_output/new_data/bifur_traj2_Cartesians_MW point 288
C -0.00821 0.74154 0.79899
 C 0.11638 0.72890 -0.79777
 C -0.97869 1.36688 0.00073
 C -0.06890 -0.52633 1.56906
 C -0.09940 -0.51901 -1.56996
 F 0.65669 1.60296 1.43164
 F 1.09645 1.55407 -1.42855
 H -0.85619 -1.15751 1.22844
 H -0.88054 -1.13728 -1.12271
 H 0.86262 -1.07528 1.53013
 H 0.83506 -1.08243 -1.63985
 H -0.26870 -0.25911 2.58012
 H -0.40655 -0.23739 -2.58028
13
bifur_IRC_Cartesians_MW_output/new_data/bifur_traj2_Cartesians_MW point 289
C -0.00813 0.74302 0.79855
 C 0.11627 0.73040 -0.79734
 C -0.97916 1.37082 0.00073
 C -0.06906 -0.52704 1.56592
 C -0.09950 -0.51973 -1.56681
 F 0.65783 1.60404 1.43358
 F 1.09694 1.55522 -1.43051
 H -0.85637 -1.15787 1.22349
 H -0.88068 -1.13766 -1.11792
 H 0.86297 -1.07539 1.52572
 H 0.83545 -1.08252 -1.63527
 H -0.26946 -0.26249 2.57794
 H -0.40710 -0.24080 -2.57809
13
bifur_IRC_Cartesians_MW_output/new_data/bifur_traj2_Cartesians_MW point 290
C -0.00729 0.74431 0.79814
 C 0.11539 0.73187 -0.79694
 C -0.97962 1.37447 0.00072
 C -0.06939 -0.52765 1.56300
 C -0.09941 -0.52044 -1.56388
 F 0.66164 1.60473 1.43537
 F 1.09464 1.55660 -1.43235
 H -0.85668 -1.15807 1.21825
 H -0.88066 -1.13815 -1.11414
 H 0.86313 -1.07554 1.52231
 H 0.83599 -1.08257 -1.63034
 H -0.27102 -0.26548 2.57591
 H -0.40675 -0.24409 -2.57606
13
bifur_IRC_Cartesians_MW_output/new_data/bifur_traj2_Cartesians_MW point 291
C -0.00557 0.74555 0.79778
 C 0.11364 0.73346 -0.79661
 C -0.97991 1.37818 0.00070
 C -0.06993 -0.52821 1.56007
 C -0.09910 -0.52121 -1.56092
 F 0.66846 1.60509 1.43727
 F 1.08917 1.55832 -1.43433
 H -0.85718 -1.15810 1.21223
 H -0.88048 -1.13875 -1.11106
 H 0.86308 -1.07574 1.51958
 H 0.83672 -1.08257 -1.62455
 H -0.27351 -0.26840 2.57388
 H -0.40539 -0.24762 -2.57403
13
bifur_IRC_Cartesians_MW_output/new_data/bifur_traj2_Cartesians_MW point 292
C -0.00320 0.74679 0.79749
 C 0.11124 0.73518 -0.79637
 C -0.97996 1.38200 0.00067
 C -0.07064 -0.52875 1.55709
 C -0.09862 -0.52203 -1.55791
 F 0.67743 1.60521 1.43938
 F 1.08128 1.56031 -1.43656
 H -0.85783 -1.15799 1.20556
 H -0.88021 -1.13941 -1.10845
 H 0.86288 -1.07599 1.51723
 H 0.83756 -1.08254 -1.61801
 H -0.27667 -0.27136 2.57183
 H -0.40326 -0.25142 -2.57197
13
bifur_IRC_Cartesians_MW_output/new_data/bifur_traj2_Cartesians_MW point 293
C -0.00056 0.74804 0.79727
 C 0.10859 0.73696 -0.79620
 C -0.97979 1.38586 0.00064
 C -0.07141 -0.52928 1.55410
 C -0.09808 -0.52287 -1.55488
 F 0.68722 1.60523 1.44165
 F 1.07232 1.56241 -1.43895
 H -0.85856 -1.15779 1.19865
 H -0.87991 -1.14008 -1.10603
 H 0.86260 -1.07627 1.51503
 H 0.83845 -1.08251 -1.61114
 H -0.28008 -0.27436 2.56979
 H -0.40079 -0.25534 -2.56993
13
bifur_IRC_Cartesians_MW_output/new_data/bifur_traj2_Cartesians_MW point 294
C 0.00209 0.74934 0.79709
 C 0.10592 0.73880 -0.79607
 C -0.97951 1.38983 0.00060
 C -0.07218 -0.52982 1.55104
 C -0.09754 -0.52373 -1.55179
 F 0.69700 1.60526 1.44404
 F 1.06326 1.56454 -1.44147
 H -0.85931 -1.15758 1.19163
 H -0.87962 -1.14074 -1.10353
 H 0.86232 -1.07655 1.51269
 H 0.83934 -1.08248 -1.60411
 H -0.28349 -0.27748 2.56771
 H -0.39829 -0.25939 -2.56784
13
bifur_IRC_Cartesians_MW_output/new_data/bifur_traj2_Cartesians_MW point 295
C 0.00459 0.75078 0.79691
 C 0.10340 0.74075 -0.79594
 C -0.97916 1.39410 0.00057
 C -0.07292 -0.53043 1.54775
 C -0.09704 -0.52464 -1.54846
 F 0.70626 1.60544 1.44665
 F 1.05473 1.56669 -1.44420
 H -0.86004 -1.15740 1.18437
 H -0.87937 -1.14138 -1.10053
 H 0.86208 -1.07684 1.50986
 H 0.84022 -1.08247 -1.59686
 H -0.28676 -0.28090 2.56547
 H -0.39598 -0.26369 -2.56560
13
bifur_IRC_Cartesians_MW_output/new_data/bifur_traj2_Cartesians_MW point 296
C 0.00676 0.75247 0.79669
 C 0.10122 0.74288 -0.79576
 C -0.97883 1.39894 0.00055
 C -0.07360 -0.53116 1.54401
 C -0.09664 -0.52562 -1.54468
 F 0.71439 1.60591 1.44959
 F 1.04749 1.56886 -1.44725
 H -0.86074 -1.15732 1.17669
 H -0.87923 -1.14201 -1.09654
 H 0.86197 -1.07712 1.50606
 H 0.84108 -1.08250 -1.58923
 H -0.28973 -0.28489 2.56293
 H -0.39414 -0.26844 -2.56305
13
bifur_IRC_Cartesians_MW_output/new_data/bifur_traj2_Cartesians_MW point 297
C 0.00832 0.75450 0.79640
 C 0.09964 0.74523 -0.79550
 C -0.97856 1.40451 0.00053
 C -0.07415 -0.53206 1.53968
 C -0.09642 -0.52670 -1.54033
 F 0.72053 1.60681 1.45290
 F 1.04252 1.57101 -1.45065
 H -0.86135 -1.15740 1.16864
 H -0.87923 -1.14261 -1.09115
 H 0.86207 -1.07739 1.50091
 H 0.84186 -1.08259 -1.58131
 H -0.29216 -0.28961 2.55998
 H -0.39308 -0.27371 -2.56010
13
bifur_IRC_Cartesians_MW_output/new_data/bifur_traj2_Cartesians_MW point 298
C 0.00832 0.75450 0.79640
 C 0.09964 0.74523 -0.79550
 C -0.97856 1.40451 0.00053
 C -0.07415 -0.53206 1.53968
 C -0.09642 -0.52670 -1.54033
 F 0.72053 1.60681 1.45290
 F 1.04252 1.57101 -1.45065
 H -0.86135 -1.15740 1.16864
 H -0.87923 -1.14261 -1.09115
 H 0.86207 -1.07739 1.50091
 H 0.84186 -1.08259 -1.58131
 H -0.29216 -0.28961 2.55998
 H -0.39308 -0.27371 -2.56010
13
bifur_IRC_Cartesians_MW_output/new_data/bifur_traj2_Cartesians_MW point 299
C 0.00907 0.75918 0.79575
 C 0.09887 0.75008 -0.79487
 C -0.97806 1.41666 0.00053
 C -0.07470 -0.53418 1.53021
 C -0.09658 -0.52890 -1.53084
 F 0.72458 1.60984 1.46012
 F 1.04114 1.57467 -1.45795
 H -0.86216 -1.15804 1.15329
 H -0.87974 -1.14349 -1.07710
 H 0.86286 -1.07782 1.48734
 H 0.84301 -1.08292 -1.56637
 H -0.29454 -0.30036 2.55353
 H -0.39374 -0.28472 -2.55364
13
bifur_IRC_Cartesians_MW_output/new_data/bifur_traj2_Cartesians_MW point 300
C 0.00843 0.76141 0.79555
 C 0.09951 0.75220 -0.79466
 C -0.97758 1.42215 0.00054
 C -0.07470 -0.53519 1.52595
 C -0.09690 -0.52984 -1.52658
 F 0.72277 1.61159 1.46355
 F 1.04385 1.57592 -1.46138
 H -0.86235 -1.15845 1.14722
 H -0.88018 -1.14368 -1.06994
 H 0.86342 -1.07797 1.48030
 H 0.84329 -1.08314 -1.56044
 H -0.29446 -0.30544 2.55065
 H -0.39508 -0.28957 -2.55075
13
bifur_IRC_Cartesians_MW_output/new_data/bifur_traj2_Cartesians_MW point 301
C 0.00746 0.76335 0.79550
 C 0.10049 0.75394 -0.79460
 C -0.97685 1.42672 0.00055
 C -0.07459 -0.53606 1.52244
 C -0.09726 -0.53058 -1.52307
 F 0.71950 1.61319 1.46662
 F 1.04748 1.57678 -1.46443
 H -0.86246 -1.15879 1.14260
 H -0.88066 -1.14370 -1.06366
 H 0.86395 -1.07808 1.47398
 H 0.84339 -1.08335 -1.55583
 H -0.29383 -0.30982 2.54830
 H -0.39661 -0.29360 -2.54840
13
bifur_IRC_Cartesians_MW_output/new_data/bifur_traj2_Cartesians_MW point 302
C 0.00651 0.76497 0.79559
 C 0.10147 0.75538 -0.79467
 C -0.97593 1.43045 0.00057
 C -0.07444 -0.53677 1.51961
 C -0.09759 -0.53117 -1.52025
 F 0.71601 1.61455 1.46933
 F 1.05086 1.57739 -1.46712
 H -0.86254 -1.15904 1.13904
 H -0.88112 -1.14363 -1.05844
 H 0.86438 -1.07817 1.46862
 H 0.84340 -1.08355 -1.55217
 H -0.29304 -0.31349 2.54644
 H -0.39797 -0.29693 -2.54653
13
bifur_IRC_Cartesians_MW_output/new_data/bifur_traj2_Cartesians_MW point 303
C 0.00589 0.76639 0.79575
 C 0.10212 0.75668 -0.79482
 C -0.97484 1.43369 0.00058
 C -0.07437 -0.53737 1.51718
 C -0.09783 -0.53169 -1.51783
 F 0.71355 1.61564 1.47186
 F 1.05290 1.57800 -1.46965
 H -0.86267 -1.15917 1.13580
 H -0.88150 -1.14355 -1.05412
 H 0.86469 -1.07826 1.46407
 H 0.84343 -1.08372 -1.54873
 H -0.29252 -0.31672 2.54485
 H -0.39885 -0.29993 -2.54495
13
bifur_IRC_Cartesians_MW_output/new_data/bifur_traj2_Cartesians_MW point 304
C 0.00593 0.76775 0.79599
 C 0.10211 0.75805 -0.79506
 C -0.97357 1.43692 0.00058
 C -0.07445 -0.53793 1.51480
 C -0.09789 -0.53224 -1.51544
 F 0.71332 1.61646 1.47448
 F 1.05247 1.57885 -1.47230
 H -0.86296 -1.15916 1.13204
 H -0.88177 -1.14353 -1.05041
 H 0.86483 -1.07841 1.46009
 H 0.84359 -1.08385 -1.54469
 H -0.29268 -0.31985 2.54331
 H -0.39894 -0.30306 -2.54340
13
bifur_IRC_Cartesians_MW_output/new_data/bifur_traj2_Cartesians_MW point 305
C 0.00684 0.76916 0.79627
 C 0.10124 0.75965 -0.79536
 C -0.97208 1.44043 0.00057
 C -0.07475 -0.53848 1.51222
 C -0.09775 -0.53290 -1.51284
 F 0.71606 1.61700 1.47739
 F 1.04890 1.58010 -1.47527
 H -0.86344 -1.15898 1.12724
 H -0.88191 -1.14364 -1.04712
 H 0.86479 -1.07861 1.45649
 H 0.84394 -1.08395 -1.53951
 H -0.29378 -0.32313 2.54164
 H -0.39806 -0.30666 -2.54172
13
bifur_IRC_Cartesians_MW_output/new_data/bifur_traj2_Cartesians_MW point 306
C 0.00836 0.77060 0.79657
 C 0.09975 0.76139 -0.79569
 C -0.97050 1.44416 0.00056
 C -0.07521 -0.53903 1.50948
 C -0.09746 -0.53362 -1.51008
 F 0.72095 1.61736 1.48047
 F 1.04313 1.58165 -1.47844
 H -0.86406 -1.15870 1.12168
 H -0.88195 -1.14385 -1.04411
 H 0.86461 -1.07886 1.45315
 H 0.84443 -1.08402 -1.53352
 H -0.29556 -0.32651 2.53987
 H -0.39650 -0.31056 -2.53995
13
bifur_IRC_Cartesians_MW_output/new_data/bifur_traj2_Cartesians_MW point 307
C 0.01007 0.77208 0.79684
 C 0.09808 0.76322 -0.79600
 C -0.96897 1.44806 0.00054
 C -0.07571 -0.53960 1.50661
 C -0.09714 -0.53439 -1.50719
 F 0.72653 1.61769 1.48362
 F 1.03677 1.58332 -1.48168
 H -0.86473 -1.15840 1.11575
 H -0.88195 -1.14411 -1.04105
 H 0.86442 -1.07913 1.44980
 H 0.84498 -1.08409 -1.52719
 H -0.29758 -0.33001 2.53801
 H -0.39477 -0.31464 -2.53808
13
bifur_IRC_Cartesians_MW_output/new_data/bifur_traj2_Cartesians_MW point 308
C 0.01167 0.77370 0.79705
 C 0.09651 0.76517 -0.79623
 C -0.96755 1.45232 0.00052
 C -0.07621 -0.54024 1.50345
 C -0.09685 -0.53522 -1.50399
 F 0.73186 1.61818 1.48690
 F 1.03088 1.58505 -1.48505
 H -0.86538 -1.15818 1.10945
 H -0.88198 -1.14440 -1.03744
 H 0.86429 -1.07939 1.44595
 H 0.84555 -1.08417 -1.52055
 H -0.29956 -0.33381 2.53593
 H -0.39323 -0.31900 -2.53600
13
bifur_IRC_Cartesians_MW_output/new_data/bifur_traj2_Cartesians_MW point 309
C 0.01167 0.77370 0.79705
 C 0.09651 0.76517 -0.79623
 C -0.96755 1.45232 0.00052
 C -0.07621 -0.54024 1.50345
 C -0.09685 -0.53522 -1.50399
 F 0.73186 1.61818 1.48690
 F 1.03088 1.58505 -1.48505
 H -0.86538 -1.15818 1.10945
 H -0.88198 -1.14440 -1.03744
 H 0.86429 -1.07939 1.44595
 H 0.84555 -1.08417 -1.52055
 H -0.29956 -0.33381 2.53593
 H -0.39323 -0.31900 -2.53600
13
bifur_IRC_Cartesians_MW_output/new_data/bifur_traj2_Cartesians_MW point 310
C 0.01361 0.77783 0.79702
 C 0.09459 0.76970 -0.79625
 C -0.96555 1.46299 0.00050
 C -0.07697 -0.54201 1.49531
 C -0.09665 -0.53720 -1.49582
 F 0.73895 1.62026 1.49419
 F 1.02428 1.58868 -1.49247
 H -0.86647 -1.15824 1.09515
 H -0.88232 -1.14508 -1.02641
 H 0.86456 -1.07989 1.43484
 H 0.84669 -1.08444 -1.50601
 H -0.30267 -0.34337 2.53050
 H -0.39203 -0.32923 -2.53055
13
bifur_IRC_Cartesians_MW_output/new_data/bifur_traj2_Cartesians_MW point 311
C 0.01359 0.78029 0.79673
 C 0.09460 0.77217 -0.79596
 C -0.96518 1.46926 0.00050
 C -0.07716 -0.54312 1.49044
 C -0.09684 -0.53831 -1.49094
 F 0.73952 1.62198 1.49799
 F 1.02493 1.59040 -1.49630
 H -0.86682 -1.15861 1.08759
 H -0.88267 -1.14545 -1.01882
 H 0.86505 -1.08010 1.42745
 H 0.84718 -1.08464 -1.49864
 H -0.30341 -0.34901 2.52719
 H -0.39280 -0.33486 -2.52724
13
bifur_IRC_Cartesians_MW_output/new_data/bifur_traj2_Cartesians_MW point 312
C 0.01292 0.78279 0.79634
 C 0.09526 0.77455 -0.79555
 C -0.96511 1.47553 0.00051
 C -0.07718 -0.54428 1.48552
 C -0.09718 -0.53939 -1.48602
 F 0.73797 1.62396 1.50162
 F 1.02807 1.59188 -1.49992
 H -0.86701 -1.15915 1.08054
 H -0.88313 -1.14576 -1.01064
 H 0.86571 -1.08026 1.41957
 H 0.84755 -1.08487 -1.49191
 H -0.30352 -0.35470 2.52383
 H -0.39437 -0.34032 -2.52388
13
bifur_IRC_Cartesians_MW_output/new_data/bifur_traj2_Cartesians_MW point 313
C 0.01172 0.78512 0.79595
 C 0.09645 0.77665 -0.79515
 C -0.96512 1.48123 0.00053
 C -0.07706 -0.54538 1.48104
 C -0.09765 -0.54033 -1.48155
 F 0.73451 1.62601 1.50487
 F 1.03308 1.59300 -1.50315
 H -0.86706 -1.15975 1.07462
 H -0.88364 -1.14597 -1.00268
 H 0.86645 -1.08036 1.41189
 H 0.84777 -1.08511 -1.48632
 H -0.30298 -0.35996 2.52077
 H -0.39648 -0.34515 -2.52081
13
bifur_IRC_Cartesians_MW_output/new_data/bifur_traj2_Cartesians_MW point 314
C 0.01015 0.78705 0.79570
 C 0.09801 0.77827 -0.79487
 C -0.96499 1.48577 0.00055
 C -0.07681 -0.54628 1.47747
 C -0.09817 -0.54105 -1.47800
 F 0.72949 1.62787 1.50756
 F 1.03916 1.59365 -1.50580
 H -0.86700 -1.16031 1.07044
 H -0.88419 -1.14601 -0.99583
 H 0.86717 -1.08042 1.40520
 H 0.84780 -1.08534 -1.48239
 H -0.30183 -0.36429 2.51835
 H -0.39881 -0.34893 -2.51839
13
bifur_IRC_Cartesians_MW_output/new_data/bifur_traj2_Cartesians_MW point 315
C 0.00848 0.78839 0.79566
 C 0.09970 0.77927 -0.79480
 C -0.96457 1.48869 0.00058
 C -0.07647 -0.54690 1.47522
 C -0.09866 -0.54146 -1.47576
 F 0.72368 1.62932 1.50951
 F 1.04525 1.59379 -1.50769
 H -0.86685 -1.16071 1.06837
 H -0.88470 -1.14586 -0.99091
 H 0.86774 -1.08042 1.40025
 H 0.84764 -1.08554 -1.48038
 H -0.30027 -0.36726 2.51684
 H -0.40097 -0.35131 -2.51688
13
bifur_IRC_Cartesians_MW_output/new_data/bifur_traj2_Cartesians_MW point 316
C 0.00703 0.78905 0.79587
 C 0.10118 0.77964 -0.79498
 C -0.96380 1.48984 0.00060
 C -0.07613 -0.54718 1.47439
 C -0.09905 -0.54156 -1.47495
 F 0.71819 1.63017 1.51066
 F 1.05015 1.59350 -1.50879
 H -0.86669 -1.16089 1.06834
 H -0.88511 -1.14555 -0.98838
 H 0.86809 -1.08040 1.39747
 H 0.84734 -1.08568 -1.48019
 H -0.29862 -0.36870 2.51633
 H -0.40257 -0.35223 -2.51637
13
bifur_IRC_Cartesians_MW_output/new_data/bifur_traj2_Cartesians_MW point 317
C 0.00611 0.78909 0.79629
 C 0.10214 0.77950 -0.79538
 C -0.96270 1.48945 0.00061
 C -0.07587 -0.54715 1.47482
 C -0.09925 -0.54142 -1.47538
 F 0.71417 1.63037 1.51113
 F 1.05275 1.59297 -1.50923
 H -0.86659 -1.16081 1.06977
 H -0.88537 -1.14517 -0.98822
 H 0.86816 -1.08037 1.39689
 H 0.84700 -1.08576 -1.48125
 H -0.29727 -0.36875 2.51670
 H -0.40329 -0.35195 -2.51674
13
bifur_IRC_Cartesians_MW_output/new_data/bifur_traj2_Cartesians_MW point 318
C 0.00598 0.78869 0.79689
 C 0.10233 0.77907 -0.79598
 C -0.96126 1.48806 0.00061
 C -0.07576 -0.54689 1.47607
 C -0.09922 -0.54114 -1.47664
 F 0.71256 1.62998 1.51124
 F 1.05227 1.59246 -1.50933
 H -0.86661 -1.16047 1.07181
 H -0.88545 -1.14477 -0.99000
 H 0.86794 -1.08036 1.39808
 H 0.84671 -1.08577 -1.48272
 H -0.29655 -0.36786 2.51765
 H -0.40293 -0.35100 -2.51769
13
bifur_IRC_Cartesians_MW_output/new_data/bifur_traj2_Cartesians_MW point 319
C 0.00675 0.78814 0.79763
 C 0.10163 0.77867 -0.79674
 C -0.95947 1.48641 0.00060
 C -0.07586 -0.54652 1.47757
 C -0.09896 -0.54086 -1.47813
 F 0.71387 1.62914 1.51140
 F 1.04839 1.59219 -1.50953
 H -0.86683 -1.15990 1.07348
 H -0.88539 -1.14443 -0.99290
 H 0.86747 -1.08041 1.40029
 H 0.84656 -1.08573 -1.48364
 H -0.29670 -0.36666 2.51880
 H -0.40145 -0.35005 -2.51884
13
bifur_IRC_Cartesians_MW_output/new_data/bifur_traj2_Cartesians_MW point 320
C 0.00675 0.78814 0.79763
 C 0.10163 0.77867 -0.79674
 C -0.95947 1.48641 0.00060
 C -0.07586 -0.54652 1.47757
 C -0.09896 -0.54086 -1.47813
 F 0.71387 1.62914 1.51140
 F 1.04839 1.59219 -1.50953
 H -0.86683 -1.15990 1.07348
 H -0.88539 -1.14443 -0.99291
 H 0.86747 -1.08041 1.40029
 H 0.84656 -1.08573 -1.48364
 H -0.29670 -0.36666 2.51880
 H -0.40145 -0.35005 -2.51884
13
bifur_IRC_Cartesians_MW_output/new_data/bifur_traj2_Cartesians_MW point 321
C 0.01022 0.78757 0.79920
 C 0.09830 0.77879 -0.79837
 C -0.95530 1.48485 0.00056
 C -0.07658 -0.54597 1.47930
 C -0.09799 -0.54071 -1.47982
 F 0.72320 1.62716 1.51305
 F 1.03367 1.59288 -1.51133
 H -0.86779 -1.15844 1.07315
 H -0.88502 -1.14409 -0.99835
 H 0.86619 -1.08069 1.40426
 H 0.84677 -1.08561 -1.48163
 H -0.29922 -0.36558 2.52026
 H -0.39643 -0.35017 -2.52028
13
bifur_IRC_Cartesians_MW_output/new_data/bifur_traj2_Cartesians_MW point 322
C 0.01217 0.78779 0.79990
 C 0.09642 0.77939 -0.79911
 C -0.95319 1.48540 0.00054
 C -0.07703 -0.54592 1.47913
 C -0.09750 -0.54089 -1.47961
 F 0.72881 1.62645 1.51464
 F 1.02569 1.59368 -1.51302
 H -0.86838 -1.15776 1.07118
 H -0.88486 -1.14404 -0.99964
 H 0.86560 -1.08088 1.40489
 H 0.84704 -1.08558 -1.47887
 H -0.30090 -0.36619 2.52028
 H -0.39385 -0.35145 -2.52030
13
bifur_IRC_Cartesians_MW_output/new_data/bifur_traj2_Cartesians_MW point 323
C 0.01385 0.78838 0.80051
 C 0.09480 0.78032 -0.79976
 C -0.95114 1.48688 0.00052
 C -0.07745 -0.54605 1.47821
 C -0.09710 -0.54121 -1.47868
 F 0.73362 1.62611 1.51673
 F 1.01884 1.59464 -1.51520
 H -0.86896 -1.15721 1.06830
 H -0.88480 -1.14402 -0.99956
 H 0.86517 -1.08109 1.40421
 H 0.84733 -1.08559 -1.47528
 H -0.30242 -0.36766 2.51978
 H -0.39172 -0.35349 -2.51980
13
bifur_IRC_Cartesians_MW_output/new_data/bifur_traj2_Cartesians_MW point 324
C 0.01505 0.78933 0.80105
 C 0.09366 0.78151 -0.80032
 C -0.94916 1.48918 0.00051
 C -0.07777 -0.54636 1.47665
 C -0.09684 -0.54166 -1.47709
 F 0.73689 1.62618 1.51925
 F 1.01382 1.59564 -1.51779
 H -0.86949 -1.15680 1.06483
 H -0.88486 -1.14400 -0.99807
 H 0.86491 -1.08129 1.40217
 H 0.84759 -1.08566 -1.47118
 H -0.30355 -0.36992 2.51884
 H -0.39024 -0.35616 -2.51885
13
bifur_IRC_Cartesians_MW_output/new_data/bifur_traj2_Cartesians_MW point 325
C 0.01572 0.79055 0.80157
 C 0.09304 0.78287 -0.80085
 C -0.94715 1.49203 0.00050
 C -0.07798 -0.54680 1.47464
 C -0.09673 -0.54217 -1.47508
 F 0.73836 1.62661 1.52212
 F 1.01071 1.59659 -1.52070
 H -0.86994 -1.15652 1.06113
 H -0.88506 -1.14392 -0.99546
 H 0.86481 -1.08147 1.39903
 H 0.84778 -1.08577 -1.46689
 H -0.30416 -0.37277 2.51761
 H -0.38941 -0.35923 -2.51761
13
bifur_IRC_Cartesians_MW_output/new_data/bifur_traj2_Cartesians_MW point 326
C 0.01592 0.79194 0.80215
 C 0.09291 0.78430 -0.80144
 C -0.94491 1.49514 0.00050
 C -0.07808 -0.54731 1.47246
 C -0.09674 -0.54269 -1.47288
 F 0.73803 1.62729 1.52527
 F 1.00920 1.59741 -1.52389
 H -0.87033 -1.15629 1.05755
 H -0.88538 -1.14374 -0.99217
 H 0.86482 -1.08165 1.39511
 H 0.84786 -1.08592 -1.46267
 H -0.30422 -0.37598 2.51627
 H -0.38909 -0.36250 -2.51627
13
bifur_IRC_Cartesians_MW_output/new_data/bifur_traj2_Cartesians_MW point 327
C 0.01574 0.79339 0.80289
 C 0.09318 0.78571 -0.80218
 C -0.94224 1.49819 0.00051
 C -0.07807 -0.54783 1.47037
 C -0.09684 -0.54318 -1.47078
 F 0.73604 1.62808 1.52867
 F 1.00883 1.59804 -1.52731
 H -0.87067 -1.15604 1.05444
 H -0.88581 -1.14341 -0.98866
 H 0.86487 -1.08182 1.39083
 H 0.84782 -1.08611 -1.45878
 H -0.30373 -0.37930 2.51502
 H -0.38911 -0.36574 -2.51501
13
bifur_IRC_Cartesians_MW_output/new_data/bifur_traj2_Cartesians_MW point 328
C 0.01530 0.79476 0.80384
 C 0.09373 0.78699 -0.80312
 C -0.93905 1.50086 0.00052
 C -0.07797 -0.54829 1.46863
 C -0.09699 -0.54357 -1.46905
 F 0.73276 1.62885 1.53217
 F 1.00904 1.59844 -1.53082
 H -0.87100 -1.15571 1.05210
 H -0.88633 -1.14292 -0.98548
 H 0.86489 -1.08197 1.38667
 H 0.84763 -1.08631 -1.45547
 H -0.30277 -0.38244 2.51405
 H -0.38924 -0.36870 -2.51404
13
bifur_IRC_Cartesians_MW_output/new_data/bifur_traj2_Cartesians_MW point 329
C 0.01481 0.79593 0.80498
 C 0.09434 0.78806 -0.80425
 C -0.93546 1.50291 0.00053
 C -0.07783 -0.54863 1.46743
 C -0.09712 -0.54384 -1.46785
 F 0.72895 1.62945 1.53558
 F 1.00912 1.59862 -1.53423
 H -0.87131 -1.15527 1.05063
 H -0.88685 -1.14229 -0.98307
 H 0.86484 -1.08212 1.38309
 H 0.84734 -1.08652 -1.45285
 H -0.30157 -0.38512 2.51348
 H -0.38925 -0.37119 -2.51346
13
bifur_IRC_Cartesians_MW_output/new_data/bifur_traj2_Cartesians_MW point 330
C 0.01450 0.79688 0.80623
 C 0.09479 0.78895 -0.80550
 C -0.93165 1.50438 0.00053
 C -0.07771 -0.54886 1.46671
 C -0.09719 -0.54401 -1.46713
 F 0.72551 1.62981 1.53879
 F 1.00841 1.59870 -1.53745
 H -0.87165 -1.15472 1.04975
 H -0.88734 -1.14161 -0.98154
 H 0.86468 -1.08226 1.38029
 H 0.84701 -1.08670 -1.45072
 H -0.30042 -0.38732 2.51324
 H -0.38894 -0.37324 -2.51322
13
bifur_IRC_Cartesians_MW_output/new_data/bifur_traj2_Cartesians_MW point 331
C 0.01449 0.79688 0.80623
 C 0.09479 0.78895 -0.80550
 C -0.93165 1.50438 0.00053
 C -0.07771 -0.54886 1.46671
 C -0.09719 -0.54401 -1.46713
 F 0.72551 1.62981 1.53878
 F 1.00841 1.59870 -1.53745
 H -0.87165 -1.15472 1.04975
 H -0.88734 -1.14161 -0.98154
 H 0.86468 -1.08226 1.38029
 H 0.84701 -1.08670 -1.45072
 H -0.30042 -0.38732 2.51324
 H -0.38894 -0.37324 -2.51322
13
bifur_IRC_Cartesians_MW_output/new_data/bifur_traj2_Cartesians_MW point 332
C 0.01512 0.79845 0.80888
 C 0.09445 0.79063 -0.80817
 C -0.92371 1.50672 0.00053
 C -0.07776 -0.54912 1.46579
 C -0.09699 -0.54432 -1.46618
 F 0.72281 1.62985 1.54504
 F 1.00228 1.59916 -1.54378
 H -0.87257 -1.15331 1.04772
 H -0.88806 -1.14034 -0.98032
 H 0.86401 -1.08261 1.37643
 H 0.84656 -1.08699 -1.44598
 H -0.29933 -0.39102 2.51315
 H -0.38678 -0.37710 -2.51311
13
bifur_IRC_Cartesians_MW_output/new_data/bifur_traj2_Cartesians_MW point 333
C 0.01645 0.79936 0.81025
 C 0.09325 0.79180 -0.80956
 C -0.91952 1.50841 0.00052
 C -0.07805 -0.54928 1.46495
 C -0.09666 -0.54463 -1.46532
 F 0.72501 1.62961 1.54859
 F 0.99553 1.59992 -1.54741
 H -0.87328 -1.15242 1.04524
 H -0.88828 -1.13987 -0.97999
 H 0.86346 -1.08287 1.37474
 H 0.84657 -1.08709 -1.44205
 H -0.29994 -0.39321 2.51286
 H -0.38457 -0.37973 -2.51281
13
bifur_IRC_Cartesians_MW_output/new_data/bifur_traj2_Cartesians_MW point 334
C 0.01859 0.80056 0.81156
 C 0.09125 0.79343 -0.81091
 C -0.91528 1.51105 0.00050
 C -0.07857 -0.54956 1.46337
 C -0.09615 -0.54515 -1.46371
 F 0.73016 1.62931 1.55269
 F 0.98604 1.60126 -1.55163
 H -0.87420 -1.15147 1.04093
 H -0.88838 -1.13959 -0.97919
 H 0.86282 -1.08320 1.37264
 H 0.84685 -1.08718 -1.43631
 H -0.30155 -0.39610 2.51207
 H -0.38158 -0.38334 -2.51200
13
bifur_IRC_Cartesians_MW_output/new_data/bifur_traj2_Cartesians_MW point 335
C 0.02121 0.80213 0.81269
 C 0.08875 0.79553 -0.81209
 C -0.91132 1.51485 0.00047
 C -0.07925 -0.55002 1.46087
 C -0.09556 -0.54591 -1.46117
 F 0.73738 1.62915 1.55727
 F 0.97512 1.60312 -1.55636
 H -0.87524 -1.15057 1.03476
 H -0.88843 -1.13952 -0.97737
 H 0.86219 -1.08359 1.36969
 H 0.84735 -1.08727 -1.42883
 H -0.30393 -0.39987 2.51061
 H -0.37827 -0.38801 -2.51054
13
bifur_IRC_Cartesians_MW_output/new_data/bifur_traj2_Cartesians_MW point 336
C 0.02386 0.80413 0.81357
 C 0.08619 0.79806 -0.81303
 C -0.90784 1.51986 0.00044
 C -0.07998 -0.55071 1.45736
 C -0.09500 -0.54690 -1.45761
 F 0.74521 1.62933 1.56225
 F 0.96448 1.60537 -1.56148
 H -0.87632 -1.14984 1.02700
 H -0.88848 -1.13964 -0.97403
 H 0.86170 -1.08401 1.36546
 H 0.84801 -1.08737 -1.42000
 H -0.30664 -0.40461 2.50844
 H -0.37519 -0.39366 -2.50835
13
bifur_IRC_Cartesians_MW_output/new_data/bifur_traj2_Cartesians_MW point 337
C 0.02618 0.80650 0.81418
 C 0.08394 0.80090 -0.81368
 C -0.90494 1.52589 0.00041
 C -0.08068 -0.55160 1.45297
 C -0.09456 -0.54806 -1.45319
 F 0.75237 1.62995 1.56745
 F 0.95548 1.60779 -1.56682
 H -0.87733 -1.14934 1.01819
 H -0.88860 -1.13988 -0.96909
 H 0.86142 -1.08441 1.35987
 H 0.84874 -1.08751 -1.41038
 H -0.30927 -0.41019 2.50563
 H -0.37275 -0.40003 -2.50553
13
bifur_IRC_Cartesians_MW_output/new_data/bifur_traj2_Cartesians_MW point 338
C 0.02801 0.80911 0.81457
 C 0.08217 0.80388 -0.81411
 C -0.90254 1.53252 0.00040
 C -0.08128 -0.55264 1.44806
 C -0.09428 -0.54931 -1.44825
 F 0.75820 1.63095 1.57268
 F 0.94857 1.61022 -1.57217
 H -0.87823 -1.14906 1.00897
 H -0.88880 -1.14019 -0.96293
 H 0.86134 -1.08480 1.35326
 H 0.84947 -1.08768 -1.40060
 H -0.31158 -0.41627 2.50243
 H -0.37106 -0.40674 -2.50232
13
bifur_IRC_Cartesians_MW_output/new_data/bifur_traj2_Cartesians_MW point 339
C 0.02938 0.81181 0.81486
 C 0.08085 0.80687 -0.81443
 C -0.90040 1.53935 0.00038
 C -0.08178 -0.55375 1.44295
 C -0.09411 -0.55057 -1.44311
 F 0.76261 1.63219 1.57789
 F 0.94343 1.61255 -1.57747
 H -0.87903 -1.14892 0.99985
 H -0.88907 -1.14048 -0.95609
 H 0.86141 -1.08515 1.34607
 H 0.85013 -1.08787 -1.39101
 H -0.31348 -0.42256 2.49908
 H -0.36995 -0.41349 -2.49896
13
bifur_IRC_Cartesians_MW_output/new_data/bifur_traj2_Cartesians_MW point 340
C 0.03038 0.81452 0.81517
 C 0.07989 0.80978 -0.81476
 C -0.89821 1.54607 0.00038
 C -0.08219 -0.55486 1.43794
 C -0.09403 -0.55179 -1.43808
 F 0.76567 1.63355 1.58305
 F 0.93957 1.61469 -1.58271
 H -0.87975 -1.14882 0.99119
 H -0.88941 -1.14069 -0.94909
 H 0.86154 -1.08548 1.33868
 H 0.85070 -1.08808 -1.38189
 H -0.31494 -0.42881 2.49579
 H -0.36924 -0.42009 -2.49567
13
bifur_IRC_Cartesians_MW_output/new_data/bifur_traj2_Cartesians_MW point 341
C 0.03107 0.81707 0.81563
 C 0.07927 0.81248 -0.81524
 C -0.89574 1.55224 0.00037
 C -0.08249 -0.55588 1.43338
 C -0.09401 -0.55288 -1.43350
 F 0.76734 1.63487 1.58809
 F 0.93660 1.61655 -1.58782
 H -0.88041 -1.14868 0.98352
 H -0.88981 -1.14076 -0.94252
 H 0.86168 -1.08579 1.33159
 H 0.85113 -1.08830 -1.37363
 H -0.31590 -0.43470 2.49284
 H -0.36873 -0.42620 -2.49271
13
bifur_IRC_Cartesians_MW_output/new_data/bifur_traj2_Cartesians_MW point 342
C 0.03107 0.81707 0.81563
 C 0.07927 0.81248 -0.81524
 C -0.89574 1.55224 0.00037
 C -0.08249 -0.55588 1.43338
 C -0.09401 -0.55288 -1.43350
 F 0.76734 1.63487 1.58809
 F 0.93660 1.61655 -1.58782
 H -0.88041 -1.14868 0.98352
 H -0.88981 -1.14076 -0.94252
 H 0.86168 -1.08579 1.33159
 H 0.85113 -1.08830 -1.37363
 H -0.31590 -0.43470 2.49284
 H -0.36873 -0.42620 -2.49271
13
bifur_IRC_Cartesians_MW_output/new_data/bifur_traj2_Cartesians_MW point 343
C 0.03170 0.82074 0.81728
 C 0.07883 0.81628 -0.81691
 C -0.88950 1.56041 0.00037
 C -0.08276 -0.55721 1.42769
 C -0.09400 -0.55426 -1.42779
 F 0.76663 1.63659 1.59660
 F 0.93208 1.61873 -1.59642
 H -0.88148 -1.14799 0.97409
 H -0.89067 -1.14024 -0.93400
 H 0.86164 -1.08627 1.32133
 H 0.85134 -1.08871 -1.36239
 H -0.31608 -0.44320 2.48937
 H -0.36771 -0.43487 -2.48922
13
bifur_IRC_Cartesians_MW_output/new_data/bifur_traj2_Cartesians_MW point 344
C 0.03186 0.82155 0.81843
 C 0.07879 0.81712 -0.81806
 C -0.88601 1.56172 0.00037
 C -0.08277 -0.55739 1.42706
 C -0.09395 -0.55444 -1.42715
 F 0.76507 1.63674 1.59952
 F 0.92982 1.61897 -1.59937
 H -0.88188 -1.14741 0.97295
 H -0.89103 -1.13969 -0.93302
 H 0.86139 -1.08642 1.31920
 H 0.85114 -1.08885 -1.36008
 H -0.31552 -0.44510 2.48918
 H -0.36692 -0.43680 -2.48902
13
bifur_IRC_Cartesians_MW_output/new_data/bifur_traj2_Cartesians_MW point 345
C 0.03210 0.82179 0.81969
 C 0.07868 0.81740 -0.81932
 C -0.88248 1.56156 0.00037
 C -0.08274 -0.55729 1.42759
 C -0.09384 -0.55436 -1.42767
 F 0.76356 1.63645 1.60161
 F 0.92709 1.61882 -1.60149
 H -0.88222 -1.14671 0.97354
 H -0.89130 -1.13904 -0.93390
 H 0.86100 -1.08654 1.31883
 H 0.85083 -1.08894 -1.35940
 H -0.31483 -0.44569 2.48978
 H -0.36585 -0.43745 -2.48962
13
bifur_IRC_Cartesians_MW_output/new_data/bifur_traj2_Cartesians_MW point 346
C 0.03254 0.82165 0.82100
 C 0.07837 0.81734 -0.82064
 C -0.87898 1.56049 0.00037
 C -0.08274 -0.55702 1.42883
 C -0.09366 -0.55413 -1.42891
 F 0.76266 1.63582 1.60317
 F 0.92353 1.61850 -1.60308
 H -0.88256 -1.14591 0.97506
 H -0.89148 -1.13836 -0.93606
 H 0.86049 -1.08664 1.31972
 H 0.85048 -1.08900 -1.35962
 H -0.31424 -0.44543 2.49087
 H -0.36443 -0.43732 -2.49070
13
bifur_IRC_Cartesians_MW_output/new_data/bifur_traj2_Cartesians_MW point 347
C 0.03330 0.82132 0.82234
 C 0.07774 0.81716 -0.82200
 C -0.87546 1.55901 0.00036
 C -0.08280 -0.55666 1.43040
 C -0.09338 -0.55385 -1.43047
 F 0.76282 1.63496 1.60450
 F 0.91878 1.61819 -1.60446
 H -0.88293 -1.14503 0.97682
 H -0.89158 -1.13770 -0.93900
 H 0.85988 -1.08675 1.32136
 H 0.85018 -1.08902 -1.36004
 H -0.31395 -0.44475 2.49218
 H -0.36259 -0.43689 -2.49201
13
bifur_IRC_Cartesians_MW_output/new_data/bifur_traj2_Cartesians_MW point 348
C 0.03449 0.82099 0.82370
 C 0.07668 0.81706 -0.82338
 C -0.87188 1.55761 0.00035
 C -0.08298 -0.55628 1.43192
 C -0.09299 -0.55361 -1.43197
 F 0.76448 1.63394 1.60591
 F 0.91248 1.61807 -1.60592
 H -0.88340 -1.14407 0.97813
 H -0.89161 -1.13711 -0.94222
 H 0.85917 -1.08688 1.32327
 H 0.84996 -1.08902 -1.35996
 H -0.31413 -0.44409 2.49346
 H -0.36027 -0.43661 -2.49328
13
bifur_IRC_Cartesians_MW_output/new_data/bifur_traj2_Cartesians_MW point 349
C 0.03613 0.82086 0.82501
 C 0.07517 0.81725 -0.82472
 C -0.86830 1.55685 0.00033
 C -0.08328 -0.55600 1.43294
 C -0.09251 -0.55351 -1.43296
 F 0.76783 1.63293 1.60767
 F 0.90466 1.61830 -1.60777
 H -0.88399 -1.14308 0.97827
 H -0.89158 -1.13663 -0.94504
 H 0.85841 -1.08706 1.32483
 H 0.84990 -1.08902 -1.35874
 H -0.31489 -0.44391 2.49439
 H -0.35753 -0.43699 -2.49421
13
bifur_IRC_Cartesians_MW_output/new_data/bifur_traj2_Cartesians_MW point 350
C 0.03801 0.82113 0.82618
 C 0.07340 0.81788 -0.82593
 C -0.86490 1.55721 0.00031
 C -0.08368 -0.55590 1.43305
 C -0.09201 -0.55362 -1.43305
 F 0.77230 1.63214 1.60996
 F 0.89623 1.61895 -1.61016
 H -0.88467 -1.14216 0.97681
 H -0.89155 -1.13631 -0.94667
 H 0.85771 -1.08728 1.32533
 H 0.85001 -1.08903 -1.35603
 H -0.31613 -0.44465 2.49470
 H -0.35472 -0.43836 -2.49451
13
bifur_IRC_Cartesians_MW_output/new_data/bifur_traj2_Cartesians_MW point 351
C 0.03973 0.82185 0.82714
 C 0.07178 0.81895 -0.82693
 C -0.86185 1.55880 0.00029
 C -0.08409 -0.55603 1.43217
 C -0.09159 -0.55395 -1.43214
 F 0.77662 1.63176 1.61274
 F 0.88871 1.61989 -1.61302
 H -0.88535 -1.14142 0.97394
 H -0.89157 -1.13611 -0.94664
 H 0.85718 -1.08753 1.32435
 H 0.85021 -1.08907 -1.35210
 H -0.31744 -0.44642 2.49430
 H -0.35232 -0.44072 -2.49410
13
bifur_IRC_Cartesians_MW_output/new_data/bifur_traj2_Cartesians_MW point 352
C 0.04103 0.82291 0.82794
 C 0.07056 0.82027 -0.82776
 C -0.85910 1.56122 0.00028
 C -0.08442 -0.55635 1.43060
 C -0.09130 -0.55441 -1.43055
 F 0.77976 1.63180 1.61580
 F 0.88294 1.62093 -1.61617
 H -0.88596 -1.14087 0.97036
 H -0.89170 -1.13597 -0.94519
 H 0.85684 -1.08776 1.32210
 H 0.85043 -1.08915 -1.34762
 H -0.31849 -0.44894 2.49340
 H -0.35057 -0.44368 -2.49320
13
bifur_IRC_Cartesians_MW_output/new_data/bifur_traj2_Cartesians_MW point 353
C 0.04103 0.82291 0.82794
 C 0.07056 0.82027 -0.82776
 C -0.85910 1.56122 0.00028
 C -0.08442 -0.55635 1.43060
 C -0.09130 -0.55441 -1.43055
 F 0.77976 1.63180 1.61580
 F 0.88294 1.62092 -1.61617
 H -0.88596 -1.14087 0.97036
 H -0.89170 -1.13597 -0.94519
 H 0.85684 -1.08776 1.32210
 H 0.85043 -1.08915 -1.34762
 H -0.31849 -0.44894 2.49341
 H -0.35057 -0.44368 -2.49320
13
bifur_IRC_Cartesians_MW_output/new_data/bifur_traj2_Cartesians_MW point 354
C 0.04239 0.82548 0.82956
 C 0.06937 0.82312 -0.82940
 C -0.85344 1.56688 0.00027
 C -0.08481 -0.55719 1.42681
 C -0.09106 -0.55540 -1.42673
 F 0.78167 1.63257 1.62252
 F 0.87580 1.62273 -1.62299
 H -0.88700 -1.13999 0.96327
 H -0.89223 -1.13550 -0.94027
 H 0.85648 -1.08819 1.31552
 H 0.85065 -1.08942 -1.33877
 H -0.31929 -0.45495 2.49120
 H -0.34853 -0.45013 -2.49098
13
bifur_IRC_Cartesians_MW_output/new_data/bifur_traj2_Cartesians_MW point 355
C 0.04261 0.82680 0.83061
 C 0.06927 0.82448 -0.83046
 C -0.84997 1.56952 0.00027
 C -0.08487 -0.55760 1.42514
 C -0.09103 -0.55582 -1.42505
 F 0.78053 1.63305 1.62617
 F 0.87351 1.62336 -1.62669
 H -0.88748 -1.13949 0.96046
 H -0.89264 -1.13505 -0.93773
 H 0.85633 -1.08839 1.31191
 H 0.85057 -1.08960 -1.33486
 H -0.31899 -0.45802 2.49029
 H -0.34785 -0.45324 -2.49006
13
bifur_IRC_Cartesians_MW_output/new_data/bifur_traj2_Cartesians_MW point 356
C 0.04263 0.82801 0.83196
 C 0.06940 0.82568 -0.83181
 C -0.84576 1.57163 0.00027
 C -0.08484 -0.55791 1.42396
 C -0.09103 -0.55612 -1.42386
 F 0.77810 1.63344 1.62999
 F 0.87149 1.62372 -1.63053
 H -0.88795 -1.13886 0.95858
 H -0.89313 -1.13439 -0.93574
 H 0.85612 -1.08858 1.30856
 H 0.85034 -1.08979 -1.33160
 H -0.31819 -0.46081 2.48977
 H -0.34717 -0.45601 -2.48953
13
bifur_IRC_Cartesians_MW_output/new_data/bifur_traj2_Cartesians_MW point 357
C 0.04254 0.82897 0.83363
 C 0.06966 0.82662 -0.83348
 C -0.84081 1.57293 0.00028
 C -0.08475 -0.55808 1.42351
 C -0.09103 -0.55625 -1.42341
 F 0.77469 1.63361 1.63380
 F 0.86934 1.62377 -1.63437
 H -0.88842 -1.13805 0.95792
 H -0.89367 -1.13352 -0.93478
 H 0.85579 -1.08877 1.30593
 H 0.84993 -1.09000 -1.32927
 H -0.31696 -0.46305 2.48980
 H -0.34633 -0.45819 -2.48955
13
bifur_IRC_Cartesians_MW_output/new_data/bifur_traj2_Cartesians_MW point 358
C 0.04246 0.82961 0.83554
 C 0.06994 0.82724 -0.83540
 C -0.83533 1.57326 0.00028
 C -0.08462 -0.55806 1.42387
 C -0.09098 -0.55621 -1.42376
 F 0.77085 1.63349 1.63739
 F 0.86675 1.62354 -1.63799
 H -0.88889 -1.13707 0.95851
 H -0.89420 -1.13247 -0.93506
 H 0.85533 -1.08894 1.30430
 H 0.84940 -1.09018 -1.32794
 H -0.31547 -0.46456 2.49042
 H -0.34523 -0.45963 -2.49017
13
bifur_IRC_Cartesians_MW_output/new_data/bifur_traj2_Cartesians_MW point 359
C 0.04251 0.82994 0.83759
 C 0.07010 0.82757 -0.83745
 C -0.82964 1.57279 0.00029
 C -0.08449 -0.55789 1.42489
 C -0.09088 -0.55603 -1.42477
 F 0.76718 1.63309 1.64066
 F 0.86352 1.62311 -1.64128
 H -0.88937 -1.13597 0.96000
 H -0.89469 -1.13135 -0.93645
 H 0.85476 -1.08910 1.30367
 H 0.84880 -1.09035 -1.32740
 H -0.31396 -0.46539 2.49150
 H -0.34384 -0.46043 -2.49124
13
bifur_IRC_Cartesians_MW_output/new_data/bifur_traj2_Cartesians_MW point 360
C 0.04277 0.83007 0.83968
 C 0.07005 0.82774 -0.83954
 C -0.82392 1.57183 0.00029
 C -0.08440 -0.55762 1.42630
 C -0.09071 -0.55577 -1.42617
 F 0.76421 1.63247 1.64366
 F 0.85943 1.62263 -1.64432
 H -0.88986 -1.13480 0.96192
 H -0.89512 -1.13022 -0.93863
 H 0.85409 -1.08926 1.30380
 H 0.84821 -1.09049 -1.32724
 H -0.31261 -0.46574 2.49286
 H -0.34214 -0.46084 -2.49258
13
bifur_IRC_Cartesians_MW_output/new_data/bifur_traj2_Cartesians_MW point 361
C 0.04338 0.83010 0.84178
 C 0.06964 0.82788 -0.84165
 C -0.81821 1.57071 0.00028
 C -0.08439 -0.55730 1.42783
 C -0.09044 -0.55550 -1.42769
 F 0.76245 1.63167 1.64656
 F 0.85407 1.62224 -1.64727
 H -0.89041 -1.13356 0.96373
 H -0.89547 -1.12915 -0.94130
 H 0.85334 -1.08944 1.30442
 H 0.84768 -1.09060 -1.32695
 H -0.31162 -0.46589 2.49429
 H -0.34002 -0.46116 -2.49401
13
bifur_IRC_Cartesians_MW_output/new_data/bifur_traj2_Cartesians_MW point 362
C 0.04452 0.83014 0.84388
 C 0.06871 0.82814 -0.84378
 C -0.81244 1.56977 0.00027
 C -0.08451 -0.55697 1.42924
 C -0.09005 -0.55529 -1.42909
 F 0.76255 1.63070 1.64959
 F 0.84684 1.62210 -1.65037
 H -0.89109 -1.13223 0.96490
 H -0.89573 -1.12815 -0.94423
 H 0.85248 -1.08965 1.30529
 H 0.84727 -1.09069 -1.32599
 H -0.31123 -0.46611 2.49565
 H -0.33733 -0.46174 -2.49536
13
bifur_IRC_Cartesians_MW_output/new_data/bifur_traj2_Cartesians_MW point 363
C 0.04639 0.83034 0.84597
 C 0.06705 0.82870 -0.84591
 C -0.80658 1.56937 0.00025
 C -0.08483 -0.55670 1.43024
 C -0.08950 -0.55523 -1.43005
 F 0.76525 1.62960 1.65297
 F 0.83706 1.62240 -1.65386
 H -0.89193 -1.13081 0.96479
 H -0.89589 -1.12730 -0.94712
 H 0.85149 -1.08993 1.30614
 H 0.84707 -1.09075 -1.32373
 H -0.31169 -0.46672 2.49672
 H -0.33387 -0.46296 -2.49642
13
bifur_IRC_Cartesians_MW_output/new_data/bifur_traj2_Cartesians_MW point 364
C 0.04639 0.83034 0.84597
 C 0.06705 0.82870 -0.84591
 C -0.80658 1.56937 0.00025
 C -0.08483 -0.55670 1.43024
 C -0.08950 -0.55523 -1.43005
 F 0.76525 1.62960 1.65297
 F 0.83706 1.62240 -1.65386
 H -0.89193 -1.13081 0.96479
 H -0.89589 -1.12730 -0.94712
 H 0.85149 -1.08993 1.30614
 H 0.84707 -1.09075 -1.32373
 H -0.31169 -0.46672 2.49672
 H -0.33387 -0.46296 -2.49642
13
bifur_IRC_Cartesians_MW_output/new_data/bifur_traj2_Cartesians_MW point 365
C 0.05230 0.83179 0.84985
 C 0.06152 0.83132 -0.84990
 C -0.79507 1.57190 0.00019
 C -0.08612 -0.55663 1.42961
 C -0.08796 -0.55582 -1.42934
 F 0.77898 1.62746 1.66147
 F 0.81029 1.62478 -1.66267
 H -0.89421 -1.12787 0.95865
 H -0.89592 -1.12623 -0.95069
 H 0.84933 -1.09070 1.30594
 H 0.84743 -1.09085 -1.31344
 H -0.31555 -0.47045 2.49706
 H -0.32502 -0.46869 -2.49673
13
bifur_IRC_Cartesians_MW_output/new_data/bifur_traj2_Cartesians_MW point 366
C 0.05553 0.83320 0.85141
 C 0.05843 0.83337 -0.85153
 C -0.78997 1.57517 0.00015
 C -0.08691 -0.55694 1.42766
 C -0.08718 -0.55651 -1.42734
 F 0.78757 1.62686 1.66645
 F 0.79650 1.62667 -1.66782
 H -0.89545 -1.12662 0.95280
 H -0.89593 -1.12601 -0.95020
 H 0.84841 -1.09114 1.30391
 H 0.84791 -1.09092 -1.30583
 H -0.31824 -0.47389 2.49606
 H -0.32069 -0.47324 -2.49572
13
bifur_IRC_Cartesians_MW_output/new_data/bifur_traj2_Cartesians_MW point 367
C 0.05835 0.83492 0.85269
 C 0.05575 0.83566 -0.85286
 C -0.78554 1.57928 0.00012
 C -0.08763 -0.55744 1.42496
 C -0.08654 -0.55733 -1.42459
 F 0.79521 1.62668 1.67150
 F 0.78467 1.62868 -1.67303
 H -0.89659 -1.12562 0.94615
 H -0.89599 -1.12590 -0.94823
 H 0.84772 -1.09156 1.30066
 H 0.84844 -1.09102 -1.29773
 H -0.32075 -0.47802 2.49451
 H -0.31709 -0.47832 -2.49416
13
bifur_IRC_Cartesians_MW_output/new_data/bifur_traj2_Cartesians_MW point 368
C 0.06072 0.83679 0.85379
 C 0.05350 0.83801 -0.85401
 C -0.78153 1.58379 0.00010
 C -0.08827 -0.55805 1.42190
 C -0.08604 -0.55820 -1.42149
 F 0.80160 1.62682 1.67652
 F 0.77471 1.63064 -1.67819
 H -0.89763 -1.12480 0.93934
 H -0.89613 -1.12584 -0.94533
 H 0.84720 -1.09196 1.29665
 H 0.84894 -1.09114 -1.28964
 H -0.32294 -0.48248 2.49268
 H -0.31415 -0.48358 -2.49232
13
bifur_IRC_Cartesians_MW_output/new_data/bifur_traj2_Cartesians_MW point 369
C 0.06276 0.83874 0.85484
 C 0.05157 0.84037 -0.85510
 C -0.77765 1.58842 0.00007
 C -0.08883 -0.55869 1.41872
 C -0.08561 -0.55908 -1.41828
 F 0.80694 1.62712 1.68154
 F 0.76599 1.63252 -1.68333
 H -0.89859 -1.12407 0.93262
 H -0.89632 -1.12575 -0.94198
 H 0.84677 -1.09234 1.29223
 H 0.84940 -1.09128 -1.28171
 H -0.32482 -0.48708 2.49077
 H -0.31162 -0.48887 -2.49039
13
bifur_IRC_Cartesians_MW_output/new_data/bifur_traj2_Cartesians_MW point 370
C 0.06458 0.84069 0.85595
 C 0.04987 0.84268 -0.85625
 C -0.77363 1.59297 0.00006
 C -0.08933 -0.55934 1.41563
 C -0.08524 -0.55992 -1.41516
 F 0.81140 1.62747 1.68659
 F 0.75797 1.63428 -1.68849
 H -0.89953 -1.12334 0.92622
 H -0.89656 -1.12559 -0.93857
 H 0.84638 -1.09271 1.28770
 H 0.84978 -1.09144 -1.27406
 H -0.32640 -0.49166 2.48892
 H -0.30928 -0.49408 -2.48853
13
bifur_IRC_Cartesians_MW_output/new_data/bifur_traj2_Cartesians_MW point 371
C 0.06623 0.84254 0.85720
 C 0.04835 0.84487 -0.85754
 C -0.76926 1.59713 0.00004
 C -0.08977 -0.55992 1.41287
 C -0.08490 -0.56068 -1.41237
 F 0.81495 1.62777 1.69166
 F 0.75031 1.63584 -1.69367
 H -0.90044 -1.12255 0.92049
 H -0.89685 -1.12531 -0.93553
 H 0.84595 -1.09307 1.28337
 H 0.85006 -1.09161 -1.26694
 H -0.32765 -0.49603 2.48733
 H -0.30701 -0.49899 -2.48693
13
bifur_IRC_Cartesians_MW_output/new_data/bifur_traj2_Cartesians_MW point 372
C 0.06769 0.84414 0.85869
 C 0.04706 0.84676 -0.85906
 C -0.76439 1.60050 0.00003
 C -0.09013 -0.56036 1.41080
 C -0.08457 -0.56128 -1.41027
 F 0.81736 1.62791 1.69657
 F 0.74301 1.63708 -1.69868
 H -0.90131 -1.12165 0.91599
 H -0.89718 -1.12485 -0.93335
 H 0.84546 -1.09340 1.27970
 H 0.85018 -1.09178 -1.26084
 H -0.32844 -0.49982 2.48624
 H -0.30474 -0.50326 -2.48583
13
bifur_IRC_Cartesians_MW_output/new_data/bifur_traj2_Cartesians_MW point 373
C 0.06885 0.84533 0.86042
 C 0.04608 0.84817 -0.86081
 C -0.75909 1.60260 0.00002
 C -0.09036 -0.56059 1.40976
 C -0.08427 -0.56163 -1.40921
 F 0.81829 1.62780 1.70105
 F 0.73632 1.63783 -1.70324
 H -0.90210 -1.12062 0.91334
 H -0.89755 -1.12417 -0.93252
 H 0.84489 -1.09370 1.27715
 H 0.85009 -1.09194 -1.25638
 H -0.32862 -0.50264 2.48588
 H -0.30253 -0.50645 -2.48546
13
bifur_IRC_Cartesians_MW_output/new_data/bifur_traj2_Cartesians_MW point 374
C 0.06968 0.84601 0.86232
 C 0.04543 0.84902 -0.86273
 C -0.75359 1.60328 0.00001
 C -0.09047 -0.56058 1.40986
 C -0.08401 -0.56170 -1.40929
 F 0.81772 1.62742 1.70484
 F 0.73053 1.63804 -1.70709
 H -0.90277 -1.11951 0.91274
 H -0.89793 -1.12329 -0.93317
 H 0.84426 -1.09393 1.27592
 H 0.84978 -1.09209 -1.25383
 H -0.32819 -0.50430 2.48632
 H -0.30045 -0.50837 -2.48589
13
bifur_IRC_Cartesians_MW_output/new_data/bifur_traj2_Cartesians_MW point 375
C 0.06968 0.84601 0.86232
 C 0.04543 0.84902 -0.86273
 C -0.75359 1.60328 0.00001
 C -0.09047 -0.56058 1.40986
 C -0.08401 -0.56170 -1.40929
 F 0.81772 1.62742 1.70484
 F 0.73053 1.63804 -1.70709
 H -0.90277 -1.11951 0.91274
 H -0.89793 -1.12329 -0.93317
 H 0.84426 -1.09393 1.27592
 H 0.84978 -1.09209 -1.25384
 H -0.32819 -0.50430 2.48632
 H -0.30045 -0.50837 -2.48589
13
bifur_IRC_Cartesians_MW_output/new_data/bifur_traj2_Cartesians_MW point 376
C 0.07079 0.84626 0.86626
 C 0.04472 0.84946 -0.86670
 C -0.74275 1.60164 0.00000
 C -0.09045 -0.56006 1.41239
 C -0.08354 -0.56128 -1.41180
 F 0.81425 1.62605 1.71061
 F 0.72064 1.63742 -1.71296
 H -0.90383 -1.11720 0.91564
 H -0.89863 -1.12127 -0.93760
 H 0.84288 -1.09428 1.27649
 H 0.84881 -1.09232 -1.25279
 H -0.32632 -0.50502 2.48879
 H -0.29657 -0.50940 -2.48835
13
bifur_IRC_Cartesians_MW_output/new_data/bifur_traj2_Cartesians_MW point 377
C 0.07144 0.84611 0.86826
 C 0.04427 0.84943 -0.86870
 C -0.73740 1.60015 0.00000
 C -0.09044 -0.55967 1.41418
 C -0.08326 -0.56095 -1.41358
 F 0.81282 1.62514 1.71308
 F 0.71530 1.63696 -1.71547
 H -0.90435 -1.11599 0.91781
 H -0.89892 -1.12024 -0.94071
 H 0.84211 -1.09443 1.27765
 H 0.84829 -1.09241 -1.25297
 H -0.32542 -0.50476 2.49038
 H -0.29444 -0.50932 -2.48992
13
bifur_IRC_Cartesians_MW_output/new_data/bifur_traj2_Cartesians_MW point 378
C 0.07238 0.84595 0.87028
 C 0.04352 0.84944 -0.87075
 C -0.73195 1.59869 -0.00001
 C -0.09051 -0.55927 1.41596
 C -0.08291 -0.56065 -1.41534
 F 0.81236 1.62413 1.71562
 F 0.70887 1.63662 -1.71808
 H -0.90492 -1.11472 0.91971
 H -0.89916 -1.11924 -0.94404
 H 0.84128 -1.09461 1.27901
 H 0.84783 -1.09248 -1.25284
 H -0.32483 -0.50450 2.49196
 H -0.29197 -0.50935 -2.49150
13
bifur_IRC_Cartesians_MW_output/new_data/bifur_traj2_Cartesians_MW point 379
C 0.07368 0.84593 0.87235
 C 0.04243 0.84968 -0.87284
 C -0.72628 1.59765 -0.00002
 C -0.09067 -0.55893 1.41743
 C -0.08248 -0.56044 -1.41679
 F 0.81308 1.62308 1.71853
 F 0.70112 1.63653 -1.72106
 H -0.90561 -1.11338 0.92083
 H -0.89938 -1.11829 -0.94720
 H 0.84039 -1.09483 1.28015
 H 0.84746 -1.09256 -1.25186
 H -0.32462 -0.50459 2.49335
 H -0.28910 -0.50986 -2.49288
13
bifur_IRC_Cartesians_MW_output/new_data/bifur_traj2_Cartesians_MW point 380
C 0.07518 0.84626 0.87447
 C 0.04114 0.85030 -0.87499
 C -0.72033 1.59749 -0.00004
 C -0.09091 -0.55872 1.41825
 C -0.08203 -0.56039 -1.41758
 F 0.81444 1.62218 1.72211
 F 0.69262 1.63674 -1.72474
 H -0.90641 -1.11202 0.92077
 H -0.89963 -1.11738 -0.94950
 H 0.83949 -1.09509 1.28039
 H 0.84718 -1.09265 -1.24963
 H -0.32469 -0.50548 2.49431
 H -0.28607 -0.51124 -2.49383
13
bifur_IRC_Cartesians_MW_output/new_data/bifur_traj2_Cartesians_MW point 381
C 0.07643 0.84711 0.87654
 C 0.04010 0.85139 -0.87709
 C -0.71424 1.59855 -0.00005
 C -0.09112 -0.55874 1.41812
 C -0.08166 -0.56055 -1.41743
 F 0.81502 1.62171 1.72648
 F 0.68508 1.63719 -1.72919
 H -0.90723 -1.11076 0.91945
 H -0.90000 -1.11648 -0.95012
 H 0.83874 -1.09538 1.27895
 H 0.84694 -1.09280 -1.24616
 H -0.32462 -0.50754 2.49463
 H -0.28345 -0.51369 -2.49414
13
bifur_IRC_Cartesians_MW_output/new_data/bifur_traj2_Cartesians_MW point 382
C 0.07703 0.84840 0.87849
 C 0.03970 0.85279 -0.87905
 C -0.70834 1.60064 -0.00005
 C -0.09120 -0.55899 1.41716
 C -0.08150 -0.56085 -1.41646
 F 0.81354 1.62179 1.73132
 F 0.68008 1.63768 -1.73410
 H -0.90796 -1.10971 0.91740
 H -0.90053 -1.11559 -0.94891
 H 0.83824 -1.09566 1.27580
 H 0.84666 -1.09302 -1.24212
 H -0.32401 -0.51058 2.49438
 H -0.28173 -0.51690 -2.49387
13
bifur_IRC_Cartesians_MW_output/new_data/bifur_traj2_Cartesians_MW point 383
C 0.07696 0.84993 0.88038
 C 0.03997 0.85430 -0.88094
 C -0.70253 1.60319 -0.00004
 C -0.09113 -0.55937 1.41582
 C -0.08151 -0.56119 -1.41511
 F 0.80983 1.62226 1.73638
 F 0.67755 1.63805 -1.73919
 H -0.90858 -1.10882 0.91534
 H -0.90120 -1.11464 -0.94656
 H 0.83793 -1.09591 1.27154
 H 0.84629 -1.09328 -1.23813
 H -0.32276 -0.51412 2.49386
 H -0.28083 -0.52038 -2.49334
13
bifur_IRC_Cartesians_MW_output/new_data/bifur_traj2_Cartesians_MW point 384
C 0.07636 0.85155 0.88235
 C 0.04078 0.85580 -0.88290
 C -0.69647 1.60579 -0.00003
 C -0.09093 -0.55978 1.41446
 C -0.08165 -0.56151 -1.41375
 F 0.80407 1.62294 1.74163
 F 0.67680 1.63820 -1.74446
 H -0.90911 -1.10798 0.91370
 H -0.90200 -1.11356 -0.94371
 H 0.83772 -1.09615 1.26669
 H 0.84577 -1.09359 -1.23451
 H -0.32085 -0.51786 2.49335
 H -0.28049 -0.52386 -2.49282
13
bifur_IRC_Cartesians_MW_output/new_data/bifur_traj2_Cartesians_MW point 385
C 0.07532 0.85318 0.88455
 C 0.04206 0.85721 -0.88508
 C -0.68984 1.60817 -0.00001
 C -0.09059 -0.56017 1.41334
 C -0.08189 -0.56175 -1.41263
 F 0.79631 1.62371 1.74712
 F 0.67729 1.63809 -1.74995
 H -0.90959 -1.10709 0.91281
 H -0.90293 -1.11228 -0.94084
 H 0.83754 -1.09636 1.26160
 H 0.84508 -1.09393 -1.23145
 H -0.31828 -0.52160 2.49304
 H -0.28049 -0.52718 -2.49249
13
bifur_IRC_Cartesians_MW_output/new_data/bifur_traj2_Cartesians_MW point 386
C 0.07532 0.85318 0.88455
 C 0.04206 0.85721 -0.88508
 C -0.68984 1.60817 -0.00001
 C -0.09059 -0.56017 1.41334
 C -0.08189 -0.56175 -1.41263
 F 0.79631 1.62371 1.74712
 F 0.67729 1.63809 -1.74995
 H -0.90959 -1.10709 0.91281
 H -0.90293 -1.11228 -0.94084
 H 0.83754 -1.09636 1.26160
 H 0.84508 -1.09393 -1.23145
 H -0.31828 -0.52160 2.49304
 H -0.28049 -0.52718 -2.49250
13
bifur_IRC_Cartesians_MW_output/new_data/bifur_traj2_Cartesians_MW point 387
C 0.07219 0.85613 0.88998
 C 0.04577 0.85952 -0.89046
 C -0.67398 1.61124 0.00005
 C -0.08956 -0.56068 1.41272
 C -0.08254 -0.56182 -1.41202
 F 0.77519 1.62509 1.75876
 F 0.68035 1.63686 -1.76156
 H -0.91050 -1.10488 0.91441
 H -0.90515 -1.10893 -0.93662
 H 0.83703 -1.09677 1.25190
 H 0.84308 -1.09471 -1.22771
 H -0.31106 -0.52834 2.49370
 H -0.28082 -0.53271 -2.49313
13
bifur_IRC_Cartesians_MW_output/new_data/bifur_traj2_Cartesians_MW point 388
C 0.07037 0.85727 0.89316
 C 0.04793 0.86028 -0.89361
 C -0.66495 1.61158 0.00008
 C -0.08892 -0.56071 1.41346
 C -0.08287 -0.56161 -1.41278
 F 0.76280 1.62550 1.76458
 F 0.68208 1.63574 -1.76735
 H -0.91093 -1.10353 0.91707
 H -0.90635 -1.10692 -0.93588
 H 0.83663 -1.09695 1.24797
 H 0.84181 -1.09512 -1.22727
 H -0.30670 -0.53093 2.49483
 H -0.28088 -0.53460 -2.49425
13
bifur_IRC_Cartesians_MW_output/new_data/bifur_traj2_Cartesians_MW point 389
C 0.06865 0.85814 0.89647
 C 0.04999 0.86078 -0.89689
 C -0.65572 1.61120 0.00011
 C -0.08828 -0.56061 1.41480
 C -0.08316 -0.56127 -1.41413
 F 0.75054 1.62566 1.77012
 F 0.68325 1.63445 -1.77286
 H -0.91137 -1.10208 0.92056
 H -0.90752 -1.10483 -0.93614
 H 0.83613 -1.09712 1.24493
 H 0.84048 -1.09550 -1.22755
 H -0.30231 -0.53291 2.49638
 H -0.28068 -0.53590 -2.49579
13
bifur_IRC_Cartesians_MW_output/new_data/bifur_traj2_Cartesians_MW point 390
C 0.06722 0.85879 0.89978
 C 0.05176 0.86113 -0.90017
 C -0.64656 1.61034 0.00013
 C -0.08769 -0.56041 1.41651
 C -0.08336 -0.56087 -1.41585
 F 0.73931 1.62558 1.77533
 F 0.68333 1.63315 -1.77807
 H -0.91183 -1.10056 0.92436
 H -0.90859 -1.10277 -0.93723
 H 0.83553 -1.09729 1.24273
 H 0.83918 -1.09585 -1.22813
 H -0.29819 -0.53441 2.49818
 H -0.28010 -0.53682 -2.49758
13
bifur_IRC_Cartesians_MW_output/new_data/bifur_traj2_Cartesians_MW point 391
C 0.06627 0.85928 0.90308
 C 0.05305 0.86142 -0.90346
 C -0.63748 1.60924 0.00015
 C -0.08722 -0.56014 1.41841
 C -0.08344 -0.56045 -1.41775
 F 0.72980 1.62525 1.78036
 F 0.68174 1.63197 -1.78309
 H -0.91237 -1.09895 0.92805
 H -0.90955 -1.10079 -0.93901
 H 0.83482 -1.09748 1.24123
 H 0.83797 -1.09616 -1.22859
 H -0.29459 -0.53558 2.50010
 H -0.27898 -0.53760 -2.49948
13
bifur_IRC_Cartesians_MW_output/new_data/bifur_traj2_Cartesians_MW point 392
C 0.06598 0.85970 0.90639
 C 0.05367 0.86176 -0.90677
 C -0.62834 1.60809 0.00016
 C -0.08691 -0.55981 1.42035
 C -0.08336 -0.56006 -1.41968
 F 0.72257 1.62464 1.78538
 F 0.67777 1.63103 -1.78815
 H -0.91303 -1.09722 0.93124
 H -0.91039 -1.09890 -0.94142
 H 0.83394 -1.09771 1.24037
 H 0.83690 -1.09644 -1.22851
 H -0.29170 -0.53661 2.50205
 H -0.27710 -0.53846 -2.50142
13
bifur_IRC_Cartesians_MW_output/new_data/bifur_traj2_Cartesians_MW point 393
C 0.06653 0.86011 0.90977
 C 0.05347 0.86226 -0.91016
 C -0.61899 1.60707 0.00016
 C -0.08681 -0.55946 1.42222
 C -0.08306 -0.55974 -1.42154
 F 0.71819 1.62373 1.79060
 F 0.67074 1.63045 -1.79343
 H -0.91389 -1.09533 0.93360
 H -0.91110 -1.09712 -0.94441
 H 0.83288 -1.09800 1.24003
 H 0.83600 -1.09667 -1.22749
 H -0.28970 -0.53766 2.50397
 H -0.27425 -0.53964 -2.50332
13
bifur_IRC_Cartesians_MW_output/new_data/bifur_traj2_Cartesians_MW point 394
C 0.06802 0.86060 0.91324
 C 0.05232 0.86303 -0.91366
 C -0.60931 1.60643 0.00015
 C -0.08694 -0.55911 1.42384
 C -0.08254 -0.55954 -1.42313
 F 0.71700 1.62253 1.79622
 F 0.66022 1.63032 -1.79916
 H -0.91498 -1.09324 0.93476
 H -0.91166 -1.09546 -0.94780
 H 0.83160 -1.09836 1.24003
 H 0.83531 -1.09687 -1.22515
 H -0.28871 -0.53895 2.50573
 H -0.27032 -0.54138 -2.50507
13
bifur_IRC_Cartesians_MW_output/new_data/bifur_traj2_Cartesians_MW point 395
C 0.07040 0.86130 0.91680
 C 0.05029 0.86419 -0.91728
 C -0.59920 1.60646 0.00013
 C -0.08731 -0.55882 1.42499
 C -0.08182 -0.55951 -1.42424
 F 0.71880 1.62115 1.80248
 F 0.64639 1.63070 -1.80557
 H -0.91632 -1.09097 0.93442
 H -0.91213 -1.09390 -0.95120
 H 0.83014 -1.09881 1.23993
 H 0.83483 -1.09706 -1.22115
 H -0.28868 -0.54077 2.50720
 H -0.26539 -0.54397 -2.50652
13
bifur_IRC_Cartesians_MW_output/new_data/bifur_traj2_Cartesians_MW point 396
C 0.07336 0.86239 0.92046
 C 0.04770 0.86586 -0.92099
 C -0.58863 1.60753 0.00010
 C -0.08784 -0.55868 1.42538
 C -0.08097 -0.55968 -1.42458
 F 0.72245 1.61982 1.80961
 F 0.63042 1.63157 -1.81288
 H -0.91786 -1.08859 0.93240
 H -0.91258 -1.09242 -0.95389
 H 0.82860 -1.09934 1.23903
 H 0.83452 -1.09725 -1.21535
 H -0.28931 -0.54351 2.50818
 H -0.25986 -0.54768 -2.50747
13
bifur_IRC_Cartesians_MW_output/new_data/bifur_traj2_Cartesians_MW point 397
C 0.07336 0.86239 0.92046
 C 0.04770 0.86586 -0.92099
 C -0.58863 1.60753 0.00010
 C -0.08784 -0.55868 1.42538
 C -0.08097 -0.55968 -1.42458
 F 0.72245 1.61982 1.80961
 F 0.63042 1.63157 -1.81288
 H -0.91786 -1.08859 0.93240
 H -0.91258 -1.09242 -0.95389
 H 0.82860 -1.09934 1.23903
 H 0.83452 -1.09725 -1.21535
 H -0.28931 -0.54352 2.50818
 H -0.25986 -0.54768 -2.50747
13
bifur_IRC_Cartesians_MW_output/new_data/bifur_traj2_Cartesians_MW point 398
C 0.07844 0.86596 0.92741
 C 0.04333 0.87042 -0.92804
 C -0.56787 1.61315 0.00005
 C -0.08881 -0.55907 1.42337
 C -0.07960 -0.56061 -1.42248
 F 0.72756 1.61844 1.82563
 F 0.60208 1.63398 -1.82923
 H -0.92092 -1.08430 0.92477
 H -0.91378 -1.08965 -0.95427
 H 0.82603 -1.10044 1.23253
 H 0.83404 -1.09778 -1.20048
 H -0.29023 -0.55216 2.50821
 H -0.25027 -0.55796 -2.50746
13
bifur_IRC_Cartesians_MW_output/new_data/bifur_traj2_Cartesians_MW point 399
C 0.07994 0.86812 0.93053
 C 0.04215 0.87287 -0.93120
 C -0.55834 1.61685 0.00004
 C -0.08908 -0.55950 1.42157
 C -0.07920 -0.56119 -1.42065
 F 0.72713 1.61845 1.83363
 F 0.59214 1.63508 -1.83736
 H -0.92223 -1.08254 0.92061
 H -0.91455 -1.08832 -0.95238
 H 0.82512 -1.10093 1.22753
 H 0.83374 -1.09811 -1.19309
 H -0.28989 -0.55726 2.50762
 H -0.24694 -0.56352 -2.50686
13
bifur_IRC_Cartesians_MW_output/new_data/bifur_traj2_Cartesians_MW point 400
C 0.08094 0.87032 0.93358
 C 0.04147 0.87526 -0.93427
 C -0.54899 1.62058 0.00004
 C -0.08924 -0.55997 1.41972
 C -0.07894 -0.56174 -1.41877
 F 0.72502 1.61867 1.84154
 F 0.58413 1.63599 -1.84538
 H -0.92341 -1.08090 0.91681
 H -0.91540 -1.08695 -0.94999
 H 0.82435 -1.10139 1.22208
 H 0.83334 -1.09846 -1.18614
 H -0.28904 -0.56243 2.50699
 H -0.24422 -0.56898 -2.50620
13
bifur_IRC_Cartesians_MW_output/new_data/bifur_traj2_Cartesians_MW point 401
C 0.08158 0.87248 0.93671
 C 0.04116 0.87755 -0.93742
 C -0.53948 1.62408 0.00004
 C -0.08929 -0.56042 1.41806
 C -0.07875 -0.56223 -1.41709
 F 0.72150 1.61896 1.84943
 F 0.57724 1.63669 -1.85336
 H -0.92453 -1.07928 0.91361
 H -0.91633 -1.08546 -0.94759
 H 0.82363 -1.10183 1.21654
 H 0.83283 -1.09883 -1.17974
 H -0.28773 -0.56751 2.50650
 H -0.24184 -0.57421 -2.50570
13
bifur_IRC_Cartesians_MW_output/new_data/bifur_traj2_Cartesians_MW point 402
C 0.08196 0.87452 0.94002
 C 0.04112 0.87965 -0.94073
 C -0.52957 1.62711 0.00004
 C -0.08926 -0.56079 1.41682
 C -0.07861 -0.56261 -1.41583
 F 0.71675 1.61920 1.85730
 F 0.57100 1.63714 -1.86130
 H -0.92561 -1.07759 0.91128
 H -0.91732 -1.08383 -0.94561
 H 0.82288 -1.10224 1.21125
 H 0.83218 -1.09921 -1.17406
 H -0.28595 -0.57229 2.50633
 H -0.23958 -0.57905 -2.50551
13
bifur_IRC_Cartesians_MW_output/new_data/bifur_traj2_Cartesians_MW point 403
C 0.08215 0.87633 0.94352
 C 0.04131 0.88149 -0.94424
 C -0.51925 1.62939 0.00005
 C -0.08914 -0.56104 1.41621
 C -0.07849 -0.56284 -1.41520
 F 0.71090 1.61930 1.86500
 F 0.56517 1.63728 -1.86908
 H -0.92665 -1.07581 0.91009
 H -0.91834 -1.08203 -0.94441
 H 0.82208 -1.10264 1.20656
 H 0.83139 -1.09960 -1.16933
 H -0.28375 -0.57654 2.50661
 H -0.23737 -0.58329 -2.50577
13
bifur_IRC_Cartesians_MW_output/new_data/bifur_traj2_Cartesians_MW point 404
C 0.08218 0.87782 0.94716
 C 0.04164 0.88297 -0.94789
 C -0.50870 1.63076 0.00006
 C -0.08896 -0.56112 1.41634
 C -0.07838 -0.56290 -1.41532
 F 0.70427 1.61919 1.87233
 F 0.55960 1.63710 -1.87646
 H -0.92763 -1.07394 0.91018
 H -0.91937 -1.08011 -0.94424
 H 0.82121 -1.10301 1.20275
 H 0.83046 -1.09997 -1.16577
 H -0.28120 -0.58005 2.50742
 H -0.23514 -0.58674 -2.50656
13
bifur_IRC_Cartesians_MW_output/new_data/bifur_traj2_Cartesians_MW point 405
C 0.08216 0.87896 0.95086
 C 0.04205 0.88408 -0.95159
 C -0.49819 1.63119 0.00007
 C -0.08873 -0.56105 1.41720
 C -0.07825 -0.56278 -1.41617
 F 0.69730 1.61886 1.87910
 F 0.55416 1.63663 -1.88330
 H -0.92855 -1.07202 0.91146
 H -0.92036 -1.07811 -0.94513
 H 0.82029 -1.10334 1.19998
 H 0.82945 -1.10032 -1.16335
 H -0.27846 -0.58274 2.50872
 H -0.23286 -0.58935 -2.50785
13
bifur_IRC_Cartesians_MW_output/new_data/bifur_traj2_Cartesians_MW point 406
C 0.08217 0.87976 0.95454
 C 0.04241 0.88487 -0.95528
 C -0.48786 1.63083 0.00007
 C -0.08850 -0.56083 1.41866
 C -0.07810 -0.56253 -1.41762
 F 0.69048 1.61829 1.88531
 F 0.54859 1.63596 -1.88955
 H -0.92942 -1.07008 0.91363
 H -0.92129 -1.07610 -0.94701
 H 0.81930 -1.10365 1.19821
 H 0.82839 -1.10064 -1.16187
 H -0.27570 -0.58468 2.51043
 H -0.23048 -0.59121 -2.50954
13
bifur_IRC_Cartesians_MW_output/new_data/bifur_traj2_Cartesians_MW point 407
C 0.08233 0.88030 0.95818
 C 0.04262 0.88542 -0.95893
 C -0.47776 1.62988 0.00008
 C -0.08828 -0.56050 1.42056
 C -0.07789 -0.56219 -1.41951
 F 0.68425 1.61752 1.89104
 F 0.54253 1.63520 -1.89533
 H -0.93027 -1.06811 0.91637
 H -0.92214 -1.07411 -0.94970
 H 0.81826 -1.10394 1.19731
 H 0.82734 -1.10092 -1.16098
 H -0.27308 -0.58602 2.51242
 H -0.22790 -0.59253 -2.51151
13
bifur_IRC_Cartesians_MW_output/new_data/bifur_traj2_Cartesians_MW point 408
C 0.08233 0.88030 0.95818
 C 0.04262 0.88542 -0.95893
 C -0.47776 1.62988 0.00008
 C -0.08828 -0.56050 1.42056
 C -0.07789 -0.56219 -1.41951
 F 0.68424 1.61752 1.89104
 F 0.54253 1.63520 -1.89533
 H -0.93027 -1.06811 0.91637
 H -0.92214 -1.07411 -0.94970
 H 0.81826 -1.10394 1.19731
 H 0.82734 -1.10092 -1.16098
 H -0.27308 -0.58602 2.51242
 H -0.22790 -0.59253 -2.51151
13
bifur_IRC_Cartesians_MW_output/new_data/bifur_traj2_Cartesians_MW point 409
C 0.08344 0.88088 0.96540
 C 0.04223 0.88619 -0.96617
 C -0.45792 1.62698 0.00008
 C -0.08803 -0.55962 1.42511
 C -0.07726 -0.56138 -1.42402
 F 0.67469 1.61540 1.90169
 F 0.52768 1.63374 -1.90612
 H -0.93204 -1.06404 0.92232
 H -0.92360 -1.07027 -0.95690
 H 0.81594 -1.10452 1.19742
 H 0.82536 -1.10140 -1.15974
 H -0.26867 -0.58760 2.51688
 H -0.22182 -0.59436 -2.51594
13
bifur_IRC_Cartesians_MW_output/new_data/bifur_traj2_Cartesians_MW point 410
C 0.08449 0.88107 0.96903
 C 0.04154 0.88657 -0.96982
 C -0.44796 1.62540 0.00007
 C -0.08802 -0.55913 1.42750
 C -0.07682 -0.56098 -1.42638
 F 0.67162 1.61411 1.90695
 F 0.51846 1.63316 -1.91147
 H -0.93302 -1.06191 0.92505
 H -0.92423 -1.06841 -0.96110
 H 0.81466 -1.10484 1.19806
 H 0.82446 -1.10161 -1.15883
 H -0.26699 -0.58819 2.51918
 H -0.21820 -0.59525 -2.51823
13
bifur_IRC_Cartesians_MW_output/new_data/bifur_traj2_Cartesians_MW point 411
C 0.08586 0.88131 0.97273
 C 0.04055 0.88706 -0.97355
 C -0.43778 1.62395 0.00006
 C -0.08808 -0.55864 1.42981
 C -0.07630 -0.56062 -1.42867
 F 0.66953 1.61272 1.91243
 F 0.50803 1.63272 -1.91705
 H -0.93409 -1.05969 0.92738
 H -0.92483 -1.06657 -0.96544
 H 0.81330 -1.10519 1.19877
 H 0.82363 -1.10181 -1.15745
 H -0.26561 -0.58889 2.52146
 H -0.21419 -0.59636 -2.52049
13
bifur_IRC_Cartesians_MW_output/new_data/bifur_traj2_Cartesians_MW point 412
C 0.08742 0.88168 0.97655
 C 0.03936 0.88773 -0.97741
 C -0.42718 1.62280 0.00005
 C -0.08820 -0.55818 1.43193
 C -0.07573 -0.56031 -1.43076
 F 0.66793 1.61132 1.91833
 F 0.49670 1.63243 -1.92307
 H -0.93525 -1.05739 0.92924
 H -0.92544 -1.06470 -0.96963
 H 0.81188 -1.10557 1.19922
 H 0.82282 -1.10202 -1.15545
 H -0.26439 -0.58992 2.52362
 H -0.20991 -0.59787 -2.52263
13
bifur_IRC_Cartesians_MW_output/new_data/bifur_traj2_Cartesians_MW point 413
C 0.08898 0.88229 0.98052
 C 0.03820 0.88863 -0.98141
 C -0.41608 1.62216 0.00004
 C -0.08832 -0.55781 1.43371
 C -0.07518 -0.56009 -1.43251
 F 0.66603 1.61004 1.92484
 F 0.48520 1.63225 -1.92969
 H -0.93647 -1.05502 0.93059
 H -0.92613 -1.06277 -0.97327
 H 0.81046 -1.10598 1.19896
 H 0.82200 -1.10227 -1.15278
 H -0.26309 -0.59151 2.52559
 H -0.20559 -0.59992 -2.52459
13
bifur_IRC_Cartesians_MW_output/new_data/bifur_traj2_Cartesians_MW point 414
C 0.09023 0.88322 0.98460
 C 0.03735 0.88980 -0.98552
 C -0.40453 1.62216 0.00003
 C -0.08837 -0.55756 1.43504
 C -0.07471 -0.55996 -1.43381
 F 0.66287 1.60903 1.93199
 F 0.47460 1.63210 -1.93695
 H -0.93771 -1.05267 0.93148
 H -0.92695 -1.06076 -0.97594
 H 0.80912 -1.10640 1.19760
 H 0.82113 -1.10256 -1.14955
 H -0.26144 -0.59382 2.52729
 H -0.20159 -0.60259 -2.52626
13
bifur_IRC_Cartesians_MW_output/new_data/bifur_traj2_Cartesians_MW point 415
C 0.09096 0.88446 0.98872
 C 0.03705 0.89116 -0.98965
 C -0.39279 1.62277 0.00003
 C -0.08831 -0.55745 1.43591
 C -0.07439 -0.55989 -1.43466
 F 0.65778 1.60839 1.93961
 F 0.46586 1.63191 -1.94467
 H -0.93889 -1.05042 0.93212
 H -0.92791 -1.05866 -0.97745
 H 0.80792 -1.10682 1.19504
 H 0.82017 -1.10291 -1.14605
 H -0.25923 -0.59679 2.52868
 H -0.19822 -0.60574 -2.52763
13
bifur_IRC_Cartesians_MW_output/new_data/bifur_traj2_Cartesians_MW point 416
C 0.09110 0.88590 0.99284
 C 0.03734 0.89261 -0.99378
 C -0.38097 1.62374 0.00004
 C -0.08811 -0.55744 1.43650
 C -0.07422 -0.55986 -1.43523
 F 0.65060 1.60808 1.94750
 F 0.45923 1.63158 -1.95263
 H -0.93998 -1.04827 0.93282
 H -0.92902 -1.05647 -0.97801
 H 0.80689 -1.10722 1.19151
 H 0.81910 -1.10331 -1.14263
 H -0.25639 -0.60022 2.52989
 H -0.19555 -0.60912 -2.52882
13
bifur_IRC_Cartesians_MW_output/new_data/bifur_traj2_Cartesians_MW point 417
C 0.09070 0.88745 0.99704
 C 0.03816 0.89406 -0.99797
 C -0.36893 1.62479 0.00005
 C -0.08778 -0.55748 1.43704
 C -0.07419 -0.55981 -1.43577
 F 0.64140 1.60799 1.95558
 F 0.45437 1.63106 -1.96075
 H -0.94099 -1.04618 0.93391
 H -0.93026 -1.05416 -0.97805
 H 0.80595 -1.10760 1.18737
 H 0.81790 -1.10374 -1.13954
 H -0.25292 -0.60385 2.53108
 H -0.19342 -0.61253 -2.53000
13
bifur_IRC_Cartesians_MW_output/new_data/bifur_traj2_Cartesians_MW point 418
C 0.08986 0.88902 1.00141
 C 0.03946 0.89544 -1.00234
 C -0.35643 1.62566 0.00008
 C -0.08732 -0.55750 1.43778
 C -0.07425 -0.55968 -1.43650
 F 0.63026 1.60801 1.96385
 F 0.45084 1.63028 -1.96906
 H -0.94194 -1.04406 0.93569
 H -0.93161 -1.05168 -0.97800
 H 0.80506 -1.10796 1.18295
 H 0.81655 -1.10422 -1.13698
 H -0.24881 -0.60751 2.53244
 H -0.19167 -0.61580 -2.53134
13
bifur_IRC_Cartesians_MW_output/new_data/bifur_traj2_Cartesians_MW point 419
C 0.08986 0.88902 1.00141
 C 0.03946 0.89544 -1.00234
 C -0.35643 1.62566 0.00008
 C -0.08732 -0.55750 1.43778
 C -0.07425 -0.55968 -1.43650
 F 0.63026 1.60801 1.96385
 F 0.45084 1.63028 -1.96906
 H -0.94194 -1.04406 0.93569
 H -0.93161 -1.05168 -0.97800
 H 0.80506 -1.10796 1.18295
 H 0.81655 -1.10422 -1.13698
 H -0.24881 -0.60751 2.53244
 H -0.19167 -0.61580 -2.53134
13
bifur_IRC_Cartesians_MW_output/new_data/bifur_traj2_Cartesians_MW point 420
C 0.08707 0.89189 1.01107
 C 0.04325 0.89770 -1.01195
 C -0.32916 1.62591 0.00013
 C -0.08603 -0.55731 1.44067
 C -0.07457 -0.55907 -1.43939
 F 0.60241 1.60796 1.98096
 F 0.44629 1.62776 -1.98619
 H -0.94375 -1.03948 0.94237
 H -0.93467 -1.04599 -0.97906
 H 0.80319 -1.10865 1.17439
 H 0.81324 -1.10526 -1.13414
 H -0.23856 -0.61418 2.53629
 H -0.18870 -0.62129 -2.53514
13
bifur_IRC_Cartesians_MW_output/new_data/bifur_traj2_Cartesians_MW point 421
C 0.08529 0.89303 1.01634
 C 0.04557 0.89847 -1.01719
 C -0.31452 1.62496 0.00017
 C -0.08524 -0.55703 1.44308
 C -0.07478 -0.55852 -1.44181
 F 0.58631 1.60775 1.98953
 F 0.44469 1.62599 -1.99476
 H -0.94461 -1.03699 0.94751
 H -0.93632 -1.04281 -0.98072
 H 0.80216 -1.10897 1.17082
 H 0.81131 -1.10580 -1.13414
 H -0.23260 -0.61685 2.53894
 H -0.18727 -0.62323 -2.53777
13
bifur_IRC_Cartesians_MW_output/new_data/bifur_traj2_Cartesians_MW point 422
C 0.08346 0.89391 1.02169
 C 0.04795 0.89895 -1.02251
 C -0.29976 1.62326 0.00020
 C -0.08440 -0.55662 1.44608
 C -0.07499 -0.55784 -1.44482
 F 0.56981 1.60735 1.99775
 F 0.44316 1.62399 -2.00298
 H -0.94543 -1.03444 0.95364
 H -0.93794 -1.03955 -0.98324
 H 0.80106 -1.10926 1.16803
 H 0.80929 -1.10632 -1.13503
 H -0.22644 -0.61889 2.54200
 H -0.18578 -0.62452 -2.54081
13
bifur_IRC_Cartesians_MW_output/new_data/bifur_traj2_Cartesians_MW point 423
C 0.08173 0.89451 1.02697
 C 0.05023 0.89918 -1.02776
 C -0.28532 1.62097 0.00023
 C -0.08358 -0.55610 1.44951
 C -0.07515 -0.55707 -1.44825
 F 0.55381 1.60676 2.00544
 F 0.44135 1.62188 -2.01066
 H -0.94621 -1.03188 0.96034
 H -0.93949 -1.03632 -0.98653
 H 0.79993 -1.10953 1.16608
 H 0.80728 -1.10682 -1.13659
 H -0.22040 -0.62033 2.54534
 H -0.18416 -0.62524 -2.54413
13
bifur_IRC_Cartesians_MW_output/new_data/bifur_traj2_Cartesians_MW point 424
C 0.08023 0.89489 1.03211
 C 0.05224 0.89923 -1.03287
 C -0.27137 1.61827 0.00026
 C -0.08282 -0.55551 1.45320
 C -0.07525 -0.55625 -1.45195
 F 0.53892 1.60599 2.01259
 F 0.43889 1.61978 -2.01781
 H -0.94698 -1.02935 0.96725
 H -0.94093 -1.03320 -0.99045
 H 0.79875 -1.10979 1.16492
 H 0.80533 -1.10727 -1.13848
 H -0.21469 -0.62125 2.54882
 H -0.18234 -0.62554 -2.54759
13
bifur_IRC_Cartesians_MW_output/new_data/bifur_traj2_Cartesians_MW point 425
C 0.07909 0.89511 1.03711
 C 0.05389 0.89919 -1.03786
 C -0.25783 1.61534 0.00029
 C -0.08214 -0.55485 1.45704
 C -0.07526 -0.55541 -1.45579
 F 0.52551 1.60503 2.01934
 F 0.43538 1.61776 -2.02457
 H -0.94776 -1.02682 0.97409
 H -0.94225 -1.03020 -0.99490
 H 0.79751 -1.11005 1.16444
 H 0.80348 -1.10768 -1.14044
 H -0.20945 -0.62181 2.55238
 H -0.18018 -0.62560 -2.55113
13
bifur_IRC_Cartesians_MW_output/new_data/bifur_traj2_Cartesians_MW point 426
C 0.07839 0.89521 1.04204
 C 0.05508 0.89913 -1.04277
 C -0.24452 1.61228 0.00031
 C -0.08158 -0.55415 1.46095
 C -0.07516 -0.55458 -1.45970
 F 0.51382 1.60387 2.02588
 F 0.43040 1.61590 -2.03113
 H -0.94861 -1.02425 0.98065
 H -0.94345 -1.02731 -0.99985
 H 0.79619 -1.11033 1.16454
 H 0.80174 -1.10805 -1.14217
 H -0.20474 -0.62214 2.55596
 H -0.17756 -0.62558 -2.55469
13
bifur_IRC_Cartesians_MW_output/new_data/bifur_traj2_Cartesians_MW point 427
C 0.07822 0.89526 1.04693
 C 0.05574 0.89912 -1.04767
 C -0.23128 1.60924 0.00032
 C -0.08115 -0.55342 1.46484
 C -0.07493 -0.55379 -1.46358
 F 0.50405 1.60251 2.03237
 F 0.42359 1.61426 -2.03767
 H -0.94956 -1.02161 0.98674
 H -0.94455 -1.02452 -1.00522
 H 0.79475 -1.11063 1.16510
 H 0.80013 -1.10839 -1.14344
 H -0.20064 -0.62237 2.55953
 H -0.17438 -0.62566 -2.55824
13
bifur_IRC_Cartesians_MW_output/new_data/bifur_traj2_Cartesians_MW point 428
C 0.07863 0.89533 1.05183
 C 0.05583 0.89924 -1.05258
 C -0.21800 1.60640 0.00032
 C -0.08087 -0.55269 1.46860
 C -0.07457 -0.55307 -1.46732
 F 0.49632 1.60098 2.03898
 F 0.41474 1.61289 -2.04436
 H -0.95064 -1.01888 0.99211
 H -0.94555 -1.02183 -1.01086
 H 0.79320 -1.11097 1.16593
 H 0.79866 -1.10871 -1.14396
 H -0.19719 -0.62268 2.56300
 H -0.17056 -0.62602 -2.56169
13
bifur_IRC_Cartesians_MW_output/new_data/bifur_traj2_Cartesians_MW point 429
C 0.07957 0.89551 1.05672
 C 0.05537 0.89958 -1.05749
 C -0.20465 1.60395 0.00032
 C -0.08073 -0.55200 1.47205
 C -0.07408 -0.55244 -1.47075
 F 0.49051 1.59934 2.04586
 F 0.40400 1.61184 -2.05133
 H -0.95184 -1.01607 0.99656
 H -0.94647 -1.01924 -1.01648
 H 0.79156 -1.11136 1.16676
 H 0.79733 -1.10900 -1.14354
 H -0.19437 -0.62326 2.56627
 H -0.16619 -0.62684 -2.56494
13
bifur_IRC_Cartesians_MW_output/new_data/bifur_traj2_Cartesians_MW point 430
C 0.07957 0.89551 1.05672
 C 0.05537 0.89958 -1.05749
 C -0.20465 1.60394 0.00032
 C -0.08073 -0.55200 1.47205
 C -0.07408 -0.55244 -1.47075
 F 0.49051 1.59934 2.04586
 F 0.40399 1.61184 -2.05133
 H -0.95184 -1.01607 0.99656
 H -0.94647 -1.01924 -1.01649
 H 0.79156 -1.11136 1.16676
 H 0.79733 -1.10900 -1.14354
 H -0.19437 -0.62326 2.56627
 H -0.16618 -0.62684 -2.56494
13
bifur_IRC_Cartesians_MW_output/new_data/bifur_traj2_Cartesians_MW point 431
C 0.08234 0.89657 1.06635
 C 0.05356 0.90115 -1.06718
 C -0.17797 1.60110 0.00030
 C -0.08073 -0.55093 1.47735
 C -0.07295 -0.55162 -1.47599
 F 0.48234 1.59628 2.06077
 F 0.37961 1.61066 -2.06647
 H -0.95453 -1.01046 1.00219
 H -0.94824 -1.01435 -1.02600
 H 0.78825 -1.11225 1.16681
 H 0.79504 -1.10960 -1.13951
 H -0.19001 -0.62610 2.57170
 H -0.15671 -0.63045 -2.57033
13
bifur_IRC_Cartesians_MW_output/new_data/bifur_traj2_Cartesians_MW point 432
C 0.08363 0.89759 1.07096
 C 0.05274 0.90240 -1.07182
 C -0.16495 1.60097 0.00030
 C -0.08076 -0.55064 1.47895
 C -0.07245 -0.55144 -1.47756
 F 0.47829 1.59516 2.06876
 F 0.36811 1.61041 -2.07458
 H -0.95590 -1.00783 1.00347
 H -0.94918 -1.01205 -1.02905
 H 0.78676 -1.11272 1.16532
 H 0.79401 -1.10994 -1.13613
 H -0.18798 -0.62861 2.57368
 H -0.15233 -0.63332 -2.57229
13
bifur_IRC_Cartesians_MW_output/new_data/bifur_traj2_Cartesians_MW point 433
C 0.08456 0.89891 1.07538
 C 0.05226 0.90388 -1.07626
 C -0.15235 1.60164 0.00029
 C -0.08073 -0.55051 1.47987
 C -0.07206 -0.55138 -1.47845
 F 0.47337 1.59442 2.07695
 F 0.35819 1.61027 -2.08288
 H -0.95719 -1.00538 1.00400
 H -0.95019 -1.00982 -1.03078
 H 0.78544 -1.11318 1.16268
 H 0.79302 -1.11031 -1.13222
 H -0.18578 -0.63179 2.57517
 H -0.14855 -0.63674 -2.57375
13
bifur_IRC_Cartesians_MW_output/new_data/bifur_traj2_Cartesians_MW point 434
C 0.08509 0.90046 1.07962
 C 0.05217 0.90552 -1.08052
 C -0.14012 1.60289 0.00030
 C -0.08063 -0.55052 1.48029
 C -0.07180 -0.55141 -1.47885
 F 0.46734 1.59401 2.08524
 F 0.34999 1.61015 -2.09126
 H -0.95841 -1.00311 1.00411
 H -0.95127 -1.00764 -1.03140
 H 0.78431 -1.11362 1.15908
 H 0.79202 -1.11070 -1.12805
 H -0.18331 -0.63548 2.57629
 H -0.14538 -0.64053 -2.57485
13
bifur_IRC_Cartesians_MW_output/new_data/bifur_traj2_Cartesians_MW point 435
C 0.08524 0.90217 1.08378
 C 0.05244 0.90725 -1.08468
 C -0.12809 1.60450 0.00031
 C -0.08045 -0.55063 1.48040
 C -0.07165 -0.55149 -1.47894
 F 0.46018 1.59386 2.09363
 F 0.34326 1.60999 -2.09972
 H -0.95955 -1.00097 1.00405
 H -0.95243 -1.00546 -1.03123
 H 0.78330 -1.11405 1.15478
 H 0.79099 -1.11112 -1.12382
 H -0.18053 -0.63951 2.57718
 H -0.14272 -0.64453 -2.57573
13
bifur_IRC_Cartesians_MW_output/new_data/bifur_traj2_Cartesians_MW point 436
C 0.08509 0.90398 1.08792
 C 0.05303 0.90901 -1.08883
 C -0.11605 1.60628 0.00032
 C -0.08020 -0.55078 1.48037
 C -0.07157 -0.55158 -1.47890
 F 0.45193 1.59388 2.10212
 F 0.33764 1.60977 -2.10828
 H -0.96065 -0.99889 1.00405
 H -0.95365 -1.00324 -1.03059
 H 0.78237 -1.11447 1.15000
 H 0.78991 -1.11157 -1.11967
 H -0.17742 -0.64376 2.57799
 H -0.14042 -0.64863 -2.57651
13
bifur_IRC_Cartesians_MW_output/new_data/bifur_traj2_Cartesians_MW point 437
C 0.08468 0.90583 1.09214
 C 0.05387 0.91076 -1.09304
 C -0.10381 1.60807 0.00033
 C -0.07988 -0.55094 1.48036
 C -0.07156 -0.55165 -1.47888
 F 0.44267 1.59399 2.11074
 F 0.33281 1.60943 -2.11695
 H -0.96171 -0.99681 1.00429
 H -0.95495 -1.00094 -1.02975
 H 0.78148 -1.11488 1.14496
 H 0.78875 -1.11204 -1.11569
 H -0.17399 -0.64809 2.57882
 H -0.13837 -0.65273 -2.57732
13
bifur_IRC_Cartesians_MW_output/new_data/bifur_traj2_Cartesians_MW point 438
C 0.08408 0.90766 1.09646
 C 0.05492 0.91246 -1.09736
 C -0.09131 1.60970 0.00035
 C -0.07950 -0.55108 1.48051
 C -0.07158 -0.55168 -1.47902
 F 0.43250 1.59412 2.11944
 F 0.32851 1.60896 -2.12570
 H -0.96275 -0.99470 1.00494
 H -0.95629 -0.99855 -1.02898
 H 0.78060 -1.11527 1.13987
 H 0.78751 -1.11252 -1.11203
 H -0.17025 -0.65237 2.57977
 H -0.13645 -0.65671 -2.57825
13
bifur_IRC_Cartesians_MW_output/new_data/bifur_traj2_Cartesians_MW point 439
C 0.08334 0.90941 1.10088
 C 0.05612 0.91403 -1.10176
 C -0.07861 1.61101 0.00037
 C -0.07908 -0.55118 1.48092
 C -0.07163 -0.55164 -1.47943
 F 0.42168 1.59421 2.12808
 F 0.32456 1.60834 -2.13437
 H -0.96376 -0.99256 1.00612
 H -0.95767 -0.99608 -1.02851
 H 0.77970 -1.11566 1.13499
 H 0.78620 -1.11300 -1.10883
 H -0.16627 -0.65644 2.58092
 H -0.13460 -0.66043 -2.57938
13
bifur_IRC_Cartesians_MW_output/new_data/bifur_traj2_Cartesians_MW point 440
C 0.08254 0.91098 1.10531
 C 0.05738 0.91542 -1.10619
 C -0.06594 1.61187 0.00039
 C -0.07862 -0.55119 1.48169
 C -0.07168 -0.55152 -1.48019
 F 0.41060 1.59420 2.13644
 F 0.32078 1.60757 -2.14277
 H -0.96473 -0.99041 1.00790
 H -0.95903 -0.99357 -1.02852
 H 0.77879 -1.11603 1.13059
 H 0.78483 -1.11348 -1.10621
 H -0.16216 -0.66011 2.58231
 H -0.13276 -0.66373 -2.58075
13
bifur_IRC_Cartesians_MW_output/new_data/bifur_traj2_Cartesians_MW point 441
C 0.08254 0.91098 1.10531
 C 0.05738 0.91542 -1.10619
 C -0.06594 1.61187 0.00039
 C -0.07862 -0.55119 1.48169
 C -0.07168 -0.55152 -1.48019
 F 0.41060 1.59420 2.13644
 F 0.32078 1.60757 -2.14277
 H -0.96473 -0.99041 1.00790
 H -0.95903 -0.99357 -1.02852
 H 0.77879 -1.11603 1.13059
 H 0.78483 -1.11348 -1.10621
 H -0.16216 -0.66011 2.58231
 H -0.13276 -0.66373 -2.58075
13
bifur_IRC_Cartesians_MW_output/new_data/bifur_traj2_Cartesians_MW point 442
C 0.08109 0.91342 1.11394
 C 0.05972 0.91754 -1.11480
 C -0.04158 1.61205 0.00043
 C -0.07773 -0.55095 1.48431
 C -0.07171 -0.55102 -1.48280
 F 0.38939 1.59374 2.15170
 F 0.31302 1.60571 -2.15809
 H -0.96655 -0.98614 1.01303
 H -0.96156 -0.98865 -1.03041
 H 0.77688 -1.11670 1.12390
 H 0.78210 -1.11435 -1.10280
 H -0.15415 -0.66586 2.58577
 H -0.12893 -0.66879 -2.58417
13
bifur_IRC_Cartesians_MW_output/new_data/bifur_traj2_Cartesians_MW point 443
C 0.08057 0.91430 1.11808
 C 0.06066 0.91829 -1.11892
 C -0.03003 1.61145 0.00045
 C -0.07733 -0.55071 1.48609
 C -0.07167 -0.55067 -1.48457
 F 0.37986 1.59326 2.15853
 F 0.30864 1.60471 -2.16497
 H -0.96740 -0.98404 1.01615
 H -0.96269 -0.98630 -1.03229
 H 0.77588 -1.11701 1.12167
 H 0.78079 -1.11473 -1.10183
 H -0.15045 -0.66795 2.58778
 H -0.12683 -0.67061 -2.58616
13
bifur_IRC_Cartesians_MW_output/new_data/bifur_traj2_Cartesians_MW point 444
C 0.08026 0.91499 1.12211
 C 0.06138 0.91890 -1.12296
 C -0.01882 1.61051 0.00046
 C -0.07697 -0.55039 1.48811
 C -0.07156 -0.55028 -1.48658
 F 0.37122 1.59263 2.16496
 F 0.30367 1.60371 -2.17143
 H -0.96826 -0.98195 1.01946
 H -0.96373 -0.98403 -1.03471
 H 0.77484 -1.11730 1.12011
 H 0.77952 -1.11507 -1.10115
 H -0.14701 -0.66962 2.58992
 H -0.12454 -0.67209 -2.58829
13
bifur_IRC_Cartesians_MW_output/new_data/bifur_traj2_Cartesians_MW point 445
C 0.08019 0.91554 1.12609
 C 0.06186 0.91942 -1.12694
 C -0.00783 1.60932 0.00047
 C -0.07667 -0.55002 1.49030
 C -0.07140 -0.54987 -1.48876
 F 0.36352 1.59184 2.17111
 F 0.29795 1.60274 -2.17763
 H -0.96913 -0.97983 1.02284
 H -0.96470 -0.98181 -1.03761
 H 0.77375 -1.11760 1.11908
 H 0.77831 -1.11539 -1.10059
 H -0.14386 -0.67098 2.59217
 H -0.12199 -0.67335 -2.59052
13
bifur_IRC_Cartesians_MW_output/new_data/bifur_traj2_Cartesians_MW point 446
C 0.08036 0.91601 1.13006
 C 0.06208 0.91990 -1.13091
 C 0.00312 1.60798 0.00047
 C -0.07643 -0.54961 1.49260
 C -0.07116 -0.54944 -1.49105
 F 0.35673 1.59092 2.17714
 F 0.29134 1.60183 -2.18372
 H -0.97003 -0.97768 1.02617
 H -0.96560 -0.97964 -1.04089
 H 0.77259 -1.11791 1.11845
 H 0.77714 -1.11569 -1.09998
 H -0.14098 -0.67216 2.59449
 H -0.11916 -0.67451 -2.59282
13
bifur_IRC_Cartesians_MW_output/new_data/bifur_traj2_Cartesians_MW point 447
C 0.08078 0.91645 1.13407
 C 0.06207 0.92040 -1.13494
 C 0.01420 1.60661 0.00048
 C -0.07624 -0.54918 1.49494
 C -0.07087 -0.54902 -1.49338
 F 0.35073 1.58988 2.18323
 F 0.28379 1.60100 -2.18988
 H -0.97100 -0.97546 1.02936
 H -0.96647 -0.97748 -1.04445
 H 0.77136 -1.11823 1.11805
 H 0.77602 -1.11598 -1.09918
 H -0.13834 -0.67330 2.59685
 H -0.11602 -0.67571 -2.59516
13
bifur_IRC_Cartesians_MW_output/new_data/bifur_traj2_Cartesians_MW point 448
C 0.08141 0.91693 1.13819
 C 0.06185 0.92098 -1.13907
 C 0.02558 1.60532 0.00048
 C -0.07611 -0.54874 1.49725
 C -0.07052 -0.54862 -1.49567
 F 0.34527 1.58878 2.18955
 F 0.27534 1.60026 -2.19628
 H -0.97203 -0.97315 1.03232
 H -0.96733 -0.97530 -1.04812
 H 0.77006 -1.11857 1.11768
 H 0.77491 -1.11626 -1.09803
 H -0.13586 -0.67454 2.59920
 H -0.11258 -0.67709 -2.59750
13
bifur_IRC_Cartesians_MW_output/new_data/bifur_traj2_Cartesians_MW point 449
C 0.08215 0.91752 1.14244
 C 0.06154 0.92171 -1.14334
 C 0.03738 1.60426 0.00048
 C -0.07599 -0.54833 1.49944
 C -0.07014 -0.54826 -1.49784
 F 0.33993 1.58767 2.19627
 F 0.26633 1.59960 -2.20308
 H -0.97313 -0.97076 1.03500
 H -0.96822 -0.97307 -1.05167
 H 0.76873 -1.11894 1.11704
 H 0.77381 -1.11657 -1.09645
 H -0.13341 -0.67605 2.60150
 H -0.10897 -0.67878 -2.59978
13
bifur_IRC_Cartesians_MW_output/new_data/bifur_traj2_Cartesians_MW point 450
C 0.08280 0.91829 1.14680
 C 0.06133 0.92259 -1.14771
 C 0.04956 1.60355 0.00048
 C -0.07586 -0.54798 1.50140
 C -0.06979 -0.54795 -1.49977
 F 0.33412 1.58667 2.20341
 F 0.25744 1.59899 -2.21031
 H -0.97427 -0.96835 1.03737
 H -0.96917 -0.97078 -1.05478
 H 0.76740 -1.11933 1.11585
 H 0.77268 -1.11689 -1.09447
 H -0.13082 -0.67796 2.60367
 H -0.10541 -0.68084 -2.60193
13
bifur_IRC_Cartesians_MW_output/new_data/bifur_traj2_Cartesians_MW point 451
C 0.08318 0.91925 1.15117
 C 0.06139 0.92359 -1.15209
 C 0.06183 1.60320 0.00048
 C -0.07567 -0.54772 1.50307
 C -0.06952 -0.54769 -1.50143
 F 0.32731 1.58589 2.21083
 F 0.24954 1.59836 -2.21780
 H -0.97538 -0.96598 1.03955
 H -0.97021 -0.96846 -1.05721
 H 0.76616 -1.11972 1.11396
 H 0.77151 -1.11725 -1.09229
 H -0.12795 -0.68028 2.60565
 H -0.10218 -0.68320 -2.60389
13
bifur_IRC_Cartesians_MW_output/new_data/bifur_traj2_Cartesians_MW point 452
C 0.08318 0.91925 1.15117
 C 0.06139 0.92359 -1.15209
 C 0.06183 1.60320 0.00048
 C -0.07567 -0.54772 1.50307
 C -0.06952 -0.54769 -1.50143
 F 0.32731 1.58589 2.21083
 F 0.24954 1.59836 -2.21780
 H -0.97538 -0.96598 1.03955
 H -0.97021 -0.96846 -1.05721
 H 0.76616 -1.11972 1.11396
 H 0.77151 -1.11725 -1.09229
 H -0.12795 -0.68028 2.60565
 H -0.10218 -0.68320 -2.60389
13
bifur_IRC_Cartesians_MW_output/new_data/bifur_traj2_Cartesians_MW point 453
C 0.08282 0.92140 1.15972
 C 0.06263 0.92564 -1.16065
 C 0.08592 1.60298 0.00050
 C -0.07504 -0.54735 1.50599
 C -0.06928 -0.54719 -1.50432
 F 0.31008 1.58490 2.22566
 F 0.23801 1.59683 -2.23274
 H -0.97736 -0.96156 1.04421
 H -0.97248 -0.96374 -1.06049
 H 0.76400 -1.12043 1.10876
 H 0.76901 -1.11803 -1.08844
 H -0.12116 -0.68542 2.60929
 H -0.09715 -0.68803 -2.60749
13
bifur_IRC_Cartesians_MW_output/new_data/bifur_traj2_Cartesians_MW point 454
C 0.08219 0.92243 1.16401
 C 0.06370 0.92652 -1.16492
 C 0.09794 1.60264 0.00052
 C -0.07461 -0.54714 1.50762
 C -0.06926 -0.54687 -1.50596
 F 0.29987 1.58452 2.23293
 F 0.23382 1.59583 -2.24005
 H -0.97825 -0.95941 1.04720
 H -0.97369 -0.96130 -1.06202
 H 0.76300 -1.12075 1.10605
 H 0.76765 -1.11844 -1.08720
 H -0.11725 -0.68785 2.61123
 H -0.09511 -0.69016 -2.60941
13
bifur_IRC_Cartesians_MW_output/new_data/bifur_traj2_Cartesians_MW point 455
C 0.08139 0.92333 1.16842
 C 0.06495 0.92723 -1.16933
 C 0.11024 1.60184 0.00054
 C -0.07411 -0.54687 1.50965
 C -0.06926 -0.54646 -1.50797
 F 0.28879 1.58407 2.24013
 F 0.23003 1.59462 -2.24728
 H -0.97911 -0.95720 1.05093
 H -0.97494 -0.95874 -1.06400
 H 0.76198 -1.12106 1.10364
 H 0.76618 -1.11886 -1.08657
 H -0.11300 -0.68998 2.61345
 H -0.09313 -0.69191 -2.61162
13
bifur_IRC_Cartesians_MW_output/new_data/bifur_traj2_Cartesians_MW point 456
C 0.08051 0.92403 1.17307
 C 0.06631 0.92773 -1.17396
 C 0.12305 1.60040 0.00056
 C -0.07356 -0.54648 1.51223
 C -0.06926 -0.54592 -1.51056
 F 0.27701 1.58345 2.24728
 F 0.22617 1.59316 -2.25444
 H -0.97997 -0.95487 1.05561
 H -0.97621 -0.95603 -1.06677
 H 0.76088 -1.12136 1.10181
 H 0.76459 -1.11927 -1.08668
 H -0.10845 -0.69166 2.61610
 H -0.09105 -0.69319 -2.61424
13
bifur_IRC_Cartesians_MW_output/new_data/bifur_traj2_Cartesians_MW point 457
C 0.07965 0.92446 1.17799
 C 0.06766 0.92797 -1.17887
 C 0.13652 1.59813 0.00058
 C -0.07298 -0.54592 1.51555
 C -0.06923 -0.54522 -1.51387
 F 0.26477 1.58256 2.25435
 F 0.22176 1.59145 -2.26154
 H -0.98084 -0.95235 1.06138
 H -0.97750 -0.95314 -1.07065
 H 0.75964 -1.12165 1.10083
 H 0.76286 -1.11968 -1.08762
 H -0.10364 -0.69274 2.61929
 H -0.08868 -0.69387 -2.61741
13
bifur_IRC_Cartesians_MW_output/new_data/bifur_traj2_Cartesians_MW point 458
C 0.07893 0.92457 1.18321
 C 0.06891 0.92791 -1.18408
 C 0.15062 1.59489 0.00060
 C -0.07239 -0.54518 1.51969
 C -0.06912 -0.54434 -1.51801
 F 0.25243 1.58133 2.26128
 F 0.21643 1.58949 -2.26850
 H -0.98174 -0.94963 1.06832
 H -0.97878 -0.95008 -1.07590
 H 0.75823 -1.12194 1.10094
 H 0.76103 -1.12008 -1.08944
 H -0.09867 -0.69308 2.62308
 H -0.08588 -0.69386 -2.62119
13
bifur_IRC_Cartesians_MW_output/new_data/bifur_traj2_Cartesians_MW point 459
C 0.07844 0.92432 1.18866
 C 0.06994 0.92752 -1.18952
 C 0.16518 1.59068 0.00062
 C -0.07182 -0.54424 1.52465
 C -0.06891 -0.54330 -1.52296
 F 0.24051 1.57972 2.26793
 F 0.20988 1.58733 -2.27518
 H -0.98268 -0.94671 1.07632
 H -0.98000 -0.94690 -1.08261
 H 0.75665 -1.12223 1.10230
 H 0.75911 -1.12044 -1.09211
 H -0.09371 -0.69262 2.62747
 H -0.08259 -0.69312 -2.62556
13
bifur_IRC_Cartesians_MW_output/new_data/bifur_traj2_Cartesians_MW point 460
C 0.07829 0.92372 1.19421
 C 0.07064 0.92686 -1.19507
 C 0.17986 1.58562 0.00063
 C -0.07130 -0.54313 1.53030
 C -0.06860 -0.54212 -1.52860
 F 0.22958 1.57773 2.27416
 F 0.20196 1.58505 -2.28147
 H -0.98366 -0.94366 1.08510
 H -0.98112 -0.94369 -1.09066
 H 0.75491 -1.12252 1.10492
 H 0.75719 -1.12077 -1.09545
 H -0.08897 -0.69137 2.63234
 H -0.07879 -0.69171 -2.63040
13
bifur_IRC_Cartesians_MW_output/new_data/bifur_traj2_Cartesians_MW point 461
C 0.07855 0.92281 1.19973
 C 0.07092 0.92597 -1.20060
 C 0.19437 1.57993 0.00063
 C -0.07086 -0.54188 1.53642
 C -0.06817 -0.54086 -1.53471
 F 0.22012 1.57542 2.27993
 F 0.19262 1.58276 -2.28729
 H -0.98466 -0.94052 1.09427
 H -0.98212 -0.94054 -1.09980
 H 0.75304 -1.12280 1.10867
 H 0.75532 -1.12105 -1.09920
 H -0.08464 -0.68946 2.63751
 H -0.07448 -0.68978 -2.63556
13
bifur_IRC_Cartesians_MW_output/new_data/bifur_traj2_Cartesians_MW point 462
C 0.07927 0.92169 1.20515
 C 0.07073 0.92495 -1.20604
 C 0.20853 1.57386 0.00063
 C -0.07054 -0.54054 1.54280
 C -0.06762 -0.53957 -1.54107
 F 0.21247 1.57284 2.28525
 F 0.18178 1.58057 -2.29269
 H -0.98571 -0.93735 1.10344
 H -0.98298 -0.93750 -1.10973
 H 0.75107 -1.12309 1.11333
 H 0.75355 -1.12127 -1.10304
 H -0.08086 -0.68705 2.64284
 H -0.06969 -0.68753 -2.64087
13
bifur_IRC_Cartesians_MW_output/new_data/bifur_traj2_Cartesians_MW point 463
C 0.07927 0.92169 1.20515
 C 0.07073 0.92495 -1.20604
 C 0.20853 1.57386 0.00063
 C -0.07054 -0.54054 1.54280
 C -0.06762 -0.53957 -1.54107
 F 0.21247 1.57284 2.28525
 F 0.18178 1.58057 -2.29269
 H -0.98571 -0.93735 1.10344
 H -0.98298 -0.93750 -1.10973
 H 0.75107 -1.12309 1.11332
 H 0.75355 -1.12127 -1.10304
 H -0.08086 -0.68705 2.64284
 H -0.06969 -0.68753 -2.64087
13
bifur_IRC_Cartesians_MW_output/new_data/bifur_traj2_Cartesians_MW point 464
C 0.08227 0.91906 1.21555
 C 0.06874 0.92286 -1.21650
 C 0.23556 1.56146 0.00061
 C -0.07030 -0.53775 1.55564
 C -0.06615 -0.53705 -1.55386
 F 0.20352 1.56704 2.29493
 F 0.15520 1.57679 -2.30258
 H -0.98799 -0.93096 1.12058
 H -0.98426 -0.93192 -1.13110
 H 0.74689 -1.12371 1.12461
 H 0.75047 -1.12159 -1.10990
 H -0.07534 -0.68145 2.65346
 H -0.05862 -0.68279 -2.65144
13
bifur_IRC_Cartesians_MW_output/new_data/bifur_traj2_Cartesians_MW point 465
C 0.08461 0.91767 1.22051
 C 0.06687 0.92191 -1.22150
 C 0.24844 1.55545 0.00059
 C -0.07041 -0.53634 1.56185
 C -0.06521 -0.53588 -1.56003
 F 0.20250 1.56389 2.29947
 F 0.13926 1.57532 -2.30725
 H -0.98925 -0.92776 1.12810
 H -0.98468 -0.92939 -1.14220
 H 0.74468 -1.12406 1.13091
 H 0.74919 -1.12168 -1.11248
 H -0.07370 -0.67853 2.65858
 H -0.05230 -0.68060 -2.65654
13
bifur_IRC_Cartesians_MW_output/new_data/bifur_traj2_Cartesians_MW point 466
C 0.08754 0.91629 1.22533
 C 0.06441 0.92109 -1.22638
 C 0.26099 1.54969 0.00056
 C -0.07068 -0.53494 1.56783
 C -0.06415 -0.53480 -1.56597
 F 0.20377 1.56059 2.30394
 F 0.12149 1.57416 -2.31188
 H -0.99061 -0.92454 1.13477
 H -0.98498 -0.92705 -1.15343
 H 0.74240 -1.12443 1.13750
 H 0.74809 -1.12174 -1.11431
 H -0.07283 -0.67565 2.66351
 H -0.04545 -0.67867 -2.66146
13
bifur_IRC_Cartesians_MW_output/new_data/bifur_traj2_Cartesians_MW point 467
C 0.09101 0.91497 1.23004
 C 0.06138 0.92043 -1.23116
 C 0.27331 1.54425 0.00052
 C -0.07109 -0.53358 1.57353
 C -0.06296 -0.53381 -1.57162
 F 0.20721 1.55718 2.30844
 F 0.10192 1.57332 -2.31657
 H -0.99207 -0.92130 1.14053
 H -0.98517 -0.92486 -1.16472
 H 0.74004 -1.12484 1.14425
 H 0.74717 -1.12176 -1.11532
 H -0.07267 -0.67292 2.66824
 H -0.03807 -0.67707 -2.66617
13
bifur_IRC_Cartesians_MW_output/new_data/bifur_traj2_Cartesians_MW point 468
C 0.09497 0.91373 1.23468
 C 0.05786 0.91996 -1.23588
 C 0.28551 1.53920 0.00048
 C -0.07165 -0.53226 1.57892
 C -0.06166 -0.53293 -1.57695
 F 0.21250 1.55369 2.31308
 F 0.08073 1.57279 -2.32141
 H -0.99364 -0.91802 1.14540
 H -0.98526 -0.92281 -1.17593
 H 0.73762 -1.12529 1.15100
 H 0.74639 -1.12177 -1.11547
 H -0.07314 -0.67042 2.67275
 H -0.03023 -0.67588 -2.67065
13
bifur_IRC_Cartesians_MW_output/new_data/bifur_traj2_Cartesians_MW point 469
C 0.09927 0.91266 1.23927
 C 0.05400 0.91971 -1.24055
 C 0.29766 1.53465 0.00043
 C -0.07230 -0.53100 1.58391
 C -0.06030 -0.53216 -1.58188
 F 0.21909 1.55020 2.31798
 F 0.05845 1.57253 -2.32652
 H -0.99530 -0.91473 1.14935
 H -0.98532 -0.92085 -1.18681
 H 0.73516 -1.12576 1.15747
 H 0.74574 -1.12177 -1.11475
 H -0.07406 -0.66830 2.67698
 H -0.02210 -0.67518 -2.67486
13
bifur_IRC_Cartesians_MW_output/new_data/bifur_traj2_Cartesians_MW point 470
C 0.10361 0.91182 1.24376
 C 0.05008 0.91972 -1.24513
 C 0.30966 1.53078 0.00038
 C -0.07299 -0.52987 1.58835
 C -0.05895 -0.53151 -1.58626
 F 0.22604 1.54689 2.32316
 F 0.03617 1.57249 -2.33193
 H -0.99698 -0.91151 1.15242
 H -0.98538 -0.91898 -1.19689
 H 0.73277 -1.12626 1.16322
 H 0.74517 -1.12178 -1.11322
 H -0.07517 -0.66674 2.68082
 H -0.01403 -0.67506 -2.67868
13
bifur_IRC_Cartesians_MW_output/new_data/bifur_traj2_Cartesians_MW point 471
C 0.10763 0.91130 1.24805
 C 0.04647 0.91998 -1.24950
 C 0.32126 1.52772 0.00034
 C -0.07363 -0.52891 1.59211
 C -0.05770 -0.53099 -1.58996
 F 0.23224 1.54395 2.32856
 F 0.01533 1.57257 -2.33754
 H -0.99861 -0.90848 1.15470
 H -0.98551 -0.91719 -1.20565
 H 0.73056 -1.12675 1.16785
 H 0.74464 -1.12182 -1.11110
 H -0.07614 -0.66586 2.68417
 H -0.00652 -0.67551 -2.68201
13
bifur_IRC_Cartesians_MW_output/new_data/bifur_traj2_Cartesians_MW point 472
C 0.11111 0.91106 1.25208
 C 0.04338 0.92042 -1.25361
 C 0.33227 1.52541 0.00030
 C -0.07418 -0.52812 1.59520
 C -0.05663 -0.53059 -1.59300
 F 0.23697 1.54146 2.33403
 F -0.00314 1.57267 -2.34320
 H -1.00012 -0.90570 1.15643
 H -0.98573 -0.91547 -1.21295
 H 0.72858 -1.12722 1.17123
 H 0.74411 -1.12190 -1.10870
 H -0.07676 -0.66562 2.68702
 H 0.00014 -0.67642 -2.68485
13
bifur_IRC_Cartesians_MW_output/new_data/bifur_traj2_Cartesians_MW point 473
C 0.11402 0.91105 1.25590
 C 0.04084 0.92097 -1.25748
 C 0.34275 1.52365 0.00027
 C -0.07461 -0.52748 1.59781
 C -0.05571 -0.53026 -1.59556
 F 0.24014 1.53936 2.33949
 F -0.01928 1.57274 -2.34883
 H -1.00150 -0.90315 1.15789
 H -0.98604 -0.91380 -1.21904
 H 0.72682 -1.12765 1.17361
 H 0.74356 -1.12201 -1.10626
 H -0.07697 -0.66584 2.68951
 H 0.00598 -0.67759 -2.68732
13
bifur_IRC_Cartesians_MW_output/new_data/bifur_traj2_Cartesians_MW point 474
C 0.11402 0.91105 1.25590
 C 0.04084 0.92097 -1.25748
 C 0.34275 1.52365 0.00027
 C -0.07461 -0.52748 1.59781
 C -0.05571 -0.53026 -1.59556
 F 0.24014 1.53936 2.33949
 F -0.01928 1.57274 -2.34883
 H -1.00150 -0.90315 1.15789
 H -0.98604 -0.91380 -1.21904
 H 0.72682 -1.12765 1.17361
 H 0.74356 -1.12201 -1.10626
 H -0.07697 -0.66583 2.68951
 H 0.00598 -0.67759 -2.68732
13
bifur_IRC_Cartesians_MW_output/new_data/bifur_traj2_Cartesians_MW point 475
C 0.11881 0.91130 1.26320
 C 0.03677 0.92214 -1.26487
 C 0.36287 1.52077 0.00023
 C -0.07526 -0.52637 1.60240
 C -0.05417 -0.52967 -1.60007
 F 0.24344 1.53579 2.35028
 F -0.04732 1.57270 -2.35990
 H -1.00402 -0.89842 1.16075
 H -0.98682 -0.91051 -1.22941
 H 0.72367 -1.12846 1.17687
 H 0.74236 -1.12228 -1.10169
 H -0.07656 -0.66685 2.69401
 H 0.01623 -0.68014 -2.69178
13
bifur_IRC_Cartesians_MW_output/new_data/bifur_traj2_Cartesians_MW point 476
C 0.12105 0.91139 1.26680
 C 0.03488 0.92267 -1.26852
 C 0.37278 1.51925 0.00021
 C -0.07555 -0.52582 1.60474
 C -0.05343 -0.52935 -1.60237
 F 0.24465 1.53405 2.35553
 F -0.06074 1.57261 -2.36529
 H -1.00524 -0.89610 1.16237
 H -0.98722 -0.90886 -1.23454
 H 0.72213 -1.12884 1.17849
 H 0.74174 -1.12242 -1.09966
 H -0.07622 -0.66728 2.69628
 H 0.02117 -0.68129 -2.69403
13
bifur_IRC_Cartesians_MW_output/new_data/bifur_traj2_Cartesians_MW point 477
C 0.12342 0.91137 1.27036
 C 0.03286 0.92310 -1.27213
 C 0.38255 1.51749 0.00018
 C -0.07586 -0.52522 1.60726
 C -0.05266 -0.52900 -1.60485
 F 0.24635 1.53220 2.36056
 F -0.07455 1.57250 -2.37045
 H -1.00645 -0.89377 1.16416
 H -0.98757 -0.90724 -1.24005
 H 0.72056 -1.12922 1.18053
 H 0.74114 -1.12254 -1.09783
 H -0.07602 -0.66744 2.69866
 H 0.02624 -0.68222 -2.69640
13
bifur_IRC_Cartesians_MW_output/new_data/bifur_traj2_Cartesians_MW point 478
C 0.12601 0.91117 1.27382
 C 0.03060 0.92340 -1.27564
 C 0.39195 1.51543 0.00016
 C -0.07623 -0.52455 1.60997
 C -0.05183 -0.52862 -1.60752
 F 0.24908 1.53019 2.36518
 F -0.08903 1.57242 -2.37523
 H -1.00766 -0.89145 1.16606
 H -0.98782 -0.90571 -1.24608
 H 0.71894 -1.12960 1.18321
 H 0.74060 -1.12263 -1.09621
 H -0.07613 -0.66722 2.70115
 H 0.03153 -0.68284 -2.69887
13
bifur_IRC_Cartesians_MW_output/new_data/bifur_traj2_Cartesians_MW point 479
C 0.12889 0.91079 1.27705
 C 0.02803 0.92358 -1.27893
 C 0.40067 1.51313 0.00012
 C -0.07668 -0.52384 1.61279
 C -0.05093 -0.52822 -1.61030
 F 0.25319 1.52804 2.36925
 F -0.10415 1.57242 -2.37944
 H -1.00886 -0.88920 1.16791
 H -0.98795 -0.90434 -1.25254
 H 0.71731 -1.12996 1.18655
 H 0.74016 -1.12267 -1.09475
 H -0.07670 -0.66659 2.70366
 H 0.03701 -0.68316 -2.70137
13
bifur_IRC_Cartesians_MW_output/new_data/bifur_traj2_Cartesians_MW point 480
C 0.13199 0.91027 1.27994
 C 0.02520 0.92366 -1.28188
 C 0.40843 1.51074 0.00009
 C -0.07720 -0.52311 1.61558
 C -0.04999 -0.52784 -1.61305
 F 0.25876 1.52581 2.37266
 F -0.11961 1.57254 -2.38301
 H -1.01001 -0.88707 1.16950
 H -0.98794 -0.90319 -1.25918
 H 0.71571 -1.13030 1.19040
 H 0.73987 -1.12266 -1.09337
 H -0.07776 -0.66562 2.70609
 H 0.04254 -0.68323 -2.70378
13
bifur_IRC_Cartesians_MW_output/new_data/bifur_traj2_Cartesians_MW point 481
C 0.13526 0.90965 1.28246
 C 0.02217 0.92368 -1.28446
 C 0.41514 1.50840 0.00005
 C -0.07779 -0.52239 1.61821
 C -0.04902 -0.52750 -1.61563
 F 0.26558 1.52359 2.37544
 F -0.13506 1.57280 -2.38596
 H -1.01111 -0.88512 1.17073
 H -0.98780 -0.90226 -1.26574
 H 0.71417 -1.13062 1.19456
 H 0.73972 -1.12261 -1.09198
 H -0.07927 -0.66445 2.70834
 H 0.04801 -0.68315 -2.70601
13
bifur_IRC_Cartesians_MW_output/new_data/bifur_traj2_Cartesians_MW point 482
C 0.13861 0.90899 1.28463
 C 0.01902 0.92368 -1.28670
 C 0.42090 1.50619 0.00001
 C -0.07842 -0.52171 1.62063
 C -0.04804 -0.52720 -1.61801
 F 0.27337 1.52140 2.37771
 F -0.15030 1.57317 -2.38838
 H -1.01215 -0.88334 1.17156
 H -0.98757 -0.90155 -1.27210
 H 0.71271 -1.13092 1.19885
 H 0.73970 -1.12254 -1.09054
 H -0.08116 -0.66316 2.71038
 H 0.05334 -0.68301 -2.70804
13
bifur_IRC_Cartesians_MW_output/new_data/bifur_traj2_Cartesians_MW point 483
C 0.14202 0.90831 1.28652
 C 0.01578 0.92367 -1.28866
 C 0.42591 1.50412 -0.00003
 C -0.07909 -0.52106 1.62285
 C -0.04707 -0.52694 -1.62018
 F 0.28186 1.51927 2.37959
 F -0.16532 1.57365 -2.39042
 H -1.01314 -0.88170 1.17203
 H -0.98727 -0.90099 -1.27822
 H 0.71132 -1.13121 1.20318
 H 0.73977 -1.12243 -1.08902
 H -0.08332 -0.66183 2.71222
 H 0.05855 -0.68284 -2.70988
13
bifur_IRC_Cartesians_MW_output/new_data/bifur_traj2_Cartesians_MW point 484
C 0.14544 0.90764 1.28820
 C 0.01250 0.92368 -1.29040
 C 0.43034 1.50224 -0.00007
 C -0.07979 -0.52045 1.62486
 C -0.04611 -0.52673 -1.62215
 F 0.29084 1.51720 2.38123
 F -0.18008 1.57422 -2.39221
 H -1.01410 -0.88018 1.17217
 H -0.98691 -0.90057 -1.28405
 H 0.71000 -1.13148 1.20743
 H 0.73992 -1.12232 -1.08737
 H -0.08569 -0.66053 2.71389
 H 0.06363 -0.68272 -2.71154
13
bifur_IRC_Cartesians_MW_output/new_data/bifur_traj2_Cartesians_MW point 485
C 0.14544 0.90764 1.28820
 C 0.01250 0.92368 -1.29040
 C 0.43034 1.50224 -0.00007
 C -0.07979 -0.52045 1.62486
 C -0.04611 -0.52673 -1.62215
 F 0.29084 1.51720 2.38123
 F -0.18008 1.57422 -2.39221
 H -1.01410 -0.88018 1.17217
 H -0.98691 -0.90057 -1.28405
 H 0.71000 -1.13148 1.20743
 H 0.73992 -1.12232 -1.08737
 H -0.08569 -0.66053 2.71389
 H 0.06363 -0.68272 -2.71154
13
bifur_IRC_Cartesians_MW_output/new_data/bifur_traj2_Cartesians_MW point 486
C 0.15184 0.90659 1.29100
 C 0.00636 0.92389 -1.29333
 C 0.43782 1.49941 -0.00015
 C -0.08112 -0.51945 1.62799
 C -0.04434 -0.52647 -1.62519
 F 0.30820 1.51357 2.38417
 F -0.20712 1.57552 -2.39543
 H -1.01585 -0.87753 1.17146
 H -0.98622 -0.89997 -1.29400
 H 0.70765 -1.13199 1.21475
 H 0.74034 -1.12210 -1.08364
 H -0.09040 -0.65854 2.71652
 H 0.07283 -0.68293 -2.71415
13
bifur_IRC_Cartesians_MW_output/new_data/bifur_traj2_Cartesians_MW point 487
C 0.15436 0.90628 1.29213
 C 0.00394 0.92408 -1.29450
 C 0.44087 1.49854 -0.00018
 C -0.08164 -0.51909 1.62904
 C -0.04365 -0.52641 -1.62621
 F 0.31501 1.51221 2.38553
 F -0.21780 1.57609 -2.39691
 H -1.01657 -0.87649 1.17090
 H -0.98596 -0.89974 -1.29764
 H 0.70674 -1.13220 1.21733
 H 0.74052 -1.12202 -1.08187
 H -0.09227 -0.65800 2.71744
 H 0.07645 -0.68325 -2.71506
13
bifur_IRC_Cartesians_MW_output/new_data/bifur_traj2_Cartesians_MW point 488
C 0.15632 0.90605 1.29312
 C 0.00207 0.92423 -1.29554
 C 0.44357 1.49780 -0.00020
 C -0.08205 -0.51880 1.62994
 C -0.04311 -0.52635 -1.62709
 F 0.32008 1.51111 2.38675
 F -0.22628 1.57650 -2.39822
 H -1.01714 -0.87561 1.17061
 H -0.98579 -0.89949 -1.30059
 H 0.70599 -1.13237 1.21934
 H 0.74062 -1.12197 -1.08051
 H -0.09362 -0.65759 2.71824
 H 0.07934 -0.68351 -2.71585
13
bifur_IRC_Cartesians_MW_output/new_data/bifur_traj2_Cartesians_MW point 489
C 0.15783 0.90576 1.29405
 C 0.00064 0.92424 -1.29650
 C 0.44604 1.49686 -0.00022
 C -0.08234 -0.51851 1.63097
 C -0.04267 -0.52623 -1.62810
 F 0.32370 1.51015 2.38773
 F -0.23309 1.57670 -2.39927
 H -1.01761 -0.87484 1.17088
 H -0.98568 -0.89919 -1.30337
 H 0.70535 -1.13251 1.22123
 H 0.74063 -1.12193 -1.07981
 H -0.09452 -0.65703 2.71910
 H 0.08171 -0.68347 -2.71672
13
bifur_IRC_Cartesians_MW_output/new_data/bifur_traj2_Cartesians_MW point 490
C 0.15910 0.90528 1.29496
 C -0.00055 0.92401 -1.29743
 C 0.44833 1.49540 -0.00023
 C -0.08256 -0.51813 1.63240
 C -0.04228 -0.52600 -1.62951
 F 0.32647 1.50914 2.38830
 F -0.23899 1.57665 -2.39990
 H -1.01798 -0.87410 1.17198
 H -0.98557 -0.89886 -1.30655
 H 0.70474 -1.13261 1.22356
 H 0.74055 -1.12189 -1.07998
 H -0.09511 -0.65601 2.72023
 H 0.08384 -0.68288 -2.71784
13
bifur_IRC_Cartesians_MW_output/new_data/bifur_traj2_Cartesians_MW point 491
C 0.16036 0.90443 1.29585
 C -0.00173 0.92341 -1.29834
 C 0.45042 1.49305 -0.00025
 C -0.08275 -0.51761 1.63448
 C -0.04187 -0.52562 -1.63158
 F 0.32924 1.50791 2.38824
 F -0.24487 1.57638 -2.39990
 H -1.01828 -0.87334 1.17412
 H -0.98540 -0.89850 -1.31076
 H 0.70407 -1.13267 1.22695
 H 0.74042 -1.12181 -1.08121
 H -0.09564 -0.65417 2.72180
 H 0.08603 -0.68147 -2.71940
13
bifur_IRC_Cartesians_MW_output/new_data/bifur_traj2_Cartesians_MW point 492
C 0.16187 0.90308 1.29671
 C -0.00317 0.92235 -1.29922
 C 0.45219 1.48952 -0.00027
 C -0.08297 -0.51686 1.63747
 C -0.04137 -0.52505 -1.63455
 F 0.33293 1.50626 2.38731
 F -0.25162 1.57589 -2.39902
 H -1.01855 -0.87251 1.17744
 H -0.98509 -0.89815 -1.31660
 H 0.70328 -1.13270 1.23200
 H 0.74028 -1.12167 -1.08367
 H -0.09635 -0.65117 2.72396
 H 0.08859 -0.67898 -2.72156
13
bifur_IRC_Cartesians_MW_output/new_data/bifur_traj2_Cartesians_MW point 493
C 0.16381 0.90110 1.29750
 C -0.00506 0.92075 -1.30006
 C 0.45352 1.48461 -0.00029
 C -0.08327 -0.51584 1.64149
 C -0.04073 -0.52427 -1.63855
 F 0.33826 1.50408 2.38531
 F -0.25986 1.57520 -2.39709
 H -1.01880 -0.87159 1.18200
 H -0.98459 -0.89787 -1.32442
 H 0.70232 -1.13270 1.23914
 H 0.74016 -1.12145 -1.08744
 H -0.09747 -0.64676 2.72679
 H 0.09171 -0.67525 -2.72440
13
bifur_IRC_Cartesians_MW_output/new_data/bifur_traj2_Cartesians_MW point 494
C 0.16625 0.89850 1.29819
 C -0.00745 0.91863 -1.30079
 C 0.45433 1.47834 -0.00033
 C -0.08367 -0.51456 1.64652
 C -0.03993 -0.52328 -1.64356
 F 0.34548 1.50136 2.38221
 F -0.26972 1.57436 -2.39406
 H -1.01903 -0.87060 1.18771
 H -0.98388 -0.89767 -1.33423
 H 0.70118 -1.13267 1.24839
 H 0.74008 -1.12115 -1.09245
 H -0.09909 -0.64096 2.73028
 H 0.09545 -0.67030 -2.72788
13
bifur_IRC_Cartesians_MW_output/new_data/bifur_traj2_Cartesians_MW point 495
C 0.16913 0.89537 1.29876
 C -0.01031 0.91606 -1.30141
 C 0.45455 1.47095 -0.00037
 C -0.08415 -0.51306 1.65237
 C -0.03900 -0.52213 -1.64938
 F 0.35452 1.49818 2.37810
 F -0.28100 1.57341 -2.39004
 H -1.01924 -0.86956 1.19430
 H -0.98297 -0.89758 -1.34571
 H 0.69991 -1.13262 1.25946
 H 0.74006 -1.12077 -1.09849
 H -0.10119 -0.63396 2.73429
 H 0.09970 -0.66431 -2.73189
13
bifur_IRC_Cartesians_MW_output/new_data/bifur_traj2_Cartesians_MW point 496
C 0.16913 0.89537 1.29876
 C -0.01031 0.91606 -1.30141
 C 0.45455 1.47095 -0.00037
 C -0.08415 -0.51306 1.65237
 C -0.03900 -0.52213 -1.64938
 F 0.35452 1.49818 2.37810
 F -0.28100 1.57341 -2.39004
 H -1.01924 -0.86956 1.19430
 H -0.98297 -0.89758 -1.34571
 H 0.69991 -1.13262 1.25946
 H 0.74006 -1.12077 -1.09849
 H -0.10119 -0.63396 2.73429
 H 0.09970 -0.66431 -2.73189
13
bifur_IRC_Cartesians_MW_output/new_data/bifur_traj2_Cartesians_MW point 497
C 0.17597 0.88805 1.29936
 C -0.01719 0.91008 -1.30214
 C 0.45316 1.45414 -0.00046
 C -0.08536 -0.50966 1.66546
 C -0.03683 -0.51957 -1.66240
 F 0.37738 1.49092 2.36756
 F -0.30672 1.57147 -2.37971
 H -1.01961 -0.86750 1.20874
 H -0.98067 -0.89778 -1.37181
 H 0.69712 -1.13245 1.28531
 H 0.74028 -1.11982 -1.11230
 H -0.10682 -0.61755 2.74313
 H 0.10928 -0.65033 -2.74074
13
bifur_IRC_Cartesians_MW_output/new_data/bifur_traj2_Cartesians_MW point 498
C 0.17985 0.88412 1.29934
 C -0.02111 0.90692 -1.30219
 C 0.45150 1.44539 -0.00052
 C -0.08608 -0.50788 1.67217
 C -0.03563 -0.51827 -1.66907
 F 0.39100 1.48706 2.36150
 F -0.32071 1.57064 -2.37376
 H -1.01979 -0.86655 1.21583
 H -0.97933 -0.89812 -1.38554
 H 0.69568 -1.13235 1.29924
 H 0.74056 -1.11928 -1.11938
 H -0.11034 -0.60876 2.74759
 H 0.11440 -0.64291 -2.74520
13
bifur_IRC_Cartesians_MW_output/new_data/bifur_traj2_Cartesians_MW point 499
C 0.18398 0.88015 1.29910
 C -0.02532 0.90377 -1.30202
 C 0.44923 1.43674 -0.00058
 C -0.08689 -0.50612 1.67873
 C -0.03439 -0.51702 -1.67560
 F 0.40593 1.48315 2.35511
 F -0.33526 1.56996 -2.36748
 H -1.01996 -0.86567 1.22247
 H -0.97788 -0.89863 -1.39927
 H 0.69425 -1.13225 1.31340
 H 0.74096 -1.11871 -1.12624
 H -0.11431 -0.59988 2.75191
 H 0.11966 -0.63550 -2.74953
13
bifur_IRC_Cartesians_MW_output/new_data/bifur_traj2_Cartesians_MW point 500
C 0.18833 0.87618 1.29862
 C -0.02977 0.90066 -1.30162
 C 0.44634 1.42829 -0.00064
 C -0.08777 -0.50439 1.68507
 C -0.03310 -0.51583 -1.68189
 F 0.42212 1.47923 2.34844
 F -0.35027 1.56947 -2.36094
 H -1.02014 -0.86489 1.22858
 H -0.97635 -0.89930 -1.41288
 H 0.69285 -1.13215 1.32767
 H 0.74149 -1.11811 -1.13278
 H -0.11873 -0.59099 2.75604
 H 0.12500 -0.62817 -2.75366
