# Supplementary material for: Low dimensional representations along intrinsic reaction coordinates and molecular dynamics trajectories using interatomic distance matrices
Source: Chem Sci. 2019 Sep 18;10(43):9954–68. doi: 10.1039/c9sc02742d (PMC6991188; doi:10.1039/c9sc02742d)
Supplement: Supplementary file 1 [file SC-010-C9SC02742D-s001.zip › C9SC02742D-SI/ESI_xyz_files/bifur_IRC_Cartesians_MW_output/new_data/bifur_traj_B_Cartesians_MW_PC2.xyz]

13
bifur_IRC_Cartesians_MW_output/new_data/bifur_traj3_Cartesians_MW point 1
C 0.05280 0.82700 0.78517
 C 0.05451 0.82698 -0.78519
 C -0.97195 1.60145 0.00005
 C -0.09108 -0.56449 1.38625
 C -0.09112 -0.56433 -1.38614
 F 0.90168 1.64325 1.56847
 F 0.90621 1.64296 -1.56891
 H -0.88063 -1.16269 0.89228
 H -0.88106 -1.16245 -0.89083
 H 0.86796 -1.08621 1.30978
 H 0.86767 -1.08607 -1.31100
 H -0.36686 -0.45785 2.45534
 H -0.36813 -0.45755 -2.45527
13
bifur_IRC_Cartesians_MW_output/new_data/bifur_traj3_Cartesians_MW point 2
C 0.05283 0.82680 0.78588
 C 0.05454 0.82678 -0.78589
 C -0.97014 1.60049 0.00005
 C -0.09102 -0.56429 1.38721
 C -0.09106 -0.56413 -1.38709
 F 0.90047 1.64289 1.56906
 F 0.90500 1.64261 -1.56950
 H -0.88074 -1.16228 0.89372
 H -0.88117 -1.16204 -0.89228
 H 0.86771 -1.08624 1.31053
 H 0.86742 -1.08610 -1.31175
 H -0.36629 -0.45740 2.45611
 H -0.36756 -0.45709 -2.45605
13
bifur_IRC_Cartesians_MW_output/new_data/bifur_traj3_Cartesians_MW point 3
C 0.05287 0.82656 0.78668
 C 0.05458 0.82654 -0.78670
 C -0.96808 1.59941 0.00006
 C -0.09095 -0.56407 1.38829
 C -0.09099 -0.56390 -1.38817
 F 0.89911 1.64249 1.56971
 F 0.90363 1.64221 -1.57017
 H -0.88087 -1.16181 0.89535
 H -0.88129 -1.16158 -0.89390
 H 0.86742 -1.08627 1.31138
 H 0.86713 -1.08613 -1.31259
 H -0.36564 -0.45688 2.45699
 H -0.36691 -0.45658 -2.45693
13
bifur_IRC_Cartesians_MW_output/new_data/bifur_traj3_Cartesians_MW point 4
C 0.05292 0.82631 0.78754
 C 0.05462 0.82630 -0.78755
 C -0.96588 1.59826 0.00006
 C -0.09088 -0.56383 1.38945
 C -0.09091 -0.56366 -1.38933
 F 0.89765 1.64205 1.57042
 F 0.90216 1.64179 -1.57088
 H -0.88101 -1.16132 0.89709
 H -0.88143 -1.16108 -0.89565
 H 0.86711 -1.08631 1.31230
 H 0.86682 -1.08616 -1.31350
 H -0.36495 -0.45633 2.45794
 H -0.36621 -0.45602 -2.45787
13
bifur_IRC_Cartesians_MW_output/new_data/bifur_traj3_Cartesians_MW point 5
C 0.05296 0.82606 0.78840
 C 0.05466 0.82605 -0.78842
 C -0.96367 1.59709 0.00006
 C -0.09081 -0.56358 1.39061
 C -0.09084 -0.56341 -1.39049
 F 0.89619 1.64162 1.57113
 F 0.90068 1.64136 -1.57160
 H -0.88115 -1.16082 0.89885
 H -0.88157 -1.16058 -0.89741
 H 0.86680 -1.08634 1.31322
 H 0.86651 -1.08620 -1.31441
 H -0.36425 -0.45577 2.45888
 H -0.36551 -0.45547 -2.45881
13
bifur_IRC_Cartesians_MW_output/new_data/bifur_traj3_Cartesians_MW point 6
C 0.05301 0.82581 0.78924
 C 0.05469 0.82580 -0.78926
 C -0.96150 1.59595 0.00006
 C -0.09073 -0.56334 1.39175
 C -0.09076 -0.56317 -1.39163
 F 0.89475 1.64119 1.57183
 F 0.89923 1.64094 -1.57231
 H -0.88129 -1.16033 0.90057
 H -0.88170 -1.16009 -0.89913
 H 0.86650 -1.08637 1.31412
 H 0.86621 -1.08623 -1.31531
 H -0.36357 -0.45523 2.45981
 H -0.36482 -0.45492 -2.45974
13
bifur_IRC_Cartesians_MW_output/new_data/bifur_traj3_Cartesians_MW point 7
C 0.05305 0.82556 0.79011
 C 0.05473 0.82555 -0.79013
 C -0.95929 1.59479 0.00006
 C -0.09066 -0.56310 1.39292
 C -0.09069 -0.56293 -1.39280
 F 0.89328 1.64076 1.57254
 F 0.89775 1.64051 -1.57303
 H -0.88143 -1.15983 0.90232
 H -0.88184 -1.15959 -0.90089
 H 0.86619 -1.08641 1.31504
 H 0.86590 -1.08626 -1.31622
 H -0.36287 -0.45467 2.46076
 H -0.36412 -0.45437 -2.46069
13
bifur_IRC_Cartesians_MW_output/new_data/bifur_traj3_Cartesians_MW point 8
C 0.05310 0.82528 0.79104
 C 0.05478 0.82528 -0.79106
 C -0.95691 1.59353 0.00006
 C -0.09058 -0.56284 1.39418
 C -0.09061 -0.56266 -1.39405
 F 0.89170 1.64029 1.57330
 F 0.89615 1.64004 -1.57380
 H -0.88158 -1.15929 0.90422
 H -0.88198 -1.15905 -0.90278
 H 0.86585 -1.08645 1.31603
 H 0.86557 -1.08630 -1.31721
 H -0.36212 -0.45408 2.46179
 H -0.36336 -0.45377 -2.46170
13
bifur_IRC_Cartesians_MW_output/new_data/bifur_traj3_Cartesians_MW point 9
C 0.05315 0.82497 0.79209
 C 0.05483 0.82498 -0.79211
 C -0.95421 1.59211 0.00006
 C -0.09049 -0.56254 1.39560
 C -0.09051 -0.56237 -1.39547
 F 0.88991 1.63975 1.57417
 F 0.89435 1.63952 -1.57468
 H -0.88175 -1.15868 0.90636
 H -0.88215 -1.15844 -0.90493
 H 0.86547 -1.08649 1.31715
 H 0.86519 -1.08634 -1.31832
 H -0.36128 -0.45340 2.46294
 H -0.36251 -0.45309 -2.46286
13
bifur_IRC_Cartesians_MW_output/new_data/bifur_traj3_Cartesians_MW point 10
C 0.05321 0.82461 0.79332
 C 0.05488 0.82462 -0.79334
 C -0.95105 1.59045 0.00006
 C -0.09038 -0.56219 1.39727
 C -0.09041 -0.56202 -1.39714
 F 0.88781 1.63913 1.57518
 F 0.89224 1.63891 -1.57570
 H -0.88195 -1.15797 0.90886
 H -0.88234 -1.15772 -0.90743
 H 0.86503 -1.08654 1.31846
 H 0.86475 -1.08639 -1.31962
 H -0.36028 -0.45261 2.46430
 H -0.36151 -0.45230 -2.46421
13
bifur_IRC_Cartesians_MW_output/new_data/bifur_traj3_Cartesians_MW point 11
C 0.05328 0.82421 0.79469
 C 0.05495 0.82422 -0.79472
 C -0.94753 1.58860 0.00006
 C -0.09027 -0.56181 1.39912
 C -0.09029 -0.56163 -1.39899
 F 0.88547 1.63844 1.57631
 F 0.88988 1.63822 -1.57685
 H -0.88217 -1.15717 0.91165
 H -0.88256 -1.15693 -0.91023
 H 0.86454 -1.08659 1.31992
 H 0.86425 -1.08644 -1.32107
 H -0.35918 -0.45172 2.46581
 H -0.36039 -0.45141 -2.46571
13
bifur_IRC_Cartesians_MW_output/new_data/bifur_traj3_Cartesians_MW point 12
C 0.05328 0.82421 0.79469
 C 0.05495 0.82422 -0.79472
 C -0.94753 1.58860 0.00006
 C -0.09027 -0.56181 1.39912
 C -0.09029 -0.56163 -1.39899
 F 0.88548 1.63844 1.57631
 F 0.88988 1.63822 -1.57685
 H -0.88217 -1.15717 0.91165
 H -0.88256 -1.15693 -0.91023
 H 0.86454 -1.08659 1.31992
 H 0.86425 -1.08644 -1.32107
 H -0.35918 -0.45172 2.46580
 H -0.36039 -0.45141 -2.46571
13
bifur_IRC_Cartesians_MW_output/new_data/bifur_traj3_Cartesians_MW point 13
C 0.05341 0.82347 0.79720
 C 0.05506 0.82350 -0.79723
 C -0.94109 1.58521 0.00006
 C -0.09005 -0.56110 1.40251
 C -0.09007 -0.56091 -1.40238
 F 0.88121 1.63717 1.57838
 F 0.88558 1.63697 -1.57894
 H -0.88257 -1.15572 0.91676
 H -0.88296 -1.15547 -0.91534
 H 0.86363 -1.08669 1.32260
 H 0.86335 -1.08653 -1.32373
 H -0.35715 -0.45011 2.46856
 H -0.35835 -0.44980 -2.46846
13
bifur_IRC_Cartesians_MW_output/new_data/bifur_traj3_Cartesians_MW point 14
C 0.05347 0.82312 0.79841
 C 0.05512 0.82315 -0.79844
 C -0.93799 1.58358 0.00006
 C -0.08995 -0.56076 1.40415
 C -0.08996 -0.56057 -1.40401
 F 0.87915 1.63656 1.57938
 F 0.88350 1.63637 -1.57994
 H -0.88277 -1.15502 0.91922
 H -0.88315 -1.15477 -0.91780
 H 0.86320 -1.08674 1.32389
 H 0.86292 -1.08658 -1.32501
 H -0.35618 -0.44933 2.46989
 H -0.35737 -0.44902 -2.46979
13
bifur_IRC_Cartesians_MW_output/new_data/bifur_traj3_Cartesians_MW point 15
C 0.05354 0.82274 0.79971
 C 0.05518 0.82277 -0.79974
 C -0.93465 1.58183 0.00007
 C -0.08983 -0.56039 1.40591
 C -0.08985 -0.56020 -1.40577
 F 0.87693 1.63590 1.58045
 F 0.88127 1.63572 -1.58103
 H -0.88298 -1.15426 0.92187
 H -0.88336 -1.15401 -0.92046
 H 0.86273 -1.08679 1.32527
 H 0.86245 -1.08663 -1.32639
 H -0.35513 -0.44849 2.47133
 H -0.35631 -0.44818 -2.47122
13
bifur_IRC_Cartesians_MW_output/new_data/bifur_traj3_Cartesians_MW point 16
C 0.05361 0.82231 0.80117
 C 0.05525 0.82235 -0.80120
 C -0.93092 1.57986 0.00007
 C -0.08971 -0.55998 1.40788
 C -0.08972 -0.55979 -1.40773
 F 0.87445 1.63516 1.58165
 F 0.87877 1.63500 -1.58224
 H -0.88322 -1.15342 0.92483
 H -0.88359 -1.15317 -0.92342
 H 0.86221 -1.08685 1.32682
 H 0.86193 -1.08669 -1.32793
 H -0.35395 -0.44755 2.47293
 H -0.35512 -0.44724 -2.47281
13
bifur_IRC_Cartesians_MW_output/new_data/bifur_traj3_Cartesians_MW point 17
C 0.05370 0.82183 0.80279
 C 0.05532 0.82187 -0.80283
 C -0.92674 1.57766 0.00007
 C -0.08957 -0.55952 1.41008
 C -0.08958 -0.55932 -1.40993
 F 0.87168 1.63434 1.58299
 F 0.87598 1.63419 -1.58360
 H -0.88348 -1.15247 0.92814
 H -0.88384 -1.15222 -0.92674
 H 0.86162 -1.08692 1.32856
 H 0.86135 -1.08675 -1.32965
 H -0.35264 -0.44650 2.47472
 H -0.35380 -0.44619 -2.47460
13
bifur_IRC_Cartesians_MW_output/new_data/bifur_traj3_Cartesians_MW point 18
C 0.05379 0.82132 0.80454
 C 0.05540 0.82137 -0.80459
 C -0.92225 1.57530 0.00007
 C -0.08942 -0.55902 1.41245
 C -0.08943 -0.55883 -1.41229
 F 0.86870 1.63345 1.58443
 F 0.87298 1.63332 -1.58505
 H -0.88376 -1.15146 0.93170
 H -0.88412 -1.15121 -0.93031
 H 0.86099 -1.08699 1.33043
 H 0.86072 -1.08682 -1.33150
 H -0.35122 -0.44538 2.47664
 H -0.35238 -0.44506 -2.47652
13
bifur_IRC_Cartesians_MW_output/new_data/bifur_traj3_Cartesians_MW point 19
C 0.05387 0.82082 0.80623
 C 0.05548 0.82088 -0.80627
 C -0.91792 1.57303 0.00007
 C -0.08927 -0.55855 1.41473
 C -0.08928 -0.55835 -1.41457
 F 0.86583 1.63260 1.58582
 F 0.87008 1.63248 -1.58646
 H -0.88404 -1.15048 0.93513
 H -0.88439 -1.15023 -0.93374
 H 0.86038 -1.08705 1.33222
 H 0.86011 -1.08688 -1.33329
 H -0.34986 -0.44429 2.47850
 H -0.35101 -0.44398 -2.47837
13
bifur_IRC_Cartesians_MW_output/new_data/bifur_traj3_Cartesians_MW point 20
C 0.05394 0.82041 0.80764
 C 0.05555 0.82047 -0.80769
 C -0.91430 1.57112 0.00007
 C -0.08915 -0.55815 1.41663
 C -0.08915 -0.55795 -1.41648
 F 0.86343 1.63189 1.58698
 F 0.86766 1.63177 -1.58764
 H -0.88426 -1.14966 0.93800
 H -0.88461 -1.14941 -0.93662
 H 0.85988 -1.08711 1.33373
 H 0.85961 -1.08693 -1.33478
 H -0.34872 -0.44338 2.48005
 H -0.34986 -0.44307 -2.47991
13
bifur_IRC_Cartesians_MW_output/new_data/bifur_traj3_Cartesians_MW point 21
C 0.05400 0.82008 0.80878
 C 0.05560 0.82014 -0.80883
 C -0.91137 1.56958 0.00007
 C -0.08905 -0.55783 1.41818
 C -0.08906 -0.55762 -1.41802
 F 0.86149 1.63131 1.58792
 F 0.86570 1.63121 -1.58859
 H -0.88445 -1.14900 0.94033
 H -0.88479 -1.14874 -0.93894
 H 0.85947 -1.08716 1.33494
 H 0.85920 -1.08698 -1.33599
 H -0.34780 -0.44265 2.48130
 H -0.34893 -0.44233 -2.48116
13
bifur_IRC_Cartesians_MW_output/new_data/bifur_traj3_Cartesians_MW point 22
C 0.05405 0.81979 0.80975
 C 0.05564 0.81986 -0.80980
 C -0.90888 1.56827 0.00007
 C -0.08897 -0.55755 1.41949
 C -0.08897 -0.55735 -1.41933
 F 0.85984 1.63082 1.58872
 F 0.86404 1.63072 -1.58939
 H -0.88460 -1.14844 0.94230
 H -0.88494 -1.14818 -0.94092
 H 0.85912 -1.08719 1.33598
 H 0.85885 -1.08702 -1.33702
 H -0.34702 -0.44202 2.48237
 H -0.34814 -0.44171 -2.48223
13
bifur_IRC_Cartesians_MW_output/new_data/bifur_traj3_Cartesians_MW point 23
C 0.05405 0.81979 0.80975
 C 0.05564 0.81986 -0.80980
 C -0.90888 1.56827 0.00007
 C -0.08897 -0.55755 1.41949
 C -0.08897 -0.55735 -1.41933
 F 0.85984 1.63082 1.58872
 F 0.86404 1.63072 -1.58939
 H -0.88460 -1.14844 0.94230
 H -0.88494 -1.14818 -0.94092
 H 0.85912 -1.08719 1.33598
 H 0.85885 -1.08702 -1.33702
 H -0.34702 -0.44202 2.48237
 H -0.34814 -0.44171 -2.48223
13
bifur_IRC_Cartesians_MW_output/new_data/bifur_traj3_Cartesians_MW point 24
C 0.05414 0.81930 0.81142
 C 0.05572 0.81937 -0.81147
 C -0.90461 1.56602 0.00007
 C -0.08883 -0.55708 1.42175
 C -0.08882 -0.55687 -1.42158
 F 0.85700 1.62998 1.59009
 F 0.86118 1.62989 -1.59078
 H -0.88487 -1.14747 0.94569
 H -0.88521 -1.14721 -0.94432
 H 0.85852 -1.08726 1.33776
 H 0.85825 -1.08708 -1.33878
 H -0.34567 -0.44095 2.48421
 H -0.34679 -0.44063 -2.48406
13
bifur_IRC_Cartesians_MW_output/new_data/bifur_traj3_Cartesians_MW point 25
C 0.05417 0.81909 0.81213
 C 0.05575 0.81917 -0.81218
 C -0.90279 1.56507 0.00008
 C -0.08877 -0.55688 1.42270
 C -0.08876 -0.55667 -1.42253
 F 0.85579 1.62962 1.59068
 F 0.85996 1.62954 -1.59137
 H -0.88499 -1.14706 0.94713
 H -0.88532 -1.14680 -0.94576
 H 0.85826 -1.08729 1.33851
 H 0.85800 -1.08711 -1.33953
 H -0.34510 -0.44049 2.48498
 H -0.34621 -0.44018 -2.48483
13
bifur_IRC_Cartesians_MW_output/new_data/bifur_traj3_Cartesians_MW point 26
C 0.05420 0.81893 0.81268
 C 0.05578 0.81901 -0.81274
 C -0.90136 1.56431 0.00008
 C -0.08872 -0.55672 1.42346
 C -0.08871 -0.55652 -1.42329
 F 0.85485 1.62934 1.59114
 F 0.85901 1.62926 -1.59184
 H -0.88508 -1.14674 0.94827
 H -0.88541 -1.14648 -0.94689
 H 0.85806 -1.08731 1.33910
 H 0.85780 -1.08713 -1.34012
 H -0.34465 -0.44013 2.48560
 H -0.34576 -0.43982 -2.48544
13
bifur_IRC_Cartesians_MW_output/new_data/bifur_traj3_Cartesians_MW point 27
C 0.05422 0.81880 0.81312
 C 0.05580 0.81888 -0.81317
 C -0.90024 1.56372 0.00008
 C -0.08868 -0.55660 1.42405
 C -0.08868 -0.55639 -1.42387
 F 0.85410 1.62912 1.59150
 F 0.85826 1.62905 -1.59220
 H -0.88515 -1.14649 0.94916
 H -0.88548 -1.14623 -0.94778
 H 0.85790 -1.08733 1.33957
 H 0.85764 -1.08714 -1.34058
 H -0.34430 -0.43985 2.48608
 H -0.34540 -0.43954 -2.48592
13
bifur_IRC_Cartesians_MW_output/new_data/bifur_traj3_Cartesians_MW point 28
C 0.05424 0.81869 0.81351
 C 0.05582 0.81877 -0.81357
 C -0.89924 1.56320 0.00008
 C -0.08865 -0.55649 1.42458
 C -0.08864 -0.55628 -1.42440
 F 0.85344 1.62892 1.59182
 F 0.85759 1.62885 -1.59253
 H -0.88521 -1.14626 0.94995
 H -0.88554 -1.14600 -0.94858
 H 0.85776 -1.08735 1.33999
 H 0.85750 -1.08716 -1.34100
 H -0.34399 -0.43960 2.48651
 H -0.34508 -0.43928 -2.48635
13
bifur_IRC_Cartesians_MW_output/new_data/bifur_traj3_Cartesians_MW point 29
C 0.05426 0.81857 0.81391
 C 0.05584 0.81865 -0.81396
 C -0.89822 1.56266 0.00008
 C -0.08861 -0.55638 1.42511
 C -0.08861 -0.55617 -1.42494
 F 0.85276 1.62872 1.59214
 F 0.85691 1.62865 -1.59286
 H -0.88528 -1.14603 0.95076
 H -0.88560 -1.14577 -0.94938
 H 0.85762 -1.08736 1.34041
 H 0.85736 -1.08718 -1.34142
 H -0.34367 -0.43935 2.48694
 H -0.34476 -0.43903 -2.48678
13
bifur_IRC_Cartesians_MW_output/new_data/bifur_traj3_Cartesians_MW point 30
C 0.05428 0.81845 0.81431
 C 0.05585 0.81854 -0.81437
 C -0.89719 1.56212 0.00008
 C -0.08858 -0.55627 1.42566
 C -0.08857 -0.55605 -1.42548
 F 0.85208 1.62851 1.59248
 F 0.85622 1.62845 -1.59319
 H -0.88534 -1.14580 0.95158
 H -0.88567 -1.14553 -0.95021
 H 0.85748 -1.08738 1.34084
 H 0.85721 -1.08719 -1.34184
 H -0.34334 -0.43909 2.48739
 H -0.34443 -0.43877 -2.48723
13
bifur_IRC_Cartesians_MW_output/new_data/bifur_traj3_Cartesians_MW point 31
C 0.05430 0.81834 0.81471
 C 0.05587 0.81842 -0.81476
 C -0.89617 1.56158 0.00008
 C -0.08854 -0.55615 1.42619
 C -0.08854 -0.55594 -1.42602
 F 0.85140 1.62831 1.59280
 F 0.85554 1.62826 -1.59352
 H -0.88541 -1.14557 0.95238
 H -0.88573 -1.14530 -0.95102
 H 0.85733 -1.08739 1.34126
 H 0.85707 -1.08721 -1.34226
 H -0.34302 -0.43883 2.48782
 H -0.34411 -0.43851 -2.48766
13
bifur_IRC_Cartesians_MW_output/new_data/bifur_traj3_Cartesians_MW point 32
C 0.05432 0.81824 0.81505
 C 0.05589 0.81832 -0.81511
 C -0.89528 1.56111 0.00008
 C -0.08851 -0.55606 1.42666
 C -0.08851 -0.55584 -1.42649
 F 0.85081 1.62814 1.59309
 F 0.85494 1.62808 -1.59381
 H -0.88546 -1.14537 0.95309
 H -0.88578 -1.14510 -0.95172
 H 0.85721 -1.08741 1.34163
 H 0.85695 -1.08722 -1.34263
 H -0.34274 -0.43861 2.48820
 H -0.34383 -0.43829 -2.48804
13
bifur_IRC_Cartesians_MW_output/new_data/bifur_traj3_Cartesians_MW point 33
C 0.05433 0.81817 0.81529
 C 0.05590 0.81825 -0.81535
 C -0.89468 1.56080 0.00008
 C -0.08849 -0.55599 1.42698
 C -0.08849 -0.55578 -1.42680
 F 0.85041 1.62802 1.59328
 F 0.85454 1.62797 -1.59401
 H -0.88550 -1.14523 0.95357
 H -0.88582 -1.14497 -0.95220
 H 0.85712 -1.08742 1.34188
 H 0.85686 -1.08723 -1.34288
 H -0.34255 -0.43846 2.48846
 H -0.34364 -0.43814 -2.48830
13
bifur_IRC_Cartesians_MW_output/new_data/bifur_traj3_Cartesians_MW point 34
C 0.05433 0.81817 0.81529
 C 0.05590 0.81825 -0.81535
 C -0.89468 1.56080 0.00008
 C -0.08849 -0.55599 1.42698
 C -0.08849 -0.55578 -1.42680
 F 0.85041 1.62802 1.59328
 F 0.85454 1.62797 -1.59401
 H -0.88550 -1.14523 0.95357
 H -0.88582 -1.14497 -0.95220
 H 0.85712 -1.08742 1.34188
 H 0.85686 -1.08723 -1.34288
 H -0.34255 -0.43846 2.48846
 H -0.34364 -0.43814 -2.48830
13
bifur_IRC_Cartesians_MW_output/new_data/bifur_traj3_Cartesians_MW point 35
C 0.05434 0.81815 0.81536
 C 0.05590 0.81823 -0.81541
 C -0.89451 1.56071 0.00008
 C -0.08849 -0.55597 1.42707
 C -0.08848 -0.55576 -1.42689
 F 0.85030 1.62799 1.59334
 F 0.85442 1.62793 -1.59406
 H -0.88551 -1.14519 0.95370
 H -0.88583 -1.14493 -0.95234
 H 0.85710 -1.08742 1.34195
 H 0.85684 -1.08723 -1.34295
 H -0.34250 -0.43841 2.48854
 H -0.34358 -0.43809 -2.48837
13
bifur_IRC_Cartesians_MW_output/new_data/bifur_traj3_Cartesians_MW point 36
C 0.05434 0.81816 0.81533
 C 0.05590 0.81824 -0.81538
 C -0.89458 1.56075 0.00008
 C -0.08849 -0.55598 1.42703
 C -0.08848 -0.55577 -1.42686
 F 0.85035 1.62800 1.59331
 F 0.85447 1.62795 -1.59404
 H -0.88551 -1.14521 0.95365
 H -0.88583 -1.14494 -0.95228
 H 0.85711 -1.08742 1.34192
 H 0.85685 -1.08723 -1.34292
 H -0.34252 -0.43843 2.48850
 H -0.34361 -0.43811 -2.48834
13
bifur_IRC_Cartesians_MW_output/new_data/bifur_traj3_Cartesians_MW point 37
C 0.05434 0.81815 0.81533
 C 0.05590 0.81824 -0.81539
 C -0.89456 1.56074 0.00008
 C -0.08849 -0.55598 1.42704
 C -0.08848 -0.55576 -1.42686
 F 0.85034 1.62800 1.59332
 F 0.85446 1.62794 -1.59405
 H -0.88551 -1.14521 0.95366
 H -0.88583 -1.14494 -0.95229
 H 0.85711 -1.08742 1.34193
 H 0.85685 -1.08723 -1.34293
 H -0.34252 -0.43843 2.48851
 H -0.34360 -0.43811 -2.48835
13
bifur_IRC_Cartesians_MW_output/new_data/bifur_traj3_Cartesians_MW point 38
C 0.05434 0.81813 0.81541
 C 0.05590 0.81822 -0.81547
 C -0.89436 1.56063 0.00008
 C -0.08848 -0.55595 1.42714
 C -0.08848 -0.55574 -1.42697
 F 0.85020 1.62796 1.59338
 F 0.85433 1.62791 -1.59411
 H -0.88552 -1.14516 0.95382
 H -0.88584 -1.14489 -0.95245
 H 0.85708 -1.08742 1.34201
 H 0.85682 -1.08723 -1.34301
 H -0.34245 -0.43838 2.48860
 H -0.34354 -0.43806 -2.48843
13
bifur_IRC_Cartesians_MW_output/new_data/bifur_traj3_Cartesians_MW point 39
C 0.05435 0.81808 0.81560
 C 0.05591 0.81816 -0.81565
 C -0.89389 1.56038 0.00008
 C -0.08847 -0.55590 1.42739
 C -0.08846 -0.55569 -1.42722
 F 0.84989 1.62786 1.59354
 F 0.85401 1.62781 -1.59426
 H -0.88555 -1.14505 0.95420
 H -0.88587 -1.14479 -0.95283
 H 0.85701 -1.08743 1.34221
 H 0.85675 -1.08724 -1.34321
 H -0.34230 -0.43826 2.48880
 H -0.34339 -0.43794 -2.48864
13
bifur_IRC_Cartesians_MW_output/new_data/bifur_traj3_Cartesians_MW point 40
C 0.05437 0.81798 0.81593
 C 0.05593 0.81807 -0.81599
 C -0.89302 1.55993 0.00008
 C -0.08844 -0.55581 1.42785
 C -0.08843 -0.55559 -1.42767
 F 0.84931 1.62769 1.59381
 F 0.85343 1.62765 -1.59455
 H -0.88560 -1.14486 0.95488
 H -0.88592 -1.14459 -0.95352
 H 0.85689 -1.08744 1.34257
 H 0.85663 -1.08725 -1.34356
 H -0.34203 -0.43804 2.48917
 H -0.34311 -0.43772 -2.48901
13
bifur_IRC_Cartesians_MW_output/new_data/bifur_traj3_Cartesians_MW point 41
C 0.05439 0.81784 0.81641
 C 0.05595 0.81793 -0.81647
 C -0.89180 1.55928 0.00008
 C -0.08840 -0.55567 1.42850
 C -0.08839 -0.55546 -1.42832
 F 0.84850 1.62745 1.59421
 F 0.85261 1.62741 -1.59494
 H -0.88568 -1.14458 0.95585
 H -0.88600 -1.14431 -0.95449
 H 0.85672 -1.08746 1.34308
 H 0.85646 -1.08727 -1.34407
 H -0.34165 -0.43773 2.48970
 H -0.34273 -0.43741 -2.48953
13
bifur_IRC_Cartesians_MW_output/new_data/bifur_traj3_Cartesians_MW point 42
C 0.05442 0.81768 0.81695
 C 0.05598 0.81777 -0.81701
 C -0.89041 1.55855 0.00008
 C -0.08835 -0.55552 1.42923
 C -0.08834 -0.55530 -1.42905
 F 0.84758 1.62718 1.59465
 F 0.85168 1.62714 -1.59539
 H -0.88577 -1.14427 0.95695
 H -0.88608 -1.14400 -0.95559
 H 0.85653 -1.08748 1.34365
 H 0.85627 -1.08729 -1.34464
 H -0.34121 -0.43739 2.49029
 H -0.34229 -0.43707 -2.49012
13
bifur_IRC_Cartesians_MW_output/new_data/bifur_traj3_Cartesians_MW point 43
C 0.05445 0.81751 0.81752
 C 0.05600 0.81761 -0.81758
 C -0.88895 1.55778 0.00008
 C -0.08830 -0.55536 1.43000
 C -0.08829 -0.55514 -1.42982
 F 0.84661 1.62689 1.59512
 F 0.85071 1.62685 -1.59587
 H -0.88586 -1.14394 0.95811
 H -0.88617 -1.14367 -0.95675
 H 0.85632 -1.08751 1.34426
 H 0.85606 -1.08731 -1.34524
 H -0.34075 -0.43702 2.49092
 H -0.34182 -0.43670 -2.49075
13
bifur_IRC_Cartesians_MW_output/new_data/bifur_traj3_Cartesians_MW point 44
C 0.05448 0.81734 0.81811
 C 0.05603 0.81743 -0.81817
 C -0.88743 1.55698 0.00008
 C -0.08825 -0.55519 1.43080
 C -0.08824 -0.55497 -1.43062
 F 0.84560 1.62659 1.59561
 F 0.84969 1.62656 -1.59636
 H -0.88596 -1.14359 0.95932
 H -0.88627 -1.14333 -0.95796
 H 0.85611 -1.08753 1.34489
 H 0.85585 -1.08734 -1.34587
 H -0.34027 -0.43664 2.49157
 H -0.34134 -0.43632 -2.49140
13
bifur_IRC_Cartesians_MW_output/new_data/bifur_traj3_Cartesians_MW point 45
C 0.05448 0.81734 0.81811
 C 0.05603 0.81743 -0.81817
 C -0.88743 1.55698 0.00008
 C -0.08825 -0.55519 1.43080
 C -0.08824 -0.55497 -1.43062
 F 0.84560 1.62659 1.59561
 F 0.84969 1.62656 -1.59636
 H -0.88596 -1.14359 0.95932
 H -0.88627 -1.14333 -0.95796
 H 0.85611 -1.08753 1.34489
 H 0.85585 -1.08734 -1.34587
 H -0.34027 -0.43664 2.49157
 H -0.34134 -0.43632 -2.49140
13
bifur_IRC_Cartesians_MW_output/new_data/bifur_traj3_Cartesians_MW point 46
C 0.05454 0.81699 0.81930
 C 0.05608 0.81709 -0.81936
 C -0.88438 1.55538 0.00008
 C -0.08815 -0.55486 1.43240
 C -0.08814 -0.55464 -1.43222
 F 0.84358 1.62599 1.59659
 F 0.84766 1.62597 -1.59735
 H -0.88615 -1.14291 0.96173
 H -0.88646 -1.14264 -0.96038
 H 0.85568 -1.08758 1.34616
 H 0.85542 -1.08738 -1.34713
 H -0.33931 -0.43587 2.49287
 H -0.34038 -0.43555 -2.49270
13
bifur_IRC_Cartesians_MW_output/new_data/bifur_traj3_Cartesians_MW point 47
C 0.05456 0.81686 0.81975
 C 0.05611 0.81696 -0.81981
 C -0.88323 1.55478 0.00008
 C -0.08811 -0.55473 1.43301
 C -0.08810 -0.55451 -1.43283
 F 0.84282 1.62576 1.59696
 F 0.84689 1.62575 -1.59772
 H -0.88622 -1.14265 0.96264
 H -0.88653 -1.14238 -0.96129
 H 0.85552 -1.08760 1.34663
 H 0.85526 -1.08740 -1.34760
 H -0.33895 -0.43559 2.49337
 H -0.34001 -0.43526 -2.49319
13
bifur_IRC_Cartesians_MW_output/new_data/bifur_traj3_Cartesians_MW point 48
C 0.05457 0.81683 0.81983
 C 0.05611 0.81694 -0.81989
 C -0.88303 1.55467 0.00008
 C -0.08810 -0.55471 1.43312
 C -0.08809 -0.55449 -1.43293
 F 0.84268 1.62572 1.59702
 F 0.84675 1.62571 -1.59779
 H -0.88623 -1.14260 0.96281
 H -0.88654 -1.14233 -0.96145
 H 0.85549 -1.08760 1.34672
 H 0.85523 -1.08740 -1.34768
 H -0.33889 -0.43553 2.49345
 H -0.33995 -0.43521 -2.49328
13
bifur_IRC_Cartesians_MW_output/new_data/bifur_traj3_Cartesians_MW point 49
C 0.05455 0.81692 0.81953
 C 0.05610 0.81702 -0.81959
 C -0.88380 1.55507 0.00008
 C -0.08813 -0.55479 1.43271
 C -0.08812 -0.55457 -1.43253
 F 0.84319 1.62587 1.59678
 F 0.84726 1.62585 -1.59754
 H -0.88619 -1.14277 0.96220
 H -0.88649 -1.14250 -0.96084
 H 0.85560 -1.08759 1.34640
 H 0.85534 -1.08739 -1.34737
 H -0.33913 -0.43573 2.49313
 H -0.34019 -0.43540 -2.49295
13
bifur_IRC_Cartesians_MW_output/new_data/bifur_traj3_Cartesians_MW point 50
C 0.05453 0.81705 0.81908
 C 0.05607 0.81715 -0.81914
 C -0.88496 1.55569 0.00008
 C -0.08817 -0.55492 1.43210
 C -0.08816 -0.55470 -1.43192
 F 0.84396 1.62610 1.59640
 F 0.84804 1.62608 -1.59716
 H -0.88611 -1.14304 0.96128
 H -0.88642 -1.14277 -0.95992
 H 0.85576 -1.08757 1.34592
 H 0.85550 -1.08737 -1.34689
 H -0.33950 -0.43602 2.49263
 H -0.34056 -0.43570 -2.49245
13
bifur_IRC_Cartesians_MW_output/new_data/bifur_traj3_Cartesians_MW point 51
C 0.05450 0.81720 0.81858
 C 0.05605 0.81730 -0.81864
 C -0.88624 1.55636 0.00008
 C -0.08821 -0.55506 1.43143
 C -0.08820 -0.55484 -1.43125
 F 0.84481 1.62636 1.59599
 F 0.84889 1.62633 -1.59675
 H -0.88603 -1.14332 0.96026
 H -0.88634 -1.14306 -0.95891
 H 0.85594 -1.08755 1.34539
 H 0.85568 -1.08735 -1.34636
 H -0.33990 -0.43634 2.49208
 H -0.34096 -0.43602 -2.49191
13
bifur_IRC_Cartesians_MW_output/new_data/bifur_traj3_Cartesians_MW point 52
C 0.05448 0.81735 0.81808
 C 0.05603 0.81744 -0.81814
 C -0.88752 1.55703 0.00008
 C -0.08825 -0.55520 1.43075
 C -0.08824 -0.55498 -1.43057
 F 0.84566 1.62661 1.59558
 F 0.84975 1.62658 -1.59633
 H -0.88595 -1.14361 0.95925
 H -0.88626 -1.14334 -0.95789
 H 0.85612 -1.08753 1.34486
 H 0.85586 -1.08734 -1.34583
 H -0.34030 -0.43666 2.49153
 H -0.34137 -0.43634 -2.49136
13
bifur_IRC_Cartesians_MW_output/new_data/bifur_traj3_Cartesians_MW point 53
C 0.05445 0.81749 0.81759
 C 0.05601 0.81758 -0.81765
 C -0.88877 1.55769 0.00008
 C -0.08830 -0.55534 1.43009
 C -0.08828 -0.55512 -1.42991
 F 0.84649 1.62685 1.59518
 F 0.85058 1.62682 -1.59593
 H -0.88587 -1.14390 0.95826
 H -0.88619 -1.14363 -0.95690
 H 0.85629 -1.08751 1.34434
 H 0.85604 -1.08732 -1.34532
 H -0.34069 -0.43697 2.49100
 H -0.34177 -0.43665 -2.49083
13
bifur_IRC_Cartesians_MW_output/new_data/bifur_traj3_Cartesians_MW point 54
C 0.05443 0.81763 0.81712
 C 0.05598 0.81772 -0.81718
 C -0.88999 1.55833 0.00008
 C -0.08834 -0.55547 1.42945
 C -0.08833 -0.55526 -1.42927
 F 0.84730 1.62710 1.59479
 F 0.85140 1.62706 -1.59553
 H -0.88580 -1.14417 0.95729
 H -0.88611 -1.14390 -0.95593
 H 0.85647 -1.08749 1.34383
 H 0.85621 -1.08730 -1.34481
 H -0.34108 -0.43728 2.49047
 H -0.34215 -0.43696 -2.49030
13
bifur_IRC_Cartesians_MW_output/new_data/bifur_traj3_Cartesians_MW point 55
C 0.05440 0.81776 0.81669
 C 0.05596 0.81785 -0.81674
 C -0.89110 1.55891 0.00008
 C -0.08837 -0.55559 1.42887
 C -0.08836 -0.55538 -1.42869
 F 0.84804 1.62731 1.59443
 F 0.85214 1.62727 -1.59517
 H -0.88573 -1.14442 0.95641
 H -0.88604 -1.14416 -0.95505
 H 0.85662 -1.08747 1.34337
 H 0.85636 -1.08728 -1.34436
 H -0.34143 -0.43756 2.49000
 H -0.34250 -0.43724 -2.48983
13
bifur_IRC_Cartesians_MW_output/new_data/bifur_traj3_Cartesians_MW point 56
C 0.05440 0.81776 0.81669
 C 0.05596 0.81785 -0.81674
 C -0.89110 1.55891 0.00008
 C -0.08837 -0.55559 1.42887
 C -0.08836 -0.55538 -1.42869
 F 0.84804 1.62731 1.59443
 F 0.85214 1.62727 -1.59517
 H -0.88573 -1.14442 0.95641
 H -0.88604 -1.14416 -0.95505
 H 0.85662 -1.08747 1.34337
 H 0.85636 -1.08728 -1.34436
 H -0.34143 -0.43756 2.49000
 H -0.34250 -0.43724 -2.48983
13
bifur_IRC_Cartesians_MW_output/new_data/bifur_traj3_Cartesians_MW point 57
C 0.05438 0.81792 0.81614
 C 0.05594 0.81801 -0.81620
 C -0.89249 1.55965 0.00008
 C -0.08842 -0.55575 1.42813
 C -0.08841 -0.55553 -1.42795
 F 0.84896 1.62759 1.59398
 F 0.85308 1.62754 -1.59472
 H -0.88564 -1.14474 0.95530
 H -0.88596 -1.14447 -0.95394
 H 0.85682 -1.08745 1.34279
 H 0.85656 -1.08726 -1.34378
 H -0.34186 -0.43791 2.48940
 H -0.34295 -0.43759 -2.48923
13
bifur_IRC_Cartesians_MW_output/new_data/bifur_traj3_Cartesians_MW point 58
C 0.05437 0.81795 0.81604
 C 0.05593 0.81804 -0.81609
 C -0.89276 1.55979 0.00008
 C -0.08843 -0.55578 1.42799
 C -0.08842 -0.55556 -1.42781
 F 0.84914 1.62764 1.59390
 F 0.85326 1.62759 -1.59463
 H -0.88562 -1.14480 0.95509
 H -0.88594 -1.14453 -0.95373
 H 0.85685 -1.08745 1.34268
 H 0.85660 -1.08726 -1.34367
 H -0.34195 -0.43798 2.48928
 H -0.34303 -0.43766 -2.48912
13
bifur_IRC_Cartesians_MW_output/new_data/bifur_traj3_Cartesians_MW point 59
C 0.05437 0.81795 0.81603
 C 0.05593 0.81804 -0.81608
 C -0.89279 1.55980 0.00008
 C -0.08843 -0.55578 1.42797
 C -0.08842 -0.55557 -1.42780
 F 0.84916 1.62765 1.59389
 F 0.85328 1.62760 -1.59462
 H -0.88562 -1.14480 0.95507
 H -0.88594 -1.14454 -0.95370
 H 0.85686 -1.08745 1.34267
 H 0.85660 -1.08726 -1.34366
 H -0.34196 -0.43798 2.48927
 H -0.34304 -0.43766 -2.48911
13
bifur_IRC_Cartesians_MW_output/new_data/bifur_traj3_Cartesians_MW point 60
C 0.05437 0.81794 0.81607
 C 0.05593 0.81803 -0.81612
 C -0.89269 1.55975 0.00008
 C -0.08843 -0.55577 1.42803
 C -0.08842 -0.55556 -1.42785
 F 0.84909 1.62763 1.59392
 F 0.85321 1.62758 -1.59465
 H -0.88563 -1.14478 0.95515
 H -0.88594 -1.14452 -0.95378
 H 0.85684 -1.08745 1.34271
 H 0.85659 -1.08726 -1.34370
 H -0.34193 -0.43796 2.48931
 H -0.34301 -0.43764 -2.48915
13
bifur_IRC_Cartesians_MW_output/new_data/bifur_traj3_Cartesians_MW point 61
C 0.05437 0.81794 0.81606
 C 0.05593 0.81803 -0.81612
 C -0.89270 1.55976 0.00008
 C -0.08843 -0.55577 1.42802
 C -0.08842 -0.55556 -1.42784
 F 0.84910 1.62763 1.59392
 F 0.85322 1.62758 -1.59465
 H -0.88562 -1.14479 0.95513
 H -0.88594 -1.14452 -0.95377
 H 0.85685 -1.08745 1.34270
 H 0.85659 -1.08726 -1.34369
 H -0.34193 -0.43796 2.48931
 H -0.34301 -0.43764 -2.48914
13
bifur_IRC_Cartesians_MW_output/new_data/bifur_traj3_Cartesians_MW point 62
C 0.05436 0.81802 0.81579
 C 0.05592 0.81811 -0.81585
 C -0.89339 1.56012 0.00008
 C -0.08845 -0.55585 1.42766
 C -0.08844 -0.55563 -1.42748
 F 0.84956 1.62777 1.59370
 F 0.85368 1.62772 -1.59443
 H -0.88558 -1.14494 0.95459
 H -0.88590 -1.14467 -0.95322
 H 0.85694 -1.08744 1.34242
 H 0.85668 -1.08725 -1.34341
 H -0.34215 -0.43813 2.48901
 H -0.34323 -0.43781 -2.48885
13
bifur_IRC_Cartesians_MW_output/new_data/bifur_traj3_Cartesians_MW point 63
C 0.05433 0.81818 0.81523
 C 0.05590 0.81827 -0.81529
 C -0.89482 1.56087 0.00008
 C -0.08850 -0.55600 1.42690
 C -0.08849 -0.55579 -1.42673
 F 0.85051 1.62805 1.59324
 F 0.85463 1.62799 -1.59396
 H -0.88549 -1.14526 0.95346
 H -0.88581 -1.14500 -0.95209
 H 0.85714 -1.08741 1.34182
 H 0.85688 -1.08723 -1.34282
 H -0.34260 -0.43849 2.48840
 H -0.34368 -0.43817 -2.48824
13
bifur_IRC_Cartesians_MW_output/new_data/bifur_traj3_Cartesians_MW point 64
C 0.05430 0.81836 0.81464
 C 0.05587 0.81844 -0.81470
 C -0.89634 1.56167 0.00008
 C -0.08855 -0.55617 1.42610
 C -0.08854 -0.55596 -1.42593
 F 0.85151 1.62835 1.59275
 F 0.85565 1.62829 -1.59347
 H -0.88540 -1.14561 0.95225
 H -0.88572 -1.14534 -0.95089
 H 0.85736 -1.08739 1.34119
 H 0.85710 -1.08720 -1.34220
 H -0.34307 -0.43887 2.48775
 H -0.34416 -0.43855 -2.48759
13
bifur_IRC_Cartesians_MW_output/new_data/bifur_traj3_Cartesians_MW point 65
C 0.05428 0.81850 0.81414
 C 0.05585 0.81858 -0.81420
 C -0.89762 1.56234 0.00008
 C -0.08859 -0.55631 1.42543
 C -0.08859 -0.55610 -1.42526
 F 0.85236 1.62860 1.59234
 F 0.85650 1.62854 -1.59305
 H -0.88532 -1.14590 0.95124
 H -0.88564 -1.14563 -0.94987
 H 0.85754 -1.08737 1.34066
 H 0.85727 -1.08718 -1.34167
 H -0.34348 -0.43920 2.48720
 H -0.34457 -0.43888 -2.48704
13
bifur_IRC_Cartesians_MW_output/new_data/bifur_traj3_Cartesians_MW point 66
C 0.05426 0.81861 0.81379
 C 0.05583 0.81869 -0.81384
 C -0.89852 1.56282 0.00008
 C -0.08862 -0.55641 1.42495
 C -0.08862 -0.55620 -1.42478
 F 0.85296 1.62878 1.59205
 F 0.85711 1.62871 -1.59276
 H -0.88526 -1.14610 0.95052
 H -0.88558 -1.14584 -0.94915
 H 0.85766 -1.08736 1.34028
 H 0.85740 -1.08717 -1.34129
 H -0.34376 -0.43942 2.48681
 H -0.34486 -0.43910 -2.48666
13
bifur_IRC_Cartesians_MW_output/new_data/bifur_traj3_Cartesians_MW point 67
C 0.05426 0.81861 0.81379
 C 0.05583 0.81869 -0.81384
 C -0.89852 1.56282 0.00008
 C -0.08862 -0.55641 1.42495
 C -0.08862 -0.55620 -1.42478
 F 0.85296 1.62878 1.59205
 F 0.85711 1.62871 -1.59276
 H -0.88526 -1.14610 0.95052
 H -0.88558 -1.14584 -0.94915
 H 0.85766 -1.08736 1.34028
 H 0.85740 -1.08717 -1.34129
 H -0.34376 -0.43942 2.48681
 H -0.34486 -0.43910 -2.48666
13
bifur_IRC_Cartesians_MW_output/new_data/bifur_traj3_Cartesians_MW point 68
C 0.05425 0.81867 0.81358
 C 0.05582 0.81875 -0.81363
 C -0.89906 1.56310 0.00008
 C -0.08864 -0.55647 1.42467
 C -0.08864 -0.55626 -1.42450
 F 0.85332 1.62888 1.59187
 F 0.85747 1.62882 -1.59258
 H -0.88522 -1.14622 0.95009
 H -0.88555 -1.14596 -0.94872
 H 0.85774 -1.08735 1.34006
 H 0.85748 -1.08716 -1.34107
 H -0.34393 -0.43956 2.48658
 H -0.34503 -0.43924 -2.48642
13
bifur_IRC_Cartesians_MW_output/new_data/bifur_traj3_Cartesians_MW point 69
C 0.05425 0.81864 0.81366
 C 0.05582 0.81872 -0.81371
 C -0.89886 1.56300 0.00008
 C -0.08863 -0.55645 1.42478
 C -0.08863 -0.55624 -1.42460
 F 0.85318 1.62884 1.59194
 F 0.85733 1.62878 -1.59265
 H -0.88524 -1.14618 0.95025
 H -0.88556 -1.14591 -0.94888
 H 0.85771 -1.08735 1.34014
 H 0.85745 -1.08717 -1.34115
 H -0.34387 -0.43951 2.48667
 H -0.34496 -0.43919 -2.48651
13
bifur_IRC_Cartesians_MW_output/new_data/bifur_traj3_Cartesians_MW point 70
C 0.05426 0.81861 0.81378
 C 0.05583 0.81869 -0.81383
 C -0.89855 1.56283 0.00008
 C -0.08862 -0.55641 1.42494
 C -0.08862 -0.55620 -1.42477
 F 0.85298 1.62878 1.59204
 F 0.85713 1.62872 -1.59275
 H -0.88526 -1.14611 0.95050
 H -0.88558 -1.14584 -0.94913
 H 0.85767 -1.08736 1.34027
 H 0.85741 -1.08717 -1.34128
 H -0.34377 -0.43943 2.48680
 H -0.34487 -0.43911 -2.48664
13
bifur_IRC_Cartesians_MW_output/new_data/bifur_traj3_Cartesians_MW point 71
C 0.05426 0.81856 0.81393
 C 0.05584 0.81865 -0.81399
 C -0.89816 1.56263 0.00008
 C -0.08861 -0.55637 1.42514
 C -0.08860 -0.55616 -1.42497
 F 0.85272 1.62871 1.59216
 F 0.85686 1.62864 -1.59288
 H -0.88528 -1.14602 0.95081
 H -0.88561 -1.14575 -0.94944
 H 0.85761 -1.08736 1.34043
 H 0.85735 -1.08718 -1.34144
 H -0.34365 -0.43933 2.48697
 H -0.34474 -0.43901 -2.48681
13
bifur_IRC_Cartesians_MW_output/new_data/bifur_traj3_Cartesians_MW point 72
C 0.05427 0.81851 0.81413
 C 0.05585 0.81859 -0.81418
 C -0.89766 1.56236 0.00008
 C -0.08859 -0.55632 1.42541
 C -0.08859 -0.55611 -1.42524
 F 0.85239 1.62861 1.59233
 F 0.85653 1.62854 -1.59304
 H -0.88531 -1.14590 0.95121
 H -0.88564 -1.14564 -0.94984
 H 0.85754 -1.08737 1.34064
 H 0.85728 -1.08718 -1.34165
 H -0.34349 -0.43921 2.48718
 H -0.34458 -0.43889 -2.48703
13
bifur_IRC_Cartesians_MW_output/new_data/bifur_traj3_Cartesians_MW point 73
C 0.05429 0.81844 0.81435
 C 0.05586 0.81852 -0.81441
 C -0.89708 1.56206 0.00008
 C -0.08857 -0.55625 1.42571
 C -0.08857 -0.55604 -1.42554
 F 0.85201 1.62849 1.59251
 F 0.85615 1.62843 -1.59323
 H -0.88535 -1.14577 0.95166
 H -0.88567 -1.14551 -0.95029
 H 0.85746 -1.08738 1.34088
 H 0.85720 -1.08719 -1.34189
 H -0.34331 -0.43906 2.48743
 H -0.34440 -0.43874 -2.48727
13
bifur_IRC_Cartesians_MW_output/new_data/bifur_traj3_Cartesians_MW point 74
C 0.05430 0.81838 0.81456
 C 0.05587 0.81846 -0.81462
 C -0.89655 1.56178 0.00008
 C -0.08856 -0.55619 1.42599
 C -0.08855 -0.55598 -1.42582
 F 0.85165 1.62839 1.59268
 F 0.85579 1.62833 -1.59340
 H -0.88538 -1.14565 0.95209
 H -0.88571 -1.14539 -0.95072
 H 0.85739 -1.08739 1.34110
 H 0.85712 -1.08720 -1.34211
 H -0.34314 -0.43893 2.48766
 H -0.34423 -0.43861 -2.48750
13
bifur_IRC_Cartesians_MW_output/new_data/bifur_traj3_Cartesians_MW point 75
C 0.05430 0.81835 0.81465
 C 0.05587 0.81844 -0.81471
 C -0.89632 1.56166 0.00008
 C -0.08855 -0.55617 1.42611
 C -0.08854 -0.55596 -1.42594
 F 0.85150 1.62834 1.59276
 F 0.85564 1.62828 -1.59348
 H -0.88540 -1.14560 0.95227
 H -0.88572 -1.14534 -0.95090
 H 0.85735 -1.08739 1.34120
 H 0.85709 -1.08720 -1.34220
 H -0.34307 -0.43887 2.48776
 H -0.34416 -0.43855 -2.48760
13
bifur_IRC_Cartesians_MW_output/new_data/bifur_traj3_Cartesians_MW point 76
C 0.05429 0.81842 0.81441
 C 0.05586 0.81851 -0.81447
 C -0.89693 1.56198 0.00008
 C -0.08857 -0.55624 1.42579
 C -0.08856 -0.55602 -1.42562
 F 0.85190 1.62846 1.59256
 F 0.85604 1.62840 -1.59328
 H -0.88536 -1.14574 0.95179
 H -0.88568 -1.14547 -0.95042
 H 0.85744 -1.08738 1.34095
 H 0.85718 -1.08719 -1.34195
 H -0.34326 -0.43902 2.48750
 H -0.34435 -0.43870 -2.48734
13
bifur_IRC_Cartesians_MW_output/new_data/bifur_traj3_Cartesians_MW point 77
C 0.05426 0.81861 0.81376
 C 0.05583 0.81869 -0.81382
 C -0.89859 1.56286 0.00008
 C -0.08862 -0.55642 1.42492
 C -0.08862 -0.55621 -1.42474
 F 0.85301 1.62879 1.59203
 F 0.85715 1.62873 -1.59274
 H -0.88525 -1.14612 0.95047
 H -0.88558 -1.14585 -0.94909
 H 0.85767 -1.08736 1.34025
 H 0.85741 -1.08717 -1.34126
 H -0.34378 -0.43944 2.48678
 H -0.34488 -0.43912 -2.48663
13
bifur_IRC_Cartesians_MW_output/new_data/bifur_traj3_Cartesians_MW point 78
C 0.05426 0.81861 0.81376
 C 0.05583 0.81869 -0.81382
 C -0.89859 1.56286 0.00008
 C -0.08862 -0.55642 1.42492
 C -0.08862 -0.55621 -1.42474
 F 0.85301 1.62879 1.59203
 F 0.85716 1.62873 -1.59274
 H -0.88525 -1.14612 0.95046
 H -0.88558 -1.14585 -0.94909
 H 0.85767 -1.08736 1.34025
 H 0.85741 -1.08717 -1.34126
 H -0.34378 -0.43944 2.48678
 H -0.34488 -0.43912 -2.48663
13
bifur_IRC_Cartesians_MW_output/new_data/bifur_traj3_Cartesians_MW point 79
C 0.05416 0.81917 0.81186
 C 0.05574 0.81925 -0.81192
 C -0.90347 1.56542 0.00008
 C -0.08879 -0.55696 1.42235
 C -0.08879 -0.55675 -1.42218
 F 0.85624 1.62975 1.59046
 F 0.86042 1.62967 -1.59115
 H -0.88495 -1.14722 0.94660
 H -0.88528 -1.14695 -0.94522
 H 0.85836 -1.08728 1.33823
 H 0.85809 -1.08710 -1.33925
 H -0.34532 -0.44066 2.48469
 H -0.34642 -0.44035 -2.48454
13
bifur_IRC_Cartesians_MW_output/new_data/bifur_traj3_Cartesians_MW point 80
C 0.05411 0.81948 0.81081
 C 0.05569 0.81955 -0.81086
 C -0.90618 1.56685 0.00007
 C -0.08888 -0.55725 1.42092
 C -0.08888 -0.55705 -1.42075
 F 0.85804 1.63029 1.58959
 F 0.86223 1.63020 -1.59027
 H -0.88478 -1.14783 0.94445
 H -0.88511 -1.14757 -0.94307
 H 0.85874 -1.08724 1.33710
 H 0.85847 -1.08706 -1.33813
 H -0.34617 -0.44134 2.48353
 H -0.34728 -0.44103 -2.48338
13
bifur_IRC_Cartesians_MW_output/new_data/bifur_traj3_Cartesians_MW point 81
C 0.05405 0.81980 0.80973
 C 0.05564 0.81986 -0.80978
 C -0.90893 1.56830 0.00007
 C -0.08897 -0.55756 1.41946
 C -0.08897 -0.55735 -1.41930
 F 0.85987 1.63083 1.58871
 F 0.86407 1.63073 -1.58938
 H -0.88460 -1.14845 0.94226
 H -0.88494 -1.14819 -0.94088
 H 0.85912 -1.08719 1.33596
 H 0.85886 -1.08701 -1.33700
 H -0.34704 -0.44204 2.48235
 H -0.34816 -0.44172 -2.48221
13
bifur_IRC_Cartesians_MW_output/new_data/bifur_traj3_Cartesians_MW point 82
C 0.05399 0.82012 0.80864
 C 0.05559 0.82018 -0.80868
 C -0.91175 1.56978 0.00007
 C -0.08907 -0.55787 1.41798
 C -0.08907 -0.55767 -1.41782
 F 0.86174 1.63138 1.58780
 F 0.86595 1.63128 -1.58846
 H -0.88442 -1.14909 0.94003
 H -0.88477 -1.14883 -0.93864
 H 0.85952 -1.08715 1.33479
 H 0.85925 -1.08697 -1.33584
 H -0.34792 -0.44274 2.48114
 H -0.34905 -0.44243 -2.48100
13
bifur_IRC_Cartesians_MW_output/new_data/bifur_traj3_Cartesians_MW point 83
C 0.05393 0.82047 0.80742
 C 0.05554 0.82053 -0.80747
 C -0.91486 1.57141 0.00007
 C -0.08917 -0.55821 1.41634
 C -0.08917 -0.55801 -1.41618
 F 0.86380 1.63200 1.58680
 F 0.86803 1.63188 -1.58745
 H -0.88423 -1.14979 0.93756
 H -0.88458 -1.14953 -0.93618
 H 0.85995 -1.08710 1.33350
 H 0.85969 -1.08693 -1.33455
 H -0.34890 -0.44352 2.47981
 H -0.35004 -0.44321 -2.47967
13
bifur_IRC_Cartesians_MW_output/new_data/bifur_traj3_Cartesians_MW point 84
C 0.05386 0.82088 0.80604
 C 0.05547 0.82093 -0.80608
 C -0.91842 1.57329 0.00007
 C -0.08929 -0.55860 1.41447
 C -0.08930 -0.55840 -1.41431
 F 0.86616 1.63270 1.58566
 F 0.87041 1.63257 -1.58630
 H -0.88400 -1.15059 0.93474
 H -0.88436 -1.15034 -0.93335
 H 0.86045 -1.08705 1.33202
 H 0.86018 -1.08687 -1.33309
 H -0.35002 -0.44442 2.47829
 H -0.35116 -0.44410 -2.47815
13
bifur_IRC_Cartesians_MW_output/new_data/bifur_traj3_Cartesians_MW point 85
C 0.05380 0.82125 0.80479
 C 0.05541 0.82130 -0.80483
 C -0.92163 1.57498 0.00007
 C -0.08940 -0.55895 1.41277
 C -0.08940 -0.55876 -1.41262
 F 0.86829 1.63333 1.58463
 F 0.87256 1.63320 -1.58526
 H -0.88380 -1.15132 0.93219
 H -0.88416 -1.15107 -0.93080
 H 0.86090 -1.08700 1.33068
 H 0.86063 -1.08683 -1.33176
 H -0.35103 -0.44522 2.47691
 H -0.35218 -0.44491 -2.47678
13
bifur_IRC_Cartesians_MW_output/new_data/bifur_traj3_Cartesians_MW point 86
C 0.05374 0.82157 0.80369
 C 0.05536 0.82162 -0.80373
 C -0.92445 1.57646 0.00007
 C -0.08949 -0.55926 1.41129
 C -0.08950 -0.55907 -1.41114
 F 0.87016 1.63389 1.58372
 F 0.87445 1.63374 -1.58434
 H -0.88362 -1.15196 0.92996
 H -0.88399 -1.15170 -0.92856
 H 0.86130 -1.08695 1.32951
 H 0.86103 -1.08678 -1.33060
 H -0.35192 -0.44593 2.47570
 H -0.35307 -0.44561 -2.47558
13
bifur_IRC_Cartesians_MW_output/new_data/bifur_traj3_Cartesians_MW point 87
C 0.05369 0.82188 0.80262
 C 0.05531 0.82192 -0.80266
 C -0.92718 1.57790 0.00007
 C -0.08958 -0.55957 1.40984
 C -0.08959 -0.55937 -1.40970
 F 0.87198 1.63443 1.58285
 F 0.87628 1.63427 -1.58345
 H -0.88345 -1.15257 0.92779
 H -0.88382 -1.15232 -0.92639
 H 0.86168 -1.08691 1.32838
 H 0.86141 -1.08674 -1.32947
 H -0.35278 -0.44662 2.47453
 H -0.35394 -0.44630 -2.47441
13
bifur_IRC_Cartesians_MW_output/new_data/bifur_traj3_Cartesians_MW point 88
C 0.05363 0.82222 0.80146
 C 0.05526 0.82226 -0.80150
 C -0.93015 1.57946 0.00007
 C -0.08968 -0.55989 1.40828
 C -0.08969 -0.55970 -1.40813
 F 0.87395 1.63501 1.58189
 F 0.87826 1.63485 -1.58249
 H -0.88326 -1.15324 0.92544
 H -0.88363 -1.15299 -0.92403
 H 0.86210 -1.08686 1.32714
 H 0.86182 -1.08670 -1.32824
 H -0.35371 -0.44736 2.47325
 H -0.35488 -0.44705 -2.47314
13
bifur_IRC_Cartesians_MW_output/new_data/bifur_traj3_Cartesians_MW point 89
C 0.05363 0.82222 0.80146
 C 0.05526 0.82226 -0.80150
 C -0.93015 1.57946 0.00007
 C -0.08968 -0.55989 1.40828
 C -0.08969 -0.55970 -1.40814
 F 0.87395 1.63501 1.58189
 F 0.87826 1.63485 -1.58249
 H -0.88326 -1.15324 0.92544
 H -0.88363 -1.15299 -0.92403
 H 0.86210 -1.08686 1.32714
 H 0.86182 -1.08670 -1.32824
 H -0.35371 -0.44736 2.47326
 H -0.35488 -0.44705 -2.47314
13
bifur_IRC_Cartesians_MW_output/new_data/bifur_traj3_Cartesians_MW point 90
C 0.05346 0.82318 0.79819
 C 0.05511 0.82321 -0.79822
 C -0.93855 1.58388 0.00006
 C -0.08996 -0.56082 1.40385
 C -0.08998 -0.56063 -1.40371
 F 0.87952 1.63667 1.57920
 F 0.88388 1.63648 -1.57976
 H -0.88273 -1.15514 0.91877
 H -0.88312 -1.15490 -0.91736
 H 0.86328 -1.08673 1.32365
 H 0.86300 -1.08657 -1.32478
 H -0.35635 -0.44947 2.46965
 H -0.35755 -0.44916 -2.46955
13
bifur_IRC_Cartesians_MW_output/new_data/bifur_traj3_Cartesians_MW point 91
C 0.05335 0.82385 0.79591
 C 0.05500 0.82387 -0.79594
 C -0.94441 1.58696 0.00006
 C -0.09016 -0.56146 1.40077
 C -0.09018 -0.56128 -1.40063
 F 0.88341 1.63782 1.57732
 F 0.88779 1.63762 -1.57786
 H -0.88237 -1.15647 0.91413
 H -0.88275 -1.15622 -0.91271
 H 0.86410 -1.08664 1.32122
 H 0.86382 -1.08648 -1.32236
 H -0.35819 -0.45094 2.46714
 H -0.35940 -0.45063 -2.46705
13
bifur_IRC_Cartesians_MW_output/new_data/bifur_traj3_Cartesians_MW point 92
C 0.05323 0.82454 0.79355
 C 0.05489 0.82455 -0.79358
 C -0.95046 1.59014 0.00006
 C -0.09036 -0.56213 1.39758
 C -0.09039 -0.56195 -1.39745
 F 0.88742 1.63901 1.57537
 F 0.89184 1.63879 -1.57589
 H -0.88198 -1.15783 0.90933
 H -0.88238 -1.15759 -0.90790
 H 0.86495 -1.08655 1.31871
 H 0.86466 -1.08639 -1.31987
 H -0.36010 -0.45246 2.46455
 H -0.36132 -0.45215 -2.46446
13
bifur_IRC_Cartesians_MW_output/new_data/bifur_traj3_Cartesians_MW point 93
C 0.05311 0.82521 0.79127
 C 0.05479 0.82521 -0.79129
 C -0.95631 1.59322 0.00006
 C -0.09056 -0.56277 1.39449
 C -0.09059 -0.56260 -1.39437
 F 0.89130 1.64017 1.57349
 F 0.89575 1.63993 -1.57399
 H -0.88161 -1.15915 0.90469
 H -0.88202 -1.15891 -0.90325
 H 0.86577 -1.08645 1.31627
 H 0.86548 -1.08631 -1.31745
 H -0.36194 -0.45393 2.46204
 H -0.36317 -0.45362 -2.46196
13
bifur_IRC_Cartesians_MW_output/new_data/bifur_traj3_Cartesians_MW point 94
C 0.05300 0.82585 0.78911
 C 0.05469 0.82584 -0.78913
 C -0.96184 1.59613 0.00006
 C -0.09074 -0.56338 1.39158
 C -0.09077 -0.56321 -1.39146
 F 0.89497 1.64126 1.57172
 F 0.89945 1.64100 -1.57220
 H -0.88127 -1.16040 0.90030
 H -0.88168 -1.16017 -0.89886
 H 0.86654 -1.08637 1.31398
 H 0.86626 -1.08622 -1.31517
 H -0.36368 -0.45531 2.45967
 H -0.36493 -0.45501 -2.45960
13
bifur_IRC_Cartesians_MW_output/new_data/bifur_traj3_Cartesians_MW point 95
C 0.05290 0.82642 0.78716
 C 0.05460 0.82641 -0.78717
 C -0.96686 1.59877 0.00006
 C -0.09091 -0.56393 1.38893
 C -0.09095 -0.56377 -1.38881
 F 0.89830 1.64225 1.57011
 F 0.90281 1.64198 -1.57057
 H -0.88095 -1.16154 0.89632
 H -0.88137 -1.16130 -0.89488
 H 0.86725 -1.08629 1.31189
 H 0.86696 -1.08615 -1.31310
 H -0.36526 -0.45657 2.45752
 H -0.36652 -0.45627 -2.45745
13
bifur_IRC_Cartesians_MW_output/new_data/bifur_traj3_Cartesians_MW point 96
C 0.05281 0.82691 0.78548
 C 0.05452 0.82689 -0.78550
 C -0.97116 1.60103 0.00005
 C -0.09106 -0.56441 1.38667
 C -0.09109 -0.56424 -1.38655
 F 0.90115 1.64309 1.56873
 F 0.90568 1.64281 -1.56917
 H -0.88068 -1.16251 0.89291
 H -0.88110 -1.16228 -0.89146
 H 0.86785 -1.08622 1.31011
 H 0.86756 -1.08608 -1.31133
 H -0.36661 -0.45765 2.45567
 H -0.36788 -0.45735 -2.45561
13
bifur_IRC_Cartesians_MW_output/new_data/bifur_traj3_Cartesians_MW point 97
C 0.05274 0.82731 0.78412
 C 0.05446 0.82728 -0.78414
 C -0.97464 1.60286 0.00005
 C -0.09117 -0.56479 1.38483
 C -0.09121 -0.56463 -1.38472
 F 0.90346 1.64378 1.56761
 F 0.90801 1.64349 -1.56804
 H -0.88046 -1.16329 0.89015
 H -0.88089 -1.16306 -0.88870
 H 0.86834 -1.08617 1.30866
 H 0.86804 -1.08603 -1.30989
 H -0.36770 -0.45853 2.45418
 H -0.36898 -0.45822 -2.45413
13
bifur_IRC_Cartesians_MW_output/new_data/bifur_traj3_Cartesians_MW point 98
C 0.05269 0.82763 0.78303
 C 0.05441 0.82760 -0.78305
 C -0.97744 1.60433 0.00005
 C -0.09127 -0.56510 1.38336
 C -0.09131 -0.56494 -1.38325
 F 0.90532 1.64433 1.56671
 F 0.90988 1.64403 -1.56713
 H -0.88028 -1.16393 0.88793
 H -0.88072 -1.16370 -0.88648
 H 0.86873 -1.08613 1.30750
 H 0.86844 -1.08599 -1.30874
 H -0.36858 -0.45923 2.45298
 H -0.36987 -0.45892 -2.45293
13
bifur_IRC_Cartesians_MW_output/new_data/bifur_traj3_Cartesians_MW point 99
C 0.05264 0.82790 0.78212
 C 0.05436 0.82787 -0.78213
 C -0.97979 1.60557 0.00005
 C -0.09135 -0.56536 1.38212
 C -0.09139 -0.56520 -1.38201
 F 0.90688 1.64480 1.56596
 F 0.91145 1.64448 -1.56637
 H -0.88013 -1.16446 0.88607
 H -0.88057 -1.16423 -0.88461
 H 0.86906 -1.08609 1.30652
 H 0.86877 -1.08596 -1.30776
 H -0.36932 -0.45982 2.45198
 H -0.37062 -0.45951 -2.45192
13
bifur_IRC_Cartesians_MW_output/new_data/bifur_traj3_Cartesians_MW point 100
C 0.05264 0.82790 0.78212
 C 0.05436 0.82787 -0.78213
 C -0.97979 1.60557 0.00005
 C -0.09135 -0.56536 1.38212
 C -0.09139 -0.56520 -1.38201
 F 0.90688 1.64480 1.56596
 F 0.91145 1.64448 -1.56637
 H -0.88013 -1.16446 0.88607
 H -0.88057 -1.16423 -0.88461
 H 0.86906 -1.08609 1.30652
 H 0.86877 -1.08596 -1.30776
 H -0.36932 -0.45982 2.45198
 H -0.37062 -0.45952 -2.45192
13
bifur_IRC_Cartesians_MW_output/new_data/bifur_traj3_Cartesians_MW point 101
C 0.05257 0.82831 0.78072
 C 0.05430 0.82827 -0.78073
 C -0.98336 1.60745 0.00005
 C -0.09147 -0.56575 1.38023
 C -0.09151 -0.56559 -1.38013
 F 0.90925 1.64550 1.56481
 F 0.91384 1.64518 -1.56521
 H -0.87991 -1.16527 0.88323
 H -0.88035 -1.16504 -0.88177
 H 0.86956 -1.08603 1.30504
 H 0.86926 -1.08590 -1.30629
 H -0.37045 -0.46072 2.45044
 H -0.37175 -0.46041 -2.45040
13
bifur_IRC_Cartesians_MW_output/new_data/bifur_traj3_Cartesians_MW point 102
C 0.05254 0.82848 0.78012
 C 0.05427 0.82844 -0.78013
 C -0.98490 1.60826 0.00005
 C -0.09152 -0.56592 1.37942
 C -0.09156 -0.56576 -1.37932
 F 0.91027 1.64580 1.56432
 F 0.91487 1.64548 -1.56471
 H -0.87981 -1.16561 0.88201
 H -0.88026 -1.16539 -0.88055
 H 0.86978 -1.08601 1.30440
 H 0.86948 -1.08588 -1.30566
 H -0.37093 -0.46110 2.44978
 H -0.37224 -0.46080 -2.44974
13
bifur_IRC_Cartesians_MW_output/new_data/bifur_traj3_Cartesians_MW point 103
C 0.05251 0.82868 0.77945
 C 0.05424 0.82864 -0.77945
 C -0.98664 1.60917 0.00005
 C -0.09158 -0.56611 1.37851
 C -0.09162 -0.56596 -1.37841
 F 0.91142 1.64615 1.56376
 F 0.91603 1.64581 -1.56414
 H -0.87970 -1.16601 0.88064
 H -0.88015 -1.16578 -0.87917
 H 0.87002 -1.08598 1.30368
 H 0.86972 -1.08585 -1.30494
 H -0.37148 -0.46154 2.44904
 H -0.37279 -0.46124 -2.44900
13
bifur_IRC_Cartesians_MW_output/new_data/bifur_traj3_Cartesians_MW point 104
C 0.05246 0.82896 0.77850
 C 0.05420 0.82892 -0.77850
 C -0.98908 1.61046 0.00005
 C -0.09166 -0.56638 1.37722
 C -0.09170 -0.56623 -1.37712
 F 0.91304 1.64663 1.56297
 F 0.91767 1.64629 -1.56335
 H -0.87955 -1.16656 0.87870
 H -0.88000 -1.16633 -0.87723
 H 0.87036 -1.08594 1.30266
 H 0.87006 -1.08582 -1.30393
 H -0.37224 -0.46215 2.44799
 H -0.37356 -0.46185 -2.44795
13
bifur_IRC_Cartesians_MW_output/new_data/bifur_traj3_Cartesians_MW point 105
C 0.05239 0.82935 0.77718
 C 0.05414 0.82930 -0.77718
 C -0.99245 1.61223 0.00005
 C -0.09177 -0.56675 1.37544
 C -0.09182 -0.56660 -1.37535
 F 0.91528 1.64729 1.56189
 F 0.91992 1.64694 -1.56226
 H -0.87934 -1.16732 0.87602
 H -0.87979 -1.16709 -0.87455
 H 0.87084 -1.08589 1.30126
 H 0.87054 -1.08577 -1.30254
 H -0.37331 -0.46300 2.44655
 H -0.37463 -0.46270 -2.44651
13
bifur_IRC_Cartesians_MW_output/new_data/bifur_traj3_Cartesians_MW point 106
C 0.05232 0.82975 0.77581
 C 0.05407 0.82970 -0.77581
 C -0.99598 1.61409 0.00005
 C -0.09189 -0.56714 1.37358
 C -0.09194 -0.56699 -1.37349
 F 0.91762 1.64799 1.56076
 F 0.92228 1.64763 -1.56111
 H -0.87911 -1.16812 0.87322
 H -0.87957 -1.16789 -0.87175
 H 0.87133 -1.08584 1.29979
 H 0.87103 -1.08571 -1.30108
 H -0.37442 -0.46388 2.44503
 H -0.37575 -0.46358 -2.44500
13
bifur_IRC_Cartesians_MW_output/new_data/bifur_traj3_Cartesians_MW point 107
C 0.05226 0.83010 0.77463
 C 0.05402 0.83004 -0.77463
 C -0.99900 1.61568 0.00005
 C -0.09199 -0.56747 1.37199
 C -0.09204 -0.56732 -1.37190
 F 0.91962 1.64858 1.55979
 F 0.92430 1.64821 -1.56013
 H -0.87892 -1.16880 0.87083
 H -0.87939 -1.16858 -0.86935
 H 0.87176 -1.08579 1.29854
 H 0.87145 -1.08567 -1.29984
 H -0.37536 -0.46464 2.44374
 H -0.37670 -0.46434 -2.44371
13
bifur_IRC_Cartesians_MW_output/new_data/bifur_traj3_Cartesians_MW point 108
C 0.05222 0.83033 0.77382
 C 0.05398 0.83027 -0.77382
 C -1.00108 1.61677 0.00005
 C -0.09206 -0.56770 1.37090
 C -0.09211 -0.56755 -1.37081
 F 0.92100 1.64899 1.55912
 F 0.92569 1.64862 -1.55946
 H -0.87879 -1.16927 0.86918
 H -0.87926 -1.16905 -0.86770
 H 0.87205 -1.08576 1.29768
 H 0.87174 -1.08564 -1.29898
 H -0.37602 -0.46516 2.44285
 H -0.37736 -0.46486 -2.44283
13
bifur_IRC_Cartesians_MW_output/new_data/bifur_traj3_Cartesians_MW point 109
C 0.05220 0.83041 0.77355
 C 0.05397 0.83035 -0.77354
 C -1.00178 1.61714 0.00005
 C -0.09208 -0.56778 1.37052
 C -0.09214 -0.56763 -1.37044
 F 0.92147 1.64913 1.55890
 F 0.92616 1.64875 -1.55923
 H -0.87875 -1.16943 0.86862
 H -0.87922 -1.16921 -0.86714
 H 0.87215 -1.08575 1.29738
 H 0.87184 -1.08563 -1.29869
 H -0.37624 -0.46534 2.44255
 H -0.37759 -0.46504 -2.44253
13
bifur_IRC_Cartesians_MW_output/new_data/bifur_traj3_Cartesians_MW point 110
C 0.05222 0.83031 0.77390
 C 0.05398 0.83025 -0.77390
 C -1.00088 1.61666 0.00005
 C -0.09205 -0.56768 1.37100
 C -0.09210 -0.56753 -1.37091
 F 0.92087 1.64895 1.55919
 F 0.92556 1.64858 -1.55952
 H -0.87881 -1.16922 0.86934
 H -0.87927 -1.16900 -0.86786
 H 0.87202 -1.08576 1.29776
 H 0.87171 -1.08564 -1.29906
 H -0.37596 -0.46511 2.44293
 H -0.37730 -0.46481 -2.44291
13
bifur_IRC_Cartesians_MW_output/new_data/bifur_traj3_Cartesians_MW point 111
C 0.05222 0.83031 0.77390
 C 0.05398 0.83025 -0.77390
 C -1.00088 1.61666 0.00005
 C -0.09205 -0.56768 1.37100
 C -0.09210 -0.56753 -1.37091
 F 0.92087 1.64895 1.55919
 F 0.92556 1.64858 -1.55952
 H -0.87881 -1.16922 0.86934
 H -0.87927 -1.16900 -0.86786
 H 0.87202 -1.08576 1.29776
 H 0.87171 -1.08564 -1.29906
 H -0.37596 -0.46511 2.44293
 H -0.37730 -0.46481 -2.44291
13
bifur_IRC_Cartesians_MW_output/new_data/bifur_traj3_Cartesians_MW point 112
C 0.05234 0.82964 0.77619
 C 0.05409 0.82958 -0.77619
 C -0.99499 1.61357 0.00005
 C -0.09186 -0.56703 1.37410
 C -0.09190 -0.56688 -1.37401
 F 0.91696 1.64779 1.56108
 F 0.92162 1.64743 -1.56143
 H -0.87918 -1.16789 0.87401
 H -0.87964 -1.16767 -0.87254
 H 0.87119 -1.08585 1.30021
 H 0.87089 -1.08573 -1.30149
 H -0.37410 -0.46363 2.44546
 H -0.37543 -0.46333 -2.44543
13
bifur_IRC_Cartesians_MW_output/new_data/bifur_traj3_Cartesians_MW point 113
C 0.05243 0.82914 0.77788
 C 0.05417 0.82909 -0.77789
 C -0.99065 1.61129 0.00005
 C -0.09171 -0.56655 1.37639
 C -0.09176 -0.56640 -1.37629
 F 0.91409 1.64694 1.56247
 F 0.91872 1.64659 -1.56284
 H -0.87945 -1.16691 0.87745
 H -0.87990 -1.16669 -0.87598
 H 0.87059 -1.08592 1.30201
 H 0.87028 -1.08579 -1.30328
 H -0.37274 -0.46255 2.44732
 H -0.37406 -0.46224 -2.44728
13
bifur_IRC_Cartesians_MW_output/new_data/bifur_traj3_Cartesians_MW point 114
C 0.05251 0.82866 0.77951
 C 0.05424 0.82862 -0.77952
 C -0.98647 1.60909 0.00005
 C -0.09157 -0.56609 1.37859
 C -0.09161 -0.56594 -1.37849
 F 0.91131 1.64611 1.56381
 F 0.91593 1.64578 -1.56420
 H -0.87971 -1.16597 0.88076
 H -0.88016 -1.16574 -0.87930
 H 0.87000 -1.08598 1.30374
 H 0.86970 -1.08586 -1.30501
 H -0.37143 -0.46150 2.44911
 H -0.37273 -0.46119 -2.44907
13
bifur_IRC_Cartesians_MW_output/new_data/bifur_traj3_Cartesians_MW point 115
C 0.05258 0.82824 0.78097
 C 0.05431 0.82820 -0.78097
 C -0.98274 1.60712 0.00005
 C -0.09145 -0.56568 1.38056
 C -0.09149 -0.56552 -1.38046
 F 0.90884 1.64538 1.56501
 F 0.91343 1.64506 -1.56541
 H -0.87995 -1.16513 0.88372
 H -0.88039 -1.16490 -0.88226
 H 0.86948 -1.08604 1.30529
 H 0.86918 -1.08591 -1.30655
 H -0.37025 -0.46056 2.45071
 H -0.37155 -0.46026 -2.45066
13
bifur_IRC_Cartesians_MW_output/new_data/bifur_traj3_Cartesians_MW point 116
C 0.05265 0.82783 0.78236
 C 0.05438 0.82780 -0.78237
 C -0.97917 1.60524 0.00005
 C -0.09133 -0.56529 1.38244
 C -0.09137 -0.56513 -1.38234
 F 0.90647 1.64467 1.56616
 F 0.91104 1.64436 -1.56657
 H -0.88017 -1.16432 0.88656
 H -0.88061 -1.16409 -0.88510
 H 0.86898 -1.08610 1.30678
 H 0.86868 -1.08596 -1.30802
 H -0.36913 -0.45966 2.45224
 H -0.37042 -0.45936 -2.45219
13
bifur_IRC_Cartesians_MW_output/new_data/bifur_traj3_Cartesians_MW point 117
C 0.05273 0.82741 0.78377
 C 0.05444 0.82739 -0.78378
 C -0.97555 1.60334 0.00005
 C -0.09120 -0.56489 1.38435
 C -0.09124 -0.56473 -1.38424
 F 0.90406 1.64396 1.56732
 F 0.90862 1.64366 -1.56775
 H -0.88040 -1.16350 0.88943
 H -0.88083 -1.16327 -0.88798
 H 0.86847 -1.08615 1.30828
 H 0.86817 -1.08602 -1.30951
 H -0.36799 -0.45875 2.45379
 H -0.36927 -0.45845 -2.45374
13
bifur_IRC_Cartesians_MW_output/new_data/bifur_traj3_Cartesians_MW point 118
C 0.05280 0.82699 0.78520
 C 0.05451 0.82697 -0.78522
 C -0.97187 1.60141 0.00005
 C -0.09108 -0.56448 1.38629
 C -0.09112 -0.56432 -1.38618
 F 0.90163 1.64324 1.56850
 F 0.90616 1.64295 -1.56894
 H -0.88063 -1.16267 0.89235
 H -0.88106 -1.16244 -0.89090
 H 0.86795 -1.08621 1.30981
 H 0.86766 -1.08607 -1.31103
 H -0.36683 -0.45783 2.45537
 H -0.36811 -0.45753 -2.45531
13
bifur_IRC_Cartesians_MW_output/new_data/bifur_traj3_Cartesians_MW point 119
C 0.05286 0.82662 0.78648
 C 0.05457 0.82660 -0.78650
 C -0.96858 1.59968 0.00006
 C -0.09097 -0.56412 1.38802
 C -0.09100 -0.56396 -1.38791
 F 0.89944 1.64259 1.56955
 F 0.90396 1.64231 -1.57001
 H -0.88084 -1.16193 0.89495
 H -0.88126 -1.16169 -0.89351
 H 0.86749 -1.08626 1.31118
 H 0.86720 -1.08612 -1.31239
 H -0.36580 -0.45701 2.45678
 H -0.36706 -0.45670 -2.45671
13
bifur_IRC_Cartesians_MW_output/new_data/bifur_traj3_Cartesians_MW point 120
C 0.05292 0.82631 0.78753
 C 0.05462 0.82630 -0.78755
 C -0.96589 1.59826 0.00006
 C -0.09088 -0.56383 1.38944
 C -0.09091 -0.56366 -1.38932
 F 0.89766 1.64206 1.57042
 F 0.90216 1.64179 -1.57088
 H -0.88101 -1.16132 0.89709
 H -0.88143 -1.16108 -0.89565
 H 0.86711 -1.08631 1.31229
 H 0.86682 -1.08616 -1.31350
 H -0.36495 -0.45633 2.45793
 H -0.36621 -0.45602 -2.45786
13
bifur_IRC_Cartesians_MW_output/new_data/bifur_traj3_Cartesians_MW point 121
C 0.05297 0.82601 0.78856
 C 0.05466 0.82600 -0.78858
 C -0.96326 1.59688 0.00006
 C -0.09079 -0.56354 1.39083
 C -0.09082 -0.56337 -1.39071
 F 0.89592 1.64154 1.57126
 F 0.90040 1.64128 -1.57174
 H -0.88118 -1.16073 0.89917
 H -0.88159 -1.16049 -0.89773
 H 0.86674 -1.08635 1.31339
 H 0.86645 -1.08620 -1.31458
 H -0.36412 -0.45567 2.45906
 H -0.36538 -0.45536 -2.45899
13
bifur_IRC_Cartesians_MW_output/new_data/bifur_traj3_Cartesians_MW point 122
C 0.05297 0.82601 0.78856
 C 0.05466 0.82600 -0.78858
 C -0.96326 1.59688 0.00006
 C -0.09079 -0.56354 1.39083
 C -0.09082 -0.56337 -1.39071
 F 0.89591 1.64154 1.57126
 F 0.90040 1.64128 -1.57174
 H -0.88118 -1.16072 0.89917
 H -0.88159 -1.16049 -0.89773
 H 0.86674 -1.08635 1.31339
 H 0.86645 -1.08620 -1.31458
 H -0.36412 -0.45567 2.45906
 H -0.36538 -0.45536 -2.45899
13
bifur_IRC_Cartesians_MW_output/new_data/bifur_traj3_Cartesians_MW point 123
C 0.05312 0.82518 0.79140
 C 0.05479 0.82518 -0.79142
 C -0.95597 1.59304 0.00006
 C -0.09055 -0.56273 1.39467
 C -0.09057 -0.56256 -1.39455
 F 0.89108 1.64010 1.57360
 F 0.89553 1.63986 -1.57410
 H -0.88164 -1.15908 0.90496
 H -0.88204 -1.15884 -0.90353
 H 0.86572 -1.08646 1.31642
 H 0.86543 -1.08631 -1.31759
 H -0.36183 -0.45384 2.46219
 H -0.36307 -0.45353 -2.46210
13
bifur_IRC_Cartesians_MW_output/new_data/bifur_traj3_Cartesians_MW point 124
C 0.05322 0.82457 0.79348
 C 0.05489 0.82457 -0.79350
 C -0.95065 1.59024 0.00006
 C -0.09037 -0.56215 1.39748
 C -0.09039 -0.56197 -1.39735
 F 0.88754 1.63905 1.57531
 F 0.89197 1.63883 -1.57583
 H -0.88197 -1.15787 0.90918
 H -0.88237 -1.15763 -0.90775
 H 0.86497 -1.08654 1.31863
 H 0.86469 -1.08639 -1.31979
 H -0.36016 -0.45250 2.46447
 H -0.36138 -0.45220 -2.46438
13
bifur_IRC_Cartesians_MW_output/new_data/bifur_traj3_Cartesians_MW point 125
C 0.05335 0.82385 0.79593
 C 0.05500 0.82386 -0.79596
 C -0.94434 1.58692 0.00006
 C -0.09016 -0.56145 1.40080
 C -0.09018 -0.56127 -1.40067
 F 0.88336 1.63781 1.57734
 F 0.88775 1.63761 -1.57788
 H -0.88237 -1.15645 0.91418
 H -0.88276 -1.15621 -0.91276
 H 0.86409 -1.08664 1.32125
 H 0.86381 -1.08649 -1.32239
 H -0.35817 -0.45092 2.46717
 H -0.35938 -0.45061 -2.46707
13
bifur_IRC_Cartesians_MW_output/new_data/bifur_traj3_Cartesians_MW point 126
C 0.05348 0.82305 0.79864
 C 0.05513 0.82308 -0.79867
 C -0.93740 1.58327 0.00006
 C -0.08993 -0.56069 1.40446
 C -0.08994 -0.56051 -1.40432
 F 0.87876 1.63644 1.57956
 F 0.88311 1.63626 -1.58013
 H -0.88281 -1.15488 0.91968
 H -0.88319 -1.15464 -0.91827
 H 0.86312 -1.08675 1.32413
 H 0.86284 -1.08659 -1.32525
 H -0.35599 -0.44918 2.47014
 H -0.35718 -0.44887 -2.47004
13
bifur_IRC_Cartesians_MW_output/new_data/bifur_traj3_Cartesians_MW point 127
C 0.05363 0.82221 0.80151
 C 0.05526 0.82225 -0.80155
 C -0.93004 1.57940 0.00007
 C -0.08968 -0.55988 1.40834
 C -0.08969 -0.55969 -1.40820
 F 0.87387 1.63499 1.58193
 F 0.87818 1.63483 -1.58253
 H -0.88327 -1.15322 0.92553
 H -0.88364 -1.15297 -0.92412
 H 0.86208 -1.08686 1.32719
 H 0.86181 -1.08670 -1.32829
 H -0.35367 -0.44733 2.47330
 H -0.35485 -0.44702 -2.47319
13
bifur_IRC_Cartesians_MW_output/new_data/bifur_traj3_Cartesians_MW point 128
C 0.05378 0.82136 0.80442
 C 0.05540 0.82140 -0.80446
 C -0.92257 1.57547 0.00007
 C -0.08943 -0.55906 1.41227
 C -0.08944 -0.55886 -1.41212
 F 0.86892 1.63352 1.58433
 F 0.87319 1.63338 -1.58495
 H -0.88374 -1.15153 0.93144
 H -0.88410 -1.15128 -0.93005
 H 0.86104 -1.08698 1.33029
 H 0.86076 -1.08681 -1.33137
 H -0.35133 -0.44546 2.47650
 H -0.35248 -0.44514 -2.47638
13
bifur_IRC_Cartesians_MW_output/new_data/bifur_traj3_Cartesians_MW point 129
C 0.05392 0.82057 0.80709
 C 0.05552 0.82063 -0.80713
 C -0.91572 1.57187 0.00007
 C -0.08920 -0.55830 1.41589
 C -0.08920 -0.55810 -1.41573
 F 0.86437 1.63217 1.58653
 F 0.86861 1.63205 -1.58718
 H -0.88417 -1.14998 0.93688
 H -0.88452 -1.14973 -0.93549
 H 0.86007 -1.08709 1.33314
 H 0.85981 -1.08691 -1.33420
 H -0.34917 -0.44374 2.47944
 H -0.35031 -0.44342 -2.47931
13
bifur_IRC_Cartesians_MW_output/new_data/bifur_traj3_Cartesians_MW point 130
C 0.05404 0.81987 0.80949
 C 0.05563 0.81993 -0.80953
 C -0.90957 1.56863 0.00007
 C -0.08899 -0.55763 1.41913
 C -0.08899 -0.55742 -1.41897
 F 0.86029 1.63095 1.58850
 F 0.86450 1.63086 -1.58917
 H -0.88456 -1.14860 0.94176
 H -0.88490 -1.14834 -0.94037
 H 0.85921 -1.08718 1.33569
 H 0.85895 -1.08701 -1.33673
 H -0.34724 -0.44220 2.48208
 H -0.34836 -0.44188 -2.48193
13
bifur_IRC_Cartesians_MW_output/new_data/bifur_traj3_Cartesians_MW point 131
C 0.05415 0.81920 0.81176
 C 0.05574 0.81928 -0.81181
 C -0.90374 1.56557 0.00008
 C -0.08880 -0.55699 1.42220
 C -0.08880 -0.55678 -1.42203
 F 0.85643 1.62981 1.59037
 F 0.86060 1.62973 -1.59106
 H -0.88493 -1.14728 0.94638
 H -0.88526 -1.14702 -0.94500
 H 0.85840 -1.08728 1.33811
 H 0.85813 -1.08709 -1.33914
 H -0.34540 -0.44073 2.48458
 H -0.34651 -0.44041 -2.48442
13
bifur_IRC_Cartesians_MW_output/new_data/bifur_traj3_Cartesians_MW point 132
C 0.05427 0.81853 0.81404
 C 0.05584 0.81861 -0.81410
 C -0.89788 1.56248 0.00008
 C -0.08860 -0.55634 1.42529
 C -0.08860 -0.55613 -1.42512
 F 0.85253 1.62865 1.59226
 F 0.85668 1.62859 -1.59297
 H -0.88530 -1.14595 0.95103
 H -0.88562 -1.14569 -0.94966
 H 0.85757 -1.08737 1.34055
 H 0.85731 -1.08718 -1.34156
 H -0.34356 -0.43926 2.48709
 H -0.34465 -0.43894 -2.48693
13
bifur_IRC_Cartesians_MW_output/new_data/bifur_traj3_Cartesians_MW point 133
C 0.05427 0.81853 0.81404
 C 0.05584 0.81861 -0.81410
 C -0.89787 1.56248 0.00008
 C -0.08860 -0.55634 1.42529
 C -0.08860 -0.55613 -1.42512
 F 0.85253 1.62865 1.59226
 F 0.85668 1.62859 -1.59297
 H -0.88530 -1.14595 0.95103
 H -0.88562 -1.14569 -0.94966
 H 0.85757 -1.08737 1.34055
 H 0.85731 -1.08718 -1.34156
 H -0.34356 -0.43926 2.48709
 H -0.34465 -0.43894 -2.48693
13
bifur_IRC_Cartesians_MW_output/new_data/bifur_traj3_Cartesians_MW point 134
C 0.05449 0.81724 0.81845
 C 0.05605 0.81734 -0.81851
 C -0.88657 1.55653 0.00008
 C -0.08822 -0.55510 1.43125
 C -0.08821 -0.55488 -1.43107
 F 0.84503 1.62642 1.59588
 F 0.84912 1.62639 -1.59664
 H -0.88601 -1.14340 0.96000
 H -0.88632 -1.14313 -0.95864
 H 0.85599 -1.08754 1.34525
 H 0.85573 -1.08735 -1.34622
 H -0.34000 -0.43642 2.49194
 H -0.34107 -0.43610 -2.49176
13
bifur_IRC_Cartesians_MW_output/new_data/bifur_traj3_Cartesians_MW point 135
C 0.05459 0.81669 0.82033
 C 0.05613 0.81679 -0.82039
 C -0.88175 1.55399 0.00008
 C -0.08806 -0.55457 1.43379
 C -0.08805 -0.55434 -1.43361
 F 0.84183 1.62547 1.59743
 F 0.84589 1.62546 -1.59821
 H -0.88632 -1.14231 0.96382
 H -0.88662 -1.14204 -0.96247
 H 0.85531 -1.08762 1.34725
 H 0.85506 -1.08742 -1.34821
 H -0.33848 -0.43521 2.49401
 H -0.33954 -0.43489 -2.49383
13
bifur_IRC_Cartesians_MW_output/new_data/bifur_traj3_Cartesians_MW point 136
C 0.05469 0.81614 0.82220
 C 0.05622 0.81625 -0.82226
 C -0.87695 1.55147 0.00008
 C -0.08790 -0.55404 1.43632
 C -0.08788 -0.55381 -1.43613
 F 0.83865 1.62453 1.59897
 F 0.84268 1.62453 -1.59976
 H -0.88662 -1.14123 0.96763
 H -0.88691 -1.14095 -0.96628
 H 0.85464 -1.08769 1.34924
 H 0.85438 -1.08749 -1.35019
 H -0.33698 -0.43401 2.49606
 H -0.33802 -0.43369 -2.49588
13
bifur_IRC_Cartesians_MW_output/new_data/bifur_traj3_Cartesians_MW point 137
C 0.05479 0.81553 0.82428
 C 0.05632 0.81565 -0.82435
 C -0.87160 1.54866 0.00008
 C -0.08772 -0.55345 1.43914
 C -0.08770 -0.55322 -1.43895
 F 0.83510 1.62347 1.60069
 F 0.83910 1.62349 -1.60150
 H -0.88696 -1.14002 0.97187
 H -0.88724 -1.13974 -0.97053
 H 0.85389 -1.08778 1.35147
 H 0.85364 -1.08757 -1.35240
 H -0.33529 -0.43266 2.49836
 H -0.33632 -0.43234 -2.49816
13
bifur_IRC_Cartesians_MW_output/new_data/bifur_traj3_Cartesians_MW point 138
C 0.05492 0.81480 0.82677
 C 0.05643 0.81493 -0.82684
 C -0.86522 1.54530 0.00009
 C -0.08751 -0.55275 1.44251
 C -0.08748 -0.55251 -1.44231
 F 0.83087 1.62221 1.60274
 F 0.83484 1.62225 -1.60358
 H -0.88736 -1.13858 0.97693
 H -0.88764 -1.13830 -0.97560
 H 0.85299 -1.08788 1.35412
 H 0.85274 -1.08767 -1.35503
 H -0.33329 -0.43106 2.50109
 H -0.33430 -0.43074 -2.50089
13
bifur_IRC_Cartesians_MW_output/new_data/bifur_traj3_Cartesians_MW point 139
C 0.05507 0.81394 0.82968
 C 0.05656 0.81408 -0.82976
 C -0.85776 1.54138 0.00009
 C -0.08726 -0.55193 1.44644
 C -0.08723 -0.55169 -1.44623
 F 0.82592 1.62074 1.60514
 F 0.82985 1.62080 -1.60600
 H -0.88783 -1.13689 0.98285
 H -0.88810 -1.13661 -0.98152
 H 0.85195 -1.08799 1.35722
 H 0.85170 -1.08778 -1.35811
 H -0.33094 -0.42919 2.50429
 H -0.33194 -0.42886 -2.50408
13
bifur_IRC_Cartesians_MW_output/new_data/bifur_traj3_Cartesians_MW point 140
C 0.05523 0.81303 0.83280
 C 0.05671 0.81318 -0.83288
 C -0.84975 1.53716 0.00009
 C -0.08699 -0.55104 1.45066
 C -0.08696 -0.55080 -1.45045
 F 0.82061 1.61916 1.60771
 F 0.82450 1.61925 -1.60860
 H -0.88833 -1.13508 0.98920
 H -0.88859 -1.13480 -0.98788
 H 0.85082 -1.08812 1.36055
 H 0.85058 -1.08790 -1.36141
 H -0.32842 -0.42718 2.50772
 H -0.32940 -0.42685 -2.50750
13
bifur_IRC_Cartesians_MW_output/new_data/bifur_traj3_Cartesians_MW point 141
C 0.05539 0.81211 0.83594
 C 0.05685 0.81227 -0.83602
 C -0.84170 1.53293 0.00009
 C -0.08672 -0.55016 1.45490
 C -0.08668 -0.54991 -1.45468
 F 0.81526 1.61758 1.61029
 F 0.81911 1.61768 -1.61121
 H -0.88884 -1.13326 0.99558
 H -0.88909 -1.13298 -0.99427
 H 0.84969 -1.08824 1.36389
 H 0.84946 -1.08802 -1.36474
 H -0.32589 -0.42516 2.51117
 H -0.32685 -0.42483 -2.51094
13
bifur_IRC_Cartesians_MW_output/new_data/bifur_traj3_Cartesians_MW point 142
C 0.05555 0.81119 0.83907
 C 0.05700 0.81136 -0.83916
 C -0.83367 1.52871 0.00010
 C -0.08645 -0.54928 1.45913
 C -0.08641 -0.54902 -1.45891
 F 0.80994 1.61599 1.61287
 F 0.81374 1.61613 -1.61382
 H -0.88935 -1.13145 1.00195
 H -0.88958 -1.13116 -1.00065
 H 0.84857 -1.08837 1.36722
 H 0.84833 -1.08814 -1.36805
 H -0.32336 -0.42315 2.51461
 H -0.32430 -0.42282 -2.51437
13
bifur_IRC_Cartesians_MW_output/new_data/bifur_traj3_Cartesians_MW point 143
C 0.05570 0.81028 0.84216
 C 0.05714 0.81046 -0.84226
 C -0.82573 1.52453 0.00010
 C -0.08618 -0.54840 1.46332
 C -0.08614 -0.54814 -1.46309
 F 0.80467 1.61443 1.61542
 F 0.80843 1.61458 -1.61640
 H -0.88985 -1.12966 1.00825
 H -0.89007 -1.12936 -1.00696
 H 0.84745 -1.08849 1.37053
 H 0.84722 -1.08826 -1.37133
 H -0.32086 -0.42115 2.51802
 H -0.32178 -0.42082 -2.51777
13
bifur_IRC_Cartesians_MW_output/new_data/bifur_traj3_Cartesians_MW point 144
C 0.05570 0.81028 0.84216
 C 0.05714 0.81046 -0.84226
 C -0.82573 1.52453 0.00010
 C -0.08618 -0.54840 1.46332
 C -0.08614 -0.54814 -1.46309
 F 0.80467 1.61443 1.61542
 F 0.80843 1.61458 -1.61640
 H -0.88985 -1.12966 1.00825
 H -0.89007 -1.12936 -1.00696
 H 0.84745 -1.08849 1.37053
 H 0.84722 -1.08826 -1.37133
 H -0.32086 -0.42115 2.51802
 H -0.32178 -0.42082 -2.51777
13
bifur_IRC_Cartesians_MW_output/new_data/bifur_traj3_Cartesians_MW point 145
C 0.05596 0.80879 0.84724
 C 0.05738 0.80899 -0.84734
 C -0.81271 1.51768 0.00010
 C -0.08575 -0.54697 1.47018
 C -0.08569 -0.54670 -1.46994
 F 0.79603 1.61186 1.61960
 F 0.79972 1.61206 -1.62063
 H -0.89067 -1.12672 1.01858
 H -0.89088 -1.12641 -1.01730
 H 0.84563 -1.08870 1.37593
 H 0.84540 -1.08845 -1.37670
 H -0.31677 -0.41788 2.52360
 H -0.31766 -0.41755 -2.52333
13
bifur_IRC_Cartesians_MW_output/new_data/bifur_traj3_Cartesians_MW point 146
C 0.05606 0.80821 0.84923
 C 0.05747 0.80842 -0.84934
 C -0.80759 1.51499 0.00010
 C -0.08557 -0.54640 1.47288
 C -0.08552 -0.54614 -1.47264
 F 0.79263 1.61085 1.62124
 F 0.79630 1.61106 -1.62229
 H -0.89099 -1.12556 1.02264
 H -0.89119 -1.12526 -1.02136
 H 0.84491 -1.08878 1.37806
 H 0.84469 -1.08853 -1.37881
 H -0.31516 -0.41660 2.52579
 H -0.31604 -0.41626 -2.52552
13
bifur_IRC_Cartesians_MW_output/new_data/bifur_traj3_Cartesians_MW point 147
C 0.05616 0.80766 0.85108
 C 0.05755 0.80788 -0.85119
 C -0.80284 1.51248 0.00011
 C -0.08542 -0.54588 1.47539
 C -0.08536 -0.54561 -1.47514
 F 0.78948 1.60992 1.62277
 F 0.79312 1.61014 -1.62383
 H -0.89129 -1.12448 1.02641
 H -0.89148 -1.12418 -1.02514
 H 0.84424 -1.08885 1.38004
 H 0.84402 -1.08860 -1.38077
 H -0.31366 -0.41541 2.52783
 H -0.31453 -0.41507 -2.52755
13
bifur_IRC_Cartesians_MW_output/new_data/bifur_traj3_Cartesians_MW point 148
C 0.05625 0.80715 0.85283
 C 0.05764 0.80737 -0.85294
 C -0.79835 1.51012 0.00011
 C -0.08526 -0.54539 1.47775
 C -0.08520 -0.54511 -1.47750
 F 0.78650 1.60903 1.62421
 F 0.79012 1.60927 -1.62529
 H -0.89157 -1.12347 1.02997
 H -0.89176 -1.12316 -1.02871
 H 0.84361 -1.08892 1.38190
 H 0.84339 -1.08867 -1.38262
 H -0.31225 -0.41428 2.52976
 H -0.31311 -0.41394 -2.52947
13
bifur_IRC_Cartesians_MW_output/new_data/bifur_traj3_Cartesians_MW point 149
C 0.05633 0.80670 0.85438
 C 0.05771 0.80692 -0.85449
 C -0.79437 1.50803 0.00011
 C -0.08513 -0.54495 1.47985
 C -0.08507 -0.54467 -1.47959
 F 0.78387 1.60825 1.62549
 F 0.78746 1.60850 -1.62658
 H -0.89182 -1.12257 1.03312
 H -0.89201 -1.12226 -1.03186
 H 0.84306 -1.08898 1.38355
 H 0.84284 -1.08873 -1.38426
 H -0.31100 -0.41328 2.53146
 H -0.31185 -0.41295 -2.53117
13
bifur_IRC_Cartesians_MW_output/new_data/bifur_traj3_Cartesians_MW point 150
C 0.05640 0.80630 0.85573
 C 0.05777 0.80653 -0.85584
 C -0.79092 1.50622 0.00011
 C -0.08502 -0.54457 1.48167
 C -0.08495 -0.54429 -1.48141
 F 0.78158 1.60757 1.62659
 F 0.78516 1.60783 -1.62770
 H -0.89204 -1.12179 1.03586
 H -0.89222 -1.12148 -1.03460
 H 0.84257 -1.08904 1.38499
 H 0.84236 -1.08878 -1.38568
 H -0.30992 -0.41242 2.53294
 H -0.31075 -0.41208 -2.53264
13
bifur_IRC_Cartesians_MW_output/new_data/bifur_traj3_Cartesians_MW point 151
C 0.05646 0.80592 0.85702
 C 0.05783 0.80616 -0.85714
 C -0.78760 1.50447 0.00011
 C -0.08490 -0.54420 1.48342
 C -0.08484 -0.54392 -1.48316
 F 0.77937 1.60691 1.62766
 F 0.78293 1.60718 -1.62878
 H -0.89225 -1.12104 1.03849
 H -0.89242 -1.12073 -1.03724
 H 0.84211 -1.08909 1.38637
 H 0.84189 -1.08883 -1.38706
 H -0.30887 -0.41158 2.53436
 H -0.30970 -0.41124 -2.53406
13
bifur_IRC_Cartesians_MW_output/new_data/bifur_traj3_Cartesians_MW point 152
C 0.05653 0.80551 0.85843
 C 0.05789 0.80575 -0.85855
 C -0.78399 1.50257 0.00011
 C -0.08478 -0.54381 1.48532
 C -0.08472 -0.54352 -1.48506
 F 0.77698 1.60620 1.62882
 F 0.78052 1.60648 -1.62995
 H -0.89248 -1.12023 1.04136
 H -0.89265 -1.11991 -1.04011
 H 0.84160 -1.08914 1.38787
 H 0.84139 -1.08888 -1.38855
 H -0.30774 -0.41068 2.53591
 H -0.30856 -0.41034 -2.53561
13
bifur_IRC_Cartesians_MW_output/new_data/bifur_traj3_Cartesians_MW point 153
C 0.05662 0.80502 0.86009
 C 0.05797 0.80527 -0.86021
 C -0.77972 1.50033 0.00011
 C -0.08464 -0.54334 1.48757
 C -0.08457 -0.54305 -1.48730
 F 0.77415 1.60536 1.63019
 F 0.77767 1.60566 -1.63134
 H -0.89275 -1.11926 1.04474
 H -0.89291 -1.11895 -1.04350
 H 0.84100 -1.08921 1.38964
 H 0.84079 -1.08895 -1.39031
 H -0.30639 -0.40961 2.53774
 H -0.30720 -0.40927 -2.53743
13
bifur_IRC_Cartesians_MW_output/new_data/bifur_traj3_Cartesians_MW point 154
C 0.05672 0.80443 0.86211
 C 0.05806 0.80468 -0.86223
 C -0.77456 1.49761 0.00011
 C -0.08447 -0.54277 1.49029
 C -0.08439 -0.54248 -1.49002
 F 0.77072 1.60434 1.63185
 F 0.77421 1.60465 -1.63302
 H -0.89307 -1.11810 1.04884
 H -0.89323 -1.11778 -1.04760
 H 0.84028 -1.08929 1.39178
 H 0.84007 -1.08902 -1.39244
 H -0.30477 -0.40831 2.53996
 H -0.30557 -0.40797 -2.53964
13
bifur_IRC_Cartesians_MW_output/new_data/bifur_traj3_Cartesians_MW point 155
C 0.05672 0.80443 0.86211
 C 0.05806 0.80468 -0.86223
 C -0.77456 1.49761 0.00011
 C -0.08447 -0.54277 1.49029
 C -0.08439 -0.54248 -1.49002
 F 0.77072 1.60434 1.63185
 F 0.77421 1.60465 -1.63302
 H -0.89307 -1.11810 1.04883
 H -0.89323 -1.11778 -1.04760
 H 0.84028 -1.08929 1.39178
 H 0.84007 -1.08902 -1.39244
 H -0.30477 -0.40831 2.53995
 H -0.30557 -0.40797 -2.53964
13
bifur_IRC_Cartesians_MW_output/new_data/bifur_traj3_Cartesians_MW point 156
C 0.05697 0.80299 0.86701
 C 0.05829 0.80326 -0.86714
 C -0.76197 1.49099 0.00012
 C -0.08405 -0.54138 1.49693
 C -0.08397 -0.54109 -1.49664
 F 0.76237 1.60186 1.63589
 F 0.76580 1.60221 -1.63710
 H -0.89387 -1.11525 1.05882
 H -0.89400 -1.11493 -1.05759
 H 0.83851 -1.08949 1.39701
 H 0.83831 -1.08921 -1.39763
 H -0.30081 -0.40515 2.54535
 H -0.30158 -0.40481 -2.54501
13
bifur_IRC_Cartesians_MW_output/new_data/bifur_traj3_Cartesians_MW point 157
C 0.05711 0.80221 0.86967
 C 0.05841 0.80249 -0.86980
 C -0.75515 1.48740 0.00012
 C -0.08382 -0.54063 1.50052
 C -0.08373 -0.54033 -1.50024
 F 0.75784 1.60052 1.63808
 F 0.76123 1.60089 -1.63932
 H -0.89430 -1.11371 1.06423
 H -0.89442 -1.11339 -1.06301
 H 0.83755 -1.08959 1.39985
 H 0.83735 -1.08931 -1.40044
 H -0.29866 -0.40344 2.54828
 H -0.29942 -0.40309 -2.54793
13
bifur_IRC_Cartesians_MW_output/new_data/bifur_traj3_Cartesians_MW point 158
C 0.05725 0.80141 0.87240
 C 0.05854 0.80170 -0.87253
 C -0.74816 1.48372 0.00012
 C -0.08358 -0.53986 1.50421
 C -0.08349 -0.53956 -1.50392
 F 0.75320 1.59914 1.64032
 F 0.75656 1.59953 -1.64159
 H -0.89474 -1.11213 1.06977
 H -0.89486 -1.11180 -1.06856
 H 0.83657 -1.08970 1.40275
 H 0.83637 -1.08942 -1.40333
 H -0.29647 -0.40168 2.55127
 H -0.29720 -0.40134 -2.55092
13
bifur_IRC_Cartesians_MW_output/new_data/bifur_traj3_Cartesians_MW point 159
C 0.05739 0.80060 0.87516
 C 0.05867 0.80090 -0.87531
 C -0.74105 1.47998 0.00012
 C -0.08334 -0.53908 1.50795
 C -0.08325 -0.53877 -1.50765
 F 0.74849 1.59774 1.64260
 F 0.75181 1.59815 -1.64390
 H -0.89519 -1.11053 1.07541
 H -0.89529 -1.11020 -1.07421
 H 0.83558 -1.08981 1.40570
 H 0.83538 -1.08953 -1.40626
 H -0.29423 -0.39990 2.55432
 H -0.29495 -0.39955 -2.55396
13
bifur_IRC_Cartesians_MW_output/new_data/bifur_traj3_Cartesians_MW point 160
C 0.05752 0.79980 0.87787
 C 0.05879 0.80012 -0.87801
 C -0.73412 1.47634 0.00013
 C -0.08311 -0.53832 1.51161
 C -0.08302 -0.53800 -1.51130
 F 0.74389 1.59637 1.64483
 F 0.74717 1.59680 -1.64615
 H -0.89562 -1.10896 1.08091
 H -0.89572 -1.10863 -1.07971
 H 0.83460 -1.08992 1.40859
 H 0.83441 -1.08963 -1.40912
 H -0.29205 -0.39816 2.55729
 H -0.29275 -0.39781 -2.55692
13
bifur_IRC_Cartesians_MW_output/new_data/bifur_traj3_Cartesians_MW point 161
C 0.05765 0.79908 0.88034
 C 0.05891 0.79940 -0.88048
 C -0.72779 1.47301 0.00013
 C -0.08290 -0.53762 1.51494
 C -0.08280 -0.53730 -1.51464
 F 0.73969 1.59512 1.64686
 F 0.74293 1.59558 -1.64820
 H -0.89602 -1.10753 1.08593
 H -0.89611 -1.10719 -1.08474
 H 0.83372 -1.09002 1.41122
 H 0.83353 -1.08972 -1.41173
 H -0.29006 -0.39657 2.56001
 H -0.29074 -0.39622 -2.55962
13
bifur_IRC_Cartesians_MW_output/new_data/bifur_traj3_Cartesians_MW point 162
C 0.05776 0.79843 0.88257
 C 0.05901 0.79875 -0.88272
 C -0.72206 1.46999 0.00013
 C -0.08271 -0.53699 1.51796
 C -0.08261 -0.53667 -1.51765
 F 0.73589 1.59399 1.64870
 F 0.73910 1.59446 -1.65006
 H -0.89638 -1.10624 1.09047
 H -0.89646 -1.10590 -1.08929
 H 0.83291 -1.09011 1.41360
 H 0.83273 -1.08981 -1.41410
 H -0.28826 -0.39513 2.56246
 H -0.28893 -0.39478 -2.56207
13
bifur_IRC_Cartesians_MW_output/new_data/bifur_traj3_Cartesians_MW point 163
C 0.05787 0.79780 0.88470
 C 0.05911 0.79814 -0.88486
 C -0.71658 1.46711 0.00013
 C -0.08252 -0.53639 1.52085
 C -0.08242 -0.53606 -1.52053
 F 0.73225 1.59291 1.65046
 F 0.73544 1.59340 -1.65184
 H -0.89673 -1.10500 1.09482
 H -0.89680 -1.10466 -1.09364
 H 0.83214 -1.09020 1.41587
 H 0.83196 -1.08989 -1.41636
 H -0.28653 -0.39376 2.56481
 H -0.28719 -0.39341 -2.56441
13
bifur_IRC_Cartesians_MW_output/new_data/bifur_traj3_Cartesians_MW point 164
C 0.05798 0.79717 0.88686
 C 0.05921 0.79751 -0.88702
 C -0.71105 1.46420 0.00013
 C -0.08234 -0.53578 1.52377
 C -0.08223 -0.53545 -1.52345
 F 0.72858 1.59182 1.65224
 F 0.73174 1.59233 -1.65364
 H -0.89708 -1.10375 1.09921
 H -0.89714 -1.10341 -1.09803
 H 0.83137 -1.09028 1.41817
 H 0.83119 -1.08997 -1.41864
 H -0.28479 -0.39237 2.56718
 H -0.28544 -0.39202 -2.56678
13
bifur_IRC_Cartesians_MW_output/new_data/bifur_traj3_Cartesians_MW point 165
C 0.05809 0.79653 0.88902
 C 0.05931 0.79688 -0.88918
 C -0.70551 1.46128 0.00014
 C -0.08215 -0.53517 1.52669
 C -0.08204 -0.53484 -1.52636
 F 0.72491 1.59073 1.65402
 F 0.72803 1.59125 -1.65544
 H -0.89743 -1.10250 1.10360
 H -0.89749 -1.10215 -1.10244
 H 0.83059 -1.09037 1.42047
 H 0.83041 -1.09006 -1.42092
 H -0.28305 -0.39098 2.56956
 H -0.28368 -0.39062 -2.56915
13
bifur_IRC_Cartesians_MW_output/new_data/bifur_traj3_Cartesians_MW point 166
C 0.05809 0.79653 0.88902
 C 0.05931 0.79688 -0.88918
 C -0.70551 1.46128 0.00014
 C -0.08215 -0.53517 1.52669
 C -0.08204 -0.53484 -1.52636
 F 0.72491 1.59073 1.65402
 F 0.72803 1.59125 -1.65544
 H -0.89743 -1.10250 1.10360
 H -0.89749 -1.10215 -1.10244
 H 0.83059 -1.09037 1.42047
 H 0.83041 -1.09006 -1.42093
 H -0.28305 -0.39098 2.56956
 H -0.28368 -0.39062 -2.56915
13
bifur_IRC_Cartesians_MW_output/new_data/bifur_traj3_Cartesians_MW point 167
C 0.05831 0.79530 0.89323
 C 0.05950 0.79566 -0.89340
 C -0.69470 1.45560 0.00014
 C -0.08179 -0.53398 1.53238
 C -0.08167 -0.53364 -1.53205
 F 0.71774 1.58860 1.65749
 F 0.72081 1.58916 -1.65895
 H -0.89811 -1.10006 1.11217
 H -0.89815 -1.09971 -1.11102
 H 0.82907 -1.09054 1.42496
 H 0.82890 -1.09022 -1.42538
 H -0.27965 -0.38827 2.57419
 H -0.28026 -0.38791 -2.57376
13
bifur_IRC_Cartesians_MW_output/new_data/bifur_traj3_Cartesians_MW point 168
C 0.05842 0.79464 0.89549
 C 0.05961 0.79501 -0.89566
 C -0.68891 1.45255 0.00014
 C -0.08160 -0.53334 1.53544
 C -0.08148 -0.53300 -1.53510
 F 0.71390 1.58746 1.65934
 F 0.71694 1.58803 -1.66083
 H -0.89847 -1.09875 1.11676
 H -0.89851 -1.09840 -1.11561
 H 0.82826 -1.09063 1.42737
 H 0.82809 -1.09030 -1.42777
 H -0.27783 -0.38681 2.57667
 H -0.27842 -0.38646 -2.57624
13
bifur_IRC_Cartesians_MW_output/new_data/bifur_traj3_Cartesians_MW point 169
C 0.05855 0.79389 0.89803
 C 0.05973 0.79427 -0.89820
 C -0.68239 1.44913 0.00014
 C -0.08138 -0.53263 1.53887
 C -0.08125 -0.53228 -1.53853
 F 0.70957 1.58618 1.66144
 F 0.71258 1.58677 -1.66295
 H -0.89888 -1.09728 1.12193
 H -0.89891 -1.09692 -1.12079
 H 0.82735 -1.09073 1.43008
 H 0.82718 -1.09040 -1.43046
 H -0.27578 -0.38518 2.57947
 H -0.27636 -0.38482 -2.57903
13
bifur_IRC_Cartesians_MW_output/new_data/bifur_traj3_Cartesians_MW point 170
C 0.05870 0.79303 0.90096
 C 0.05986 0.79342 -0.90114
 C -0.67486 1.44516 0.00014
 C -0.08113 -0.53180 1.54284
 C -0.08100 -0.53144 -1.54249
 F 0.70457 1.58469 1.66386
 F 0.70754 1.58530 -1.66539
 H -0.89936 -1.09557 1.12791
 H -0.89938 -1.09522 -1.12678
 H 0.82629 -1.09085 1.43321
 H 0.82613 -1.09052 -1.43357
 H -0.27341 -0.38329 2.58270
 H -0.27397 -0.38293 -2.58225
13
bifur_IRC_Cartesians_MW_output/new_data/bifur_traj3_Cartesians_MW point 171
C 0.05887 0.79204 0.90434
 C 0.06002 0.79244 -0.90452
 C -0.66619 1.44060 0.00015
 C -0.08084 -0.53084 1.54741
 C -0.08070 -0.53048 -1.54705
 F 0.69882 1.58298 1.66664
 F 0.70174 1.58362 -1.66821
 H -0.89991 -1.09362 1.13478
 H -0.89991 -1.09325 -1.13366
 H 0.82508 -1.09098 1.43681
 H 0.82491 -1.09064 -1.43715
 H -0.27068 -0.38111 2.58641
 H -0.27122 -0.38075 -2.58595
13
bifur_IRC_Cartesians_MW_output/new_data/bifur_traj3_Cartesians_MW point 172
C 0.05907 0.79094 0.90808
 C 0.06019 0.79136 -0.90827
 C -0.65660 1.43556 0.00015
 C -0.08051 -0.52979 1.55246
 C -0.08038 -0.52942 -1.55210
 F 0.69246 1.58109 1.66972
 F 0.69533 1.58176 -1.67132
 H -0.90051 -1.09145 1.14238
 H -0.90050 -1.09108 -1.14127
 H 0.82373 -1.09113 1.44079
 H 0.82357 -1.09079 -1.44110
 H -0.26767 -0.37871 2.59052
 H -0.26818 -0.37834 -2.59005
13
bifur_IRC_Cartesians_MW_output/new_data/bifur_traj3_Cartesians_MW point 173
C 0.05926 0.78979 0.91199
 C 0.06037 0.79023 -0.91218
 C -0.64657 1.43028 0.00015
 C -0.08018 -0.52868 1.55775
 C -0.08003 -0.52831 -1.55738
 F 0.68581 1.57911 1.67294
 F 0.68862 1.57981 -1.67458
 H -0.90114 -1.08918 1.15034
 H -0.90112 -1.08881 -1.14924
 H 0.82232 -1.09129 1.44496
 H 0.82217 -1.09094 -1.44524
 H -0.26451 -0.37619 2.59482
 H -0.26500 -0.37582 -2.59434
13
bifur_IRC_Cartesians_MW_output/new_data/bifur_traj3_Cartesians_MW point 174
C 0.05947 0.78864 0.91592
 C 0.06055 0.78909 -0.91612
 C -0.63648 1.42497 0.00016
 C -0.07984 -0.52757 1.56307
 C -0.07969 -0.52719 -1.56269
 F 0.67911 1.57713 1.67618
 F 0.68188 1.57786 -1.67786
 H -0.90178 -1.08691 1.15834
 H -0.90174 -1.08653 -1.15725
 H 0.82091 -1.09145 1.44915
 H 0.82076 -1.09109 -1.44940
 H -0.26134 -0.37366 2.59915
 H -0.26180 -0.37329 -2.59865
13
bifur_IRC_Cartesians_MW_output/new_data/bifur_traj3_Cartesians_MW point 175
C 0.05966 0.78750 0.91981
 C 0.06073 0.78796 -0.92002
 C -0.62650 1.41972 0.00016
 C -0.07950 -0.52648 1.56833
 C -0.07935 -0.52609 -1.56794
 F 0.67249 1.57516 1.67938
 F 0.67520 1.57592 -1.68110
 H -0.90241 -1.08465 1.16626
 H -0.90236 -1.08427 -1.16518
 H 0.81951 -1.09160 1.45330
 H 0.81936 -1.09124 -1.45352
 H -0.25820 -0.37115 2.60343
 H -0.25864 -0.37078 -2.60291
13
bifur_IRC_Cartesians_MW_output/new_data/bifur_traj3_Cartesians_MW point 176
C 0.05986 0.78637 0.92365
 C 0.06091 0.78685 -0.92386
 C -0.61665 1.41454 0.00016
 C -0.07917 -0.52539 1.57352
 C -0.07901 -0.52500 -1.57312
 F 0.66596 1.57322 1.68254
 F 0.66862 1.57401 -1.68429
 H -0.90303 -1.08243 1.17407
 H -0.90296 -1.08204 -1.17300
 H 0.81813 -1.09176 1.45739
 H 0.81799 -1.09139 -1.45758
 H -0.25510 -0.36868 2.60765
 H -0.25552 -0.36831 -2.60712
13
bifur_IRC_Cartesians_MW_output/new_data/bifur_traj3_Cartesians_MW point 177
C 0.05986 0.78637 0.92365
 C 0.06091 0.78685 -0.92386
 C -0.61665 1.41454 0.00016
 C -0.07917 -0.52539 1.57352
 C -0.07901 -0.52500 -1.57312
 F 0.66596 1.57322 1.68254
 F 0.66862 1.57401 -1.68429
 H -0.90303 -1.08243 1.17407
 H -0.90296 -1.08204 -1.17300
 H 0.81813 -1.09176 1.45739
 H 0.81799 -1.09139 -1.45758
 H -0.25510 -0.36868 2.60765
 H -0.25552 -0.36831 -2.60712
13
bifur_IRC_Cartesians_MW_output/new_data/bifur_traj3_Cartesians_MW point 178
C 0.06022 0.78427 0.93081
 C 0.06124 0.78477 -0.93103
 C -0.59827 1.40487 0.00017
 C -0.07856 -0.52337 1.58321
 C -0.07839 -0.52297 -1.58280
 F 0.65376 1.56959 1.68845
 F 0.65633 1.57044 -1.69026
 H -0.90419 -1.07827 1.18865
 H -0.90410 -1.07788 -1.18760
 H 0.81555 -1.09204 1.46502
 H 0.81542 -1.09166 -1.46517
 H -0.24932 -0.36407 2.61553
 H -0.24969 -0.36369 -2.61498
13
bifur_IRC_Cartesians_MW_output/new_data/bifur_traj3_Cartesians_MW point 179
C 0.06038 0.78337 0.93388
 C 0.06138 0.78388 -0.93410
 C -0.59040 1.40073 0.00017
 C -0.07830 -0.52250 1.58736
 C -0.07812 -0.52209 -1.58694
 F 0.64854 1.56804 1.69097
 F 0.65106 1.56891 -1.69282
 H -0.90468 -1.07650 1.19489
 H -0.90458 -1.07610 -1.19385
 H 0.81445 -1.09217 1.46829
 H 0.81432 -1.09178 -1.46841
 H -0.24685 -0.36209 2.61890
 H -0.24720 -0.36171 -2.61834
13
bifur_IRC_Cartesians_MW_output/new_data/bifur_traj3_Cartesians_MW point 180
C 0.06052 0.78255 0.93666
 C 0.06151 0.78308 -0.93689
 C -0.58327 1.39698 0.00017
 C -0.07806 -0.52172 1.59112
 C -0.07788 -0.52131 -1.59069
 F 0.64381 1.56664 1.69326
 F 0.64630 1.56753 -1.69513
 H -0.90513 -1.07489 1.20054
 H -0.90502 -1.07449 -1.19951
 H 0.81345 -1.09228 1.47125
 H 0.81332 -1.09188 -1.47135
 H -0.24460 -0.36030 2.62196
 H -0.24494 -0.35992 -2.62139
13
bifur_IRC_Cartesians_MW_output/new_data/bifur_traj3_Cartesians_MW point 181
C 0.06066 0.78178 0.93928
 C 0.06163 0.78232 -0.93951
 C -0.57654 1.39344 0.00017
 C -0.07783 -0.52098 1.59467
 C -0.07765 -0.52056 -1.59424
 F 0.63934 1.56531 1.69542
 F 0.64179 1.56622 -1.69732
 H -0.90556 -1.07337 1.20588
 H -0.90544 -1.07296 -1.20486
 H 0.81250 -1.09238 1.47405
 H 0.81238 -1.09199 -1.47413
 H -0.24249 -0.35861 2.62484
 H -0.24281 -0.35823 -2.62426
13
bifur_IRC_Cartesians_MW_output/new_data/bifur_traj3_Cartesians_MW point 182
C 0.06079 0.78104 0.94183
 C 0.06175 0.78158 -0.94207
 C -0.57000 1.39000 0.00018
 C -0.07761 -0.52026 1.59811
 C -0.07742 -0.51984 -1.59768
 F 0.63500 1.56402 1.69752
 F 0.63742 1.56495 -1.69945
 H -0.90597 -1.07189 1.21107
 H -0.90584 -1.07148 -1.21005
 H 0.81158 -1.09248 1.47677
 H 0.81146 -1.09208 -1.47683
 H -0.24043 -0.35697 2.62765
 H -0.24073 -0.35659 -2.62706
13
bifur_IRC_Cartesians_MW_output/new_data/bifur_traj3_Cartesians_MW point 183
C 0.06091 0.78032 0.94427
 C 0.06187 0.78087 -0.94451
 C -0.56375 1.38671 0.00018
 C -0.07740 -0.51957 1.60141
 C -0.07721 -0.51914 -1.60097
 F 0.63086 1.56279 1.69953
 F 0.63324 1.56374 -1.70148
 H -0.90636 -1.07048 1.21603
 H -0.90623 -1.07007 -1.21502
 H 0.81071 -1.09258 1.47937
 H 0.81059 -1.09218 -1.47941
 H -0.23846 -0.35540 2.63033
 H -0.23875 -0.35502 -2.62973
13
bifur_IRC_Cartesians_MW_output/new_data/bifur_traj3_Cartesians_MW point 184
C 0.06103 0.77966 0.94653
 C 0.06197 0.78022 -0.94678
 C -0.55794 1.38366 0.00018
 C -0.07721 -0.51893 1.60447
 C -0.07701 -0.51850 -1.60403
 F 0.62700 1.56164 1.70140
 F 0.62935 1.56261 -1.70336
 H -0.90673 -1.06916 1.22064
 H -0.90659 -1.06875 -1.21963
 H 0.80989 -1.09267 1.48178
 H 0.80978 -1.09226 -1.48181
 H -0.23663 -0.35394 2.63282
 H -0.23691 -0.35356 -2.63222
13
bifur_IRC_Cartesians_MW_output/new_data/bifur_traj3_Cartesians_MW point 185
C 0.06114 0.77903 0.94869
 C 0.06207 0.77959 -0.94893
 C -0.55241 1.38075 0.00018
 C -0.07702 -0.51832 1.60738
 C -0.07683 -0.51789 -1.60693
 F 0.62334 1.56056 1.70317
 F 0.62566 1.56154 -1.70516
 H -0.90708 -1.06792 1.22502
 H -0.90693 -1.06750 -1.22402
 H 0.80912 -1.09276 1.48408
 H 0.80900 -1.09235 -1.48409
 H -0.23490 -0.35256 2.63519
 H -0.23516 -0.35217 -2.63458
13
bifur_IRC_Cartesians_MW_output/new_data/bifur_traj3_Cartesians_MW point 186
C 0.06125 0.77839 0.95084
 C 0.06217 0.77897 -0.95109
 C -0.54688 1.37784 0.00018
 C -0.07684 -0.51771 1.61030
 C -0.07664 -0.51728 -1.60984
 F 0.61967 1.55947 1.70494
 F 0.62196 1.56047 -1.70695
 H -0.90743 -1.06667 1.22941
 H -0.90727 -1.06625 -1.22841
 H 0.80834 -1.09284 1.48637
 H 0.80823 -1.09243 -1.48637
 H -0.23316 -0.35117 2.63756
 H -0.23341 -0.35078 -2.63694
13
bifur_IRC_Cartesians_MW_output/new_data/bifur_traj3_Cartesians_MW point 187
C 0.06136 0.77773 0.95311
 C 0.06227 0.77831 -0.95336
 C -0.54106 1.37478 0.00019
 C -0.07664 -0.51707 1.61337
 C -0.07644 -0.51663 -1.61291
 F 0.61580 1.55832 1.70681
 F 0.61806 1.55934 -1.70884
 H -0.90779 -1.06535 1.23403
 H -0.90763 -1.06493 -1.23304
 H 0.80752 -1.09294 1.48879
 H 0.80742 -1.09252 -1.48877
 H -0.23133 -0.34971 2.64005
 H -0.23156 -0.34932 -2.63943
13
bifur_IRC_Cartesians_MW_output/new_data/bifur_traj3_Cartesians_MW point 188
C 0.06136 0.77773 0.95311
 C 0.06227 0.77831 -0.95336
 C -0.54106 1.37478 0.00019
 C -0.07664 -0.51707 1.61337
 C -0.07644 -0.51663 -1.61291
 F 0.61580 1.55832 1.70681
 F 0.61806 1.55934 -1.70884
 H -0.90779 -1.06535 1.23403
 H -0.90763 -1.06493 -1.23304
 H 0.80752 -1.09294 1.48879
 H 0.80742 -1.09252 -1.48877
 H -0.23133 -0.34971 2.64005
 H -0.23156 -0.34932 -2.63943
13
bifur_IRC_Cartesians_MW_output/new_data/bifur_traj3_Cartesians_MW point 189
C 0.06163 0.77621 0.95828
 C 0.06251 0.77681 -0.95854
 C -0.52780 1.36780 0.00019
 C -0.07620 -0.51561 1.62036
 C -0.07599 -0.51516 -1.61989
 F 0.60701 1.55570 1.71107
 F 0.60920 1.55676 -1.71315
 H -0.90863 -1.06235 1.24454
 H -0.90844 -1.06193 -1.24357
 H 0.80566 -1.09314 1.49430
 H 0.80556 -1.09271 -1.49424
 H -0.22715 -0.34638 2.64574
 H -0.22736 -0.34599 -2.64510
13
bifur_IRC_Cartesians_MW_output/new_data/bifur_traj3_Cartesians_MW point 190
C 0.06177 0.77537 0.96116
 C 0.06265 0.77598 -0.96142
 C -0.52041 1.36392 0.00019
 C -0.07595 -0.51480 1.62425
 C -0.07573 -0.51435 -1.62378
 F 0.60211 1.55425 1.71344
 F 0.60426 1.55533 -1.71555
 H -0.90910 -1.06069 1.25040
 H -0.90890 -1.06026 -1.24943
 H 0.80463 -1.09326 1.49737
 H 0.80453 -1.09282 -1.49729
 H -0.22483 -0.34452 2.64890
 H -0.22502 -0.34414 -2.64825
13
bifur_IRC_Cartesians_MW_output/new_data/bifur_traj3_Cartesians_MW point 191
C 0.06192 0.77450 0.96411
 C 0.06278 0.77512 -0.96437
 C -0.51285 1.35994 0.00019
 C -0.07570 -0.51397 1.62824
 C -0.07548 -0.51351 -1.62776
 F 0.59709 1.55276 1.71587
 F 0.59920 1.55386 -1.71801
 H -0.90957 -1.05898 1.25640
 H -0.90937 -1.05855 -1.25544
 H 0.80357 -1.09338 1.50051
 H 0.80347 -1.09294 -1.50041
 H -0.22245 -0.34263 2.65215
 H -0.22262 -0.34223 -2.65149
13
bifur_IRC_Cartesians_MW_output/new_data/bifur_traj3_Cartesians_MW point 192
C 0.06207 0.77364 0.96705
 C 0.06292 0.77427 -0.96732
 C -0.50531 1.35597 0.00020
 C -0.07544 -0.51314 1.63221
 C -0.07522 -0.51267 -1.63172
 F 0.59209 1.55127 1.71829
 F 0.59416 1.55240 -1.72045
 H -0.91005 -1.05727 1.26238
 H -0.90983 -1.05684 -1.26142
 H 0.80251 -1.09349 1.50364
 H 0.80242 -1.09305 -1.50352
 H -0.22008 -0.34073 2.65538
 H -0.22023 -0.34034 -2.65471
13
bifur_IRC_Cartesians_MW_output/new_data/bifur_traj3_Cartesians_MW point 193
C 0.06222 0.77279 0.96993
 C 0.06305 0.77343 -0.97021
 C -0.49790 1.35207 0.00020
 C -0.07519 -0.51232 1.63612
 C -0.07497 -0.51185 -1.63562
 F 0.58717 1.54981 1.72067
 F 0.58920 1.55096 -1.72286
 H -0.91052 -1.05560 1.26825
 H -0.91029 -1.05517 -1.26731
 H 0.80147 -1.09361 1.50672
 H 0.80138 -1.09316 -1.50658
 H -0.21775 -0.33887 2.65855
 H -0.21788 -0.33848 -2.65787
13
bifur_IRC_Cartesians_MW_output/new_data/bifur_traj3_Cartesians_MW point 194
C 0.06236 0.77198 0.97272
 C 0.06318 0.77263 -0.97299
 C -0.49076 1.34832 0.00020
 C -0.07496 -0.51154 1.63988
 C -0.07472 -0.51106 -1.63938
 F 0.58243 1.54840 1.72296
 F 0.58443 1.54957 -1.72518
 H -0.91097 -1.05399 1.27392
 H -0.91073 -1.05355 -1.27298
 H 0.80047 -1.09372 1.50969
 H 0.80038 -1.09327 -1.50952
 H -0.21551 -0.33708 2.66162
 H -0.21562 -0.33669 -2.66093
13
bifur_IRC_Cartesians_MW_output/new_data/bifur_traj3_Cartesians_MW point 195
C 0.06249 0.77123 0.97525
 C 0.06330 0.77189 -0.97553
 C -0.48426 1.34490 0.00020
 C -0.07474 -0.51082 1.64331
 C -0.07450 -0.51034 -1.64280
 F 0.57812 1.54712 1.72505
 F 0.58008 1.54831 -1.72729
 H -0.91137 -1.05252 1.27907
 H -0.91113 -1.05208 -1.27814
 H 0.79956 -1.09382 1.51239
 H 0.79947 -1.09336 -1.51220
 H -0.21346 -0.33545 2.66440
 H -0.21356 -0.33506 -2.66370
13
bifur_IRC_Cartesians_MW_output/new_data/bifur_traj3_Cartesians_MW point 196
C 0.06260 0.77059 0.97744
 C 0.06340 0.77126 -0.97772
 C -0.47865 1.34195 0.00020
 C -0.07455 -0.51020 1.64626
 C -0.07431 -0.50972 -1.64576
 F 0.57440 1.54602 1.72685
 F 0.57633 1.54722 -1.72911
 H -0.91173 -1.05125 1.28352
 H -0.91147 -1.05081 -1.28260
 H 0.79877 -1.09391 1.51472
 H 0.79869 -1.09345 -1.51452
 H -0.21170 -0.33404 2.66681
 H -0.21178 -0.33365 -2.66610
13
bifur_IRC_Cartesians_MW_output/new_data/bifur_traj3_Cartesians_MW point 197
C 0.06270 0.77003 0.97935
 C 0.06349 0.77071 -0.97963
 C -0.47375 1.33937 0.00021
 C -0.07439 -0.50966 1.64885
 C -0.07414 -0.50918 -1.64833
 F 0.57115 1.54505 1.72843
 F 0.57305 1.54627 -1.73070
 H -0.91204 -1.05014 1.28741
 H -0.91178 -1.04970 -1.28649
 H 0.79808 -1.09399 1.51676
 H 0.79800 -1.09352 -1.51654
 H -0.21015 -0.33281 2.66891
 H -0.21023 -0.33241 -2.66820
13
bifur_IRC_Cartesians_MW_output/new_data/bifur_traj3_Cartesians_MW point 198
C 0.06279 0.76951 0.98110
 C 0.06357 0.77020 -0.98139
 C -0.46924 1.33700 0.00021
 C -0.07423 -0.50917 1.65122
 C -0.07399 -0.50868 -1.65071
 F 0.56816 1.54416 1.72987
 F 0.57004 1.54540 -1.73217
 H -0.91232 -1.04913 1.29098
 H -0.91205 -1.04868 -1.29007
 H 0.79745 -1.09406 1.51863
 H 0.79737 -1.09359 -1.51840
 H -0.20874 -0.33168 2.67084
 H -0.20880 -0.33128 -2.67012
13
bifur_IRC_Cartesians_MW_output/new_data/bifur_traj3_Cartesians_MW point 199
C 0.06279 0.76951 0.98110
 C 0.06357 0.77020 -0.98139
 C -0.46924 1.33700 0.00021
 C -0.07423 -0.50917 1.65122
 C -0.07399 -0.50868 -1.65071
 F 0.56816 1.54416 1.72987
 F 0.57004 1.54540 -1.73217
 H -0.91232 -1.04913 1.29098
 H -0.91205 -1.04868 -1.29007
 H 0.79745 -1.09406 1.51863
 H 0.79737 -1.09359 -1.51840
 H -0.20874 -0.33168 2.67084
 H -0.20880 -0.33128 -2.67012
13
bifur_IRC_Cartesians_MW_output/new_data/bifur_traj3_Cartesians_MW point 200
C 0.06296 0.76850 0.98455
 C 0.06373 0.76920 -0.98484
 C -0.46040 1.33235 0.00021
 C -0.07394 -0.50820 1.65588
 C -0.07369 -0.50770 -1.65536
 F 0.56229 1.54242 1.73271
 F 0.56413 1.54368 -1.73504
 H -0.91288 -1.04713 1.29799
 H -0.91260 -1.04668 -1.29709
 H 0.79621 -1.09419 1.52230
 H 0.79614 -1.09372 -1.52205
 H -0.20596 -0.32946 2.67463
 H -0.20600 -0.32906 -2.67390
13
bifur_IRC_Cartesians_MW_output/new_data/bifur_traj3_Cartesians_MW point 201
C 0.06306 0.76798 0.98633
 C 0.06381 0.76868 -0.98662
 C -0.45584 1.32995 0.00021
 C -0.07378 -0.50769 1.65829
 C -0.07353 -0.50720 -1.65776
 F 0.55927 1.54152 1.73418
 F 0.56108 1.54280 -1.73652
 H -0.91317 -1.04610 1.30161
 H -0.91288 -1.04565 -1.30071
 H 0.79557 -1.09426 1.52420
 H 0.79550 -1.09379 -1.52393
 H -0.20452 -0.32832 2.67659
 H -0.20455 -0.32792 -2.67585
13
bifur_IRC_Cartesians_MW_output/new_data/bifur_traj3_Cartesians_MW point 202
C 0.06315 0.76745 0.98814
 C 0.06389 0.76816 -0.98844
 C -0.45118 1.32750 0.00021
 C -0.07363 -0.50718 1.66074
 C -0.07338 -0.50668 -1.66021
 F 0.55618 1.54060 1.73567
 F 0.55796 1.54189 -1.73803
 H -0.91346 -1.04505 1.30530
 H -0.91317 -1.04459 -1.30441
 H 0.79492 -1.09434 1.52613
 H 0.79485 -1.09386 -1.52585
 H -0.20306 -0.32715 2.67858
 H -0.20307 -0.32675 -2.67784
13
bifur_IRC_Cartesians_MW_output/new_data/bifur_traj3_Cartesians_MW point 203
C 0.06324 0.76689 0.99005
 C 0.06398 0.76761 -0.99035
 C -0.44630 1.32493 0.00021
 C -0.07347 -0.50664 1.66331
 C -0.07321 -0.50614 -1.66278
 F 0.55294 1.53964 1.73724
 F 0.55470 1.54094 -1.73962
 H -0.91377 -1.04394 1.30918
 H -0.91347 -1.04349 -1.30829
 H 0.79423 -1.09441 1.52816
 H 0.79416 -1.09393 -1.52787
 H -0.20152 -0.32592 2.68068
 H -0.20153 -0.32552 -2.67993
13
bifur_IRC_Cartesians_MW_output/new_data/bifur_traj3_Cartesians_MW point 204
C 0.06335 0.76628 0.99212
 C 0.06408 0.76700 -0.99243
 C -0.44097 1.32212 0.00022
 C -0.07329 -0.50606 1.66612
 C -0.07303 -0.50555 -1.66559
 F 0.54940 1.53859 1.73895
 F 0.55113 1.53991 -1.74135
 H -0.91410 -1.04274 1.31341
 H -0.91380 -1.04228 -1.31252
 H 0.79349 -1.09450 1.53038
 H 0.79342 -1.09401 -1.53006
 H -0.19984 -0.32459 2.68296
 H -0.19984 -0.32418 -2.68221
13
bifur_IRC_Cartesians_MW_output/new_data/bifur_traj3_Cartesians_MW point 205
C 0.06347 0.76560 0.99445
 C 0.06419 0.76633 -0.99476
 C -0.43499 1.31898 0.00022
 C -0.07309 -0.50540 1.66927
 C -0.07282 -0.50489 -1.66873
 F 0.54544 1.53741 1.74087
 F 0.54714 1.53875 -1.74329
 H -0.91448 -1.04139 1.31815
 H -0.91417 -1.04093 -1.31727
 H 0.79265 -1.09459 1.53286
 H 0.79258 -1.09410 -1.53253
 H -0.19796 -0.32309 2.68552
 H -0.19794 -0.32268 -2.68476
13
bifur_IRC_Cartesians_MW_output/new_data/bifur_traj3_Cartesians_MW point 206
C 0.06360 0.76483 0.99708
 C 0.06431 0.76557 -0.99740
 C -0.42824 1.31543 0.00022
 C -0.07286 -0.50466 1.67283
 C -0.07259 -0.50414 -1.67229
 F 0.54095 1.53608 1.74304
 F 0.54262 1.53744 -1.74548
 H -0.91491 -1.03986 1.32350
 H -0.91458 -1.03940 -1.32263
 H 0.79170 -1.09470 1.53566
 H 0.79164 -1.09420 -1.53532
 H -0.19584 -0.32139 2.68842
 H -0.19580 -0.32098 -2.68765
13
bifur_IRC_Cartesians_MW_output/new_data/bifur_traj3_Cartesians_MW point 207
C 0.06375 0.76396 1.00002
 C 0.06444 0.76471 -1.00034
 C -0.42070 1.31146 0.00022
 C -0.07261 -0.50383 1.67681
 C -0.07234 -0.50331 -1.67626
 F 0.53595 1.53459 1.74546
 F 0.53758 1.53598 -1.74793
 H -0.91538 -1.03816 1.32948
 H -0.91505 -1.03769 -1.32862
 H 0.79064 -1.09481 1.53880
 H 0.79058 -1.09432 -1.53843
 H -0.19347 -0.31950 2.69165
 H -0.19341 -0.31909 -2.69087
13
bifur_IRC_Cartesians_MW_output/new_data/bifur_traj3_Cartesians_MW point 208
C 0.06392 0.76302 1.00322
 C 0.06459 0.76379 -1.00355
 C -0.41248 1.30714 0.00022
 C -0.07233 -0.50292 1.68114
 C -0.07206 -0.50240 -1.68058
 F 0.53050 1.53297 1.74809
 F 0.53208 1.53438 -1.75060
 H -0.91590 -1.03631 1.33600
 H -0.91555 -1.03583 -1.33514
 H 0.78949 -1.09494 1.54221
 H 0.78944 -1.09444 -1.54182
 H -0.19088 -0.31744 2.69517
 H -0.19081 -0.31703 -2.69438
13
bifur_IRC_Cartesians_MW_output/new_data/bifur_traj3_Cartesians_MW point 209
C 0.06409 0.76203 1.00662
 C 0.06475 0.76280 -1.00695
 C -0.40377 1.30256 0.00023
 C -0.07204 -0.50196 1.68573
 C -0.07176 -0.50143 -1.68516
 F 0.52472 1.53126 1.75089
 F 0.52626 1.53269 -1.75343
 H -0.91645 -1.03434 1.34291
 H -0.91609 -1.03386 -1.34206
 H 0.78827 -1.09508 1.54583
 H 0.78822 -1.09457 -1.54541
 H -0.18814 -0.31525 2.69891
 H -0.18805 -0.31484 -2.69810
13
bifur_IRC_Cartesians_MW_output/new_data/bifur_traj3_Cartesians_MW point 210
C 0.06409 0.76203 1.00662
 C 0.06475 0.76280 -1.00695
 C -0.40377 1.30256 0.00023
 C -0.07204 -0.50196 1.68573
 C -0.07176 -0.50143 -1.68516
 F 0.52472 1.53126 1.75089
 F 0.52626 1.53269 -1.75343
 H -0.91645 -1.03434 1.34291
 H -0.91609 -1.03386 -1.34206
 H 0.78827 -1.09508 1.54583
 H 0.78822 -1.09457 -1.54541
 H -0.18814 -0.31525 2.69891
 H -0.18805 -0.31484 -2.69810
13
bifur_IRC_Cartesians_MW_output/new_data/bifur_traj3_Cartesians_MW point 211
C 0.06446 0.75991 1.01384
 C 0.06508 0.76071 -1.01417
 C -0.38526 1.29282 0.00023
 C -0.07142 -0.49993 1.69549
 C -0.07113 -0.49939 -1.69491
 F 0.51244 1.52761 1.75684
 F 0.51387 1.52910 -1.75944
 H -0.91762 -1.03015 1.35759
 H -0.91723 -1.02967 -1.35677
 H 0.78567 -1.09537 1.55352
 H 0.78563 -1.09485 -1.55305
 H -0.18232 -0.31060 2.70684
 H -0.18218 -0.31019 -2.70602
13
bifur_IRC_Cartesians_MW_output/new_data/bifur_traj3_Cartesians_MW point 212
C 0.06465 0.75882 1.01756
 C 0.06526 0.75963 -1.01790
 C -0.37570 1.28779 0.00024
 C -0.07110 -0.49887 1.70052
 C -0.07080 -0.49833 -1.69993
 F 0.50610 1.52572 1.75990
 F 0.50749 1.52724 -1.76254
 H -0.91822 -1.02800 1.36517
 H -0.91782 -1.02751 -1.36435
 H 0.78433 -1.09552 1.55749
 H 0.78429 -1.09499 -1.55699
 H -0.17932 -0.30821 2.71094
 H -0.17915 -0.30779 -2.71010
13
bifur_IRC_Cartesians_MW_output/new_data/bifur_traj3_Cartesians_MW point 213
C 0.06483 0.75777 1.02113
 C 0.06542 0.75860 -1.02148
 C -0.36654 1.28297 0.00024
 C -0.07079 -0.49787 1.70536
 C -0.07049 -0.49731 -1.70476
 F 0.50002 1.52392 1.76285
 F 0.50136 1.52546 -1.76552
 H -0.91880 -1.02593 1.37244
 H -0.91839 -1.02544 -1.37164
 H 0.78304 -1.09566 1.56130
 H 0.78301 -1.09513 -1.56077
 H -0.17643 -0.30590 2.71487
 H -0.17624 -0.30549 -2.71402
13
bifur_IRC_Cartesians_MW_output/new_data/bifur_traj3_Cartesians_MW point 214
C 0.06500 0.75681 1.02439
 C 0.06557 0.75765 -1.02474
 C -0.35818 1.27858 0.00024
 C -0.07051 -0.49695 1.70976
 C -0.07021 -0.49639 -1.70916
 F 0.49448 1.52227 1.76553
 F 0.49577 1.52384 -1.76823
 H -0.91932 -1.02404 1.37906
 H -0.91890 -1.02355 -1.37827
 H 0.78187 -1.09579 1.56477
 H 0.78184 -1.09525 -1.56422
 H -0.17381 -0.30381 2.71845
 H -0.17360 -0.30339 -2.71759
13
bifur_IRC_Cartesians_MW_output/new_data/bifur_traj3_Cartesians_MW point 215
C 0.06515 0.75594 1.02735
 C 0.06571 0.75679 -1.02771
 C -0.35057 1.27457 0.00024
 C -0.07026 -0.49611 1.71377
 C -0.06995 -0.49555 -1.71316
 F 0.48943 1.52077 1.76797
 F 0.49068 1.52237 -1.77070
 H -0.91980 -1.02232 1.38510
 H -0.91937 -1.02182 -1.38431
 H 0.78081 -1.09591 1.56793
 H 0.78078 -1.09536 -1.56736
 H -0.17141 -0.30190 2.72171
 H -0.17119 -0.30148 -2.72084
13
bifur_IRC_Cartesians_MW_output/new_data/bifur_traj3_Cartesians_MW point 216
C 0.06529 0.75513 1.03014
 C 0.06584 0.75599 -1.03050
 C -0.34343 1.27082 0.00025
 C -0.07002 -0.49532 1.71753
 C -0.06970 -0.49476 -1.71692
 F 0.48469 1.51936 1.77026
 F 0.48591 1.52098 -1.77302
 H -0.92025 -1.02071 1.39076
 H -0.91981 -1.02021 -1.38998
 H 0.77980 -1.09602 1.57090
 H 0.77978 -1.09547 -1.57030
 H -0.16917 -0.30011 2.72477
 H -0.16892 -0.29968 -2.72389
13
bifur_IRC_Cartesians_MW_output/new_data/bifur_traj3_Cartesians_MW point 217
C 0.06543 0.75433 1.03284
 C 0.06596 0.75520 -1.03320
 C -0.33649 1.26717 0.00025
 C -0.06978 -0.49456 1.72119
 C -0.06947 -0.49399 -1.72057
 F 0.48009 1.51800 1.77249
 F 0.48127 1.51963 -1.77528
 H -0.92069 -1.01914 1.39626
 H -0.92024 -1.01864 -1.39549
 H 0.77883 -1.09613 1.57378
 H 0.77881 -1.09557 -1.57317
 H -0.16698 -0.29836 2.72775
 H -0.16672 -0.29794 -2.72686
13
bifur_IRC_Cartesians_MW_output/new_data/bifur_traj3_Cartesians_MW point 218
C 0.06557 0.75353 1.03557
 C 0.06609 0.75441 -1.03593
 C -0.32951 1.26349 0.00025
 C -0.06955 -0.49379 1.72487
 C -0.06923 -0.49321 -1.72425
 F 0.47545 1.51662 1.77473
 F 0.47659 1.51828 -1.77754
 H -0.92113 -1.01756 1.40181
 H -0.92067 -1.01706 -1.40104
 H 0.77785 -1.09624 1.57668
 H 0.77783 -1.09568 -1.57605
 H -0.16479 -0.29661 2.73074
 H -0.16451 -0.29619 -2.72984
13
bifur_IRC_Cartesians_MW_output/new_data/bifur_traj3_Cartesians_MW point 219
C 0.06571 0.75270 1.03841
 C 0.06622 0.75359 -1.03878
 C -0.32220 1.25965 0.00025
 C -0.06931 -0.49299 1.72872
 C -0.06898 -0.49241 -1.72809
 F 0.47060 1.51518 1.77708
 F 0.47171 1.51686 -1.77992
 H -0.92159 -1.01591 1.40760
 H -0.92112 -1.01540 -1.40684
 H 0.77683 -1.09635 1.57972
 H 0.77681 -1.09579 -1.57906
 H -0.16249 -0.29478 2.73387
 H -0.16219 -0.29435 -2.73296
13
bifur_IRC_Cartesians_MW_output/new_data/bifur_traj3_Cartesians_MW point 220
C 0.06587 0.75181 1.04143
 C 0.06636 0.75271 -1.04181
 C -0.31445 1.25557 0.00025
 C -0.06905 -0.49213 1.73281
 C -0.06872 -0.49155 -1.73217
 F 0.46546 1.51365 1.77957
 F 0.46653 1.51536 -1.78243
 H -0.92208 -1.01416 1.41375
 H -0.92160 -1.01365 -1.41300
 H 0.77574 -1.09647 1.58294
 H 0.77573 -1.09590 -1.58226
 H -0.16005 -0.29283 2.73720
 H -0.15974 -0.29240 -2.73628
13
bifur_IRC_Cartesians_MW_output/new_data/bifur_traj3_Cartesians_MW point 221
C 0.06587 0.75181 1.04143
 C 0.06636 0.75271 -1.04181
 C -0.31445 1.25557 0.00025
 C -0.06905 -0.49213 1.73281
 C -0.06872 -0.49155 -1.73217
 F 0.46546 1.51365 1.77957
 F 0.46653 1.51536 -1.78243
 H -0.92208 -1.01416 1.41375
 H -0.92160 -1.01365 -1.41300
 H 0.77574 -1.09647 1.58294
 H 0.77573 -1.09590 -1.58226
 H -0.16005 -0.29283 2.73720
 H -0.15974 -0.29240 -2.73628
13
bifur_IRC_Cartesians_MW_output/new_data/bifur_traj3_Cartesians_MW point 222
C 0.06618 0.75000 1.04761
 C 0.06665 0.75092 -1.04800
 C -0.29860 1.24723 0.00026
 C -0.06851 -0.49039 1.74117
 C -0.06818 -0.48979 -1.74051
 F 0.45494 1.51053 1.78466
 F 0.45592 1.51228 -1.78758
 H -0.92308 -1.01058 1.42632
 H -0.92258 -1.01006 -1.42559
 H 0.77352 -1.09672 1.58952
 H 0.77351 -1.09614 -1.58880
 H -0.15506 -0.28885 2.74399
 H -0.15471 -0.28842 -2.74305
13
bifur_IRC_Cartesians_MW_output/new_data/bifur_traj3_Cartesians_MW point 223
C 0.06634 0.74910 1.05068
 C 0.06679 0.75003 -1.05107
 C -0.29073 1.24309 0.00026
 C -0.06825 -0.48952 1.74531
 C -0.06791 -0.48892 -1.74466
 F 0.44972 1.50897 1.78718
 F 0.45066 1.51075 -1.79014
 H -0.92358 -1.00880 1.43256
 H -0.92306 -1.00828 -1.43184
 H 0.77241 -1.09684 1.59279
 H 0.77241 -1.09626 -1.59205
 H -0.15259 -0.28688 2.74737
 H -0.15222 -0.28645 -2.74642
13
bifur_IRC_Cartesians_MW_output/new_data/bifur_traj3_Cartesians_MW point 224
C 0.06650 0.74818 1.05380
 C 0.06693 0.74913 -1.05419
 C -0.28272 1.23888 0.00026
 C -0.06798 -0.48864 1.74954
 C -0.06764 -0.48804 -1.74887
 F 0.44441 1.50740 1.78976
 F 0.44531 1.50920 -1.79274
 H -0.92408 -1.00699 1.43891
 H -0.92356 -1.00647 -1.43820
 H 0.77129 -1.09697 1.59612
 H 0.77129 -1.09638 -1.59535
 H -0.15007 -0.28487 2.75080
 H -0.14968 -0.28444 -2.74984
13
bifur_IRC_Cartesians_MW_output/new_data/bifur_traj3_Cartesians_MW point 225
C 0.06666 0.74724 1.05703
 C 0.06708 0.74819 -1.05742
 C -0.27444 1.23452 0.00027
 C -0.06770 -0.48773 1.75390
 C -0.06735 -0.48712 -1.75323
 F 0.43892 1.50576 1.79242
 F 0.43977 1.50759 -1.79543
 H -0.92460 -1.00512 1.44548
 H -0.92407 -1.00459 -1.44478
 H 0.77013 -1.09710 1.59956
 H 0.77013 -1.09650 -1.59877
 H -0.14746 -0.28279 2.75435
 H -0.14705 -0.28235 -2.75338
13
bifur_IRC_Cartesians_MW_output/new_data/bifur_traj3_Cartesians_MW point 226
C 0.06683 0.74625 1.06039
 C 0.06724 0.74722 -1.06079
 C -0.26581 1.22999 0.00027
 C -0.06742 -0.48678 1.75845
 C -0.06706 -0.48616 -1.75777
 F 0.43319 1.50406 1.79518
 F 0.43400 1.50592 -1.79823
 H -0.92515 -1.00317 1.45232
 H -0.92460 -1.00264 -1.45163
 H 0.76892 -1.09723 1.60314
 H 0.76893 -1.09663 -1.60233
 H -0.14475 -0.28063 2.75805
 H -0.14432 -0.28019 -2.75706
13
bifur_IRC_Cartesians_MW_output/new_data/bifur_traj3_Cartesians_MW point 227
C 0.06701 0.74522 1.06389
 C 0.06740 0.74621 -1.06429
 C -0.25684 1.22527 0.00027
 C -0.06711 -0.48579 1.76318
 C -0.06675 -0.48517 -1.76249
 F 0.42724 1.50229 1.79806
 F 0.42800 1.50417 -1.80114
 H -0.92571 -1.00115 1.45944
 H -0.92515 -1.00061 -1.45875
 H 0.76766 -1.09737 1.60687
 H 0.76767 -1.09677 -1.60603
 H -0.14193 -0.27837 2.76189
 H -0.14148 -0.27794 -2.76090
13
bifur_IRC_Cartesians_MW_output/new_data/bifur_traj3_Cartesians_MW point 228
C 0.06720 0.74416 1.06751
 C 0.06757 0.74515 -1.06792
 C -0.24754 1.22037 0.00027
 C -0.06680 -0.48477 1.76808
 C -0.06644 -0.48414 -1.76739
 F 0.42107 1.50046 1.80105
 F 0.42178 1.50237 -1.80416
 H -0.92630 -0.99904 1.46682
 H -0.92572 -0.99850 -1.46614
 H 0.76635 -1.09752 1.61074
 H 0.76637 -1.09690 -1.60987
 H -0.13900 -0.27604 2.76588
 H -0.13853 -0.27560 -2.76487
13
bifur_IRC_Cartesians_MW_output/new_data/bifur_traj3_Cartesians_MW point 229
C 0.06739 0.74306 1.07126
 C 0.06774 0.74407 -1.07168
 C -0.23791 1.21531 0.00028
 C -0.06648 -0.48371 1.77315
 C -0.06611 -0.48308 -1.77245
 F 0.41468 1.49856 1.80414
 F 0.41534 1.50050 -1.80729
 H -0.92691 -0.99687 1.47445
 H -0.92632 -0.99633 -1.47378
 H 0.76500 -1.09767 1.61474
 H 0.76502 -1.09705 -1.61384
 H -0.13598 -0.27362 2.77001
 H -0.13548 -0.27318 -2.76899
13
bifur_IRC_Cartesians_MW_output/new_data/bifur_traj3_Cartesians_MW point 230
C 0.06758 0.74192 1.07514
 C 0.06792 0.74294 -1.07556
 C -0.22797 1.21008 0.00028
 C -0.06615 -0.48262 1.77839
 C -0.06577 -0.48197 -1.77769
 F 0.40809 1.49660 1.80733
 F 0.40869 1.49857 -1.81052
 H -0.92753 -0.99462 1.48234
 H -0.92693 -0.99408 -1.48168
 H 0.76361 -1.09782 1.61887
 H 0.76363 -1.09720 -1.61794
 H -0.13285 -0.27113 2.77427
 H -0.13233 -0.27068 -2.77324
13
bifur_IRC_Cartesians_MW_output/new_data/bifur_traj3_Cartesians_MW point 231
C 0.06779 0.74076 1.07910
 C 0.06810 0.74180 -1.07953
 C -0.21781 1.20473 0.00028
 C -0.06581 -0.48150 1.78375
 C -0.06542 -0.48085 -1.78303
 F 0.40135 1.49460 1.81060
 F 0.40190 1.49660 -1.81382
 H -0.92817 -0.99233 1.49039
 H -0.92756 -0.99178 -1.48975
 H 0.76218 -1.09798 1.62309
 H 0.76221 -1.09735 -1.62213
 H -0.12965 -0.26858 2.77863
 H -0.12911 -0.26813 -2.77758
13
bifur_IRC_Cartesians_MW_output/new_data/bifur_traj3_Cartesians_MW point 232
C 0.06779 0.74076 1.07910
 C 0.06810 0.74180 -1.07953
 C -0.21781 1.20473 0.00028
 C -0.06581 -0.48150 1.78375
 C -0.06542 -0.48085 -1.78303
 F 0.40135 1.49460 1.81060
 F 0.40190 1.49660 -1.81382
 H -0.92817 -0.99233 1.49039
 H -0.92756 -0.99178 -1.48975
 H 0.76218 -1.09798 1.62309
 H 0.76221 -1.09735 -1.62213
 H -0.12965 -0.26858 2.77863
 H -0.12911 -0.26813 -2.77758
13
bifur_IRC_Cartesians_MW_output/new_data/bifur_traj3_Cartesians_MW point 233
C 0.06818 0.73850 1.08680
 C 0.06846 0.73956 -1.08724
 C -0.19805 1.19434 0.00029
 C -0.06514 -0.47932 1.79417
 C -0.06475 -0.47866 -1.79343
 F 0.38823 1.49071 1.81694
 F 0.38868 1.49276 -1.82024
 H -0.92942 -0.98786 1.50607
 H -0.92878 -0.98730 -1.50544
 H 0.75941 -1.09829 1.63130
 H 0.75945 -1.09764 -1.63029
 H -0.12344 -0.26362 2.78710
 H -0.12284 -0.26317 -2.78603
13
bifur_IRC_Cartesians_MW_output/new_data/bifur_traj3_Cartesians_MW point 234
C 0.06836 0.73744 1.09040
 C 0.06862 0.73852 -1.09084
 C -0.18881 1.18948 0.00029
 C -0.06483 -0.47831 1.79903
 C -0.06444 -0.47764 -1.79829
 F 0.38211 1.48889 1.81991
 F 0.38251 1.49097 -1.82323
 H -0.93000 -0.98578 1.51339
 H -0.92935 -0.98521 -1.51278
 H 0.75812 -1.09843 1.63514
 H 0.75816 -1.09778 -1.63410
 H -0.12053 -0.26130 2.79106
 H -0.11992 -0.26085 -2.78997
13
bifur_IRC_Cartesians_MW_output/new_data/bifur_traj3_Cartesians_MW point 235
C 0.06854 0.73642 1.09389
 C 0.06879 0.73751 -1.09434
 C -0.17987 1.18477 0.00030
 C -0.06453 -0.47732 1.80375
 C -0.06413 -0.47665 -1.80300
 F 0.37617 1.48712 1.82278
 F 0.37653 1.48924 -1.82614
 H -0.93057 -0.98376 1.52049
 H -0.92990 -0.98319 -1.51988
 H 0.75686 -1.09857 1.63885
 H 0.75691 -1.09792 -1.63779
 H -0.11772 -0.25905 2.79489
 H -0.11708 -0.25860 -2.79380
13
bifur_IRC_Cartesians_MW_output/new_data/bifur_traj3_Cartesians_MW point 236
C 0.06872 0.73541 1.09733
 C 0.06895 0.73651 -1.09779
 C -0.17103 1.18012 0.00030
 C -0.06424 -0.47635 1.80841
 C -0.06383 -0.47567 -1.80765
 F 0.37031 1.48538 1.82562
 F 0.37062 1.48752 -1.82901
 H -0.93112 -0.98176 1.52750
 H -0.93044 -0.98119 -1.52690
 H 0.75562 -1.09871 1.64252
 H 0.75567 -1.09805 -1.64143
 H -0.11494 -0.25684 2.79868
 H -0.11428 -0.25638 -2.79757
13
bifur_IRC_Cartesians_MW_output/new_data/bifur_traj3_Cartesians_MW point 237
C 0.06889 0.73440 1.10079
 C 0.06910 0.73551 -1.10124
 C -0.16217 1.17546 0.00030
 C -0.06394 -0.47537 1.81308
 C -0.06353 -0.47469 -1.81232
 F 0.36443 1.48363 1.82846
 F 0.36469 1.48580 -1.83189
 H -0.93168 -0.97976 1.53452
 H -0.93099 -0.97918 -1.53394
 H 0.75438 -1.09885 1.64620
 H 0.75443 -1.09818 -1.64509
 H -0.11215 -0.25461 2.80248
 H -0.11147 -0.25416 -2.80136
13
bifur_IRC_Cartesians_MW_output/new_data/bifur_traj3_Cartesians_MW point 238
C 0.06907 0.73337 1.10429
 C 0.06927 0.73450 -1.10475
 C -0.15318 1.17073 0.00030
 C -0.06364 -0.47439 1.81782
 C -0.06322 -0.47370 -1.81705
 F 0.35847 1.48186 1.83135
 F 0.35868 1.48406 -1.83481
 H -0.93225 -0.97773 1.54165
 H -0.93154 -0.97715 -1.54108
 H 0.75312 -1.09899 1.64994
 H 0.75318 -1.09832 -1.64880
 H -0.10932 -0.25236 2.80633
 H -0.10862 -0.25190 -2.80520
13
bifur_IRC_Cartesians_MW_output/new_data/bifur_traj3_Cartesians_MW point 239
C 0.06926 0.73231 1.10791
 C 0.06943 0.73345 -1.10838
 C -0.14389 1.16585 0.00031
 C -0.06333 -0.47336 1.82271
 C -0.06291 -0.47267 -1.82193
 F 0.35231 1.48003 1.83433
 F 0.35247 1.48225 -1.83782
 H -0.93283 -0.97563 1.54902
 H -0.93212 -0.97505 -1.54845
 H 0.75182 -1.09913 1.65380
 H 0.75188 -1.09845 -1.65263
 H -0.10640 -0.25003 2.81031
 H -0.10568 -0.24957 -2.80917
13
bifur_IRC_Cartesians_MW_output/new_data/bifur_traj3_Cartesians_MW point 240
C 0.06945 0.73119 1.11172
 C 0.06961 0.73234 -1.11219
 C -0.13411 1.16070 0.00031
 C -0.06300 -0.47229 1.82786
 C -0.06257 -0.47159 -1.82708
 F 0.34582 1.47810 1.83747
 F 0.34593 1.48036 -1.84100
 H -0.93345 -0.97342 1.55677
 H -0.93272 -0.97283 -1.55622
 H 0.75044 -1.09929 1.65786
 H 0.75051 -1.09860 -1.65666
 H -0.10333 -0.24757 2.81451
 H -0.10258 -0.24711 -2.81335
13
bifur_IRC_Cartesians_MW_output/new_data/bifur_traj3_Cartesians_MW point 241
C 0.06966 0.73000 1.11576
 C 0.06980 0.73117 -1.11624
 C -0.12374 1.15525 0.00031
 C -0.06265 -0.47115 1.83333
 C -0.06222 -0.47044 -1.83254
 F 0.33894 1.47606 1.84080
 F 0.33899 1.47834 -1.84437
 H -0.93410 -0.97108 1.56500
 H -0.93336 -0.97049 -1.56445
 H 0.74899 -1.09945 1.66217
 H 0.74906 -1.09876 -1.66094
 H -0.10007 -0.24497 2.81895
 H -0.09929 -0.24450 -2.81778
13
bifur_IRC_Cartesians_MW_output/new_data/bifur_traj3_Cartesians_MW point 242
C 0.06987 0.72878 1.11993
 C 0.06999 0.72996 -1.12042
 C -0.11304 1.14962 0.00032
 C -0.06230 -0.46997 1.83897
 C -0.06186 -0.46925 -1.83817
 F 0.33184 1.47395 1.84423
 F 0.33184 1.47627 -1.84784
 H -0.93478 -0.96866 1.57348
 H -0.93402 -0.96806 -1.57295
 H 0.74749 -1.09961 1.66661
 H 0.74756 -1.09892 -1.66536
 H -0.09670 -0.24228 2.82354
 H -0.09590 -0.24182 -2.82235
13
bifur_IRC_Cartesians_MW_output/new_data/bifur_traj3_Cartesians_MW point 243
C 0.06987 0.72878 1.11993
 C 0.06999 0.72996 -1.12042
 C -0.11304 1.14962 0.00032
 C -0.06230 -0.46997 1.83897
 C -0.06186 -0.46925 -1.83817
 F 0.33184 1.47395 1.84423
 F 0.33184 1.47627 -1.84784
 H -0.93478 -0.96866 1.57348
 H -0.93402 -0.96806 -1.57295
 H 0.74749 -1.09961 1.66661
 H 0.74756 -1.09892 -1.66536
 H -0.09670 -0.24228 2.82354
 H -0.09590 -0.24182 -2.82235
13
bifur_IRC_Cartesians_MW_output/new_data/bifur_traj3_Cartesians_MW point 244
C 0.07029 0.72637 1.12814
 C 0.07037 0.72758 -1.12864
 C -0.09198 1.13854 0.00032
 C -0.06159 -0.46765 1.85007
 C -0.06114 -0.46692 -1.84925
 F 0.31787 1.46980 1.85099
 F 0.31776 1.47218 -1.85468
 H -0.93611 -0.96391 1.59019
 H -0.93532 -0.96330 -1.58968
 H 0.74454 -1.09994 1.67536
 H 0.74462 -1.09923 -1.67404
 H -0.09008 -0.23700 2.83257
 H -0.08923 -0.23653 -2.83135
13
bifur_IRC_Cartesians_MW_output/new_data/bifur_traj3_Cartesians_MW point 245
C 0.07049 0.72518 1.13219
 C 0.07056 0.72641 -1.13269
 C -0.08159 1.13307 0.00033
 C -0.06124 -0.46651 1.85555
 C -0.06078 -0.46577 -1.85472
 F 0.31097 1.46775 1.85433
 F 0.31081 1.47016 -1.85805
 H -0.93676 -0.96156 1.59843
 H -0.93596 -0.96095 -1.59793
 H 0.74308 -1.10011 1.67968
 H 0.74317 -1.09939 -1.67833
 H -0.08681 -0.23439 2.83702
 H -0.08593 -0.23392 -2.83580
13
bifur_IRC_Cartesians_MW_output/new_data/bifur_traj3_Cartesians_MW point 246
C 0.07070 0.72398 1.13628
 C 0.07075 0.72522 -1.13679
 C -0.07110 1.12756 0.00033
 C -0.06089 -0.46535 1.86108
 C -0.06043 -0.46461 -1.86024
 F 0.30401 1.46568 1.85770
 F 0.30379 1.46813 -1.86146
 H -0.93742 -0.95919 1.60675
 H -0.93660 -0.95857 -1.60626
 H 0.74161 -1.10027 1.68404
 H 0.74170 -1.09954 -1.68266
 H -0.08351 -0.23176 2.84152
 H -0.08261 -0.23128 -2.84028
13
bifur_IRC_Cartesians_MW_output/new_data/bifur_traj3_Cartesians_MW point 247
C 0.07091 0.72276 1.14044
 C 0.07094 0.72402 -1.14095
 C -0.06043 1.12195 0.00033
 C -0.06053 -0.46418 1.86670
 C -0.06006 -0.46343 -1.86586
 F 0.29694 1.46358 1.86112
 F 0.29666 1.46606 -1.86492
 H -0.93809 -0.95678 1.61521
 H -0.93726 -0.95616 -1.61473
 H 0.74011 -1.10044 1.68847
 H 0.74021 -1.09970 -1.68706
 H -0.08015 -0.22908 2.84609
 H -0.07923 -0.22860 -2.84484
13
bifur_IRC_Cartesians_MW_output/new_data/bifur_traj3_Cartesians_MW point 248
C 0.07113 0.72152 1.14467
 C 0.07113 0.72279 -1.14519
 C -0.04958 1.11624 0.00034
 C -0.06017 -0.46298 1.87242
 C -0.05969 -0.46223 -1.87157
 F 0.28973 1.46144 1.86461
 F 0.28940 1.46395 -1.86845
 H -0.93878 -0.95433 1.62382
 H -0.93793 -0.95370 -1.62335
 H 0.73859 -1.10060 1.69298
 H 0.73869 -1.09986 -1.69154
 H -0.07674 -0.22635 2.85074
 H -0.07579 -0.22588 -2.84948
13
bifur_IRC_Cartesians_MW_output/new_data/bifur_traj3_Cartesians_MW point 249
C 0.07135 0.72026 1.14897
 C 0.07133 0.72155 -1.14949
 C -0.03854 1.11043 0.00034
 C -0.05980 -0.46177 1.87824
 C -0.05932 -0.46101 -1.87738
 F 0.28241 1.45927 1.86815
 F 0.28202 1.46181 -1.87203
 H -0.93947 -0.95183 1.63257
 H -0.93861 -0.95120 -1.63212
 H 0.73704 -1.10078 1.69756
 H 0.73715 -1.10003 -1.69609
 H -0.07327 -0.22359 2.85547
 H -0.07229 -0.22311 -2.85419
13
bifur_IRC_Cartesians_MW_output/new_data/bifur_traj3_Cartesians_MW point 250
C 0.07157 0.71898 1.15334
 C 0.07154 0.72028 -1.15387
 C -0.02733 1.10453 0.00034
 C -0.05942 -0.46053 1.88415
 C -0.05893 -0.45976 -1.88328
 F 0.27497 1.45705 1.87175
 F 0.27452 1.45963 -1.87568
 H -0.94018 -0.94930 1.64147
 H -0.93930 -0.94867 -1.64103
 H 0.73547 -1.10095 1.70223
 H 0.73558 -1.10020 -1.70072
 H -0.06974 -0.22077 2.86028
 H -0.06873 -0.22029 -2.85899
13
bifur_IRC_Cartesians_MW_output/new_data/bifur_traj3_Cartesians_MW point 251
C 0.07180 0.71767 1.15779
 C 0.07174 0.71899 -1.15833
 C -0.01590 1.09852 0.00035
 C -0.05904 -0.45928 1.89017
 C -0.05855 -0.45850 -1.88929
 F 0.26739 1.45480 1.87542
 F 0.26688 1.45741 -1.87939
 H -0.94090 -0.94672 1.65053
 H -0.94001 -0.94608 -1.65010
 H 0.73386 -1.10113 1.70697
 H 0.73398 -1.10037 -1.70543
 H -0.06615 -0.21790 2.86518
 H -0.06511 -0.21742 -2.86387
13
bifur_IRC_Cartesians_MW_output/new_data/bifur_traj3_Cartesians_MW point 252
C 0.07203 0.71635 1.16230
 C 0.07195 0.71768 -1.16284
 C -0.00434 1.09244 0.00035
 C -0.05865 -0.45801 1.89627
 C -0.05815 -0.45722 -1.89538
 F 0.25972 1.45252 1.87913
 F 0.25915 1.45517 -1.88314
 H -0.94163 -0.94411 1.65970
 H -0.94072 -0.94346 -1.65928
 H 0.73224 -1.10131 1.71177
 H 0.73236 -1.10054 -1.71020
 H -0.06251 -0.21500 2.87014
 H -0.06145 -0.21452 -2.86881
13
bifur_IRC_Cartesians_MW_output/new_data/bifur_traj3_Cartesians_MW point 253
C 0.07226 0.71504 1.16675
 C 0.07216 0.71639 -1.16730
 C 0.00708 1.08643 0.00035
 C -0.05827 -0.45675 1.90229
 C -0.05776 -0.45596 -1.90139
 F 0.25215 1.45027 1.88280
 F 0.25151 1.45295 -1.88685
 H -0.94235 -0.94153 1.66875
 H -0.94142 -0.94088 -1.66835
 H 0.73064 -1.10149 1.71652
 H 0.73077 -1.10071 -1.71491
 H -0.05892 -0.21214 2.87503
 H -0.05783 -0.21165 -2.87369
13
bifur_IRC_Cartesians_MW_output/new_data/bifur_traj3_Cartesians_MW point 254
C 0.07226 0.71504 1.16675
 C 0.07216 0.71639 -1.16730
 C 0.00708 1.08643 0.00035
 C -0.05827 -0.45675 1.90228
 C -0.05776 -0.45596 -1.90139
 F 0.25215 1.45027 1.88280
 F 0.25151 1.45295 -1.88685
 H -0.94235 -0.94153 1.66875
 H -0.94142 -0.94088 -1.66835
 H 0.73064 -1.10149 1.71652
 H 0.73077 -1.10071 -1.71491
 H -0.05892 -0.21214 2.87503
 H -0.05783 -0.21165 -2.87369
13
bifur_IRC_Cartesians_MW_output/new_data/bifur_traj3_Cartesians_MW point 255
C 0.07268 0.71262 1.17502
 C 0.07254 0.71400 -1.17558
 C 0.02830 1.07527 0.00036
 C -0.05756 -0.45441 1.91347
 C -0.05704 -0.45361 -1.91256
 F 0.23806 1.44609 1.88961
 F 0.23732 1.44883 -1.89374
 H -0.94369 -0.93673 1.68558
 H -0.94273 -0.93608 -1.68520
 H 0.72766 -1.10182 1.72534
 H 0.72780 -1.10103 -1.72367
 H -0.05224 -0.20681 2.88413
 H -0.05110 -0.20632 -2.88276
13
bifur_IRC_Cartesians_MW_output/new_data/bifur_traj3_Cartesians_MW point 256
C 0.07287 0.71149 1.17888
 C 0.07272 0.71288 -1.17944
 C 0.03819 1.07007 0.00036
 C -0.05723 -0.45332 1.91868
 C -0.05670 -0.45251 -1.91776
 F 0.23150 1.44414 1.89279
 F 0.23071 1.44692 -1.89695
 H -0.94431 -0.93450 1.69343
 H -0.94334 -0.93384 -1.69305
 H 0.72628 -1.10197 1.72944
 H 0.72642 -1.10118 -1.72775
 H -0.04913 -0.20433 2.88837
 H -0.04797 -0.20383 -2.88699
13
bifur_IRC_Cartesians_MW_output/new_data/bifur_traj3_Cartesians_MW point 257
C 0.07307 0.71038 1.18264
 C 0.07289 0.71179 -1.18321
 C 0.04784 1.06499 0.00036
 C -0.05690 -0.45226 1.92377
 C -0.05637 -0.45144 -1.92284
 F 0.22510 1.44224 1.89588
 F 0.22425 1.44504 -1.90009
 H -0.94492 -0.93232 1.70108
 H -0.94394 -0.93165 -1.70072
 H 0.72492 -1.10213 1.73345
 H 0.72507 -1.10132 -1.73173
 H -0.04610 -0.20190 2.89251
 H -0.04491 -0.20141 -2.89111
13
bifur_IRC_Cartesians_MW_output/new_data/bifur_traj3_Cartesians_MW point 258
C 0.07325 0.70929 1.18635
 C 0.07306 0.71071 -1.18692
 C 0.05736 1.05998 0.00037
 C -0.05658 -0.45122 1.92879
 C -0.05605 -0.45039 -1.92785
 F 0.21879 1.44036 1.89894
 F 0.21789 1.44319 -1.90318
 H -0.94552 -0.93017 1.70863
 H -0.94453 -0.92950 -1.70828
 H 0.72359 -1.10227 1.73741
 H 0.72374 -1.10146 -1.73566
 H -0.04310 -0.19952 2.89659
 H -0.04189 -0.19902 -2.89518
13
bifur_IRC_Cartesians_MW_output/new_data/bifur_traj3_Cartesians_MW point 259
C 0.07344 0.70821 1.19003
 C 0.07323 0.70965 -1.19061
 C 0.06680 1.05502 0.00037
 C -0.05627 -0.45018 1.93376
 C -0.05573 -0.44935 -1.93282
 F 0.21252 1.43850 1.90197
 F 0.21158 1.44136 -1.90624
 H -0.94612 -0.92804 1.71612
 H -0.94511 -0.92736 -1.71578
 H 0.72226 -1.10242 1.74133
 H 0.72242 -1.10160 -1.73955
 H -0.04013 -0.19715 2.90063
 H -0.03890 -0.19665 -2.89921
13
bifur_IRC_Cartesians_MW_output/new_data/bifur_traj3_Cartesians_MW point 260
C 0.07363 0.70713 1.19371
 C 0.07340 0.70858 -1.19430
 C 0.07625 1.05004 0.00037
 C -0.05595 -0.44914 1.93874
 C -0.05541 -0.44830 -1.93779
 F 0.20625 1.43664 1.90501
 F 0.20526 1.43953 -1.90931
 H -0.94671 -0.92590 1.72361
 H -0.94569 -0.92522 -1.72328
 H 0.72094 -1.10257 1.74526
 H 0.72109 -1.10175 -1.74345
 H -0.03716 -0.19478 2.90468
 H -0.03590 -0.19427 -2.90325
13
bifur_IRC_Cartesians_MW_output/new_data/bifur_traj3_Cartesians_MW point 261
C 0.07382 0.70603 1.19746
 C 0.07358 0.70749 -1.19805
 C 0.08588 1.04498 0.00038
 C -0.05563 -0.44808 1.94382
 C -0.05508 -0.44723 -1.94286
 F 0.19987 1.43474 1.90810
 F 0.19882 1.43766 -1.91244
 H -0.94732 -0.92373 1.73125
 H -0.94628 -0.92305 -1.73093
 H 0.71959 -1.10272 1.74926
 H 0.71975 -1.10189 -1.74742
 H -0.03413 -0.19236 2.90881
 H -0.03285 -0.19186 -2.90737
13
bifur_IRC_Cartesians_MW_output/new_data/bifur_traj3_Cartesians_MW point 262
C 0.07402 0.70489 1.20136
 C 0.07376 0.70636 -1.20196
 C 0.09587 1.03972 0.00038
 C -0.05529 -0.44698 1.94909
 C -0.05474 -0.44613 -1.94812
 F 0.19323 1.43277 1.91131
 F 0.19213 1.43572 -1.91568
 H -0.94795 -0.92147 1.73918
 H -0.94690 -0.92078 -1.73887
 H 0.71819 -1.10287 1.75341
 H 0.71835 -1.10204 -1.75155
 H -0.03099 -0.18985 2.91310
 H -0.02968 -0.18935 -2.91164
13
bifur_IRC_Cartesians_MW_output/new_data/bifur_traj3_Cartesians_MW point 263
C 0.07423 0.70371 1.20538
 C 0.07394 0.70520 -1.20599
 C 0.10620 1.03429 0.00038
 C -0.05495 -0.44584 1.95453
 C -0.05439 -0.44498 -1.95356
 F 0.18638 1.43073 1.91462
 F 0.18523 1.43372 -1.91904
 H -0.94860 -0.91914 1.74737
 H -0.94754 -0.91845 -1.74707
 H 0.71674 -1.10304 1.75770
 H 0.71691 -1.10219 -1.75581
 H -0.02774 -0.18726 2.91753
 H -0.02641 -0.18675 -2.91605
13
bifur_IRC_Cartesians_MW_output/new_data/bifur_traj3_Cartesians_MW point 264
C 0.07443 0.70254 1.20938
 C 0.07413 0.70404 -1.20999
 C 0.11645 1.02890 0.00039
 C -0.05460 -0.44471 1.95993
 C -0.05404 -0.44385 -1.95895
 F 0.17958 1.42871 1.91791
 F 0.17837 1.43173 -1.92237
 H -0.94925 -0.91682 1.75550
 H -0.94817 -0.91613 -1.75521
 H 0.71530 -1.10320 1.76196
 H 0.71547 -1.10235 -1.76004
 H -0.02452 -0.18468 2.92192
 H -0.02316 -0.18418 -2.92044
13
bifur_IRC_Cartesians_MW_output/new_data/bifur_traj3_Cartesians_MW point 265
C 0.07443 0.70254 1.20938
 C 0.07413 0.70404 -1.20999
 C 0.11645 1.02890 0.00039
 C -0.05460 -0.44471 1.95994
 C -0.05404 -0.44385 -1.95895
 F 0.17958 1.42871 1.91791
 F 0.17837 1.43173 -1.92237
 H -0.94925 -0.91682 1.75550
 H -0.94817 -0.91613 -1.75521
 H 0.71530 -1.10320 1.76196
 H 0.71547 -1.10235 -1.76004
 H -0.02452 -0.18468 2.92192
 H -0.02316 -0.18418 -2.92044
13
bifur_IRC_Cartesians_MW_output/new_data/bifur_traj3_Cartesians_MW point 266
C 0.07481 0.70033 1.21690
 C 0.07448 0.70186 -1.21752
 C 0.13574 1.01875 0.00039
 C -0.05396 -0.44259 1.97010
 C -0.05338 -0.44171 -1.96910
 F 0.16678 1.42491 1.92411
 F 0.16547 1.42798 -1.92863
 H -0.95046 -0.91246 1.77080
 H -0.94936 -0.91176 -1.77053
 H 0.71259 -1.10350 1.76997
 H 0.71277 -1.10264 -1.76800
 H -0.01845 -0.17984 2.93019
 H -0.01705 -0.17933 -2.92868
13
bifur_IRC_Cartesians_MW_output/new_data/bifur_traj3_Cartesians_MW point 267
C 0.07500 0.69928 1.22048
 C 0.07464 0.70082 -1.22111
 C 0.14494 1.01391 0.00039
 C -0.05365 -0.44158 1.97495
 C -0.05307 -0.44069 -1.97395
 F 0.16068 1.42310 1.92706
 F 0.15932 1.42620 -1.93162
 H -0.95104 -0.91038 1.77809
 H -0.94993 -0.90968 -1.77784
 H 0.71130 -1.10364 1.77380
 H 0.71149 -1.10277 -1.77179
 H -0.01555 -0.17753 2.93413
 H -0.01413 -0.17702 -2.93261
13
bifur_IRC_Cartesians_MW_output/new_data/bifur_traj3_Cartesians_MW point 268
C 0.07518 0.69824 1.22402
 C 0.07480 0.69980 -1.22465
 C 0.15401 1.00914 0.00040
 C -0.05334 -0.44058 1.97973
 C -0.05276 -0.43969 -1.97872
 F 0.15466 1.42131 1.92997
 F 0.15326 1.42444 -1.93456
 H -0.95161 -0.90834 1.78528
 H -0.95048 -0.90763 -1.78503
 H 0.71003 -1.10378 1.77756
 H 0.71022 -1.10291 -1.77553
 H -0.01270 -0.17526 2.93802
 H -0.01126 -0.17474 -2.93649
13
bifur_IRC_Cartesians_MW_output/new_data/bifur_traj3_Cartesians_MW point 269
C 0.07535 0.69721 1.22752
 C 0.07497 0.69878 -1.22815
 C 0.16299 1.00441 0.00040
 C -0.05304 -0.43959 1.98447
 C -0.05245 -0.43870 -1.98344
 F 0.14870 1.41954 1.93286
 F 0.14725 1.42269 -1.93748
 H -0.95218 -0.90631 1.79241
 H -0.95104 -0.90559 -1.79217
 H 0.70877 -1.10392 1.78129
 H 0.70896 -1.10304 -1.77924
 H -0.00988 -0.17300 2.94187
 H -0.00841 -0.17249 -2.94033
13
bifur_IRC_Cartesians_MW_output/new_data/bifur_traj3_Cartesians_MW point 270
C 0.07553 0.69619 1.23099
 C 0.07513 0.69778 -1.23163
 C 0.17191 0.99972 0.00040
 C -0.05274 -0.43861 1.98917
 C -0.05215 -0.43771 -1.98814
 F 0.14279 1.41778 1.93572
 F 0.14128 1.42096 -1.94038
 H -0.95274 -0.90429 1.79948
 H -0.95159 -0.90357 -1.79925
 H 0.70752 -1.10406 1.78500
 H 0.70772 -1.10318 -1.78292
 H -0.00707 -0.17077 2.94569
 H -0.00558 -0.17025 -2.94414
13
bifur_IRC_Cartesians_MW_output/new_data/bifur_traj3_Cartesians_MW point 271
C 0.07571 0.69518 1.23444
 C 0.07529 0.69678 -1.23508
 C 0.18074 0.99507 0.00041
 C -0.05245 -0.43764 1.99382
 C -0.05185 -0.43673 -1.99279
 F 0.13693 1.41604 1.93855
 F 0.13538 1.41925 -1.94325
 H -0.95330 -0.90230 1.80649
 H -0.95213 -0.90157 -1.80627
 H 0.70628 -1.10420 1.78867
 H 0.70648 -1.10331 -1.78656
 H -0.00429 -0.16855 2.94948
 H -0.00278 -0.16803 -2.94791
13
bifur_IRC_Cartesians_MW_output/new_data/bifur_traj3_Cartesians_MW point 272
C 0.07588 0.69419 1.23782
 C 0.07544 0.69580 -1.23847
 C 0.18943 0.99050 0.00041
 C -0.05216 -0.43668 1.99840
 C -0.05155 -0.43577 -1.99736
 F 0.13116 1.41433 1.94134
 F 0.12957 1.41756 -1.94607
 H -0.95385 -0.90033 1.81338
 H -0.95267 -0.89961 -1.81317
 H 0.70506 -1.10433 1.79228
 H 0.70527 -1.10344 -1.79015
 H -0.00156 -0.16637 2.95321
 H -0.00003 -0.16585 -2.95163
13
bifur_IRC_Cartesians_MW_output/new_data/bifur_traj3_Cartesians_MW point 273
C 0.07605 0.69323 1.24109
 C 0.07559 0.69485 -1.24175
 C 0.19782 0.98609 0.00041
 C -0.05188 -0.43576 2.00282
 C -0.05126 -0.43484 -2.00177
 F 0.12560 1.41268 1.94404
 F 0.12396 1.41593 -1.94879
 H -0.95438 -0.89844 1.82003
 H -0.95319 -0.89771 -1.81983
 H 0.70389 -1.10447 1.79576
 H 0.70409 -1.10356 -1.79361
 H 0.00108 -0.16426 2.95680
 H 0.00263 -0.16374 -2.95521
13
bifur_IRC_Cartesians_MW_output/new_data/bifur_traj3_Cartesians_MW point 274
C 0.07620 0.69234 1.24414
 C 0.07574 0.69396 -1.24480
 C 0.20565 0.98197 0.00041
 C -0.05161 -0.43490 2.00695
 C -0.05100 -0.43398 -2.00589
 F 0.12041 1.41113 1.94655
 F 0.11872 1.41442 -1.95133
 H -0.95487 -0.89667 1.82624
 H -0.95367 -0.89594 -1.82604
 H 0.70279 -1.10459 1.79901
 H 0.70300 -1.10368 -1.79684
 H 0.00354 -0.16230 2.96016
 H 0.00511 -0.16177 -2.95856
13
bifur_IRC_Cartesians_MW_output/new_data/bifur_traj3_Cartesians_MW point 275
C 0.07634 0.69153 1.24688
 C 0.07586 0.69317 -1.24754
 C 0.21267 0.97828 0.00042
 C -0.05138 -0.43412 2.01065
 C -0.05076 -0.43320 -2.00959
 F 0.11575 1.40975 1.94880
 F 0.11403 1.41305 -1.95361
 H -0.95531 -0.89509 1.83180
 H -0.95410 -0.89435 -1.83162
 H 0.70180 -1.10470 1.80193
 H 0.70202 -1.10379 -1.79973
 H 0.00575 -0.16054 2.96317
 H 0.00733 -0.16001 -2.96156
13
bifur_IRC_Cartesians_MW_output/new_data/bifur_traj3_Cartesians_MW point 276
C 0.07634 0.69153 1.24688
 C 0.07586 0.69317 -1.24754
 C 0.21267 0.97828 0.00042
 C -0.05138 -0.43412 2.01065
 C -0.05076 -0.43320 -2.00959
 F 0.11575 1.40975 1.94880
 F 0.11403 1.41305 -1.95361
 H -0.95531 -0.89509 1.83180
 H -0.95410 -0.89435 -1.83162
 H 0.70180 -1.10470 1.80193
 H 0.70202 -1.10379 -1.79973
 H 0.00575 -0.16054 2.96317
 H 0.00733 -0.16001 -2.96156
13
bifur_IRC_Cartesians_MW_output/new_data/bifur_traj3_Cartesians_MW point 277
C 0.07657 0.69020 1.25142
 C 0.07607 0.69185 -1.25209
 C 0.22433 0.97215 0.00042
 C -0.05099 -0.43284 2.01680
 C -0.05036 -0.43191 -2.01573
 F 0.10801 1.40745 1.95255
 F 0.10623 1.41079 -1.95740
 H -0.95605 -0.89245 1.84105
 H -0.95482 -0.89171 -1.84088
 H 0.70017 -1.10488 1.80678
 H 0.70039 -1.10396 -1.80454
 H 0.00942 -0.15761 2.96817
 H 0.01103 -0.15708 -2.96654
13
bifur_IRC_Cartesians_MW_output/new_data/bifur_traj3_Cartesians_MW point 278
C 0.07667 0.68963 1.25335
 C 0.07616 0.69130 -1.25402
 C 0.22926 0.96955 0.00042
 C -0.05082 -0.43230 2.01940
 C -0.05019 -0.43136 -2.01832
 F 0.10474 1.40648 1.95413
 F 0.10293 1.40983 -1.95900
 H -0.95636 -0.89134 1.84497
 H -0.95513 -0.89059 -1.84480
 H 0.69948 -1.10496 1.80883
 H 0.69970 -1.10403 -1.80658
 H 0.01097 -0.15637 2.97028
 H 0.01259 -0.15584 -2.96865
13
bifur_IRC_Cartesians_MW_output/new_data/bifur_traj3_Cartesians_MW point 279
C 0.07676 0.68912 1.25509
 C 0.07624 0.69079 -1.25576
 C 0.23373 0.96720 0.00042
 C -0.05067 -0.43181 2.02175
 C -0.05004 -0.43087 -2.02067
 F 0.10177 1.40560 1.95557
 F 0.09994 1.40896 -1.96045
 H -0.95664 -0.89033 1.84851
 H -0.95540 -0.88958 -1.84835
 H 0.69885 -1.10503 1.81068
 H 0.69907 -1.10410 -1.80842
 H 0.01237 -0.15525 2.97220
 H 0.01401 -0.15472 -2.97056
13
bifur_IRC_Cartesians_MW_output/new_data/bifur_traj3_Cartesians_MW point 280
C 0.07684 0.68866 1.25666
 C 0.07631 0.69034 -1.25734
 C 0.23776 0.96508 0.00042
 C -0.05054 -0.43136 2.02388
 C -0.04990 -0.43042 -2.02280
 F 0.09910 1.40480 1.95686
 F 0.09725 1.40818 -1.96176
 H -0.95689 -0.88942 1.85171
 H -0.95565 -0.88867 -1.85155
 H 0.69828 -1.10509 1.81236
 H 0.69851 -1.10416 -1.81009
 H 0.01364 -0.15424 2.97393
 H 0.01529 -0.15371 -2.97228
13
bifur_IRC_Cartesians_MW_output/new_data/bifur_traj3_Cartesians_MW point 281
C 0.07691 0.68824 1.25808
 C 0.07638 0.68992 -1.25876
 C 0.24141 0.96316 0.00042
 C -0.05041 -0.43096 2.02580
 C -0.04978 -0.43002 -2.02472
 F 0.09668 1.40408 1.95803
 F 0.09481 1.40747 -1.96295
 H -0.95712 -0.88859 1.85460
 H -0.95587 -0.88784 -1.85445
 H 0.69777 -1.10515 1.81387
 H 0.69800 -1.10422 -1.81159
 H 0.01479 -0.15332 2.97549
 H 0.01644 -0.15279 -2.97384
13
bifur_IRC_Cartesians_MW_output/new_data/bifur_traj3_Cartesians_MW point 282
C 0.07698 0.68786 1.25939
 C 0.07644 0.68954 -1.26007
 C 0.24478 0.96139 0.00042
 C -0.05030 -0.43059 2.02758
 C -0.04966 -0.42964 -2.02649
 F 0.09444 1.40342 1.95911
 F 0.09256 1.40682 -1.96404
 H -0.95734 -0.88783 1.85727
 H -0.95608 -0.88708 -1.85712
 H 0.69730 -1.10520 1.81527
 H 0.69753 -1.10427 -1.81298
 H 0.01585 -0.15248 2.97693
 H 0.01751 -0.15194 -2.97528
13
bifur_IRC_Cartesians_MW_output/new_data/bifur_traj3_Cartesians_MW point 283
C 0.07704 0.68749 1.26065
 C 0.07650 0.68918 -1.26133
 C 0.24801 0.95969 0.00043
 C -0.05019 -0.43023 2.02928
 C -0.04955 -0.42929 -2.02819
 F 0.09230 1.40278 1.96015
 F 0.09040 1.40619 -1.96509
 H -0.95754 -0.88710 1.85983
 H -0.95628 -0.88635 -1.85969
 H 0.69685 -1.10525 1.81661
 H 0.69708 -1.10431 -1.81431
 H 0.01686 -0.15167 2.97832
 H 0.01853 -0.15113 -2.97666
13
bifur_IRC_Cartesians_MW_output/new_data/bifur_traj3_Cartesians_MW point 284
C 0.07711 0.68712 1.26190
 C 0.07656 0.68882 -1.26259
 C 0.25122 0.95800 0.00043
 C -0.05009 -0.42988 2.03097
 C -0.04944 -0.42893 -2.02988
 F 0.09017 1.40215 1.96118
 F 0.08825 1.40557 -1.96613
 H -0.95774 -0.88638 1.86238
 H -0.95648 -0.88563 -1.86223
 H 0.69640 -1.10530 1.81795
 H 0.69663 -1.10436 -1.81564
 H 0.01787 -0.15086 2.97969
 H 0.01955 -0.15033 -2.97803
13
bifur_IRC_Cartesians_MW_output/new_data/bifur_traj3_Cartesians_MW point 285
C 0.07717 0.68676 1.26313
 C 0.07661 0.68846 -1.26382
 C 0.25437 0.95635 0.00043
 C -0.04998 -0.42953 2.03263
 C -0.04934 -0.42858 -2.03153
 F 0.08808 1.40153 1.96219
 F 0.08614 1.40496 -1.96715
 H -0.95794 -0.88567 1.86488
 H -0.95667 -0.88491 -1.86474
 H 0.69596 -1.10535 1.81926
 H 0.69619 -1.10441 -1.81694
 H 0.01886 -0.15007 2.98104
 H 0.02055 -0.14954 -2.97938
13
bifur_IRC_Cartesians_MW_output/new_data/bifur_traj3_Cartesians_MW point 286
C 0.07723 0.68643 1.26428
 C 0.07667 0.68813 -1.26497
 C 0.25732 0.95479 0.00043
 C -0.04988 -0.42921 2.03419
 C -0.04924 -0.42826 -2.03309
 F 0.08612 1.40095 1.96314
 F 0.08417 1.40439 -1.96811
 H -0.95813 -0.88500 1.86722
 H -0.95686 -0.88424 -1.86708
 H 0.69554 -1.10539 1.82048
 H 0.69577 -1.10445 -1.81816
 H 0.01979 -0.14933 2.98231
 H 0.02149 -0.14879 -2.98064
13
bifur_IRC_Cartesians_MW_output/new_data/bifur_traj3_Cartesians_MW point 287
C 0.07723 0.68643 1.26428
 C 0.07667 0.68813 -1.26497
 C 0.25732 0.95479 0.00043
 C -0.04988 -0.42921 2.03419
 C -0.04924 -0.42826 -2.03309
 F 0.08612 1.40095 1.96314
 F 0.08417 1.40439 -1.96811
 H -0.95813 -0.88500 1.86722
 H -0.95686 -0.88424 -1.86708
 H 0.69554 -1.10539 1.82048
 H 0.69577 -1.10445 -1.81816
 H 0.01979 -0.14933 2.98231
 H 0.02149 -0.14879 -2.98064
13
bifur_IRC_Cartesians_MW_output/new_data/bifur_traj3_Cartesians_MW point 288
C 0.07733 0.68584 1.26629
 C 0.07676 0.68755 -1.26698
 C 0.26247 0.95208 0.00043
 C -0.04971 -0.42864 2.03690
 C -0.04906 -0.42769 -2.03580
 F 0.08271 1.39993 1.96479
 F 0.08072 1.40339 -1.96979
 H -0.95845 -0.88383 1.87131
 H -0.95717 -0.88308 -1.87117
 H 0.69482 -1.10547 1.82262
 H 0.69505 -1.10453 -1.82028
 H 0.02141 -0.14804 2.98452
 H 0.02312 -0.14750 -2.98284
13
bifur_IRC_Cartesians_MW_output/new_data/bifur_traj3_Cartesians_MW point 289
C 0.07737 0.68559 1.26713
 C 0.07680 0.68730 -1.26782
 C 0.26462 0.95095 0.00043
 C -0.04964 -0.42841 2.03803
 C -0.04899 -0.42745 -2.03693
 F 0.08128 1.39951 1.96548
 F 0.07929 1.40297 -1.97048
 H -0.95859 -0.88335 1.87301
 H -0.95731 -0.88259 -1.87288
 H 0.69452 -1.10551 1.82352
 H 0.69475 -1.10456 -1.82117
 H 0.02209 -0.14750 2.98544
 H 0.02380 -0.14696 -2.98376
13
bifur_IRC_Cartesians_MW_output/new_data/bifur_traj3_Cartesians_MW point 290
C 0.07741 0.68539 1.26782
 C 0.07683 0.68710 -1.26851
 C 0.26639 0.95002 0.00043
 C -0.04958 -0.42821 2.03897
 C -0.04893 -0.42725 -2.03786
 F 0.08010 1.39916 1.96605
 F 0.07810 1.40263 -1.97106
 H -0.95870 -0.88295 1.87441
 H -0.95741 -0.88219 -1.87429
 H 0.69427 -1.10554 1.82425
 H 0.69451 -1.10459 -1.82190
 H 0.02265 -0.14705 2.98620
 H 0.02436 -0.14652 -2.98452
13
bifur_IRC_Cartesians_MW_output/new_data/bifur_traj3_Cartesians_MW point 291
C 0.07743 0.68525 1.26831
 C 0.07685 0.68696 -1.26900
 C 0.26764 0.94936 0.00043
 C -0.04954 -0.42807 2.03963
 C -0.04889 -0.42711 -2.03852
 F 0.07927 1.39891 1.96646
 F 0.07726 1.40238 -1.97147
 H -0.95878 -0.88267 1.87541
 H -0.95749 -0.88191 -1.87528
 H 0.69409 -1.10556 1.82477
 H 0.69433 -1.10461 -1.82241
 H 0.02304 -0.14674 2.98673
 H 0.02476 -0.14620 -2.98505
13
bifur_IRC_Cartesians_MW_output/new_data/bifur_traj3_Cartesians_MW point 292
C 0.07744 0.68518 1.26851
 C 0.07686 0.68690 -1.26921
 C 0.26818 0.94908 0.00043
 C -0.04952 -0.42801 2.03991
 C -0.04887 -0.42705 -2.03880
 F 0.07892 1.39881 1.96663
 F 0.07691 1.40228 -1.97164
 H -0.95881 -0.88255 1.87583
 H -0.95752 -0.88179 -1.87570
 H 0.69402 -1.10556 1.82499
 H 0.69426 -1.10462 -1.82263
 H 0.02321 -0.14661 2.98696
 H 0.02493 -0.14607 -2.98528
13
bifur_IRC_Cartesians_MW_output/new_data/bifur_traj3_Cartesians_MW point 293
C 0.07744 0.68523 1.26836
 C 0.07686 0.68695 -1.26905
 C 0.26778 0.94929 0.00043
 C -0.04953 -0.42806 2.03970
 C -0.04888 -0.42710 -2.03860
 F 0.07918 1.39889 1.96650
 F 0.07717 1.40236 -1.97151
 H -0.95879 -0.88263 1.87552
 H -0.95750 -0.88188 -1.87539
 H 0.69407 -1.10556 1.82483
 H 0.69431 -1.10461 -1.82247
 H 0.02308 -0.14670 2.98679
 H 0.02480 -0.14617 -2.98511
13
bifur_IRC_Cartesians_MW_output/new_data/bifur_traj3_Cartesians_MW point 294
C 0.07741 0.68539 1.26782
 C 0.07683 0.68710 -1.26851
 C 0.26639 0.95002 0.00043
 C -0.04958 -0.42821 2.03897
 C -0.04893 -0.42725 -2.03786
 F 0.08011 1.39916 1.96605
 F 0.07811 1.40263 -1.97106
 H -0.95870 -0.88295 1.87441
 H -0.95741 -0.88219 -1.87428
 H 0.69427 -1.10554 1.82425
 H 0.69451 -1.10459 -1.82190
 H 0.02264 -0.14705 2.98620
 H 0.02436 -0.14652 -2.98452
13
bifur_IRC_Cartesians_MW_output/new_data/bifur_traj3_Cartesians_MW point 295
C 0.07736 0.68565 1.26691
 C 0.07679 0.68736 -1.26760
 C 0.26407 0.95124 0.00043
 C -0.04966 -0.42847 2.03774
 C -0.04901 -0.42751 -2.03664
 F 0.08164 1.39962 1.96531
 F 0.07965 1.40308 -1.97031
 H -0.95855 -0.88347 1.87257
 H -0.95727 -0.88272 -1.87244
 H 0.69459 -1.10550 1.82329
 H 0.69483 -1.10455 -1.82094
 H 0.02192 -0.14764 2.98520
 H 0.02363 -0.14710 -2.98353
13
bifur_IRC_Cartesians_MW_output/new_data/bifur_traj3_Cartesians_MW point 296
C 0.07730 0.68601 1.26571
 C 0.07673 0.68771 -1.26640
 C 0.26098 0.95287 0.00043
 C -0.04976 -0.42881 2.03612
 C -0.04911 -0.42785 -2.03502
 F 0.08369 1.40023 1.96432
 F 0.08172 1.40368 -1.96930
 H -0.95836 -0.88417 1.87012
 H -0.95708 -0.88341 -1.86999
 H 0.69503 -1.10545 1.82200
 H 0.69526 -1.10451 -1.81967
 H 0.02094 -0.14841 2.98388
 H 0.02265 -0.14788 -2.98221
13
bifur_IRC_Cartesians_MW_output/new_data/bifur_traj3_Cartesians_MW point 297
C 0.07723 0.68643 1.26425
 C 0.07667 0.68814 -1.26494
 C 0.25725 0.95483 0.00043
 C -0.04988 -0.42922 2.03415
 C -0.04924 -0.42826 -2.03305
 F 0.08617 1.40096 1.96312
 F 0.08422 1.40440 -1.96809
 H -0.95812 -0.88501 1.86716
 H -0.95685 -0.88426 -1.86702
 H 0.69555 -1.10539 1.82045
 H 0.69578 -1.10445 -1.81813
 H 0.01977 -0.14935 2.98228
 H 0.02146 -0.14881 -2.98061
13
bifur_IRC_Cartesians_MW_output/new_data/bifur_traj3_Cartesians_MW point 298
C 0.07723 0.68643 1.26425
 C 0.07667 0.68814 -1.26494
 C 0.25725 0.95483 0.00043
 C -0.04988 -0.42922 2.03415
 C -0.04924 -0.42826 -2.03305
 F 0.08617 1.40096 1.96312
 F 0.08422 1.40440 -1.96809
 H -0.95812 -0.88501 1.86716
 H -0.95685 -0.88426 -1.86702
 H 0.69555 -1.10539 1.82045
 H 0.69578 -1.10445 -1.81813
 H 0.01977 -0.14935 2.98228
 H 0.02146 -0.14881 -2.98061
13
bifur_IRC_Cartesians_MW_output/new_data/bifur_traj3_Cartesians_MW point 299
C 0.07705 0.68745 1.26078
 C 0.07651 0.68914 -1.26146
 C 0.24832 0.95952 0.00043
 C -0.05018 -0.43020 2.02944
 C -0.04954 -0.42925 -2.02835
 F 0.09209 1.40272 1.96025
 F 0.09019 1.40613 -1.96519
 H -0.95756 -0.88703 1.86008
 H -0.95630 -0.88628 -1.85994
 H 0.69680 -1.10525 1.81675
 H 0.69703 -1.10432 -1.81444
 H 0.01696 -0.15159 2.97845
 H 0.01863 -0.15105 -2.97679
13
bifur_IRC_Cartesians_MW_output/new_data/bifur_traj3_Cartesians_MW point 300
C 0.07695 0.68801 1.25889
 C 0.07642 0.68969 -1.25957
 C 0.24348 0.96207 0.00042
 C -0.05035 -0.43073 2.02689
 C -0.04971 -0.42979 -2.02580
 F 0.09530 1.40368 1.95870
 F 0.09342 1.40707 -1.96362
 H -0.95725 -0.88812 1.85624
 H -0.95600 -0.88738 -1.85609
 H 0.69748 -1.10518 1.81473
 H 0.69771 -1.10425 -1.81245
 H 0.01544 -0.15280 2.97638
 H 0.01710 -0.15227 -2.97473
13
bifur_IRC_Cartesians_MW_output/new_data/bifur_traj3_Cartesians_MW point 301
C 0.07686 0.68856 1.25700
 C 0.07633 0.69024 -1.25768
 C 0.23863 0.96462 0.00042
 C -0.05051 -0.43127 2.02434
 C -0.04987 -0.43032 -2.02325
 F 0.09852 1.40463 1.95714
 F 0.09666 1.40801 -1.96204
 H -0.95695 -0.88922 1.85240
 H -0.95570 -0.88847 -1.85224
 H 0.69816 -1.10510 1.81272
 H 0.69839 -1.10417 -1.81045
 H 0.01391 -0.15402 2.97430
 H 0.01556 -0.15349 -2.97265
13
bifur_IRC_Cartesians_MW_output/new_data/bifur_traj3_Cartesians_MW point 302
C 0.07676 0.68911 1.25515
 C 0.07624 0.69078 -1.25582
 C 0.23388 0.96712 0.00042
 C -0.05067 -0.43179 2.02183
 C -0.05004 -0.43085 -2.02075
 F 0.10167 1.40557 1.95562
 F 0.09984 1.40894 -1.96050
 H -0.95665 -0.89029 1.84863
 H -0.95541 -0.88955 -1.84847
 H 0.69883 -1.10503 1.81075
 H 0.69905 -1.10410 -1.80849
 H 0.01242 -0.15521 2.97226
 H 0.01406 -0.15468 -2.97062
13
bifur_IRC_Cartesians_MW_output/new_data/bifur_traj3_Cartesians_MW point 303
C 0.07667 0.68964 1.25334
 C 0.07616 0.69130 -1.25401
 C 0.22925 0.96956 0.00042
 C -0.05082 -0.43230 2.01939
 C -0.05019 -0.43136 -2.01832
 F 0.10475 1.40648 1.95413
 F 0.10294 1.40983 -1.95900
 H -0.95636 -0.89134 1.84496
 H -0.95512 -0.89060 -1.84479
 H 0.69948 -1.10496 1.80882
 H 0.69970 -1.10403 -1.80657
 H 0.01096 -0.15637 2.97028
 H 0.01259 -0.15585 -2.96864
13
bifur_IRC_Cartesians_MW_output/new_data/bifur_traj3_Cartesians_MW point 304
C 0.07658 0.69015 1.25160
 C 0.07608 0.69180 -1.25227
 C 0.22477 0.97191 0.00042
 C -0.05097 -0.43279 2.01703
 C -0.05035 -0.43186 -2.01596
 F 0.10772 1.40736 1.95269
 F 0.10593 1.41070 -1.95754
 H -0.95608 -0.89235 1.84141
 H -0.95485 -0.89161 -1.84123
 H 0.70011 -1.10489 1.80696
 H 0.70033 -1.10397 -1.80473
 H 0.00956 -0.15750 2.96836
 H 0.01117 -0.15697 -2.96673
13
bifur_IRC_Cartesians_MW_output/new_data/bifur_traj3_Cartesians_MW point 305
C 0.07650 0.69063 1.24996
 C 0.07600 0.69228 -1.25062
 C 0.22056 0.97413 0.00042
 C -0.05111 -0.43325 2.01481
 C -0.05049 -0.43232 -2.01374
 F 0.11051 1.40819 1.95134
 F 0.10875 1.41152 -1.95618
 H -0.95581 -0.89330 1.83807
 H -0.95459 -0.89256 -1.83789
 H 0.70070 -1.10482 1.80521
 H 0.70091 -1.10390 -1.80299
 H 0.00823 -0.15855 2.96655
 H 0.00984 -0.15803 -2.96493
13
bifur_IRC_Cartesians_MW_output/new_data/bifur_traj3_Cartesians_MW point 306
C 0.07643 0.69105 1.24851
 C 0.07594 0.69270 -1.24918
 C 0.21686 0.97608 0.00042
 C -0.05124 -0.43366 2.01286
 C -0.05062 -0.43273 -2.01179
 F 0.11297 1.40892 1.95015
 F 0.11123 1.41224 -1.95497
 H -0.95558 -0.89414 1.83513
 H -0.95436 -0.89340 -1.83495
 H 0.70122 -1.10476 1.80367
 H 0.70143 -1.10385 -1.80146
 H 0.00707 -0.15948 2.96496
 H 0.00866 -0.15896 -2.96335
13
bifur_IRC_Cartesians_MW_output/new_data/bifur_traj3_Cartesians_MW point 307
C 0.07637 0.69140 1.24734
 C 0.07588 0.69304 -1.24800
 C 0.21385 0.97766 0.00042
 C -0.05134 -0.43399 2.01127
 C -0.05072 -0.43307 -2.01021
 F 0.11497 1.40952 1.94918
 F 0.11324 1.41282 -1.95399
 H -0.95539 -0.89482 1.83274
 H -0.95417 -0.89408 -1.83256
 H 0.70164 -1.10472 1.80242
 H 0.70185 -1.10380 -1.80022
 H 0.00612 -0.16024 2.96367
 H 0.00771 -0.15971 -2.96206
13
bifur_IRC_Cartesians_MW_output/new_data/bifur_traj3_Cartesians_MW point 308
C 0.07632 0.69167 1.24640
 C 0.07584 0.69331 -1.24706
 C 0.21145 0.97892 0.00041
 C -0.05142 -0.43426 2.01001
 C -0.05080 -0.43333 -2.00895
 F 0.11656 1.40999 1.94841
 F 0.11485 1.41329 -1.95322
 H -0.95524 -0.89536 1.83084
 H -0.95403 -0.89463 -1.83065
 H 0.70198 -1.10468 1.80142
 H 0.70219 -1.10377 -1.79923
 H 0.00536 -0.16084 2.96264
 H 0.00695 -0.16032 -2.96103
13
bifur_IRC_Cartesians_MW_output/new_data/bifur_traj3_Cartesians_MW point 309
C 0.07632 0.69167 1.24640
 C 0.07584 0.69331 -1.24706
 C 0.21145 0.97892 0.00041
 C -0.05142 -0.43426 2.01001
 C -0.05080 -0.43333 -2.00895
 F 0.11656 1.40999 1.94841
 F 0.11485 1.41329 -1.95322
 H -0.95524 -0.89536 1.83084
 H -0.95403 -0.89463 -1.83065
 H 0.70198 -1.10468 1.80142
 H 0.70219 -1.10377 -1.79923
 H 0.00536 -0.16084 2.96264
 H 0.00695 -0.16032 -2.96103
13
bifur_IRC_Cartesians_MW_output/new_data/bifur_traj3_Cartesians_MW point 310
C 0.07624 0.69212 1.24487
 C 0.07577 0.69375 -1.24553
 C 0.20750 0.98100 0.00041
 C -0.05155 -0.43469 2.00793
 C -0.05093 -0.43377 -2.00687
 F 0.11917 1.41077 1.94715
 F 0.11748 1.41405 -1.95194
 H -0.95499 -0.89625 1.82771
 H -0.95378 -0.89552 -1.82752
 H 0.70253 -1.10462 1.79979
 H 0.70274 -1.10371 -1.79760
 H 0.00412 -0.16183 2.96095
 H 0.00570 -0.16131 -2.95935
13
bifur_IRC_Cartesians_MW_output/new_data/bifur_traj3_Cartesians_MW point 311
C 0.07620 0.69236 1.24406
 C 0.07573 0.69399 -1.24472
 C 0.20545 0.98208 0.00041
 C -0.05162 -0.43492 2.00684
 C -0.05100 -0.43400 -2.00579
 F 0.12054 1.41117 1.94649
 F 0.11886 1.41445 -1.95127
 H -0.95486 -0.89672 1.82608
 H -0.95366 -0.89598 -1.82588
 H 0.70282 -1.10458 1.79893
 H 0.70303 -1.10368 -1.79675
 H 0.00348 -0.16235 2.96007
 H 0.00504 -0.16182 -2.95847
13
bifur_IRC_Cartesians_MW_output/new_data/bifur_traj3_Cartesians_MW point 312
C 0.07615 0.69264 1.24310
 C 0.07569 0.69427 -1.24376
 C 0.20298 0.98338 0.00041
 C -0.05170 -0.43519 2.00554
 C -0.05109 -0.43427 -2.00449
 F 0.12217 1.41166 1.94569
 F 0.12051 1.41493 -1.95047
 H -0.95470 -0.89727 1.82412
 H -0.95350 -0.89654 -1.82393
 H 0.70316 -1.10455 1.79791
 H 0.70337 -1.10364 -1.79574
 H 0.00270 -0.16297 2.95901
 H 0.00426 -0.16244 -2.95742
13
bifur_IRC_Cartesians_MW_output/new_data/bifur_traj3_Cartesians_MW point 313
C 0.07609 0.69300 1.24188
 C 0.07563 0.69462 -1.24254
 C 0.19985 0.98502 0.00041
 C -0.05181 -0.43553 2.00389
 C -0.05119 -0.43462 -2.00284
 F 0.12425 1.41228 1.94469
 F 0.12260 1.41554 -1.94945
 H -0.95450 -0.89798 1.82164
 H -0.95331 -0.89725 -1.82144
 H 0.70360 -1.10450 1.79661
 H 0.70381 -1.10359 -1.79445
 H 0.00172 -0.16375 2.95767
 H 0.00327 -0.16323 -2.95608
13
bifur_IRC_Cartesians_MW_output/new_data/bifur_traj3_Cartesians_MW point 314
C 0.07601 0.69345 1.24034
 C 0.07556 0.69507 -1.24099
 C 0.19589 0.98710 0.00041
 C -0.05194 -0.43597 2.00181
 C -0.05133 -0.43505 -2.00076
 F 0.12688 1.41306 1.94342
 F 0.12525 1.41631 -1.94817
 H -0.95425 -0.89887 1.81850
 H -0.95307 -0.89815 -1.81830
 H 0.70416 -1.10444 1.79496
 H 0.70436 -1.10354 -1.79281
 H 0.00047 -0.16475 2.95598
 H 0.00202 -0.16422 -2.95439
13
bifur_IRC_Cartesians_MW_output/new_data/bifur_traj3_Cartesians_MW point 315
C 0.07591 0.69400 1.23848
 C 0.07547 0.69561 -1.23913
 C 0.19111 0.98962 0.00041
 C -0.05210 -0.43650 1.99929
 C -0.05149 -0.43558 -1.99824
 F 0.13005 1.41400 1.94188
 F 0.12845 1.41724 -1.94661
 H -0.95395 -0.89996 1.81471
 H -0.95277 -0.89923 -1.81450
 H 0.70483 -1.10436 1.79297
 H 0.70503 -1.10346 -1.79084
 H -0.00103 -0.16595 2.95392
 H 0.00050 -0.16543 -2.95234
13
bifur_IRC_Cartesians_MW_output/new_data/bifur_traj3_Cartesians_MW point 316
C 0.07580 0.69463 1.23633
 C 0.07537 0.69623 -1.23698
 C 0.18560 0.99252 0.00041
 C -0.05229 -0.43710 1.99638
 C -0.05168 -0.43619 -1.99534
 F 0.13370 1.41508 1.94011
 F 0.13213 1.41831 -1.94482
 H -0.95361 -0.90120 1.81034
 H -0.95243 -0.90048 -1.81012
 H 0.70560 -1.10427 1.79069
 H 0.70580 -1.10338 -1.78857
 H -0.00277 -0.16733 2.95156
 H -0.00125 -0.16681 -2.94999
13
bifur_IRC_Cartesians_MW_output/new_data/bifur_traj3_Cartesians_MW point 317
C 0.07568 0.69533 1.23395
 C 0.07526 0.69692 -1.23459
 C 0.17949 0.99574 0.00040
 C -0.05249 -0.43777 1.99316
 C -0.05189 -0.43687 -1.99213
 F 0.13776 1.41629 1.93815
 F 0.13622 1.41949 -1.94284
 H -0.95322 -0.90258 1.80549
 H -0.95206 -0.90186 -1.80527
 H 0.70646 -1.10418 1.78815
 H 0.70666 -1.10329 -1.78604
 H -0.00469 -0.16886 2.94894
 H -0.00318 -0.16834 -2.94738
13
bifur_IRC_Cartesians_MW_output/new_data/bifur_traj3_Cartesians_MW point 318
C 0.07555 0.69609 1.23136
 C 0.07514 0.69767 -1.23200
 C 0.17284 0.99923 0.00040
 C -0.05271 -0.43851 1.98966
 C -0.05211 -0.43761 -1.98863
 F 0.14217 1.41760 1.93602
 F 0.14066 1.42078 -1.94068
 H -0.95280 -0.90408 1.80022
 H -0.95165 -0.90336 -1.79999
 H 0.70739 -1.10408 1.78539
 H 0.70759 -1.10319 -1.78330
 H -0.00678 -0.17053 2.94609
 H -0.00529 -0.17001 -2.94454
13
bifur_IRC_Cartesians_MW_output/new_data/bifur_traj3_Cartesians_MW point 319
C 0.07541 0.69690 1.22859
 C 0.07502 0.69847 -1.22922
 C 0.16574 1.00297 0.00040
 C -0.05295 -0.43929 1.98591
 C -0.05236 -0.43839 -1.98489
 F 0.14688 1.41900 1.93374
 F 0.14541 1.42216 -1.93837
 H -0.95235 -0.90569 1.79459
 H -0.95121 -0.90497 -1.79435
 H 0.70839 -1.10396 1.78244
 H 0.70858 -1.10308 -1.78037
 H -0.00901 -0.17231 2.94305
 H -0.00754 -0.17180 -2.94150
13
bifur_IRC_Cartesians_MW_output/new_data/bifur_traj3_Cartesians_MW point 320
C 0.07541 0.69690 1.22859
 C 0.07502 0.69847 -1.22923
 C 0.16574 1.00297 0.00040
 C -0.05295 -0.43929 1.98591
 C -0.05236 -0.43839 -1.98489
 F 0.14688 1.41900 1.93374
 F 0.14541 1.42216 -1.93837
 H -0.95235 -0.90569 1.79459
 H -0.95121 -0.90497 -1.79435
 H 0.70839 -1.10396 1.78244
 H 0.70858 -1.10308 -1.78037
 H -0.00901 -0.17231 2.94305
 H -0.00754 -0.17180 -2.94150
13
bifur_IRC_Cartesians_MW_output/new_data/bifur_traj3_Cartesians_MW point 321
C 0.07511 0.69863 1.22267
 C 0.07474 0.70019 -1.22330
 C 0.15056 1.01095 0.00040
 C -0.05346 -0.44096 1.97791
 C -0.05287 -0.44007 -1.97690
 F 0.15695 1.42199 1.92886
 F 0.15556 1.42511 -1.93344
 H -0.95140 -0.90912 1.78255
 H -0.95027 -0.90841 -1.78229
 H 0.71052 -1.10373 1.77613
 H 0.71070 -1.10286 -1.77411
 H -0.01379 -0.17612 2.93654
 H -0.01235 -0.17561 -2.93501
13
bifur_IRC_Cartesians_MW_output/new_data/bifur_traj3_Cartesians_MW point 322
C 0.07495 0.69952 1.21965
 C 0.07460 0.70106 -1.22028
 C 0.14282 1.01502 0.00039
 C -0.05372 -0.44181 1.97383
 C -0.05314 -0.44093 -1.97283
 F 0.16209 1.42352 1.92638
 F 0.16074 1.42661 -1.93093
 H -0.95091 -0.91086 1.77641
 H -0.94980 -0.91016 -1.77615
 H 0.71160 -1.10361 1.77291
 H 0.71179 -1.10274 -1.77092
 H -0.01622 -0.17807 2.93322
 H -0.01480 -0.17755 -2.93170
13
bifur_IRC_Cartesians_MW_output/new_data/bifur_traj3_Cartesians_MW point 323
C 0.07480 0.70039 1.21669
 C 0.07447 0.70192 -1.21731
 C 0.13522 1.01902 0.00039
 C -0.05397 -0.44265 1.96983
 C -0.05340 -0.44177 -1.96883
 F 0.16713 1.42502 1.92394
 F 0.16582 1.42808 -1.92846
 H -0.95043 -0.91258 1.77038
 H -0.94933 -0.91188 -1.77011
 H 0.71267 -1.10349 1.76975
 H 0.71285 -1.10263 -1.76778
 H -0.01861 -0.17997 2.92996
 H -0.01721 -0.17946 -2.92846
13
bifur_IRC_Cartesians_MW_output/new_data/bifur_traj3_Cartesians_MW point 324
C 0.07466 0.70123 1.21382
 C 0.07433 0.70275 -1.21443
 C 0.12784 1.02291 0.00039
 C -0.05422 -0.44346 1.96594
 C -0.05365 -0.44259 -1.96494
 F 0.17203 1.42647 1.92157
 F 0.17076 1.42952 -1.92606
 H -0.94996 -0.91425 1.76453
 H -0.94887 -0.91355 -1.76425
 H 0.71370 -1.10337 1.76669
 H 0.71388 -1.10252 -1.76474
 H -0.02093 -0.18183 2.92680
 H -0.01955 -0.18132 -2.92530
13
bifur_IRC_Cartesians_MW_output/new_data/bifur_traj3_Cartesians_MW point 325
C 0.07451 0.70205 1.21104
 C 0.07420 0.70356 -1.21165
 C 0.12070 1.02666 0.00039
 C -0.05446 -0.44424 1.96218
 C -0.05389 -0.44338 -1.96119
 F 0.17676 1.42788 1.91928
 F 0.17553 1.43090 -1.92375
 H -0.94951 -0.91586 1.75887
 H -0.94843 -0.91516 -1.75859
 H 0.71470 -1.10326 1.76373
 H 0.71488 -1.10241 -1.76179
 H -0.02318 -0.18362 2.92374
 H -0.02181 -0.18311 -2.92225
13
bifur_IRC_Cartesians_MW_output/new_data/bifur_traj3_Cartesians_MW point 326
C 0.07438 0.70284 1.20835
 C 0.07408 0.70434 -1.20896
 C 0.11382 1.03028 0.00038
 C -0.05469 -0.44500 1.95855
 C -0.05413 -0.44414 -1.95757
 F 0.18133 1.42923 1.91707
 F 0.18013 1.43224 -1.92151
 H -0.94908 -0.91741 1.75341
 H -0.94801 -0.91672 -1.75312
 H 0.71567 -1.10315 1.76087
 H 0.71584 -1.10231 -1.75895
 H -0.02534 -0.18534 2.92079
 H -0.02400 -0.18484 -2.91931
13
bifur_IRC_Cartesians_MW_output/new_data/bifur_traj3_Cartesians_MW point 327
C 0.07425 0.70359 1.20578
 C 0.07396 0.70508 -1.20639
 C 0.10723 1.03375 0.00038
 C -0.05491 -0.44573 1.95507
 C -0.05435 -0.44487 -1.95410
 F 0.18570 1.43053 1.91495
 F 0.18454 1.43352 -1.91937
 H -0.94866 -0.91890 1.74818
 H -0.94760 -0.91821 -1.74788
 H 0.71659 -1.10305 1.75813
 H 0.71676 -1.10221 -1.75623
 H -0.02742 -0.18700 2.91797
 H -0.02609 -0.18649 -2.91649
13
bifur_IRC_Cartesians_MW_output/new_data/bifur_traj3_Cartesians_MW point 328
C 0.07412 0.70430 1.20337
 C 0.07385 0.70578 -1.20397
 C 0.10104 1.03700 0.00038
 C -0.05512 -0.44641 1.95181
 C -0.05456 -0.44555 -1.95084
 F 0.18980 1.43175 1.91297
 F 0.18868 1.43472 -1.91736
 H -0.94827 -0.92030 1.74328
 H -0.94722 -0.91961 -1.74297
 H 0.71746 -1.10296 1.75556
 H 0.71763 -1.10212 -1.75368
 H -0.02936 -0.18855 2.91531
 H -0.02805 -0.18805 -2.91385
13
bifur_IRC_Cartesians_MW_output/new_data/bifur_traj3_Cartesians_MW point 329
C 0.07401 0.70494 1.20118
 C 0.07375 0.70642 -1.20177
 C 0.09541 1.03997 0.00038
 C -0.05531 -0.44703 1.94884
 C -0.05475 -0.44618 -1.94788
 F 0.19354 1.43286 1.91116
 F 0.19244 1.43581 -1.91553
 H -0.94792 -0.92157 1.73881
 H -0.94687 -0.92089 -1.73850
 H 0.71825 -1.10287 1.75322
 H 0.71842 -1.10203 -1.75136
 H -0.03114 -0.18997 2.91290
 H -0.02983 -0.18946 -2.91144
13
bifur_IRC_Cartesians_MW_output/new_data/bifur_traj3_Cartesians_MW point 330
C 0.07391 0.70552 1.19921
 C 0.07366 0.70699 -1.19981
 C 0.09037 1.04261 0.00038
 C -0.05548 -0.44758 1.94619
 C -0.05492 -0.44674 -1.94523
 F 0.19688 1.43385 1.90954
 F 0.19581 1.43679 -1.91390
 H -0.94760 -0.92271 1.73481
 H -0.94656 -0.92203 -1.73450
 H 0.71896 -1.10279 1.75112
 H 0.71912 -1.10196 -1.74928
 H -0.03272 -0.19123 2.91074
 H -0.03143 -0.19073 -2.90929
13
bifur_IRC_Cartesians_MW_output/new_data/bifur_traj3_Cartesians_MW point 331
C 0.07391 0.70552 1.19921
 C 0.07366 0.70699 -1.19981
 C 0.09037 1.04261 0.00038
 C -0.05548 -0.44758 1.94619
 C -0.05492 -0.44674 -1.94523
 F 0.19688 1.43385 1.90954
 F 0.19581 1.43679 -1.91390
 H -0.94760 -0.92271 1.73481
 H -0.94656 -0.92203 -1.73450
 H 0.71896 -1.10279 1.75112
 H 0.71912 -1.10196 -1.74928
 H -0.03272 -0.19123 2.91074
 H -0.03143 -0.19073 -2.90929
13
bifur_IRC_Cartesians_MW_output/new_data/bifur_traj3_Cartesians_MW point 332
C 0.07374 0.70651 1.19582
 C 0.07350 0.70797 -1.19641
 C 0.08166 1.04720 0.00038
 C -0.05577 -0.44854 1.94160
 C -0.05522 -0.44770 -1.94064
 F 0.20266 1.43557 1.90674
 F 0.20164 1.43848 -1.91107
 H -0.94705 -0.92468 1.72790
 H -0.94602 -0.92400 -1.72758
 H 0.72018 -1.10265 1.74750
 H 0.72034 -1.10183 -1.74568
 H -0.03546 -0.19342 2.90700
 H -0.03419 -0.19292 -2.90557
13
bifur_IRC_Cartesians_MW_output/new_data/bifur_traj3_Cartesians_MW point 333
C 0.07366 0.70698 1.19424
 C 0.07343 0.70843 -1.19483
 C 0.07762 1.04932 0.00037
 C -0.05590 -0.44899 1.93947
 C -0.05536 -0.44815 -1.93851
 F 0.20534 1.43637 1.90545
 F 0.20434 1.43926 -1.90976
 H -0.94680 -0.92559 1.72470
 H -0.94577 -0.92491 -1.72437
 H 0.72075 -1.10259 1.74583
 H 0.72090 -1.10177 -1.74402
 H -0.03673 -0.19443 2.90527
 H -0.03547 -0.19393 -2.90384
13
bifur_IRC_Cartesians_MW_output/new_data/bifur_traj3_Cartesians_MW point 334
C 0.07358 0.70744 1.19265
 C 0.07335 0.70889 -1.19324
 C 0.07354 1.05147 0.00037
 C -0.05604 -0.44944 1.93731
 C -0.05550 -0.44860 -1.93636
 F 0.20805 1.43717 1.90413
 F 0.20707 1.44006 -1.90843
 H -0.94654 -0.92652 1.72146
 H -0.94552 -0.92584 -1.72113
 H 0.72132 -1.10253 1.74413
 H 0.72147 -1.10171 -1.74233
 H -0.03801 -0.19546 2.90352
 H -0.03676 -0.19496 -2.90209
13
bifur_IRC_Cartesians_MW_output/new_data/bifur_traj3_Cartesians_MW point 335
C 0.07349 0.70794 1.19096
 C 0.07328 0.70938 -1.19154
 C 0.06919 1.05376 0.00037
 C -0.05619 -0.44991 1.93503
 C -0.05565 -0.44908 -1.93408
 F 0.21093 1.43803 1.90274
 F 0.20997 1.44090 -1.90702
 H -0.94627 -0.92750 1.71802
 H -0.94526 -0.92682 -1.71768
 H 0.72193 -1.10246 1.74232
 H 0.72208 -1.10164 -1.74054
 H -0.03938 -0.19655 2.90166
 H -0.03814 -0.19605 -2.90024
13
bifur_IRC_Cartesians_MW_output/new_data/bifur_traj3_Cartesians_MW point 336
C 0.07340 0.70848 1.18910
 C 0.07319 0.70992 -1.18968
 C 0.06443 1.05626 0.00037
 C -0.05635 -0.45044 1.93252
 C -0.05581 -0.44961 -1.93157
 F 0.21409 1.43897 1.90121
 F 0.21316 1.44182 -1.90547
 H -0.94597 -0.92857 1.71424
 H -0.94496 -0.92790 -1.71390
 H 0.72260 -1.10238 1.74035
 H 0.72275 -1.10157 -1.73858
 H -0.04088 -0.19774 2.89962
 H -0.03965 -0.19724 -2.89820
13
bifur_IRC_Cartesians_MW_output/new_data/bifur_traj3_Cartesians_MW point 337
C 0.07329 0.70908 1.18707
 C 0.07310 0.71050 -1.18765
 C 0.05922 1.05900 0.00037
 C -0.05652 -0.45101 1.92977
 C -0.05599 -0.45018 -1.92883
 F 0.21755 1.43999 1.89954
 F 0.21664 1.44283 -1.90378
 H -0.94564 -0.92975 1.71011
 H -0.94464 -0.92908 -1.70976
 H 0.72333 -1.10230 1.73818
 H 0.72347 -1.10149 -1.73643
 H -0.04252 -0.19905 2.89739
 H -0.04130 -0.19855 -2.89598
13
bifur_IRC_Cartesians_MW_output/new_data/bifur_traj3_Cartesians_MW point 338
C 0.07318 0.70971 1.18493
 C 0.07300 0.71113 -1.18550
 C 0.05372 1.06190 0.00037
 C -0.05671 -0.45162 1.92687
 C -0.05617 -0.45079 -1.92593
 F 0.22120 1.44108 1.89777
 F 0.22032 1.44390 -1.90199
 H -0.94529 -0.93099 1.70574
 H -0.94430 -0.93032 -1.70539
 H 0.72410 -1.10222 1.73589
 H 0.72424 -1.10141 -1.73416
 H -0.04425 -0.20043 2.89503
 H -0.04305 -0.19993 -2.89362
13
bifur_IRC_Cartesians_MW_output/new_data/bifur_traj3_Cartesians_MW point 339
C 0.07307 0.71035 1.18274
 C 0.07290 0.71176 -1.18331
 C 0.04811 1.06485 0.00036
 C -0.05689 -0.45223 1.92391
 C -0.05636 -0.45141 -1.92298
 F 0.22492 1.44219 1.89597
 F 0.22407 1.44499 -1.90017
 H -0.94494 -0.93226 1.70129
 H -0.94396 -0.93159 -1.70093
 H 0.72489 -1.10213 1.73357
 H 0.72503 -1.10133 -1.73184
 H -0.04601 -0.20184 2.89262
 H -0.04482 -0.20134 -2.89123
13
bifur_IRC_Cartesians_MW_output/new_data/bifur_traj3_Cartesians_MW point 340
C 0.07296 0.71099 1.18058
 C 0.07280 0.71239 -1.18115
 C 0.04255 1.06777 0.00036
 C -0.05708 -0.45284 1.92099
 C -0.05655 -0.45203 -1.92006
 F 0.22861 1.44328 1.89419
 F 0.22779 1.44607 -1.89837
 H -0.94459 -0.93351 1.69689
 H -0.94361 -0.93285 -1.69652
 H 0.72566 -1.10204 1.73126
 H 0.72581 -1.10124 -1.72955
 H -0.04776 -0.20323 2.89024
 H -0.04658 -0.20274 -2.88885
13
bifur_IRC_Cartesians_MW_output/new_data/bifur_traj3_Cartesians_MW point 341
C 0.07285 0.71160 1.17847
 C 0.07270 0.71300 -1.17904
 C 0.03715 1.07061 0.00036
 C -0.05726 -0.45344 1.91814
 C -0.05674 -0.45263 -1.91721
 F 0.23219 1.44435 1.89245
 F 0.23140 1.44712 -1.89661
 H -0.94425 -0.93473 1.69260
 H -0.94328 -0.93407 -1.69223
 H 0.72642 -1.10196 1.72901
 H 0.72656 -1.10116 -1.72732
 H -0.04946 -0.20459 2.88792
 H -0.04830 -0.20409 -2.88654
13
bifur_IRC_Cartesians_MW_output/new_data/bifur_traj3_Cartesians_MW point 342
C 0.07285 0.71160 1.17847
 C 0.07270 0.71300 -1.17904
 C 0.03715 1.07061 0.00036
 C -0.05726 -0.45344 1.91814
 C -0.05674 -0.45263 -1.91721
 F 0.23219 1.44435 1.89245
 F 0.23140 1.44712 -1.89661
 H -0.94425 -0.93473 1.69260
 H -0.94328 -0.93407 -1.69223
 H 0.72642 -1.10196 1.72901
 H 0.72656 -1.10116 -1.72732
 H -0.04946 -0.20459 2.88792
 H -0.04830 -0.20409 -2.88654
13
bifur_IRC_Cartesians_MW_output/new_data/bifur_traj3_Cartesians_MW point 343
C 0.07266 0.71274 1.17458
 C 0.07252 0.71412 -1.17514
 C 0.02717 1.07586 0.00036
 C -0.05760 -0.45454 1.91288
 C -0.05708 -0.45373 -1.91196
 F 0.23881 1.44631 1.88925
 F 0.23807 1.44905 -1.89337
 H -0.94362 -0.93699 1.68469
 H -0.94266 -0.93633 -1.68431
 H 0.72782 -1.10180 1.72487
 H 0.72796 -1.10101 -1.72320
 H -0.05260 -0.20709 2.88365
 H -0.05146 -0.20660 -2.88228
13
bifur_IRC_Cartesians_MW_output/new_data/bifur_traj3_Cartesians_MW point 344
C 0.07257 0.71323 1.17293
 C 0.07244 0.71460 -1.17349
 C 0.02294 1.07808 0.00036
 C -0.05774 -0.45500 1.91065
 C -0.05722 -0.45420 -1.90974
 F 0.24162 1.44715 1.88789
 F 0.24090 1.44987 -1.89200
 H -0.94335 -0.93794 1.68134
 H -0.94240 -0.93729 -1.68095
 H 0.72842 -1.10174 1.72311
 H 0.72855 -1.10095 -1.72146
 H -0.05393 -0.20815 2.88183
 H -0.05280 -0.20766 -2.88047
13
bifur_IRC_Cartesians_MW_output/new_data/bifur_traj3_Cartesians_MW point 345
C 0.07250 0.71362 1.17160
 C 0.07238 0.71499 -1.17216
 C 0.01953 1.07988 0.00036
 C -0.05785 -0.45538 1.90885
 C -0.05734 -0.45458 -1.90794
 F 0.24389 1.44782 1.88680
 F 0.24319 1.45054 -1.89089
 H -0.94314 -0.93872 1.67863
 H -0.94219 -0.93806 -1.67823
 H 0.72889 -1.10168 1.72169
 H 0.72903 -1.10090 -1.72005
 H -0.05500 -0.20901 2.88037
 H -0.05388 -0.20852 -2.87901
13
bifur_IRC_Cartesians_MW_output/new_data/bifur_traj3_Cartesians_MW point 346
C 0.07245 0.71390 1.17063
 C 0.07234 0.71527 -1.17119
 C 0.01704 1.08119 0.00036
 C -0.05794 -0.45565 1.90754
 C -0.05742 -0.45485 -1.90663
 F 0.24554 1.44831 1.88600
 F 0.24485 1.45102 -1.89008
 H -0.94298 -0.93928 1.67665
 H -0.94204 -0.93862 -1.67626
 H 0.72924 -1.10164 1.72066
 H 0.72937 -1.10086 -1.71902
 H -0.05578 -0.20963 2.87930
 H -0.05467 -0.20915 -2.87795
13
bifur_IRC_Cartesians_MW_output/new_data/bifur_traj3_Cartesians_MW point 347
C 0.07242 0.71408 1.17003
 C 0.07231 0.71544 -1.17059
 C 0.01550 1.08200 0.00036
 C -0.05799 -0.45582 1.90673
 C -0.05748 -0.45502 -1.90582
 F 0.24655 1.44861 1.88550
 F 0.24588 1.45132 -1.88958
 H -0.94288 -0.93962 1.67544
 H -0.94194 -0.93897 -1.67504
 H 0.72946 -1.10162 1.72002
 H 0.72959 -1.10084 -1.71839
 H -0.05627 -0.21002 2.87865
 H -0.05516 -0.20953 -2.87729
13
bifur_IRC_Cartesians_MW_output/new_data/bifur_traj3_Cartesians_MW point 348
C 0.07241 0.71414 1.16981
 C 0.07230 0.71551 -1.17037
 C 0.01493 1.08230 0.00035
 C -0.05801 -0.45588 1.90643
 C -0.05750 -0.45509 -1.90552
 F 0.24693 1.44872 1.88532
 F 0.24626 1.45143 -1.88940
 H -0.94285 -0.93975 1.67498
 H -0.94191 -0.93910 -1.67459
 H 0.72954 -1.10161 1.71978
 H 0.72967 -1.10083 -1.71815
 H -0.05645 -0.21016 2.87840
 H -0.05534 -0.20967 -2.87705
13
bifur_IRC_Cartesians_MW_output/new_data/bifur_traj3_Cartesians_MW point 349
C 0.07242 0.71409 1.16999
 C 0.07231 0.71545 -1.17055
 C 0.01540 1.08205 0.00036
 C -0.05799 -0.45583 1.90667
 C -0.05748 -0.45503 -1.90577
 F 0.24662 1.44863 1.88547
 F 0.24594 1.45134 -1.88955
 H -0.94288 -0.93965 1.67536
 H -0.94194 -0.93899 -1.67496
 H 0.72947 -1.10162 1.71998
 H 0.72960 -1.10084 -1.71835
 H -0.05630 -0.21005 2.87860
 H -0.05519 -0.20956 -2.87725
13
bifur_IRC_Cartesians_MW_output/new_data/bifur_traj3_Cartesians_MW point 350
C 0.07245 0.71390 1.17063
 C 0.07234 0.71527 -1.17119
 C 0.01704 1.08119 0.00036
 C -0.05793 -0.45565 1.90754
 C -0.05742 -0.45485 -1.90663
 F 0.24553 1.44831 1.88600
 F 0.24485 1.45102 -1.89008
 H -0.94298 -0.93928 1.67666
 H -0.94204 -0.93862 -1.67626
 H 0.72924 -1.10164 1.72066
 H 0.72937 -1.10086 -1.71903
 H -0.05578 -0.20963 2.87930
 H -0.05467 -0.20914 -2.87795
13
bifur_IRC_Cartesians_MW_output/new_data/bifur_traj3_Cartesians_MW point 351
C 0.07251 0.71358 1.17175
 C 0.07239 0.71494 -1.17231
 C 0.01991 1.07968 0.00036
 C -0.05784 -0.45534 1.90905
 C -0.05733 -0.45453 -1.90814
 F 0.24363 1.44774 1.88692
 F 0.24293 1.45046 -1.89102
 H -0.94316 -0.93863 1.67893
 H -0.94222 -0.93797 -1.67854
 H 0.72884 -1.10169 1.72185
 H 0.72897 -1.10090 -1.72021
 H -0.05488 -0.20891 2.88054
 H -0.05376 -0.20842 -2.87918
13
bifur_IRC_Cartesians_MW_output/new_data/bifur_traj3_Cartesians_MW point 352
C 0.07259 0.71312 1.17329
 C 0.07246 0.71450 -1.17385
 C 0.02385 1.07761 0.00036
 C -0.05771 -0.45490 1.91113
 C -0.05719 -0.45410 -1.91022
 F 0.24101 1.44697 1.88818
 F 0.24029 1.44970 -1.89230
 H -0.94341 -0.93774 1.68206
 H -0.94246 -0.93708 -1.68167
 H 0.72829 -1.10175 1.72349
 H 0.72842 -1.10096 -1.72184
 H -0.05364 -0.20792 2.88222
 H -0.05251 -0.20743 -2.88086
13
bifur_IRC_Cartesians_MW_output/new_data/bifur_traj3_Cartesians_MW point 353
C 0.07259 0.71312 1.17329
 C 0.07246 0.71450 -1.17385
 C 0.02385 1.07761 0.00036
 C -0.05771 -0.45490 1.91113
 C -0.05719 -0.45410 -1.91022
 F 0.24101 1.44697 1.88818
 F 0.24029 1.44970 -1.89230
 H -0.94341 -0.93774 1.68206
 H -0.94246 -0.93708 -1.68167
 H 0.72829 -1.10175 1.72349
 H 0.72842 -1.10096 -1.72184
 H -0.05364 -0.20792 2.88222
 H -0.05251 -0.20743 -2.88086
13
bifur_IRC_Cartesians_MW_output/new_data/bifur_traj3_Cartesians_MW point 354
C 0.07279 0.71198 1.17720
 C 0.07264 0.71336 -1.17777
 C 0.03390 1.07232 0.00036
 C -0.05737 -0.45380 1.91642
 C -0.05685 -0.45299 -1.91550
 F 0.23435 1.44499 1.89141
 F 0.23358 1.44775 -1.89556
 H -0.94404 -0.93547 1.69002
 H -0.94308 -0.93481 -1.68965
 H 0.72688 -1.10191 1.72766
 H 0.72702 -1.10111 -1.72598
 H -0.05048 -0.20540 2.88653
 H -0.04933 -0.20491 -2.88515
13
bifur_IRC_Cartesians_MW_output/new_data/bifur_traj3_Cartesians_MW point 355
C 0.07290 0.71132 1.17945
 C 0.07274 0.71271 -1.18002
 C 0.03967 1.06929 0.00036
 C -0.05718 -0.45316 1.91947
 C -0.05665 -0.45235 -1.91854
 F 0.23052 1.44385 1.89326
 F 0.22972 1.44663 -1.89743
 H -0.94441 -0.93416 1.69460
 H -0.94343 -0.93350 -1.69423
 H 0.72607 -1.10200 1.73006
 H 0.72621 -1.10120 -1.72836
 H -0.04867 -0.20396 2.88900
 H -0.04750 -0.20346 -2.88762
13
bifur_IRC_Cartesians_MW_output/new_data/bifur_traj3_Cartesians_MW point 356
C 0.07302 0.71062 1.18183
 C 0.07285 0.71202 -1.18240
 C 0.04578 1.06607 0.00036
 C -0.05697 -0.45249 1.92268
 C -0.05644 -0.45167 -1.92176
 F 0.22647 1.44265 1.89522
 F 0.22563 1.44544 -1.89942
 H -0.94479 -0.93279 1.69945
 H -0.94381 -0.93212 -1.69908
 H 0.72521 -1.10209 1.73260
 H 0.72535 -1.10129 -1.73088
 H -0.04675 -0.20242 2.89162
 H -0.04556 -0.20193 -2.89023
13
bifur_IRC_Cartesians_MW_output/new_data/bifur_traj3_Cartesians_MW point 357
C 0.07315 0.70990 1.18427
 C 0.07297 0.71132 -1.18485
 C 0.05204 1.06278 0.00037
 C -0.05676 -0.45180 1.92598
 C -0.05623 -0.45098 -1.92505
 F 0.22232 1.44141 1.89723
 F 0.22145 1.44423 -1.90145
 H -0.94519 -0.93137 1.70441
 H -0.94420 -0.93070 -1.70405
 H 0.72433 -1.10219 1.73520
 H 0.72448 -1.10138 -1.73346
 H -0.04478 -0.20085 2.89431
 H -0.04358 -0.20036 -2.89291
13
bifur_IRC_Cartesians_MW_output/new_data/bifur_traj3_Cartesians_MW point 358
C 0.07327 0.70919 1.18668
 C 0.07308 0.71062 -1.18726
 C 0.05822 1.05953 0.00037
 C -0.05655 -0.45112 1.92924
 C -0.05602 -0.45029 -1.92830
 F 0.21822 1.44019 1.89922
 F 0.21731 1.44303 -1.90346
 H -0.94558 -0.92997 1.70931
 H -0.94458 -0.92930 -1.70896
 H 0.72347 -1.10229 1.73777
 H 0.72362 -1.10148 -1.73601
 H -0.04283 -0.19930 2.89696
 H -0.04162 -0.19880 -2.89555
13
bifur_IRC_Cartesians_MW_output/new_data/bifur_traj3_Cartesians_MW point 359
C 0.07339 0.70851 1.18901
 C 0.07319 0.70994 -1.18959
 C 0.06419 1.05639 0.00037
 C -0.05635 -0.45046 1.93239
 C -0.05582 -0.44963 -1.93145
 F 0.21425 1.43902 1.90114
 F 0.21332 1.44187 -1.90540
 H -0.94595 -0.92863 1.71405
 H -0.94495 -0.92795 -1.71371
 H 0.72263 -1.10238 1.74025
 H 0.72278 -1.10157 -1.73848
 H -0.04095 -0.19780 2.89952
 H -0.03973 -0.19730 -2.89810
13
bifur_IRC_Cartesians_MW_output/new_data/bifur_traj3_Cartesians_MW point 360
C 0.07351 0.70785 1.19127
 C 0.07329 0.70929 -1.19186
 C 0.07000 1.05333 0.00037
 C -0.05616 -0.44982 1.93545
 C -0.05562 -0.44899 -1.93450
 F 0.21040 1.43787 1.90300
 F 0.20943 1.44074 -1.90728
 H -0.94632 -0.92731 1.71866
 H -0.94530 -0.92664 -1.71832
 H 0.72181 -1.10247 1.74266
 H 0.72197 -1.10165 -1.74087
 H -0.03913 -0.19634 2.90201
 H -0.03788 -0.19584 -2.90058
13
bifur_IRC_Cartesians_MW_output/new_data/bifur_traj3_Cartesians_MW point 361
C 0.07362 0.70719 1.19353
 C 0.07339 0.70863 -1.19412
 C 0.07579 1.05029 0.00037
 C -0.05597 -0.44919 1.93850
 C -0.05542 -0.44835 -1.93755
 F 0.20656 1.43673 1.90486
 F 0.20556 1.43962 -1.90916
 H -0.94668 -0.92601 1.72325
 H -0.94566 -0.92533 -1.72292
 H 0.72100 -1.10256 1.74506
 H 0.72116 -1.10174 -1.74326
 H -0.03731 -0.19489 2.90449
 H -0.03605 -0.19439 -2.90306
13
bifur_IRC_Cartesians_MW_output/new_data/bifur_traj3_Cartesians_MW point 362
C 0.07374 0.70651 1.19584
 C 0.07350 0.70796 -1.19643
 C 0.08172 1.04716 0.00038
 C -0.05577 -0.44853 1.94163
 C -0.05522 -0.44769 -1.94067
 F 0.20262 1.43556 1.90676
 F 0.20159 1.43847 -1.91109
 H -0.94706 -0.92467 1.72795
 H -0.94603 -0.92398 -1.72763
 H 0.72017 -1.10265 1.74753
 H 0.72033 -1.10183 -1.74571
 H -0.03544 -0.19340 2.90703
 H -0.03417 -0.19290 -2.90559
13
bifur_IRC_Cartesians_MW_output/new_data/bifur_traj3_Cartesians_MW point 363
C 0.07386 0.70579 1.19827
 C 0.07361 0.70726 -1.19887
 C 0.08796 1.04388 0.00038
 C -0.05556 -0.44785 1.94492
 C -0.05501 -0.44700 -1.94396
 F 0.19848 1.43433 1.90877
 F 0.19742 1.43726 -1.91312
 H -0.94745 -0.92326 1.73290
 H -0.94641 -0.92257 -1.73258
 H 0.71930 -1.10275 1.75012
 H 0.71946 -1.10192 -1.74828
 H -0.03348 -0.19183 2.90971
 H -0.03219 -0.19133 -2.90826
13
bifur_IRC_Cartesians_MW_output/new_data/bifur_traj3_Cartesians_MW point 364
C 0.07386 0.70579 1.19827
 C 0.07361 0.70726 -1.19887
 C 0.08796 1.04388 0.00038
 C -0.05556 -0.44785 1.94492
 C -0.05501 -0.44700 -1.94396
 F 0.19848 1.43433 1.90877
 F 0.19742 1.43726 -1.91312
 H -0.94745 -0.92326 1.73290
 H -0.94641 -0.92257 -1.73258
 H 0.71930 -1.10275 1.75012
 H 0.71946 -1.10192 -1.74828
 H -0.03348 -0.19183 2.90971
 H -0.03219 -0.19133 -2.90826
13
bifur_IRC_Cartesians_MW_output/new_data/bifur_traj3_Cartesians_MW point 365
C 0.07413 0.70423 1.20360
 C 0.07386 0.70571 -1.20420
 C 0.10163 1.03669 0.00038
 C -0.05510 -0.44634 1.95212
 C -0.05454 -0.44549 -1.95115
 F 0.18942 1.43164 1.91315
 F 0.18828 1.43460 -1.91755
 H -0.94831 -0.92017 1.74374
 H -0.94726 -0.91948 -1.74344
 H 0.71738 -1.10296 1.75580
 H 0.71755 -1.10213 -1.75392
 H -0.02918 -0.18840 2.91557
 H -0.02786 -0.18790 -2.91410
13
bifur_IRC_Cartesians_MW_output/new_data/bifur_traj3_Cartesians_MW point 366
C 0.07428 0.70340 1.20645
 C 0.07399 0.70489 -1.20705
 C 0.10893 1.03285 0.00038
 C -0.05486 -0.44554 1.95597
 C -0.05429 -0.44468 -1.95499
 F 0.18457 1.43020 1.91550
 F 0.18340 1.43319 -1.91992
 H -0.94877 -0.91852 1.74953
 H -0.94771 -0.91783 -1.74924
 H 0.71635 -1.10308 1.75883
 H 0.71652 -1.10223 -1.75694
 H -0.02688 -0.18657 2.91870
 H -0.02555 -0.18607 -2.91722
13
bifur_IRC_Cartesians_MW_output/new_data/bifur_traj3_Cartesians_MW point 367
C 0.07443 0.70254 1.20938
 C 0.07413 0.70404 -1.20999
 C 0.11645 1.02890 0.00039
 C -0.05460 -0.44471 1.95993
 C -0.05404 -0.44385 -1.95895
 F 0.17959 1.42872 1.91791
 F 0.17838 1.43173 -1.92236
 H -0.94925 -0.91682 1.75549
 H -0.94817 -0.91613 -1.75520
 H 0.71530 -1.10320 1.76196
 H 0.71547 -1.10235 -1.76004
 H -0.02452 -0.18469 2.92192
 H -0.02316 -0.18418 -2.92043
13
bifur_IRC_Cartesians_MW_output/new_data/bifur_traj3_Cartesians_MW point 368
C 0.07458 0.70165 1.21241
 C 0.07427 0.70316 -1.21302
 C 0.12423 1.02480 0.00039
 C -0.05434 -0.44386 1.96403
 C -0.05377 -0.44299 -1.96304
 F 0.17442 1.42718 1.92041
 F 0.17317 1.43022 -1.92489
 H -0.94974 -0.91506 1.76166
 H -0.94865 -0.91437 -1.76139
 H 0.71421 -1.10332 1.76519
 H 0.71438 -1.10246 -1.76325
 H -0.02207 -0.18273 2.92525
 H -0.02070 -0.18222 -2.92376
13
bifur_IRC_Cartesians_MW_output/new_data/bifur_traj3_Cartesians_MW point 369
C 0.07475 0.70071 1.21561
 C 0.07442 0.70223 -1.21623
 C 0.13244 1.02048 0.00039
 C -0.05407 -0.44295 1.96836
 C -0.05349 -0.44208 -1.96737
 F 0.16897 1.42556 1.92305
 F 0.16768 1.42862 -1.92756
 H -0.95025 -0.91321 1.76818
 H -0.94916 -0.91251 -1.76791
 H 0.71306 -1.10345 1.76860
 H 0.71324 -1.10259 -1.76663
 H -0.01949 -0.18067 2.92877
 H -0.01809 -0.18016 -2.92727
13
bifur_IRC_Cartesians_MW_output/new_data/bifur_traj3_Cartesians_MW point 370
C 0.07492 0.69970 1.21905
 C 0.07458 0.70124 -1.21968
 C 0.14128 1.01584 0.00039
 C -0.05377 -0.44198 1.97302
 C -0.05319 -0.44110 -1.97202
 F 0.16311 1.42382 1.92588
 F 0.16177 1.42691 -1.93043
 H -0.95081 -0.91121 1.77519
 H -0.94970 -0.91051 -1.77493
 H 0.71182 -1.10358 1.77227
 H 0.71200 -1.10272 -1.77028
 H -0.01671 -0.17845 2.93256
 H -0.01529 -0.17794 -2.93105
13
bifur_IRC_Cartesians_MW_output/new_data/bifur_traj3_Cartesians_MW point 371
C 0.07511 0.69860 1.22280
 C 0.07475 0.70015 -1.22343
 C 0.15090 1.01077 0.00040
 C -0.05345 -0.44092 1.97809
 C -0.05286 -0.44004 -1.97708
 F 0.15673 1.42192 1.92897
 F 0.15533 1.42504 -1.93355
 H -0.95142 -0.90904 1.78282
 H -0.95029 -0.90833 -1.78257
 H 0.71047 -1.10373 1.77627
 H 0.71066 -1.10286 -1.77425
 H -0.01368 -0.17604 2.93669
 H -0.01224 -0.17552 -2.93516
13
bifur_IRC_Cartesians_MW_output/new_data/bifur_traj3_Cartesians_MW point 372
C 0.07532 0.69741 1.22685
 C 0.07494 0.69898 -1.22749
 C 0.16128 1.00531 0.00040
 C -0.05310 -0.43978 1.98357
 C -0.05251 -0.43889 -1.98254
 F 0.14984 1.41988 1.93231
 F 0.14839 1.42303 -1.93693
 H -0.95207 -0.90669 1.79105
 H -0.95093 -0.90598 -1.79081
 H 0.70901 -1.10390 1.78058
 H 0.70920 -1.10302 -1.77853
 H -0.01042 -0.17343 2.94114
 H -0.00895 -0.17292 -2.93960
13
bifur_IRC_Cartesians_MW_output/new_data/bifur_traj3_Cartesians_MW point 373
C 0.07554 0.69617 1.23109
 C 0.07513 0.69775 -1.23173
 C 0.17215 0.99959 0.00040
 C -0.05274 -0.43858 1.98929
 C -0.05214 -0.43768 -1.98826
 F 0.14263 1.41774 1.93580
 F 0.14112 1.42092 -1.94045
 H -0.95276 -0.90424 1.79967
 H -0.95160 -0.90352 -1.79944
 H 0.70749 -1.10406 1.78510
 H 0.70768 -1.10318 -1.78302
 H -0.00700 -0.17071 2.94580
 H -0.00551 -0.17019 -2.94424
13
bifur_IRC_Cartesians_MW_output/new_data/bifur_traj3_Cartesians_MW point 374
C 0.07576 0.69490 1.23540
 C 0.07533 0.69650 -1.23605
 C 0.18322 0.99377 0.00041
 C -0.05237 -0.43736 1.99513
 C -0.05176 -0.43646 -1.99409
 F 0.13529 1.41555 1.93935
 F 0.13372 1.41877 -1.94405
 H -0.95346 -0.90174 1.80845
 H -0.95229 -0.90102 -1.80823
 H 0.70593 -1.10424 1.78970
 H 0.70614 -1.10335 -1.78758
 H -0.00352 -0.16793 2.95054
 H -0.00200 -0.16741 -2.94897
13
bifur_IRC_Cartesians_MW_output/new_data/bifur_traj3_Cartesians_MW point 375
C 0.07576 0.69490 1.23540
 C 0.07533 0.69650 -1.23605
 C 0.18321 0.99377 0.00041
 C -0.05237 -0.43736 1.99513
 C -0.05176 -0.43646 -1.99409
 F 0.13529 1.41555 1.93935
 F 0.13372 1.41877 -1.94405
 H -0.95346 -0.90174 1.80845
 H -0.95229 -0.90102 -1.80823
 H 0.70594 -1.10424 1.78970
 H 0.70614 -1.10335 -1.78758
 H -0.00352 -0.16793 2.95054
 H -0.00200 -0.16741 -2.94897
13
bifur_IRC_Cartesians_MW_output/new_data/bifur_traj3_Cartesians_MW point 376
C 0.07620 0.69233 1.24417
 C 0.07574 0.69396 -1.24483
 C 0.20571 0.98194 0.00041
 C -0.05161 -0.43489 2.00698
 C -0.05100 -0.43397 -2.00593
 F 0.12036 1.41112 1.94657
 F 0.11868 1.41440 -1.95135
 H -0.95487 -0.89666 1.82629
 H -0.95367 -0.89592 -1.82610
 H 0.70278 -1.10459 1.79904
 H 0.70299 -1.10368 -1.79686
 H 0.00356 -0.16228 2.96019
 H 0.00513 -0.16176 -2.95858
13
bifur_IRC_Cartesians_MW_output/new_data/bifur_traj3_Cartesians_MW point 377
C 0.07643 0.69101 1.24865
 C 0.07594 0.69266 -1.24931
 C 0.21721 0.97589 0.00042
 C -0.05123 -0.43362 2.01305
 C -0.05060 -0.43270 -2.01198
 F 0.11273 1.40885 1.95026
 F 0.11099 1.41217 -1.95509
 H -0.95560 -0.89406 1.83541
 H -0.95438 -0.89332 -1.83523
 H 0.70117 -1.10477 1.80382
 H 0.70138 -1.10385 -1.80161
 H 0.00718 -0.15940 2.96511
 H 0.00877 -0.15887 -2.96350
13
bifur_IRC_Cartesians_MW_output/new_data/bifur_traj3_Cartesians_MW point 378
C 0.07666 0.68970 1.25311
 C 0.07615 0.69136 -1.25379
 C 0.22867 0.96986 0.00042
 C -0.05084 -0.43236 2.01908
 C -0.05021 -0.43143 -2.01801
 F 0.10513 1.40660 1.95394
 F 0.10333 1.40995 -1.95881
 H -0.95632 -0.89147 1.84450
 H -0.95509 -0.89073 -1.84433
 H 0.69956 -1.10495 1.80858
 H 0.69978 -1.10403 -1.80634
 H 0.01078 -0.15652 2.97003
 H 0.01241 -0.15599 -2.96840
13
bifur_IRC_Cartesians_MW_output/new_data/bifur_traj3_Cartesians_MW point 379
C 0.07688 0.68844 1.25742
 C 0.07635 0.69012 -1.25809
 C 0.23971 0.96406 0.00042
 C -0.05047 -0.43115 2.02490
 C -0.04984 -0.43020 -2.02382
 F 0.09781 1.40442 1.95749
 F 0.09595 1.40780 -1.96239
 H -0.95702 -0.88898 1.85325
 H -0.95577 -0.88823 -1.85309
 H 0.69801 -1.10512 1.81317
 H 0.69824 -1.10419 -1.81089
 H 0.01425 -0.15375 2.97476
 H 0.01590 -0.15322 -2.97311
13
bifur_IRC_Cartesians_MW_output/new_data/bifur_traj3_Cartesians_MW point 380
C 0.07709 0.68724 1.26150
 C 0.07654 0.68893 -1.26218
 C 0.25018 0.95855 0.00043
 C -0.05012 -0.42999 2.03042
 C -0.04948 -0.42905 -2.02933
 F 0.09086 1.40236 1.96085
 F 0.08894 1.40577 -1.96579
 H -0.95768 -0.88661 1.86156
 H -0.95642 -0.88586 -1.86141
 H 0.69654 -1.10528 1.81752
 H 0.69677 -1.10435 -1.81521
 H 0.01755 -0.15112 2.97925
 H 0.01922 -0.15059 -2.97759
13
bifur_IRC_Cartesians_MW_output/new_data/bifur_traj3_Cartesians_MW point 381
C 0.07729 0.68609 1.26544
 C 0.07672 0.68779 -1.26612
 C 0.26028 0.95323 0.00043
 C -0.04978 -0.42888 2.03575
 C -0.04914 -0.42793 -2.03465
 F 0.08416 1.40036 1.96409
 F 0.08219 1.40381 -1.96907
 H -0.95831 -0.88433 1.86957
 H -0.95704 -0.88357 -1.86943
 H 0.69513 -1.10544 1.82171
 H 0.69536 -1.10450 -1.81938
 H 0.02072 -0.14859 2.98358
 H 0.02242 -0.14805 -2.98191
13
bifur_IRC_Cartesians_MW_output/new_data/bifur_traj3_Cartesians_MW point 382
C 0.07749 0.68494 1.26936
 C 0.07690 0.68666 -1.27005
 C 0.27034 0.94794 0.00043
 C -0.04945 -0.42778 2.04105
 C -0.04879 -0.42681 -2.03994
 F 0.07748 1.39838 1.96732
 F 0.07546 1.40186 -1.97234
 H -0.95895 -0.88206 1.87755
 H -0.95766 -0.88130 -1.87742
 H 0.69371 -1.10560 1.82589
 H 0.69395 -1.10465 -1.82353
 H 0.02389 -0.14606 2.98789
 H 0.02561 -0.14552 -2.98620
13
bifur_IRC_Cartesians_MW_output/new_data/bifur_traj3_Cartesians_MW point 383
C 0.07769 0.68376 1.27338
 C 0.07709 0.68549 -1.27408
 C 0.28067 0.94251 0.00044
 C -0.04910 -0.42664 2.04649
 C -0.04844 -0.42567 -2.04538
 F 0.07063 1.39635 1.97064
 F 0.06856 1.39986 -1.97569
 H -0.95960 -0.87972 1.88574
 H -0.95829 -0.87896 -1.88562
 H 0.69227 -1.10576 1.83018
 H 0.69251 -1.10480 -1.82779
 H 0.02714 -0.14347 2.99232
 H 0.02889 -0.14293 -2.99062
13
bifur_IRC_Cartesians_MW_output/new_data/bifur_traj3_Cartesians_MW point 384
C 0.07791 0.68252 1.27761
 C 0.07728 0.68427 -1.27832
 C 0.29151 0.93680 0.00044
 C -0.04874 -0.42545 2.05221
 C -0.04807 -0.42447 -2.05108
 F 0.06344 1.39421 1.97412
 F 0.06130 1.39775 -1.97922
 H -0.96028 -0.87727 1.89434
 H -0.95896 -0.87650 -1.89424
 H 0.69074 -1.10593 1.83469
 H 0.69099 -1.10497 -1.83226
 H 0.03055 -0.14075 2.99697
 H 0.03232 -0.14021 -2.99525
13
bifur_IRC_Cartesians_MW_output/new_data/bifur_traj3_Cartesians_MW point 385
C 0.07814 0.68120 1.28210
 C 0.07749 0.68296 -1.28281
 C 0.30304 0.93074 0.00044
 C -0.04835 -0.42418 2.05828
 C -0.04768 -0.42319 -2.05715
 F 0.05579 1.39194 1.97782
 F 0.05360 1.39551 -1.98296
 H -0.96101 -0.87467 1.90348
 H -0.95967 -0.87390 -1.90339
 H 0.68913 -1.10611 1.83948
 H 0.68938 -1.10514 -1.83702
 H 0.03417 -0.13786 3.00191
 H 0.03598 -0.13731 -3.00018
13
bifur_IRC_Cartesians_MW_output/new_data/bifur_traj3_Cartesians_MW point 386
C 0.07814 0.68120 1.28210
 C 0.07749 0.68296 -1.28281
 C 0.30304 0.93074 0.00044
 C -0.04835 -0.42418 2.05828
 C -0.04768 -0.42319 -2.05715
 F 0.05579 1.39194 1.97782
 F 0.05360 1.39551 -1.98296
 H -0.96101 -0.87467 1.90348
 H -0.95967 -0.87390 -1.90339
 H 0.68913 -1.10611 1.83948
 H 0.68938 -1.10514 -1.83702
 H 0.03417 -0.13786 3.00191
 H 0.03598 -0.13731 -3.00018
13
bifur_IRC_Cartesians_MW_output/new_data/bifur_traj3_Cartesians_MW point 387
C 0.07863 0.67838 1.29169
 C 0.07794 0.68018 -1.29242
 C 0.32765 0.91779 0.00045
 C -0.04752 -0.42147 2.07126
 C -0.04684 -0.42047 -2.07010
 F 0.03946 1.38708 1.98572
 F 0.03714 1.39074 -1.99095
 H -0.96256 -0.86911 1.92300
 H -0.96119 -0.86833 -1.92294
 H 0.68568 -1.10649 1.84970
 H 0.68594 -1.10551 -1.84717
 H 0.04191 -0.13168 3.01246
 H 0.04378 -0.13113 -3.01070
13
bifur_IRC_Cartesians_MW_output/new_data/bifur_traj3_Cartesians_MW point 388
C 0.07887 0.67696 1.29655
 C 0.07816 0.67878 -1.29728
 C 0.34012 0.91124 0.00045
 C -0.04711 -0.42010 2.07783
 C -0.04642 -0.41909 -2.07666
 F 0.03119 1.38463 1.98972
 F 0.02880 1.38832 -1.99500
 H -0.96335 -0.86629 1.93289
 H -0.96196 -0.86550 -1.93284
 H 0.68393 -1.10669 1.85488
 H 0.68420 -1.10569 -1.85231
 H 0.04583 -0.12855 3.01780
 H 0.04773 -0.12800 -3.01603
13
bifur_IRC_Cartesians_MW_output/new_data/bifur_traj3_Cartesians_MW point 389
C 0.07912 0.67555 1.30136
 C 0.07838 0.67738 -1.30210
 C 0.35246 0.90475 0.00046
 C -0.04669 -0.41874 2.08433
 C -0.04600 -0.41772 -2.08316
 F 0.02301 1.38220 1.99368
 F 0.02055 1.38592 -1.99901
 H -0.96413 -0.86351 1.94267
 H -0.96272 -0.86271 -1.94264
 H 0.68220 -1.10688 1.86001
 H 0.68247 -1.10588 -1.85741
 H 0.04972 -0.12545 3.02309
 H 0.05164 -0.12490 -3.02130
13
bifur_IRC_Cartesians_MW_output/new_data/bifur_traj3_Cartesians_MW point 390
C 0.07936 0.67414 1.30615
 C 0.07860 0.67599 -1.30690
 C 0.36475 0.89828 0.00046
 C -0.04628 -0.41739 2.09081
 C -0.04558 -0.41636 -2.08963
 F 0.01485 1.37977 1.99763
 F 0.01233 1.38354 -2.00300
 H -0.96490 -0.86073 1.95242
 H -0.96348 -0.85993 -1.95240
 H 0.68047 -1.10707 1.86511
 H 0.68075 -1.10606 -1.86248
 H 0.05358 -0.12237 3.02836
 H 0.05553 -0.12181 -3.02655
13
bifur_IRC_Cartesians_MW_output/new_data/bifur_traj3_Cartesians_MW point 391
C 0.07961 0.67272 1.31099
 C 0.07883 0.67459 -1.31174
 C 0.37716 0.89175 0.00047
 C -0.04586 -0.41602 2.09735
 C -0.04515 -0.41499 -2.09616
 F 0.00662 1.37733 2.00161
 F 0.00403 1.38113 -2.00703
 H -0.96568 -0.85793 1.96226
 H -0.96424 -0.85712 -1.96225
 H 0.67873 -1.10726 1.87027
 H 0.67902 -1.10625 -1.86760
 H 0.05748 -0.11925 3.03368
 H 0.05947 -0.11870 -3.03186
13
bifur_IRC_Cartesians_MW_output/new_data/bifur_traj3_Cartesians_MW point 392
C 0.07986 0.67127 1.31593
 C 0.07906 0.67316 -1.31669
 C 0.38985 0.88508 0.00047
 C -0.04544 -0.41462 2.10404
 C -0.04472 -0.41359 -2.10284
 F -0.00180 1.37483 2.00569
 F -0.00446 1.37867 -2.01115
 H -0.96648 -0.85506 1.97233
 H -0.96503 -0.85425 -1.97233
 H 0.67695 -1.10746 1.87554
 H 0.67724 -1.10644 -1.87283
 H 0.06148 -0.11607 3.03912
 H 0.06349 -0.11551 -3.03728
13
bifur_IRC_Cartesians_MW_output/new_data/bifur_traj3_Cartesians_MW point 393
C 0.08012 0.66978 1.32102
 C 0.07929 0.67168 -1.32179
 C 0.40290 0.87821 0.00047
 C -0.04500 -0.41319 2.11092
 C -0.04428 -0.41214 -2.10970
 F -0.01046 1.37225 2.00988
 F -0.01318 1.37613 -2.01539
 H -0.96731 -0.85211 1.98268
 H -0.96583 -0.85130 -1.98270
 H 0.67512 -1.10767 1.88096
 H 0.67542 -1.10663 -1.87822
 H 0.06558 -0.11279 3.04472
 H 0.06763 -0.11223 -3.04286
13
bifur_IRC_Cartesians_MW_output/new_data/bifur_traj3_Cartesians_MW point 394
C 0.08039 0.66825 1.32621
 C 0.07953 0.67018 -1.32699
 C 0.41622 0.87120 0.00048
 C -0.04456 -0.41172 2.11794
 C -0.04382 -0.41067 -2.11671
 F -0.01930 1.36963 2.01416
 F -0.02209 1.37355 -2.01971
 H -0.96814 -0.84910 1.99324
 H -0.96665 -0.84828 -1.99327
 H 0.67325 -1.10787 1.88650
 H 0.67355 -1.10683 -1.88371
 H 0.06977 -0.10945 3.05043
 H 0.07185 -0.10889 -3.04855
13
bifur_IRC_Cartesians_MW_output/new_data/bifur_traj3_Cartesians_MW point 395
C 0.08065 0.66673 1.33141
 C 0.07977 0.66867 -1.33219
 C 0.42956 0.86419 0.00048
 C -0.04411 -0.41025 2.12497
 C -0.04337 -0.40919 -2.12373
 F -0.02815 1.36700 2.01844
 F -0.03101 1.37096 -2.02405
 H -0.96899 -0.84609 2.00382
 H -0.96748 -0.84526 -2.00387
 H 0.67138 -1.10808 1.89204
 H 0.67169 -1.10703 -1.88921
 H 0.07397 -0.10610 3.05614
 H 0.07608 -0.10554 -3.05425
13
bifur_IRC_Cartesians_MW_output/new_data/bifur_traj3_Cartesians_MW point 396
C 0.08091 0.66523 1.33653
 C 0.08001 0.66719 -1.33732
 C 0.44268 0.85728 0.00049
 C -0.04367 -0.40881 2.13189
 C -0.04292 -0.40774 -2.13064
 F -0.03686 1.36441 2.02265
 F -0.03979 1.36841 -2.02831
 H -0.96981 -0.84313 2.01423
 H -0.96829 -0.84229 -2.01429
 H 0.66954 -1.10829 1.89749
 H 0.66985 -1.10723 -1.89463
 H 0.07810 -0.10281 3.06177
 H 0.08024 -0.10224 -3.05986
13
bifur_IRC_Cartesians_MW_output/new_data/bifur_traj3_Cartesians_MW point 397
C 0.08091 0.66523 1.33653
 C 0.08001 0.66719 -1.33732
 C 0.44268 0.85728 0.00049
 C -0.04367 -0.40881 2.13189
 C -0.04292 -0.40774 -2.13064
 F -0.03686 1.36441 2.02265
 F -0.03979 1.36841 -2.02831
 H -0.96981 -0.84313 2.01423
 H -0.96829 -0.84229 -2.01429
 H 0.66954 -1.10829 1.89749
 H 0.66985 -1.10723 -1.89463
 H 0.07810 -0.10281 3.06177
 H 0.08024 -0.10224 -3.05986
13
bifur_IRC_Cartesians_MW_output/new_data/bifur_traj3_Cartesians_MW point 398
C 0.08142 0.66231 1.34646
 C 0.08047 0.66431 -1.34726
 C 0.46816 0.84388 0.00049
 C -0.04281 -0.40601 2.14532
 C -0.04205 -0.40492 -2.14405
 F -0.05376 1.35939 2.03083
 F -0.05682 1.36347 -2.03658
 H -0.97142 -0.83737 2.03444
 H -0.96986 -0.83653 -2.03452
 H 0.66597 -1.10868 1.90808
 H 0.66629 -1.10761 -1.90514
 H 0.08611 -0.09641 3.07269
 H 0.08831 -0.09584 -3.07075
13
bifur_IRC_Cartesians_MW_output/new_data/bifur_traj3_Cartesians_MW point 399
C 0.08167 0.66089 1.35131
 C 0.08069 0.66290 -1.35212
 C 0.48062 0.83733 0.00050
 C -0.04240 -0.40463 2.15188
 C -0.04163 -0.40354 -2.15061
 F -0.06202 1.35693 2.03483
 F -0.06515 1.36105 -2.04063
 H -0.97220 -0.83456 2.04432
 H -0.97062 -0.83371 -2.04442
 H 0.66422 -1.10888 1.91325
 H 0.66455 -1.10779 -1.91028
 H 0.09003 -0.09329 3.07803
 H 0.09226 -0.09271 -3.07607
13
bifur_IRC_Cartesians_MW_output/new_data/bifur_traj3_Cartesians_MW point 400
C 0.08191 0.65949 1.35609
 C 0.08091 0.66152 -1.35691
 C 0.49288 0.83087 0.00050
 C -0.04199 -0.40328 2.15835
 C -0.04121 -0.40218 -2.15706
 F -0.07016 1.35452 2.03877
 F -0.07336 1.35867 -2.04461
 H -0.97298 -0.83179 2.05405
 H -0.97138 -0.83093 -2.05416
 H 0.66250 -1.10907 1.91835
 H 0.66283 -1.10798 -1.91534
 H 0.09389 -0.09021 3.08329
 H 0.09615 -0.08963 -3.08132
13
bifur_IRC_Cartesians_MW_output/new_data/bifur_traj3_Cartesians_MW point 401
C 0.08215 0.65812 1.36076
 C 0.08113 0.66017 -1.36159
 C 0.50487 0.82457 0.00050
 C -0.04158 -0.40197 2.16467
 C -0.04080 -0.40085 -2.16337
 F -0.07811 1.35215 2.04262
 F -0.08137 1.35634 -2.04850
 H -0.97373 -0.82908 2.06355
 H -0.97212 -0.82822 -2.06368
 H 0.66082 -1.10926 1.92333
 H 0.66116 -1.10816 -1.92029
 H 0.09765 -0.08720 3.08843
 H 0.09995 -0.08662 -3.08644
13
bifur_IRC_Cartesians_MW_output/new_data/bifur_traj3_Cartesians_MW point 402
C 0.08238 0.65679 1.36529
 C 0.08134 0.65885 -1.36612
 C 0.51648 0.81846 0.00051
 C -0.04120 -0.40069 2.17079
 C -0.04041 -0.39957 -2.16948
 F -0.08582 1.34986 2.04635
 F -0.08914 1.35409 -2.05227
 H -0.97447 -0.82645 2.07276
 H -0.97284 -0.82559 -2.07290
 H 0.65919 -1.10944 1.92815
 H 0.65953 -1.10833 -1.92508
 H 0.10131 -0.08429 3.09341
 H 0.10363 -0.08370 -3.09140
13
bifur_IRC_Cartesians_MW_output/new_data/bifur_traj3_Cartesians_MW point 403
C 0.08260 0.65550 1.36968
 C 0.08154 0.65758 -1.37051
 C 0.52773 0.81254 0.00051
 C -0.04082 -0.39945 2.17672
 C -0.04002 -0.39832 -2.17540
 F -0.09328 1.34765 2.04996
 F -0.09666 1.35190 -2.05593
 H -0.97518 -0.82391 2.08169
 H -0.97353 -0.82304 -2.08184
 H 0.65761 -1.10961 1.93283
 H 0.65796 -1.10850 -1.92972
 H 0.10485 -0.08146 3.09823
 H 0.10719 -0.08088 -3.09621
13
bifur_IRC_Cartesians_MW_output/new_data/bifur_traj3_Cartesians_MW point 404
C 0.08282 0.65425 1.37395
 C 0.08174 0.65634 -1.37479
 C 0.53871 0.80677 0.00051
 C -0.04045 -0.39824 2.18250
 C -0.03965 -0.39711 -2.18118
 F -0.10056 1.34548 2.05348
 F -0.10400 1.34977 -2.05949
 H -0.97587 -0.82143 2.09039
 H -0.97421 -0.82056 -2.09055
 H 0.65607 -1.10979 1.93739
 H 0.65643 -1.10866 -1.93425
 H 0.10830 -0.07871 3.10294
 H 0.11067 -0.07812 -3.10090
13
bifur_IRC_Cartesians_MW_output/new_data/bifur_traj3_Cartesians_MW point 405
C 0.08304 0.65301 1.37816
 C 0.08193 0.65512 -1.37901
 C 0.54951 0.80109 0.00052
 C -0.04009 -0.39705 2.18819
 C -0.03928 -0.39591 -2.18686
 F -0.10773 1.34335 2.05695
 F -0.11122 1.34768 -2.06300
 H -0.97655 -0.81899 2.09895
 H -0.97487 -0.81812 -2.09913
 H 0.65456 -1.10995 1.94187
 H 0.65492 -1.10882 -1.93870
 H 0.11169 -0.07600 3.10756
 H 0.11409 -0.07541 -3.10551
13
bifur_IRC_Cartesians_MW_output/new_data/bifur_traj3_Cartesians_MW point 406
C 0.08325 0.65179 1.38232
 C 0.08213 0.65392 -1.38318
 C 0.56019 0.79547 0.00052
 C -0.03973 -0.39588 2.19382
 C -0.03892 -0.39473 -2.19248
 F -0.11481 1.34125 2.06038
 F -0.11837 1.34561 -2.06647
 H -0.97722 -0.81658 2.10742
 H -0.97553 -0.81570 -2.10761
 H 0.65306 -1.11012 1.94631
 H 0.65342 -1.10898 -1.94311
 H 0.11505 -0.07332 3.11214
 H 0.11748 -0.07273 -3.11008
13
bifur_IRC_Cartesians_MW_output/new_data/bifur_traj3_Cartesians_MW point 407
C 0.08346 0.65058 1.38644
 C 0.08232 0.65272 -1.38730
 C 0.57076 0.78991 0.00052
 C -0.03938 -0.39471 2.19940
 C -0.03856 -0.39356 -2.19805
 F -0.12183 1.33917 2.06377
 F -0.12544 1.34355 -2.06990
 H -0.97789 -0.81419 2.11581
 H -0.97618 -0.81331 -2.11601
 H 0.65158 -1.11029 1.95070
 H 0.65194 -1.10914 -1.94747
 H 0.11838 -0.07066 3.11668
 H 0.12083 -0.07007 -3.11460
13
bifur_IRC_Cartesians_MW_output/new_data/bifur_traj3_Cartesians_MW point 408
C 0.08346 0.65058 1.38644
 C 0.08232 0.65272 -1.38730
 C 0.57076 0.78991 0.00052
 C -0.03938 -0.39471 2.19940
 C -0.03856 -0.39356 -2.19805
 F -0.12183 1.33917 2.06377
 F -0.12544 1.34355 -2.06990
 H -0.97789 -0.81419 2.11581
 H -0.97618 -0.81331 -2.11601
 H 0.65158 -1.11029 1.95070
 H 0.65194 -1.10914 -1.94747
 H 0.11838 -0.07066 3.11668
 H 0.12083 -0.07007 -3.11460
13
bifur_IRC_Cartesians_MW_output/new_data/bifur_traj3_Cartesians_MW point 409
C 0.08386 0.64826 1.39437
 C 0.08268 0.65043 -1.39524
 C 0.59108 0.77922 0.00053
 C -0.03869 -0.39248 2.21011
 C -0.03787 -0.39131 -2.20874
 F -0.13531 1.33516 2.07030
 F -0.13903 1.33961 -2.07650
 H -0.97917 -0.80960 2.13193
 H -0.97744 -0.80871 -2.13214
 H 0.64873 -1.11060 1.95915
 H 0.64910 -1.10944 -1.95585
 H 0.12477 -0.06556 3.12539
 H 0.12727 -0.06497 -3.12328
13
bifur_IRC_Cartesians_MW_output/new_data/bifur_traj3_Cartesians_MW point 410
C 0.08405 0.64719 1.39799
 C 0.08285 0.64938 -1.39887
 C 0.60038 0.77432 0.00053
 C -0.03838 -0.39145 2.21501
 C -0.03755 -0.39028 -2.21364
 F -0.14148 1.33333 2.07328
 F -0.14525 1.33780 -2.07952
 H -0.97976 -0.80750 2.13930
 H -0.97801 -0.80660 -2.13953
 H 0.64742 -1.11075 1.96301
 H 0.64780 -1.10958 -1.95969
 H 0.12770 -0.06323 3.12937
 H 0.13022 -0.06263 -3.12726
13
bifur_IRC_Cartesians_MW_output/new_data/bifur_traj3_Cartesians_MW point 411
C 0.08422 0.64622 1.40132
 C 0.08301 0.64841 -1.40219
 C 0.60891 0.76984 0.00054
 C -0.03810 -0.39052 2.21951
 C -0.03726 -0.38934 -2.21813
 F -0.14714 1.33164 2.07602
 F -0.15095 1.33615 -2.08229
 H -0.98029 -0.80557 2.14607
 H -0.97854 -0.80467 -2.14631
 H 0.64623 -1.11088 1.96655
 H 0.64661 -1.10971 -1.96321
 H 0.13038 -0.06109 3.13303
 H 0.13292 -0.06049 -3.13090
13
bifur_IRC_Cartesians_MW_output/new_data/bifur_traj3_Cartesians_MW point 412
C 0.08437 0.64532 1.40436
 C 0.08315 0.64753 -1.40525
 C 0.61674 0.76572 0.00054
 C -0.03783 -0.38965 2.22363
 C -0.03699 -0.38847 -2.22225
 F -0.15233 1.33010 2.07853
 F -0.15618 1.33463 -2.08483
 H -0.98079 -0.80381 2.15227
 H -0.97902 -0.80290 -2.15252
 H 0.64513 -1.11100 1.96980
 H 0.64552 -1.10983 -1.96644
 H 0.13284 -0.05912 3.13639
 H 0.13540 -0.05852 -3.13425
13
bifur_IRC_Cartesians_MW_output/new_data/bifur_traj3_Cartesians_MW point 413
C 0.08452 0.64449 1.40720
 C 0.08328 0.64671 -1.40809
 C 0.62401 0.76190 0.00054
 C -0.03759 -0.38885 2.22747
 C -0.03674 -0.38766 -2.22607
 F -0.15716 1.32867 2.08087
 F -0.16105 1.33322 -2.08719
 H -0.98125 -0.80216 2.15804
 H -0.97947 -0.80125 -2.15830
 H 0.64411 -1.11112 1.97283
 H 0.64450 -1.10994 -1.96944
 H 0.13513 -0.05730 3.13950
 H 0.13771 -0.05669 -3.13736
13
bifur_IRC_Cartesians_MW_output/new_data/bifur_traj3_Cartesians_MW point 414
C 0.08465 0.64370 1.40989
 C 0.08340 0.64593 -1.41078
 C 0.63090 0.75827 0.00054
 C -0.03736 -0.38810 2.23110
 C -0.03651 -0.38690 -2.22970
 F -0.16173 1.32731 2.08308
 F -0.16566 1.33188 -2.08943
 H -0.98168 -0.80061 2.16351
 H -0.97989 -0.79969 -2.16377
 H 0.64314 -1.11122 1.97569
 H 0.64353 -1.11004 -1.97228
 H 0.13730 -0.05557 3.14246
 H 0.13989 -0.05496 -3.14030
13
bifur_IRC_Cartesians_MW_output/new_data/bifur_traj3_Cartesians_MW point 415
C 0.08479 0.64294 1.41248
 C 0.08352 0.64518 -1.41337
 C 0.63755 0.75477 0.00054
 C -0.03714 -0.38736 2.23460
 C -0.03628 -0.38617 -2.23320
 F -0.16614 1.32600 2.08522
 F -0.17010 1.33059 -2.09159
 H -0.98210 -0.79910 2.16878
 H -0.98030 -0.79819 -2.16905
 H 0.64221 -1.11133 1.97845
 H 0.64260 -1.11014 -1.97503
 H 0.13939 -0.05390 3.14531
 H 0.14200 -0.05329 -3.14314
13
bifur_IRC_Cartesians_MW_output/new_data/bifur_traj3_Cartesians_MW point 416
C 0.08492 0.64220 1.41501
 C 0.08364 0.64444 -1.41591
 C 0.64405 0.75135 0.00055
 C -0.03692 -0.38665 2.23803
 C -0.03606 -0.38545 -2.23662
 F -0.17045 1.32472 2.08730
 F -0.17445 1.32933 -2.09370
 H -0.98251 -0.79764 2.17394
 H -0.98070 -0.79672 -2.17421
 H 0.64130 -1.11143 1.98115
 H 0.64170 -1.11024 -1.97771
 H 0.14143 -0.05227 3.14809
 H 0.14406 -0.05166 -3.14592
13
bifur_IRC_Cartesians_MW_output/new_data/bifur_traj3_Cartesians_MW point 417
C 0.08504 0.64147 1.41749
 C 0.08375 0.64372 -1.41840
 C 0.65042 0.74800 0.00055
 C -0.03671 -0.38595 2.24139
 C -0.03584 -0.38474 -2.23998
 F -0.17468 1.32346 2.08935
 F -0.17871 1.32809 -2.09577
 H -0.98291 -0.79620 2.17899
 H -0.98109 -0.79528 -2.17927
 H 0.64040 -1.11153 1.98380
 H 0.64080 -1.11033 -1.98034
 H 0.14344 -0.05067 3.15083
 H 0.14608 -0.05006 -3.14864
13
bifur_IRC_Cartesians_MW_output/new_data/bifur_traj3_Cartesians_MW point 418
C 0.08517 0.64076 1.41992
 C 0.08387 0.64302 -1.42083
 C 0.65665 0.74472 0.00055
 C -0.03650 -0.38526 2.24467
 C -0.03563 -0.38405 -2.24325
 F -0.17881 1.32224 2.09135
 F -0.18287 1.32688 -2.09779
 H -0.98330 -0.79479 2.18393
 H -0.98148 -0.79387 -2.18422
 H 0.63953 -1.11163 1.98639
 H 0.63993 -1.11042 -1.98291
 H 0.14540 -0.04911 3.15350
 H 0.14805 -0.04850 -3.15131
13
bifur_IRC_Cartesians_MW_output/new_data/bifur_traj3_Cartesians_MW point 419
C 0.08517 0.64076 1.41992
 C 0.08387 0.64302 -1.42083
 C 0.65665 0.74472 0.00055
 C -0.03650 -0.38526 2.24467
 C -0.03563 -0.38405 -2.24325
 F -0.17881 1.32224 2.09135
 F -0.18287 1.32688 -2.09779
 H -0.98330 -0.79479 2.18393
 H -0.98148 -0.79387 -2.18422
 H 0.63953 -1.11163 1.98639
 H 0.63993 -1.11042 -1.98291
 H 0.14540 -0.04911 3.15350
 H 0.14805 -0.04850 -3.15131
13
bifur_IRC_Cartesians_MW_output/new_data/bifur_traj3_Cartesians_MW point 420
C 0.08540 0.63940 1.42456
 C 0.08408 0.64167 -1.42548
 C 0.66856 0.73846 0.00055
 C -0.03610 -0.38395 2.25095
 C -0.03523 -0.38273 -2.24952
 F -0.18672 1.31989 2.09517
 F -0.19084 1.32457 -2.10166
 H -0.98405 -0.79210 2.19338
 H -0.98221 -0.79117 -2.19368
 H 0.63786 -1.11181 1.99134
 H 0.63827 -1.11060 -1.98782
 H 0.14914 -0.04612 3.15860
 H 0.15183 -0.04550 -3.15640
13
bifur_IRC_Cartesians_MW_output/new_data/bifur_traj3_Cartesians_MW point 421
C 0.08552 0.63874 1.42679
 C 0.08418 0.64103 -1.42770
 C 0.67427 0.73546 0.00056
 C -0.03591 -0.38332 2.25396
 C -0.03503 -0.38210 -2.25253
 F -0.19050 1.31876 2.09701
 F -0.19466 1.32346 -2.10352
 H -0.98441 -0.79081 2.19790
 H -0.98257 -0.78988 -2.19821
 H 0.63706 -1.11190 1.99371
 H 0.63747 -1.11069 -1.99018
 H 0.15094 -0.04468 3.16105
 H 0.15364 -0.04407 -3.15884
13
bifur_IRC_Cartesians_MW_output/new_data/bifur_traj3_Cartesians_MW point 422
C 0.08563 0.63811 1.42896
 C 0.08428 0.64040 -1.42988
 C 0.67984 0.73253 0.00056
 C -0.03572 -0.38271 2.25689
 C -0.03484 -0.38148 -2.25546
 F -0.19420 1.31766 2.09879
 F -0.19838 1.32238 -2.10532
 H -0.98476 -0.78955 2.20232
 H -0.98291 -0.78862 -2.20263
 H 0.63628 -1.11199 1.99602
 H 0.63669 -1.11077 -1.99247
 H 0.15269 -0.04329 3.16344
 H 0.15540 -0.04267 -3.16122
13
bifur_IRC_Cartesians_MW_output/new_data/bifur_traj3_Cartesians_MW point 423
C 0.08573 0.63749 1.43107
 C 0.08438 0.63979 -1.43199
 C 0.68525 0.72968 0.00056
 C -0.03554 -0.38211 2.25975
 C -0.03466 -0.38089 -2.25831
 F -0.19779 1.31660 2.10053
 F -0.20200 1.32133 -2.10708
 H -0.98511 -0.78833 2.20661
 H -0.98324 -0.78739 -2.20693
 H 0.63552 -1.11207 1.99827
 H 0.63593 -1.11085 -1.99471
 H 0.15439 -0.04193 3.16576
 H 0.15712 -0.04131 -3.16353
13
bifur_IRC_Cartesians_MW_output/new_data/bifur_traj3_Cartesians_MW point 424
C 0.08584 0.63689 1.43310
 C 0.08448 0.63920 -1.43403
 C 0.69047 0.72693 0.00056
 C -0.03536 -0.38154 2.26250
 C -0.03448 -0.38031 -2.26105
 F -0.20125 1.31557 2.10221
 F -0.20549 1.32032 -2.10878
 H -0.98544 -0.78715 2.21075
 H -0.98356 -0.78621 -2.21108
 H 0.63479 -1.11215 2.00044
 H 0.63520 -1.11093 -1.99686
 H 0.15603 -0.04062 3.16800
 H 0.15877 -0.04000 -3.16576
13
bifur_IRC_Cartesians_MW_output/new_data/bifur_traj3_Cartesians_MW point 425
C 0.08594 0.63631 1.43508
 C 0.08457 0.63863 -1.43600
 C 0.69553 0.72427 0.00056
 C -0.03519 -0.38098 2.26516
 C -0.03431 -0.37975 -2.26372
 F -0.20461 1.31457 2.10383
 F -0.20888 1.31934 -2.11042
 H -0.98575 -0.78601 2.21477
 H -0.98388 -0.78507 -2.21510
 H 0.63408 -1.11223 2.00254
 H 0.63450 -1.11101 -1.99895
 H 0.15763 -0.03935 3.17017
 H 0.16038 -0.03873 -3.16792
13
bifur_IRC_Cartesians_MW_output/new_data/bifur_traj3_Cartesians_MW point 426
C 0.08604 0.63574 1.43703
 C 0.08466 0.63806 -1.43796
 C 0.70056 0.72163 0.00056
 C -0.03503 -0.38043 2.26781
 C -0.03414 -0.37919 -2.26636
 F -0.20794 1.31358 2.10545
 F -0.21224 1.31836 -2.11205
 H -0.98607 -0.78487 2.21875
 H -0.98419 -0.78393 -2.21909
 H 0.63337 -1.11231 2.00463
 H 0.63379 -1.11108 -2.00102
 H 0.15921 -0.03809 3.17232
 H 0.16197 -0.03747 -3.17007
13
bifur_IRC_Cartesians_MW_output/new_data/bifur_traj3_Cartesians_MW point 427
C 0.08614 0.63515 1.43904
 C 0.08475 0.63748 -1.43998
 C 0.70571 0.71892 0.00057
 C -0.03485 -0.37986 2.27053
 C -0.03396 -0.37862 -2.26907
 F -0.21136 1.31256 2.10710
 F -0.21568 1.31736 -2.11373
 H -0.98640 -0.78371 2.22284
 H -0.98450 -0.78276 -2.22318
 H 0.63265 -1.11239 2.00677
 H 0.63307 -1.11116 -2.00315
 H 0.16083 -0.03679 3.17453
 H 0.16360 -0.03617 -3.17227
13
bifur_IRC_Cartesians_MW_output/new_data/bifur_traj3_Cartesians_MW point 428
C 0.08625 0.63453 1.44116
 C 0.08485 0.63687 -1.44209
 C 0.71114 0.71606 0.00057
 C -0.03467 -0.37927 2.27339
 C -0.03377 -0.37802 -2.27193
 F -0.21496 1.31149 2.10884
 F -0.21931 1.31631 -2.11549
 H -0.98674 -0.78248 2.22714
 H -0.98484 -0.78153 -2.22749
 H 0.63189 -1.11248 2.00902
 H 0.63231 -1.11124 -2.00539
 H 0.16253 -0.03543 3.17686
 H 0.16532 -0.03481 -3.17459
13
bifur_IRC_Cartesians_MW_output/new_data/bifur_traj3_Cartesians_MW point 429
C 0.08636 0.63386 1.44342
 C 0.08495 0.63621 -1.44436
 C 0.71695 0.71300 0.00057
 C -0.03448 -0.37863 2.27646
 C -0.03358 -0.37738 -2.27499
 F -0.21882 1.31035 2.11071
 F -0.22320 1.31518 -2.11738
 H -0.98710 -0.78117 2.23176
 H -0.98520 -0.78022 -2.23211
 H 0.63107 -1.11257 2.01144
 H 0.63150 -1.11133 -2.00779
 H 0.16436 -0.03397 3.17935
 H 0.16717 -0.03335 -3.17708
13
bifur_IRC_Cartesians_MW_output/new_data/bifur_traj3_Cartesians_MW point 430
C 0.08636 0.63386 1.44342
 C 0.08495 0.63621 -1.44436
 C 0.71695 0.71300 0.00057
 C -0.03448 -0.37863 2.27646
 C -0.03358 -0.37738 -2.27499
 F -0.21882 1.31035 2.11071
 F -0.22320 1.31518 -2.11738
 H -0.98710 -0.78117 2.23176
 H -0.98520 -0.78022 -2.23211
 H 0.63107 -1.11257 2.01144
 H 0.63150 -1.11133 -2.00779
 H 0.16436 -0.03397 3.17935
 H 0.16717 -0.03335 -3.17708
13
bifur_IRC_Cartesians_MW_output/new_data/bifur_traj3_Cartesians_MW point 431
C 0.08662 0.63238 1.44849
 C 0.08519 0.63474 -1.44944
 C 0.72996 0.70616 0.00057
 C -0.03404 -0.37719 2.28331
 C -0.03313 -0.37594 -2.28183
 F -0.22745 1.30779 2.11488
 F -0.23189 1.31266 -2.12160
 H -0.98792 -0.77823 2.24207
 H -0.98600 -0.77728 -2.24244
 H 0.62925 -1.11277 2.01684
 H 0.62968 -1.11152 -2.01315
 H 0.16845 -0.03071 3.18492
 H 0.17129 -0.03008 -3.18264
13
bifur_IRC_Cartesians_MW_output/new_data/bifur_traj3_Cartesians_MW point 432
C 0.08676 0.63156 1.45126
 C 0.08532 0.63394 -1.45221
 C 0.73706 0.70243 0.00057
 C -0.03380 -0.37641 2.28705
 C -0.03289 -0.37515 -2.28557
 F -0.23216 1.30639 2.11716
 F -0.23664 1.31128 -2.12390
 H -0.98837 -0.77663 2.24770
 H -0.98644 -0.77567 -2.24807
 H 0.62825 -1.11288 2.01979
 H 0.62869 -1.11163 -2.01608
 H 0.17069 -0.02893 3.18796
 H 0.17354 -0.02830 -3.18567
13
bifur_IRC_Cartesians_MW_output/new_data/bifur_traj3_Cartesians_MW point 433
C 0.08691 0.63073 1.45408
 C 0.08545 0.63312 -1.45504
 C 0.74431 0.69861 0.00058
 C -0.03356 -0.37562 2.29087
 C -0.03264 -0.37435 -2.28938
 F -0.23697 1.30496 2.11949
 F -0.24149 1.30987 -2.12626
 H -0.98883 -0.77499 2.25345
 H -0.98688 -0.77403 -2.25383
 H 0.62723 -1.11299 2.02280
 H 0.62768 -1.11174 -2.01907
 H 0.17297 -0.02711 3.19107
 H 0.17584 -0.02648 -3.18877
13
bifur_IRC_Cartesians_MW_output/new_data/bifur_traj3_Cartesians_MW point 434
C 0.08705 0.62991 1.45689
 C 0.08558 0.63231 -1.45785
 C 0.75151 0.69482 0.00058
 C -0.03332 -0.37482 2.29467
 C -0.03240 -0.37355 -2.29318
 F -0.24175 1.30354 2.12181
 F -0.24631 1.30847 -2.12860
 H -0.98928 -0.77336 2.25917
 H -0.98733 -0.77240 -2.25956
 H 0.62622 -1.11311 2.02580
 H 0.62667 -1.11184 -2.02204
 H 0.17523 -0.02530 3.19416
 H 0.17812 -0.02467 -3.19185
13
bifur_IRC_Cartesians_MW_output/new_data/bifur_traj3_Cartesians_MW point 435
C 0.08719 0.62909 1.45968
 C 0.08571 0.63150 -1.46064
 C 0.75867 0.69106 0.00058
 C -0.03308 -0.37403 2.29844
 C -0.03216 -0.37276 -2.29694
 F -0.24649 1.30213 2.12410
 F -0.25109 1.30708 -2.13092
 H -0.98973 -0.77175 2.26484
 H -0.98777 -0.77078 -2.26524
 H 0.62522 -1.11322 2.02877
 H 0.62567 -1.11195 -2.02499
 H 0.17748 -0.02350 3.19723
 H 0.18039 -0.02287 -3.19491
13
bifur_IRC_Cartesians_MW_output/new_data/bifur_traj3_Cartesians_MW point 436
C 0.08734 0.62827 1.46250
 C 0.08584 0.63068 -1.46347
 C 0.76590 0.68725 0.00058
 C -0.03284 -0.37324 2.30225
 C -0.03191 -0.37196 -2.30075
 F -0.25129 1.30070 2.12642
 F -0.25593 1.30568 -2.13327
 H -0.99019 -0.77011 2.27057
 H -0.98822 -0.76914 -2.27098
 H 0.62421 -1.11333 2.03177
 H 0.62466 -1.11206 -2.02798
 H 0.17976 -0.02169 3.20033
 H 0.18268 -0.02106 -3.19800
13
bifur_IRC_Cartesians_MW_output/new_data/bifur_traj3_Cartesians_MW point 437
C 0.08749 0.62741 1.46542
 C 0.08597 0.62983 -1.46639
 C 0.77339 0.68331 0.00059
 C -0.03258 -0.37241 2.30620
 C -0.03165 -0.37113 -2.30469
 F -0.25627 1.29922 2.12883
 F -0.26094 1.30423 -2.13571
 H -0.99066 -0.76842 2.27652
 H -0.98868 -0.76745 -2.27693
 H 0.62315 -1.11345 2.03489
 H 0.62361 -1.11217 -2.03107
 H 0.18212 -0.01981 3.20354
 H 0.18506 -0.01917 -3.20120
13
bifur_IRC_Cartesians_MW_output/new_data/bifur_traj3_Cartesians_MW point 438
C 0.08764 0.62650 1.46850
 C 0.08611 0.62894 -1.46948
 C 0.78130 0.67915 0.00059
 C -0.03232 -0.37154 2.31037
 C -0.03138 -0.37025 -2.30885
 F -0.26151 1.29767 2.13137
 F -0.26623 1.30269 -2.13827
 H -0.99116 -0.76663 2.28279
 H -0.98917 -0.76566 -2.28321
 H 0.62205 -1.11357 2.03817
 H 0.62250 -1.11229 -2.03433
 H 0.18460 -0.01782 3.20693
 H 0.18756 -0.01719 -3.20458
13
bifur_IRC_Cartesians_MW_output/new_data/bifur_traj3_Cartesians_MW point 439
C 0.08781 0.62555 1.47176
 C 0.08626 0.62800 -1.47274
 C 0.78965 0.67476 0.00059
 C -0.03204 -0.37062 2.31477
 C -0.03110 -0.36933 -2.31325
 F -0.26705 1.29602 2.13405
 F -0.27182 1.30107 -2.14099
 H -0.99169 -0.76475 2.28941
 H -0.98968 -0.76377 -2.28984
 H 0.62087 -1.11370 2.04164
 H 0.62134 -1.11241 -2.03778
 H 0.18723 -0.01572 3.21051
 H 0.19021 -0.01509 -3.20815
13
bifur_IRC_Cartesians_MW_output/new_data/bifur_traj3_Cartesians_MW point 440
C 0.08798 0.62456 1.47513
 C 0.08642 0.62702 -1.47611
 C 0.79830 0.67021 0.00059
 C -0.03175 -0.36967 2.31933
 C -0.03081 -0.36837 -2.31780
 F -0.27279 1.29431 2.13683
 F -0.27760 1.29939 -2.14379
 H -0.99223 -0.76279 2.29627
 H -0.99021 -0.76181 -2.29671
 H 0.61966 -1.11384 2.04523
 H 0.62013 -1.11254 -2.04135
 H 0.18995 -0.01356 3.21422
 H 0.19295 -0.01292 -3.21184
13
bifur_IRC_Cartesians_MW_output/new_data/bifur_traj3_Cartesians_MW point 441
C 0.08798 0.62456 1.47513
 C 0.08642 0.62702 -1.47611
 C 0.79830 0.67021 0.00059
 C -0.03175 -0.36967 2.31933
 C -0.03081 -0.36837 -2.31780
 F -0.27279 1.29432 2.13683
 F -0.27760 1.29939 -2.14379
 H -0.99223 -0.76279 2.29627
 H -0.99021 -0.76181 -2.29671
 H 0.61966 -1.11384 2.04523
 H 0.62013 -1.11254 -2.04134
 H 0.18995 -0.01356 3.21422
 H 0.19295 -0.01292 -3.21184
13
bifur_IRC_Cartesians_MW_output/new_data/bifur_traj3_Cartesians_MW point 442
C 0.08833 0.62256 1.48193
 C 0.08673 0.62505 -1.48293
 C 0.81576 0.66102 0.00060
 C -0.03116 -0.36775 2.32854
 C -0.03021 -0.36644 -2.32699
 F -0.28437 1.29087 2.14243
 F -0.28928 1.29600 -2.14946
 H -0.99333 -0.75885 2.31012
 H -0.99129 -0.75786 -2.31058
 H 0.61721 -1.11411 2.05249
 H 0.61768 -1.11280 -2.04855
 H 0.19544 -0.00917 3.22171
 H 0.19848 -0.00853 -3.21931
13
bifur_IRC_Cartesians_MW_output/new_data/bifur_traj3_Cartesians_MW point 443
C 0.08850 0.62155 1.48537
 C 0.08689 0.62405 -1.48637
 C 0.82458 0.65639 0.00060
 C -0.03087 -0.36678 2.33318
 C -0.02991 -0.36546 -2.33163
 F -0.29022 1.28913 2.14526
 F -0.29517 1.29429 -2.15233
 H -0.99389 -0.75686 2.31712
 H -0.99183 -0.75586 -2.31758
 H 0.61597 -1.11425 2.05615
 H 0.61645 -1.11294 -2.05219
 H 0.19822 -0.00696 3.22549
 H 0.20128 -0.00632 -3.22308
13
bifur_IRC_Cartesians_MW_output/new_data/bifur_traj3_Cartesians_MW point 444
C 0.08868 0.62053 1.48885
 C 0.08706 0.62304 -1.48986
 C 0.83351 0.65169 0.00060
 C -0.03057 -0.36580 2.33789
 C -0.02961 -0.36447 -2.33633
 F -0.29615 1.28737 2.14813
 F -0.30115 1.29256 -2.15523
 H -0.99445 -0.75484 2.32420
 H -0.99238 -0.75384 -2.32468
 H 0.61472 -1.11439 2.05986
 H 0.61520 -1.11307 -2.05587
 H 0.20103 -0.00472 3.22932
 H 0.20411 -0.00407 -3.22689
13
bifur_IRC_Cartesians_MW_output/new_data/bifur_traj3_Cartesians_MW point 445
C 0.08886 0.61953 1.49229
 C 0.08721 0.62205 -1.49329
 C 0.84232 0.64705 0.00061
 C -0.03027 -0.36483 2.34254
 C -0.02931 -0.36350 -2.34097
 F -0.30200 1.28564 2.15096
 F -0.30704 1.29085 -2.15809
 H -0.99501 -0.75285 2.33119
 H -0.99293 -0.75184 -2.33167
 H 0.61349 -1.11452 2.06353
 H 0.61397 -1.11320 -2.05951
 H 0.20380 -0.00251 3.23309
 H 0.20690 -0.00186 -3.23066
13
bifur_IRC_Cartesians_MW_output/new_data/bifur_traj3_Cartesians_MW point 446
C 0.08902 0.61857 1.49554
 C 0.08736 0.62111 -1.49655
 C 0.85066 0.64267 0.00061
 C -0.02999 -0.36391 2.34693
 C -0.02902 -0.36258 -2.34536
 F -0.30753 1.28399 2.15364
 F -0.31261 1.28923 -2.16080
 H -0.99553 -0.75096 2.33780
 H -0.99344 -0.74996 -2.33829
 H 0.61232 -1.11465 2.06699
 H 0.61280 -1.11333 -2.06295
 H 0.20642 -0.00041 3.23667
 H 0.20954 0.00023 -3.23422
13
bifur_IRC_Cartesians_MW_output/new_data/bifur_traj3_Cartesians_MW point 447
C 0.08918 0.61768 1.49859
 C 0.08751 0.62022 -1.49961
 C 0.85849 0.63855 0.00061
 C -0.02973 -0.36305 2.35106
 C -0.02875 -0.36171 -2.34948
 F -0.31272 1.28245 2.15615
 F -0.31785 1.28771 -2.16334
 H -0.99603 -0.74920 2.34401
 H -0.99392 -0.74819 -2.34451
 H 0.61122 -1.11478 2.07024
 H 0.61171 -1.11344 -2.06618
 H 0.20888 0.00155 3.24002
 H 0.21203 0.00220 -3.23757
13
bifur_IRC_Cartesians_MW_output/new_data/bifur_traj3_Cartesians_MW point 448
C 0.08933 0.61681 1.50153
 C 0.08764 0.61937 -1.50255
 C 0.86603 0.63458 0.00061
 C -0.02948 -0.36222 2.35503
 C -0.02850 -0.36087 -2.35345
 F -0.31773 1.28096 2.15857
 F -0.32289 1.28625 -2.16579
 H -0.99650 -0.74749 2.34999
 H -0.99439 -0.74648 -2.35050
 H 0.61016 -1.11489 2.07337
 H 0.61065 -1.11356 -2.06929
 H 0.21125 0.00344 3.24326
 H 0.21442 0.00409 -3.24079
13
bifur_IRC_Cartesians_MW_output/new_data/bifur_traj3_Cartesians_MW point 449
C 0.08948 0.61596 1.50443
 C 0.08778 0.61853 -1.50545
 C 0.87348 0.63066 0.00062
 C -0.02923 -0.36140 2.35896
 C -0.02824 -0.36005 -2.35737
 F -0.32267 1.27950 2.16096
 F -0.32787 1.28480 -2.16821
 H -0.99697 -0.74581 2.35590
 H -0.99485 -0.74479 -2.35642
 H 0.60912 -1.11501 2.07647
 H 0.60961 -1.11367 -2.07236
 H 0.21360 0.00531 3.24645
 H 0.21678 0.00596 -3.24397
13
bifur_IRC_Cartesians_MW_output/new_data/bifur_traj3_Cartesians_MW point 450
C 0.08962 0.61511 1.50735
 C 0.08791 0.61768 -1.50837
 C 0.88096 0.62673 0.00062
 C -0.02898 -0.36058 2.36290
 C -0.02799 -0.35922 -2.36130
 F -0.32763 1.27802 2.16336
 F -0.33287 1.28335 -2.17064
 H -0.99744 -0.74412 2.36183
 H -0.99531 -0.74310 -2.36236
 H 0.60807 -1.11513 2.07958
 H 0.60857 -1.11378 -2.07545
 H 0.21595 0.00719 3.24965
 H 0.21915 0.00784 -3.24717
13
bifur_IRC_Cartesians_MW_output/new_data/bifur_traj3_Cartesians_MW point 451
C 0.08977 0.61425 1.51028
 C 0.08805 0.61683 -1.51131
 C 0.88849 0.62276 0.00062
 C -0.02873 -0.35975 2.36687
 C -0.02773 -0.35839 -2.36527
 F -0.33263 1.27654 2.16578
 F -0.33791 1.28189 -2.17308
 H -0.99792 -0.74242 2.36780
 H -0.99577 -0.74140 -2.36834
 H 0.60701 -1.11524 2.08271
 H 0.60751 -1.11389 -2.07856
 H 0.21832 0.00908 3.25288
 H 0.22154 0.00973 -3.25039
13
bifur_IRC_Cartesians_MW_output/new_data/bifur_traj3_Cartesians_MW point 452
C 0.08977 0.61425 1.51028
 C 0.08805 0.61683 -1.51131
 C 0.88849 0.62276 0.00062
 C -0.02873 -0.35975 2.36687
 C -0.02773 -0.35839 -2.36527
 F -0.33263 1.27654 2.16578
 F -0.33791 1.28189 -2.17308
 H -0.99792 -0.74242 2.36780
 H -0.99577 -0.74140 -2.36834
 H 0.60701 -1.11524 2.08271
 H 0.60751 -1.11389 -2.07856
 H 0.21832 0.00908 3.25288
 H 0.22154 0.00973 -3.25039
13
bifur_IRC_Cartesians_MW_output/new_data/bifur_traj3_Cartesians_MW point 453
C 0.09006 0.61261 1.51585
 C 0.08830 0.61522 -1.51689
 C 0.90279 0.61525 0.00063
 C -0.02825 -0.35817 2.37441
 C -0.02725 -0.35681 -2.37279
 F -0.34211 1.27372 2.17037
 F -0.34747 1.27911 -2.17772
 H -0.99882 -0.73919 2.37914
 H -0.99666 -0.73816 -2.37969
 H 0.60501 -1.11547 2.08864
 H 0.60552 -1.11411 -2.08445
 H 0.22281 0.01267 3.25901
 H 0.22607 0.01332 -3.25650
13
bifur_IRC_Cartesians_MW_output/new_data/bifur_traj3_Cartesians_MW point 454
C 0.09018 0.61191 1.51826
 C 0.08842 0.61452 -1.51930
 C 0.90896 0.61200 0.00063
 C -0.02804 -0.35749 2.37766
 C -0.02703 -0.35612 -2.37604
 F -0.34621 1.27250 2.17236
 F -0.35160 1.27792 -2.17973
 H -0.99921 -0.73779 2.38404
 H -0.99704 -0.73676 -2.38459
 H 0.60414 -1.11556 2.09121
 H 0.60465 -1.11420 -2.08700
 H 0.22476 0.01422 3.26166
 H 0.22802 0.01487 -3.25914
13
bifur_IRC_Cartesians_MW_output/new_data/bifur_traj3_Cartesians_MW point 455
C 0.09029 0.61127 1.52044
 C 0.08852 0.61389 -1.52149
 C 0.91455 0.60906 0.00063
 C -0.02785 -0.35688 2.38061
 C -0.02684 -0.35550 -2.37898
 F -0.34992 1.27140 2.17415
 F -0.35534 1.27683 -2.18155
 H -0.99956 -0.73653 2.38847
 H -0.99738 -0.73550 -2.38904
 H 0.60335 -1.11565 2.09353
 H 0.60387 -1.11428 -2.08931
 H 0.22652 0.01562 3.26406
 H 0.22980 0.01628 -3.26153
13
bifur_IRC_Cartesians_MW_output/new_data/bifur_traj3_Cartesians_MW point 456
C 0.09040 0.61067 1.52247
 C 0.08861 0.61330 -1.52352
 C 0.91977 0.60631 0.00063
 C -0.02768 -0.35630 2.38336
 C -0.02667 -0.35492 -2.38173
 F -0.35338 1.27037 2.17583
 F -0.35883 1.27582 -2.18324
 H -0.99989 -0.73535 2.39261
 H -0.99770 -0.73432 -2.39318
 H 0.60262 -1.11573 2.09570
 H 0.60314 -1.11436 -2.09146
 H 0.22816 0.01693 3.26629
 H 0.23145 0.01759 -3.26376
13
bifur_IRC_Cartesians_MW_output/new_data/bifur_traj3_Cartesians_MW point 457
C 0.09049 0.61011 1.52439
 C 0.08870 0.61274 -1.52544
 C 0.92469 0.60372 0.00063
 C -0.02751 -0.35576 2.38595
 C -0.02650 -0.35438 -2.38432
 F -0.35664 1.26940 2.17741
 F -0.36212 1.27486 -2.18484
 H -1.00020 -0.73424 2.39651
 H -0.99801 -0.73320 -2.39709
 H 0.60193 -1.11581 2.09775
 H 0.60245 -1.11443 -2.09349
 H 0.22970 0.01817 3.26840
 H 0.23301 0.01883 -3.26586
13
bifur_IRC_Cartesians_MW_output/new_data/bifur_traj3_Cartesians_MW point 458
C 0.09058 0.60959 1.52614
 C 0.08878 0.61224 -1.52720
 C 0.92918 0.60136 0.00063
 C -0.02736 -0.35527 2.38832
 C -0.02635 -0.35388 -2.38668
 F -0.35962 1.26852 2.17885
 F -0.36512 1.27399 -2.18630
 H -1.00048 -0.73323 2.40007
 H -0.99828 -0.73219 -2.40065
 H 0.60130 -1.11588 2.09961
 H 0.60182 -1.11450 -2.09534
 H 0.23112 0.01929 3.27033
 H 0.23443 0.01995 -3.26778
13
bifur_IRC_Cartesians_MW_output/new_data/bifur_traj3_Cartesians_MW point 459
C 0.09066 0.60915 1.52765
 C 0.08885 0.61180 -1.52871
 C 0.93306 0.59932 0.00063
 C -0.02723 -0.35484 2.39036
 C -0.02621 -0.35345 -2.38872
 F -0.36219 1.26775 2.18009
 F -0.36771 1.27324 -2.18755
 H -1.00073 -0.73235 2.40315
 H -0.99852 -0.73131 -2.40373
 H 0.60076 -1.11594 2.10122
 H 0.60128 -1.11456 -2.09694
 H 0.23234 0.02027 3.27199
 H 0.23566 0.02093 -3.26944
13
bifur_IRC_Cartesians_MW_output/new_data/bifur_traj3_Cartesians_MW point 460
C 0.09072 0.60879 1.52888
 C 0.08891 0.61144 -1.52994
 C 0.93621 0.59766 0.00064
 C -0.02713 -0.35450 2.39202
 C -0.02611 -0.35311 -2.39038
 F -0.36428 1.26713 2.18110
 F -0.36982 1.27263 -2.18858
 H -1.00093 -0.73164 2.40565
 H -0.99872 -0.73060 -2.40624
 H 0.60032 -1.11599 2.10253
 H 0.60084 -1.11461 -2.09824
 H 0.23333 0.02106 3.27334
 H 0.23666 0.02172 -3.27078
13
bifur_IRC_Cartesians_MW_output/new_data/bifur_traj3_Cartesians_MW point 461
C 0.09077 0.60852 1.52981
 C 0.08895 0.61117 -1.53087
 C 0.93860 0.59640 0.00064
 C -0.02705 -0.35423 2.39329
 C -0.02602 -0.35284 -2.39164
 F -0.36587 1.26666 2.18187
 F -0.37142 1.27216 -2.18936
 H -1.00108 -0.73110 2.40755
 H -0.99886 -0.73005 -2.40814
 H 0.59998 -1.11603 2.10353
 H 0.60051 -1.11464 -2.09923
 H 0.23408 0.02166 3.27437
 H 0.23742 0.02232 -3.27181
13
bifur_IRC_Cartesians_MW_output/new_data/bifur_traj3_Cartesians_MW point 462
C 0.09080 0.60834 1.53042
 C 0.08898 0.61100 -1.53149
 C 0.94017 0.59558 0.00064
 C -0.02699 -0.35406 2.39411
 C -0.02597 -0.35267 -2.39247
 F -0.36691 1.26635 2.18238
 F -0.37247 1.27186 -2.18987
 H -1.00118 -0.73074 2.40879
 H -0.99896 -0.72970 -2.40938
 H 0.59976 -1.11605 2.10418
 H 0.60029 -1.11466 -2.09988
 H 0.23457 0.02205 3.27504
 H 0.23792 0.02271 -3.27248
13
bifur_IRC_Cartesians_MW_output/new_data/bifur_traj3_Cartesians_MW point 463
C 0.09080 0.60834 1.53042
 C 0.08898 0.61100 -1.53149
 C 0.94017 0.59558 0.00064
 C -0.02699 -0.35406 2.39411
 C -0.02597 -0.35267 -2.39247
 F -0.36691 1.26635 2.18238
 F -0.37247 1.27186 -2.18987
 H -1.00118 -0.73074 2.40879
 H -0.99896 -0.72970 -2.40938
 H 0.59976 -1.11605 2.10418
 H 0.60029 -1.11466 -2.09988
 H 0.23457 0.02205 3.27504
 H 0.23792 0.02271 -3.27248
13
bifur_IRC_Cartesians_MW_output/new_data/bifur_traj3_Cartesians_MW point 464
C 0.09081 0.60831 1.53051
 C 0.08898 0.61097 -1.53157
 C 0.94039 0.59546 0.00064
 C -0.02699 -0.35404 2.39423
 C -0.02596 -0.35264 -2.39258
 F -0.36706 1.26631 2.18245
 F -0.37262 1.27182 -2.18994
 H -1.00119 -0.73069 2.40897
 H -0.99897 -0.72965 -2.40956
 H 0.59973 -1.11605 2.10427
 H 0.60026 -1.11467 -2.09997
 H 0.23464 0.02211 3.27513
 H 0.23799 0.02277 -3.27257
13
bifur_IRC_Cartesians_MW_output/new_data/bifur_traj3_Cartesians_MW point 465
C 0.09079 0.60842 1.53015
 C 0.08897 0.61107 -1.53121
 C 0.93947 0.59595 0.00064
 C -0.02702 -0.35414 2.39374
 C -0.02600 -0.35274 -2.39209
 F -0.36644 1.26649 2.18215
 F -0.37200 1.27200 -2.18964
 H -1.00113 -0.73090 2.40823
 H -0.99892 -0.72986 -2.40882
 H 0.59986 -1.11604 2.10388
 H 0.60039 -1.11465 -2.09959
 H 0.23435 0.02188 3.27474
 H 0.23769 0.02254 -3.27218
13
bifur_IRC_Cartesians_MW_output/new_data/bifur_traj3_Cartesians_MW point 466
C 0.09076 0.60856 1.52967
 C 0.08894 0.61121 -1.53073
 C 0.93825 0.59659 0.00064
 C -0.02706 -0.35427 2.39310
 C -0.02604 -0.35288 -2.39145
 F -0.36564 1.26673 2.18176
 F -0.37119 1.27223 -2.18924
 H -1.00106 -0.73118 2.40727
 H -0.99884 -0.73013 -2.40785
 H 0.60003 -1.11602 2.10338
 H 0.60056 -1.11464 -2.09908
 H 0.23397 0.02157 3.27421
 H 0.23731 0.02223 -3.27166
13
bifur_IRC_Cartesians_MW_output/new_data/bifur_traj3_Cartesians_MW point 467
C 0.09073 0.60873 1.52907
 C 0.08892 0.61139 -1.53013
 C 0.93670 0.59741 0.00064
 C -0.02711 -0.35444 2.39228
 C -0.02609 -0.35305 -2.39064
 F -0.36461 1.26703 2.18126
 F -0.37015 1.27253 -2.18874
 H -1.00096 -0.73153 2.40604
 H -0.99875 -0.73049 -2.40662
 H 0.60025 -1.11600 2.10273
 H 0.60077 -1.11461 -2.09844
 H 0.23348 0.02118 3.27355
 H 0.23681 0.02184 -3.27099
13
bifur_IRC_Cartesians_MW_output/new_data/bifur_traj3_Cartesians_MW point 468
C 0.09069 0.60897 1.52825
 C 0.08888 0.61163 -1.52931
 C 0.93459 0.59851 0.00063
 C -0.02718 -0.35467 2.39117
 C -0.02616 -0.35328 -2.38953
 F -0.36321 1.26745 2.18058
 F -0.36874 1.27294 -2.18805
 H -1.00083 -0.73200 2.40436
 H -0.99862 -0.73096 -2.40495
 H 0.60054 -1.11596 2.10186
 H 0.60107 -1.11458 -2.09758
 H 0.23282 0.02065 3.27265
 H 0.23615 0.02131 -3.27009
13
bifur_IRC_Cartesians_MW_output/new_data/bifur_traj3_Cartesians_MW point 469
C 0.09063 0.60932 1.52708
 C 0.08882 0.61196 -1.52814
 C 0.93160 0.60009 0.00063
 C -0.02728 -0.35500 2.38959
 C -0.02626 -0.35362 -2.38795
 F -0.36123 1.26804 2.17962
 F -0.36674 1.27352 -2.18708
 H -1.00064 -0.73268 2.40199
 H -0.99843 -0.73164 -2.40257
 H 0.60096 -1.11592 2.10062
 H 0.60149 -1.11454 -2.09634
 H 0.23188 0.01990 3.27136
 H 0.23520 0.02056 -3.26881
13
bifur_IRC_Cartesians_MW_output/new_data/bifur_traj3_Cartesians_MW point 470
C 0.09055 0.60979 1.52548
 C 0.08875 0.61243 -1.52653
 C 0.92748 0.60226 0.00063
 C -0.02742 -0.35546 2.38742
 C -0.02640 -0.35407 -2.38579
 F -0.35849 1.26885 2.17830
 F -0.36398 1.27432 -2.18574
 H -1.00038 -0.73361 2.39872
 H -0.99818 -0.73257 -2.39930
 H 0.60154 -1.11585 2.09890
 H 0.60206 -1.11447 -2.09464
 H 0.23058 0.01887 3.26960
 H 0.23389 0.01953 -3.26705
13
bifur_IRC_Cartesians_MW_output/new_data/bifur_traj3_Cartesians_MW point 471
C 0.09045 0.61038 1.52346
 C 0.08866 0.61301 -1.52451
 C 0.92230 0.60498 0.00063
 C -0.02759 -0.35603 2.38469
 C -0.02658 -0.35465 -2.38306
 F -0.35505 1.26987 2.17664
 F -0.36052 1.27533 -2.18406
 H -1.00005 -0.73478 2.39461
 H -0.99786 -0.73374 -2.39519
 H 0.60227 -1.11577 2.09675
 H 0.60279 -1.11440 -2.09250
 H 0.22895 0.01757 3.26738
 H 0.23225 0.01822 -3.26484
13
bifur_IRC_Cartesians_MW_output/new_data/bifur_traj3_Cartesians_MW point 472
C 0.09033 0.61107 1.52110
 C 0.08855 0.61370 -1.52215
 C 0.91626 0.60816 0.00063
 C -0.02780 -0.35669 2.38151
 C -0.02679 -0.35531 -2.37988
 F -0.35105 1.27106 2.17470
 F -0.35648 1.27650 -2.18210
 H -0.99967 -0.73615 2.38982
 H -0.99749 -0.73511 -2.39039
 H 0.60312 -1.11568 2.09424
 H 0.60363 -1.11431 -2.09001
 H 0.22705 0.01605 3.26479
 H 0.23034 0.01671 -3.26226
13
bifur_IRC_Cartesians_MW_output/new_data/bifur_traj3_Cartesians_MW point 473
C 0.09019 0.61185 1.51846
 C 0.08842 0.61446 -1.51950
 C 0.90947 0.61173 0.00063
 C -0.02802 -0.35744 2.37793
 C -0.02702 -0.35607 -2.37631
 F -0.34654 1.27240 2.17252
 F -0.35194 1.27782 -2.17989
 H -0.99924 -0.73768 2.38444
 H -0.99707 -0.73665 -2.38500
 H 0.60407 -1.11557 2.09142
 H 0.60458 -1.11421 -2.08721
 H 0.22492 0.01435 3.26188
 H 0.22818 0.01500 -3.25936
13
bifur_IRC_Cartesians_MW_output/new_data/bifur_traj3_Cartesians_MW point 474
C 0.09019 0.61185 1.51846
 C 0.08842 0.61446 -1.51950
 C 0.90947 0.61173 0.00063
 C -0.02802 -0.35744 2.37793
 C -0.02702 -0.35607 -2.37631
 F -0.34654 1.27240 2.17252
 F -0.35194 1.27782 -2.17989
 H -0.99924 -0.73768 2.38444
 H -0.99707 -0.73665 -2.38500
 H 0.60407 -1.11557 2.09142
 H 0.60458 -1.11421 -2.08721
 H 0.22492 0.01435 3.26188
 H 0.22818 0.01500 -3.25936
13
bifur_IRC_Cartesians_MW_output/new_data/bifur_traj3_Cartesians_MW point 475
C 0.08988 0.61363 1.51239
 C 0.08814 0.61622 -1.51342
 C 0.89389 0.61992 0.00062
 C -0.02855 -0.35915 2.36972
 C -0.02755 -0.35779 -2.36811
 F -0.33621 1.27547 2.16752
 F -0.34152 1.28084 -2.17484
 H -0.99826 -0.74120 2.37209
 H -0.99611 -0.74017 -2.37263
 H 0.60625 -1.11533 2.08495
 H 0.60676 -1.11397 -2.08078
 H 0.22002 0.01044 3.25520
 H 0.22325 0.01109 -3.25270
13
bifur_IRC_Cartesians_MW_output/new_data/bifur_traj3_Cartesians_MW point 476
C 0.08971 0.61460 1.50909
 C 0.08799 0.61718 -1.51012
 C 0.88544 0.62437 0.00062
 C -0.02883 -0.36008 2.36526
 C -0.02784 -0.35873 -2.36366
 F -0.33060 1.27714 2.16480
 F -0.33587 1.28248 -2.17209
 H -0.99773 -0.74311 2.36538
 H -0.99559 -0.74209 -2.36591
 H 0.60744 -1.11520 2.08144
 H 0.60794 -1.11385 -2.07730
 H 0.21736 0.00832 3.25158
 H 0.22057 0.00897 -3.24909
13
bifur_IRC_Cartesians_MW_output/new_data/bifur_traj3_Cartesians_MW point 477
C 0.08954 0.61558 1.50574
 C 0.08784 0.61815 -1.50676
 C 0.87683 0.62890 0.00062
 C -0.02912 -0.36103 2.36072
 C -0.02813 -0.35968 -2.35913
 F -0.32489 1.27884 2.16204
 F -0.33011 1.28415 -2.16930
 H -0.99718 -0.74505 2.35855
 H -0.99506 -0.74404 -2.35908
 H 0.60865 -1.11506 2.07786
 H 0.60914 -1.11372 -2.07374
 H 0.21465 0.00615 3.24788
 H 0.21784 0.00680 -3.24541
13
bifur_IRC_Cartesians_MW_output/new_data/bifur_traj3_Cartesians_MW point 478
C 0.08937 0.61657 1.50235
 C 0.08768 0.61913 -1.50337
 C 0.86815 0.63347 0.00061
 C -0.02941 -0.36199 2.35615
 C -0.02843 -0.36064 -2.35456
 F -0.31913 1.28055 2.15925
 F -0.32431 1.28584 -2.16648
 H -0.99664 -0.74701 2.35167
 H -0.99452 -0.74600 -2.35218
 H 0.60986 -1.11493 2.07425
 H 0.61036 -1.11359 -2.07016
 H 0.21192 0.00398 3.24416
 H 0.21509 0.00462 -3.24170
13
bifur_IRC_Cartesians_MW_output/new_data/bifur_traj3_Cartesians_MW point 479
C 0.08919 0.61757 1.49894
 C 0.08752 0.62012 -1.49995
 C 0.85938 0.63808 0.00061
 C -0.02970 -0.36295 2.35153
 C -0.02872 -0.36161 -2.34995
 F -0.31331 1.28227 2.15644
 F -0.31845 1.28754 -2.16363
 H -0.99608 -0.74899 2.34472
 H -0.99398 -0.74798 -2.34522
 H 0.61109 -1.11479 2.07061
 H 0.61158 -1.11346 -2.06655
 H 0.20916 0.00178 3.24041
 H 0.21231 0.00242 -3.23795
13
bifur_IRC_Cartesians_MW_output/new_data/bifur_traj3_Cartesians_MW point 480
C 0.08902 0.61859 1.49547
 C 0.08736 0.62112 -1.49649
 C 0.85050 0.64275 0.00061
 C -0.03000 -0.36393 2.34685
 C -0.02903 -0.36259 -2.34527
 F -0.30742 1.28403 2.15359
 F -0.31251 1.28926 -2.16074
 H -0.99552 -0.75100 2.33767
 H -0.99343 -0.74999 -2.33817
 H 0.61234 -1.11465 2.06692
 H 0.61283 -1.11332 -2.06288
 H 0.20637 -0.00045 3.23660
 H 0.20949 0.00019 -3.23415
13
bifur_IRC_Cartesians_MW_output/new_data/bifur_traj3_Cartesians_MW point 481
C 0.08884 0.61961 1.49201
 C 0.08720 0.62213 -1.49301
 C 0.84160 0.64743 0.00061
 C -0.03030 -0.36491 2.34215
 C -0.02933 -0.36358 -2.34059
 F -0.30152 1.28578 2.15073
 F -0.30655 1.29099 -2.15785
 H -0.99496 -0.75301 2.33061
 H -0.99288 -0.75201 -2.33110
 H 0.61359 -1.11451 2.06322
 H 0.61407 -1.11319 -2.05921
 H 0.20357 -0.00269 3.23278
 H 0.20667 -0.00204 -3.23035
13
bifur_IRC_Cartesians_MW_output/new_data/bifur_traj3_Cartesians_MW point 482
C 0.08867 0.62057 1.48872
 C 0.08705 0.62308 -1.48973
 C 0.83318 0.65186 0.00060
 C -0.03058 -0.36583 2.33772
 C -0.02962 -0.36451 -2.33616
 F -0.29593 1.28744 2.14802
 F -0.30092 1.29262 -2.15512
 H -0.99443 -0.75491 2.32393
 H -0.99236 -0.75391 -2.32441
 H 0.61477 -1.11438 2.05973
 H 0.61525 -1.11306 -2.05574
 H 0.20092 -0.00480 3.22917
 H 0.20400 -0.00416 -3.22675
13
bifur_IRC_Cartesians_MW_output/new_data/bifur_traj3_Cartesians_MW point 483
C 0.08853 0.62140 1.48589
 C 0.08692 0.62390 -1.48688
 C 0.82590 0.65569 0.00060
 C -0.03082 -0.36664 2.33388
 C -0.02986 -0.36532 -2.33232
 F -0.29110 1.28887 2.14569
 F -0.29605 1.29404 -2.15276
 H -0.99397 -0.75656 2.31816
 H -0.99191 -0.75556 -2.31863
 H 0.61579 -1.11427 2.05670
 H 0.61627 -1.11296 -2.05273
 H 0.19863 -0.00663 3.22605
 H 0.20170 -0.00599 -3.22364
13
bifur_IRC_Cartesians_MW_output/new_data/bifur_traj3_Cartesians_MW point 484
C 0.08841 0.62210 1.48351
 C 0.08681 0.62459 -1.48451
 C 0.81982 0.65889 0.00060
 C -0.03103 -0.36731 2.33067
 C -0.03007 -0.36599 -2.32912
 F -0.28706 1.29007 2.14373
 F -0.29199 1.29522 -2.15078
 H -0.99359 -0.75793 2.31334
 H -0.99154 -0.75694 -2.31380
 H 0.61664 -1.11417 2.05417
 H 0.61712 -1.11286 -2.05022
 H 0.19672 -0.00815 3.22344
 H 0.19977 -0.00752 -3.22104
13
bifur_IRC_Cartesians_MW_output/new_data/bifur_traj3_Cartesians_MW point 485
C 0.08841 0.62210 1.48351
 C 0.08681 0.62459 -1.48451
 C 0.81982 0.65889 0.00060
 C -0.03103 -0.36731 2.33067
 C -0.03007 -0.36599 -2.32912
 F -0.28706 1.29007 2.14373
 F -0.29199 1.29522 -2.15078
 H -0.99359 -0.75793 2.31334
 H -0.99154 -0.75694 -2.31380
 H 0.61664 -1.11417 2.05417
 H 0.61712 -1.11286 -2.05022
 H 0.19672 -0.00815 3.22344
 H 0.19977 -0.00752 -3.22104
13
bifur_IRC_Cartesians_MW_output/new_data/bifur_traj3_Cartesians_MW point 486
C 0.08820 0.62328 1.47949
 C 0.08662 0.62576 -1.48048
 C 0.80950 0.66432 0.00060
 C -0.03137 -0.36844 2.32523
 C -0.03042 -0.36713 -2.32369
 F -0.28022 1.29211 2.14042
 F -0.28509 1.29722 -2.14743
 H -0.99294 -0.76026 2.30515
 H -0.99090 -0.75927 -2.30561
 H 0.61809 -1.11401 2.04989
 H 0.61856 -1.11271 -2.04597
 H 0.19347 -0.01074 3.21902
 H 0.19650 -0.01011 -3.21663
13
bifur_IRC_Cartesians_MW_output/new_data/bifur_traj3_Cartesians_MW point 487
C 0.08810 0.62387 1.47750
 C 0.08653 0.62633 -1.47848
 C 0.80437 0.66701 0.00060
 C -0.03155 -0.36900 2.32253
 C -0.03060 -0.36770 -2.32100
 F -0.27682 1.29312 2.13878
 F -0.28166 1.29821 -2.14577
 H -0.99262 -0.76142 2.30109
 H -0.99059 -0.76043 -2.30154
 H 0.61881 -1.11393 2.04776
 H 0.61928 -1.11263 -2.04385
 H 0.19186 -0.01203 3.21682
 H 0.19487 -0.01139 -3.21444
13
bifur_IRC_Cartesians_MW_output/new_data/bifur_traj3_Cartesians_MW point 488
C 0.08799 0.62450 1.47533
 C 0.08643 0.62696 -1.47631
 C 0.79881 0.66994 0.00059
 C -0.03173 -0.36962 2.31960
 C -0.03079 -0.36832 -2.31807
 F -0.27313 1.29421 2.13699
 F -0.27794 1.29929 -2.14396
 H -0.99227 -0.76268 2.29667
 H -0.99024 -0.76169 -2.29711
 H 0.61959 -1.11384 2.04545
 H 0.62006 -1.11255 -2.04156
 H 0.19011 -0.01343 3.21444
 H 0.19311 -0.01279 -3.21206
13
bifur_IRC_Cartesians_MW_output/new_data/bifur_traj3_Cartesians_MW point 489
C 0.08787 0.62521 1.47291
 C 0.08632 0.62766 -1.47389
 C 0.79262 0.67320 0.00059
 C -0.03194 -0.37030 2.31634
 C -0.03100 -0.36900 -2.31481
 F -0.26902 1.29543 2.13500
 F -0.27380 1.30050 -2.14195
 H -0.99187 -0.76408 2.29176
 H -0.98986 -0.76309 -2.29220
 H 0.62046 -1.11375 2.04287
 H 0.62092 -1.11246 -2.03900
 H 0.18816 -0.01498 3.21178
 H 0.19115 -0.01435 -3.20942
13
bifur_IRC_Cartesians_MW_output/new_data/bifur_traj3_Cartesians_MW point 490
C 0.08773 0.62599 1.47025
 C 0.08619 0.62843 -1.47123
 C 0.78579 0.67679 0.00059
 C -0.03217 -0.37105 2.31274
 C -0.03123 -0.36976 -2.31121
 F -0.26449 1.29678 2.13281
 F -0.26923 1.30182 -2.13973
 H -0.99144 -0.76562 2.28635
 H -0.98944 -0.76464 -2.28677
 H 0.62142 -1.11364 2.04004
 H 0.62188 -1.11236 -2.03618
 H 0.18601 -0.01670 3.20886
 H 0.18898 -0.01606 -3.20650
13
bifur_IRC_Cartesians_MW_output/new_data/bifur_traj3_Cartesians_MW point 491
C 0.08758 0.62684 1.46735
 C 0.08606 0.62928 -1.46832
 C 0.77834 0.68071 0.00059
 C -0.03242 -0.37187 2.30881
 C -0.03149 -0.37058 -2.30730
 F -0.25955 1.29825 2.13042
 F -0.26425 1.30327 -2.13731
 H -0.99097 -0.76730 2.28044
 H -0.98898 -0.76633 -2.28086
 H 0.62246 -1.11352 2.03694
 H 0.62292 -1.11224 -2.03311
 H 0.18367 -0.01856 3.20566
 H 0.18662 -0.01793 -3.20331
13
bifur_IRC_Cartesians_MW_output/new_data/bifur_traj3_Cartesians_MW point 492
C 0.08742 0.62777 1.46419
 C 0.08591 0.63019 -1.46516
 C 0.77025 0.68497 0.00058
 C -0.03269 -0.37276 2.30454
 C -0.03176 -0.37148 -2.30304
 F -0.25418 1.29984 2.12782
 F -0.25884 1.30484 -2.13468
 H -0.99046 -0.76913 2.27402
 H -0.98848 -0.76816 -2.27443
 H 0.62360 -1.11340 2.03358
 H 0.62405 -1.11212 -2.02977
 H 0.18113 -0.02060 3.20219
 H 0.18406 -0.01997 -3.19985
13
bifur_IRC_Cartesians_MW_output/new_data/bifur_traj3_Cartesians_MW point 493
C 0.08725 0.62878 1.46076
 C 0.08576 0.63119 -1.46172
 C 0.76143 0.68961 0.00058
 C -0.03299 -0.37373 2.29990
 C -0.03206 -0.37245 -2.29839
 F -0.24832 1.30158 2.12499
 F -0.25294 1.30655 -2.13182
 H -0.98991 -0.77112 2.26703
 H -0.98794 -0.77015 -2.26743
 H 0.62483 -1.11326 2.02992
 H 0.62528 -1.11199 -2.02613
 H 0.17835 -0.02281 3.19841
 H 0.18126 -0.02218 -3.19608
13
bifur_IRC_Cartesians_MW_output/new_data/bifur_traj3_Cartesians_MW point 494
C 0.08706 0.62987 1.45702
 C 0.08558 0.63227 -1.45798
 C 0.75184 0.69465 0.00058
 C -0.03331 -0.37479 2.29484
 C -0.03239 -0.37351 -2.29335
 F -0.24197 1.30347 2.12191
 F -0.24653 1.30841 -2.12871
 H -0.98930 -0.77329 2.25943
 H -0.98735 -0.77232 -2.25982
 H 0.62618 -1.11311 2.02593
 H 0.62662 -1.11185 -2.02218
 H 0.17534 -0.02521 3.19430
 H 0.17822 -0.02459 -3.19199
13
bifur_IRC_Cartesians_MW_output/new_data/bifur_traj3_Cartesians_MW point 495
C 0.08685 0.63105 1.45301
 C 0.08540 0.63343 -1.45396
 C 0.74154 0.70007 0.00058
 C -0.03365 -0.37592 2.28942
 C -0.03274 -0.37465 -2.28793
 F -0.23513 1.30550 2.11860
 F -0.23964 1.31041 -2.12536
 H -0.98866 -0.77561 2.25126
 H -0.98671 -0.77465 -2.25164
 H 0.62762 -1.11295 2.02166
 H 0.62806 -1.11169 -2.01793
 H 0.17210 -0.02780 3.18989
 H 0.17496 -0.02717 -3.18759
13
bifur_IRC_Cartesians_MW_output/new_data/bifur_traj3_Cartesians_MW point 496
C 0.08685 0.63105 1.45301
 C 0.08540 0.63343 -1.45396
 C 0.74155 0.70007 0.00058
 C -0.03365 -0.37592 2.28942
 C -0.03274 -0.37465 -2.28793
 F -0.23513 1.30550 2.11860
 F -0.23964 1.31041 -2.12536
 H -0.98866 -0.77561 2.25126
 H -0.98671 -0.77465 -2.25164
 H 0.62762 -1.11295 2.02166
 H 0.62806 -1.11169 -2.01793
 H 0.17210 -0.02780 3.18989
 H 0.17496 -0.02717 -3.18759
13
bifur_IRC_Cartesians_MW_output/new_data/bifur_traj3_Cartesians_MW point 497
C 0.08641 0.63361 1.44429
 C 0.08499 0.63596 -1.44523
 C 0.71918 0.71183 0.00057
 C -0.03440 -0.37838 2.27763
 C -0.03350 -0.37713 -2.27616
 F -0.22030 1.30991 2.11142
 F -0.22469 1.31475 -2.11810
 H -0.98724 -0.78067 2.23352
 H -0.98533 -0.77972 -2.23387
 H 0.63076 -1.11260 2.01236
 H 0.63119 -1.11136 -2.00870
 H 0.16506 -0.03341 3.18030
 H 0.16787 -0.03279 -3.17803
13
bifur_IRC_Cartesians_MW_output/new_data/bifur_traj3_Cartesians_MW point 498
C 0.08617 0.63498 1.43962
 C 0.08478 0.63731 -1.44056
 C 0.70720 0.71813 0.00057
 C -0.03480 -0.37970 2.27131
 C -0.03391 -0.37846 -2.26986
 F -0.21235 1.31227 2.10758
 F -0.21668 1.31707 -2.11421
 H -0.98649 -0.78337 2.22402
 H -0.98460 -0.78243 -2.22436
 H 0.63244 -1.11241 2.00739
 H 0.63287 -1.11118 -2.00376
 H 0.16130 -0.03642 3.17517
 H 0.16408 -0.03580 -3.17291
13
bifur_IRC_Cartesians_MW_output/new_data/bifur_traj3_Cartesians_MW point 499
C 0.08592 0.63641 1.43474
 C 0.08455 0.63873 -1.43567
 C 0.69467 0.72472 0.00056
 C -0.03522 -0.38108 2.26471
 C -0.03434 -0.37984 -2.26326
 F -0.20404 1.31474 2.10356
 F -0.20830 1.31950 -2.11014
 H -0.98570 -0.78620 2.21409
 H -0.98382 -0.78526 -2.21441
 H 0.63420 -1.11222 2.00218
 H 0.63462 -1.11099 -1.99859
 H 0.15736 -0.03956 3.16980
 H 0.16010 -0.03895 -3.16756
13
bifur_IRC_Cartesians_MW_output/new_data/bifur_traj3_Cartesians_MW point 500
C 0.08566 0.63791 1.42963
 C 0.08432 0.64021 -1.43055
 C 0.68157 0.73161 0.00056
 C -0.03566 -0.38252 2.25781
 C -0.03478 -0.38129 -2.25637
 F -0.19535 1.31732 2.09935
 F -0.19954 1.32205 -2.10589
 H -0.98487 -0.78916 2.20370
 H -0.98302 -0.78823 -2.20401
 H 0.63603 -1.11201 1.99674
 H 0.63645 -1.11080 -1.99319
 H 0.15323 -0.04285 3.16418
 H 0.15595 -0.04224 -3.16196
